# Supplementary material for: Structural motifs of gold cluster anions with 17 to 69 atoms
Source: Nat Commun. 2026 Apr 10;17:5099. doi: 10.1038/s41467-026-71649-9 (PMC13246909; doi:10.1038/s41467-026-71649-9)
Supplement: Supplementary file 3 — Supplementary Data 1 [file 41467_2026_71649_MOESM3_ESM.zip]

Archive with 53 entries (53 files):
- Au.psf
- Au17-_I_C2v.xyz
- Au19-_I_C3v.xyz
- Au20-_I_Td.xyz
- Au21-_III_Cs.xyz
- Au21-_II_Cs.xyz
- Au21-_I_C1.xyz
- Au21-_V_Cs.xyz
- Au25-_II_C2v.xyz
- Au25-_I_C2v.xyz
- Au27-_II_Cs.xyz
- Au27-_I_D6d.xyz
- Au29-_II_C1.xyz
- Au29-_I_C3.xyz
- Au32-_III_C1.xyz
- Au32-_II_C2.xyz
- Au32-_I_D3h.xyz
- Au33-_I_C3v.xyz
- Au35-_II_C1.xyz
- Au35-_I_C3.xyz
- Au39-_III_C1.xyz
- Au39-_II_C1.xyz
- Au39-_I_C2v.xyz
- Au42-_II_C2v.xyz
- Au42-_I_C3v.xyz
- Au47-_I_C2v.xyz
- Au47-_I_D3h.xyz
- Au48-_I_Cs.xyz
- Au49-_I_C1.xyz
- Au51-_I_C2v.xyz
- Au52-_I_C2v.xyz
- Au55-_I_C1.xyz
- Au57-_II_Cs.xyz
- Au57-_I_Cs.xyz
- Au58-_II_C1.xyz
- Au58-_I_C3v.xyz
- Au60-_II_C2v.xyz
- Au60-_I_Cs.xyz
- Au60-_V_C1.xyz
- Au62-_III_Cs.xyz
- Au62-_II_C2.xyz
- Au62-_I_C3v.xyz
- Au63-_I_C1.xyz
- Au64-_II_C1.xyz
- Au64-_I_C1.xyz
- Au67-_I_Cs.xyz
- Au69-_II_C1.xyz
- Au69-_I_C1.xyz
- Au_big.fdf
- Au_small.fdf
- INCAR
- POTCAR
- README.txt
