# Supplementary material for: Structural motifs of gold cluster anions with 17 to 69 atoms
Source: Nat Commun. 2026 Apr 10;17:5099. doi: 10.1038/s41467-026-71649-9 (PMC13246909; doi:10.1038/s41467-026-71649-9)
Supplement: Supplementary file 3 — Supplementary Data 1 [file 41467_2026_71649_MOESM3_ESM.zip › Au.psf]

 Au ps rel pcec
 ATM4.2.7  17-AUG-18 Troullier-Martins                       
 6s 1.20r r= 2.87/6p 0.30r r= 3.10/5d 9.50r r= 1.88/5f 0.00r r= 3.10/  
   4  3 1212  0.313766098312E-04  0.125000000000E-01   11.0000000000    
 Radial grid follows
  0.394669166271E-06  0.794302659525E-06  0.119896292331E-05  0.160871318661E-05
  0.202361747374E-05  0.244374061434E-05  0.286914825351E-05  0.329990686205E-05
  0.373608374688E-05  0.417774706151E-05  0.462496581674E-05  0.507780989142E-05
  0.553635004334E-05  0.600065792034E-05  0.647080607148E-05  0.694686795835E-05
  0.742891796659E-05  0.791703141751E-05  0.841128457981E-05  0.891175468156E-05
  0.941851992224E-05  0.993165948493E-05  0.104512535488E-04  0.109773833013E-04
  0.115101309515E-04  0.120495797422E-04  0.125958139633E-04  0.131489189651E-04
  0.137089811714E-04  0.142760880930E-04  0.148503283416E-04  0.154317916432E-04
  0.160205688529E-04  0.166167519681E-04  0.172204341438E-04  0.178317097065E-04
  0.184506741692E-04  0.190774242464E-04  0.197120578690E-04  0.203546742000E-04
  0.210053736493E-04  0.216642578901E-04  0.223314298744E-04  0.230069938492E-04
  0.236910553727E-04  0.243837213309E-04  0.250850999543E-04  0.257953008348E-04
  0.265144349426E-04  0.272426146439E-04  0.279799537183E-04  0.287265673765E-04
  0.294825722785E-04  0.302480865514E-04  0.310232298086E-04  0.318081231676E-04
  0.326028892698E-04  0.334076522988E-04  0.342225380006E-04  0.350476737027E-04
  0.358831883343E-04  0.367292124461E-04  0.375858782313E-04  0.384533195455E-04
  0.393316719282E-04  0.402210726239E-04  0.411216606031E-04  0.420335765845E-04
  0.429569630569E-04  0.438919643013E-04  0.448387264136E-04  0.457973973272E-04
  0.467681268364E-04  0.477510666198E-04  0.487463702635E-04  0.497541932859E-04
  0.507746931614E-04  0.518080293451E-04  0.528543632979E-04  0.539138585116E-04
  0.549866805346E-04  0.560729969973E-04  0.571729776391E-04  0.582867943340E-04
  0.594146211183E-04  0.605566342171E-04  0.617130120723E-04  0.628839353704E-04
  0.640695870704E-04  0.652701524328E-04  0.664858190485E-04  0.677167768678E-04
  0.689632182304E-04  0.702253378953E-04  0.715033330712E-04  0.727974034475E-04
  0.741077512253E-04  0.754345811492E-04  0.767781005389E-04  0.781385193222E-04
  0.795160500672E-04  0.809109080160E-04  0.823233111178E-04  0.837534800637E-04
  0.852016383203E-04  0.866680121653E-04  0.881528307228E-04  0.896563259984E-04
  0.911787329166E-04  0.927202893564E-04  0.942812361892E-04  0.958618173160E-04
  0.974622797060E-04  0.990828734346E-04  0.100723851723E-03  0.102385470977E-03
  0.104067990828E-03  0.105771674174E-03  0.107496787219E-03  0.109243599514E-03
  0.111012384002E-03  0.112803417061E-03  0.114616978543E-03  0.116453351819E-03
  0.118312823828E-03  0.120195685116E-03  0.122102229883E-03  0.124032756030E-03
  0.125987565208E-03  0.127966962858E-03  0.129971258265E-03  0.132000764605E-03
  0.134055798992E-03  0.136136682530E-03  0.138243740360E-03  0.140377301716E-03
  0.142537699969E-03  0.144725272687E-03  0.146940361682E-03  0.149183313068E-03
  0.151454477308E-03  0.153754209278E-03  0.156082868314E-03  0.158440818276E-03
  0.160828427597E-03  0.163246069346E-03  0.165694121285E-03  0.168172965926E-03
  0.170682990595E-03  0.173224587487E-03  0.175798153733E-03  0.178404091457E-03
  0.181042807842E-03  0.183714715194E-03  0.186420231002E-03  0.189159778010E-03
  0.191933784278E-03  0.194742683249E-03  0.197586913819E-03  0.200466920406E-03
  0.203383153016E-03  0.206336067317E-03  0.209326124707E-03  0.212353792389E-03
  0.215419543442E-03  0.218523856897E-03  0.221667217807E-03  0.224850117331E-03
  0.228073052802E-03  0.231336527811E-03  0.234641052281E-03  0.237987142553E-03
  0.241375321459E-03  0.244806118410E-03  0.248280069473E-03  0.251797717462E-03
  0.255359612015E-03  0.258966309687E-03  0.262618374030E-03  0.266316375688E-03
  0.270060892480E-03  0.273852509496E-03  0.277691819182E-03  0.281579421439E-03
  0.285515923713E-03  0.289501941089E-03  0.293538096393E-03  0.297625020280E-03
  0.301763351341E-03  0.305953736199E-03  0.310196829609E-03  0.314493294565E-03
  0.318843802397E-03  0.323249032880E-03  0.327709674342E-03  0.332226423767E-03
  0.336799986905E-03  0.341431078385E-03  0.346120421826E-03  0.350868749945E-03
  0.355676804680E-03  0.360545337298E-03  0.365475108517E-03  0.370466888625E-03
  0.375521457598E-03  0.380639605221E-03  0.385822131216E-03  0.391069845363E-03
  0.396383567628E-03  0.401764128291E-03  0.407212368076E-03  0.412729138281E-03
  0.418315300912E-03  0.423971728820E-03  0.429699305832E-03  0.435498926893E-03
  0.441371498208E-03  0.447317937375E-03  0.453339173540E-03  0.459436147532E-03
  0.465609812016E-03  0.471861131640E-03  0.478191083184E-03  0.484600655718E-03
  0.491090850748E-03  0.497662682383E-03  0.504317177483E-03  0.511055375828E-03
  0.517878330273E-03  0.524787106921E-03  0.531782785281E-03  0.538866458442E-03
  0.546039233242E-03  0.553302230443E-03  0.560656584902E-03  0.568103445753E-03
  0.575643976582E-03  0.583279355612E-03  0.591010775887E-03  0.598839445458E-03
  0.606766587570E-03  0.614793440854E-03  0.622921259524E-03  0.631151313567E-03
  0.639484888945E-03  0.647923287798E-03  0.656467828642E-03  0.665119846579E-03
  0.673880693504E-03  0.682751738318E-03  0.691734367139E-03  0.700829983521E-03
  0.710040008673E-03  0.719365881681E-03  0.728809059730E-03  0.738371018336E-03
  0.748053251576E-03  0.757857272317E-03  0.767784612457E-03  0.777836823165E-03
  0.788015475118E-03  0.798322158751E-03  0.808758484505E-03  0.819326083077E-03
  0.830026605675E-03  0.840861724278E-03  0.851833131896E-03  0.862942542832E-03
  0.874191692956E-03  0.885582339969E-03  0.897116263684E-03  0.908795266300E-03
  0.920621172683E-03  0.932595830658E-03  0.944721111287E-03  0.956998909171E-03
  0.969431142740E-03  0.982019754558E-03  0.994766711619E-03  0.100767400566E-02
  0.102074365348E-02  0.103397769722E-02  0.104737820475E-02  0.106094726991E-02
  0.107468701290E-02  0.108859958057E-02  0.110268714681E-02  0.111695191282E-02
  0.113139610749E-02  0.114602198777E-02  0.116083183898E-02  0.117582797518E-02
  0.119101273955E-02  0.120638850474E-02  0.122195767326E-02  0.123772267780E-02
  0.125368598169E-02  0.126985007922E-02  0.128621749607E-02  0.130279078969E-02
  0.131957254967E-02  0.133656539820E-02  0.135377199046E-02  0.137119501501E-02
  0.138883719422E-02  0.140670128474E-02  0.142479007784E-02  0.144310639996E-02
  0.146165311305E-02  0.148043311506E-02  0.149944934043E-02  0.151870476046E-02
  0.153820238386E-02  0.155794525717E-02  0.157793646526E-02  0.159817913179E-02
  0.161867641972E-02  0.163943153179E-02  0.166044771103E-02  0.168172824127E-02
  0.170327644762E-02  0.172509569704E-02  0.174718939884E-02  0.176956100519E-02
  0.179221401171E-02  0.181515195797E-02  0.183837842808E-02  0.186189705121E-02
  0.188571150221E-02  0.190982550213E-02  0.193424281883E-02  0.195896726756E-02
  0.198400271157E-02  0.200935306270E-02  0.203502228199E-02  0.206101438032E-02
  0.208733341899E-02  0.211398351042E-02  0.214096881872E-02  0.216829356043E-02
  0.219596200507E-02  0.222397847590E-02  0.225234735055E-02  0.228107306172E-02
  0.231016009786E-02  0.233961300386E-02  0.236943638182E-02  0.239963489170E-02
  0.243021325206E-02  0.246117624085E-02  0.249252869610E-02  0.252427551668E-02
  0.255642166311E-02  0.258897215828E-02  0.262193208828E-02  0.265530660317E-02
  0.268910091777E-02  0.272332031251E-02  0.275797013426E-02  0.279305579711E-02
  0.282858278327E-02  0.286455664391E-02  0.290098300000E-02  0.293786754325E-02
  0.297521603695E-02  0.301303431686E-02  0.305132829217E-02  0.309010394639E-02
  0.312936733830E-02  0.316912460289E-02  0.320938195230E-02  0.325014567683E-02
  0.329142214589E-02  0.333321780902E-02  0.337553919687E-02  0.341839292224E-02
  0.346178568113E-02  0.350572425373E-02  0.355021550554E-02  0.359526638840E-02
  0.364088394161E-02  0.368707529300E-02  0.373384766006E-02  0.378120835108E-02
  0.382916476626E-02  0.387772439888E-02  0.392689483648E-02  0.397668376206E-02
  0.402709895522E-02  0.407814829344E-02  0.412983975329E-02  0.418218141166E-02
  0.423518144705E-02  0.428884814081E-02  0.434318987848E-02  0.439821515107E-02
  0.445393255638E-02  0.451035080037E-02  0.456747869851E-02  0.462532517715E-02
  0.468389927492E-02  0.474321014413E-02  0.480326705224E-02  0.486407938326E-02
  0.492565663924E-02  0.498800844175E-02  0.505114453339E-02  0.511507477929E-02
  0.517980916869E-02  0.524535781648E-02  0.531173096475E-02  0.537893898446E-02
  0.544699237698E-02  0.551590177580E-02  0.558567794816E-02  0.565633179672E-02
  0.572787436128E-02  0.580031682054E-02  0.587367049375E-02  0.594794684259E-02
  0.602315747288E-02  0.609931413644E-02  0.617642873290E-02  0.625451331158E-02
  0.633358007335E-02  0.641364137254E-02  0.649470971891E-02  0.657679777955E-02
  0.665991838088E-02  0.674408451066E-02  0.682930932003E-02  0.691560612554E-02
  0.700298841123E-02  0.709146983076E-02  0.718106420955E-02  0.727178554688E-02
  0.736364801817E-02  0.745666597709E-02  0.755085395790E-02  0.764622667767E-02
  0.774279903857E-02  0.784058613023E-02  0.793960323209E-02  0.803986581576E-02
  0.814138954748E-02  0.824419029055E-02  0.834828410777E-02  0.845368726404E-02
  0.856041622879E-02  0.866848767866E-02  0.877791850003E-02  0.888872579167E-02
  0.900092686747E-02  0.911453925906E-02  0.922958071861E-02  0.934606922158E-02
  0.946402296955E-02  0.958346039302E-02  0.970440015433E-02  0.982686115057E-02
  0.995086251651E-02  0.100764236276E-01  0.102035641031E-01  0.103323038089E-01
  0.104626628608E-01  0.105946616278E-01  0.107283207348E-01  0.108636610664E-01
  0.110007037699E-01  0.111394702583E-01  0.112799822143E-01  0.114222615932E-01
  0.115663306263E-01  0.117122118247E-01  0.118599279827E-01  0.120095021813E-01
  0.121609577917E-01  0.123143184791E-01  0.124696082065E-01  0.126268512383E-01
  0.127860721438E-01  0.129472958019E-01  0.131105474039E-01  0.132758524582E-01
  0.134432367942E-01  0.136127265659E-01  0.137843482565E-01  0.139581286823E-01
  0.141340949967E-01  0.143122746948E-01  0.144926956177E-01  0.146753859563E-01
  0.148603742566E-01  0.150476894232E-01  0.152373607246E-01  0.154294177973E-01
  0.156238906505E-01  0.158208096711E-01  0.160202056280E-01  0.162221096774E-01
  0.164265533670E-01  0.166335686417E-01  0.168431878479E-01  0.170554437392E-01
  0.172703694810E-01  0.174879986557E-01  0.177083652685E-01  0.179315037521E-01
  0.181574489723E-01  0.183862362334E-01  0.186179012841E-01  0.188524803223E-01
  0.190900100017E-01  0.193305274365E-01  0.195740702083E-01  0.198206763711E-01
  0.200703844575E-01  0.203232334849E-01  0.205792629616E-01  0.208385128927E-01
  0.211010237865E-01  0.213668366608E-01  0.216359930495E-01  0.219085350087E-01
  0.221845051238E-01  0.224639465157E-01  0.227469028475E-01  0.230334183318E-01
  0.233235377373E-01  0.236173063956E-01  0.239147702088E-01  0.242159756562E-01
  0.245209698016E-01  0.248298003012E-01  0.251425154102E-01  0.254591639911E-01
  0.257797955208E-01  0.261044600986E-01  0.264332084541E-01  0.267660919549E-01
  0.271031626146E-01  0.274444731014E-01  0.277900767455E-01  0.281400275483E-01
  0.284943801903E-01  0.288531900399E-01  0.292165131618E-01  0.295844063259E-01
  0.299569270164E-01  0.303341334404E-01  0.307160845371E-01  0.311028399871E-01
  0.314944602218E-01  0.318910064327E-01  0.322925405808E-01  0.326991254068E-01
  0.331108244403E-01  0.335277020102E-01  0.339498232544E-01  0.343772541302E-01
  0.348100614245E-01  0.352483127644E-01  0.356920766276E-01  0.361414223530E-01
  0.365964201518E-01  0.370571411184E-01  0.375236572414E-01  0.379960414148E-01
  0.384743674496E-01  0.389587100853E-01  0.394491450014E-01  0.399457488293E-01
  0.404485991643E-01  0.409577745780E-01  0.414733546299E-01  0.419954198805E-01
  0.425240519036E-01  0.430593332989E-01  0.436013477054E-01  0.441501798137E-01
  0.447059153802E-01  0.452686412396E-01  0.458384453189E-01  0.464154166512E-01
  0.469996453894E-01  0.475912228205E-01  0.481902413797E-01  0.487967946648E-01
  0.494109774510E-01  0.500328857056E-01  0.506626166031E-01  0.513002685401E-01
  0.519459411511E-01  0.525997353238E-01  0.532617532148E-01  0.539320982657E-01
  0.546108752194E-01  0.552981901361E-01  0.559941504102E-01  0.566988647869E-01
  0.574124433791E-01  0.581349976852E-01  0.588666406056E-01  0.596074864609E-01
  0.603576510100E-01  0.611172514675E-01  0.618864065226E-01  0.626652363572E-01
  0.634538626652E-01  0.642524086709E-01  0.650609991489E-01  0.658797604431E-01
  0.667088204865E-01  0.675483088215E-01  0.683983566198E-01  0.692590967032E-01
  0.701306635640E-01  0.710131933863E-01  0.719068240672E-01  0.728116952383E-01
  0.737279482877E-01  0.746557263815E-01  0.755951744872E-01  0.765464393954E-01
  0.775096697431E-01  0.784850160371E-01  0.794726306771E-01  0.804726679801E-01
  0.814852842038E-01  0.825106375716E-01  0.835488882970E-01  0.846001986089E-01
  0.856647327766E-01  0.867426571357E-01  0.878341401142E-01  0.889393522584E-01
  0.900584662600E-01  0.911916569828E-01  0.923391014903E-01  0.935009790728E-01
  0.946774712763E-01  0.958687619299E-01  0.970750371752E-01  0.982964854953E-01
  0.995332977439E-01  0.100785667175      0.102053789475      0.103337862790    
  0.104638087758      0.105954667544      0.107287807864      0.108637717025    
  0.110004605954      0.111388688228      0.112790180114      0.114209300598    
  0.115646271420      0.117101317111      0.118574665022      0.120066545369    
  0.121577191261      0.123106838739      0.124655726814      0.126224097502    
  0.127812195865      0.129420270046      0.131048571310      0.132697354083    
  0.134366875990      0.136057397897      0.137769183953      0.139502501626    
  0.141257621752      0.143034818571      0.144834369774      0.146656556545    
  0.148501663604      0.150369979252      0.152261795419      0.154177407703    
  0.156117115423      0.158081221664      0.160070033319      0.162083861145    
  0.164123019807      0.166187827928      0.168278608137      0.170395687124    
  0.172539395687      0.174710068783      0.176908045586      0.179133669534    
  0.181387288385      0.183669254271      0.185979923755      0.188319657882    
  0.190688822242      0.193087787021      0.195516927063      0.197976621924    
  0.200467255938      0.202989218272      0.205542902986      0.208128709100    
  0.210747040651      0.213398306758      0.216082921688      0.218801304916    
  0.221553881196      0.224341080624      0.227163338704      0.230021096421    
  0.232914800305      0.235844902503      0.238811860849      0.241816138937    
  0.244858206192      0.247938537942      0.251057615496      0.254215926215    
  0.257413963593      0.260652227329      0.263931223409      0.267251464182    
  0.270613468442      0.274017761511      0.277464875314      0.280955348472    
  0.284489726377      0.288068561283      0.291692412391      0.295361845934    
  0.299077435269      0.302839760965      0.306649410892      0.310506980316    
  0.314413071990      0.318368296249      0.322373271104      0.326428622342    
  0.330534983619      0.334692996562      0.338903310869      0.343166584411    
  0.347483483333      0.351854682158      0.356280863896      0.360762720147    
  0.365300951209      0.369896266191      0.374549383119      0.379261029053    
  0.384031940198      0.388862862017      0.393754549352      0.398707766539    
  0.403723287528      0.408801896005      0.413944385513      0.419151559576    
  0.424424231826      0.429763226127      0.435169376710      0.440643528297    
  0.446186536233      0.451799266626      0.457482596477      0.463237413816    
  0.469064617847      0.474965119081      0.480939839484      0.486989712618    
  0.493115683789      0.499318710190      0.505599761059      0.511959817821    
  0.518399874250      0.524920936616      0.531524023849      0.538210167695    
  0.544980412877      0.551835817260      0.558777452015      0.565806401786    
  0.572923764862      0.580130653344      0.587428193323      0.594817525056    
  0.602299803139      0.609876196695      0.617547889550      0.625316080422    
  0.633181983107      0.641146826667      0.649211855625      0.657378330160    
  0.665647526299      0.674020736121      0.682499267957      0.691084446595    
  0.699777613486      0.708580126955      0.717493362414      0.726518712573    
  0.735657587662      0.744911415648      0.754281642461      0.763769732218    
  0.773377167452      0.783105449344      0.792956097959      0.802930652480    
  0.813030671452      0.823257733023      0.833613435193      0.844099396060    
  0.854717254078      0.865468668309      0.876355318682      0.887378906260    
  0.898541153499      0.909843804525      0.921288625399      0.932877404398    
  0.944611952291      0.956494102627      0.968525712015      0.980708660419    
  0.993044851449       1.00553621266       1.01818469585       1.03099227738    
   1.04396095845       1.05709276544       1.07038975023       1.08385399051    
   1.09748759007       1.11129267921       1.12527141499       1.13942598162    
   1.15375859079       1.16827148198       1.18296692287       1.19784720966    
   1.21291466740       1.22817165044       1.24362054270       1.25926375810    
   1.27510374093       1.29114296621       1.30738394011       1.32382920032    
   1.34048131643       1.35734289038       1.37441655682       1.39170498354    
   1.40921087191       1.42693695724       1.44488600928       1.46306083260    
   1.48146426705       1.50009918821       1.51896850782       1.53807517426    
   1.55742217297       1.57701252697       1.59684929729       1.61693558347    
   1.63727452402       1.65786929694       1.67872312023       1.69983925231    
   1.72122099264       1.74287168216       1.76479470383       1.78699348316    
   1.80947148876       1.83223223286       1.85527927188       1.87861620697    
   1.90224668456       1.92617439697       1.95040308295       1.97493652828    
   1.99977856637       2.02493307883       2.05040399610       2.07619529807    
   2.10231101469       2.12875522658       2.15553206571       2.18264571601    
   2.21010041405       2.23790044967       2.26605016670       2.29455396358    
   2.32341629409       2.35264166802       2.38223465191       2.41219986970    
   2.44254200354       2.47326579444       2.50437604305       2.53587761041    
   2.56777541872       2.60007445206       2.63277975722       2.66589644449    
   2.69942968840       2.73338472859       2.76776687061       2.80258148673    
   2.83783401682       2.87352996915       2.90967492129       2.94627452096    
   2.98333448691       3.02086060985       3.05885875332       3.09733485458    
   3.13629492563       3.17574505403       3.21569140397       3.25614021713    
   3.29709781373       3.33857059348       3.38056503657       3.42308770473    
   3.46614524222       3.50974437685       3.55389192108       3.59859477306    
   3.64385991770       3.68969442776       3.73610546499       3.78310028120    
   3.83068621943       3.87887071508       3.92766129707       3.97706558903    
   4.02709131049       4.07774627805       4.12903840668       4.18097571085    
   4.23356630589       4.28681840919       4.34074034148       4.39534052818    
   4.45062750069       4.50660989770       4.56329646658       4.62069606472    
   4.67881766093       4.73767033681       4.79726328823       4.85760582670    
   4.91870738086       4.98057749796       5.04322584533       5.10666221191    
   5.17089650974       5.23593877558       5.30179917241       5.36848799105    
   5.43601565176       5.50439270588       5.57362983746       5.64373786494    
   5.71472774285       5.78661056350       5.85939755873       5.93310010165    
   6.00772970843       6.08329804011       6.15981690438       6.23729825748    
   6.31575420603       6.39519700892       6.47563907926       6.55709298628    
   6.63957145733       6.72308737982       6.80765380330       6.89328394144    
   6.97999117412       7.06778904953       7.15669128626       7.24671177546    
   7.33786458303       7.43016395177       7.52362430364       7.61826024202    
   7.71408655397       7.81111821254       7.90937037912       8.00885840582    
   8.10959783785       8.21160441593       8.31489407882       8.41948296572    
   8.52538741887       8.63262398606       8.74120942320       8.85116069701    
   8.96249498758       9.07522969114       9.18938242270       9.30497101886    
   9.42201354058       9.54052827598       9.66053374324       9.78204869346    
   9.90509211358       10.0296832294       10.1558415085       10.2835866635    
   10.4129386547       10.5439176936       10.6765442460       10.8108390351    
   10.9468230447       11.0845175226       11.2239439837       11.3651242139    
   11.5080802727       11.6528344975       11.7994095062       11.9478282015    
   12.0981137742       12.2502897067       12.4043797768       12.5604080614    
   12.7183989402       12.8783770996       13.0403675366       13.2043955624    
   13.3704868068       13.5386672218       13.7089630860       13.8814010086    
   14.0560079331       14.2328111424       14.4118382624       14.5931172662    
   14.7766764792       14.9625445829       15.1507506196       15.3413239967    
   15.5342944918       15.7296922570       15.9275478235       16.1278921066    
   16.3307564106       16.5361724334       16.7441722717       16.9547884259    
   17.1680538051       17.3840017326       17.6026659507       17.8240806260    
   18.0482803551       18.2753001696       18.5051755418       18.7379423903    
   18.9736370853       19.2122964546       19.4539577892       19.6986588492    
   19.9464378696       20.1973335664       20.4513851426       20.7086322942    
   20.9691152167       21.2328746110       21.4999516900       21.7703881851    
   22.0442263526       22.3215089802       22.6022793939       22.8865814646    
   23.1744596152       23.4659588271       23.7611246477       24.0600031973    
   24.3626411763       24.6690858724       24.9793851682       25.2935875488    
   25.6117421087       25.9338985604       26.2601072413       26.5904191224    
   26.9248858154       27.2635595816       27.6064933393       27.9537406726    
   28.3053558397       28.6613937811       29.0219101286       29.3869612134    
   29.7566040756       30.1308964727       30.5098968885       30.8936645427    
   31.2822593997       31.6757421783       32.0741743610       32.4776182036    
   32.8861367450       33.2997938171       33.7186540546       34.1427829053    
   34.5722466402       35.0071123639       35.4474480250       35.8933224269    
   36.3448052383       36.8019670044       37.2648791577       37.7336140290    
   38.2082448592       38.6888458103       39.1754919771       39.6682593992    
   40.1672250724       40.6724669612       41.1840640106       41.7020961586    
   42.2266443490       42.7577905433       43.2956177343       43.8402099586    
   44.3916523097       44.9500309518       45.5154331325       46.0879471972    
   46.6676626023       47.2546699295       47.8490609000       48.4509283885    
   49.0603664380       49.6774702744       50.3023363216       50.9350622161    
   51.5757468226       52.2244902493       52.8813938638       53.5465603086    
   54.2200935173       54.9020987308       55.5926825138       56.2919527715    
   57.0000187662       57.7169911348       58.4429819055       59.1781045159    
   59.9224738305       60.6762061585       61.4394192720       62.2122324246    
   62.9947663701       63.7871433809       64.5894872675       65.4019233978    
   66.2245787166       67.0575817654       67.9010627028       68.7551533242    
   69.6199870831       70.4956991116       71.3824262413       72.2803070253    
   73.1894817593       74.1100925035       75.0422831054       75.9861992216    
   76.9419883410       77.9097998074       78.8897848435       79.8820965739    
   80.8868900493       81.9043222707       82.9345522140       83.9777408548    
   85.0340511933       86.1036482802       87.1866992422       88.2833733083    
   89.3938418359       90.5182783382       91.6568585105       92.8097602583    
   93.9771637249       95.1592513194       96.3562077454       97.5682200298    
   98.7954775520       100.038172074       101.296497768       102.570651251    
   103.860831612       105.167240444       106.490081876       107.829562605    
   109.185891928       110.559281773       111.949946736       113.358104111    
   114.783973924       116.227778973       117.689744853       119.170100000    
 Down Pseudopotential follows (l on next line)
  0
 -0.367183367050E-05 -0.739271500522E-05 -0.111546441711E-04 -0.149725489124E-04
 -0.188286221053E-04 -0.227414029035E-04 -0.266984089853E-04 -0.307073930847E-04
 -0.347660892485E-04 -0.388760105422E-04 -0.430376301189E-04 -0.472515299861E-04
 -0.515184611805E-04 -0.558391278835E-04 -0.602140708551E-04 -0.646440496622E-04
 -0.691297860985E-04 -0.736718912598E-04 -0.782711771920E-04 -0.829283375414E-04
 -0.876440010520E-04 -0.924189986953E-04 -0.972541328015E-04 -0.102150009897E-03
 -0.107107455566E-03 -0.112127343824E-03 -0.117210332132E-03 -0.122357201414E-03
 -0.127568879171E-03 -0.132846131706E-03 -0.138189647103E-03 -0.143600478239E-03
 -0.149079395946E-03 -0.154627103447E-03 -0.160244678165E-03 -0.165932965596E-03
 -0.171692673966E-03 -0.177524891392E-03 -0.183430548640E-03 -0.189410320792E-03
 -0.195465401181E-03 -0.201596725575E-03 -0.207805045027E-03 -0.214091499807E-03
 -0.220457071664E-03 -0.226902630339E-03 -0.233429307999E-03 -0.240038115587E-03
 -0.246729984698E-03 -0.253506032524E-03 -0.260367380831E-03 -0.267315020329E-03
 -0.274349953769E-03 -0.281473471111E-03 -0.288686603580E-03 -0.295990362663E-03
 -0.303386087090E-03 -0.310874818701E-03 -0.318457719954E-03 -0.326136031030E-03
 -0.333910845609E-03 -0.341783577819E-03 -0.349755316743E-03 -0.357827236211E-03
 -0.366000766194E-03 -0.374277021308E-03 -0.382657484936E-03 -0.391143351180E-03
 -0.399735867556E-03 -0.408436579153E-03 -0.417246613996E-03 -0.426167493645E-03
 -0.435200665707E-03 -0.444347415878E-03 -0.453609207013E-03 -0.462987507201E-03
 -0.472483735371E-03 -0.482099426681E-03 -0.491836122571E-03 -0.501695253881E-03
 -0.511678384636E-03 -0.521787108266E-03 -0.532022964640E-03 -0.542387571458E-03
 -0.552882598585E-03 -0.563509551028E-03 -0.574270226508E-03 -0.585166305703E-03
 -0.596199317851E-03 -0.607371196673E-03 -0.618683594440E-03 -0.630138268524E-03
 -0.641737017247E-03 -0.653481632738E-03 -0.665374063501E-03 -0.677416012572E-03
 -0.689609435110E-03 -0.701956272840E-03 -0.714458393487E-03 -0.727117733009E-03
 -0.739936352066E-03 -0.752916208605E-03 -0.766059313534E-03 -0.779367782114E-03
 -0.792843561544E-03 -0.806488898894E-03 -0.820305919468E-03 -0.834296666734E-03
 -0.848463400302E-03 -0.862808379917E-03 -0.877333754971E-03 -0.892041824717E-03
 -0.906934967800E-03 -0.922015370430E-03 -0.937285480453E-03 -0.952747702684E-03
 -0.968404351666E-03 -0.984257989483E-03 -0.100031104097E-02 -0.101656598115E-02
 -0.103302539061E-02 -0.104969183350E-02 -0.106656795270E-02 -0.108365631611E-02
 -0.110095962575E-02 -0.111848057656E-02 -0.113622191393E-02 -0.115418644586E-02
 -0.117237689053E-02 -0.119079618514E-02 -0.120944716410E-02 -0.122833270310E-02
 -0.124745582218E-02 -0.126681947953E-02 -0.128642672029E-02 -0.130628055116E-02
 -0.132638412422E-02 -0.134674059777E-02 -0.136735308684E-02 -0.138822485854E-02
 -0.140935917755E-02 -0.143075933852E-02 -0.145242865759E-02 -0.147437055091E-02
 -0.149658846149E-02 -0.151908580979E-02 -0.154186613792E-02 -0.156493302435E-02
 -0.158829005928E-02 -0.161194088890E-02 -0.163588918196E-02 -0.166013872821E-02
 -0.168469332569E-02 -0.170955673855E-02 -0.173473288566E-02 -0.176022575901E-02
 -0.178603927355E-02 -0.181217744116E-02 -0.183864443318E-02 -0.186544434993E-02
 -0.189258132863E-02 -0.192005966152E-02 -0.194788364370E-02 -0.197605758033E-02
 -0.200458592474E-02 -0.203347312759E-02 -0.206272364005E-02 -0.209234210074E-02
 -0.212233313006E-02 -0.215270137835E-02 -0.218345164829E-02 -0.221458866319E-02
 -0.224611733705E-02 -0.227804265233E-02 -0.231036945860E-02 -0.234310292614E-02
 -0.237624816052E-02 -0.240981023887E-02 -0.244379453229E-02 -0.247820628697E-02
 -0.251305084888E-02 -0.254833376226E-02 -0.258406045338E-02 -0.262023649519E-02
 -0.265686762811E-02 -0.269395951687E-02 -0.273151793701E-02 -0.276954879055E-02
 -0.280805803752E-02 -0.284705165302E-02 -0.288653572666E-02 -0.292651650386E-02
 -0.296700014442E-02 -0.300799297553E-02 -0.304950149902E-02 -0.309153209766E-02
 -0.313409136597E-02 -0.317718599338E-02 -0.322082267024E-02 -0.326500822107E-02
 -0.330974955909E-02 -0.335505369992E-02 -0.340092767928E-02 -0.344737866384E-02
 -0.349441394756E-02 -0.354204087985E-02 -0.359026686374E-02 -0.363909944879E-02
 -0.368854629554E-02 -0.373861509886E-02 -0.378931367371E-02 -0.384064997532E-02
 -0.389263201385E-02 -0.394526789677E-02 -0.399856584834E-02 -0.405253422039E-02
 -0.410718143742E-02 -0.416251601099E-02 -0.421854662130E-02 -0.427528200742E-02
 -0.433273103963E-02 -0.439090270169E-02 -0.444980605779E-02 -0.450945031606E-02
 -0.456984483138E-02 -0.463099901873E-02 -0.469292240655E-02 -0.475562472145E-02
 -0.481911572929E-02 -0.488340532817E-02 -0.494850362916E-02 -0.501442075697E-02
 -0.508116699495E-02 -0.514875282522E-02 -0.521718878490E-02 -0.528648554426E-02
 -0.535665396124E-02 -0.542770498707E-02 -0.549964971116E-02 -0.557249941927E-02
 -0.564626544932E-02 -0.572095933177E-02 -0.579659276212E-02 -0.587317754299E-02
 -0.595072564364E-02 -0.602924917497E-02 -0.610876041427E-02 -0.618927177716E-02
 -0.627079586629E-02 -0.635334539972E-02 -0.643693325904E-02 -0.652157253911E-02
 -0.660727645654E-02 -0.669405839281E-02 -0.678193191228E-02 -0.687091074926E-02
 -0.696100880572E-02 -0.705224014432E-02 -0.714461904777E-02 -0.723815993597E-02
 -0.733287741390E-02 -0.742878630896E-02 -0.752590157695E-02 -0.762423841369E-02
 -0.772381218208E-02 -0.782463842430E-02 -0.792673291132E-02 -0.803011160132E-02
 -0.813479063102E-02 -0.824078635690E-02 -0.834811535178E-02 -0.845679438567E-02
 -0.856684044247E-02 -0.867827069175E-02 -0.879110257459E-02 -0.890535371990E-02
 -0.902104195922E-02 -0.913818538352E-02 -0.925680229146E-02 -0.937691123233E-02
 -0.949853095215E-02 -0.962168045845E-02 -0.974637901456E-02 -0.987264607443E-02
 -0.100005013873E-01 -0.101299649386E-01 -0.102610569313E-01 -0.103937978665E-01
 -0.105282084859E-01 -0.106643097834E-01 -0.108021230380E-01 -0.109416697691E-01
 -0.110829717909E-01 -0.112260511807E-01 -0.113709302853E-01 -0.115176317703E-01
 -0.116661785250E-01 -0.118165937752E-01 -0.119689010309E-01 -0.121231240771E-01
 -0.122792870318E-01 -0.124374142663E-01 -0.125975305171E-01 -0.127596607896E-01
 -0.129238304129E-01 -0.130900650584E-01 -0.132583906769E-01 -0.134288335890E-01
 -0.136014204201E-01 -0.137761781314E-01 -0.139531340422E-01 -0.141323157984E-01
 -0.143137513942E-01 -0.144974691796E-01 -0.146834978674E-01 -0.148718665243E-01
 -0.150626045786E-01 -0.152557418435E-01 -0.154513084904E-01 -0.156493350773E-01
 -0.158498525524E-01 -0.160528922417E-01 -0.162584858821E-01 -0.164666655853E-01
 -0.166774638881E-01 -0.168909137358E-01 -0.171070484666E-01 -0.173259018646E-01
 -0.175475081219E-01 -0.177719018649E-01 -0.179991181675E-01 -0.182291925221E-01
 -0.184621608781E-01 -0.186980596540E-01 -0.189369256976E-01 -0.191787963327E-01
 -0.194237093656E-01 -0.196717030558E-01 -0.199228161562E-01 -0.201770879103E-01
 -0.204345580448E-01 -0.206952667945E-01 -0.209592548978E-01 -0.212265636052E-01
 -0.214972346853E-01 -0.217713104348E-01 -0.220488336809E-01 -0.223298477852E-01
 -0.226143966691E-01 -0.229025247862E-01 -0.231942771637E-01 -0.234896993943E-01
 -0.237888376347E-01 -0.240917386371E-01 -0.243984497255E-01 -0.247090188318E-01
 -0.250234944884E-01 -0.253419258310E-01 -0.256643626204E-01 -0.259908552432E-01
 -0.263214547193E-01 -0.266562127083E-01 -0.269951815210E-01 -0.273384141244E-01
 -0.276859641552E-01 -0.280378859290E-01 -0.283942344317E-01 -0.287550653481E-01
 -0.291204350723E-01 -0.294904006926E-01 -0.298650200224E-01 -0.302443516072E-01
 -0.306284547221E-01 -0.310173893882E-01 -0.314112163876E-01 -0.318099972649E-01
 -0.322137943303E-01 -0.326226706897E-01 -0.330366902425E-01 -0.334559176814E-01
 -0.338804185231E-01 -0.343102591055E-01 -0.347455065992E-01 -0.351862290251E-01
 -0.356324952552E-01 -0.360843750263E-01 -0.365419389592E-01 -0.370052585625E-01
 -0.374744062375E-01 -0.379494553015E-01 -0.384304799966E-01 -0.389175554957E-01
 -0.394107579161E-01 -0.399101643384E-01 -0.404158528096E-01 -0.409279023564E-01
 -0.414463930053E-01 -0.419714057876E-01 -0.425030227502E-01 -0.430413269809E-01
 -0.435864026090E-01 -0.441383348160E-01 -0.446972098645E-01 -0.452631151057E-01
 -0.458361389750E-01 -0.464163710315E-01 -0.470039019655E-01 -0.475988235965E-01
 -0.482012289104E-01 -0.488112120562E-01 -0.494288683714E-01 -0.500542943937E-01
 -0.506875878743E-01 -0.513288477956E-01 -0.519781743840E-01 -0.526356691323E-01
 -0.533014348051E-01 -0.539755754626E-01 -0.546581964778E-01 -0.553494045464E-01
 -0.560493077088E-01 -0.567580153632E-01 -0.574756382890E-01 -0.582022886599E-01
 -0.589380800556E-01 -0.596831274922E-01 -0.604375474329E-01 -0.612014578046E-01
 -0.619749780206E-01 -0.627582289975E-01 -0.635513331752E-01 -0.643544145334E-01
 -0.651675986133E-01 -0.659910125393E-01 -0.668247850343E-01 -0.676690464408E-01
 -0.685239287469E-01 -0.693895656001E-01 -0.702660923307E-01 -0.711536459738E-01
 -0.720523652919E-01 -0.729623907950E-01 -0.738838647578E-01 -0.748169312551E-01
 -0.757617361731E-01 -0.767184272308E-01 -0.776871540158E-01 -0.786680679967E-01
 -0.796613225487E-01 -0.806670729827E-01 -0.816854765631E-01 -0.827166925387E-01
 -0.837608821628E-01 -0.848182087207E-01 -0.858888375569E-01 -0.869729360983E-01
 -0.880706738825E-01 -0.891822225817E-01 -0.903077560348E-01 -0.914474502708E-01
 -0.926014835358E-01 -0.937700363254E-01 -0.949532914087E-01 -0.961514338594E-01
 -0.973646510863E-01 -0.985931328582E-01 -0.998370713381E-01 -0.101096661114    
 -0.102372099224     -0.103663585195     -0.104971321068     -0.106295511433    
 -0.107636363460     -0.108994086936     -0.110368894290     -0.111761000633    
 -0.113170623792     -0.114597984340     -0.116043305636     -0.117506813857    
 -0.118988738033     -0.120489310089     -0.122008764875     -0.123547340207    
 -0.125105276904     -0.126682818824     -0.128280212909     -0.129897709218    
 -0.131535560965     -0.133194024569     -0.134873359685     -0.136573829250    
 -0.138295699522     -0.140039240129     -0.141804724103     -0.143592427926    
 -0.145402631582     -0.147235618591     -0.149091676059     -0.150971094724    
 -0.152874169003     -0.154801197036     -0.156752480738     -0.158728325843    
 -0.160729041956     -0.162754942601     -0.164806345273     -0.166883571485    
 -0.168986946827     -0.171116801010     -0.173273467923     -0.175457285688    
 -0.177668596712     -0.179907747743     -0.182175089925     -0.184470978857    
 -0.186795774649     -0.189149841979     -0.191533550155     -0.193947273169    
 -0.196391389767     -0.198866283502     -0.201372342797     -0.203909961016    
 -0.206479536516     -0.209081472724     -0.211716178191     -0.214384066670    
 -0.217085557175     -0.219821074052     -0.222591047052     -0.225395911395    
 -0.228236107847     -0.231112082790     -0.234024288294     -0.236973182195    
 -0.239959228167     -0.242982895800     -0.246044660680     -0.249145004461    
 -0.252284414952     -0.255463386195     -0.258682418547     -0.261942018762    
 -0.265242700079     -0.268584982303     -0.271969391898     -0.275396462069    
 -0.278866732854     -0.282380751216     -0.285939071136     -0.289542253700    
 -0.293190867202     -0.296885487235     -0.300626696790     -0.304415086355    
 -0.308251254017     -0.312135805562     -0.316069354578     -0.320052522564    
 -0.324085939033     -0.328170241622     -0.332306076200     -0.336494096984    
 -0.340734966648     -0.345029356440     -0.349377946299     -0.353781424974    
 -0.358240490142     -0.362755848535     -0.367328216060     -0.371958317930    
 -0.376646888787     -0.381394672835     -0.386202423975     -0.391070905935    
 -0.396000892410     -0.400993167200     -0.406048524351     -0.411167768299    
 -0.416351714016     -0.421601187158     -0.426917024218     -0.432300072673    
 -0.437751191150     -0.443271249575     -0.448861129340     -0.454521723465    
 -0.460253936764     -0.466058686017     -0.471936900142     -0.477889520369    
 -0.483917500420     -0.490021806690     -0.496203418434     -0.502463327953    
 -0.508802540788     -0.515222075914     -0.521722965937     -0.528306257301    
 -0.534973010488     -0.541724300234     -0.548561215740     -0.555484860886    
 -0.562496354459     -0.569596830378     -0.576787437919     -0.584069341957    
 -0.591443723198     -0.598911778429     -0.606474720763     -0.614133779894    
 -0.621890202353     -0.629745251774     -0.637700209164     -0.645756373171    
 -0.653915060371     -0.662177605548     -0.670545361989     -0.679019701776    
 -0.687602016096     -0.696293715543     -0.705096230442     -0.714011011165    
 -0.723039528461     -0.732183273798     -0.741443759701     -0.750822520105    
 -0.760321110712     -0.769941109362     -0.779684116401     -0.789551755068    
 -0.799545671885     -0.809667537058     -0.819919044881     -0.830301914162    
 -0.840817888642     -0.851468737439     -0.862256255489     -0.873182264008    
 -0.884248610961     -0.895457171535     -0.906809848633     -0.918308573376    
 -0.929955305616     -0.941752034460     -0.953700778808     -0.965803587908    
 -0.978062541914     -0.990479752469      -1.00305736330      -1.01579755080    
  -1.02870252469      -1.04177452863      -1.05501584087      -1.06842877491    
  -1.08201568022      -1.09577894292      -1.10972098648      -1.12384427248    
  -1.13815130138      -1.15264461326      -1.16732678864      -1.18220044930    
  -1.19726825908      -1.21253292478      -1.22799719701      -1.24366387110    
  -1.25953578805      -1.27561583542      -1.29190694837      -1.30841211061    
  -1.32513435545      -1.34207676685      -1.35924248047      -1.37663468481    
  -1.39425662234      -1.41211159063      -1.43020294360      -1.44853409270    
  -1.46710850818      -1.48592972039      -1.50500132108      -1.52432696481    
  -1.54391037025      -1.56375532170      -1.58386567051      -1.60424533657    
  -1.62489830990      -1.64582865217      -1.66704049834      -1.68853805836    
  -1.71032561881      -1.73240754466      -1.75478828110      -1.77747235530    
  -1.80046437834      -1.82376904711      -1.84739114627      -1.87133555026    
  -1.89560722538      -1.92021123187      -1.94515272609      -1.97043696270    
  -1.99606929693      -2.02205518688      -2.04840019584      -2.07510999475    
  -2.10219036458      -2.12964719888      -2.15748650631      -2.18571441322    
  -2.21433716635      -2.24336113543      -2.27279281599      -2.30263883215    
  -2.33290593937      -2.36360102740      -2.39473112315      -2.42630339364    
  -2.45832514899      -2.49080384545      -2.52374708843      -2.55716263556    
  -2.59105839982      -2.62544245266      -2.66032302707      -2.69570852079    
  -2.73160749942      -2.76802869954      -2.80498103185      -2.84247358432    
  -2.88051562520      -2.91911660611      -2.95828616504      -2.99803412930    
  -3.03837051838      -3.07930554677      -3.12084962665      -3.16301337051    
  -3.20580759363      -3.24924331640      -3.29333176655      -3.33808438110    
  -3.38351280823      -3.42962890886      -3.47644475804      -3.52397264602    
  -3.57222507911      -3.62121478014      -3.67095468869      -3.72145796083    
  -3.77273796858      -3.82480829883      -3.87768275188      -3.93137533942    
  -3.98590028203      -4.04127200610      -4.09750514006      -4.15461451009    
  -4.21261513507      -4.27152222079      -4.33135115342      -4.39211749220    
  -4.45383696121      -4.51652544028      -4.58019895502      -4.64487366579    
  -4.71056585573      -4.77729191771      -4.84506834025      -4.91391169229    
  -4.98383860684      -5.05486576349      -5.12700986979      -5.20028764134    
  -5.27471578087      -5.35031095594      -5.42708977571      -5.50506876637    
  -5.58426434562      -5.66469279601      -5.74637023734      -5.82931259814    
  -5.91353558635      -5.99905465922      -6.08588499276      -6.17404145066    
  -6.26353855299      -6.35439044484      -6.44661086512      -6.54021311573    
  -6.63521003138      -6.73161395036      -6.82943668661      -6.92868950325    
  -7.02938308819      -7.13152753202      -7.23513230854      -7.34020625860    
  -7.44675757738      -7.55479380576      -7.66432182619      -7.77534786343    
  -7.88787749076      -8.00191564197      -8.11746662970      -8.23453417041    
  -8.35312141637      -8.47323099515      -8.59486505670      -8.71802532834    
  -8.84271317782      -8.96892968445      -9.09667571830      -9.22595202735    
  -9.35675933224      -9.48909842831      -9.62297029429      -9.75837620695    
  -9.89531786094      -10.0337974926      -10.1738180063      -10.3153831029    
  -10.4584974067      -10.6031665910      -10.7493974995      -10.8971982604    
  -11.0465783934      -11.1975488870      -11.3501223889      -11.5043127304    
  -11.6601365084      -11.8176132198      -11.9767425332      -12.1376164855    
  -12.3000355906      -12.4637325904      -12.6291026997      -12.7964109345    
  -12.9656105725      -13.1367589898      -13.3098853007      -13.4850204259    
  -13.6621948273      -13.8414366385      -14.0227716722      -14.2062226540    
  -14.3918085181      -14.5795435965      -14.7694367264      -14.9614902657    
  -15.1556990317      -15.3520491520      -15.5505168304      -15.7510670476    
  -15.9536521846      -16.1582105817      -16.3646650485      -16.5729213226    
  -16.7828665053      -16.9943674767      -17.2072692987      -17.4213936566    
  -17.6365373278      -17.8524707055      -18.0689364180      -18.2856480504    
  -18.5022890036      -18.7185115132      -18.9339358529      -19.1481497462    
  -19.3607079996      -19.5711324202      -19.7789116714      -19.9835031820    
  -20.1843271748      -20.3807893903      -20.5722278300      -20.7579956216    
  -20.9374384106      -21.1097926079      -21.2744001626      -21.4305964370    
  -21.5776811764      -21.7150213640      -21.8420007947      -21.9580577647    
  -22.0626903305      -22.1554720072      -22.2360657705      -22.3042387565    
  -22.3598769268      -22.4029994352      -22.4337722978      -22.4525209166    
  -22.4597409313      -22.4561067943      -22.4424773704      -22.4198977500    
  -22.3895963283      -22.3529760362      -22.3115983903      -22.2671587633    
  -22.2214509316      -22.1763185251      -22.1335904716      -22.0949968844    
  -22.0620609701      -22.0359621699      -22.0173619524      -22.0061936040    
  -22.0013800963      -22.0004433203      -22.0003245515      -22.0002348296    
  -22.0001690874      -22.0001225182      -22.0000869709      -22.0000610842    
  -22.0000425248      -22.0000295022      -22.0000203775      -22.0000140141    
  -22.0000095973      -22.0000065443      -22.0000044433      -22.0000030040    
  -22.0000020222      -22.0000013555      -22.0000009048      -22.0000006014    
  -22.0000003981      -22.0000002624      -22.0000001723      -22.0000001126    
  -22.0000000733      -22.0000000476      -22.0000000307      -22.0000000198    
  -22.0000000127      -22.0000000081      -22.0000000052      -22.0000000033    
  -22.0000000021      -22.0000000013      -22.0000000008      -22.0000000005    
  -22.0000000003      -22.0000000002      -22.0000000001      -22.0000000001    
  -22.0000000000      -22.0000000000      -22.0000000000      -22.0000000000    
  -22.0000000000      -22.0000000000      -22.0000000000      -22.0000000000    
  -22.0000000000      -22.0000000000      -22.0000000000      -22.0000000000    
  -22.0000000000      -22.0000000000      -22.0000000000      -22.0000000000    
  -22.0000000000      -22.0000000000      -22.0000000000      -22.0000000000    
  -22.0000000000      -22.0000000000      -22.0000000000      -22.0000000000    
  -22.0000000000      -22.0000000000      -22.0000000000      -22.0000000000    
  -22.0000000000      -22.0000000000      -22.0000000000      -22.0000000000    
  -22.0000000000      -22.0000000000      -22.0000000000      -22.0000000000    
  -22.0000000000      -22.0000000000      -22.0000000000      -22.0000000000    
  -22.0000000000      -22.0000000000      -22.0000000000      -22.0000000000    
  -22.0000000000      -22.0000000000      -22.0000000000      -22.0000000000    
  -22.0000000000      -22.0000000000      -22.0000000000      -22.0000000000    
  -22.0000000000      -22.0000000000      -22.0000000000      -22.0000000000    
  -22.0000000000      -22.0000000000      -22.0000000000      -22.0000000000    
  -22.0000000000      -22.0000000000      -22.0000000000      -22.0000000000    
  -22.0000000000      -22.0000000000      -22.0000000000      -22.0000000000    
  -22.0000000000      -22.0000000000      -22.0000000000      -22.0000000000    
  -22.0000000000      -22.0000000000      -22.0000000000      -22.0000000000    
  -22.0000000000      -22.0000000000      -22.0000000000      -22.0000000000    
  -22.0000000000      -22.0000000000      -22.0000000000      -22.0000000000    
  -22.0000000000      -22.0000000000      -22.0000000000      -22.0000000000    
  -22.0000000000      -22.0000000000      -22.0000000000      -22.0000000000    
  -22.0000000000      -22.0000000000      -22.0000000000      -22.0000000000    
  -22.0000000000      -22.0000000000      -22.0000000000      -22.0000000000    
  -22.0000000000      -22.0000000000      -22.0000000000      -22.0000000000    
  -22.0000000000      -22.0000000000      -22.0000000000      -22.0000000000    
  -22.0000000000      -22.0000000000      -22.0000000000      -22.0000000000    
  -22.0000000000      -22.0000000000      -22.0000000000      -22.0000000000    
  -22.0000000000      -22.0000000000      -22.0000000000      -22.0000000000    
  -22.0000000000      -22.0000000000      -22.0000000000      -22.0000000000    
  -22.0000000000      -22.0000000000      -22.0000000000      -22.0000000000    
  -22.0000000000      -22.0000000000      -22.0000000000      -22.0000000000    
  -22.0000000000      -22.0000000000      -22.0000000000      -22.0000000000    
  -22.0000000000      -22.0000000000      -22.0000000000      -22.0000000000    
  -22.0000000000      -22.0000000000      -22.0000000000      -22.0000000000    
  -22.0000000000      -22.0000000000      -22.0000000000      -22.0000000000    
  -22.0000000000      -22.0000000000      -22.0000000000      -22.0000000000    
  -22.0000000000      -22.0000000000      -22.0000000000      -22.0000000000    
  -22.0000000000      -22.0000000000      -22.0000000000      -22.0000000000    
  -22.0000000000      -22.0000000000      -22.0000000000      -22.0000000000    
  -22.0000000000      -22.0000000000      -22.0000000000      -22.0000000000    
  -22.0000000000      -22.0000000000      -22.0000000000      -22.0000000000    
  -22.0000000000      -22.0000000000      -22.0000000000      -22.0000000000    
  -22.0000000000      -22.0000000000      -22.0000000000      -22.0000000000    
  -22.0000000000      -22.0000000000      -22.0000000000      -22.0000000000    
  -22.0000000000      -22.0000000000      -22.0000000000      -22.0000000000    
  -22.0000000000      -22.0000000000      -22.0000000000      -22.0000000000    
  -22.0000000000      -22.0000000000      -22.0000000000      -22.0000000000    
  -22.0000000000      -22.0000000000      -22.0000000000      -22.0000000000    
  -22.0000000000      -22.0000000000      -22.0000000000      -22.0000000000    
  -22.0000000000      -22.0000000000      -22.0000000000      -22.0000000000    
  -22.0000000000      -22.0000000000      -22.0000000000      -22.0000000000    
  -22.0000000000      -22.0000000000      -22.0000000000      -22.0000000000    
  -22.0000000000      -22.0000000000      -22.0000000000      -22.0000000000    
  -22.0000000000      -22.0000000000      -22.0000000000      -22.0000000000    
  -22.0000000000      -22.0000000000      -22.0000000000      -22.0000000000    
  -22.0000000000      -22.0000000000      -22.0000000000      -22.0000000000    
  -22.0000000000      -22.0000000000      -22.0000000000      -22.0000000000    
  -22.0000000000      -22.0000000000      -22.0000000000      -22.0000000000    
  -22.0000000000      -22.0000000000      -22.0000000000      -22.0000000000    
  -22.0000000000      -22.0000000000      -22.0000000000      -22.0000000000    
  -22.0000000000      -22.0000000000      -22.0000000000      -22.0000000000    
  -22.0000000000      -22.0000000000      -22.0000000000      -22.0000000000    
  -22.0000000000      -22.0000000000      -22.0000000000      -22.0000000000    
 Down Pseudopotential follows (l on next line)
  1
 -0.396269565510E-05 -0.797809756780E-05 -0.120382519244E-04 -0.161581330676E-04
 -0.203199810580E-04 -0.245423828271E-04 -0.288129044323E-04 -0.331393475947E-04
 -0.375194959651E-04 -0.419549128363E-04 -0.464461222209E-04 -0.509937576255E-04
 -0.555986222335E-04 -0.602614730291E-04 -0.649829042395E-04 -0.697637295708E-04
 -0.746047256373E-04 -0.795065590449E-04 -0.844700980477E-04 -0.894960932072E-04
 -0.945852308988E-04 -0.997384004500E-04 -0.104956463281E-03 -0.110240085752E-03
 -0.115590154033E-03 -0.121007603487E-03 -0.126493153695E-03 -0.132047648482E-03
 -0.137672079043E-03 -0.143367276173E-03 -0.149133993260E-03 -0.154973349308E-03
 -0.160886182108E-03 -0.166873262681E-03 -0.172935737105E-03 -0.179074520390E-03
 -0.185290391155E-03 -0.191584508792E-03 -0.197957876240E-03 -0.204411241663E-03
 -0.210945872394E-03 -0.217562779129E-03 -0.224262788796E-03 -0.231047118493E-03
 -0.237916827763E-03 -0.244872865118E-03 -0.251916442490E-03 -0.259048651588E-03
 -0.266270505789E-03 -0.273583205098E-03 -0.280987955132E-03 -0.288485831510E-03
 -0.296077922956E-03 -0.303765606490E-03 -0.311550001488E-03 -0.319432208698E-03
 -0.327413657235E-03 -0.335495480457E-03 -0.343678933495E-03 -0.351965350368E-03
 -0.360355919774E-03 -0.368852152052E-03 -0.377455233710E-03 -0.386166437226E-03
 -0.394987292461E-03 -0.403919015175E-03 -0.412963191171E-03 -0.422121118256E-03
 -0.431394148959E-03 -0.440783934700E-03 -0.450291711171E-03 -0.459919108958E-03
 -0.469667686062E-03 -0.479538839964E-03 -0.489534146706E-03 -0.499655188991E-03
 -0.509903501804E-03 -0.520280737818E-03 -0.530788557464E-03 -0.541428512073E-03
 -0.552202287676E-03 -0.563111601241E-03 -0.574158117732E-03 -0.585343581516E-03
 -0.596669790718E-03 -0.608138380220E-03 -0.619751279250E-03 -0.631510301647E-03
 -0.643417111487E-03 -0.655473779023E-03 -0.667682094776E-03 -0.680043956107E-03
 -0.692561303087E-03 -0.705236071379E-03 -0.718070354825E-03 -0.731066003628E-03
 -0.744225121962E-03 -0.757549802447E-03 -0.771042065598E-03 -0.784704002081E-03
 -0.798537829218E-03 -0.812545663582E-03 -0.826729676706E-03 -0.841092146493E-03
 -0.855635184834E-03 -0.870361205559E-03 -0.885272502832E-03 -0.900371291103E-03
 -0.915660003117E-03 -0.931141073929E-03 -0.946816830447E-03 -0.962689751676E-03
 -0.978762398269E-03 -0.995037140738E-03 -0.101151661354E-02 -0.102820341047E-02
 -0.104510003740E-02 -0.106220925017E-02 -0.107953366980E-02 -0.109707596996E-02
 -0.111483893239E-02 -0.113282532494E-02 -0.115103799671E-02 -0.116947972446E-02
 -0.118815342168E-02 -0.120706199741E-02 -0.122620841387E-02 -0.124559569862E-02
 -0.126522679212E-02 -0.128510485671E-02 -0.130523295471E-02 -0.132561419262E-02
 -0.134625182418E-02 -0.136714904424E-02 -0.138830913755E-02 -0.140973535346E-02
 -0.143143108972E-02 -0.145339975342E-02 -0.147564471149E-02 -0.149816948613E-02
 -0.152097760030E-02 -0.154407261018E-02 -0.156745809673E-02 -0.159113774425E-02
 -0.161511526730E-02 -0.163939436126E-02 -0.166397884666E-02 -0.168887258387E-02
 -0.171407944853E-02 -0.173960337587E-02 -0.176544832732E-02 -0.179161838899E-02
 -0.181811765900E-02 -0.184495020535E-02 -0.187212025460E-02 -0.189963211030E-02
 -0.192749000287E-02 -0.195569826360E-02 -0.198426138732E-02 -0.201318380185E-02
 -0.204246997607E-02 -0.207212453804E-02 -0.210215212288E-02 -0.213255738008E-02
 -0.216334511162E-02 -0.219452012120E-02 -0.222608721745E-02 -0.225805140097E-02
 -0.229041765868E-02 -0.232319101204E-02 -0.235637663956E-02 -0.238997964507E-02
 -0.242400532789E-02 -0.245845906062E-02 -0.249334608793E-02 -0.252867198012E-02
 -0.256444224783E-02 -0.260066237838E-02 -0.263733815817E-02 -0.267447525396E-02
 -0.271207943753E-02 -0.275015668436E-02 -0.278871285731E-02 -0.282775397145E-02
 -0.286728621488E-02 -0.290731570562E-02 -0.294784867822E-02 -0.298889149949E-02
 -0.303045060007E-02 -0.307253243164E-02 -0.311514356631E-02 -0.315829073812E-02
 -0.320198060164E-02 -0.324621998503E-02 -0.329101589740E-02 -0.333637523518E-02
 -0.338230511301E-02 -0.342881274700E-02 -0.347590536077E-02 -0.352359031885E-02
 -0.357187508124E-02 -0.362076721723E-02 -0.367027432318E-02 -0.372040413343E-02
 -0.377116451677E-02 -0.382256340467E-02 -0.387460878953E-02 -0.392730881769E-02
 -0.398067175401E-02 -0.403470590524E-02 -0.408941970594E-02 -0.414482173872E-02
 -0.420092064901E-02 -0.425772518758E-02 -0.431524423003E-02 -0.437348678773E-02
 -0.443246195306E-02 -0.449217891382E-02 -0.455264703497E-02 -0.461387574893E-02
 -0.467587462810E-02 -0.473865336714E-02 -0.480222175012E-02 -0.486658971408E-02
 -0.493176735200E-02 -0.499776482622E-02 -0.506459242195E-02 -0.513226063212E-02
 -0.520077999849E-02 -0.527016120488E-02 -0.534041515790E-02 -0.541155278787E-02
 -0.548358519384E-02 -0.555652368391E-02 -0.563037963156E-02 -0.570516455395E-02
 -0.578089016655E-02 -0.585756828891E-02 -0.593521088970E-02 -0.601383014497E-02
 -0.609343829415E-02 -0.617404778055E-02 -0.625567122397E-02 -0.633832136302E-02
 -0.642201111465E-02 -0.650675354942E-02 -0.659256191634E-02 -0.667944961496E-02
 -0.676743024426E-02 -0.685651753113E-02 -0.694672537871E-02 -0.703806791623E-02
 -0.713055940772E-02 -0.722421429522E-02 -0.731904721700E-02 -0.741507299480E-02
 -0.751230663167E-02 -0.761076330525E-02 -0.771045842720E-02 -0.781140756060E-02
 -0.791362646798E-02 -0.801713114886E-02 -0.812193774589E-02 -0.822806265668E-02
 -0.833552246104E-02 -0.844433393335E-02 -0.855451409228E-02 -0.866608015943E-02
 -0.877904955079E-02 -0.889343991826E-02 -0.900926914632E-02 -0.912655533316E-02
 -0.924531680757E-02 -0.936557210091E-02 -0.948734003321E-02 -0.961063962964E-02
 -0.973549013558E-02 -0.986191107363E-02 -0.998992219207E-02 -0.101195435081E-01
 -0.102507952540E-01 -0.103836979423E-01 -0.105182723604E-01 -0.106545395053E-01
 -0.107925206888E-01 -0.109322374785E-01 -0.110737116795E-01 -0.112169654150E-01
 -0.113620210695E-01 -0.115089013001E-01 -0.116576290702E-01 -0.118082276044E-01
 -0.119607204440E-01 -0.121151314146E-01 -0.122714846339E-01 -0.124298045601E-01
 -0.125901158981E-01 -0.127524437117E-01 -0.129168133724E-01 -0.130832505501E-01
 -0.132517812710E-01 -0.134224318393E-01 -0.135952289478E-01 -0.137701995836E-01
 -0.139473710822E-01 -0.141267711464E-01 -0.143084277842E-01 -0.144923693991E-01
 -0.146786247258E-01 -0.148672228613E-01 -0.150581932873E-01 -0.152515658397E-01
 -0.154473707299E-01 -0.156456385532E-01 -0.158464002958E-01 -0.160496873265E-01
 -0.162555314046E-01 -0.164639647038E-01 -0.166750197854E-01 -0.168887296274E-01
 -0.171051276288E-01 -0.173242475968E-01 -0.175461237810E-01 -0.177707908371E-01
 -0.179982838781E-01 -0.182286384581E-01 -0.184618905564E-01 -0.186980766320E-01
 -0.189372335851E-01 -0.191793987844E-01 -0.194246100809E-01 -0.196729057784E-01
 -0.199243246736E-01 -0.201789060680E-01 -0.204366897284E-01 -0.206977159347E-01
 -0.209620254861E-01 -0.212296596731E-01 -0.215006603173E-01 -0.217750697697E-01
 -0.220529309036E-01 -0.223342871399E-01 -0.226191824431E-01 -0.229076613306E-01
 -0.231997688790E-01 -0.234955507343E-01 -0.237950531155E-01 -0.240983228183E-01
 -0.244054072417E-01 -0.247163543605E-01 -0.250312127674E-01 -0.253500316655E-01
 -0.256728608672E-01 -0.259997508264E-01 -0.263307526157E-01 -0.266659179623E-01
 -0.270052992418E-01 -0.273489494814E-01 -0.276969223825E-01 -0.280492723217E-01
 -0.284060543593E-01 -0.287673242458E-01 -0.291331384346E-01 -0.295035540875E-01
 -0.298786290883E-01 -0.302584220537E-01 -0.306429923245E-01 -0.310323999950E-01
 -0.314267059247E-01 -0.318259717231E-01 -0.322302597819E-01 -0.326396332824E-01
 -0.330541561938E-01 -0.334738932903E-01 -0.338989101669E-01 -0.343292732418E-01
 -0.347650497600E-01 -0.352063078242E-01 -0.356531163934E-01 -0.361055452839E-01
 -0.365636651999E-01 -0.370275477326E-01 -0.374972653717E-01 -0.379728915239E-01
 -0.384545005152E-01 -0.389421676046E-01 -0.394359690050E-01 -0.399359818869E-01
 -0.404422843852E-01 -0.409549556226E-01 -0.414740757198E-01 -0.419997258022E-01
 -0.425319880144E-01 -0.430709455402E-01 -0.436166826065E-01 -0.441692844978E-01
 -0.447288375769E-01 -0.452954292910E-01 -0.458691481842E-01 -0.464500839225E-01
 -0.470383272965E-01 -0.476339702328E-01 -0.482371058240E-01 -0.488478283369E-01
 -0.494662332098E-01 -0.500924170927E-01 -0.507264778558E-01 -0.513685145892E-01
 -0.520186276405E-01 -0.526769186132E-01 -0.533434903929E-01 -0.540184471605E-01
 -0.547018944064E-01 -0.553939389498E-01 -0.560946889522E-01 -0.568042539414E-01
 -0.575227448181E-01 -0.582502738809E-01 -0.589869548449E-01 -0.597329028526E-01
 -0.604882344980E-01 -0.612530678397E-01 -0.620275224271E-01 -0.628117193139E-01
 -0.636057810714E-01 -0.644098318210E-01 -0.652239972447E-01 -0.660484046052E-01
 -0.668831827684E-01 -0.677284622227E-01 -0.685843750999E-01 -0.694510551937E-01
 -0.703286379829E-01 -0.712172606542E-01 -0.721170621195E-01 -0.730281830384E-01
 -0.739507658462E-01 -0.748849547684E-01 -0.758308958470E-01 -0.767887369629E-01
 -0.777586278615E-01 -0.787407201733E-01 -0.797351674336E-01 -0.807421251195E-01
 -0.817617506627E-01 -0.827942034733E-01 -0.838396449766E-01 -0.848982386281E-01
 -0.859701499407E-01 -0.870555465155E-01 -0.881545980618E-01 -0.892674764296E-01
 -0.903943556325E-01 -0.915354118759E-01 -0.926908235873E-01 -0.938607714411E-01
 -0.950454383890E-01 -0.962450096862E-01 -0.974596729252E-01 -0.986896180616E-01
 -0.999350374436E-01 -0.101196125846     -0.102473080496     -0.103766101110    
 -0.105075389919     -0.106401151706     -0.107743593832     -0.109102926277    
 -0.110479361665     -0.111873115302     -0.113284405211     -0.114713452160    
 -0.116160479706     -0.117625714223     -0.119109384941     -0.120611723980    
 -0.122132966390     -0.123673350188     -0.125233116390     -0.126812509057    
 -0.128411775325     -0.130031165455     -0.131670932862     -0.133331334160    
 -0.135012629205     -0.136715081130     -0.138438956394     -0.140184524819    
 -0.141952059630     -0.143741837509     -0.145554138630     -0.147389246705    
 -0.149247449031     -0.151129036537     -0.153034303826     -0.154963549221    
 -0.156917074821     -0.158895186541     -0.160898194163     -0.162926411387    
 -0.164980155879     -0.167059749322     -0.169165517468     -0.171297790191    
 -0.173456901538     -0.175643189783     -0.177856997479     -0.180098671518    
 -0.182368563183     -0.184667028205     -0.186994426818     -0.189351123821    
 -0.191737488633     -0.194153895355     -0.196600722827     -0.199078354693    
 -0.201587179461     -0.204127590562     -0.206699986421     -0.209304770514    
 -0.211942351439     -0.214613142977     -0.217317564162     -0.220056039350    
 -0.222828998285     -0.225636876169     -0.228480113734     -0.231359157315    
 -0.234274458919     -0.237226476300     -0.240215673037     -0.243242518603    
 -0.246307488449     -0.249411064078     -0.252553733121     -0.255735989425    
 -0.258958333126     -0.262221270735     -0.265525315222     -0.268870986099    
 -0.272258809506     -0.275689318299     -0.279163052136     -0.282680557569    
 -0.286242388131     -0.289849104434     -0.293501274256     -0.297199472640    
 -0.300944281986     -0.304736292154     -0.308576100556     -0.312464312262    
 -0.316401540099     -0.320388404754     -0.324425534879     -0.328513567198    
 -0.332653146615     -0.336844926320     -0.341089567905     -0.345387741473    
 -0.349740125753     -0.354147408217     -0.358610285198     -0.363129462008    
 -0.367705653059     -0.372339581990     -0.377031981788     -0.381783594915    
 -0.386595173441     -0.391467479171     -0.396401283779     -0.401397368945    
 -0.406456526489     -0.411579558511     -0.416767277537     -0.422020506654    
 -0.427340079667     -0.432726841235     -0.438181647035     -0.443705363903    
 -0.449298869998     -0.454963054957     -0.460698820056     -0.466507078372    
 -0.472388754953     -0.478344786984     -0.484376123958     -0.490483727853    
 -0.496668573308     -0.502931647805     -0.509273951849     -0.515696499159    
 -0.522200316856     -0.528786445656     -0.535455940067     -0.542209868590    
 -0.549049313919     -0.555975373153     -0.562989158004     -0.570091795010    
 -0.577284425759     -0.584568207104     -0.591944311395     -0.599413926707    
 -0.606978257077     -0.614638522740     -0.622395960373     -0.630251823346    
 -0.638207381972     -0.646263923766     -0.654422753706     -0.662685194500    
 -0.671052586861     -0.679526289784     -0.688107680829     -0.696798156406    
 -0.705599132077     -0.714512042850     -0.723538343488     -0.732679508820    
 -0.741937034062     -0.751312435140     -0.760807249021     -0.770423034055    
 -0.780161370315     -0.790023859958     -0.800012127576     -0.810127820568    
 -0.820372609518     -0.830748188572     -0.841256275833     -0.851898613764    
 -0.862676969588     -0.873593135714     -0.884648930159     -0.895846196983    
 -0.907186806738     -0.918672656921     -0.930305672437     -0.942087806080    
 -0.954021039016     -0.966107381281     -0.978348872289     -0.990747581354    
  -1.00330560822      -1.01602508362      -1.02890816980      -1.04195706111    
  -1.05517398462      -1.06856120064      -1.08212100340      -1.09585572166    
  -1.10976771931      -1.12385939608      -1.13813318819      -1.15259156903    
  -1.16723704987      -1.18207218057      -1.19709955036      -1.21232178854    
  -1.22774156530      -1.24336159248      -1.25918462440      -1.27521345872    
  -1.29145093724      -1.30789994680      -1.32456342020      -1.34144433708    
  -1.35854572490      -1.37587065985      -1.39342226792      -1.41120372584    
  -1.42921826215      -1.44746915827      -1.46595974957      -1.48469342652    
  -1.50367363582      -1.52290388156      -1.54238772645      -1.56212879303    
  -1.58213076498      -1.60239738835      -1.62293247293      -1.64373989363    
  -1.66482359180      -1.68618757676      -1.70783592717      -1.72977279257    
  -1.75200239494      -1.77452903021      -1.79735706991      -1.82049096282    
  -1.84393523664      -1.86769449971      -1.89177344278      -1.91617684083    
  -1.94090955488      -1.96597653393      -1.99138281682      -2.01713353425    
  -2.04323391080      -2.06968926693      -2.09650502111      -2.12368669199    
  -2.15123990052      -2.17917037221      -2.20748393939      -2.23618654353    
  -2.26528423756      -2.29478318829      -2.32468967881      -2.35501011098    
  -2.38575100792      -2.41691901656      -2.44852091020      -2.48056359114    
  -2.51305409330      -2.54599958487      -2.57940737103      -2.61328489663    
  -2.64763974896      -2.68247966043      -2.71781251138      -2.75364633281    
  -2.78998930915      -2.82684978097      -2.86423624780      -2.90215737076    
  -2.94062197533      -2.97963905396      -3.01921776868      -3.05936745370    
  -3.10009761790      -3.14141794720      -3.18333830698      -3.22586874422    
  -3.26901948970      -3.31280095994      -3.35722375904      -3.40229868039    
  -3.44803670814      -3.49444901850      -3.54154698080      -3.58934215830    
  -3.63784630876      -3.68707138469      -3.73702953323      -3.78773309579    
  -3.83919460719      -3.89142679444      -3.94444257506      -3.99825505491    
  -4.05287752554      -4.10832346088      -4.16460651340      -4.22174050962    
  -4.27973944494      -4.33861747764      -4.39838892223      -4.45906824186    
  -4.52067003991      -4.58320905063      -4.64670012874      -4.71115823807    
  -4.77659843905      -4.84303587508      -4.91048575764      -4.97896335024    
  -5.04848395094      -5.11906287360      -5.19071542769      -5.26345689660    
  -5.33730251448      -5.41226744155      -5.48836673780      -5.56561533505    
  -5.64402800745      -5.72361934024      -5.80440369690      -5.88639518462    
  -5.96960761812      -6.05405448182      -6.13974889047      -6.22670354817    
  -6.31493070596      -6.40444211799      -6.49524899646      -6.58736196527    
  -6.68079101280      -6.77554544368      -6.87163382999      -6.96906396195    
  -7.06784279843      -7.16797641746      -7.26946996706      -7.37232761682    
  -7.47655251032      -7.58214671906      -7.68911119803      -7.79744574352    
  -7.90714895346      -8.01821819093      -8.13064955111      -8.24443783225    
  -8.35957651122      -8.47605772396      -8.59387225150      -8.71300951189    
  -8.83345755864      -8.95520308592      -9.07823144119      -9.20252664542    
  -9.32807142126      -9.45484722955      -9.58283431424      -9.71201175588    
  -9.84235753377      -9.97384859666      -10.1064609419      -10.2401697025    
  -10.3749492428      -10.5107732600      -10.6476148939      -10.7854468412    
  -10.9242414761      -11.0639709737      -11.2046074375      -11.3461230272    
  -11.4884900897      -11.6316812698      -11.7756697466      -11.9204288177    
  -12.0659335547      -12.2121610294      -12.3590676947      -12.5067017105    
  -12.6548192061      -12.8031082069      -12.9519190841      -13.1014721162    
  -13.2516762142      -13.4025450581      -13.5540650725      -13.7062258711    
  -13.8590184089      -14.0124335748      -14.1664627087      -14.3210973940    
  -14.4763293624      -14.6321503466      -14.7885519038      -14.9455252041    
  -15.1030607952      -15.2611483361      -15.4197762966      -15.5789316438    
  -15.7385994973      -15.8987627606      -16.0594017400      -16.2204937353    
  -16.3820126246      -16.5439284294      -16.7062068535      -16.8688088284    
  -17.0316900319      -17.1948003839      -17.3580835303      -17.5214762924    
  -17.6849080802      -17.8483002549      -18.0115654218      -18.1746066332    
  -18.3373164660      -18.4995759859      -18.6612532003      -18.8222030609    
  -18.9822590290      -19.1412527281      -19.2989569591      -19.4551641355    
  -19.6096585091      -19.7621084858      -19.9122746869      -20.0598903334    
  -20.2046239640      -20.3461733173      -20.4842052776      -20.6183833751    
  -20.7483624222      -20.8737933149      -20.9943260682      -21.1096137204    
  -21.2193166641      -21.3231074750      -21.4206762299      -21.5117363049    
  -21.5960306334      -21.6733383856      -21.7434820195      -21.8063346263    
  -21.8618274712      -21.9099575990      -21.9507953367      -21.9844914791    
  -22.0112838934      -22.0315032125      -22.0455772076      -22.0540333536    
  -22.0574988913      -22.0566981026      -22.0524435881      -22.0456291997    
  -22.0371959910      -22.0281293746      -22.0193892850      -22.0117834862    
  -22.0059472747      -22.0022276174      -22.0004460470      -22.0001525338    
  -22.0001061889      -22.0000736702      -22.0000508849      -22.0000349948    
  -22.0000239656      -22.0000163417      -22.0000110955      -22.0000075013    
  -22.0000050497      -22.0000033849      -22.0000022594      -22.0000015018    
  -22.0000009940      -22.0000006552      -22.0000004302      -22.0000002813    
  -22.0000001832      -22.0000001188      -22.0000000768      -22.0000000494    
  -22.0000000317      -22.0000000202      -22.0000000129      -22.0000000081    
  -22.0000000051      -22.0000000032      -22.0000000020      -22.0000000013    
  -22.0000000008      -22.0000000005      -22.0000000003      -22.0000000002    
  -22.0000000001      -22.0000000001      -22.0000000000      -22.0000000000    
  -22.0000000000      -22.0000000000      -22.0000000000      -22.0000000000    
  -22.0000000000      -22.0000000000      -22.0000000000      -22.0000000000    
  -22.0000000000      -22.0000000000      -22.0000000000      -22.0000000000    
  -22.0000000000      -22.0000000000      -22.0000000000      -22.0000000000    
  -22.0000000000      -22.0000000000      -22.0000000000      -22.0000000000    
  -22.0000000000      -22.0000000000      -22.0000000000      -22.0000000000    
  -22.0000000000      -22.0000000000      -22.0000000000      -22.0000000000    
  -22.0000000000      -22.0000000000      -22.0000000000      -22.0000000000    
  -22.0000000000      -22.0000000000      -22.0000000000      -22.0000000000    
  -22.0000000000      -22.0000000000      -22.0000000000      -22.0000000000    
  -22.0000000000      -22.0000000000      -22.0000000000      -22.0000000000    
  -22.0000000000      -22.0000000000      -22.0000000000      -22.0000000000    
  -22.0000000000      -22.0000000000      -22.0000000000      -22.0000000000    
  -22.0000000000      -22.0000000000      -22.0000000000      -22.0000000000    
  -22.0000000000      -22.0000000000      -22.0000000000      -22.0000000000    
  -22.0000000000      -22.0000000000      -22.0000000000      -22.0000000000    
  -22.0000000000      -22.0000000000      -22.0000000000      -22.0000000000    
  -22.0000000000      -22.0000000000      -22.0000000000      -22.0000000000    
  -22.0000000000      -22.0000000000      -22.0000000000      -22.0000000000    
  -22.0000000000      -22.0000000000      -22.0000000000      -22.0000000000    
  -22.0000000000      -22.0000000000      -22.0000000000      -22.0000000000    
  -22.0000000000      -22.0000000000      -22.0000000000      -22.0000000000    
  -22.0000000000      -22.0000000000      -22.0000000000      -22.0000000000    
  -22.0000000000      -22.0000000000      -22.0000000000      -22.0000000000    
  -22.0000000000      -22.0000000000      -22.0000000000      -22.0000000000    
  -22.0000000000      -22.0000000000      -22.0000000000      -22.0000000000    
  -22.0000000000      -22.0000000000      -22.0000000000      -22.0000000000    
  -22.0000000000      -22.0000000000      -22.0000000000      -22.0000000000    
  -22.0000000000      -22.0000000000      -22.0000000000      -22.0000000000    
  -22.0000000000      -22.0000000000      -22.0000000000      -22.0000000000    
  -22.0000000000      -22.0000000000      -22.0000000000      -22.0000000000    
  -22.0000000000      -22.0000000000      -22.0000000000      -22.0000000000    
  -22.0000000000      -22.0000000000      -22.0000000000      -22.0000000000    
  -22.0000000000      -22.0000000000      -22.0000000000      -22.0000000000    
  -22.0000000000      -22.0000000000      -22.0000000000      -22.0000000000    
  -22.0000000000      -22.0000000000      -22.0000000000      -22.0000000000    
  -22.0000000000      -22.0000000000      -22.0000000000      -22.0000000000    
  -22.0000000000      -22.0000000000      -22.0000000000      -22.0000000000    
  -22.0000000000      -22.0000000000      -22.0000000000      -22.0000000000    
  -22.0000000000      -22.0000000000      -22.0000000000      -22.0000000000    
  -22.0000000000      -22.0000000000      -22.0000000000      -22.0000000000    
  -22.0000000000      -22.0000000000      -22.0000000000      -22.0000000000    
  -22.0000000000      -22.0000000000      -22.0000000000      -22.0000000000    
  -22.0000000000      -22.0000000000      -22.0000000000      -22.0000000000    
  -22.0000000000      -22.0000000000      -22.0000000000      -22.0000000000    
  -22.0000000000      -22.0000000000      -22.0000000000      -22.0000000000    
  -22.0000000000      -22.0000000000      -22.0000000000      -22.0000000000    
  -22.0000000000      -22.0000000000      -22.0000000000      -22.0000000000    
  -22.0000000000      -22.0000000000      -22.0000000000      -22.0000000000    
  -22.0000000000      -22.0000000000      -22.0000000000      -22.0000000000    
  -22.0000000000      -22.0000000000      -22.0000000000      -22.0000000000    
  -22.0000000000      -22.0000000000      -22.0000000000      -22.0000000000    
  -22.0000000000      -22.0000000000      -22.0000000000      -22.0000000000    
  -22.0000000000      -22.0000000000      -22.0000000000      -22.0000000000    
  -22.0000000000      -22.0000000000      -22.0000000000      -22.0000000000    
  -22.0000000000      -22.0000000000      -22.0000000000      -22.0000000000    
  -22.0000000000      -22.0000000000      -22.0000000000      -22.0000000000    
  -22.0000000000      -22.0000000000      -22.0000000000      -22.0000000000    
  -22.0000000000      -22.0000000000      -22.0000000000      -22.0000000000    
  -22.0000000000      -22.0000000000      -22.0000000000      -22.0000000000    
  -22.0000000000      -22.0000000000      -22.0000000000      -22.0000000000    
  -22.0000000000      -22.0000000000      -22.0000000000      -22.0000000000    
  -22.0000000000      -22.0000000000      -22.0000000000      -22.0000000000    
  -22.0000000000      -22.0000000000      -22.0000000000      -22.0000000000    
 Down Pseudopotential follows (l on next line)
  2
 -0.107171827670E-04 -0.215720327805E-04 -0.325576649043E-04 -0.436901356013E-04
 -0.549527806633E-04 -0.663652965359E-04 -0.779163727463E-04 -0.896149486174E-04
 -0.101459959710E-03 -0.113454135718E-03 -0.125599181725E-03 -0.137896927165E-03
 -0.150349386191E-03 -0.162958541992E-03 -0.175726230419E-03 -0.188654522424E-03
 -0.201745467679E-03 -0.215001021862E-03 -0.228423358511E-03 -0.242014549893E-03
 -0.255776620713E-03 -0.269711815462E-03 -0.283822367769E-03 -0.298110333464E-03
 -0.312578005663E-03 -0.327227744375E-03 -0.342061711744E-03 -0.357082212304E-03
 -0.372291716333E-03 -0.387692552313E-03 -0.403286990158E-03 -0.419077684473E-03
 -0.435067027966E-03 -0.451257366135E-03 -0.467651439334E-03 -0.484251776910E-03
 -0.501060792119E-03 -0.518081299556E-03 -0.535315978176E-03 -0.552767273248E-03
 -0.570438170552E-03 -0.588331420851E-03 -0.606449613023E-03 -0.624795748280E-03
 -0.643372692721E-03 -0.662183224137E-03 -0.681230406749E-03 -0.700517207855E-03
 -0.720046540010E-03 -0.739821526287E-03 -0.759845319563E-03 -0.780120967205E-03
 -0.800651554494E-03 -0.821440480112E-03 -0.842490910534E-03 -0.863806019352E-03
 -0.885389334597E-03 -0.907244114950E-03 -0.929373767592E-03 -0.951781805666E-03
 -0.974471624399E-03 -0.997446968421E-03 -0.102071128663E-02 -0.104426814234E-02
 -0.106812138510E-02 -0.109227457949E-02 -0.111673168970E-02 -0.114149642186E-02
 -0.116657256707E-02 -0.119196424603E-02 -0.121767519475E-02 -0.124370957561E-02
 -0.127007151023E-02 -0.129676499196E-02 -0.132379422537E-02 -0.135116345473E-02
 -0.137887691012E-02 -0.140693897315E-02 -0.143535406755E-02 -0.146412654271E-02
 -0.149326091789E-02 -0.152276177894E-02 -0.155263369580E-02 -0.158288135434E-02
 -0.161350953119E-02 -0.164452287720E-02 -0.167592637552E-02 -0.170772493229E-02
 -0.173992334282E-02 -0.177252684797E-02 -0.180554044873E-02 -0.183896929334E-02
 -0.187281861362E-02 -0.190709367841E-02 -0.194179995664E-02 -0.197694271605E-02
 -0.201252752135E-02 -0.204855996921E-02 -0.208504562830E-02 -0.212199018203E-02
 -0.215939948569E-02 -0.219727933957E-02 -0.223563564524E-02 -0.227447445759E-02
 -0.231380171298E-02 -0.235362369783E-02 -0.239394662760E-02 -0.243477668735E-02
 -0.247612033040E-02 -0.251798406293E-02 -0.256037433420E-02 -0.260329779741E-02
 -0.264676123991E-02 -0.269077131209E-02 -0.273533498211E-02 -0.278045923196E-02
 -0.282615101094E-02 -0.287241757419E-02 -0.291926609861E-02 -0.296670387108E-02
 -0.301473834459E-02 -0.306337701693E-02 -0.311262752672E-02 -0.316249750043E-02
 -0.321299476227E-02 -0.326412719379E-02 -0.331590279226E-02 -0.336832968359E-02
 -0.342141597077E-02 -0.347517004357E-02 -0.352960025750E-02 -0.358471507885E-02
 -0.364052318854E-02 -0.369703327690E-02 -0.375425419323E-02 -0.381219482148E-02
 -0.387086426485E-02 -0.393027170764E-02 -0.399042636668E-02 -0.405133768761E-02
 -0.411301519139E-02 -0.417546850761E-02 -0.423870736705E-02 -0.430274168119E-02
 -0.436758147007E-02 -0.443323681389E-02 -0.449971799831E-02 -0.456703543013E-02
 -0.463519961379E-02 -0.470422119668E-02 -0.477411093684E-02 -0.484487980245E-02
 -0.491653886030E-02 -0.498909923470E-02 -0.506257229727E-02 -0.513696958649E-02
 -0.521230265873E-02 -0.528858326339E-02 -0.536582340668E-02 -0.544403512232E-02
 -0.552323058073E-02 -0.560342220839E-02 -0.568462253697E-02 -0.576684421179E-02
 -0.585010013124E-02 -0.593440329728E-02 -0.601976681995E-02 -0.610620410561E-02
 -0.619372865275E-02 -0.628235410141E-02 -0.637209435711E-02 -0.646296336044E-02
 -0.655497535866E-02 -0.664814478485E-02 -0.674248605812E-02 -0.683801403863E-02
 -0.693474364370E-02 -0.703268988569E-02 -0.713186819582E-02 -0.723229400700E-02
 -0.733398298000E-02 -0.743695110367E-02 -0.754121438022E-02 -0.764678909158E-02
 -0.775369182185E-02 -0.786193921583E-02 -0.797154816728E-02 -0.808253583623E-02
 -0.819491958239E-02 -0.830871692389E-02 -0.842394563856E-02 -0.854062380709E-02
 -0.865876957341E-02 -0.877840139955E-02 -0.889953807488E-02 -0.902219842419E-02
 -0.914640164059E-02 -0.927216717054E-02 -0.939951462187E-02 -0.952846389910E-02
 -0.965903515993E-02 -0.979124883111E-02 -0.992512552813E-02 -0.100606861683E-01
 -0.101979519691E-01 -0.103369443786E-01 -0.104776850760E-01 -0.106201960663E-01
 -0.107644996477E-01 -0.109106183364E-01 -0.110585749556E-01 -0.112083926570E-01
 -0.113600948389E-01 -0.115137051902E-01 -0.116692477126E-01 -0.118267467339E-01
 -0.119862268554E-01 -0.121477129690E-01 -0.123112303414E-01 -0.124768045066E-01
 -0.126444613413E-01 -0.128142270493E-01 -0.129861281316E-01 -0.131601914525E-01
 -0.133364442451E-01 -0.135149140274E-01 -0.136956286587E-01 -0.138786164271E-01
 -0.140639058931E-01 -0.142515259861E-01 -0.144415060879E-01 -0.146338758363E-01
 -0.148286652729E-01 -0.150259048870E-01 -0.152256254743E-01 -0.154278582187E-01
 -0.156326347495E-01 -0.158399870508E-01 -0.160499475094E-01 -0.162625489762E-01
 -0.164778246256E-01 -0.166958080994E-01 -0.169165334822E-01 -0.171400352477E-01
 -0.173663483211E-01 -0.175955080582E-01 -0.178275502734E-01 -0.180625112158E-01
 -0.183004276209E-01 -0.185413366435E-01 -0.187852759092E-01 -0.190322835680E-01
 -0.192823982069E-01 -0.195356588970E-01 -0.197921052152E-01 -0.200517772357E-01
 -0.203147155316E-01 -0.205809611722E-01 -0.208505557866E-01 -0.211235414850E-01
 -0.213999609110E-01 -0.216798572832E-01 -0.219632743060E-01 -0.222502562851E-01
 -0.225408480596E-01 -0.228350950187E-01 -0.231330431556E-01 -0.234347390313E-01
 -0.237402297697E-01 -0.240495631046E-01 -0.243627873808E-01 -0.246799515399E-01
 -0.250011051419E-01 -0.253262983424E-01 -0.256555819834E-01 -0.259890075148E-01
 -0.263266270146E-01 -0.266684932510E-01 -0.270146596360E-01 -0.273651802741E-01
 -0.277201099134E-01 -0.280795040168E-01 -0.284434187612E-01 -0.288119109785E-01
 -0.291850382663E-01 -0.295628589342E-01 -0.299454319914E-01 -0.303328172335E-01
 -0.307250751908E-01 -0.311222671465E-01 -0.315244551755E-01 -0.319317021063E-01
 -0.323440715818E-01 -0.327616280342E-01 -0.331844366977E-01 -0.336125636652E-01
 -0.340460757991E-01 -0.344850408517E-01 -0.349295274196E-01 -0.353796049412E-01
 -0.358353437626E-01 -0.362968150643E-01 -0.367640909808E-01 -0.372372445121E-01
 -0.377163495852E-01 -0.382014810808E-01 -0.386927147780E-01 -0.391901274523E-01
 -0.396937968190E-01 -0.402038015715E-01 -0.407202214122E-01 -0.412431370289E-01
 -0.417726301248E-01 -0.423087834348E-01 -0.428516807403E-01 -0.434014068695E-01
 -0.439580477136E-01 -0.445216902588E-01 -0.450924225688E-01 -0.456703338218E-01
 -0.462555143238E-01 -0.468480555054E-01 -0.474480499637E-01 -0.480555914364E-01
 -0.486707748613E-01 -0.492936963698E-01 -0.499244532808E-01 -0.505631441640E-01
 -0.512098688121E-01 -0.518647282768E-01 -0.525278248934E-01 -0.531992622613E-01
 -0.538791452940E-01 -0.545675802412E-01 -0.552646746604E-01 -0.559705374745E-01
 -0.566852789894E-01 -0.574090108766E-01 -0.581418462237E-01 -0.588838995445E-01
 -0.596352867826E-01 -0.603961253481E-01 -0.611665341259E-01 -0.619466334956E-01
 -0.627365453506E-01 -0.635363931200E-01 -0.643463017837E-01 -0.651663978899E-01
 -0.659968095925E-01 -0.668376666374E-01 -0.676891004166E-01 -0.685512439743E-01
 -0.694242320186E-01 -0.703082009668E-01 -0.712032889361E-01 -0.721096357933E-01
 -0.730273831623E-01 -0.739566744413E-01 -0.748976548393E-01 -0.758504713914E-01
 -0.768152729821E-01 -0.777922103661E-01 -0.787814361963E-01 -0.797831050436E-01
 -0.807973734266E-01 -0.818243998371E-01 -0.828643447475E-01 -0.839173706558E-01
 -0.849836421131E-01 -0.860633257249E-01 -0.871565901996E-01 -0.882636063724E-01
 -0.893845472207E-01 -0.905195878979E-01 -0.916689057666E-01 -0.928326804184E-01
 -0.940110936956E-01 -0.952043297392E-01 -0.964125750063E-01 -0.976360182893E-01
 -0.988748507650E-01 -0.100129266012     -0.101399460044     -0.102685631342    
 -0.103987980881     -0.105306712164     -0.106642031259     -0.107994146825    
 -0.109363270139     -0.110749615142     -0.112153398468     -0.113574839473    
 -0.115014160271     -0.116471585774     -0.117947343723     -0.119441664719    
 -0.120954782271     -0.122486932822     -0.124038355788     -0.125609293602    
 -0.127199991744     -0.128810698778     -0.130441666401     -0.132093149481    
 -0.133765406077     -0.135458697506     -0.137173288375     -0.138909446611    
 -0.140667443518     -0.142447553810     -0.144250055659     -0.146075230737    
 -0.147923364258     -0.149794745026     -0.151689665477     -0.153608421729    
 -0.155551313623     -0.157518644771     -0.159510722610     -0.161527858442    
 -0.163570367486     -0.165638568924     -0.167732785959     -0.169853345862    
 -0.172000580013     -0.174174823968     -0.176376417507     -0.178605704678    
 -0.180863033865     -0.183148757831     -0.185463233782     -0.187806823413    
 -0.190179892974     -0.192582813324     -0.195015959987     -0.197479713212    
 -0.199974458035     -0.202500584335     -0.205058486897     -0.207648565476    
 -0.210271224856     -0.212926874916     -0.215615930688     -0.218338812436    
 -0.221095945708     -0.223887761402     -0.226714695848     -0.229577190864    
 -0.232475693824     -0.235410657740     -0.238382541318     -0.241391809043    
 -0.244438931242     -0.247524384163     -0.250648650048     -0.253812217210    
 -0.257015580107     -0.260259239420     -0.263543702133     -0.266869481612    
 -0.270237097684     -0.273647076721     -0.277099951719     -0.280596262383    
 -0.284136555216     -0.287721383597     -0.291351307872     -0.295026895444    
 -0.298748720855     -0.302517365883     -0.306333419633     -0.310197478621    
 -0.314110146879     -0.318072036041     -0.322083765445     -0.326145962225    
 -0.330259261413     -0.334424306038     -0.338641747224     -0.342912244300    
 -0.347236464890     -0.351615085034     -0.356048789281     -0.360538270804    
 -0.365084231505     -0.369687382127     -0.374348442367     -0.379068140986    
 -0.383847215922     -0.388686414416     -0.393586493118     -0.398548218208    
 -0.403572365522     -0.408659720673     -0.413811079168     -0.419027246538    
 -0.424309038466     -0.429657280914     -0.435072810250     -0.440556473384    
 -0.446109127900     -0.451731642190     -0.457424895590     -0.463189778521    
 -0.469027192630     -0.474938050928     -0.480923277935     -0.486983809831    
 -0.493120594597     -0.499334592168     -0.505626774582     -0.511998126137    
 -0.518449643543     -0.524982336083     -0.531597225766     -0.538295347496    
 -0.545077749232     -0.551945492152     -0.558899650825     -0.565941313374    
 -0.573071581658     -0.580291571437     -0.587602412555     -0.595005249116    
 -0.602501239664     -0.610091557370     -0.617777390216     -0.625559941183    
 -0.633440428443     -0.641420085551     -0.649500161642     -0.657681921628    
 -0.665966646402     -0.674355633037     -0.682850194995     -0.691451662336    
 -0.700161381929     -0.708980717666     -0.717911050679     -0.726953779563    
 -0.736110320594     -0.745382107960     -0.754770593986     -0.764277249366    
 -0.773903563403     -0.783651044238     -0.793521219101     -0.803515634547    
 -0.813635856710     -0.823883471548     -0.834260085103     -0.844767323754    
 -0.855406834479     -0.866180285122     -0.877089364658     -0.888135783464    
 -0.899321273598     -0.910647589073     -0.922116506145     -0.933729823593    
 -0.945489363015     -0.957396969117     -0.969454510015     -0.981663877536    
 -0.994026987522      -1.00654578014      -1.01922222021      -1.03205829750    
  -1.04505602705      -1.05821744954      -1.07154463158      -1.08503966604    
  -1.09870467243      -1.11254179722      -1.12655321420      -1.14074112482    
  -1.15510775858      -1.16965537334      -1.18438625577      -1.19930272165    
  -1.21440711629      -1.22970181490      -1.24518922301      -1.26087177681    
  -1.27675194362      -1.29283222225      -1.30911514341      -1.32560327016    
  -1.34229919832      -1.35920555691      -1.37632500856      -1.39366024998    
  -1.41121401239      -1.42898906200      -1.44698820045      -1.46521426528    
  -1.48367013041      -1.50235870665      -1.52128294211      -1.54044582280    
  -1.55985037305      -1.57949965606      -1.59939677439      -1.61954487053    
  -1.63994712738      -1.66060676882      -1.68152706027      -1.70271130919    
  -1.72416286572      -1.74588512319      -1.76788151873      -1.79015553383    
  -1.81271069500      -1.83555057429      -1.85867878997      -1.88209900712    
  -1.90581493829      -1.92983034411      -1.95414903395      -1.97877486659    
  -2.00371175090      -2.02896364649      -2.05453456441      -2.08042856786    
  -2.10664977289      -2.13320234914      -2.16009052051      -2.18731856600    
  -2.21489082035      -2.24281167490      -2.27108557830      -2.29971703731    
  -2.32871061762      -2.35807094462      -2.38780270424      -2.41791064377    
  -2.44839957272      -2.47927436364      -2.51053995303      -2.54220134217    
  -2.57426359804      -2.60673185420      -2.63961131173      -2.67290724015    
  -2.70662497831      -2.74076993543      -2.77534759197      -2.81036350068    
  -2.84582328752      -2.88173265273      -2.91809737178      -2.95492329644    
  -2.99221635578      -3.02998255726      -3.06822798775      -3.10695881461    
  -3.14618128681      -3.18590173598      -3.22612657754      -3.26686231182    
  -3.30811552516      -3.34989289108      -3.39220117143      -3.43504721750    
  -3.47843797125      -3.52238046642      -3.56688182976      -3.61194928220    
  -3.65759014004      -3.70381181613      -3.75062182113      -3.79802776463    
  -3.84603735645      -3.89465840779      -3.94389883242      -3.99376664795    
  -4.04426997699      -4.09541704832      -4.14721619815      -4.19967587124    
  -4.25280462205      -4.30661111598      -4.36110413042      -4.41629255588    
  -4.47218539714      -4.52879177426      -4.58612092362      -4.64418219897    
  -4.70298507235      -4.76253913507      -4.82285409853      -4.88393979510    
  -4.94580617890      -5.00846332646      -5.07192143743      -5.13619083511    
  -5.20128196698      -5.26720540506      -5.33397184625      -5.40159211252    
  -5.47007715101      -5.53943803399      -5.60968595869      -5.68083224698    
  -5.75288834494      -5.82586582218      -5.89977637105      -5.97463180564    
  -6.05044406052      -6.12722518932      -6.20498736305      -6.28374286812    
  -6.36350410412      -6.44428358132      -6.52609391779      -6.60894783620    
  -6.69285816030      -6.77783781093      -6.86389980167      -6.95105723401    
  -7.03932329208      -7.12871123681      -7.21923439961      -7.31090617545    
  -7.40374001531      -7.49774941796      -7.59294792116      -7.68934909195    
  -7.78696651626      -7.88581378771      -7.98590449545      -8.08725221109    
  -8.18987047469      -8.29377277962      -8.39897255637      -8.50548315516    
  -8.61331782729      -8.72248970524      -8.83301178129      -8.94489688480    
  -9.05815765782      -9.17280652919      -9.28885568684      -9.40631704841    
  -9.52520222984      -9.64552251208      -9.76728880573      -9.89051161338    
  -10.0152009899      -10.1413664999      -10.2690171734      -10.3981614582    
  -10.5288071697      -10.6609614385      -10.7946306539      -10.9298204056    
  -11.0665354212      -11.2047795008      -11.3445554487      -11.4858650005    
  -11.6287087477      -11.7730860575      -11.9189949900      -12.0664322100    
  -12.2153928962      -12.3658706455      -12.5178573734      -12.6713432099    
  -12.8263163917      -12.9827631498      -13.1406675926      -13.3000115856    
  -13.4607746255      -13.6229337118      -13.7864632130      -13.9513347299    
  -14.1175169543      -14.2849755250      -14.4536728802      -14.6235681066    
  -14.7946167868      -14.9667708436      -15.1399783838      -15.3141835392    
  -15.4893263094      -15.6653424025      -15.8421630788      -16.0197149952    
  -16.1979200533      -16.3766952506      -16.5559525383      -16.7355986841    
  -16.9155351440      -17.0956579430      -17.2758575671      -17.4560188685    
  -17.6360209847      -17.8157372757      -17.9950352789      -18.1737766864    
  -18.3518173450      -18.5290072831      -18.7051907657      -18.8802063818    
  -19.0538871652      -19.2260607524      -19.3965495815      -19.5651711330    
  -19.7317382168      -19.8960593083      -20.0579389355      -20.2171781205    
  -20.3735748789      -20.5269247769      -20.6770215515      -20.8236577931    
  -20.9666256933      -21.1057178596      -21.2407281960      -21.3714528512    
  -21.4976912335      -21.6192470907      -21.7359296547      -21.8475548458    
  -21.9539465360      -22.0549378638      -22.1503725973      -22.2401065378    
  -22.3240089576      -22.4019640429      -22.4738724794      -22.5396523899    
  -22.5992423395      -22.6526028913      -22.6996952867      -22.7405950205    
  -22.7751092891      -22.8030020199      -22.8247253196      -22.8406279122    
  -22.8507745942      -22.8553629312      -22.8545916023      -22.8486909925    
  -22.8379212506      -22.8225705158      -22.8029547728      -22.7794166568    
  -22.7523240234      -22.7220680882      -22.6890611393      -22.6537337890    
  -22.6165317593      -22.5779121722      -22.5383393299      -22.4982799946    
  -22.4581981484      -22.4185492447      -22.3797739799      -22.3422915998    
  -22.3064928121      -22.2727323625      -22.2413213692      -22.2125195906    
  -22.1865277742      -22.1634803413      -22.1434387350      -22.1263858172    
  -22.1122218358      -22.1007625966      -22.0917406390      -22.0848103985    
  -22.0795585579      -22.0755211012      -22.0722084938      -22.0691432430    
  -22.0659024779      -22.0622052103      -22.0579432870      -22.0533725275    
  -22.0490296272      -22.0449514322      -22.0411386281      -22.0375838272    
  -22.0342330601      -22.0310784806      -22.0280967326      -22.0252744316    
  -22.0226003048      -22.0200669842      -22.0176704899      -22.0154100128    
  -22.0132875376      -22.0113073673      -22.0094755430      -22.0077991700    
  -22.0062856592      -22.0049419058      -22.0037734286      -22.0027835021    
  -22.0019723213      -22.0013362436      -22.0007422421      -22.0004036809    
  -22.0002324741      -22.0001626763      -22.0001468891      -22.0001529641    
  -22.0001609683      -22.0001605708      -22.0001482071      -22.0001262506    
  -22.0000981021      -22.0000716147      -22.0000524365      -22.0000379405    
  -22.0000273188      -22.0000197948      -22.0000140516      -22.0000098691    
  -22.0000068706      -22.0000047666      -22.0000032923      -22.0000022642    
  -22.0000015506      -22.0000010573      -22.0000007179      -22.0000004853    
  -22.0000003267      -22.0000002190      -22.0000001462      -22.0000000972    
  -22.0000000643      -22.0000000424      -22.0000000278      -22.0000000182    
  -22.0000000119      -22.0000000077      -22.0000000050      -22.0000000032    
  -22.0000000020      -22.0000000013      -22.0000000008      -22.0000000005    
  -22.0000000003      -22.0000000002      -22.0000000001      -22.0000000001    
  -22.0000000000      -22.0000000000      -22.0000000000      -22.0000000000    
  -22.0000000000      -22.0000000000      -22.0000000000      -22.0000000000    
  -22.0000000000      -22.0000000000      -22.0000000000      -22.0000000000    
  -22.0000000000      -22.0000000000      -22.0000000000      -22.0000000000    
  -22.0000000000      -22.0000000000      -22.0000000000      -22.0000000000    
  -22.0000000000      -22.0000000000      -22.0000000000      -22.0000000000    
  -22.0000000000      -22.0000000000      -22.0000000000      -22.0000000000    
  -22.0000000000      -22.0000000000      -22.0000000000      -22.0000000000    
  -22.0000000000      -22.0000000000      -22.0000000000      -22.0000000000    
  -22.0000000000      -22.0000000000      -22.0000000000      -22.0000000000    
  -22.0000000000      -22.0000000000      -22.0000000000      -22.0000000000    
  -22.0000000000      -22.0000000000      -22.0000000000      -22.0000000000    
  -22.0000000000      -22.0000000000      -22.0000000000      -22.0000000000    
  -22.0000000000      -22.0000000000      -22.0000000000      -22.0000000000    
  -22.0000000000      -22.0000000000      -22.0000000000      -22.0000000000    
  -22.0000000000      -22.0000000000      -22.0000000000      -22.0000000000    
  -22.0000000000      -22.0000000000      -22.0000000000      -22.0000000000    
  -22.0000000000      -22.0000000000      -22.0000000000      -22.0000000000    
  -22.0000000000      -22.0000000000      -22.0000000000      -22.0000000000    
  -22.0000000000      -22.0000000000      -22.0000000000      -22.0000000000    
  -22.0000000000      -22.0000000000      -22.0000000000      -22.0000000000    
  -22.0000000000      -22.0000000000      -22.0000000000      -22.0000000000    
  -22.0000000000      -22.0000000000      -22.0000000000      -22.0000000000    
  -22.0000000000      -22.0000000000      -22.0000000000      -22.0000000000    
  -22.0000000000      -22.0000000000      -22.0000000000      -22.0000000000    
  -22.0000000000      -22.0000000000      -22.0000000000      -22.0000000000    
  -22.0000000000      -22.0000000000      -22.0000000000      -22.0000000000    
  -22.0000000000      -22.0000000000      -22.0000000000      -22.0000000000    
  -22.0000000000      -22.0000000000      -22.0000000000      -22.0000000000    
  -22.0000000000      -22.0000000000      -22.0000000000      -22.0000000000    
  -22.0000000000      -22.0000000000      -22.0000000000      -22.0000000000    
  -22.0000000000      -22.0000000000      -22.0000000000      -22.0000000000    
  -22.0000000000      -22.0000000000      -22.0000000000      -22.0000000000    
  -22.0000000000      -22.0000000000      -22.0000000000      -22.0000000000    
  -22.0000000000      -22.0000000000      -22.0000000000      -22.0000000000    
  -22.0000000000      -22.0000000000      -22.0000000000      -22.0000000000    
  -22.0000000000      -22.0000000000      -22.0000000000      -22.0000000000    
  -22.0000000000      -22.0000000000      -22.0000000000      -22.0000000000    
  -22.0000000000      -22.0000000000      -22.0000000000      -22.0000000000    
  -22.0000000000      -22.0000000000      -22.0000000000      -22.0000000000    
  -22.0000000000      -22.0000000000      -22.0000000000      -22.0000000000    
  -22.0000000000      -22.0000000000      -22.0000000000      -22.0000000000    
  -22.0000000000      -22.0000000000      -22.0000000000      -22.0000000000    
  -22.0000000000      -22.0000000000      -22.0000000000      -22.0000000000    
  -22.0000000000      -22.0000000000      -22.0000000000      -22.0000000000    
  -22.0000000000      -22.0000000000      -22.0000000000      -22.0000000000    
  -22.0000000000      -22.0000000000      -22.0000000000      -22.0000000000    
  -22.0000000000      -22.0000000000      -22.0000000000      -22.0000000000    
  -22.0000000000      -22.0000000000      -22.0000000000      -22.0000000000    
  -22.0000000000      -22.0000000000      -22.0000000000      -22.0000000000    
  -22.0000000000      -22.0000000000      -22.0000000000      -22.0000000000    
  -22.0000000000      -22.0000000000      -22.0000000000      -22.0000000000    
  -22.0000000000      -22.0000000000      -22.0000000000      -22.0000000000    
  -22.0000000000      -22.0000000000      -22.0000000000      -22.0000000000    
  -22.0000000000      -22.0000000000      -22.0000000000      -22.0000000000    
  -22.0000000000      -22.0000000000      -22.0000000000      -22.0000000000    
  -22.0000000000      -22.0000000000      -22.0000000000      -22.0000000000    
  -22.0000000000      -22.0000000000      -22.0000000000      -22.0000000000    
  -22.0000000000      -22.0000000000      -22.0000000000      -22.0000000000    
  -22.0000000000      -22.0000000000      -22.0000000000      -22.0000000000    
  -22.0000000000      -22.0000000000      -22.0000000000      -22.0000000000    
  -22.0000000000      -22.0000000000      -22.0000000000      -22.0000000000    
  -22.0000000000      -22.0000000000      -22.0000000000      -22.0000000000    
  -22.0000000000      -22.0000000000      -22.0000000000      -22.0000000000    
  -22.0000000000      -22.0000000000      -22.0000000000      -22.0000000000    
  -22.0000000000      -22.0000000000      -22.0000000000      -22.0000000000    
 Down Pseudopotential follows (l on next line)
  3
 -0.652562747171E-05 -0.131361989147E-04 -0.198241660158E-04 -0.266049137187E-04
 -0.334610978498E-04 -0.404117263363E-04 -0.474447915264E-04 -0.545685267944E-04
 -0.617811528735E-04 -0.690846756371E-04 -0.764800672450E-04 -0.839684149882E-04
 -0.915509815426E-04 -0.992289891642E-04 -0.107003503204E-03 -0.114875814420E-03
 -0.122847182477E-03 -0.130918763106E-03 -0.139091919843E-03 -0.147367904758E-03
 -0.155747912043E-03 -0.164233345232E-03 -0.172825586417E-03 -0.181525829181E-03
 -0.190335493548E-03 -0.199256055449E-03 -0.208288781835E-03 -0.217435070784E-03
 -0.226696474715E-03 -0.236074392709E-03 -0.245570153585E-03 -0.255185459019E-03
 -0.264921736801E-03 -0.274780355374E-03 -0.284763065751E-03 -0.294871395487E-03
 -0.305106743450E-03 -0.315470897086E-03 -0.325965495282E-03 -0.336591930155E-03
 -0.347352121086E-03 -0.358247739027E-03 -0.369280279461E-03 -0.380451636454E-03
 -0.391763555029E-03 -0.403217677805E-03 -0.414815919547E-03 -0.426560083639E-03
 -0.438451904088E-03 -0.450493310588E-03 -0.462686247628E-03 -0.475032538989E-03
 -0.487534030972E-03 -0.500192867699E-03 -0.513010945301E-03 -0.525990151046E-03
 -0.539132710467E-03 -0.552440563358E-03 -0.565915781425E-03 -0.579560525537E-03
 -0.593376821640E-03 -0.607367027858E-03 -0.621533189139E-03 -0.635877447206E-03
 -0.650402212096E-03 -0.665109590816E-03 -0.680002071627E-03 -0.695081866146E-03
 -0.710351252206E-03 -0.725812818168E-03 -0.741468748454E-03 -0.757321634311E-03
 -0.773374006485E-03 -0.789628247437E-03 -0.806086930581E-03 -0.822752648535E-03
 -0.839627958902E-03 -0.856715549838E-03 -0.874018130280E-03 -0.891538313256E-03
 -0.909278859843E-03 -0.927242575583E-03 -0.945432227707E-03 -0.963850676708E-03
 -0.982500850881E-03 -0.100138552949E-02 -0.102050780055E-02 -0.103987065125E-02
 -0.105947693377E-02 -0.107932992144E-02 -0.109943262295E-02 -0.111978816920E-02
 -0.114039974927E-02 -0.116127056357E-02 -0.118240398659E-02 -0.120380316530E-02
 -0.122547151693E-02 -0.124741246369E-02 -0.126962937240E-02 -0.129212569698E-02
 -0.131490503513E-02 -0.133797090119E-02 -0.136132688202E-02 -0.138497668867E-02
 -0.140892388418E-02 -0.143317235182E-02 -0.145772587364E-02 -0.148258817071E-02
 -0.150776320134E-02 -0.153325494536E-02 -0.155906729385E-02 -0.158520430968E-02
 -0.161167015729E-02 -0.163846883115E-02 -0.166560461011E-02 -0.169308175302E-02
 -0.172090445178E-02 -0.174907716944E-02 -0.177760425573E-02 -0.180649013474E-02
 -0.183573936069E-02 -0.186535649615E-02 -0.189534620758E-02 -0.192571311191E-02
 -0.195646198595E-02 -0.198759762555E-02 -0.201912490340E-02 -0.205104878160E-02
 -0.208337415950E-02 -0.211610618292E-02 -0.214924992264E-02 -0.218281051890E-02
 -0.221679328473E-02 -0.225120350019E-02 -0.228604656144E-02 -0.232132785585E-02
 -0.235705294604E-02 -0.239322743122E-02 -0.242985689802E-02 -0.246694711622E-02
 -0.250450388468E-02 -0.254253306408E-02 -0.258104056888E-02 -0.262003244623E-02
 -0.265951480325E-02 -0.269949375798E-02 -0.273997558408E-02 -0.278096662593E-02
 -0.282247327439E-02 -0.286450201157E-02 -0.290705937782E-02 -0.295015207058E-02
 -0.299378683217E-02 -0.303797040806E-02 -0.308270973594E-02 -0.312801186459E-02
 -0.317388380418E-02 -0.322033270076E-02 -0.326736589928E-02 -0.331499071355E-02
 -0.336321453474E-02 -0.341204494995E-02 -0.346148959058E-02 -0.351155614007E-02
 -0.356225247250E-02 -0.361358650234E-02 -0.366556618812E-02 -0.371819971993E-02
 -0.377149531433E-02 -0.382546126303E-02 -0.388010605592E-02 -0.393543814987E-02
 -0.399146623941E-02 -0.404819913508E-02 -0.410564556269E-02 -0.416381461751E-02
 -0.422271537946E-02 -0.428235695006E-02 -0.434274877534E-02 -0.440390022775E-02
 -0.446582083137E-02 -0.452852036115E-02 -0.459200852725E-02 -0.465629524040E-02
 -0.472139063339E-02 -0.478730481852E-02 -0.485404807490E-02 -0.492163086472E-02
 -0.499006376557E-02 -0.505935742819E-02 -0.512952267661E-02 -0.520057055027E-02
 -0.527251206326E-02 -0.534535845811E-02 -0.541912121386E-02 -0.549381175305E-02
 -0.556944177339E-02 -0.564602313169E-02 -0.572356775066E-02 -0.580208775301E-02
 -0.588159541677E-02 -0.596210318990E-02 -0.604362360873E-02 -0.612616940978E-02
 -0.620975352688E-02 -0.629438902029E-02 -0.638008907569E-02 -0.646686709803E-02
 -0.655473667693E-02 -0.664371151087E-02 -0.673380549397E-02 -0.682503273705E-02
 -0.691740748332E-02 -0.701094415171E-02 -0.710565735730E-02 -0.720156192312E-02
 -0.729867282631E-02 -0.739700521346E-02 -0.749657448327E-02 -0.759739617779E-02
 -0.769948605591E-02 -0.780286007660E-02 -0.790753436700E-02 -0.801352528705E-02
 -0.812084943339E-02 -0.822952355385E-02 -0.833956460194E-02 -0.845098982279E-02
 -0.856381659528E-02 -0.867806252634E-02 -0.879374553281E-02 -0.891088364337E-02
 -0.902949514474E-02 -0.914959862312E-02 -0.927121282158E-02 -0.939435671964E-02
 -0.951904958894E-02 -0.964531090026E-02 -0.977316036975E-02 -0.990261801839E-02
 -0.100337040292E-01 -0.101664388890E-01 -0.103008433624E-01 -0.104369384349E-01
 -0.105747453746E-01 -0.107142857078E-01 -0.108555812459E-01 -0.109986540584E-01
 -0.111435265233E-01 -0.112902212570E-01 -0.114387611639E-01 -0.115891694876E-01
 -0.117414697215E-01 -0.118956856528E-01 -0.120518413825E-01 -0.122099613141E-01
 -0.123700701532E-01 -0.125321929016E-01 -0.126963549191E-01 -0.128625818417E-01
 -0.130308996318E-01 -0.132013346171E-01 -0.133739133980E-01 -0.135486629618E-01
 -0.137256106111E-01 -0.139047839778E-01 -0.140862110749E-01 -0.142699202563E-01
 -0.144559402105E-01 -0.146443000039E-01 -0.148350290787E-01 -0.150281572363E-01
 -0.152237146561E-01 -0.154217318689E-01 -0.156222398452E-01 -0.158252699134E-01
 -0.160308537770E-01 -0.162390235734E-01 -0.164498118242E-01 -0.166632514807E-01
 -0.168793758721E-01 -0.170982187723E-01 -0.173198143971E-01 -0.175441973407E-01
 -0.177714026832E-01 -0.180014659338E-01 -0.182344230141E-01 -0.184703103420E-01
 -0.187091647759E-01 -0.189510236294E-01 -0.191959247064E-01 -0.194439062588E-01
 -0.196950070441E-01 -0.199492662958E-01 -0.202067237328E-01 -0.204674196114E-01
 -0.207313946325E-01 -0.209986900580E-01 -0.212693476606E-01 -0.215434097179E-01
 -0.218209190728E-01 -0.221019190574E-01 -0.223864536071E-01 -0.226745671681E-01
 -0.229663047546E-01 -0.232617119709E-01 -0.235608349509E-01 -0.238637204529E-01
 -0.241704157965E-01 -0.244809688978E-01 -0.247954282943E-01 -0.251138431171E-01
 -0.254362631159E-01 -0.257627386699E-01 -0.260933207978E-01 -0.264280611533E-01
 -0.267670120356E-01 -0.271102264162E-01 -0.274577579167E-01 -0.278096608397E-01
 -0.281659901769E-01 -0.285268016003E-01 -0.288921514989E-01 -0.292620969466E-01
 -0.296366957565E-01 -0.300160064681E-01 -0.304000883356E-01 -0.307890013852E-01
 -0.311828063813E-01 -0.315815648564E-01 -0.319853391296E-01 -0.323941922805E-01
 -0.328081881934E-01 -0.332273915725E-01 -0.336518679074E-01 -0.340816835238E-01
 -0.345169055948E-01 -0.349576021162E-01 -0.354038419510E-01 -0.358556948316E-01
 -0.363132313573E-01 -0.367765230236E-01 -0.372456422229E-01 -0.377206622578E-01
 -0.382016573523E-01 -0.386887026666E-01 -0.391818743049E-01 -0.396812493242E-01
 -0.401869057654E-01 -0.406989226304E-01 -0.412173799296E-01 -0.417423586787E-01
 -0.422739409032E-01 -0.428122096750E-01 -0.433572490951E-01 -0.439091443343E-01
 -0.444679816329E-01 -0.450338483086E-01 -0.456068327843E-01 -0.461870245955E-01
 -0.467745144029E-01 -0.473693940057E-01 -0.479717563594E-01 -0.485816955867E-01
 -0.491993069977E-01 -0.498246871057E-01 -0.504579336251E-01 -0.510991455063E-01
 -0.517484229538E-01 -0.524058674169E-01 -0.530715816282E-01 -0.537456696173E-01
 -0.544282367158E-01 -0.551193895802E-01 -0.558192362148E-01 -0.565278859804E-01
 -0.572454496050E-01 -0.579720392211E-01 -0.587077683712E-01 -0.594527520161E-01
 -0.602071065724E-01 -0.609709499185E-01 -0.617444014134E-01 -0.625275819231E-01
 -0.633206138294E-01 -0.641236210520E-01 -0.649367290760E-01 -0.657600649645E-01
 -0.665937573722E-01 -0.674379365770E-01 -0.682927344986E-01 -0.691582847125E-01
 -0.700347224736E-01 -0.709221847438E-01 -0.718208102045E-01 -0.727307392798E-01
 -0.736521141654E-01 -0.745850788443E-01 -0.755297791067E-01 -0.764863625854E-01
 -0.774549787667E-01 -0.784357790113E-01 -0.794289165933E-01 -0.804345467180E-01
 -0.814528265292E-01 -0.824839151577E-01 -0.835279737412E-01 -0.845851654327E-01
 -0.856556554486E-01 -0.867396110771E-01 -0.878372017149E-01 -0.889485988904E-01
 -0.900739762887E-01 -0.912135097815E-01 -0.923673774513E-01 -0.935357596266E-01
 -0.947188388990E-01 -0.959168001603E-01 -0.971298306312E-01 -0.983581198850E-01
 -0.996018598824E-01 -0.100861244997     -0.102136472053     -0.103427740350    
 -0.104735251691     -0.106059210425     -0.107399823471     -0.108757300349    
 -0.110131853218     -0.111523696909     -0.112933048955     -0.114360129624    
 -0.115805161961     -0.117268371816     -0.118749987883     -0.120250241729    
 -0.121769367844     -0.123307603665     -0.124865189617     -0.126442369151    
 -0.128039388787     -0.129656498143     -0.131293949980     -0.132952000243    
 -0.134630908101     -0.136330935976     -0.138052349604     -0.139795418063    
 -0.141560413817     -0.143347612761     -0.145157294264     -0.146989741212    
 -0.148845240054     -0.150724080843     -0.152626557287     -0.154552966791    
 -0.156503610505     -0.158478793369     -0.160478824168     -0.162504015571    
 -0.164554684187     -0.166631150610     -0.168733739475     -0.170862779502    
 -0.173018603555     -0.175201548686     -0.177411956196     -0.179650171685    
 -0.181916545104     -0.184211430814     -0.186535187641     -0.188888178929    
 -0.191270772602     -0.193683341218     -0.196126262031     -0.198599917045    
 -0.201104693081     -0.203640981833     -0.206209179930     -0.208809689003    
 -0.211442915740     -0.214109271958     -0.216809174664     -0.219543046122    
 -0.222311313917     -0.225114411025     -0.227952775881     -0.230826852450    
 -0.233737090289     -0.236683944629     -0.239667876439     -0.242689352500    
 -0.245748845483     -0.248846834019     -0.251983802776     -0.255160242535    
 -0.258376650269     -0.261633529222     -0.264931388985     -0.268270745582    
 -0.271652121545     -0.275076046004     -0.278543054765     -0.282053690396    
 -0.285608502318     -0.289208046884     -0.292852887472     -0.296543594575    
 -0.300280745891     -0.304064926410     -0.307896728514     -0.311776752066    
 -0.315705604510     -0.319683900959     -0.323712264305     -0.327791325307    
 -0.331921722699     -0.336104103286     -0.340339122054     -0.344627442264    
 -0.348969735569     -0.353366682116     -0.357818970653     -0.362327298641    
 -0.366892372366     -0.371514907051     -0.376195626971     -0.380935265568    
 -0.385734565571     -0.390594279110     -0.395515167844     -0.400498003075    
 -0.405543565879     -0.410652647227     -0.415826048115     -0.421064579692    
 -0.426369063388     -0.431740331051     -0.437179225078     -0.442686598553    
 -0.448263315383     -0.453910250439     -0.459628289697     -0.465418330381    
 -0.471281281111     -0.477218062045     -0.483229605036     -0.489316853777    
 -0.495480763959     -0.501722303422     -0.508042452319     -0.514442203270    
 -0.520922561528     -0.527484545142     -0.534129185124     -0.540857525617    
 -0.547670624070     -0.554569551406     -0.561555392204     -0.568629244874    
 -0.575792221838     -0.583045449718     -0.590390069517     -0.597827236810    
 -0.605358121940     -0.612983910203     -0.620705802053     -0.628525013301    
 -0.636442775314     -0.644460335224     -0.652578956137     -0.660799917341    
 -0.669124514527     -0.677554059999     -0.686089882904     -0.694733329448    
 -0.703485763132     -0.712348564973     -0.721323133749     -0.730410886228    
 -0.739613257417     -0.748931700801     -0.758367688595     -0.767922711994    
 -0.777598281433     -0.787395926844     -0.797317197921     -0.807363664388    
 -0.817536916273     -0.827838564181     -0.838270239577     -0.848833595071    
 -0.859530304707     -0.870362064256     -0.881330591517     -0.892437626618    
 -0.903684932325     -0.915074294354     -0.926607521691     -0.938286446915    
 -0.950112926520     -0.962088841260     -0.974216096476     -0.986496622449    
 -0.998932374745      -1.01152533458      -1.02427750915      -1.03719093206    
  -1.05026766363      -1.06350979133      -1.07691943012      -1.09049872287    
  -1.10424984077      -1.11817498370      -1.13227638068      -1.14655629028    
  -1.16101700101      -1.17566083184      -1.19049013253      -1.20550728419    
  -1.22071469968      -1.23611482405      -1.25171013511      -1.26750314380    
  -1.28349639477      -1.29969246683      -1.31609397349      -1.33270356346    
  -1.34952392119      -1.36655776738      -1.38380785960      -1.40127699275    
  -1.41896799972      -1.43688375189      -1.45502715981      -1.47340117370    
  -1.49200878416      -1.51085302272      -1.52993696252      -1.54926371894    
  -1.56883645029      -1.58865835843      -1.60873268951      -1.62906273465    
  -1.64965183067      -1.67050336078      -1.69162075536      -1.71300749272    
  -1.73466709986      -1.75660315324      -1.77881927964      -1.80131915692    
  -1.82410651491      -1.84718513621      -1.87055885712      -1.89423156849    
  -1.91820721665      -1.94248980433      -1.96708339159      -1.99199209683    
  -2.01722009771      -2.04277163223      -2.06865099969      -2.09486256180    
  -2.12141074369      -2.14830003505      -2.17553499122      -2.20312023434    
  -2.23106045450      -2.25936041097      -2.28802493332      -2.31705892276    
  -2.34646735334      -2.37625527326      -2.40642780617      -2.43699015253    
  -2.46794759098      -2.49930547973      -2.53106925797      -2.56324444737    
  -2.59583665354      -2.62885156753      -2.66229496742      -2.69617271986    
  -2.73049078169      -2.76525520157      -2.80047212169      -2.83614777943    
  -2.87228850911      -2.90890074379      -2.94599101703      -2.98356596473    
  -3.02163232705      -3.06019695023      -3.09926678862      -3.13884890654    
  -3.17895048039      -3.21957880061      -3.26074127377      -3.30244542465    
  -3.34469889842      -3.38750946272      -3.43088500992      -3.47483355930    
  -3.51936325928      -3.56448238972      -3.61019936422      -3.65652273239    
  -3.70346118221      -3.75102354242      -3.79921878482      -3.84805602673    
  -3.89754453330      -3.94769371999      -3.99851315493      -4.05001256132    
  -4.10220181983      -4.15509097100      -4.20869021758      -4.26300992692    
  -4.31806063322      -4.37385303989      -4.43039802173      -4.48770662712    
  -4.54579008020      -4.60465978285      -4.66432731673      -4.72480444511    
  -4.78610311470      -4.84823545724      -4.91121379112      -4.97505062266    
  -5.03975864743      -5.10535075119      -5.17184001078      -5.23923969474    
  -5.30756326364      -5.37682437024      -5.44703685926      -5.51821476692    
  -5.59037232006      -5.66352393498      -5.73768421574      -5.81286795217    
  -5.88909011728      -5.96636586426      -6.04471052281      -6.12413959501    
  -6.20466875045      -6.28631382068      -6.36909079299      -6.45301580333    
  -6.53810512840      -6.62437517691      -6.71184247975      -6.80052367924    
  -6.89043551725      -6.98159482217      -7.07401849463      -7.16772349196    
  -7.26272681123      -7.35904547085      -7.45669649064      -7.55569687024    
  -7.65606356589      -7.75781346534      -7.86096336094      -7.96552992068    
  -8.07152965731      -8.17897889515      -8.28789373481      -8.39829001546    
  -8.51018327481      -8.62358870646      -8.73852111480      -8.85499486719    
  -8.97302384337      -9.09262138219      -9.21380022537      -9.33657245844    
  -9.46094944863      -9.58694177988      -9.71455918481      -9.84381047362    
  -9.97470346007      -10.1072448844      -10.2414403335      -10.3772941579    
  -10.5148093861      -10.6539876364      -10.7948290260      -10.9373320775    
  -11.0814936235      -11.2273087092      -11.3747704928      -11.5238701448    
  -11.6745967459      -11.8269371839      -11.9808760505      -12.1363955373    
  -12.2934753325      -12.4520925179      -12.6122214676      -12.7738337480    
  -12.9368980194      -13.1013799414      -13.2672420803      -13.4344438212    
  -13.6029412832      -13.7726872407      -13.9436310485      -14.1157185744    
  -14.2888921363      -14.4630904473      -14.6382485677      -14.8142978639    
  -14.9911659760      -15.1687767931      -15.3470504371      -15.5259032549    
  -15.7052478194      -15.8849929394      -16.0650436774      -16.2453013768    
  -16.4256636968      -16.6060246562      -16.7862746845      -16.9663006805    
  -17.1459860809      -17.3252109160      -17.5038520017      -17.6817824890    
  -17.8588734974      -18.0349943324      -18.2099898734      -18.3837929234    
  -18.5560405139      -18.7262978957      -18.8947890751      -19.0616044877    
  -19.2265198635      -19.3894125323      -19.5501296034      -19.7085186464    
  -19.8644261205      -20.0176962838      -20.1681720715      -20.3156952964    
  -20.4601070119      -20.6012478756      -20.7389585403      -20.8730800689    
  -21.0034543879      -21.1299247745      -21.2523363779      -21.3705367971    
  -21.4843767007      -21.5937104966      -21.6983970658      -21.7983005445    
  -21.8932911787      -21.9832462357      -22.0680509666      -22.1475996504    
  -22.2217966835      -22.2905577144      -22.3538108307      -22.4114977683    
  -22.4635751336      -22.5100156139      -22.5508091461      -22.5859640085    
  -22.6155077854      -22.6394881962      -22.6579733705      -22.6710536043    
  -22.6788345836      -22.6814585660      -22.6790487622      -22.6717889322    
  -22.6598965241      -22.6435156037      -22.6229251768      -22.5984194222    
  -22.5702697770      -22.5388176385      -22.5044124998      -22.4674369321    
  -22.4282979028      -22.3874273700      -22.3452801253      -22.3023314190    
  -22.2590738328      -22.2160133719      -22.1736646811      -22.1325453004    
  -22.0931688810      -22.0560372937      -22.0216315855      -21.9904017673    
  -21.9627554595      -21.9390454815      -21.9195565454      -21.9044913183    
  -21.8939562445      -21.8879476842      -21.8863391264      -21.8888704990    
  -21.8951408138      -21.9046063015      -21.9165838805      -21.9302714047    
  -21.9447607286      -21.9591075076      -21.9723665269      -21.9836111865    
  -21.9921106838      -21.9974753530      -21.9998782642      -22.0001519671    
  -22.0001061889      -22.0000736702      -22.0000508849      -22.0000349948    
  -22.0000239656      -22.0000163417      -22.0000110955      -22.0000075013    
  -22.0000050497      -22.0000033849      -22.0000022594      -22.0000015018    
  -22.0000009940      -22.0000006552      -22.0000004302      -22.0000002813    
  -22.0000001832      -22.0000001188      -22.0000000768      -22.0000000494    
  -22.0000000317      -22.0000000202      -22.0000000129      -22.0000000081    
  -22.0000000051      -22.0000000032      -22.0000000020      -22.0000000013    
  -22.0000000008      -22.0000000005      -22.0000000003      -22.0000000002    
  -22.0000000001      -22.0000000001      -22.0000000000      -22.0000000000    
  -22.0000000000      -22.0000000000      -22.0000000000      -22.0000000000    
  -22.0000000000      -22.0000000000      -22.0000000000      -22.0000000000    
  -22.0000000000      -22.0000000000      -22.0000000000      -22.0000000000    
  -22.0000000000      -22.0000000000      -22.0000000000      -22.0000000000    
  -22.0000000000      -22.0000000000      -22.0000000000      -22.0000000000    
  -22.0000000000      -22.0000000000      -22.0000000000      -22.0000000000    
  -22.0000000000      -22.0000000000      -22.0000000000      -22.0000000000    
  -22.0000000000      -22.0000000000      -22.0000000000      -22.0000000000    
  -22.0000000000      -22.0000000000      -22.0000000000      -22.0000000000    
  -22.0000000000      -22.0000000000      -22.0000000000      -22.0000000000    
  -22.0000000000      -22.0000000000      -22.0000000000      -22.0000000000    
  -22.0000000000      -22.0000000000      -22.0000000000      -22.0000000000    
  -22.0000000000      -22.0000000000      -22.0000000000      -22.0000000000    
  -22.0000000000      -22.0000000000      -22.0000000000      -22.0000000000    
  -22.0000000000      -22.0000000000      -22.0000000000      -22.0000000000    
  -22.0000000000      -22.0000000000      -22.0000000000      -22.0000000000    
  -22.0000000000      -22.0000000000      -22.0000000000      -22.0000000000    
  -22.0000000000      -22.0000000000      -22.0000000000      -22.0000000000    
  -22.0000000000      -22.0000000000      -22.0000000000      -22.0000000000    
  -22.0000000000      -22.0000000000      -22.0000000000      -22.0000000000    
  -22.0000000000      -22.0000000000      -22.0000000000      -22.0000000000    
  -22.0000000000      -22.0000000000      -22.0000000000      -22.0000000000    
  -22.0000000000      -22.0000000000      -22.0000000000      -22.0000000000    
  -22.0000000000      -22.0000000000      -22.0000000000      -22.0000000000    
  -22.0000000000      -22.0000000000      -22.0000000000      -22.0000000000    
  -22.0000000000      -22.0000000000      -22.0000000000      -22.0000000000    
  -22.0000000000      -22.0000000000      -22.0000000000      -22.0000000000    
  -22.0000000000      -22.0000000000      -22.0000000000      -22.0000000000    
  -22.0000000000      -22.0000000000      -22.0000000000      -22.0000000000    
  -22.0000000000      -22.0000000000      -22.0000000000      -22.0000000000    
  -22.0000000000      -22.0000000000      -22.0000000000      -22.0000000000    
  -22.0000000000      -22.0000000000      -22.0000000000      -22.0000000000    
  -22.0000000000      -22.0000000000      -22.0000000000      -22.0000000000    
  -22.0000000000      -22.0000000000      -22.0000000000      -22.0000000000    
  -22.0000000000      -22.0000000000      -22.0000000000      -22.0000000000    
  -22.0000000000      -22.0000000000      -22.0000000000      -22.0000000000    
  -22.0000000000      -22.0000000000      -22.0000000000      -22.0000000000    
  -22.0000000000      -22.0000000000      -22.0000000000      -22.0000000000    
  -22.0000000000      -22.0000000000      -22.0000000000      -22.0000000000    
  -22.0000000000      -22.0000000000      -22.0000000000      -22.0000000000    
  -22.0000000000      -22.0000000000      -22.0000000000      -22.0000000000    
  -22.0000000000      -22.0000000000      -22.0000000000      -22.0000000000    
  -22.0000000000      -22.0000000000      -22.0000000000      -22.0000000000    
  -22.0000000000      -22.0000000000      -22.0000000000      -22.0000000000    
  -22.0000000000      -22.0000000000      -22.0000000000      -22.0000000000    
  -22.0000000000      -22.0000000000      -22.0000000000      -22.0000000000    
  -22.0000000000      -22.0000000000      -22.0000000000      -22.0000000000    
  -22.0000000000      -22.0000000000      -22.0000000000      -22.0000000000    
  -22.0000000000      -22.0000000000      -22.0000000000      -22.0000000000    
  -22.0000000000      -22.0000000000      -22.0000000000      -22.0000000000    
  -22.0000000000      -22.0000000000      -22.0000000000      -22.0000000000    
  -22.0000000000      -22.0000000000      -22.0000000000      -22.0000000000    
  -22.0000000000      -22.0000000000      -22.0000000000      -22.0000000000    
  -22.0000000000      -22.0000000000      -22.0000000000      -22.0000000000    
  -22.0000000000      -22.0000000000      -22.0000000000      -22.0000000000    
  -22.0000000000      -22.0000000000      -22.0000000000      -22.0000000000    
  -22.0000000000      -22.0000000000      -22.0000000000      -22.0000000000    
  -22.0000000000      -22.0000000000      -22.0000000000      -22.0000000000    
  -22.0000000000      -22.0000000000      -22.0000000000      -22.0000000000    
  -22.0000000000      -22.0000000000      -22.0000000000      -22.0000000000    
  -22.0000000000      -22.0000000000      -22.0000000000      -22.0000000000    
  -22.0000000000      -22.0000000000      -22.0000000000      -22.0000000000    
  -22.0000000000      -22.0000000000      -22.0000000000      -22.0000000000    
  -22.0000000000      -22.0000000000      -22.0000000000      -22.0000000000    
 Up Pseudopotential follows (l on next line)
  1
  0.166464375578E-06  0.335022615238E-06  0.505701056547E-06  0.678526368359E-06
  0.853525554981E-06  0.103072596039E-05  0.121015527251E-05  0.139184152754E-05
  0.157581311433E-05  0.176209877880E-05  0.195072762848E-05  0.214172913700E-05
  0.233513314874E-05  0.253096988348E-05  0.272926994108E-05  0.293006430636E-05
  0.313338435382E-05  0.333926185265E-05  0.354772897163E-05  0.375881828416E-05
  0.397256277337E-05  0.418899583729E-05  0.440815129401E-05  0.463006338702E-05
  0.485476679054E-05  0.508229661494E-05  0.531268841220E-05  0.554597818152E-05
  0.578220237490E-05  0.602139790285E-05  0.626360214016E-05  0.650885293173E-05
  0.675718859849E-05  0.700864794341E-05  0.726327025751E-05  0.752109532605E-05
  0.778216343472E-05  0.804651537594E-05  0.831419245524E-05  0.858523649772E-05
  0.885968985455E-05  0.913759540963E-05  0.941899658627E-05  0.970393735397E-05
  0.999246223531E-05  0.102846163129E-04  0.105804452364E-04  0.108799952296E-04
  0.111833130980E-04  0.114904462354E-04  0.118014426321E-04  0.121163508820E-04
  0.124352201900E-04  0.127581003801E-04  0.130850419031E-04  0.134160958441E-04
  0.137513139311E-04  0.140907485426E-04  0.144344527159E-04  0.147824801555E-04
  0.151348852414E-04  0.154917230375E-04  0.158530493006E-04  0.162189204886E-04
  0.165893937696E-04  0.169645270308E-04  0.173443788875E-04  0.177290086924E-04
  0.181184765447E-04  0.185128432995E-04  0.189121705774E-04  0.193165207741E-04
  0.197259570702E-04  0.201405434409E-04  0.205603446661E-04  0.209854263407E-04
  0.214158548846E-04  0.218516975531E-04  0.222930224474E-04  0.227398985255E-04
  0.231923956127E-04  0.236505844126E-04  0.241145365181E-04  0.245843244228E-04
  0.250600215317E-04  0.255417021738E-04  0.260294416124E-04  0.265233160579E-04
  0.270234026792E-04  0.275297796159E-04  0.280425259903E-04  0.285617219201E-04
  0.290874485308E-04  0.296197879681E-04  0.301588234113E-04  0.307046390857E-04
  0.312573202761E-04  0.318169533400E-04  0.323836257214E-04  0.329574259638E-04
  0.335384437248E-04  0.341267697895E-04  0.347224960851E-04  0.353257156951E-04
  0.359365228736E-04  0.365550130607E-04  0.371812828967E-04  0.378154302374E-04
  0.384575541697E-04  0.391077550267E-04  0.397661344038E-04  0.404327951739E-04
  0.411078415043E-04  0.417913788721E-04  0.424835140817E-04  0.431843552804E-04
  0.438940119762E-04  0.446125950543E-04  0.453402167949E-04  0.460769908903E-04
  0.468230324629E-04  0.475784580833E-04  0.483433857883E-04  0.491179350993E-04
  0.499022270413E-04  0.506963841615E-04  0.515005305485E-04  0.523147918519E-04
  0.531392953017E-04  0.539741697281E-04  0.548195455820E-04  0.556755549552E-04
  0.565423316008E-04  0.574200109544E-04  0.583087301552E-04  0.592086280675E-04
  0.601198453020E-04  0.610425242383E-04  0.619768090469E-04  0.629228457118E-04
  0.638807820529E-04  0.648507677499E-04  0.658329543650E-04  0.668274953669E-04
  0.678345461545E-04  0.688542640817E-04  0.698868084814E-04  0.709323406908E-04
  0.719910240764E-04  0.730630240596E-04  0.741485081428E-04  0.752476459348E-04
  0.763606091784E-04  0.774875717761E-04  0.786287098183E-04  0.797842016100E-04
  0.809542276993E-04  0.821389709049E-04  0.833386163456E-04  0.845533514684E-04
  0.857833660780E-04  0.870288523668E-04  0.882900049445E-04  0.895670208688E-04
  0.908600996760E-04  0.921694434123E-04  0.934952566654E-04  0.948377465962E-04
  0.961971229716E-04  0.975735981968E-04  0.989673873490E-04  0.100378708210E-03
  0.101807781303E-03  0.103254829922E-03  0.104720080172E-03  0.106203761002E-03
  0.107706104238E-03  0.109227344627E-03  0.110767719864E-03  0.112327470636E-03
  0.113906840657E-03  0.115506076708E-03  0.117125428672E-03  0.118765149577E-03
  0.120425495631E-03  0.122106726268E-03  0.123809104182E-03  0.125532895375E-03
  0.127278369192E-03  0.129045798367E-03  0.130835459063E-03  0.132647630921E-03
  0.134482597094E-03  0.136340644300E-03  0.138222062863E-03  0.140127146758E-03
  0.142056193659E-03  0.144009504982E-03  0.145987385938E-03  0.147990145573E-03
  0.150018096823E-03  0.152071556559E-03  0.154150845640E-03  0.156256288957E-03
  0.158388215491E-03  0.160546958360E-03  0.162732854872E-03  0.164946246576E-03
  0.167187479321E-03  0.169456903304E-03  0.171754873126E-03  0.174081747850E-03
  0.176437891055E-03  0.178823670893E-03  0.181239460147E-03  0.183685636289E-03
  0.186162581540E-03  0.188670682926E-03  0.191210332344E-03  0.193781926619E-03
  0.196385867568E-03  0.199022562062E-03  0.201692422090E-03  0.204395864823E-03
  0.207133312679E-03  0.209905193391E-03  0.212711940069E-03  0.215553991275E-03
  0.218431791084E-03  0.221345789159E-03  0.224296440817E-03  0.227284207105E-03
  0.230309554865E-03  0.233372956816E-03  0.236474891620E-03  0.239615843960E-03
  0.242796304617E-03  0.246016770545E-03  0.249277744947E-03  0.252579737357E-03
  0.255923263719E-03  0.259308846466E-03  0.262737014601E-03  0.266208303782E-03
  0.269723256407E-03  0.273282421693E-03  0.276886355766E-03  0.280535621750E-03
  0.284230789849E-03  0.287972437441E-03  0.291761149166E-03  0.295597517018E-03
  0.299482140437E-03  0.303415626403E-03  0.307398589532E-03  0.311431652170E-03
  0.315515444491E-03  0.319650604595E-03  0.323837778610E-03  0.328077620791E-03
  0.332370793622E-03  0.336717967918E-03  0.341119822936E-03  0.345577046474E-03
  0.350090334982E-03  0.354660393671E-03  0.359287936622E-03  0.363973686898E-03
  0.368718376656E-03  0.373522747264E-03  0.378387549416E-03  0.383313543245E-03
  0.388301498449E-03  0.393352194406E-03  0.398466420298E-03  0.403644975232E-03
  0.408888668368E-03  0.414198319044E-03  0.419574756904E-03  0.425018822027E-03
  0.430531365059E-03  0.436113247347E-03  0.441765341070E-03  0.447488529381E-03
  0.453283706538E-03  0.459151778051E-03  0.465093660816E-03  0.471110283266E-03
  0.477202585510E-03  0.483371519483E-03  0.489618049092E-03  0.495943150372E-03
  0.502347811631E-03  0.508833033612E-03  0.515399829643E-03  0.522049225800E-03
  0.528782261064E-03  0.535599987486E-03  0.542503470349E-03  0.549493788337E-03
  0.556572033701E-03  0.563739312431E-03  0.570996744430E-03  0.578345463685E-03
  0.585786618450E-03  0.593321371418E-03  0.600950899912E-03  0.608676396061E-03
  0.616499066988E-03  0.624420135003E-03  0.632440837787E-03  0.640562428594E-03
  0.648786176436E-03  0.657113366292E-03  0.665545299302E-03  0.674083292973E-03
  0.682728681384E-03  0.691482815393E-03  0.700347062854E-03  0.709322808821E-03
  0.718411455774E-03  0.727614423832E-03  0.736933150978E-03  0.746369093282E-03
  0.755923725129E-03  0.765598539449E-03  0.775395047953E-03  0.785314781364E-03
  0.795359289662E-03  0.805530142319E-03  0.815828928554E-03  0.826257257573E-03
  0.836816758823E-03  0.847509082248E-03  0.858335898545E-03  0.869298899426E-03
  0.880399797883E-03  0.891640328452E-03  0.903022247491E-03  0.914547333447E-03
  0.926217387138E-03  0.938034232034E-03  0.949999714540E-03  0.962115704289E-03
  0.974384094427E-03  0.986806801916E-03  0.999385767830E-03  0.101212295766E-02
  0.102502036161E-02  0.103807999493E-02  0.105130389822E-02  0.106469413773E-02
  0.107825280572E-02  0.109198202076E-02  0.110588392807E-02  0.111996069985E-02
  0.113421453561E-02  0.114864766256E-02  0.116326233590E-02  0.117806083919E-02
  0.119304548475E-02  0.120821861394E-02  0.122358259760E-02  0.123913983639E-02
  0.125489276115E-02  0.127084383331E-02  0.128699554525E-02  0.130335042073E-02
  0.131991101521E-02  0.133667991633E-02  0.135365974426E-02  0.137085315213E-02
  0.138826282645E-02  0.140589148751E-02  0.142374188984E-02  0.144181682258E-02
  0.146011910999E-02  0.147865161183E-02  0.149741722385E-02  0.151641887821E-02
  0.153565954396E-02  0.155514222750E-02  0.157486997302E-02  0.159484586303E-02
  0.161507301881E-02  0.163555460089E-02  0.165629380956E-02  0.167729388535E-02
  0.169855810958E-02  0.172008980483E-02  0.174189233546E-02  0.176396910817E-02
  0.178632357249E-02  0.180895922136E-02  0.183187959164E-02  0.185508826468E-02
  0.187858886690E-02  0.190238507030E-02  0.192648059310E-02  0.195087920026E-02
  0.197558470411E-02  0.200060096495E-02  0.202593189162E-02  0.205158144212E-02
  0.207755362425E-02  0.210385249621E-02  0.213048216726E-02  0.215744679833E-02
  0.218475060271E-02  0.221239784667E-02  0.224039285015E-02  0.226873998742E-02
  0.229744368779E-02  0.232650843626E-02  0.235593877426E-02  0.238573930034E-02
  0.241591467089E-02  0.244646960088E-02  0.247740886458E-02  0.250873729631E-02
  0.254045979119E-02  0.257258130594E-02  0.260510685961E-02  0.263804153438E-02
  0.267139047635E-02  0.270515889638E-02  0.273935207085E-02  0.277397534250E-02
  0.280903412130E-02  0.284453388524E-02  0.288048018125E-02  0.291687862600E-02
  0.295373490682E-02  0.299105478259E-02  0.302884408460E-02  0.306710871752E-02
  0.310585466027E-02  0.314508796699E-02  0.318481476795E-02  0.322504127055E-02
  0.326577376026E-02  0.330701860162E-02  0.334878223923E-02  0.339107119872E-02
  0.343389208784E-02  0.347725159744E-02  0.352115650253E-02  0.356561366334E-02
  0.361063002640E-02  0.365621262559E-02  0.370236858330E-02  0.374910511149E-02
  0.379642951283E-02  0.384434918187E-02  0.389287160613E-02  0.394200436737E-02
  0.399175514265E-02  0.404213170566E-02  0.409314192781E-02  0.414479377958E-02
  0.419709533166E-02  0.425005475628E-02  0.430368032846E-02  0.435798042730E-02
  0.441296353730E-02  0.446863824969E-02  0.452501326374E-02  0.458209738818E-02
  0.463989954252E-02  0.469842875845E-02  0.475769418129E-02  0.481770507138E-02
  0.487847080554E-02  0.494000087854E-02  0.500230490459E-02  0.506539261881E-02
  0.512927387879E-02  0.519395866610E-02  0.525945708787E-02  0.532577937837E-02
  0.539293590058E-02  0.546093714786E-02  0.552979374554E-02  0.559951645259E-02
  0.567011616333E-02  0.574160390911E-02  0.581399086005E-02  0.588728832673E-02
  0.596150776206E-02  0.603666076295E-02  0.611275907223E-02  0.618981458040E-02
  0.626783932755E-02  0.634684550520E-02  0.642684545824E-02  0.650785168680E-02
  0.658987684829E-02  0.667293375930E-02  0.675703539765E-02  0.684219490438E-02
  0.692842558584E-02  0.701574091575E-02  0.710415453731E-02  0.719368026533E-02
  0.728433208839E-02  0.737612417101E-02  0.746907085590E-02  0.756318666617E-02
  0.765848630760E-02  0.775498467096E-02  0.785269683430E-02  0.795163806537E-02
  0.805182382392E-02  0.815326976419E-02  0.825599173731E-02  0.836000579380E-02
  0.846532818607E-02  0.857197537095E-02  0.867996401229E-02  0.878931098353E-02
  0.890003337035E-02  0.901214847337E-02  0.912567381079E-02  0.924062712118E-02
  0.935702636622E-02  0.947488973354E-02  0.959423563954E-02  0.971508273224E-02
  0.983744989426E-02  0.996135624571E-02  0.100868211472E-01  0.102138642029E-01
  0.103425052636E-01  0.104727644296E-01  0.106046620543E-01  0.107382187469E-01
  0.108734553758E-01  0.110103930722E-01  0.111490532328E-01  0.112894575236E-01
  0.114316278829E-01  0.115755865253E-01  0.117213559445E-01  0.118689589173E-01
  0.120184185071E-01  0.121697580670E-01  0.123230012444E-01  0.124781719837E-01
  0.126352945307E-01  0.127943934360E-01  0.129554935593E-01  0.131186200728E-01
  0.132837984653E-01  0.134510545463E-01  0.136204144499E-01  0.137919046389E-01
  0.139655519091E-01  0.141413833931E-01  0.143194265650E-01  0.144997092445E-01
  0.146822596010E-01  0.148671061585E-01  0.150542777996E-01  0.152438037702E-01
  0.154357136843E-01  0.156300375280E-01  0.158268056651E-01  0.160260488407E-01
  0.162277981872E-01  0.164320852283E-01  0.166389418843E-01  0.168484004770E-01
  0.170604937347E-01  0.172752547974E-01  0.174927172220E-01  0.177129149875E-01
  0.179358825003E-01  0.181616545995E-01  0.183902665625E-01  0.186217541104E-01
  0.188561534136E-01  0.190935010975E-01  0.193338342483E-01  0.195771904185E-01
  0.198236076330E-01  0.200731243951E-01  0.203257796923E-01  0.205816130026E-01
  0.208406643005E-01  0.211029740633E-01  0.213685832776E-01  0.216375334454E-01
  0.219098665906E-01  0.221856252662E-01  0.224648525598E-01  0.227475921016E-01
  0.230338880701E-01  0.233237851997E-01  0.236173287877E-01  0.239145647009E-01
  0.242155393830E-01  0.245202998621E-01  0.248288937578E-01  0.251413692887E-01
  0.254577752797E-01  0.257781611701E-01  0.261025770210E-01  0.264310735233E-01
  0.267637020052E-01  0.271005144409E-01  0.274415634582E-01  0.277869023469E-01
  0.281365850670E-01  0.284906662576E-01  0.288492012446E-01  0.292122460502E-01
  0.295798574012E-01  0.299520927378E-01  0.303290102230E-01  0.307106687510E-01
  0.310971279572E-01  0.314884482270E-01  0.318846907054E-01  0.322859173064E-01
  0.326921907230E-01  0.331035744367E-01  0.335201327275E-01  0.339419306839E-01
  0.343690342134E-01  0.348015100523E-01  0.352394257764E-01  0.356828498116E-01
  0.361318514445E-01  0.365865008332E-01  0.370468690184E-01  0.375130279343E-01
  0.379850504202E-01  0.384630102314E-01  0.389469820510E-01  0.394370415016E-01
  0.399332651572E-01  0.404357305547E-01  0.409445162066E-01  0.414597016130E-01
  0.419813672740E-01  0.425095947023E-01  0.430444664361E-01  0.435860660516E-01
  0.441344781767E-01  0.446897885035E-01  0.452520838022E-01  0.458214519347E-01
  0.463979818679E-01  0.469817636879E-01  0.475728886140E-01  0.481714490133E-01
  0.487775384144E-01  0.493912515227E-01  0.500126842350E-01  0.506419336542E-01
  0.512790981050E-01  0.519242771488E-01  0.525775715996E-01  0.532390835394E-01
  0.539089163346E-01  0.545871746518E-01  0.552739644744E-01  0.559693931188E-01
  0.566735692517E-01  0.573866029067E-01  0.581086055015E-01  0.588396898556E-01
  0.595799702077E-01  0.603295622335E-01  0.610885830640E-01  0.618571513036E-01
  0.626353870486E-01  0.634234119064E-01  0.642213490140E-01  0.650293230572E-01
  0.658474602906E-01  0.666758885568E-01  0.675147373068E-01  0.683641376196E-01
  0.692242222234E-01  0.700951255158E-01  0.709769835849E-01  0.718699342306E-01
  0.727741169861E-01  0.736896731395E-01  0.746167457562E-01  0.755554797005E-01
  0.765060216591E-01  0.774685201632E-01  0.784431256119E-01  0.794299902956E-01
  0.804292684196E-01  0.814411161283E-01  0.824656915293E-01  0.835031547178E-01
  0.845536678017E-01  0.856173949266E-01  0.866945023011E-01  0.877851582230E-01
  0.888895331047E-01  0.900077994999E-01  0.911401321301E-01  0.922867079116E-01
  0.934477059825E-01  0.946233077307E-01  0.958136968209E-01  0.970190592236E-01
  0.982395832429E-01  0.994754595454E-01  0.100726881189      0.101994043653    
  0.103277144866      0.104576385238      0.105891967689      0.107224097678    
  0.108572983237      0.109938835001      0.111321866236      0.112722292874    
  0.114140333543      0.115576209599      0.117030145159      0.118502367131    
  0.119993105248      0.121502592099      0.123031063164      0.124578756843    
  0.126145914492      0.127732780453      0.129339602089      0.130966629814    
  0.132614117129      0.134282320649      0.135971500139      0.137681918545    
  0.139413842025      0.141167539979      0.142943285081      0.144741353308    
  0.146562023970      0.148405579734      0.150272306659      0.152162494215    
  0.154076435313      0.156014426325      0.157976767109      0.159963761029    
  0.161975714971      0.164012939364      0.166075748190      0.168164458995    
  0.170279392903      0.172420874614      0.174589232410      0.176784798153    
  0.179007907275      0.181258898769      0.183538115172      0.185845902541    
  0.188182610426      0.190548591831      0.192944203174      0.195369804231    
  0.197825758077      0.200312431017      0.202830192496      0.205379415012    
  0.207960474006      0.210573747738      0.213219617152      0.215898465721    
  0.218610679273      0.221356645797      0.224136755228      0.226951399210    
  0.229800970824      0.232685864301      0.235606474694      0.238563197518    
  0.241556428357      0.244586562430      0.247653994112      0.250759116411    
  0.253902320393      0.257083994553      0.260304524127      0.263564290337    
  0.266863669570      0.270203032481      0.273582743012      0.277003157325    
  0.280464622638      0.283967475961      0.287512042718      0.291098635249    
  0.294727551186      0.298399071683      0.302113459502      0.305870956933    
  0.309671783539      0.313516133715      0.317404174043      0.321336040433    
  0.325311835024      0.329331622844      0.333395428187      0.337503230721    
  0.341654961266      0.345850497261      0.350089657862      0.354372198672    
  0.358697806066      0.363066091082      0.367476582859      0.371928721584    
  0.376421850926      0.380955209911      0.385527924226      0.390138996893    
  0.394787298299      0.399471555534      0.404190341003      0.408942060278    
  0.413724939140      0.418537009797      0.423376096210      0.428239798517    
  0.433125476506      0.438030232102      0.442950890847      0.447883982335    
  0.452825719587      0.457771977332      0.462718269203      0.467659723825    
  0.472591059807      0.477506559648      0.482400042588      0.487264836437    
  0.492093748452      0.496879035319      0.501612372358      0.506284822059    
  0.510886802099      0.515408053034      0.519837605869      0.524163749763    
  0.528374000179      0.532455067807      0.536392828681      0.540172295933    
  0.543777593702      0.547191933812      0.550397595843      0.553375911376    
  0.556107253209      0.558571030474      0.560745690656      0.562608729618    
  0.564136710835      0.565305295132      0.566089282335      0.566462666323    
  0.566398705069      0.565870007337      0.564848637789      0.563306242272    
  0.561214195151      0.558543770494      0.555266338959      0.551353592122    
  0.546777795904      0.541512074598      0.535530726752      0.528809573903    
  0.521326342747      0.513061080902      0.503996605830      0.494118985843    
  0.483418051294      0.471887933211      0.459527625535      0.446341566024    
  0.432340229583      0.417540726373      0.401967395568      0.385652383998    
  0.368636197232      0.350968208905      0.332707112295      0.313921296313    
  0.294689126278      0.275099107975      0.255249911684      0.235250230968    
  0.215218449031      0.195282083237      0.175576975792      0.156246195391    
  0.137438610407      0.119307088672      0.102006271369      0.856898584968E-01
  0.705073299816E-01  0.566000090468E-01  0.440963520891E-01  0.331063214151E-01
  0.237146632899E-01  0.159728738417E-01  0.988959000400E-02  0.541909324225E-02
  0.244756250496E-02  0.776662587668E-03  0.860110167054E-04   0.00000000000    
   0.00000000000       0.00000000000       0.00000000000       0.00000000000    
   0.00000000000       0.00000000000       0.00000000000       0.00000000000    
   0.00000000000       0.00000000000       0.00000000000       0.00000000000    
   0.00000000000       0.00000000000       0.00000000000       0.00000000000    
   0.00000000000       0.00000000000       0.00000000000       0.00000000000    
   0.00000000000       0.00000000000       0.00000000000       0.00000000000    
   0.00000000000       0.00000000000       0.00000000000       0.00000000000    
   0.00000000000       0.00000000000       0.00000000000       0.00000000000    
   0.00000000000       0.00000000000       0.00000000000       0.00000000000    
   0.00000000000       0.00000000000       0.00000000000       0.00000000000    
   0.00000000000       0.00000000000       0.00000000000       0.00000000000    
   0.00000000000       0.00000000000       0.00000000000       0.00000000000    
   0.00000000000       0.00000000000       0.00000000000       0.00000000000    
   0.00000000000       0.00000000000       0.00000000000       0.00000000000    
   0.00000000000       0.00000000000       0.00000000000       0.00000000000    
   0.00000000000       0.00000000000       0.00000000000       0.00000000000    
   0.00000000000       0.00000000000       0.00000000000       0.00000000000    
   0.00000000000       0.00000000000       0.00000000000       0.00000000000    
   0.00000000000       0.00000000000       0.00000000000       0.00000000000    
   0.00000000000       0.00000000000       0.00000000000       0.00000000000    
   0.00000000000       0.00000000000       0.00000000000       0.00000000000    
   0.00000000000       0.00000000000       0.00000000000       0.00000000000    
   0.00000000000       0.00000000000       0.00000000000       0.00000000000    
   0.00000000000       0.00000000000       0.00000000000       0.00000000000    
   0.00000000000       0.00000000000       0.00000000000       0.00000000000    
   0.00000000000       0.00000000000       0.00000000000       0.00000000000    
   0.00000000000       0.00000000000       0.00000000000       0.00000000000    
   0.00000000000       0.00000000000       0.00000000000       0.00000000000    
   0.00000000000       0.00000000000       0.00000000000       0.00000000000    
   0.00000000000       0.00000000000       0.00000000000       0.00000000000    
   0.00000000000       0.00000000000       0.00000000000       0.00000000000    
   0.00000000000       0.00000000000       0.00000000000       0.00000000000    
   0.00000000000       0.00000000000       0.00000000000       0.00000000000    
   0.00000000000       0.00000000000       0.00000000000       0.00000000000    
   0.00000000000       0.00000000000       0.00000000000       0.00000000000    
   0.00000000000       0.00000000000       0.00000000000       0.00000000000    
   0.00000000000       0.00000000000       0.00000000000       0.00000000000    
   0.00000000000       0.00000000000       0.00000000000       0.00000000000    
   0.00000000000       0.00000000000       0.00000000000       0.00000000000    
   0.00000000000       0.00000000000       0.00000000000       0.00000000000    
   0.00000000000       0.00000000000       0.00000000000       0.00000000000    
   0.00000000000       0.00000000000       0.00000000000       0.00000000000    
   0.00000000000       0.00000000000       0.00000000000       0.00000000000    
   0.00000000000       0.00000000000       0.00000000000       0.00000000000    
   0.00000000000       0.00000000000       0.00000000000       0.00000000000    
   0.00000000000       0.00000000000       0.00000000000       0.00000000000    
   0.00000000000       0.00000000000       0.00000000000       0.00000000000    
   0.00000000000       0.00000000000       0.00000000000       0.00000000000    
   0.00000000000       0.00000000000       0.00000000000       0.00000000000    
   0.00000000000       0.00000000000       0.00000000000       0.00000000000    
   0.00000000000       0.00000000000       0.00000000000       0.00000000000    
   0.00000000000       0.00000000000       0.00000000000       0.00000000000    
   0.00000000000       0.00000000000       0.00000000000       0.00000000000    
   0.00000000000       0.00000000000       0.00000000000       0.00000000000    
   0.00000000000       0.00000000000       0.00000000000       0.00000000000    
   0.00000000000       0.00000000000       0.00000000000       0.00000000000    
   0.00000000000       0.00000000000       0.00000000000       0.00000000000    
   0.00000000000       0.00000000000       0.00000000000       0.00000000000    
   0.00000000000       0.00000000000       0.00000000000       0.00000000000    
   0.00000000000       0.00000000000       0.00000000000       0.00000000000    
   0.00000000000       0.00000000000       0.00000000000       0.00000000000    
   0.00000000000       0.00000000000       0.00000000000       0.00000000000    
   0.00000000000       0.00000000000       0.00000000000       0.00000000000    
   0.00000000000       0.00000000000       0.00000000000       0.00000000000    
   0.00000000000       0.00000000000       0.00000000000       0.00000000000    
   0.00000000000       0.00000000000       0.00000000000       0.00000000000    
   0.00000000000       0.00000000000       0.00000000000       0.00000000000    
   0.00000000000       0.00000000000       0.00000000000       0.00000000000    
   0.00000000000       0.00000000000       0.00000000000       0.00000000000    
   0.00000000000       0.00000000000       0.00000000000       0.00000000000    
   0.00000000000       0.00000000000       0.00000000000       0.00000000000    
   0.00000000000       0.00000000000       0.00000000000       0.00000000000    
   0.00000000000       0.00000000000       0.00000000000       0.00000000000    
 Up Pseudopotential follows (l on next line)
  2
  0.139627249048E-06  0.281010792681E-06  0.424172722367E-06  0.569135407448E-06
  0.715921498639E-06  0.864553931564E-06  0.101505593034E-05  0.116745101122E-05
  0.132176298624E-05  0.147801596696E-05  0.163623436822E-05  0.179644291198E-05
  0.195866663114E-05  0.212293087350E-05  0.228926130566E-05  0.245768391710E-05
  0.262822502421E-05  0.280091127436E-05  0.297576965014E-05  0.315282747353E-05
  0.333211241017E-05  0.351365247370E-05  0.369747603011E-05  0.388361180223E-05
  0.407208887414E-05  0.426293669575E-05  0.445618508745E-05  0.465186424468E-05
  0.485000474270E-05  0.505063754138E-05  0.525379398999E-05  0.545950583214E-05
  0.566780521074E-05  0.587872467297E-05  0.609229717544E-05  0.630855608928E-05
  0.652753520538E-05  0.674926873969E-05  0.697379133852E-05  0.720113808397E-05
  0.743134449945E-05  0.766444655516E-05  0.790048067379E-05  0.813948373614E-05
  0.838149308693E-05  0.862654654061E-05  0.887468238728E-05  0.912593939867E-05
  0.938035683421E-05  0.963797444713E-05  0.989883249072E-05  0.101629717246E-04
  0.104304334209E-04  0.107012593713E-04  0.109754918928E-04  0.112531738348E-04
  0.115343485856E-04  0.118190600793E-04  0.121073528029E-04  0.123992718024E-04
  0.126948626910E-04  0.129941716552E-04  0.132972454627E-04  0.136041314694E-04
  0.139148776269E-04  0.142295324899E-04  0.145481452238E-04  0.148707656126E-04
  0.151974440663E-04  0.155282316290E-04  0.158631799871E-04  0.162023414769E-04
  0.165457690931E-04  0.168935164969E-04  0.172456380245E-04  0.176021886958E-04
  0.179632242223E-04  0.183288010168E-04  0.186989762012E-04  0.190738076163E-04
  0.194533538301E-04  0.198376741476E-04  0.202268286196E-04  0.206208780523E-04
  0.210198840166E-04  0.214239088582E-04  0.218330157066E-04  0.222472684857E-04
  0.226667319233E-04  0.230914715614E-04  0.235215537665E-04  0.239570457398E-04
  0.243980155277E-04  0.248445320328E-04  0.252966650240E-04  0.257544851482E-04
  0.262180639407E-04  0.266874738365E-04  0.271627881819E-04  0.276440812458E-04
  0.281314282312E-04  0.286249052870E-04  0.291245895201E-04  0.296305590071E-04
  0.301428928067E-04  0.306616709722E-04  0.311869745637E-04  0.317188856610E-04
  0.322574873763E-04  0.328028638671E-04  0.333551003497E-04  0.339142831121E-04
  0.344804995278E-04  0.350538380693E-04  0.356343883218E-04  0.362222409976E-04
  0.368174879497E-04  0.374202221868E-04  0.380305378872E-04  0.386485304141E-04
  0.392742963301E-04  0.399079334124E-04  0.405495406679E-04  0.411992183493E-04
  0.418570679698E-04  0.425231923200E-04  0.431976954829E-04  0.438806828513E-04
  0.445722611432E-04  0.452725384190E-04  0.459816240987E-04  0.466996289783E-04
  0.474266652474E-04  0.481628465070E-04  0.489082877869E-04  0.496631055638E-04
  0.504274177795E-04  0.512013438594E-04  0.519850047310E-04  0.527785228429E-04
  0.535820221839E-04  0.543956283025E-04  0.552194683261E-04  0.560536709816E-04
  0.568983666148E-04  0.577536872110E-04  0.586197664160E-04  0.594967395562E-04
  0.603847436606E-04  0.612839174816E-04  0.621944015169E-04  0.631163380315E-04
  0.640498710799E-04  0.649951465285E-04  0.659523120785E-04  0.669215172891E-04
  0.679029136003E-04  0.688966543576E-04  0.699028948348E-04  0.709217922591E-04
  0.719535058352E-04  0.729981967706E-04  0.740560283003E-04  0.751271657126E-04
  0.762117763749E-04  0.773100297600E-04  0.784220974720E-04  0.795481532738E-04
  0.806883731139E-04  0.818429351541E-04  0.830120197969E-04  0.841958097143E-04
  0.853944898757E-04  0.866082475775E-04  0.878372724717E-04  0.890817565960E-04
  0.903418944035E-04  0.916178827934E-04  0.929099211415E-04  0.942182113312E-04
  0.955429577858E-04  0.968843674994E-04  0.982426500701E-04  0.996180177322E-04
  0.101010685390E-03  0.102420870650E-03  0.103848793857E-03  0.105294678128E-03
  0.106758749383E-03  0.108241236388E-03  0.109742370783E-03  0.111262387125E-03
  0.112801522919E-03  0.114360018658E-03  0.115938117860E-03  0.117536067106E-03
  0.119154116079E-03  0.120792517603E-03  0.122451527682E-03  0.124131405538E-03
  0.125832413656E-03  0.127554817822E-03  0.129298887166E-03  0.131064894202E-03
  0.132853114871E-03  0.134663828588E-03  0.136497318279E-03  0.138353870431E-03
  0.140233775135E-03  0.142137326129E-03  0.144064820847E-03  0.146016560464E-03
  0.147992849943E-03  0.149993998083E-03  0.152020317568E-03  0.154072125015E-03
  0.156149741022E-03  0.158253490222E-03  0.160383701329E-03  0.162540707193E-03
  0.164724844851E-03  0.166936455578E-03  0.169175884944E-03  0.171443482864E-03
  0.173739603654E-03  0.176064606089E-03  0.178418853453E-03  0.180802713604E-03
  0.183216559025E-03  0.185660766883E-03  0.188135719091E-03  0.190641802366E-03
  0.193179408288E-03  0.195748933363E-03  0.198350779084E-03  0.200985351996E-03
  0.203653063756E-03  0.206354331198E-03  0.209089576402E-03  0.211859226756E-03
  0.214663715022E-03  0.217503479408E-03  0.220378963633E-03  0.223290616996E-03
  0.226238894451E-03  0.229224256670E-03  0.232247170124E-03  0.235308107148E-03
  0.238407546020E-03  0.241545971033E-03  0.244723872574E-03  0.247941747195E-03
  0.251200097696E-03  0.254499433201E-03  0.257840269237E-03  0.261223127818E-03
  0.264648537522E-03  0.268117033575E-03  0.271629157938E-03  0.275185459388E-03
  0.278786493602E-03  0.282432823251E-03  0.286125018081E-03  0.289863655005E-03
  0.293649318192E-03  0.297482599159E-03  0.301364096866E-03  0.305294417804E-03
  0.309274176093E-03  0.313303993578E-03  0.317384499928E-03  0.321516332729E-03
  0.325700137589E-03  0.329936568235E-03  0.334226286620E-03  0.338569963018E-03
  0.342968276141E-03  0.347421913231E-03  0.351931570180E-03  0.356497951630E-03
  0.361121771088E-03  0.365803751035E-03  0.370544623039E-03  0.375345127873E-03
  0.380206015624E-03  0.385128045816E-03  0.390111987526E-03  0.395158619506E-03
  0.400268730301E-03  0.405443118377E-03  0.410682592243E-03  0.415987970577E-03
  0.421360082356E-03  0.426799766982E-03  0.432307874417E-03  0.437885265315E-03
  0.443532811154E-03  0.449251394375E-03  0.455041908518E-03  0.460905258362E-03
  0.466842360068E-03  0.472854141320E-03  0.478941541471E-03  0.485105511690E-03
  0.491347015110E-03  0.497667026978E-03  0.504066534809E-03  0.510546538540E-03
  0.517108050683E-03  0.523752096488E-03  0.530479714102E-03  0.537291954728E-03
  0.544189882793E-03  0.551174576111E-03  0.558247126056E-03  0.565408637727E-03
  0.572660230126E-03  0.580003036329E-03  0.587438203664E-03  0.594966893890E-03
  0.602590283382E-03  0.610309563309E-03  0.618125939824E-03  0.626040634253E-03
  0.634054883282E-03  0.642169939154E-03  0.650387069863E-03  0.658707559352E-03
  0.667132707715E-03  0.675663831398E-03  0.684302263408E-03  0.693049353515E-03
  0.701906468472E-03  0.710874992220E-03  0.719956326109E-03  0.729151889116E-03
  0.738463118067E-03  0.747891467860E-03  0.757438411694E-03  0.767105441298E-03
  0.776894067165E-03  0.786805818789E-03  0.796842244900E-03  0.807004913710E-03
  0.817295413157E-03  0.827715351153E-03  0.838266355834E-03  0.848950075816E-03
  0.859768180452E-03  0.870722360092E-03  0.881814326350E-03  0.893045812368E-03
  0.904418573088E-03  0.915934385528E-03  0.927595049056E-03  0.939402385675E-03
  0.951358240305E-03  0.963464481073E-03  0.975722999604E-03  0.988135711316E-03
  0.100070455572E-02  0.101343149672E-02  0.102631852294E-02  0.103936764799E-02
  0.105258091082E-02  0.106596037604E-02  0.107950813422E-02  0.109322630221E-02
  0.110711702352E-02  0.112118246859E-02  0.113542483518E-02  0.114984634868E-02
  0.116444926250E-02  0.117923585836E-02  0.119420844669E-02  0.120936936700E-02
  0.122472098822E-02  0.124026570905E-02  0.125600595840E-02  0.127194419572E-02
  0.128808291138E-02  0.130442462709E-02  0.132097189627E-02  0.133772730448E-02
  0.135469346978E-02  0.137187304317E-02  0.138926870899E-02  0.140688318534E-02
  0.142471922453E-02  0.144277961347E-02  0.146106717413E-02  0.147958476399E-02
  0.149833527646E-02  0.151732164133E-02  0.153654682527E-02  0.155601383226E-02
  0.157572570404E-02  0.159568552065E-02  0.161589640083E-02  0.163636150259E-02
  0.165708402364E-02  0.167806720191E-02  0.169931431607E-02  0.172082868602E-02
  0.174261367342E-02  0.176467268222E-02  0.178700915920E-02  0.180962659446E-02
  0.183252852202E-02  0.185571852037E-02  0.187920021298E-02  0.190297726891E-02
  0.192705340338E-02  0.195143237834E-02  0.197611800304E-02  0.200111413466E-02
  0.202642467890E-02  0.205205359059E-02  0.207800487428E-02  0.210428258493E-02
  0.213089082847E-02  0.215783376251E-02  0.218511559691E-02  0.221274059453E-02
  0.224071307183E-02  0.226903739956E-02  0.229771800345E-02  0.232675936490E-02
  0.235616602170E-02  0.238594256867E-02  0.241609365847E-02  0.244662400227E-02
  0.247753837049E-02  0.250884159356E-02  0.254053856266E-02  0.257263423053E-02
  0.260513361216E-02  0.263804178564E-02  0.267136389295E-02  0.270510514073E-02
  0.273927080110E-02  0.277386621253E-02  0.280889678061E-02  0.284436797894E-02
  0.288028534995E-02  0.291665450581E-02  0.295348112926E-02  0.299077097453E-02
  0.302852986824E-02  0.306676371027E-02  0.310547847474E-02  0.314468021091E-02
  0.318437504411E-02  0.322456917674E-02  0.326526888920E-02  0.330648054090E-02
  0.334821057123E-02  0.339046550058E-02  0.343325193137E-02  0.347657654904E-02
  0.352044612315E-02  0.356486750839E-02  0.360984764568E-02  0.365539356324E-02
  0.370151237770E-02  0.374821129520E-02  0.379549761253E-02  0.384337871824E-02
  0.389186209384E-02  0.394095531494E-02  0.399066605242E-02  0.404100207367E-02
  0.409197124376E-02  0.414358152670E-02  0.419584098668E-02  0.424875778931E-02
  0.430234020292E-02  0.435659659983E-02  0.441153545768E-02  0.446716536073E-02
  0.452349500123E-02  0.458053318075E-02  0.463828881157E-02  0.469677091808E-02
  0.475598863818E-02  0.481595122469E-02  0.487666804682E-02  0.493814859164E-02
  0.500040246554E-02  0.506343939573E-02  0.512726923179E-02  0.519190194716E-02
  0.525734764076E-02  0.532361653850E-02  0.539071899495E-02  0.545866549487E-02
  0.552746665494E-02  0.559713322535E-02  0.566767609151E-02  0.573910627574E-02
  0.581143493902E-02  0.588467338268E-02  0.595883305021E-02  0.603392552902E-02
  0.610996255227E-02  0.618695600071E-02  0.626491790449E-02  0.634386044509E-02
  0.642379595720E-02  0.650473693063E-02  0.658669601230E-02  0.666968600819E-02
  0.675371988533E-02  0.683881077385E-02  0.692497196902E-02  0.701221693331E-02
  0.710055929852E-02  0.719001286790E-02  0.728059161827E-02  0.737230970227E-02
  0.746518145050E-02  0.755922137382E-02  0.765444416555E-02  0.775086470382E-02
  0.784849805387E-02  0.794735947039E-02  0.804746439991E-02  0.814882848322E-02
  0.825146755781E-02  0.835539766032E-02  0.846063502906E-02  0.856719610655E-02
  0.867509754206E-02  0.878435619423E-02  0.889498913370E-02  0.900701364574E-02
  0.912044723300E-02  0.923530761819E-02  0.935161274687E-02  0.946938079023E-02
  0.958863014794E-02  0.970937945101E-02  0.983164756471E-02  0.995545359146E-02
  0.100808168739E-01  0.102077569977E-01  0.103362937950E-01  0.104664473469E-01
  0.105982379874E-01  0.107316863057E-01  0.108668131499E-01  0.110036396304E-01
  0.111421871226E-01  0.112824772708E-01  0.114245319912E-01  0.115683734754E-01
  0.117140241941E-01  0.118615069002E-01  0.120108446324E-01  0.121620607193E-01
  0.123151787821E-01  0.124702227392E-01  0.126272168092E-01  0.127861855152E-01
  0.129471536880E-01  0.131101464706E-01  0.132751893218E-01  0.134423080198E-01
  0.136115286669E-01  0.137828776928E-01  0.139563818595E-01  0.141320682645E-01
  0.143099643457E-01  0.144900978855E-01  0.146724970147E-01  0.148571902174E-01
  0.150442063349E-01  0.152335745705E-01  0.154253244937E-01  0.156194860449E-01
  0.158160895401E-01  0.160151656754E-01  0.162167455315E-01  0.164208605791E-01
  0.166275426828E-01  0.168368241070E-01  0.170487375199E-01  0.172633159991E-01
  0.174805930363E-01  0.177006025424E-01  0.179233788530E-01  0.181489567332E-01
  0.183773713830E-01  0.186086584426E-01  0.188428539980E-01  0.190799945860E-01
  0.193201172000E-01  0.195632592955E-01  0.198094587957E-01  0.200587540970E-01
  0.203111840750E-01  0.205667880901E-01  0.208256059932E-01  0.210876781319E-01
  0.213530453563E-01  0.216217490248E-01  0.218938310105E-01  0.221693337072E-01
  0.224483000352E-01  0.227307734481E-01  0.230167979387E-01  0.233064180454E-01
  0.235996788584E-01  0.238966260264E-01  0.241973057631E-01  0.245017648532E-01
  0.248100506594E-01  0.251222111290E-01  0.254382948003E-01  0.257583508093E-01
  0.260824288966E-01  0.264105794138E-01  0.267428533308E-01  0.270793022418E-01
  0.274199783729E-01  0.277649345884E-01  0.281142243980E-01  0.284679019634E-01
  0.288260221052E-01  0.291886403097E-01  0.295558127362E-01  0.299275962232E-01
  0.303040482957E-01  0.306852271717E-01  0.310711917693E-01  0.314620017131E-01
  0.318577173411E-01  0.322583997112E-01  0.326641106081E-01  0.330749125492E-01
  0.334908687915E-01  0.339120433379E-01  0.343385009430E-01  0.347703071197E-01
  0.352075281445E-01  0.356502310640E-01  0.360984837001E-01  0.365523546554E-01
  0.370119133186E-01  0.374772298693E-01  0.379483752831E-01  0.384254213356E-01
  0.389084406071E-01  0.393975064860E-01  0.398926931728E-01  0.403940756826E-01
  0.409017298488E-01  0.414157323245E-01  0.419361605849E-01  0.424630929283E-01
  0.429966084772E-01  0.435367871782E-01  0.440837098017E-01  0.446374579410E-01
  0.451981140099E-01  0.457657612406E-01  0.463404836798E-01  0.469223661846E-01
  0.475114944172E-01  0.481079548381E-01  0.487118346989E-01  0.493232220336E-01
  0.499422056487E-01  0.505688751115E-01  0.512033207381E-01  0.518456335781E-01
  0.524959053997E-01  0.531542286712E-01  0.538206965418E-01  0.544954028200E-01
  0.551784419498E-01  0.558699089848E-01  0.565698995599E-01  0.572785098603E-01
  0.579958365877E-01  0.587219769240E-01  0.594570284915E-01  0.602010893098E-01
  0.609542577496E-01  0.617166324826E-01  0.624883124269E-01  0.632693966896E-01
  0.640599845033E-01  0.648601751590E-01  0.656700679337E-01  0.664897620126E-01
  0.673193564059E-01  0.681589498592E-01  0.690086407580E-01  0.698685270254E-01
  0.707387060127E-01  0.716192743821E-01  0.725103279823E-01  0.734119617148E-01
  0.743242693916E-01  0.752473435837E-01  0.761812754595E-01  0.771261546124E-01
  0.780820688774E-01  0.790491041361E-01  0.800273441092E-01  0.810168701358E-01
  0.820177609384E-01  0.830300923745E-01  0.840539371711E-01  0.850893646445E-01
  0.861364404018E-01  0.871952260251E-01  0.882657787361E-01  0.893481510409E-01
  0.904423903541E-01  0.915485385996E-01  0.926666317896E-01  0.937966995779E-01
  0.949387647876E-01  0.960928429127E-01  0.972589415900E-01  0.984370600423E-01
  0.996271884899E-01  0.100829307530      0.102043387479      0.103269387688    
  0.104507255805      0.105756927016      0.107018323234      0.108291352244    
  0.109575906815      0.110871863756      0.112179082924      0.113497406192    
  0.114826656349      0.116166635966      0.117517126188      0.118877885481    
  0.120248648312      0.121629123777      0.123018994153      0.124417913397    
  0.125825505574      0.127241363213      0.128665045602      0.130096077003    
  0.131533944803      0.132978097587      0.134427943138      0.135882846360    
  0.137342127137      0.138805058103      0.140270862345      0.141738711038    
  0.143207720996      0.144676952163      0.146145405034      0.147612018008    
  0.149075664684      0.150535151102      0.151989212928      0.153436512604    
  0.154875636450      0.156305091752      0.157723303816      0.159128613034    
  0.160519271938      0.161893442289      0.163249192192      0.164584493275    
  0.165897217933      0.167185136676      0.168445915591      0.169677113959    
  0.170876182041      0.172040459072      0.173167171507      0.174253431534    
  0.175296235915      0.176292465192      0.177238883300      0.178132137645    
  0.178968759692      0.179745166134      0.180457660686      0.181102436580    
  0.181675579824      0.182173073296      0.182590801751      0.182924557810    
  0.183170049020      0.183322906057      0.183378692171      0.183332913939    
  0.183181033426      0.182918481840      0.182540674757      0.182043029011    
  0.181420981316      0.180670008713      0.179785650901      0.178763534514    
  0.177599399412      0.176289127016      0.174828770718      0.173214588398    
  0.171443077019      0.169511009299      0.167415472406      0.165153908594    
  0.162724157692      0.160124501307      0.157353708563      0.154411083177    
  0.151296511612      0.148010512020      0.144554283616      0.140929756102    
  0.137139638680      0.133187468159      0.129077655583      0.124815530771    
  0.120407384089      0.115860504713      0.111183214602      0.106384897332    
  0.101476020893      0.964681535202E-01  0.913739715737E-01  0.862072584588E-01
  0.809828935549E-01  0.757168301054E-01  0.704260610169E-01  0.651285715280E-01
  0.598432777266E-01  0.545899499291E-01  0.493891199859E-01  0.442619716380E-01
  0.392302131280E-01  0.343159313614E-01  0.295414270212E-01  0.249290301627E-01
  0.205008959549E-01  0.162787803962E-01  0.122837960142E-01  0.853614777077E-02
  0.505484964468E-02  0.185742266398E-02 -0.104042447133E-02 -0.362513057264E-02
 -0.588563076290E-02 -0.781371595173E-02 -0.940439907353E-02 -0.106562829252E-01
 -0.115719228305E-01 -0.121581752970E-01 -0.124265212208E-01 -0.123933489022E-01
 -0.120801780478E-01 -0.115138008981E-01 -0.107263104912E-01 -0.975497871020E-02
 -0.864193800927E-02 -0.743361043892E-02 -0.617981565837E-02 -0.493247590507E-02
 -0.374382025441E-02 -0.266397278547E-02 -0.173778924609E-02 -0.100078415420E-02
 -0.473964478067E-03 -0.157356383681E-03 -0.219770543822E-04  0.368571249965E-07
   0.00000000000       0.00000000000       0.00000000000       0.00000000000    
   0.00000000000       0.00000000000       0.00000000000       0.00000000000    
   0.00000000000       0.00000000000       0.00000000000       0.00000000000    
   0.00000000000       0.00000000000       0.00000000000       0.00000000000    
   0.00000000000       0.00000000000       0.00000000000       0.00000000000    
   0.00000000000       0.00000000000       0.00000000000       0.00000000000    
   0.00000000000       0.00000000000       0.00000000000       0.00000000000    
   0.00000000000       0.00000000000       0.00000000000       0.00000000000    
   0.00000000000       0.00000000000       0.00000000000       0.00000000000    
   0.00000000000       0.00000000000       0.00000000000       0.00000000000    
   0.00000000000       0.00000000000       0.00000000000       0.00000000000    
   0.00000000000       0.00000000000       0.00000000000       0.00000000000    
   0.00000000000       0.00000000000       0.00000000000       0.00000000000    
   0.00000000000       0.00000000000       0.00000000000       0.00000000000    
   0.00000000000       0.00000000000       0.00000000000       0.00000000000    
   0.00000000000       0.00000000000       0.00000000000       0.00000000000    
   0.00000000000       0.00000000000       0.00000000000       0.00000000000    
   0.00000000000       0.00000000000       0.00000000000       0.00000000000    
   0.00000000000       0.00000000000       0.00000000000       0.00000000000    
   0.00000000000       0.00000000000       0.00000000000       0.00000000000    
   0.00000000000       0.00000000000       0.00000000000       0.00000000000    
   0.00000000000       0.00000000000       0.00000000000       0.00000000000    
   0.00000000000       0.00000000000       0.00000000000       0.00000000000    
   0.00000000000       0.00000000000       0.00000000000       0.00000000000    
   0.00000000000       0.00000000000       0.00000000000       0.00000000000    
   0.00000000000       0.00000000000       0.00000000000       0.00000000000    
   0.00000000000       0.00000000000       0.00000000000       0.00000000000    
   0.00000000000       0.00000000000       0.00000000000       0.00000000000    
   0.00000000000       0.00000000000       0.00000000000       0.00000000000    
   0.00000000000       0.00000000000       0.00000000000       0.00000000000    
   0.00000000000       0.00000000000       0.00000000000       0.00000000000    
   0.00000000000       0.00000000000       0.00000000000       0.00000000000    
   0.00000000000       0.00000000000       0.00000000000       0.00000000000    
   0.00000000000       0.00000000000       0.00000000000       0.00000000000    
   0.00000000000       0.00000000000       0.00000000000       0.00000000000    
   0.00000000000       0.00000000000       0.00000000000       0.00000000000    
   0.00000000000       0.00000000000       0.00000000000       0.00000000000    
   0.00000000000       0.00000000000       0.00000000000       0.00000000000    
   0.00000000000       0.00000000000       0.00000000000       0.00000000000    
   0.00000000000       0.00000000000       0.00000000000       0.00000000000    
   0.00000000000       0.00000000000       0.00000000000       0.00000000000    
   0.00000000000       0.00000000000       0.00000000000       0.00000000000    
   0.00000000000       0.00000000000       0.00000000000       0.00000000000    
   0.00000000000       0.00000000000       0.00000000000       0.00000000000    
   0.00000000000       0.00000000000       0.00000000000       0.00000000000    
   0.00000000000       0.00000000000       0.00000000000       0.00000000000    
   0.00000000000       0.00000000000       0.00000000000       0.00000000000    
   0.00000000000       0.00000000000       0.00000000000       0.00000000000    
   0.00000000000       0.00000000000       0.00000000000       0.00000000000    
   0.00000000000       0.00000000000       0.00000000000       0.00000000000    
   0.00000000000       0.00000000000       0.00000000000       0.00000000000    
   0.00000000000       0.00000000000       0.00000000000       0.00000000000    
   0.00000000000       0.00000000000       0.00000000000       0.00000000000    
   0.00000000000       0.00000000000       0.00000000000       0.00000000000    
   0.00000000000       0.00000000000       0.00000000000       0.00000000000    
   0.00000000000       0.00000000000       0.00000000000       0.00000000000    
   0.00000000000       0.00000000000       0.00000000000       0.00000000000    
   0.00000000000       0.00000000000       0.00000000000       0.00000000000    
   0.00000000000       0.00000000000       0.00000000000       0.00000000000    
   0.00000000000       0.00000000000       0.00000000000       0.00000000000    
   0.00000000000       0.00000000000       0.00000000000       0.00000000000    
   0.00000000000       0.00000000000       0.00000000000       0.00000000000    
   0.00000000000       0.00000000000       0.00000000000       0.00000000000    
   0.00000000000       0.00000000000       0.00000000000       0.00000000000    
   0.00000000000       0.00000000000       0.00000000000       0.00000000000    
   0.00000000000       0.00000000000       0.00000000000       0.00000000000    
   0.00000000000       0.00000000000       0.00000000000       0.00000000000    
   0.00000000000       0.00000000000       0.00000000000       0.00000000000    
   0.00000000000       0.00000000000       0.00000000000       0.00000000000    
   0.00000000000       0.00000000000       0.00000000000       0.00000000000    
   0.00000000000       0.00000000000       0.00000000000       0.00000000000    
   0.00000000000       0.00000000000       0.00000000000       0.00000000000    
   0.00000000000       0.00000000000       0.00000000000       0.00000000000    
   0.00000000000       0.00000000000       0.00000000000       0.00000000000    
   0.00000000000       0.00000000000       0.00000000000       0.00000000000    
   0.00000000000       0.00000000000       0.00000000000       0.00000000000    
   0.00000000000       0.00000000000       0.00000000000       0.00000000000    
   0.00000000000       0.00000000000       0.00000000000       0.00000000000    
   0.00000000000       0.00000000000       0.00000000000       0.00000000000    
   0.00000000000       0.00000000000       0.00000000000       0.00000000000    
   0.00000000000       0.00000000000       0.00000000000       0.00000000000    
   0.00000000000       0.00000000000       0.00000000000       0.00000000000    
   0.00000000000       0.00000000000       0.00000000000       0.00000000000    
 Up Pseudopotential follows (l on next line)
  3
  0.637990289306E-08  0.128400550855E-07  0.193814659887E-07  0.260051577131E-07
  0.327121652221E-07  0.395035365002E-07  0.463803327129E-07  0.533436283734E-07
  0.603945115109E-07  0.675340838406E-07  0.747634609346E-07  0.820837723977E-07
  0.894961620442E-07  0.970017880746E-07  0.104601823259E-06  0.112297455117E-06
  0.120089886107E-06  0.127980333813E-06  0.135970031133E-06  0.144060226474E-06
  0.152252183944E-06  0.160547183555E-06  0.168946521416E-06  0.177451509942E-06
  0.186063478053E-06  0.194783771389E-06  0.203613752511E-06  0.212554801124E-06
  0.221608314283E-06  0.230775706618E-06  0.240058410554E-06  0.249457876530E-06
  0.258975573234E-06  0.268612987825E-06  0.278371626170E-06  0.288253013073E-06
  0.298258692523E-06  0.308390227925E-06  0.318649202357E-06  0.329037218800E-06
  0.339555900404E-06  0.350206890736E-06  0.360991854033E-06  0.371912475469E-06
  0.382970461413E-06  0.394167539697E-06  0.405505459887E-06  0.416985993554E-06
  0.428610934562E-06  0.440382099325E-06  0.452301327112E-06  0.464370480333E-06
  0.476591444809E-06  0.488966130095E-06  0.501496469760E-06  0.514184421695E-06
  0.527031968420E-06  0.540041117389E-06  0.553213901306E-06  0.566552378448E-06
  0.580058632979E-06  0.593734775277E-06  0.607582942270E-06  0.621605297759E-06
  0.635804032768E-06  0.650181365878E-06  0.664739543571E-06  0.679480840601E-06
  0.694407560320E-06  0.709522035060E-06  0.724826626489E-06  0.740323725978E-06
  0.756015754983E-06  0.771905165413E-06  0.787994440024E-06  0.804286092797E-06
  0.820782669331E-06  0.837486747257E-06  0.854400936616E-06  0.871527880289E-06
  0.888870254389E-06  0.906430768701E-06  0.924212167095E-06  0.942217227946E-06
  0.960448764579E-06  0.978909625717E-06  0.997602695896E-06  0.101653089596E-05
  0.103569718347E-05  0.105510455319E-05  0.107475603758E-05  0.109465470720E-05
  0.111480367129E-05  0.113520607814E-05  0.115586511567E-05  0.117678401191E-05
  0.119796603547E-05  0.121941449609E-05  0.124113274513E-05  0.126312417612E-05
  0.128539222525E-05  0.130794037196E-05  0.133077213943E-05  0.135389109520E-05
  0.137730085162E-05  0.140100506653E-05  0.142500744376E-05  0.144931173373E-05
  0.147392173404E-05  0.149884129004E-05  0.152407429546E-05  0.154962469302E-05
  0.157549647503E-05  0.160169368399E-05  0.162822041326E-05  0.165508080771E-05
  0.168227906435E-05  0.170981943293E-05  0.173770621671E-05  0.176594377304E-05
  0.179453651409E-05  0.182348890758E-05  0.185280547732E-05  0.188249080414E-05
  0.191254952638E-05  0.194298634080E-05  0.197380600324E-05  0.200501332929E-05
  0.203661319518E-05  0.206861053846E-05  0.210101035876E-05  0.213381771865E-05
  0.216703774431E-05  0.220067562645E-05  0.223473662107E-05  0.226922605026E-05
  0.230414930306E-05  0.233951183631E-05  0.237531917545E-05  0.241157691550E-05
  0.244829072175E-05  0.248546633085E-05  0.252310955154E-05  0.256122626566E-05
  0.259982242901E-05  0.263890407235E-05  0.267847730224E-05  0.271854830208E-05
  0.275912333305E-05  0.280020873509E-05  0.284181092786E-05  0.288393641179E-05
  0.292659176908E-05  0.296978366473E-05  0.301351884753E-05  0.305780415121E-05
  0.310264649545E-05  0.314805288693E-05  0.319403042050E-05  0.324058628025E-05
  0.328772774064E-05  0.333546216761E-05  0.338379701973E-05  0.343273984947E-05
  0.348229830422E-05  0.353248012757E-05  0.358329316057E-05  0.363474534283E-05
  0.368684471389E-05  0.373959941435E-05  0.379301768725E-05  0.384710787933E-05
  0.390187844225E-05  0.395733793404E-05  0.401349502036E-05  0.407035847589E-05
  0.412793718563E-05  0.418624014636E-05  0.424527646809E-05  0.430505537531E-05
  0.436558620861E-05  0.442687842609E-05  0.448894160473E-05  0.455178544207E-05
  0.461541975756E-05  0.467985449423E-05  0.474509972009E-05  0.481116562986E-05
  0.487806254649E-05  0.494580092274E-05  0.501439134286E-05  0.508384452426E-05
  0.515417131914E-05  0.522538271622E-05  0.529748984238E-05  0.537050396454E-05
  0.544443649131E-05  0.551929897476E-05  0.559510311235E-05  0.567186074861E-05
  0.574958387708E-05  0.582828464214E-05  0.590797534098E-05  0.598866842540E-05
  0.607037650386E-05  0.615311234345E-05  0.623688887179E-05  0.632171917910E-05
  0.640761652034E-05  0.649459431713E-05  0.658266615994E-05  0.667184581011E-05
  0.676214720222E-05  0.685358444600E-05  0.694617182874E-05  0.703992381739E-05
  0.713485506083E-05  0.723098039240E-05  0.732831483173E-05  0.742687358762E-05
  0.752667206002E-05  0.762772584267E-05  0.773005072546E-05  0.783366269681E-05
  0.793857794628E-05  0.804481286720E-05  0.815238405890E-05  0.826130832962E-05
  0.837160269900E-05  0.848328440076E-05  0.859637088538E-05  0.871087982289E-05
  0.882682910551E-05  0.894423685059E-05  0.906312140327E-05  0.918350133954E-05
  0.930539546900E-05  0.942882283786E-05  0.955380273188E-05  0.968035467947E-05
  0.980849845459E-05  0.993825408001E-05  0.100696418302E-04  0.102026822349E-04
  0.103373960819E-04  0.104738044205E-04  0.106119285647E-04  0.107517900968E-04
  0.108934108704E-04  0.110368130140E-04  0.111820189346E-04  0.113290513207E-04
  0.114779331467E-04  0.116286876755E-04  0.117813384628E-04  0.119359093607E-04
  0.120924245210E-04  0.122509083997E-04  0.124113857602E-04  0.125738816775E-04
  0.127384215418E-04  0.129050310627E-04  0.130737362734E-04  0.132445635345E-04
  0.134175395380E-04  0.135926913118E-04  0.137700462237E-04  0.139496319857E-04
  0.141314766585E-04  0.143156086558E-04  0.145020567484E-04  0.146908500693E-04
  0.148820181179E-04  0.150755907645E-04  0.152715982553E-04  0.154700712167E-04
  0.156710406608E-04  0.158745379893E-04  0.160805949989E-04  0.162892438868E-04
  0.165005172546E-04  0.167144481141E-04  0.169310698926E-04  0.171504164377E-04
  0.173725220227E-04  0.175974213520E-04  0.178251495666E-04  0.180557422495E-04
  0.182892354313E-04  0.185256655957E-04  0.187650696856E-04  0.190074851082E-04
  0.192529497415E-04  0.195015019397E-04  0.197531805397E-04  0.200080248668E-04
  0.202660747408E-04  0.205273704828E-04  0.207919529206E-04  0.210598633958E-04
  0.213311437697E-04  0.216058364309E-04  0.218839843003E-04  0.221656308392E-04
  0.224508200555E-04  0.227395965105E-04  0.230320053262E-04  0.233280921919E-04
  0.236279033721E-04  0.239314857125E-04  0.242388866487E-04  0.245501542127E-04
  0.248653370407E-04  0.251844843806E-04  0.255076460998E-04  0.258348726930E-04
  0.261662152902E-04  0.265017256642E-04  0.268414562390E-04  0.271854600985E-04
  0.275337909937E-04  0.278865033526E-04  0.282436522865E-04  0.286052936010E-04
  0.289714838032E-04  0.293422801112E-04  0.297177404625E-04  0.300979235239E-04
  0.304828886992E-04  0.308726961402E-04  0.312674067557E-04  0.316670822191E-04
  0.320717849810E-04  0.324815782772E-04  0.328965261384E-04  0.333166934012E-04
  0.337421457176E-04  0.341729495653E-04  0.346091722582E-04  0.350508819573E-04
  0.354981476803E-04  0.359510393134E-04  0.364096276223E-04  0.368739842619E-04
  0.373441817888E-04  0.378202936726E-04  0.383023943068E-04  0.387905590203E-04
  0.392848640900E-04  0.397853867521E-04  0.402922052143E-04  0.408053986679E-04
  0.413250473003E-04  0.418512323083E-04  0.423840359086E-04  0.429235413533E-04
  0.434698329410E-04  0.440229960310E-04  0.445831170563E-04  0.451502835363E-04
  0.457245840929E-04  0.463061084608E-04  0.468949475050E-04  0.474911932326E-04
  0.480949388080E-04  0.487062785681E-04  0.493253080357E-04  0.499521239354E-04
  0.505868242085E-04  0.512295080282E-04  0.518802758152E-04  0.525392292534E-04
  0.532064713051E-04  0.538821062290E-04  0.545662395941E-04  0.552589782972E-04
  0.559604305807E-04  0.566707060479E-04  0.573899156804E-04  0.581181718563E-04
  0.588555883676E-04  0.596022804363E-04  0.603583647355E-04  0.611239594040E-04
  0.618991840682E-04  0.626841598582E-04  0.634790094280E-04  0.642838569746E-04
  0.650988282569E-04  0.659240506164E-04  0.667596529953E-04  0.676057659579E-04
  0.684625217115E-04  0.693300541256E-04  0.702084987544E-04  0.710979928561E-04
  0.719986754168E-04  0.729106871690E-04  0.738341706164E-04  0.747692700566E-04
  0.757161315992E-04  0.766749031936E-04  0.776457346502E-04  0.786287776636E-04
  0.796241858352E-04  0.806321147009E-04  0.816527217505E-04  0.826861664563E-04
  0.837326102963E-04  0.847922167794E-04  0.858651514713E-04  0.869515820201E-04
  0.880516781829E-04  0.891656118522E-04  0.902935570818E-04  0.914356901158E-04
  0.925921894146E-04  0.937632356844E-04  0.949490119021E-04  0.961497033489E-04
  0.973654976342E-04  0.985965847298E-04  0.998431569936E-04  0.101105409207E-03
  0.102383538598E-03  0.103677744878E-03  0.104988230268E-03  0.106315199536E-03
  0.107658860022E-03  0.109019421676E-03  0.110397097088E-03  0.111792101525E-03
  0.113204652956E-03  0.114634972097E-03  0.116083282437E-03  0.117549810279E-03
  0.119034784770E-03  0.120538437941E-03  0.122061004740E-03  0.123602723071E-03
  0.125163833832E-03  0.126744580948E-03  0.128345211414E-03  0.129965975333E-03
  0.131607125952E-03  0.133268919704E-03  0.134951616248E-03  0.136655478509E-03
  0.138380772717E-03  0.140127768455E-03  0.141896738694E-03  0.143687959838E-03
  0.145501711769E-03  0.147338277892E-03  0.149197945170E-03  0.151081004184E-03
  0.152987749163E-03  0.154918478040E-03  0.156873492496E-03  0.158853098006E-03
  0.160857603887E-03  0.162887323346E-03  0.164942573531E-03  0.167023675581E-03
  0.169130954671E-03  0.171264740066E-03  0.173425365178E-03  0.175613167605E-03
  0.177828489196E-03  0.180071676102E-03  0.182343078823E-03  0.184643052272E-03
  0.186971955822E-03  0.189330153370E-03  0.191718013390E-03  0.194135908989E-03
  0.196584217966E-03  0.199063322877E-03  0.201573611085E-03  0.204115474829E-03
  0.206689311278E-03  0.209295522601E-03  0.211934516022E-03  0.214606703889E-03
  0.217312503738E-03  0.220052338353E-03  0.222826635839E-03  0.225635829687E-03
  0.228480358837E-03  0.231360667753E-03  0.234277206487E-03  0.237230430755E-03
  0.240220802003E-03  0.243248787483E-03  0.246314860322E-03  0.249419499600E-03
  0.252563190423E-03  0.255746423997E-03  0.258969697709E-03  0.262233515201E-03
  0.265538386450E-03  0.268884827847E-03  0.272273362281E-03  0.275704519214E-03
  0.279178834773E-03  0.282696851822E-03  0.286259120060E-03  0.289866196096E-03
  0.293518643541E-03  0.297217033097E-03  0.300961942639E-03  0.304753957321E-03
  0.308593669648E-03  0.312481679579E-03  0.316418594624E-03  0.320405029932E-03
  0.324441608385E-03  0.328528960706E-03  0.332667725549E-03  0.336858549604E-03
  0.341102087688E-03  0.345399002864E-03  0.349749966524E-03  0.354155658516E-03
  0.358616767232E-03  0.363133989725E-03  0.367708031813E-03  0.372339608198E-03
  0.377029442566E-03  0.381778267707E-03  0.386586825629E-03  0.391455867672E-03
  0.396386154627E-03  0.401378456853E-03  0.406433554401E-03  0.411552237130E-03
  0.416735304837E-03  0.421983567376E-03  0.427297844789E-03  0.432678967433E-03
  0.438127776104E-03  0.443645122181E-03  0.449231867746E-03  0.454888885725E-03
  0.460617060023E-03  0.466417285665E-03  0.472290468929E-03  0.478237527496E-03
  0.484259390583E-03  0.490356999103E-03  0.496531305793E-03  0.502783275383E-03
  0.509113884728E-03  0.515524122972E-03  0.522014991701E-03  0.528587505097E-03
  0.535242690096E-03  0.541981586552E-03  0.548805247393E-03  0.555714738795E-03
  0.562711140337E-03  0.569795545176E-03  0.576969060224E-03  0.584232806305E-03
  0.591587918342E-03  0.599035545533E-03  0.606576851520E-03  0.614213014590E-03
  0.621945227840E-03  0.629774699374E-03  0.637702652485E-03  0.645730325853E-03
  0.653858973731E-03  0.662089866148E-03  0.670424289096E-03  0.678863544743E-03
  0.687408951630E-03  0.696061844879E-03  0.704823576393E-03  0.713695515080E-03
  0.722679047056E-03  0.731775575864E-03  0.740986522696E-03  0.750313326614E-03
  0.759757444758E-03  0.769320352605E-03  0.779003544171E-03  0.788808532255E-03
  0.798736848671E-03  0.808790044492E-03  0.818969690286E-03  0.829277376356E-03
  0.839714713006E-03  0.850283330767E-03  0.860984880668E-03  0.871821034492E-03
  0.882793485019E-03  0.893903946304E-03  0.905154153949E-03  0.916545865355E-03
  0.928080860005E-03  0.939760939740E-03  0.951587929040E-03  0.963563675293E-03
  0.975690049103E-03  0.987968944563E-03  0.100040227955E-02  0.101299199605E-02
  0.102574006041E-02  0.103864846366E-02  0.105171922186E-02  0.106495437635E-02
  0.107835599411E-02  0.109192616805E-02  0.110566701735E-02  0.111958068780E-02
  0.113366935208E-02  0.114793521016E-02  0.116238048957E-02  0.117700744581E-02
  0.119181836265E-02  0.120681555248E-02  0.122200135670E-02  0.123737814604E-02
  0.125294832094E-02  0.126871431193E-02  0.128467857996E-02  0.130084361682E-02
  0.131721194550E-02  0.133378612055E-02  0.135056872851E-02  0.136756238828E-02
  0.138476975150E-02  0.140219350300E-02  0.141983636112E-02  0.143770107823E-02
  0.145579044105E-02  0.147410727109E-02  0.149265442513E-02  0.151143479553E-02
  0.153045131080E-02  0.154970693590E-02  0.156920467278E-02  0.158894756077E-02
  0.160893867705E-02  0.162918113708E-02  0.164967809508E-02  0.167043274446E-02
  0.169144831831E-02  0.171272808985E-02  0.173427537291E-02  0.175609352241E-02
  0.177818593482E-02  0.180055604864E-02  0.182320734492E-02  0.184614334770E-02
  0.186936762455E-02  0.189288378704E-02  0.191669549121E-02  0.194080643814E-02
  0.196522037437E-02  0.198994109248E-02  0.201497243155E-02  0.204031827768E-02
  0.206598256451E-02  0.209196927374E-02  0.211828243557E-02  0.214492612936E-02
  0.217190448397E-02  0.219922167842E-02  0.222688194229E-02  0.225488955634E-02
  0.228324885290E-02  0.231196421650E-02  0.234104008427E-02  0.237048094652E-02
  0.240029134720E-02  0.243047588440E-02  0.246103921083E-02  0.249198603435E-02
  0.252332111839E-02  0.255504928243E-02  0.258717540248E-02  0.261970441153E-02
  0.265264129996E-02  0.268599111601E-02  0.271975896614E-02  0.275395001548E-02
  0.278856948819E-02  0.282362266784E-02  0.285911489771E-02  0.289505158119E-02
  0.293143818204E-02  0.296828022465E-02  0.300558329433E-02  0.304335303753E-02
  0.308159516201E-02  0.312031543699E-02  0.315951969333E-02  0.319921382354E-02
  0.323940378187E-02  0.328009558429E-02  0.332129530841E-02  0.336300909341E-02
  0.340524313987E-02  0.344800370954E-02  0.349129712503E-02  0.353512976951E-02
  0.357950808620E-02  0.362443857794E-02  0.366992780653E-02  0.371598239206E-02
  0.376260901217E-02  0.380981440108E-02  0.385760534869E-02  0.390598869936E-02
  0.395497135075E-02  0.400456025242E-02  0.405476240428E-02  0.410558485497E-02
  0.415703469999E-02  0.420911907973E-02  0.426184517724E-02  0.431522021586E-02
  0.436925145666E-02  0.442394619560E-02  0.447931176048E-02  0.453535550765E-02
  0.459208481846E-02  0.464950709544E-02  0.470762975809E-02  0.476646023850E-02
  0.482600597654E-02  0.488627441467E-02  0.494727299247E-02  0.500900914069E-02
  0.507149027495E-02  0.513472378883E-02  0.519871704672E-02  0.526347737597E-02
  0.532901205863E-02  0.539532832255E-02  0.546243333186E-02  0.553033417701E-02
  0.559903786385E-02  0.566855130228E-02  0.573888129393E-02  0.581003451926E-02
  0.588201752365E-02  0.595483670272E-02  0.602849828674E-02  0.610300832394E-02
  0.617837266297E-02  0.625459693410E-02  0.633168652944E-02  0.640964658182E-02
  0.648848194252E-02  0.656819715757E-02  0.664879644276E-02  0.673028365708E-02
  0.681266227466E-02  0.689593535512E-02  0.698010551213E-02  0.706517488030E-02
  0.715114508010E-02  0.723801718085E-02  0.732579166169E-02  0.741446837039E-02
  0.750404647982E-02  0.759452444226E-02  0.768589994109E-02  0.777816983993E-02
  0.787133012929E-02  0.796537587017E-02  0.806030113503E-02  0.815609894557E-02
  0.825276120746E-02  0.835027864181E-02  0.844864071333E-02  0.854783555491E-02
  0.864784988868E-02  0.874866894337E-02  0.885027636774E-02  0.895265414014E-02
  0.905578247409E-02  0.915963971949E-02  0.926420225977E-02  0.936944440458E-02
  0.947533827805E-02  0.958185370261E-02  0.968895807807E-02  0.979661625626E-02
  0.990479041077E-02  0.100134399022E-01  0.101225211387E-01  0.102319874315E-01
  0.103417888463E-01  0.104518720496E-01  0.105621801512E-01  0.106726525413E-01
  0.107832247249E-01  0.108938281509E-01  0.110043900378E-01  0.111148331971E-01
  0.112250758519E-01  0.113350314541E-01  0.114446084994E-01  0.115537103398E-01
  0.116622349964E-01  0.117700749705E-01  0.118771170567E-01  0.119832421562E-01
  0.120883250930E-01  0.121922344335E-01  0.122948323106E-01  0.123959742541E-01
  0.124955090278E-01  0.125932784764E-01  0.126891173820E-01  0.127828533344E-01
  0.128743066143E-01  0.129632900945E-01  0.130496091588E-01  0.131330616431E-01
  0.132134378000E-01  0.132905202897E-01  0.133640842012E-01  0.134338971058E-01
  0.134997191462E-01  0.135613031651E-01  0.136183948768E-01  0.136707330844E-01
  0.137180499475E-01  0.137600713042E-01  0.137965170499E-01  0.138271015786E-01
  0.138515342893E-01  0.138695201624E-01  0.138807604089E-01  0.138849531973E-01
  0.138817944610E-01  0.138709787895E-01  0.138522004073E-01  0.138251542427E-01
  0.137895370886E-01  0.137450488582E-01  0.136913939363E-01  0.136282826269E-01
  0.135554326980E-01  0.134725710214E-01  0.133794353080E-01  0.132757759350E-01
  0.131613578606E-01  0.130359626245E-01  0.128993904261E-01  0.127514622749E-01
  0.125920222053E-01  0.124209395470E-01  0.122381112398E-01  0.120434641842E-01
  0.118369576130E-01  0.116185854726E-01  0.113883788006E-01  0.111464080847E-01
  0.108927855888E-01  0.106276676317E-01  0.103512568050E-01  0.100638041151E-01
  0.976561103652E-02  0.945703146633E-02  0.913847356640E-02  0.881040148679E-02
  0.847333696194E-02  0.812786077427E-02  0.777461408128E-02  0.741429960336E-02
  0.704768266998E-02  0.667559212184E-02  0.629892106420E-02  0.591862746394E-02
  0.553573457585E-02  0.515133117559E-02  0.476657156396E-02  0.438267529012E-02
  0.400092652016E-02  0.362267295000E-02  0.324932412848E-02  0.288234901701E-02
  0.252327256654E-02  0.217367104046E-02  0.183516575582E-02  0.150941485471E-02
  0.119810265679E-02  0.902926085904E-03  0.625577613326E-03  0.367724124227E-03
  0.130981101060E-03 -0.831184626853E-04 -0.273160938142E-03 -0.437895119725E-03
 -0.576281654657E-03 -0.687548728357E-03 -0.771253468096E-03 -0.827347961904E-03
 -0.856248056315E-03 -0.858902170502E-03 -0.836856220133E-03 -0.792309355526E-03
 -0.728153562388E-03 -0.647988221317E-03 -0.556098447898E-03 -0.457383399627E-03
 -0.357217692104E-03 -0.261225536641E-03 -0.174943084647E-03 -0.103339572531E-03
 -0.501619647529E-04 -0.170605725316E-04 -0.202125813636E-05 -0.146277402889E-08
   0.00000000000       0.00000000000       0.00000000000       0.00000000000    
   0.00000000000       0.00000000000       0.00000000000       0.00000000000    
   0.00000000000       0.00000000000       0.00000000000       0.00000000000    
   0.00000000000       0.00000000000       0.00000000000       0.00000000000    
   0.00000000000       0.00000000000       0.00000000000       0.00000000000    
   0.00000000000       0.00000000000       0.00000000000       0.00000000000    
   0.00000000000       0.00000000000       0.00000000000       0.00000000000    
   0.00000000000       0.00000000000       0.00000000000       0.00000000000    
   0.00000000000       0.00000000000       0.00000000000       0.00000000000    
   0.00000000000       0.00000000000       0.00000000000       0.00000000000    
   0.00000000000       0.00000000000       0.00000000000       0.00000000000    
   0.00000000000       0.00000000000       0.00000000000       0.00000000000    
   0.00000000000       0.00000000000       0.00000000000       0.00000000000    
   0.00000000000       0.00000000000       0.00000000000       0.00000000000    
   0.00000000000       0.00000000000       0.00000000000       0.00000000000    
   0.00000000000       0.00000000000       0.00000000000       0.00000000000    
   0.00000000000       0.00000000000       0.00000000000       0.00000000000    
   0.00000000000       0.00000000000       0.00000000000       0.00000000000    
   0.00000000000       0.00000000000       0.00000000000       0.00000000000    
   0.00000000000       0.00000000000       0.00000000000       0.00000000000    
   0.00000000000       0.00000000000       0.00000000000       0.00000000000    
   0.00000000000       0.00000000000       0.00000000000       0.00000000000    
   0.00000000000       0.00000000000       0.00000000000       0.00000000000    
   0.00000000000       0.00000000000       0.00000000000       0.00000000000    
   0.00000000000       0.00000000000       0.00000000000       0.00000000000    
   0.00000000000       0.00000000000       0.00000000000       0.00000000000    
   0.00000000000       0.00000000000       0.00000000000       0.00000000000    
   0.00000000000       0.00000000000       0.00000000000       0.00000000000    
   0.00000000000       0.00000000000       0.00000000000       0.00000000000    
   0.00000000000       0.00000000000       0.00000000000       0.00000000000    
   0.00000000000       0.00000000000       0.00000000000       0.00000000000    
   0.00000000000       0.00000000000       0.00000000000       0.00000000000    
   0.00000000000       0.00000000000       0.00000000000       0.00000000000    
   0.00000000000       0.00000000000       0.00000000000       0.00000000000    
   0.00000000000       0.00000000000       0.00000000000       0.00000000000    
   0.00000000000       0.00000000000       0.00000000000       0.00000000000    
   0.00000000000       0.00000000000       0.00000000000       0.00000000000    
   0.00000000000       0.00000000000       0.00000000000       0.00000000000    
   0.00000000000       0.00000000000       0.00000000000       0.00000000000    
   0.00000000000       0.00000000000       0.00000000000       0.00000000000    
   0.00000000000       0.00000000000       0.00000000000       0.00000000000    
   0.00000000000       0.00000000000       0.00000000000       0.00000000000    
   0.00000000000       0.00000000000       0.00000000000       0.00000000000    
   0.00000000000       0.00000000000       0.00000000000       0.00000000000    
   0.00000000000       0.00000000000       0.00000000000       0.00000000000    
   0.00000000000       0.00000000000       0.00000000000       0.00000000000    
   0.00000000000       0.00000000000       0.00000000000       0.00000000000    
   0.00000000000       0.00000000000       0.00000000000       0.00000000000    
   0.00000000000       0.00000000000       0.00000000000       0.00000000000    
   0.00000000000       0.00000000000       0.00000000000       0.00000000000    
   0.00000000000       0.00000000000       0.00000000000       0.00000000000    
   0.00000000000       0.00000000000       0.00000000000       0.00000000000    
   0.00000000000       0.00000000000       0.00000000000       0.00000000000    
   0.00000000000       0.00000000000       0.00000000000       0.00000000000    
   0.00000000000       0.00000000000       0.00000000000       0.00000000000    
   0.00000000000       0.00000000000       0.00000000000       0.00000000000    
   0.00000000000       0.00000000000       0.00000000000       0.00000000000    
   0.00000000000       0.00000000000       0.00000000000       0.00000000000    
   0.00000000000       0.00000000000       0.00000000000       0.00000000000    
   0.00000000000       0.00000000000       0.00000000000       0.00000000000    
   0.00000000000       0.00000000000       0.00000000000       0.00000000000    
   0.00000000000       0.00000000000       0.00000000000       0.00000000000    
   0.00000000000       0.00000000000       0.00000000000       0.00000000000    
   0.00000000000       0.00000000000       0.00000000000       0.00000000000    
   0.00000000000       0.00000000000       0.00000000000       0.00000000000    
   0.00000000000       0.00000000000       0.00000000000       0.00000000000    
   0.00000000000       0.00000000000       0.00000000000       0.00000000000    
   0.00000000000       0.00000000000       0.00000000000       0.00000000000    
   0.00000000000       0.00000000000       0.00000000000       0.00000000000    
   0.00000000000       0.00000000000       0.00000000000       0.00000000000    
   0.00000000000       0.00000000000       0.00000000000       0.00000000000    
   0.00000000000       0.00000000000       0.00000000000       0.00000000000    
   0.00000000000       0.00000000000       0.00000000000       0.00000000000    
 Core charge follows
  0.229588977529E-10  0.929943730407E-10  0.211883014859E-09  0.381453743147E-09
  0.603589226081E-09  0.880227334416E-09  0.121336263382E-08  0.160504791618E-08
  0.205739577087E-08  0.257258019706E-08  0.315283825802E-08  0.380047177861E-08
  0.451784908697E-08  0.530740680164E-08  0.617165166515E-08  0.711316242542E-08
  0.813459176610E-08  0.923866828707E-08  0.104281985366E-07  0.117060690960E-07
  0.130752487191E-07  0.145387905264E-07  0.160998342572E-07  0.177616085793E-07
  0.195274334591E-07  0.214007225935E-07  0.233849859041E-07  0.254838320967E-07
  0.277009712869E-07  0.300402176937E-07  0.325054924033E-07  0.351008262035E-07
  0.378303624927E-07  0.406983602634E-07  0.437091971629E-07  0.468673726340E-07
  0.501775111354E-07  0.536443654472E-07  0.572728200601E-07  0.610678946538E-07
  0.650347476637E-07  0.691786799407E-07  0.735051385057E-07  0.780197203999E-07
  0.827281766354E-07  0.876364162478E-07  0.927505104524E-07  0.980766969089E-07
  0.103621384094E-06  0.109391155791E-06  0.115392775688E-06  0.121633192102E-06
  0.128119542819E-06  0.134859160065E-06  0.141859575596E-06  0.149128525928E-06
  0.156673957697E-06  0.164504033155E-06  0.172627135814E-06  0.181051876231E-06
  0.189787097936E-06  0.198841883529E-06  0.208225560911E-06  0.217947709698E-06
  0.228018167782E-06  0.238447038070E-06  0.249244695397E-06  0.260421793606E-06
  0.271989272823E-06  0.283958366911E-06  0.296340611117E-06  0.309147849915E-06
  0.322392245053E-06  0.336086283799E-06  0.350242787409E-06  0.364874919803E-06
  0.379996196471E-06  0.395620493597E-06  0.411762057431E-06  0.428435513888E-06
  0.445655878402E-06  0.463438566026E-06  0.481799401795E-06  0.500754631356E-06
  0.520320931861E-06  0.540515423151E-06  0.561355679219E-06  0.582859739967E-06
  0.605046123264E-06  0.627933837320E-06  0.651542393359E-06  0.675891818638E-06
  0.701002669783E-06  0.726896046473E-06  0.753593605470E-06  0.781117575016E-06
  0.809490769584E-06  0.838736605024E-06  0.868879114077E-06  0.899942962303E-06
  0.931953464404E-06  0.964936600967E-06  0.998919035640E-06  0.103392813274E-05
  0.106999197531E-05  0.110713938366E-05  0.114539993433E-05  0.118480397958E-05
  0.122538266740E-05  0.126716796195E-05  0.131019266460E-05  0.135449043546E-05
  0.140009581549E-05  0.144704424915E-05  0.149537210763E-05  0.154511671272E-05
  0.159631636120E-05  0.164901034992E-05  0.170323900154E-05  0.175904369081E-05
  0.181646687166E-05  0.187555210491E-05  0.193634408668E-05  0.199888867755E-05
  0.206323293243E-05  0.212942513125E-05  0.219751481039E-05  0.226755279489E-05
  0.233959123154E-05  0.241368362275E-05  0.248988486136E-05  0.256825126624E-05
  0.264884061888E-05  0.273171220089E-05  0.281692683241E-05  0.290454691154E-05
  0.299463645483E-05  0.308726113864E-05  0.318248834172E-05  0.328038718880E-05
  0.338102859526E-05  0.348448531303E-05  0.359083197754E-05  0.370014515598E-05
  0.381250339669E-05  0.392798727989E-05  0.404667946964E-05  0.416866476716E-05
  0.429403016547E-05  0.442286490548E-05  0.455526053342E-05  0.469131095983E-05
  0.483111251997E-05  0.497476403580E-05  0.512236687954E-05  0.527402503886E-05
  0.542984518367E-05  0.558993673468E-05  0.575441193366E-05  0.592338591548E-05
  0.609697678203E-05  0.627530567798E-05  0.645849686845E-05  0.664667781874E-05
  0.683997927593E-05  0.703853535275E-05  0.724248361342E-05  0.745196516176E-05
  0.766712473152E-05  0.788811077896E-05  0.811507557787E-05  0.834817531693E-05
  0.858757019959E-05  0.883342454644E-05  0.908590690024E-05  0.934519013358E-05
  0.961145155928E-05  0.988487304358E-05  0.101656411223E-04  0.104539471197E-04
  0.107499872708E-04  0.110539628464E-04  0.113660802812E-04  0.116865513058E-04
  0.120155930815E-04  0.123534283384E-04  0.127002855176E-04  0.130563989167E-04
  0.134220088386E-04  0.137973617450E-04  0.141827104126E-04  0.145783140948E-04
  0.149844386856E-04  0.154013568895E-04  0.158293483947E-04  0.162687000506E-04
  0.167197060503E-04  0.171826681178E-04  0.176578956991E-04  0.181457061595E-04
  0.186464249845E-04  0.191603859865E-04  0.196879315174E-04  0.202294126848E-04
  0.207851895757E-04  0.213556314846E-04  0.219411171476E-04  0.225420349828E-04
  0.231587833364E-04  0.237917707356E-04  0.244414161471E-04  0.251081492428E-04
  0.257924106721E-04  0.264946523410E-04  0.272153376983E-04  0.279549420292E-04
  0.287139527560E-04  0.294928697471E-04  0.302922056330E-04  0.311124861309E-04
  0.319542503776E-04  0.328180512701E-04  0.337044558157E-04  0.346140454906E-04
  0.355474166077E-04  0.365051806932E-04  0.374879648739E-04  0.384964122730E-04
  0.395311824170E-04  0.405929516522E-04  0.416824135725E-04  0.428002794568E-04
  0.439472787190E-04  0.451241593686E-04  0.463316884827E-04  0.475706526908E-04
  0.488418586711E-04  0.501461336601E-04  0.514843259742E-04  0.528573055458E-04
  0.542659644716E-04  0.557112175758E-04  0.571940029873E-04  0.587152827314E-04
  0.602760433365E-04  0.618772964564E-04  0.635200795081E-04  0.652054563262E-04
  0.669345178333E-04  0.687083827277E-04  0.705281981890E-04  0.723951406005E-04
  0.743104162907E-04  0.762752622940E-04  0.782909471291E-04  0.803587715991E-04
  0.824800696103E-04  0.846562090127E-04  0.868885924613E-04  0.891786582995E-04
  0.915278814648E-04  0.939377744175E-04  0.964098880927E-04  0.989458128768E-04
  0.101547179609E-03  0.104215660606E-03  0.106952970717E-03  0.109760868402E-03
  0.112641156835E-03  0.115595685045E-03  0.118626349074E-03  0.121735093170E-03
  0.124923911013E-03  0.128194846967E-03  0.131549997367E-03  0.134991511833E-03
  0.138521594629E-03  0.142142506043E-03  0.145856563809E-03  0.149666144568E-03
  0.153573685358E-03  0.157581685146E-03  0.161692706401E-03  0.165909376702E-03
  0.170234390393E-03  0.174670510271E-03  0.179220569325E-03  0.183887472519E-03
  0.188674198608E-03  0.193583802021E-03  0.198619414769E-03  0.203784248420E-03
  0.209081596113E-03  0.214514834626E-03  0.220087426497E-03  0.225802922201E-03
  0.231664962374E-03  0.237677280104E-03  0.243843703274E-03  0.250168156962E-03
  0.256654665910E-03  0.263307357045E-03  0.270130462076E-03  0.277128320145E-03
  0.284305380551E-03  0.291666205545E-03  0.299215473192E-03  0.306957980305E-03
  0.314898645458E-03  0.323042512070E-03  0.331394751568E-03  0.339960666638E-03
  0.348745694543E-03  0.357755410542E-03  0.366995531381E-03  0.376471918884E-03
  0.386190583625E-03  0.396157688703E-03  0.406379553603E-03  0.416862658162E-03
  0.427613646632E-03  0.438639331845E-03  0.449946699486E-03  0.461542912476E-03
  0.473435315457E-03  0.485631439403E-03  0.498139006339E-03  0.510965934180E-03
  0.524120341699E-03  0.537610553611E-03  0.551445105796E-03  0.565632750647E-03
  0.580182462555E-03  0.595103443537E-03  0.610405128998E-03  0.626097193648E-03
  0.642189557564E-03  0.658692392404E-03  0.675616127785E-03  0.692971457814E-03
  0.710769347789E-03  0.729021041073E-03  0.747738066132E-03  0.766932243762E-03
  0.786615694493E-03  0.806800846179E-03  0.827500441789E-03  0.848727547380E-03
  0.870495560291E-03  0.892818217525E-03  0.915709604358E-03  0.939184163160E-03
  0.963256702438E-03  0.987942406108E-03  0.101325684301E-02  0.103921597664E-02
  0.106583617518E-02  0.109313422169E-02  0.112112732470E-02  0.114983312888E-02
  0.117926972617E-02  0.120945566708E-02  0.124040997229E-02  0.127215214457E-02
  0.130470218098E-02  0.133808058539E-02  0.137230838133E-02  0.140740712510E-02
  0.144339891934E-02  0.148030642678E-02  0.151815288448E-02  0.155696211833E-02
  0.159675855801E-02  0.163756725222E-02  0.167941388439E-02  0.172232478875E-02
  0.176632696678E-02  0.181144810413E-02  0.185771658793E-02  0.190516152455E-02
  0.195381275779E-02  0.200370088760E-02  0.205485728914E-02  0.210731413250E-02
  0.216110440272E-02  0.221626192052E-02  0.227282136338E-02  0.233081828723E-02
  0.239028914875E-02  0.245127132809E-02  0.251380315227E-02  0.257792391918E-02
  0.264367392210E-02  0.271109447491E-02  0.278022793794E-02  0.285111774442E-02
  0.292380842763E-02  0.299834564879E-02  0.307477622554E-02  0.315314816121E-02
  0.323351067488E-02  0.331591423206E-02  0.340041057629E-02  0.348705276144E-02
  0.357589518488E-02  0.366699362147E-02  0.376040525839E-02  0.385618873089E-02
  0.395440415891E-02  0.405511318465E-02  0.415837901105E-02  0.426426644130E-02
  0.437284191932E-02  0.448417357119E-02  0.459833124781E-02  0.471538656840E-02
  0.483541296533E-02  0.495848572988E-02  0.508468205933E-02  0.521408110509E-02
  0.534676402216E-02  0.548281401975E-02  0.562231641326E-02  0.576535867751E-02
  0.591203050131E-02  0.606242384349E-02  0.621663299022E-02  0.637475461388E-02
  0.653688783339E-02  0.670313427598E-02  0.687359814067E-02  0.704838626319E-02
  0.722760818269E-02  0.741137620998E-02  0.759980549764E-02  0.779301411176E-02
  0.799112310558E-02  0.819425659499E-02  0.840254183584E-02  0.861610930329E-02
  0.883509277316E-02  0.905962940522E-02  0.928985982875E-02  0.952592823008E-02
  0.976798244246E-02  0.100161740381E-01  0.102706584228E-01  0.105315949322E-01
  0.107991469317E-01  0.110734819176E-01  0.113547716216E-01  0.116431921178E-01
  0.119389239322E-01  0.122421521549E-01  0.125530665554E-01  0.128718617008E-01
  0.131987370763E-01  0.135338972102E-01  0.138775518001E-01  0.142299158439E-01
  0.145912097733E-01  0.149616595905E-01  0.153414970094E-01  0.157309595989E-01
  0.161302909304E-01  0.165397407300E-01  0.169595650326E-01  0.173900263413E-01
  0.178313937903E-01  0.182839433122E-01  0.187479578088E-01  0.192237273268E-01
  0.197115492379E-01  0.202117284230E-01  0.207245774612E-01  0.212504168238E-01
  0.217895750727E-01  0.223423890640E-01  0.229092041569E-01  0.234903744271E-01
  0.240862628868E-01  0.246972417084E-01  0.253236924557E-01  0.259660063195E-01
  0.266245843595E-01  0.272998377527E-01  0.279921880468E-01  0.287020674218E-01
  0.294299189557E-01  0.301761968992E-01  0.309413669554E-01  0.317259065678E-01
  0.325303052143E-01  0.333550647094E-01  0.342006995136E-01  0.350677370501E-01
  0.359567180302E-01  0.368681967860E-01  0.378027416114E-01  0.387609351124E-01
  0.397433745648E-01  0.407506722818E-01  0.417834559902E-01  0.428423692159E-01
  0.439280716789E-01  0.450412396986E-01  0.461825666081E-01  0.473527631797E-01
  0.485525580601E-01  0.497826982169E-01  0.510439493959E-01  0.523370965892E-01
  0.536629445155E-01  0.550223181119E-01  0.564160630373E-01  0.578450461891E-01
  0.593101562316E-01  0.608123041379E-01  0.623524237448E-01  0.639314723213E-01
  0.655504311509E-01  0.672103061283E-01  0.689121283704E-01  0.706569548421E-01
  0.724458689978E-01  0.742799814374E-01  0.761604305798E-01  0.780883833508E-01
  0.800650358895E-01  0.820916142701E-01  0.841693752424E-01  0.862996069894E-01
  0.884836299032E-01  0.907227973799E-01  0.930184966330E-01  0.953721495270E-01
  0.977852134299E-01  0.100259182087      0.102795586516      0.105395995922    
  0.108062018632      0.110795303060      0.113597538684      0.116470457057    
  0.119415832829      0.122435484808      0.125531277031      0.128705119873    
  0.131958971175      0.135294837395      0.138714774797      0.142220890659    
  0.145815344506      0.149500349384      0.153278173151      0.157151139805    
  0.161121630838      0.165192086624      0.169365007837      0.173642956904    
  0.178028559485      0.182524505996      0.187133553152      0.191858525561    
  0.196702317343      0.201667893786      0.206758293043      0.211976627864    
  0.217326087363      0.222809938831      0.228431529584      0.234194288849    
  0.240101729694      0.246157451004      0.252365139487      0.258728571735    
  0.265251616322      0.271938235949      0.278792489633      0.285818534940    
  0.293020630267      0.300403137171      0.307970522742      0.315727362029    
  0.323678340508      0.331828256611      0.340182024290      0.348744675646    
  0.357521363599      0.366517364612      0.375738081473      0.385189046123    
  0.394875922537      0.404804509665      0.414980744420      0.425410704725    
  0.436100612610      0.447056837371      0.458285898776      0.469794470333    
  0.481589382606      0.493677626599      0.506066357178      0.518762896564    
  0.531774737873      0.545109548715      0.558775174840      0.572779643851    
  0.587131168959      0.601838152798      0.616909191288      0.632353077555    
  0.648178805897      0.664395575799      0.681012796003      0.698040088617    
  0.715487293276      0.733364471340      0.751681910141      0.770450127264    
  0.789679874872      0.809382144058      0.829568169237      0.850249432561    
  0.871437668368      0.893144867646      0.915383282523      0.938165430766    
  0.961504100297      0.985412353710       1.00990353280       1.03499126306    
   1.06068945821       1.08701232469       1.11397436611       1.14159038770    
   1.16987550074       1.19884512686       1.22851500241       1.25890118268    
   1.29002004606       1.32188829817       1.35452297583       1.38794145099    
   1.42216143448       1.45720097969       1.49307848610       1.52981270261    
   1.56742273077       1.60592802775       1.64534840919       1.68570405174    
   1.72701549545       1.76930364584       1.81258977573       1.85689552675    
   1.90224291053       1.94865430956       1.99615247768       2.04476054015    
   2.09450199331       2.14540070382       2.19748090737       2.25076720690    
   2.30528457027       2.36105832737       2.41811416659       2.47647813061    
   2.53617661161       2.59723634557       2.65968440599       2.72354819662    
   2.78885544343       2.85563418566       2.92391276582       2.99371981878    
   3.06508425974       3.13803527105       3.21260228792       3.28881498282    
   3.36670324859       3.44629718019       3.52762705504       3.61072331179    
   3.69561652757       3.78233739355       3.87091668882       3.96138525245    
   4.05377395363       4.14811365992       4.24443520337       4.34276934460    
   4.44314673461       4.54559787423       4.65015307130       4.75684239522    
   4.86569562902       4.97674221868       5.09001121970       5.20553124077    
   5.32333038451       5.44343618510       5.56587554273       5.69067465480    
   5.81785894375       5.94745298140       6.07948040975       6.21396385810    
   6.35092485643       6.49038374494       6.63235957966       6.77687003400    
   6.92393129632       7.07355796321       7.22576292864       7.38055726874    
   7.53795012230       7.69794856685       7.86055749029       8.02577945817    
   8.19361457639       8.36406034953       8.53711153471       8.71275999105    
   8.89099452475       9.07180072990       9.25516082508       9.44105348585    
   9.62945367329       9.82033245871       10.0136568448       10.2093895833    
   10.4074889895       10.6079087540       10.8105977516       11.0154998484    
   11.2225537067       11.4316925885       11.6428441584       11.8559302856    
   12.0708668468       12.2875635288       12.5059236338       12.7258438855    
   12.9472142395       13.1699176964       13.3938301203       13.6188200625    
   13.8447485920       14.0714691338       14.2988273158       14.5266608267    
   14.7547992834       14.9830641136       15.2112684502       15.4392170429    
   15.6667061859       15.8935236649       16.1194487245       16.3442520566    
   16.5676958143       16.7895336497       17.0095107800       17.2273640829    
   17.4428222227       17.6556058093       17.8654275928       18.0719926942    
   18.2749988753       18.4741368483       18.6690906284       18.8595379304    
   19.0451506102       19.2255951542       19.4005332167       19.5696222080    
   19.7325159322       19.8888652784       20.0383189630       20.1805243267    
   20.3151281834       20.4417777235       20.5601214696       20.6698102846    
   20.7704984308       20.8618446790       20.9435134654       21.0151760936    
   21.0765119799       21.1272099377       21.1669694976       21.1955022590    
   21.2125332683       21.2178024180       21.2110658614       21.1920974353    
   21.1606900855       21.1166572853       21.0598344409       20.9900802735    
   20.9072781704       20.8113374941       20.7021948413       20.5798152401    
   20.4441932752       20.2953541313       20.1333545423       19.9582836377    
   19.7702636725       19.5694506333       19.3560347067       19.1302406038    
   18.8923277280       18.6425901799       18.3813565900       18.1089897718    
   17.8258861912       17.5324752448       17.2292183458       16.9166078140    
   16.5951655696       16.2654416330       15.9280124312       15.5834789181    
   15.2324645122       14.8756128635       14.5135854568       14.1470590652    
   13.7767230678       13.4032766476       13.0274258860       12.6498807750    
   12.2713521663       11.8925486805       11.5141735978       11.1369217560    
   10.7614764794       10.3884555202       10.0182714883       9.65130916649    
   9.28797413118       8.92868628297       8.57387370863       8.22396690805    
   7.87939342126       7.54057287763       7.20791248601       6.88180297790    
   6.56261501012       6.25069602830       5.94636758703       5.64992311931    
   5.36162614175       5.08170888046       4.81037129931       4.54778050652    
   4.29407051822       4.04934235215       3.81366442458       3.58707322280    
   3.36957422466       3.16114303612       2.96172672051       2.77124528723    
   2.58959331702       2.41664169516       2.25223942796       2.09621551859    
   1.94838088001       1.80853026407       1.67644418761       1.55189083827    
   1.43462794411       1.32440459325       1.22096299123       1.12404014561    
   1.03336946900      0.948682293239      0.869709288979      0.796181786473    
  0.727832994563      0.664399116213      0.605620360033      0.551241848321    
  0.501014423035      0.454695351960      0.412048938076      0.372847035709    
  0.336869477600      0.303904417456      0.273748592855      0.246207513671    
  0.221095581320      0.198236144273      0.177461495281      0.158612815781    
  0.141540072834      0.126101873871      0.112165284345      0.996056131913E-01
  0.883061708034E-01  0.781580039659E-01  0.690596119477E-01  0.609166476748E-01
  0.536416076290E-01  0.471535138330E-01  0.413775909942E-01  0.362449416015E-01
  0.316922214824E-01  0.276613180629E-01  0.240990333022E-01  0.209567730284E-01
  0.181902441525E-01  0.157591610176E-01  0.136269619204E-01  0.117605366459E-01
  0.101299656698E-01  0.870827151271E-02  0.747118257783E-02  0.639690966052E-02
  0.546593519475E-02  0.466081518864E-02  0.396599370389E-02  0.336762964828E-02
  0.285343557781E-02  0.241252814361E-02  0.203528976825E-02  0.171324109542E-02
  0.143892372585E-02  0.120579272906E-02  0.100811840555E-02  0.840896765392E-03
  0.699768186701E-03  0.580943720608E-03  0.481138516655E-03  0.397511854242E-03
  0.327613280492E-03  0.269334372554E-03  0.220865662137E-03  0.180658281607E-03
  0.147389913698E-03  0.119934650553E-03  0.973363918527E-04  0.787854360515E-04
  0.635979428921E-04  0.511979690949E-04  0.411018023509E-04  0.329043411940E-04
  0.262672899215E-04  0.209089583404E-04  0.165954756538E-04  0.131332462251E-04
  0.103624922141E-04  0.815174416375E-05  0.639315551963E-05  0.499853080897E-05
  0.389596980825E-05  0.302704153319E-05  0.234441233118E-05  0.180986179788E-05
  0.139262873183E-05  0.106803694261E-05  0.816357502374E-06  0.621870037201E-06
  0.472090959081E-06  0.357141199417E-06  0.269230082519E-06  0.202235528123E-06
  0.151363850290E-06  0.112875076809E-06  0.838619959327E-07  0.620730899148E-07
  0.457711776039E-07  0.336209980421E-07  0.246001568305E-07  0.179288567501E-07
  0.130146704045E-07  0.940930906269E-08  0.677491921630E-08  0.485791482521E-08
  0.346874465933E-08  0.246631425420E-08  0.174604258788E-08  0.123074474221E-08
  0.863702119267E-09  0.603418502818E-09  0.419669494112E-09  0.290539719451E-09
  0.200210955896E-09  0.137318467369E-09  0.937352811384E-10  0.636772324844E-10
  0.430472908586E-10  0.289575145188E-10  0.193822181408E-10  0.129075847652E-10
  0.855180985170E-11  0.563656471032E-11  0.369560781429E-11  0.241014577541E-11
  0.156335483722E-11  0.100855365278E-11  0.647049693341E-12  0.412803189058E-12
  0.261869201823E-12  0.165169770401E-12  0.103573783299E-12  0.645669403965E-13
  0.400109810754E-13  0.246447222281E-13  0.150872839600E-13  0.917924266537E-14
  0.554979688869E-14  0.333416537145E-14  0.199022375766E-14  0.118028221068E-14
  0.695349288118E-15  0.406927389662E-15  0.236532426216E-15  0.136548504330E-15
  0.782830763809E-16  0.445651334240E-16  0.251901164147E-16  0.141362283189E-16
  0.787527346209E-17  0.435498112956E-17  0.239031314626E-17  0.130205722908E-17
  0.703834371275E-18  0.377514709312E-18  0.200898955564E-18  0.106061742978E-18
  0.555435329139E-19  0.288507938672E-19  0.148623304924E-19  0.759234210817E-20
  0.384572860224E-20  0.193129791073E-20  0.961481450334E-21  0.474467236786E-21
  0.232058431149E-21  0.112477549033E-21  0.540210104364E-22  0.257062278309E-22
  0.121183260733E-22  0.565880596988E-23  0.261717955351E-23  0.119871748137E-23
  0.543653529590E-24  0.244116126797E-24  0.108514013069E-24  0.477458747471E-25
  0.207917719381E-25  0.895977431112E-26  0.382028890670E-26  0.161150593126E-26
  0.672429108116E-27  0.277511931710E-27  0.113260471127E-27  0.457063902698E-28
  0.182354700666E-28  0.719179689466E-29  0.280334477186E-29  0.107987079715E-29
  0.411017294376E-30  0.154553033558E-30  0.574062952411E-31  0.210591457438E-31
  0.762878191959E-32  0.272857644420E-32  0.963420891354E-33  0.335758341593E-33
  0.115478056007E-33  0.391890177046E-34  0.131205241728E-34  0.433300108763E-35
  0.141125470374E-35  0.453240245964E-36  0.143510851439E-36  0.447919803165E-37
  0.137784499640E-37  0.417647289161E-38  0.124724595434E-38  0.366902706719E-39
  0.106298873637E-39  0.303254486369E-40  0.851741602542E-41  0.235478424198E-41
  0.640703299455E-42  0.171531822690E-42  0.451786306712E-43  0.117041578899E-43
  0.298183483034E-44  0.746930688138E-45  0.183927558293E-45  0.445142496694E-46
  0.105865033901E-46  0.247355903925E-47  0.567705201637E-48  0.127958315164E-48
  0.283186803830E-49  0.615247503749E-50  0.131193486927E-50  0.274519454377E-51
  0.563566280257E-52  0.113485575342E-52  0.224115939960E-53  0.433963277529E-54
  0.823751913899E-55  0.153255023094E-55  0.279395828091E-56  0.499027204271E-57
  0.873051710449E-58  0.149582123002E-58  0.250932084806E-59  0.412080997556E-60
  0.662326855303E-61  0.104169230235E-61  0.160286996637E-62  0.241248084292E-63
  0.355100948852E-64  0.511067779987E-65  0.719053132264E-66  0.988819939012E-67
  0.132881967974E-67  0.174472637049E-68  0.223780338656E-69  0.280331483947E-70
  0.342925987333E-71  0.409573639061E-72  0.477521064949E-73  0.543387074822E-74
  0.603408061421E-75  0.653775038838E-76  0.691023850586E-77  0.712424761964E-78
  0.716311378949E-79  0.702294185370E-80  0.671320866944E-81  0.625570978016E-82
  0.568201076717E-83  0.502981912204E-84  0.433886015151E-85  0.364688751788E-86
  0.298638227679E-87  0.238232015162E-88  0.185116226889E-89  0.140100305632E-90
  0.103263585983E-91  0.741199182592E-93  0.518049438206E-94  0.352555821274E-95
  0.233603764310E-96  0.150697125713E-97   0.00000000000       0.00000000000    
   0.00000000000       0.00000000000       0.00000000000       0.00000000000    
   0.00000000000       0.00000000000       0.00000000000       0.00000000000    
   0.00000000000       0.00000000000       0.00000000000       0.00000000000    
   0.00000000000       0.00000000000       0.00000000000       0.00000000000    
   0.00000000000       0.00000000000       0.00000000000       0.00000000000    
   0.00000000000       0.00000000000       0.00000000000       0.00000000000    
   0.00000000000       0.00000000000       0.00000000000       0.00000000000    
   0.00000000000       0.00000000000       0.00000000000       0.00000000000    
   0.00000000000       0.00000000000       0.00000000000       0.00000000000    
   0.00000000000       0.00000000000       0.00000000000       0.00000000000    
   0.00000000000       0.00000000000       0.00000000000       0.00000000000    
   0.00000000000       0.00000000000       0.00000000000       0.00000000000    
   0.00000000000       0.00000000000       0.00000000000       0.00000000000    
   0.00000000000       0.00000000000       0.00000000000       0.00000000000    
 Valence charge follows
  0.628017892397E-14  0.254376890348E-13  0.579584986437E-13  0.104342890673E-12
  0.165105850343E-12  0.240777462992E-12  0.331903322290E-12  0.439044949111E-12
  0.562780221343E-12  0.703703814910E-12  0.862427656300E-12  0.103958138689E-11
  0.123581283937E-11  0.145178852659E-11  0.168819414313E-11  0.194573507993E-11
  0.222513695231E-11  0.252714614173E-11  0.285253035164E-11  0.320207917778E-11
  0.357660469331E-11  0.397694204912E-11  0.440395008974E-11  0.485851198526E-11
  0.534153587964E-11  0.585395555578E-11  0.639673111799E-11  0.697084969197E-11
  0.757732614309E-11  0.821720381316E-11  0.889155527643E-11  0.960148311500E-11
  0.103481207144E-10  0.111326330799E-10  0.119562176736E-10  0.128201052733E-10
  0.137255608540E-10  0.146738844916E-10  0.156664122902E-10  0.167045173333E-10
  0.177896106599E-10  0.189231422653E-10  0.201066021280E-10  0.213415212632E-10
  0.226294728034E-10  0.239720731067E-10  0.253709828939E-10  0.268279084150E-10
  0.283446026455E-10  0.299228665139E-10  0.315645501601E-10  0.332715542275E-10
  0.350458311871E-10  0.368893866961E-10  0.388042809922E-10  0.407926303226E-10
  0.428566084107E-10  0.449984479602E-10  0.472204421977E-10  0.495249464554E-10
  0.519143797941E-10  0.543912266683E-10  0.569580386337E-10  0.596174360991E-10
  0.623721101226E-10  0.652248242546E-10  0.681784164281E-10  0.712358008967E-10
  0.743999702237E-10  0.776739973211E-10  0.810610375417E-10  0.845643308242E-10
  0.881872038942E-10  0.919330725206E-10  0.958054438312E-10  0.998079186861E-10
  0.103944194114E-09  0.108218065807E-09  0.112633430688E-09  0.117194289529E-09
  0.121904749656E-09  0.126769027702E-09  0.131791452451E-09  0.136976467737E-09
  0.142328635432E-09  0.147852638500E-09  0.153553284131E-09  0.159435506963E-09
  0.165504372376E-09  0.171765079879E-09  0.178222966573E-09  0.184883510719E-09
  0.191752335377E-09  0.198835212156E-09  0.206138065051E-09  0.213666974376E-09
  0.221428180808E-09  0.229428089520E-09  0.237673274431E-09  0.246170482563E-09
  0.254926638502E-09  0.263948848982E-09  0.273244407581E-09  0.282820799538E-09
  0.292685706695E-09  0.302847012560E-09  0.313312807506E-09  0.324091394098E-09
  0.335191292558E-09  0.346621246368E-09  0.358390228022E-09  0.370507444910E-09
  0.382982345372E-09  0.395824624892E-09  0.409044232454E-09  0.422651377064E-09
  0.436656534429E-09  0.451070453822E-09  0.465904165102E-09  0.481168985932E-09
  0.496876529168E-09  0.513038710443E-09  0.529667755942E-09  0.546776210376E-09
  0.564376945159E-09  0.582483166791E-09  0.601108425461E-09  0.620266623863E-09
  0.639972026240E-09  0.660239267656E-09  0.681083363506E-09  0.702519719270E-09
  0.724564140510E-09  0.747232843128E-09  0.770542463882E-09  0.794510071167E-09
  0.819153176077E-09  0.844489743747E-09  0.870538204976E-09  0.897317468160E-09
  0.924846931513E-09  0.953146495614E-09  0.982236576262E-09  0.101213811766E-08
  0.104287260596E-08  0.107446208309E-08  0.110692916099E-08  0.114029703623E-08
  0.117458950490E-08  0.120983097799E-08  0.124604649708E-08  0.128326175049E-08
  0.132150308981E-08  0.136079754682E-08  0.140117285092E-08  0.144265744693E-08
  0.148528051338E-08  0.152907198126E-08  0.157406255321E-08  0.162028372327E-08
  0.166776779710E-08  0.171654791263E-08  0.176665806142E-08  0.181813311037E-08
  0.187100882410E-08  0.192532188786E-08  0.198110993103E-08  0.203841155122E-08
  0.209726633896E-08  0.215771490305E-08  0.221979889655E-08  0.228356104338E-08
  0.234904516568E-08  0.241629621180E-08  0.248536028500E-08  0.255628467296E-08
  0.262911787792E-08  0.270390964769E-08  0.278071100737E-08  0.285957429195E-08
  0.294055317965E-08  0.302370272621E-08  0.310907939994E-08  0.319674111777E-08
  0.328674728212E-08  0.337915881877E-08  0.347403821567E-08  0.357144956271E-08
  0.367145859259E-08  0.377413272258E-08  0.387954109748E-08  0.398775463360E-08
  0.409884606387E-08  0.421288998411E-08  0.432996290043E-08  0.445014327789E-08
  0.457351159037E-08  0.470015037170E-08  0.483014426809E-08  0.496358009189E-08
  0.510054687675E-08  0.524113593412E-08  0.538544091121E-08  0.553355785046E-08
  0.568558525043E-08  0.584162412835E-08  0.600177808414E-08  0.616615336617E-08
  0.633485893856E-08  0.650800655033E-08  0.668571080618E-08  0.686808923914E-08
  0.705526238504E-08  0.724735385887E-08  0.744449043308E-08  0.764680211786E-08
  0.785442224348E-08  0.806748754468E-08  0.828613824722E-08  0.851051815666E-08
  0.874077474932E-08  0.897705926562E-08  0.921952680572E-08  0.946833642766E-08
  0.972365124792E-08  0.998563854458E-08  0.102544698631E-07  0.105303211246E-07
  0.108133727374E-07  0.111038097106E-07  0.114018217714E-07  0.117076034845E-07
  0.120213543755E-07  0.123432790565E-07  0.126735873557E-07  0.130124944496E-07
  0.133602209989E-07  0.137169932880E-07  0.140830433676E-07  0.144586092012E-07
  0.148439348155E-07  0.152392704541E-07  0.156448727353E-07  0.160610048145E-07
  0.164879365495E-07  0.169259446714E-07  0.173753129584E-07  0.178363324153E-07
  0.183093014567E-07  0.187945260953E-07  0.192923201344E-07  0.198030053663E-07
  0.203269117745E-07  0.208643777421E-07  0.214157502645E-07  0.219813851688E-07
  0.225616473369E-07  0.231569109365E-07  0.237675596556E-07  0.243939869452E-07
  0.250365962662E-07  0.256958013442E-07  0.263720264291E-07  0.270657065632E-07
  0.277772878542E-07  0.285072277564E-07  0.292559953585E-07  0.300240716790E-07
  0.308119499685E-07  0.316201360205E-07  0.324491484894E-07  0.332995192165E-07
  0.341717935654E-07  0.350665307640E-07  0.359843042571E-07  0.369257020665E-07
  0.378913271609E-07  0.388817978354E-07  0.398977480998E-07  0.409398280774E-07
  0.420087044138E-07  0.431050606958E-07  0.442295978814E-07  0.453830347399E-07
  0.465661083040E-07  0.477795743332E-07  0.490242077880E-07  0.503008033176E-07
  0.516101757587E-07  0.529531606480E-07  0.543306147464E-07  0.557434165778E-07
  0.571924669809E-07  0.586786896745E-07  0.602030318386E-07  0.617664647085E-07
  0.633699841850E-07  0.650146114601E-07  0.667013936578E-07  0.684314044917E-07
  0.702057449396E-07  0.720255439340E-07  0.738919590715E-07  0.758061773392E-07
  0.777694158599E-07  0.797829226559E-07  0.818479774325E-07  0.839658923816E-07
  0.861380130043E-07  0.883657189562E-07  0.906504249128E-07  0.929935814571E-07
  0.953966759902E-07  0.978612336643E-07  0.100388818340E-06  0.102981033566E-06
  0.105639523588E-06  0.108365974377E-06  0.111162114689E-06  0.114029717149E-06
  0.116970599363E-06  0.119986625057E-06  0.123079705247E-06  0.126251799437E-06
  0.129504916849E-06  0.132841117681E-06  0.136262514402E-06  0.139771273073E-06
  0.143369614708E-06  0.147059816667E-06  0.150844214079E-06  0.154725201313E-06
  0.158705233476E-06  0.162786827950E-06  0.166972565973E-06  0.171265094259E-06
  0.175667126651E-06  0.180181445829E-06  0.184810905047E-06  0.189558429931E-06
  0.194427020303E-06  0.199419752068E-06  0.204539779137E-06  0.209790335409E-06
  0.215174736792E-06  0.220696383284E-06  0.226358761107E-06  0.232165444883E-06
  0.238120099883E-06  0.244226484319E-06  0.250488451698E-06  0.256909953241E-06
  0.263495040354E-06  0.270247867170E-06  0.277172693150E-06  0.284273885750E-06
  0.291555923163E-06  0.299023397116E-06  0.306681015756E-06  0.314533606591E-06
  0.322586119520E-06  0.330843629932E-06  0.339311341883E-06  0.347994591360E-06
  0.356898849621E-06  0.366029726622E-06  0.375392974531E-06  0.384994491333E-06
  0.394840324521E-06  0.404936674884E-06  0.415289900396E-06  0.425906520190E-06
  0.436793218646E-06  0.447956849577E-06  0.459404440520E-06  0.471143197137E-06
  0.483180507730E-06  0.495523947865E-06  0.508181285118E-06  0.521160483938E-06
  0.534469710635E-06  0.548117338497E-06  0.562111953026E-06  0.576462357321E-06
  0.591177577590E-06  0.606266868796E-06  0.621739720459E-06  0.637605862597E-06
  0.653875271814E-06  0.670558177552E-06  0.687665068495E-06  0.705206699134E-06
  0.723194096506E-06  0.741638567091E-06  0.760551703899E-06  0.779945393726E-06
  0.799831824595E-06  0.820223493389E-06  0.841133213675E-06  0.862574123730E-06
  0.884559694761E-06  0.907103739347E-06  0.930220420082E-06  0.953924258444E-06
  0.978230143891E-06  0.100315334318E-05  0.102870950992E-05  0.105491469439E-05
  0.108178535358E-05  0.110933836148E-05  0.113759101967E-05  0.116656106816E-05
  0.119626669645E-05  0.122672655497E-05  0.125795976675E-05  0.128998593935E-05
  0.132282517722E-05  0.135649809420E-05  0.139102582650E-05  0.142643004590E-05
  0.146273297332E-05  0.149995739275E-05  0.153812666553E-05  0.157726474493E-05
  0.161739619122E-05  0.165854618702E-05  0.170074055304E-05  0.174400576431E-05
  0.178836896675E-05  0.183385799413E-05  0.188050138557E-05  0.192832840336E-05
  0.197736905135E-05  0.202765409370E-05  0.207921507416E-05  0.213208433588E-05
  0.218629504161E-05  0.224188119452E-05  0.229887765952E-05  0.235732018508E-05
  0.241724542565E-05  0.247869096462E-05  0.254169533792E-05  0.260629805813E-05
  0.267253963927E-05  0.274046162222E-05  0.281010660072E-05  0.288151824815E-05
  0.295474134486E-05  0.302982180628E-05  0.310680671174E-05  0.318574433396E-05
  0.326668416939E-05  0.334967696925E-05  0.343477477135E-05  0.352203093282E-05
  0.361150016353E-05  0.370323856051E-05  0.379730364313E-05  0.389375438924E-05
  0.399265127223E-05  0.409405629902E-05  0.419803304900E-05  0.430464671404E-05
  0.441396413944E-05  0.452605386595E-05  0.464098617293E-05  0.475883312252E-05
  0.487966860501E-05  0.500356838532E-05  0.513061015073E-05  0.526087355979E-05
  0.539444029253E-05  0.553139410189E-05  0.567182086655E-05  0.581580864507E-05
  0.596344773146E-05  0.611483071213E-05  0.627005252440E-05  0.642921051639E-05
  0.659240450859E-05  0.675973685695E-05  0.693131251761E-05  0.710723911333E-05
  0.728762700161E-05  0.747258934465E-05  0.766224218102E-05  0.785670449931E-05
  0.805609831363E-05  0.826054874109E-05  0.847018408135E-05  0.868513589821E-05
  0.890553910336E-05  0.913153204230E-05  0.936325658258E-05  0.960085820434E-05
  0.984448609321E-05  0.100942932357E-04  0.103504365172E-04  0.106130768224E-04
  0.108823791385E-04  0.111585126613E-04  0.114416509039E-04  0.117319718084E-04
  0.120296578605E-04  0.123348962079E-04  0.126478787807E-04  0.129688024157E-04
  0.132978689848E-04  0.136352855253E-04  0.139812643753E-04  0.143360233121E-04
  0.146997856942E-04  0.150727806079E-04  0.154552430177E-04  0.158474139207E-04
  0.162495405053E-04  0.166618763152E-04  0.170846814169E-04  0.175182225728E-04
  0.179627734188E-04  0.184186146474E-04  0.188860341959E-04  0.193653274398E-04
  0.198567973926E-04  0.203607549108E-04  0.208775189053E-04  0.214074165592E-04
  0.219507835520E-04  0.225079642903E-04  0.230793121466E-04  0.236651897040E-04
  0.242659690098E-04  0.248820318359E-04  0.255137699486E-04  0.261615853859E-04
  0.268258907443E-04  0.275071094748E-04  0.282056761885E-04  0.289220369722E-04
  0.296566497147E-04  0.304099844441E-04  0.311825236763E-04  0.319747627757E-04
  0.327872103285E-04  0.336203885290E-04  0.344748335792E-04  0.353510961039E-04
  0.362497415795E-04  0.371713507794E-04  0.381165202360E-04  0.390858627196E-04
  0.400800077361E-04  0.410996020435E-04  0.421453101887E-04  0.432178150658E-04
  0.443178184965E-04  0.454460418341E-04  0.466032265924E-04  0.477901351014E-04
  0.490075511893E-04  0.502562808953E-04  0.515371532122E-04  0.528510208623E-04
  0.541987611076E-04  0.555812765963E-04  0.569994962488E-04  0.584543761841E-04
  0.599469006899E-04  0.614780832388E-04  0.630489675541E-04  0.646606287265E-04
  0.663141743873E-04  0.680107459394E-04  0.697515198511E-04  0.715377090169E-04
  0.733705641878E-04  0.752513754781E-04  0.771814739519E-04  0.791622332949E-04
  0.811950715778E-04  0.832814531163E-04  0.854228904352E-04  0.876209463432E-04
  0.898772361252E-04  0.921934298616E-04  0.945712548813E-04  0.970124983599E-04
  0.995190100709E-04  0.102092705302E-03  0.104735567945E-03  0.107449653782E-03
  0.110237093960E-03  0.113100098693E-03  0.116040961189E-03  0.119062061827E-03
  0.122165872596E-03  0.125354961820E-03  0.128631999187E-03  0.131999761102E-03
  0.135461136390E-03  0.139019132378E-03  0.142676881368E-03  0.146437647551E-03
  0.150304834380E-03  0.154281992433E-03  0.158372827815E-03  0.162581211126E-03
  0.166911187041E-03  0.171366984550E-03  0.175953027901E-03  0.180673948297E-03
  0.185534596412E-03  0.190540055774E-03  0.195695657085E-03  0.201006993551E-03
  0.206479937289E-03  0.212120656894E-03  0.217935636249E-03  0.223931694683E-03
  0.230116008553E-03  0.236496134383E-03  0.243080033647E-03  0.249876099351E-03
  0.256893184510E-03  0.264140632696E-03  0.271628310786E-03  0.279366644088E-03
  0.287366654010E-03  0.295639998473E-03  0.304199015267E-03  0.313056768560E-03
  0.322227098809E-03  0.331724676321E-03  0.341565058726E-03  0.351764752664E-03
  0.362341279994E-03  0.373313248865E-03  0.384700429994E-03  0.396523838566E-03
  0.408805822140E-03  0.421570155033E-03  0.434842139641E-03  0.448648715228E-03
  0.463018574717E-03  0.477982290092E-03  0.493572447032E-03  0.509823789465E-03
  0.526773374773E-03  0.544460740425E-03  0.562928082893E-03  0.582220449731E-03
  0.602385945806E-03  0.623475954699E-03  0.645545376396E-03  0.668652882460E-03
  0.692861189954E-03  0.718237355484E-03  0.744853090823E-03  0.772785101698E-03
  0.802115451394E-03  0.832931951001E-03  0.865328578203E-03  0.899405926687E-03
  0.935271688375E-03  0.973041170823E-03  0.101283785233E-02  0.105479397744E-02
  0.109905119573E-02  0.114576124695E-02  0.119508669587E-02  0.124720172027E-02
  0.130229295585E-02  0.136056040222E-02  0.142221839398E-02  0.148749664177E-02
  0.155664134795E-02  0.162991640222E-02  0.170760466274E-02  0.179000932862E-02
  0.187745541013E-02  0.197029130335E-02  0.206889047638E-02  0.217365327478E-02
  0.228500885436E-02  0.240341724980E-02  0.252937158852E-02  0.266340045926E-02
  0.280607044599E-02  0.295798883789E-02  0.311980652726E-02  0.329222110760E-02
  0.347598018500E-02  0.367188491682E-02  0.388079379217E-02  0.410362666997E-02
  0.434136909089E-02  0.459507688061E-02  0.486588106285E-02  0.515499310134E-02
  0.546371049144E-02  0.579342272270E-02  0.614561763515E-02  0.652188819313E-02
  0.692393970174E-02  0.735359749210E-02  0.781281510310E-02  0.830368298843E-02
  0.882843777914E-02  0.938947213326E-02  0.998934520539E-02  0.106307937706E-01
  0.113167440381E-01  0.120503241925E-01  0.128348776996E-01  0.136739774181E-01
  0.145714405569E-01  0.155313445215E-01  0.165580436916E-01  0.176561871757E-01
  0.188307375868E-01  0.200869908871E-01  0.214305973474E-01  0.228675836695E-01
  0.244043763184E-01  0.260478261137E-01  0.278052341264E-01  0.296843789284E-01
  0.316935452409E-01  0.338415540269E-01  0.361377940689E-01  0.385922550747E-01
  0.412155623463E-01  0.440190130469E-01  0.470146140962E-01  0.502151217157E-01
  0.536340826451E-01  0.572858770387E-01  0.611857630453E-01  0.653499230654E-01
  0.697955116679E-01  0.745407051382E-01  0.796047526132E-01  0.850080287475E-01
  0.907720878336E-01  0.969197192844E-01  0.103475004362      0.110463374015    
  0.117911667666      0.125848192747      0.134302784779      0.143306867725    
  0.152893514342      0.163097506190      0.173955392941      0.185505550565    
  0.197788237938      0.210845651352      0.224721976372      0.239463436405    
  0.255118337303      0.271737107255      0.289372331159      0.308078778585    
  0.327913424392      0.348935460966      0.371206300994      0.394789569608    
  0.419751084645      0.446158823724      0.474082876752      0.503595382397    
  0.534770447031      0.567684044553      0.602413895472      0.639039323591    
  0.677641088579      0.718301192721      0.761102660128      0.806129286686    
  0.853465359079      0.903195341252      0.955403526791       1.01017365576    
   1.06758849475       1.12772937893       1.19067571531       1.25650444646    
   1.32528947436       1.39710104431       1.47200508937       1.55006253592    
   1.63132857180       1.71585187873       1.80367383145       1.89482766650    
   1.98933762452       2.08721807033       2.18847259609       2.29309311343    
   2.40105894152       2.51233589859       2.62687540549       2.74461361063    
   2.86547054643       2.98934932834       3.11613540801       3.24569589296    
   3.37787894580       3.51251327608       3.64940773865       3.78835105221    
   3.92911165167       4.07143768797       4.21505718803       4.35967838729    
   4.50499024575       4.65066315744       4.79634986153       4.94168656132    
   5.08629425523       5.22978028134       5.37174007421       5.51175912991    
   5.64941517161       5.78428050491       5.91592454858       6.04391652257    
   6.16782827172       6.28723720019       6.40172928806       6.51090215859    
   6.61436816191       6.71175743852       6.80272092418       6.88693325646    
   6.96409554275       7.03393794966       7.09622207450       7.15074306130    
   7.19733142643       7.23585456194       7.26621788891       7.28836563790    
   7.30228123883       7.30798730866       7.30554523152       7.29505433277    
   7.27665065497       7.25050535093       7.21682271541       7.17583788364    
   7.12781423073       7.07304051123       7.01182778323       6.94450616474    
   6.87142147358       6.79293180366       6.70940409182       6.62121072943    
   6.52872627184       6.43232429689       6.33237446076       6.22923979530    
   6.12327428646       6.01482076722       5.90420915203       5.79175503196    
   5.67775864099       5.56250419446       5.44625958947       5.32927644535    
   5.21179044866       5.09402195240       4.97617676622       4.85844704136    
   4.74101216018       4.62403952440       4.50768489744       4.39209275649    
   4.27739544376       4.16371237296       4.05115011316       3.93980292517    
   3.82975344730       3.72107348016       3.61382485952       3.50806040324    
   3.40382491581       3.30115623118       3.20008627275       3.10064210703    
   3.00284696665       2.90672121759       2.81228324574       2.71955023918    
   2.62853884475       2.53926567855       2.45174768932       2.36600230317    
   2.28204755257       2.19990170038       2.11958320461       2.04111015142    
   1.96449954737       1.88976668890       1.81692448463       1.74598273620    
   1.67694743778       1.60982016817       1.54459764096       1.48127151248    
   1.41982852824       1.36025110480       1.30251846349       1.24660792454    
   1.19249544861       1.14015551977       1.08956137503       1.04068506786    
  0.993497589469      0.947969021287      0.904068660398      0.861765068765    
  0.821026163587      0.781819279892      0.744111235493      0.707868392055    
  0.673056713325      0.639641820958      0.607589048347      0.576863492787    
  0.547430066324      0.519253545580      0.492298620804      0.466529944370    
  0.441912178870      0.418410044935      0.395988368824      0.374612129792    
  0.354246507212      0.334856927331      0.316409109558      0.298869112087    
  0.282203376686      0.266378772396      0.251362637935      0.237122822546    
  0.223627725055      0.210846330906      0.198748246958      0.187303733843    
  0.176483735720      0.166259907286      0.156604637926      0.147491072924    
  0.138893131698      0.130785523031      0.123143757325      0.115944155907    
  0.109163857469      0.102780821712      0.967738303171E-01  0.911224853531E-01
  0.858072052661E-01  0.808092185847E-01  0.761105554960E-01  0.716940374460E-01
  0.675432649188E-01  0.636426035543E-01  0.599771687462E-01  0.565328088963E-01
  0.532960874493E-01  0.502542638644E-01  0.473952736586E-01  0.447077076566E-01
  0.421807905757E-01  0.398043590662E-01  0.375688393268E-01  0.354652244039E-01
  0.334850512826E-01  0.316203778686E-01  0.298637599558E-01  0.282082282703E-01
  0.266472656735E-01  0.251747846054E-01  0.237851048392E-01  0.224729316183E-01
  0.212333342364E-01  0.200617251196E-01  0.189538394627E-01  0.179057154646E-01
  0.169136752056E-01  0.159743062004E-01  0.150844436563E-01  0.142411534612E-01
  0.134417159182E-01  0.126836102406E-01  0.119644998129E-01  0.112822182228E-01
  0.106347560582E-01  0.100202484645E-01  0.943696345095E-02  0.888329092992E-02
  0.835773247311E-02  0.785889176290E-02  0.738546571666E-02  0.693623625939E-02
  0.651006271874E-02  0.610587481566E-02  0.572266622311E-02  0.535948866506E-02
  0.501544652787E-02  0.468969195644E-02  0.438142040748E-02  0.408986663323E-02
  0.381430106880E-02  0.355402659759E-02  0.330837566921E-02  0.307670774544E-02
  0.285840705026E-02  0.265288060039E-02  0.245955649387E-02  0.227788243449E-02
  0.210732447076E-02  0.194736592869E-02  0.179750651844E-02  0.165726159570E-02
  0.152616155917E-02  0.140375136677E-02  0.128959015384E-02  0.118325093744E-02
  0.108432039212E-02  0.992398683346E-03  0.907099345845E-03  0.828049195267E-03
  0.754888262642E-03  0.687269742172E-03  0.624859944054E-03  0.567338245060E-03
  0.514397030696E-03  0.465741623759E-03  0.421090195089E-03  0.380173653255E-03
  0.342735510738E-03  0.308531725022E-03  0.277330513682E-03  0.248912143263E-03
  0.223068692270E-03  0.199603789164E-03  0.178332326633E-03  0.159080153803E-03
  0.141683748355E-03  0.125989870712E-03  0.111855202661E-03  0.991459728646E-04
  0.877375717918E-04  0.775141585955E-04  0.683682624490E-04  0.602003807814E-04
  0.529185767585E-04  0.464380782352E-04  0.406808802622E-04  0.355753530713E-04
  0.310558572924E-04  0.270623679781E-04  0.235401088279E-04  0.204391978179E-04
  0.177143052617E-04  0.153243251481E-04  0.132320604299E-04  0.114039227708E-04
  0.980964710713E-05  0.842202123201E-05  0.721663047978E-05  0.617161746528E-05
  0.526745672478E-05  0.448674400795E-05  0.381399988594E-05  0.323548726792E-05
  0.273904235712E-05  0.231391852742E-05  0.195064256135E-05  0.164088266014E-05
  0.137732761547E-05  0.115357651872E-05  0.964038378255E-06  0.803841015548E-06
  0.668748617636E-06  0.555087334685E-06  0.459678327271E-06  0.379777687205E-06
  0.313022677961E-06  0.257383765233E-06  0.211121934386E-06  0.172750819030E-06
  0.141003193136E-06  0.114801407680E-06  0.932313813610E-07  0.755197831634E-07
  0.610140721626E-07  0.491650868259E-07  0.395119020125E-07  0.316686961313E-07
  0.253133933829E-07  0.201778855431E-07  0.160395684006E-07  0.127142220375E-07
  0.100497109896E-07  0.792078743499E-08  0.622469162136E-08  0.487736783534E-08
  0.381026037235E-08  0.296762045976E-08  0.230424945927E-08  0.178361343209E-08
  0.137627281800E-08  0.105857864965E-08  0.811593488207E-09  0.620201209591E-09
  0.472374973842E-09  0.358577248882E-09  0.271269703940E-09  0.204514202901E-09
  0.153649073393E-09  0.115027358575E-09  0.858059253835E-10  0.637761506954E-10
  0.472284764424E-10  0.348444527389E-10  0.256110073809E-10  0.187526196388E-10
  0.136778618250E-10  0.993742623056E-11  0.719129747716E-11  0.518317830278E-11
  0.372064522137E-11  0.265981220486E-11  0.189352656487E-11  0.134232097130E-11
  0.947507032514E-12  0.665925836415E-12  0.465974998818E-12  0.324614842518E-12
  0.225122300358E-12  0.155413280649E-12  0.106795260060E-12  0.730439970273E-13
  0.497232990754E-13  0.336862003358E-13  0.227108984148E-13  0.152363164111E-13
  0.101709585913E-13  0.675542292788E-14  0.446399947866E-14  0.293459719356E-14
  0.191909785487E-14  0.124836371609E-14  0.807702316320E-15  0.519754322091E-15
  0.332622428690E-15  0.211680702881E-15  0.133954290020E-15  0.842842689744E-16
  0.527253528981E-16  0.327901710149E-16  0.202715440593E-16  0.124570808475E-16
  0.760849884499E-17  0.461850525706E-17  0.278605560529E-17  0.167005077836E-17
  0.994686872446E-18  0.588606063491E-18  0.346026287900E-18  0.202070729200E-18
  0.117211752999E-18  0.675266770924E-19  0.386347963287E-19  0.219504284144E-19
  0.123831211355E-19  0.693587292898E-20  0.385670723736E-20  0.212881006402E-20
  0.116633017593E-20  0.634204934983E-21  0.342231411887E-21  0.183252702174E-21
  0.973595965284E-22  0.513170950340E-22  0.268322321537E-22  0.139161453505E-22
  0.715820190105E-23  0.365146064547E-23  0.184697615411E-23  0.926278643663E-24
  0.460533093910E-24  0.226971542072E-24  0.110872869002E-24  0.536752170939E-25
  0.257494345168E-25  0.122393126305E-25  0.576356556001E-26  0.268855520633E-26
  0.124219190393E-26  0.568392184547E-27  0.257531082949E-27  0.115539570008E-27
  0.513944922765E-28  0.226291786676E-28  0.986124424913E-29  0.425254567213E-29
