# Supplementary material for: Structural motifs of gold cluster anions with 17 to 69 atoms
Source: Nat Commun. 2026 Apr 10;17:5099. doi: 10.1038/s41467-026-71649-9 (PMC13246909; doi:10.1038/s41467-026-71649-9)
Supplement: Supplementary file 3 — Supplementary Data 1 [file 41467_2026_71649_MOESM3_ESM.zip › Au17-_I_C2v.xyz]

17

Au     16.35045     13.13740     17.33968 
Au     15.00277     15.41564     18.16743 
Au     14.99559     12.29316     15.03544 
Au     17.29692     17.92488     14.96394 
Au     17.15565     15.57499     13.55976 
Au     12.84503     15.62094     16.42970 
Au     12.70913     17.92949     14.96601 
Au     15.00207     17.40716     13.55645 
Au     12.29123     13.32627     15.02332 
Au     15.00330     17.44980     16.38143 
Au     12.84311     15.58225     13.55988 
Au     17.70348     13.31345     15.01926 
Au     17.15731     15.61192     16.42284 
Au     13.64230     13.07401     12.71069 
Au     16.34982     13.06984     12.70756 
Au     13.64651     13.14134     17.34112 
Au     15.00002     15.31738     11.82652 
