# Supplementary material for: Structural motifs of gold cluster anions with 17 to 69 atoms
Source: Nat Commun. 2026 Apr 10;17:5099. doi: 10.1038/s41467-026-71649-9 (PMC13246909; doi:10.1038/s41467-026-71649-9)
Supplement: Supplementary file 3 — Supplementary Data 1 [file 41467_2026_71649_MOESM3_ESM.zip › Au19-_I_C3v.xyz]

19

Au     10.99150     17.33733     13.61829     
Au     13.57278     12.63602     13.51936    
Au     16.32786     17.42684     13.50401    
Au     13.62828     15.78842     18.14913    
Au     12.25330     14.95137     13.51339    
Au     13.67439     17.42871     13.50496    
Au     12.24380     16.60756     15.94335    
Au     16.58075     14.08381     15.91340    
Au     17.75717     16.60296     15.94124    
Au     16.37289     15.78696     18.14768    
Au     14.99953     15.00006     13.07663    
Au     14.99724     10.34894     13.61765    
Au     16.42338     12.63382     13.51727    
Au     13.42217     14.09060     15.91196    
Au     14.99823     11.79344     15.94342    
Au     17.74582     14.94719     13.51298    
Au     19.01030     17.33255     13.61685    
Au     15.00092     16.80345     15.90339    
Au     14.99923     13.39777     18.14429    
