# Supplementary material for: Structural motifs of gold cluster anions with 17 to 69 atoms
Source: Nat Commun. 2026 Apr 10;17:5099. doi: 10.1038/s41467-026-71649-9 (PMC13246909; doi:10.1038/s41467-026-71649-9)
Supplement: Supplementary file 3 — Supplementary Data 1 [file 41467_2026_71649_MOESM3_ESM.zip › Au20-_I_Td.xyz]

20

Au     10.95433     12.60598     13.41612  
Au     13.67856     12.58123     13.18034  
Au     16.36223     12.52955     13.32311  
Au     19.09245     12.79470     13.33084  
Au     12.25696     15.01837     13.19136  
Au     15.00193     15.01148     13.07465  
Au     17.75662     15.10341     13.21034  
Au     13.50126     17.40915     13.35527  
Au     16.40823     17.40568     13.24068  
Au     15.02538     19.70354     13.36680  
Au     12.23922     13.36487     15.63508  
Au     14.99633     13.19223     15.63319  
Au     17.75328     13.36075     15.63423  
Au     13.42647     15.86888     15.64454  
Au     16.57112     15.90325     15.61492  
Au     14.94956     18.19927     15.64955  
Au     13.56093     14.14344     17.83152  
Au     16.47344     14.21331     17.83678  
Au     15.05313     16.64406     17.83746  
Au     14.94509     14.95012     19.99080  
