# Supplementary material for: Structural motifs of gold cluster anions with 17 to 69 atoms
Source: Nat Commun. 2026 Apr 10;17:5099. doi: 10.1038/s41467-026-71649-9 (PMC13246909; doi:10.1038/s41467-026-71649-9)
Supplement: Supplementary file 3 — Supplementary Data 1 [file 41467_2026_71649_MOESM3_ESM.zip › Au21-_III_Cs.xyz]

   21
 
Au      1.826555   -2.905769    1.449575
Au      1.758272    1.795348    1.744826
Au      0.490732   -3.306584   -0.995550
Au     -0.993740    1.740338    1.736542
Au     -0.873543   -2.959893    1.442160
Au      0.438623   -0.636788   -1.574814
Au     -1.961480    0.664265   -1.142222
Au      3.151814   -0.571580    1.560682
Au      0.382877    2.095516   -1.108919
Au      0.428037   -0.598220    2.113228
Au      2.858827   -2.007735   -0.991615
Au     -2.291410   -0.680509    1.548158
Au     -1.926953   -2.103101   -1.003519
Au      2.783528    0.759157   -1.130463
Au      0.338882    4.062534    0.884260
Au      4.482203    1.752758    0.896953
Au     -3.709475    1.589210    0.875122
Au      2.701364    3.419009   -0.316012
Au     -1.989382    3.324960   -0.328614
Au      5.100821   -0.598021   -0.408503
Au     -4.226919   -0.785033   -0.431365
