# Supplementary material for: Structural motifs of gold cluster anions with 17 to 69 atoms
Source: Nat Commun. 2026 Apr 10;17:5099. doi: 10.1038/s41467-026-71649-9 (PMC13246909; doi:10.1038/s41467-026-71649-9)
Supplement: Supplementary file 3 — Supplementary Data 1 [file 41467_2026_71649_MOESM3_ESM.zip › Au21-_II_Cs.xyz]

   21
 
Au     -2.449066   -2.575929   -1.071108
Au     -0.212477   -3.725221   -2.135251
Au      4.053388   -1.324027    0.214454
Au     -2.467042   -2.418582    1.810593
Au     -0.241442    4.076124    0.210067
Au      2.031835    2.687804    0.178824
Au      2.174645    0.242322   -1.223581
Au      2.082267   -2.391857    1.777368
Au     -0.196664   -3.178723    0.555771
Au     -2.632609    0.214038   -1.188988
Au     -0.217038    1.736153    1.720895
Au      2.025702   -2.549779   -1.103787
Au     -2.498080    2.661436    0.211487
Au     -4.807570    1.296416    0.198160
Au     -4.472024   -1.373440    0.275505
Au      2.211648    0.360459    1.703054
Au     -0.237011    1.641609   -1.170460
Au     -0.198104   -0.940554    2.200564
Au     -0.225453   -1.016513   -1.726151
Au      4.356139    1.349566    0.132600
Au     -2.629753    0.332179    1.738108
