# Supplementary material for: Structural motifs of gold cluster anions with 17 to 69 atoms
Source: Nat Commun. 2026 Apr 10;17:5099. doi: 10.1038/s41467-026-71649-9 (PMC13246909; doi:10.1038/s41467-026-71649-9)
Supplement: Supplementary file 3 — Supplementary Data 1 [file 41467_2026_71649_MOESM3_ESM.zip › Au21-_I_C1.xyz]

   21
 
Au     -0.085476   -0.252222   -2.157146
Au      0.180282   -0.284732    2.160674
Au      3.481269    2.253618   -0.154273
Au     -2.800141   -0.251532   -1.519584
Au      1.234689    2.190295    1.394069
Au     -2.510573   -0.405297    1.633560
Au      2.579132   -0.120212   -1.514950
Au      3.739483   -2.244690   -0.086619
Au      1.671145   -2.521750    1.697685
Au      1.085630    2.177752   -1.469320
Au     -4.889131   -0.066765    0.274999
Au     -3.545287   -2.444755    0.053649
Au     -0.924805   -2.571004    0.980332
Au     -3.148101    2.005817    0.148653
Au     -1.339591    1.966559    2.251312
Au      5.086412    0.093396   -0.272993
Au     -1.451433   -2.628349   -1.734890
Au      2.838039   -0.021102    1.408298
Au      1.130441   -2.451103   -1.009796
Au     -0.791688    3.516002    0.059235
Au     -1.546022    2.062122   -2.137132
