# Supplementary material for: Structural motifs of gold cluster anions with 17 to 69 atoms
Source: Nat Commun. 2026 Apr 10;17:5099. doi: 10.1038/s41467-026-71649-9 (PMC13246909; doi:10.1038/s41467-026-71649-9)
Supplement: Supplementary file 3 — Supplementary Data 1 [file 41467_2026_71649_MOESM3_ESM.zip › Au21-_V_Cs.xyz]

   21
 
Au      0.040196   -2.698223    3.890012
Au     -3.976089   -2.068326   -1.446986
Au     -1.295759   -2.170459   -1.295732
Au      1.354823   -2.134509   -1.297700
Au      4.031109   -1.959376   -1.451469
Au     -2.773152    0.363485   -1.415447
Au     -0.003745    0.299758   -1.212286
Au      2.762635    0.438943   -1.417696
Au     -1.468969    2.703098   -1.351118
Au      1.395288    2.742014   -1.352165
Au     -0.067746    5.007999   -1.369426
Au     -2.832278   -1.271649    0.884194
Au      0.029719   -2.038017    1.158880
Au      2.868953   -1.194531    0.881105
Au     -1.654446    1.245578    1.022477
Au      1.624269    1.290403    1.021391
Au     -0.046546    3.536187    0.986498
Au     -1.503225   -0.584331    3.055251
Au      1.524476   -0.542883    3.053858
Au     -0.023529    1.927232    3.166380
Au      0.002742    0.088457    5.180615
