# Supplementary material for: Structural motifs of gold cluster anions with 17 to 69 atoms
Source: Nat Commun. 2026 Apr 10;17:5099. doi: 10.1038/s41467-026-71649-9 (PMC13246909; doi:10.1038/s41467-026-71649-9)
Supplement: Supplementary file 3 — Supplementary Data 1 [file 41467_2026_71649_MOESM3_ESM.zip › Au25-_II_C2v.xyz]

   25
 
Au     -3.749057   -3.372364   -0.240755
Au      4.229100   -3.231332   -0.014326
Au     -4.404327    2.001743   -0.308281
Au      4.695833    2.162454   -0.035042
Au      0.096208    4.939193   -0.205319
Au      1.617384   -3.970406   -0.085464
Au      2.436023   -1.678557    1.430324
Au      2.578864    1.033093   -1.522118
Au      0.181722    2.417949   -1.590547
Au     -2.248768    0.973331    1.197318
Au      0.244725   -0.261665   -2.158636
Au     -1.113308   -4.018585   -0.162913
Au      2.343435    3.472713   -0.118197
Au      4.489033   -0.504043   -0.025546
Au      0.170245   -2.982285    2.081528
Au     -2.166384    0.949309   -1.666151
Au     -4.103465   -0.655691   -0.273929
Au      0.298176   -3.016153   -2.346852
Au      2.495563    1.056323    1.340683
Au     -2.098697    3.394073   -0.251924
Au      2.525073   -1.702295   -1.584868
Au      0.098673    2.440541    1.234463
Au      0.127887   -0.229236    1.857314
Au     -2.099434   -1.757419    1.302749
Au     -2.012671   -1.782640   -1.714584
