# Supplementary material for: Structural motifs of gold cluster anions with 17 to 69 atoms
Source: Nat Commun. 2026 Apr 10;17:5099. doi: 10.1038/s41467-026-71649-9 (PMC13246909; doi:10.1038/s41467-026-71649-9)
Supplement: Supplementary file 3 — Supplementary Data 1 [file 41467_2026_71649_MOESM3_ESM.zip › Au25-_I_C2v.xyz]

   25
 
Au     -0.041331    4.117322   -1.732033
Au      2.261607    3.921244   -0.242051
Au     -2.396990    3.829395   -0.343282
Au      1.943091   -3.005990    0.243633
Au      0.118376   -4.747771   -1.013685
Au      0.056992   -4.558828    1.649119
Au      1.405052    1.781066   -1.868005
Au     -0.106730    4.318421    1.097456
Au      0.072667   -0.525205   -2.753847
Au     -1.826656   -3.081149    0.161370
Au     -1.249821   -2.964129   -2.566935
Au     -2.474636   -0.639154    1.352043
Au     -3.546323    1.379906   -0.194965
Au      0.002036    0.057908   -0.019437
Au      2.505010   -0.736481   -1.283988
Au     -0.055018   -0.133274    2.769809
Au      2.441905   -0.541575    1.459797
Au      1.355715   -2.524514    2.929396
Au      3.499148    1.518627   -0.042084
Au     -1.375078   -2.578008    2.869525
Au     -2.411349   -0.833846   -1.391069
Au     -1.467636    1.973852    1.568438
Au      1.481015   -2.910161   -2.507148
Au      1.324440    2.029437    1.629696
Au     -1.387250    1.725308   -1.928502
