# Supplementary material for: Structural motifs of gold cluster anions with 17 to 69 atoms
Source: Nat Commun. 2026 Apr 10;17:5099. doi: 10.1038/s41467-026-71649-9 (PMC13246909; doi:10.1038/s41467-026-71649-9)
Supplement: Supplementary file 3 — Supplementary Data 1 [file 41467_2026_71649_MOESM3_ESM.zip › Au27-_II_Cs.xyz]

   27
 
Au     -0.005401   -0.023776    0.000922
Au     -0.061059    1.226443    2.582608
Au     -0.073591    1.287559   -2.550353
Au     -2.548611    1.084243    1.425977
Au     -2.554997    1.116938   -1.384365
Au     -1.373100   -1.224415    2.399096
Au     -1.385009   -1.166916   -2.419244
Au      1.406487   -1.152788    2.400303
Au      1.394077   -1.095353   -2.431100
Au      2.472791    1.197207    1.414741
Au      2.465964    1.230619   -1.396227
Au     -2.738153   -1.284126   -0.007444
Au      2.755146   -1.151426   -0.019220
Au      0.444859    4.953384    0.058727
Au      0.078837   -3.545652    2.699749
Au      0.064563   -3.480413   -2.781647
Au     -3.525302    3.264999    0.048489
Au     -1.323242    3.536270    1.608299
Au     -1.331256    3.573787   -1.514944
Au      1.324281    3.560945    2.253992
Au      1.313142    3.613597   -2.173541
Au      2.911527    3.533294    0.035421
Au     -2.239825   -3.650989    1.323900
Au     -2.246878   -3.618221   -1.396311
Au      2.387988   -3.544120    1.315111
Au      2.381037   -3.511788   -1.409069
Au      0.092923   -4.290804   -0.050439
