# Supplementary material for: Structural motifs of gold cluster anions with 17 to 69 atoms
Source: Nat Commun. 2026 Apr 10;17:5099. doi: 10.1038/s41467-026-71649-9 (PMC13246909; doi:10.1038/s41467-026-71649-9)
Supplement: Supplementary file 3 — Supplementary Data 1 [file 41467_2026_71649_MOESM3_ESM.zip › Au27-_I_D6d.xyz]

   27
 
Au      2.360911    1.473260   -3.756275
Au     -2.751028   -0.020037   -1.484341
Au     -1.321776   -2.393979   -1.517815
Au      0.002460    2.777738   -3.760241
Au      1.254213    2.280741    3.382813
Au      0.103360   -2.610599   -3.880835
Au      0.064251    0.101417   -4.608624
Au      0.001237    0.002113   -0.251656
Au     -1.411043    2.403865   -1.410295
Au      2.358370    1.404418    0.998263
Au     -1.353304   -2.434534    3.238726
Au     -2.305859    1.387931   -3.825240
Au      1.341517   -2.387363    3.277809
Au     -2.255904   -1.306103   -3.885435
Au     -2.440275    1.318129    0.927833
Au      2.410603   -1.365795    0.936783
Au     -1.440738    2.231610    3.343087
Au      1.448765   -2.343548   -1.476119
Au      1.359281    2.452968   -1.368553
Au      2.788859    0.080016   -1.402304
Au      2.644828   -0.028515    3.350497
Au     -2.389317   -1.452831    0.866338
Au     -2.745035   -0.126265    3.270676
Au     -0.066252    2.746623    0.994040
Au     -0.060978   -0.095102    4.097688
Au      2.412294   -1.221238   -3.817112
Au      0.036165   -2.794416    0.870377
