# Supplementary material for: Structural motifs of gold cluster anions with 17 to 69 atoms
Source: Nat Commun. 2026 Apr 10;17:5099. doi: 10.1038/s41467-026-71649-9 (PMC13246909; doi:10.1038/s41467-026-71649-9)
Supplement: Supplementary file 3 — Supplementary Data 1 [file 41467_2026_71649_MOESM3_ESM.zip › Au29-_II_C1.xyz]

   29
 
Au      0.463939   -0.051270    0.016683
Au     -0.931277    2.191983    1.301374
Au     -0.663954   -2.711872    0.040178
Au     -0.544963    1.939142   -1.869608
Au      0.284003    0.281333    2.833711
Au      0.909643   -0.182661   -2.781047
Au      1.554624   -2.316778    1.637276
Au      1.895047   -2.538013   -1.004253
Au      1.845600    2.097735    1.532191
Au     -2.448398    0.189986    2.478330
Au      2.204327    1.843871   -1.496098
Au     -1.894162   -0.356737   -2.670439
Au     -1.009446   -2.165663    2.786956
Au     -0.315600   -2.648843   -2.761327
Au     -4.090844   -0.410033   -0.963860
Au      0.688781    3.912678   -0.279659
Au      4.040979   -1.717357    0.537184
Au     -3.132748   -2.135845    1.057807
Au     -2.820829   -2.732247   -1.649674
Au      3.042849   -0.145062    2.614764
Au     -3.614630    1.939643    0.648384
Au     -3.280972    1.921909   -2.118819
Au      3.589738   -0.500185   -1.931490
Au     -2.046826    3.847480   -0.571201
Au     -5.006458   -0.205767    1.612618
Au      1.385522   -1.758165    4.261189
Au      3.424803    3.719145    0.033352
Au      2.342051   -2.331431   -3.651081
Au      4.140606    1.021316    0.356675
