# Supplementary material for: Structural motifs of gold cluster anions with 17 to 69 atoms
Source: Nat Commun. 2026 Apr 10;17:5099. doi: 10.1038/s41467-026-71649-9 (PMC13246909; doi:10.1038/s41467-026-71649-9)
Supplement: Supplementary file 3 — Supplementary Data 1 [file 41467_2026_71649_MOESM3_ESM.zip › Au29-_I_C3.xyz]

   29
 
Au     -1.383919    2.347839    0.785099
Au     -2.852579    0.211834   -0.063345
Au     -0.783445    2.653832    3.485916
Au      1.678695    1.903448    2.502889
Au     -2.676124   -0.556080   -2.777545
Au      3.431432   -2.390437    1.635259
Au     -3.748381   -1.654908    1.840555
Au     -1.650691   -1.944637    3.644578
Au     -0.003535   -0.005282   -0.222712
Au      1.608371    2.357487   -0.267542
Au     -1.282530   -2.355746    0.916804
Au      0.866611   -2.222569    2.648152
Au      1.613722   -2.086283   -2.866938
Au      3.675995   -1.887220   -1.089352
Au     -3.494093   -2.310255   -0.851879
Au      0.472321    4.193236    1.538181
Au     -1.774089    1.929671   -1.927504
Au      2.746761    0.083389    0.719068
Au     -0.922572   -2.534513   -1.825906
Au     -1.183509    1.080246   -4.419366
Au      2.766349   -0.399802    3.460882
Au      0.126525    0.117144    4.033934
Au     -0.661835   -1.638119   -4.357510
Au      1.431216    0.171578   -4.476256
Au     -2.303733    0.548836    2.670656
Au     -0.279192    4.109076   -1.138443
Au      1.234882   -2.581775   -0.112125
Au      2.518872    0.437223   -2.020684
Au      0.792280    2.393506   -2.972922
