# Supplementary material for: Structural motifs of gold cluster anions with 17 to 69 atoms
Source: Nat Commun. 2026 Apr 10;17:5099. doi: 10.1038/s41467-026-71649-9 (PMC13246909; doi:10.1038/s41467-026-71649-9)
Supplement: Supplementary file 3 — Supplementary Data 1 [file 41467_2026_71649_MOESM3_ESM.zip › Au32-_III_C1.xyz]

   32
 
Au      3.280477    0.974788    2.825623
Au      0.363848    2.901194   -3.344231
Au      3.775238    1.318313    0.148221
Au     -1.257731   -3.481248   -2.056966
Au      1.053979    3.941490   -0.857206
Au     -0.535422   -2.845873    2.730926
Au      2.135058    3.093996    1.505068
Au      2.752504    2.110225   -2.245832
Au      2.924333   -0.633245   -1.596295
Au     -3.487132   -0.020221    0.610725
Au      0.047000   -4.035783    0.273559
Au      1.648100   -1.121969    3.351359
Au      0.079065   -1.308582   -0.988823
Au     -2.776076   -1.087350   -1.867872
Au     -0.811156   -0.505465    4.346128
Au      2.494311   -3.173129   -0.653446
Au     -2.919795   -1.410302    2.865633
Au     -1.033354   -1.519567   -3.973763
Au     -3.289976    2.734356    0.735808
Au     -1.538149    3.074444   -1.369521
Au     -0.575540   -0.282018    1.425643
Au      0.608680    1.591092    3.281275
Au     -3.756294    1.461396   -1.667357
Au      1.031028    0.230544   -3.442822
Au     -2.245716    1.395097    2.878929
Au     -1.665587    1.071966   -3.364139
Au      1.380545   -2.543947   -3.067344
Au     -2.253049   -2.540967    0.435725
Au      3.387050   -1.227524    1.128786
Au      0.851884    1.212697   -0.362738
Au     -0.629080    3.102354    1.290459
Au      2.072807   -3.472770    2.043483
