# Supplementary material for: Structural motifs of gold cluster anions with 17 to 69 atoms
Source: Nat Commun. 2026 Apr 10;17:5099. doi: 10.1038/s41467-026-71649-9 (PMC13246909; doi:10.1038/s41467-026-71649-9)
Supplement: Supplementary file 3 — Supplementary Data 1 [file 41467_2026_71649_MOESM3_ESM.zip › Au32-_II_C2.xyz]

   32
 
Au      3.293842    1.065736    2.703493
Au      0.403513    2.905866   -3.402131
Au      3.541059    1.595531   -0.051250
Au     -1.209541   -3.358171   -2.057527
Au      1.261863    3.278056   -0.832830
Au     -0.493835   -2.687216    2.602134
Au      2.113940    3.331837    1.754876
Au      2.887008    1.993888   -2.669403
Au      2.865309   -0.579251   -1.732675
Au     -3.775511   -0.095391    0.575473
Au      0.055168   -4.079627    0.268352
Au      1.661485   -1.018797    3.315730
Au      0.297694   -1.405098   -0.624354
Au     -2.878772   -1.092325   -1.949256
Au     -0.820319   -0.517416    4.295220
Au      2.536927   -3.172808   -0.734193
Au     -2.950575   -1.417901    2.815198
Au     -1.120040   -1.481210   -4.049664
Au     -3.245284    2.738249    0.659190
Au     -1.494476    3.335076   -1.470448
Au     -1.300656    0.767106   -0.393099
Au      0.563288    1.695418    3.449896
Au     -3.746689    1.524331   -1.728108
Au      1.025316    0.223648   -3.711972
Au     -2.083357    1.201622    2.585678
Au     -1.628187    1.105607   -3.377647
Au      1.275249   -2.460373   -3.063449
Au     -2.223237   -2.454433    0.388063
Au      3.354987   -1.077872    0.959404
Au      1.073301    0.699409    0.890242
Au     -0.586498    3.141178    1.249860
Au      2.113564   -3.336934    1.966527
