# Supplementary material for: Structural motifs of gold cluster anions with 17 to 69 atoms
Source: Nat Commun. 2026 Apr 10;17:5099. doi: 10.1038/s41467-026-71649-9 (PMC13246909; doi:10.1038/s41467-026-71649-9)
Supplement: Supplementary file 3 — Supplementary Data 1 [file 41467_2026_71649_MOESM3_ESM.zip › Au32-_I_D3h.xyz]

   32
 
Au     -2.293478   -1.414364    3.545111
Au     -0.013053    0.023693   -3.951294
Au      0.041234   -2.489595   -2.654970
Au     -1.492786    3.588826   -1.340836
Au      2.153585    1.280166    2.641904
Au     -1.483690    3.572043    1.395270
Au      1.348587    3.628739    1.386790
Au     -1.336802   -0.807961   -0.000163
Au      0.058425   -2.521759    2.625349
Au      2.482052   -2.991329    1.341619
Au     -2.352179   -3.087695    1.357075
Au      3.848935   -0.509731    1.351796
Au     -0.030565    1.560983    0.009865
Au     -0.065103    2.714194   -3.528807
Au      0.012635   -0.024084    3.951828
Au     -2.203449    1.225225   -2.625356
Au     -2.186328    1.193051    2.655215
Au     -2.316563   -1.371461   -3.546565
Au     -3.817830   -0.662960    1.376473
Au     -3.006500    1.656265    0.020155
Au      2.473516   -2.975094   -1.394364
Au      1.367689   -0.754240   -0.010769
Au      0.068309   -3.432947   -0.020585
Au      2.938006    1.775098    0.001646
Au      2.136004    1.311864   -2.638348
Au     -2.361325   -3.071321   -1.378595
Au      2.346766   -1.278289   -3.561371
Au     -3.826583   -0.646258   -1.359017
Au      1.339657    3.645675   -1.349447
Au      2.370039   -1.321243    3.529807
Au      3.841074   -0.493253   -1.384000
Au     -0.042439    2.670825    3.563093
