# Supplementary material for: Structural motifs of gold cluster anions with 17 to 69 atoms
Source: Nat Commun. 2026 Apr 10;17:5099. doi: 10.1038/s41467-026-71649-9 (PMC13246909; doi:10.1038/s41467-026-71649-9)
Supplement: Supplementary file 3 — Supplementary Data 1 [file 41467_2026_71649_MOESM3_ESM.zip › Au33-_I_C3v.xyz]

   33
 
Au      1.309788    3.287646   -1.864166
Au     -2.302785   -3.180483   -0.752701
Au      3.757560   -0.703050   -1.170760
Au      0.073061   -3.536061    0.654994
Au     -0.059986    3.253271    3.033096
Au      1.388788   -0.675774    0.570015
Au      2.178304   -1.761964   -3.170145
Au      0.061352   -3.233268   -2.165167
Au      2.528350   -2.783889    1.939879
Au     -2.117592   -1.849292   -3.161970
Au     -2.227317    1.651466    2.366896
Au     -2.308100   -0.769478    3.723633
Au     -2.405914   -2.883774    1.949383
Au      2.167522    1.740335    2.358060
Au     -1.356133   -0.732364    0.575653
Au      2.351292   -0.674981    3.714231
Au      0.003254   -0.316370   -1.814093
Au      2.413655    0.980137   -2.887527
Au     -3.729775   -0.854768   -1.156262
Au      3.077352    1.842626   -0.269201
Au     -0.032762    1.637627    0.163040
Au     -0.006238    0.662686    3.838422
Au     -0.044750    1.861045   -3.798136
Au      0.047300   -2.055068    3.010449
Au      2.427010   -3.084244   -0.761888
Au     -3.929281   -0.401716    1.518549
Au      1.393885    3.918686    0.781186
Au     -1.548023    3.859148    0.786722
Au     -3.149667    1.716354   -0.257184
Au      3.949412   -0.241970    1.503790
Au     -1.448618    3.232049   -1.859147
Au      0.007004   -0.779185   -4.515906
Au     -2.462065    0.881358   -2.878260
