# Supplementary material for: Structural motifs of gold cluster anions with 17 to 69 atoms
Source: Nat Commun. 2026 Apr 10;17:5099. doi: 10.1038/s41467-026-71649-9 (PMC13246909; doi:10.1038/s41467-026-71649-9)
Supplement: Supplementary file 3 — Supplementary Data 1 [file 41467_2026_71649_MOESM3_ESM.zip › Au35-_II_C1.xyz]

   35
 
Au     -1.968552    5.368310   -1.700509
Au      0.275492   -0.159754    2.023125
Au      2.405520    2.650993    0.451592
Au     -0.043680    1.714204    4.153892
Au     -3.483227    1.221885   -0.024113
Au     -2.195772    2.686081   -2.132112
Au      0.234491    3.813027   -0.989462
Au     -0.841560   -1.541051   -0.074003
Au      4.056304    0.842860   -0.919791
Au      0.169460   -3.900654   -1.324990
Au      0.134869   -3.764401    1.614906
Au     -2.240399   -2.774146   -2.288014
Au     -3.627486   -1.595759   -0.152704
Au      1.598242   -0.364326   -0.426194
Au      0.007525    1.271224   -2.963629
Au     -2.236030    1.886131    2.436075
Au      2.455338   -4.025363    0.254584
Au     -1.831938   -0.336138    4.066863
Au     -3.909925   -0.279783    2.242346
Au      0.096383   -1.502619   -2.931919
Au      2.019991   -0.184072    4.168054
Au      2.477606   -0.052786   -3.103933
Au     -2.246222    3.750943    0.457823
Au      0.122988    3.279362    1.839886
Au      2.429439   -2.245773    2.340317
Au      3.430619    0.329151    1.781400
Au     -2.321562   -0.053255   -2.211277
Au      0.134922   -2.252914    3.925724
Au      2.413241    2.444839    3.176822
Au     -2.236719   -2.457136    2.348257
Au     -0.630649    1.280479   -0.129228
Au      2.305069    2.548091   -2.257292
Au      2.507069   -2.598029   -2.101209
Au     -2.209891   -4.084830    0.152975
Au      4.029620   -1.758205    0.072834
