# Supplementary material for: Structural motifs of gold cluster anions with 17 to 69 atoms
Source: Nat Commun. 2026 Apr 10;17:5099. doi: 10.1038/s41467-026-71649-9 (PMC13246909; doi:10.1038/s41467-026-71649-9)
Supplement: Supplementary file 3 — Supplementary Data 1 [file 41467_2026_71649_MOESM3_ESM.zip › Au35-_I_C3.xyz]

   35
 
Au     -0.123695   -0.036956    6.194174
Au      0.775254   -2.847116    1.661125
Au      3.599274    1.410145   -2.638211
Au     -4.269170    0.675992   -0.768296
Au      1.289253   -3.962585   -0.788607
Au     -3.055061   -2.583909   -2.158243
Au     -0.780873   -4.018325   -2.621959
Au      1.540754   -2.768122   -3.342176
Au     -0.142493   -0.037640    1.381233
Au     -1.872763   -2.034609    2.380114
Au     -1.736125    0.251937    4.004361
Au     -3.374247   -0.148389   -3.323652
Au      0.418007   -1.570642    3.996195
Au      3.361560    0.546266   -0.014043
Au     -1.396411   -3.370445    0.004097
Au     -1.002168    2.461577    2.376559
Au      1.352087    2.798206   -3.342441
Au     -3.033086    0.571749    1.675157
Au     -0.909703    3.742889   -2.166576
Au      0.360481    1.454372   -0.979854
Au      0.919617    1.205748    3.993544
Au     -1.001459    1.317835   -3.673955
Au      2.526854    3.170646   -0.794562
Au      1.433847    0.008739   -3.682562
Au      3.190114   -2.263557    0.357387
Au      0.886610   -1.229313   -0.980142
Au     -3.291607    2.489784   -2.613051
Au     -0.917470   -1.445465   -3.673314
Au      2.457473   -0.541121    2.363555
Au      1.832243    2.160153    1.655667
Au      3.496651   -1.277871   -2.181688
Au      0.111443    3.962641    0.367568
Au     -3.741619   -1.815793    0.382504
Au     -2.408862    2.707429    0.007001
Au     -1.701597   -0.342923   -0.970835
