# Supplementary material for: Structural motifs of gold cluster anions with 17 to 69 atoms
Source: Nat Commun. 2026 Apr 10;17:5099. doi: 10.1038/s41467-026-71649-9 (PMC13246909; doi:10.1038/s41467-026-71649-9)
Supplement: Supplementary file 3 — Supplementary Data 1 [file 41467_2026_71649_MOESM3_ESM.zip › Au39-_III_C1.xyz]

   39
 
Au     -5.080117    2.170083    2.057536
Au      1.780808   -4.485222    1.173023
Au     -3.804947    3.606449    0.061466
Au     -2.389433    2.550620    2.292343
Au      0.393155   -3.326014   -3.912442
Au     -3.525396   -0.080380    2.443953
Au      0.209900   -4.021924    3.306082
Au     -1.604616   -1.515119   -4.391064
Au     -0.913133   -3.727119    0.701114
Au     -2.257770    2.390567   -1.854403
Au      2.146977    0.926387   -3.103726
Au      2.528992   -1.871811   -2.725249
Au      0.381783    2.609731    2.279776
Au      1.825625    0.411689    3.248791
Au     -1.129504    0.865376    0.326220
Au      1.031411   -0.832946   -4.836428
Au     -2.671264   -0.361435   -2.181159
Au      0.513141    2.755467   -1.815197
Au      3.984465   -0.035361   -1.241212
Au     -1.052647    3.877674    0.223661
Au      1.678839    0.947732    0.170722
Au      0.238551   -0.781759   -1.472330
Au      0.399774   -1.281390    1.277999
Au     -3.979924    0.849483   -0.141343
Au     -2.685640   -1.636422    0.282009
Au      2.938500   -2.267552   -0.003053
Au     -1.837563   -2.201855    2.894490
Au      5.234191    1.803701    0.396404
Au     -1.572939   -2.927428   -1.914058
Au      0.453696   -1.612015    4.475382
Au      4.391946    4.417251    0.512050
Au      2.535936   -2.348099    2.796378
Au     -0.961986    0.445719    3.354239
Au      3.144568    2.495877    2.076557
Au      3.321413    2.734710   -1.433420
Au     -0.648404    0.991859   -3.594283
Au      1.022087   -3.788216   -1.330027
Au      1.660811    4.149894    0.317392
Au      3.956094   -0.275196    1.627209
