# Supplementary material for: Structural motifs of gold cluster anions with 17 to 69 atoms
Source: Nat Commun. 2026 Apr 10;17:5099. doi: 10.1038/s41467-026-71649-9 (PMC13246909; doi:10.1038/s41467-026-71649-9)
Supplement: Supplementary file 3 — Supplementary Data 1 [file 41467_2026_71649_MOESM3_ESM.zip › Au39-_II_C1.xyz]

   39
 
Au     -3.875447    4.447743    0.002138
Au      1.193847   -3.926330   -4.134365
Au      4.369572    4.032458   -0.028641
Au     -4.871929    1.871200    0.025718
Au      1.168007   -3.222412    5.687161
Au     -1.399422    0.625683    2.993649
Au     -2.552519   -1.824177   -3.244952
Au      4.508251    1.305745   -0.202647
Au     -2.652332    2.547017    1.574543
Au      1.609259    4.137712    0.005548
Au     -1.108718    4.329768    0.023291
Au     -2.636040    2.618127   -1.616007
Au      0.597511   -0.926780    1.522030
Au      1.483901    0.855929    3.525384
Au      2.519844   -1.778212    3.798027
Au      2.910551    2.848687   -2.081076
Au     -0.186870   -1.237070    4.454413
Au     -2.278238   -2.103601   -0.441001
Au      0.148503    2.647012    1.879510
Au      2.541596   -2.923269    1.208988
Au      0.017872   -1.456078   -4.120213
Au      3.481521   -0.256324    1.808907
Au      2.708848   -1.709769   -3.444163
Au      0.449371   -1.187211   -1.277699
Au      0.487845   -3.611620    3.063413
Au      1.448556    0.805062   -3.309139
Au     -0.731784   -3.626414   -2.226717
Au     -1.316305    0.681313   -3.030616
Au     -3.477200   -0.197765    1.257114
Au     -1.099607    0.742343   -0.033458
Au      4.167513    0.525659   -2.839586
Au      0.109434    2.835692   -1.993910
Au     -1.815596   -2.148395    2.309384
Au     -0.128939   -3.610821    0.454959
Au     -3.653179    0.027723   -1.581296
Au      2.003796   -3.553325   -1.435618
Au      2.976883    2.532899    1.893578
Au      3.492825   -1.248892   -0.786767
Au      1.663412    1.052293   -0.190127
