# Supplementary material for: Structural motifs of gold cluster anions with 17 to 69 atoms
Source: Nat Commun. 2026 Apr 10;17:5099. doi: 10.1038/s41467-026-71649-9 (PMC13246909; doi:10.1038/s41467-026-71649-9)
Supplement: Supplementary file 3 — Supplementary Data 1 [file 41467_2026_71649_MOESM3_ESM.zip › Au39-_I_C2v.xyz]

   39
 
Au     -5.551991    3.293448    0.142328
Au      5.425830    3.356399    0.062855
Au     -5.792449    0.466456    0.176945
Au      5.699445    0.532199    0.093928
Au      2.700780    3.885058    0.076395
Au     -0.065868    3.775447    0.096745
Au      3.765215    1.779703   -1.455925
Au      2.063442    0.298372   -2.984607
Au      1.408464    1.034146    0.117580
Au     -2.200262    0.273831   -2.954454
Au     -0.028918   -0.897889    1.510391
Au     -3.863329   -1.047271   -1.175486
Au      3.787195    1.815335    1.641520
Au     -2.833235    3.853074    0.116152
Au      3.768011   -1.003229   -1.230334
Au     -2.009023   -2.505986   -2.570166
Au     -2.156190    0.345830    3.260249
Au     -1.458299    2.856773   -2.124590
Au      1.949361   -2.418920    2.909380
Au     -0.022643    1.680965    4.381286
Au      1.304892    2.872508   -2.144359
Au      2.202763   -2.827437    0.157799
Au     -0.048535   -0.930891   -1.205979
Au     -0.011615   -3.809269    1.567196
Au     -1.507722    1.018156    0.138342
Au     -3.844567   -1.016290    1.536724
Au     -1.426403    2.907690    2.358905
Au     -0.031465   -3.841173   -1.197387
Au     -3.895874    1.735641   -1.401130
Au      1.337073    2.923383    2.338590
Au     -0.084185    1.581796   -4.137328
Au     -0.007251   -1.084951    4.326304
Au     -2.257333   -2.853280    0.189751
Au      3.788372   -0.972246    1.481515
Au     -1.968867   -2.441684    2.937735
Au     -3.872920    1.771417    1.697120
Au      1.910146   -2.483271   -2.598173
Au     -0.067268   -1.182451   -4.016789
Au      2.109838    0.370553    3.229360
