# Supplementary material for: Structural motifs of gold cluster anions with 17 to 69 atoms
Source: Nat Commun. 2026 Apr 10;17:5099. doi: 10.1038/s41467-026-71649-9 (PMC13246909; doi:10.1038/s41467-026-71649-9)
Supplement: Supplementary file 3 — Supplementary Data 1 [file 41467_2026_71649_MOESM3_ESM.zip › Au42-_II_C2v.xyz]

42
-153.16689237  3
Au 11.01815 17.07742 17.19372
Au 11.74685 18.083 14.52106
Au 16.85387 14.14792 14.14756
Au 19.95658 16.33257 14.015
Au 13.61184 18.10277 12.40161
Au 12.57362 11.8236 16.5152
Au 17.32759 10.66902 17.21152
Au 11.07757 14.15949 17.08739
Au 17.24988 17.04507 14.46159
Au 14.03492 17.04612 17.93048
Au 21.11535 14.59409 15.8972
Au 13.61873 20.15134 14.25623
Au 12.71458 19.3057 16.80905
Au 13.70479 15.82511 10.76016
Au 14.81128 18.0507 15.39433
Au 14.77783 11.49941 18.18487
Au 17.93059 12.59908 12.03197
Au 11.51825 13.42327 14.4171
Au 12.99574 15.73466 15.61858
Au 18.34274 15.33606 11.99943
Au 15.83196 15.74826 16.35659
Au 16.05147 19.2368 13.14331
Au 16.15378 17.02331 11.43572
Au 12.10706 18.28584 19.35967
Au 14.34524 13.41331 15.01263
Au 15.85099 14.21273 11.29969
Au 12.36934 12.71176 19.11307
Au 12.95406 11.16917 13.82253
Au 11.91721 15.84413 12.82927
Au 18.50507 15.2359 16.23131
Au 14.19046 14.23776 17.88215
Au 14.72422 15.75191 13.48203
Au 19.31775 12.53602 16.5423
Au 18.51756 18.10622 12.35589
Au 15.46453 11.79008 12.88915
Au 13.29218 13.4515 12.21717
Au 17.71104 11.43985 14.54501
Au 19.62559 13.53181 13.90359
Au 16.61794 13.23276 16.93104
Au 15.15341 10.76293 15.51567
Au 10.23925 15.77872 14.98167
Au 12.07918 15.49283 19.29647
