# Supplementary material for: Structural motifs of gold cluster anions with 17 to 69 atoms
Source: Nat Commun. 2026 Apr 10;17:5099. doi: 10.1038/s41467-026-71649-9 (PMC13246909; doi:10.1038/s41467-026-71649-9)
Supplement: Supplementary file 3 — Supplementary Data 1 [file 41467_2026_71649_MOESM3_ESM.zip › Au42-_I_C3v.xyz]

42
-153.32893490
Au   -15.097705    -8.244567   -14.640330
Au   -12.506919   -12.644916   -16.306659
Au   -17.339340   -12.089429   -13.527000
Au   -16.498621   -10.365438   -15.585463
Au   -15.079866   -10.460923   -13.080004
Au   -14.984607   -15.809173   -20.122858
Au   -17.281777   -17.436786   -13.787641
Au   -15.003882   -17.760378    -9.601341
Au   -13.665655   -15.250211   -15.744534
Au   -10.198505   -17.325942   -17.797753
Au   -18.775302   -14.254344   -14.442126
Au   -11.242700   -14.909649   -17.112031
Au   -17.577401   -12.661758   -16.375181
Au   -17.359259   -17.847842   -16.515340
Au   -11.301715   -14.247213   -14.364751
Au   -18.780709   -14.953745   -17.197208
Au   -17.379195   -14.362712   -11.961255
Au   -17.259719   -16.957687   -10.997496
Au   -13.608175   -14.091017   -18.414457
Au   -12.726405   -14.359320   -11.963275
Au   -16.391609   -14.093434   -18.436172
Au   -12.564087   -17.752684   -16.477291
Au   -12.807766   -12.085300   -13.515789
Au   -10.623431   -16.123534   -12.423925
Au   -14.995915   -18.022136   -12.350418
Au   -13.650044   -10.356198   -15.550082
Au   -14.958413   -17.140961   -17.744822
Au   -15.050064   -15.383292   -13.383142
Au   -19.365266   -16.194583   -12.558347
Au   -15.058814   -12.854346   -11.917058
Au   -12.688891   -17.296567   -13.747486
Au   -14.962023   -17.936428   -15.124033
Au   -15.072964   -13.039216   -14.867036
Au   -12.515924   -16.539231   -19.053400
Au   -19.713930   -17.417975   -17.887501
Au   -12.771025   -16.917795   -10.941857
Au   -17.392100   -16.580584   -19.074700
Au   -15.023380   -11.909577   -17.440485
Au   -19.651343   -16.778983   -15.203889
Au   -10.280845   -16.680857   -15.124371
Au   -15.044695   -15.227124   -10.594043
Au   -16.406922   -15.287044   -15.773887
