# Supplementary material for: Structural motifs of gold cluster anions with 17 to 69 atoms
Source: Nat Commun. 2026 Apr 10;17:5099. doi: 10.1038/s41467-026-71649-9 (PMC13246909; doi:10.1038/s41467-026-71649-9)
Supplement: Supplementary file 3 — Supplementary Data 1 [file 41467_2026_71649_MOESM3_ESM.zip › Au47-_I_C2v.xyz]

   47
 
Au     -0.076864    6.165928    0.529105
Au     -2.302694    4.607055    0.390888
Au      0.001801   -1.185958    4.200747
Au     -0.025817    1.348351    3.121738
Au      4.379205    3.050615    0.270469
Au      0.050692   -2.813107   -5.726022
Au      0.036551   -3.641339    2.433360
Au      0.008021   -0.965480    1.348145
Au     -0.019758    1.612752    0.136436
Au     -0.045990    4.081263   -1.261475
Au      0.018482   -0.451226   -4.344752
Au      0.013764   -0.721175   -1.497593
Au     -0.014117    1.862091   -2.849874
Au     -2.262784   -2.199509   -4.385506
Au      4.516098   -1.434649   -2.879668
Au     -4.612685   -1.729417   -0.158501
Au     -2.280039   -2.914960    3.936473
Au      4.653978   -1.617169   -0.130789
Au     -2.353627   -0.259492    3.022428
Au      2.341045   -0.201925    3.036713
Au     -2.389486    2.273201    1.958589
Au      2.320634    2.330204    1.971846
Au      0.047188   -3.174033   -3.020394
Au      2.324878   -2.858684    3.950184
Au     -2.298209   -2.857270    1.134854
Au      2.359145   -2.800618    1.148348
Au     -2.280111   -0.041450   -0.010468
Au      2.280932    0.013977    0.003132
Au     -2.382101    2.574625   -1.551856
Au      2.327526    2.631665   -1.537446
Au     -2.293145   -2.623617   -1.615809
Au      2.365029   -2.566864   -1.602172
Au     -2.342403    0.263074   -3.035580
Au      2.353553    0.320453   -3.021833
Au     -0.052317    3.805851    1.936804
Au      4.506188   -1.906851    2.609213
Au      2.187234    4.661984    0.404395
Au     -4.463109   -1.543638   -2.906544
Au     -4.609673    0.540865    1.516047
Au      4.586099    0.652384    1.543424
Au      2.340689   -2.143450   -4.372096
Au     -4.475040   -2.015588    2.582504
Au     -4.454194    2.943725    0.244006
Au      0.041937   -3.401522   -0.292957
Au     -4.603983    0.794324   -1.421848
Au      4.591833    0.906020   -1.394549
Au      0.029464   -3.747408    5.161642
