# Supplementary material for: Structural motifs of gold cluster anions with 17 to 69 atoms
Source: Nat Commun. 2026 Apr 10;17:5099. doi: 10.1038/s41467-026-71649-9 (PMC13246909; doi:10.1038/s41467-026-71649-9)
Supplement: Supplementary file 3 — Supplementary Data 1 [file 41467_2026_71649_MOESM3_ESM.zip › Au47-_I_D3h.xyz]

   47
 
Au      0.012167   -3.351861    5.349982
Au      4.437756    3.214377    0.132832
Au     -4.502659    3.125054    0.096545
Au     -0.028436    1.593089    3.005223
Au      0.035433   -3.400001   -0.122690
Au     -4.443612   -1.530701   -2.819789
Au     -4.464332   -1.729407    2.669695
Au     -0.006300    1.806368   -2.882519
Au      0.052162   -2.956912   -5.577964
Au     -0.064227    6.309099    0.227945
Au      4.496453   -1.440309   -2.784617
Au      4.476250   -1.638766    2.705723
Au     -0.009124   -0.847282    4.250093
Au      0.024988   -3.454827    2.616333
Au     -2.277653   -2.576390    4.065621
Au      2.296289   -2.529836    4.084561
Au      2.314052    2.507500    1.759986
Au      2.280241    0.023331    0.009244
Au      2.326215    2.627250   -1.556046
Au      2.237524    4.827542    0.183207
Au      4.607573    0.922540   -1.379479
Au      4.596772    0.819468    1.477132
Au     -2.379315    2.460768    1.741963
Au     -4.613961    0.829612   -1.416567
Au     -4.624889    0.726539    1.439627
Au     -2.366405    2.580215   -1.575589
Au     -2.335463    4.782157    0.164736
Au      0.003216   -0.873208    1.393449
Au     -2.280384   -0.022780   -0.009098
Au     -2.360035    0.030884    3.029266
Au     -0.017120    1.642976    0.059138
Au     -0.047243    3.992006    1.683960
Au      2.333510    0.078093    3.048438
Au     -2.313155   -2.682847   -1.481161
Au     -2.322956   -2.781524    1.266999
Au      0.013649   -0.770881   -1.452823
Au      0.044738   -3.257466   -2.858317
Au      2.379788   -2.634608   -1.462401
Au      2.369743   -2.734020    1.285860
Au     -4.593527   -1.695693   -0.077835
Au     -2.336779    0.250201   -3.036089
Au     -2.246368   -2.275261   -4.257272
Au      0.022887   -0.537653   -4.300229
Au     -0.035770    4.103745   -1.391581
Au      2.356294    0.297596   -3.017052
Au      2.325785   -2.228906   -4.238859
Au      4.627936   -1.601805   -0.041102
