# Supplementary material for: Structural motifs of gold cluster anions with 17 to 69 atoms
Source: Nat Commun. 2026 Apr 10;17:5099. doi: 10.1038/s41467-026-71649-9 (PMC13246909; doi:10.1038/s41467-026-71649-9)
Supplement: Supplementary file 3 — Supplementary Data 1 [file 41467_2026_71649_MOESM3_ESM.zip › Au48-_I_Cs.xyz]

   48
 
Au     -2.589600   -2.422187    3.863025
Au     -0.055689   -0.971707    1.172908
Au     -4.607620   -1.312659   -3.146199
Au     -2.482361    2.547008    1.393921
Au      0.080073    1.568838   -0.133700
Au      4.026670   -1.794678    2.065019
Au     -4.695010    1.026475   -1.706899
Au     -0.240715   -0.793494    4.009431
Au     -2.400501    2.653027   -1.719735
Au     -2.619258   -2.592919    1.033142
Au     -4.769018    0.924799    1.141764
Au     -0.260892   -3.304830   -3.091639
Au     -4.800038   -1.467507   -0.372773
Au     -0.019970   -0.498895   -4.447585
Au      2.331909   -0.251721   -0.141640
Au      2.061713   -3.326579   -1.638348
Au     -2.547194   -2.490292   -1.741564
Au     -0.152611    4.030140    1.430736
Au     -2.426238    4.931589   -0.082786
Au     -0.284915   -3.265040    5.165713
Au     -0.174027    1.617115    2.736576
Au     -0.124393    6.393265    0.028209
Au     -0.075816    4.132269   -1.535256
Au      2.310685    0.286085   -3.096082
Au      2.156052    0.080353    2.839253
Au      2.177913    4.905918    0.034285
Au     -2.320374    0.068327   -0.247184
Au      4.142644   -1.640503   -2.358809
Au     -0.405832   -3.504847    2.439637
Au     -0.380542   -3.529291   -0.332415
Au     -2.378072    0.336319   -3.213843
Au      0.015186   -0.871074   -1.622763
Au      4.424447    0.915925    1.420829
Au      5.569783   -1.065958   -0.084365
Au     -2.534628    0.131699    2.719405
Au     -2.372711   -2.125457   -4.548792
Au      4.382120    3.288613    0.034873
Au     -4.750360   -1.512248    2.410949
Au     -4.646934    3.332476   -0.196467
Au      4.391831   -3.509110   -0.204241
Au      4.501470    1.016693   -1.507362
Au      2.294736    2.707268   -1.716319
Au      0.003356   -2.877927   -5.783036
Au      1.980857   -2.546768    3.758019
Au      2.192978   -2.266199   -4.211547
Au      1.986722   -3.408791    1.108523
Au     -0.023600    1.816157   -3.005065
Au      2.207918    2.592776    1.636483
