# Supplementary material for: Structural motifs of gold cluster anions with 17 to 69 atoms
Source: Nat Commun. 2026 Apr 10;17:5099. doi: 10.1038/s41467-026-71649-9 (PMC13246909; doi:10.1038/s41467-026-71649-9)
Supplement: Supplementary file 3 — Supplementary Data 1 [file 41467_2026_71649_MOESM3_ESM.zip › Au49-_I_C1.xyz]

   49
 
Au      2.041758    4.843815   -1.859895
Au     -1.546022    5.205695    1.174937
Au      3.347442   -0.356286   -2.243067
Au      3.575229    3.783109    0.140959
Au      2.010561    0.974708   -4.293748
Au     -3.560901   -1.257892    3.741101
Au      2.663318   -3.021284   -1.941926
Au     -0.737341    0.750074   -4.265606
Au      1.235487   -0.465210   -0.380977
Au     -3.340126    0.527838   -3.335574
Au      1.629881   -5.436647    1.792872
Au      0.946616   -3.183217    0.315743
Au     -1.048684    0.804264   -1.523502
Au      0.917651   -1.345033   -3.292983
Au      2.185878    2.446442    2.145948
Au     -2.050167    1.046769    3.618225
Au     -3.607352    0.194379    1.401584
Au     -0.659537    1.018964    1.182232
Au     -0.981132   -1.414034    4.651605
Au      1.047038    2.357820   -0.591175
Au      0.388765   -1.397133    2.240954
Au      0.564110    3.081031   -3.395905
Au      0.702852    0.884735    3.879648
Au     -3.261277    4.374032   -0.805243
Au      3.294363    2.417985   -2.344463
Au     -3.829100   -1.077389   -1.085800
Au     -0.615399    4.683206   -1.373860
Au     -2.650284   -3.677889   -1.073433
Au     -2.163696    2.985966   -2.960422
Au     -2.858799    2.828225    1.525686
Au      3.689443    1.075184    0.140974
Au     -2.303216   -3.641402    3.490999
Au      3.773485   -4.367351    0.345229
Au     -3.761188    1.716470   -0.896050
Au      1.127965    4.764776    0.928985
Au      3.007129   -0.185127    2.532063
Au     -0.894299   -5.854028    2.659589
Au     -3.120677   -5.158142    1.250792
Au     -0.104426   -3.764235   -2.244176
Au      0.454295   -3.787406    3.839609
Au      2.894606   -3.027343    2.601936
Au      1.757739   -5.523693   -1.106638
Au      1.811611   -1.543142    4.675296
Au      3.785052   -1.654017    0.282859
Au     -0.393384    3.269195    2.809219
Au     -1.347602   -1.546695    0.123906
Au     -3.773191   -2.545370    1.311408
Au     -1.775496   -1.691922   -2.908942
Au     -0.766277   -5.501878   -0.097920
