# Supplementary material for: Structural motifs of gold cluster anions with 17 to 69 atoms
Source: Nat Commun. 2026 Apr 10;17:5099. doi: 10.1038/s41467-026-71649-9 (PMC13246909; doi:10.1038/s41467-026-71649-9)
Supplement: Supplementary file 3 — Supplementary Data 1 [file 41467_2026_71649_MOESM3_ESM.zip › Au51-_I_C2v.xyz]

          51
  -188.76578647                1 ZMg                             
Au      0.0000710000     -0.0000700000      0.4902800000
Au      4.6596180000      1.0956360000     -1.2343130000
Au      2.0737970000      4.4663520000     -3.4375750000
Au     -2.9655010000      2.5810040000     -3.0737840000
Au     -1.1608800000      2.9440690000      2.9213900000
Au     -4.7149430000      1.0125970000      0.6436170000
Au      1.0683210000      1.2268160000      2.9888860000
Au      1.9775210000      0.1422380000     -1.6493750000
Au     -0.1303880000      1.9788510000     -1.6495840000
Au     -2.1643940000      4.9817710000     -2.0297710000
Au      4.1375430000      2.6695850000     -3.4372860000
Au      1.5728800000      1.8069270000     -4.1313190000
Au     -3.0764180000      0.7432130000      2.9212690000
Au     -3.7850970000      3.2941870000      2.0601790000
Au      0.4424250000      4.7668810000     -1.2342050000
Au     -1.0426080000      0.9073020000      4.7639460000
Au      3.7126340000     -0.0160260000     -3.8441390000
Au     -4.0684060000      3.5409850000     -0.6699600000
Au      0.7551540000      3.0094430000      0.9112040000
Au     -2.0347310000      1.7709670000      0.4052190000
Au     -5.2323290000      1.4562270000     -2.0298270000
Au      2.8766770000      1.1626510000      0.9107320000
Au     -0.5277000000      3.6752050000     -3.8447470000
Au      2.6591790000      3.0553960000     -1.1002420000
Au     -1.0515200000      0.9151780000     -4.2243650000
Au     -1.6534350000      4.5301100000      0.6437880000
Au     -4.6600160000     -1.0960970000     -1.2343290000
Au     -2.0729850000     -4.4664860000     -3.4373500000
Au      2.9649840000     -2.5805520000     -3.0732520000
Au      1.1609760000     -2.9436740000      2.9209430000
Au      4.7142900000     -1.0126960000      0.6433030000
Au     -1.0678210000     -1.2272470000      2.9889040000
Au     -1.9780040000     -0.1427680000     -1.6498250000
Au      0.1308440000     -1.9783180000     -1.6491440000
Au      2.1645060000     -4.9807540000     -2.0295700000
Au     -4.1373160000     -2.6703990000     -3.4374990000
Au     -1.5725310000     -1.8072290000     -4.1313250000
Au      3.0760430000     -0.7433660000      2.9208270000
Au      3.7849060000     -3.2940240000      2.0595890000
Au     -0.4420040000     -4.7663720000     -1.2341870000
Au      1.0431720000     -0.9077880000      4.7632710000
Au     -3.7128860000      0.0154320000     -3.8449240000
Au      4.0674750000     -3.5402220000     -0.6701650000
Au     -0.7544070000     -3.0093920000      0.9109880000
Au      2.0338230000     -1.7702000000      0.4041520000
Au      5.2313660000     -1.4564710000     -2.0296400000
Au     -2.8766380000     -1.1633810000      0.9109770000
Au      0.5282410000     -3.6748630000     -3.8439960000
Au     -2.6589930000     -3.0555430000     -1.1002390000
Au      1.0521810000     -0.9157170000     -4.2236280000
Au      1.6534110000     -4.5294130000      0.6434470000
