# Supplementary material for: Structural motifs of gold cluster anions with 17 to 69 atoms
Source: Nat Commun. 2026 Apr 10;17:5099. doi: 10.1038/s41467-026-71649-9 (PMC13246909; doi:10.1038/s41467-026-71649-9)
Supplement: Supplementary file 3 — Supplementary Data 1 [file 41467_2026_71649_MOESM3_ESM.zip › Au52-_I_C2v.xyz]

   52
 
Au      3.790405    1.469720   -2.111465
Au      2.361321    4.410573    1.200754
Au      4.539482    2.952876    0.112008
Au     -1.441285    2.247021   -3.555724
Au     -0.029228    4.985912   -0.034457
Au     -2.269912   -1.514449    0.716360
Au     -0.012789    1.436983    3.386798
Au     -3.786492   -1.496947   -2.101561
Au     -2.343707   -3.831001   -1.403480
Au     -0.001606    0.005112    0.969458
Au     -3.803158    1.426961   -2.119652
Au     -2.380261   -2.780818    3.413331
Au      4.597176   -1.349492    2.450818
Au      0.028049   -4.987994    0.025648
Au     -4.574536    2.898843    0.103216
Au     -2.388103    3.784959   -1.450267
Au      2.412748   -4.370956    1.253320
Au     -4.586577   -1.406514    2.440322
Au     -2.416468    4.382766    1.195217
Au     -4.828369   -0.029789    0.013801
Au     -0.027598    4.105322    2.627603
Au     -1.422714   -0.017734   -1.616295
Au     -0.012411    2.296688   -0.796128
Au     -4.540589   -2.953879    0.137476
Au      4.572761   -2.899660    0.149028
Au      2.266965    1.522213    0.703848
Au      2.389633   -3.804107   -1.398930
Au      0.004644   -1.398249    3.403111
Au      2.406404   -2.752294    3.417197
Au     -2.382358    0.004450    3.329454
Au     -2.763014   -0.041481   -4.214508
Au      1.422518    2.262945   -3.551652
Au      0.004597   -0.027332   -4.448239
Au      1.448328   -2.291329   -3.524986
Au     -2.286662    1.494109    0.699371
Au      1.425774   -0.002685   -1.612671
Au      4.580044    1.433601    2.433636
Au     -4.603034    1.376824    2.424015
Au     -0.023165    4.457539   -2.739065
Au      2.346601    3.811826   -1.444959
Au      3.806381   -1.453975   -2.093184
Au      4.827200    0.027988    0.024473
Au      0.028166   -4.491905   -2.685670
Au     -1.415691   -2.307206   -3.526982
Au      0.021059   -4.075831    2.676872
Au     -2.365290   -4.398563    1.248780
Au     -2.414432    2.790884    3.379073
Au      2.771282   -0.010586   -4.207758
Au      2.374606    0.033563    3.335074
Au      2.371816    2.820036    3.385561
Au      0.013386   -2.307213   -0.768340
Au      2.284729   -1.486543    0.722605
