# Supplementary material for: Structural motifs of gold cluster anions with 17 to 69 atoms
Source: Nat Commun. 2026 Apr 10;17:5099. doi: 10.1038/s41467-026-71649-9 (PMC13246909; doi:10.1038/s41467-026-71649-9)
Supplement: Supplementary file 3 — Supplementary Data 1 [file 41467_2026_71649_MOESM3_ESM.zip › Au55-_I_C1.xyz]

   55
 
Au      4.022125    2.063960    3.377589
Au     -4.850854   -0.116170    1.986299
Au     -4.507967   -2.639725    0.939896
Au     -0.094285    2.650886    0.099707
Au     -2.240834   -2.848487   -3.192356
Au      0.246840   -2.893105   -4.356261
Au      0.039617    0.035398    1.147095
Au     -2.418260   -1.313428   -0.301650
Au     -0.459533   -5.482998    0.488027
Au      4.077493    3.527225    1.075287
Au     -4.976528    2.342897    0.688629
Au     -2.887352    4.041334   -0.085847
Au      2.038559   -4.470240   -0.248825
Au      1.667984   -0.522225   -3.909224
Au     -0.744241   -0.580283    3.902454
Au      1.366072    0.791560   -1.308745
Au     -0.770894   -3.306543    3.761692
Au     -0.648071    5.473184   -0.772665
Au     -0.714406    2.158573    3.252830
Au     -5.029793   -0.095920   -0.733719
Au     -1.445098    0.930811   -1.714947
Au     -4.624856   -2.594496   -1.806176
Au     -3.147966    3.353711    2.582385
Au      1.303013   -4.515505    2.422012
Au      2.703059    1.031448    1.119108
Au     -3.094982   -1.879570    3.228985
Au     -0.756071    4.619956    1.887286
Au     -3.644033   -0.387595   -3.111812
Au      1.661259    3.345536    2.570345
Au     -2.525229   -4.298867    1.946405
Au     -2.465171    1.179360    0.908365
Au     -1.644754    3.690453   -2.571448
Au     -4.000205    2.224268   -1.922539
Au      2.980705    1.899218   -3.198868
Au     -3.078234    0.860945    3.774899
Au     -2.533863    1.812167   -4.301795
Au      1.625779    0.754582    3.752949
Au     -2.588893   -4.180666   -0.791806
Au     -0.066056   -1.634104   -1.732242
Au      4.625038    1.581900   -0.883674
Au     -1.122376   -0.531561   -4.371421
Au      2.097510   -1.577230    0.080499
Au      3.991742   -0.663085    3.139120
Au      1.774779    4.851471    0.285358
Au      1.101559    3.923584   -2.345074
Au      0.233320    1.871551   -3.922214
Au     -0.340470   -2.709107    0.934858
Au      1.641688   -2.012046    3.566808
Au     -0.102913   -4.465565   -2.070864
Au      3.623171   -3.080907    1.858941
Au      2.337959   -3.014665   -2.628582
Au      4.388540   -3.110209   -0.835966
Au      4.839941   -0.772049    0.523705
Au      3.693622    4.051239   -1.588189
Au      3.839767   -0.687383   -2.197222
