# Supplementary material for: Structural motifs of gold cluster anions with 17 to 69 atoms
Source: Nat Commun. 2026 Apr 10;17:5099. doi: 10.1038/s41467-026-71649-9 (PMC13246909; doi:10.1038/s41467-026-71649-9)
Supplement: Supplementary file 3 — Supplementary Data 1 [file 41467_2026_71649_MOESM3_ESM.zip › Au57-_II_Cs.xyz]

   57
 
Au      2.380969   -1.619380    3.871803
Au     -4.622316   -0.661843   -3.004048
Au     -0.079694    4.486593    2.777573
Au      3.656081    4.132272   -0.315150
Au      0.031530   -1.533759   -2.296976
Au      1.277504    5.207416    0.454160
Au      2.328831    0.149393    1.365813
Au     -1.369996   -3.963047    2.436378
Au      4.451789    1.863952   -1.643019
Au      3.823402   -2.498144    1.565208
Au      0.018299   -0.321200   -4.770028
Au     -0.026473    2.308568   -3.808967
Au     -2.438849    3.237551   -2.740264
Au      2.861769   -4.714717    0.140079
Au      1.505588   -4.091733   -2.265324
Au      2.294026    1.189377    3.989443
Au      0.035000   -2.958582    4.624841
Au     -2.540922    3.330741    2.311557
Au     -4.860501   -0.620254   -0.082025
Au      0.015208   -1.324424    2.305646
Au     -2.353417   -0.106727   -1.511937
Au      1.454157    2.440621   -0.226877
Au     -2.348096   -1.694839    3.858968
Au     -1.386106   -2.335961    0.037414
Au      4.879246   -0.463438   -0.055151
Au      2.402361   -1.868867   -3.838589
Au      0.077998   -4.847655    0.127153
Au      4.500018    1.994117    1.192671
Au     -1.359362   -4.138045   -2.272984
Au     -1.446261    5.163803    0.446523
Au     -3.749313   -2.620035    1.544735
Au     -2.318665   -1.944516   -3.850905
Au      1.483581   -3.917430    2.444278
Au     -4.571164   -0.307570    2.878469
Au      1.460298   -2.290703    0.045122
Au     -2.351255    1.114821    3.976638
Au      4.658336   -0.512435   -2.979013
Au     -4.499796    1.720165   -1.667458
Au      2.364839   -0.031066   -1.498812
Au     -4.568131    1.848093    1.167853
Au     -0.064021    4.315439   -1.848363
Au      2.348973    3.314138   -2.727255
Au     -3.762578   -2.802233   -1.480092
Au     -0.001670    0.137935   -0.151702
Au     -0.009387   -0.196979    4.873224
Au     -0.032319    1.664205    2.178827
Au     -2.339496    0.074226    1.352961
Au      2.420238    3.410757    2.325660
Au     -0.053395    2.566029    4.733676
Au     -2.708813   -4.804193    0.124638
Au      0.064148   -3.190081   -4.518718
Au     -3.785104    4.012671   -0.335481
Au      2.415143    0.937856   -4.090913
Au      4.563448   -0.160737    2.903284
Au     -1.530679    2.392553   -0.234980
Au      3.859398   -2.679219   -1.458792
Au     -2.421323    0.860443   -4.104114
