# Supplementary material for: Structural motifs of gold cluster anions with 17 to 69 atoms
Source: Nat Commun. 2026 Apr 10;17:5099. doi: 10.1038/s41467-026-71649-9 (PMC13246909; doi:10.1038/s41467-026-71649-9)
Supplement: Supplementary file 3 — Supplementary Data 1 [file 41467_2026_71649_MOESM3_ESM.zip › Au57-_I_Cs.xyz]

   57
 
Au      2.822484    3.796499   -2.581479
Au      4.036565   -1.807551    2.282798
Au     -1.514417    1.931334   -4.191617
Au      3.824948   -3.061079   -0.267342
Au     -1.426367   -2.081388    1.156830
Au      2.338660   -0.791827   -4.148897
Au     -3.805599    1.097052   -2.713106
Au     -0.010465   -0.112299    4.446339
Au      0.031367   -2.463028   -4.182774
Au     -2.308467   -0.838019   -4.158980
Au      0.050923   -4.832173   -2.685036
Au     -0.002666    0.031421    0.202487
Au      0.023173   -2.392690   -1.295769
Au     -2.286789   -3.299845   -2.707406
Au      4.293806    2.247182   -0.184715
Au     -1.479406    2.065972   -0.992882
Au     -1.388274   -4.702792   -0.287505
Au     -4.513577   -1.627508   -2.618770
Au     -0.032424    3.835265   -2.748996
Au     -0.050148    4.776063   -0.127361
Au     -2.740287   -4.324433    2.118772
Au      2.361320    0.704612    1.398875
Au      1.440356    2.093774   -0.987828
Au      3.792456    1.171403   -2.695254
Au      0.010169   -0.003801   -5.489901
Au      4.552020   -1.539126   -2.600171
Au      1.305464    4.703760    2.455115
Au      2.321658   -0.685348   -1.186828
Au     -4.978956    0.692675    2.348874
Au     -3.766576   -3.136873   -0.283433
Au     -2.785421   -0.128987    4.031953
Au      2.682016    4.472329    0.072670
Au     -1.413834    4.674166    2.448588
Au      2.357793   -3.253963   -2.697081
Au     -2.776458    4.418191    0.060456
Au      2.765591   -0.068363    4.043050
Au      4.921323   -0.453059   -0.089449
Au     -4.015484   -1.890024    2.265899
Au      0.001871    0.120167   -2.656790
Au      1.413286   -2.470555    3.890330
Au     -2.383387    0.659438    1.391341
Au      3.519647    3.110933    2.386431
Au     -2.886517    3.740204   -2.594339
Au     -0.026616    2.422778    1.498921
Au      2.813302   -4.268404    2.130033
Au     -4.916183   -0.552061   -0.108601
Au     -1.424508    2.246132    3.929957
Au     -4.339167    2.159378   -0.203892
Au     -2.308077   -0.729712   -1.195125
Au      4.951289    0.792610    2.368652
Au      1.354824    2.277467    3.939578
Au      0.036831   -4.357640    2.199497
Au     -3.598851    3.041961    2.370308
Au     -1.382063   -2.501107    3.884922
Au      1.491491    1.960454   -4.184070
Au      1.477459   -4.674174   -0.281479
Au      1.456670   -2.053529    1.162089
