# Supplementary material for: Structural motifs of gold cluster anions with 17 to 69 atoms
Source: Nat Commun. 2026 Apr 10;17:5099. doi: 10.1038/s41467-026-71649-9 (PMC13246909; doi:10.1038/s41467-026-71649-9)
Supplement: Supplementary file 3 — Supplementary Data 1 [file 41467_2026_71649_MOESM3_ESM.zip › Au58-_II_C1.xyz]

   58
 
Au     -2.785418    2.725583    4.015283
Au      3.936144   -2.511042   -3.091164
Au      1.570015    2.275821   -4.866803
Au      2.838302    4.115068   -0.349236
Au     -0.161976   -5.129749    0.175168
Au      2.223867   -3.871873    1.298472
Au      1.242867    1.498747    2.133911
Au     -4.420270   -0.261911   -2.120284
Au      4.386280   -2.323299    2.354641
Au      3.497181    2.354027   -2.889048
Au     -4.311451    2.523765    1.740568
Au     -4.638568   -2.207597    2.240159
Au      0.211654   -0.214353   -5.030520
Au     -2.666577   -4.635648   -1.080486
Au     -3.601091    2.217763   -3.412561
Au     -1.234084   -2.546141   -4.805903
Au     -0.109598   -3.727467    2.777513
Au     -1.177730    2.158145   -4.706945
Au     -4.795136    2.319014   -0.953902
Au     -0.059117    2.747634    4.324347
Au     -0.936752   -1.108970   -2.287001
Au      2.000179   -2.226711    3.755123
Au      1.303080    4.033869   -2.637330
Au      5.097234    2.393882   -0.652311
Au      1.585996    4.238505    2.166448
Au     -1.178997    4.273043    2.279264
Au     -1.403572    3.727970   -2.440646
Au      4.903440    0.038670    0.868314
Au     -0.495500   -3.998208   -2.532512
Au     -1.635056    1.572709    1.748011
Au      0.472439    1.365026   -2.497717
Au     -2.491572   -3.789428    1.461099
Au      3.652767    0.166636    3.407102
Au     -3.199527   -2.651560   -2.926374
Au      2.510574    1.362801   -0.436180
Au     -2.643814   -0.199772   -4.325409
Au      4.613968   -0.072303   -1.938831
Au     -3.839866    0.211676    3.209184
Au      0.082853    4.552122   -0.186718
Au     -2.312024   -2.174153    3.755143
Au     -2.199675    1.266111   -1.182497
Au      1.384205   -2.598707   -4.048780
Au      4.161985   -2.473075   -0.370536
Au     -1.521152    0.332672    4.731056
Au     -2.397417   -0.968695    0.727462
Au      3.924733    2.567712    1.823625
Au     -0.202531   -0.903605    2.594813
Au      2.681689    2.638979    4.275143
Au     -4.394903   -2.548555   -0.477143
Au      2.231304   -1.013307    1.146238
Au     -5.031734    0.034948    0.605742
Au     -2.622796    3.854947   -0.007783
Au      2.862286   -0.115572   -4.170671
Au     -0.088547   -2.474918    0.051380
Au      2.031144   -3.965205   -1.480853
Au      1.857188   -1.109391   -1.681868
Au      0.023311    0.291531   -0.011239
Au      1.234227    0.245623    4.808695
