# Supplementary material for: Structural motifs of gold cluster anions with 17 to 69 atoms
Source: Nat Commun. 2026 Apr 10;17:5099. doi: 10.1038/s41467-026-71649-9 (PMC13246909; doi:10.1038/s41467-026-71649-9)
Supplement: Supplementary file 3 — Supplementary Data 1 [file 41467_2026_71649_MOESM3_ESM.zip › Au58-_I_C3v.xyz]

   58
 
Au     -0.056253    4.419133   -1.978287
Au     -2.298588   -1.365896    0.552830
Au     -3.801305   -2.312067   -1.913939
Au     -0.015105   -1.519704    5.237389
Au      2.335462    3.034566   -3.071255
Au     -1.398062   -0.878520   -2.226430
Au      2.331589   -1.292326    0.588186
Au      0.069401   -4.795700    1.292983
Au      4.576289    2.713557   -1.473462
Au      3.901396   -2.187984   -1.856106
Au     -2.386544    2.958643   -3.107232
Au     -4.574270   -2.725956    0.773708
Au     -1.406878    0.737138   -4.664085
Au     -1.508575    0.860531    2.268125
Au     -0.076573    2.861670    3.841871
Au      0.009437   -1.674399    2.314515
Au     -4.639265    2.565730   -1.542822
Au     -0.000907    0.000369    0.066701
Au     -4.322045   -0.263604    2.233942
Au      1.445738    0.908520    2.290098
Au      1.451179    0.783192   -4.642350
Au      0.035194   -3.885812    3.886634
Au      2.888281   -1.649507   -4.441286
Au     -0.091101    5.334531    0.696027
Au      1.532117   -3.583534   -2.986094
Au      4.833443    0.058331   -0.411250
Au     -2.767237   -1.740677   -4.483834
Au     -0.017968    3.202439   -4.531180
Au      2.496273   -4.142936   -0.370781
Au     -2.356084   -4.221480   -0.407784
Au      4.118898    2.490017    1.223609
Au      0.046835   -2.696895   -0.547918
Au      0.096288   -5.341103   -1.396642
Au     -1.432169    0.844873    5.194088
Au     -3.797755    0.421531   -3.082870
Au      2.392103   -3.549107    2.331611
Au      2.339582    4.220383   -0.487365
Au      1.878580    3.905903    2.224769
Au     -3.471682    1.968176    3.778520
Au     -2.307762   -3.624818    2.295132
Au     -2.467129    4.144354   -0.524799
Au     -1.370813   -3.630041   -3.007998
Au     -4.215770    2.356211    1.160872
Au     -4.825766   -0.097022   -0.483635
Au      2.311353    1.372451   -0.587194
Au      4.294130   -0.125504    2.298222
Au     -2.037343    3.844112    2.193673
Au     -2.439633   -1.390262    3.881541
Au      3.349956    2.076425    3.830234
Au     -2.345426    1.299007   -0.622013
Au      1.457617   -0.833157   -2.204806
Au      1.324299    0.890023    5.214181
Au      0.062112   -1.714471   -4.618771
Au      4.647991   -2.576819    0.841987
Au      2.424170   -1.311224    3.918434
Au     -0.047030    2.680471    0.513879
Au     -0.009386    1.616461   -2.250687
Au      3.827043    0.544094   -3.025415
