# Supplementary material for: Structural motifs of gold cluster anions with 17 to 69 atoms
Source: Nat Commun. 2026 Apr 10;17:5099. doi: 10.1038/s41467-026-71649-9 (PMC13246909; doi:10.1038/s41467-026-71649-9)
Supplement: Supplementary file 3 — Supplementary Data 1 [file 41467_2026_71649_MOESM3_ESM.zip › Au60-_II_C2v.xyz]

   60
 
Au      0.018865    0.246949    5.657888
Au      4.574934   -1.304208    2.602280
Au      0.011823   -2.269348    4.645971
Au      2.342572   -0.916372    1.139276
Au      1.464145    2.119295    4.262509
Au      4.570529    1.991266   -2.157282
Au      3.825777    1.351129    2.753962
Au      2.380637    3.825585   -2.046916
Au     -0.015418   -2.952058   -3.749091
Au      2.807807   -4.422646   -1.382337
Au     -2.827602   -4.412652   -1.365313
Au      0.001239   -0.026539   -0.016619
Au      2.332395    0.784920   -1.249680
Au      3.842316   -3.406470    0.954272
Au      0.017621    4.063024    2.801266
Au     -2.365571   -0.540689    4.303354
Au     -2.288265    1.881867   -3.990749
Au     -0.002911    3.528579   -3.762836
Au      4.721840    0.367511    0.238302
Au      0.003414    2.621328   -1.043733
Au      0.000966   -2.529566    1.297152
Au      2.280647   -3.071554    3.170643
Au      2.274449    1.872893   -4.004868
Au     -2.335974   -0.907544    1.153056
Au      4.223790   -1.903243   -1.293165
Au      1.449294    1.933475    1.340782
Au      1.439958   -0.839639   -4.902512
Au     -3.803237    3.080930    0.299295
Au      2.392481   -0.549397    4.289418
Au      0.003561   -4.632639    3.292941
Au      1.398840   -1.980375   -1.410487
Au      0.006578    5.384982   -1.782319
Au     -1.410886   -1.975407   -1.402276
Au      2.842944    3.945528    2.716152
Au     -2.845414   -2.863891   -3.637269
Au     -2.334410    0.794008   -1.236355
Au      1.452769   -4.896569    0.966551
Au     -1.427636    2.124595    4.270589
Au     -4.559758   -1.287793    2.629368
Au     -4.715647    0.385542    0.266398
Au     -2.268681   -3.063537    3.184489
Au     -2.808381    3.956109    2.733015
Au     -3.801001    1.365238    2.776410
Au      3.820204   -0.320916   -3.480507
Au     -1.469894   -0.833934   -4.893066
Au     -0.012065    1.425746   -5.498726
Au      0.009785   -0.072687    2.811476
Au     -3.844069   -3.393188    0.977664
Au     -0.010286   -4.523717   -1.406424
Au     -1.435758    4.749881    0.473114
Au      3.818900    3.065577    0.276382
Au     -0.006283    0.351912   -2.820792
Au      2.815155   -2.874961   -3.654857
Au     -1.431640    1.938611    1.348518
Au     -2.374857    3.835101   -2.032085
Au     -1.459834   -4.892042    0.975035
Au     -4.234295   -1.888010   -1.266782
Au     -4.572883    2.009593   -2.129534
Au      1.459272    4.743989    0.464006
Au     -3.839865   -0.306043   -3.456444
