# Supplementary material for: Structural motifs of gold cluster anions with 17 to 69 atoms
Source: Nat Commun. 2026 Apr 10;17:5099. doi: 10.1038/s41467-026-71649-9 (PMC13246909; doi:10.1038/s41467-026-71649-9)
Supplement: Supplementary file 3 — Supplementary Data 1 [file 41467_2026_71649_MOESM3_ESM.zip › Au60-_I_Cs.xyz]

   60
 
Au      2.130676    1.317820   -4.120492
Au     -1.413807   -4.808850    0.087348
Au      0.007645   -2.878502   -3.999895
Au     -1.351102    2.367037    4.149711
Au      0.001155   -0.001669   -0.014075
Au      0.014847   -0.298097   -5.346580
Au     -4.963115   -0.701357   -0.117668
Au     -3.773110   -3.277025   -0.037854
Au     -1.372036    4.603743    2.537986
Au      1.364033    4.591073    2.548760
Au     -0.002534    0.099710    2.687573
Au      0.000685   -2.596104   -1.192663
Au      3.510386    2.894753    2.510512
Au      0.006919    5.180284    0.173878
Au     -0.006069    2.530739    1.215095
Au     -0.021994    0.045884    5.308700
Au     -2.102361    1.324049   -4.132742
Au     -4.068772   -1.814722    2.369726
Au      3.549217    3.210760   -2.548011
Au      2.709611    4.162691    0.147352
Au      3.767066   -3.287099   -0.018344
Au     -4.544361   -2.155436   -2.487618
Au      1.402761   -4.811954    0.095275
Au      0.008188   -0.060849   -2.722398
Au     -1.450961   -2.055930    1.224709
Au     -2.700422    4.171026    0.128836
Au     -2.360365   -1.405287   -4.078441
Au      4.553200   -2.167722   -2.463286
Au     -1.463664    2.004228   -1.270353
Au     -5.097401    0.707048    2.243703
Au      2.346993   -0.928434   -1.250798
Au      1.443248   -2.059591    1.231455
Au     -1.358156    4.849056   -2.196583
Au      2.868277    0.159303    3.937712
Au     -1.421654   -2.165488    4.033501
Au      1.473234    2.003359   -1.260547
Au      4.332539    0.575606   -2.560732
Au      2.719729   -4.188297    2.494144
Au     -3.526694    3.221330   -2.568613
Au      0.015286    2.950632   -3.650062
Au      4.056050   -1.825659    2.390143
Au      2.380366   -1.412025   -4.066357
Au      1.394330   -2.165850    4.040615
Au      2.330572   -3.761295   -2.449736
Au     -4.314135    0.587119   -2.584158
Au      2.442572    0.662138    1.164526
Au     -2.340742   -0.922975   -1.262265
Au     -4.496736    2.084183   -0.177620
Au     -2.883851    0.167235    3.925430
Au     -2.326043   -3.754962   -2.462170
Au      1.336657    2.358039    4.167070
Au     -0.010747   -4.238197    2.548903
Au     -2.444409    0.667540    1.154328
Au     -2.741411   -4.182696    2.478865
Au     -3.518464    2.907022    2.487759
Au      5.090275    0.694443    2.268767
Au      4.964297   -0.714231   -0.091950
Au      1.385067    4.846246   -2.188161
Au      4.504326    2.073371   -0.153045
Au      0.000047   -5.185973   -2.318611
