# Supplementary material for: Structural motifs of gold cluster anions with 17 to 69 atoms
Source: Nat Commun. 2026 Apr 10;17:5099. doi: 10.1038/s41467-026-71649-9 (PMC13246909; doi:10.1038/s41467-026-71649-9)
Supplement: Supplementary file 3 — Supplementary Data 1 [file 41467_2026_71649_MOESM3_ESM.zip › Au60-_V_C1.xyz]

   60
 
Au      4.450523    4.637470    1.083822
Au     -0.486012    5.113058   -0.010412
Au      2.643552    2.153435    4.426019
Au     -1.646133   -2.628286   -4.706217
Au     -4.162011    2.124913   -3.169301
Au      0.306856    3.821207   -2.484090
Au     -0.276737   -4.702591    0.078310
Au      1.918332   -4.165029   -1.615075
Au      2.210400    1.131017   -0.156218
Au     -3.992102   -0.211094    3.460780
Au      3.638279   -2.432044   -3.203917
Au     -1.577032    2.269036   -4.001899
Au     -0.079974    2.293366    4.753568
Au     -0.243374   -2.503502    5.187933
Au     -4.911453   -0.271180   -1.933831
Au     -2.606287   -4.322596    1.679543
Au     -4.853546    2.144407    2.245955
Au     -4.991428   -2.684602   -0.526867
Au      2.163727   -4.059532    1.176938
Au     -4.599819    2.197540   -0.470420
Au     -2.614773    2.387897    3.786241
Au      4.365089   -2.595009    2.207404
Au      4.378184    2.157084    2.282219
Au     -2.565567   -1.743661    0.531859
Au      4.001990   -2.578066   -0.498382
Au     -2.365265    3.676259   -1.631589
Au      1.063002    2.275400   -4.724677
Au      2.157277    4.053384   -0.445838
Au      2.112783    3.849801    2.314287
Au     -2.850456    3.741656    1.108662
Au      2.428281   -0.081900   -4.097023
Au     -2.735564   -4.173752   -1.044251
Au      0.908920    1.257445    2.330654
Au     -2.335157    0.775465   -1.410552
Au     -0.133054   -4.017294    2.781161
Au      4.234260   -0.007848   -1.918084
Au     -4.757301   -2.594558    2.209183
Au      0.311634    0.930691   -2.353293
Au     -5.180378   -0.224735    0.846416
Au     -0.280854   -0.201756   -4.917014
Au      1.199617   -0.188695    4.892238
Au     -0.307799    2.447976    0.067559
Au      2.086317   -2.632186    3.748207
Au     -2.350123    0.914309    1.438255
Au     -3.810881   -2.612150   -3.019196
Au      1.046005   -2.580610   -4.102102
Au      3.640007   -0.237489    3.475089
Au     -0.507437   -1.202504    2.650990
Au      2.849770    2.381728   -2.646396
Au      2.034644   -1.257026    1.297210
Au      4.623331    2.399514   -0.503113
Au     -2.611400   -2.602023    3.879758
Au      1.615146   -1.412687   -1.560576
Au     -1.658388   -0.029094    4.934759
Au     -0.569451    3.910904    2.572717
Au     -2.956735   -0.209401   -4.096873
Au     -0.584255   -4.364531   -2.717651
Au     -1.218477   -1.726849   -2.080135
Au     -0.251053   -0.333337    0.108060
Au      4.714752   -0.163626    0.815831
