# Supplementary material for: Structural motifs of gold cluster anions with 17 to 69 atoms
Source: Nat Commun. 2026 Apr 10;17:5099. doi: 10.1038/s41467-026-71649-9 (PMC13246909; doi:10.1038/s41467-026-71649-9)
Supplement: Supplementary file 3 — Supplementary Data 1 [file 41467_2026_71649_MOESM3_ESM.zip › Au62-_III_Cs.xyz]

   62
 
Au      5.603201   -1.549914    1.282985
Au      5.612748    1.211871    1.276213
Au     -0.478341    4.341661   -3.366966
Au      4.115851    2.792611   -0.419939
Au     -0.470446    4.893193   -0.708328
Au      1.927382    1.276034    0.017408
Au      0.947387    2.151708   -4.157978
Au      4.095223   -3.128018   -0.405123
Au      3.298956    1.389236   -2.731111
Au      1.861508   -4.012488   -1.908058
Au     -0.523696   -1.539766    4.578387
Au      2.233683    1.236519    4.609300
Au     -3.322693    1.237961    4.400687
Au     -0.437790   -0.150203    0.077720
Au      1.919329   -1.591407    0.023699
Au      3.322682    2.397083    2.329432
Au     -0.497141   -0.162781   -4.946685
Au     -2.858401    3.692489   -1.942595
Au     -2.808686   -4.500222    0.784202
Au     -0.505588   -5.195361   -0.681402
Au      4.393384   -0.169422   -0.749519
Au     -0.505895   -2.478388   -1.513481
Au     -0.439946    2.336491    1.364907
Au      1.830574    4.125048    0.812028
Au      1.800959   -4.437636    0.833759
Au     -2.808540    1.307209    0.141814
Au      4.140323   -0.159335    3.174308
Au      0.945603   -0.159731   -2.364140
Au      0.948252   -3.708115    3.547920
Au     -4.287496   -1.644598   -2.687098
Au      1.887131    3.685702   -1.926923
Au     -0.469010    5.170470    1.993453
Au      1.193295   -0.152769    2.401132
Au     -0.507584   -4.660070   -3.343940
Au     -1.770507   -0.140662    2.471853
Au      2.309959   -0.171176   -4.809927
Au     -3.331131   -1.489815    4.408580
Au     -2.817906   -1.591354    0.145464
Au      0.974667    3.416781    3.529801
Au     -1.942022    2.152128   -4.159106
Au     -5.045263    2.717274   -0.399801
Au     -5.231928   -0.138659   -0.510952
Au     -2.777243    4.219863    0.759509
Au     -3.301853   -0.153394   -4.810774
Au     -4.278217    1.353157   -2.693310
Au      3.305406   -2.714423    2.342613
Au     -1.993817   -3.698505    3.486958
Au     -0.506877   -5.460090    2.022037
Au     -0.492246    2.171716   -1.522614
Au     -4.380495    2.607434    2.272486
Au     -0.516615    1.266273    4.568535
Au     -1.956722   -2.463982   -4.147174
Au      3.288239   -1.729165   -2.723432
Au     -0.455944   -2.631844    1.373288
Au      2.226981   -1.535521    4.618062
Au     -1.923968   -0.151045   -2.322500
Au     -2.882107   -3.989299   -1.922741
Au     -1.969193    3.433001    3.470675
Au     -4.616949   -0.123787    2.202346
Au     -5.062682   -2.994352   -0.388330
Au      0.932457   -2.482429   -4.145851
Au     -4.396976   -2.856434    2.282173
