# Supplementary material for: Structural motifs of gold cluster anions with 17 to 69 atoms
Source: Nat Commun. 2026 Apr 10;17:5099. doi: 10.1038/s41467-026-71649-9 (PMC13246909; doi:10.1038/s41467-026-71649-9)
Supplement: Supplementary file 3 — Supplementary Data 1 [file 41467_2026_71649_MOESM3_ESM.zip › Au62-_II_C2.xyz]

   62
 
Au      4.503606    0.104809   -1.962354
Au      0.727701    4.021032   -3.016646
Au      4.769931   -0.322153    0.756808
Au      1.501399    2.322400   -5.044149
Au      5.446936    1.891267    2.236278
Au      0.731851    4.734497    1.561626
Au     -2.480666   -1.278129   -0.217064
Au     -3.274589   -3.483960    1.782481
Au      1.997667   -1.107419    1.355207
Au      3.936458   -2.335588   -3.201418
Au     -2.046730    4.029204   -2.101377
Au      2.194661   -0.909541    4.206195
Au     -4.859857   -2.485411   -0.409372
Au     -3.918946    2.309467   -3.235965
Au      1.972859   -1.184847   -1.656002
Au      0.496124    1.285781    4.793071
Au     -0.011495    2.774461   -0.331354
Au     -0.981512   -1.502080    2.105558
Au     -4.491672   -0.120769   -1.981263
Au      2.438299    4.213136   -0.747693
Au      2.059611   -4.046717   -2.060574
Au      0.013074   -0.020672   -5.169811
Au      3.238825    1.637596    3.934000
Au     -2.758341   -0.031540   -4.249235
Au     -3.987840    2.680913   -0.455751
Au      3.259618    2.490940   -2.785790
Au      2.055955   -4.315193    0.822006
Au     -0.100163    5.553508   -0.911836
Au      1.514370    3.726887    3.947256
Au     -1.962315    1.171051   -1.674702
Au     -0.513557   -1.247059    4.800854
Au     -1.527889   -3.694920    3.969020
Au     -1.268057    2.396195   -4.304660
Au      3.271368    3.498438    1.769425
Au      0.002135   -0.000808   -0.096419
Au      2.485288    1.276183   -0.215902
Au     -0.721096   -1.223176   -2.593455
Au     -2.209012    0.943800    4.189212
Au     -2.431501   -4.219375   -0.725243
Au      3.993718   -2.684447   -0.417670
Au     -0.734534   -4.722147    1.595408
Au      2.780621   -0.002188   -4.237444
Au      1.290430   -2.430895   -4.280334
Au     -3.243788   -2.512831   -2.780682
Au     -3.816294    2.802839    2.371328
Au      4.865787    2.481869   -0.407389
Au     -4.770110    0.327967    0.732600
Au     -3.251989   -1.605399    3.932467
Au     -4.886646    0.529494    3.479332
Au      0.107312   -5.561198   -0.867955
Au      0.975973    1.519581    2.098069
Au     -0.710939   -4.044948   -2.987899
Au      4.875510   -0.500960    3.505962
Au      0.736773    1.201907   -2.599439
Au      1.091818   -3.213211    3.195123
Au      0.016488   -2.777291   -0.309799
Au      3.809904   -2.783270    2.409602
Au     -2.001224    1.118725    1.337525
Au     -1.101884    3.239313    3.165331
Au     -5.451898   -1.873277    2.227058
Au     -2.055710    4.322011    0.779189
Au     -1.476190   -2.362498   -5.032214
