# Supplementary material for: Structural motifs of gold cluster anions with 17 to 69 atoms
Source: Nat Commun. 2026 Apr 10;17:5099. doi: 10.1038/s41467-026-71649-9 (PMC13246909; doi:10.1038/s41467-026-71649-9)
Supplement: Supplementary file 3 — Supplementary Data 1 [file 41467_2026_71649_MOESM3_ESM.zip › Au62-_I_C3v.xyz]

   62
 
Au     -3.822912   -2.230766   -2.135386
Au      2.809930   -1.608687   -4.741271
Au      3.841143   -2.195108   -2.137385
Au     -2.353278    3.029425   -3.321164
Au      1.594908    0.930908    2.043500
Au     -2.799194   -1.633178   -4.740471
Au     -0.019297    4.621163    3.380897
Au     -1.601326    0.916606    2.044587
Au      3.799247    0.521344   -3.322795
Au      4.012584   -2.291047    3.380240
Au      0.023728   -5.316786   -1.860145
Au      0.008703   -1.845662    2.045277
Au     -4.383312    2.505102    0.804267
Au     -4.821476   -0.028857   -0.722140
Au      1.428116    0.833084   -4.869949
Au      1.363965    2.461690    4.403549
Au      3.923900    2.289182    3.449320
Au      2.324034    3.050499   -3.322220
Au     -0.000118    0.000109   -0.086968
Au      0.005085   -1.657111   -4.869558
Au      2.814172   -0.024142    4.403173
Au      2.321442   -1.326182    0.412139
Au     -2.346453    1.340627   -0.778122
Au      0.011695   -2.703457   -0.777239
Au      2.386667    4.189602   -0.725096
Au      4.821977    0.015101   -0.725543
Au     -4.467419   -0.053692    1.981234
Au     -2.245891   -3.862372    1.981818
Au      0.022705   -5.049447    0.805133
Au     -1.416294   -0.826457   -2.426856
Au      4.608832   -2.633004    0.597409
Au      4.591881    2.678529   -1.863944
Au     -1.439451    0.820044   -4.869739
Au     -0.010823    2.673354    0.411013
Au     -2.309156   -1.347441    0.413605
Au     -1.427451   -2.422149    4.406423
Au      2.187481    3.897192    1.977822
Au      2.435036   -4.162034   -0.722984
Au     -2.811026   -0.049636    4.406176
Au      1.451409   -2.409732    4.405379
Au     -0.016802    3.237738   -4.741236
Au     -2.424482    4.168498   -0.723612
Au     -3.806427    0.485952   -3.319590
Au     -3.941303    2.253620    3.452854
Au      1.478683   -3.540436   -3.321071
Au      2.282156   -3.842379    1.980229
Au      1.421576   -0.813555   -2.427866
Au     -4.584392   -2.674066    0.601487
Au     -1.383071    2.450043    4.405455
Au      4.469868   -0.013473    1.977511
Au     -4.615917    2.637043   -1.861141
Au     -3.989960   -2.327109    3.383976
Au     -1.450242   -3.553491   -3.318918
Au     -0.024011    5.307744    0.597633
Au     -0.007835    1.637102   -2.428376
Au      0.021174   -4.539722    3.453386
Au      4.362184    2.544794    0.801395
Au     -0.020003    4.423607   -2.137621
Au     -2.398452   -4.183964   -0.721436
Au      0.001905    0.001312    4.423725
Au     -2.220499    3.877538    1.979507
Au      2.334539    1.361228   -0.779355
