# Supplementary material for: Structural motifs of gold cluster anions with 17 to 69 atoms
Source: Nat Commun. 2026 Apr 10;17:5099. doi: 10.1038/s41467-026-71649-9 (PMC13246909; doi:10.1038/s41467-026-71649-9)
Supplement: Supplementary file 3 — Supplementary Data 1 [file 41467_2026_71649_MOESM3_ESM.zip › Au63-_I_C1.xyz]

   63
 
Au     -0.002014   -4.808253   -0.430844
Au     -4.093141   -4.353939    2.265111
Au     -2.619897   -4.133173    4.572080
Au      0.120027   -4.196732    4.497282
Au     -0.594082    5.865897   -0.485741
Au      3.983242    2.799997    2.629328
Au     -3.102466   -2.047216   -4.360262
Au     -5.112607    2.636345   -2.111315
Au     -0.770671    4.559598   -3.061603
Au     -0.044380   -2.203072   -0.161162
Au      1.209169   -3.386970   -2.713508
Au      2.085068    1.940504   -1.183307
Au     -2.496966    0.603693    4.107445
Au      2.326876   -1.674118   -4.850309
Au     -2.975100    2.865254   -3.799607
Au      1.597004    3.179997    3.896140
Au      1.507569   -1.861810    4.098764
Au     -5.144001    0.226844   -0.618643
Au     -1.368616   -3.383047    2.163357
Au     -3.809699    2.885455    3.188157
Au     -4.974442   -2.173507    0.831492
Au      2.628242   -3.402824   -0.337782
Au     -4.583380    2.846651    0.557436
Au     -1.138492    3.097351    3.837067
Au      4.925399   -1.848008   -0.099345
Au      4.750956    2.894707    0.006163
Au     -2.546009   -0.961863    0.486246
Au      3.678543   -1.853332   -2.506182
Au     -2.956006    4.398331   -1.341930
Au     -0.714717    2.943636   -5.364753
Au      1.691883    4.720100   -1.803943
Au      2.446172    4.194264    0.778042
Au     -2.455843    4.530158    1.387388
Au      0.831944    0.629687   -5.246125
Au     -2.758718   -3.874985   -0.142182
Au      1.247958    1.707121    1.640705
Au     -2.679052    1.573716   -1.161101
Au      1.333995   -3.796948    2.014665
Au      3.285824    0.787958   -3.837423
Au     -3.591476   -1.833393    3.288628
Au     -0.396339    1.772090   -2.840137
Au     -4.545656    0.436207    2.080004
Au     -1.964763    0.449620   -5.011880
Au      2.878495    0.445506    3.547976
Au     -0.336445    3.231109   -0.294829
Au      3.465103   -2.009211    2.213223
Au     -1.884749    1.670011    1.550142
Au     -4.138812   -2.138360   -1.817590
Au     -0.373322   -1.931255   -4.637913
Au      4.706885    0.458290    1.404394
Au     -0.327014   -0.700844    2.233462
Au      1.720445    3.149612   -4.118225
Au      2.359712   -0.546875    0.123139
Au      4.007267    3.225740   -2.602402
Au     -1.196333   -1.733323    4.745362
Au      1.164878   -0.569288   -2.507617
Au      0.287506    0.740343    4.527845
Au      0.163420    4.819778    2.098498
Au     -4.208906    0.308249   -3.323322
Au     -1.553732   -3.605344   -2.578563
Au     -1.669495   -0.806794   -2.310357
Au     -0.207412    0.495193   -0.330321
Au      4.693071    0.586155   -1.467269
