# Supplementary material for: Structural motifs of gold cluster anions with 17 to 69 atoms
Source: Nat Commun. 2026 Apr 10;17:5099. doi: 10.1038/s41467-026-71649-9 (PMC13246909; doi:10.1038/s41467-026-71649-9)
Supplement: Supplementary file 3 — Supplementary Data 1 [file 41467_2026_71649_MOESM3_ESM.zip › Au64-_II_C1.xyz]

   64
 
Au     -2.961983   -4.745281    3.819548
Au      0.451840   -5.028286   -0.479761
Au     -3.659824   -4.078420   -3.211336
Au     -5.350718   -4.040359   -1.048206
Au     -4.333571   -4.427254    1.445786
Au      0.502303    5.671645    0.134434
Au     -0.934761    2.105206    5.062276
Au      2.970773   -1.885646   -4.422463
Au      0.318725    2.973855   -4.982253
Au      2.814880    4.370932   -1.113455
Au      0.063203   -2.439916   -0.125803
Au      2.990468   -3.744717    0.001401
Au      1.912872    1.422629    1.964749
Au     -4.700397    0.677133   -0.633847
Au      5.314432   -2.120084    0.518850
Au      2.657552    2.948776   -3.559750
Au     -3.059379    2.691570    3.445476
Au     -3.505428   -2.212677    2.900084
Au     -1.174593    0.579379   -4.747945
Au     -2.675867   -3.259082   -0.658594
Au     -4.172873    3.104098   -1.889318
Au     -2.551466   -1.815192   -4.306991
Au      1.207764   -3.908311    2.111522
Au     -1.967434    3.116956   -3.512018
Au     -3.846848    2.990933    0.842362
Au      1.680316   -2.651357    4.505517
Au      1.797773    2.029844    5.014338
Au     -1.398904   -0.879110   -2.010909
Au      3.618252   -2.512825    2.593473
Au      0.417035    4.473316   -2.521408
Au      4.942427    2.785017   -2.025644
Au      2.522460    4.283763    1.620292
Au      0.468254    3.720135    3.301282
Au     -1.930219    4.527277   -1.021475
Au      5.279187    0.322506   -0.772583
Au     -0.913284   -3.745531   -2.725420
Au     -0.992410    1.497389    2.114811
Au      0.253619    1.621753   -2.503797
Au     -1.445622   -4.211374    1.594687
Au      4.773501    0.204864    2.013750
Au     -4.474841   -1.614838   -2.220179
Au      2.651311    1.541378   -0.950729
Au     -3.483765    0.741508   -3.226476
Au      4.088426    0.456322   -3.326053
Au     -2.261883   -0.099350    4.078171
Au      0.385583    3.019472    0.096505
Au     -1.027760   -2.729292    4.044472
Au     -2.027312    1.626593   -0.776074
Au      0.214099   -1.883309   -4.467792
Au      4.197511   -2.063157   -1.970485
Au      0.312441   -0.350347    5.138849
Au     -2.125506   -0.888664    0.848320
Au      4.628088    2.711139    0.713246
Au      0.503487   -1.066721    2.409606
Au      3.933967    2.536682    3.379313
Au     -4.894290   -1.788781    0.551190
Au      2.712718   -0.964162    0.420866
Au     -4.177843    0.483846    2.122001
Au     -1.618004    4.433148    1.705100
Au      1.689698    0.560252   -4.808905
Au      1.824188   -3.630901   -2.540752
Au      1.583564   -0.858313   -2.204901
Au      0.281702    0.285961   -0.029657
Au      3.006266   -0.226658    4.099034
