# Supplementary material for: Structural motifs of gold cluster anions with 17 to 69 atoms
Source: Nat Commun. 2026 Apr 10;17:5099. doi: 10.1038/s41467-026-71649-9 (PMC13246909; doi:10.1038/s41467-026-71649-9)
Supplement: Supplementary file 3 — Supplementary Data 1 [file 41467_2026_71649_MOESM3_ESM.zip › Au64-_I_C1.xyz]

   64
 
Au      6.222665    0.836425   -0.321435
Au      5.832245   -1.648773   -1.578470
Au      4.201538    0.486932   -2.150337
Au      0.247417    4.094545   -2.891419
Au      4.173396   -0.856320    0.525699
Au      1.024676    2.410305   -4.934927
Au      4.649984    1.532240    1.927132
Au      0.238843    4.787790    1.686638
Au     -2.755682   -1.244888    0.052267
Au     -3.580628   -3.366930    1.922715
Au      1.656815   -1.003321    1.657540
Au      3.591381   -2.238904   -3.137279
Au     -2.492902    4.057392   -1.982433
Au      1.363835   -0.857842    4.446065
Au     -5.150119   -2.440954   -0.297933
Au     -4.300501    2.306409   -3.153627
Au      1.838908   -1.183088   -1.320497
Au     -0.110988    1.473959    4.949277
Au     -0.383991    2.833865   -0.258014
Au     -1.162709   -1.215537    2.415090
Au     -4.830188   -0.089393   -1.837285
Au      1.985588    4.391666   -0.637000
Au      1.595342   -4.045502   -2.045995
Au     -0.365502    0.028906   -5.008664
Au      2.687725    1.612854    3.962991
Au     -3.108866   -0.014066   -4.095621
Au     -4.393966    2.692396   -0.392070
Au      2.762832    2.736245   -2.779863
Au      1.684551   -4.647282    0.765604
Au     -0.577774    5.612841   -0.767542
Au      1.051616    3.788104    4.073430
Au     -2.304785    1.170336   -1.540633
Au     -1.278528   -0.983057    5.194661
Au     -1.782924   -3.441734    4.041207
Au     -1.675954    2.429831   -4.173089
Au      2.788657    3.545542    1.864826
Au     -0.280066    0.041360    0.037924
Au      2.218902    1.337195   -0.044020
Au     -0.988847   -1.232132   -2.371125
Au     -2.840983    1.148400    4.312391
Au     -2.816435   -4.168571   -0.577528
Au      3.825866   -3.399245   -0.582499
Au     -1.117429   -4.744006    1.733097
Au      2.359267    0.097866   -4.142365
Au      0.958088   -2.344376   -4.127670
Au     -3.563488   -2.471969   -2.645726
Au     -4.304350    2.813183    2.433459
Au      4.391122    2.939313   -0.487741
Au     -5.092595    0.356654    0.857485
Au     -3.742213   -1.503002    4.041480
Au     -5.462920    0.588534    3.557622
Au     -0.387513   -5.560592   -0.762084
Au      0.445113    1.653670    2.209049
Au     -1.123099   -4.011953   -2.866498
Au      3.941262   -0.725412    3.360965
Au      0.423038    1.210320   -2.432771
Au      0.832541   -3.283575    3.136337
Au     -0.246498   -2.752636   -0.054367
Au      3.458470   -3.122346    2.150743
Au     -2.348727    1.227646    1.441439
Au     -1.626627    3.410569    3.352492
Au     -5.870069   -1.833629    2.295047
Au     -2.515863    4.347748    0.889741
Au     -1.791353   -2.302326   -4.864123
