# Supplementary material for: Structural motifs of gold cluster anions with 17 to 69 atoms
Source: Nat Commun. 2026 Apr 10;17:5099. doi: 10.1038/s41467-026-71649-9 (PMC13246909; doi:10.1038/s41467-026-71649-9)
Supplement: Supplementary file 3 — Supplementary Data 1 [file 41467_2026_71649_MOESM3_ESM.zip › Au67-_I_Cs.xyz]

67

Au 12.75257 13.85536 13.81403
Au 17.58334 13.45902 14.39304
Au 16.41932 9.95627 14.41327
Au 15.24492 17.74212 14.56307
Au 19.43476 18.29603 16.43593
Au 16.3498 11.70265 18.95992
Au 12.37335 14.05075 20.13751
Au 20.40723 13.27997 14.5385
Au 14.48314 18.49275 19.03819
Au 17.63247 11.34533 16.51219
Au 18.47748 17.06222 10.99792
Au 10.30793 13.00791 12.51576
Au 18.10778 12.35885 9.67251
Au 15.181 14.9144 14.84415
Au 11.86101 18.12367 19.94857
Au 10.03288 15.27376 19.39844
Au 10.46811 17.83324 15.38364
Au 15.47935 13.46963 12.46514
Au 16.44241 16.41689 19.63594
Au 13.57635 11.94838 18.77439
Au 12.78909 12.52472 11.22977
Au 10.25596 15.42182 13.89716
Au 12.24245 18.96848 17.32342
Au 12.34534 11.18602 16.40363
Au 13.82842 16.31947 20.57573
Au 18.93863 10.98907 14.09708
Au 18.84079 16.20531 18.13448
Au 20.17962 15.81931 15.54374
Au 17.82688 14.00518 19.40356
Au 17.19942 11.13848 11.96043
Au 16.99475 15.83247 12.92084
Au 11.60572 17.60162 12.80126
Au 10.47449 12.93356 15.27749
Au 15.05666 10.30541 16.99685
Au 14.08 14.71483 10.08161
Au 19.57953 12.64268 11.99228
Au 15.12637 13.95067 20.02141
Au 15.16168 20.57517 13.97492
Au 14.50989 10.68191 12.35938
Au 11.57893 15.12497 11.37845
Au 17.36624 19.53858 15.21999
Au 9.8985 15.31312 16.61831
Au 12.92201 17.24241 10.28283
Au 13.75172 9.4357 14.7272
Au 11.96543 11.11848 13.59595
Au 12.36217 16.10317 18.05481
Au 14.97149 16.4027 17.2155
Au 16.9909 18.42897 17.80085
Au 19.88837 15.33176 12.76889
Au 16.23389 13.80109 17.10835
Au 13.3674 13.90139 16.73366
Au 19.11458 13.65736 16.95743
Au 19.59061 14.67171 10.11843
Au 16.88089 18.90358 12.46023
Au 15.69513 17.23263 10.56702
Au 12.78539 16.36459 15.29046
Au 19.063 17.78069 13.72877
Au 14.04208 16.07558 12.60552
Au 14.82767 19.72066 16.58641
Au 12.76558 19.33501 14.65165
Au 9.87848 17.69184 18.07877
Au 16.84331 14.74291 10.19943
Au 15.35955 12.2012 10.05968
Au 14.03032 18.94626 12.11522
Au 10.9937 13.05306 17.98898
Au 17.42308 16.31471 15.72574
Au 14.75866 12.16056 14.92431
