# Supplementary material for: Structural motifs of gold cluster anions with 17 to 69 atoms
Source: Nat Commun. 2026 Apr 10;17:5099. doi: 10.1038/s41467-026-71649-9 (PMC13246909; doi:10.1038/s41467-026-71649-9)
Supplement: Supplementary file 3 — Supplementary Data 1 [file 41467_2026_71649_MOESM3_ESM.zip › Au69-_II_C1.xyz]

69
-260.48777622  17
Au 12.96969 14.0588 17.76359
Au 13.08371 12.0547 15.81085
Au 20.73881 18.40246 14.61683
Au 19.96749 16.3129 16.17454
Au 11.31899 18.7981 17.0553
Au 15.75816 17.1624 15.15415
Au 14.574 13.25426 10.6276
Au 11.19376 16.39903 18.52028
Au 16.01877 18.75473 17.46904
Au 16.33234 20.37298 12.11709
Au 13.44753 13.29814 13.21263
Au 16.23282 19.98255 14.83128
Au 18.59243 11.62604 13.89581
Au 13.94742 9.56406 14.83558
Au 12.16523 12.01124 11.01341
Au 9.89164 14.16584 17.3575
Au 11.35336 9.73522 15.96293
Au 13.00751 11.77667 19.74659
Au 17.25255 14.71776 15.89032
Au 16.5087 9.80897 13.72284
Au 18.37494 18.67286 15.96295
Au 18.87065 13.98054 12.42961
Au 13.48458 15.73059 20.018
Au 10.56705 16.10751 13.1008
Au 10.04541 16.67465 15.91199
Au 15.51166 12.81896 17.39552
Au 12.1205 14.82424 11.16467
Au 16.97585 14.56916 10.40881
Au 16.27179 17.48071 12.36749
Au 15.87545 12.3046 14.60192
Au 15.5185 10.72061 19.27692
Au 18.01134 16.93038 18.06373
Au 16.81896 17.16769 9.51904
Au 20.62955 18.33035 11.90772
Au 16.09758 14.74118 13.07963
Au 15.36197 15.74344 17.78243
Au 11.01772 11.70149 17.92671
Au 14.72019 18.80203 10.49978
Au 13.63908 16.2276 13.41541
Au 13.04167 16.70425 16.26227
Au 18.20703 11.98527 16.57023
Au 14.52484 14.54641 15.43159
Au 16.07771 10.17026 16.54626
Au 17.65086 12.42272 19.23061
Au 10.46086 13.26025 12.8041
Au 10.03296 12.05862 15.34744
Au 17.30983 15.04924 19.88919
Au 11.68141 18.33173 14.29397
Au 13.44504 9.95399 17.67125
Au 13.50535 18.19582 18.62823
Au 15.10884 13.47509 20.11446
Au 8.90919 14.49115 14.74413
Au 14.3511 10.79293 12.2851
Au 15.80161 17.3504 19.92449
Au 14.48404 16.02095 10.50366
Au 12.35017 17.65752 11.52379
Au 18.66413 19.76506 13.41738
Au 11.22661 13.88809 19.82444
Au 11.75753 10.81572 13.46336
Au 11.71134 14.44602 15.14779
Au 18.29794 19.1076 10.71235
Au 14.0267 19.23057 13.19876
Au 20.78498 15.88568 13.29238
Au 19.15596 14.31333 17.88008
Au 16.79174 12.14393 11.88225
Au 19.79231 13.82713 15.04628
Au 19.00404 16.35895 11.02415
Au 18.23504 16.52773 13.95231
Au 13.77956 19.42844 15.97408
