# Supplementary material for: Structural motifs of gold cluster anions with 17 to 69 atoms
Source: Nat Commun. 2026 Apr 10;17:5099. doi: 10.1038/s41467-026-71649-9 (PMC13246909; doi:10.1038/s41467-026-71649-9)
Supplement: Supplementary file 3 — Supplementary Data 1 [file 41467_2026_71649_MOESM3_ESM.zip › Au69-_I_C1.xyz]

69

Au 15.61734 12.39648 13.96623
Au 18.5782 19.13203 14.13781
Au 12.203 13.88166 10.83288
Au 13.78119 16.26081 10.50916
Au 13.2864 18.54534 12.3184
Au 11.81185 15.25034 17.08865
Au 13.94583 11.68951 11.7219
Au 13.47738 10.56992 14.34583
Au 16.55671 20.29414 15.68273
Au 9.76206 14.2295 12.25324
Au 19.26119 12.89011 12.02792
Au 17.60657 15.66365 16.808
Au 19.36583 13.67446 17.79502
Au 13.75604 14.44657 12.97063
Au 11.18664 14.7625 14.52392
Au 11.62663 12.22946 13.0607
Au 18.13883 10.92148 13.70292
Au 18.23056 15.67292 19.56551
Au 20.61879 14.93053 13.30273
Au 11.9335 12.56244 18.24734
Au 15.71644 15.00849 14.84842
Au 9.44783 13.11123 17.09888
Au 17.86991 18.1489 11.54108
Au 16.4368 10.77032 18.25394
Au 16.12868 13.05674 16.76246
Au 9.74739 17.25022 16.1866
Au 15.46126 16.82641 12.77559
Au 16.428 17.56232 18.65075
Au 13.82232 19.44679 14.90961
Au 20.45747 17.23793 15.22327
Au 15.68368 9.77448 12.8936
Au 14.65051 15.47778 17.36077
Au 11.56397 16.37843 12.08494
Au 11.31045 11.44076 15.79649
Au 16.53325 16.14298 10.02223
Au 14.53871 12.73637 19.16965
Au 14.96921 13.74691 10.20814
Au 20.36314 17.60712 12.54247
Au 12.81925 14.86242 19.71395
Au 18.2341 13.72808 14.82913
Au 13.40912 13.4142 15.64842
Au 18.10405 16.36504 13.91022
Au 19.1302 15.65772 11.07529
Au 15.34806 18.5922 10.52881
Au 15.52023 15.27555 20.01013
Au 10.16976 14.21228 19.54058
Au 21.10655 14.61841 15.92859
Au 14.71114 19.36778 17.52221
Au 9.2248 12.56449 14.42299
Au 16.81563 14.38316 12.32761
Au 13.62467 17.40882 19.12986
Au 20.17611 16.42875 17.81489
Au 18.50015 11.39511 16.45974
Au 15.96238 19.58961 13.08136
Au 16.11529 10.10763 15.59151
Au 16.74992 11.68698 11.29212
Au 18.40929 18.40392 16.83738
Au 9.21383 16.72284 13.51073
Au 8.28766 14.95008 15.32597
Au 13.88698 11.0021 17.0632
Au 17.77318 13.67452 9.75334
Au 12.18994 18.31099 16.92186
Au 8.50242 15.64686 17.95934
Au 17.25049 13.12359 19.42092
Au 15.94196 17.63753 15.58857
Au 11.3118 18.35436 14.20133
Au 10.79736 16.93904 18.95023
Au 20.48882 12.30512 14.52544
Au 13.35133 16.54275 14.92388
