# Supplementary material for: Structural motifs of gold cluster anions with 17 to 69 atoms
Source: Nat Commun. 2026 Apr 10;17:5099. doi: 10.1038/s41467-026-71649-9 (PMC13246909; doi:10.1038/s41467-026-71649-9)
Supplement: Supplementary file 3 — Supplementary Data 1 [file 41467_2026_71649_MOESM3_ESM.zip › Au_big.fdf]

SystemName          Au30
SystemLabel         Au30

NumberOfAtoms       30
NumberOfSpecies     1

%block ChemicalSpeciesLabel
 1 79 Au
%endblock ChemicalSpeciesLabel

PAO.BasisType       split
%block PAO.BasisSizes
 Au   DZP
%endblock PAO.BasisSizes
PAO.EnergyShift     30.0 meV
PAO.SplitNorm       0.15

%block PAO.Basis                 # Define Basis set
Au                    4                    # Species label, number of l-shells
 n=6   0   2 P   1                   # n, l, Nzeta, Polarization, NzetaPol
   8.711      5.687
   1.000      1.000
 n=6   1   3 P   1                   # n, l, Nzeta, Polarization, NzetaPol
   9.000      7.000      5.300
   1.000      1.000      1.000
 n=5   2   3 P   2                   # n, l, Nzeta
   8.100      5.200      3.100
   1.000      1.000      1.000
 n=5   3   1 P   1                   # n, l, Nzeta
   7.904
   1.000
%endblock PAO.Basis

NetCharge           -1
AtomicCoordinatesFormat  Ang
LatticeConstant     30.0 Ang
%block AtomicCoordinatesAndAtomicSpecies < fort.15

XC.functional       GGA
XC.authors          PBEsol

MeshCutoff          180.0 Ry
Filtercutoff        180.0 Ry

Spin                polarized
MaxSCFIterations     200
SCF.Mix              Hamiltonian
SCF.Mix.Spin         all
SCF.Mixer.Method     Broyden
SCF.Mixer.Variant    original
SCF.Mixer.History    6
SCF.H.Converge       false
SCF.DM.Converge      true
SCF.DM.Tolerance     1.d-4

SolutionMethod         diagon
NumberofEigenStates    250
Diag.DivideAndConquer  true 
OccupationFunction     FD
ElectronicTemperature  50.0 K

MD.TypeOfRun         CG
MD.NumCGsteps        500
MD.MaxCGDispl         0.1 Bohr
MD.MaxForceTol        0.01 eV/Ang
DM.AllowExtrapolation  true

WriteCoorInitial     true
WriteCoorStep        true
WriteForces          true
WriteDM              true
WriteCoorXmol        true
WriteMDXmol          true
WriteMDHistory       false

MD.UseSaveXV         true
UseSaveData          true
