# Supplementary material for: Structural motifs of gold cluster anions with 17 to 69 atoms
Source: Nat Commun. 2026 Apr 10;17:5099. doi: 10.1038/s41467-026-71649-9 (PMC13246909; doi:10.1038/s41467-026-71649-9)
Supplement: Supplementary file 3 — Supplementary Data 1 [file 41467_2026_71649_MOESM3_ESM.zip › INCAR]

SYSTEM = Au67-

LHFCALC = .TRUE.
ALGO = Damped		
TIME = 0.3             

GGA = PE 

ENCUT = 229.943   
PREC = Accurate   
PRECFOCK = Normal 
LMAXFOCK = 4      
LREAL = Auto

ISTART = 1
ICHARG = 1 

ISMEAR = 1 
SIGMA = 0.04 
EDIFF = 1.d-4   
NELM  = 200     
EDIFFG = -0.02 
ISPIN = 2 

LSORBIT = .TRUE.
SAXIS = 0 0 1
LMAXMIX = 4
NBANDS = 960
GGA_COMPAT = .FALSE.
ISYM = 0

IVDW = 12
VDW_S8 = 1.2177
VDW_A1 = 0.4145
VDW_A2 = 4.8593

IBRION = 2       
NSW = 0 

NELECT = 738     
IDIPOL = 4 
DIPOL = 0.5 0.5 0.5  
LDIPOL = .TRUE. 

LAECHG = .FALSE. 
