# Supplementary material for: Structural motifs of gold cluster anions with 17 to 69 atoms
Source: Nat Commun. 2026 Apr 10;17:5099. doi: 10.1038/s41467-026-71649-9 (PMC13246909; doi:10.1038/s41467-026-71649-9)
Supplement: Supplementary file 3 — Supplementary Data 1 [file 41467_2026_71649_MOESM3_ESM.zip › POTCAR]

  PAW_PBE Au 04Oct2007                   
   11.0000000000000     
 parameters from PSCTR are:
   VRHFIN =Au: s1d10
   LEXCH  = PE
   EATOM  =   926.0867 eV,   68.0654 Ry

   TITEL  = PAW_PBE Au 04Oct2007
   LULTRA =        F    use ultrasoft PP ?
   IUNSCR =        1    unscreen: 0-lin 1-nonlin 2-no
   RPACOR =    2.330    partial core radius
   POMASS =  196.966; ZVAL   =   11.000    mass and valenz
   RCORE  =    2.500    outmost cutoff radius
   RWIGS  =    2.840; RWIGS  =    1.503    wigner-seitz radius (au A)
   ENMAX  =  229.943; ENMIN  =  172.457 eV
   ICORE  =        3    local potential
   LCOR   =        T    correct aug charges
   LPAW   =        T    paw PP
   EAUG   =  356.670
   DEXC   =    0.000
   RMAX   =    2.562    core radius for proj-oper
   RAUG   =    1.300    factor for augmentation sphere
   RDEP   =    2.598    radius for radial grids
   RDEPT  =    2.193    core radius for aug-charge
 
   Atomic configuration
   16 entries
     n  l   j            E        occ.
     1  0  0.50    -80748.5001   2.0000
     2  0  0.50    -14244.7466   2.0000
     2  1  1.50    -12310.9591   6.0000
     3  0  0.50     -3362.1768   2.0000
     3  1  1.50     -2801.5463   6.0000
     3  2  2.50     -2203.8206  10.0000
     4  0  0.50      -729.8168   2.0000
     4  1  1.50      -546.0527   6.0000
     4  2  2.50      -325.7302  10.0000
     4  3  3.50       -81.1472  14.0000
     5  0  0.50      -108.3201   2.0000
     5  1  1.50       -59.7479   6.0000
     5  2  2.50        -6.8783  10.0000
     6  0  0.50        -5.7602   1.0000
     6  1  1.50        -6.8029   0.0000
     5  3  2.50        -1.3606   0.0000
   Description
     l       E           TYP  RCUT    TYP  RCUT
     2     -6.8782861     23  2.500
     2     -8.2388687     23  2.500
     0     -5.7601759     23  2.500
     0     -0.8493231     23  2.500
     1     -2.7211652     23  2.500
     1     27.2116520     23  2.500
     3     -1.3605826     23  2.500
   Error from kinetic energy argument (eV)
   NDATA  =      100
   STEP   =   20.000   1.050
  211.      208.      206.      203.      201.      197.      192.      190.
  185.      180.      178.      172.      167.      161.      155.      150.
  143.      137.      131.      122.      116.      110.      101.      94.8
  89.0      80.6      72.5      67.4      60.0      53.1      46.6      40.7
  35.2      30.3      25.8      21.8      17.2      14.2      10.9      8.81
  6.51      4.71      3.32      2.28      1.52     0.978     0.610     0.325
 0.193     0.107     0.716E-01 0.620E-01 0.597E-01 0.594E-01 0.558E-01 0.494E-01
 0.409E-01 0.299E-01 0.202E-01 0.131E-01 0.870E-02 0.658E-02 0.589E-02 0.580E-02
 0.568E-02 0.514E-02 0.421E-02 0.313E-02 0.208E-02 0.149E-02 0.120E-02 0.113E-02
 0.112E-02 0.103E-02 0.829E-03 0.620E-03 0.436E-03 0.343E-03 0.320E-03 0.315E-03
 0.281E-03 0.220E-03 0.160E-03 0.122E-03 0.114E-03 0.111E-03 0.967E-04 0.722E-04
 0.538E-04 0.480E-04 0.468E-04 0.412E-04 0.305E-04 0.240E-04 0.225E-04 0.212E-04
 0.168E-04 0.129E-04 0.117E-04 0.111E-04
END of PSCTR-controll parameters
 local part
   75.5890395431569     
  0.10589055E+03  0.10587950E+03  0.10586221E+03  0.10583343E+03  0.10579316E+03
  0.10574145E+03  0.10567831E+03  0.10560376E+03  0.10551779E+03  0.10542037E+03
  0.10531146E+03  0.10519096E+03  0.10505878E+03  0.10491478E+03  0.10475881E+03
  0.10459070E+03  0.10441026E+03  0.10421729E+03  0.10401159E+03  0.10379296E+03
  0.10356116E+03  0.10331598E+03  0.10305717E+03  0.10278451E+03  0.10249772E+03
  0.10219656E+03  0.10188073E+03  0.10154997E+03  0.10120396E+03  0.10084241E+03
  0.10046501E+03  0.10007145E+03  0.99661410E+02  0.99234574E+02  0.98790626E+02
  0.98329252E+02  0.97850138E+02  0.97352980E+02  0.96837474E+02  0.96303329E+02
  0.95750261E+02  0.95178001E+02  0.94586295E+02  0.93974907E+02  0.93343622E+02
  0.92692249E+02  0.92020622E+02  0.91328603E+02  0.90616087E+02  0.89882999E+02
  0.89129298E+02  0.88354983E+02  0.87560089E+02  0.86744693E+02  0.85908915E+02
  0.85052919E+02  0.84176917E+02  0.83281169E+02  0.82365983E+02  0.81431719E+02
  0.80478789E+02  0.79507656E+02  0.78518835E+02  0.77512893E+02  0.76490449E+02
  0.75452176E+02  0.74398794E+02  0.73331077E+02  0.72249845E+02  0.71155969E+02
  0.70050365E+02  0.68933994E+02  0.67807858E+02  0.66672999E+02  0.65530499E+02
  0.64381469E+02  0.63227054E+02  0.62068427E+02  0.60906781E+02  0.59743333E+02
  0.58579315E+02  0.57415971E+02  0.56254554E+02  0.55096321E+02  0.53942528E+02
  0.52794429E+02  0.51653266E+02  0.50520268E+02  0.49396650E+02  0.48283598E+02
  0.47182278E+02  0.46093821E+02  0.45019325E+02  0.43959849E+02  0.42916408E+02
  0.41889974E+02  0.40881467E+02  0.39891757E+02  0.38921655E+02  0.37971916E+02
  0.37043233E+02  0.36136238E+02  0.35251495E+02  0.34389503E+02  0.33550693E+02
  0.32735428E+02  0.31944001E+02  0.31176634E+02  0.30433483E+02  0.29714632E+02
  0.29020097E+02  0.28349828E+02  0.27703708E+02  0.27081554E+02  0.26483122E+02
  0.25908107E+02  0.25356145E+02  0.24826818E+02  0.24319654E+02  0.23834133E+02
  0.23369688E+02  0.22925711E+02  0.22501554E+02  0.22096534E+02  0.21709937E+02
  0.21341022E+02  0.20989026E+02  0.20653164E+02  0.20332639E+02  0.20026641E+02
  0.19734355E+02  0.19454961E+02  0.19187641E+02  0.18931582E+02  0.18685980E+02
  0.18450043E+02  0.18222995E+02  0.18004076E+02  0.17792551E+02  0.17587708E+02
  0.17388863E+02  0.17195359E+02  0.17006575E+02  0.16821919E+02  0.16640836E+02
  0.16462810E+02  0.16287358E+02  0.16114039E+02  0.15942451E+02  0.15772230E+02
  0.15603052E+02  0.15434634E+02  0.15266729E+02  0.15099131E+02  0.14931669E+02
  0.14764212E+02  0.14596660E+02  0.14428950E+02  0.14261050E+02  0.14092957E+02
  0.13924700E+02  0.13756331E+02  0.13587928E+02  0.13419590E+02  0.13251438E+02
  0.13083608E+02  0.12916252E+02  0.12749535E+02  0.12583633E+02  0.12418728E+02
  0.12255009E+02  0.12092668E+02  0.11931900E+02  0.11772897E+02  0.11615848E+02
  0.11460939E+02  0.11308348E+02  0.11158244E+02  0.11010788E+02  0.10866129E+02
  0.10724402E+02  0.10585730E+02  0.10450220E+02  0.10317966E+02  0.10189044E+02
  0.10063515E+02  0.99414205E+01  0.98227887E+01  0.97076292E+01  0.95959348E+01
  0.94876824E+01  0.93828327E+01  0.92813308E+01  0.91831075E+01  0.90880796E+01
  0.89961506E+01  0.89072126E+01  0.88211464E+01  0.87378231E+01  0.86571054E+01
  0.85788484E+01  0.85029013E+01  0.84291084E+01  0.83573106E+01  0.82873463E+01
  0.82190533E+01  0.81522697E+01  0.80868351E+01  0.80225920E+01  0.79593867E+01
  0.78970707E+01  0.78355015E+01  0.77745433E+01  0.77140685E+01  0.76539575E+01
  0.75941003E+01  0.75343966E+01  0.74747560E+01  0.74150991E+01  0.73553574E+01
  0.72954732E+01  0.72354004E+01  0.71751036E+01  0.71145590E+01  0.70537532E+01
  0.69926835E+01  0.69313573E+01  0.68697917E+01  0.68080131E+01  0.67460562E+01
  0.66839638E+01  0.66217857E+01  0.65595784E+01  0.64974040E+01  0.64353295E+01
  0.63734258E+01  0.63117671E+01  0.62504299E+01  0.61894921E+01  0.61290323E+01
  0.60691287E+01  0.60098585E+01  0.59512970E+01  0.58935170E+01  0.58365880E+01
  0.57805757E+01  0.57255410E+01  0.56715401E+01  0.56186234E+01  0.55668355E+01
  0.55162146E+01  0.54667921E+01  0.54185930E+01  0.53716347E+01  0.53259279E+01
  0.52814761E+01  0.52382757E+01  0.51963160E+01  0.51555799E+01  0.51160434E+01
  0.50776766E+01  0.50404435E+01  0.50043026E+01  0.49692074E+01  0.49351067E+01
  0.49019453E+01  0.48696642E+01  0.48382016E+01  0.48074931E+01  0.47774725E+01
  0.47480723E+01  0.47192244E+01  0.46908605E+01  0.46629130E+01  0.46353151E+01
  0.46080019E+01  0.45809102E+01  0.45539799E+01  0.45271534E+01  0.45003769E+01
  0.44736004E+01  0.44467780E+01  0.44198683E+01  0.43928346E+01  0.43656454E+01
  0.43382739E+01  0.43106988E+01  0.42829040E+01  0.42548786E+01  0.42266169E+01
  0.41981183E+01  0.41693872E+01  0.41404328E+01  0.41112689E+01  0.40819137E+01
  0.40523894E+01  0.40227218E+01  0.39929404E+01  0.39630776E+01  0.39331684E+01
  0.39032499E+01  0.38733614E+01  0.38435432E+01  0.38138366E+01  0.37842835E+01
  0.37549258E+01  0.37258051E+01  0.36969623E+01  0.36684370E+01  0.36402673E+01
  0.36124897E+01  0.35851382E+01  0.35582445E+01  0.35318373E+01  0.35059426E+01
  0.34805828E+01  0.34557770E+01  0.34315410E+01  0.34078864E+01  0.33848215E+01
  0.33623508E+01  0.33404748E+01  0.33191906E+01  0.32984913E+01  0.32783668E+01
  0.32588035E+01  0.32397845E+01  0.32212899E+01  0.32032969E+01  0.31857801E+01
  0.31687118E+01  0.31520624E+01  0.31358004E+01  0.31198928E+01  0.31043055E+01
  0.30890038E+01  0.30739523E+01  0.30591156E+01  0.30444582E+01  0.30299452E+01
  0.30155426E+01  0.30012173E+01  0.29869373E+01  0.29726726E+01  0.29583947E+01
  0.29440772E+01  0.29296961E+01  0.29152295E+01  0.29006584E+01  0.28859662E+01
  0.28711393E+01  0.28561667E+01  0.28410404E+01  0.28257552E+01  0.28103089E+01
  0.27947019E+01  0.27789376E+01  0.27630217E+01  0.27469629E+01  0.27307720E+01
  0.27144622E+01  0.26980486E+01  0.26815485E+01  0.26649808E+01  0.26483655E+01
  0.26317244E+01  0.26150798E+01  0.25984551E+01  0.25818740E+01  0.25653606E+01
  0.25489389E+01  0.25326329E+01  0.25164659E+01  0.25004606E+01  0.24846391E+01
  0.24690221E+01  0.24536292E+01  0.24384783E+01  0.24235861E+01  0.24089672E+01
  0.23946345E+01  0.23805988E+01  0.23668690E+01  0.23534518E+01  0.23403517E+01
  0.23275713E+01  0.23151107E+01  0.23029681E+01  0.22911396E+01  0.22796192E+01
  0.22683989E+01  0.22574689E+01  0.22468178E+01  0.22364322E+01  0.22262976E+01
  0.22163981E+01  0.22067165E+01  0.21972348E+01  0.21879341E+01  0.21787949E+01
  0.21697974E+01  0.21609215E+01  0.21521468E+01  0.21434534E+01  0.21348215E+01
  0.21262318E+01  0.21176656E+01  0.21091052E+01  0.21005337E+01  0.20919353E+01
  0.20832955E+01  0.20746010E+01  0.20658403E+01  0.20570029E+01  0.20480804E+01
  0.20390656E+01  0.20299532E+01  0.20207395E+01  0.20114225E+01  0.20020018E+01
  0.19924789E+01  0.19828565E+01  0.19731391E+01  0.19633327E+01  0.19534446E+01
  0.19434833E+01  0.19334586E+01  0.19233814E+01  0.19132635E+01  0.19031172E+01
  0.18929559E+01  0.18827933E+01  0.18726435E+01  0.18625207E+01  0.18524394E+01
  0.18424140E+01  0.18324586E+01  0.18225871E+01  0.18128127E+01  0.18031483E+01
  0.17936059E+01  0.17841967E+01  0.17749311E+01  0.17658182E+01  0.17568663E+01
  0.17480824E+01  0.17394723E+01  0.17310406E+01  0.17227907E+01  0.17147245E+01
  0.17068427E+01  0.16991448E+01  0.16916290E+01  0.16842922E+01  0.16771301E+01
  0.16701374E+01  0.16633074E+01  0.16566329E+01  0.16501053E+01  0.16437155E+01
  0.16374535E+01  0.16313089E+01  0.16252705E+01  0.16193270E+01  0.16134665E+01
  0.16076772E+01  0.16019471E+01  0.15962641E+01  0.15906167E+01  0.15849931E+01
  0.15793822E+01  0.15737734E+01  0.15681566E+01  0.15625222E+01  0.15568615E+01
  0.15511666E+01  0.15454303E+01  0.15396465E+01  0.15338100E+01  0.15279164E+01
  0.15219625E+01  0.15159460E+01  0.15098657E+01  0.15037214E+01  0.14975138E+01
  0.14912446E+01  0.14849166E+01  0.14785334E+01  0.14720992E+01  0.14656194E+01
  0.14590998E+01  0.14525471E+01  0.14459682E+01  0.14393708E+01  0.14327630E+01
  0.14261529E+01  0.14195492E+01  0.14129606E+01  0.14063957E+01  0.13998633E+01
  0.13933720E+01  0.13869301E+01  0.13805457E+01  0.13742266E+01  0.13679800E+01
  0.13618126E+01  0.13557307E+01  0.13497398E+01  0.13438448E+01  0.13380500E+01
  0.13323588E+01  0.13267739E+01  0.13212972E+01  0.13159299E+01  0.13106723E+01
  0.13055240E+01  0.13004839E+01  0.12955498E+01  0.12907192E+01  0.12859886E+01
  0.12813541E+01  0.12768111E+01  0.12723544E+01  0.12679783E+01  0.12636768E+01
  0.12594435E+01  0.12552717E+01  0.12511545E+01  0.12470847E+01  0.12430551E+01
  0.12390586E+01  0.12350879E+01  0.12311361E+01  0.12271962E+01  0.12232617E+01
  0.12193262E+01  0.12153839E+01  0.12114291E+01  0.12074569E+01  0.12034626E+01
  0.11994423E+01  0.11953924E+01  0.11913102E+01  0.11871933E+01  0.11830401E+01
  0.11788495E+01  0.11746211E+01  0.11703551E+01  0.11660524E+01  0.11617143E+01
  0.11573428E+01  0.11529404E+01  0.11485100E+01  0.11440550E+01  0.11395794E+01
  0.11350872E+01  0.11305831E+01  0.11260718E+01  0.11215583E+01  0.11170478E+01
  0.11125454E+01  0.11080566E+01  0.11035865E+01  0.10991406E+01  0.10947238E+01
  0.10903411E+01  0.10859973E+01  0.10816969E+01  0.10774440E+01  0.10732425E+01
  0.10690958E+01  0.10650069E+01  0.10609786E+01  0.10570129E+01  0.10531115E+01
  0.10492758E+01  0.10455063E+01  0.10418034E+01  0.10381669E+01  0.10345959E+01
  0.10310895E+01  0.10276458E+01  0.10242629E+01  0.10209383E+01  0.10176691E+01
  0.10144523E+01  0.10112844E+01  0.10081617E+01  0.10050802E+01  0.10020358E+01
  0.99902435E+00  0.99604144E+00  0.99308268E+00  0.99014370E+00  0.98722012E+00
  0.98430766E+00  0.98140217E+00  0.97849965E+00  0.97559630E+00  0.97268858E+00
  0.96977319E+00  0.96684714E+00  0.96390777E+00  0.96095273E+00  0.95798006E+00
  0.95498815E+00  0.95197577E+00  0.94894208E+00  0.94588663E+00  0.94280935E+00
  0.93971058E+00  0.93659100E+00  0.93345168E+00  0.93029402E+00  0.92711975E+00
  0.92393089E+00  0.92072975E+00  0.91751886E+00  0.91430097E+00  0.91107900E+00
  0.90785603E+00  0.90463525E+00  0.90141992E+00  0.89821334E+00  0.89501884E+00
  0.89183971E+00  0.88867917E+00  0.88554036E+00  0.88242628E+00  0.87933977E+00
  0.87628349E+00  0.87325985E+00  0.87027107E+00  0.86731907E+00  0.86440551E+00
  0.86153177E+00  0.85869893E+00  0.85590775E+00  0.85315868E+00  0.85045188E+00
  0.84778717E+00  0.84516406E+00  0.84258179E+00  0.84003927E+00  0.83753514E+00
  0.83506781E+00  0.83263540E+00  0.83023586E+00  0.82786692E+00  0.82552615E+00
  0.82321100E+00  0.82091877E+00  0.81864670E+00  0.81639199E+00  0.81415177E+00
  0.81192320E+00  0.80970346E+00  0.80748980E+00  0.80527953E+00  0.80307011E+00
  0.80085912E+00  0.79864429E+00  0.79642357E+00  0.79419510E+00  0.79195724E+00
  0.78970858E+00  0.78744795E+00  0.78517446E+00  0.78288744E+00  0.78058651E+00
  0.77827153E+00  0.77594265E+00  0.77360025E+00  0.77124497E+00  0.76887770E+00
  0.76649955E+00  0.76411186E+00  0.76171614E+00  0.75931410E+00  0.75690760E+00
  0.75449862E+00  0.75208927E+00  0.74968173E+00  0.74727824E+00  0.74488110E+00
  0.74249260E+00  0.74011502E+00  0.73775063E+00  0.73540161E+00  0.73307009E+00
  0.73075806E+00  0.72846741E+00  0.72619986E+00  0.72395698E+00  0.72174016E+00
  0.71955057E+00  0.71738919E+00  0.71525680E+00  0.71315393E+00  0.71108091E+00
  0.70903783E+00  0.70702457E+00  0.70504077E+00  0.70308586E+00  0.70115905E+00
  0.69925935E+00  0.69738557E+00  0.69553634E+00  0.69371015E+00  0.69190530E+00
  0.69011999E+00  0.68835232E+00  0.68660028E+00  0.68486183E+00  0.68313485E+00
  0.68141722E+00  0.67970682E+00  0.67800154E+00  0.67629932E+00  0.67459816E+00
  0.67289614E+00  0.67119145E+00  0.66948238E+00  0.66776740E+00  0.66604511E+00
  0.66431427E+00  0.66257384E+00  0.66082297E+00  0.65906099E+00  0.65728744E+00
  0.65550207E+00  0.65370483E+00  0.65189585E+00  0.65007550E+00  0.64824432E+00
  0.64640303E+00  0.64455257E+00  0.64269400E+00  0.64082859E+00  0.63895772E+00
  0.63708290E+00  0.63520576E+00  0.63332802E+00  0.63145145E+00  0.62957791E+00
  0.62770926E+00  0.62584737E+00  0.62399412E+00  0.62215136E+00  0.62032088E+00
  0.61850443E+00  0.61670366E+00  0.61492012E+00  0.61315526E+00  0.61141037E+00
  0.60968662E+00  0.60798500E+00  0.60630634E+00  0.60465129E+00  0.60302032E+00
  0.60141370E+00  0.59983153E+00  0.59827370E+00  0.59673995E+00  0.59522978E+00
  0.59374257E+00  0.59227749E+00  0.59083354E+00  0.58940960E+00  0.58800436E+00
  0.58661642E+00  0.58524425E+00  0.58388621E+00  0.58254059E+00  0.58120563E+00
  0.57987951E+00  0.57856039E+00  0.57724643E+00  0.57593578E+00  0.57462666E+00
  0.57331729E+00  0.57200599E+00  0.57069115E+00  0.56937124E+00  0.56804486E+00
  0.56671074E+00  0.56536774E+00  0.56401489E+00  0.56265136E+00  0.56127650E+00
  0.55988984E+00  0.55849107E+00  0.55708008E+00  0.55565694E+00  0.55422187E+00
  0.55277530E+00  0.55131780E+00  0.54985012E+00  0.54837317E+00  0.54688799E+00
  0.54539577E+00  0.54389783E+00  0.54239558E+00  0.54089053E+00  0.53938429E+00
  0.53787849E+00  0.53637482E+00  0.53487501E+00  0.53338078E+00  0.53189382E+00
  0.53041584E+00  0.52894847E+00  0.52749329E+00  0.52605179E+00  0.52462540E+00
  0.52321542E+00  0.52182303E+00  0.52044929E+00  0.51909510E+00  0.51776122E+00
  0.51644825E+00  0.51515660E+00  0.51388653E+00  0.51263814E+00  0.51141133E+00
  0.51020585E+00  0.50902127E+00  0.50785701E+00  0.50671232E+00  0.50558630E+00
  0.50447793E+00  0.50338603E+00  0.50230932E+00  0.50124639E+00  0.50019575E+00
  0.49915585E+00  0.49812504E+00  0.49710167E+00  0.49608403E+00  0.49507042E+00
  0.49405914E+00  0.49304850E+00  0.49203688E+00  0.49102269E+00  0.49000440E+00
  0.48898059E+00  0.48794993E+00  0.48691120E+00  0.48586329E+00  0.48480524E+00
  0.48373625E+00  0.48265563E+00  0.48156290E+00  0.48045769E+00  0.47933985E+00
  0.47820934E+00  0.47706633E+00  0.47591111E+00  0.47474417E+00  0.47356613E+00
  0.47237775E+00  0.47117994E+00  0.46997375E+00  0.46876033E+00  0.46754095E+00
  0.46631699E+00  0.46508987E+00  0.46386110E+00  0.46263225E+00  0.46140490E+00
  0.46018066E+00  0.45896113E+00  0.45774791E+00  0.45654255E+00  0.45534657E+00
  0.45416142E+00  0.45298849E+00  0.45182908E+00  0.45068437E+00  0.44955544E+00
  0.44844326E+00  0.44734864E+00  0.44627226E+00  0.44521466E+00  0.44417621E+00
  0.44315713E+00  0.44215749E+00  0.44117719E+00  0.44021599E+00  0.43927348E+00
  0.43834911E+00  0.43744219E+00  0.43655189E+00  0.43567725E+00  0.43481719E+00
  0.43397051E+00  0.43313594E+00  0.43231211E+00  0.43149756E+00  0.43069082E+00
  0.42989034E+00  0.42909456E+00  0.42830193E+00  0.42751087E+00  0.42671985E+00
  0.42592736E+00  0.42513194E+00  0.42433220E+00  0.42352682E+00  0.42271457E+00
  0.42189431E+00  0.42106504E+00  0.42022585E+00  0.41937599E+00  0.41851482E+00
  0.41764186E+00  0.41675678E+00  0.41585938E+00  0.41494964E+00  0.41402765E+00
  0.41309368E+00  0.41214813E+00  0.41119154E+00  0.41022458E+00  0.40924806E+00
  0.40826289E+00  0.40727012E+00  0.40627087E+00  0.40526637E+00  0.40425791E+00
  0.40324685E+00  0.40223458E+00  0.40122256E+00  0.40021223E+00  0.39920505E+00
  0.39820247E+00  0.39720593E+00  0.39621680E+00  0.39523644E+00  0.39426611E+00
  0.39330702E+00  0.39236028E+00  0.39142692E+00  0.39050783E+00  0.38960382E+00
  0.38871554E+00  0.38784352E+00  0.38698818E+00  0.38614976E+00  0.38532839E+00
  0.38452404E+00  0.38373656E+00  0.38296565E+00  0.38221087E+00  0.38147167E+00
  0.38074736E+00  0.38003713E+00  0.37934008E+00  0.37865517E+00  0.37798132E+00
  0.37731733E+00  0.37666195E+00  0.37601387E+00  0.37537175E+00  0.37473421E+00
  0.37409987E+00  0.37346734E+00  0.37283523E+00  0.37220221E+00  0.37156694E+00
  0.37092817E+00  0.37028469E+00  0.36963537E+00  0.36897917E+00  0.36831514E+00
  0.36764242E+00  0.36696028E+00  0.36626810E+00  0.36556539E+00  0.36485177E+00
  0.36412702E+00  0.36339101E+00  0.36264379E+00  0.36188549E+00  0.36111641E+00
  0.36033693E+00  0.35954760E+00  0.35874905E+00  0.35794203E+00  0.35712739E+00
  0.35630607E+00  0.35547910E+00  0.35464757E+00  0.35381263E+00  0.35297549E+00
  0.35213738E+00  0.35129957E+00  0.35046333E+00  0.34962993E+00  0.34880062E+00
 gradient corrections used for XC
           5
 core charge-density (partial)
  0.18948557E+01  0.18939563E+01  0.18912603E+01  0.18867750E+01  0.18805123E+01
  0.18724889E+01  0.18627261E+01  0.18512497E+01  0.18380899E+01  0.18232815E+01
  0.18068630E+01  0.17888772E+01  0.17693706E+01  0.17483934E+01  0.17259991E+01
  0.17022445E+01  0.16771892E+01  0.16508956E+01  0.16234287E+01  0.15948555E+01
  0.15652449E+01  0.15346677E+01  0.15031959E+01  0.14709028E+01  0.14378624E+01
  0.14041493E+01  0.13698387E+01  0.13350055E+01  0.12997245E+01  0.12640702E+01
  0.12281163E+01  0.11919356E+01  0.11555997E+01  0.11191788E+01  0.10827417E+01
  0.10463553E+01  0.10100846E+01  0.97399249E+00  0.93813957E+00  0.90258408E+00
  0.86738171E+00  0.83258553E+00  0.79824586E+00  0.76441021E+00  0.73112322E+00
  0.69842655E+00  0.66635893E+00  0.63495605E+00  0.60425058E+00  0.57427218E+00
  0.54504747E+00  0.51660011E+00  0.48895078E+00  0.46211725E+00  0.43611443E+00
  0.41095442E+00  0.38664663E+00  0.36319778E+00  0.34061204E+00  0.31889113E+00
  0.29803439E+00  0.27803889E+00  0.25889956E+00  0.24060926E+00  0.22315896E+00
  0.20653778E+00  0.19073319E+00  0.17573105E+00  0.16151579E+00  0.14807053E+00
  0.13537716E+00  0.12341650E+00  0.11216838E+00  0.10161181E+00  0.91725033E-01
  0.82485687E-01  0.73870883E-01  0.65857320E-01  0.58421385E-01  0.51539249E-01
  0.45186963E-01  0.39340542E-01  0.33976050E-01  0.29069683E-01  0.24597838E-01
  0.20537187E-01  0.16864737E-01  0.13557897E-01  0.10594525E-01  0.79529820E-02
  0.56121783E-02  0.35516111E-02  0.17514018E-02  0.19232669E-03 -0.11441561E-02
 -0.22758844E-02 -0.32199737E-02 -0.39928030E-02 -0.46100045E-02 -0.50864567E-02
 -0.54362816E-02 -0.56728445E-02 -0.58087575E-02 -0.58558852E-02 -0.58253539E-02
 -0.57275631E-02 -0.55721985E-02 -0.53682483E-02 -0.51240208E-02 -0.48471636E-02
 -0.45446846E-02 -0.42229739E-02 -0.38878279E-02 -0.35444726E-02 -0.31975898E-02
 -0.28513418E-02 -0.25093984E-02 -0.21749632E-02 -0.18507999E-02 -0.15392597E-02
 -0.12423075E-02 -0.96154846E-03 -0.69825408E-03 -0.45338794E-03 -0.22763085E-03
 -0.21405380E-04  0.16510024E-03  0.33190899E-03  0.47923279E-03  0.60745103E-03
  0.71709005E-03  0.80880358E-03  0.88335415E-03  0.94159553E-03  0.98445614E-03
  0.10129236E-02  0.10280301E-02  0.10308392E-02  0.10224333E-02  0.10039023E-02
  0.97633312E-03  0.94080047E-03  0.89835843E-03  0.85003289E-03  0.79681505E-03
  0.73965569E-03  0.67946034E-03  0.61708517E-03  0.55333378E-03  0.48895452E-03
  0.42463865E-03  0.36101903E-03  0.29866947E-03  0.23810456E-03  0.17978002E-03
  0.12409355E-03  0.71386023E-04  0.21943109E-04 -0.24002827E-04 -0.66270501E-04
 -0.10472726E-03 -0.13928641E-03 -0.16990437E-03 -0.19657775E-03 -0.21934019E-03
 -0.23825929E-03 -0.25343338E-03 -0.26498834E-03 -0.27307439E-03 -0.27786295E-03
 -0.27954357E-03 -0.27832085E-03 -0.27441159E-03 -0.26804195E-03 -0.25944476E-03
 -0.24885701E-03 -0.23651743E-03 -0.22266424E-03 -0.20753312E-03 -0.19135526E-03
 -0.17435565E-03 -0.15675150E-03 -0.13875089E-03 -0.12055151E-03 -0.10233963E-03
 -0.84289247E-04 -0.66561339E-04 -0.49303335E-04 -0.32648700E-04 -0.16716678E-04
 -0.16121731E-05  0.12574242E-04  0.25766198E-04  0.37901286E-04  0.48930716E-04
  0.58818873E-04  0.67542806E-04  0.75091621E-04  0.81465828E-04  0.86676626E-04
  0.90745134E-04  0.93701600E-04  0.95584570E-04  0.96440044E-04  0.96320615E-04
  0.95284610E-04  0.93395229E-04  0.90719700E-04  0.87328443E-04  0.83294263E-04
  0.78691570E-04  0.73595627E-04  0.68081837E-04  0.62225074E-04  0.56099053E-04
  0.49775746E-04  0.43324850E-04  0.36813302E-04  0.30304847E-04  0.23859655E-04
  0.17533995E-04  0.11379953E-04  0.54452087E-05 -0.22713951E-06 -0.55987048E-05
 -0.10635890E-04 -0.15309923E-04 -0.19596848E-04 -0.23477476E-04 -0.26937300E-04
 -0.29966369E-04 -0.32559135E-04 -0.34714270E-04 -0.36434453E-04 -0.37726138E-04
 -0.38599300E-04 -0.39067162E-04 -0.39145918E-04 -0.38854427E-04 -0.38213922E-04
 -0.37247693E-04 -0.35980786E-04 -0.34439688E-04 -0.32652026E-04 -0.30646265E-04
 -0.28451420E-04 -0.26096770E-04 -0.23611589E-04 -0.21024893E-04 -0.18365194E-04
 -0.15660276E-04 -0.12936989E-04 -0.10221056E-04 -0.75369031E-05 -0.49075080E-05
 -0.23542679E-05  0.10311242E-06  0.24467135E-05  0.46604731E-05  0.67302397E-05
  0.86438067E-05  0.10390929E-04  0.11963319E-04  0.13354633E-04  0.14560431E-04
  0.15578136E-04  0.16406960E-04  0.17047841E-04  0.17503349E-04  0.17777591E-04
  0.17876107E-04  0.17805756E-04  0.17574597E-04  0.17191766E-04  0.16667346E-04
  0.16012239E-04  0.15238035E-04  0.14356878E-04  0.13381335E-04  0.12324271E-04
  0.11198723E-04  0.10017774E-04  0.87944431E-05  0.75415687E-05  0.62717076E-05
  0.49970358E-05  0.37292584E-05  0.24795273E-05  0.12583669E-05  0.75608550E-07
 -0.10596665E-05 -0.21391748E-05 -0.31554704E-05 -0.41019748E-05 -0.49729991E-05
 -0.57637565E-05 -0.64703676E-05 -0.70898571E-05 -0.76201429E-05 -0.80600180E-05
 -0.84091259E-05 -0.86679292E-05 -0.88376727E-05 -0.89203412E-05 -0.89186126E-05
 -0.88358072E-05 -0.86758328E-05 -0.84431280E-05 -0.81426016E-05 -0.77795723E-05
 -0.73597055E-05 -0.68889505E-05 -0.63734779E-05 -0.58196164E-05 -0.52337921E-05
 -0.46224684E-05 -0.39920880E-05 -0.33490178E-05 -0.26994956E-05 -0.20495813E-05
 -0.14051102E-05 -0.77165058E-06 -0.15446532E-06  0.44152267E-06  0.10117608E-05
  0.15520925E-05  0.20587792E-05  0.25285171E-05  0.29584503E-05  0.33461787E-05
  0.36897630E-05  0.39877241E-05  0.42390397E-05  0.44431364E-05  0.45998784E-05
  0.47095530E-05  0.47728529E-05  0.47908555E-05  0.47649997E-05  0.46970607E-05
  0.45891222E-05  0.44435476E-05  0.42629494E-05  0.40501573E-05  0.38081866E-05
  0.35402046E-05  0.32494982E-05  0.29394408E-05  0.26134603E-05  0.22750064E-05
  0.19275209E-05  0.15744071E-05  0.12190018E-05  0.86454845E-06  0.51417189E-06
  0.17085537E-06 -0.16258080E-06 -0.48349834E-06 -0.78945779E-06 -0.10782332E-05
 -0.13478242E-05 -0.15964663E-05 -0.18226377E-05 -0.20250652E-05 -0.22027268E-05
 -0.23548520E-05 -0.24809208E-05 -0.25806596E-05 -0.26540353E-05 -0.27012485E-05
 -0.27227233E-05 -0.27190968E-05 -0.26912065E-05 -0.26400764E-05 -0.25669024E-05
 -0.24730360E-05 -0.23599677E-05 -0.22293095E-05 -0.20827769E-05 -0.19221710E-05
 -0.17493595E-05 -0.15662588E-05 -0.13748155E-05 -0.11769888E-05 -0.97473263E-06
 -0.76997889E-06 -0.56462150E-06 -0.36050091E-06 -0.15938974E-06  0.37020522E-07
  0.22713180E-06  0.40945046E-06  0.58259709E-06  0.74531507E-06  0.89647769E-06
  0.10350941E-05  0.11603138E-05  0.12714295E-05  0.13678796E-05  0.14492480E-05
  0.15152636E-05  0.15657985E-05  0.16008646E-05  0.16206092E-05  0.16253102E-05
  0.16153690E-05  0.15913040E-05  0.15537426E-05  0.15034119E-05  0.14411301E-05
  0.13677963E-05  0.12843806E-05  0.11919133E-05  0.10914742E-05  0.98418195E-06
  0.87118293E-06  0.75364064E-06  0.63272501E-06  0.50960200E-06  0.38542358E-06
  0.26131808E-06  0.13838106E-06  0.17666678E-07 -0.99820314E-07 -0.21313190E-06
 -0.32138349E-06 -0.42375976E-06 -0.51951991E-06 -0.60800192E-06 -0.68862616E-06
 -0.76089812E-06 -0.82441036E-06 -0.87884357E-06 -0.92396700E-06 -0.95963792E-06
 -0.98580049E-06 -0.10024838E-05 -0.10097994E-05 -0.10079378E-05 -0.99716490E-06
 -0.97781760E-06 -0.95029875E-06 -0.91507198E-06 -0.87265598E-06 -0.82361849E-06
 -0.76857002E-06 -0.70815740E-06 -0.64305715E-06 -0.57396879E-06 -0.50160814E-06
 -0.42670064E-06 -0.34997479E-06 -0.27215571E-06 -0.19395890E-06 -0.11608431E-06
 -0.39210606E-07  0.36010157E-07  0.10895752E-06  0.17904718E-06  0.24573515E-06
  0.30852145E-06  0.36695328E-06  0.42062777E-06  0.46919415E-06  0.51235553E-06
  0.54986999E-06  0.58155136E-06  0.60726935E-06  0.62694929E-06  0.64057130E-06
  0.64816912E-06  0.64982841E-06  0.64568469E-06  0.63592089E-06  0.62076458E-06
  0.60048482E-06  0.57538878E-06  0.54581813E-06  0.51214517E-06  0.47476881E-06
  0.43411047E-06  0.39060981E-06  0.34472045E-06  0.29690571E-06  0.24763427E-06
  0.19737601E-06  0.14659788E-06  0.95759865E-07  0.45311210E-07 -0.43132758E-08
 -0.52696627E-07 -0.99442926E-07 -0.14418023E-06 -0.18656323E-06 -0.22627562E-06
 -0.26303212E-06 -0.29658024E-06 -0.32670166E-06 -0.35321332E-06 -0.37596818E-06
 -0.39485560E-06 -0.40980145E-06 -0.42076790E-06 -0.42775283E-06 -0.43078906E-06
 -0.42994320E-06 -0.42531424E-06 -0.41703199E-06 -0.40525516E-06 -0.39016933E-06
 -0.37198467E-06 -0.35093357E-06 -0.32726807E-06 -0.30125720E-06 -0.27318426E-06
 -0.24334401E-06 -0.21203984E-06 -0.17958091E-06 -0.14627935E-06 -0.11244746E-06
 -0.78394987E-07 -0.44426486E-07 -0.10838790E-07  0.22081401E-07  0.54059779E-07
  0.84836540E-07  0.11416831E-06  0.14182989E-06  0.16761581E-06  0.19134167E-06
  0.21284525E-06  0.23198744E-06  0.24865293E-06  0.26275067E-06  0.27421413E-06
  0.28300130E-06  0.28909455E-06  0.29250018E-06  0.29324789E-06  0.29138997E-06
  0.28700036E-06  0.28017348E-06  0.27102302E-06  0.25968047E-06  0.24629362E-06
  0.23102488E-06  0.21404957E-06  0.19555409E-06  0.17573409E-06  0.15479251E-06
  0.13293770E-06  0.11038147E-06  0.87337158E-07  0.64017763E-07  0.40634083E-07
  0.17392927E-07 -0.55045942E-08 -0.27864699E-07 -0.49502467E-07 -0.70243256E-07
 -0.89924004E-07 -0.10839440E-06 -0.12551792E-06 -0.14117274E-06 -0.15525243E-06
 -0.16766664E-06 -0.17834145E-06 -0.18721975E-06 -0.19426133E-06 -0.19944289E-06
 -0.20275787E-06 -0.20421620E-06 -0.20384382E-06 -0.20168215E-06 -0.19778737E-06
 -0.19222966E-06 -0.18509230E-06 -0.17647061E-06 -0.16647097E-06 -0.15520955E-06
 -0.14281121E-06 -0.12940814E-06 -0.11513862E-06 -0.10014563E-06 -0.84575599E-07
 -0.68576954E-07 -0.52298864E-07 -0.35889889E-07 -0.19496711E-07 -0.32628923E-08
  0.12672312E-07  0.28175080E-07  0.43118075E-07  0.57381426E-07  0.70853620E-07
  0.83432305E-07  0.95024996E-07  0.10554968E-06  0.11493533E-06  0.12312229E-06
  0.13006258E-06  0.13572006E-06  0.14007053E-06  0.14310171E-06  0.14481307E-06
  0.14521565E-06  0.14433171E-06  0.14219430E-06  0.13884678E-06  0.13434226E-06
  0.12874289E-06  0.12211920E-06  0.11454926E-06  0.10611791E-06  0.96915876E-07
  0.87038822E-07  0.76586476E-07  0.65661650E-07  0.54369297E-07  0.42815553E-07
  0.31106787E-07  0.19348674E-07  0.76452853E-08 -0.39017858E-08 -0.15194261E-07
 -0.26137970E-07 -0.36643590E-07 -0.46627335E-07 -0.56011576E-07 -0.64725399E-07
 -0.72705100E-07 -0.79894597E-07 -0.86245777E-07 -0.91718762E-07 -0.96282104E-07
 -0.99912895E-07 -0.10259681E-06 -0.10432806E-06 -0.10510930E-06 -0.10495144E-06
 -0.10387338E-06 -0.10190171E-06 -0.99070348E-07 -0.95420072E-07 -0.90998071E-07
 -0.85857400E-07 -0.80056408E-07 -0.73658137E-07 -0.66729683E-07 -0.59341536E-07
 -0.51566906E-07 -0.43481032E-07 -0.35160493E-07 -0.26682514E-07 -0.18124283E-07
 -0.95622763E-08 -0.10716098E-08  0.72745935E-08  0.15405803E-07  0.23254648E-07
  0.30757446E-07  0.37854692E-07  0.44491500E-07  0.50617999E-07  0.56189675E-07
  0.61167662E-07  0.65518981E-07  0.69216719E-07  0.72240156E-07  0.74574834E-07
  0.76212571E-07  0.77151419E-07  0.77395573E-07  0.76955221E-07  0.75846349E-07
  0.74090502E-07  0.71714496E-07  0.68750090E-07  0.65233623E-07  0.61205615E-07
  0.56710345E-07  0.51795392E-07  0.46511169E-07  0.40910429E-07  0.35047771E-07
  0.28979123E-07  0.22761241E-07  0.16451193E-07  0.10105860E-07  0.37814437E-08
 -0.24670125E-08 -0.85860822E-08 -0.14524393E-07 -0.20233040E-07 -0.25665966E-07
 -0.30780318E-07 -0.35536762E-07 -0.39899764E-07 -0.43837839E-07 -0.47323753E-07
 -0.50334685E-07 -0.52852354E-07 -0.54863101E-07 -0.56357925E-07 -0.57332487E-07
 -0.57787065E-07 -0.57726475E-07 -0.57159949E-07 -0.56100987E-07 -0.54567157E-07
 -0.52579884E-07 -0.50164189E-07 -0.47348416E-07 -0.44163929E-07 -0.40644785E-07
 -0.36827395E-07 -0.32750165E-07 -0.28453132E-07 -0.23977582E-07 -0.19365677E-07
 -0.14660065E-07 -0.99035084E-08 -0.51385021E-08 -0.40691354E-09  0.42503747E-08
  0.87938039E-08  0.13185462E-07  0.17389386E-07  0.21371845E-07  0.25101597E-07
  0.28550116E-07  0.31691803E-07  0.34504155E-07  0.36967916E-07  0.39067184E-07
  0.40789504E-07  0.42125912E-07  0.43070964E-07  0.43622718E-07  0.43782702E-07
  0.43555838E-07  0.42950351E-07  0.41977636E-07  0.40652113E-07  0.38991053E-07
  0.37014379E-07  0.34744450E-07  0.32205827E-07  0.29425029E-07  0.26430260E-07
  0.23251149E-07  0.19918457E-07  0.16463801E-07  0.12919358E-07  0.93175799E-08
  0.56909039E-08  0.20714713E-08 -0.15091478E-08 -0.50202209E-08 -0.84321077E-08
 -0.11716501E-07 -0.14846651E-07 -0.17797577E-07 -0.20546254E-07 -0.23071785E-07
 -0.25355547E-07 -0.27381321E-07 -0.29135394E-07 -0.30606639E-07 -0.31786572E-07
 -0.32669384E-07 -0.33251954E-07 -0.33533827E-07 -0.33517185E-07 -0.33206781E-07
 -0.32609860E-07 -0.31736058E-07 -0.30597280E-07 -0.29207562E-07 -0.27582916E-07
 -0.25741159E-07 -0.23701732E-07 -0.21485504E-07 -0.19114569E-07 -0.16612035E-07
 -0.14001806E-07 -0.11308363E-07 -0.85565420E-08 -0.57713106E-08 -0.29775497E-08
 -0.19983775E-09  0.25377589E-08  0.52118878E-08  0.78001033E-08  0.10281048E-07
  0.12634624E-07  0.14842146E-07  0.16886486E-07  0.18752197E-07  0.20425624E-07
  0.21894995E-07  0.23150495E-07  0.24184326E-07  0.24990737E-07  0.25566054E-07
  0.25908670E-07  0.26019039E-07  0.25899632E-07  0.25554893E-07  0.24991166E-07
  0.24216615E-07  0.23241122E-07  0.22076180E-07  0.20734767E-07  0.19231211E-07
  0.17581044E-07  0.15800851E-07  0.13908112E-07  0.11921029E-07  0.98583674E-08
  0.77392741E-08  0.55831117E-08  0.34092844E-08  0.12370680E-08 -0.91455522E-09
 -0.30270587E-08 -0.50825256E-08 -0.70637965E-08 -0.89546080E-08 -0.10739721E-07
 -0.12405040E-07 -0.13937717E-07 -0.15326249E-07 -0.16560555E-07 -0.17632046E-07
 -0.18533679E-07 -0.19259993E-07 -0.19807136E-07 -0.20172878E-07 -0.20356603E-07
 -0.20359291E-07 -0.20183493E-07 -0.19833279E-07 -0.19314186E-07 -0.18633145E-07
 -0.17798406E-07 -0.16819440E-07 -0.15706848E-07 -0.14472245E-07 -0.13128149E-07
 -0.11687857E-07 -0.10165319E-07 -0.85750084E-08 -0.69317858E-08 -0.52507660E-08
 -0.35471823E-08 -0.18362520E-08 -0.13304381E-09  0.15476509E-08  0.31914436E-08
  0.47844682E-08  0.63134945E-08  0.77660352E-08  0.91304435E-08  0.10396004E-07
  0.11553012E-07  0.12592845E-07  0.13508023E-07  0.14292257E-07  0.14940488E-07
  0.15448915E-07  0.15815008E-07  0.16037517E-07  0.16116460E-07  0.16053111E-07
  0.15849966E-07  0.15510710E-07  0.15040166E-07  0.14444236E-07  0.13729836E-07
  0.12904825E-07  0.11977920E-07  0.10958607E-07  0.98570526E-08  0.86840038E-08
  0.74506856E-08  0.61686979E-08  0.48499089E-08  0.35063485E-08  0.21501003E-08
  0.79319684E-09 -0.55248578E-09 -0.18753286E-08 -0.31640677E-08 -0.44078878E-08
 -0.55965107E-08 -0.67202771E-08 -0.77702230E-08 -0.87381483E-08 -0.96166784E-08
 -0.10399317E-07 -0.11080492E-07 -0.11655590E-07 -0.12120986E-07 -0.12474059E-07
 -0.12713207E-07 -0.12837840E-07 -0.12848378E-07 -0.12746229E-07 -0.12533770E-07
 -0.12214307E-07 -0.11792038E-07 -0.11272003E-07 -0.10660030E-07 -0.99626734E-08
 -0.91871462E-08 -0.83412509E-08 -0.74333021E-08 -0.64720478E-08 -0.54665875E-08
 -0.44262880E-08 -0.33606990E-08 -0.22794666E-08 -0.11922487E-08 -0.10863009E-09
  0.96195974E-09  0.20103270E-08  0.30275905E-08  0.40052555E-08  0.49352821E-08
  0.58101499E-08  0.66229168E-08  0.73672721E-08  0.80375833E-08  0.86289366E-08
  0.91371703E-08  0.95589019E-08  0.98915471E-08  0.10133332E-07  0.10283300E-07
  0.10341307E-07  0.10308014E-07  0.10184871E-07  0.99740928E-08  0.96786330E-08
  0.93021463E-08  0.88489484E-08  0.83239707E-08  0.77327085E-08  0.70811669E-08
  0.63758014E-08  0.56234563E-08  0.48312999E-08  0.40067580E-08  0.31574463E-08
  0.22911008E-08  0.14155098E-08  0.53844467E-09 -0.33240741E-09 -0.11895094E-08
 -0.20255385E-08 -0.28334467E-08 -0.36065196E-08 -0.43384303E-08 -0.50232896E-08
 -0.56556925E-08 -0.62307587E-08 -0.67441691E-08 -0.71921961E-08 -0.75717291E-08
 -0.78802940E-08 -0.81160666E-08 -0.82778809E-08 -0.83652307E-08 -0.83782664E-08
 -0.83177852E-08 -0.81852165E-08 -0.79826014E-08 -0.77125678E-08 -0.73782999E-08
 -0.69835039E-08 -0.65323692E-08 -0.60295259E-08 -0.54799994E-08 -0.48891613E-08
 -0.42626788E-08 -0.36064614E-08 -0.29266066E-08 -0.22293442E-08 -0.15209808E-08
 -0.80784353E-09 -0.96224869E-10  0.60767198E-09  0.12977860E-08  0.19682495E-08
  0.26134368E-08  0.32280108E-08  0.38069656E-08  0.43456663E-08  0.48398850E-08
 kinetic energy density (partial)
  0.16995715E+03  0.16987727E+03  0.16963781E+03  0.16923942E+03  0.16868314E+03
  0.16797044E+03  0.16710317E+03  0.16608361E+03  0.16491440E+03  0.16359858E+03
  0.16213955E+03  0.16054105E+03  0.15880717E+03  0.15694230E+03  0.15495116E+03
  0.15283873E+03  0.15061024E+03  0.14827119E+03  0.14582728E+03  0.14328441E+03
  0.14064866E+03  0.13792625E+03  0.13512353E+03  0.13224695E+03  0.12930306E+03
  0.12629844E+03  0.12323972E+03  0.12013352E+03  0.11698648E+03  0.11380517E+03
  0.11059613E+03  0.10736581E+03  0.10412057E+03  0.10086665E+03  0.97610158E+02
  0.94357050E+02  0.91113118E+02  0.87883971E+02  0.84675022E+02  0.81491477E+02
  0.78338324E+02  0.75220319E+02  0.72141983E+02  0.69107588E+02  0.66121155E+02
  0.63186450E+02  0.60306973E+02  0.57485963E+02  0.54726392E+02  0.52030964E+02
  0.49402119E+02  0.46842032E+02  0.44352614E+02  0.41935519E+02  0.39592147E+02
  0.37323648E+02  0.35130929E+02  0.33014662E+02  0.30975287E+02  0.29013026E+02
  0.27127886E+02  0.25319671E+02  0.23587992E+02  0.21932273E+02  0.20351765E+02
  0.18845554E+02  0.17412574E+02  0.16051614E+02  0.14761329E+02  0.13540257E+02
  0.12386820E+02  0.11299342E+02  0.10276057E+02  0.93151175E+01  0.84146090E+01
  0.75725560E+01  0.67869336E+01  0.60556763E+01  0.53766874E+01  0.47478476E+01
  0.41670235E+01  0.36320754E+01  0.31408650E+01  0.26912630E+01  0.22811554E+01
  0.19084499E+01  0.15710824E+01  0.12670217E+01  0.99427547E+00  0.75089405E+00
  0.53497526E+00  0.34466798E+00  0.17817549E+00  0.33758498E-01 -0.90262308E-01
 -0.19550412E+00 -0.28352018E+00 -0.35579839E+00 -0.41376020E+00 -0.45875989E+00
 -0.49208413E+00 -0.51495188E+00 -0.52851451E+00 -0.53385632E+00 -0.53199512E+00
 -0.52388323E+00 -0.51040858E+00 -0.49239604E+00 -0.47060894E+00 -0.44575071E+00
 -0.41846675E+00 -0.38934633E+00 -0.35892465E+00 -0.32768501E+00 -0.29606099E+00
 -0.26443881E+00 -0.23315958E+00 -0.20252176E+00 -0.17278349E+00 -0.14416502E+00
 -0.11685111E+00 -0.90993417E-01 -0.66712852E-01 -0.44101904E-01 -0.23226928E-01
 -0.41303805E-02  0.13167010E-01  0.28664132E-01  0.42377459E-01  0.54339079E-01
  0.64594824E-01  0.73202468E-01  0.80230023E-01  0.85754120E-01  0.89858484E-01
  0.92632502E-01  0.94169888E-01  0.94567435E-01  0.93923868E-01  0.92338789E-01
  0.89911709E-01  0.86741176E-01  0.82923991E-01  0.78554503E-01  0.73723994E-01
  0.68520145E-01  0.63026571E-01  0.57322440E-01  0.51482154E-01  0.45575101E-01
  0.39665467E-01  0.33812109E-01  0.28068482E-01  0.22482613E-01  0.17097127E-01
  0.11949314E-01  0.70712339E-02  0.24898546E-02 -0.17727760E-02 -0.56993325E-02
 -0.92769913E-02 -0.12497189E-01 -0.15355366E-01 -0.17850694E-01 -0.19985798E-01
 -0.21766465E-01 -0.23201355E-01 -0.24301706E-01 -0.25081039E-01 -0.25554870E-01
 -0.25740425E-01 -0.25656357E-01 -0.25322482E-01 -0.24759513E-01 -0.23988818E-01
 -0.23032177E-01 -0.21911565E-01 -0.20648939E-01 -0.19266048E-01 -0.17784253E-01
 -0.16224365E-01 -0.14606501E-01 -0.12949948E-01 -0.11273055E-01 -0.95931295E-02
 -0.79263574E-02 -0.62877336E-02 -0.46910088E-02 -0.31486504E-02 -0.16718168E-02
 -0.27034420E-03  0.10472542E-02  0.22737779E-02  0.34033181E-02  0.44312274E-02
  0.53540807E-02  0.61696277E-02  0.68767393E-02  0.74753469E-02  0.79663775E-02
  0.83516834E-02  0.86339691E-02  0.88167149E-02  0.89040995E-02  0.89009200E-02
  0.88125130E-02  0.86446745E-02  0.84035819E-02  0.80957164E-02  0.77277883E-02
  0.73066638E-02  0.68392962E-02  0.63326585E-02  0.57936815E-02  0.52291950E-02
  0.46458733E-02  0.40501851E-02  0.34483485E-02  0.28462902E-02  0.22496096E-02
  0.16635478E-02  0.10929617E-02  0.54230184E-03  0.15596315E-04 -0.48356193E-03
 -0.95202285E-03 -0.13870830E-02 -0.17864850E-02 -0.21484138E-02 -0.24714883E-02
 -0.27547511E-02 -0.29976538E-02 -0.32000406E-02 -0.33621287E-02 -0.34844873E-02
 -0.35680138E-02 -0.36139091E-02 -0.36236512E-02 -0.35989683E-02 -0.35418105E-02
 -0.34543211E-02 -0.33388088E-02 -0.31977182E-02 -0.30336019E-02 -0.28490926E-02
 -0.26468759E-02 -0.24296644E-02 -0.22001720E-02 -0.19610904E-02 -0.17150667E-02
 -0.14646819E-02 -0.12124317E-02 -0.96070867E-03 -0.71178646E-03 -0.46780520E-03
 -0.23075934E-03 -0.24870459E-05  0.21533853E-03  0.42121609E-03  0.61382130E-03
  0.79201011E-03  0.95482031E-03  0.11014716E-02  0.12313638E-02  0.13440743E-02
  0.14393528E-02  0.15171164E-02  0.15774423E-02  0.16205598E-02  0.16468415E-02
  0.16567938E-02  0.16510460E-02  0.16303398E-02  0.15955172E-02  0.15475092E-02
  0.14873235E-02  0.14160323E-02  0.13347599E-02  0.12446710E-02  0.11469583E-02
  0.10428311E-02  0.93350402E-03  0.82018583E-03  0.70406946E-03  0.58632206E-03
  0.46807595E-03  0.35042013E-03  0.23439261E-03  0.12097350E-03  0.11078815E-04
 -0.94444831E-04 -0.19482474E-03 -0.28936580E-03 -0.37745342E-03 -0.45855549E-03
 -0.53222372E-03 -0.59809408E-03 -0.65588659E-03 -0.70540428E-03 -0.74653161E-03
 -0.77923216E-03 -0.80354577E-03 -0.81958510E-03 -0.82753178E-03 -0.82763204E-03
 -0.82019199E-03 -0.80557260E-03 -0.78418433E-03 -0.75648164E-03 -0.72295726E-03
 -0.68413641E-03 -0.64057092E-03 -0.59283341E-03 -0.54151142E-03 -0.48720177E-03
 -0.43050494E-03 -0.37201967E-03 -0.31233785E-03 -0.25203956E-03 -0.19168847E-03
 -0.13182752E-03 -0.72974975E-04 -0.15620814E-04  0.39776491E-04  0.92792804E-04
  0.14304075E-03  0.19017173E-03  0.23387756E-03  0.27389162E-03  0.30998970E-03
  0.34199040E-03  0.36975513E-03  0.39318776E-03  0.41223396E-03  0.42688011E-03
  0.43715196E-03  0.44311302E-03  0.44486262E-03  0.44253377E-03  0.43629081E-03
  0.42632685E-03  0.41286104E-03  0.39613578E-03  0.37641377E-03  0.35397500E-03
  0.32911368E-03  0.30213520E-03  0.27335308E-03  0.24308594E-03  0.21165451E-03
  0.17937883E-03  0.14657542E-03  0.11355463E-03  0.80618219E-04  0.48056922E-04
  0.16148346E-04 -0.14845028E-04 -0.44677624E-04 -0.73122340E-04 -0.99971911E-04
 -0.12504006E-03 -0.14816240E-03 -0.16919716E-03 -0.18802567E-03 -0.20455263E-03
 -0.21870614E-03 -0.23043760E-03 -0.23972133E-03 -0.24655409E-03 -0.25095431E-03
 -0.25296127E-03 -0.25263408E-03 -0.25005049E-03 -0.24530564E-03 -0.23851064E-03
 -0.22979111E-03 -0.21928563E-03 -0.20714406E-03 -0.19352595E-03 -0.17859877E-03
 -0.16253625E-03 -0.14551663E-03 -0.12772097E-03 -0.10933153E-03 -0.90530043E-04
 -0.71496252E-04 -0.52406335E-04 -0.33431508E-04 -0.14736677E-04  0.35208011E-05
  0.21192260E-04  0.38138752E-04  0.54231960E-04  0.69354992E-04  0.83403051E-04
  0.96283981E-04  0.10791868E-03  0.11824141E-03  0.12719994E-03  0.13475561E-03
  0.14088327E-03  0.14557107E-03  0.14882018E-03  0.15064438E-03  0.15106957E-03
  0.15013320E-03  0.14788356E-03  0.14437908E-03  0.13968750E-03  0.13388500E-03
  0.12705532E-03  0.11928876E-03  0.11068123E-03  0.10133326E-03  0.91348959E-04
  0.80835036E-04  0.69899767E-04  0.58652019E-04  0.47200283E-04  0.35651736E-04
  0.24111347E-04  0.12681024E-04  0.14588117E-05 -0.94618530E-05 -0.19992823E-04
 -0.30051861E-04 -0.39563190E-04 -0.48457971E-04 -0.56674708E-04 -0.64159579E-04
 -0.70866687E-04 -0.76758246E-04 -0.81804676E-04 -0.85984639E-04 -0.89284994E-04
 -0.91700685E-04 -0.93234561E-04 -0.93897137E-04 -0.93706285E-04 -0.92686887E-04
 -0.90870415E-04 -0.88294484E-04 -0.85002357E-04 -0.81042410E-04 -0.76467575E-04
 -0.71334757E-04 -0.65704225E-04 -0.59639003E-04 -0.53204243E-04 -0.46466599E-04
 -0.39493611E-04 -0.32353084E-04 -0.25112501E-04 -0.17838433E-04 -0.10595991E-04
 -0.34482899E-05  0.35440417E-05  0.10323330E-04  0.16835279E-04  0.23029355E-04
  0.28859129E-04  0.34282575E-04  0.39262321E-04  0.43765852E-04  0.47765673E-04
  0.51239412E-04  0.54169887E-04  0.56545123E-04  0.58358318E-04  0.59607775E-04
  0.60296781E-04  0.60433457E-04  0.60030557E-04  0.59105248E-04  0.57678839E-04
  0.55776497E-04  0.53426929E-04  0.50662039E-04  0.47516577E-04  0.44027756E-04
  0.40234871E-04  0.36178906E-04  0.31902130E-04  0.27447700E-04  0.22859263E-04
  0.18180560E-04  0.13455047E-04  0.87255203E-05  0.40337619E-05 -0.57980188E-06
 -0.50764181E-05 -0.94193040E-05 -0.13573920E-04 -0.17508215E-04 -0.21192847E-04
 -0.24601370E-04 -0.27710399E-04 -0.30499733E-04 -0.32952462E-04 -0.35055029E-04
 -0.36797270E-04 -0.38172422E-04 -0.39177098E-04 -0.39811240E-04 -0.40078036E-04
 -0.39983816E-04 -0.39537923E-04 -0.38752562E-04 -0.37642622E-04 -0.36225485E-04
 -0.34520817E-04 -0.32550341E-04 -0.30337600E-04 -0.27907709E-04 -0.25287102E-04
 -0.22503265E-04 -0.19584478E-04 -0.16559548E-04 -0.13457545E-04 -0.10307543E-04
 -0.71383676E-05 -0.39783480E-05 -0.85508476E-06  0.22047761E-05  0.51757526E-05
  0.80337226E-05  0.10756102E-04  0.13322009E-04  0.15712404E-04  0.17910216E-04
  0.19900445E-04  0.21670247E-04  0.23209000E-04  0.24508340E-04  0.25562188E-04
  0.26366751E-04  0.26920502E-04  0.27224146E-04  0.27280560E-04  0.27094722E-04
  0.26673621E-04  0.26026150E-04  0.25162988E-04  0.24096466E-04  0.22840424E-04
  0.21410057E-04  0.19821753E-04  0.18092923E-04  0.16241828E-04  0.14287400E-04
  0.12249066E-04  0.10146562E-04  0.79997601E-05  0.58284875E-05  0.36523586E-05
  0.14906067E-05 -0.63807498E-06 -0.27156844E-05 -0.47250529E-05 -0.66499767E-05
 -0.84753377E-05 -0.10187212E-04 -0.11772964E-04 -0.13221333E-04 -0.14522498E-04
 -0.15668135E-04 -0.16651456E-04 -0.17467238E-04 -0.18111834E-04 -0.18583170E-04
 -0.18880734E-04 -0.19005544E-04 -0.18960109E-04 -0.18748374E-04 -0.18375658E-04
 -0.17848577E-04 -0.17174960E-04 -0.16363757E-04 -0.15424936E-04 -0.14369373E-04
 -0.13208744E-04 -0.11955402E-04 -0.10622258E-04 -0.92226548E-05 -0.77702438E-05
 -0.62788590E-05 -0.47623926E-05 -0.32346728E-05 -0.17093449E-05 -0.19975566E-06
  0.12811565E-05  0.27209662E-05  0.41078589E-05  0.54307214E-05  0.66792248E-05
  0.78438983E-05  0.89161947E-05  0.98885462E-05  0.10754411E-04  0.11508309E-04
  0.12145849E-04  0.12663746E-04  0.13059825E-04  0.13333021E-04  0.13483364E-04
  0.13511960E-04  0.13420955E-04  0.13213500E-04  0.12893705E-04  0.12466577E-04
  0.11937966E-04  0.11314497E-04  0.10603490E-04  0.98128926E-05  0.89511904E-05
  0.80273268E-05  0.70506149E-05  0.60306492E-05  0.49772167E-05  0.39002076E-05
  0.28095277E-05  0.17150109E-05  0.62633571E-06 -0.44705646E-06 -0.14960391E-05
 -0.25118738E-05 -0.34862792E-05 -0.44114945E-05 -0.52803367E-05 -0.60862526E-05
 -0.68233637E-05 -0.74865048E-05 -0.80712552E-05 -0.85739633E-05 -0.89917639E-05
 -0.93225881E-05 -0.95651665E-05 -0.97190252E-05 -0.97844749E-05 -0.97625934E-05
 -0.96552022E-05 -0.94648360E-05 -0.91947081E-05 -0.88486692E-05 -0.84311621E-05
 -0.79471720E-05 -0.74021732E-05 -0.68020717E-05 -0.61531466E-05 -0.54619878E-05
 -0.47354330E-05 -0.39805039E-05 -0.32043411E-05 -0.24141400E-05 -0.16170872E-05
 -0.82029757E-06 -0.30754068E-07  0.74475101E-06  0.14996717E-05  0.22277607E-05
  0.29231189E-05  0.35802399E-05  0.41940512E-05  0.47599505E-05  0.52738375E-05
  0.57321400E-05  0.61318362E-05  0.64704709E-05  0.67461664E-05  0.69576289E-05
  0.71041494E-05  0.71855991E-05  0.72024201E-05  0.71556119E-05  0.70467122E-05
  0.68777745E-05  0.66513403E-05  0.63704092E-05  0.60384039E-05  0.56591332E-05
  0.52367523E-05  0.47757197E-05  0.42807540E-05  0.37567873E-05  0.32089192E-05
  0.26423688E-05  0.20624276E-05  0.14744121E-05  0.88361641E-06  0.29526742E-06
 -0.28552025E-06 -0.85378664E-06 -0.14047670E-05 -0.19339300E-05 -0.24370132E-05
 -0.29100553E-05 -0.33494260E-05 -0.37518514E-05 -0.41144368E-05 -0.44346851E-05
 -0.47105120E-05 -0.49402572E-05 -0.51226911E-05 -0.52570190E-05 -0.53428796E-05
 -0.53803417E-05 -0.53698959E-05 -0.53124431E-05 -0.52092797E-05 -0.50620798E-05
 -0.48728742E-05 -0.46440266E-05 -0.43782072E-05 -0.40783647E-05 -0.37476957E-05
 -0.33896126E-05 -0.30077103E-05 -0.26057320E-05 -0.21875337E-05 -0.17570493E-05
 -0.13182543E-05 -0.87513097E-06 -0.43163353E-06  0.83461776E-08  0.44101134E-06
  0.86269174E-06  0.12698737E-05  0.16592280E-05  0.20276361E-05  0.23722136E-05
  0.26903317E-05  0.29796358E-05  0.32380616E-05  0.34638484E-05  0.36555494E-05
  0.38120392E-05  0.39325185E-05  0.40165154E-05  0.40638848E-05  0.40748037E-05
  0.40497650E-05  0.39895676E-05  0.38953049E-05  0.37683503E-05  0.36103409E-05
  0.34231586E-05  0.32089103E-05  0.29699054E-05  0.27086328E-05  0.24277362E-05
  0.21299885E-05  0.18182657E-05  0.14955202E-05  0.11647537E-05  0.82899034E-06
  0.49124997E-06  0.15452193E-06 -0.17826057E-06 -0.50424511E-06 -0.82068364E-06
 -0.11249548E-05 -0.14145849E-05 -0.16872667E-05 -0.19408777E-05 -0.21734950E-05
 -0.23834091E-05 -0.25691360E-05 -0.27294257E-05 -0.28632704E-05 -0.29699087E-05
 -0.30488290E-05 -0.30997696E-05 -0.31227174E-05 -0.31179042E-05 -0.30858006E-05
 -0.30271085E-05 -0.29427513E-05 -0.28338622E-05 -0.27017716E-05 -0.25479919E-05
 -0.23742020E-05 -0.21822298E-05 -0.19740340E-05 -0.17516853E-05 -0.15173464E-05
 -0.12732515E-05 -0.10216864E-05 -0.76496716E-06 -0.50541976E-06 -0.24535961E-06
  0.12928500E-07  0.26720984E-06  0.51531844E-06  0.75517498E-06  0.98480357E-06
  0.12023474E-05  0.14060833E-05  0.15944343E-05  0.17659820E-05  0.19194755E-05
  0.20538407E-05  0.21681866E-05  0.22618103E-05  0.23342007E-05  0.23850393E-05
  0.24142012E-05  0.24217523E-05  0.24079465E-05  0.23732206E-05  0.23181876E-05
  0.22436287E-05  0.21504846E-05  0.20398440E-05  0.19129327E-05  0.17711006E-05
  0.16158081E-05  0.14486117E-05  0.12711493E-05  0.10851242E-05  0.89228983E-06
  0.69443351E-06  0.49336031E-06  0.29087712E-06  0.88776904E-07 -0.11117680E-06
 -0.30726479E-06 -0.49782653E-06 -0.68127380E-06 -0.85610353E-06 -0.10209096E-05
 -0.11743937E-05 -0.13153752E-05 -0.14427997E-05 -0.15557464E-05 -0.16534339E-05
 -0.17352258E-05 -0.18006332E-05 -0.18493177E-05 -0.18810916E-05 -0.18959176E-05
 -0.18939072E-05 -0.18753172E-05 -0.18405456E-05 -0.17901262E-05 -0.17247218E-05
 -0.16451168E-05 -0.15522086E-05 -0.14469980E-05 -0.13305793E-05 -0.12041292E-05
 -0.10688953E-05 -0.92618476E-06 -0.77735132E-06 -0.62378340E-06 -0.46689128E-06
 -0.30809452E-06 -0.14880950E-06  0.95629657E-08  0.16564954E-06  0.31811602E-06
  0.46567837E-06  0.60711327E-06  0.74126791E-06  0.86706906E-06  0.98353134E-06
  0.10897646E-05  0.11849803E-05  0.12684971E-05  0.13397452E-05  0.13982698E-05
  0.14437336E-05  0.14759180E-05  0.14947234E-05  0.15001683E-05  0.14923878E-05
  0.14716306E-05  0.14382556E-05  0.13927266E-05  0.13356077E-05  0.12675561E-05
  0.11893160E-05  0.11017102E-05  0.10056322E-05  0.90203750E-06  0.79193419E-06
  0.67637366E-06  0.55644072E-06  0.43324378E-06  0.30790477E-06  0.18154926E-06
  0.55296542E-07 -0.69750025E-07 -0.19251242E-06 -0.31194705E-06 -0.42705332E-06
 -0.53688187E-06 -0.64054210E-06 -0.73720921E-06 -0.82613044E-06 -0.90663074E-06
 -0.97811760E-06 -0.10400851E-05 -0.10921172E-05 -0.11338902E-05 -0.11651742E-05
 -0.11858340E-05 -0.11958291E-05 -0.11952126E-05 -0.11841296E-05 -0.11628147E-05
 -0.11315888E-05 -0.10908551E-05 -0.10410948E-05 -0.98286127E-06 -0.91677495E-06
 -0.84351662E-06 -0.76382083E-06 -0.67846879E-06 -0.58828090E-06 -0.49410914E-06
 -0.39682919E-06 -0.29733250E-06 -0.19651832E-06 -0.95285728E-07  0.54741892E-08
  0.10488600E-06  0.20209737E-06  0.29628620E-06  0.38666739E-06  0.47249921E-06
  0.55308923E-06  0.62779971E-06  0.69605245E-06  0.75733310E-06  0.81119477E-06
  0.85726112E-06  0.89522872E-06  0.92486874E-06  0.94602802E-06  0.95862943E-06
  0.96267158E-06  0.95822786E-06  0.94544485E-06  0.92454011E-06  0.89579939E-06
  0.85957325E-06  0.81627322E-06  0.76636741E-06  0.71037569E-06  0.64886459E-06
  0.58244165E-06  0.51174971E-06  0.43746079E-06  0.36026991E-06  0.28088868E-06
  0.20003895E-06  0.11844636E-06  0.36833933E-07 -0.44084143E-07 -0.12360867E-06
 -0.20106136E-06 -0.27579044E-06 -0.34717606E-06 -0.41463529E-06 -0.47762670E-06
 -0.53565465E-06 -0.58827296E-06 -0.63508825E-06 -0.67576268E-06 -0.71001622E-06
 -0.73762841E-06 -0.75843949E-06 -0.77235108E-06 -0.77932629E-06 -0.77938926E-06
 -0.77262421E-06 -0.75917397E-06 -0.73923801E-06 -0.71307003E-06 -0.68097503E-06
 -0.64330608E-06 -0.60046062E-06 -0.55287645E-06 -0.50102746E-06 -0.44541899E-06
 -0.38658309E-06 -0.32507355E-06 -0.26146077E-06 -0.19632665E-06 -0.13025929E-06
 -0.63847848E-07  0.23226199E-08  0.67676240E-07  0.13165121E-06  0.19370454E-06
  0.25331657E-06  0.30999518E-06  0.36327981E-06  0.41274507E-06  0.45800402E-06
 atomic pseudo charge-density
  0.11000000E+02  0.10989108E+02  0.10956526E+02  0.10902536E+02  0.10827600E+02
  0.10732351E+02  0.10617580E+02  0.10484218E+02  0.10333322E+02  0.10166051E+02
  0.99836454E+01  0.97874093E+01  0.95786872E+01  0.93588454E+01  0.91292534E+01
  0.88912675E+01  0.86462164E+01  0.83953884E+01  0.81400209E+01  0.78812922E+01
  0.76203148E+01  0.73581314E+01  0.70957112E+01  0.68339488E+01  0.65736640E+01
  0.63156028E+01  0.60604385E+01  0.58087748E+01  0.55611483E+01  0.53180319E+01
  0.50798384E+01  0.48469241E+01  0.46195928E+01  0.43980992E+01  0.41826531E+01
  0.39734224E+01  0.37705371E+01  0.35740924E+01  0.33841518E+01  0.32007500E+01
  0.30238958E+01  0.28535749E+01  0.26897515E+01  0.25323717E+01  0.23813646E+01
  0.22366447E+01  0.20981136E+01  0.19656613E+01  0.18391682E+01  0.17185063E+01
  0.16035401E+01  0.14941282E+01  0.13901242E+01  0.12913774E+01  0.11977343E+01
  0.11090385E+01  0.10251323E+01  0.94585678E+00  0.87105253E+00  0.80056032E+00
  0.73422142E+00  0.67187809E+00  0.61337396E+00  0.55855438E+00  0.50726670E+00
  0.45936057E+00  0.41468817E+00  0.37310440E+00  0.33446710E+00  0.29863716E+00
  0.26547870E+00  0.23485917E+00  0.20664942E+00  0.18072381E+00  0.15696027E+00
  0.13524034E+00  0.11544919E+00  0.97475698E-01  0.81212390E-01  0.66555499E-01
  0.53404933E-01  0.41664269E-01  0.31240731E-01  0.22045157E-01  0.13991969E-01
  0.69991311E-02  0.98810229E-03 -0.41162111E-02 -0.83855114E-02 -0.11888168E-01
 -0.14689277E-01 -0.16850731E-01 -0.18431280E-01 -0.19486607E-01 -0.20069399E-01
 -0.20229419E-01 -0.20013586E-01 -0.19466050E-01 -0.18628271E-01 -0.17539100E-01
 -0.16234861E-01 -0.14749427E-01 -0.13114310E-01 -0.11358737E-01 -0.95097365E-02
 -0.75922183E-02 -0.56290580E-02 -0.36411785E-02 -0.16476318E-02  0.33431963E-03
  0.22891220E-02  0.42028503E-02  0.60631295E-02  0.78590564E-02  0.95811223E-02
  0.11221138E-01  0.12772158E-01  0.14228408E-01  0.15585215E-01  0.16838934E-01
  0.17986880E-01  0.19027265E-01  0.19959126E-01  0.20782268E-01  0.21497198E-01
  0.22105069E-01  0.22607618E-01  0.23007115E-01  0.23306303E-01  0.23508354E-01
  0.23616814E-01  0.23635554E-01  0.23568732E-01  0.23420739E-01  0.23196168E-01
  0.22899767E-01  0.22536408E-01  0.22111045E-01  0.21628689E-01  0.21094369E-01
  0.20513112E-01  0.19889906E-01  0.19229686E-01  0.18537301E-01  0.17817501E-01
  0.17074914E-01  0.16314028E-01  0.15539179E-01  0.14754534E-01  0.13964081E-01
  0.13171618E-01  0.12380744E-01  0.11594853E-01  0.10817125E-01  0.10050528E-01
  0.92978065E-02  0.85614869E-02  0.78438733E-02  0.71470494E-02  0.64728796E-02
  0.58230120E-02  0.51988818E-02  0.46017161E-02  0.40325390E-02  0.34921776E-02
  0.29812685E-02  0.25002657E-02  0.20494476E-02  0.16289257E-02  0.12386535E-02
  0.87843487E-03  0.54793386E-03  0.24668394E-03 -0.25902237E-04 -0.27052314E-03
 -0.48797851E-03 -0.67915954E-03 -0.84503914E-03 -0.98666222E-03 -0.11051362E-02
 -0.12016216E-02 -0.12773229E-02 -0.13334797E-02 -0.13713579E-02 -0.13922418E-02
 -0.13974257E-02 -0.13882064E-02 -0.13658763E-02 -0.13317162E-02 -0.12869889E-02
 -0.12329335E-02 -0.11707597E-02 -0.11016427E-02 -0.10267187E-02 -0.94708047E-03
 -0.86377390E-03 -0.77779458E-03 -0.69008502E-03 -0.60153228E-03 -0.51296603E-03
 -0.42515701E-03 -0.33881597E-03 -0.25459293E-03 -0.17307686E-03 -0.94795743E-04
 -0.20216968E-04  0.50251955E-04  0.11626235E-03  0.17752304E-03  0.23379876E-03
  0.28490831E-03  0.33072247E-03  0.37116173E-03  0.40619384E-03  0.43583118E-03
  0.46012803E-03  0.47917770E-03  0.49310954E-03  0.50208597E-03  0.50629936E-03
  0.50596896E-03  0.50133774E-03  0.49266936E-03  0.48024503E-03  0.46436052E-03
  0.44532316E-03  0.42344901E-03  0.39905999E-03  0.37248125E-03  0.34403854E-03
  0.31405580E-03  0.28285282E-03  0.25074308E-03  0.21803172E-03  0.18501370E-03
  0.15197208E-03  0.11917647E-03  0.86881737E-04  0.55326709E-04  0.24733220E-04
 -0.46947764E-05 -0.32771896E-04 -0.59331851E-04 -0.84227816E-04 -0.10733265E-03
 -0.12853894E-03 -0.14775893E-03 -0.16492433E-03 -0.17998589E-03 -0.19291304E-03
 -0.20369318E-03 -0.21233111E-03 -0.21884816E-03 -0.22328135E-03 -0.22568245E-03
 -0.22611694E-03 -0.22466298E-03 -0.22141023E-03 -0.21645875E-03 -0.20991778E-03
 -0.20190454E-03 -0.19254302E-03 -0.18196276E-03 -0.17029767E-03 -0.15768478E-03
 -0.14426314E-03 -0.13017263E-03 -0.11555288E-03 -0.10054223E-03 -0.85276722E-04
 -0.69889121E-04 -0.54508064E-04 -0.39257219E-04 -0.24254527E-04 -0.96115242E-05
  0.45672773E-05  0.18184924E-04  0.31152485E-04  0.43389435E-04  0.54823965E-04
  0.65393214E-04  0.75043425E-04  0.83730033E-04  0.91417673E-04  0.98080123E-04
  0.10370018E-03  0.10826949E-03  0.11178826E-03  0.11426500E-03  0.11571615E-03
  0.11616566E-03  0.11564458E-03  0.11419057E-03  0.11184734E-03  0.10866417E-03
  0.10469528E-03  0.99999309E-04  0.94638646E-04  0.88678864E-04  0.82188091E-04
  0.75236399E-04  0.67895199E-04  0.60236637E-04  0.52333013E-04  0.44256212E-04
  0.36077161E-04  0.27865303E-04  0.19688108E-04  0.11610608E-04  0.36949684E-05
 -0.39999089E-05 -0.11418740E-04 -0.18510177E-04 -0.25227092E-04 -0.31526804E-04
 -0.37371289E-04 -0.42727321E-04 -0.47566594E-04 -0.51865790E-04 -0.55606613E-04
 -0.58775775E-04 -0.61364957E-04 -0.63370717E-04 -0.64794379E-04 -0.65641876E-04
 -0.65923567E-04 -0.65654029E-04 -0.64851813E-04 -0.63539185E-04 -0.61741841E-04
 -0.59488605E-04 -0.56811113E-04 -0.53743480E-04 -0.50321962E-04 -0.46584604E-04
 -0.42570896E-04 -0.38321413E-04 -0.33877468E-04 -0.29280763E-04 -0.24573046E-04
 -0.19795784E-04 -0.14989837E-04 -0.10195156E-04 -0.54504874E-05 -0.79310077E-06
  0.37414660E-05  0.81196424E-05  0.12310038E-04  0.16283633E-04  0.20013944E-04
  0.23477167E-04  0.26652295E-04  0.29521211E-04  0.32068753E-04  0.34282757E-04
  0.36154079E-04  0.37676580E-04  0.38847103E-04  0.39665418E-04  0.40134147E-04
  0.40258668E-04  0.40047002E-04  0.39509682E-04  0.38659599E-04  0.37511844E-04
  0.36083530E-04  0.34393599E-04  0.32462628E-04  0.30312624E-04  0.27966806E-04
  0.25449393E-04  0.22785384E-04  0.20000335E-04  0.17120145E-04  0.14170833E-04
  0.11178333E-04  0.81682814E-05  0.51658222E-05  0.21954156E-05 -0.71934225E-06
 -0.35558880E-05 -0.62928475E-05 -0.89101794E-05 -0.11389304E-04 -0.13713220E-04
 -0.15866598E-04 -0.17835872E-04 -0.19609301E-04 -0.21177022E-04 -0.22531086E-04
 -0.23665476E-04 -0.24576109E-04 -0.25260826E-04 -0.25719364E-04 -0.25953309E-04
 -0.25966049E-04 -0.25762696E-04 -0.25350009E-04 -0.24736300E-04 -0.23931333E-04
 -0.22946207E-04 -0.21793240E-04 -0.20485837E-04 -0.19038361E-04 -0.17465990E-04
 -0.15784580E-04 -0.14010516E-04 -0.12160570E-04 -0.10251755E-04 -0.83011828E-05
 -0.63259199E-05 -0.43428514E-05 -0.23685474E-05 -0.41913510E-06  0.14898231E-05
  0.33434435E-05  0.51276275E-05  0.68291593E-05  0.84357944E-05  0.99363381E-05
  0.11320714E-04  0.12580021E-04  0.13706583E-04  0.14693983E-04  0.15537086E-04
  0.16232059E-04  0.16776371E-04  0.17168785E-04  0.17409342E-04  0.17499333E-04
  0.17441261E-04  0.17238797E-04  0.16896722E-04  0.16420868E-04  0.15818044E-04
  0.15095964E-04  0.14263161E-04  0.13328903E-04  0.12303097E-04  0.11196201E-04
  0.10019123E-04  0.87831192E-05  0.74997013E-05  0.61805312E-05  0.48373242E-05
  0.34817516E-05  0.21253453E-05  0.77940622E-06 -0.54508413E-06 -0.18375473E-05
 -0.30878867E-05 -0.42865610E-05 -0.54246514E-05 -0.64939222E-05 -0.74868751E-05
 -0.83967962E-05 -0.92177951E-05 -0.99448373E-05 -0.10573768E-04 -0.11101331E-04
 -0.11525173E-04 -0.11843850E-04 -0.12056818E-04 -0.12164422E-04 -0.12167874E-04
 -0.12069224E-04 -0.11871332E-04 -0.11577824E-04 -0.11193046E-04 -0.10722020E-04
 -0.10170384E-04 -0.95443338E-05 -0.88505634E-05 -0.80961984E-05 -0.72887288E-05
 -0.64359399E-05 -0.55458429E-05 -0.46266032E-05 -0.36864708E-05 -0.27337098E-05
 -0.17765298E-05 -0.82301898E-06  0.11892040E-06  0.10416342E-05  0.19377751E-05
  0.28003574E-05  0.36228083E-05  0.43990147E-05  0.51233649E-05  0.57907858E-05
  0.63967751E-05  0.69374274E-05  0.74094561E-05  0.78102085E-05  0.81376761E-05
  0.83904996E-05  0.85679676E-05  0.86700106E-05  0.86971901E-05  0.86506815E-05
  0.85322534E-05  0.83442418E-05  0.80895203E-05  0.77714663E-05  0.73939234E-05
  0.69611611E-05  0.64778315E-05  0.59489232E-05  0.53797143E-05  0.47757224E-05
  0.41426549E-05  0.34863577E-05  0.28127641E-05  0.21278439E-05  0.14375526E-05
  0.74778273E-06  0.64315107E-07 -0.60722676E-06 -0.12614210E-05 -0.18930888E-05
 -0.24973334E-05 -0.30695757E-05 -0.36055870E-05 -0.41015175E-05 -0.45539224E-05
 -0.49597829E-05 -0.53165239E-05 -0.56220277E-05 -0.58746435E-05 -0.60731931E-05
 -0.62169719E-05 -0.63057470E-05 -0.63397503E-05 -0.63196690E-05 -0.62466309E-05
 -0.61221883E-05 -0.59482969E-05 -0.57272923E-05 -0.54618645E-05 -0.51550286E-05
 -0.48100940E-05 -0.44306319E-05 -0.40204405E-05 -0.35835098E-05 -0.31239841E-05
 -0.26461256E-05 -0.21542758E-05 -0.16528185E-05 -0.11461420E-05 -0.63860232E-06
 -0.13448748E-06  0.36201740E-06  0.84686327E-06  0.13161688E-05  0.17662499E-05
  0.21936474E-05  0.25951519E-05  0.29678264E-05  0.33090268E-05  0.36164181E-05
  0.38879898E-05  0.41220661E-05  0.43173152E-05  0.44727543E-05  0.45877516E-05
  0.46620261E-05  0.46956438E-05  0.46890115E-05  0.46428673E-05  0.45582692E-05
  0.44365803E-05  0.42794531E-05  0.40888099E-05  0.38668227E-05  0.36158905E-05
  0.33386156E-05  0.30377782E-05  0.27163101E-05  0.23772678E-05  0.20238044E-05
  0.16591417E-05  0.12865422E-05  0.90928073E-06  0.53061696E-06  0.15376814E-06
 -0.21811712E-06 -0.58198417E-06 -0.93489644E-06 -0.12740582E-05 -0.15968355E-05
 -0.19007759E-05 -0.21836261E-05 -0.24433472E-05 -0.26781288E-05 -0.28864002E-05
 -0.30668395E-05 -0.32183811E-05 -0.33402200E-05 -0.34318148E-05 -0.34928872E-05
 -0.35234209E-05 -0.35236568E-05 -0.34940872E-05 -0.34354475E-05 -0.33487056E-05
 -0.32350508E-05 -0.30958797E-05 -0.29327809E-05 -0.27475192E-05 -0.25420173E-05
 -0.23183373E-05 -0.20786613E-05 -0.18252708E-05 -0.15605260E-05 -0.12868448E-05
 -0.10066814E-05 -0.72250538E-06 -0.43678008E-06 -0.15194257E-06  0.12961672E-06
  0.40557329E-06  0.67368709E-06  0.93181999E-06  0.11779521E-05  0.14101971E-05
  0.16268155E-05  0.18262276E-05  0.20070235E-05  0.21679729E-05  0.23080322E-05
  0.24263505E-05  0.25222737E-05  0.25953466E-05  0.26453141E-05  0.26721197E-05
  0.26759030E-05  0.26569955E-05  0.26159148E-05  0.25533569E-05  0.24701884E-05
  0.23674354E-05  0.22462732E-05  0.21080139E-05  0.19540929E-05  0.17860551E-05
  0.16055402E-05  0.14142672E-05  0.12140193E-05  0.10066269E-05  0.79395231E-06
  0.57787325E-06  0.36026673E-06  0.14299342E-06 -0.72117831E-07 -0.28328489E-06
 -0.48878657E-06 -0.68697622E-06 -0.87629438E-06 -0.10552806E-05 -0.12225840E-05
 -0.13769734E-05 -0.15173452E-05 -0.16427312E-05 -0.17523045E-05 -0.18453839E-05
 -0.19214381E-05 -0.19800873E-05 -0.20211042E-05 -0.20444136E-05 -0.20500905E-05
 -0.20383576E-05 -0.20095807E-05 -0.19642636E-05 -0.19030416E-05 -0.18266745E-05
 -0.17360379E-05 -0.16321142E-05 -0.15159826E-05 -0.13888089E-05 -0.12518338E-05
 -0.11063619E-05 -0.95374920E-06 -0.79539133E-06 -0.63271099E-06 -0.46714563E-06
 -0.30013514E-06 -0.13310966E-06  0.32522236E-07  0.19538511E-06  0.35414771E-06
  0.50753347E-06  0.65433043E-06  0.79340048E-06  0.92368773E-06  0.10442262E-05
  0.11541466E-05  0.12526821E-05  0.13391733E-05  0.14130720E-05  0.14739444E-05
  0.15214727E-05  0.15554563E-05  0.15758115E-05  0.15825707E-05  0.15758799E-05
  0.15559963E-05  0.15232842E-05  0.14782104E-05  0.14213385E-05  0.13533232E-05
  0.12749029E-05  0.11868926E-05  0.10901757E-05  0.98569581E-06  0.87444757E-06
  0.75746781E-06  0.63582608E-06  0.51061524E-06  0.38294189E-06  0.25391692E-06
  0.12464607E-06 -0.37792488E-08 -0.13029089E-06 -0.25385264E-06 -0.37346837E-06
 -0.48818987E-06 -0.59712406E-06 -0.69943967E-06 -0.79437327E-06 -0.88123474E-06
 -0.95941190E-06 -0.10283745E-05 -0.10876776E-05 -0.11369638E-05 -0.11759649E-05
 -0.12045034E-05 -0.12224920E-05 -0.12299331E-05 -0.12269178E-05 -0.12136236E-05
 -0.11903117E-05 -0.11573234E-05 -0.11150764E-05 -0.10640597E-05 -0.10048291E-05
 -0.93800081E-06 -0.86424612E-06 -0.78428448E-06 -0.69887693E-06 -0.60881914E-06
 -0.51493419E-06 -0.41806532E-06 -0.31906853E-06 -0.21880526E-06 -0.11813507E-06
 -0.17908506E-07  0.81039918E-07  0.17789846E-06  0.27188461E-06  0.36225122E-06
  0.44829223E-06  0.52934800E-06  0.60481011E-06  0.67412578E-06  0.73680161E-06
  0.79240689E-06  0.84057629E-06  0.88101195E-06  0.91348503E-06  0.93783659E-06
  0.95397792E-06  0.96189028E-06  0.96162405E-06  0.95329729E-06  0.93709381E-06
  0.91326066E-06  0.88210517E-06  0.84399154E-06  0.79933694E-06  0.74860731E-06
  0.69231273E-06  0.63100257E-06  0.56526031E-06  0.49569820E-06  0.42295174E-06
  0.34767404E-06  0.27053013E-06  0.19219122E-06  0.11332903E-06  0.34610203E-07
 -0.43309234E-07 -0.11978914E-06 -0.19421041E-06 -0.26597980E-06 -0.33453452E-06
 -0.39934652E-06 -0.45992635E-06 -0.51582672E-06 -0.56664564E-06 -0.61202909E-06
 -0.65167335E-06 -0.68532675E-06 -0.71279109E-06 -0.73392252E-06 -0.74863197E-06
 -0.75688509E-06 -0.75870185E-06 -0.75415553E-06 -0.74337141E-06 -0.72652498E-06
 -0.70383979E-06 -0.67558491E-06 -0.64207206E-06 -0.60365245E-06 -0.56071326E-06
 -0.51367396E-06 -0.46298237E-06 -0.40911053E-06 -0.35255046E-06 -0.29380978E-06
 -0.23340731E-06 -0.17186856E-06 -0.10972130E-06 -0.47491171E-07  0.14302695E-07
  0.75151863E-07  0.13456267E-06  0.19206014E-06  0.24719162E-06  0.29953027E-06
  0.34867823E-06  0.39426955E-06  0.43597272E-06  0.47349302E-06  0.50657442E-06
  0.53500119E-06  0.55859912E-06  0.57723641E-06  0.59082419E-06  0.59931667E-06
  0.60271092E-06  0.60104633E-06  0.59440370E-06  0.58290402E-06  0.56670691E-06
  0.54600882E-06  0.52104084E-06  0.49206640E-06  0.45937857E-06  0.42329733E-06
  0.38416649E-06  0.34235058E-06  0.29823152E-06  0.25220526E-06  0.20467830E-06
  0.15606422E-06  0.10678014E-06  0.57243238E-07  0.78673129E-08 -0.40940594E-07
 -0.88783469E-07 -0.13527747E-06 -0.18005492E-06 -0.22276712E-06 -0.26308698E-06
 -0.30071146E-06 -0.33536369E-06 -0.36679497E-06 -0.39478643E-06 -0.41915041E-06
 -0.43973168E-06 -0.45640819E-06 -0.46909175E-06 -0.47772822E-06 -0.48229759E-06
 -0.48281366E-06 -0.47932349E-06 -0.47190659E-06 -0.46067386E-06 -0.44576624E-06
 -0.42735319E-06 -0.40563091E-06 -0.38082042E-06 -0.35316537E-06 -0.32292976E-06
 -0.29039556E-06 -0.25586009E-06 -0.21963343E-06 -0.18203569E-06 -0.14339424E-06
 -0.10404095E-06 -0.64309418E-07 -0.24532154E-07  0.14962084E-07  0.53850967E-07
  0.91821158E-07  0.12857077E-06  0.16381170E-06  0.19727181E-06  0.22869701E-06
  0.25785303E-06  0.28452719E-06  0.30852980E-06  0.32969550E-06  0.34788423E-06
  0.36298216E-06  0.37490223E-06  0.38358455E-06  0.38899659E-06  0.39113305E-06
  0.39001564E-06  0.38569252E-06  0.37823760E-06  0.36774961E-06  0.35435101E-06
  0.33818670E-06  0.31942252E-06  0.29824370E-06  0.27485305E-06  0.24946914E-06
  0.22232428E-06  0.19366248E-06  0.16373730E-06  0.13280967E-06  0.10114567E-06
  0.69014268E-07  0.36685110E-07  0.44263018E-08 -0.27497771E-07 -0.58828557E-07
 -0.89315386E-07 -0.11871743E-06 -0.14680553E-06 -0.17336399E-06 -0.19819212E-06
 -0.22110574E-06 -0.24193846E-06 -0.26054289E-06 -0.27679156E-06 -0.29057777E-06
 -0.30181621E-06 -0.31044340E-06 -0.31641799E-06 -0.31972080E-06 -0.32035478E-06
 -0.31834467E-06 -0.31373658E-06 -0.30659740E-06 -0.29701397E-06 -0.28509215E-06
 -0.27095579E-06 -0.25474546E-06 -0.23661714E-06 -0.21674078E-06 -0.19529875E-06
 -0.17248420E-06 -0.14849941E-06 -0.12355396E-06 -0.97863028E-07 -0.71645500E-07
 -0.45122188E-07 -0.18513991E-07  0.79599051E-08  0.34083796E-07  0.59647181E-07
  0.84446421E-07  0.10828633E-06  0.13098166E-06  0.15235853E-06  0.17225570E-06
  0.19052575E-06  0.20703614E-06  0.22167015E-06  0.23432760E-06  0.24492558E-06
  0.25339888E-06  0.25970032E-06  0.26380103E-06  0.26569038E-06  0.26537597E-06
  0.26288331E-06  0.25825548E-06  0.25155253E-06  0.24285089E-06  0.23224251E-06
  0.21983398E-06  0.20574553E-06  0.19010986E-06  0.17307096E-06  0.15478285E-06
  0.13540814E-06  0.11511670E-06  0.94084171E-07  0.72490452E-07  0.50518225E-07
  0.28351421E-07  0.61737128E-08 -0.15832982E-07 -0.37489962E-07 -0.58623172E-07
   15.1178079086314      T
 Non local Part
           2           2   1.35590663981811     
   23.9436435475820        23.0856290344186        23.0856290344186     
   22.2570706775768     
 Reciprocal Space Part
  0.00000000E+00 -0.24725990E+00 -0.98176549E+00 -0.21818784E+01 -0.38121436E+01
 -0.58241862E+01 -0.81579352E+01 -0.10743143E+02 -0.13501163E+02 -0.16346937E+02
 -0.19191147E+02 -0.21942478E+02 -0.24509923E+02 -0.26805090E+02 -0.28744443E+02
 -0.30251421E+02 -0.31258384E+02 -0.31708344E+02 -0.31556434E+02 -0.30771069E+02
 -0.29334800E+02 -0.27244812E+02 -0.24513070E+02 -0.21166114E+02 -0.17244500E+02
 -0.12801916E+02 -0.79039852E+01 -0.26267919E+01  0.29448233E+01  0.87191694E+01
  0.14599753E+02  0.20487423E+02  0.26282558E+02  0.31887240E+02  0.37207366E+02
  0.42154652E+02  0.46648469E+02  0.50617484E+02  0.54001064E+02  0.56750417E+02
  0.58829432E+02  0.60215234E+02  0.60898419E+02  0.60882974E+02  0.60185911E+02
  0.58836605E+02  0.56875868E+02  0.54354800E+02  0.51333422E+02  0.47879163E+02
  0.44065210E+02  0.39968784E+02  0.35669380E+02  0.31247012E+02  0.26780502E+02
  0.22345861E+02  0.18014796E+02  0.13853360E+02  0.99207986E+01  0.62685871E+01
  0.29396944E+01 -0.31929246E-01 -0.26216312E+01 -0.48141070E+01 -0.66032300E+01
 -0.79916737E+01 -0.89903450E+01 -0.96176508E+01 -0.98986240E+01 -0.98639368E+01
 -0.95488308E+01 -0.89919962E+01 -0.82344290E+01 -0.73182983E+01 -0.62858500E+01
 -0.51783749E+01 -0.40352628E+01 -0.28931637E+01 -0.17852713E+01 -0.74074133E+00
  0.21574818E+00  0.10642905E+01  0.17898984E+01  0.23825124E+01  0.28368747E+01
  0.31522842E+01  0.33322417E+01  0.33840064E+01  0.33180780E+01  0.31476253E+01
  0.28878803E+01  0.25555172E+01  0.21680340E+01  0.17431569E+01  0.12982796E+01
  0.84995460E+00  0.41344679E+00  0.23581921E-02 -0.37166905E+00 -0.69916803E+00
 Real Space Part
  0.00000000E+00  0.16322712E+00  0.65195369E+00  0.14633198E+01  0.25925737E+01
  0.40330945E+01  0.57764225E+01  0.78122996E+01  0.10128718E+02  0.12711974E+02
  0.15546738E+02  0.18616122E+02  0.21901763E+02  0.25383909E+02  0.29041516E+02
  0.32852347E+02  0.36793080E+02  0.40839425E+02  0.44966238E+02  0.49147650E+02
  0.53357194E+02  0.57567938E+02  0.61752626E+02  0.65883814E+02  0.69934014E+02
  0.73875844E+02  0.77682172E+02  0.81326267E+02  0.84781950E+02  0.88023742E+02
  0.91027017E+02  0.93768153E+02  0.96224678E+02  0.98375419E+02  0.10020065E+03
  0.10168222E+03  0.10280372E+03  0.10355060E+03  0.10391028E+03  0.10387231E+03
  0.10342848E+03  0.10257292E+03  0.10130220E+03  0.99615459E+02  0.97514435E+02
  0.95003593E+02  0.92090158E+02  0.88784169E+02  0.85098516E+02  0.81048958E+02
  0.76654118E+02  0.71935470E+02  0.66917289E+02  0.61626598E+02  0.56093069E+02
  0.50348917E+02  0.44428747E+02  0.38369387E+02  0.32209682E+02  0.25990255E+02
  0.19753237E+02  0.13541964E+02  0.74006392E+01  0.13739579E+01 -0.44932914E+01
 -0.10156662E+02 -0.15572509E+02 -0.20698474E+02 -0.25493988E+02 -0.29920785E+02
 -0.33943431E+02 -0.37529847E+02 -0.40651824E+02 -0.43285526E+02 -0.45411963E+02
 -0.47017444E+02 -0.48093963E+02 -0.48639552E+02 -0.48658581E+02 -0.48161959E+02
 -0.47167292E+02 -0.45698960E+02 -0.43788072E+02 -0.41472409E+02 -0.38796186E+02
 -0.35809844E+02 -0.32569631E+02 -0.29137243E+02 -0.25579271E+02 -0.21966681E+02
 -0.18374186E+02 -0.14879579E+02 -0.11563080E+02 -0.85065775E+01 -0.57929099E+01
 -0.35052572E+01 -0.17262747E+01 -0.53413425E+00 -0.27337388E-01  0.00000000E+00
 Reciprocal Space Part
  0.00000000E+00  0.25771444E+00  0.10234643E+01  0.22752542E+01  0.39770387E+01
  0.60796249E+01  0.85219053E+01  0.11232388E+02  0.14130989E+02  0.17131034E+02
  0.20141428E+02  0.23068939E+02  0.25820523E+02  0.28305656E+02  0.30438597E+02
  0.32140532E+02  0.33341554E+02  0.33982409E+02  0.34015998E+02  0.33408570E+02
  0.32140592E+02  0.30207280E+02  0.27618767E+02  0.24399923E+02  0.20589813E+02
  0.16240838E+02  0.11417546E+02  0.61951809E+01  0.65798265E+00 -0.51027106E+01
 -0.10990506E+02 -0.16906102E+02 -0.22749475E+02 -0.28422065E+02 -0.33828895E+02
 -0.38880588E+02 -0.43495221E+02 -0.47599989E+02 -0.51132626E+02 -0.54042573E+02
 -0.56291848E+02 -0.57855627E+02 -0.58722502E+02 -0.58894445E+02 -0.58386458E+02
 -0.57225944E+02 -0.55451815E+02 -0.53113360E+02 -0.50268910E+02 -0.46984342E+02
 -0.43331450E+02 -0.39386242E+02 -0.35227183E+02 -0.30933455E+02 -0.26583254E+02
 -0.22252170E+02 -0.18011690E+02 -0.13927847E+02 -0.10060055E+02 -0.64601402E+01
 -0.31715817E+01 -0.22898938E+00  0.23421968E+01  0.45257772E+01  0.63146436E+01
  0.77104242E+01  0.87229388E+01  0.93694885E+01  0.96740024E+01  0.96660713E+01
  0.93798975E+01  0.88531902E+01  0.81260381E+01  0.72397892E+01  0.62359646E+01
  0.51552339E+01  0.40364746E+01  0.29159350E+01  0.18265176E+01  0.79719482E+00
 -0.14743613E+00 -0.98745334E+00 -0.17077675E+01 -0.22981395E+01 -0.27530669E+01
 -0.30715493E+01 -0.32567472E+01 -0.33155505E+01 -0.32580730E+01 -0.30970928E+01
 -0.28474574E+01 -0.25254728E+01 -0.21482946E+01 -0.17333385E+01 -0.12977271E+01
 -0.85778538E+00 -0.42859668E+00 -0.23629715E-01  0.34555877E+00  0.66954062E+00
 Real Space Part
  0.00000000E+00 -0.15809811E+00 -0.63145859E+00 -0.14172843E+01 -0.25109278E+01
 -0.39059138E+01 -0.55939690E+01 -0.75650620E+01 -0.98074501E+01 -0.12307736E+02
 -0.15050930E+02 -0.18020523E+02 -0.21198567E+02 -0.24565756E+02 -0.28101525E+02
 -0.31784149E+02 -0.35590844E+02 -0.39497887E+02 -0.43480727E+02 -0.47514109E+02
 -0.51572204E+02 -0.55628735E+02 -0.59657119E+02 -0.63630600E+02 -0.67522390E+02
 -0.71305818E+02 -0.74954469E+02 -0.78442335E+02 -0.81743961E+02 -0.84834594E+02
 -0.87690331E+02 -0.90288265E+02 -0.92606633E+02 -0.94624958E+02 -0.96324196E+02
 -0.97686868E+02 -0.98697204E+02 -0.99341270E+02 -0.99607094E+02 -0.99484794E+02
 -0.98966686E+02 -0.98047397E+02 -0.96723965E+02 -0.94995928E+02 -0.92865410E+02
 -0.90337188E+02 -0.87418756E+02 -0.84120362E+02 -0.80455046E+02 -0.76438654E+02
 -0.72089827E+02 -0.67429987E+02 -0.62483289E+02 -0.57276553E+02 -0.51839175E+02
 -0.46203008E+02 -0.40402219E+02 -0.34473111E+02 -0.28453918E+02 -0.22384572E+02
 -0.16306428E+02 -0.10261967E+02 -0.42944536E+01  0.15524237E+01  0.72349556E+01
  0.12709837E+02  0.17934620E+02  0.22868189E+02  0.27471253E+02  0.31706851E+02
  0.35540862E+02  0.38942519E+02  0.41884905E+02  0.44345443E+02  0.46306350E+02
  0.47755073E+02  0.48684660E+02  0.49094089E+02  0.48988557E+02  0.48379661E+02
  0.47285544E+02  0.45730952E+02  0.43747181E+02  0.41372010E+02  0.38649451E+02
  0.35629537E+02  0.32367902E+02  0.28925417E+02  0.25367642E+02  0.21764310E+02
  0.18188708E+02  0.14717020E+02  0.11427685E+02  0.84006555E+01  0.57166965E+01
  0.34567924E+01  0.17013046E+01  0.52608423E+00  0.26912355E-01  0.00000000E+00
 Non local Part
           0           2   1.35590663981811     
   5.87648139105154        8.66823624879811        8.66823624879811     
   12.8009766963121     
 Reciprocal Space Part
  0.52880533E+02  0.52207184E+02  0.50198874E+02  0.46890591E+02  0.42339882E+02
  0.36625732E+02  0.29847016E+02  0.22120582E+02  0.13578977E+02  0.43678913E+01
 -0.53566372E+01 -0.15431200E+02 -0.25688109E+02 -0.35958535E+02 -0.46075634E+02
 -0.55877595E+02 -0.65210543E+02 -0.73931244E+02 -0.81909557E+02 -0.89030585E+02
 -0.95196490E+02 -0.10032793E+03 -0.10436511E+03 -0.10726843E+03 -0.10901868E+03
 -0.10961689E+03 -0.10908373E+03 -0.10745858E+03 -0.10479821E+03 -0.10117516E+03
 -0.96675916E+02 -0.91398755E+02 -0.85451525E+02 -0.78949246E+02 -0.72011669E+02
 -0.64760828E+02 -0.57318629E+02 -0.49804539E+02 -0.42333413E+02 -0.35013500E+02
 -0.27944674E+02 -0.21216907E+02 -0.14909015E+02 -0.90876958E+01 -0.38068546E+01
  0.89275903E+00  0.49836293E+01  0.84512646E+01  0.11293724E+02  0.13520901E+02
  0.15153590E+02  0.16222372E+02  0.16766349E+02  0.16831766E+02  0.16470554E+02
  0.15738838E+02  0.14695442E+02  0.13400424E+02  0.11913678E+02  0.10293630E+02
  0.85960523E+01  0.68730173E+01  0.51720111E+01  0.35352135E+01  0.19989548E+01
  0.59335076E+00 -0.65788648E+00 -0.17374681E+01 -0.26343896E+01 -0.33436463E+01
 -0.38658212E+01 -0.42065630E+01 -0.43759764E+01 -0.43879449E+01 -0.42594099E+01
 -0.40096269E+01 -0.36594206E+01 -0.32304581E+01 -0.27445600E+01 -0.22230626E+01
 -0.16862479E+01 -0.11528492E+01 -0.63964268E+00 -0.16112868E+00  0.27069500E+00
  0.64646761E+00  0.95951141E+00  0.12057943E+01  0.13838165E+01  0.14944305E+01
  0.15406042E+01  0.15271394E+01  0.14603570E+01  0.13477606E+01  0.11976911E+01
  0.10189831E+01  0.82063390E+00  0.61149369E+00  0.39998588E+00  0.19386359E+00
 Real Space Part
 -0.21333874E+03 -0.21327467E+03 -0.21308233E+03 -0.21276136E+03 -0.21231113E+03
 -0.21173082E+03 -0.21101932E+03 -0.21017536E+03 -0.20919742E+03 -0.20808382E+03
 -0.20683267E+03 -0.20544197E+03 -0.20390954E+03 -0.20223312E+03 -0.20041035E+03
 -0.19843882E+03 -0.19631609E+03 -0.19403972E+03 -0.19160730E+03 -0.18901652E+03
 -0.18626516E+03 -0.18335115E+03 -0.18027263E+03 -0.17702794E+03 -0.17361574E+03
 -0.17003498E+03 -0.16628501E+03 -0.16236557E+03 -0.15827690E+03 -0.15401972E+03
 -0.14959536E+03 -0.14500572E+03 -0.14025341E+03 -0.13534174E+03 -0.13027477E+03
 -0.12505739E+03 -0.11969534E+03 -0.11419527E+03 -0.10856476E+03 -0.10281235E+03
 -0.96947632E+02 -0.90981189E+02 -0.84924680E+02 -0.78790831E+02 -0.72593445E+02
 -0.66347400E+02 -0.60068636E+02 -0.53774134E+02 -0.47481885E+02 -0.41210837E+02
 -0.34980841E+02 -0.28812572E+02 -0.22727440E+02 -0.16747485E+02 -0.10895250E+02
 -0.51936424E+01  0.33422624E+00  0.56652143E+01  0.10776344E+02  0.15645011E+02
  0.20249208E+02  0.24567761E+02  0.28580583E+02  0.32268923E+02  0.35615639E+02
  0.38605453E+02  0.41225219E+02  0.43464176E+02  0.45314192E+02  0.46769987E+02
  0.47829339E+02  0.48493257E+02  0.48766126E+02  0.48655799E+02  0.48173667E+02
  0.47334671E+02  0.46157255E+02  0.44663277E+02  0.42877877E+02  0.40829260E+02
  0.38548461E+02  0.36069041E+02  0.33426737E+02  0.30659096E+02  0.27805034E+02
  0.24904420E+02  0.21997591E+02  0.19124903E+02  0.16326245E+02  0.13640590E+02
  0.11105540E+02  0.87569109E+01  0.66283397E+01  0.47509382E+01  0.31529695E+01
  0.18596400E+01  0.89284274E+00  0.26952700E+00  0.12589385E-01  0.00000000E+00
 Reciprocal Space Part
 -0.26921011E+02 -0.26488866E+02 -0.25200091E+02 -0.23077513E+02 -0.20158678E+02
 -0.16495111E+02 -0.12151304E+02 -0.72034509E+01 -0.17379629E+01  0.41502125E+01
  0.10359425E+02  0.16783275E+02  0.23312636E+02  0.29837715E+02  0.36250104E+02
  0.42444768E+02  0.48321952E+02  0.53788944E+02  0.58761681E+02  0.63166153E+02
  0.66939578E+02  0.70031343E+02  0.72403677E+02  0.74032058E+02  0.74905350E+02
  0.75025667E+02  0.74407985E+02  0.73079493E+02  0.71078739E+02  0.68454554E+02
  0.65264810E+02  0.61575040E+02  0.57456936E+02  0.52986778E+02  0.48243828E+02
  0.43308710E+02  0.38261830E+02  0.33181850E+02  0.28144268E+02  0.23220109E+02
  0.18474766E+02  0.13967003E+02  0.97481411E+01  0.58614341E+01  0.23416385E+01
 -0.78521622E+00 -0.35018639E+01 -0.57996515E+01 -0.76782138E+01 -0.91449884E+01
 -0.10214589E+02 -0.10908061E+02 -0.11252032E+02 -0.11277799E+02 -0.11020359E+02
 -0.10517413E+02 -0.98083841E+01 -0.89334379E+01 -0.79325640E+01 -0.68447116E+01
 -0.57070080E+01 -0.45540707E+01 -0.34174233E+01 -0.23250251E+01 -0.13009162E+01
 -0.36498207E+00  0.46716572E+00  0.11841966E+01  0.17789630E+01  0.22483058E+01
  0.25927762E+01  0.28162848E+01  0.29256932E+01  0.29303610E+01  0.28416653E+01
  0.26725045E+01  0.24368027E+01  0.21490268E+01  0.18237280E+01  0.14751201E+01
  0.11167002E+01  0.76092283E+00  0.41892926E+00  0.10033775E+00 -0.18690519E+00
 -0.43661239E+00 -0.64438467E+00 -0.80758423E+00 -0.92525761E+00 -0.99801447E+00
 -0.10278690E+01 -0.10180514E+01 -0.97279800E+00 -0.89712672E+00 -0.79660720E+00
 -0.67713210E+00 -0.54469687E+00 -0.40519411E+00 -0.26422788E+00 -0.12695215E+00
 Real Space Part
  0.14641261E+03  0.14636915E+03  0.14623869E+03  0.14602097E+03  0.14571559E+03
  0.14532198E+03  0.14483941E+03  0.14426703E+03  0.14360381E+03  0.14284864E+03
  0.14200024E+03  0.14105728E+03  0.14001829E+03  0.13888177E+03  0.13764612E+03
  0.13630973E+03  0.13487097E+03  0.13332821E+03  0.13167983E+03  0.12992427E+03
  0.12806005E+03  0.12608578E+03  0.12400021E+03  0.12180224E+03  0.11949095E+03
  0.11706566E+03  0.11452590E+03  0.11187152E+03  0.10910265E+03  0.10621980E+03
  0.10322384E+03  0.10011605E+03  0.96898171E+02  0.93572408E+02  0.90141493E+02
  0.86608694E+02  0.82977856E+02  0.79253429E+02  0.75440491E+02  0.71544773E+02
  0.67572687E+02  0.63531335E+02  0.59428531E+02  0.55272804E+02  0.51073409E+02
  0.46840324E+02  0.42584238E+02  0.38316544E+02  0.34049310E+02  0.29795254E+02
  0.25567697E+02  0.21380520E+02  0.17248100E+02  0.13185241E+02  0.92070872E+01
  0.53290345E+01  0.15666211E+01 -0.20645893E+01 -0.55491362E+01 -0.88718021E+01
 -0.12017763E+02 -0.14972748E+02 -0.17723203E+02 -0.20256468E+02 -0.22560949E+02
 -0.24626297E+02 -0.26443583E+02 -0.28005473E+02 -0.29306385E+02 -0.30342645E+02
 -0.31112624E+02 -0.31616855E+02 -0.31858127E+02 -0.31841555E+02 -0.31574623E+02
 -0.31067194E+02 -0.30331481E+02 -0.29381989E+02 -0.28235424E+02 -0.26910555E+02
 -0.25428053E+02 -0.23810291E+02 -0.22081112E+02 -0.20265579E+02 -0.18389688E+02
 -0.16480085E+02 -0.14563744E+02 -0.12667664E+02 -0.10818550E+02 -0.90425028E+01
 -0.73647233E+01 -0.58092288E+01 -0.43985907E+01 -0.31537020E+01 -0.20935604E+01
 -0.12351272E+01 -0.59315485E+00 -0.17910176E+00 -0.83649020E-02  0.00000000E+00
 Non local Part
           1           2   1.35590663981811     
   8.73084394424148        12.8476818778708        12.8476818778708     
   19.1633654064087     
 Reciprocal Space Part
  0.00000000E+00  0.70444848E+00  0.13866397E+01  0.20248135E+01  0.25981923E+01
  0.30874450E+01  0.34751166E+01  0.37460164E+01  0.38875541E+01  0.38900172E+01
  0.37467833E+01  0.34544633E+01  0.30129717E+01  0.24255233E+01  0.16985572E+01
  0.84158989E+00 -0.13299916E+00 -0.12102426E+01 -0.23729158E+01 -0.36019139E+01
 -0.48766665E+01 -0.61755809E+01 -0.74765023E+01 -0.87571814E+01 -0.99957387E+01
 -0.11171114E+02 -0.12263493E+02 -0.13254701E+02 -0.14128551E+02 -0.14871151E+02
 -0.15471150E+02 -0.15919929E+02 -0.16211723E+02 -0.16343692E+02 -0.16315914E+02
 -0.16131321E+02 -0.15795584E+02 -0.15316927E+02 -0.14705900E+02 -0.13975110E+02
 -0.13138911E+02 -0.12213066E+02 -0.11214393E+02 -0.10160393E+02 -0.90688840E+01
 -0.79576301E+01 -0.68439950E+01 -0.57446095E+01 -0.46750698E+01 -0.36496697E+01
 -0.26811715E+01 -0.17806189E+01 -0.95719591E+00 -0.21813236E+00  0.43134414E+00
  0.98800957E+00  0.14506008E+01  0.18197318E+01  0.20977718E+01  0.22886912E+01
  0.23978795E+01  0.24319404E+01  0.23984717E+01  0.23058343E+01  0.21629171E+01
  0.19789040E+01  0.17630477E+01  0.15244559E+01  0.12718944E+01  0.10136110E+01
  0.75718309E+00  0.50939185E+00  0.27612385E+00  0.62301754E-01 -0.12815645E+00
 -0.29235024E+00 -0.42838275E+00 -0.53532247E+00 -0.61314297E+00 -0.66264361E+00
 -0.68535468E+00 -0.68343035E+00 -0.65953327E+00 -0.61671435E+00 -0.55829142E+00
 -0.48773007E+00 -0.40852983E+00 -0.32411851E+00 -0.23775701E+00 -0.15245660E+00
 -0.70910109E-01  0.45620564E-02  0.72050475E-01  0.13007994E+00  0.17761771E+00
  0.21406777E+00  0.23925201E+00  0.25338027E+00  0.25701046E+00  0.25100120E+00
 Real Space Part
  0.00000000E+00 -0.13473668E+01 -0.26917087E+01 -0.40300023E+01 -0.53592275E+01
 -0.66763690E+01 -0.79784182E+01 -0.92623755E+01 -0.10525252E+02 -0.11764073E+02
 -0.12975879E+02 -0.14157732E+02 -0.15306716E+02 -0.16419942E+02 -0.17494555E+02
 -0.18527736E+02 -0.19516707E+02 -0.20458740E+02 -0.21351164E+02 -0.22191370E+02
 -0.22976820E+02 -0.23705054E+02 -0.24373705E+02 -0.24980502E+02 -0.25523286E+02
 -0.26000018E+02 -0.26408793E+02 -0.26747852E+02 -0.27015596E+02 -0.27210599E+02
 -0.27331620E+02 -0.27377625E+02 -0.27347794E+02 -0.27241540E+02 -0.27058527E+02
 -0.26798681E+02 -0.26462209E+02 -0.26049614E+02 -0.25561707E+02 -0.24999627E+02
 -0.24364851E+02 -0.23659206E+02 -0.22884885E+02 -0.22044451E+02 -0.21140851E+02
 -0.20177419E+02 -0.19157878E+02 -0.18086347E+02 -0.16967332E+02 -0.15805724E+02
 -0.14606790E+02 -0.13376158E+02 -0.12119797E+02 -0.10843998E+02 -0.95553428E+01
 -0.82606723E+01 -0.69670451E+01 -0.56816947E+01 -0.44119776E+01 -0.31653183E+01
 -0.19491465E+01 -0.77083153E+00  0.36239012E+00  0.14434895E+01  0.24657242E+01
  0.34227192E+01  0.43085492E+01  0.51178207E+01  0.58457527E+01  0.64882545E+01
  0.70419987E+01  0.75044890E+01  0.78741181E+01  0.81502179E+01  0.83330975E+01
  0.84240705E+01  0.84254657E+01  0.83406243E+01  0.81738854E+01  0.79305480E+01
  0.76168252E+01  0.72397796E+01  0.68072416E+01  0.63277230E+01  0.58103063E+01
  0.52645387E+01  0.47003038E+01  0.41277013E+01  0.35569122E+01  0.29980724E+01
  0.24611430E+01  0.19557872E+01  0.14912530E+01  0.10762657E+01  0.71892678E+00
  0.42664154E+00  0.20603392E+00  0.62506385E-01  0.31613731E-02  0.00000000E+00
 Reciprocal Space Part
  0.00000000E+00  0.88882990E-02  0.25674383E-01  0.58049014E-01  0.11329392E+00
  0.19808971E+00  0.31833826E+00  0.47900403E+00  0.68397796E+00  0.93596725E+00
  0.12364138E+01  0.15854427E+01  0.19818433E+01  0.24230807E+01  0.29053406E+01
  0.34236035E+01  0.39717479E+01  0.45426799E+01  0.51284848E+01  0.57205989E+01
  0.63099958E+01  0.68873834E+01  0.74434066E+01  0.79688518E+01  0.84548466E+01
  0.88930521E+01  0.92758423E+01  0.95964663E+01  0.98491910E+01  0.10029419E+02
  0.10133783E+02  0.10160210E+02  0.10107957E+02  0.99776188E+01  0.97711073E+01
  0.94915999E+01  0.91434637E+01  0.87321549E+01  0.82640967E+01  0.77465387E+01
  0.71874018E+01  0.65951115E+01  0.59784255E+01  0.53462569E+01  0.47074996E+01
  0.40708585E+01  0.34446884E+01  0.28368450E+01  0.22545512E+01  0.17042812E+01
  0.11916645E+01  0.72141055E+00  0.29725674E+00 -0.78061601E-01 -0.40281828E+00
 -0.67628150E+00 -0.89867829E+00 -0.10711399E+01 -0.11956299E+01 -0.12748580E+01
 -0.13121811E+01 -0.13114958E+01 -0.12771240E+01 -0.12136953E+01 -0.11260292E+01
 -0.10190191E+01 -0.89752218E+00 -0.76625535E+00 -0.62970192E+00 -0.49202874E+00
 -0.35701617E+00 -0.22800165E+00 -0.10783747E+00  0.11369330E-02  0.97108486E-01
  0.17879010E+00  0.24540741E+00  0.29667368E+00  0.33275425E+00  0.35422215E+00
  0.36200651E+00  0.35733569E+00  0.34167686E+00  0.31667393E+00  0.28408557E+00
  0.24572503E+00  0.20340320E+00  0.15887627E+00  0.11379911E+00  0.69685348E-01
  0.27874590E-01 -0.10492574E-01 -0.44491780E-01 -0.73424308E-01 -0.96819022E-01
 -0.11442731E+00 -0.12621170E+00 -0.13232891E+00 -0.13310828E+00 -0.12902660E+00
 Real Space Part
  0.00000000E+00  0.80166763E+00  0.16016524E+01  0.23982722E+01  0.31898462E+01
  0.39746958E+01  0.47511452E+01  0.55175228E+01  0.62721616E+01  0.70134010E+01
  0.77395880E+01  0.84490788E+01  0.91402404E+01  0.98114531E+01  0.10461112E+02
  0.11087632E+02  0.11689447E+02  0.12265015E+02  0.12812823E+02  0.13331390E+02
  0.13819270E+02  0.14275058E+02  0.14697394E+02  0.15084971E+02  0.15436537E+02
  0.15750903E+02  0.16026953E+02  0.16263643E+02  0.16460015E+02  0.16615204E+02
  0.16728442E+02  0.16799070E+02  0.16826543E+02  0.16810443E+02  0.16750484E+02
  0.16646522E+02  0.16498564E+02  0.16306778E+02  0.16071498E+02  0.15793235E+02
  0.15472688E+02  0.15110744E+02  0.14708490E+02  0.14267220E+02  0.13788437E+02
  0.13273858E+02  0.12725418E+02  0.12145270E+02  0.11535787E+02  0.10899557E+02
  0.10239382E+02  0.95582664E+01  0.88594157E+01  0.81462194E+01  0.74222387E+01
  0.66911895E+01  0.59569221E+01  0.52233980E+01  0.44946634E+01  0.37748196E+01
  0.30679908E+01  0.23782882E+01  0.17097720E+01  0.10664109E+01  0.45203980E+00
 -0.12968459E+00 -0.67532819E+00 -0.11817248E+01 -0.16460208E+01 -0.20657182E+01
 -0.24387157E+01 -0.27633472E+01 -0.30384155E+01 -0.32632212E+01 -0.34375864E+01
 -0.35618722E+01 -0.36369873E+01 -0.36643898E+01 -0.36460827E+01 -0.35845965E+01
 -0.34829677E+01 -0.33447072E+01 -0.31737591E+01 -0.29744567E+01 -0.27514654E+01
 -0.25097278E+01 -0.22543959E+01 -0.19907678E+01 -0.17242163E+01 -0.14601206E+01
 -0.12037973E+01 -0.96043290E+00 -0.73502054E+00 -0.53230055E+00 -0.35670482E+00
 -0.21231555E+00 -0.10281769E+00 -0.31273788E-01 -0.15859454E-02  0.00000000E+00
 PAW radial sets
         339   1.20975759109801     
(5E20.12)                                
 augmentation charges (non sperical)
  0.432691841440E+00  0.423096525974E+00 -0.159349076491E+00 -0.232034535118E+00 -0.237510417343E+00
 -0.326100123730E+00  0.423096525974E+00  0.413679734245E+00 -0.157650151339E+00 -0.229522030671E+00
 -0.234187489924E+00 -0.321735497405E+00 -0.159349076491E+00 -0.157650151339E+00 -0.168275961942E+00
 -0.253579665351E+00 -0.829126575003E-01 -0.181590914866E+00 -0.232034535118E+00 -0.229522030671E+00
 -0.253579665351E+00 -0.382238217567E+00 -0.125566519879E+00 -0.274151390122E+00 -0.237510417343E+00
 -0.234187489924E+00 -0.829126575003E-01 -0.125566519879E+00 -0.996817438326E-02 -0.622152117747E-01
 -0.326100123730E+00 -0.321735497405E+00 -0.181590914866E+00 -0.274151390122E+00 -0.622152117747E-01
 -0.174610993181E+00
 uccopancies in atom
  0.200000000704E+01  0.000000000000E+00  0.000000000000E+00  0.000000000000E+00  0.000000000000E+00
  0.000000000000E+00  0.000000000000E+00  0.000000000000E+00  0.000000000000E+00  0.000000000000E+00
  0.000000000000E+00  0.000000000000E+00  0.000000000000E+00  0.000000000000E+00  0.999999999715E+00
  0.000000000000E+00  0.000000000000E+00  0.000000000000E+00  0.000000000000E+00  0.000000000000E+00
  0.000000000000E+00  0.000000000000E+00  0.000000000000E+00  0.000000000000E+00  0.000000000000E+00
  0.000000000000E+00  0.000000000000E+00  0.000000000000E+00  0.000000000000E+00  0.000000000000E+00
  0.000000000000E+00  0.000000000000E+00  0.000000000000E+00  0.000000000000E+00  0.000000000000E+00
  0.000000000000E+00
 grid
  0.676218096901E-04  0.698207022454E-04  0.720910973011E-04  0.744353199400E-04  0.768557708511E-04
  0.793549287874E-04  0.819353531053E-04  0.845996863846E-04  0.873506571354E-04  0.901910825922E-04
  0.931238715989E-04  0.961520275876E-04  0.992786516548E-04  0.102506945737E-03  0.105840215888E-03
  0.109281875670E-03  0.112835449642E-03  0.116504576974E-03  0.120293015174E-03  0.124204643933E-03
  0.128243469101E-03  0.132413626788E-03  0.136719387600E-03  0.141165161011E-03  0.145755499883E-03
  0.150495105124E-03  0.155388830503E-03  0.160441687624E-03  0.165658851052E-03  0.171045663620E-03
  0.176607641894E-03  0.182350481826E-03  0.188280064586E-03  0.194402462586E-03  0.200723945694E-03
  0.207250987663E-03  0.213990272754E-03  0.220948702583E-03  0.228133403192E-03  0.235551732340E-03
  0.243211287046E-03  0.251119911363E-03  0.259285704413E-03  0.267717028682E-03  0.276422518582E-03
  0.285411089297E-03  0.294691945907E-03  0.304274592821E-03  0.314168843508E-03  0.324384830543E-03
  0.334933015991E-03  0.345824202116E-03  0.357069542443E-03  0.368680553183E-03  0.380669125027E-03
  0.393047535320E-03  0.405828460635E-03  0.419024989756E-03  0.432650637084E-03  0.446719356470E-03
  0.461245555514E-03  0.476244110313E-03  0.491730380696E-03  0.507720225959E-03  0.524230021100E-03
  0.541276673593E-03  0.558877640698E-03  0.577050947344E-03  0.595815204586E-03  0.615189628662E-03
  0.635194060675E-03  0.655848986913E-03  0.677175559824E-03  0.699195619684E-03  0.721931716956E-03
  0.745407135392E-03  0.769645915872E-03  0.794672881024E-03  0.820513660648E-03  0.847194717962E-03
  0.874743376697E-03  0.903187849090E-03  0.932557264764E-03  0.962881700568E-03  0.994192211375E-03
  0.102652086188E-02  0.105990075945E-02  0.109436608802E-02  0.112995214310E-02  0.116669536790E-02
  0.120463339072E-02  0.124380506339E-02  0.128425050114E-02  0.132601112362E-02  0.136912969737E-02
  0.141365037957E-02  0.145961876329E-02  0.150708192416E-02  0.155608846863E-02  0.160668858366E-02
  0.165893408821E-02  0.171287848622E-02  0.176857702148E-02  0.182608673416E-02  0.188546651923E-02
  0.194677718677E-02  0.201008152427E-02  0.207544436090E-02  0.214293263391E-02  0.221261545720E-02
  0.228456419207E-02  0.235885252031E-02  0.243555651965E-02  0.251475474170E-02  0.259652829235E-02
  0.268096091487E-02  0.276813907565E-02  0.285815205272E-02  0.295109202726E-02  0.304705417791E-02
  0.314613677831E-02  0.324844129769E-02  0.335407250482E-02  0.346313857529E-02  0.357575120228E-02
  0.369202571097E-02  0.381208117662E-02  0.393604054650E-02  0.406403076585E-02  0.419618290784E-02
  0.433263230781E-02  0.447351870186E-02  0.461898636998E-02  0.476918428377E-02  0.492426625902E-02
  0.508439111322E-02  0.524972282822E-02  0.542043071814E-02  0.559668960277E-02  0.577867998662E-02
  0.596658824374E-02  0.616060680861E-02  0.636093437319E-02  0.656777609042E-02  0.678134378428E-02
  0.700185616676E-02  0.722953906181E-02  0.746462563660E-02  0.770735664034E-02  0.795798065078E-02
  0.821675432881E-02  0.848394268129E-02  0.875981933244E-02  0.904466680405E-02  0.933877680484E-02
  0.964245052913E-02  0.995599896537E-02  0.102797432145E-01  0.106140148191E-01  0.109591561022E-01
  0.113155205189E-01  0.116834730174E-01  0.120633904133E-01  0.124556617750E-01  0.128606888229E-01
  0.132788863399E-01  0.137106825969E-01  0.141565197910E-01  0.146168544984E-01  0.150921581421E-01
  0.155829174745E-01  0.160896350762E-01  0.166128298701E-01  0.171530376536E-01  0.177108116465E-01
  0.182867230581E-01  0.188813616722E-01  0.194953364505E-01  0.201292761570E-01  0.207838300012E-01
  0.214596683035E-01  0.221574831815E-01  0.228779892584E-01  0.236219243954E-01  0.243900504473E-01
  0.251831540421E-01  0.260020473873E-01  0.268475691011E-01  0.277205850718E-01  0.286219893439E-01
  0.295527050343E-01  0.305136852770E-01  0.315059141999E-01  0.325304079320E-01  0.335882156445E-01
  0.346804206249E-01  0.358081413866E-01  0.369725328141E-01  0.381747873460E-01  0.394161361960E-01
  0.406978506139E-01  0.420212431872E-01  0.433876691854E-01  0.447985279483E-01  0.462552643186E-01
  0.477593701214E-01  0.493123856927E-01  0.509159014561E-01  0.525715595518E-01  0.542810555184E-01
  0.560461400292E-01  0.578686206849E-01  0.597503638651E-01  0.616932966390E-01  0.636994087398E-01
  0.657707546014E-01  0.679094554631E-01  0.701177015414E-01  0.723977542732E-01  0.747519486319E-01
  0.771826955181E-01  0.796924842291E-01  0.822838850078E-01  0.849595516750E-01  0.877222243473E-01
  0.905747322429E-01  0.935199965791E-01  0.965610335640E-01  0.997009574852E-01  0.102942983899E+00
  0.106290432924E+00  0.109746732641E+00  0.113315422602E+00  0.117000157457E+00  0.120804710698E+00
  0.124732978519E+00  0.128788983810E+00  0.132976880274E+00  0.137300956684E+00  0.141765641271E+00
  0.146375506263E+00  0.151135272565E+00  0.156049814592E+00  0.161124165266E+00  0.166363521165E+00
  0.171773247847E+00  0.177358885345E+00  0.183126153840E+00  0.189080959519E+00  0.195229400623E+00
  0.201577773694E+00  0.208132580019E+00  0.214900532294E+00  0.221888561493E+00  0.229103823969E+00
  0.236553708780E+00  0.244245845260E+00  0.252188110829E+00  0.260388639061E+00  0.268855828013E+00
  0.277598348827E+00  0.286625154608E+00  0.295945489593E+00  0.305568898621E+00  0.315505236903E+00
  0.325764680118E+00  0.336357734832E+00  0.347295249258E+00  0.358588424369E+00  0.370248825360E+00
  0.382288393503E+00  0.394719458367E+00  0.407554750449E+00  0.420807414208E+00  0.434491021532E+00
  0.448619585630E+00  0.463207575386E+00  0.478269930176E+00  0.493822075168E+00  0.509879937117E+00
  0.526459960677E+00  0.543579125241E+00  0.561254962330E+00  0.579505573545E+00  0.598349649107E+00
  0.617806486996E+00  0.637896012715E+00  0.658638799692E+00  0.680056090355E+00  0.702169817881E+00
  0.725002628659E+00  0.748577905483E+00  0.772919791496E+00  0.798053214916E+00  0.824003914566E+00
  0.850798466229E+00  0.878464309868E+00  0.907029777725E+00  0.936524123334E+00  0.966977551483E+00
  0.998421249143E+00  0.103088741741E+01  0.106440930447E+01  0.109902123968E+01  0.113475866867E+01
  0.117165818970E+01  0.120975759110E+01  0.124909588998E+01  0.128971337221E+01  0.133165163364E+01
  0.137495362270E+01  0.141966368442E+01  0.146582760581E+01  0.151349266276E+01  0.156270766845E+01
  0.161352302335E+01  0.166599076682E+01  0.172016463042E+01  0.177610009291E+01  0.183385443710E+01
  0.189348680849E+01  0.195505827583E+01  0.201863189369E+01  0.208427276700E+01  0.215204811776E+01
  0.222202735384E+01  0.229428214011E+01  0.236888647177E+01  0.244591675019E+01  0.252545186109E+01
  0.260757325538E+01  0.269236503254E+01  0.277991402677E+01  0.287030989589E+01  0.296364521315E+01
  0.306001556209E+01  0.315951963437E+01  0.326225933084E+01  0.336833986594E+01
 aepotential
  0.109419486014E+05  0.109803957353E+05  0.110118555717E+05  0.110358611541E+05  0.110519713329E+05
  0.110597756293E+05  0.110588997291E+05  0.110490107219E+05  0.110298217815E+05  0.110010967345E+05
  0.109626540370E+05  0.109143702952E+05  0.108561828881E+05  0.107880923334E+05  0.107101632854E+05
  0.106225251963E+05  0.105253717992E+05  0.104189598528E+05  0.103036069451E+05  0.101796886717E+05
  0.100476343394E+05  0.990792318474E+04  0.976107841156E+04  0.960766224753E+04  0.944826893061E+04
  0.928351903553E+04  0.911405211205E+04  0.894052056138E+04  0.876358223101E+04  0.858389454808E+04
  0.840210770720E+04  0.821885913055E+04  0.803476778734E+04  0.785042946572E+04  0.766641228791E+04
  0.748325308171E+04  0.730145428554E+04  0.712148147756E+04  0.694376167443E+04  0.676868206830E+04
  0.659658950489E+04  0.642779042656E+04  0.626255133123E+04  0.610109968330E+04  0.594362520089E+04
  0.579028146816E+04  0.564118782775E+04  0.549643146990E+04  0.535606968615E+04  0.522013222208E+04
  0.508862368931E+04  0.496152599167E+04  0.483880072867E+04  0.472039154568E+04  0.460622640309E+04
  0.449621974361E+04  0.439027454091E+04  0.428828421724E+04  0.419013442178E+04  0.409570466517E+04
  0.400486980839E+04  0.391750140715E+04  0.383346891517E+04  0.375264075063E+04  0.367488523350E+04
  0.360007139982E+04  0.352806970089E+04  0.345875259889E+04  0.339199506257E+04  0.332767497505E+04
  0.326567346675E+04  0.320587516797E+04  0.314816840561E+04  0.309244534214E+04  0.303860206509E+04
  0.298653863172E+04  0.293615908557E+04  0.288737143169E+04  0.284008759467E+04  0.279422334927E+04
  0.274969824113E+04  0.270643548288E+04  0.266436184998E+04  0.262340756082E+04  0.258350615698E+04
  0.254459437522E+04  0.250661201870E+04  0.246950183011E+04  0.243320936092E+04  0.239768284762E+04
  0.236287308479E+04  0.232873330751E+04  0.229521907135E+04  0.226228814119E+04  0.222990038325E+04
  0.219801765978E+04  0.216660373159E+04  0.213562416427E+04  0.210504623900E+04  0.207483886892E+04
  0.204497252120E+04  0.201541914261E+04  0.198615209133E+04  0.195714607314E+04  0.192837708190E+04
  0.189982234597E+04  0.187146027745E+04  0.184327042760E+04  0.181523344584E+04  0.178733104284E+04
  0.175954595874E+04  0.173186193473E+04  0.170426368951E+04  0.167673689946E+04  0.164926818314E+04
  0.162184509010E+04  0.159445609387E+04  0.156709058887E+04  0.153973889247E+04  0.151239225083E+04
  0.148504284974E+04  0.145768383009E+04  0.143030930852E+04  0.140291440286E+04  0.137549526329E+04
  0.134804910877E+04  0.132057426934E+04  0.129307023410E+04  0.126553770516E+04  0.123797865754E+04
  0.121039640423E+04  0.118279566696E+04  0.115518265057E+04  0.112756512144E+04  0.109995248635E+04
  0.107235587077E+04  0.104478819317E+04  0.101726422974E+04  0.989800666082E+03  0.962416127679E+03
  0.935131181758E+03  0.907968301408E+03  0.880951782030E+03  0.854107600017E+03  0.827463205151E+03
  0.801047241045E+03  0.774889194314E+03  0.749018983025E+03  0.723466510798E+03  0.698261233704E+03
  0.673431815721E+03  0.649005981596E+03  0.625010710253E+03  0.601472941676E+03  0.578420975301E+03
  0.555886705592E+03  0.533908736574E+03  0.512536220902E+03  0.491832968613E+03  0.471880991560E+03
  0.452782281918E+03  0.434657419449E+03  0.417639803447E+03  0.401864735228E+03  0.387454648451E+03
  0.374501637044E+03  0.363051318421E+03  0.353091226534E+03  0.344546365431E+03  0.337282824734E+03
  0.331118349969E+03  0.325837427451E+03  0.321208069635E+03  0.316997908803E+03  0.312987898099E+03
  0.308982563164E+03  0.304816297742E+03  0.300355792622E+03  0.295499264630E+03  0.290173506513E+03
  0.284329827423E+03  0.277939717395E+03  0.270990793173E+03  0.263483309145E+03  0.255427361416E+03
  0.246840794031E+03  0.237747753671E+03  0.228177799441E+03  0.218165450703E+03  0.207750054961E+03
  0.196975856408E+03  0.185892151935E+03  0.174553431292E+03  0.163019406261E+03  0.151354861721E+03
  0.139629308019E+03  0.127916506505E+03  0.116294067655E+03  0.104843475789E+03  0.936510011854E+02
  0.828098636106E+02  0.724235401088E+02  0.626091053450E+02  0.534981524466E+02  0.452318444699E+02
  0.379471581023E+02  0.317540924381E+02  0.267077818198E+02  0.227829985197E+02  0.198600707100E+02
  0.177311668696E+02  0.161319267414E+02  0.147909839324E+02  0.134752329401E+02  0.120093444372E+02
  0.102688274065E+02  0.816339999962E+01  0.562570573225E+01  0.260822835706E+01 -0.916373097743E+00
 -0.495591722648E+01 -0.950133470762E+01 -0.145301351085E+02 -0.200093628575E+02 -0.258974139442E+02
 -0.321447470554E+02 -0.386938862738E+02 -0.454792402578E+02 -0.524272954644E+02 -0.594576621399E+02
 -0.664851417448E+02 -0.734222143028E+02 -0.801799934128E+02 -0.866642363223E+02 -0.927631098747E+02
 -0.983280234120E+02 -0.103159405387E+03 -0.107020634075E+03 -0.109703326237E+03 -0.111145388747E+03
 -0.111548530731E+03 -0.111364709836E+03 -0.111074903264E+03 -0.110951865595E+03 -0.111044866398E+03
 -0.111316859616E+03 -0.111749304676E+03 -0.112365672919E+03 -0.113211063334E+03 -0.114325535498E+03
 -0.115729073507E+03 -0.117419944829E+03 -0.119380346470E+03 -0.121583198824E+03 -0.123997110549E+03
 -0.126589090522E+03 -0.129325632572E+03 -0.132172903688E+03 -0.135096571724E+03 -0.138061604453E+03
 -0.141032242112E+03 -0.143972252632E+03 -0.146845506858E+03 -0.149616743322E+03 -0.152252275912E+03
 -0.154720261399E+03 -0.156990233125E+03 -0.159032220679E+03 -0.160816559962E+03 -0.162316261146E+03
 -0.163513026168E+03 -0.164405327146E+03 -0.165013767794E+03 -0.165378749277E+03 -0.165550087672E+03
 -0.165574082021E+03 -0.165484828782E+03 -0.165302303438E+03 -0.165035058874E+03 -0.164684120781E+03
 -0.164246090665E+03 -0.163715099050E+03 -0.163083986405E+03 -0.162345109615E+03 -0.161490988156E+03
 -0.160514839606E+03 -0.159410994536E+03 -0.158175217208E+03 -0.156804883309E+03 -0.155299048552E+03
 -0.153658504463E+03 -0.151885678565E+03 -0.149984554782E+03 -0.147960540886E+03 -0.145820312027E+03
 -0.143571642680E+03 -0.141223224814E+03 -0.138784482905E+03 -0.136265387418E+03 -0.133676271529E+03
 -0.131027653925E+03 -0.128330072400E+03 -0.125593929649E+03 -0.122829355627E+03 -0.120046085392E+03
 -0.117253358812E+03 -0.114459836325E+03 -0.111673536533E+03 -0.108901787830E+03 -0.106151197026E+03
 -0.103427629212E+03 -0.100736195759E+03 -0.980812515204E+02 -0.954663972343E+02 -0.928944931615E+02
 -0.903676842947E+02 -0.878874464522E+02 -0.854546539891E+02 -0.830696853856E+02 -0.807325318677E+02
 -0.784429542965E+02 -0.762006245769E+02 -0.740052655929E+02 -0.718567657258E+02 -0.697552568301E+02
 -0.677011493134E+02 -0.656951229342E+02 -0.637380763610E+02 -0.618310416480E+02 -0.599750722019E+02
 -0.581711149425E+02 -0.564198797987E+02 -0.547217216909E+02 -0.530765507019E+02 -0.514837838418E+02
 -0.499423461043E+02 -0.484507202784E+02 -0.470070364042E+02 -0.456091854491E+02
 core charge-density
  0.225006579098E+00  0.236932759137E+00  0.249485279330E+00  0.262696553624E+00  0.276600631456E+00
  0.291233276597E+00  0.306632049480E+00  0.322836393132E+00  0.339887722828E+00  0.357829519597E+00
  0.376707427722E+00  0.396569356331E+00  0.417465585241E+00  0.439448875155E+00  0.462574582352E+00
  0.486900777992E+00  0.512488372150E+00  0.539401242701E+00  0.567706369173E+00  0.597473971658E+00
  0.628777654900E+00  0.661694557638E+00  0.696305507292E+00  0.732695180052E+00  0.770952266442E+00
  0.811169642380E+00  0.853444545784E+00  0.897878758704E+00  0.944578794973E+00  0.993656093343E+00
  0.104522721602E+01  0.109941405251E+01  0.115634402865E+01  0.121615032060E+01  0.127897207366E+01
  0.134495462561E+01  0.141424973422E+01  0.148701580866E+01  0.156341814426E+01  0.164362916026E+01
  0.172782863981E+01  0.181620397178E+01  0.190895039340E+01  0.200627123315E+01  0.210837815270E+01
  0.221549138713E+01  0.232783998201E+01  0.244566202626E+01  0.256920487913E+01  0.269872538998E+01
  0.283449010887E+01  0.297677548621E+01  0.312586805928E+01  0.328206462339E+01  0.344567238509E+01
  0.361700909487E+01  0.379640315617E+01  0.398419370773E+01  0.418073067563E+01  0.438637479146E+01
  0.460149757245E+01  0.482648125932E+01  0.506171870729E+01  0.530761322516E+01  0.556457835731E+01
  0.583303760297E+01  0.611342406676E+01  0.640618003425E+01  0.671175646583E+01  0.703061240186E+01
  0.736321427176E+01  0.771003509925E+01  0.807155359572E+01  0.844825313329E+01  0.884062058899E+01
  0.924914505086E+01  0.967431637706E+01  0.101166235983E+02  0.105765531542E+02  0.110545869541E+02
  0.115512002520E+02  0.120668593274E+02  0.126020189606E+02  0.131571196958E+02  0.137325848808E+02
  0.143288174775E+02  0.149461966336E+02  0.155850740110E+02  0.162457698636E+02  0.169285688619E+02
  0.176337156617E+02  0.183614102149E+02  0.191118028261E+02  0.198849889576E+02  0.206810037898E+02
  0.214998165480E+02  0.223413246080E+02  0.232053473998E+02  0.240916201303E+02  0.249997873532E+02
  0.259293964181E+02  0.268798908381E+02  0.278506036205E+02  0.288407506126E+02  0.298494239230E+02
  0.308755854836E+02  0.319180608313E+02  0.329755331911E+02  0.340465379554E+02  0.351294576635E+02
  0.362225175919E+02  0.373237820808E+02  0.384311517255E+02  0.395423615768E+02  0.406549805005E+02
  0.417664118528E+02  0.428738956416E+02  0.439745123428E+02  0.450651885522E+02  0.461427046518E+02
  0.472037046737E+02  0.482447085397E+02  0.492621268538E+02  0.502522784130E+02  0.512114105914E+02
  0.521357227350E+02  0.530213926831E+02  0.538646065046E+02  0.546615915039E+02  0.554086525108E+02
  0.561022114226E+02  0.567388499121E+02  0.573153551529E+02  0.578287683452E+02  0.582764357479E+02
  0.586560618383E+02  0.589657641300E+02  0.592041290816E+02  0.593702684272E+02  0.594638751508E+02
  0.594852782194E+02  0.594354950784E+02  0.593162808064E+02  0.591301727213E+02  0.588805291369E+02
  0.585715608838E+02  0.582083541404E+02  0.577968830728E+02  0.573440107580E+02  0.568574768713E+02
  0.563458706590E+02  0.558185877984E+02  0.552857698700E+02  0.547582253420E+02  0.542473311911E+02
  0.537649145651E+02  0.533231142323E+02  0.529342219592E+02  0.526105044128E+02  0.523640066957E+02
  0.522063391840E+02  0.521484499486E+02  0.522003856898E+02  0.523710447749E+02  0.526679268199E+02
  0.530968834284E+02  0.536618763348E+02  0.543647487578E+02  0.552050169994E+02  0.561796894928E+02
  0.572831208144E+02  0.585069082730E+02  0.598398385783E+02  0.612678917528E+02  0.627743088444E+02
  0.643397291128E+02  0.659424011738E+02  0.675584710921E+02  0.691623486117E+02  0.707271506148E+02
  0.722252185300E+02  0.736287037893E+02  0.749102126320E+02  0.760434986120E+02  0.770041881991E+02
  0.777705219416E+02  0.783240909232E+02  0.786505458077E+02  0.787402537776E+02  0.785888772782E+02
  0.781978478335E+02  0.775747084457E+02  0.767332993751E+02  0.756937645254E+02  0.744823593235E+02
  0.731310459273E+02  0.716768678056E+02  0.701611031352E+02  0.686282049013E+02  0.671245448394E+02
  0.656969880850E+02  0.643913352377E+02  0.632506780222E+02  0.623137233967E+02  0.616131483103E+02
  0.611740529304E+02  0.610125835441E+02  0.611347970773E+02  0.615358366953E+02  0.621994819753E+02
  0.630981272105E+02  0.641932267090E+02  0.654362267350E+02  0.667699815510E+02  0.681306252669E+02
  0.694498487415E+02  0.706575081556E+02  0.716844706383E+02  0.724655824150E+02  0.729426284950E+02
  0.730671424041E+02  0.728029214243E+02  0.721281077510E+02  0.710367089677E+02  0.695394518926E+02
  0.676638917069E+02  0.654537323468E+02  0.629673531817E+02  0.602755791503E+02  0.574587746495E+02
  0.546033830232E+02  0.517980706653E+02  0.491296645990E+02  0.466790919100E+02  0.445175361042E+02
  0.427030177427E+02  0.412775850343E+02  0.402652674754E+02  0.396709074615E+02  0.394799481899E+02
  0.396592233674E+02  0.401587559077E+02  0.409144963217E+02  0.418518024258E+02  0.428893767686E+02
  0.439433959425E+02  0.449316249178E+02  0.457773236960E+02  0.464127503874E+02  0.467820722178E+02
  0.468435277203E+02  0.465707369328E+02  0.459531216462E+02  0.449954628543E+02  0.437166790396E+02
  0.421479527948E+02  0.403303633265E+02  0.383121987884E+02  0.361461258297E+02  0.338863857011E+02
  0.315861686076E+02  0.292952930473E+02  0.270582867723E+02  0.249129339395E+02  0.228893192086E+02
  0.210093681696E+02  0.192868540707E+02  0.177278167739E+02  0.163313214334E+02  0.150904729486E+02
  0.139936000903E+02  0.130255267203E+02  0.121688554680E+02  0.114051964345E+02  0.107162824087E+02
  0.100849189156E+02  0.949573142735E+01  0.893569114175E+01  0.839441970178E+01  0.786428928062E+01
  0.734034514639E+01  0.682008410494E+01  0.630312531552E+01  0.579081068174E+01  0.528577051151E+01
  0.479148673162E+01  0.431188089343E+01  0.385094786507E+01  0.341245008541E+01  0.299968039142E+01
  0.261529404235E+01  0.226121017932E+01  0.193857375171E+01  0.164776893870E+01  0.138847392846E+01
  0.115974586655E+01  0.960124794777E+00  0.787747096851E+00  0.640460073810E+00  0.515931017563E+00
  0.411745893557E+00  0.325494414589E+00  0.254839788698E+00  0.197572692247E+00  0.151650023231E+00
  0.115219725811E+00  0.866334599859E-01  0.644491508795E-01  0.474255276823E-01  0.345106945452E-01
  0.248266048304E-01  0.176510731151E-01  0.123986879363E-01  0.860170784322E-02  0.589175341313E-02
  0.398286193588E-02  0.265625795013E-02  0.174701590623E-02  0.113265170099E-02  0.723575980452E-03
  0.455270391083E-03  0.282003904475E-03  0.171884801186E-03  0.103039871090E-03  0.607210624791E-04
  0.351569734512E-04  0.199886623436E-04  0.111534077406E-04  0.610412111639E-05  0.327460260970E-05
  0.172079772808E-05  0.885197529105E-06  0.445431295484E-06  0.219093952349E-06  0.105258357264E-06
  0.493532495591E-07  0.225659662263E-07  0.100532688349E-07  0.436016044862E-08
 kinetic energy-density
  0.635800504779E+07  0.630305027269E+07  0.624907510596E+07  0.619607909412E+07  0.614406178663E+07
  0.609302273826E+07  0.604296154024E+07  0.599387783937E+07  0.594577135703E+07  0.589864191286E+07
  0.585248944583E+07  0.580731402896E+07  0.576311590381E+07  0.571989548735E+07  0.567765340251E+07
  0.563639049217E+07  0.559610784419E+07  0.555680680482E+07  0.551848900990E+07  0.548115637595E+07
  0.544481114426E+07  0.540945588924E+07  0.537509352780E+07  0.534172732739E+07  0.530936093578E+07
  0.527799835860E+07  0.524764402673E+07  0.521830273707E+07  0.518997970605E+07  0.516268055770E+07
  0.513641132998E+07  0.511117848163E+07  0.508698888985E+07  0.506384986409E+07  0.504176912813E+07
  0.502075484649E+07  0.500081559263E+07  0.498196038849E+07  0.496419866546E+07  0.494754029078E+07
  0.493199555504E+07  0.491757517302E+07  0.490429028477E+07  0.489215245330E+07  0.488117366096E+07
  0.487136631055E+07  0.486274322100E+07  0.485531762577E+07  0.484910316845E+07  0.484411389929E+07
  0.484036426989E+07  0.483786912686E+07  0.483664370450E+07  0.483670361582E+07  0.483806484188E+07
  0.484074371920E+07  0.484475692498E+07  0.485012145990E+07  0.485685462818E+07  0.486497401457E+07
  0.487449745813E+07  0.488544302217E+07  0.489782896049E+07  0.491167367886E+07  0.492699569204E+07
  0.494381357621E+07  0.496214591386E+07  0.498201123586E+07  0.500342795534E+07  0.502641429161E+07
  0.505098819499E+07  0.507716725510E+07  0.510496860560E+07  0.513440881719E+07  0.516550378621E+07
  0.519826860536E+07  0.523271743141E+07  0.526886333679E+07  0.530671815331E+07  0.534629229648E+07
  0.538759458679E+07  0.543063204950E+07  0.547540970459E+07  0.552193033924E+07  0.557019426652E+07
  0.562019907043E+07  0.567193933057E+07  0.572540633497E+07  0.578058777213E+07  0.583746740985E+07
  0.589602475370E+07  0.595623469218E+07  0.601806712222E+07  0.608148655843E+07  0.614645172907E+07
  0.621291515425E+07  0.628082271007E+07  0.635011318071E+07  0.642071779965E+07  0.649255977753E+07
  0.656555382715E+07  0.663960567931E+07  0.671461159876E+07  0.679045789987E+07  0.686702046773E+07
  0.694416428833E+07  0.702174299238E+07  0.709959841774E+07  0.717756019832E+07  0.725544538339E+07
  0.733305809554E+07  0.741018923540E+07  0.748661624055E+07  0.756210290796E+07  0.763639928915E+07
  0.770924166798E+07  0.778035263260E+07  0.784944125049E+07  0.791620335963E+07  0.798032198695E+07
  0.804146790541E+07  0.809930034137E+07  0.815346784484E+07  0.820360933285E+07  0.824935531731E+07
  0.829032932729E+07  0.832614953464E+07  0.835643059099E+07  0.838078568181E+07  0.839882880131E+07
  0.841017725344E+07  0.841445437037E+07  0.841129245556E+07  0.840033593337E+07  0.838124470259E+07
  0.835369767255E+07  0.831739646564E+07  0.827206926137E+07  0.821747474759E+07  0.815340615105E+07
  0.807969529967E+07  0.799621667339E+07  0.790289139217E+07  0.779969108048E+07  0.768664155078E+07
  0.756382623409E+07  0.743138929176E+07  0.728953833123E+07  0.713854665223E+07  0.697875494790E+07
  0.681057238351E+07  0.663447698397E+07  0.645101525676E+07  0.626080099155E+07  0.606451317845E+07
  0.586289299917E+07  0.565673985151E+07  0.544690638439E+07  0.523429252590E+07  0.501983850725E+07
  0.480451689987E+07  0.458932370588E+07  0.437526857055E+07  0.416336419212E+07  0.395461522200E+07
  0.375000642773E+07  0.355049085052E+07  0.335697775571E+07  0.317032075011E+07  0.299130624021E+07
  0.282064242593E+07  0.265894902305E+07  0.250674790857E+07  0.236445488888E+07  0.223237279186E+07
  0.211068608122E+07  0.199945717974E+07  0.189862466880E+07  0.180800350407E+07  0.172728735107E+07
  0.165605310341E+07  0.159376759798E+07  0.153979649272E+07  0.149341521970E+07  0.145382187339E+07
  0.142015184274E+07  0.139149394427E+07  0.136690776529E+07  0.134544188449E+07  0.132615259378E+07
  0.130812271772E+07  0.129048009554E+07  0.127241527803E+07  0.125319798163E+07  0.123219184776E+07
  0.120886707202E+07  0.118281049899E+07  0.115373282875E+07  0.112147263919E+07  0.108599701308E+07
  0.104739864725E+07  0.100588942312E+07  0.961790530157E+06  0.915519338837E+06  0.867573347740E+06
  0.818511650332E+06  0.768934512297E+06  0.719461775795E+06  0.670710930608E+06  0.623275654422E+06
  0.577705703491E+06  0.534488906032E+06  0.494035732118E+06  0.456667172724E+06  0.422606141262E+06
  0.391972789569E+06  0.364783923356E+06  0.340956561933E+06  0.320315491285E+06  0.302604454605E+06
  0.287500427830E+06  0.274630267117E+06  0.263588891411E+06  0.253958099491E+06  0.245325103635E+06
  0.237299901746E+06  0.229530687839E+06  0.221716624297E+06  0.213617447841E+06  0.205059555520E+06
  0.195938407809E+06  0.186217284836E+06  0.175922635095E+06  0.165136445940E+06  0.153986223751E+06
  0.142633266570E+06  0.131259933775E+06  0.120056606378E+06  0.109209027240E+06  0.988868185823E+05
  0.892340079964E+05  0.803622905658E+05  0.723473694709E+05  0.652280161979E+05  0.590071664976E+05
  0.536547336546E+05  0.491119504703E+05  0.452971110451E+05  0.421121727711E+05  0.394497229681E+05
  0.371997951357E+05  0.352560816801E+05  0.335211730889E+05  0.319105660109E+05  0.303553126124E+05
  0.288033108513E+05  0.272193440552E+05  0.255840589636E+05  0.238921215002E+05  0.221498099848E+05
  0.203723008412E+05  0.185808790321E+05  0.168002635443E+05  0.150562042563E+05  0.133734507116E+05
  0.117741571875E+05  0.102767489506E+05  0.889523065638E+04  0.763890595863E+04  0.651243912464E+04
  0.551618911389E+04  0.464674223578E+04  0.389757563303E+04  0.325979636734E+04  0.272288842018E+04
  0.227543088385E+04  0.190573141868E+04  0.160235129320E+04  0.135451012006E+04  0.115237255469E+04
  0.987227339703E+03  0.851572480317E+03  0.739122391354E+03  0.644753422163E+03  0.564404334968E+03
  0.494947506902E+03  0.434045065202E+03  0.380002308466E+03  0.331627357332E+03  0.288103794456E+03
  0.248884168623E+03  0.213596515311E+03  0.181977130373E+03  0.153818688890E+03  0.128934452732E+03
  0.107136665287E+03  0.882250695285E+02  0.719832590288E+02  0.581802830955E+02  0.465754143595E+02
  0.369244220705E+02  0.289861261165E+02  0.225283986204E+02  0.173331133209E+02  0.131998077779E+02
  0.994802103739E+01  0.741840357098E+01  0.547277804980E+01  0.399336806940E+01  0.288141935333E+01
  0.205542346625E+01  0.144912656190E+01  0.100947186600E+01  0.694589320392E+00  0.471912657562E+00
  0.316475003521E+00  0.209410067320E+00  0.136667181439E+00  0.879347224892E-01  0.557571249186E-01
  0.348251039674E-01  0.214160343879E-01  0.129609572814E-01  0.771573552576E-02  0.451589780349E-02
  0.259725299963E-02  0.146708781861E-02  0.813445016367E-03  0.442464035886E-03  0.235961178621E-03
  0.123292795441E-03  0.630778717752E-04  0.315756041666E-04  0.154539765925E-04  0.738936952143E-05
  0.344908930256E-05  0.157025625449E-05  0.696680399585E-06  0.300961758788E-06
 mkinetic energy-density pseudized
  0.213242272130E-05  0.227335965261E-05  0.242361144358E-05  0.258379373560E-05  0.275456285928E-05
  0.293661852366E-05  0.313070668327E-05  0.333762259453E-05  0.355821407426E-05  0.379338497353E-05
  0.404409888108E-05  0.431138307152E-05  0.459633271452E-05  0.490011536211E-05  0.522397573262E-05
  0.556924081079E-05  0.593732528495E-05  0.632973734354E-05  0.674808485479E-05  0.719408195476E-05
  0.766955607084E-05  0.817645540945E-05  0.871685693861E-05  0.929297489809E-05  0.990716987204E-05
  0.105619584612E-04  0.112600235944E-04  0.120042255218E-04  0.127976135339E-04  0.136434384564E-04
  0.145451659694E-04  0.155064908084E-04  0.165313519024E-04  0.176239485136E-04  0.187887574433E-04
  0.200305513752E-04  0.213544184307E-04  0.227657830174E-04  0.242704280545E-04  0.258745186679E-04
  0.275846274509E-04  0.294077613952E-04  0.313513906007E-04  0.334234788833E-04  0.356325164064E-04
  0.379875544677E-04  0.404982425860E-04  0.431748680391E-04  0.460283980146E-04  0.490705245465E-04
  0.523137124220E-04  0.557712502547E-04  0.594573049323E-04  0.633869796643E-04  0.675763758654E-04
  0.720426591284E-04  0.768041295586E-04  0.818802967556E-04  0.872919597515E-04  0.930612922318E-04
  0.992119333893E-04  0.105769084782E-03  0.112759613592E-03  0.120212162712E-03  0.128157268104E-03
  0.136627483914E-03  0.145657515859E-03  0.155284363429E-03  0.165547471485E-03  0.176488891877E-03
  0.188153455745E-03  0.200588957206E-03  0.213846349181E-03  0.227979952168E-03  0.243047676804E-03
  0.259111261147E-03  0.276236523631E-03  0.294493632745E-03  0.313957394533E-03  0.334707559090E-03
  0.356829147325E-03  0.380412799306E-03  0.405555145641E-03  0.432359203389E-03  0.460934798145E-03
  0.491399014023E-03  0.523876673363E-03  0.558500848157E-03  0.595413405264E-03  0.634765587661E-03
  0.676718634100E-03  0.721444439730E-03  0.769126260359E-03  0.819959463272E-03  0.874152327658E-03
  0.931926897937E-03  0.993519893477E-03  0.105918367843E-02  0.112918729565E-02  0.120381756894E-02
  0.128338027815E-02  0.136820141190E-02  0.145862850311E-02  0.155503205274E-02  0.165780704767E-02
  0.176737457881E-02  0.188418356619E-02  0.200871259800E-02  0.214147189114E-02  0.228300538131E-02
  0.243389295125E-02  0.259475280611E-02  0.276624400582E-02  0.294906916476E-02  0.314397732976E-02
  0.335176704826E-02  0.357328963914E-02  0.380945267962E-02  0.406122372252E-02  0.432963425905E-02
  0.461578394331E-02  0.492084509595E-02  0.524606750509E-02  0.559278354453E-02  0.596241362981E-02
  0.635647203463E-02  0.677657309141E-02  0.722443780120E-02  0.770190088005E-02  0.821091827060E-02
  0.875357514960E-02  0.933209446395E-02  0.994884603025E-02  0.106063562349E-01  0.113073183745E-01
  0.120546036783E-01  0.128512730582E-01  0.137005896341E-01  0.146060320849E-01  0.155713088809E-01
  0.166003734544E-01  0.176974403708E-01  0.188670025653E-01  0.201138497174E-01  0.214430878345E-01
  0.228601601272E-01  0.243708692601E-01  0.259814010673E-01  0.276983498306E-01  0.295287452213E-01
  0.314800810164E-01  0.335603457034E-01  0.357780550988E-01  0.381422871123E-01  0.406627187962E-01
  0.433496658292E-01  0.462141245953E-01  0.492678170250E-01  0.525232383805E-01  0.559937081762E-01
  0.596934244384E-01  0.636375215216E-01  0.678421317127E-01  0.723244508678E-01  0.771028083441E-01
  0.821967415049E-01  0.876270750911E-01  0.934160057769E-01  0.995871922394E-01  0.106165851100E+00
  0.113178859114E+00  0.120654862004E+00  0.128624390372E+00  0.137119983127E+00  0.146176318921E+00
  0.155830356094E+00  0.166121481658E+00  0.177091669914E+00  0.188785651278E+00  0.201251091975E+00
  0.214538785280E+00  0.228702855004E+00  0.243800972005E+00  0.259894584517E+00  0.277049163133E+00
  0.295334461353E+00  0.314824792630E+00  0.335599324898E+00  0.357742393645E+00  0.381343834609E+00
  0.406499337274E+00  0.433310820349E+00  0.461886830522E+00  0.492342965805E+00  0.524802324862E+00
  0.559395983758E+00  0.596263501640E+00  0.635553456917E+00  0.677424015542E+00  0.722043533095E+00
  0.769591192359E+00  0.820257678179E+00  0.874245891407E+00  0.931771703764E+00  0.993064755483E+00
  0.105836929761E+01  0.112794508082E+01  0.120206829259E+01  0.128103254455E+01  0.136514991171E+01
  0.145475202526E+01  0.155019122041E+01  0.165184174062E+01  0.176010099937E+01  0.187539090035E+01
  0.199815921649E+01  0.212888102822E+01  0.226806022025E+01  0.241623103634E+01  0.257395969013E+01
  0.274184602984E+01  0.292052525333E+01  0.311066966921E+01  0.331299049811E+01  0.352823970692E+01
  0.375721186701E+01  0.400074602554E+01  0.425972757649E+01  0.453509011560E+01  0.482781726034E+01
  0.513894441267E+01  0.546956043835E+01  0.582080923232E+01  0.619389113454E+01  0.659006415523E+01
  0.701064496201E+01  0.745700957431E+01  0.793059370276E+01  0.843289266206E+01  0.896546077624E+01
  0.952991018423E+01  0.101279089416E+02  0.107611783013E+02  0.114314890407E+02  0.121406566886E+02
  0.128905354860E+02  0.136830108979E+02  0.145199904723E+02  0.154033928238E+02  0.163351344930E+02
  0.173171144150E+02  0.183511957024E+02  0.194391844278E+02  0.205828050661E+02  0.217836722345E+02
  0.230432583507E+02  0.243628568107E+02  0.257435402779E+02  0.271861136697E+02  0.286910614330E+02
  0.302584887148E+02  0.318880560667E+02  0.335789073712E+02  0.353295907531E+02  0.371379723406E+02
  0.390011428790E+02  0.409153173821E+02  0.428757282348E+02  0.448765124501E+02  0.469105941413E+02
  0.489695637078E+02  0.510435557536E+02  0.531211283845E+02  0.551891472565E+02  0.572326785979E+02
  0.592348963880E+02  0.611770099627E+02  0.630382195112E+02  0.647957082205E+02  0.664246811809E+02
  0.678984625443E+02  0.691886637588E+02  0.702654368882E+02  0.710978279474E+02  0.716542456609E+02
  0.719030608812E+02  0.718133507997E+02  0.713557997361E+02  0.705037642928E+02  0.692345045682E+02
  0.675305744265E+02  0.653813519863E+02  0.627846759699E+02  0.597485338623E+02  0.562927236006E+02
  0.524503816116E+02  0.482692367090E+02  0.438124124584E+02  0.391585617749E+02  0.344010794652E+02
  0.296461053294E+02  0.250090082285E+02  0.206090382051E+02  0.165618596535E+02  0.129697463457E+02
  0.990934360256E+01  0.741710011147E+01  0.547277804980E+01  0.399336806940E+01  0.288141935333E+01
  0.205542346625E+01  0.144912656190E+01  0.100947186600E+01  0.694589320392E+00  0.471912657562E+00
  0.316475003521E+00  0.209410067320E+00  0.136667181439E+00  0.879347224892E-01  0.557571249186E-01
  0.348251039674E-01  0.214160343879E-01  0.129609572814E-01  0.771573552576E-02  0.451589780349E-02
  0.259725299963E-02  0.146708781861E-02  0.813445016367E-03  0.442464035886E-03  0.235961178621E-03
  0.123292795441E-03  0.630778717752E-04  0.315756041666E-04  0.154539765925E-04  0.738936952143E-05
  0.344908930256E-05  0.157025625449E-05  0.696680399585E-06  0.300961758788E-06
 local pseudopotential core
 -0.306413984192E+03 -0.306414282337E+03 -0.306414571086E+03 -0.306414850736E+03 -0.306415121572E+03
 -0.306415383872E+03 -0.306415637905E+03 -0.306415883929E+03 -0.306416122196E+03 -0.306416352952E+03
 -0.306416576431E+03 -0.306416792862E+03 -0.306417002466E+03 -0.306417205458E+03 -0.306417402046E+03
 -0.306417592429E+03 -0.306417776803E+03 -0.306417955356E+03 -0.306418128270E+03 -0.306418295722E+03
 -0.306418457883E+03 -0.306418614919E+03 -0.306418766989E+03 -0.306418914248E+03 -0.306419056847E+03
 -0.306419194932E+03 -0.306419328641E+03 -0.306419458113E+03 -0.306419583477E+03 -0.306419704863E+03
 -0.306419822392E+03 -0.306419936185E+03 -0.306420046356E+03 -0.306420153018E+03 -0.306420256276E+03
 -0.306420356238E+03 -0.306420453003E+03 -0.306420546668E+03 -0.306420637328E+03 -0.306420725074E+03
 -0.306420809994E+03 -0.306420892172E+03 -0.306420971690E+03 -0.306421048628E+03 -0.306421123062E+03
 -0.306421195065E+03 -0.306421264707E+03 -0.306421332058E+03 -0.306421397183E+03 -0.306421460145E+03
 -0.306421521004E+03 -0.306421579820E+03 -0.306421636648E+03 -0.306421691541E+03 -0.306421744552E+03
 -0.306421795728E+03 -0.306421845118E+03 -0.306421892765E+03 -0.306421938713E+03 -0.306421983001E+03
 -0.306422025668E+03 -0.306422066750E+03 -0.306422106281E+03 -0.306422144293E+03 -0.306422180815E+03
 -0.306422215876E+03 -0.306422249499E+03 -0.306422281710E+03 -0.306422312529E+03 -0.306422341974E+03
 -0.306422370062E+03 -0.306422396809E+03 -0.306422422225E+03 -0.306422446321E+03 -0.306422469103E+03
 -0.306422490576E+03 -0.306422510743E+03 -0.306422529603E+03 -0.306422547153E+03 -0.306422563387E+03
 -0.306422578295E+03 -0.306422591865E+03 -0.306422604083E+03 -0.306422614930E+03 -0.306422624383E+03
 -0.306422632418E+03 -0.306422639004E+03 -0.306422644109E+03 -0.306422647694E+03 -0.306422649719E+03
 -0.306422650135E+03 -0.306422648893E+03 -0.306422645935E+03 -0.306422641199E+03 -0.306422634618E+03
 -0.306422626118E+03 -0.306422615619E+03 -0.306422603034E+03 -0.306422588269E+03 -0.306422571223E+03
 -0.306422551786E+03 -0.306422529839E+03 -0.306422505255E+03 -0.306422477897E+03 -0.306422447619E+03
 -0.306422414262E+03 -0.306422377657E+03 -0.306422337622E+03 -0.306422293962E+03 -0.306422246468E+03
 -0.306422194917E+03 -0.306422139069E+03 -0.306422078669E+03 -0.306422013442E+03 -0.306421943097E+03
 -0.306421867320E+03 -0.306421785777E+03 -0.306421698110E+03 -0.306421603939E+03 -0.306421502855E+03
 -0.306421394424E+03 -0.306421278180E+03 -0.306421153628E+03 -0.306421020239E+03 -0.306420877446E+03
 -0.306420724649E+03 -0.306420561202E+03 -0.306420386420E+03 -0.306420199570E+03 -0.306419999871E+03
 -0.306419786489E+03 -0.306419558536E+03 -0.306419315063E+03 -0.306419055058E+03 -0.306418777444E+03
 -0.306418481069E+03 -0.306418164707E+03 -0.306417827049E+03 -0.306417466700E+03 -0.306417082173E+03
 -0.306416671881E+03 -0.306416234131E+03 -0.306415767121E+03 -0.306415268927E+03 -0.306414737497E+03
 -0.306414170647E+03 -0.306413566043E+03 -0.306412921200E+03 -0.306412233467E+03 -0.306411500020E+03
 -0.306410717845E+03 -0.306409883730E+03 -0.306408994250E+03 -0.306408045754E+03 -0.306407034350E+03
 -0.306405955887E+03 -0.306404805942E+03 -0.306403579796E+03 -0.306402272421E+03 -0.306400878455E+03
 -0.306399392184E+03 -0.306397807513E+03 -0.306396117945E+03 -0.306394316557E+03 -0.306392395963E+03
 -0.306390348293E+03 -0.306388165155E+03 -0.306385837604E+03 -0.306383356104E+03 -0.306380710487E+03
 -0.306377889915E+03 -0.306374882835E+03 -0.306371676928E+03 -0.306368259064E+03 -0.306364615245E+03
 -0.306360730549E+03 -0.306356589069E+03 -0.306352173847E+03 -0.306347466805E+03 -0.306342448673E+03
 -0.306337098908E+03 -0.306331395613E+03 -0.306325315445E+03 -0.306318833519E+03 -0.306311923311E+03
 -0.306304556546E+03 -0.306296703084E+03 -0.306288330796E+03 -0.306279405439E+03 -0.306269890506E+03
 -0.306259747090E+03 -0.306248933714E+03 -0.306237406172E+03 -0.306225117344E+03 -0.306212017007E+03
 -0.306198051631E+03 -0.306183164161E+03 -0.306167293788E+03 -0.306150375699E+03 -0.306132340822E+03
 -0.306113115539E+03 -0.306092621394E+03 -0.306070774777E+03 -0.306047486581E+03 -0.306022661852E+03
 -0.305996199403E+03 -0.305967991406E+03 -0.305937922964E+03 -0.305905871649E+03 -0.305871707011E+03
 -0.305835290063E+03 -0.305796472721E+03 -0.305755097218E+03 -0.305710995479E+03 -0.305663988453E+03
 -0.305613885407E+03 -0.305560483173E+03 -0.305503565348E+03 -0.305442901448E+03 -0.305378246001E+03
 -0.305309337593E+03 -0.305235897849E+03 -0.305157630354E+03 -0.305074219507E+03 -0.304985329304E+03
 -0.304890602050E+03 -0.304789656990E+03 -0.304682088860E+03 -0.304567466351E+03 -0.304445330477E+03
 -0.304315192857E+03 -0.304176533885E+03 -0.304028800795E+03 -0.303871405622E+03 -0.303703723035E+03
 -0.303525088049E+03 -0.303334793608E+03 -0.303132088032E+03 -0.302916172312E+03 -0.302686197266E+03
 -0.302441260526E+03 -0.302180403364E+03 -0.301902607342E+03 -0.301606790775E+03 -0.301291805010E+03
 -0.300956430496E+03 -0.300599372641E+03 -0.300219257453E+03 -0.299814626942E+03 -0.299383934278E+03
 -0.298925538690E+03 -0.298437700097E+03 -0.297918573447E+03 -0.297366202766E+03 -0.296778514886E+03
 -0.296153312852E+03 -0.295488268976E+03 -0.294780917544E+03 -0.294028647148E+03 -0.293228692639E+03
 -0.292378126695E+03 -0.291473850991E+03 -0.290512586991E+03 -0.289490866360E+03 -0.288405021025E+03
 -0.287251172917E+03 -0.286025223468E+03 -0.284722842911E+03 -0.283339459522E+03 -0.281870248930E+03
 -0.280310123681E+03 -0.278653723319E+03 -0.276895405272E+03 -0.275029236978E+03 -0.273048989752E+03
 -0.270948135105E+03 -0.268719844400E+03 -0.266356993068E+03 -0.263852170982E+03 -0.261197701153E+03
 -0.258385669689E+03 -0.255407970904E+03 -0.252256372801E+03 -0.248922609711E+03 -0.245398510806E+03
 -0.241676175233E+03 -0.237748206669E+03 -0.233608021580E+03 -0.229250245773E+03 -0.224671212061E+03
 -0.219869566820E+03 -0.214846983837E+03 -0.209608968948E+03 -0.204165717562E+03 -0.198532958296E+03
 -0.192732679304E+03 -0.186793592357E+03 -0.180751157901E+03 -0.174647012623E+03 -0.168527783505E+03
 -0.162443594346E+03 -0.156446919181E+03 -0.150592184924E+03 -0.144934800102E+03 -0.139525756107E+03
 -0.134400188710E+03 -0.129593310344E+03 -0.125523894783E+03 -0.121985061014E+03 -0.118964543093E+03
 -0.115211464052E+03 -0.111580182668E+03 -0.108064175228E+03 -0.104659540110E+03 -0.101362572726E+03
 -0.981697427812E+02 -0.950776714538E+02 -0.920831167882E+02 -0.891829604126E+02 -0.863741980819E+02
 -0.836539301175E+02 -0.810193555745E+02 -0.784677666511E+02 -0.759965440968E+02 -0.736031532432E+02
 -0.712851406810E+02 -0.690401311156E+02 -0.668658246706E+02 -0.647599941923E+02 -0.627204830008E+02
 -0.607452024614E+02 -0.588321297283E+02 -0.569793058072E+02 -0.551848333781E+02 -0.534468748730E+02
 -0.517636505851E+02 -0.501334368225E+02 -0.485545641536E+02 -0.470254156946E+02
 pspotential valence only
 -0.206421250907E+03 -0.206421549069E+03 -0.206421837837E+03 -0.206422117507E+03 -0.206422388364E+03
 -0.206422650687E+03 -0.206422904744E+03 -0.206423150793E+03 -0.206423389089E+03 -0.206423619874E+03
 -0.206423843384E+03 -0.206424059848E+03 -0.206424269488E+03 -0.206424472518E+03 -0.206424669146E+03
 -0.206424859572E+03 -0.206425043992E+03 -0.206425222593E+03 -0.206425395560E+03 -0.206425563068E+03
 -0.206425725288E+03 -0.206425882386E+03 -0.206426034524E+03 -0.206426181855E+03 -0.206426324531E+03
 -0.206426462697E+03 -0.206426596493E+03 -0.206426726057E+03 -0.206426851521E+03 -0.206426973012E+03
 -0.206427090654E+03 -0.206427204566E+03 -0.206427314865E+03 -0.206427421663E+03 -0.206427525067E+03
 -0.206427625183E+03 -0.206427722113E+03 -0.206427815954E+03 -0.206427906802E+03 -0.206427994748E+03
 -0.206428079880E+03 -0.206428162286E+03 -0.206428242046E+03 -0.206428319243E+03 -0.206428393952E+03
 -0.206428466248E+03 -0.206428536203E+03 -0.206428603888E+03 -0.206428669368E+03 -0.206428732709E+03
 -0.206428793973E+03 -0.206428853220E+03 -0.206428910507E+03 -0.206428965890E+03 -0.206429019422E+03
 -0.206429071156E+03 -0.206429121139E+03 -0.206429169419E+03 -0.206429216041E+03 -0.206429261048E+03
 -0.206429304482E+03 -0.206429346381E+03 -0.206429386783E+03 -0.206429425724E+03 -0.206429463236E+03
 -0.206429499352E+03 -0.206429534102E+03 -0.206429567512E+03 -0.206429599610E+03 -0.206429630419E+03
 -0.206429659961E+03 -0.206429688257E+03 -0.206429715326E+03 -0.206429741183E+03 -0.206429765843E+03
 -0.206429789319E+03 -0.206429811620E+03 -0.206429832755E+03 -0.206429852731E+03 -0.206429871551E+03
 -0.206429889216E+03 -0.206429905726E+03 -0.206429921077E+03 -0.206429935264E+03 -0.206429948279E+03
 -0.206429960111E+03 -0.206429970745E+03 -0.206429980165E+03 -0.206429988351E+03 -0.206429995280E+03
 -0.206430000925E+03 -0.206430005257E+03 -0.206430008242E+03 -0.206430009841E+03 -0.206430010015E+03
 -0.206430008715E+03 -0.206430005893E+03 -0.206430001492E+03 -0.206429995452E+03 -0.206429987707E+03
 -0.206429978186E+03 -0.206429966810E+03 -0.206429953497E+03 -0.206429938155E+03 -0.206429920686E+03
 -0.206429900985E+03 -0.206429878938E+03 -0.206429854423E+03 -0.206429827310E+03 -0.206429797456E+03
 -0.206429764710E+03 -0.206429728911E+03 -0.206429689885E+03 -0.206429647445E+03 -0.206429601393E+03
 -0.206429551514E+03 -0.206429497581E+03 -0.206429439349E+03 -0.206429376557E+03 -0.206429308928E+03
 -0.206429236162E+03 -0.206429157940E+03 -0.206429073924E+03 -0.206428983749E+03 -0.206428887027E+03
 -0.206428783345E+03 -0.206428672260E+03 -0.206428553301E+03 -0.206428425963E+03 -0.206428289710E+03
 -0.206428143967E+03 -0.206427988123E+03 -0.206427821525E+03 -0.206427643477E+03 -0.206427453236E+03
 -0.206427250009E+03 -0.206427032951E+03 -0.206426801161E+03 -0.206426553677E+03 -0.206426289475E+03
 -0.206426007460E+03 -0.206425706467E+03 -0.206425385251E+03 -0.206425042488E+03 -0.206424676764E+03
 -0.206424286569E+03 -0.206423870298E+03 -0.206423426236E+03 -0.206422952556E+03 -0.206422447308E+03
 -0.206421908415E+03 -0.206421333663E+03 -0.206420720689E+03 -0.206420066975E+03 -0.206419369837E+03
 -0.206418626413E+03 -0.206417833651E+03 -0.206416988298E+03 -0.206416086886E+03 -0.206415125717E+03
 -0.206414100850E+03 -0.206413008082E+03 -0.206411842933E+03 -0.206410600627E+03 -0.206409276073E+03
 -0.206407863841E+03 -0.206406358147E+03 -0.206404752821E+03 -0.206403041287E+03 -0.206401216535E+03
 -0.206399271093E+03 -0.206397196993E+03 -0.206394985745E+03 -0.206392628296E+03 -0.206390114996E+03
 -0.206387435558E+03 -0.206384579018E+03 -0.206381533688E+03 -0.206378287109E+03 -0.206374826000E+03
 -0.206371136207E+03 -0.206367202640E+03 -0.206363009216E+03 -0.206358538794E+03 -0.206353773100E+03
 -0.206348692662E+03 -0.206343276721E+03 -0.206337503156E+03 -0.206331348386E+03 -0.206324787284E+03
 -0.206317793066E+03 -0.206310337191E+03 -0.206302389240E+03 -0.206293916799E+03 -0.206284885322E+03
 -0.206275257999E+03 -0.206264995605E+03 -0.206254056341E+03 -0.206242395671E+03 -0.206229966143E+03
 -0.206216717196E+03 -0.206202594966E+03 -0.206187542066E+03 -0.206171497359E+03 -0.206154395721E+03
 -0.206136167779E+03 -0.206116739642E+03 -0.206096032607E+03 -0.206073962855E+03 -0.206050441121E+03
 -0.206025372349E+03 -0.205998655322E+03 -0.205970182272E+03 -0.205939838467E+03 -0.205907501769E+03
 -0.205873042169E+03 -0.205836321296E+03 -0.205797191891E+03 -0.205755497257E+03 -0.205711070674E+03
 -0.205663734778E+03 -0.205613300910E+03 -0.205559568422E+03 -0.205502323952E+03 -0.205441340654E+03
 -0.205376377385E+03 -0.205307177851E+03 -0.205233469714E+03 -0.205154963637E+03 -0.205071352298E+03
 -0.204982309343E+03 -0.204887488294E+03 -0.204786521400E+03 -0.204679018442E+03 -0.204564565475E+03
 -0.204442723523E+03 -0.204313027213E+03 -0.204174983356E+03 -0.204028069473E+03 -0.203871732263E+03
 -0.203705386019E+03 -0.203528410993E+03 -0.203340151704E+03 -0.203139915204E+03 -0.202926969292E+03
 -0.202700540693E+03 -0.202459813193E+03 -0.202203925748E+03 -0.201931970563E+03 -0.201642991158E+03
 -0.201335980421E+03 -0.201009878667E+03 -0.200663571708E+03 -0.200295888952E+03 -0.199905601546E+03
 -0.199491420589E+03 -0.199051995419E+03 -0.198585912023E+03 -0.198091691589E+03 -0.197567789231E+03
 -0.197012592946E+03 -0.196424422835E+03 -0.195801530667E+03 -0.195142099840E+03 -0.194444245826E+03
 -0.193706017214E+03 -0.192925397432E+03 -0.192100307310E+03 -0.191228608614E+03 -0.190308108736E+03
 -0.189336566709E+03 -0.188311700787E+03 -0.187231197814E+03 -0.186092724629E+03 -0.184893941830E+03
 -0.183632520188E+03 -0.182306160113E+03 -0.180912614613E+03 -0.179449716315E+03 -0.177915409298E+03
 -0.176307786717E+03 -0.174625135574E+03 -0.172865990457E+03 -0.171029198616E+03 -0.169113999376E+03
 -0.167120121377E+03 -0.165047901289E+03 -0.162898426949E+03 -0.160673705817E+03 -0.158376855369E+03
 -0.156012304810E+03 -0.153585986656E+03 -0.151105482019E+03 -0.148580065157E+03 -0.146020571781E+03
 -0.143438993742E+03 -0.140847685654E+03 -0.138258073482E+03 -0.135678823100E+03 -0.133113630189E+03
 -0.130559180305E+03 -0.128004231653E+03 -0.125430542869E+03 -0.122814601304E+03 -0.120126444047E+03
 -0.117323868080E+03 -0.114375027777E+03 -0.111648849941E+03 -0.108912008820E+03 -0.106153588922E+03
 -0.103427629212E+03 -0.100736195759E+03 -0.980812515204E+02 -0.954663972343E+02 -0.928944931615E+02
 -0.903676842947E+02 -0.878874464522E+02 -0.854546539891E+02 -0.830696853857E+02 -0.807325318677E+02
 -0.784429542966E+02 -0.762006245770E+02 -0.740052655929E+02 -0.718567657258E+02 -0.697552568301E+02
 -0.677011493134E+02 -0.656951229342E+02 -0.637380763610E+02 -0.618310416480E+02 -0.599750722019E+02
 -0.581711149425E+02 -0.564198797988E+02 -0.547217216909E+02 -0.530765507020E+02 -0.514837838418E+02
 -0.499423461043E+02 -0.484507202785E+02 -0.470070364042E+02 -0.456091854492E+02
 core charge-density (pseudized)
  0.235343072344E-07  0.250897460361E-07  0.267479875171E-07  0.285158261527E-07  0.304005054814E-07
  0.324097477846E-07  0.345517857274E-07  0.368353960919E-07  0.392699357383E-07  0.418653799442E-07
  0.446323632773E-07  0.475822231690E-07  0.507270463688E-07  0.540797184683E-07  0.576539766985E-07
  0.614644662171E-07  0.655268001148E-07  0.698576233889E-07  0.744746811442E-07  0.793968913018E-07
  0.846444221132E-07  0.902387747978E-07  0.962028716415E-07  0.102561149919E-06  0.109339662021E-06
  0.116566182206E-06  0.124270320395E-06  0.132483643502E-06  0.141239804772E-06  0.150574681672E-06
  0.160526522897E-06  0.171136105088E-06  0.182446899911E-06  0.194505252175E-06  0.207360569729E-06
  0.221065525903E-06  0.235676275329E-06  0.251252684032E-06  0.267858574723E-06  0.285561988305E-06
  0.304435462664E-06  0.324556329882E-06  0.346007033101E-06  0.368875464320E-06  0.393255324524E-06
  0.419246507613E-06  0.446955509707E-06  0.476495865497E-06  0.507988613444E-06  0.541562791717E-06
  0.577355966913E-06  0.615514797717E-06  0.656195635819E-06  0.699565166544E-06  0.745801091826E-06
  0.795092858317E-06  0.847642433618E-06  0.903665133818E-06  0.963390505719E-06  0.102706326737E-05
  0.109494431079E-05  0.116731177087E-05  0.124446216508E-05  0.132671160833E-05  0.141439710825E-05
  0.150787794599E-05  0.160753714834E-05  0.171378305714E-05  0.182705100233E-05  0.194780508571E-05
  0.207654008246E-05  0.221378346842E-05  0.236009758133E-05  0.251608192489E-05  0.268237562508E-05
  0.285966004892E-05  0.304866159615E-05  0.325015467554E-05  0.346496487786E-05  0.369397235850E-05
  0.393811544374E-05  0.419839447529E-05  0.447587590893E-05  0.477169668400E-05  0.508706888173E-05
  0.542328469134E-05  0.578172170441E-05  0.616384855914E-05  0.657123095754E-05  0.700553808041E-05
  0.746854942613E-05  0.796216210153E-05  0.848839859447E-05  0.904941506013E-05  0.964751015492E-05
  0.102851344541E-04  0.109649004919E-04  0.116895934649E-04  0.124621826429E-04  0.132858335338E-04
  0.141639208523E-04  0.151000423457E-04  0.160980335333E-04  0.171619834194E-04  0.182962512452E-04
  0.195054843473E-04  0.207946371961E-04  0.221689916921E-04  0.236341788042E-04  0.251962016361E-04
  0.268614600183E-04  0.286367767239E-04  0.305294254166E-04  0.325471604458E-04  0.346982486094E-04
  0.369915030150E-04  0.394363191788E-04  0.420427135081E-04  0.448213643271E-04  0.477836556111E-04
  0.509417236116E-04  0.543085065587E-04  0.578977976481E-04  0.617243015269E-04  0.658036945091E-04
  0.701526887693E-04  0.747891007738E-04  0.797319242313E-04  0.850014078600E-04  0.906191382888E-04
  0.966081284320E-04  0.102992911698E-03  0.109799642414E-03  0.117056202886E-03  0.124792317513E-03
  0.133039674444E-03  0.141832055254E-03  0.151205473175E-03  0.161198320455E-03  0.171851525426E-03
  0.183208719938E-03  0.195316417828E-03  0.208224205163E-03  0.221984943020E-03  0.236654983629E-03
  0.252294400763E-03  0.268967235311E-03  0.286741757013E-03  0.305690743452E-03  0.325891777396E-03
  0.347427563728E-03  0.370386267223E-03  0.394861872546E-03  0.420954567933E-03  0.448771154095E-03
  0.478425479989E-03  0.510038907231E-03  0.543740805001E-03  0.579669077433E-03  0.617970725617E-03
  0.658802446455E-03  0.702331270771E-03  0.748735243225E-03  0.798204146749E-03  0.850940274379E-03
  0.907159251561E-03  0.967090912185E-03  0.103098023182E-02  0.109908832185E-02  0.117169348834E-02
  0.124909235998E-02  0.133160108929E-02  0.141955663196E-02  0.151331810918E-02  0.161326825838E-02
  0.171981497782E-02  0.183339297107E-02  0.195446549773E-02  0.208352623690E-02  0.222110127066E-02
  0.236775119487E-02  0.252407336536E-02  0.269070428776E-02  0.286832215992E-02  0.305764957616E-02
  0.325945640333E-02  0.347456283899E-02  0.370384266271E-02  0.394822669201E-02  0.420870645513E-02
  0.448633809330E-02  0.478224650591E-02  0.509762975270E-02  0.543376372741E-02  0.579200711855E-02
  0.617380667287E-02  0.658070277862E-02  0.701433538544E-02  0.747645027916E-02  0.796890572977E-02
  0.849367953175E-02  0.905287645629E-02  0.964873613542E-02  0.102836413984E-01  0.109601270809E-01
  0.116808893281E-01  0.124487954119E-01  0.132668940828E-01  0.141384264769E-01  0.150668375970E-01
  0.160557883859E-01  0.171091684096E-01  0.182311091644E-01  0.194259980214E-01  0.206984928179E-01
  0.220535371024E-01  0.234963760343E-01  0.250325729354E-01  0.266680264842E-01  0.284089885340E-01
  0.302620825305E-01  0.322343224925E-01  0.343331325053E-01  0.365663666673E-01  0.389423294072E-01
  0.414697960774E-01  0.441580337009E-01  0.470168217287E-01  0.500564726330E-01  0.532878521300E-01
  0.567223987888E-01  0.603721427388E-01  0.642497231415E-01  0.683684040373E-01  0.727420881148E-01
  0.773853278837E-01  0.823133336518E-01  0.875419776208E-01  0.930877933171E-01  0.989679694686E-01
  0.105200337314E+00  0.111803350200E+00  0.118796054185E+00  0.126198048184E+00  0.134029432051E+00
  0.142310740762E+00  0.151062862711E+00  0.160306939856E+00  0.170064247261E+00  0.180356049334E+00
  0.191203429769E+00  0.202627092000E+00  0.214647126659E+00  0.227282742308E+00  0.240551955463E+00
  0.254471235690E+00  0.269055101400E+00  0.284315661820E+00  0.300262100550E+00  0.316900096186E+00
  0.334231175631E+00  0.352251996064E+00  0.370953552071E+00  0.390320305252E+00  0.410329234725E+00
  0.430948808443E+00  0.452137877232E+00  0.473844495931E+00  0.496004679204E+00  0.518541103477E+00
  0.541361771235E+00  0.564358659634E+00  0.587406382214E+00  0.610360900487E+00  0.633058331469E+00
  0.655313907782E+00  0.676921158885E+00  0.697651395131E+00  0.717253590552E+00  0.735454775278E+00
  0.751961063693E+00  0.766459459208E+00  0.778620589772E+00  0.788102538609E+00  0.794555940275E+00
  0.797630510692E+00  0.796983168307E+00  0.792287878411E+00  0.783247309609E+00  0.769606325510E+00
  0.751167240366E+00  0.727806638649E+00  0.699493389455E+00  0.666307271723E+00  0.628457361325E+00
  0.586299014643E+00  0.540347917736E+00  0.491289264395E+00  0.439979697870E+00  0.387439229307E+00
  0.334829976129E+00  0.283418309968E+00  0.234516953683E+00  0.189403832996E+00  0.149215209288E+00
  0.114811958122E+00  0.866199901037E-01  0.644491508795E-01  0.474255276823E-01  0.345106945452E-01
  0.248266048304E-01  0.176510731151E-01  0.123986879363E-01  0.860170784322E-02  0.589175341313E-02
  0.398286193588E-02  0.265625795013E-02  0.174701590623E-02  0.113265170099E-02  0.723575980452E-03
  0.455270391083E-03  0.282003904475E-03  0.171884801186E-03  0.103039871090E-03  0.607210624791E-04
  0.351569734512E-04  0.199886623436E-04  0.111534077406E-04  0.610412111639E-05  0.327460260970E-05
  0.172079772808E-05  0.885197529105E-06  0.445431295484E-06  0.219093952349E-06  0.105258357264E-06
  0.493532495591E-07  0.225659662263E-07  0.100532688349E-07  0.436016044862E-08
 pseudo wavefunction
  0.161553617156E-11  0.177831608310E-11  0.195749754600E-11  0.215473316520E-11  0.237184206055E-11
  0.261082664470E-11  0.287389109156E-11  0.316346166548E-11  0.348220909896E-11  0.383307322498E-11
  0.421929009133E-11  0.464442180694E-11  0.511238939547E-11  0.562750895924E-11  0.619453148698E-11
  0.681868667255E-11  0.750573114886E-11  0.826200158170E-11  0.909447311335E-11  0.100108236948E-10
  0.110195049002E-10  0.121298198763E-10  0.133520091461E-10  0.146973450579E-10  0.161782357515E-10
  0.178083395986E-10  0.196026911759E-10  0.215778399296E-10  0.237520028123E-10  0.261452322998E-10
  0.287796013357E-10  0.316794069128E-10  0.348713941655E-10  0.383850030426E-10  0.422526398338E-10
  0.465099760555E-10  0.511962774520E-10  0.563547661461E-10  0.620330192803E-10  0.682834078239E-10
  0.751635795946E-10  0.827369909484E-10  0.910734920422E-10  0.100249971066E-09  0.110351063391E-09
  0.121469932163E-09  0.133709127557E-09  0.147181532602E-09  0.162011404309E-09  0.178335519705E-09
  0.196304437330E-09  0.216083885858E-09  0.237856292613E-09  0.261822466116E-09  0.288203448151E-09
  0.317242552449E-09  0.349207608781E-09  0.384393433174E-09  0.423124547015E-09  0.465758170125E-09
  0.512687515424E-09  0.564345415553E-09  0.621208314910E-09  0.683800663921E-09  0.752699756076E-09
  0.828541052328E-09  0.912024041979E-09  0.100391869410E-08  0.110507255900E-08  0.121641858517E-08
  0.133898372395E-08  0.147389840110E-08  0.162240694277E-08  0.178587905193E-08  0.196582244118E-08
  0.216389673838E-08  0.238192879348E-08  0.262192952751E-08  0.288611247933E-08  0.317691422109E-08
  0.349701683075E-08  0.384937262879E-08  0.423723140744E-08  0.466417040342E-08  0.513412729068E-08
  0.565143649739E-08  0.622086918217E-08  0.684767723821E-08  0.753764173112E-08  0.829712621727E-08
  0.913313543432E-08  0.100533799052E-07  0.110663470515E-07  0.121813794717E-07  0.134087611071E-07
  0.147598120886E-07  0.162469931409E-07  0.178840205048E-07  0.196859924402E-07  0.216695284735E-07
  0.238529226757E-07  0.262563123842E-07  0.289018639233E-07  0.318139770378E-07  0.350195099240E-07
  0.385480269329E-07  0.424320712311E-07  0.467074649328E-07  0.514136394712E-07  0.565939992555E-07
  0.622963219671E-07  0.685731991866E-07  0.754825214144E-07  0.830880119569E-07  0.914598146026E-07
  0.100675140506E-06  0.110818980243E-06  0.121984887608E-06  0.134275842374E-06  0.147805199970E-06
  0.162697736845E-06  0.179090801131E-06  0.197135579246E-06  0.216998490086E-06  0.238862719675E-06
  0.262929910420E-06  0.289422020533E-06  0.318583370780E-06  0.350682897403E-06  0.386016631998E-06
  0.424910431197E-06  0.467722981321E-06  0.514849105694E-06  0.566723405096E-06  0.623824264910E-06
  0.686678265883E-06  0.755865039160E-06  0.832022610306E-06  0.915853281567E-06  0.100813010657E-05
  0.110970401708E-05  0.122151166752E-05  0.134458406943E-05  0.148005609546E-05  0.162917694042E-05
  0.179332163559E-05  0.197400372255E-05  0.217288920298E-05  0.239181189292E-05  0.263279032286E-05
  0.289804633915E-05  0.319002557786E-05  0.351141999948E-05  0.386519269182E-05  0.425460516900E-05
  0.468324741787E-05  0.515507096774E-05  0.567442528769E-05  0.624609784567E-05  0.687535819760E-05
  0.756800651128E-05  0.833042697075E-05  0.916964655126E-05  0.100933997042E-04  0.111101995456E-04
  0.122294162002E-04  0.134613630208E-04  0.148173914708E-04  0.163099955411E-04  0.179529266556E-04
  0.197613201175E-04  0.217518342529E-04  0.239428035223E-04  0.263544070010E-04  0.290088537631E-04
  0.319305868637E-04  0.351465077761E-04  0.386862233295E-04  0.425823173947E-04  0.468706497880E-04
  0.515906851080E-04  0.567858544906E-04  0.625039535613E-04  0.687975801875E-04  0.757246159906E-04
  0.833487559658E-04  0.917400909875E-04  0.100975748445E-03  0.111140596766E-03  0.122328020162E-03
  0.134640770515E-03  0.148191904049E-03  0.163105811122E-03  0.179519348320E-03  0.197583082896E-03
  0.217462660589E-03  0.239340308895E-03  0.263416489041E-03  0.289911711152E-03  0.319068528513E-03
  0.351153728289E-03  0.386460737753E-03  0.425312266807E-03  0.468063209569E-03  0.515103829867E-03
  0.566863257808E-03  0.623813327046E-03  0.686472785094E-03  0.755411911917E-03  0.831257585210E-03
  0.914698834154E-03  0.100649292711E-02  0.110747204265E-02  0.121855057756E-02  0.134073314993E-02
  0.147512336035E-02  0.162293337928E-02  0.178549443431E-02  0.196426827645E-02  0.216085971113E-02
  0.237703028553E-02  0.261471323089E-02  0.287602976492E-02  0.316330686691E-02  0.347909664506E-02
  0.382619742279E-02  0.420767667819E-02  0.462689597741E-02  0.508753804967E-02  0.559363615758E-02
  0.614960592143E-02  0.676027976063E-02  0.743094411776E-02  0.816737963160E-02  0.897590442356E-02
  0.986342065731E-02  0.108374645226E-01  0.119062597812E-01  0.130787749931E-01  0.143647845170E-01
  0.157749333422E-01  0.173208057683E-01  0.190149978905E-01  0.208711937813E-01  0.229042451720E-01
  0.251302543345E-01  0.275666597368E-01  0.302323238940E-01  0.331476226573E-01  0.363345349672E-01
  0.398167318489E-01  0.436196631299E-01  0.477706400207E-01  0.522989113032E-01  0.572357304161E-01
  0.626144102102E-01  0.684703615565E-01  0.748411113305E-01  0.817662945545E-01  0.892876146629E-01
  0.974487649553E-01  0.106295303333E+00  0.115874471366E+00  0.126234947651E+00  0.137426524285E+00
  0.149499694133E+00  0.162505135508E+00  0.176493079809E+00  0.191512546892E+00  0.207610432287E+00
  0.224830430207E+00  0.243211776542E+00  0.262787797040E+00  0.283584247725E+00  0.305617437622E+00
  0.328892128278E+00  0.353399210754E+00  0.379113169009E+00  0.405989349329E+00  0.433961069026E+00
  0.462936614408E+00  0.492796198328E+00  0.523388971630E+00  0.554530210607E+00  0.585998833937E+00
  0.617535436822E+00  0.648841066277E+00  0.679576997753E+00  0.709365807173E+00  0.737794060108E+00
  0.764416956640E+00  0.788765269900E+00  0.810354890738E+00  0.828699231073E+00  0.843324633585E+00
  0.853788774142E+00  0.859701814283E+00  0.860749754299E+00  0.856719046814E+00  0.847521056428E+00
  0.833214403884E+00  0.814022639486E+00  0.790344097123E+00  0.762750261453E+00  0.731968642768E+00
  0.698846139433E+00  0.664289354573E+00  0.629179528695E+00  0.594261870993E+00  0.560011776632E+00
  0.526560985116E+00  0.493974956043E+00  0.462333876763E+00  0.431707020915E+00  0.402153375319E+00
  0.373722199347E+00  0.346453507675E+00  0.320378495568E+00  0.295519824196E+00  0.271892018723E+00
  0.249501697407E+00  0.228347896858E+00  0.208422430467E+00  0.189710320284E+00  0.172190316586E+00
  0.155835506636E+00  0.140614001307E+00  0.126489677182E+00  0.113422943944E+00  0.101371503035E+00
  0.902910638973E-01  0.801359883859E-01  0.708598417041E-01  0.624158384932E-01  0.547571843044E-01
  0.478373238162E-01  0.416101160414E-01  0.360299618652E-01  0.310519098265E-01
 ae wavefunction
  0.485363351167E-07  0.528687646235E-07  0.575665640257E-07  0.626622972044E-07  0.681913037034E-07
  0.741919467800E-07  0.807058829011E-07  0.877783546075E-07  0.954585088420E-07  0.103799743032E-06
  0.112860081415E-06  0.122702584314E-06  0.133395793318E-06  0.145014215583E-06  0.157638850748E-06
  0.171357764287E-06  0.186266711453E-06  0.202469816333E-06  0.220080310966E-06  0.239221339890E-06
  0.260026835974E-06  0.282642473952E-06  0.307226708589E-06  0.333951905115E-06  0.363005570155E-06
  0.394591692232E-06  0.428932201658E-06  0.466268560556E-06  0.506863494700E-06  0.551002879975E-06
  0.598997797329E-06  0.651186771441E-06  0.707938209626E-06  0.769653059083E-06  0.836767702120E-06
  0.909757110923E-06  0.989138285227E-06  0.107547399853E-05  0.116937688067E-05  0.127151386727E-05
  0.138261104918E-05  0.150345895811E-05  0.163491832808E-05  0.177792637559E-05  0.193350364573E-05
  0.210276147529E-05  0.228691012901E-05  0.248726766993E-05  0.270526963034E-05  0.294247955608E-05
  0.320060050331E-05  0.348148757416E-05  0.378716158553E-05  0.411982397383E-05  0.448187304757E-05
  0.487592171033E-05  0.530481678702E-05  0.577166009908E-05  0.627983144668E-05  0.683301367097E-05
  0.743521998428E-05  0.809082377367E-05  0.880459110115E-05  0.958171614440E-05  0.104278598431E-04
  0.113491920402E-04  0.123524374327E-04  0.134449256747E-04  0.146346460066E-04  0.159303068159E-04
  0.173414005720E-04  0.188782746162E-04  0.205522083308E-04  0.223754972552E-04  0.243615447692E-04
  0.265249620148E-04  0.288816767899E-04  0.314490522051E-04  0.342460159693E-04  0.372932012375E-04
  0.406131000412E-04  0.442302303998E-04  0.481713183135E-04  0.524654959315E-04  0.571445173018E-04
  0.622429932262E-04  0.677986468669E-04  0.738525918899E-04  0.804496350747E-04  0.876386054765E-04
  0.954727123947E-04  0.104009934583E-03  0.113313443329E-03  0.123452062233E-03  0.134500766748E-03
  0.146541226766E-03  0.159662395785E-03  0.173961150486E-03  0.189542984782E-03  0.206522762759E-03
  0.225025535209E-03  0.245187424794E-03  0.267156585276E-03  0.291094240558E-03  0.317175809730E-03
  0.345592124701E-03  0.376550747426E-03  0.410277394188E-03  0.447017474871E-03  0.487037755613E-03
  0.530628153748E-03  0.578103674427E-03  0.629806498836E-03  0.686108234432E-03  0.747412338149E-03
  0.814156724029E-03  0.886816567236E-03  0.965907316909E-03  0.105198793074E-02  0.114566434465E-02
  0.124759319118E-02  0.135848578081E-02  0.147911236022E-02  0.161030666222E-02  0.175297076156E-02
  0.190808025129E-02  0.207668975365E-02  0.225993877928E-02  0.245905794808E-02  0.267537558374E-02
  0.291032469330E-02  0.316545034134E-02  0.344241742672E-02  0.374301886745E-02  0.406918419681E-02
  0.442298857026E-02  0.480666217932E-02  0.522260006383E-02  0.567337230900E-02  0.616173460770E-02
  0.669063916156E-02  0.726324588680E-02  0.788293388177E-02  0.855331310316E-02  0.927823618702E-02
  0.100618103378E-01  0.109084091950E-01  0.118226845718E-01  0.128095779423E-01  0.138743315374E-01
  0.150224988858E-01  0.162599546190E-01  0.175929033308E-01  0.190278872602E-01  0.205717925356E-01
  0.222318536918E-01  0.240156561350E-01  0.259311362000E-01  0.279865784036E-01  0.301906094560E-01
  0.325521885476E-01  0.350805933815E-01  0.377854013706E-01  0.406764653737E-01  0.437638833044E-01
  0.470579609164E-01  0.505691670551E-01  0.543080806602E-01  0.582853288113E-01  0.625115151188E-01
  0.669971377666E-01  0.717524965221E-01  0.767875880290E-01  0.821119887090E-01  0.877347246149E-01
  0.936641276117E-01  0.999076773097E-01  0.106471828255E+00  0.113361821990E+00  0.120581483749E+00
  0.128133003722E+00  0.136016703063E+00  0.144230785062E+00  0.152771072180E+00  0.161630730038E+00
  0.170799979748E+00  0.180265800471E+00  0.190011624499E+00  0.200017027672E+00  0.210257418491E+00
  0.220703729829E+00  0.231322117762E+00  0.242073672630E+00  0.252914148064E+00  0.263793714323E+00
  0.274656742852E+00  0.285441629570E+00  0.296080664810E+00  0.306499958260E+00  0.316619427431E+00
  0.326352858105E+00  0.335608044887E+00  0.344287019261E+00  0.352286371720E+00  0.359497673901E+00
  0.365808006915E+00  0.371100603451E+00  0.375255613993E+00  0.378151010459E+00  0.379663642328E+00
  0.379670458940E+00  0.378049905369E+00  0.374683487656E+00  0.369457490194E+00  0.362264820177E+00
  0.353006954804E+00  0.341595971519E+00  0.327956642894E+00  0.312028574007E+00  0.293768354266E+00
  0.273151691000E+00  0.250175489372E+00  0.224859840852E+00  0.197249879999E+00  0.167417466074E+00
  0.135462642697E+00  0.101514825937E+00  0.657336694793E-01  0.283095554778E-01 -0.105363383913E-01
 -0.505524410099E-01 -0.914576981822E-01 -0.132943022084E+00 -0.174673298984E+00 -0.216289955877E+00
 -0.257414055126E+00 -0.297649838895E+00 -0.336588595631E+00 -0.373812711302E+00 -0.408899857990E+00
 -0.441427486900E+00 -0.470978013972E+00 -0.497144979102E+00 -0.519539861707E+00 -0.537798753532E+00
 -0.551588348137E+00 -0.560611250675E+00 -0.564610797499E+00 -0.563375448625E+00 -0.556742656357E+00
 -0.544602045914E+00 -0.526897771837E+00 -0.503629988883E+00 -0.474855445915E+00 -0.440687252021E+00
 -0.401293878062E+00 -0.356897455027E+00 -0.307771422818E+00 -0.254237573925E+00 -0.196662529460E+00
 -0.135453681506E+00 -0.710546372372E-01 -0.394020685912E-02  0.653890117995E-01  0.136412385458E+00
  0.208595251977E+00  0.281395078628E+00  0.354267639710E+00  0.426673043166E+00  0.498081404923E+00
  0.567977991531E+00  0.635867771727E+00  0.701279527634E+00  0.763769861523E+00  0.822927422173E+00
  0.878377427848E+00  0.929786224048E+00  0.976865439378E+00  0.101937535112E+01  0.105712724386E+01
  0.108998469508E+01  0.111786380266E+01  0.114073239943E+01  0.115860832045E+01  0.117155680674E+01
  0.117968715861E+01  0.118314876998E+01  0.118212668796E+01  0.117683684969E+01  0.116752114194E+01
  0.115444241494E+01  0.113787957191E+01  0.111812284068E+01  0.109546930815E+01  0.107021878780E+01
  0.104267007235E+01  0.101311760525E+01  0.981848592968E+00  0.949140564711E+00  0.915259374908E+00
  0.880457633595E+00  0.844973540026E+00  0.809030088577E+00  0.772834609374E+00  0.736578603596E+00
  0.700437828316E+00  0.664572589522E+00  0.629128197608E+00  0.594235546643E+00  0.560011776632E+00
  0.526560985116E+00  0.493974956043E+00  0.462333876763E+00  0.431707020915E+00  0.402153375319E+00
  0.373722199347E+00  0.346453507675E+00  0.320378495568E+00  0.295519824196E+00  0.271892018723E+00
  0.249501697407E+00  0.228347896858E+00  0.208422430467E+00  0.189710320284E+00  0.172190316586E+00
  0.155835506636E+00  0.140614001307E+00  0.126489677182E+00  0.113422943944E+00  0.101371503035E+00
  0.902910638973E-01  0.801359883859E-01  0.708598417041E-01  0.624158384932E-01  0.547571843044E-01
  0.478373238162E-01  0.416101160414E-01  0.360299618652E-01  0.310519098265E-01
 pseudo wavefunction
  0.155756608457E-11  0.171450498447E-11  0.188725690087E-11  0.207741513849E-11  0.228673354193E-11
  0.251714267153E-11  0.277076760907E-11  0.304994755758E-11  0.335725741598E-11  0.369553152760E-11
  0.406788982152E-11  0.447776658796E-11  0.492894215297E-11  0.542557774470E-11  0.597225387276E-11
  0.657401257454E-11  0.723640391842E-11  0.796553719240E-11  0.876813725059E-11  0.965160653706E-11
  0.106240933592E-10  0.116945670400E-10  0.128729006431E-10  0.141699620327E-10  0.155977141086E-10
  0.171693251412E-10  0.188992902232E-10  0.208035649591E-10  0.228997126252E-10  0.252070661564E-10
  0.277469064561E-10  0.305426586711E-10  0.336201082437E-10  0.370076387326E-10  0.407364935971E-10
  0.448410643570E-10  0.493592077892E-10  0.543325950829E-10  0.598070961760E-10  0.658332028176E-10
  0.724664942564E-10  0.797681498525E-10  0.878055133390E-10  0.966527139383E-10  0.106391350061E-09
  0.117111241893E-09  0.128911259816E-09  0.141900236294E-09  0.156197969640E-09  0.171936328930E-09
  0.189260470237E-09  0.208330175414E-09  0.229321325774E-09  0.252427524256E-09  0.277861881035E-09
  0.305858979052E-09  0.336677037586E-09  0.370600293826E-09  0.407941624409E-09  0.449045431098E-09
  0.494290817219E-09  0.544095084151E-09  0.598917580119E-09  0.659263936789E-09  0.725690732729E-09
  0.798810626765E-09  0.879298008555E-09  0.967895218519E-09  0.106541939447E-08  0.117277000812E-08
  0.129093716090E-08  0.142101071576E-08  0.156419034896E-08  0.172179661472E-08  0.189528312473E-08
  0.208624995484E-08  0.229645840257E-08  0.252784723157E-08  0.278255055289E-08  0.306291750782E-08
  0.337153393404E-08  0.371124621480E-08  0.408518753101E-08  0.449680675853E-08  0.494990027704E-08
  0.544864698390E-08  0.599764683594E-08  0.660196327461E-08  0.726716992578E-08  0.799940200489E-08
  0.880541290157E-08  0.969263646547E-08  0.106692555679E-07  0.117442775716E-07  0.129276174043E-07
  0.142301890028E-07  0.156640059704E-07  0.172422923766E-07  0.189796047195E-07  0.208919661781E-07
  0.229970143899E-07  0.253141641188E-07  0.278647863122E-07  0.306724051985E-07  0.337629152445E-07
  0.371648199705E-07  0.409094948277E-07  0.450314765618E-07  0.495687817302E-07  0.545632573111E-07
  0.600609666368E-07  0.661126142115E-07  0.727740133288E-07  0.801066008029E-07  0.881780035595E-07
  0.970626623094E-07  0.106842518058E-06  0.117607767778E-06  0.129457696216E-06  0.142501591504E-06
  0.156859753005E-06  0.172664600708E-06  0.190061896379E-06  0.209212087738E-06  0.230291788053E-06
  0.253495404790E-06  0.279036932332E-06  0.307151925297E-06  0.338099670641E-06  0.372165578574E-06
  0.409663814323E-06  0.450940195000E-06  0.496375378278E-06  0.546388372258E-06  0.601440398884E-06
  0.662039146493E-06  0.728743450707E-06  0.802168446782E-06  0.882991240902E-06  0.971957152651E-06
  0.106988658620E-05  0.117768259348E-05  0.129633919902E-05  0.142695056313E-05  0.157072106780E-05
  0.172897641823E-05  0.190317586217E-05  0.209492563960E-05  0.230599378655E-05  0.253832642933E-05
  0.279406571915E-05  0.307556957212E-05  0.338543339627E-05  0.372651400554E-05  0.410195594054E-05
  0.451522043824E-05  0.497011731694E-05  0.547084006956E-05  0.602200448776E-05  0.662869117186E-05
  0.729649231698E-05  0.803156320498E-05  0.884067887510E-05  0.973129649326E-05  0.107116239923E-04
  0.117906956128E-04  0.129784550368E-04  0.142858468764E-04  0.157249173560E-04  0.173089251087E-04
  0.190524631018E-04  0.209715928076E-04  0.230839918433E-04  0.254091164329E-04  0.279683801709E-04
  0.307853507216E-04  0.338859662465E-04  0.372987735327E-04  0.410551899887E-04  0.451897918935E-04
  0.497406315162E-04  0.547495859867E-04  0.602627410819E-04  0.663308134028E-04  0.730096147652E-04
  0.803605629983E-04  0.884512437627E-04  0.973560284500E-04  0.107156753724E-03  0.117943468808E-03
  0.129815257216E-03  0.142881140288E-03  0.157261070590E-03  0.173087024043E-03  0.190504200477E-03
  0.209672343276E-03  0.230767189763E-03  0.253982065142E-03  0.279529633990E-03  0.307643824668E-03
  0.338581943436E-03  0.372626996692E-03  0.410090241431E-03  0.451313985942E-03  0.496674664795E-03
  0.546586214383E-03  0.601503777710E-03  0.661927769732E-03  0.728408337384E-03  0.801550251492E-03
  0.882018271077E-03  0.970543024136E-03  0.106792745280E-02  0.117505387494E-02  0.129289171859E-02
  0.142250599053E-02  0.156506654506E-02  0.172185822469E-02  0.189429194997E-02  0.208391684156E-02
  0.229243346437E-02  0.252170828954E-02  0.277378947745E-02  0.305092409158E-02  0.335557686055E-02
  0.369045061260E-02  0.405850851450E-02  0.446299825353E-02  0.490747830845E-02  0.539584646152E-02
  0.593237070938E-02  0.652172273549E-02  0.716901410986E-02  0.787983538398E-02  0.866029824779E-02
  0.951708091283E-02  0.104574768783E-01  0.114894472262E-01  0.126216765752E-01  0.138636328004E-01
  0.152256305959E-01  0.167188989171E-01  0.183556522916E-01  0.201491659214E-01  0.221138544241E-01
  0.242653539635E-01  0.266206074050E-01  0.291979519898E-01  0.320172088574E-01  0.350997735452E-01
  0.384687063616E-01  0.421488212540E-01  0.461667714738E-01  0.505511299710E-01  0.553324620237E-01
  0.605433871211E-01  0.662186265650E-01  0.723950326284E-01  0.791115944111E-01  0.864094147524E-01
  0.943316517090E-01  0.102923417172E+00  0.112231624198E+00  0.122304773580E+00  0.133192669066E+00
  0.144946049556E+00  0.157616125487E+00  0.171254005631E+00  0.185909999639E+00  0.201632781028E+00
  0.218468394980E+00  0.236459095481E+00  0.255641997097E+00  0.276047528289E+00  0.297697675833E+00
  0.320604013906E+00  0.344765517019E+00  0.370166163613E+00  0.396772347079E+00  0.424530123689E+00
  0.453362342730E+00  0.483165723426E+00  0.513807966189E+00  0.545125012581E+00  0.576918598827E+00
  0.608954281519E+00  0.640960150245E+00  0.672626478819E+00  0.703606602241E+00  0.733519337172E+00
  0.761953285000E+00  0.788473362614E+00  0.812629889262E+00  0.833970509180E+00  0.852055138420E+00
  0.866473978547E+00  0.876868427238E+00  0.882954424571E+00  0.884547394850E+00  0.881587473123E+00
  0.874163148105E+00  0.862530827391E+00  0.847127174273E+00  0.828570441255E+00  0.807646528689E+00
  0.785275260383E+00  0.762452564285E+00  0.740165085559E+00  0.719275477761E+00  0.700379453156E+00
  0.683727087647E+00  0.669550656513E+00  0.658133884078E+00  0.649782211913E+00  0.000000000000E+00
  0.000000000000E+00  0.000000000000E+00  0.000000000000E+00  0.000000000000E+00  0.000000000000E+00
  0.000000000000E+00  0.000000000000E+00  0.000000000000E+00  0.000000000000E+00  0.000000000000E+00
  0.000000000000E+00  0.000000000000E+00  0.000000000000E+00  0.000000000000E+00  0.000000000000E+00
  0.000000000000E+00  0.000000000000E+00  0.000000000000E+00  0.000000000000E+00  0.000000000000E+00
  0.000000000000E+00  0.000000000000E+00  0.000000000000E+00  0.000000000000E+00
 ae wavefunction
  0.471244480432E-07  0.513308500972E-07  0.558919936940E-07  0.608394954530E-07  0.662076669145E-07
  0.720337553741E-07  0.783582055402E-07  0.852249438783E-07  0.926816876797E-07  0.100780281077E-06
  0.109577060420E-06  0.119133251650E-06  0.129515402529E-06  0.140795852847E-06  0.153053246020E-06
  0.166373085756E-06  0.180848341850E-06  0.196580109491E-06  0.213678326874E-06  0.232262556344E-06
  0.252462834751E-06  0.274420599250E-06  0.298289695262E-06  0.324237474027E-06  0.352445987728E-06
  0.383113290996E-06  0.416454858338E-06  0.452705127904E-06  0.492119182950E-06  0.534974583420E-06
  0.581573361122E-06  0.632244193279E-06  0.687344770477E-06  0.747264376626E-06  0.812426699961E-06
  0.883292896041E-06  0.960364925416E-06  0.104418919087E-05  0.113536050126E-05  0.123452639147E-05
  0.134239183084E-05  0.145972435505E-05  0.158735965991E-05  0.172620769894E-05  0.187725933022E-05
  0.204159356247E-05  0.222038545465E-05  0.241491472819E-05  0.262657515671E-05  0.285688480351E-05
  0.310749718398E-05  0.338021343654E-05  0.367699559388E-05  0.399998105405E-05  0.435149836038E-05
  0.473408440879E-05  0.515050321198E-05  0.560376636144E-05  0.609715534124E-05  0.663424586113E-05
  0.721893439181E-05  0.785546710144E-05  0.854847141055E-05  0.930299040171E-05  0.101245203418E-04
  0.110190515972E-04  0.119931132481E-04  0.130538217342E-04  0.142089338944E-04  0.154669047955E-04
  0.168369507775E-04  0.183291181852E-04  0.199543582918E-04  0.217246089683E-04  0.236528837002E-04
  0.257533686023E-04  0.280415281449E-04  0.305342203589E-04  0.332498223607E-04  0.362083671033E-04
  0.394316923425E-04  0.429436028886E-04  0.467700473042E-04  0.509393103085E-04  0.554822222510E-04
  0.604323871353E-04  0.658264307896E-04  0.717042709202E-04  0.781094109183E-04  0.850892594471E-04
  0.926954779982E-04  0.100984358780E-03  0.110017235489E-03  0.119860929718E-03  0.130588235962E-03
  0.142278448423E-03  0.155017933041E-03  0.168900748461E-03  0.184029319903E-03  0.200515170194E-03
  0.218479712550E-03  0.238055110001E-03  0.259385206708E-03  0.282626536789E-03  0.307949416640E-03
  0.335539127145E-03  0.365597192592E-03  0.398342763529E-03  0.434014111261E-03  0.472870242147E-03
  0.515192640330E-03  0.561287148029E-03  0.611485993024E-03  0.666149973438E-03  0.725670810467E-03
  0.790473680167E-03  0.861019935914E-03  0.937810033628E-03  0.102138667228E-02  0.111233816265E-02
  0.121130203761E-02  0.131896891757E-02  0.143608664502E-02  0.156346470202E-02  0.170197892489E-02
  0.185257653000E-02  0.201628146437E-02  0.219420009459E-02  0.238752724669E-02  0.259755260897E-02
  0.282566750862E-02  0.307337207150E-02  0.334228277274E-02  0.363414038373E-02  0.395081831825E-02
  0.429433137761E-02  0.466684489089E-02  0.507068424196E-02  0.550834477020E-02  0.598250202582E-02
  0.649602235424E-02  0.705197377628E-02  0.765363712259E-02  0.830451737075E-02  0.900835512293E-02
  0.976913814982E-02  0.105911129128E-01  0.114787959619E-01  0.124369850900E-01  0.134707701068E-01
  0.145855430748E-01  0.157870078299E-01  0.170811885855E-01  0.184744373930E-01  0.199734402073E-01
  0.215852212733E-01  0.233171455232E-01  0.251769186344E-01  0.271725843660E-01  0.293125187479E-01
  0.316054206548E-01  0.340602982494E-01  0.366864507317E-01  0.394934447866E-01  0.424910850833E-01
  0.456893781511E-01  0.490984889396E-01  0.527286893725E-01  0.565902982057E-01  0.606936115113E-01
  0.650488231171E-01  0.696659343347E-01  0.745546523125E-01  0.797242763599E-01  0.851835716042E-01
  0.909406293734E-01  0.970027137482E-01  0.103376093802E+00  0.110065861153E+00  0.117075732596E+00
  0.124407837763E+00  0.132062491962E+00  0.140037954617E+00  0.148330173991E+00  0.156932519232E+00
  0.165835501106E+00  0.175026483247E+00  0.184489386140E+00  0.194204386583E+00  0.204147615871E+00
  0.214290860512E+00  0.224601269848E+00  0.235041075544E+00  0.245567328518E+00  0.256131659466E+00
  0.266680069696E+00  0.277152759542E+00  0.287484002073E+00  0.297602070182E+00  0.307429225334E+00
  0.316881776177E+00  0.325870214912E+00  0.334299438576E+00  0.342069061635E+00  0.349073825646E+00
  0.355204111961E+00  0.360346564857E+00  0.364384835118E+00  0.367200456969E+00  0.368673873011E+00
  0.368685620426E+00  0.367117685635E+00  0.363855023320E+00  0.358787223102E+00  0.351810299511E+00
  0.342828581643E+00  0.331756683364E+00  0.318521536204E+00  0.303064463439E+00  0.285343268147E+00
  0.265334303511E+00  0.243034490973E+00  0.218463249593E+00  0.191664297564E+00  0.162707283676E+00
  0.131689203371E+00  0.987355512160E-01  0.640011600114E-01  0.276706766558E-01 -0.100413732127E-01
 -0.488909757761E-01 -0.886055127466E-01 -0.128885168085E+00 -0.169404876303E+00 -0.209816812920E+00
 -0.249753397046E+00 -0.288830730094E+00 -0.326652346588E+00 -0.362813143654E+00 -0.396903443062E+00
 -0.428513347811E+00 -0.457237770075E+00 -0.482682403409E+00 -0.504470331505E+00 -0.522248497774E+00
 -0.535693510889E+00 -0.544516789623E+00 -0.548469231015E+00 -0.547345463122E+00 -0.540987588586E+00
 -0.529288259682E+00 -0.512192952608E+00 -0.489701381503E+00 -0.461868060492E+00 -0.428802061623E+00
 -0.390666030177E+00 -0.347674517102E+00 -0.300091680806E+00 -0.248228401694E+00 -0.192438846013E+00
 -0.133116512209E+00 -0.706897943592E-01 -0.561710368763E-02  0.616184004655E-01  0.130514405504E+00
  0.200555286333E+00  0.271218092354E+00  0.341978552402E+00  0.412316932493E+00  0.481723551167E+00
  0.549703778149E+00  0.615782458131E+00  0.679507905160E+00  0.740455793254E+00  0.798233258363E+00
  0.852483288301E+00  0.902889148970E+00  0.949178425220E+00  0.991126300830E+00  0.102855786830E+01
  0.106134940502E+01  0.108942863118E+01  0.111277399425E+01  0.113141304414E+01  0.114541998164E+01
  0.115491249034E+01  0.116004798068E+01  0.116101938703E+01  0.115805066647E+01  0.115139214213E+01
  0.114131582022E+01  0.112811080081E+01  0.111207888824E+01  0.109353048242E+01  0.107278082298E+01
  0.105014664124E+01  0.102594325814E+01  0.100048215605E+01  0.974069038860E+00  0.947002385767E+00
  0.919572495942E+00  0.892061014691E+00  0.864740928443E+00  0.837877013140E+00  0.811726722677E+00
  0.786541504103E+00  0.762568536733E+00  0.740052895205E+00  0.719240153218E+00  0.700379453156E+00
  0.683727087647E+00  0.669550656513E+00  0.658133884078E+00  0.649782211913E+00  0.000000000000E+00
  0.000000000000E+00  0.000000000000E+00  0.000000000000E+00  0.000000000000E+00  0.000000000000E+00
  0.000000000000E+00  0.000000000000E+00  0.000000000000E+00  0.000000000000E+00  0.000000000000E+00
  0.000000000000E+00  0.000000000000E+00  0.000000000000E+00  0.000000000000E+00  0.000000000000E+00
  0.000000000000E+00  0.000000000000E+00  0.000000000000E+00  0.000000000000E+00  0.000000000000E+00
  0.000000000000E+00  0.000000000000E+00  0.000000000000E+00  0.000000000000E+00
 pseudo wavefunction
  0.776525968987E-04  0.801776656248E-04  0.827848432860E-04  0.854767998600E-04  0.882562921455E-04
  0.911261665854E-04  0.940893621818E-04  0.971489135059E-04  0.100307953805E-03  0.103569718213E-03
  0.106937547062E-03  0.110414889301E-03  0.114005306034E-03  0.117712474160E-03  0.121540190144E-03
  0.125492373900E-03  0.129573072811E-03  0.133786465867E-03  0.138136867953E-03  0.142628734258E-03
  0.147266664846E-03  0.152055409364E-03  0.156999871903E-03  0.162105116024E-03  0.167376369944E-03
  0.172819031886E-03  0.178438675611E-03  0.184241056125E-03  0.190232115571E-03  0.196417989316E-03
  0.202805012236E-03  0.209399725198E-03  0.216208881765E-03  0.223239455104E-03  0.230498645138E-03
  0.237993885909E-03  0.245732853197E-03  0.253723472379E-03  0.261973926544E-03  0.270492664877E-03
  0.279288411308E-03  0.288370173446E-03  0.297747251806E-03  0.307429249333E-03  0.317426081235E-03
  0.327747985136E-03  0.338405531565E-03  0.349409634773E-03  0.360771563920E-03  0.372502954607E-03
  0.384615820796E-03  0.397122567115E-03  0.410036001556E-03  0.423369348594E-03  0.437136262733E-03
  0.451350842486E-03  0.466027644811E-03  0.481181700023E-03  0.496828527185E-03  0.512984150000E-03
  0.529665113219E-03  0.546888499586E-03  0.564671947334E-03  0.583033668242E-03  0.601992466293E-03
  0.621567756922E-03  0.641779586909E-03  0.662648654897E-03  0.684196332598E-03  0.706444686676E-03
  0.729416501343E-03  0.753135301694E-03  0.777625377798E-03  0.802911809571E-03  0.829020492462E-03
  0.855978163969E-03  0.883812431021E-03  0.912551798251E-03  0.942225697183E-03  0.972864516372E-03
  0.100449963253E-02  0.103716344264E-02  0.107088939716E-02  0.110571203426E-02  0.114166701517E-02
  0.117879116075E-02  0.121712248916E-02  0.125670025478E-02  0.129756498845E-02  0.133975853895E-02
  0.138332411583E-02  0.142830633373E-02  0.147475125796E-02  0.152270645179E-02  0.157222102506E-02
  0.162334568451E-02  0.167613278570E-02  0.173063638663E-02  0.178691230306E-02  0.184501816571E-02
  0.190501347924E-02  0.196695968319E-02  0.203092021491E-02  0.209696057446E-02  0.216514839175E-02
  0.223555349573E-02  0.230824798593E-02  0.238330630625E-02  0.246080532122E-02  0.254082439464E-02
  0.262344547090E-02  0.270875315886E-02  0.279683481845E-02  0.288778065012E-02  0.298168378723E-02
  0.307864039132E-02  0.317874975064E-02  0.328211438173E-02  0.338884013439E-02  0.349903630004E-02
  0.361281572360E-02  0.373029491900E-02  0.385159418842E-02  0.397683774548E-02  0.410615384232E-02
  0.423967490088E-02  0.437753764848E-02  0.451988325767E-02  0.466685749075E-02  0.481861084893E-02
  0.497529872633E-02  0.513708156896E-02  0.530412503891E-02  0.547660018384E-02  0.565468361195E-02
  0.583855767266E-02  0.602841064312E-02  0.622443692080E-02  0.642683722229E-02  0.663581878858E-02
  0.685159559696E-02  0.707438857978E-02  0.730442585037E-02  0.754194293619E-02  0.778718301954E-02
  0.804039718613E-02  0.830184468161E-02  0.857179317647E-02  0.885051903943E-02  0.913830761972E-02
  0.943545353851E-02  0.974226098965E-02  0.100590440502E-01  0.103861270010E-01  0.107238446574E-01
  0.110725427111E-01  0.114325780823E-01  0.118043192839E-01  0.121881467968E-01  0.125844534578E-01
  0.129936448598E-01  0.134161397644E-01  0.138523705284E-01  0.143027835436E-01  0.147678396907E-01
  0.152480148079E-01  0.157438001741E-01  0.162557030080E-01  0.167842469826E-01  0.173299727565E-01
  0.178934385218E-01  0.184752205696E-01  0.190759138730E-01  0.196961326891E-01  0.203365111796E-01
  0.209977040512E-01  0.216803872155E-01  0.223852584707E-01  0.231130382032E-01  0.238644701127E-01
  0.246403219581E-01  0.254413863281E-01  0.262684814342E-01  0.271224519297E-01  0.280041697518E-01
  0.289145349915E-01  0.298544767883E-01  0.308249542529E-01  0.318269574171E-01  0.328615082130E-01
  0.339296614800E-01  0.350325060029E-01  0.361711655794E-01  0.373468001197E-01  0.385606067768E-01
  0.398138211100E-01  0.411077182813E-01  0.424436142848E-01  0.438228672112E-01  0.452468785458E-01
  0.467170945031E-01  0.482350073952E-01  0.498021570379E-01  0.514201321919E-01  0.530905720407E-01
  0.548151677055E-01  0.565956637961E-01  0.584338599989E-01  0.603316127012E-01  0.622908366507E-01
  0.643135066518E-01  0.664016592950E-01  0.685573947217E-01  0.707828784204E-01  0.730803430543E-01
  0.754520903190E-01  0.779004928263E-01  0.804279960143E-01  0.830371200782E-01  0.857304619202E-01
  0.885106971147E-01  0.913805818828E-01  0.943429550727E-01  0.974007401395E-01  0.100556947117E+00
  0.103814674575E+00  0.107177111556E+00  0.110647539473E+00  0.114229333968E+00  0.117925966717E+00
  0.121741007160E+00  0.125678124147E+00  0.129741087486E+00  0.133933769367E+00  0.138260145643E+00
  0.142724296946E+00  0.147330409606E+00  0.152082776354E+00  0.156985796761E+00  0.162043977387E+00
  0.167261931597E+00  0.172644378995E+00  0.178196144427E+00  0.183922156493E+00  0.189827445520E+00
  0.195917140900E+00  0.202196467743E+00  0.208670742739E+00  0.215345369145E+00  0.222225830786E+00
  0.229317684960E+00  0.236626554105E+00  0.244158116097E+00  0.251918093009E+00  0.259912238166E+00
  0.268146321288E+00  0.276626111515E+00  0.285357358067E+00  0.294345768282E+00  0.303596982732E+00
  0.313116547096E+00  0.322909880431E+00  0.332982239458E+00  0.343338678399E+00  0.353984003921E+00
  0.364922724624E+00  0.376158994519E+00  0.387696549830E+00  0.399538638438E+00  0.411687941181E+00
  0.424146484171E+00  0.436915541214E+00  0.449995525309E+00  0.463385868157E+00  0.477084886481E+00
  0.491089633881E+00  0.505395736858E+00  0.519997213538E+00  0.534886273523E+00  0.550053097237E+00
  0.565485593027E+00  0.581169130251E+00  0.597086246510E+00  0.613216327208E+00  0.629535255635E+00
  0.646015031872E+00  0.662623358956E+00  0.679323195022E+00  0.696072270454E+00  0.712822569613E+00
  0.729519777340E+00  0.746102691306E+00  0.762502602386E+00  0.778642646589E+00  0.794437133823E+00
  0.809790860820E+00  0.824598418073E+00  0.838743503607E+00  0.852098259883E+00  0.864522654156E+00
  0.875863927175E+00  0.885956140186E+00  0.894619855770E+00  0.901661993957E+00  0.906875911148E+00
  0.910041755424E+00  0.910927157400E+00  0.909288320478E+00  0.904871577531E+00  0.897411882991E+00
  0.886727235476E+00  0.872937223446E+00  0.856255691846E+00  0.836909370481E+00  0.815135773422E+00
  0.791181000201E+00  0.765297407167E+00  0.737741140185E+00  0.708769533676E+00  0.678638418354E+00
  0.647599394154E+00  0.615897180609E+00  0.583767130684E+00  0.551433036712E+00  0.519105318665E+00
  0.486979665003E+00  0.455236156775E+00  0.424038862991E+00  0.393535854042E+00  0.363859545302E+00
  0.335127259010E+00  0.307441882436E+00  0.280892506117E+00  0.255554947965E+00  0.231492105155E+00
  0.208754120461E+00  0.187378395425E+00  0.167389520555E+00  0.148799215457E+00
 ae wavefunction
 -0.660238159250E-02 -0.677486619345E-02 -0.695176048418E-02 -0.713317215963E-02 -0.731921122223E-02
 -0.750999001194E-02 -0.770562323508E-02 -0.790622799199E-02 -0.811192380351E-02 -0.832283263586E-02
 -0.853907892411E-02 -0.876078959370E-02 -0.898809408009E-02 -0.922112434617E-02 -0.946001489737E-02
 -0.970490279403E-02 -0.995592766100E-02 -0.102132316941E-01 -0.104769596631E-01 -0.107472589109E-01
 -0.110242793495E-01 -0.113081734498E-01 -0.115990962291E-01 -0.118972052314E-01 -0.122026605036E-01
 -0.125156245650E-01 -0.128362623713E-01 -0.131647412707E-01 -0.135012309538E-01 -0.138459033952E-01
 -0.141989327867E-01 -0.145604954615E-01 -0.149307698095E-01 -0.153099361815E-01 -0.156981767833E-01
 -0.160956755577E-01 -0.165026180547E-01 -0.169191912879E-01 -0.173455835775E-01 -0.177819843785E-01
 -0.182285840923E-01 -0.186855738627E-01 -0.191531453529E-01 -0.196314905049E-01 -0.201208012778E-01
 -0.206212693654E-01 -0.211330858914E-01 -0.216564410803E-01 -0.221915239041E-01 -0.227385217013E-01
 -0.232976197684E-01 -0.238690009216E-01 -0.244528450275E-01 -0.250493284997E-01 -0.256586237618E-01
 -0.262808986728E-01 -0.269163159141E-01 -0.275650323357E-01 -0.282271982600E-01 -0.289029567399E-01
 -0.295924427702E-01 -0.302957824493E-01 -0.310130920887E-01 -0.317444772682E-01 -0.324900318343E-01
 -0.332498368380E-01 -0.340239594117E-01 -0.348124515792E-01 -0.356153489994E-01 -0.364326696378E-01
 -0.372644123650E-01 -0.381105554783E-01 -0.389710551432E-01 -0.398458437526E-01 -0.407348281996E-01
 -0.416378880624E-01 -0.425548736963E-01 -0.434856042317E-01 -0.444298654742E-01 -0.453874077041E-01
 -0.463579433729E-01 -0.473411446939E-01 -0.483366411247E-01 -0.493440167398E-01 -0.503628074899E-01
 -0.513924983485E-01 -0.524325203422E-01 -0.534822474656E-01 -0.545409934788E-01 -0.556080085888E-01
 -0.566824760142E-01 -0.577635084353E-01 -0.588501443311E-01 -0.599413442063E-01 -0.610359867110E-01
 -0.621328646591E-01 -0.632306809502E-01 -0.643280444022E-01 -0.654234655033E-01 -0.665153520926E-01
 -0.676020049810E-01 -0.686816135263E-01 -0.697522511767E-01 -0.708118710000E-01 -0.718583012193E-01
 -0.728892407760E-01 -0.739022549456E-01 -0.748947710331E-01 -0.758640741800E-01 -0.768073033165E-01
 -0.777214472957E-01 -0.786033412530E-01 -0.794496632349E-01 -0.802569311473E-01 -0.810215000789E-01
 -0.817395600570E-01 -0.824071343016E-01 -0.830200780469E-01 -0.835740780051E-01 -0.840646525533E-01
 -0.844871527311E-01 -0.848367641407E-01 -0.851085098500E-01 -0.852972544022E-01 -0.853977090469E-01
 -0.854044383078E-01 -0.853118680138E-01 -0.851142949247E-01 -0.848058980864E-01 -0.843807520606E-01
 -0.838328421760E-01 -0.831560819530E-01 -0.823443328597E-01 -0.813914265587E-01 -0.802911898054E-01
 -0.790374721627E-01 -0.776241766918E-01 -0.760452937809E-01 -0.742949382662E-01 -0.723673899939E-01
 -0.702571379647E-01 -0.679589281873E-01 -0.654678153539E-01 -0.627792184336E-01 -0.598889802533E-01
 -0.567934311116E-01 -0.534894564390E-01 -0.499745684790E-01 -0.462469819240E-01 -0.423056933897E-01
 -0.381505645563E-01 -0.337824087423E-01 -0.292030806057E-01 -0.244155685902E-01 -0.194240896482E-01
 -0.142341856789E-01 -0.885282102003E-02 -0.328848023033E-02  0.244873471221E-02  0.834700877516E-02
  0.143927208901E-01  0.205703548242E-01  0.268624152192E-01  0.332493502399E-01  0.397094824190E-01
  0.462189494617E-01  0.527516569667E-01  0.592792452364E-01  0.657710725537E-01  0.721942174827E-01
  0.785135028831E-01  0.846915444076E-01  0.906888262826E-01  0.964638071499E-01  0.101973058693E+00
  0.107171439670E+00  0.112012307834E+00  0.116447772060E+00  0.120428986758E+00  0.123906490402E+00
  0.126830589682E+00  0.129151790342E+00  0.130821275322E+00  0.131791430202E+00  0.132016415285E+00
  0.131452782844E+00  0.130060137193E+00  0.127801834227E+00  0.124645715974E+00  0.120564874513E+00
  0.115538438314E+00  0.109552372682E+00  0.102600284593E+00  0.946842206956E-01  0.858154458419E-01
  0.760151880155E-01  0.653153341732E-01  0.537590602222E-01  0.414013772312E-01  0.283095750589E-01
  0.145635439547E-01  0.255954457912E-03 -0.145077238043E-01 -0.296093829308E-01 -0.449186342116E-01
 -0.602933774204E-01 -0.755805952648E-01 -0.906173849284E-01 -0.105232237801E+00 -0.119246577798E+00
 -0.132476567074E+00 -0.144735183883E+00 -0.155834569454E+00 -0.165588629493E+00 -0.173815864356E+00
 -0.180342393808E+00 -0.185005137407E+00 -0.187655106911E+00 -0.188160760719E+00 -0.186411362829E+00
 -0.182320282151E+00 -0.175828162917E+00 -0.166905893306E+00 -0.155557296608E+00 -0.141821467211E+00
 -0.125774672671E+00 -0.107531743483E+00 -0.872468746171E-01 -0.651137678192E-01 -0.413650514596E-01
 -0.162709256938E-01  0.986300536529E-02  0.366987359390E-01  0.638696969162E-01  0.909854071404E-01
  0.117636881910E+00  0.143402700609E+00  0.167855591232E+00  0.190569368880E+00  0.211126104391E+00
  0.229123512886E+00  0.244182670476E+00  0.255956099226E+00  0.264135918561E+00  0.268461492661E+00
  0.268726155174E+00  0.264782904122E+00  0.256549072526E+00  0.244009924466E+00  0.227221060428E+00
  0.206309508084E+00  0.181473420666E+00  0.152980372214E+00  0.121164297073E+00  0.864211585910E-01
  0.492034526018E-01  0.100136623959E-01 -0.306032107916E-01 -0.720679111120E-01 -0.113775846979E+00
 -0.155106517924E+00 -0.195433291056E+00 -0.234133357368E+00 -0.270597687817E+00 -0.304240801461E+00
 -0.334510152620E+00 -0.360894940412E+00 -0.382934139630E+00 -0.400223555025E+00 -0.412421724787E+00
 -0.419254571875E+00 -0.420518824503E+00 -0.416084353879E+00 -0.405895616758E+00 -0.389972279060E+00
 -0.368408904633E+00 -0.341373459575E+00 -0.309104420675E+00 -0.271906429980E+00 -0.230144598443E+00
 -0.184237659094E+00 -0.134650209596E+00 -0.818842938203E-01 -0.264705743936E-01  0.310406554158E-01
  0.900883819294E-01  0.150109484998E+00  0.210546864749E+00  0.270856923958E+00  0.330516285283E+00
  0.389027658174E+00  0.445924805214E+00  0.500776590465E+00  0.553190118522E+00  0.602812998756E+00
  0.649334789404E+00  0.692487691275E+00  0.732046573751E+00  0.767828422528E+00  0.799691302552E+00
  0.827532929726E+00  0.851288940682E+00  0.870930944110E+00  0.886464427222E+00  0.897926581297E+00
  0.905384095173E+00  0.908930957737E+00  0.908686292045E+00  0.904792237974E+00  0.897411882991E+00
  0.886727235476E+00  0.872937223446E+00  0.856255691846E+00  0.836909370481E+00  0.815135773422E+00
  0.791181000201E+00  0.765297407167E+00  0.737741140185E+00  0.708769533676E+00  0.678638418354E+00
  0.647599394154E+00  0.615897180609E+00  0.583767130684E+00  0.551433036712E+00  0.519105318665E+00
  0.486979665003E+00  0.455236156775E+00  0.424038862991E+00  0.393535854042E+00  0.363859545302E+00
  0.335127259010E+00  0.307441882436E+00  0.280892506117E+00  0.255554947965E+00  0.231492105155E+00
  0.208754120461E+00  0.187378395425E+00  0.167389520555E+00  0.148799215457E+00
 pseudo wavefunction
  0.118834574112E-03  0.122698777998E-03  0.126688636154E-03  0.130808234543E-03  0.135061791994E-03
  0.139453664520E-03  0.143988349784E-03  0.148670491698E-03  0.153504885186E-03  0.158496481088E-03
  0.163650391235E-03  0.168971893680E-03  0.174466438107E-03  0.180139651410E-03  0.185997343454E-03
  0.192045513027E-03  0.198290353983E-03  0.204738261586E-03  0.211395839054E-03  0.218269904329E-03
  0.225367497054E-03  0.232695885783E-03  0.240262575426E-03  0.248075314935E-03  0.256142105235E-03
  0.264471207424E-03  0.273071151231E-03  0.281950743747E-03  0.291119078451E-03  0.300585544517E-03
  0.310359836433E-03  0.320451963925E-03  0.330872262213E-03  0.341631402590E-03  0.352740403356E-03
  0.364210641094E-03  0.376053862329E-03  0.388282195551E-03  0.400908163639E-03  0.413944696685E-03
  0.427405145234E-03  0.441303293957E-03  0.455653375770E-03  0.470470086405E-03  0.485768599463E-03
  0.501564581954E-03  0.517874210336E-03  0.534714187088E-03  0.552101757810E-03  0.570054728886E-03
  0.588591485716E-03  0.607731011551E-03  0.627492906925E-03  0.647897409735E-03  0.668965415959E-03
  0.690718501064E-03  0.713178942093E-03  0.736369740481E-03  0.760314645613E-03  0.785038179142E-03
  0.810565660103E-03  0.836923230840E-03  0.864137883781E-03  0.892237489075E-03  0.921250823138E-03
  0.951207598121E-03  0.982138492336E-03  0.101407518168E-02  0.104705037205E-02  0.108109783287E-02
  0.111625243165E-02  0.115255016972E-02  0.119002821903E-02  0.122872496031E-02  0.126868002232E-02
  0.130993432241E-02  0.135253010850E-02  0.139651100226E-02  0.144192204383E-02  0.148880973795E-02
  0.153722210153E-02  0.158720871290E-02  0.163882076251E-02  0.169211110539E-02  0.174713431527E-02
  0.180394674045E-02  0.186260656153E-02  0.192317385097E-02  0.198571063462E-02  0.205028095520E-02
  0.211695093796E-02  0.218578885829E-02  0.225686521173E-02  0.233025278610E-02  0.240602673605E-02
  0.248426466004E-02  0.256504667978E-02  0.264845552226E-02  0.273457660452E-02  0.282349812103E-02
  0.291531113408E-02  0.301010966699E-02  0.310799080037E-02  0.320905477157E-02  0.331340507727E-02
  0.342114857948E-02  0.353239561498E-02  0.364726010825E-02  0.376585968815E-02  0.388831580835E-02
  0.401475387169E-02  0.414530335856E-02  0.428009795949E-02  0.441927571203E-02  0.456297914204E-02
  0.471135540967E-02  0.486455645996E-02  0.502273917842E-02  0.518606555168E-02  0.535470283324E-02
  0.552882371477E-02  0.570860650284E-02  0.589423530144E-02  0.608590020048E-02  0.628379747033E-02
  0.648812976269E-02  0.669910631809E-02  0.691694317994E-02  0.714186341572E-02  0.737409734525E-02
  0.761388277636E-02  0.786146524827E-02  0.811709828284E-02  0.838104364395E-02  0.865357160536E-02
  0.893496122719E-02  0.922550064144E-02  0.952548734667E-02  0.983522851239E-02  0.101550412932E-01
  0.104852531530E-01  0.108262022002E-01  0.111782375330E-01  0.115417195968E-01  0.119170205523E-01
  0.123045246560E-01  0.127046286530E-01  0.131177421826E-01  0.135442881964E-01  0.139847033910E-01
  0.144394386535E-01  0.149089595224E-01  0.153937466628E-01  0.158942963570E-01  0.164111210115E-01
  0.169447496793E-01  0.174957286001E-01  0.180646217572E-01  0.186520114529E-01  0.192584989017E-01
  0.198847048434E-01  0.205312701754E-01  0.211988566052E-01  0.218881473242E-01  0.225998477031E-01
  0.233346860092E-01  0.240934141472E-01  0.248768084229E-01  0.256856703321E-01  0.265208273743E-01
  0.273831338923E-01  0.282734719383E-01  0.291927521679E-01  0.301419147626E-01  0.311219303804E-01
  0.321338011379E-01  0.331785616223E-01  0.342572799358E-01  0.353710587723E-01  0.365210365284E-01
  0.377083884485E-01  0.389343278062E-01  0.402001071216E-01  0.415070194172E-01  0.428563995117E-01
  0.442496253538E-01  0.456881193976E-01  0.471733500183E-01  0.487068329725E-01  0.502901329017E-01
  0.519248648810E-01  0.536126960140E-01  0.553553470757E-01  0.571545942024E-01  0.590122706328E-01
  0.609302684978E-01  0.629105406636E-01  0.649551026254E-01  0.670660344567E-01  0.692454828108E-01
  0.714956629792E-01  0.738188610050E-01  0.762174358538E-01  0.786938216408E-01  0.812505299170E-01
  0.838901520128E-01  0.866153614397E-01  0.894289163517E-01  0.923336620641E-01  0.953325336301E-01
  0.984285584760E-01  0.101624859092E+00  0.104924655778E+00  0.108331269446E+00  0.111848124469E+00
  0.115478751587E+00  0.119226790850E+00  0.123095994615E+00  0.127090230572E+00  0.131213484812E+00
  0.135469864917E+00  0.139863603074E+00  0.144399059208E+00  0.149080724111E+00  0.153913222573E+00
  0.158901316494E+00  0.164049907965E+00  0.169364042309E+00  0.174848911051E+00  0.180509854817E+00
  0.186352366118E+00  0.192382092015E+00  0.198604836618E+00  0.205026563403E+00  0.211653397299E+00
  0.218491626504E+00  0.225547703998E+00  0.232828248684E+00  0.240340046102E+00  0.248090048662E+00
  0.256085375301E+00  0.264333310496E+00  0.272841302534E+00  0.281616960924E+00  0.290668052841E+00
  0.300002498459E+00  0.309628365022E+00  0.319553859480E+00  0.329787319494E+00  0.340337202593E+00
  0.351212073227E+00  0.362420587452E+00  0.373971474910E+00  0.385873517768E+00  0.398135526211E+00
  0.410766310022E+00  0.423774645759E+00  0.437169238948E+00  0.450958680638E+00  0.465151397601E+00
  0.479755595343E+00  0.494779193020E+00  0.510229749206E+00  0.526114377354E+00  0.542439649648E+00
  0.559211487772E+00  0.576435038963E+00  0.594114535511E+00  0.612253135681E+00  0.630852743764E+00
  0.649913806764E+00  0.669435084918E+00  0.689413392999E+00  0.709843309026E+00  0.730716846721E+00
  0.752023087710E+00  0.773747769190E+00  0.795872822453E+00  0.818375857409E+00  0.841229588012E+00
  0.864401193357E+00  0.887851609140E+00  0.911534744281E+00  0.935396617772E+00  0.959374411331E+00
  0.983395434278E+00  0.100737599827E+01  0.103122020130E+01  0.105481862260E+01  0.107804693334E+01
  0.110076443186E+01  0.112281251725E+01  0.114401312142E+01  0.116416712743E+01  0.118305281128E+01
  0.120042435530E+01  0.121601049445E+01  0.122951337170E+01  0.124060769581E+01  0.124894031363E+01
  0.125413032926E+01  0.125576992421E+01  0.125342605357E+01  0.124664321397E+01  0.123494749587E+01
  0.121785214507E+01  0.119486486152E+01  0.116549705504E+01  0.112927525288E+01  0.108575480710E+01
  0.103462710805E+01  0.975996414289E+00  0.910090172214E+00  0.837163004599E+00  0.000000000000E+00
  0.000000000000E+00  0.000000000000E+00  0.000000000000E+00  0.000000000000E+00  0.000000000000E+00
  0.000000000000E+00  0.000000000000E+00  0.000000000000E+00  0.000000000000E+00  0.000000000000E+00
  0.000000000000E+00  0.000000000000E+00  0.000000000000E+00  0.000000000000E+00  0.000000000000E+00
  0.000000000000E+00  0.000000000000E+00  0.000000000000E+00  0.000000000000E+00  0.000000000000E+00
  0.000000000000E+00  0.000000000000E+00  0.000000000000E+00  0.000000000000E+00
 ae wavefunction
 -0.981195676868E-02 -0.100682902303E-01 -0.103311770344E-01 -0.106007772287E-01 -0.108772542904E-01
 -0.111607751704E-01 -0.114515103361E-01 -0.117496338131E-01 -0.120553232237E-01 -0.123687598247E-01
 -0.126901285417E-01 -0.130196180013E-01 -0.133574205604E-01 -0.137037323317E-01 -0.140587532068E-01
 -0.144226868737E-01 -0.147957408320E-01 -0.151781264018E-01 -0.155700587284E-01 -0.159717567814E-01
 -0.163834433475E-01 -0.168053450174E-01 -0.172376921651E-01 -0.176807189198E-01 -0.181346631305E-01
 -0.185997663204E-01 -0.190762736331E-01 -0.195644337680E-01 -0.200644989058E-01 -0.205767246209E-01
 -0.211013697828E-01 -0.216386964438E-01 -0.221889697120E-01 -0.227524576100E-01 -0.233294309169E-01
 -0.239201629933E-01 -0.245249295880E-01 -0.251440086250E-01 -0.257776799699E-01 -0.264262251745E-01
 -0.270899271973E-01 -0.277690700995E-01 -0.284639387146E-01 -0.291748182901E-01 -0.299019940987E-01
 -0.306457510187E-01 -0.314063730810E-01 -0.321841429804E-01 -0.329793415496E-01 -0.337922471937E-01
 -0.346231352832E-01 -0.354722775024E-01 -0.363399411513E-01 -0.372263883988E-01 -0.381318754836E-01
 -0.390566518606E-01 -0.400009592897E-01 -0.409650308649E-01 -0.419490899785E-01 -0.429533492193E-01
 -0.439780092006E-01 -0.450232573138E-01 -0.460892664056E-01 -0.471761933739E-01 -0.482841776785E-01
 -0.494133397635E-01 -0.505637793873E-01 -0.517355738552E-01 -0.529287761509E-01 -0.541434129635E-01
 -0.553794826040E-01 -0.566369528079E-01 -0.579157584199E-01 -0.592157989545E-01 -0.605369360301E-01
 -0.618789906703E-01 -0.632417404694E-01 -0.646249166167E-01 -0.660282007755E-01 -0.674512218132E-01
 -0.688935523778E-01 -0.703547053171E-01 -0.718341299377E-01 -0.733312080994E-01 -0.748452501433E-01
 -0.763754906501E-01 -0.779210840277E-01 -0.794810999252E-01 -0.810545184744E-01 -0.826402253573E-01
 -0.842370067010E-01 -0.858435438020E-01 -0.874584076823E-01 -0.890800534820E-01 -0.907068146930E-01
 -0.923368972413E-01 -0.939683734267E-01 -0.955991757292E-01 -0.972270904955E-01 -0.988497515202E-01
 -0.100464633538E+00 -0.102069045646E+00 -0.103660124684E+00 -0.105234828586E+00 -0.106789929748E+00
 -0.108322008435E+00 -0.109827446261E+00 -0.111302419798E+00 -0.112742894340E+00 -0.114144617888E+00
 -0.115503115404E+00 -0.116813683406E+00 -0.118071384951E+00 -0.119271045102E+00 -0.120407246952E+00
 -0.121474328289E+00 -0.122466378998E+00 -0.123377239312E+00 -0.124200499015E+00 -0.124929497723E+00
 -0.125557326359E+00 -0.126076829985E+00 -0.126480612113E+00 -0.126761040666E+00 -0.126910255749E+00
 -0.126920179416E+00 -0.126782527602E+00 -0.126488824428E+00 -0.126030419082E+00 -0.125398505477E+00
 -0.124584144922E+00 -0.123578292013E+00 -0.122371824003E+00 -0.120955573857E+00 -0.119320367266E+00
 -0.117457063830E+00 -0.115356602675E+00 -0.113010052732E+00 -0.110408667904E+00 -0.107543947353E+00
 -0.104407701113E+00 -0.100992121204E+00 -0.972898584442E-01 -0.932941050679E-01 -0.889986832829E-01
 -0.843981398163E-01 -0.794878464741E-01 -0.742641066797E-01 -0.687242678890E-01 -0.628668397107E-01
 -0.566916174779E-01 -0.501998109203E-01 -0.433941774863E-01 -0.362791597448E-01 -0.288610261715E-01
 -0.211480144838E-01 -0.131504765444E-01 -0.488102369470E-02  0.364532877756E-02  0.124110194945E-01
  0.213958027877E-01  0.305766162246E-01  0.399274558150E-01  0.494192610411E-01  0.590198120709E-01
  0.686936417736E-01  0.784019654489E-01  0.881026314977E-01  0.977500965688E-01  0.107295428983E+00
  0.116686344432E+00  0.125867278076E+00  0.134779497183E+00  0.143361258474E+00  0.151548014179E+00
  0.159272670744E+00  0.166465903855E+00  0.173056533218E+00  0.178971960219E+00  0.184138671161E+00
  0.188482808317E+00  0.191930810400E+00  0.194410123356E+00  0.195849981484E+00  0.196182257885E+00
  0.195342382085E+00  0.193270321308E+00  0.189911620447E+00  0.185218494100E+00  0.179150962272E+00
  0.171678019426E+00  0.162778824525E+00  0.152443897604E+00  0.140676306217E+00  0.127492822934E+00
  0.112925032901E+00  0.970203684354E-01  0.798430456953E-01  0.614748768215E-01  0.420159295527E-01
  0.215850054020E-01  0.319907129910E-03 -0.216225333420E-01 -0.440666941163E-01 -0.668186949576E-01
 -0.896672439692E-01 -0.112384819157E+00 -0.134729202653E+00 -0.156445384120E+00 -0.177267848853E+00
 -0.196923263665E+00 -0.215133567682E+00 -0.231619463401E+00 -0.246104286623E+00 -0.258318216721E+00
 -0.268002776562E+00 -0.274915564153E+00 -0.278835151197E+00 -0.279566074198E+00 -0.276943832580E+00
 -0.270839798327E+00 -0.261165934154E+00 -0.247879211683E+00 -0.230985617018E+00 -0.210543628008E+00
 -0.186667045918E+00 -0.159527064773E+00 -0.129353465242E+00 -0.964348271959E-01 -0.611176667112E-01
 -0.238044195251E-01  0.150497862851E-01  0.549416006365E-01  0.953251674139E-01  0.135619052007E+00
  0.175214297745E+00  0.213483465560E+00  0.249790445549E+00  0.283500798392E+00  0.313992442753E+00
  0.340666673637E+00  0.362959672471E+00  0.380354567738E+00  0.392393596263E+00  0.398689516201E+00
  0.398935648914E+00  0.392914389928E+00  0.380504196248E+00  0.361684973947E+00  0.336541692064E+00
  0.305266037367E+00  0.268155993050E+00  0.225613324160E+00  0.178139038776E+00  0.126326949701E+00
  0.708554920394E-01  0.124779684537E-01 -0.479885951079E-01 -0.109675790520E+00 -0.171677161195E+00
 -0.233062310167E+00 -0.292891547873E+00 -0.350230827743E+00 -0.404166701945E+00 -0.453821017895E+00
 -0.498365067849E+00 -0.537032898147E+00 -0.569133477915E+00 -0.594061431609E+00 -0.611306075364E+00
 -0.620458605389E+00 -0.621217469576E+00 -0.613392138572E+00 -0.596905549893E+00 -0.571795329434E+00
 -0.538213609288E+00 -0.496425064741E+00 -0.446802853551E+00 -0.389822371038E+00 -0.326052974301E+00
 -0.256147973601E+00 -0.180833247639E+00 -0.100894854396E+00 -0.171660131516E-01  0.694861717480E-01
  0.158173889484E+00  0.248001378094E+00  0.338076972264E+00  0.427524210185E+00  0.515491820846E+00
  0.601162466687E+00  0.683760169380E+00  0.762556396140E+00  0.836874823368E+00  0.906094833817E+00
  0.969653834065E+00  0.102704850209E+01  0.107783509438E+01  0.112162895217E+01  0.115810335186E+01
  0.118698784474E+01  0.120806622231E+01  0.122117423483E+01  0.122619717209E+01  0.122306739898E+01
  0.121176191273E+01  0.119229997271E+01  0.116474082312E+01  0.112918151518E+01  0.108575480710E+01
  0.103462710805E+01  0.975996414289E+00  0.910090172214E+00  0.837163004599E+00  0.000000000000E+00
  0.000000000000E+00  0.000000000000E+00  0.000000000000E+00  0.000000000000E+00  0.000000000000E+00
  0.000000000000E+00  0.000000000000E+00  0.000000000000E+00  0.000000000000E+00  0.000000000000E+00
  0.000000000000E+00  0.000000000000E+00  0.000000000000E+00  0.000000000000E+00  0.000000000000E+00
  0.000000000000E+00  0.000000000000E+00  0.000000000000E+00  0.000000000000E+00  0.000000000000E+00
  0.000000000000E+00  0.000000000000E+00  0.000000000000E+00  0.000000000000E+00
 pseudo wavefunction
  0.339883478785E-08  0.362347193266E-08  0.386295588533E-08  0.411826790699E-08  0.439045411272E-08
  0.468062975784E-08  0.498998380756E-08  0.531978380868E-08  0.567138108318E-08  0.604621626519E-08
  0.644582520377E-08  0.687184525598E-08  0.732602199569E-08  0.781021636599E-08  0.832641230411E-08
  0.887672487053E-08  0.946340891509E-08  0.100888683161E-07  0.107556658300E-07  0.114665335919E-07
  0.122243843104E-07  0.130323232018E-07  0.138936607138E-07  0.148119260895E-07  0.157908818282E-07
  0.168345391017E-07  0.179471741900E-07  0.191333460025E-07  0.203979147581E-07  0.217460618991E-07
  0.231833113220E-07  0.247155520107E-07  0.263490621664E-07  0.280905349317E-07  0.299471058151E-07
  0.319263819281E-07  0.340364731546E-07  0.362860253802E-07  0.386842559180E-07  0.412409912756E-07
  0.439667074182E-07  0.468725726929E-07  0.499704935900E-07  0.532731635283E-07  0.567941148655E-07
  0.605477743458E-07  0.645495222117E-07  0.688157552232E-07  0.733639538423E-07  0.782127538569E-07
  0.833820227396E-07  0.888929410526E-07  0.947680892333E-07  0.101031540115E-06  0.107708957563E-06
  0.114827701632E-06  0.122416940667E-06  0.130507770823E-06  0.139133343474E-06  0.148329001052E-06
  0.158132421856E-06  0.168583774437E-06  0.179725882185E-06  0.191604398793E-06  0.204267995323E-06
  0.217768559624E-06  0.232161408946E-06  0.247505516593E-06  0.263863753562E-06  0.281303146153E-06
  0.299895150603E-06  0.319715945873E-06  0.340846745783E-06  0.363374131783E-06  0.387390407713E-06
  0.412993978009E-06  0.440289750910E-06  0.469389568314E-06  0.500412664040E-06  0.533486152382E-06
  0.568745548953E-06  0.606335325952E-06  0.646409504127E-06  0.689132283876E-06  0.734678718038E-06
  0.783235429175E-06  0.835001374244E-06  0.890188659816E-06  0.949023411178E-06  0.101174669887E-05
  0.107861552648E-05  0.114990388368E-05  0.122590386893E-05  0.130692688633E-05  0.139330492160E-05
  0.148539190241E-05  0.158356514855E-05  0.168822691807E-05  0.179980605553E-05  0.191875974915E-05
  0.204557540423E-05  0.218077264027E-05  0.232490542020E-05  0.247856432020E-05  0.264237894972E-05
  0.281702053133E-05  0.300320465112E-05  0.320169419092E-05  0.341330245435E-05  0.363889649938E-05
  0.387940069132E-05  0.413580049056E-05  0.440914649072E-05  0.470055872369E-05  0.501123124922E-05
  0.534243704799E-05  0.569553323797E-05  0.607196663566E-05  0.647327968501E-05  0.690111677812E-05
  0.735723099385E-05  0.784349128190E-05  0.836189012169E-05  0.891455168769E-05  0.950374055440E-05
  0.101318709769E-04  0.108015167847E-04  0.115154219302E-04  0.122765117339E-04  0.130879048734E-04
  0.139529261649E-04  0.148751201901E-04  0.158582658234E-04  0.169063917203E-04  0.180237928295E-04
  0.192150479970E-04  0.204850387339E-04  0.218389692259E-04  0.232823876650E-04  0.248212089934E-04
  0.264617391495E-04  0.282107009193E-04  0.300752614965E-04  0.320630618659E-04  0.341822481299E-04
  0.364415049079E-04  0.388500909446E-04  0.414178770739E-04  0.441553866954E-04  0.470738389277E-04
  0.501851946179E-04  0.535022053962E-04  0.570384659755E-04  0.608084699142E-04  0.648276690685E-04
  0.691125369814E-04  0.736806364680E-04  0.785506916757E-04  0.837426649164E-04  0.892778385873E-04
  0.951789025180E-04  0.101470047104E-03  0.108177062610E-03  0.115327445058E-03  0.122950509126E-03
  0.131077508541E-03  0.139741764446E-03  0.148978802284E-03  0.158826497764E-03  0.169325232509E-03
  0.180518060033E-03  0.192450882742E-03  0.205172640685E-03  0.218735512838E-03  0.233195131776E-03
  0.248610812600E-03  0.265045797097E-03  0.282567514135E-03  0.301247857392E-03  0.321163481574E-03
  0.342396118367E-03  0.365032913439E-03  0.389166785921E-03  0.414896811871E-03  0.442328633335E-03
  0.471574894738E-03  0.502755708445E-03  0.535999151470E-03  0.571441795438E-03  0.609229272064E-03
  0.649516876541E-03  0.692470211454E-03  0.738265873940E-03  0.787092189084E-03  0.839149992700E-03
  0.894653466878E-03  0.953831031948E-03  0.101692629872E-02  0.108419908520E-02  0.115592650220E-02
  0.123240411270E-02  0.131394717002E-02  0.140089194035E-02  0.149359711560E-02  0.159244532283E-02
  0.169784473712E-02  0.181023080530E-02  0.193006808822E-02  0.205785223030E-02  0.219411206524E-02
  0.233941186787E-02  0.249435376265E-02  0.265958030029E-02  0.283577721461E-02  0.302367637313E-02
  0.322405893555E-02  0.343775873558E-02  0.366566590285E-02  0.390873074296E-02  0.416796789512E-02
  0.444446078865E-02  0.473936642100E-02  0.505392048232E-02  0.538944285324E-02  0.574734350523E-02
  0.612912883491E-02  0.653640846696E-02  0.697090256265E-02  0.743444967483E-02  0.792901519326E-02
  0.845670042838E-02  0.901975238572E-02  0.962057428771E-02  0.102617369049E-01  0.109459907638E-01
  0.116762793048E-01  0.124557530705E-01  0.132877850105E-01  0.141759869987E-01  0.151242276656E-01
  0.161366516580E-01  0.172177004483E-01  0.183721348265E-01  0.196050592188E-01  0.209219479892E-01
  0.223286738936E-01  0.238315388699E-01  0.254373073622E-01  0.271532423909E-01  0.289871445999E-01
  0.309473945239E-01  0.330429983392E-01  0.352836373748E-01  0.376797216786E-01  0.402424479461E-01
  0.429838621348E-01  0.459169270946E-01  0.490555955554E-01  0.524148888115E-01  0.560109814405E-01
  0.598612923804E-01  0.639845826659E-01  0.684010600856E-01  0.731324909700E-01  0.782023192423E-01
  0.836357927629E-01  0.894600968651E-01  0.957044948055E-01  0.102400474638E+00  0.109581901737E+00
  0.117285175878E+00  0.125549391324E+00  0.134416497922E+00  0.143931460540E+00  0.154142413492E+00
  0.165100805704E+00  0.176861531383E+00  0.189483039728E+00  0.203027415890E+00  0.217560423792E+00
  0.233151499653E+00  0.249873683069E+00  0.267803470320E+00  0.287020572175E+00  0.307607555955E+00
  0.329649348982E+00  0.353232577897E+00  0.378444715855E+00  0.405373007335E+00  0.434103138611E+00
  0.464717621020E+00  0.497293854372E+00  0.531901839737E+00  0.568601514780E+00  0.607439691566E+00
  0.648446586918E+00  0.691631949771E+00  0.736980809293E+00  0.784448892555E+00  0.833957791863E+00
  0.885389999801E+00  0.938583974539E+00  0.993329448326E+00  0.104936324656E+01  0.110636594068E+01
  0.116395971079E+01  0.122170783695E+01  0.127911626302E+01  0.133563767242E+01  0.139067846776E+01
  0.144372960470E+01  0.149475671942E+01  0.154387238569E+01  0.159122089598E+01  0.000000000000E+00
  0.000000000000E+00  0.000000000000E+00  0.000000000000E+00  0.000000000000E+00  0.000000000000E+00
  0.000000000000E+00  0.000000000000E+00  0.000000000000E+00  0.000000000000E+00  0.000000000000E+00
  0.000000000000E+00  0.000000000000E+00  0.000000000000E+00  0.000000000000E+00  0.000000000000E+00
  0.000000000000E+00  0.000000000000E+00  0.000000000000E+00  0.000000000000E+00  0.000000000000E+00
  0.000000000000E+00  0.000000000000E+00  0.000000000000E+00  0.000000000000E+00
 ae wavefunction
  0.468686457393E-04  0.494417054380E-04  0.521508018784E-04  0.550034072947E-04  0.580073919015E-04
  0.611710458512E-04  0.645031023768E-04  0.680127621825E-04  0.717097191521E-04  0.756041874466E-04
  0.797069300701E-04  0.840292889843E-04  0.885832168565E-04  0.933813105338E-04  0.984368463363E-04
  0.103763817271E-03  0.109376972272E-03  0.115291857580E-03  0.121524860375E-03  0.128093254788E-03
  0.135015250427E-03  0.142310043545E-03  0.149997871002E-03  0.158100067174E-03  0.166639123960E-03
  0.175638754069E-03  0.185123957757E-03  0.195121093201E-03  0.205657950705E-03  0.216763830953E-03
  0.228469627519E-03  0.240807913865E-03  0.253813035064E-03  0.267521204504E-03  0.281970605842E-03
  0.297201500477E-03  0.313256340833E-03  0.330179889778E-03  0.348019346475E-03  0.366824479011E-03
  0.386647764173E-03  0.407544534710E-03  0.429573134497E-03  0.452795081990E-03  0.477275242393E-03
  0.503082008998E-03  0.530287494132E-03  0.558967730223E-03  0.589202881458E-03  0.621077466579E-03
  0.654680593352E-03  0.690106205269E-03  0.727453341088E-03  0.766826407795E-03  0.808335467649E-03
  0.852096539941E-03  0.898231918146E-03  0.946870503180E-03  0.998148153455E-03  0.105220805249E-02
  0.110920109482E-02  0.116928629100E-02  0.123263119244E-02  0.129941233697E-02  0.136981571586E-02
  0.144403726317E-02  0.152228336826E-02  0.160477141231E-02  0.169173032966E-02  0.178340119484E-02
  0.188003783608E-02  0.198190747615E-02  0.208929140127E-02  0.220248565892E-02  0.232180178515E-02
  0.244756756223E-02  0.258012780712E-02  0.271984519133E-02  0.286710109269E-02  0.302229647936E-02
  0.318585282634E-02  0.335821306460E-02  0.353984256277E-02  0.373123014131E-02  0.393288911864E-02
  0.414535838867E-02  0.436920352889E-02  0.460501793784E-02  0.485342400059E-02  0.511507428026E-02
  0.539065273363E-02  0.568087594801E-02  0.598649439635E-02  0.630829370699E-02  0.664709594383E-02
  0.700376089194E-02  0.737918734329E-02  0.777431437602E-02  0.819012262025E-02  0.862763550222E-02
  0.908792045773E-02  0.957209010465E-02  0.100813033631E-01  0.106167665109E-01  0.111797341592E-01
  0.117715101351E-01  0.123934482507E-01  0.130469529432E-01  0.137334797626E-01  0.144545356860E-01
  0.152116792328E-01  0.160065203544E-01  0.168407200681E-01  0.177159898042E-01  0.186340904310E-01
  0.195968309209E-01  0.206060666170E-01  0.216636970561E-01  0.227716633037E-01  0.239319447485E-01
  0.251465553057E-01  0.264175389707E-01  0.277469646643E-01  0.291369203049E-01  0.305895060413E-01
  0.321068265753E-01  0.336909824993E-01  0.353440605727E-01  0.370681228561E-01  0.388651946197E-01
  0.407372509413E-01  0.426862019051E-01  0.447138763117E-01  0.468220038105E-01  0.490121953620E-01
  0.512859219416E-01  0.536444913965E-01  0.560890233692E-01  0.586204222083E-01  0.612393477905E-01
  0.639461841854E-01  0.667410061068E-01  0.696235431013E-01  0.725931414453E-01  0.756487237324E-01
  0.787887461576E-01  0.820111535269E-01  0.853133320462E-01  0.886920599775E-01  0.921434562835E-01
  0.956629274224E-01  0.992451124978E-01  0.102883827020E+00  0.106572005587E+00  0.110301643845E+00
  0.114063740168E+00  0.117848237534E+00  0.121643966150E+00  0.125438587472E+00  0.129218540282E+00
  0.132968989606E+00  0.136673779325E+00  0.140315389421E+00  0.143874898937E+00  0.147331955868E+00
  0.150664755376E+00  0.153850027886E+00  0.156863038817E+00  0.159677601811E+00  0.162266107454E+00
  0.164599569507E+00  0.166647690712E+00  0.168378950163E+00  0.169760714254E+00  0.170759373116E+00
  0.171340504397E+00  0.171469066155E+00  0.171109620527E+00  0.170226589719E+00  0.168784545678E+00
  0.166748534624E+00  0.164084437310E+00  0.160759365549E+00  0.156742095106E+00  0.152003534559E+00
  0.146517229122E+00  0.140259897750E+00  0.133212001081E+00  0.125358336881E+00  0.116688658747E+00
  0.107198312771E+00  0.968888857665E-01  0.857688575201E-01  0.738542482991E-01  0.611692516487E-01
  0.477468412683E-01  0.336293395757E-01  0.188689344310E-01  0.352812946805E-02 -0.123198873863E-01
 -0.285909732599E-01 -0.451898739011E-01 -0.620101976772E-01 -0.789345355775E-01 -0.958347417465E-01
 -0.112572387904E+00 -0.128999404200E+00 -0.144958919022E+00 -0.160286310965E+00 -0.174810487003E+00
 -0.188355400414E+00 -0.200741818612E+00 -0.211789343047E+00 -0.221318671922E+00 -0.229154085516E+00
 -0.235126127581E+00 -0.239074453691E+00 -0.240850814550E+00 -0.240322136594E+00 -0.237373654958E+00
 -0.231912047195E+00 -0.223868511055E+00 -0.213201725564E+00 -0.199900631033E+00 -0.183986960116E+00
 -0.165517448936E+00 -0.144585655121E+00 -0.121323308917E+00 -0.959011249769E-01 -0.685290063926E-01
 -0.394555794197E-01 -0.896700704728E-02  0.226149579066E-01  0.549357038581E-01  0.876112784946E-01
  0.120232666355E+00  0.152370755729E+00  0.183581876547E+00  0.213413765418E+00  0.241411855288E+00
  0.267125920064E+00  0.290117258054E+00  0.309966546323E+00  0.326282108423E+00  0.338707991592E+00
  0.346931386513E+00  0.350689278566E+00  0.349774360143E+00  0.344040167094E+00  0.333405309748E+00
  0.317856638221E+00  0.297451216982E+00  0.272317050672E+00  0.242652565312E+00  0.208724889624E+00
  0.170867002012E+00  0.129473817858E+00  0.849972961387E-01  0.379406476016E-01 -0.111482685113E-01
 -0.616842649296E-01 -0.113052759205E+00 -0.164618200917E+00 -0.215732860567E+00 -0.265745833065E+00
 -0.314012094599E+00 -0.359901436562E+00 -0.402807080875E+00 -0.442153763767E+00 -0.477405075438E+00
 -0.508069898866E+00 -0.533707920142E+00 -0.553934349395E+00 -0.568424085782E+00 -0.576915471250E+00
 -0.579213541811E+00 -0.575192457483E+00 -0.564796751836E+00 -0.548041171014E+00 -0.525009054623E+00
 -0.495849341309E+00 -0.460772346175E+00 -0.420044482617E+00 -0.373982118457E+00 -0.322944769256E+00
 -0.267327843113E+00 -0.207555150995E+00 -0.144071387419E+00 -0.773347693555E-01 -0.780999604604E-02
  0.640383360784E-01  0.137751757060E+00  0.212883309398E+00  0.289002248540E+00  0.365698035155E+00
  0.442583621226E+00  0.519298052894E+00  0.595508431804E+00  0.670911292096E+00  0.745233462711E+00
  0.818232494242E+00  0.889696735085E+00  0.959445145218E+00  0.102732693499E+01  0.109322111483E+01
  0.115703603321E+01  0.121870897816E+01  0.127820590212E+01  0.133552132705E+01  0.139067846776E+01
  0.144372960470E+01  0.149475671942E+01  0.154387238569E+01  0.159122089598E+01  0.000000000000E+00
  0.000000000000E+00  0.000000000000E+00  0.000000000000E+00  0.000000000000E+00  0.000000000000E+00
  0.000000000000E+00  0.000000000000E+00  0.000000000000E+00  0.000000000000E+00  0.000000000000E+00
  0.000000000000E+00  0.000000000000E+00  0.000000000000E+00  0.000000000000E+00  0.000000000000E+00
  0.000000000000E+00  0.000000000000E+00  0.000000000000E+00  0.000000000000E+00  0.000000000000E+00
  0.000000000000E+00  0.000000000000E+00  0.000000000000E+00  0.000000000000E+00
 pseudo wavefunction
  0.959034468638E-08  0.102241935724E-07  0.108999350518E-07  0.116203379067E-07  0.123883539144E-07
  0.132071299426E-07  0.140800208426E-07  0.150106031963E-07  0.160026899702E-07  0.170603461390E-07
  0.181879053413E-07  0.193899876364E-07  0.206715184342E-07  0.220377486770E-07  0.234942763542E-07
  0.250470694400E-07  0.267024903463E-07  0.284673219918E-07  0.303487955950E-07  0.323546203028E-07
  0.344930147779E-07  0.367727408746E-07  0.392031395388E-07  0.417941690821E-07  0.445564459849E-07
  0.475012883961E-07  0.506407625084E-07  0.539877319981E-07  0.575559107328E-07  0.613599189624E-07
  0.654153432244E-07  0.697388002079E-07  0.743480048391E-07  0.792618428660E-07  0.845004482413E-07
  0.900852856188E-07  0.960392383030E-07  0.102386702011E-06  0.109153684832E-06  0.116367913791E-06
  0.124058948460E-06  0.132258302074E-06  0.140999570653E-06  0.150318570660E-06  0.160253485753E-06
  0.170845023241E-06  0.182136580876E-06  0.194174424672E-06  0.207007878476E-06  0.220689526068E-06
  0.235275426615E-06  0.250825344370E-06  0.267402993551E-06  0.285076299399E-06  0.303917676503E-06
  0.324004325505E-06  0.345418549421E-06  0.368248090879E-06  0.392586491623E-06  0.418533475802E-06
  0.446195358574E-06  0.475685481723E-06  0.507124678066E-06  0.540641766557E-06  0.576374080105E-06
  0.614468028286E-06  0.655079697242E-06  0.698375489228E-06  0.744532804428E-06  0.793740767840E-06
  0.846201004194E-06  0.902128464093E-06  0.961752304751E-06  0.102531682895E-05  0.109308248603E-05
  0.116532693908E-05  0.124234620263E-05  0.132445585553E-05  0.141199233404E-05  0.150531431029E-05
  0.160480416198E-05  0.171086953908E-05  0.182394503417E-05  0.194449396316E-05  0.207301026365E-05
  0.221002051882E-05  0.235608611509E-05  0.251180554229E-05  0.267781684600E-05  0.285480024185E-05
  0.304348090267E-05  0.324463192981E-05  0.345907752092E-05  0.368769634698E-05  0.393142515266E-05
  0.419126259453E-05  0.446827333302E-05  0.476359239477E-05  0.507842982342E-05  0.541407563759E-05
  0.577190511679E-05  0.615338443645E-05  0.656007667563E-05  0.699364822159E-05  0.745587559781E-05
  0.794865274324E-05  0.847399877267E-05  0.903406625000E-05  0.963115000840E-05  0.102676965533E-04
  0.109463140871E-04  0.116697831961E-04  0.124410682440E-04  0.132633295189E-04  0.141399361821E-04
  0.150744800734E-04  0.160707904295E-04  0.171329495739E-04  0.182653096445E-04  0.194725104274E-04
  0.207594983682E-04  0.221315468412E-04  0.235942777571E-04  0.251536846002E-04  0.268161569868E-04
  0.285885068488E-04  0.304779963457E-04  0.324923676238E-04  0.346398745407E-04  0.369293164879E-04
  0.393700744487E-04  0.419721494393E-04  0.447462034915E-04  0.477036033438E-04  0.508564670212E-04
  0.542177134938E-04  0.578011156177E-04  0.616213565765E-04  0.656940900527E-04  0.700360043779E-04
  0.746648909230E-04  0.795997170104E-04  0.848607036454E-04  0.904694083877E-04  0.964488137001E-04
  0.102823421140E-03  0.109619351778E-03  0.116864453252E-03  0.124588413909E-03  0.132822884480E-03
  0.141601607815E-03  0.150960557184E-03  0.160938083731E-03  0.171575073677E-03  0.182915115914E-03
  0.195004680693E-03  0.207893310115E-03  0.221633821234E-03  0.236282522585E-03  0.251899445038E-03
  0.268548587918E-03  0.286298181412E-03  0.305220966331E-03  0.325394492380E-03  0.346901436165E-03
  0.369829940239E-03  0.394273974589E-03  0.420333722035E-03  0.448115989144E-03  0.477734644342E-03
  0.509311085020E-03  0.542974735569E-03  0.578863578388E-03  0.617124720051E-03  0.657914994971E-03
  0.701401609044E-03  0.747762825930E-03  0.797188698800E-03  0.849881850571E-03  0.906058305848E-03
  0.965948378015E-03  0.102979761512E-02  0.109786780852E-02  0.117043806836E-02  0.124780597046E-02
  0.133028877926E-02  0.141822475197E-02  0.151197452924E-02  0.161192261825E-02  0.171847897424E-02
  0.183208068721E-02  0.195319378066E-02  0.208231512997E-02  0.221997450836E-02  0.236673676904E-02
  0.252320417256E-02  0.269001886920E-02  0.286786554675E-02  0.305747425480E-02  0.325962341740E-02
  0.347514304672E-02  0.370491817136E-02  0.394989249359E-02  0.421107229116E-02  0.448953058007E-02
  0.478641155599E-02  0.510293533314E-02  0.544040300090E-02  0.580020201953E-02  0.618381197823E-02
  0.659281073994E-02  0.702888099950E-02  0.749381728300E-02  0.798953341874E-02  0.851807051176E-02
  0.908160545653E-02  0.968246002451E-02  0.103231105661E-01  0.110061983687E-01  0.117345407169E-01
  0.125111427012E-01  0.133392098283E-01  0.142221614873E-01  0.151636453303E-01  0.161675526306E-01
  0.172380346840E-01  0.183795203271E-01  0.195967346458E-01  0.208947189567E-01  0.222788521468E-01
  0.237548734627E-01  0.253289068473E-01  0.270074869251E-01  0.287975867458E-01  0.307066473997E-01
  0.327426096251E-01  0.349139475334E-01  0.372297045824E-01  0.396995319341E-01  0.423337293354E-01
  0.451432886662E-01  0.481399402966E-01  0.513362024001E-01  0.547454333615E-01  0.583818874167E-01
  0.622607736496E-01  0.663983184573E-01  0.708118315749E-01  0.755197757200E-01  0.805418398835E-01
  0.858990162391E-01  0.916136805833E-01  0.977096761368E-01  0.104212400433E+00  0.111148894897E+00
  0.118547936559E+00  0.126440131148E+00  0.134858006583E+00  0.143836105588E+00  0.153411075794E+00
  0.163621755296E+00  0.174509251096E+00  0.186117007287E+00  0.198490859084E+00  0.211679067982E+00
  0.225732332289E+00  0.240703766122E+00  0.256648838554E+00  0.273625263018E+00  0.291692825207E+00
  0.310913135583E+00  0.331349290226E+00  0.353065420963E+00  0.376126112733E+00  0.400595662708E+00
  0.426537152047E+00  0.454011297168E+00  0.483075043301E+00  0.513779858771E+00  0.546169684311E+00
  0.580278487769E+00  0.616127371230E+00  0.653721175301E+00  0.693044524496E+00  0.734057259137E+00
  0.776689203741E+00  0.820834230594E+00  0.866343591361E+00  0.913018510793E+00  0.960602066455E+00
  0.100877041908E+01  0.105712351171E+01  0.110517542447E+01  0.115234465793E+01  0.119794472317E+01
  0.124117554248E+01  0.128111631117E+01  0.131672063638E+01  0.134681495042E+01  0.137010138506E+01
  0.138516647995E+01  0.139049726416E+01  0.138450637207E+01  0.136556790194E+01  0.133206565763E+01
  0.128245518284E+01  0.121534054933E+01  0.112956613619E+01  0.102432258026E+01  0.899264643756E+00
  0.754703995947E+00  0.591855438377E+00  0.412584552171E+00  0.219377583861E+00  0.000000000000E+00
  0.000000000000E+00  0.000000000000E+00  0.000000000000E+00  0.000000000000E+00  0.000000000000E+00
  0.000000000000E+00  0.000000000000E+00  0.000000000000E+00  0.000000000000E+00  0.000000000000E+00
  0.000000000000E+00  0.000000000000E+00  0.000000000000E+00  0.000000000000E+00  0.000000000000E+00
  0.000000000000E+00  0.000000000000E+00  0.000000000000E+00  0.000000000000E+00  0.000000000000E+00
  0.000000000000E+00  0.000000000000E+00  0.000000000000E+00  0.000000000000E+00
 ae wavefunction
  0.711601958589E-04  0.750668492181E-04  0.791800457993E-04  0.835111306261E-04  0.880720529712E-04
  0.928753996946E-04  0.979344303806E-04  0.103263114371E-03  0.108876169795E-03  0.114789104715E-03
  0.121018260496E-03  0.127580857527E-03  0.134495043425E-03  0.141779943860E-03  0.149455716135E-03
  0.157543605695E-03  0.166066005699E-03  0.175046519846E-03  0.184510028625E-03  0.194482759175E-03
  0.204992358957E-03  0.216067973444E-03  0.227740328052E-03  0.240041814539E-03  0.253006582122E-03
  0.266670633556E-03  0.281071926464E-03  0.296250480183E-03  0.312248488431E-03  0.329110438121E-03
  0.346883234627E-03  0.365616333876E-03  0.385361881606E-03  0.406174860201E-03  0.428113243473E-03
  0.451238159837E-03  0.475614064322E-03  0.501308919863E-03  0.528394388387E-03  0.556946032186E-03
  0.587043526125E-03  0.618770881236E-03  0.652216680298E-03  0.687474325998E-03  0.724642302347E-03
  0.763824449984E-03  0.805130256100E-03  0.848675159704E-03  0.894580872982E-03  0.942975719560E-03
  0.993994990489E-03  0.104778131881E-02  0.110448507361E-02  0.116426477444E-02  0.122728752712E-02
  0.129372948191E-02  0.136377631503E-02  0.143762373460E-02  0.151547801217E-02  0.159755654077E-02
  0.168408842090E-02  0.177531507537E-02  0.187149089436E-02  0.197288391183E-02  0.207977651465E-02
  0.219246618547E-02  0.231126628092E-02  0.243650684612E-02  0.256853546695E-02  0.270771816127E-02
  0.285444031041E-02  0.300910763208E-02  0.317214719593E-02  0.334400848298E-02  0.352516448985E-02
  0.371611287900E-02  0.391737717578E-02  0.412950801317E-02  0.435308442492E-02  0.458871518764E-02
  0.483704021221E-02  0.509873198469E-02  0.537449705677E-02  0.566507758536E-02  0.597125292075E-02
  0.629384124249E-02  0.663370124155E-02  0.699173384716E-02  0.736888399604E-02  0.776614244128E-02
  0.818454759766E-02  0.862518741922E-02  0.908920130459E-02  0.957778202440E-02  0.100921776645E-01
  0.106336935773E-01  0.112036943338E-01  0.118036056645E-01  0.124349163813E-01  0.130991802654E-01
  0.137980179090E-01  0.145331184945E-01  0.153062414943E-01  0.161192182720E-01  0.169739535633E-01
  0.178724268132E-01  0.188166933439E-01  0.198088853237E-01  0.208512125063E-01  0.219459627060E-01
  0.230955019704E-01  0.243022744101E-01  0.255688016409E-01  0.268976817889E-01  0.282915880077E-01
  0.297532664489E-01  0.312855336265E-01  0.328912731080E-01  0.345734314623E-01  0.363350133888E-01
  0.381790759463E-01  0.401087217964E-01  0.421270913702E-01  0.442373538606E-01  0.464426969395E-01
  0.487463150923E-01  0.511513964560E-01  0.536611080451E-01  0.562785792429E-01  0.590068834295E-01
  0.618490176206E-01  0.648078799785E-01  0.678862450645E-01  0.710867366911E-01  0.744117982400E-01
  0.778636603068E-01  0.814443055401E-01  0.851554305444E-01  0.889984047245E-01  0.929742259558E-01
  0.970834729791E-01  0.101326254430E+00  0.105702154436E+00  0.110210174723E+00  0.114848673222E+00
  0.119615299172E+00  0.124506924768E+00  0.129519573436E+00  0.134648344867E+00  0.139887336996E+00
  0.145229565167E+00  0.150666878809E+00  0.156189875993E+00  0.161787816348E+00  0.167448532898E+00
  0.173158343457E+00  0.178901962324E+00  0.184662413146E+00  0.190420943859E+00  0.196156944798E+00
  0.201847871109E+00  0.207469170779E+00  0.212994219724E+00  0.218394265558E+00  0.223638381915E+00
  0.228693435422E+00  0.233524067708E+00  0.238092695102E+00  0.242359528871E+00  0.246282619010E+00
  0.249817924679E+00  0.252919414394E+00  0.255539199041E+00  0.257627700751E+00  0.259133860539E+00
  0.260005387557E+00  0.260189052638E+00  0.259631028674E+00  0.258277280169E+00  0.256074004067E+00
  0.252968123635E+00  0.248907836725E+00  0.243843219254E+00  0.237726884053E+00  0.230514694484E+00
  0.222166531302E+00  0.212647110215E+00  0.201926846418E+00  0.189982761042E+00  0.176799423058E+00
  0.162369918563E+00  0.146696837732E+00  0.129793267933E+00  0.111683779673E+00  0.924053901762E-01
  0.720084875205E-01  0.505576964338E-01  0.281326651348E-01  0.482875101502E-02 -0.192424183641E-01
 -0.439525334649E-01 -0.691563651312E-01 -0.946917258866E-01 -0.120379653996E+00 -0.146024842528E+00
 -0.171416333920E+00 -0.196328499297E+00 -0.220522321817E+00 -0.243747004335E+00 -0.265741922942E+00
 -0.286238947217E+00 -0.304965142778E+00 -0.321645859589E+00 -0.336008192067E+00 -0.347784780384E+00
 -0.356717912666E+00 -0.362563883875E+00 -0.365097562615E+00 -0.364117108484E+00 -0.359448771364E+00
 -0.350951693808E+00 -0.338522629804E+00 -0.322100486854E+00 -0.301670592635E+00 -0.277268581992E+00
 -0.248983795103E+00 -0.216962074136E+00 -0.181407844533E+00 -0.142585369047E+00 -0.100819068553E+00
 -0.564928139870E-01 -0.100481084671E-01  0.380189023593E-01  0.871616298554E-01  0.136788458041E+00
  0.186269335284E+00  0.234943436621E+00  0.282127718080E+00  0.327126146188E+00  0.369239449620E+00
  0.407775442649E+00  0.442060201664E+00  0.471450292468E+00  0.495345649063E+00  0.513202179360E+00
  0.524543386250E+00  0.528970834479E+00  0.526173504740E+00  0.515935972470E+00  0.498145207055E+00
  0.472795740736E+00  0.439993010396E+00  0.399954776973E+00  0.353010620626E+00  0.299599570074E+00
  0.240265954797E+00  0.175653581506E+00  0.106498342007E+00  0.336193641330E-01 -0.420911755070E-01
 -0.119679446616E+00 -0.198142420986E+00 -0.276441220477E+00 -0.353515165013E+00 -0.428296304868E+00
 -0.499724198264E+00 -0.566760670516E+00 -0.628404260090E+00 -0.683704030680E+00 -0.731772431413E+00
 -0.771796976811E+00 -0.803050717090E+00 -0.824901715856E+00 -0.836821876065E+00 -0.838395294626E+00
 -0.829325952885E+00 -0.809444210960E+00 -0.778711532936E+00 -0.737223083407E+00 -0.685208119589E+00
 -0.623028300325E+00 -0.551174128567E+00 -0.470259781499E+00 -0.381016607424E+00 -0.284285585291E+00
 -0.181009052718E+00 -0.722219975224E-01  0.409568203630E-01  0.157333693879E+00  0.275648577093E+00
  0.394583379884E+00  0.512769923397E+00  0.628797608268E+00  0.741220923609E+00  0.848567002738E+00
  0.949343509133E+00  0.104204720880E+01  0.112517365576E+01  0.119722847788E+01  0.125674080168E+01
  0.130227939137E+01  0.133247209245E+01  0.134602916337E+01  0.134177103658E+01  0.131866097444E+01
  0.127584295531E+01  0.121268495386E+01  0.112882752723E+01  0.102423731343E+01  0.899264643756E+00
  0.754703995947E+00  0.591855438377E+00  0.412584552171E+00  0.219377583861E+00  0.000000000000E+00
  0.000000000000E+00  0.000000000000E+00  0.000000000000E+00  0.000000000000E+00  0.000000000000E+00
  0.000000000000E+00  0.000000000000E+00  0.000000000000E+00  0.000000000000E+00  0.000000000000E+00
  0.000000000000E+00  0.000000000000E+00  0.000000000000E+00  0.000000000000E+00  0.000000000000E+00
  0.000000000000E+00  0.000000000000E+00  0.000000000000E+00  0.000000000000E+00  0.000000000000E+00
  0.000000000000E+00  0.000000000000E+00  0.000000000000E+00  0.000000000000E+00
 End of Dataset
