# Supplementary material for: Structural motifs of gold cluster anions with 17 to 69 atoms
Source: Nat Commun. 2026 Apr 10;17:5099. doi: 10.1038/s41467-026-71649-9 (PMC13246909; doi:10.1038/s41467-026-71649-9)
Supplement: Supplementary file 3 — Supplementary Data 1 [file 41467_2026_71649_MOESM3_ESM.zip › README.txt]

SIESTA calculations were performed with the trunk-723 version of that code.

VASP calculations employed the 5.4.1 version of that code.

The Au.psf file contains the norm-conserving Troullier-Martins pseudopotential for gold, used in the SIESTA calculations.

The POTCAR file contains the PAW for gold employed in the VASP calculations.

As explained in the methods section of the paper, the PBEsol structural optimizations were done with the SIESTA code. The files 
Au_small.fdf and Au_big.fdf are example input files for these SIESTA calculations. Au_small.fdf includes a relatively small
(DZ + 2 polarization functions) basis set and was used for massive calculations of several hundred isomers for each size. 
Au_big.fdf includes the accurate (bigger) basis set that was used to re-optimize only the few more stable isomers for each size.
The xyz coordinate files included as part of the Supporting Information were obtained with this input file.

The INCAR file is an example input file for the PBE0-SO-D3 single-point calculations from which the electronic densities of 
states were generated. Previously, a simpler PBE0-D3 calculation was performed to obtain a sensible charge density to be used
as starting point for the PBE0-SO-D3 calculation.
