# Supplementary material for: Structural motifs of gold cluster anions with 17 to 69 atoms
Source: Nat Commun. 2026 Apr 10;17:5099. doi: 10.1038/s41467-026-71649-9 (PMC13246909; doi:10.1038/s41467-026-71649-9)
Supplement: Supplementary file 5 — Source Data [file 41467_2026_71649_MOESM5_ESM.zip]

Archive with 236 entries (227 files):
- Figure1/
- Figure1/experimental.dat
- Figure1/PBE0-SO.dat
- Figure1/PBE0.dat
- Figure1/PBEsol-SO.dat
- Figure1/PBEsol.dat
- Figure1/SCAN-SO.dat
- Figure1/SCAN.dat
- Figure2/
- Figure2/17_exp.dat
- Figure2/17_th.dat
- Figure2/20_exp.dat
- Figure2/20_th.dat
- Figure2/21_exp.dat
- Figure2/21_th_blue.dat
- Figure2/21_th_green.dat
- Figure2/21_th_magenta.dat
- Figure2/21_th_red.dat
- Figure2/25_exp.dat
- Figure2/25_th_green.dat
- Figure2/25_th_red.dat
- Figure2/27_exp.dat
- Figure2/27_th_green.dat
- Figure2/27_th_red.dat
- Figure2/29_exp.dat
- Figure2/29_th_green.dat
- Figure2/29_th_red.dat
- Figure2/32_exp.dat
- Figure2/32_th_blue.dat
- Figure2/32_th_green.dat
- Figure2/32_th_red.dat
- Figure2/33_exp.dat
- Figure2/33_th_red.dat
- Figure2/35_exp.dat
- Figure2/35_th_green.dat
- Figure2/35_th_red.dat
- Figure2/39_exp.dat
- Figure2/39_th_blue.dat
- Figure2/39_th_green.dat
- Figure2/39_th_red.dat
- Figure2/42_exp.dat
- Figure2/42_th_green.dat
- Figure2/42_th_red.dat
- Figure2/47_exp.dat
- Figure2/47_th_green.dat
- Figure2/47_th_red.dat
- Figure2/48_exp.dat
- Figure2/48_th_red.dat
- Figure2/49_exp.dat
- Figure2/49_th_red.dat
- Figure2/51_exp.dat
- Figure2/51_th_red.dat
- Figure2/52_exp.dat
- Figure2/52_th.dat
- Figure2/55_exp.dat
- Figure2/55_th_red.dat
- Figure2/57_exp.dat
- Figure2/57_th_green.dat
- Figure2/57_th_red.dat
- Figure2/58_exp.dat
- Figure2/58_th_green.dat
- Figure2/58_th_red.dat
- Figure2/60_exp.dat
- Figure2/60_th_green.dat
- Figure2/60_th_magenta.dat
- Figure2/60_th_red.dat
- Figure2/62_exp.dat
- Figure2/62_th_blue.dat
- Figure2/62_th_green.dat
- Figure2/62_th_red.dat
- Figure2/63_exp.dat
- Figure2/63_th_red.dat
- Figure2/64_exp.dat
- Figure2/64_th_green.dat
- Figure2/64_th_red.dat
- Figure2/67_exp.dat
- Figure2/67_th_red.dat
- Figure2/69_exp.dat
- Figure2/69_th_green.dat
- Figure2/69_th_red.dat
- Figure2/README.txt
- Figure3/
- Figure3/README.txt
- Figure4/
- Figure4/coreatoms.txt
- Figure4/dashed-line.txt
- Figure4/Delta2.txt
- Figure4/README.txt
- Figure4/vdWcontribution.txt
- README.txt
- SupplementaryFigure1/
- SupplementaryFigure1/EDOS_64_PBE0-D3geometry.dat
- SupplementaryFigure1/EDOS_64_PBESolgeometry.dat
- SupplementaryFigure2/
- SupplementaryFigure2/19_exp.dat
- SupplementaryFigure2/19_th_AM05.dat
- SupplementaryFigure2/19_th_CX.dat
- SupplementaryFigure2/19_th_LMBJ.dat
- SupplementaryFigure2/19_th_MS0.dat
- SupplementaryFigure2/19_th_MS1.dat
- SupplementaryFigure2/19_th_MS2.dat
- SupplementaryFigure2/19_th_optB88.dat
- SupplementaryFigure2/19_th_optPBE.dat
- SupplementaryFigure2/19_th_PBE.dat
- SupplementaryFigure2/19_th_PW91.dat
- SupplementaryFigure2/19_th_revPBE.dat
- SupplementaryFigure2/19_th_revTPSS.dat
- SupplementaryFigure2/19_th_RPBE.dat
- SupplementaryFigure2/19_th_RSCAN.dat
- SupplementaryFigure2/19_th_SCAN.dat
- SupplementaryFigure2/19_th_TPSS.dat
- SupplementaryFigure2/README.txt
- SupplementaryFigure3/
- SupplementaryFigure3/19_exp.dat
- SupplementaryFigure3/19_th_B1-WC.dat
- SupplementaryFigure3/19_th_B3LYP.dat
- SupplementaryFigure3/19_th_B3PW91.dat
- SupplementaryFigure3/19_th_HSE03.dat
- SupplementaryFigure3/19_th_HSE06.dat
- SupplementaryFigure3/19_th_HSEsol.dat
- SupplementaryFigure3/19_th_PBE0.dat
- SupplementaryFigure3/19_th_RSHXPBE.dat
- SupplementaryFigure3/19_th_SCAN0.dat
- SupplementaryFigure3/19_th_TPSSh.dat
- SupplementaryFigure3/19_th_X=15.dat
- SupplementaryFigure3/19_th_X=20.dat
- SupplementaryFigure3/19_th_X=30.dat
- SupplementaryFigure3/19_th_X=35.dat
- SupplementaryFigure3/19_th_X=40.dat
- SupplementaryFigure3/README.txt
- SupplementaryFigure6/
- SupplementaryFigure6/17_exp.dat
- SupplementaryFigure6/17_th_blue.dat
- SupplementaryFigure6/17_th_green.dat
- SupplementaryFigure6/17_th_red.dat
- SupplementaryFigure6/20_exp.dat
- SupplementaryFigure6/20_th_blue.dat
- SupplementaryFigure6/20_th_green.dat
- SupplementaryFigure6/20_th_red.dat
- SupplementaryFigure6/21_exp.dat
- SupplementaryFigure6/21_th_blue.dat
- SupplementaryFigure6/21_th_green.dat
- SupplementaryFigure6/21_th_red.dat
- SupplementaryFigure6/25_exp.dat
- SupplementaryFigure6/25_th_blue.dat
- SupplementaryFigure6/25_th_green.dat
- SupplementaryFigure6/25_th_red.dat
- SupplementaryFigure6/27_exp.dat
- SupplementaryFigure6/27_th_blue.dat
- SupplementaryFigure6/27_th_green.dat
- SupplementaryFigure6/27_th_red.dat
- SupplementaryFigure6/29_exp.dat
- SupplementaryFigure6/29_th_blue.dat
- SupplementaryFigure6/29_th_green.dat
- SupplementaryFigure6/29_th_red.dat
- SupplementaryFigure6/32_exp.dat
- SupplementaryFigure6/32_th_blue.dat
- SupplementaryFigure6/32_th_green.dat
- SupplementaryFigure6/32_th_red.dat
- SupplementaryFigure6/33_exp.dat
- SupplementaryFigure6/33_th_blue.dat
- SupplementaryFigure6/33_th_green.dat
- SupplementaryFigure6/33_th_red.dat
- SupplementaryFigure6/35_exp.dat
- SupplementaryFigure6/35_th_blue.dat
- SupplementaryFigure6/35_th_green.dat
- SupplementaryFigure6/35_th_red.dat
- SupplementaryFigure6/39_exp.dat
- SupplementaryFigure6/39_th_blue.dat
- SupplementaryFigure6/39_th_green.dat
- SupplementaryFigure6/39_th_red.dat
- SupplementaryFigure6/42_exp.dat
- SupplementaryFigure6/42_th_blue.dat
- SupplementaryFigure6/42_th_green.dat
- SupplementaryFigure6/42_th_red.dat
- SupplementaryFigure6/47_exp.dat
- SupplementaryFigure6/47_th_blue.dat
- SupplementaryFigure6/47_th_green.dat
- SupplementaryFigure6/47_th_red.dat
- SupplementaryFigure6/48_exp.dat
- SupplementaryFigure6/48_th_blue.dat
- SupplementaryFigure6/48_th_green.dat
- SupplementaryFigure6/48_th_red.dat
- SupplementaryFigure6/49_exp.dat
- SupplementaryFigure6/49_th_blue.dat
- SupplementaryFigure6/49_th_green.dat
- SupplementaryFigure6/49_th_red.dat
- SupplementaryFigure6/51_exp.dat
- SupplementaryFigure6/51_th_blue.dat
- SupplementaryFigure6/51_th_green.dat
- SupplementaryFigure6/51_th_red.dat
- SupplementaryFigure6/52_exp.dat
- SupplementaryFigure6/52_th_blue.dat
- SupplementaryFigure6/52_th_green.dat
- SupplementaryFigure6/52_th_red.dat
- SupplementaryFigure6/55_exp.dat
- SupplementaryFigure6/55_th_blue.dat
- SupplementaryFigure6/55_th_green.dat
- SupplementaryFigure6/55_th_red.dat
- SupplementaryFigure6/57_exp.dat
- SupplementaryFigure6/57_th_blue.dat
- SupplementaryFigure6/57_th_green.dat
- SupplementaryFigure6/57_th_red.dat
- SupplementaryFigure6/58_exp.dat
- SupplementaryFigure6/58_th_blue.dat
- SupplementaryFigure6/58_th_green.dat
- SupplementaryFigure6/58_th_red.dat
- SupplementaryFigure6/60_exp.dat
- SupplementaryFigure6/60_th_blue.dat
- SupplementaryFigure6/60_th_green.dat
- SupplementaryFigure6/60_th_red.dat
- SupplementaryFigure6/62_exp.dat
- SupplementaryFigure6/62_th_blue.dat
- SupplementaryFigure6/62_th_green.dat
- SupplementaryFigure6/62_th_red.dat
- SupplementaryFigure6/63_exp.dat
- SupplementaryFigure6/63_th_green.dat
- SupplementaryFigure6/63_th_red.dat
- SupplementaryFigure6/64_exp.dat
- SupplementaryFigure6/64_th_blue.dat
- SupplementaryFigure6/64_th_green.dat
- SupplementaryFigure6/64_th_red.dat
- SupplementaryFigure6/67_exp.dat
- SupplementaryFigure6/67_th_blue.dat
- SupplementaryFigure6/67_th_green.dat
- SupplementaryFigure6/67_th_red.dat
- SupplementaryFigure6/69_exp.dat
- SupplementaryFigure6/69_th_blue.dat
- SupplementaryFigure6/69_th_green.dat
- SupplementaryFigure6/69_th_red.dat
- SupplementaryFigure6/README.txt
- SupplementaryFigure7/
- SupplementaryFigure7/fitcurve_48_I.txt
- SupplementaryFigure7/fitcurve_48_II.txt
- SupplementaryFigure7/fitcurve_48_III.txt
- SupplementaryFigure7/fitcurve_48_IV.txt
