# Supplementary material for: Structural motifs of gold cluster anions with 17 to 69 atoms
Source: Nat Commun. 2026 Apr 10;17:5099. doi: 10.1038/s41467-026-71649-9 (PMC13246909; doi:10.1038/s41467-026-71649-9)
Supplement: Supplementary file 5 — Source Data [file 41467_2026_71649_MOESM5_ESM.zip › Figure1/experimental.dat]

Experimental source data (black curve, the same in all panels)
-0.34332623 -0.01
-0.31790759 -0.01
-0.29248895 -0.01
-0.26812942 -0.011
-0.24271078 -0.011
-0.21835125 -0.011
-0.19293261 -0.011
-0.16857308 -0.011
-0.14421355 -0.011
-0.11985402 -0.011
-0.09549449 -0.011
-0.07219407 -0.011
-0.04783454 -0.011
-0.02453412 -0.011
-0.00017459 -0.011
0.02312583 -0.011
0.04642625 -0.011
0.06972667 -0.011
0.09302709 -0.011
0.1152684 0
0.13856882 -0.012
0.16081013 -0.012
0.18411055 -0.012
0.20635186 -0.012
0.22859317 -0.012
0.25083448 -0.012
0.27307579 -0.012
0.2953171 -0.012
0.3164993 -0.012
0.33874061 -0.012
0.35992281 -0.012
0.38216412 -0.012
0.40334632 -0.012
0.42452852 -0.012
0.44571072 -0.012
0.46689292 -0.013
0.48807512 -0.013
0.50925732 -0.013
0.52938041 -0.013
0.55056261 -0.013
0.5706857 -0.013
0.59080879 -0.013
0.61199099 -0.013
0.63211408 -0.013
0.65223717 -0.013
0.67236026 -0.013
0.69142424 -0.013
0.71154733 -0.013
0.73167042 -0.013
0.7507344 -0.013
0.77085749 -0.014
0.78992147 -0.014
0.80898545 -0.014
0.82804943 -0.014
0.84711341 -0.014
0.86617739 -0.014
0.88524137 -0.014
0.90430535 -0.014
0.92336933 -0.014
0.9413742 -0.014
0.96043818 -0.014
0.97844305 -0.014
0.99644792 -0.014
1.0155119 -0.014
1.0335168 -0.015
1.0515216 -0.015
1.0695265 -0.015
1.0875314 -0.015
1.1044771 -0.015
1.122482 -0.015
1.1404869 -0.015
1.1574326 -0.015
1.1754375 -0.015
1.1923833 -0.015
1.2103881 -0.015
1.2273339 -0.015
1.2442797 -0.015
1.2612254 -0.016
1.2781712 -0.016
1.2951169 -0.016
1.3120627 -0.016
1.3290085 -0.016
1.3448951 -0.016
1.3618409 -0.016
1.3777275 -0.016
1.3946733 -0.016
1.4105599 -0.016
1.4275057 -0.016
1.4433923 -0.016
1.459279 -0.016
1.4751656 -0.017
1.4910523 -0.017
1.5069389 -0.017
1.5228256 -0.017
1.5387122 -0.017
1.5535398 -0.017
1.5694264 -0.017
1.5853131 -0.017
1.6001406 -0.017
1.6160273 -0.017
1.6308548 -0.017
1.6456823 -0.017
1.661569 -0.017
1.6763965 -0.018
1.6912241 -0.018
1.7060516 -0.018
1.7208792 -0.018
1.7357067 -0.018
1.7505342 -0.018
1.7653618 -0.018
1.7791302 -0.018
1.7939578 -0.018
1.8087853 -0.018
1.8225537 -0.018
1.8373813 -0.019
1.8511497 -0.019
1.8649181 -0.019
1.8797457 -0.019
1.8935141 -0.019
1.9072825 -0.019
1.921051 -0.019
1.9348194 -0.019
1.9485878 -0.019
1.9623562 -0.019
1.9761247 -0.019
1.9898931 -0.019
2.0026024 -0.02
2.0163708 -0.02
2.0301393 -0.02
2.0428486 -0.02
2.056617 -0.02
2.0693263 -0.02
2.0830948 -0.02
2.0958041 -0.02
2.1085134 -0.02
2.1222819 -0.02
2.1349912 -0.02
2.1477005 -0.021
2.1604098 -0.021
2.1731191 -0.021
2.1858285 -0.021
2.1985378 -0.021
2.2112471 -0.021
2.2239564 -0.021
2.2356066 -0.021
2.2483159 -0.021
2.2610253 -0.021
2.2726755 -0.021
2.2853848 -0.022
2.297035 -0.022
2.3097443 -0.022
2.3213945 -0.022
2.3341038 -0.022
2.3457541 -0.022
2.3574043 -0.022
2.3690545 -0.022
2.3807047 -0.022
2.393414 -0.022
2.4050642 -0.023
2.4167144 -0.023
2.4283646 -0.023
2.4389557 -0.023
2.4506059 -0.023
2.4622562 -0.023
2.4739064 0
2.4855566 -0.023
2.4961477 -0.023
2.5077979 -0.023
2.5194481 -0.024
2.5300392 -0.024
2.5416894 -0.024
2.5522805 -0.024
2.5628716 -0.024
2.5745218 -0.024
2.5851129 -0.024
2.595704 -0.024
2.6073542 -0.024
2.6179453 -0.024
2.6285364 -0.025
2.6391275 -0.025
2.6497186 -0.025
2.6603097 -0.025
2.6709008 -0.025
2.6814919 -0.025
2.692083 -0.025
2.7026741 -0.025
2.7132652 -0.025
2.7227972 -0.025
2.7333883 -0.026
2.7439794 -0.026
2.7545705 -0.026
2.7641025 -0.026
2.7746936 -0.026
2.7842256 -0.026
2.7948167 -0.026
2.8043487 -0.026
2.8149398 -0.026
2.8244718 -0.027
2.8340038 0
2.8445949 0
2.8541269 0
2.8636589 0
2.8731908 0
2.8827228 0
2.8933139 0
2.9028459 0
2.9123779 0
2.9219099 0
2.9314419 0
2.9409739 0
2.9494468 0
2.9589787 -0.028
2.9685107 0
2.9780427 0
2.9875747 -0.028
2.9960476 -0.029
3.0055796 -0.029
3.0151116 0
3.0235845 0
3.0331165 0
3.0415893 -0.029
3.0511213 0
3.0595942 0
3.0691262 0
3.0775991 0
3.0871311 0
3.0956039 0
3.1040768 0
3.1136088 0
3.1220817 -0.03
3.1305546 -0.03
3.1390274 0
3.1475003 0
3.1559732 -0.031
3.1655052 -0.031
3.1739781 -0.031
3.182451 -0.031
3.1909238 -0.031
3.1993967 -0.031
3.2068105 -0.031
3.2152834 0
3.2237563 0
3.2322291 0
3.240702 0
3.2491749 0
3.2565887 0
3.2650615 0
3.2735344 0
3.2809482 -0.033
3.2894211 -0.033
3.297894 0
3.3053077 0
3.3137806 0
3.3211944 0
3.3296672 0
3.337081 0
3.3455539 0
3.3529677 0
3.3603814 0
3.3688543 0
3.3762681 0
3.3836819 0
3.3921547 0
3.3995685 0
3.4069823 0
3.4143961 0
3.4218098 0
3.4292236 0
3.4376965 0
3.4451102 0
3.452524 0
3.4599378 0
3.4673516 0
3.4747653 0
3.4821791 0.001
3.4895929 0.001
3.4959475 0.001
3.5033613 0.001
3.5107751 0
3.5181888 0
3.5256026 0
3.5319573 0
3.539371 0
3.5467848 0
3.5541986 0
3.5605532 0.001
3.567967 0.001
3.5753808 0.001
3.5817354 0.001
3.5891492 0.003
3.5955039 0.007
3.6029176 0.009
3.6092723 0.013
3.6166861 0.018
3.6230407 0.025
3.6304545 0.033
3.6368091 0.045
3.6431638 0.06
3.6505776 0.081
3.6569322 0.111
3.6632869 0.137
3.6707007 0.16
3.6770553 0.184
3.68341 0.221
3.6897646 0.241
3.6971784 0.273
3.7035331 0.302
3.7098877 0.323
3.7162424 0.341
3.7225971 0.349
3.7289517 0.366
3.7353064 0.361
3.741661 0.365
3.7480157 0.363
3.7543704 0.34
3.760725 0.32
3.7670797 0.305
3.7734343 0.287
3.779789 0.267
3.7861437 0.243
3.7924983 0.223
3.798853 0.203
3.8052076 0.191
3.8105032 0.166
3.8168578 0.144
3.8232125 0.131
3.8295672 0.112
3.8348627 0.105
3.8412174 0.091
3.847572 0.079
3.8539267 0.071
3.8592223 0.065
3.8655769 0.065
3.8708725 0.059
3.8772271 0.056
3.8835818 0.05
3.8888773 0.052
3.895232 0.053
3.9005275 0.052
3.9068822 0.045
3.9121778 0.042
3.9185324 0.043
3.923828 0.043
3.9301826 0.042
3.9354782 0.038
3.9407737 0.035
3.9471284 0.039
3.9524239 0.037
3.9577195 0.038
3.9640741 0.039
3.9693697 0.036
3.9746652 0.039
3.9810199 0.037
3.9863155 0.036
3.991611 0.04
3.9969066 0.036
4.0022021 0.034
4.0085568 0.033
4.0138523 0.033
4.0191479 0.035
4.0244434 0.035
4.029739 0.036
4.0350345 0.036
4.0403301 0.035
4.0456256 0.036
4.0509212 0.036
4.0562167 0.037
4.0615123 0.036
4.0668078 0.035
4.0721034 0.037
4.0773989 0.039
4.0826945 0.04
4.08799 0.037
4.0932856 0.034
4.0985811 0.035
4.1038767 0.032
4.1091722 0.033
4.1134087 0.036
4.1187042 0.035
4.1239998 0.036
4.1292953 0.035
4.1345909 0.035
4.1388273 0.036
4.1441228 0.034
4.1494184 0.03
4.1547139 0.03
4.1589504 0.034
4.1642459 0.033
4.1695415 0.033
4.1737779 0.03
4.1790735 0.028
4.184369 0.029
4.1886055 0.031
4.193901 0.03
4.1981374 0.03
4.203433 0.03
4.2076694 0.033
4.212965 0.035
4.2172014 0.033
4.222497 0.036
4.2267334 0.034
4.232029 0.034
4.2362654 0.035
4.241561 0.031
4.2457974 0.029
4.251093 0.031
4.2553294 0.03
4.2595658 0.032
4.2648614 0.031
4.2690978 0.034
4.2743934 0.033
4.2786298 0.03
4.2828662 0.033
4.2881618 0.035
4.2923982 0.033
4.2966347 0.038
4.3008711 0.04
4.3061667 0.038
4.3104031 0.039
4.3146395 0.042
4.318876 0.049
4.3231124 0.054
4.328408 0.058
4.3326444 0.063
4.3368809 0.076
4.3411173 0.098
4.3453537 0.117
4.3495902 0.149
4.3548857 0.177
4.3591222 0.212
4.3633586 0.252
4.3675951 0.3
4.3718315 0.349
4.3760679 0.38
4.3803044 0.398
4.3845408 0.436
4.3887773 0.472
4.3930137 0.5
4.3972501 0.51
4.4014866 0.51
4.405723 0.508
4.4099594 0.502
4.4141959 0.48
4.4184323 0.457
4.4226688 0.415
4.4258461 0.381
4.4300825 0.358
4.434319 0.339
4.4385554 0.321
4.4427919 0.316
4.4470283 0.298
4.4512647 0.293
4.4544421 0.294
4.4586785 0.29
4.462915 0.309
4.4671514 0.323
4.4713878 0.35
4.4745652 0.372
4.4788016 0.373
4.483038 0.404
4.4862154 0.422
4.4904518 0.427
4.4946883 0.435
4.4989247 0.444
4.502102 0.434
4.5063385 0.438
4.5105749 0.434
4.5137522 0.433
4.5179887 0.41
4.521166 0.409
4.5254024 0.396
4.5296389 0.365
4.5328162 0.333
4.5370526 0.308
4.54023 0.276
4.5444664 0.252
4.5487029 0.229
4.5518802 0.208
4.5561166 0.194
4.559294 0.18
4.5635304 0.159
4.5667077 0.144
4.5709442 0.139
4.5741215 0.12
4.5783579 0.113
4.5815353 0.108
4.5847126 0.098
4.588949 0.096
4.5921264 0.09
4.5963628 0.092
4.5995401 0.098
4.6037766 0.088
4.6069539 0.086
4.6101312 0.097
4.6143677 0.088
4.617545 0.095
4.6207223 0.101
4.6249588 0.105
4.6281361 0.115
4.6313134 0.112
4.6355499 0.125
4.6387272 0.135
4.6419045 0.154
4.646141 0.175
4.6493183 0.198
4.6524956 0.237
4.655673 0.262
4.6599094 0.292
4.6630867 0.322
4.6662641 0.368
4.6694414 0.395
4.6726187 0.433
4.6768552 0.478
4.6800325 0.527
4.6832098 0.559
4.6863872 0.575
4.6895645 0.581
4.6927418 0.571
4.6969783 0.565
4.7001556 0.558
4.7033329 0.551
4.7065103 0.528
4.7096876 0.5
4.7128649 0.494
4.7160422 0.475
4.7192196 0.429
4.7223969 0.4
4.7255742 0.376
4.7287516 0.335
4.732988 0.311
4.7361653 0.283
4.7393427 0.247
4.74252 0.232
4.7456973 0.208
4.7488747 0.181
4.752052 0.178
4.7552293 0.16
4.7584066 0.154
4.761584 0.147
4.7647613 0.15
4.7668795 0.15
4.7700569 0.145
4.7732342 0.155
4.7764115 0.158
4.7795888 0.155
4.7827662 0.166
4.7859435 0.174
4.7891208 0.178
4.7922982 0.185
4.7954755 0.204
4.7986528 0.218
4.800771 0.227
4.8039484 0.259
4.8071257 0.29
4.810303 0.299
4.8134804 0.308
4.8166577 0.323
4.8187759 0.335
4.8219532 0.348
4.8251306 0.362
4.8283079 0.368
4.8314852 0.38
4.8336035 0.382
4.8367808 0.401
4.8399581 0.407
4.8431354 0.422
4.8452537 0.427
4.848431 0.432
4.8516083 0.426
4.8547857 0.435
4.8569039 0.436
4.8600812 0.433
4.8632585 0.425
4.8653768 0.406
4.8685541 0.377
4.8717314 0.368
4.8738496 0.351
4.877027 0.338
4.8802043 0.318
4.8823225 0.3
4.8854998 0.294
4.8886772 0.274
4.8907954 0.252
4.8939727 0.239
4.8971501 0.219
4.8992683 0.224
4.9024456 0.218
4.9045638 0.2
4.9077411 0.203
4.9109185 0.196
4.9130367 0.183
4.916214 0.179
4.9183322 0.17
4.9215096 0.158
4.9236278 0.156
4.9268051 0.151
4.9289233 0.145
4.9321007 0.15
4.9342189 0.149
4.9373962 0.147
4.9395144 0.16
4.9426918 0.161
4.94481 0.156
4.9479873 0.156
4.9501055 0.151
4.9532829 0.159
4.9554011 0.156
4.9585784 0.146
4.9606967 0.165
4.963874 0.175
4.9659922 0.175
4.9691695 0.184
4.9712878 0.189
4.973406 0.208
4.9765833 0.218
4.9787015 0.243
4.9818789 0.239
4.9839971 0.257
4.9861153 0.272
4.9892926 0.281
4.9914108 0.284
4.9945882 0.293
4.9967064 0.313
4.9988246 0.359
5.0020019 0.372
5.0041202 0.379
5.0062384 0.398
5.0094157 0.425
5.0115339 0.445
5.0136522 0.455
5.0168295 0.494
5.0189477 0.514
5.0210659 0.515
5.0242433 0.524
5.0263615 0.535
5.0284797 0.549
5.0305979 0.569
5.0337752 0.569
5.0358935 0.592
5.0380117 0.582
5.0401299 0.567
5.0433072 0.573
5.0454254 0.551
5.0475437 0.537
5.0496619 0.538
5.0528392 0.515
5.0549574 0.507
5.0570757 0.524
5.0591939 0.486
5.0623712 0.469
5.0644894 0.467
5.0666076 0.439
5.0687259 0.401
5.0708441 0.394
5.0740214 0.378
5.0761396 0.378
5.0782579 0.364
5.0803761 0.346
5.0824943 0.334
5.0846125 0.321
5.0867307 0.319
5.0899081 0.293
5.0920263 0.279
5.0941445 0.272
5.0962627 0.259
5.098381 0.252
5.1004992 0.243
5.1026174 0.232
5.1047356 0.229
5.1079129 0.235
5.1100312 0.236
5.1121494 0.235
5.1142676 0.226
5.1163858 0.23
5.118504 0.237
5.1206223 0.24
5.1227405 0.218
5.1248587 0.219
5.1269769 0.222
5.1290951 0.231
5.1312134 0.23
5.1333316 0.22
5.1354498 0.22
5.137568 0.217
5.1396862 0.216
5.1418045 0.213
5.1439227 0.233
5.1460409 0.227
5.1481591 0.225
5.1502773 0.223
5.1523956 0.22
5.1545138 0.231
5.156632 0.237
5.1587502 0.231
5.1608684 0.226
5.1629867 0.214
5.1651049 0.215
5.1672231 0.217
5.1693413 0.212
5.1714595 0.218
5.1735778 0.217
5.175696 0.211
5.1778142 0.232
5.1799324 0.235
5.1820506 0.219
5.1841689 0.211
5.1862871 0.218
5.1884053 0.225
5.1894644 0.227
5.1915826 0.227
5.1937008 0.215
5.1958191 0.215
5.1979373 0.218
5.2000555 0.22
5.2021737 0.225
5.2042919 0.229
5.2064102 0.217
5.2074693 0.206
5.2095875 0.221
5.2117057 0.215
5.2138239 0.211
5.2159422 0.225
5.2180604 0.23
5.2201786 0.22
5.2212377 0.236
5.2233559 0.237
5.2254742 0.249
5.2275924 0.25
5.2297106 0.243
5.2307697 0.24
5.2328879 0.228
5.2350061 0.233
5.2371244 0.251
5.2392426 0.251
5.2403017 0.253
5.2424199 0.255
5.2445381 0.274
5.2466564 0.305
5.2487746 0.308
5.2498337 0.309
5.2519519 0.326
5.2540701 0.339
5.2561883 0.374
5.2572475 0.382
5.2593657 0.382
5.2614839 0.388
5.2636021 0.426
5.2646612 0.463
5.2667794 0.464
5.2688977 0.477
5.2710159 0.484
5.272075 0.514
5.2741932 0.545
5.2763114 0.546
5.2773705 0.572
5.2794888 0.599
5.281607 0.615
5.2837252 0.635
5.2847843 0.626
5.2869025 0.652
5.2890207 0.629
5.2900799 0.619
5.2921981 0.617
5.2943163 0.607
5.2953754 0.622
5.2974936 0.603
5.2996118 0.587
5.300671 0.593
5.3027892 0.579
5.3049074 0.563
5.3059665 0.528
5.3080847 0.505
5.3102029 0.509
5.3112621 0.514
5.3133803 0.494
5.3144394 0.481
5.3165576 0.482
5.3186758 0.498
5.3197349 0.479
5.3218532 0.476
5.3239714 0.466
5.3250305 0.431
5.3271487 0.416
5.3282078 0.382
5.330326 0.384
5.3324443 0.375
5.3335034 0.366
5.3356216 0.388
5.3366807 0.405
5.3387989 0.372
5.339858 0.365
5.3419763 0.352
5.3440945 0.34
5.3451536 0.35
5.3472718 0.343
5.3483309 0.338
5.3504491 0.346
5.3515082 0.392
5.3536265 0.419
5.3546856 0.428
5.3568038 0.453
5.358922 0.449
5.3599811 0.458
5.3620993 0.473
5.3631585 0.478
5.3652767 0.488
5.3663358 0.497
5.368454 0.519
5.3695131 0.508
5.3716313 0.538
5.3726904 0.545
5.3748087 0.562
5.3758678 0.574
5.377986 0.591
5.3790451 0.593
5.3811633 0.591
5.3822224 0.588
5.3843407 0.579
5.3853998 0.595
5.387518 0.603
5.3885771 0.62
5.3906953 0.602
5.3917544 0.608
5.3928135 0.62
5.3949318 0.595
5.3959909 0.569
5.3981091 0.571
5.3991682 0.568
5.4012864 0.553
5.4023455 0.571
5.4044637 0.53
5.4055229 0.533
5.406582 0.549
5.4087002 0.532
5.4097593 0.519
5.4118775 0.523
5.4129366 0.531
5.4150548 0.5
5.4161139 0.489
5.4171731 0.476
5.4192913 0.458
5.4203504 0.458
5.4224686 0.484
5.4235277 0.481
5.4245868 0.475
5.426705 0.478
5.4277642 0.493
5.4298824 0.478
5.4309415 0.493
5.4320006 0.525
5.4341188 0.527
5.4351779 0.556
5.436237 0.569
5.4383553 0.577
5.4394144 0.6
5.4415326 0.595
5.4425917 0.608
5.4436508 0.63
5.445769 0.658
5.4468281 0.675
5.4478872 0.701
5.4500055 0.711
5.4510646 0.696
5.4521237 0.699
5.4542419 0.715
5.455301 0.74
5.4563601 0.729
5.4584784 0.711
5.4595375 0.674
5.4605966 0.648
5.4627148 0.699
5.4637739 0.696
5.464833 0.667
5.4669512 0.664
5.4680103 0.655
5.4690695 0.66
5.4701286 0.652
5.4722468 0.668
5.4733059 0.656
5.474365 0.614
5.4764832 0.613
5.4775423 0.622
5.4786014 0.587
5.4807197 0.558
5.4817788 0.539
5.4828379 0.553
5.483897 0.545
5.4860152 0.541
5.4870743 0.521
5.4881334 0.505
5.4891925 0.459
5.4913108 0.462
5.4923699 0.46
5.493429 0.458
5.4944881 0.454
5.4966063 0.458
5.4976654 0.449
5.4987245 0.463
5.4997836 0.462
5.5019019 0.466
5.502961 0.447
5.5040201 0.453
5.5050792 0.454
5.5071974 0.437
5.5082565 0.424
5.5093156 0.45
5.5103747 0.461
5.512493 0.452
5.5135521 0.445
5.5146112 0.442
5.5156703 0.439
5.5167294 0.43
5.5188476 0.416
5.5199067 0.394
5.5209658 0.415
5.522025 0.425
5.5230841 0.413
5.5252023 0.426
5.5262614 0.419
5.5273205 0.411
5.5283796 0.412
5.5294387 0.403
5.5315569 0.413
5.532616 0.413
5.5336752 0.419
5.5347343 0.426
5.5357934 0.412
5.5368525 0.415
5.5389707 0.415
5.5400298 0.44
5.5410889 0.425
5.542148 0.425
5.5432071 0.414
5.5442663 0.405
5.5463845 0.421
5.5474436 0.459
5.5485027 0.448
5.5495618 0.445
5.5506209 0.456
5.55168 0.463
5.5527391 0.472
5.5548574 0.509
5.5559165 0.517
5.5569756 0.52
5.5580347 0.498
5.5590938 0.481
5.5601529 0.476
5.561212 0.484
5.5622711 0.46
5.5643893 0.46
5.5654485 0.481
5.5665076 0.487
5.5675667 0.495
5.5686258 0.486
5.5696849 0.5
5.570744 0.512
5.5718031 0.543
5.5728622 0.563
5.5749804 0.554
5.5760396 0.604
5.5770987 0.603
5.5781578 0.622
5.5792169 0.608
5.580276 0.605
5.5813351 0.599
5.5823942 0.596
5.5834533 0.585
5.5845124 0.614
5.5855716 0.635
5.5876898 0.642
5.5887489 0.645
5.589808 0.69
5.5908671 0.7
5.5919262 0.702
5.5929853 0.732
5.5940444 0.705
5.5951035 0.713
5.5961627 0.713
5.5972218 0.681
5.5982809 0.716
5.59934 0.758
5.6003991 0.765
5.6014582 0.764
5.6025173 0.779
5.6035764 0.774
5.6046355 0.802
5.6056946 0.796
5.6067538 0.761
5.608872 0.753
5.6099311 0.755
5.6109902 0.761
5.6120493 0.826
5.6131084 0.827
5.6141675 0.834
5.6152266 0.839
5.6162857 0.784
5.6173449 0.761
5.618404 0.809
5.6194631 0.808
5.6205222 0.77
5.6215813 0.822
5.6226404 0.808
5.6236995 0.785
5.6247586 0.78
5.6258177 0.767
5.6268768 0.748
5.627936 0.768
5.6289951 0.796
5.6300542 0.766
5.6311133 0.809
5.6321724 0.792
5.6332315 0.786
5.6342906 0.811
5.6353497 0.848
5.6364088 0.867
5.6374679 0.848
5.6385271 0.851
5.6395862 0.856
5.6406453 0.868
5.6417044 0.873
5.6427635 0.819
5.6438226 0.856
5.6448817 0.904
5.6459408 0.863
5.6459408 0.866
5.6469999 0.894
5.648059 0.93
5.6491182 0.939
5.6501773 0.908
5.6512364 0.885
5.6522955 0.859
5.6533546 0.883
5.6544137 0.882
5.6554728 0.822
5.6565319 0.82
5.657591 0.853
5.6586501 0.854
5.6597092 0.855
5.6607684 0.871
5.6618275 0.894
5.6628866 0.89
5.6639457 0.965
5.6650048 0.966
5.6650048 0.925
5.6660639 0.949
5.667123 1.033
5.6681821 0.991
5.6692412 1.022
5.6703003 1.045
5.6713595 1.001
5.6724186 1.005
5.6734777 0.992
5.6745368 0.974
5.6755959 1.001
5.676655 1
5.6777141 1.002
5.6777141 1.057
5.6787732 1.06
5.6798323 1.033
5.6808914 1.045
5.6819506 1.038
5.6830097 1.043
5.6840688 1.056
5.6851279 1.077
5.686187 1.08
5.6872461 1.074
5.6872461 1.091
5.6883052 1.063
5.6893643 1.024
5.6904234 1.002
5.6914825 1.01
5.6925417 1.021
5.6936008 1.072
5.6946599 1.045
5.6946599 1.08
5.695719 1.12
5.6967781 1.138
5.6978372 1.174
5.6988963 1.146
5.6999554 1.139
5.7010145 1.121
5.7020736 1.091
5.7020736 1.085
5.7031328 1.116
5.7041919 1.107
5.705251 1.1
5.7063101 1.117
5.7073692 1.132
5.7084283 1.175
5.7084283 1.113
5.7094874 1.098
5.7105465 1.122
5.7116056 1.13
5.7126648 1.113
5.7137239 1.14
5.714783 1.138
5.714783 1.16
5.7158421 1.143
5.7169012 1.163
5.7179603 1.154
5.7190194 1.148
5.7200785 1.164
5.7200785 1.129
5.7211376 1.094
5.7221967 1.094
5.7232559 1.118
5.724315 1.14
5.7253741 1.113
5.7253741 1.11
5.7264332 1.087
5.7274923 1.145
5.7285514 1.126
5.7296105 1.103
5.7296105 1.126
5.7306696 1.139
5.7317287 1.133
5.7327878 1.165
5.733847 1.155
5.7349061 1.186
5.7349061 1.196
5.7359652 1.153
5.7370243 1.132
5.7380834 1.1
5.7391425 1.08
5.7391425 1.066
5.7402016 1.063
5.7412607 1.067
5.7423198 1.063
5.7433789 1.107
5.7433789 1.09
5.7444381 1.038
5.7454972 1.042
5.7465563 1.049
5.7476154 1.078
5.7476154 1.09
5.7486745 1.113
5.7497336 1.085
5.7507927 1.101
5.7507927 1.161
5.7518518 1.182
5.7529109 1.176
5.75397 1.167
5.7550292 1.169
5.7550292 1.19
5.7560883 1.24
5.7571474 1.221
5.7582065 1.177
5.7582065 1.145
5.7592656 1.164
5.7603247 1.146
5.7613838 1.144
5.7613838 1.197
5.7624429 1.183
5.763502 1.218
5.7645611 1.182
5.7645611 1.12
5.7656203 1.109
5.7666794 1.12
5.7677385 1.104
5.7687976 1.114
5.7687976 1.13
5.7698567 1.084
5.7709158 1.091
5.7719749 1.117
5.7719749 1.12
5.773034 1.145
5.7740931 1.149
5.7740931 1.17
5.7751522 1.145
5.7762114 1.089
5.7772705 1.092
5.7772705 1.064
5.7783296 1.081
5.7793887 1.072
5.7804478 1.091
5.7804478 1.143
5.7815069 1.127
5.782566 1.126
5.7836251 1.14
5.7836251 1.115
5.7846842 1.11
5.7857433 1.067
5.7857433 1.043
5.7868024 1.077
5.7878616 1.112
5.7889207 1.1
5.7889207 1.079
5.7899798 1.134
5.7910389 1.11
5.7910389 1.154
5.792098 1.175
5.7931571 1.118
5.7942162 1.093
5.7942162 1.113
5.7952753 1.106
5.7963344 1.108
5.7963344 1.123
5.7973935 1.075
5.7984527 1.121
5.7995118 1.157
5.7995118 1.13
5.8005709 1.145
5.80163 1.141
5.80163 1.129
5.8026891 1.12
5.8037482 1.111
5.8037482 1.085
5.8048073 1.111
5.8058664 1.118
5.8058664 1.161
5.8069255 1.126
5.8079846 1.098
5.8090438 1.112
5.8090438 1.125
5.8101029 1.076
5.811162 1.085
5.811162 1.06
5.8122211 1.077
5.8132802 1.079
5.8132802 1.092
5.8143393 1.064
5.8153984 1.096
5.8153984 1.023
5.8164575 1.021
5.8175166 1.04
5.8175166 1.031
5.8185757 1.066
5.8196349 1.101
5.8196349 1.07
5.820694 1.03
5.8217531 0.932
5.8217531 0.957
5.8228122 0.99
5.8238713 1.003
5.8238713 1.034
5.8249304 1.027
5.8259895 1.043
5.8259895 1.084
5.8270486 1.082
5.8281077 1.087
5.8281077 1.039
5.8291669 1.008
5.830226 1.054
5.830226 1.069
5.8312851 1.013
5.8323442 1.01
5.8323442 1.012
5.8334033 1.072
5.8334033 1.096
5.8344624 1.08
5.8355215 1.126
5.8355215 1.152
5.8365806 1.086
5.8376397 1.112
5.8376397 1.065
5.8386988 1.049
5.839758 1.049
5.839758 1.012
5.8408171 1
5.8408171 1.008
5.8418762 1.036
5.8429353 1.001
5.8429353 0.956
5.8439944 0.933
5.8450535 0.921
5.8450535 0.926
5.8461126 0.96
5.8471717 0.994
5.8471717 1.006
5.8482308 0.95
5.8482308 1.011
5.8492899 0.979
5.8503491 0.943
5.8503491 0.977
5.8514082 0.921
5.8514082 0.94
5.8524673 0.962
5.8535264 1.011
5.8535264 0.963
5.8545855 1.014
5.8556446 0.965
5.8556446 0.935
5.8567037 0.919
5.8567037 0.908
5.8577628 0.942
5.8588219 0.955
5.8588219 0.888
5.859881 0.904
5.859881 0.928
5.8609402 0.97
5.8619993 0.942
5.8619993 0.982
5.8630584 1.029
5.8630584 1.01
5.8641175 0.999
5.8651766 1.005
5.8651766 1.005
5.8662357 1.07
5.8662357 1.036
5.8672948 1.017
5.8683539 1.074
5.8683539 1.031
5.869413 1.007
5.869413 0.953
5.8704721 0.971
5.8704721 0.918
5.8715313 0.918
5.8725904 0.992
5.8725904 0.937
5.8736495 0.97
5.8736495 0.967
5.8747086 0.998
5.8757677 1.043
5.8757677 0.998
5.8768268 0.966
5.8768268 0.985
5.8778859 1.033
5.8778859 1.022
5.878945 1.03
5.8800041 1.066
5.8800041 1.027
5.8810632 0.991
5.8810632 1.015
5.8821224 0.999
5.8821224 1.032
5.8831815 1.027
5.8842406 0.984
5.8842406 0.96
5.8852997 0.97
5.8852997 1.035
5.8863588 1.08
5.8863588 1.093
5.8874179 1.073
5.888477 1.08
5.888477 1.022
5.8895361 1.068
5.8895361 1.038
5.8905952 0.974
5.8905952 1.04
5.8916543 1.041
5.8916543 1.08
5.8927135 1.078
5.8937726 1.064
5.8937726 1.046
5.8948317 1.009
5.8948317 1.072
5.8958908 1.09
5.8958908 1.111
5.8969499 1.115
5.8969499 1.099
5.898009 1.077
5.898009 1.099
5.8990681 1.149
5.9001272 1.1
5.9001272 1.068
5.9011863 1.095
5.9011863 1.09
5.9022454 1.055
5.9022454 1.053
5.9033046 0.998
5.9033046 1.04
5.9043637 1.033
5.9043637 1.046
5.9054228 1.035
5.9054228 1.067
5.9064819 1.036
5.907541 1.049
5.907541 1.125
5.9086001 1.129
5.9086001 1.141
5.9096592 1.11
5.9096592 1.035
5.9107183 1.077
5.9107183 1.081
5.9117774 1.103
5.9117774 1.058
5.9128365 1.082
5.9128365 1.11
5.9138956 1.191
5.9138956 1.221
5.9149548 1.161
5.9149548 1.107
5.9160139 1.083
5.9160139 1.118
5.917073 1.092
5.9181321 1.067
5.9181321 1.088
5.9191912 1.093
5.9191912 1.191
5.9202503 1.121
5.9202503 1.081
5.9213094 1.053
5.9213094 1.09
5.9223685 1.145
5.9223685 1.147
5.9234276 1.126
5.9234276 1.126
5.9244867 1.128
5.9244867 1.131
5.9255459 1.089
5.9255459 1.121
5.926605 1.14
5.926605 1.117
5.9276641 1.123
5.9276641 1.128
5.9287232 1.138
5.9287232 1.066
5.9297823 1.066
5.9297823 1.085
5.9308414 1.139
5.9308414 1.156
5.9319005 1.15
5.9319005 1.115
5.9329596 1.091
5.9329596 1.067
5.9340187 1.042
5.9340187 1.004
5.9350778 1.033
5.9350778 1.108
5.936137 1.109
5.936137 1.107
5.9371961 1.132
5.9371961 1.142
5.9382552 1.136
5.9382552 1.12
5.9393143 1.179
5.9393143 1.163
5.9393143 1.105
5.9403734 1.097
5.9403734 1.138
5.9414325 1.108
5.9414325 1.116
5.9424916 1.111
5.9424916 1.058
5.9435507 1.046
5.9435507 1.094
5.9446098 1.138
5.9446098 1.207
5.9456689 1.195
5.9456689 1.197
5.9467281 1.117
5.9467281 1.112
5.9477872 1.102
5.9477872 1.089
5.9488463 1.079
5.9488463 1.138
5.9499054 1.08
5.9499054 1.098
5.9499054 1.184
5.9509645 1.124
5.9509645 1.097
5.9520236 1.082
5.9520236 1.158
5.9530827 1.164
5.9530827 1.112
5.9541418 1.028
5.9541418 1.012
5.9552009 1.102
5.9552009 1.047
5.9562601 1.023
5.9562601 1.042
5.9562601 1.054
5.9573192 1.117
5.9573192 1.099
5.9583783 1.105
5.9583783 1.09
5.9594374 1.145
5.9594374 1.14
5.9604965 1.142
5.9604965 1.169
5.9615556 1.134
5.9615556 1.155
5.9626147 1.084
5.9626147 1.056
5.9626147 1.062
5.9636738 1.074
5.9636738 1.08
5.9647329 1.166
5.9647329 1.159
5.965792 1.115
5.965792 1.141
5.9668512 1.101
5.9668512 1.124
5.9668512 1.202
5.9679103 1.195
5.9679103 1.202
5.9689694 1.164
5.9689694 1.137
5.9700285 1.185
5.9700285 1.22
5.9710876 1.171
5.9710876 1.137
5.9710876 1.232
5.9721467 1.192
5.9721467 1.134
5.9732058 1.131
5.9732058 1.117
5.9742649 1.11
5.9742649 1.229
5.9742649 1.242
5.975324 1.186
5.975324 1.17
5.9763831 1.158
5.9763831 1.077
5.9774423 1.128
5.9774423 1.078
5.9774423 1.082
5.9785014 1.126
5.9785014 1.182
5.9795605 1.216
5.9795605 1.224
5.9806196 1.246
5.9806196 1.23
5.9806196 1.23
5.9816787 1.152
5.9816787 1.142
5.9827378 1.162
5.9827378 1.161
5.9837969 1.131
5.9837969 1.073
5.9837969 1.12
5.984856 1.092
5.984856 1.133
5.9859151 1.169
5.9859151 1.097
5.9869742 1.075
5.9869742 1.051
5.9869742 1.12
5.9880334 1.187
5.9880334 1.191
5.9890925 1.174
5.9890925 1.262
5.9890925 1.25
5.9901516 1.109
5.9901516 1.186
5.9912107 1.138
5.9912107 1.102
5.9912107 1.174
5.9922698 1.214
5.9922698 1.14
5.9933289 1.151
5.9933289 1.169
5.994388 1.223
5.994388 1.313
5.994388 1.329
5.9954471 1.372
5.9954471 1.29
5.9965062 1.316
5.9965062 1.301
5.9965062 1.214
5.9975653 1.242
5.9975653 1.251
5.9986245 1.345
5.9986245 1.349
5.9986245 1.298
5.9996836 1.287
5.9996836 1.214
6.0007427 1.238
6.0007427 1.24
6.0007427 1.251
6.0018018 1.265
6.0018018 1.235
6.0028609 1.2
6.0028609 1.249
6.0028609 1.248
6.00392 1.124
6.00392 1.141
6.0049791 1.182
6.0049791 1.132
6.0049791 1.119
6.0060382 1.155
6.0060382 1.109
6.0070973 1.007
6.0070973 1.098
6.0070973 1.067
6.0081564 1.076
6.0081564 1.122
6.0081564 1.134
6.0092156 1.228
6.0092156 1.27
6.0102747 1.251
6.0102747 1.178
6.0102747 1.225
6.0113338 1.199
6.0113338 1.165
6.0123929 1.238
6.0123929 1.272
6.0123929 1.287
6.013452 1.251
6.013452 1.163
6.013452 1.114
6.0145111 1.149
6.0145111 1.135
6.0155702 1.106
6.0155702 1.064
6.0155702 1.109
6.0166293 1.108
6.0166293 1.056
6.0166293 1.068
6.0176884 1.059
6.0176884 1.122
6.0187475 1.157
6.0187475 1.157
6.0187475 1.184
6.0198067 1.23
6.0198067 1.281
6.0198067 1.197
6.0208658 1.146
6.0208658 1.075
6.0219249 1.092
6.0219249 1.078
6.0219249 1.014
6.022984 1.002
6.022984 1.075
6.022984 1.129
6.0240431 1.122
6.0240431 1.129
6.0251022 1.094
6.0251022 1.106
6.0251022 1.052
6.0261613 1.064
6.0261613 1.028
6.0261613 1.078
6.0272204 1.119
6.0272204 1.123
6.0272204 1.176
6.0282795 1.142
6.0282795 1.187
6.0293386 1.218
6.0293386 1.171
6.0293386 1.162
6.0303978 1.188
6.0303978 1.211
6.0303978 1.191
6.0314569 1.196
6.0314569 1.135
6.0314569 1.191
6.032516 1.173
6.032516 1.208
6.032516 1.182
6.0335751 1.168
6.0335751 1.131
6.0346342 1.086
6.0346342 1.145
6.0346342 1.092
6.0356933 1.145
6.0356933 1.119
6.0356933 1.096
6.0367524 1.161
6.0367524 1.088
6.0367524 1.054
6.0378115 1.03
6.0378115 1.065
6.0378115 1.116
6.0388706 1.09
6.0388706 1.044
6.0388706 1.177
6.0399297 1.206
6.0399297 1.191
6.0399297 1.162
6.0409888 1.08
6.0409888 1.075
6.0409888 1.102
6.042048 1.146
6.042048 1.071
6.0431071 1.036
6.0431071 1.049
6.0431071 1.076
6.0441662 1.139
6.0441662 1.206
6.0441662 1.251
6.0452253 1.235
6.0452253 1.231
6.0452253 1.241
6.0462844 1.257
6.0462844 1.228
6.0462844 1.298
6.0473435 1.303
6.0473435 1.279
6.0473435 1.272
6.0484026 1.21
6.0484026 1.166
6.0484026 1.135
6.0494617 1.122
6.0494617 1.057
6.0494617 1.137
6.0505208 1.165
6.0505208 1.091
6.0505208 1.063
6.0515799 1.065
6.0515799 1.133
6.0515799 1.129
6.0526391 1.039
6.0526391 1.07
6.0526391 1.072
6.0536982 1.082
6.0536982 1.148
6.0536982 1.123
6.0547573 1.086
6.0547573 1.105
6.0547573 1.104
6.0558164 1.031
6.0558164 1.051
6.0558164 1.082
6.0568755 1.077
6.0568755 1.055
6.0568755 1.083
6.0579346 1.061
6.0579346 1.05
6.0579346 1.127
6.0579346 1.119
6.0589937 1.154
6.0589937 1.194
6.0589937 1.093
6.0600528 1.155
6.0600528 1.114
6.0600528 1.116
6.0611119 1.148
6.0611119 1.095
6.0611119 1.108
6.062171 1.152
6.062171 1.154
6.062171 1.152
6.0632302 1.148
6.0632302 1.103
6.0632302 1.068
6.0642893 1.076
6.0642893 1.136
6.0642893 1.131
6.0653484 1.111
6.0653484 1.183
6.0653484 1.148
6.0653484 1.115
6.0664075 1.157
6.0664075 1.106
6.0664075 1.163
6.0674666 1.124
6.0674666 1.163
6.0674666 1.171
6.0685257 1.072
6.0685257 1.074
6.0685257 1.11
6.0695848 1.124
6.0695848 1.182
6.0695848 1.221
6.0706439 1.244
6.0706439 1.265
6.0706439 1.144
6.0706439 1.111
6.071703 1.137
6.071703 1.177
6.071703 1.223
6.0727621 1.167
6.0727621 1.258
6.0727621 1.313
6.0738213 1.223
6.0738213 1.275
6.0738213 1.242
6.0738213 1.266
6.0748804 1.284
6.0748804 1.163
6.0748804 1.091
6.0759395 1.083
6.0759395 1.126
6.0759395 1.115
6.0769986 1.087
6.0769986 1.15
6.0769986 1.139
6.0769986 1.092
6.0780577 1.08
6.0780577 1.114
6.0780577 1.128
6.0791168 1.039
6.0791168 1.066
6.0791168 1.064
6.0801759 1.029
6.0801759 1.087
6.0801759 1.173
6.0801759 1.224
6.081235 1.143
6.081235 1.132
6.081235 1.14
6.0822941 1.112
6.0822941 1.07
6.0822941 1.035
6.0833533 1.063
6.0833533 1.157
6.0833533 1.248
6.0833533 1.253
6.0844124 1.172
6.0844124 1.153
6.0844124 1.121
6.0854715 1.159
6.0854715 1.181
6.0854715 1.159
6.0854715 1.154
6.0865306 1.108
6.0865306 1.083
6.0865306 1.158
6.0875897 1.133
6.0875897 1.094
6.0875897 1.146
6.0875897 1.181
6.0886488 1.196
6.0886488 1.14
6.0886488 1.152
6.0897079 1.123
6.0897079 1.1
6.0897079 1.098
6.0897079 1.089
6.090767 1.183
6.090767 1.27
6.090767 1.203
6.0918261 1.188
6.0918261 1.162
6.0918261 1.174
6.0918261 1.202
6.0928852 1.17
6.0928852 1.154
6.0928852 1.041
6.0939444 1.084
6.0939444 1.151
6.0939444 1.056
6.0939444 1.12
6.0950035 1.131
6.0950035 1.084
6.0950035 1.127
6.0950035 1.115
6.0960626 1.155
6.0960626 1.086
6.0960626 1.08
6.0971217 1.113
6.0971217 1.073
6.0971217 1.067
6.0971217 1.118
6.0981808 1.119
6.0981808 1.036
6.0981808 1.065
6.0981808 1.194
6.0992399 1.125
6.0992399 1.087
6.0992399 1.142
6.100299 1.093
6.100299 1.131
6.100299 1.175
6.100299 1.215
6.1013581 1.181
6.1013581 1.215
6.1013581 1.238
6.1013581 1.275
6.1024172 1.284
6.1024172 1.196
6.1024172 1.176
6.1034763 1.174
6.1034763 1.208
6.1034763 1.198
6.1034763 1.091
6.1045355 1.078
6.1045355 1.17
6.1045355 1.168
6.1045355 1.151
6.1055946 1.12
6.1055946 1.037
6.1055946 1.017
6.1055946 1.106
6.1066537 1.089
6.1066537 1.153
6.1066537 1.143
6.1077128 1.078
6.1077128 1.09
6.1077128 1.051
6.1077128 0.997
6.1087719 1.061
6.1087719 1.04
6.1087719 1.045
6.1087719 1.195
6.109831 1.115
6.109831 1.068
6.109831 1.084
6.109831 1.1
6.1108901 1.21
6.1108901 1.171
6.1108901 1.105
6.1108901 1.185
6.1119492 1.201
6.1119492 1.285
6.1119492 1.283
6.1119492 1.228
6.1130083 1.166
6.1130083 1.099
6.1130083 1.112
6.1130083 1.189
6.1140674 1.149
6.1140674 1.07
6.1140674 1.06
6.1151266 1.119
6.1151266 1.097
6.1151266 1.11
6.1151266 1.016
6.1161857 1.002
6.1161857 1.091
6.1161857 1.138
6.1161857 1.125
6.1172448 1.045
6.1172448 1.023
6.1172448 1.117
6.1172448 1.157
6.1183039 1.201
6.1183039 1.199
6.1183039 1.227
6.1183039 1.236
6.119363 1.23
6.119363 1.255
6.119363 1.225
6.119363 1.278
6.1204221 1.252
6.1204221 1.054
6.1204221 0.974
6.1204221 0.986
6.1214812 1.066
6.1214812 1.161
6.1214812 1.096
6.1214812 1.062
6.1225403 1.051
6.1225403 1.104
6.1225403 1.184
6.1225403 1.119
6.1225403 1.017
6.1235994 1.102
6.1235994 1.083
6.1235994 1.088
6.1235994 1.137
6.1246585 1.135
6.1246585 1.144
6.1246585 1.17
6.1246585 1.231
6.1257177 1.212
6.1257177 1.194
6.1257177 1.159
6.1257177 1.104
6.1267768 1.086
6.1267768 1.18
6.1267768 1.217
6.1267768 1.182
6.1278359 1.2
6.1278359 1.25
6.1278359 1.211
6.1278359 1.233
6.128895 1.258
6.128895 1.284
6.128895 1.14
6.128895 1.125
6.1299541 1.134
6.1299541 1.209
6.1299541 1.219
6.1299541 1.204
6.1299541 1.267
6.1310132 1.24
6.1310132 1.278
6.1310132 1.238
6.1310132 1.223
6.1320723 1.229
6.1320723 1.222
6.1320723 1.186
6.1320723 1.101
6.1331314 1.036
6.1331314 1.087
6.1331314 1.072
