# Supplementary material for: Structural motifs of gold cluster anions with 17 to 69 atoms
Source: Nat Commun. 2026 Apr 10;17:5099. doi: 10.1038/s41467-026-71649-9 (PMC13246909; doi:10.1038/s41467-026-71649-9)
Supplement: Supplementary file 5 — Source Data [file 41467_2026_71649_MOESM5_ESM.zip › Figure1/PBE0-SO.dat]

Theoretical data (PBE0/SO panel)
11.03 0
11.021692 0
11.013383 0
11.005075 0
10.996767 0
10.988458 0
10.98015 0
10.971842 0
10.963534 0
10.955225 0
10.946917 0
10.938609 0
10.9303 0
10.921992 0
10.913684 0
10.905375 0
10.897067 0
10.888759 0
10.88045 0
10.872142 0
10.863834 0
10.855526 0
10.847217 0
10.838909 0
10.830601 0
10.822292 0
10.813984 0
10.805676 0
10.797367 0
10.789059 0
10.780751 0
10.772442 0
10.764134 0
10.755826 0
10.747518 0
10.739209 2.2517998e-08
10.730901 9.0071993e-08
10.722593 4.2784196e-07
10.714284 1.9365478e-06
10.705976 8.1289973e-06
10.697668 3.1412607e-05
10.689359 0.00011126143
10.681051 0.00036163905
10.672743 0.0010783194
10.664434 0.0029498127
10.656126 0.0074039628
10.647818 0.017054209
10.63951 0.036059241
10.631201 0.070021021
10.622893 0.12497633
10.614585 0.20531956
10.606276 0.31122661
10.597968 0.43701118
10.58966 0.57206506
10.581351 0.70490564
10.573043 0.82858568
10.564735 0.94382978
10.556426 1.0567046
10.548118 1.1709864
10.53981 1.2797171
10.531502 1.3622842
10.523193 1.390584
10.514885 1.3418561
10.506577 1.210917
10.498268 1.0145228
10.48996 0.78551102
10.481652 0.56049876
10.473343 0.36796877
10.465035 0.22204503
10.456727 0.12308932
10.448418 0.062662387
10.44011 0.029289881
10.431802 0.012569051
10.423493 0.0049514601
10.415185 0.0017905637
10.406877 0.00059438508
10.398569 0.0001811573
10.39026 5.0890676e-05
10.381952 1.4186339e-05
10.373644 8.1515153e-06
10.365335 2.0851666e-05
10.357027 7.3723926e-05
10.348719 0.00024616676
10.34041 0.00075525366
10.332102 0.0021258792
10.323794 0.0054896402
10.315485 0.01300572
10.307177 0.028271955
10.298869 0.056401168
10.290561 0.10329564
10.282252 0.17378668
10.273944 0.26890933
10.265636 0.38352371
10.257327 0.50614493
10.249019 0.62234829
10.240711 0.72115004
10.232402 0.80122901
10.224094 0.87266095
10.215786 0.95154298
10.207477 1.0491367
10.199169 1.1613835
10.190861 1.2656519
10.182553 1.3280196
10.174244 1.3181702
10.165936 1.2241892
10.157628 1.059518
10.149319 0.85905127
10.141011 0.66743047
10.132703 0.52590098
10.124394 0.46303136
10.116086 0.49090315
10.107778 0.60528568
10.099469 0.78770304
10.091161 1.008574
10.082853 1.2317823
10.074545 1.4208198
10.066236 1.5454309
10.057928 1.5868704
10.04962 1.5403383
10.041311 1.4144468
10.033003 1.228599
10.024695 1.0093092
10.016386 0.78615108
10.008078 0.58784801
9.99977 0.43908928
9.991461 0.35844708
9.983153 0.3570164
9.974845 0.43672727
9.966537 0.58769906
9.958228 0.78572958
9.94992 0.99278159
9.941612 1.1631964
9.933303 1.2555044
9.924995 1.2456341
9.916687 1.1351409
9.908378 0.9499236
9.90007 0.72991188
9.891762 0.51497074
9.883453 0.33360153
9.875145 0.19845589
9.866837 0.10851158
9.858529 0.05484067
9.85022 0.026505846
9.841912 0.014555837
9.833604 0.013829609
9.825295 0.023238371
9.816987 0.045198711
9.808679 0.084392323
9.80037 0.14564157
9.792062 0.23085519
9.783754 0.33575866
9.775445 0.44800012
9.767137 0.54837948
9.758829 0.61579289
9.750521 0.6343636
9.742212 0.59950376
9.733904 0.51975136
9.725596 0.41338012
9.717287 0.30161618
9.708979 0.2018909
9.700671 0.12398653
9.692362 0.06990064
9.684054 0.036315203
9.675746 0.017813606
9.667437 0.0094534384
9.659129 0.0082521708
9.650821 0.01384393
9.642513 0.028718081
9.634204 0.058167412
9.625896 0.1096695
9.617588 0.19124108
9.609279 0.30858633
9.600971 0.46160626
9.592663 0.64167236
9.584354 0.83136523
9.576046 1.0076672
9.567738 1.1480192
9.559429 1.2370021
9.551121 1.2706809
9.542813 1.2564519
9.534505 1.2083408
9.526196 1.1401518
9.517888 1.0602381
9.50958 0.97089065
9.501271 0.87256306
9.492963 0.77001389
9.484655 0.67609972
9.476346 0.61039905
9.468038 0.59305944
9.45973 0.63704826
9.451421 0.74267952
9.443113 0.89679279
9.434805 1.076472
9.426496 1.2552296
9.418188 1.4090974
9.40988 1.5210147
9.401572 1.5833161
9.393263 1.5987877
9.384955 1.5802555
9.376647 1.5478302
9.368338 1.5231605
9.36003 1.5217969
9.351722 1.5468192
9.343413 1.5872185
9.335105 1.6222811
9.326797 1.6297888
9.318488 1.5938371
9.31018 1.509001
9.301872 1.3804308
9.293564 1.2217187
9.285255 1.0523442
9.276947 0.89487473
9.268639 0.77097451
9.26033 0.69603558
9.252022 0.67420265
9.243714 0.69671904
9.235405 0.74540935
9.227097 0.80016975
9.218789 0.8466278
9.21048 0.87983838
9.202172 0.90248964
9.193864 0.91979521
9.185556 0.93519608
9.177247 0.94968401
9.168939 0.96425241
9.160631 0.98262662
9.152322 1.0118901
9.144014 1.0609482
9.135706 1.1383103
9.127397 1.2499944
9.119089 1.3967929
9.110781 1.5701857
9.102472 1.748511
9.094164 1.8973056
9.085856 1.9769464
9.077548 1.9563975
9.069239 1.8270077
9.060931 1.60889
9.052623 1.3458422
9.044314 1.0907352
9.036006 0.88791482
9.027698 0.75998782
9.019389 0.70373646
9.011081 0.69582091
9.002773 0.7052986
8.994464 0.70781373
8.986156 0.6959898
8.977848 0.68215679
8.96954 0.69258386
8.961231 0.75567215
8.952923 0.88870511
8.944615 1.0880483
8.936306 1.3263831
8.927998 1.5583339
8.91969 1.7332338
8.911381 1.8111698
8.903073 1.7766047
8.894765 1.6439456
8.886456 1.4521703
8.878148 1.2503601
8.86984 1.0804505
8.861532 0.96504986
8.853223 0.90556834
8.844915 0.89038452
8.836607 0.90746384
8.828298 0.95381851
8.81999 1.0366043
8.811682 1.1659266
8.803373 1.3443179
8.795065 1.5594813
8.786757 1.7845838
8.778448 1.9858439
8.77014 2.1331925
8.761832 2.2085328
8.753524 2.2079826
8.745215 2.138153
8.736907 2.0097791
8.728599 1.8329619
8.72029 1.6164669
8.711982 1.3703195
8.703674 1.1086439
8.695365 0.84983177
8.687057 0.61336057
8.678749 0.4150673
8.67044 0.26365137
8.662132 0.16021119
8.653824 0.10068858
8.645516 0.079557078
8.637207 0.092679667
8.628899 0.1378836
8.620591 0.21298372
8.612282 0.31229219
8.603974 0.4236712
8.595666 0.52836936
8.587357 0.60477968
8.579049 0.63509575
8.570741 0.61181842
8.562432 0.5406761
8.554124 0.43830923
8.545816 0.32595095
8.537508 0.2223576
8.529199 0.13914887
8.520891 0.079879513
8.512583 0.042064836
8.504274 0.020320332
8.495966 0.0090047223
8.487658 0.0036604807
8.479349 0.0013650185
8.471041 0.00046695573
8.462733 0.00014659217
8.454424 4.2559016e-05
8.446116 1.2880295e-05
8.437808 1.0088063e-05
8.429499 2.9431024e-05
8.421191 0.00010333509
8.412883 0.00033936875
8.404575 0.0010249067
8.396266 0.0028449239
8.387958 0.0072614239
8.37965 0.017053105
8.371341 0.036876149
8.363033 0.073493409
8.354725 0.13514048
8.346416 0.22956552
8.338108 0.36076988
8.3298 0.52532229
8.321491 0.70987791
8.313183 0.89160126
8.304875 1.0422595
8.296567 1.1351476
8.288258 1.1525685
8.27995 1.0911057
8.271642 0.96266574
8.263333 0.79088384
8.255025 0.60428169
8.246717 0.42875996
8.238408 0.28206556
8.2301 0.17177643
8.221792 0.096696652
8.213483 0.050247359
8.205175 0.02407478
8.196867 0.01062496
8.188559 0.0043156869
8.18025 0.0016122661
8.171942 0.00055365002
8.163634 0.00017469463
8.155325 5.0642978e-05
8.147017 1.3488281e-05
8.138709 3.4002177e-06
8.1304 1.3285619e-06
8.122092 2.7697138e-06
8.113784 1.0831157e-05
8.105475 4.0982757e-05
8.097167 0.000142629
8.088859 0.00045533644
8.080551 0.0013335609
8.072242 0.0035828162
8.063934 0.0088301628
8.055626 0.019964029
8.047317 0.041405982
8.039009 0.078779442
8.030701 0.13749841
8.022392 0.22014944
8.014084 0.32334969
8.005776 0.43567469
7.997467 0.53850189
7.989159 0.61058644
7.980851 0.63509996
7.972543 0.60599916
7.964234 0.5304409
7.955926 0.42592886
7.947618 0.31374203
7.939309 0.21200549
7.931001 0.13142614
7.922693 0.074769234
7.914384 0.039125585
7.906076 0.019122036
7.897768 0.009589965
7.889459 0.007157706
7.881151 0.011008689
7.872843 0.023290681
7.864535 0.049420971
7.856226 0.098058496
7.847918 0.18011762
7.83961 0.30619431
7.831301 0.48237114
7.822993 0.7054454
7.814685 0.9596071
7.806376 1.2166863
7.798068 1.4408994
7.78976 1.5970247
7.781451 1.6592808
7.773143 1.6178373
7.764835 1.4809313
7.756527 1.272241
7.748218 1.0246446
7.73991 0.77236702
7.731602 0.54378065
7.723293 0.35677426
7.714985 0.21765138
7.706677 0.12322587
7.698368 0.064729021
7.69006 0.031845111
7.681752 0.015696981
7.673443 0.010478052
7.665135 0.014110836
7.656827 0.028482836
7.648519 0.059474492
7.64021 0.11640001
7.631902 0.21003706
7.623594 0.34859568
7.615285 0.53206665
7.606977 0.74709861
7.598669 0.96577877
7.59036 1.1510205
7.582052 1.2681923
7.573744 1.2985388
7.565435 1.2476497
7.557127 1.1439149
7.548819 1.0271208
7.540511 0.93293629
7.532202 0.88132441
7.523894 0.87436603
7.515586 0.90325178
7.507277 0.9589303
7.498969 1.0392683
7.490661 1.1483566
7.482352 1.2888256
7.474044 1.4524154
7.465736 1.6150917
7.457427 1.7404233
7.449119 1.7904647
7.440811 1.7394417
7.432503 1.5839874
7.424194 1.3451912
7.415886 1.0615886
7.407578 0.77648477
7.399269 0.52536061
7.390961 0.32833356
7.382653 0.18947153
7.374344 0.10135903
7.366036 0.05161258
7.357728 0.028462997
7.349419 0.024084147
7.341111 0.035742255
7.332803 0.065389249
7.324494 0.11820134
7.316186 0.20037938
7.307878 0.31672161
7.29957 0.46892299
7.291261 0.65558731
7.282953 0.87396544
7.274645 1.1217784
7.266336 1.3965897
7.258028 1.6915387
7.24972 1.9895939
7.241411 2.2612732
7.233103 2.470014
7.224795 2.584603
7.216486 2.5925155
7.208178 2.5061424
7.19987 2.3575606
7.191562 2.1842991
7.183253 2.013772
7.174945 1.8544444
7.166637 1.6975658
7.158328 1.5274207
7.15002 1.3339542
7.141712 1.1212467
7.133403 0.90826062
7.125095 0.72247506
7.116787 0.5900822
7.108478 0.52713075
7.10017 0.53474215
7.091862 0.5995152
7.083554 0.69840267
7.075245 0.80597889
7.066937 0.90128718
7.058629 0.97180621
7.05032 1.0137082
7.042012 1.0296747
7.033704 1.0265131
7.025395 1.0138543
7.017087 1.0033257
7.008779 1.0067911
7.00047 1.0333871
6.992162 1.0868822
6.983854 1.1652494
6.975546 1.2627003
6.967237 1.3723124
6.958929 1.4868632
6.950621 1.5971122
6.942312 1.6892003
6.934004 1.7441396
6.925696 1.741532
6.917387 1.6671355
6.909079 1.5211925
6.900771 1.3232431
6.892462 1.1103479
6.884154 0.92860122
6.875846 0.82074674
6.867538 0.81404696
6.859229 0.91206942
6.850921 1.0926404
6.842613 1.3126522
6.834304 1.5187385
6.825996 1.6609754
6.817688 1.7053966
6.809379 1.6413228
6.801071 1.4816108
6.792763 1.2568038
6.784454 1.0061371
6.776146 0.76858321
6.767838 0.57600044
6.75953 0.44902136
6.751221 0.39535892
6.742913 0.41004293
6.734605 0.47755144
6.726296 0.57625467
6.717988 0.68520111
6.70968 0.79173583
6.701371 0.89666119
6.693063 1.0134137
6.684755 1.1601527
6.676446 1.3477745
6.668138 1.5699145
6.65983 1.8005048
6.651522 2.0004294
6.643213 2.1299421
6.634905 2.1610355
6.626597 2.0850967
6.618288 1.9144051
6.60998 1.6786735
6.601672 1.4185334
6.593363 1.1773076
6.585055 0.99212613
6.576747 0.88601833
6.568438 0.86327844
6.56013 0.90997584
6.551822 0.99970508
6.543514 1.1024847
6.535205 1.1934887
6.526897 1.2587352
6.518589 1.29653
6.51028 1.3152818
6.501972 1.3293693
6.493664 1.3547556
6.485355 1.4052649
6.477047 1.4894139
6.468739 1.607222
6.46043 1.7471453
6.452122 1.8848729
6.443814 1.9866553
6.435506 2.0184711
6.427197 1.9587463
6.418889 1.8088591
6.410581 1.5952775
6.402272 1.3609016
6.393964 1.1490077
6.385656 0.98741381
6.377347 0.88043945
6.369039 0.81201122
6.360731 0.75746078
6.352422 0.69747117
6.344114 0.62726599
6.335806 0.55726085
6.327497 0.50592855
6.319189 0.48911296
6.310881 0.51105509
6.302573 0.5610727
6.294264 0.6171608
6.285956 0.65486626
6.277648 0.65759441
6.269339 0.62387427
6.261031 0.56847346
6.252723 0.51709883
6.244414 0.49728864
6.236106 0.52947841
6.227798 0.6215482
6.219489 0.76804748
6.211181 0.95298879
6.202873 1.1537959
6.194565 1.3443845
6.186256 1.4971861
6.177948 1.5858073
6.16964 1.5901268
6.161331 1.5034184
6.153023 1.3382114
6.144715 1.1267652
6.136406 0.91437617
6.128098 0.74757964
6.11979 0.66174837
6.111481 0.67223338
6.103173 0.77114044
6.094865 0.93000717
6.086557 1.1076833
6.078248 1.2617857
6.06994 1.3605658
6.061632 1.390805
6.053323 1.3582208
6.045015 1.2803495
6.036707 1.1760907
6.028398 1.0579496
6.02009 0.93089994
6.011782 0.79719154
6.003473 0.66273427
5.995165 0.54039027
5.986857 0.44822145
5.978549 0.40402227
5.97024 0.41910703
5.961932 0.49395332
5.953624 0.61700405
5.945315 0.76676139
5.937007 0.91654546
5.928699 1.0407654
5.92039 1.1212382
5.912082 1.1520751
5.903774 1.1418225
5.895465 1.1117259
5.887157 1.0894476
5.878849 1.0989472
5.870541 1.1495896
5.862232 1.2295101
5.853924 1.3077753
5.845616 1.3460715
5.837307 1.3153106
5.828999 1.2092009
5.820691 1.0480623
5.812382 0.87135702
5.804074 0.72311352
5.795766 0.6371552
5.787457 0.62781282
5.779149 0.68827416
5.770841 0.79539228
5.762533 0.9180419
5.754224 1.0260208
5.745916 1.0974158
5.737608 1.123553
5.729299 1.111389
5.720991 1.0830014
5.712683 1.0711264
5.704374 1.1097668
5.696066 1.2208849
5.687758 1.401566
5.679449 1.6183664
5.671141 1.8141697
5.662833 1.9272299
5.654525 1.9150275
5.646216 1.7717646
5.637908 1.5308656
5.6296 1.2514921
5.621291 0.99601749
5.612983 0.80886897
5.604675 0.70490729
5.596366 0.67003472
5.588058 0.67153397
5.57975 0.6727594
5.571441 0.64638087
5.563133 0.58182774
5.554825 0.4853004
5.546517 0.37384707
5.538208 0.26722653
5.5299 0.18148595
5.521592 0.12639481
5.513283 0.1063324
5.504975 0.12245909
5.496667 0.17384557
5.488358 0.25651346
5.48005 0.36120344
5.471742 0.47206364
5.463433 0.56845576
5.455125 0.63046549
5.446817 0.64626006
5.438509 0.61771593
5.4302 0.56105259
5.421892 0.5015295
5.413584 0.46418165
5.405275 0.46439622
5.396967 0.50210628
5.388659 0.56184585
5.38035 0.61867506
5.372042 0.6477515
5.363734 0.63380497
5.355425 0.57672989
5.347117 0.49124688
5.338809 0.40131655
5.330501 0.3320994
5.322192 0.302569
5.313884 0.32065643
5.305576 0.38138918
5.297267 0.46793862
5.288959 0.55558411
5.280651 0.61829816
5.272342 0.63645408
5.264034 0.60287554
5.255726 0.52449556
5.247417 0.4187916
5.239109 0.30681793
5.230801 0.20622791
5.222492 0.12716931
5.214184 0.071941491
5.205876 0.037336777
5.197568 0.017776789
5.189259 0.0077647912
5.180951 0.0031115145
5.172643 0.001144117
5.164334 0.00038715194
5.156026 0.00012533518
5.147718 5.7465931e-05
5.139409 9.392257e-05
5.131101 0.00028377181
5.122793 0.00085570645
5.114484 0.0023825168
5.106176 0.0060884389
5.097868 0.014274046
5.08956 0.030700611
5.081251 0.060576477
5.072943 0.10965241
5.064635 0.18209143
5.056326 0.27740739
5.048018 0.3877071
5.03971 0.49710341
5.031401 0.58471867
5.023093 0.63096379
5.014785 0.62462475
5.006476 0.56727179
4.998168 0.47262911
4.98986 0.3612494
4.981552 0.25330973
4.973243 0.16295208
4.964935 0.096176036
4.956627 0.052110003
4.948318 0.026021844
4.94001 0.012299713
4.931702 0.0064258936
4.923393 0.0058813859
4.915085 0.010408449
4.906777 0.022028367
4.898468 0.044861437
4.89016 0.084410878
4.881852 0.1458484
4.873544 0.2312051
4.865235 0.33622508
4.856927 0.4485302
4.848619 0.54888467
4.84031 0.61616708
4.832002 0.63451979
4.823694 0.59941384
4.815385 0.51947821
4.807077 0.41311287
4.798769 0.30176072
4.79046 0.20331505
4.782152 0.12855816
4.773844 0.081441047
4.765536 0.061950999
4.757227 0.069369193
4.748919 0.10400563
4.740611 0.16651449
4.732302 0.25513968
4.723994 0.36240372
4.715686 0.47343112
4.707377 0.56774097
4.699069 0.62471119
4.690761 0.63066448
4.682452 0.58411282
4.674144 0.49633151
4.665836 0.38692179
4.657528 0.27672663
4.649219 0.18157593
4.640911 0.10931173
4.632603 0.060398675
4.624294 0.030703651
4.615986 0.014599477
4.607678 0.0071972476
4.599369 0.005460592
4.591061 0.0085668598
4.582753 0.017961706
4.574444 0.037255375
4.566136 0.071706268
4.557828 0.12681736
4.54952 0.20579514
4.541211 0.30636707
4.532903 0.41840823
4.524595 0.52425764
4.516286 0.60280472
4.507978 0.63646151
4.49967 0.61813497
4.491361 0.5548015
4.483053 0.4658689
4.474745 0.37718318
4.466436 0.31343781
4.458128 0.29174938
4.44982 0.31780137
4.441512 0.38469588
4.433203 0.47438403
4.424895 0.56179575
4.416587 0.62144014
4.408278 0.63493745
4.39997 0.59666631
4.391662 0.51489582
4.383353 0.40779737
4.375045 0.29635699
4.366737 0.19760509
4.358428 0.12088742
4.35012 0.067851502
4.341812 0.034940682
4.333504 0.01650808
4.325195 0.0071557244
4.316887 0.0028458021
4.308579 0.0010383499
4.30027 0.00034758782
4.291962 0.00010675783
4.283654 3.0084046e-05
4.275345 7.7687094e-06
4.267037 1.8464758e-06
4.258729 4.0532397e-07
4.25042 9.0071993e-08
4.242112 2.2517998e-08
4.233804 0
4.225495 0
4.217187 0
4.208879 0
4.200571 0
4.192262 0
4.183954 0
4.175646 0
4.167337 0
4.159029 0
4.150721 0
4.142412 0
4.134104 0
4.125796 0
4.117487 0
4.109179 0
4.100871 0
4.092563 0
4.084254 0
4.075946 0
4.067638 0
4.059329 0
4.051021 0
4.042713 0
4.034404 0
4.026096 0
4.017788 0
4.009479 0
4.001171 0
3.992863 0
3.984555 0
3.976246 0
3.967938 0
3.95963 0
3.951321 0
3.943013 0
3.934705 0
3.926396 2.2517998e-08
3.918088 1.3510799e-07
3.90978 6.7553994e-07
3.901471 2.8597858e-06
3.893163 1.1281517e-05
3.884855 4.0870167e-05
3.876547 0.00013585108
3.868238 0.00041424109
3.85993 0.0011592265
3.851622 0.0029779377
3.843313 0.007024512
3.835005 0.015222437
3.826697 0.030326609
3.818388 0.055600428
3.81008 0.093947633
3.801772 0.1466057
3.793463 0.21189544
3.785155 0.28474894
3.776847 0.35750166
3.768539 0.42173625
3.76023 0.47027157
3.751922 0.49831729
3.743614 0.50351455
3.735305 0.48546766
3.726997 0.44560855
3.718689 0.3875994
3.71038 0.31762942
3.702072 0.24377987
3.693764 0.17431236
3.685455 0.11562454
3.677147 0.070914828
3.668839 0.040118268
3.660531 0.020898661
3.652222 0.010012515
3.643914 0.0044081458
3.635606 0.0017824121
3.627297 0.00066166886
3.618989 0.00022542768
3.610681 7.0481334e-05
3.602372 2.0221162e-05
3.594064 5.3142476e-06
3.585756 1.2835259e-06
3.577447 2.9273398e-07
3.569139 6.7553994e-08
3.560831 0
3.552523 0
3.544214 0
3.535906 0
3.527598 0
3.519289 0
3.510981 0
3.502673 0
3.494364 0
3.486056 0
3.477748 0
3.469439 0
3.461131 0
3.452823 0
3.444515 0
3.436206 0
3.427898 0
3.41959 0
3.411281 0
3.402973 0
3.394665 0
3.386356 0
3.378048 0
3.36974 0
3.361431 0
3.353123 0
3.344815 0
3.336507 0
3.328198 0
3.31989 0
3.311582 0
3.303273 0
3.294965 0
3.286657 0
3.278348 0
3.27004 0
3.261732 0
3.253423 0
3.245115 0
3.236807 0
3.228498 0
3.22019 0
3.211882 0
3.203574 0
3.195265 0
3.186957 0
3.178649 0
3.17034 0
3.162032 0
3.153724 0
3.145415 0
3.137107 0
3.128799 0
3.12049 0
3.112182 0
3.103874 0
3.095566 0
3.087257 0
3.078949 0
3.070641 0
3.062332 0
3.054024 0
3.045716 0
3.037407 0
3.029099 0
3.020791 0
3.012482 0
3.004174 0
2.995866 0
2.987558 0
2.979249 0
2.970941 0
2.962633 0
2.954324 0
2.946016 0
2.937708 0
2.929399 0
2.921091 0
2.912783 0
2.904474 0
2.896166 0
2.887858 0
2.87955 0
2.871241 0
2.862933 0
2.854625 0
2.846316 0
2.838008 0
2.8297 0
2.821391 0
2.813083 0
2.804775 0
2.796466 0
2.788158 0
2.77985 0
2.771542 0
2.763233 0
2.754925 0
2.746617 0
2.738308 0
2.73 0
