# Supplementary material for: Structural motifs of gold cluster anions with 17 to 69 atoms
Source: Nat Commun. 2026 Apr 10;17:5099. doi: 10.1038/s41467-026-71649-9 (PMC13246909; doi:10.1038/s41467-026-71649-9)
Supplement: Supplementary file 5 — Source Data [file 41467_2026_71649_MOESM5_ESM.zip › Figure1/PBE0.dat]

Theoretical data (PBE0 panel)
11.02 2.1199344e-05
11.011692 5.5052002e-06
11.003383 1.3114482e-06
10.995075 2.8823038e-07
10.986767 5.7646075e-08
10.978458 1.4411519e-08
10.97015 0
10.961842 0
10.953534 0
10.945225 0
10.936917 0
10.928609 0
10.9203 0
10.911992 0
10.903684 0
10.895375 0
10.887067 0
10.878759 0
10.87045 0
10.862142 0
10.853834 0
10.845526 0
10.837217 0
10.828909 0
10.820601 0
10.812292 0
10.803984 0
10.795676 0
10.787367 0
10.779059 0
10.770751 0
10.762442 0
10.754134 0
10.745826 0
10.737518 0
10.729209 0
10.720901 0
10.712593 0
10.704284 0
10.695976 0
10.687668 0
10.679359 0
10.671051 0
10.662743 0
10.654434 0
10.646126 0
10.637818 0
10.62951 0
10.621201 0
10.612893 0
10.604585 0
10.596276 0
10.587968 0
10.57966 0
10.571351 0
10.563043 0
10.554735 0
10.546426 0
10.538118 4.3234556e-08
10.52981 2.0176126e-07
10.521502 9.7998328e-07
10.513193 4.2802211e-06
10.504885 1.7135296e-05
10.496577 6.3064806e-05
10.488268 0.00021334812
10.47996 0.00066360721
10.471652 0.0018987752
10.463343 0.0049995
10.455035 0.012119006
10.446727 0.027060177
10.438418 0.055692061
10.43011 0.10572527
10.421802 0.18529567
10.413493 0.30011583
10.405185 0.44972189
10.396877 0.62427774
10.388569 0.80385309
10.38026 0.96148507
10.371952 1.0696925
10.363644 1.1082764
10.355335 1.0703449
10.347027 0.96415756
10.338719 0.81021348
10.33041 0.63498125
10.322102 0.4637981
10.313794 0.3153871
10.305485 0.19940355
10.297177 0.11704639
10.288869 0.063688623
10.280561 0.032077749
10.272252 0.014934369
10.263944 0.0064190922
10.255636 0.0025444257
10.247327 0.00092925473
10.239019 0.00031244173
10.230711 9.6643645e-05
10.222402 2.7482766e-05
10.214094 7.1913479e-06
10.205786 1.7293823e-06
10.197477 3.7469949e-07
10.189169 8.6469113e-08
10.180861 5.7646075e-08
10.172553 1.8734974e-07
10.164244 8.6469113e-07
10.155936 3.7325834e-06
10.147628 1.4714161e-05
10.139319 5.3207327e-05
10.131011 0.00017646905
10.122703 0.00053694437
10.114394 0.0014986971
10.106086 0.0038373407
10.097778 0.0090130936
10.089469 0.019419911
10.081161 0.038384187
10.072853 0.069598081
10.064545 0.11577087
10.056236 0.17668535
10.047928 0.24745797
10.03962 0.31823069
10.031311 0.37626572
10.023003 0.41031149
10.014695 0.4156709
10.006386 0.39758309
9.998078 0.3709921
9.98977 0.35630317
9.981461 0.37242493
9.973153 0.42945624
9.964845 0.52360458
9.956537 0.63646363
9.948228 0.73962682
9.93992 0.80369309
9.931612 0.80854188
9.923303 0.75061517
9.914995 0.64401943
9.906687 0.51528716
9.898378 0.39475283
9.89007 0.3086303
9.881762 0.27447702
9.873453 0.30013187
9.865145 0.38439137
9.856837 0.51767327
9.848529 0.68225182
9.84022 0.85306472
9.831912 1.0005333
9.823604 1.0960118
9.815295 1.1188531
9.806987 1.0625795
9.798679 0.93730396
9.79037 0.7668625
9.782062 0.581592
9.773754 0.40987399
9.765445 0.27204151
9.757137 0.17870027
9.748829 0.1329865
9.740521 0.13433214
9.732212 0.18092917
9.723904 0.26928084
9.715596 0.39127451
9.707287 0.53108372
9.698979 0.66487461
9.690671 0.76511428
9.682362 0.80859139
9.674054 0.78459283
9.665746 0.69894705
9.657437 0.57163779
9.649129 0.42921123
9.640821 0.29586417
9.632513 0.18723297
9.624204 0.10877725
9.615896 0.058017273
9.607588 0.028408361
9.599279 0.012773088
9.590971 0.0052845598
9.582663 0.0020515229
9.574354 0.00087764708
9.566046 0.00077838054
9.557738 0.0016145369
9.549429 0.0039735151
9.541121 0.0092689557
9.532813 0.019904181
9.524505 0.039223514
9.516196 0.070907569
9.507888 0.11758923
9.49958 0.17888319
9.491271 0.24963097
9.482963 0.31956138
9.474655 0.3752641
9.466346 0.40424688
9.458038 0.39946913
9.44973 0.36211515
9.441421 0.30111824
9.433113 0.22969648
9.424805 0.16073059
9.416496 0.10317385
9.408188 0.060752983
9.39988 0.032816527
9.391572 0.016260906
9.383263 0.0073913942
9.374955 0.0030822636
9.366647 0.0011802169
9.358338 0.00041953372
9.35003 0.00015668203
9.341722 0.00012558197
9.333413 0.00030084046
9.325105 0.00089854379
9.316797 0.0025393384
9.308488 0.0066048135
9.30018 0.015778408
9.291872 0.034625317
9.283564 0.069830006
9.275255 0.12950235
9.266947 0.22103768
9.258639 0.3476155
9.25033 0.50445784
9.242022 0.67683401
9.233714 0.8416349
9.225405 0.97278893
9.217097 1.0486111
9.208789 1.057892
9.20048 1.0021908
9.192172 0.8939334
9.183864 0.75193107
9.175556 0.59652368
9.167247 0.4458002
9.158939 0.31330548
9.150631 0.20714211
9.142322 0.13037587
9.134014 0.082644137
9.125706 0.062578864
9.117397 0.070259368
9.109089 0.10869724
9.100781 0.18348047
9.092472 0.30020104
9.084164 0.46015812
9.075856 0.65590298
9.067548 0.8689593
9.059239 1.0717744
9.050931 1.2342756
9.042623 1.332943
9.034314 1.3585706
9.026006 1.3192044
9.017698 1.2370682
9.009389 1.1410497
9.001081 1.0577866
8.992773 1.0041099
8.984464 0.98260606
8.976156 0.98135882
8.967848 0.97837926
8.95954 0.94993448
8.951231 0.87996003
8.942923 0.76645915
8.934615 0.62182601
8.926306 0.46719324
8.917998 0.32408407
8.90969 0.20764269
8.901381 0.12410569
8.893073 0.072451129
8.884765 0.048212209
8.876456 0.047101441
8.868148 0.066936302
8.85984 0.10751558
8.851532 0.16902367
8.843223 0.25009508
8.834915 0.34677396
8.826607 0.4530697
8.818298 0.56267923
8.80999 0.67036765
8.801682 0.77149312
8.793373 0.85966038
8.785065 0.92452689
8.776757 0.95249011
8.768448 0.93126939
8.76014 0.85630253
8.751832 0.73494667
8.743524 0.58548496
8.735215 0.4312087
8.726907 0.29282859
8.718599 0.18304043
8.71029 0.10521975
8.701982 0.055670703
8.693674 0.027380603
8.685365 0.013359031
8.677057 0.0086996863
8.668749 0.011518551
8.66044 0.023334267
8.652132 0.049249953
8.643824 0.097760869
8.635516 0.17953216
8.627207 0.30445628
8.618899 0.47698628
8.610591 0.69103698
8.602282 0.9269404
8.593974 1.152977
8.585666 1.3322847
8.577357 1.4331293
8.569049 1.4383667
8.560741 1.3500472
8.552432 1.1875531
8.544124 0.98079731
8.535816 0.76186841
8.527508 0.55832403
8.519199 0.38980112
8.510891 0.26795507
8.502583 0.1986352
8.494274 0.18467652
8.485966 0.22759985
8.477658 0.32696455
8.469349 0.47726912
8.461041 0.66392554
8.452733 0.86112383
8.444424 1.0343008
8.436116 1.1479329
8.427808 1.1762637
8.419499 1.1122279
8.411191 0.97005946
8.402883 0.78007208
8.394575 0.57811786
8.386266 0.39469043
8.377958 0.248126
8.36965 0.14357791
8.361341 0.076442846
8.353033 0.037433963
8.344725 0.016855179
8.336416 0.006976083
8.328108 0.0026532903
8.3198 0.00092715065
8.311491 0.00029759786
8.303183 8.7737327e-05
8.294875 2.3822241e-05
8.286567 6.2978337e-06
8.278258 3.1993572e-06
8.26995 8.1280966e-06
8.261642 3.0538008e-05
8.253333 0.00010882138
8.245025 0.00035668509
8.236717 0.0010739464
8.228408 0.0029700843
8.2201 0.0075453236
8.211792 0.017609348
8.203483 0.037757632
8.195175 0.074391222
8.186867 0.1347063
8.178559 0.22426589
8.17025 0.34350423
8.161942 0.4846324
8.153634 0.63117988
8.145325 0.76187099
8.137017 0.85836312
8.128709 0.91356134
8.1204 0.93577388
8.112092 0.94544486
8.103784 0.96521471
8.095475 1.0081822
8.087167 1.0706573
8.078859 1.1333328
8.070551 1.1701817
8.062242 1.1604518
8.053934 1.098092
8.045626 0.99488622
8.037317 0.87681274
8.029009 0.77575727
8.020701 0.71983846
8.012392 0.72550207
8.004084 0.79375206
7.995776 0.91158875
7.987467 1.0579142
7.979159 1.2112572
7.970851 1.3556849
7.962543 1.4821614
7.954234 1.5852819
7.945926 1.6582914
7.937618 1.6905455
7.929309 1.6700002
7.921001 1.5897497
7.912693 1.45444
7.904384 1.2818924
7.896076 1.0980292
7.887768 0.92744421
7.879459 0.78482142
7.871151 0.67191052
7.862843 0.58132448
7.854535 0.50441149
7.846226 0.43844639
7.837918 0.389326
7.82961 0.36877324
7.821301 0.38781749
7.812993 0.44972038
7.804685 0.54544617
7.796376 0.65374134
7.788068 0.74626619
7.77976 0.79623517
7.771451 0.78726594
7.763143 0.71864452
7.754835 0.60467542
7.746527 0.46863936
7.738218 0.33444714
7.72991 0.21978317
7.721602 0.13314328
7.713293 0.074862969
7.704985 0.040527439
7.696677 0.024798981
7.688368 0.024367025
7.68006 0.039577648
7.671752 0.074716418
7.663443 0.13686732
7.655135 0.23319364
7.646827 0.36686948
7.638519 0.53280493
7.63021 0.71518499
7.621902 0.8887858
7.613594 1.0245772
7.605285 1.0978786
7.596977 1.0957431
7.588669 1.0204672
7.58036 0.88804533
7.572052 0.72271242
7.563744 0.55008198
7.555435 0.39132819
7.547127 0.25986668
7.538819 0.16080448
7.530511 0.092536622
7.522202 0.049419548
7.513894 0.024445135
7.505586 0.011179303
7.497277 0.0047194121
7.488969 0.0018367192
7.480661 0.00065831818
7.472352 0.0002173257
7.464044 6.6984739e-05
7.455736 2.343313e-05
7.447427 2.5205746e-05
7.439119 7.6943099e-05
7.430811 0.0002581103
7.422503 0.00080684329
7.414194 0.0023237133
7.405886 0.0061647145
7.397578 0.015075515
7.389269 0.034012035
7.380961 0.070865113
7.372653 0.13651367
7.364344 0.24346235
7.356036 0.40255005
7.347728 0.61800446
7.339419 0.88225845
7.331111 1.1728318
7.322803 1.4535165
7.314494 1.6808057
7.306186 1.8143891
7.297878 1.828546
7.28957 1.7203858
7.281261 1.5116842
7.272953 1.2433832
7.264645 0.96472673
7.256336 0.72107412
7.248028 0.54457935
7.23972 0.45016459
7.231411 0.43671024
7.223103 0.49153791
7.214795 0.59574963
7.206486 0.72856156
7.198178 0.86985662
7.18987 1.0013239
7.181562 1.1073456
7.173253 1.1767496
7.164945 1.2055102
7.156637 1.1990912
7.148328 1.1725018
7.14002 1.1468604
7.131712 1.1428308
7.123403 1.172783
7.115095 1.2344196
7.106787 1.3087877
7.098478 1.3647053
7.09017 1.3692244
7.081862 1.300449
7.073554 1.1569128
7.065245 0.95886984
7.056937 0.74107491
7.048629 0.54115605
7.04032 0.38933197
7.032012 0.30317784
7.023704 0.28740059
7.015395 0.33608044
7.007087 0.43500455
6.998779 0.56369079
6.99047 0.69837047
6.982162 0.81700348
6.973854 0.90547001
6.965546 0.96206933
6.957237 0.99724926
6.948929 1.0276964
6.940621 1.0672666
6.932312 1.1194295
6.924004 1.1753423
6.915696 1.2186246
6.907387 1.2342739
6.899079 1.2170604
6.890771 1.1751845
6.882462 1.1275106
6.874154 1.0958279
6.865846 1.0957942
6.857538 1.1305347
6.849229 1.1893828
6.840921 1.2518546
6.832613 1.2948527
6.824304 1.3001438
6.815996 1.2595653
6.807688 1.176766
6.799379 1.0657701
6.791071 0.94742983
6.782763 0.8446733
6.774454 0.77695622
6.766146 0.75446068
6.757838 0.77359932
6.74953 0.81627833
6.741221 0.85469644
6.732913 0.86086078
6.724605 0.81698167
6.716296 0.72180324
6.707988 0.58989197
6.69968 0.44477508
6.691371 0.30997182
6.683063 0.20242011
6.674755 0.13067525
6.666446 0.097310581
6.658138 0.1030027
6.64983 0.14951524
6.641522 0.239796
6.633213 0.37495232
6.624905 0.54947172
6.616597 0.74731026
6.608288 0.9417936
6.59998 1.1010592
6.591672 1.1980529
6.583363 1.2210742
6.575055 1.1794639
6.566747 1.1006351
6.558438 1.0188463
6.55013 0.9606787
6.541822 0.93433267
6.533514 0.92812056
6.525205 0.91873352
6.516897 0.88470182
6.508589 0.81792269
6.50028 0.72760872
6.491972 0.63547438
6.483664 0.56565164
6.475355 0.53502271
6.467047 0.54845244
6.458739 0.59996995
6.45043 0.67758691
6.442122 0.76811712
6.433814 0.85962038
6.425506 0.94176321
6.417197 1.0062849
6.408889 1.0492363
6.400581 1.0740708
6.392272 1.0923577
6.383964 1.1193367
6.375656 1.1650219
6.367347 1.2256127
6.359039 1.2811355
6.350731 1.3021132
6.342422 1.2624987
6.334114 1.1520418
6.325806 0.98154945
6.317497 0.77884075
6.309189 0.57843125
6.300881 0.41065944
6.292573 0.29486498
6.284264 0.23787715
6.275956 0.23614448
6.267648 0.27901464
6.259339 0.35169275
6.251031 0.43777092
6.242723 0.52168181
6.234414 0.59094808
6.226106 0.63760318
6.217798 0.6584225
6.209489 0.65439871
6.201181 0.63026145
6.192873 0.59424712
6.184565 0.55738653
6.176256 0.5314679
6.167948 0.52593116
6.15964 0.54525308
6.151331 0.58843969
6.143023 0.65070766
6.134715 0.72562715
6.126406 0.80574781
6.118098 0.8815392
6.10979 0.94078233
6.101481 0.97098981
6.093173 0.96512202
6.084865 0.92749806
6.076557 0.87534346
6.068248 0.83350493
6.05994 0.82424988
6.051632 0.85757322
6.043323 0.92742934
6.035015 1.0156886
6.026707 1.1008492
6.018398 1.165915
6.01009 1.2011946
6.001782 1.2019887
5.993473 1.1649067
5.985165 1.0869208
5.976857 0.96815931
5.968549 0.81572034
5.96024 0.64469261
5.951932 0.47479783
5.943624 0.32444142
5.935315 0.20566057
5.927007 0.12251445
5.918699 0.073103236
5.91039 0.053526658
5.902082 0.061611246
5.893774 0.098811714
5.885465 0.16956437
5.877157 0.27818965
5.868849 0.42430324
5.860541 0.59860297
5.852232 0.78135659
5.843924 0.94523562
5.835616 1.0622251
5.827307 1.1121327
5.818999 1.0891529
5.810691 1.0037616
5.802382 0.87934084
5.794074 0.74501119
5.785766 0.62722249
5.777457 0.54268788
5.769149 0.49468978
5.760841 0.47385094
5.752533 0.46309634
5.744224 0.44493009
5.735916 0.4080688
5.727608 0.35073622
5.719299 0.27961856
5.710991 0.20565433
5.702683 0.13915179
5.694374 0.086497662
5.686066 0.049359769
5.677758 0.025848976
5.669449 0.012422311
5.661141 0.0054858311
5.652833 0.0022561809
5.644525 0.00096767584
5.636216 0.00074481612
5.627908 0.0014467003
5.6196 0.003676609
5.611291 0.0090269286
5.602983 0.020497964
5.594675 0.042850864
5.586366 0.082450115
5.578058 0.14606442
5.56975 0.23836207
5.561441 0.35858375
5.553133 0.4978521
5.544825 0.63908137
5.536517 0.76072818
5.528208 0.84361244
5.5199 0.8778074
5.511592 0.86585363
5.503283 0.82027506
5.494975 0.75673457
5.486667 0.68686779
5.478358 0.61485405
5.47005 0.53909129
5.461742 0.45697191
5.453433 0.36914303
5.445125 0.28066819
5.436817 0.19901779
5.428509 0.13079337
5.4202 0.079348641
5.411892 0.044327656
5.403584 0.02276847
5.395275 0.010742836
5.386967 0.0046536235
5.378659 0.0018501508
5.37035 0.00067496348
5.362042 0.00022591497
5.353734 6.9377052e-05
5.345425 1.954202e-05
5.337117 5.0440316e-06
5.328809 1.1961561e-06
5.320501 2.5940734e-07
5.312192 5.7646075e-08
5.303884 1.4411519e-08
5.295576 0
5.287267 0
5.278959 0
5.270651 0
5.262342 0
5.254034 0
5.245726 0
5.237417 0
5.229109 0
5.220801 0
5.212492 0
5.204184 0
5.195876 2.8823038e-08
5.187568 1.7293823e-07
5.179259 7.9263353e-07
5.170951 3.444353e-06
5.162643 1.3633297e-05
5.154334 4.9546802e-05
5.146026 0.00016515601
5.137718 0.00050502285
5.129409 0.0014165658
5.121101 0.0036449757
5.112793 0.0086035758
5.104484 0.01862905
5.096176 0.037002338
5.087868 0.067420933
5.07956 0.11269047
5.071251 0.1727852
5.062943 0.24302604
5.054635 0.31356385
5.046326 0.37113
5.038018 0.40295176
5.02971 0.40133492
5.021401 0.36668044
5.013093 0.30732328
5.004785 0.23628169
4.996476 0.16664474
4.988168 0.10781521
4.97986 0.063987533
4.971552 0.034836748
4.963243 0.017398292
4.954935 0.0079708237
4.946627 0.0033498567
4.938318 0.001291445
4.93001 0.00045671544
4.921702 0.00014816482
4.913393 4.4099248e-05
4.905085 1.2033618e-05
4.896777 3.0120074e-06
4.888468 6.917529e-07
4.88016 1.4411519e-07
4.871852 2.8823038e-08
4.863544 0
4.855235 0
4.846927 0
4.838619 0
4.83031 0
4.822002 0
4.813694 0
4.805385 0
4.797077 0
4.788769 4.3234556e-08
4.78046 1.8734974e-07
4.772152 9.223372e-07
4.763844 4.0208137e-06
4.755536 1.6155313e-05
4.747227 5.9764568e-05
4.738919 0.0002030583
4.730611 0.00063397712
4.722302 0.0018188634
4.713994 0.0047956923
4.705686 0.011621968
4.697377 0.025889847
4.689069 0.053021433
4.680761 0.099839025
4.672452 0.17287976
4.664144 0.27534744
4.655836 0.40352885
4.647528 0.5445377
4.639219 0.67754121
4.630911 0.77944939
4.622603 0.83358849
4.614294 0.83749917
4.605986 0.80546307
4.597678 0.76348628
4.589369 0.7383073
4.581061 0.74536713
4.572753 0.7815778
4.564444 0.82655016
4.556136 0.85177682
4.547828 0.83328314
4.53952 0.76162413
4.531211 0.64475907
4.522903 0.50329657
4.514595 0.36145218
4.506286 0.23856076
4.497978 0.14462126
4.48967 0.08050688
4.481361 0.041147379
4.473053 0.019307602
4.464745 0.0083171325
4.456436 0.0032890256
4.448128 0.0011939943
4.43982 0.00039788762
4.431512 0.00012171969
4.423203 3.4184123e-05
4.414895 8.805438e-06
4.406587 2.0896702e-06
4.398278 4.4675708e-07
4.38997 8.6469113e-08
4.381662 1.4411519e-08
4.373353 0
4.365045 0
4.356737 0
4.348428 0
4.34012 0
4.331812 0
4.323504 0
4.315195 0
4.306887 0
4.298579 0
4.29027 0
4.281962 0
4.273654 0
4.265345 0
4.257037 0
4.248729 0
4.24042 0
4.232112 0
4.223804 0
4.215495 0
4.207187 0
4.198879 0
4.190571 0
4.182262 0
4.173954 0
4.165646 0
4.157337 0
4.149029 0
4.140721 0
4.132412 0
4.124104 0
4.115796 0
4.107487 0
4.099179 0
4.090871 0
4.082563 0
4.074254 0
4.065946 0
4.057638 0
4.049329 0
4.041021 0
4.032713 0
4.024404 0
4.016096 0
4.007788 0
3.999479 0
3.991171 0
3.982863 0
3.974555 0
3.966246 0
3.957938 0
3.94963 0
3.941321 0
3.933013 0
3.924705 0
3.916396 0
3.908088 0
3.89978 0
3.891471 0
3.883163 1.4411519e-08
3.874855 7.2057594e-08
3.866547 3.8911101e-07
3.858238 1.7293823e-06
3.84993 7.1625248e-06
3.841622 2.7122478e-05
3.833313 9.4193687e-05
3.825005 0.00030009106
3.816697 0.00087698415
3.808388 0.0023510375
3.80008 0.005781714
3.791772 0.013043087
3.783463 0.026991795
3.775155 0.051240083
3.766847 0.089230792
3.758539 0.14254325
3.75023 0.20888413
3.741922 0.28079614
3.733614 0.34626114
3.725305 0.3916907
3.716997 0.4064524
3.708689 0.38690383
3.70038 0.33784949
3.692072 0.27062656
3.683764 0.19885864
3.675455 0.1340434
3.667147 0.082884493
3.658839 0.047014093
3.650531 0.024463006
3.642222 0.011676659
3.633914 0.0051127457
3.625606 0.0020535982
3.617297 0.00075666238
3.608989 0.00025574681
3.600681 7.9292176e-05
3.592372 2.2554027e-05
3.584064 5.8798997e-06
3.575756 1.4123288e-06
3.567447 3.0264189e-07
3.559139 5.7646075e-08
3.550831 1.4411519e-08
3.542523 0
3.534214 0
3.525906 0
3.517598 0
3.509289 0
3.500981 0
3.492673 0
3.484364 0
3.476056 0
3.467748 0
3.459439 0
3.451131 0
3.442823 0
3.434515 0
3.426206 0
3.417898 0
3.40959 0
3.401281 0
3.392973 0
3.384665 0
3.376356 0
3.368048 0
3.35974 0
3.351431 0
3.343123 0
3.334815 0
3.326507 0
3.318198 0
3.30989 0
3.301582 0
3.293273 0
3.284965 0
3.276657 0
3.268348 0
3.26004 0
3.251732 0
3.243423 0
3.235115 0
3.226807 0
3.218498 0
3.21019 0
3.201882 0
3.193574 0
3.185265 0
3.176957 0
3.168649 0
3.16034 0
3.152032 0
3.143724 0
3.135415 0
3.127107 0
3.118799 0
3.11049 0
3.102182 0
3.093874 0
3.085566 0
3.077257 0
3.068949 0
3.060641 0
3.052332 0
3.044024 0
3.035716 0
3.027407 0
3.019099 0
3.010791 0
3.002482 0
2.994174 0
2.985866 0
2.977558 0
2.969249 0
2.960941 0
2.952633 0
2.944324 0
2.936016 0
2.927708 0
2.919399 0
2.911091 0
2.902783 0
2.894474 0
2.886166 0
2.877858 0
2.86955 0
2.861241 0
2.852933 0
2.844625 0
2.836316 0
2.828008 0
2.8197 0
2.811391 0
2.803083 0
2.794775 0
2.786466 0
2.778158 0
2.76985 0
2.761542 0
2.753233 0
2.744925 0
2.736617 0
2.728308 0
2.72 0
