# Supplementary material for: Structural motifs of gold cluster anions with 17 to 69 atoms
Source: Nat Commun. 2026 Apr 10;17:5099. doi: 10.1038/s41467-026-71649-9 (PMC13246909; doi:10.1038/s41467-026-71649-9)
Supplement: Supplementary file 5 — Source Data [file 41467_2026_71649_MOESM5_ESM.zip › Figure1/PBEsol-SO.dat]

Theoretical data (PBESol/SO panel)
11.29 0
11.281491 0
11.272983 0
11.264474 0
11.255966 0
11.247457 0
11.238949 0
11.23044 0
11.221932 0
11.213423 0
11.204915 0
11.196406 0
11.187898 0
11.179389 0
11.170881 0
11.162372 0
11.153864 0
11.145355 0
11.136847 0
11.128338 0
11.11983 0
11.111321 7.7319726e-09
11.102813 3.8659863e-08
11.094304 1.9329932e-07
11.085796 9.2783671e-07
11.077287 4.1134094e-06
11.068779 1.6701061e-05
11.06027 6.2002688e-05
11.051762 0.00021020914
11.043253 0.00065104756
11.034745 0.0018419414
11.026236 0.0047603436
11.017728 0.011238268
11.009219 0.02423593
11.000711 0.047744042
10.992202 0.085916775
10.983694 0.14123294
10.975185 0.21207682
10.966677 0.29090396
10.958168 0.36450651
10.94966 0.41721524
10.941151 0.43622872
10.932643 0.41664633
10.924134 0.36351311
10.915626 0.28971556
10.907117 0.21092244
10.898609 0.14027264
10.8901 0.085216235
10.881592 0.047290175
10.873083 0.023972803
10.864575 0.011101095
10.856066 0.004695828
10.847558 0.0018145007
10.839049 0.00064047795
10.830541 0.00020651326
10.822032 6.0827429e-05
10.813524 1.6368586e-05
10.805015 4.0206258e-06
10.796507 9.046408e-07
10.787998 1.8556734e-07
10.779489 3.092789e-08
10.770981 7.7319726e-09
10.762472 0
10.753964 0
10.745455 0
10.736947 0
10.728438 0
10.71993 0
10.711421 0
10.702913 0
10.694404 0
10.685896 0
10.677387 0
10.668879 0
10.66037 0
10.651862 0
10.643353 0
10.634845 0
10.626336 0
10.617828 0
10.609319 0
10.600811 0
10.592302 0
10.583794 0
10.575285 0
10.566777 0
10.558268 0
10.54976 0
10.541251 0
10.532743 0
10.524234 0
10.515726 0
10.507217 0
10.498709 0
10.4902 0
10.481692 0
10.473183 0
10.464675 0
10.456166 0
10.447658 0
10.439149 0
10.430641 0
10.422132 0
10.413624 0
10.405115 0
10.396607 0
10.388098 0
10.37959 0
10.371081 0
10.362573 0
10.354064 0
10.345556 0
10.337047 0
10.328539 0
10.32003 0
10.311522 0
10.303013 0
10.294505 0
10.285996 0
10.277487 0
10.268979 0
10.26047 0
10.251962 0
10.243453 0
10.234945 0
10.226436 0
10.217928 0
10.209419 1.5463945e-08
10.200911 1.0051564e-07
10.192402 5.2577414e-07
10.183894 2.4046435e-06
10.175385 1.0128884e-05
10.166877 3.896141e-05
10.158368 0.00013702602
10.14986 0.00044062966
10.141351 0.0012961415
10.132843 0.0034892459
10.124334 0.0086013556
10.115826 0.01943071
10.107317 0.040264387
10.098809 0.076629818
10.0903 0.13414566
10.081792 0.21639458
10.073283 0.32234405
10.064775 0.44443003
10.056266 0.56851335
10.047758 0.67627641
10.039249 0.74953809
10.030741 0.77508249
10.022232 0.74839646
10.013724 0.67516404
10.005215 0.57012791
9.996707 0.45371242
9.988198 0.34743229
9.97969 0.26937378
9.971181 0.23076297
9.962673 0.23402895
9.954164 0.27236437
9.945656 0.33089703
9.937147 0.38982071
9.928639 0.42944474
9.92013 0.43594824
9.911622 0.40555152
9.903113 0.34503244
9.894605 0.26826012
9.886096 0.19055402
9.877588 0.1236527
9.869079 0.073298845
9.860571 0.0396911
9.852062 0.019633125
9.843554 0.0088712633
9.835045 0.0036616844
9.826537 0.001380621
9.818028 0.00047552405
9.80952 0.00014961367
9.801011 4.29975e-05
9.792503 1.128868e-05
9.783994 2.7061904e-06
9.775485 5.9536189e-07
9.766977 1.4690748e-07
9.758468 1.6237143e-07
9.74996 7.0360951e-07
9.741451 3.1701088e-06
9.732943 1.309023e-05
9.724434 4.9391841e-05
9.715926 0.00017018845
9.707417 0.00053567106
9.698909 0.0015401858
9.6904 0.0040452676
9.681892 0.0097055509
9.673383 0.021271213
9.664875 0.042585687
9.656366 0.077881493
9.647858 0.13010804
9.639349 0.19855152
9.630841 0.27678437
9.622332 0.3524596
9.613824 0.40999374
9.605315 0.43566022
9.596807 0.42289498
9.588298 0.37503916
9.57979 0.30399531
9.571281 0.22561536
9.562773 0.15441812
9.554264 0.10025893
9.545756 0.068040911
9.537247 0.059693891
9.528739 0.07660138
9.52023 0.12076932
9.511722 0.19394944
9.503213 0.29510897
9.494705 0.41761072
9.486196 0.54784264
9.477688 0.66656512
9.469179 0.75304339
9.460671 0.79066918
9.452162 0.77197058
9.443654 0.70107959
9.435145 0.59277056
9.426637 0.46860556
9.418128 0.35186774
9.40962 0.26323805
9.401111 0.21835538
9.392603 0.22695164
9.384094 0.29221927
9.375586 0.4093852
9.367077 0.56406234
9.358569 0.7325011
9.35006 0.88569207
9.341552 0.9969322
9.333043 1.0495684
9.324535 1.0407578
9.316026 0.97938865
9.307518 0.880117
9.299009 0.7576289
9.290501 0.62407201
9.281992 0.48950289
9.273483 0.36306611
9.264975 0.25299805
9.256466 0.16545861
9.247958 0.10358259
9.239449 0.067948916
9.230941 0.058423953
9.222432 0.07619757
9.213924 0.12449377
9.205415 0.20694078
9.196907 0.32371093
9.188398 0.46697358
9.17989 0.61832578
9.171381 0.75074329
9.162873 0.83566248
9.154364 0.85275611
9.145856 0.79775649
9.137347 0.6841601
9.128839 0.53785784
9.12033 0.38758777
9.111822 0.25599204
9.103313 0.1549492
9.094805 0.085941711
9.086296 0.043672694
9.077788 0.020330225
9.069279 0.0086682913
9.060771 0.0033848025
9.052262 0.0012109893
9.043754 0.00040022237
9.035245 0.00013562653
9.026737 9.5497594e-05
9.018228 0.0002214205
9.00972 0.00066164809
9.001211 0.0018649518
8.992703 0.0048135164
8.984194 0.011351023
8.975686 0.024451892
8.967177 0.048116004
8.958669 0.086490008
8.95016 0.14201739
8.941652 0.213018
8.933143 0.29187058
8.924635 0.36531167
8.916126 0.41767261
8.907618 0.43622209
8.899109 0.41617744
8.890601 0.36270091
8.882092 0.28874731
8.873584 0.20998413
8.865075 0.13949359
8.856567 0.084648879
8.848058 0.046923177
8.83955 0.023760352
8.831041 0.010990504
8.822533 0.004643931
8.814024 0.001792681
8.805516 0.00063314804
8.797007 0.00020868594
8.788498 8.0543959e-05
8.77999 9.2087794e-05
8.771481 0.00025961644
8.762973 0.00078785708
8.754464 0.0022175375
8.745956 0.0057218453
8.737447 0.01353171
8.728939 0.029353607
8.72043 0.058466664
8.711922 0.10706083
8.703413 0.18049426
8.694905 0.28063942
8.686396 0.40322703
8.677888 0.53664303
8.669379 0.66345851
8.660871 0.76491067
8.652362 0.82703284
8.643854 0.84598762
8.635345 0.83010936
8.626837 0.79740751
8.618328 0.76933361
8.60982 0.7634406
8.601311 0.78804652
8.592803 0.8407417
8.584294 0.91038925
8.575786 0.98079547
8.567277 1.0344683
8.558769 1.0561794
8.55026 1.0367164
8.541752 0.97635814
8.533243 0.88619549
8.524735 0.78531296
8.516226 0.69386033
8.507718 0.62493118
8.499209 0.57961816
8.490701 0.54822817
8.482192 0.5171292
8.473684 0.47738673
8.465175 0.43042667
8.456667 0.38791668
8.448158 0.36643754
8.43965 0.38013964
8.431141 0.43508162
8.422633 0.52744686
8.414124 0.64548891
8.405616 0.77325195
8.397107 0.89380321
8.388599 0.99098974
8.38009 1.0505746
8.371582 1.0623907
8.363073 1.0239589
8.354565 0.94374424
8.346056 0.84104201
8.337548 0.74088378
8.329039 0.66558205
8.320531 0.62708598
8.312022 0.62410279
8.303514 0.64503056
8.295005 0.67433933
8.286496 0.6986154
8.277988 0.70981418
8.269479 0.70585238
8.260971 0.69016796
8.252462 0.67127695
8.243954 0.66181363
8.235445 0.67600231
8.226937 0.7255807
8.218428 0.81561005
8.20992 0.94182361
8.201411 1.0901549
8.192903 1.2381866
8.184394 1.3583748
8.175886 1.4233419
8.167377 1.4129721
8.158869 1.3213786
8.15036 1.1605906
8.141852 0.95860613
8.133343 0.75210812
8.124835 0.57675055
8.116326 0.45869175
8.107818 0.40978537
8.099309 0.4268463
8.090801 0.49408152
8.082292 0.58748463
8.073784 0.68019959
8.065275 0.74799116
8.056767 0.77395399
8.048258 0.75168188
8.03975 0.68637668
8.031241 0.5936922
8.022733 0.49642925
8.014224 0.41957839
8.005716 0.38461432
7.997207 0.40422485
7.988699 0.47872968
7.98019 0.59532984
7.971682 0.73091207
7.963173 0.85813362
7.954665 0.95300112
7.946156 1.0009957
7.937648 0.9991695
7.929139 0.9538069
7.920631 0.8758591
7.912122 0.77737551
7.903614 0.67070777
7.895105 0.56958577
7.886597 0.48953966
7.878088 0.44582355
7.86958 0.44923392
7.861071 0.5021193
7.852563 0.5970749
7.844054 0.71933231
7.835546 0.85177786
7.827037 0.98013307
7.818529 1.0958436
7.81002 1.1955538
7.801512 1.2779041
7.793003 1.3397613
7.784494 1.3742046
7.775986 1.3716173
7.767477 1.3236216
7.758969 1.2281193
7.75046 1.0929886
7.741952 0.93632494
7.733443 0.78241905
7.724935 0.65450213
7.716426 0.56696154
7.707918 0.52039927
7.699409 0.50199596
7.690901 0.49130502
7.682392 0.46891366
7.673884 0.42392187
7.665375 0.35692824
7.656867 0.27780045
7.648358 0.20029704
7.63985 0.13684263
7.631341 0.09587612
7.622833 0.08209974
7.614324 0.098161026
7.605816 0.14578348
7.597307 0.22514307
7.588799 0.33270304
7.58029 0.45893355
7.571782 0.58771118
7.563273 0.69850982
7.554765 0.77110646
7.546256 0.79118606
7.537748 0.75464889
7.529239 0.66886959
7.520731 0.55037666
7.512222 0.41986101
7.503714 0.29645778
7.495205 0.19340409
7.486697 0.11637528
7.478188 0.06448984
7.46968 0.032894641
7.461171 0.015530015
7.452663 0.0071101906
7.444154 0.0040810821
7.435646 0.0048530035
7.427137 0.0097392855
7.418629 0.020827491
7.41012 0.041666665
7.401612 0.076398377
7.393103 0.12801993
7.384595 0.19597361
7.376086 0.2740442
7.367578 0.3500607
7.359069 0.40847491
7.350561 0.43539822
7.342052 0.42394267
7.333544 0.3770742
7.325035 0.30636965
7.316527 0.22738607
7.308018 0.15416338
7.29951 0.095476787
7.291001 0.054014896
7.282492 0.027914424
7.273984 0.013177833
7.265475 0.0056829071
7.256967 0.0022394576
7.248458 0.00080953753
7.23995 0.0002811036
7.231441 0.00014019613
7.222933 0.00022796948
7.214424 0.00064533363
7.205916 0.0018159466
7.197407 0.0047038461
7.188899 0.011145352
7.18039 0.024154079
7.171882 0.047911416
7.163373 0.087083592
7.154865 0.1453013
7.146356 0.22318712
7.137848 0.31697491
7.129339 0.41893485
7.120831 0.51998523
7.112322 0.61327744
7.103814 0.69636339
7.095305 0.77007174
7.086797 0.83448787
7.078288 0.88485401
7.06978 0.91072143
7.061271 0.89964048
7.052763 0.84351675
7.044254 0.74385179
7.035746 0.61275571
7.027237 0.46923001
7.018729 0.3328728
7.01022 0.21820708
7.001712 0.13193676
6.993203 0.073527982
6.984695 0.037920764
6.976186 0.01867876
6.967678 0.010385725
6.959169 0.0099459225
6.950661 0.01702377
6.942152 0.033934708
6.933644 0.065038779
6.925135 0.11544722
6.916627 0.1889443
6.908118 0.28550899
6.89961 0.39938763
6.891101 0.51880675
6.882593 0.62783547
6.874084 0.70990263
6.865576 0.75174785
6.857067 0.74659796
6.848559 0.6958999
6.84005 0.60943865
6.831542 0.5038857
6.823033 0.39999173
6.814525 0.31894275
6.806016 0.27860442
6.797508 0.29018865
6.788999 0.3555189
6.78049 0.46514958
6.771982 0.59826202
6.763473 0.72573419
6.754965 0.81701122
6.746456 0.84930574
6.737948 0.81559039
6.729439 0.7275909
6.720931 0.61212114
6.712422 0.50231431
6.703914 0.42747968
6.695405 0.405274
6.686897 0.43816964
6.678388 0.51428043
6.66988 0.61147099
6.661371 0.7033351
6.652863 0.76561816
6.644354 0.7817239
6.635846 0.74615218
6.627337 0.66516756
6.618829 0.55467272
6.61032 0.43601889
6.601812 0.33107987
6.593303 0.25801229
6.584795 0.22857115
6.576286 0.2469727
6.567778 0.30976089
6.559269 0.40631491
6.550761 0.52020188
6.542252 0.6318095
6.533744 0.72223926
6.525235 0.77765092
6.516727 0.79273202
6.508218 0.7719944
6.49971 0.72809474
6.491201 0.67728807
6.482693 0.63342753
6.474184 0.60314048
6.465676 0.58488193
6.457167 0.5727523
6.448659 0.56296922
6.44015 0.55876316
6.431642 0.57006568
6.423133 0.60761922
6.414625 0.67494932
6.406116 0.7633821
6.397608 0.85370817
6.389099 0.92412127
6.380591 0.96016818
6.372082 0.9611048
6.363574 0.93916854
6.355065 0.91252433
6.346557 0.89623688
6.338048 0.89625345
6.32954 0.9088948
6.321031 0.92477804
6.312523 0.93393911
6.304014 0.92927812
6.295506 0.90749965
6.286997 0.86872175
6.278488 0.81653571
6.26998 0.75926112
6.261471 0.71129925
6.252963 0.69227921
6.244454 0.72227709
6.235946 0.81374332
6.227437 0.9634843
6.218929 1.1491699
6.21042 1.3332922
6.201912 1.4739179
6.193403 1.5380183
6.184895 1.5117962
6.176386 1.4040216
6.167878 1.2417798
6.159369 1.0611078
6.150861 0.89632967
6.142352 0.77157722
6.133844 0.6968205
6.125335 0.6691781
6.116827 0.67832404
6.108318 0.71291901
6.09981 0.76445526
6.091301 0.82669767
6.082793 0.89222276
6.074284 0.94990674
6.065776 0.98646123
6.057267 0.9916309
6.048759 0.96329594
6.04025 0.90839452
6.031742 0.83870199
6.023233 0.76452705
6.014725 0.69098595
6.006216 0.61941398
5.997708 0.55243349
5.989199 0.49840995
5.980691 0.47146037
5.972182 0.48623885
5.963674 0.55014487
5.955165 0.65730064
5.946657 0.78787035
5.938148 0.91358135
5.92964 1.0070313
5.921131 1.0503043
5.912623 1.0389539
5.904114 0.98037082
5.895606 0.88889501
5.887097 0.7812424
5.878589 0.67417825
5.87008 0.58367965
5.861572 0.52367397
5.853063 0.50369635
5.844555 0.52689302
5.836046 0.59034639
5.827538 0.68789478
5.819029 0.81305216
5.810521 0.95893254
5.802012 1.1145039
5.793504 1.2604213
5.784995 1.3696057
5.776486 1.4152544
5.767978 1.3833407
5.759469 1.2822196
5.750961 1.1425369
5.742452 1.0061879
5.733944 0.9096878
5.725435 0.87046605
5.716927 0.88258876
5.708418 0.92303084
5.69991 0.96430302
5.691401 0.98672793
5.682893 0.98480445
5.674384 0.96585782
5.665876 0.94329236
5.657367 0.92894646
5.648859 0.92830886
5.64035 0.93968225
5.631842 0.95595236
5.623333 0.96701082
5.614825 0.96189864
5.606316 0.93092994
5.597808 0.86823132
5.589299 0.77433372
5.580791 0.6576341
5.572282 0.53356495
5.563774 0.42122744
5.555265 0.33840449
5.546757 0.29654004
5.538248 0.29723255
5.52974 0.33134787
5.521231 0.38131016
5.512723 0.42639034
5.504214 0.44970234
5.495706 0.44449044
5.487197 0.41703265
5.478689 0.38468123
5.47018 0.36971829
5.461672 0.39152451
5.453163 0.46002283
5.444655 0.5724683
5.436146 0.71416935
5.427638 0.86242472
5.419129 0.99224177
5.410621 1.0823194
5.402112 1.1201281
5.393604 1.1052751
5.385095 1.0503574
5.376587 0.9783783
5.368078 0.91628206
5.35957 0.88579533
5.351061 0.89494024
5.342553 0.93456344
5.334044 0.98248726
5.325536 1.0137913
5.317027 1.0118412
5.308519 0.97403708
5.30001 0.9097379
5.291502 0.83302219
5.282993 0.75590198
5.274484 0.68613609
5.265976 0.62940098
5.257467 0.59208276
5.248959 0.58107652
5.24045 0.60014147
5.231942 0.64557451
5.223433 0.70465767
5.214925 0.75837455
5.206416 0.7871988
5.197908 0.77730667
5.189399 0.72487212
5.180891 0.63734764
5.172382 0.53181475
5.163874 0.4311916
5.155365 0.35934679
5.146857 0.3360818
5.138348 0.37267899
5.12984 0.46864348
5.121331 0.61062515
5.112823 0.77479604
5.104314 0.9331619
5.095806 1.0621046
5.087297 1.1492792
5.078789 1.1950722
5.07028 1.2079505
5.061772 1.1971538
5.053263 1.1678634
5.044755 1.1216416
5.036246 1.0605606
5.027738 0.99083391
5.019229 0.92296464
5.010721 0.86890392
5.002212 0.83899398
4.993704 0.84062694
4.985195 0.87790793
4.976687 0.9502365
4.968178 1.0492054
4.95967 1.1560794
4.951161 1.2433143
4.942653 1.2815513
4.934144 1.2496876
4.925636 1.1430551
4.917127 0.9754227
4.908619 0.77391375
4.90011 0.56959688
4.891602 0.38822703
4.883093 0.24474235
4.874585 0.14267719
4.866076 0.077297535
4.857568 0.040171943
4.849059 0.02318725
4.840551 0.021024277
4.832042 0.032000957
4.823534 0.057557245
4.815025 0.10064736
4.806517 0.16335412
4.798008 0.24440944
4.789499 0.33776048
4.780991 0.43324112
4.772482 0.5193961
4.763974 0.58702819
4.755465 0.63132967
4.746957 0.65143086
4.738448 0.6482973
4.72994 0.62330586
4.721431 0.57909596
4.712923 0.52193283
4.704414 0.46295979
4.695906 0.41610616
4.687397 0.39283035
4.678889 0.39641606
4.67038 0.41931904
4.661872 0.44557356
4.653363 0.45748972
4.644855 0.44348793
4.636346 0.40331332
4.627838 0.34835482
4.619329 0.29735961
4.610821 0.26984887
4.602312 0.27994868
4.593804 0.33240078
4.585295 0.42128969
4.576787 0.53131284
4.568278 0.64117611
4.55977 0.72846445
4.551261 0.77496101
4.542753 0.77113077
4.534244 0.7186031
4.525736 0.62995207
4.517227 0.52570594
4.508719 0.42919286
4.50021 0.36044141
4.491702 0.33073848
4.483193 0.33944994
4.474685 0.37427647
4.466176 0.41523101
4.457668 0.44133329
4.449159 0.43769847
4.440651 0.40015601
4.432142 0.33546106
4.423634 0.25730479
4.415125 0.18040256
4.406617 0.11557339
4.398108 0.067643039
4.3896 0.036166874
4.381091 0.017665578
4.372583 0.0078859471
4.364074 0.0032308512
4.355566 0.0012647961
4.347057 0.00063855269
4.338549 0.00083898089
4.33004 0.0020368335
4.321532 0.0051416767
4.313023 0.012027501
4.304515 0.025738314
4.296006 0.050320938
4.287497 0.089871919
4.278989 0.14662296
4.27048 0.21851793
4.261972 0.29750457
4.253463 0.37005167
4.244955 0.42063787
4.236446 0.4372771
4.227938 0.41660247
4.219429 0.36588656
4.210921 0.30094033
4.202412 0.2410243
4.193904 0.20313676
4.185395 0.19765483
4.176887 0.22605595
4.168378 0.28061982
4.15987 0.34605954
4.151361 0.40324643
4.142853 0.43465401
4.134344 0.42991058
4.125836 0.38905363
4.117327 0.32180077
4.108819 0.2431931
4.10031 0.167898
4.091802 0.10588877
4.083293 0.061003872
4.074785 0.032104465
4.066276 0.015433814
4.057768 0.0067776694
4.049259 0.0027188554
4.040751 0.00099630333
4.032242 0.00033350318
4.023734 0.00010197699
4.015225 2.8484587e-05
4.006717 7.2680543e-06
3.998208 1.693302e-06
3.9897 3.6340271e-07
3.981191 6.9587754e-08
3.972683 1.5463945e-08
3.964174 0
3.955666 0
3.947157 0
3.938649 0
3.93014 0
3.921632 0
3.913123 0
3.904615 7.7319726e-09
3.896106 3.092789e-08
3.887598 1.4690748e-07
3.879089 7.345374e-07
3.870581 3.3092843e-06
3.862072 1.3631468e-05
3.853564 5.127071e-05
3.845055 0.00017619619
3.836547 0.00055312213
3.828038 0.0015861755
3.81953 0.004155077
3.811021 0.0099427601
3.802513 0.021733709
3.794004 0.043397026
3.785495 0.079156263
3.776987 0.13188938
3.768478 0.20073982
3.75997 0.27909785
3.751461 0.35446932
3.742953 0.41124443
3.734444 0.43583352
3.725936 0.42193004
3.717427 0.37312941
3.708919 0.30142393
3.70041 0.22243095
3.691902 0.14993806
3.683393 0.092326805
3.674885 0.051932938
3.666376 0.026684391
3.657868 0.012524798
3.649359 0.0053701179
3.640851 0.0021032744
3.632342 0.00075249877
3.623834 0.00024593085
3.615325 7.3422812e-05
3.606817 2.0025809e-05
3.598308 4.9871223e-06
3.5898 1.1366e-06
3.581291 2.3969115e-07
3.572783 4.6391836e-08
3.564274 7.7319726e-09
3.555766 0
3.547257 0
3.538749 0
3.53024 0
3.521732 0
3.513223 0
3.504715 0
3.496206 0
3.487698 0
3.479189 0
3.470681 0
3.462172 0
3.453664 0
3.445155 0
3.436647 0
3.428138 0
3.41963 0
3.411121 0
3.402613 0
3.394104 0
3.385596 0
3.377087 0
3.368579 0
3.36007 0
3.351562 0
3.343053 0
3.334545 0
3.326036 0
3.317528 0
3.309019 0
3.300511 0
3.292002 0
3.283493 0
3.274985 0
3.266476 0
3.257968 0
3.249459 0
3.240951 0
3.232442 0
3.223934 0
3.215425 0
3.206917 0
3.198408 0
3.1899 0
3.181391 0
3.172883 0
3.164374 0
3.155866 0
3.147357 0
3.138849 0
3.13034 0
3.121832 0
3.113323 0
3.104815 0
3.096306 0
3.087798 0
3.079289 0
3.070781 0
3.062272 0
