# Supplementary material for: Structural motifs of gold cluster anions with 17 to 69 atoms
Source: Nat Commun. 2026 Apr 10;17:5099. doi: 10.1038/s41467-026-71649-9 (PMC13246909; doi:10.1038/s41467-026-71649-9)
Supplement: Supplementary file 5 — Source Data [file 41467_2026_71649_MOESM5_ESM.zip › Figure1/PBEsol.dat]

Theoretcial data (PBESol panel)
11.25 0
11.241491 0
11.232983 0
11.224474 0
11.215966 0
11.207457 0
11.198949 0
11.19044 0
11.181932 0
11.173423 0
11.164915 0
11.156406 0
11.147898 0
11.139389 0
11.130881 0
11.122372 0
11.113864 0
11.105355 0
11.096847 0
11.088338 0
11.07983 0
11.071321 0
11.062813 0
11.054304 0
11.045796 0
11.037287 0
11.028779 0
11.02027 0
11.011762 0
11.003253 0
10.994745 0
10.986236 0
10.977728 0
10.969219 0
10.960711 0
10.952202 0
10.943694 0
10.935185 0
10.926677 2.394503e-08
10.918168 1.1972515e-07
10.90966 5.6270821e-07
10.901151 2.5621182e-06
10.892643 1.0547786e-05
10.884134 3.9688888e-05
10.875626 0.00013640287
10.867117 0.00042822095
10.858609 0.0012279969
10.8501 0.0032168233
10.841592 0.0076976089
10.833083 0.016826149
10.824575 0.033597931
10.816066 0.061282935
10.807558 0.10210943
10.799049 0.15541443
10.790541 0.21608073
10.782032 0.2744353
10.773524 0.31839271
10.765015 0.33743138
10.756507 0.32666834
10.747998 0.28888689
10.739489 0.23337152
10.730981 0.17221346
10.722472 0.11608752
10.713964 0.071483063
10.705455 0.040208699
10.696947 0.020660275
10.688438 0.0096973183
10.67993 0.004157827
10.671421 0.0016284656
10.662913 0.00058263048
10.654404 0.00019041088
10.645896 5.6845502e-05
10.637387 1.5504407e-05
10.628879 3.8671224e-06
10.62037 8.7399361e-07
10.611862 1.7958773e-07
10.603353 3.5917546e-08
10.594845 1.1972515e-08
10.586336 0
10.577828 0
10.569319 0
10.560811 0
10.552302 0
10.543794 0
10.535285 0
10.526777 0
10.518268 0
10.50976 0
10.501251 0
10.492743 0
10.484234 0
10.475726 0
10.467217 0
10.458709 0
10.4502 0
10.441692 0
10.433183 0
10.424675 0
10.416166 0
10.407658 0
10.399149 0
10.390641 0
10.382132 0
10.373624 0
10.365115 0
10.356607 0
10.348098 0
10.33959 0
10.331081 0
10.322573 0
10.314064 0
10.305556 0
10.297047 0
10.288539 0
10.28003 0
10.271522 0
10.263013 0
10.254505 0
10.245996 0
10.237487 0
10.228979 0
10.22047 0
10.211962 0
10.203453 0
10.194945 0
10.186436 0
10.177928 0
10.169419 0
10.160911 0
10.152402 0
10.143894 0
10.135385 0
10.126877 0
10.118368 0
10.10986 0
10.101351 0
10.092843 0
10.084334 0
10.075826 0
10.067317 0
10.058809 0
10.0503 0
10.041792 0
10.033283 0
10.024775 0
10.016266 0
10.007758 0
9.999249 0
9.990741 0
9.982232 0
9.973724 2.394503e-08
9.965215 1.556427e-07
9.956707 7.7821349e-07
9.948198 3.5917546e-06
9.93969 1.5133259e-05
9.931181 5.8162479e-05
9.922673 0.000204299
9.914164 0.00065550718
9.905656 0.0019212056
9.897147 0.0051436559
9.888639 0.012579665
9.88013 0.028103887
9.871622 0.057353939
9.863113 0.10692018
9.854605 0.18207726
9.846096 0.28323795
9.837588 0.40248274
9.829079 0.52244941
9.820571 0.61950702
9.812062 0.6710674
9.803554 0.6641217
9.795045 0.60067373
9.786537 0.49709343
9.778028 0.37785063
9.76952 0.26717258
9.761011 0.1827343
9.752503 0.13343915
9.743994 0.1205255
9.735485 0.13972248
9.726977 0.18269503
9.718468 0.23768678
9.70996 0.29055203
9.701451 0.32725454
9.692943 0.33757039
9.684434 0.31832703
9.675926 0.274271
9.667417 0.21588101
9.658909 0.15522324
9.6504 0.10195319
9.641892 0.061170896
9.633383 0.033526503
9.624875 0.016785371
9.616366 0.007676669
9.607858 0.0032071136
9.599349 0.0012239263
9.590841 0.0004266765
9.582332 0.00013587607
9.573824 3.9521273e-05
9.565315 1.0499896e-05
9.556807 2.5501457e-06
9.548298 5.6270821e-07
9.53979 1.1972515e-07
9.531281 2.394503e-08
9.522773 0
9.514264 0
9.505756 0
9.497247 0
9.488739 2.394503e-08
9.48023 1.0775264e-07
9.471722 5.3876318e-07
9.463213 2.4423931e-06
9.454705 1.0104803e-05
9.446196 3.8120488e-05
9.437688 0.00013139835
9.429179 0.0004136504
9.420671 0.0011896131
9.412162 0.0031251617
9.403654 0.0074995835
9.395145 0.016440011
9.386637 0.032920454
9.378128 0.060218351
9.36962 0.10062158
9.361111 0.15358636
9.352603 0.21414767
9.344094 0.27275536
9.335586 0.31734557
9.327077 0.33728022
9.318569 0.3274528
9.31006 0.29040694
9.301552 0.23527257
9.293043 0.17412951
9.284535 0.1177825
9.276026 0.072969176
9.267518 0.041898487
9.259009 0.023694494
9.250501 0.016644107
9.241992 0.020243117
9.233483 0.03644163
9.224975 0.06973577
9.216466 0.12579147
9.207958 0.20848585
9.199449 0.31598237
9.190941 0.4375582
9.182432 0.55351822
9.173924 0.63966563
9.165415 0.67537297
9.156907 0.65171624
9.148398 0.57545369
9.13989 0.46675082
9.131381 0.35213963
9.122873 0.25663129
9.114364 0.19849772
9.105856 0.18764358
9.097347 0.22598595
9.088839 0.30776071
9.08033 0.41927546
9.071822 0.5396655
9.063313 0.64465114
9.054805 0.71339685
9.046296 0.73566134
9.037788 0.71503402
9.029279 0.66580828
9.020771 0.60501633
9.012262 0.54436476
9.003754 0.4867065
8.995245 0.42836729
8.986737 0.36475822
8.978228 0.29510697
8.96972 0.2236003
8.961211 0.1571345
8.952703 0.1019132
8.944194 0.06119386
8.935686 0.035142457
8.927177 0.022337313
8.918669 0.021827344
8.91016 0.034751782
8.901652 0.064850242
8.893143 0.11741847
8.884635 0.19655587
8.876126 0.30125491
8.867618 0.42196055
8.859109 0.53994044
8.850601 0.63114214
8.842092 0.67392309
8.833584 0.65734638
8.825075 0.58570485
8.816567 0.47672062
8.808058 0.35444561
8.79955 0.2407331
8.791041 0.14935597
8.782533 0.084646676
8.774024 0.043822554
8.765516 0.020724603
8.757007 0.0089531307
8.748498 0.003533173
8.73999 0.0012736721
8.731481 0.00041943312
8.722973 0.00012625017
8.714464 3.512736e-05
8.705956 1.0787236e-05
8.697447 1.0679484e-05
8.688939 3.3535015e-05
8.68043 0.00011533124
8.671922 0.00036646672
8.663413 0.0010643686
8.654905 0.0028239811
8.646396 0.0068443278
8.637888 0.015152978
8.629379 0.030645353
8.620871 0.056614887
8.612362 0.095542323
8.603854 0.14728556
8.595345 0.20740717
8.586837 0.26680046
8.578328 0.313508
8.56982 0.33651922
8.561311 0.32996688
8.552803 0.29554936
8.544294 0.24181817
8.535786 0.18073699
8.527277 0.12339694
8.518769 0.076959268
8.51026 0.043844656
8.501752 0.022817686
8.493243 0.01084741
8.484735 0.004710634
8.476226 0.0018686702
8.467718 0.00067715349
8.459209 0.00022414943
8.450701 6.7776408e-05
8.442192 1.8725014e-05
8.433684 4.7291435e-06
8.425175 1.1134439e-06
8.416667 3.3523043e-07
8.408158 5.8665324e-07
8.39965 2.4663381e-06
8.391141 1.018861e-05
8.382633 3.8563471e-05
8.374124 0.00013357735
8.365616 0.00042341997
8.357107 0.0012290026
8.348599 0.003269215
8.34009 0.007978089
8.331582 0.017886543
8.323073 0.036905027
8.314565 0.070227494
8.306056 0.12356288
8.297548 0.20158289
8.289039 0.30583033
8.280531 0.43268678
8.272022 0.57215861
8.263514 0.70816256
8.255005 0.82076721
8.246496 0.89046863
8.237988 0.90387681
8.229479 0.85917501
8.220971 0.76897056
8.212462 0.65854031
8.203954 0.55922512
8.195445 0.49898335
8.186937 0.49354552
8.178428 0.54150594
8.16992 0.62524802
8.161411 0.71743238
8.152903 0.79052834
8.144394 0.82542565
8.135886 0.81555987
8.127377 0.7654445
8.118869 0.6856263
8.11036 0.58763695
8.101852 0.48144442
8.093343 0.37539667
8.084835 0.27695324
8.076326 0.19276567
8.067818 0.12810317
8.059309 0.086613844
8.050801 0.071141595
8.042292 0.085213862
8.033784 0.13385262
8.025275 0.22226585
8.016767 0.35195499
8.008258 0.51552745
7.99975 0.69317135
7.991241 0.85405032
7.982733 0.96391266
7.974224 0.99657941
7.965716 0.94396209
7.957207 0.81930693
7.948699 0.6519052
7.94019 0.47626412
7.931682 0.32144158
7.923173 0.20530394
7.914665 0.13499213
7.906156 0.11143077
7.897648 0.13416529
7.889139 0.20341381
7.880631 0.31815701
7.872122 0.47141399
7.863614 0.64575797
7.855105 0.81272163
7.846597 0.93826425
7.838088 0.99314238
7.82958 0.96361534
7.821071 0.8568921
7.812563 0.6982397
7.804054 0.5212709
7.795546 0.35647914
7.787037 0.22330504
7.778529 0.12821611
7.77002 0.067797504
7.761512 0.033933796
7.753003 0.018393591
7.744494 0.015547712
7.735986 0.023251606
7.727477 0.042455341
7.718969 0.076033457
7.71046 0.12717822
7.701952 0.19780918
7.693443 0.28768687
7.684935 0.39479685
7.676426 0.51677722
7.667918 0.65207669
7.659409 0.79917541
7.650901 0.95337312
7.642392 1.1028798
7.633884 1.2274853
7.625375 1.302291
7.616867 1.3059422
7.608358 1.2295651
7.59985 1.081621
7.591341 0.88596894
7.582833 0.67413906
7.574324 0.47567852
7.565816 0.31082486
7.557307 0.18786708
7.548799 0.10492959
7.54029 0.054147915
7.531782 0.025951851
7.523273 0.012045835
7.514765 0.0068244893
7.506256 0.0077177467
7.497748 0.01510947
7.489239 0.032152716
7.480731 0.064291233
7.472222 0.11791549
7.463714 0.19767509
7.455205 0.30274523
7.446697 0.42356091
7.438188 0.54133135
7.42968 0.63200231
7.421171 0.67403522
7.412663 0.65668432
7.404154 0.58445174
7.395646 0.47522002
7.387137 0.35315187
7.378629 0.24027953
7.37012 0.15089182
7.361612 0.090606546
7.353103 0.059251223
7.344595 0.055098066
7.336086 0.078031227
7.327578 0.1302276
7.319069 0.21419063
7.310561 0.32919112
7.302052 0.46813523
7.293544 0.61705297
7.285035 0.75817967
7.276527 0.87528201
7.268018 0.95805356
7.25951 1.0028804
7.251001 1.0101226
7.242492 0.98097906
7.233984 0.91723028
7.225475 0.82426745
7.216967 0.71441921
7.208458 0.60684446
7.19995 0.52284202
7.191441 0.47897589
7.182933 0.48193454
7.174424 0.52755511
7.165916 0.60351671
7.157407 0.6933041
7.148899 0.77943555
7.14039 0.84582701
7.131882 0.88046711
7.123373 0.87890209
7.114865 0.84704431
7.106356 0.80072828
7.097848 0.76078348
7.089339 0.74535223
7.080831 0.76327599
7.072322 0.8118801
7.063814 0.87995068
7.055305 0.95407272
7.046797 1.0251893
7.038288 1.0923162
7.02978 1.1613903
7.021271 1.2391948
7.012763 1.3250309
7.004254 1.404995
6.995746 1.4533628
6.987237 1.4418789
6.978729 1.3526695
6.97022 1.1876756
6.961712 0.96927444
6.953203 0.73197355
6.944695 0.5100257
6.936186 0.32727484
6.927678 0.19314756
6.919169 0.10473854
6.910661 0.05214902
6.902152 0.023829053
6.893644 0.010002857
6.885135 0.0039132405
6.876627 0.0016228265
6.868118 0.0012940732
6.85961 0.0025917143
6.851101 0.0064860502
6.842593 0.015442833
6.834084 0.033734118
6.825576 0.067352414
6.817067 0.12287054
6.808559 0.20484097
6.80005 0.31218707
6.791542 0.43525036
6.783033 0.55584383
6.774525 0.65179779
6.766016 0.70496654
6.757508 0.70891937
6.748999 0.67178988
6.74049 0.61212788
6.731982 0.54981144
6.723473 0.49717987
6.714965 0.4552621
6.706456 0.41655672
6.697948 0.371789
6.689439 0.31615966
6.680931 0.25174763
6.672422 0.1856597
6.663914 0.12601229
6.655405 0.078439418
6.646897 0.044695794
6.638388 0.023290529
6.62988 0.011093505
6.621371 0.0048313289
6.612863 0.0019353331
6.604354 0.00075796796
6.595846 0.00044404862
6.587337 0.00075048514
6.578829 0.0020074675
6.57032 0.0053115585
6.561812 0.012940481
6.553303 0.028820909
6.544795 0.058640194
6.536286 0.10898965
6.527778 0.18504383
6.519269 0.28698769
6.510761 0.4065848
6.502252 0.52618476
6.493744 0.62204909
6.485235 0.67175429
6.476727 0.66266832
6.468218 0.59715162
6.45971 0.49157323
6.451201 0.36971372
6.442693 0.25420844
6.434184 0.16026295
6.425676 0.093891206
6.417167 0.054140528
6.408659 0.037051427
6.40015 0.039059636
6.391642 0.058555093
6.383133 0.095465149
6.374625 0.14958069
6.366116 0.21883891
6.357608 0.29882094
6.349099 0.38407807
6.340591 0.47062764
6.332082 0.55783014
6.323574 0.64797897
6.315065 0.74360462
6.306557 0.84447804
6.298048 0.94665739
6.28954 1.0440234
6.281031 1.1303058
6.272523 1.1992226
6.264014 1.2427156
6.255506 1.2500538
6.246997 1.210669
6.238488 1.1204242
6.22998 0.98736544
6.221471 0.83234393
6.212963 0.68301661
6.204454 0.56415441
6.195946 0.48958049
6.187437 0.45992613
6.178929 0.46679969
6.17042 0.50029239
6.161912 0.55510531
6.153403 0.63181577
6.144895 0.73314553
6.136386 0.85843621
6.127878 1.0005912
6.119369 1.1477093
6.110861 1.2880655
6.102352 1.4147908
6.093844 1.5272459
6.085335 1.6288162
6.076827 1.7231986
6.068318 1.8115132
6.05981 1.8911636
6.051301 1.9560002
6.042793 1.9971535
6.034284 2.0045876
6.025776 1.9698343
6.017267 1.8897196
6.008759 1.7695109
6.00025 1.6231056
5.991742 1.4689301
5.983233 1.3230226
5.974725 1.1932757
5.966216 1.0785428
5.957708 0.97290581
5.949199 0.87154511
5.940691 0.77375446
5.932182 0.68150245
5.923674 0.59584507
5.915165 0.51493661
5.906657 0.43542129
5.898148 0.35583129
5.88964 0.2791747
5.881131 0.21302608
5.872623 0.1675947
5.864114 0.15338401
5.855606 0.17950052
5.847097 0.25237398
5.838589 0.3739861
5.83008 0.53925105
5.821572 0.73345035
5.813063 0.93159007
5.804555 1.1014155
5.796046 1.210415
5.787538 1.2350187
5.779029 1.1684544
5.770521 1.0235831
5.762012 0.82898196
5.753504 0.61975081
5.744995 0.42708204
5.736486 0.27092749
5.727978 0.15802712
5.719469 0.084664994
5.710961 0.041629728
5.702452 0.018777884
5.693944 0.0077891627
5.685435 0.0030563437
5.676927 0.0014194255
5.668418 0.0015474715
5.65991 0.0035024755
5.651401 0.0086917946
5.642893 0.020135663
5.634384 0.042710619
5.625876 0.082783441
5.617367 0.14659977
5.608859 0.237234
5.60035 0.35095238
5.591842 0.47503242
5.583333 0.58940151
5.574825 0.67304011
5.566316 0.71324123
5.557808 0.71326975
5.549299 0.69377992
5.540791 0.68614538
5.532282 0.72010589
5.523774 0.81123772
5.515265 0.95391537
5.506757 1.1226969
5.498248 1.281042
5.48974 1.3931174
5.481231 1.4337505
5.472723 1.3934773
5.464214 1.2785732
5.455706 1.1078853
5.447197 0.90830728
5.438689 0.70972355
5.43018 0.53969407
5.421672 0.41855498
5.413163 0.35621384
5.404655 0.3517947
5.396146 0.39628885
5.387638 0.47703624
5.379129 0.58190071
5.370621 0.70101637
5.362112 0.8253246
5.353604 0.94340157
5.345095 1.0398493
5.336587 1.0980607
5.328078 1.1071145
5.31957 1.0688255
5.311061 0.99960565
5.302553 0.92440532
5.294044 0.8651615
5.285536 0.83026972
5.277027 0.8115249
5.268519 0.7905791
5.26001 0.75115169
5.251502 0.6898655
5.242993 0.61971789
5.234484 0.56471888
5.225976 0.54896016
5.217467 0.585583
5.208959 0.67026663
5.20045 0.78134884
5.191942 0.88615034
5.183433 0.95120879
5.174925 0.95294339
5.166416 0.88494061
5.157908 0.75908908
5.149399 0.60027675
5.140891 0.43726022
5.132382 0.2939331
5.123874 0.18454152
5.115365 0.11396452
5.106857 0.081607142
5.098348 0.086113333
5.08984 0.12828127
5.081331 0.21072579
5.072823 0.33439235
5.064314 0.49362225
5.055806 0.67263712
5.047297 0.84625376
5.038789 0.98578128
5.03028 1.067987
5.021772 1.0826875
5.013263 1.0348914
5.004755 0.94061453
4.996246 0.81930147
4.987738 0.68737755
4.979229 0.55581589
4.970721 0.43135975
4.962212 0.31887313
4.953704 0.22253828
4.945195 0.14542631
4.936687 0.088500557
4.928178 0.050310532
4.91967 0.027825789
4.911161 0.018012721
4.902653 0.019459372
4.894144 0.033492189
4.885636 0.06439622
4.877127 0.11838581
4.868619 0.20111697
4.86011 0.31412714
4.851602 0.45156648
4.843093 0.59923869
4.834585 0.73738622
4.826076 0.84666819
4.817568 0.9145471
4.809059 0.93862255
4.800551 0.92516547
4.792042 0.88411095
4.783534 0.82382922
4.775025 0.74867511
4.766517 0.66009373
4.758008 0.55971465
4.749499 0.45193555
4.740991 0.34428653
4.732482 0.24554647
4.723974 0.16295496
4.715465 0.10016136
4.706957 0.056821437
4.698448 0.029673436
4.68994 0.014237021
4.681431 0.006266606
4.672923 0.0025277571
4.664414 0.00093362871
4.655906 0.00031555958
4.647397 9.7564026e-05
4.638889 2.7584675e-05
4.63038 7.1236465e-06
4.621872 1.6881246e-06
4.613363 3.5917546e-07
4.604855 7.1835091e-08
4.596346 1.1972515e-08
4.587838 0
4.579329 0
4.570821 2.394503e-08
4.562312 1.3169767e-07
4.553804 6.7046085e-07
4.545295 3.0889089e-06
4.536787 1.3133849e-05
4.528278 5.097897e-05
4.51977 0.00018071314
4.511261 0.00058513273
4.502753 0.0017306869
4.494244 0.0046761172
4.485736 0.011541205
4.477227 0.026020633
4.468719 0.053590283
4.46021 0.10082278
4.451702 0.17327802
4.443193 0.27205651
4.434685 0.3902577
4.426176 0.51160285
4.417668 0.61330837
4.409159 0.67338138
4.400651 0.67967952
4.392142 0.63628606
4.383634 0.56356406
4.375125 0.49135681
4.366617 0.44816545
4.358108 0.45076192
4.3496 0.49814191
4.341091 0.57188535
4.332583 0.64280538
4.324074 0.68159347
4.315566 0.6694143
4.307057 0.60405567
4.298549 0.49910565
4.29004 0.37707771
4.281532 0.26034059
4.273023 0.16421904
4.264515 0.094631143
4.256006 0.049814595
4.247497 0.023954333
4.238989 0.01052238
4.23048 0.0042222631
4.221972 0.0015476631
4.213463 0.00051821835
4.204955 0.00015850413
4.196446 4.4286334e-05
4.187938 1.1302054e-05
4.179429 2.6339533e-06
4.170921 5.6270821e-07
4.162412 1.0775264e-07
4.153904 2.394503e-08
4.145395 0
4.136887 0
4.128378 0
4.11987 0
4.111361 0
4.102853 0
4.094344 0
4.085836 0
4.077327 0
4.068819 0
4.06031 0
4.051802 0
4.043293 0
4.034785 0
4.026276 0
4.017768 0
4.009259 0
4.000751 0
3.992242 0
3.983734 0
3.975225 0
3.966717 0
3.958208 0
3.9497 0
3.941191 0
3.932683 0
3.924174 0
3.915666 0
3.907157 1.1972515e-08
3.898649 5.9862576e-08
3.89014 3.3523043e-07
3.881632 1.556427e-06
3.873123 6.6088284e-06
3.864615 2.5633155e-05
3.856106 9.0835473e-05
3.847598 0.00029400906
3.839089 0.00086927644
3.830581 0.0023477504
3.822072 0.005792255
3.813564 0.013053945
3.805055 0.026874166
3.796547 0.050539087
3.788038 0.086819867
3.77953 0.1362417
3.771021 0.19529908
3.762513 0.25573465
3.754004 0.30589907
3.745495 0.33424579
3.736987 0.33362068
3.728478 0.30418598
3.71997 0.25335218
3.711461 0.19275663
3.702953 0.13396557
3.694444 0.085050389
3.685936 0.049324033
3.677427 0.02613005
3.668919 0.012645059
3.66041 0.0055898596
3.651902 0.0022572501
3.643393 0.00083264054
3.634885 0.00028056392
3.626376 8.6357752e-05
3.617868 2.4280261e-05
3.609359 6.2376804e-06
3.600851 1.4606469e-06
3.592342 3.1128539e-07
3.583834 5.9862576e-08
3.575325 1.1972515e-08
3.566817 0
3.558308 0
3.5498 0
3.541291 0
3.532783 0
3.524274 0
3.515766 0
3.507257 0
3.498749 0
3.49024 0
3.481732 0
3.473223 0
3.464715 0
3.456206 0
3.447698 0
3.439189 0
3.430681 0
3.422172 0
3.413664 0
3.405155 0
3.396647 0
3.388138 0
3.37963 0
3.371121 0
3.362613 0
3.354104 0
3.345596 0
3.337087 0
3.328579 0
3.32007 0
3.311562 0
3.303053 0
3.294545 0
3.286036 0
3.277528 0
3.269019 0
3.260511 0
3.252002 0
3.243493 0
3.234985 0
3.226476 0
3.217968 0
3.209459 0
3.200951 0
3.192442 0
3.183934 0
3.175425 0
3.166917 0
3.158408 0
3.1499 0
3.141391 0
3.132883 0
3.124374 0
3.115866 0
3.107357 0
3.098849 0
3.09034 0
3.081832 0
3.073323 0
3.064815 0
3.056306 0
3.047798 0
3.039289 0
3.030781 0
3.022272 0
3.013764 0
3.005255 0
2.996747 0
2.988238 0
2.97973 0
2.971221 0
2.962713 0
2.954204 0
2.945696 0
2.937187 0
2.928679 0
2.92017 0
2.911662 0
2.903153 0
2.894645 0
