# Supplementary material for: Structural motifs of gold cluster anions with 17 to 69 atoms
Source: Nat Commun. 2026 Apr 10;17:5099. doi: 10.1038/s41467-026-71649-9 (PMC13246909; doi:10.1038/s41467-026-71649-9)
Supplement: Supplementary file 5 — Source Data [file 41467_2026_71649_MOESM5_ESM.zip › Figure1/SCAN-SO.dat]

Theoretical data (SCAN/SO panel)
11.33 0
11.321692 0
11.313383 0
11.305075 0
11.296767 0
11.288458 0
11.28015 0
11.271842 0
11.263534 0
11.255225 0
11.246917 0
11.238609 0
11.2303 0
11.221992 0
11.213684 0
11.205375 0
11.197067 0
11.188759 0
11.18045 0
11.172142 0
11.163834 0
11.155526 0
11.147217 0
11.138909 0
11.130601 0
11.122292 0
11.113984 0
11.105676 0
11.097367 0
11.089059 0
11.080751 0
11.072442 0
11.064134 0
11.055826 0
11.047518 0
11.039209 0
11.030901 0
11.022593 0
11.014284 0
11.005976 0
10.997668 0
10.989359 0
10.981051 0
10.972743 0
10.964434 0
10.956126 0
10.947818 0
10.93951 0
10.931201 0
10.922893 0
10.914585 0
10.906276 0
10.897968 0
10.88966 0
10.881351 0
10.873043 0
10.864735 0
10.856426 0
10.848118 0
10.83981 0
10.831502 0
10.823193 0
10.814885 0
10.806577 0
10.798268 0
10.78996 0
10.781652 0
10.773343 0
10.765035 0
10.756727 0
10.748418 0
10.74011 0
10.731802 0
10.723493 0
10.715185 0
10.706877 0
10.698569 0
10.69026 0
10.681952 0
10.673644 0
10.665335 0
10.657027 0
10.648719 0
10.64041 0
10.632102 0
10.623794 0
10.615485 0
10.607177 0
10.598869 0
10.590561 0
10.582252 0
10.573944 0
10.565636 0
10.557327 0
10.549019 0
10.540711 0
10.532402 0
10.524094 0
10.515786 0
10.507477 0
10.499169 0
10.490861 0
10.482553 1.3132497e-08
10.474244 3.939749e-08
10.465936 2.2325244e-07
10.457628 1.0243347e-06
10.449319 4.3205914e-06
10.441011 1.6757066e-05
10.432703 5.9726594e-05
10.424394 0.00019524083
10.416086 0.00058547296
10.407778 0.0016105168
10.399469 0.004063943
10.391161 0.0094071881
10.382853 0.019975525
10.374545 0.038910195
10.366236 0.06952735
10.357928 0.11396587
10.34962 0.1713645
10.341311 0.23637081
10.333003 0.2990844
10.324695 0.34715274
10.316386 0.36963607
10.308078 0.36103975
10.29977 0.32349132
10.291461 0.26588702
10.283153 0.20047424
10.274845 0.13865864
10.266537 0.087975592
10.258228 0.051204064
10.24992 0.02733843
10.241612 0.013389657
10.233303 0.0060157865
10.224995 0.0024793759
10.216687 0.00093738447
10.208378 0.00032510808
10.20007 0.00010343154
10.191762 3.0191609e-05
10.183453 8.0764854e-06
10.175145 1.983007e-06
10.166837 4.4650488e-07
10.158529 9.1927476e-08
10.15022 1.3132497e-08
10.141912 0
10.133604 0
10.125295 0
10.116987 0
10.108679 0
10.10037 0
10.092062 0
10.083754 0
10.075445 0
10.067137 0
10.058829 0
10.050521 0
10.042212 0
10.033904 0
10.025596 0
10.017287 0
10.008979 0
10.000671 0
9.992362 0
9.984054 0
9.975746 0
9.967437 0
9.959129 0
9.950821 0
9.942513 0
9.934204 0
9.925896 0
9.917588 0
9.909279 0
9.900971 0
9.892663 0
9.884354 0
9.876046 0
9.867738 0
9.859429 0
9.851121 1.3132497e-08
9.842813 6.5662483e-08
9.834505 3.4144491e-07
9.826196 1.5365021e-06
9.817888 6.3429958e-06
9.80958 2.4071866e-05
9.801271 8.3785328e-05
9.792963 0.00026760088
9.784655 0.00078424643
9.776346 0.0021094335
9.768038 0.0052087158
9.75973 0.011811551
9.751421 0.0246111
9.743113 0.047157836
9.734805 0.083193092
9.726496 0.13535379
9.718188 0.203587
9.70988 0.2840318
9.701572 0.36916815
9.693263 0.44945634
9.684955 0.51576152
9.676647 0.56129819
9.668338 0.5822182
9.66003 0.57706832
9.651722 0.54618503
9.643413 0.4918674
9.635105 0.41909733
9.626797 0.33573712
9.618488 0.25136779
9.61018 0.17500675
9.601872 0.11285446
9.593564 0.067208703
9.585255 0.036885873
9.576947 0.018628853
9.568639 0.0086498633
9.56033 0.0036939349
9.552022 0.0014651664
9.543714 0.00059201294
9.535405 0.00040591233
9.527097 0.00074566315
9.518789 0.0018964507
9.51048 0.0046868961
9.502172 0.010691047
9.493864 0.022384958
9.485556 0.042997947
9.477247 0.075765023
9.468939 0.12246643
9.460631 0.18159015
9.452322 0.24699857
9.444014 0.30819352
9.435706 0.35276014
9.427397 0.37039271
9.419089 0.35675682
9.410781 0.31521657
9.402472 0.25548931
9.394164 0.18996051
9.385856 0.12956295
9.377548 0.081063487
9.369239 0.046526098
9.360931 0.02449598
9.352623 0.011830961
9.344314 0.0052417047
9.336006 0.0021303536
9.327698 0.00079425339
9.319389 0.00027163256
9.311081 8.521677e-05
9.302773 2.4531503e-05
9.294464 6.4743208e-06
9.286156 1.5627671e-06
9.277848 3.5457741e-07
9.26954 6.5662483e-08
9.261231 1.3132497e-08
9.252923 0
9.244615 0
9.236306 0
9.227998 0
9.21969 1.3132497e-08
9.211381 6.5662483e-08
9.203073 3.4144491e-07
9.194765 1.5365021e-06
9.186456 6.3955258e-06
9.178148 2.4492106e-05
9.16984 8.6149177e-05
9.161532 0.00027844832
9.153223 0.00082762306
9.144915 0.0022632151
9.136607 0.0056976387
9.128298 0.013215271
9.11999 0.028266937
9.111682 0.055820622
9.103373 0.10190939
9.095065 0.17228089
9.086757 0.27019673
9.078448 0.39398049
9.07014 0.53536434
9.061832 0.67965655
9.053524 0.80810887
9.045215 0.90190955
9.036907 0.94652591
9.028599 0.93505147
9.02029 0.86968905
9.011982 0.76113811
9.003674 0.62617397
8.995365 0.48410139
8.987057 0.35308562
8.978749 0.24746381
8.97044 0.17676373
8.962132 0.1462934
8.953824 0.15825346
8.945516 0.21201234
8.937207 0.30285963
8.928899 0.41995602
8.920591 0.54544046
8.912282 0.65669904
8.903974 0.732217
8.895666 0.75896434
8.887357 0.73756429
8.879049 0.68201777
8.870741 0.61352204
8.862432 0.55128247
8.854124 0.50497543
8.845816 0.47252128
8.837508 0.443754
8.829199 0.4074063
8.820891 0.35744935
8.812583 0.29583375
8.804274 0.23112902
8.795966 0.17474596
8.787658 0.13709432
8.779349 0.12515615
8.771041 0.14156381
8.762733 0.18450175
8.754424 0.24797862
8.746116 0.32268129
8.737808 0.3978317
8.729499 0.46385581
8.721191 0.51478241
8.712883 0.54909454
8.704575 0.56866783
8.696266 0.57675093
8.687958 0.57644518
8.67965 0.57032365
8.671341 0.56053778
8.663033 0.54836605
8.654725 0.53309673
8.646416 0.51137597
8.638108 0.47827025
8.6298 0.42999159
8.621491 0.36669548
8.613183 0.29344108
8.604875 0.21861607
8.596567 0.15081766
8.588258 0.096007453
8.57995 0.056270174
8.571642 0.030327767
8.563333 0.015038022
8.555025 0.0069245553
8.546717 0.0031729425
8.538408 0.0020350642
8.5301 0.0028843821
8.521792 0.0061928782
8.513483 0.013548678
8.505175 0.027621698
8.496867 0.051817299
8.488559 0.089354872
8.48025 0.14177208
8.471942 0.20735578
8.463634 0.2804436
8.455325 0.35246264
8.447017 0.41472568
8.438709 0.46176465
8.4304 0.49328817
8.422092 0.51348097
8.413784 0.52808237
8.405475 0.54120186
8.397167 0.55385645
8.388859 0.56470884
8.380551 0.57180218
8.372242 0.57371867
8.363934 0.56968887
8.355626 0.55944037
8.347317 0.54362866
8.339009 0.52456586
8.330701 0.50603672
8.322392 0.49149516
8.314084 0.48157615
8.305776 0.47304278
8.297467 0.4606924
8.289159 0.44162403
8.280851 0.41925768
8.272543 0.40417819
8.264234 0.41053367
8.255926 0.44928751
8.247618 0.52161039
8.239309 0.61607546
8.231001 0.71182339
8.222693 0.78698874
8.214384 0.82866346
8.206076 0.83922899
8.197768 0.8352737
8.189459 0.8391828
8.181151 0.86767913
8.172843 0.92342682
8.164535 0.99402754
8.156226 1.0584846
8.147918 1.0971953
8.13961 1.1001232
8.131301 1.069499
8.122993 1.0167483
8.114685 0.9561878
8.106376 0.898955
8.098068 0.84966369
8.08976 0.80646117
8.081451 0.76366955
8.073143 0.71554019
8.064835 0.6596523
8.056527 0.59873148
8.048218 0.54006559
8.03991 0.49248899
8.031602 0.46211662
8.023293 0.44902749
8.014985 0.44699727
8.006677 0.44681528
7.998368 0.44149709
7.99006 0.43034743
7.981752 0.41942665
7.973443 0.41824163
7.965135 0.43487766
7.956827 0.47262274
7.948519 0.52982812
7.94021 0.60228815
7.931902 0.68567489
7.923594 0.77586868
7.915285 0.86711234
7.906977 0.95005148
7.898669 1.0121193
7.89036 1.0410824
7.882052 1.03028
7.873744 0.98292488
7.865435 0.91334371
7.857127 0.84439239
7.848819 0.80145124
7.840511 0.80424379
7.832202 0.85868544
7.823894 0.95197704
7.815586 1.0541255
7.807277 1.1269314
7.798969 1.137703
7.790661 1.0718221
7.782352 0.93827849
7.774044 0.76583862
7.765736 0.59238447
7.757427 0.45290348
7.749119 0.37102771
7.740811 0.35597306
7.732503 0.40374391
7.724194 0.50031828
7.715886 0.62515486
7.707578 0.75453488
7.699269 0.86491272
7.690961 0.9364109
7.682653 0.95622892
7.674344 0.92139217
7.666036 0.84007084
7.657728 0.730726
7.649419 0.61870834
7.641111 0.53064624
7.632803 0.48778776
7.624494 0.50008251
7.616186 0.56295733
7.607878 0.65827485
7.59957 0.75971999
7.591261 0.84100818
7.582953 0.8836965
7.574645 0.88125001
7.566336 0.83792233
7.558028 0.76392934
7.54972 0.67025436
7.541411 0.56586735
7.533103 0.45780655
7.524795 0.35249031
7.516486 0.2563339
7.508178 0.17503849
7.49987 0.1123626
7.491562 0.069601549
7.483253 0.04634722
7.474945 0.042135313
7.466637 0.058005029
7.458328 0.096976041
7.45002 0.16285039
7.441712 0.2574469
7.433403 0.37727276
7.425095 0.51139802
7.416787 0.64229513
7.408478 0.75017548
7.40017 0.81927303
7.391862 0.84293574
7.383554 0.82469394
7.375245 0.77482759
7.366937 0.70477947
7.358629 0.62291933
7.35032 0.53378391
7.342012 0.44021006
7.333704 0.34592895
7.325395 0.25645246
7.317087 0.17785066
7.308779 0.11464534
7.30047 0.068382945
7.292162 0.037627518
7.283854 0.019062712
7.275546 0.0088852502
7.267237 0.0038262842
7.258929 0.0015873774
7.250621 0.00083843111
7.242312 0.0010491551
7.234004 0.0023723592
7.225696 0.0056750376
7.217387 0.012680095
7.209079 0.026044091
7.200771 0.049082456
7.192462 0.084855915
7.184154 0.13457553
7.175846 0.19578401
7.167538 0.26128545
7.159229 0.31987489
7.150921 0.3592295
7.142613 0.37007584
7.134304 0.34973283
7.125996 0.30318588
7.117688 0.24110623
7.109379 0.17588744
7.101071 0.11770315
7.092763 0.072255075
7.084454 0.04068886
7.076146 0.021018902
7.067838 0.0099604208
7.05953 0.004330467
7.051221 0.0017298387
7.042913 0.00064462172
7.034605 0.00025926175
7.026296 0.00022260895
7.017988 0.00049850957
7.00968 0.0013487337
7.001371 0.0034545426
6.993063 0.0081479261
6.984755 0.017658034
6.976446 0.035177099
6.968138 0.064478929
6.95983 0.10890232
6.951522 0.16982786
6.943213 0.24523344
6.934905 0.32918025
6.926597 0.41279552
6.918288 0.48648015
6.90998 0.54223471
6.901672 0.57491475
6.893363 0.58209167
6.885055 0.56330562
6.876747 0.51981916
6.868438 0.45519631
6.86013 0.37592224
6.851822 0.29095491
6.843514 0.20987965
6.835205 0.14047002
6.826897 0.086933384
6.818589 0.049625327
6.81028 0.026083975
6.801972 0.01260872
6.793664 0.0056006158
6.785355 0.0022846604
6.777047 0.00085559528
6.768739 0.00029408913
6.76043 9.2820485e-05
6.752122 2.714487e-05
6.743814 8.5098577e-06
6.735506 7.485523e-06
6.727197 2.2338377e-05
6.718889 7.7035225e-05
6.710581 0.00024750816
6.702272 0.00073067897
6.693964 0.0019805906
6.685656 0.0049308716
6.677347 0.011280736
6.669039 0.02373243
6.660731 0.045957854
6.652422 0.082028778
6.644114 0.13518646
6.635806 0.20619073
6.627497 0.29191
6.619189 0.38495584
6.610881 0.47478297
6.602573 0.54992481
6.594264 0.60046003
6.585956 0.61987539
6.577648 0.60609173
6.569339 0.56192601
6.561031 0.49518736
6.552723 0.41813852
6.544414 0.34583631
6.536106 0.29325976
6.527798 0.27186268
6.519489 0.28667026
6.511181 0.33496251
6.502873 0.40705621
6.494565 0.48899488
6.486256 0.5663402
6.477948 0.62794793
6.46964 0.66870758
6.461331 0.69059162
6.453023 0.70169917
6.444715 0.71323521
6.436406 0.73488107
6.428098 0.77002399
6.41979 0.81327307
6.411481 0.85239236
6.403173 0.87459716
6.394865 0.87412594
6.386557 0.85641982
6.378248 0.83579197
6.36994 0.82752263
6.361632 0.83912911
6.353323 0.86632092
6.345015 0.89617647
6.336707 0.91539687
6.328398 0.91834717
6.32009 0.91006009
6.311782 0.90288816
6.303473 0.90940227
6.295165 0.93584937
6.286857 0.97933209
6.278549 1.029266
6.27024 1.0715723
6.261932 1.093442
6.253624 1.0870389
6.245315 1.0514033
6.237007 0.99253507
6.228699 0.92202662
6.22039 0.85468231
6.212082 0.80544862
6.203774 0.78594999
6.195465 0.80115582
6.187157 0.84704483
6.178849 0.9102458
6.170541 0.9703137
6.162232 1.0045928
6.153924 0.99467615
6.145616 0.93255121
6.137307 0.82410806
6.128999 0.6883392
6.120691 0.5522645
6.112382 0.44348211
6.104074 0.38307924
6.095766 0.38101397
6.087457 0.43470117
6.079149 0.53045778
6.070841 0.64708071
6.062533 0.76075037
6.054224 0.85022742
6.045916 0.90107878
6.037608 0.90792124
6.029299 0.87450302
6.020991 0.81225429
6.012683 0.73802123
6.004374 0.67106972
5.996066 0.62896256
5.987758 0.62243084
5.979449 0.6507414
5.971141 0.7001061
5.962833 0.74708716
5.954525 0.76658625
5.946216 0.74123801
5.937908 0.66784497
5.9296 0.55791864
5.921291 0.43259665
5.912983 0.31505744
5.904675 0.22425939
5.896366 0.17223025
5.888058 0.16462972
5.87975 0.20262719
5.871441 0.28410002
5.863133 0.40336933
5.854825 0.55011349
5.846517 0.70886158
5.838208 0.86027926
5.8299 0.98456005
5.821592 1.0660945
5.813283 1.0977094
5.804975 1.0826007
5.796667 1.0328932
5.788358 0.96530154
5.78005 0.8958037
5.771742 0.83559621
5.763433 0.78964342
5.755125 0.75760605
5.746817 0.73591743
5.738509 0.71974828
5.7302 0.70423389
5.721892 0.68505744
5.713584 0.6589488
5.705275 0.62470888
5.696967 0.58487874
5.688659 0.54726481
5.68035 0.52483712
5.672042 0.53283379
5.663734 0.58340425
5.655425 0.67995844
5.647117 0.81420638
5.638809 0.96785042
5.630501 1.1184393
5.622192 1.2465001
5.613884 1.3403446
5.605576 1.396491
5.597267 1.4164355
5.588959 1.4026053
5.580651 1.3562937
5.572342 1.2784824
5.564034 1.1723229
5.555726 1.0452276
5.547417 0.90919486
5.539109 0.77920904
5.530801 0.67035735
5.522492 0.59458573
5.514184 0.55811441
5.505876 0.56046741
5.497568 0.59547505
5.489259 0.65349962
5.480951 0.72334254
5.472643 0.79275751
5.464334 0.84809027
5.456026 0.87486686
5.447718 0.86070918
5.439409 0.79987289
5.431101 0.69675797
5.422793 0.56579053
5.414484 0.42724858
5.406176 0.30118313
5.397868 0.20257913
5.38956 0.13973911
5.381251 0.1156411
5.372943 0.13034625
5.364635 0.18233418
5.356326 0.26778472
5.348018 0.37849137
5.33971 0.50033579
5.331401 0.61435647
5.323093 0.70119398
5.314785 0.74761756
5.306476 0.75210584
5.298168 0.72627848
5.28986 0.69073641
5.281552 0.66672475
5.273243 0.66736077
5.264935 0.69260348
5.256627 0.73040809
5.248318 0.76352546
5.24001 0.77869204
5.231702 0.77380396
5.223393 0.75958376
5.215085 0.75478518
5.206777 0.77699953
5.198468 0.83325278
5.19016 0.91480971
5.181852 0.99875281
5.173544 1.0558047
5.165235 1.0610038
5.156927 1.00264
5.148619 0.88588215
5.14031 0.73017391
5.132002 0.56229875
5.123694 0.40857781
5.115385 0.28931952
5.107077 0.21682483
5.098769 0.19615209
5.09046 0.22667583
5.082152 0.30280587
5.073844 0.41370215
5.065536 0.54333385
5.057227 0.67258656
5.048919 0.78383411
5.040611 0.8662091
5.032302 0.91842658
5.023994 0.94688041
5.015686 0.95968464
5.007377 0.96036525
4.999069 0.94554706
4.990761 0.90838554
4.982452 0.84538772
4.974144 0.76173181
4.965836 0.67118346
4.957528 0.59048046
4.949219 0.53182939
4.940911 0.49830515
4.932603 0.48486501
4.924294 0.4839722
4.915986 0.49194633
4.907678 0.51185599
4.899369 0.55109525
4.891061 0.61522323
4.882753 0.702048
4.874444 0.79981343
4.866136 0.89078022
4.857828 0.95813941
4.84952 0.99224642
4.841211 0.99284753
4.832903 0.96667943
4.824595 0.92260408
4.816286 0.86749629
4.807978 0.80502844
4.79967 0.73731699
4.791361 0.66758209
4.783053 0.60150371
4.774745 0.54596124
4.766436 0.50569446
4.758128 0.48001423
4.74982 0.46195136
4.741512 0.44084526
4.733203 0.407181
4.724895 0.35701317
4.716587 0.29362432
4.708278 0.22588174
4.69997 0.16470454
4.691662 0.11979638
4.683353 0.098043962
4.675045 0.10353067
4.666737 0.13809622
4.658428 0.20138672
4.65012 0.2901657
4.641812 0.39756216
4.633504 0.51321954
4.625195 0.62478945
4.616887 0.72029649
4.608579 0.79030702
4.60027 0.82902616
4.591962 0.83426256
4.583654 0.80697307
4.575345 0.75119348
4.567037 0.67448672
4.558729 0.58813318
4.55042 0.50593022
4.542112 0.44108527
4.533804 0.40199993
4.525495 0.38888193
4.517187 0.39321947
4.508879 0.40094597
4.500571 0.39821535
4.492262 0.3772312
4.483954 0.33946129
4.475646 0.29490611
4.467337 0.2580213
4.459029 0.24227695
4.450721 0.25555632
4.442412 0.29786834
4.434104 0.36178952
4.425796 0.43510333
4.417487 0.50442745
4.409179 0.5583742
4.400871 0.589202
4.392563 0.59290652
4.384254 0.56862789
4.375946 0.51835641
4.367638 0.44712005
4.359329 0.36293364
4.351021 0.27569429
4.342713 0.19501803
4.334404 0.12793955
4.326096 0.077599436
4.317788 0.043416362
4.309479 0.022380729
4.301171 0.010656207
4.292863 0.0048099344
4.284555 0.0024330708
4.276246 0.0022941946
4.267938 0.0043065527
4.25963 0.0095077305
4.251321 0.020052587
4.243013 0.039014559
4.234705 0.069687606
4.226396 0.11420877
4.218088 0.17174181
4.20978 0.23703061
4.201471 0.30044251
4.193163 0.35023937
4.184855 0.37668661
4.176547 0.37632524
4.168238 0.35420178
4.15993 0.32260508
4.151622 0.29654744
4.143313 0.28785546
4.135005 0.30041596
4.126697 0.32860435
4.118388 0.35955771
4.11008 0.37833357
4.101772 0.37374755
4.093463 0.34237933
4.085155 0.28913598
4.076847 0.22448427
4.068539 0.16003956
4.06023 0.10470998
4.051922 0.06285813
4.043614 0.034617852
4.035305 0.017489714
4.026997 0.0081058759
4.018689 0.003446256
4.01038 0.0013440716
4.002072 0.00048087262
3.993764 0.00015781321
3.985455 4.7513372e-05
3.977147 1.3119364e-05
3.968839 3.3225216e-06
3.960531 7.7481729e-07
3.952222 1.7072245e-07
3.943914 2.6264993e-08
3.935606 0
3.927297 0
3.918989 0
3.910681 1.3132497e-08
3.902372 5.2529986e-08
3.894064 2.4951743e-07
3.885756 1.1162622e-06
3.877447 4.7145662e-06
3.869139 1.8214773e-05
3.860831 6.4572485e-05
3.852523 0.00020990982
3.844214 0.00062599984
3.835906 0.0017125563
3.827598 0.0042977802
3.819289 0.0098939572
3.810981 0.020894091
3.802673 0.040476639
3.794364 0.071930426
3.786056 0.11725955
3.777748 0.1753522
3.769439 0.24054791
3.761131 0.30270485
3.752823 0.34943351
3.744515 0.37003015
3.736206 0.35944884
3.727898 0.32030554
3.71959 0.26182988
3.711281 0.19633664
3.702973 0.13505508
3.694665 0.085221235
3.686356 0.049330122
3.678048 0.02619413
3.66974 0.012759192
3.661431 0.005701237
3.653123 0.0023369146
3.644815 0.00087870847
3.636507 0.00030308489
3.628198 9.5906622e-05
3.61989 2.7840893e-05
3.611582 7.406728e-06
3.603273 1.8122845e-06
3.594965 4.0710739e-07
3.586657 7.8794979e-08
3.578348 1.3132497e-08
3.57004 0
3.561732 0
3.553423 0
3.545115 0
3.536807 0
3.528498 0
3.52019 0
3.511882 0
3.503574 0
3.495265 0
3.486957 0
3.478649 0
3.47034 0
3.462032 0
3.453724 0
3.445415 0
3.437107 0
3.428799 0
3.42049 0
3.412182 0
3.403874 0
3.395566 0
3.387257 0
3.378949 0
3.370641 0
3.362332 0
3.354024 0
3.345716 0
3.337407 0
3.329099 0
3.320791 0
3.312482 0
3.304174 0
3.295866 0
3.287558 0
3.279249 0
3.270941 0
3.262633 0
3.254324 0
3.246016 0
3.237708 0
3.229399 0
3.221091 0
3.212783 0
3.204474 0
3.196166 0
3.187858 0
3.17955 0
3.171241 0
3.162933 0
3.154625 0
3.146316 0
3.138008 0
3.1297 0
3.121391 0
3.113083 0
3.104775 0
3.096466 0
3.088158 0
3.07985 0
3.071542 0
3.063233 0
3.054925 0
3.046617 0
3.038308 0
3.03 0
