# Supplementary material for: Structural motifs of gold cluster anions with 17 to 69 atoms
Source: Nat Commun. 2026 Apr 10;17:5099. doi: 10.1038/s41467-026-71649-9 (PMC13246909; doi:10.1038/s41467-026-71649-9)
Supplement: Supplementary file 5 — Source Data [file 41467_2026_71649_MOESM5_ESM.zip › Figure1/SCAN.dat]

Theoretical data (SCAN panel)
2.99 0
2.998308 0
3.006617 0
3.014925 0
3.023233 0
3.031542 0
3.03985 0
3.048158 0
3.056466 0
3.064775 0
3.073083 0
3.081391 0
3.0897 0
3.098008 0
3.106316 0
3.114625 0
3.122933 0
3.131241 0
3.13955 0
3.147858 0
3.156166 0
3.164474 0
3.172783 0
3.181091 0
3.189399 0
3.197708 0
3.206016 0
3.214324 0
3.222633 0
3.230941 0
3.239249 0
3.247558 0
3.255866 0
3.264174 0
3.272482 0
3.280791 0
3.289099 0
3.297407 0
3.305716 0
3.314024 0
3.322332 0
3.330641 0
3.338949 0
3.347257 0
3.355566 0
3.363874 0
3.372182 0
3.38049 0
3.388799 0
3.397107 0
3.405415 0
3.413724 0
3.422032 0
3.43034 0
3.438649 0
3.446957 0
3.455265 0
3.463574 0
3.471882 0
3.48019 0
3.488498 0
3.496807 0
3.505115 0
3.513423 0
3.521732 0
3.53004 0
3.538348 0
3.546657 0
3.554965 0
3.563273 0
3.571582 0
3.57989 1.1972515e-08
3.588198 4.7890061e-08
3.596507 2.2747779e-07
3.604815 1.0416088e-06
3.613123 4.3819406e-06
3.621431 1.6917164e-05
3.62974 5.9898493e-05
3.638048 0.00019448154
3.646356 0.0005792662
3.654665 0.0015827905
3.662973 0.0039672725
3.671281 0.0091219431
3.67959 0.019240239
3.687898 0.037227183
3.696206 0.066074946
3.704515 0.10758218
3.712823 0.16068333
3.721131 0.22015482
3.729439 0.27670213
3.737748 0.31902425
3.746056 0.33741299
3.754364 0.3273609
3.762673 0.29135249
3.770981 0.23786884
3.779289 0.17814897
3.787598 0.12239282
3.795906 0.077135707
3.804214 0.044594566
3.812523 0.023650231
3.820831 0.011505767
3.829139 0.0051347963
3.837447 0.0021021222
3.845756 0.00078943173
3.854064 0.00027195568
3.862372 8.5950686e-05
3.870681 2.4914804e-05
3.878989 6.6208009e-06
3.887297 1.6162895e-06
3.895606 3.5917546e-07
3.903914 7.1835091e-08
3.912222 1.1972515e-08
3.920531 0
3.928839 0
3.937147 0
3.945455 0
3.953764 0
3.962072 0
3.97038 0
3.978689 0
3.986997 0
3.995305 0
4.003614 0
4.011922 0
4.02023 0
4.028539 0
4.036847 0
4.045155 0
4.053463 0
4.061772 0
4.07008 0
4.078388 0
4.086697 0
4.095005 0
4.103313 0
4.111622 0
4.11993 1.1972515e-08
4.128238 9.5780121e-08
4.136547 4.6692809e-07
4.144855 2.1311077e-06
4.153163 8.9674139e-06
4.161471 3.4576624e-05
4.16978 0.00012220346
4.178088 0.00039625433
4.186396 0.0011786702
4.194705 0.0032161887
4.203013 0.0080508221
4.211321 0.018488521
4.21963 0.038954661
4.227938 0.075312951
4.236246 0.13364102
4.244555 0.21775445
4.252863 0.32607222
4.261171 0.44940891
4.269479 0.57167002
4.277788 0.67443126
4.286096 0.744074
4.294404 0.77787112
4.302713 0.78507339
4.311021 0.78151788
4.319329 0.78031762
4.327638 0.78403212
4.335946 0.78312846
4.344254 0.76169599
4.352563 0.70686559
4.360871 0.61630396
4.369179 0.49977355
4.377487 0.37466166
4.385796 0.25875302
4.394104 0.16431268
4.402412 0.095837194
4.410721 0.051312416
4.419029 0.025211555
4.427337 0.011365616
4.435646 0.0047009243
4.443954 0.0017848386
4.452262 0.00062630621
4.460571 0.0002192407
4.468879 0.00013143427
4.477187 0.00025053685
4.485495 0.00069397487
4.493804 0.0018611035
4.502112 0.0046020193
4.51042 0.010450342
4.518729 0.021793941
4.527037 0.04176576
4.535345 0.073620624
4.543654 0.11953942
4.551962 0.1791935
4.56027 0.24881231
4.568579 0.32154772
4.576887 0.38935963
4.585195 0.44568749
4.593504 0.48754153
4.601812 0.51598078
4.61012 0.53507992
4.618428 0.55042361
4.626737 0.56799092
4.635045 0.59321234
4.643353 0.62927925
4.651662 0.67450702
4.65997 0.72022613
4.668278 0.75154303
4.676587 0.75204684
4.684895 0.71076332
4.693203 0.62760486
4.701512 0.51408693
4.70982 0.38891583
4.718128 0.2710572
4.726436 0.17394968
4.734745 0.10323026
4.743053 0.058014223
4.751361 0.0340974
4.75967 0.02715103
4.767978 0.034666082
4.776286 0.056285979
4.784595 0.092792488
4.792903 0.14440272
4.801211 0.20933153
4.80952 0.28364696
4.817828 0.36293827
4.826136 0.44511156
4.834444 0.53231937
4.842753 0.62977745
4.851061 0.74083125
4.859369 0.86051812
4.867678 0.97199329
4.875986 1.0494715
4.884294 1.0675953
4.892603 1.0127272
4.900911 0.88987677
4.909219 0.72135442
4.917528 0.53815047
4.925836 0.36896875
4.934144 0.23230574
4.942452 0.134252
4.950761 0.071201242
4.959069 0.034667136
4.967377 0.015557912
4.975686 0.0066444107
4.983994 0.0033234864
4.992302 0.0034439898
5.000611 0.0069472794
5.008919 0.015712166
5.017227 0.033558589
5.025536 0.065996574
5.033844 0.11912929
5.042152 0.19732349
5.05046 0.29998516
5.058769 0.41881836
5.067077 0.53760809
5.075385 0.63601255
5.083694 0.6968568
5.092002 0.71395409
5.10031 0.69628569
5.108619 0.66566746
5.116927 0.64837697
5.125235 0.66462852
5.133544 0.72110933
5.141852 0.81016187
5.15016 0.91553916
5.158468 1.0210694
5.166777 1.1171205
5.175085 1.201342
5.183393 1.2738928
5.191702 1.3309483
5.20001 1.3614525
5.208318 1.350037
5.216627 1.2850585
5.224935 1.1673319
5.233243 1.0144633
5.241552 0.8580131
5.24986 0.73445763
5.258168 0.6737755
5.266476 0.69009623
5.274785 0.7774594
5.283093 0.91156402
5.291401 1.0565307
5.29971 1.1745423
5.308018 1.2357047
5.316326 1.2254841
5.324635 1.1476399
5.332943 1.021716
5.341251 0.87578169
5.34956 0.73685709
5.357868 0.6225801
5.366176 0.5373871
5.374484 0.47455509
5.382793 0.42273222
5.391101 0.37358203
5.399409 0.32702752
5.407718 0.29217625
5.416026 0.28410483
5.424334 0.31802737
5.432643 0.40270386
5.440951 0.53492224
5.449259 0.69707093
5.457568 0.85977889
5.465876 0.99029205
5.474184 1.0644012
5.482492 1.0767952
5.490801 1.0440929
5.499109 0.99779458
5.507417 0.96970818
5.515726 0.97682828
5.524034 1.013337
5.532342 1.0538179
5.540651 1.0659807
5.548959 1.0264606
5.557267 0.93211973
5.565576 0.80213973
5.573884 0.67107963
5.582192 0.57698495
5.590501 0.54960619
5.598809 0.60213591
5.607117 0.72759143
5.615425 0.89976778
5.623734 1.0786076
5.632042 1.2196108
5.64035 1.2855939
5.648659 1.2572863
5.656967 1.1386242
5.665275 0.9543415
5.673584 0.74093578
5.681892 0.53515264
5.6902 0.36481815
5.698509 0.24487062
5.706817 0.17834226
5.715125 0.15986558
5.723433 0.1791291
5.731742 0.22316841
5.74005 0.27808269
5.748358 0.33141707
5.756667 0.375647
5.764975 0.4116183
5.773283 0.4497127
5.781592 0.50692427
5.7899 0.59996001
5.798208 0.73686234
5.806517 0.9109921
5.814825 1.1005078
5.823133 1.2739376
5.831441 1.3995057
5.83975 1.4543288
5.848058 1.4302969
5.856366 1.335583
5.864675 1.1925438
5.872983 1.0331583
5.881291 0.89255671
5.8896 0.80096881
5.897908 0.77531194
5.906216 0.81303472
5.914525 0.89132528
5.922833 0.97338222
5.931141 1.020412
5.939449 1.0049202
5.947758 0.9197072
5.956066 0.77883165
5.964374 0.61081293
5.972683 0.4480645
5.980991 0.31767634
5.989299 0.23674246
5.997608 0.21211884
6.005916 0.24218159
6.014224 0.31818559
6.022533 0.42472924
6.030841 0.54085787
6.039149 0.64374696
6.047457 0.71520253
6.055766 0.74857403
6.064074 0.75219123
6.072382 0.74655276
6.080691 0.75576804
6.088999 0.79708652
6.097307 0.87354477
6.105616 0.97310775
6.113924 1.0742688
6.122232 1.154895
6.130541 1.199821
6.138849 1.2038668
6.147157 1.1698429
6.155465 1.1039952
6.163774 1.0124574
6.172082 0.90094713
6.18039 0.77721567
6.188699 0.65363929
6.197007 0.5472426
6.205315 0.47618438
6.213624 0.45394261
6.221932 0.48380575
6.23024 0.55632672
6.238549 0.65130588
6.246857 0.74402804
6.255165 0.81348893
6.263473 0.84916574
6.271782 0.8534048
6.28009 0.83864332
6.288398 0.82114702
6.296707 0.81419779
6.305015 0.82328034
6.313323 0.84463633
6.321632 0.86749541
6.32994 0.87935471
6.338248 0.8724256
6.346557 0.84815319
6.354865 0.81685268
6.363173 0.79185019
6.371481 0.78103821
6.37979 0.78093515
6.388098 0.7772229
6.396406 0.7517878
6.404715 0.69220879
6.413023 0.59827911
6.421331 0.48231367
6.42964 0.36391196
6.437948 0.2627004
6.446256 0.19271888
6.454565 0.16008724
6.462873 0.16332108
6.471181 0.19476416
6.479489 0.24222264
6.487798 0.29095531
6.496106 0.32651093
6.504414 0.33820411
6.512723 0.32201763
6.521031 0.28145119
6.529339 0.22571122
6.537648 0.16606371
6.545956 0.11210004
6.554264 0.069483893
6.562573 0.039728134
6.570881 0.021500243
6.579189 0.012499677
6.587497 0.011136917
6.595806 0.017676784
6.604114 0.034767238
6.612422 0.067220177
6.620731 0.12073933
6.629039 0.1993801
6.637347 0.30213929
6.645656 0.42003758
6.653964 0.53567462
6.662272 0.62667437
6.670581 0.67252753
6.678889 0.66207264
6.687197 0.59790189
6.695506 0.49532402
6.703814 0.37645772
6.712122 0.26258509
6.72043 0.16840085
6.728739 0.10019563
6.737047 0.057704315
6.745355 0.037851657
6.753664 0.038469068
6.761972 0.060719197
6.77028 0.10965503
6.778589 0.19272002
6.786897 0.31630559
6.795205 0.48110944
6.803514 0.67795934
6.811822 0.88638017
6.82013 1.0776948
6.828438 1.2226081
6.836747 1.3007597
6.845055 1.3080703
6.853363 1.2580736
6.861672 1.1759842
6.86998 1.0878662
6.878288 1.0100002
6.886597 0.94369445
6.894905 0.87797132
6.903213 0.79823959
6.911522 0.69587059
6.91983 0.57355257
6.928138 0.44430156
6.936446 0.32582253
6.944755 0.23396941
6.953063 0.17838764
6.961371 0.16118297
6.96968 0.17762439
6.977988 0.21759844
6.986296 0.26740846
6.994605 0.3123226
7.002913 0.34012013
7.011221 0.34491867
7.01953 0.32972279
7.027838 0.30624404
7.036146 0.29161598
7.044454 0.3029585
7.052763 0.35160804
7.061071 0.43899679
7.069379 0.5557435
7.077688 0.68453263
7.085996 0.80581138
7.094304 0.90376191
7.102613 0.96957768
7.110921 1.0006252
7.119229 0.99688437
7.127538 0.95797476
7.135846 0.88334746
7.144154 0.77532716
7.152462 0.64212272
7.160771 0.49787114
7.169079 0.3591372
7.177387 0.23990757
7.185696 0.1479334
7.194004 0.084019604
7.202312 0.043889852
7.210621 0.02106867
7.218929 0.0092938445
7.227237 0.0037865833
7.235546 0.001495008
7.243854 0.00078815067
7.252162 0.0010488282
7.26047 0.002422387
7.268779 0.0057924585
7.277087 0.012920667
7.285395 0.026585976
7.293704 0.05049449
7.302012 0.088769244
7.31032 0.14503908
7.318629 0.22146614
7.326937 0.31822577
7.335245 0.43368444
7.343554 0.56484607
7.351862 0.70714199
7.36017 0.8530833
7.368478 0.99072935
7.376787 1.1041954
7.385095 1.1779216
7.393403 1.2037693
7.401712 1.186957
7.41002 1.1461527
7.418328 1.1059742
7.426637 1.0850581
7.434945 1.0862262
7.443253 1.0945537
7.451562 1.0846595
7.45987 1.0332506
7.468178 0.93020512
7.476486 0.78277076
7.484795 0.61165925
7.493103 0.44211297
7.501411 0.29493278
7.50972 0.18133363
7.518028 0.10266239
7.526336 0.05349042
7.534645 0.025650826
7.542953 0.011367831
7.551261 0.0048256659
7.55957 0.0024804178
7.567878 0.0027870459
7.576186 0.0059183854
7.584494 0.013755271
7.592803 0.030093468
7.601111 0.060706195
7.609419 0.11269387
7.617728 0.19261639
7.626036 0.30341712
7.634344 0.44104696
7.642653 0.59249231
7.650961 0.73688435
7.659269 0.85016162
7.667578 0.91189181
7.675886 0.91153356
7.684194 0.85160281
7.692503 0.74678716
7.700811 0.61991247
7.709119 0.49664195
7.717427 0.40053438
7.725736 0.34917218
7.734044 0.3513578
7.742352 0.40538733
7.750661 0.49897877
7.758969 0.61181371
7.767277 0.72105011
7.775586 0.80850799
7.783894 0.86655586
7.792202 0.89955117
7.800511 0.91965839
7.808819 0.9389528
7.817127 0.96188506
7.825435 0.98200769
7.833744 0.98454607
7.842052 0.95338561
7.85036 0.87894477
7.858669 0.76314614
7.866977 0.61929729
7.875285 0.46730201
7.883594 0.32684656
7.891902 0.21184368
7.90021 0.12825681
7.908519 0.07538845
7.916827 0.049107701
7.925135 0.045049067
7.933443 0.06038544
7.941752 0.093753785
7.95006 0.14379796
7.958368 0.20738116
7.966677 0.27868511
7.974985 0.35000295
7.983293 0.41407194
7.991602 0.46675918
7.99991 0.5085549
8.008218 0.54401653
8.016527 0.579544
8.024835 0.62064104
8.033143 0.66961132
8.041451 0.72398625
8.04976 0.77582047
8.058068 0.81246364
8.066376 0.8195818
8.074685 0.78618132
8.082993 0.70965366
8.091301 0.59802723
8.09961 0.46780879
8.107918 0.33835049
8.116226 0.2256567
8.124535 0.13852663
8.132843 0.07818214
8.141151 0.040535357
8.149459 0.019297132
8.157768 0.0084322065
8.166076 0.0033813256
8.174384 0.0012441359
8.182693 0.00042000781
8.191001 0.00013014124
8.199309 3.7282412e-05
8.207618 1.1062604e-05
8.215926 8.2251179e-06
8.224234 2.2939339e-05
8.232543 7.8036854e-05
8.240851 0.0002483818
8.249159 0.00072602529
8.257467 0.0019469225
8.265776 0.0047893293
8.274084 0.010807613
8.282392 0.022372644
8.290701 0.042485859
8.299009 0.074016364
8.307317 0.11830597
8.315626 0.17352899
8.323934 0.2336878
8.332242 0.28926127
8.340551 0.32996477
8.348859 0.34892913
8.357167 0.34651518
8.365475 0.33173021
8.373784 0.32008647
8.382092 0.32828995
8.3904 0.36757038
8.398709 0.43819027
8.407017 0.52751575
8.415325 0.61297387
8.423634 0.66935415
8.431942 0.67779658
8.44025 0.63259692
8.448559 0.54271539
8.456867 0.42749345
8.465175 0.30902228
8.473483 0.20497924
8.481792 0.12483199
8.4901 0.070036125
8.498408 0.036871755
8.506717 0.019913549
8.515025 0.014682889
8.523333 0.018974198
8.531642 0.032978604
8.53995 0.058489484
8.548258 0.097448803
8.556567 0.15021645
8.564875 0.21426787
8.573183 0.28421154
8.581491 0.35360349
8.5898 0.41792277
8.598108 0.47688305
8.606416 0.53406352
8.614725 0.59327676
8.623033 0.65350481
8.631341 0.70586273
8.63965 0.73533392
8.647958 0.72707774
8.656266 0.67393689
8.664575 0.58077026
8.672883 0.4632127
8.681191 0.34193889
8.689499 0.23596137
8.697808 0.15840102
8.706116 0.11600236
8.714424 0.11118471
8.722733 0.14419344
8.731041 0.21341603
8.739349 0.31361107
8.747658 0.43361805
8.755966 0.55598405
8.764274 0.66014986
8.772583 0.72858471
8.780891 0.75289648
8.789199 0.73630023
8.797508 0.69074636
8.805816 0.63036028
8.814124 0.56517507
8.822432 0.49866679
8.830741 0.42976317
8.839049 0.35704938
8.847357 0.28196164
8.855666 0.20915249
8.863974 0.14447329
8.872282 0.092395324
8.880591 0.054507641
8.888899 0.029595962
8.897207 0.014770205
8.905516 0.0067697031
8.913824 0.0028482254
8.922132 0.0010997114
8.93044 0.00038959762
8.938749 0.00012663329
8.947057 3.7761313e-05
8.955365 1.0332281e-05
8.963674 2.5860633e-06
8.971982 5.9862576e-07
8.98029 1.3169767e-07
8.988599 2.394503e-08
8.996907 0
9.005215 0
9.013524 0
9.021832 0
9.03014 0
9.038448 0
9.046757 0
9.055065 0
9.063373 0
9.071682 0
9.07999 0
9.088298 0
9.096607 3.5917546e-08
9.104915 1.556427e-07
9.113223 7.1835091e-07
9.121532 3.0889089e-06
9.12984 1.2176048e-05
9.138148 4.4034911e-05
9.146456 0.0001461006
9.154765 0.00044465921
9.163073 0.0012414421
9.171381 0.003179469
9.17969 0.0074697719
9.187998 0.016098555
9.196306 0.03182686
9.204615 0.057720154
9.212923 0.096025833
9.221231 0.14654656
9.22954 0.20515876
9.237848 0.26347015
9.246156 0.31038426
9.254464 0.33542456
9.262773 0.33251936
9.271081 0.30238894
9.279389 0.25225618
9.287698 0.1930388
9.296006 0.13551093
9.304314 0.087263161
9.312623 0.051548311
9.320931 0.02793347
9.329239 0.01388552
9.337548 0.0063318083
9.345856 0.0026487155
9.354164 0.0010168736
9.362472 0.00036019312
9.370781 0.00012569944
9.379089 7.3140095e-05
9.387397 0.00014581326
9.395706 0.0004414865
9.404014 0.0012965755
9.412322 0.0035087132
9.420631 0.0087131895
9.428939 0.019849257
9.437247 0.041480072
9.445556 0.079517339
9.453864 0.13983352
9.462172 0.22557337
9.47048 0.33380391
9.478789 0.45312922
9.487097 0.56426069
9.495405 0.64456182
9.503714 0.67542391
9.512022 0.64925507
9.52033 0.57250771
9.528639 0.46309957
9.536947 0.34363271
9.545255 0.23390617
9.553564 0.14605483
9.561872 0.083659877
9.57018 0.043958778
9.578488 0.021188538
9.586797 0.0093687924
9.595105 0.0038000883
9.603413 0.0014139301
9.611722 0.00048261209
9.62003 0.00015110511
9.628338 4.3400368e-05
9.636647 1.1433752e-05
9.644955 2.765651e-06
9.653263 6.1059827e-07
9.661572 1.1972515e-07
9.66988 2.394503e-08
9.678188 0
9.686496 0
9.694805 0
9.703113 0
9.711421 0
9.71973 0
9.728038 0
9.736346 0
9.744655 0
9.752963 0
9.761271 0
9.76958 0
9.777888 0
9.786196 0
9.794505 0
9.802813 0
9.811121 0
9.819429 0
9.827738 0
9.836046 0
9.844354 0
9.852663 0
9.860971 0
9.869279 0
9.877588 0
9.885896 0
9.894204 0
9.902513 0
9.910821 0
9.919129 0
9.927437 0
9.935746 0
9.944054 0
9.952362 0
9.960671 0
9.968979 0
9.977287 0
9.985596 0
9.993904 0
10.002212 0
10.010521 0
10.018829 0
10.027137 0
10.035445 2.394503e-08
10.043754 1.1972515e-07
10.052062 5.507357e-07
10.06037 2.4064756e-06
10.068679 9.6498472e-06
10.076987 3.5438645e-05
10.085295 0.00011934203
10.093604 0.00036871755
10.101912 0.0010449851
10.11022 0.0027167672
10.118529 0.0064791541
10.126837 0.014174632
10.135145 0.02844672
10.143453 0.052369625
10.151762 0.088441018
10.16007 0.13701083
10.168378 0.19470763
10.176687 0.25382708
10.184995 0.30354272
10.193303 0.33298803
10.201612 0.3350922
10.20992 0.30933348
10.218228 0.26194881
10.226537 0.20348522
10.234845 0.14500274
10.243153 0.094786487
10.251461 0.05683863
10.25977 0.031265661
10.268078 0.015776782
10.276386 0.007302923
10.284695 0.0031010012
10.293003 0.0012079071
10.301311 0.00043160917
10.30962 0.00014147921
10.317928 4.2538346e-05
10.326236 1.1733065e-05
10.334545 2.9691838e-06
10.342853 6.9440588e-07
10.351161 1.4367018e-07
10.359469 2.394503e-08
10.367778 0
10.376086 0
10.384394 0
10.392703 0
10.401011 0
10.409319 0
10.417628 0
10.425936 0
10.434244 0
10.442553 0
10.450861 0
10.459169 0
10.467477 0
10.475786 0
10.484094 0
10.492402 0
10.500711 0
10.509019 0
10.517327 0
10.525636 0
10.533944 0
10.542252 0
10.550561 0
10.558869 0
10.567177 0
10.575485 0
10.583794 0
10.592102 0
10.60041 0
10.608719 0
10.617027 0
10.625335 0
10.633644 0
10.641952 0
10.65026 0
10.658569 0
10.666877 0
10.675185 0
10.683493 0
10.691802 0
10.70011 0
10.708418 0
10.716727 0
10.725035 0
10.733343 0
10.741652 0
10.74996 0
10.758268 0
10.766577 0
10.774885 0
10.783193 0
10.791502 0
10.79981 0
10.808118 0
10.816426 0
10.824735 0
10.833043 0
10.841351 0
10.84966 0
10.857968 0
10.866276 0
10.874585 0
10.882893 0
10.891201 0
10.89951 0
10.907818 0
10.916126 0
10.924434 0
10.932743 0
10.941051 0
10.949359 0
10.957668 0
10.965976 0
10.974284 0
10.982593 0
10.990901 0
10.999209 0
11.007518 0
11.015826 0
11.024134 0
11.032442 0
11.040751 0
11.049059 0
11.057367 0
11.065676 0
11.073984 0
11.082292 0
11.090601 0
11.098909 0
11.107217 0
11.115526 0
11.123834 0
11.132142 0
11.14045 0
11.148759 0
11.157067 0
11.165375 0
11.173684 0
11.181992 0
11.1903 0
11.198609 0
11.206917 0
11.215225 0
11.223534 0
11.231842 0
11.24015 0
11.248458 0
11.256767 0
11.265075 0
11.273383 0
11.281692 0
11.29 0
