# Supplementary material for: Structural motifs of gold cluster anions with 17 to 69 atoms
Source: Nat Commun. 2026 Apr 10;17:5099. doi: 10.1038/s41467-026-71649-9 (PMC13246909; doi:10.1038/s41467-026-71649-9)
Supplement: Supplementary file 5 — Source Data [file 41467_2026_71649_MOESM5_ESM.zip › Figure2/17_exp.dat]

Source experimental data for N=17
3.7 0.001
3.7004601 0.001
3.7009202 0.001
3.7013803 0.001
3.7018404 0.001
3.7023005 0.001
3.7027606 0.001
3.7032206 0.001
3.7036807 0.001
3.7041408 0.001
3.7046009 0.001
3.705061 0.001
3.7055211 0.001
3.7059812 0.001
3.7064413 0.001
3.7069014 0.001
3.7073615 0.001
3.7078216 0.001
3.7082817 0.001
3.7087417 0.001
3.7092018 0.001
3.7096619 0.001
3.710122 0.001
3.7105821 0.001
3.7110422 0.001
3.7115023 0.001
3.7119624 0.001
3.7124225 0.001
3.7128826 0.001
3.7133427 0.001
3.7138028 0.001
3.7142629 0.001
3.7147229 0.001
3.715183 0.001
3.7156431 0.001
3.7161032 0.001
3.7165633 0.001
3.7170234 0.001
3.7174835 0.001
3.7179436 0.001
3.7184037 0.001
3.7188638 0.001
3.7193239 0.001
3.719784 0.001
3.720244 0.001
3.7207041 0.001
3.7211642 0.001
3.7216243 0.001
3.7220844 0.001
3.7225445 0.001
3.7230046 0.001
3.7234647 0.001
3.7239248 0.001
3.7243849 0.001
3.724845 0.001
3.7253051 0.0010036089
3.7257652 0.0010216265
3.7262252 0.0010526915
3.7266853 0.0010944666
3.7271454 0.0011446141
3.7276055 0.0012007968
3.7280656 0.001260677
3.7285257 0.0013219174
3.7289858 0.0013821804
3.7294459 0.0014391287
3.729906 0.0014904247
3.7303661 0.0015390913
3.7308262 0.0015940119
3.7312863 0.0016532026
3.7317463 0.001714326
3.7322064 0.0017750446
3.7326665 0.0018330209
3.7331266 0.0018859174
3.7335867 0.0019313967
3.7340468 0.0019671213
3.7345069 0.0019907537
3.734967 0.0019999566
3.7354271 0.002
3.7358872 0.002
3.7363473 0.002
3.7368074 0.002
3.7372675 0.002
3.7377275 0.002
3.7381876 0.002
3.7386477 0.002
3.7391078 0.002
3.7395679 0.002
3.740028 0.002
3.7404881 0.002
3.7409482 0.002
3.7414083 0.002
3.7418684 0.002
3.7423285 0.002
3.7427886 0.002
3.7432486 0.002
3.7437087 0.002
3.7441688 0.002
3.7446289 0.002
3.745089 0.002
3.7455491 0.002
3.7460092 0.002
3.7464693 0.002
3.7469294 0.002
3.7473895 0.002
3.7478496 0.002
3.7483097 0.002
3.7487698 0.002
3.7492298 0.002
3.7496899 0.002
3.75015 0.0020008869
3.7506101 0.0020139815
3.7510702 0.0020409112
3.7515303 0.0020793386
3.7519904 0.0021269261
3.7524505 0.0021813363
3.7529106 0.0022402317
3.7533707 0.0023012749
3.7538308 0.0023621283
3.7542909 0.0024204546
3.754751 0.0024739163
3.755211 0.0025211042
3.7556711 0.0025671134
3.7561312 0.0026131226
3.7565913 0.0026591318
3.7570514 0.002705141
3.7575115 0.0027511502
3.7579716 0.0027971594
3.7584317 0.0028431686
3.7588918 0.0028891778
3.7593519 0.002935187
3.759812 0.0029811962
3.7602721 0.0030200457
3.7607321 0.0030243203
3.7611922 0.0029974168
3.7616523 0.0029463477
3.7621124 0.0028781253
3.7625725 0.002799762
3.7630326 0.0027182702
3.7634927 0.0026406623
3.7639528 0.0025739508
3.7644129 0.0025251479
3.764873 0.0025012662
3.7653331 0.0025
3.7657932 0.0025
3.7662533 0.0025
3.7667133 0.0025
3.7671734 0.0025
3.7676335 0.0025
3.7680936 0.0025
3.7685537 0.0025
3.7690138 0.0025
3.7694739 0.0025
3.769934 0.0025
3.7703941 0.0025
3.7708542 0.0025
3.7713143 0.0025
3.7717744 0.0025
3.7722344 0.0025
3.7726945 0.0025
3.7731546 0.0025
3.7736147 0.0025
3.7740748 0.0025
3.7745349 0.0025
3.774995 0.0025
3.7754551 0.0025
3.7759152 0.0025
3.7763753 0.0025
3.7768354 0.0025
3.7772955 0.0025
3.7777556 0.0025
3.7782156 0.0025
3.7786757 0.0025
3.7791358 0.0025
3.7795959 0.0025
3.780056 0.0024996263
3.7805161 0.002470236
3.7809762 0.0024005295
3.7814363 0.0022998566
3.7818964 0.0021775673
3.7823565 0.0020430113
3.7828166 0.0019055386
3.7832767 0.001774499
3.7837367 0.0016592423
3.7841968 0.0015691186
3.7846569 0.0015134775
3.785117 0.0015
3.7855771 0.0015
3.7860372 0.0015
3.7864973 0.0015
3.7869574 0.0015
3.7874175 0.0015
3.7878776 0.0015
3.7883377 0.0015
3.7887978 0.0015
3.7892579 0.0015
3.7897179 0.0015
3.790178 0.0015
3.7906381 0.0015
3.7910982 0.0015
3.7915583 0.0015
3.7920184 0.0015
3.7924785 0.0015
3.7929386 0.0015
3.7933987 0.0015
3.7938588 0.0015
3.7943189 0.0015
3.794779 0.0015
3.795239 0.0015
3.7956991 0.0015
3.7961592 0.0015
3.7966193 0.0015
3.7970794 0.0015
3.7975395 0.0015
3.7979996 0.0015
3.7984597 0.0015
3.7989198 0.0015
3.7993799 0.0015
3.79984 0.0015
3.8003001 0.0014959424
3.8007602 0.0014753772
3.8012202 0.0014402039
3.8016803 0.0013935392
3.8021404 0.0013384997
3.8026005 0.001278202
3.8030606 0.0012157628
3.8035207 0.0011542987
3.8039808 0.0010969263
3.8044409 0.0010467622
3.804901 0.001006923
3.8053611 0.00097444127
3.8058212 0.00093921808
3.8062813 0.00090391246
3.8067413 0.00087164102
3.8072014 0.0008455204
3.8076615 0.00082866721
3.8081216 0.00082419807
3.8085817 0.00083522961
3.8090418 0.00086487844
3.8095019 0.0009162612
3.809962 0.00099249449
3.8104221 0.0010844169
3.8108822 0.0011764353
3.8113423 0.0012684537
3.8118024 0.0013604721
3.8122625 0.0014524905
3.8127225 0.0015445089
3.8131826 0.0016365273
3.8136427 0.0017285457
3.8141028 0.0018205641
3.8145629 0.0019125825
3.815023 0.002004622
3.8154831 0.0021050526
3.8159432 0.0022175094
3.8164033 0.0023373173
3.8168634 0.0024598015
3.8173235 0.0025802869
3.8177836 0.0026940987
3.8182436 0.0027965619
3.8187037 0.0028830017
3.8191638 0.002948743
3.8196239 0.0029891109
3.820084 0.003
3.8205441 0.003
3.8210042 0.003
3.8214643 0.003
3.8219244 0.003
3.8223845 0.003
3.8228446 0.003
3.8233047 0.003
3.8237648 0.003
3.8242248 0.003
3.8246849 0.003
3.825145 0.003
3.8256051 0.003
3.8260652 0.003
3.8265253 0.003
3.8269854 0.003
3.8274455 0.003
3.8279056 0.003
3.8283657 0.003
3.8288258 0.003
3.8292859 0.003
3.8297459 0.003
3.830206 0.003
3.8306661 0.003
3.8311262 0.003
3.8315863 0.003
3.8320464 0.003
3.8325065 0.003
3.8329666 0.003
3.8334267 0.003
3.8338868 0.003
3.8343469 0.003
3.834807 0.003
3.8352671 0.003
3.8357271 0.003
3.8361872 0.003
3.8366473 0.003
3.8371074 0.003
3.8375675 0.003
3.8380276 0.003
3.8384877 0.003
3.8389478 0.003
3.8394079 0.003
3.839868 0.003
3.8403281 0.003
3.8407882 0.003
3.8412482 0.003
3.8417083 0.003
3.8421684 0.003
3.8426285 0.003
3.8430886 0.003
3.8435487 0.003
3.8440088 0.003
3.8444689 0.003
3.844929 0.003
3.8453891 0.003
3.8458492 0.003
3.8463093 0.003
3.8467694 0.003
3.8472294 0.003
3.8476895 0.003
3.8481496 0.003
3.8486097 0.003
3.8490698 0.003
3.8495299 0.003
3.84999 0.003
3.8504501 0.003
3.8509102 0.003
3.8513703 0.003
3.8518304 0.003
3.8522905 0.003
3.8527506 0.003
3.8532106 0.003
3.8536707 0.003
3.8541308 0.003
3.8545909 0.003
3.855051 0.0030000778
3.8555111 0.0030075697
3.8559712 0.0030264645
3.8564313 0.0030555932
3.8568914 0.0030937873
3.8573515 0.0031398779
3.8578116 0.0031926963
3.8582717 0.0032510739
3.8587317 0.0033138418
3.8591918 0.0033798314
3.8596519 0.0034478739
3.860112 0.0035168062
3.8605721 0.0035861917
3.8610322 0.0036570305
3.8614923 0.0037304913
3.8619524 0.0038077429
3.8624125 0.003889954
3.8628726 0.0039782933
3.8633327 0.0040739296
3.8637928 0.0041780316
3.8642529 0.004291768
3.8647129 0.0044163075
3.865173 0.0045519104
3.8656331 0.004689938
3.8660932 0.0048279656
3.8665533 0.0049659932
3.8670134 0.0051040208
3.8674735 0.0052420484
3.8679336 0.005380076
3.8683937 0.0055181036
3.8688538 0.0056561312
3.8693139 0.0057941588
3.869774 0.0059321864
3.870234 0.006070214
3.8706941 0.0062082416
3.8711542 0.0063462693
3.8716143 0.0064842969
3.8720744 0.0066223245
3.8725345 0.0067603521
3.8729946 0.0068983797
3.8734547 0.0070364073
3.8739148 0.0071744349
3.8743749 0.0073124625
3.874835 0.0074504901
3.8752951 0.0075767403
3.8757552 0.0076535999
3.8762152 0.0076865338
3.8766753 0.0076848917
3.8771354 0.0076580237
3.8775955 0.0076152796
3.8780556 0.0075660091
3.8785157 0.0075195623
3.8789758 0.0074852889
3.8794359 0.0074725388
3.879896 0.0074906619
3.8803561 0.0075356071
3.8808162 0.0075816163
3.8812763 0.0076276255
3.8817363 0.0076736347
3.8821964 0.0077196439
3.8826565 0.0077656531
3.8831166 0.0078116623
3.8835767 0.0078576715
3.8840368 0.0079036807
3.8844969 0.0079496899
3.884957 0.0079956991
3.8854171 0.0080417083
3.8858772 0.0080877175
3.8863373 0.0081337267
3.8867974 0.0081797359
3.8872575 0.0082257451
3.8877175 0.0082717544
3.8881776 0.0083177636
3.8886377 0.0083637728
3.8890978 0.008409782
3.8895579 0.0084557912
3.890018 0.008501823
3.8904781 0.0085631542
3.8909382 0.0086504778
3.8913983 0.0087602876
3.8918584 0.0088890775
3.8923185 0.0090333413
3.8927786 0.0091895727
3.8932386 0.0093542656
3.8936987 0.0095239137
3.8941588 0.0096950109
3.8946189 0.009864051
3.895079 0.010027718
3.8955391 0.010191594
3.8959992 0.010359704
3.8964593 0.010532047
3.8969194 0.010708625
3.8973795 0.010889436
3.8978396 0.01107448
3.8982997 0.011263759
3.8987598 0.011457271
3.8992198 0.011655016
3.8996799 0.011856996
3.90014 0.012063965
3.9006001 0.012286909
3.9010602 0.012527726
3.9015203 0.012784185
3.9019804 0.013054055
3.9024405 0.013335105
3.9029006 0.013625103
3.9033607 0.013921819
3.9038208 0.01422302
3.9042809 0.014526476
3.9047409 0.014829956
3.905201 0.015137224
3.9056611 0.015489887
3.9061212 0.015887367
3.9065813 0.016318668
3.9070414 0.016772792
3.9075015 0.017238743
3.9079616 0.017705524
3.9084217 0.018162138
3.9088818 0.018597589
3.9093419 0.01900088
3.909802 0.019361014
3.9102621 0.019649247
3.9107221 0.019791103
3.9111822 0.01980808
3.9116423 0.019733166
3.9121024 0.019599352
3.9125625 0.019439629
3.9130226 0.019286985
3.9134827 0.019174412
3.9139428 0.0191349
3.9144029 0.019201439
3.914863 0.019407018
3.9153231 0.019748018
3.9157832 0.020132311
3.9162432 0.020545884
3.9167033 0.020980705
3.9171634 0.021428741
3.9176235 0.021881961
3.9180836 0.022332331
3.9185437 0.022771819
3.9190038 0.023192393
3.9194639 0.023586021
3.919924 0.02394467
3.9203841 0.024274311
3.9208442 0.024597843
3.9213043 0.024917175
3.9217644 0.025233709
3.9222244 0.025548846
3.9226845 0.025863991
3.9231446 0.026180545
3.9236047 0.02649991
3.9240648 0.02682349
3.9245249 0.027152687
3.924985 0.027488902
3.9254451 0.027832706
3.9259052 0.028183245
3.9263653 0.028539896
3.9268254 0.028902037
3.9272855 0.029269042
3.9277455 0.02964029
3.9282056 0.030015156
3.9286657 0.030393018
3.9291258 0.030773252
3.9295859 0.031155235
3.930046 0.031538364
3.9305061 0.031925589
3.9309662 0.032322815
3.9314263 0.032735029
3.9318864 0.033167218
3.9323465 0.033624367
3.9328066 0.034111464
3.9332667 0.034633495
3.9337267 0.035195447
3.9341868 0.035802306
3.9346469 0.036459059
3.935107 0.03717074
3.9355671 0.037939849
3.9360272 0.038758804
3.9364873 0.039618086
3.9369474 0.040508176
3.9374075 0.041419552
3.9378676 0.042342696
3.9383277 0.043268087
3.9387878 0.044186206
3.9392478 0.045087533
3.9397079 0.045962547
3.940168 0.046804475
3.9406281 0.047636207
3.9410882 0.04846335
3.9415483 0.049283708
3.9420084 0.050095087
3.9424685 0.050895289
3.9429286 0.05168212
3.9433887 0.052453383
3.9438488 0.053206882
3.9443089 0.053940423
3.944769 0.054651808
3.945229 0.055320024
3.9456891 0.05584145
3.9461492 0.056226689
3.9466093 0.056506895
3.9470694 0.05671322
3.9475295 0.05687682
3.9479896 0.057028846
3.9484497 0.057200452
3.9489098 0.057422793
3.9493699 0.057727021
3.94983 0.05814429
3.9502901 0.058687049
3.9507502 0.059298038
3.9512102 0.059959155
3.9516703 0.060657728
3.9521304 0.061381083
3.9525905 0.062116549
3.9530506 0.062851452
3.9535107 0.063573119
3.9539708 0.064268879
3.9544309 0.064926059
3.954891 0.065531985
3.9553511 0.066067935
3.9558112 0.066523062
3.9562713 0.066914647
3.9567313 0.067260847
3.9571914 0.067579818
3.9576515 0.067889714
3.9581116 0.068208693
3.9585717 0.068554909
3.9590318 0.068946518
3.9594919 0.069401676
3.959952 0.069938538
3.9604121 0.07055678
3.9608722 0.071236138
3.9613323 0.071976057
3.9617924 0.072776199
3.9622525 0.073636226
3.9627125 0.0745558
3.9631726 0.075534583
3.9636327 0.076572238
3.9640928 0.077668426
3.9645529 0.078822809
3.965013 0.080035041
3.9654731 0.081292125
3.9659332 0.08258106
3.9663933 0.083899559
3.9668534 0.085245337
3.9673135 0.086616108
3.9677736 0.088009587
3.9682336 0.089423486
3.9686937 0.090855522
3.9691538 0.092303407
3.9696139 0.093764856
3.970074 0.095239358
3.9705341 0.096804549
3.9709942 0.098478348
3.9714543 0.10022667
3.9719144 0.10201542
3.9723745 0.10381051
3.9728346 0.10557786
3.9732947 0.10728337
3.9737548 0.10889297
3.9742148 0.11037255
3.9746749 0.11168804
3.975135 0.1128136
3.9755951 0.11386132
3.9760552 0.1148799
3.9765153 0.11587336
3.9769754 0.11684573
3.9774355 0.11780106
3.9778956 0.11874336
3.9783557 0.11967667
3.9788158 0.12060503
3.9792759 0.12153246
3.9797359 0.12246299
3.980196 0.1233985
3.9806561 0.12432491
3.9811162 0.12524138
3.9815763 0.12615093
3.9820364 0.12705657
3.9824965 0.12796132
3.9829566 0.1288682
3.9834167 0.12978023
3.9838768 0.13070043
3.9843369 0.13163182
3.984797 0.13257741
3.9852571 0.13355175
3.9857171 0.13460891
3.9861772 0.1357493
3.9866373 0.13696584
3.9870974 0.13825141
3.9875575 0.13959893
3.9880176 0.14100128
3.9884777 0.14245137
3.9889378 0.1439421
3.9893979 0.14546636
3.989858 0.14701707
3.9903181 0.14859662
3.9907782 0.15022661
3.9912382 0.15190245
3.9916983 0.15361766
3.9921584 0.15536577
3.9926185 0.15714029
3.9930786 0.15893475
3.9935387 0.16074268
3.9939988 0.1625576
3.9944589 0.16437302
3.994919 0.16618248
3.9953791 0.16804233
3.9958392 0.17004914
3.9962993 0.17217
3.9967594 0.17436896
3.9972194 0.17661008
3.9976795 0.17885739
3.9981396 0.18107497
3.9985997 0.18322685
3.9990598 0.18527709
3.9995199 0.18718975
3.99998 0.18892888
4.0004401 0.19022258
4.0009002 0.19086312
4.0013603 0.19098255
4.0018204 0.19071347
4.0022805 0.19018848
4.0027405 0.18954017
4.0032006 0.18890115
4.0036607 0.18840402
4.0041208 0.18818136
4.0045809 0.18836578
4.005041 0.18908779
4.0055011 0.19014371
4.0059612 0.19131042
4.0064213 0.19255999
4.0068814 0.19386447
4.0073415 0.19519596
4.0078016 0.1965265
4.0082617 0.19782817
4.0087217 0.19907304
4.0091818 0.20023318
4.0096419 0.20128065
4.010102 0.20218935
4.0105621 0.20299287
4.0110222 0.20372774
4.0114823 0.20441276
4.0119424 0.20506673
4.0124025 0.20570844
4.0128626 0.20635669
4.0133227 0.20703028
4.0137828 0.207748
4.0142428 0.20852863
4.0147029 0.20939099
4.015163 0.21034805
4.0156231 0.21134688
4.0160832 0.21237423
4.0165433 0.21343521
4.0170034 0.21453492
4.0174635 0.21567849
4.0179236 0.21687101
4.0183837 0.2181176
4.0188438 0.21942337
4.0193039 0.22079343
4.019764 0.2222329
4.020224 0.22373998
4.0206841 0.22527407
4.0211442 0.22682713
4.0216043 0.22839851
4.0220644 0.22998757
4.0225245 0.23159365
4.0229846 0.23321611
4.0234447 0.23485431
4.0239048 0.23650759
4.0243649 0.2381753
4.024825 0.23985681
4.0252851 0.2415574
4.0257451 0.24329516
4.0262052 0.24506276
4.0266653 0.24685035
4.0271254 0.24864814
4.0275855 0.2504463
4.0280456 0.25223502
4.0285057 0.25400447
4.0289658 0.25574484
4.0294259 0.25744631
4.029886 0.25909907
4.0303461 0.26069948
4.0308062 0.26226019
4.0312663 0.26378653
4.0317263 0.26528329
4.0321864 0.26675527
4.0326465 0.26820726
4.0331066 0.26964408
4.0335667 0.2710705
4.0340268 0.27249134
4.0344869 0.27391139
4.034947 0.27533545
4.0354071 0.27679062
4.0358672 0.27829802
4.0363273 0.27983251
4.0367874 0.28136849
4.0372474 0.28288038
4.0377075 0.28434259
4.0381676 0.28572952
4.0386277 0.2870156
4.0390878 0.28817522
4.0395479 0.28918281
4.040008 0.2900128
4.0404681 0.29074895
4.0409282 0.2914851
4.0413883 0.29222124
4.0418484 0.29295739
4.0423085 0.29369354
4.0427686 0.29442969
4.0432286 0.29516583
4.0436887 0.29590198
4.0441488 0.29663813
4.0446089 0.29737427
4.045069 0.29811042
4.0455291 0.29884657
4.0459892 0.29958272
4.0464493 0.30031886
4.0469094 0.30105501
4.0473695 0.30179116
4.0478296 0.30252731
4.0482897 0.30326345
4.0487497 0.3039996
4.0492098 0.30473575
4.0496699 0.30547189
4.05013 0.30622093
4.0505901 0.30719573
4.0510502 0.30843303
4.0515103 0.30988216
4.0519704 0.31149246
4.0524305 0.31321325
4.0528906 0.31499388
4.0533507 0.31678367
4.0538108 0.31853198
4.0542709 0.32018812
4.0547309 0.32170144
4.055191 0.32304251
4.0556511 0.32435381
4.0561112 0.3256557
4.0565713 0.32692819
4.0570314 0.32815126
4.0574915 0.32930492
4.0579516 0.33036917
4.0584117 0.33132399
4.0588718 0.3321494
4.0593319 0.33282538
4.059792 0.33333194
4.0602521 0.33366595
4.0607121 0.33390195
4.0611722 0.33405661
4.0616323 0.33413601
4.0620924 0.33414622
4.0625525 0.33409332
4.0630126 0.33398337
4.0634727 0.33382245
4.0639328 0.33361663
4.0643929 0.33337197
4.064853 0.33309457
4.0653131 0.3327956
4.0657732 0.33249377
4.0662332 0.33218951
4.0666933 0.33188196
4.0671534 0.33157031
4.0676135 0.3312537
4.0680736 0.33093131
4.0685337 0.33060231
4.0689938 0.33026585
4.0694539 0.32992111
4.069914 0.32956724
4.0703741 0.32920704
4.0708342 0.32884557
4.0712943 0.32847991
4.0717544 0.32810693
4.0722144 0.32772352
4.0726745 0.32732653
4.0731346 0.32691286
4.0735947 0.32647936
4.0740548 0.32602292
4.0745149 0.32554041
4.074975 0.32502871
4.0754351 0.32446424
4.0758952 0.32382632
4.0763553 0.3231239
4.0768154 0.32236598
4.0772755 0.32156158
4.0777355 0.32071972
4.0781956 0.3198494
4.0786557 0.31895964
4.0791158 0.31805945
4.0795759 0.31715785
4.080036 0.31626356
4.0804961 0.31533213
4.0809562 0.31433774
4.0814163 0.31329619
4.0818764 0.31222328
4.0823365 0.31113479
4.0827966 0.31004653
4.0832567 0.30897428
4.0837167 0.30793385
4.0841768 0.30694104
4.0846369 0.30601163
4.085097 0.30516279
4.0855571 0.30444092
4.0860172 0.3038434
4.0864773 0.30334417
4.0869374 0.30291718
4.0873975 0.30253638
4.0878576 0.3021757
4.0883177 0.30180911
4.0887778 0.30141054
4.0892378 0.30095393
4.0896979 0.30041324
4.090158 0.29976065
4.0906181 0.29896671
4.0910782 0.29805552
4.0915383 0.29706197
4.0919984 0.29602099
4.0924585 0.29496748
4.0929186 0.29393635
4.0933787 0.29296253
4.0938388 0.29208092
4.0942989 0.29132643
4.094759 0.29073398
4.095219 0.29031733
4.0956791 0.2899575
4.0961392 0.28962695
4.0965993 0.28932195
4.0970594 0.2890388
4.0975195 0.28877379
4.0979796 0.28852321
4.0984397 0.28828334
4.0988998 0.28805047
4.0993599 0.2878209
4.09982 0.28759091
4.1002801 0.28737605
4.1007401 0.28723972
4.1012002 0.28716459
4.1016603 0.28712476
4.1021204 0.28709436
4.1025805 0.28704751
4.1030406 0.28695833
4.1035007 0.28680095
4.1039608 0.28654947
4.1044209 0.28617803
4.104881 0.28566074
4.1053411 0.28499855
4.1058012 0.28425294
4.1062613 0.28344
4.1067213 0.28257303
4.1071814 0.28166529
4.1076415 0.28073008
4.1081016 0.27978067
4.1085617 0.27883035
4.1090218 0.27789239
4.1094819 0.27698007
4.109942 0.27610669
4.1104021 0.2752637
4.1108622 0.27442212
4.1113223 0.27358216
4.1117824 0.27274442
4.1122424 0.27190954
4.1127025 0.27107812
4.1131626 0.27025079
4.1136227 0.26942817
4.1140828 0.26861088
4.1145429 0.26779955
4.115003 0.26699478
4.1154631 0.26627924
4.1159232 0.26570958
4.1163833 0.26525081
4.1168434 0.26486793
4.1173035 0.26452594
4.1177636 0.26418984
4.1182236 0.26382464
4.1186837 0.26339534
4.1191438 0.26286695
4.1196039 0.26220446
4.120064 0.26137451
4.1205241 0.26045504
4.1209842 0.25950707
4.1214443 0.25853374
4.1219044 0.2575382
4.1223645 0.25652358
4.1228246 0.25549303
4.1232847 0.25444968
4.1237447 0.2533967
4.1242048 0.2523372
4.1246649 0.25127435
4.125125 0.25021029
4.1255851 0.24912997
4.1260452 0.24803091
4.1265053 0.24691783
4.1269654 0.24579546
4.1274255 0.24466855
4.1278856 0.24354183
4.1283457 0.24242003
4.1288058 0.24130788
4.1292659 0.24021011
4.1297259 0.23913147
4.130186 0.23809354
4.1306461 0.2372366
4.1311062 0.2365525
4.1315663 0.23599338
4.1320264 0.23551139
4.1324865 0.23505865
4.1329466 0.23458731
4.1334067 0.23404951
4.1338668 0.23339739
4.1343269 0.2325831
4.134787 0.23155877
4.135247 0.23031532
4.1357071 0.22902602
4.1361672 0.22772018
4.1366273 0.22640005
4.1370874 0.22506786
4.1375475 0.22372588
4.1380076 0.22237635
4.1384677 0.22102153
4.1389278 0.21966366
4.1393879 0.21830499
4.139848 0.21694777
4.1403081 0.21558894
4.1407682 0.21421451
4.1412282 0.21282727
4.1416883 0.21143134
4.1421484 0.21003084
4.1426085 0.20862989
4.1430686 0.20723262
4.1435287 0.20584313
4.1439888 0.20446556
4.1444489 0.20310401
4.144909 0.20176262
4.1453691 0.20049758
4.1458292 0.19941003
4.1462893 0.1984896
4.1467493 0.19772263
4.1472094 0.19709545
4.1476695 0.19659441
4.1481296 0.19620585
4.1485897 0.19591611
4.1490498 0.19571153
4.1495099 0.19557845
4.14997 0.19550322
4.1504301 0.19546188
4.1508902 0.195438
4.1513503 0.19543464
4.1518104 0.19545491
4.1522705 0.19550192
4.1527305 0.19557879
4.1531906 0.19568862
4.1536507 0.19583454
4.1541108 0.19601964
4.1545709 0.19624705
4.155031 0.19651977
4.1554911 0.19681398
4.1559512 0.19711057
4.1564113 0.19741069
4.1568714 0.19771547
4.1573315 0.19802605
4.1577916 0.19834356
4.1582517 0.19866915
4.1587117 0.19900394
4.1591718 0.19934907
4.1596319 0.19970568
4.160092 0.20007527
4.1605521 0.20046891
4.1610122 0.20088644
4.1614723 0.20132109
4.1619324 0.20176613
4.1623925 0.2022148
4.1628526 0.20266033
4.1633127 0.20309599
4.1637728 0.20351502
4.1642328 0.20391067
4.1646929 0.20427617
4.165153 0.20460542
4.1656131 0.20490299
4.1660732 0.20517456
4.1665333 0.2054241
4.1669934 0.20565556
4.1674535 0.20587289
4.1679136 0.20608006
4.1683737 0.206281
4.1688338 0.20647969
4.1692939 0.20668008
4.169754 0.20688612
4.170214 0.20709189
4.1706741 0.20723821
4.1711342 0.20732997
4.1715943 0.20738582
4.1720544 0.20742441
4.1725145 0.20746438
4.1729746 0.20752439
4.1734347 0.20762308
4.1738948 0.20777911
4.1743549 0.20801111
4.174815 0.20833775
4.1752751 0.20879689
4.1757351 0.20946664
4.1761952 0.21032804
4.1766553 0.21135215
4.1771154 0.21251003
4.1775755 0.21377275
4.1780356 0.21511136
4.1784957 0.21649692
4.1789558 0.21790049
4.1794159 0.21929313
4.179876 0.22064591
4.1803361 0.22196321
4.1807962 0.22331359
4.1812563 0.2246933
4.1817163 0.2260943
4.1821764 0.22750855
4.1826365 0.22892799
4.1830966 0.23034459
4.1835567 0.23175031
4.1840168 0.2331371
4.1844769 0.23449692
4.184937 0.23582173
4.1853971 0.23701302
4.1858572 0.23795389
4.1863173 0.23870519
4.1867774 0.23933027
4.1872374 0.23989246
4.1876975 0.24045512
4.1881576 0.2410816
4.1886177 0.24183525
4.1890778 0.2427794
4.1895379 0.24397741
4.189998 0.24549263
4.1904581 0.24724267
4.1909182 0.2490927
4.1913783 0.25103083
4.1918384 0.2530452
4.1922985 0.25512394
4.1927586 0.25725518
4.1932186 0.25942705
4.1936787 0.26162767
4.1941388 0.26384518
4.1945989 0.26606771
4.195059 0.26828436
4.1955191 0.27055304
4.1959792 0.27289667
4.1964393 0.27529182
4.1968994 0.27771508
4.1973595 0.28014303
4.1978196 0.28255226
4.1982797 0.28491936
4.1987397 0.2872209
4.1991998 0.28943347
4.1996599 0.29153366
4.20012 0.29349768
4.2005801 0.2953078
4.2010402 0.29698288
4.2015003 0.29854925
4.2019604 0.30003326
4.2024205 0.30146125
4.2028806 0.30285956
4.2033407 0.30425453
4.2038008 0.30567249
4.2042609 0.3071398
4.2047209 0.30868279
4.205181 0.31031657
4.2056411 0.31195604
4.2061012 0.31358857
4.2065613 0.3152274
4.2070214 0.31688578
4.2074815 0.31857694
4.2079416 0.32031415
4.2084017 0.32211064
4.2088618 0.32397966
4.2093219 0.32593446
4.209782 0.32798827
4.210242 0.3301605
4.2107021 0.33248183
4.2111622 0.33493132
4.2116223 0.33748148
4.2120824 0.34010485
4.2125425 0.34277396
4.2130026 0.34546134
4.2134627 0.34813952
4.2139228 0.35078103
4.2143829 0.35335839
4.214843 0.35584415
4.2153031 0.35823803
4.2157632 0.36061515
4.2162232 0.3629802
4.2166833 0.36533108
4.2171434 0.36766567
4.2176035 0.36998185
4.2180636 0.37227753
4.2185237 0.37455059
4.2189838 0.37679892
4.2194439 0.37902041
4.219904 0.38121294
4.2203641 0.38334409
4.2208242 0.38536018
4.2212843 0.3872809
4.2217443 0.38912819
4.2222044 0.39092402
4.2226645 0.39269035
4.2231246 0.39444912
4.2235847 0.39622231
4.2240448 0.39803185
4.2245049 0.39989972
4.224965 0.40184786
4.2254251 0.40393706
4.2258852 0.40620498
4.2263453 0.40861525
4.2268054 0.4111312
4.2272655 0.41371616
4.2277255 0.41633346
4.2281856 0.41894641
4.2286457 0.42151835
4.2291058 0.4240126
4.2295659 0.42639248
4.230026 0.42862066
4.2304861 0.43045965
4.2309462 0.43181318
4.2314063 0.43278984
4.2318664 0.43349818
4.2323265 0.43404676
4.2327866 0.43454415
4.2332466 0.43509892
4.2337067 0.43581963
4.2341668 0.43681485
4.2346269 0.43819313
4.235087 0.44006421
4.2355471 0.44252514
4.2360072 0.44550196
4.2364673 0.44887424
4.2369274 0.45252157
4.2373875 0.45632352
4.2378476 0.46015968
4.2383077 0.46390962
4.2387678 0.46745292
4.2392278 0.47066916
4.2396879 0.47343792
4.240148 0.47567086
4.2406081 0.47772307
4.2410682 0.47971361
4.2415283 0.48162707
4.2419884 0.48344806
4.2424485 0.48516115
4.2429086 0.48675096
4.2433687 0.48820207
4.2438288 0.48949908
4.2442889 0.49062658
4.2447489 0.49156916
4.245209 0.4923292
4.2456691 0.49302605
4.2461292 0.49368608
4.2465893 0.49431089
4.2470494 0.49490207
4.2475095 0.49546121
4.2479696 0.4959899
4.2484297 0.49648973
4.2488898 0.4969623
4.2493499 0.49740919
4.24981 0.49783201
4.2502701 0.49823567
4.2507301 0.49863082
4.2511902 0.49900838
4.2516503 0.49935728
4.2521104 0.49966642
4.2525705 0.49992474
4.2530306 0.50012114
4.2534907 0.50024456
4.2539508 0.5002839
4.2544109 0.50022808
4.254871 0.50006603
4.2553311 0.49974747
4.2557912 0.49917276
4.2562513 0.49836024
4.2567113 0.49733468
4.2571714 0.49612085
4.2576315 0.49474353
4.2580916 0.49322747
4.2585517 0.49159746
4.2590118 0.48987826
4.2594719 0.48809465
4.259932 0.48627139
4.2603921 0.48434423
4.2608522 0.48220279
4.2613123 0.47990099
4.2617724 0.47749555
4.2622324 0.47504321
4.2626925 0.47260069
4.2631526 0.47022472
4.2636127 0.46797203
4.2640728 0.46589935
4.2645329 0.4640634
4.264993 0.46252091
4.2654531 0.46116734
4.2659132 0.45984657
4.2663733 0.45855194
4.2668334 0.45727684
4.2672935 0.45601467
4.2677536 0.45475883
4.2682136 0.45350269
4.2686737 0.45223965
4.2691338 0.4509631
4.2695939 0.44966644
4.270054 0.44834322
4.2705141 0.44700308
4.2709742 0.44565473
4.2714343 0.44429812
4.2718944 0.44293322
4.2723545 0.44155999
4.2728146 0.44017837
4.2732747 0.43878834
4.2737347 0.43738984
4.2741948 0.43598284
4.2746549 0.43456729
4.275115 0.43312906
4.2755751 0.43138098
4.2760352 0.42927632
4.2764953 0.42690352
4.2769554 0.424351
4.2774155 0.42170721
4.2778756 0.4190606
4.2783357 0.41649959
4.2787958 0.41411262
4.2792559 0.41198814
4.2797159 0.41021458
4.280176 0.40886801
4.2806361 0.40786455
4.2810962 0.40711964
4.2815563 0.40657141
4.2820164 0.40615796
4.2824765 0.40581741
4.2829366 0.40548786
4.2833967 0.40510744
4.2838568 0.40461425
4.2843169 0.4039464
4.284777 0.40304201
4.285237 0.40188306
4.2856971 0.40067979
4.2861572 0.39947016
4.2866173 0.39825574
4.2870774 0.39703815
4.2875375 0.39581898
4.2879976 0.39459982
4.2884577 0.39338227
4.2889178 0.39216792
4.2893779 0.39095838
4.289838 0.38975523
4.2902981 0.38856473
4.2907582 0.38740053
4.2912182 0.38625674
4.2916783 0.38512591
4.2921384 0.38400059
4.2925985 0.38287331
4.2930586 0.38173663
4.2935187 0.3805831
4.2939788 0.37940527
4.2944389 0.37819567
4.294899 0.37694685
4.2953591 0.37552839
4.2958192 0.37370578
4.2962793 0.37154451
4.2967393 0.36912048
4.2971994 0.36650959
4.2976595 0.36378775
4.2981196 0.36103085
4.2985797 0.3583148
4.2990398 0.3557155
4.2994999 0.35330884
4.29996 0.35117074
4.3004201 0.3492252
4.3008802 0.34728948
4.3013403 0.34536021
4.3018004 0.34343534
4.3022605 0.34151279
4.3027205 0.33959051
4.3031806 0.33766641
4.3036407 0.33573845
4.3041008 0.33380454
4.3045609 0.33186263
4.305021 0.32991061
4.3054811 0.32793269
4.3059412 0.32592399
4.3064013 0.32389494
4.3068614 0.32185596
4.3073215 0.31981749
4.3077816 0.31778995
4.3082416 0.31578378
4.3087017 0.3138094
4.3091618 0.31187723
4.3096219 0.30999772
4.310082 0.30818109
4.3105421 0.30642559
4.3110022 0.30472174
4.3114623 0.30306226
4.3119224 0.30143988
4.3123825 0.29984733
4.3128426 0.29827734
4.3133027 0.29672262
4.3137628 0.29517592
4.3142228 0.29362996
4.3146829 0.29207747
4.315143 0.29051227
4.3156031 0.28894534
4.3160632 0.28738089
4.3165233 0.28581828
4.3169834 0.28425681
4.3174435 0.28269582
4.3179036 0.28113463
4.3183637 0.27957258
4.3188238 0.27800899
4.3192839 0.27644319
4.3197439 0.2748745
4.320204 0.27330167
4.3206641 0.27172001
4.3211242 0.27012942
4.3215843 0.26853078
4.3220444 0.26692502
4.3225045 0.26531302
4.3229646 0.26369569
4.3234247 0.26207393
4.3238848 0.26044865
4.3243449 0.25882074
4.324805 0.25719112
4.3252651 0.25554453
4.3257251 0.25381656
4.3261852 0.25201596
4.3266453 0.25016071
4.3271054 0.24826881
4.3275655 0.24635827
4.3280256 0.24444708
4.3284857 0.24255323
4.3289458 0.24069473
4.3294059 0.23888957
4.329866 0.23715574
4.3303261 0.23551505
4.3307862 0.23397865
4.3312462 0.23252949
4.3317063 0.23114942
4.3321664 0.22982025
4.3326265 0.2285238
4.3330866 0.2272419
4.3335467 0.22595637
4.3340068 0.22464904
4.3344669 0.22330173
4.334927 0.22189626
4.3353871 0.22035613
4.3358472 0.21860148
4.3363073 0.21668735
4.3367674 0.21467117
4.3372274 0.21261038
4.3376875 0.21056239
4.3381476 0.20858465
4.3386077 0.20673458
4.3390678 0.20506962
4.3395279 0.2036472
4.339988 0.20252475
4.3404481 0.20172667
4.3409082 0.20121508
4.3413683 0.200957
4.3418284 0.20091944
4.3422885 0.20106942
4.3427485 0.20137396
4.3432086 0.20180006
4.3436687 0.20231476
4.3441288 0.20288507
4.3445889 0.203478
4.345049 0.20406112
4.3455091 0.20466361
4.3459692 0.20530953
4.3464293 0.205987
4.3468894 0.20668409
4.3473495 0.20738891
4.3478096 0.20808955
4.3482697 0.20877411
4.3487297 0.20943068
4.3491898 0.21004736
4.3496499 0.21061224
4.35011 0.21111433
4.3505701 0.21156738
4.3510302 0.21198259
4.3514903 0.21236339
4.3519504 0.21271324
4.3524105 0.21303558
4.3528706 0.21333385
4.3533307 0.2136115
4.3537908 0.21387198
4.3542509 0.21411872
4.3547109 0.21435517
4.355171 0.21455775
4.3556311 0.21447051
4.3560912 0.21410179
4.3565513 0.21354288
4.3570114 0.2128851
4.3574715 0.21221975
4.3579316 0.21163813
4.3583917 0.21123156
4.3588518 0.21109133
4.3593119 0.21130875
4.359772 0.21197514
4.360232 0.2131076
4.3606921 0.21432446
4.3611522 0.21555508
4.3616123 0.2167966
4.3620724 0.21804618
4.3625325 0.21930096
4.3629926 0.22055811
4.3634527 0.22181476
4.3639128 0.22306808
4.3643729 0.22431521
4.364833 0.22555331
4.3652931 0.22678199
4.3657532 0.22800872
4.3662132 0.22923457
4.3666733 0.23045986
4.3671334 0.23168494
4.3675935 0.23291013
4.3680536 0.23413577
4.3685137 0.23536218
4.3689738 0.23658971
4.3694339 0.23781869
4.369894 0.23904944
4.3703541 0.24029598
4.3708142 0.24158557
4.3712743 0.24291155
4.3717343 0.24426594
4.3721944 0.24564075
4.3726545 0.247028
4.3731146 0.24841972
4.3735747 0.24980793
4.3740348 0.25118464
4.3744949 0.25254189
4.374955 0.25387168
4.3754151 0.25512073
4.3758752 0.25623762
4.3763353 0.25725042
4.3767954 0.25818779
4.3772555 0.25907839
4.3777155 0.25995087
4.3781756 0.2608339
4.3786357 0.26175612
4.3790958 0.2627462
4.3795559 0.2638328
4.380016 0.26504458
4.3804761 0.26641456
4.3809362 0.26794481
4.3813963 0.2696199
4.3818564 0.27142439
4.3823165 0.27334284
4.3827766 0.27535981
4.3832366 0.27745987
4.3836967 0.27962757
4.3841568 0.28184747
4.3846169 0.28410415
4.385077 0.28638342
4.3855371 0.28873094
4.3859972 0.29117383
4.3864573 0.2937091
4.3869174 0.29633374
4.3873775 0.29904477
4.3878376 0.30183917
4.3882977 0.30471396
4.3887578 0.30766612
4.3892178 0.31069266
4.3896779 0.31379059
4.390138 0.31697433
4.3905981 0.32049291
4.3910582 0.32436303
4.3915183 0.32849975
4.3919784 0.33281815
4.3924385 0.3372333
4.3928986 0.34166029
4.3933587 0.34601417
4.3938188 0.35021003
4.3942789 0.35416294
4.3947389 0.35778797
4.395199 0.36100038
4.3956591 0.36377723
4.3961192 0.36620127
4.3965793 0.36836445
4.3970394 0.3703587
4.3974995 0.37227595
4.3979596 0.37420814
4.3984197 0.37624719
4.3988798 0.37848505
4.3993399 0.38101365
4.3998 0.38392493
4.4002601 0.38724659
4.4007201 0.39072337
4.4011802 0.39429681
4.4016403 0.39794281
4.4021004 0.40163726
4.4025605 0.40535604
4.4030206 0.40907507
4.4034807 0.41277021
4.4039408 0.41641738
4.4044009 0.41999246
4.404861 0.42347134
4.4053211 0.42688538
4.4057812 0.4303651
4.4062412 0.43388178
4.4067013 0.43739607
4.4071614 0.44086862
4.4076215 0.4442601
4.4080816 0.44753115
4.4085417 0.45064242
4.4090018 0.45355457
4.4094619 0.45622825
4.409922 0.45862411
4.4103821 0.46079779
4.4108422 0.46291182
4.4113023 0.46497605
4.4117624 0.46699659
4.4122224 0.46897955
4.4126825 0.47093104
4.4131426 0.47285717
4.4136027 0.47476404
4.4140628 0.47665778
4.4145229 0.47854447
4.414983 0.48043025
4.4154431 0.48231766
4.4159032 0.48420482
4.4163633 0.48609174
4.4168234 0.48797843
4.4172835 0.48986491
4.4177435 0.4917512
4.4182036 0.49363731
4.4186637 0.49552327
4.4191238 0.49740909
4.4195839 0.49929478
4.420044 0.50118032
4.4205041 0.50306181
4.4209642 0.50493743
4.4214243 0.50680843
4.4218844 0.5086761
4.4223445 0.5105417
4.4228046 0.5124065
4.4232647 0.51427178
4.4237247 0.51613879
4.4241848 0.51800882
4.4246449 0.51988313
4.425105 0.52178294
4.4255651 0.52419299
4.4260252 0.52721934
4.4264853 0.53072637
4.4269454 0.53457846
4.4274055 0.53864001
4.4278656 0.54277538
4.4283257 0.54684898
4.4287858 0.55072518
4.4292458 0.55426836
4.4297059 0.55734292
4.430166 0.55985031
4.4306261 0.56210499
4.4310862 0.56419043
4.4315463 0.5660813
4.4320064 0.56775225
4.4324665 0.56917796
4.4329266 0.57033311
4.4333867 0.57119235
4.4338468 0.57173036
4.4343069 0.57192181
4.434767 0.57174137
4.435227 0.57120921
4.4356871 0.57059251
4.4361472 0.56994525
4.4366073 0.56927485
4.4370674 0.56858874
4.4375275 0.56789434
4.4379876 0.56719908
4.4384477 0.56651038
4.4389078 0.56583567
4.4393679 0.56518237
4.439828 0.56455791
4.4402881 0.56396705
4.4407481 0.56340145
4.4412082 0.56285479
4.4416683 0.5623214
4.4421284 0.5617956
4.4425885 0.56127172
4.4430486 0.56074409
4.4435087 0.56020704
4.4439688 0.55965488
4.4444289 0.55908194
4.444889 0.55848256
4.4453491 0.55779287
4.4458092 0.5568783
4.4462693 0.55574502
4.4467293 0.55440526
4.4471894 0.55287124
4.4476495 0.55115519
4.4481096 0.54926933
4.4485697 0.54722588
4.4490298 0.54503708
4.4494899 0.54271514
4.44995 0.54027229
4.4504101 0.53759425
4.4508702 0.53454506
4.4513303 0.53120534
4.4517904 0.52765767
4.4522505 0.52398467
4.4527105 0.52026894
4.4531706 0.51659309
4.4536307 0.51303973
4.4540908 0.50969146
4.4545509 0.50663089
4.455011 0.50394051
4.4554711 0.50147311
4.4559312 0.49904815
4.4563913 0.49666913
4.4568514 0.49433954
4.4573115 0.49206288
4.4577716 0.48984262
4.4582316 0.48768228
4.4586917 0.48558534
4.4591518 0.48355529
4.4596119 0.48159563
4.460072 0.47971009
4.4605321 0.47791007
4.4609922 0.47618833
4.4614523 0.47452832
4.4619124 0.47291346
4.4623725 0.47132719
4.4628326 0.46975294
4.4632927 0.46817414
4.4637528 0.46657422
4.4642128 0.46493662
4.4646729 0.46324478
4.465133 0.46148211
4.4655931 0.45963565
4.4660532 0.45770096
4.4665133 0.45567472
4.4669734 0.45355363
4.4674335 0.45133436
4.4678936 0.4490136
4.4683537 0.44658806
4.4688138 0.4440544
4.4692739 0.44140933
4.4697339 0.43864954
4.470194 0.43569919
4.4706541 0.43200879
4.4711142 0.42760777
4.4715743 0.42267186
4.4720344 0.41737681
4.4724945 0.41189834
4.4729546 0.40641218
4.4734147 0.40109407
4.4738748 0.39611974
4.4743349 0.39166492
4.474795 0.38790535
4.4752551 0.38487052
4.4757151 0.38195586
4.4761752 0.37907633
4.4766353 0.3762357
4.4770954 0.37343772
4.4775555 0.37068619
4.4780156 0.36798485
4.4784757 0.36533749
4.4789358 0.36274787
4.4793959 0.36021977
4.479856 0.35775695
4.4803161 0.3553464
4.4807762 0.35293958
4.4812362 0.35053389
4.4816963 0.34813012
4.4821564 0.3457291
4.4826165 0.34333165
4.4830766 0.34093857
4.4835367 0.33855067
4.4839968 0.33616879
4.4844569 0.33379372
4.484917 0.33142629
4.4853771 0.32906796
4.4858372 0.32672045
4.4862973 0.32438395
4.4867574 0.32205861
4.4872174 0.3197446
4.4876775 0.31744206
4.4881376 0.31515115
4.4885977 0.31287203
4.4890578 0.31060485
4.4895179 0.30834978
4.489978 0.30610696
4.4904381 0.30399216
4.4908982 0.30211369
4.4913583 0.30042317
4.4918184 0.29887197
4.4922785 0.2974114
4.4927385 0.29599283
4.4931986 0.29456758
4.4936587 0.29308699
4.4941188 0.29150241
4.4945789 0.28976518
4.495039 0.28782671
4.4954991 0.28566795
4.4959592 0.28332528
4.4964193 0.28083853
4.4968794 0.27824753
4.4973395 0.27559211
4.4977996 0.27291211
4.4982597 0.27024735
4.4987197 0.26763767
4.4991798 0.2651229
4.4996399 0.26274287
4.5001 0.26053887
4.5005601 0.25856897
4.5010202 0.25680788
4.5014803 0.25520192
4.5019404 0.25369738
4.5024005 0.25224056
4.5028606 0.25077775
4.5033207 0.24925525
4.5037808 0.24761937
4.5042408 0.24581639
4.5047009 0.24379262
4.505161 0.24150091
4.5056211 0.23899265
4.5060812 0.23632005
4.5065413 0.23351905
4.5070014 0.23062555
4.5074615 0.22767547
4.5079216 0.22470475
4.5083817 0.2217493
4.5088418 0.21884504
4.5093019 0.2160279
4.509762 0.21333378
4.510222 0.21076858
4.5106821 0.20817527
4.5111422 0.2055565
4.5116023 0.20294949
4.5120624 0.20039146
4.5125225 0.19791965
4.5129826 0.19557127
4.5134427 0.19338355
4.5139028 0.19139372
4.5143629 0.189639
4.514823 0.18815662
4.5152831 0.18693794
4.5157431 0.1858188
4.5162032 0.18476721
4.5166633 0.18376783
4.5171234 0.18280532
4.5175835 0.18186434
4.5180436 0.18092954
4.5185037 0.17998559
4.5189638 0.17901714
4.5194239 0.17800885
4.519884 0.17694538
4.5203441 0.17583206
4.5208042 0.17471279
4.5212643 0.17359073
4.5217243 0.17246686
4.5221844 0.17134218
4.5226445 0.17021767
4.5231046 0.16909431
4.5235647 0.1679731
4.5240248 0.16685502
4.5244849 0.16574105
4.524945 0.16463219
4.5254051 0.16352564
4.5258652 0.16241798
4.5263253 0.16131274
4.5267854 0.1602135
4.5272454 0.15912383
4.5277055 0.15804733
4.5281656 0.15698758
4.5286257 0.15594816
4.5290858 0.15493265
4.5295459 0.15394465
4.530006 0.15298774
4.5304661 0.15208165
4.5309262 0.15123794
4.5313863 0.1504493
4.5318464 0.1497084
4.5323065 0.14900792
4.5327666 0.14834053
4.5332266 0.14769891
4.5336867 0.14707575
4.5341468 0.14646371
4.5346069 0.14585548
4.535067 0.14524384
4.5355271 0.14463001
4.5359872 0.14401827
4.5364473 0.14341013
4.5369074 0.14280709
4.5373675 0.14221068
4.5378276 0.14162238
4.5382877 0.14104372
4.5387477 0.1404762
4.5392078 0.13992133
4.5396679 0.13938061
4.540128 0.13885567
4.5405881 0.13834889
4.5410482 0.13785896
4.5415083 0.13738351
4.5419684 0.13692016
4.5424285 0.13646655
4.5428886 0.1360203
4.5433487 0.13557904
4.5438088 0.1351404
4.5442689 0.13470201
4.5447289 0.13426148
4.545189 0.13381727
4.5456491 0.1333765
4.5461092 0.13294516
4.5465693 0.13252798
4.5470294 0.13212968
4.5474895 0.13175499
4.5479496 0.13140864
4.5484097 0.13109535
4.5488698 0.13081985
4.5493299 0.13058687
4.54979 0.13040113
4.5502501 0.13030174
4.5507101 0.13044739
4.5511702 0.13081813
4.5516303 0.13136799
4.5520904 0.132051
4.5525505 0.13282119
4.5530106 0.1336326
4.5534707 0.13443924
4.5539308 0.13519516
4.5543909 0.13585437
4.554851 0.13637091
4.5553111 0.1367471
4.5557712 0.13710496
4.5562312 0.13744338
4.5566913 0.13775076
4.5571514 0.13801549
4.5576115 0.13822597
4.5580716 0.13837061
4.5585317 0.13843779
4.5589918 0.13841593
4.5594519 0.13829343
4.559912 0.13805867
4.5603721 0.13765461
4.5608322 0.13701153
4.5612923 0.13617515
4.5617524 0.13519412
4.5622124 0.13411709
4.5626725 0.13299271
4.5631326 0.13186964
4.5635927 0.1307965
4.5640528 0.12982197
4.5645129 0.12899467
4.564973 0.12836327
4.5654331 0.1278561
4.5658932 0.12734741
4.5663533 0.12684779
4.5668134 0.12636827
4.5672735 0.12591988
4.5677335 0.12551367
4.5681936 0.12516066
4.5686537 0.12487189
4.5691138 0.12465839
4.5695739 0.12453121
4.570034 0.12450112
4.5704941 0.12452424
4.5709542 0.12456034
4.5714143 0.12460658
4.5718744 0.12466016
4.5723345 0.12471827
4.5727946 0.12477808
4.5732547 0.12483679
4.5737147 0.12489157
4.5741748 0.12493962
4.5746349 0.12497811
4.575095 0.12500447
4.5755551 0.12502354
4.5760152 0.12503839
4.5764753 0.12504909
4.5769354 0.12505569
4.5773955 0.12505827
4.5778556 0.12505689
4.5783157 0.1250516
4.5787758 0.12504248
4.5792358 0.12502958
4.5796959 0.12501298
4.580156 0.12498221
4.5806161 0.12481525
4.5810762 0.12450458
4.5815363 0.12408515
4.5819964 0.1235919
4.5824565 0.1230598
4.5829166 0.1225238
4.5833767 0.12201887
4.5838368 0.12157994
4.5842969 0.12124199
4.584757 0.12103996
4.585217 0.12100895
4.5856771 0.12115992
4.5861372 0.1214623
4.5865973 0.12188215
4.5870574 0.12238551
4.5875175 0.12293845
4.5879776 0.12350701
4.5884377 0.12405725
4.5888978 0.12455523
4.5893579 0.124967
4.589818 0.12525861
4.5902781 0.1254212
4.5907381 0.12553644
4.5911982 0.12561336
4.5916583 0.12565107
4.5921184 0.12564868
4.5925785 0.12560532
4.5930386 0.1255201
4.5934987 0.12539215
4.5939588 0.12522059
4.5944189 0.12500452
4.594879 0.12474308
4.5953391 0.1243653
4.5957992 0.12372456
4.5962593 0.12287666
4.5967193 0.12188707
4.5971794 0.12082127
4.5976395 0.11974472
4.5980996 0.11872291
4.5985597 0.11782131
4.5990198 0.1171054
4.5994799 0.11664066
4.59994 0.11649255
4.6004001 0.11658119
4.6008602 0.11669547
4.6013203 0.11682782
4.6017804 0.11697378
4.6022404 0.11712886
4.6027005 0.11728859
4.6031606 0.11744849
4.6036207 0.11760408
4.6040808 0.11775089
4.6045409 0.11788443
4.605001 0.11800023
4.6054611 0.11809991
4.6059212 0.11818987
4.6063813 0.11827288
4.6068414 0.1183517
4.6073015 0.11842909
4.6077616 0.11850781
4.6082216 0.11859063
4.6086817 0.1186803
4.6091418 0.11877959
4.6096019 0.11889126
4.610062 0.11901935
4.6105221 0.11924664
4.6109822 0.11960208
4.6114423 0.12005835
4.6119024 0.12058815
4.6123625 0.12116418
4.6128226 0.12175912
4.6132827 0.12234567
4.6137427 0.12289651
4.6142028 0.12338435
4.6146629 0.12378188
4.615123 0.12406523
4.6155831 0.1242827
4.6160432 0.12446147
4.6165033 0.12460567
4.6169634 0.12471937
4.6174235 0.12480669
4.6178836 0.12487172
4.6183437 0.12491856
4.6188038 0.12495132
4.6192639 0.1249741
4.6197239 0.12499099
4.620184 0.12499432
4.6206441 0.12488822
4.6211042 0.12467588
4.6215643 0.12438864
4.6220244 0.1240578
4.6224845 0.12371468
4.6229446 0.12339061
4.6234047 0.1231169
4.6238648 0.12292488
4.6243249 0.12284586
4.624785 0.12291116
4.625245 0.12314655
4.6257051 0.12353514
4.6261652 0.12405743
4.6266253 0.12469641
4.6270854 0.12543508
4.6275455 0.12625645
4.6280056 0.12714351
4.6284657 0.12807927
4.6289258 0.12904674
4.6293859 0.1300289
4.629846 0.13100876
4.6303061 0.13200289
4.6307662 0.13309893
4.6312262 0.13427776
4.6316863 0.13551155
4.6321464 0.13677247
4.6326065 0.13803271
4.6330666 0.13926444
4.6335267 0.14043983
4.6339868 0.14153107
4.6344469 0.14251032
4.634907 0.14334976
4.6353671 0.14405017
4.6358272 0.14466261
4.6362873 0.14519695
4.6367473 0.14566144
4.6372074 0.14606438
4.6376675 0.14641402
4.6381276 0.14671865
4.6385877 0.14698654
4.6390478 0.14722596
4.6395079 0.14744518
4.639968 0.14765248
4.6404281 0.14782262
4.6408882 0.14792524
4.6413483 0.14797661
4.6418084 0.14799319
4.6422685 0.14799143
4.6427285 0.14798779
4.6431886 0.14799873
4.6436487 0.1480407
4.6441088 0.14813017
4.6445689 0.1482836
4.645029 0.14851737
4.6454891 0.14882708
4.6459492 0.14920018
4.6464093 0.14963524
4.6468694 0.15013086
4.6473295 0.1506856
4.6477896 0.15129804
4.6482496 0.15196676
4.6487097 0.15269034
4.6491698 0.15346736
4.6496299 0.15429639
4.65009 0.15517616
4.6505501 0.15610935
4.6510102 0.15709365
4.6514703 0.15812388
4.6519304 0.15919486
4.6523905 0.16030142
4.6528506 0.16143837
4.6533107 0.16260053
4.6537708 0.16378274
4.6542308 0.1649798
4.6546909 0.16618654
4.655151 0.16740096
4.6556111 0.16866093
4.6560712 0.16997636
4.6565313 0.17134396
4.6569914 0.17276048
4.6574515 0.17422266
4.6579116 0.17572722
4.6583717 0.1772709
4.6588318 0.17885044
4.6592919 0.18046257
4.659752 0.18210402
4.660212 0.18379337
4.6606721 0.18567832
4.6611322 0.1877777
4.6615923 0.19008005
4.6620524 0.19257392
4.6625125 0.19524786
4.6629726 0.19809041
4.6634327 0.20109012
4.6638928 0.20423554
4.6643529 0.20751521
4.664813 0.21091768
4.6652731 0.21450744
4.6657331 0.21855702
4.6661932 0.22300852
4.6666533 0.2277661
4.6671134 0.23273391
4.6675735 0.23781611
4.6680336 0.24291683
4.6684937 0.24794024
4.6689538 0.25279048
4.6694139 0.25737171
4.669874 0.26158808
4.6703341 0.26532258
4.6707942 0.26853169
4.6712543 0.27133216
4.6717143 0.27384646
4.6721744 0.27619711
4.6726345 0.27850657
4.6730946 0.28089735
4.6735547 0.28349192
4.6740148 0.28641279
4.6744749 0.28978244
4.674935 0.29372335
4.6753951 0.2982671
4.6758552 0.30325753
4.6763153 0.30859755
4.6767754 0.3141918
4.6772354 0.31994495
4.6776955 0.32576165
4.6781556 0.33154655
4.6786157 0.3372043
4.6790758 0.34263955
4.6795359 0.34775696
4.679996 0.35246119
4.6804561 0.35685267
4.6809162 0.36112019
4.6813763 0.36529167
4.6818364 0.36939501
4.6822965 0.37345811
4.6827566 0.37750887
4.6832166 0.38157518
4.6836767 0.38568495
4.6841368 0.38986608
4.6845969 0.39414646
4.685057 0.3985551
4.6855171 0.40318923
4.6859772 0.40805674
4.6864373 0.41309935
4.6868974 0.41825878
4.6873575 0.42347676
4.6878176 0.428695
4.6882777 0.43385522
4.6887377 0.43889915
4.6891978 0.4437685
4.6896579 0.44840499
4.690118 0.45273685
4.6905781 0.45647494
4.6910382 0.45962897
4.6914983 0.46234048
4.6919584 0.46475097
4.6924185 0.46700198
4.6928786 0.46923504
4.6933387 0.47159167
4.6937988 0.4742134
4.6942589 0.47724176
4.6947189 0.48081826
4.695179 0.4850258
4.6956391 0.48938869
4.6960992 0.49377013
4.6965593 0.49816897
4.6970194 0.50258405
4.6974795 0.5070142
4.6979396 0.51145828
4.6983997 0.51591511
4.6988598 0.52038354
4.6993199 0.52486241
4.69978 0.52935055
4.70024 0.53384785
4.7007001 0.53835878
4.7011602 0.54288303
4.7016203 0.5474194
4.7020804 0.55196671
4.7025405 0.55652376
4.7030006 0.56108936
4.7034607 0.56566233
4.7039208 0.57024147
4.7043809 0.5748256
4.704841 0.57941351
4.7053011 0.58416951
4.7057612 0.58958396
4.7062212 0.595552
4.7066813 0.60191955
4.7071414 0.60853254
4.7076015 0.61523687
4.7080616 0.62187846
4.7085217 0.62830324
4.7089818 0.63435712
4.7094419 0.63988603
4.709902 0.64473587
4.7103621 0.64882072
4.7108222 0.65223518
4.7112823 0.65501995
4.7117423 0.65721219
4.7122024 0.65884902
4.7126625 0.65996761
4.7131226 0.6606051
4.7135827 0.66079863
4.7140428 0.66058536
4.7145029 0.66000242
4.714963 0.65908696
4.7154231 0.65793802
4.7158832 0.65667116
4.7163433 0.65531493
4.7168034 0.65389738
4.7172635 0.65244659
4.7177235 0.65099062
4.7181836 0.64955751
4.7186437 0.64817535
4.7191038 0.64687219
4.7195639 0.64567608
4.720024 0.64461506
4.7204841 0.64368939
4.7209442 0.64286414
4.7214043 0.64210982
4.7218644 0.64139694
4.7223245 0.64069598
4.7227846 0.63997745
4.7232446 0.63921185
4.7237047 0.63836969
4.7241648 0.63742145
4.7246249 0.63633765
4.725085 0.63508782
4.7255451 0.63362165
4.7260052 0.63195151
4.7264653 0.63011607
4.7269254 0.62815403
4.7273855 0.62610408
4.7278456 0.62400488
4.7283057 0.62189514
4.7287658 0.61981354
4.7292258 0.61779876
4.7296859 0.61588949
4.730146 0.61413213
4.7306061 0.61264368
4.7310662 0.61139847
4.7315263 0.61032674
4.7319864 0.60935872
4.7324465 0.60842466
4.7329066 0.60745479
4.7333667 0.60637935
4.7338268 0.60512859
4.7342869 0.60363274
4.7347469 0.60182203
4.735207 0.59959145
4.7356671 0.59667894
4.7361272 0.59314664
4.7365873 0.58911917
4.7370474 0.58472115
4.7375075 0.5800772
4.7379676 0.57531193
4.7384277 0.57054997
4.7388878 0.56591593
4.7393479 0.56153444
4.739808 0.5575301
4.7402681 0.55400404
4.7407281 0.55088807
4.7411882 0.54808584
4.7416483 0.54550682
4.7421084 0.54306048
4.7425685 0.54065629
4.7430286 0.53820373
4.7434887 0.53561226
4.7439488 0.53279134
4.7444089 0.52965046
4.744869 0.52609908
4.7453291 0.52187922
4.7457892 0.51659227
4.7462492 0.51042827
4.7467093 0.50360803
4.7471694 0.49635231
4.7476295 0.48888193
4.7480896 0.48141766
4.7485497 0.47418031
4.7490098 0.46739066
4.7494699 0.46126951
4.74993 0.45603764
4.7503901 0.45170294
4.7508502 0.44791516
4.7513103 0.44454098
4.7517704 0.44145257
4.7522304 0.43852211
4.7526905 0.43562177
4.7531506 0.43262374
4.7536107 0.4294002
4.7540708 0.42582331
4.7545309 0.42176527
4.754991 0.41709824
4.7554511 0.41196063
4.7559112 0.40662505
4.7563713 0.40113646
4.7568314 0.39553972
4.7572915 0.38987968
4.7577516 0.3842012
4.7582116 0.37854913
4.7586717 0.37296833
4.7591318 0.36750366
4.7595919 0.36219997
4.760052 0.35710027
4.7605121 0.35207283
4.7609722 0.34703668
4.7614323 0.3420229
4.7618924 0.33706257
4.7623525 0.33218676
4.7628126 0.32742655
4.7632727 0.32281303
4.7637327 0.31837726
4.7641928 0.31415032
4.7646529 0.3101633
4.765113 0.30644316
4.7655731 0.30291622
4.7660332 0.29953482
4.7664933 0.29628592
4.7669534 0.29315644
4.7674135 0.29013332
4.7678736 0.2872035
4.7683337 0.28435391
4.7687938 0.28157148
4.7692539 0.27884316
4.7697139 0.27615586
4.770174 0.27349536
4.7706341 0.27084307
4.7710942 0.2682022
4.7715543 0.26558049
4.7720144 0.26298568
4.7724745 0.26042551
4.7729346 0.25790772
4.7733947 0.25544004
4.7738548 0.25303021
4.7743149 0.25068597
4.774775 0.24841506
4.775235 0.24622774
4.7756951 0.24413941
4.7761552 0.24214288
4.7766153 0.2402279
4.7770754 0.23838426
4.7775355 0.23660172
4.7779956 0.23487005
4.7784557 0.23317902
4.7789158 0.23151841
4.7793759 0.22987798
4.779836 0.2282475
4.7802961 0.22666673
4.7807562 0.22528635
4.7812162 0.22407843
4.7816763 0.22299898
4.7821364 0.22200401
4.7825965 0.22104955
4.7830566 0.2200916
4.7835167 0.21908617
4.7839768 0.21798928
4.7844369 0.21675694
4.784897 0.21534517
4.7853571 0.21353011
4.7858172 0.21098045
4.7862773 0.20785432
4.7867373 0.20432666
4.7871974 0.20057239
4.7876575 0.19676646
4.7881176 0.1930838
4.7885777 0.18969932
4.7890378 0.18678798
4.7894979 0.18452471
4.789958 0.18308443
4.7904181 0.1822138
4.7908782 0.1813762
4.7913383 0.18056655
4.7917984 0.17978383
4.7922585 0.17902705
4.7927185 0.1782952
4.7931786 0.17758727
4.7936387 0.17690226
4.7940988 0.17623916
4.7945589 0.17559697
4.795019 0.17497466
4.7954791 0.17436121
4.7959392 0.17374775
4.7963993 0.17313429
4.7968594 0.17252084
4.7973195 0.17190738
4.7977796 0.17129393
4.7982396 0.17068047
4.7986997 0.17006701
4.7991598 0.16945356
4.7996199 0.1688401
4.80008 0.16822665
4.8005401 0.16761319
4.8010002 0.16699973
4.8014603 0.16638628
4.8019204 0.16577282
4.8023805 0.16515937
4.8028406 0.16454591
4.8033007 0.16393245
4.8037608 0.163319
4.8042208 0.16270554
4.8046809 0.16209209
4.805141 0.16148465
4.8056011 0.16096833
4.8060612 0.16055374
4.8065213 0.16021888
4.8069814 0.15994176
4.8074415 0.15970042
4.8079016 0.15947285
4.8083617 0.15923708
4.8088218 0.15897112
4.8092819 0.15865299
4.8097419 0.1582607
4.810202 0.15775868
4.8106621 0.1570436
4.8111222 0.15613654
4.8115823 0.15508434
4.8120424 0.15393383
4.8125025 0.15273188
4.8129626 0.15152532
4.8134227 0.15036099
4.8138828 0.14928574
4.8143429 0.14834641
4.814803 0.14758985
4.8152631 0.14703353
4.8157231 0.14657111
4.8161832 0.14618729
4.8166433 0.14588182
4.8171034 0.14565444
4.8175635 0.14550489
4.8180236 0.14543292
4.8184837 0.14543827
4.8189438 0.14552068
4.8194039 0.1456799
4.819864 0.14591567
4.8203241 0.14624525
4.8207842 0.14670308
4.8212442 0.14726076
4.8217043 0.14788634
4.8221644 0.14854788
4.8226245 0.14921343
4.8230846 0.14985105
4.8235447 0.15042879
4.8240048 0.15091471
4.8244649 0.15127686
4.824925 0.15148329
4.8253851 0.15157232
4.8258452 0.15165752
4.8263053 0.15174122
4.8267654 0.15182319
4.8272254 0.15190324
4.8276855 0.15198115
4.8281456 0.15205672
4.8286057 0.15212974
4.8290658 0.15220001
4.8295259 0.15226731
4.829986 0.15233143
4.8304461 0.15239357
4.8309062 0.15245528
4.8313663 0.15251664
4.8318264 0.15257776
4.8322865 0.15263872
4.8327465 0.15269962
4.8332066 0.15276054
4.8336667 0.15282158
4.8341268 0.15288284
4.8345869 0.1529444
4.835047 0.15300639
4.8355071 0.15307293
4.8359672 0.1531464
4.8364273 0.15322623
4.8368874 0.15331184
4.8373475 0.15340269
4.8378076 0.1534982
4.8382677 0.15359782
4.8387277 0.15370098
4.8391878 0.15380711
4.8396479 0.15391566
4.840108 0.15403448
4.8405681 0.15435623
4.8410282 0.15491861
4.8414883 0.15566431
4.8419484 0.15653601
4.8424085 0.15747642
4.8428686 0.15842823
4.8433287 0.15933413
4.8437888 0.16013682
4.8442488 0.16077899
4.8447089 0.16120334
4.845169 0.16136247
4.8456291 0.1613339
4.8460892 0.16117147
4.8465493 0.16090547
4.8470094 0.16056618
4.8474695 0.16018391
4.8479296 0.15978894
4.8483897 0.15941157
4.8488498 0.15908208
4.8493099 0.15883078
4.84977 0.15868794
4.85023 0.15867379
4.8506901 0.15874086
4.8511502 0.15886515
4.8516103 0.15903078
4.8520704 0.15922193
4.8525305 0.15942272
4.8529906 0.1596173
4.8534507 0.15978983
4.8539108 0.15992444
4.8543709 0.16000528
4.854831 0.16001651
4.8552911 0.15993053
4.8557512 0.15970823
4.8562112 0.15937304
4.8566713 0.15895331
4.8571314 0.15847742
4.8575915 0.15797374
4.8580516 0.15747064
4.8585117 0.15699648
4.8589718 0.15657964
4.8594319 0.15624848
4.859892 0.15603138
4.8603521 0.15593521
4.8608122 0.15592121
4.8612723 0.15598282
4.8617323 0.15611516
4.8621924 0.15631339
4.8626525 0.15657266
4.8631126 0.15688811
4.8635727 0.15725487
4.8640328 0.15766811
4.8644929 0.15812295
4.864953 0.15861456
4.8654131 0.15914565
4.8658732 0.15973121
4.8663333 0.16038097
4.8667934 0.16110458
4.8672535 0.16191169
4.8677135 0.16281194
4.8681736 0.16381499
4.8686337 0.16493048
4.8690938 0.16616808
4.8695539 0.16753742
4.870014 0.16904819
4.8704741 0.17073332
4.8709342 0.1725898
4.8713943 0.17457873
4.8718544 0.17666118
4.8723145 0.17879824
4.8727746 0.180951
4.8732346 0.18308053
4.8736947 0.18514792
4.8741548 0.18711426
4.8746149 0.18894063
4.875075 0.19059065
4.8755351 0.19215661
4.8759952 0.19370431
4.8764553 0.19523772
4.8769154 0.19676077
4.8773755 0.19827741
4.8778356 0.19979159
4.8782957 0.20130724
4.8787558 0.20282832
4.8792158 0.20435877
4.8796759 0.20590253
4.880136 0.20745974
4.8805961 0.20897805
4.8810562 0.21045795
4.8815163 0.21192316
4.8819764 0.21339744
4.8824365 0.21490455
4.8828966 0.21646822
4.8833567 0.21811221
4.8838168 0.21986027
4.8842769 0.22173614
4.8847369 0.22376358
4.885197 0.22596954
4.8856571 0.22838598
4.8861172 0.23099314
4.8865773 0.2337627
4.8870374 0.23666633
4.8874975 0.23967572
4.8879576 0.24276256
4.8884177 0.24589853
4.8888778 0.24905531
4.8893379 0.25220458
4.889798 0.25531804
4.8902581 0.25838076
4.8907181 0.26143933
4.8911782 0.26450077
4.8916383 0.26756474
4.8920984 0.27063096
4.8925585 0.27369911
4.8930186 0.27676888
4.8934787 0.27983996
4.8939388 0.28291204
4.8943989 0.28598482
4.894859 0.28905798
4.8953191 0.29213038
4.8957792 0.29520252
4.8962392 0.29828068
4.8966993 0.30137141
4.8971594 0.30448126
4.8976195 0.30761678
4.8980796 0.31078453
4.8985397 0.31399106
4.8989998 0.31724292
4.8994599 0.32054665
4.89992 0.32390883
4.9003801 0.327651
4.9008402 0.33227817
4.9013003 0.33763931
4.9017604 0.34356855
4.9022204 0.34990004
4.9026805 0.35646791
4.9031406 0.3631063
4.9036007 0.36964935
4.9040608 0.3759312
4.9045209 0.38178598
4.904981 0.38704784
4.9054411 0.39185427
4.9059012 0.3965249
4.9063613 0.40109662
4.9068214 0.40560579
4.9072815 0.41008878
4.9077415 0.41458196
4.9082016 0.4191217
4.9086617 0.42374437
4.9091218 0.42848634
4.9095819 0.43338397
4.910042 0.43847292
4.9105021 0.44368084
4.9109622 0.44893331
4.9114223 0.4542199
4.9118824 0.45953018
4.9123425 0.46485371
4.9128026 0.47018008
4.9132627 0.47549884
4.9137227 0.48079957
4.9141828 0.48607185
4.9146429 0.49130523
4.915103 0.49649069
4.9155631 0.5016567
4.9160232 0.50681458
4.9164833 0.51195944
4.9169434 0.51708637
4.9174035 0.52219047
4.9178636 0.52726684
4.9183237 0.53231058
4.9187838 0.53731679
4.9192438 0.54228057
4.9197039 0.54719702
4.920164 0.55205663
4.9206241 0.55680783
4.9210842 0.5614494
4.9215443 0.56599651
4.9220044 0.57046432
4.9224645 0.57486799
4.9229246 0.5792227
4.9233847 0.5835436
4.9238448 0.58784587
4.9243049 0.59214466
4.924765 0.59645516
4.925225 0.60079365
4.9256851 0.60516565
4.9261452 0.60954393
4.9266053 0.61389803
4.9270654 0.61819748
4.9275255 0.62241184
4.9279856 0.62651065
4.9284457 0.63046344
4.9289058 0.63423976
4.9293659 0.63780914
4.929826 0.64114114
4.9302861 0.64419598
4.9307461 0.6469438
4.9312062 0.64943101
4.9316663 0.65170942
4.9321264 0.65383083
4.9325865 0.65584705
4.9330466 0.65780989
4.9335067 0.65977115
4.9339668 0.66178264
4.9344269 0.66389617
4.934887 0.66616354
4.9353471 0.66860841
4.9358072 0.67117452
4.9362673 0.67383305
4.9367273 0.67655737
4.9371874 0.67932085
4.9376475 0.68209686
4.9381076 0.68485878
4.9385677 0.68757999
4.9390278 0.69023385
4.9394879 0.69279374
4.939948 0.69523302
4.9404081 0.6974068
4.9408682 0.69913438
4.9413283 0.70043164
4.9417884 0.70131651
4.9422484 0.70180689
4.9427085 0.7019207
4.9431686 0.70167584
4.9436287 0.70109023
4.9440888 0.70018178
4.9445489 0.6989684
4.945009 0.69746801
4.9454691 0.69572186
4.9459292 0.69375894
4.9463893 0.69158171
4.9468494 0.68919261
4.9473095 0.68659408
4.9477696 0.68378858
4.9482296 0.68077855
4.9486897 0.67756643
4.9491498 0.67415468
4.9496099 0.67054573
4.95007 0.66674108
4.9505301 0.66270229
4.9509902 0.65844714
4.9514503 0.65402939
4.9519104 0.64950281
4.9523705 0.64492118
4.9528306 0.64033827
4.9532907 0.63580785
4.9537508 0.63138368
4.9542108 0.62711955
4.9546709 0.62306921
4.955131 0.61929378
4.9555911 0.61593007
4.9560512 0.61293105
4.9565113 0.61018971
4.9569714 0.60759905
4.9574315 0.60505207
4.9578916 0.60244178
4.9583517 0.59966116
4.9588118 0.59660323
4.9592719 0.59316097
4.9597319 0.58922738
4.960192 0.58475005
4.9606521 0.58012619
4.9611122 0.57546379
4.9615723 0.57077106
4.9620324 0.56605616
4.9624925 0.56132729
4.9629526 0.55659264
4.9634127 0.55186038
4.9638728 0.54713871
4.9643329 0.54243581
4.964793 0.53775987
4.9652531 0.533118
4.9657131 0.52850686
4.9661732 0.52391887
4.9666333 0.51934658
4.9670934 0.5147826
4.9675535 0.5102195
4.9680136 0.50564986
4.9684737 0.50106627
4.9689338 0.49646132
4.9693939 0.49182758
4.969854 0.48715763
4.9703141 0.48233583
4.9707742 0.47706461
4.9712342 0.47140242
4.9716943 0.46543261
4.9721544 0.45923854
4.9726145 0.45290358
4.9730746 0.44651108
4.9735347 0.44014439
4.9739948 0.43388689
4.9744549 0.42782193
4.974915 0.42203287
4.9753751 0.416486
4.9758352 0.41100369
4.9762953 0.40560577
4.9767554 0.40031778
4.9772154 0.39516522
4.9776755 0.39017363
4.9781356 0.38536853
4.9785957 0.38077543
4.9790558 0.37641986
4.9795159 0.37232734
4.979976 0.3685234
4.9804361 0.36502052
4.9808962 0.36179848
4.9813563 0.35883563
4.9818164 0.35611035
4.9822765 0.353601
4.9827365 0.35128597
4.9831966 0.34914362
4.9836567 0.34715232
4.9841168 0.34529046
4.9845769 0.3435364
4.985037 0.34186918
4.9854971 0.34037742
4.9859572 0.339094
4.9864173 0.33796002
4.9868774 0.33691656
4.9873375 0.3359047
4.9877976 0.33486553
4.9882577 0.33374013
4.9887177 0.3324696
4.9891778 0.330995
4.9896379 0.32925744
4.990098 0.32720464
4.9905581 0.32499158
4.9910182 0.32271645
4.9914783 0.32039431
4.9919384 0.3180402
4.9923985 0.31566917
4.9928586 0.31329628
4.9933187 0.31093656
4.9937788 0.30860508
4.9942388 0.30631688
4.9946989 0.304087
4.995159 0.30192633
4.9956191 0.29979375
4.9960792 0.29767275
4.9965393 0.29556052
4.9969994 0.29345422
4.9974595 0.29135104
4.9979196 0.28924816
4.9983797 0.28714276
4.9988398 0.28503201
4.9992999 0.28291311
4.99976 0.28078322
5.00022 0.27863656
5.0006801 0.27645346
5.0011402 0.27423417
5.0016003 0.2719828
5.0020604 0.26970344
5.0025205 0.26740018
5.0029806 0.26507712
5.0034407 0.26273837
5.0039008 0.26038801
5.0043609 0.25803015
5.004821 0.25566888
5.0052811 0.25320883
5.0057411 0.25030448
5.0062012 0.24701794
5.0066613 0.24345425
5.0071214 0.23971844
5.0075815 0.23591555
5.0080416 0.23215059
5.0085017 0.22852862
5.0089618 0.22515465
5.0094219 0.22213372
5.009882 0.21957087
5.0103421 0.21748661
5.0108022 0.2157098
5.0112623 0.21420864
5.0117223 0.21295997
5.0121824 0.21194065
5.0126425 0.21112751
5.0131026 0.2104974
5.0135627 0.21002718
5.0140228 0.20969367
5.0144829 0.20947374
5.014943 0.20934423
5.0154031 0.20932962
5.0158632 0.20947356
5.0163233 0.20973895
5.0167834 0.21008772
5.0172434 0.21048178
5.0177035 0.21088305
5.0181636 0.21125344
5.0186237 0.21155488
5.0190838 0.21174927
5.0195439 0.21179854
5.020004 0.2116646
5.0204641 0.21127655
5.0209242 0.21063474
5.0213843 0.20980538
5.0218444 0.20885468
5.0223045 0.20784885
5.0227646 0.20685411
5.0232246 0.20593668
5.0236847 0.20516275
5.0241448 0.20459856
5.0246049 0.2043103
5.025065 0.20436116
5.0255251 0.20461039
5.0259852 0.20493939
5.0264453 0.20533149
5.0269054 0.20577002
5.0273655 0.20623833
5.0278256 0.20671973
5.0282857 0.20719758
5.0287457 0.20765521
5.0292058 0.20807594
5.0296659 0.20844312
5.030126 0.20874303
5.0305861 0.20901771
5.0310462 0.20928323
5.0315063 0.20953602
5.0319664 0.20977248
5.0324265 0.20998906
5.0328866 0.21018217
5.0333467 0.21034822
5.0338068 0.21048366
5.0342669 0.21058489
5.0347269 0.21064834
5.035187 0.21066235
5.0356471 0.21055338
5.0361072 0.21030783
5.0365673 0.20992979
5.0370274 0.20942333
5.0374875 0.20879253
5.0379476 0.20804148
5.0384077 0.20717424
5.0388678 0.2061949
5.0393279 0.20510754
5.039788 0.20391623
5.040248 0.20262083
5.0407081 0.20121047
5.0411682 0.19970295
5.0416283 0.19811978
5.0420884 0.19648247
5.0425485 0.19481251
5.0430086 0.19313143
5.0434687 0.19146072
5.0439288 0.18982188
5.0443889 0.18823644
5.044849 0.18672589
5.0453091 0.1852682
5.0457692 0.18375401
5.0462292 0.18221159
5.0466893 0.18067993
5.0471494 0.17919802
5.0476095 0.17780485
5.0480696 0.17653942
5.0485297 0.17544071
5.0489898 0.17454771
5.0494499 0.17389941
5.04991 0.17353481
5.0503701 0.17344886
5.0508302 0.17355622
5.0512903 0.17382944
5.0517504 0.1742433
5.0522104 0.17477255
5.0526705 0.17539197
5.0531306 0.17607631
5.0535907 0.17680034
5.0540508 0.17753882
5.0545109 0.17826651
5.054971 0.17895818
5.0554311 0.17966406
5.0558912 0.18045508
5.0563513 0.18130646
5.0568114 0.18219307
5.0572715 0.18308978
5.0577315 0.18397145
5.0581916 0.18481297
5.0586517 0.18558919
5.0591118 0.18627499
5.0595719 0.18684524
5.060032 0.18727451
5.0604921 0.18748112
5.0609522 0.18744742
5.0614123 0.18721985
5.0618724 0.18684488
5.0623325 0.18636896
5.0627926 0.18583855
5.0632527 0.18530011
5.0637127 0.18480009
5.0641728 0.18438496
5.0646329 0.18410116
5.065093 0.18399251
5.0655531 0.18400493
5.0660132 0.18408771
5.0664733 0.1842246
5.0669334 0.18439936
5.0673935 0.18459576
5.0678536 0.18479755
5.0683137 0.18498848
5.0687738 0.18515233
5.0692338 0.18527284
5.0696939 0.18533378
5.070154 0.18530264
5.0706141 0.18498162
5.0710742 0.18437828
5.0715343 0.18357143
5.0719944 0.18263985
5.0724545 0.18166237
5.0729146 0.18071776
5.0733747 0.17988483
5.0738348 0.17924239
5.0742949 0.17886923
5.074755 0.17884414
5.075215 0.1792214
5.0756751 0.17986723
5.0761352 0.18071095
5.0765953 0.18170792
5.0770554 0.18281348
5.0775155 0.18398297
5.0779756 0.18517176
5.0784357 0.1863352
5.0788958 0.18742862
5.0793559 0.18840738
5.079816 0.18922683
5.0802761 0.18987568
5.0807361 0.19046964
5.0811962 0.19103189
5.0816563 0.19157222
5.0821164 0.19210044
5.0825765 0.19262634
5.0830366 0.19315972
5.0834967 0.19371038
5.0839568 0.19428812
5.0844169 0.19490273
5.084877 0.19556401
5.0853371 0.1962916
5.0857972 0.19710619
5.0862573 0.19799013
5.0867173 0.1989241
5.0871774 0.19988881
5.0876375 0.20086492
5.0880976 0.20183313
5.0885577 0.20277413
5.0890178 0.2036686
5.0894779 0.20449722
5.089938 0.20524069
5.0903981 0.20590699
5.0908582 0.20652891
5.0913183 0.20710006
5.0917784 0.20761343
5.0922384 0.20806202
5.0926985 0.2084388
5.0931586 0.20873678
5.0936187 0.20894892
5.0940788 0.20906824
5.0945389 0.2090877
5.094999 0.20900031
5.0954591 0.20885231
5.0959192 0.20869542
5.0963793 0.20853018
5.0968394 0.20835713
5.0972995 0.2081768
5.0977596 0.20798973
5.0982196 0.20779646
5.0986797 0.20759752
5.0991398 0.20739344
5.0995999 0.20718477
5.10006 0.20697219
5.1005201 0.20676603
5.1009802 0.20656891
5.1014403 0.20637602
5.1019004 0.20618255
5.1023605 0.20598372
5.1028206 0.20577472
5.1032807 0.20555075
5.1037407 0.205307
5.1042008 0.20503868
5.1046609 0.20474099
5.105121 0.20440827
5.1055811 0.20402229
5.1060412 0.20358423
5.1065013 0.20310324
5.1069614 0.20258848
5.1074215 0.20204911
5.1078816 0.20149426
5.1083417 0.20093311
5.1088018 0.20037479
5.1092619 0.19982847
5.1097219 0.19930329
5.110182 0.19880478
5.1106421 0.19830668
5.1111022 0.19780628
5.1115623 0.19730911
5.1120224 0.19682071
5.1124825 0.19634663
5.1129426 0.19589238
5.1134027 0.19546352
5.1138628 0.19506557
5.1143229 0.19470407
5.114783 0.19438457
5.115243 0.19415734
5.1157031 0.19424219
5.1161632 0.19461594
5.1166233 0.19521726
5.1170834 0.19598479
5.1175435 0.19685719
5.1180036 0.19777311
5.1184637 0.19867121
5.1189238 0.19949013
5.1193839 0.20016854
5.119844 0.20064509
5.1203041 0.20092187
5.1207642 0.20117627
5.1212242 0.20142412
5.1216843 0.20166572
5.1221444 0.20190138
5.1226045 0.20213141
5.1230646 0.20235612
5.1235247 0.20257581
5.1239848 0.20279079
5.1244449 0.20300136
5.124905 0.20320784
5.1253651 0.20339616
5.1258252 0.20354188
5.1262853 0.20365461
5.1267453 0.203745
5.1272054 0.2038237
5.1276655 0.20390137
5.1281256 0.20398866
5.1285857 0.20409623
5.1290458 0.20423473
5.1295059 0.20441481
5.129966 0.20464713
5.1304261 0.20507362
5.1308862 0.20583337
5.1313463 0.20686417
5.1318064 0.20810294
5.1322665 0.20948656
5.1327265 0.21095195
5.1331866 0.212436
5.1336467 0.21387562
5.1341068 0.2152077
5.1345669 0.21636915
5.135027 0.21729729
5.1354871 0.21807564
5.1359472 0.21880165
5.1364073 0.21947413
5.1368674 0.22009187
5.1373275 0.2206537
5.1377876 0.22115841
5.1382476 0.22160481
5.1387077 0.22199173
5.1391678 0.22231795
5.1396279 0.2225823
5.140088 0.22277852
5.1405481 0.2227407
5.1410082 0.22243793
5.1414683 0.22193699
5.1419284 0.22130468
5.1423885 0.22060779
5.1428486 0.21991311
5.1433087 0.21928744
5.1437688 0.21879756
5.1442288 0.21851028
5.1446889 0.21849238
5.145149 0.21879883
5.1456091 0.21930673
5.1460692 0.21994432
5.1465293 0.22068417
5.1469894 0.22149887
5.1474495 0.22236099
5.1479096 0.22324313
5.1483697 0.22411786
5.1488298 0.22495776
5.1492899 0.22573543
5.1497499 0.22642344
5.15021 0.22699357
5.1506701 0.22743246
5.1511302 0.2277647
5.1515903 0.22801877
5.1520504 0.22822315
5.1525105 0.22840633
5.1529706 0.22859678
5.1534307 0.228823
5.1538908 0.22911345
5.1543509 0.22949663
5.154811 0.230001
5.1552711 0.23074571
5.1557311 0.23207783
5.1561912 0.2339107
5.1566513 0.23610891
5.1571114 0.23853707
5.1575715 0.2410598
5.1580316 0.24354172
5.1584917 0.24584742
5.1589518 0.24784153
5.1594119 0.24938866
5.159872 0.25035341
5.1603321 0.2507938
5.1607922 0.25116318
5.1612523 0.25149144
5.1617123 0.25178147
5.1621724 0.2520362
5.1626325 0.25225853
5.1630926 0.25245138
5.1635527 0.25261766
5.1640128 0.25276027
5.1644729 0.25288214
5.164933 0.25298616
5.1653931 0.25304955
5.1658532 0.25304175
5.1663133 0.25298325
5.1667734 0.25289534
5.1672334 0.25279931
5.1676935 0.25271646
5.1681536 0.25266809
5.1686137 0.25267547
5.1690738 0.25275992
5.1695339 0.25294272
5.169994 0.25324517
5.1704541 0.25369446
5.1709142 0.25429054
5.1713743 0.25501285
5.1718344 0.25584079
5.1722945 0.2567538
5.1727546 0.25773129
5.1732146 0.25875269
5.1736747 0.25979743
5.1741348 0.26084491
5.1745949 0.26187457
5.175055 0.26286589
5.1755151 0.26381317
5.1759752 0.26473805
5.1764353 0.26566427
5.1768954 0.26661555
5.1773555 0.26761566
5.1778156 0.26868833
5.1782757 0.26985731
5.1787357 0.27114633
5.1791958 0.27257915
5.1796559 0.27417951
5.180116 0.2759758
5.1805761 0.27807474
5.1810362 0.28047881
5.1814963 0.28314313
5.1819564 0.28602279
5.1824165 0.28907293
5.1828766 0.29224865
5.1833367 0.29550506
5.1837968 0.29879729
5.1842569 0.30208043
5.1847169 0.30530961
5.185177 0.30849096
5.1856371 0.31205557
5.1860972 0.31599584
5.1865573 0.32016749
5.1870174 0.32442621
5.1874775 0.3286277
5.1879376 0.33262767
5.1883977 0.33628181
5.1888578 0.33944583
5.1893179 0.34197543
5.189778 0.34372632
5.190238 0.34469039
5.1906981 0.34554156
5.1911582 0.34639273
5.1916183 0.3472439
5.1920784 0.34809507
5.1925385 0.34894624
5.1929986 0.34979741
5.1934587 0.35064858
5.1939188 0.35149975
5.1943789 0.35235092
5.194839 0.35320209
5.1952991 0.35405326
5.1957592 0.35490443
5.1962192 0.3557556
5.1966793 0.35660677
5.1971394 0.35745794
5.1975995 0.35830911
5.1980596 0.35916028
5.1985197 0.36001145
5.1989798 0.36086262
5.1994399 0.36171379
5.1999 0.36256496
5.2003601 0.36342217
5.2008202 0.36429926
5.2012803 0.36519787
5.2017403 0.36611919
5.2022004 0.36706441
5.2026605 0.36803472
5.2031206 0.3690313
5.2035807 0.37005535
5.2040408 0.37110804
5.2045009 0.37219057
5.204961 0.37330413
5.2054211 0.37453398
5.2058812 0.37598021
5.2063413 0.37761682
5.2068014 0.37941707
5.2072615 0.38135421
5.2077215 0.38340151
5.2081816 0.3855322
5.2086417 0.38771956
5.2091018 0.38993683
5.2095619 0.39215727
5.210022 0.39435445
5.2104821 0.39665051
5.2109422 0.39913128
5.2114023 0.401754
5.2118624 0.40447593
5.2123225 0.40725434
5.2127826 0.41004648
5.2132426 0.41280961
5.2137027 0.41550098
5.2141628 0.41807785
5.2146229 0.42049748
5.215083 0.42271324
5.2155431 0.42455602
5.2160032 0.42601236
5.2164633 0.42716297
5.2169234 0.42808853
5.2173835 0.42886976
5.2178436 0.42958736
5.2183037 0.43032202
5.2187638 0.43115446
5.2192238 0.43216537
5.2196839 0.43343545
5.220144 0.43505731
5.2206041 0.43722443
5.2210642 0.43987995
5.2215243 0.44289305
5.2219844 0.44613295
5.2224445 0.44946886
5.2229046 0.45276997
5.2233647 0.4559055
5.2238248 0.45874464
5.2242849 0.46115661
5.2247449 0.46301061
5.225205 0.46423277
5.2256651 0.46516688
5.2261252 0.46589628
5.2265853 0.46642302
5.2270454 0.46674914
5.2275055 0.46687671
5.2279656 0.46680776
5.2284257 0.46654436
5.2288858 0.46608854
5.2293459 0.46544237
5.229806 0.46460789
5.2302661 0.46361764
5.2307261 0.46260769
5.2311862 0.46159263
5.2316463 0.46057069
5.2321064 0.45954013
5.2325665 0.45849919
5.2330266 0.45744611
5.2334867 0.45637915
5.2339468 0.45529654
5.2344069 0.45419654
5.234867 0.4530774
5.2353271 0.45194246
5.2357872 0.45080431
5.2362472 0.44966222
5.2367073 0.44851462
5.2371674 0.44735991
5.2376275 0.44619653
5.2380876 0.44502289
5.2385477 0.44383742
5.2390078 0.44263853
5.2394679 0.44142465
5.239928 0.4401942
5.2403881 0.43888581
5.2408482 0.43741063
5.2413083 0.43579832
5.2417684 0.43408074
5.2422284 0.43228973
5.2426885 0.43045716
5.2431486 0.42861487
5.2436087 0.42679472
5.2440688 0.42502857
5.2445289 0.42334827
5.244989 0.42178566
5.2454491 0.42034382
5.2459092 0.41900314
5.2463693 0.41776497
5.2468294 0.4166307
5.2472895 0.41560169
5.2477495 0.41467934
5.2482096 0.41386501
5.2486697 0.41316008
5.2491298 0.41256593
5.2495899 0.41208394
5.25005 0.41171733
5.2505101 0.41163847
5.2509702 0.41190918
5.2514303 0.41245788
5.2518904 0.41321301
5.2523505 0.41410299
5.2528106 0.41505624
5.2532707 0.41600119
5.2537307 0.41686627
5.2541908 0.41757989
5.2546509 0.41807049
5.255111 0.41827279
5.2555711 0.41828231
5.2560312 0.41815752
5.2564913 0.41790178
5.2569514 0.41751847
5.2574115 0.41701095
5.2578716 0.41638259
5.2583317 0.41563676
5.2587918 0.41477683
5.2592519 0.41380615
5.2597119 0.4127281
5.260172 0.41149552
5.2606321 0.40962904
5.2610922 0.40713274
5.2615523 0.40416236
5.2620124 0.40087364
5.2624725 0.3974223
5.2629326 0.39396408
5.2633927 0.3906547
5.2638528 0.3876499
5.2643129 0.3851054
5.264773 0.38317694
5.265233 0.38193155
5.2656931 0.38095416
5.2661532 0.38018393
5.2666133 0.37963861
5.2670734 0.37933596
5.2675335 0.37929372
5.2679936 0.37952965
5.2684537 0.3800615
5.2689138 0.38090702
5.2693739 0.38208397
5.269834 0.3836101
5.2702941 0.3854444
5.2707542 0.38737866
5.2712142 0.38937737
5.2716743 0.391423
5.2721344 0.393498
5.2725945 0.39558484
5.2730546 0.39766597
5.2735147 0.39972386
5.2739748 0.40174096
5.2744349 0.40369975
5.274895 0.40558266
5.2753551 0.40739778
5.2758152 0.40919469
5.2762753 0.41097521
5.2767353 0.41273904
5.2771954 0.41448589
5.2776555 0.41621547
5.2781156 0.41792749
5.2785757 0.41962167
5.2790358 0.42129771
5.2794959 0.42295533
5.279956 0.42459423
5.2804161 0.42606055
5.2808762 0.4271782
5.2813363 0.42801862
5.2817964 0.42865506
5.2822565 0.42916079
5.2827165 0.42960907
5.2831766 0.43007316
5.2836367 0.43062633
5.2840968 0.43134184
5.2845569 0.43229294
5.285017 0.43355336
5.2854771 0.43549469
5.2859372 0.43826133
5.2863973 0.44165536
5.2868574 0.44547885
5.2873175 0.44953388
5.2877776 0.45362252
5.2882376 0.45754685
5.2886977 0.46110895
5.2891578 0.46411088
5.2896179 0.46635472
5.290078 0.46765775
5.2905381 0.46854519
5.2909982 0.46936178
5.2914583 0.470111
5.2919184 0.47079634
5.2923785 0.47142128
5.2928386 0.47198929
5.2932987 0.47250387
5.2937588 0.4729685
5.2942188 0.47338665
5.2946789 0.47376181
5.295139 0.47409388
5.2955991 0.47433746
5.2960592 0.47449952
5.2965193 0.47460815
5.2969794 0.47469143
5.2974395 0.47477744
5.2978996 0.47489428
5.2983597 0.47507002
5.2988198 0.47533276
5.2992799 0.47571058
5.2997399 0.47623157
5.3002 0.47691692
5.3006601 0.47772568
5.3011202 0.47863399
5.3015803 0.47962736
5.3020404 0.48069133
5.3025005 0.4818114
5.3029606 0.48297311
5.3034207 0.48416197
5.3038808 0.48536351
5.3043409 0.48656325
5.304801 0.48774671
5.3052611 0.48892342
5.3057211 0.4901874
5.3061812 0.49153174
5.3066413 0.49293538
5.3071014 0.49437725
5.3075615 0.49583629
5.3080216 0.49729143
5.3084817 0.4987216
5.3089418 0.50010575
5.3094019 0.50142279
5.309862 0.50265168
5.3103221 0.50355785
5.3107822 0.5036059
5.3112422 0.50294893
5.3117023 0.50178248
5.3121624 0.5003021
5.3126225 0.49870334
5.3130826 0.49718174
5.3135427 0.49593285
5.3140028 0.49515222
5.3144629 0.4950354
5.314923 0.49577794
5.3153831 0.49722814
5.3158432 0.49881835
5.3163033 0.50051191
5.3167634 0.50228518
5.3172234 0.50411451
5.3176835 0.50597627
5.3181436 0.50784679
5.3186037 0.50970245
5.3190638 0.5115196
5.3195239 0.51327459
5.319984 0.51494377
5.3204441 0.51659528
5.3209042 0.51830359
5.3213643 0.52003438
5.3218244 0.52175316
5.3222845 0.52342548
5.3227445 0.52501686
5.3232046 0.52649283
5.3236647 0.52781894
5.3241248 0.52896071
5.3245849 0.52988368
5.325045 0.5305497
5.3255051 0.53051252
5.3259652 0.52959771
5.3264253 0.52797057
5.3268854 0.52579641
5.3273455 0.52324053
5.3278056 0.52046822
5.3282657 0.51764479
5.3287257 0.51493555
5.3291858 0.51250578
5.3296459 0.51052081
5.330106 0.50912556
5.3305661 0.50792767
5.3310262 0.50672893
5.3314863 0.50554332
5.3319464 0.50438477
5.3324065 0.50326725
5.3328666 0.50220472
5.3333267 0.50121113
5.3337868 0.50030045
5.3342468 0.49948662
5.3347069 0.49878361
5.335167 0.49820909
5.3356271 0.49780237
5.3360872 0.49754144
5.3365473 0.49738946
5.3370074 0.49730957
5.3374675 0.49726492
5.3379276 0.49721867
5.3383877 0.49713396
5.3388478 0.49697395
5.3393079 0.49670178
5.339768 0.49628061
5.340228 0.49569011
5.3406881 0.49500999
5.3411482 0.49426086
5.3416083 0.49344802
5.3420684 0.49257676
5.3425285 0.49165236
5.3429886 0.49068013
5.3434487 0.48966534
5.3439088 0.4886133
5.3443689 0.4875293
5.344829 0.48641862
5.3452891 0.48526699
5.3457491 0.48400947
5.3462092 0.48265009
5.3466693 0.48119981
5.3471294 0.47966964
5.3475895 0.47807057
5.3480496 0.47641358
5.3485097 0.47470965
5.3489698 0.47296979
5.3494299 0.47120498
5.34989 0.46942621
5.3503501 0.46743819
5.3508102 0.46483442
5.3512703 0.46173683
5.3517303 0.45828898
5.3521904 0.45463443
5.3526505 0.45091673
5.3531106 0.44727946
5.3535707 0.44386616
5.3540308 0.4408204
5.3544909 0.43828574
5.354951 0.43640574
5.3554111 0.43536659
5.3558712 0.43518402
5.3563313 0.4356825
5.3567914 0.43668529
5.3572515 0.43801562
5.3577115 0.43949676
5.3581716 0.44095196
5.3586317 0.44220447
5.3590918 0.44307754
5.3595519 0.44339442
5.360012 0.44297867
5.3604721 0.44215515
5.3609322 0.44130705
5.3613923 0.4404144
5.3618524 0.43945723
5.3623125 0.43841558
5.3627726 0.43726948
5.3632326 0.43599895
5.3636927 0.43458403
5.3641528 0.43300475
5.3646129 0.43124115
5.365073 0.42927462
5.3655331 0.42716314
5.3659932 0.42495997
5.3664533 0.42268433
5.3669134 0.42035547
5.3673735 0.41799264
5.3678336 0.41561507
5.3682937 0.413242
5.3687538 0.41089267
5.3692138 0.40858632
5.3696739 0.4063422
5.370134 0.40416655
5.3705941 0.40187934
5.3710542 0.39947947
5.3715143 0.39704796
5.3719744 0.39466583
5.3724345 0.39241409
5.3728946 0.39037377
5.3733547 0.38862586
5.3738148 0.3872514
5.3742749 0.38633139
5.3747349 0.38594685
5.375195 0.38615816
5.3756551 0.38682517
5.3761152 0.38785036
5.3765753 0.38916608
5.3770354 0.39070473
5.3774955 0.39239866
5.3779556 0.39418024
5.3784157 0.39598185
5.3788758 0.39773585
5.3793359 0.39937461
5.379796 0.4008305
5.3802561 0.40205941
5.3807161 0.4031484
5.3811762 0.40414371
5.3816363 0.40508
5.3820964 0.40599192
5.3825565 0.40691414
5.3830166 0.40788132
5.3834767 0.40892812
5.3839368 0.4100892
5.3843969 0.41139922
5.384857 0.41289283
5.3853171 0.4146782
5.3857772 0.41695393
5.3862372 0.41965149
5.3866973 0.42268545
5.3871574 0.42597038
5.3876175 0.42942086
5.3880776 0.43295145
5.3885377 0.43647673
5.3889978 0.43991128
5.3894579 0.44316966
5.389918 0.44616644
5.3903781 0.448806
5.3908382 0.45108445
5.3912983 0.45309765
5.3917584 0.4549429
5.3922184 0.45671751
5.3926785 0.4585188
5.3931386 0.46044408
5.3935987 0.46259065
5.3940588 0.46505582
5.3945189 0.4679369
5.394979 0.47133121
5.3954391 0.47531504
5.3958992 0.47985087
5.3963593 0.48486365
5.3968194 0.49027829
5.3972795 0.4960197
5.3977395 0.5020128
5.3981996 0.50818252
5.3986597 0.51445376
5.3991198 0.52075145
5.3995799 0.5270005
5.40004 0.53312891
5.4005001 0.53952178
5.4009602 0.54638678
5.4014203 0.55358174
5.4018804 0.56096449
5.4023405 0.56839286
5.4028006 0.57572466
5.4032607 0.58281773
5.4037207 0.58952989
5.4041808 0.59571896
5.4046409 0.60124277
5.405101 0.60596192
5.4055611 0.60987171
5.4060212 0.61308309
5.4064813 0.61569656
5.4069414 0.61781262
5.4074015 0.61953177
5.4078616 0.62095452
5.4083217 0.62218138
5.4087818 0.62331283
5.4092418 0.6244494
5.4097019 0.62569157
5.410162 0.62704917
5.4106221 0.62761899
5.4110822 0.62738127
5.4115423 0.62663711
5.4120024 0.62568764
5.4124625 0.62483399
5.4129226 0.62437727
5.4133827 0.62461861
5.4138428 0.62585913
5.4143029 0.62839996
5.414763 0.63254221
5.415223 0.63837868
5.4156831 0.64475448
5.4161432 0.65140558
5.4166033 0.65828801
5.4170634 0.66535778
5.4175235 0.67257092
5.4179836 0.67988345
5.4184437 0.68725138
5.4189038 0.69463074
5.4193639 0.70197754
5.419824 0.70924781
5.4202841 0.71646379
5.4207441 0.72383319
5.4212042 0.73132829
5.4216643 0.73889572
5.4221244 0.74648208
5.4225845 0.754034
5.4230446 0.7614981
5.4235047 0.76882099
5.4239648 0.77594929
5.4244249 0.78282962
5.424885 0.7894086
5.4253451 0.79532786
5.4258052 0.79991644
5.4262653 0.80333504
5.4267253 0.80578085
5.4271854 0.80745107
5.4276455 0.80854291
5.4281056 0.80925355
5.4285657 0.80978021
5.4290258 0.81032007
5.4294859 0.81107034
5.429946 0.81222821
5.4304061 0.81372132
5.4308662 0.81519598
5.4313263 0.81661977
5.4317864 0.81796452
5.4322464 0.81920204
5.4327065 0.82030417
5.4331666 0.82124273
5.4336267 0.82198955
5.4340868 0.82251646
5.4345469 0.82279528
5.435007 0.82279759
5.4354671 0.8214926
5.4359272 0.81820214
5.4363873 0.8133326
5.4368474 0.80729038
5.4373075 0.80048186
5.4377676 0.79331343
5.4382276 0.7861915
5.4386877 0.77952246
5.4391478 0.77371269
5.4396079 0.76916859
5.440068 0.7662759
5.4405281 0.76417817
5.4409882 0.76227748
5.4414483 0.7606186
5.4419084 0.7592463
5.4423685 0.75820537
5.4428286 0.75754058
5.4432887 0.7572967
5.4437487 0.7575185
5.4442088 0.75825077
5.4446689 0.75953827
5.445129 0.76142179
5.4455891 0.76383391
5.4460492 0.76665661
5.4465093 0.76978526
5.4469694 0.77311529
5.4474295 0.77654206
5.4478896 0.779961
5.4483497 0.78326748
5.4488098 0.7863569
5.4492699 0.78912467
5.4497299 0.79146618
5.45019 0.79332329
5.4506501 0.79502824
5.4511102 0.79666194
5.4515703 0.79821701
5.4520304 0.79968609
5.4524905 0.80106181
5.4529506 0.80233681
5.4534107 0.80350372
5.4538708 0.80455517
5.4543309 0.8054838
5.454791 0.80628224
5.4552511 0.80690238
5.4557111 0.80716626
5.4561712 0.80712099
5.4566313 0.80684485
5.4570914 0.80641611
5.4575515 0.80591307
5.4580116 0.80541401
5.4584717 0.80499721
5.4589318 0.80474096
5.4593919 0.80472355
5.459852 0.80502326
5.4603121 0.80579539
5.4607722 0.80724952
5.4612322 0.8092527
5.4616923 0.81165067
5.4621524 0.81428913
5.4626125 0.81701381
5.4630726 0.81967042
5.4635327 0.82210468
5.4639928 0.82416231
5.4644529 0.82568903
5.464913 0.82653055
5.4653731 0.82667911
5.4658332 0.82640488
5.4662933 0.82580396
5.4667534 0.82496594
5.4672134 0.8239804
5.4676735 0.82293692
5.4681336 0.82192509
5.4685937 0.82103449
5.4690538 0.82035471
5.4695139 0.81997532
5.469974 0.81998592
5.4704341 0.82032211
5.4708942 0.8208024
5.4713543 0.82138943
5.4718144 0.82204631
5.4722745 0.82273613
5.4727345 0.82342202
5.4731946 0.82406707
5.4736547 0.8246344
5.4741148 0.82508712
5.4745749 0.82538832
5.475035 0.82550134
5.4754951 0.82544369
5.4759552 0.82526669
5.4764153 0.82499999
5.4768754 0.82467328
5.4773355 0.82431621
5.4777956 0.82395846
5.4782557 0.8236297
5.4787157 0.82335958
5.4791758 0.82317778
5.4796359 0.82311397
5.480096 0.82319585
5.4805561 0.82338249
5.4810162 0.82363723
5.4814763 0.82394734
5.4819364 0.82430011
5.4823965 0.8246828
5.4828566 0.82508268
5.4833167 0.82548704
5.4837768 0.82588314
5.4842368 0.82625827
5.4846969 0.82659968
5.485157 0.82690965
5.4856171 0.82734262
5.4860772 0.82788205
5.4865373 0.82845093
5.4869974 0.82897228
5.4874575 0.82936909
5.4879176 0.82956437
5.4883777 0.82948113
5.4888378 0.82904237
5.4892979 0.8281711
5.489758 0.82679031
5.490218 0.82479952
5.4906781 0.82203406
5.4911382 0.81857001
5.4915983 0.81452119
5.4920584 0.81000141
5.4925185 0.80512451
5.4929786 0.80000429
5.4934387 0.79475459
5.4938988 0.78948922
5.4943589 0.78432201
5.494819 0.77936677
5.4952791 0.77460592
5.4957391 0.76960944
5.4961992 0.76439928
5.4966593 0.75905172
5.4971194 0.75364308
5.4975795 0.74824963
5.4980396 0.74294767
5.4984997 0.7378135
5.4989598 0.7329234
5.4994199 0.72835367
5.49988 0.7241806
5.5003401 0.72073448
5.5008002 0.71862164
5.5012603 0.71772613
5.5017203 0.71789778
5.5021804 0.71898642
5.5026405 0.72084188
5.5031006 0.723314
5.5035607 0.72625261
5.5040208 0.72950754
5.5044809 0.73292863
5.504941 0.73636571
5.5054011 0.73979661
5.5058612 0.74334889
5.5063213 0.74699745
5.5067814 0.75071474
5.5072414 0.75447326
5.5077015 0.75824545
5.5081616 0.76200378
5.5086217 0.76572073
5.5090818 0.76936876
5.5095419 0.77292034
5.510002 0.77634793
5.5104621 0.77957909
5.5109222 0.78259309
5.5113823 0.78543849
5.5118424 0.78816385
5.5123025 0.79081773
5.5127626 0.79344869
5.5132226 0.79610528
5.5136827 0.79883607
5.5141428 0.8016896
5.5146029 0.80471445
5.515063 0.80797702
5.5155231 0.81260296
5.5159832 0.81894269
5.5164433 0.82657966
5.5169034 0.83509732
5.5173635 0.84407911
5.5178236 0.85310848
5.5182837 0.86176888
5.5187437 0.86964377
5.5192038 0.87631659
5.5196639 0.88137078
5.520124 0.88446009
5.5205841 0.8866397
5.5210442 0.88842822
5.5215043 0.88986907
5.5219644 0.8910057
5.5224245 0.89188154
5.5228846 0.89254003
5.5233447 0.89302462
5.5238048 0.89337872
5.5242649 0.89364579
5.5247249 0.89386926
5.525185 0.89405209
5.5256451 0.89388426
5.5261052 0.89336913
5.5265653 0.89260261
5.5270254 0.89168064
5.5274855 0.89069912
5.5279456 0.88975399
5.5284057 0.88894116
5.5288658 0.88835655
5.5293259 0.8880961
5.529786 0.88825571
5.530246 0.88924608
5.5307061 0.89256296
5.5311662 0.89793054
5.5316263 0.90481197
5.5320864 0.91267044
5.5325465 0.92096909
5.5330066 0.92917109
5.5334667 0.93673961
5.5339268 0.94313781
5.5343869 0.94782885
5.534847 0.9502759
5.5353071 0.95058908
5.5357672 0.95058149
5.5362272 0.95041216
5.5366873 0.9500895
5.5371474 0.9496219
5.5376075 0.94901776
5.5380676 0.94828547
5.5385277 0.94743343
5.5389878 0.94647004
5.5394479 0.94540369
5.539908 0.94424279
5.5403681 0.94312803
5.5408282 0.94227502
5.5412883 0.94157959
5.5417483 0.9409285
5.5422084 0.9402085
5.5426685 0.93930635
5.5431286 0.9381088
5.5435887 0.9365026
5.5440488 0.93437452
5.5445089 0.9316113
5.544969 0.92809971
5.5454291 0.92409306
5.5458892 0.92002826
5.5463493 0.91591557
5.5468094 0.91176338
5.5472695 0.9075801
5.5477295 0.90337415
5.5481896 0.89915394
5.5486497 0.89492788
5.5491098 0.89070439
5.5495699 0.88649186
5.55003 0.88229851
5.5504901 0.87807848
5.5509502 0.87380449
5.5514103 0.86949419
5.5518704 0.86516526
5.5523305 0.86083535
5.5527906 0.85652214
5.5532507 0.85224329
5.5537107 0.84801647
5.5541708 0.84385935
5.5546309 0.83978958
5.555091 0.83587687
5.5555511 0.83378571
5.5560112 0.83399935
5.5564713 0.83609882
5.5569314 0.83966514
5.5573915 0.84427932
5.5578516 0.8495224
5.5583117 0.85497539
5.5587718 0.86021931
5.5592318 0.86483519
5.5596919 0.86840404
5.560152 0.8706069
5.5606121 0.87246209
5.5610722 0.87432495
5.5615323 0.87616958
5.5619924 0.87797002
5.5624525 0.87970036
5.5629126 0.88133465
5.5633727 0.88284697
5.5638328 0.88421139
5.5642929 0.88540197
5.564753 0.88639279
5.565213 0.88714558
5.5656731 0.88757823
5.5661332 0.88772786
5.5665933 0.88765222
5.5670534 0.88740904
5.5675135 0.88705606
5.5679736 0.88665101
5.5684337 0.88625164
5.5688938 0.88591567
5.5693539 0.88570084
5.569814 0.8856649
5.5702741 0.88600558
5.5707341 0.88724087
5.5711942 0.88920772
5.5716543 0.89167055
5.5721144 0.89439379
5.5725745 0.89714187
5.5730346 0.89967921
5.5734947 0.90177024
5.5739548 0.90317939
5.5744149 0.90367109
5.574875 0.90300976
5.5753351 0.90078258
5.5757952 0.89658994
5.5762553 0.89077168
5.5767153 0.88369977
5.5771754 0.87574623
5.5776355 0.86728303
5.5780956 0.85868217
5.5785557 0.85031564
5.5790158 0.84255544
5.5794759 0.83577355
5.579936 0.83034196
5.5803961 0.82601456
5.5808562 0.82188529
5.5813163 0.81788821
5.5817764 0.81397218
5.5822364 0.81008602
5.5826965 0.80617861
5.5831566 0.80219877
5.5836167 0.79809537
5.5840768 0.79381724
5.5845369 0.78931323
5.584997 0.7845322
5.5854571 0.77958609
5.5859172 0.77462667
5.5863773 0.76965643
5.5868374 0.76467785
5.5872975 0.75969341
5.5877576 0.7547056
5.5882176 0.7497169
5.5886777 0.74472979
5.5891378 0.73974675
5.5895979 0.73477027
5.590058 0.72980222
5.5905181 0.72480311
5.5909782 0.71976485
5.5914383 0.71471111
5.5918984 0.70966559
5.5923585 0.70465194
5.5928186 0.69969387
5.5932787 0.69481504
5.5937387 0.69003914
5.5941988 0.68538985
5.5946589 0.68089084
5.595119 0.67664773
5.5955791 0.67426757
5.5960392 0.67406661
5.5964993 0.67564998
5.5969594 0.67862282
5.5974195 0.68259023
5.5978796 0.68715736
5.5983397 0.69192933
5.5987998 0.69651126
5.5992599 0.70050828
5.5997199 0.70352552
5.60018 0.70530031
5.6006401 0.70682724
5.6011002 0.70836502
5.6015603 0.70987441
5.6020204 0.71131619
5.6024805 0.71265113
5.6029406 0.71383999
5.6034007 0.71484355
5.6038608 0.71562258
5.6043209 0.71613784
5.604781 0.71635011
5.605241 0.71613903
5.6057011 0.71510668
5.6061612 0.71335658
5.6066213 0.71106749
5.6070814 0.70841814
5.6075415 0.70558728
5.6080016 0.70275367
5.6084617 0.70009604
5.6089218 0.69779315
5.6093819 0.69602375
5.609842 0.69496657
5.6103021 0.69466786
5.6107622 0.69474193
5.6112222 0.6950776
5.6116823 0.69559485
5.6121424 0.69621369
5.6126025 0.69685411
5.6130626 0.6974361
5.6135227 0.69787965
5.6139828 0.69810477
5.6144429 0.69803145
5.614903 0.69757968
5.6153631 0.69681674
5.6158232 0.69602321
5.6162833 0.69521396
5.6167433 0.69439397
5.6172034 0.69356823
5.6176635 0.69274173
5.6181236 0.69191945
5.6185837 0.69110637
5.6190438 0.69030749
5.6195039 0.68952779
5.619964 0.68877225
5.6204241 0.68803477
5.6208842 0.68730197
5.6213443 0.6865732
5.6218044 0.68584787
5.6222645 0.6851254
5.6227245 0.68440521
5.6231846 0.68368672
5.6236447 0.68296935
5.6241048 0.68225251
5.6245649 0.68153563
5.625025 0.68081792
5.6254851 0.68003393
5.6259452 0.67916709
5.6264053 0.67826909
5.6268654 0.6773916
5.6273255 0.67658631
5.6277856 0.67590489
5.6282456 0.67539903
5.6287057 0.6751204
5.6291658 0.67512069
5.6296259 0.67545159
5.630086 0.67617513
5.6305461 0.67768613
5.6310062 0.6800667
5.6314663 0.68318229
5.6319264 0.68689839
5.6323865 0.69108045
5.6328466 0.69559397
5.6333067 0.70030439
5.6337668 0.7050772
5.6342268 0.70977787
5.6346869 0.71427186
5.635147 0.71845072
5.6356071 0.72258506
5.6360672 0.72678216
5.6365273 0.7310415
5.6369874 0.73536254
5.6374475 0.73974475
5.6379076 0.74418758
5.6383677 0.7486905
5.6388278 0.75325297
5.6392879 0.75787447
5.6397479 0.76255444
5.640208 0.76752446
5.6406681 0.77432892
5.6411282 0.78289549
5.6415883 0.79278942
5.6420484 0.80357597
5.6425085 0.81482042
5.6429686 0.82608801
5.6434287 0.83694401
5.6438888 0.84695369
5.6443489 0.85568231
5.644809 0.86269511
5.6452691 0.86755487
5.6457291 0.87019228
5.6461892 0.8710446
5.6466493 0.87057619
5.6471094 0.86925142
5.6475695 0.86753465
5.6480296 0.86589024
5.6484897 0.86478255
5.6489498 0.86467596
5.6494099 0.86603481
5.64987 0.86932347
5.6503301 0.87444215
5.6507902 0.88004074
5.6512503 0.88594656
5.6517103 0.89206703
5.6521704 0.89830959
5.6526305 0.90458169
5.6530906 0.91079076
5.6535507 0.91684424
5.6540108 0.92264957
5.6544709 0.92811419
5.654931 0.93314553
5.6553911 0.93781418
5.6558512 0.94237591
5.6563113 0.94685669
5.6567714 0.95127785
5.6572314 0.95566072
5.6576915 0.9600266
5.6581516 0.96439683
5.6586117 0.96879272
5.6590718 0.97323561
5.6595319 0.97774681
5.659992 0.98234764
5.6604521 0.98724707
5.6609122 0.99258676
5.6613723 0.99826494
5.6618324 1.0041798
5.6622925 1.0102296
5.6627526 1.0163124
5.6632126 1.0223265
5.6636727 1.0281701
5.6641328 1.0337412
5.6645929 1.0389383
5.665053 1.0436528
5.6655131 1.0472412
5.6659732 1.0494278
5.6664333 1.0503534
5.6668934 1.0501588
5.6673535 1.0489851
5.6678136 1.046973
5.6682737 1.0442633
5.6687337 1.040997
5.6691938 1.037315
5.6696539 1.033358
5.670114 1.029214
5.6705741 1.0238894
5.6710342 1.017213
5.6714943 1.0095205
5.6719544 1.0011474
5.6724145 0.99242939
5.6728746 0.98370197
5.6733347 0.97530078
5.6737948 0.96756139
5.6742549 0.96081941
5.6747149 0.95541042
5.675175 0.95158938
5.6756351 0.948749
5.6760952 0.94664825
5.6765553 0.94523519
5.6770154 0.94445789
5.6774755 0.94426439
5.6779356 0.94460277
5.6783957 0.94542107
5.6788558 0.94666736
5.6793159 0.9482897
5.679776 0.95023613
5.680236 0.9526949
5.6806961 0.95684002
5.6811562 0.96247759
5.6816163 0.96918256
5.6820764 0.97652993
5.6825365 0.98409465
5.6829966 0.99145171
5.6834567 0.99817607
5.6839168 1.0038427
5.6843769 1.0080266
5.684837 1.0103027
5.6852971 1.0102895
5.6857572 1.0081115
5.6862172 1.0042184
5.6866773 0.99906568
5.6871374 0.99310846
5.6875975 0.986802
5.6880576 0.98060155
5.6885177 0.97496236
5.6889778 0.97033966
5.6894379 0.9671887
5.689898 0.96596472
5.6903581 0.96635046
5.6908182 0.96684653
5.6912783 0.96739566
5.6917383 0.96799955
5.6921984 0.96865993
5.6926585 0.9693785
5.6931186 0.97015699
5.6935787 0.97099712
5.6940388 0.97190058
5.6944989 0.97286912
5.694959 0.97390442
5.6954191 0.97508327
5.6958792 0.9764759
5.6963393 0.97802467
5.6967994 0.97967113
5.6972595 0.98135686
5.6977195 0.9830234
5.6981796 0.98461231
5.6986397 0.98606516
5.6990998 0.9873235
5.6995599 0.9883289
5.70002 0.98902168
5.7004801 0.98870274
5.7009402 0.98700949
5.7014003 0.98422488
5.7018604 0.98063187
5.7023205 0.9765134
5.7027806 0.97215243
5.7032406 0.96783192
5.7037007 0.96383481
5.7041608 0.96044407
5.7046209 0.95794263
5.705081 0.95659644
5.7055411 0.95590112
5.7060012 0.95546291
5.7064613 0.95522197
5.7069214 0.95511845
5.7073815 0.95509249
5.7078416 0.95508424
5.7083017 0.95503387
5.7087618 0.95488151
5.7092218 0.95456732
5.7096819 0.95403144
5.710142 0.95321156
5.7106021 0.95204856
5.7110622 0.95059175
5.7115223 0.94891334
5.7119824 0.94708552
5.7124425 0.94518049
5.7129026 0.94327047
5.7133627 0.94142766
5.7138228 0.93972426
5.7142829 0.93823247
5.7147429 0.93702449
5.715203 0.93619547
5.7156631 0.93594933
5.7161232 0.93627463
5.7165833 0.93711653
5.7170434 0.93842022
5.7175035 0.94013089
5.7179636 0.94219373
5.7184237 0.94455391
5.7188838 0.94715662
5.7193439 0.94994704
5.719804 0.95287036
5.7202641 0.95613051
5.7207241 0.96073417
5.7211842 0.96651473
5.7216443 0.97315505
5.7221044 0.98033799
5.7225645 0.9877464
5.7230246 0.99506313
5.7234847 1.001971
5.7239448 1.008153
5.7244049 1.0132918
5.724865 1.0170703
5.7253251 1.0192168
5.7257852 1.0198493
5.7262452 1.0192805
5.7267053 1.0178246
5.7271654 1.0157956
5.7276255 1.0135076
5.7280856 1.0112747
5.7285457 1.0094109
5.7290058 1.0082303
5.7294659 1.008047
5.729926 1.009175
5.7303861 1.0113927
5.7308462 1.0138665
5.7313063 1.0165697
5.7317664 1.0194938
5.7322264 1.0226306
5.7326865 1.0259717
5.7331466 1.0295088
5.7336067 1.0332334
5.7340668 1.0371373
5.7345269 1.0412121
5.734987 1.0454494
5.7354471 1.0504183
5.7359072 1.0565505
5.7363673 1.0635214
5.7368274 1.0710062
5.7372875 1.0786798
5.7377475 1.0862174
5.7382076 1.0932939
5.7386677 1.0995843
5.7391278 1.1047638
5.7395879 1.1085074
5.740048 1.1104979
5.7405081 1.1113561
5.7409682 1.1116822
5.7414283 1.1115444
5.7418884 1.1110107
5.7423485 1.110149
5.7428086 1.1090274
5.7432687 1.1077139
5.7437287 1.1062766
5.7441888 1.1047833
5.7446489 1.1033021
5.745109 1.1018869
5.7455691 1.1002652
5.7460292 1.0983682
5.7464893 1.0962752
5.7469494 1.0940653
5.7474095 1.0918178
5.7478696 1.0896119
5.7483297 1.0875268
5.7487898 1.0856418
5.7492498 1.084036
5.7497099 1.0827886
5.75017 1.0820254
5.7506301 1.0822587
5.7510902 1.0835101
5.7515503 1.0856525
5.7520104 1.0885589
5.7524705 1.0921021
5.7529306 1.0961552
5.7533907 1.100591
5.7538508 1.1052825
5.7543109 1.1101026
5.754771 1.1149243
5.755231 1.1198954
5.7556911 1.126408
5.7561512 1.1343079
5.7566113 1.1431579
5.7570714 1.1525206
5.7575315 1.1619589
5.7579916 1.1710354
5.7584517 1.1793128
5.7589118 1.186354
5.7593719 1.1917216
5.759832 1.1949783
5.7602921 1.1960306
5.7607522 1.1959675
5.7612122 1.1950761
5.7616723 1.1935432
5.7621324 1.191556
5.7625925 1.1893016
5.7630526 1.1869669
5.7635127 1.1847391
5.7639728 1.1828051
5.7644329 1.181352
5.764893 1.1805669
5.7653531 1.1804287
5.7658132 1.1805221
5.7662733 1.1807817
5.7667333 1.1811591
5.7671934 1.1816059
5.7676535 1.1820735
5.7681136 1.1825136
5.7685737 1.1828776
5.7690338 1.1831173
5.7694939 1.1831841
5.769954 1.1830295
5.7704141 1.1821814
5.7708742 1.1801641
5.7713343 1.1772392
5.7717944 1.1736741
5.7722545 1.1697361
5.7727145 1.1656928
5.7731746 1.1618115
5.7736347 1.1583595
5.7740948 1.1556043
5.7745549 1.1538134
5.775015 1.1532543
5.7754751 1.1544491
5.7759352 1.1574448
5.7763953 1.1618621
5.7768554 1.1673221
5.7773155 1.1734457
5.7777756 1.1798538
5.7782356 1.1861673
5.7786957 1.1920071
5.7791558 1.1969942
5.7796159 1.2007495
5.780076 1.2029215
5.7805361 1.2044815
5.7809962 1.2059963
5.7814563 1.2073609
5.7819164 1.2084702
5.7823765 1.209219
5.7828366 1.2095022
5.7832967 1.2092148
5.7837568 1.2082515
5.7842168 1.2065074
5.7846769 1.2038773
5.785137 1.2002978
5.7855971 1.1963668
5.7860572 1.1923298
5.7865173 1.1882109
5.7869774 1.1840342
5.7874375 1.1798239
5.7878976 1.1756041
5.7883577 1.1713991
5.7888178 1.167233
5.7892779 1.1631299
5.7897379 1.1591141
5.790198 1.1551946
5.7906581 1.1512729
5.7911182 1.1473397
5.7915783 1.1434116
5.7920384 1.1395053
5.7924985 1.1356374
5.7929586 1.1318245
5.7934187 1.1280832
5.7938788 1.1244301
5.7943389 1.1208818
5.794799 1.117455
5.7952591 1.1142838
5.7957191 1.1118736
5.7961792 1.1101581
5.7966393 1.1089952
5.7970994 1.1082427
5.7975595 1.1077585
5.7980196 1.1074004
5.7984797 1.1070263
5.7989398 1.106494
5.7993999 1.1056615
5.79986 1.1043864
5.8003201 1.102543
5.8007802 1.100163
5.8012402 1.0973667
5.8017003 1.0942754
5.8021604 1.0910106
5.8026205 1.0876935
5.8030806 1.0844455
5.8035407 1.0813879
5.8040008 1.078642
5.8044609 1.0763292
5.804921 1.0745707
5.8053811 1.0737733
5.8058412 1.0743529
5.8063013 1.0760158
5.8067614 1.0784535
5.8072214 1.0813577
5.8076815 1.0844201
5.8081416 1.0873323
5.8086017 1.089786
5.8090618 1.0914728
5.8095219 1.0920845
5.809982 1.0913126
5.8104421 1.08965
5.8109022 1.0879275
5.8113623 1.0861602
5.8118224 1.0843618
5.8122825 1.0825458
5.8127425 1.0807261
5.8132026 1.0789164
5.8136627 1.0771302
5.8141228 1.0753814
5.8145829 1.0736836
5.815043 1.07205
5.8155031 1.0704314
5.8159632 1.0687934
5.8164233 1.0671446
5.8168834 1.0654934
5.8173435 1.0638483
5.8178036 1.0622178
5.8182637 1.0606105
5.8187237 1.0590348
5.8191838 1.0574991
5.8196439 1.0560121
5.820104 1.0545812
5.8205641 1.0531863
5.8210242 1.0518139
5.8214843 1.0504605
5.8219444 1.0491225
5.8224045 1.0477965
5.8228646 1.046479
5.8233247 1.0451666
5.8237848 1.0438558
5.8242448 1.042543
5.8247049 1.0412248
5.825165 1.0398994
5.8256251 1.0385828
5.8260852 1.0372792
5.8265453 1.0359878
5.8270054 1.0347079
5.8274655 1.0334385
5.8279256 1.032179
5.8283857 1.0309285
5.8288458 1.0296861
5.8293059 1.0284511
5.829766 1.0272227
5.830226 1.0260973
5.8306861 1.0256291
5.8311462 1.0257932
5.8316063 1.0264543
5.8320664 1.0274773
5.8325265 1.0287271
5.8329866 1.0300684
5.8334467 1.0313662
5.8339068 1.0324852
5.8343669 1.0332903
5.834827 1.0336464
5.8352871 1.0332416
5.8357471 1.0314864
5.8362072 1.0286529
5.8366673 1.025089
5.8371274 1.0211423
5.8375875 1.0171607
5.8380476 1.0134918
5.8385077 1.0104835
5.8389678 1.0084834
5.8394279 1.0078394
5.839888 1.0088992
5.8403481 1.0114097
5.8408082 1.0140924
5.8412683 1.0168672
5.8417283 1.0197127
5.8421884 1.0226075
5.8426485 1.0255302
5.8431086 1.0284594
5.8435687 1.0313737
5.8440288 1.0342517
5.8444889 1.0370719
5.844949 1.039813
5.8454091 1.0424864
5.8458692 1.0451368
5.8463293 1.0477706
5.8467894 1.0503939
5.8472494 1.0530128
5.8477095 1.0556331
5.8481696 1.058261
5.8486297 1.0609025
5.8490898 1.0635635
5.8495499 1.0662502
5.85001 1.0689687
5.8504701 1.0719734
5.8509302 1.0754303
5.8513903 1.0792454
5.8518504 1.0833247
5.8523105 1.0875741
5.8527706 1.0918997
5.8532306 1.0962074
5.8536907 1.1004033
5.8541508 1.1043932
5.8546109 1.1080832
5.855071 1.1113813
5.8555311 1.1143263
5.8559912 1.1169745
5.8564513 1.1193316
5.8569114 1.121403
5.8573715 1.1231943
5.8578316 1.1247112
5.8582917 1.1259592
5.8587518 1.1269439
5.8592118 1.1276709
5.8596719 1.1281457
5.860132 1.1283617
5.8605921 1.1281389
5.8610522 1.127487
5.8615123 1.1264985
5.8619724 1.1252658
5.8624325 1.1238816
5.8628926 1.1224383
5.8633527 1.1210285
5.8638128 1.1197447
5.8642729 1.1186795
5.8647329 1.1179253
5.865193 1.1175788
5.8656531 1.1177073
5.8661132 1.1182421
5.8665733 1.1190964
5.8670334 1.1201833
5.8674935 1.1214161
5.8679536 1.1227079
5.8684137 1.123972
5.8688738 1.1251215
5.8693339 1.1260698
5.869794 1.1267299
5.8702541 1.1267868
5.8707141 1.1252084
5.8711742 1.1221758
5.8716343 1.1180347
5.8720944 1.1131306
5.8725545 1.1078093
5.8730146 1.1024163
5.8734747 1.0972973
5.8739348 1.0927979
5.8743949 1.0892637
5.874855 1.0870404
5.8753151 1.0874207
5.8757752 1.0929353
5.8762352 1.1026635
5.8766953 1.115459
5.8771554 1.1301756
5.8776155 1.1456671
5.8780756 1.1607871
5.8785357 1.1743896
5.8789958 1.1853281
5.8794559 1.1924565
5.879916 1.1946286
5.8803761 1.1918233
5.8808362 1.186068
5.8812963 1.1780544
5.8817564 1.1684285
5.8822164 1.157836
5.8826765 1.1469226
5.8831366 1.1363342
5.8835967 1.1267164
5.8840568 1.118715
5.8845169 1.1129758
5.884977 1.1101446
5.8854371 1.1091525
5.8858972 1.1081618
5.8863573 1.1071768
5.8868174 1.1062066
5.8872775 1.1052603
5.8877375 1.1043469
5.8881976 1.1034754
5.8886577 1.1026548
5.8891178 1.1018941
5.8895779 1.1012025
5.890038 1.1005886
5.8904981 1.1000112
5.8909582 1.0994358
5.8914183 1.098862
5.8918784 1.0982894
5.8923385 1.0977174
5.8927986 1.0971458
5.8932587 1.0965739
5.8937187 1.0960014
5.8941788 1.0954278
5.8946389 1.0948527
5.895099 1.0942741
5.8955591 1.0936504
5.8960192 1.0929734
5.8964793 1.0922566
5.8969394 1.0915135
5.8973995 1.0907579
5.8978596 1.0900031
5.8983197 1.0892629
5.8987798 1.0885507
5.8992398 1.0878802
5.8996999 1.087265
5.90016 1.0869459
5.9006201 1.0894677
5.9010802 1.0950283
5.9015403 1.10298
5.9020004 1.1126746
5.9024605 1.1234644
5.9029206 1.1347012
5.9033807 1.1457372
5.9038408 1.1559244
5.9043009 1.1646148
5.904761 1.1711605
5.905221 1.1751637
5.9056811 1.1779082
5.9061412 1.1798432
5.9066013 1.181163
5.9070614 1.1820618
5.9075215 1.1827342
5.9079816 1.1833744
5.9084417 1.1841768
5.9089018 1.1853358
5.9093619 1.1870456
5.909822 1.1895008
5.9102821 1.1930312
5.9107421 1.1981158
5.9112022 1.2044468
5.9116623 1.2116479
5.9121224 1.2193431
5.9125825 1.2271561
5.9130426 1.2347109
5.9135027 1.2416313
5.9139628 1.2475411
5.9144229 1.2520641
5.914883 1.2548243
5.9153431 1.2553708
5.9158032 1.2535764
5.9162633 1.2499016
5.9167233 1.2448244
5.9171834 1.2388232
5.9176435 1.2323763
5.9181036 1.2259618
5.9185637 1.220058
5.9190238 1.2151432
5.9194839 1.2116957
5.919944 1.2101936
5.9204041 1.2102824
5.9208642 1.2107938
5.9213243 1.2116206
5.9217844 1.2126701
5.9222444 1.2138494
5.9227045 1.2150658
5.9231646 1.2162266
5.9236247 1.2172391
5.9240848 1.2180105
5.9245449 1.2184481
5.925005 1.218459
5.9254651 1.2177511
5.9259252 1.2162552
5.9263853 1.2141974
5.9268454 1.2118036
5.9273055 1.2092997
5.9277656 1.2069117
5.9282256 1.2048657
5.9286857 1.2033875
5.9291458 1.2027031
5.9296059 1.2030385
5.930066 1.2046136
5.9305261 1.2072087
5.9309862 1.210512
5.9314463 1.2143828
5.9319064 1.2186799
5.9323665 1.2232624
5.9328266 1.2279894
5.9332867 1.2327198
5.9337467 1.2373127
5.9342068 1.2416271
5.9346669 1.245522
5.935127 1.2488808
5.9355871 1.2520443
5.9360472 1.2551596
5.9365073 1.2582182
5.9369674 1.2612117
5.9374275 1.2641319
5.9378876 1.2669702
5.9383477 1.2697182
5.9388078 1.2723676
5.9392679 1.27491
5.9397279 1.2773369
5.940188 1.2796138
5.9406481 1.2815116
5.9411082 1.283003
5.9415683 1.284118
5.9420284 1.2848865
5.9424885 1.2853385
5.9429486 1.2855039
5.9434087 1.2854127
5.9438688 1.2850948
5.9443289 1.2845801
5.944789 1.2838987
5.945249 1.2828555
5.9457091 1.2804499
5.9461692 1.2768366
5.9466293 1.2723421
5.9470894 1.267293
5.9475495 1.2620157
5.9480096 1.256837
5.9484697 1.2520832
5.9489298 1.2480809
5.9493899 1.2451567
5.94985 1.2436371
5.9503101 1.2435109
5.9507702 1.2438709
5.9512302 1.244621
5.9516903 1.2457382
5.9521504 1.2471992
5.9526105 1.2489809
5.9530706 1.2510603
5.9535307 1.253414
5.9539908 1.2560191
5.9544509 1.2588523
5.954911 1.2618905
5.9553711 1.2652095
5.9558312 1.2689441
5.9562913 1.2729999
5.9567514 1.2772768
5.9572114 1.2816744
5.9576715 1.2860923
5.9581316 1.2904304
5.9585917 1.2945882
5.9590518 1.2984654
5.9595119 1.3019618
5.959972 1.3049771
5.9604321 1.3075111
5.9608922 1.3096688
5.9613523 1.3114758
5.9618124 1.3129571
5.9622725 1.314138
5.9627325 1.3150435
5.9631926 1.315699
5.9636527 1.3161294
5.9641128 1.3163599
5.9645729 1.3164158
5.965033 1.3163193
5.9654931 1.3155106
5.9659532 1.3137302
5.9664133 1.3112281
5.9668734 1.3082548
5.9673335 1.3050604
5.9677936 1.3018952
5.9682537 1.2990095
5.9687137 1.2966535
5.9691738 1.2950775
5.9696339 1.2945317
5.970094 1.2952474
5.9705541 1.2967876
5.9710142 1.2988046
5.9714743 1.3012021
5.9719344 1.3038842
5.9723945 1.3067547
5.9728546 1.3097175
5.9733147 1.3126764
5.9737748 1.3155355
5.9742348 1.3181985
5.9746949 1.3205694
5.975155 1.3225784
5.9756151 1.3244822
5.9760752 1.3263408
5.9765353 1.3281166
5.9769954 1.3297722
5.9774555 1.3312699
5.9779156 1.3325722
5.9783757 1.3336416
5.9788358 1.3344404
5.9792959 1.3349311
5.979756 1.3350762
5.980216 1.3346902
5.9806761 1.332847
5.9811362 1.329627
5.9815963 1.3253147
5.9820564 1.3201945
5.9825165 1.3145506
5.9829766 1.3086676
5.9834367 1.3028297
5.9838968 1.2973214
5.9843569 1.2924269
5.984817 1.2884307
5.9852771 1.2854376
5.9857371 1.2828837
5.9861972 1.2807105
5.9866573 1.2789308
5.9871174 1.2775574
5.9875775 1.2766031
5.9880376 1.2760806
5.9884977 1.2760026
5.9889578 1.276382
5.9894179 1.2772316
5.989878 1.278564
5.9903381 1.2811758
5.9907982 1.2867523
5.9912583 1.2947287
5.9917183 1.3044301
5.9921784 1.3151815
5.9926385 1.3263081
5.9930986 1.3371349
5.9935587 1.3469871
5.9940188 1.3551896
5.9944789 1.3610676
5.994939 1.3639462
5.9953991 1.3643019
5.9958592 1.3638295
5.9963193 1.3627175
5.9967794 1.3611293
5.9972394 1.3592289
5.9976995 1.35718
5.9981596 1.3551462
5.9986197 1.3532913
5.9990798 1.3517791
5.9995399 1.3507732
6 1.3504375
