# Supplementary material for: Structural motifs of gold cluster anions with 17 to 69 atoms
Source: Nat Commun. 2026 Apr 10;17:5099. doi: 10.1038/s41467-026-71649-9 (PMC13246909; doi:10.1038/s41467-026-71649-9)
Supplement: Supplementary file 5 — Source Data [file 41467_2026_71649_MOESM5_ESM.zip › Figure2/17_th.dat]

Source theoretical data for N=17
3.8 0
3.8004401 0
3.8008802 0
3.8013203 0
3.8017604 0
3.8022004 0
3.8026405 0
3.8030806 0
3.8035207 0
3.8039608 0
3.8044009 0
3.804841 0
3.8052811 0
3.8057211 0
3.8061612 0
3.8066013 0
3.8070414 0
3.8074815 0
3.8079216 0
3.8083617 0
3.8088018 0
3.8092418 0
3.8096819 0
3.810122 0
3.8105621 0
3.8110022 0
3.8114423 0
3.8118824 0
3.8123225 0
3.8127626 0
3.8132026 0
3.8136427 0
3.8140828 0
3.8145229 0
3.814963 0
3.8154031 0
3.8158432 0
3.8162833 0
3.8167233 0
3.8171634 0
3.8176035 0
3.8180436 0
3.8184837 0
3.8189238 0
3.8193639 0
3.819804 0
3.820244 0
3.8206841 0
3.8211242 0
3.8215643 0
3.8220044 0
3.8224445 0
3.8228846 0
3.8233247 0
3.8237648 0
3.8242048 0
3.8246449 0
3.825085 0
3.8255251 0
3.8259652 0
3.8264053 0
3.8268454 0
3.8272855 0
3.8277255 0
3.8281656 0
3.8286057 0
3.8290458 0
3.8294859 0
3.829926 0
3.8303661 0
3.8308062 0
3.8312462 0
3.8316863 0
3.8321264 0
3.8325665 0
3.8330066 0
3.8334467 0
3.8338868 0
3.8343269 0
3.834767 0
3.835207 0
3.8356471 0
3.8360872 0
3.8365273 0
3.8369674 0
3.8374075 0
3.8378476 0
3.8382877 0
3.8387277 0
3.8391678 0
3.8396079 0
3.840048 0
3.8404881 0
3.8409282 1.4759524e-11
3.8413683 1.4059302e-10
3.8418084 3.8699676e-10
3.8422484 7.4436783e-10
3.8426885 1.2031033e-09
3.8431286 1.7536002e-09
3.8435687 2.3862558e-09
3.8440088 3.0914669e-09
3.8444489 3.8596308e-09
3.844889 4.6811444e-09
3.8453291 5.5464049e-09
3.8457692 6.4458094e-09
3.8462092 7.3697548e-09
3.8466493 8.3086384e-09
3.8470894 9.2528572e-09
3.8475295 1.0192808e-08
3.8479696 1.1118889e-08
3.8484097 1.2021495e-08
3.8488498 1.2916439e-08
3.8492899 1.4256334e-08
3.8497299 1.6176776e-08
3.85017 1.8632572e-08
3.8506101 2.1578534e-08
3.8510502 2.4969471e-08
3.8514903 2.8760193e-08
3.8519304 3.290551e-08
3.8523705 3.7360231e-08
3.8528106 4.2079166e-08
3.8532507 4.7017125e-08
3.8536907 5.2128918e-08
3.8541308 5.7369354e-08
3.8545709 6.2693244e-08
3.855011 6.8055396e-08
3.8554511 7.3410622e-08
3.8558912 7.871373e-08
3.8563313 8.3919531e-08
3.8567714 8.8990981e-08
3.8572114 9.5387538e-08
3.8576515 1.0409009e-07
3.8580916 1.149248e-07
3.8585317 1.2771784e-07
3.8589718 1.4229538e-07
3.8594119 1.5848358e-07
3.859852 1.761086e-07
3.8602921 1.9499663e-07
3.8607321 2.1497381e-07
3.8611722 2.3586633e-07
3.8616123 2.5750034e-07
3.8620524 2.7970201e-07
3.8624925 3.0229752e-07
3.8629326 3.2511302e-07
3.8633727 3.4797468e-07
3.8638128 3.7070868e-07
3.8642529 3.9314117e-07
3.8646929 4.1509833e-07
3.865133 4.4041213e-07
3.8655731 4.7484506e-07
3.8660132 5.1780267e-07
3.8664533 5.6861726e-07
3.8668934 6.2662114e-07
3.8673335 6.9114661e-07
3.8677736 7.6152596e-07
3.8682136 8.3709149e-07
3.8686537 9.1717551e-07
3.8690938 1.0011103e-06
3.8695339 1.0882282e-06
3.869974 1.1778615e-06
3.8704141 1.2693424e-06
3.8708542 1.3620034e-06
3.8712943 1.4551766e-06
3.8717343 1.5481944e-06
3.8721744 1.6403891e-06
3.8726145 1.731093e-06
3.8730546 1.8284408e-06
3.8734947 1.9577803e-06
3.8739348 2.1186206e-06
3.8743749 2.3085872e-06
3.874815 2.5253056e-06
3.8752551 2.7664014e-06
3.8756951 3.0294999e-06
3.8761352 3.3122267e-06
3.8765753 3.6122073e-06
3.8770154 3.9270671e-06
3.8774555 4.2544316e-06
3.8778956 4.5919263e-06
3.8783357 4.9371767e-06
3.8787758 5.2878083e-06
3.8792158 5.6414466e-06
3.8796559 5.995717e-06
3.880096 6.348245e-06
3.8805361 6.6966562e-06
3.8809762 7.053243e-06
3.8814163 7.5057177e-06
3.8818564 8.062779e-06
3.8822965 8.7168816e-06
3.8827365 9.4604803e-06
3.8831766 1.028603e-05
3.8836167 1.1185985e-05
3.8840568 1.2152801e-05
3.8844969 1.3178932e-05
3.884937 1.4256833e-05
3.8853771 1.5378959e-05
3.8858172 1.6537764e-05
3.8862573 1.7725704e-05
3.8866973 1.8935233e-05
3.8871374 2.0158806e-05
3.8875775 2.1388878e-05
3.8880176 2.2617903e-05
3.8884577 2.3838337e-05
3.8888978 2.5058354e-05
3.8893379 2.6525989e-05
3.889778 2.8312363e-05
3.890218 3.039553e-05
3.8906581 3.2753544e-05
3.8910982 3.5364461e-05
3.8915383 3.8206336e-05
3.8919784 4.1257223e-05
3.8924185 4.4495176e-05
3.8928586 4.7898251e-05
3.8932987 5.1444503e-05
3.8937387 5.5111986e-05
3.8941788 5.8878755e-05
3.8946189 6.2722864e-05
3.895059 6.662237e-05
3.8954991 7.0555325e-05
3.8959392 7.4499786e-05
3.8963793 7.8433806e-05
3.8968194 8.2340055e-05
3.8972595 8.6774018e-05
3.8976995 9.2089615e-05
3.8981396 9.8229224e-05
3.8985797 0.00010513522
3.8990198 0.00011274998
3.8994599 0.00012101588
3.8999 0.0001298753
3.9003401 0.00013927062
3.9007802 0.0001491442
3.9012202 0.00015943843
3.9016603 0.00017009569
3.9021004 0.00018105834
3.9025405 0.00019226877
3.9029806 0.00020366936
3.9034207 0.00021520247
3.9038608 0.00022681049
3.9043009 0.00023843579
3.9047409 0.00025002075
3.905181 0.00026248562
3.9056211 0.00027715045
3.9060612 0.00029389113
3.9065013 0.0003125713
3.9069414 0.0003330546
3.9073815 0.00035520469
3.9078216 0.00037888522
3.9082617 0.00040395982
3.9087017 0.00043029215
3.9091418 0.00045774586
3.9095819 0.00048618459
3.910022 0.00051547199
3.9104621 0.00054547171
3.9109022 0.0005760474
3.9113423 0.0006070627
3.9117824 0.00063838125
3.9122224 0.00066986672
3.9126625 0.00070138274
3.9131026 0.00073411203
3.9135427 0.00077162109
3.9139828 0.00081385754
3.9144229 0.00086053256
3.914863 0.00091135731
3.9153031 0.00096604297
3.9157431 0.0010243007
3.9161832 0.0010858417
3.9166233 0.0011503771
3.9170634 0.0012176182
3.9175035 0.001287276
3.9179436 0.0013590617
3.9183837 0.0014326866
3.9188238 0.0015078618
3.9192639 0.0015842984
3.9197039 0.0016617077
3.920144 0.0017398009
3.9205841 0.001818289
3.9210242 0.0018982341
3.9214643 0.0019871277
3.9219044 0.0020857125
3.9223445 0.0021934454
3.9227846 0.0023097835
3.9232246 0.0024341838
3.9236647 0.0025661031
3.9241048 0.0027049986
3.9245449 0.0028503271
3.924985 0.0030015456
3.9254251 0.0031581112
3.9258652 0.0033194808
3.9263053 0.0034851114
3.9267453 0.00365446
3.9271854 0.0038269835
3.9276255 0.004002139
3.9280656 0.0041793833
3.9285057 0.0043581736
3.9289458 0.0045388498
3.9293859 0.0047338242
3.929826 0.0049465721
3.9302661 0.0051762
3.9307061 0.0054218145
3.9311462 0.005682522
3.9315863 0.0059574289
3.9320264 0.0062456418
3.9324665 0.0065462671
3.9329066 0.0068584114
3.9333467 0.007181181
3.9337868 0.0075136825
3.9342268 0.0078550223
3.9346669 0.0082043069
3.935107 0.0085606428
3.9355471 0.0089231365
3.9359872 0.0092908945
3.9364273 0.0096630232
3.9368674 0.01003881
3.9373075 0.010433893
3.9377475 0.01085789
3.9381876 0.011309545
3.9386277 0.011787601
3.9390678 0.012290802
3.9395079 0.012817892
3.939948 0.013367613
3.9403881 0.013938709
3.9408282 0.014529923
3.9412683 0.01514
3.9417083 0.015767682
3.9421484 0.016411713
3.9425885 0.017070837
3.9430286 0.017743796
3.9434687 0.018429335
3.9439088 0.019126196
3.9443489 0.019833124
3.944789 0.020548861
3.945229 0.021286898
3.9456691 0.022065993
3.9461092 0.022884825
3.9465493 0.023741958
3.9469894 0.024635953
3.9474295 0.025565374
3.9478696 0.026528783
3.9483097 0.027524743
3.9487497 0.028551816
3.9491898 0.029608564
3.9496299 0.03069355
3.95007 0.031805337
3.9505101 0.032942487
3.9509502 0.034103563
3.9513903 0.035287128
3.9518304 0.036491743
3.9522705 0.037715971
3.9527105 0.038958376
3.9531506 0.040226568
3.9535907 0.041543592
3.9540308 0.042909628
3.9544709 0.044323515
3.954911 0.045784089
3.9553511 0.047290188
3.9557912 0.048840651
3.9562312 0.050434314
3.9566713 0.052070016
3.9571114 0.053746594
3.9575515 0.055462887
3.9579916 0.057217731
3.9584317 0.059009965
3.9588718 0.060838427
3.9593119 0.062701954
3.959752 0.064599384
3.960192 0.066529554
3.9606321 0.068491303
3.9610722 0.070486278
3.9615123 0.072528938
3.9619524 0.074621334
3.9623925 0.076763257
3.9628326 0.078954499
3.9632727 0.081194852
3.9637127 0.083484108
3.9641528 0.085822059
3.9645929 0.088208496
3.965033 0.090643213
3.9654731 0.093126
3.9659132 0.09565665
3.9663533 0.098234954
3.9667934 0.10086071
3.9672334 0.10353369
3.9676735 0.10625372
3.9681136 0.10902056
3.9685537 0.11183401
3.9689938 0.11469329
3.9694339 0.11759074
3.969874 0.1205252
3.9703141 0.12349809
3.9707542 0.1265108
3.9711942 0.12956476
3.9716343 0.13266139
3.9720744 0.13580208
3.9725145 0.13898825
3.9729546 0.14222132
3.9733947 0.1455027
3.9738348 0.1488338
3.9742749 0.15221603
3.9747149 0.15565081
3.975155 0.15913955
3.9755951 0.16268366
3.9760352 0.16628455
3.9764753 0.16994363
3.9769154 0.17366186
3.9773555 0.17740829
3.9777956 0.18116581
3.9782356 0.18493756
3.9786757 0.18872666
3.9791158 0.19253625
3.9795559 0.19636945
3.979996 0.20022939
3.9804361 0.20411921
3.9808762 0.20804202
3.9813163 0.21200097
3.9817564 0.21599917
3.9821964 0.22003976
3.9826365 0.22412586
3.9830766 0.22826061
3.9835167 0.23244713
3.9839568 0.23668855
3.9843969 0.24098801
3.984837 0.24534862
3.9852771 0.24974578
3.9857171 0.25414508
3.9861572 0.25854617
3.9865973 0.26294879
3.9870374 0.26735272
3.9874775 0.27175772
3.9879176 0.27616355
3.9883577 0.28056997
3.9887978 0.28497675
3.9892378 0.28938364
3.9896779 0.29379042
3.990118 0.29819684
3.9905581 0.30260267
3.9909982 0.30700766
3.9914383 0.31141159
3.9918784 0.3158142
3.9923185 0.32021528
3.9927586 0.32461457
3.9931986 0.32901222
3.9936387 0.33340908
3.9940788 0.33780519
3.9945189 0.34220055
3.994959 0.34659517
3.9953991 0.35098903
3.9958392 0.35538215
3.9962793 0.35977453
3.9967193 0.36416617
3.9971594 0.36855706
3.9975995 0.37294721
3.9980396 0.37733663
3.9984797 0.38172531
3.9989198 0.38611325
3.9993599 0.39050045
3.9998 0.39488692
4.00024 0.39927266
4.0006801 0.40365767
4.0011202 0.40803074
4.0015603 0.41233671
4.0020004 0.41657154
4.0024405 0.42073921
4.0028806 0.42484371
4.0033207 0.42888904
4.0037608 0.43287919
4.0042008 0.43681813
4.0046409 0.44070987
4.005081 0.4445584
4.0055211 0.44836769
4.0059612 0.45214175
4.0064013 0.45588456
4.0068414 0.45960011
4.0072815 0.4632924
4.0077215 0.46696541
4.0081616 0.47062313
4.0086017 0.47426955
4.0090418 0.47790358
4.0094819 0.48146771
4.009922 0.48494702
4.0103621 0.48834447
4.0108022 0.49166301
4.0112422 0.49490562
4.0116823 0.49807526
4.0121224 0.50117487
4.0125625 0.50420743
4.0130026 0.5071759
4.0134427 0.51008322
4.0138828 0.51293238
4.0143229 0.51572632
4.014763 0.51846801
4.015203 0.5211604
4.0156431 0.52380647
4.0160832 0.52640916
4.0165233 0.52897144
4.0169634 0.53149565
4.0174035 0.53395041
4.0178436 0.53631797
4.0182837 0.53859997
4.0187237 0.54079808
4.0191638 0.54291394
4.0196039 0.54494921
4.020044 0.54690553
4.0204841 0.54878456
4.0209242 0.55058795
4.0213643 0.55231735
4.0218044 0.5539744
4.0222444 0.55556077
4.0226845 0.5570781
4.0231246 0.55852805
4.0235647 0.55991226
4.0240048 0.56123239
4.0244449 0.56249009
4.024885 0.563687
4.0253251 0.56481397
4.0257652 0.56585891
4.0262052 0.56682221
4.0266453 0.56770422
4.0270854 0.56850535
4.0275255 0.56922597
4.0279656 0.56986647
4.0284057 0.57042722
4.0288458 0.57090862
4.0292859 0.57131104
4.0297259 0.57163487
4.030166 0.57188049
4.0306061 0.57204828
4.0310462 0.57213864
4.0314863 0.57215193
4.0319264 0.57208855
4.0323665 0.57194887
4.0328066 0.57173329
4.0332466 0.57144362
4.0336867 0.57108304
4.0341268 0.57065087
4.0345669 0.57014625
4.035007 0.56956833
4.0354471 0.56891626
4.0358872 0.56818918
4.0363273 0.56738626
4.0367674 0.56650663
4.0372074 0.56554945
4.0376475 0.56451387
4.0380876 0.56339903
4.0385277 0.56220409
4.0389678 0.56092819
4.0394079 0.55957049
4.039848 0.55813013
4.0402881 0.55660626
4.0407281 0.55499803
4.0411682 0.55331002
4.0416083 0.55156654
4.0420484 0.54976879
4.0424885 0.54791462
4.0429286 0.54600188
4.0433687 0.54402843
4.0438088 0.54199212
4.0442488 0.5398908
4.0446889 0.53772232
4.045129 0.53548454
4.0455691 0.53317531
4.0460092 0.53079249
4.0464493 0.52833392
4.0468894 0.52579746
4.0473295 0.52318097
4.0477696 0.52048228
4.0482096 0.51769927
4.0486497 0.51482978
4.0490898 0.51187605
4.0495299 0.50888374
4.04997 0.50586276
4.0504101 0.50280971
4.0508502 0.49972118
4.0512903 0.49659375
4.0517303 0.49342401
4.0521704 0.49020855
4.0526105 0.48694395
4.0530506 0.48362681
4.0534907 0.48025371
4.0539308 0.47682124
4.0543709 0.47332599
4.054811 0.46976455
4.0552511 0.4661335
4.0556911 0.46242943
4.0561312 0.45864894
4.0565713 0.4547886
4.0570114 0.45084611
4.0574515 0.44686819
4.0578916 0.4428798
4.0583317 0.4388793
4.0587718 0.43486507
4.0592118 0.43083549
4.0596519 0.42678891
4.060092 0.42272372
4.0605321 0.41863829
4.0609722 0.41453099
4.0614123 0.41040019
4.0618524 0.40624426
4.0622925 0.40206157
4.0627325 0.39785051
4.0631726 0.39360942
4.0636127 0.3893367
4.0640528 0.38503071
4.0644929 0.38068982
4.064933 0.37631241
4.0653731 0.37190677
4.0658132 0.36748471
4.0662533 0.36304829
4.0666933 0.35859953
4.0671334 0.3541405
4.0675735 0.34967324
4.0680136 0.34519979
4.0684537 0.34072221
4.0688938 0.33624252
4.0693339 0.33176278
4.069774 0.32728504
4.070214 0.32281134
4.0706541 0.31834373
4.0710942 0.31388425
4.0715343 0.30943494
4.0719744 0.30499786
4.0724145 0.30057505
4.0728546 0.29616855
4.0732947 0.29177827
4.0737347 0.2874003
4.0741748 0.28303435
4.0746149 0.27868024
4.075055 0.27433783
4.0754951 0.27000697
4.0759352 0.26568749
4.0763753 0.26137924
4.0768154 0.25708207
4.0772555 0.25279583
4.0776955 0.24852036
4.0781356 0.2442555
4.0785757 0.2400011
4.0790158 0.235757
4.0794559 0.23152306
4.079896 0.22729911
4.0803361 0.22308501
4.0807762 0.21888059
4.0812162 0.21469518
4.0816563 0.21056948
4.0820964 0.20650592
4.0825365 0.20250184
4.0829766 0.19855464
4.0834167 0.19466167
4.0838568 0.1908203
4.0842969 0.18702791
4.0847369 0.18328186
4.085177 0.17957952
4.0856171 0.17591826
4.0860572 0.17229545
4.0864973 0.16870846
4.0869374 0.16515466
4.0873775 0.16163141
4.0878176 0.15813609
4.0882577 0.15466607
4.0886977 0.15121872
4.0891378 0.14779418
4.0895779 0.14441829
4.090018 0.14109739
4.0904581 0.13783072
4.0908982 0.13461754
4.0913383 0.1314571
4.0917784 0.12834867
4.0922184 0.1252915
4.0926585 0.12228484
4.0930986 0.11932795
4.0935387 0.11642008
4.0939788 0.1135605
4.0944189 0.11074845
4.094859 0.1079832
4.0952991 0.105264
4.0957391 0.1025901
4.0961792 0.099960759
4.0966193 0.097375238
4.0970594 0.09483275
4.0974995 0.092331417
4.0979396 0.089870986
4.0983797 0.087452095
4.0988198 0.085075381
4.0992599 0.08274148
4.0996999 0.080451031
4.10014 0.078204671
4.1005801 0.076003037
4.1010202 0.073846766
4.1014603 0.071736495
4.1019004 0.069672863
4.1023405 0.067656506
4.1027806 0.065688061
4.1032206 0.063768166
4.1036607 0.061897458
4.1041008 0.060076575
4.1045409 0.058306153
4.104981 0.05658683
4.1054211 0.054906083
4.1058612 0.053251337
4.1063013 0.051623883
4.1067413 0.050025014
4.1071814 0.048456022
4.1076215 0.046918201
4.1080616 0.045412843
4.1085017 0.04394124
4.1089418 0.042504686
4.1093819 0.041104474
4.109822 0.039741895
4.1102621 0.038418243
4.1107021 0.03713481
4.1111422 0.035892889
4.1115823 0.034693773
4.1120224 0.033538754
4.1124625 0.032429125
4.1129026 0.03136618
4.1133427 0.030340273
4.1137828 0.029329721
4.1142228 0.028335094
4.1146629 0.027357692
4.115103 0.026398817
4.1155431 0.02545977
4.1159832 0.024541851
4.1164233 0.023646361
4.1168634 0.022774601
4.1173035 0.021927873
4.1177435 0.021107477
4.1181836 0.020314713
4.1186237 0.019550884
4.1190638 0.018817289
4.1195039 0.018115231
4.119944 0.017446009
4.1203841 0.016810924
4.1208242 0.016211278
4.1212643 0.015643099
4.1217043 0.015085699
4.1221444 0.014537623
4.1225845 0.013999782
4.1230246 0.013473088
4.1234647 0.012958452
4.1239048 0.012456786
4.1243449 0.011969003
4.124785 0.011496013
4.125225 0.011038729
4.1256651 0.010598062
4.1261052 0.010174924
4.1265453 0.0097702276
4.1269854 0.0093848833
4.1274255 0.0090198035
4.1278656 0.0086758998
4.1283057 0.0083540839
4.1287457 0.0080552678
4.1291858 0.0077789427
4.1296259 0.0075128225
4.130066 0.0072541806
4.1305061 0.0070034071
4.1309462 0.0067608918
4.1313863 0.006527025
4.1318264 0.0063021967
4.1322665 0.0060867969
4.1327065 0.0058812157
4.1331466 0.0056858431
4.1335867 0.0055010693
4.1340268 0.0053272842
4.1344669 0.0051648779
4.134907 0.0050142405
4.1353471 0.004875762
4.1357872 0.0047498325
4.1362272 0.004636842
4.1366673 0.0045371807
4.1371074 0.0044511546
4.1375475 0.0043763955
4.1379876 0.0043115804
4.1384277 0.0042565864
4.1388678 0.0042112901
4.1393079 0.0041755686
4.1397479 0.0041492987
4.140188 0.0041323573
4.1406281 0.0041246211
4.1410682 0.0041259672
4.1415083 0.0041362723
4.1419484 0.0041554134
4.1423885 0.0041832673
4.1428286 0.0042197109
4.1432687 0.004264621
4.1437087 0.0043178746
4.1441488 0.0043793484
4.1445889 0.0044489195
4.145029 0.004526465
4.1454691 0.0046170607
4.1459092 0.0047252101
4.1463493 0.0048502137
4.1467894 0.004991372
4.1472294 0.0051479855
4.1476695 0.0053193549
4.1481096 0.0055047805
4.1485497 0.005703563
4.1489898 0.0059150029
4.1494299 0.0061384006
4.14987 0.0063730568
4.1503101 0.0066182719
4.1507502 0.0068733466
4.1511902 0.0071375812
4.1516303 0.0074102764
4.1520704 0.0076907327
4.1525105 0.0079782506
4.1529506 0.0082721307
4.1533907 0.0085807193
4.1538308 0.0089207827
4.1542709 0.0092913798
4.1547109 0.0096910852
4.155151 0.010118474
4.1555911 0.01057212
4.1560312 0.011050598
4.1564713 0.011552483
4.1569114 0.01207635
4.1573515 0.012620773
4.1577916 0.013184326
4.1582316 0.013765585
4.1586717 0.014363124
4.1591118 0.014975518
4.1595519 0.01560134
4.159992 0.016239167
4.1604321 0.016887572
4.1608722 0.01754513
4.1613123 0.018219236
4.1617524 0.018942348
4.1621924 0.019715762
4.1626325 0.020537342
4.1630726 0.021404951
4.1635127 0.022316454
4.1639528 0.023269713
4.1643929 0.024262592
4.164833 0.025292954
4.1652731 0.026358662
4.1657131 0.027457581
4.1661532 0.028587573
4.1665933 0.029746503
4.1670334 0.030932232
4.1674735 0.032142626
4.1679136 0.033375547
4.1683537 0.034628858
4.1687938 0.035900424
4.1692338 0.037193399
4.1696739 0.038550183
4.170114 0.039978493
4.1705541 0.041475943
4.1709942 0.043040147
4.1714343 0.04466872
4.1718744 0.046359273
4.1723145 0.048109422
4.1727546 0.049916779
4.1731946 0.051778959
4.1736347 0.053693575
4.1740748 0.055658241
4.1745149 0.05767057
4.174955 0.059728176
4.1753951 0.061828673
4.1758352 0.063969675
4.1762753 0.066148795
4.1767153 0.068363646
4.1771554 0.070613213
4.1775955 0.072932222
4.1780356 0.075335571
4.1784757 0.077821738
4.1789158 0.080389201
4.1793559 0.083036441
4.179796 0.085761935
4.180236 0.088564162
4.1806761 0.091441602
4.1811162 0.094392732
4.1815563 0.097416031
4.1819964 0.10050998
4.1824365 0.10367305
4.1828766 0.10690373
4.1833167 0.1102005
4.1837568 0.11356183
4.1841968 0.11698619
4.1846369 0.12047208
4.185077 0.12401798
4.1855171 0.12763063
4.1859572 0.13131774
4.1863973 0.13508044
4.1868374 0.13891983
4.1872775 0.14283703
4.1877175 0.14683315
4.1881576 0.15090932
4.1885977 0.15506663
4.1890378 0.15930621
4.1894779 0.16362917
4.189918 0.16803662
4.1903581 0.17252969
4.1907982 0.17710947
4.1912382 0.1817771
4.1916783 0.18653367
4.1921184 0.19138031
4.1925585 0.19631813
4.1929986 0.20134825
4.1934387 0.20644738
4.1938788 0.21157414
4.1943189 0.2167336
4.194759 0.22193184
4.195199 0.22717496
4.1956391 0.23246904
4.1960792 0.23782018
4.1965193 0.24323446
4.1969594 0.24871799
4.1973995 0.25427683
4.1978396 0.2599171
4.1982797 0.26564487
4.1987197 0.27146624
4.1991598 0.2773873
4.1995999 0.28341414
4.20004 0.28955284
4.2004801 0.29580951
4.2009202 0.30219022
4.2013603 0.30867524
4.2018004 0.31517396
4.2022404 0.32167773
4.2026805 0.32818636
4.2031206 0.33469963
4.2035607 0.34121734
4.2040008 0.34773927
4.2044409 0.35426521
4.204881 0.36079496
4.2053211 0.36732831
4.2057612 0.37386504
4.2062012 0.38040495
4.2066413 0.38694783
4.2070814 0.39349347
4.2075215 0.40004166
4.2079616 0.40659219
4.2084017 0.41314486
4.2088418 0.41969944
4.2092819 0.42625653
4.2097219 0.43282169
4.210162 0.43939519
4.2106021 0.44597598
4.2110422 0.45256299
4.2114823 0.45915515
4.2119224 0.46575142
4.2123625 0.47235072
4.2128026 0.47895199
4.2132426 0.48555417
4.2136827 0.49215621
4.2141228 0.49875702
4.2145629 0.50535556
4.215003 0.51195077
4.2154431 0.51854157
4.2158832 0.52512691
4.2163233 0.53170573
4.2167634 0.53827696
4.2172034 0.54483495
4.2176435 0.5512739
4.2180836 0.55755621
4.2185237 0.56369026
4.2189638 0.56968444
4.2194039 0.57554713
4.219844 0.5812867
4.2202841 0.58691155
4.2207241 0.59243006
4.2211642 0.59785061
4.2216043 0.60318157
4.2220444 0.60843135
4.2224845 0.61360831
4.2229246 0.61872084
4.2233647 0.62377733
4.2238048 0.62878615
4.2242448 0.63375569
4.2246849 0.63869433
4.225125 0.64361024
4.2255651 0.64840068
4.2260052 0.65297973
4.2264453 0.65735412
4.2268854 0.6615306
4.2273255 0.6655159
4.2277656 0.66931676
4.2282056 0.67293992
4.2286457 0.67639213
4.2290858 0.67968011
4.2295259 0.6828106
4.229966 0.68579035
4.2304061 0.6886261
4.2308462 0.69132458
4.2312863 0.69389253
4.2317263 0.69633669
4.2321664 0.6986638
4.2326065 0.70088059
4.2330466 0.70299382
4.2334867 0.70497502
4.2339268 0.70676622
4.2343669 0.70836709
4.234807 0.70977837
4.235247 0.71100081
4.2356871 0.71203515
4.2361272 0.71288214
4.2365673 0.71354253
4.2370074 0.71401706
4.2374475 0.71430649
4.2378876 0.71441155
4.2383277 0.714333
4.2387678 0.71407158
4.2392078 0.71362803
4.2396479 0.71300312
4.240088 0.71219757
4.2405281 0.71121215
4.2409682 0.71004759
4.2414083 0.70871757
4.2418484 0.70726405
4.2422885 0.70568522
4.2427285 0.70397548
4.2431686 0.70212924
4.2436087 0.7001409
4.2440488 0.69800486
4.2444889 0.69571552
4.244929 0.6932673
4.2453691 0.69065459
4.2458092 0.6878718
4.2462492 0.68491334
4.2466893 0.68177359
4.2471294 0.67844698
4.2475695 0.6749279
4.2480096 0.67121076
4.2484497 0.66728996
4.2488898 0.66315991
4.2493299 0.65883493
4.24977 0.6544513
4.25021 0.65002822
4.2506501 0.64555645
4.2510902 0.64102676
4.2515303 0.6364299
4.2519704 0.63175664
4.2524105 0.62699773
4.2528506 0.62214394
4.2532907 0.61718602
4.2537307 0.61211473
4.2541708 0.60692084
4.2546109 0.6015951
4.255051 0.59612828
4.2554911 0.59051113
4.2559312 0.58473442
4.2563713 0.57878891
4.2568114 0.57266535
4.2572515 0.56636083
4.2576915 0.55999796
4.2581316 0.55362675
4.2585717 0.54724679
4.2590118 0.54085768
4.2594519 0.53445901
4.259892 0.5280504
4.2603321 0.52163142
4.2607722 0.5152017
4.2612122 0.50876082
4.2616523 0.50230838
4.2620924 0.49584398
4.2625325 0.48936722
4.2629726 0.48287771
4.2634127 0.47637503
4.2638528 0.46985879
4.2642929 0.46332858
4.2647329 0.45678401
4.265173 0.45022466
4.2656131 0.44364556
4.2660532 0.43704504
4.2664933 0.43042597
4.2669334 0.42379121
4.2673735 0.41714363
4.2678136 0.4104861
4.2682537 0.40382147
4.2686937 0.39715262
4.2691338 0.39048241
4.2695739 0.3838137
4.270014 0.37714936
4.2704541 0.37049226
4.2708942 0.36384525
4.2713343 0.35721122
4.2717744 0.35059301
4.2722144 0.34399349
4.2726545 0.33741554
4.2730946 0.33086201
4.2735347 0.32436052
4.2739748 0.31795056
4.2744149 0.31162893
4.274855 0.30539184
4.2752951 0.2992355
4.2757351 0.29315613
4.2761752 0.28714993
4.2766153 0.28121312
4.2770554 0.27534191
4.2774955 0.2695325
4.2779356 0.26378112
4.2783757 0.25808397
4.2788158 0.25243725
4.2792559 0.24683719
4.2796959 0.24128
4.280136 0.23576188
4.2805761 0.23027904
4.2810162 0.2248277
4.2814563 0.21942116
4.2818964 0.21411114
4.2823365 0.20889973
4.2827766 0.20378494
4.2832166 0.19876477
4.2836567 0.19383723
4.2840968 0.18900032
4.2845369 0.18425206
4.284977 0.17959044
4.2854171 0.17501348
4.2858572 0.17051918
4.2862973 0.16610554
4.2867373 0.16177058
4.2871774 0.1575123
4.2876175 0.1533287
4.2880576 0.14921779
4.2884977 0.14517758
4.2889378 0.14120607
4.2893779 0.13730136
4.289818 0.13346311
4.2902581 0.12969238
4.2906981 0.12599027
4.2911382 0.12235788
4.2915783 0.1187963
4.2920184 0.11530663
4.2924585 0.11188997
4.2928986 0.10854741
4.2933387 0.10528005
4.2937788 0.102089
4.2942188 0.098975337
4.2946589 0.095940173
4.295099 0.092984599
4.2955391 0.090109715
4.2959792 0.087316617
4.2964193 0.084606403
4.2968594 0.081980169
4.2972995 0.079437122
4.2977395 0.076944433
4.2981796 0.074491558
4.2986197 0.072080786
4.2990598 0.069714405
4.2994999 0.067394702
4.29994 0.065123965
4.3003801 0.062904484
4.3008202 0.060738544
4.3012603 0.058628435
4.3017003 0.056576445
4.3021404 0.054584861
4.3025805 0.052655971
4.3030206 0.050792064
4.3034607 0.048995427
4.3039008 0.047268349
4.3043409 0.045613117
4.304781 0.044032019
4.305221 0.042527142
4.3056611 0.041066176
4.3061012 0.039625987
4.3065413 0.038208765
4.3069814 0.0368167
4.3074215 0.035451981
4.3078616 0.034116798
4.3083017 0.032813341
4.3087417 0.031543798
4.3091818 0.03031036
4.3096219 0.029115217
4.310062 0.027960557
4.3105021 0.02684857
4.3109422 0.025781447
4.3113823 0.024761376
4.3118224 0.023790547
4.3122625 0.02287115
4.3127025 0.022005374
4.3131426 0.021195409
4.3135827 0.020424361
4.3140228 0.01966473
4.3144629 0.018917675
4.314903 0.018184672
4.3153431 0.017467198
4.3157832 0.016766729
4.3162232 0.016084743
4.3166633 0.015422715
4.3171034 0.014782122
4.3175435 0.01416444
4.3179836 0.013571147
4.3184237 0.013003718
4.3188638 0.01246363
4.3193039 0.01195236
4.3197439 0.011471385
4.320184 0.01102218
4.3206241 0.010606222
4.3210642 0.010224988
4.3215043 0.0098732133
4.3219444 0.0095317128
4.3223845 0.0091997872
4.3228246 0.0088780952
4.3232647 0.0085672954
4.3237047 0.0082680466
4.3241448 0.0079810073
4.3245849 0.0077068363
4.325025 0.0074461923
4.3254651 0.0071997339
4.3259052 0.0069681198
4.3263453 0.0067520087
4.3267854 0.0065520593
4.3272254 0.0063689302
4.3276655 0.0062032801
4.3281056 0.0060557678
4.3285457 0.0059270518
4.3289858 0.0058177908
4.3294259 0.0057276732
4.329866 0.0056510969
4.3303061 0.005587003
4.3307461 0.0055353298
4.3311862 0.0054960153
4.3316263 0.0054689976
4.3320664 0.0054542148
4.3325065 0.0054516051
4.3329466 0.0054611064
4.3333867 0.005482657
4.3338268 0.0055161949
4.3342669 0.0055616582
4.3347069 0.0056189851
4.335147 0.0056881135
4.3355871 0.0057689817
4.3360272 0.0058615278
4.3364673 0.0059656898
4.3369074 0.0060814058
4.3373475 0.0062091093
4.3377876 0.0063565193
4.3382276 0.0065256884
4.3386677 0.0067158189
4.3391078 0.0069261132
4.3395479 0.0071557734
4.339988 0.007404002
4.3404281 0.0076700013
4.3408682 0.0079529734
4.3413083 0.0082521208
4.3417483 0.0085666457
4.3421884 0.0088957504
4.3426285 0.0092386373
4.3430686 0.0095945086
4.3435087 0.0099625666
4.3439488 0.010342014
4.3443889 0.010732052
4.344829 0.011131884
4.3452691 0.011540872
4.3457091 0.01197689
4.3461492 0.012451355
4.3465893 0.012962643
4.3470294 0.013509134
4.3474695 0.014089205
4.3479096 0.014701233
4.3483497 0.015343597
4.3487898 0.016014675
4.3492298 0.016712845
4.3496699 0.017436484
4.35011 0.01818397
4.3505501 0.018953682
4.3509902 0.019743997
4.3514303 0.020553293
4.3518704 0.021379948
4.3523105 0.02222234
4.3527506 0.023078846
4.3531906 0.023947846
4.3536307 0.024848667
4.3540708 0.02580941
4.3545109 0.026828045
4.354951 0.027902302
4.3553911 0.029029912
4.3558312 0.030208605
4.3562713 0.031436113
4.3567113 0.032710164
4.3571514 0.034028491
4.3575915 0.035388824
4.3580316 0.036788892
4.3584717 0.038226428
4.3589118 0.039699161
4.3593519 0.041204821
4.359792 0.04274114
4.360232 0.044305849
4.3606721 0.045896676
4.3611122 0.047511354
4.3615523 0.049162688
4.3619924 0.050891049
4.3624325 0.052696826
4.3628726 0.054577829
4.3633127 0.056531868
4.3637528 0.058556755
4.3641928 0.0606503
4.3646329 0.062810313
4.365073 0.065034606
4.3655131 0.067320988
4.3659532 0.06966727
4.3663933 0.072071263
4.3668334 0.074530777
4.3672735 0.077043623
4.3677135 0.079607611
4.3681536 0.082220552
4.3685937 0.084880257
4.3690338 0.087584536
4.3694739 0.090336895
4.369914 0.093168429
4.3703541 0.096083592
4.3707942 0.099081685
4.3712342 0.10216201
4.3716743 0.10532386
4.3721144 0.10856655
4.3725545 0.11188936
4.3729946 0.11529161
4.3734347 0.11877259
4.3738748 0.1223316
4.3743149 0.12596794
4.374755 0.12968091
4.375195 0.13346982
4.3756351 0.13733396
4.3760752 0.14127263
4.3765153 0.14528513
4.3769554 0.14937077
4.3773955 0.15352817
4.3778356 0.15774796
4.3782757 0.16202948
4.3787157 0.1663755
4.3791558 0.17078879
4.3795959 0.17527214
4.380036 0.17982832
4.3804761 0.1844601
4.3809162 0.18917027
4.3813563 0.1939616
4.3817964 0.19883687
4.3822364 0.20379885
4.3826765 0.20885032
4.3831166 0.21399405
4.3835567 0.21923283
4.3839968 0.22456943
4.3844369 0.23000662
4.384877 0.23554719
4.3853171 0.24119336
4.3857572 0.24690053
4.3861972 0.25264021
4.3866373 0.25841413
4.3870774 0.26422399
4.3875175 0.27007152
4.3879576 0.27595843
4.3883977 0.28188643
4.3888378 0.28785725
4.3892779 0.2938726
4.3897179 0.2999342
4.390158 0.30604375
4.3905981 0.31220299
4.3910382 0.31841362
4.3914783 0.32467736
4.3919184 0.33099592
4.3923585 0.33737103
4.3927986 0.3438044
4.3932386 0.35029775
4.3936787 0.35684439
4.3941188 0.36343085
4.3945589 0.37005248
4.394999 0.37670468
4.3954391 0.38338286
4.3958792 0.39008241
4.3963193 0.39679873
4.3967594 0.40352724
4.3971994 0.41026332
4.3976395 0.41700239
4.3980796 0.42373984
4.3985197 0.43047108
4.3989598 0.43719151
4.3993999 0.44389653
4.39984 0.45058154
4.4002801 0.45724194
4.4007201 0.46387315
4.4011602 0.47047055
4.4016003 0.47703044
4.4020404 0.48355351
4.4024805 0.49004112
4.4029206 0.49649456
4.4033607 0.50291512
4.4038008 0.50930411
4.4042408 0.51566281
4.4046809 0.52199252
4.405121 0.52829453
4.4055611 0.53457015
4.4060012 0.54082067
4.4064413 0.54704738
4.4068814 0.55325159
4.4073215 0.55943457
4.4077616 0.56559764
4.4082016 0.57174209
4.4086417 0.5778692
4.4090818 0.58398029
4.4095219 0.59005034
4.409962 0.59594295
4.4104021 0.60164594
4.4108422 0.60716821
4.4112823 0.61251866
4.4117223 0.61770622
4.4121624 0.62273979
4.4126025 0.62762827
4.4130426 0.63238056
4.4134827 0.63700559
4.4139228 0.64151226
4.4143629 0.64590946
4.414803 0.65020612
4.415243 0.65441114
4.4156831 0.65853342
4.4161232 0.66258188
4.4165633 0.66656542
4.4170034 0.67049295
4.4174435 0.67436372
4.4178836 0.67805942
4.4183237 0.68154617
4.4187638 0.68482854
4.4192038 0.68791112
4.4196439 0.69079849
4.420084 0.69349524
4.4205241 0.69600595
4.4209642 0.6983352
4.4214043 0.70048758
4.4218444 0.70246767
4.4222845 0.70428006
4.4227245 0.70592932
4.4231646 0.70742006
4.4236047 0.70875684
4.4240448 0.70994425
4.4244849 0.71098688
4.424925 0.71188931
4.4253651 0.71265581
4.4258052 0.71326835
4.4262452 0.71371305
4.4266853 0.71398795
4.4271254 0.71409116
4.4275655 0.71402073
4.4280056 0.71377474
4.4284457 0.71335127
4.4288858 0.71274839
4.4293259 0.71196418
4.429766 0.71099671
4.430206 0.70984405
4.4306461 0.70850428
4.4310862 0.70697548
4.4315263 0.70525571
4.4319664 0.70334306
4.4324065 0.7012356
4.4328466 0.69893139
4.4332867 0.69642853
4.4337267 0.69377789
4.4341668 0.6910405
4.4346069 0.68820906
4.435047 0.68527604
4.4354871 0.68223391
4.4359272 0.67907514
4.4363673 0.6757922
4.4368074 0.67237757
4.4372474 0.66882371
4.4376875 0.66512311
4.4381276 0.66126823
4.4385677 0.65725154
4.4390078 0.65306552
4.4394479 0.64870263
4.439888 0.64415535
4.4403281 0.63941616
4.4407682 0.63447752
4.4412082 0.6293319
4.4416483 0.62402671
4.4420884 0.61869253
4.4425285 0.61333029
4.4429686 0.60793442
4.4434087 0.60249934
4.4438488 0.59701948
4.4442889 0.59148925
4.4447289 0.5859031
4.445169 0.58025543
4.4456091 0.57454069
4.4460492 0.56875329
4.4464893 0.56288766
4.4469294 0.55693822
4.4473695 0.55089941
4.4478096 0.54476564
4.4482496 0.53853134
4.4486897 0.53219094
4.4491298 0.52573886
4.4495699 0.51918295
4.45001 0.51258824
4.4504501 0.50596722
4.4508902 0.4993235
4.4513303 0.49266069
4.4517704 0.48598242
4.4522104 0.47929231
4.4526505 0.47259397
4.4530906 0.46589102
4.4535307 0.45918708
4.4539708 0.45248577
4.4544109 0.44579071
4.454851 0.43910551
4.4552911 0.4324338
4.4557311 0.42577919
4.4561712 0.4191453
4.4566113 0.41253574
4.4570514 0.40595415
4.4574915 0.39940271
4.4579316 0.39286732
4.4583717 0.38634378
4.4588118 0.37983252
4.4592519 0.37333397
4.4596919 0.36684857
4.460132 0.36037674
4.4605721 0.35391891
4.4610122 0.34747551
4.4614523 0.34104698
4.4618924 0.33463373
4.4623325 0.32823621
4.4627726 0.32185485
4.4632126 0.31549006
4.4636527 0.30914229
4.4640928 0.30281196
4.4645329 0.2964995
4.464973 0.29020534
4.4654131 0.28393118
4.4658532 0.27774279
4.4662933 0.27167354
4.4667333 0.26571844
4.4671734 0.25987251
4.4676135 0.25413079
4.4680536 0.24848828
4.4684937 0.24294002
4.4689338 0.23748102
4.4693739 0.23210631
4.469814 0.22681091
4.4702541 0.22158985
4.4706941 0.21643813
4.4711342 0.2113508
4.4715743 0.20632286
4.4720144 0.20134934
4.4724545 0.19642527
4.4728946 0.19154566
4.4733347 0.18670554
4.4737748 0.18192476
4.4742148 0.17723044
4.4746549 0.17262212
4.475095 0.16809932
4.4755351 0.16366154
4.4759752 0.1593083
4.4764153 0.1550391
4.4768554 0.15085346
4.4772955 0.14675088
4.4777355 0.14273089
4.4781756 0.13879298
4.4786157 0.13493667
4.4790558 0.13116146
4.4794959 0.12746688
4.479936 0.12385243
4.4803761 0.12031761
4.4808162 0.11686195
4.4812563 0.11348494
4.4816963 0.11017895
4.4821364 0.10692785
4.4825765 0.10373274
4.4830166 0.10059543
4.4834567 0.097517712
4.4838968 0.094501404
4.4843369 0.09154831
4.484777 0.088660237
4.485217 0.085838993
4.4856571 0.083086383
4.4860972 0.080404216
4.4865373 0.077794298
4.4869774 0.075258436
4.4874175 0.072798437
4.4878576 0.070416108
4.4882977 0.068113256
4.4887377 0.065891688
4.4891778 0.063753211
4.4896179 0.061690302
4.490058 0.059661545
4.4904981 0.057663872
4.4909382 0.055699737
4.4913783 0.053771597
4.4918184 0.051881906
4.4922585 0.050033119
4.4926985 0.048227692
4.4931386 0.04646808
4.4935787 0.044756738
4.4940188 0.043096121
4.4944589 0.041488684
4.494899 0.039936882
4.4953391 0.038443171
4.4957792 0.037010005
4.4962192 0.035639841
4.4966593 0.034335132
4.4970994 0.033098335
4.4975395 0.031927791
4.4979796 0.030781649
4.4984197 0.02965007
4.4988598 0.028535195
4.4992999 0.027439162
4.4997399 0.026364114
4.50018 0.025312188
4.5006201 0.024285526
4.5010602 0.023286267
4.5015003 0.022316551
4.5019404 0.021378518
4.5023805 0.020474308
4.5028206 0.019606061
4.5032607 0.018775918
4.5037007 0.017986017
4.5041408 0.017238499
4.5045809 0.016535505
4.505021 0.015879173
4.5054611 0.015270944
4.5059012 0.014682728
4.5063413 0.014100082
4.5067814 0.013524493
4.5072214 0.01295745
4.5076615 0.012400437
4.5081016 0.011854943
4.5085417 0.011322454
4.5089818 0.010804456
4.5094219 0.010302437
4.509862 0.009817884
4.5103021 0.0093522828
4.5107421 0.0089071207
4.5111822 0.0084838845
4.5116223 0.008084061
4.5120624 0.007709137
4.5125025 0.0073605994
4.5129426 0.0070399349
4.5133827 0.0067486305
4.5138228 0.0064736914
4.5142629 0.0062003264
4.5147029 0.0059294046
4.515143 0.0056618036
4.5155831 0.0053984007
4.5160232 0.0051400734
4.5164633 0.0048876991
4.5169034 0.0046421552
4.5173435 0.0044043193
4.5177836 0.0041750687
4.5182236 0.003955281
4.5186637 0.0037458334
4.5191038 0.0035476036
4.5195439 0.0033614688
4.519984 0.0031883066
4.5204241 0.0030289945
4.5208642 0.0028844097
4.5213043 0.0027554299
4.5217443 0.0026377679
4.5221844 0.0025206817
4.5226245 0.0024042173
4.5230646 0.0022888269
4.5235047 0.0021749629
4.5239448 0.0020630778
4.5243849 0.0019536239
4.524825 0.0018470535
4.5252651 0.0017438192
4.5257051 0.0016443731
4.5261452 0.0015491679
4.5265853 0.0014586557
4.5270254 0.0013732889
4.5274655 0.0012935201
4.5279056 0.0012198015
4.5283457 0.0011525855
4.5287858 0.0010923245
4.5292258 0.0010394709
4.5296659 0.00099305159
4.530106 0.00094720171
4.5305461 0.0009014109
4.5309862 0.00085588609
4.5314263 0.00081083417
4.5318664 0.00076646207
4.5323065 0.00072297668
4.5327465 0.00068058493
4.5331866 0.00063949373
4.5336267 0.00059990998
4.5340668 0.0005620406
4.5345069 0.0005260925
4.534947 0.00049227259
4.5353871 0.00046078778
4.5358272 0.00043184499
4.5362673 0.00040565111
4.5367073 0.00038241307
4.5371474 0.00036233778
4.5375875 0.00034535591
4.5380276 0.0003289218
4.5384677 0.00031243743
4.5389078 0.00029598751
4.5393479 0.00027965673
4.539788 0.00026352981
4.540228 0.00024769146
4.5406681 0.00023222638
4.5411082 0.00021721927
4.5415483 0.00020275485
4.5419884 0.00018891781
4.5424285 0.00017579287
4.5428686 0.00016346474
4.5433087 0.0001520181
4.5437487 0.00014153769
4.5441888 0.00013210819
4.5446289 0.00012381432
4.545069 0.00011674078
4.5455091 0.00011094572
4.5459492 0.00010554913
4.5463893 0.00010011213
4.5468294 9.4665834e-05
4.5472695 8.9241366e-05
4.5477095 8.386984e-05
4.5481496 7.8582375e-05
4.5485897 7.3410085e-05
4.5490298 6.8384089e-05
4.5494699 6.3535503e-05
4.54991 5.8895445e-05
4.5503501 5.449503e-05
4.5507902 5.0365375e-05
4.5512302 4.6537599e-05
4.5516703 4.3042817e-05
4.5521104 3.9912146e-05
4.5525505 3.7176704e-05
4.5529906 3.4867607e-05
4.5534307 3.3015971e-05
4.5538708 3.1395041e-05
4.5543109 2.9758555e-05
4.554751 2.8116444e-05
4.555191 2.647865e-05
4.5556311 2.4855112e-05
4.5560712 2.3255768e-05
4.5565113 2.169056e-05
4.5569514 2.0169425e-05
4.5573915 1.8702305e-05
4.5578316 1.7299138e-05
4.5582717 1.5969864e-05
4.5587117 1.4724422e-05
4.5591518 1.3572753e-05
4.5595919 1.2524796e-05
4.560032 1.1590489e-05
4.5604721 1.0779774e-05
4.5609122 1.010259e-05
4.5613523 9.568875e-06
4.5617924 9.1399664e-06
4.5622324 8.720769e-06
4.5626725 8.3103193e-06
4.5631126 7.9107e-06
4.5635527 7.5239941e-06
4.5639928 7.1522842e-06
4.5644329 6.7976532e-06
4.564873 6.462184e-06
4.5653131 6.1479592e-06
4.5657532 5.8570618e-06
4.5661932 5.5915745e-06
4.5666333 5.3535802e-06
4.5670734 5.1451617e-06
4.5675135 4.9684017e-06
4.5679536 4.825383e-06
4.5683937 4.7181886e-06
4.5688338 4.6489012e-06
4.5692739 4.6196035e-06
4.5697139 4.6327625e-06
4.570154 4.6901431e-06
4.5705941 4.7897053e-06
4.5710342 4.9291247e-06
4.5714743 5.1060771e-06
4.5719144 5.3182383e-06
4.5723545 5.563284e-06
4.5727946 5.8388901e-06
4.5732346 6.1427322e-06
4.5736747 6.4724861e-06
4.5741148 6.8258276e-06
4.5745549 7.2004323e-06
4.574995 7.5939762e-06
4.5754351 8.0041349e-06
4.5758752 8.4285841e-06
4.5763153 8.8649997e-06
4.5767554 9.3110574e-06
4.5771954 9.764433e-06
4.5776355 1.0235976e-05
4.5780756 1.0839309e-05
4.5785157 1.1592635e-05
4.5789558 1.2485394e-05
4.5793959 1.3507026e-05
4.579836 1.464697e-05
4.5802761 1.5894666e-05
4.5807161 1.7239554e-05
4.5811562 1.8671073e-05
4.5815963 2.0178664e-05
4.5820364 2.1751766e-05
4.5824765 2.3379819e-05
4.5829166 2.5052263e-05
4.5833567 2.6758537e-05
4.5837968 2.8488081e-05
4.5842368 3.0230335e-05
4.5846769 3.1974739e-05
4.585117 3.3710732e-05
4.5855571 3.5439606e-05
4.5859972 3.7505464e-05
4.5864373 4.0046989e-05
4.5868774 4.3031412e-05
4.5873175 4.6425964e-05
4.5877576 5.0197875e-05
4.5881976 5.4314375e-05
4.5886377 5.8742696e-05
4.5890778 6.3450068e-05
4.5895179 6.8403721e-05
4.589958 7.3570887e-05
4.5903981 7.8918795e-05
4.5908382 8.4414677e-05
4.5912783 9.0025763e-05
4.5917183 9.5719283e-05
4.5921584 0.00010146247
4.5925985 0.00010722255
4.5930386 0.00011296676
4.5934787 0.00011866245
4.5939188 0.00012504796
4.5943589 0.00013278525
4.594799 0.00014178559
4.595239 0.0001519602
4.5956791 0.00016322032
4.5961192 0.00017547721
4.5965593 0.00018864211
4.5969994 0.00020262624
4.5974395 0.00021734087
4.5978796 0.00023269723
4.5983197 0.00024860655
4.5987598 0.0002649801
4.5991998 0.0002817291
4.5996399 0.0002987648
4.60008 0.00031599844
4.6005201 0.00033334126
4.6009602 0.00035070451
4.6014003 0.00036799942
4.6018404 0.0003864014
4.6022805 0.00040821561
4.6027205 0.00043329086
4.6031606 0.00046141147
4.6036007 0.00049236175
4.6040408 0.00052592603
4.6044809 0.00056188861
4.604921 0.00060003383
4.6053611 0.000640146
4.6058012 0.00068200944
4.6062412 0.00072540846
4.6066813 0.00077012738
4.6071214 0.00081595053
4.6075615 0.00086266222
4.6080016 0.00091004676
4.6084417 0.00095788848
4.6088818 0.0010059717
4.6093219 0.0010540807
4.609762 0.0011036518
4.610202 0.0011606755
4.6106421 0.0012253081
4.6110822 0.0012970804
4.6115223 0.0013755232
4.6119624 0.0014601672
4.6124025 0.0015505433
4.6128426 0.0016461821
4.6132827 0.0017466146
4.6137227 0.0018513714
4.6141628 0.0019599834
4.6146029 0.0020719812
4.615043 0.0021868958
4.6154831 0.0023042579
4.6159232 0.0024235983
4.6163633 0.0025444477
4.6168034 0.0026663369
4.6172434 0.0027887967
4.6176835 0.0029129166
4.6181236 0.0030509936
4.6185637 0.0032050275
4.6190038 0.0033741146
4.6194439 0.003557351
4.619884 0.0037538329
4.6203241 0.0039626563
4.6207642 0.0041829175
4.6212042 0.0044137125
4.6216443 0.0046541376
4.6220844 0.0049032889
4.6225245 0.0051602624
4.6229646 0.0054241544
4.6234047 0.005694061
4.6238448 0.0059690784
4.6242849 0.0062483027
4.6247249 0.00653083
4.625165 0.0068157565
4.6256051 0.0071029629
4.6260452 0.007412255
4.6264853 0.0077514566
4.6269254 0.0081190456
4.6273655 0.0085135
4.6278056 0.0089332975
4.6282456 0.0093769163
4.6286857 0.009842834
4.6291258 0.010329529
4.6295659 0.010835478
4.630006 0.011359161
4.6304461 0.011899054
4.6308862 0.012453636
4.6313263 0.013021384
4.6317664 0.013600777
4.6322064 0.014190292
4.6326465 0.014788407
4.6330866 0.015393601
4.6335267 0.01600437
4.6339668 0.016644218
4.6344069 0.017333526
4.634847 0.018070124
4.6352871 0.018851842
4.6357271 0.01967651
4.6361672 0.020541959
4.6366073 0.021446018
4.6370474 0.022386517
4.6374875 0.023361287
4.6379276 0.024368157
4.6383677 0.025404958
4.6388078 0.02646952
4.6392478 0.027559672
4.6396879 0.028673245
4.640128 0.02980807
4.6405681 0.030961975
4.6410082 0.032132791
4.6414483 0.033318348
4.6418884 0.034537498
4.6423285 0.0358267
4.6427686 0.037184354
4.6432086 0.038608004
4.6436487 0.040095198
4.6440888 0.04164348
4.6445289 0.043250399
4.644969 0.044913498
4.6454091 0.046630326
4.6458492 0.048398427
4.6462893 0.050215348
4.6467293 0.052078634
4.6471694 0.053985833
4.6476095 0.05593449
4.6480496 0.057922151
4.6484897 0.059946363
4.6489298 0.062004671
4.6493699 0.064094621
4.64981 0.066225469
4.6502501 0.068437406
4.6506901 0.070732509
4.6511302 0.073109042
4.6515703 0.075565265
4.6520104 0.078099443
4.6524505 0.080709838
4.6528906 0.083394711
4.6533307 0.086152327
4.6537708 0.088980947
4.6542108 0.091878833
4.6546509 0.09484425
4.655091 0.097875458
4.6555311 0.10097072
4.6559712 0.1041283
4.6564113 0.10734646
4.6568514 0.11062346
4.6572915 0.11395757
4.6577315 0.11734926
4.6581716 0.12081466
4.6586117 0.12435789
4.6590518 0.12797963
4.6594919 0.13168052
4.659932 0.13546123
4.6603721 0.13932243
4.6608122 0.14326476
4.6612523 0.1472889
4.6616923 0.1513955
4.6621324 0.15558522
4.6625725 0.15985873
4.6630126 0.16421669
4.6634527 0.16865976
4.6638928 0.17318859
4.6643329 0.17780385
4.664773 0.1825062
4.665213 0.18729631
4.6656531 0.19217311
4.6660932 0.19709899
4.6665333 0.20206228
4.6669734 0.20706826
4.6674135 0.21212222
4.6678536 0.21722946
4.6682937 0.22239527
4.6687337 0.22762493
4.6691738 0.23292374
4.6696139 0.23829698
4.670054 0.24374994
4.6704941 0.24928792
4.6709342 0.25491621
4.6713743 0.26064009
4.6718144 0.26646486
4.6722545 0.2723958
4.6726945 0.27843821
4.6731346 0.28459737
4.6735747 0.29087846
4.6740148 0.29722497
4.6744549 0.30358673
4.674895 0.3099633
4.6753351 0.31635424
4.6757752 0.32275912
4.6762152 0.32917751
4.6766553 0.33560896
4.6770954 0.34205304
4.6775355 0.34850931
4.6779756 0.35497734
4.6784157 0.3614567
4.6788558 0.36794694
4.6792959 0.37444763
4.6797359 0.38095833
4.680176 0.38747861
4.6806161 0.39400804
4.6810562 0.40054617
4.6814963 0.40709257
4.6819364 0.41365392
4.6823765 0.42024067
4.6828166 0.42685002
4.6832567 0.43347896
4.6836967 0.44012448
4.6841368 0.44678357
4.6845769 0.45345321
4.685017 0.46013038
4.6854571 0.46681208
4.6858972 0.47349529
4.6863373 0.480177
4.6867774 0.4868542
4.6872174 0.49352386
4.6876575 0.50018299
4.6880976 0.50682855
4.6885377 0.51345755
4.6889778 0.52006696
4.6894179 0.52665378
4.689858 0.5331927
4.6902981 0.53960939
4.6907381 0.54590375
4.6911782 0.55208214
4.6916183 0.55815086
4.6920584 0.56411625
4.6924985 0.56998463
4.6929386 0.57576234
4.6933787 0.5814557
4.6938188 0.58707105
4.6942589 0.59261469
4.6946989 0.59809298
4.695139 0.60351222
4.6955791 0.60887876
4.6960192 0.61419891
4.6964593 0.61947901
4.6968994 0.62472539
4.6973395 0.62994436
4.6977796 0.63512133
4.6982196 0.64011361
4.6986597 0.64489914
4.6990998 0.64948524
4.6995399 0.65387923
4.69998 0.65808841
4.7004201 0.66212011
4.7008602 0.66598163
4.7013003 0.66968031
4.7017403 0.67322344
4.7021804 0.67661834
4.7026205 0.67987234
4.7030606 0.68299274
4.7035007 0.68598687
4.7039408 0.68886203
4.7043809 0.69162554
4.704821 0.69428471
4.7052611 0.69684687
4.7057011 0.6993154
4.7061412 0.70161668
4.7065813 0.70372157
4.7070214 0.70563165
4.7074615 0.70734852
4.7079016 0.70887374
4.7083417 0.7102089
4.7087818 0.71135559
4.7092218 0.71231539
4.7096619 0.71308987
4.710102 0.71368062
4.7105421 0.71408923
4.7109822 0.71431727
4.7114223 0.71436633
4.7118624 0.71423798
4.7123025 0.71393382
4.7127425 0.71345542
4.7131826 0.71280436
4.7136227 0.71198232
4.7140628 0.71101337
4.7145029 0.709912
4.714943 0.70867333
4.7153831 0.70729247
4.7158232 0.7057645
4.7162633 0.70408454
4.7167033 0.70224769
4.7171434 0.70024906
4.7175835 0.69808375
4.7180236 0.69574686
4.7184637 0.69323349
4.7189038 0.69053875
4.7193439 0.68765775
4.719784 0.68458559
4.720224 0.68131737
4.7206641 0.67784819
4.7211042 0.67417316
4.7215443 0.67028739
4.7219844 0.66625336
4.7224245 0.66217335
4.7228646 0.65803988
4.7233047 0.65384391
4.7237447 0.64957642
4.7241848 0.64522837
4.7246249 0.64079074
4.725065 0.63625448
4.7255051 0.63161057
4.7259452 0.62684998
4.7263853 0.62196368
4.7268254 0.61694263
4.7272655 0.61177781
4.7277055 0.60646017
4.7281456 0.6009807
4.7285857 0.59533035
4.7290258 0.58950011
4.7294659 0.58348093
4.729906 0.5773068
4.7303461 0.57110947
4.7307862 0.564898
4.7312262 0.55867142
4.7316663 0.55242876
4.7321064 0.54616904
4.7325465 0.53989128
4.7329866 0.53359451
4.7334267 0.52727775
4.7338668 0.52094003
4.7343069 0.51458036
4.7347469 0.50819778
4.735187 0.50179131
4.7356271 0.49535997
4.7360672 0.48890278
4.7365073 0.48241878
4.7369474 0.47590697
4.7373875 0.4693664
4.7378276 0.46279549
4.7382677 0.45619125
4.7387077 0.44955695
4.7391478 0.44289682
4.7395879 0.43621507
4.740028 0.42951592
4.7404681 0.42280359
4.7409082 0.41608231
4.7413483 0.40935628
4.7417884 0.40262973
4.7422284 0.39590687
4.7426685 0.38919193
4.7431086 0.38248913
4.7435487 0.37580269
4.7439888 0.36913682
4.7444289 0.36249574
4.744869 0.35588368
4.7453091 0.34930484
4.7457491 0.34276464
4.7461892 0.33628656
4.7466293 0.3298767
4.7470694 0.32353279
4.7475095 0.31725258
4.7479496 0.3110338
4.7483897 0.30487419
4.7488298 0.2987715
4.7492699 0.29272347
4.7497099 0.28672783
4.75015 0.28078232
4.7505901 0.2748847
4.7510302 0.26903268
4.7514703 0.26322403
4.7519104 0.25745647
4.7523505 0.25172775
4.7527906 0.24603561
4.7532306 0.24037778
4.7536707 0.23475229
4.7541108 0.22920097
4.7545509 0.22375353
4.754991 0.21840744
4.7554311 0.21316017
4.7558712 0.20800919
4.7563113 0.20295197
4.7567514 0.19798598
4.7571914 0.1931087
4.7576315 0.18831759
4.7580716 0.18361014
4.7585117 0.1789838
4.7589518 0.17443605
4.7593919 0.16996437
4.759832 0.16556621
4.7602721 0.16123907
4.7607121 0.1569804
4.7611522 0.15278768
4.7615923 0.14865837
4.7620324 0.14459403
4.7624725 0.14060033
4.7629126 0.13667818
4.7633527 0.13282842
4.7637928 0.1290519
4.7642328 0.12534948
4.7646729 0.12172201
4.765113 0.11817032
4.7655531 0.11469527
4.7659932 0.11129771
4.7664333 0.10797849
4.7668734 0.10473845
4.7673135 0.10157845
4.7677536 0.098499332
4.7681936 0.095501943
4.7686337 0.092587135
4.7690738 0.089755755
4.7695139 0.087008653
4.769954 0.084335777
4.7703941 0.081706059
4.7708342 0.079119574
4.7712743 0.076578605
4.7717143 0.074085437
4.7721544 0.071642352
4.7725945 0.069251633
4.7730346 0.066915566
4.7734747 0.064636432
4.7739148 0.062416516
4.7743549 0.0602581
4.774795 0.058163469
4.775235 0.056134906
4.7756751 0.054174694
4.7761152 0.052285116
4.7765553 0.050468457
4.7769954 0.048726999
4.7774355 0.047063026
4.7778756 0.045471215
4.7783157 0.043907201
4.7787558 0.042365405
4.7791958 0.040848209
4.7796359 0.039357995
4.780076 0.037897147
4.7805161 0.036468044
4.7809562 0.035073071
4.7813963 0.033714608
4.7818364 0.032395038
4.7822765 0.031116742
4.7827165 0.029882104
4.7831566 0.028693504
4.7835967 0.027553326
4.7840368 0.02646395
4.7844769 0.02542776
4.784917 0.024447137
4.7853571 0.023524463
4.7857972 0.022659684
4.7862372 0.021816114
4.7866773 0.020982115
4.7871174 0.020159523
4.7875575 0.019350173
4.7879976 0.018555901
4.7884377 0.017778542
4.7888778 0.017019932
4.7893179 0.016281906
4.789758 0.0155663
4.790198 0.01487495
4.7906381 0.01420969
4.7910782 0.013572357
4.7915183 0.012964786
4.7919584 0.012388812
4.7923985 0.011846272
4.7928386 0.011339
4.7932787 0.010868832
4.7937187 0.010437404
4.7941588 0.010023645
4.7945989 0.0096132674
4.795039 0.0092074315
4.7954791 0.008807298
4.7959192 0.0084140272
4.7963593 0.0080287798
4.7967994 0.007652716
4.7972394 0.0072869965
4.7976795 0.0069327816
4.7981196 0.0065912317
4.7985597 0.0062635075
4.7989998 0.0059507693
4.7994399 0.0056541776
4.79988 0.0053748928
4.8003201 0.0051140755
4.8007602 0.004872886
4.8012002 0.0046524848
4.8016403 0.0044540325
4.8020804 0.0042693369
4.8025205 0.0040858578
4.8029606 0.0039041044
4.8034007 0.003724687
4.8038408 0.003548216
4.8042809 0.003375302
4.8047209 0.0032065554
4.805161 0.0030425866
4.8056011 0.002884006
4.8060412 0.0027314242
4.8064813 0.0025854515
4.8069214 0.0024466984
4.8073615 0.0023157754
4.8078016 0.002193293
4.8082416 0.0020798614
4.8086817 0.0019760913
4.8091218 0.0018825931
4.8095619 0.0017999771
4.810002 0.0017260834
4.8104421 0.0016535563
4.8108822 0.0015821771
4.8113223 0.0015121887
4.8117624 0.0014438342
4.8122024 0.0013773563
4.8126425 0.0013129981
4.8130826 0.0012510026
4.8135227 0.0011916126
4.8139628 0.0011350712
4.8144029 0.0010816213
4.814843 0.0010315059
4.8152831 0.00098496791
4.8157231 0.00094225027
4.8161632 0.00090359596
4.8166033 0.00086924794
4.8170434 0.00083944915
4.8174835 0.00081444255
4.8179236 0.00079404173
4.8183637 0.00077594983
4.8188038 0.00075979716
4.8192438 0.00074559302
4.8196839 0.00073334668
4.820124 0.00072306742
4.8205641 0.00071476452
4.8210042 0.00070844728
4.8214443 0.00070412497
4.8218844 0.00070180687
4.8223245 0.00070150226
4.8227646 0.00070322044
4.8232046 0.00070697068
4.8236447 0.00071276226
4.8240848 0.00072060447
4.8245249 0.00073050659
4.824965 0.0007424779
4.8254051 0.00075652769
4.8258452 0.0007727974
4.8262853 0.00079312395
4.8267253 0.0008179252
4.8271654 0.0008469834
4.8276055 0.00088008079
4.8280456 0.00091699961
4.8284857 0.00095752212
4.8289258 0.0010014306
4.8293659 0.0010485072
4.829806 0.0010985342
4.830246 0.0011512939
4.8306861 0.0012065685
4.8311262 0.0012641403
4.8315663 0.0013237915
4.8320064 0.0013853043
4.8324465 0.0014484611
4.8328866 0.0015130439
4.8333267 0.0015788352
4.8337668 0.0016456895
4.8342068 0.0017194203
4.8346469 0.0018034081
4.835087 0.0018970831
4.8355271 0.0019998753
4.8359672 0.002111215
4.8364073 0.0022305323
4.8368474 0.0023572573
4.8372875 0.0024908203
4.8377275 0.0026306513
4.8381676 0.0027761805
4.8386077 0.002926838
4.8390478 0.003082054
4.8394879 0.0032412587
4.839928 0.0034038822
4.8403681 0.0035693546
4.8408082 0.0037371061
4.8412482 0.0039065669
4.8416883 0.004077167
4.8421284 0.0042573971
4.8425685 0.0044584824
4.8430086 0.0046793817
4.8434487 0.0049189914
4.8438888 0.0051762077
4.8443289 0.0054499269
4.844769 0.0057390452
4.845209 0.006042459
4.8456491 0.0063590644
4.8460892 0.0066877577
4.8465293 0.0070274353
4.8469694 0.0073769933
4.8474095 0.007735328
4.8478496 0.0081013357
4.8482897 0.0084739126
4.8487297 0.0088519551
4.8491698 0.0092343593
4.8496099 0.0096200215
4.85005 0.010017563
4.8504901 0.010451236
4.8509302 0.010920643
4.8513703 0.011424012
4.8518104 0.011959567
4.8522505 0.012525534
4.8526905 0.013120138
4.8531306 0.013741606
4.8535707 0.014388163
4.8540108 0.015058035
4.8544509 0.015749447
4.854891 0.016460625
4.8553311 0.017189795
4.8557712 0.017935183
4.8562112 0.018695014
4.8566513 0.019467514
4.8570914 0.020250908
4.8575315 0.021043423
4.8579716 0.021850809
4.8584117 0.022711083
4.8588518 0.023627796
4.8592919 0.024598598
4.8597319 0.02562114
4.860172 0.026693072
4.8606121 0.027812044
4.8610522 0.028975706
4.8614923 0.030181708
4.8619324 0.0314277
4.8623725 0.032711332
4.8628126 0.034030254
4.8632527 0.035382117
4.8636927 0.036764571
4.8641328 0.038175265
4.8645729 0.03961185
4.865013 0.041071976
4.8654531 0.042553293
4.8658932 0.044056937
4.8663333 0.045625598
4.8667734 0.047270743
4.8672134 0.048990036
4.8676535 0.050781139
4.8680936 0.052641715
4.8685337 0.054569428
4.8689738 0.05656194
4.8694139 0.058616915
4.869854 0.060732016
4.8702941 0.062904905
4.8707341 0.065133245
4.8711742 0.067414701
4.8716143 0.069746934
4.8720544 0.072127608
4.8724945 0.074554386
4.8729346 0.07702493
4.8733747 0.079536904
4.8738148 0.082088438
4.8742549 0.084707775
4.8746949 0.08741189
4.875135 0.090199732
4.8755751 0.093070249
4.8760152 0.096022391
4.8764553 0.099055108
4.8768954 0.10216735
4.8773355 0.10535806
4.8777756 0.10862619
4.8782156 0.11197069
4.8786557 0.11539052
4.8790958 0.11888461
4.8795359 0.12245192
4.879976 0.12609139
4.8804161 0.12980198
4.8808562 0.13358264
4.8812963 0.13743231
4.8817363 0.14134994
4.8821764 0.14533385
4.8826165 0.1493842
4.8830566 0.15350312
4.8834967 0.15769273
4.8839368 0.16195517
4.8843769 0.16629258
4.884817 0.17070708
4.8852571 0.1752008
4.8856971 0.17977588
4.8861372 0.18443445
4.8865773 0.18917864
4.8870174 0.19401058
4.8874575 0.1989324
4.8878976 0.20394624
4.8883377 0.20905422
4.8887778 0.21425849
4.8892178 0.21956116
4.8896579 0.22496438
4.890098 0.23044939
4.8905381 0.23596708
4.8909782 0.24151831
4.8914183 0.24710644
4.8918584 0.25273478
4.8922985 0.25840667
4.8927385 0.26412545
4.8931786 0.26989444
4.8936187 0.27571698
4.8940588 0.2815964
4.8944989 0.28753602
4.894939 0.29353919
4.8953791 0.29960923
4.8958192 0.30574949
4.8962593 0.31196327
4.8966993 0.31825393
4.8971394 0.32462479
4.8975795 0.33107919
4.8980196 0.33761175
4.8984597 0.34417999
4.8988998 0.35077497
4.8993399 0.35739337
4.89978 0.3640319
4.90022 0.37068724
4.9006601 0.37735611
4.9011002 0.38403518
4.9015403 0.39072117
4.9019804 0.39741077
4.9024205 0.40410067
4.9028606 0.41078757
4.9033007 0.41746816
4.9037407 0.42413915
4.9041808 0.43079723
4.9046209 0.43743909
4.905061 0.44406144
4.9055011 0.45066097
4.9059412 0.45723498
4.9063813 0.46378842
4.9068214 0.47032362
4.9072615 0.4768411
4.9077015 0.4833414
4.9081416 0.48982505
4.9085817 0.4962926
4.9090218 0.50274457
4.9094619 0.50918149
4.909902 0.51560392
4.9103421 0.52201237
4.9107822 0.52840739
4.9112222 0.53478951
4.9116623 0.54115927
4.9121024 0.54751719
4.9125425 0.55386383
4.9129826 0.56019971
4.9134227 0.56652536
4.9138628 0.57283905
4.9143029 0.57902539
4.9147429 0.58502614
4.915183 0.59085052
4.9156231 0.59650771
4.9160632 0.60200691
4.9165033 0.60735731
4.9169434 0.61256812
4.9173835 0.61764852
4.9178236 0.62260771
4.9182637 0.62745489
4.9187037 0.63219925
4.9191438 0.63685
4.9195839 0.64141632
4.920024 0.64590741
4.9204641 0.65033246
4.9209042 0.65470068
4.9213443 0.65902125
4.9217844 0.66330338
4.9222244 0.66746873
4.9226645 0.67142177
4.9231046 0.67516775
4.9235447 0.67871208
4.9239848 0.68206018
4.9244249 0.68521746
4.924865 0.68818931
4.9253051 0.69098116
4.9257451 0.6935984
4.9261852 0.69604645
4.9266253 0.69833072
4.9270654 0.70045662
4.9275055 0.70242955
4.9279456 0.70425493
4.9283857 0.70593816
4.9288258 0.70748465
4.9292659 0.70889981
4.9297059 0.71018906
4.930146 0.7113408
4.9305861 0.71231746
4.9310262 0.71311651
4.9314663 0.71373694
4.9319064 0.71417779
4.9323465 0.71443807
4.9327866 0.71451679
4.9332266 0.71441299
4.9336667 0.71412567
4.9341068 0.71365385
4.9345469 0.71299656
4.934987 0.71215281
4.9354271 0.71112163
4.9358672 0.70990202
4.9363073 0.70849301
4.9367473 0.70689362
4.9371874 0.70510286
4.9376275 0.70311976
4.9380676 0.70095942
4.9385077 0.69869297
4.9389478 0.69632307
4.9393879 0.69384279
4.939828 0.69124523
4.9402681 0.68852347
4.9407081 0.68567062
4.9411482 0.68267976
4.9415883 0.67954398
4.9420284 0.67625636
4.9424685 0.67281001
4.9429086 0.66919801
4.9433487 0.66541345
4.9437888 0.66144942
4.9442288 0.65729901
4.9446689 0.65295531
4.945109 0.64841141
4.9455491 0.64366041
4.9459892 0.63870932
4.9464293 0.63369957
4.9468694 0.62866355
4.9473095 0.6235935
4.9477495 0.61848164
4.9481896 0.61332019
4.9486297 0.6081014
4.9490698 0.60281748
4.9495099 0.59746067
4.94995 0.59202319
4.9503901 0.58649728
4.9508302 0.58087516
4.9512703 0.57514906
4.9517103 0.56931121
4.9521504 0.56335384
4.9525905 0.55726917
4.9530306 0.55104944
4.9534707 0.54468688
4.9539108 0.53817588
4.9543509 0.5316027
4.954791 0.52501655
4.955231 0.5184191
4.9556711 0.51181205
4.9561112 0.50519707
4.9565513 0.49857585
4.9569914 0.49195007
4.9574315 0.48532141
4.9578716 0.47869155
4.9583117 0.47206218
4.9587518 0.46543498
4.9591918 0.45881164
4.9596319 0.45219383
4.960072 0.44558323
4.9605121 0.43898154
4.9609522 0.43239043
4.9613923 0.42581159
4.9618324 0.4192467
4.9622725 0.41269116
4.9627125 0.40613891
4.9631526 0.39959027
4.9635927 0.39304554
4.9640328 0.38650503
4.9644729 0.37996906
4.964913 0.37343791
4.9653531 0.36691192
4.9657932 0.36039138
4.9662332 0.3538766
4.9666733 0.3473679
4.9671134 0.34086558
4.9675535 0.33436995
4.9679936 0.32788132
4.9684337 0.3214
4.9688738 0.31492629
4.9693139 0.30846051
4.969754 0.30200296
4.970194 0.29559084
4.9706341 0.28930209
4.9710742 0.28313381
4.9715143 0.27708012
4.9719544 0.27113516
4.9723945 0.26529309
4.9728346 0.25954804
4.9732747 0.25389415
4.9737147 0.24832557
4.9741548 0.24283643
4.9745949 0.23742088
4.975035 0.23207307
4.9754751 0.22678713
4.9759152 0.2215572
4.9763553 0.21637743
4.9767954 0.21124196
4.9772354 0.20614493
4.9776755 0.20108049
4.9781156 0.19605458
4.9785557 0.19111457
4.9789958 0.18626527
4.9794359 0.18150572
4.979876 0.17683491
4.9803161 0.17225189
4.9807562 0.16775566
4.9811962 0.16334526
4.9816363 0.15901971
4.9820764 0.15477802
4.9825165 0.15061923
4.9829566 0.14654234
4.9833967 0.14254639
4.9838368 0.1386304
4.9842769 0.13479339
4.9847169 0.13103438
4.985157 0.12735239
4.9855971 0.12374645
4.9860372 0.12021429
4.9864773 0.1167433
4.9869174 0.11333175
4.9873575 0.10998125
4.9877976 0.10669339
4.9882376 0.10346977
4.9886777 0.100312
4.9891178 0.097221669
4.9895579 0.09420038
4.989998 0.091249734
4.9904381 0.088371329
4.9908782 0.085566766
4.9913183 0.082837644
4.9917584 0.080185564
4.9921984 0.077612123
4.9926385 0.075118923
4.9930786 0.072707564
4.9935187 0.070379644
4.9939588 0.068135723
4.9943989 0.065940856
4.994839 0.063779126
4.9952791 0.061652975
4.9957191 0.059564845
4.9961592 0.057517176
4.9965993 0.055512409
4.9970394 0.053552987
4.9974795 0.05164135
4.9979196 0.04977994
4.9983597 0.047971199
4.9987998 0.046217567
4.9992398 0.044521486
4.9996799 0.042885397
5.00012 0.041311742
5.0005601 0.039802961
5.0010002 0.038361498
5.0014403 0.036989792
5.0018804 0.035690284
5.0023205 0.034434924
5.0027606 0.033195057
5.0032006 0.031972903
5.0036407 0.030770679
5.0040808 0.029590606
5.0045209 0.028434901
5.004961 0.027305783
5.0054011 0.026205472
5.0058412 0.025136186
5.0062813 0.024100143
5.0067213 0.023099564
5.0071614 0.022136666
5.0076015 0.021213668
5.0080416 0.020332789
5.0084817 0.019496248
5.0089218 0.018706264
5.0093619 0.017965055
5.009802 0.017274841
5.010242 0.016622079
5.0106821 0.01597613
5.0111222 0.015337598
5.0115623 0.014708064
5.0120024 0.014089111
5.0124425 0.013482322
5.0128826 0.01288928
5.0133227 0.012311567
5.0137628 0.011750766
5.0142028 0.011208461
5.0146429 0.010686234
5.015083 0.010185667
5.0155231 0.0097083436
5.0159632 0.0092558465
5.0164033 0.0088297584
5.0168434 0.008431662
5.0172835 0.0080631402
5.0177235 0.0077257758
5.0181636 0.0074152257
5.0186037 0.0071087542
5.0190438 0.0068047751
5.0194839 0.0065042419
5.019924 0.0062081079
5.0203641 0.0059173264
5.0208042 0.0056328508
5.0212442 0.0053556346
5.0216843 0.005086631
5.0221244 0.0048267934
5.0225645 0.0045770752
5.0230046 0.0043384297
5.0234447 0.0041118104
5.0238848 0.0038981706
5.0243249 0.0036984636
5.024765 0.0035136428
5.025205 0.0033446616
5.0256451 0.0031924734
5.0260852 0.0030564971
5.0265253 0.0029238178
5.0269654 0.0027917112
5.0274055 0.0026606775
5.0278456 0.002531217
5.0282857 0.0024038297
5.0287257 0.0022790159
5.0291658 0.0021572757
5.0296059 0.0020391095
5.030046 0.0019250172
5.0304861 0.0018154992
5.0309262 0.0017110557
5.0313663 0.0016121867
5.0318064 0.0015193925
5.0322464 0.0014331733
5.0326865 0.0013540293
5.0331266 0.0012824607
5.0335667 0.0012189676
5.0340068 0.0011638442
5.0344469 0.0011113503
5.034887 0.0010588611
5.0353271 0.0010066088
5.0357672 0.00095482602
5.0362072 0.00090374505
5.0366473 0.00085359832
5.0370874 0.00080461826
5.0375275 0.00075703727
5.0379676 0.00071108777
5.0384077 0.00066700218
5.0388478 0.0006250129
5.0392879 0.00058535234
5.0397279 0.00054825292
5.040168 0.00051394706
5.0406081 0.00048266716
5.0410482 0.00045464563
5.0414883 0.0004301149
5.0419284 0.00040930693
5.0423685 0.0003903034
5.0428086 0.00037121419
5.0432486 0.00035213589
5.0436887 0.00033316511
5.0441288 0.00031439844
5.0445689 0.00029593247
5.045009 0.0002778638
5.0454491 0.00026028903
5.0458892 0.00024330475
5.0463293 0.00022700756
5.0467694 0.00021149405
5.0472094 0.00019686083
5.0476495 0.00018320448
5.0480896 0.00017062161
5.0485297 0.00015920881
5.0489698 0.00014906268
5.0494099 0.00014027981
5.04985 0.00013295679
5.0502901 0.00012662814
5.0507301 0.00012026751
5.0511702 0.00011388361
5.0516103 0.00010751258
5.0520504 0.00010119057
5.0524905 9.4953716e-05
5.0529306 8.8838159e-05
5.0533707 8.2880041e-05
5.0538108 7.7115505e-05
5.0542509 7.1580693e-05
5.0546909 6.6311745e-05
5.055131 6.1344805e-05
5.0555711 5.6716013e-05
5.0560112 5.2461512e-05
5.0564513 4.8617443e-05
5.0568914 4.5219948e-05
5.0573315 4.2305169e-05
5.0577716 3.9909247e-05
5.0582116 3.7950618e-05
5.0586517 3.6007283e-05
5.0590918 3.4048453e-05
5.0595319 3.2086319e-05
5.059972 3.0133071e-05
5.0604121 2.8200898e-05
5.0608522 2.6301991e-05
5.0612923 2.444854e-05
5.0617323 2.2652735e-05
5.0621724 2.0926766e-05
5.0626125 1.9282823e-05
5.0630526 1.7733096e-05
5.0634927 1.6289775e-05
5.0639328 1.4965051e-05
5.0643729 1.3771112e-05
5.064813 1.272015e-05
5.0652531 1.1824355e-05
5.0656931 1.1095915e-05
5.0661332 1.0529052e-05
5.0665733 9.9852187e-06
5.0670134 9.4357317e-06
5.0674535 8.8842136e-06
5.0678936 8.3342875e-06
5.0683337 7.7895765e-06
5.0687738 7.2537036e-06
5.0692138 6.7302919e-06
5.0696539 6.2229645e-06
5.070094 5.7353444e-06
5.0705341 5.2710547e-06
5.0709742 4.8337184e-06
5.0714143 4.4269586e-06
5.0718544 4.0543984e-06
5.0722945 3.7196608e-06
5.0727345 3.4263688e-06
5.0731746 3.1781457e-06
5.0736147 2.9786143e-06
5.0740548 2.8299726e-06
5.0744949 2.6983573e-06
5.074935 2.5686254e-06
5.0753751 2.4414877e-06
5.0758152 2.3176548e-06
5.0762553 2.1978376e-06
5.0766953 2.0827468e-06
5.0771354 1.9730931e-06
5.0775755 1.8695872e-06
5.0780156 1.7729401e-06
5.0784557 1.6838622e-06
5.0788958 1.6030646e-06
5.0793359 1.5312578e-06
5.079776 1.4691526e-06
5.080216 1.4174598e-06
5.0806561 1.3768901e-06
5.0810962 1.3481543e-06
5.0815363 1.3319631e-06
5.0819764 1.3290279e-06
5.0824165 1.3404268e-06
5.0828566 1.366148e-06
5.0832967 1.4053812e-06
5.0837367 1.4573161e-06
5.0841768 1.5211427e-06
5.0846169 1.5960506e-06
5.085057 1.6812297e-06
5.0854971 1.7758697e-06
5.0859372 1.8791604e-06
5.0863773 1.9902917e-06
5.0868174 2.1084532e-06
5.0872575 2.2328347e-06
5.0876975 2.3626261e-06
5.0881376 2.4970171e-06
5.0885777 2.6351976e-06
5.0890178 2.7763572e-06
5.0894579 2.9196858e-06
5.089898 3.0643732e-06
5.0903381 3.2298709e-06
5.0907782 3.4505298e-06
5.0912182 3.7232418e-06
5.0916583 4.0441092e-06
5.0920984 4.4092343e-06
5.0925385 4.8147194e-06
5.0929786 5.2566669e-06
5.0934187 5.7311791e-06
5.0938588 6.2343582e-06
5.0942989 6.7623067e-06
5.0947389 7.3111269e-06
5.095179 7.876921e-06
5.0956191 8.4557914e-06
5.0960592 9.0438405e-06
5.0964993 9.6371704e-06
5.0969394 1.0231884e-05
5.0973795 1.0824083e-05
5.0978196 1.1409869e-05
5.0982597 1.2028262e-05
5.0986997 1.2824327e-05
5.0991398 1.3798803e-05
5.0995799 1.4938651e-05
5.10002 1.6230832e-05
5.1004601 1.7662309e-05
5.1009002 1.9220042e-05
5.1013403 2.0890993e-05
5.1017804 2.2662123e-05
5.1022204 2.4520394e-05
5.1026605 2.6452767e-05
5.1031006 2.8446204e-05
5.1035407 3.0487665e-05
5.1039808 3.2564113e-05
5.1044209 3.4662509e-05
5.104861 3.6769813e-05
5.1053011 3.8872989e-05
5.1057411 4.0958996e-05
5.1061812 4.3077657e-05
5.1066213 4.5684199e-05
5.1070614 4.8840416e-05
5.1075015 5.2507922e-05
5.1079416 5.6648331e-05
5.1083817 6.122326e-05
5.1088218 6.6194323e-05
5.1092619 7.1523134e-05
5.1097019 7.717131e-05
5.110142 8.3100465e-05
5.1105821 8.9272213e-05
5.1110222 9.5648171e-05
5.1114623 0.00010218995
5.1119024 0.00010885917
5.1123425 0.00011561745
5.1127826 0.00012242639
5.1132226 0.00012924762
5.1136627 0.00013604275
5.1141028 0.00014282699
5.1145429 0.00015074853
5.114983 0.00016020816
5.1154231 0.00017110389
5.1158632 0.00018333378
5.1163033 0.00019679586
5.1167433 0.00021138817
5.1171834 0.00022700873
5.1176235 0.00024355559
5.1180636 0.00026092679
5.1185037 0.00027902036
5.1189438 0.00029773434
5.1193839 0.00031696676
5.119824 0.00033661567
5.1202641 0.00035657909
5.1207041 0.00037675506
5.1211442 0.00039704163
5.1215843 0.00041733682
5.1220244 0.00043754431
5.1224645 0.00045991859
5.1229046 0.00048619419
5.1233447 0.00051612729
5.1237848 0.00054947408
5.1242248 0.00058599077
5.1246649 0.00062543354
5.125105 0.00066755858
5.1255451 0.00071212209
5.1259852 0.00075888026
5.1264253 0.00080758929
5.1268654 0.00085800536
5.1273055 0.00090988466
5.1277455 0.0009629834
5.1281856 0.0010170578
5.1286257 0.0010718639
5.1290658 0.0011271581
5.1295059 0.0011826965
5.129946 0.0012382353
5.1303861 0.0012970283
5.1308262 0.0013646532
5.1312663 0.0014406911
5.1317063 0.0015246208
5.1321464 0.0016159212
5.1325865 0.0017140711
5.1330266 0.0018185494
5.1334667 0.0019288348
5.1339068 0.0020444062
5.1343469 0.0021647426
5.134787 0.0022893226
5.135227 0.0024176252
5.1356671 0.0025491291
5.1361072 0.0026833133
5.1365473 0.0028196565
5.1369874 0.0029576376
5.1374275 0.0030967355
5.1378676 0.003236429
5.1383077 0.0033803181
5.1387477 0.0035414624
5.1391878 0.0037199965
5.1396279 0.0039149344
5.140068 0.0041252902
5.1405081 0.0043500781
5.1409482 0.0045883121
5.1413883 0.0048390062
5.1418284 0.0051011746
5.1422685 0.0053738314
5.1427085 0.0056559906
5.1431486 0.0059466663
5.1435887 0.0062448727
5.1440288 0.0065496237
5.1444689 0.0068599335
5.144909 0.0071748162
5.1453491 0.0074932858
5.1457892 0.0078143564
5.1462292 0.0081405875
5.1466693 0.0084956521
5.1471094 0.0088827728
5.1475495 0.009300327
5.1479896 0.0097466923
5.1484297 0.010220246
5.1488698 0.010719366
5.1493099 0.01124243
5.1497499 0.011787815
5.15019 0.012353898
5.1506301 0.012939058
5.1510702 0.013541671
5.1515103 0.014160116
5.1519504 0.014792769
5.1523905 0.015438009
5.1528306 0.016094212
5.1532707 0.016759756
5.1537107 0.01743302
5.1541508 0.01811414
5.1545909 0.01883606
5.155031 0.019610067
5.1554711 0.020433913
5.1559112 0.021305349
5.1563513 0.022222127
5.1567914 0.023181997
5.1572314 0.024182712
5.1576715 0.025222022
5.1581116 0.026297679
5.1585517 0.027407434
5.1589918 0.028549038
5.1594319 0.029720243
5.159872 0.0309188
5.1603121 0.032142461
5.1607522 0.033388976
5.1611922 0.034656097
5.1616323 0.035941575
5.1620724 0.03724331
5.1625125 0.038593834
5.1629526 0.040017477
5.1633927 0.04151181
5.1638328 0.043074403
5.1642729 0.044702828
5.1647129 0.046394655
5.165153 0.048147456
5.1655931 0.0499588
5.1660332 0.05182626
5.1664733 0.053747406
5.1669134 0.055719808
5.1673535 0.057741039
5.1677936 0.059808668
5.1682336 0.061920267
5.1686737 0.064073406
5.1691138 0.066265657
5.1695539 0.06849459
5.169994 0.070757776
5.1704341 0.073073814
5.1708742 0.075474551
5.1713143 0.077958926
5.1717544 0.080525434
5.1721944 0.083172569
5.1726345 0.085898826
5.1730746 0.088702699
5.1735147 0.091582683
5.1739548 0.094537273
5.1743949 0.097564962
5.174835 0.10066425
5.1752751 0.10383362
5.1757151 0.10707157
5.1761552 0.11037661
5.1765953 0.11374722
5.1770354 0.11718189
5.1774755 0.12067912
5.1779156 0.12423741
5.1783557 0.12785855
5.1787958 0.13155262
5.1792358 0.13532151
5.1796759 0.1391664
5.180116 0.14308848
5.1805561 0.14708892
5.1809962 0.15116891
5.1814363 0.15532962
5.1818764 0.15957223
5.1823165 0.16389793
5.1827566 0.16830789
5.1831966 0.1728033
5.1836367 0.17738534
5.1840768 0.18205518
5.1845169 0.18681401
5.184957 0.191663
5.1853971 0.19660334
5.1858372 0.2016362
5.1862773 0.20675434
5.1867173 0.21190588
5.1871574 0.21708687
5.1875975 0.2223035
5.1880376 0.22756195
5.1884777 0.23286841
5.1889178 0.23822907
5.1893579 0.24365009
5.189798 0.24913768
5.190238 0.254698
5.1906781 0.26033725
5.1911182 0.26606161
5.1915583 0.27187726
5.1919984 0.27779038
5.1924385 0.28380717
5.1928786 0.28993379
5.1933187 0.29617644
5.1937588 0.3025413
5.1941988 0.30902934
5.1946389 0.31555394
5.195079 0.32208226
5.1955191 0.32861413
5.1959592 0.33514942
5.1963993 0.34168795
5.1968394 0.34822959
5.1972795 0.35477416
5.1977195 0.36132153
5.1981596 0.36787152
5.1985997 0.374424
5.1990398 0.3809788
5.1994799 0.38753577
5.19992 0.39409475
5.2003601 0.40065559
5.2008002 0.40721814
5.2012402 0.41378223
5.2016803 0.42034773
5.2021204 0.42691448
5.2025605 0.43348575
5.2030006 0.44006337
5.2034407 0.44664658
5.2038808 0.45323458
5.2043209 0.45982661
5.204761 0.4664219
5.205201 0.47301965
5.2056411 0.4796191
5.2060812 0.48621947
5.2065213 0.49281998
5.2069614 0.49941985
5.2074015 0.50601832
5.2078416 0.51261459
5.2082817 0.5192079
5.2087217 0.52579747
5.2091618 0.53238252
5.2096019 0.53896227
5.210042 0.54553595
5.2104821 0.5520395
5.2109222 0.55838244
5.2113623 0.56457226
5.2118024 0.5706174
5.2122424 0.57652631
5.2126825 0.58230745
5.2131226 0.58796926
5.2135627 0.5935202
5.2140028 0.59896872
5.2144429 0.60432327
5.214883 0.6095923
5.2153231 0.61478427
5.2157632 0.61990761
5.2162032 0.62497079
5.2166433 0.62998225
5.2170834 0.63495045
5.2175235 0.63988384
5.2179636 0.64479086
5.2184037 0.64963295
5.2188438 0.65427856
5.2192839 0.65872461
5.2197239 0.66297707
5.220164 0.6670419
5.2206041 0.67092507
5.2210442 0.67463254
5.2214843 0.67817029
5.2219244 0.68154429
5.2223645 0.68476049
5.2228046 0.68782487
5.2232446 0.6907434
5.2236847 0.69352203
5.2241248 0.69616675
5.2245649 0.69868351
5.225005 0.70107828
5.2254451 0.70335704
5.2258852 0.70552574
5.2263253 0.70758166
5.2267654 0.70947566
5.2272054 0.7111983
5.2276455 0.71274866
5.2280856 0.71412584
5.2285257 0.71532891
5.2289658 0.71635698
5.2294059 0.71720914
5.229846 0.71788446
5.2302861 0.71838204
5.2307261 0.71870097
5.2311662 0.71884034
5.2316063 0.71879924
5.2320464 0.71857676
5.2324865 0.71817198
5.2329266 0.717584
5.2333667 0.7168119
5.2338068 0.71585478
5.2342468 0.7147168
5.2346869 0.71347424
5.235127 0.71214637
5.2355671 0.71072469
5.2360072 0.70920067
5.2364473 0.70756579
5.2368874 0.70581153
5.2373275 0.70392936
5.2377676 0.70191077
5.2382076 0.69974722
5.2386477 0.69743021
5.2390878 0.69495121
5.2395279 0.6923017
5.239968 0.68947315
5.2404081 0.68645705
5.2408482 0.68324488
5.2412883 0.6798281
5.2417283 0.67619821
5.2421684 0.67234777
5.2426085 0.66838728
5.2430486 0.66439353
5.2434887 0.66036519
5.2439288 0.65630091
5.2443689 0.65219933
5.244809 0.64805912
5.245249 0.64387892
5.2456891 0.63965739
5.2461292 0.63539318
5.2465693 0.63108494
5.2470094 0.62673133
5.2474495 0.622331
5.2478896 0.6178826
5.2483297 0.61338479
5.2487698 0.60883622
5.2492098 0.60423554
5.2496499 0.5995814
5.25009 0.59487246
5.2505301 0.59010526
5.2509702 0.5852806
5.2514103 0.58040554
5.2518504 0.57548717
5.2522905 0.57053259
5.2527305 0.56554889
5.2531706 0.56054317
5.2536107 0.55552251
5.2540508 0.550494
5.2544909 0.54546475
5.254931 0.54044184
5.2553711 0.53543237
5.2558112 0.53044343
5.2562513 0.52548212
5.2566913 0.52055552
5.2571314 0.51567072
5.2575715 0.51083483
5.2580116 0.50605493
5.2584517 0.50134369
5.2588918 0.4967188
5.2593319 0.49217852
5.259772 0.48772006
5.260212 0.48334065
5.2606521 0.47903748
5.2610922 0.47480779
5.2615323 0.47064879
5.2619724 0.46655768
5.2624125 0.46253169
5.2628526 0.45856804
5.2632927 0.45466393
5.2637327 0.45081658
5.2641728 0.44702321
5.2646129 0.44328103
5.265053 0.43958726
5.2654931 0.43593911
5.2659332 0.4323338
5.2663733 0.42879119
5.2668134 0.42543448
5.2672535 0.42227732
5.2676935 0.41931339
5.2681336 0.41653636
5.2685737 0.4139399
5.2690138 0.41151767
5.2694539 0.40926334
5.269894 0.40717059
5.2703341 0.40523309
5.2707742 0.4034445
5.2712142 0.40179849
5.2716543 0.40028874
5.2720944 0.39890891
5.2725345 0.39765267
5.2729746 0.39651369
5.2734147 0.39548564
5.2738548 0.39456219
5.2742949 0.39373973
5.2747349 0.39305246
5.275175 0.39251399
5.2756151 0.39212629
5.2760552 0.39189133
5.2764953 0.39181109
5.2769354 0.39188754
5.2773755 0.39212265
5.2778156 0.39251839
5.2782557 0.39307675
5.2786957 0.39379969
5.2791358 0.39468918
5.2795759 0.3957472
5.280016 0.39697572
5.2804561 0.39837672
5.2808962 0.39995216
5.2813363 0.40170402
5.2817764 0.40363428
5.2822164 0.40574382
5.2826565 0.4079505
5.2830966 0.41020901
5.2835367 0.41252917
5.2839768 0.41492079
5.2844169 0.4173937
5.284857 0.4199577
5.2852971 0.42262263
5.2857371 0.42539829
5.2861772 0.42829451
5.2866173 0.4313211
5.2870574 0.43448789
5.2874975 0.43780469
5.2879376 0.44128132
5.2883777 0.4449276
5.2888178 0.44875334
5.2892579 0.45276837
5.2896979 0.45698251
5.290138 0.46140556
5.2905781 0.46595698
5.2910182 0.47052116
5.2914583 0.47509741
5.2918984 0.47968558
5.2923385 0.48428553
5.2927786 0.4888971
5.2932186 0.49352015
5.2936587 0.49815454
5.2940988 0.50280012
5.2945389 0.50745674
5.294979 0.51212425
5.2954191 0.51680251
5.2958592 0.52149136
5.2962993 0.52619067
5.2967393 0.53090029
5.2971794 0.53562007
5.2976195 0.54034986
5.2980596 0.54508951
5.2984997 0.5498434
5.2989398 0.5546217
5.2993799 0.55942202
5.29982 0.5642413
5.3002601 0.56907651
5.3007001 0.5739246
5.3011402 0.57878253
5.3015803 0.58364724
5.3020204 0.5885157
5.3024605 0.59338486
5.3029006 0.59825167
5.3033407 0.6031131
5.3037808 0.60796608
5.3042208 0.61280759
5.3046609 0.61763458
5.305101 0.62244399
5.3055411 0.62723279
5.3059812 0.63199793
5.3064213 0.63671445
5.3068614 0.64126895
5.3073015 0.64565268
5.3077415 0.64987393
5.3081816 0.65394096
5.3086217 0.65786205
5.3090618 0.66164547
5.3095019 0.66529949
5.309942 0.6688324
5.3103821 0.67225245
5.3108222 0.67556792
5.3112623 0.6787871
5.3117023 0.68191824
5.3121424 0.68496962
5.3125825 0.68794953
5.3130226 0.69086622
5.3134627 0.69372798
5.3139028 0.69654307
5.3143429 0.69930939
5.314783 0.70190288
5.315223 0.70428891
5.3156631 0.70647232
5.3161032 0.70845795
5.3165433 0.71025064
5.3169834 0.71185524
5.3174235 0.71327659
5.3178636 0.71451953
5.3183037 0.71558889
5.3187437 0.71648953
5.3191838 0.71722628
5.3196239 0.71780399
5.320064 0.7182275
5.3205041 0.71850165
5.3209442 0.71863127
5.3213843 0.71862122
5.3218244 0.71847633
5.3222645 0.71820127
5.3227045 0.71778837
5.3231446 0.71722902
5.3235847 0.71652001
5.3240248 0.71565812
5.3244649 0.71464014
5.324905 0.71346286
5.3253451 0.71212307
5.3257852 0.71061755
5.3262252 0.70894309
5.3266653 0.70709647
5.3271054 0.70507449
5.3275455 0.70287392
5.3279856 0.70049156
5.3284257 0.69792419
5.3288658 0.6951686
5.3293059 0.69222158
5.3297459 0.6890799
5.330186 0.68574037
5.3306261 0.6822707
5.3310662 0.67875125
5.3315063 0.67517277
5.3319464 0.67152579
5.3323865 0.66780081
5.3328266 0.66398836
5.3332667 0.66007895
5.3337067 0.65606311
5.3341468 0.65193136
5.3345869 0.6476742
5.335027 0.64328216
5.3354671 0.63874576
5.3359072 0.63405552
5.3363473 0.62920195
5.3367874 0.62417557
5.3372274 0.61896691
5.3376675 0.61356647
5.3381076 0.60796478
5.3385477 0.60220882
5.3389878 0.59643219
5.3394279 0.59064089
5.339868 0.58483467
5.3403081 0.57901329
5.3407481 0.57317649
5.3411882 0.56732404
5.3416283 0.56145569
5.3420684 0.5555712
5.3425085 0.54967031
5.3429486 0.54375279
5.3433887 0.5378184
5.3438288 0.53186687
5.3442689 0.52589798
5.3447089 0.51991148
5.345149 0.51390711
5.3455891 0.50788464
5.3460292 0.50184382
5.3464693 0.49578206
5.3469094 0.48968928
5.3473495 0.48356773
5.3477896 0.47742133
5.3482296 0.47125399
5.3486697 0.46506965
5.3491098 0.45887223
5.3495499 0.45266563
5.34999 0.4464538
5.3504301 0.44024064
5.3508702 0.43403008
5.3513103 0.42782604
5.3517504 0.42163244
5.3521904 0.4154532
5.3526305 0.40929225
5.3530706 0.4031535
5.3535107 0.39704088
5.3539508 0.39095831
5.3543909 0.38491582
5.354831 0.37898453
5.3552711 0.37317904
5.3557111 0.36749334
5.3561512 0.36192144
5.3565913 0.35645731
5.3570314 0.35109496
5.3574715 0.34582837
5.3579116 0.34065154
5.3583517 0.33555846
5.3587918 0.33054312
5.3592318 0.32559951
5.3596719 0.32072163
5.360112 0.31590346
5.3605521 0.311139
5.3609922 0.30642225
5.3614323 0.30174718
5.3618724 0.29710781
5.3623125 0.29250029
5.3627526 0.28802643
5.3631926 0.28373989
5.3636327 0.27963428
5.3640728 0.27570324
5.3645129 0.27194039
5.364953 0.26833934
5.3653931 0.26489373
5.3658332 0.26159719
5.3662733 0.25844333
5.3667133 0.25542578
5.3671534 0.25253816
5.3675935 0.24977411
5.3680336 0.24712724
5.3684737 0.24459118
5.3689138 0.24215956
5.3693539 0.23982599
5.369794 0.23758412
5.370234 0.23542754
5.3706741 0.23339657
5.3711142 0.23154123
5.3715543 0.22985934
5.3719944 0.22834865
5.3724345 0.22700692
5.3728746 0.22583192
5.3733147 0.22482138
5.3737548 0.22397307
5.3741948 0.22328475
5.3746349 0.22275417
5.375075 0.22237908
5.3755151 0.22215724
5.3759552 0.22208641
5.3763953 0.22216434
5.3768354 0.22238879
5.3772755 0.22275752
5.3777155 0.22326827
5.3781556 0.22391881
5.3785957 0.22470915
5.3790358 0.22564423
5.3794759 0.22672579
5.379916 0.22795538
5.3803561 0.22933458
5.3807962 0.23086493
5.3812362 0.23254801
5.3816763 0.23438536
5.3821164 0.23637856
5.3825565 0.23852916
5.3829966 0.24083873
5.3834367 0.24330883
5.3838768 0.24594101
5.3843169 0.24873683
5.384757 0.25169787
5.385197 0.25482568
5.3856371 0.25812181
5.3860772 0.26158784
5.3865173 0.26521254
5.3869574 0.26894049
5.3873975 0.27276943
5.3878376 0.27670443
5.3882777 0.28075055
5.3887177 0.28491284
5.3891578 0.28919637
5.3895979 0.29360619
5.390038 0.29814736
5.3904781 0.30282496
5.3909182 0.30764403
5.3913583 0.31260964
5.3917984 0.31772684
5.3922384 0.32300071
5.3926785 0.32843629
5.3931186 0.33403865
5.3935587 0.33981285
5.3939988 0.34576395
5.3944389 0.35188603
5.394879 0.35807018
5.3953191 0.36429362
5.3957592 0.3705643
5.3961992 0.37689021
5.3966393 0.38327933
5.3970794 0.38973964
5.3975195 0.39627911
5.3979596 0.40290572
5.3983997 0.40962744
5.3988398 0.41645226
5.3992799 0.42338815
5.3997199 0.43044309
5.40016 0.43762505
5.4006001 0.44494202
5.4010402 0.45240197
5.4014803 0.46001287
5.4019204 0.46778271
5.4023605 0.47571692
5.4028006 0.4837184
5.4032406 0.49173452
5.4036807 0.49976579
5.4041208 0.50781274
5.4045609 0.51587587
5.405001 0.5239557
5.4054411 0.53205273
5.4058812 0.54016748
5.4063213 0.54830047
5.4067614 0.5564522
5.4072014 0.56462319
5.4076415 0.57281395
5.4080816 0.58102499
5.4085217 0.58925683
5.4089618 0.59750998
5.4094019 0.60578495
5.409842 0.61408225
5.4102821 0.6224024
5.4107221 0.63075098
5.4111622 0.63913103
5.4116023 0.64753862
5.4120424 0.65596981
5.4124825 0.66442063
5.4129226 0.67288717
5.4133627 0.68136546
5.4138028 0.68985157
5.4142428 0.69834155
5.4146829 0.70683146
5.415123 0.71531736
5.4155631 0.7237953
5.4160032 0.73226134
5.4164433 0.74071154
5.4168834 0.74914195
5.4173235 0.75754862
5.4177636 0.76592763
5.4182036 0.77427501
5.4186437 0.78257061
5.4190838 0.79077946
5.4195239 0.79890414
5.419964 0.80694847
5.4204041 0.81491629
5.4208442 0.82281144
5.4212843 0.83063775
5.4217243 0.83839906
5.4221644 0.8460992
5.4226045 0.853742
5.4230446 0.86133131
5.4234847 0.86887095
5.4239248 0.87636476
5.4243649 0.88381658
5.424805 0.89123023
5.425245 0.89860957
5.4256851 0.90595841
5.4261252 0.9132806
5.4265653 0.92055564
5.4270054 0.92768415
5.4274455 0.93465991
5.4278856 0.94148858
5.4283257 0.94817579
5.4287658 0.95472721
5.4292058 0.96114848
5.4296459 0.96744525
5.430086 0.97362317
5.4305261 0.9796879
5.4309662 0.98564508
5.4314063 0.99150037
5.4318464 0.99725941
5.4322865 1.0029279
5.4327265 1.0085114
5.4331666 1.0140156
5.4336067 1.0194461
5.4340468 1.0248087
5.4344869 1.0301018
5.434927 1.0352617
5.4353671 1.0402739
5.4358072 1.0451408
5.4362472 1.0498648
5.4366873 1.0544481
5.4371274 1.0588932
5.4375675 1.0632024
5.4380076 1.0673781
5.4384477 1.0714227
5.4388878 1.0753384
5.4393279 1.0791277
5.439768 1.082793
5.440208 1.0863365
5.4406481 1.0897606
5.4410882 1.0930678
5.4415283 1.0962603
5.4419684 1.0993405
5.4424085 1.1023105
5.4428486 1.1051599
5.4432887 1.1078827
5.4437287 1.1104782
5.4441688 1.1129458
5.4446089 1.1152847
5.445049 1.1174943
5.4454891 1.1195741
5.4459292 1.1215232
5.4463693 1.1233411
5.4468094 1.1250271
5.4472494 1.1265806
5.4476895 1.1280009
5.4481296 1.1292874
5.4485697 1.1304393
5.4490098 1.1314561
5.4494499 1.1323371
5.44989 1.1330816
5.4503301 1.133689
5.4507702 1.1341829
5.4512102 1.1345849
5.4516503 1.1348915
5.4520904 1.1350989
5.4525305 1.1352037
5.4529706 1.1352023
5.4534107 1.1350909
5.4538508 1.134866
5.4542909 1.134524
5.4547309 1.1340614
5.455171 1.1334744
5.4556111 1.1327595
5.4560512 1.1319132
5.4564913 1.1309317
5.4569314 1.1298114
5.4573715 1.1285489
5.4578116 1.1271404
5.4582517 1.1255825
5.4586917 1.12391
5.4591318 1.1221964
5.4595719 1.1204371
5.460012 1.118625
5.4604521 1.1167531
5.4608922 1.1148144
5.4613323 1.1128021
5.4617724 1.110709
5.4622124 1.1085282
5.4626525 1.1062526
5.4630926 1.1038755
5.4635327 1.1013896
5.4639728 1.0987881
5.4644129 1.0960639
5.464853 1.0932101
5.4652931 1.0902197
5.4657331 1.0870857
5.4661732 1.083801
5.4666133 1.080385
5.4670534 1.0769383
5.4674935 1.0734713
5.4679336 1.0699837
5.4683737 1.0664752
5.4688138 1.0629455
5.4692539 1.0593942
5.4696939 1.055821
5.470134 1.0522256
5.4705741 1.0486077
5.4710142 1.0449669
5.4714543 1.041303
5.4718944 1.0376155
5.4723345 1.0339042
5.4727746 1.0301687
5.4732146 1.0264087
5.4736547 1.0226239
5.4740948 1.018814
5.4745349 1.0149772
5.474975 1.0111028
5.4754151 1.0071923
5.4758552 1.0032504
5.4762953 0.99928158
5.4767353 0.9952906
5.4771754 0.99128206
5.4776155 0.9872606
5.4780556 0.98323087
5.4784957 0.97919748
5.4789358 0.97516509
5.4793759 0.97113832
5.479816 0.96712182
5.4802561 0.96312021
5.4806961 0.95913815
5.4811362 0.95518025
5.4815763 0.95125117
5.4820164 0.94735553
5.4824565 0.94349921
5.4828966 0.93972043
5.4833367 0.93603262
5.4837768 0.93243189
5.4842168 0.92891433
5.4846569 0.92547602
5.485097 0.92211307
5.4855371 0.91882157
5.4859772 0.91559762
5.4864173 0.91243731
5.4868574 0.90933673
5.4872975 0.90629198
5.4877375 0.90329916
5.4881776 0.90035435
5.4886177 0.89745366
5.4890578 0.89459317
5.4894979 0.89176899
5.489938 0.88897721
5.4903781 0.88621394
5.4908182 0.88356073
5.4912583 0.88109172
5.4916983 0.87880092
5.4921384 0.87668235
5.4925785 0.87473002
5.4930186 0.87293795
5.4934587 0.87130015
5.4938988 0.86981065
5.4943389 0.86846344
5.494779 0.86725255
5.495219 0.866172
5.4956591 0.8652158
5.4960992 0.86437795
5.4965393 0.86365249
5.4969794 0.86303342
5.4974195 0.86251475
5.4978596 0.86209051
5.4982997 0.8617547
5.4987397 0.86152484
5.4991798 0.86144376
5.4996199 0.86151351
5.50006 0.8617351
5.5005001 0.86210952
5.5009402 0.86263777
5.5013803 0.86332086
5.5018204 0.86415977
5.5022605 0.86515551
5.5027005 0.86630908
5.5031406 0.86762146
5.5035807 0.86909367
5.5040208 0.8707267
5.5044609 0.87252154
5.504901 0.8744792
5.5053411 0.87660067
5.5057812 0.87888696
5.5062212 0.88133905
5.5066613 0.88393561
5.5071014 0.88659733
5.5075415 0.88932493
5.5079816 0.89212734
5.5084217 0.89501347
5.5088618 0.89799224
5.5093019 0.90107257
5.5097419 0.90426339
5.510182 0.9075736
5.5106221 0.91101213
5.5110622 0.91458789
5.5115023 0.9183098
5.5119424 0.92218679
5.5123825 0.92622777
5.5128226 0.93044165
5.5132627 0.93483737
5.5137027 0.93942382
5.5141428 0.94420995
5.5145829 0.94918667
5.515023 0.95421441
5.5154631 0.95926175
5.5159032 0.96432854
5.5163433 0.96941468
5.5167834 0.97452001
5.5172234 0.97964442
5.5176635 0.98478776
5.5181036 0.98994992
5.5185437 0.99513075
5.5189838 1.0003301
5.5194239 1.0055479
5.519864 1.010784
5.5203041 1.0160383
5.5207441 1.0213106
5.5211842 1.0266007
5.5216243 1.0319087
5.5220644 1.0372342
5.5225045 1.0425779
5.5229446 1.0479543
5.5233847 1.0533659
5.5238248 1.0588085
5.5242649 1.0642773
5.5247049 1.0697679
5.525145 1.0752758
5.5255851 1.0807965
5.5260252 1.0863255
5.5264653 1.0918582
5.5269054 1.0973901
5.5273455 1.1029167
5.5277856 1.1084335
5.5282256 1.113936
5.5286657 1.1194197
5.5291058 1.12488
5.5295459 1.1303124
5.529986 1.1357124
5.5304261 1.1410754
5.5308662 1.1463337
5.5313063 1.1514358
5.5317463 1.1563894
5.5321864 1.1612016
5.5326265 1.16588
5.5330666 1.1704319
5.5335067 1.1748647
5.5339468 1.1791858
5.5343869 1.1834026
5.534827 1.1875224
5.5352671 1.1915527
5.5357071 1.1955008
5.5361472 1.1993741
5.5365873 1.20318
5.5370274 1.2069259
5.5374675 1.2106191
5.5379076 1.2142672
5.5383477 1.2178774
5.5387878 1.2213811
5.5392278 1.2246493
5.5396679 1.2276871
5.540108 1.230502
5.5405481 1.2331018
5.5409882 1.2354942
5.5414283 1.2376869
5.5418684 1.2396877
5.5423085 1.2415041
5.5427485 1.243144
5.5431886 1.2446151
5.5436287 1.2459249
5.5440688 1.2470813
5.5445089 1.248092
5.544949 1.2489647
5.5453891 1.249707
5.5458292 1.2503266
5.5462693 1.2508314
5.5467093 1.2512066
5.5471494 1.2513783
5.5475895 1.251341
5.5480296 1.251096
5.5484697 1.2506444
5.5489098 1.2499877
5.5493499 1.2491268
5.54979 1.2480633
5.55023 1.2467981
5.5506701 1.2453327
5.5511102 1.2436682
5.5515503 1.2418058
5.5519904 1.2397469
5.5524305 1.2374926
5.5528706 1.2350442
5.5533107 1.2324029
5.5537508 1.2295699
5.5541908 1.2265466
5.5546309 1.2233389
5.555071 1.2199819
5.5555111 1.2164782
5.5559512 1.2128227
5.5563913 1.2090103
5.5568314 1.205036
5.5572715 1.2008947
5.5577115 1.1965814
5.5581516 1.1920909
5.5585917 1.1874182
5.5590318 1.1825583
5.5594719 1.177506
5.559912 1.1722563
5.5603521 1.1668042
5.5607922 1.1611445
5.5612322 1.1552722
5.5616723 1.1491822
5.5621124 1.1428695
5.5625525 1.1363348
5.5629926 1.1296984
5.5634327 1.1230025
5.5638728 1.1162372
5.5643129 1.1093926
5.564753 1.1024589
5.565193 1.0954262
5.5656331 1.0882847
5.5660732 1.0810244
5.5665133 1.0736355
5.5669534 1.0661082
5.5673935 1.0584325
5.5678336 1.0505986
5.5682737 1.0425966
5.5687137 1.0344167
5.5691538 1.0260489
5.5695939 1.0174835
5.570034 1.0087104
5.5704741 0.99972029
5.5709142 0.99061824
5.5713543 0.98149372
5.5717944 0.97234559
5.5722344 0.96317271
5.5726745 0.95397394
5.5731146 0.94474813
5.5735547 0.93549416
5.5739948 0.92621086
5.5744349 0.91689712
5.574875 0.90755177
5.5753151 0.89817369
5.5757552 0.88876174
5.5761952 0.87931476
5.5766353 0.86983163
5.5770754 0.8603112
5.5775155 0.85075233
5.5779556 0.84115388
5.5783957 0.83151471
5.5788358 0.82183082
5.5792759 0.81210019
5.5797159 0.8023285
5.580156 0.79252147
5.5805961 0.78268486
5.5810362 0.77282441
5.5814763 0.76294589
5.5819164 0.75305502
5.5823565 0.74315758
5.5827966 0.73325929
5.5832366 0.72336592
5.5836767 0.7134832
5.5841168 0.7036169
5.5845569 0.69377275
5.584997 0.6839565
5.5854371 0.67417392
5.5858772 0.66443073
5.5863173 0.6547327
5.5867574 0.64509566
5.5871974 0.63555411
5.5876375 0.62610673
5.5880776 0.61674937
5.5885177 0.60747788
5.5889578 0.59828812
5.5893979 0.58917593
5.589838 0.58013717
5.5902781 0.5711677
5.5907181 0.56226336
5.5911582 0.55342001
5.5915983 0.54463351
5.5920384 0.53589969
5.5924785 0.52721442
5.5929186 0.51857356
5.5933587 0.50997294
5.5937988 0.50140843
5.5942388 0.49287588
5.5946789 0.48439227
5.595119 0.47609781
5.5955591 0.4680119
5.5959992 0.4601259
5.5964393 0.45243118
5.5968794 0.4449191
5.5973195 0.43758102
5.5977596 0.43040831
5.5981996 0.42339233
5.5986397 0.41652444
5.5990798 0.409796
5.5995199 0.40319837
5.59996 0.39672293
5.6004001 0.39036103
5.6008402 0.38410404
5.6012803 0.37794331
5.6017203 0.37187021
5.6021604 0.36587611
5.6026005 0.35995832
5.6030406 0.35422352
5.6034807 0.34870995
5.6039208 0.34341232
5.6043609 0.33832535
5.604801 0.33344374
5.605241 0.32876221
5.6056811 0.32427546
5.6061212 0.31997821
5.6065613 0.31586517
5.6070014 0.31193105
5.6074415 0.30817055
5.6078816 0.3045784
5.6083217 0.30114929
5.6087618 0.29787795
5.6092018 0.29475907
5.6096419 0.29178738
5.610082 0.28895758
5.6105221 0.28626461
5.6109622 0.28375258
5.6114023 0.28145593
5.6118424 0.27937271
5.6122825 0.27750094
5.6127225 0.27583868
5.6131626 0.27438394
5.6136027 0.27313477
5.6140428 0.2720892
5.6144829 0.27124526
5.614923 0.270601
5.6153631 0.27015443
5.6158032 0.26990361
5.6162432 0.26984656
5.6166833 0.26998131
5.6171234 0.27030592
5.6175635 0.27081839
5.6180036 0.27151679
5.6184437 0.27239913
5.6188838 0.27346646
5.6193239 0.27472367
5.619764 0.27617244
5.620204 0.27781437
5.6206441 0.27965108
5.6210842 0.28168419
5.6215243 0.2839153
5.6219644 0.28634603
5.6224045 0.288978
5.6228446 0.29181282
5.6232847 0.2948521
5.6237247 0.29809746
5.6241648 0.30155051
5.6246049 0.30521286
5.625045 0.30908613
5.6254851 0.31317194
5.6259252 0.31747189
5.6263653 0.3219876
5.6268054 0.32670184
5.6272454 0.33155928
5.6276855 0.33656139
5.6281256 0.34171399
5.6285657 0.34702288
5.6290058 0.35249387
5.6294459 0.35813276
5.629886 0.36394537
5.6303261 0.36993749
5.6307662 0.37611493
5.6312062 0.38248351
5.6316463 0.38904902
5.6320864 0.39581728
5.6325265 0.40279409
5.6329666 0.40998526
5.6334067 0.41739659
5.6338468 0.42503389
5.6342869 0.43290297
5.6347269 0.44098772
5.635167 0.44915401
5.6356071 0.45738683
5.6360472 0.46569677
5.6364873 0.47409444
5.6369274 0.48259042
5.6373675 0.49119532
5.6378076 0.49991972
5.6382476 0.50877423
5.6386877 0.51776944
5.6391278 0.52691595
5.6395679 0.53622434
5.640008 0.54570523
5.6404481 0.5553692
5.6408882 0.56522685
5.6413283 0.57528877
5.6417684 0.58556557
5.6422084 0.59606783
5.6426485 0.60679732
5.6430886 0.6176091
5.6435287 0.62844938
5.6439688 0.63931903
5.6444089 0.65021891
5.644849 0.66114988
5.6452891 0.67211282
5.6457291 0.68310859
5.6461692 0.69413804
5.6466093 0.70520205
5.6470494 0.71630148
5.6474895 0.7274372
5.6479296 0.73861006
5.6483697 0.74982094
5.6488098 0.7610707
5.6492498 0.7723602
5.6496899 0.78369031
5.65013 0.79506189
5.6505701 0.80647588
5.6510102 0.81794232
5.6514503 0.82946308
5.6518904 0.84103137
5.6523305 0.85264036
5.6527706 0.86428324
5.6532106 0.8759532
5.6536507 0.88764344
5.6540908 0.89934714
5.6545309 0.91105748
5.654971 0.92276766
5.6554111 0.93447086
5.6558512 0.94616027
5.6562913 0.95782908
5.6567313 0.96947048
5.6571714 0.98107765
5.6576115 0.99264378
5.6580516 1.0041621
5.6584917 1.0156257
5.6589318 1.0270061
5.6593719 1.0382706
5.659812 1.0494233
5.6602521 1.0604685
5.6606921 1.0714108
5.6611322 1.0822544
5.6615723 1.0930038
5.6620124 1.1036634
5.6624525 1.1142376
5.6628926 1.1247308
5.6633327 1.1351473
5.6637728 1.1454917
5.6642128 1.1557683
5.6646529 1.1659815
5.665093 1.1761357
5.6655331 1.1862353
5.6659732 1.1962847
5.6664133 1.2062884
5.6668534 1.2162039
5.6672935 1.2258993
5.6677335 1.2353722
5.6681736 1.2446291
5.6686137 1.2536765
5.6690538 1.2625208
5.6694939 1.2711686
5.669934 1.2796264
5.6703741 1.2879005
5.6708142 1.2959976
5.6712543 1.3039242
5.6716943 1.3116866
5.6721344 1.3192915
5.6725745 1.3267452
5.6730146 1.3340544
5.6734547 1.3412254
5.6738948 1.3482648
5.6743349 1.3551791
5.674775 1.3619692
5.675215 1.3686052
5.6756551 1.3750784
5.6760952 1.3813858
5.6765353 1.3875238
5.6769754 1.3934892
5.6774155 1.3992787
5.6778556 1.4048889
5.6782957 1.4103165
5.6787357 1.4155582
5.6791758 1.4206107
5.6796159 1.4254706
5.680056 1.4301346
5.6804961 1.4345995
5.6809362 1.4388618
5.6813763 1.4429182
5.6818164 1.4467655
5.6822565 1.4504003
5.6826965 1.4538277
5.6831366 1.4571722
5.6835767 1.4604678
5.6840168 1.4637034
5.6844569 1.4668679
5.684897 1.4699501
5.6853371 1.472939
5.6857772 1.4758236
5.6862172 1.4785926
5.6866573 1.481235
5.6870974 1.4837397
5.6875375 1.4860957
5.6879776 1.4882917
5.6884177 1.4903167
5.6888578 1.4921597
5.6892979 1.4938095
5.6897379 1.495255
5.690178 1.4964851
5.6906181 1.4974901
5.6910582 1.498399
5.6914983 1.499303
5.6919384 1.5002026
5.6923785 1.5010986
5.6928186 1.5019915
5.6932587 1.502882
5.6936987 1.5037705
5.6941388 1.5046578
5.6945789 1.5055445
5.695019 1.5064311
5.6954591 1.5073183
5.6958992 1.5082066
5.6963393 1.5090968
5.6967794 1.5099893
5.6972194 1.5108848
5.6976595 1.5117839
5.6980996 1.5126872
5.6985397 1.5135954
5.6989798 1.5145069
5.6994199 1.5154192
5.69986 1.5163324
5.7003001 1.5172467
5.7007401 1.5181623
5.7011802 1.5190792
5.7016203 1.5199977
5.7020604 1.5209179
5.7025005 1.5218399
5.7029406 1.5227638
5.7033807 1.52369
5.7038208 1.5246184
5.7042609 1.5255492
5.7047009 1.5264826
5.705141 1.5274188
5.7055811 1.5283578
5.7060212 1.5292998
5.7064613 1.5302451
5.7069014 1.5312397
5.7073415 1.5324076
5.7077816 1.5337497
5.7082216 1.5352596
5.7086617 1.5369307
5.7091018 1.5387567
5.7095419 1.540731
5.709982 1.5428471
5.7104221 1.5450985
5.7108622 1.5474788
5.7113023 1.5499815
5.7117423 1.5526001
5.7121824 1.5553281
5.7126225 1.5581591
5.7130626 1.5610865
5.7135027 1.5641039
5.7139428 1.5672048
5.7143829 1.5703827
5.714823 1.5736324
5.7152631 1.5769582
5.7157031 1.5803636
5.7161432 1.5838512
5.7165833 1.5874237
5.7170234 1.5910838
5.7174635 1.5948341
5.7179036 1.5986774
5.7183437 1.6026162
5.7187838 1.6066533
5.7192238 1.6107913
5.7196639 1.6150329
5.720104 1.6193808
5.7205441 1.6238376
5.7209842 1.6284061
5.7214243 1.6330889
5.7218644 1.6378886
5.7223045 1.6428079
5.7227445 1.6478458
5.7231846 1.6529505
5.7236247 1.6581005
5.7240648 1.6632904
5.7245049 1.6685148
5.724945 1.6737682
5.7253851 1.6790454
5.7258252 1.684341
5.7262653 1.6896494
5.7267053 1.6949654
5.7271454 1.7002835
5.7275855 1.7055983
5.7280256 1.7109044
5.7284657 1.7161965
5.7289058 1.7214691
5.7293459 1.7267169
5.729786 1.7319344
5.730226 1.7371163
5.7306661 1.7422573
5.7311062 1.7473652
5.7315463 1.7524474
5.7319864 1.7575043
5.7324265 1.7625366
5.7328666 1.7675447
5.7333067 1.7725291
5.7337467 1.7774903
5.7341868 1.7824289
5.7346269 1.7873454
5.735067 1.7922403
5.7355071 1.7971141
5.7359472 1.8019673
5.7363873 1.8068005
5.7368274 1.8116141
5.7372675 1.8164088
5.7377075 1.8211849
5.7381476 1.8259431
5.7385877 1.8306838
5.7390278 1.8352934
5.7394679 1.8396304
5.739908 1.843707
5.7403481 1.8475361
5.7407882 1.8511307
5.7412282 1.8545036
5.7416683 1.8576679
5.7421084 1.8606363
5.7425485 1.8634219
5.7429886 1.8660375
5.7434287 1.8684961
5.7438688 1.8708105
5.7443089 1.8729938
5.7447489 1.8750587
5.745189 1.8770183
5.7456291 1.8788855
5.7460692 1.8806731
5.7465093 1.8823941
5.7469494 1.883999
5.7473895 1.8853353
5.7478296 1.8864007
5.7482697 1.8872011
5.7487097 1.8877424
5.7491498 1.8880305
5.7495899 1.8880713
5.75003 1.8878708
5.7504701 1.8874347
5.7509102 1.8867691
5.7513503 1.8858799
5.7517904 1.8847729
5.7522304 1.883454
5.7526705 1.8819291
5.7531106 1.8802043
5.7535507 1.8782852
5.7539908 1.876178
5.7544309 1.8738884
5.754871 1.871417
5.7553111 1.8687386
5.7557512 1.8658472
5.7561912 1.8627404
5.7566313 1.859416
5.7570714 1.8558715
5.7575115 1.8521048
5.7579516 1.8481135
5.7583917 1.8438952
5.7588318 1.8394476
5.7592719 1.8347684
5.7597119 1.8298554
5.760152 1.8247062
5.7605921 1.8193184
5.7610322 1.8136897
5.7614723 1.8078179
5.7619124 1.8017006
5.7623525 1.7953355
5.7627926 1.7887285
5.7632326 1.7819786
5.7636727 1.7751085
5.7641128 1.7681096
5.7645529 1.7609731
5.764993 1.7536903
5.7654331 1.7462524
5.7658732 1.7386508
5.7663133 1.7308767
5.7667534 1.7229214
5.7671934 1.7147762
5.7676335 1.7064324
5.7680736 1.6978812
5.7685137 1.6891139
5.7689538 1.6801218
5.7693939 1.6708962
5.769834 1.6614283
5.7702741 1.6517095
5.7707141 1.6417335
5.7711542 1.6316469
5.7715943 1.6215311
5.7720344 1.6113759
5.7724745 1.6011709
5.7729146 1.5909059
5.7733547 1.5805706
5.7737948 1.5701546
5.7742348 1.5596478
5.7746749 1.5490396
5.775115 1.53832
5.7755551 1.5274785
5.7759952 1.516505
5.7764353 1.505389
5.7768754 1.4941203
5.7773155 1.4826885
5.7777556 1.4710835
5.7781956 1.4592949
5.7786357 1.4473124
5.7790758 1.4352108
5.7795159 1.4230921
5.779956 1.4109587
5.7803961 1.3988126
5.7808362 1.3866557
5.7812763 1.3744902
5.7817163 1.3623182
5.7821564 1.3501415
5.7825965 1.3379624
5.7830366 1.3257828
5.7834767 1.3136048
5.7839168 1.3014304
5.7843569 1.2892617
5.784797 1.2771008
5.785237 1.2649496
5.7856771 1.2528102
5.7861172 1.2406846
5.7865573 1.228575
5.7869974 1.21648
5.7874375 1.2043926
5.7878776 1.1923124
5.7883177 1.1802393
5.7887578 1.1681734
5.7891978 1.1561145
5.7896379 1.1440628
5.790078 1.1320181
5.7905181 1.1199805
5.7909582 1.1079499
5.7913983 1.0959262
5.7918384 1.0839095
5.7922785 1.0718997
5.7927185 1.0598969
5.7931586 1.0479009
5.7935987 1.0359118
5.7940388 1.0239294
5.7944789 1.0119539
5.794919 1.0000209
5.7953591 0.98829903
5.7957992 0.9767995
5.7962392 0.96551001
5.7966793 0.95441827
5.7971194 0.943512
5.7975595 0.9327789
5.7979996 0.92220667
5.7984397 0.91178304
5.7988798 0.9014957
5.7993199 0.89133237
5.79976 0.88128075
5.8002 0.87132856
5.8006401 0.86146349
5.8010802 0.85167327
5.8015203 0.84194559
5.8019604 0.83226817
5.8024005 0.82262871
5.8028406 0.8130317
5.8032807 0.80365692
5.8037207 0.79454905
5.8041608 0.78569905
5.8046009 0.7770979
5.805041 0.76873656
5.8054811 0.76060599
5.8059212 0.75269716
5.8063613 0.74500104
5.8068014 0.73750859
5.8072414 0.73021078
5.8076815 0.72309858
5.8081216 0.71616294
5.8085617 0.70939485
5.8090018 0.70278525
5.8094419 0.69632512
5.809882 0.69000543
5.8103221 0.68381713
5.8107622 0.67775335
5.8112022 0.67191036
5.8116423 0.66634099
5.8120824 0.66104101
5.8125225 0.65600614
5.8129626 0.65123215
5.8134027 0.64671479
5.8138428 0.64244979
5.8142829 0.63843292
5.8147229 0.63465993
5.815163 0.63112655
5.8156031 0.62782855
5.8160432 0.62476168
5.8164833 0.62192167
5.8169234 0.61930429
5.8173635 0.61690527
5.8178036 0.61472038
5.8182436 0.61274537
5.8186837 0.61097597
5.8191238 0.60942552
5.8195639 0.60811348
5.820004 0.60704118
5.8204441 0.60620991
5.8208842 0.605621
5.8213243 0.60527573
5.8217644 0.60517542
5.8222044 0.60532138
5.8226445 0.60571491
5.8230846 0.60635731
5.8235247 0.60724989
5.8239648 0.60839397
5.8244049 0.60979083
5.824845 0.6114418
5.8252851 0.61334817
5.8257251 0.61551126
5.8261652 0.61793236
5.8266053 0.62061279
5.8270454 0.62352562
5.8274855 0.62661013
5.8279256 0.62987012
5.8283657 0.633312
5.8288058 0.63694218
5.8292458 0.64076707
5.8296859 0.64479307
5.830126 0.64902659
5.8305661 0.65347403
5.8310062 0.6581418
5.8314463 0.66303632
5.8318864 0.66816398
5.8323265 0.67353119
5.8327666 0.67914436
5.8332066 0.68500989
5.8336467 0.6911342
5.8340868 0.69752368
5.8345269 0.70418475
5.834967 0.71109045
5.8354071 0.71809711
5.8358472 0.72519599
5.8362873 0.73239705
5.8367273 0.73971022
5.8371674 0.74714546
5.8376075 0.75471273
5.8380476 0.76242198
5.8384877 0.77028315
5.8389278 0.7783062
5.8393679 0.78650109
5.839808 0.79487775
5.840248 0.80344615
5.8406881 0.81221623
5.8411282 0.82119795
5.8415683 0.83040125
5.8420084 0.8398361
5.8424485 0.84951243
5.8428886 0.85942307
5.8433287 0.8693992
5.8437688 0.87940131
5.8442088 0.88943683
5.8446489 0.89951323
5.845089 0.90963792
5.8455291 0.91981836
5.8459692 0.930062
5.8464093 0.94037626
5.8468494 0.9507686
5.8472895 0.96124645
5.8477295 0.97181726
5.8481696 0.98248848
5.8486097 0.99326753
5.8490498 1.0041619
5.8494899 1.0151789
5.84993 1.0263262
5.8503701 1.037611
5.8508102 1.049039
5.8512503 1.0605379
5.8516903 1.0720655
5.8521304 1.083618
5.8525705 1.0951918
5.8530106 1.1067834
5.8534507 1.118389
5.8538908 1.1300051
5.8543309 1.141628
5.854771 1.1532541
5.855211 1.1648798
5.8556511 1.1765014
5.8560912 1.1881153
5.8565313 1.1997179
5.8569714 1.2113056
5.8574115 1.2228747
5.8578516 1.2344216
5.8582917 1.2459427
5.8587317 1.2574344
5.8591718 1.2689015
5.8596119 1.2803522
5.860052 1.2917866
5.8604921 1.303205
5.8609322 1.3146077
5.8613723 1.3259947
5.8618124 1.3373664
5.8622525 1.348723
5.8626925 1.3600647
5.8631326 1.3713917
5.8635727 1.3827043
5.8640128 1.3940026
5.8644529 1.4052869
5.864893 1.4165574
5.8653331 1.4278144
5.8657732 1.439058
5.8662132 1.4502885
5.8666533 1.4615061
5.8670934 1.472651
5.8675335 1.4835998
5.8679736 1.4943581
5.8684137 1.5049361
5.8688538 1.515344
5.8692939 1.525592
5.8697339 1.5356902
5.870174 1.5456489
5.8706141 1.5554782
5.8710542 1.5651883
5.8714943 1.5747894
5.8719344 1.5842917
5.8723745 1.5937053
5.8728146 1.6030405
5.8732547 1.6123074
5.8736947 1.6215162
5.8741348 1.6306772
5.8745749 1.6398004
5.875015 1.6488588
5.8754551 1.6577027
5.8758952 1.6663215
5.8763353 1.6747224
5.8767754 1.6829125
5.8772154 1.6908991
5.8776555 1.6986894
5.8780956 1.7062904
5.8785357 1.7137095
5.8789758 1.7209537
5.8794159 1.7280303
5.879856 1.7349465
5.8802961 1.7417093
5.8807361 1.7483261
5.8811762 1.754804
5.8816163 1.7611502
5.8820564 1.7673718
5.8824965 1.7734761
5.8829366 1.7794604
5.8833767 1.785237
5.8838168 1.7907857
5.8842569 1.7961092
5.8846969 1.8012103
5.885137 1.8060916
5.8855771 1.8107558
5.8860172 1.8152057
5.8864573 1.8194439
5.8868974 1.8234731
5.8873375 1.8272962
5.8877776 1.8309156
5.8882176 1.8343343
5.8886577 1.8375548
5.8890978 1.8405799
5.8895379 1.8434122
5.889978 1.8460546
5.8904181 1.8485096
5.8908582 1.8507799
5.8912983 1.8528655
5.8917383 1.8547633
5.8921784 1.8564705
5.8926185 1.8579841
5.8930586 1.8593012
5.8934987 1.860419
5.8939388 1.8613345
5.8943789 1.8620449
5.894819 1.8625474
5.8952591 1.8628389
5.8956991 1.8629166
5.8961392 1.8627777
5.8965793 1.8624192
5.8970194 1.8618382
5.8974595 1.8610319
5.8978996 1.8599974
5.8983397 1.8587317
5.8987798 1.857232
5.8992198 1.8555618
5.8996599 1.8537806
5.9001 1.8518807
5.9005401 1.8498542
5.9009802 1.8476931
5.9014203 1.8453897
5.9018604 1.8429359
5.9023005 1.8403241
5.9027405 1.8375462
5.9031806 1.8345944
5.9036207 1.8314608
5.9040608 1.8281376
5.9045009 1.8246169
5.904941 1.8208908
5.9053811 1.8169515
5.9058212 1.8127909
5.9062613 1.8084014
5.9067013 1.803775
5.9071414 1.7989779
5.9075815 1.794151
5.9080216 1.7892889
5.9084617 1.784382
5.9089018 1.7794202
5.9093419 1.774394
5.909782 1.7692934
5.910222 1.7641087
5.9106621 1.7588302
5.9111022 1.753448
5.9115423 1.7479523
5.9119824 1.7423335
5.9124225 1.7365816
5.9128626 1.7306869
5.9133027 1.7246396
5.9137427 1.7184299
5.9141828 1.7120481
5.9146229 1.7054843
5.915063 1.6987646
5.9155031 1.6920252
5.9159432 1.6852803
5.9163833 1.6785296
5.9168234 1.6717727
5.9172635 1.6650092
5.9177035 1.6582388
5.9181436 1.6514611
5.9185837 1.6446758
5.9190238 1.6378825
5.9194639 1.6310808
5.919904 1.6242705
5.9203441 1.617451
5.9207842 1.6106222
5.9212242 1.6037836
5.9216643 1.5969348
5.9221044 1.5900756
5.9225445 1.5832054
5.9229846 1.5763236
5.9234247 1.5694257
5.9238648 1.5625126
5.9243049 1.5555865
5.9247449 1.5486496
5.925185 1.5417041
5.9256251 1.5347521
5.9260652 1.5277958
5.9265053 1.5208373
5.9269454 1.5138788
5.9273855 1.5069226
5.9278256 1.4999707
5.9282657 1.4930253
5.9287057 1.4860886
5.9291458 1.4791627
5.9295859 1.4722499
5.930026 1.4653522
5.9304661 1.4584719
5.9309062 1.4516128
5.9313463 1.4448248
5.9317864 1.4381268
5.9322264 1.4315148
5.9326665 1.4249848
5.9331066 1.4185328
5.9335467 1.4121546
5.9339868 1.4058462
5.9344269 1.3996035
5.934867 1.3934226
5.9353071 1.3872993
5.9357471 1.3812296
5.9361872 1.3752094
5.9366273 1.3692347
5.9370674 1.3633015
5.9375075 1.3574055
5.9379476 1.3515429
5.9383877 1.3457096
5.9388278 1.3399014
5.9392679 1.334151
5.9397079 1.3284895
5.940148 1.3229149
5.9405881 1.3174254
5.9410282 1.3120188
5.9414683 1.3066933
5.9419084 1.301447
5.9423485 1.2962778
5.9427886 1.2911839
5.9432286 1.2861632
5.9436687 1.2812138
5.9441088 1.2763338
5.9445489 1.2715212
5.944989 1.266774
5.9454291 1.2620903
5.9458692 1.2574681
5.9463093 1.2529055
5.9467493 1.2484005
5.9471894 1.2439551
5.9476295 1.2395758
5.9480696 1.2352632
5.9485097 1.2310177
5.9489498 1.2268396
5.9493899 1.2227292
5.94983 1.218687
5.9502701 1.2147133
5.9507101 1.2108084
5.9511502 1.2069727
5.9515903 1.2032066
5.9520304 1.1995104
5.9524705 1.1958845
5.9529106 1.1923292
5.9533507 1.188845
5.9537908 1.185432
5.9542308 1.1820908
5.9546709 1.1788217
5.955111 1.17562
5.9555511 1.172468
5.9559912 1.1693655
5.9564313 1.1663139
5.9568714 1.1633149
5.9573115 1.1603701
5.9577516 1.157481
5.9581916 1.1546491
5.9586317 1.1518761
5.9590718 1.1491635
5.9595119 1.1465128
5.959952 1.1439257
5.9603921 1.1414037
5.9608322 1.1389483
5.9612723 1.1365611
5.9617123 1.1342437
5.9621524 1.1319977
5.9625925 1.1298246
5.9630326 1.1277217
5.9634727 1.1256563
5.9639128 1.1236231
5.9643529 1.1216244
5.964793 1.1196625
5.965233 1.1177394
5.9656731 1.1158576
5.9661132 1.1140191
5.9665533 1.1122263
5.9669934 1.1104813
5.9674335 1.1087865
5.9678736 1.107144
5.9683137 1.105556
5.9687538 1.1040249
5.9691938 1.1025527
5.9696339 1.1011419
5.970074 1.0997945
5.9705141 1.0985128
5.9709542 1.0972976
5.9713943 1.0961121
5.9718344 1.0949419
5.9722745 1.0937891
5.9727145 1.092656
5.9731546 1.0915447
5.9735947 1.0904575
5.9740348 1.0893964
5.9744749 1.0883637
5.974915 1.0873616
5.9753551 1.0863922
5.9757952 1.0854578
5.9762352 1.0845606
5.9766753 1.0837027
5.9771154 1.0828863
5.9775555 1.0821136
5.9779956 1.0813868
5.9784357 1.080708
5.9788758 1.0800796
5.9793159 1.0794773
5.979756 1.07888
5.980196 1.0782889
5.9806361 1.0777052
5.9810762 1.07713
5.9815163 1.0765644
5.9819564 1.0760096
5.9823965 1.0754667
5.9828366 1.0749369
5.9832767 1.0744213
5.9837167 1.0739211
5.9841568 1.0734374
5.9845969 1.0729715
5.985037 1.0725243
5.9854771 1.0720971
5.9859172 1.071691
5.9863573 1.0713072
5.9867974 1.0709468
5.9872374 1.0706034
5.9876775 1.0702642
5.9881176 1.069929
5.9885577 1.069598
5.9889978 1.0692715
5.9894379 1.0689497
5.989878 1.0686327
5.9903181 1.0683207
5.9907582 1.068014
5.9911982 1.0677127
5.9916383 1.0674171
5.9920784 1.0671272
5.9925185 1.0668434
5.9929586 1.0665659
5.9933987 1.0662947
5.9938388 1.0660301
5.9942789 1.0657724
5.9947189 1.0655217
5.995159 1.0652787
5.9955991 1.0650451
5.9960392 1.0648208
5.9964793 1.0646054
5.9969194 1.0643985
5.9973595 1.0641997
5.9977996 1.0640087
5.9982396 1.0638252
5.9986797 1.0636488
5.9991198 1.063479
5.9995599 1.0633156
6 1.0631582
