# Supplementary material for: Structural motifs of gold cluster anions with 17 to 69 atoms
Source: Nat Commun. 2026 Apr 10;17:5099. doi: 10.1038/s41467-026-71649-9 (PMC13246909; doi:10.1038/s41467-026-71649-9)
Supplement: Supplementary file 5 — Source Data [file 41467_2026_71649_MOESM5_ESM.zip › Figure2/20_exp.dat]

2.5 0
2.5005834 0
2.5011669 0
2.5017503 0
2.5023337 0
2.5029172 0
2.5035006 0
2.504084 0
2.5046674 0
2.5052509 0
2.5058343 0
2.5064177 0
2.5070012 0
2.5075846 0
2.508168 0
2.5087515 0
2.5093349 0
2.5099183 0
2.5105018 0
2.5110852 0
2.5116686 0
2.512252 0
2.5128355 0
2.5134189 0
2.5140023 0
2.5145858 0
2.5151692 0
2.5157526 0
2.5163361 0
2.5169195 0
2.5175029 0
2.5180863 0
2.5186698 0
2.5192532 0
2.5198366 0
2.5204201 0
2.5210035 0
2.5215869 0
2.5221704 0
2.5227538 0
2.5233372 0
2.5239207 0
2.5245041 0
2.5250875 0
2.5256709 0
2.5262544 0
2.5268378 0
2.5274212 0
2.5280047 0
2.5285881 0
2.5291715 0
2.529755 0
2.5303384 0
2.5309218 0
2.5315053 0
2.5320887 0
2.5326721 0
2.5332555 0
2.533839 0
2.5344224 0
2.5350058 0
2.5355893 0
2.5361727 0
2.5367561 0
2.5373396 0
2.537923 0
2.5385064 0
2.5390898 0
2.5396733 0
2.5402567 0
2.5408401 0
2.5414236 0
2.542007 0
2.5425904 0
2.5431739 0
2.5437573 0
2.5443407 0
2.5449242 0
2.5455076 0
2.546091 0
2.5466744 0
2.5472579 0
2.5478413 0
2.5484247 0
2.5490082 0
2.5495916 0
2.550175 0
2.5507585 0
2.5513419 0
2.5519253 0
2.5525088 0
2.5530922 0
2.5536756 0
2.554259 0
2.5548425 0
2.5554259 0
2.5560093 0
2.5565928 0
2.5571762 0
2.5577596 0
2.5583431 0
2.5589265 0
2.5595099 0
2.5600933 0
2.5606768 0
2.5612602 0
2.5618436 0
2.5624271 0
2.5630105 0
2.5635939 0
2.5641774 0
2.5647608 0
2.5653442 0
2.5659277 0
2.5665111 0
2.5670945 0
2.5676779 0
2.5682614 0
2.5688448 0
2.5694282 0
2.5700117 0
2.5705951 0
2.5711785 0
2.571762 0
2.5723454 0
2.5729288 0
2.5735123 0
2.5740957 0
2.5746791 0
2.5752625 0
2.575846 0
2.5764294 0
2.5770128 0
2.5775963 0
2.5781797 0
2.5787631 0
2.5793466 0
2.57993 0
2.5805134 0
2.5810968 0
2.5816803 0
2.5822637 0
2.5828471 0
2.5834306 0
2.584014 0
2.5845974 0
2.5851809 0
2.5857643 0
2.5863477 0
2.5869312 0
2.5875146 0
2.588098 0
2.5886814 0
2.5892649 0
2.5898483 0
2.5904317 0
2.5910152 0
2.5915986 0
2.592182 0
2.5927655 0
2.5933489 0
2.5939323 0
2.5945158 0
2.5950992 0
2.5956826 0
2.596266 0
2.5968495 0
2.5974329 0
2.5980163 0
2.5985998 0
2.5991832 0
2.5997666 0
2.6003501 0
2.6009335 0
2.6015169 0
2.6021004 0
2.6026838 0
2.6032672 0
2.6038506 0
2.6044341 0
2.6050175 0
2.6056009 0
2.6061844 0
2.6067678 0
2.6073512 0
2.6079347 0
2.6085181 0
2.6091015 0
2.6096849 0
2.6102684 3.4853568e-06
2.6108518 3.2570576e-05
2.6114352 8.5256784e-05
2.6120187 0.00015439457
2.6126021 0.00023283453
2.6131855 0.00031342726
2.613769 0.00038902335
2.6143524 0.00045247339
2.6149358 0.00049662797
2.6155193 0.00051843396
2.6161027 0.00052401991
2.6166861 0.00051819064
2.6172695 0.00050571242
2.617853 0.00049135152
2.6184364 0.00047987422
2.6190198 0.00047604679
2.6196033 0.00048463549
2.6201867 0.0005093479
2.6207701 0.00053941994
2.6213536 0.00057263772
2.621937 0.00061138437
2.6225204 0.00065804303
2.6231039 0.00071499684
2.6236873 0.00078462893
2.6242707 0.00086932244
2.6248541 0.0009714605
2.6254376 0.0010875146
2.626021 0.0012042007
2.6266044 0.0013208868
2.6271879 0.0014375729
2.6277713 0.001554259
2.6283547 0.0016709452
2.6289382 0.0017876313
2.6295216 0.0019043174
2.630105 0.0020207896
2.6306884 0.0021295915
2.6312719 0.0022304762
2.6318553 0.0023281657
2.6324387 0.002427382
2.6330222 0.0025328471
2.6336056 0.0026492829
2.634189 0.0027814116
2.6347725 0.002933955
2.6353559 0.0031064826
2.6359393 0.0032812215
2.6365228 0.0034561421
2.6371062 0.0036312
2.6376896 0.0038063511
2.638273 0.003981551
2.6388565 0.0041567555
2.6394399 0.0043319202
2.6400233 0.0045070013
2.6406068 0.0046820904
2.6411902 0.00485726
2.6417736 0.0050324657
2.6423571 0.0052076634
2.6429405 0.0053828086
2.6435239 0.0055578572
2.6441074 0.0057327648
2.6446908 0.0059074873
2.6452742 0.006079111
2.6458576 0.0062298474
2.6464411 0.0063605469
2.6470245 0.0064759313
2.6476079 0.0065807227
2.6481914 0.0066796431
2.6487748 0.0067774144
2.6493582 0.0068787587
2.6499417 0.006988398
2.6505251 0.0070902118
2.6511085 0.0071643208
2.6516919 0.0072247506
2.6522754 0.0072858
2.6528588 0.0073617679
2.6534422 0.007466953
2.6540257 0.0076156542
2.6546091 0.0078221702
2.6551925 0.008096266
2.655776 0.0083879813
2.6563594 0.0086796966
2.6569428 0.0089714119
2.6575263 0.0092631272
2.6581097 0.0095548425
2.6586931 0.0098465578
2.6592765 0.010138273
2.65986 0.010429988
2.6604434 0.010721704
2.6610268 0.011013419
2.6616103 0.011305134
2.6621937 0.011596849
2.6627771 0.011888565
2.6633606 0.01218028
2.663944 0.012471995
2.6645274 0.012763711
2.6651109 0.013057856
2.6656943 0.013436854
2.6662777 0.013923648
2.6668611 0.014494408
2.6674446 0.015125303
2.668028 0.015792501
2.6686114 0.01647217
2.6691949 0.01714048
2.6697783 0.017773599
2.6703617 0.018356872
2.6709452 0.018916179
2.6715286 0.019463698
2.672112 0.020008961
2.6726954 0.020561501
2.6732789 0.021130849
2.6738623 0.021726539
2.6744457 0.022358103
2.6750292 0.023035006
2.6756126 0.023735123
2.676196 0.024435239
2.6767795 0.025135356
2.6773629 0.025835473
2.6779463 0.026535589
2.6785298 0.027235706
2.6791132 0.027935823
2.6796966 0.028635939
2.68028 0.029336056
2.6808635 0.030036173
2.6814469 0.030736289
2.6820303 0.031436406
2.6826138 0.032136523
2.6831972 0.032836639
2.6837806 0.033536756
2.6843641 0.034236873
2.6849475 0.034936989
2.6855309 0.035725804
2.6861144 0.036699654
2.6866978 0.037812901
2.6872812 0.039018973
2.6878646 0.040271301
2.6884481 0.041523314
2.6890315 0.042728441
2.6896149 0.043840112
2.6901984 0.044787082
2.6907818 0.045269142
2.6913652 0.045319058
2.6919487 0.045076066
2.6925321 0.0446794
2.6931155 0.044268295
2.6936989 0.043981985
2.6942824 0.043959706
2.6948658 0.044340692
2.6954492 0.045397299
2.6960327 0.047363985
2.6966161 0.049995443
2.6971995 0.053030961
2.697783 0.056209827
2.6983664 0.059271331
2.6989498 0.061954762
2.6995333 0.063999407
2.7001167 0.065154143
2.7007001 0.065576014
2.7012835 0.065535059
2.701867 0.065192978
2.7024504 0.064711473
2.7030338 0.064252245
2.7036173 0.063976996
2.7042007 0.064047426
2.7047841 0.064625237
2.7053676 0.065726929
2.705951 0.066906432
2.7065344 0.068117859
2.7071179 0.069361727
2.7077013 0.070638556
2.7082847 0.071948862
2.7088681 0.073293164
2.7094516 0.07467198
2.710035 0.076085837
2.7106184 0.077537396
2.7112019 0.079026958
2.7117853 0.080552318
2.7123687 0.082111268
2.7129522 0.083701602
2.7135356 0.085321113
2.714119 0.086967594
2.7147025 0.08863884
2.7152859 0.090431266
2.7158693 0.092881122
2.7164527 0.095892414
2.7170362 0.099253219
2.7176196 0.10275162
2.718203 0.10617568
2.7187865 0.10931349
2.7193699 0.11195313
2.7199533 0.11388266
2.7205368 0.11495388
2.7211202 0.11529668
2.7217036 0.11511494
2.722287 0.11461253
2.7228705 0.11399331
2.7234539 0.11346113
2.7240373 0.11321986
2.7246208 0.11347335
2.7252042 0.11437119
2.7257876 0.11541981
2.7263711 0.11647416
2.7269545 0.11756414
2.7275379 0.11871963
2.7281214 0.11997053
2.7287048 0.12134673
2.7292882 0.12287811
2.7298716 0.12459457
2.7304551 0.12645624
2.7310385 0.12832322
2.7316219 0.1301902
2.7322054 0.13205718
2.7327888 0.13392415
2.7333722 0.13579113
2.7339557 0.13765811
2.7345391 0.13952509
2.7351225 0.14139209
2.735706 0.14325984
2.7362894 0.14512831
2.7368728 0.14699707
2.7374562 0.14886567
2.7380397 0.15073367
2.7386231 0.15260063
2.7392065 0.15446612
2.73979 0.15632967
2.7403734 0.15817043
2.7409568 0.15992358
2.7415403 0.16160087
2.7421237 0.16322092
2.7427071 0.16480237
2.7432905 0.16636382
2.743874 0.16792391
2.7444574 0.16950126
2.7450408 0.17111455
2.7456243 0.17278913
2.7462077 0.17451509
2.7467911 0.17626369
2.7473746 0.17800615
2.747958 0.17971371
2.7485414 0.1813576
2.7491249 0.18290905
2.7497083 0.18433931
2.7502917 0.18562764
2.7508751 0.18681141
2.7514586 0.18791555
2.752042 0.18895897
2.7526254 0.18996056
2.7532089 0.19093922
2.7537923 0.19191386
2.7543757 0.19290336
2.7549592 0.19392662
2.7555426 0.19500203
2.756126 0.19612178
2.7567095 0.19726287
2.7572929 0.19840228
2.7578763 0.19951696
2.7584597 0.2005839
2.7590432 0.20158004
2.7596266 0.20248238
2.76021 0.20327628
2.7607935 0.20404093
2.7613769 0.2048021
2.7619603 0.20556058
2.7625438 0.20631718
2.7631272 0.20707271
2.7637106 0.20782794
2.764294 0.2085837
2.7648775 0.20934077
2.7654609 0.21009937
2.7660443 0.2108585
2.7666278 0.21161787
2.7672112 0.21237726
2.7677946 0.21313643
2.7683781 0.21389515
2.7689615 0.21465317
2.7695449 0.21541026
2.7701284 0.21616561
2.7707118 0.21690391
2.7712952 0.21762185
2.7718786 0.21832396
2.7724621 0.21901479
2.7730455 0.21969884
2.7736289 0.22038066
2.7742124 0.22106478
2.7747958 0.22175572
2.7753792 0.22246837
2.7759627 0.22323002
2.7765461 0.22402043
2.7771295 0.22481577
2.777713 0.2255922
2.7782964 0.22632589
2.7788798 0.22699302
2.7794632 0.22756974
2.7800467 0.22803267
2.7806301 0.22844107
2.7812135 0.22884947
2.781797 0.22925788
2.7823804 0.22966628
2.7829638 0.23007468
2.7835473 0.23048308
2.7841307 0.23089148
2.7847141 0.23129988
2.7852975 0.23170828
2.785881 0.23211669
2.7864644 0.23252509
2.7870478 0.23293349
2.7876313 0.23334189
2.7882147 0.23375029
2.7887981 0.23415869
2.7893816 0.23456709
2.789965 0.2349755
2.7905484 0.2352247
2.7911319 0.23515609
2.7917153 0.23483568
2.7922987 0.23433022
2.7928821 0.23370643
2.7934656 0.23303103
2.794049 0.23237076
2.7946324 0.23179234
2.7952159 0.23135781
2.7957993 0.23104784
2.7963827 0.23080873
2.7969662 0.23059281
2.7975496 0.23035243
2.798133 0.23003992
2.7987165 0.22960762
2.7992999 0.22900786
2.7998833 0.22819298
2.8004667 0.22720653
2.8010502 0.2262147
2.8016336 0.22522287
2.802217 0.22423104
2.8028005 0.22323921
2.8033839 0.22224737
2.8039673 0.22125554
2.8045508 0.22026371
2.8051342 0.21927188
2.8057176 0.21828005
2.8063011 0.21728821
2.8068845 0.21629638
2.8074679 0.21530455
2.8080513 0.21431272
2.8086348 0.21332089
2.8092182 0.21232905
2.8098016 0.21133722
2.8103851 0.21038531
2.8109685 0.20959076
2.8115519 0.20893144
2.8121354 0.208374
2.8127188 0.20788506
2.8133022 0.20743126
2.8138856 0.20697925
2.8144691 0.20649565
2.8150525 0.2059475
2.8156359 0.20536581
2.8162194 0.20478621
2.8168028 0.20420752
2.8173862 0.20362855
2.8179697 0.20304812
2.8185531 0.20246504
2.8191365 0.20187815
2.81972 0.20128624
2.8203034 0.20066498
2.8208868 0.19989761
2.8214702 0.1989953
2.8220537 0.19799022
2.8226371 0.19691456
2.8232205 0.1958005
2.823804 0.19468022
2.8243874 0.19358589
2.8249708 0.19254971
2.8255543 0.19157881
2.8261377 0.19064297
2.8267211 0.18972378
2.8273046 0.18880288
2.827888 0.18786189
2.8284714 0.18688247
2.8290548 0.18584625
2.8296383 0.18473486
2.8302217 0.18353741
2.8308051 0.18231757
2.8313886 0.18109469
2.831972 0.17986946
2.8325554 0.1786426
2.8331389 0.17741481
2.8337223 0.17618678
2.8343057 0.17495922
2.8348891 0.17373282
2.8354726 0.1725077
2.836056 0.17128287
2.8366394 0.17005818
2.8372229 0.1688335
2.8378063 0.1676087
2.8383897 0.16638363
2.8389732 0.16515817
2.8395566 0.16393218
2.84014 0.16270481
2.8407235 0.16145985
2.8413069 0.16019416
2.8418903 0.15891239
2.8424737 0.15761915
2.8430572 0.15631908
2.8436406 0.15501683
2.844224 0.15371701
2.8448075 0.15242426
2.8453909 0.15112875
2.8459743 0.14979533
2.8465578 0.14843928
2.8471412 0.14707967
2.8477246 0.14573557
2.8483081 0.14442604
2.8488915 0.14317015
2.8494749 0.14198696
2.8500583 0.14089498
2.8506418 0.13984481
2.8512252 0.13879463
2.8518086 0.13774446
2.8523921 0.13669428
2.8529755 0.13564411
2.8535589 0.13459393
2.8541424 0.13354376
2.8547258 0.13249358
2.8553092 0.13144341
2.8558926 0.13039323
2.8564761 0.12934306
2.8570595 0.12829288
2.8576429 0.12724271
2.8582264 0.12619253
2.8588098 0.12514236
2.8593932 0.12409218
2.8599767 0.12304201
2.8605601 0.12197999
2.8611435 0.12089533
2.861727 0.11979279
2.8623104 0.11867712
2.8628938 0.1175531
2.8634772 0.11642548
2.8640607 0.11529905
2.8646441 0.11417855
2.8652275 0.11306768
2.865811 0.11195916
2.8663944 0.11085064
2.8669778 0.10974212
2.8675613 0.10863361
2.8681447 0.10752509
2.8687281 0.10641657
2.8693116 0.10530805
2.869895 0.10419953
2.8704784 0.10312244
2.8710618 0.10212604
2.8716453 0.1011916
2.8722287 0.10029875
2.8728121 0.099427134
2.8733956 0.09855638
2.873979 0.097666125
2.8745624 0.096736004
2.8751459 0.095731195
2.8757293 0.094353016
2.8763127 0.092589216
2.8768961 0.090571951
2.8774796 0.088433378
2.878063 0.086305652
2.8786464 0.084320928
2.8792299 0.082611362
2.8798133 0.081309111
2.8803967 0.080534858
2.8809802 0.080258979
2.8815636 0.080347444
2.882147 0.080664183
2.8827305 0.081073126
2.8833139 0.081438203
2.8838973 0.081623346
2.8844807 0.081492486
2.8850642 0.080913022
2.8856476 0.080119599
2.886231 0.07932093
2.8868145 0.078516497
2.8873979 0.077705785
2.8879813 0.076888276
2.8885648 0.076063454
2.8891482 0.075230802
2.8897316 0.074389804
2.8903151 0.073540349
2.8908985 0.072684273
2.8914819 0.071822001
2.8920653 0.070953689
2.8926488 0.070079492
2.8932322 0.069199566
2.8938156 0.068314066
2.8943991 0.067423147
2.8949825 0.066526965
2.8955659 0.065442009
2.8961494 0.064025914
2.8967328 0.062377664
2.8973162 0.060596427
2.8978996 0.058781376
2.8984831 0.057031682
2.8990665 0.055446516
2.8996499 0.054125049
2.9002334 0.053175866
2.9008168 0.052712228
2.9014002 0.052644488
2.9019837 0.052848413
2.9025671 0.053199771
2.9031505 0.053574331
2.903734 0.053847861
2.9043174 0.053896129
2.9049008 0.053594902
2.9054842 0.052902763
2.9060677 0.051961631
2.9066511 0.050850483
2.9072345 0.049645786
2.907818 0.048424008
2.9084014 0.047261616
2.9089848 0.046235079
2.9095683 0.045420863
2.9101517 0.044895117
2.9107351 0.04468477
2.9113186 0.04471613
2.911902 0.044903285
2.9124854 0.045160322
2.9130688 0.045401327
2.9136523 0.045540387
2.9142357 0.045491588
2.9148191 0.045169018
2.9154026 0.044545062
2.915986 0.043769736
2.9165694 0.042895181
2.9171529 0.041963827
2.9177363 0.041018105
2.9183197 0.040100446
2.9189032 0.039253278
2.9194866 0.038519032
2.92007 0.037938692
2.9206534 0.037425363
2.9212369 0.036911899
2.9218203 0.036404257
2.9224037 0.035908397
2.9229872 0.035430274
2.9235706 0.034975848
2.924154 0.034551076
2.9247375 0.034161916
2.9253209 0.033807468
2.9259043 0.03345741
2.9264877 0.033107351
2.9270712 0.032757293
2.9276546 0.032407235
2.928238 0.032057176
2.9288215 0.031707118
2.9294049 0.03135706
2.9299883 0.031007001
2.9305718 0.030652774
2.9311552 0.030292108
2.9317386 0.029928434
2.9323221 0.029565183
2.9329055 0.029205787
2.9334889 0.028853677
2.9340723 0.028512286
2.9346558 0.028185045
2.9352392 0.027878793
2.9358226 0.027622288
2.9364061 0.027412549
2.9369895 0.027238707
2.9375729 0.027089896
2.9381564 0.026955248
2.9387398 0.026823897
2.9393232 0.026684975
2.9399067 0.026527615
2.9404901 0.026351312
2.9410735 0.026170999
2.9416569 0.025988825
2.9422404 0.025806621
2.9428238 0.025626216
2.9434072 0.02544944
2.9439907 0.025278121
2.9445741 0.02511409
2.9451575 0.024960367
2.945741 0.024839016
2.9463244 0.024751892
2.9469078 0.024691292
2.9474912 0.024649513
2.9480747 0.024618852
2.9486581 0.024591606
2.9492415 0.024560072
2.949825 0.024516547
2.9504084 0.024470558
2.9509918 0.024459503
2.9515753 0.02446896
2.9521587 0.024481197
2.9527421 0.024478476
2.9533256 0.024443065
2.953909 0.024357226
2.9544924 0.024203227
2.9550758 0.02396413
2.9556593 0.023684228
2.9562427 0.02339823
2.9568261 0.023107466
2.9574096 0.022813265
2.957993 0.022516958
2.9585764 0.022219876
2.9591599 0.021923348
2.9597433 0.021628704
2.9603267 0.02133654
2.9609102 0.021044247
2.9614936 0.020751644
2.962077 0.020458972
2.9626604 0.020166466
2.9632439 0.019874367
2.9638273 0.019582912
2.9644107 0.01929234
2.9649942 0.019002888
2.9655776 0.018738609
2.966161 0.018518227
2.9667445 0.018332451
2.9673279 0.018171986
2.9679113 0.018027537
2.9684947 0.017889812
2.9690782 0.017749516
2.9696616 0.017597353
2.970245 0.017424204
2.9708285 0.017228553
2.9714119 0.017019207
2.9719953 0.016805699
2.9725788 0.016597561
2.9731622 0.016404325
2.9737456 0.016235525
2.9743291 0.016100692
2.9749125 0.016009359
2.9754959 0.015950408
2.9760793 0.015892065
2.9766628 0.015833722
2.9772462 0.015775379
2.9778296 0.015717036
2.9784131 0.015658693
2.9789965 0.01560035
2.9795799 0.015542007
2.9801634 0.015483664
2.9807468 0.015425321
2.9813302 0.015366978
2.9819137 0.015308635
2.9824971 0.015250292
2.9830805 0.015191949
2.9836639 0.015133606
2.9842474 0.015075263
2.9848308 0.015016919
2.9854142 0.014958861
2.9859977 0.014904205
2.9865811 0.0148577
2.9871645 0.014824112
2.987748 0.014808207
2.9883314 0.01481475
2.9889148 0.014848509
2.9894982 0.01491425
2.9900817 0.015016336
2.9906651 0.015133022
2.9912485 0.015249708
2.991832 0.015366394
2.9924154 0.015483081
2.9929988 0.015599767
2.9935823 0.015716453
2.9941657 0.015833139
2.9947491 0.015949825
2.9953326 0.016070641
2.995916 0.01621061
2.9964994 0.016362845
2.9970828 0.016517812
2.9976663 0.01666598
2.9982497 0.016797815
2.9988331 0.016903785
2.9994166 0.016974357
3 0.017
3.0005834 0.017
3.0011669 0.017
3.0017503 0.017
3.0023337 0.017
3.0029172 0.017
3.0035006 0.017
3.004084 0.017
3.0046674 0.017
3.0052509 0.017
3.0058343 0.017
3.0064177 0.017
3.0070012 0.017
3.0075846 0.017
3.008168 0.017
3.0087515 0.017
3.0093349 0.017
3.0099183 0.017
3.0105018 0.016990435
3.0110852 0.016958007
3.0116686 0.016907213
3.012252 0.016842819
3.0128355 0.016769592
3.0134189 0.016692297
3.0140023 0.016615701
3.0145858 0.016544571
3.0151692 0.016483081
3.0157526 0.016424737
3.0163361 0.016366394
3.0169195 0.016308051
3.0175029 0.016249708
3.0180863 0.016191365
3.0186698 0.016133022
3.0192532 0.016074679
3.0198366 0.016016336
3.0204201 0.015957993
3.0210035 0.01589965
3.0215869 0.015841307
3.0221704 0.015782964
3.0227538 0.015724621
3.0233372 0.015666278
3.0239207 0.015607935
3.0245041 0.015549592
3.0250875 0.015491249
3.0256709 0.015432905
3.0262544 0.015374562
3.0268378 0.015316219
3.0274212 0.015257876
3.0280047 0.015199533
3.0285881 0.01514119
3.0291715 0.015082847
3.029755 0.015024504
3.0303384 0.014972721
3.0309218 0.014952537
3.0315053 0.014958137
3.0320887 0.014979991
3.0326721 0.015008565
3.0332555 0.015034327
3.033839 0.015047744
3.0344224 0.015039284
3.0350058 0.014999417
3.0355893 0.014941074
3.0361727 0.01488273
3.0367561 0.014824387
3.0373396 0.014766044
3.037923 0.014707701
3.0385064 0.014649358
3.0390898 0.014591015
3.0396733 0.014532672
3.0402567 0.014474329
3.0408401 0.014415986
3.0414236 0.014357643
3.042007 0.0142993
3.0425904 0.014240957
3.0431739 0.014182614
3.0437573 0.014124271
3.0443407 0.014065928
3.0449242 0.014007585
3.0455076 0.013949242
3.046091 0.013890898
3.0466744 0.013832555
3.0472579 0.013774212
3.0478413 0.013715869
3.0484247 0.013657526
3.0490082 0.013599183
3.0495916 0.01354084
3.050175 0.013481906
3.0507585 0.013414394
3.0513419 0.013339463
3.0519253 0.013261878
3.0525088 0.013186407
3.0530922 0.013117815
3.0536756 0.013060868
3.054259 0.013020333
3.0548425 0.013000977
3.0554259 0.013
3.0560093 0.013
3.0565928 0.013
3.0571762 0.013
3.0577596 0.013
3.0583431 0.013
3.0589265 0.013
3.0595099 0.013
3.0600933 0.013
3.0606768 0.013
3.0612602 0.013
3.0618436 0.013
3.0624271 0.013
3.0630105 0.013
3.0635939 0.013
3.0641774 0.013
3.0647608 0.013
3.0653442 0.013004576
3.0659277 0.013031229
3.0665111 0.013077534
3.0670945 0.013138725
3.0676779 0.013210037
3.0682614 0.013286704
3.0688448 0.013363958
3.0694282 0.013437033
3.0700117 0.01350117
3.0705951 0.01356575
3.0711785 0.013639084
3.071762 0.013716406
3.0723454 0.01379295
3.0729288 0.013863948
3.0735123 0.013924636
3.0740957 0.013970247
3.0746791 0.013996013
3.0752625 0.014
3.075846 0.014
3.0764294 0.014
3.0770128 0.014
3.0775963 0.014
3.0781797 0.014
3.0787631 0.014
3.0793466 0.014
3.07993 0.014
3.0805134 0.014
3.0810968 0.014
3.0816803 0.014
3.0822637 0.014
3.0828471 0.014
3.0834306 0.014
3.084014 0.014
3.0845974 0.014
3.0851809 0.014
3.0857643 0.014
3.0863477 0.014
3.0869312 0.014
3.0875146 0.014
3.088098 0.014
3.0886814 0.014
3.0892649 0.014
3.0898483 0.014
3.0904317 0.013992866
3.0910152 0.013962962
3.0915986 0.01391412
3.092182 0.013851107
3.0927655 0.013778688
3.0933489 0.013701629
3.0939323 0.013624698
3.0945158 0.01355266
3.0950992 0.013489889
3.0956826 0.013423692
3.096266 0.013349455
3.0968495 0.013271946
3.0974329 0.013195931
3.0980163 0.013126175
3.0985998 0.013067445
3.0991832 0.013024507
3.0997666 0.013002128
3.1003501 0.013
3.1009335 0.013
3.1015169 0.013
3.1021004 0.013
3.1026838 0.013
3.1032672 0.013
3.1038506 0.013
3.1044341 0.013
3.1050175 0.013
3.1056009 0.013
3.1061844 0.013
3.1067678 0.013
3.1073512 0.013
3.1079347 0.013
3.1085181 0.013
3.1091015 0.013
3.1096849 0.013
3.1102684 0.012991589
3.1108518 0.012920347
3.1114352 0.012788288
3.1120187 0.01260971
3.1126021 0.012398912
3.1131855 0.012170193
3.113769 0.011937852
3.1143524 0.011716187
3.1149358 0.011519497
3.1155193 0.011344224
3.1161027 0.011169195
3.1166861 0.010994166
3.1172695 0.010819137
3.117853 0.010644107
3.1184364 0.010469078
3.1190198 0.010294049
3.1196033 0.01011902
3.1201867 0.0099467531
3.1207701 0.0098145823
3.1213536 0.0097305825
3.121937 0.0096899876
3.1225204 0.0096880313
3.1231039 0.0097199473
3.1236873 0.0097809693
3.1242707 0.0098663311
3.1248541 0.0099712664
3.1254376 0.010087515
3.126021 0.010204201
3.1266044 0.010320887
3.1271879 0.010437573
3.1277713 0.010554259
3.1283547 0.010670945
3.1289382 0.010787631
3.1295216 0.010904317
3.130105 0.011021004
3.1306884 0.01113769
3.1312719 0.011254376
3.1318553 0.011371062
3.1324387 0.011487748
3.1330222 0.011604434
3.1336056 0.01172112
3.134189 0.011837806
3.1347725 0.011954492
3.1353559 0.012062975
3.1359393 0.012133463
3.1365228 0.012168797
3.1371062 0.012175332
3.1376896 0.012159424
3.138273 0.012127426
3.1388565 0.012085695
3.1394399 0.012040585
3.1400233 0.011998426
3.1406068 0.011948468
3.1411902 0.011882426
3.1417736 0.011806656
3.1423571 0.011727513
3.1429405 0.011651351
3.1435239 0.011584525
3.1441074 0.011533392
3.1446908 0.011504304
3.1452742 0.0115
3.1458576 0.0115
3.1464411 0.0115
3.1470245 0.0115
3.1476079 0.0115
3.1481914 0.0115
3.1487748 0.0115
3.1493582 0.0115
3.1499417 0.0115
3.1505251 0.0115
3.1511085 0.0115
3.1516919 0.0115
3.1522754 0.0115
3.1528588 0.0115
3.1534422 0.0115
3.1540257 0.0115
3.1546091 0.0115
3.1551925 0.011501454
3.155776 0.011522216
3.1563594 0.01156387
3.1569428 0.011621649
3.1575263 0.011690789
3.1581097 0.011766521
3.1586931 0.011844081
3.1592765 0.011918701
3.15986 0.011985617
3.1604434 0.012044341
3.1610268 0.012102684
3.1616103 0.012161027
3.1621937 0.01221937
3.1627771 0.012277713
3.1633606 0.012336056
3.163944 0.012394399
3.1645274 0.012452742
3.1651109 0.012511085
3.1656943 0.012569428
3.1662777 0.012627771
3.1668611 0.012686114
3.1674446 0.012744457
3.168028 0.0128028
3.1686114 0.012861144
3.1691949 0.012919487
3.1697783 0.01297783
3.1703617 0.013036173
3.1709452 0.013094516
3.1715286 0.013152859
3.172112 0.013211202
3.1726954 0.013269545
3.1732789 0.013327888
3.1738623 0.013386231
3.1744457 0.013444574
3.1750292 0.013502917
3.1756126 0.01356126
3.176196 0.013619603
3.1767795 0.013677946
3.1773629 0.013736289
3.1779463 0.013794632
3.1785298 0.013852975
3.1791132 0.013911319
3.1796966 0.013969662
3.18028 0.014027917
3.1808635 0.014083773
3.1814469 0.014132574
3.1820303 0.014169555
3.1826138 0.01418995
3.1831972 0.014188992
3.1837806 0.014161914
3.1843641 0.014103951
3.1849475 0.014010337
3.1855309 0.013893816
3.1861144 0.01377713
3.1866978 0.013660443
3.1872812 0.013543757
3.1878646 0.013427071
3.1884481 0.013310385
3.1890315 0.013193699
3.1896149 0.013077013
3.1901984 0.012960327
3.1907818 0.012843641
3.1913652 0.012726954
3.1919487 0.012610268
3.1925321 0.012493582
3.1931155 0.012376896
3.1936989 0.01226021
3.1942824 0.012143524
3.1948658 0.012026838
3.1954492 0.011916025
3.1960327 0.011823255
3.1966161 0.011746691
3.1971995 0.011683949
3.197783 0.011632646
3.1983664 0.011590399
3.1989498 0.011554825
3.1995333 0.011523541
3.2001167 0.011494368
3.2007001 0.011472003
3.2012835 0.01145842
3.201867 0.011452428
3.2024504 0.011452834
3.2030338 0.011458447
3.2036173 0.011468075
3.2042007 0.011480528
3.2047841 0.011494613
3.2053676 0.011505583
3.205951 0.011504384
3.2065344 0.011500242
3.2071179 0.01150388
3.2077013 0.011526024
3.2082847 0.011577397
3.2088681 0.011668723
3.2094516 0.011810726
3.210035 0.012014002
3.2106184 0.012247375
3.2112019 0.012480747
3.2117853 0.012714119
3.2123687 0.012947491
3.2129522 0.013180863
3.2135356 0.013414236
3.214119 0.013647608
3.2147025 0.01388098
3.2152859 0.014114352
3.2158693 0.014347725
3.2164527 0.014581097
3.2170362 0.014814469
3.2176196 0.015047841
3.218203 0.015281214
3.2187865 0.015514586
3.2193699 0.015747958
3.2199533 0.01598133
3.2205368 0.016189701
3.2211202 0.016343575
3.2217036 0.016449905
3.222287 0.016515842
3.2228705 0.016548534
3.2234539 0.01655513
3.2240373 0.01654278
3.2246208 0.016518634
3.2252042 0.01648844
3.2257876 0.01644222
3.2263711 0.016380814
3.2269545 0.016309783
3.2275379 0.016234688
3.2281214 0.016161088
3.2287048 0.016094545
3.2292882 0.01604062
3.2298716 0.016004873
3.2304551 0.015988721
3.2310385 0.015983966
3.2316219 0.015987171
3.2322054 0.015995158
3.2327888 0.016004749
3.2333722 0.016012768
3.2339557 0.016016036
3.2345391 0.016011376
3.2351225 0.015994935
3.235706 0.015946997
3.2362894 0.015869052
3.2368728 0.015773811
3.2374562 0.015673984
3.2380397 0.015582281
3.2386231 0.015511412
3.2392065 0.015474086
3.23979 0.015483015
3.2403734 0.01553734
3.2409568 0.015595683
3.2415403 0.015654026
3.2421237 0.015712369
3.2427071 0.015770712
3.2432905 0.015829055
3.243874 0.015887398
3.2444574 0.015945741
3.2450408 0.016004084
3.2456243 0.016062427
3.2462077 0.01612077
3.2467911 0.016179113
3.2473746 0.016237456
3.247958 0.016295799
3.2485414 0.016354142
3.2491249 0.016412485
3.2497083 0.016470828
3.2502917 0.016529172
3.2508751 0.016587515
3.2514586 0.016645858
3.252042 0.016704201
3.2526254 0.016762544
3.2532089 0.016820887
3.2537923 0.01687923
3.2543757 0.016937573
3.2549592 0.016995916
3.2555426 0.017048371
3.256126 0.017087244
3.2567095 0.017112501
3.2572929 0.017124142
3.2578763 0.017122168
3.2584597 0.017106578
3.2590432 0.017077372
3.2596266 0.017034551
3.26021 0.016978996
3.2607935 0.016920653
3.2613769 0.01686231
3.2619603 0.016803967
3.2625438 0.016745624
3.2631272 0.016687281
3.2637106 0.016628938
3.264294 0.016570595
3.2648775 0.016512252
3.2654609 0.016453909
3.2660443 0.016395566
3.2666278 0.016337223
3.2672112 0.01627888
3.2677946 0.016220537
3.2683781 0.016162194
3.2689615 0.016103851
3.2695449 0.016045508
3.2701284 0.015987165
3.2707118 0.015928821
3.2712952 0.015870478
3.2718786 0.015812135
3.2724621 0.015753792
3.2730455 0.015695449
3.2736289 0.015637106
3.2742124 0.015578763
3.2747958 0.01552042
3.2753792 0.015462077
3.2759627 0.015403734
3.2765461 0.015345391
3.2771295 0.015287048
3.277713 0.015228705
3.2782964 0.015170362
3.2788798 0.015112019
3.2794632 0.015053676
3.2800467 0.014995441
3.2806301 0.01495534
3.2812135 0.014941557
3.281797 0.014946942
3.2823804 0.014964347
3.2829638 0.01498662
3.2835473 0.015006614
3.2841307 0.015017179
3.2847141 0.015011165
3.2852975 0.01498396
3.285881 0.014946058
3.2864644 0.01490028
3.2870478 0.014847418
3.2876313 0.014788267
3.2882147 0.014723622
3.2887981 0.014654277
3.2893816 0.014581026
3.289965 0.014504663
3.2905484 0.014416618
3.2911319 0.014308879
3.2917153 0.014186966
3.2922987 0.014056439
3.2928821 0.013922858
3.2934656 0.013791786
3.294049 0.013668781
3.2946324 0.013559406
3.2952159 0.013472139
3.2957993 0.013436844
3.2963827 0.013446773
3.2969662 0.013485244
3.2975496 0.013535575
3.298133 0.013581085
3.2987165 0.01360509
3.2992999 0.01359091
3.2998833 0.013521862
3.3004667 0.013396369
3.3010502 0.013241771
3.3016336 0.013066003
3.302217 0.012876214
3.3028005 0.012679554
3.3033839 0.012483172
3.3039673 0.012294217
3.3045508 0.012119839
3.3051342 0.011966458
3.3057176 0.011821334
3.3063011 0.011679142
3.3068845 0.011542264
3.3074679 0.011413084
3.3080513 0.011293985
3.3086348 0.011187349
3.3092182 0.01109556
3.3098016 0.011021002
3.3103851 0.010968793
3.3109685 0.010948233
3.3115519 0.010957756
3.3121354 0.010994978
3.3127188 0.011057518
3.3133022 0.011142991
3.3138856 0.011249015
3.3144691 0.011373206
3.3150525 0.011513218
3.3156359 0.011671265
3.3162194 0.011845944
3.3168028 0.012031693
3.3173862 0.012222953
3.3179697 0.012414163
3.3185531 0.012599761
3.3191365 0.012774188
3.31972 0.012931883
3.3203034 0.013069167
3.3208868 0.013194133
3.3214702 0.013310843
3.3220537 0.013422079
3.3226371 0.01353062
3.3232205 0.013639248
3.323804 0.013750742
3.3243874 0.013867883
3.3249708 0.013993451
3.3255543 0.014149803
3.3261377 0.014350382
3.3267211 0.014577379
3.3273046 0.014812919
3.327888 0.01503913
3.3284714 0.015238137
3.3290548 0.015392066
3.3296383 0.015483046
3.3302217 0.0155
3.3308051 0.0155
3.3313886 0.0155
3.331972 0.0155
3.3325554 0.0155
3.3331389 0.0155
3.3337223 0.0155
3.3343057 0.0155
3.3348891 0.0155
3.3354726 0.0155
3.336056 0.0155
3.3366394 0.0155
3.3372229 0.0155
3.3378063 0.0155
3.3383897 0.0155
3.3389732 0.0155
3.3395566 0.0155
3.34014 0.015495317
3.3407235 0.015383711
3.3413069 0.015148987
3.3418903 0.014825191
3.3424737 0.014446367
3.3430572 0.01404656
3.3436406 0.013659815
3.344224 0.013320176
3.3448075 0.013061689
3.3453909 0.012889123
3.3459743 0.012728067
3.3465578 0.012575046
3.3471412 0.012433123
3.3477246 0.012305363
3.3483081 0.012194829
3.3488915 0.012104587
3.3494749 0.012037699
3.3500583 0.011997083
3.3506418 0.01196844
3.3512252 0.011942418
3.3518086 0.011921401
3.3523921 0.011907771
3.3529755 0.011903913
3.3535589 0.011912208
3.3541424 0.011935041
3.3547258 0.011974793
3.3553092 0.012030922
3.3558926 0.012089265
3.3564761 0.012147608
3.3570595 0.012205951
3.3576429 0.012264294
3.3582264 0.012322637
3.3588098 0.01238098
3.3593932 0.012439323
3.3599767 0.012497666
3.3605601 0.012556009
3.3611435 0.012614352
3.361727 0.012672695
3.3623104 0.012731039
3.3628938 0.012789382
3.3634772 0.012847725
3.3640607 0.012906068
3.3646441 0.012964411
3.3652275 0.013018706
3.365811 0.01303275
3.3663944 0.013005582
3.3669778 0.012946733
3.3675613 0.012865738
3.3681447 0.012772127
3.3687281 0.012675435
3.3693116 0.012585193
3.369895 0.012510934
3.3704784 0.012452159
3.3710618 0.012393816
3.3716453 0.012335473
3.3722287 0.01227713
3.3728121 0.012218786
3.3733956 0.012160443
3.373979 0.0121021
3.3745624 0.012043757
3.3751459 0.011986459
3.3757293 0.011951337
3.3763127 0.011941317
3.3768961 0.01194925
3.3774796 0.011967986
3.378063 0.011990377
3.3786464 0.012009272
3.3792299 0.012017523
3.3798133 0.01200798
3.3803967 0.011974242
3.3809802 0.011918213
3.3815636 0.011846964
3.382147 0.011767643
3.3827305 0.011687401
3.3833139 0.011613388
3.3838973 0.011552751
3.3844807 0.011512641
3.3850642 0.0115
3.3856476 0.0115
3.386231 0.0115
3.3868145 0.0115
3.3873979 0.0115
3.3879813 0.0115
3.3885648 0.0115
3.3891482 0.0115
3.3897316 0.0115
3.3903151 0.0115
3.3908985 0.0115
3.3914819 0.0115
3.3920653 0.0115
3.3926488 0.0115
3.3932322 0.0115
3.3938156 0.0115
3.3943991 0.0115
3.3949825 0.0115
3.3955659 0.011529127
3.3961494 0.011607809
3.3967328 0.011717011
3.3973162 0.011837668
3.3978996 0.011950714
3.3984831 0.012037086
3.3990665 0.012077717
3.3996499 0.012053542
3.4002334 0.011953326
3.4008168 0.011836639
3.4014002 0.011719953
3.4019837 0.011603267
3.4025671 0.011486581
3.4031505 0.011369895
3.403734 0.011253209
3.4043174 0.011136523
3.4049008 0.011019837
3.4054842 0.010894679
3.4060677 0.010750604
3.4066511 0.010596741
3.4072345 0.010442625
3.407818 0.010297787
3.4084014 0.01017176
3.4089848 0.010074076
3.4095683 0.010014268
3.4101517 0.01
3.4107351 0.01
3.4113186 0.01
3.411902 0.01
3.4124854 0.01
3.4130688 0.01
3.4136523 0.01
3.4142357 0.01
3.4148191 0.01
3.4154026 0.01
3.415986 0.01
3.4165694 0.01
3.4171529 0.01
3.4177363 0.01
3.4183197 0.01
3.4189032 0.01
3.4194866 0.01
3.42007 0.01
3.4206534 0.01
3.4212369 0.01
3.4218203 0.01
3.4224037 0.01
3.4229872 0.01
3.4235706 0.01
3.424154 0.01
3.4247375 0.01
3.4253209 0.01
3.4259043 0.01
3.4264877 0.01
3.4270712 0.01
3.4276546 0.01
3.428238 0.01
3.4288215 0.01
3.4294049 0.01
3.4299883 0.01
3.4305718 0.01
3.4311552 0.01
3.4317386 0.01
3.4323221 0.01
3.4329055 0.01
3.4334889 0.01
3.4340723 0.01
3.4346558 0.01
3.4352392 0.01
3.4358226 0.01
3.4364061 0.01
3.4369895 0.01
3.4375729 0.01
3.4381564 0.01
3.4387398 0.01
3.4393232 0.01
3.4399067 0.01
3.4404901 0.01
3.4410735 0.01
3.4416569 0.01
3.4422404 0.01
3.4428238 0.01
3.4434072 0.01
3.4439907 0.01
3.4445741 0.01
3.4451575 0.010001458
3.445741 0.010029687
3.4463244 0.010086656
3.4469078 0.010162834
3.4474912 0.010248687
3.4480747 0.010334684
3.4486581 0.01041129
3.4492415 0.010468975
3.449825 0.010498205
3.4504084 0.0105
3.4509918 0.0105
3.4515753 0.0105
3.4521587 0.0105
3.4527421 0.0105
3.4533256 0.0105
3.453909 0.0105
3.4544924 0.0105
3.4550758 0.0105
3.4556593 0.0105
3.4562427 0.0105
3.4568261 0.0105
3.4574096 0.0105
3.457993 0.0105
3.4585764 0.0105
3.4591599 0.0105
3.4597433 0.0105
3.4603267 0.010489079
3.4609102 0.010421693
3.4614936 0.010306474
3.462077 0.010159311
3.4626604 0.0099960912
3.4632439 0.0098327017
3.4638273 0.0096850303
3.4644107 0.0095689646
3.4649942 0.0095003921
3.4655776 0.0094659418
3.466161 0.0094405713
3.4667445 0.0094242779
3.4673279 0.0094170616
3.4679113 0.0094189224
3.4684947 0.0094298603
3.4690782 0.0094498753
3.4696616 0.0094789675
3.470245 0.0095167364
3.4708285 0.0095598072
3.4714119 0.0096074166
3.4719953 0.0096595645
3.4725788 0.009716251
3.4731622 0.009777476
3.4737456 0.0098432396
3.4743291 0.0099135418
3.4749125 0.0099883824
3.4754959 0.010075309
3.4760793 0.010183806
3.4766628 0.010307778
3.4772462 0.010440869
3.4778296 0.010576725
3.4784131 0.01070899
3.4789965 0.010831309
3.4795799 0.010937328
3.4801634 0.01102107
3.4807468 0.0110847
3.4813302 0.011130176
3.4819137 0.011157499
3.4824971 0.011166666
3.4830805 0.01115768
3.4836639 0.01113054
3.4842474 0.011085245
3.4848308 0.011021796
3.4854142 0.010941956
3.4859977 0.010851051
3.4865811 0.010750158
3.4871645 0.010640071
3.487748 0.010521585
3.4883314 0.010395494
3.4889148 0.010262592
3.4894982 0.010123675
3.4900817 0.0099793601
3.4906651 0.0098203496
3.4912485 0.0096449855
3.491832 0.0094588284
3.4924154 0.0092674391
3.4929988 0.0090763781
3.4935823 0.0088912061
3.4941657 0.0087174837
3.4947491 0.0085607716
3.4953326 0.0084264541
3.495916 0.0083159542
3.4964994 0.0082268792
3.4970828 0.0081566871
3.4976663 0.008102836
3.4982497 0.0080627837
3.4988331 0.0080339883
3.4994166 0.0080139077
3.5 0.008
3.5005834 0.00799169
3.5011669 0.0079926393
3.5017503 0.0080066609
3.5023337 0.0080375678
3.5029172 0.008089173
3.5035006 0.0081652896
3.504084 0.0082697306
3.5046674 0.0084063089
3.5052509 0.0085781653
3.5058343 0.0087801608
3.5064177 0.0090051219
3.5070012 0.0092464948
3.5075846 0.0094977259
3.508168 0.0097522617
3.5087515 0.010003548
3.5093349 0.010245033
3.5099183 0.01047016
3.5105018 0.010698555
3.5110852 0.010959336
3.5116686 0.011232389
3.512252 0.011496863
3.5128355 0.011731905
3.5134189 0.011916664
3.5140023 0.012030285
3.5145858 0.012051918
3.5151692 0.011966161
3.5157526 0.011849475
3.5163361 0.011732789
3.5169195 0.011616103
3.5175029 0.011499417
3.5180863 0.01138273
3.5186698 0.011266044
3.5192532 0.011149358
3.5198366 0.011032672
3.5204201 0.010915723
3.5210035 0.010797992
3.5215869 0.01067982
3.5221704 0.010561596
3.5227538 0.010443706
3.5233372 0.010326537
3.5239207 0.010210477
3.5245041 0.010095914
3.5250875 0.0099843981
3.5256709 0.0099370917
3.5262544 0.0099750184
3.5268378 0.0100795
3.5274212 0.01023186
3.5280047 0.010413419
3.5285881 0.0106055
3.5291715 0.010789425
3.529755 0.010946516
3.5303384 0.011078354
3.5309218 0.011253673
3.5315053 0.011459417
3.5320887 0.011671754
3.5326721 0.011866853
3.5332555 0.012020883
3.533839 0.012110012
3.5344224 0.012110409
3.5350058 0.01199825
3.5355893 0.011823221
3.5361727 0.011648191
3.5367561 0.011473162
3.5373396 0.011298133
3.537923 0.011123104
3.5385064 0.010948075
3.5390898 0.010773046
3.5396733 0.010598016
3.5402567 0.010419236
3.5408401 0.010212724
3.5414236 0.0099859549
3.542007 0.0097532281
3.5425904 0.0095288423
3.5431739 0.0093270963
3.5437573 0.0091622889
3.5443407 0.0090487188
3.5449242 0.0090006851
3.5455076 0.009
3.546091 0.009
3.5466744 0.009
3.5472579 0.009
3.5478413 0.009
3.5484247 0.009
3.5490082 0.009
3.5495916 0.009
3.550175 0.009
3.5507585 0.009
3.5513419 0.009
3.5519253 0.009
3.5525088 0.009
3.5530922 0.009
3.5536756 0.009
3.554259 0.009
3.5548425 0.009
3.5554259 0.0089897344
3.5560093 0.0089471007
3.5565928 0.0088801114
3.5571762 0.008798299
3.5577596 0.008711196
3.5583431 0.008628335
3.5589265 0.0085592485
3.5595099 0.0085134691
3.5600933 0.0085
3.5606768 0.0085
3.5612602 0.0085
3.5618436 0.0085
3.5624271 0.0085
3.5630105 0.0085
3.5635939 0.0085
3.5641774 0.0085
3.5647608 0.0085
3.5653442 0.0085
3.5659277 0.0085
3.5665111 0.0085
3.5670945 0.0085
3.5676779 0.0085
3.5682614 0.0085
3.5688448 0.0085
3.5694282 0.0085
3.5700117 0.0085000136
3.5705951 0.0085320423
3.5711785 0.0086127029
3.571762 0.0087229302
3.5723454 0.0088436592
3.5729288 0.0089558249
3.5735123 0.009040362
3.5740957 0.0090782056
3.5746791 0.0090502905
3.5752625 0.0089474912
3.575846 0.0088308051
3.5764294 0.008714119
3.5770128 0.0085974329
3.5775963 0.0084807468
3.5781797 0.0083640607
3.5787631 0.0082473746
3.5793466 0.0081306884
3.57993 0.0080140023
3.5805134 0.0078973162
3.5810968 0.0077806301
3.5816803 0.007663944
3.5822637 0.0075472579
3.5828471 0.0074305718
3.5834306 0.0073138856
3.584014 0.0071971995
3.5845974 0.0070805134
3.5851809 0.0069670511
3.5857643 0.0069019841
3.5863477 0.0068925076
3.5869312 0.0069290892
3.5875146 0.0070021963
3.588098 0.0071022965
3.5886814 0.007219857
3.5892649 0.0073453455
3.5898483 0.0074692293
3.5904317 0.0075863477
3.5910152 0.0077030338
3.5915986 0.00781972
3.592182 0.0079364061
3.5927655 0.0080530922
3.5933489 0.0081697783
3.5939323 0.0082864644
3.5945158 0.0084031505
3.5950992 0.0085198366
3.5956826 0.0086365228
3.596266 0.0087532089
3.5968495 0.008869895
3.5974329 0.0089865811
3.5980163 0.0091032672
3.5985998 0.0092199533
3.5991832 0.0093366394
3.5997666 0.0094533256
3.6003501 0.0095590321
3.6009335 0.0096140437
3.6015169 0.0096258517
3.6021004 0.0096071662
3.6026838 0.0095706972
3.6032672 0.0095291547
3.6038506 0.0094952489
3.6044341 0.0094816897
3.6050175 0.009501177
3.6056009 0.0095509422
3.6061844 0.0096168545
3.6067678 0.0096925587
3.6073512 0.0097717
3.6079347 0.0098479233
3.6085181 0.0099148735
3.6091015 0.0099661957
3.6096849 0.0099955347
3.6102684 0.01
3.6108518 0.01
3.6114352 0.01
3.6120187 0.01
3.6126021 0.01
3.6131855 0.01
3.613769 0.01
3.6143524 0.01
3.6149358 0.01
3.6155193 0.01
3.6161027 0.01
3.6166861 0.01
3.6172695 0.01
3.617853 0.01
3.6184364 0.01
3.6190198 0.01
3.6196033 0.01
3.6201867 0.010000921
3.6207701 0.010015207
3.6213536 0.01004555
3.621937 0.010090361
3.6225204 0.010148052
3.6231039 0.010217034
3.6236873 0.010295718
3.6242707 0.010382515
3.6248541 0.010475836
3.6254376 0.010586188
3.626021 0.01073668
3.6266044 0.010917633
3.6271879 0.011117927
3.6277713 0.01132644
3.6283547 0.011532051
3.6289382 0.011723638
3.6295216 0.011890081
3.630105 0.012020855
3.6306884 0.012130935
3.6312719 0.012230063
3.6318553 0.012316651
3.6324387 0.01238911
3.6330222 0.01244585
3.6336056 0.012485283
3.634189 0.012505821
3.6347725 0.012505875
3.6353559 0.012487232
3.6359393 0.012461702
3.6365228 0.012429075
3.6371062 0.012387763
3.6376896 0.012336177
3.638273 0.012272728
3.6388565 0.012195828
3.6394399 0.012103887
3.6400233 0.011995333
3.6406068 0.011878646
3.6411902 0.01176196
3.6417736 0.011645274
3.6423571 0.011528588
3.6429405 0.011411902
3.6435239 0.011295216
3.6441074 0.01117853
3.6446908 0.011061844
3.6452742 0.010945104
3.6458576 0.010828013
3.6464411 0.010710673
3.6470245 0.010593264
3.6476079 0.010475964
3.6481914 0.010358955
3.6487748 0.010242413
3.6493582 0.01012652
3.6499417 0.010011454
3.6505251 0.0099070146
3.6511085 0.0098245268
3.6516919 0.0097595305
3.6522754 0.0097074387
3.6528588 0.0096636646
3.6534422 0.0096236212
3.6540257 0.0095827215
3.6546091 0.0095363787
3.6551925 0.0094807468
3.655776 0.0094224037
3.6563594 0.0093640607
3.6569428 0.0093057176
3.6575263 0.0092473746
3.6581097 0.0091890315
3.6586931 0.0091306884
3.6592765 0.0090723454
3.65986 0.0090140023
3.6604434 0.0089556593
3.6610268 0.0088973162
3.6616103 0.0088389732
3.6621937 0.0087806301
3.6627771 0.008722287
3.6633606 0.008663944
3.663944 0.0086056009
3.6645274 0.0085472579
3.6651109 0.0084892807
3.6656943 0.0084443633
3.6662777 0.0084170334
3.6668611 0.0084049078
3.6674446 0.0084056036
3.668028 0.0084167375
3.6686114 0.0084359264
3.6691949 0.0084607871
3.6697783 0.0084889366
3.6703617 0.0085218224
3.6709452 0.0085706802
3.6715286 0.0086322402
3.672112 0.0087017359
3.6726954 0.0087744013
3.6732789 0.0088454699
3.6738623 0.0089101756
3.6744457 0.008963752
3.6750292 0.0090014501
3.6756126 0.0090268773
3.676196 0.0090454967
3.6767795 0.0090573083
3.6773629 0.009062312
3.6779463 0.0090605079
3.6785298 0.009051896
3.6791132 0.0090364763
3.6796966 0.0090142488
3.68028 0.0089837327
3.6808635 0.0089370336
3.6814469 0.008876965
3.6820303 0.0088082933
3.6826138 0.0087357848
3.6831972 0.0086642057
3.6837806 0.0085983222
3.6843641 0.0085429008
3.6849475 0.0085027076
3.6855309 0.0084762727
3.6861144 0.0084567002
3.6866978 0.0084439355
3.6872812 0.0084379787
3.6878646 0.0084388297
3.6884481 0.0084464885
3.6890315 0.0084609551
3.6896149 0.0084822295
3.6901984 0.0085114455
3.6907818 0.0085606711
3.6913652 0.0086275478
3.6919487 0.0087049262
3.6925321 0.0087856568
3.6931155 0.0088625904
3.6936989 0.0089285774
3.6942824 0.0089764685
3.6948658 0.0089991142
3.6954492 0.009
3.6960327 0.009
3.6966161 0.009
3.6971995 0.009
3.697783 0.009
3.6983664 0.009
3.6989498 0.009
3.6995333 0.009
3.7001167 0.009
3.7007001 0.009
3.7012835 0.009
3.701867 0.009
3.7024504 0.009
3.7030338 0.009
3.7036173 0.009
3.7042007 0.009
3.7047841 0.009
3.7053676 0.0090104108
3.705951 0.0090654703
3.7065344 0.0091594544
3.7071179 0.0092828304
3.7077013 0.0094260659
3.7082847 0.0095796284
3.7088681 0.0097339852
3.7094516 0.0098796039
3.710035 0.01000705
3.7106184 0.010137094
3.7112019 0.010284264
3.7117853 0.010439029
3.7123687 0.010591855
3.7129522 0.010733211
3.7135356 0.010853564
3.714119 0.01094338
3.7147025 0.010993128
3.7152859 0.011
3.7158693 0.011
3.7164527 0.011
3.7170362 0.011
3.7176196 0.011
3.718203 0.011
3.7187865 0.011
3.7193699 0.011
3.7199533 0.011
3.7205368 0.011
3.7211202 0.011
3.7217036 0.011
3.722287 0.011
3.7228705 0.011
3.7234539 0.011
3.7240373 0.011
3.7246208 0.011
3.7252042 0.011004228
3.7257876 0.011058263
3.7263711 0.01116251
3.7269545 0.011301716
3.7275379 0.011460629
3.7281214 0.011623997
3.7287048 0.011776568
3.7292882 0.011903089
3.7298716 0.011988309
3.7304551 0.012027821
3.7310385 0.012039128
3.7316219 0.012024387
3.7322054 0.011985028
3.7327888 0.011922481
3.7333722 0.011838176
3.7339557 0.011733543
3.7345391 0.011610012
3.7351225 0.011467602
3.735706 0.011270041
3.7362894 0.011016739
3.7368728 0.010729143
3.7374562 0.010428703
3.7380397 0.010136865
3.7386231 0.0098750792
3.7392065 0.0096647927
3.73979 0.0095274539
3.7403734 0.0094626604
3.7409568 0.0094043174
3.7415403 0.0093459743
3.7421237 0.0092876313
3.7427071 0.0092292882
3.7432905 0.0091709452
3.743874 0.0091126021
3.7444574 0.009054259
3.7450408 0.0089958829
3.7456243 0.0089307518
3.7462077 0.008857105
3.7467911 0.0087797087
3.7473746 0.0087033291
3.747958 0.0086327327
3.7485414 0.0085726856
3.7491249 0.0085279542
3.7497083 0.0085033046
3.7502917 0.0085
3.7508751 0.0085
3.7514586 0.0085
3.752042 0.0085
3.7526254 0.0085
3.7532089 0.0085
3.7537923 0.0085
3.7543757 0.0085
3.7549592 0.0085
3.7555426 0.0085
3.756126 0.0085
3.7567095 0.0085
3.7572929 0.0085
3.7578763 0.0085
3.7584597 0.0085
3.7590432 0.0085
3.7596266 0.0085
3.76021 0.0084974272
3.7607935 0.0084662212
3.7613769 0.0084071325
3.7619603 0.0083296936
3.7625438 0.0082434371
3.7631272 0.0081578955
3.7637106 0.0080826015
3.764294 0.0080270874
3.7648775 0.008000886
3.7654609 0.008
3.7660443 0.008
3.7666278 0.008
3.7672112 0.008
3.7677946 0.008
3.7683781 0.008
3.7689615 0.008
3.7695449 0.008
3.7701284 0.008
3.7707118 0.008
3.7712952 0.008
3.7718786 0.008
3.7724621 0.008
3.7730455 0.008
3.7736289 0.008
3.7742124 0.008
3.7747958 0.008
3.7753792 0.008
3.7759627 0.008
3.7765461 0.008
3.7771295 0.008
3.777713 0.008
3.7782964 0.008
3.7788798 0.008
3.7794632 0.008
3.7800467 0.0080002417
3.7806301 0.0080416675
3.7812135 0.0081457154
3.781797 0.0083001291
3.7823804 0.0084926526
3.7829638 0.0087110297
3.7835473 0.0089430042
3.7841307 0.0091763202
3.7847141 0.0093987214
3.7852975 0.0096106418
3.785881 0.0098693776
3.7864644 0.010165236
3.7870478 0.010476428
3.7876313 0.010781165
3.7882147 0.011057658
3.7887981 0.01128412
3.7893816 0.01143876
3.789965 0.011499791
3.7905484 0.0115
3.7911319 0.0115
3.7917153 0.0115
3.7922987 0.0115
3.7928821 0.0115
3.7934656 0.0115
3.794049 0.0115
3.7946324 0.0115
3.7952159 0.0115
3.7957993 0.0115
3.7963827 0.0115
3.7969662 0.0115
3.7975496 0.0115
3.798133 0.0115
3.7987165 0.0115
3.7992999 0.0115
3.7998833 0.0115
3.8004667 0.011478118
3.8010502 0.011397804
3.8016336 0.011273469
3.802217 0.011121004
3.8028005 0.010956294
3.8033839 0.010795228
3.8039673 0.010653693
3.8045508 0.010547577
3.8051342 0.010491294
3.8057176 0.010459025
3.8063011 0.010435833
3.8068845 0.010421718
3.8074679 0.01041668
3.8080513 0.01042072
3.8086348 0.010433836
3.8092182 0.01045603
3.8098016 0.0104873
3.8103851 0.010530309
3.8109685 0.010590987
3.8115519 0.010663809
3.8121354 0.01074242
3.8127188 0.010820463
3.8133022 0.010891585
3.8138856 0.01094943
3.8144691 0.010987644
3.8150525 0.011
3.8156359 0.011
3.8162194 0.011
3.8168028 0.011
3.8173862 0.011
3.8179697 0.011
3.8185531 0.011
3.8191365 0.011
3.81972 0.011
3.8203034 0.011
3.8208868 0.011
3.8214702 0.011
3.8220537 0.011
3.8226371 0.011
3.8232205 0.011
3.823804 0.011
3.8243874 0.011
3.8249708 0.011
3.8255543 0.011
3.8261377 0.011
3.8267211 0.011
3.8273046 0.011
3.827888 0.011
3.8284714 0.011
3.8290548 0.011
3.8296383 0.011
3.8302217 0.011
3.8308051 0.011
3.8313886 0.011
3.831972 0.011
3.8325554 0.011
3.8331389 0.011
3.8337223 0.011
3.8343057 0.011
3.8348891 0.011
3.8354726 0.011012556
3.836056 0.011057488
3.8366394 0.011126014
3.8372229 0.011208601
3.8378063 0.011295715
3.8383897 0.011377825
3.8389732 0.011445398
3.8395566 0.011488901
3.84014 0.0115
3.8407235 0.0115
3.8413069 0.0115
3.8418903 0.0115
3.8424737 0.0115
3.8430572 0.0115
3.8436406 0.0115
3.844224 0.0115
3.8448075 0.0115
3.8453909 0.0115
3.8459743 0.0115
3.8465578 0.0115
3.8471412 0.0115
3.8477246 0.0115
3.8483081 0.0115
3.8488915 0.0115
3.8494749 0.0115
3.8500583 0.01150029
3.8506418 0.011532887
3.8512252 0.011611852
3.8518086 0.011726293
3.8523921 0.011865314
3.8529755 0.012018021
3.8535589 0.012173519
3.8541424 0.012320915
3.8547258 0.012449314
3.8553092 0.012554847
3.8558926 0.01266502
3.8564761 0.012776759
3.8570595 0.012881553
3.8576429 0.012970891
3.8582264 0.013036261
3.8588098 0.013069152
3.8593932 0.013061054
3.8599767 0.013003454
3.8605601 0.012882393
3.8611435 0.012698252
3.861727 0.012466334
3.8623104 0.01220196
3.8628938 0.011920451
3.8634772 0.011637126
3.8640607 0.011367305
3.8646441 0.011126308
3.8652275 0.010924827
3.865811 0.010729426
3.8663944 0.010532921
3.8669778 0.010338717
3.8675613 0.01015022
3.8681447 0.0099708326
3.8687281 0.0098039603
3.8693116 0.0096530074
3.869895 0.0095213783
3.8704784 0.0094102748
3.8710618 0.0093161019
3.8716453 0.0092371917
3.8722287 0.0091719554
3.8728121 0.0091188042
3.8733956 0.0090761494
3.873979 0.0090424022
3.8745624 0.0090159739
3.8751459 0.0089952111
3.8757293 0.0089777219
3.8763127 0.0089634949
3.8768961 0.0089533246
3.8774796 0.0089480052
3.878063 0.0089483313
3.8786464 0.0089550971
3.8792299 0.008969097
3.8798133 0.0089911255
3.8803967 0.0090218936
3.8809802 0.00906119
3.8815636 0.0091082289
3.882147 0.009162216
3.8827305 0.0092223568
3.8833139 0.0092878571
3.8838973 0.0093579224
3.8844807 0.0094317583
3.8850642 0.0095087203
3.8856476 0.009601675
3.886231 0.0097148069
3.8868145 0.009841761
3.8873979 0.0099761823
3.8879813 0.010111716
3.8885648 0.010242006
3.8891482 0.010360699
3.8897316 0.010461438
3.8903151 0.01053874
3.8908985 0.010593856
3.8914819 0.010628725
3.8920653 0.010644938
3.8926488 0.010644081
3.8932322 0.010627745
3.8938156 0.010597518
3.8943991 0.010554989
3.8949825 0.010501746
3.8955659 0.010423747
3.8961494 0.010311167
3.8967328 0.01017511
3.8973162 0.010026698
3.8978996 0.0098770519
3.8984831 0.0097372932
3.8990665 0.0096185432
3.8996499 0.0095319232
3.9002334 0.009485168
3.9008168 0.009454442
3.9014002 0.0094327932
3.9019837 0.0094202214
3.9025671 0.0094167267
3.9031505 0.0094223091
3.903734 0.0094369686
3.9043174 0.0094607052
3.9049008 0.009493519
3.9054842 0.0095366703
3.9060677 0.0095907317
3.9066511 0.0096525939
3.9072345 0.0097190794
3.907818 0.0097870107
3.9084014 0.0098532103
3.9089848 0.0099145006
3.9095683 0.0099677041
3.9101517 0.010009062
3.9107351 0.010026438
3.9113186 0.010022052
3.911902 0.01000385
3.9124854 0.0099797751
3.9130688 0.0099577705
3.9136523 0.0099457805
3.9142357 0.0099517486
3.9148191 0.0099836188
3.9154026 0.010045485
3.915986 0.01012845
3.9165694 0.010228738
3.9171529 0.010343171
3.9177363 0.010468572
3.9183197 0.010601763
3.9189032 0.010739567
3.9194866 0.010878806
3.92007 0.011016659
3.9206534 0.01117796
3.9212369 0.01137041
3.9218203 0.011581301
3.9224037 0.011797922
3.9229872 0.012007563
3.9235706 0.012197514
3.924154 0.012355064
3.9247375 0.012467505
3.9253209 0.012525657
3.9259043 0.012541643
3.9264877 0.012522924
3.9270712 0.012475219
3.9276546 0.012404249
3.928238 0.012315733
3.9288215 0.01221539
3.9294049 0.012108939
3.9299883 0.012002101
3.9305718 0.011892687
3.9311552 0.011775782
3.9317386 0.011653925
3.9323221 0.011529659
3.9329055 0.011405525
3.9334889 0.011284065
3.9340723 0.011167822
3.9346558 0.011059337
3.9352392 0.010962089
3.9358226 0.010884302
3.9364061 0.010823144
3.9369895 0.010773395
3.9375729 0.010729834
3.9381564 0.010687242
3.9387398 0.010640398
3.9393232 0.010584082
3.9399067 0.010513074
3.9404901 0.010406099
3.9410735 0.010242159
3.9416569 0.010038548
3.9422404 0.009813241
3.9428238 0.0095842142
3.9434072 0.0093694431
3.9439907 0.0091869033
3.9445741 0.0090545706
3.9451575 0.0089892714
3.945741 0.0089791196
3.9463244 0.0090069614
3.9469078 0.0090614372
3.9474912 0.0091311872
3.9480747 0.009204852
3.9486581 0.0092710718
3.9492415 0.0093184871
3.949825 0.0093357383
3.9504084 0.009318886
3.9509918 0.0092856801
3.9515753 0.0092416767
3.9521587 0.009191306
3.9527421 0.0091389983
3.9533256 0.0090891838
3.953909 0.0090462925
3.9544924 0.0090147548
3.9550758 0.008999218
3.9556593 0.0090166811
3.9562427 0.0090681679
3.9568261 0.0091430724
3.9574096 0.0092307882
3.957993 0.009320709
3.9585764 0.0094022286
3.9591599 0.0094647408
3.9597433 0.0094976392
3.9603267 0.0094861088
3.9609102 0.0094110187
3.9614936 0.0092866262
3.962077 0.0091307028
3.9626604 0.0089610199
3.9632439 0.0087953488
3.9638273 0.008651461
3.9644107 0.0085471277
3.9649942 0.0085001204
3.9655776 0.0084984783
3.966161 0.008516228
3.9667445 0.0085517328
3.9673279 0.0086033585
3.9679113 0.0086694709
3.9684947 0.0087484359
3.9690782 0.0088386194
3.9696616 0.0089383871
3.970245 0.0090512307
3.9708285 0.0092131769
3.9714119 0.0094167697
3.9719953 0.0096438519
3.9725788 0.0098762663
3.9731622 0.010095856
3.9737456 0.010284463
3.9743291 0.01042393
3.9749125 0.010496101
3.9754959 0.010507609
3.9760793 0.010495168
3.9766628 0.010462013
3.9772462 0.010410687
3.9778296 0.010343733
3.9784131 0.010263691
3.9789965 0.010173104
3.9795799 0.010074513
3.9801634 0.0099701269
3.9807468 0.0098567052
3.9813302 0.0097353
3.9819137 0.0096092476
3.9824971 0.0094818845
3.9830805 0.0093565471
3.9836639 0.0092365717
3.9842474 0.0091252948
3.9848308 0.0090260527
3.9854142 0.0089422035
3.9859977 0.0088735824
3.9865811 0.0088163235
3.9871645 0.008766455
3.987748 0.008720005
3.9883314 0.0086730015
3.9889148 0.0086214728
3.9894982 0.0085614469
3.9900817 0.0084886703
3.9906651 0.0083849655
3.9912485 0.0082503646
3.991832 0.0080975777
3.9924154 0.0079393149
3.9929988 0.0077882863
3.9935823 0.0076572019
3.9941657 0.0075587717
3.9947491 0.0075057058
3.9953326 0.0075
3.995916 0.0075
3.9964994 0.0075
3.9970828 0.0075
3.9976663 0.0075
3.9982497 0.0075
3.9988331 0.0075
3.9994166 0.0075
4 0.0075
4.0005834 0.0075
4.0011669 0.0075
4.0017503 0.0075
4.0023337 0.0075
4.0029172 0.0075
4.0035006 0.0075
4.004084 0.0075
4.0046674 0.0075
4.0052509 0.0075024544
4.0058343 0.0075255197
4.0064177 0.0075690006
4.0070012 0.0076281307
4.0075846 0.0076981438
4.008168 0.0077742737
4.0087515 0.0078517539
4.0093349 0.0079258184
4.0099183 0.0079917007
4.0105018 0.0080547048
4.0110852 0.0081269587
4.0116686 0.008203963
4.012252 0.0082809514
4.0128355 0.0083531576
4.0134189 0.0084158154
4.0140023 0.0084641585
4.0145858 0.0084934207
4.0151692 0.0085
4.0157526 0.0085
4.0163361 0.0085
4.0169195 0.0085
4.0175029 0.0085
4.0180863 0.0085
4.0186698 0.0085
4.0192532 0.0085
4.0198366 0.0085
4.0204201 0.0085
4.0210035 0.0085
4.0215869 0.0085
4.0221704 0.0085
4.0227538 0.0085
4.0233372 0.0085
4.0239207 0.0085
4.0245041 0.0085
4.0250875 0.0085007077
4.0256709 0.0085387939
4.0262544 0.0086258032
4.0268378 0.0087490257
4.0274212 0.0088957511
4.0280047 0.0090532695
4.0285881 0.0092088708
4.0291715 0.0093498449
4.029755 0.0094634818
4.0303384 0.0095415084
4.0309218 0.009598762
4.0315053 0.0096433638
4.0320887 0.0096816688
4.0326721 0.0097200321
4.0332555 0.0097648087
4.033839 0.0098223536
4.0344224 0.0098990218
4.0350058 0.010001167
4.0355893 0.010117853
4.0361727 0.010234539
4.0367561 0.010351225
4.0373396 0.010467911
4.037923 0.010584597
4.0385064 0.010701284
4.0390898 0.01081797
4.0396733 0.010934656
4.0402567 0.011051342
4.0408401 0.011168028
4.0414236 0.011284714
4.042007 0.0114014
4.0425904 0.011518086
4.0431739 0.011634772
4.0437573 0.011751459
4.0443407 0.011868145
4.0449242 0.011984831
4.0455076 0.012060072
4.046091 0.012039225
4.0466744 0.011942754
4.0472579 0.011792106
4.0478413 0.01160873
4.0484247 0.011414074
4.0490082 0.011229585
4.0495916 0.011076713
4.050175 0.010973165
4.0507585 0.010877344
4.0513419 0.010777201
4.0519253 0.010679886
4.0525088 0.010592549
4.0530922 0.010522338
4.0536756 0.010476404
4.054259 0.010461895
4.0548425 0.010485961
4.0554259 0.010554825
4.0560093 0.010666077
4.0565928 0.010812616
4.0571762 0.010987291
4.0577596 0.011182954
4.0583431 0.011392455
4.0589265 0.011608645
4.0595099 0.011824374
4.0600933 0.012033138
4.0606768 0.012258992
4.0612602 0.01250956
4.0618436 0.012774288
4.0624271 0.013042623
4.0630105 0.013304011
4.0635939 0.013547897
4.0641774 0.013763728
4.0647608 0.01394095
4.0653442 0.014070741
4.0659277 0.014156676
4.0665111 0.01420459
4.0670945 0.014219929
4.0676779 0.014208142
4.0682614 0.014174675
4.0688448 0.014124975
4.0694282 0.01406449
4.0700117 0.013998666
4.0705951 0.013931115
4.0711785 0.013861637
4.071762 0.01378987
4.0723454 0.01371545
4.0729288 0.013638014
4.0735123 0.013557199
4.0740957 0.013472642
4.0746791 0.013383979
4.0752625 0.013288511
4.075846 0.01317164
4.0764294 0.013037701
4.0770128 0.012894957
4.0775963 0.012751668
4.0781797 0.012616096
4.0787631 0.012496503
4.0793466 0.01240115
4.07993 0.012338299
4.0805134 0.012304422
4.0810968 0.012283407
4.0816803 0.012273241
4.0822637 0.012272111
4.0828471 0.0122782
4.0834306 0.012289691
4.084014 0.012304771
4.0845974 0.012321622
4.0851809 0.012338772
4.0857643 0.012359497
4.0863477 0.012383678
4.0869312 0.012409501
4.0875146 0.012435148
4.088098 0.012458805
4.0886814 0.012478656
4.0892649 0.012492885
4.0898483 0.012499677
4.0904317 0.0125
4.0910152 0.0125
4.0915986 0.0125
4.092182 0.0125
4.0927655 0.0125
4.0933489 0.0125
4.0939323 0.0125
4.0945158 0.0125
4.0950992 0.0125
4.0956826 0.0125
4.096266 0.0125
4.0968495 0.0125
4.0974329 0.0125
4.0980163 0.0125
4.0985998 0.0125
4.0991832 0.0125
4.0997666 0.0125
4.1003501 0.012492991
4.1009335 0.012454223
4.1015169 0.012389861
4.1021004 0.012309437
4.1026838 0.012222483
4.1032672 0.012138531
4.1038506 0.012067115
4.1044341 0.012017766
4.1050175 0.012
4.1056009 0.012
4.1061844 0.012
4.1067678 0.012
4.1073512 0.012
4.1079347 0.012
4.1085181 0.012
4.1091015 0.012
4.1096849 0.012
4.1102684 0.012
4.1108518 0.012
4.1114352 0.012
4.1120187 0.012
4.1126021 0.012
4.1131855 0.012
4.113769 0.012
4.1143524 0.012
4.1149358 0.012
4.1155193 0.011945855
4.1161027 0.011771786
4.1166861 0.011503722
4.1172695 0.011168474
4.117853 0.010792851
4.1184364 0.010403665
4.1190198 0.010027724
4.1196033 0.0096918402
4.1201867 0.0094181617
4.1207701 0.0091612453
4.1213536 0.0089048571
4.121937 0.0086519761
4.1225204 0.0084055812
4.1231039 0.0081686513
4.1236873 0.0079441653
4.1242707 0.0077351023
4.1248541 0.007544441
4.1254376 0.0073763869
4.126021 0.0072353969
4.1266044 0.0071216381
4.1271879 0.0070351107
4.1277713 0.0069758145
4.1283547 0.0069437497
4.1289382 0.0069389161
4.1295216 0.0069613139
4.130105 0.0070105018
4.1306884 0.0070688448
4.1312719 0.0071271879
4.1318553 0.0071855309
4.1324387 0.007243874
4.1330222 0.007302217
4.1336056 0.0073605601
4.134189 0.0074189032
4.1347725 0.0074772462
4.1353559 0.0075355893
4.1359393 0.0075939323
4.1365228 0.0076522754
4.1371062 0.0077106184
4.1376896 0.0077689615
4.138273 0.0078273046
4.1388565 0.0078856476
4.1394399 0.0079439907
4.1400233 0.0080023066
4.1406068 0.0080436088
4.1411902 0.0080583072
4.1417736 0.0080535514
4.1423571 0.0080364906
4.1429405 0.0080142743
4.1435239 0.0079940519
4.1441074 0.0079829727
4.1446908 0.0079881863
4.1452742 0.0080148179
4.1458576 0.0080532846
4.1464411 0.0081002114
4.1470245 0.0081544068
4.1476079 0.0082146792
4.1481914 0.008279837
4.1487748 0.0083486887
4.1493582 0.0084200426
4.1499417 0.0084927073
4.1505251 0.0085882788
4.1511085 0.0087287255
4.1516919 0.0088964828
4.1522754 0.0090736774
4.1528588 0.0092424357
4.1534422 0.0093848842
4.1540257 0.0094831493
4.1546091 0.0095193576
4.1551925 0.0094807468
4.155776 0.0094224037
4.1563594 0.0093640607
4.1569428 0.0093057176
4.1575263 0.0092473746
4.1581097 0.0091890315
4.1586931 0.0091306884
4.1592765 0.0090723454
4.15986 0.0090140023
4.1604434 0.0089556593
4.1610268 0.0088973162
4.1616103 0.0088389732
4.1621937 0.0087806301
4.1627771 0.008722287
4.1633606 0.008663944
4.163944 0.0086056009
4.1645274 0.0085472579
4.1651109 0.0084894063
4.1656943 0.0084498529
4.1662777 0.0084375307
4.1668611 0.0084524399
4.1674446 0.0084945803
4.168028 0.008563952
4.1686114 0.0086605551
4.1691949 0.0087843894
4.1697783 0.008935455
4.1703617 0.0091085181
4.1709452 0.0092835473
4.1715286 0.0094585764
4.172112 0.0096336056
4.1726954 0.0098086348
4.1732789 0.0099836639
4.1738623 0.010158693
4.1744457 0.010333722
4.1750292 0.010508751
4.1756126 0.010683781
4.176196 0.01085881
4.1767795 0.011033839
4.1773629 0.011208868
4.1779463 0.011383897
4.1785298 0.011558926
4.1791132 0.011733956
4.1796966 0.011908985
4.18028 0.012070337
4.1808635 0.012137712
4.1814469 0.012117818
4.1820303 0.012034484
4.1826138 0.011911543
4.1831972 0.011772825
4.1837806 0.011642163
4.1843641 0.011543387
4.1849475 0.011500328
4.1855309 0.0115
4.1861144 0.0115
4.1866978 0.0115
4.1872812 0.0115
4.1878646 0.0115
4.1884481 0.0115
4.1890315 0.0115
4.1896149 0.0115
4.1901984 0.0115
4.1907818 0.0115
4.1913652 0.0115
4.1919487 0.0115
4.1925321 0.0115
4.1931155 0.0115
4.1936989 0.0115
4.1942824 0.0115
4.1948658 0.0115
4.1954492 0.011493515
4.1960327 0.01146739
4.1966161 0.011424196
4.1971995 0.011367112
4.197783 0.011299314
4.1983664 0.01122398
4.1989498 0.011144287
4.1995333 0.011063414
4.2001167 0.010983906
4.2007001 0.010888875
4.2012835 0.010774239
4.201867 0.010646352
4.2024504 0.010511571
4.2030338 0.010376249
4.2036173 0.010246742
4.2042007 0.010129405
4.2047841 0.010030593
4.2053676 0.009955429
4.205951 0.0099022005
4.2065344 0.0098690751
4.2071179 0.009854464
4.2077013 0.0098567785
4.2082847 0.0098744298
4.2088681 0.0099058291
4.2094516 0.0099493877
4.210035 0.010003586
4.2106184 0.010086251
4.2112019 0.01020394
4.2117853 0.010344737
4.2123687 0.010496728
4.2129522 0.010647995
4.2135356 0.010786624
4.214119 0.010900698
4.2147025 0.010978303
4.2152859 0.011013069
4.2158693 0.011032603
4.2164527 0.011043606
4.2170362 0.011047338
4.2176196 0.011045061
4.218203 0.011038037
4.2187865 0.011027528
4.2193699 0.011014795
4.2199533 0.011001099
4.2205368 0.01098536
4.2211202 0.010964617
4.2217036 0.010938413
4.222287 0.010906307
4.2228705 0.01086786
4.2234539 0.01082263
4.2240373 0.010770177
4.2246208 0.010710061
4.2252042 0.010635022
4.2257876 0.01047231
4.2263711 0.010224488
4.2269545 0.009919643
4.2275379 0.0095858624
4.2281214 0.0092512329
4.2287048 0.0089438415
4.2292882 0.0086917751
4.2298716 0.0085231208
4.2304551 0.0084334005
4.2310385 0.0083637888
4.2316219 0.008311574
4.2322054 0.0082764056
4.2327888 0.0082579332
4.2333722 0.0082558063
4.2339557 0.0082696745
4.2345391 0.0082991872
4.2351225 0.0083437799
4.235706 0.0083968415
4.2362894 0.008455753
4.2368728 0.0085210151
4.2374562 0.0085931284
4.2380397 0.0086725936
4.2386231 0.0087599114
4.2392065 0.0088555824
4.23979 0.0089601072
4.2403734 0.0090805288
4.2409568 0.0092358769
4.2415403 0.0094182396
4.2421237 0.0096174033
4.2427071 0.0098231548
4.2432905 0.01002528
4.243874 0.010213567
4.2444574 0.010377801
4.2450408 0.010507823
4.2456243 0.010607556
4.2462077 0.010683767
4.2467911 0.010734925
4.2473746 0.010759498
4.247958 0.010755953
4.2485414 0.010722758
4.2491249 0.010658381
4.2497083 0.010561291
4.2502917 0.010431285
4.2508751 0.010277388
4.2514586 0.010106005
4.252042 0.0099224976
4.2526254 0.0097322282
4.2532089 0.0095405587
4.2537923 0.0093528512
4.2543757 0.0091744677
4.2549592 0.0090107703
4.2555426 0.0088382852
4.256126 0.0086343101
4.2567095 0.0084195216
4.2572929 0.0082147721
4.2578763 0.008040914
4.2584597 0.0079187997
4.2590432 0.0078692816
4.2596266 0.0079132123
4.26021 0.0080630105
4.2607935 0.0082380397
4.2613769 0.0084130688
4.2619603 0.008588098
4.2625438 0.0087631272
4.2631272 0.0089381564
4.2637106 0.0091131855
4.264294 0.0092882147
4.2648775 0.0094632439
4.2654609 0.009638273
4.2660443 0.0098133022
4.2666278 0.0099883314
4.2672112 0.010163361
4.2677946 0.01033839
4.2683781 0.010513419
4.2689615 0.010688448
4.2695449 0.010863477
4.2701284 0.01103425
4.2707118 0.011092263
4.2712952 0.011018816
4.2718786 0.010852635
4.2724621 0.010632446
4.2730455 0.010396976
4.2736289 0.010184949
4.2742124 0.010035093
4.2747958 0.0099861327
4.2753792 0.010043373
4.2759627 0.010112784
4.2765461 0.010185271
4.2771295 0.010260636
4.277713 0.01033868
4.2782964 0.010419204
4.2788798 0.01050201
4.2794632 0.010586899
4.2800467 0.010673754
4.2806301 0.010775229
4.2812135 0.010894498
4.281797 0.011022823
4.2823804 0.011151466
4.2829638 0.011271688
4.2835473 0.011374751
4.2841307 0.011451918
4.2847141 0.01149445
4.2852975 0.011493811
4.285881 0.011449265
4.2864644 0.011369545
4.2870478 0.01126392
4.2876313 0.011141657
4.2882147 0.011012024
4.2887981 0.010884289
4.2893816 0.010767719
4.289965 0.010671583
4.2905484 0.010591403
4.2911319 0.010513006
4.2917153 0.010435832
4.2922987 0.010359372
4.2928821 0.010283116
4.2934656 0.010206557
4.294049 0.010129183
4.2946324 0.010050487
4.2952159 0.0099675613
4.2957993 0.0098576825
4.2963827 0.0097237269
4.2969662 0.0095762536
4.2975496 0.0094258219
4.298133 0.0092829908
4.2987165 0.0091583194
4.2992999 0.0090623669
4.2998833 0.0090056923
4.3004667 0.0089990104
4.3010502 0.0090427927
4.3016336 0.0091284618
4.302217 0.0092473024
4.3028005 0.0093905989
4.3033839 0.0095496359
4.3039673 0.009715698
4.3045508 0.0098800696
4.3051342 0.010035862
4.3057176 0.010219189
4.3063011 0.010434935
4.3068845 0.010666756
4.3074679 0.010898311
4.3080513 0.01111326
4.3086348 0.01129526
4.3092182 0.01142797
4.3098016 0.011495048
4.3103851 0.0115
4.3109685 0.0115
4.3115519 0.0115
4.3121354 0.0115
4.3127188 0.0115
4.3133022 0.0115
4.3138856 0.0115
4.3144691 0.0115
4.3150525 0.0115
4.3156359 0.0115
4.3162194 0.0115
4.3168028 0.0115
4.3173862 0.0115
4.3179697 0.0115
4.3185531 0.0115
4.3191365 0.0115
4.31972 0.0115
4.3203034 0.011514745
4.3208868 0.011616195
4.3214702 0.01179247
4.3220537 0.012018151
4.3226371 0.012267816
4.3232205 0.012516047
4.323804 0.012737422
4.3243874 0.012906521
4.3249708 0.012997925
4.3255543 0.013036951
4.3261377 0.013075846
4.3267211 0.013114741
4.3273046 0.013153637
4.327888 0.013192532
4.3284714 0.013231427
4.3290548 0.013270323
4.3296383 0.013309218
4.3302217 0.013348114
4.3308051 0.013387009
4.3313886 0.013425904
4.331972 0.0134648
4.3325554 0.013503695
4.3331389 0.01354259
4.3337223 0.013581486
4.3343057 0.013620381
4.3348891 0.013659277
4.3354726 0.013698172
4.336056 0.013737067
4.3366394 0.013775963
4.3372229 0.013814858
4.3378063 0.013853753
4.3383897 0.013892649
4.3389732 0.013931544
4.3395566 0.01397044
4.34014 0.014006511
4.3407235 0.013978535
4.3413069 0.013878292
4.3418903 0.013728025
4.3424737 0.013549976
4.3430572 0.013366387
4.3436406 0.013199501
4.344224 0.013071561
4.3448075 0.013004809
4.3453909 0.013011985
4.3459743 0.013072246
4.3465578 0.013179009
4.3471412 0.013327509
4.3477246 0.013512979
4.3483081 0.013730654
4.3488915 0.013975766
4.3494749 0.01424355
4.3500583 0.014529568
4.3506418 0.014865185
4.3512252 0.015260477
4.3518086 0.015696975
4.3523921 0.016156211
4.3529755 0.016619715
4.3535589 0.017069016
4.3541424 0.017485648
4.3547258 0.017851139
4.3553092 0.018153537
4.3558926 0.018415257
4.3564761 0.018638088
4.3570595 0.018819271
4.3576429 0.018956048
4.3582264 0.019045661
4.3588098 0.019085351
4.3593932 0.01907236
4.3599767 0.019003929
4.3605601 0.01885411
4.3611435 0.018612274
4.361727 0.018305641
4.3623104 0.017961485
4.3628938 0.017607074
4.3634772 0.017269679
4.3640607 0.016976572
4.3646441 0.016755023
4.3652275 0.016623027
4.365811 0.016511422
4.3663944 0.016406038
4.3669778 0.016314158
4.3675613 0.016243065
4.3681447 0.016200039
4.3687281 0.016192364
4.3693116 0.016227322
4.369895 0.016312193
4.3704784 0.016436762
4.3710618 0.016569448
4.3716453 0.016707404
4.3722287 0.016848577
4.3728121 0.016990914
4.3733956 0.017132363
4.373979 0.017270869
4.3745624 0.01740438
4.3751459 0.017530886
4.3757293 0.017650356
4.3763127 0.017764801
4.3768961 0.017876219
4.3774796 0.017986607
4.378063 0.018097962
4.3786464 0.018212283
4.3792299 0.018331565
4.3798133 0.018457807
4.3803967 0.018600274
4.3809802 0.018779339
4.3815636 0.018989864
4.382147 0.019224949
4.3827305 0.019477694
4.3833139 0.0197412
4.3838973 0.020008567
4.3844807 0.020272894
4.3850642 0.020527243
4.3856476 0.02076554
4.386231 0.020998577
4.3868145 0.021242877
4.3873979 0.021514963
4.3879813 0.021831359
4.3885648 0.022208587
4.3891482 0.022663171
4.3897316 0.023211633
4.3903151 0.023885874
4.3908985 0.024757062
4.3914819 0.025793598
4.3920653 0.026950563
4.3926488 0.028183032
4.3932322 0.029446085
4.3938156 0.030694799
4.3943991 0.031884252
4.3949825 0.032969521
4.3955659 0.033935439
4.3961494 0.034820795
4.3967328 0.035658376
4.3973162 0.036480948
4.3978996 0.037321281
4.3984831 0.038212143
4.3990665 0.039186301
4.3996499 0.040276524
4.4002334 0.041515737
4.4008168 0.042915474
4.4014002 0.044443557
4.4019837 0.046063286
4.4025671 0.04773796
4.4031505 0.04943088
4.403734 0.051105345
4.4043174 0.052724654
4.4049008 0.054252108
4.4054842 0.055691787
4.4060677 0.057106765
4.4066511 0.058504618
4.4072345 0.059891416
4.407818 0.061273231
4.4084014 0.062656133
4.4089848 0.064046193
4.4095683 0.065449481
4.4101517 0.066871376
4.4107351 0.068306386
4.4113186 0.06976395
4.411902 0.071260013
4.4124854 0.07281052
4.4130688 0.074431417
4.4136523 0.076138649
4.4142357 0.077948162
4.4148191 0.079875902
4.4154026 0.082008913
4.415986 0.084526926
4.4165694 0.087358033
4.4171529 0.090414313
4.4177363 0.093607844
4.4183197 0.096850703
4.4189032 0.10005497
4.4194866 0.10313272
4.42007 0.10599353
4.4206534 0.10839929
4.4212369 0.11037757
4.4218203 0.11212736
4.4224037 0.11384766
4.4229872 0.11573745
4.4235706 0.11799573
4.424154 0.1208215
4.4247375 0.12441374
4.4253209 0.12884558
4.4259043 0.13359431
4.4264877 0.13853425
4.4270712 0.14361561
4.4276546 0.14878859
4.428238 0.15400338
4.4288215 0.15921019
4.4294049 0.1643592
4.4299883 0.16940061
4.4305718 0.17434169
4.4311552 0.1792373
4.4317386 0.18410334
4.4323221 0.18895569
4.4329055 0.19381024
4.4334889 0.19868286
4.4340723 0.20358945
4.4346558 0.20854589
4.4352392 0.21369976
4.4358226 0.22009277
4.4364061 0.22762473
4.4369895 0.23589877
4.4375729 0.24451804
4.4381564 0.25308567
4.4387398 0.2612048
4.4393232 0.26847856
4.4399067 0.27451009
4.4404901 0.27952415
4.4410735 0.28446938
4.4416569 0.28937316
4.4422404 0.2942421
4.4428238 0.29908277
4.4434072 0.30390175
4.4439907 0.30870563
4.4445741 0.31350099
4.4451575 0.31828601
4.445741 0.32292499
4.4463244 0.32742514
4.4469078 0.33186113
4.4474912 0.3363076
4.4480747 0.34083921
4.4486581 0.34553062
4.4492415 0.35045647
4.449825 0.35569141
4.4504084 0.36148883
4.4509918 0.36829985
4.4515753 0.37594277
4.4521587 0.38419865
4.4527421 0.39284857
4.4533256 0.40167358
4.453909 0.41045474
4.4544924 0.41897313
4.4550758 0.42701722
4.4556593 0.43493303
4.4562427 0.44294489
4.4568261 0.45096116
4.4574096 0.45889022
4.457993 0.46664045
4.4585764 0.47412022
4.4591599 0.4812379
4.4597433 0.48790187
4.4603267 0.49393595
4.4609102 0.49895011
4.4614936 0.50304871
4.462077 0.50639661
4.4626604 0.50915865
4.4632439 0.51149967
4.4638273 0.51358451
4.4644107 0.51557803
4.4649942 0.51764507
4.4655776 0.51980675
4.466161 0.52196794
4.4667445 0.52412616
4.4673279 0.52627895
4.4679113 0.52842383
4.4684947 0.53055833
4.4690782 0.53267999
4.4696616 0.53478632
4.470245 0.53687588
4.4708285 0.53895525
4.4714119 0.54102539
4.4719953 0.54308539
4.4725788 0.54513435
4.4731622 0.54717139
4.4737456 0.5491956
4.4743291 0.55120608
4.4749125 0.55320194
4.4754959 0.55510211
4.4760793 0.55677732
4.4766628 0.55824313
4.4772462 0.55951768
4.4778296 0.5606191
4.4784131 0.56156552
4.4789965 0.56237509
4.4795799 0.56306593
4.4801634 0.5636399
4.4807468 0.56384939
4.4813302 0.56369053
4.4819137 0.56327518
4.4824971 0.56271521
4.4830805 0.56212249
4.4836639 0.56160888
4.4842474 0.56128624
4.4848308 0.56126645
4.4854142 0.56165059
4.4859977 0.56241428
4.4865811 0.56345303
4.4871645 0.5646611
4.487748 0.56593273
4.4883314 0.56716218
4.4889148 0.5682437
4.4894982 0.56907156
4.4900817 0.56954185
4.4906651 0.56969011
4.4912485 0.56957793
4.491832 0.56921074
4.4924154 0.56859398
4.4929988 0.56773307
4.4935823 0.56663346
4.4941657 0.56530056
4.4947491 0.56373982
4.4953326 0.56187642
4.495916 0.55941822
4.4964994 0.5564913
4.4970828 0.55327269
4.4976663 0.5499394
4.4982497 0.54666846
4.4988331 0.5436369
4.4994166 0.54102174
4.5 0.539
4.5005834 0.53738503
4.5011669 0.53588316
4.5017503 0.53451087
4.5023337 0.53328467
4.5029172 0.53222105
4.5035006 0.53133651
4.504084 0.53064753
4.5046674 0.53017063
4.5052509 0.5299016
4.5058343 0.52969112
4.5064177 0.52952159
4.5070012 0.52941186
4.5075846 0.5293808
4.508168 0.52944727
4.5087515 0.52963014
4.5093349 0.52994826
4.5099183 0.53042051
4.5105018 0.53102022
4.5110852 0.53167129
4.5116686 0.53235921
4.512252 0.53307057
4.5128355 0.53379199
4.5134189 0.53451004
4.5140023 0.53521134
4.5145858 0.53588248
4.5151692 0.53650683
4.5157526 0.53703011
4.5163361 0.53746373
4.5169195 0.53784249
4.5175029 0.5382012
4.5180863 0.53857468
4.5186698 0.53899773
4.5192532 0.53950516
4.5198366 0.54013178
4.5204201 0.54104647
4.5210035 0.54255274
4.5215869 0.54451716
4.5221704 0.54678356
4.5227538 0.54919573
4.5233372 0.55159748
4.5239207 0.55383262
4.5245041 0.55574497
4.5250875 0.55718485
4.5256709 0.55839353
4.5262544 0.55955772
4.5268378 0.56067287
4.5274212 0.56173439
4.5280047 0.5627377
4.5285881 0.56367824
4.5291715 0.56455143
4.529755 0.56535269
4.5303384 0.56606611
4.5309218 0.56665503
4.5315053 0.56715095
4.5320887 0.56759259
4.5326721 0.56801867
4.5332555 0.5684679
4.533839 0.56897899
4.5344224 0.56959068
4.5350058 0.57034166
4.5355893 0.57123934
4.5361727 0.57225263
4.5367561 0.57336128
4.5373396 0.57454502
4.537923 0.57578361
4.5385064 0.57705677
4.5390898 0.57834426
4.5396733 0.57962581
4.5402567 0.58093493
4.5408401 0.58262085
4.5414236 0.58462688
4.542007 0.5868024
4.5425904 0.58899682
4.5431739 0.59105953
4.5437573 0.59283993
4.5443407 0.59418742
4.5449242 0.5949514
4.5455076 0.59502203
4.546091 0.59445948
4.5466744 0.59336159
4.5472579 0.591826
4.5478413 0.58995035
4.5484247 0.58783227
4.5490082 0.58556942
4.5495916 0.58325943
4.550175 0.58099232
4.5507585 0.57872105
4.5513419 0.57642153
4.5519253 0.57410395
4.5525088 0.5717785
4.5530922 0.56945537
4.5536756 0.56714477
4.554259 0.56485687
4.5548425 0.56260188
4.5554259 0.56046144
4.5560093 0.55857522
4.5565928 0.55684949
4.5571762 0.55517932
4.5577596 0.55345978
4.5583431 0.55158596
4.5589265 0.54945293
4.5595099 0.54695577
4.5600933 0.54399265
4.5606768 0.54064694
4.5612602 0.53703654
4.5618436 0.53321239
4.5624271 0.52922546
4.5630105 0.5251267
4.5635939 0.52096706
4.5641774 0.51679751
4.5647608 0.512669
4.5653442 0.50859612
4.5659277 0.5044657
4.5665111 0.50029006
4.5670945 0.49609844
4.5676779 0.49192012
4.5682614 0.48778433
4.5688448 0.48372035
4.5694282 0.47975742
4.5700117 0.47592479
4.5705951 0.47219216
4.5711785 0.46850821
4.571762 0.4648647
4.5723454 0.46125336
4.5729288 0.45766592
4.5735123 0.4540941
4.5740957 0.45052966
4.5746791 0.44696432
4.5752625 0.44339345
4.575846 0.4398369
4.5764294 0.43629522
4.5770128 0.4327637
4.5775963 0.42923764
4.5781797 0.42571234
4.5787631 0.4221831
4.5793466 0.4186452
4.57993 0.41509394
4.5805134 0.41145725
4.5810968 0.40765274
4.5816803 0.40372133
4.5822637 0.39970533
4.5828471 0.39564702
4.5834306 0.39158871
4.584014 0.38757269
4.5845974 0.38364126
4.5851809 0.37984177
4.5857643 0.37627948
4.5863477 0.37298233
4.5869312 0.36994978
4.5875146 0.36718129
4.588098 0.36467632
4.5886814 0.36243432
4.5892649 0.36045476
4.5898483 0.3587371
4.5904317 0.35734554
4.5910152 0.3564282
4.5915986 0.35596294
4.592182 0.35591925
4.5927655 0.35626666
4.5933489 0.35697468
4.5939323 0.35801282
4.5945158 0.35935059
4.5950992 0.36096091
4.5956826 0.36294342
4.596266 0.36527075
4.5968495 0.36782479
4.5974329 0.37048744
4.5980163 0.37314058
4.5985998 0.37566612
4.5991832 0.37794594
4.5997666 0.37986193
4.6003501 0.38134162
4.6009335 0.38253565
4.6015169 0.38353132
4.6021004 0.38440073
4.6026838 0.38521596
4.6032672 0.38604911
4.6038506 0.38697227
4.6044341 0.38805754
4.6050175 0.38937694
4.6056009 0.39090308
4.6061844 0.39257799
4.6067678 0.39441306
4.6073512 0.3964197
4.6079347 0.3986093
4.6085181 0.40099328
4.6091015 0.40358303
4.6096849 0.40638995
4.6102684 0.40949628
4.6108518 0.41333285
4.6114352 0.41778989
4.6120187 0.42264885
4.6126021 0.42769119
4.6131855 0.43269836
4.613769 0.4374518
4.6143524 0.44173296
4.6149358 0.44532329
4.6155193 0.44827256
4.6161027 0.45094677
4.6166861 0.45343235
4.6172695 0.45581224
4.617853 0.45816939
4.6184364 0.46058672
4.6190198 0.46314718
4.6196033 0.46593371
4.6201867 0.46901082
4.6207701 0.47218323
4.6213536 0.4753871
4.621937 0.47863649
4.6225204 0.48194546
4.6231039 0.48532807
4.6236873 0.48879837
4.6242707 0.49237042
4.6248541 0.49605829
4.6254376 0.4998887
4.626021 0.50387938
4.6266044 0.50799291
4.6271879 0.51218989
4.6277713 0.51643091
4.6283547 0.52067656
4.6289382 0.52488746
4.6295216 0.52902419
4.630105 0.53304929
4.6306884 0.53700217
4.6312719 0.54088928
4.6318553 0.54467769
4.6324387 0.54833446
4.6330222 0.55182663
4.6336056 0.55512128
4.634189 0.55818546
4.6347725 0.56098622
4.6353559 0.56345001
4.6359393 0.56541708
4.6365228 0.56691516
4.6371062 0.56799058
4.6376896 0.5686897
4.638273 0.56905885
4.6388565 0.56914436
4.6394399 0.56899259
4.6400233 0.56864999
4.6406068 0.56822968
4.6411902 0.56780038
4.6417736 0.56735814
4.6423571 0.56689902
4.6429405 0.56641905
4.6435239 0.5659143
4.6441074 0.56538082
4.6446908 0.56481466
4.6452742 0.56421251
4.6458576 0.56357941
4.6464411 0.56292473
4.6470245 0.56225765
4.6476079 0.56158731
4.6481914 0.56092291
4.6487748 0.56027361
4.6493582 0.55964857
4.6499417 0.55905697
4.6505251 0.55851139
4.6511085 0.55802595
4.6516919 0.55760979
4.6522754 0.557272
4.6528588 0.55702168
4.6534422 0.55686794
4.6540257 0.55681987
4.6546091 0.55688657
4.6551925 0.557077
4.655776 0.55738827
4.6563594 0.55779725
4.6569428 0.55827886
4.6575263 0.558808
4.6581097 0.5593596
4.6586931 0.55990856
4.6592765 0.5604298
4.65986 0.56089822
4.6604434 0.56132707
4.6610268 0.56177797
4.6616103 0.5622223
4.6621937 0.56262757
4.6627771 0.56296127
4.6633606 0.56319089
4.663944 0.56328393
4.6645274 0.56320787
4.6651109 0.56291703
4.6656943 0.56195371
4.6662777 0.56024457
4.6668611 0.55798048
4.6674446 0.5553523
4.668028 0.55255089
4.6686114 0.54976709
4.6691949 0.54719178
4.6697783 0.5450158
4.6703617 0.54334329
4.6709452 0.54191735
4.6715286 0.54063783
4.672112 0.53943077
4.6726954 0.53822222
4.6732789 0.53693824
4.6738623 0.53550485
4.6744457 0.53384812
4.6750292 0.53189425
4.6756126 0.52965741
4.676196 0.52722298
4.6767795 0.52464113
4.6773629 0.52196205
4.6779463 0.5192359
4.6785298 0.51651288
4.6791132 0.51384315
4.6796966 0.5112769
4.68028 0.5088744
4.6808635 0.50670696
4.6814469 0.50472006
4.6820303 0.50284183
4.6826138 0.5010004
4.6831972 0.4991239
4.6837806 0.49714045
4.6843641 0.49497819
4.6849475 0.49256525
4.6855309 0.48948496
4.6861144 0.48539538
4.6866978 0.48057357
4.6872812 0.47530045
4.6878646 0.46985691
4.6884481 0.46452389
4.6890315 0.45958227
4.6896149 0.45531299
4.6901984 0.45194982
4.6907818 0.44907218
4.6913652 0.44643953
4.6919487 0.44396194
4.6925321 0.4415495
4.6931155 0.43911229
4.6936989 0.43656039
4.6942824 0.43380389
4.6948658 0.43075285
4.6954492 0.42740699
4.6960327 0.42394481
4.6966161 0.42040536
4.6971995 0.41682076
4.697783 0.41322315
4.6983664 0.40964465
4.6989498 0.40611739
4.6995333 0.4026735
4.7001167 0.39934674
4.7007001 0.39620297
4.7012835 0.39322456
4.701867 0.39035858
4.7024504 0.38755208
4.7030338 0.38475212
4.7036173 0.38190577
4.7042007 0.37896008
4.7047841 0.37586211
4.7053676 0.37249047
4.705951 0.36862217
4.7065344 0.36436341
4.7071179 0.35984828
4.7077013 0.35521088
4.7082847 0.3505853
4.7088681 0.34610561
4.7094516 0.34190592
4.710035 0.33812047
4.7106184 0.33487985
4.7112019 0.33212286
4.7117853 0.32971013
4.7123687 0.3275023
4.7129522 0.32536
4.7135356 0.32314388
4.714119 0.32071458
4.7147025 0.31793272
4.7152859 0.31459194
4.7158693 0.31030447
4.7164527 0.30529861
4.7170362 0.2998952
4.7176196 0.29441509
4.718203 0.28917913
4.7187865 0.28450815
4.7193699 0.28072301
4.7199533 0.27814454
4.7205368 0.27642073
4.7211202 0.2747547
4.7217036 0.27312776
4.722287 0.27152592
4.7228705 0.2699352
4.7234539 0.26834162
4.7240373 0.26673119
4.7246208 0.26508995
4.7252042 0.26340447
4.7257876 0.26167621
4.7263711 0.25992048
4.7269545 0.25815271
4.7275379 0.25638836
4.7281214 0.25464288
4.7287048 0.25293172
4.7292882 0.25127034
4.7298716 0.2496742
4.7304551 0.24821443
4.7310385 0.24699865
4.7316219 0.24598884
4.7322054 0.24514207
4.7327888 0.24441543
4.7333722 0.243766
4.7339557 0.24315086
4.7345391 0.2425271
4.7351225 0.24185255
4.735706 0.2411256
4.7362894 0.24038131
4.7368728 0.23965174
4.7374562 0.23896897
4.7380397 0.23836506
4.7386231 0.2378721
4.7392065 0.23752214
4.73979 0.23734726
4.7403734 0.23736496
4.7409568 0.23752557
4.7415403 0.23779154
4.7421237 0.2381285
4.7427071 0.23850208
4.7432905 0.23887789
4.743874 0.23922156
4.7444574 0.23949873
4.7450408 0.23967532
4.7456243 0.23979659
4.7462077 0.23991427
4.7467911 0.24002944
4.7473746 0.2401432
4.747958 0.24025662
4.7485414 0.2403708
4.7491249 0.24048682
4.7497083 0.24060576
4.7502917 0.24073075
4.7508751 0.24087279
4.7514586 0.24102919
4.752042 0.241195
4.7526254 0.24136523
4.7532089 0.24153492
4.7537923 0.2416991
4.7543757 0.24185279
4.7549592 0.24199103
4.7555426 0.24190743
4.756126 0.24141103
4.7567095 0.24061995
4.7572929 0.23965359
4.7578763 0.23863131
4.7584597 0.2376725
4.7590432 0.23689653
4.7596266 0.23642279
4.76021 0.23634642
4.7607935 0.23647223
4.7613769 0.23671775
4.7619603 0.23706793
4.7625438 0.23750771
4.7631272 0.23802203
4.7637106 0.23859584
4.764294 0.23921407
4.7648775 0.23986168
4.7654609 0.24057715
4.7660443 0.24144409
4.7666278 0.24242215
4.7672112 0.243467
4.7677946 0.24453431
4.7683781 0.24557975
4.7689615 0.24655898
4.7695449 0.24742768
4.7701284 0.24812832
4.7707118 0.24830648
4.7712952 0.24795361
4.7718786 0.24724952
4.7724621 0.24637402
4.7730455 0.24550694
4.7736289 0.24482809
4.7742124 0.24451727
4.7747958 0.24475432
4.7753792 0.24563222
4.7759627 0.24690707
4.7765461 0.24846435
4.7771295 0.2502091
4.777713 0.25204635
4.7782964 0.25388114
4.7788798 0.25561851
4.7794632 0.2571635
4.7800467 0.25842144
4.7806301 0.25938497
4.7812135 0.26014299
4.781797 0.26076722
4.7823804 0.26132935
4.7829638 0.26190111
4.7835473 0.26255418
4.7841307 0.26336028
4.7847141 0.26439112
4.7852975 0.2657464
4.785881 0.26758255
4.7864644 0.26980322
4.7870478 0.27227816
4.7876313 0.27487711
4.7882147 0.27746983
4.7887981 0.27992604
4.7893816 0.28211549
4.789965 0.28390792
4.7905484 0.28537435
4.7911319 0.28671569
4.7917153 0.28792631
4.7922987 0.28899985
4.7928821 0.28992992
4.7934656 0.29071016
4.794049 0.29133419
4.7946324 0.29179564
4.7952159 0.29207062
4.7957993 0.29200192
4.7963827 0.29164185
4.7969662 0.29110123
4.7975496 0.29049087
4.798133 0.28992158
4.7987165 0.28950418
4.7992999 0.28934949
4.7998833 0.28956833
4.8004667 0.29015567
4.8010502 0.29089882
4.8016336 0.29174564
4.802217 0.2926502
4.8028005 0.29356659
4.8033839 0.29444886
4.8039673 0.29525109
4.8045508 0.29592735
4.8051342 0.2964371
4.8057176 0.29688395
4.8063011 0.29732423
4.8068845 0.29775851
4.8074679 0.29818738
4.8080513 0.2986114
4.8086348 0.29903116
4.8092182 0.29944724
4.8098016 0.2998602
4.8103851 0.30026206
4.8109685 0.30062941
4.8115519 0.30097016
4.8121354 0.30129471
4.8127188 0.30161342
4.8133022 0.30193669
4.8138856 0.3022749
4.8144691 0.30263843
4.8150525 0.30304032
4.8156359 0.30384085
4.8162194 0.30518303
4.8168028 0.30691591
4.8173862 0.30888855
4.8179697 0.31095
4.8185531 0.31294929
4.8191365 0.3147355
4.81972 0.31615766
4.8203034 0.3171154
4.8208868 0.31780681
4.8214702 0.31829555
4.8220537 0.31860906
4.8226371 0.31877477
4.8232205 0.31882009
4.823804 0.31877246
4.8243874 0.31865932
4.8249708 0.31850807
4.8255543 0.31783682
4.8261377 0.31626429
4.8267211 0.31414655
4.8273046 0.31184121
4.827888 0.30970589
4.8284714 0.30809822
4.8290548 0.30737581
4.8296383 0.30789628
4.8302217 0.3098843
4.8308051 0.31222764
4.8313886 0.31459041
4.831972 0.31696743
4.8325554 0.31935351
4.8331389 0.32174347
4.8337223 0.32413211
4.8343057 0.32651424
4.8348891 0.3288847
4.8354726 0.33124431
4.836056 0.33360262
4.8366394 0.3359597
4.8372229 0.33831529
4.8378063 0.34066915
4.8383897 0.34302104
4.8389732 0.34537071
4.8395566 0.34771792
4.84014 0.35002645
4.8407235 0.35152282
4.8413069 0.35212447
4.8418903 0.35213914
4.8424737 0.35187458
4.8430572 0.35163854
4.8436406 0.35173876
4.844224 0.352483
4.8448075 0.354179
4.8453909 0.35701764
4.8459743 0.36068761
4.8465578 0.36495379
4.8471412 0.36959988
4.8477246 0.3744096
4.8483081 0.37916667
4.8488915 0.3836548
4.8494749 0.38765769
4.8500583 0.39096357
4.8506418 0.393931
4.8512252 0.3968954
4.8518086 0.39985676
4.8523921 0.40281502
4.8529755 0.40577018
4.8535589 0.40872219
4.8541424 0.41167103
4.8547258 0.41461667
4.8553092 0.41755888
4.8558926 0.42049644
4.8564761 0.42342874
4.8570595 0.42635529
4.8576429 0.42927559
4.8582264 0.43218915
4.8588098 0.4350955
4.8593932 0.43799413
4.8599767 0.44088456
4.8605601 0.44317306
4.8611435 0.44436246
4.861727 0.444758
4.8623104 0.44466604
4.8628938 0.44439293
4.8634772 0.44424503
4.8640607 0.44452869
4.8646441 0.44555027
4.8652275 0.44754375
4.865811 0.45001097
4.8663944 0.45278327
4.8669778 0.45584933
4.8675613 0.45919783
4.8681447 0.46281746
4.8687281 0.4666969
4.8693116 0.47082484
4.869895 0.47518996
4.8704784 0.47989496
4.8710618 0.48507116
4.8716453 0.49057407
4.8722287 0.49625299
4.8728121 0.50195717
4.8733956 0.5075359
4.873979 0.51283845
4.8745624 0.51771409
4.8751459 0.52201613
4.8757293 0.52575965
4.8763127 0.52909931
4.8768961 0.53218142
4.8774796 0.53515229
4.878063 0.53815822
4.8786464 0.54134553
4.8792299 0.54486053
4.8798133 0.54884952
4.8803967 0.55331136
4.8809802 0.55785963
4.8815636 0.56245116
4.882147 0.56707271
4.8827305 0.57171105
4.8833139 0.57635294
4.8838973 0.58098514
4.8844807 0.58559442
4.8850642 0.59016792
4.8856476 0.5947295
4.886231 0.59928642
4.8868145 0.60381987
4.8873979 0.60831102
4.8879813 0.61274106
4.8885648 0.61709119
4.8891482 0.62134258
4.8897316 0.62547642
4.8903151 0.62916726
4.8908985 0.63102425
4.8914819 0.63129892
4.8920653 0.63048333
4.8926488 0.62906954
4.8932322 0.62754961
4.8938156 0.6264156
4.8943991 0.62615958
4.8949825 0.6272736
4.8955659 0.62930031
4.8961494 0.63134539
4.8967328 0.63340757
4.8973162 0.63548637
4.8978996 0.63758134
4.8984831 0.63969202
4.8990665 0.64181795
4.8996499 0.64395866
4.9002334 0.64612158
4.9008168 0.64836818
4.9014002 0.65068461
4.9019837 0.6530373
4.9025671 0.6553927
4.9031505 0.65771726
4.903734 0.65997741
4.9043174 0.6621396
4.9049008 0.66417028
4.9054842 0.66566333
4.9060677 0.66605582
4.9066511 0.66559106
4.9072345 0.66452937
4.907818 0.6631311
4.9084014 0.66165658
4.9089848 0.66036616
4.9095683 0.65952016
4.9101517 0.65936502
4.9107351 0.65977112
4.9113186 0.66052614
4.911902 0.66149435
4.9124854 0.66254003
4.9130688 0.66352745
4.9136523 0.66432089
4.9142357 0.66478462
4.9148191 0.66478292
4.9154026 0.66422289
4.915986 0.66319413
4.9165694 0.66176988
4.9171529 0.66001797
4.9177363 0.65800626
4.9183197 0.65580257
4.9189032 0.65347477
4.9194866 0.65109068
4.92007 0.64871138
4.9206534 0.64586844
4.9212369 0.64240284
4.9218203 0.63853984
4.9224037 0.63450469
4.9229872 0.63052264
4.9235706 0.62681894
4.924154 0.62361884
4.9247375 0.62114759
4.9253209 0.61972371
4.9259043 0.61978665
4.9264877 0.62102866
4.9270712 0.62305874
4.9276546 0.62548592
4.928238 0.6279192
4.9288215 0.6299676
4.9294049 0.63124013
4.9299883 0.63134581
4.9305718 0.63052897
4.9311552 0.6294048
4.9317386 0.62807038
4.9323221 0.62662251
4.9329055 0.62515802
4.9334889 0.62377373
4.9340723 0.62256647
4.9346558 0.62163306
4.9352392 0.62103217
4.9358226 0.62051172
4.9364061 0.62005494
4.9369895 0.61972193
4.9375729 0.61957279
4.9381564 0.61966759
4.9387398 0.62006644
4.9393232 0.62082943
4.9399067 0.62201666
4.9404901 0.62371188
4.9410735 0.62591197
4.9416569 0.62849116
4.9422404 0.63132205
4.9428238 0.63427725
4.9434072 0.63722934
4.9439907 0.64005092
4.9445741 0.64261459
4.9451575 0.64479892
4.945741 0.64664508
4.9463244 0.64825345
4.9469078 0.64969868
4.9474912 0.65105539
4.9480747 0.65239822
4.9486581 0.65380182
4.9492415 0.65534081
4.949825 0.65708984
4.9504084 0.6594824
4.9509918 0.66336097
4.9515753 0.66830963
4.9521587 0.67383806
4.9527421 0.67945598
4.9533256 0.68467307
4.953909 0.68899903
4.9544924 0.69194355
4.9550758 0.69303149
4.9556593 0.6929898
4.9562427 0.69248855
4.9568261 0.69158832
4.9574096 0.69034968
4.957993 0.68883318
4.9585764 0.68709941
4.9591599 0.68520893
4.9597433 0.6832223
4.9603267 0.68116151
4.9609102 0.67890768
4.9614936 0.67650769
4.962077 0.67403257
4.9626604 0.67155335
4.9632439 0.66914107
4.9638273 0.66686676
4.9644107 0.66480146
4.9649942 0.6630162
4.9655776 0.66166602
4.966161 0.66077803
4.9667445 0.66022424
4.9673279 0.65987669
4.9679113 0.65960739
4.9684947 0.65928837
4.9690782 0.65879164
4.9696616 0.65798923
4.970245 0.65677956
4.9708285 0.65530217
4.9714119 0.65360532
4.9719953 0.6516944
4.9725788 0.64957482
4.9731622 0.64725195
4.9737456 0.64473118
4.9743291 0.64201791
4.9749125 0.63911753
4.9754959 0.63576953
4.9760793 0.63163806
4.9766628 0.6269309
4.9772462 0.62186491
4.9778296 0.61665693
4.9784131 0.61152383
4.9789965 0.60668244
4.9795799 0.60234964
4.9801634 0.59871464
4.9807468 0.59545921
4.9813302 0.59248063
4.9819137 0.58984584
4.9824971 0.58762178
4.9830805 0.58587537
4.9836639 0.58467354
4.9842474 0.58408321
4.9848308 0.58417132
4.9854142 0.58497094
4.9859977 0.58634492
4.9865811 0.58813348
4.9871645 0.59017939
4.987748 0.5923254
4.9883314 0.59441424
4.9889148 0.59628867
4.9894982 0.59779144
4.9900817 0.5987702
4.9906651 0.59942164
4.9912485 0.59994974
4.991832 0.60039821
4.9924154 0.60081076
4.9929988 0.60123112
4.9935823 0.60170299
4.9941657 0.60227009
4.9947491 0.60297613
4.9953326 0.60387749
4.995916 0.60502983
4.9964994 0.6063753
4.9970828 0.60784537
4.9976663 0.60937153
4.9982497 0.61088526
4.9988331 0.61231803
4.9994166 0.61360134
5 0.61466667
5.0005834 0.6154524
5.0011669 0.61594936
5.0017503 0.61616763
5.0023337 0.6161173
5.0029172 0.61580847
5.0035006 0.61525122
5.004084 0.61445564
5.0046674 0.61343183
5.0052509 0.61213179
5.0058343 0.6101619
5.0064177 0.60760902
5.0070012 0.6046723
5.0075846 0.6015509
5.008168 0.59844395
5.0087515 0.59555063
5.0093349 0.59307007
5.0099183 0.59120144
5.0105018 0.58998764
5.0110852 0.58918433
5.0116686 0.58867302
5.012252 0.58833833
5.0128355 0.58806488
5.0134189 0.58773728
5.0140023 0.58724016
5.0145858 0.58645813
5.0151692 0.58527092
5.0157526 0.58355402
5.0163361 0.58140391
5.0169195 0.57896856
5.0175029 0.57639592
5.0180863 0.57383395
5.0186698 0.57143059
5.0192532 0.56933381
5.0198366 0.56769156
5.0204201 0.56675367
5.0210035 0.5667383
5.0215869 0.56739737
5.0221704 0.56846195
5.0227538 0.56966311
5.0233372 0.57073192
5.0239207 0.57139945
5.0245041 0.57139677
5.0250875 0.57046126
5.0256709 0.56876882
5.0262544 0.56662437
5.0268378 0.56418112
5.0274212 0.56159229
5.0280047 0.55901109
5.0285881 0.55659075
5.0291715 0.55448448
5.029755 0.5528455
5.0303384 0.55172421
5.0309218 0.55074472
5.0315053 0.54983251
5.0320887 0.54896168
5.0326721 0.54810635
5.0332555 0.54724063
5.033839 0.54633864
5.0344224 0.54537449
5.0350058 0.54432229
5.0355893 0.54314875
5.0361727 0.54186368
5.0367561 0.54050473
5.0373396 0.5391096
5.037923 0.53771595
5.0385064 0.53636145
5.0390898 0.53508379
5.0396733 0.53392064
5.0402567 0.53292384
5.0408401 0.53221541
5.0414236 0.53178754
5.042007 0.53160568
5.0425904 0.53163529
5.0431739 0.53184182
5.0437573 0.53219074
5.0443407 0.53264748
5.0449242 0.53317751
5.0455076 0.53388855
5.046091 0.53494103
5.0466744 0.53624291
5.0472579 0.53769877
5.0478413 0.53921322
5.0484247 0.54069085
5.0490082 0.54203627
5.0495916 0.54315407
5.050175 0.54396965
5.0507585 0.54471293
5.0513419 0.5453918
5.0519253 0.54589993
5.0525088 0.54613099
5.0530922 0.54597866
5.0536756 0.54533663
5.054259 0.54409856
5.0548425 0.54215813
5.0554259 0.53961854
5.0560093 0.53698337
5.0565928 0.53429718
5.0571762 0.5315774
5.0577596 0.52884144
5.0583431 0.5261067
5.0589265 0.52339062
5.0595099 0.5207106
5.0600933 0.51808336
5.0606768 0.5154866
5.0612602 0.51289919
5.0618436 0.51031684
5.0624271 0.50773526
5.0630105 0.50515013
5.0635939 0.50255718
5.0641774 0.49995209
5.0647608 0.49733057
5.0653442 0.49467349
5.0659277 0.49192388
5.0665111 0.48909463
5.0670945 0.48620652
5.0676779 0.48328031
5.0682614 0.48033677
5.0688448 0.47739666
5.0694282 0.47448076
5.0700117 0.47160979
5.0705951 0.46872539
5.0711785 0.46580984
5.071762 0.46293491
5.0723454 0.46017236
5.0729288 0.45759395
5.0735123 0.45527145
5.0740957 0.45327662
5.0746791 0.45168121
5.0752625 0.4506717
5.075846 0.45102578
5.0764294 0.452605
5.0770128 0.45507935
5.0775963 0.45811877
5.0781797 0.46139323
5.0787631 0.4645727
5.0793466 0.46732713
5.07993 0.46932649
5.0805134 0.47074998
5.0810968 0.4722177
5.0816803 0.47366935
5.0822637 0.47503579
5.0828471 0.47624788
5.0834306 0.47723646
5.084014 0.47793239
5.0845974 0.47826653
5.0851809 0.47816989
5.0857643 0.47762377
5.0863477 0.47671493
5.0869312 0.47554273
5.0875146 0.47420653
5.088098 0.47280571
5.0886814 0.47143962
5.0892649 0.47020763
5.0898483 0.46920911
5.0904317 0.46845459
5.0910152 0.467781
5.0915986 0.46720269
5.092182 0.46674414
5.0927655 0.46642982
5.0933489 0.46628421
5.0939323 0.46633178
5.0945158 0.46659702
5.0950992 0.46712558
5.0956826 0.46878548
5.096266 0.47173072
5.0968495 0.47556139
5.0974329 0.47987752
5.0980163 0.4842792
5.0985998 0.48836649
5.0991832 0.49173943
5.0997666 0.49399811
5.1003501 0.49504177
5.1009335 0.49587068
5.1015169 0.4966062
5.1021004 0.49724736
5.1026838 0.49779315
5.1032672 0.49824262
5.1038506 0.49859476
5.1044341 0.49884861
5.1050175 0.49900308
5.1056009 0.49895067
5.1061844 0.49866637
5.1067678 0.4982522
5.1073512 0.49781018
5.1079347 0.49744232
5.1085181 0.49725065
5.1091015 0.49733718
5.1096849 0.49780394
5.1102684 0.49870566
5.1108518 0.49976592
5.1114352 0.50090365
5.1120187 0.50209693
5.1126021 0.5033238
5.1131855 0.50456234
5.113769 0.50579062
5.1143524 0.5069867
5.1149358 0.50812863
5.1155193 0.50922532
5.1161027 0.51031342
5.1166861 0.51139171
5.1172695 0.51245853
5.117853 0.51351225
5.1184364 0.51455119
5.1190198 0.51557371
5.1196033 0.51657815
5.1201867 0.51755475
5.1207701 0.51838707
5.1213536 0.51903316
5.121937 0.51948736
5.1225204 0.51974404
5.1231039 0.51979754
5.1236873 0.51964222
5.1242707 0.51927243
5.1248541 0.51868253
5.1254376 0.51787778
5.126021 0.51689614
5.1266044 0.51576603
5.1271879 0.51451497
5.1277713 0.51317052
5.1283547 0.5117602
5.1289382 0.51031156
5.1295216 0.50885213
5.130105 0.50740526
5.1306884 0.50583596
5.1312719 0.50410449
5.1318553 0.50226065
5.1324387 0.50035424
5.1330222 0.49843508
5.1336056 0.49655296
5.134189 0.49475768
5.1347725 0.49309907
5.1353559 0.49171731
5.1359393 0.49098179
5.1365228 0.49089124
5.1371062 0.49140515
5.1376896 0.49248305
5.138273 0.49408441
5.1388565 0.49616875
5.1394399 0.49869557
5.1400233 0.50162567
5.1406068 0.50572073
5.1411902 0.51131964
5.1417736 0.51793813
5.1423571 0.5250919
5.1429405 0.53229669
5.1435239 0.53906822
5.1441074 0.54492219
5.1446908 0.54937433
5.1452742 0.55217616
5.1458576 0.55461514
5.1464411 0.55696324
5.1470245 0.55921501
5.1476079 0.56136501
5.1481914 0.56340778
5.1487748 0.56533786
5.1493582 0.56714981
5.1499417 0.56883817
5.1505251 0.5704597
5.1511085 0.57209078
5.1516919 0.57371211
5.1522754 0.57530362
5.1528588 0.57684522
5.1534422 0.57831683
5.1540257 0.57969838
5.1546091 0.58096978
5.1551925 0.58211278
5.155776 0.5831354
5.1563594 0.58403717
5.1569428 0.5848111
5.1575263 0.58545019
5.1581097 0.58594742
5.1586931 0.58629578
5.1592765 0.58648828
5.15986 0.5865179
5.1604434 0.58640449
5.1610268 0.58621085
5.1616103 0.58594498
5.1621937 0.58561228
5.1627771 0.58521816
5.1633606 0.58476806
5.163944 0.58426737
5.1645274 0.58372153
5.1651109 0.58313583
5.1656943 0.58251049
5.1662777 0.58184303
5.1668611 0.58113204
5.1674446 0.5803761
5.168028 0.57957379
5.1686114 0.5787237
5.1691949 0.57782442
5.1697783 0.57687452
5.1703617 0.57581659
5.1709452 0.5744688
5.1715286 0.57288455
5.172112 0.57114014
5.1726954 0.56931188
5.1732789 0.56747607
5.1738623 0.56570902
5.1744457 0.56408703
5.1750292 0.56268629
5.1756126 0.56151781
5.176196 0.56055132
5.1767795 0.5597875
5.1773629 0.55922707
5.1779463 0.55887071
5.1785298 0.55871912
5.1791132 0.55877301
5.1796966 0.55903306
5.18028 0.55953179
5.1808635 0.56045253
5.1814469 0.56176955
5.1820303 0.5634168
5.1826138 0.56532823
5.1831972 0.56743777
5.1837806 0.56967939
5.1843641 0.57198701
5.1849475 0.57429458
5.1855309 0.57723599
5.1861144 0.58145953
5.1866978 0.5864636
5.1872812 0.59173914
5.1878646 0.59677711
5.1884481 0.60106847
5.1890315 0.60410415
5.1896149 0.60537512
5.1901984 0.6045075
5.1907818 0.60285801
5.1913652 0.60095896
5.1919487 0.59887497
5.1925321 0.59667067
5.1931155 0.59441068
5.1936989 0.5921596
5.1942824 0.58998208
5.1948658 0.58794272
5.1954492 0.58596094
5.1960327 0.58379161
5.1966161 0.58152794
5.1971995 0.57927644
5.197783 0.57714366
5.1983664 0.57523611
5.1989498 0.57366033
5.1995333 0.57252283
5.2001167 0.57193904
5.2007001 0.57223472
5.2012835 0.573384
5.201867 0.57518622
5.2024504 0.57744071
5.2030338 0.5799468
5.2036173 0.58250382
5.2042007 0.58491109
5.2047841 0.58696795
5.2053676 0.58851598
5.205951 0.58966963
5.2065344 0.5905938
5.2071179 0.59144698
5.2077013 0.59238767
5.2082847 0.5935744
5.2088681 0.59516566
5.2094516 0.59731995
5.210035 0.60019481
5.2106184 0.60360527
5.2112019 0.60728117
5.2117853 0.61115955
5.2123687 0.61517742
5.2129522 0.61927181
5.2135356 0.62337975
5.214119 0.62743827
5.2147025 0.63138438
5.2152859 0.6351809
5.2158693 0.63894898
5.2164527 0.64271345
5.2170362 0.6464739
5.2176196 0.65022991
5.218203 0.65398108
5.2187865 0.65772702
5.2193699 0.6614673
5.2199533 0.66520153
5.2205368 0.66891849
5.2211202 0.6725916
5.2217036 0.67620171
5.222287 0.6797297
5.2228705 0.68315648
5.2234539 0.68646295
5.2240373 0.68962999
5.2246208 0.69263852
5.2252042 0.69544954
5.2257876 0.69783255
5.2263711 0.69977541
5.2269545 0.70134027
5.2275379 0.70258926
5.2281214 0.70358452
5.2287048 0.7043882
5.2292882 0.70506242
5.2298716 0.70566934
5.2304551 0.70621471
5.2310385 0.7066256
5.2316219 0.70693969
5.2322054 0.707199
5.2327888 0.70744554
5.2333722 0.70772132
5.2339557 0.70806835
5.2345391 0.70852865
5.2351225 0.70913894
5.235706 0.70978242
5.2362894 0.71042944
5.2368728 0.71112558
5.2374562 0.71191643
5.2380397 0.71284754
5.2386231 0.71396451
5.2392065 0.71531289
5.23979 0.71693828
5.2403734 0.71883475
5.2409568 0.72083486
5.2415403 0.72290376
5.2421237 0.72502145
5.2427071 0.72716795
5.2432905 0.72932326
5.243874 0.73146741
5.2444574 0.7335804
5.2450408 0.73564244
5.2456243 0.73768048
5.2462077 0.73971759
5.2467911 0.74174383
5.2473746 0.74374927
5.247958 0.74572398
5.2485414 0.74765802
5.2491249 0.74954146
5.2497083 0.75136436
5.2502917 0.75303909
5.2508751 0.75414502
5.2514586 0.75473631
5.252042 0.75495101
5.2526254 0.75492713
5.2532089 0.75480272
5.2537923 0.75471579
5.2543757 0.75480439
5.2549592 0.75520654
5.2555426 0.75592971
5.256126 0.75684314
5.2567095 0.75792612
5.2572929 0.75915854
5.2578763 0.76052029
5.2584597 0.76199127
5.2590432 0.76355135
5.2596266 0.76518045
5.26021 0.76705926
5.2607935 0.77116904
5.2613769 0.77733215
5.2619603 0.78467824
5.2625438 0.79233694
5.2631272 0.79943791
5.2637106 0.80511079
5.264294 0.80848523
5.2648775 0.80869087
5.2654609 0.80623656
5.2660443 0.80366343
5.2666278 0.80106918
5.2672112 0.79846049
5.2677946 0.79584404
5.2683781 0.79322651
5.2689615 0.79061457
5.2695449 0.78801491
5.2701284 0.78543361
5.2707118 0.78285913
5.2712952 0.78028521
5.2718786 0.77771257
5.2724621 0.7751419
5.2730455 0.77257392
5.2736289 0.77000934
5.2742124 0.76744886
5.2747958 0.76489321
5.2753792 0.76248239
5.2759627 0.76068335
5.2765461 0.75950796
5.2771295 0.75892712
5.277713 0.75891172
5.2782964 0.75943265
5.2788798 0.76046078
5.2794632 0.76196702
5.2800467 0.76392617
5.2806301 0.76694157
5.2812135 0.77119851
5.281797 0.77631533
5.2823804 0.78191037
5.2829638 0.78760198
5.2835473 0.79300849
5.2841307 0.79774825
5.2847141 0.8014396
5.2852975 0.80385797
5.285881 0.80572068
5.2864644 0.80727915
5.2870478 0.80866013
5.2876313 0.80999037
5.2882147 0.81139663
5.2887981 0.81300566
5.2893816 0.81494421
5.289965 0.81733903
5.2905484 0.82005467
5.2911319 0.8228095
5.2917153 0.82560474
5.2922987 0.82844257
5.2928821 0.83132518
5.2934656 0.83425477
5.294049 0.83723353
5.2946324 0.84026366
5.2952159 0.84335618
5.2957993 0.84659455
5.2963827 0.84996682
5.2969662 0.85343261
5.2975496 0.85695154
5.298133 0.86048323
5.2987165 0.86398729
5.2992999 0.86742335
5.2998833 0.87075103
5.3004667 0.87382956
5.3010502 0.87645663
5.3016336 0.87866848
5.302217 0.88050818
5.3028005 0.88201882
5.3033839 0.88324345
5.3039673 0.88422517
5.3045508 0.88500704
5.3051342 0.88557276
5.3057176 0.88457225
5.3063011 0.88183699
5.3068845 0.87791374
5.3074679 0.87334931
5.3080513 0.86869048
5.3086348 0.86448405
5.3092182 0.86127679
5.3098016 0.85961551
5.3103851 0.85972152
5.3109685 0.86077105
5.3115519 0.86260938
5.3121354 0.86515607
5.3127188 0.86833069
5.3133022 0.87205281
5.3138856 0.876242
5.3144691 0.88081781
5.3150525 0.88570944
5.3156359 0.89209301
5.3162194 0.90032682
5.3168028 0.90969891
5.3173862 0.91949732
5.3179697 0.92901008
5.3185531 0.93752522
5.3191365 0.9443308
5.31972 0.94871484
5.3203034 0.95032821
5.3208868 0.95082401
5.3214702 0.95068197
5.3220537 0.95010796
5.3226371 0.94930782
5.3232205 0.9484874
5.323804 0.94785255
5.3243874 0.94760911
5.3249708 0.94796294
5.3255543 0.94870391
5.3261377 0.94942354
5.3267211 0.95015355
5.3273046 0.95092676
5.327888 0.95177599
5.3284714 0.95273407
5.3290548 0.95383379
5.3296383 0.95510799
5.3302217 0.95658839
5.3308051 0.95828301
5.3313886 0.96018099
5.331972 0.96227155
5.3325554 0.96454392
5.3331389 0.9669873
5.3337223 0.96959092
5.3343057 0.97234401
5.3348891 0.97523578
5.3354726 0.97844271
5.336056 0.98223213
5.3366394 0.98643031
5.3372229 0.99085219
5.3378063 0.9953127
5.3383897 0.99962676
5.3389732 1.0036093
5.3395566 1.0070752
5.34014 1.0098585
5.3407235 1.0122773
5.3413069 1.0145272
5.3418903 1.0166338
5.3424737 1.0186227
5.3430572 1.0205195
5.3436406 1.0223498
5.344224 1.0241393
5.3448075 1.0259135
5.3453909 1.0276318
5.3459743 1.0291255
5.3465578 1.030444
5.3471412 1.0316534
5.3477246 1.0328198
5.3483081 1.0340092
5.3488915 1.0352879
5.3494749 1.0367219
5.3500583 1.0383862
5.3506418 1.0412797
5.3512252 1.0457112
5.3518086 1.0512001
5.3523921 1.0572655
5.3529755 1.0634266
5.3535589 1.0692028
5.3541424 1.0741132
5.3547258 1.0776769
5.3553092 1.0796165
5.3558926 1.0807561
5.3564761 1.0813217
5.3570595 1.0814005
5.3576429 1.0810796
5.3582264 1.0804462
5.3588098 1.0795873
5.3593932 1.0785901
5.3599767 1.0775418
5.3605601 1.0755917
5.3611435 1.0720916
5.361727 1.067689
5.3623104 1.0630334
5.3628938 1.058774
5.3634772 1.0555603
5.3640607 1.0540417
5.3646441 1.0548675
5.3652275 1.0584507
5.365811 1.0629168
5.3663944 1.0676731
5.3669778 1.0726616
5.3675613 1.0778244
5.3681447 1.0831036
5.3687281 1.0884412
5.3693116 1.0937793
5.369895 1.09906
5.3704784 1.1044512
5.3710618 1.1102552
5.3716453 1.1162905
5.3722287 1.1223639
5.3728121 1.1282824
5.3733956 1.1338528
5.373979 1.138882
5.3745624 1.1431769
5.3751459 1.1465249
5.3757293 1.1484376
5.3763127 1.1490058
5.3768961 1.148543
5.3774796 1.1473625
5.378063 1.1457776
5.3786464 1.1441016
5.3792299 1.1426478
5.3798133 1.1417295
5.3803967 1.1413637
5.3809802 1.1408534
5.3815636 1.140259
5.382147 1.1397033
5.3827305 1.1393089
5.3833139 1.1391984
5.3838973 1.1394947
5.3844807 1.1403204
5.3850642 1.1418079
5.3856476 1.1449191
5.386231 1.1499162
5.3868145 1.1563532
5.3873979 1.163784
5.3879813 1.1717628
5.3885648 1.1798434
5.3891482 1.1875799
5.3897316 1.1945262
5.3903151 1.200529
5.3908985 1.2067286
5.3914819 1.2130957
5.3920653 1.2193961
5.3926488 1.2253954
5.3932322 1.2308596
5.3938156 1.2355542
5.3943991 1.2392451
5.3949825 1.241698
5.3955659 1.2429591
5.3961494 1.2433861
5.3967328 1.2431726
5.3973162 1.2425123
5.3978996 1.2415984
5.3984831 1.2406246
5.3990665 1.2397842
5.3996499 1.2392707
5.4002334 1.2392315
5.4008168 1.2393711
5.4014002 1.2396006
5.4019837 1.2399231
5.4025671 1.240342
5.4031505 1.2408605
5.403734 1.2414819
5.4043174 1.2422095
5.4049008 1.2430466
5.4054842 1.2454604
5.4060677 1.2515226
5.4066511 1.260128
5.4072345 1.2701039
5.407818 1.2802779
5.4084014 1.2894775
5.4089848 1.2965303
5.4095683 1.3002637
5.4101517 1.299665
5.4107351 1.2971871
5.4113186 1.2941636
5.411902 1.2907556
5.4124854 1.2871244
5.4130688 1.2834312
5.4136523 1.2798372
5.4142357 1.2765037
5.4148191 1.2735918
5.4154026 1.2710921
5.415986 1.2685914
5.4165694 1.2660887
5.4171529 1.2636155
5.4177363 1.2612031
5.4183197 1.2588827
5.4189032 1.2566859
5.4194866 1.2546439
5.42007 1.2527904
5.4206534 1.2513247
5.4212369 1.2503129
5.4218203 1.2496883
5.4224037 1.2493839
5.4229872 1.2493327
5.4235706 1.2494678
5.424154 1.2497223
5.4247375 1.2500293
5.4253209 1.2504164
5.4259043 1.2512887
5.4264877 1.2526519
5.4270712 1.2544489
5.4276546 1.2566223
5.428238 1.2591151
5.4288215 1.2618699
5.4294049 1.2648295
5.4299883 1.2679367
5.4305718 1.2727807
5.4311552 1.2804928
5.4317386 1.2901093
5.4323221 1.3006659
5.4329055 1.3111979
5.4334889 1.320741
5.4340723 1.3283308
5.4346558 1.3330027
5.4352392 1.3340922
5.4358226 1.3336444
5.4364061 1.3323465
5.4369895 1.3303286
5.4375729 1.3277205
5.4381564 1.3246522
5.4387398 1.3212535
5.4393232 1.3176545
5.4399067 1.313985
5.4404901 1.3099063
5.4410735 1.3048493
5.4416569 1.2991804
5.4422404 1.2932841
5.4428238 1.2875447
5.4434072 1.2823469
5.4439907 1.278075
5.4445741 1.2751135
5.4451575 1.2738258
5.445741 1.2740393
5.4463244 1.2754639
5.4469078 1.2779126
5.4474912 1.2811986
5.4480747 1.2851352
5.4486581 1.2895356
5.4492415 1.2942128
5.449825 1.2989802
5.4504084 1.3037321
5.4509918 1.3086104
5.4515753 1.3136339
5.4521587 1.3188091
5.4527421 1.3241428
5.4533256 1.3296416
5.453909 1.3353122
5.4544924 1.3411611
5.4550758 1.3472136
5.4556593 1.3546769
5.4562427 1.3638108
5.4568261 1.3739646
5.4574096 1.3844876
5.457993 1.3947291
5.4585764 1.4040385
5.4591599 1.4117651
5.4597433 1.4172582
5.4603267 1.4202391
5.4609102 1.4221724
5.4614936 1.4234595
5.462077 1.4243
5.4626604 1.4248931
5.4632439 1.4254384
5.4638273 1.4261351
5.4644107 1.4271827
5.4649942 1.4287806
5.4655776 1.4307715
5.466161 1.4328368
5.4667445 1.4349528
5.4673279 1.4370961
5.4679113 1.439243
5.4684947 1.44137
5.4690782 1.4434536
5.4696616 1.4454703
5.470245 1.4474232
5.4708285 1.4494676
5.4714119 1.4514994
5.4719953 1.453356
5.4725788 1.4548746
5.4731622 1.4558925
5.4737456 1.456247
5.4743291 1.4557752
5.4749125 1.4543145
5.4754959 1.4516059
5.4760793 1.4475858
5.4766628 1.4425533
5.4772462 1.4368122
5.4778296 1.4306661
5.4784131 1.4244189
5.4789965 1.4183745
5.4795799 1.4128365
5.4801634 1.4080683
5.4807468 1.4035755
5.4813302 1.3991482
5.4819137 1.3948211
5.4824971 1.3906289
5.4830805 1.3866062
5.4836639 1.3827879
5.4842474 1.3792084
5.4848308 1.3759026
5.4854142 1.3734632
5.4859977 1.3731549
5.4865811 1.3744301
5.4871645 1.3766388
5.487748 1.3791311
5.4883314 1.3812568
5.4889148 1.3823659
5.4894982 1.3818082
5.4900817 1.3789609
5.4906651 1.3750311
5.4912485 1.370987
5.491832 1.366862
5.4924154 1.3626898
5.4929988 1.3585036
5.4935823 1.354337
5.4941657 1.3502235
5.4947491 1.3461966
5.4953326 1.342248
5.495916 1.338227
5.4964994 1.3341605
5.4970828 1.3300994
5.4976663 1.3260951
5.4982497 1.3221985
5.4988331 1.3184608
5.4994166 1.3149332
5.5 1.3116667
5.5005834 1.3089495
5.5011669 1.3069274
5.5017503 1.3054383
5.5023337 1.3043197
5.5029172 1.3034094
5.5035006 1.302545
5.504084 1.3015642
5.5046674 1.3003048
5.5052509 1.2986486
5.5058343 1.2968457
5.5064177 1.2949683
5.5070012 1.2930195
5.5075846 1.2910026
5.508168 1.288921
5.5087515 1.2867778
5.5093349 1.2845764
5.5099183 1.2823201
5.5105018 1.2795726
5.5110852 1.2757635
5.5116686 1.2711677
5.512252 1.2660725
5.5128355 1.2607652
5.5134189 1.2555331
5.5140023 1.2506636
5.5145858 1.2464439
5.5151692 1.2432063
5.5157526 1.2417705
5.5163361 1.2419645
5.5169195 1.2432804
5.5175029 1.2452105
5.5180863 1.2472469
5.5186698 1.2488819
5.5192532 1.2496078
5.5198366 1.2489166
5.5204201 1.2460922
5.5210035 1.2407179
5.5215869 1.2335659
5.5221704 1.2254576
5.5227538 1.2172142
5.5233372 1.2096568
5.5239207 1.2036069
5.5245041 1.1998855
5.5250875 1.1992725
5.5256709 1.2000827
5.5262544 1.2010446
5.5268378 1.2021157
5.5274212 1.2032537
5.5280047 1.2044163
5.5285881 1.2055611
5.5291715 1.2066459
5.529755 1.2076282
5.5303384 1.2085171
5.5309218 1.2094885
5.5315053 1.210506
5.5320887 1.2115057
5.5326721 1.2124235
5.5332555 1.2131956
5.533839 1.213758
5.5344224 1.2140466
5.5350058 1.2139975
5.5355893 1.212518
5.5361727 1.208948
5.5367561 1.2038064
5.5373396 1.1976118
5.537923 1.1908833
5.5385064 1.1841395
5.5390898 1.1778994
5.5396733 1.1726818
5.5402567 1.1688369
5.5408401 1.1653888
5.5414236 1.1620513
5.542007 1.158782
5.5425904 1.1555386
5.5431739 1.1522786
5.5437573 1.1489598
5.5443407 1.1455397
5.5449242 1.141976
5.5455076 1.1381443
5.546091 1.133961
5.5466744 1.1295391
5.5472579 1.124994
5.5478413 1.1204408
5.5484247 1.1159949
5.5490082 1.1117715
5.5495916 1.1078858
5.550175 1.1044836
5.5507585 1.1020545
5.5513419 1.1005349
5.5519253 1.0996646
5.5525088 1.0991839
5.5530922 1.0988326
5.5536756 1.0983509
5.554259 1.0974788
5.5548425 1.0959563
5.5554259 1.0935306
5.5560093 1.0902377
5.5565928 1.0863674
5.5571762 1.0822155
5.5577596 1.0780776
5.5583431 1.0742493
5.5589265 1.0710264
5.5595099 1.0687045
5.5600933 1.0675625
5.5606768 1.0670006
5.5612602 1.0665841
5.5618436 1.0663026
5.5624271 1.0661455
5.5630105 1.0661022
5.5635939 1.066162
5.5641774 1.0663146
5.5647608 1.0665492
5.5653442 1.0668477
5.5659277 1.0671688
5.5665111 1.0675028
5.5670945 1.0678433
5.5676779 1.0681846
5.5682614 1.0685203
5.5688448 1.0688445
5.5694282 1.0691511
5.5700117 1.069434
5.5705951 1.0696742
5.5711785 1.0698663
5.571762 1.0700225
5.5723454 1.0701552
5.5729288 1.0702765
5.5735123 1.0703989
5.5740957 1.0705346
5.5746791 1.0706959
5.5752625 1.0709572
5.575846 1.0717255
5.5764294 1.0729343
5.5770128 1.0744152
5.5775963 1.0759998
5.5781797 1.0775199
5.5787631 1.0788069
5.5793466 1.0796925
5.57993 1.0800084
5.5805134 1.0793815
5.5810968 1.0776076
5.5816803 1.0749957
5.5822637 1.0718596
5.5828471 1.0685135
5.5834306 1.0652711
5.584014 1.0624464
5.5845974 1.0603534
5.5851809 1.059247
5.5857643 1.0584708
5.5863477 1.0577499
5.5869312 1.0570763
5.5875146 1.0564422
5.588098 1.0558397
5.5886814 1.0552611
5.5892649 1.0546984
5.5898483 1.0541438
5.5904317 1.0535995
5.5910152 1.0530948
5.5915986 1.0526469
5.592182 1.0522717
5.5927655 1.0519855
5.5933489 1.0518041
5.5939323 1.0517438
5.5945158 1.0518206
5.5950992 1.0520939
5.5956826 1.05435
5.596266 1.0590519
5.5968495 1.0655545
5.5974329 1.0732126
5.5980163 1.0813811
5.5985998 1.0894149
5.5991832 1.0966688
5.5997666 1.1024977
5.6003501 1.106427
5.6009335 1.1089363
5.6015169 1.1104219
5.6021004 1.1112307
5.6026838 1.1117096
5.6032672 1.1122055
5.6038506 1.1130653
5.6044341 1.1146359
5.6050175 1.1172656
5.6056009 1.1226523
5.6061844 1.1313747
5.6067678 1.1423661
5.6073512 1.15456
5.6079347 1.1668896
5.6085181 1.1782885
5.6091015 1.1876899
5.6096849 1.1940273
5.6102684 1.1961682
5.6108518 1.1934139
5.6114352 1.1868396
5.6120187 1.1777253
5.6126021 1.1673511
5.6131855 1.1569968
5.613769 1.1479425
5.6143524 1.1414683
5.6149358 1.1388541
5.6155193 1.1399784
5.6161027 1.142882
5.6166861 1.1469405
5.6172695 1.151547
5.617853 1.1560947
5.6184364 1.1599765
5.6190198 1.1625858
5.6196033 1.1633156
5.6201867 1.1617036
5.6207701 1.1593476
5.6213536 1.1568583
5.621937 1.1542403
5.6225204 1.1514984
5.6231039 1.1486372
5.6236873 1.1456614
5.6242707 1.1425758
5.6248541 1.139385
5.6254376 1.1360035
5.626021 1.1322708
5.6266044 1.1282885
5.6271879 1.1241696
5.6277713 1.120027
5.6283547 1.1159735
5.6289382 1.1121221
5.6295216 1.1085857
5.630105 1.1055198
5.6306884 1.1045592
5.6312719 1.1059887
5.6318553 1.1091164
5.6324387 1.11325
5.6330222 1.1176975
5.6336056 1.1217668
5.634189 1.1247657
5.6347725 1.1260021
5.6353559 1.1249115
5.6359393 1.1218429
5.6365228 1.1173646
5.6371062 1.1120243
5.6376896 1.1063694
5.638273 1.1009477
5.6388565 1.0963066
5.6394399 1.0929938
5.6400233 1.0915565
5.6406068 1.0921057
5.6411902 1.0940973
5.6417736 1.0970408
5.6423571 1.100446
5.6429405 1.1038225
5.6435239 1.10668
5.6441074 1.1085281
5.6446908 1.1088767
5.6452742 1.107455
5.6458576 1.1054684
5.6464411 1.1032492
5.6470245 1.1008772
5.6476079 1.0984319
5.6481914 1.095993
5.6487748 1.0936401
5.6493582 1.0914529
5.6499417 1.089511
5.6505251 1.0876591
5.6511085 1.0856616
5.6516919 1.0836396
5.6522754 1.0817172
5.6528588 1.0800187
5.6534422 1.0786682
5.6540257 1.0777899
5.6546091 1.0775078
5.6551925 1.0779419
5.655776 1.0790881
5.6563594 1.0808306
5.6569428 1.0830539
5.6575263 1.0856422
5.6581097 1.08848
5.6586931 1.0914515
5.6592765 1.0944412
5.65986 1.0973333
5.6604434 1.1002298
5.6610268 1.1035127
5.6616103 1.1070555
5.6621937 1.1107099
5.6627771 1.1143277
5.6633606 1.1177604
5.663944 1.1208598
5.6645274 1.1234775
5.6651109 1.1254538
5.6656943 1.1263301
5.6662777 1.1261291
5.6668611 1.1251259
5.6674446 1.1235955
5.668028 1.1218129
5.6686114 1.1200531
5.6691949 1.1185911
5.6697783 1.1177019
5.6703617 1.1174778
5.6709452 1.1173951
5.6715286 1.1174395
5.672112 1.1176596
5.6726954 1.1181042
5.6732789 1.1188221
5.6738623 1.1198618
5.6744457 1.1212723
5.6750292 1.1231043
5.6756126 1.1262144
5.676196 1.1309422
5.6767795 1.1367995
5.6773629 1.1432979
5.6779463 1.1499491
5.6785298 1.1562647
5.6791132 1.1617564
5.6796966 1.1659359
5.68028 1.1685177
5.6808635 1.1705433
5.6814469 1.1723115
5.6820303 1.1739091
5.6826138 1.1754227
5.6831972 1.176939
5.6837806 1.1785448
5.6843641 1.1803268
5.6849475 1.1823715
5.6855309 1.1847847
5.6861144 1.1875513
5.6866978 1.1905478
5.6872812 1.1936502
5.6878646 1.1967346
5.6884481 1.199677
5.6890315 1.2023534
5.6896149 1.2046398
5.6901984 1.2063592
5.6907818 1.2068628
5.6913652 1.2062633
5.6919487 1.2049077
5.6925321 1.203143
5.6931155 1.2013163
5.6936989 1.1997746
5.6942824 1.1988649
5.6948658 1.1989341
5.6954492 1.199922
5.6960327 1.2010628
5.6966161 1.2023215
5.6971995 1.2036964
5.697783 1.2051857
5.6983664 1.2067876
5.6989498 1.2085004
5.6995333 1.2103223
5.7001167 1.2122528
5.7007001 1.2143294
5.7012835 1.2165557
5.701867 1.2189127
5.7024504 1.2213812
5.7030338 1.2239421
5.7036173 1.2265762
5.7042007 1.2292644
5.7047841 1.2319874
5.7053676 1.2351146
5.705951 1.2398253
5.7065344 1.245714
5.7071179 1.2522289
5.7077013 1.2588183
5.7082847 1.2649305
5.7088681 1.2700138
5.7094516 1.2735166
5.710035 1.2748895
5.7106184 1.2744781
5.7112019 1.2729722
5.7117853 1.2705714
5.7123687 1.267475
5.7129522 1.2638828
5.7135356 1.2599942
5.714119 1.2560089
5.7147025 1.2521263
5.7152859 1.2483486
5.7158693 1.2437044
5.7164527 1.2383388
5.7170362 1.2326183
5.7176196 1.2269093
5.718203 1.2215779
5.7187865 1.2169907
5.7193699 1.2135139
5.7199533 1.2115138
5.7205368 1.2115839
5.7211202 1.2139466
5.7217036 1.2182357
5.722287 1.2240826
5.7228705 1.2311187
5.7234539 1.2389753
5.7240373 1.2472838
5.7246208 1.2556754
5.7252042 1.2638682
5.7257876 1.2725639
5.7263711 1.2818202
5.7269545 1.2914057
5.7275379 1.3010891
5.7281214 1.3106393
5.7287048 1.3198247
5.7292882 1.3284142
5.7298716 1.3361763
5.7304551 1.34305
5.7310385 1.3493203
5.7316219 1.3550343
5.7322054 1.3602276
5.7327888 1.3649357
5.7333722 1.3691944
5.7339557 1.3730391
5.7345391 1.3765056
5.7351225 1.3796113
5.735706 1.3818995
5.7362894 1.383341
5.7368728 1.3841839
5.7374562 1.3846765
5.7380397 1.3850667
5.7386231 1.3856026
5.7392065 1.3865324
5.73979 1.3881042
5.7403734 1.3909027
5.7409568 1.3959384
5.7415403 1.4026088
5.7421237 1.4101842
5.7427071 1.4179345
5.7432905 1.4251299
5.743874 1.4310404
5.7444574 1.4349361
5.7450408 1.4360914
5.7456243 1.4349702
5.7462077 1.4324321
5.7467911 1.4286999
5.7473746 1.4239962
5.747958 1.4185437
5.7485414 1.4125651
5.7491249 1.4062829
5.7497083 1.39992
5.7502917 1.3934041
5.7508751 1.3853391
5.7514586 1.3760369
5.752042 1.3661206
5.7526254 1.3562137
5.7532089 1.3469394
5.7537923 1.3389209
5.7543757 1.3327816
5.7549592 1.3291448
5.7555426 1.3278487
5.756126 1.3279761
5.7567095 1.3293172
5.7572929 1.3316658
5.7578763 1.3348158
5.7584597 1.3385611
5.7590432 1.3426957
5.7596266 1.3470135
5.76021 1.3513489
5.7607935 1.3559819
5.7613769 1.3609211
5.7619603 1.3660531
5.7625438 1.3712645
5.7631272 1.3764418
5.7637106 1.3814716
5.764294 1.3862406
5.7648775 1.3906353
5.7654609 1.3942603
5.7660443 1.3966411
5.7666278 1.3980915
5.7672112 1.3989486
5.7677946 1.3995496
5.7683781 1.4002316
5.7689615 1.4013316
5.7695449 1.4031868
5.7701284 1.4062144
5.7707118 1.4125913
5.7712952 1.4222783
5.7718786 1.434074
5.7724621 1.446777
5.7730455 1.4591857
5.7736289 1.4700988
5.7742124 1.4783148
5.7747958 1.4826323
5.7753792 1.4829226
5.7759627 1.4822575
5.7765461 1.4809949
5.7771295 1.4792076
5.777713 1.4769686
5.7782964 1.4743507
5.7788798 1.4714268
5.7794632 1.4682699
5.7800467 1.4649507
5.7806301 1.4612075
5.7812135 1.4569657
5.781797 1.4524372
5.7823804 1.4478338
5.7829638 1.4433673
5.7835473 1.4392495
5.7841307 1.4356922
5.7847141 1.4329074
5.7852975 1.43113
5.785881 1.4305223
5.7864644 1.4308525
5.7870478 1.4318481
5.7876313 1.4332364
5.7882147 1.4347448
5.7887981 1.4361006
5.7893816 1.4370313
5.789965 1.4372642
5.7905484 1.4366662
5.7911319 1.4354259
5.7917153 1.4337257
5.7922987 1.4317479
5.7928821 1.4296748
5.7934656 1.4276886
5.794049 1.4259715
5.7946324 1.4247058
5.7952159 1.4243322
5.7957993 1.4273669
5.7963827 1.433447
5.7969662 1.4413686
5.7975496 1.4499276
5.798133 1.4579202
5.7987165 1.4641424
5.7992999 1.4673904
5.7998833 1.4664601
5.8004667 1.4616231
5.8010502 1.4555267
5.8016336 1.4485456
5.802217 1.4409721
5.8028005 1.4330989
5.8033839 1.4252182
5.8039673 1.4176225
5.8045508 1.4106043
5.8051342 1.4044242
5.8057176 1.3985067
5.8063011 1.3925945
5.8068845 1.3867651
5.8074679 1.381096
5.8080513 1.3756649
5.8086348 1.3705492
5.8092182 1.3658266
5.8098016 1.3615747
5.8103851 1.3581016
5.8109685 1.356111
5.8115519 1.3554395
5.8121354 1.3558567
5.8127188 1.3571322
5.8133022 1.3590354
5.8138856 1.3613361
5.8144691 1.3638037
5.8150525 1.3662255
5.8156359 1.3707294
5.8162194 1.3780815
5.8168028 1.387106
5.8173862 1.396627
5.8179697 1.4054686
5.8185531 1.4124552
5.8191365 1.416411
5.81972 1.41616
5.8203034 1.4113084
5.8208868 1.4054918
5.8214702 1.3993885
5.8220537 1.3930579
5.8226371 1.3865594
5.8232205 1.3799525
5.823804 1.3732966
5.8243874 1.3666513
5.8249708 1.3600759
5.8255543 1.3534608
5.8261377 1.3466649
5.8267211 1.3397538
5.8273046 1.3327937
5.827888 1.3258509
5.8284714 1.3189917
5.8290548 1.3122821
5.8296383 1.3057885
5.8302217 1.3002983
5.8308051 1.3024672
5.8313886 1.3120453
5.831972 1.3267096
5.8325554 1.3441373
5.8331389 1.3620053
5.8337223 1.3779909
5.8343057 1.389771
5.8348891 1.3950228
5.8354726 1.3946587
5.836056 1.3940661
5.8366394 1.3933959
5.8372229 1.392635
5.8378063 1.3917703
5.8383897 1.3907885
5.8389732 1.3896767
5.8395566 1.3884215
5.84014 1.387016
5.8407235 1.3855897
5.8413069 1.384184
5.8418903 1.3827784
5.8424737 1.3813525
5.8430572 1.3798857
5.8436406 1.3783576
5.844224 1.3767477
5.8448075 1.3750354
5.8453909 1.3732199
5.8459743 1.3713267
5.8465578 1.3693047
5.8471412 1.3670975
5.8477246 1.3646485
5.8483081 1.3619014
5.8488915 1.3587997
5.8494749 1.3552869
5.8500583 1.3513089
5.8506418 1.347093
5.8512252 1.3428262
5.8518086 1.338519
5.8523921 1.3341816
5.8529755 1.3298246
5.8535589 1.3254583
5.8541424 1.321093
5.8547258 1.3167393
5.8553092 1.3123929
5.8558926 1.3079899
5.8564761 1.3035387
5.8570595 1.2990594
5.8576429 1.2945723
5.8582264 1.2900975
5.8588098 1.2856551
5.8593932 1.2812655
5.8599767 1.2769486
5.8605601 1.2758976
5.8611435 1.2807777
5.861727 1.2899567
5.8623104 1.3017966
5.8628938 1.314659
5.8634772 1.3269059
5.8640607 1.3368991
5.8646441 1.3430003
5.8652275 1.3440716
5.865811 1.3438676
5.8663944 1.3435481
5.8669778 1.3431534
5.8675613 1.342724
5.8681447 1.3423003
5.8687281 1.3419227
5.8693116 1.3416317
5.869895 1.3414675
5.8704784 1.3414189
5.8710618 1.3414036
5.8716453 1.3414177
5.8722287 1.3414599
5.8728121 1.3415288
5.8733956 1.3416229
5.873979 1.3417408
5.8745624 1.341881
5.8751459 1.3421197
5.8757293 1.344009
5.8763127 1.3477168
5.8768961 1.3526581
5.8774796 1.3582484
5.878063 1.3639029
5.8786464 1.3690368
5.8792299 1.3730654
5.8798133 1.3754041
5.8803967 1.3744961
5.8809802 1.3678003
5.8815636 1.3567312
5.882147 1.3429569
5.8827305 1.3281456
5.8833139 1.3139656
5.8838973 1.3020851
5.8844807 1.2941721
5.8850642 1.2918586
5.8856476 1.2928186
5.886231 1.2946526
5.8868145 1.297086
5.8873979 1.2998445
5.8879813 1.3026536
5.8885648 1.3052388
5.8891482 1.3073256
5.8897316 1.3086397
5.8903151 1.3090137
5.8908985 1.3088821
5.8914819 1.308436
5.8920653 1.3078025
5.8926488 1.307109
5.8932322 1.3064828
5.8938156 1.3060513
5.8943991 1.3059418
5.8949825 1.3062815
5.8955659 1.3080541
5.8961494 1.3118538
5.8967328 1.3170416
5.8973162 1.322978
5.8978996 1.3290232
5.8984831 1.3345376
5.8990665 1.3388814
5.8996499 1.3414149
5.9002334 1.3415379
5.9008168 1.3393517
5.9014002 1.3353902
5.9019837 1.3301679
5.9025671 1.3241991
5.9031505 1.3179982
5.903734 1.3120796
5.9043174 1.3069578
5.9049008 1.3031471
5.9054842 1.3006921
5.9060677 1.2989291
5.9066511 1.297811
5.9072345 1.2973082
5.907818 1.2973909
5.9084014 1.2980292
5.9089848 1.2991935
5.9095683 1.300854
5.9101517 1.3032551
5.9107351 1.3113949
5.9113186 1.3254356
5.911902 1.3431132
5.9124854 1.362164
5.9130688 1.3803241
5.9136523 1.3953299
5.9142357 1.4049175
5.9148191 1.406823
5.9154026 1.4012094
5.915986 1.3942737
5.9165694 1.3866893
5.9171529 1.3786794
5.9177363 1.3704673
5.9183197 1.3622763
5.9189032 1.3543297
5.9194866 1.3468507
5.92007 1.3400565
5.9206534 1.3336051
5.9212369 1.3271855
5.9218203 1.3207861
5.9224037 1.3143957
5.9229872 1.3080028
5.9235706 1.301596
5.924154 1.295164
5.9247375 1.2886952
5.9253209 1.2820881
5.9259043 1.2749579
5.9264877 1.2674081
5.9270712 1.2596087
5.9276546 1.2517295
5.928238 1.2439406
5.9288215 1.2364119
5.9294049 1.2293134
5.9299883 1.222815
5.9305718 1.2191556
5.9311552 1.2198773
5.9317386 1.2238254
5.9323221 1.2298438
5.9329055 1.2367767
5.9334889 1.2434681
5.9340723 1.2487622
5.9346558 1.2515031
5.9352392 1.2507249
5.9358226 1.2475396
5.9364061 1.2428625
5.9369895 1.2373185
5.9375729 1.2315328
5.9381564 1.2261302
5.9387398 1.2217359
5.9393232 1.2189748
5.9399067 1.218472
5.9404901 1.219897
5.9410735 1.221739
5.9416569 1.2238504
5.9422404 1.2261153
5.9428238 1.2284179
5.9434072 1.2306421
5.9439907 1.232672
5.9445741 1.2343917
5.9451575 1.2356998
5.945741 1.2367973
5.9463244 1.2378098
5.9469078 1.2387704
5.9474912 1.239712
5.9480747 1.2406675
5.9486581 1.24167
5.9492415 1.2427524
5.949825 1.2439478
5.9504084 1.2453669
5.9509918 1.2471979
5.9515753 1.2493438
5.9521587 1.251691
5.9527421 1.2541262
5.9533256 1.2565357
5.953909 1.2588062
5.9544924 1.260824
5.9550758 1.2624729
5.9556593 1.2634837
5.9562427 1.2638124
5.9568261 1.2635691
5.9574096 1.2628637
5.957993 1.261806
5.9585764 1.2605061
5.9591599 1.2590737
5.9597433 1.2576189
5.9603267 1.2559135
5.9609102 1.2526138
5.9614936 1.2479932
5.962077 1.242546
5.9626604 1.2367664
5.9632439 1.2311488
5.9638273 1.2261876
5.9644107 1.2223771
5.9649942 1.2202117
5.9655776 1.2213474
5.966161 1.2263787
5.9667445 1.2341202
5.9673279 1.2433865
5.9679113 1.252992
5.9684947 1.2617512
5.9690782 1.2684787
5.9696616 1.2719888
5.970245 1.2715269
5.9708285 1.2699511
5.9714119 1.2680521
5.9719953 1.2658679
5.9725788 1.2634364
5.9731622 1.2607956
5.9737456 1.2579832
5.9743291 1.2550372
5.9749125 1.2519955
5.9754959 1.2486223
5.9760793 1.2445867
5.9766628 1.2401044
5.9772462 1.2354002
5.9778296 1.230699
5.9784131 1.2262255
5.9789965 1.2222047
5.9795799 1.2188614
5.9801634 1.2166299
5.9807468 1.2190125
5.9813302 1.2260449
5.9819137 1.2362295
5.9824971 1.2480686
5.9830805 1.2600645
5.9836639 1.2707194
5.9842474 1.2785358
5.9848308 1.2820158
5.9854142 1.2813124
5.9859977 1.2802804
5.9865811 1.2791737
5.9871645 1.2779917
5.987748 1.2767336
5.9883314 1.275399
5.9889148 1.2739872
5.9894982 1.2724976
5.9900817 1.2709283
5.9906651 1.2692095
5.9912485 1.2673501
5.991832 1.265417
5.9924154 1.2634773
5.9929988 1.2615981
5.9935823 1.2598463
5.9941657 1.2582891
5.9947491 1.2569934
5.9953326 1.2561458
5.995916 1.2562438
5.9964994 1.2571441
5.9970828 1.2586264
5.9976663 1.2604706
5.9982497 1.2624565
5.9988331 1.2643639
5.9994166 1.2659727
6 1.2670625
