# Supplementary material for: Structural motifs of gold cluster anions with 17 to 69 atoms
Source: Nat Commun. 2026 Apr 10;17:5099. doi: 10.1038/s41467-026-71649-9 (PMC13246909; doi:10.1038/s41467-026-71649-9)
Supplement: Supplementary file 5 — Source Data [file 41467_2026_71649_MOESM5_ESM.zip › Figure2/20_th.dat]

2.5 0
2.5005834 0
2.5011669 0
2.5017503 0
2.5023337 0
2.5029172 0
2.5035006 0
2.504084 0
2.5046674 0
2.5052509 0
2.5058343 0
2.5064177 0
2.5070012 0
2.5075846 0
2.508168 0
2.5087515 0
2.5093349 0
2.5099183 0
2.5105018 0
2.5110852 0
2.5116686 0
2.512252 0
2.5128355 0
2.5134189 0
2.5140023 0
2.5145858 0
2.5151692 0
2.5157526 0
2.5163361 0
2.5169195 0
2.5175029 0
2.5180863 0
2.5186698 0
2.5192532 0
2.5198366 0
2.5204201 0
2.5210035 0
2.5215869 0
2.5221704 0
2.5227538 0
2.5233372 0
2.5239207 0
2.5245041 0
2.5250875 0
2.5256709 0
2.5262544 0
2.5268378 0
2.5274212 0
2.5280047 0
2.5285881 0
2.5291715 0
2.529755 0
2.5303384 0
2.5309218 0
2.5315053 0
2.5320887 0
2.5326721 0
2.5332555 0
2.533839 0
2.5344224 0
2.5350058 0
2.5355893 0
2.5361727 0
2.5367561 0
2.5373396 0
2.537923 0
2.5385064 0
2.5390898 0
2.5396733 0
2.5402567 0
2.5408401 0
2.5414236 0
2.542007 0
2.5425904 0
2.5431739 0
2.5437573 0
2.5443407 0
2.5449242 0
2.5455076 0
2.546091 0
2.5466744 0
2.5472579 0
2.5478413 0
2.5484247 0
2.5490082 0
2.5495916 0
2.550175 0
2.5507585 0
2.5513419 0
2.5519253 0
2.5525088 0
2.5530922 0
2.5536756 0
2.554259 0
2.5548425 0
2.5554259 0
2.5560093 0
2.5565928 0
2.5571762 0
2.5577596 0
2.5583431 0
2.5589265 0
2.5595099 0
2.5600933 0
2.5606768 0
2.5612602 0
2.5618436 0
2.5624271 0
2.5630105 0
2.5635939 0
2.5641774 0
2.5647608 0
2.5653442 0
2.5659277 0
2.5665111 0
2.5670945 0
2.5676779 0
2.5682614 0
2.5688448 0
2.5694282 0
2.5700117 0
2.5705951 0
2.5711785 0
2.571762 0
2.5723454 0
2.5729288 0
2.5735123 0
2.5740957 0
2.5746791 0
2.5752625 0
2.575846 0
2.5764294 0
2.5770128 0
2.5775963 0
2.5781797 0
2.5787631 0
2.5793466 0
2.57993 0
2.5805134 0
2.5810968 0
2.5816803 0
2.5822637 0
2.5828471 0
2.5834306 0
2.584014 0
2.5845974 0
2.5851809 0
2.5857643 0
2.5863477 0
2.5869312 0
2.5875146 0
2.588098 0
2.5886814 0
2.5892649 0
2.5898483 0
2.5904317 0
2.5910152 0
2.5915986 0
2.592182 0
2.5927655 0
2.5933489 0
2.5939323 0
2.5945158 0
2.5950992 0
2.5956826 0
2.596266 0
2.5968495 0
2.5974329 0
2.5980163 0
2.5985998 0
2.5991832 0
2.5997666 0
2.6003501 0
2.6009335 0
2.6015169 0
2.6021004 0
2.6026838 0
2.6032672 0
2.6038506 0
2.6044341 0
2.6050175 0
2.6056009 0
2.6061844 0
2.6067678 0
2.6073512 0
2.6079347 0
2.6085181 0
2.6091015 0
2.6096849 0
2.6102684 0
2.6108518 0
2.6114352 0
2.6120187 0
2.6126021 0
2.6131855 0
2.613769 0
2.6143524 0
2.6149358 0
2.6155193 0
2.6161027 0
2.6166861 0
2.6172695 0
2.617853 0
2.6184364 0
2.6190198 0
2.6196033 0
2.6201867 0
2.6207701 0
2.6213536 0
2.621937 0
2.6225204 0
2.6231039 0
2.6236873 0
2.6242707 0
2.6248541 0
2.6254376 0
2.626021 0
2.6266044 0
2.6271879 0
2.6277713 0
2.6283547 0
2.6289382 0
2.6295216 0
2.630105 0
2.6306884 0
2.6312719 0
2.6318553 0
2.6324387 0
2.6330222 0
2.6336056 0
2.634189 0
2.6347725 0
2.6353559 0
2.6359393 0
2.6365228 0
2.6371062 0
2.6376896 0
2.638273 0
2.6388565 0
2.6394399 0
2.6400233 0
2.6406068 0
2.6411902 0
2.6417736 0
2.6423571 0
2.6429405 0
2.6435239 0
2.6441074 0
2.6446908 0
2.6452742 0
2.6458576 0
2.6464411 0
2.6470245 0
2.6476079 0
2.6481914 0
2.6487748 0
2.6493582 0
2.6499417 0
2.6505251 0
2.6511085 0
2.6516919 0
2.6522754 0
2.6528588 0
2.6534422 0
2.6540257 0
2.6546091 0
2.6551925 0
2.655776 0
2.6563594 0
2.6569428 0
2.6575263 0
2.6581097 0
2.6586931 0
2.6592765 0
2.65986 0
2.6604434 0
2.6610268 0
2.6616103 0
2.6621937 0
2.6627771 0
2.6633606 0
2.663944 0
2.6645274 0
2.6651109 0
2.6656943 0
2.6662777 0
2.6668611 0
2.6674446 0
2.668028 0
2.6686114 0
2.6691949 0
2.6697783 0
2.6703617 0
2.6709452 0
2.6715286 0
2.672112 0
2.6726954 1.1056377e-10
2.6732789 4.4609456e-10
2.6738623 9.8812865e-10
2.6744457 1.7180597e-09
2.6750292 2.6172813e-09
2.6756126 3.667187e-09
2.676196 4.8491706e-09
2.6767795 6.1446256e-09
2.6773629 7.5349457e-09
2.6779463 9.0015244e-09
2.6785298 1.0525755e-08
2.6791132 1.2089032e-08
2.6796966 1.3672749e-08
2.68028 1.5258299e-08
2.6808635 1.6827075e-08
2.6814469 1.8360472e-08
2.6820303 1.9839883e-08
2.6826138 2.1246702e-08
2.6831972 2.2575085e-08
2.6837806 2.5495593e-08
2.6843641 3.1037116e-08
2.6849475 3.8984637e-08
2.6855309 4.912314e-08
2.6861144 6.123761e-08
2.6866978 7.511303e-08
2.6872812 9.0534383e-08
2.6878646 1.0728665e-07
2.6884481 1.2515483e-07
2.6890315 1.4392388e-07
2.6896149 1.6337881e-07
2.6901984 1.8330459e-07
2.6907818 2.0348621e-07
2.6913652 2.2370864e-07
2.6919487 2.4375688e-07
2.6925321 2.6341591e-07
2.6931155 2.8247071e-07
2.6936989 3.0070627e-07
2.6942824 3.1887948e-07
2.6948658 3.6307466e-07
2.6954492 4.4288394e-07
2.6960327 5.5541727e-07
2.6966161 6.9778456e-07
2.6971995 8.6709576e-07
2.697783 1.0604608e-06
2.6983664 1.2749896e-06
2.6989498 1.507792e-06
2.6995333 1.7559782e-06
2.7001167 2.0166578e-06
2.7007001 2.2869409e-06
2.7012835 2.5639375e-06
2.701867 2.8447574e-06
2.7024504 3.1265106e-06
2.7030338 3.4063069e-06
2.7036173 3.6812564e-06
2.7042007 3.948469e-06
2.7047841 4.2050546e-06
2.7053676 4.4716834e-06
2.705951 5.0221831e-06
2.7065344 5.9144292e-06
2.7071179 7.1212794e-06
2.7077013 8.6155914e-06
2.7082847 1.0370223e-05
2.7088681 1.2358032e-05
2.7094516 1.4551876e-05
2.710035 1.6924613e-05
2.7106184 1.9449101e-05
2.7112019 2.2098197e-05
2.7117853 2.4844759e-05
2.7123687 2.7661645e-05
2.7129522 3.0521713e-05
2.7135356 3.339782e-05
2.714119 3.6262824e-05
2.7147025 3.9089583e-05
2.7152859 4.1850955e-05
2.7158693 4.4519797e-05
2.7164527 4.7386387e-05
2.7170362 5.2480242e-05
2.7176196 6.0012204e-05
2.718203 6.9795952e-05
2.7187865 8.1645165e-05
2.7193699 9.5373521e-05
2.7199533 0.0001107947
2.7205368 0.00012772238
2.7211202 0.00014597024
2.7217036 0.00016535195
2.722287 0.00018568121
2.7228705 0.00020677168
2.7234539 0.00022843704
2.7240373 0.00025049098
2.7246208 0.00027274717
2.7252042 0.00029501929
2.7257876 0.00031712102
2.7263711 0.00033886604
2.7269545 0.00036006802
2.7275379 0.00038321253
2.7281214 0.00041873312
2.7287048 0.00046691946
2.7292882 0.00052686934
2.7298716 0.00059768057
2.7304551 0.00067845093
2.7310385 0.00076827824
2.7316219 0.00086626028
2.7322054 0.00097149486
2.7327888 0.0010830798
2.7333722 0.0012001128
2.7339557 0.0013216918
2.7345391 0.0014469145
2.7351225 0.0015748787
2.735706 0.0017046822
2.7362894 0.0018354229
2.7368728 0.0019661984
2.7374562 0.0020961067
2.7380397 0.0022242455
2.7386231 0.002364004
2.7392065 0.0025510649
2.73979 0.0027845649
2.7403734 0.0030616341
2.7409568 0.0033794027
2.7415403 0.0037350009
2.7421237 0.0041255589
2.7427071 0.0045482068
2.7432905 0.0050000748
2.743874 0.005478293
2.7444574 0.0059799917
2.7450408 0.006502301
2.7456243 0.0070423511
2.7462077 0.007597272
2.7467911 0.0081641941
2.7473746 0.0087402475
2.747958 0.0093225623
2.7485414 0.0099082687
2.7491249 0.010494497
2.7497083 0.011123247
2.7502917 0.011867025
2.7508751 0.012722476
2.7514586 0.01368496
2.752042 0.01474984
2.7526254 0.015912477
2.7532089 0.017168234
2.7537923 0.018512473
2.7543757 0.019940555
2.7549592 0.021447842
2.7555426 0.023029698
2.756126 0.024681483
2.7567095 0.026398559
2.7572929 0.02817629
2.7578763 0.030010035
2.7584597 0.031895159
2.7590432 0.033827022
2.7596266 0.035800986
2.76021 0.037812414
2.7607935 0.039900454
2.7613769 0.042113788
2.7619603 0.044457679
2.7625438 0.046937377
2.7631272 0.049558129
2.7637106 0.052325186
2.764294 0.055243797
2.7648775 0.058319211
2.7654609 0.061556676
2.7660443 0.064961444
2.7666278 0.068538761
2.7672112 0.072293878
2.7677946 0.076232045
2.7683781 0.080358509
2.7689615 0.084678521
2.7695449 0.089197329
2.7701284 0.093920183
2.7707118 0.098852332
2.7712952 0.10399838
2.7718786 0.1092972
2.7724621 0.11470214
2.7730455 0.12020758
2.7736289 0.12580788
2.7742124 0.13149743
2.7747958 0.13727059
2.7753792 0.14312175
2.7759627 0.14904527
2.7765461 0.15503553
2.7771295 0.16108691
2.777713 0.16719378
2.7782964 0.17335051
2.7788798 0.17955148
2.7794632 0.18579106
2.7800467 0.19206364
2.7806301 0.19836357
2.7812135 0.20468524
2.781797 0.21102303
2.7823804 0.21737488
2.7829638 0.22381981
2.7835473 0.23038185
2.7841307 0.23704719
2.7847141 0.24380204
2.7852975 0.25063258
2.785881 0.257525
2.7864644 0.2644655
2.7870478 0.27144028
2.7876313 0.27843552
2.7882147 0.28543742
2.7887981 0.29243218
2.7893816 0.29940598
2.789965 0.30634503
2.7905484 0.31323551
2.7911319 0.32006361
2.7917153 0.32681554
2.7922987 0.33347748
2.7928821 0.34003563
2.7934656 0.34646534
2.794049 0.35263907
2.7946324 0.35852764
2.7952159 0.36413614
2.7957993 0.36946967
2.7963827 0.37453332
2.7969662 0.37933219
2.7975496 0.38387138
2.798133 0.38815599
2.7987165 0.3921911
2.7992999 0.39598182
2.7998833 0.39953325
2.8004667 0.40285047
2.8010502 0.40593859
2.8016336 0.4088027
2.802217 0.4114479
2.8028005 0.41387929
2.8033839 0.41610196
2.8039673 0.418121
2.8045508 0.41992869
2.8051342 0.42144517
2.8057176 0.4226482
2.8063011 0.42352868
2.8068845 0.42407749
2.8074679 0.42428553
2.8080513 0.42414367
2.8086348 0.42364282
2.8092182 0.42277385
2.8098016 0.42152766
2.8103851 0.41989514
2.8109685 0.41786717
2.8115519 0.41543465
2.8121354 0.41258846
2.8127188 0.40931949
2.8133022 0.40561864
2.8138856 0.40147679
2.8144691 0.39688482
2.8150525 0.39183364
2.8156359 0.38639392
2.8162194 0.38086758
2.8168028 0.375285
2.8173862 0.36964649
2.8179697 0.36395235
2.8185531 0.35820288
2.8191365 0.35239839
2.81972 0.34653919
2.8203034 0.34062557
2.8208868 0.33465783
2.8214702 0.32863628
2.8220537 0.32256122
2.8226371 0.31643296
2.8232205 0.3102518
2.823804 0.30401804
2.8243874 0.29773198
2.8249708 0.29139392
2.8255543 0.28500418
2.8261377 0.27856305
2.8267211 0.27205815
2.8273046 0.26546424
2.827888 0.25879165
2.8284714 0.2520523
2.8290548 0.24525812
2.8296383 0.23842103
2.8302217 0.23155297
2.8308051 0.22466585
2.8313886 0.21777161
2.831972 0.21088216
2.8325554 0.20400943
2.8331389 0.19716535
2.8337223 0.19036184
2.8343057 0.18361084
2.8348891 0.17692426
2.8354726 0.17031403
2.836056 0.16379207
2.8366394 0.15737032
2.8372229 0.15106069
2.8378063 0.14489588
2.8383897 0.13891247
2.8389732 0.13310812
2.8395566 0.12747999
2.84014 0.12202526
2.8407235 0.11674111
2.8413069 0.1116247
2.8418903 0.1066732
2.8424737 0.1018838
2.8430572 0.097253663
2.8436406 0.092779959
2.844224 0.088459864
2.8448075 0.08429055
2.8453909 0.080269189
2.8459743 0.076392955
2.8465578 0.072659019
2.8471412 0.069064555
2.8477246 0.065606735
2.8483081 0.062282732
2.8488915 0.059069092
2.8494749 0.055946207
2.8500583 0.052917007
2.8506418 0.049984422
2.8512252 0.047151381
2.8518086 0.044420817
2.8523921 0.041795657
2.8529755 0.039278833
2.8535589 0.036873274
2.8541424 0.034581911
2.8547258 0.032407674
2.8553092 0.030353493
2.8558926 0.028422297
2.8564761 0.026617018
2.8570595 0.024940585
2.8576429 0.023395928
2.8582264 0.021985977
2.8588098 0.020713663
2.8593932 0.019580797
2.8599767 0.018506143
2.8605601 0.017440993
2.8611435 0.016389387
2.861727 0.015355367
2.8623104 0.014342973
2.8628938 0.013356247
2.8634772 0.01239923
2.8640607 0.011475961
2.8646441 0.010590483
2.8652275 0.0097468354
2.865811 0.00894906
2.8663944 0.0082011975
2.8669778 0.0075072887
2.8675613 0.0068713746
2.8681447 0.006297496
2.8687281 0.0057896939
2.8693116 0.0053520091
2.869895 0.0049884826
2.8704784 0.0047003929
2.8710618 0.0044322685
2.8716453 0.0041622348
2.8722287 0.0038919269
2.8728121 0.0036229797
2.8733956 0.0033570283
2.873979 0.0030957076
2.8745624 0.0028406527
2.8751459 0.0025934985
2.8757293 0.0023558801
2.8763127 0.0021294326
2.8768961 0.0019157908
2.8774796 0.0017165898
2.878063 0.0015334647
2.8786464 0.0013680503
2.8792299 0.0012219818
2.8798133 0.0010968941
2.8803967 0.00099442221
2.8809802 0.00091620119
2.8815636 0.00086178236
2.882147 0.00081133934
2.8827305 0.00075987965
2.8833139 0.00070780783
2.8838973 0.00065552843
2.8844807 0.00060344599
2.8850642 0.00055196504
2.8856476 0.00050149013
2.886231 0.00045242581
2.8868145 0.0004051766
2.8873979 0.00036014705
2.8879813 0.00031774171
2.8885648 0.00027836511
2.8891482 0.00024242179
2.8897316 0.0002103163
2.8903151 0.00018245318
2.8908985 0.00015923697
2.8914819 0.0001410722
2.8920653 0.00012836343
2.8926488 0.00012068216
2.8932322 0.00011347692
2.8938156 0.00010605289
2.8943991 9.8478974e-05
2.8949825 9.0824039e-05
2.8955659 8.3156971e-05
2.8961494 7.5546652e-05
2.8967328 6.8061963e-05
2.8973162 6.0771785e-05
2.8978996 5.3745e-05
2.8984831 4.705049e-05
2.8990665 4.0757136e-05
2.8996499 3.493382e-05
2.9002334 2.9649423e-05
2.9008168 2.4972826e-05
2.9014002 2.0972913e-05
2.9019837 1.7718563e-05
2.9025671 1.5278658e-05
2.9031505 1.3722081e-05
2.903734 1.2908763e-05
2.9043174 1.2124406e-05
2.9049008 1.1310236e-05
2.9054842 1.0474696e-05
2.9060677 9.6262259e-06
2.9066511 8.7732682e-06
2.9072345 7.9242643e-06
2.907818 7.0876557e-06
2.9084014 6.2718841e-06
2.9089848 5.4853911e-06
2.9095683 4.7366181e-06
2.9101517 4.0340069e-06
2.9107351 3.3859988e-06
2.9113186 2.8010356e-06
2.911902 2.2875589e-06
2.9124854 1.85401e-06
2.9130688 1.5088308e-06
2.9136523 1.2604627e-06
2.9142357 1.1173472e-06
2.9148191 1.0524723e-06
2.9154026 9.8736527e-07
2.915986 9.1943486e-07
2.9165694 8.4944e-07
2.9171529 7.7813954e-07
2.9177363 7.0629239e-07
2.9183197 6.3465741e-07
2.9189032 5.6399348e-07
2.9194866 4.950595e-07
2.92007 4.2861433e-07
2.9206534 3.6541687e-07
2.9212369 3.0622598e-07
2.9218203 2.5180055e-07
2.9224037 2.0289947e-07
2.9229872 1.6028161e-07
2.9235706 1.2470585e-07
2.924154 9.6931071e-08
2.9247375 7.7716159e-08
2.9253209 6.7819991e-08
2.9259043 6.3769202e-08
2.9264877 5.9516807e-08
2.9270712 5.5054692e-08
2.9276546 5.0437836e-08
2.928238 4.5721214e-08
2.9288215 4.0959803e-08
2.9294049 3.6208579e-08
2.9299883 3.1522521e-08
2.9305718 2.6956604e-08
2.9311552 2.2565806e-08
2.9317386 1.8405103e-08
2.9323221 1.4529471e-08
2.9329055 1.0993888e-08
2.9334889 7.8533301e-09
2.9340723 5.1627744e-09
2.9346558 2.9771976e-09
2.9352392 1.3515764e-09
2.9358226 3.4088754e-10
2.9364061 0
2.9369895 0
2.9375729 0
2.9381564 0
2.9387398 0
2.9393232 0
2.9399067 0
2.9404901 0
2.9410735 0
2.9416569 0
2.9422404 0
2.9428238 0
2.9434072 0
2.9439907 0
2.9445741 0
2.9451575 0
2.945741 0
2.9463244 0
2.9469078 0
2.9474912 0
2.9480747 0
2.9486581 0
2.9492415 0
2.949825 0
2.9504084 0
2.9509918 0
2.9515753 0
2.9521587 0
2.9527421 0
2.9533256 0
2.953909 0
2.9544924 0
2.9550758 0
2.9556593 0
2.9562427 0
2.9568261 0
2.9574096 0
2.957993 0
2.9585764 0
2.9591599 0
2.9597433 0
2.9603267 0
2.9609102 0
2.9614936 0
2.962077 0
2.9626604 0
2.9632439 0
2.9638273 0
2.9644107 0
2.9649942 0
2.9655776 0
2.966161 0
2.9667445 0
2.9673279 0
2.9679113 0
2.9684947 0
2.9690782 0
2.9696616 0
2.970245 0
2.9708285 0
2.9714119 0
2.9719953 0
2.9725788 0
2.9731622 0
2.9737456 0
2.9743291 0
2.9749125 0
2.9754959 0
2.9760793 0
2.9766628 0
2.9772462 0
2.9778296 0
2.9784131 0
2.9789965 0
2.9795799 0
2.9801634 0
2.9807468 0
2.9813302 0
2.9819137 0
2.9824971 0
2.9830805 0
2.9836639 0
2.9842474 0
2.9848308 0
2.9854142 0
2.9859977 0
2.9865811 0
2.9871645 0
2.987748 0
2.9883314 0
2.9889148 0
2.9894982 0
2.9900817 0
2.9906651 0
2.9912485 0
2.991832 0
2.9924154 0
2.9929988 0
2.9935823 0
2.9941657 0
2.9947491 0
2.9953326 0
2.995916 0
2.9964994 0
2.9970828 0
2.9976663 0
2.9982497 0
2.9988331 0
2.9994166 0
3 0
3.0005834 0
3.0011669 0
3.0017503 0
3.0023337 0
3.0029172 0
3.0035006 0
3.004084 0
3.0046674 0
3.0052509 0
3.0058343 0
3.0064177 0
3.0070012 0
3.0075846 0
3.008168 0
3.0087515 0
3.0093349 0
3.0099183 0
3.0105018 0
3.0110852 0
3.0116686 0
3.012252 0
3.0128355 0
3.0134189 0
3.0140023 0
3.0145858 0
3.0151692 0
3.0157526 0
3.0163361 0
3.0169195 0
3.0175029 0
3.0180863 0
3.0186698 0
3.0192532 0
3.0198366 0
3.0204201 0
3.0210035 0
3.0215869 0
3.0221704 0
3.0227538 0
3.0233372 0
3.0239207 0
3.0245041 0
3.0250875 0
3.0256709 0
3.0262544 0
3.0268378 0
3.0274212 0
3.0280047 0
3.0285881 0
3.0291715 0
3.029755 0
3.0303384 0
3.0309218 0
3.0315053 0
3.0320887 0
3.0326721 0
3.0332555 0
3.033839 0
3.0344224 0
3.0350058 0
3.0355893 0
3.0361727 0
3.0367561 0
3.0373396 0
3.037923 0
3.0385064 0
3.0390898 0
3.0396733 0
3.0402567 0
3.0408401 0
3.0414236 0
3.042007 0
3.0425904 0
3.0431739 0
3.0437573 0
3.0443407 0
3.0449242 0
3.0455076 0
3.046091 0
3.0466744 0
3.0472579 0
3.0478413 0
3.0484247 0
3.0490082 0
3.0495916 0
3.050175 0
3.0507585 0
3.0513419 0
3.0519253 0
3.0525088 0
3.0530922 0
3.0536756 0
3.054259 0
3.0548425 0
3.0554259 0
3.0560093 0
3.0565928 0
3.0571762 0
3.0577596 0
3.0583431 0
3.0589265 0
3.0595099 0
3.0600933 0
3.0606768 0
3.0612602 0
3.0618436 0
3.0624271 0
3.0630105 0
3.0635939 0
3.0641774 0
3.0647608 0
3.0653442 0
3.0659277 0
3.0665111 0
3.0670945 0
3.0676779 0
3.0682614 0
3.0688448 0
3.0694282 0
3.0700117 0
3.0705951 0
3.0711785 0
3.071762 0
3.0723454 0
3.0729288 0
3.0735123 0
3.0740957 0
3.0746791 0
3.0752625 0
3.075846 0
3.0764294 0
3.0770128 0
3.0775963 0
3.0781797 0
3.0787631 0
3.0793466 0
3.07993 0
3.0805134 0
3.0810968 0
3.0816803 0
3.0822637 0
3.0828471 0
3.0834306 0
3.084014 0
3.0845974 0
3.0851809 0
3.0857643 0
3.0863477 0
3.0869312 0
3.0875146 0
3.088098 0
3.0886814 0
3.0892649 0
3.0898483 0
3.0904317 0
3.0910152 0
3.0915986 0
3.092182 0
3.0927655 0
3.0933489 0
3.0939323 0
3.0945158 0
3.0950992 0
3.0956826 0
3.096266 0
3.0968495 0
3.0974329 0
3.0980163 0
3.0985998 0
3.0991832 0
3.0997666 0
3.1003501 0
3.1009335 0
3.1015169 0
3.1021004 0
3.1026838 0
3.1032672 0
3.1038506 0
3.1044341 0
3.1050175 0
3.1056009 0
3.1061844 0
3.1067678 0
3.1073512 0
3.1079347 0
3.1085181 0
3.1091015 0
3.1096849 0
3.1102684 0
3.1108518 0
3.1114352 0
3.1120187 0
3.1126021 0
3.1131855 0
3.113769 0
3.1143524 0
3.1149358 0
3.1155193 0
3.1161027 0
3.1166861 0
3.1172695 0
3.117853 0
3.1184364 0
3.1190198 0
3.1196033 0
3.1201867 0
3.1207701 0
3.1213536 0
3.121937 0
3.1225204 0
3.1231039 0
3.1236873 0
3.1242707 0
3.1248541 0
3.1254376 0
3.126021 0
3.1266044 0
3.1271879 0
3.1277713 0
3.1283547 0
3.1289382 0
3.1295216 0
3.130105 0
3.1306884 0
3.1312719 0
3.1318553 0
3.1324387 0
3.1330222 0
3.1336056 0
3.134189 0
3.1347725 0
3.1353559 0
3.1359393 0
3.1365228 0
3.1371062 0
3.1376896 0
3.138273 0
3.1388565 0
3.1394399 0
3.1400233 0
3.1406068 0
3.1411902 0
3.1417736 0
3.1423571 0
3.1429405 0
3.1435239 0
3.1441074 0
3.1446908 0
3.1452742 0
3.1458576 0
3.1464411 0
3.1470245 0
3.1476079 0
3.1481914 0
3.1487748 0
3.1493582 0
3.1499417 0
3.1505251 0
3.1511085 0
3.1516919 0
3.1522754 0
3.1528588 0
3.1534422 0
3.1540257 0
3.1546091 0
3.1551925 0
3.155776 0
3.1563594 0
3.1569428 0
3.1575263 0
3.1581097 0
3.1586931 0
3.1592765 0
3.15986 0
3.1604434 0
3.1610268 0
3.1616103 0
3.1621937 0
3.1627771 0
3.1633606 0
3.163944 0
3.1645274 0
3.1651109 0
3.1656943 0
3.1662777 0
3.1668611 0
3.1674446 0
3.168028 0
3.1686114 0
3.1691949 0
3.1697783 0
3.1703617 0
3.1709452 0
3.1715286 0
3.172112 0
3.1726954 0
3.1732789 0
3.1738623 0
3.1744457 0
3.1750292 0
3.1756126 0
3.176196 0
3.1767795 0
3.1773629 0
3.1779463 0
3.1785298 0
3.1791132 0
3.1796966 0
3.18028 0
3.1808635 0
3.1814469 0
3.1820303 0
3.1826138 0
3.1831972 0
3.1837806 0
3.1843641 0
3.1849475 0
3.1855309 0
3.1861144 0
3.1866978 0
3.1872812 0
3.1878646 0
3.1884481 0
3.1890315 0
3.1896149 0
3.1901984 0
3.1907818 0
3.1913652 0
3.1919487 0
3.1925321 0
3.1931155 0
3.1936989 0
3.1942824 0
3.1948658 0
3.1954492 0
3.1960327 0
3.1966161 0
3.1971995 0
3.197783 0
3.1983664 0
3.1989498 0
3.1995333 0
3.2001167 0
3.2007001 0
3.2012835 0
3.201867 0
3.2024504 0
3.2030338 0
3.2036173 0
3.2042007 0
3.2047841 0
3.2053676 0
3.205951 0
3.2065344 0
3.2071179 0
3.2077013 0
3.2082847 0
3.2088681 0
3.2094516 0
3.210035 0
3.2106184 0
3.2112019 0
3.2117853 0
3.2123687 0
3.2129522 0
3.2135356 0
3.214119 0
3.2147025 0
3.2152859 0
3.2158693 0
3.2164527 0
3.2170362 0
3.2176196 0
3.218203 0
3.2187865 0
3.2193699 0
3.2199533 0
3.2205368 0
3.2211202 0
3.2217036 0
3.222287 0
3.2228705 0
3.2234539 0
3.2240373 0
3.2246208 0
3.2252042 0
3.2257876 0
3.2263711 0
3.2269545 0
3.2275379 0
3.2281214 0
3.2287048 0
3.2292882 0
3.2298716 0
3.2304551 0
3.2310385 0
3.2316219 0
3.2322054 0
3.2327888 0
3.2333722 0
3.2339557 0
3.2345391 0
3.2351225 0
3.235706 0
3.2362894 0
3.2368728 0
3.2374562 0
3.2380397 0
3.2386231 0
3.2392065 0
3.23979 0
3.2403734 0
3.2409568 0
3.2415403 0
3.2421237 0
3.2427071 0
3.2432905 0
3.243874 0
3.2444574 0
3.2450408 0
3.2456243 0
3.2462077 0
3.2467911 0
3.2473746 0
3.247958 0
3.2485414 0
3.2491249 0
3.2497083 0
3.2502917 0
3.2508751 0
3.2514586 0
3.252042 0
3.2526254 0
3.2532089 0
3.2537923 0
3.2543757 0
3.2549592 0
3.2555426 0
3.256126 0
3.2567095 0
3.2572929 0
3.2578763 0
3.2584597 0
3.2590432 0
3.2596266 0
3.26021 0
3.2607935 0
3.2613769 0
3.2619603 0
3.2625438 0
3.2631272 0
3.2637106 0
3.264294 0
3.2648775 0
3.2654609 0
3.2660443 0
3.2666278 0
3.2672112 0
3.2677946 0
3.2683781 0
3.2689615 0
3.2695449 0
3.2701284 0
3.2707118 0
3.2712952 0
3.2718786 0
3.2724621 0
3.2730455 0
3.2736289 0
3.2742124 0
3.2747958 0
3.2753792 0
3.2759627 0
3.2765461 0
3.2771295 0
3.277713 0
3.2782964 0
3.2788798 0
3.2794632 0
3.2800467 0
3.2806301 0
3.2812135 0
3.281797 0
3.2823804 0
3.2829638 0
3.2835473 0
3.2841307 0
3.2847141 0
3.2852975 0
3.285881 0
3.2864644 0
3.2870478 0
3.2876313 0
3.2882147 0
3.2887981 0
3.2893816 0
3.289965 0
3.2905484 0
3.2911319 0
3.2917153 0
3.2922987 0
3.2928821 0
3.2934656 0
3.294049 0
3.2946324 0
3.2952159 0
3.2957993 0
3.2963827 0
3.2969662 0
3.2975496 0
3.298133 0
3.2987165 0
3.2992999 0
3.2998833 0
3.3004667 0
3.3010502 0
3.3016336 0
3.302217 0
3.3028005 0
3.3033839 0
3.3039673 0
3.3045508 0
3.3051342 0
3.3057176 0
3.3063011 0
3.3068845 0
3.3074679 0
3.3080513 0
3.3086348 0
3.3092182 0
3.3098016 0
3.3103851 0
3.3109685 0
3.3115519 0
3.3121354 0
3.3127188 0
3.3133022 0
3.3138856 0
3.3144691 0
3.3150525 0
3.3156359 0
3.3162194 0
3.3168028 0
3.3173862 0
3.3179697 0
3.3185531 0
3.3191365 0
3.31972 0
3.3203034 0
3.3208868 0
3.3214702 0
3.3220537 0
3.3226371 0
3.3232205 0
3.323804 0
3.3243874 0
3.3249708 0
3.3255543 0
3.3261377 0
3.3267211 0
3.3273046 0
3.327888 0
3.3284714 0
3.3290548 0
3.3296383 0
3.3302217 0
3.3308051 0
3.3313886 0
3.331972 0
3.3325554 0
3.3331389 0
3.3337223 0
3.3343057 0
3.3348891 0
3.3354726 0
3.336056 0
3.3366394 0
3.3372229 0
3.3378063 0
3.3383897 0
3.3389732 0
3.3395566 0
3.34014 0
3.3407235 0
3.3413069 0
3.3418903 0
3.3424737 0
3.3430572 0
3.3436406 0
3.344224 0
3.3448075 0
3.3453909 0
3.3459743 0
3.3465578 0
3.3471412 0
3.3477246 0
3.3483081 0
3.3488915 0
3.3494749 0
3.3500583 0
3.3506418 0
3.3512252 0
3.3518086 0
3.3523921 0
3.3529755 0
3.3535589 0
3.3541424 0
3.3547258 0
3.3553092 0
3.3558926 0
3.3564761 0
3.3570595 0
3.3576429 0
3.3582264 0
3.3588098 0
3.3593932 0
3.3599767 0
3.3605601 0
3.3611435 0
3.361727 0
3.3623104 0
3.3628938 0
3.3634772 0
3.3640607 0
3.3646441 0
3.3652275 0
3.365811 0
3.3663944 0
3.3669778 0
3.3675613 0
3.3681447 0
3.3687281 0
3.3693116 0
3.369895 0
3.3704784 0
3.3710618 0
3.3716453 0
3.3722287 0
3.3728121 0
3.3733956 0
3.373979 0
3.3745624 0
3.3751459 0
3.3757293 0
3.3763127 0
3.3768961 0
3.3774796 0
3.378063 0
3.3786464 0
3.3792299 0
3.3798133 0
3.3803967 0
3.3809802 0
3.3815636 0
3.382147 0
3.3827305 0
3.3833139 0
3.3838973 0
3.3844807 0
3.3850642 0
3.3856476 0
3.386231 0
3.3868145 0
3.3873979 0
3.3879813 0
3.3885648 0
3.3891482 0
3.3897316 0
3.3903151 0
3.3908985 0
3.3914819 0
3.3920653 0
3.3926488 0
3.3932322 0
3.3938156 0
3.3943991 0
3.3949825 0
3.3955659 0
3.3961494 0
3.3967328 0
3.3973162 0
3.3978996 0
3.3984831 0
3.3990665 0
3.3996499 0
3.4002334 0
3.4008168 0
3.4014002 0
3.4019837 0
3.4025671 0
3.4031505 0
3.403734 0
3.4043174 0
3.4049008 0
3.4054842 0
3.4060677 0
3.4066511 0
3.4072345 0
3.407818 0
3.4084014 0
3.4089848 0
3.4095683 0
3.4101517 0
3.4107351 0
3.4113186 0
3.411902 0
3.4124854 0
3.4130688 0
3.4136523 0
3.4142357 0
3.4148191 0
3.4154026 0
3.415986 0
3.4165694 0
3.4171529 0
3.4177363 0
3.4183197 0
3.4189032 0
3.4194866 0
3.42007 0
3.4206534 0
3.4212369 0
3.4218203 0
3.4224037 0
3.4229872 0
3.4235706 0
3.424154 0
3.4247375 0
3.4253209 0
3.4259043 0
3.4264877 0
3.4270712 0
3.4276546 0
3.428238 0
3.4288215 0
3.4294049 0
3.4299883 0
3.4305718 0
3.4311552 0
3.4317386 0
3.4323221 0
3.4329055 0
3.4334889 0
3.4340723 0
3.4346558 0
3.4352392 0
3.4358226 0
3.4364061 0
3.4369895 0
3.4375729 0
3.4381564 0
3.4387398 0
3.4393232 0
3.4399067 0
3.4404901 0
3.4410735 0
3.4416569 0
3.4422404 0
3.4428238 0
3.4434072 0
3.4439907 0
3.4445741 0
3.4451575 0
3.445741 0
3.4463244 0
3.4469078 0
3.4474912 0
3.4480747 0
3.4486581 0
3.4492415 0
3.449825 0
3.4504084 0
3.4509918 0
3.4515753 0
3.4521587 0
3.4527421 0
3.4533256 0
3.453909 0
3.4544924 0
3.4550758 0
3.4556593 0
3.4562427 0
3.4568261 0
3.4574096 0
3.457993 0
3.4585764 0
3.4591599 0
3.4597433 0
3.4603267 0
3.4609102 0
3.4614936 0
3.462077 0
3.4626604 0
3.4632439 0
3.4638273 0
3.4644107 0
3.4649942 0
3.4655776 0
3.466161 0
3.4667445 0
3.4673279 0
3.4679113 0
3.4684947 0
3.4690782 0
3.4696616 0
3.470245 0
3.4708285 0
3.4714119 0
3.4719953 0
3.4725788 0
3.4731622 0
3.4737456 0
3.4743291 0
3.4749125 0
3.4754959 0
3.4760793 0
3.4766628 0
3.4772462 0
3.4778296 0
3.4784131 0
3.4789965 0
3.4795799 0
3.4801634 0
3.4807468 0
3.4813302 0
3.4819137 0
3.4824971 0
3.4830805 0
3.4836639 0
3.4842474 0
3.4848308 0
3.4854142 0
3.4859977 0
3.4865811 0
3.4871645 0
3.487748 0
3.4883314 0
3.4889148 0
3.4894982 0
3.4900817 0
3.4906651 0
3.4912485 0
3.491832 0
3.4924154 0
3.4929988 0
3.4935823 0
3.4941657 0
3.4947491 0
3.4953326 0
3.495916 0
3.4964994 0
3.4970828 0
3.4976663 0
3.4982497 0
3.4988331 0
3.4994166 0
3.5 0
3.5005834 0
3.5011669 0
3.5017503 0
3.5023337 0
3.5029172 0
3.5035006 0
3.504084 0
3.5046674 0
3.5052509 0
3.5058343 0
3.5064177 0
3.5070012 0
3.5075846 0
3.508168 0
3.5087515 0
3.5093349 0
3.5099183 0
3.5105018 0
3.5110852 0
3.5116686 0
3.512252 0
3.5128355 0
3.5134189 0
3.5140023 0
3.5145858 0
3.5151692 0
3.5157526 0
3.5163361 0
3.5169195 0
3.5175029 0
3.5180863 0
3.5186698 0
3.5192532 0
3.5198366 0
3.5204201 0
3.5210035 0
3.5215869 0
3.5221704 0
3.5227538 0
3.5233372 0
3.5239207 0
3.5245041 0
3.5250875 0
3.5256709 0
3.5262544 0
3.5268378 0
3.5274212 0
3.5280047 0
3.5285881 0
3.5291715 0
3.529755 0
3.5303384 0
3.5309218 0
3.5315053 0
3.5320887 0
3.5326721 0
3.5332555 0
3.533839 0
3.5344224 0
3.5350058 0
3.5355893 0
3.5361727 0
3.5367561 0
3.5373396 0
3.537923 0
3.5385064 0
3.5390898 0
3.5396733 0
3.5402567 0
3.5408401 0
3.5414236 0
3.542007 0
3.5425904 0
3.5431739 0
3.5437573 0
3.5443407 0
3.5449242 0
3.5455076 0
3.546091 0
3.5466744 0
3.5472579 0
3.5478413 0
3.5484247 0
3.5490082 0
3.5495916 0
3.550175 0
3.5507585 0
3.5513419 0
3.5519253 0
3.5525088 0
3.5530922 0
3.5536756 0
3.554259 0
3.5548425 0
3.5554259 0
3.5560093 0
3.5565928 0
3.5571762 0
3.5577596 0
3.5583431 0
3.5589265 0
3.5595099 0
3.5600933 0
3.5606768 0
3.5612602 0
3.5618436 0
3.5624271 0
3.5630105 0
3.5635939 0
3.5641774 0
3.5647608 0
3.5653442 0
3.5659277 0
3.5665111 0
3.5670945 0
3.5676779 0
3.5682614 0
3.5688448 0
3.5694282 0
3.5700117 0
3.5705951 0
3.5711785 0
3.571762 0
3.5723454 0
3.5729288 0
3.5735123 0
3.5740957 0
3.5746791 0
3.5752625 0
3.575846 0
3.5764294 0
3.5770128 0
3.5775963 0
3.5781797 0
3.5787631 0
3.5793466 0
3.57993 0
3.5805134 0
3.5810968 0
3.5816803 0
3.5822637 0
3.5828471 0
3.5834306 0
3.584014 0
3.5845974 0
3.5851809 0
3.5857643 0
3.5863477 0
3.5869312 0
3.5875146 0
3.588098 0
3.5886814 0
3.5892649 0
3.5898483 0
3.5904317 0
3.5910152 0
3.5915986 0
3.592182 0
3.5927655 0
3.5933489 0
3.5939323 0
3.5945158 0
3.5950992 0
3.5956826 0
3.596266 0
3.5968495 0
3.5974329 0
3.5980163 0
3.5985998 0
3.5991832 0
3.5997666 0
3.6003501 0
3.6009335 0
3.6015169 0
3.6021004 0
3.6026838 0
3.6032672 0
3.6038506 0
3.6044341 0
3.6050175 0
3.6056009 0
3.6061844 0
3.6067678 0
3.6073512 0
3.6079347 0
3.6085181 0
3.6091015 0
3.6096849 0
3.6102684 0
3.6108518 0
3.6114352 0
3.6120187 0
3.6126021 0
3.6131855 0
3.613769 0
3.6143524 0
3.6149358 0
3.6155193 0
3.6161027 0
3.6166861 0
3.6172695 0
3.617853 0
3.6184364 0
3.6190198 0
3.6196033 0
3.6201867 0
3.6207701 0
3.6213536 0
3.621937 0
3.6225204 0
3.6231039 0
3.6236873 0
3.6242707 0
3.6248541 0
3.6254376 0
3.626021 0
3.6266044 0
3.6271879 0
3.6277713 0
3.6283547 0
3.6289382 0
3.6295216 0
3.630105 0
3.6306884 0
3.6312719 0
3.6318553 0
3.6324387 0
3.6330222 0
3.6336056 0
3.634189 0
3.6347725 0
3.6353559 0
3.6359393 0
3.6365228 0
3.6371062 0
3.6376896 0
3.638273 0
3.6388565 0
3.6394399 0
3.6400233 0
3.6406068 0
3.6411902 0
3.6417736 0
3.6423571 0
3.6429405 0
3.6435239 0
3.6441074 0
3.6446908 0
3.6452742 0
3.6458576 0
3.6464411 0
3.6470245 0
3.6476079 0
3.6481914 0
3.6487748 0
3.6493582 0
3.6499417 0
3.6505251 0
3.6511085 0
3.6516919 0
3.6522754 0
3.6528588 0
3.6534422 0
3.6540257 0
3.6546091 0
3.6551925 0
3.655776 0
3.6563594 0
3.6569428 0
3.6575263 0
3.6581097 0
3.6586931 0
3.6592765 0
3.65986 0
3.6604434 0
3.6610268 0
3.6616103 0
3.6621937 0
3.6627771 0
3.6633606 0
3.663944 0
3.6645274 0
3.6651109 0
3.6656943 0
3.6662777 0
3.6668611 0
3.6674446 0
3.668028 0
3.6686114 0
3.6691949 0
3.6697783 0
3.6703617 0
3.6709452 0
3.6715286 0
3.672112 0
3.6726954 0
3.6732789 0
3.6738623 0
3.6744457 0
3.6750292 0
3.6756126 0
3.676196 0
3.6767795 0
3.6773629 0
3.6779463 0
3.6785298 0
3.6791132 0
3.6796966 0
3.68028 0
3.6808635 0
3.6814469 0
3.6820303 0
3.6826138 0
3.6831972 0
3.6837806 0
3.6843641 0
3.6849475 0
3.6855309 0
3.6861144 0
3.6866978 0
3.6872812 0
3.6878646 0
3.6884481 0
3.6890315 0
3.6896149 0
3.6901984 0
3.6907818 0
3.6913652 0
3.6919487 0
3.6925321 0
3.6931155 0
3.6936989 0
3.6942824 0
3.6948658 0
3.6954492 0
3.6960327 0
3.6966161 0
3.6971995 0
3.697783 0
3.6983664 0
3.6989498 0
3.6995333 0
3.7001167 0
3.7007001 0
3.7012835 0
3.701867 0
3.7024504 0
3.7030338 0
3.7036173 0
3.7042007 0
3.7047841 0
3.7053676 0
3.705951 0
3.7065344 0
3.7071179 0
3.7077013 0
3.7082847 0
3.7088681 0
3.7094516 0
3.710035 0
3.7106184 0
3.7112019 0
3.7117853 0
3.7123687 0
3.7129522 0
3.7135356 0
3.714119 0
3.7147025 0
3.7152859 0
3.7158693 0
3.7164527 0
3.7170362 0
3.7176196 0
3.718203 0
3.7187865 0
3.7193699 0
3.7199533 0
3.7205368 0
3.7211202 0
3.7217036 0
3.722287 0
3.7228705 0
3.7234539 0
3.7240373 0
3.7246208 0
3.7252042 0
3.7257876 0
3.7263711 0
3.7269545 0
3.7275379 0
3.7281214 0
3.7287048 0
3.7292882 0
3.7298716 0
3.7304551 0
3.7310385 0
3.7316219 0
3.7322054 0
3.7327888 0
3.7333722 0
3.7339557 0
3.7345391 0
3.7351225 0
3.735706 0
3.7362894 0
3.7368728 0
3.7374562 0
3.7380397 0
3.7386231 0
3.7392065 0
3.73979 0
3.7403734 0
3.7409568 0
3.7415403 0
3.7421237 0
3.7427071 0
3.7432905 0
3.743874 0
3.7444574 0
3.7450408 0
3.7456243 0
3.7462077 0
3.7467911 0
3.7473746 0
3.747958 0
3.7485414 0
3.7491249 0
3.7497083 0
3.7502917 0
3.7508751 0
3.7514586 0
3.752042 0
3.7526254 0
3.7532089 0
3.7537923 0
3.7543757 0
3.7549592 0
3.7555426 0
3.756126 0
3.7567095 0
3.7572929 0
3.7578763 0
3.7584597 0
3.7590432 0
3.7596266 0
3.76021 0
3.7607935 0
3.7613769 0
3.7619603 0
3.7625438 0
3.7631272 0
3.7637106 0
3.764294 0
3.7648775 0
3.7654609 0
3.7660443 0
3.7666278 0
3.7672112 0
3.7677946 0
3.7683781 0
3.7689615 0
3.7695449 0
3.7701284 0
3.7707118 0
3.7712952 0
3.7718786 0
3.7724621 0
3.7730455 0
3.7736289 0
3.7742124 0
3.7747958 0
3.7753792 0
3.7759627 0
3.7765461 0
3.7771295 0
3.777713 0
3.7782964 0
3.7788798 0
3.7794632 0
3.7800467 0
3.7806301 0
3.7812135 0
3.781797 0
3.7823804 0
3.7829638 0
3.7835473 0
3.7841307 0
3.7847141 0
3.7852975 0
3.785881 0
3.7864644 0
3.7870478 0
3.7876313 0
3.7882147 0
3.7887981 0
3.7893816 0
3.789965 0
3.7905484 0
3.7911319 0
3.7917153 0
3.7922987 0
3.7928821 0
3.7934656 0
3.794049 0
3.7946324 0
3.7952159 0
3.7957993 0
3.7963827 0
3.7969662 0
3.7975496 0
3.798133 0
3.7987165 0
3.7992999 0
3.7998833 0
3.8004667 0
3.8010502 0
3.8016336 0
3.802217 0
3.8028005 0
3.8033839 0
3.8039673 0
3.8045508 0
3.8051342 0
3.8057176 0
3.8063011 0
3.8068845 0
3.8074679 0
3.8080513 0
3.8086348 0
3.8092182 0
3.8098016 0
3.8103851 0
3.8109685 0
3.8115519 0
3.8121354 0
3.8127188 0
3.8133022 0
3.8138856 0
3.8144691 0
3.8150525 0
3.8156359 0
3.8162194 0
3.8168028 0
3.8173862 0
3.8179697 0
3.8185531 0
3.8191365 0
3.81972 0
3.8203034 0
3.8208868 0
3.8214702 0
3.8220537 0
3.8226371 0
3.8232205 0
3.823804 0
3.8243874 0
3.8249708 0
3.8255543 0
3.8261377 0
3.8267211 0
3.8273046 0
3.827888 0
3.8284714 0
3.8290548 0
3.8296383 0
3.8302217 0
3.8308051 0
3.8313886 0
3.831972 0
3.8325554 0
3.8331389 0
3.8337223 0
3.8343057 0
3.8348891 0
3.8354726 0
3.836056 0
3.8366394 0
3.8372229 0
3.8378063 0
3.8383897 0
3.8389732 0
3.8395566 0
3.84014 0
3.8407235 0
3.8413069 0
3.8418903 0
3.8424737 0
3.8430572 0
3.8436406 0
3.844224 0
3.8448075 0
3.8453909 0
3.8459743 0
3.8465578 0
3.8471412 0
3.8477246 0
3.8483081 0
3.8488915 0
3.8494749 0
3.8500583 0
3.8506418 0
3.8512252 0
3.8518086 0
3.8523921 0
3.8529755 0
3.8535589 0
3.8541424 0
3.8547258 0
3.8553092 0
3.8558926 0
3.8564761 0
3.8570595 0
3.8576429 0
3.8582264 0
3.8588098 0
3.8593932 0
3.8599767 0
3.8605601 0
3.8611435 0
3.861727 0
3.8623104 0
3.8628938 0
3.8634772 0
3.8640607 0
3.8646441 0
3.8652275 0
3.865811 0
3.8663944 0
3.8669778 0
3.8675613 0
3.8681447 0
3.8687281 0
3.8693116 0
3.869895 0
3.8704784 0
3.8710618 0
3.8716453 0
3.8722287 0
3.8728121 0
3.8733956 0
3.873979 0
3.8745624 0
3.8751459 0
3.8757293 0
3.8763127 0
3.8768961 0
3.8774796 0
3.878063 0
3.8786464 0
3.8792299 0
3.8798133 0
3.8803967 0
3.8809802 0
3.8815636 0
3.882147 0
3.8827305 0
3.8833139 0
3.8838973 0
3.8844807 0
3.8850642 0
3.8856476 0
3.886231 0
3.8868145 0
3.8873979 0
3.8879813 0
3.8885648 0
3.8891482 0
3.8897316 0
3.8903151 0
3.8908985 0
3.8914819 0
3.8920653 0
3.8926488 0
3.8932322 0
3.8938156 0
3.8943991 0
3.8949825 0
3.8955659 0
3.8961494 0
3.8967328 0
3.8973162 0
3.8978996 0
3.8984831 0
3.8990665 0
3.8996499 0
3.9002334 0
3.9008168 0
3.9014002 0
3.9019837 0
3.9025671 0
3.9031505 0
3.903734 0
3.9043174 0
3.9049008 0
3.9054842 0
3.9060677 0
3.9066511 0
3.9072345 0
3.907818 0
3.9084014 0
3.9089848 0
3.9095683 0
3.9101517 0
3.9107351 0
3.9113186 0
3.911902 0
3.9124854 0
3.9130688 0
3.9136523 0
3.9142357 0
3.9148191 0
3.9154026 0
3.915986 0
3.9165694 0
3.9171529 0
3.9177363 0
3.9183197 0
3.9189032 0
3.9194866 0
3.92007 0
3.9206534 0
3.9212369 0
3.9218203 0
3.9224037 0
3.9229872 0
3.9235706 0
3.924154 0
3.9247375 0
3.9253209 0
3.9259043 0
3.9264877 0
3.9270712 0
3.9276546 0
3.928238 0
3.9288215 0
3.9294049 0
3.9299883 0
3.9305718 0
3.9311552 0
3.9317386 0
3.9323221 0
3.9329055 0
3.9334889 0
3.9340723 0
3.9346558 0
3.9352392 0
3.9358226 0
3.9364061 0
3.9369895 0
3.9375729 0
3.9381564 0
3.9387398 0
3.9393232 0
3.9399067 0
3.9404901 0
3.9410735 0
3.9416569 0
3.9422404 0
3.9428238 0
3.9434072 0
3.9439907 0
3.9445741 0
3.9451575 0
3.945741 0
3.9463244 0
3.9469078 0
3.9474912 0
3.9480747 0
3.9486581 0
3.9492415 0
3.949825 0
3.9504084 0
3.9509918 0
3.9515753 0
3.9521587 0
3.9527421 0
3.9533256 0
3.953909 0
3.9544924 0
3.9550758 0
3.9556593 0
3.9562427 0
3.9568261 0
3.9574096 0
3.957993 0
3.9585764 0
3.9591599 0
3.9597433 0
3.9603267 0
3.9609102 0
3.9614936 0
3.962077 0
3.9626604 0
3.9632439 0
3.9638273 0
3.9644107 0
3.9649942 0
3.9655776 0
3.966161 0
3.9667445 0
3.9673279 0
3.9679113 0
3.9684947 0
3.9690782 0
3.9696616 0
3.970245 0
3.9708285 0
3.9714119 0
3.9719953 0
3.9725788 0
3.9731622 0
3.9737456 0
3.9743291 0
3.9749125 0
3.9754959 0
3.9760793 0
3.9766628 0
3.9772462 0
3.9778296 0
3.9784131 0
3.9789965 0
3.9795799 0
3.9801634 0
3.9807468 0
3.9813302 0
3.9819137 0
3.9824971 0
3.9830805 0
3.9836639 0
3.9842474 0
3.9848308 0
3.9854142 0
3.9859977 0
3.9865811 0
3.9871645 0
3.987748 0
3.9883314 0
3.9889148 0
3.9894982 0
3.9900817 0
3.9906651 0
3.9912485 0
3.991832 0
3.9924154 0
3.9929988 0
3.9935823 0
3.9941657 0
3.9947491 0
3.9953326 0
3.995916 0
3.9964994 0
3.9970828 0
3.9976663 0
3.9982497 0
3.9988331 0
3.9994166 0
4 0
4.0005834 0
4.0011669 0
4.0017503 0
4.0023337 0
4.0029172 0
4.0035006 0
4.004084 0
4.0046674 0
4.0052509 0
4.0058343 0
4.0064177 0
4.0070012 0
4.0075846 0
4.008168 0
4.0087515 0
4.0093349 0
4.0099183 0
4.0105018 0
4.0110852 0
4.0116686 0
4.012252 0
4.0128355 0
4.0134189 0
4.0140023 0
4.0145858 0
4.0151692 0
4.0157526 0
4.0163361 0
4.0169195 0
4.0175029 0
4.0180863 0
4.0186698 0
4.0192532 0
4.0198366 0
4.0204201 0
4.0210035 0
4.0215869 0
4.0221704 0
4.0227538 0
4.0233372 0
4.0239207 0
4.0245041 0
4.0250875 0
4.0256709 0
4.0262544 0
4.0268378 0
4.0274212 0
4.0280047 0
4.0285881 0
4.0291715 0
4.029755 0
4.0303384 0
4.0309218 0
4.0315053 0
4.0320887 0
4.0326721 0
4.0332555 0
4.033839 0
4.0344224 0
4.0350058 0
4.0355893 0
4.0361727 0
4.0367561 0
4.0373396 0
4.037923 0
4.0385064 0
4.0390898 0
4.0396733 0
4.0402567 0
4.0408401 0
4.0414236 0
4.042007 0
4.0425904 0
4.0431739 0
4.0437573 0
4.0443407 0
4.0449242 0
4.0455076 0
4.046091 0
4.0466744 0
4.0472579 0
4.0478413 0
4.0484247 0
4.0490082 0
4.0495916 0
4.050175 0
4.0507585 0
4.0513419 0
4.0519253 0
4.0525088 0
4.0530922 0
4.0536756 0
4.054259 0
4.0548425 0
4.0554259 0
4.0560093 0
4.0565928 0
4.0571762 0
4.0577596 0
4.0583431 0
4.0589265 0
4.0595099 0
4.0600933 0
4.0606768 0
4.0612602 0
4.0618436 0
4.0624271 0
4.0630105 0
4.0635939 0
4.0641774 0
4.0647608 0
4.0653442 0
4.0659277 0
4.0665111 0
4.0670945 0
4.0676779 0
4.0682614 0
4.0688448 0
4.0694282 0
4.0700117 0
4.0705951 0
4.0711785 0
4.071762 0
4.0723454 0
4.0729288 0
4.0735123 0
4.0740957 0
4.0746791 0
4.0752625 0
4.075846 0
4.0764294 0
4.0770128 0
4.0775963 0
4.0781797 0
4.0787631 0
4.0793466 0
4.07993 0
4.0805134 0
4.0810968 0
4.0816803 0
4.0822637 0
4.0828471 0
4.0834306 0
4.084014 0
4.0845974 0
4.0851809 0
4.0857643 0
4.0863477 0
4.0869312 0
4.0875146 0
4.088098 0
4.0886814 0
4.0892649 0
4.0898483 0
4.0904317 0
4.0910152 0
4.0915986 0
4.092182 0
4.0927655 0
4.0933489 0
4.0939323 0
4.0945158 0
4.0950992 0
4.0956826 0
4.096266 0
4.0968495 0
4.0974329 0
4.0980163 0
4.0985998 0
4.0991832 0
4.0997666 0
4.1003501 0
4.1009335 0
4.1015169 0
4.1021004 0
4.1026838 0
4.1032672 0
4.1038506 0
4.1044341 0
4.1050175 0
4.1056009 0
4.1061844 0
4.1067678 0
4.1073512 0
4.1079347 0
4.1085181 0
4.1091015 0
4.1096849 0
4.1102684 0
4.1108518 0
4.1114352 0
4.1120187 0
4.1126021 0
4.1131855 0
4.113769 0
4.1143524 0
4.1149358 0
4.1155193 0
4.1161027 0
4.1166861 0
4.1172695 0
4.117853 0
4.1184364 0
4.1190198 0
4.1196033 0
4.1201867 0
4.1207701 0
4.1213536 0
4.121937 0
4.1225204 0
4.1231039 0
4.1236873 0
4.1242707 0
4.1248541 0
4.1254376 0
4.126021 0
4.1266044 0
4.1271879 0
4.1277713 0
4.1283547 0
4.1289382 0
4.1295216 0
4.130105 0
4.1306884 0
4.1312719 0
4.1318553 0
4.1324387 0
4.1330222 0
4.1336056 0
4.134189 0
4.1347725 0
4.1353559 0
4.1359393 0
4.1365228 0
4.1371062 0
4.1376896 0
4.138273 0
4.1388565 0
4.1394399 0
4.1400233 0
4.1406068 0
4.1411902 0
4.1417736 0
4.1423571 0
4.1429405 0
4.1435239 0
4.1441074 0
4.1446908 0
4.1452742 0
4.1458576 0
4.1464411 0
4.1470245 0
4.1476079 0
4.1481914 0
4.1487748 0
4.1493582 0
4.1499417 0
4.1505251 0
4.1511085 0
4.1516919 0
4.1522754 0
4.1528588 0
4.1534422 0
4.1540257 0
4.1546091 0
4.1551925 0
4.155776 0
4.1563594 0
4.1569428 0
4.1575263 0
4.1581097 0
4.1586931 0
4.1592765 0
4.15986 0
4.1604434 0
4.1610268 0
4.1616103 0
4.1621937 0
4.1627771 0
4.1633606 0
4.163944 0
4.1645274 0
4.1651109 0
4.1656943 0
4.1662777 0
4.1668611 0
4.1674446 0
4.168028 0
4.1686114 0
4.1691949 0
4.1697783 0
4.1703617 0
4.1709452 0
4.1715286 0
4.172112 0
4.1726954 0
4.1732789 0
4.1738623 0
4.1744457 0
4.1750292 0
4.1756126 0
4.176196 0
4.1767795 0
4.1773629 0
4.1779463 0
4.1785298 0
4.1791132 0
4.1796966 0
4.18028 0
4.1808635 0
4.1814469 0
4.1820303 0
4.1826138 0
4.1831972 0
4.1837806 0
4.1843641 0
4.1849475 0
4.1855309 0
4.1861144 0
4.1866978 0
4.1872812 0
4.1878646 0
4.1884481 0
4.1890315 0
4.1896149 0
4.1901984 0
4.1907818 0
4.1913652 0
4.1919487 0
4.1925321 0
4.1931155 0
4.1936989 0
4.1942824 0
4.1948658 0
4.1954492 0
4.1960327 0
4.1966161 0
4.1971995 0
4.197783 0
4.1983664 0
4.1989498 0
4.1995333 0
4.2001167 0
4.2007001 0
4.2012835 0
4.201867 0
4.2024504 0
4.2030338 0
4.2036173 0
4.2042007 0
4.2047841 0
4.2053676 0
4.205951 0
4.2065344 0
4.2071179 0
4.2077013 0
4.2082847 0
4.2088681 0
4.2094516 0
4.210035 0
4.2106184 0
4.2112019 0
4.2117853 0
4.2123687 0
4.2129522 0
4.2135356 0
4.214119 0
4.2147025 0
4.2152859 0
4.2158693 0
4.2164527 0
4.2170362 0
4.2176196 0
4.218203 0
4.2187865 0
4.2193699 0
4.2199533 0
4.2205368 0
4.2211202 0
4.2217036 0
4.222287 0
4.2228705 0
4.2234539 0
4.2240373 0
4.2246208 0
4.2252042 0
4.2257876 0
4.2263711 0
4.2269545 0
4.2275379 0
4.2281214 0
4.2287048 0
4.2292882 0
4.2298716 0
4.2304551 0
4.2310385 0
4.2316219 0
4.2322054 0
4.2327888 0
4.2333722 0
4.2339557 0
4.2345391 0
4.2351225 0
4.235706 0
4.2362894 0
4.2368728 0
4.2374562 0
4.2380397 0
4.2386231 0
4.2392065 0
4.23979 0
4.2403734 0
4.2409568 0
4.2415403 0
4.2421237 0
4.2427071 0
4.2432905 0
4.243874 0
4.2444574 0
4.2450408 0
4.2456243 0
4.2462077 0
4.2467911 0
4.2473746 0
4.247958 0
4.2485414 0
4.2491249 0
4.2497083 0
4.2502917 0
4.2508751 0
4.2514586 0
4.252042 0
4.2526254 0
4.2532089 0
4.2537923 0
4.2543757 0
4.2549592 0
4.2555426 0
4.256126 0
4.2567095 0
4.2572929 0
4.2578763 0
4.2584597 0
4.2590432 0
4.2596266 0
4.26021 0
4.2607935 0
4.2613769 0
4.2619603 0
4.2625438 0
4.2631272 0
4.2637106 0
4.264294 0
4.2648775 0
4.2654609 0
4.2660443 0
4.2666278 0
4.2672112 0
4.2677946 0
4.2683781 0
4.2689615 0
4.2695449 0
4.2701284 0
4.2707118 0
4.2712952 0
4.2718786 0
4.2724621 0
4.2730455 0
4.2736289 0
4.2742124 0
4.2747958 0
4.2753792 0
4.2759627 0
4.2765461 0
4.2771295 0
4.277713 0
4.2782964 0
4.2788798 0
4.2794632 0
4.2800467 0
4.2806301 0
4.2812135 0
4.281797 0
4.2823804 0
4.2829638 0
4.2835473 0
4.2841307 0
4.2847141 0
4.2852975 0
4.285881 0
4.2864644 0
4.2870478 0
4.2876313 0
4.2882147 0
4.2887981 0
4.2893816 0
4.289965 0
4.2905484 0
4.2911319 0
4.2917153 0
4.2922987 0
4.2928821 0
4.2934656 0
4.294049 0
4.2946324 0
4.2952159 0
4.2957993 0
4.2963827 0
4.2969662 0
4.2975496 0
4.298133 0
4.2987165 0
4.2992999 0
4.2998833 0
4.3004667 0
4.3010502 0
4.3016336 0
4.302217 0
4.3028005 0
4.3033839 0
4.3039673 0
4.3045508 0
4.3051342 0
4.3057176 0
4.3063011 0
4.3068845 0
4.3074679 0
4.3080513 0
4.3086348 0
4.3092182 0
4.3098016 0
4.3103851 0
4.3109685 0
4.3115519 0
4.3121354 0
4.3127188 0
4.3133022 0
4.3138856 0
4.3144691 0
4.3150525 0
4.3156359 0
4.3162194 0
4.3168028 0
4.3173862 0
4.3179697 0
4.3185531 0
4.3191365 0
4.31972 0
4.3203034 0
4.3208868 0
4.3214702 0
4.3220537 0
4.3226371 0
4.3232205 0
4.323804 7.1664395e-14
4.3243874 6.3759149e-11
4.3249708 2.4014789e-10
4.3255543 5.1978566e-10
4.3261377 8.9322026e-10
4.3267211 1.3509994e-09
4.3273046 1.883671e-09
4.327888 2.4817827e-09
4.3284714 3.1358824e-09
4.3290548 3.8365178e-09
4.3296383 4.5742366e-09
4.3302217 5.3395868e-09
4.3308051 6.123116e-09
4.3313886 6.915372e-09
4.331972 7.7069027e-09
4.3325554 8.4882557e-09
4.3331389 9.2499789e-09
4.3337223 9.9826201e-09
4.3343057 1.0676727e-08
4.3348891 1.1335972e-08
4.3354726 1.2577182e-08
4.336056 1.4689877e-08
4.3366394 1.7601745e-08
4.3372229 2.1240474e-08
4.3378063 2.5533755e-08
4.3383897 3.0409275e-08
4.3389732 3.5794724e-08
4.3395566 4.1617789e-08
4.34014 4.7806161e-08
4.3407235 5.4287526e-08
4.3413069 6.0989575e-08
4.3418903 6.7839996e-08
4.3424737 7.4766477e-08
4.3430572 8.1696708e-08
4.3436406 8.8558377e-08
4.344224 9.5279173e-08
4.3448075 1.0178678e-07
4.3453909 1.080089e-07
4.3459743 1.1457792e-07
4.3465578 1.3304023e-07
4.3471412 1.6654063e-07
4.3477246 2.1383996e-07
4.3483081 2.7369905e-07
4.3488915 3.4487873e-07
4.3494749 4.2613986e-07
4.3500583 5.1624325e-07
4.3506418 6.1394976e-07
4.3512252 7.180202e-07
4.3518086 8.2721543e-07
4.3523921 9.4029628e-07
4.3529755 1.0560236e-06
4.3535589 1.1731582e-06
4.3541424 1.2904609e-06
4.3547258 1.4066926e-06
4.3553092 1.5206141e-06
4.3558926 1.6309862e-06
4.3564761 1.7365698e-06
4.3570595 1.8519442e-06
4.3576429 2.1079917e-06
4.3582264 2.5236983e-06
4.3588098 3.0861222e-06
4.3593932 3.7823216e-06
4.3599767 4.5993548e-06
4.3605601 5.5242799e-06
4.3611435 6.5441553e-06
4.361727 7.6460391e-06
4.3623104 8.8169895e-06
4.3628938 1.0044065e-05
4.3634772 1.1314324e-05
4.3640607 1.2614824e-05
4.3646441 1.3932623e-05
4.3652275 1.5254781e-05
4.365811 1.6568354e-05
4.3663944 1.7860402e-05
4.3669778 1.9117982e-05
4.3675613 2.0328154e-05
4.3681447 2.1698306e-05
4.3687281 2.4299329e-05
4.3693116 2.8189121e-05
4.369895 3.3266189e-05
4.3704784 3.9429039e-05
4.3710618 4.6576178e-05
4.3716453 5.4606111e-05
4.3722287 6.3417346e-05
4.3728121 7.2908389e-05
4.3733956 8.2977746e-05
4.373979 9.3523922e-05
4.3745624 0.00010444543
4.3751459 0.00011564076
4.3757293 0.00012700844
4.3763127 0.00013844696
4.3768961 0.00014985483
4.3774796 0.00016113056
4.378063 0.00017217266
4.3786464 0.00018287963
4.3792299 0.00019517452
4.3798133 0.00021524048
4.3803967 0.000243001
4.3809802 0.0002778796
4.3815636 0.00031929982
4.382147 0.00036668519
4.3827305 0.00041945923
4.3833139 0.00047704547
4.3838973 0.00053886743
4.3844807 0.00060434866
4.3850642 0.00067291266
4.3856476 0.00074398298
4.386231 0.00081698314
4.3868145 0.00089133667
4.3873979 0.00096646709
4.3879813 0.0010417979
4.3885648 0.0011167527
4.3891482 0.001190755
4.3897316 0.0012632283
4.3903151 0.0013460996
4.3908985 0.0014639119
4.3914819 0.0016151925
4.3920653 0.0017976467
4.3926488 0.0020089799
4.3932322 0.0022468973
4.3938156 0.0025091044
4.3943991 0.0027933062
4.3949825 0.0030972083
4.3955659 0.0034185159
4.3961494 0.0037549343
4.3967328 0.0041041689
4.3973162 0.0044639249
4.3978996 0.0048319077
4.3984831 0.0052058225
4.3990665 0.0055833748
4.3996499 0.0059622697
4.4002334 0.0063402127
4.4008168 0.0067149089
4.4014002 0.0071348034
4.4019837 0.0076630864
4.4025671 0.008294193
4.4031505 0.0090222141
4.403734 0.0098412407
4.4043174 0.010745364
4.4049008 0.011728674
4.4054842 0.012785262
4.4060677 0.013909219
4.4066511 0.015094636
4.4072345 0.016335603
4.407818 0.017626212
4.4084014 0.018960554
4.4089848 0.020332719
4.4095683 0.021736798
4.4101517 0.023166882
4.4107351 0.024617062
4.4113186 0.02608143
4.411902 0.027554364
4.4124854 0.029150183
4.4130688 0.030960667
4.4136523 0.032978641
4.4142357 0.03519693
4.4148191 0.03760836
4.4154026 0.040205756
4.415986 0.042981943
4.4165694 0.045929746
4.4171529 0.04904199
4.4177363 0.052311501
4.4183197 0.055731104
4.4189032 0.059293624
4.4194866 0.062991885
4.42007 0.066818715
4.4206534 0.070766936
4.4212369 0.074829376
4.4218203 0.078998858
4.4224037 0.083268209
4.4229872 0.087631735
4.4235706 0.092146646
4.424154 0.096853441
4.4247375 0.10176331
4.4253209 0.10688744
4.4259043 0.11223702
4.4264877 0.11782324
4.4270712 0.12365729
4.4276546 0.12975036
4.428238 0.13611363
4.4288215 0.1427583
4.4294049 0.14969555
4.4299883 0.15693657
4.4305718 0.16449256
4.4311552 0.1723747
4.4317386 0.18059418
4.4323221 0.18916219
4.4329055 0.19808991
4.4334889 0.20738854
4.4340723 0.21705702
4.4346558 0.22691486
4.4352392 0.236894
4.4358226 0.24698817
4.4364061 0.25719111
4.4369895 0.26749654
4.4375729 0.2778982
4.4381564 0.28838982
4.4387398 0.29896514
4.4393232 0.30961788
4.4399067 0.32034177
4.4404901 0.33113055
4.4410735 0.34197795
4.4416569 0.35287771
4.4422404 0.36382354
4.4428238 0.37480919
4.4434072 0.38582839
4.4439907 0.39687486
4.4445741 0.40794234
4.4451575 0.41903875
4.445741 0.43026702
4.4463244 0.44163501
4.4469078 0.45312564
4.4474912 0.46472186
4.4480747 0.47640658
4.4486581 0.48816273
4.4492415 0.49997324
4.449825 0.51182103
4.4504084 0.52368905
4.4509918 0.5355602
4.4515753 0.54741743
4.4521587 0.55924365
4.4527421 0.5710218
4.4533256 0.5827348
4.453909 0.59436559
4.4544924 0.60589708
4.4550758 0.61731221
4.4556593 0.6285939
4.4562427 0.63967624
4.4568261 0.6503208
4.4574096 0.66050701
4.457993 0.67024535
4.4585764 0.67954631
4.4591599 0.68842036
4.4597433 0.69687798
4.4603267 0.70492966
4.4609102 0.71258588
4.4614936 0.71985711
4.462077 0.72675384
4.4626604 0.73328656
4.4632439 0.73946573
4.4638273 0.74530184
4.4644107 0.75080538
4.4649942 0.75598682
4.4655776 0.76085664
4.466161 0.76542533
4.4667445 0.76970336
4.4673279 0.7736793
4.4679113 0.77727996
4.4684947 0.78047547
4.4690782 0.78323991
4.4696616 0.78554737
4.470245 0.78737194
4.4708285 0.78868768
4.4714119 0.7894687
4.4719953 0.78968906
4.4725788 0.78932286
4.4731622 0.78834418
4.4737456 0.7867271
4.4743291 0.7844457
4.4749125 0.78147406
4.4754959 0.77778628
4.4760793 0.77335643
4.4766628 0.76815859
4.4772462 0.76216686
4.4778296 0.75535531
4.4784131 0.74797555
4.4789965 0.74056156
4.4795799 0.73312846
4.4801634 0.72567713
4.4807468 0.71820841
4.4813302 0.71072316
4.4819137 0.70322223
4.4824971 0.69570649
4.4830805 0.68817679
4.4836639 0.68063398
4.4842474 0.67307893
4.4848308 0.66551248
4.4854142 0.6579355
4.4859977 0.65034884
4.4865811 0.64275335
4.4871645 0.6351499
4.487748 0.62753934
4.4883314 0.61992253
4.4889148 0.61230031
4.4894982 0.60466083
4.4900817 0.59699093
4.4906651 0.58929451
4.4912485 0.5815755
4.491832 0.57383784
4.4924154 0.56608549
4.4929988 0.55832238
4.4935823 0.55055246
4.4941657 0.54277966
4.4947491 0.53500793
4.4953326 0.52724122
4.495916 0.51948346
4.4964994 0.5117386
4.4970828 0.50401058
4.4976663 0.49630335
4.4982497 0.48862084
4.4988331 0.48096699
4.4994166 0.47334576
4.5 0.46576271
4.5005834 0.45860835
4.5011669 0.45217223
4.5017503 0.44644163
4.5023337 0.44140385
4.5029172 0.43704615
4.5035006 0.43335584
4.504084 0.4303202
4.5046674 0.42792651
4.5052509 0.42616206
4.5058343 0.42501414
4.5064177 0.42447003
4.5070012 0.42451702
4.5075846 0.4251424
4.508168 0.42633345
4.5087515 0.42807746
4.5093349 0.43036172
4.5099183 0.43317351
4.5105018 0.43650012
4.5110852 0.44032539
4.5116686 0.44451884
4.512252 0.44901106
4.5128355 0.4537909
4.5134189 0.45884722
4.5140023 0.4641689
4.5145858 0.4697448
4.5151692 0.47556378
4.5157526 0.4816147
4.5163361 0.48788644
4.5169195 0.49436786
4.5175029 0.50104782
4.5180863 0.50791518
4.5186698 0.51495882
4.5192532 0.52216759
4.5198366 0.52953037
4.5204201 0.53703602
4.5210035 0.54467339
4.5215869 0.55243137
4.5221704 0.56031114
4.5227538 0.56846416
4.5233372 0.57690996
4.5239207 0.58561182
4.5245041 0.59453304
4.5250875 0.60363693
4.5256709 0.61288677
4.5262544 0.62224587
4.5268378 0.63167752
4.5274212 0.64114502
4.5280047 0.65061168
4.5285881 0.66004078
4.5291715 0.66939562
4.529755 0.67863951
4.5303384 0.68773574
4.5309218 0.69664761
4.5315053 0.70533841
4.5320887 0.71377145
4.5326721 0.72191002
4.5332555 0.72971419
4.533839 0.73713551
4.5344224 0.74416525
4.5350058 0.75080122
4.5355893 0.75704124
4.5361727 0.76288313
4.5367561 0.76832471
4.5373396 0.7733638
4.537923 0.77799821
4.5385064 0.78222576
4.5390898 0.78604428
4.5396733 0.78945159
4.5402567 0.79244549
4.5408401 0.79502382
4.5414236 0.79718439
4.542007 0.79892501
4.5425904 0.80024352
4.5431739 0.80113772
4.5437573 0.80160544
4.5443407 0.80164924
4.5449242 0.80128053
4.5455076 0.80048186
4.546091 0.79923266
4.5466744 0.79751238
4.5472579 0.79530046
4.5478413 0.79257636
4.5484247 0.78931951
4.5490082 0.78550937
4.5495916 0.78112537
4.550175 0.77614696
4.5507585 0.77055359
4.5513419 0.7643247
4.5519253 0.75743974
4.5525088 0.74987815
4.5530922 0.74161938
4.5536756 0.73264287
4.554259 0.72292806
4.5548425 0.71245441
4.5554259 0.70139337
4.5560093 0.69028346
4.5565928 0.67915989
4.5571762 0.66802436
4.5577596 0.65687855
4.5583431 0.64572413
4.5589265 0.63456281
4.5595099 0.62339625
4.5600933 0.61222616
4.5606768 0.6010542
4.5612602 0.58988207
4.5618436 0.57871145
4.5624271 0.56754403
4.5630105 0.55638149
4.5635939 0.54522552
4.5641774 0.5340778
4.5647608 0.52294001
4.5653442 0.51181385
4.5659277 0.500701
4.5665111 0.48959818
4.5670945 0.47849721
4.5676779 0.46739828
4.5682614 0.4563018
4.5688448 0.44520816
4.5694282 0.43411777
4.5700117 0.42303104
4.5705951 0.41194836
4.5711785 0.40087014
4.571762 0.38979677
4.5723454 0.37872867
4.5729288 0.36766622
4.5735123 0.35660984
4.5740957 0.34555992
4.5746791 0.33451687
4.5752625 0.32348109
4.575846 0.31245298
4.5764294 0.30143294
4.5770128 0.29042138
4.5775963 0.27974537
4.5781797 0.2697692
4.5787631 0.26046282
4.5793466 0.25179557
4.57993 0.24373677
4.5805134 0.23625577
4.5810968 0.22932189
4.5816803 0.22290446
4.5822637 0.21697282
4.5828471 0.21149631
4.5834306 0.20644424
4.584014 0.20178597
4.5845974 0.19749082
4.5851809 0.19352812
4.5857643 0.18986721
4.5863477 0.18647741
4.5869312 0.18332807
4.5875146 0.18038851
4.588098 0.17762867
4.5886814 0.1751198
4.5892649 0.17293395
4.5898483 0.17108095
4.5904317 0.16957059
4.5910152 0.16841268
4.5915986 0.16761703
4.592182 0.16719344
4.5927655 0.16715171
4.5933489 0.16750166
4.5939323 0.16825308
4.5945158 0.16941578
4.5950992 0.17099957
4.5956826 0.17301425
4.596266 0.17546963
4.5968495 0.17837551
4.5974329 0.1817417
4.5980163 0.18557801
4.5985998 0.18989423
4.5991832 0.19469135
4.5997666 0.19971834
4.6003501 0.20486219
4.6009335 0.21013042
4.6015169 0.21553054
4.6021004 0.22107006
4.6026838 0.2267565
4.6032672 0.23259739
4.6038506 0.23860022
4.6044341 0.24477253
4.6050175 0.25112181
4.6056009 0.2576556
4.6061844 0.26438141
4.6067678 0.27130675
4.6073512 0.27843913
4.6079347 0.28578608
4.6085181 0.29335511
4.6091015 0.30115373
4.6096849 0.30918946
4.6102684 0.31746461
4.6108518 0.32591386
4.6114352 0.33450205
4.6120187 0.34321185
4.6126021 0.35202593
4.6131855 0.36092697
4.613769 0.36989764
4.6143524 0.37892062
4.6149358 0.38797858
4.6155193 0.39705419
4.6161027 0.40613013
4.6166861 0.41518908
4.6172695 0.4242137
4.617853 0.43318668
4.6184364 0.44209069
4.6190198 0.45090839
4.6196033 0.45962248
4.6201867 0.46821561
4.6207701 0.47667047
4.6213536 0.48497707
4.621937 0.49317474
4.6225204 0.50127236
4.6231039 0.50927007
4.6236873 0.51716799
4.6242707 0.52496627
4.6248541 0.53266504
4.6254376 0.54026444
4.626021 0.54776461
4.6266044 0.5551657
4.6271879 0.56246782
4.6277713 0.56967113
4.6283547 0.57677576
4.6289382 0.58378185
4.6295216 0.59068954
4.630105 0.59749896
4.6306884 0.60421025
4.6312719 0.61082355
4.6318553 0.617339
4.6324387 0.62369629
4.6330222 0.62964764
4.6336056 0.63517826
4.634189 0.6403019
4.6347725 0.64503228
4.6353559 0.64938315
4.6359393 0.65336825
4.6365228 0.65700131
4.6371062 0.66029609
4.6376896 0.66326632
4.638273 0.66592574
4.6388565 0.66828809
4.6394399 0.67036711
4.6400233 0.67217653
4.6406068 0.67373011
4.6411902 0.67504158
4.6417736 0.67612469
4.6423571 0.67699316
4.6429405 0.67766074
4.6435239 0.67812486
4.6441074 0.67834452
4.6446908 0.67830953
4.6452742 0.67801183
4.6458576 0.67744338
4.6464411 0.67659612
4.6470245 0.675462
4.6476079 0.67403297
4.6481914 0.67230099
4.6487748 0.67025799
4.6493582 0.66789593
4.6499417 0.66520675
4.6505251 0.66218241
4.6511085 0.65881485
4.6516919 0.65509603
4.6522754 0.65101789
4.6528588 0.64657238
4.6534422 0.64175145
4.6540257 0.63654705
4.6546091 0.63105942
4.6551925 0.62546892
4.655776 0.61976985
4.6563594 0.61395306
4.6569428 0.60800943
4.6575263 0.6019298
4.6581097 0.59570503
4.6586931 0.58932598
4.6592765 0.5827835
4.65986 0.57606846
4.6604434 0.56917171
4.6610268 0.56208411
4.6616103 0.55479651
4.6621937 0.54729978
4.6627771 0.53958476
4.6633606 0.53164233
4.663944 0.52346333
4.6645274 0.51503862
4.6651109 0.50635906
4.6656943 0.49748924
4.6662777 0.48851515
4.6668611 0.47944931
4.6674446 0.47030415
4.668028 0.46109213
4.6686114 0.4518257
4.6691949 0.44251731
4.6697783 0.4331794
4.6703617 0.42382444
4.6709452 0.41446488
4.6715286 0.40511315
4.672112 0.39578172
4.6726954 0.38648303
4.6732789 0.37722954
4.6738623 0.36803369
4.6744457 0.35890794
4.6750292 0.34986474
4.6756126 0.34091653
4.676196 0.3320753
4.6767795 0.32329875
4.6773629 0.31455543
4.6779463 0.3058486
4.6785298 0.29718152
4.6791132 0.28855742
4.6796966 0.27997957
4.68028 0.27145122
4.6808635 0.26297563
4.6814469 0.25455603
4.6820303 0.2461957
4.6826138 0.23789788
4.6831972 0.22966582
4.6837806 0.22150278
4.6843641 0.21341201
4.6849475 0.20539676
4.6855309 0.19746029
4.6861144 0.18960584
4.6866978 0.18183668
4.6872812 0.174161
4.6878646 0.1667061
4.6884481 0.15952128
4.6890315 0.15259937
4.6896149 0.14593321
4.6901984 0.13951563
4.6907818 0.13333946
4.6913652 0.12739754
4.6919487 0.12168269
4.6925321 0.11618774
4.6931155 0.11090554
4.6936989 0.1058289
4.6942824 0.10095066
4.6948658 0.096263662
4.6954492 0.091760725
4.6960327 0.087434686
4.6966161 0.083278376
4.6971995 0.079284627
4.697783 0.07544627
4.6983664 0.071752035
4.6989498 0.068151642
4.6995333 0.064636186
4.7001167 0.061210906
4.7007001 0.057881039
4.7012835 0.054651823
4.701867 0.051528497
4.7024504 0.048516298
4.7030338 0.045620463
4.7036173 0.042846232
4.7042007 0.040198841
4.7047841 0.037683529
4.7053676 0.035305533
4.705951 0.033070092
4.7065344 0.030982443
4.7071179 0.029047824
4.7077013 0.027271473
4.7082847 0.025658627
4.7088681 0.024214526
4.7094516 0.022924238
4.710035 0.021663918
4.7106184 0.020415516
4.7112019 0.019183824
4.7117853 0.017973635
4.7123687 0.016789739
4.7129522 0.015636929
4.7135356 0.014519996
4.714119 0.013443734
4.7147025 0.012412933
4.7152859 0.011432385
4.7158693 0.010506883
4.7164527 0.0096412175
4.7170362 0.0088401816
4.7176196 0.0081085668
4.718203 0.0074511649
4.7187865 0.006872768
4.7193699 0.0063781679
4.7199533 0.0059721565
4.7205368 0.0056407668
4.7211202 0.0053135516
4.7217036 0.0049849564
4.722287 0.004656928
4.7228705 0.0043314133
4.7234539 0.0040103593
4.7240373 0.0036957128
4.7246208 0.0033894208
4.7252042 0.00309343
4.7257876 0.0028096875
4.7263711 0.0025401402
4.7269545 0.0022867349
4.7275379 0.0020514185
4.7281214 0.0018361379
4.7287048 0.0016428401
4.7292882 0.001473472
4.7298716 0.0013299803
4.7304551 0.0012143121
4.7310385 0.0011284143
4.7316219 0.0010648289
4.7322054 0.0010008788
4.7327888 0.00093590104
4.7333722 0.00087039393
4.7339557 0.00080485576
4.7345391 0.0007397848
4.7351225 0.00067567936
4.735706 0.00061303772
4.7362894 0.00055235817
4.7368728 0.000494139
4.7374562 0.0004388785
4.7380397 0.00038707496
4.7386231 0.00033922667
4.7392065 0.00029583192
4.73979 0.00025738899
4.7403734 0.00022439618
4.7409568 0.00019735178
4.7415403 0.00017675408
4.7421237 0.00016310136
4.7427071 0.00015388038
4.7432905 0.00014439991
4.743874 0.0001346769
4.7444574 0.00012479948
4.7450408 0.00011485577
4.7456243 0.00010493389
4.7462077 9.5121955e-05
4.7467911 8.5508085e-05
4.7473746 7.61804e-05
4.747958 6.722702e-05
4.7485414 5.8736064e-05
4.7491249 5.079565e-05
4.7497083 4.3493899e-05
4.7502917 3.691893e-05
4.7508751 3.1158861e-05
4.7514586 2.6301813e-05
4.752042 2.2435905e-05
4.7526254 1.9649255e-05
4.7532089 1.8029983e-05
4.7537923 1.7006187e-05
4.7543757 1.5936184e-05
4.7549592 1.4831147e-05
4.7555426 1.3702278e-05
4.756126 1.2560783e-05
4.7567095 1.1417865e-05
4.7572929 1.0284729e-05
4.7578763 9.172579e-06
4.7584597 8.0926192e-06
4.7590432 7.0560537e-06
4.7596266 6.0740868e-06
4.76021 5.1579227e-06
4.7607935 4.3187657e-06
4.7613769 3.5678198e-06
4.7619603 2.9162894e-06
4.7625438 2.3753786e-06
4.7631272 1.9562916e-06
4.7637106 1.6702327e-06
4.764294 1.5272538e-06
4.7648775 1.4396137e-06
4.7654609 1.3477468e-06
4.7660443 1.2526558e-06
4.7666278 1.1553434e-06
4.7672112 1.0568123e-06
4.7677946 9.5806523e-07
4.7683781 8.6010479e-07
4.7689615 7.6393372e-07
4.7695449 6.7055471e-07
4.7701284 5.8097046e-07
4.7707118 4.9618367e-07
4.7712952 4.1719701e-07
4.7718786 3.450132e-07
4.7724621 2.8063492e-07
4.7730455 2.2506486e-07
4.7736289 1.7930571e-07
4.7742124 1.4436018e-07
4.7747958 1.2123096e-07
4.7753792 1.105377e-07
4.7759627 1.0441473e-07
4.7765461 9.937647e-08
4.7771295 9.5391413e-08
4.777713 9.2428063e-08
4.7782964 9.0454924e-08
4.7788798 8.9440497e-08
4.7794632 8.9353284e-08
4.7800467 9.0161787e-08
4.7806301 9.1834508e-08
4.7812135 9.4339949e-08
4.781797 9.7646612e-08
4.7823804 1.01723e-07
4.7829638 1.0653761e-07
4.7835473 1.1205895e-07
4.7841307 1.1825552e-07
4.7847141 1.2509582e-07
4.7852975 1.3254835e-07
4.785881 1.4058162e-07
4.7864644 1.5043386e-07
4.7870478 1.7494892e-07
4.7876313 2.1636772e-07
4.7882147 2.7329579e-07
4.7887981 3.4433862e-07
4.7893816 4.2810175e-07
4.789965 5.2319068e-07
4.7905484 6.2821093e-07
4.7911319 7.4176802e-07
4.7917153 8.6246746e-07
4.7922987 9.8891477e-07
4.7928821 1.1197155e-06
4.7934656 1.2534751e-06
4.794049 1.3887991e-06
4.7946324 1.524293e-06
4.7952159 1.6585624e-06
4.7957993 1.7902128e-06
4.7963827 1.9178496e-06
4.7969662 2.0400784e-06
4.7975496 2.18207e-06
4.798133 2.4957652e-06
4.7987165 2.9930025e-06
4.7992999 3.6588097e-06
4.7998833 4.4782149e-06
4.8004667 5.4362459e-06
4.8010502 6.5179309e-06
4.8016336 7.7082978e-06
4.802217 8.9923745e-06
4.8028005 1.0355189e-05
4.8033839 1.178177e-05
4.8039673 1.3257144e-05
4.8045508 1.476634e-05
4.8051342 1.6294386e-05
4.8057176 1.782631e-05
4.8063011 1.9347139e-05
4.8068845 2.0841902e-05
4.8074679 2.2295627e-05
4.8080513 2.3693342e-05
4.8086348 2.5359127e-05
4.8092182 2.849161e-05
4.8098016 3.3094902e-05
4.8103851 3.9052469e-05
4.8109685 4.6247778e-05
4.8115519 5.4564295e-05
4.8121354 6.3885486e-05
4.8127188 7.4094818e-05
4.8133022 8.5075757e-05
4.8138856 9.6711769e-05
4.8144691 0.00010888632
4.8150525 0.00012148288
4.8156359 0.00013438491
4.8162194 0.00014747588
4.8168028 0.00016063925
4.8173862 0.00017375849
4.8179697 0.00018671708
4.8185531 0.00019939846
4.8191365 0.00021168612
4.81972 0.00022640309
4.8203034 0.00025020039
4.8208868 0.00028273235
4.8214702 0.00032334101
4.8220537 0.00037136843
4.8226371 0.00042615666
4.8232205 0.00048704774
4.823804 0.00055338373
4.8243874 0.00062450667
4.8249708 0.00069975863
4.8255543 0.00077848163
4.8261377 0.00086001775
4.8267211 0.00094370902
4.8273046 0.0010288975
4.827888 0.0011149252
4.8284714 0.0012011343
4.8290548 0.0012868667
4.8296383 0.0013714645
4.8302217 0.0014542698
4.8308051 0.0015520385
4.8313886 0.0016899188
4.831972 0.001865619
4.8325554 0.0020765371
4.8331389 0.0023200707
4.8337223 0.0025936178
4.8343057 0.0028945762
4.8348891 0.0032203437
4.8354726 0.0035683181
4.836056 0.0039358972
4.8366394 0.004320479
4.8372229 0.0047194612
4.8378063 0.0051302416
4.8383897 0.0055502181
4.8389732 0.0059767885
4.8395566 0.0064073506
4.84014 0.0068393023
4.8407235 0.0072700414
4.8413069 0.0076969726
4.8418903 0.0081857765
4.8424737 0.0087967496
4.8430572 0.0095232742
4.8436406 0.010358733
4.844224 0.011296507
4.8448075 0.01232998
4.8453909 0.013452534
4.8459743 0.01465755
4.8465578 0.015938412
4.8471412 0.017288501
4.8477246 0.018701201
4.8483081 0.020169892
4.8488915 0.021687958
4.8494749 0.023248781
4.8500583 0.024845743
4.8506418 0.026472226
4.8512252 0.028121613
4.8518086 0.029787285
4.8523921 0.031464913
4.8529755 0.033297823
4.8535589 0.035368882
4.8541424 0.037670455
4.8547258 0.040194905
4.8553092 0.042934596
4.8558926 0.045881893
4.8564761 0.049029159
4.8570595 0.052368758
4.8576429 0.055893054
4.8582264 0.059594411
4.8588098 0.063465193
4.8593932 0.067497764
4.8599767 0.071684488
4.8605601 0.076017729
4.8611435 0.080489851
4.861727 0.085093218
4.8623104 0.089820193
4.8628938 0.094663141
4.8634772 0.099617589
4.8640607 0.10474424
4.8646441 0.11007871
4.8652275 0.11563398
4.865811 0.12142304
4.8663944 0.12745886
4.8669778 0.13375445
4.8675613 0.14032277
4.8681447 0.14717683
4.8687281 0.15432959
4.8693116 0.16179405
4.869895 0.16958319
4.8704784 0.17771
4.8710618 0.18618746
4.8716453 0.19502856
4.8722287 0.20424628
4.8728121 0.2138536
4.8733956 0.22386352
4.873979 0.23428901
4.8745624 0.24511887
4.8751459 0.25612694
4.8757293 0.26725033
4.8763127 0.27848345
4.8768961 0.28982069
4.8774796 0.30125647
4.878063 0.31278519
4.8786464 0.32440126
4.8792299 0.33609909
4.8798133 0.34787308
4.8803967 0.35971765
4.8809802 0.37162719
4.8815636 0.38359612
4.882147 0.39561884
4.8827305 0.40768976
4.8833139 0.41980328
4.8838973 0.43195382
4.8844807 0.44413578
4.8850642 0.45634356
4.8856476 0.46859094
4.886231 0.48097562
4.8868145 0.49349703
4.8873979 0.50613749
4.8879813 0.5188793
4.8885648 0.53170477
4.8891482 0.54459621
4.8897316 0.55753591
4.8903151 0.5705062
4.8908985 0.58348937
4.8914819 0.59646773
4.8920653 0.60942358
4.8926488 0.62233924
4.8932322 0.63519701
4.8938156 0.6479792
4.8943991 0.6606681
4.8949825 0.67324604
4.8955659 0.68569531
4.8961494 0.69799822
4.8967328 0.71009341
4.8973162 0.72181885
4.8978996 0.73316158
4.8984831 0.74412217
4.8990665 0.75470117
4.8996499 0.76489915
4.9002334 0.77471668
4.9008168 0.7841543
4.9014002 0.79321259
4.9019837 0.8018921
4.9025671 0.81019341
4.9031505 0.81811706
4.903734 0.82566362
4.9043174 0.83283365
4.9049008 0.83962771
4.9054842 0.84604637
4.9060677 0.85209019
4.9066511 0.85775973
4.9072345 0.86305555
4.907818 0.86800227
4.9084014 0.87265392
4.9089848 0.87701133
4.9095683 0.88107322
4.9101517 0.88483835
4.9107351 0.88830544
4.9113186 0.89147324
4.911902 0.89434047
4.9124854 0.89690589
4.9130688 0.89916821
4.9136523 0.90112619
4.9142357 0.90277856
4.9148191 0.90412405
4.9154026 0.9051614
4.915986 0.90588935
4.9165694 0.90630664
4.9171529 0.906412
4.9177363 0.90620417
4.9183197 0.90568188
4.9189032 0.9049077
4.9194866 0.90398577
4.92007 0.90293636
4.9206534 0.90177895
4.9212369 0.90053305
4.9218203 0.89921815
4.9224037 0.89785376
4.9229872 0.89645938
4.9235706 0.89505449
4.924154 0.89365862
4.9247375 0.89229124
4.9253209 0.89097187
4.9259043 0.88972
4.9264877 0.88855513
4.9270712 0.88749676
4.9276546 0.88656439
4.928238 0.88577752
4.9288215 0.88515565
4.9294049 0.8847182
4.9299883 0.88438096
4.9305718 0.88405663
4.9311552 0.88374491
4.9317386 0.88344545
4.9323221 0.88315795
4.9329055 0.88288206
4.9334889 0.88261747
4.9340723 0.88236384
4.9346558 0.88212086
4.9352392 0.88188819
4.9358226 0.88166551
4.9364061 0.8814525
4.9369895 0.88124882
4.9375729 0.88105415
4.9381564 0.88086817
4.9387398 0.88069055
4.9393232 0.88052096
4.9399067 0.88035908
4.9404901 0.88020577
4.9410735 0.88012135
4.9416569 0.88013194
4.9422404 0.8802267
4.9428238 0.88039481
4.9434072 0.88062542
4.9439907 0.88090771
4.9445741 0.88123084
4.9451575 0.88158398
4.945741 0.8819563
4.9463244 0.88233696
4.9469078 0.88271512
4.9474912 0.88307997
4.9480747 0.88342065
4.9486581 0.88372634
4.9492415 0.8839862
4.949825 0.88418941
4.9504084 0.88432512
4.9509918 0.88438251
4.9515753 0.88433912
4.9521587 0.88398232
4.9527421 0.88323911
4.9533256 0.88211342
4.953909 0.88060919
4.9544924 0.87873035
4.9550758 0.87648082
4.9556593 0.87386453
4.9562427 0.87088542
4.9568261 0.86754741
4.9574096 0.86385444
4.957993 0.85981043
4.9585764 0.85541932
4.9591599 0.85068503
4.9597433 0.8456115
4.9603267 0.84020265
4.9609102 0.83446241
4.9614936 0.82839472
4.962077 0.8220035
4.9626604 0.81529383
4.9632439 0.80827994
4.9638273 0.80096857
4.9644107 0.79336413
4.9649942 0.78547099
4.9655776 0.77729356
4.966161 0.76883622
4.9667445 0.76010337
4.9673279 0.75109938
4.9679113 0.74182866
4.9684947 0.7322956
4.9690782 0.72250458
4.9696616 0.71246
4.970245 0.70216624
4.9708285 0.6916277
4.9714119 0.68084877
4.9719953 0.66983384
4.9725788 0.6585873
4.9731622 0.64711353
4.9737456 0.63541806
4.9743291 0.62351854
4.9749125 0.61143826
4.9754959 0.59920034
4.9760793 0.5868279
4.9766628 0.57434407
4.9772462 0.56177196
4.9778296 0.54913471
4.9784131 0.53645543
4.9789965 0.52375723
4.9795799 0.51106326
4.9801634 0.49839662
4.9807468 0.48578044
4.9813302 0.47323784
4.9819137 0.46079195
4.9824971 0.44846588
4.9830805 0.43628275
4.9836639 0.42426569
4.9842474 0.41243783
4.9848308 0.4007875
4.9854142 0.38921534
4.9859977 0.37771837
4.9865811 0.36630228
4.9871645 0.35497278
4.987748 0.34373554
4.9883314 0.33259625
4.9889148 0.32156062
4.9894982 0.31063432
4.9900817 0.29982305
4.9906651 0.28913249
4.9912485 0.27856835
4.991832 0.2681363
4.9924154 0.25784204
4.9929988 0.24769126
4.9935823 0.23768964
4.9941657 0.22784288
4.9947491 0.21815668
4.9953326 0.20863671
4.995916 0.1993388
4.9964994 0.19036915
4.9970828 0.18172501
4.9976663 0.17340002
4.9982497 0.16538781
4.9988331 0.15768203
4.9994166 0.1502763
5 0.14316427
5.0005834 0.13633957
5.0011669 0.12979583
5.0017503 0.1235267
5.0023337 0.1175258
5.0029172 0.11178678
5.0035006 0.10630326
5.004084 0.10106889
5.0046674 0.096077306
5.0052509 0.091322137
5.0058343 0.086797021
5.0064177 0.082495595
5.0070012 0.078353664
5.0075846 0.074294371
5.008168 0.070325021
5.0087515 0.066453406
5.0093349 0.062687317
5.0099183 0.059034544
5.0105018 0.055502881
5.0110852 0.052100116
5.0116686 0.048834043
5.012252 0.045712451
5.0128355 0.042743133
5.0134189 0.039933879
5.0140023 0.037292481
5.0145858 0.03482673
5.0151692 0.032544417
5.0157526 0.030453334
5.0163361 0.028561271
5.0169195 0.02687602
5.0175029 0.025405154
5.0180863 0.024035874
5.0186698 0.022673057
5.0192532 0.021322452
5.0198366 0.019989811
5.0204201 0.018680882
5.0210035 0.017401415
5.0215869 0.01615716
5.0221704 0.014953868
5.0227538 0.013797288
5.0233372 0.01269317
5.0239207 0.011647265
5.0245041 0.01066532
5.0250875 0.0097530883
5.0256709 0.0089163178
5.0262544 0.0081607588
5.0268378 0.0074921615
5.0274212 0.0069162755
5.0280047 0.0064388509
5.0285881 0.0060639474
5.0291715 0.0057227515
5.029755 0.0053784127
5.0303384 0.0050330727
5.0309218 0.0046888733
5.0315053 0.0043479562
5.0320887 0.0040124632
5.0326721 0.003684536
5.0332555 0.0033663164
5.033839 0.0030599461
5.0344224 0.0027675669
5.0350058 0.0024913205
5.0355893 0.0022333486
5.0361727 0.0019957931
5.0367561 0.0017807957
5.0373396 0.0015904981
5.037923 0.001427042
5.0385064 0.0012925693
5.0390898 0.0011892216
5.0396733 0.0011174907
5.0402567 0.0010528245
5.0408401 0.00098678338
5.0414236 0.00091988906
5.042007 0.00085266329
5.0425904 0.00078562779
5.0431739 0.0007193043
5.0437573 0.00065421453
5.0443407 0.00059088023
5.0449242 0.00052982312
5.0455076 0.00047156492
5.046091 0.00041662738
5.0466744 0.00036553222
5.0472579 0.00031880116
5.0478413 0.00027695594
5.0484247 0.00024051828
5.0490082 0.00021000992
5.0495916 0.00018595258
5.050175 0.000168868
5.0507585 0.00015853357
5.0513419 0.00014916634
5.0519253 0.00013950773
5.0525088 0.00012964723
5.0530922 0.00011967439
5.0536756 0.00010967871
5.054259 9.9749716e-05
5.0548425 8.9976935e-05
5.0554259 8.0449884e-05
5.0560093 7.1258086e-05
5.0565928 6.2491062e-05
5.0571762 5.4238332e-05
5.0577596 4.6589419e-05
5.0583431 3.9633842e-05
5.0589265 3.3461125e-05
5.0595099 2.8160787e-05
5.0600933 2.382235e-05
5.0606768 2.0535336e-05
5.0612602 1.8389265e-05
5.0618436 1.7269652e-05
5.0624271 1.6231247e-05
5.0630105 1.5152687e-05
5.0635939 1.404513e-05
5.0641774 1.2919731e-05
5.0647608 1.1787645e-05
5.0653442 1.0660029e-05
5.0659277 9.5480397e-06
5.0665111 8.462832e-06
5.0670945 7.4155622e-06
5.0676779 6.4173863e-06
5.0682614 5.4794605e-06
5.0688448 4.6129407e-06
5.0694282 3.8289829e-06
5.0700117 3.1387431e-06
5.0705951 2.5533774e-06
5.0711785 2.0840418e-06
5.071762 1.7418923e-06
5.0723454 1.5380849e-06
5.0729288 1.4467336e-06
5.0735123 1.3586438e-06
5.0740957 1.2666891e-06
5.0746791 1.1718899e-06
5.0752625 1.0752664e-06
5.075846 9.7783902e-07
5.0764294 8.806281e-07
5.0770128 7.8465399e-07
5.0775963 6.9093705e-07
5.0781797 6.0049761e-07
5.0787631 5.1435602e-07
5.0793466 4.3353264e-07
5.07993 3.5904781e-07
5.0805134 2.9192188e-07
5.0810968 2.331752e-07
5.0816803 1.8382811e-07
5.0822637 1.4490097e-07
5.0828471 1.1741412e-07
5.0834306 1.0238791e-07
5.084014 9.6170133e-08
5.0845974 8.9816126e-08
5.0851809 8.3141992e-08
5.0857643 7.6230065e-08
5.0863477 6.9162676e-08
5.0869312 6.202216e-08
5.0875146 5.489085e-08
5.088098 4.7851079e-08
5.0886814 4.0985179e-08
5.0892649 3.4375485e-08
5.0898483 2.8104329e-08
5.0904317 2.2254045e-08
5.0910152 1.6906966e-08
5.0915986 1.2145425e-08
5.092182 8.0517548e-09
5.0927655 4.7082892e-09
5.0933489 2.1973613e-09
5.0939323 6.013041e-10
5.0945158 2.4509439e-12
5.0950992 0
5.0956826 0
5.096266 0
5.0968495 0
5.0974329 0
5.0980163 0
5.0985998 0
5.0991832 0
5.0997666 0
5.1003501 0
5.1009335 0
5.1015169 0
5.1021004 0
5.1026838 0
5.1032672 0
5.1038506 0
5.1044341 0
5.1050175 0
5.1056009 0
5.1061844 0
5.1067678 0
5.1073512 0
5.1079347 0
5.1085181 0
5.1091015 0
5.1096849 0
5.1102684 0
5.1108518 0
5.1114352 0
5.1120187 0
5.1126021 0
5.1131855 0
5.113769 0
5.1143524 0
5.1149358 0
5.1155193 0
5.1161027 0
5.1166861 0
5.1172695 0
5.117853 0
5.1184364 0
5.1190198 0
5.1196033 0
5.1201867 0
5.1207701 0
5.1213536 0
5.121937 0
5.1225204 0
5.1231039 0
5.1236873 0
5.1242707 0
5.1248541 0
5.1254376 0
5.126021 0
5.1266044 0
5.1271879 0
5.1277713 0
5.1283547 0
5.1289382 0
5.1295216 0
5.130105 0
5.1306884 0
5.1312719 0
5.1318553 0
5.1324387 0
5.1330222 0
5.1336056 0
5.134189 0
5.1347725 0
5.1353559 0
5.1359393 0
5.1365228 0
5.1371062 0
5.1376896 0
5.138273 0
5.1388565 0
5.1394399 0
5.1400233 0
5.1406068 0
5.1411902 0
5.1417736 0
5.1423571 0
5.1429405 0
5.1435239 0
5.1441074 0
5.1446908 0
5.1452742 0
5.1458576 0
5.1464411 0
5.1470245 0
5.1476079 0
5.1481914 0
5.1487748 0
5.1493582 0
5.1499417 0
5.1505251 0
5.1511085 0
5.1516919 0
5.1522754 0
5.1528588 0
5.1534422 0
5.1540257 0
5.1546091 0
5.1551925 0
5.155776 0
5.1563594 0
5.1569428 0
5.1575263 0
5.1581097 0
5.1586931 0
5.1592765 0
5.15986 0
5.1604434 0
5.1610268 0
5.1616103 0
5.1621937 0
5.1627771 0
5.1633606 0
5.163944 0
5.1645274 0
5.1651109 0
5.1656943 0
5.1662777 0
5.1668611 0
5.1674446 0
5.168028 0
5.1686114 0
5.1691949 0
5.1697783 0
5.1703617 0
5.1709452 0
5.1715286 0
5.172112 0
5.1726954 0
5.1732789 0
5.1738623 0
5.1744457 0
5.1750292 0
5.1756126 0
5.176196 0
5.1767795 0
5.1773629 0
5.1779463 0
5.1785298 0
5.1791132 0
5.1796966 0
5.18028 0
5.1808635 0
5.1814469 0
5.1820303 0
5.1826138 0
5.1831972 0
5.1837806 0
5.1843641 0
5.1849475 0
5.1855309 0
5.1861144 0
5.1866978 0
5.1872812 0
5.1878646 0
5.1884481 0
5.1890315 0
5.1896149 0
5.1901984 0
5.1907818 0
5.1913652 0
5.1919487 0
5.1925321 0
5.1931155 0
5.1936989 2.8567592e-12
5.1942824 5.4414685e-10
5.1948658 1.9710617e-09
5.1954492 4.2104283e-09
5.1960327 7.1890739e-09
5.1966161 1.0833826e-08
5.1971995 1.507151e-08
5.197783 1.9828956e-08
5.1983664 2.5032988e-08
5.1989498 3.0610436e-08
5.1995333 3.6488125e-08
5.2001167 4.2592882e-08
5.2007001 4.8851536e-08
5.2012835 5.5190913e-08
5.201867 6.153784e-08
5.2024504 6.7819144e-08
5.2030338 7.3961653e-08
5.2036173 7.9892193e-08
5.2042007 8.5537592e-08
5.2047841 9.1090268e-08
5.2053676 1.047119e-07
5.205951 1.2960312e-07
5.2065344 1.6484056e-07
5.2071179 2.0950086e-07
5.2077013 2.6266064e-07
5.2082847 3.2339654e-07
5.2088681 3.907852e-07
5.2094516 4.6390323e-07
5.210035 5.4182728e-07
5.2106184 6.2363398e-07
5.2112019 7.0839995e-07
5.2117853 7.9520184e-07
5.2123687 8.8311627e-07
5.2129522 9.7121987e-07
5.2135356 1.0585893e-06
5.214119 1.1443011e-06
5.2147025 1.2274321e-06
5.2152859 1.3070587e-06
5.2158693 1.390067e-06
5.2164527 1.575487e-06
5.2170362 1.8857399e-06
5.2176196 2.310761e-06
5.218203 2.8404855e-06
5.2187865 3.4648486e-06
5.2193699 4.1737854e-06
5.2199533 4.9572312e-06
5.2205368 5.8051212e-06
5.2211202 6.7073906e-06
5.2217036 7.6539747e-06
5.222287 8.6348086e-06
5.2228705 9.6398275e-06
5.2234539 1.0658967e-05
5.2240373 1.1682161e-05
5.2246208 1.2699347e-05
5.2252042 1.3700458e-05
5.2257876 1.467543e-05
5.2263711 1.5614198e-05
5.2269545 1.6631084e-05
5.2275379 1.8576688e-05
5.2281214 2.1547671e-05
5.2287048 2.5463744e-05
5.2292882 3.0244615e-05
5.2298716 3.5809995e-05
5.2304551 4.2079592e-05
5.2310385 4.8973116e-05
5.2316219 5.6410275e-05
5.2322054 6.431078e-05
5.2327888 7.259434e-05
5.2333722 8.1180664e-05
5.2339557 8.9989461e-05
5.2345391 9.8940441e-05
5.2351225 0.00010795331
5.235706 0.00011694779
5.2362894 0.00012584357
5.2368728 0.00013456037
5.2374562 0.00014301791
5.2380397 0.00015237434
5.2386231 0.00016775377
5.2392065 0.00018932661
5.23979 0.00021663237
5.2403734 0.00024921054
5.2409568 0.00028660063
5.2415403 0.00032834214
5.2421237 0.00037397457
5.2427071 0.00042303742
5.2432905 0.0004750702
5.243874 0.0005296124
5.2444574 0.00058620352
5.2450408 0.00064438308
5.2456243 0.00070369056
5.2462077 0.00076366547
5.2467911 0.00082384731
5.2473746 0.00088377559
5.247958 0.0009429898
5.2485414 0.0010010294
5.2491249 0.0010654476
5.2497083 0.0011573488
5.2502917 0.0012762286
5.2508751 0.0014202627
5.2514586 0.0015876267
5.252042 0.0017764962
5.2526254 0.0019850467
5.2532089 0.002211454
5.2537923 0.0024538936
5.2543757 0.0027105412
5.2549592 0.0029795724
5.2555426 0.0032591627
5.256126 0.0035474878
5.2567095 0.0038427234
5.2572929 0.0041430449
5.2578763 0.0044466281
5.2584597 0.0047516486
5.2590432 0.0050562819
5.2596266 0.0053587037
5.26021 0.0056900938
5.2607935 0.0061064585
5.2613769 0.0066044659
5.2619603 0.0071795739
5.2625438 0.0078272403
5.2631272 0.0085429228
5.2637106 0.0093220793
5.264294 0.010160168
5.2648775 0.011052645
5.2654609 0.011994971
5.2660443 0.012982601
5.2666278 0.014010994
5.2672112 0.015075608
5.2677946 0.0161719
5.2683781 0.017295329
5.2689615 0.018441352
5.2695449 0.019605427
5.2701284 0.020783011
5.2707118 0.021969563
5.2712952 0.023237223
5.2718786 0.024668365
5.2724621 0.026258065
5.2730455 0.028001314
5.2736289 0.0298931
5.2742124 0.031928411
5.2747958 0.034102237
5.2753792 0.036409567
5.2759627 0.038845388
5.2765461 0.04140469
5.2771295 0.044082462
5.277713 0.046873692
5.2782964 0.04977337
5.2788798 0.052776484
5.2794632 0.055878022
5.2800467 0.059072975
5.2806301 0.06235633
5.2812135 0.065723076
5.281797 0.069168516
5.2823804 0.07273115
5.2829638 0.076444252
5.2835473 0.080313578
5.2841307 0.084344889
5.2847141 0.088543941
5.2852975 0.092916494
5.285881 0.097468304
5.2864644 0.10220513
5.2870478 0.10713273
5.2876313 0.11225686
5.2882147 0.11758329
5.2887981 0.12311776
5.2893816 0.12886603
5.289965 0.13483388
5.2905484 0.14102704
5.2911319 0.14745129
5.2917153 0.15411237
5.2922987 0.16101605
5.2928821 0.16816395
5.2934656 0.17544648
5.294049 0.18281153
5.2946324 0.19025742
5.2952159 0.19778246
5.2957993 0.20538498
5.2963827 0.21306328
5.2969662 0.2208157
5.2975496 0.22864054
5.298133 0.23653611
5.2987165 0.24450075
5.2992999 0.25253276
5.2998833 0.26063046
5.3004667 0.26879217
5.3010502 0.2770162
5.3016336 0.28530088
5.302217 0.29364451
5.3028005 0.30204542
5.3033839 0.31050193
5.3039673 0.31901592
5.3045508 0.32762525
5.3051342 0.33633068
5.3057176 0.34511969
5.3063011 0.35397974
5.3068845 0.36289832
5.3074679 0.37186291
5.3080513 0.38086098
5.3086348 0.38988002
5.3092182 0.3989075
5.3098016 0.40793089
5.3103851 0.41693769
5.3109685 0.42591536
5.3115519 0.43485138
5.3121354 0.44373323
5.3127188 0.4525484
5.3133022 0.46128435
5.3138856 0.46992857
5.3144691 0.47846854
5.3150525 0.48689294
5.3156359 0.49520199
5.3162194 0.50339697
5.3168028 0.51147825
5.3173862 0.51944623
5.3179697 0.5273013
5.3185531 0.53504383
5.3191365 0.54267422
5.31972 0.55019286
5.3203034 0.55760013
5.3208868 0.56489642
5.3214702 0.57208211
5.3220537 0.5791576
5.3226371 0.58612327
5.3232205 0.5929795
5.323804 0.59972669
5.3243874 0.60636522
5.3249708 0.61289548
5.3255543 0.61931785
5.3261377 0.6256216
5.3267211 0.63176399
5.3273046 0.63774539
5.327888 0.64357113
5.3284714 0.64924655
5.3290548 0.654777
5.3296383 0.6601678
5.3302217 0.66542429
5.3308051 0.67055181
5.3313886 0.6755557
5.331972 0.68044129
5.3325554 0.68521392
5.3331389 0.68987892
5.3337223 0.69444163
5.3343057 0.6989074
5.3348891 0.70328154
5.3354726 0.70756941
5.336056 0.71177634
5.3366394 0.71590766
5.3372229 0.71995901
5.3378063 0.72390869
5.3383897 0.72775743
5.3389732 0.73150722
5.3395566 0.73516008
5.34014 0.73871802
5.3407235 0.74218304
5.3413069 0.74555715
5.3418903 0.74884235
5.3424737 0.75204067
5.3430572 0.7551541
5.3436406 0.75818465
5.344224 0.76113433
5.3448075 0.76400515
5.3453909 0.76679912
5.3459743 0.76951824
5.3465578 0.77216452
5.3471412 0.77473998
5.3477246 0.77724661
5.3483081 0.77965849
5.3488915 0.78192923
5.3494749 0.78405821
5.3500583 0.78604555
5.3506418 0.78789142
5.3512252 0.78959595
5.3518086 0.79115928
5.3523921 0.79258157
5.3529755 0.79386295
5.3535589 0.79500357
5.3541424 0.79600358
5.3547258 0.79686311
5.3553092 0.79758231
5.3558926 0.79816133
5.3564761 0.79860031
5.3570595 0.7988994
5.3576429 0.79905873
5.3582264 0.79907845
5.3588098 0.79895871
5.3593932 0.7987013
5.3599767 0.79830028
5.3605601 0.7977439
5.3611435 0.79702041
5.361727 0.79611805
5.3623104 0.79502506
5.3628938 0.79372968
5.3634772 0.79222016
5.3640607 0.79048473
5.3646441 0.78851165
5.3652275 0.78628914
5.365811 0.78380546
5.3663944 0.78104885
5.3669778 0.77800754
5.3675613 0.77466978
5.3681447 0.77102382
5.3687281 0.76705789
5.3693116 0.76276025
5.369895 0.75812066
5.3704784 0.75328118
5.3710618 0.74834721
5.3716453 0.74332857
5.3722287 0.73823508
5.3728121 0.73307654
5.3733956 0.72786277
5.373979 0.72260359
5.3745624 0.71730881
5.3751459 0.71198825
5.3757293 0.7066517
5.3763127 0.701309
5.3768961 0.69596996
5.3774796 0.69064438
5.378063 0.68534209
5.3786464 0.68007289
5.3792299 0.6748466
5.3798133 0.66967303
5.3803967 0.66456201
5.3809802 0.65952212
5.3815636 0.65453172
5.382147 0.64957912
5.3827305 0.64466395
5.3833139 0.63978583
5.3838973 0.63494438
5.3844807 0.63013923
5.3850642 0.62536999
5.3856476 0.6206363
5.386231 0.61593776
5.3868145 0.61127401
5.3873979 0.60664467
5.3879813 0.60204935
5.3885648 0.59748769
5.3891482 0.5929593
5.3897316 0.5884638
5.3903151 0.58400083
5.3908985 0.57956999
5.3914819 0.57517092
5.3920653 0.57085141
5.3926488 0.56713144
5.3932322 0.56413433
5.3938156 0.56183693
5.3943991 0.56021608
5.3949825 0.55924861
5.3955659 0.55891136
5.3961494 0.55918117
5.3967328 0.56003487
5.3973162 0.56144932
5.3978996 0.56340133
5.3984831 0.56586776
5.3990665 0.56882544
5.3996499 0.57225121
5.4002334 0.5761219
5.4008168 0.58041435
5.4014002 0.58510541
5.4019837 0.59017191
5.4025671 0.59559068
5.4031505 0.60134238
5.403734 0.6074464
5.4043174 0.61393272
5.4049008 0.62082947
5.4054842 0.62816481
5.4060677 0.63596685
5.4066511 0.64426375
5.4072345 0.65308364
5.407818 0.66245466
5.4084014 0.67240496
5.4089848 0.68296266
5.4095683 0.69415591
5.4101517 0.70601286
5.4107351 0.71856162
5.4113186 0.73183036
5.411902 0.7458472
5.4124854 0.76064028
5.4130688 0.77623775
5.4136523 0.79266774
5.4142357 0.80980143
5.4148191 0.82705111
5.4154026 0.84435253
5.415986 0.86169958
5.4165694 0.87908615
5.4171529 0.89650612
5.4177363 0.91395339
5.4183197 0.93142186
5.4189032 0.94890541
5.4194866 0.96639793
5.42007 0.98389332
5.4206534 1.0013855
5.4212369 1.0188683
5.4218203 1.0363356
5.4224037 1.0537813
5.4229872 1.0711994
5.4235706 1.0885837
5.424154 1.1059281
5.4247375 1.1232265
5.4253209 1.1404842
5.4259043 1.157726
5.4264877 1.1749526
5.4270712 1.1921635
5.4276546 1.2093582
5.428238 1.2265362
5.4288215 1.2436969
5.4294049 1.2608399
5.4299883 1.2779645
5.4305718 1.2950704
5.4311552 1.3121569
5.4317386 1.3292236
5.4323221 1.3462699
5.4329055 1.3632954
5.4334889 1.3802994
5.4340723 1.3972815
5.4346558 1.4142411
5.4352392 1.4311778
5.4358226 1.448091
5.4364061 1.4645762
5.4369895 1.4800154
5.4375729 1.4944461
5.4381564 1.5079145
5.4387398 1.5204663
5.4393232 1.5321478
5.4399067 1.5430048
5.4404901 1.5530834
5.4410735 1.5624296
5.4416569 1.5710894
5.4422404 1.5791087
5.4428238 1.5865338
5.4434072 1.5934104
5.4439907 1.5997846
5.4445741 1.6057025
5.4451575 1.6112101
5.445741 1.6163533
5.4463244 1.6211781
5.4469078 1.6257306
5.4474912 1.6297983
5.4480747 1.6331364
5.4486581 1.6357407
5.4492415 1.6376068
5.449825 1.6387306
5.4504084 1.6391077
5.4509918 1.6387338
5.4515753 1.6376047
5.4521587 1.635716
5.4527421 1.6330634
5.4533256 1.6296427
5.453909 1.6254496
5.4544924 1.6204798
5.4550758 1.6147291
5.4556593 1.608193
5.4562427 1.6008673
5.4568261 1.5927478
5.4574096 1.5838302
5.457993 1.5741153
5.4585764 1.5639788
5.4591599 1.5536251
5.4597433 1.5430139
5.4603267 1.5321049
5.4609102 1.5208577
5.4614936 1.509232
5.462077 1.4971874
5.4626604 1.4846835
5.4632439 1.4716801
5.4638273 1.4581367
5.4644107 1.4440131
5.4649942 1.4292688
5.4655776 1.4138635
5.466161 1.3977569
5.4667445 1.3809086
5.4673279 1.3632783
5.4679113 1.3448255
5.4684947 1.32551
5.4690782 1.3053208
5.4696616 1.2848491
5.470245 1.2643437
5.4708285 1.2438087
5.4714119 1.2232482
5.4719953 1.2026663
5.4725788 1.1820671
5.4731622 1.1614547
5.4737456 1.1408331
5.4743291 1.1202066
5.4749125 1.0995791
5.4754959 1.0789549
5.4760793 1.0583379
5.4766628 1.0377323
5.4772462 1.0171423
5.4778296 0.99657182
5.4784131 0.97602506
5.4789965 0.95550611
5.4795799 0.93501905
5.4801634 0.91456535
5.4807468 0.8941215
5.4813302 0.87368203
5.4819137 0.85324816
5.4824971 0.83282113
5.4830805 0.81240218
5.4836639 0.79199254
5.4842474 0.77159344
5.4848308 0.75120611
5.4854142 0.73083179
5.4859977 0.71047172
5.4865811 0.69012713
5.4871645 0.66979924
5.487748 0.6494893
5.4883314 0.62919854
5.4889148 0.60892819
5.4894982 0.58867948
5.4900817 0.56845366
5.4906651 0.54825194
5.4912485 0.52816641
5.491832 0.5087107
5.4924154 0.48994113
5.4929988 0.47182895
5.4935823 0.45434542
5.4941657 0.4374618
5.4947491 0.42114934
5.4953326 0.40537931
5.495916 0.39012295
5.4964994 0.37535153
5.4970828 0.3610363
5.4976663 0.34714852
5.4982497 0.33365945
5.4988331 0.32054035
5.4994166 0.30776246
5.5 0.29529706
5.5005834 0.28311539
5.5011669 0.27118871
5.5017503 0.25948828
5.5023337 0.24800754
5.5029172 0.23681346
5.5035006 0.22591915
5.504084 0.21533129
5.5046674 0.20505657
5.5052509 0.19510167
5.5058343 0.18547328
5.5064177 0.17617809
5.5070012 0.16722279
5.5075846 0.15861405
5.508168 0.15035856
5.5087515 0.14246302
5.5093349 0.13493411
5.5099183 0.1277785
5.5105018 0.1210029
5.5110852 0.11461398
5.5116686 0.10861844
5.512252 0.10302295
5.5128355 0.097834208
5.5134189 0.092954778
5.5140023 0.088152006
5.5145858 0.083428638
5.5151692 0.078797382
5.5157526 0.074270944
5.5163361 0.069862033
5.5169195 0.065583354
5.5175029 0.061447616
5.5180863 0.057467525
5.5186698 0.053655788
5.5192532 0.050025112
5.5198366 0.046588205
5.5204201 0.043357774
5.5210035 0.040346526
5.5215869 0.037567167
5.5221704 0.035032406
5.5227538 0.032754949
5.5233372 0.030747503
5.5239207 0.029022775
5.5245041 0.027472659
5.5250875 0.025925115
5.5256709 0.024385565
5.5262544 0.022861214
5.5268378 0.021359266
5.5274212 0.019886925
5.5280047 0.018451396
5.5285881 0.017059883
5.5291715 0.015719589
5.529755 0.014437721
5.5303384 0.01322148
5.5309218 0.012078073
5.5315053 0.011014703
5.5320887 0.010038574
5.5326721 0.0091568913
5.5332555 0.0083768585
5.533839 0.00770568
5.5344224 0.0071505602
5.5350058 0.0067186796
5.5355893 0.0063451486
5.5361727 0.005966952
5.5367561 0.0055865495
5.5373396 0.0052064008
5.537923 0.0048289654
5.5385064 0.0044567031
5.5390898 0.0040920735
5.5396733 0.0037375363
5.5402567 0.0033955511
5.5408401 0.0030685777
5.5414236 0.0027590757
5.542007 0.0024695047
5.5425904 0.0022023245
5.5431739 0.0019599946
5.5437573 0.0017449748
5.5443407 0.0015597248
5.5449242 0.0014067041
5.5455076 0.0012883724
5.546091 0.0012067472
5.5466744 0.0011378602
5.5472579 0.0010673117
5.5478413 0.00099567348
5.5484247 0.0009235172
5.5490082 0.00085141464
5.5495916 0.00077993754
5.550175 0.00070965763
5.5507585 0.00064114667
5.5513419 0.00057497639
5.5519253 0.00051171853
5.5525088 0.00045194484
5.5530922 0.00039622705
5.5536756 0.00034513692
5.554259 0.00029924617
5.5548425 0.00025912655
5.5554259 0.0002253498
5.5560093 0.00019848767
5.5565928 0.0001791119
5.5571762 0.0001674604
5.5577596 0.00015771347
5.5583431 0.00014763749
5.5589265 0.00013732743
5.5595099 0.00012687825
5.5600933 0.0001163849
5.5606768 0.00010594234
5.5612602 9.5645542e-05
5.5618436 8.5589461e-05
5.5624271 7.5869058e-05
5.5630105 6.6579293e-05
5.5635939 5.7815128e-05
5.5641774 4.9671523e-05
5.5647608 4.2243438e-05
5.5653442 3.5625834e-05
5.5659277 2.9913672e-05
5.5665111 2.5201913e-05
5.5670945 2.1585516e-05
5.5676779 1.9159444e-05
5.5682614 1.7905585e-05
5.5688448 1.6845795e-05
5.5694282 1.5742252e-05
5.5700117 1.4606518e-05
5.5705951 1.345016e-05
5.5711785 1.2284741e-05
5.571762 1.1121826e-05
5.5723454 9.97298e-06
5.5729288 8.8497666e-06
5.5735123 7.7637506e-06
5.5740957 6.7264966e-06
5.5746791 5.7495691e-06
5.5752625 4.8445325e-06
5.575846 4.0229514e-06
5.5764294 3.2963903e-06
5.5770128 2.6764136e-06
5.5775963 2.1745859e-06
5.5781797 1.8024718e-06
5.5787631 1.5716356e-06
5.5793466 1.4706018e-06
5.57993 1.3825975e-06
5.5805134 1.2905097e-06
5.5810968 1.1953704e-06
5.5816803 1.0982115e-06
5.5822637 1.000065e-06
5.5828471 9.0196279e-07
5.5834306 8.049369e-07
5.584014 7.1001925e-07
5.5845974 6.1824179e-07
5.5851809 5.3063647e-07
5.5857643 4.4823525e-07
5.5863477 3.7207007e-07
5.5869312 3.031729e-07
5.5875146 2.4257568e-07
5.588098 1.9131036e-07
5.5886814 1.5040891e-07
5.5892649 1.2090327e-07
5.5898483 1.0382539e-07
5.5904317 9.7104617e-08
5.5910152 9.081407e-08
5.5915986 8.4189054e-08
5.592182 7.7312076e-08
5.5927655 7.0265641e-08
5.5933489 6.3132255e-08
5.5939323 5.5994423e-08
5.5945158 4.8934652e-08
5.5950992 4.2035447e-08
5.5956826 3.5379314e-08
5.596266 2.9048759e-08
5.5968495 2.3126286e-08
5.5974329 1.7694403e-08
5.5980163 1.2835615e-08
5.5985998 8.6324275e-09
5.5991832 5.1673461e-09
5.5997666 2.5228768e-09
5.6003501 7.8152522e-10
5.6009335 2.5797155e-11
5.6015169 0
5.6021004 0
5.6026838 0
5.6032672 0
5.6038506 0
5.6044341 0
5.6050175 0
5.6056009 0
5.6061844 0
5.6067678 0
5.6073512 0
5.6079347 0
5.6085181 0
5.6091015 0
5.6096849 0
5.6102684 0
5.6108518 0
5.6114352 0
5.6120187 0
5.6126021 0
5.6131855 0
5.613769 0
5.6143524 0
5.6149358 0
5.6155193 0
5.6161027 0
5.6166861 0
5.6172695 0
5.617853 0
5.6184364 0
5.6190198 0
5.6196033 0
5.6201867 0
5.6207701 0
5.6213536 0
5.621937 0
5.6225204 0
5.6231039 3.0960012e-13
5.6236873 2.5341261e-10
5.6242707 9.5337285e-10
5.6248541 2.0631218e-09
5.6254376 3.5455908e-09
5.626021 5.3637114e-09
5.6266044 7.4804149e-09
5.6271879 9.858633e-09
5.6277713 1.2461297e-08
5.6283547 1.5251338e-08
5.6289382 1.8191688e-08
5.6295216 2.1245278e-08
5.630105 2.437504e-08
5.6306884 2.7543905e-08
5.6312719 3.0714805e-08
5.6318553 3.3850671e-08
5.6324387 3.6914434e-08
5.6330222 3.9869026e-08
5.6336056 4.2677378e-08
5.634189 4.5417212e-08
5.6347725 5.3422421e-08
5.6353559 6.9156727e-08
5.6359393 9.1981683e-08
5.6365228 1.2125884e-07
5.6371062 1.5634976e-07
5.6376896 1.9661599e-07
5.638273 2.4141909e-07
5.6388565 2.901206e-07
5.6394399 3.4208209e-07
5.6400233 3.9666511e-07
5.6406068 4.5323121e-07
5.6411902 5.1114195e-07
5.6417736 5.6975887e-07
5.6423571 6.2844354e-07
5.6429405 6.8655751e-07
5.6435239 7.4346233e-07
5.6441074 7.9851955e-07
5.6446908 8.5109074e-07
5.6452742 9.0530674e-07
5.6458576 1.0384864e-06
5.6464411 1.2716655e-06
5.6470245 1.5966675e-06
5.6476079 2.005316e-06
5.6481914 2.4894341e-06
5.6487748 3.0408455e-06
5.6493582 3.6513736e-06
5.6499417 4.3128416e-06
5.6505251 5.0170732e-06
5.6511085 5.7558917e-06
5.6516919 6.5211205e-06
5.6522754 7.3045831e-06
5.6528588 8.0981029e-06
5.6534422 8.8935034e-06
5.6540257 9.6826078e-06
5.6546091 1.045724e-05
5.6551925 1.1209223e-05
5.655776 1.193038e-05
5.6563594 1.2710184e-05
5.6569428 1.4350897e-05
5.6575263 1.696872e-05
5.6581097 2.0485289e-05
5.6586931 2.482224e-05
5.6592765 2.9901207e-05
5.65986 3.5643827e-05
5.6604434 4.1971735e-05
5.6610268 4.8806567e-05
5.6616103 5.6069958e-05
5.6621937 6.3683544e-05
5.6627771 7.156896e-05
5.6633606 7.9647842e-05
5.663944 8.7841826e-05
5.6645274 9.6072547e-05
5.6651109 0.00010426164
5.6656943 0.00011233074
5.6662777 0.00012020149
5.6668611 0.00012779551
5.6674446 0.00013626545
5.668028 0.00015155961
5.6686114 0.0001740029
5.6691949 0.00020304104
5.6697783 0.00023811977
5.6703617 0.00027868481
5.6709452 0.00032418189
5.6715286 0.00037405675
5.672112 0.00042775511
5.6726954 0.00048472271
5.6732789 0.00054440527
5.6738623 0.00060624853
5.6744457 0.00066969821
5.6750292 0.00073420004
5.6756126 0.00079919976
5.676196 0.00086414309
5.6767795 0.00092847576
5.6773629 0.00099164351
5.6779463 0.0010530921
5.6785298 0.0011224932
5.6791132 0.0012309215
5.6796966 0.0013780374
5.68028 0.0015610127
5.6808635 0.001777019
5.6814469 0.0020232279
5.6820303 0.0022968112
5.6826138 0.0025949406
5.6831972 0.0029147877
5.6837806 0.0032535241
5.6843641 0.0036083216
5.6849475 0.0039763518
5.6855309 0.0043547864
5.6861144 0.0047407971
5.6866978 0.0051315555
5.6872812 0.0055242334
5.6878646 0.0059160023
5.6884481 0.006304034
5.6890315 0.0066855001
5.6896149 0.0071142514
5.6901984 0.0077010637
5.6907818 0.0084396204
5.6913652 0.0093199525
5.6919487 0.010332091
5.6925321 0.011466067
5.6931155 0.012711911
5.6936989 0.014059654
5.6942824 0.015499327
5.6948658 0.017020962
5.6954492 0.018614589
5.6960327 0.020270238
5.6966161 0.021977942
5.6971995 0.02372773
5.697783 0.025509635
5.6983664 0.027313686
5.6989498 0.029129916
5.6995333 0.030948354
5.7001167 0.032759032
5.7007001 0.034754075
5.7012835 0.037184448
5.701867 0.040029697
5.7024504 0.043268061
5.7030338 0.046877776
5.7036173 0.050837081
5.7042007 0.055124211
5.7047841 0.059717406
5.7053676 0.064594902
5.705951 0.069734936
5.7065344 0.075115747
5.7071179 0.08071557
5.7077013 0.086512645
5.7082847 0.092485208
5.7088681 0.098611496
5.7094516 0.10486975
5.710035 0.1112382
5.7106184 0.11769509
5.7112019 0.12421964
5.7117853 0.1311807
5.7123687 0.13887822
5.7129522 0.1472951
5.7135356 0.15641424
5.714119 0.16621857
5.7147025 0.17669097
5.7152859 0.18781436
5.7158693 0.19957164
5.7164527 0.21194572
5.7170362 0.22491951
5.7176196 0.23847591
5.718203 0.25259782
5.7187865 0.26726815
5.7193699 0.28246982
5.7199533 0.29818572
5.7205368 0.31439876
5.7211202 0.33109185
5.7217036 0.34824789
5.722287 0.365849
5.7228705 0.38386449
5.7234539 0.40232831
5.7240373 0.4212991
5.7246208 0.4408355
5.7252042 0.46099614
5.7257876 0.48183967
5.7263711 0.50342473
5.7269545 0.52580994
5.7275379 0.54905395
5.7281214 0.5732154
5.7287048 0.59835293
5.7292882 0.62452517
5.7298716 0.65179075
5.7304551 0.68020833
5.7310385 0.70983654
5.7316219 0.74073401
5.7322054 0.77295938
5.7327888 0.80657129
5.7333722 0.84156038
5.7339557 0.87694049
5.7345391 0.91236796
5.7351225 0.94784012
5.735706 0.98335427
5.7362894 1.0189077
5.7368728 1.0544979
5.7374562 1.0901219
5.7380397 1.1257772
5.7386231 1.1614612
5.7392065 1.197171
5.73979 1.232904
5.7403734 1.2686576
5.7409568 1.3044291
5.7415403 1.3402157
5.7421237 1.3760148
5.7427071 1.4118237
5.7432905 1.4476397
5.743874 1.4834602
5.7444574 1.5192888
5.7450408 1.5551721
5.7456243 1.5911136
5.7462077 1.6271059
5.7467911 1.6631416
5.7473746 1.6992132
5.747958 1.7353133
5.7485414 1.7714344
5.7491249 1.807569
5.7497083 1.8437097
5.7502917 1.879849
5.7508751 1.9159795
5.7514586 1.9520937
5.752042 1.9881842
5.7526254 2.0242435
5.7532089 2.0602641
5.7537923 2.0962386
5.7543757 2.1321596
5.7549592 2.1680196
5.7555426 2.2035192
5.756126 2.2373034
5.7567095 2.2692677
5.7572929 2.2994885
5.7578763 2.3280421
5.7584597 2.355005
5.7590432 2.3804535
5.7596266 2.4044639
5.76021 2.4271126
5.7607935 2.4484759
5.7613769 2.4686302
5.7619603 2.4876519
5.7625438 2.5056172
5.7631272 2.5226026
5.7637106 2.5386843
5.764294 2.5539389
5.7648775 2.5684425
5.7654609 2.5822716
5.7660443 2.5955025
5.7666278 2.608018
5.7672112 2.6192728
5.7677946 2.6292245
5.7683781 2.6378686
5.7689615 2.6452007
5.7695449 2.6512167
5.7701284 2.6559121
5.7707118 2.6592827
5.7712952 2.661324
5.7718786 2.6620318
5.7724621 2.6614017
5.7730455 2.6594295
5.7736289 2.6561107
5.7742124 2.651441
5.7747958 2.6454162
5.7753792 2.6380318
5.7759627 2.6292836
5.7765461 2.6191672
5.7771295 2.6076783
5.777713 2.595175
5.7782964 2.58233
5.7788798 2.5691014
5.7794632 2.5554283
5.7800467 2.5412498
5.7806301 2.5265051
5.7812135 2.5111335
5.781797 2.4950739
5.7823804 2.4782657
5.7829638 2.4606479
5.7835473 2.4421597
5.7841307 2.4227402
5.7847141 2.4023287
5.7852975 2.3808643
5.785881 2.3582861
5.7864644 2.3345333
5.7870478 2.3095451
5.7876313 2.2832606
5.7882147 2.255619
5.7887981 2.2271698
5.7893816 2.1986498
5.789965 2.1700592
5.7905484 2.1413959
5.7911319 2.1126581
5.7917153 2.0838437
5.7922987 2.0549507
5.7928821 2.0259771
5.7934656 1.996921
5.794049 1.9677804
5.7946324 1.9385533
5.7952159 1.9092377
5.7957993 1.8798316
5.7963827 1.8503331
5.7969662 1.8207401
5.7975496 1.7910507
5.798133 1.7612628
5.7987165 1.7313746
5.7992999 1.7013837
5.7998833 1.6712418
5.8004667 1.6409277
5.8010502 1.6104627
5.8016336 1.579868
5.802217 1.5491648
5.8028005 1.5183743
5.8033839 1.4875178
5.8039673 1.4566165
5.8045508 1.4256916
5.8051342 1.3947643
5.8057176 1.3638559
5.8063011 1.3329876
5.8068845 1.3021805
5.8074679 1.271456
5.8080513 1.2408352
5.8086348 1.2103394
5.8092182 1.1799898
5.8098016 1.1498076
5.8103851 1.1198275
5.8109685 1.0905122
5.8115519 1.062055
5.8121354 1.03442
5.8127188 1.0075712
5.8133022 0.98147291
5.8138856 0.95608923
5.8144691 0.93138432
5.8150525 0.90732232
5.8156359 0.88386739
5.8162194 0.86098369
5.8168028 0.83863537
5.8173862 0.81678657
5.8179697 0.79540146
5.8185531 0.77444417
5.8191365 0.75387888
5.81972 0.73366972
5.8203034 0.71378085
5.8208868 0.69417643
5.8214702 0.67486524
5.8220537 0.65642804
5.8226371 0.63904291
5.8232205 0.62269595
5.823804 0.60737327
5.8243874 0.59306095
5.8249708 0.5797451
5.8255543 0.56741181
5.8261377 0.55604718
5.8267211 0.5456373
5.8273046 0.53616829
5.827888 0.52762622
5.8284714 0.51999721
5.8290548 0.51326735
5.8296383 0.50742273
5.8302217 0.50244946
5.8308051 0.49833362
5.8313886 0.49506133
5.831972 0.49261868
5.8325554 0.49095278
5.8331389 0.48978669
5.8337223 0.48911082
5.8343057 0.48897633
5.8348891 0.48943442
5.8354726 0.49053626
5.836056 0.49233302
5.8366394 0.4948759
5.8372229 0.49821606
5.8378063 0.50240469
5.8383897 0.50749298
5.8389732 0.51353209
5.8395566 0.5205732
5.84014 0.52866751
5.8407235 0.53786618
5.8413069 0.5482204
5.8418903 0.55978135
5.8424737 0.5726002
5.8430572 0.58672814
5.8436406 0.60200581
5.844224 0.61752686
5.8448075 0.63317905
5.8453909 0.64896017
5.8459743 0.66486804
5.8465578 0.68090045
5.8471412 0.69705519
5.8477246 0.71333008
5.8483081 0.72972291
5.8488915 0.74623148
5.8494749 0.76285359
5.8500583 0.77958705
5.8506418 0.79642965
5.8512252 0.8133792
5.8518086 0.83043348
5.8523921 0.84759032
5.8529755 0.8648475
5.8535589 0.88220282
5.8541424 0.89965409
5.8547258 0.91723939
5.8553092 0.93505802
5.8558926 0.95308844
5.8564761 0.97130173
5.8570595 0.98966898
5.8576429 1.0081613
5.8582264 1.0267497
5.8588098 1.0454053
5.8593932 1.0640992
5.8599767 1.0828024
5.8605601 1.1014862
5.8611435 1.1201214
5.861727 1.1386793
5.8623104 1.1571308
5.8628938 1.1754472
5.8634772 1.1935994
5.8640607 1.2115585
5.8646441 1.2292957
5.8652275 1.246782
5.865811 1.2637723
5.8663944 1.279869
5.8669778 1.2950871
5.8675613 1.3094507
5.8681447 1.3229836
5.8687281 1.3357099
5.8693116 1.3476535
5.869895 1.3588384
5.8704784 1.3692886
5.8710618 1.379028
5.8716453 1.3880807
5.8722287 1.3964706
5.8728121 1.4042216
5.8733956 1.4113578
5.873979 1.4179032
5.8745624 1.4238817
5.8751459 1.4293172
5.8757293 1.4342338
5.8763127 1.4386554
5.8768961 1.4425621
5.8774796 1.4458877
5.878063 1.4485952
5.8786464 1.4506478
5.8792299 1.4520088
5.8798133 1.4526413
5.8803967 1.4525084
5.8809802 1.4515734
5.8815636 1.4497994
5.882147 1.4471496
5.8827305 1.4435872
5.8833139 1.4390753
5.8838973 1.4335772
5.8844807 1.427056
5.8850642 1.4194748
5.8856476 1.410797
5.886231 1.4009855
5.8868145 1.3900037
5.8873979 1.377819
5.8879813 1.3650584
5.8885648 1.3521914
5.8891482 1.339222
5.8897316 1.3261541
5.8903151 1.3129917
5.8908985 1.2997387
5.8914819 1.2863991
5.8920653 1.2729767
5.8926488 1.2594755
5.8932322 1.2458994
5.8938156 1.2322525
5.8943991 1.2185385
5.8949825 1.2047615
5.8955659 1.1909255
5.8961494 1.1770342
5.8967328 1.1630917
5.8973162 1.1491019
5.8978996 1.1350688
5.8984831 1.1209928
5.8990665 1.1067827
5.8996499 1.0924114
5.9002334 1.0778992
5.9008168 1.0632665
5.9014002 1.0485336
5.9019837 1.0337209
5.9025671 1.0188488
5.9031505 1.0039376
5.903734 0.98900766
5.9043174 0.97407938
5.9049008 0.95917309
5.9054842 0.94430916
5.9060677 0.92950795
5.9066511 0.91478981
5.9072345 0.90017512
5.907818 0.88568421
5.9084014 0.87133747
5.9089848 0.85715524
5.9095683 0.8432113
5.9101517 0.83017661
5.9107351 0.81822877
5.9113186 0.80734361
5.911902 0.79749697
5.9124854 0.78866466
5.9130688 0.78082253
5.9136523 0.77394641
5.9142357 0.76801211
5.9148191 0.76299547
5.9154026 0.75887233
5.915986 0.7556185
5.9165694 0.75320982
5.9171529 0.75162213
5.9177363 0.75083124
5.9183197 0.75081299
5.9189032 0.75154321
5.9194866 0.75299773
5.92007 0.75515237
5.9206534 0.75800545
5.9212369 0.76169246
5.9218203 0.76623494
5.9224037 0.77162641
5.9229872 0.77786036
5.9235706 0.78493028
5.924154 0.79282969
5.9247375 0.80155207
5.9253209 0.81109093
5.9259043 0.82143977
5.9264877 0.83259209
5.9270712 0.84454138
5.9276546 0.85728114
5.928238 0.87080488
5.9288215 0.8851061
5.9294049 0.90017829
5.9299883 0.91601495
5.9305718 0.93260959
5.9311552 0.9499557
5.9317386 0.96804206
5.9323221 0.98681394
5.9329055 1.0061973
5.9334889 1.0261185
5.9340723 1.0465039
5.9346558 1.0672797
5.9352392 1.0883724
5.9358226 1.1097082
5.9364061 1.1312134
5.9369895 1.1528144
5.9375729 1.1744375
5.9381564 1.1960091
5.9387398 1.2174554
5.9393232 1.2387028
5.9399067 1.2596777
5.9404901 1.2803062
5.9410735 1.3005148
5.9416569 1.3202299
5.9422404 1.3393776
5.9428238 1.3579962
5.9434072 1.3763396
5.9439907 1.3944057
5.9445741 1.4121768
5.9451575 1.4296354
5.945741 1.4467637
5.9463244 1.463544
5.9469078 1.4799587
5.9474912 1.4959901
5.9480747 1.5116205
5.9486581 1.5268323
5.9492415 1.5416077
5.949825 1.5559291
5.9504084 1.5697789
5.9509918 1.5831393
5.9515753 1.5959927
5.9521587 1.6083214
5.9527421 1.6201078
5.9533256 1.631334
5.953909 1.6417407
5.9544924 1.6508838
5.9550758 1.6587269
5.9556593 1.6652412
5.9562427 1.6703978
5.9568261 1.6741677
5.9574096 1.6765222
5.957993 1.6774323
5.9585764 1.6768691
5.9591599 1.6748038
5.9597433 1.6712075
5.9603267 1.6660513
5.9609102 1.6593063
5.9614936 1.6509436
5.962077 1.6409344
5.9626604 1.6292498
5.9632439 1.6158609
5.9638273 1.6007388
5.9644107 1.5838547
5.9649942 1.5659864
5.9655776 1.5480094
5.966161 1.5299291
5.9667445 1.5117503
5.9673279 1.4934779
5.9679113 1.4751169
5.9684947 1.4566721
5.9690782 1.4381485
5.9696616 1.4195509
5.970245 1.4008842
5.9708285 1.3821533
5.9714119 1.3633632
5.9719953 1.3445186
5.9725788 1.3256246
5.9731622 1.3066861
5.9737456 1.2877078
5.9743291 1.2686948
5.9749125 1.2496518
5.9754959 1.2305831
5.9760793 1.2114115
5.9766628 1.1920966
5.9772462 1.1726573
5.9778296 1.1531124
5.9784131 1.1334807
5.9789965 1.1137813
5.9795799 1.0940328
5.9801634 1.0742541
5.9807468 1.0544641
5.9813302 1.0346817
5.9819137 1.0149257
5.9824971 0.9952149
5.9830805 0.97556824
5.9836639 0.95600454
5.9842474 0.93654266
5.9848308 0.91720144
5.9854142 0.89799974
5.9859977 0.87895642
5.9865811 0.86012909
5.9871645 0.84250314
5.987748 0.82647612
5.9883314 0.81201351
5.9889148 0.79908077
5.9894982 0.78764336
5.9900817 0.77766677
5.9906651 0.76911646
5.9912485 0.76195789
5.991832 0.75615654
5.9924154 0.75167787
5.9929988 0.74848736
5.9935823 0.74655047
5.9941657 0.74583267
5.9947491 0.74629942
5.9953326 0.74791621
5.995916 0.7506485
5.9964994 0.75446175
5.9970828 0.75932143
5.9976663 0.76518007
5.9982497 0.77186153
5.9988331 0.77930646
5.9994166 0.78749811
6 0.79641976
