# Supplementary material for: Structural motifs of gold cluster anions with 17 to 69 atoms
Source: Nat Commun. 2026 Apr 10;17:5099. doi: 10.1038/s41467-026-71649-9 (PMC13246909; doi:10.1038/s41467-026-71649-9)
Supplement: Supplementary file 5 — Source Data [file 41467_2026_71649_MOESM5_ESM.zip › Figure2/21_exp.dat]

3.6 0.011
3.6004801 0.011075687
3.6009602 0.011115431
3.6014403 0.011126314
3.6019204 0.011115418
3.6024005 0.011089825
3.6028806 0.011056618
3.6033607 0.011022879
3.6038408 0.010995689
3.6043209 0.010982131
3.604801 0.010989288
3.6052811 0.011019015
3.6057612 0.011052969
3.6062412 0.01108916
3.6067213 0.011128033
3.6072014 0.01117003
3.6076815 0.011215593
3.6081616 0.011265164
3.6086417 0.011319187
3.6091218 0.011378105
3.6096019 0.011442359
3.610082 0.011512568
3.6105621 0.01159589
3.6110422 0.011692987
3.6115223 0.011799875
3.6120024 0.011912571
3.6124825 0.012027091
3.6129626 0.012139452
3.6134427 0.012245669
3.6139228 0.012341759
3.6144029 0.012423738
3.614883 0.012487623
3.6153631 0.012536307
3.6158432 0.012584317
3.6163233 0.012632326
3.6168034 0.012680336
3.6172835 0.012728346
3.6177636 0.012776355
3.6182436 0.012824365
3.6187237 0.012872374
3.6192038 0.012920384
3.6196839 0.012968394
3.620164 0.013016403
3.6206441 0.013064413
3.6211242 0.013112422
3.6216043 0.013160432
3.6220844 0.013208442
3.6225645 0.013256451
3.6230446 0.013304461
3.6235247 0.01335247
3.6240048 0.01340048
3.6244849 0.01344849
3.624965 0.013496499
3.6254451 0.013538742
3.6259252 0.013568423
3.6264053 0.013586834
3.6268854 0.013595302
3.6273655 0.013595155
3.6278456 0.013587722
3.6283257 0.013574329
3.6288058 0.013556305
3.6292859 0.013534979
3.629766 0.013511677
3.630246 0.013486229
3.6307261 0.013451659
3.6312062 0.013408578
3.6316863 0.013358976
3.6321664 0.013304847
3.6326465 0.01324818
3.6331266 0.01319097
3.6336067 0.013135206
3.6340868 0.013082882
3.6345669 0.013035989
3.635047 0.012996606
3.6355271 0.012975819
3.6360072 0.012976131
3.6364873 0.012991566
3.6369674 0.013016148
3.6374475 0.013043902
3.6379276 0.013068852
3.6384077 0.013085023
3.6388878 0.013086438
3.6393679 0.013067123
3.639848 0.013021103
3.6403281 0.01294555
3.6408082 0.012848231
3.6412883 0.012732333
3.6417684 0.012600512
3.6422484 0.012455425
3.6427285 0.012299726
3.6432086 0.012136071
3.6436887 0.011967117
3.6441688 0.01179552
3.6446489 0.011623934
3.645129 0.011454026
3.6456091 0.011270064
3.6460892 0.011069792
3.6465693 0.010858521
3.6470494 0.010641564
3.6475295 0.010424231
3.6480096 0.010211835
3.6484897 0.010009686
3.6489698 0.0098230972
3.6494499 0.0096573792
3.64993 0.0095178439
3.6504101 0.0094040683
3.6508902 0.0093077414
3.6513703 0.0092273917
3.6518504 0.0091616914
3.6523305 0.0091093125
3.6528106 0.0090689271
3.6532907 0.0090392074
3.6537708 0.0090188253
3.6542509 0.0090064531
3.6547309 0.0090007629
3.655211 0.009
3.6556911 0.009
3.6561712 0.009
3.6566513 0.009
3.6571314 0.009
3.6576115 0.009
3.6580916 0.009
3.6585717 0.009
3.6590518 0.009
3.6595319 0.009
3.660012 0.009
3.6604921 0.009
3.6609722 0.009
3.6614523 0.009
3.6619324 0.009
3.6624125 0.009
3.6628926 0.009
3.6633727 0.009
3.6638528 0.009
3.6643329 0.009
3.664813 0.009
3.6652931 0.0089950483
3.6657732 0.0089678313
3.6662533 0.008921509
3.6667333 0.0088613932
3.6672134 0.0087927954
3.6676935 0.0087210272
3.6681736 0.0086514003
3.6686537 0.0085892262
3.6691338 0.0085398166
3.6696139 0.008508483
3.670094 0.0085
3.6705741 0.0085
3.6710542 0.0085
3.6715343 0.0085
3.6720144 0.0085
3.6724945 0.0085
3.6729746 0.0085
3.6734547 0.0085
3.6739348 0.0085
3.6744149 0.0085
3.674895 0.0085
3.6753751 0.0085
3.6758552 0.0085
3.6763353 0.0085
3.6768154 0.0085
3.6772955 0.0085
3.6777756 0.0085
3.6782557 0.0085
3.6787357 0.0085
3.6792158 0.0085
3.6796959 0.0085
3.680176 0.0085036313
3.6806561 0.0085471415
3.6811362 0.0086314513
3.6816163 0.0087459378
3.6820964 0.0088799775
3.6825765 0.0090229474
3.6830566 0.0091642242
3.6835367 0.0092931848
3.6840168 0.0093992058
3.6844969 0.0094716642
3.684977 0.0094999367
3.6854571 0.0095
3.6859372 0.0095
3.6864173 0.0095
3.6868974 0.0095
3.6873775 0.0095
3.6878576 0.0095
3.6883377 0.0095
3.6888178 0.0095
3.6892979 0.0095
3.689778 0.0095
3.6902581 0.0095
3.6907381 0.0095
3.6912182 0.0095
3.6916983 0.0095
3.6921784 0.0095
3.6926585 0.0095
3.6931386 0.0095
3.6936187 0.0095
3.6940988 0.0095
3.6945789 0.0095
3.695059 0.0095
3.6955391 0.0095
3.6960192 0.0095
3.6964993 0.0095
3.6969794 0.0095
3.6974595 0.0095
3.6979396 0.0095
3.6984197 0.0095
3.6988998 0.0095
3.6993799 0.0095
3.69986 0.0095
3.7003401 0.0095066242
3.7008202 0.0095359466
3.7013003 0.009583854
3.7017804 0.009645035
3.7022605 0.0097141778
3.7027405 0.0097859709
3.7032206 0.0098551026
3.7037007 0.0099162614
3.7041808 0.0099641357
3.7046609 0.0099934138
3.705141 0.009999061
3.7056211 0.0099828237
3.7061012 0.0099492695
3.7065813 0.0099021165
3.7070614 0.0098450827
3.7075415 0.0097818864
3.7080216 0.0097162457
3.7085017 0.0096518786
3.7089818 0.0095925034
3.7094619 0.0095418381
3.709942 0.0095036008
3.7104221 0.0094763235
3.7109022 0.0094536351
3.7113823 0.0094358443
3.7118624 0.0094233492
3.7123425 0.0094165484
3.7128226 0.0094158402
3.7133027 0.0094216229
3.7137828 0.0094342949
3.7142629 0.0094542546
3.7147429 0.0094819003
3.715223 0.0095228169
3.7157031 0.0096093991
3.7161832 0.0097383122
3.7166633 0.0098988003
3.7171434 0.010080107
3.7176235 0.010271477
3.7181036 0.010462154
3.7185837 0.010641383
3.7190638 0.010798406
3.7195439 0.010922468
3.720024 0.011002836
3.7205041 0.011042054
3.7209842 0.011052845
3.7214643 0.01104238
3.7219444 0.011017827
3.7224245 0.01098636
3.7229046 0.010955147
3.7233847 0.01093136
3.7238648 0.01092217
3.7243449 0.010934746
3.724825 0.01097626
3.7253051 0.011048146
3.7257852 0.011132599
3.7262653 0.011225726
3.7267453 0.011325313
3.7272254 0.011429147
3.7277055 0.011535015
3.7281856 0.011640704
3.7286657 0.011744
3.7291458 0.011842691
3.7296259 0.011934564
3.730106 0.012016934
3.7305861 0.012076932
3.7310662 0.012114844
3.7315463 0.012137752
3.7320264 0.012152738
3.7325065 0.012166884
3.7329866 0.012187273
3.7334667 0.012220986
3.7339468 0.012275105
3.7344269 0.012356714
3.734907 0.012472893
3.7353871 0.012629225
3.7358672 0.012822198
3.7363473 0.013044983
3.7368274 0.01329075
3.7373075 0.013552671
3.7377876 0.013823916
3.7382677 0.014097656
3.7387477 0.014367062
3.7392278 0.014625304
3.7397079 0.014865554
3.740188 0.01508336
3.7406681 0.015296481
3.7411482 0.015508808
3.7416283 0.015718823
3.7421084 0.015925007
3.7425885 0.016125844
3.7430686 0.016319815
3.7435487 0.016505404
3.7440288 0.016681092
3.7445089 0.016845361
3.744989 0.016996696
3.7454691 0.017119164
3.7459492 0.017202003
3.7464293 0.017253702
3.7469094 0.01728276
3.7473895 0.017297675
3.7478696 0.017306945
3.7483497 0.01731907
3.7488298 0.017342547
3.7493099 0.017385876
3.74979 0.017457554
3.7502701 0.017560303
3.7507502 0.017672123
3.7512302 0.017790306
3.7517103 0.017915381
3.7521904 0.01804788
3.7526705 0.018188335
3.7531506 0.018337276
3.7536307 0.018495235
3.7541108 0.018662742
3.7545909 0.018840329
3.755071 0.019028686
3.7555511 0.019236247
3.7560312 0.019464137
3.7565113 0.019707573
3.7569914 0.019961777
3.7574715 0.020221966
3.7579516 0.020483362
3.7584317 0.020741182
3.7589118 0.020990648
3.7593919 0.021226978
3.759872 0.021445392
3.7603521 0.021644895
3.7608322 0.02183289
3.7613123 0.022009821
3.7617924 0.022175689
3.7622725 0.022330494
3.7627526 0.022474234
3.7632326 0.022606911
3.7637127 0.022728525
3.7641928 0.022839075
3.7646729 0.022938561
3.765153 0.023025374
3.7656331 0.023079052
3.7661132 0.023099411
3.7665933 0.023094219
3.7670734 0.023071245
3.7675535 0.023038257
3.7680336 0.023003023
3.7685137 0.022973312
3.7689938 0.022956891
3.7694739 0.022961529
3.769954 0.022994994
3.7704341 0.023052029
3.7709142 0.02311882
3.7713943 0.023198214
3.7718744 0.0232932
3.7723545 0.023406765
3.7728346 0.023541898
3.7733147 0.023701586
3.7737948 0.023888817
3.7742749 0.024106579
3.774755 0.024357858
3.775235 0.024644028
3.7757151 0.024956117
3.7761952 0.025290594
3.7766753 0.025645465
3.7771554 0.026018741
3.7776355 0.026408427
3.7781156 0.026812534
3.7785957 0.027229068
3.7790758 0.027656038
3.7795559 0.028091453
3.780036 0.028533335
3.7805161 0.028983063
3.7809962 0.029441933
3.7814763 0.029909016
3.7819564 0.030383383
3.7824365 0.030864103
3.7829166 0.031350248
3.7833967 0.031840887
3.7838768 0.032335092
3.7843569 0.032831932
3.784837 0.033330479
3.7853171 0.033844766
3.7857972 0.034417642
3.7862773 0.0350395
3.7867574 0.035696532
3.7872374 0.036374926
3.7877175 0.037060873
3.7881976 0.037740562
3.7886777 0.038400183
3.7891578 0.039025926
3.7896379 0.039603981
3.790118 0.040113987
3.7905981 0.040411934
3.7910782 0.040486656
3.7915583 0.040395366
3.7920384 0.04019528
3.7925185 0.039943609
3.7929986 0.039697568
3.7934787 0.03951437
3.7939588 0.039451228
3.7944389 0.039565357
3.794919 0.03991397
3.7953991 0.040451606
3.7958792 0.041011105
3.7963593 0.041584729
3.7968394 0.042168685
3.7973195 0.042759179
3.7977996 0.043352416
3.7982797 0.043944603
3.7987598 0.044531947
3.7992398 0.045110652
3.7997199 0.045676924
3.8002 0.046227451
3.8006801 0.046764769
3.8011602 0.047292289
3.8016403 0.047812856
3.8021204 0.048329315
3.8026005 0.048844513
3.8030806 0.049361294
3.8035607 0.049882504
3.8040408 0.050410989
3.8045209 0.050949594
3.805001 0.051501165
3.8054811 0.052111533
3.8059612 0.052818883
3.8064413 0.053615142
3.8069214 0.05449224
3.8074015 0.055442107
3.8078816 0.056456671
3.8083617 0.057527861
3.8088418 0.058647607
3.8093219 0.059807838
3.809802 0.061000482
3.8102821 0.062253729
3.8107622 0.063698521
3.8112422 0.065305423
3.8117223 0.067025984
3.8122024 0.068811749
3.8126825 0.070614266
3.8131626 0.072385081
3.8136427 0.07407574
3.8141228 0.075637792
3.8146029 0.077022781
3.815083 0.078185778
3.8155631 0.079241624
3.8160432 0.080268053
3.8165233 0.081268085
3.8170034 0.082244743
3.8174835 0.083201046
3.8179636 0.084140017
3.8184437 0.085064675
3.8189238 0.085978042
3.8194039 0.086883138
3.819884 0.087782986
3.8203641 0.088651238
3.8208442 0.089433536
3.8213243 0.090153751
3.8218044 0.090838973
3.8222845 0.091516291
3.8227646 0.092212794
3.8232446 0.092955571
3.8237247 0.093771711
3.8242048 0.094688304
3.8246849 0.095732438
3.825165 0.096931285
3.8256451 0.098295942
3.8261252 0.09980141
3.8266053 0.10141834
3.8270854 0.10311739
3.8275655 0.10486921
3.8280456 0.10664445
3.8285257 0.10841377
3.8290058 0.11014783
3.8294859 0.11181726
3.829966 0.11339274
3.8304461 0.11490315
3.8309262 0.11641282
3.8314063 0.11792059
3.8318864 0.11942501
3.8323665 0.1209246
3.8328466 0.12241792
3.8333267 0.1239035
3.8338068 0.12537988
3.8342869 0.1268456
3.834767 0.1282992
3.835247 0.12973582
3.8357271 0.13113782
3.8362072 0.13250845
3.8366873 0.13385432
3.8371674 0.13518204
3.8376475 0.13649821
3.8381276 0.13780943
3.8386077 0.1391223
3.8390878 0.14044344
3.8395679 0.14177944
3.840048 0.14313747
3.8405281 0.14458477
3.8410082 0.14614556
3.8414883 0.14779342
3.8419684 0.14950193
3.8424485 0.15124467
3.8429286 0.15299521
3.8434087 0.15472714
3.8438888 0.15641404
3.8443689 0.15802948
3.844849 0.15954705
3.8453291 0.16078026
3.8458092 0.16130748
3.8462893 0.16126059
3.8467694 0.16080842
3.8472494 0.16011977
3.8477295 0.15936346
3.8482096 0.15870831
3.8486897 0.15832314
3.8491698 0.15837676
3.8496499 0.15903798
3.85013 0.16044807
3.8506101 0.16219752
3.8510902 0.16407243
3.8515703 0.16604092
3.8520504 0.16807113
3.8525305 0.17013117
3.8530106 0.1721892
3.8534907 0.17421333
3.8539708 0.17617169
3.8544509 0.17803243
3.854931 0.17976365
3.8554111 0.18139768
3.8558912 0.18303001
3.8563713 0.18466233
3.8568514 0.18629466
3.8573315 0.18792699
3.8578116 0.18955931
3.8582917 0.19119164
3.8587718 0.19282396
3.8592519 0.19445629
3.8597319 0.19608862
3.860212 0.19772094
3.8606921 0.19935327
3.8611722 0.2009856
3.8616523 0.20261792
3.8621324 0.20425025
3.8626125 0.20588258
3.8630926 0.2075149
3.8635727 0.20914723
3.8640528 0.21077956
3.8645329 0.21241188
3.865013 0.21404419
3.8654931 0.21564586
3.8659732 0.21719404
3.8664533 0.21869552
3.8669334 0.2201571
3.8674135 0.22158557
3.8678936 0.22298774
3.8683737 0.22437041
3.8688538 0.22574038
3.8693339 0.22710444
3.869814 0.22846939
3.8702941 0.22982255
3.8707742 0.23109417
3.8712543 0.23228332
3.8717343 0.23339687
3.8722144 0.23444169
3.8726945 0.23542464
3.8731746 0.2363526
3.8736547 0.23723243
3.8741348 0.23807101
3.8746149 0.23887519
3.875095 0.23964328
3.8755751 0.24011382
3.8760552 0.2402284
3.8765353 0.2400786
3.8770154 0.23975598
3.8774955 0.23935212
3.8779756 0.23895859
3.8784557 0.23866698
3.8789358 0.23856885
3.8794159 0.23875577
3.879896 0.23931933
3.8803761 0.24022467
3.8808562 0.2412384
3.8813363 0.24235074
3.8818164 0.24356087
3.8822965 0.24486798
3.8827766 0.24627123
3.8832567 0.2477698
3.8837367 0.24936286
3.8842168 0.25104961
3.8846969 0.2528292
3.885177 0.25469835
3.8856571 0.25662632
3.8861372 0.25859498
3.8866173 0.26059272
3.8870974 0.26260793
3.8875775 0.26462898
3.8880576 0.26664427
3.8885377 0.26864217
3.8890178 0.27061108
3.8894979 0.27253938
3.889978 0.27441545
3.8904581 0.27626282
3.8909382 0.27811292
3.8914183 0.27995597
3.8918984 0.28178209
3.8923785 0.28358138
3.8928586 0.28534399
3.8933387 0.28706002
3.8938188 0.28871959
3.8942989 0.29031284
3.894779 0.29182988
3.8952591 0.29325683
3.8957391 0.29457615
3.8962192 0.29580649
3.8966993 0.29697059
3.8971794 0.29809116
3.8976595 0.29919092
3.8981396 0.3002926
3.8986197 0.30141892
3.8990998 0.3025926
3.8995799 0.30383636
3.90006 0.30517209
3.9005401 0.30655264
3.9010202 0.30793912
3.9015003 0.30933031
3.9019804 0.31072499
3.9024605 0.31212196
3.9029406 0.31351998
3.9034207 0.31491785
3.9039008 0.31631434
3.9043809 0.31770824
3.904861 0.31909834
3.9053411 0.32048596
3.9058212 0.32187575
3.9063013 0.32326429
3.9067814 0.32464771
3.9072615 0.32602214
3.9077415 0.32738371
3.9082216 0.32872853
3.9087017 0.33005275
3.9091818 0.33135248
3.9096619 0.33262385
3.910142 0.3338401
3.9106221 0.33465456
3.9111022 0.33502476
3.9115823 0.33504612
3.9120624 0.33481407
3.9125425 0.33442405
3.9130226 0.33397148
3.9135027 0.33355181
3.9139828 0.33326046
3.9144629 0.33319286
3.914943 0.33344444
3.9154231 0.33394494
3.9159032 0.33447165
3.9163833 0.33501537
3.9168634 0.33556966
3.9173435 0.33612806
3.9178236 0.33668415
3.9183037 0.33723147
3.9187838 0.33776359
3.9192639 0.33827406
3.9197439 0.33875644
3.920224 0.3392087
3.9207041 0.33965654
3.9211842 0.34010416
3.9216643 0.34055026
3.9221444 0.34099353
3.9226245 0.34143266
3.9231046 0.34186635
3.9235847 0.34229328
3.9240648 0.34271215
3.9245449 0.34312166
3.925025 0.34352048
3.9255051 0.34390506
3.9259852 0.34427436
3.9264653 0.34463014
3.9269454 0.34497412
3.9274255 0.34530805
3.9279056 0.34563366
3.9283857 0.3459527
3.9288658 0.34626689
3.9293459 0.34657799
3.929826 0.34688772
3.9303061 0.34718626
3.9307862 0.34743746
3.9312663 0.34764749
3.9317463 0.34782647
3.9322264 0.34798449
3.9327065 0.34813167
3.9331866 0.3482781
3.9336667 0.34843389
3.9341468 0.34860914
3.9346269 0.34881396
3.935107 0.34906375
3.9355871 0.34949554
3.9360672 0.35012416
3.9365473 0.35089345
3.9370274 0.35174723
3.9375075 0.35262934
3.9379876 0.3534836
3.9384677 0.35425385
3.9389478 0.35488391
3.9394279 0.35531762
3.939908 0.3554988
3.9403881 0.35546457
3.9408682 0.35537924
3.9413483 0.35525291
3.9418284 0.35509084
3.9423085 0.35489827
3.9427886 0.35468044
3.9432687 0.35444259
3.9437487 0.35418998
3.9442288 0.35392783
3.9447089 0.35366139
3.945189 0.35339558
3.9456691 0.35312997
3.9461492 0.35286185
3.9466293 0.35258884
3.9471094 0.35230858
3.9475895 0.35201867
3.9480696 0.35171675
3.9485497 0.35140043
3.9490298 0.35106735
3.9495099 0.35071512
3.94999 0.35034137
3.9504701 0.3498837
3.9509502 0.34929329
3.9514303 0.34859639
3.9519104 0.34781928
3.9523905 0.34698823
3.9528706 0.34612951
3.9533507 0.3452694
3.9538308 0.34443418
3.9543109 0.34365011
3.954791 0.34294348
3.9552711 0.34236042
3.9557512 0.34198752
3.9562312 0.34178537
3.9567113 0.34170023
3.9571914 0.34167834
3.9576715 0.34166597
3.9581516 0.34160937
3.9586317 0.34145478
3.9591118 0.34114848
3.9595919 0.3406367
3.960072 0.33986729
3.9605521 0.33888931
3.9610322 0.33775955
3.9615123 0.3364924
3.9619924 0.33510231
3.9624725 0.33360367
3.9629526 0.33201092
3.9634327 0.33033847
3.9639128 0.32860075
3.9643929 0.32681216
3.964873 0.32498714
3.9653531 0.32311421
3.9658332 0.32114746
3.9663133 0.31911024
3.9667934 0.31702934
3.9672735 0.31493157
3.9677536 0.31284377
3.9682336 0.31079272
3.9687137 0.30880526
3.9691938 0.3069082
3.9696739 0.30512833
3.970154 0.30348491
3.9706341 0.30189084
3.9711142 0.30031311
3.9715943 0.29875056
3.9720744 0.29720202
3.9725545 0.29566632
3.9730346 0.29414227
3.9735147 0.29262872
3.9739948 0.29112448
3.9744749 0.2896284
3.974955 0.28813929
3.9754351 0.28665139
3.9759152 0.28516047
3.9763953 0.28367105
3.9768754 0.28218772
3.9773555 0.28071506
3.9778356 0.27925766
3.9783157 0.27782008
3.9787958 0.27640693
3.9792759 0.27502277
3.979756 0.2736722
3.980236 0.27236754
3.9807161 0.27115349
3.9811962 0.27002226
3.9816763 0.26895686
3.9821564 0.26794029
3.9826365 0.26695555
3.9831166 0.26598564
3.9835967 0.26501358
3.9840768 0.26402235
3.9845569 0.26299497
3.985037 0.26191507
3.9855171 0.26088295
3.9859972 0.25994503
3.9864773 0.25905067
3.9869574 0.25814925
3.9874375 0.25719011
3.9879176 0.25612263
3.9883977 0.25489617
3.9888778 0.25346009
3.9893579 0.25176375
3.989838 0.24975652
3.9903181 0.24747329
3.9907982 0.24516883
3.9912783 0.24286437
3.9917584 0.24055991
3.9922384 0.23825545
3.9927185 0.23595099
3.9931986 0.23364653
3.9936787 0.23134207
3.9941588 0.22903761
3.9946389 0.22673315
3.995119 0.22442869
3.9955991 0.22212422
3.9960792 0.21981976
3.9965593 0.2175153
3.9970394 0.21521084
3.9975195 0.21290638
3.9979996 0.21060192
3.9984797 0.20829746
3.9989598 0.205993
3.9994399 0.20368854
3.99992 0.20138408
4.0004001 0.19949622
4.0008802 0.19865869
4.0013603 0.19865213
4.0018404 0.19923944
4.0023205 0.20018351
4.0028006 0.20124722
4.0032807 0.20219348
4.0037608 0.20278516
4.0042408 0.20278516
4.0047209 0.20195636
4.005201 0.20016857
4.0056811 0.19817083
4.0061612 0.19615623
4.0066413 0.19412525
4.0071214 0.1920784
4.0076015 0.19001614
4.0080816 0.18793898
4.0085617 0.18584741
4.0090418 0.18374191
4.0095219 0.18162297
4.010002 0.17949109
4.0104821 0.17733891
4.0109622 0.17516392
4.0114423 0.17297363
4.0119224 0.17077555
4.0124025 0.16857719
4.0128826 0.16638606
4.0133627 0.16420967
4.0138428 0.16205553
4.0143229 0.15993116
4.014803 0.15784405
4.0152831 0.1558192
4.0157632 0.15392888
4.0162432 0.15216639
4.0167233 0.15051592
4.0172034 0.14896165
4.0176835 0.14748775
4.0181636 0.14607841
4.0186437 0.14471782
4.0191238 0.14339014
4.0196039 0.14207956
4.020084 0.14077317
4.0205641 0.13957171
4.0210442 0.1385023
4.0215243 0.13752477
4.0220044 0.13659899
4.0224845 0.13568478
4.0229646 0.134742
4.0234447 0.13373049
4.0239248 0.13261009
4.0244049 0.13134065
4.024885 0.12988201
4.0253651 0.12826108
4.0258452 0.12661764
4.0263253 0.12495986
4.0268054 0.12328967
4.0272855 0.12160896
4.0277656 0.11991965
4.0282456 0.11822366
4.0287257 0.11652289
4.0292058 0.11481926
4.0296859 0.11311468
4.030166 0.11140958
4.0306461 0.10968891
4.0311262 0.10795235
4.0316063 0.10620513
4.0320864 0.10445246
4.0325665 0.10269955
4.0330466 0.10095163
4.0335267 0.099213909
4.0340068 0.097491608
4.0344869 0.095789943
4.034967 0.09411413
4.0354471 0.092516278
4.0359272 0.091052538
4.0364073 0.089712219
4.0368874 0.088484361
4.0373675 0.087358002
4.0378476 0.086322183
4.0383277 0.085365943
4.0388078 0.084478321
4.0392879 0.083648357
4.039768 0.082865091
4.040248 0.082115708
4.0407281 0.081381939
4.0412082 0.080659002
4.0416883 0.07994405
4.0421684 0.079234239
4.0426485 0.078526721
4.0431286 0.077818653
4.0436087 0.077107188
4.0440888 0.076389481
4.0445689 0.075662686
4.045049 0.074923924
4.0455291 0.074167908
4.0460092 0.073395745
4.0464893 0.072612305
4.0469694 0.071822457
4.0474495 0.071031068
4.0479296 0.070243009
4.0484097 0.069463148
4.0488898 0.068696355
4.0493699 0.067947497
4.04985 0.067221445
4.0503301 0.066537734
4.0508102 0.065938765
4.0512903 0.065418269
4.0517704 0.064966712
4.0522505 0.064574561
4.0527305 0.064232282
4.0532106 0.063930341
4.0536907 0.063659204
4.0541708 0.063409339
4.0546509 0.063171211
4.055131 0.062937558
4.0556111 0.062741014
4.0560912 0.062586699
4.0565713 0.062463471
4.0570514 0.062360187
4.0575315 0.062265702
4.0580116 0.062168875
4.0584917 0.062058561
4.0589718 0.061923617
4.0594519 0.061752901
4.059932 0.061535269
4.0604121 0.061249377
4.0608922 0.060885096
4.0613723 0.060462565
4.0618524 0.060002305
4.0623325 0.059524838
4.0628126 0.059050687
4.0632927 0.058600374
4.0637728 0.05819442
4.0642529 0.057853349
4.0647329 0.057597681
4.065213 0.057438544
4.0656931 0.057316421
4.0661732 0.057213119
4.0666533 0.057123901
4.0671334 0.057044035
4.0676135 0.056968785
4.0680936 0.056893419
4.0685737 0.0568132
4.0690538 0.056723396
4.0695339 0.056619272
4.070014 0.056496104
4.0704941 0.056362938
4.0709742 0.056229961
4.0714543 0.056096276
4.0719344 0.055960983
4.0724145 0.055823186
4.0728946 0.055681985
4.0733747 0.055536483
4.0738548 0.055385781
4.0743349 0.055228982
4.074815 0.055065188
4.0752951 0.054892299
4.0757752 0.054705727
4.0762553 0.054506333
4.0767353 0.054295505
4.0772154 0.054074631
4.0776955 0.053845101
4.0781756 0.053608302
4.0786557 0.053365624
4.0791358 0.053118455
4.0796159 0.052868184
4.080096 0.052615074
4.0805761 0.052326123
4.0810562 0.051994957
4.0815363 0.051634428
4.0820164 0.051257394
4.0824965 0.050876707
4.0829766 0.050505224
4.0834567 0.0501558
4.0839368 0.049841289
4.0844169 0.049574546
4.084897 0.049368426
4.0853771 0.049215237
4.0858572 0.049075186
4.0863373 0.048944456
4.0868174 0.048820642
4.0872975 0.048701343
4.0877776 0.048584155
4.0882577 0.048466675
4.0887377 0.048346501
4.0892178 0.04822123
4.0896979 0.048088459
4.090178 0.047946589
4.0906581 0.047802561
4.0911382 0.047658532
4.0916183 0.047514503
4.0920984 0.047370474
4.0925785 0.047226445
4.0930586 0.047082416
4.0935387 0.046938388
4.0940188 0.046794359
4.0944989 0.04665033
4.094979 0.046506301
4.0954591 0.046362272
4.0959392 0.046218244
4.0964193 0.046074215
4.0968994 0.045930186
4.0973795 0.045786157
4.0978596 0.045642128
4.0983397 0.0454981
4.0988198 0.045354071
4.0992999 0.045210042
4.09978 0.045066013
4.1002601 0.044921984
4.1007401 0.044777956
4.1012202 0.044633927
4.1017003 0.044489898
4.1021804 0.044345869
4.1026605 0.04420184
4.1031406 0.044057812
4.1036207 0.043913783
4.1041008 0.043769754
4.1045809 0.043625725
4.105061 0.043482008
4.1055411 0.043361502
4.1060212 0.043276127
4.1065013 0.043222696
4.1069814 0.043198021
4.1074615 0.043198916
4.1079416 0.043222194
4.1084217 0.043264668
4.1089018 0.043323151
4.1093819 0.043394456
4.109862 0.043475396
4.1103421 0.043564381
4.1108222 0.043664213
4.1113023 0.043775108
4.1117824 0.043897067
4.1122625 0.04403009
4.1127425 0.044174176
4.1132226 0.044329327
4.1137027 0.04449554
4.1141828 0.044672818
4.1146629 0.044861158
4.115143 0.045059922
4.1156231 0.045259767
4.1161032 0.045460061
4.1165833 0.04566399
4.1170634 0.045874742
4.1175435 0.046095502
4.1180236 0.04632946
4.1185037 0.0465798
4.1189838 0.046849711
4.1194639 0.04714238
4.119944 0.047460992
4.1204241 0.047796859
4.1209042 0.048132927
4.1213843 0.048468994
4.1218644 0.048805061
4.1223445 0.049141128
4.1228246 0.049477195
4.1233047 0.049813263
4.1237848 0.05014933
4.1242649 0.050485397
4.1247449 0.050821464
4.125225 0.051157532
4.1257051 0.051493599
4.1261852 0.051829666
4.1266653 0.052165733
4.1271454 0.0525018
4.1276255 0.052837868
4.1281056 0.053173935
4.1285857 0.053510002
4.1290658 0.053846069
4.1295459 0.054182136
4.130026 0.054518277
4.1305061 0.054880689
4.1309862 0.055286169
4.1314663 0.055728342
4.1319464 0.056200835
4.1324265 0.056697273
4.1329066 0.057211282
4.1333867 0.057736489
4.1338668 0.058266519
4.1343469 0.058794999
4.134827 0.059315555
4.1353071 0.059836798
4.1357872 0.060402899
4.1362673 0.061005748
4.1367473 0.06163233
4.1372274 0.062269633
4.1377075 0.062904644
4.1381876 0.063524348
4.1386677 0.064115732
4.1391478 0.064665784
4.1396279 0.065161489
4.140108 0.065590034
4.1405881 0.065949827
4.1410682 0.066252072
4.1415483 0.066508022
4.1420284 0.066728929
4.1425085 0.066926046
4.1429886 0.067110624
4.1434687 0.067293916
4.1439488 0.067487173
4.1444289 0.067701649
4.144909 0.067948596
4.1453891 0.068222183
4.1458692 0.068496036
4.1463493 0.068773873
4.1468294 0.069060306
4.1473095 0.069359949
4.1477896 0.069677413
4.1482697 0.070017312
4.1487497 0.070384258
4.1492298 0.070782864
4.1497099 0.071217743
4.15019 0.071698623
4.1506701 0.072274302
4.1511502 0.072949496
4.1516303 0.073716237
4.1521104 0.074566559
4.1525905 0.075492493
4.1530706 0.076486073
4.1535507 0.077539332
4.1540308 0.0786443
4.1545109 0.079793012
4.154991 0.0809775
4.1554711 0.082177736
4.1559512 0.083377976
4.1564313 0.084578216
4.1569114 0.085778456
4.1573915 0.086978696
4.1578716 0.088178936
4.1583517 0.089379176
4.1588318 0.090579416
4.1593119 0.091779656
4.159792 0.092979896
4.1602721 0.094189934
4.1607522 0.095447664
4.1612322 0.096740806
4.1617123 0.09805077
4.1621924 0.099358966
4.1626725 0.1006468
4.1631526 0.10189569
4.1636327 0.10308703
4.1641128 0.10420225
4.1645929 0.10522274
4.165073 0.10613143
4.1655531 0.1069956
4.1660332 0.10785977
4.1665133 0.10872394
4.1669934 0.10958812
4.1674735 0.11045229
4.1679536 0.11131646
4.1684337 0.11218064
4.1689138 0.11304481
4.1693939 0.11390898
4.169874 0.11477315
4.1703541 0.11563733
4.1708342 0.1165015
4.1713143 0.11736567
4.1717944 0.11822985
4.1722745 0.11909402
4.1727546 0.11995819
4.1732346 0.12082236
4.1737147 0.12168654
4.1741948 0.12255071
4.1746749 0.12341488
4.175155 0.12428813
4.1756351 0.12528598
4.1761152 0.12641827
4.1765953 0.12765247
4.1770754 0.12895604
4.1775555 0.13029645
4.1780356 0.13164116
4.1785157 0.13295765
4.1789958 0.13421338
4.1794759 0.13537581
4.179956 0.13641241
4.1804361 0.13735373
4.1809162 0.13827836
4.1813963 0.13919047
4.1818764 0.14009364
4.1823565 0.14099147
4.1828366 0.14188753
4.1833167 0.14278541
4.1837968 0.14368871
4.1842769 0.14460099
4.184757 0.14552585
4.185237 0.14646478
4.1857171 0.14740737
4.1861972 0.14835224
4.1866773 0.14930011
4.1871574 0.15025169
4.1876375 0.15120768
4.1881176 0.15216878
4.1885977 0.15313572
4.1890778 0.15410919
4.1895579 0.15508991
4.190038 0.15607885
4.1905181 0.15712273
4.1909982 0.15824235
4.1914783 0.15941889
4.1919584 0.16063355
4.1924385 0.16186751
4.1929186 0.16310196
4.1933987 0.16431808
4.1938788 0.16549708
4.1943589 0.16662012
4.194839 0.16766841
4.1953191 0.16864035
4.1957992 0.16958425
4.1962793 0.17050855
4.1967594 0.17141771
4.1972394 0.1723162
4.1977195 0.17320852
4.1981996 0.17409912
4.1986797 0.17499248
4.1991598 0.17589308
4.1996399 0.17680539
4.20012 0.17773523
4.2006001 0.17871124
4.2010802 0.17973131
4.2015603 0.18077935
4.2020404 0.18183924
4.2025205 0.18289487
4.2030006 0.18393014
4.2034807 0.18492894
4.2039608 0.18587516
4.2044409 0.1867527
4.204921 0.18754544
4.2054011 0.18824677
4.2058812 0.18887281
4.2063613 0.18943421
4.2068414 0.18994136
4.2073215 0.19040467
4.2078016 0.19083451
4.2082817 0.19124129
4.2087618 0.19163541
4.2092418 0.19202725
4.2097219 0.19242722
4.210202 0.19284353
4.2106821 0.19326464
4.2111622 0.19368638
4.2116423 0.19410808
4.2121224 0.19452907
4.2126025 0.19494867
4.2130826 0.19536622
4.2135627 0.19578105
4.2140428 0.19619249
4.2145229 0.19659986
4.215003 0.1970025
4.2154831 0.19739587
4.2159632 0.19777817
4.2164433 0.19815263
4.2169234 0.19852251
4.2174035 0.19889106
4.2178836 0.19926151
4.2183637 0.19963712
4.2188438 0.20002113
4.2193239 0.20041678
4.219804 0.20082733
4.2202841 0.20125384
4.2207642 0.20168855
4.2212442 0.20212942
4.2217243 0.20257537
4.2222044 0.20302528
4.2226845 0.20347805
4.2231646 0.20393257
4.2236447 0.20438776
4.2241248 0.20484249
4.2246049 0.20529568
4.225085 0.20574675
4.2255651 0.20621527
4.2260452 0.20670552
4.2265253 0.20720925
4.2270054 0.20771821
4.2274855 0.20822416
4.2279656 0.20871886
4.2284457 0.20919405
4.2289258 0.2096415
4.2294059 0.21005296
4.229886 0.21042019
4.2303661 0.21069541
4.2308462 0.21079641
4.2313263 0.21074675
4.2318064 0.21057417
4.2322865 0.21030639
4.2327666 0.20997116
4.2332466 0.20959621
4.2337267 0.20920928
4.2342068 0.20883809
4.2346869 0.20851039
4.235167 0.20824663
4.2356471 0.20798076
4.2361272 0.20769539
4.2366073 0.20739719
4.2370874 0.20709285
4.2375675 0.20678905
4.2380476 0.20649247
4.2385277 0.2062098
4.2390078 0.20594771
4.2394879 0.20571289
4.239968 0.20551202
4.2404481 0.20541706
4.2409282 0.20549259
4.2414083 0.20570336
4.2418884 0.20601377
4.2423685 0.20638819
4.2428486 0.20679102
4.2433287 0.20718662
4.2438088 0.2075394
4.2442889 0.20781374
4.244769 0.20797402
4.245249 0.20800235
4.2457291 0.20797899
4.2462092 0.20792628
4.2466893 0.20785303
4.2471694 0.20776805
4.2476495 0.20768016
4.2481296 0.20759816
4.2486097 0.20753086
4.2490898 0.20748707
4.2495699 0.20747561
4.25005 0.20750514
4.2505301 0.20756742
4.2510102 0.20764993
4.2514903 0.20774801
4.2519704 0.20785702
4.2524505 0.20797231
4.2529306 0.20808924
4.2534107 0.20820314
4.2538908 0.20830938
4.2543709 0.20840331
4.254851 0.20848028
4.2553311 0.2085361
4.2558112 0.20856988
4.2562913 0.2085821
4.2567714 0.20857321
4.2572515 0.20854368
4.2577315 0.20849396
4.2582116 0.20842453
4.2586917 0.20833582
4.2591718 0.20822831
4.2596519 0.20810246
4.260132 0.20795366
4.2606121 0.20769575
4.2610922 0.20731722
4.2615723 0.20684392
4.2620524 0.20630171
4.2625325 0.20571645
4.2630126 0.20511399
4.2634927 0.20452019
4.2639728 0.2039609
4.2644529 0.20346198
4.264933 0.20304928
4.2654131 0.20272665
4.2658932 0.20246861
4.2663733 0.20227551
4.2668534 0.20214816
4.2673335 0.2020874
4.2678136 0.20209406
4.2682937 0.20216897
4.2687738 0.20231296
4.2692539 0.20252686
4.2697339 0.2028115
4.270214 0.20318066
4.2706941 0.203726
4.2711742 0.20445057
4.2716543 0.20533644
4.2721344 0.20636567
4.2726145 0.20752034
4.2730946 0.20878252
4.2735747 0.21013426
4.2740548 0.21155765
4.2745349 0.21303476
4.275015 0.21454778
4.2754951 0.2162238
4.2759752 0.21814689
4.2764553 0.22026083
4.2769354 0.22250941
4.2774155 0.22483641
4.2778956 0.2271856
4.2783757 0.22950076
4.2788558 0.23172567
4.2793359 0.23380412
4.279816 0.23567988
4.2802961 0.2372302
4.2807762 0.23822416
4.2812563 0.2387656
4.2817363 0.23898872
4.2822164 0.23902772
4.2826965 0.23901681
4.2831766 0.23909019
4.2836567 0.23938207
4.2841368 0.24002665
4.2846169 0.24115814
4.285097 0.24290624
4.2855771 0.24520458
4.2860572 0.2479121
4.2865373 0.25093335
4.2870174 0.25417285
4.2874975 0.25753516
4.2879776 0.2609248
4.2884577 0.2642463
4.2889378 0.26740422
4.2894179 0.27030307
4.289898 0.2728474
4.2903781 0.27501781
4.2908582 0.2769627
4.2913383 0.27874158
4.2918184 0.28040958
4.2922985 0.28202181
4.2927786 0.28363338
4.2932587 0.2852994
4.2937387 0.287075
4.2942188 0.28901528
4.2946989 0.29117536
4.295179 0.29361424
4.2956591 0.2963872
4.2961392 0.29943886
4.2966193 0.30269435
4.2970994 0.30607879
4.2975795 0.30951731
4.2980596 0.31293503
4.2985397 0.31625706
4.2990198 0.31940854
4.2994999 0.32231459
4.29998 0.32490032
4.3004601 0.32718426
4.3009402 0.32927738
4.3014203 0.33122394
4.3019004 0.33306804
4.3023805 0.33485378
4.3028606 0.33662526
4.3033407 0.33842659
4.3038208 0.34030187
4.3043009 0.34229521
4.304781 0.34445069
4.3052611 0.34677956
4.3057411 0.3491484
4.3062212 0.35155118
4.3067013 0.35400401
4.3071814 0.35652302
4.3076615 0.35912435
4.3081416 0.36182411
4.3086217 0.36463845
4.3091018 0.36758348
4.3095819 0.37067533
4.310062 0.3739302
4.3105421 0.37735791
4.3110222 0.38093456
4.3115023 0.38462756
4.3119824 0.38840432
4.3124625 0.39223226
4.3129426 0.39607878
4.3134227 0.3999113
4.3139028 0.40369724
4.3143829 0.40740399
4.314863 0.41099899
4.3153431 0.41448361
4.3158232 0.41793281
4.3163033 0.42134725
4.3167834 0.42472255
4.3172635 0.42805432
4.3177435 0.43133821
4.3182236 0.43456982
4.3187037 0.43774479
4.3191838 0.44085874
4.3196639 0.44390728
4.320144 0.44687279
4.3206241 0.44956156
4.3211042 0.45196173
4.3215843 0.45413933
4.3220644 0.45616041
4.3225445 0.45809103
4.3230246 0.45999724
4.3235047 0.46194507
4.3239848 0.46400057
4.3244649 0.4662298
4.324945 0.46869881
4.3254251 0.47151503
4.3259052 0.47471041
4.3263853 0.47818726
4.3268654 0.48184686
4.3273455 0.48559048
4.3278256 0.48931938
4.3283057 0.49293482
4.3287858 0.49633809
4.3292659 0.49943044
4.3297459 0.50211315
4.330226 0.50433871
4.3307061 0.50639352
4.3311862 0.50834653
4.3316663 0.51020696
4.3321464 0.51198409
4.3326265 0.51368716
4.3331066 0.51532543
4.3335867 0.51690815
4.3340668 0.51844457
4.3345469 0.51994394
4.335027 0.52141554
4.3355071 0.52287016
4.3359872 0.52430826
4.3364673 0.52572478
4.3369474 0.52711468
4.3374275 0.5284729
4.3379076 0.52979439
4.3383877 0.5310741
4.3388678 0.53230698
4.3393479 0.53348797
4.339828 0.53461203
4.3403081 0.53565401
4.3407882 0.53654535
4.3412683 0.5372916
4.3417483 0.53790497
4.3422284 0.53839765
4.3427085 0.53878183
4.3431886 0.5390697
4.3436687 0.53927346
4.3441488 0.53940531
4.3446289 0.53947744
4.345109 0.53950131
4.3455891 0.53946178
4.3460692 0.53933406
4.3465493 0.53909881
4.3470294 0.53873667
4.3475095 0.53822829
4.3479896 0.53755432
4.3484697 0.5366954
4.3489498 0.53563219
4.3494299 0.53434533
4.34991 0.53281547
4.3503901 0.53103846
4.3508702 0.52906079
4.3513503 0.52692893
4.3518304 0.52468893
4.3523105 0.52238684
4.3527906 0.52006872
4.3532707 0.51778059
4.3537508 0.51556852
4.3542308 0.51347855
4.3547109 0.51155673
4.355191 0.50982982
4.3556711 0.50814832
4.3561512 0.50646987
4.3566313 0.50479345
4.3571114 0.50311801
4.3575915 0.50144252
4.3580716 0.49976596
4.3585517 0.49808728
4.3590318 0.49640546
4.3595119 0.49471946
4.359992 0.49302824
4.3604721 0.49133355
4.3609522 0.4896381
4.3614323 0.48794203
4.3619124 0.48624549
4.3623925 0.48454864
4.3628726 0.48285161
4.3633527 0.48115455
4.3638328 0.47945761
4.3643129 0.47776094
4.364793 0.47606468
4.3652731 0.47438454
4.3657532 0.47278171
4.3662332 0.47124015
4.3667133 0.46973405
4.3671934 0.46823762
4.3676735 0.46672507
4.3681536 0.4651706
4.3686337 0.46354841
4.3691138 0.4618327
4.3695939 0.45999769
4.370074 0.45801395
4.3705541 0.45568395
4.3710342 0.45295268
4.3715143 0.4498848
4.3719944 0.44654494
4.3724745 0.44299774
4.3729546 0.43930785
4.3734347 0.43553991
4.3739148 0.43175856
4.3743949 0.42802844
4.374875 0.4244142
4.3753551 0.42091016
4.3758352 0.41737514
4.3763153 0.41381062
4.3767954 0.41022619
4.3772755 0.40663143
4.3777556 0.40303593
4.3782356 0.39944928
4.3787157 0.39588104
4.3791958 0.39234082
4.3796759 0.38883819
4.380156 0.38539059
4.3806361 0.38210595
4.3811162 0.37900044
4.3815963 0.37605414
4.3820764 0.37324712
4.3825565 0.37055945
4.3830366 0.36797121
4.3835167 0.36546245
4.3839968 0.36301325
4.3844769 0.36060368
4.384957 0.35821381
4.3854371 0.35606882
4.3859172 0.35443128
4.3863973 0.35318275
4.3868774 0.3522023
4.3873575 0.35136895
4.3878376 0.35056177
4.3883177 0.34965982
4.3887978 0.34854213
4.3892779 0.34708776
4.389758 0.34517577
4.390238 0.34267339
4.3907181 0.33949004
4.3911982 0.33575557
4.3916783 0.33162369
4.3921584 0.32724809
4.3926385 0.32278247
4.3931186 0.31838053
4.3935987 0.31419598
4.3940788 0.3103825
4.3945589 0.3070938
4.395039 0.30448091
4.3955191 0.30220244
4.3959992 0.29993857
4.3964793 0.29768947
4.3969594 0.29545536
4.3974395 0.29323642
4.3979196 0.29103286
4.3983997 0.28884488
4.3988798 0.28667268
4.3993599 0.28451645
4.39984 0.28237639
4.4003201 0.28024754
4.4008002 0.27811542
4.4012803 0.27598348
4.4017604 0.27385651
4.4022404 0.27173931
4.4027205 0.26963669
4.4032006 0.26755345
4.4036807 0.2654944
4.4041608 0.26346434
4.4046409 0.26146808
4.405121 0.25951638
4.4056011 0.25773549
4.4060812 0.25615513
4.4065613 0.25474962
4.4070414 0.25349326
4.4075215 0.25236036
4.4080016 0.25132523
4.4084817 0.25036218
4.4089618 0.24944552
4.4094419 0.24854957
4.409922 0.24764862
4.4104021 0.24672903
4.4108822 0.24581753
4.4113623 0.24494307
4.4118424 0.24413436
4.4123225 0.24342013
4.4128026 0.2428291
4.4132827 0.24238998
4.4137628 0.24213151
4.4142428 0.2420824
4.4147229 0.24227138
4.415203 0.24271106
4.4156831 0.24328355
4.4161632 0.24395197
4.4166433 0.24470736
4.4171234 0.24554074
4.4176035 0.24644313
4.4180836 0.24740555
4.4185637 0.24841903
4.4190438 0.24947458
4.4195239 0.25056324
4.420004 0.25167601
4.4204841 0.25280188
4.4209642 0.25393674
4.4214443 0.25508181
4.4219244 0.25623831
4.4224045 0.25740748
4.4228846 0.25859054
4.4233647 0.25978871
4.4238448 0.26100323
4.4243249 0.26223531
4.424805 0.26348618
4.4252851 0.26477619
4.4257652 0.26617635
4.4262452 0.26767251
4.4267253 0.26924089
4.4272054 0.27085772
4.4276855 0.27249921
4.4281656 0.27414159
4.4286457 0.27576106
4.4291258 0.27733386
4.4296059 0.2788362
4.430086 0.28023744
4.4305661 0.28126929
4.4310462 0.28188643
4.4315263 0.28220295
4.4320064 0.28233292
4.4324865 0.28239043
4.4329666 0.28248958
4.4334467 0.28274443
4.4339268 0.28326908
4.4344069 0.28417761
4.434887 0.28558411
4.4353671 0.28747491
4.4358472 0.28958478
4.4363273 0.29185899
4.4368074 0.29425342
4.4372875 0.29672397
4.4377676 0.29922655
4.4382476 0.30171705
4.4387277 0.30415137
4.4392078 0.3064854
4.4396879 0.30867505
4.440168 0.31068904
4.4406481 0.31264988
4.4411282 0.31460128
4.4416083 0.31654603
4.4420884 0.31848687
4.4425685 0.3204266
4.4430486 0.32236796
4.4435287 0.32431374
4.4440088 0.3262667
4.4444889 0.32822961
4.444969 0.33020524
4.4454491 0.33218571
4.4459292 0.3341624
4.4464093 0.33614167
4.4468894 0.33812989
4.4473695 0.34013346
4.4478496 0.34215877
4.4483297 0.34421222
4.4488098 0.34630019
4.4492899 0.34842907
4.44977 0.35060527
4.4502501 0.35285777
4.4507301 0.35530134
4.4512102 0.3579201
4.4516903 0.36067742
4.4521704 0.36353666
4.4526505 0.36646117
4.4531306 0.36941431
4.4536107 0.37235943
4.4540908 0.3752599
4.4545709 0.37807908
4.455051 0.38078112
4.4555311 0.3834213
4.4560112 0.38604627
4.4564913 0.38864901
4.4569714 0.39122248
4.4574515 0.39375965
4.4579316 0.3962535
4.4584117 0.39869699
4.4588918 0.40108309
4.4593719 0.40340478
4.459852 0.40565501
4.4603321 0.4078025
4.4608122 0.40977892
4.4612923 0.41159527
4.4617724 0.41326777
4.4622525 0.4148126
4.4627325 0.41624598
4.4632126 0.41758409
4.4636927 0.41884315
4.4641728 0.42003934
4.4646529 0.42118888
4.465133 0.42230691
4.4656131 0.42338529
4.4660932 0.42441574
4.4665733 0.42539544
4.4670534 0.42632159
4.4675335 0.4271914
4.4680136 0.42800207
4.4684937 0.42875078
4.4689738 0.42943475
4.4694539 0.43005117
4.469934 0.43059724
4.4704141 0.43108858
4.4708942 0.4315462
4.4713743 0.43195595
4.4718544 0.43230321
4.4723345 0.43257334
4.4728146 0.4327517
4.4732947 0.43282365
4.4737748 0.43277457
4.4742549 0.4325898
4.4747349 0.43225473
4.475215 0.43176643
4.4756951 0.43120661
4.4761752 0.43060263
4.4766553 0.42996534
4.4771354 0.42930557
4.4776155 0.42863416
4.4780956 0.42796195
4.4785757 0.42729978
4.4790558 0.42665849
4.4795359 0.42604891
4.480016 0.42548189
4.4804961 0.42495366
4.4809762 0.42445035
4.4814563 0.4239655
4.4819364 0.42349267
4.4824165 0.42302539
4.4828966 0.4225572
4.4833767 0.42208164
4.4838568 0.42159227
4.4843369 0.42108261
4.484817 0.42054622
4.4852971 0.41993316
4.4857772 0.41909825
4.4862573 0.41808198
4.4867373 0.41694295
4.4872174 0.41573972
4.4876975 0.41453089
4.4881776 0.41337504
4.4886577 0.41233075
4.4891378 0.41145661
4.4896179 0.41081119
4.490098 0.41044618
4.4905781 0.41018663
4.4910582 0.40993332
4.4915383 0.40968554
4.4920184 0.40944262
4.4924985 0.40920385
4.4929786 0.40896855
4.4934587 0.408736
4.4939388 0.40850553
4.4944189 0.40827644
4.494899 0.40804804
4.4953791 0.40782059
4.4958592 0.40759553
4.4963393 0.40737231
4.4968194 0.40715033
4.4972995 0.40692897
4.4977796 0.40670763
4.4982597 0.4064857
4.4987397 0.40626257
4.4992198 0.40603763
4.4996999 0.40581027
4.50018 0.40557518
4.5006601 0.40528497
4.5011402 0.40493282
4.5016203 0.40452543
4.5021004 0.40406952
4.5025805 0.40357179
4.5030606 0.40303895
4.5035407 0.40247772
4.5040208 0.4018948
4.5045009 0.4012969
4.504981 0.40069074
4.5054611 0.40005181
4.5059412 0.39934158
4.5064213 0.39855294
4.5069014 0.39767879
4.5073815 0.39671206
4.5078616 0.39564566
4.5083417 0.39447251
4.5088218 0.39318553
4.5093019 0.39177763
4.509782 0.39024173
4.5102621 0.38856876
4.5107421 0.38675515
4.5112222 0.38482522
4.5117023 0.38280587
4.5121824 0.38072398
4.5126625 0.37860644
4.5131426 0.37648012
4.5136227 0.37437192
4.5141028 0.37230872
4.5145829 0.3703174
4.515063 0.36842521
4.5155431 0.36667068
4.5160232 0.36503991
4.5165033 0.3634953
4.5169834 0.36199924
4.5174635 0.3605141
4.5179436 0.35900228
4.5184237 0.35742616
4.5189038 0.35574814
4.5193839 0.35393059
4.519864 0.3519359
4.5203441 0.34971352
4.5208242 0.34723292
4.5213043 0.3445399
4.5217844 0.34168346
4.5222645 0.33871259
4.5227445 0.33567628
4.5232246 0.33262351
4.5237047 0.32960329
4.5241848 0.3266646
4.5246649 0.32385643
4.525145 0.32121526
4.5256251 0.31858948
4.5261052 0.31594301
4.5265853 0.31330493
4.5270654 0.31070434
4.5275455 0.30817033
4.5280256 0.305732
4.5285057 0.30341844
4.5289858 0.30125874
4.5294659 0.299282
4.529946 0.29751731
4.5304261 0.29593823
4.5309062 0.29446448
4.5313863 0.29308254
4.5318664 0.29177973
4.5323465 0.29054335
4.5328266 0.2893607
4.5333067 0.28821908
4.5337868 0.2871058
4.5342669 0.28600815
4.5347469 0.28491345
4.535227 0.28382082
4.5357071 0.28279354
4.5361872 0.28182502
4.5366673 0.28089356
4.5371474 0.27997746
4.5376275 0.27905503
4.5381076 0.27810457
4.5385877 0.27710438
4.5390678 0.27603277
4.5395479 0.27486804
4.540028 0.27358848
4.5405081 0.27217914
4.5409882 0.27065496
4.5414683 0.2690387
4.5419484 0.2673531
4.5424285 0.26562093
4.5429086 0.26386494
4.5433887 0.26210789
4.5438688 0.26037253
4.5443489 0.25868161
4.544829 0.2570579
4.5453091 0.25550874
4.5457892 0.25399178
4.5462693 0.2525014
4.5467493 0.25103616
4.5472294 0.24959463
4.5477095 0.24817538
4.5481896 0.24677698
4.5486697 0.245398
4.5491498 0.24403702
4.5496299 0.24269259
4.55011 0.2413659
4.5505901 0.24012431
4.5510702 0.23900204
4.5515503 0.23800457
4.5520304 0.23713737
4.5525105 0.23640591
4.5529906 0.23581566
4.5534707 0.2353721
4.5539508 0.23508068
4.5544309 0.2349469
4.554911 0.2349762
4.5553911 0.23525045
4.5558712 0.23587845
4.5563513 0.23678535
4.5568314 0.23789186
4.5573115 0.23911868
4.5577916 0.24038652
4.5582717 0.24161608
4.5587518 0.24272808
4.5592318 0.2436432
4.5597119 0.24428216
4.560192 0.24459268
4.5606721 0.24477662
4.5611522 0.24490585
4.5616323 0.24499725
4.5621124 0.24506768
4.5625925 0.24513403
4.5630726 0.24521316
4.5635527 0.24532194
4.5640328 0.24547725
4.5645129 0.24569597
4.564993 0.24599496
4.5654731 0.24635075
4.5659532 0.24672376
4.5664333 0.24710998
4.5669134 0.24750543
4.5673935 0.24790609
4.5678736 0.248308
4.5683537 0.24870714
4.5688338 0.24909952
4.5693139 0.24948116
4.569794 0.24984805
4.5702741 0.25017027
4.5707542 0.25034683
4.5712342 0.25041
4.5717143 0.25040837
4.5721944 0.25039048
4.5726745 0.2504049
4.5731546 0.2505002
4.5736347 0.25072494
4.5741148 0.25112768
4.5745949 0.25175699
4.575075 0.25265753
4.5755551 0.25366573
4.5760352 0.25467393
4.5765153 0.25568214
4.5769954 0.25669034
4.5774755 0.25769854
4.5779556 0.25870674
4.5784357 0.25971494
4.5789158 0.26072314
4.5793959 0.26173135
4.579876 0.26273955
4.5803561 0.26374775
4.5808362 0.26475595
4.5813163 0.26576415
4.5817964 0.26677235
4.5822765 0.26778056
4.5827566 0.26878876
4.5832366 0.26979696
4.5837167 0.27080516
4.5841968 0.27181336
4.5846769 0.27282156
4.585157 0.27385781
4.5856371 0.27527483
4.5861172 0.27711307
4.5865973 0.27928789
4.5870774 0.28171465
4.5875575 0.2843087
4.5880376 0.28698541
4.5885177 0.28966013
4.5889978 0.29224821
4.5894779 0.29466502
4.589958 0.2968259
4.5904381 0.29877601
4.5909182 0.300673
4.5913983 0.3025342
4.5918784 0.30437589
4.5923585 0.30621434
4.5928386 0.30806585
4.5933187 0.30994667
4.5937988 0.3118731
4.5942789 0.31386141
4.594759 0.31592787
4.595239 0.31807572
4.5957191 0.32023615
4.5961992 0.32239658
4.5966793 0.32455701
4.5971594 0.32671744
4.5976395 0.32887788
4.5981196 0.33103831
4.5985997 0.33319874
4.5990798 0.33535917
4.5995599 0.3375196
4.60004 0.33968004
4.6005201 0.34184047
4.6010002 0.3440009
4.6014803 0.34616133
4.6019604 0.34832176
4.6024405 0.3504822
4.6029206 0.35264263
4.6034007 0.35480306
4.6038808 0.35696349
4.6043609 0.35912392
4.604841 0.36128436
4.6053211 0.36342066
4.6058012 0.36545988
4.6062813 0.36740639
4.6067614 0.36927071
4.6072414 0.37106335
4.6077215 0.37279481
4.6082016 0.3744756
4.6086817 0.37611622
4.6091618 0.37772718
4.6096419 0.37931899
4.610122 0.38090147
4.6106021 0.38246153
4.6110822 0.38397202
4.6115623 0.38540836
4.6120424 0.38674596
4.6125225 0.38796023
4.6130026 0.38902658
4.6134827 0.38992044
4.6139628 0.39061722
4.6144429 0.39109233
4.614923 0.39132119
4.6154031 0.3913702
4.6158832 0.39139377
4.6163633 0.39139728
4.6168434 0.39138292
4.6173235 0.39135291
4.6178036 0.39130942
4.6182837 0.39125466
4.6187638 0.39119081
4.6192438 0.39112008
4.6197239 0.39104465
4.620204 0.39096804
4.6206841 0.39090085
4.6211642 0.39084076
4.6216443 0.39078262
4.6221244 0.39072128
4.6226045 0.3906516
4.6230846 0.39056843
4.6235647 0.39046661
4.6240448 0.39034101
4.6245249 0.39018647
4.625005 0.38999784
4.6254851 0.38973845
4.6259652 0.38938585
4.6264453 0.3889541
4.6269254 0.38845726
4.6274055 0.38790941
4.6278856 0.38732461
4.6283657 0.38671693
4.6288458 0.38610043
4.6293259 0.38548917
4.629806 0.38489723
4.6302861 0.3843268
4.6307662 0.38373657
4.6312462 0.38312174
4.6317263 0.38248262
4.6322064 0.3818195
4.6326865 0.38113266
4.6331666 0.38042242
4.6336467 0.37968905
4.6341268 0.37893286
4.6346069 0.37815414
4.635087 0.37735082
4.6355671 0.37642917
4.6360472 0.37533894
4.6365273 0.3740779
4.6370074 0.37264384
4.6374875 0.37103454
4.6379676 0.36924776
4.6384477 0.36728129
4.6389278 0.3651329
4.6394079 0.36280036
4.639888 0.36028146
4.6403681 0.35757756
4.6408482 0.35471267
4.6413283 0.35171907
4.6418084 0.34862904
4.6422885 0.34547485
4.6427686 0.34228875
4.6432486 0.33910304
4.6437287 0.33594996
4.6442088 0.3328618
4.6446889 0.32987082
4.645169 0.32699818
4.6456491 0.32414181
4.6461292 0.32128485
4.6466093 0.31844718
4.6470894 0.31564871
4.6475695 0.31290932
4.6480496 0.31024892
4.6485297 0.30768739
4.6490098 0.30524464
4.6494899 0.30294056
4.64997 0.30079504
4.6504501 0.29892213
4.6509302 0.29740256
4.6514103 0.29616268
4.6518904 0.29512834
4.6523705 0.29422541
4.6528506 0.29337975
4.6533307 0.29251722
4.6538108 0.29156369
4.6542909 0.29044502
4.654771 0.28908707
4.6552511 0.28746211
4.6557311 0.28577836
4.6562112 0.28406983
4.6566913 0.28233464
4.6571714 0.28057091
4.6576515 0.27877677
4.6581316 0.27695033
4.6586117 0.27508973
4.6590918 0.27319308
4.6595719 0.27125851
4.660052 0.269284
4.6605321 0.26725526
4.6610122 0.26516634
4.6614923 0.26302107
4.6619724 0.26082332
4.6624525 0.25857692
4.6629326 0.25628573
4.6634127 0.2539536
4.6638928 0.25158438
4.6643729 0.24918191
4.664853 0.24675005
4.6653331 0.2441786
4.6658132 0.24118506
4.6662933 0.2378566
4.6667734 0.23430431
4.6672535 0.23063925
4.6677335 0.22697251
4.6682136 0.22341517
4.6686937 0.2200783
4.6691738 0.21707297
4.6696539 0.21451027
4.670134 0.21248213
4.6706141 0.21071767
4.6710942 0.20907523
4.6715743 0.20752894
4.6720544 0.20605293
4.6725345 0.20462134
4.6730146 0.20320829
4.6734947 0.20178793
4.6739748 0.20033438
4.6744549 0.19882179
4.674935 0.19722427
4.6754151 0.19552148
4.6758952 0.19372716
4.6763753 0.19186812
4.6768554 0.18997118
4.6773355 0.18806318
4.6778156 0.18617095
4.6782957 0.18432132
4.6787758 0.18254111
4.6792559 0.18085716
4.6797359 0.17929629
4.680216 0.17792089
4.6806961 0.17697762
4.6811762 0.17643096
4.6816563 0.17618616
4.6821364 0.17614846
4.6826165 0.1762231
4.6830966 0.17631532
4.6835767 0.17633038
4.6840568 0.17617351
4.6845369 0.17574995
4.685017 0.17496523
4.6854971 0.17396868
4.6859772 0.17294796
4.6864573 0.17190959
4.6869374 0.17086012
4.6874175 0.16980608
4.6878976 0.16875399
4.6883777 0.16771038
4.6888578 0.1666818
4.6893379 0.16567477
4.689818 0.16469582
4.6902981 0.16374484
4.6907782 0.16280015
4.6912583 0.16185943
4.6917383 0.16092273
4.6922184 0.15999005
4.6926985 0.15906141
4.6931786 0.15813685
4.6936587 0.15721638
4.6941388 0.15630002
4.6946189 0.15538779
4.695099 0.15448009
4.6955791 0.15358925
4.6960592 0.15272371
4.6965393 0.15188676
4.6970194 0.15108172
4.6974995 0.15031189
4.6979796 0.14958058
4.6984597 0.14889108
4.6989398 0.14824671
4.6994199 0.14765077
4.6999 0.14710656
4.7003801 0.14663699
4.7008602 0.14628256
4.7013403 0.14603971
4.7018204 0.1459035
4.7023005 0.14586895
4.7027806 0.14593113
4.7032607 0.14608506
4.7037407 0.14632579
4.7042208 0.14664837
4.7047009 0.14704783
4.705181 0.14751437
4.7056611 0.14799447
4.7061412 0.14847456
4.7066213 0.14895466
4.7071014 0.14943475
4.7075815 0.14991485
4.7080616 0.15039495
4.7085417 0.15087504
4.7090218 0.15135514
4.7095019 0.15183523
4.709982 0.15231533
4.7104621 0.15279543
4.7109422 0.15327552
4.7114223 0.15375562
4.7119024 0.15423571
4.7123825 0.15471581
4.7128626 0.15519591
4.7133427 0.155676
4.7138228 0.1561561
4.7143029 0.15663619
4.714783 0.15711629
4.7152631 0.15769588
4.7157431 0.15882512
4.7162232 0.16046194
4.7167033 0.16249265
4.7171834 0.16480356
4.7176635 0.16728098
4.7181436 0.16981122
4.7186237 0.17228059
4.7191038 0.17457542
4.7195839 0.17658199
4.720064 0.1781895
4.7205441 0.17951425
4.7210242 0.18069589
4.7215043 0.18177251
4.7219844 0.18278222
4.7224645 0.18376314
4.7229446 0.18475336
4.7234247 0.185791
4.7239048 0.18691416
4.7243849 0.18816095
4.724865 0.18956949
4.7253451 0.19116731
4.7258252 0.19292839
4.7263053 0.19481814
4.7267854 0.19680266
4.7272655 0.19884803
4.7277455 0.20092036
4.7282256 0.20298573
4.7287057 0.20501024
4.7291858 0.20695997
4.7296659 0.20880103
4.730146 0.21049401
4.7306261 0.21194659
4.7311062 0.21318061
4.7315863 0.21425405
4.7320664 0.21522488
4.7325465 0.21615109
4.7330266 0.21709066
4.7335067 0.21810157
4.7339868 0.21924179
4.7344669 0.22056932
4.734947 0.22214213
4.7354271 0.22404781
4.7359072 0.22631197
4.7363873 0.22886376
4.7368674 0.23163156
4.7373475 0.23454379
4.7378276 0.23752884
4.7383077 0.24051512
4.7387878 0.24343104
4.7392679 0.246205
4.7397479 0.2487654
4.740228 0.25102152
4.7407081 0.25283903
4.7411882 0.25429217
4.7416683 0.25548669
4.7421484 0.25652836
4.7426285 0.25752292
4.7431086 0.25857613
4.7435887 0.25979376
4.7440688 0.26128155
4.7445489 0.26314526
4.745029 0.26549154
4.7455091 0.26864066
4.7459892 0.2726506
4.7464693 0.2773178
4.7469494 0.28243868
4.7474295 0.2878097
4.7479096 0.29322728
4.7483897 0.29848786
4.7488698 0.30338788
4.7493499 0.30772378
4.74983 0.31129199
4.7503101 0.3140802
4.7507902 0.31666074
4.7512703 0.31912099
4.7517504 0.32149577
4.7522304 0.32381992
4.7527105 0.32612827
4.7531906 0.32845566
4.7536707 0.33083693
4.7541508 0.33330689
4.7546309 0.3359004
4.755111 0.33865058
4.7555911 0.34153371
4.7560712 0.34451051
4.7565513 0.34755439
4.7570314 0.35063878
4.7575115 0.3537371
4.7579916 0.35682276
4.7584717 0.35986919
4.7589518 0.36284981
4.7594319 0.36573804
4.759912 0.36850731
4.7603921 0.37113136
4.7608722 0.37359993
4.7613523 0.37591467
4.7618324 0.3780774
4.7623125 0.38008992
4.7627926 0.38195405
4.7632727 0.3836716
4.7637528 0.38524437
4.7642328 0.38667418
4.7647129 0.38796284
4.765193 0.38911115
4.7656731 0.3901151
4.7661532 0.39098381
4.7666333 0.39172921
4.7671134 0.39236324
4.7675935 0.39289786
4.7680736 0.39334499
4.7685537 0.39371658
4.7690338 0.39402457
4.7695139 0.39428089
4.769994 0.39449749
4.7704741 0.39455945
4.7709542 0.39437802
4.7714343 0.39401464
4.7719144 0.39353078
4.7723945 0.39298791
4.7728746 0.3924475
4.7733547 0.39197103
4.7738348 0.39161996
4.7743149 0.39145576
4.774795 0.3915399
4.7752751 0.3919747
4.7757552 0.39293337
4.7762352 0.39432684
4.7767153 0.39603793
4.7771954 0.39794944
4.7776755 0.39994421
4.7781556 0.40190503
4.7786357 0.40371471
4.7791158 0.40525609
4.7795959 0.40641195
4.780076 0.40707216
4.7805561 0.40749842
4.7810362 0.40786641
4.7815163 0.40816582
4.7819964 0.40838637
4.7824765 0.40851777
4.7829566 0.40854972
4.7834367 0.40847194
4.7839168 0.40827414
4.7843969 0.40794603
4.784877 0.40747732
4.7853571 0.40688418
4.7858372 0.4062334
4.7863173 0.40553932
4.7867974 0.40481336
4.7872775 0.40406696
4.7877576 0.40331152
4.7882376 0.40255849
4.7887177 0.40181929
4.7891978 0.40110534
4.7896779 0.40042808
4.790158 0.39980307
4.7906381 0.39928545
4.7911182 0.3988673
4.7915983 0.39852051
4.7920784 0.39821693
4.7925585 0.39792844
4.7930386 0.3976269
4.7935187 0.39728419
4.7939988 0.39687216
4.7944789 0.39636269
4.794959 0.39572764
4.7954391 0.39483082
4.7959192 0.39353841
4.7963993 0.39189273
4.7968794 0.38993715
4.7973595 0.38771503
4.7978396 0.38526973
4.7983197 0.38264461
4.7987998 0.37988304
4.7992799 0.37702837
4.79976 0.37412397
4.80024 0.371158
4.8007201 0.36785864
4.8012002 0.36425477
4.8016803 0.36043226
4.8021604 0.35647698
4.8026405 0.35247478
4.8031206 0.34851153
4.8036007 0.34467308
4.8040808 0.3410453
4.8045609 0.33771405
4.805041 0.33476548
4.8055211 0.332293
4.8060012 0.33025117
4.8064813 0.32853552
4.8069614 0.32704157
4.8074415 0.32566483
4.8079216 0.32430082
4.8084017 0.32284507
4.8088818 0.32119309
4.8093619 0.3192404
4.809842 0.31688252
4.8103221 0.31404354
4.8108022 0.31080506
4.8112823 0.307269
4.8117624 0.30353408
4.8122424 0.29969901
4.8127225 0.2958625
4.8132026 0.29212328
4.8136827 0.28858006
4.8141628 0.28533155
4.8146429 0.28247647
4.815123 0.28009481
4.8156031 0.27786572
4.8160832 0.27564077
4.8165633 0.27342016
4.8170434 0.27120406
4.8175235 0.26899264
4.8180036 0.26678609
4.8184837 0.26458459
4.8189638 0.26238831
4.8194439 0.26019744
4.819924 0.25801215
4.8204041 0.25583204
4.8208842 0.25365558
4.8213643 0.25148174
4.8218444 0.24930952
4.8223245 0.24713791
4.8228046 0.24496588
4.8232847 0.24279244
4.8237648 0.24061657
4.8242448 0.23843727
4.8247249 0.23625351
4.825205 0.234055
4.8256851 0.23177212
4.8261652 0.22940727
4.8266453 0.22698073
4.8271254 0.2245128
4.8276055 0.22202376
4.8280856 0.2195339
4.8285657 0.2170635
4.8290458 0.21463285
4.8295259 0.21226224
4.830006 0.20997195
4.8304861 0.20777822
4.8309662 0.20567712
4.8314463 0.20365882
4.8319264 0.20171345
4.8324065 0.19983117
4.8328866 0.19800211
4.8333667 0.19621643
4.8338468 0.19446427
4.8343269 0.19273578
4.834807 0.19102111
4.8352871 0.18930685
4.8357672 0.18758386
4.8362472 0.18587582
4.8367273 0.18420899
4.8372074 0.1826096
4.8376875 0.18110393
4.8381676 0.17971822
4.8386477 0.17847872
4.8391278 0.1774117
4.8396079 0.17654341
4.840088 0.17589672
4.8405681 0.17536033
4.8410482 0.17486548
4.8415283 0.17440675
4.8420084 0.17397871
4.8424885 0.17357591
4.8429686 0.17319292
4.8434487 0.1728243
4.8439288 0.17246462
4.8444089 0.17210844
4.844889 0.17175033
4.8453691 0.17139885
4.8458492 0.17107878
4.8463293 0.17078235
4.8468094 0.17050049
4.8472895 0.17022413
4.8477696 0.16994419
4.8482496 0.16965162
4.8487297 0.16933734
4.8492098 0.16899227
4.8496899 0.16860736
4.85017 0.1681596
4.8506501 0.167495
4.8511302 0.16660923
4.8516103 0.16554809
4.8520904 0.16435735
4.8525705 0.1630828
4.8530506 0.16177021
4.8535307 0.16046538
4.8540108 0.15921407
4.8544909 0.15806208
4.854971 0.15705518
4.8554511 0.15612544
4.8559312 0.155169
4.8564113 0.15422125
4.8568914 0.15331806
4.8573715 0.15249528
4.8578516 0.15178879
4.8583317 0.15123445
4.8588118 0.15086812
4.8592919 0.15072566
4.859772 0.15084294
4.8602521 0.15123716
4.8607321 0.15181692
4.8612122 0.15253876
4.8616923 0.15337196
4.8621724 0.15428583
4.8626525 0.15524966
4.8631326 0.15623276
4.8636127 0.15720443
4.8640928 0.15813395
4.8645729 0.15899064
4.865053 0.15974456
4.8655331 0.16044545
4.8660132 0.16113578
4.8664933 0.16181208
4.8669734 0.16247087
4.8674535 0.1631087
4.8679336 0.16372208
4.8684137 0.16430756
4.8688938 0.16486165
4.8693739 0.16538091
4.869854 0.16586184
4.8703341 0.16619276
4.8708142 0.16609993
4.8712943 0.16565761
4.8717744 0.16496227
4.8722545 0.16411039
4.8727345 0.16319844
4.8732146 0.1623229
4.8736947 0.16158024
4.8741748 0.16106694
4.8746549 0.16087948
4.875135 0.16109803
4.8756151 0.16150371
4.8760952 0.16199935
4.8765753 0.16258597
4.8770554 0.16326459
4.8775355 0.16403624
4.8780156 0.16490193
4.8784957 0.16586269
4.8789758 0.16691954
4.8794559 0.1680735
4.879936 0.16932559
4.8804161 0.17065268
4.8808962 0.17201414
4.8813763 0.17340687
4.8818564 0.17482832
4.8823365 0.17627595
4.8828166 0.17774723
4.8832967 0.1792396
4.8837768 0.18075052
4.8842569 0.18227746
4.8847369 0.18381786
4.885217 0.18539431
4.8856971 0.18716755
4.8861772 0.18911638
4.8866573 0.19117975
4.8871374 0.19329664
4.8876175 0.195406
4.8880976 0.1974468
4.8885777 0.199358
4.8890578 0.20107857
4.8895379 0.20254747
4.890018 0.20370362
4.8904981 0.20447667
4.8909782 0.20488817
4.8914583 0.20500826
4.8919384 0.20490711
4.8924185 0.20465489
4.8928986 0.20432177
4.8933787 0.2039779
4.8938588 0.20369344
4.8943389 0.20353857
4.894819 0.20358345
4.8952991 0.20382471
4.8957792 0.20403662
4.8962593 0.20422374
4.8967393 0.20441665
4.8972194 0.2046459
4.8976995 0.20494208
4.8981796 0.20533573
4.8986597 0.20585744
4.8991398 0.20653777
4.8996199 0.20740729
4.9001 0.20849375
4.9005801 0.20973112
4.9010602 0.21107046
4.9015403 0.21249882
4.9020204 0.21400327
4.9025005 0.21557086
4.9029806 0.21718865
4.9034607 0.2188437
4.9039408 0.22052307
4.9044209 0.22221381
4.904901 0.22390299
4.9053811 0.22558875
4.9058612 0.22728887
4.9063413 0.22900465
4.9068214 0.23073679
4.9073015 0.23248596
4.9077816 0.23425284
4.9082617 0.2360381
4.9087417 0.23784243
4.9092218 0.2396665
4.9097019 0.24151098
4.910182 0.24340555
4.9106621 0.24561731
4.9111422 0.24813546
4.9116223 0.25086537
4.9121024 0.25371239
4.9125825 0.2565819
4.9130626 0.25937923
4.9135427 0.26200976
4.9140228 0.26437885
4.9145029 0.26639184
4.914983 0.26795411
4.9154631 0.26920441
4.9159432 0.27038628
4.9164233 0.27151449
4.9169034 0.27260354
4.9173835 0.27366789
4.9178636 0.27472203
4.9183437 0.27578044
4.9188238 0.2768576
4.9193039 0.27796799
4.919784 0.27912609
4.9202641 0.2803356
4.9207441 0.28155184
4.9212242 0.28276809
4.9217043 0.28398433
4.9221844 0.28520057
4.9226645 0.28641682
4.9231446 0.28763306
4.9236247 0.2888493
4.9241048 0.29006555
4.9245849 0.29128179
4.925065 0.29249803
4.9255451 0.29371428
4.9260252 0.29493052
4.9265053 0.29614676
4.9269854 0.29736301
4.9274655 0.29857925
4.9279456 0.29979549
4.9284257 0.30101174
4.9289058 0.30222798
4.9293859 0.30344422
4.929866 0.30466047
4.9303461 0.3058205
4.9308262 0.30678901
4.9313063 0.30759031
4.9317864 0.3082576
4.9322665 0.30882406
4.9327465 0.30932288
4.9332266 0.30978726
4.9337067 0.31025038
4.9341868 0.31074544
4.9346669 0.31130561
4.935147 0.31195874
4.9356271 0.31264663
4.9361072 0.31334244
4.9365873 0.31404393
4.9370674 0.31474889
4.9375475 0.3154551
4.9380276 0.31616034
4.9385077 0.31686238
4.9389878 0.317559
4.9394679 0.31824799
4.939948 0.31892711
4.9404281 0.31956684
4.9409082 0.32013111
4.9413883 0.32062926
4.9418684 0.32107103
4.9423485 0.32146619
4.9428286 0.32182451
4.9433087 0.32215574
4.9437888 0.32246965
4.9442689 0.32277599
4.9447489 0.32308452
4.945229 0.32340156
4.9457091 0.32370263
4.9461892 0.32396302
4.9466693 0.3241607
4.9471494 0.32427368
4.9476295 0.32427992
4.9481096 0.32415742
4.9485897 0.32388416
4.9490698 0.32343811
4.9495499 0.32279728
4.95003 0.32193953
4.9505101 0.32082938
4.9509902 0.31948424
4.9514703 0.31795304
4.9519504 0.31628473
4.9524305 0.31452822
4.9529106 0.31273246
4.9533907 0.31094638
4.9538708 0.30921891
4.9543509 0.30759899
4.954831 0.30613554
4.9553111 0.30482665
4.9557912 0.30352682
4.9562713 0.30223111
4.9567514 0.30094877
4.9572314 0.29968905
4.9577115 0.29846121
4.9581916 0.29727449
4.9586717 0.29613815
4.9591518 0.29506143
4.9596319 0.29405359
4.960112 0.29312576
4.9605921 0.29232453
4.9610722 0.29164519
4.9615523 0.29105899
4.9620324 0.29053718
4.9625125 0.29005098
4.9629926 0.28957165
4.9634727 0.28907043
4.9639528 0.28851856
4.9644329 0.28788728
4.964913 0.28714784
4.9653931 0.28631398
4.9658732 0.28545254
4.9663533 0.28456096
4.9668334 0.28363472
4.9673135 0.28266932
4.9677936 0.28166023
4.9682737 0.28060294
4.9687538 0.27949295
4.9692338 0.27832574
4.9697139 0.27709679
4.970194 0.2758013
4.9706741 0.27443637
4.9711542 0.27300899
4.9716343 0.27152757
4.9721144 0.27000051
4.9725945 0.26843622
4.9730746 0.26684308
4.9735547 0.26522951
4.9740348 0.26360391
4.9745149 0.26197467
4.974995 0.2603502
4.9754751 0.25863257
4.9759552 0.25674521
4.9764353 0.25473565
4.9769154 0.25265148
4.9773955 0.25054023
4.9778756 0.24844949
4.9783557 0.24642682
4.9788358 0.24451976
4.9793159 0.2427759
4.979796 0.24124278
4.9802761 0.24000364
4.9807562 0.23920951
4.9812362 0.23879343
4.9817163 0.23866478
4.9821964 0.23873296
4.9826765 0.23890736
4.9831566 0.23909737
4.9836367 0.23921239
4.9841168 0.2391618
4.9845969 0.238855
4.985077 0.23820683
4.9855571 0.23741483
4.9860372 0.2366149
4.9865173 0.23580416
4.9869974 0.23497974
4.9874775 0.23413875
4.9879576 0.2332783
4.9884377 0.23239553
4.9889178 0.23148754
4.9893979 0.23055146
4.989878 0.22958441
4.9903581 0.22858762
4.9908382 0.22757022
4.9913183 0.22653329
4.9917984 0.22547746
4.9922785 0.22440336
4.9927586 0.22331164
4.9932386 0.22220291
4.9937187 0.22107783
4.9941988 0.21993702
4.9946789 0.21878112
4.995159 0.21759867
4.9956391 0.2162451
4.9961192 0.21471479
4.9965993 0.21305481
4.9970794 0.21131226
4.9975595 0.20953425
4.9980396 0.20776784
4.9985197 0.20606015
4.9989998 0.20445826
4.9994799 0.20300926
4.99996 0.20176025
5.0004401 0.20071542
5.0009202 0.19982461
5.0014003 0.1990719
5.0018804 0.19844165
5.0023605 0.19791821
5.0028406 0.19748594
5.0033207 0.1971292
5.0038008 0.19683234
5.0042809 0.19657973
5.004761 0.19635573
5.005241 0.19617348
5.0057211 0.19617521
5.0062012 0.19633907
5.0066813 0.19661339
5.0071614 0.19694651
5.0076415 0.19728677
5.0081216 0.19758252
5.0086017 0.19778208
5.0090818 0.19783381
5.0095619 0.19768603
5.010042 0.19728739
5.0105221 0.19665011
5.0110022 0.19583385
5.0114823 0.19487784
5.0119624 0.19382135
5.0124425 0.19270364
5.0129226 0.19156395
5.0134027 0.19044154
5.0138828 0.18937567
5.0143629 0.18840558
5.014843 0.18757054
5.0153231 0.18687175
5.0158032 0.18621015
5.0162833 0.18557967
5.0167634 0.18498257
5.0172434 0.18442112
5.0177235 0.18389756
5.0182036 0.18341416
5.0186837 0.18297317
5.0191638 0.18257686
5.0196439 0.18222748
5.020124 0.1819346
5.0206041 0.18183813
5.0210842 0.18195241
5.0215643 0.18222667
5.0220444 0.1826101
5.0225245 0.1830519
5.0230046 0.18350129
5.0234847 0.18390746
5.0239648 0.18421962
5.0244449 0.18438697
5.024925 0.18435871
5.0254051 0.18403775
5.0258852 0.18336956
5.0263653 0.18243979
5.0268454 0.18133623
5.0273255 0.18014664
5.0278056 0.17895883
5.0282857 0.17786057
5.0287658 0.17693965
5.0292458 0.17628385
5.0297259 0.17598095
5.030206 0.17607988
5.0306861 0.17631881
5.0311662 0.17661889
5.0316463 0.17696441
5.0321264 0.17733967
5.0326065 0.17772896
5.0330866 0.17811657
5.0335667 0.17848679
5.0340468 0.17882392
5.0345269 0.17911224
5.035007 0.17933607
5.0354871 0.17952338
5.0359672 0.1797093
5.0364473 0.17989223
5.0369274 0.1800706
5.0374075 0.18024285
5.0378876 0.1804074
5.0383677 0.18056266
5.0388478 0.18070708
5.0393279 0.18083908
5.039808 0.18095707
5.0402881 0.18104257
5.0407682 0.1810351
5.0412482 0.18094992
5.0417283 0.18081047
5.0422084 0.18064021
5.0426885 0.1804626
5.0431686 0.18030107
5.0436487 0.18017908
5.0441288 0.18012007
5.0446089 0.18014751
5.045089 0.18028466
5.0455691 0.18053794
5.0460492 0.18088804
5.0465293 0.18131414
5.0470094 0.18179542
5.0474895 0.18231106
5.0479696 0.18284024
5.0484497 0.18336215
5.0489298 0.18385596
5.0494099 0.18430086
5.04989 0.18467602
5.0503701 0.18498543
5.0508502 0.18527465
5.0513303 0.1855439
5.0518104 0.18579138
5.0522905 0.18601526
5.0527706 0.18621373
5.0532507 0.186385
5.0537307 0.18652724
5.0542108 0.18663865
5.0546909 0.18671741
5.055171 0.18675866
5.0556511 0.18672742
5.0561312 0.18661821
5.0566113 0.18643598
5.0570914 0.18618571
5.0575715 0.18587237
5.0580516 0.18550091
5.0585317 0.18507632
5.0590118 0.18460356
5.0594919 0.1840876
5.059972 0.1835334
5.0604521 0.18288906
5.0609322 0.18210589
5.0614123 0.18121657
5.0618924 0.18025401
5.0623725 0.17925112
5.0628526 0.17824081
5.0633327 0.17725598
5.0638128 0.17632955
5.0642929 0.17549442
5.064773 0.1747835
5.0652531 0.17421207
5.0657331 0.17370488
5.0662132 0.17324825
5.0666933 0.17284144
5.0671734 0.17248371
5.0676535 0.17217433
5.0681336 0.17191255
5.0686137 0.17169763
5.0690938 0.17152884
5.0695739 0.17140544
5.070054 0.17132663
5.0705341 0.17128723
5.0710142 0.17128562
5.0714943 0.17132383
5.0719744 0.17140387
5.0724545 0.17152778
5.0729346 0.17169758
5.0734147 0.1719153
5.0738948 0.17218296
5.0743749 0.17250259
5.074855 0.17287621
5.0753351 0.17332189
5.0758152 0.17387648
5.0762953 0.17452046
5.0767754 0.17523091
5.0772555 0.17598491
5.0777355 0.17675956
5.0782156 0.17753193
5.0786957 0.17827913
5.0791758 0.17897823
5.0796559 0.17960631
5.080136 0.18013808
5.0806161 0.1805243
5.0810962 0.18077893
5.0815763 0.18093615
5.0820564 0.18103015
5.0825365 0.18109511
5.0830166 0.18116523
5.0834967 0.18127468
5.0839768 0.18145765
5.0844569 0.18174832
5.084937 0.18218089
5.0854171 0.18285195
5.0858972 0.18383409
5.0863773 0.18505476
5.0868574 0.18643964
5.0873375 0.18791445
5.0878176 0.18940487
5.0882977 0.19083661
5.0887778 0.19213536
5.0892579 0.19322681
5.0897379 0.19403668
5.090218 0.19453019
5.0906981 0.19494524
5.0911782 0.19533351
5.0916583 0.19569313
5.0921384 0.19602227
5.0926185 0.19631907
5.0930986 0.19658169
5.0935787 0.19680829
5.0940588 0.19699701
5.0945389 0.19714601
5.095019 0.19725348
5.0954991 0.19734209
5.0959792 0.1974313
5.0964593 0.19751961
5.0969394 0.19760554
5.0974195 0.1976876
5.0978996 0.19776432
5.0983797 0.1978342
5.0988598 0.19789577
5.0993399 0.19794754
5.09982 0.19798803
5.1003001 0.19801754
5.1007802 0.1980418
5.1012603 0.19806108
5.1017403 0.19807501
5.1022204 0.19808322
5.1027005 0.19808536
5.1031806 0.19808106
5.1036607 0.19806996
5.1041408 0.1980517
5.1046209 0.19802591
5.105101 0.19799097
5.1055811 0.19791167
5.1060612 0.1977819
5.1065413 0.19761481
5.1070214 0.19742354
5.1075015 0.19722124
5.1079816 0.19702105
5.1084617 0.19683613
5.1089418 0.19667961
5.1094219 0.19656465
5.109902 0.19650439
5.1103821 0.19649726
5.1108622 0.19651671
5.1113423 0.19655848
5.1118224 0.19661916
5.1123025 0.19669532
5.1127826 0.19678355
5.1132627 0.19688045
5.1137427 0.19698259
5.1142228 0.19708655
5.1147029 0.19718894
5.115183 0.19728709
5.1156631 0.19738746
5.1161432 0.19749484
5.1166233 0.19761244
5.1171034 0.19774344
5.1175835 0.19789105
5.1180636 0.19805847
5.1185437 0.19824888
5.1190238 0.1984655
5.1195039 0.19871151
5.119984 0.19899011
5.1204641 0.19939822
5.1209442 0.20001455
5.1214243 0.20079399
5.1219044 0.20169133
5.1223845 0.20266134
5.1228646 0.20365878
5.1233447 0.20463843
5.1238248 0.20555506
5.1243049 0.20636346
5.124785 0.20701838
5.1252651 0.207505
5.1257451 0.20794763
5.1262252 0.20837036
5.1267053 0.20877901
5.1271854 0.2091794
5.1276655 0.20957733
5.1281456 0.20997861
5.1286257 0.21038906
5.1291058 0.21081447
5.1295859 0.21126067
5.130066 0.21173333
5.1305461 0.21222738
5.1310262 0.21273511
5.1315063 0.21325302
5.1319864 0.21377757
5.1324665 0.21430524
5.1329466 0.21483252
5.1334267 0.21535586
5.1339068 0.21587177
5.1343869 0.2163767
5.134867 0.21686714
5.1353471 0.21732815
5.1358272 0.21773291
5.1363073 0.21809086
5.1367874 0.21841331
5.1372675 0.21871156
5.1377475 0.2189969
5.1382276 0.21928065
5.1387077 0.2195741
5.1391878 0.21988855
5.1396679 0.22023532
5.140148 0.22063376
5.1406281 0.22119889
5.1411082 0.22192661
5.1415883 0.22276737
5.1420684 0.22367164
5.1425485 0.22458987
5.1430286 0.22547252
5.1435087 0.22627004
5.1439888 0.22693289
5.1444689 0.22741154
5.144949 0.22765643
5.1454291 0.22770844
5.1459092 0.22768983
5.1463893 0.22761432
5.1468694 0.22749446
5.1473495 0.22734281
5.1478296 0.22717193
5.1483097 0.22699438
5.1487898 0.2268227
5.1492699 0.22666946
5.1497499 0.22654722
5.15023 0.22646384
5.1507101 0.22639714
5.1511902 0.22634323
5.1516703 0.22630322
5.1521504 0.22627824
5.1526305 0.22626939
5.1531106 0.22627781
5.1535907 0.22630459
5.1540708 0.22635088
5.1545509 0.22641777
5.155031 0.22650842
5.1555111 0.22712907
5.1559912 0.22854082
5.1564713 0.23055462
5.1569514 0.23298142
5.1574315 0.23563216
5.1579116 0.2383178
5.1583917 0.24084928
5.1588718 0.24303754
5.1593519 0.24469355
5.159832 0.24562825
5.1603121 0.24585215
5.1607922 0.24595067
5.1612723 0.24598096
5.1617524 0.24594624
5.1622324 0.2458497
5.1627125 0.24569457
5.1631926 0.24548404
5.1636727 0.24522132
5.1641528 0.24490964
5.1646329 0.24455218
5.165113 0.24415137
5.1655931 0.24369384
5.1660732 0.24318498
5.1665533 0.24263974
5.1670334 0.24207306
5.1675135 0.2414999
5.1679936 0.24093519
5.1684737 0.2403939
5.1689538 0.23989097
5.1694339 0.23944135
5.169914 0.23905997
5.1703941 0.23874531
5.1708742 0.23848252
5.1713543 0.23828913
5.1718344 0.23818351
5.1723145 0.23818399
5.1727946 0.23830893
5.1732747 0.23857667
5.1737548 0.23900556
5.1742348 0.23961395
5.1747149 0.24042018
5.175195 0.24142889
5.1756751 0.24252675
5.1761552 0.24367881
5.1766353 0.24487792
5.1771154 0.24611693
5.1775955 0.24738871
5.1780756 0.24868611
5.1785557 0.25000197
5.1790358 0.25132917
5.1795159 0.25266054
5.179996 0.25398896
5.1804761 0.2553389
5.1809562 0.25673343
5.1814363 0.25816169
5.1819164 0.2596128
5.1823965 0.26107588
5.1828766 0.26254006
5.1833567 0.26399447
5.1838368 0.26542823
5.1843169 0.26683047
5.184797 0.2681903
5.1852771 0.26946683
5.1857572 0.27052154
5.1862372 0.27134274
5.1867173 0.27193534
5.1871974 0.27230426
5.1876775 0.27245441
5.1881576 0.2723907
5.1886377 0.27211806
5.1891178 0.27164139
5.1895979 0.2709656
5.190078 0.27009307
5.1905581 0.26892024
5.1910382 0.26743956
5.1915183 0.26571833
5.1919984 0.26382389
5.1924785 0.26182352
5.1929586 0.25978456
5.1934387 0.2577743
5.1939188 0.25586005
5.1943989 0.25410914
5.194879 0.25258886
5.1953591 0.25128222
5.1958392 0.25002545
5.1963193 0.24883068
5.1967994 0.24771911
5.1972795 0.24671193
5.1977596 0.24583035
5.1982396 0.24509557
5.1987197 0.2445288
5.1991998 0.24415123
5.1996799 0.24398408
5.20016 0.24405431
5.2006401 0.24444432
5.2011202 0.24515448
5.2016003 0.2461585
5.2020804 0.24743011
5.2025605 0.24894301
5.2030406 0.25067093
5.2035207 0.25258758
5.2040008 0.25466667
5.2044809 0.25688193
5.204961 0.25920706
5.2054411 0.26172497
5.2059212 0.26452975
5.2064013 0.26754991
5.2068814 0.27071305
5.2073615 0.27394678
5.2078416 0.27717871
5.2083217 0.28033643
5.2088018 0.28334756
5.2092819 0.28613969
5.209762 0.28864044
5.210242 0.29081308
5.2107221 0.29282525
5.2112022 0.29471414
5.2116823 0.29648569
5.2121624 0.29814578
5.2126425 0.29970034
5.2131226 0.30115528
5.2136027 0.3025165
5.2140828 0.30378992
5.2145629 0.30498144
5.215043 0.30609577
5.2155231 0.30697604
5.2160032 0.30756182
5.2164833 0.30792791
5.2169634 0.30814911
5.2174435 0.30830021
5.2179236 0.30845602
5.2184037 0.30869133
5.2188838 0.30908094
5.2193639 0.30969964
5.219844 0.31062224
5.2203241 0.31195037
5.2208042 0.3137583
5.2212843 0.31594795
5.2217644 0.31841182
5.2222444 0.32104238
5.2227245 0.32373211
5.2232046 0.32637351
5.2236847 0.32885906
5.2241648 0.33108125
5.2246449 0.33293255
5.225125 0.3343169
5.2256051 0.33540003
5.2260852 0.33630246
5.2265653 0.337066
5.2270454 0.33773248
5.2275255 0.33834372
5.2280056 0.33894155
5.2284857 0.3395678
5.2289658 0.34026428
5.2294459 0.34107283
5.229926 0.34203526
5.2304061 0.34305558
5.2308862 0.34395755
5.2313663 0.34482201
5.2318464 0.34573453
5.2323265 0.3467807
5.2328066 0.3480461
5.2332867 0.34961631
5.2337668 0.35157691
5.2342468 0.35401348
5.2347269 0.35701161
5.235207 0.36060884
5.2356871 0.36446599
5.2361672 0.36847471
5.2366473 0.37260387
5.2371274 0.37682238
5.2376075 0.38109911
5.2380876 0.38540297
5.2385677 0.38970283
5.2390478 0.3939676
5.2395279 0.39816615
5.240008 0.4022674
5.2404881 0.40630831
5.2409682 0.41034074
5.2414483 0.41436199
5.2419284 0.41836934
5.2424085 0.42236009
5.2428886 0.42633155
5.2433687 0.43028098
5.2438488 0.43420571
5.2443289 0.438103
5.244809 0.44197017
5.2452891 0.44561973
5.2457692 0.44838887
5.2462492 0.45040776
5.2467293 0.45189309
5.2472094 0.4530615
5.2476895 0.45412969
5.2481696 0.45531431
5.2486497 0.45683204
5.2491298 0.45889954
5.2496099 0.46173349
5.25009 0.46553383
5.2505701 0.4698363
5.2510502 0.47431543
5.2515303 0.47893165
5.2520104 0.48364538
5.2524905 0.48841704
5.2529706 0.49320706
5.2534507 0.49797584
5.2539308 0.50268383
5.2544109 0.50729143
5.254891 0.51175907
5.2553711 0.51608368
5.2558512 0.520337
5.2563313 0.52453706
5.2568114 0.52869917
5.2572915 0.53283867
5.2577716 0.53697087
5.2582517 0.54111111
5.2587317 0.54527471
5.2592118 0.549477
5.2596919 0.55373331
5.260172 0.55809948
5.2606521 0.56300321
5.2611322 0.56844341
5.2616123 0.57427825
5.2620924 0.58036594
5.2625725 0.58656467
5.2630526 0.59273261
5.2635327 0.59872797
5.2640128 0.60440892
5.2644929 0.60963367
5.264973 0.6142604
5.2654531 0.61820522
5.2659332 0.62152811
5.2664133 0.62429358
5.2668934 0.62656603
5.2673735 0.62840989
5.2678536 0.62988955
5.2683337 0.63106943
5.2688138 0.63201394
5.2692939 0.63278749
5.269774 0.63345448
5.2702541 0.63392244
5.2707341 0.63349578
5.2712142 0.63231116
5.2716943 0.63063697
5.2721744 0.62874162
5.2726545 0.62689351
5.2731346 0.62536105
5.2736147 0.62441263
5.2740948 0.62431665
5.2745749 0.62534152
5.275055 0.62774524
5.2755351 0.63078568
5.2760152 0.63386928
5.2764953 0.63698752
5.2769754 0.64013189
5.2774555 0.64329386
5.2779356 0.6464649
5.2784157 0.64963651
5.2788958 0.65280016
5.2793759 0.65594733
5.279856 0.6590695
5.2803361 0.66218454
5.2808162 0.6653528
5.2812963 0.66855503
5.2817764 0.67176686
5.2822565 0.67496395
5.2827365 0.67812195
5.2832166 0.68121652
5.2836967 0.68422331
5.2841768 0.68711797
5.2846569 0.68987615
5.285137 0.69240109
5.2856171 0.69350824
5.2860972 0.69302286
5.2865773 0.69125238
5.2870574 0.68850421
5.2875375 0.68508579
5.2880176 0.68130454
5.2884977 0.67746787
5.2889778 0.67388322
5.2894579 0.67085801
5.289938 0.66869966
5.2904181 0.66721389
5.2908982 0.66572337
5.2913783 0.66422642
5.2918584 0.66273155
5.2923385 0.66124728
5.2928186 0.65978215
5.2932987 0.65834467
5.2937788 0.65694336
5.2942589 0.65558675
5.2947389 0.65428335
5.295219 0.65303784
5.2956991 0.65182608
5.2961792 0.65063799
5.2966593 0.64946828
5.2971394 0.64831164
5.2976195 0.64716278
5.2980996 0.64601642
5.2985797 0.64486725
5.2990598 0.64370999
5.2995399 0.64253934
5.30002 0.64134997
5.3005001 0.64012082
5.3009802 0.63883813
5.3014603 0.63750375
5.3019404 0.63611956
5.3024205 0.63468741
5.3029006 0.63320917
5.3033807 0.63168671
5.3038608 0.63012188
5.3043409 0.62851655
5.304821 0.62687258
5.3053011 0.62494595
5.3057812 0.62193832
5.3062613 0.61802482
5.3067413 0.61347373
5.3072214 0.60855331
5.3077015 0.60353183
5.3081816 0.59867755
5.3086617 0.59425874
5.3091418 0.59054367
5.3096219 0.5878006
5.310102 0.58626493
5.3105821 0.58516689
5.3110622 0.58408028
5.3115423 0.58300239
5.3120224 0.5819305
5.3125025 0.58086187
5.3129826 0.57979379
5.3134627 0.57872353
5.3139428 0.57764836
5.3144229 0.57656556
5.314903 0.57547241
5.3153831 0.57435693
5.3158632 0.57320587
5.3163433 0.57203194
5.3168234 0.57084854
5.3173035 0.56966908
5.3177836 0.56850696
5.3182637 0.56737558
5.3187437 0.56628836
5.3192238 0.5652587
5.3197039 0.5643
5.320184 0.56342006
5.3206641 0.56257097
5.3211442 0.5617366
5.3216243 0.56091432
5.3221044 0.56010149
5.3225845 0.55929547
5.3230646 0.55849365
5.3235447 0.55769337
5.3240248 0.556892
5.3245049 0.55608692
5.324985 0.55527549
5.3254651 0.55445991
5.3259452 0.55364481
5.3264253 0.55283035
5.3269054 0.55201666
5.3273855 0.55120389
5.3278656 0.55039217
5.3283457 0.54958167
5.3288258 0.54877251
5.3293059 0.54796483
5.329786 0.5471588
5.3302661 0.54650979
5.3307461 0.54672505
5.3312262 0.5477892
5.3317063 0.54958242
5.3321864 0.55198487
5.3326665 0.55487674
5.3331466 0.5581382
5.3336267 0.5616494
5.3341068 0.56529054
5.3345869 0.56894178
5.335067 0.5724931
5.3355471 0.57643971
5.3360272 0.58099462
5.3365073 0.58599211
5.3369874 0.59126648
5.3374675 0.59665201
5.3379476 0.60198301
5.3384277 0.60709376
5.3389078 0.61181856
5.3393879 0.61599169
5.339868 0.61944746
5.3403481 0.62205225
5.3408282 0.62388817
5.3413083 0.62511742
5.3417884 0.6259017
5.3422685 0.6264027
5.3427485 0.62678213
5.3432286 0.62720169
5.3437087 0.62782309
5.3441888 0.62880802
5.3446689 0.63031818
5.345149 0.63248527
5.3456291 0.63497654
5.3461092 0.63764593
5.3465893 0.64048178
5.3470694 0.64347241
5.3475495 0.64660615
5.3480296 0.64987132
5.3485097 0.65325625
5.3489898 0.65674927
5.3494699 0.6603387
5.34995 0.66401287
5.3504301 0.66831565
5.3509102 0.67385079
5.3513903 0.68027085
5.3518704 0.68722026
5.3523505 0.69434343
5.3528306 0.70128479
5.3533107 0.70768875
5.3537908 0.71319974
5.3542709 0.71746219
5.354751 0.72012051
5.355231 0.72103609
5.3557111 0.72140021
5.3561912 0.72148094
5.3566713 0.7213117
5.3571514 0.72092589
5.3576315 0.72035695
5.3581116 0.71963827
5.3585917 0.71880328
5.3590718 0.7178854
5.3595519 0.71691804
5.360032 0.71593454
5.3605121 0.71494511
5.3609922 0.71394398
5.3614723 0.71293465
5.3619524 0.7119206
5.3624325 0.71090533
5.3629126 0.70989232
5.3633927 0.70888507
5.3638728 0.70788706
5.3643529 0.70690177
5.364833 0.70593271
5.3653131 0.70496155
5.3657932 0.70393086
5.3662733 0.70286732
5.3667534 0.70180441
5.3672334 0.70077562
5.3677135 0.69981442
5.3681936 0.69895431
5.3686737 0.69822876
5.3691538 0.69767126
5.3696339 0.69731529
5.370114 0.69719671
5.3705941 0.69738586
5.3710742 0.6978679
5.3715543 0.69859571
5.3720344 0.69952215
5.3725145 0.70060009
5.3729946 0.70178239
5.3734747 0.70302192
5.3739548 0.70427154
5.3744349 0.70548412
5.374915 0.70661252
5.3753951 0.70772701
5.3758752 0.70900097
5.3763553 0.71038666
5.3768354 0.71183084
5.3773155 0.71328028
5.3777956 0.71468177
5.3782757 0.71598208
5.3787558 0.71712799
5.3792358 0.71806626
5.3797159 0.71874367
5.380196 0.71910697
5.3806761 0.71913823
5.3811562 0.71888568
5.3816363 0.71840396
5.3821164 0.71774768
5.3825965 0.71697146
5.3830766 0.71612992
5.3835567 0.71527767
5.3840368 0.71446934
5.3845169 0.71375953
5.384997 0.71320288
5.3854771 0.7128821
5.3859572 0.71279156
5.3864373 0.71285145
5.3869174 0.71298199
5.3873975 0.71310337
5.3878776 0.71313579
5.3883577 0.71299945
5.3888378 0.71261455
5.3893179 0.71190129
5.389798 0.71077988
5.3902781 0.70915581
5.3907582 0.70695355
5.3912382 0.70424758
5.3917183 0.70112505
5.3921984 0.69767312
5.3926785 0.69397894
5.3931586 0.69012967
5.3936387 0.68621246
5.3941188 0.68231447
5.3945989 0.67852286
5.395079 0.67491921
5.3955591 0.67131558
5.3960392 0.66760587
5.3965193 0.66382115
5.3969994 0.65999243
5.3974795 0.65615075
5.3979596 0.65232716
5.3984397 0.64855269
5.3989198 0.64485837
5.3993999 0.64127525
5.39988 0.63783436
5.4003601 0.63467905
5.4008402 0.63208222
5.4013203 0.63002397
5.4018004 0.6284713
5.4022805 0.62739118
5.4027606 0.62675058
5.4032406 0.62651648
5.4037207 0.62665586
5.4042008 0.6271357
5.4046809 0.62792297
5.405161 0.62898557
5.4056411 0.63029728
5.4061212 0.63181309
5.4066013 0.63348313
5.4070814 0.63525753
5.4075615 0.63708641
5.4080416 0.63891991
5.4085217 0.64070815
5.4090018 0.64240127
5.4094819 0.6439494
5.409962 0.64530267
5.4104421 0.64635649
5.4109222 0.64708015
5.4114023 0.64757452
5.4118824 0.64794107
5.4123625 0.64828124
5.4128426 0.64869648
5.4133227 0.64928826
5.4138028 0.65015803
5.4142829 0.65140723
5.414763 0.65313733
5.415243 0.65541588
5.4157231 0.65808213
5.4162032 0.66104325
5.4166833 0.66423178
5.4171634 0.66758028
5.4176435 0.67102129
5.4181236 0.67448736
5.4186037 0.67791102
5.4190838 0.68122484
5.4195639 0.68436135
5.420044 0.68725432
5.4205241 0.69001979
5.4210042 0.69276943
5.4214843 0.6955042
5.4219644 0.69822503
5.4224445 0.70093288
5.4229246 0.70362868
5.4234047 0.70631338
5.4238848 0.70898791
5.4243649 0.71165323
5.424845 0.71431027
5.4253251 0.71684133
5.4258052 0.71894003
5.4262853 0.72071602
5.4267654 0.72230827
5.4272454 0.72385581
5.4277255 0.72549764
5.4282056 0.72737276
5.4286857 0.72962017
5.4291658 0.73237889
5.4296459 0.73578792
5.430126 0.73996793
5.4306061 0.74463848
5.4310862 0.7496209
5.4315663 0.75486392
5.4320464 0.76031627
5.4325265 0.76592668
5.4330066 0.77164389
5.4334867 0.77741663
5.4339668 0.78319363
5.4344469 0.78892362
5.434927 0.79455534
5.4354071 0.80020312
5.4358872 0.80608662
5.4363673 0.81212697
5.4368474 0.81823984
5.4373275 0.8243409
5.4378076 0.83034581
5.4382877 0.83617025
5.4387678 0.84172989
5.4392478 0.8469404
5.4397279 0.85171744
5.440208 0.85597736
5.4406881 0.85969634
5.4411682 0.862944
5.4416483 0.86579744
5.4421284 0.86833377
5.4426085 0.87063011
5.4430886 0.87276356
5.4435687 0.87481123
5.4440488 0.87685025
5.4445289 0.8789577
5.445009 0.88121068
5.4454891 0.8835577
5.4459692 0.88590419
5.4464493 0.88825027
5.4469294 0.89059605
5.4474095 0.89294165
5.4478896 0.89528719
5.4483697 0.89763278
5.4488498 0.89997855
5.4493299 0.9023246
5.44981 0.90467106
5.4502901 0.90701984
5.4507702 0.90937731
5.4512503 0.91174199
5.4517303 0.9141116
5.4522104 0.9164838
5.4526905 0.9188563
5.4531706 0.9212268
5.4536507 0.92359298
5.4541308 0.92595253
5.4546109 0.92830315
5.455091 0.93060467
5.4555711 0.93156703
5.4560512 0.93083463
5.4565313 0.92878554
5.4570114 0.92579781
5.4574915 0.92224949
5.4579716 0.91851865
5.4584517 0.91498334
5.4589318 0.91202163
5.4594119 0.91001156
5.459892 0.90933119
5.4603721 0.90979724
5.4608522 0.91032865
5.4613323 0.91088127
5.4618124 0.91145508
5.4622925 0.91205004
5.4627726 0.91266613
5.4632527 0.91330331
5.4637327 0.91396155
5.4642128 0.91464083
5.4646929 0.91534111
5.465173 0.91606626
5.4656531 0.91685398
5.4661332 0.91769847
5.4666133 0.91858032
5.4670934 0.91948014
5.4675735 0.92037855
5.4680536 0.92125615
5.4685337 0.92209355
5.4690138 0.92287137
5.4694939 0.9235702
5.469974 0.92417066
5.4704541 0.92449852
5.4709342 0.92438494
5.4714143 0.9238756
5.4718944 0.92301668
5.4723745 0.9218544
5.4728546 0.92043495
5.4733347 0.91880453
5.4738148 0.91700935
5.4742949 0.9150956
5.474775 0.91310948
5.4752551 0.9110833
5.4757351 0.90897458
5.4762152 0.90678202
5.4766953 0.90451376
5.4771754 0.90217793
5.4776555 0.89978266
5.4781356 0.89733608
5.4786157 0.89484634
5.4790958 0.89232156
5.4795759 0.88976987
5.480056 0.88719721
5.4805361 0.8844287
5.4810162 0.88139482
5.4814963 0.87815914
5.4819764 0.87478523
5.4824565 0.87133663
5.4829366 0.86787692
5.4834167 0.86446966
5.4838968 0.86117841
5.4843769 0.85806672
5.484857 0.85519817
5.4853371 0.85292368
5.4858172 0.85196356
5.4862973 0.85208606
5.4867774 0.85300246
5.4872575 0.85442405
5.4877375 0.85606211
5.4882176 0.85762793
5.4886977 0.85883279
5.4891778 0.85938798
5.4896579 0.85900478
5.490138 0.85741096
5.4906181 0.85473154
5.4910982 0.85121827
5.4915783 0.84706226
5.4920584 0.84245464
5.4925385 0.8375865
5.4930186 0.83264896
5.4934987 0.82783314
5.4939788 0.82333014
5.4944589 0.81933108
5.494939 0.81602707
5.4954191 0.81334139
5.4958992 0.81095051
5.4963793 0.8088946
5.4968594 0.80721908
5.4973395 0.8059694
5.4978196 0.805191
5.4982997 0.80492932
5.4987798 0.8052298
5.4992599 0.80613787
5.4997399 0.80769899
5.50022 0.81012
5.5007001 0.81442698
5.5011802 0.8204365
5.5016603 0.82771632
5.5021404 0.8358342
5.5026205 0.84435791
5.5031006 0.8528552
5.5035807 0.86089383
5.5040608 0.86804157
5.5045409 0.87386618
5.505021 0.87793717
5.5055011 0.88089525
5.5059812 0.88352352
5.5064613 0.88583605
5.5069414 0.88784696
5.5074215 0.88957034
5.5079016 0.8910203
5.5083817 0.89221094
5.5088618 0.89315635
5.5093419 0.89387065
5.509822 0.89436792
5.5103021 0.89439365
5.5107822 0.89312049
5.5112623 0.89080899
5.5117423 0.88782099
5.5122224 0.88451835
5.5127025 0.88126289
5.5131826 0.87841647
5.5136627 0.87634093
5.5141428 0.8753981
5.5146229 0.87594985
5.515103 0.87834156
5.5155831 0.88230475
5.5160632 0.887423
5.5165433 0.89343616
5.5170234 0.90008411
5.5175035 0.90710672
5.5179836 0.91424386
5.5184637 0.92123541
5.5189438 0.92782124
5.5194239 0.93374122
5.519904 0.93873521
5.5203841 0.94294341
5.5208642 0.9470709
5.5213443 0.95113927
5.5218244 0.95514682
5.5223045 0.95909183
5.5227846 0.96297261
5.5232647 0.96678745
5.5237447 0.97053465
5.5242248 0.9742125
5.5247049 0.97781931
5.525185 0.98135871
5.5256651 0.98486368
5.5261452 0.98829199
5.5266253 0.99158417
5.5271054 0.99468076
5.5275855 0.99752229
5.5280656 1.0000493
5.5285457 1.0022023
5.5290258 1.0039218
5.5295059 1.0051484
5.529986 1.0058226
5.5304661 1.0053767
5.5309462 1.0034144
5.5314263 1.0002352
5.5319064 0.99613891
5.5323865 0.99142562
5.5328666 0.98639526
5.5333467 0.98134782
5.5338268 0.97658328
5.5343069 0.97240161
5.534787 0.96910278
5.5352671 0.96677631
5.5357471 0.9646122
5.5362272 0.96255112
5.5367073 0.96066004
5.5371874 0.95900592
5.5376675 0.95765574
5.5381476 0.95667645
5.5386277 0.95613504
5.5391078 0.95609846
5.5395879 0.95663368
5.540068 0.95781657
5.5405481 0.96018356
5.5410282 0.96379775
5.5415083 0.96834925
5.5419884 0.97352816
5.5424685 0.97902459
5.5429486 0.98452866
5.5434287 0.98973046
5.5439088 0.99432011
5.5443889 0.99798771
5.544869 1.0004234
5.5453491 1.0017597
5.5458292 1.0030109
5.5463093 1.0042371
5.5467894 1.0054398
5.5472695 1.0066208
5.5477495 1.0077814
5.5482296 1.0089235
5.5487097 1.0100485
5.5491898 1.0111581
5.5496699 1.0122538
5.55015 1.013343
5.5506301 1.0144984
5.5511102 1.0157125
5.5515903 1.0169473
5.5520704 1.0181649
5.5525505 1.0193273
5.5530306 1.0203965
5.5535107 1.0213347
5.5539908 1.0221038
5.5544709 1.0226658
5.554951 1.0229829
5.5554311 1.0226125
5.5559112 1.0210701
5.5563913 1.0185575
5.5568714 1.015282
5.5573515 1.0114508
5.5578316 1.0072714
5.5583117 1.0029511
5.5587918 0.99869713
5.5592719 0.99471696
5.559752 0.99121788
5.560232 0.98827863
5.5607121 0.98524521
5.5611922 0.98208444
5.5616723 0.97890574
5.5621524 0.9758185
5.5626325 0.97293215
5.5631126 0.97035609
5.5635927 0.96819973
5.5640728 0.96657248
5.5645529 0.96558376
5.565033 0.96534359
5.5655131 0.96605231
5.5659932 0.96768184
5.5664733 0.97004911
5.5669534 0.97297106
5.5674335 0.97626462
5.5679136 0.97974673
5.5683937 0.98323432
5.5688738 0.98654433
5.5693539 0.98949368
5.569834 0.99189932
5.5703141 0.99374703
5.5707942 0.99551392
5.5712743 0.99725125
5.5717544 0.99896689
5.5722344 1.0006687
5.5727145 1.0023647
5.5731946 1.0040625
5.5736747 1.0057702
5.5741548 1.0074956
5.5746349 1.0092466
5.575115 1.011037
5.5755951 1.0130028
5.5760752 1.0151605
5.5765553 1.0174608
5.5770354 1.0198541
5.5775155 1.0222913
5.5779956 1.0247227
5.5784757 1.0270991
5.5789558 1.029371
5.5794359 1.031489
5.579916 1.0334038
5.5803961 1.0341449
5.5808762 1.0322808
5.5813563 1.0283688
5.5818364 1.0230111
5.5823165 1.0168099
5.5827966 1.0103673
5.5832767 1.0042854
5.5837568 0.99916631
5.5842368 0.99561225
5.5847169 0.99422531
5.585197 0.99534605
5.5856771 0.99706917
5.5861572 0.99888075
5.5866373 1.0007713
5.5871174 1.0027314
5.5875975 1.0047514
5.5880776 1.006822
5.5885577 1.0089336
5.5890378 1.0110767
5.5895179 1.0132418
5.589998 1.0154195
5.5904781 1.0176762
5.5909582 1.0200623
5.5914383 1.0225418
5.5919184 1.0250789
5.5923985 1.0276375
5.5928786 1.0301818
5.5933587 1.0326759
5.5938388 1.0350839
5.5943189 1.0373698
5.594799 1.0394978
5.5952791 1.0409378
5.5957592 1.0397472
5.5962392 1.0362564
5.5967193 1.0310709
5.5971994 1.0247962
5.5976795 1.0180379
5.5981596 1.0114015
5.5986397 1.0054927
5.5991198 1.000917
5.5995999 0.99827984
5.60008 0.99814855
5.6005601 0.99921307
5.6010402 1.0005279
5.6015203 1.0020284
5.6020004 1.00365
5.6024805 1.005328
5.6029606 1.0069978
5.6034407 1.0085949
5.6039208 1.0100545
5.6044009 1.0113121
5.604881 1.0123031
5.6053611 1.0130625
5.6058412 1.0138012
5.6063213 1.0145296
5.6068014 1.015248
5.6072815 1.0159567
5.6077616 1.0166559
5.6082416 1.017346
5.6087217 1.0180272
5.6092018 1.0186999
5.6096819 1.0193643
5.610162 1.0200073
5.6106421 1.0204742
5.6111222 1.0207598
5.6116023 1.020914
5.6120824 1.0209869
5.6125625 1.0210283
5.6130426 1.0210882
5.6135227 1.0212166
5.6140028 1.0214634
5.6144829 1.0218786
5.614963 1.0225121
5.6154431 1.0244179
5.6159232 1.0286464
5.6164033 1.0346942
5.6168834 1.04205
5.6173635 1.0502028
5.6178436 1.0586414
5.6183237 1.0668546
5.6188038 1.0743314
5.6192839 1.0805607
5.619764 1.0850312
5.620244 1.0875545
5.6207241 1.0896849
5.6212042 1.0917
5.6216843 1.0935962
5.6221644 1.0953698
5.6226445 1.0970169
5.6231246 1.0985339
5.6236047 1.0999171
5.6240848 1.1011628
5.6245649 1.1022671
5.625045 1.1032265
5.6255251 1.1040436
5.6260052 1.1047428
5.6264853 1.1053528
5.6269654 1.1059025
5.6274455 1.1064208
5.6279256 1.1069365
5.6284057 1.1074784
5.6288858 1.1080754
5.6293659 1.1087563
5.629846 1.1095501
5.6303261 1.1106423
5.6308062 1.1124538
5.6312863 1.1148471
5.6317664 1.1176462
5.6322464 1.1206749
5.6327265 1.1237573
5.6332066 1.1267172
5.6336867 1.1293787
5.6341668 1.1315656
5.6346469 1.133102
5.635127 1.133783
5.6356071 1.1330007
5.6360872 1.1308315
5.6365673 1.1276205
5.6370474 1.1237131
5.6375275 1.1194548
5.6380076 1.1151907
5.6384877 1.1112664
5.6389678 1.1080271
5.6394479 1.1058182
5.639928 1.104985
5.6404081 1.1051973
5.6408882 1.1054301
5.6413683 1.1056635
5.6418484 1.1058972
5.6423285 1.1061311
5.6428086 1.106365
5.6432887 1.1065988
5.6437688 1.1068323
5.6442488 1.1070653
5.6447289 1.1072977
5.645209 1.1075293
5.6456891 1.1077605
5.6461692 1.1079913
5.6466493 1.1082218
5.6471294 1.1084522
5.6476095 1.1086826
5.6480896 1.108913
5.6485697 1.1091437
5.6490498 1.1093747
5.6495299 1.1096062
5.65001 1.1098383
5.6504901 1.1103523
5.6509702 1.1113401
5.6514503 1.1127033
5.6519304 1.1143432
5.6524105 1.1161615
5.6528906 1.1180596
5.6533707 1.1199389
5.6538508 1.1217011
5.6543309 1.1232475
5.654811 1.1244798
5.6552911 1.1252503
5.6557712 1.1253675
5.6562513 1.1249466
5.6567313 1.1241299
5.6572114 1.1230595
5.6576915 1.1218776
5.6581716 1.1207263
5.6586517 1.1197479
5.6591318 1.1190845
5.6596119 1.1188782
5.660092 1.1192762
5.6605721 1.1205191
5.6610522 1.1225447
5.6615323 1.1251669
5.6620124 1.1282
5.6624925 1.1314581
5.6629726 1.1347552
5.6634527 1.1379055
5.6639328 1.140723
5.6644129 1.143022
5.664893 1.1446165
5.6653731 1.1453436
5.6658532 1.1452597
5.6663333 1.1445406
5.6668134 1.1433634
5.6672935 1.1419052
5.6677736 1.1403429
5.6682537 1.1388536
5.6687337 1.1376142
5.6692138 1.1368018
5.6696939 1.1365935
5.670174 1.1371943
5.6706541 1.1389519
5.6711342 1.1417027
5.6716143 1.1451646
5.6720944 1.1490559
5.6725745 1.1530947
5.6730546 1.1569991
5.6735347 1.1604873
5.6740148 1.1632775
5.6744949 1.1650878
5.674975 1.1656363
5.6754551 1.1650185
5.6759352 1.1636923
5.6764153 1.1618172
5.6768954 1.1595519
5.6773755 1.1570549
5.6778556 1.1544847
5.6783357 1.1520001
5.6788158 1.1497595
5.6792959 1.1479216
5.679776 1.1466448
5.6802561 1.1459864
5.6807361 1.1455089
5.6812162 1.1451427
5.6816963 1.1448903
5.6821764 1.1447539
5.6826565 1.1447361
5.6831366 1.1448391
5.6836167 1.1450654
5.6840968 1.1454174
5.6845769 1.1458975
5.685057 1.1465097
5.6855371 1.1473982
5.6860172 1.1486382
5.6864973 1.1502071
5.6869774 1.1520825
5.6874575 1.1542418
5.6879376 1.1566627
5.6884177 1.1593225
5.6888978 1.1621989
5.6893779 1.1652693
5.689858 1.1685113
5.6903381 1.17236
5.6908182 1.1779108
5.6912983 1.1848359
5.6917784 1.1927214
5.6922585 1.2011531
5.6927385 1.209717
5.6932186 1.2179988
5.6936987 1.2255844
5.6941788 1.2320599
5.6946589 1.2370111
5.695139 1.2400947
5.6956191 1.2422174
5.6960992 1.2438103
5.6965793 1.2449158
5.6970594 1.2455765
5.6975395 1.2458349
5.6980196 1.2457334
5.6984997 1.2453146
5.6989798 1.244621
5.6994599 1.243695
5.69994 1.2425793
5.7004201 1.2410678
5.7009002 1.2388922
5.7013803 1.2362336
5.7018604 1.2332788
5.7023405 1.2302144
5.7028206 1.2272269
5.7033007 1.2245032
5.7037808 1.2222298
5.7042609 1.2205935
5.7047409 1.2197808
5.705221 1.2199445
5.7057011 1.220913
5.7061812 1.2225063
5.7066613 1.2245748
5.7071414 1.2269689
5.7076215 1.229539
5.7081016 1.2321353
5.7085817 1.2346082
5.7090618 1.2368082
5.7095419 1.2385855
5.710022 1.2397911
5.7105021 1.2405947
5.7109822 1.2412278
5.7114623 1.2417045
5.7119424 1.2420389
5.7124225 1.242245
5.7129026 1.242337
5.7133827 1.2423288
5.7138628 1.2422346
5.7143429 1.2420685
5.714823 1.2418444
5.7153031 1.2413182
5.7157832 1.2396661
5.7162633 1.2370613
5.7167433 1.233771
5.7172234 1.2300622
5.7177035 1.2262022
5.7181836 1.2224579
5.7186637 1.2190966
5.7191438 1.2163855
5.7196239 1.2145915
5.720104 1.2140379
5.7205841 1.2163401
5.7210642 1.2215931
5.7215443 1.2290573
5.7220244 1.2379932
5.7225045 1.2476612
5.7229846 1.2573218
5.7234647 1.2662353
5.7239448 1.2736623
5.7244249 1.2788632
5.724905 1.2810984
5.7253851 1.2807089
5.7258652 1.2796465
5.7263453 1.2781164
5.7268254 1.2762636
5.7273055 1.2742333
5.7277856 1.2721705
5.7282657 1.2702204
5.7287457 1.2685279
5.7292258 1.2672382
5.7297059 1.2664964
5.730186 1.2663834
5.7306661 1.2663756
5.7311462 1.266345
5.7316263 1.2663165
5.7321064 1.2663151
5.7325865 1.2663654
5.7330666 1.2664924
5.7335467 1.266721
5.7340268 1.267076
5.7345069 1.2675822
5.734987 1.2682646
5.7354671 1.2690697
5.7359472 1.269919
5.7364273 1.2708117
5.7369074 1.2717471
5.7373875 1.2727245
5.7378676 1.2737433
5.7383477 1.2748027
5.7388278 1.275902
5.7393079 1.2770407
5.739788 1.2782179
5.7402681 1.2794717
5.7407481 1.2809605
5.7412282 1.2826458
5.7417083 1.284463
5.7421884 1.2863474
5.7426685 1.2882345
5.7431486 1.2900594
5.7436287 1.2917575
5.7441088 1.2932643
5.7445889 1.2945149
5.745069 1.2954467
5.7455491 1.2961253
5.7460292 1.2966254
5.7465093 1.2969652
5.7469894 1.2971632
5.7474695 1.2972379
5.7479496 1.2972078
5.7484297 1.2970913
5.7489098 1.2969069
5.7493899 1.296673
5.74987 1.296408
5.7503501 1.2961196
5.7508302 1.2957908
5.7513103 1.2954247
5.7517904 1.2950259
5.7522705 1.2945989
5.7527506 1.2941483
5.7532306 1.2936786
5.7537107 1.2931944
5.7541908 1.2927002
5.7546709 1.2922005
5.755151 1.2916837
5.7556311 1.2909392
5.7561112 1.2899505
5.7565913 1.2887828
5.7570714 1.2875007
5.7575515 1.2861693
5.7580316 1.2848534
5.7585117 1.2836179
5.7589918 1.2825277
5.7594719 1.2816477
5.759952 1.2810429
5.7604321 1.2813031
5.7609122 1.2830276
5.7613923 1.2859054
5.7618724 1.289618
5.7623525 1.2938471
5.7628326 1.2982745
5.7633127 1.3025817
5.7637928 1.3064505
5.7642729 1.3095626
5.764753 1.3115997
5.765233 1.3123704
5.7657131 1.3125207
5.7661932 1.3122801
5.7666733 1.3117539
5.7671534 1.3110474
5.7676335 1.310266
5.7681136 1.309515
5.7685937 1.3088998
5.7690738 1.3085257
5.7695539 1.308498
5.770034 1.3089212
5.7705141 1.3096749
5.7709942 1.3106033
5.7714743 1.3116865
5.7719544 1.3129048
5.7724345 1.3142385
5.7729146 1.3156677
5.7733947 1.3171727
5.7738748 1.3187338
5.7743549 1.3203311
5.774835 1.321945
5.7753151 1.3238031
5.7757952 1.3266225
5.7762753 1.330243
5.7767554 1.3344326
5.7772354 1.3389588
5.7777155 1.3435896
5.7781956 1.3480927
5.7786757 1.3522358
5.7791558 1.3557867
5.7796359 1.3585132
5.780116 1.3600864
5.7805961 1.3582956
5.7810762 1.3529587
5.7815563 1.3449529
5.7820364 1.335155
5.7825165 1.3244419
5.7829966 1.3136906
5.7834767 1.303778
5.7839568 1.295581
5.7844369 1.2899767
5.784917 1.2878418
5.7853971 1.2884949
5.7858772 1.2893947
5.7863573 1.2904763
5.7868374 1.2917387
5.7873175 1.293181
5.7877976 1.2948019
5.7882777 1.2966006
5.7887578 1.298576
5.7892378 1.300727
5.7897179 1.3030527
5.790198 1.3055928
5.7906781 1.3086461
5.7911582 1.3121313
5.7916383 1.3158744
5.7921184 1.3197011
5.7925985 1.3234373
5.7930786 1.326909
5.7935587 1.3299418
5.7940388 1.3323618
5.7945189 1.3339947
5.794999 1.3346664
5.7954791 1.3346822
5.7959592 1.3344848
5.7964393 1.3341006
5.7969194 1.3335559
5.7973995 1.332877
5.7978796 1.3320903
5.7983597 1.3312222
5.7988398 1.3302989
5.7993199 1.3293468
5.7998 1.3283922
5.8002801 1.3274488
5.8007602 1.3264788
5.8012402 1.325483
5.8017203 1.3244682
5.8022004 1.3234411
5.8026805 1.3224084
5.8031606 1.3213768
5.8036407 1.320353
5.8041208 1.3193438
5.8046009 1.3183558
5.805081 1.3173965
5.8055611 1.3165052
5.8060412 1.3157161
5.8065213 1.3150485
5.8070014 1.3145218
5.8074815 1.3141553
5.8079616 1.3139685
5.8084417 1.3139807
5.8089218 1.3142112
5.8094019 1.3146796
5.809882 1.3154051
5.8103621 1.3168594
5.8108422 1.319968
5.8113223 1.3244432
5.8118024 1.3299456
5.8122825 1.3361357
5.8127626 1.3426741
5.8132426 1.3492213
5.8137227 1.355438
5.8142028 1.3609847
5.8146829 1.365522
5.815163 1.3687767
5.8156431 1.3713681
5.8161232 1.3736002
5.8166033 1.375557
5.8170834 1.3773225
5.8175635 1.3789808
5.8180436 1.3806159
5.8185237 1.382312
5.8190038 1.384153
5.8194839 1.3862231
5.819964 1.3886063
5.8204441 1.3917961
5.8209242 1.3961661
5.8214043 1.4013896
5.8218844 1.4071372
5.8223645 1.413079
5.8228446 1.4188855
5.8233247 1.4242271
5.8238048 1.4287741
5.8242849 1.4321969
5.824765 1.4341659
5.825245 1.4343232
5.8257251 1.432446
5.8262052 1.4288581
5.8266853 1.4239373
5.8271654 1.4180616
5.8276455 1.4116088
5.8281256 1.4049569
5.8286057 1.3984837
5.8290858 1.3925671
5.8295659 1.3875851
5.830046 1.3839087
5.8305261 1.3809628
5.8310062 1.3781968
5.8314863 1.375623
5.8319664 1.3732539
5.8324465 1.3711021
5.8329266 1.3691799
5.8334067 1.3674999
5.8338868 1.3660745
5.8343669 1.3649162
5.834847 1.3640375
5.8353271 1.363905
5.8358072 1.3657223
5.8362873 1.3691568
5.8367674 1.3737692
5.8372474 1.3791199
5.8377275 1.3847695
5.8382076 1.3902785
5.8386877 1.3952074
5.8391678 1.3991166
5.8396479 1.4015668
5.840128 1.4020642
5.8406081 1.3994362
5.8410882 1.3939512
5.8415683 1.386398
5.8420484 1.3775653
5.8425285 1.3682419
5.8430086 1.3592167
5.8434887 1.3512784
5.8439688 1.3452159
5.8444489 1.3418178
5.844929 1.3418729
5.8454091 1.3445649
5.8458892 1.3474562
5.8463693 1.3504889
5.8468494 1.3536507
5.8473295 1.3569292
5.8478096 1.360312
5.8482897 1.3637869
5.8487698 1.3673414
5.8492498 1.3709631
5.8497299 1.3746397
5.85021 1.3783883
5.8506901 1.382401
5.8511702 1.3866448
5.8516503 1.3910344
5.8521304 1.3954842
5.8526105 1.3999088
5.8530906 1.4042229
5.8535707 1.4083408
5.8540508 1.4121771
5.8545309 1.4156465
5.855011 1.4186629
5.8554911 1.4202459
5.8559712 1.4198213
5.8564513 1.4177869
5.8569314 1.4145405
5.8574115 1.4104799
5.8578916 1.4060029
5.8583717 1.4015072
5.8588518 1.3973906
5.8593319 1.3940509
5.859812 1.3918859
5.8602921 1.3909703
5.8607722 1.3902653
5.8612523 1.3896994
5.8617323 1.3893267
5.8622124 1.3892007
5.8626925 1.3893753
5.8631726 1.3899042
5.8636527 1.3908413
5.8641328 1.3922404
5.8646129 1.3941552
5.865093 1.3966481
5.8655731 1.4000197
5.8660532 1.4042617
5.8665333 1.4091902
5.8670134 1.414621
5.8674935 1.4203703
5.8679736 1.4262539
5.8684537 1.4320879
5.8689338 1.4376882
5.8694139 1.4428707
5.869894 1.4474515
5.8703741 1.4513493
5.8708542 1.4547212
5.8713343 1.4576055
5.8718144 1.460034
5.8722945 1.4620385
5.8727746 1.4636506
5.8732547 1.4649021
5.8737347 1.4658249
5.8742148 1.4664506
5.8746949 1.466811
5.875175 1.4666048
5.8756551 1.4625121
5.8761352 1.4545022
5.8766153 1.4436246
5.8770954 1.4309287
5.8775755 1.4174641
5.8780556 1.4042802
5.8785357 1.3924265
5.8790158 1.3829526
5.8794959 1.3769079
5.879976 1.3753419
5.8804561 1.3782691
5.8809362 1.3843598
5.8814163 1.3928891
5.8818964 1.403134
5.8823765 1.4143716
5.8828566 1.4258791
5.8833367 1.4369336
5.8838168 1.4468122
5.8842969 1.454792
5.884777 1.4601501
5.8852571 1.4627271
5.8857371 1.4649854
5.8862172 1.4672197
5.8866973 1.4693229
5.8871774 1.4711878
5.8876575 1.4727071
5.8881376 1.4737735
5.8886177 1.4742799
5.8890978 1.474119
5.8895779 1.4731836
5.890058 1.4713726
5.8905381 1.4691204
5.8910182 1.4667635
5.8914983 1.4643276
5.8919784 1.4618386
5.8924585 1.4593225
5.8929386 1.4568052
5.8934187 1.4543126
5.8938988 1.4518705
5.8943789 1.4495049
5.894859 1.4472416
5.8953391 1.4449539
5.8958192 1.4423007
5.8962993 1.4394163
5.8967794 1.4364635
5.8972595 1.4336051
5.8977395 1.4310037
5.8982196 1.4288221
5.8986997 1.427223
5.8991798 1.4263692
5.8996599 1.4264234
5.90014 1.4275124
5.9006201 1.4291424
5.9011002 1.4310642
5.9015803 1.433222
5.9020604 1.4355599
5.9025405 1.4380218
5.9030206 1.4405521
5.9035007 1.4430947
5.9039808 1.4455937
5.9044609 1.4479933
5.904941 1.4502376
5.9054211 1.4523479
5.9059012 1.4544287
5.9063813 1.4564907
5.9068614 1.4585433
5.9073415 1.4605957
5.9078216 1.4626574
5.9083017 1.4647378
5.9087818 1.466846
5.9092619 1.4689916
5.9097419 1.4711838
5.910222 1.473447
5.9107021 1.475881
5.9111822 1.478477
5.9116623 1.4812038
5.9121424 1.48403
5.9126225 1.4869246
5.9131026 1.4898563
5.9135827 1.4927939
5.9140628 1.4957062
5.9145429 1.498562
5.915023 1.5013303
5.9155031 1.5040385
5.9159832 1.5067109
5.9164633 1.5093259
5.9169434 1.511862
5.9174235 1.5142977
5.9179036 1.5166115
5.9183837 1.5187817
5.9188638 1.5207869
5.9193439 1.5226055
5.919824 1.5242159
5.9203041 1.525159
5.9207842 1.5240085
5.9212643 1.5210213
5.9217443 1.5166109
5.9222244 1.5111906
5.9227045 1.5051739
5.9231846 1.498974
5.9236647 1.4930044
5.9241448 1.4876786
5.9246249 1.4834098
5.925105 1.4805587
5.9255851 1.4780068
5.9260652 1.475299
5.9265453 1.4726306
5.9270254 1.4701967
5.9275055 1.4681925
5.9279856 1.4668132
5.9284657 1.4662539
5.9289458 1.4667098
5.9294259 1.4683761
5.929906 1.4714479
5.9303861 1.475585
5.9308662 1.4797852
5.9313463 1.4840135
5.9318264 1.4882655
5.9323065 1.4925364
5.9327866 1.4968218
5.9332667 1.5011171
5.9337467 1.5054177
5.9342268 1.5097192
5.9347069 1.5140168
5.935187 1.518309
5.9356671 1.5226194
5.9361472 1.5269499
5.9366273 1.531295
5.9371074 1.5356497
5.9375875 1.5400084
5.9380676 1.544366
5.9385477 1.5487171
5.9390278 1.5530564
5.9395079 1.5573787
5.939988 1.5616786
5.9404681 1.5635597
5.9409482 1.5610419
5.9414283 1.5551375
5.9419084 1.5468608
5.9423885 1.5372259
5.9428686 1.527247
5.9433487 1.5179382
5.9438288 1.5103138
5.9443089 1.5053878
5.944789 1.5041746
5.9452691 1.5073482
5.9457491 1.513633
5.9462292 1.5222263
5.9467093 1.5324809
5.9471894 1.5437499
5.9476695 1.5553861
5.9481496 1.5667426
5.9486297 1.5771721
5.9491098 1.5860278
5.9495899 1.5926625
5.95007 1.5964655
5.9505501 1.5990687
5.9510302 1.6016385
5.9515103 1.6041701
5.9519904 1.6066589
5.9524705 1.6091005
5.9529506 1.6114902
5.9534307 1.6138235
5.9539108 1.6160956
5.9543909 1.6183022
5.954871 1.6204384
5.9553511 1.6225382
5.9558312 1.6246819
5.9563113 1.6268418
5.9567914 1.628984
5.9572715 1.6310752
5.9577516 1.6330817
5.9582316 1.63497
5.9587117 1.6367065
5.9591918 1.6382577
5.9596719 1.6395899
5.960152 1.6406262
5.9606321 1.6407599
5.9611122 1.639908
5.9615923 1.6382032
5.9620724 1.6357777
5.9625525 1.6327643
5.9630326 1.6292952
5.9635127 1.625503
5.9639928 1.6215202
5.9644729 1.6174793
5.964953 1.6135128
5.9654331 1.6093705
5.9659132 1.6046412
5.9663933 1.5994682
5.9668734 1.5939996
5.9673535 1.588383
5.9678336 1.5827666
5.9683137 1.5772981
5.9687938 1.5721255
5.9692739 1.5673967
5.969754 1.5632596
5.970234 1.5598303
5.9707141 1.5569885
5.9711942 1.5546717
5.9716743 1.5528444
5.9721544 1.5514712
5.9726345 1.5505168
5.9731146 1.5499456
5.9735947 1.5497222
5.9740748 1.5498113
5.9745549 1.5501774
5.975035 1.5507858
5.9755151 1.5517672
5.9759952 1.5532051
5.9764753 1.5550544
5.9769554 1.55727
5.9774355 1.5598069
5.9779156 1.5626201
5.9783957 1.5656645
5.9788758 1.5688951
5.9793559 1.5722668
5.979836 1.5757345
5.9803161 1.5796844
5.9807962 1.585335
5.9812763 1.5923757
5.9817564 1.6003722
5.9822364 1.6088902
5.9827165 1.6174955
5.9831966 1.6257538
5.9836767 1.6332308
5.9841568 1.6394922
5.9846369 1.6441038
5.985117 1.6466117
5.9855971 1.6463835
5.9860772 1.6436904
5.9865573 1.6390869
5.9870374 1.6331275
5.9875175 1.6263667
5.9879976 1.6193591
5.9884777 1.6126591
5.9889578 1.6068213
5.9894379 1.6024003
5.989918 1.5999505
5.9903981 1.5991969
5.9908782 1.5988405
5.9913583 1.5988563
5.9918384 1.5992517
5.9923185 1.600034
5.9927986 1.6012108
5.9932787 1.6027894
5.9937588 1.6047773
5.9942388 1.607182
5.9947189 1.6100108
5.995199 1.6135288
5.9956791 1.6197001
5.9961592 1.6282852
5.9966393 1.6384845
5.9971194 1.6494989
5.9975995 1.6605289
5.9980796 1.6707753
5.9985597 1.6794387
5.9990398 1.6857197
5.9995199 1.6888191
6 1.6879375
