# Supplementary material for: Structural motifs of gold cluster anions with 17 to 69 atoms
Source: Nat Commun. 2026 Apr 10;17:5099. doi: 10.1038/s41467-026-71649-9 (PMC13246909; doi:10.1038/s41467-026-71649-9)
Supplement: Supplementary file 5 — Source Data [file 41467_2026_71649_MOESM5_ESM.zip › Figure2/21_th_blue.dat]

3.6 0
3.6004801 0
3.6009602 0
3.6014403 0
3.6019204 0
3.6024005 0
3.6028806 0
3.6033607 0
3.6038408 0
3.6043209 0
3.604801 0
3.6052811 0
3.6057612 0
3.6062412 0
3.6067213 0
3.6072014 0
3.6076815 0
3.6081616 0
3.6086417 0
3.6091218 0
3.6096019 0
3.610082 0
3.6105621 0
3.6110422 0
3.6115223 0
3.6120024 0
3.6124825 0
3.6129626 0
3.6134427 0
3.6139228 0
3.6144029 0
3.614883 0
3.6153631 0
3.6158432 0
3.6163233 0
3.6168034 0
3.6172835 0
3.6177636 0
3.6182436 0
3.6187237 0
3.6192038 0
3.6196839 0
3.620164 0
3.6206441 0
3.6211242 0
3.6216043 0
3.6220844 0
3.6225645 0
3.6230446 0
3.6235247 0
3.6240048 0
3.6244849 0
3.624965 0
3.6254451 0
3.6259252 0
3.6264053 0
3.6268854 0
3.6273655 0
3.6278456 0
3.6283257 0
3.6288058 0
3.6292859 0
3.629766 0
3.630246 0
3.6307261 0
3.6312062 0
3.6316863 0
3.6321664 0
3.6326465 0
3.6331266 0
3.6336067 0
3.6340868 0
3.6345669 0
3.635047 0
3.6355271 0
3.6360072 0
3.6364873 0
3.6369674 0
3.6374475 0
3.6379276 0
3.6384077 0
3.6388878 0
3.6393679 0
3.639848 0
3.6403281 0
3.6408082 0
3.6412883 0
3.6417684 0
3.6422484 0
3.6427285 0
3.6432086 0
3.6436887 0
3.6441688 0
3.6446489 0
3.645129 0
3.6456091 0
3.6460892 0
3.6465693 0
3.6470494 0
3.6475295 0
3.6480096 0
3.6484897 0
3.6489698 0
3.6494499 0
3.64993 0
3.6504101 0
3.6508902 0
3.6513703 0
3.6518504 0
3.6523305 0
3.6528106 0
3.6532907 0
3.6537708 0
3.6542509 0
3.6547309 0
3.655211 0
3.6556911 0
3.6561712 0
3.6566513 0
3.6571314 0
3.6576115 0
3.6580916 0
3.6585717 0
3.6590518 0
3.6595319 0
3.660012 0
3.6604921 0
3.6609722 0
3.6614523 0
3.6619324 0
3.6624125 0
3.6628926 0
3.6633727 0
3.6638528 0
3.6643329 0
3.664813 0
3.6652931 0
3.6657732 0
3.6662533 0
3.6667333 0
3.6672134 0
3.6676935 0
3.6681736 0
3.6686537 0
3.6691338 0
3.6696139 0
3.670094 0
3.6705741 0
3.6710542 0
3.6715343 0
3.6720144 0
3.6724945 0
3.6729746 0
3.6734547 0
3.6739348 0
3.6744149 0
3.674895 0
3.6753751 0
3.6758552 0
3.6763353 0
3.6768154 0
3.6772955 0
3.6777756 0
3.6782557 0
3.6787357 0
3.6792158 0
3.6796959 0
3.680176 0
3.6806561 0
3.6811362 0
3.6816163 0
3.6820964 0
3.6825765 0
3.6830566 0
3.6835367 0
3.6840168 0
3.6844969 0
3.684977 0
3.6854571 0
3.6859372 0
3.6864173 0
3.6868974 0
3.6873775 0
3.6878576 0
3.6883377 0
3.6888178 0
3.6892979 0
3.689778 0
3.6902581 0
3.6907381 0
3.6912182 0
3.6916983 0
3.6921784 0
3.6926585 0
3.6931386 0
3.6936187 0
3.6940988 0
3.6945789 0
3.695059 0
3.6955391 0
3.6960192 0
3.6964993 0
3.6969794 0
3.6974595 0
3.6979396 0
3.6984197 0
3.6988998 0
3.6993799 0
3.69986 0
3.7003401 0
3.7008202 0
3.7013003 0
3.7017804 0
3.7022605 0
3.7027405 0
3.7032206 0
3.7037007 0
3.7041808 0
3.7046609 1.9724886e-13
3.705141 7.0023747e-12
3.7056211 2.3171493e-11
3.7061012 4.824895e-11
3.7065813 8.1779095e-11
3.7070614 1.2330627e-10
3.7075415 1.7237484e-10
3.7080216 2.2852913e-10
3.7085017 2.9131349e-10
3.7089818 3.6027229e-10
3.7094619 4.3494985e-10
3.709942 5.1489053e-10
3.7104221 5.9963868e-10
3.7109022 6.8873865e-10
3.7113823 7.8173478e-10
3.7118624 8.7817141e-10
3.7123425 9.7759291e-10
3.7128226 1.0795436e-09
3.7133027 1.1835679e-09
3.7137828 1.28921e-09
3.7142629 1.3960144e-09
3.7147429 1.5035254e-09
3.715223 1.6112873e-09
3.7157031 1.7188445e-09
3.7161832 1.8257414e-09
3.7166633 1.9315222e-09
3.7171434 2.0357314e-09
3.7176235 2.1379133e-09
3.7181036 2.2376121e-09
3.7185837 2.3343724e-09
3.7190638 2.4277384e-09
3.7195439 2.5172544e-09
3.720024 2.6481443e-09
3.7205041 2.9413906e-09
3.7209842 3.3963028e-09
3.7214643 4.0049413e-09
3.7219444 4.7593667e-09
3.7224245 5.6516391e-09
3.7229046 6.673819e-09
3.7233847 7.8179668e-09
3.7238648 9.0761428e-09
3.7243449 1.0440407e-08
3.724825 1.1902821e-08
3.7253051 1.3455444e-08
3.7257852 1.5090337e-08
3.7262653 1.6799559e-08
3.7267453 1.8575172e-08
3.7272254 2.0409236e-08
3.7277055 2.2293812e-08
3.7281856 2.4220958e-08
3.7286657 2.6182737e-08
3.7291458 2.8171208e-08
3.7296259 3.0178432e-08
3.730106 3.2196469e-08
3.7305861 3.4217379e-08
3.7310662 3.6233223e-08
3.7315463 3.8236061e-08
3.7320264 4.0217953e-08
3.7325065 4.2170961e-08
3.7329866 4.4087144e-08
3.7334667 4.5958562e-08
3.7339468 4.7777277e-08
3.7344269 4.9535348e-08
3.734907 5.1295471e-08
3.7353871 5.4785965e-08
3.7358672 6.0667965e-08
3.7363473 6.8829067e-08
3.7368274 7.9156864e-08
3.7373075 9.1538953e-08
3.7377876 1.0586293e-07
3.7382677 1.2201638e-07
3.7387477 1.3988691e-07
3.7392278 1.5936212e-07
3.7397079 1.8032958e-07
3.740188 2.0267691e-07
3.7406681 2.2629169e-07
3.7411482 2.5106152e-07
3.7416283 2.76874e-07
3.7421084 3.0361672e-07
3.7425885 3.3117727e-07
3.7430686 3.5944325e-07
3.7435487 3.8830226e-07
3.7440288 4.1764188e-07
3.7445089 4.4734972e-07
3.744989 4.7731337e-07
3.7454691 5.0742042e-07
3.7459492 5.3755847e-07
3.7464293 5.6761512e-07
3.7469094 5.9747795e-07
3.7473895 6.2703457e-07
3.7478696 6.5617256e-07
3.7483497 6.8477953e-07
3.7488298 7.1274307e-07
3.7493099 7.3995076e-07
3.74979 7.6629022e-07
3.7502701 7.9918276e-07
3.7507502 8.5641795e-07
3.7512302 9.3772012e-07
3.7517103 1.0419656e-06
3.7521904 1.1680308e-06
3.7526705 1.3147919e-06
3.7531506 1.4811255e-06
3.7536307 1.6659078e-06
3.7541108 1.8680152e-06
3.7545909 2.086324e-06
3.755071 2.3197107e-06
3.7555511 2.5670514e-06
3.7560312 2.8272227e-06
3.7565113 3.0991008e-06
3.7569914 3.3815622e-06
3.7574715 3.6734831e-06
3.7579516 3.9737399e-06
3.7584317 4.281209e-06
3.7589118 4.5947667e-06
3.7593919 4.9132893e-06
3.759872 5.2356534e-06
3.7603521 5.560735e-06
3.7608322 5.8874108e-06
3.7613123 6.2145569e-06
3.7617924 6.5410497e-06
3.7622725 6.8657657e-06
3.7627526 7.1875811e-06
3.7632326 7.5053723e-06
3.7637127 7.8180156e-06
3.7641928 8.1243875e-06
3.7646729 8.4233642e-06
3.765153 8.7210868e-06
3.7656331 9.1566786e-06
3.7661132 9.7776203e-06
3.7665933 1.0575836e-05
3.7670734 1.154325e-05
3.7675535 1.2671786e-05
3.7680336 1.3953368e-05
3.7685137 1.537992e-05
3.7689938 1.6943366e-05
3.7694739 1.8635631e-05
3.769954 2.0448639e-05
3.7704341 2.2374312e-05
3.7709142 2.4404577e-05
3.7713943 2.6531356e-05
3.7718744 2.8746574e-05
3.7723545 3.1042154e-05
3.7728346 3.3410021e-05
3.7733147 3.5842099e-05
3.7737948 3.8330313e-05
3.7742749 4.0866585e-05
3.774755 4.344284e-05
3.775235 4.6051002e-05
3.7757151 4.8682996e-05
3.7761952 5.1330745e-05
3.7766753 5.3986173e-05
3.7771554 5.6641205e-05
3.7776355 5.9287764e-05
3.7781156 6.1917775e-05
3.7785957 6.4523161e-05
3.7790758 6.7095847e-05
3.7795559 6.9627757e-05
3.780036 7.2110814e-05
3.7805161 7.4874134e-05
3.7809962 7.8628481e-05
3.7814763 8.3359623e-05
3.7819564 8.9027298e-05
3.7824365 9.5591243e-05
3.7829166 0.0001030112
3.7833967 0.0001112469
3.7838768 0.00012025808
3.7843569 0.00013000448
3.784837 0.00014044584
3.7853171 0.0001515419
3.7857972 0.00016325239
3.7862773 0.00017553704
3.7867574 0.00018835561
3.7872374 0.00020166782
3.7877175 0.00021543342
3.7881976 0.00022961214
3.7886777 0.00024416371
3.7891578 0.00025904788
3.7896379 0.00027422438
3.790118 0.00028965295
3.7905981 0.00030529334
3.7910782 0.00032110526
3.7915583 0.00033704847
3.7920384 0.0003530827
3.7925185 0.00036916769
3.7929986 0.00038526317
3.7934787 0.00040132889
3.7939588 0.00041732457
3.7944389 0.00043320997
3.794919 0.00044894481
3.7953991 0.00046467327
3.7958792 0.00048323772
3.7963593 0.00050551817
3.7968394 0.00053138414
3.7973195 0.00056070514
3.7977996 0.00059335068
3.7982797 0.00062919027
3.7987598 0.00066809344
3.7992398 0.0007099297
3.7997199 0.00075456855
3.8002 0.00080187953
3.8006801 0.00085173213
3.8011602 0.00090399587
3.8016403 0.00095854028
3.8021204 0.0010152349
3.8026005 0.0010739491
3.8030806 0.0011345526
3.8035607 0.0011969148
3.8040408 0.0012609052
3.8045209 0.0013263933
3.805001 0.0013932488
3.8054811 0.001461341
3.8059612 0.0015305394
3.8064413 0.0016007137
3.8069214 0.0016717333
3.8074015 0.0017434678
3.8078816 0.0018157866
3.8083617 0.0018885592
3.8088418 0.0019616552
3.8093219 0.0020349441
3.809802 0.0021082955
3.8102821 0.0021815787
3.8107622 0.0022578313
3.8112422 0.0023430383
3.8117223 0.0024371325
3.8122024 0.0025398867
3.8126825 0.0026510735
3.8131626 0.0027704659
3.8136427 0.0028978365
3.8141228 0.0030329581
3.8146029 0.0031756036
3.815083 0.0033255457
3.8155631 0.0034825572
3.8160432 0.0036464108
3.8165233 0.0038168794
3.8170034 0.0039937357
3.8174835 0.0041767525
3.8179636 0.0043657026
3.8184437 0.0045603588
3.8189238 0.0047604938
3.8194039 0.0049658804
3.819884 0.0051762914
3.8203641 0.0053914996
3.8208442 0.0056112778
3.8213243 0.0058353987
3.8218044 0.0060636351
3.8222845 0.0062957599
3.8227646 0.0065315457
3.8232446 0.0067707653
3.8237247 0.0070131917
3.8242048 0.0072585974
3.8246849 0.0075067553
3.825165 0.0077574382
3.8256451 0.0080109553
3.8261252 0.0082741162
3.8266053 0.0085490549
3.8270854 0.0088357815
3.8275655 0.0091343056
3.8280456 0.0094446371
3.8285257 0.0097667858
3.8290058 0.010100761
3.8294859 0.010446574
3.829966 0.010804233
3.8304461 0.011173749
3.8309262 0.011555131
3.8314063 0.011948388
3.8318864 0.012353532
3.8323665 0.012770572
3.8328466 0.013199517
3.8333267 0.013640377
3.8338068 0.014093162
3.8342869 0.014557883
3.834767 0.015034548
3.835247 0.015523167
3.8357271 0.016023751
3.8362072 0.016536309
3.8366873 0.017060851
3.8371674 0.017597387
3.8376475 0.018145927
3.8381276 0.01870648
3.8386077 0.019279056
3.8390878 0.019863665
3.8395679 0.020460317
3.840048 0.021069022
3.8405281 0.021689789
3.8410082 0.022321653
3.8414883 0.022962903
3.8419684 0.023613486
3.8424485 0.02427338
3.8429286 0.024942564
3.8434087 0.025621017
3.8438888 0.026308716
3.8443689 0.027005642
3.844849 0.027711772
3.8453291 0.028427085
3.8458092 0.029151559
3.8462893 0.029885173
3.8467694 0.030627907
3.8472494 0.031379737
3.8477295 0.032140643
3.8482096 0.032910604
3.8486897 0.033689597
3.8491698 0.034477603
3.8496499 0.035274598
3.85013 0.036080563
3.8506101 0.036895474
3.8510902 0.037719312
3.8515703 0.038552054
3.8520504 0.039393679
3.8525305 0.040244167
3.8530106 0.041103494
3.8534907 0.04197164
3.8539708 0.042848584
3.8544509 0.043734304
3.854931 0.044628778
3.8554111 0.045531986
3.8558912 0.046443977
3.8563713 0.047365335
3.8568514 0.048295721
3.8573315 0.04923454
3.8578116 0.0501812
3.8582917 0.051135107
3.8587718 0.052095667
3.8592519 0.053062287
3.8597319 0.054034373
3.860212 0.055011331
3.8606921 0.055992567
3.8611722 0.056977489
3.8616523 0.057965502
3.8621324 0.058956012
3.8626125 0.059948427
3.8630926 0.060942153
3.8635727 0.061936595
3.8640528 0.062931161
3.8645329 0.063925256
3.865013 0.064918287
3.8654931 0.065909661
3.8659732 0.066898783
3.8664533 0.067885061
3.8669334 0.0688679
3.8674135 0.069846707
3.8678936 0.070820888
3.8683737 0.07178985
3.8688538 0.072752998
3.8693339 0.07370974
3.869814 0.074659482
3.8702941 0.07560163
3.8707742 0.07653559
3.8712543 0.077461761
3.8717343 0.078381474
3.8722144 0.079294799
3.8726945 0.080201792
3.8731746 0.081102506
3.8736547 0.081996996
3.8741348 0.082885316
3.8746149 0.083767522
3.875095 0.084643667
3.8755751 0.085513806
3.8760552 0.086377993
3.8765353 0.087236283
3.8770154 0.088088731
3.8774955 0.08893539
3.8779756 0.089776315
3.8784557 0.090611561
3.8789358 0.091441183
3.8794159 0.092265233
3.879896 0.093083769
3.8803761 0.093896842
3.8808562 0.094704509
3.8813363 0.095506823
3.8818164 0.096303839
3.8822965 0.097095612
3.8827766 0.097882196
3.8832567 0.098663644
3.8837367 0.099440013
3.8842168 0.10021136
3.8846969 0.10097773
3.885177 0.10173918
3.8856571 0.10249578
3.8861372 0.10324565
3.8866173 0.10397124
3.8870974 0.10466871
3.8875775 0.10533864
3.8880576 0.1059816
3.8885377 0.10659815
3.8890178 0.10718887
3.8894979 0.10775431
3.889978 0.10829506
3.8904581 0.10881167
3.8909382 0.10930471
3.8914183 0.10977477
3.8918984 0.11022239
3.8923785 0.11064815
3.8928586 0.11105262
3.8933387 0.11143637
3.8938188 0.11179996
3.8942989 0.11214397
3.894779 0.11246896
3.8952591 0.1127755
3.8957391 0.11306415
3.8962192 0.1133355
3.8966993 0.11359009
3.8971794 0.11382851
3.8976595 0.11405132
3.8981396 0.11425909
3.8986197 0.11445239
3.8990998 0.11463178
3.8995799 0.11479784
3.90006 0.11495113
3.9005401 0.11509222
3.9010202 0.11522168
3.9015003 0.11533755
3.9019804 0.11543641
3.9024605 0.11551795
3.9029406 0.11558191
3.9034207 0.11562801
3.9039008 0.11565597
3.9043809 0.11566553
3.904861 0.1156564
3.9053411 0.11562832
3.9058212 0.115581
3.9063013 0.11551418
3.9067814 0.11542758
3.9072615 0.11532092
3.9077415 0.11519393
3.9082216 0.11504634
3.9087017 0.11487787
3.9091818 0.11468825
3.9096619 0.1144772
3.910142 0.11424445
3.9106221 0.11398972
3.9111022 0.11371274
3.9115823 0.11341324
3.9120624 0.11309094
3.9125425 0.11274557
3.9130226 0.11237685
3.9135027 0.11198451
3.9139828 0.11156827
3.9144629 0.11112786
3.914943 0.110663
3.9154231 0.11017343
3.9159032 0.10965886
3.9163833 0.1091208
3.9168634 0.10857317
3.9173435 0.10801869
3.9178236 0.10745697
3.9183037 0.10688766
3.9187838 0.10631038
3.9192639 0.10572476
3.9197439 0.10513043
3.920224 0.10452701
3.9207041 0.10391414
3.9211842 0.10329144
3.9216643 0.10265855
3.9221444 0.10201508
3.9226245 0.10136068
3.9231046 0.10069497
3.9235847 0.10001757
3.9240648 0.099328119
3.9245449 0.098626243
3.925025 0.097911572
3.9255051 0.097183732
3.9259852 0.096442355
3.9264653 0.095687067
3.9269454 0.094917498
3.9274255 0.094133276
3.9279056 0.09333403
3.9283857 0.092519389
3.9288658 0.091688982
3.9293459 0.090842437
3.929826 0.089979384
3.9303061 0.08909945
3.9307862 0.088202264
3.9312663 0.087287456
3.9317463 0.086359447
3.9322264 0.08542426
3.9327065 0.084482399
3.9331866 0.083534352
3.9336667 0.082580608
3.9341468 0.081621656
3.9346269 0.080657986
3.935107 0.079690087
3.9355871 0.078718447
3.9360672 0.077743555
3.9365473 0.076765902
3.9370274 0.075785975
3.9375075 0.074804264
3.9379876 0.073821259
3.9384677 0.072837447
3.9389478 0.071853318
3.9394279 0.070869362
3.939908 0.069886067
3.9403881 0.068903922
3.9408682 0.067923416
3.9413483 0.066945039
3.9418284 0.06596928
3.9423085 0.064996627
3.9427886 0.06402757
3.9432687 0.063062598
3.9437487 0.0621022
3.9442288 0.061146865
3.9447089 0.060197081
3.945189 0.059253339
3.9456691 0.058316127
3.9461492 0.057385934
3.9466293 0.056462585
3.9471094 0.055541845
3.9475895 0.054622993
3.9480696 0.053706167
3.9485497 0.05279151
3.9490298 0.051879161
3.9495099 0.050969261
3.94999 0.050061949
3.9504701 0.049157366
3.9509502 0.048255652
3.9514303 0.047356948
3.9519104 0.046461393
3.9523905 0.045569129
3.9528706 0.044680294
3.9533507 0.04379503
3.9538308 0.042913477
3.9543109 0.042035774
3.954791 0.041162063
3.9552711 0.040292484
3.9557512 0.039427176
3.9562312 0.03856628
3.9567113 0.037709936
3.9571914 0.036858285
3.9576715 0.036011467
3.9581516 0.035169622
3.9586317 0.03433289
3.9591118 0.033501411
3.9595919 0.032675326
3.960072 0.031854776
3.9605521 0.0310399
3.9610322 0.030230838
3.9615123 0.029427731
3.9619924 0.028636446
3.9624725 0.027863052
3.9629526 0.027107273
3.9634327 0.026368829
3.9639128 0.025647442
3.9643929 0.024942834
3.964873 0.024254725
3.9653531 0.023582836
3.9658332 0.02292689
3.9663133 0.022286606
3.9667934 0.021661707
3.9672735 0.021051914
3.9677536 0.020456948
3.9682336 0.019876529
3.9687137 0.01931038
3.9691938 0.018758222
3.9696739 0.018219776
3.970154 0.017694762
3.9706341 0.017182903
3.9711142 0.01668392
3.9715943 0.016197533
3.9720744 0.015723464
3.9725545 0.015261435
3.9730346 0.014811166
3.9735147 0.014372379
3.9739948 0.013944795
3.9744749 0.013528135
3.974955 0.013122121
3.9754351 0.012726474
3.9759152 0.012340914
3.9763953 0.011965164
3.9768754 0.011598361
3.9773555 0.011236865
3.9778356 0.010880263
3.9783157 0.010528762
3.9787958 0.010182572
3.9792759 0.0098418993
3.979756 0.0095069521
3.980236 0.0091779382
3.9807161 0.0088550655
3.9811962 0.0085385419
3.9816763 0.0082285751
3.9821564 0.0079253729
3.9826365 0.0076291433
3.9831166 0.007340094
3.9835967 0.0070584329
3.9840768 0.0067843678
3.9845569 0.0065181065
3.985037 0.0062598569
3.9855171 0.0060098268
3.9859972 0.005768224
3.9864773 0.0055352563
3.9869574 0.0053111317
3.9874375 0.0050960579
3.9879176 0.0048902427
3.9883977 0.0046938941
3.9888778 0.0045072197
3.9893579 0.0043304275
3.989838 0.0041637253
3.9903181 0.0040073209
3.9907982 0.0038614221
3.9912783 0.0037262368
3.9917584 0.0036019719
3.9922384 0.0034831895
3.9927185 0.0033647178
3.9931986 0.0032467313
3.9936787 0.0031294048
3.9941588 0.0030129129
3.9946389 0.0028974303
3.995119 0.0027831317
3.9955991 0.0026701916
3.9960792 0.0025587847
3.9965593 0.0024490858
3.9970394 0.0023412694
3.9975195 0.0022355103
3.9979996 0.0021319831
3.9984797 0.0020308624
3.9989598 0.0019323229
3.9994399 0.0018365393
3.99992 0.0017436862
4.0004001 0.0016539384
4.0008802 0.0015674703
4.0013603 0.0014844568
4.0018404 0.0014050724
4.0023205 0.0013294919
4.0028006 0.0012578899
4.0032807 0.001190441
4.0037608 0.0011273199
4.0042408 0.0010687013
4.0047209 0.0010147598
4.005201 0.00096567008
4.0056811 0.00092160683
4.0061612 0.00088274468
4.0066413 0.00084925829
4.0071214 0.0008204883
4.0076015 0.00079211726
4.0080816 0.00076355808
4.0085617 0.00073487584
4.0090418 0.00070613558
4.0095219 0.00067740237
4.010002 0.00064874127
4.0104821 0.00062021733
4.0109622 0.00059189562
4.0114423 0.00056384119
4.0119224 0.00053611911
4.0124025 0.00050879443
4.0128826 0.00048193221
4.0133627 0.00045559752
4.0138428 0.00042985541
4.0143229 0.00040477094
4.014803 0.00038040917
4.0152831 0.00035683516
4.0157632 0.00033411397
4.0162432 0.00031231066
4.0167233 0.00029149029
4.0172034 0.00027171792
4.0176835 0.0002530586
4.0181636 0.00023557741
4.0186437 0.00021933939
4.0191238 0.0002044096
4.0196039 0.00019085311
4.020084 0.00017873498
4.0205641 0.00016812026
4.0210442 0.00015907402
4.0215243 0.0001516613
4.0220044 0.00014594516
4.0224845 0.00014096721
4.0229646 0.00013590358
4.0234447 0.00013076934
4.0239248 0.00012557958
4.0244049 0.00012034938
4.024885 0.00011509382
4.0253651 0.00010982798
4.0258452 0.00010456695
4.0263253 9.9325812e-05
4.0268054 9.4119643e-05
4.0272855 8.8963527e-05
4.0277656 8.3872548e-05
4.0282456 7.8861788e-05
4.0287257 7.3946328e-05
4.0292058 6.9141252e-05
4.0296859 6.4461641e-05
4.030166 5.9922578e-05
4.0306461 5.5539146e-05
4.0311262 5.1326427e-05
4.0316063 4.7299502e-05
4.0320864 4.3473456e-05
4.0325665 3.9863369e-05
4.0330466 3.6484325e-05
4.0335267 3.3351406e-05
4.0340068 3.0479694e-05
4.0344869 2.7884271e-05
4.034967 2.558022e-05
4.0354471 2.3582624e-05
4.0359272 2.1906564e-05
4.0364073 2.0567123e-05
4.0368874 1.9579384e-05
4.0373675 1.8895805e-05
4.0378476 1.8231907e-05
4.0383277 1.7552849e-05
4.0388078 1.6860997e-05
4.0392879 1.6158719e-05
4.039768 1.5448385e-05
4.040248 1.473236e-05
4.0407281 1.4013014e-05
4.0412082 1.3292715e-05
4.0416883 1.257383e-05
4.0421684 1.1858727e-05
4.0426485 1.1149774e-05
4.0431286 1.044934e-05
4.0436087 9.759792e-06
4.0440888 9.0834982e-06
4.0445689 8.4228265e-06
4.045049 7.780145e-06
4.0455291 7.1578215e-06
4.0460092 6.558224e-06
4.0464893 5.9837206e-06
4.0469694 5.4366791e-06
4.0474495 4.9194676e-06
4.0479296 4.4344539e-06
4.0484097 3.9840061e-06
4.0488898 3.5704922e-06
4.0493699 3.19628e-06
4.04985 2.8637375e-06
4.0503301 2.5752328e-06
4.0508102 2.3331337e-06
4.0512903 2.1398083e-06
4.0517704 1.9976245e-06
4.0522505 1.9087662e-06
4.0527305 1.8422798e-06
4.0532106 1.7744228e-06
4.0536907 1.7054202e-06
4.0541708 1.6354966e-06
4.0546509 1.5648771e-06
4.055131 1.4937863e-06
4.0556111 1.4224493e-06
4.0560912 1.3510907e-06
4.0565713 1.2799355e-06
4.0570514 1.2092084e-06
4.0575315 1.1391344e-06
4.0580116 1.0699383e-06
4.0584917 1.0018448e-06
4.0589718 9.3507891e-07
4.0594519 8.6986538e-07
4.059932 8.0642908e-07
4.0604121 7.4499484e-07
4.0608922 6.8578751e-07
4.0613723 6.2903192e-07
4.0618524 5.7495292e-07
4.0623325 5.2377534e-07
4.0628126 4.7572403e-07
4.0632927 4.3102383e-07
4.0637728 3.8989957e-07
4.0642529 3.525761e-07
4.0647329 3.1927826e-07
4.065213 2.9023089e-07
4.0656931 2.6565882e-07
4.0661732 2.457869e-07
4.0666533 2.3083997e-07
4.0671334 2.2104287e-07
4.0676135 2.1631752e-07
4.0680936 2.1546878e-07
4.0685737 2.1821656e-07
4.0690538 2.2440881e-07
4.0695339 2.3389348e-07
4.070014 2.4651853e-07
4.0704941 2.6213191e-07
4.0709742 2.8058158e-07
4.0714543 3.017155e-07
4.0719344 3.253816e-07
4.0724145 3.5142786e-07
4.0728946 3.7970221e-07
4.0733747 4.1005262e-07
4.0738548 4.4232705e-07
4.0743349 4.7637344e-07
4.074815 5.1203974e-07
4.0752951 5.4917392e-07
4.0757752 5.8762392e-07
4.0762553 6.2723771e-07
4.0767353 6.6786322e-07
4.0772154 7.0934843e-07
4.0776955 7.5154128e-07
4.0781756 7.9428972e-07
4.0786557 8.3744171e-07
4.0791358 8.8084521e-07
4.0796159 9.2434816e-07
4.080096 9.6779853e-07
4.0805761 1.0110443e-06
4.0810562 1.0539333e-06
4.0815363 1.0963136e-06
4.0820164 1.1380332e-06
4.0824965 1.179207e-06
4.0829766 1.2442524e-06
4.0834567 1.3479151e-06
4.0839368 1.4884417e-06
4.0844169 1.6640787e-06
4.084897 1.8730727e-06
4.0853771 2.1136703e-06
4.0858572 2.384118e-06
4.0863373 2.6826623e-06
4.0868174 3.0075499e-06
4.0872975 3.3570273e-06
4.0877776 3.7293411e-06
4.0882577 4.1227378e-06
4.0887377 4.5354641e-06
4.0892178 4.9657663e-06
4.0896979 5.4118912e-06
4.090178 5.8720853e-06
4.0906581 6.3445952e-06
4.0911382 6.8276674e-06
4.0916183 7.3195484e-06
4.0920984 7.8184849e-06
4.0925785 8.3227234e-06
4.0930586 8.8305104e-06
4.0935387 9.3400926e-06
4.0940188 9.8497165e-06
4.0944989 1.0357629e-05
4.094979 1.0862076e-05
4.0954591 1.1361304e-05
4.0959392 1.185356e-05
4.0964193 1.2337091e-05
4.0968994 1.2810143e-05
4.0973795 1.3270962e-05
4.0978596 1.3782831e-05
4.0983397 1.4580777e-05
4.0988198 1.5674689e-05
4.0992999 1.70514e-05
4.09978 1.8697746e-05
4.1002601 2.060056e-05
4.1007401 2.2746677e-05
4.1012202 2.5122931e-05
4.1017003 2.7716156e-05
4.1021804 3.0513187e-05
4.1026605 3.3500859e-05
4.1031406 3.6666005e-05
4.1036207 3.9995461e-05
4.1041008 4.3476059e-05
4.1045809 4.7094635e-05
4.105061 5.0838023e-05
4.1055411 5.4693057e-05
4.1060212 5.8646572e-05
4.1065013 6.2685403e-05
4.1069814 6.6796382e-05
4.1074615 7.0966345e-05
4.1079416 7.5182126e-05
4.1084217 7.943056e-05
4.1089018 8.369848e-05
4.1093819 8.7972722e-05
4.109862 9.2240119e-05
4.1103421 9.6487506e-05
4.1108222 0.00010070172
4.1113023 0.00010486959
4.1117824 0.00010897795
4.1122625 0.00011301364
4.1127425 0.00011698291
4.1132226 0.00012201554
4.1137027 0.00012872721
4.1141828 0.00013705012
4.1146629 0.00014691647
4.115143 0.00015825847
4.1156231 0.0001710083
4.1161032 0.00018509817
4.1165833 0.00020046029
4.1170634 0.00021702686
4.1175435 0.00023473007
4.1180236 0.00025350212
4.1185037 0.00027327522
4.1189838 0.00029398157
4.1194639 0.00031555337
4.119944 0.00033792281
4.1204241 0.00036102211
4.1209042 0.00038478345
4.1213843 0.00040913905
4.1218644 0.0004340211
4.1223445 0.0004593618
4.1228246 0.00048509335
4.1233047 0.00051114796
4.1237848 0.00053745783
4.1242649 0.00056395515
4.1247449 0.00059057212
4.125225 0.00061724096
4.1257051 0.00064389385
4.1261852 0.000670463
4.1266653 0.00069688061
4.1271454 0.00072307889
4.1276255 0.00074899002
4.1281056 0.00077608123
4.1285857 0.00080929057
4.1290658 0.000848799
4.1295459 0.00089438285
4.130026 0.00094581845
4.1305061 0.0010028821
4.1309862 0.0010653502
4.1314663 0.001132999
4.1319464 0.0012056049
4.1324265 0.0012829442
4.1329066 0.0013647932
4.1333867 0.0014509283
4.1338668 0.0015411257
4.1343469 0.0016351619
4.134827 0.0017328131
4.1353071 0.0018338556
4.1357872 0.0019380658
4.1362673 0.0020452201
4.1367473 0.0021550947
4.1372274 0.002267466
4.1377075 0.0023821103
4.1381876 0.002498804
4.1386677 0.0026173233
4.1391478 0.0027374446
4.1396279 0.0028589442
4.140108 0.0029815984
4.1405881 0.0031051837
4.1410682 0.0032294763
4.1415483 0.0033542525
4.1420284 0.0034792886
4.1425085 0.0036043611
4.1429886 0.0037295028
4.1434687 0.0038648997
4.1439488 0.0040156663
4.1444289 0.0041814517
4.144909 0.0043619048
4.1453891 0.0045566747
4.1458692 0.0047654104
4.1463493 0.0049877608
4.1468294 0.0052233749
4.1473095 0.0054719018
4.1477896 0.0057329906
4.1482697 0.00600629
4.1487497 0.0062914493
4.1492298 0.0065881174
4.1497099 0.0068959433
4.15019 0.0072145759
4.1506701 0.0075436644
4.1511502 0.0078828577
4.1516303 0.0082318048
4.1521104 0.0085901548
4.1525905 0.0089575565
4.1530706 0.0093336591
4.1535507 0.0097181116
4.1540308 0.010110563
4.1545109 0.010510662
4.154991 0.010918058
4.1554711 0.0113324
4.1559512 0.011753336
4.1564313 0.012180517
4.1569114 0.012613591
4.1573915 0.013052206
4.1578716 0.013496012
4.1583517 0.013946957
4.1588318 0.014411908
4.1593119 0.014891874
4.159792 0.01538743
4.1602721 0.015899157
4.1607522 0.01642763
4.1612322 0.016973428
4.1617123 0.01753713
4.1621924 0.018119312
4.1626725 0.018720554
4.1631526 0.019341432
4.1636327 0.019982525
4.1641128 0.02064441
4.1645929 0.021327666
4.165073 0.02203287
4.1655531 0.022760601
4.1660332 0.023511436
4.1665133 0.024285954
4.1669934 0.025084731
4.1674735 0.025908346
4.1679536 0.026757378
4.1684337 0.027632403
4.1689138 0.028534
4.1693939 0.029462746
4.169874 0.03041922
4.1703541 0.031404
4.1708342 0.032417663
4.1713143 0.033460787
4.1717944 0.034533951
4.1722745 0.035637731
4.1727546 0.036772707
4.1732346 0.037938983
4.1737147 0.039122842
4.1741948 0.040317471
4.1746749 0.041522513
4.175155 0.042737609
4.1756351 0.043962402
4.1761152 0.045196535
4.1765953 0.046439649
4.1770754 0.047691389
4.1775555 0.048951395
4.1780356 0.05021931
4.1785157 0.051494778
4.1789958 0.052777439
4.1794759 0.054066937
4.179956 0.055362915
4.1804361 0.056665014
4.1809162 0.057972877
4.1813963 0.059286146
4.1818764 0.060604465
4.1823565 0.061927475
4.1828366 0.063254818
4.1833167 0.064586138
4.1837968 0.065921076
4.1842769 0.067259276
4.184757 0.068600379
4.185237 0.069944029
4.1857171 0.071289867
4.1861972 0.072637535
4.1866773 0.073986677
4.1871574 0.075336935
4.1876375 0.076687951
4.1881176 0.078039368
4.1885977 0.079394414
4.1890778 0.080761908
4.1895579 0.082141479
4.190038 0.083532256
4.1905181 0.084933364
4.1909982 0.086343931
4.1914783 0.087763082
4.1919584 0.089189944
4.1924385 0.090623645
4.1929186 0.092063309
4.1933987 0.093508065
4.1938788 0.094957038
4.1943589 0.096409356
4.194839 0.097864144
4.1953191 0.099320529
4.1957992 0.10077764
4.1962793 0.1022346
4.1967594 0.10369054
4.1972394 0.10514458
4.1977195 0.10659585
4.1981996 0.10804347
4.1986797 0.10948658
4.1991598 0.1109243
4.1996399 0.11235576
4.20012 0.11378008
4.2006001 0.11519639
4.2010802 0.11660382
4.2015603 0.11800148
4.2020404 0.11938852
4.2025205 0.12076406
4.2030006 0.12212721
4.2034807 0.1234766
4.2039608 0.12479974
4.2044409 0.12609128
4.204921 0.1273508
4.2054011 0.1285779
4.2058812 0.12977216
4.2063613 0.13093315
4.2068414 0.13206047
4.2073215 0.13315369
4.2078016 0.1342124
4.2082817 0.13523619
4.2087618 0.13622463
4.2092418 0.13717731
4.2097219 0.13809382
4.210202 0.13897374
4.2106821 0.13981664
4.2111622 0.14062212
4.2116423 0.14138976
4.2121224 0.14211915
4.2126025 0.14280986
4.2130826 0.14346147
4.2135627 0.14407358
4.2140428 0.14464577
4.2145229 0.14517762
4.215003 0.14566871
4.2154831 0.14611863
4.2159632 0.14652696
4.2164433 0.14689329
4.2169234 0.14721719
4.2174035 0.14749826
4.2178836 0.14773607
4.2183637 0.14793021
4.2188438 0.14808496
4.2193239 0.14821151
4.219804 0.14831101
4.2202841 0.14838418
4.2207642 0.14843171
4.2212442 0.14845433
4.2217243 0.14845274
4.2222044 0.14842765
4.2226845 0.14837977
4.2231646 0.1483098
4.2236447 0.14821846
4.2241248 0.14810645
4.2246049 0.14797449
4.225085 0.14782327
4.2255651 0.14765352
4.2260452 0.14746594
4.2265253 0.14726124
4.2270054 0.14704012
4.2274855 0.1468033
4.2279656 0.14655148
4.2284457 0.14628538
4.2289258 0.1460057
4.2294059 0.14571315
4.229886 0.14540845
4.2303661 0.14509229
4.2308462 0.14476539
4.2313263 0.14442845
4.2318064 0.14408219
4.2322865 0.14372732
4.2327666 0.14336454
4.2332466 0.14299456
4.2337267 0.14261727
4.2342068 0.14221867
4.2346869 0.14179495
4.235167 0.14134799
4.2356471 0.14087969
4.2361272 0.14039196
4.2366073 0.13988669
4.2370874 0.13936577
4.2375675 0.13883112
4.2380476 0.13828462
4.2385277 0.13772817
4.2390078 0.13716367
4.2394879 0.13659302
4.239968 0.13601812
4.2404481 0.13544086
4.2409282 0.13486314
4.2414083 0.13428686
4.2418884 0.13371393
4.2423685 0.13314622
4.2428486 0.13258566
4.2433287 0.13203412
4.2438088 0.13149352
4.2442889 0.13096574
4.244769 0.13045269
4.245249 0.12995626
4.2457291 0.12947836
4.2462092 0.12902087
4.2466893 0.12858571
4.2471694 0.12817475
4.2476495 0.12778992
4.2481296 0.12743309
4.2486097 0.12710618
4.2490898 0.12680453
4.2495699 0.12651579
4.25005 0.12624052
4.2505301 0.12597973
4.2510102 0.12573443
4.2514903 0.12550563
4.2519704 0.12529434
4.2524505 0.12510156
4.2529306 0.1249283
4.2534107 0.12477558
4.2538908 0.1246444
4.2543709 0.12453577
4.254851 0.1244507
4.2553311 0.1243902
4.2558112 0.12435527
4.2562913 0.12434693
4.2567714 0.12436618
4.2572515 0.12441404
4.2577315 0.1244915
4.2582116 0.12459959
4.2586917 0.1247393
4.2591718 0.12491165
4.2596519 0.12511765
4.260132 0.1253583
4.2606121 0.12563462
4.2610922 0.12594761
4.2615723 0.12629828
4.2620524 0.12668763
4.2625325 0.12711669
4.2630126 0.12758645
4.2634927 0.12809793
4.2639728 0.1286507
4.2644529 0.12922394
4.264933 0.12980989
4.2654131 0.13040774
4.2658932 0.13101669
4.2663733 0.13163592
4.2668534 0.13226463
4.2673335 0.13290202
4.2678136 0.13354727
4.2682937 0.13419959
4.2687738 0.13485817
4.2692539 0.13552219
4.2697339 0.13619086
4.270214 0.13686337
4.2706941 0.13753891
4.2711742 0.13821667
4.2716543 0.13889585
4.2721344 0.13957565
4.2726145 0.14025524
4.2730946 0.14093384
4.2735747 0.14161064
4.2740548 0.14228482
4.2745349 0.14295558
4.275015 0.14362212
4.2754951 0.14428362
4.2759752 0.14493929
4.2764553 0.14558831
4.2769354 0.14622988
4.2774155 0.1468632
4.2778956 0.14748745
4.2783757 0.14810184
4.2788558 0.14870555
4.2793359 0.14930392
4.279816 0.14990769
4.2802961 0.1505163
4.2807762 0.15112891
4.2812563 0.15174468
4.2817363 0.15236277
4.2822164 0.15298236
4.2826965 0.1536026
4.2831766 0.15422266
4.2836567 0.1548417
4.2841368 0.15545888
4.2846169 0.15607337
4.285097 0.15668432
4.2855771 0.15729092
4.2860572 0.15789231
4.2865373 0.15848766
4.2870174 0.15907613
4.2874975 0.15965689
4.2879776 0.16022911
4.2884577 0.16079194
4.2889378 0.16134454
4.2894179 0.16188609
4.289898 0.16241574
4.2903781 0.16293266
4.2908582 0.16343601
4.2913383 0.16392496
4.2918184 0.16439867
4.2922985 0.16485629
4.2927786 0.16529701
4.2932587 0.16571997
4.2937387 0.16612434
4.2942188 0.16650885
4.2946989 0.16686776
4.295179 0.16720024
4.2956591 0.16750724
4.2961392 0.16778967
4.2966193 0.16804845
4.2970994 0.16828452
4.2975795 0.16849879
4.2980596 0.1686922
4.2985397 0.16886567
4.2990198 0.16902013
4.2994999 0.16915649
4.29998 0.16927569
4.3004601 0.16937865
4.3009402 0.16946629
4.3014203 0.16953955
4.3019004 0.16959934
4.3023805 0.1696466
4.3028606 0.16968224
4.3033407 0.1697072
4.3038208 0.16972239
4.3043009 0.16972875
4.304781 0.16972719
4.3052611 0.16971865
4.3057411 0.16970405
4.3062212 0.16968431
4.3067013 0.16966036
4.3071814 0.16963313
4.3076615 0.16960354
4.3081416 0.16957252
4.3086217 0.16954098
4.3091018 0.16950987
4.3095819 0.16947871
4.310062 0.16944565
4.3105421 0.16941079
4.3110222 0.16937425
4.3115023 0.16933616
4.3119824 0.16929664
4.3124625 0.16925584
4.3129426 0.16921387
4.3134227 0.16917086
4.3139028 0.16912694
4.3143829 0.16908224
4.314863 0.16903688
4.3153431 0.168991
4.3158232 0.16894473
4.3163033 0.16889818
4.3167834 0.16885149
4.3172635 0.16880479
4.3177435 0.1687582
4.3182236 0.16871185
4.3187037 0.16866588
4.3191838 0.1686204
4.3196639 0.16857555
4.320144 0.16853145
4.3206241 0.16848824
4.3211042 0.16844603
4.3215843 0.16840497
4.3220644 0.16836517
4.3225445 0.16832676
4.3230246 0.16828987
4.3235047 0.16825464
4.3239848 0.16822118
4.3244649 0.16818984
4.324945 0.16816273
4.3254251 0.16814016
4.3259052 0.16812182
4.3263853 0.16810741
4.3268654 0.16809666
4.3273455 0.16808925
4.3278256 0.16808489
4.3283057 0.1680833
4.3287858 0.16808416
4.3292659 0.16808719
4.3297459 0.16809209
4.330226 0.16809856
4.3307061 0.16810631
4.3311862 0.16811504
4.3316663 0.16812446
4.3321464 0.16813427
4.3326265 0.16814418
4.3331066 0.16815388
4.3335867 0.16816309
4.3340668 0.16817151
4.3345469 0.16817884
4.335027 0.16818478
4.3355071 0.16818905
4.3359872 0.16819134
4.3364673 0.16819137
4.3369474 0.16818882
4.3374275 0.16818341
4.3379076 0.16817485
4.3383877 0.16816283
4.3388678 0.16814706
4.3393479 0.16812725
4.339828 0.16809537
4.3403081 0.16803974
4.3407882 0.16796022
4.3412683 0.16785676
4.3417483 0.16772932
4.3422284 0.16757786
4.3427085 0.16740235
4.3431886 0.16720272
4.3436687 0.16697896
4.3441488 0.166731
4.3446289 0.16645882
4.345109 0.16616236
4.3455891 0.1658416
4.3460692 0.16549648
4.3465493 0.16512696
4.3470294 0.16473301
4.3475095 0.16431458
4.3479896 0.16387162
4.3484697 0.16340411
4.3489498 0.16291198
4.3494299 0.16239522
4.34991 0.16185376
4.3503901 0.16128758
4.3508702 0.16069662
4.3513503 0.16008085
4.3518304 0.15944023
4.3523105 0.1587747
4.3527906 0.15808424
4.3532707 0.1573688
4.3537508 0.15662834
4.3542308 0.15586282
4.3547109 0.15507192
4.355191 0.15425343
4.3556711 0.15340731
4.3561512 0.15253409
4.3566313 0.15163433
4.3571114 0.15070857
4.3575915 0.14975736
4.3580716 0.14878124
4.3585517 0.14778076
4.3590318 0.14675647
4.3595119 0.14570891
4.359992 0.14463862
4.3604721 0.14354616
4.3609522 0.14243207
4.3614323 0.14129689
4.3619124 0.14014118
4.3623925 0.13896547
4.3628726 0.13777032
4.3633527 0.13655626
4.3638328 0.13532386
4.3643129 0.13407364
4.364793 0.13280616
4.3652731 0.13152197
4.3657532 0.13022161
4.3662332 0.12890562
4.3667133 0.12757456
4.3671934 0.12622896
4.3676735 0.12486938
4.3681536 0.12349636
4.3686337 0.12211044
4.3691138 0.12071218
4.3695939 0.11930211
4.370074 0.11787704
4.3705541 0.11643296
4.3710342 0.11497118
4.3715143 0.11349299
4.3719944 0.1119997
4.3724745 0.11049263
4.3729546 0.10897308
4.3734347 0.10744237
4.3739148 0.1059018
4.3743949 0.10435268
4.374875 0.10279632
4.3753551 0.10123403
4.3758352 0.099667123
4.3763153 0.098096903
4.3767954 0.096524682
4.3772755 0.094951768
4.3777556 0.093379471
4.3782356 0.0918091
4.3787157 0.090241965
4.3791958 0.088679374
4.3796759 0.087122638
4.380156 0.085573065
4.3806361 0.084031965
4.3811162 0.082500647
4.3815963 0.08098042
4.3820764 0.079472594
4.3825565 0.077978478
4.3830366 0.076499381
4.3835167 0.075036613
4.3839968 0.073591482
4.3844769 0.072165299
4.384957 0.070758035
4.3854371 0.069360419
4.3859172 0.067970694
4.3863973 0.066589193
4.3868774 0.06521625
4.3873575 0.063852197
4.3878376 0.062497367
4.3883177 0.061152093
4.3887978 0.059816707
4.3892779 0.058491542
4.389758 0.057176931
4.390238 0.055873207
4.3907181 0.054580702
4.3911982 0.05329975
4.3916783 0.052030683
4.3921584 0.050773834
4.3926385 0.049529536
4.3931186 0.048298121
4.3935987 0.047079922
4.3940788 0.045875273
4.3945589 0.044684505
4.395039 0.043507952
4.3955191 0.042345946
4.3959992 0.041198821
4.3964793 0.040066908
4.3969594 0.038950541
4.3974395 0.037850053
4.3979196 0.036765776
4.3983997 0.035698044
4.3988798 0.034647188
4.3993599 0.033613541
4.39984 0.032597438
4.4003201 0.031601086
4.4008002 0.030626737
4.4012803 0.029674276
4.4017604 0.028743582
4.4022404 0.027834537
4.4027205 0.026947022
4.4032006 0.026080916
4.4036807 0.025236102
4.4041608 0.024412458
4.4046409 0.023609867
4.405121 0.022828208
4.4056011 0.022067362
4.4060812 0.021327211
4.4065613 0.020607634
4.4070414 0.019908512
4.4075215 0.019229727
4.4080016 0.018571158
4.4084817 0.017932687
4.4089618 0.017314194
4.4094419 0.016715559
4.409922 0.016136664
4.4104021 0.015577388
4.4108822 0.015037614
4.4113623 0.014517221
4.4118424 0.01401609
4.4123225 0.013534101
4.4128026 0.013071136
4.4132827 0.012627075
4.4137628 0.012201799
4.4142428 0.011795189
4.4147229 0.011407124
4.415203 0.011035745
4.4156831 0.010669543
4.4161632 0.010306735
4.4166433 0.0099476859
4.4171234 0.0095927631
4.4176035 0.0092423322
4.4180836 0.008896759
4.4185637 0.0085564098
4.4190438 0.0082216504
4.4195239 0.007892847
4.420004 0.0075703656
4.4204841 0.0072545723
4.4209642 0.0069458329
4.4214443 0.0066445137
4.4219244 0.0063509806
4.4224045 0.0060655997
4.4228846 0.005788737
4.4233647 0.0055207585
4.4238448 0.0052620303
4.4243249 0.0050129184
4.424805 0.0047737889
4.4252851 0.0045450077
4.4257652 0.0043269409
4.4262452 0.0041199546
4.4267253 0.0039244148
4.4272054 0.0037406875
4.4276855 0.0035691388
4.4281656 0.0034101347
4.4286457 0.0032640412
4.4291258 0.0031312243
4.4296059 0.0030120502
4.430086 0.0029068848
4.4305661 0.0028087473
4.4310462 0.0027102947
4.4315263 0.0026117176
4.4320064 0.002513207
4.4324865 0.002414954
4.4329666 0.0023171494
4.4334467 0.0022199845
4.4339268 0.0021236502
4.4344069 0.0020283376
4.434887 0.0019342376
4.4353671 0.0018415413
4.4358472 0.0017504397
4.4363273 0.0016611239
4.4368074 0.001573785
4.4372875 0.0014886138
4.4377676 0.0014058015
4.4382476 0.001325539
4.4387277 0.0012480175
4.4392078 0.0011734279
4.4396879 0.0011019613
4.440168 0.0010338087
4.4406481 0.00096916109
4.4411282 0.00090820955
4.4416083 0.0008511451
4.4420884 0.00079815877
4.4425685 0.00074944159
4.4430486 0.00070518457
4.4435287 0.00066557877
4.4440088 0.00063081519
4.4444889 0.00060108488
4.444969 0.00057657886
4.4454491 0.00055673213
4.4459292 0.00053729661
4.4464093 0.0005176242
4.4468894 0.00049776805
4.4473695 0.00047778131
4.4478496 0.0004577171
4.4483297 0.00043762857
4.4488098 0.00041756887
4.4492899 0.00039759113
4.44977 0.0003777485
4.4502501 0.00035809412
4.4507301 0.00033868112
4.4512102 0.00031956265
4.4516903 0.00030079186
4.4521704 0.00028242187
4.4526505 0.00026450584
4.4531306 0.0002470969
4.4536107 0.0002302482
4.4540908 0.00021401287
4.4545709 0.00019844407
4.455051 0.00018359492
4.4555311 0.00016951857
4.4560112 0.00015626816
4.4564913 0.00014389684
4.4569714 0.00013245774
4.4574515 0.00012200401
4.4579316 0.00011258878
4.4584117 0.0001042652
4.4588918 9.7086412e-05
4.4593719 9.1105553e-05
4.459852 8.6375765e-05
4.4603321 8.2949739e-05
4.4608122 8.0123093e-05
4.4612923 7.7232996e-05
4.4617724 7.4289121e-05
4.4622525 7.1301144e-05
4.4627325 6.8278741e-05
4.4632126 6.5231587e-05
4.4636927 6.2169358e-05
4.4641728 5.9101728e-05
4.4646529 5.6038374e-05
4.465133 5.2988971e-05
4.4656131 4.9963194e-05
4.4660932 4.6970719e-05
4.4665733 4.4021221e-05
4.4670534 4.1124375e-05
4.4675335 3.8289858e-05
4.4680136 3.5527344e-05
4.4684937 3.2846509e-05
4.4689738 3.0257028e-05
4.4694539 2.7768577e-05
4.469934 2.5390831e-05
4.4704141 2.3133466e-05
4.4708942 2.1006156e-05
4.4713743 1.9018579e-05
4.4718544 1.7180408e-05
4.4723345 1.5501319e-05
4.4728146 1.3990988e-05
4.4732947 1.2659091e-05
4.4737748 1.1515302e-05
4.4742549 1.0569297e-05
4.4747349 9.8307518e-06
4.475215 9.3093413e-06
4.4756951 8.9790333e-06
4.4761752 8.6641506e-06
4.4766553 8.3406894e-06
4.4771354 8.0098795e-06
4.4776155 7.6729507e-06
4.4780956 7.3311324e-06
4.4785757 6.9856545e-06
4.4790558 6.6377466e-06
4.4795359 6.2886384e-06
4.480016 5.9395595e-06
4.4804961 5.5917396e-06
4.4809762 5.2464085e-06
4.4814563 4.9047957e-06
4.4819364 4.5681309e-06
4.4824165 4.2376439e-06
4.4828966 3.9145643e-06
4.4833767 3.6001217e-06
4.4838568 3.2955459e-06
4.4843369 3.0020665e-06
4.484817 2.7209132e-06
4.4852971 2.4533157e-06
4.4857772 2.2005036e-06
4.4862573 1.9637066e-06
4.4867373 1.7441545e-06
4.4872174 1.5430768e-06
4.4876975 1.3617032e-06
4.4881776 1.2012635e-06
4.4886577 1.0629872e-06
4.4891378 9.4810418e-07
4.4896179 8.5784395e-07
4.490098 7.9343624e-07
4.4905781 7.5606401e-07
4.4910582 7.3054659e-07
4.4915383 7.0412716e-07
4.4920184 6.7691775e-07
4.4924985 6.490304e-07
4.4929786 6.2057715e-07
4.4934587 5.9167002e-07
4.4939388 5.6242107e-07
4.4944189 5.3294232e-07
4.494899 5.0334582e-07
4.4953791 4.737436e-07
4.4958592 4.4424769e-07
4.4963393 4.1497014e-07
4.4968194 3.8602298e-07
4.4972995 3.5751824e-07
4.4977796 3.2956798e-07
4.4982597 3.0228421e-07
4.4987397 2.7577898e-07
4.4992198 2.5016432e-07
4.4996999 2.2555228e-07
4.50018 2.0205489e-07
4.5006601 1.7978418e-07
4.5011402 1.5885219e-07
4.5016203 1.3937097e-07
4.5021004 1.2145254e-07
4.5025805 1.0520894e-07
4.5030606 9.0752215e-08
4.5035407 7.8194396e-08
4.5040208 6.764752e-08
4.5045009 5.9223626e-08
4.504981 5.3034749e-08
4.5054611 4.9192926e-08
4.5059412 4.7383284e-08
4.5064213 4.5739627e-08
4.5069014 4.4035992e-08
4.5073815 4.2279942e-08
4.5078616 4.0479039e-08
4.5083417 3.8640847e-08
4.5088218 3.6772928e-08
4.5093019 3.4882845e-08
4.509782 3.297816e-08
4.5102621 3.1066437e-08
4.5107421 2.9155239e-08
4.5112222 2.7252127e-08
4.5117023 2.5364665e-08
4.5121824 2.3500415e-08
4.5126625 2.1666941e-08
4.5131426 1.9871804e-08
4.5136227 1.8122569e-08
4.5141028 1.6426796e-08
4.5145829 1.4792051e-08
4.515063 1.3225894e-08
4.5155431 1.1735889e-08
4.5160232 1.0329599e-08
4.5165033 9.0145862e-09
4.5169834 7.7984134e-09
4.5174635 6.6886436e-09
4.5179436 5.6928395e-09
4.5184237 4.8185638e-09
4.5189038 4.0733793e-09
4.5193839 3.4648488e-09
4.519864 3.000535e-09
4.5203441 2.6880006e-09
4.5208242 2.5341179e-09
4.5213043 2.4456078e-09
4.5217844 2.3531326e-09
4.5222645 2.2571492e-09
4.5227445 2.1581146e-09
4.5232246 2.0564858e-09
4.5237047 1.95272e-09
4.5241848 1.8472739e-09
4.5246649 1.7406048e-09
4.525145 1.6331695e-09
4.5256251 1.5254252e-09
4.5261052 1.4178288e-09
4.5265853 1.3108373e-09
4.5270654 1.2049077e-09
4.5275455 1.1004971e-09
4.5280256 9.9806253e-10
4.5285057 8.980609e-10
4.5289858 8.0094926e-10
4.5294659 7.0718463e-10
4.529946 6.1722403e-10
4.5304261 5.3152446e-10
4.5309062 4.5054294e-10
4.5313863 3.7473648e-10
4.5318664 3.045621e-10
4.5323465 2.404768e-10
4.5328266 1.8293761e-10
4.5333067 1.3240153e-10
4.5337868 8.9325575e-11
4.5342669 5.4166761e-11
4.5347469 2.7382099e-11
4.535227 9.4286022e-12
4.5357071 7.6328408e-13
4.5361872 0
4.5366673 0
4.5371474 0
4.5376275 0
4.5381076 0
4.5385877 0
4.5390678 0
4.5395479 0
4.540028 0
4.5405081 0
4.5409882 0
4.5414683 0
4.5419484 0
4.5424285 0
4.5429086 0
4.5433887 0
4.5438688 0
4.5443489 0
4.544829 0
4.5453091 0
4.5457892 0
4.5462693 0
4.5467493 0
4.5472294 0
4.5477095 0
4.5481896 0
4.5486697 0
4.5491498 0
4.5496299 0
4.55011 0
4.5505901 0
4.5510702 0
4.5515503 0
4.5520304 0
4.5525105 0
4.5529906 0
4.5534707 0
4.5539508 0
4.5544309 0
4.554911 0
4.5553911 0
4.5558712 0
4.5563513 0
4.5568314 0
4.5573115 0
4.5577916 0
4.5582717 0
4.5587518 0
4.5592318 0
4.5597119 0
4.560192 0
4.5606721 0
4.5611522 0
4.5616323 0
4.5621124 0
4.5625925 0
4.5630726 0
4.5635527 0
4.5640328 0
4.5645129 0
4.564993 0
4.5654731 0
4.5659532 0
4.5664333 0
4.5669134 0
4.5673935 0
4.5678736 0
4.5683537 0
4.5688338 0
4.5693139 0
4.569794 0
4.5702741 0
4.5707542 0
4.5712342 0
4.5717143 0
4.5721944 0
4.5726745 0
4.5731546 0
4.5736347 0
4.5741148 0
4.5745949 0
4.575075 0
4.5755551 0
4.5760352 0
4.5765153 0
4.5769954 0
4.5774755 0
4.5779556 0
4.5784357 0
4.5789158 0
4.5793959 0
4.579876 0
4.5803561 0
4.5808362 0
4.5813163 0
4.5817964 0
4.5822765 0
4.5827566 0
4.5832366 0
4.5837167 0
4.5841968 0
4.5846769 0
4.585157 0
4.5856371 0
4.5861172 0
4.5865973 0
4.5870774 0
4.5875575 0
4.5880376 0
4.5885177 0
4.5889978 0
4.5894779 0
4.589958 0
4.5904381 0
4.5909182 0
4.5913983 0
4.5918784 0
4.5923585 0
4.5928386 0
4.5933187 0
4.5937988 0
4.5942789 0
4.594759 0
4.595239 0
4.5957191 0
4.5961992 0
4.5966793 2.2341795e-12
4.5971594 1.3579947e-11
4.5976395 3.4110784e-11
4.5981196 6.3366855e-11
4.5985997 1.0088832e-10
4.5990798 1.4621536e-10
4.5995599 1.9888811e-10
4.60004 2.5844676e-10
4.6005201 3.2443146e-10
4.6010002 3.9638237e-10
4.6014803 4.7383967e-10
4.6019604 5.5634351e-10
4.6024405 6.4343406e-10
4.6029206 7.3465148e-10
4.6034007 8.2953594e-10
4.6038808 9.276276e-10
4.6043609 1.0284666e-09
4.604841 1.1315932e-09
4.6053211 1.2365474e-09
4.6058012 1.3428695e-09
4.6062813 1.4500996e-09
4.6067614 1.5577779e-09
4.6072414 1.6654446e-09
4.6077215 1.7726397e-09
4.6082016 1.8789036e-09
4.6086817 1.9837762e-09
4.6091618 2.0867979e-09
4.6096419 2.1875087e-09
4.610122 2.2854489e-09
4.6106021 2.3801586e-09
4.6110822 2.4711779e-09
4.6115623 2.560245e-09
4.6120424 2.7252258e-09
4.6125225 3.0011572e-09
4.6130026 3.3826962e-09
4.6134827 3.8644999e-09
4.6139628 4.4412254e-09
4.6144429 5.1075298e-09
4.614923 5.85807e-09
4.6154031 6.6875033e-09
4.6158832 7.5904865e-09
4.6163633 8.5616768e-09
4.6168434 9.5957312e-09
4.6173235 1.0687307e-08
4.6178036 1.1831061e-08
4.6182837 1.302165e-08
4.6187638 1.4253732e-08
4.6192438 1.5521963e-08
4.6197239 1.6821e-08
4.620204 1.8145501e-08
4.6206841 1.9490123e-08
4.6211642 2.0849522e-08
4.6216443 2.2218357e-08
4.6221244 2.3591283e-08
4.6226045 2.4962957e-08
4.6230846 2.6328038e-08
4.6235647 2.7681182e-08
4.6240448 2.9017046e-08
4.6245249 3.0330287e-08
4.625005 3.1615562e-08
4.6254851 3.2867528e-08
4.6259652 3.4080842e-08
4.6264453 3.5250162e-08
4.6269254 3.6861162e-08
4.6274055 4.0268547e-08
4.6278856 4.5472505e-08
4.6283657 5.2385923e-08
4.6288458 6.0921687e-08
4.6293259 7.0992683e-08
4.629806 8.2511798e-08
4.6302861 9.5391917e-08
4.6307662 1.0954593e-07
4.6312462 1.2488671e-07
4.6317263 1.4132716e-07
4.6322064 1.5878016e-07
4.6326865 1.7715859e-07
4.6331666 1.9637535e-07
4.6336467 2.1634331e-07
4.6341268 2.3697536e-07
4.6346069 2.581844e-07
4.635087 2.798833e-07
4.6355671 3.0198495e-07
4.6360472 3.2440224e-07
4.6365273 3.4704806e-07
4.6370074 3.6983528e-07
4.6374875 3.926768e-07
4.6379676 4.1548551e-07
4.6384477 4.3817428e-07
4.6389278 4.6065601e-07
4.6394079 4.8284357e-07
4.639888 5.0464987e-07
4.6403681 5.2598778e-07
4.6408482 5.4677019e-07
4.6413283 5.6690998e-07
4.6418084 5.8688973e-07
4.6422885 6.2201032e-07
4.6427686 6.7841396e-07
4.6432486 7.5511867e-07
4.6437287 8.5114246e-07
4.6442088 9.6550336e-07
4.6446889 1.0972194e-06
4.645169 1.2453086e-06
4.6456491 1.4087889e-06
4.6461292 1.5866784e-06
4.6466093 1.7779952e-06
4.6470894 1.9817571e-06
4.6475695 2.1969824e-06
4.6480496 2.4226888e-06
4.6485297 2.6578946e-06
4.6490098 2.9016177e-06
4.6494899 3.152876e-06
4.64997 3.4106878e-06
4.6504501 3.6740709e-06
4.6509302 3.9420434e-06
4.6514103 4.2136232e-06
4.6518904 4.4878286e-06
4.6523705 4.7636773e-06
4.6528506 5.0401875e-06
4.6533307 5.3163772e-06
4.6538108 5.5912644e-06
4.6542909 5.8638672e-06
4.654771 6.1332034e-06
4.6552511 6.3982913e-06
4.6557311 6.6581487e-06
4.6562112 6.9117937e-06
4.6566913 7.1582443e-06
4.6571714 7.450171e-06
4.6576515 7.9195442e-06
4.6581316 8.5651926e-06
4.6586117 9.3791208e-06
4.6590918 1.0353333e-05
4.6595719 1.1479835e-05
4.660052 1.2750629e-05
4.6605321 1.4157721e-05
4.6610122 1.5693116e-05
4.6614923 1.7348818e-05
4.6619724 1.911683e-05
4.6624525 2.0989159e-05
4.6629326 2.2957808e-05
4.6634127 2.5014782e-05
4.6638928 2.7152085e-05
4.6643729 2.9361722e-05
4.664853 3.1635697e-05
4.6653331 3.3966016e-05
4.6658132 3.6344681e-05
4.6662933 3.8763699e-05
4.6667734 4.1215073e-05
4.6672535 4.3690808e-05
4.6677335 4.6182909e-05
4.6682136 4.8683379e-05
4.6686937 5.1184224e-05
4.6691738 5.3677448e-05
4.6696539 5.6155055e-05
4.670134 5.8609051e-05
4.6706141 6.1031439e-05
4.6710942 6.3414224e-05
4.6715743 6.574941e-05
4.6720544 6.806841e-05
4.6725345 7.1189819e-05
4.6730146 7.5407989e-05
4.6734947 8.067733e-05
4.6739748 8.6952253e-05
4.6744549 9.4187169e-05
4.674935 0.00010233649
4.6754151 0.00011135462
4.6758952 0.00012119598
4.6763753 0.00013181497
4.6768554 0.00014316601
4.6773355 0.0001552035
4.6778156 0.00016788186
4.6782957 0.0001811555
4.6787758 0.00019497883
4.6792559 0.00020930625
4.6797359 0.00022409219
4.680216 0.00023929104
4.6806961 0.00025485723
4.6811762 0.00027074516
4.6816563 0.00028690924
4.6821364 0.00030330388
4.6826165 0.0003198835
4.6830966 0.0003366025
4.6835767 0.00035341529
4.6840568 0.00037027629
4.6845369 0.00038713991
4.685017 0.00040396055
4.6854971 0.00042069263
4.6859772 0.00043729056
4.6864573 0.00045370875
4.6869374 0.0004699016
4.6874175 0.00048734748
4.6878976 0.00050939582
4.6883777 0.00053600969
4.6888578 0.00056701769
4.6893379 0.0006022484
4.689818 0.0006415304
4.6902981 0.00068469228
4.6907782 0.00073156263
4.6912583 0.00078197003
4.6917383 0.00083574307
4.6922184 0.00089271033
4.6926985 0.0009527004
4.6931786 0.0010155419
4.6936587 0.0010810633
4.6941388 0.0011490933
4.6946189 0.0012194605
4.695099 0.0012919934
4.6955791 0.0013665206
4.6960592 0.0014428707
4.6965393 0.0015208724
4.6970194 0.0016003541
4.6974995 0.0016811444
4.6979796 0.001763072
4.6984597 0.0018459655
4.6989398 0.0019296534
4.6994199 0.0020139643
4.6999 0.0020987268
4.7003801 0.0021837694
4.7008602 0.0022689209
4.7013403 0.0023540096
4.7018204 0.0024388643
4.7023005 0.0025238867
4.7027806 0.0026185744
4.7032607 0.0027260818
4.7037407 0.0028460592
4.7042208 0.0029781569
4.7047009 0.0031220249
4.705181 0.0032773136
4.7056611 0.0034436733
4.7061412 0.003620754
4.7066213 0.0038082062
4.7071014 0.00400568
4.7075815 0.0042128256
4.7080616 0.0044292933
4.7085417 0.0046547333
4.7090218 0.0048887958
4.7095019 0.0051311312
4.709982 0.0053813896
4.7104621 0.0056392212
4.7109422 0.0059042763
4.7114223 0.0061762051
4.7119024 0.0064546579
4.7123825 0.0067392849
4.7128626 0.0070297363
4.7133427 0.0073256624
4.7138228 0.0076267134
4.7143029 0.0079325395
4.714783 0.008242791
4.7152631 0.0085571181
4.7157431 0.008875171
4.7162232 0.0091966
4.7167033 0.0095210553
4.7171834 0.0098481871
4.7176635 0.010182582
4.7181436 0.010534158
4.7186237 0.010903331
4.7191038 0.011290234
4.7195839 0.011694998
4.720064 0.012117754
4.7205441 0.012558635
4.7210242 0.013017771
4.7215043 0.013495295
4.7219844 0.013991338
4.7224645 0.014506031
4.7229446 0.015039505
4.7234247 0.015591894
4.7239048 0.016163327
4.7243849 0.016753937
4.724865 0.017363855
4.7253451 0.017993213
4.7258252 0.018642141
4.7263053 0.019310773
4.7267854 0.019999239
4.7272655 0.020707671
4.7277455 0.0214362
4.7282256 0.022184958
4.7287057 0.022954077
4.7291858 0.023743687
4.7296659 0.024553922
4.730146 0.025384911
4.7306261 0.026236787
4.7311062 0.027109681
4.7315863 0.028003725
4.7320664 0.028919051
4.7325465 0.029855676
4.7330266 0.030811979
4.7335067 0.031787013
4.7339868 0.032780291
4.7344669 0.033791321
4.734947 0.034819613
4.7354271 0.035864679
4.7359072 0.036926028
4.7363873 0.038003171
4.7368674 0.039095617
4.7373475 0.040202877
4.7378276 0.041324462
4.7383077 0.042459881
4.7387878 0.043608644
4.7392679 0.044770262
4.7397479 0.045944246
4.740228 0.047130105
4.7407081 0.048327349
4.7411882 0.049535489
4.7416683 0.050754036
4.7421484 0.051982498
4.7426285 0.053220387
4.7431086 0.054467212
4.7435887 0.055722485
4.7440688 0.056985714
4.7445489 0.058256411
4.745029 0.059534086
4.7455091 0.060818248
4.7459892 0.062108408
4.7464693 0.063404077
4.7469494 0.064704764
4.7474295 0.06600998
4.7479096 0.067325728
4.7483897 0.068662844
4.7488698 0.070020206
4.7493499 0.071396442
4.74983 0.072790178
4.7503101 0.074200041
4.7507902 0.07562466
4.7512703 0.07706266
4.7517504 0.078512669
4.7522304 0.079973314
4.7527105 0.081443222
4.7531906 0.08292102
4.7536707 0.084405336
4.7541508 0.085894795
4.7546309 0.087388027
4.755111 0.088883656
4.7555911 0.090380311
4.7560712 0.091876619
4.7565513 0.093371207
4.7570314 0.094862702
4.7575115 0.09634973
4.7579916 0.097830919
4.7584717 0.099304897
4.7589518 0.10077029
4.7594319 0.10222572
4.759912 0.10366983
4.7603921 0.10510123
4.7608722 0.10651855
4.7613523 0.10792043
4.7618324 0.10930548
4.7623125 0.11067234
4.7627926 0.11201926
4.7632727 0.113341
4.7637528 0.11463632
4.7642328 0.11590531
4.7647129 0.11714808
4.765193 0.11836472
4.7656731 0.11955533
4.7661532 0.12072001
4.7666333 0.12185886
4.7671134 0.12297199
4.7675935 0.12405948
4.7680736 0.12512143
4.7685537 0.12615795
4.7690338 0.12716914
4.7695139 0.12815509
4.769994 0.1291159
4.7704741 0.13005167
4.7709542 0.13096251
4.7714343 0.1318485
4.7719144 0.13270975
4.7723945 0.13354635
4.7728746 0.13435841
4.7733547 0.13514603
4.7738348 0.1359093
4.7743149 0.13664832
4.774795 0.13736319
4.7752751 0.13805401
4.7757552 0.13872088
4.7762352 0.1393639
4.7767153 0.13998316
4.7771954 0.14057877
4.7776755 0.14115083
4.7781556 0.14169153
4.7786357 0.14218786
4.7791158 0.14263916
4.7795959 0.14304494
4.780076 0.14340472
4.7805561 0.14371803
4.7810362 0.14398437
4.7815163 0.14420328
4.7819964 0.14437426
4.7824765 0.14449684
4.7829566 0.14457054
4.7834367 0.14459486
4.7839168 0.14456935
4.7843969 0.1444935
4.784877 0.14436684
4.7853571 0.14418889
4.7858372 0.14395917
4.7863173 0.14367719
4.7867974 0.14334247
4.7872775 0.14295454
4.7877576 0.14251291
4.7882376 0.1420171
4.7887177 0.14146663
4.7891978 0.14086101
4.7896779 0.14019977
4.790158 0.13948243
4.7906381 0.13870849
4.7911182 0.13787749
4.7915983 0.13698894
4.7920784 0.13604236
4.7925585 0.13503726
4.7930386 0.13397688
4.7935187 0.13289754
4.7939988 0.13180859
4.7944789 0.13071008
4.794959 0.12960205
4.7954391 0.12848456
4.7959192 0.12735764
4.7963993 0.12622136
4.7968794 0.12507574
4.7973595 0.12392084
4.7978396 0.1227567
4.7983197 0.12158338
4.7987998 0.12040091
4.7992799 0.11920935
4.79976 0.11800874
4.80024 0.11679912
4.8007201 0.11558055
4.8012002 0.11435306
4.8016803 0.11311671
4.8021604 0.11187154
4.8026405 0.1106176
4.8031206 0.10935494
4.8036007 0.1080836
4.8040808 0.10680362
4.8045609 0.10551506
4.805041 0.10421795
4.8055211 0.10291236
4.8060012 0.10159832
4.8064813 0.10027587
4.8069614 0.098945075
4.8074415 0.09760597
4.8079216 0.096258603
4.8084017 0.09490032
4.8088818 0.093527906
4.8093619 0.092142411
4.809842 0.090744918
4.8103221 0.08933651
4.8108022 0.08791827
4.8112823 0.086491282
4.8117624 0.085056627
4.8122424 0.08361539
4.8127225 0.082168652
4.8132026 0.080717497
4.8136827 0.079263009
4.8141628 0.077806269
4.8146429 0.076348361
4.815123 0.074890368
4.8156031 0.073433373
4.8160832 0.071978459
4.8165633 0.070526709
4.8170434 0.069079206
4.8175235 0.067637032
4.8180036 0.066201271
4.8184837 0.064773006
4.8189638 0.06335332
4.8194439 0.061943295
4.819924 0.060544015
4.8204041 0.059156563
4.8208842 0.057782022
4.8213643 0.056421474
4.8218444 0.055076003
4.8223245 0.053746691
4.8228046 0.052434622
4.8232847 0.051141017
4.8237648 0.049867741
4.8242448 0.048615053
4.8247249 0.047382883
4.825205 0.04617116
4.8256851 0.044979815
4.8261652 0.043808778
4.8266453 0.042657978
4.8271254 0.041527347
4.8276055 0.040416813
4.8280856 0.039326307
4.8285657 0.038255758
4.8290458 0.037205097
4.8295259 0.036174254
4.830006 0.035163159
4.8304861 0.034171742
4.8309662 0.033199932
4.8314463 0.03224766
4.8319264 0.031314855
4.8324065 0.030401449
4.8328866 0.02950737
4.8333667 0.028632549
4.8338468 0.027776915
4.8343269 0.026940399
4.834807 0.026122931
4.8352871 0.02532444
4.8357672 0.024544858
4.8362472 0.023784112
4.8367273 0.023042135
4.8372074 0.022318855
4.8376875 0.021614203
4.8381676 0.020928109
4.8386477 0.020257392
4.8391278 0.019598197
4.8396079 0.018950727
4.840088 0.018315199
4.8405681 0.01769183
4.8410482 0.017080837
4.8415283 0.016482436
4.8420084 0.015896844
4.8424885 0.015324279
4.8429686 0.014764958
4.8434487 0.014219097
4.8439288 0.013686913
4.8444089 0.013168623
4.844889 0.012664444
4.8453691 0.012174593
4.8458492 0.011699287
4.8463293 0.011238744
4.8468094 0.010793178
4.8472895 0.010362809
4.8477696 0.0099478519
4.8482496 0.0095485246
4.8487297 0.0091650437
4.8492098 0.0087976263
4.8496899 0.0084464891
4.85017 0.0081118492
4.8506501 0.0077939235
4.8511302 0.0074929289
4.8516103 0.0072090823
4.8520904 0.0069426006
4.8525705 0.0066937008
4.8530506 0.0064625998
4.8535307 0.006247697
4.8540108 0.0060360187
4.8544909 0.0058252217
4.854971 0.0056156075
4.8554511 0.0054074772
4.8559312 0.0052011322
4.8564113 0.0049968738
4.8568914 0.0047950033
4.8573715 0.0045958219
4.8578516 0.004399631
4.8583317 0.0042067318
4.8588118 0.0040174258
4.8592919 0.003832014
4.859772 0.003650798
4.8602521 0.0034740789
4.8607321 0.003302158
4.8612122 0.0031353367
4.8616923 0.0029739162
4.8621724 0.0028181979
4.8626525 0.002668483
4.8631326 0.0025250729
4.8636127 0.0023882688
4.8640928 0.002258372
4.8645729 0.0021356839
4.865053 0.0020205057
4.8655331 0.0019131387
4.8660132 0.0018138843
4.8664933 0.0017230436
4.8669734 0.0016409181
4.8674535 0.001567809
4.8679336 0.0015040176
4.8684137 0.0014498453
4.8688938 0.0014006525
4.8693739 0.0013510666
4.869854 0.0013011972
4.8703341 0.0012511585
4.8708142 0.0012010646
4.8712943 0.0011510296
4.8717744 0.0011011679
4.8722545 0.0010515934
4.8727345 0.0010024205
4.8732146 0.00095376318
4.8736947 0.00090573576
4.8741748 0.00085845235
4.8746549 0.00081202714
4.875135 0.00076657429
4.8756151 0.00072220798
4.8760952 0.00067904238
4.8765753 0.00063719166
4.8770554 0.00059676999
4.8775355 0.00055789155
4.8780156 0.0005206705
4.8784957 0.00048522103
4.8789758 0.00045165729
4.8794559 0.00042009347
4.879936 0.00039064374
4.8804161 0.00036342227
4.8808962 0.00033854323
4.8813763 0.00031612079
4.8818564 0.00029626913
4.8823365 0.00027910241
4.8828166 0.00026473482
4.8832967 0.00025328052
4.8837768 0.0002444685
4.8842569 0.00023592314
4.8847369 0.00022723937
4.885217 0.00021844319
4.8856971 0.00020956059
4.8861772 0.00020061757
4.8866573 0.00019164013
4.8871374 0.00018265427
4.8876175 0.00017368598
4.8880976 0.00016476126
4.8885777 0.00015590611
4.8890578 0.00014714652
4.8895379 0.00013850849
4.890018 0.00013001802
4.8904981 0.00012170111
4.8909782 0.00011358375
4.8914583 0.00010569194
4.8919384 9.8051677e-05
4.8924185 9.068896e-05
4.8928986 8.3629784e-05
4.8933787 7.6900148e-05
4.8938588 7.0526048e-05
4.8943389 6.4533481e-05
4.894819 5.8948445e-05
4.8952991 5.3796937e-05
4.8957792 4.9104953e-05
4.8962593 4.4898492e-05
4.8967393 4.120355e-05
4.8972194 3.8046124e-05
4.8976995 3.5452212e-05
4.8981796 3.3447811e-05
4.8986597 3.2058917e-05
4.8991398 3.096993e-05
4.8996199 2.9852644e-05
4.9001 2.8711069e-05
4.9005801 2.7549217e-05
4.9010602 2.6371097e-05
4.9015403 2.5180721e-05
4.9020204 2.39821e-05
4.9025005 2.2779243e-05
4.9029806 2.1576162e-05
4.9034607 2.0376867e-05
4.9039408 1.9185369e-05
4.9044209 1.8005679e-05
4.904901 1.6841807e-05
4.9053811 1.5697765e-05
4.9058612 1.4577562e-05
4.9063413 1.3485209e-05
4.9068214 1.2424718e-05
4.9073015 1.1400098e-05
4.9077816 1.0415361e-05
4.9082617 9.4745171e-06
4.9087417 8.5815769e-06
4.9092218 7.7405512e-06
4.9097019 6.9554507e-06
4.910182 6.2302861e-06
4.9106621 5.569068e-06
4.9111422 4.9758072e-06
4.9116223 4.4545143e-06
4.9121024 4.0092e-06
4.9125825 3.643875e-06
4.9130626 3.36255e-06
4.9135427 3.1692356e-06
4.9140228 3.0547236e-06
4.9145029 2.9478564e-06
4.914983 2.8377876e-06
4.9154631 2.7249561e-06
4.9159432 2.6098008e-06
4.9164233 2.4927606e-06
4.9169034 2.3742744e-06
4.9173835 2.2547811e-06
4.9178636 2.1347196e-06
4.9183437 2.0145288e-06
4.9188238 1.8946477e-06
4.9193039 1.7755152e-06
4.919784 1.65757e-06
4.9202641 1.5412512e-06
4.9207441 1.4269977e-06
4.9212242 1.3152484e-06
4.9217043 1.2064421e-06
4.9221844 1.1010178e-06
4.9226645 9.9941433e-07
4.9231446 9.0207069e-07
4.9236247 8.0942574e-07
4.9241048 7.219184e-07
4.9245849 6.3998756e-07
4.925065 5.6407214e-07
4.9255451 4.9461104e-07
4.9260252 4.3204317e-07
4.9265053 3.7680743e-07
4.9269854 3.2934272e-07
4.9274655 2.9008797e-07
4.9279456 2.5948206e-07
4.9284257 2.3796392e-07
4.9289058 2.2596616e-07
4.9293859 2.1837094e-07
4.929866 2.104905e-07
4.9303461 2.0235934e-07
4.9308262 1.9401196e-07
4.9313063 1.8548288e-07
4.9317864 1.7680658e-07
4.9322665 1.6801759e-07
4.9327465 1.5915039e-07
4.9332266 1.502395e-07
4.9337067 1.4131942e-07
4.9341868 1.3242465e-07
4.9346669 1.2358969e-07
4.935147 1.1484906e-07
4.9356271 1.0623724e-07
4.9361072 9.7788752e-08
4.9365873 8.9538092e-08
4.9370674 8.1519767e-08
4.9375475 7.3768278e-08
4.9380276 6.631813e-08
4.9385077 5.9203827e-08
4.9389878 5.2459872e-08
4.9394679 4.6120768e-08
4.939948 4.022102e-08
4.9404281 3.479513e-08
4.9409082 2.9877604e-08
4.9413883 2.5502944e-08
4.9418684 2.1705654e-08
4.9423485 1.8520237e-08
4.9428286 1.5981198e-08
4.9433087 1.412304e-08
4.9437888 1.2980267e-08
4.9442689 1.2466698e-08
4.9447489 1.2011198e-08
4.945229 1.1537403e-08
4.9457091 1.1047572e-08
4.9461892 1.0543966e-08
4.9466693 1.0028846e-08
4.9471494 9.5044726e-09
4.9476295 8.9731063e-09
4.9481096 8.4370078e-09
4.9485897 7.8984377e-09
4.9490698 7.3596566e-09
4.9495499 6.8229252e-09
4.95003 6.2905042e-09
4.9505101 5.7646541e-09
4.9509902 5.2476356e-09
4.9514703 4.7417094e-09
4.9519504 4.249136e-09
4.9524305 3.7721762e-09
4.9529106 3.3130905e-09
4.9533907 2.8741396e-09
4.9538708 2.4575842e-09
4.9543509 2.0656848e-09
4.954831 1.7007021e-09
4.9553111 1.3648968e-09
4.9557912 1.0605295e-09
4.9562713 7.898608e-10
4.9567514 5.5515137e-10
4.9572314 3.5866185e-10
4.9577115 2.0265286e-10
4.9581916 8.938506e-11
4.9586717 2.1119076e-11
4.9591518 0
4.9596319 0
4.960112 0
4.9605921 0
4.9610722 0
4.9615523 0
4.9620324 0
4.9625125 0
4.9629926 0
4.9634727 0
4.9639528 0
4.9644329 0
4.964913 0
4.9653931 0
4.9658732 0
4.9663533 0
4.9668334 0
4.9673135 0
4.9677936 0
4.9682737 0
4.9687538 0
4.9692338 0
4.9697139 0
4.970194 0
4.9706741 0
4.9711542 0
4.9716343 0
4.9721144 0
4.9725945 0
4.9730746 0
4.9735547 0
4.9740348 0
4.9745149 0
4.974995 0
4.9754751 0
4.9759552 0
4.9764353 0
4.9769154 0
4.9773955 0
4.9778756 0
4.9783557 0
4.9788358 0
4.9793159 0
4.979796 0
4.9802761 0
4.9807562 0
4.9812362 0
4.9817163 0
4.9821964 0
4.9826765 0
4.9831566 0
4.9836367 0
4.9841168 0
4.9845969 0
4.985077 0
4.9855571 0
4.9860372 0
4.9865173 0
4.9869974 0
4.9874775 0
4.9879576 0
4.9884377 0
4.9889178 0
4.9893979 0
4.989878 0
4.9903581 0
4.9908382 0
4.9913183 0
4.9917984 0
4.9922785 0
4.9927586 0
4.9932386 0
4.9937187 0
4.9941988 0
4.9946789 0
4.995159 0
4.9956391 0
4.9961192 0
4.9965993 0
4.9970794 0
4.9975595 0
4.9980396 0
4.9985197 0
4.9989998 0
4.9994799 0
4.99996 0
5.0004401 0
5.0009202 0
5.0014003 0
5.0018804 0
5.0023605 0
5.0028406 0
5.0033207 0
5.0038008 0
5.0042809 0
5.004761 0
5.005241 0
5.0057211 0
5.0062012 0
5.0066813 0
5.0071614 0
5.0076415 0
5.0081216 0
5.0086017 0
5.0090818 0
5.0095619 0
5.010042 0
5.0105221 0
5.0110022 0
5.0114823 0
5.0119624 0
5.0124425 0
5.0129226 0
5.0134027 0
5.0138828 0
5.0143629 0
5.014843 0
5.0153231 0
5.0158032 0
5.0162833 0
5.0167634 0
5.0172434 0
5.0177235 0
5.0182036 0
5.0186837 0
5.0191638 0
5.0196439 0
5.020124 0
5.0206041 0
5.0210842 0
5.0215643 0
5.0220444 0
5.0225245 0
5.0230046 0
5.0234847 0
5.0239648 0
5.0244449 0
5.024925 0
5.0254051 0
5.0258852 0
5.0263653 0
5.0268454 0
5.0273255 0
5.0278056 0
5.0282857 0
5.0287658 0
5.0292458 0
5.0297259 0
5.030206 0
5.0306861 0
5.0311662 0
5.0316463 0
5.0321264 0
5.0326065 0
5.0330866 0
5.0335667 0
5.0340468 0
5.0345269 0
5.035007 0
5.0354871 0
5.0359672 0
5.0364473 0
5.0369274 0
5.0374075 0
5.0378876 0
5.0383677 0
5.0388478 0
5.0393279 0
5.039808 0
5.0402881 0
5.0407682 0
5.0412482 0
5.0417283 0
5.0422084 0
5.0426885 0
5.0431686 0
5.0436487 0
5.0441288 0
5.0446089 0
5.045089 0
5.0455691 0
5.0460492 0
5.0465293 0
5.0470094 0
5.0474895 0
5.0479696 0
5.0484497 0
5.0489298 0
5.0494099 0
5.04989 0
5.0503701 0
5.0508502 0
5.0513303 0
5.0518104 0
5.0522905 0
5.0527706 0
5.0532507 0
5.0537307 0
5.0542108 0
5.0546909 0
5.055171 0
5.0556511 0
5.0561312 0
5.0566113 0
5.0570914 0
5.0575715 0
5.0580516 0
5.0585317 0
5.0590118 0
5.0594919 0
5.059972 0
5.0604521 0
5.0609322 0
5.0614123 0
5.0618924 0
5.0623725 0
5.0628526 0
5.0633327 0
5.0638128 0
5.0642929 0
5.064773 0
5.0652531 0
5.0657331 0
5.0662132 0
5.0666933 0
5.0671734 0
5.0676535 0
5.0681336 0
5.0686137 0
5.0690938 0
5.0695739 0
5.070054 0
5.0705341 0
5.0710142 0
5.0714943 0
5.0719744 0
5.0724545 0
5.0729346 0
5.0734147 0
5.0738948 0
5.0743749 0
5.074855 0
5.0753351 0
5.0758152 0
5.0762953 0
5.0767754 0
5.0772555 0
5.0777355 0
5.0782156 0
5.0786957 0
5.0791758 0
5.0796559 0
5.080136 7.886787e-13
5.0806161 2.7953213e-11
5.0810962 9.248967e-11
5.0815763 1.9258444e-10
5.0820564 3.2642393e-10
5.0825365 4.9219452e-10
5.0830166 6.880826e-10
5.0834967 9.1227458e-10
5.0839768 1.1629568e-09
5.0844569 1.4383158e-09
5.084937 1.7365378e-09
5.0854171 2.0558093e-09
5.0858972 2.3943166e-09
5.0863773 2.7502462e-09
5.0868574 3.1217844e-09
5.0873375 3.5071177e-09
5.0878176 3.9044324e-09
5.0882977 4.311915e-09
5.0887778 4.7277517e-09
5.0892579 5.1501291e-09
5.0897379 5.5772335e-09
5.090218 6.0072513e-09
5.0906981 6.4383689e-09
5.0911782 6.8687726e-09
5.0916583 7.296649e-09
5.0921384 7.7201843e-09
5.0926185 8.137565e-09
5.0930986 8.5469775e-09
5.0935787 8.9466081e-09
5.0940588 9.3346433e-09
5.0945389 9.7092694e-09
5.095019 1.0068673e-08
5.0954991 1.0566041e-08
5.0959792 1.1611575e-08
5.0964593 1.3203092e-08
5.0969394 1.5313864e-08
5.0974195 1.7917165e-08
5.0978996 2.0986267e-08
5.0983797 2.4494443e-08
5.0988598 2.8414966e-08
5.0993399 3.2721107e-08
5.09982 3.7386141e-08
5.1003001 4.2383339e-08
5.1007802 4.7685975e-08
5.1012603 5.326732e-08
5.1017403 5.9100649e-08
5.1022204 6.5159233e-08
5.1027005 7.1416345e-08
5.1031806 7.7845258e-08
5.1036607 8.4419244e-08
5.1041408 9.1111577e-08
5.1046209 9.7895529e-08
5.105101 1.0474437e-07
5.1055811 1.1163138e-07
5.1060612 1.1852983e-07
5.1065413 1.2541298e-07
5.1070214 1.3225412e-07
5.1075015 1.3902651e-07
5.1079816 1.4570343e-07
5.1084617 1.5225816e-07
5.1089418 1.5866395e-07
5.1094219 1.6489409e-07
5.109902 1.7092185e-07
5.1103821 1.7694414e-07
5.1108622 1.884237e-07
5.1113423 2.0745068e-07
5.1118224 2.3367199e-07
5.1123025 2.6673451e-07
5.1127826 3.0628516e-07
5.1132627 3.5197083e-07
5.1137427 4.0343843e-07
5.1142228 4.6033484e-07
5.1147029 5.2230698e-07
5.115183 5.8900173e-07
5.1156631 6.6006601e-07
5.1161432 7.3514671e-07
5.1166233 8.1389073e-07
5.1171034 8.9594497e-07
5.1175835 9.8095633e-07
5.1180636 1.0685717e-06
5.1185437 1.158438e-06
5.1190238 1.2502021e-06
5.1195039 1.343511e-06
5.119984 1.4380114e-06
5.1204641 1.5333504e-06
5.1209442 1.6291748e-06
5.1214243 1.7251315e-06
5.1219044 1.8208674e-06
5.1223845 1.9160295e-06
5.1228646 2.0102645e-06
5.1233447 2.1032195e-06
5.1238248 2.1945413e-06
5.1243049 2.2838768e-06
5.124785 2.370873e-06
5.1252651 2.4551766e-06
5.1257451 2.5589822e-06
5.1262252 2.7355004e-06
5.1267053 2.9839284e-06
5.1271854 3.3009311e-06
5.1276655 3.6831738e-06
5.1281456 4.1273213e-06
5.1286257 4.6300389e-06
5.1291058 5.1879916e-06
5.1295859 5.7978443e-06
5.130066 6.4562623e-06
5.1305461 7.1599105e-06
5.1310262 7.9054541e-06
5.1315063 8.6895581e-06
5.1319864 9.5088875e-06
5.1324665 1.0360107e-05
5.1329466 1.1239883e-05
5.1334267 1.2144879e-05
5.1339068 1.3071761e-05
5.1343869 1.4017194e-05
5.134867 1.4977842e-05
5.1353471 1.5950372e-05
5.1358272 1.6931447e-05
5.1363073 1.7917734e-05
5.1367874 1.8905897e-05
5.1372675 1.9892601e-05
5.1377475 2.0874511e-05
5.1382276 2.1848292e-05
5.1387077 2.281061e-05
5.1391878 2.3758129e-05
5.1396679 2.4687515e-05
5.140148 2.5595432e-05
5.1406281 2.6498762e-05
5.1411082 2.7789612e-05
5.1415883 2.9603002e-05
5.1420684 3.1916375e-05
5.1425485 3.4707176e-05
5.1430286 3.7952848e-05
5.1435087 4.1630835e-05
5.1439888 4.5718582e-05
5.1444689 5.0193533e-05
5.144949 5.5033131e-05
5.1454291 6.0214821e-05
5.1459092 6.5716047e-05
5.1463893 7.1514253e-05
5.1468694 7.7586882e-05
5.1473495 8.391138e-05
5.1478296 9.0465189e-05
5.1483097 9.7225755e-05
5.1487898 0.00010417052
5.1492699 0.00011127693
5.1497499 0.00011852243
5.15023 0.00012588446
5.1507101 0.00013334047
5.1511902 0.00014086789
5.1516703 0.00014844418
5.1521504 0.00015604678
5.1526305 0.00016365314
5.1531106 0.00017124069
5.1535907 0.00017878688
5.1540708 0.00018626915
5.1545509 0.00019366495
5.155031 0.00020095173
5.1555111 0.00020810692
5.1559912 0.00021600213
5.1564713 0.00022653474
5.1569514 0.00023966953
5.1574315 0.0002553007
5.1579116 0.00027332249
5.1583917 0.00029362909
5.1588718 0.00031611472
5.1593519 0.00034067359
5.159832 0.00036719993
5.1603121 0.00039558793
5.1607922 0.00042573183
5.1612723 0.00045752582
5.1617524 0.00049086413
5.1622324 0.00052564096
5.1627125 0.00056175054
5.1631926 0.00059908707
5.1636727 0.00063754477
5.1641528 0.00067701786
5.1646329 0.00071740054
5.165113 0.00075858703
5.1655931 0.00080047154
5.1660732 0.00084294829
5.1665533 0.0008859115
5.1670334 0.00092925536
5.1675135 0.00097287411
5.1679936 0.001016662
5.1684737 0.0010605131
5.1689538 0.0011043218
5.1694339 0.0011479822
5.169914 0.0011913885
5.1703941 0.001234435
5.1708742 0.0012774738
5.1713543 0.0013276426
5.1718344 0.0013871729
5.1723145 0.0014557429
5.1727946 0.0015330306
5.1732747 0.0016187141
5.1737548 0.0017124714
5.1742348 0.0018139806
5.1747149 0.0019229198
5.175195 0.002038967
5.1756751 0.0021618003
5.1761552 0.0022910978
5.1766353 0.0024265375
5.1771154 0.0025677975
5.1775955 0.0027145558
5.1780756 0.0028664906
5.1785557 0.0030232799
5.1790358 0.0031846017
5.1795159 0.0033501341
5.179996 0.0035195553
5.1804761 0.0036925432
5.1809562 0.0038687759
5.1814363 0.0040479314
5.1819164 0.004229688
5.1823965 0.0044137235
5.1828766 0.0045997161
5.1833567 0.0047873439
5.1838368 0.0049762849
5.1843169 0.0051662171
5.184797 0.0053568187
5.1852771 0.0055477676
5.1857572 0.0057387421
5.1862372 0.0059368707
5.1867173 0.0061563272
5.1871974 0.0063969801
5.1876775 0.0066583126
5.1881576 0.0069398077
5.1886377 0.0072409487
5.1891178 0.0075612186
5.1895979 0.0079001006
5.190078 0.0082570779
5.1905581 0.0086316336
5.1910382 0.0090232508
5.1915183 0.0094314127
5.1919984 0.0098556024
5.1924785 0.010295303
5.1929586 0.010749998
5.1934387 0.01121917
5.1939188 0.011702302
5.1943989 0.012198878
5.194879 0.012708381
5.1953591 0.013230293
5.1958392 0.013764099
5.1963193 0.01430928
5.1967994 0.014865321
5.1972795 0.015431704
5.1977596 0.016007913
5.1982396 0.01659343
5.1987197 0.017187739
5.1991998 0.017790323
5.1996799 0.018400665
5.20016 0.019018249
5.2006401 0.019642556
5.2011202 0.020274159
5.2016003 0.020927001
5.2020804 0.021605609
5.2025605 0.022310146
5.2030406 0.023040774
5.2035207 0.023797655
5.2040008 0.024580953
5.2044809 0.02539083
5.204961 0.026227449
5.2054411 0.027090972
5.2059212 0.027981562
5.2064013 0.028899381
5.2068814 0.029844593
5.2073615 0.030817359
5.2078416 0.031817842
5.2083217 0.032846206
5.2088018 0.033902612
5.2092819 0.034987223
5.209762 0.036100202
5.210242 0.037241712
5.2107221 0.038411914
5.2112022 0.039610972
5.2116823 0.040839048
5.2121624 0.042096306
5.2126425 0.043382907
5.2131226 0.044699013
5.2136027 0.046044789
5.2140828 0.047420396
5.2145629 0.048825997
5.215043 0.050261754
5.2155231 0.051727831
5.2160032 0.05322439
5.2164833 0.054748428
5.2169634 0.056294308
5.2174435 0.057861615
5.2179236 0.059450031
5.2184037 0.061059241
5.2188838 0.062688928
5.2193639 0.064338777
5.219844 0.066008471
5.2203241 0.067697693
5.2208042 0.069406127
5.2212843 0.071133458
5.2217644 0.072879369
5.2222444 0.074643543
5.2227245 0.076425665
5.2232046 0.078225417
5.2236847 0.080042485
5.2241648 0.081876551
5.2246449 0.083727299
5.225125 0.085594413
5.2256051 0.087477578
5.2260852 0.089376475
5.2265653 0.09129079
5.2270454 0.093220206
5.2275255 0.095164407
5.2280056 0.097123076
5.2284857 0.099095898
5.2289658 0.10108256
5.2294459 0.10308273
5.229926 0.10509611
5.2304061 0.10712238
5.2308862 0.10916122
5.2313663 0.11121323
5.2318464 0.11328773
5.2323265 0.11538603
5.2328066 0.11750654
5.2332867 0.11964771
5.2337668 0.12180796
5.2342468 0.12398575
5.2347269 0.1261795
5.235207 0.12838764
5.2356871 0.13060862
5.2361672 0.13284086
5.2366473 0.13508281
5.2371274 0.1373329
5.2376075 0.13958956
5.2380876 0.14185123
5.2385677 0.14411635
5.2390478 0.14638335
5.2395279 0.14865067
5.240008 0.15091674
5.2404881 0.15318
5.2409682 0.15543888
5.2414483 0.15769182
5.2419284 0.15993725
5.2424085 0.16217362
5.2428886 0.16439935
5.2433687 0.16661288
5.2438488 0.16881264
5.2443289 0.17099708
5.244809 0.17316463
5.2452891 0.17531372
5.2457692 0.17744278
5.2462492 0.17955026
5.2467293 0.18163414
5.2472094 0.18369323
5.2476895 0.18572773
5.2481696 0.1877379
5.2486497 0.18972397
5.2491298 0.19168618
5.2496099 0.19362475
5.25009 0.19553994
5.2505701 0.19743197
5.2510502 0.19930108
5.2515303 0.20114751
5.2520104 0.20297149
5.2524905 0.20477327
5.2529706 0.20655308
5.2534507 0.20831114
5.2539308 0.21004772
5.2544109 0.21176303
5.254891 0.21345731
5.2553711 0.21513081
5.2558512 0.21678375
5.2563313 0.21841638
5.2568114 0.22002893
5.2572915 0.22162163
5.2577716 0.22319474
5.2582517 0.22474847
5.2587317 0.22628307
5.2592118 0.22779878
5.2596919 0.22929582
5.260172 0.23077445
5.2606521 0.23223488
5.2611322 0.23367737
5.2616123 0.23509853
5.2620924 0.2364649
5.2625725 0.23776844
5.2630526 0.23900935
5.2635327 0.24018785
5.2640128 0.24130412
5.2644929 0.24235838
5.264973 0.24335082
5.2654531 0.24428164
5.2659332 0.24515106
5.2664133 0.24595927
5.2668934 0.24670647
5.2673735 0.24739287
5.2678536 0.24801867
5.2683337 0.24858407
5.2688138 0.24908927
5.2692939 0.24953448
5.269774 0.2499199
5.2702541 0.25024573
5.2707341 0.25051217
5.2712142 0.25071943
5.2716943 0.2508677
5.2721744 0.2509572
5.2726545 0.25098812
5.2731346 0.25096066
5.2736147 0.25087503
5.2740948 0.25073143
5.2745749 0.25053006
5.275055 0.25027113
5.2755351 0.24995483
5.2760152 0.24958137
5.2764953 0.24915096
5.2769754 0.24867494
5.2774555 0.24816885
5.2779356 0.24763272
5.2784157 0.24706646
5.2788958 0.24647
5.2793759 0.24584326
5.279856 0.24518617
5.2803361 0.24449864
5.2808162 0.24378059
5.2812963 0.24303196
5.2817764 0.24225265
5.2822565 0.2414426
5.2827365 0.24060173
5.2832166 0.23972995
5.2836967 0.2388272
5.2841768 0.23789339
5.2846569 0.23692844
5.285137 0.23593228
5.2856171 0.23490482
5.2860972 0.233846
5.2865773 0.23275574
5.2870574 0.23163394
5.2875375 0.23048055
5.2880176 0.22929548
5.2884977 0.22807865
5.2889778 0.22682998
5.2894579 0.2255494
5.289938 0.22423683
5.2904181 0.22289219
5.2908982 0.2215154
5.2913783 0.22010639
5.2918584 0.21866503
5.2923385 0.2171916
5.2928186 0.21568803
5.2932987 0.21415647
5.2937788 0.21259904
5.2942589 0.21101789
5.2947389 0.20941516
5.295219 0.20779298
5.2956991 0.2061535
5.2961792 0.20449884
5.2966593 0.20283116
5.2971394 0.20115258
5.2976195 0.19946524
5.2980996 0.19777129
5.2985797 0.19607287
5.2990598 0.1943721
5.2995399 0.19267113
5.30002 0.1909721
5.3005001 0.18927714
5.3009802 0.18758839
5.3014603 0.185908
5.3019404 0.18423809
5.3024205 0.18258082
5.3029006 0.1809383
5.3033807 0.1793127
5.3038608 0.17770613
5.3043409 0.17612075
5.304821 0.17455868
5.3053011 0.17302208
5.3057812 0.17151306
5.3062613 0.17003378
5.3067413 0.16858638
5.3072214 0.16716035
5.3077015 0.16574174
5.3081816 0.16433171
5.3086617 0.16293147
5.3091418 0.16154221
5.3096219 0.16016513
5.310102 0.15880146
5.3105821 0.15745238
5.3110622 0.15611911
5.3115423 0.15480284
5.3120224 0.15350479
5.3125025 0.15222615
5.3129826 0.15096812
5.3134627 0.14973192
5.3139428 0.14851875
5.3144229 0.14732981
5.314903 0.14616631
5.3153831 0.14502944
5.3158632 0.14392041
5.3163433 0.14284044
5.3168234 0.14179071
5.3173035 0.14077244
5.3177836 0.13978683
5.3182637 0.13883508
5.3187437 0.1379184
5.3192238 0.13703799
5.3197039 0.13619506
5.320184 0.1353908
5.3206641 0.13462643
5.3211442 0.13390314
5.3216243 0.13322215
5.3221044 0.13258504
5.3225845 0.13199491
5.3230646 0.13145131
5.3235447 0.13095315
5.3240248 0.13049937
5.3245049 0.13008888
5.324985 0.1297206
5.3254651 0.12939346
5.3259452 0.12910637
5.3264253 0.12885826
5.3269054 0.12864804
5.3273855 0.12847464
5.3278656 0.12833697
5.3283457 0.12823396
5.3288258 0.12816453
5.3293059 0.12812761
5.329786 0.1281221
5.3302661 0.12814693
5.3307461 0.12820103
5.3312262 0.1282833
5.3317063 0.12839269
5.3321864 0.12852809
5.3326665 0.12868844
5.3331466 0.12887266
5.3336267 0.12907966
5.3341068 0.12930837
5.3345869 0.12955771
5.335067 0.1298266
5.3355471 0.13011396
5.3360272 0.13041871
5.3365073 0.13073977
5.3369874 0.13107607
5.3374675 0.13143527
5.3379476 0.13182509
5.3384277 0.13224338
5.3389078 0.13268801
5.3393879 0.13315681
5.339868 0.13364766
5.3403481 0.13415841
5.3408282 0.1346869
5.3413083 0.13523101
5.3417884 0.13578857
5.3422685 0.13635746
5.3427485 0.13693552
5.3432286 0.13752061
5.3437087 0.13811059
5.3441888 0.13870331
5.3446689 0.13929662
5.345149 0.13988839
5.3456291 0.14047646
5.3461092 0.1410587
5.3465893 0.14163296
5.3470694 0.14219709
5.3475495 0.14274896
5.3480296 0.14328641
5.3485097 0.1438073
5.3489898 0.14430949
5.3494699 0.14479084
5.34995 0.14524919
5.3504301 0.14568241
5.3509102 0.14608834
5.3513903 0.14646486
5.3518704 0.1468098
5.3523505 0.14712624
5.3528306 0.14744365
5.3533107 0.14776523
5.3537908 0.14808884
5.3542709 0.14841233
5.354751 0.14873357
5.355231 0.1490504
5.3557111 0.14936069
5.3561912 0.14966229
5.3566713 0.14995305
5.3571514 0.15023084
5.3576315 0.15049351
5.3581116 0.15073891
5.3585917 0.15096491
5.3590718 0.15116936
5.3595519 0.15135011
5.360032 0.15150502
5.3605121 0.15163195
5.3609922 0.15172876
5.3614723 0.1517933
5.3619524 0.15182342
5.3624325 0.15181699
5.3629126 0.15177186
5.3633927 0.15168589
5.3638728 0.15155693
5.3643529 0.15138284
5.364833 0.15116147
5.3653131 0.15089069
5.3657932 0.15056835
5.3662733 0.1501923
5.3667534 0.14976041
5.3672334 0.14927052
5.3677135 0.14874439
5.3681936 0.1482045
5.3686737 0.14765163
5.3691538 0.14708657
5.3696339 0.14651013
5.370114 0.14592308
5.3705941 0.14532623
5.3710742 0.14472035
5.3715543 0.14410624
5.3720344 0.14348469
5.3725145 0.14285649
5.3729946 0.14222244
5.3734747 0.14158331
5.3739548 0.14093991
5.3744349 0.14029302
5.374915 0.13964344
5.3753951 0.13899194
5.3758752 0.13833934
5.3763553 0.1376864
5.3768354 0.13703394
5.3773155 0.13638273
5.3777956 0.13573356
5.3782757 0.13508724
5.3787558 0.13444454
5.3792358 0.13380626
5.3797159 0.13317319
5.380196 0.13254611
5.3806761 0.13192583
5.3811562 0.13131313
5.3816363 0.1307088
5.3821164 0.13011363
5.3825965 0.12952699
5.3830766 0.12894185
5.3835567 0.12835735
5.3840368 0.12777368
5.3845169 0.12719107
5.384997 0.12660972
5.3854771 0.12602985
5.3859572 0.12545168
5.3864373 0.12487541
5.3869174 0.12430127
5.3873975 0.12372946
5.3878776 0.12316019
5.3883577 0.12259369
5.3888378 0.12203017
5.3893179 0.12146983
5.389798 0.1209129
5.3902781 0.12035958
5.3907582 0.11981009
5.3912382 0.11926464
5.3917183 0.11872345
5.3921984 0.11818673
5.3926785 0.11765469
5.3931586 0.11712755
5.3936387 0.11660553
5.3941188 0.11608882
5.3945989 0.11557766
5.395079 0.11507224
5.3955591 0.11457279
5.3960392 0.11407952
5.3965193 0.11359265
5.3969994 0.11311237
5.3974795 0.11263897
5.3979596 0.11219748
5.3984397 0.11180851
5.3989198 0.11147182
5.3993999 0.11118715
5.39988 0.11095426
5.4003601 0.11077291
5.4008402 0.11064286
5.4013203 0.11056385
5.4018004 0.11053564
5.4022805 0.11055799
5.4027606 0.11063066
5.4032406 0.11075339
5.4037207 0.11092594
5.4042008 0.11114807
5.4046809 0.11141953
5.405161 0.11174008
5.4056411 0.11210947
5.4061212 0.11252746
5.4066013 0.1129938
5.4070814 0.11350824
5.4075615 0.11407055
5.4080416 0.11468047
5.4085217 0.11533777
5.4090018 0.11604219
5.4094819 0.11679349
5.409962 0.11759143
5.4104421 0.11843576
5.4109222 0.11932623
5.4114023 0.12026261
5.4118824 0.12124464
5.4123625 0.12227208
5.4128426 0.12333773
5.4133227 0.12440847
5.4138028 0.12548
5.4142829 0.12655226
5.414763 0.1276252
5.415243 0.12869878
5.4157231 0.12977293
5.4162032 0.13084761
5.4166833 0.13192277
5.4171634 0.13299836
5.4176435 0.13407432
5.4181236 0.13515059
5.4186037 0.13622714
5.4190838 0.13730391
5.4195639 0.13838084
5.420044 0.13945788
5.4205241 0.14053499
5.4210042 0.14161211
5.4214843 0.14268919
5.4219644 0.14376617
5.4224445 0.14484302
5.4229246 0.14591966
5.4234047 0.14699606
5.4238848 0.14807215
5.4243649 0.1491479
5.424845 0.15022324
5.4253251 0.15129813
5.4258052 0.15237251
5.4262853 0.15344633
5.4267654 0.15451955
5.4272454 0.1555921
5.4277255 0.15666394
5.4282056 0.15773546
5.4286857 0.15880696
5.4291658 0.15987843
5.4296459 0.16094986
5.430126 0.16202123
5.4306061 0.16309252
5.4310862 0.16416372
5.4315663 0.16523481
5.4320464 0.16630579
5.4325265 0.16737663
5.4330066 0.16844732
5.4334867 0.16951784
5.4339668 0.17058818
5.4344469 0.17165833
5.434927 0.17272827
5.4354071 0.17379798
5.4358872 0.17486746
5.4363673 0.17593668
5.4368474 0.17700563
5.4373275 0.17807429
5.4378076 0.17914266
5.4382877 0.18021071
5.4387678 0.18127843
5.4392478 0.18234581
5.4397279 0.18341282
5.440208 0.18447947
5.4406881 0.18554572
5.4411682 0.18661157
5.4416483 0.187677
5.4421284 0.188742
5.4426085 0.18980655
5.4430886 0.19086187
5.4435687 0.19187188
5.4440488 0.19283403
5.4445289 0.19374986
5.445009 0.19462094
5.4454891 0.1954488
5.4459692 0.196235
5.4464493 0.1969811
5.4469294 0.19768863
5.4474095 0.19835916
5.4478896 0.19899422
5.4483697 0.19959539
5.4488498 0.20016419
5.4493299 0.20070219
5.44981 0.20121093
5.4502901 0.20169197
5.4507702 0.20214685
5.4512503 0.20257713
5.4517303 0.20298436
5.4522104 0.20337008
5.4526905 0.20373585
5.4531706 0.20408322
5.4536507 0.20441374
5.4541308 0.20472896
5.4546109 0.20503044
5.455091 0.20531971
5.4555711 0.20559833
5.4560512 0.20586786
5.4565313 0.20612984
5.4570114 0.20638582
5.4574915 0.20663736
5.4579716 0.20688586
5.4584517 0.20711898
5.4589318 0.20732807
5.4594119 0.20751324
5.459892 0.20767461
5.4603721 0.20781228
5.4608522 0.20792636
5.4613323 0.20801697
5.4618124 0.20808423
5.4622925 0.20812824
5.4627726 0.20814911
5.4632527 0.20814696
5.4637327 0.2081219
5.4642128 0.20807404
5.4646929 0.20800349
5.465173 0.20791037
5.4656531 0.20779479
5.4661332 0.20765686
5.4666133 0.20749669
5.4670934 0.20731439
5.4675735 0.20711008
5.4680536 0.20688387
5.4685337 0.20663587
5.4690138 0.20636619
5.4694939 0.20607495
5.469974 0.20576225
5.4704541 0.20542821
5.4709342 0.20507294
5.4714143 0.20469656
5.4718944 0.20429917
5.4723745 0.20388089
5.4728546 0.20344182
5.4733347 0.20298352
5.4738148 0.20251096
5.4742949 0.20202375
5.474775 0.20152102
5.4752551 0.20100185
5.4757351 0.20046534
5.4762152 0.19991061
5.4766953 0.19933675
5.4771754 0.19874286
5.4776555 0.19812805
5.4781356 0.19749141
5.4786157 0.19683206
5.4790958 0.19614908
5.4795759 0.19544159
5.480056 0.19470868
5.4805361 0.19394946
5.4810162 0.19316303
5.4814963 0.19234849
5.4819764 0.19150494
5.4824565 0.19063148
5.4829366 0.18972722
5.4834167 0.18879126
5.4838968 0.1878227
5.4843769 0.18682064
5.484857 0.18578418
5.4853371 0.18471242
5.4858172 0.18360448
5.4862973 0.18245944
5.4867774 0.18127641
5.4872575 0.1800545
5.4877375 0.1787928
5.4882176 0.17749073
5.4886977 0.17616645
5.4891778 0.17483095
5.4896579 0.17348435
5.490138 0.17212675
5.4906181 0.17075825
5.4910982 0.16937896
5.4915783 0.16798898
5.4920584 0.16658841
5.4925385 0.16517737
5.4930186 0.16375595
5.4934987 0.16232425
5.4939788 0.16088239
5.4944589 0.15943047
5.494939 0.15796859
5.4954191 0.15649686
5.4958992 0.15501538
5.4963793 0.15352425
5.4968594 0.15202358
5.4973395 0.15051347
5.4978196 0.14899404
5.4982997 0.14746537
5.4987798 0.14592758
5.4992599 0.14438078
5.4997399 0.14282505
5.50022 0.14126052
5.5007001 0.13968728
5.5011802 0.13810544
5.5016603 0.1365151
5.5021404 0.13491637
5.5026205 0.13330935
5.5031006 0.13169414
5.5035807 0.13006907
5.5040608 0.12842878
5.5045409 0.12677387
5.505021 0.12510541
5.5055011 0.1234245
5.5059812 0.12173223
5.5064613 0.12002966
5.5069414 0.11831789
5.5074215 0.116598
5.5079016 0.11487107
5.5083817 0.11313819
5.5088618 0.11140044
5.5093419 0.10965891
5.509822 0.10791467
5.5103021 0.10616881
5.5107822 0.10442242
5.5112623 0.10267658
5.5117423 0.10093237
5.5122224 0.099190883
5.5127025 0.097453191
5.5131826 0.095720383
5.5136627 0.093993542
5.5141428 0.092273753
5.5146229 0.090562097
5.515103 0.08885966
5.5155831 0.087167525
5.5160632 0.085486776
5.5165433 0.083818496
5.5170234 0.082163769
5.5175035 0.080523678
5.5179836 0.078899308
5.5184637 0.077291731
5.5189438 0.075701342
5.5194239 0.074128032
5.519904 0.072571794
5.5203841 0.071032626
5.5208642 0.06951052
5.5213443 0.068005472
5.5218244 0.066517478
5.5223045 0.065046532
5.5227846 0.063592629
5.5232647 0.062155764
5.5237447 0.060735932
5.5242248 0.059333128
5.5247049 0.057947347
5.525185 0.056578584
5.5256651 0.055226834
5.5261452 0.053892091
5.5266253 0.052574352
5.5271054 0.05127361
5.5275855 0.049989862
5.5280656 0.048723101
5.5285457 0.047473322
5.5290258 0.046240522
5.5295059 0.045024694
5.529986 0.043825834
5.5304661 0.042643937
5.5309462 0.041478997
5.5314263 0.040331009
5.5319064 0.03919997
5.5323865 0.038085872
5.5328666 0.036988713
5.5333467 0.035908485
5.5338268 0.034846516
5.5343069 0.033806665
5.534787 0.032789076
5.5352671 0.031793634
5.5357471 0.030820223
5.5362272 0.029868729
5.5367073 0.028939037
5.5371874 0.028031032
5.5376675 0.027144599
5.5381476 0.026279622
5.5386277 0.025435988
5.5391078 0.024613581
5.5395879 0.023812287
5.540068 0.023031989
5.5405481 0.022272574
5.5410282 0.021533926
5.5415083 0.020815931
5.5419884 0.020118473
5.5424685 0.019441438
5.5429486 0.018784711
5.5434287 0.018148176
5.5439088 0.01753172
5.5443889 0.016935226
5.544869 0.01635858
5.5453491 0.015801667
5.5458292 0.015264372
5.5463093 0.014746581
5.5467894 0.014248177
5.5472695 0.013769047
5.5477495 0.013309075
5.5482296 0.012868147
5.5487097 0.012445898
5.5491898 0.01203475
5.5496699 0.011631301
5.55015 0.011235713
5.5506301 0.010848144
5.5511102 0.010468756
5.5515903 0.010097708
5.5520704 0.0097351589
5.5525505 0.00938127
5.5530306 0.0090362008
5.5535107 0.0087001113
5.5539908 0.0083731613
5.5544709 0.0080555108
5.554951 0.0077473197
5.5554311 0.007448748
5.5559112 0.0071599555
5.5563913 0.0068811023
5.5568714 0.0066123483
5.5573515 0.0063538533
5.5578316 0.0061057774
5.5583117 0.0058682804
5.5587918 0.0056415223
5.5592719 0.005425663
5.559752 0.0052208625
5.560232 0.0050272807
5.5607121 0.0048450774
5.5611922 0.0046744127
5.5616723 0.0045154465
5.5621524 0.0043683387
5.5626325 0.0042332492
5.5631126 0.0041103381
5.5635927 0.0039997651
5.5640728 0.0039001638
5.5645529 0.003807567
5.565033 0.0037217468
5.5655131 0.0036426891
5.5659932 0.0035703801
5.5664733 0.0035048058
5.5669534 0.0034459523
5.5674335 0.0033938056
5.5679136 0.0033483517
5.5683937 0.0033095768
5.5688738 0.0032774668
5.5693539 0.0032520079
5.569834 0.0032331861
5.5703141 0.0032209875
5.5707942 0.003215398
5.5712743 0.0032164038
5.5717544 0.003223991
5.5722344 0.0032381455
5.5727145 0.0032588534
5.5731946 0.0032861009
5.5736747 0.0033198739
5.5741548 0.0033601585
5.5746349 0.0034069407
5.575115 0.0034602067
5.5755951 0.0035199424
5.5760752 0.003586134
5.5765553 0.0036587675
5.5770354 0.0037378289
5.5775155 0.0038233043
5.5779956 0.0039151797
5.5784757 0.0040134413
5.5789558 0.004118288
5.5794359 0.0042345805
5.579916 0.0043641908
5.5803961 0.0045069111
5.5808762 0.0046625338
5.5813563 0.0048308513
5.5818364 0.0050116559
5.5823165 0.0052047399
5.5827966 0.0054098958
5.5832767 0.0056269158
5.5837568 0.0058555923
5.5842368 0.0060957177
5.5847169 0.0063470843
5.585197 0.0066094844
5.5856771 0.0068827104
5.5861572 0.0071665547
5.5866373 0.0074608095
5.5871174 0.0077652673
5.5875975 0.0080797203
5.5880776 0.008403961
5.5885577 0.0087377817
5.5890378 0.0090809747
5.5895179 0.0094333324
5.589998 0.0097946471
5.5904781 0.010164711
5.5909582 0.010543317
5.5914383 0.010930257
5.5919184 0.011325323
5.5923985 0.011728308
5.5928786 0.012139004
5.5933587 0.012557204
5.5938388 0.012982699
5.5943189 0.01341957
5.594799 0.013877826
5.5952791 0.014357859
5.5957592 0.014859631
5.5962392 0.015383107
5.5967193 0.015928249
5.5971994 0.016495023
5.5976795 0.017083392
5.5981596 0.017693319
5.5986397 0.018324768
5.5991198 0.018977704
5.5995999 0.01965209
5.60008 0.020347889
5.6005601 0.021065066
5.6010402 0.021803584
5.6015203 0.022563407
5.6020004 0.023344498
5.6024805 0.024146823
5.6029606 0.024970344
5.6034407 0.025815025
5.6039208 0.02668083
5.6044009 0.027567722
5.604881 0.028475667
5.6053611 0.029404626
5.6058412 0.030354565
5.6063213 0.031325446
5.6068014 0.032317235
5.6072815 0.033329893
5.6077616 0.034363386
5.6082416 0.035417677
5.6087217 0.036492729
5.6092018 0.03758828
5.6096819 0.038700288
5.610162 0.039827708
5.6106421 0.040971104
5.6111222 0.042131039
5.6116023 0.043308076
5.6120824 0.044502778
5.6125625 0.04571571
5.6130426 0.046947433
5.6135227 0.048198512
5.6140028 0.04946951
5.6144829 0.05076099
5.614963 0.052073515
5.6154431 0.05340765
5.6159232 0.054763956
5.6164033 0.056142998
5.6168834 0.057545339
5.6173635 0.058971543
5.6178436 0.060422172
5.6183237 0.061897789
5.6188038 0.063398959
5.6192839 0.064926245
5.619764 0.066480209
5.620244 0.068061416
5.6207241 0.069670428
5.6212042 0.071307809
5.6216843 0.072974122
5.6221644 0.074669931
5.6226445 0.076395799
5.6231246 0.078152289
5.6236047 0.079939965
5.6240848 0.081759389
5.6245649 0.0836038
5.625045 0.085457699
5.6255251 0.087320028
5.6260052 0.089190216
5.6264853 0.091067694
5.6269654 0.092951891
5.6274455 0.094842238
5.6279256 0.096738164
5.6284057 0.098639099
5.6288858 0.10054447
5.6293659 0.10245372
5.629846 0.10436626
5.6303261 0.10628153
5.6308062 0.10819896
5.6312863 0.11011798
5.6317664 0.11203802
5.6322464 0.11395851
5.6327265 0.11587888
5.6332066 0.11779855
5.6336867 0.11971697
5.6341668 0.12163355
5.6346469 0.12354773
5.635127 0.12545894
5.6356071 0.12736661
5.6360872 0.12927017
5.6365673 0.13116905
5.6370474 0.13306267
5.6375275 0.13495047
5.6380076 0.13683188
5.6384877 0.13870633
5.6389678 0.14057325
5.6394479 0.14243241
5.639928 0.14428858
5.6404081 0.14614328
5.6408882 0.14799637
5.6413683 0.14984767
5.6418484 0.15169703
5.6423285 0.15354428
5.6428086 0.15538927
5.6432887 0.15723183
5.6437688 0.1590718
5.6442488 0.16090902
5.6447289 0.16274333
5.645209 0.16457457
5.6456891 0.16640257
5.6461692 0.16822717
5.6466493 0.17004822
5.6471294 0.17186555
5.6476095 0.173679
5.6480896 0.17548841
5.6485697 0.17729362
5.6490498 0.17909446
5.6495299 0.18089078
5.65001 0.18268241
5.6504901 0.1844692
5.6509702 0.18625097
5.6514503 0.18802758
5.6519304 0.18979885
5.6524105 0.19156463
5.6528906 0.19332475
5.6533707 0.19507906
5.6538508 0.19682739
5.6543309 0.19856959
5.654811 0.20029498
5.6552911 0.2019841
5.6557712 0.20363714
5.6562513 0.20525475
5.6567313 0.20683757
5.6572114 0.20838624
5.6576915 0.20990143
5.6581716 0.21138377
5.6586517 0.21283392
5.6591318 0.21425252
5.6596119 0.21564023
5.660092 0.21699768
5.6605721 0.21832553
5.6610522 0.21962443
5.6615323 0.22089503
5.6620124 0.22213796
5.6624925 0.22335389
5.6629726 0.22454346
5.6634527 0.22570732
5.6639328 0.22684611
5.6644129 0.22796049
5.664893 0.2290511
5.6653731 0.23011859
5.6658532 0.23116361
5.6663333 0.23218681
5.6668134 0.23318883
5.6672935 0.23417033
5.6677736 0.23513195
5.6682537 0.23607434
5.6687337 0.23699815
5.6692138 0.23790403
5.6696939 0.23879315
5.670174 0.23967236
5.6706541 0.24054325
5.6711342 0.24140542
5.6716143 0.24225843
5.6720944 0.24310186
5.6725745 0.24393528
5.6730546 0.24475828
5.6735347 0.24557042
5.6740148 0.24637128
5.6744949 0.24716044
5.674975 0.24793747
5.6754551 0.24870195
5.6759352 0.24945345
5.6764153 0.25019156
5.6768954 0.25091584
5.6773755 0.25162587
5.6778556 0.25232123
5.6783357 0.25300149
5.6788158 0.25366622
5.6792959 0.25431502
5.679776 0.25494744
5.6802561 0.25556306
5.6807361 0.25616147
5.6812162 0.25674223
5.6816963 0.25730493
5.6821764 0.25784913
5.6826565 0.25837442
5.6831366 0.25888036
5.6836167 0.25936654
5.6840968 0.25983253
5.6845769 0.2602779
5.685057 0.26070996
5.6855371 0.26114149
5.6860172 0.26157257
5.6864973 0.26200311
5.6869774 0.26243298
5.6874575 0.26286206
5.6879376 0.26329023
5.6884177 0.2637174
5.6888978 0.26414342
5.6893779 0.2645682
5.689858 0.26499161
5.6903381 0.26541354
5.6908182 0.26583387
5.6912983 0.26625248
5.6917784 0.26666926
5.6922585 0.2670841
5.6927385 0.26749687
5.6932186 0.26790746
5.6936987 0.26831576
5.6941788 0.26872165
5.6946589 0.26912501
5.695139 0.26952572
5.6956191 0.26992367
5.6960992 0.27031875
5.6965793 0.27071083
5.6970594 0.27109981
5.6975395 0.27148556
5.6980196 0.27186797
5.6984997 0.27224692
5.6989798 0.2726223
5.6994599 0.27299399
5.69994 0.27336212
5.7004201 0.27372918
5.7009002 0.27409584
5.7013803 0.27446209
5.7018604 0.27482794
5.7023405 0.27519337
5.7028206 0.27555838
5.7033007 0.27592297
5.7037808 0.27628712
5.7042609 0.27665085
5.7047409 0.27701414
5.705221 0.27737698
5.7057011 0.27773938
5.7061812 0.27810133
5.7066613 0.27846282
5.7071414 0.27882385
5.7076215 0.27918441
5.7081016 0.2795445
5.7085817 0.27990411
5.7090618 0.28026325
5.7095419 0.2806219
5.710022 0.28098006
5.7105021 0.28133772
5.7109822 0.28169489
5.7114623 0.28205155
5.7119424 0.2824077
5.7124225 0.28276334
5.7129026 0.28311846
5.7133827 0.28347306
5.7138628 0.28382713
5.7143429 0.28418067
5.714823 0.28453367
5.7153031 0.28488515
5.7157832 0.28523367
5.7162633 0.28557926
5.7167433 0.28592196
5.7172234 0.28626183
5.7177035 0.28659891
5.7181836 0.28693325
5.7186637 0.2872649
5.7191438 0.2875939
5.7196239 0.28792031
5.720104 0.28824417
5.7205841 0.28856552
5.7210642 0.28888442
5.7215443 0.28920092
5.7220244 0.28951505
5.7225045 0.28982688
5.7229846 0.29013643
5.7234647 0.29044378
5.7239448 0.29074895
5.7244249 0.291052
5.724905 0.29135298
5.7253851 0.29165193
5.7258652 0.2919489
5.7263453 0.29224394
5.7268254 0.2925371
5.7273055 0.29282842
5.7277856 0.29311796
5.7282657 0.29340575
5.7287457 0.29369185
5.7292258 0.2939763
5.7297059 0.29425916
5.730186 0.29453999
5.7306661 0.29481443
5.7311462 0.29508089
5.7316263 0.29533872
5.7321064 0.29558727
5.7325865 0.2958259
5.7330666 0.29605397
5.7335467 0.29627082
5.7340268 0.29647582
5.7345069 0.29666831
5.734987 0.29684765
5.7354671 0.2970132
5.7359472 0.29716431
5.7364273 0.29730034
5.7369074 0.29742063
5.7373875 0.29752455
5.7378676 0.29761144
5.7383477 0.29768067
5.7388278 0.29773159
5.7393079 0.29776355
5.739788 0.2977759
5.7402681 0.29776801
5.7407481 0.29773922
5.7412282 0.29768889
5.7417083 0.29761637
5.7421884 0.29752103
5.7426685 0.2974022
5.7431486 0.29725926
5.7436287 0.29709154
5.7441088 0.29689842
5.7445889 0.29667923
5.745069 0.29643334
5.7455491 0.2961719
5.7460292 0.29591034
5.7465093 0.29564875
5.7469894 0.29538712
5.7474695 0.29512547
5.7479496 0.29486378
5.7484297 0.29460207
5.7489098 0.29434033
5.7493899 0.29407857
5.74987 0.29381678
5.7503501 0.29355496
5.7508302 0.29329313
5.7513103 0.29303128
5.7517904 0.2927694
5.7522705 0.29250751
5.7527506 0.29224561
5.7532306 0.29198369
5.7537107 0.29172175
5.7541908 0.29145981
5.7546709 0.29119785
5.755151 0.29093589
5.7556311 0.29067391
5.7561112 0.29041193
5.7565913 0.29014995
5.7570714 0.28988796
5.7575515 0.28962597
5.7580316 0.28936397
5.7585117 0.28910198
5.7589918 0.28883999
5.7594719 0.288578
5.759952 0.28831602
5.7604321 0.28805403
5.7609122 0.28779201
5.7613923 0.28752993
5.7618724 0.2872678
5.7623525 0.28700564
5.7628326 0.28674344
5.7633127 0.28648121
5.7637928 0.28621895
5.7642729 0.28595667
5.764753 0.28569437
5.765233 0.28543206
5.7657131 0.28516974
5.7661932 0.28490741
5.7666733 0.28464508
5.7671534 0.28438276
5.7676335 0.28412044
5.7681136 0.28385814
5.7685937 0.28359585
5.7690738 0.28333359
5.7695539 0.28307135
5.770034 0.28280915
5.7705141 0.28254697
5.7709942 0.28228484
5.7714743 0.28202276
5.7719544 0.28176072
5.7724345 0.28149873
5.7729146 0.2812368
5.7733947 0.28097494
5.7738748 0.28071314
5.7743549 0.28045141
5.774835 0.28018975
5.7753151 0.27992818
5.7757952 0.27968649
5.7762753 0.27948674
5.7767554 0.27932712
5.7772354 0.27920573
5.7777155 0.27912072
5.7781956 0.27907021
5.7786757 0.27905233
5.7791558 0.2790652
5.7796359 0.27910696
5.780116 0.27917574
5.7805961 0.27926965
5.7810762 0.27938684
5.7815563 0.27952543
5.7820364 0.27968354
5.7825165 0.27985931
5.7829966 0.28005087
5.7834767 0.28025633
5.7839568 0.28047384
5.7844369 0.28070152
5.784917 0.28093749
5.7853971 0.28117989
5.7858772 0.28142685
5.7863573 0.28167648
5.7868374 0.28192693
5.7873175 0.28217632
5.7877976 0.28242277
5.7882777 0.28266442
5.7887578 0.2828994
5.7892378 0.28312583
5.7897179 0.28334184
5.790198 0.28354555
5.7906781 0.28373894
5.7911582 0.2839458
5.7916383 0.28416959
5.7921184 0.28440915
5.7925985 0.28466331
5.7930786 0.28493089
5.7935587 0.28521071
5.7940388 0.28550162
5.7945189 0.28580243
5.794999 0.28611197
5.7954791 0.28642908
5.7959592 0.28675257
5.7964393 0.28708128
5.7969194 0.28741404
5.7973995 0.28774966
5.7978796 0.28808699
5.7983597 0.28842485
5.7988398 0.28876206
5.7993199 0.28909745
5.7998 0.28942986
5.8002801 0.2897581
5.8007602 0.29008102
5.8012402 0.29039743
5.8017203 0.29070616
5.8022004 0.29100604
5.8026805 0.2912959
5.8031606 0.29157457
5.8036407 0.29184087
5.8041208 0.29209363
5.8046009 0.29233169
5.805081 0.29255386
5.8055611 0.29275897
5.8060412 0.29294694
5.8065213 0.29311773
5.8070014 0.29327015
5.8074815 0.29340305
5.8079616 0.29351526
5.8084417 0.29360561
5.8089218 0.29367293
5.8094019 0.29371606
5.809882 0.29373383
5.8103621 0.29372507
5.8108422 0.29368861
5.8113223 0.29362329
5.8118024 0.29352794
5.8122825 0.29340139
5.8127626 0.29324248
5.8132426 0.29305003
5.8137227 0.29282288
5.8142028 0.29255987
5.8146829 0.29225981
5.815163 0.29192156
5.8156431 0.29154394
5.8161232 0.29112578
5.8166033 0.29066591
5.8170834 0.29016317
5.8175635 0.28961639
5.8180436 0.28902441
5.8185237 0.28838605
5.8190038 0.28770015
5.8194839 0.28696554
5.819964 0.28618105
5.8204441 0.28534552
5.8209242 0.28446235
5.8214043 0.28355775
5.8218844 0.28263657
5.8223645 0.28169942
5.8228446 0.2807469
5.8233247 0.27977958
5.8238048 0.27879808
5.8242849 0.27780298
5.824765 0.27679489
5.825245 0.27577439
5.8257251 0.27474209
5.8262052 0.27369857
5.8266853 0.27264443
5.8271654 0.27158027
5.8276455 0.27050669
5.8281256 0.26942427
5.8286057 0.26833361
5.8290858 0.26723532
5.8295659 0.26612998
5.830046 0.26501819
5.8305261 0.26390054
5.8310062 0.26277764
5.8314863 0.26165007
5.8319664 0.26051843
5.8324465 0.25938331
5.8329266 0.25824532
5.8334067 0.25710504
5.8338868 0.25596308
5.8343669 0.25482002
5.834847 0.25367647
5.8353271 0.25253301
5.8358072 0.25139024
5.8362873 0.25023987
5.8367674 0.24907472
5.8372474 0.24789588
5.8377275 0.24670443
5.8382076 0.24550145
5.8386877 0.24428804
5.8391678 0.24306527
5.8396479 0.24183424
5.840128 0.24059603
5.8406081 0.23935172
5.8410882 0.2381024
5.8415683 0.23684915
5.8420484 0.23559306
5.8425285 0.23433522
5.8430086 0.23307671
5.8434887 0.23181862
5.8439688 0.23056202
5.8444489 0.22930802
5.844929 0.22805768
5.8454091 0.2268121
5.8458892 0.22557237
5.8463693 0.22433957
5.8468494 0.22311477
5.8473295 0.22189908
5.8478096 0.22069357
5.8482897 0.21949934
5.8487698 0.21831745
5.8492498 0.21714901
5.8497299 0.2159951
5.85021 0.21485679
5.8506901 0.21373518
5.8511702 0.21263467
5.8516503 0.21157287
5.8521304 0.21055211
5.8526105 0.20957226
5.8530906 0.2086332
5.8535707 0.20773481
5.8540508 0.20687696
5.8545309 0.20605954
5.855011 0.20528243
5.8554911 0.20454548
5.8559712 0.2038486
5.8564513 0.20319165
5.8569314 0.20257451
5.8574115 0.20199706
5.8578916 0.20145917
5.8583717 0.20096073
5.8588518 0.20050161
5.8593319 0.20008168
5.859812 0.19970083
5.8602921 0.19935894
5.8607722 0.19905588
5.8612523 0.19879152
5.8617323 0.19856575
5.8622124 0.19837844
5.8626925 0.19822947
5.8631726 0.19811873
5.8636527 0.19804607
5.8641328 0.19801139
5.8646129 0.19801456
5.865093 0.19805546
5.8655731 0.19813396
5.8660532 0.19824991
5.8665333 0.1983913
5.8670134 0.19854859
5.8674935 0.19872179
5.8679736 0.19891096
5.8684537 0.19911613
5.8689338 0.19933733
5.8694139 0.19957461
5.869894 0.19982801
5.8703741 0.20009756
5.8708542 0.2003833
5.8713343 0.20068527
5.8718144 0.20100351
5.8722945 0.20133805
5.8727746 0.20168894
5.8732547 0.20205621
5.8737347 0.2024399
5.8742148 0.20284005
5.8746949 0.20325669
5.875175 0.20368988
5.8756551 0.20413963
5.8761352 0.20460599
5.8766153 0.20508901
5.8770954 0.20558871
5.8775755 0.20610514
5.8780556 0.20663833
5.8785357 0.20718832
5.8790158 0.20775516
5.8794959 0.20833887
5.879976 0.2089395
5.8804561 0.20955709
5.8809362 0.21019166
5.8814163 0.2108423
5.8818964 0.21150427
5.8823765 0.21217627
5.8828566 0.21285752
5.8833367 0.21354724
5.8838168 0.21424465
5.8842969 0.21494894
5.884777 0.21565935
5.8852571 0.21637509
5.8857371 0.21709537
5.8862172 0.21781941
5.8866973 0.21854643
5.8871774 0.21927563
5.8876575 0.22000624
5.8881376 0.22073747
5.8886177 0.22146853
5.8890978 0.22219865
5.8895779 0.22292703
5.890058 0.2236529
5.8905381 0.22437546
5.8910182 0.22509394
5.8914983 0.22580754
5.8919784 0.22651549
5.8924585 0.227217
5.8929386 0.22791128
5.8934187 0.22859756
5.8938988 0.22927504
5.8943789 0.22994294
5.894859 0.23060047
5.8953391 0.23124686
5.8958192 0.23188132
5.8962993 0.2325031
5.8967794 0.233117
5.8972595 0.23372671
5.8977395 0.23433218
5.8982196 0.23493333
5.8986997 0.23553011
5.8991798 0.23612243
5.8996599 0.23671023
5.90014 0.23729345
5.9006201 0.23787202
5.9011002 0.23844586
5.9015803 0.23901492
5.9020604 0.23957913
5.9025405 0.24013841
5.9030206 0.2406927
5.9035007 0.24124193
5.9039808 0.24178604
5.9044609 0.24232495
5.904941 0.2428586
5.9054211 0.24338693
5.9059012 0.24390986
5.9063813 0.24442733
5.9068614 0.24493926
5.9073415 0.2454456
5.9078216 0.24594627
5.9083017 0.24644121
5.9087818 0.24693035
5.9092619 0.24741362
5.9097419 0.24789096
5.910222 0.24836229
5.9107021 0.24882755
5.9111822 0.24928667
5.9116623 0.24973763
5.9121424 0.25017269
5.9126225 0.25059144
5.9131026 0.25099428
5.9135827 0.2513816
5.9140628 0.25175383
5.9145429 0.25211137
5.915023 0.25245461
5.9155031 0.25278397
5.9159832 0.25309986
5.9164633 0.25340267
5.9169434 0.25369282
5.9174235 0.25397071
5.9179036 0.25423674
5.9183837 0.25449133
5.9188638 0.25473487
5.9193439 0.25496778
5.919824 0.25519046
5.9203041 0.25540331
5.9207842 0.25560675
5.9212643 0.25580117
5.9217443 0.25598698
5.9222244 0.2561646
5.9227045 0.25633442
5.9231846 0.25649685
5.9236647 0.2566523
5.9241448 0.25680117
5.9246249 0.25694387
5.925105 0.2570808
5.9255851 0.25721238
5.9260652 0.257339
5.9265453 0.25746099
5.9270254 0.25757227
5.9275055 0.25766886
5.9279856 0.25775078
5.9284657 0.25781802
5.9289458 0.25787061
5.9294259 0.25790855
5.929906 0.25793185
5.9303861 0.25794053
5.9308662 0.2579346
5.9313463 0.25791407
5.9318264 0.25787894
5.9323065 0.25782923
5.9327866 0.25776496
5.9332667 0.25768612
5.9337467 0.25759274
5.9342268 0.25748482
5.9347069 0.25736238
5.935187 0.25722542
5.9356671 0.25707396
5.9361472 0.256908
5.9366273 0.25672757
5.9371074 0.25653266
5.9375875 0.2563233
5.9380676 0.25609948
5.9385477 0.25586123
5.9390278 0.25560855
5.9395079 0.25534146
5.939988 0.25505996
5.9404681 0.25476407
5.9409482 0.2544538
5.9414283 0.25412916
5.9419084 0.25379052
5.9423885 0.25343904
5.9428686 0.2530744
5.9433487 0.25269617
5.9438288 0.25230391
5.9443089 0.2518972
5.944789 0.25147559
5.9452691 0.25103866
5.9457491 0.25058596
5.9462292 0.25011707
5.9467093 0.24963155
5.9471894 0.24912896
5.9476695 0.24860887
5.9481496 0.24807085
5.9486297 0.24751447
5.9491098 0.24693928
5.9495899 0.24634485
5.95007 0.24573076
5.9505501 0.24509655
5.9510302 0.24444181
5.9515103 0.2437661
5.9519904 0.24306898
5.9524705 0.24235001
5.9529506 0.24160877
5.9534307 0.24084482
5.9539108 0.24005772
5.9543909 0.23924705
5.954871 0.23841236
5.9553511 0.23755322
5.9558312 0.2366692
5.9563113 0.23575986
5.9567914 0.23482492
5.9572715 0.23387211
5.9577516 0.23290654
5.9582316 0.23192898
5.9587117 0.23094022
5.9591918 0.22994102
5.9596719 0.22893216
5.960152 0.22791443
5.9606321 0.22688859
5.9611122 0.22585543
5.9615923 0.22481573
5.9620724 0.22377025
5.9625525 0.22271978
5.9630326 0.22166509
5.9635127 0.22060697
5.9639928 0.21954618
5.9644729 0.21848351
5.964953 0.21741972
5.9654331 0.21635561
5.9659132 0.21529195
5.9663933 0.2142295
5.9668734 0.21316906
5.9673535 0.21211139
5.9678336 0.21105728
5.9683137 0.2100075
5.9687938 0.20896283
5.9692739 0.20792404
5.969754 0.20689192
5.970234 0.20586723
5.9707141 0.20485077
5.9711942 0.20384329
5.9716743 0.20284559
5.9721544 0.20185701
5.9726345 0.20087348
5.9731146 0.19989473
5.9735947 0.19892083
5.9740748 0.19795185
5.9745549 0.19698787
5.975035 0.19602894
5.9755151 0.19507514
5.9759952 0.19412654
5.9764753 0.1931832
5.9769554 0.1922452
5.9774355 0.1913126
5.9779156 0.19038547
5.9783957 0.18946388
5.9788758 0.1885479
5.9793559 0.1876376
5.979836 0.18673304
5.9803161 0.1858343
5.9807962 0.18494145
5.9812763 0.18405454
5.9817564 0.18317366
5.9822364 0.18229887
5.9827165 0.18143024
5.9831966 0.18056784
5.9836767 0.17971173
5.9841568 0.17886199
5.9846369 0.17801868
5.985117 0.17718187
5.9855971 0.17635164
5.9860772 0.17552805
5.9865573 0.17471116
5.9870374 0.17390187
5.9875175 0.17313007
5.9879976 0.17241054
5.9884777 0.17174294
5.9889578 0.17112692
5.9894379 0.17056211
5.989918 0.17004816
5.9903981 0.16958473
5.9908782 0.16917145
5.9913583 0.16880797
5.9918384 0.16849394
5.9923185 0.168229
5.9927986 0.16801281
5.9932787 0.16784499
5.9937588 0.16772521
5.9942388 0.1676531
5.9947189 0.16762831
5.995199 0.1676505
5.9956791 0.16771929
5.9961592 0.16783435
5.9966393 0.16799531
5.9971194 0.16820182
5.9975995 0.16845353
5.9980796 0.16875008
5.9985597 0.16909112
5.9990398 0.1694763
5.9995199 0.16990526
6 0.17037764
