# Supplementary material for: Structural motifs of gold cluster anions with 17 to 69 atoms
Source: Nat Commun. 2026 Apr 10;17:5099. doi: 10.1038/s41467-026-71649-9 (PMC13246909; doi:10.1038/s41467-026-71649-9)
Supplement: Supplementary file 5 — Source Data [file 41467_2026_71649_MOESM5_ESM.zip › Figure2/21_th_green.dat]

3.6 0
3.6004801 0
3.6009602 0
3.6014403 0
3.6019204 0
3.6024005 0
3.6028806 0
3.6033607 0
3.6038408 0
3.6043209 0
3.604801 0
3.6052811 0
3.6057612 0
3.6062412 0
3.6067213 0
3.6072014 0
3.6076815 0
3.6081616 0
3.6086417 0
3.6091218 0
3.6096019 0
3.610082 0
3.6105621 0
3.6110422 0
3.6115223 0
3.6120024 0
3.6124825 0
3.6129626 0
3.6134427 0
3.6139228 0
3.6144029 0
3.614883 0
3.6153631 0
3.6158432 0
3.6163233 0
3.6168034 0
3.6172835 0
3.6177636 0
3.6182436 0
3.6187237 0
3.6192038 0
3.6196839 0
3.620164 0
3.6206441 0
3.6211242 0
3.6216043 0
3.6220844 0
3.6225645 0
3.6230446 0
3.6235247 0
3.6240048 0
3.6244849 0
3.624965 0
3.6254451 0
3.6259252 0
3.6264053 0
3.6268854 0
3.6273655 0
3.6278456 0
3.6283257 0
3.6288058 0
3.6292859 0
3.629766 0
3.630246 0
3.6307261 0
3.6312062 0
3.6316863 0
3.6321664 0
3.6326465 0
3.6331266 0
3.6336067 0
3.6340868 0
3.6345669 0
3.635047 0
3.6355271 0
3.6360072 0
3.6364873 0
3.6369674 0
3.6374475 0
3.6379276 0
3.6384077 0
3.6388878 0
3.6393679 0
3.639848 0
3.6403281 0
3.6408082 0
3.6412883 0
3.6417684 0
3.6422484 0
3.6427285 0
3.6432086 0
3.6436887 0
3.6441688 0
3.6446489 0
3.645129 0
3.6456091 0
3.6460892 0
3.6465693 0
3.6470494 0
3.6475295 0
3.6480096 0
3.6484897 0
3.6489698 0
3.6494499 0
3.64993 0
3.6504101 0
3.6508902 0
3.6513703 0
3.6518504 0
3.6523305 0
3.6528106 0
3.6532907 0
3.6537708 0
3.6542509 0
3.6547309 0
3.655211 0
3.6556911 0
3.6561712 0
3.6566513 0
3.6571314 0
3.6576115 0
3.6580916 0
3.6585717 0
3.6590518 0
3.6595319 0
3.660012 0
3.6604921 1.0052083e-11
3.6609722 4.3910399e-11
3.6614523 1.0022505e-10
3.6619324 1.7751965e-10
3.6624125 2.7431781e-10
3.6628926 3.8914315e-10
3.6633727 5.2051927e-10
3.6638528 6.6696979e-10
3.6643329 8.2701833e-10
3.664813 9.9918849e-10
3.6652931 1.1820039e-09
3.6657732 1.3739881e-09
3.6662533 1.5736649e-09
3.6667333 1.7795577e-09
3.6672134 1.9901902e-09
3.6676935 2.204086e-09
3.6681736 2.4197687e-09
3.6686537 2.6357619e-09
3.6691338 2.8505893e-09
3.6696139 3.0627744e-09
3.670094 3.2708409e-09
3.6705741 3.4733124e-09
3.6710542 3.6687125e-09
3.6715343 3.8555648e-09
3.6720144 4.0787856e-09
3.6724945 4.4586256e-09
3.6729746 4.9924804e-09
3.6734547 5.6705825e-09
3.6739348 6.4831638e-09
3.6744149 7.4204565e-09
3.674895 8.4726929e-09
3.6753751 9.630105e-09
3.6758552 1.0882925e-08
3.6763353 1.2221385e-08
3.6768154 1.3635718e-08
3.6772955 1.5116155e-08
3.6777756 1.6652928e-08
3.6782557 1.8236271e-08
3.6787357 1.9856414e-08
3.6792158 2.150359e-08
3.6796959 2.3168032e-08
3.680176 2.4839971e-08
3.6806561 2.650964e-08
3.6811362 2.8167271e-08
3.6816163 2.9803095e-08
3.6820964 3.1407346e-08
3.6825765 3.2970255e-08
3.6830566 3.4482054e-08
3.6835367 3.6162335e-08
3.6840168 3.9144512e-08
3.6844969 4.3511114e-08
3.684977 4.9176855e-08
3.6854571 5.6056444e-08
3.6859372 6.4064592e-08
3.6864173 7.3116011e-08
3.6868974 8.3125411e-08
3.6873775 9.4007504e-08
3.6878576 1.05677e-07
3.6883377 1.1804861e-07
3.6888178 1.3103705e-07
3.6892979 1.4455702e-07
3.689778 1.5852324e-07
3.6902581 1.7285042e-07
3.6907381 1.8745327e-07
3.6912182 2.022465e-07
3.6916983 2.1714481e-07
3.6921784 2.3206294e-07
3.6926585 2.4691557e-07
3.6931386 2.6161743e-07
3.6936187 2.7608323e-07
3.6940988 2.9022767e-07
3.6945789 3.0396547e-07
3.695059 3.1790311e-07
3.6955391 3.3959182e-07
3.6960192 3.7068427e-07
3.6964993 4.1062149e-07
3.6969794 4.5884447e-07
3.6974595 5.1479424e-07
3.6979396 5.779118e-07
3.6984197 6.4763818e-07
3.6988998 7.2341438e-07
3.6993799 8.0468141e-07
3.69986 8.9088029e-07
3.7003401 9.8145203e-07
3.7008202 1.0758376e-06
3.7013003 1.1734781e-06
3.7017804 1.2738145e-06
3.7022605 1.3762879e-06
3.7027405 1.4803391e-06
3.7032206 1.5854093e-06
3.7037007 1.6909394e-06
3.7041808 1.7963705e-06
3.7046609 1.9011435e-06
3.705141 2.0046996e-06
3.7056211 2.1064796e-06
3.7061012 2.2059247e-06
3.7065813 2.3034764e-06
3.7070614 2.437246e-06
3.7075415 2.6247e-06
3.7080216 2.8627785e-06
3.7085017 3.1484215e-06
3.7089818 3.4785691e-06
3.7094619 3.8501612e-06
3.709942 4.2601379e-06
3.7104221 4.7054392e-06
3.7109022 5.1830053e-06
3.7113823 5.689776e-06
3.7118624 6.2226914e-06
3.7123425 6.7786916e-06
3.7128226 7.3547166e-06
3.7133027 7.9477064e-06
3.7137828 8.5546011e-06
3.7142629 9.1723407e-06
3.7147429 9.7978652e-06
3.715223 1.0428115e-05
3.7157031 1.1060029e-05
3.7161832 1.1690549e-05
3.7166633 1.2316613e-05
3.7171434 1.2935163e-05
3.7176235 1.3543137e-05
3.7181036 1.4137478e-05
3.7185837 1.4855218e-05
3.7190638 1.5825584e-05
3.7195439 1.7034899e-05
3.720024 1.8469486e-05
3.7205041 2.0115667e-05
3.7209842 2.1959764e-05
3.7214643 2.3988102e-05
3.7219444 2.6187003e-05
3.7224245 2.8542789e-05
3.7229046 3.1041784e-05
3.7233847 3.3670309e-05
3.7238648 3.6414689e-05
3.7243449 3.9261245e-05
3.724825 4.2196301e-05
3.7253051 4.520618e-05
3.7257852 4.8277203e-05
3.7262653 5.1395695e-05
3.7267453 5.4547977e-05
3.7272254 5.7720373e-05
3.7277055 6.0899206e-05
3.7281856 6.4070797e-05
3.7286657 6.7221471e-05
3.7291458 7.033755e-05
3.7296259 7.3405356e-05
3.730106 7.677087e-05
3.7305861 8.1091813e-05
3.7310662 8.6336207e-05
3.7315463 9.2454726e-05
3.7320264 9.9398038e-05
3.7325065 0.00010711682
3.7329866 0.00011556173
3.7334667 0.00012468345
3.7339468 0.00013443265
3.7344269 0.00014475999
3.734907 0.00015561616
3.7353871 0.00016695181
3.7358672 0.00017871762
3.7363473 0.00019086427
3.7368274 0.00020334242
3.7373075 0.00021610274
3.7377876 0.0002290959
3.7382677 0.00024227258
3.7387477 0.00025558344
3.7392278 0.00026897916
3.7397079 0.00028241041
3.740188 0.00029582786
3.7406681 0.00030918217
3.7411482 0.00032242402
3.7416283 0.00033617993
3.7421084 0.00035275133
3.7425885 0.00037220945
3.7430686 0.00039441382
3.7435487 0.00041922398
3.7440288 0.00044649947
3.7445089 0.00047609981
3.744989 0.00050788454
3.7454691 0.0005417132
3.7459492 0.00057744532
3.7464293 0.00061494043
3.7469094 0.00065405806
3.7473895 0.00069465776
3.7478696 0.00073659905
3.7483497 0.00077974147
3.7488298 0.00082394455
3.7493099 0.00086906782
3.74979 0.00091497082
3.7502701 0.00096151309
3.7507502 0.0010085542
3.7512302 0.0010559535
3.7517103 0.0011035708
3.7521904 0.0011512655
3.7526705 0.0011988971
3.7531506 0.001247164
3.7536307 0.001301761
3.7541108 0.0013635326
3.7545909 0.0014321748
3.755071 0.0015073833
3.7555511 0.001588854
3.7560312 0.0016762828
3.7565113 0.0017693656
3.7569914 0.0018677981
3.7574715 0.0019712762
3.7579516 0.0020794957
3.7584317 0.0021921526
3.7589118 0.0023089426
3.7593919 0.0024295616
3.759872 0.0025537055
3.7603521 0.00268107
3.7608322 0.0028113511
3.7613123 0.0029442446
3.7617924 0.0030794463
3.7622725 0.0032166521
3.7627526 0.0033555578
3.7632326 0.0034958592
3.7637127 0.0036372523
3.7641928 0.0037794329
3.7646729 0.003922652
3.765153 0.0040764326
3.7656331 0.0042439614
3.7661132 0.004424779
3.7665933 0.0046184255
3.7670734 0.0048244414
3.7675535 0.0050423671
3.7680336 0.0052717428
3.7685137 0.005512109
3.7689938 0.005763006
3.7694739 0.0060239741
3.769954 0.0062945537
3.7704341 0.0065742852
3.7709142 0.0068627089
3.7713943 0.0071593652
3.7718744 0.0074637944
3.7723545 0.0077755369
3.7728346 0.0080941331
3.7733147 0.0084191232
3.7737948 0.0087500477
3.7742749 0.0090864469
3.774755 0.0094278612
3.775235 0.0097738309
3.7757151 0.010123896
3.7761952 0.010477683
3.7766753 0.010844346
3.7771554 0.01123005
3.7776355 0.011634449
3.7781156 0.012057197
3.7785957 0.012497951
3.7790758 0.012956364
3.7795559 0.013432091
3.780036 0.013924789
3.7805161 0.01443411
3.7809962 0.014959711
3.7814763 0.015501246
3.7819564 0.01605837
3.7824365 0.016630737
3.7829166 0.017218004
3.7833967 0.017819824
3.7838768 0.018435852
3.7843569 0.019065744
3.784837 0.019709155
3.7853171 0.020365738
3.7857972 0.021035149
3.7862773 0.021717044
3.7867574 0.022411076
3.7872374 0.023116901
3.7877175 0.023834173
3.7881976 0.024564486
3.7886777 0.025310528
3.7891578 0.026072656
3.7896379 0.026851217
3.790118 0.027646554
3.7905981 0.028459013
3.7910782 0.029288939
3.7915583 0.030136676
3.7920384 0.03100257
3.7925185 0.031886966
3.7929986 0.032790208
3.7934787 0.033712642
3.7939588 0.034654613
3.7944389 0.035616465
3.794919 0.036598543
3.7953991 0.037601193
3.7958792 0.03862476
3.7963593 0.039669588
3.7968394 0.040736022
3.7973195 0.041824408
3.7977996 0.04293509
3.7982797 0.044068413
3.7987598 0.045224723
3.7992398 0.046404364
3.7997199 0.047603509
3.8002 0.04881198
3.8006801 0.050029438
3.8011602 0.051256041
3.8016403 0.052491943
3.8021204 0.053737301
3.8026005 0.054992271
3.8030806 0.056257009
3.8035607 0.057531672
3.8040408 0.058816415
3.8045209 0.060111395
3.805001 0.061416768
3.8054811 0.062732689
3.8059612 0.064059316
3.8064413 0.065396804
3.8069214 0.066745309
3.8074015 0.068104987
3.8078816 0.069475995
3.8083617 0.070858488
3.8088418 0.072252624
3.8093219 0.073658557
3.809802 0.075076444
3.8102821 0.076506442
3.8107622 0.077948705
3.8112422 0.079403165
3.8117223 0.080868478
3.8122024 0.082343642
3.8126825 0.083827759
3.8131626 0.085319927
3.8136427 0.086819248
3.8141228 0.088324823
3.8146029 0.089835751
3.815083 0.091351133
3.8155631 0.092870071
3.8160432 0.094391663
3.8165233 0.095915012
3.8170034 0.097439216
3.8174835 0.098963378
3.8179636 0.1004866
3.8184437 0.10200797
3.8189238 0.10352661
3.8194039 0.1050416
3.819884 0.10655205
3.8203641 0.10805707
3.8208442 0.10955574
3.8213243 0.11104717
3.8218044 0.11253047
3.8222845 0.11400473
3.8227646 0.11546915
3.8232446 0.1169242
3.8237247 0.11837027
3.8242048 0.11980752
3.8246849 0.12123614
3.825165 0.1226563
3.8256451 0.12406818
3.8261252 0.12547197
3.8266053 0.12686783
3.8270854 0.12825595
3.8275655 0.1296365
3.8280456 0.13100967
3.8285257 0.13237563
3.8290058 0.13373456
3.8294859 0.13508663
3.829966 0.13643203
3.8304461 0.13777094
3.8309262 0.13910353
3.8314063 0.14042997
3.8318864 0.14175046
3.8323665 0.14306516
3.8328466 0.14437426
3.8333267 0.14567793
3.8338068 0.14697636
3.8342869 0.14826898
3.834767 0.14953304
3.835247 0.15075853
3.8357271 0.15194666
3.8362072 0.15309864
3.8366873 0.15421568
3.8371674 0.15529898
3.8376475 0.15634974
3.8381276 0.15736919
3.8386077 0.15835852
3.8390878 0.15931895
3.8395679 0.16025167
3.840048 0.1611579
3.8405281 0.16203885
3.8410082 0.16289572
3.8414883 0.16372973
3.8419684 0.16454207
3.8424485 0.16533395
3.8429286 0.16610659
3.8434087 0.16686119
3.8438888 0.16759896
3.8443689 0.16832111
3.844849 0.16902883
3.8453291 0.16972335
3.8458092 0.17040586
3.8462893 0.17106479
3.8467694 0.17168912
3.8472494 0.1722792
3.8477295 0.17283541
3.8482096 0.17335813
3.8486897 0.17384772
3.8491698 0.17430455
3.8496499 0.17472899
3.85013 0.17512141
3.8506101 0.17548219
3.8510902 0.17581169
3.8515703 0.17611028
3.8520504 0.17637834
3.8525305 0.17661622
3.8530106 0.17682431
3.8534907 0.17700297
3.8539708 0.17715258
3.8544509 0.1772735
3.854931 0.1773661
3.8554111 0.17743075
3.8558912 0.17746783
3.8563713 0.1774777
3.8568514 0.17746073
3.8573315 0.1774173
3.8578116 0.17734844
3.8582917 0.1772552
3.8587718 0.17713709
3.8592519 0.17699361
3.8597319 0.17682423
3.860212 0.17662846
3.8606921 0.17640578
3.8611722 0.17615567
3.8616523 0.17587763
3.8621324 0.17557114
3.8626125 0.1752357
3.8630926 0.17487079
3.8635727 0.1744759
3.8640528 0.17405053
3.8645329 0.17359415
3.865013 0.17310625
3.8654931 0.17258633
3.8659732 0.17203388
3.8664533 0.17144838
3.8669334 0.17082932
3.8674135 0.17017619
3.8678936 0.16948848
3.8683737 0.16876568
3.8688538 0.16800727
3.8693339 0.16721895
3.869814 0.16642018
3.8702941 0.16561123
3.8707742 0.16479079
3.8712543 0.16395753
3.8717343 0.16311013
3.8722144 0.16224727
3.8726945 0.16136764
3.8731746 0.1604699
3.8736547 0.15955273
3.8741348 0.15861483
3.8746149 0.15765486
3.875095 0.1566715
3.8755751 0.15566343
3.8760552 0.15462934
3.8765353 0.15356789
3.8770154 0.15247778
3.8774955 0.15135767
3.8779756 0.15020625
3.8784557 0.14902219
3.8789358 0.14780418
3.8794159 0.14655089
3.879896 0.145261
3.8803761 0.1439332
3.8808562 0.14257045
3.8813363 0.14119947
3.8818164 0.13982506
3.8822965 0.13844715
3.8827766 0.13706571
3.8832567 0.13568068
3.8837367 0.13429202
3.8842168 0.13289966
3.8846969 0.13150357
3.885177 0.13010369
3.8856571 0.12869996
3.8861372 0.12729235
3.8866173 0.1258808
3.8870974 0.12446525
3.8875775 0.12304566
3.8880576 0.12162199
3.8885377 0.12019417
3.8890178 0.11876215
3.8894979 0.1173259
3.889978 0.11588535
3.8904581 0.11444045
3.8909382 0.11299116
3.8914183 0.11153743
3.8918984 0.1100792
3.8923785 0.10861628
3.8928586 0.10714651
3.8933387 0.10566975
3.8938188 0.10418668
3.8942989 0.10269798
3.894779 0.10120434
3.8952591 0.099706452
3.8957391 0.098204995
3.8962192 0.096700658
3.8966993 0.095194126
3.8971794 0.093686085
3.8976595 0.09217722
3.8981396 0.090668218
3.8986197 0.089159765
3.8990998 0.087652546
3.8995799 0.086147248
3.90006 0.084644555
3.9005401 0.083145155
3.9010202 0.081649734
3.9015003 0.080158976
3.9019804 0.078673568
3.9024605 0.077194196
3.9029406 0.075721545
3.9034207 0.074256303
3.9039008 0.072799233
3.9043809 0.071357057
3.904861 0.069933427
3.9053411 0.068527911
3.9058212 0.067140076
3.9063013 0.065769488
3.9067814 0.064415714
3.9072615 0.06307832
3.9077415 0.061756873
3.9082216 0.060450941
3.9087017 0.059160088
3.9091818 0.057883883
3.9096619 0.056621891
3.910142 0.05537368
3.9106221 0.054138815
3.9111022 0.052916865
3.9115823 0.051707394
3.9120624 0.050509971
3.9125425 0.049324161
3.9130226 0.048149532
3.9135027 0.046985649
3.9139828 0.04583208
3.9144629 0.044688392
3.914943 0.04355415
3.9154231 0.042428921
3.9159032 0.041318134
3.9163833 0.040228725
3.9168634 0.039160524
3.9173435 0.03811334
3.9178236 0.037086983
3.9183037 0.036081263
3.9187838 0.035095988
3.9192639 0.034130971
3.9197439 0.033186019
3.920224 0.032260942
3.9207041 0.031355551
3.9211842 0.030469656
3.9216643 0.029603065
3.9221444 0.028755589
3.9226245 0.027927037
3.9231046 0.027117219
3.9235847 0.026325946
3.9240648 0.025553026
3.9245449 0.024798269
3.925025 0.024061486
3.9255051 0.023342485
3.9259852 0.022641077
3.9264653 0.021957072
3.9269454 0.021290279
3.9274255 0.020638335
3.9279056 0.019996315
3.9283857 0.019364407
3.9288658 0.018743008
3.9293459 0.018132514
3.929826 0.017533322
3.9303061 0.01694583
3.9307862 0.016370433
3.9312663 0.015807529
3.9317463 0.015257514
3.9322264 0.014720786
3.9327065 0.014197741
3.9331866 0.013688776
3.9336667 0.013194288
3.9341468 0.012714673
3.9346269 0.012250329
3.935107 0.011801653
3.9355871 0.011369041
3.9360672 0.010952889
3.9365473 0.010553596
3.9370274 0.010171557
3.9375075 0.00980717
3.9379876 0.0094608312
3.9384677 0.0091329375
3.9389478 0.0088210604
3.9394279 0.008513345
3.939908 0.0082088101
3.9403881 0.0079078996
3.9408682 0.0076110573
3.9413483 0.0073187269
3.9418284 0.0070313523
3.9423085 0.0067493772
3.9427886 0.0064732455
3.9432687 0.006203401
3.9437487 0.0059402874
3.9442288 0.0056843485
3.9447089 0.0054360282
3.945189 0.0051957702
3.9456691 0.0049640184
3.9461492 0.0047412165
3.9466293 0.0045278083
3.9471094 0.0043242377
3.9475895 0.0041309483
3.9480696 0.0039483841
3.9485497 0.0037769889
3.9490298 0.0036172063
3.9495099 0.0034694803
3.94999 0.0033342546
3.9504701 0.0032108869
3.9509502 0.0030900149
3.9514303 0.002969605
3.9519104 0.0028499315
3.9523905 0.0027312686
3.9528706 0.0026138907
3.9533507 0.0024980719
3.9538308 0.0023840867
3.9543109 0.0022722091
3.954791 0.0021627136
3.9552711 0.0020558743
3.9557512 0.0019519656
3.9562312 0.0018512616
3.9567113 0.0017540368
3.9571914 0.0016605653
3.9576715 0.0015711214
3.9581516 0.0014859794
3.9586317 0.0014054135
3.9591118 0.0013296981
3.9595919 0.0012591074
3.960072 0.0011939156
3.9605521 0.0011343971
3.9610322 0.001080826
3.9615123 0.0010334767
3.9619924 0.0009924451
3.9624725 0.00095324394
3.9629526 0.00091391172
3.9634327 0.00087456924
3.9639128 0.00083533729
3.9643929 0.00079633664
3.964873 0.00075768808
3.9653531 0.00071951241
3.9658332 0.00068193039
3.9663133 0.00064506283
3.9667934 0.0006090305
3.9672735 0.0005739542
3.9677536 0.0005399547
3.9682336 0.00050715279
3.9687137 0.00047566926
3.9691938 0.0004456249
3.9696739 0.00041714048
3.970154 0.0003903368
3.9706341 0.00036533464
3.9711142 0.00034225479
3.9715943 0.00032121803
3.9720744 0.00030234515
3.9725545 0.00028575693
3.9730346 0.00027157416
3.9735147 0.00025991449
3.9739948 0.00024935851
3.9744749 0.0002386888
3.974955 0.00022794611
3.9754351 0.00021717115
3.9759152 0.00020640467
3.9763953 0.00019568738
3.9768754 0.00018506002
3.9773555 0.00017456332
3.9778356 0.00016423802
3.9783157 0.00015412483
3.9787958 0.00014426449
3.9792759 0.00013469773
3.979756 0.00012546528
3.980236 0.00011660787
3.9807161 0.00010816624
3.9811962 0.0001001811
3.9816763 9.2693191e-05
3.9821564 8.5743245e-05
3.9826365 7.937199e-05
3.9831166 7.3620156e-05
3.9835967 6.8528472e-05
3.9840768 6.413767e-05
3.9845569 6.0488479e-05
3.985037 5.762163e-05
3.9855171 5.5243595e-05
3.9859972 5.2829995e-05
3.9864773 5.0383912e-05
3.9869574 4.7916243e-05
3.9874375 4.5437887e-05
3.9879176 4.2959743e-05
3.9883977 4.0492709e-05
3.9888778 3.8047683e-05
3.9893579 3.5635564e-05
3.989838 3.326725e-05
3.9903181 3.095364e-05
3.9907982 2.8705631e-05
3.9912783 2.6534124e-05
3.9917584 2.4450015e-05
3.9922384 2.2464203e-05
3.9927185 2.0587587e-05
3.9931986 1.8831066e-05
3.9936787 1.7205537e-05
3.9941588 1.5721899e-05
3.9946389 1.439105e-05
3.995119 1.322389e-05
3.9955991 1.2231315e-05
3.9960792 1.1424225e-05
3.9965593 1.0813519e-05
3.9970394 1.0356951e-05
3.9975195 9.899871e-06
3.9979996 9.4336589e-06
3.9984797 8.9606764e-06
3.9989598 8.4832846e-06
3.9994399 8.0038449e-06
3.99992 7.5247186e-06
4.0004001 7.0482668e-06
4.0008802 6.576851e-06
4.0013603 6.1128324e-06
4.0018404 5.6585723e-06
4.0023205 5.216432e-06
4.0028006 4.7887727e-06
4.0032807 4.3779559e-06
4.0037608 3.9863426e-06
4.0042408 3.6162943e-06
4.0047209 3.2701722e-06
4.005201 2.9503376e-06
4.0056811 2.6591518e-06
4.0061612 2.3989761e-06
4.0066413 2.1721717e-06
4.0071214 1.9811001e-06
4.0076015 1.8281223e-06
4.0080816 1.7155998e-06
4.0085617 1.6398592e-06
4.0090418 1.5674012e-06
4.0095219 1.493044e-06
4.010002 1.4172041e-06
4.0104821 1.3402983e-06
4.0109622 1.2627431e-06
4.0114423 1.1849553e-06
4.0119224 1.1073514e-06
4.0124025 1.0303482e-06
4.0128826 9.5436232e-07
4.0133627 8.7981035e-07
4.0138428 8.0710899e-07
4.0143229 7.3667488e-07
4.014803 6.6892467e-07
4.0152831 6.0427502e-07
4.0157632 5.4314259e-07
4.0162432 4.8594401e-07
4.0167233 4.3309595e-07
4.0172034 3.8501507e-07
4.0176835 3.42118e-07
4.0181636 3.0482141e-07
4.0186437 2.7354194e-07
4.0191238 2.4869626e-07
4.0196039 2.3070101e-07
4.020084 2.1954545e-07
4.0205641 2.0978775e-07
4.0210442 1.9970782e-07
4.0215243 1.8936836e-07
4.0220044 1.7883205e-07
4.0224845 1.6816158e-07
4.0229646 1.5741966e-07
4.0234447 1.4666897e-07
4.0239248 1.359722e-07
4.0244049 1.2539205e-07
4.024885 1.1499121e-07
4.0253651 1.0483236e-07
4.0258452 9.4978213e-08
4.0263253 8.5491448e-08
4.0268054 7.643476e-08
4.0272855 6.7870842e-08
4.0277656 5.9862386e-08
4.0282456 5.2472084e-08
4.0287257 4.5762628e-08
4.0292058 3.979671e-08
4.0296859 3.4637024e-08
4.030166 3.034626e-08
4.0306461 2.6987112e-08
4.0311262 2.4622271e-08
4.0316063 2.3302056e-08
4.0320864 2.2355803e-08
4.0325665 2.1376365e-08
4.0330466 2.0369906e-08
4.0335267 1.9342591e-08
4.0340068 1.8300584e-08
4.0344869 1.7250049e-08
4.034967 1.6197149e-08
4.0354471 1.5148051e-08
4.0359272 1.4108916e-08
4.0364073 1.3085911e-08
4.0368874 1.2085198e-08
4.0373675 1.1112942e-08
4.0378476 1.0175308e-08
4.0383277 9.2784586e-09
4.0388078 8.4285592e-09
4.0392879 7.6317738e-09
4.039768 6.8942663e-09
4.040248 6.222201e-09
4.0407281 5.6217422e-09
4.0412082 5.099054e-09
4.0416883 4.6603005e-09
4.0421684 4.311646e-09
4.0426485 4.0592547e-09
4.0431286 3.9092908e-09
4.0436087 3.8200945e-09
4.0440888 3.7395638e-09
4.0445689 3.66752e-09
4.045049 3.6038356e-09
4.0455291 3.548383e-09
4.0460092 3.5010346e-09
4.0464893 3.461663e-09
4.0469694 3.4301405e-09
4.0474495 3.4063397e-09
4.0479296 3.3901331e-09
4.0484097 3.381393e-09
4.0488898 3.379992e-09
4.0493699 3.3858025e-09
4.04985 3.398697e-09
4.0503301 3.4185479e-09
4.0508102 3.4452277e-09
4.0512903 3.4786089e-09
4.0517704 3.5185639e-09
4.0522505 3.5649652e-09
4.0527305 3.6176853e-09
4.0532106 3.6765966e-09
4.0536907 3.7415716e-09
4.0541708 3.8124828e-09
4.0546509 3.8892025e-09
4.055131 4.0114788e-09
4.0556111 4.2609524e-09
4.0560912 4.6327964e-09
4.0565713 5.1192193e-09
4.0570514 5.7124293e-09
4.0575315 6.4046349e-09
4.0580116 7.1880445e-09
4.0584917 8.0548663e-09
4.0589718 8.9973089e-09
4.0594519 1.000758e-08
4.059932 1.1077889e-08
4.0604121 1.2200444e-08
4.0608922 1.3367453e-08
4.0613723 1.4571125e-08
4.0618524 1.5803667e-08
4.0623325 1.7057289e-08
4.0628126 1.8324198e-08
4.0632927 1.9596604e-08
4.0637728 2.0866713e-08
4.0642529 2.2126736e-08
4.0647329 2.3368879e-08
4.065213 2.4585353e-08
4.0656931 2.5768364e-08
4.0661732 2.6910121e-08
4.0666533 2.8257114e-08
4.0671334 3.0784797e-08
4.0676135 3.4524225e-08
4.0680936 3.9399822e-08
4.0685737 4.533601e-08
4.0690538 5.2257213e-08
4.0695339 6.0087852e-08
4.070014 6.8752351e-08
4.0704941 7.8175132e-08
4.0709742 8.8280618e-08
4.0714543 9.8993233e-08
4.0719344 1.102374e-07
4.0724145 1.2193754e-07
4.0728946 1.3401807e-07
4.0733747 1.4640343e-07
4.0738548 1.5901802e-07
4.0743349 1.7178628e-07
4.074815 1.8463263e-07
4.0752951 1.9748149e-07
4.0757752 2.1025728e-07
4.0762553 2.2288443e-07
4.0767353 2.3528735e-07
4.0772154 2.4739048e-07
4.0776955 2.5911823e-07
4.0781756 2.7131598e-07
4.0786557 2.9123073e-07
4.0791358 3.1999437e-07
4.0796159 3.5707325e-07
4.080096 4.0193373e-07
4.0805761 4.5404214e-07
4.0810562 5.1286484e-07
4.0815363 5.7786817e-07
4.0820164 6.4851847e-07
4.0824965 7.2428211e-07
4.0829766 8.0462541e-07
4.0834567 8.8901474e-07
4.0839368 9.7691643e-07
4.0844169 1.0677968e-06
4.084897 1.1611223e-06
4.0853771 1.2563592e-06
4.0858572 1.3529738e-06
4.0863373 1.4504326e-06
4.0868174 1.5482018e-06
4.0872975 1.6457477e-06
4.0877776 1.7425369e-06
4.0882577 1.8380355e-06
4.0887377 1.93171e-06
4.0892178 2.0230266e-06
4.0896979 2.1133371e-06
4.090178 2.2435951e-06
4.0906581 2.428275e-06
4.0911382 2.6642205e-06
4.0916183 2.9482755e-06
4.0920984 3.2772839e-06
4.0925785 3.6480895e-06
4.0930586 4.0575361e-06
4.0935387 4.5024675e-06
4.0940188 4.9797276e-06
4.0944989 5.4861603e-06
4.094979 6.0186094e-06
4.0954591 6.5739186e-06
4.0959392 7.1489319e-06
4.0964193 7.7404931e-06
4.0968994 8.345446e-06
4.0973795 8.9606345e-06
4.0978596 9.5829023e-06
4.0983397 1.0209093e-05
4.0988198 1.0836052e-05
4.0992999 1.1460621e-05
4.09978 1.2079644e-05
4.1002601 1.2689967e-05
4.1007401 1.3288432e-05
4.1012202 1.3872627e-05
4.1017003 1.4612365e-05
4.1021804 1.5628613e-05
4.1026605 1.690608e-05
4.1031406 1.8429473e-05
4.1036207 2.0183501e-05
4.1041008 2.2152872e-05
4.1045809 2.4322294e-05
4.105061 2.6676475e-05
4.1055411 2.9200122e-05
4.1060212 3.1877945e-05
4.1065013 3.4694651e-05
4.1069814 3.7634947e-05
4.1074615 4.0683543e-05
4.1079416 4.3825147e-05
4.1084217 4.7044465e-05
4.1089018 5.0326207e-05
4.1093819 5.365508e-05
4.109862 5.7015792e-05
4.1103421 6.0393052e-05
4.1108222 6.3771568e-05
4.1113023 6.7136047e-05
4.1117824 7.0471198e-05
4.1122625 7.3761729e-05
4.1127425 7.6992347e-05
4.1132226 8.0649429e-05
4.1137027 8.5451989e-05
4.1141828 9.1347898e-05
4.1146629 9.8277057e-05
4.115143 0.00010617937
4.1156231 0.00011499474
4.1161032 0.00012466308
4.1165833 0.00013512427
4.1170634 0.00014631824
4.1175435 0.00015818487
4.1180236 0.00017066408
4.1185037 0.00018369577
4.1189838 0.00019721984
4.1194639 0.00021117619
4.119944 0.00022550472
4.1204241 0.00024014535
4.1209042 0.00025503796
4.1213843 0.00027012248
4.1218644 0.00028533879
4.1223445 0.00030062681
4.1228246 0.00031592643
4.1233047 0.00033117756
4.1237848 0.0003463201
4.1242649 0.00036129396
4.1247449 0.00037711115
4.125225 0.00039665025
4.1257051 0.00041990385
4.1261852 0.00044668417
4.1266653 0.00047680344
4.1271454 0.0005100739
4.1276255 0.00054630777
4.1281056 0.00058531727
4.1285857 0.00062691465
4.1290658 0.00067091213
4.1295459 0.00071712194
4.130026 0.00076535631
4.1305061 0.00081542746
4.1309862 0.00086714763
4.1314663 0.00092032905
4.1319464 0.00097478395
4.1324265 0.0010303245
4.1329066 0.0010867631
4.1333867 0.0011439118
4.1338668 0.0012015829
4.1343469 0.0012595886
4.134827 0.0013177412
4.1353071 0.0013758528
4.1357872 0.0014337358
4.1362673 0.0014927775
4.1367473 0.001561102
4.1372274 0.0016395103
4.1377075 0.0017275505
4.1381876 0.0018247712
4.1386677 0.0019307204
4.1391478 0.0020449466
4.1396279 0.0021669981
4.140108 0.0022964232
4.1405881 0.0024327702
4.1410682 0.0025755873
4.1415483 0.002724423
4.1420284 0.0028788255
4.1425085 0.0030383432
4.1429886 0.0032025242
4.1434687 0.0033709171
4.1439488 0.00354307
4.1444289 0.0037185313
4.144909 0.0038968493
4.1453891 0.0040775723
4.1458692 0.0042602486
4.1463493 0.0044444265
4.1468294 0.0046296544
4.1473095 0.0048154805
4.1477896 0.0050028189
4.1482697 0.005207426
4.1487497 0.0054332969
4.1492298 0.0056796515
4.1497099 0.0059457101
4.15019 0.0062306927
4.1506701 0.0065338195
4.1511502 0.0068543106
4.1516303 0.0071913861
4.1521104 0.0075442661
4.1525905 0.0079121708
4.1530706 0.0082943202
4.1535507 0.0086899346
4.1540308 0.0090982339
4.1545109 0.0095184383
4.154991 0.009949768
4.1554711 0.010391443
4.1559512 0.010842683
4.1564313 0.01130271
4.1569114 0.011770741
4.1573915 0.012245999
4.1578716 0.012727702
4.1583517 0.013215072
4.1588318 0.013707328
4.1593119 0.014204131
4.159792 0.014724157
4.1602721 0.015277074
4.1607522 0.015862115
4.1612322 0.016478517
4.1617123 0.017125513
4.1621924 0.01780234
4.1626725 0.018508231
4.1631526 0.019242422
4.1636327 0.020004147
4.1641128 0.020792642
4.1645929 0.021607142
4.165073 0.022446881
4.1655531 0.023311094
4.1660332 0.024199016
4.1665133 0.025109883
4.1669934 0.026042929
4.1674735 0.026997389
4.1679536 0.027972498
4.1684337 0.028967491
4.1689138 0.029981603
4.1693939 0.031014068
4.169874 0.032064122
4.1703541 0.033131
4.1708342 0.034213937
4.1713143 0.035320458
4.1717944 0.036459099
4.1722745 0.037630109
4.1727546 0.038833738
4.1732346 0.040070236
4.1737147 0.041339853
4.1741948 0.042642839
4.1746749 0.043979443
4.175155 0.045349914
4.1756351 0.046754503
4.1761152 0.04819346
4.1765953 0.049667034
4.1770754 0.051175474
4.1775555 0.052719031
4.1780356 0.054297955
4.1785157 0.055912494
4.1789958 0.057562899
4.1794759 0.059249419
4.179956 0.060972305
4.1804361 0.062731805
4.1809162 0.06452817
4.1813963 0.066361649
4.1818764 0.068232493
4.1823565 0.07014095
4.1828366 0.072080044
4.1833167 0.074036054
4.1837968 0.076009495
4.1842769 0.078001277
4.184757 0.080012311
4.185237 0.082043505
4.1857171 0.08409577
4.1861972 0.086170015
4.1866773 0.088267152
4.1871574 0.090388089
4.1876375 0.092533736
4.1881176 0.094705004
4.1885977 0.096902803
4.1890778 0.099128042
4.1895579 0.10138163
4.190038 0.10366448
4.1905181 0.1059775
4.1909982 0.1083216
4.1914783 0.11069769
4.1919584 0.11310668
4.1924385 0.11554948
4.1929186 0.118027
4.1933987 0.12054015
4.1938788 0.12308983
4.1943589 0.12567223
4.194839 0.12826987
4.1953191 0.13088004
4.1957992 0.13350159
4.1962793 0.13613339
4.1967594 0.13877429
4.1972394 0.14142314
4.1977195 0.14407882
4.1981996 0.14674016
4.1986797 0.14940605
4.1991598 0.15207532
4.1996399 0.15474685
4.20012 0.15741948
4.2006001 0.16009209
4.2010802 0.16276351
4.2015603 0.16543262
4.2020404 0.16809827
4.2025205 0.17075933
4.2030006 0.17341463
4.2034807 0.17606306
4.2039608 0.17870346
4.2044409 0.18133469
4.204921 0.18395561
4.2054011 0.18656508
4.2058812 0.18916275
4.2063613 0.1917537
4.2068414 0.19433898
4.2073215 0.19691855
4.2078016 0.19949234
4.2082817 0.20206031
4.2087618 0.20462239
4.2092418 0.20717852
4.2097219 0.20972866
4.210202 0.21227275
4.2106821 0.21481073
4.2111622 0.21734254
4.2116423 0.21986812
4.2121224 0.22238743
4.2126025 0.2249004
4.2130826 0.22740697
4.2135627 0.2299071
4.2140428 0.23240073
4.2145229 0.23488779
4.215003 0.23736823
4.2154831 0.239842
4.2159632 0.24230904
4.2164433 0.24476929
4.2169234 0.2472227
4.2174035 0.24966714
4.2178836 0.25206409
4.2183637 0.25440052
4.2188438 0.25667843
4.2193239 0.2588998
4.219804 0.26106662
4.2202841 0.26318087
4.2207642 0.26524456
4.2212442 0.26725965
4.2217243 0.26922815
4.2222044 0.27115205
4.2226845 0.27303331
4.2231646 0.27487395
4.2236447 0.27667594
4.2241248 0.27844128
4.2246049 0.28017194
4.225085 0.28186993
4.2255651 0.28353722
4.2260452 0.28517581
4.2265253 0.28678769
4.2270054 0.28837483
4.2274855 0.28993924
4.2279656 0.29148289
4.2284457 0.29300778
4.2289258 0.29451576
4.2294059 0.29598975
4.229886 0.29741726
4.2303661 0.29879895
4.2308462 0.30013548
4.2313263 0.30142753
4.2318064 0.30267575
4.2322865 0.30388081
4.2327666 0.30504336
4.2332466 0.30616408
4.2337267 0.30724362
4.2342068 0.30828266
4.2346869 0.30928184
4.235167 0.31024184
4.2356471 0.31116331
4.2361272 0.31204693
4.2366073 0.31289335
4.2370874 0.31370324
4.2375675 0.31447725
4.2380476 0.31521606
4.2385277 0.31592033
4.2390078 0.31659072
4.2394879 0.31722788
4.239968 0.3178325
4.2404481 0.31840522
4.2409282 0.31894453
4.2414083 0.31944768
4.2418884 0.31991473
4.2423685 0.32034573
4.2428486 0.32074074
4.2433287 0.32109981
4.2438088 0.32142302
4.2442889 0.32171041
4.244769 0.32196205
4.245249 0.32217799
4.2457291 0.32235831
4.2462092 0.32250305
4.2466893 0.32261228
4.2471694 0.32268605
4.2476495 0.32272444
4.2481296 0.32272748
4.2486097 0.32269526
4.2490898 0.32262781
4.2495699 0.32252522
4.25005 0.32238753
4.2505301 0.3222148
4.2510102 0.3220071
4.2514903 0.32176448
4.2519704 0.32148701
4.2524505 0.32117531
4.2529306 0.32083066
4.2534107 0.32045271
4.2538908 0.32004103
4.2543709 0.31959518
4.254851 0.31911472
4.2553311 0.31859923
4.2558112 0.31804826
4.2562913 0.31746137
4.2567714 0.31683815
4.2572515 0.31617814
4.2577315 0.31548091
4.2582116 0.31474603
4.2586917 0.31397306
4.2591718 0.31316157
4.2596519 0.31231113
4.260132 0.31142129
4.2606121 0.31049162
4.2610922 0.30952168
4.2615723 0.30851105
4.2620524 0.30745928
4.2625325 0.30636594
4.2630126 0.3052306
4.2634927 0.30405281
4.2639728 0.30283533
4.2644529 0.3015929
4.264933 0.30032614
4.2654131 0.29903349
4.2658932 0.29771344
4.2663733 0.29636446
4.2668534 0.29498499
4.2673335 0.29357352
4.2678136 0.29212852
4.2682937 0.29064844
4.2687738 0.28913175
4.2692539 0.28757693
4.2697339 0.28598243
4.270214 0.28434673
4.2706941 0.28266829
4.2711742 0.28094558
4.2716543 0.27917706
4.2721344 0.27736121
4.2726145 0.27549649
4.2730946 0.27358137
4.2735747 0.27161431
4.2740548 0.26959378
4.2745349 0.26751824
4.275015 0.26538617
4.2754951 0.26319925
4.2759752 0.26099019
4.2764553 0.25876772
4.2769354 0.25653157
4.2774155 0.25428149
4.2778956 0.25201719
4.2783757 0.24973843
4.2788558 0.24744492
4.2793359 0.24513641
4.279816 0.24281263
4.2802961 0.24047332
4.2807762 0.23811821
4.2812563 0.23574703
4.2817363 0.23335951
4.2822164 0.2309554
4.2826965 0.22853443
4.2831766 0.22609633
4.2836567 0.22364083
4.2841368 0.22116768
4.2846169 0.2186766
4.285097 0.21616733
4.2855771 0.2136396
4.2860572 0.21109315
4.2865373 0.20852772
4.2870174 0.20594301
4.2874975 0.20333852
4.2879776 0.20071542
4.2884577 0.19807543
4.2889378 0.19542029
4.2894179 0.19275173
4.289898 0.19007149
4.2903781 0.1873813
4.2908582 0.1846829
4.2913383 0.18197801
4.2918184 0.17926836
4.2922985 0.17655571
4.2927786 0.17384176
4.2932587 0.17112827
4.2937387 0.16841696
4.2942188 0.16570957
4.2946989 0.16300783
4.295179 0.16031347
4.2956591 0.15762823
4.2961392 0.15495383
4.2966193 0.15229203
4.2970994 0.14964453
4.2975795 0.14701309
4.2980596 0.14439943
4.2985397 0.14180529
4.2990198 0.1392301
4.2994999 0.13667218
4.29998 0.13413145
4.3004601 0.13160784
4.3009402 0.12910125
4.3014203 0.12661162
4.3019004 0.12413886
4.3023805 0.12168289
4.3028606 0.11924364
4.3033407 0.11682101
4.3038208 0.11441494
4.3043009 0.11202534
4.304781 0.10965213
4.3052611 0.10729524
4.3057411 0.10495457
4.3062212 0.10263006
4.3067013 0.10032162
4.3071814 0.098029178
4.3076615 0.095752645
4.3081416 0.093491945
4.3086217 0.091246998
4.3091018 0.089017724
4.3095819 0.086804042
4.310062 0.084605874
4.3105421 0.082433562
4.3110222 0.080305801
4.3115023 0.078222223
4.3119824 0.07618204
4.3124625 0.074184461
4.3129426 0.072228698
4.3134227 0.070313963
4.3139028 0.068439467
4.3143829 0.06660442
4.314863 0.064808034
4.3153431 0.063049519
4.3158232 0.061328088
4.3163033 0.059642951
4.3167834 0.057993319
4.3172635 0.056378403
4.3177435 0.054797415
4.3182236 0.053249565
4.3187037 0.051734065
4.3191838 0.050250126
4.3196639 0.048796959
4.320144 0.047373776
4.3206241 0.045979786
4.3211042 0.044614202
4.3215843 0.043276234
4.3220644 0.041963975
4.3225445 0.040673443
4.3230246 0.039404874
4.3235047 0.038158848
4.3239848 0.036935946
4.3244649 0.035736748
4.324945 0.034561835
4.3254251 0.033411786
4.3259052 0.032287182
4.3263853 0.031188603
4.3268654 0.03011663
4.3273455 0.029071842
4.3278256 0.02805482
4.3283057 0.027066145
4.3287858 0.026106396
4.3292659 0.025176154
4.3297459 0.024275998
4.330226 0.023406511
4.3307061 0.022568271
4.3311862 0.021761858
4.3316663 0.020987854
4.3321464 0.020246839
4.3326265 0.019539392
4.3331066 0.018866095
4.3335867 0.018224336
4.3340668 0.017593514
4.3345469 0.016970466
4.335027 0.016355958
4.3355071 0.015750757
4.3359872 0.015155627
4.3364673 0.014571334
4.3369474 0.013998644
4.3374275 0.013438322
4.3379076 0.012891135
4.3383877 0.012357847
4.3388678 0.011839224
4.3393479 0.011336032
4.339828 0.010849037
4.3403081 0.010379003
4.3407882 0.0099266978
4.3412683 0.0094928856
4.3417483 0.0090783323
4.3422284 0.0086838036
4.3427085 0.0083100652
4.3431886 0.0079578825
4.3436687 0.0076280213
4.3441488 0.0073212472
4.3446289 0.0070383257
4.345109 0.0067790416
4.3455891 0.0065279744
4.3460692 0.0062798916
4.3465493 0.0060352021
4.3470294 0.0057943148
4.3475095 0.0055576386
4.3479896 0.0053255823
4.3484697 0.0050985549
4.3489498 0.0048769652
4.3494299 0.0046612221
4.34991 0.0044517346
4.3503901 0.0042489116
4.3508702 0.0040531618
4.3513503 0.0038648943
4.3518304 0.0036845178
4.3523105 0.0035124414
4.3527906 0.0033490738
4.3532707 0.003194824
4.3537508 0.0030501009
4.3542308 0.0029153134
4.3547109 0.0027908703
4.355191 0.0026771805
4.3556711 0.002574653
4.3561512 0.0024836966
4.3566313 0.0024046637
4.3571114 0.002332589
4.3575915 0.0022641072
4.3580716 0.0021992811
4.3585517 0.0021381737
4.3590318 0.0020808478
4.3595119 0.0020273662
4.359992 0.0019777917
4.3604721 0.0019321874
4.3609522 0.0018906159
4.3614323 0.0018531401
4.3619124 0.0018198229
4.3623925 0.0017907272
4.3628726 0.0017659158
4.3633527 0.0017454515
4.3638328 0.0017293972
4.3643129 0.0017178158
4.364793 0.00171077
4.3652731 0.0017083229
4.3657532 0.0017105371
4.3662332 0.0017174755
4.3667133 0.0017292011
4.3671934 0.0017457766
4.3676735 0.001767265
4.3681536 0.001793729
4.3686337 0.001826671
4.3691138 0.001867813
4.3695939 0.0019169199
4.370074 0.0019737499
4.3705541 0.0020380607
4.3710342 0.0021096104
4.3715143 0.0021881568
4.3719944 0.002273458
4.3724745 0.0023652718
4.3729546 0.0024633562
4.3734347 0.0025674692
4.3739148 0.0026773685
4.3743949 0.0027928123
4.374875 0.0029135584
4.3753551 0.0030393647
4.3758352 0.0031699893
4.3763153 0.0033051899
4.3767954 0.0034447247
4.3772755 0.0035883514
4.3777556 0.0037358281
4.3782356 0.0038869126
4.3787157 0.0040413629
4.3791958 0.004198937
4.3796759 0.0043593928
4.380156 0.0045271447
4.3806361 0.0047129901
4.3811162 0.0049168208
4.3815963 0.0051380298
4.3820764 0.0053760101
4.3825565 0.0056301548
4.3830366 0.0058998568
4.3835167 0.0061845092
4.3839968 0.0064835049
4.3844769 0.0067962371
4.384957 0.0071220987
4.3854371 0.0074604827
4.3859172 0.0078107821
4.3863973 0.00817239
4.3868774 0.0085446993
4.3873575 0.0089271031
4.3878376 0.0093189944
4.3883177 0.0097197661
4.3887978 0.010128811
4.3892779 0.010545523
4.389758 0.010969294
4.390238 0.011399518
4.3907181 0.011835588
4.3911982 0.012276896
4.3916783 0.01272708
4.3921584 0.01320461
4.3926385 0.013711192
4.3931186 0.014246226
4.3935987 0.014809112
4.3940788 0.015399248
4.3945589 0.016016035
4.395039 0.016658871
4.3955191 0.017327157
4.3959992 0.018020292
4.3964793 0.018737674
4.3969594 0.019478705
4.3974395 0.020242783
4.3979196 0.021029307
4.3983997 0.021837677
4.3988798 0.022667293
4.3993599 0.023517554
4.39984 0.024387859
4.4003201 0.025277609
4.4008002 0.026186201
4.4012803 0.027113037
4.4017604 0.028057515
4.4022404 0.029019035
4.4027205 0.029996996
4.4032006 0.030991479
4.4036807 0.032008788
4.4041608 0.03305123
4.4046409 0.0341196
4.405121 0.035214692
4.4056011 0.036337299
4.4060812 0.037488216
4.4065613 0.038668237
4.4070414 0.039878156
4.4075215 0.041118768
4.4080016 0.042390866
4.4084817 0.043695246
4.4089618 0.0450327
4.4094419 0.046404024
4.409922 0.047810011
4.4104021 0.049251455
4.4108822 0.050729151
4.4113623 0.052243893
4.4118424 0.053796476
4.4123225 0.055387692
4.4128026 0.057018337
4.4132827 0.058689205
4.4137628 0.060401089
4.4142428 0.062154784
4.4147229 0.063950506
4.415203 0.065771919
4.4156831 0.067610955
4.4161632 0.06946719
4.4166433 0.071340202
4.4171234 0.073229566
4.4176035 0.075134859
4.4180836 0.077055657
4.4185637 0.078991537
4.4190438 0.080942075
4.4195239 0.082906847
4.420004 0.084885429
4.4204841 0.086877399
4.4209642 0.088882332
4.4214443 0.090899805
4.4219244 0.092929394
4.4224045 0.094970675
4.4228846 0.097023225
4.4233647 0.099086621
4.4238448 0.10116044
4.4243249 0.10324425
4.424805 0.10533764
4.4252851 0.10744018
4.4257652 0.10955145
4.4262452 0.11167103
4.4267253 0.11380724
4.4272054 0.11596619
4.4276855 0.11814593
4.4281656 0.12034448
4.4286457 0.1225599
4.4291258 0.12479022
4.4296059 0.12703348
4.430086 0.12928773
4.4305661 0.131551
4.4310462 0.13382134
4.4315263 0.13609678
4.4320064 0.13837537
4.4324865 0.14065515
4.4329666 0.14293416
4.4334467 0.14521043
4.4339268 0.14748201
4.4344069 0.14974694
4.434887 0.15200326
4.4353671 0.15424902
4.4358472 0.15648224
4.4363273 0.15870098
4.4368074 0.16090326
4.4372875 0.16308714
4.4377676 0.16525066
4.4382476 0.16738486
4.4387277 0.16947761
4.4392078 0.17152974
4.4396879 0.17354231
4.440168 0.17551636
4.4406481 0.17745293
4.4411282 0.17935309
4.4416083 0.18121787
4.4420884 0.18304833
4.4425685 0.18484551
4.4430486 0.18661046
4.4435287 0.18834424
4.4440088 0.19004788
4.4444889 0.19172244
4.444969 0.19336897
4.4454491 0.19498852
4.4459292 0.19658212
4.4464093 0.19815084
4.4468894 0.19969572
4.4473695 0.20121781
4.4478496 0.20271816
4.4483297 0.20419781
4.4488098 0.20565782
4.4492899 0.20709923
4.44977 0.20850737
4.4502501 0.20983402
4.4507301 0.21107685
4.4512102 0.2122371
4.4516903 0.21331603
4.4521704 0.21431489
4.4526505 0.21523491
4.4531306 0.21607736
4.4536107 0.21684348
4.4540908 0.21753451
4.4545709 0.21815172
4.455051 0.21869634
4.4555311 0.21916962
4.4560112 0.21957282
4.4564913 0.21990718
4.4569714 0.22017396
4.4574515 0.22037439
4.4579316 0.22050973
4.4584117 0.22058124
4.4588918 0.22059014
4.4593719 0.22053771
4.459852 0.22042518
4.4603321 0.2202538
4.4608122 0.22002482
4.4612923 0.21974171
4.4617724 0.21941787
4.4622525 0.21905351
4.4627325 0.21864639
4.4632126 0.21819426
4.4636927 0.21769491
4.4641728 0.21714609
4.4646529 0.21654556
4.465133 0.21589111
4.4656131 0.21518048
4.4660932 0.21441145
4.4665733 0.21358177
4.4670534 0.21268923
4.4675335 0.21173157
4.4680136 0.21070657
4.4684937 0.209612
4.4689738 0.20844561
4.4694539 0.20720518
4.469934 0.20588846
4.4704141 0.20449323
4.4708942 0.20301725
4.4713743 0.20145829
4.4718544 0.1998141
4.4723345 0.19808246
4.4728146 0.1962652
4.4732947 0.1944191
4.4737748 0.19256285
4.4742549 0.19069617
4.4747349 0.18881881
4.475215 0.18693049
4.4756951 0.18503094
4.4761752 0.1831199
4.4766553 0.18119709
4.4771354 0.17926225
4.4776155 0.17731512
4.4780956 0.17535541
4.4785757 0.17338287
4.4790558 0.17139722
4.4795359 0.16939819
4.480016 0.16738552
4.4804961 0.16535895
4.4809762 0.16331819
4.4814563 0.16126298
4.4819364 0.15919306
4.4824165 0.15710815
4.4828966 0.15500799
4.4833767 0.15289231
4.4838568 0.15076084
4.4843369 0.14861327
4.484817 0.14644731
4.4852971 0.14426305
4.4857772 0.14206231
4.4862573 0.13984692
4.4867373 0.13761872
4.4872174 0.13537952
4.4876975 0.13313117
4.4881776 0.13087548
4.4886577 0.12861429
4.4891378 0.12634943
4.4896179 0.12408273
4.490098 0.12181601
4.4905781 0.1195511
4.4910582 0.11728984
4.4915383 0.11503405
4.4920184 0.11278557
4.4924985 0.11054622
4.4929786 0.10831782
4.4934587 0.10610222
4.4939388 0.10390124
4.4944189 0.1017167
4.494899 0.099550443
4.4953791 0.097404292
4.4958592 0.095280076
4.4963393 0.093180725
4.4968194 0.091108047
4.4972995 0.089061797
4.4977796 0.087041728
4.4982597 0.085047595
4.4987397 0.083079151
4.4992198 0.08113615
4.4996999 0.079218343
4.50018 0.077325487
4.5006601 0.075457332
4.5011402 0.073613634
4.5016203 0.071794146
4.5021004 0.06999862
4.5025805 0.068226811
4.5030606 0.066478473
4.5035407 0.064753357
4.5040208 0.063051219
4.5045009 0.06137181
4.504981 0.059714886
4.5054611 0.058080199
4.5059412 0.056467503
4.5064213 0.054876551
4.5069014 0.053307096
4.5073815 0.051758893
4.5078616 0.050235068
4.5083417 0.048742944
4.5088218 0.047282688
4.5093019 0.045854193
4.509782 0.044457352
4.5102621 0.04309206
4.5107421 0.04175821
4.5112222 0.040455696
4.5117023 0.039184411
4.5121824 0.037944248
4.5126625 0.036735102
4.5131426 0.035556865
4.5136227 0.034409432
4.5141028 0.033292696
4.5145829 0.032206551
4.515063 0.03115089
4.5155431 0.030125606
4.5160232 0.029130594
4.5165033 0.028165747
4.5169834 0.027230958
4.5174635 0.026326121
4.5179436 0.02545113
4.5184237 0.024605878
4.5189038 0.023790259
4.5193839 0.023000698
4.519864 0.022223068
4.5203441 0.021456523
4.5208242 0.020701816
4.5213043 0.019959697
4.5217844 0.019230917
4.5222645 0.018516227
4.5227445 0.01781638
4.5232246 0.017132125
4.5237047 0.016464215
4.5241848 0.0158134
4.5246649 0.015180431
4.525145 0.014566061
4.5256251 0.013971039
4.5261052 0.013396118
4.5265853 0.012842049
4.5270654 0.012309582
4.5275455 0.011799469
4.5280256 0.011312461
4.5285057 0.01084931
4.5289858 0.010410766
4.5294659 0.0099975814
4.529946 0.0096105065
4.5304261 0.0092502928
4.5309062 0.0089153749
4.5313863 0.0085866579
4.5318664 0.0082602432
4.5323465 0.0079367545
4.5328266 0.0076168156
4.5333067 0.0073010502
4.5337868 0.0069900823
4.5342669 0.0066845354
4.5347469 0.0063850335
4.535227 0.0060922002
4.5357071 0.0058066594
4.5361872 0.0055290348
4.5366673 0.0052599502
4.5371474 0.0050000294
4.5376275 0.004749896
4.5381076 0.004510174
4.5385877 0.0042814871
4.5390678 0.0040644591
4.5395479 0.0038597136
4.540028 0.0036678746
4.5405081 0.0034895657
4.5409882 0.0033254108
4.5414683 0.0031760336
4.5419484 0.0030420579
4.5424285 0.0029236248
4.5429086 0.0028097089
4.5433887 0.0026957327
4.5438688 0.0025820115
4.5443489 0.0024688603
4.544829 0.0023565943
4.5453091 0.0022455287
4.5457892 0.0021359785
4.5462693 0.0020282589
4.5467493 0.0019226851
4.5472294 0.0018195721
4.5477095 0.0017192351
4.5481896 0.0016219892
4.5486697 0.0015281497
4.5491498 0.0014380315
4.5496299 0.0013519498
4.55011 0.0012702199
4.5505901 0.0011931567
4.5510702 0.0011210755
4.5515503 0.0010542914
4.5520304 0.00099311946
4.5525105 0.00093787489
4.5529906 0.00088887279
4.5534707 0.0008464283
4.5539508 0.00081084389
4.5544309 0.00077820217
4.554911 0.00074529177
4.5553911 0.00071222971
4.5558712 0.00067913301
4.5563513 0.00064611866
4.5568314 0.00061330369
4.5573115 0.00058080511
4.5577916 0.00054873993
4.5582717 0.00051722517
4.5587518 0.00048637784
4.5592318 0.00045631495
4.5597119 0.00042715352
4.560192 0.00039901055
4.5606721 0.00037200307
4.5611522 0.00034624808
4.5616323 0.0003218626
4.5621124 0.00029896364
4.5625925 0.00027766822
4.5630726 0.00025809334
4.5635527 0.00024035602
4.5640328 0.00022457328
4.5645129 0.00021086212
4.564993 0.00019933957
4.5654731 0.00019012262
4.5659532 0.00018232196
4.5664333 0.00017441675
4.5669134 0.00016642141
4.5673935 0.00015836982
4.5678736 0.00015029584
4.5683537 0.00014223337
4.5688338 0.00013421627
4.5693139 0.00012627844
4.569794 0.00011845374
4.5702741 0.00011077606
4.5707542 0.00010327927
4.5712342 9.5997259e-05
4.5717143 8.89639e-05
4.5721944 8.2213072e-05
4.5726745 7.5778655e-05
4.5731546 6.9694528e-05
4.5736347 6.3994568e-05
4.5741148 5.8712657e-05
4.5745949 5.3882671e-05
4.575075 4.953849e-05
4.5755551 4.5713992e-05
4.5760352 4.2443058e-05
4.5765153 3.9759565e-05
4.5769954 3.7697392e-05
4.5774755 3.6116223e-05
4.5779556 3.4530547e-05
4.5784357 3.2916257e-05
4.5789158 3.1281213e-05
4.5793959 2.9633274e-05
4.579876 2.7980299e-05
4.5803561 2.6330147e-05
4.5808362 2.4690678e-05
4.5813163 2.306975e-05
4.5817964 2.1475224e-05
4.5822765 1.9914957e-05
4.5827566 1.8396811e-05
4.5832366 1.6928643e-05
4.5837167 1.5518312e-05
4.5841968 1.417368e-05
4.5846769 1.2902603e-05
4.585157 1.1712943e-05
4.5856371 1.0612557e-05
4.5861172 9.6093056e-06
4.5865973 8.7110477e-06
4.5870774 7.9256425e-06
4.5875575 7.2609493e-06
4.5880376 6.7248273e-06
4.5885177 6.3251358e-06
4.5889978 6.0485217e-06
4.5894779 5.7819712e-06
4.589958 5.5088848e-06
4.5904381 5.2307492e-06
4.5909182 4.949051e-06
4.5913983 4.6652768e-06
4.5918784 4.3809132e-06
4.5923585 4.097447e-06
4.5928386 3.8163647e-06
4.5933187 3.5391531e-06
4.5937988 3.2672987e-06
4.5942789 3.0022882e-06
4.594759 2.7456082e-06
4.595239 2.4987454e-06
4.5957191 2.2631865e-06
4.5961992 2.040418e-06
4.5966793 1.8319266e-06
4.5971594 1.639199e-06
4.5976395 1.4637218e-06
4.5981196 1.3069816e-06
4.5985997 1.1704652e-06
4.5990798 1.055659e-06
4.5995599 9.6404987e-07
4.60004 8.9712435e-07
4.6005201 8.5470887e-07
4.6010002 8.1707729e-07
4.6014803 7.7828226e-07
4.6019604 7.3855624e-07
4.6024405 6.9813171e-07
4.6029206 6.5724113e-07
4.6034007 6.1611697e-07
4.6038808 5.7499168e-07
4.6043609 5.3409774e-07
4.604841 4.936676e-07
4.6053211 4.5393374e-07
4.6058012 4.1512862e-07
4.6062813 3.774847e-07
4.6067614 3.4123445e-07
4.6072414 3.0661033e-07
4.6077215 2.7384481e-07
4.6082016 2.4317036e-07
4.6086817 2.1481943e-07
4.6091618 1.8902449e-07
4.6096419 1.6601802e-07
4.610122 1.4603246e-07
4.6106021 1.2930029e-07
4.6110822 1.1605398e-07
4.6115623 1.0652598e-07
4.6120424 1.0089378e-07
4.6125225 9.6592087e-08
4.6130026 9.2137904e-08
4.6134827 8.7558981e-08
4.6139628 8.2883067e-08
4.6144429 7.8137913e-08
4.614923 7.3351266e-08
4.6154031 6.8550877e-08
4.6158832 6.3764494e-08
4.6163633 5.9019865e-08
4.6168434 5.4344741e-08
4.6173235 4.976687e-08
4.6178036 4.5314002e-08
4.6182837 4.1013885e-08
4.6187638 3.6894268e-08
4.6192438 3.2982901e-08
4.6197239 2.9307533e-08
4.620204 2.5895912e-08
4.6206841 2.2775788e-08
4.6211642 1.997491e-08
4.6216443 1.7521027e-08
4.6221244 1.5441889e-08
4.6226045 1.3765243e-08
4.6230846 1.2518839e-08
4.6235647 1.1730427e-08
4.6240448 1.1176418e-08
4.6245249 1.0595863e-08
4.625005 9.9930512e-09
4.6254851 9.3723928e-09
4.6259652 8.7382967e-09
4.6264453 8.095172e-09
4.6269254 7.4474279e-09
4.6274055 6.7994737e-09
4.6278856 6.1557184e-09
4.6283657 5.5205713e-09
4.6288458 4.8984415e-09
4.6293259 4.2937382e-09
4.629806 3.7108706e-09
4.6302861 3.1542478e-09
4.6307662 2.628279e-09
4.6312462 2.1373735e-09
4.6317263 1.6859403e-09
4.6322064 1.2783887e-09
4.6326865 9.1912784e-10
4.6331666 6.1256687e-10
4.6336467 3.6311497e-10
4.6341268 1.7518133e-10
4.6346069 5.3175122e-11
4.635087 1.5055204e-12
4.6355671 0
4.6360472 0
4.6365273 0
4.6370074 0
4.6374875 0
4.6379676 0
4.6384477 0
4.6389278 0
4.6394079 0
4.639888 0
4.6403681 0
4.6408482 0
4.6413283 0
4.6418084 0
4.6422885 0
4.6427686 0
4.6432486 0
4.6437287 0
4.6442088 0
4.6446889 0
4.645169 0
4.6456491 0
4.6461292 0
4.6466093 0
4.6470894 0
4.6475695 0
4.6480496 0
4.6485297 0
4.6490098 0
4.6494899 0
4.64997 0
4.6504501 0
4.6509302 0
4.6514103 0
4.6518904 0
4.6523705 0
4.6528506 0
4.6533307 0
4.6538108 0
4.6542909 0
4.654771 0
4.6552511 0
4.6557311 0
4.6562112 0
4.6566913 0
4.6571714 0
4.6576515 0
4.6581316 0
4.6586117 0
4.6590918 0
4.6595719 0
4.660052 0
4.6605321 0
4.6610122 0
4.6614923 0
4.6619724 0
4.6624525 0
4.6629326 0
4.6634127 0
4.6638928 0
4.6643729 0
4.664853 0
4.6653331 0
4.6658132 0
4.6662933 0
4.6667734 0
4.6672535 0
4.6677335 0
4.6682136 0
4.6686937 0
4.6691738 0
4.6696539 0
4.670134 0
4.6706141 0
4.6710942 0
4.6715743 0
4.6720544 0
4.6725345 0
4.6730146 0
4.6734947 0
4.6739748 0
4.6744549 0
4.674935 0
4.6754151 0
4.6758952 0
4.6763753 0
4.6768554 0
4.6773355 0
4.6778156 0
4.6782957 0
4.6787758 0
4.6792559 0
4.6797359 0
4.680216 0
4.6806961 0
4.6811762 0
4.6816563 0
4.6821364 0
4.6826165 0
4.6830966 0
4.6835767 0
4.6840568 0
4.6845369 0
4.685017 0
4.6854971 0
4.6859772 0
4.6864573 0
4.6869374 0
4.6874175 0
4.6878976 0
4.6883777 0
4.6888578 0
4.6893379 0
4.689818 0
4.6902981 0
4.6907782 0
4.6912583 0
4.6917383 0
4.6922184 0
4.6926985 0
4.6931786 0
4.6936587 0
4.6941388 0
4.6946189 0
4.695099 0
4.6955791 0
4.6960592 0
4.6965393 0
4.6970194 0
4.6974995 0
4.6979796 0
4.6984597 0
4.6989398 0
4.6994199 0
4.6999 0
4.7003801 0
4.7008602 0
4.7013403 0
4.7018204 0
4.7023005 0
4.7027806 0
4.7032607 0
4.7037407 0
4.7042208 0
4.7047009 0
4.705181 0
4.7056611 0
4.7061412 0
4.7066213 0
4.7071014 0
4.7075815 0
4.7080616 0
4.7085417 0
4.7090218 0
4.7095019 0
4.709982 0
4.7104621 0
4.7109422 0
4.7114223 0
4.7119024 0
4.7123825 0
4.7128626 0
4.7133427 0
4.7138228 0
4.7143029 0
4.714783 0
4.7152631 0
4.7157431 0
4.7162232 0
4.7167033 0
4.7171834 0
4.7176635 0
4.7181436 0
4.7186237 0
4.7191038 0
4.7195839 0
4.720064 0
4.7205441 0
4.7210242 0
4.7215043 0
4.7219844 0
4.7224645 0
4.7229446 0
4.7234247 0
4.7239048 0
4.7243849 0
4.724865 0
4.7253451 0
4.7258252 0
4.7263053 0
4.7267854 0
4.7272655 0
4.7277455 0
4.7282256 0
4.7287057 0
4.7291858 0
4.7296659 0
4.730146 0
4.7306261 0
4.7311062 0
4.7315863 0
4.7320664 0
4.7325465 0
4.7330266 0
4.7335067 0
4.7339868 0
4.7344669 0
4.734947 0
4.7354271 0
4.7359072 0
4.7363873 0
4.7368674 0
4.7373475 0
4.7378276 0
4.7383077 0
4.7387878 0
4.7392679 0
4.7397479 0
4.740228 0
4.7407081 0
4.7411882 0
4.7416683 0
4.7421484 0
4.7426285 0
4.7431086 0
4.7435887 0
4.7440688 0
4.7445489 0
4.745029 0
4.7455091 0
4.7459892 0
4.7464693 0
4.7469494 0
4.7474295 0
4.7479096 0
4.7483897 0
4.7488698 0
4.7493499 0
4.74983 0
4.7503101 0
4.7507902 0
4.7512703 0
4.7517504 0
4.7522304 0
4.7527105 0
4.7531906 0
4.7536707 0
4.7541508 0
4.7546309 0
4.755111 0
4.7555911 0
4.7560712 0
4.7565513 0
4.7570314 0
4.7575115 0
4.7579916 0
4.7584717 0
4.7589518 0
4.7594319 0
4.759912 0
4.7603921 0
4.7608722 0
4.7613523 0
4.7618324 0
4.7623125 0
4.7627926 0
4.7632727 8.3438459e-12
4.7637528 4.0186813e-11
4.7642328 9.4472181e-11
4.7647129 1.6974446e-10
4.765193 2.6454817e-10
4.7656731 3.7742781e-10
4.7661532 5.069279e-10
4.7666333 6.5159296e-10
4.7671134 8.0996749e-10
4.7675935 9.8059601e-10
4.7680736 1.162023e-09
4.7685537 1.3527931e-09
4.7690338 1.5514506e-09
4.7695139 1.7565402e-09
4.769994 1.9666063e-09
4.7704741 2.1801935e-09
4.7709542 2.3958463e-09
4.7714343 2.6121092e-09
4.7719144 2.8275266e-09
4.7723945 3.0406432e-09
4.7728746 3.2500034e-09
4.7733547 3.4541517e-09
4.7738348 3.6516327e-09
4.7743149 3.8409908e-09
4.774795 4.0782861e-09
4.7752751 4.5583141e-09
4.7757552 5.2834696e-09
4.7762352 6.2382017e-09
4.7767153 7.4069593e-09
4.7771954 8.7741917e-09
4.7776755 1.0324348e-08
4.7781556 1.2041877e-08
4.7786357 1.3911228e-08
4.7791158 1.591685e-08
4.7795959 1.8043193e-08
4.780076 2.0274705e-08
4.7805561 2.2595835e-08
4.7810362 2.4991033e-08
4.7815163 2.7444747e-08
4.7819964 2.9941427e-08
4.7824765 3.2465522e-08
4.7829566 3.500148e-08
4.7834367 3.7533752e-08
4.7839168 4.0046786e-08
4.7843969 4.2525031e-08
4.784877 4.4952936e-08
4.7853571 4.7314951e-08
4.7858372 4.9595524e-08
4.7863173 5.2018423e-08
4.7867974 5.6202327e-08
4.7872775 6.2353391e-08
4.7877576 7.0350658e-08
4.7882376 8.007317e-08
4.7887177 9.1399972e-08
4.7891978 1.042101e-07
4.7896779 1.1838261e-07
4.790158 1.3379654e-07
4.7906381 1.5033093e-07
4.7911182 1.6786482e-07
4.7915983 1.8627725e-07
4.7920784 2.0544728e-07
4.7925585 2.2525394e-07
4.7930386 2.4557628e-07
4.7935187 2.6629334e-07
4.7939988 2.8728416e-07
4.7944789 3.0842778e-07
4.794959 3.2960326e-07
4.7954391 3.5068962e-07
4.7959192 3.7156592e-07
4.7963993 3.921112e-07
4.7968794 4.122045e-07
4.7973595 4.3172486e-07
4.7978396 4.5118309e-07
4.7983197 4.8139637e-07
4.7987998 5.2567076e-07
4.7992799 5.8317075e-07
4.79976 6.5306083e-07
4.80024 7.3450551e-07
4.8007201 8.2666929e-07
4.8012002 9.2871666e-07
4.8016803 1.0398121e-06
4.8021604 1.1591202e-06
4.8026405 1.2858054e-06
4.8031206 1.4190321e-06
4.8036007 1.557965e-06
4.8040808 1.7017684e-06
4.8045609 1.849607e-06
4.805041 2.0006451e-06
4.8055211 2.1540473e-06
4.8060012 2.3089781e-06
4.8064813 2.4646021e-06
4.8069614 2.6200836e-06
4.8074415 2.7745871e-06
4.8079216 2.9272773e-06
4.8084017 3.0773186e-06
4.8088818 3.2238755e-06
4.8093619 3.3666121e-06
4.809842 3.5588284e-06
4.8103221 3.8335193e-06
4.8108022 4.1859801e-06
4.8112823 4.6115067e-06
4.8117624 5.1053946e-06
4.8122424 5.6629395e-06
4.8127225 6.279437e-06
4.8132026 6.9501827e-06
4.8136827 7.6704723e-06
4.8141628 8.4356015e-06
4.8146429 9.2408658e-06
4.815123 1.0081561e-05
4.8156031 1.0952982e-05
4.8160832 1.1850426e-05
4.8165633 1.2769188e-05
4.8170434 1.3704562e-05
4.8175235 1.4651846e-05
4.8180036 1.5606334e-05
4.8184837 1.6563323e-05
4.8189638 1.7518107e-05
4.8194439 1.8465983e-05
4.819924 1.9402247e-05
4.8204041 2.0322193e-05
4.8208842 2.1221117e-05
4.8213643 2.2282107e-05
4.8218444 2.3741476e-05
4.8223245 2.5578848e-05
4.8228046 2.7772537e-05
4.8232847 3.0300855e-05
4.8237648 3.3142115e-05
4.8242448 3.6274628e-05
4.8247249 3.9676709e-05
4.825205 4.3326669e-05
4.8256851 4.7202822e-05
4.8261652 5.1283479e-05
4.8266453 5.5546954e-05
4.8271254 5.9971559e-05
4.8276055 6.4535606e-05
4.8280856 6.9217409e-05
4.8285657 7.399528e-05
4.8290458 7.8847532e-05
4.8295259 8.3752477e-05
4.830006 8.8688428e-05
4.8304861 9.3633698e-05
4.8309662 9.8566599e-05
4.8314463 0.00010346544
4.8319264 0.00010830854
4.8324065 0.00011307421
4.8328866 0.00011821915
4.8333667 0.00012489043
4.8338468 0.00013306546
4.8343269 0.00014266359
4.834807 0.00015360415
4.8352871 0.00016580649
4.8357672 0.00017918997
4.8362472 0.00019367391
4.8367273 0.00020917766
4.8372074 0.00022562058
4.8376875 0.000242922
4.8381676 0.00026100127
4.8386477 0.00027977773
4.8391278 0.00029917072
4.8396079 0.0003190996
4.840088 0.0003394837
4.8405681 0.00036024238
4.8410482 0.00038129496
4.8415283 0.00040256081
4.8420084 0.00042395926
4.8424885 0.00044540965
4.8429686 0.00046683134
4.8434487 0.00048814366
4.8439288 0.00050926596
4.8444089 0.00053098946
4.844889 0.00055725552
4.8453691 0.00058835292
4.8458492 0.0006240454
4.8463293 0.00066409671
4.8468094 0.00070827061
4.8472895 0.00075633085
4.8477696 0.00080804118
4.8482496 0.00086316535
4.8487297 0.00092146711
4.8492098 0.00098271022
4.8496899 0.0010466584
4.85017 0.0011130755
4.8506501 0.0011817251
4.8511302 0.0012523712
4.8516103 0.0013247773
4.8520904 0.0013987072
4.8525705 0.0014739248
4.8530506 0.0015501938
4.8535307 0.0016272778
4.8540108 0.0017049407
4.8544909 0.0017829463
4.854971 0.0018610582
4.8554511 0.0019390402
4.8559312 0.0020176483
4.8564113 0.0021064843
4.8568914 0.0022076054
4.8573715 0.00232049
4.8578516 0.0024446162
4.8583317 0.0025794623
4.8588118 0.0027245067
4.8592919 0.0028792274
4.859772 0.0030431028
4.8602521 0.0032156111
4.8607321 0.0033962306
4.8612122 0.0035844395
4.8616923 0.0037797161
4.8621724 0.0039815386
4.8626525 0.0041893853
4.8631326 0.0044027345
4.8636127 0.0046210643
4.8640928 0.004843853
4.8645729 0.0050705789
4.865053 0.0053007203
4.8655331 0.0055337553
4.8660132 0.0057691622
4.8664933 0.0060064194
4.8669734 0.006245005
4.8674535 0.0064849064
4.8679336 0.0067415864
4.8684137 0.0070219466
4.8688938 0.0073252191
4.8693739 0.007650636
4.869854 0.0079974293
4.8703341 0.0083648311
4.8708142 0.0087520734
4.8712943 0.0091583884
4.8717744 0.0095830081
4.8722545 0.010025165
4.8727345 0.01048409
4.8732146 0.010959016
4.8736947 0.011449175
4.8741748 0.011953799
4.8746549 0.012472121
4.875135 0.013003371
4.8756151 0.013546783
4.8760952 0.014101588
4.8765753 0.014667018
4.8770554 0.015242306
4.8775355 0.015826683
4.8780156 0.016419382
4.8784957 0.017019635
4.8789758 0.017626681
4.8794559 0.018253122
4.879936 0.018910615
4.8804161 0.019598815
4.8808962 0.020317375
4.8813763 0.021065948
4.8818564 0.021844188
4.8823365 0.022651747
4.8828166 0.02348828
4.8832967 0.024353439
4.8837768 0.025246878
4.8842569 0.02616825
4.8847369 0.027117209
4.885217 0.028093408
4.8856971 0.029096501
4.8861772 0.03012614
4.8866573 0.031181979
4.8871374 0.032263672
4.8876175 0.033370871
4.8880976 0.034503231
4.8885777 0.035660405
4.8890578 0.036842045
4.8895379 0.038047805
4.890018 0.03927734
4.8904981 0.040530301
4.8909782 0.041802672
4.8914583 0.043088915
4.8919384 0.044390879
4.8924185 0.045710545
4.8928986 0.047049895
4.8933787 0.048410911
4.8938588 0.049795577
4.8943389 0.051205873
4.894819 0.052643783
4.8952991 0.054111288
4.8957792 0.05561037
4.8962593 0.057143012
4.8967393 0.058711197
4.8972194 0.060316905
4.8976995 0.06196212
4.8981796 0.063648823
4.8986597 0.065378998
4.8991398 0.067154625
4.8996199 0.068977687
4.9001 0.070850167
4.9005801 0.072774046
4.9010602 0.074751307
4.9015403 0.076783933
4.9020204 0.078873904
4.9025005 0.081009933
4.9029806 0.08314977
4.9034607 0.085290077
4.9039408 0.087430835
4.9044209 0.089572022
4.904901 0.091713616
4.9053811 0.093855597
4.9058612 0.095997944
4.9063413 0.098140635
4.9068214 0.10028365
4.9073015 0.10242697
4.9077816 0.10457056
4.9082617 0.10671442
4.9087417 0.10885852
4.9092218 0.11100284
4.9097019 0.11314735
4.910182 0.11529204
4.9106621 0.11743688
4.9111422 0.11958186
4.9116223 0.12172694
4.9121024 0.12387213
4.9125825 0.12601738
4.9130626 0.12816268
4.9135427 0.130308
4.9140228 0.13245342
4.9145029 0.13459944
4.914983 0.13674609
4.9154631 0.13889332
4.9159432 0.14104107
4.9164233 0.14318927
4.9169034 0.14533787
4.9173835 0.14748681
4.9178636 0.14963603
4.9183437 0.15178547
4.9188238 0.15393507
4.9193039 0.15608477
4.919784 0.15823452
4.9202641 0.16038424
4.9207441 0.16253389
4.9212242 0.1646834
4.9217043 0.16683272
4.9221844 0.16898178
4.9226645 0.17113053
4.9231446 0.17327891
4.9236247 0.17542685
4.9241048 0.1775743
4.9245849 0.17972119
4.925065 0.18186748
4.9255451 0.18400899
4.9260252 0.18608426
4.9265053 0.18807489
4.9269854 0.18998378
4.9274655 0.1918138
4.9279456 0.19356782
4.9284257 0.19524872
4.9289058 0.19685939
4.9293859 0.19840269
4.929866 0.1998815
4.9303461 0.20129871
4.9308262 0.20265718
4.9313063 0.2039598
4.9317864 0.20520944
4.9322665 0.20640898
4.9327465 0.20756129
4.9332266 0.20866926
4.9337067 0.20973576
4.9341868 0.21076366
4.9346669 0.21175585
4.935147 0.2127152
4.9356271 0.21364459
4.9361072 0.21454689
4.9365873 0.21542499
4.9370674 0.21628133
4.9375475 0.21708544
4.9380276 0.21781711
4.9385077 0.21847625
4.9389878 0.21906278
4.9394679 0.21957661
4.939948 0.22001766
4.9404281 0.22038585
4.9409082 0.22068108
4.9413883 0.22090327
4.9418684 0.22105234
4.9423485 0.22112821
4.9428286 0.22113078
4.9433087 0.22105997
4.9437888 0.2209157
4.9442689 0.22069788
4.9447489 0.22040643
4.945229 0.22004125
4.9457091 0.21960228
4.9461892 0.21908941
4.9466693 0.21850257
4.9471494 0.21784167
4.9476295 0.21710663
4.9481096 0.21629736
4.9485897 0.21541377
4.9490698 0.21448008
4.9495499 0.21352466
4.95003 0.212545
4.9505101 0.21153851
4.9509902 0.21050261
4.9514703 0.20943472
4.9519504 0.20833225
4.9524305 0.20719262
4.9529106 0.20601324
4.9533907 0.20479154
4.9538708 0.20352492
4.9543509 0.2022108
4.954831 0.2008466
4.9553111 0.19942973
4.9557912 0.19795762
4.9562713 0.19642767
4.9567514 0.1948373
4.9572314 0.19318392
4.9577115 0.19146496
4.9581916 0.18967783
4.9586717 0.18781995
4.9591518 0.18588872
4.9596319 0.18388157
4.960112 0.18179592
4.9605921 0.17965194
4.9610722 0.17750123
4.9615523 0.17534628
4.9620324 0.17318751
4.9625125 0.17102533
4.9629926 0.16886016
4.9634727 0.16669241
4.9639528 0.16452251
4.9644329 0.16235088
4.964913 0.16017792
4.9653931 0.15800406
4.9658732 0.15582971
4.9663533 0.1536553
4.9668334 0.15148123
4.9673135 0.14930792
4.9677936 0.1471358
4.9682737 0.14496528
4.9687538 0.14279678
4.9692338 0.14063071
4.9697139 0.13846749
4.970194 0.13630753
4.9706741 0.13415127
4.9711542 0.1319991
4.9716343 0.12985146
4.9721144 0.12770788
4.9725945 0.12556493
4.9730746 0.12342233
4.9735547 0.12128022
4.9740348 0.11913874
4.9745149 0.11699803
4.974995 0.11485824
4.9754751 0.11271951
4.9759552 0.11058199
4.9764353 0.10844582
4.9769154 0.10631113
4.9773955 0.10417809
4.9778756 0.10204682
4.9783557 0.099917466
4.9788358 0.097790182
4.9793159 0.095665105
4.979796 0.093542378
4.9802761 0.091422146
4.9807562 0.089304551
4.9812362 0.087189736
4.9817163 0.085077846
4.9821964 0.082969022
4.9826765 0.080863409
4.9831566 0.078761149
4.9836367 0.076666857
4.9841168 0.074619926
4.9845969 0.072628102
4.985077 0.070689577
4.9855571 0.068802544
4.9860372 0.066965197
4.9865173 0.065175727
4.9869974 0.063432328
4.9874775 0.061733193
4.9879576 0.060076514
4.9884377 0.058460486
4.9889178 0.056883299
4.9893979 0.055343148
4.989878 0.053838226
4.9903581 0.052366724
4.9908382 0.050926837
4.9913183 0.049516757
4.9917984 0.048134677
4.9922785 0.046778789
4.9927586 0.045447287
4.9932386 0.044138364
4.9937187 0.042850213
4.9941988 0.041581026
4.9946789 0.040328996
4.995159 0.039092526
4.9956391 0.037875842
4.9961192 0.036681545
4.9965993 0.03551003
4.9970794 0.03436169
4.9975595 0.033236923
4.9980396 0.032136122
4.9985197 0.031059683
4.9989998 0.030008001
4.9994799 0.02898147
4.99996 0.027980487
5.0004401 0.027005446
5.0009202 0.026056742
5.0014003 0.025134771
5.0018804 0.024239926
5.0023605 0.023372605
5.0028406 0.0225332
5.0033207 0.021722109
5.0038008 0.020939725
5.0042809 0.020186444
5.004761 0.019462661
5.005241 0.018768771
5.0057211 0.018105169
5.0062012 0.01747225
5.0066813 0.016870382
5.0071614 0.016285955
5.0076415 0.015707928
5.0081216 0.015137066
5.0086017 0.014574135
5.0090818 0.014019897
5.0095619 0.013475119
5.010042 0.012940565
5.0105221 0.012417
5.0110022 0.011905188
5.0114823 0.011405895
5.0119624 0.010919885
5.0124425 0.010447922
5.0129226 0.0099907725
5.0134027 0.0095491998
5.0138828 0.0091239692
5.0143629 0.0087158454
5.014843 0.0083255932
5.0153231 0.0079539772
5.0158032 0.0076017622
5.0162833 0.0072697131
5.0167634 0.0069585945
5.0172434 0.0066691712
5.0177235 0.0064022079
5.0182036 0.0061584694
5.0186837 0.0059297267
5.0191638 0.0057019231
5.0196439 0.0054753586
5.020124 0.0052505401
5.0206041 0.0050279744
5.0210842 0.0048081685
5.0215643 0.0045916293
5.0220444 0.0043788637
5.0225245 0.0041703787
5.0230046 0.0039666812
5.0234847 0.0037682781
5.0239648 0.0035756763
5.0244449 0.0033893827
5.024925 0.0032099043
5.0254051 0.003037748
5.0258852 0.0028734207
5.0263653 0.0027174294
5.0268454 0.0025702809
5.0273255 0.0024324821
5.0278056 0.0023045401
5.0282857 0.0021869617
5.0287658 0.0020802538
5.0292458 0.0019849234
5.0297259 0.0019014774
5.030206 0.0018273211
5.0306861 0.0017534447
5.0311662 0.0016794383
5.0316463 0.0016055284
5.0321264 0.0015319416
5.0326065 0.0014589045
5.0330866 0.0013866435
5.0335667 0.0013153853
5.0340468 0.0012453564
5.0345269 0.0011767833
5.035007 0.0011098927
5.0354871 0.0010449111
5.0359672 0.00098206492
5.0364473 0.00092158087
5.0369274 0.00086368546
5.0374075 0.00080860524
5.0378876 0.00075656677
5.0383677 0.00070779661
5.0388478 0.00066252132
5.0393279 0.00062096744
5.039808 0.00058336153
5.0402881 0.00054993016
5.0407682 0.00052089987
5.0412482 0.00049649722
5.0417283 0.00047626432
5.0422084 0.00045640757
5.0426885 0.00043637228
5.0431686 0.00041623483
5.0436487 0.00039607163
5.0441288 0.00037595906
5.0446089 0.00035597354
5.045089 0.00033619145
5.0455691 0.00031668919
5.0460492 0.00029754316
5.0465293 0.00027882976
5.0470094 0.00026062539
5.0474895 0.00024300644
5.0479696 0.00022604931
5.0484497 0.00020983039
5.0489298 0.0001944261
5.0494099 0.00017991281
5.04989 0.00016636694
5.0503701 0.00015386488
5.0508502 0.00014248302
5.0513303 0.00013229776
5.0518104 0.00012338551
5.0522905 0.00011582265
5.0527706 0.00010968559
5.0532507 0.0001049613
5.0537307 0.00010051455
5.0542108 9.599581e-05
5.0546909 9.1425427e-05
5.055171 8.6823751e-05
5.0556511 8.2211129e-05
5.0561312 7.760791e-05
5.0566113 7.3034443e-05
5.0570914 6.8511076e-05
5.0575715 6.4058158e-05
5.0580516 5.9696038e-05
5.0585317 5.5445063e-05
5.0590118 5.1325583e-05
5.0594919 4.7357946e-05
5.059972 4.35625e-05
5.0604521 3.9959595e-05
5.0609322 3.6569579e-05
5.0614123 3.34128e-05
5.0618924 3.0509608e-05
5.0623725 2.788035e-05
5.0628526 2.5545375e-05
5.0633327 2.3525031e-05
5.0638128 2.1839668e-05
5.0642929 2.0509634e-05
5.064773 1.9550711e-05
5.0652531 1.8717982e-05
5.0657331 1.7865904e-05
5.0662132 1.6998851e-05
5.0666933 1.6121198e-05
5.0671734 1.5237319e-05
5.0676535 1.4351587e-05
5.0681336 1.3468377e-05
5.0686137 1.2592062e-05
5.0690938 1.1727018e-05
5.0695739 1.0877619e-05
5.070054 1.0048238e-05
5.0705341 9.2432492e-06
5.0710142 8.4670275e-06
5.0714943 7.7239468e-06
5.0719744 7.0183813e-06
5.0724545 6.354705e-06
5.0729346 5.7372922e-06
5.0734147 5.170517e-06
5.0738948 4.6587535e-06
5.0743749 4.206376e-06
5.074855 3.8177586e-06
5.0753351 3.4972755e-06
5.0758152 3.2493007e-06
5.0762953 3.0782085e-06
5.0767754 2.9473907e-06
5.0772555 2.8126754e-06
5.0777355 2.6747914e-06
5.0782156 2.5345084e-06
5.0786957 2.3925959e-06
5.0791758 2.2498234e-06
5.0796559 2.1069605e-06
5.080136 1.9647768e-06
5.0806161 1.8240417e-06
5.0810962 1.6855249e-06
5.0815763 1.5499958e-06
5.0820564 1.4182241e-06
5.0825365 1.2909792e-06
5.0830166 1.1690307e-06
5.0834967 1.0531482e-06
5.0839768 9.4410111e-07
5.0844569 8.4265909e-07
5.084937 7.4959165e-07
5.0854171 6.6566834e-07
5.0858972 5.9165869e-07
5.0863773 5.2833226e-07
5.0868574 4.7645858e-07
5.0873375 4.368072e-07
5.0878176 4.1014768e-07
5.0882977 3.9264282e-07
5.0887778 3.748371e-07
5.0892579 3.5651511e-07
5.0897379 3.3778714e-07
5.090218 3.1876346e-07
5.0906981 2.9955436e-07
5.0911782 2.8027012e-07
5.0916583 2.6102103e-07
5.0921384 2.4191737e-07
5.0926185 2.2306941e-07
5.0930986 2.0458744e-07
5.0935787 1.8658175e-07
5.0940588 1.6916262e-07
5.0945389 1.5244032e-07
5.095019 1.3652514e-07
5.0954991 1.2152737e-07
5.0959792 1.0755728e-07
5.0964593 9.4725163e-08
5.0969394 8.3141293e-08
5.0974195 7.2915956e-08
5.0978996 6.4159433e-08
5.0983797 5.6982008e-08
5.0988598 5.1493962e-08
5.0993399 4.7805578e-08
5.09982 4.5644616e-08
5.1003001 4.3552635e-08
5.1007802 4.1387412e-08
5.1012603 3.9163093e-08
5.1017403 3.6893823e-08
5.1022204 3.4593745e-08
5.1027005 3.2277004e-08
5.1031806 2.9957746e-08
5.1036607 2.7650114e-08
5.1041408 2.5368253e-08
5.1046209 2.3126309e-08
5.105101 2.0938425e-08
5.1055811 1.8818747e-08
5.1060612 1.6781419e-08
5.1065413 1.4840585e-08
5.1070214 1.301039e-08
5.1075015 1.130498e-08
5.1079816 9.7384974e-09
5.1084617 8.3250884e-09
5.1089418 7.0788972e-09
5.1094219 6.0140685e-09
5.109902 5.1447469e-09
5.1103821 4.485077e-09
5.1108622 4.0492036e-09
5.1113423 3.8274656e-09
5.1118224 3.6375161e-09
5.1123025 3.4395452e-09
5.1127826 3.2350085e-09
5.1132627 3.0253614e-09
5.1137427 2.8120596e-09
5.1142228 2.5965585e-09
5.1147029 2.3803137e-09
5.115183 2.1647808e-09
5.1156631 1.9514152e-09
5.1161432 1.7416726e-09
5.1166233 1.5370084e-09
5.1171034 1.3388781e-09
5.1175835 1.1487374e-09
5.1180636 9.6804181e-10
5.1185437 7.9824677e-10
5.1190238 6.4080787e-10
5.1195039 4.9718064e-10
5.119984 3.6882062e-10
5.1204641 2.5718335e-10
5.1209442 1.6372436e-10
5.1214243 8.9899203e-11
5.1219044 3.7163403e-11
5.1223845 6.9725012e-12
5.1228646 0
5.1233447 0
5.1238248 0
5.1243049 0
5.124785 0
5.1252651 0
5.1257451 0
5.1262252 0
5.1267053 0
5.1271854 0
5.1276655 0
5.1281456 0
5.1286257 0
5.1291058 0
5.1295859 0
5.130066 0
5.1305461 0
5.1310262 0
5.1315063 0
5.1319864 0
5.1324665 0
5.1329466 0
5.1334267 0
5.1339068 0
5.1343869 0
5.134867 0
5.1353471 0
5.1358272 0
5.1363073 0
5.1367874 0
5.1372675 0
5.1377475 0
5.1382276 0
5.1387077 0
5.1391878 0
5.1396679 0
5.140148 0
5.1406281 0
5.1411082 0
5.1415883 0
5.1420684 0
5.1425485 0
5.1430286 0
5.1435087 0
5.1439888 0
5.1444689 0
5.144949 0
5.1454291 0
5.1459092 0
5.1463893 0
5.1468694 0
5.1473495 0
5.1478296 0
5.1483097 0
5.1487898 0
5.1492699 0
5.1497499 0
5.15023 0
5.1507101 0
5.1511902 0
5.1516703 0
5.1521504 0
5.1526305 0
5.1531106 0
5.1535907 0
5.1540708 0
5.1545509 0
5.155031 0
5.1555111 0
5.1559912 0
5.1564713 0
5.1569514 0
5.1574315 0
5.1579116 0
5.1583917 0
5.1588718 0
5.1593519 0
5.159832 0
5.1603121 0
5.1607922 0
5.1612723 0
5.1617524 0
5.1622324 0
5.1627125 0
5.1631926 0
5.1636727 0
5.1641528 0
5.1646329 0
5.165113 0
5.1655931 0
5.1660732 0
5.1665533 0
5.1670334 0
5.1675135 0
5.1679936 0
5.1684737 0
5.1689538 0
5.1694339 0
5.169914 0
5.1703941 0
5.1708742 0
5.1713543 0
5.1718344 0
5.1723145 0
5.1727946 0
5.1732747 0
5.1737548 0
5.1742348 0
5.1747149 0
5.175195 0
5.1756751 0
5.1761552 0
5.1766353 0
5.1771154 0
5.1775955 0
5.1780756 0
5.1785557 0
5.1790358 0
5.1795159 0
5.179996 0
5.1804761 0
5.1809562 6.0939902e-12
5.1814363 8.8783462e-11
5.1819164 2.6365917e-10
5.1823965 5.2494828e-10
5.1828766 8.6687799e-10
5.1833567 1.2836755e-09
5.1838368 1.7695679e-09
5.1843169 2.3187824e-09
5.184797 2.9255462e-09
5.1852771 3.5840865e-09
5.1857572 4.2886305e-09
5.1862372 5.0334053e-09
5.1867173 5.812638e-09
5.1871974 6.620556e-09
5.1876775 7.4513864e-09
5.1881576 8.2993562e-09
5.1886377 9.1586928e-09
5.1891178 1.0023623e-08
5.1895979 1.0888375e-08
5.190078 1.1747175e-08
5.1905581 1.259425e-08
5.1910382 1.3423828e-08
5.1915183 1.4230135e-08
5.1919984 1.50074e-08
5.1924785 1.5762963e-08
5.1929586 1.705186e-08
5.1934387 1.9135161e-08
5.1939188 2.1964424e-08
5.1943989 2.5491207e-08
5.194879 2.9667069e-08
5.1953591 3.4443568e-08
5.1958392 3.9772263e-08
5.1963193 4.5604712e-08
5.1967994 5.1892474e-08
5.1972795 5.8587108e-08
5.1977596 6.5640171e-08
5.1982396 7.3003222e-08
5.1987197 8.062782e-08
5.1991998 8.8465522e-08
5.1996799 9.6467889e-08
5.20016 1.0458648e-07
5.2006401 1.1277285e-07
5.2011202 1.2097855e-07
5.2016003 1.2915516e-07
5.2020804 1.3725422e-07
5.2025605 1.4522729e-07
5.2030406 1.5302594e-07
5.2035207 1.6060172e-07
5.2040008 1.6790619e-07
5.2044809 1.7810962e-07
5.204961 1.9429465e-07
5.2054411 2.1610816e-07
5.2059212 2.4319678e-07
5.2064013 2.7520715e-07
5.2068814 3.1178588e-07
5.2073615 3.5257961e-07
5.2078416 3.9723498e-07
5.2083217 4.453986e-07
5.2088018 4.9671711e-07
5.2092819 5.5083714e-07
5.209762 6.0740532e-07
5.210242 6.6606828e-07
5.2107221 7.2647265e-07
5.2112022 7.8826505e-07
5.2116823 8.5109213e-07
5.2121624 9.1460049e-07
5.2126425 9.7843679e-07
5.2131226 1.0422476e-06
5.2136027 1.1056797e-06
5.2140828 1.1683795e-06
5.2145629 1.2299938e-06
5.215043 1.2901692e-06
5.2155231 1.3485523e-06
5.2160032 1.4185584e-06
5.2164833 1.5262138e-06
5.2169634 1.6700924e-06
5.2174435 1.8480063e-06
5.2179236 2.0577674e-06
5.2184037 2.2971878e-06
5.2188838 2.5640794e-06
5.2193639 2.8562544e-06
5.219844 3.1715248e-06
5.2203241 3.5077024e-06
5.2208042 3.8625995e-06
5.2212843 4.2340279e-06
5.2217644 4.6197997e-06
5.2222444 5.017727e-06
5.2227245 5.4256217e-06
5.2232046 5.8412958e-06
5.2236847 6.2625614e-06
5.2241648 6.6872305e-06
5.2246449 7.1131151e-06
5.225125 7.5380273e-06
5.2256051 7.959779e-06
5.2260852 8.3761822e-06
5.2265653 8.785049e-06
5.2270454 9.1841915e-06
5.2275255 9.6156828e-06
5.2280056 1.0235633e-05
5.2284857 1.1048124e-05
5.2289658 1.204205e-05
5.2294459 1.3206307e-05
5.229926 1.452979e-05
5.2304061 1.6001397e-05
5.2308862 1.7610021e-05
5.2313663 1.9344558e-05
5.2318464 2.1193905e-05
5.2323265 2.3146957e-05
5.2328066 2.5192609e-05
5.2332867 2.7319758e-05
5.2337668 2.9517298e-05
5.2342468 3.1774125e-05
5.2347269 3.4079135e-05
5.235207 3.6421224e-05
5.2356871 3.8789287e-05
5.2361672 4.117222e-05
5.2366473 4.3558918e-05
5.2371274 4.5938277e-05
5.2376075 4.8299193e-05
5.2380876 5.0630562e-05
5.2385677 5.2921278e-05
5.2390478 5.5258405e-05
5.2395279 5.8338384e-05
5.240008 6.2261775e-05
5.2404881 6.6982623e-05
5.2409682 7.2454974e-05
5.2414483 7.8632874e-05
5.2419284 8.547037e-05
5.2424085 9.2921506e-05
5.2428886 0.00010094033
5.2433687 0.00010948088
5.2438488 0.00011849722
5.2443289 0.00012794338
5.244809 0.00013777341
5.2452891 0.00014794135
5.2457692 0.00015840126
5.2462492 0.00016910717
5.2467293 0.00018001314
5.2472094 0.00019107321
5.2476895 0.00020224143
5.2481696 0.00021347183
5.2486497 0.00022471848
5.2491298 0.0002359354
5.2496099 0.00024707666
5.25009 0.00025809629
5.2505701 0.00026907522
5.2510502 0.00028231527
5.2515303 0.000298572
5.2520104 0.00031769265
5.2524905 0.00033952451
5.2529706 0.00036391482
5.2534507 0.00039071087
5.2539308 0.00041975991
5.2544109 0.0004509092
5.254891 0.00048400602
5.2553711 0.00051889762
5.2558512 0.00055543127
5.2563313 0.00059345423
5.2568114 0.00063281378
5.2572915 0.00067335717
5.2577716 0.00071493166
5.2582517 0.00075738454
5.2587317 0.00080056304
5.2592118 0.00084431445
5.2596919 0.00088848603
5.260172 0.00093292503
5.2606521 0.00097747874
5.2611322 0.0010219944
5.2616123 0.0010663193
5.2620924 0.0011103418
5.2625725 0.0011594764
5.2630526 0.0012173183
5.2635327 0.001283469
5.2640128 0.0013575299
5.2644929 0.0014391025
5.264973 0.0015277885
5.2654531 0.0016231892
5.2659332 0.0017249061
5.2664133 0.0018325408
5.2668934 0.0019456947
5.2673735 0.0020639694
5.2678536 0.0021869664
5.2683337 0.002314287
5.2688138 0.0024455329
5.2692939 0.0025803056
5.269774 0.0027182065
5.2702541 0.0028588371
5.2707341 0.0030017989
5.2712142 0.0031466934
5.2716943 0.0032931222
5.2721744 0.0034406867
5.2726545 0.0035889884
5.2731346 0.0037376289
5.2736147 0.0038862095
5.2740948 0.0040430537
5.2745749 0.0042197019
5.275055 0.0044154547
5.2755351 0.0046295311
5.2760152 0.0048611498
5.2764953 0.0051095299
5.2769754 0.0053738901
5.2774555 0.0056534493
5.2779356 0.0059474264
5.2784157 0.0062550403
5.2788958 0.0065755099
5.2793759 0.0069080539
5.279856 0.0072518914
5.2803361 0.0076062411
5.2808162 0.007970322
5.2812963 0.0083433528
5.2817764 0.0087245526
5.2822565 0.0091131401
5.2827365 0.0095083343
5.2832166 0.009909354
5.2836967 0.010315418
5.2841768 0.010725745
5.2846569 0.011139555
5.285137 0.011556065
5.2856171 0.011983538
5.2860972 0.01244445
5.2865773 0.012938976
5.2870574 0.01346609
5.2875375 0.014024768
5.2880176 0.014613986
5.2884977 0.01523272
5.2889778 0.015879944
5.2894579 0.016554635
5.289938 0.017255767
5.2904181 0.017982318
5.2908982 0.018733261
5.2913783 0.019507574
5.2918584 0.020304231
5.2923385 0.021122207
5.2928186 0.02196048
5.2932987 0.022818023
5.2937788 0.023693814
5.2942589 0.024586826
5.2947389 0.025496037
5.295219 0.026420421
5.2956991 0.027358954
5.2961792 0.028310612
5.2966593 0.02927437
5.2971394 0.03025413
5.2976195 0.031273167
5.2980996 0.032334196
5.2985797 0.033436727
5.2990598 0.034580271
5.2995399 0.035764337
5.30002 0.036988435
5.3005001 0.038252077
5.3009802 0.039554771
5.3014603 0.040896029
5.3019404 0.04227536
5.3024205 0.043692275
5.3029006 0.045146283
5.3033807 0.046636896
5.3038608 0.048163623
5.3043409 0.049725974
5.304821 0.051323461
5.3053011 0.052955592
5.3057812 0.054621878
5.3062613 0.056321829
5.3067413 0.058054956
5.3072214 0.059820768
5.3077015 0.061618776
5.3081816 0.063448491
5.3086617 0.065309059
5.3091418 0.067196814
5.3096219 0.069112089
5.310102 0.07105636
5.3105821 0.073031101
5.3110622 0.075037787
5.3115423 0.077077893
5.3120224 0.079152893
5.3125025 0.081264262
5.3129826 0.083413476
5.3134627 0.085602008
5.3139428 0.087831333
5.3144229 0.090102926
5.314903 0.092418262
5.3153831 0.094778816
5.3158632 0.097186061
5.3163433 0.099641474
5.3168234 0.10214653
5.3173035 0.1047027
5.3177836 0.10731146
5.3182637 0.10997429
5.3187437 0.11269266
5.3192238 0.11546804
5.3197039 0.11830192
5.320184 0.12119488
5.3206641 0.12411737
5.3211442 0.12705415
5.3216243 0.13000497
5.3221044 0.1329696
5.3225845 0.13594777
5.3230646 0.13893925
5.3235447 0.14194378
5.3240248 0.14496111
5.3245049 0.147991
5.324985 0.1510332
5.3254651 0.15408745
5.3259452 0.15715352
5.3264253 0.16023116
5.3269054 0.1633201
5.3273855 0.16642011
5.3278656 0.16953095
5.3283457 0.17265235
5.3288258 0.17578407
5.3293059 0.17892587
5.329786 0.18207749
5.3302661 0.18523869
5.3307461 0.18840921
5.3312262 0.19158882
5.3317063 0.19477726
5.3321864 0.19798125
5.3326665 0.20120606
5.3331466 0.20444987
5.3336267 0.20771083
5.3341068 0.2109871
5.3345869 0.21427684
5.335067 0.21757822
5.3355471 0.2208894
5.3360272 0.22420853
5.3365073 0.22753377
5.3369874 0.2308633
5.3374675 0.23419526
5.3379476 0.23752783
5.3384277 0.24085915
5.3389078 0.2441874
5.3393879 0.24751073
5.339868 0.2508273
5.3403481 0.25413528
5.3408282 0.25743282
5.3413083 0.26071809
5.3417884 0.26398924
5.3422685 0.26724444
5.3427485 0.27048185
5.3432286 0.27369964
5.3437087 0.27688626
5.3441888 0.28002396
5.3446689 0.28311378
5.345149 0.28615714
5.3456291 0.28915545
5.3461092 0.29211014
5.3465893 0.29502264
5.3470694 0.29789437
5.3475495 0.30072675
5.3480296 0.3035212
5.3485097 0.30627915
5.3489898 0.30900202
5.3494699 0.31169123
5.34995 0.31434821
5.3504301 0.31697438
5.3509102 0.31957116
5.3513903 0.32213997
5.3518704 0.32468224
5.3523505 0.3271994
5.3528306 0.32969286
5.3533107 0.33216404
5.3537908 0.33461438
5.3542709 0.33704529
5.354751 0.33945819
5.355231 0.34183925
5.3557111 0.34413803
5.3561912 0.34635169
5.3566713 0.34848163
5.3571514 0.35052927
5.3576315 0.35249601
5.3581116 0.35438326
5.3585917 0.35619244
5.3590718 0.35792496
5.3595519 0.35958223
5.360032 0.36116566
5.3605121 0.36267665
5.3609922 0.36411663
5.3614723 0.36548701
5.3619524 0.36678918
5.3624325 0.36802457
5.3629126 0.36919459
5.3633927 0.37030064
5.3638728 0.37134414
5.3643529 0.37232649
5.364833 0.37324912
5.3653131 0.37411342
5.3657932 0.37492082
5.3662733 0.37567272
5.3667534 0.3763719
5.3672334 0.37702747
5.3677135 0.37763861
5.3681936 0.37820261
5.3686737 0.37871678
5.3691538 0.37917841
5.3696339 0.37958479
5.370114 0.37993322
5.3705941 0.38022099
5.3710742 0.38044541
5.3715543 0.38060377
5.3720344 0.38069337
5.3725145 0.38071149
5.3729946 0.38065545
5.3734747 0.38052253
5.3739548 0.38031003
5.3744349 0.38001524
5.374915 0.37963547
5.3753951 0.37916801
5.3758752 0.37861015
5.3763553 0.3779592
5.3768354 0.37721244
5.3773155 0.37636718
5.3777956 0.37542071
5.3782757 0.37437417
5.3787558 0.37328835
5.3792358 0.37218523
5.3797159 0.37106505
5.380196 0.36992805
5.3806761 0.36877449
5.3811562 0.36760461
5.3816363 0.36641865
5.3821164 0.36521686
5.3825965 0.36399947
5.3830766 0.36276675
5.3835567 0.36151892
5.3840368 0.36025623
5.3845169 0.35897893
5.384997 0.35768727
5.3854771 0.35638148
5.3859572 0.35506182
5.3864373 0.35372852
5.3869174 0.35238184
5.3873975 0.35102201
5.3878776 0.34964928
5.3883577 0.34826389
5.3888378 0.34686609
5.3893179 0.34545613
5.389798 0.34403412
5.3902781 0.34258936
5.3907582 0.34111667
5.3912382 0.33961865
5.3917183 0.33809787
5.3921984 0.33655693
5.3926785 0.3349984
5.3931586 0.33342488
5.3936387 0.33183896
5.3941188 0.3302432
5.3945989 0.32864021
5.395079 0.32703257
5.3955591 0.32542286
5.3960392 0.32381368
5.3965193 0.32220759
5.3969994 0.3206072
5.3974795 0.31901509
5.3979596 0.31743384
5.3984397 0.31586603
5.3989198 0.31431427
5.3993999 0.31278112
5.39988 0.31126918
5.4003601 0.30978103
5.4008402 0.30831926
5.4013203 0.30688645
5.4018004 0.30550151
5.4022805 0.3041856
5.4027606 0.30293778
5.4032406 0.301757
5.4037207 0.30064224
5.4042008 0.29959246
5.4046809 0.29860662
5.405161 0.29768369
5.4056411 0.29682264
5.4061212 0.29602243
5.4066013 0.29528203
5.4070814 0.2946004
5.4075615 0.2939765
5.4080416 0.29340931
5.4085217 0.29289779
5.4090018 0.2924409
5.4094819 0.29203761
5.409962 0.29168688
5.4104421 0.29138769
5.4109222 0.29113899
5.4114023 0.29093975
5.4118824 0.29078893
5.4123625 0.29068551
5.4128426 0.29062845
5.4133227 0.29061929
5.4138028 0.29066552
5.4142829 0.29077081
5.414763 0.29093861
5.415243 0.29117238
5.4157231 0.29147558
5.4162032 0.29185165
5.4166833 0.29230405
5.4171634 0.29283624
5.4176435 0.29345167
5.4181236 0.29415379
5.4186037 0.29494606
5.4190838 0.29583193
5.4195639 0.29681486
5.420044 0.2978983
5.4205241 0.29908569
5.4210042 0.30038051
5.4214843 0.3017862
5.4219644 0.30330621
5.4224445 0.304944
5.4229246 0.30670303
5.4234047 0.30858674
5.4238848 0.31059859
5.4243649 0.31274204
5.424845 0.31499839
5.4253251 0.31726978
5.4258052 0.31954396
5.4262853 0.3218207
5.4267654 0.32409975
5.4272454 0.32638087
5.4277255 0.32866383
5.4282056 0.33094838
5.4286857 0.33323429
5.4291658 0.33552132
5.4296459 0.33780922
5.430126 0.34009776
5.4306061 0.3423867
5.4310862 0.3446758
5.4315663 0.34696482
5.4320464 0.34925351
5.4325265 0.35154165
5.4330066 0.35382899
5.4334867 0.35611529
5.4339668 0.35840031
5.4344469 0.36068381
5.434927 0.36296556
5.4354071 0.36524531
5.4358872 0.36752282
5.4363673 0.36979802
5.4368474 0.3720722
5.4373275 0.37434569
5.4378076 0.37661846
5.4382877 0.37889051
5.4387678 0.38116179
5.4392478 0.3834323
5.4397279 0.385702
5.440208 0.38797088
5.4406881 0.39023891
5.4411682 0.39250606
5.4416483 0.39477232
5.4421284 0.39703766
5.4426085 0.39930206
5.4430886 0.4015655
5.4435687 0.40382795
5.4440488 0.40608939
5.4445289 0.4083498
5.445009 0.41060915
5.4454891 0.41286742
5.4459692 0.4151246
5.4464493 0.41738064
5.4469294 0.41963554
5.4474095 0.42188927
5.4478896 0.42413781
5.4483697 0.42626727
5.4488498 0.42822928
5.4493299 0.43002887
5.44981 0.43167106
5.4502901 0.43316088
5.4507702 0.43450335
5.4512503 0.43570352
5.4517303 0.4367664
5.4522104 0.43769702
5.4526905 0.43850042
5.4531706 0.43918161
5.4536507 0.43974563
5.4541308 0.4401975
5.4546109 0.44054225
5.455091 0.44078492
5.4555711 0.44093052
5.4560512 0.44098409
5.4565313 0.44095065
5.4570114 0.44083523
5.4574915 0.44064286
5.4579716 0.44037857
5.4584517 0.44004739
5.4589318 0.43965433
5.4594119 0.43920442
5.459892 0.43868534
5.4603721 0.43808156
5.4608522 0.43739005
5.4613323 0.43660778
5.4618124 0.43573171
5.4622925 0.43475881
5.4627726 0.43368604
5.4632527 0.43251039
5.4637327 0.4312288
5.4642128 0.42983826
5.4646929 0.42833572
5.465173 0.42671815
5.4656531 0.42498253
5.4661332 0.42312582
5.4666133 0.42114498
5.4670934 0.41903699
5.4675735 0.41679881
5.4680536 0.4144274
5.4685337 0.41191974
5.4690138 0.4092728
5.4694939 0.40648353
5.469974 0.40354892
5.4704541 0.40046591
5.4709342 0.39723149
5.4714143 0.39389117
5.4718944 0.3905261
5.4723745 0.38713766
5.4728546 0.38372588
5.4733347 0.3802908
5.4738148 0.37683246
5.4742949 0.37335088
5.474775 0.3698461
5.4752551 0.36631815
5.4757351 0.36276708
5.4762152 0.35919292
5.4766953 0.35559569
5.4771754 0.35197544
5.4776555 0.3483322
5.4781356 0.34466601
5.4786157 0.34097689
5.4790958 0.33726488
5.4795759 0.33353003
5.480056 0.32977235
5.4805361 0.32599189
5.4810162 0.32218869
5.4814963 0.31836277
5.4819764 0.31451417
5.4824565 0.31064293
5.4829366 0.30674514
5.4834167 0.30281006
5.4838968 0.29884024
5.4843769 0.29483918
5.484857 0.29081039
5.4853371 0.28675737
5.4858172 0.28268364
5.4862973 0.27859268
5.4867774 0.27448803
5.4872575 0.27037316
5.4877375 0.26625161
5.4882176 0.26212686
5.4886977 0.25800243
5.4891778 0.25388182
5.4896579 0.24976853
5.490138 0.24566609
5.4906181 0.24157798
5.4910982 0.23750771
5.4915783 0.2334588
5.4920584 0.22943475
5.4925385 0.22543906
5.4930186 0.22147524
5.4934987 0.21754679
5.4939788 0.21365723
5.4944589 0.2098146
5.494939 0.20604798
5.4954191 0.20236039
5.4958992 0.19875004
5.4963793 0.19521509
5.4968594 0.19175373
5.4973395 0.18836414
5.4978196 0.1850445
5.4982997 0.18179299
5.4987798 0.17860781
5.4992599 0.17548712
5.4997399 0.17242911
5.50022 0.16943196
5.5007001 0.16649385
5.5011802 0.16361297
5.5016603 0.1607875
5.5021404 0.15801562
5.5026205 0.1552955
5.5031006 0.15262534
5.5035807 0.15000331
5.5040608 0.14742759
5.5045409 0.14489638
5.505021 0.14240784
5.5055011 0.13996016
5.5059812 0.13755489
5.5064613 0.13523832
5.5069414 0.13302497
5.5074215 0.13091383
5.5079016 0.12890387
5.5083817 0.12699409
5.5088618 0.12518347
5.5093419 0.123471
5.509822 0.12185566
5.5103021 0.12033643
5.5107822 0.11891231
5.5112623 0.11758228
5.5117423 0.11634532
5.5122224 0.11520043
5.5127025 0.11414657
5.5131826 0.11318275
5.5136627 0.11230794
5.5141428 0.11152113
5.5146229 0.11082131
5.515103 0.11020746
5.5155831 0.10967857
5.5160632 0.10923363
5.5165433 0.10887161
5.5170234 0.1085915
5.5175035 0.10839194
5.5179836 0.1082495
5.5184637 0.10815253
5.5189438 0.10810376
5.5194239 0.10810591
5.519904 0.10816169
5.5203841 0.10827382
5.5208642 0.10844502
5.5213443 0.10867801
5.5218244 0.1089755
5.5223045 0.10934022
5.5227846 0.10977489
5.5232647 0.11028222
5.5237447 0.11086494
5.5242248 0.11152575
5.5247049 0.11226739
5.525185 0.11309256
5.5256651 0.11400399
5.5261452 0.1150044
5.5266253 0.11609651
5.5271054 0.11728302
5.5275855 0.11856667
5.5280656 0.11995017
5.5285457 0.12143624
5.5290258 0.1230276
5.5295059 0.12468302
5.529986 0.12635249
5.5304661 0.12803708
5.5309462 0.12973798
5.5314263 0.13145636
5.5319064 0.13319339
5.5323865 0.13495024
5.5328666 0.13672808
5.5333467 0.13852809
5.5338268 0.14035144
5.5343069 0.14219931
5.534787 0.14407286
5.5352671 0.14597327
5.5357471 0.14790171
5.5362272 0.14985936
5.5367073 0.15184738
5.5371874 0.15386695
5.5376675 0.15591925
5.5381476 0.15800543
5.5386277 0.16012669
5.5391078 0.16228419
5.5395879 0.1644791
5.540068 0.16671259
5.5405481 0.16898584
5.5410282 0.17129503
5.5415083 0.1736284
5.5419884 0.17598336
5.5424685 0.17835769
5.5429486 0.18074918
5.5434287 0.18315562
5.5439088 0.1855748
5.5443889 0.1880045
5.544869 0.19044251
5.5453491 0.19288662
5.5458292 0.1953346
5.5463093 0.19778426
5.5467894 0.20023337
5.5472695 0.20267972
5.5477495 0.2051211
5.5482296 0.2075553
5.5487097 0.2099801
5.5491898 0.21239329
5.5496699 0.21479266
5.55015 0.21717599
5.5506301 0.21954107
5.5511102 0.22188568
5.5515903 0.22420762
5.5520704 0.22650466
5.5525505 0.22877712
5.5530306 0.23103397
5.5535107 0.23327608
5.5539908 0.23550325
5.5544709 0.23771524
5.554951 0.23991186
5.5554311 0.2420929
5.5559112 0.24425813
5.5563913 0.24640734
5.5568714 0.24854033
5.5573515 0.25065688
5.5578316 0.25275678
5.5583117 0.25483982
5.5587918 0.25690578
5.5592719 0.25895445
5.559752 0.26098561
5.560232 0.26299907
5.5607121 0.2649946
5.5611922 0.26697199
5.5616723 0.26893103
5.5621524 0.27087151
5.5626325 0.27279321
5.5631126 0.27469592
5.5635927 0.27657943
5.5640728 0.27844048
5.5645529 0.28025346
5.565033 0.2820136
5.5655131 0.28372212
5.5659932 0.28538025
5.5664733 0.28698919
5.5669534 0.28855018
5.5674335 0.29006442
5.5679136 0.29153314
5.5683937 0.29295756
5.5688738 0.29433888
5.5693539 0.29567834
5.569834 0.29697714
5.5703141 0.29823651
5.5707942 0.29945766
5.5712743 0.30064182
5.5717544 0.3017902
5.5722344 0.30290402
5.5727145 0.30398449
5.5731946 0.30503284
5.5736747 0.30605029
5.5741548 0.30703804
5.5746349 0.30799733
5.575115 0.30892936
5.5755951 0.30983525
5.5760752 0.31071303
5.5765553 0.31156143
5.5770354 0.3123802
5.5775155 0.31316912
5.5779956 0.31392794
5.5784757 0.31465643
5.5789558 0.31535434
5.5794359 0.31602145
5.579916 0.31665752
5.5803961 0.3172623
5.5808762 0.31783556
5.5813563 0.31837706
5.5818364 0.31888657
5.5823165 0.31936385
5.5827966 0.31980866
5.5832767 0.32022076
5.5837568 0.32059992
5.5842368 0.3209459
5.5847169 0.32125846
5.585197 0.32153737
5.5856771 0.32178238
5.5861572 0.32199326
5.5866373 0.32216977
5.5871174 0.32231172
5.5875975 0.32243005
5.5880776 0.3225329
5.5885577 0.32261923
5.5890378 0.32268804
5.5895179 0.32273831
5.589998 0.32276901
5.5904781 0.32277912
5.5909582 0.32276762
5.5914383 0.3227335
5.5919184 0.32267574
5.5923985 0.32259331
5.5928786 0.3224852
5.5933587 0.32235038
5.5938388 0.32218784
5.5943189 0.32199655
5.594799 0.3217755
5.5952791 0.32152367
5.5957592 0.32124003
5.5962392 0.32092358
5.5967193 0.32057328
5.5971994 0.32018812
5.5976795 0.31976707
5.5981596 0.31930913
5.5986397 0.31881327
5.5991198 0.31829044
5.5995999 0.3177586
5.60008 0.31721718
5.6005601 0.31666538
5.6010402 0.31610243
5.6015203 0.31552751
5.6020004 0.31493985
5.6024805 0.31433866
5.6029606 0.31372313
5.6034407 0.31309248
5.6039208 0.31244591
5.6044009 0.31178264
5.604881 0.31110188
5.6053611 0.31040282
5.6058412 0.30968469
5.6063213 0.30894668
5.6068014 0.30818801
5.6072815 0.30740788
5.6077616 0.3066055
5.6082416 0.30578009
5.6087217 0.30493085
5.6092018 0.30405698
5.6096819 0.3031577
5.610162 0.30223221
5.6106421 0.30128297
5.6111222 0.30031953
5.6116023 0.29934358
5.6120824 0.29835628
5.6125625 0.29735877
5.6130426 0.2963522
5.6135227 0.29533772
5.6140028 0.29431648
5.6144829 0.29328961
5.614963 0.29225827
5.6154431 0.29122361
5.6159232 0.29018676
5.6164033 0.28914888
5.6168834 0.28811111
5.6173635 0.2870746
5.6178436 0.2860405
5.6183237 0.28500995
5.6188038 0.28398409
5.6192839 0.28296408
5.619764 0.28195107
5.620244 0.28094619
5.6207241 0.27995059
5.6212042 0.27896543
5.6216843 0.27799184
5.6221644 0.27702991
5.6226445 0.27607455
5.6231246 0.2751251
5.6236047 0.27418175
5.6240848 0.27324474
5.6245649 0.27231426
5.625045 0.27139052
5.6255251 0.27047375
5.6260052 0.26956414
5.6264853 0.26866192
5.6269654 0.26776728
5.6274455 0.26688045
5.6279256 0.26600162
5.6284057 0.26513102
5.6288858 0.26426886
5.6293659 0.26341534
5.629846 0.26257067
5.6303261 0.26173507
5.6308062 0.26090875
5.6312863 0.26009192
5.6317664 0.25928478
5.6322464 0.25848756
5.6327265 0.25770045
5.6332066 0.25692368
5.6336867 0.25615901
5.6341668 0.25542627
5.6346469 0.25473143
5.635127 0.25407453
5.6356071 0.25345558
5.6360872 0.25287461
5.6365673 0.25233164
5.6370474 0.25182671
5.6375275 0.25135983
5.6380076 0.25093102
5.6384877 0.25054033
5.6389678 0.25018776
5.6394479 0.24987334
5.639928 0.2495971
5.6404081 0.24935907
5.6408882 0.24915926
5.6413683 0.24899771
5.6418484 0.24887444
5.6423285 0.24878946
5.6428086 0.24874282
5.6432887 0.24873453
5.6437688 0.24876461
5.6442488 0.2488331
5.6447289 0.24894001
5.645209 0.24908503
5.6456891 0.2492508
5.6461692 0.24942756
5.6466493 0.24961511
5.6471294 0.24981327
5.6476095 0.25002186
5.6480896 0.25024068
5.6485697 0.25046955
5.6490498 0.25070828
5.6495299 0.25095668
5.65001 0.25121458
5.6504901 0.25148177
5.6509702 0.25175808
5.6514503 0.25204331
5.6519304 0.25233729
5.6524105 0.25263981
5.6528906 0.25295071
5.6533707 0.25326978
5.6538508 0.25359685
5.6543309 0.25393172
5.654811 0.25427421
5.6552911 0.25462413
5.6557712 0.25498129
5.6562513 0.25534551
5.6567313 0.25571661
5.6572114 0.25609892
5.6576915 0.25649625
5.6581716 0.25690699
5.6586517 0.25732957
5.6591318 0.25776239
5.6596119 0.25820384
5.660092 0.25865235
5.6605721 0.2591063
5.6610522 0.25956411
5.6615323 0.26002419
5.6620124 0.26048494
5.6624925 0.26094476
5.6629726 0.26140206
5.6634527 0.26185525
5.6639328 0.26230274
5.6644129 0.26274292
5.664893 0.26317421
5.6653731 0.263595
5.6658532 0.26400372
5.6663333 0.26439875
5.6668134 0.26477851
5.6672935 0.26514141
5.6677736 0.26548584
5.6682537 0.26581022
5.6687337 0.26611492
5.6692138 0.26640348
5.6696939 0.26667646
5.670174 0.26693433
5.6706541 0.26717752
5.6711342 0.2674065
5.6716143 0.26762171
5.6720944 0.26782361
5.6725745 0.26801265
5.6730546 0.26818928
5.6735347 0.26835396
5.6740148 0.26850714
5.6744949 0.26864927
5.674975 0.26878081
5.6754551 0.2689022
5.6759352 0.2690139
5.6764153 0.26911637
5.6768954 0.26921005
5.6773755 0.2692954
5.6778556 0.26937287
5.6783357 0.26944291
5.6788158 0.26950598
5.6792959 0.26956252
5.679776 0.269613
5.6802561 0.26965502
5.6807361 0.26967868
5.6812162 0.2696845
5.6816963 0.26967406
5.6821764 0.26964897
5.6826565 0.26961082
5.6831366 0.26956121
5.6836167 0.26950174
5.6840968 0.269434
5.6845769 0.2693596
5.685057 0.26928012
5.6855371 0.26919717
5.6860172 0.26911234
5.6864973 0.26902723
5.6869774 0.26894344
5.6874575 0.26886256
5.6879376 0.26878619
5.6884177 0.26871593
5.6888978 0.26865338
5.6893779 0.26860012
5.689858 0.26855777
5.6903381 0.26852791
5.6908182 0.26851215
5.6912983 0.26851208
5.6917784 0.26852839
5.6922585 0.26855538
5.6927385 0.26859212
5.6932186 0.26863907
5.6936987 0.26869673
5.6941788 0.26876555
5.6946589 0.268846
5.695139 0.26893857
5.6956191 0.26904372
5.6960992 0.26916193
5.6965793 0.26929366
5.6970594 0.26943939
5.6975395 0.2695996
5.6980196 0.26977474
5.6984997 0.26996531
5.6989798 0.27017176
5.6994599 0.27039457
5.69994 0.27063422
5.7004201 0.27089117
5.7009002 0.2711659
5.7013803 0.27145887
5.7018604 0.27177057
5.7023405 0.27210146
5.7028206 0.27245202
5.7033007 0.27282292
5.7037808 0.27321841
5.7042609 0.27363983
5.7047409 0.27408685
5.705221 0.27455914
5.7057011 0.27505638
5.7061812 0.27557825
5.7066613 0.27612441
5.7071414 0.27669455
5.7076215 0.27728834
5.7081016 0.27790546
5.7085817 0.27854557
5.7090618 0.27920836
5.7095419 0.2798935
5.710022 0.28060067
5.7105021 0.28132953
5.7109822 0.28207978
5.7114623 0.28285107
5.7119424 0.28364309
5.7124225 0.28445551
5.7129026 0.28528801
5.7133827 0.28614025
5.7138628 0.28701193
5.7143429 0.28790271
5.714823 0.28881224
5.7153031 0.28973711
5.7157832 0.29067416
5.7162633 0.29162234
5.7167433 0.29258058
5.7172234 0.29354781
5.7177035 0.29452297
5.7181836 0.29550499
5.7186637 0.29649281
5.7191438 0.29748536
5.7196239 0.29848159
5.720104 0.29948041
5.7205841 0.30048077
5.7210642 0.30148161
5.7215443 0.30248185
5.7220244 0.30348044
5.7225045 0.3044763
5.7229846 0.30546837
5.7234647 0.30645559
5.7239448 0.3074369
5.7244249 0.30841122
5.724905 0.30937749
5.7253851 0.31033464
5.7258652 0.31128162
5.7263453 0.31221736
5.7268254 0.31314417
5.7273055 0.31406645
5.7277856 0.31498414
5.7282657 0.31589711
5.7287457 0.31680527
5.7292258 0.31770849
5.7297059 0.31860668
5.730186 0.31949971
5.7306661 0.32038748
5.7311462 0.32126988
5.7316263 0.3221468
5.7321064 0.32301813
5.7325865 0.32388376
5.7330666 0.32474357
5.7335467 0.32559747
5.7340268 0.32644533
5.7345069 0.32728705
5.734987 0.32812251
5.7354671 0.32895161
5.7359472 0.32977424
5.7364273 0.33059029
5.7369074 0.33139965
5.7373875 0.3322022
5.7378676 0.33299783
5.7383477 0.33377864
5.7388278 0.33452404
5.7393079 0.33523385
5.739788 0.33590902
5.7402681 0.33655051
5.7407481 0.3371593
5.7412282 0.33773636
5.7417083 0.33828263
5.7421884 0.3387991
5.7426685 0.33928673
5.7431486 0.33974648
5.7436287 0.34017932
5.7441088 0.34058621
5.7445889 0.34096813
5.745069 0.34132603
5.7455491 0.34166088
5.7460292 0.34197365
5.7465093 0.3422653
5.7469894 0.3425368
5.7474695 0.34278912
5.7479496 0.34302321
5.7484297 0.34324005
5.7489098 0.3434406
5.7493899 0.34362583
5.74987 0.34379635
5.7503501 0.34395068
5.7508302 0.34408789
5.7513103 0.34420726
5.7517904 0.34430807
5.7522705 0.34438958
5.7527506 0.34445109
5.7532306 0.34449185
5.7537107 0.34451115
5.7541908 0.34450826
5.7546709 0.34448245
5.755151 0.344433
5.7556311 0.34435919
5.7561112 0.34426028
5.7565913 0.34413556
5.7570714 0.3439843
5.7575515 0.34380578
5.7580316 0.34359926
5.7585117 0.34336402
5.7589918 0.34309935
5.7594719 0.34280451
5.759952 0.34247877
5.7604321 0.34212142
5.7609122 0.34173173
5.7613923 0.34131064
5.7618724 0.34087619
5.7623525 0.34043348
5.7628326 0.33998252
5.7633127 0.33952332
5.7637928 0.3390559
5.7642729 0.33858025
5.764753 0.33809639
5.765233 0.33760432
5.7657131 0.33710407
5.7661932 0.33659562
5.7666733 0.33607901
5.7671534 0.33555422
5.7676335 0.33502128
5.7681136 0.3344802
5.7685937 0.33393097
5.7690738 0.33337361
5.7695539 0.33280813
5.770034 0.33223455
5.7705141 0.33165285
5.7709942 0.33106307
5.7714743 0.3304652
5.7719544 0.32985926
5.7724345 0.32924525
5.7729146 0.32862309
5.7733947 0.32798915
5.7738748 0.32734245
5.7743549 0.32668416
5.774835 0.32601544
5.7753151 0.32533746
5.7757952 0.32465136
5.7762753 0.32395831
5.7767554 0.32325948
5.7772354 0.32255602
5.7777155 0.3218491
5.7781956 0.32113988
5.7786757 0.32042951
5.7791558 0.31971916
5.7796359 0.31900999
5.780116 0.31830316
5.7805961 0.31759983
5.7810762 0.31690116
5.7815563 0.31620832
5.7820364 0.31552246
5.7825165 0.31484474
5.7829966 0.31417634
5.7834767 0.3135184
5.7839568 0.31287209
5.7844369 0.31223857
5.784917 0.31162093
5.7853971 0.31102134
5.7858772 0.31043955
5.7863573 0.30987536
5.7868374 0.30932854
5.7873175 0.30879887
5.7877976 0.30828613
5.7882777 0.30779009
5.7887578 0.30731054
5.7892378 0.30684725
5.7897179 0.30640001
5.790198 0.30596858
5.7906781 0.30555276
5.7911582 0.30515231
5.7916383 0.30476702
5.7921184 0.30439667
5.7925985 0.30404103
5.7930786 0.30369989
5.7935587 0.30337302
5.7940388 0.30306019
5.7945189 0.3027612
5.794999 0.30247581
5.7954791 0.30220382
5.7959592 0.30194498
5.7964393 0.30170648
5.7969194 0.30150205
5.7973995 0.30133166
5.7978796 0.30119491
5.7983597 0.3010914
5.7988398 0.30102075
5.7993199 0.30098256
5.7998 0.30097645
5.8002801 0.30100203
5.8007602 0.30105889
5.8012402 0.30114666
5.8017203 0.30126494
5.8022004 0.30141334
5.8026805 0.30159146
5.8031606 0.30179892
5.8036407 0.30203533
5.8041208 0.30230029
5.8046009 0.30259341
5.805081 0.30291431
5.8055611 0.30326259
5.8060412 0.30363786
5.8065213 0.30403973
5.8070014 0.3044678
5.8074815 0.30492169
5.8079616 0.30539876
5.8084417 0.30589098
5.8089218 0.30639797
5.8094019 0.30692006
5.809882 0.30745757
5.8103621 0.30801082
5.8108422 0.30858015
5.8113223 0.30916587
5.8118024 0.30976832
5.8122825 0.31038781
5.8127626 0.31102468
5.8132426 0.31167926
5.8137227 0.31235185
5.8142028 0.3130428
5.8146829 0.31375243
5.815163 0.31448105
5.8156431 0.31522901
5.8161232 0.31599662
5.8166033 0.31678421
5.8170834 0.3175921
5.8175635 0.31842063
5.8180436 0.31927011
5.8185237 0.32014087
5.8190038 0.32103324
5.8194839 0.32194587
5.819964 0.32286735
5.8204441 0.32379562
5.8209242 0.32473088
5.8214043 0.32567328
5.8218844 0.32662301
5.8223645 0.32758023
5.8228446 0.32854513
5.8233247 0.32951787
5.8238048 0.33049864
5.8242849 0.3314876
5.824765 0.33248494
5.825245 0.33349082
5.8257251 0.33450543
5.8262052 0.33552892
5.8266853 0.33656149
5.8271654 0.33760331
5.8276455 0.33865454
5.8281256 0.33971537
5.8286057 0.34078596
5.8290858 0.3418665
5.8295659 0.34295716
5.830046 0.34405811
5.8305261 0.34516953
5.8310062 0.34629151
5.8314863 0.34742285
5.8319664 0.34856311
5.8324465 0.34971232
5.8329266 0.35087051
5.8334067 0.35203771
5.8338868 0.35321395
5.8343669 0.35439926
5.834847 0.35559368
5.8353271 0.35679724
5.8358072 0.35800996
5.8362873 0.35923189
5.8367674 0.36046304
5.8372474 0.36170346
5.8377275 0.36295317
5.8382076 0.36421221
5.8386877 0.36548061
5.8391678 0.36675839
5.8396479 0.36804559
5.840128 0.36934225
5.8406081 0.37064839
5.8410882 0.37196404
5.8415683 0.37328924
5.8420484 0.37462402
5.8425285 0.37596843
5.8430086 0.37732594
5.8434887 0.37869902
5.8439688 0.38008795
5.8444489 0.38149297
5.844929 0.38291435
5.8454091 0.38435234
5.8458892 0.38580721
5.8463693 0.3872792
5.8468494 0.38876858
5.8473295 0.39027561
5.8478096 0.39180053
5.8482897 0.39334362
5.8487698 0.39490513
5.8492498 0.39648531
5.8497299 0.39808442
5.85021 0.39970273
5.8506901 0.40134048
5.8511702 0.40299794
5.8516503 0.40467537
5.8521304 0.40637302
5.8526105 0.40809114
5.8530906 0.40983001
5.8535707 0.41158987
5.8540508 0.41337098
5.8545309 0.41517119
5.855011 0.4169873
5.8554911 0.41881913
5.8559712 0.42066653
5.8564513 0.42252935
5.8569314 0.42440744
5.8574115 0.42630063
5.8578916 0.42820879
5.8583717 0.43013175
5.8588518 0.43206936
5.8593319 0.43402147
5.859812 0.43598793
5.8602921 0.43796859
5.8607722 0.43996328
5.8612523 0.44197186
5.8617323 0.44399418
5.8622124 0.44603007
5.8626925 0.4480794
5.8631726 0.450142
5.8636527 0.45221772
5.8641328 0.45430641
5.8646129 0.45640792
5.865093 0.45852209
5.8655731 0.46064877
5.8660532 0.46278923
5.8665333 0.46494624
5.8670134 0.46711864
5.8674935 0.46930504
5.8679736 0.47150411
5.8684537 0.47371447
5.8689338 0.47593476
5.8694139 0.47816363
5.869894 0.48039972
5.8703741 0.48264166
5.8708542 0.4848881
5.8713343 0.48713767
5.8718144 0.48938902
5.8722945 0.49164078
5.8727746 0.49389159
5.8732547 0.4961401
5.8737347 0.49838495
5.8742148 0.50062477
5.8746949 0.5028582
5.875175 0.50508388
5.8756551 0.50730046
5.8761352 0.50950657
5.8766153 0.51170085
5.8770954 0.51388195
5.8775755 0.51604834
5.8780556 0.51819868
5.8785357 0.52033323
5.8790158 0.52245244
5.8794959 0.52455674
5.879976 0.52664656
5.8804561 0.52872233
5.8809362 0.53078449
5.8814163 0.53283347
5.8818964 0.53486969
5.8823765 0.5368936
5.8828566 0.53890562
5.8833367 0.54090618
5.8838168 0.54289573
5.8842969 0.54487469
5.884777 0.54684349
5.8852571 0.54880256
5.8857371 0.55075235
5.8862172 0.55269328
5.8866973 0.55462577
5.8871774 0.55655028
5.8876575 0.55846722
5.8881376 0.56037703
5.8886177 0.56228015
5.8890978 0.56417224
5.8895779 0.56600703
5.890058 0.56777436
5.8905381 0.56947627
5.8910182 0.57111485
5.8914983 0.57269216
5.8919784 0.57421026
5.8924585 0.57567122
5.8929386 0.57707711
5.8934187 0.57842999
5.8938988 0.57973192
5.8943789 0.58098498
5.894859 0.58219122
5.8953391 0.58335272
5.8958192 0.58447154
5.8962993 0.58554975
5.8967794 0.5865894
5.8972595 0.58759258
5.8977395 0.58856134
5.8982196 0.58949775
5.8986997 0.59040388
5.8991798 0.59128178
5.8996599 0.59213354
5.90014 0.59296121
5.9006201 0.59376598
5.9011002 0.59452191
5.9015803 0.59521624
5.9020604 0.5958492
5.9025405 0.59642103
5.9030206 0.59693195
5.9035007 0.59738219
5.9039808 0.597772
5.9044609 0.59810159
5.904941 0.5983712
5.9054211 0.59858106
5.9059012 0.59873141
5.9063813 0.59882247
5.9068614 0.59885448
5.9073415 0.59882766
5.9078216 0.59874225
5.9083017 0.59859848
5.9087818 0.59839658
5.9092619 0.59813678
5.9097419 0.59781931
5.910222 0.59744441
5.9107021 0.5970123
5.9111822 0.59652322
5.9116623 0.59597739
5.9121424 0.59537507
5.9126225 0.59473228
5.9131026 0.59406179
5.9135827 0.59336124
5.9140628 0.59262828
5.9145429 0.59186058
5.915023 0.59105578
5.9155031 0.59021153
5.9159832 0.58932549
5.9164633 0.58839532
5.9169434 0.58741866
5.9174235 0.58639317
5.9179036 0.5853165
5.9183837 0.5841863
5.9188638 0.58300023
5.9193439 0.58175594
5.919824 0.58045109
5.9203041 0.57908332
5.9207842 0.57765029
5.9212643 0.57614965
5.9217443 0.57457906
5.9222244 0.57293617
5.9227045 0.57121863
5.9231846 0.5694241
5.9236647 0.56755022
5.9241448 0.56562025
5.9246249 0.56367838
5.925105 0.56172551
5.9255851 0.55976171
5.9260652 0.55778701
5.9265453 0.55580149
5.9270254 0.55380518
5.9275055 0.55179814
5.9279856 0.54978043
5.9284657 0.54775211
5.9289458 0.54571321
5.9294259 0.54366381
5.929906 0.54160394
5.9303861 0.53953367
5.9308662 0.53745306
5.9313463 0.53536214
5.9318264 0.53326098
5.9323065 0.53114963
5.9327866 0.52902814
5.9332667 0.52689658
5.9337467 0.52475498
5.9342268 0.52260341
5.9347069 0.52044192
5.935187 0.51827056
5.9356671 0.51608685
5.9361472 0.51388346
5.9366273 0.5116615
5.9371074 0.50942279
5.9375875 0.50716912
5.9380676 0.50490228
5.9385477 0.50262409
5.9390278 0.50033633
5.9395079 0.4980408
5.939988 0.49573931
5.9404681 0.49343366
5.9409482 0.49112563
5.9414283 0.48881704
5.9419084 0.48650968
5.9423885 0.48420535
5.9428686 0.48190585
5.9433487 0.47961297
5.9438288 0.47732852
5.9443089 0.4750543
5.944789 0.4727921
5.9452691 0.47054372
5.9457491 0.46831097
5.9462292 0.46609564
5.9467093 0.46389952
5.9471894 0.4617279
5.9476695 0.45960356
5.9481496 0.45752946
5.9486297 0.45550458
5.9491098 0.45352789
5.9495899 0.45159835
5.95007 0.44971493
5.9505501 0.44787661
5.9510302 0.44608235
5.9515103 0.44433112
5.9519904 0.4426219
5.9524705 0.44095364
5.9529506 0.43932533
5.9534307 0.43773592
5.9539108 0.4361844
5.9543909 0.43466972
5.954871 0.43319085
5.9553511 0.43174677
5.9558312 0.43033645
5.9563113 0.42895885
5.9567914 0.42761295
5.9572715 0.42629771
5.9577516 0.4250121
5.9582316 0.42375509
5.9587117 0.42252683
5.9591918 0.42134506
5.9596719 0.42021738
5.960152 0.41914551
5.9606321 0.41813119
5.9611122 0.41717615
5.9615923 0.41628213
5.9620724 0.41545086
5.9625525 0.41468407
5.9630326 0.41398349
5.9635127 0.41335086
5.9639928 0.41278792
5.9644729 0.41229638
5.964953 0.411878
5.9654331 0.41153449
5.9659132 0.4112676
5.9663933 0.41107905
5.9668734 0.41097058
5.9673535 0.41094392
5.9678336 0.41100081
5.9683137 0.41114297
5.9687938 0.41137215
5.9692739 0.41169006
5.969754 0.41209846
5.970234 0.41259847
5.9707141 0.4131467
5.9711942 0.41371498
5.9716743 0.41430264
5.9721544 0.41490904
5.9726345 0.41553352
5.9731146 0.41617542
5.9735947 0.41683409
5.9740748 0.41750887
5.9745549 0.41819911
5.975035 0.41890416
5.9755151 0.41962335
5.9759952 0.42035604
5.9764753 0.42110156
5.9769554 0.42185927
5.9774355 0.4226285
5.9779156 0.42340861
5.9783957 0.42419893
5.9788758 0.42499882
5.9793559 0.42580761
5.979836 0.42662466
5.9803161 0.42744931
5.9807962 0.42828089
5.9812763 0.42911877
5.9817564 0.42996227
5.9822364 0.43082116
5.9827165 0.43170647
5.9831966 0.43261583
5.9836767 0.43354685
5.9841568 0.43449713
5.9846369 0.43546427
5.985117 0.43644588
5.9855971 0.43743956
5.9860772 0.43844291
5.9865573 0.43945354
5.9870374 0.44046904
5.9875175 0.44148702
5.9879976 0.44250509
5.9884777 0.44352085
5.9889578 0.44453189
5.9894379 0.44553583
5.989918 0.44653027
5.9903981 0.4475128
5.9908782 0.44848103
5.9913583 0.44943257
5.9918384 0.45036502
5.9923185 0.45127597
5.9927986 0.45216304
5.9932787 0.45302383
5.9937588 0.4538372
5.9942388 0.45456002
5.9947189 0.45519254
5.995199 0.45573677
5.9956791 0.4561947
5.9961592 0.45656835
5.9966393 0.45685973
5.9971194 0.45707083
5.9975995 0.45720367
5.9980796 0.45726025
5.9985597 0.45724257
5.9990398 0.45715264
5.9995199 0.45699247
6 0.45676406
