# Supplementary material for: Structural motifs of gold cluster anions with 17 to 69 atoms
Source: Nat Commun. 2026 Apr 10;17:5099. doi: 10.1038/s41467-026-71649-9 (PMC13246909; doi:10.1038/s41467-026-71649-9)
Supplement: Supplementary file 5 — Source Data [file 41467_2026_71649_MOESM5_ESM.zip › Figure2/21_th_magenta.dat]

3.3 0
3.3005401 0
3.3010802 0
3.3016203 0
3.3021604 0
3.3027005 0
3.3032406 0
3.3037808 0
3.3043209 0
3.304861 0
3.3054011 0
3.3059412 0
3.3064813 0
3.3070214 0
3.3075615 0
3.3081016 0
3.3086417 0
3.3091818 0
3.3097219 0
3.3102621 0
3.3108022 0
3.3113423 0
3.3118824 0
3.3124225 0
3.3129626 0
3.3135027 0
3.3140428 0
3.3145829 0
3.315123 0
3.3156631 0
3.3162032 0
3.3167433 0
3.3172835 0
3.3178236 0
3.3183637 0
3.3189038 0
3.3194439 0
3.319984 0
3.3205241 0
3.3210642 0
3.3216043 0
3.3221444 0
3.3226845 0
3.3232246 0
3.3237648 0
3.3243049 0
3.324845 0
3.3253851 0
3.3259252 0
3.3264653 0
3.3270054 0
3.3275455 0
3.3280856 0
3.3286257 0
3.3291658 0
3.3297059 0
3.330246 0
3.3307862 0
3.3313263 0
3.3318664 0
3.3324065 0
3.3329466 0
3.3334867 0
3.3340268 0
3.3345669 0
3.335107 0
3.3356471 0
3.3361872 0
3.3367273 0
3.3372675 0
3.3378076 0
3.3383477 0
3.3388878 0
3.3394279 0
3.339968 0
3.3405081 0
3.3410482 0
3.3415883 0
3.3421284 0
3.3426685 0
3.3432086 0
3.3437487 0
3.3442889 0
3.344829 0
3.3453691 0
3.3459092 0
3.3464493 0
3.3469894 0
3.3475295 0
3.3480696 0
3.3486097 0
3.3491498 0
3.3496899 0
3.35023 0
3.3507702 0
3.3513103 0
3.3518504 0
3.3523905 0
3.3529306 0
3.3534707 0
3.3540108 0
3.3545509 0
3.355091 0
3.3556311 0
3.3561712 0
3.3567113 0
3.3572515 0
3.3577916 0
3.3583317 0
3.3588718 0
3.3594119 0
3.359952 0
3.3604921 0
3.3610322 0
3.3615723 0
3.3621124 0
3.3626525 0
3.3631926 0
3.3637327 0
3.3642729 0
3.364813 0
3.3653531 0
3.3658932 0
3.3664333 0
3.3669734 0
3.3675135 0
3.3680536 0
3.3685937 0
3.3691338 0
3.3696739 0
3.370214 0
3.3707542 0
3.3712943 0
3.3718344 0
3.3723745 0
3.3729146 0
3.3734547 0
3.3739948 0
3.3745349 0
3.375075 0
3.3756151 0
3.3761552 0
3.3766953 0
3.3772354 0
3.3777756 0
3.3783157 0
3.3788558 0
3.3793959 0
3.379936 0
3.3804761 0
3.3810162 0
3.3815563 0
3.3820964 0
3.3826365 0
3.3831766 0
3.3837167 0
3.3842569 0
3.384797 0
3.3853371 0
3.3858772 0
3.3864173 0
3.3869574 0
3.3874975 0
3.3880376 0
3.3885777 0
3.3891178 0
3.3896579 0
3.390198 0
3.3907381 0
3.3912783 0
3.3918184 0
3.3923585 0
3.3928986 0
3.3934387 0
3.3939788 0
3.3945189 0
3.395059 0
3.3955991 0
3.3961392 0
3.3966793 0
3.3972194 0
3.3977596 0
3.3982997 0
3.3988398 0
3.3993799 0
3.39992 0
3.4004601 0
3.4010002 0
3.4015403 0
3.4020804 0
3.4026205 0
3.4031606 0
3.4037007 0
3.4042408 0
3.404781 0
3.4053211 0
3.4058612 0
3.4064013 0
3.4069414 0
3.4074815 0
3.4080216 0
3.4085617 0
3.4091018 0
3.4096419 0
3.410182 0
3.4107221 0
3.4112623 0
3.4118024 0
3.4123425 0
3.4128826 0
3.4134227 0
3.4139628 0
3.4145029 0
3.415043 0
3.4155831 0
3.4161232 0
3.4166633 0
3.4172034 0
3.4177435 0
3.4182837 0
3.4188238 0
3.4193639 0
3.419904 0
3.4204441 0
3.4209842 0
3.4215243 0
3.4220644 0
3.4226045 0
3.4231446 0
3.4236847 0
3.4242248 0
3.424765 0
3.4253051 0
3.4258452 0
3.4263853 0
3.4269254 0
3.4274655 0
3.4280056 0
3.4285457 0
3.4290858 0
3.4296259 0
3.430166 0
3.4307061 0
3.4312462 0
3.4317864 0
3.4323265 0
3.4328666 0
3.4334067 0
3.4339468 0
3.4344869 0
3.435027 0
3.4355671 0
3.4361072 0
3.4366473 0
3.4371874 0
3.4377275 0
3.4382677 0
3.4388078 0
3.4393479 8.6531533e-14
3.439888 8.6947838e-12
3.4404281 3.049278e-11
3.4409682 6.4196133e-11
3.4415083 1.0852045e-10
3.4420484 1.6218136e-10
3.4425885 2.2389445e-10
3.4431286 2.9237535e-10
3.4436687 3.6633966e-10
3.4442088 4.4450301e-10
3.4447489 5.2558099e-10
3.4452891 6.0828923e-10
3.4458292 6.9134333e-10
3.4463693 7.7345891e-10
3.4469094 8.5335157e-10
3.4474495 9.2973694e-10
3.4479896 1.0032994e-09
3.4485297 1.0953053e-09
3.4490698 1.2102034e-09
3.4496099 1.3458701e-09
3.45015 1.5001818e-09
3.4506901 1.671015e-09
3.4512302 1.856246e-09
3.4517704 2.0537514e-09
3.4523105 2.2614076e-09
3.4528506 2.4770909e-09
3.4533907 2.6986779e-09
3.4539308 2.9240451e-09
3.4544709 3.1510687e-09
3.455011 3.3776253e-09
3.4555511 3.6015913e-09
3.4560912 3.8208431e-09
3.4566313 4.0658289e-09
3.4571714 4.4619662e-09
3.4577115 5.0093978e-09
3.4582517 5.6937461e-09
3.4587918 6.5006337e-09
3.4593319 7.4156834e-09
3.459872 8.4245177e-09
3.4604121 9.5127592e-09
3.4609522 1.0666031e-08
3.4614923 1.1869954e-08
3.4620324 1.3110153e-08
3.4625725 1.437225e-08
3.4631126 1.5641867e-08
3.4636527 1.6904627e-08
3.4641928 1.8146152e-08
3.4647329 1.9352066e-08
3.4652731 2.0787333e-08
3.4658132 2.2900406e-08
3.4663533 2.5641002e-08
3.4668934 2.8949702e-08
3.4674335 3.2767088e-08
3.4679736 3.7033741e-08
3.4685137 4.1690241e-08
3.4690538 4.6677171e-08
3.4695939 5.1935111e-08
3.470134 5.7404642e-08
3.4706741 6.3026345e-08
3.4712142 6.8740802e-08
3.4717544 7.4488594e-08
3.4722945 8.0210302e-08
3.4728346 8.5846507e-08
3.4733747 9.1352372e-08
3.4739148 9.8501669e-08
3.4744549 1.0838487e-07
3.474995 1.207656e-07
3.4755351 1.354075e-07
3.4760752 1.520742e-07
3.4766153 1.7052934e-07
3.4771554 1.9053654e-07
3.4776955 2.1185944e-07
3.4782356 2.3426168e-07
3.4787758 2.5750688e-07
3.4793159 2.8135868e-07
3.479856 3.0558071e-07
3.4803961 3.299366e-07
3.4809362 3.5419e-07
3.4814763 3.7810452e-07
3.4820164 4.0211084e-07
3.4825565 4.3409032e-07
3.4830966 4.7573801e-07
3.4836367 5.2622414e-07
3.4841768 5.8471895e-07
3.4847169 6.5039265e-07
3.4852571 7.2241548e-07
3.4857972 7.9995767e-07
3.4863373 8.8218945e-07
3.4868774 9.6828104e-07
3.4874175 1.0574027e-06
3.4879576 1.1487246e-06
3.4884977 1.241417e-06
3.4890378 1.3346501e-06
3.4895779 1.4275942e-06
3.490118 1.5194195e-06
3.4906581 1.6157412e-06
3.4911982 1.7425425e-06
3.4917383 1.9003818e-06
3.4922785 2.0866291e-06
3.4928186 2.2986544e-06
3.4933587 2.5338277e-06
3.4938988 2.7895188e-06
3.4944389 3.0630979e-06
3.494979 3.3519348e-06
3.4955191 3.6533996e-06
3.4960592 3.9648621e-06
3.4965993 4.2836925e-06
3.4971394 4.6072605e-06
3.4976795 4.9329363e-06
3.4982196 5.2580898e-06
3.4987598 5.5800909e-06
3.4992999 5.9339933e-06
3.49984 6.3834667e-06
3.5003801 6.9225703e-06
3.5009202 7.5438645e-06
3.5014603 8.2399101e-06
3.5020004 9.0032675e-06
3.5025405 9.8264974e-06
3.5030806 1.070216e-05
3.5036207 1.1622817e-05
3.5041608 1.2581027e-05
3.5047009 1.3569353e-05
3.505241 1.4580353e-05
3.5057812 1.560659e-05
3.5063213 1.6640623e-05
3.5068614 1.7675013e-05
3.5074015 1.8703287e-05
3.5079416 1.9879889e-05
3.5084817 2.1307732e-05
3.5090218 2.2968122e-05
3.5095619 2.4842366e-05
3.510102 2.6911772e-05
3.5106421 2.9157646e-05
3.5111822 3.1561294e-05
3.5117223 3.4104024e-05
3.5122625 3.6767143e-05
3.5128026 3.9531957e-05
3.5133427 4.2379773e-05
3.5138828 4.5291898e-05
3.5144229 4.8249639e-05
3.514963 5.1234303e-05
3.5155031 5.4227197e-05
3.5160432 5.7245056e-05
3.5165833 6.0736702e-05
3.5171234 6.4810912e-05
3.5176635 6.9426163e-05
3.5182036 7.4540935e-05
3.5187437 8.0113706e-05
3.5192839 8.6102953e-05
3.519824 9.2467157e-05
3.5203641 9.9164794e-05
3.5209042 0.00010615434
3.5214443 0.00011339428
3.5219844 0.0001208431
3.5225245 0.00012845925
3.5230646 0.00013620124
3.5236047 0.00014402753
3.5241448 0.0001518966
3.5246849 0.00015998854
3.525225 0.0001692411
3.5257652 0.00017969551
3.5263053 0.00019127146
3.5268454 0.00020388866
3.5273855 0.00021746679
3.5279256 0.00023192555
3.5284657 0.00024718462
3.5290058 0.0002631637
3.5295459 0.00027978249
3.530086 0.00029696067
3.5306261 0.00031461794
3.5311662 0.000332674
3.5317063 0.00035104852
3.5322464 0.00036966122
3.5327866 0.00038843177
3.5333267 0.00040807712
3.5338668 0.00043001567
3.5344069 0.00045415193
3.534947 0.00048035242
3.5354871 0.00050848369
3.5360272 0.00053841227
3.5365673 0.0005700047
3.5371074 0.00060312751
3.5376475 0.00063764724
3.5381876 0.00067343043
3.5387277 0.00071034361
3.5392679 0.00074825332
3.539808 0.00078702609
3.5403481 0.00082652847
3.5408882 0.00086662699
3.5414283 0.00090719666
3.5419684 0.00095010316
3.5425085 0.00099671307
3.5430486 0.0010468432
3.5435887 0.0011003102
3.5441288 0.0011569311
3.5446689 0.0012165225
3.545209 0.0012789012
3.5457491 0.0013438841
3.5462893 0.0014112879
3.5468294 0.0014809295
3.5473695 0.0015526256
3.5479096 0.001626193
3.5484497 0.0017014485
3.5489898 0.0017782088
3.5495299 0.0018562909
3.55007 0.0019357254
3.5506101 0.0020194162
3.5511502 0.0021081842
3.5516903 0.0022018353
3.5522304 0.0023001758
3.5527706 0.0024030118
3.5533107 0.0025101494
3.5538508 0.0026213947
3.5543909 0.0027365539
3.554931 0.0028554331
3.5554711 0.0029778385
3.5560112 0.0031035762
3.5565513 0.0032324523
3.5570914 0.003364273
3.5576315 0.0034988444
3.5581716 0.0036359726
3.5587117 0.0037760542
3.5592519 0.0039217127
3.559792 0.0040731874
3.5603321 0.0042303622
3.5608722 0.0043931212
3.5614123 0.0045613486
3.5619524 0.0047349284
3.5624925 0.0049137447
3.5630326 0.0050976815
3.5635727 0.005286623
3.5641128 0.0054804533
3.5646529 0.0056790564
3.565193 0.0058823164
3.5657331 0.0060901174
3.5662733 0.0063023435
3.5668134 0.0065188787
3.5673535 0.0067399329
3.5678936 0.0069661467
3.5684337 0.0071976108
3.5689738 0.0074343984
3.5695139 0.0076765829
3.570054 0.0079242376
3.5705941 0.008177436
3.5711342 0.0084362512
3.5716743 0.0087007568
3.5722144 0.008971026
3.5727546 0.0092471323
3.5732947 0.0095291488
3.5738348 0.0098171491
3.5743749 0.010111206
3.574915 0.010411394
3.5754551 0.010717779
3.5759952 0.011028264
3.5765353 0.011341369
3.5770754 0.011657448
3.5776155 0.011976857
3.5781556 0.01229995
3.5786957 0.012627084
3.5792358 0.012958612
3.579776 0.013294891
3.5803161 0.013636275
3.5808562 0.013983119
3.5813963 0.014335778
3.5819364 0.014694608
3.5824765 0.015059964
3.5830166 0.0154322
3.5835567 0.015811672
3.5840968 0.016198429
3.5846369 0.016587945
3.585177 0.016978617
3.5857171 0.017370456
3.5862573 0.017763475
3.5867974 0.018157686
3.5873375 0.0185531
3.5878776 0.018949729
3.5884177 0.019347586
3.5889578 0.019746682
3.5894979 0.02014703
3.590038 0.02054864
3.5905781 0.020951526
3.5911182 0.021355698
3.5916583 0.02176117
3.5921984 0.022167952
3.5927385 0.022576182
3.5932787 0.02298637
3.5938188 0.023398332
3.5943589 0.023811792
3.594899 0.02422647
3.5954391 0.024642091
3.5959792 0.025058377
3.5965193 0.02547505
3.5970594 0.025891832
3.5975995 0.026308446
3.5981396 0.026724615
3.5986797 0.027140062
3.5992198 0.027554507
3.59976 0.027967675
3.6003001 0.028379288
3.6008402 0.028789068
3.6013803 0.029195967
3.6019204 0.029598364
3.6024605 0.029996434
3.6030006 0.030390409
3.6035407 0.03078052
3.6040808 0.031166997
3.6046209 0.031550072
3.605161 0.031929976
3.6057011 0.032306939
3.6062412 0.032681193
3.6067814 0.033052968
3.6073215 0.033422496
3.6078616 0.033790008
3.6084017 0.034155734
3.6089418 0.034519907
3.6094819 0.034882747
3.610022 0.035239713
3.6105621 0.035587134
3.6111022 0.035925451
3.6116423 0.036255106
3.6121824 0.036576543
3.6127225 0.036890204
3.6132627 0.03719653
3.6138028 0.037495965
3.6143429 0.037788951
3.614883 0.03807593
3.6154231 0.038357344
3.6159632 0.038633636
3.6165033 0.038905248
3.6170434 0.039172623
3.6175835 0.039436203
3.6181236 0.039696139
3.6186637 0.039947881
3.6192038 0.04018992
3.6197439 0.040422507
3.6202841 0.040645895
3.6208242 0.040860334
3.6213643 0.041066075
3.6219044 0.041263371
3.6224445 0.041452471
3.6229846 0.041633628
3.6235247 0.041807093
3.6240648 0.041973117
3.6246049 0.042131952
3.625145 0.042283848
3.6256851 0.042429057
3.6262252 0.04256783
3.6267654 0.042699957
3.6273055 0.042823211
3.6278456 0.042937327
3.6283857 0.043042383
3.6289258 0.043138456
3.6294659 0.043225623
3.630006 0.04330396
3.6305461 0.043373545
3.6310862 0.043434455
3.6316263 0.043486766
3.6321664 0.043530557
3.6327065 0.043565903
3.6332466 0.043592882
3.6337868 0.043611571
3.6343269 0.043622046
3.634867 0.043624385
3.6354071 0.043618677
3.6359472 0.043604936
3.6364873 0.04358308
3.6370274 0.043553024
3.6375675 0.043514683
3.6381076 0.043467972
3.6386477 0.043412805
3.6391878 0.043349097
3.6397279 0.043276764
3.6402681 0.04319572
3.6408082 0.04310588
3.6413483 0.043007159
3.6418884 0.042899472
3.6424285 0.042782734
3.6429686 0.04265686
3.6435087 0.042521765
3.6440488 0.042379111
3.6445889 0.04223025
3.645129 0.04207492
3.6456691 0.041912861
3.6462092 0.041743812
3.6467493 0.041567511
3.6472895 0.041383698
3.6478296 0.041192112
3.6483697 0.040992492
3.6489098 0.040784576
3.6494499 0.040568103
3.64999 0.040342814
3.6505301 0.040108446
3.6510702 0.039864738
3.6516103 0.039611431
3.6521504 0.039348532
3.6526905 0.039080745
3.6532306 0.038809519
3.6537708 0.038534404
3.6543109 0.038254949
3.654851 0.037970702
3.6553911 0.037681213
3.6559312 0.03738603
3.6564713 0.037084702
3.6570114 0.036776778
3.6575515 0.036461807
3.6580916 0.036139338
3.6586317 0.03580892
3.6591718 0.035470102
3.6597119 0.035122432
3.6602521 0.034765459
3.6607922 0.034399939
3.6613323 0.034032188
3.6618724 0.033663024
3.6624125 0.033292251
3.6629526 0.032919673
3.6634927 0.032545095
3.6640328 0.03216832
3.6645729 0.031789154
3.665113 0.0314074
3.6656531 0.031022862
3.6661932 0.030635346
3.6667333 0.030244655
3.6672735 0.029850594
3.6678136 0.029452966
3.6683537 0.029051577
3.6688938 0.02864623
3.6694339 0.028237325
3.669974 0.027826292
3.6705141 0.027413476
3.6710542 0.026999174
3.6715943 0.026583681
3.6721344 0.026167293
3.6726745 0.025750306
3.6732146 0.025333016
3.6737548 0.024915719
3.6742949 0.02449871
3.674835 0.024082286
3.6753751 0.023666743
3.6759152 0.023252375
3.6764553 0.02283948
3.6769954 0.022428353
3.6775355 0.02201929
3.6780756 0.021612163
3.6786157 0.021206651
3.6791558 0.020802729
3.6796959 0.020400372
3.680236 0.019999555
3.6807762 0.019600253
3.6813163 0.019202441
3.6818564 0.018806094
3.6823965 0.018411187
3.6829366 0.018017695
3.6834767 0.017625593
3.6840168 0.017234857
3.6845569 0.01684546
3.685097 0.016457378
3.6856371 0.016070586
3.6861772 0.015685282
3.6867173 0.015305873
3.6872575 0.014933822
3.6877976 0.014568791
3.6883377 0.014210439
3.6888778 0.013858426
3.6894179 0.013512413
3.689958 0.01317206
3.6904981 0.012837026
3.6910382 0.012506972
3.6915783 0.012181558
3.6921184 0.011860443
3.6926585 0.011543289
3.6931986 0.011229755
3.6937387 0.010919501
3.6942789 0.010612187
3.694819 0.010307961
3.6953591 0.010009428
3.6958992 0.0097169755
3.6964393 0.0094305429
3.6969794 0.0091500685
3.6975195 0.0088754912
3.6980596 0.0086067497
3.6985997 0.0083437827
3.6991398 0.0080865292
3.6996799 0.0078349277
3.70022 0.0075889172
3.7007602 0.0073484364
3.7013003 0.0071134241
3.7018404 0.0068838189
3.7023805 0.0066595598
3.7029206 0.0064405855
3.7034607 0.0062265223
3.7040008 0.0060166519
3.7045409 0.0058110619
3.705081 0.0056098748
3.7056211 0.0054132131
3.7061612 0.0052211992
3.7067013 0.0050339556
3.7072414 0.0048516047
3.7077816 0.004674269
3.7083217 0.004502071
3.7088618 0.0043351331
3.7094019 0.0041735778
3.709942 0.0040175275
3.7104821 0.0038671047
3.7110222 0.0037224319
3.7115623 0.0035836314
3.7121024 0.0034489377
3.7126425 0.0033166378
3.7131826 0.0031869268
3.7137227 0.0030599998
3.7142629 0.0029360517
3.714803 0.0028152776
3.7153431 0.0026978726
3.7158832 0.0025840318
3.7164233 0.0024739501
3.7169634 0.0023678226
3.7175035 0.0022658444
3.7180436 0.0021682105
3.7185837 0.002075116
3.7191238 0.0019867559
3.7196639 0.0019033252
3.720204 0.0018248864
3.7207441 0.0017486746
3.7212843 0.0016736552
3.7218244 0.0016000096
3.7223645 0.0015279191
3.7229046 0.0014575649
3.7234447 0.0013891282
3.7239848 0.0013227904
3.7245249 0.0012587328
3.725065 0.0011971366
3.7256051 0.001138183
3.7261452 0.0010820534
3.7266853 0.0010289291
3.7272254 0.00097899118
3.7277656 0.00093242108
3.7283057 0.00088940002
3.7288458 0.00084968072
3.7293859 0.00081079075
3.729926 0.00077241298
3.7304661 0.00073467806
3.7310062 0.00069771665
3.7315463 0.00066165939
3.7320864 0.00062663691
3.7326265 0.00059277988
3.7331666 0.00056021893
3.7337067 0.00052908471
3.7342468 0.00049950787
3.734787 0.00047161905
3.7353271 0.0004455489
3.7358672 0.00042142807
3.7364073 0.0003993872
3.7369474 0.00037955694
3.7374875 0.00036142677
3.7380276 0.00034348765
3.7385677 0.0003257402
3.7391078 0.00030826238
3.7396479 0.00029113216
3.740188 0.00027442749
3.7407281 0.00025822634
3.7412683 0.00024260667
3.7418084 0.00022764643
3.7423485 0.00021342359
3.7428886 0.00020001611
3.7434287 0.00018750194
3.7439688 0.00017595906
3.7445089 0.00016546541
3.745049 0.00015609897
3.7455891 0.00014793768
3.7461292 0.000140419
3.7466693 0.00013292222
3.7472094 0.00012548726
3.7477495 0.00011815413
3.7482897 0.00011096285
3.7488298 0.00010395343
3.7493699 9.7165899e-05
3.74991 9.0640268e-05
3.7504501 8.4416555e-05
3.7509902 7.8534778e-05
3.7515303 7.3034953e-05
3.7520704 6.7957098e-05
3.7526105 6.334123e-05
3.7531506 5.9227367e-05
3.7536907 5.5655525e-05
3.7542308 5.2648153e-05
3.754771 4.9806621e-05
3.7553111 4.6964498e-05
3.7558512 4.4139682e-05
3.7563913 4.1350077e-05
3.7569314 3.8613582e-05
3.7574715 3.5948098e-05
3.7580116 3.3371526e-05
3.7585517 3.0901767e-05
3.7590918 2.8556721e-05
3.7596319 2.635429e-05
3.760172 2.4312374e-05
3.7607121 2.2448874e-05
3.7612523 2.078169e-05
3.7617924 1.9328724e-05
3.7623325 1.8107877e-05
3.7628726 1.7105349e-05
3.7634127 1.6129328e-05
3.7639528 1.5150356e-05
3.7644929 1.4175515e-05
3.765033 1.3211885e-05
3.7655731 1.2266548e-05
3.7661132 1.1346583e-05
3.7666533 1.0459072e-05
3.7671934 9.6110964e-06
3.7677335 8.8097363e-06
3.7682737 8.0620731e-06
3.7688138 7.3751874e-06
3.7693539 6.7561603e-06
3.769894 6.2120727e-06
3.7704341 5.7500055e-06
3.7709742 5.3770396e-06
3.7715143 5.0723753e-06
3.7720544 4.7674153e-06
3.7725945 4.4608195e-06
3.7731346 4.155076e-06
3.7736747 3.8526727e-06
3.7742148 3.5560978e-06
3.774755 3.2678392e-06
3.7752951 2.9903849e-06
3.7758352 2.7262229e-06
3.7763753 2.4778412e-06
3.7769154 2.2477278e-06
3.7774555 2.0383708e-06
3.7779956 1.852258e-06
3.7785357 1.6918776e-06
3.7790758 1.5597175e-06
3.7796159 1.4582658e-06
3.780156 1.3729427e-06
3.7806961 1.2862213e-06
3.7812362 1.1988711e-06
3.7817764 1.1116734e-06
3.7823165 1.0254099e-06
3.7828566 9.4086193e-07
3.7833967 8.5881102e-07
3.7839368 7.8003864e-07
3.7844769 7.0532629e-07
3.785017 6.3545544e-07
3.7855571 5.7120757e-07
3.7860972 5.1336418e-07
3.7866373 4.6270673e-07
3.7871774 4.2001671e-07
3.7877175 3.8607561e-07
3.7882577 3.6139828e-07
3.7887978 3.3931994e-07
3.7893379 3.1682568e-07
3.789878 2.941364e-07
3.7904181 2.71473e-07
3.7909582 2.4905638e-07
3.7914983 2.2710744e-07
3.7920384 2.0584707e-07
3.7925785 1.8549617e-07
3.7931186 1.6627564e-07
3.7936587 1.4840639e-07
3.7941988 1.321093e-07
3.7947389 1.1760527e-07
3.7952791 1.0511522e-07
3.7958192 9.4860024e-08
3.7963593 8.7060592e-08
3.7968994 8.1609788e-08
3.7974395 7.6418731e-08
3.7979796 7.1123996e-08
3.7985197 6.5780672e-08
3.7990598 6.0443846e-08
3.7995999 5.5168607e-08
3.80014 5.0010043e-08
3.8006801 4.5023241e-08
3.8012202 4.026329e-08
3.8017604 3.5785278e-08
3.8023005 3.1644293e-08
3.8028406 2.7895423e-08
3.8033807 2.4593755e-08
3.8039208 2.1794378e-08
3.8044609 1.9552381e-08
3.805001 1.792285e-08
3.8055411 1.6770015e-08
3.8060812 1.5603454e-08
3.8066213 1.4408057e-08
3.8071614 1.3198532e-08
3.8077015 1.1989583e-08
3.8082416 1.0795919e-08
3.8087818 9.6322446e-09
3.8093219 8.5132671e-09
3.809862 7.4536926e-09
3.8104021 6.4682276e-09
3.8109422 5.5715785e-09
3.8114823 4.7784517e-09
3.8120224 4.1035537e-09
3.8125625 3.5615908e-09
3.8131026 3.1672694e-09
3.8136427 2.935296e-09
3.8141828 2.7947738e-09
3.8147229 2.6518624e-09
3.8152631 2.5074528e-09
3.8158032 2.3625761e-09
3.8163433 2.2182638e-09
3.8168834 2.075547e-09
3.8174235 1.935457e-09
3.8179636 1.7990251e-09
3.8185037 1.6672825e-09
3.8190438 1.5412605e-09
3.8195839 1.4219903e-09
3.820124 1.3105033e-09
3.8206641 1.2078306e-09
3.8212042 1.1150035e-09
3.8217443 1.0330533e-09
3.8222845 9.625898e-10
3.8228246 8.9180398e-10
3.8233647 8.1595452e-10
3.8239048 7.3643284e-10
3.8244449 6.546304e-10
3.824985 5.7193864e-10
3.8255251 4.8974898e-10
3.8260652 4.0945288e-10
3.8266053 3.3244177e-10
3.8271454 2.6010709e-10
3.8276855 1.9384029e-10
3.8282256 1.350328e-10
3.8287658 8.5076057e-11
3.8293059 4.5361511e-11
3.829846 1.7280598e-11
3.8303861 2.2247574e-12
3.8309262 0
3.8314663 0
3.8320064 0
3.8325465 0
3.8330866 0
3.8336267 0
3.8341668 0
3.8347069 0
3.835247 0
3.8357872 0
3.8363273 0
3.8368674 0
3.8374075 0
3.8379476 0
3.8384877 0
3.8390278 0
3.8395679 0
3.840108 0
3.8406481 0
3.8411882 0
3.8417283 0
3.8422685 0
3.8428086 0
3.8433487 0
3.8438888 0
3.8444289 0
3.844969 0
3.8455091 0
3.8460492 0
3.8465893 0
3.8471294 0
3.8476695 0
3.8482096 0
3.8487497 0
3.8492899 0
3.84983 0
3.8503701 0
3.8509102 0
3.8514503 0
3.8519904 0
3.8525305 0
3.8530706 0
3.8536107 0
3.8541508 0
3.8546909 0
3.855231 0
3.8557712 0
3.8563113 0
3.8568514 0
3.8573915 0
3.8579316 0
3.8584717 0
3.8590118 0
3.8595519 0
3.860092 0
3.8606321 0
3.8611722 0
3.8617123 0
3.8622525 0
3.8627926 0
3.8633327 0
3.8638728 0
3.8644129 0
3.864953 0
3.8654931 0
3.8660332 0
3.8665733 0
3.8671134 0
3.8676535 0
3.8681936 0
3.8687337 0
3.8692739 0
3.869814 0
3.8703541 0
3.8708942 0
3.8714343 0
3.8719744 0
3.8725145 0
3.8730546 0
3.8735947 0
3.8741348 0
3.8746749 0
3.875215 0
3.8757552 0
3.8762953 0
3.8768354 0
3.8773755 0
3.8779156 0
3.8784557 0
3.8789958 0
3.8795359 0
3.880076 0
3.8806161 0
3.8811562 0
3.8816963 0
3.8822364 0
3.8827766 0
3.8833167 0
3.8838568 0
3.8843969 0
3.884937 0
3.8854771 0
3.8860172 0
3.8865573 0
3.8870974 0
3.8876375 0
3.8881776 0
3.8887177 0
3.8892579 0
3.889798 0
3.8903381 0
3.8908782 0
3.8914183 0
3.8919584 0
3.8924985 0
3.8930386 0
3.8935787 0
3.8941188 0
3.8946589 0
3.895199 0
3.8957391 0
3.8962793 0
3.8968194 0
3.8973595 0
3.8978996 0
3.8984397 0
3.8989798 0
3.8995199 0
3.90006 0
3.9006001 0
3.9011402 0
3.9016803 0
3.9022204 0
3.9027606 0
3.9033007 0
3.9038408 0
3.9043809 0
3.904921 0
3.9054611 0
3.9060012 0
3.9065413 0
3.9070814 0
3.9076215 0
3.9081616 0
3.9087017 0
3.9092418 0
3.909782 0
3.9103221 0
3.9108622 0
3.9114023 0
3.9119424 0
3.9124825 0
3.9130226 0
3.9135627 0
3.9141028 0
3.9146429 0
3.915183 0
3.9157231 0
3.9162633 0
3.9168034 0
3.9173435 0
3.9178836 0
3.9184237 0
3.9189638 0
3.9195039 0
3.920044 0
3.9205841 0
3.9211242 0
3.9216643 0
3.9222044 0
3.9227445 0
3.9232847 0
3.9238248 0
3.9243649 0
3.924905 0
3.9254451 0
3.9259852 0
3.9265253 0
3.9270654 0
3.9276055 0
3.9281456 0
3.9286857 0
3.9292258 0
3.929766 0
3.9303061 0
3.9308462 0
3.9313863 0
3.9319264 0
3.9324665 0
3.9330066 0
3.9335467 0
3.9340868 0
3.9346269 0
3.935167 0
3.9357071 0
3.9362472 0
3.9367874 0
3.9373275 0
3.9378676 0
3.9384077 0
3.9389478 0
3.9394879 0
3.940028 0
3.9405681 0
3.9411082 0
3.9416483 0
3.9421884 0
3.9427285 0
3.9432687 0
3.9438088 0
3.9443489 0
3.944889 0
3.9454291 0
3.9459692 0
3.9465093 0
3.9470494 0
3.9475895 0
3.9481296 0
3.9486697 0
3.9492098 0
3.9497499 0
3.9502901 0
3.9508302 0
3.9513703 0
3.9519104 0
3.9524505 0
3.9529906 0
3.9535307 0
3.9540708 0
3.9546109 0
3.955151 0
3.9556911 0
3.9562312 0
3.9567714 0
3.9573115 0
3.9578516 0
3.9583917 0
3.9589318 0
3.9594719 0
3.960012 0
3.9605521 0
3.9610922 0
3.9616323 0
3.9621724 0
3.9627125 0
3.9632527 0
3.9637928 0
3.9643329 0
3.964873 0
3.9654131 0
3.9659532 0
3.9664933 0
3.9670334 0
3.9675735 0
3.9681136 0
3.9686537 0
3.9691938 0
3.9697339 0
3.9702741 0
3.9708142 0
3.9713543 0
3.9718944 0
3.9724345 0
3.9729746 0
3.9735147 0
3.9740548 0
3.9745949 0
3.975135 0
3.9756751 0
3.9762152 0
3.9767554 0
3.9772955 0
3.9778356 0
3.9783757 0
3.9789158 0
3.9794559 0
3.979996 0
3.9805361 0
3.9810762 0
3.9816163 0
3.9821564 0
3.9826965 0
3.9832366 0
3.9837768 0
3.9843169 0
3.984857 0
3.9853971 0
3.9859372 0
3.9864773 0
3.9870174 0
3.9875575 0
3.9880976 0
3.9886377 0
3.9891778 0
3.9897179 0
3.9902581 0
3.9907982 0
3.9913383 0
3.9918784 0
3.9924185 0
3.9929586 0
3.9934987 0
3.9940388 0
3.9945789 0
3.995119 0
3.9956591 0
3.9961992 0
3.9967393 0
3.9972795 0
3.9978196 0
3.9983597 0
3.9988998 0
3.9994399 0
3.99998 0
4.0005201 0
4.0010602 0
4.0016003 0
4.0021404 0
4.0026805 0
4.0032206 0
4.0037608 0
4.0043009 0
4.004841 0
4.0053811 0
4.0059212 0
4.0064613 0
4.0070014 0
4.0075415 0
4.0080816 0
4.0086217 0
4.0091618 0
4.0097019 0
4.010242 0
4.0107822 0
4.0113223 0
4.0118624 0
4.0124025 0
4.0129426 0
4.0134827 0
4.0140228 0
4.0145629 0
4.015103 0
4.0156431 0
4.0161832 0
4.0167233 0
4.0172635 0
4.0178036 0
4.0183437 0
4.0188838 0
4.0194239 0
4.019964 0
4.0205041 0
4.0210442 0
4.0215843 0
4.0221244 0
4.0226645 0
4.0232046 0
4.0237447 0
4.0242849 0
4.024825 0
4.0253651 0
4.0259052 0
4.0264453 0
4.0269854 0
4.0275255 0
4.0280656 0
4.0286057 0
4.0291458 0
4.0296859 0
4.030226 0
4.0307662 0
4.0313063 0
4.0318464 0
4.0323865 0
4.0329266 0
4.0334667 0
4.0340068 0
4.0345469 0
4.035087 0
4.0356271 0
4.0361672 0
4.0367073 0
4.0372474 0
4.0377876 0
4.0383277 0
4.0388678 0
4.0394079 0
4.039948 0
4.0404881 0
4.0410282 0
4.0415683 0
4.0421084 0
4.0426485 0
4.0431886 0
4.0437287 0
4.0442689 0
4.044809 0
4.0453491 0
4.0458892 0
4.0464293 0
4.0469694 0
4.0475095 0
4.0480496 0
4.0485897 0
4.0491298 0
4.0496699 0
4.05021 0
4.0507502 0
4.0512903 0
4.0518304 0
4.0523705 0
4.0529106 0
4.0534507 0
4.0539908 0
4.0545309 0
4.055071 0
4.0556111 0
4.0561512 0
4.0566913 0
4.0572314 0
4.0577716 0
4.0583117 0
4.0588518 0
4.0593919 0
4.059932 0
4.0604721 0
4.0610122 0
4.0615523 0
4.0620924 0
4.0626325 0
4.0631726 0
4.0637127 0
4.0642529 0
4.064793 0
4.0653331 0
4.0658732 0
4.0664133 0
4.0669534 0
4.0674935 0
4.0680336 0
4.0685737 0
4.0691138 0
4.0696539 0
4.070194 0
4.0707341 0
4.0712743 0
4.0718144 0
4.0723545 0
4.0728946 0
4.0734347 0
4.0739748 0
4.0745149 0
4.075055 0
4.0755951 0
4.0761352 0
4.0766753 0
4.0772154 0
4.0777556 0
4.0782957 0
4.0788358 0
4.0793759 0
4.079916 0
4.0804561 0
4.0809962 0
4.0815363 0
4.0820764 0
4.0826165 0
4.0831566 0
4.0836967 0
4.0842368 0
4.084777 0
4.0853171 0
4.0858572 0
4.0863973 0
4.0869374 0
4.0874775 0
4.0880176 0
4.0885577 0
4.0890978 0
4.0896379 0
4.090178 0
4.0907181 0
4.0912583 0
4.0917984 0
4.0923385 0
4.0928786 0
4.0934187 0
4.0939588 0
4.0944989 0
4.095039 0
4.0955791 0
4.0961192 0
4.0966593 0
4.0971994 0
4.0977395 0
4.0982797 0
4.0988198 0
4.0993599 0
4.0999 0
4.1004401 0
4.1009802 0
4.1015203 0
4.1020604 0
4.1026005 0
4.1031406 0
4.1036807 0
4.1042208 0
4.104761 0
4.1053011 0
4.1058412 0
4.1063813 0
4.1069214 0
4.1074615 0
4.1080016 0
4.1085417 0
4.1090818 0
4.1096219 0
4.110162 0
4.1107021 0
4.1112422 0
4.1117824 0
4.1123225 0
4.1128626 0
4.1134027 0
4.1139428 0
4.1144829 0
4.115023 0
4.1155631 0
4.1161032 0
4.1166433 0
4.1171834 0
4.1177235 0
4.1182637 0
4.1188038 0
4.1193439 0
4.119884 0
4.1204241 0
4.1209642 0
4.1215043 0
4.1220444 0
4.1225845 0
4.1231246 0
4.1236647 0
4.1242048 0
4.1247449 0
4.1252851 0
4.1258252 0
4.1263653 0
4.1269054 0
4.1274455 0
4.1279856 0
4.1285257 0
4.1290658 0
4.1296059 0
4.130146 0
4.1306861 0
4.1312262 0
4.1317664 0
4.1323065 0
4.1328466 0
4.1333867 0
4.1339268 0
4.1344669 0
4.135007 0
4.1355471 0
4.1360872 0
4.1366273 0
4.1371674 0
4.1377075 0
4.1382476 0
4.1387878 0
4.1393279 0
4.139868 0
4.1404081 0
4.1409482 0
4.1414883 0
4.1420284 0
4.1425685 0
4.1431086 0
4.1436487 0
4.1441888 0
4.1447289 0
4.1452691 0
4.1458092 0
4.1463493 0
4.1468894 0
4.1474295 0
4.1479696 0
4.1485097 0
4.1490498 0
4.1495899 0
4.15013 0
4.1506701 0
4.1512102 0
4.1517504 0
4.1522905 0
4.1528306 0
4.1533707 0
4.1539108 0
4.1544509 0
4.154991 0
4.1555311 0
4.1560712 0
4.1566113 0
4.1571514 0
4.1576915 0
4.1582316 0
4.1587718 0
4.1593119 0
4.159852 0
4.1603921 0
4.1609322 0
4.1614723 0
4.1620124 0
4.1625525 0
4.1630926 0
4.1636327 0
4.1641728 0
4.1647129 0
4.1652531 0
4.1657932 0
4.1663333 0
4.1668734 0
4.1674135 0
4.1679536 0
4.1684937 0
4.1690338 0
4.1695739 0
4.170114 0
4.1706541 0
4.1711942 1.4327108e-12
4.1717343 2.3607773e-11
4.1722745 7.0776832e-11
4.1728146 1.4058521e-10
4.1733547 2.3067823e-10
4.1738948 3.3870121e-10
4.1744349 4.6229947e-10
4.174975 5.9911834e-10
4.1755151 7.4680313e-10
4.1760552 9.0299917e-10
4.1765953 1.0653518e-09
4.1771354 1.2315063e-09
4.1776755 1.399108e-09
4.1782156 1.5658022e-09
4.1787558 1.7292344e-09
4.1792959 1.8870496e-09
4.179836 2.0573633e-09
4.1803761 2.3298051e-09
4.1809162 2.7065927e-09
4.1814563 3.1777168e-09
4.1819964 3.7331681e-09
4.1825365 4.3629372e-09
4.1830766 5.0570149e-09
4.1836167 5.8053917e-09
4.1841568 6.5980584e-09
4.1846969 7.4250056e-09
4.185237 8.276224e-09
4.1857772 9.1417042e-09
4.1863173 1.0011437e-08
4.1868574 1.0875413e-08
4.1873975 1.1723623e-08
4.1879376 1.2546057e-08
4.1884777 1.3516078e-08
4.1890178 1.4966127e-08
4.1895579 1.6863155e-08
4.190098 1.9164358e-08
4.1906381 2.1826933e-08
4.1911782 2.4808079e-08
4.1917183 2.8064991e-08
4.1922585 3.1554868e-08
4.1927986 3.5234907e-08
4.1933387 3.9062304e-08
4.1938788 4.2994257e-08
4.1944189 4.6987963e-08
4.194959 5.100062e-08
4.1954991 5.4989424e-08
4.1960392 5.8911573e-08
4.1965793 6.27287e-08
4.1971194 6.7749319e-08
4.1976595 7.4902854e-08
4.1981996 8.4002407e-08
4.1987397 9.4861082e-08
4.1992799 1.0729198e-07
4.19982 1.211082e-07
4.2003601 1.3612286e-07
4.2009002 1.5214904e-07
4.2014403 1.6899986e-07
4.2019804 1.8648842e-07
4.2025205 2.0442782e-07
4.2030606 2.2263116e-07
4.2036007 2.4091154e-07
4.2041408 2.5908208e-07
4.2046809 2.7695586e-07
4.205221 2.947971e-07
4.2057612 3.1907699e-07
4.2063013 3.5142239e-07
4.2068414 3.9112945e-07
4.2073815 4.3749434e-07
4.2079216 4.898132e-07
4.2084617 5.4738219e-07
4.2090018 6.0949748e-07
4.2095419 6.7545522e-07
4.210082 7.4455157e-07
4.2106221 8.1608268e-07
4.2111622 8.8934471e-07
4.2117023 9.6363383e-07
4.2122424 1.0382462e-06
4.2127826 1.1124779e-06
4.2133227 1.1856252e-06
4.2138628 1.2620746e-06
4.2144029 1.3652985e-06
4.214943 1.4962735e-06
4.2154831 1.6525984e-06
4.2160232 1.8318718e-06
4.2165633 2.0316927e-06
4.2171034 2.2496597e-06
4.2176435 2.4833716e-06
4.2181836 2.7304272e-06
4.2187237 2.9884252e-06
4.2192639 3.2549645e-06
4.219804 3.5276437e-06
4.2203441 3.8040616e-06
4.2208842 4.081817e-06
4.2214243 4.3585087e-06
4.2219644 4.6317355e-06
4.2225045 4.9325186e-06
4.2230446 5.3245492e-06
4.2235847 5.802602e-06
4.2241248 6.3593504e-06
4.2246649 6.9874677e-06
4.225205 7.6796272e-06
4.2257451 8.4285023e-06
4.2262853 9.2267663e-06
4.2268254 1.0067092e-05
4.2273655 1.0942154e-05
4.2279056 1.1844625e-05
4.2284457 1.2767178e-05
4.2289858 1.3702486e-05
4.2295259 1.4643223e-05
4.230066 1.5582063e-05
4.2306061 1.6511999e-05
4.2311462 1.7585088e-05
4.2316863 1.8918309e-05
4.2322264 2.0491699e-05
4.2327666 2.2285301e-05
4.2333067 2.4279153e-05
4.2338468 2.6453297e-05
4.2343869 2.8787772e-05
4.234927 3.1262619e-05
4.2354671 3.3857878e-05
4.2360072 3.6553589e-05
4.2365473 3.9329793e-05
4.2370874 4.216653e-05
4.2376275 4.5043839e-05
4.2381676 4.7941762e-05
4.2387077 5.0840338e-05
4.2392478 5.3751701e-05
4.239788 5.7173106e-05
4.2403281 6.1243666e-05
4.2408682 6.5915287e-05
4.2414083 7.1139873e-05
4.2419484 7.6869329e-05
4.2424885 8.3055559e-05
4.2430286 8.9650468e-05
4.2435687 9.6605961e-05
4.2441088 0.00010387394
4.2446489 0.00011140632
4.245189 0.00011915499
4.2457291 0.00012707187
4.2462693 0.00013510885
4.2468094 0.00014321784
4.2473495 0.00015135075
4.2478896 0.00015969854
4.2484297 0.00016941966
4.2489698 0.00018058784
4.2495099 0.00019310126
4.25005 0.00020685809
4.2505901 0.00022175649
4.2511302 0.00023769464
4.2516703 0.0002545707
4.2522104 0.00027228284
4.2527506 0.00029072923
4.2532907 0.00030980804
4.2538308 0.00032941744
4.2543709 0.00034945559
4.254911 0.00036982067
4.2554511 0.00039041085
4.2559912 0.00041112428
4.2565313 0.00043284108
4.2570714 0.00045752842
4.2576115 0.00048507278
4.2581516 0.00051528848
4.2586917 0.0005479898
4.2592318 0.00058299107
4.259772 0.00062010659
4.2603121 0.00065915066
4.2608522 0.00069993759
4.2613923 0.00074228169
4.2619324 0.00078599726
4.2624725 0.0008308986
4.2630126 0.00087680003
4.2635527 0.00092351584
4.2640928 0.00097086035
4.2646329 0.0010186508
4.265173 0.0010694903
4.2657131 0.0011255749
4.2662533 0.0011866199
4.2667934 0.0012523408
4.2673335 0.0013224529
4.2678736 0.0013966717
4.2684137 0.0014747125
4.2689538 0.0015562908
4.2694939 0.0016411218
4.270034 0.0017289212
4.2705741 0.0018194041
4.2711142 0.0019122861
4.2716543 0.0020072826
4.2721944 0.0021041089
4.2727345 0.0022024804
4.2732747 0.0023023944
4.2738148 0.0024085695
4.2743549 0.0025225193
4.274895 0.0026439033
4.2754351 0.0027723812
4.2759752 0.0029076126
4.2765153 0.0030492571
4.2770554 0.0031969744
4.2775955 0.003350424
4.2781356 0.0035092656
4.2786757 0.0036731588
4.2792158 0.0038417633
4.279756 0.0040147386
4.2802961 0.0041917443
4.2808362 0.0043724402
4.2813763 0.0045564858
4.2819164 0.0047445344
4.2824565 0.004941651
4.2829966 0.0051483827
4.2835367 0.0053644763
4.2840768 0.0055896786
4.2846169 0.0058237363
4.285157 0.0060663962
4.2856971 0.0063174052
4.2862372 0.00657651
4.2867774 0.0068434574
4.2873175 0.0071179942
4.2878576 0.0073998672
4.2883977 0.0076888232
4.2889378 0.0079846089
4.2894779 0.0082869713
4.290018 0.008595657
4.2905581 0.0089113036
4.2910982 0.0092358517
4.2916383 0.0095694789
4.2921784 0.0099122896
4.2927185 0.010264389
4.2932587 0.01062588
4.2937988 0.01099687
4.2943389 0.011377461
4.294879 0.011767759
4.2954191 0.012167868
4.2959592 0.012577893
4.2964993 0.012997939
4.2970394 0.013428109
4.2975795 0.01386851
4.2981196 0.014319244
4.2986597 0.014780416
4.2991998 0.015248193
4.2997399 0.015719538
4.3002801 0.016195292
4.3008202 0.016676295
4.3013603 0.017163388
4.3019004 0.01765741
4.3024405 0.018159201
4.3029806 0.018669603
4.3035207 0.019189456
4.3040608 0.019719599
4.3046009 0.020260873
4.305141 0.020814119
4.3056811 0.021380176
4.3062212 0.021959885
4.3067614 0.022554085
4.3073015 0.023163066
4.3078416 0.023776683
4.3083817 0.02439084
4.3089218 0.025005511
4.3094619 0.025620667
4.310002 0.02623628
4.3105421 0.026852323
4.3110822 0.027468769
4.3116223 0.028085588
4.3121624 0.028702754
4.3127025 0.029320239
4.3132426 0.029938015
4.3137828 0.030556055
4.3143229 0.031174329
4.314863 0.031792812
4.3154031 0.032411474
4.3159432 0.033030403
4.3164833 0.03365018
4.3170234 0.034270787
4.3175635 0.034892094
4.3181036 0.035513976
4.3186437 0.036136306
4.3191838 0.036758956
4.3197239 0.0373818
4.3202641 0.03800471
4.3208042 0.038627561
4.3213443 0.039250224
4.3218844 0.039872574
4.3224245 0.040494482
4.3229646 0.041115822
4.3235047 0.041736468
4.3240448 0.042356291
4.3245849 0.042969516
4.325125 0.043563382
4.3256651 0.044138512
4.3262052 0.044696098
4.3267453 0.045237335
4.3272855 0.045763416
4.3278256 0.046275532
4.3283657 0.046774879
4.3289058 0.047262648
4.3294459 0.047740034
4.329986 0.048208229
4.3305261 0.048668427
4.3310662 0.04912182
4.3316063 0.049569603
4.3321464 0.050012967
4.3326865 0.050453107
4.3332266 0.050879086
4.3337668 0.051280044
4.3343069 0.051656819
4.334847 0.052010252
4.3353871 0.052341181
4.3359272 0.052650445
4.3364673 0.052938884
4.3370074 0.053207338
4.3375475 0.053456645
4.3380876 0.053687644
4.3386277 0.053901176
4.3391678 0.054098078
4.3397079 0.054279191
4.340248 0.054445354
4.3407882 0.054597406
4.3413283 0.054735919
4.3418684 0.054855785
4.3424085 0.054954685
4.3429486 0.05503251
4.3434887 0.05508915
4.3440288 0.055124496
4.3445689 0.05513844
4.345109 0.055130872
4.3456491 0.055101683
4.3461892 0.055050763
4.3467293 0.054978005
4.3472695 0.054883298
4.3478096 0.054766535
4.3483497 0.054627604
4.3488898 0.054466399
4.3494299 0.054282808
4.34997 0.054078259
4.3505101 0.053861514
4.3510502 0.053633145
4.3515903 0.053392148
4.3521304 0.053137523
4.3526705 0.052868265
4.3532106 0.052583372
4.3537508 0.052281843
4.3542909 0.051962674
4.354831 0.051624863
4.3553711 0.051267407
4.3559112 0.050889305
4.3564513 0.050489553
4.3569914 0.050067149
4.3575315 0.04962109
4.3580716 0.049150374
4.3586117 0.04866053
4.3591518 0.048166811
4.3596919 0.047669262
4.360232 0.047167187
4.3607722 0.046659889
4.3613123 0.04614667
4.3618524 0.045626834
4.3623925 0.045099685
4.3629326 0.044564525
4.3634727 0.044020657
4.3640128 0.043467385
4.3645529 0.042904011
4.365093 0.042329839
4.3656331 0.041744172
4.3661732 0.041146313
4.3667133 0.040535565
4.3672535 0.039915914
4.3677936 0.039292327
4.3683337 0.038665396
4.3688738 0.038035712
4.3694139 0.037403868
4.369954 0.036770454
4.3704941 0.036136062
4.3710342 0.035501284
4.3715743 0.034866712
4.3721144 0.034232937
4.3726545 0.033600552
4.3731946 0.032970146
4.3737347 0.032342313
4.3742749 0.031717644
4.374815 0.031096731
4.3753551 0.030480079
4.3758952 0.029866144
4.3764353 0.029254179
4.3769754 0.028644229
4.3775155 0.028036339
4.3780556 0.027430555
4.3785957 0.02682692
4.3791358 0.026225481
4.3796759 0.025626282
4.380216 0.025029367
4.3807562 0.024434783
4.3812963 0.023842573
4.3818364 0.023252783
4.3823765 0.022665458
4.3829166 0.022080643
4.3834567 0.021498382
4.3839968 0.020920293
4.3845369 0.02035608
4.385077 0.019806774
4.3856171 0.019271617
4.3861572 0.018749854
4.3866973 0.018240728
4.3872374 0.017743483
4.3877776 0.017257362
4.3883177 0.016781609
4.3888578 0.016315469
4.3893979 0.015858184
4.389938 0.015408998
4.3904781 0.014967155
4.3910182 0.014531899
4.3915583 0.014102474
4.3920984 0.013678122
4.3926385 0.0132604
4.3931786 0.01285477
4.3937187 0.012461292
4.3942589 0.012079728
4.394799 0.011709839
4.3953391 0.011351387
4.3958792 0.011004134
4.3964193 0.010667842
4.3969594 0.010342272
4.3974995 0.010027186
4.3980396 0.0097223472
4.3985797 0.0094275158
4.3991198 0.009142454
4.3996599 0.0088669238
4.4002 0.0086006868
4.4007401 0.0083435049
4.4012803 0.0080958966
4.4018204 0.0078585765
4.4023605 0.0076315117
4.4029006 0.0074146689
4.4034407 0.0072080146
4.4039808 0.0070115157
4.4045209 0.0068251386
4.405061 0.0066488502
4.4056011 0.0064826171
4.4061412 0.0063264058
4.4066813 0.0061801832
4.4072214 0.0060439158
4.4077616 0.0059175704
4.4083017 0.0058011136
4.4088418 0.005694512
4.4093819 0.0055977271
4.409922 0.0055105956
4.4104621 0.0054330532
4.4110022 0.0053650998
4.4115423 0.0053067355
4.4120824 0.0052579604
4.4126225 0.0052187742
4.4131626 0.0051891772
4.4137027 0.0051691691
4.4142428 0.0051587502
4.414783 0.0051579203
4.4153231 0.0051666794
4.4158632 0.0051850276
4.4164033 0.0052129648
4.4169434 0.0052504911
4.4174835 0.0052976064
4.4180236 0.0053543308
4.4185637 0.0054208047
4.4191038 0.0054970678
4.4196439 0.0055831356
4.420184 0.0056790238
4.4207241 0.0057847479
4.4212643 0.0059003234
4.4218044 0.0060257659
4.4223445 0.006161091
4.4228846 0.0063063141
4.4234247 0.0064614509
4.4239648 0.0066265169
4.4245049 0.0068015276
4.425045 0.0069864987
4.4255851 0.0071814456
4.4261252 0.0073863839
4.4266653 0.0076011518
4.4272054 0.0078253594
4.4277455 0.0080591427
4.4282857 0.0083026661
4.4288258 0.0085560942
4.4293659 0.0088195914
4.429906 0.0090933222
4.4304461 0.0093774511
4.4309862 0.0096721427
4.4315263 0.0099775614
4.4320664 0.010293872
4.4326065 0.010621238
4.4331466 0.010959825
4.4336867 0.011309797
4.4342268 0.011671318
4.434767 0.012044554
4.4353071 0.01242687
4.4358472 0.012815518
4.4363873 0.013211087
4.4369274 0.013614167
4.4374675 0.014025351
4.4380076 0.014445229
4.4385477 0.014874394
4.4390878 0.015313437
4.4396279 0.015762948
4.440168 0.016223521
4.4407081 0.016695746
4.4412482 0.017180214
4.4417884 0.017677518
4.4423285 0.018188249
4.4428686 0.018712998
4.4434087 0.019252092
4.4439488 0.019798316
4.4444889 0.020348276
4.445029 0.020902082
4.4455691 0.021459847
4.4461092 0.02202168
4.4466493 0.022587693
4.4471894 0.023157997
4.4477295 0.023732702
4.4482697 0.024311919
4.4488098 0.02489576
4.4493499 0.025484334
4.44989 0.026077754
4.4504301 0.026676129
4.4509702 0.027279571
4.4515103 0.027888191
4.4520504 0.028502162
4.4525905 0.029121733
4.4531306 0.029746291
4.4536707 0.030375098
4.4542108 0.031007414
4.454751 0.031642499
4.4552911 0.032279615
4.4558312 0.032918022
4.4563713 0.033556981
4.4569114 0.034195751
4.4574515 0.034833595
4.4579916 0.035469772
4.4585317 0.036103543
4.4590718 0.036734169
4.4596119 0.03736091
4.460152 0.037983027
4.4606921 0.038599392
4.4612322 0.039208679
4.4617724 0.039811128
4.4623125 0.040407057
4.4628526 0.040996786
4.4633927 0.041580635
4.4639328 0.042158924
4.4644729 0.042731972
4.465013 0.043300099
4.4655531 0.043863624
4.4660932 0.044422868
4.4666333 0.04497815
4.4671734 0.045529789
4.4677135 0.046078105
4.4682537 0.046623418
4.4687938 0.047166048
4.4693339 0.047695964
4.469874 0.048201611
4.4704141 0.048684116
4.4709542 0.049144629
4.4714943 0.049584302
4.4720344 0.050004288
4.4725745 0.050405737
4.4731146 0.050789802
4.4736547 0.051157633
4.4741948 0.051510383
4.4747349 0.051849203
4.4752751 0.052175245
4.4758152 0.05248966
4.4763553 0.052793601
4.4768954 0.053088217
4.4774355 0.053374321
4.4779756 0.053641705
4.4785157 0.053885407
4.4790558 0.054105778
4.4795959 0.054303169
4.480136 0.054477932
4.4806761 0.054630419
4.4812162 0.054760979
4.4817564 0.054869965
4.4822965 0.054957728
4.4828366 0.055024619
4.4833767 0.055070989
4.4839168 0.05509719
4.4844569 0.055103573
4.484997 0.055090489
4.4855371 0.05505829
4.4860772 0.055007634
4.4866173 0.05494083
4.4871574 0.054857759
4.4876975 0.054757779
4.4882376 0.054640247
4.4887778 0.054504521
4.4893179 0.054349959
4.489858 0.054175918
4.4903981 0.053981756
4.4909382 0.053766831
4.4914783 0.0535305
4.4920184 0.053272121
4.4925585 0.052991052
4.4930986 0.052686651
4.4936387 0.052358274
4.4941788 0.052005281
4.4947189 0.051632238
4.4952591 0.051253596
4.4957992 0.050869074
4.4963393 0.050477374
4.4968794 0.050077194
4.4974195 0.049667235
4.4979596 0.049246196
4.4984997 0.048812779
4.4990398 0.048365681
4.4995799 0.047903605
4.50012 0.047425248
4.5006601 0.046929312
4.5012002 0.046414497
4.5017403 0.045879501
4.5022805 0.045323026
4.5028206 0.04474377
4.5033607 0.044150819
4.5039008 0.043556738
4.5044409 0.042961526
4.504981 0.042365137
4.5055211 0.041767526
4.5060612 0.04116865
4.5066013 0.040568463
4.5071414 0.039966921
4.5076815 0.039363979
4.5082216 0.038759592
4.5087618 0.038153716
4.5093019 0.037546306
4.509842 0.036937317
4.5103821 0.036326706
4.5109222 0.035714426
4.5114623 0.035100412
4.5120024 0.034483919
4.5125425 0.033864895
4.5130826 0.033243742
4.5136227 0.032620864
4.5141628 0.031996665
4.5147029 0.031371549
4.515243 0.030745919
4.5157832 0.030120178
4.5163233 0.02949473
4.5168634 0.028869979
4.5174035 0.028246328
4.5179436 0.027624181
4.5184837 0.027003942
4.5190238 0.026386013
4.5195639 0.025770799
4.520104 0.025159614
4.5206441 0.024559724
4.5211842 0.023972086
4.5217243 0.023396039
4.5222645 0.022830925
4.5228046 0.022276084
4.5233447 0.021730858
4.5238848 0.021194588
4.5244249 0.020666614
4.524965 0.020146277
4.5255051 0.019632918
4.5260452 0.019125879
4.5265853 0.018624499
4.5271254 0.01812812
4.5276655 0.017636084
4.5282056 0.017147729
4.5287457 0.016665344
4.5292859 0.01619745
4.529826 0.015744182
4.5303661 0.01530503
4.5309062 0.014879484
4.5314463 0.014467035
4.5319864 0.014067171
4.5325265 0.013679383
4.5330666 0.013303162
4.5336067 0.012937996
4.5341468 0.012583376
4.5346869 0.012238791
4.535227 0.011903733
4.5357672 0.01157769
4.5363073 0.011260153
4.5368474 0.010950612
4.5373875 0.010651046
4.5379276 0.01036445
4.5384677 0.010090669
4.5390078 0.0098295332
4.5395479 0.0095808714
4.540088 0.0093445135
4.5406281 0.0091202892
4.5411682 0.0089080282
4.5417083 0.0087075601
4.5422484 0.0085187145
4.5427886 0.008341321
4.5433287 0.0081752094
4.5438688 0.0080202093
4.5444089 0.0078761503
4.544949 0.0077428621
4.5454891 0.0076201949
4.5460292 0.0075088886
4.5465693 0.0074093722
4.5471094 0.0073216288
4.5476495 0.0072456414
4.5481896 0.0071813929
4.5487297 0.0071288666
4.5492699 0.0070880454
4.54981 0.0070589123
4.5503501 0.0070414504
4.5508902 0.0070356428
4.5514303 0.0070414725
4.5519704 0.0070589225
4.5525105 0.007087976
4.5530506 0.0071286158
4.5535907 0.0071808251
4.5541308 0.00724453
4.5546709 0.007319276
4.555211 0.0074050598
4.5557512 0.0075019936
4.5562913 0.00761019
4.5568314 0.0077297615
4.5573715 0.0078608206
4.5579116 0.0080034795
4.5584517 0.008157851
4.5589918 0.0083240473
4.5595319 0.008502181
4.560072 0.0086923646
4.5606121 0.0088947104
4.5611522 0.009109331
4.5616923 0.0093363388
4.5622324 0.0095758463
4.5627726 0.0098270955
4.5633127 0.010087504
4.5638528 0.010357232
4.5643929 0.010636663
4.564933 0.010926178
4.5654731 0.01122616
4.5660132 0.01153699
4.5665533 0.011859051
4.5670934 0.012192725
4.5676335 0.012538394
4.5681736 0.012896439
4.5687137 0.013267244
4.5692539 0.013651189
4.569794 0.014048658
4.5703341 0.014460032
4.5708742 0.014885693
4.5714143 0.015321161
4.5719544 0.015760401
4.5724945 0.016204303
4.5730346 0.016653803
4.5735747 0.017109836
4.5741148 0.017573336
4.5746549 0.018045238
4.575195 0.018526478
4.5757351 0.01901799
4.5762753 0.01952071
4.5768154 0.020035571
4.5773555 0.02056351
4.5778956 0.021105461
4.5784357 0.021662359
4.5789758 0.022235139
4.5795159 0.022824527
4.580056 0.023420972
4.5805961 0.024018854
4.5811362 0.024618127
4.5816763 0.025218746
4.5822164 0.025820667
4.5827566 0.026423845
4.5832967 0.027028233
4.5838368 0.027633788
4.5843769 0.028240464
4.584917 0.028848216
4.5854571 0.029456999
4.5859972 0.030066768
4.5865373 0.030677478
4.5870774 0.031289084
4.5876175 0.03190154
4.5881576 0.032514975
4.5886977 0.033130785
4.5892378 0.033748994
4.589778 0.034369239
4.5903181 0.034991157
4.5908582 0.035614387
4.5913983 0.036238565
4.5919384 0.03686333
4.5924785 0.037488318
4.5930186 0.038113167
4.5935587 0.038737515
4.5940988 0.039360999
4.5946389 0.039983257
4.595179 0.040603926
4.5957191 0.041222643
4.5962593 0.041839046
4.5967994 0.042449562
4.5973395 0.043043549
4.5978796 0.043621074
4.5984197 0.044183128
4.5989598 0.044730699
4.5994999 0.04526478
4.60004 0.04578636
4.6005801 0.04629643
4.6011202 0.04679598
4.6016603 0.047286001
4.6022004 0.047767482
4.6027405 0.048241414
4.6032807 0.048708788
4.6038208 0.049170594
4.6043609 0.049627823
4.604901 0.050081464
4.6054411 0.050522971
4.6059812 0.050939382
4.6065213 0.051331474
4.6070614 0.051700142
4.6076015 0.052046278
4.6081416 0.052370777
4.6086817 0.052674534
4.6092218 0.052958442
4.609762 0.053223395
4.6103021 0.053470288
4.6108422 0.053700014
4.6113823 0.053913468
4.6119224 0.054111544
4.6124625 0.054295136
4.6130026 0.054465138
4.6135427 0.054622342
4.6140828 0.054761532
4.6146229 0.054879346
4.615163 0.054975734
4.6157031 0.055050644
4.6162432 0.055104025
4.6167834 0.055135827
4.6173235 0.055145999
4.6178636 0.055134489
4.6184037 0.055101247
4.6189438 0.055046221
4.6194839 0.054969361
4.620024 0.054870616
4.6205641 0.054749935
4.6211042 0.054607267
4.6216443 0.054442561
4.6221844 0.054256633
4.6227245 0.054057422
4.6232647 0.053846087
4.6238048 0.05362167
4.6243449 0.053383212
4.624885 0.053129753
4.6254251 0.052860335
4.6259652 0.052573998
4.6265053 0.052269782
4.6270454 0.05194673
4.6275855 0.051603881
4.6281256 0.051240277
4.6286657 0.050854958
4.6292058 0.050446966
4.6297459 0.050015341
4.6302861 0.049559124
4.6308262 0.049082174
4.6313663 0.048600723
4.6319064 0.048115453
4.6324465 0.047625535
4.6329866 0.047130141
4.6335267 0.046628445
4.6340668 0.046119618
4.6346069 0.045602833
4.635147 0.045077262
4.6356871 0.044542076
4.6362272 0.043996449
4.6367674 0.043439552
4.6373075 0.042870558
4.6378476 0.042288639
4.6383877 0.041692967
4.6389278 0.041082715
4.6394679 0.040461865
4.640008 0.039837714
4.6405481 0.039210814
4.6410882 0.038581643
4.6416283 0.037950678
4.6421684 0.037318397
4.6427085 0.036685276
4.6432486 0.036051794
4.6437888 0.035418427
4.6443289 0.034785653
4.644869 0.034153949
4.6454091 0.033523793
4.6459492 0.032895661
4.6464893 0.032270032
4.6470294 0.031647382
4.6475695 0.031028164
4.6481096 0.030411044
4.6486497 0.029795097
4.6491898 0.029180394
4.6497299 0.028567009
4.6502701 0.027955012
4.6508102 0.027344477
4.6513503 0.026735476
4.6518904 0.026128081
4.6524305 0.025522364
4.6529706 0.024918398
4.6535107 0.024316254
4.6540508 0.023716006
4.6545909 0.023117724
4.655131 0.022521483
4.6556711 0.021927353
4.6562112 0.021336328
4.6567514 0.020757615
4.6572915 0.020193017
4.6578316 0.019641833
4.6583717 0.019103366
4.6589118 0.018576915
4.6594519 0.018061783
4.659992 0.01755727
4.6605321 0.017062676
4.6610722 0.016577305
4.6616123 0.016100455
4.6621524 0.015631429
4.6626925 0.015169527
4.6632326 0.01471405
4.6637728 0.0142643
4.6643129 0.013819577
4.664853 0.013380378
4.6653931 0.012950766
4.6659332 0.012531098
4.6664733 0.012121319
4.6670134 0.011721373
4.6675535 0.011331203
4.6680936 0.010950755
4.6686337 0.010579972
4.6691738 0.010218799
4.6697139 0.0098671796
4.6702541 0.0095250589
4.6707942 0.0091923807
4.6713343 0.0088690893
4.6718744 0.0085551291
4.6724145 0.0082504442
4.6729546 0.007954979
4.6734947 0.0076675572
4.6740348 0.0073864844
4.6745749 0.0071119457
4.675115 0.0068441507
4.6756551 0.0065833089
4.6761952 0.0063296298
4.6767353 0.0060833229
4.6772755 0.0058445976
4.6778156 0.0056136636
4.6783557 0.0053907304
4.6788958 0.0051760073
4.6794359 0.004969704
4.679976 0.0047720299
4.6805161 0.0045831946
4.6810562 0.0044034075
4.6815963 0.0042328391
4.6821364 0.0040683581
4.6826765 0.0039080368
4.6832166 0.0037520919
4.6837568 0.0036007401
4.6842969 0.0034541982
4.684837 0.0033126829
4.6853771 0.003176411
4.6859172 0.0030455993
4.6864573 0.0029204644
4.6869974 0.0028012233
4.6875375 0.0026880925
4.6880776 0.0025812889
4.6886177 0.0024810292
4.6891578 0.0023875301
4.6896979 0.0023010085
4.690238 0.0022214154
4.6907782 0.0021460379
4.6913183 0.0020741916
4.6918584 0.0020059766
4.6923985 0.0019414931
4.6929386 0.0018808412
4.6934787 0.0018241212
4.6940188 0.0017714331
4.6945589 0.0017228772
4.695099 0.0016785535
4.6956391 0.0016385624
4.6961792 0.0016030039
4.6967193 0.0015719782
4.6972595 0.0015455855
4.6977996 0.001523926
4.6983397 0.0015070997
4.6988798 0.0014950672
4.6994199 0.0014873176
4.69996 0.0014837564
4.7005001 0.0014843413
4.7010402 0.0014890304
4.7015803 0.0014977815
4.7021204 0.0015105524
4.7026605 0.001527301
4.7032006 0.0015479852
4.7037407 0.0015725629
4.7042809 0.001600992
4.704821 0.0016332302
4.7053611 0.0016692356
4.7059012 0.0017089659
4.7064413 0.0017523791
4.7069814 0.001799433
4.7075215 0.0018510673
4.7080616 0.0019088099
4.7086017 0.0019725116
4.7091418 0.0020419966
4.7096819 0.0021170893
4.710222 0.0021976137
4.7107622 0.0022833944
4.7113023 0.0023742554
4.7118424 0.0024700211
4.7123825 0.0025705158
4.7129226 0.0026755637
4.7134627 0.0027849891
4.7140028 0.0028986162
4.7145429 0.0030162694
4.715083 0.0031377729
4.7156231 0.0032629802
4.7161632 0.003394803
4.7167033 0.0035350969
4.7172434 0.0036836249
4.7177836 0.0038401495
4.7183237 0.0040044337
4.7188638 0.0041762401
4.7194039 0.0043553315
4.719944 0.0045414707
4.7204841 0.0047344205
4.7210242 0.0049339436
4.7215643 0.0051398028
4.7221044 0.0053517609
4.7226445 0.0055695806
4.7231846 0.0057930247
4.7237247 0.006021856
4.7242649 0.006256133
4.724805 0.0064991135
4.7253451 0.0067516856
4.7258852 0.0070137567
4.7264253 0.0072852348
4.7269654 0.0075660273
4.7275055 0.007856042
4.7280456 0.0081551865
4.7285857 0.0084633685
4.7291258 0.0087804957
4.7296659 0.0091064758
4.730206 0.0094412164
4.7307461 0.0097846252
4.7312863 0.01013661
4.7318264 0.010497078
4.7323665 0.010865937
4.7329066 0.01124287
4.7334467 0.011627053
4.7339868 0.01201875
4.7345269 0.01241834
4.735067 0.012826201
4.7356071 0.013242711
4.7361472 0.013668248
4.7366873 0.014103191
4.7372274 0.014547918
4.7377676 0.015002806
4.7383077 0.015468235
4.7388478 0.015944581
4.7393879 0.016432224
4.739928 0.016931541
4.7404681 0.017442912
4.7410082 0.017966713
4.7415483 0.018500101
4.7420884 0.019037677
4.7426285 0.019579513
4.7431686 0.020125782
4.7437087 0.02067666
4.7442488 0.021232322
4.744789 0.021792942
4.7453291 0.022358696
4.7458692 0.022929759
4.7464093 0.023506305
4.7469494 0.02408851
4.7474895 0.024676548
4.7480296 0.025270595
4.7485697 0.025870824
4.7491098 0.026477413
4.7496499 0.02709053
4.75019 0.027709597
4.7507301 0.028333631
4.7512703 0.028961943
4.7518104 0.029593842
4.7523505 0.030228639
4.7528906 0.030865643
4.7534307 0.031504164
4.7539708 0.032143513
4.7545109 0.032783
4.755051 0.033421934
4.7555911 0.034059625
4.7561312 0.034695385
4.7566713 0.035328521
4.7572114 0.035958346
4.7577516 0.036584168
4.7582917 0.037205294
4.7588318 0.03782126
4.7593719 0.0384322
4.759912 0.039038326
4.7604521 0.039639852
4.7609922 0.040236991
4.7615323 0.040829955
4.7620724 0.041418959
4.7626125 0.042004213
4.7631526 0.042585933
4.7636927 0.04316433
4.7642328 0.043739618
4.764773 0.044312009
4.7653131 0.044881717
4.7658532 0.045448954
4.7663933 0.046013933
4.7669334 0.046572969
4.7674735 0.047109808
4.7680136 0.047623672
4.7685537 0.048115762
4.7690938 0.048587277
4.7696339 0.049039417
4.770174 0.049473383
4.7707141 0.049890374
4.7712543 0.050291591
4.7717944 0.050678234
4.7723345 0.051051502
4.7728746 0.051412597
4.7734147 0.051762716
4.7739548 0.052103062
4.7744949 0.052434834
4.775035 0.052759231
4.7755751 0.053070878
4.7761152 0.053358463
4.7766553 0.053622191
4.7771954 0.053862528
4.7777355 0.05407994
4.7782757 0.05427489
4.7788158 0.054447844
4.7793559 0.054599267
4.779896 0.054729624
4.7804361 0.054839381
4.7809762 0.054929001
4.7815163 0.054998952
4.7820564 0.055049696
4.7825965 0.055081701
4.7831366 0.055095429
4.7836767 0.05509135
4.7842168 0.055070117
4.784757 0.055031627
4.7852971 0.054975353
4.7858372 0.05490077
4.7863773 0.05480735
4.7869174 0.054694568
4.7874575 0.054561898
4.7879976 0.054408812
4.7885377 0.054234785
4.7890778 0.054039291
4.7896179 0.053821803
4.790158 0.053581795
4.7906981 0.053318741
4.7912382 0.053032114
4.7917784 0.052721388
4.7923185 0.052387087
4.7928586 0.052042656
4.7933987 0.051691378
4.7939388 0.051332023
4.7944789 0.050963362
4.795019 0.050584163
4.7955591 0.050193195
4.7960992 0.049789229
4.7966393 0.049371034
4.7971794 0.048937379
4.7977195 0.048487034
4.7982597 0.048018768
4.7987998 0.047531351
4.7993399 0.047023552
4.79988 0.046494141
4.8004201 0.045941887
4.8009602 0.045369345
4.8015003 0.044792934
4.8020404 0.044214581
4.8025805 0.043634132
4.8031206 0.043051434
4.8036607 0.042466335
4.8042008 0.04187868
4.8047409 0.041288317
4.8052811 0.040695093
4.8058212 0.040098855
4.8063613 0.03949945
4.8069014 0.038896724
4.8074415 0.038290526
4.8079816 0.0376807
4.8085217 0.037067096
4.8090618 0.036449559
4.8096019 0.035827817
4.810142 0.035201922
4.8106821 0.034572494
4.8112222 0.033940162
4.8117624 0.033305555
4.8123025 0.032669305
4.8128426 0.032032041
4.8133827 0.031394392
4.8139228 0.030756989
4.8144629 0.030120462
4.815003 0.02948544
4.8155431 0.028852552
4.8160832 0.02822243
4.8166233 0.027595703
4.8171634 0.026973001
4.8177035 0.026354959
4.8182436 0.025743572
4.8187838 0.025139902
4.8193239 0.024543686
4.819864 0.023954666
4.8204041 0.023372581
4.8209442 0.022797171
4.8214843 0.022228175
4.8220244 0.021665333
4.8225645 0.021108384
4.8231046 0.020557069
4.8236447 0.020011127
4.8241848 0.019470298
4.8247249 0.018934321
4.8252651 0.018402936
4.8258052 0.017875883
4.8263453 0.017353325
4.8268854 0.016841142
4.8274255 0.016341038
4.8279656 0.015852679
4.8285057 0.015375733
4.8290458 0.014909868
4.8295859 0.014454749
4.830126 0.014010044
4.8306661 0.013575419
4.8312062 0.013150543
4.8317463 0.012735081
4.8322865 0.012328701
4.8328266 0.01193107
4.8333667 0.011541855
4.8339068 0.011160723
4.8344469 0.01078734
4.834987 0.010421479
4.8355271 0.010063492
4.8360672 0.0097135541
4.8366073 0.0093717902
4.8371474 0.0090383253
4.8376875 0.0087132845
4.8382276 0.0083967926
4.8387678 0.0080889747
4.8393079 0.0077899557
4.839848 0.0074998607
4.8403881 0.0072188145
4.8409282 0.0069469422
4.8414683 0.0066843686
4.8420084 0.0064312189
4.8425485 0.0061876179
4.8430886 0.0059536906
4.8436287 0.0057278767
4.8441688 0.0055069756
4.8447089 0.0052911464
4.845249 0.0050806457
4.8457892 0.0048757301
4.8463293 0.0046766563
4.8468694 0.0044836808
4.8474095 0.0042970603
4.8479496 0.0041170514
4.8484897 0.0039439106
4.8490298 0.0037778947
4.8495699 0.0036192602
4.85011 0.0034682637
4.8506501 0.0033251619
4.8511902 0.0031902113
4.8517303 0.003063661
4.8522705 0.002942689
4.8528106 0.0028249936
4.8533507 0.002710768
4.8538908 0.0026002051
4.8544309 0.0024934978
4.854971 0.0023908393
4.8555111 0.0022924224
4.8560512 0.0021984403
4.8565913 0.002109086
4.8571314 0.0020245523
4.8576715 0.0019450324
4.8582116 0.0018707192
4.8587518 0.0018018058
4.8592919 0.0017384851
4.859832 0.0016809502
4.8603721 0.0016292557
4.8609122 0.0015813737
4.8614523 0.001536621
4.8619924 0.0014950562
4.8625325 0.001456738
4.8630726 0.001421725
4.8636127 0.0013900759
4.8641528 0.0013618495
4.8646929 0.0013371045
4.865233 0.0013158994
4.8657732 0.001298293
4.8663133 0.0012843439
4.8668534 0.001274111
4.8673935 0.0012676527
4.8679336 0.0012650279
4.8684737 0.0012662952
4.8690138 0.0012715534
4.8695539 0.0012810066
4.870094 0.0012946045
4.8706341 0.0013122643
4.8711742 0.0013339033
4.8717143 0.0013594384
4.8722545 0.001388787
4.8727946 0.0014218662
4.8733347 0.0014585931
4.8738748 0.0014988848
4.8744149 0.0015426587
4.874955 0.0015898318
4.8754951 0.0016403212
4.8760352 0.0016940442
4.8765753 0.001750918
4.8771154 0.0018108596
4.8776555 0.0018749032
4.8781956 0.001945254
4.8787357 0.0020217783
4.8792759 0.0021042656
4.879816 0.0021925056
4.8803561 0.0022862882
4.8808962 0.0023854028
4.8814363 0.0024896392
4.8819764 0.0025987872
4.8825165 0.0027126362
4.8830566 0.0028309761
4.8835967 0.0029535966
4.8841368 0.0030802872
4.8846769 0.0032108376
4.885217 0.0033450376
4.8857572 0.0034826813
4.8862973 0.0036266414
4.8868374 0.0037793277
4.8873775 0.0039404904
4.8879176 0.00410988
4.8884577 0.0042872468
4.8889978 0.004472341
4.8895379 0.0046649131
4.890078 0.0048647134
4.8906181 0.0050714921
4.8911582 0.0052849997
4.8916983 0.0055049865
4.8922384 0.0057312028
4.8927786 0.0059633989
4.8933187 0.0062013252
4.8938588 0.0064447321
4.8943989 0.0066935583
4.894939 0.0069508352
4.8954791 0.0072176482
4.8960192 0.0074939318
4.8965593 0.0077796206
4.8970994 0.0080746493
4.8976395 0.0083789525
4.8981796 0.0086924648
4.8987197 0.0090151209
4.8992599 0.0093468553
4.8998 0.0096876027
4.9003401 0.010037298
4.9008802 0.010395875
4.9014203 0.010763269
4.9019604 0.011139415
4.9025005 0.011524246
4.9030406 0.011917376
4.9035807 0.012317231
4.9041208 0.012723995
4.9046609 0.013138119
4.905201 0.013560054
4.9057411 0.01399025
4.9062813 0.014429158
4.9068214 0.014877229
4.9073615 0.015334914
4.9079016 0.015802663
4.9084417 0.016280928
4.9089818 0.016770159
4.9095219 0.017270807
4.910062 0.017783322
4.9106021 0.018308156
4.9111422 0.01884576
4.9116823 0.019393653
4.9122224 0.019945609
4.9127626 0.020501452
4.9133027 0.021061239
4.9138428 0.021625022
4.9143829 0.022192857
4.914923 0.022764798
4.9154631 0.023340899
4.9160032 0.023921216
4.9165433 0.024505803
4.9170834 0.025094713
4.9176235 0.025688003
4.9181636 0.026285727
4.9187037 0.026887938
4.9192438 0.027494692
4.919784 0.028106044
4.9203241 0.02872259
4.9208642 0.029344346
4.9214043 0.029970589
4.9219444 0.030600598
4.9224845 0.031233649
4.9230246 0.031869022
4.9235647 0.032505994
4.9241048 0.033143843
4.9246449 0.033781847
4.925185 0.034419283
4.9257251 0.035055431
4.9262653 0.035689567
4.9268054 0.036320969
4.9273455 0.036948917
4.9278856 0.037572686
4.9284257 0.03819148
4.9289658 0.038803431
4.9295059 0.039408241
4.930046 0.040006249
4.9305861 0.040597789
4.9311262 0.0411832
4.9316663 0.041762818
4.9322064 0.042336978
4.9327465 0.042906019
4.9332867 0.043470277
4.9338268 0.044030088
4.9343669 0.044585789
4.934907 0.045137717
4.9354471 0.045686208
4.9359872 0.046231599
4.9365273 0.046774227
4.9370674 0.047311367
4.9376075 0.047826636
4.9381476 0.048318514
4.9386877 0.048788139
4.9392278 0.04923665
4.939768 0.049665185
4.9403081 0.050074881
4.9408482 0.050466877
4.9413883 0.050842311
4.9419284 0.05120232
4.9424685 0.051548043
4.9430086 0.051880617
4.9435487 0.052201181
4.9440888 0.052510873
4.9446289 0.052810831
4.945169 0.053102192
4.9457091 0.053381096
4.9462492 0.053636732
4.9467894 0.053869002
4.9473295 0.054078266
4.9478696 0.054264881
4.9484097 0.054429207
4.9489498 0.054571601
4.9494899 0.054692422
4.95003 0.054792029
4.9505701 0.05487078
4.9511102 0.054929034
4.9516503 0.054967148
4.9521904 0.054985482
4.9527305 0.054984393
4.9532707 0.054964241
4.9538108 0.054925385
4.9543509 0.054869497
4.954891 0.05479753
4.9554311 0.054708867
4.9559712 0.054602891
4.9565113 0.054478985
4.9570514 0.054336531
4.9575915 0.054174914
4.9581316 0.053993516
4.9586717 0.05379172
4.9592118 0.053568909
4.959752 0.053324466
4.9602921 0.053057775
4.9608322 0.052768217
4.9613723 0.052455176
4.9619124 0.052118036
4.9624525 0.05175689
4.9629926 0.05138553
4.9635327 0.051008517
4.9640728 0.050624597
4.9646129 0.050232514
4.965153 0.049831012
4.9656931 0.049418837
4.9662332 0.048994732
4.9667734 0.048557441
4.9673135 0.04810571
4.9678536 0.047638282
4.9683937 0.047153902
4.9689338 0.046651314
4.9694739 0.046129263
4.970014 0.045586493
4.9705541 0.045021748
4.9710942 0.044436692
4.9716343 0.043847619
4.9721744 0.043257184
4.9727145 0.042665304
4.9732547 0.042071898
4.9737948 0.041476884
4.9743349 0.04088018
4.974875 0.040281703
4.9754151 0.039681372
4.9759552 0.039079104
4.9764953 0.038474818
4.9770354 0.037868431
4.9775755 0.037259861
4.9781156 0.036649027
4.9786557 0.036035847
4.9791958 0.035420237
4.9797359 0.034801841
4.9802761 0.034180205
4.9808162 0.033555789
4.9813563 0.032929086
4.9818964 0.032300589
4.9824365 0.031670794
4.9829766 0.031040195
4.9835167 0.030409284
4.9840568 0.029778557
4.9845969 0.029148507
4.985137 0.028519628
4.9856771 0.027892414
4.9862172 0.02726736
4.9867574 0.026644959
4.9872975 0.026025706
4.9878376 0.025410093
4.9883777 0.024801449
4.9889178 0.024202506
4.9894579 0.023612851
4.989998 0.023032071
4.9905381 0.022459756
4.9910782 0.021895493
4.9916183 0.021338869
4.9921584 0.020789472
4.9926985 0.020246891
4.9932386 0.019710713
4.9937788 0.019180525
4.9943189 0.018655917
4.994859 0.018136474
4.9953991 0.017621786
4.9959392 0.017111441
4.9964793 0.016605275
4.9970194 0.016108545
4.9975595 0.015623308
4.9980996 0.015149308
4.9986397 0.014686292
4.9991798 0.014234002
4.9997199 0.013792185
5.0002601 0.013360586
5.0008002 0.012938947
5.0013403 0.012527016
5.0018804 0.012124536
5.0024205 0.011731253
5.0029606 0.011346911
5.0035007 0.010971255
5.0040408 0.010604029
5.0045809 0.010244979
5.005121 0.0098937708
5.0056611 0.0095498231
5.0062012 0.0092132207
5.0067413 0.0088841512
5.0072815 0.0085628022
5.0078216 0.0082493613
5.0083617 0.007944016
5.0089018 0.0076469538
5.0094419 0.0073583624
5.009982 0.0070784293
5.0105221 0.0068073421
5.0110622 0.0065452883
5.0116023 0.0062924556
5.0121424 0.0060490314
5.0126825 0.0058152034
5.0132226 0.0055911592
5.0137628 0.0053753224
5.0143029 0.0051634957
5.014843 0.0049557933
5.0153831 0.0047525485
5.0159232 0.0045540945
5.0164633 0.0043607648
5.0170034 0.0041728924
5.0175435 0.0039908108
5.0180836 0.0038148532
5.0186237 0.0036453529
5.0191638 0.0034826432
5.0197039 0.0033270573
5.020244 0.0031789286
5.0207842 0.0030385903
5.0213243 0.0029063757
5.0218644 0.0027826181
5.0224045 0.002664063
5.0229446 0.0025472311
5.0234847 0.002432427
5.0240248 0.002319956
5.0245649 0.0022101231
5.025105 0.0021032338
5.0256451 0.0019995933
5.0261852 0.0018995067
5.0267253 0.0018032794
5.0272655 0.0017112166
5.0278056 0.0016236235
5.0283457 0.0015408054
5.0288858 0.0014630675
5.0294259 0.0013907151
5.029966 0.0013240535
5.0305061 0.0012632292
5.0310462 0.0012045738
5.0315863 0.0011465979
5.0321264 0.0010895115
5.0326665 0.0010335251
5.0332066 0.0009788487
5.0337467 0.00092569259
5.0342869 0.00087426699
5.034827 0.00082478211
5.0353671 0.00077744817
5.0359072 0.00073247537
5.0364473 0.00069007394
5.0369874 0.0006504541
5.0375275 0.00061382605
5.0380676 0.00058040002
5.0386077 0.00055038622
5.0391478 0.00052357232
5.0396879 0.00049737679
5.040228 0.00047142323
5.0407682 0.00044583013
5.0413083 0.00042071598
5.0418484 0.00039619928
5.0423885 0.0003723985
5.0429286 0.00034943213
5.0434687 0.00032741867
5.0440088 0.00030647659
5.0445489 0.00028672439
5.045089 0.00026828056
5.0456291 0.00025126359
5.0461692 0.00023579195
5.0467093 0.00022198414
5.0472494 0.00020995865
5.0477896 0.00019932456
5.0483297 0.00018882085
5.0488698 0.00017842983
5.0494099 0.00016820498
5.04995 0.00015819979
5.0504901 0.00014846773
5.0510302 0.00013906229
5.0515703 0.00013003695
5.0521104 0.00012144518
5.0526505 0.00011334048
5.0531906 0.00010577631
5.0537307 9.8806169e-05
5.0542709 9.2483529e-05
5.054811 8.6861872e-05
5.0553511 8.1994679e-05
5.0558912 7.7935432e-05
5.0564313 7.4371802e-05
5.0569714 7.0924852e-05
5.0575115 6.7609176e-05
5.0580516 6.4439656e-05
5.0585917 6.1431173e-05
5.0591318 5.8598611e-05
5.0596719 5.5956849e-05
5.060212 5.352077e-05
5.0607522 5.1305256e-05
5.0612923 4.9325188e-05
5.0618324 4.7595448e-05
5.0623725 4.6130917e-05
5.0629126 4.4946477e-05
5.0634527 4.4057011e-05
5.0639928 4.3477398e-05
5.0645329 4.322166e-05
5.065073 4.3274143e-05
5.0656131 4.3614885e-05
5.0661532 4.4232031e-05
5.0666933 4.511373e-05
5.0672334 4.6248126e-05
5.0677736 4.7623368e-05
5.0683137 4.9227602e-05
5.0688538 5.1048975e-05
5.0693939 5.3075633e-05
5.069934 5.5295723e-05
5.0704741 5.7697393e-05
5.0710142 6.0268788e-05
5.0715543 6.2998056e-05
5.0720944 6.5873343e-05
5.0726345 6.8882796e-05
5.0731746 7.2086625e-05
5.0737147 7.5957122e-05
5.0742549 8.0542364e-05
5.074795 8.5793983e-05
5.0753351 9.1663613e-05
5.0758752 9.8102887e-05
5.0764153 0.00010506344
5.0769554 0.0001124969
5.0774955 0.0001203549
5.0780356 0.00012858908
5.0785757 0.00013715107
5.0791158 0.00014599251
5.0796559 0.00015506501
5.080196 0.00016432023
5.0807361 0.00017370979
5.0812763 0.00018318532
5.0818164 0.00019314399
5.0823565 0.00020474009
5.0828966 0.00021793604
5.0834367 0.00023262154
5.0839768 0.00024868633
5.0845169 0.00026602011
5.085057 0.0002845126
5.0855971 0.00030405353
5.0861372 0.00032453261
5.0866773 0.00034583955
5.0872174 0.00036786407
5.0877576 0.0003904959
5.0882977 0.00041362475
5.0888378 0.00043714034
5.0893779 0.00046093238
5.089918 0.0004848906
5.0904581 0.00051048493
5.0909982 0.00053939905
5.0915383 0.00057143529
5.0920784 0.00060639314
5.0926185 0.00064407205
5.0931586 0.00068427149
5.0936987 0.00072679093
5.0942388 0.00077142984
5.094779 0.00081798768
5.0953191 0.00086626393
5.0958592 0.00091605804
5.0963993 0.0009671695
5.0969394 0.0010193978
5.0974795 0.0010725423
5.0980196 0.0011264026
5.0985597 0.0011808978
5.0990998 0.0012395202
5.0996399 0.001303743
5.10018 0.0013732691
5.1007201 0.0014478011
5.1012603 0.0015270417
5.1018004 0.0016106936
5.1023405 0.0016984596
5.1028806 0.0017900424
5.1034207 0.0018851447
5.1039608 0.0019834693
5.1045009 0.0020847187
5.105041 0.0021885959
5.1055811 0.0022948034
5.1061212 0.0024030441
5.1066613 0.0025130205
5.1072014 0.0026251846
5.1077415 0.0027446939
5.1082817 0.0028723073
5.1088218 0.003007686
5.1093619 0.003150491
5.109902 0.0033003832
5.1104421 0.0034570236
5.1109822 0.0036200733
5.1115223 0.0037891934
5.1120624 0.0039640447
5.1126025 0.0041442883
5.1131426 0.0043295853
5.1136827 0.0045195966
5.1142228 0.0047139833
5.114763 0.0049124063
5.1153031 0.0051145267
5.1158432 0.005321675
5.1163833 0.0055384077
5.1169234 0.0057648151
5.1174635 0.0060006835
5.1180036 0.0062457991
5.1185437 0.006499948
5.1190838 0.0067629165
5.1196239 0.0070344906
5.120164 0.0073144566
5.1207041 0.0076026007
5.1212442 0.0078987091
5.1217844 0.0082025678
5.1223245 0.0085139632
5.1228646 0.0088326814
5.1234047 0.0091585085
5.1239448 0.0094912308
5.1244849 0.009831419
5.125025 0.010180081
5.1255651 0.01053741
5.1261052 0.010903597
5.1266453 0.011278832
5.1271854 0.011663306
5.1277255 0.012057209
5.1282657 0.012460732
5.1288058 0.012874066
5.1293459 0.013297401
5.129886 0.013730928
5.1304261 0.014174837
5.1309662 0.01462932
5.1315063 0.015094566
5.1320464 0.015570766
5.1325865 0.016057959
5.1331266 0.016551081
5.1336667 0.017048049
5.1342068 0.017549479
5.1347469 0.018055987
5.1352871 0.01856819
5.1358272 0.019086703
5.1363673 0.019612143
5.1369074 0.020145126
5.1374475 0.020686268
5.1379876 0.021236186
5.1385277 0.021795496
5.1390678 0.022364813
5.1396079 0.022944755
5.140148 0.023535937
5.1406881 0.024138975
5.1412282 0.024753481
5.1417684 0.025371971
5.1423085 0.025992556
5.1428486 0.026614934
5.1433887 0.027238807
5.1439288 0.027863873
5.1444689 0.028489833
5.145009 0.029116386
5.1455491 0.029743234
5.1460892 0.030370075
5.1466293 0.030996609
5.1471694 0.031622537
5.1477095 0.032247559
5.1482496 0.032871374
5.1487898 0.033493682
5.1493299 0.034114184
5.14987 0.034732837
5.1504101 0.035350278
5.1509502 0.035966587
5.1514903 0.036581794
5.1520304 0.037195928
5.1525705 0.03780902
5.1531106 0.0384211
5.1536507 0.039032198
5.1541908 0.039642344
5.1547309 0.040251568
5.1552711 0.040859901
5.1558112 0.041467372
5.1563513 0.042074012
5.1568914 0.042679851
5.1574315 0.043284919
5.1579716 0.043889247
5.1585117 0.044483319
5.1590518 0.045055579
5.1595919 0.045607241
5.160132 0.046139566
5.1606721 0.046653817
5.1612122 0.047151259
5.1617524 0.047633152
5.1622925 0.048100762
5.1628326 0.04855535
5.1633727 0.048998179
5.1639128 0.049430513
5.1644529 0.049853614
5.164993 0.050268745
5.1655331 0.05067717
5.1660732 0.051080151
5.1666133 0.051478606
5.1671534 0.051859643
5.1676935 0.05221665
5.1682336 0.052550256
5.1687738 0.052861093
5.1693139 0.053149792
5.169854 0.053416984
5.1703941 0.0536633
5.1709342 0.053889371
5.1714743 0.054095826
5.1720144 0.054283299
5.1725545 0.054452419
5.1730946 0.054603817
5.1736347 0.054738124
5.1741748 0.054855972
5.1747149 0.054957991
5.1752551 0.055044565
5.1757952 0.055113938
5.1763353 0.055165267
5.1768754 0.055198102
5.1774155 0.055211988
5.1779556 0.055206473
5.1784957 0.055181104
5.1790358 0.055135429
5.1795759 0.055068994
5.180116 0.054981347
5.1806561 0.054872035
5.1811962 0.054740605
5.1817363 0.054586604
5.1822765 0.05440958
5.1828166 0.05420908
5.1833567 0.05398465
5.1838968 0.053740389
5.1844369 0.053489896
5.184977 0.053232802
5.1855171 0.052967631
5.1860572 0.052692904
5.1865973 0.052407148
5.1871374 0.052108883
5.1876775 0.051796636
5.1882176 0.051468928
5.1887578 0.051124283
5.1892979 0.050761226
5.189838 0.05037828
5.1903781 0.049973967
5.1909182 0.049546813
5.1914583 0.04909534
5.1919984 0.048618072
5.1925385 0.048124979
5.1930786 0.047631049
5.1936187 0.047136379
5.1941588 0.046640978
5.1946989 0.046144857
5.195239 0.045648025
5.1957792 0.04515049
5.1963193 0.044652264
5.1968594 0.044153355
5.1973995 0.043653773
5.1979396 0.043153528
5.1984797 0.042652629
5.1990198 0.042151086
5.1995599 0.041648908
5.2001 0.041146104
5.2006401 0.040642669
5.2011802 0.040137908
5.2017203 0.039631616
5.2022605 0.03912403
5.2028006 0.038615383
5.2033407 0.038105912
5.2038808 0.03759585
5.2044209 0.037085434
5.204961 0.036574898
5.2055011 0.036064478
5.2060412 0.035554409
5.2065813 0.035044925
5.2071214 0.034536262
5.2076615 0.034028655
5.2082016 0.033522339
5.2087417 0.033017549
5.2092819 0.032516369
5.209822 0.03203464
5.2103621 0.031574887
5.2109022 0.0311358
5.2114423 0.030716071
5.2119824 0.030314389
5.2125225 0.029929445
5.2130626 0.029559929
5.2136027 0.029204533
5.2141428 0.028861946
5.2146829 0.028530858
5.215223 0.028209961
5.2157632 0.027897945
5.2163033 0.0275935
5.2168434 0.027295316
5.2173835 0.027002085
5.2179236 0.026717204
5.2184637 0.026455401
5.2190038 0.026217254
5.2195439 0.026002086
5.220084 0.025809221
5.2206241 0.02563798
5.2211642 0.025487688
5.2217043 0.025357667
5.2222444 0.02524724
5.2227846 0.025155731
5.2233247 0.025082462
5.2238648 0.025026757
5.2244049 0.024987938
5.224945 0.024965328
5.2254851 0.02495825
5.2260252 0.024966029
5.2265653 0.024989747
5.2271054 0.025031803
5.2276455 0.025092465
5.2281856 0.025171983
5.2287257 0.025270609
5.2292659 0.025388592
5.229806 0.025526184
5.2303461 0.025683634
5.2308862 0.025861195
5.2314263 0.026059115
5.2319664 0.026277647
5.2325065 0.02651704
5.2330466 0.026777546
5.2335867 0.027059415
5.2341268 0.027362897
5.2346669 0.027688086
5.235207 0.028026834
5.2357471 0.028375149
5.2362873 0.028734035
5.2368274 0.029104498
5.2373675 0.029487539
5.2379076 0.029884163
5.2384477 0.030295373
5.2389878 0.030722174
5.2395279 0.031165568
5.240068 0.03162656
5.2406081 0.032106154
5.2411482 0.032605353
5.2416883 0.03312516
5.2422284 0.033666581
5.2427686 0.034230617
5.2433087 0.034816554
5.2438488 0.03540928
5.2443889 0.036005464
5.244929 0.036605637
5.2454691 0.037210331
5.2460092 0.037820077
5.2465493 0.038435407
5.2470894 0.039056852
5.2476295 0.039684944
5.2481696 0.040320215
5.2487097 0.040963196
5.2492498 0.041614418
5.24979 0.042274414
5.2503301 0.042943714
5.2508702 0.043622851
5.2514103 0.044312356
5.2519504 0.045011502
5.2524905 0.04571586
5.2530306 0.046424391
5.2535707 0.047136413
5.2541108 0.047851241
5.2546509 0.048568192
5.255191 0.049286583
5.2557311 0.050005729
5.2562713 0.050724948
5.2568114 0.051443555
5.2573515 0.052160869
5.2578916 0.052876204
5.2584317 0.053588877
5.2589718 0.054298205
5.2595119 0.055003505
5.260052 0.055704093
5.2605921 0.056400217
5.2611322 0.057093018
5.2616723 0.057782544
5.2622124 0.058468829
5.2627526 0.059151909
5.2632927 0.05983182
5.2638328 0.060508596
5.2643729 0.061182274
5.264913 0.061852889
5.2654531 0.062520476
5.2659932 0.063185071
5.2665333 0.063846708
5.2670734 0.064505424
5.2676135 0.065161254
5.2681536 0.065814233
5.2686937 0.066464247
5.2692338 0.067101873
5.269774 0.067722096
5.2703141 0.068325784
5.2708542 0.068913805
5.2713943 0.069487028
5.2719344 0.070046321
5.2724745 0.070592551
5.2730146 0.071126587
5.2735547 0.071649297
5.2740948 0.072161548
5.2746349 0.07266421
5.275175 0.07315815
5.2757151 0.073644236
5.2762553 0.074123337
5.2767954 0.074596319
5.2773355 0.075063196
5.2778756 0.075516206
5.2784157 0.075953587
5.2789558 0.076375716
5.2794959 0.076782969
5.280036 0.077175721
5.2805761 0.077554349
5.2811162 0.077919227
5.2816563 0.078270733
5.2821964 0.07860924
5.2827365 0.078935126
5.2832767 0.079248766
5.2838168 0.079550536
5.2843569 0.079840812
5.284897 0.080119969
5.2854371 0.080388384
5.2859772 0.080645662
5.2865173 0.080889238
5.2870574 0.081118959
5.2875975 0.081334927
5.2881376 0.081537247
5.2886777 0.081726019
5.2892178 0.081901348
5.289758 0.082063337
5.2902981 0.082212088
5.2908382 0.082347704
5.2913783 0.082470287
5.2919184 0.082579942
5.2924585 0.082676771
5.2929986 0.082760876
5.2935387 0.082832361
5.2940788 0.082891328
5.2946189 0.082937749
5.295159 0.082971429
5.2956991 0.082992314
5.2962392 0.083000355
5.2967794 0.0829955
5.2973195 0.082977697
5.2978596 0.082946896
5.2983997 0.082903046
5.2989398 0.082846095
5.2994799 0.082775993
5.30002 0.082692688
5.3005601 0.08259613
5.3011002 0.082486267
5.3016403 0.082363048
5.3021804 0.082226423
5.3027205 0.082076358
5.3032607 0.081914187
5.3038008 0.081740573
5.3043409 0.081555262
5.304881 0.081357996
5.3054211 0.081148519
5.3059612 0.080926574
5.3065013 0.080691903
5.3070414 0.080444252
5.3075815 0.080183362
5.3081216 0.079908977
5.3086617 0.07962084
5.3092018 0.079318695
5.3097419 0.079002285
5.3102821 0.078671354
5.3108222 0.078325644
5.3113623 0.077965458
5.3119024 0.077596318
5.3124425 0.077219165
5.3129826 0.076833325
5.3135227 0.076438127
5.3140628 0.076032899
5.3146029 0.075616969
5.315143 0.075189664
5.3156831 0.074750312
5.3162232 0.074298241
5.3167634 0.07383278
5.3173035 0.073353255
5.3178436 0.072858996
5.3183837 0.072349329
5.3189238 0.071823582
5.3194639 0.071281084
5.320004 0.070723892
5.3205441 0.070161961
5.3210842 0.069595916
5.3216243 0.069025353
5.3221644 0.068449864
5.3227045 0.067869043
5.3232446 0.067282484
5.3237848 0.066689782
5.3243249 0.066090528
5.324865 0.065484319
5.3254051 0.064870746
5.3259452 0.064249405
5.3264853 0.063619888
5.3270254 0.062981789
5.3275655 0.062334703
5.3281056 0.061678223
5.3286457 0.061013707
5.3291858 0.060344272
5.3297259 0.059670628
5.3302661 0.058993443
5.3308062 0.058313389
5.3313463 0.057631135
5.3318864 0.056947352
5.3324265 0.056262709
5.3329666 0.055577877
5.3335067 0.054893526
5.3340468 0.054210326
5.3345869 0.053528946
5.335127 0.052850058
5.3356671 0.052174332
5.3362072 0.051502436
5.3367473 0.050835036
5.3372875 0.050171991
5.3378276 0.049512856
5.3383677 0.048857505
5.3389078 0.04820581
5.3394479 0.047557645
5.339988 0.046912883
5.3405281 0.046271398
5.3410682 0.045633063
5.3416083 0.044997752
5.3421484 0.044365338
5.3426885 0.043735694
5.3432286 0.043108694
5.3437688 0.042484211
5.3443089 0.041862118
5.344849 0.041242289
5.3453891 0.040626026
5.3459292 0.040029021
5.3464693 0.03945469
5.3470094 0.038901835
5.3475495 0.038369258
5.3480896 0.037855761
5.3486297 0.037360146
5.3491698 0.036881216
5.3497099 0.036417773
5.3502501 0.035968618
5.3507902 0.035532555
5.3513303 0.035108386
5.3518704 0.034694912
5.3524105 0.034290936
5.3529506 0.03389526
5.3534907 0.033506686
5.3540308 0.033127344
5.3545709 0.032769792
5.355111 0.032434986
5.3556511 0.032122486
5.3561912 0.031831849
5.3567313 0.031562635
5.3572715 0.031314403
5.3578116 0.031086712
5.3583517 0.03087912
5.3588918 0.030691187
5.3594319 0.030522471
5.359972 0.03037253
5.3605121 0.030240925
5.3610522 0.030127214
5.3615923 0.030030955
5.3621324 0.029951708
5.3626725 0.029888807
5.3632126 0.029842
5.3637528 0.02981184
5.3642929 0.029798891
5.364833 0.029803717
5.3653731 0.029826882
5.3659132 0.02986895
5.3664533 0.029930483
5.3669934 0.030012047
5.3675335 0.030114205
5.3680736 0.030237521
5.3686137 0.030382559
5.3691538 0.030549882
5.3696939 0.030740054
5.370234 0.03095364
5.3707742 0.0311911
5.3713143 0.031440746
5.3718544 0.031695315
5.3723945 0.031956244
5.3729346 0.032224968
5.3734747 0.032502925
5.3740148 0.03279155
5.3745549 0.033092279
5.375095 0.033406549
5.3756351 0.033735795
5.3761752 0.034081455
5.3767153 0.034444964
5.3772555 0.034827758
5.3777956 0.035231274
5.3783357 0.035656947
5.3788758 0.036106215
5.3794159 0.036578978
5.379956 0.037057619
5.3804961 0.037536754
5.3810362 0.038016379
5.3815763 0.038496492
5.3821164 0.038977087
5.3826565 0.039458163
5.3831966 0.039939714
5.3837367 0.040421738
5.3842769 0.040904231
5.384817 0.041387188
5.3853571 0.041870608
5.3858972 0.042354485
5.3864373 0.042838817
5.3869774 0.043323599
5.3875175 0.043808829
5.3880576 0.044294644
5.3885977 0.044781574
5.3891378 0.045269518
5.3896779 0.045758304
5.390218 0.04624776
5.3907582 0.046737713
5.3912983 0.04722799
5.3918384 0.04771842
5.3923785 0.048208829
5.3929186 0.048699045
5.3934587 0.049188896
5.3939988 0.049678209
5.3945389 0.050166812
5.395079 0.050654532
5.3956191 0.051141197
5.3961592 0.051626634
5.3966993 0.052104143
5.3972394 0.052562428
5.3977796 0.053002215
5.3983197 0.053424469
5.3988598 0.053830158
5.3993999 0.05422025
5.39994 0.054595713
5.4004801 0.054957514
5.4010202 0.05530662
5.4015603 0.055643999
5.4021004 0.055970618
5.4026405 0.056287446
5.4031806 0.056595449
5.4037207 0.056895595
5.4042609 0.057188851
5.404801 0.057476156
5.4053411 0.057753377
5.4058812 0.058016957
5.4064213 0.058266698
5.4069614 0.058502405
5.4075015 0.058723881
5.4080416 0.058930932
5.4085817 0.059123362
5.4091218 0.059300973
5.4096619 0.059463571
5.410202 0.05961096
5.4107421 0.059742944
5.4112823 0.059859327
5.4118224 0.059959913
5.4123625 0.060044506
5.4129026 0.060112911
5.4134427 0.060165605
5.4139828 0.060211101
5.4145229 0.060251622
5.415063 0.060286658
5.4156031 0.060315698
5.4161432 0.06033823
5.4166833 0.060353743
5.4172234 0.060361726
5.4177636 0.060361666
5.4183037 0.060353053
5.4188438 0.060335376
5.4193839 0.060308122
5.419924 0.060270781
5.4204641 0.060222841
5.4210042 0.060163791
5.4215443 0.06009312
5.4220844 0.06001169
5.4226245 0.05992555
5.4231646 0.059835955
5.4237047 0.059743461
5.4242448 0.059648625
5.424785 0.059552004
5.4253251 0.059454155
5.4258652 0.059355635
5.4264053 0.059257001
5.4269454 0.059158809
5.4274855 0.059061616
5.4280256 0.058965979
5.4285657 0.058872456
5.4291058 0.058781602
5.4296459 0.058693975
5.430186 0.058610131
5.4307261 0.058529402
5.4312663 0.05844981
5.4318064 0.058371456
5.4323465 0.058294495
5.4328866 0.058219079
5.4334267 0.058145363
5.4339668 0.0580735
5.4345069 0.058003646
5.435047 0.057935952
5.4355871 0.057870574
5.4361272 0.057807666
5.4366673 0.05774738
5.4372074 0.057689871
5.4377475 0.057635293
5.4382877 0.0575838
5.4388278 0.057535566
5.4393679 0.057495135
5.439908 0.057465769
5.4404481 0.057447295
5.4409882 0.057439542
5.4415283 0.057442338
5.4420684 0.05745551
5.4426085 0.057478888
5.4431486 0.057512299
5.4436887 0.057555571
5.4442288 0.057608533
5.444769 0.057671012
5.4453091 0.057742837
5.4458492 0.057823836
5.4463893 0.057913837
5.4469294 0.058012669
5.4474695 0.058119919
5.4480096 0.058232098
5.4485497 0.058348087
5.4490898 0.058467869
5.4496299 0.058591423
5.45017 0.058718732
5.4507101 0.058849777
5.4512503 0.058984537
5.4517904 0.059122996
5.4523305 0.059265132
5.4528706 0.059410929
5.4534107 0.059560367
5.4539508 0.059713426
5.4544909 0.059870088
5.455031 0.060030335
5.4555711 0.060194147
5.4561112 0.06036166
5.4566513 0.060533344
5.4571914 0.060708709
5.4577315 0.060887158
5.4582717 0.061068091
5.4588118 0.061250909
5.4593519 0.061435014
5.459892 0.061619806
5.4604321 0.061804688
5.4609722 0.061989059
5.4615123 0.062172322
5.4620524 0.062353878
5.4625925 0.062533128
5.4631326 0.062709472
5.4636727 0.062882313
5.4642128 0.063051051
5.464753 0.063215655
5.4652931 0.06337693
5.4658332 0.06353482
5.4663733 0.06368924
5.4669134 0.063840107
5.4674535 0.063987337
5.4679936 0.064130846
5.4685337 0.06427055
5.4690738 0.064406366
5.4696139 0.06453821
5.470154 0.064665997
5.4706941 0.064789644
5.4712342 0.064909068
5.4717744 0.065024184
5.4723145 0.065134909
5.4728546 0.065241155
5.4733947 0.065341916
5.4739348 0.065436299
5.4744749 0.065524123
5.475015 0.065605208
5.4755551 0.06567937
5.4760952 0.06574643
5.4766353 0.065806204
5.4771754 0.065858512
5.4777155 0.065903172
5.4782557 0.065940002
5.4787958 0.065968821
5.4793359 0.065989448
5.479876 0.0660017
5.4804161 0.066005396
5.4809562 0.066000356
5.4814963 0.065986757
5.4820364 0.065969986
5.4825765 0.065951915
5.4831166 0.065932575
5.4836567 0.065911997
5.4841968 0.065890211
5.4847369 0.065867247
5.4852771 0.065843136
5.4858172 0.065817909
5.4863573 0.065791596
5.4868974 0.065764228
5.4874375 0.065735835
5.4879776 0.065706447
5.4885177 0.065676095
5.4890578 0.06564481
5.4895979 0.065612622
5.490138 0.065579354
5.4906781 0.065544129
5.4912182 0.065507118
5.4917584 0.065468635
5.4922985 0.065428995
5.4928386 0.065388513
5.4933787 0.065347506
5.4939188 0.065306289
5.4944589 0.065265175
5.494999 0.065224482
5.4955391 0.065184524
5.4960792 0.065145617
5.4966193 0.065108076
5.4971594 0.065072216
5.4976995 0.065038352
5.4982396 0.0650068
5.4987798 0.064978345
5.4993199 0.064954142
5.49986 0.064934296
5.5004001 0.064918881
5.5009402 0.064907972
5.5014803 0.064901642
5.5020204 0.064899966
5.5025605 0.064903017
5.5031006 0.06491087
5.5036407 0.064923599
5.5041808 0.064941278
5.5047209 0.06496398
5.5052611 0.064991781
5.5058012 0.065024754
5.5063413 0.065062973
5.5068814 0.06510651
5.5074215 0.065154086
5.5079616 0.065204499
5.5085017 0.065257625
5.5090418 0.065313337
5.5095819 0.065371509
5.510122 0.065432016
5.5106621 0.065494732
5.5112022 0.065559532
5.5117423 0.065626289
5.5122825 0.065694877
5.5128226 0.065765172
5.5133627 0.065837047
5.5139028 0.065910377
5.5144429 0.065985035
5.514983 0.066060896
5.5155231 0.06613792
5.5160632 0.06621733
5.5166033 0.066299257
5.5171434 0.066383308
5.5176835 0.066469088
5.5182236 0.066556204
5.5187638 0.066644261
5.5193039 0.066732867
5.519844 0.066821627
5.5203841 0.066910148
5.5209242 0.066998036
5.5214643 0.067084896
5.5220044 0.067170335
5.5225445 0.06725396
5.5230846 0.067335377
5.5236247 0.067414191
5.5241648 0.06749014
5.5247049 0.067563605
5.525245 0.067634515
5.5257852 0.067702713
5.5263253 0.067768041
5.5268654 0.067830341
5.5274055 0.067889455
5.5279456 0.067945226
5.5284857 0.067997496
5.5290258 0.068046107
5.5295659 0.068090901
5.530106 0.06813172
5.5306461 0.068168407
5.5311862 0.068200804
5.5317263 0.068228753
5.5322665 0.068252096
5.5328066 0.068270758
5.5333467 0.068284966
5.5338868 0.068294958
5.5344269 0.068300966
5.534967 0.068303226
5.5355071 0.068301971
5.5360472 0.068297434
5.5365873 0.06828985
5.5371274 0.068279452
5.5376675 0.068266474
5.5382076 0.068251151
5.5387477 0.068233715
5.5392879 0.068214402
5.539828 0.068193444
5.5403681 0.068171075
5.5409082 0.068147529
5.5414483 0.068121448
5.5419884 0.06809184
5.5425285 0.06805919
5.5430686 0.068023988
5.5436087 0.067986721
5.5441488 0.067947878
5.5446889 0.067907946
5.545229 0.067867414
5.5457692 0.067826768
5.5463093 0.067786498
5.5468494 0.067747092
5.5473895 0.067709036
5.5479296 0.06767282
5.5484697 0.067638931
5.5490098 0.067607857
5.5495499 0.06758012
5.55009 0.067556637
5.5506301 0.067537554
5.5511702 0.067522741
5.5517103 0.067512067
5.5522505 0.067505402
5.5527906 0.067502617
5.5533307 0.067503581
5.5538708 0.067508164
5.5544109 0.067516237
5.554951 0.067527668
5.5554911 0.067542329
5.5560312 0.067560088
5.5565713 0.067580816
5.5571114 0.067604383
5.5576515 0.067630659
5.5581916 0.067660686
5.5587317 0.067700665
5.5592719 0.067751316
5.559812 0.067812396
5.5603521 0.067883663
5.5608922 0.067964873
5.5614323 0.068055785
5.5619724 0.068156155
5.5625125 0.068265741
5.5630526 0.0683843
5.5635927 0.068511589
5.5641328 0.068647366
5.5646729 0.068791388
5.565213 0.068943412
5.5657532 0.069103196
5.5662933 0.069270496
5.5668334 0.069444052
5.5673735 0.06962175
5.5679136 0.069804086
5.5684537 0.069991651
5.5689938 0.070185036
5.5695339 0.070384831
5.570074 0.070591627
5.5706141 0.070806016
5.5711542 0.071028587
5.5716943 0.071259932
5.5722344 0.071500641
5.5727746 0.071751305
5.5733147 0.072012515
5.5738548 0.072284862
5.5743949 0.072568936
5.574935 0.072865327
5.5754751 0.073168094
5.5760152 0.073471349
5.5765553 0.073775075
5.5770954 0.074079259
5.5776355 0.074383885
5.5781756 0.074688939
5.5787157 0.074994405
5.5792559 0.075300268
5.579796 0.075606515
5.5803361 0.075913129
5.5808762 0.076220097
5.5814163 0.076527403
5.5819564 0.076835032
5.5824965 0.077142969
5.5830366 0.0774512
5.5835767 0.077759734
5.5841168 0.078069017
5.5846569 0.07837912
5.585197 0.078689916
5.5857371 0.079001277
5.5862773 0.079313075
5.5868174 0.079625182
5.5873575 0.079937471
5.5878976 0.080249814
5.5884377 0.080562084
5.5889778 0.080874152
5.5895179 0.081185891
5.590058 0.081497173
5.5905981 0.08180787
5.5911382 0.082117856
5.5916783 0.082427001
5.5922184 0.082733709
5.5927586 0.083029741
5.5932987 0.083314405
5.5938388 0.083588376
5.5943789 0.08385233
5.594919 0.084106942
5.5954591 0.084352888
5.5959992 0.084590844
5.5965393 0.084821486
5.5970794 0.08504549
5.5976195 0.08526353
5.5981596 0.085476284
5.5986997 0.085684426
5.5992398 0.085888633
5.59978 0.086089579
5.6003201 0.086287941
5.6008602 0.08648126
5.6014003 0.086662602
5.6019404 0.086831971
5.6024805 0.08698968
5.6030206 0.087136045
5.6035607 0.087271379
5.6041008 0.087395998
5.6046409 0.087510215
5.605181 0.087614345
5.6057211 0.087708703
5.6062613 0.087793603
5.6068014 0.087869359
5.6073415 0.087936285
5.6078816 0.087994697
5.6084217 0.088044908
5.6089618 0.088087233
5.6095019 0.08812158
5.610042 0.088147464
5.6105821 0.088164598
5.6111222 0.088172695
5.6116623 0.08817147
5.6122024 0.088160635
5.6127425 0.088139905
5.6132827 0.088108993
5.6138228 0.088067612
5.6143629 0.088015477
5.614903 0.087952301
5.6154431 0.087877798
5.6159832 0.087791681
5.6165233 0.087693664
5.6170634 0.08758346
5.6176035 0.087461088
5.6181436 0.087332756
5.6186837 0.08720064
5.6192238 0.087064241
5.619764 0.086923058
5.6203041 0.086776591
5.6208442 0.086624341
5.6213843 0.086465807
5.6219244 0.08630049
5.6224645 0.08612789
5.6230046 0.085947506
5.6235447 0.08575884
5.6240848 0.085561391
5.6246249 0.085354659
5.625165 0.085138144
5.6257051 0.084911347
5.6262452 0.084674699
5.6267854 0.084433674
5.6273255 0.084189619
5.6278656 0.083942977
5.6284057 0.083694191
5.6289458 0.083443704
5.6294859 0.083191958
5.630026 0.082939397
5.6305661 0.082686464
5.6311062 0.082433601
5.6316463 0.082181252
5.6321864 0.08192986
5.6327265 0.081679868
5.6332667 0.081431718
5.6338068 0.081185854
5.6343469 0.080942719
5.634887 0.080702399
5.6354271 0.080464203
5.6359672 0.080228029
5.6365073 0.079993816
5.6370474 0.0797615
5.6375875 0.079531018
5.6381276 0.079302306
5.6386677 0.079075302
5.6392078 0.078849942
5.6397479 0.078626162
5.6402881 0.078403901
5.6408282 0.078183095
5.6413683 0.07796368
5.6419084 0.077745593
5.6424485 0.077528771
5.6429886 0.077313151
5.6435287 0.077109308
5.6440688 0.076927427
5.6446089 0.076766324
5.645149 0.076624815
5.6456891 0.076501715
5.6462292 0.076395842
5.6467694 0.07630601
5.6473095 0.076231034
5.6478496 0.076169732
5.6483897 0.076120918
5.6489298 0.076083409
5.6494699 0.07605602
5.65001 0.076037568
5.6505501 0.076026867
5.6510902 0.076022733
5.6516303 0.076024502
5.6521704 0.076043707
5.6527105 0.076085277
5.6532507 0.076148887
5.6537908 0.076234215
5.6543309 0.076340936
5.654871 0.076468728
5.6554111 0.076617265
5.6559512 0.076786226
5.6564913 0.076975286
5.6570314 0.077184121
5.6575715 0.077412409
5.6581116 0.077659825
5.6586517 0.077926047
5.6591918 0.07821075
5.6597319 0.078513611
5.6602721 0.078833536
5.6608122 0.079165834
5.6613523 0.079510704
5.6618924 0.07986928
5.6624325 0.080242692
5.6629726 0.080632072
5.6635127 0.081038552
5.6640528 0.081463264
5.6645929 0.081907339
5.665133 0.082371909
5.6656731 0.082858105
5.6662132 0.08336706
5.6667534 0.083899905
5.6672935 0.084457772
5.6678336 0.085041792
5.6683737 0.085653097
5.6689138 0.086286354
5.6694539 0.086925272
5.669994 0.087568996
5.6705341 0.088217535
5.6710742 0.088870899
5.6716143 0.089529094
5.6721544 0.090192129
5.6726945 0.090860014
5.6732346 0.091532755
5.6737748 0.092210363
5.6743149 0.092892845
5.674855 0.093580209
5.6753951 0.094272464
5.6759352 0.094969619
5.6764753 0.095671682
5.6770154 0.096378661
5.6775555 0.097092146
5.6780956 0.097813142
5.6786357 0.098540548
5.6791758 0.099273263
5.6797159 0.10001019
5.6802561 0.10075021
5.6807962 0.10149224
5.6813363 0.10223518
5.6818764 0.10297791
5.6824165 0.10371935
5.6829566 0.10445838
5.6834967 0.10519391
5.6840368 0.10592484
5.6845769 0.10665006
5.685117 0.10736847
5.6856571 0.10807879
5.6861972 0.10877561
5.6867373 0.10945722
5.6872775 0.11012419
5.6878176 0.11077709
5.6883577 0.11141651
5.6888978 0.11204302
5.6894379 0.11265719
5.689978 0.11325961
5.6905181 0.11385085
5.6910582 0.11443147
5.6915983 0.11500207
5.6921384 0.11556322
5.6926785 0.11611548
5.6932186 0.11665944
5.6937588 0.11719568
5.6942989 0.11772256
5.694839 0.11822586
5.6953791 0.11870344
5.6959192 0.11915591
5.6964593 0.1195839
5.6969994 0.11998801
5.6975395 0.12036887
5.6980796 0.1207271
5.6986197 0.12106331
5.6991598 0.12137813
5.6996999 0.12167216
5.70024 0.12194603
5.7007802 0.12220035
5.7013203 0.12243575
5.7018604 0.12265284
5.7024005 0.12285223
5.7029406 0.12303534
5.7034807 0.12320426
5.7040208 0.12335838
5.7045609 0.12349693
5.705101 0.12361918
5.7056411 0.12372435
5.7061812 0.1238117
5.7067213 0.12388046
5.7072615 0.12392989
5.7078016 0.12395924
5.7083417 0.12396773
5.7088818 0.12395463
5.7094219 0.12391917
5.709962 0.1238606
5.7105021 0.12377817
5.7110422 0.12367112
5.7115823 0.12354932
5.7121224 0.12342409
5.7126625 0.12329452
5.7132026 0.12315966
5.7137427 0.1230186
5.7142829 0.12287039
5.714823 0.12271411
5.7153631 0.12254882
5.7159032 0.12237359
5.7164433 0.1221875
5.7169834 0.1219896
5.7175235 0.12177897
5.7180636 0.12155468
5.7186037 0.1213158
5.7191438 0.12106138
5.7196839 0.12079085
5.720224 0.1205135
5.7207642 0.12023416
5.7213043 0.11995317
5.7218444 0.11967083
5.7223845 0.11938746
5.7229246 0.11910337
5.7234647 0.11881889
5.7240048 0.11853432
5.7245449 0.11825
5.725085 0.11796622
5.7256251 0.11768332
5.7261652 0.1174016
5.7267053 0.11712138
5.7272454 0.11684299
5.7277856 0.11656673
5.7283257 0.11629263
5.7288658 0.11601891
5.7294059 0.11574531
5.729946 0.11547197
5.7304861 0.11519906
5.7310262 0.11492671
5.7315663 0.11465508
5.7321064 0.1143843
5.7326465 0.11411453
5.7331866 0.11384592
5.7337267 0.11357861
5.7342669 0.11331275
5.734807 0.11304849
5.7353471 0.11278598
5.7358872 0.11252535
5.7364273 0.11226677
5.7369674 0.11201205
5.7375075 0.11176593
5.7380476 0.11152846
5.7385877 0.11129939
5.7391278 0.11107847
5.7396679 0.11086546
5.740208 0.11066011
5.7407481 0.11046217
5.7412883 0.11027139
5.7418284 0.11008753
5.7423685 0.10991033
5.7429086 0.10973955
5.7434487 0.10957494
5.7439888 0.10941625
5.7445289 0.10926324
5.745069 0.10911565
5.7456091 0.10897189
5.7461492 0.10883028
5.7466893 0.10869084
5.7472294 0.10855362
5.7477696 0.10841865
5.7483097 0.10828597
5.7488498 0.10815561
5.7493899 0.10802761
5.74993 0.10790202
5.7504701 0.10777886
5.7510102 0.10765818
5.7515503 0.10754
5.7520904 0.10742438
5.7526305 0.10731134
5.7531706 0.10720092
5.7537107 0.10709316
5.7542509 0.1069879
5.754791 0.10688478
5.7553311 0.10678347
5.7558712 0.10668363
5.7564113 0.10658494
5.7569514 0.10648705
5.7574915 0.10638963
5.7580316 0.10629234
5.7585717 0.10619485
5.7591118 0.10609682
5.7596519 0.10599791
5.760192 0.1058978
5.7607321 0.10579615
5.7612723 0.10569261
5.7618124 0.10558686
5.7623525 0.10547868
5.7628926 0.10536875
5.7634327 0.10525721
5.7639728 0.10514401
5.7645129 0.1050291
5.765053 0.10491244
5.7655931 0.10479398
5.7661332 0.10467368
5.7666733 0.1045515
5.7672134 0.10442738
5.7677536 0.10430129
5.7682937 0.10417318
5.7688338 0.104043
5.7693739 0.10391071
5.769914 0.10377626
5.7704541 0.10363961
5.7709942 0.10350028
5.7715343 0.10335698
5.7720744 0.10320963
5.7726145 0.10305825
5.7731546 0.10290285
5.7736947 0.10274346
5.7742348 0.10258008
5.774775 0.10241274
5.7753151 0.10224145
5.7758552 0.10206623
5.7763953 0.1018871
5.7769354 0.10170407
5.7774755 0.10151716
5.7780156 0.10132638
5.7785557 0.10113175
5.7790958 0.1009333
5.7796359 0.10073225
5.780176 0.10053012
5.7807161 0.1003268
5.7812563 0.10012218
5.7817964 0.099916158
5.7823365 0.099708626
5.7828766 0.099499478
5.7834167 0.099288609
5.7839568 0.099075911
5.7844969 0.098861278
5.785037 0.098644605
5.7855771 0.098425785
5.7861172 0.098204711
5.7866573 0.097981278
5.7871974 0.097755379
5.7877375 0.097526937
5.7882777 0.097297022
5.7888178 0.097066308
5.7893579 0.096834924
5.789898 0.096602998
5.7904381 0.096370659
5.7909782 0.096138034
5.7915183 0.095905251
5.7920584 0.09567244
5.7925985 0.095439727
5.7931386 0.095207242
5.7936787 0.094975111
5.7942188 0.094743465
5.794759 0.09451243
5.7952991 0.094282135
5.7958392 0.094052708
5.7963793 0.093824179
5.7969194 0.09359587
5.7974595 0.093367672
5.7979996 0.093139639
5.7985397 0.092911828
5.7990798 0.092684292
5.7996199 0.092457089
5.80016 0.092230272
5.8007001 0.092003898
5.8012402 0.091778022
5.8017804 0.091552699
5.8023205 0.091327985
5.8028606 0.091103936
5.8034007 0.090880605
5.8039408 0.09065805
5.8044809 0.090436325
5.805021 0.090215698
5.8055611 0.089996812
5.8061012 0.089779616
5.8066413 0.089564006
5.8071814 0.089349878
5.8077215 0.089137128
5.8082617 0.088925655
5.8088018 0.088715354
5.8093419 0.088506121
5.809882 0.088297853
5.8104221 0.088090448
5.8109622 0.087883801
5.8115023 0.087677809
5.8120424 0.087472368
5.8125825 0.087267376
5.8131226 0.087062728
5.8136627 0.086858708
5.8142028 0.086655746
5.8147429 0.086453778
5.8152831 0.086252737
5.8158232 0.086052554
5.8163633 0.085853163
5.8169034 0.085654495
5.8174435 0.085456484
5.8179836 0.085259061
5.8185237 0.08506216
5.8190638 0.084865712
5.8196039 0.08466965
5.820144 0.084473908
5.8206841 0.084278416
5.8212242 0.084083108
5.8217644 0.083887949
5.8223045 0.083694263
5.8228446 0.083502669
5.8233847 0.083313022
5.8239248 0.083125177
5.8244649 0.082938988
5.825005 0.08275431
5.8255451 0.082570998
5.8260852 0.082388907
5.8266253 0.082207891
5.8271654 0.082027804
5.8277055 0.081848502
5.8282456 0.08166984
5.8287858 0.081491671
5.8293259 0.081313851
5.829866 0.081136234
5.8304061 0.08095928
5.8309462 0.080787888
5.8314863 0.080622848
5.8320264 0.080463767
5.8325665 0.080310256
5.8331066 0.080161922
5.8336467 0.080018375
5.8341868 0.079879223
5.8347269 0.079744075
5.8352671 0.079612539
5.8358072 0.079484225
5.8363473 0.079358742
5.8368874 0.079235697
5.8374275 0.079114701
5.8379676 0.078995361
5.8385077 0.078877287
5.8390478 0.07876265
5.8395879 0.078659412
5.840128 0.07856774
5.8406681 0.078487147
5.8412082 0.078417143
5.8417483 0.078357239
5.8422885 0.078306948
5.8428286 0.078265781
5.8433687 0.078233248
5.8439088 0.078208862
5.8444489 0.078192133
5.844989 0.078182574
5.8455291 0.078179695
5.8460692 0.078183007
5.8466093 0.078192023
5.8471494 0.078206254
5.8476895 0.07822852
5.8482296 0.078263231
5.8487698 0.07831039
5.8493099 0.07836997
5.84985 0.078441942
5.8503901 0.07852628
5.8509302 0.078622954
5.8514703 0.078731939
5.8520104 0.078853206
5.8525505 0.078986727
5.8530906 0.079132474
5.8536307 0.079290421
5.8541708 0.079460539
5.8547109 0.079642801
5.8552511 0.079837179
5.8557912 0.080043547
5.8563313 0.080257117
5.8568714 0.080475956
5.8574115 0.080701045
5.8579516 0.080933368
5.8584917 0.081173906
5.8590318 0.08142364
5.8595719 0.081683554
5.860112 0.081954629
5.8606521 0.082237847
5.8611922 0.08253419
5.8617323 0.082844641
5.8622725 0.08317018
5.8628126 0.083511792
5.8633527 0.083870456
5.8638928 0.084247156
5.8644329 0.084641303
5.864973 0.085039365
5.8655131 0.085437994
5.8660532 0.085837162
5.8665933 0.086236846
5.8671334 0.086637018
5.8676735 0.087037654
5.8682136 0.087438728
5.8687538 0.087840214
5.8692939 0.088242086
5.869834 0.08864432
5.8703741 0.089046888
5.8709142 0.089449767
5.8714543 0.089852929
5.8719944 0.09025635
5.8725345 0.090660003
5.8730746 0.091064051
5.8736147 0.091469054
5.8741548 0.091874927
5.8746949 0.092281531
5.875235 0.092688722
5.8757752 0.093096362
5.8763153 0.093504307
5.8768554 0.093912419
5.8773955 0.094320554
5.8779356 0.094728573
5.8784757 0.095136333
5.8790158 0.095543695
5.8795559 0.095950517
5.880096 0.096356658
5.8806361 0.096761977
5.8811762 0.097166333
5.8817163 0.097561274
5.8822565 0.097935286
5.8827966 0.098289447
5.8833367 0.098624942
5.8838768 0.098942955
5.8844169 0.099244671
5.884957 0.099531277
5.8854971 0.099803955
5.8860372 0.10006389
5.8865773 0.10031227
5.8871174 0.10055028
5.8876575 0.1007791
5.8881976 0.10099992
5.8887377 0.10121392
5.8892779 0.10142229
5.889818 0.10162603
5.8903581 0.10181476
5.8908982 0.10198229
5.8914383 0.10212903
5.8919784 0.10225535
5.8925185 0.10236165
5.8930586 0.10244833
5.8935987 0.10251577
5.8941388 0.10256436
5.8946789 0.1025945
5.895219 0.10260658
5.8957592 0.10260099
5.8962993 0.10257811
5.8968394 0.10253836
5.8973795 0.1024821
5.8979196 0.10240974
5.8984597 0.10232199
5.8989998 0.10222185
5.8995399 0.10210936
5.90008 0.10198372
5.9006201 0.10184412
5.9011602 0.10168977
5.9017003 0.10151986
5.9022404 0.1013336
5.9027806 0.10113018
5.9033207 0.10090881
5.9038608 0.10066867
5.9044009 0.10040898
5.904941 0.10012894
5.9054811 0.099827728
5.9060212 0.09950456
5.9065613 0.099158633
5.9071014 0.098793145
5.9076415 0.098421883
5.9081816 0.098045777
5.9087217 0.097664476
5.9092619 0.097277627
5.909802 0.09688488
5.9103421 0.096485882
5.9108822 0.096080283
5.9114223 0.09566773
5.9119624 0.095247871
5.9125025 0.094820356
5.9130426 0.094384833
5.9135827 0.09394095
5.9141228 0.093488355
5.9146629 0.093026697
5.915203 0.092555624
5.9157431 0.092075998
5.9162833 0.091590078
5.9168234 0.091098792
5.9173635 0.090603051
5.9179036 0.090103766
5.9184437 0.089601847
5.9189838 0.089098205
5.9195239 0.088593751
5.920064 0.088089396
5.9206041 0.087586049
5.9211442 0.087084623
5.9216843 0.086586027
5.9222244 0.086091172
5.9227646 0.08560097
5.9233047 0.08511633
5.9238448 0.084638145
5.9243849 0.084165784
5.924925 0.08369851
5.9254651 0.083236293
5.9260052 0.082779103
5.9265453 0.082326909
5.9270854 0.081879682
5.9276255 0.08143739
5.9281656 0.081000005
5.9287057 0.080567495
5.9292458 0.080139831
5.929786 0.079716981
5.9303261 0.079298917
5.9308662 0.078885608
5.9314063 0.078477023
5.9319464 0.078073133
5.9324865 0.077674914
5.9330266 0.077292499
5.9335667 0.076928052
5.9341068 0.07658099
5.9346469 0.076250728
5.935187 0.075936682
5.9357271 0.075638267
5.9362673 0.075354898
5.9368074 0.075085993
5.9373475 0.074830965
5.9378876 0.074589231
5.9384277 0.074360207
5.9389678 0.074143308
5.9395079 0.073937949
5.940048 0.073743547
5.9405881 0.073559517
5.9411282 0.073385287
5.9416683 0.073220772
5.9422084 0.073066388
5.9427485 0.072922567
5.9432887 0.072789745
5.9438288 0.072668356
5.9443689 0.072558835
5.944909 0.072461616
5.9454491 0.072377132
5.9459892 0.07230582
5.9465293 0.072248113
5.9470694 0.072204445
5.9476095 0.072175251
5.9481496 0.072160965
5.9486897 0.072162022
5.9492298 0.072178856
5.94977 0.072206391
5.9503101 0.072236306
5.9508502 0.072269111
5.9513903 0.072305433
5.9519304 0.072345899
5.9524705 0.072391138
5.9530106 0.072441776
5.9535507 0.072498442
5.9540908 0.072561763
5.9546309 0.072632366
5.955171 0.07271088
5.9557111 0.072797932
5.9562513 0.072894149
5.9567914 0.073000159
5.9573315 0.073116591
5.9578716 0.073243999
5.9584117 0.073376642
5.9589518 0.073510445
5.9594919 0.073645229
5.960032 0.073780812
5.9605721 0.073917014
5.9611122 0.074053654
5.9616523 0.074190553
5.9621924 0.074327529
5.9627325 0.074464402
5.9632727 0.074600991
5.9638128 0.074737117
5.9643529 0.074872598
5.964893 0.075007254
5.9654331 0.075140904
5.9659732 0.075273368
5.9665133 0.075404551
5.9670534 0.075535262
5.9675935 0.075665712
5.9681336 0.07579586
5.9686737 0.075925668
5.9692138 0.076055096
5.969754 0.076184105
5.9702941 0.076312656
5.9708342 0.076440709
5.9713743 0.076568226
5.9719144 0.076695166
5.9724545 0.07682149
5.9729946 0.076947159
5.9735347 0.077072134
5.9740748 0.077196375
5.9746149 0.077319844
5.975155 0.077441025
5.9756951 0.077554288
5.9762352 0.077659533
5.9767754 0.077757271
5.9773155 0.077848013
5.9778556 0.07793227
5.9783957 0.078010553
5.9789358 0.078083373
5.9794759 0.078151241
5.980016 0.078214668
5.9805561 0.078274166
5.9810962 0.078330244
5.9816363 0.078383415
5.9821764 0.07843419
5.9827165 0.078483079
5.9832567 0.078530593
5.9837968 0.078574796
5.9843369 0.078611937
5.984877 0.078642225
5.9854171 0.078665935
5.9859572 0.078683339
5.9864973 0.078694714
5.9870374 0.078700333
5.9875775 0.078700471
5.9881176 0.078695402
5.9886577 0.0786854
5.9891978 0.07867074
5.9897379 0.078651696
5.9902781 0.078628543
5.9908182 0.078601554
5.9913583 0.078571005
5.9918984 0.078537141
5.9924385 0.078497122
5.9929786 0.078449085
5.9935187 0.078393257
5.9940588 0.078329866
5.9945989 0.07825914
5.995139 0.078181306
5.9956791 0.078096593
5.9962192 0.078005229
5.9967594 0.07790744
5.9972995 0.077803455
5.9978396 0.077693503
5.9983797 0.077577809
5.9989198 0.077456603
5.9994599 0.077330113
6 0.077198565
