# Supplementary material for: Structural motifs of gold cluster anions with 17 to 69 atoms
Source: Nat Commun. 2026 Apr 10;17:5099. doi: 10.1038/s41467-026-71649-9 (PMC13246909; doi:10.1038/s41467-026-71649-9)
Supplement: Supplementary file 5 — Source Data [file 41467_2026_71649_MOESM5_ESM.zip › Figure2/21_th_red.dat]

3.6 0
3.6004801 0
3.6009602 0
3.6014403 0
3.6019204 0
3.6024005 0
3.6028806 0
3.6033607 0
3.6038408 0
3.6043209 0
3.604801 0
3.6052811 0
3.6057612 0
3.6062412 0
3.6067213 0
3.6072014 0
3.6076815 0
3.6081616 0
3.6086417 0
3.6091218 0
3.6096019 0
3.610082 0
3.6105621 0
3.6110422 0
3.6115223 0
3.6120024 0
3.6124825 0
3.6129626 0
3.6134427 0
3.6139228 0
3.6144029 0
3.614883 0
3.6153631 0
3.6158432 0
3.6163233 0
3.6168034 0
3.6172835 0
3.6177636 0
3.6182436 0
3.6187237 0
3.6192038 0
3.6196839 0
3.620164 0
3.6206441 0
3.6211242 0
3.6216043 0
3.6220844 0
3.6225645 0
3.6230446 0
3.6235247 0
3.6240048 0
3.6244849 0
3.624965 0
3.6254451 0
3.6259252 0
3.6264053 0
3.6268854 0
3.6273655 0
3.6278456 0
3.6283257 0
3.6288058 0
3.6292859 0
3.629766 0
3.630246 0
3.6307261 0
3.6312062 0
3.6316863 0
3.6321664 0
3.6326465 0
3.6331266 0
3.6336067 0
3.6340868 0
3.6345669 0
3.635047 0
3.6355271 0
3.6360072 0
3.6364873 0
3.6369674 0
3.6374475 0
3.6379276 0
3.6384077 0
3.6388878 0
3.6393679 0
3.639848 0
3.6403281 0
3.6408082 0
3.6412883 0
3.6417684 0
3.6422484 0
3.6427285 0
3.6432086 0
3.6436887 0
3.6441688 0
3.6446489 0
3.645129 0
3.6456091 0
3.6460892 0
3.6465693 0
3.6470494 0
3.6475295 0
3.6480096 0
3.6484897 0
3.6489698 0
3.6494499 0
3.64993 0
3.6504101 0
3.6508902 0
3.6513703 0
3.6518504 0
3.6523305 0
3.6528106 0
3.6532907 0
3.6537708 0
3.6542509 0
3.6547309 0
3.655211 0
3.6556911 0
3.6561712 0
3.6566513 0
3.6571314 0
3.6576115 0
3.6580916 0
3.6585717 0
3.6590518 0
3.6595319 0
3.660012 0
3.6604921 0
3.6609722 0
3.6614523 0
3.6619324 0
3.6624125 0
3.6628926 0
3.6633727 0
3.6638528 0
3.6643329 0
3.664813 0
3.6652931 0
3.6657732 0
3.6662533 0
3.6667333 0
3.6672134 0
3.6676935 0
3.6681736 0
3.6686537 0
3.6691338 0
3.6696139 0
3.670094 0
3.6705741 0
3.6710542 0
3.6715343 0
3.6720144 0
3.6724945 0
3.6729746 0
3.6734547 0
3.6739348 0
3.6744149 0
3.674895 0
3.6753751 0
3.6758552 0
3.6763353 0
3.6768154 0
3.6772955 0
3.6777756 0
3.6782557 0
3.6787357 0
3.6792158 0
3.6796959 0
3.680176 0
3.6806561 0
3.6811362 0
3.6816163 0
3.6820964 0
3.6825765 0
3.6830566 0
3.6835367 0
3.6840168 0
3.6844969 0
3.684977 0
3.6854571 0
3.6859372 0
3.6864173 0
3.6868974 0
3.6873775 0
3.6878576 0
3.6883377 0
3.6888178 0
3.6892979 0
3.689778 0
3.6902581 0
3.6907381 0
3.6912182 0
3.6916983 0
3.6921784 0
3.6926585 0
3.6931386 0
3.6936187 0
3.6940988 0
3.6945789 0
3.695059 0
3.6955391 0
3.6960192 0
3.6964993 0
3.6969794 0
3.6974595 0
3.6979396 0
3.6984197 0
3.6988998 0
3.6993799 0
3.69986 0
3.7003401 0
3.7008202 0
3.7013003 0
3.7017804 0
3.7022605 0
3.7027405 0
3.7032206 0
3.7037007 0
3.7041808 0
3.7046609 0
3.705141 0
3.7056211 0
3.7061012 0
3.7065813 0
3.7070614 0
3.7075415 0
3.7080216 0
3.7085017 0
3.7089818 0
3.7094619 0
3.709942 0
3.7104221 0
3.7109022 0
3.7113823 0
3.7118624 0
3.7123425 0
3.7128226 0
3.7133027 0
3.7137828 0
3.7142629 0
3.7147429 0
3.715223 0
3.7157031 0
3.7161832 0
3.7166633 0
3.7171434 0
3.7176235 0
3.7181036 0
3.7185837 0
3.7190638 0
3.7195439 0
3.720024 0
3.7205041 0
3.7209842 0
3.7214643 0
3.7219444 0
3.7224245 0
3.7229046 0
3.7233847 0
3.7238648 0
3.7243449 0
3.724825 0
3.7253051 0
3.7257852 0
3.7262653 0
3.7267453 0
3.7272254 0
3.7277055 0
3.7281856 0
3.7286657 0
3.7291458 0
3.7296259 0
3.730106 0
3.7305861 0
3.7310662 0
3.7315463 0
3.7320264 0
3.7325065 0
3.7329866 0
3.7334667 0
3.7339468 0
3.7344269 0
3.734907 0
3.7353871 0
3.7358672 0
3.7363473 0
3.7368274 0
3.7373075 0
3.7377876 0
3.7382677 0
3.7387477 0
3.7392278 0
3.7397079 0
3.740188 0
3.7406681 0
3.7411482 0
3.7416283 0
3.7421084 0
3.7425885 0
3.7430686 0
3.7435487 0
3.7440288 0
3.7445089 0
3.744989 0
3.7454691 0
3.7459492 0
3.7464293 0
3.7469094 0
3.7473895 0
3.7478696 0
3.7483497 0
3.7488298 0
3.7493099 0
3.74979 0
3.7502701 0
3.7507502 0
3.7512302 0
3.7517103 0
3.7521904 0
3.7526705 0
3.7531506 0
3.7536307 0
3.7541108 0
3.7545909 0
3.755071 0
3.7555511 0
3.7560312 0
3.7565113 4.5811946e-11
3.7569914 1.9200011e-10
3.7574715 4.2941253e-10
3.7579516 7.4860928e-10
3.7584317 1.1401505e-09
3.7589118 1.5945961e-09
3.7593919 2.1025064e-09
3.759872 2.6544414e-09
3.7603521 3.2409611e-09
3.7608322 3.8526256e-09
3.7613123 4.4799951e-09
3.7617924 5.1136296e-09
3.7622725 5.7440892e-09
3.7627526 6.3619339e-09
3.7632326 6.957724e-09
3.7637127 7.5220193e-09
3.7641928 8.0595576e-09
3.7646729 8.6638629e-09
3.765153 9.3480634e-09
3.7656331 1.0105203e-08
3.7661132 1.0928327e-08
3.7665933 1.1810478e-08
3.7670734 1.2744701e-08
3.7675535 1.3724041e-08
3.7680336 1.4741542e-08
3.7685137 1.5790248e-08
3.7689938 1.6863203e-08
3.7694739 1.7953451e-08
3.769954 1.9054038e-08
3.7704341 2.0158006e-08
3.7709142 2.1258401e-08
3.7713943 2.2348266e-08
3.7718744 2.3420647e-08
3.7723545 2.489714e-08
3.7728346 2.7186756e-08
3.7733147 3.0221138e-08
3.7737948 3.393181e-08
3.7742749 3.82503e-08
3.774755 4.3108134e-08
3.775235 4.8436839e-08
3.7757151 5.416794e-08
3.7761952 6.0232964e-08
3.7766753 6.6563438e-08
3.7771554 7.3090888e-08
3.7776355 7.974684e-08
3.7781156 8.6462822e-08
3.7785957 9.3170359e-08
3.7790758 9.9800977e-08
3.7795559 1.062862e-07
3.780036 1.1303707e-07
3.7805161 1.2265024e-07
3.7809962 1.3530599e-07
3.7814763 1.5074278e-07
3.7819564 1.6869905e-07
3.7824365 1.8891325e-07
3.7829166 2.1112385e-07
3.7833967 2.3506928e-07
3.7838768 2.6048801e-07
3.7843569 2.8711849e-07
3.784837 3.1469917e-07
3.7853171 3.4296851e-07
3.7857972 3.7166495e-07
3.7862773 4.0052694e-07
3.7867574 4.2929295e-07
3.7872374 4.5770143e-07
3.7877175 4.8550204e-07
3.7881976 5.1961341e-07
3.7886777 5.6542907e-07
3.7891578 6.220034e-07
3.7896379 6.8839081e-07
3.790118 7.6364568e-07
3.7905981 8.468224e-07
3.7910782 9.3697537e-07
3.7915583 1.033159e-06
3.7920384 1.1344276e-06
3.7925185 1.2398357e-06
3.7929986 1.3484376e-06
3.7934787 1.4592877e-06
3.7939588 1.5714404e-06
3.7944389 1.68395e-06
3.794919 1.7958711e-06
3.7953991 1.906258e-06
3.7958792 2.0215555e-06
3.7963593 2.1739385e-06
3.7968394 2.3645701e-06
3.7973195 2.5903051e-06
3.7977996 2.8479982e-06
3.7982797 3.1345041e-06
3.7987598 3.4466776e-06
3.7992398 3.7813735e-06
3.7997199 4.1354464e-06
3.8002 4.5057512e-06
3.8006801 4.8891426e-06
3.8011602 5.2824753e-06
3.8016403 5.682604e-06
3.8021204 6.0863836e-06
3.8026005 6.4906687e-06
3.8030806 6.8923141e-06
3.8035607 7.2888501e-06
3.8040408 7.7597385e-06
3.8045209 8.354469e-06
3.805001 9.0635221e-06
3.8054811 9.8773784e-06
3.8059612 1.0786519e-05
3.8064413 1.1781424e-05
3.8069214 1.2852574e-05
3.8074015 1.399045e-05
3.8078816 1.5185532e-05
3.8083617 1.6428302e-05
3.8088418 1.770924e-05
3.8093219 1.9018826e-05
3.809802 2.0347541e-05
3.8102821 2.1685866e-05
3.8107622 2.3024281e-05
3.8112422 2.4353268e-05
3.8117223 2.5742272e-05
3.8122024 2.7468521e-05
3.8126825 2.9533974e-05
3.8131626 3.191242e-05
3.8136427 3.4577648e-05
3.8141228 3.7503446e-05
3.8146029 4.0663604e-05
3.815083 4.403191e-05
3.8155631 4.7582154e-05
3.8160432 5.1288123e-05
3.8165233 5.5123607e-05
3.8170034 5.9062395e-05
3.8174835 6.3078275e-05
3.8179636 6.7145037e-05
3.8184437 7.1236469e-05
3.8189238 7.532636e-05
3.8194039 7.940112e-05
3.819884 8.4081257e-05
3.8203641 8.9675642e-05
3.8208442 9.6118879e-05
3.8213243 0.00010334557
3.8218044 0.00011129032
3.8222845 0.00011988774
3.8227646 0.00012907242
3.8232446 0.00013877897
3.8237247 0.000148942
3.8242048 0.0001594961
3.8246849 0.00017037589
3.825165 0.00018151597
3.8256451 0.00019285093
3.8261252 0.00020431539
3.8266053 0.00021584394
3.8270854 0.0002273712
3.8275655 0.0002393936
3.8280456 0.00025352561
3.8285257 0.00026974119
3.8290058 0.00028789335
3.8294859 0.00030783507
3.829966 0.00032941936
3.8304461 0.00035249921
3.8309262 0.00037692761
3.8314063 0.00040255757
3.8318864 0.00042924208
3.8323665 0.00045683413
3.8328466 0.00048518671
3.8333267 0.00051415284
3.8338068 0.00054358549
3.8342869 0.00057333767
3.834767 0.00060326237
3.835247 0.00063332676
3.8357271 0.00066671992
3.8362072 0.00070472797
3.8366873 0.0007470549
3.8371674 0.00079340469
3.8376475 0.0008434813
3.8381276 0.00089698873
3.8386077 0.00095363094
3.8390878 0.0010131119
3.8395679 0.0010751356
3.840048 0.0011394061
3.8405281 0.0012056272
3.8410082 0.0012735031
3.8414883 0.0013427376
3.8419684 0.0014130347
3.8424485 0.0014840984
3.8429286 0.0015556328
3.8434087 0.0016299244
3.8438888 0.0017130722
3.8443689 0.0018048664
3.844849 0.0019047783
3.8453291 0.0020122795
3.8458092 0.0021268414
3.8462893 0.0022479355
3.8467694 0.0023750333
3.8472494 0.0025076063
3.8477295 0.0026451258
3.8482096 0.0027870635
3.8486897 0.0029328908
3.8491698 0.0030820791
3.8496499 0.0032341
3.85013 0.0033884248
3.8506101 0.0035445251
3.8510902 0.0037024374
3.8515703 0.0038724209
3.8520504 0.0040578435
3.8525305 0.0042578813
3.8530106 0.0044717101
3.8534907 0.004698506
3.8539708 0.0049374449
3.8544509 0.0051877027
3.854931 0.0054484555
3.8554111 0.0057188791
3.8558912 0.0059981496
3.8563713 0.0062854428
3.8568514 0.0065799348
3.8573315 0.0068808015
3.8578116 0.0071872188
3.8582917 0.0074983628
3.8587718 0.0078134093
3.8592519 0.0081386037
3.8597319 0.0084876866
3.860212 0.0088600249
3.8606921 0.0092545278
3.8611722 0.0096701044
3.8616523 0.010105664
3.8621324 0.010560115
3.8626125 0.011032368
3.8630926 0.011521331
3.8635727 0.012025913
3.8640528 0.012545024
3.8645329 0.013077572
3.865013 0.013622467
3.8654931 0.014178618
3.8659732 0.014744934
3.8664533 0.015320324
3.8669334 0.015905103
3.8674135 0.016517227
3.8678936 0.017161571
3.8683737 0.017836981
3.8688538 0.018542304
3.8693339 0.019276387
3.869814 0.020038076
3.8702941 0.020826219
3.8707742 0.021639662
3.8712543 0.022477252
3.8717343 0.023337836
3.8722144 0.02422026
3.8726945 0.025123373
3.8731746 0.026046019
3.8736547 0.026987046
3.8741348 0.027945302
3.8746149 0.028919632
3.875095 0.029917588
3.8755751 0.030953129
3.8760552 0.032025712
3.8765353 0.033134536
3.8770154 0.034278805
3.8774955 0.03545772
3.8779756 0.036670483
3.8784557 0.037916297
3.8789358 0.039194362
3.8794159 0.040503882
3.879896 0.041844057
3.8803761 0.043214091
3.8808562 0.044613184
3.8813363 0.046040539
3.8818164 0.047495357
3.8822965 0.048976841
3.8827766 0.050484935
3.8832567 0.052026606
3.8837367 0.053603853
3.8842168 0.055216795
3.8846969 0.056865551
3.885177 0.058550241
3.8856571 0.060270983
3.8861372 0.062027897
3.8866173 0.063821103
3.8870974 0.065650719
3.8875775 0.067516865
3.8880576 0.069419661
3.8885377 0.071359225
3.8890178 0.073335677
3.8894979 0.075349136
3.889978 0.077399721
3.8904581 0.079487553
3.8909382 0.081606527
3.8914183 0.083748882
3.8918984 0.085916062
3.8923785 0.088109573
3.8928586 0.090330922
3.8933387 0.092581613
3.8938188 0.094863152
3.8942989 0.097177047
3.894779 0.099524802
3.8952591 0.10190792
3.8957391 0.10432792
3.8962192 0.10678629
3.8966993 0.10928455
3.8971794 0.1118242
3.8976595 0.11440674
3.8981396 0.11703369
3.8986197 0.11970279
3.8990998 0.12238665
3.8995799 0.12508062
3.90006 0.12778608
3.9005401 0.13050439
3.9010202 0.13323694
3.9015003 0.1359851
3.9019804 0.13875024
3.9024605 0.14153373
3.9029406 0.14433696
3.9034207 0.1471613
3.9039008 0.15000812
3.9043809 0.15287879
3.904861 0.1557747
3.9053411 0.15869721
3.9058212 0.1616477
3.9063013 0.16462754
3.9067814 0.16762865
3.9072615 0.17063995
3.9077415 0.17366008
3.9082216 0.17668768
3.9087017 0.17972139
3.9091818 0.18275985
3.9096619 0.18580171
3.910142 0.1888456
3.9106221 0.19189018
3.9111022 0.19493407
3.9115823 0.19797593
3.9120624 0.20101439
3.9125425 0.20404809
3.9130226 0.20707569
3.9135027 0.21009581
3.9139828 0.21310711
3.9144629 0.21610873
3.914943 0.21910296
3.9154231 0.22209044
3.9159032 0.22507135
3.9163833 0.22804588
3.9168634 0.2310142
3.9173435 0.2339765
3.9178236 0.23693296
3.9183037 0.23988377
3.9187838 0.24282911
3.9192639 0.24576917
3.9197439 0.24870412
3.920224 0.25163416
3.9207041 0.25455945
3.9211842 0.2574802
3.9216643 0.26039657
3.9221444 0.26330874
3.9226245 0.26618774
3.9231046 0.26900947
3.9235847 0.2717771
3.9240648 0.2744938
3.9245449 0.27716274
3.925025 0.2797871
3.9255051 0.28237004
3.9259852 0.28491474
3.9264653 0.28742437
3.9269454 0.2899021
3.9274255 0.2923511
3.9279056 0.29477455
3.9283857 0.29717561
3.9288658 0.29955746
3.9293459 0.30192327
3.929826 0.30427621
3.9303061 0.30661026
3.9307862 0.30888357
3.9312663 0.3110925
3.9317463 0.31323934
3.9322264 0.31532635
3.9327065 0.31735583
3.9331866 0.31933006
3.9336667 0.32125131
3.9341468 0.32312188
3.9346269 0.32494403
3.935107 0.32672006
3.9355871 0.32845223
3.9360672 0.33014285
3.9365473 0.33179418
3.9370274 0.3334085
3.9375075 0.33498811
3.9379876 0.33653515
3.9384677 0.33803034
3.9389478 0.33945943
3.9394279 0.34082358
3.939908 0.342124
3.9403881 0.34336188
3.9408682 0.34453839
3.9413483 0.34565472
3.9418284 0.34671208
3.9423085 0.34771163
3.9427886 0.34865457
3.9432687 0.34954209
3.9437487 0.35037538
3.9442288 0.35115562
3.9447089 0.351884
3.945189 0.35256171
3.9456691 0.35318994
3.9461492 0.35376731
3.9466293 0.35428444
3.9471094 0.3547404
3.9475895 0.35513529
3.9480696 0.35546921
3.9485497 0.35574224
3.9490298 0.35595449
3.9495099 0.35610605
3.94999 0.35619701
3.9504701 0.35622747
3.9509502 0.35619752
3.9514303 0.35610726
3.9519104 0.35595678
3.9523905 0.35574618
3.9528706 0.35547555
3.9533507 0.35514498
3.9538308 0.35475467
3.9543109 0.35431029
3.954791 0.35381445
3.9552711 0.35326618
3.9557512 0.35266447
3.9562312 0.35200834
3.9567113 0.35129678
3.9571914 0.35052882
3.9576715 0.34970344
3.9581516 0.34881967
3.9586317 0.34787651
3.9591118 0.34687296
3.9595919 0.34580804
3.960072 0.34468075
3.9605521 0.34349009
3.9610322 0.34223508
3.9615123 0.34091472
3.9619924 0.33953529
3.9624725 0.33811885
3.9629526 0.33666512
3.9634327 0.33517199
3.9639128 0.33363738
3.9643929 0.33205918
3.964873 0.33043528
3.9653531 0.3287636
3.9658332 0.32704202
3.9663133 0.32526845
3.9667934 0.32344079
3.9672735 0.32155694
3.9677536 0.31961479
3.9682336 0.31761225
3.9687137 0.31554722
3.9691938 0.31341759
3.9696739 0.31122233
3.970154 0.30899593
3.9706341 0.30675355
3.9711142 0.30449213
3.9715943 0.30220865
3.9720744 0.29990004
3.9725545 0.29756328
3.9730346 0.29519531
3.9735147 0.29279309
3.9739948 0.29035357
3.9744749 0.28787371
3.974955 0.28535047
3.9754351 0.28278079
3.9759152 0.28016165
3.9763953 0.27748998
3.9768754 0.27476275
3.9773555 0.27197692
3.9778356 0.26914457
3.9783157 0.26630403
3.9787958 0.26345689
3.9792759 0.26060259
3.979756 0.25774058
3.980236 0.25487031
3.9807161 0.25199123
3.9811962 0.24910279
3.9816763 0.24620444
3.9821564 0.24329563
3.9826365 0.24037581
3.9831166 0.23744443
3.9835967 0.23450094
3.9840768 0.23154479
3.9845569 0.22857542
3.985037 0.2255923
3.9855171 0.22259488
3.9859972 0.21958358
3.9864773 0.21656013
3.9869574 0.21352631
3.9874375 0.21048389
3.9879176 0.20743468
3.9883977 0.20438046
3.9888778 0.20132301
3.9893579 0.19826411
3.989838 0.19520556
3.9903181 0.19214915
3.9907982 0.18909665
3.9912783 0.18604985
3.9917584 0.18301055
3.9922384 0.17998052
3.9927185 0.17696155
3.9931986 0.17395544
3.9936787 0.17096526
3.9941588 0.16799435
3.9946389 0.16504214
3.995119 0.16210794
3.9955991 0.15919107
3.9960792 0.15629083
3.9965593 0.15340654
3.9970394 0.15053752
3.9975195 0.14768306
3.9979996 0.14484249
3.9984797 0.14201512
3.9989598 0.13920026
3.9994399 0.13639722
3.99992 0.13360532
4.0004001 0.13082386
4.0008802 0.12805216
4.0013603 0.12529142
4.0018404 0.12256862
4.0023205 0.11989135
4.0028006 0.11725782
4.0032807 0.11466626
4.0037608 0.11211487
4.0042408 0.10960188
4.0047209 0.10712549
4.005201 0.10468393
4.0056811 0.10227541
4.0061612 0.099898145
4.0066413 0.097550349
4.0071214 0.095230238
4.0076015 0.092936028
4.0080816 0.090665935
4.0085617 0.088418173
4.0090418 0.086190958
4.0095219 0.083989976
4.010002 0.081827729
4.0104821 0.079704156
4.0109622 0.077618926
4.0114423 0.07557171
4.0119224 0.073562176
4.0124025 0.071589995
4.0128826 0.069654836
4.0133627 0.06775637
4.0138428 0.065894267
4.0143229 0.064068195
4.014803 0.062277826
4.0152831 0.060522828
4.0157632 0.058802872
4.0162432 0.057117627
4.0167233 0.055466763
4.0172034 0.053849529
4.0176835 0.052261331
4.0181636 0.05070153
4.0186437 0.049170804
4.0191238 0.047669833
4.0196039 0.046199294
4.020084 0.044759865
4.0205641 0.043352225
4.0210442 0.041977053
4.0215243 0.040635026
4.0220044 0.039326823
4.0224845 0.038053122
4.0229646 0.036814602
4.0234447 0.03561194
4.0239248 0.034445816
4.0244049 0.033316907
4.024885 0.032225892
4.0253651 0.031164583
4.0258452 0.030120815
4.0263253 0.029095596
4.0268054 0.028090051
4.0272855 0.027105308
4.0277656 0.026142493
4.0282456 0.025202732
4.0287257 0.024287153
4.0292058 0.023396883
4.0296859 0.022533047
4.030166 0.021696772
4.0306461 0.020889186
4.0311262 0.020111415
4.0316063 0.019364586
4.0320864 0.018649826
4.0325665 0.01796826
4.0330466 0.01731862
4.0335267 0.01668219
4.0340068 0.016055674
4.0344869 0.015440193
4.034967 0.014836872
4.0354471 0.014246831
4.0359272 0.013671194
4.0364073 0.013111084
4.0368874 0.012567622
4.0373675 0.012041932
4.0378476 0.011535135
4.0383277 0.011048355
4.0388078 0.010582715
4.0392879 0.010139336
4.039768 0.0097193414
4.040248 0.0093238537
4.0407281 0.0089539954
4.0412082 0.0086002724
4.0416883 0.0082508855
4.0421684 0.0079066849
4.0426485 0.0075685473
4.0431286 0.0072373495
4.0436087 0.0069139682
4.0440888 0.0065992803
4.0445689 0.0062941625
4.045049 0.0059994914
4.0455291 0.005716144
4.0460092 0.0054449968
4.0464893 0.0051869268
4.0469694 0.0049428105
4.0474495 0.0047135249
4.0479296 0.0044999466
4.0484097 0.0043029524
4.0488898 0.0041214708
4.0493699 0.0039436281
4.04985 0.0037677408
4.0503301 0.0035943861
4.0508102 0.0034241408
4.0512903 0.003257582
4.0517704 0.0030952866
4.0522505 0.0029378318
4.0527305 0.0027857944
4.0532106 0.0026397515
4.0536907 0.00250028
4.0541708 0.002367957
4.0546509 0.0022433595
4.055131 0.0021270645
4.0556111 0.0020196489
4.0560912 0.0019216897
4.0565713 0.0018337636
4.0570514 0.0017510968
4.0575315 0.0016689374
4.0580116 0.0015876163
4.0584917 0.0015074641
4.0589718 0.0014288117
4.0594519 0.0013519897
4.059932 0.001277329
4.0604121 0.0012051601
4.0608922 0.001135814
4.0613723 0.0010696214
4.0618524 0.0010069129
4.0623325 0.00094801933
4.0628126 0.00089327144
4.0632927 0.00084299996
4.0637728 0.00079753564
4.0642529 0.00075720922
4.0647329 0.00072151823
4.065213 0.00068644161
4.0656931 0.00065154489
4.0661732 0.00061699554
4.0666533 0.00058296105
4.0671334 0.0005496089
4.0676135 0.00051710656
4.0680936 0.00048562151
4.0685737 0.00045532122
4.0690538 0.00042637319
4.0695339 0.00039894488
4.070014 0.00037320378
4.0704941 0.00034931736
4.0709742 0.00032745311
4.0714543 0.00030777849
4.0719344 0.00029046099
4.0724145 0.00027566174
4.0728946 0.0002619679
4.0733747 0.00024826228
4.0738548 0.00023462079
4.0743349 0.00022111936
4.074815 0.00020783391
4.0752951 0.00019484036
4.0757752 0.00018221463
4.0762553 0.00017003264
4.0767353 0.00015837031
4.0772154 0.00014730356
4.0776955 0.00013690831
4.0781756 0.00012726048
4.0786557 0.00011843599
4.0791358 0.00011051077
4.0796159 0.00010356073
4.080096 9.7661789e-05
4.0805761 9.2672731e-05
4.0810562 8.7744555e-05
4.0815363 8.2809658e-05
4.0820164 7.7899021e-05
4.0824965 7.3043629e-05
4.0829766 6.8274467e-05
4.0834567 6.3622517e-05
4.0839368 5.9118763e-05
4.0844169 5.479419e-05
4.084897 5.0679781e-05
4.0853771 4.6806521e-05
4.0858572 4.3205391e-05
4.0863373 3.9907378e-05
4.0868174 3.6943464e-05
4.0872975 3.4344633e-05
4.0877776 3.214187e-05
4.0882577 3.0362443e-05
4.0887377 2.8740258e-05
4.0892178 2.7104734e-05
4.0896979 2.546732e-05
4.090178 2.3839464e-05
4.0906581 2.2232615e-05
4.0911382 2.0658221e-05
4.0916183 1.9127731e-05
4.0920984 1.7652595e-05
4.0925785 1.624426e-05
4.0930586 1.4914175e-05
4.0935387 1.3673789e-05
4.0940188 1.253455e-05
4.0944989 1.1507908e-05
4.094979 1.0605311e-05
4.0954591 9.8382075e-06
4.0959392 9.2180462e-06
4.0964193 8.7191705e-06
4.0968994 8.2229066e-06
4.0973795 7.7227177e-06
4.0978596 7.2224338e-06
4.0983397 6.7258849e-06
4.0988198 6.2369011e-06
4.0992999 5.7593122e-06
4.09978 5.2969484e-06
4.1002601 4.8536396e-06
4.1007401 4.4332158e-06
4.1012202 4.039507e-06
4.1017003 3.6763432e-06
4.1021804 3.3475544e-06
4.1026605 3.0569705e-06
4.1031406 2.8084217e-06
4.1036207 2.6057378e-06
4.1041008 2.4518241e-06
4.1045809 2.3132344e-06
4.105061 2.1724699e-06
4.1055411 2.0307136e-06
4.1060212 1.8891482e-06
4.1065013 1.7489565e-06
4.1069814 1.6113214e-06
4.1074615 1.4774257e-06
4.1079416 1.3484523e-06
4.1084217 1.2255839e-06
4.1089018 1.1100034e-06
4.1093819 1.0028936e-06
4.109862 9.0543736e-07
4.1103421 8.1881752e-07
4.1108222 7.4421689e-07
4.1113023 6.828183e-07
4.1117824 6.3580458e-07
4.1122625 6.0004425e-07
4.1127425 5.6418191e-07
4.1132226 5.2782473e-07
4.1137027 4.9129354e-07
4.1141828 4.5490919e-07
4.1146629 4.1899252e-07
4.115143 3.8386439e-07
4.1156231 3.4984563e-07
4.1161032 3.1725708e-07
4.1165833 2.864196e-07
4.1170634 2.5765403e-07
4.1175435 2.3128121e-07
4.1180236 2.0762199e-07
4.1185037 1.869972e-07
4.1189838 1.6972771e-07
4.1194639 1.5613434e-07
4.119944 1.4640873e-07
4.1204241 1.3769081e-07
4.1209042 1.2875994e-07
4.1213843 1.1970596e-07
4.1218644 1.1061868e-07
4.1223445 1.0158793e-07
4.1228246 9.2703538e-08
4.1233047 8.4055322e-08
4.1237848 7.573311e-08
4.1242649 6.7826724e-08
4.1247449 6.042599e-08
4.125225 5.3620732e-08
4.1257051 4.7500774e-08
4.1261852 4.2155939e-08
4.1266653 3.7676054e-08
4.1271454 3.4150941e-08
4.1276255 3.1670425e-08
4.1281056 2.9965635e-08
4.1285857 2.8255812e-08
4.1290658 2.652219e-08
4.1295459 2.4778889e-08
4.130026 2.304003e-08
4.1305061 2.131973e-08
4.1309862 1.963211e-08
4.1314663 1.799129e-08
4.1319464 1.6411389e-08
4.1324265 1.4906525e-08
4.1329066 1.349082e-08
4.1333867 1.2178392e-08
4.1338668 1.0983362e-08
4.1343469 9.9198474e-09
4.134827 9.0019692e-09
4.1353071 8.2438466e-09
4.1357872 7.6499073e-09
4.1362673 7.0741504e-09
4.1367473 6.4700085e-09
4.1372274 5.8463567e-09
4.1377075 5.2120702e-09
4.1381876 4.5760241e-09
4.1386677 3.9470934e-09
4.1391478 3.3341535e-09
4.1396279 2.7460793e-09
4.140108 2.191746e-09
4.1405881 1.6800288e-09
4.1410682 1.2198027e-09
4.1415483 8.1994302e-10
4.1420284 4.8932476e-10
4.1425085 2.3682309e-10
4.1429886 7.1313148e-11
4.1434687 1.6700668e-12
4.1439488 0
4.1444289 0
4.144909 0
4.1453891 0
4.1458692 0
4.1463493 0
4.1468294 0
4.1473095 0
4.1477896 0
4.1482697 0
4.1487497 0
4.1492298 0
4.1497099 0
4.15019 0
4.1506701 0
4.1511502 0
4.1516303 0
4.1521104 0
4.1525905 0
4.1530706 0
4.1535507 0
4.1540308 0
4.1545109 0
4.154991 0
4.1554711 0
4.1559512 0
4.1564313 0
4.1569114 0
4.1573915 0
4.1578716 0
4.1583517 0
4.1588318 0
4.1593119 0
4.159792 0
4.1602721 0
4.1607522 0
4.1612322 0
4.1617123 0
4.1621924 0
4.1626725 0
4.1631526 0
4.1636327 0
4.1641128 0
4.1645929 0
4.165073 0
4.1655531 0
4.1660332 0
4.1665133 0
4.1669934 0
4.1674735 0
4.1679536 0
4.1684337 0
4.1689138 0
4.1693939 0
4.169874 0
4.1703541 0
4.1708342 0
4.1713143 0
4.1717944 0
4.1722745 0
4.1727546 0
4.1732346 0
4.1737147 0
4.1741948 0
4.1746749 0
4.175155 0
4.1756351 4.5773098e-11
4.1761152 1.898601e-10
4.1765953 4.2347935e-10
4.1770754 7.3764044e-10
4.1775555 1.123353e-09
4.1780356 1.5716266e-09
4.1785157 2.0734709e-09
4.1789958 2.6198954e-09
4.1794759 3.2019098e-09
4.179956 3.8105237e-09
4.1804361 4.4367467e-09
4.1809162 5.0715883e-09
4.1813963 5.7060582e-09
4.1818764 6.3311661e-09
4.1823565 6.9379214e-09
4.1828366 7.5173338e-09
4.1833167 8.0849886e-09
4.1837968 8.7995337e-09
4.1842769 9.679103e-09
4.184757 1.0709268e-08
4.185237 1.1875598e-08
4.1857171 1.3163666e-08
4.1861972 1.4559043e-08
4.1866773 1.6047298e-08
4.1871574 1.7614003e-08
4.1876375 1.924473e-08
4.1881176 2.0925049e-08
4.1885977 2.264053e-08
4.1890778 2.4376746e-08
4.1895579 2.6119266e-08
4.190038 2.7853663e-08
4.1905181 2.9565506e-08
4.1909982 3.1240367e-08
4.1914783 3.3498981e-08
4.1919584 3.6921305e-08
4.1924385 4.1408882e-08
4.1929186 4.6863234e-08
4.1933987 5.3185884e-08
4.1938788 6.0278354e-08
4.1943589 6.8042164e-08
4.194839 7.6378837e-08
4.1953191 8.5189895e-08
4.1957992 9.437686e-08
4.1962793 1.0384125e-07
4.1967594 1.134846e-07
4.1972394 1.2320841e-07
4.1977195 1.3291422e-07
4.1981996 1.4250355e-07
4.1986797 1.5187791e-07
4.1991598 1.6164291e-07
4.1996399 1.7546156e-07
4.20012 1.9356249e-07
4.2006001 2.1557576e-07
4.2010802 2.4113148e-07
4.2015603 2.6985973e-07
4.2020404 3.013906e-07
4.2025205 3.3535417e-07
4.2030006 3.7138055e-07
4.2034807 4.0909981e-07
4.2039608 4.4814205e-07
4.2044409 4.8813734e-07
4.204921 5.287158e-07
4.2054011 5.6950749e-07
4.2058812 6.1014251e-07
4.2063613 6.5025095e-07
4.2068414 6.8948835e-07
4.2073215 7.3812971e-07
4.2078016 8.0384232e-07
4.2082817 8.8523785e-07
4.2087618 9.8092794e-07
4.2092418 1.0895243e-06
4.2097219 1.2096384e-06
4.210202 1.3398821e-06
4.2106821 1.478867e-06
4.2111622 1.6252048e-06
4.2116423 1.777507e-06
4.2121224 1.9343854e-06
4.2126025 2.0944515e-06
4.2130826 2.2563171e-06
4.2135627 2.4185938e-06
4.2140428 2.5798933e-06
4.2145229 2.7388272e-06
4.215003 2.9053987e-06
4.2154831 3.1273771e-06
4.2159632 3.4061745e-06
4.2164433 3.7370844e-06
4.2169234 4.1154006e-06
4.2174035 4.536417e-06
4.2178836 4.9954273e-06
4.2183637 5.4877252e-06
4.2188438 6.0086045e-06
4.2193239 6.5533589e-06
4.219804 7.1172823e-06
4.2202841 7.6956684e-06
4.2207642 8.283811e-06
4.2212442 8.8770038e-06
4.2217243 9.4705405e-06
4.2222044 1.0059715e-05
4.2226845 1.0641071e-05
4.2231646 1.1337176e-05
4.2236447 1.2221234e-05
4.2241248 1.3278686e-05
4.2246049 1.4494977e-05
4.225085 1.585555e-05
4.2255651 1.7345849e-05
4.2260452 1.8951316e-05
4.2265253 2.0657395e-05
4.2270054 2.244953e-05
4.2274855 2.4313164e-05
4.2279656 2.6233739e-05
4.2284457 2.8196701e-05
4.2289258 3.0187491e-05
4.2294059 3.2191554e-05
4.229886 3.4194332e-05
4.2303661 3.618127e-05
4.2308462 3.8263616e-05
4.2313263 4.0870626e-05
4.2318064 4.400323e-05
4.2322865 4.7620438e-05
4.2327666 5.1681259e-05
4.2332466 5.6144704e-05
4.2337267 6.096978e-05
4.2342068 6.6115498e-05
4.2346869 7.1540867e-05
4.235167 7.7204896e-05
4.2356471 8.3066595e-05
4.2361272 8.9084974e-05
4.2366073 9.5219041e-05
4.2370874 0.00010142781
4.2375675 0.00010767028
4.2380476 0.00011390547
4.2385277 0.00012011507
4.2390078 0.00012729466
4.2394879 0.00013591961
4.239968 0.0001458855
4.2404481 0.0001570879
4.2409282 0.0001694224
4.2414083 0.00018278456
4.2418884 0.00019706997
4.2423685 0.00021217421
4.2428486 0.00022799285
4.2433287 0.00024442147
4.2438088 0.00026135565
4.2442889 0.00027869097
4.244769 0.000296323
4.245249 0.00031414732
4.2457291 0.00033205951
4.2462092 0.00034995514
4.2466893 0.00036866721
4.2471694 0.00039079643
4.2476495 0.00041628666
4.2481296 0.00044489798
4.2486097 0.00047639045
4.2490898 0.00051052413
4.2495699 0.00054705908
4.25005 0.00058575537
4.2505301 0.00062637307
4.2510102 0.00066867223
4.2514903 0.00071241292
4.2519704 0.00075735521
4.2524505 0.00080325915
4.2529306 0.00084988482
4.2534107 0.00089699227
4.2538908 0.00094434157
4.2543709 0.00099190001
4.254851 0.0010449937
4.2553311 0.0011056822
4.2558112 0.001173472
4.2562913 0.0012478699
4.2567714 0.0013283827
4.2572515 0.0014145169
4.2577315 0.0015057794
4.2582116 0.0016016767
4.2586917 0.0017017157
4.2591718 0.001805403
4.2596519 0.0019122452
4.260132 0.0020217492
4.2606121 0.0021334215
4.2610922 0.0022467689
4.2615723 0.0023612982
4.2620524 0.0024765159
4.2625325 0.0025964071
4.2630126 0.0027311857
4.2634927 0.0028804509
4.2639728 0.0030433051
4.2644529 0.0032188507
4.264933 0.0034061901
4.2654131 0.0036044257
4.2658932 0.0038126599
4.2663733 0.004029995
4.2668534 0.0042555334
4.2673335 0.0044883775
4.2678136 0.0047276298
4.2682937 0.0049723925
4.2687738 0.005221768
4.2692539 0.0054748589
4.2697339 0.0057307673
4.270214 0.0059896392
4.2706941 0.0062692082
4.2711742 0.0065750549
4.2716543 0.0069057607
4.2721344 0.0072599067
4.2726145 0.007636074
4.2730946 0.008032844
4.2735747 0.0084487976
4.2740548 0.0088825162
4.2745349 0.0093325809
4.275015 0.0097975729
4.2754951 0.010276073
4.2759752 0.010766663
4.2764553 0.011267924
4.2769354 0.011778437
4.2774155 0.012296783
4.2778956 0.012821544
4.2783757 0.01336385
4.2788558 0.013947267
4.2793359 0.01457063
4.279816 0.015232062
4.2802961 0.015929685
4.2807762 0.01666162
4.2812563 0.017425989
4.2817363 0.018220913
4.2822164 0.019044514
4.2826965 0.019894914
4.2831766 0.020770235
4.2836567 0.021668598
4.2841368 0.022588124
4.2846169 0.023526936
4.285097 0.024483155
4.2855771 0.025454903
4.2860572 0.026442853
4.2865373 0.027477856
4.2870174 0.028568
4.2874975 0.029711385
4.2879776 0.03090611
4.2884577 0.032150276
4.2889378 0.033441983
4.2894179 0.03477933
4.289898 0.036160418
4.2903781 0.037583346
4.2908582 0.039046214
4.2913383 0.040547122
4.2918184 0.042084171
4.2922985 0.043655459
4.2927786 0.045259088
4.2932587 0.046893156
4.2937387 0.048555764
4.2942188 0.050258852
4.2946989 0.052023953
4.295179 0.053850447
4.2956591 0.055737372
4.2961392 0.057683767
4.2966193 0.059688672
4.2970994 0.061751125
4.2975795 0.063870166
4.2980596 0.066044833
4.2985397 0.068274166
4.2990198 0.070557203
4.2994999 0.072892985
4.29998 0.075280548
4.3004601 0.077718934
4.3009402 0.08020718
4.3014203 0.082744326
4.3019004 0.085329611
4.3023805 0.087964762
4.3028606 0.090651528
4.3033407 0.093391326
4.3038208 0.096185571
4.3043009 0.099035679
4.304781 0.10194307
4.3052611 0.10490915
4.3057411 0.10793534
4.3062212 0.11102306
4.3067013 0.11417372
4.3071814 0.11738874
4.3076615 0.12066953
4.3081416 0.12401751
4.3086217 0.1274341
4.3091018 0.13092071
4.3095819 0.13447876
4.310062 0.13808607
4.3105421 0.14171373
4.3110222 0.14536549
4.3115023 0.14904528
4.3119824 0.15275704
4.3124625 0.1565047
4.3129426 0.1602922
4.3134227 0.16412347
4.3139028 0.16800244
4.3143829 0.17193306
4.314863 0.17591924
4.3153431 0.17996494
4.3158232 0.18407407
4.3163033 0.18825059
4.3167834 0.19249841
4.3172635 0.19682148
4.3177435 0.2012167
4.3182236 0.20563402
4.3187037 0.21006172
4.3191838 0.21449838
4.3196639 0.21894258
4.320144 0.22339291
4.3206241 0.22784793
4.3211042 0.23230624
4.3215843 0.23676642
4.3220644 0.24122705
4.3225445 0.24568671
4.3230246 0.25014399
4.3235047 0.25459746
4.3239848 0.25904571
4.3244649 0.26348732
4.324945 0.26792088
4.3254251 0.27234495
4.3259052 0.2767609
4.3263853 0.28117132
4.3268654 0.28557634
4.3273455 0.28997611
4.3278256 0.29437078
4.3283057 0.29876047
4.3287858 0.30314534
4.3292659 0.30752552
4.3297459 0.31190116
4.330226 0.31627239
4.3307061 0.32063935
4.3311862 0.32500219
4.3316663 0.32936105
4.3321464 0.33371607
4.3326265 0.33806738
4.3331066 0.34241514
4.3335867 0.34674235
4.3340668 0.3509523
4.3345469 0.35503608
4.335027 0.35900116
4.3355071 0.36285505
4.3359872 0.36660523
4.3364673 0.37025919
4.3369474 0.37382441
4.3374275 0.37730839
4.3379076 0.38071862
4.3383877 0.38406258
4.3388678 0.38734776
4.3393479 0.39058165
4.339828 0.39377174
4.3403081 0.39692552
4.3407882 0.40005048
4.3412683 0.40315401
4.3417483 0.40616539
4.3422284 0.40902236
4.3427085 0.41172984
4.3431886 0.41429275
4.3436687 0.416716
4.3441488 0.41900451
4.3446289 0.4211632
4.345109 0.42319699
4.3455891 0.42511079
4.3460692 0.42690952
4.3465493 0.4285981
4.3470294 0.43018144
4.3475095 0.43166448
4.3479896 0.43305211
4.3484697 0.43434926
4.3489498 0.43556086
4.3494299 0.43668259
4.34991 0.43767418
4.3503901 0.4385303
4.3508702 0.43925091
4.3513503 0.43983601
4.3518304 0.44028558
4.3523105 0.44059962
4.3527906 0.44077812
4.3532707 0.44082105
4.3537508 0.4407284
4.3542308 0.44050017
4.3547109 0.44013635
4.355191 0.43963691
4.3556711 0.43900185
4.3561512 0.43823115
4.3566313 0.4373248
4.3571114 0.43628305
4.3575915 0.43513847
4.3580716 0.43391044
4.3585517 0.43259393
4.3590318 0.4311839
4.3595119 0.42967533
4.359992 0.42806319
4.3604721 0.42634245
4.3609522 0.42450808
4.3614323 0.42255505
4.3619124 0.42047833
4.3623925 0.4182729
4.3628726 0.41593372
4.3633527 0.41345577
4.3638328 0.41083402
4.3643129 0.40806344
4.364793 0.405139
4.3652731 0.40208439
4.3657532 0.39900295
4.3662332 0.39589757
4.3667133 0.39276036
4.3671934 0.38958343
4.3676735 0.38635889
4.3681536 0.38307885
4.3686337 0.37973541
4.3691138 0.37632069
4.3695939 0.3728268
4.370074 0.36924585
4.3705541 0.36556993
4.3710342 0.36179117
4.3715143 0.35790168
4.3719944 0.35389355
4.3724745 0.34975891
4.3729546 0.34549143
4.3734347 0.34117316
4.3739148 0.33685408
4.3743949 0.33253419
4.374875 0.32821348
4.3753551 0.32389194
4.3758352 0.31956956
4.3763153 0.31524632
4.3767954 0.31092222
4.3772755 0.30659725
4.3777556 0.3022714
4.3782356 0.29794466
4.3787157 0.29361701
4.3791958 0.28928846
4.3796759 0.28495899
4.380156 0.28062859
4.3806361 0.27629725
4.3811162 0.27196464
4.3815963 0.26762991
4.3820764 0.26329329
4.3825565 0.25895509
4.3830366 0.25461561
4.3835167 0.25027515
4.3839968 0.24593403
4.3844769 0.24159255
4.384957 0.23725101
4.3854371 0.23290973
4.3859172 0.228569
4.3863973 0.22422914
4.3868774 0.21989045
4.3873575 0.21555324
4.3878376 0.21121781
4.3883177 0.20688447
4.3887978 0.20255585
4.3892779 0.19830352
4.389758 0.19415656
4.390238 0.19010869
4.3907181 0.18615363
4.3911982 0.1822851
4.3916783 0.17849682
4.3921584 0.17478253
4.3926385 0.17113595
4.3931186 0.16755079
4.3935987 0.16402079
4.3940788 0.16053967
4.3945589 0.15710114
4.395039 0.15369894
4.3955191 0.15032679
4.3959992 0.14697841
4.3964793 0.14364753
4.3969594 0.14035446
4.3974395 0.13716301
4.3979196 0.13407324
4.3983997 0.13108176
4.3988798 0.12818518
4.3993599 0.1253801
4.39984 0.12266312
4.4003201 0.12003087
4.4008002 0.11747993
4.4012803 0.11500692
4.4017604 0.11260844
4.4022404 0.11028111
4.4027205 0.10802152
4.4032006 0.10582628
4.4036807 0.103692
4.4041608 0.10161529
4.4046409 0.099594324
4.405121 0.097658174
4.4056011 0.095817837
4.4060812 0.094071991
4.4065613 0.092419311
4.4070414 0.090858471
4.4075215 0.089388149
4.4080016 0.088007018
4.4084817 0.086713756
4.4089618 0.085507037
4.4094419 0.084385536
4.409922 0.083347931
4.4104021 0.082392895
4.4108822 0.081519106
4.4113623 0.080725237
4.4118424 0.080009965
4.4123225 0.079371966
4.4128026 0.078813575
4.4132827 0.078341988
4.4137628 0.077957574
4.4142428 0.077660461
4.4147229 0.077450778
4.415203 0.077328654
4.4156831 0.077294217
4.4161632 0.077347597
4.4166433 0.077488921
4.4171234 0.077718319
4.4176035 0.07803592
4.4180836 0.078441852
4.4185637 0.078936243
4.4190438 0.079519224
4.4195239 0.080190921
4.420004 0.080951465
4.4204841 0.081800122
4.4209642 0.082725452
4.4214443 0.083725141
4.4219244 0.084800846
4.4224045 0.085954226
4.4228846 0.08718694
4.4233647 0.088500648
4.4238448 0.089897007
4.4243249 0.091377677
4.424805 0.092944316
4.4252851 0.094598583
4.4257652 0.096342137
4.4262452 0.098176636
4.4267253 0.10010374
4.4272054 0.10212511
4.4276855 0.1042424
4.4281656 0.10645727
4.4286457 0.10875197
4.4291258 0.11109568
4.4296059 0.11349166
4.430086 0.11594384
4.4305661 0.11845613
4.4310462 0.12103244
4.4315263 0.12367669
4.4320064 0.12639278
4.4324865 0.12918462
4.4329666 0.13205613
4.4334467 0.13501123
4.4339268 0.13805381
4.4344069 0.1411878
4.434887 0.14441711
4.4353671 0.14774564
4.4358472 0.15117732
4.4363273 0.15470945
4.4368074 0.15827788
4.4372875 0.16186832
4.4377676 0.16548438
4.4382476 0.16912966
4.4387277 0.17280778
4.4392078 0.17652235
4.4396879 0.18027698
4.440168 0.18407527
4.4406481 0.18792084
4.4411282 0.19181729
4.4416083 0.19576823
4.4420884 0.19977729
4.4425685 0.20384805
4.4430486 0.20798414
4.4435287 0.21218916
4.4440088 0.21646672
4.4444889 0.22079858
4.444969 0.2251532
4.4454491 0.22952742
4.4459292 0.23391829
4.4464093 0.23832286
4.4468894 0.24273819
4.4473695 0.24716133
4.4478496 0.25158934
4.4483297 0.25601927
4.4488098 0.26044818
4.4492899 0.26487312
4.44977 0.26929115
4.4502501 0.27369932
4.4507301 0.27809469
4.4512102 0.28247431
4.4516903 0.28683523
4.4521704 0.29117535
4.4526505 0.29549942
4.4531306 0.29980909
4.4536107 0.30410474
4.4540908 0.3083868
4.4545709 0.31265566
4.455051 0.31691172
4.4555311 0.32115538
4.4560112 0.32538706
4.4564913 0.32960715
4.4569714 0.33381605
4.4574515 0.33801417
4.4579316 0.34220192
4.4584117 0.34637969
4.4588918 0.35054789
4.4593719 0.35470691
4.459852 0.35885718
4.4603321 0.36293508
4.4608122 0.36687157
4.4612923 0.37067416
4.4617724 0.37435043
4.4622525 0.37790801
4.4627325 0.38135449
4.4632126 0.38469747
4.4636927 0.38794456
4.4641728 0.39110336
4.4646529 0.39418147
4.465133 0.3971865
4.4656131 0.40012606
4.4660932 0.40300773
4.4665733 0.40583914
4.4670534 0.40862787
4.4675335 0.41138154
4.4680136 0.41409133
4.4684937 0.41666137
4.4689738 0.41907827
4.4694539 0.42134619
4.469934 0.42346928
4.4704141 0.42545169
4.4708942 0.42729757
4.4713743 0.42901108
4.4718544 0.43059636
4.4723345 0.43205757
4.4728146 0.43339885
4.4732947 0.43462437
4.4737748 0.43573827
4.4742549 0.43674469
4.4747349 0.43764781
4.475215 0.43845175
4.4756951 0.43916068
4.4761752 0.43975948
4.4766553 0.4402309
4.4771354 0.44057389
4.4776155 0.4407874
4.4780956 0.44087036
4.4785757 0.44082173
4.4790558 0.44064045
4.4795359 0.44032546
4.480016 0.43987571
4.4804961 0.43929014
4.4809762 0.4385677
4.4814563 0.43770733
4.4819364 0.43670798
4.4824165 0.43556859
4.4828966 0.43428811
4.4833767 0.43286547
4.4838568 0.4313113
4.4843369 0.42968088
4.484817 0.4279766
4.4852971 0.4261927
4.4857772 0.42432342
4.4862573 0.42236301
4.4867373 0.42030571
4.4872174 0.41814577
4.4876975 0.41587742
4.4881776 0.41349491
4.4886577 0.41099249
4.4891378 0.4083644
4.4896179 0.40560488
4.490098 0.40270817
4.4905781 0.39966852
4.4910582 0.39648018
4.4915383 0.3931378
4.4920184 0.38971948
4.4924985 0.38628235
4.4929786 0.38282071
4.4934587 0.37932885
4.4939388 0.37580107
4.4944189 0.37223166
4.494899 0.36861492
4.4953791 0.36494514
4.4958592 0.36121663
4.4963393 0.35742366
4.4968194 0.35356055
4.4972995 0.34962158
4.4977796 0.34560105
4.4982597 0.34149326
4.4987397 0.33729249
4.4992198 0.33299305
4.4996999 0.32860613
4.50018 0.32419734
4.5006601 0.31977561
4.5011402 0.31534295
4.5016203 0.31090136
4.5021004 0.30645285
4.5025805 0.3019994
4.5030606 0.29754303
4.5035407 0.29308574
4.5040208 0.28862952
4.5045009 0.28417638
4.504981 0.27972831
4.5054611 0.27528732
4.5059412 0.27085542
4.5064213 0.26643459
4.5069014 0.26202684
4.5073815 0.25763407
4.5078616 0.25325038
4.5083417 0.24887165
4.5088218 0.24449811
4.5093019 0.24013
4.509782 0.23576754
4.5102621 0.23141096
4.5107421 0.2270605
4.5112222 0.22271638
4.5117023 0.21837883
4.5121824 0.21404809
4.5126625 0.20972438
4.5131426 0.20540794
4.5136227 0.20109899
4.5141028 0.19679776
4.5145829 0.19250449
4.515063 0.18821941
4.5155431 0.18396351
4.5160232 0.17980293
4.5165033 0.17573784
4.5169834 0.17176292
4.5174635 0.16787285
4.5179436 0.16406231
4.5184237 0.16032597
4.5189038 0.15665853
4.5193839 0.15305464
4.519864 0.14950901
4.5203441 0.1460163
4.5208242 0.14257119
4.5213043 0.13916836
4.5217844 0.1358025
4.5222645 0.13246827
4.5227445 0.12916037
4.5232246 0.12587478
4.5237047 0.12265435
4.5241848 0.11952021
4.5246649 0.11647012
4.525145 0.11350184
4.5256251 0.11061313
4.5261052 0.10780174
4.5265853 0.10506543
4.5270654 0.10240196
4.5275455 0.099809075
4.5280256 0.097284545
4.5285057 0.094826122
4.5289858 0.092431563
4.5294659 0.090098627
4.529946 0.087825068
4.5304261 0.085608645
4.5309062 0.083447115
4.5313863 0.081344794
4.5318664 0.079318006
4.5323465 0.077367029
4.5328266 0.07549116
4.5333067 0.073689697
4.5337868 0.071961939
4.5342669 0.070307183
4.5347469 0.068724727
4.535227 0.067213869
4.5357071 0.065773907
4.5361872 0.064404138
4.5366673 0.063103862
4.5371474 0.061872375
4.5376275 0.060708976
4.5381076 0.059612962
4.5385877 0.058583632
4.5390678 0.057620444
4.5395479 0.056726458
4.540028 0.055902997
4.5405081 0.055149955
4.5409882 0.054467222
4.5414683 0.053854691
4.5419484 0.053312254
4.5424285 0.052839803
4.5429086 0.052437229
4.5433887 0.052104426
4.5438688 0.051841286
4.5443489 0.051647699
4.544829 0.051523558
4.5453091 0.051468756
4.5457892 0.051483184
4.5462693 0.051566734
4.5467493 0.051719299
4.5472294 0.051940583
4.5477095 0.052230249
4.5481896 0.052588526
4.5486697 0.053015661
4.5491498 0.053511901
4.5496299 0.054077495
4.55011 0.054712689
4.5505901 0.055417732
4.5510702 0.05619287
4.5515503 0.057038352
4.5520304 0.057954425
4.5525105 0.058941336
4.5529906 0.059999334
4.5534707 0.061128665
4.5539508 0.062329577
4.5544309 0.063602318
4.554911 0.064946692
4.5553911 0.066356353
4.5558712 0.067830007
4.5563513 0.069368754
4.5568314 0.070973694
4.5573115 0.072645925
4.5577916 0.074386549
4.5582717 0.076196664
4.5587518 0.07807737
4.5592318 0.080029767
4.5597119 0.082054955
4.560192 0.084154033
4.5606721 0.086328101
4.5611522 0.088578259
4.5616323 0.090905606
4.5621124 0.093311242
4.5625925 0.095796267
4.5630726 0.098348808
4.5635527 0.10094715
4.5640328 0.10359391
4.5645129 0.1062922
4.564993 0.10904516
4.5654731 0.11185594
4.5659532 0.11472767
4.5664333 0.11766348
4.5669134 0.1206665
4.5673935 0.12373988
4.5678736 0.12688675
4.5683537 0.13011024
4.5688338 0.13341349
4.5693139 0.13679963
4.569794 0.14027181
4.5702741 0.14383315
4.5707542 0.14748181
4.5712342 0.15116506
4.5717143 0.15487036
4.5721944 0.15860079
4.5726745 0.16235946
4.5731546 0.16614945
4.5736347 0.16997386
4.5741148 0.17383578
4.5745949 0.1777383
4.575075 0.1816845
4.5755551 0.1856775
4.5760352 0.18972037
4.5765153 0.19381621
4.5769954 0.19796811
4.5774755 0.20217916
4.5779556 0.20645245
4.5784357 0.21079109
4.5789158 0.21517992
4.5793959 0.21959109
4.579876 0.22402148
4.5803561 0.22846823
4.5808362 0.2329285
4.5813163 0.23739944
4.5817964 0.24187819
4.5822765 0.2463619
4.5827566 0.25084772
4.5832366 0.2553328
4.5837167 0.25981429
4.5841968 0.26428934
4.5846769 0.26875509
4.585157 0.27320869
4.5856371 0.27764729
4.5861172 0.28206805
4.5865973 0.28646877
4.5870774 0.29085343
4.5875575 0.29522359
4.5880376 0.29957969
4.5885177 0.3039222
4.5889978 0.30825158
4.5894779 0.31256827
4.589958 0.31687273
4.5904381 0.32116541
4.5909182 0.32544678
4.5913983 0.32971729
4.5918784 0.33397739
4.5923585 0.33822754
4.5928386 0.34246819
4.5933187 0.3466998
4.5937988 0.35092282
4.5942789 0.35513771
4.594759 0.35928398
4.595239 0.36329193
4.5957191 0.36716885
4.5961992 0.37092223
4.5966793 0.37455953
4.5971594 0.37808826
4.5976395 0.38151587
4.5981196 0.38484987
4.5985997 0.38809773
4.5990798 0.39126693
4.5995599 0.39436495
4.60004 0.39739927
4.6005201 0.40037738
4.6010002 0.40330676
4.6014803 0.40619488
4.6019604 0.40904924
4.6024405 0.41186172
4.6029206 0.41453551
4.6034007 0.41705618
4.6038808 0.41942805
4.6043609 0.42165541
4.604841 0.42374259
4.6053211 0.42569391
4.6058012 0.42751367
4.6062813 0.4292062
4.6067614 0.4307758
4.6072414 0.43222678
4.6077215 0.43356348
4.6082016 0.43479019
4.6086817 0.43591124
4.6091618 0.43693093
4.6096419 0.43785358
4.610122 0.43868351
4.6106021 0.43940371
4.6110822 0.43999411
4.6115623 0.44045393
4.6120424 0.44078237
4.6125225 0.44097864
4.6130026 0.44104195
4.6134827 0.4409715
4.6139628 0.44076652
4.6144429 0.44042621
4.614923 0.43994978
4.6154031 0.43933643
4.6158832 0.43858538
4.6163633 0.43769583
4.6168434 0.436667
4.6173235 0.4354981
4.6178036 0.43418833
4.6182837 0.43274713
4.6187638 0.43122591
4.6192438 0.42962721
4.6197239 0.42794553
4.620204 0.42617534
4.6206841 0.42431115
4.6211642 0.42234743
4.6216443 0.42027869
4.6221244 0.4180994
4.6226045 0.41580406
4.6230846 0.41338715
4.6235647 0.41084316
4.6240448 0.40816659
4.6245249 0.40535192
4.625005 0.40239364
4.6254851 0.39928624
4.6259652 0.39602449
4.6264453 0.3926859
4.6269254 0.38932984
4.6274055 0.38594952
4.6278856 0.38253818
4.6283657 0.37908905
4.6288458 0.37559537
4.6293259 0.37205037
4.629806 0.36844729
4.6302861 0.36477935
4.6307662 0.36103978
4.6312462 0.35722183
4.6317263 0.35331873
4.6322064 0.3493237
4.6326865 0.34522998
4.6331666 0.3410308
4.6336467 0.3367194
4.6341268 0.33230921
4.6346069 0.327883
4.635087 0.32345126
4.6355671 0.31901483
4.6360472 0.31457457
4.6365273 0.31013134
4.6370074 0.30568599
4.6374875 0.30123938
4.6379676 0.29679236
4.6384477 0.2923458
4.6389278 0.28790054
4.6394079 0.28345743
4.639888 0.27901735
4.6403681 0.27458114
4.6408482 0.27014966
4.6413283 0.26572376
4.6418084 0.26130426
4.6422885 0.25688826
4.6427686 0.25247368
4.6432486 0.24806068
4.6437287 0.24364941
4.6442088 0.23924004
4.6446889 0.23483271
4.645169 0.23042759
4.6456491 0.22602484
4.6461292 0.22162462
4.6466093 0.21722708
4.6470894 0.21283237
4.6475695 0.20844066
4.6480496 0.20405211
4.6485297 0.19966688
4.6490098 0.19528511
4.6494899 0.19090697
4.64997 0.18655209
4.6504501 0.18228633
4.6509302 0.17811055
4.6514103 0.17401967
4.6518904 0.17000857
4.6523705 0.16607216
4.6528506 0.16220534
4.6533307 0.158403
4.6538108 0.15466006
4.6542909 0.1509714
4.654771 0.14733193
4.6552511 0.14373655
4.6557311 0.14018015
4.6562112 0.13665764
4.6566913 0.13316392
4.6571714 0.12969388
4.6576515 0.12624335
4.6581316 0.12284677
4.6586117 0.11952285
4.6590918 0.11627017
4.6595719 0.11308732
4.660052 0.10997288
4.6605321 0.10692546
4.6610122 0.10394363
4.6614923 0.10102599
4.6619724 0.098171123
4.6624525 0.095377622
4.6629326 0.092644074
4.6634127 0.089969068
4.6638928 0.087351194
4.6643729 0.08478904
4.664853 0.082281196
4.6653331 0.079826251
4.6658132 0.07742374
4.6662933 0.075075809
4.6667734 0.072782951
4.6672535 0.070545514
4.6677335 0.06836385
4.6682136 0.066238309
4.6686937 0.06416924
4.6691738 0.062156996
4.6696539 0.060201925
4.670134 0.058304379
4.6706141 0.056464707
4.6710942 0.05468326
4.6715743 0.052960388
4.6720544 0.051296442
4.6725345 0.049691773
4.6730146 0.048146729
4.6734947 0.046661175
4.6739748 0.045223327
4.6744549 0.043828564
4.674935 0.042477604
4.6754151 0.041171165
4.6758952 0.039909966
4.6763753 0.038694724
4.6768554 0.037526159
4.6773355 0.036404989
4.6778156 0.035331932
4.6782957 0.034307706
4.6787758 0.03333303
4.6792559 0.032408622
4.6797359 0.031535201
4.680216 0.030713485
4.6806961 0.029944192
4.6811762 0.02922804
4.6816563 0.028561484
4.6821364 0.02793498
4.6826165 0.027348415
4.6830966 0.026802088
4.6835767 0.026296302
4.6840568 0.025831359
4.6845369 0.02540756
4.685017 0.025025206
4.6854971 0.0246846
4.6859772 0.024386042
4.6864573 0.024129835
4.6869374 0.02391628
4.6874175 0.023745679
4.6878976 0.023618333
4.6883777 0.023534544
4.6888578 0.023494613
4.6893379 0.023498854
4.689818 0.02354759
4.6902981 0.023640618
4.6907782 0.023777612
4.6912583 0.023958247
4.6917383 0.024182197
4.6922184 0.024449137
4.6926985 0.02475874
4.6931786 0.025110681
4.6936587 0.025504634
4.6941388 0.025940274
4.6946189 0.026417274
4.695099 0.02693531
4.6955791 0.027494055
4.6960592 0.028093183
4.6965393 0.02873237
4.6970194 0.029411289
4.6974995 0.030134614
4.6979796 0.030911512
4.6984597 0.031741513
4.6989398 0.032623895
4.6994199 0.033557937
4.6999 0.034542918
4.7003801 0.035578114
4.7008602 0.036662806
4.7013403 0.037796272
4.7018204 0.038977789
4.7023005 0.040206637
4.7027806 0.041482093
4.7032607 0.042803437
4.7037407 0.044169946
4.7042208 0.045580899
4.7047009 0.047035575
4.705181 0.048534316
4.7056611 0.050089445
4.7061412 0.051704425
4.7066213 0.053378943
4.7071014 0.055112685
4.7075815 0.056905335
4.7080616 0.05875658
4.7085417 0.060666105
4.7090218 0.062633596
4.7095019 0.06465874
4.709982 0.066741221
4.7104621 0.068880726
4.7109422 0.071076941
4.7114223 0.07332955
4.7119024 0.07563824
4.7123825 0.078002697
4.7128626 0.080422606
4.7133427 0.082895969
4.7138228 0.085420857
4.7143029 0.087998755
4.714783 0.090631186
4.7152631 0.093319675
4.7157431 0.096065743
4.7162232 0.098870916
4.7167033 0.10173672
4.7171834 0.10466467
4.7176635 0.10765629
4.7181436 0.11071312
4.7186237 0.11383667
4.7191038 0.11702846
4.7195839 0.12029002
4.720064 0.12362288
4.7205441 0.12702855
4.7210242 0.1305035
4.7215043 0.13400415
4.7219844 0.13752442
4.7224645 0.14106959
4.7229446 0.14464499
4.7234247 0.1482559
4.7239048 0.15190764
4.7243849 0.1556055
4.724865 0.15935478
4.7253451 0.1631608
4.7258252 0.16702885
4.7263053 0.17096423
4.7267854 0.17497226
4.7272655 0.17905822
4.7277455 0.18322743
4.7282256 0.18748518
4.7287057 0.19183678
4.7291858 0.19624417
4.7296659 0.20065281
4.730146 0.20506241
4.7306261 0.20947294
4.7311062 0.21388434
4.7315863 0.21829656
4.7320664 0.22270956
4.7325465 0.2271233
4.7330266 0.23153772
4.7335067 0.23595278
4.7339868 0.24036842
4.7344669 0.24478461
4.734947 0.2492013
4.7354271 0.25361843
4.7359072 0.25803597
4.7363873 0.26245386
4.7368674 0.26687223
4.7373475 0.27129223
4.7378276 0.27571387
4.7383077 0.28013692
4.7387878 0.28456114
4.7392679 0.28898629
4.7397479 0.29341214
4.740228 0.29783844
4.7407081 0.30226497
4.7411882 0.30669148
4.7416683 0.31111774
4.7421484 0.3155435
4.7426285 0.31996855
4.7431086 0.32439262
4.7435887 0.3288155
4.7440688 0.33323694
4.7445489 0.33765671
4.745029 0.34201315
4.7455091 0.34624647
4.7459892 0.350364
4.7464693 0.35437309
4.7469494 0.3582811
4.7474295 0.36209539
4.7479096 0.36582331
4.7483897 0.36947221
4.7488698 0.37304945
4.7493499 0.37656238
4.74983 0.38001836
4.7503101 0.38342473
4.7507902 0.38678886
4.7512703 0.39011809
4.7517504 0.39341978
4.7522304 0.39670129
4.7527105 0.39994972
4.7531906 0.40305831
4.7536707 0.40601494
4.7541508 0.40882498
4.7546309 0.4114938
4.755111 0.41402676
4.7555911 0.41642923
4.7560712 0.4187066
4.7565513 0.42086422
4.7570314 0.42290746
4.7575115 0.4248417
4.7579916 0.4266723
4.7584717 0.42840464
4.7589518 0.43004408
4.7594319 0.43159599
4.759912 0.43306575
4.7603921 0.43445865
4.7608722 0.43574169
4.7613523 0.43688483
4.7618324 0.43788864
4.7623125 0.43875371
4.7627926 0.43948063
4.7632727 0.44006999
4.7637528 0.44052237
4.7642328 0.44083836
4.7647129 0.44101854
4.765193 0.4410635
4.7656731 0.44097384
4.7661532 0.44075013
4.7666333 0.44039296
4.7671134 0.43990291
4.7675935 0.43928058
4.7680736 0.43852656
4.7685537 0.43764862
4.7690338 0.43667779
4.7695139 0.43561374
4.769994 0.43445202
4.7704741 0.43318819
4.7709542 0.43181778
4.7714343 0.43033636
4.7719144 0.42873948
4.7723945 0.4270227
4.7728746 0.42518155
4.7733547 0.42321161
4.7738348 0.42110842
4.7743149 0.41886753
4.774795 0.41648449
4.7752751 0.41395486
4.7757552 0.4112742
4.7762352 0.40843878
4.7767153 0.40552545
4.7771954 0.4025829
4.7776755 0.39960374
4.7781556 0.39658056
4.7786357 0.39350595
4.7791158 0.39037251
4.7795959 0.38717284
4.780076 0.38389953
4.7805561 0.38054518
4.7810362 0.37710238
4.7815163 0.37356374
4.7819964 0.36992183
4.7824765 0.36616927
4.7829566 0.36229865
4.7834367 0.35830256
4.7839168 0.3541736
4.7843969 0.34993173
4.784877 0.34567345
4.7853571 0.34140751
4.7858372 0.33713343
4.7863173 0.33285077
4.7867974 0.32855906
4.7872775 0.32425783
4.7877576 0.31994663
4.7882376 0.31562499
4.7887177 0.31129246
4.7891978 0.30694856
4.7896779 0.30259284
4.790158 0.29822484
4.7906381 0.29384409
4.7911182 0.28945013
4.7915983 0.2850425
4.7920784 0.28062066
4.7925585 0.27618076
4.7930386 0.27172287
4.7935187 0.26724971
4.7939988 0.26276401
4.7944789 0.2582685
4.794959 0.25376591
4.7954391 0.24925896
4.7959192 0.24475039
4.7963993 0.24024292
4.7968794 0.23573928
4.7973595 0.23124219
4.7978396 0.22675439
4.7983197 0.22227861
4.7987998 0.21781756
4.7992799 0.21337398
4.79976 0.2089506
4.80024 0.20455917
4.8007201 0.20022718
4.8012002 0.19595398
4.8016803 0.19173694
4.8021604 0.18757346
4.8026405 0.18346093
4.8031206 0.17939671
4.8036007 0.17537821
4.8040808 0.1714028
4.8045609 0.16746788
4.805041 0.16357083
4.8055211 0.15970902
4.8060012 0.15587986
4.8064813 0.15208072
4.8069614 0.14830899
4.8074415 0.14456206
4.8079216 0.14083861
4.8084017 0.13717384
4.8088818 0.13358312
4.8093619 0.13006466
4.809842 0.12661664
4.8103221 0.12323726
4.8108022 0.11992469
4.8112823 0.11667715
4.8117624 0.1134928
4.8122424 0.11036986
4.8127225 0.1073065
4.8132026 0.10430092
4.8136827 0.10135131
4.8141628 0.098455867
4.8146429 0.09561277
4.815123 0.092820215
4.8156031 0.090076394
4.8160832 0.087380718
4.8165633 0.084735734
4.8170434 0.082142327
4.8175235 0.07960127
4.8180036 0.077113333
4.8184837 0.074679287
4.8189638 0.072299902
4.8194439 0.06997595
4.819924 0.067708202
4.8204041 0.065497429
4.8208842 0.063344401
4.8213643 0.06124989
4.8218444 0.059214665
4.8223245 0.057239499
4.8228046 0.055325162
4.8232847 0.053472425
4.8237648 0.051680786
4.8242448 0.049927324
4.8247249 0.048204705
4.825205 0.046514785
4.8256851 0.044859418
4.8261652 0.043240458
4.8266453 0.041659761
4.8271254 0.040119182
4.8276055 0.038620574
4.8280856 0.037165793
4.8285657 0.035756693
4.8290458 0.03439513
4.8295259 0.033082957
4.830006 0.031822031
4.8304861 0.030614204
4.8309662 0.029461334
4.8314463 0.028365273
4.8319264 0.027313335
4.8324065 0.026277485
4.8328866 0.025258738
4.8333667 0.024259012
4.8338468 0.023280225
4.8343269 0.022324297
4.834807 0.021393144
4.8352871 0.020488686
4.8357672 0.01961284
4.8362472 0.018767525
4.8367273 0.017954658
4.8372074 0.017176159
4.8376875 0.016433946
4.8381676 0.015729936
4.8386477 0.015066047
4.8391278 0.014444199
4.8396079 0.013864121
4.840088 0.013298785
4.8405681 0.012740768
4.8410482 0.012191551
4.8415283 0.011652617
4.8420084 0.011125445
4.8424885 0.010611519
4.8429686 0.010112319
4.8434487 0.0096293277
4.8439288 0.0091640258
4.8444089 0.008717895
4.844889 0.008292417
4.8453691 0.0078890733
4.8458492 0.0075093455
4.8463293 0.007154715
4.8468094 0.0068266635
4.8472895 0.0065266725
4.8477696 0.0062457415
4.8482496 0.0059674213
4.8487297 0.0056923869
4.8492098 0.0054215925
4.8496899 0.0051559926
4.85017 0.0048965413
4.8506501 0.004644193
4.8511302 0.0043999019
4.8516103 0.0041646224
4.8520904 0.0039393088
4.8525705 0.0037249153
4.8530506 0.0035223963
4.8535307 0.0033327061
4.8540108 0.0031567988
4.8544909 0.002995629
4.854971 0.0028501507
4.8554511 0.0027200305
4.8559312 0.0025934444
4.8564113 0.0024677357
4.8568914 0.0023434362
4.8573715 0.0022210776
4.8578516 0.0021011918
4.8583317 0.0019843105
4.8588118 0.0018709655
4.8592919 0.0017616885
4.859772 0.0016570114
4.8602521 0.0015574658
4.8607321 0.0014635837
4.8612122 0.0013758967
4.8616923 0.0012949366
4.8621724 0.0012212353
4.8626525 0.0011553244
4.8631326 0.0010977358
4.8636127 0.0010451589
4.8640928 0.00099267469
4.8645729 0.00094051284
4.865053 0.00088893523
4.8655331 0.00083820373
4.8660132 0.00078858019
4.8664933 0.00074032645
4.8669734 0.00069370438
4.8674535 0.00064897583
4.8679336 0.00060640265
4.8684137 0.0005662467
4.8688938 0.00052876982
4.8693739 0.00049423388
4.869854 0.00046290072
4.8703341 0.00043503221
4.8708142 0.00041089019
4.8712943 0.00039031062
4.8717744 0.00037028011
4.8722545 0.00035025468
4.8727345 0.00033034961
4.8732146 0.00031068015
4.8736947 0.00029136157
4.8741748 0.00027250914
4.8746549 0.00025423812
4.875135 0.00023666377
4.8756151 0.00021990136
4.8760952 0.00020406616
4.8765753 0.00018927342
4.8770554 0.00017563842
4.8775355 0.00016327641
4.8780156 0.00015230267
4.8784957 0.00014283246
4.8789758 0.00013498103
4.8794559 0.00012798916
4.879936 0.00012095285
4.8804161 0.00011391709
4.8808962 0.00010692757
4.8813763 0.00010002998
4.8818564 9.3270007e-05
4.8823365 8.6693336e-05
4.8828166 8.0345654e-05
4.8832967 7.4272649e-05
4.8837768 6.8520008e-05
4.8842569 6.3133419e-05
4.8847369 5.8158567e-05
4.885217 5.3641142e-05
4.8856971 4.9626828e-05
4.8861772 4.6161315e-05
4.8866573 4.3290288e-05
4.8871374 4.0970723e-05
4.8876175 3.8706717e-05
4.8880976 3.6427738e-05
4.8885777 3.4150192e-05
4.8890578 3.1890485e-05
4.8895379 2.9665023e-05
4.890018 2.7490211e-05
4.8904981 2.5382456e-05
4.8909782 2.3358163e-05
4.8914583 2.1433738e-05
4.8919384 1.9625587e-05
4.8924185 1.7950115e-05
4.8928986 1.6423729e-05
4.8933787 1.5062834e-05
4.8938588 1.3883836e-05
4.8943389 1.2903141e-05
4.894819 1.2137051e-05
4.8952991 1.1470265e-05
4.8957792 1.0794091e-05
4.8962593 1.0113877e-05
4.8967393 9.4349699e-06
4.8972194 8.7627183e-06
4.8976995 8.1024694e-06
4.8981796 7.4595711e-06
4.8986597 6.8393711e-06
4.8991398 6.247217e-06
4.8996199 5.6884565e-06
4.9001 5.1684374e-06
4.9005801 4.6925073e-06
4.9010602 4.266014e-06
4.9015403 3.8943052e-06
4.9020204 3.5827285e-06
4.9025005 3.3366317e-06
4.9029806 3.1491236e-06
4.9034607 2.9651976e-06
4.9039408 2.7788413e-06
4.9044209 2.5916371e-06
4.904901 2.4051674e-06
4.9053811 2.2210149e-06
4.9058612 2.0407619e-06
4.9063413 1.865991e-06
4.9068214 1.6982846e-06
4.9073015 1.5392252e-06
4.9077816 1.3903953e-06
4.9082617 1.2533774e-06
4.9087417 1.1297539e-06
4.9092218 1.0211074e-06
4.9097019 9.2902025e-07
4.910182 8.5507504e-07
4.9106621 8.007709e-07
4.9111422 7.543381e-07
4.9116223 7.0688977e-07
4.9121024 6.5886892e-07
4.9125825 6.1071852e-07
4.9130626 5.6288156e-07
4.9135427 5.1580101e-07
4.9140228 4.6991987e-07
4.9145029 4.2568111e-07
4.914983 3.8352773e-07
4.9154631 3.439027e-07
4.9159432 3.07249e-07
4.9164233 2.7400963e-07
4.9169034 2.4462756e-07
4.9173835 2.1954578e-07
4.9178636 1.9920727e-07
4.9183437 1.8405501e-07
4.9188238 1.7335698e-07
4.9193039 1.6281401e-07
4.919784 1.5207327e-07
4.9202641 1.4123802e-07
4.9207441 1.3041151e-07
4.9212242 1.1969699e-07
4.9217043 1.0919771e-07
4.9221844 9.9016927e-08
4.9226645 8.9257884e-08
4.9231446 8.0023835e-08
4.9236247 7.1418031e-08
4.9241048 6.3543721e-08
4.9245849 5.6504156e-08
4.925065 5.0402588e-08
4.9255451 4.5342267e-08
4.9260252 4.1426443e-08
4.9265053 3.8743503e-08
4.9269854 3.6489472e-08
4.9274655 3.4174479e-08
4.9279456 3.1821112e-08
4.9284257 2.9451962e-08
4.9289058 2.7089621e-08
4.9293859 2.4756677e-08
4.929866 2.2475721e-08
4.9303461 2.0269343e-08
4.9308262 1.8160134e-08
4.9313063 1.6170683e-08
4.9317864 1.4323582e-08
4.9322665 1.2641419e-08
4.9327465 1.1146787e-08
4.9332266 9.8622734e-09
4.9337067 8.81047e-09
4.9341868 8.0139668e-09
4.9346669 7.4222774e-09
4.935147 6.8187298e-09
4.9356271 6.1946608e-09
4.9361072 5.5584617e-09
4.9365873 4.918524e-09
4.9370674 4.2832388e-09
4.9375475 3.6609977e-09
4.9380276 3.0601919e-09
4.9385077 2.4892128e-09
4.9389878 1.9564518e-09
4.9394679 1.4703002e-09
4.939948 1.0391493e-09
4.9404281 6.713906e-10
4.9409082 3.7541537e-10
4.9413883 1.5961497e-10
4.9418684 3.2380765e-11
4.9423485 0
4.9428286 0
4.9433087 0
4.9437888 0
4.9442689 0
4.9447489 0
4.945229 0
4.9457091 0
4.9461892 0
4.9466693 0
4.9471494 0
4.9476295 0
4.9481096 0
4.9485897 0
4.9490698 0
4.9495499 0
4.95003 0
4.9505101 0
4.9509902 0
4.9514703 0
4.9519504 0
4.9524305 0
4.9529106 0
4.9533907 0
4.9538708 0
4.9543509 0
4.954831 0
4.9553111 0
4.9557912 0
4.9562713 0
4.9567514 0
4.9572314 0
4.9577115 0
4.9581916 0
4.9586717 0
4.9591518 0
4.9596319 0
4.960112 0
4.9605921 0
4.9610722 0
4.9615523 0
4.9620324 0
4.9625125 0
4.9629926 0
4.9634727 0
4.9639528 0
4.9644329 0
4.964913 0
4.9653931 0
4.9658732 0
4.9663533 0
4.9668334 0
4.9673135 0
4.9677936 0
4.9682737 0
4.9687538 0
4.9692338 0
4.9697139 0
4.970194 0
4.9706741 0
4.9711542 0
4.9716343 0
4.9721144 0
4.9725945 0
4.9730746 0
4.9735547 0
4.9740348 0
4.9745149 0
4.974995 0
4.9754751 0
4.9759552 0
4.9764353 0
4.9769154 0
4.9773955 0
4.9778756 0
4.9783557 0
4.9788358 0
4.9793159 0
4.979796 0
4.9802761 0
4.9807562 0
4.9812362 0
4.9817163 0
4.9821964 0
4.9826765 0
4.9831566 0
4.9836367 0
4.9841168 0
4.9845969 0
4.985077 0
4.9855571 0
4.9860372 0
4.9865173 0
4.9869974 0
4.9874775 0
4.9879576 0
4.9884377 0
4.9889178 0
4.9893979 0
4.989878 0
4.9903581 0
4.9908382 0
4.9913183 0
4.9917984 0
4.9922785 0
4.9927586 0
4.9932386 0
4.9937187 0
4.9941988 0
4.9946789 0
4.995159 0
4.9956391 0
4.9961192 0
4.9965993 0
4.9970794 0
4.9975595 0
4.9980396 0
4.9985197 0
4.9989998 0
4.9994799 0
4.99996 0
5.0004401 0
5.0009202 0
5.0014003 0
5.0018804 0
5.0023605 0
5.0028406 0
5.0033207 0
5.0038008 0
5.0042809 0
5.004761 0
5.005241 0
5.0057211 0
5.0062012 0
5.0066813 0
5.0071614 0
5.0076415 0
5.0081216 0
5.0086017 0
5.0090818 0
5.0095619 0
5.010042 0
5.0105221 0
5.0110022 0
5.0114823 0
5.0119624 0
5.0124425 0
5.0129226 0
5.0134027 0
5.0138828 0
5.0143629 0
5.014843 0
5.0153231 0
5.0158032 0
5.0162833 0
5.0167634 0
5.0172434 0
5.0177235 0
5.0182036 0
5.0186837 0
5.0191638 0
5.0196439 0
5.020124 0
5.0206041 0
5.0210842 0
5.0215643 0
5.0220444 0
5.0225245 0
5.0230046 0
5.0234847 0
5.0239648 0
5.0244449 0
5.024925 0
5.0254051 0
5.0258852 0
5.0263653 0
5.0268454 0
5.0273255 0
5.0278056 0
5.0282857 0
5.0287658 0
5.0292458 0
5.0297259 0
5.030206 0
5.0306861 0
5.0311662 0
5.0316463 0
5.0321264 0
5.0326065 0
5.0330866 0
5.0335667 0
5.0340468 0
5.0345269 0
5.035007 0
5.0354871 0
5.0359672 0
5.0364473 0
5.0369274 0
5.0374075 0
5.0378876 0
5.0383677 0
5.0388478 0
5.0393279 0
5.039808 0
5.0402881 0
5.0407682 0
5.0412482 0
5.0417283 0
5.0422084 0
5.0426885 0
5.0431686 0
5.0436487 0
5.0441288 0
5.0446089 0
5.045089 0
5.0455691 0
5.0460492 0
5.0465293 0
5.0470094 0
5.0474895 0
5.0479696 0
5.0484497 0
5.0489298 0
5.0494099 0
5.04989 0
5.0503701 0
5.0508502 0
5.0513303 0
5.0518104 0
5.0522905 0
5.0527706 0
5.0532507 0
5.0537307 0
5.0542108 0
5.0546909 0
5.055171 0
5.0556511 0
5.0561312 0
5.0566113 0
5.0570914 0
5.0575715 0
5.0580516 0
5.0585317 0
5.0590118 0
5.0594919 0
5.059972 0
5.0604521 0
5.0609322 0
5.0614123 0
5.0618924 0
5.0623725 0
5.0628526 0
5.0633327 0
5.0638128 0
5.0642929 0
5.064773 0
5.0652531 0
5.0657331 0
5.0662132 0
5.0666933 0
5.0671734 0
5.0676535 0
5.0681336 0
5.0686137 0
5.0690938 0
5.0695739 0
5.070054 0
5.0705341 0
5.0710142 0
5.0714943 0
5.0719744 0
5.0724545 0
5.0729346 0
5.0734147 0
5.0738948 0
5.0743749 0
5.074855 0
5.0753351 0
5.0758152 0
5.0762953 0
5.0767754 0
5.0772555 0
5.0777355 0
5.0782156 0
5.0786957 0
5.0791758 0
5.0796559 0
5.080136 0
5.0806161 0
5.0810962 0
5.0815763 0
5.0820564 0
5.0825365 0
5.0830166 0
5.0834967 0
5.0839768 0
5.0844569 0
5.084937 0
5.0854171 0
5.0858972 0
5.0863773 0
5.0868574 0
5.0873375 0
5.0878176 0
5.0882977 0
5.0887778 0
5.0892579 0
5.0897379 0
5.090218 0
5.0906981 0
5.0911782 0
5.0916583 0
5.0921384 0
5.0926185 0
5.0930986 0
5.0935787 0
5.0940588 0
5.0945389 0
5.095019 0
5.0954991 0
5.0959792 0
5.0964593 0
5.0969394 0
5.0974195 0
5.0978996 0
5.0983797 0
5.0988598 0
5.0993399 0
5.09982 0
5.1003001 0
5.1007802 0
5.1012603 0
5.1017403 0
5.1022204 0
5.1027005 0
5.1031806 0
5.1036607 0
5.1041408 0
5.1046209 0
5.105101 0
5.1055811 0
5.1060612 0
5.1065413 0
5.1070214 0
5.1075015 0
5.1079816 0
5.1084617 0
5.1089418 0
5.1094219 0
5.109902 0
5.1103821 0
5.1108622 0
5.1113423 0
5.1118224 0
5.1123025 0
5.1127826 0
5.1132627 0
5.1137427 0
5.1142228 0
5.1147029 0
5.115183 0
5.1156631 0
5.1161432 0
5.1166233 3.5776965e-11
5.1171034 1.6946818e-10
5.1175835 3.9368043e-10
5.1180636 6.9942332e-10
5.1185437 1.0777065e-09
5.1190238 1.5195394e-09
5.1195039 2.0159319e-09
5.119984 2.5578934e-09
5.1204641 3.1364335e-09
5.1209442 3.7425619e-09
5.1214243 4.3672882e-09
5.1219044 5.001622e-09
5.1223845 5.6365728e-09
5.1228646 6.2631503e-09
5.1233447 6.8723641e-09
5.1238248 7.4552238e-09
5.1243049 8.0170934e-09
5.124785 8.7126078e-09
5.1252651 9.5747334e-09
5.1257451 1.0589041e-08
5.1262252 1.1741102e-08
5.1267053 1.3016488e-08
5.1271854 1.4400768e-08
5.1276655 1.5879514e-08
5.1281456 1.7438298e-08
5.1286257 1.9062689e-08
5.1291058 2.073826e-08
5.1295859 2.245058e-08
5.130066 2.4185222e-08
5.1305461 2.5927755e-08
5.1310262 2.7663751e-08
5.1315063 2.9378781e-08
5.1319864 3.1058416e-08
5.1324665 3.3192142e-08
5.1329466 3.6492293e-08
5.1334267 4.0869074e-08
5.1339068 4.6223856e-08
5.1343869 5.2458009e-08
5.134867 5.9472904e-08
5.1353471 6.7169912e-08
5.1358272 7.5450402e-08
5.1363073 8.4215747e-08
5.1367874 9.3367315e-08
5.1372675 1.0280648e-07
5.1377475 1.1243461e-07
5.1382276 1.2215307e-07
5.1387077 1.3186324e-07
5.1391878 1.4146649e-07
5.1396679 1.5086419e-07
5.140148 1.6039727e-07
5.1406281 1.7371294e-07
5.1411082 1.9134938e-07
5.1415883 2.1293742e-07
5.1420684 2.3810789e-07
5.1425485 2.6649161e-07
5.1430286 2.9771941e-07
5.1435087 3.3142211e-07
5.1439888 3.6723053e-07
5.1444689 4.0477551e-07
5.144949 4.4368787e-07
5.1454291 4.8359843e-07
5.1459092 5.2413802e-07
5.1463893 5.6493746e-07
5.1468694 6.0562759e-07
5.1473495 6.4583922e-07
5.1478296 6.8520317e-07
5.1483097 7.319965e-07
5.1487898 7.9606356e-07
5.1492699 8.7604385e-07
5.1497499 9.7054202e-07
5.15023 1.0781627e-06
5.1507101 1.1975105e-06
5.1511902 1.3271901e-06
5.1516703 1.4658061e-06
5.1521504 1.6119631e-06
5.1526305 1.7642659e-06
5.1531106 1.9213189e-06
5.1535907 2.0817269e-06
5.1540708 2.2440945e-06
5.1545509 2.4070263e-06
5.155031 2.569127e-06
5.1555111 2.7290012e-06
5.1559912 2.8927303e-06
5.1564713 3.1086392e-06
5.1569514 3.381767e-06
5.1574315 3.7074188e-06
5.1579116 4.0808999e-06
5.1583917 4.4975152e-06
5.1588718 4.9525701e-06
5.1593519 5.4413695e-06
5.159832 5.9592187e-06
5.1603121 6.5014228e-06
5.1607922 7.063287e-06
5.1612723 7.6401163e-06
5.1617524 8.2272159e-06
5.1622324 8.819891e-06
5.1627125 9.4134466e-06
5.1631926 1.0003188e-05
5.1636727 1.058442e-05
5.1641528 1.125874e-05
5.1646329 1.2122327e-05
5.165113 1.3160654e-05
5.1655931 1.4359191e-05
5.1660732 1.5703406e-05
5.1665533 1.7178772e-05
5.1670334 1.8770757e-05
5.1675135 2.0464833e-05
5.1679936 2.2246468e-05
5.1684737 2.4101134e-05
5.1689538 2.60143e-05
5.1694339 2.7971437e-05
5.169914 2.9958014e-05
5.1703941 3.1959503e-05
5.1708742 3.3961372e-05
5.1713543 3.5949093e-05
5.1718344 3.7994101e-05
5.1723145 4.0537906e-05
5.1727946 4.361061e-05
5.1732747 4.7171327e-05
5.1737548 5.117917e-05
5.1742348 5.5593253e-05
5.1747149 6.0372691e-05
5.175195 6.5476596e-05
5.1756751 7.0864083e-05
5.1761552 7.6494265e-05
5.1766353 8.2326256e-05
5.1771154 8.831917e-05
5.1775955 9.4432121e-05
5.1780756 0.00010062422
5.1785557 0.00010685459
5.1790358 0.00011308233
5.1795159 0.00011926914
5.179996 0.00012627065
5.1804761 0.00013472407
5.1809562 0.00014452536
5.1814363 0.00015557047
5.1819164 0.00016775538
5.1823965 0.00018097604
5.1828766 0.00019512841
5.1833567 0.00021010845
5.1838368 0.00022581212
5.1843169 0.00024213538
5.184797 0.0002589742
5.1852771 0.00027622452
5.1857572 0.00029378231
5.1862372 0.00031154354
5.1867173 0.00032940415
5.1871974 0.00034726012
5.1876775 0.00036566949
5.1881576 0.0003873529
5.1886377 0.00041241033
5.1891178 0.00044060285
5.1895979 0.00047169154
5.190078 0.00050543746
5.1905581 0.00054160168
5.1910382 0.00057994527
5.1915183 0.0006202293
5.1919984 0.00066221484
5.1924785 0.00070566295
5.1929586 0.00075033471
5.1934387 0.00079599119
5.1939188 0.00084239345
5.1943989 0.00088930256
5.194879 0.00093647959
5.1953591 0.00098373848
5.1958392 0.001035789
5.1963193 0.0010954548
5.1967994 0.0011622449
5.1972795 0.0012356682
5.1977596 0.0013152336
5.1982396 0.0014004502
5.1987197 0.0014908268
5.1991998 0.0015858723
5.1996799 0.0016850958
5.20016 0.0017880061
5.2006401 0.0018941122
5.2011202 0.002002923
5.2016003 0.0021139475
5.2020804 0.0022266946
5.2025605 0.0023406732
5.2030406 0.0024553923
5.2035207 0.0025736111
5.2040008 0.0027062119
5.2044809 0.0028533303
5.204961 0.0030140726
5.2054411 0.0031875456
5.2059212 0.0033728557
5.2064013 0.0035691095
5.2068814 0.0037754136
5.2073615 0.0039908744
5.2078416 0.0042145986
5.2083217 0.0044456927
5.2088018 0.0046832633
5.2092819 0.0049264169
5.209762 0.00517426
5.210242 0.0054258993
5.2107221 0.0056804412
5.2112022 0.0059373741
5.2116823 0.0062127693
5.2121624 0.0065144766
5.2126425 0.0068410833
5.2131226 0.0071911765
5.2136027 0.0075633434
5.2140828 0.0079561713
5.2145629 0.0083682471
5.215043 0.0087981582
5.2155231 0.0092444917
5.2160032 0.0097058348
5.2164833 0.010180775
5.2169634 0.010667898
5.2174435 0.011165793
5.2179236 0.011673046
5.2184037 0.012188245
5.2188838 0.012709976
5.2193639 0.013246161
5.219844 0.013822444
5.2203241 0.014438716
5.2208042 0.015093101
5.2212843 0.015783728
5.2217644 0.016508723
5.2222444 0.017266213
5.2227245 0.018054324
5.2232046 0.018871183
5.2236847 0.019714916
5.2241648 0.020583651
5.2246449 0.021475514
5.225125 0.022388632
5.2256051 0.023321131
5.2260852 0.024271139
5.2265653 0.025236781
5.2270454 0.026217337
5.2275255 0.027241445
5.2280056 0.028320755
5.2284857 0.029453363
5.2289658 0.030637362
5.2294459 0.031870848
5.229926 0.033151915
5.2304061 0.034478659
5.2308862 0.035849173
5.2313663 0.037261553
5.2318464 0.038713894
5.2323265 0.04020429
5.2328066 0.041730835
5.2332867 0.043291626
5.2337668 0.044884756
5.2342468 0.046508321
5.2347269 0.048160414
5.235207 0.049849763
5.2356871 0.051600553
5.2361672 0.053412908
5.2366473 0.055285825
5.2371274 0.057218305
5.2376075 0.059209349
5.2380876 0.061257955
5.2385677 0.063363123
5.2390478 0.065523854
5.2395279 0.067739148
5.240008 0.070008003
5.2404881 0.07232942
5.2409682 0.074702399
5.2414483 0.077125939
5.2419284 0.079599041
5.2424085 0.082120704
5.2428886 0.084690089
5.2433687 0.087309666
5.2438488 0.089981559
5.2443289 0.092707048
5.244809 0.095487411
5.2452891 0.098323928
5.2457692 0.10121788
5.2462492 0.10417053
5.2467293 0.10718318
5.2472094 0.1102571
5.2476895 0.11339356
5.2481696 0.11659385
5.2486497 0.11985924
5.2491298 0.12319101
5.2496099 0.12659045
5.25009 0.13005882
5.2505701 0.13359742
5.2510502 0.13718851
5.2515303 0.14079754
5.2520104 0.14442825
5.2524905 0.14808547
5.2529706 0.15177401
5.2534507 0.15549867
5.2539308 0.15926428
5.2544109 0.16307564
5.254891 0.16693757
5.2553711 0.17085489
5.2558512 0.1748324
5.2563313 0.17887492
5.2568114 0.18298726
5.2572915 0.18717425
5.2577716 0.19144068
5.2582517 0.19579137
5.2587317 0.20022599
5.2592118 0.20468282
5.2596919 0.2091423
5.260172 0.21360405
5.2606521 0.21806773
5.2611322 0.22253298
5.2616123 0.22699944
5.2620924 0.23146676
5.2625725 0.23593458
5.2630526 0.24040254
5.2635327 0.2448703
5.2640128 0.24933748
5.2644929 0.25380375
5.264973 0.25826874
5.2654531 0.26273209
5.2659332 0.26719346
5.2664133 0.27165248
5.2668934 0.27610946
5.2673735 0.28056532
5.2678536 0.2850201
5.2683337 0.28947381
5.2688138 0.29392646
5.2692939 0.29837806
5.269774 0.30282862
5.2702541 0.30727817
5.2707341 0.3117267
5.2712142 0.31617424
5.2716943 0.32062079
5.2721744 0.32506637
5.2726545 0.32951099
5.2731346 0.33395467
5.2736147 0.33839741
5.2740948 0.34283922
5.2745749 0.34727051
5.275055 0.35160341
5.2755351 0.35582213
5.2760152 0.3599334
5.2764953 0.36394391
5.2769754 0.36786036
5.2774555 0.37168948
5.2779356 0.37543796
5.2784157 0.3791125
5.2788958 0.38271983
5.2793759 0.38626664
5.279856 0.38975964
5.2803361 0.39320554
5.2808162 0.39661104
5.2812963 0.39998286
5.2817764 0.40332769
5.2822565 0.40665225
5.2827365 0.40991181
5.2832166 0.41304277
5.2836967 0.41604807
5.2841768 0.41893099
5.2846569 0.42169482
5.285137 0.42434282
5.2856171 0.42687829
5.2860972 0.42930448
5.2865773 0.4316247
5.2870574 0.4338422
5.2875375 0.43596027
5.2880176 0.43798219
5.2884977 0.43991124
5.2889778 0.44175069
5.2894579 0.44350383
5.289938 0.44517392
5.2904181 0.4467629
5.2908982 0.44826222
5.2913783 0.44966762
5.2918584 0.45097654
5.2923385 0.45218639
5.2928186 0.45329458
5.2932987 0.45429854
5.2937788 0.45519569
5.2942589 0.45598344
5.2947389 0.45665922
5.295219 0.45722043
5.2956991 0.4576645
5.2961792 0.45798886
5.2966593 0.4581909
5.2971394 0.45826807
5.2976195 0.45821776
5.2980996 0.45803741
5.2985797 0.45777762
5.2990598 0.45748989
5.2995399 0.4571672
5.30002 0.45680251
5.3005001 0.4563888
5.3009802 0.45591903
5.3014603 0.45538617
5.3019404 0.45478318
5.3024205 0.45410304
5.3029006 0.4533387
5.3033807 0.45248314
5.3038608 0.45152933
5.3043409 0.45047022
5.304821 0.44929878
5.3053011 0.448008
5.3057812 0.44659082
5.3062613 0.44505728
5.3067413 0.44350142
5.3072214 0.44193948
5.3077015 0.44037233
5.3081816 0.43880087
5.3086617 0.43722599
5.3091418 0.43564858
5.3096219 0.43406954
5.310102 0.43248975
5.3105821 0.43091011
5.3110622 0.4293315
5.3115423 0.42775482
5.3120224 0.42618097
5.3125025 0.42461082
5.3129826 0.42304527
5.3134627 0.42148522
5.3139428 0.41993155
5.3144229 0.4183819
5.314903 0.41683384
5.3153831 0.41528752
5.3158632 0.4137431
5.3163433 0.41220073
5.3168234 0.41066056
5.3173035 0.40912275
5.3177836 0.40758743
5.3182637 0.40605477
5.3187437 0.40452492
5.3192238 0.40299802
5.3197039 0.40147424
5.320184 0.39995371
5.3206641 0.3984366
5.3211442 0.39692305
5.3216243 0.39541321
5.3221044 0.39392649
5.3225845 0.39254986
5.3230646 0.39128918
5.3235447 0.39013892
5.3240248 0.38909357
5.3245049 0.38814762
5.324985 0.38729555
5.3254651 0.38653185
5.3259452 0.38585101
5.3264253 0.3852475
5.3269054 0.38471582
5.3273855 0.38425045
5.3278656 0.38384588
5.3283457 0.38349659
5.3288258 0.38319706
5.3293059 0.38294179
5.329786 0.38272538
5.3302661 0.38255938
5.3307461 0.38245638
5.3312262 0.38241943
5.3317063 0.38245158
5.3321864 0.38255588
5.3326665 0.38273537
5.3331466 0.38299311
5.3336267 0.38333215
5.3341068 0.38375552
5.3345869 0.38426629
5.335067 0.38486749
5.3355471 0.38556219
5.3360272 0.38635342
5.3365073 0.38724424
5.3369874 0.38823769
5.3374675 0.38933683
5.3379476 0.39052794
5.3384277 0.39174942
5.3389078 0.392995
5.3393879 0.39426441
5.339868 0.3955574
5.3403481 0.39687371
5.3408282 0.39821307
5.3413083 0.39957521
5.3417884 0.40095989
5.3422685 0.40236684
5.3427485 0.40379579
5.3432286 0.40524649
5.3437087 0.40671867
5.3441888 0.40821208
5.3446689 0.40972644
5.345149 0.4112615
5.3456291 0.41281722
5.3461092 0.41440409
5.3465893 0.41602461
5.3470694 0.41767407
5.3475495 0.41934774
5.3480296 0.42104088
5.3485097 0.42274879
5.3489898 0.42446672
5.3494699 0.42618996
5.34995 0.42791377
5.3504301 0.42963343
5.3509102 0.43134422
5.3513903 0.4330414
5.3518704 0.43472026
5.3523505 0.43637605
5.3528306 0.43800407
5.3533107 0.43959958
5.3537908 0.44115019
5.3542709 0.44263118
5.354751 0.44404358
5.355231 0.44539021
5.3557111 0.4466739
5.3561912 0.44789745
5.3566713 0.44906371
5.3571514 0.45017547
5.3576315 0.45123557
5.3581116 0.45224682
5.3585917 0.45321204
5.3590718 0.45413405
5.3595519 0.45501568
5.360032 0.45585974
5.3605121 0.45666906
5.3609922 0.45744644
5.3614723 0.45819231
5.3619524 0.45883733
5.3624325 0.45935132
5.3629126 0.45973801
5.3633927 0.4600011
5.3638728 0.4601443
5.3643529 0.46017133
5.364833 0.4600859
5.3653131 0.45989172
5.3657932 0.4595925
5.3662733 0.45919196
5.3667534 0.4586938
5.3672334 0.45810174
5.3677135 0.45741949
5.3681936 0.45665077
5.3686737 0.45579928
5.3691538 0.45486874
5.3696339 0.45386098
5.370114 0.45277145
5.3705941 0.45159678
5.3710742 0.45033375
5.3715543 0.44897915
5.3720344 0.44752976
5.3725145 0.44598236
5.3729946 0.44433374
5.3734747 0.44258067
5.3739548 0.44071994
5.3744349 0.43874834
5.374915 0.43666265
5.3753951 0.43445965
5.3758752 0.43213612
5.3763553 0.42968885
5.3768354 0.42711462
5.3773155 0.42441396
5.3777956 0.4216565
5.3782757 0.4188669
5.3787558 0.41604171
5.3792358 0.41317749
5.3797159 0.41027077
5.380196 0.40731812
5.3806761 0.40431607
5.3811562 0.40126119
5.3816363 0.39815001
5.3821164 0.39497909
5.3825965 0.39174498
5.3830766 0.38844423
5.3835567 0.38507339
5.3840368 0.381629
5.3845169 0.37810762
5.384997 0.3745058
5.3854771 0.37083608
5.3859572 0.36713267
5.3864373 0.36340088
5.3869174 0.35964504
5.3873975 0.35586947
5.3878776 0.3520785
5.3883577 0.34827644
5.3888378 0.34446763
5.3893179 0.34065638
5.389798 0.33684701
5.3902781 0.33304386
5.3907582 0.32925123
5.3912382 0.32547347
5.3917183 0.32171488
5.3921984 0.31797979
5.3926785 0.31427253
5.3931586 0.31059664
5.3936387 0.30694461
5.3941188 0.3033131
5.3945989 0.29970182
5.395079 0.29611042
5.3955591 0.29253859
5.3960392 0.288986
5.3965193 0.28545234
5.3969994 0.28193727
5.3974795 0.27844047
5.3979596 0.27496162
5.3984397 0.2715004
5.3989198 0.26805647
5.3993999 0.26462953
5.39988 0.26121924
5.4003601 0.25782528
5.4008402 0.25444733
5.4013203 0.25113481
5.4018004 0.24796911
5.4022805 0.24494452
5.4027606 0.24205379
5.4032406 0.23928967
5.4037207 0.23664492
5.4042008 0.2341123
5.4046809 0.23168457
5.405161 0.22935448
5.4056411 0.22711479
5.4061212 0.22495825
5.4066013 0.22287763
5.4070814 0.22086568
5.4075615 0.21891515
5.4080416 0.21701881
5.4085217 0.21516941
5.4090018 0.21336723
5.4094819 0.211683
5.409962 0.21013407
5.4104421 0.20871821
5.4109222 0.20743322
5.4114023 0.20627685
5.4118824 0.2052469
5.4123625 0.20434113
5.4128426 0.20355733
5.4133227 0.20289328
5.4138028 0.20234674
5.4142829 0.2019155
5.414763 0.20159734
5.415243 0.20139003
5.4157231 0.20129134
5.4162032 0.20129907
5.4166833 0.20141098
5.4171634 0.20162077
5.4176435 0.20192381
5.4181236 0.20232339
5.4186037 0.20282281
5.4190838 0.20342541
5.4195639 0.20413449
5.420044 0.20495338
5.4205241 0.2058854
5.4210042 0.20693386
5.4214843 0.2081021
5.4219644 0.20939342
5.4224445 0.21081114
5.4229246 0.21235859
5.4234047 0.21403909
5.4238848 0.21585595
5.4243649 0.2178125
5.424845 0.21990006
5.4253251 0.22203011
5.4258052 0.22419092
5.4262853 0.22639087
5.4267654 0.22863833
5.4272454 0.23094169
5.4277255 0.23330931
5.4282056 0.23574959
5.4286857 0.23827089
5.4291658 0.2408816
5.4296459 0.24359009
5.430126 0.24640474
5.4306061 0.24933394
5.4310862 0.25238605
5.4315663 0.25556947
5.4320464 0.25889256
5.4325265 0.2623637
5.4330066 0.26591846
5.4334867 0.2694765
5.4339668 0.27303767
5.4344469 0.27660192
5.434927 0.28016918
5.4354071 0.28373939
5.4358872 0.28731249
5.4363673 0.29088843
5.4368474 0.29446713
5.4373275 0.29804855
5.4378076 0.30163261
5.4382877 0.30521927
5.4387678 0.30880846
5.4392478 0.31240011
5.4397279 0.31599418
5.440208 0.31959059
5.4406881 0.32318994
5.4411682 0.32679577
5.4416483 0.33040783
5.4421284 0.33402519
5.4426085 0.33764689
5.4430886 0.34127199
5.4435687 0.34489954
5.4440488 0.3485286
5.4445289 0.35215822
5.445009 0.35578746
5.4454891 0.35941536
5.4459692 0.36304098
5.4464493 0.36666338
5.4469294 0.37028161
5.4474095 0.37389472
5.4478896 0.37750177
5.4483697 0.38110177
5.4488498 0.38462216
5.4493299 0.38800285
5.44981 0.39125157
5.4502901 0.39437607
5.4507702 0.39738408
5.4512503 0.40028335
5.4517303 0.40308161
5.4522104 0.4057866
5.4526905 0.40840606
5.4531706 0.41094774
5.4536507 0.41341936
5.4541308 0.41582868
5.4546109 0.41818342
5.455091 0.42049134
5.4555711 0.42276016
5.4560512 0.42499764
5.4565313 0.42719168
5.4570114 0.42925126
5.4574915 0.4311668
5.4579716 0.43294156
5.4584517 0.4345788
5.4589318 0.43608178
5.4594119 0.43745376
5.459892 0.43869799
5.4603721 0.43981775
5.4608522 0.44081628
5.4613323 0.44169685
5.4618124 0.44246272
5.4622925 0.44311714
5.4627726 0.44366338
5.4632527 0.4441047
5.4637327 0.44444436
5.4642128 0.44468562
5.4646929 0.44483162
5.465173 0.44488064
5.4656531 0.44482913
5.4661332 0.44467355
5.4666133 0.44441034
5.4670934 0.44403594
5.4675735 0.44354682
5.4680536 0.44293942
5.4685337 0.4422102
5.4690138 0.44135559
5.4694939 0.44037205
5.469974 0.43925603
5.4704541 0.43800398
5.4709342 0.43661234
5.4714143 0.43507758
5.4718944 0.43339613
5.4723745 0.43158788
5.4728546 0.42974117
5.4733347 0.42785921
5.4738148 0.42593547
5.4742949 0.42396343
5.474775 0.42193657
5.4752551 0.41984836
5.4757351 0.41769228
5.4762152 0.41546182
5.4766953 0.41315045
5.4771754 0.41075165
5.4776555 0.40825889
5.4781356 0.40566566
5.4786157 0.40296543
5.4790958 0.40015168
5.4795759 0.39721789
5.480056 0.3941586
5.4805361 0.39103833
5.4810162 0.38790004
5.4814963 0.38474619
5.4819764 0.3815793
5.4824565 0.37840183
5.4829366 0.37521629
5.4834167 0.37202516
5.4838968 0.36883094
5.4843769 0.3656361
5.484857 0.36244315
5.4853371 0.35925457
5.4858172 0.35607286
5.4862973 0.35290049
5.4867774 0.34973996
5.4872575 0.34659376
5.4877375 0.34346439
5.4882176 0.34035138
5.4886977 0.33724659
5.4891778 0.33414938
5.4896579 0.33105985
5.490138 0.32797808
5.4906181 0.32490417
5.4910982 0.32183818
5.4915783 0.31878022
5.4920584 0.31573035
5.4925385 0.31268868
5.4930186 0.30965529
5.4934987 0.30663025
5.4939788 0.30361366
5.4944589 0.3006056
5.494939 0.29760615
5.4954191 0.29461541
5.4958992 0.29163636
5.4963793 0.28876832
5.4968594 0.28605403
5.4973395 0.28348524
5.4978196 0.28105372
5.4982997 0.27875123
5.4987798 0.27656953
5.4992599 0.27450038
5.4997399 0.27253553
5.50022 0.27066676
5.5007001 0.26888582
5.5011802 0.26718447
5.5016603 0.26555447
5.5021404 0.26398759
5.5026205 0.26247557
5.5031006 0.26101019
5.5035807 0.25958321
5.5040608 0.25821701
5.5045409 0.25698841
5.505021 0.25589933
5.5055011 0.25494723
5.5059812 0.25412957
5.5064613 0.25344381
5.5069414 0.25288742
5.5074215 0.25245784
5.5079016 0.25215255
5.5083817 0.25196901
5.5088618 0.25190467
5.5093419 0.251957
5.509822 0.25212346
5.5103021 0.25240151
5.5107822 0.25278861
5.5112623 0.25328223
5.5117423 0.2538795
5.5122224 0.25457255
5.5127025 0.25536124
5.5131826 0.25624879
5.5136627 0.2572384
5.5141428 0.2583333
5.5146229 0.25953669
5.515103 0.26085179
5.5155831 0.2622818
5.5160632 0.26382994
5.5165433 0.26549942
5.5170234 0.26729345
5.5175035 0.26921525
5.5179836 0.27126802
5.5184637 0.27345499
5.5189438 0.27577935
5.5194239 0.27824432
5.519904 0.28081722
5.5203841 0.28342378
5.5208642 0.28606821
5.5213443 0.28875765
5.5218244 0.29149924
5.5223045 0.29430011
5.5227846 0.2971674
5.5232647 0.30010825
5.5237447 0.30312978
5.5242248 0.30623915
5.5247049 0.30944347
5.525185 0.3127499
5.5256651 0.31616556
5.5261452 0.31969759
5.5266253 0.32335312
5.5271054 0.3271393
5.5275855 0.33105681
5.5280656 0.33501471
5.5285457 0.33898177
5.5290258 0.34295836
5.5295059 0.34694486
5.529986 0.35094163
5.5304661 0.35494905
5.5309462 0.35896748
5.5314263 0.3629973
5.5319064 0.36703889
5.5323865 0.3710926
5.5328666 0.37515881
5.5333467 0.3792379
5.5338268 0.38333023
5.5343069 0.38743618
5.534787 0.39155611
5.5352671 0.3956904
5.5357471 0.39984216
5.5362272 0.40401482
5.5367073 0.40820549
5.5371874 0.41241118
5.5376675 0.41662887
5.5381476 0.42085557
5.5386277 0.42508827
5.5391078 0.42932396
5.5395879 0.43355964
5.540068 0.43779231
5.5405481 0.44201896
5.5410282 0.44623658
5.5415083 0.45044218
5.5419884 0.45463275
5.5424685 0.45880529
5.5429486 0.46295678
5.5434287 0.4670814
5.5439088 0.4711469
5.5443889 0.47514718
5.544869 0.47908506
5.5453491 0.48296334
5.5458292 0.48678483
5.5463093 0.49055235
5.5467894 0.49426869
5.5472695 0.49793667
5.5477495 0.50155909
5.5482296 0.50513878
5.5487097 0.50867853
5.5491898 0.51218115
5.5496699 0.51564945
5.55015 0.51908625
5.5506301 0.52249435
5.5511102 0.52587656
5.5515903 0.52921065
5.5520704 0.53246175
5.5525505 0.53563152
5.5530306 0.53872197
5.5535107 0.54173513
5.5539908 0.544673
5.5544709 0.54753761
5.554951 0.55033098
5.5554311 0.55305511
5.5559112 0.55571203
5.5563913 0.55830375
5.5568714 0.5608323
5.5573515 0.56329967
5.5578316 0.5657079
5.5583117 0.568059
5.5587918 0.57035498
5.5592719 0.57259748
5.559752 0.5747844
5.560232 0.57691456
5.5607121 0.57898731
5.5611922 0.58100206
5.5616723 0.58295816
5.5621524 0.584855
5.5626325 0.58669196
5.5631126 0.58846841
5.5635927 0.59018374
5.5640728 0.59183731
5.5645529 0.59342851
5.565033 0.59495671
5.5655131 0.59642129
5.5659932 0.59782163
5.5664733 0.59915711
5.5669534 0.6004271
5.5674335 0.60164449
5.5679136 0.60282459
5.5683937 0.60396619
5.5688738 0.60506801
5.5693539 0.60612881
5.569834 0.60714733
5.5703141 0.6081223
5.5707942 0.60905246
5.5712743 0.60993656
5.5717544 0.61077334
5.5722344 0.61156154
5.5727145 0.61229989
5.5731946 0.61298715
5.5736747 0.61362205
5.5741548 0.61420333
5.5746349 0.61472973
5.575115 0.61520327
5.5755951 0.61564417
5.5760752 0.61605525
5.5765553 0.61643551
5.5770354 0.61678391
5.5775155 0.61709944
5.5779956 0.61738108
5.5784757 0.6176278
5.5789558 0.61783859
5.5794359 0.61801241
5.579916 0.61814826
5.5803961 0.6182451
5.5808762 0.61830192
5.5813563 0.6183177
5.5818364 0.61829142
5.5823165 0.61822204
5.5827966 0.61810856
5.5832767 0.61795927
5.5837568 0.61778217
5.5842368 0.61757627
5.5847169 0.61734056
5.585197 0.61707401
5.5856771 0.61677562
5.5861572 0.61644439
5.5866373 0.61607928
5.5871174 0.61567931
5.5875975 0.61524345
5.5880776 0.61477069
5.5885577 0.61426002
5.5890378 0.61371042
5.5895179 0.6131209
5.589998 0.61249044
5.5904781 0.61181801
5.5909582 0.6111062
5.5914383 0.61037214
5.5919184 0.60961631
5.5923985 0.60883647
5.5928786 0.60803036
5.5933587 0.60719573
5.5938388 0.60633033
5.5943189 0.60543191
5.594799 0.60449821
5.5952791 0.603527
5.5957592 0.60251602
5.5962392 0.60146301
5.5967193 0.60036573
5.5971994 0.59922193
5.5976795 0.59802935
5.5981596 0.59678575
5.5986397 0.59548895
5.5991198 0.59415957
5.5995999 0.59281487
5.60008 0.59145489
5.6005601 0.59007968
5.6010402 0.58868927
5.6015203 0.58728371
5.6020004 0.58586303
5.6024805 0.58442729
5.6029606 0.58297652
5.6034407 0.58151077
5.6039208 0.58003007
5.6044009 0.57853448
5.604881 0.57702403
5.6053611 0.57549876
5.6058412 0.57395871
5.6063213 0.57240394
5.6068014 0.57083274
5.6072815 0.56923899
5.6077616 0.5676247
5.6082416 0.56599277
5.6087217 0.56434612
5.6092018 0.56268765
5.6096819 0.56102027
5.610162 0.55934687
5.6106421 0.55767038
5.6111222 0.55599369
5.6116023 0.55431972
5.6120824 0.55265137
5.6125625 0.55099154
5.6130426 0.54934315
5.6135227 0.5477091
5.6140028 0.54609229
5.6144829 0.54449576
5.614963 0.54293091
5.6154431 0.54140266
5.6159232 0.53990931
5.6164033 0.53844916
5.6168834 0.53702053
5.6173635 0.53562172
5.6178436 0.53425103
5.6183237 0.53290678
5.6188038 0.53158727
5.6192839 0.53029081
5.619764 0.52901571
5.620244 0.52776027
5.6207241 0.5265228
5.6212042 0.52530161
5.6216843 0.52409501
5.6221644 0.5229013
5.6226445 0.5217393
5.6231246 0.52067656
5.6236047 0.51971473
5.6240848 0.51884955
5.6245649 0.51807672
5.625045 0.51739196
5.6255251 0.51679098
5.6260052 0.51626951
5.6264853 0.51582327
5.6269654 0.51544796
5.6274455 0.5151393
5.6279256 0.51489301
5.6284057 0.51470482
5.6288858 0.51457042
5.6293659 0.51448555
5.629846 0.51444592
5.6303261 0.51444813
5.6308062 0.51452479
5.6312863 0.51469393
5.6317664 0.51495534
5.6322464 0.51530883
5.6327265 0.51575418
5.6332066 0.51629118
5.6336867 0.51691964
5.6341668 0.51763934
5.6346469 0.51845008
5.635127 0.51935165
5.6356071 0.52034385
5.6360872 0.52142646
5.6365673 0.5225993
5.6370474 0.52386213
5.6375275 0.52521477
5.6380076 0.526657
5.6384877 0.5281766
5.6389678 0.52974183
5.6394479 0.53135536
5.639928 0.53302195
5.6404081 0.53474639
5.6408882 0.53653347
5.6413683 0.53838795
5.6418484 0.54031464
5.6423285 0.5423183
5.6428086 0.54440372
5.6432887 0.54657567
5.6437688 0.54883895
5.6442488 0.55119833
5.6447289 0.55365859
5.645209 0.55622451
5.6456891 0.55890088
5.6461692 0.56168962
5.6466493 0.56452467
5.6471294 0.56737699
5.6476095 0.57024707
5.6480896 0.57313536
5.6485697 0.57604237
5.6490498 0.57896856
5.6495299 0.58191442
5.65001 0.58488042
5.6504901 0.58786704
5.6509702 0.59087476
5.6514503 0.59390406
5.6519304 0.59695541
5.6524105 0.60002931
5.6528906 0.60312622
5.6533707 0.60624662
5.6538508 0.609391
5.6543309 0.6125619
5.654811 0.61576232
5.6552911 0.61898846
5.6557712 0.62223632
5.6562513 0.62550187
5.6567313 0.6287811
5.6572114 0.63206998
5.6576915 0.63536449
5.6581716 0.63866063
5.6586517 0.64195437
5.6591318 0.64524168
5.6596119 0.64851856
5.660092 0.65178098
5.6605721 0.65502493
5.6610522 0.65824638
5.6615323 0.66144132
5.6620124 0.6646048
5.6624925 0.66771921
5.6629726 0.67078082
5.6634527 0.67379183
5.6639328 0.67675442
5.6644129 0.67967081
5.664893 0.68254319
5.6653731 0.68537376
5.6658532 0.68816473
5.6663333 0.69091828
5.6668134 0.69363663
5.6672935 0.69632197
5.6677736 0.69897649
5.6682537 0.70160241
5.6687337 0.70420192
5.6692138 0.70677722
5.6696939 0.70933051
5.670174 0.71183111
5.6706541 0.71421918
5.6711342 0.71649734
5.6716143 0.71866981
5.6720944 0.72074079
5.6725745 0.72271451
5.6730546 0.72459517
5.6735347 0.72638698
5.6740148 0.72809416
5.6744949 0.72972091
5.674975 0.73127146
5.6754551 0.73275
5.6759352 0.73416076
5.6764153 0.73550795
5.6768954 0.73679577
5.6773755 0.73802843
5.6778556 0.73920736
5.6783357 0.74030203
5.6788158 0.74130308
5.6792959 0.74221059
5.679776 0.74302465
5.6802561 0.74374534
5.6807361 0.74437276
5.6812162 0.74490699
5.6816963 0.74534812
5.6821764 0.74569623
5.6826565 0.74595142
5.6831366 0.74611377
5.6836167 0.74618337
5.6840968 0.7461603
5.6845769 0.74604465
5.685057 0.74583652
5.6855371 0.74553598
5.6860172 0.7451587
5.6864973 0.74472703
5.6869774 0.74423741
5.6874575 0.74368599
5.6879376 0.74306889
5.6884177 0.74238227
5.6888978 0.74162225
5.6893779 0.74078497
5.689858 0.73986657
5.6903381 0.73886319
5.6908182 0.73777096
5.6912983 0.73658602
5.6917784 0.73530451
5.6922585 0.73392256
5.6927385 0.73243631
5.6932186 0.7308419
5.6936987 0.72914355
5.6941788 0.72741048
5.6946589 0.72565666
5.695139 0.72387874
5.6956191 0.72207337
5.6960992 0.72023721
5.6965793 0.71836689
5.6970594 0.71645906
5.6975395 0.71451037
5.6980196 0.71251747
5.6984997 0.71047701
5.6989798 0.70838563
5.6994599 0.70623997
5.69994 0.7040367
5.7004201 0.70177244
5.7009002 0.69944386
5.7013803 0.69704759
5.7018604 0.69460188
5.7023405 0.69213486
5.7028206 0.68964952
5.7033007 0.68714875
5.7037808 0.68463542
5.7042609 0.68211243
5.7047409 0.67958266
5.705221 0.677049
5.7057011 0.67451433
5.7061812 0.67198155
5.7066613 0.66945353
5.7071414 0.66693316
5.7076215 0.66442334
5.7081016 0.66192694
5.7085817 0.65944685
5.7090618 0.65698596
5.7095419 0.65454582
5.710022 0.65211899
5.7105021 0.64970385
5.7109822 0.64730038
5.7114623 0.6449086
5.7119424 0.64252849
5.7124225 0.64016007
5.7129026 0.63780333
5.7133827 0.63545827
5.7138628 0.6331249
5.7143429 0.6308032
5.714823 0.6284932
5.7153031 0.62619488
5.7157832 0.62390825
5.7162633 0.6216333
5.7167433 0.61937005
5.7172234 0.61711848
5.7177035 0.6149239
5.7181836 0.61282988
5.7186637 0.61083179
5.7191438 0.60892499
5.7196239 0.60710485
5.720104 0.60536674
5.7205841 0.603706
5.7210642 0.60211802
5.7215443 0.60059815
5.7220244 0.59914175
5.7225045 0.59774419
5.7229846 0.59640083
5.7234647 0.59510704
5.7239448 0.59385817
5.7244249 0.5926496
5.724905 0.59147669
5.7253851 0.59034189
5.7258652 0.58928144
5.7263453 0.58830085
5.7268254 0.58739977
5.7273055 0.58657787
5.7277856 0.58583482
5.7282657 0.58517028
5.7287457 0.58458392
5.7292258 0.5840754
5.7297059 0.58364439
5.730186 0.58329055
5.7306661 0.58301355
5.7311462 0.58281305
5.7316263 0.58268871
5.7321064 0.58264021
5.7325865 0.5826672
5.7330666 0.58276931
5.7335467 0.5829276
5.7340268 0.58312859
5.7345069 0.58337518
5.734987 0.58367029
5.7354671 0.58401681
5.7359472 0.58441765
5.7364273 0.5848757
5.7369074 0.58539387
5.7373875 0.58597506
5.7378676 0.58662217
5.7383477 0.58733811
5.7388278 0.58812577
5.7393079 0.58898806
5.739788 0.58992787
5.7402681 0.59094812
5.7407481 0.59205171
5.7412282 0.5932279
5.7417083 0.59441906
5.7421884 0.59562136
5.7426685 0.59683827
5.7431486 0.59807326
5.7436287 0.59932982
5.7441088 0.60061141
5.7445889 0.60192152
5.745069 0.60326362
5.7455491 0.60464118
5.7460292 0.60605769
5.7465093 0.60751661
5.7469894 0.60902143
5.7474695 0.61057562
5.7479496 0.61218265
5.7484297 0.61384601
5.7489098 0.61556882
5.7493899 0.61731682
5.74987 0.61906576
5.7503501 0.62081585
5.7508302 0.62256733
5.7513103 0.62432041
5.7517904 0.62607533
5.7522705 0.62783232
5.7527506 0.62959159
5.7532306 0.63135338
5.7537107 0.63311791
5.7541908 0.6348854
5.7546709 0.63665609
5.755151 0.6384302
5.7556311 0.64020796
5.7561112 0.64198959
5.7565913 0.64377532
5.7570714 0.64556554
5.7575515 0.64736061
5.7580316 0.64915981
5.7585117 0.65096236
5.7589918 0.65276744
5.7594719 0.65457426
5.759952 0.65638203
5.7604321 0.65818995
5.7609122 0.65999721
5.7613923 0.66180303
5.7618724 0.66360661
5.7623525 0.66540714
5.7628326 0.66720383
5.7633127 0.66899589
5.7637928 0.67078251
5.7642729 0.6725629
5.764753 0.67433618
5.765233 0.67609787
5.7657131 0.67784604
5.7661932 0.67958103
5.7666733 0.68130321
5.7671534 0.68301292
5.7676335 0.68471053
5.7681136 0.68639639
5.7685937 0.68807086
5.7690738 0.68973429
5.7695539 0.69138705
5.770034 0.69302948
5.7705141 0.69466196
5.7709942 0.69628482
5.7714743 0.69789843
5.7719544 0.69950315
5.7724345 0.70109933
5.7729146 0.70268817
5.7733947 0.70427228
5.7738748 0.70585171
5.7743549 0.70742631
5.774835 0.70899594
5.7753151 0.71056045
5.7757952 0.7121197
5.7762753 0.71367354
5.7767554 0.71522185
5.7772354 0.71676446
5.7777155 0.71830124
5.7781956 0.71983204
5.7786757 0.72135673
5.7791558 0.72287516
5.7796359 0.72438718
5.780116 0.72589265
5.7805961 0.72739156
5.7810762 0.72888716
5.7815563 0.73038094
5.7820364 0.73187287
5.7825165 0.7333629
5.7829966 0.73485102
5.7834767 0.73633717
5.7839568 0.73782134
5.7844369 0.73930348
5.784917 0.74078356
5.7853971 0.74226155
5.7858772 0.74373741
5.7863573 0.74521111
5.7868374 0.74668261
5.7873175 0.74815189
5.7877976 0.7496189
5.7882777 0.75108362
5.7887578 0.75254563
5.7892378 0.75400411
5.7897179 0.75545917
5.790198 0.75691095
5.7906781 0.75835963
5.7911582 0.75980536
5.7916383 0.76124829
5.7921184 0.76268858
5.7925985 0.7641264
5.7930786 0.76556189
5.7935587 0.76699522
5.7940388 0.76842655
5.7945189 0.76985602
5.794999 0.7712838
5.7954791 0.77271005
5.7959592 0.77413492
5.7964393 0.77555816
5.7969194 0.77697249
5.7973995 0.77837569
5.7978796 0.77976837
5.7983597 0.78115114
5.7988398 0.78252462
5.7993199 0.78388943
5.7998 0.78524618
5.8002801 0.78659549
5.8007602 0.78793798
5.8012402 0.78927425
5.8017203 0.79060494
5.8022004 0.79193064
5.8026805 0.79325198
5.8031606 0.79456958
5.8036407 0.79588405
5.8041208 0.797196
5.8046009 0.79849956
5.805081 0.79978241
5.8055611 0.80104515
5.8060412 0.80228879
5.8065213 0.80351429
5.8070014 0.80472266
5.8074815 0.80591487
5.8079616 0.80709191
5.8084417 0.80825477
5.8089218 0.80940443
5.8094019 0.81054189
5.809882 0.81166813
5.8103621 0.81278413
5.8108422 0.81389088
5.8113223 0.81498938
5.8118024 0.81608059
5.8122825 0.81716427
5.8127626 0.81822515
5.8132426 0.81925927
5.8137227 0.82026767
5.8142028 0.82125136
5.8146829 0.82221137
5.815163 0.82314872
5.8156431 0.82406445
5.8161232 0.82495957
5.8166033 0.82583511
5.8170834 0.82669209
5.8175635 0.82753154
5.8180436 0.82835449
5.8185237 0.82916196
5.8190038 0.82995497
5.8194839 0.83073456
5.819964 0.83150174
5.8204441 0.83224961
5.8209242 0.83296598
5.8214043 0.83365164
5.8218844 0.83430757
5.8223645 0.83493473
5.8228446 0.83553412
5.8233247 0.8361067
5.8238048 0.83665346
5.8242849 0.83717539
5.824765 0.83767344
5.825245 0.83814862
5.8257251 0.83860188
5.8262052 0.83903422
5.8266853 0.83944662
5.8271654 0.83984004
5.8276455 0.84021548
5.8281256 0.84057229
5.8286057 0.84089588
5.8290858 0.84118328
5.8295659 0.84143547
5.830046 0.8416534
5.8305261 0.84183804
5.8310062 0.84199035
5.8314863 0.8421113
5.8319664 0.84220184
5.8324465 0.84226294
5.8329266 0.84229557
5.8334067 0.84230068
5.8338868 0.84227925
5.8343669 0.84223222
5.834847 0.84216057
5.8353271 0.84206525
5.8358072 0.84194724
5.8362873 0.84179855
5.8367674 0.84160792
5.8372474 0.84137611
5.8377275 0.84110396
5.8382076 0.8407923
5.8386877 0.84044198
5.8391678 0.84005383
5.8396479 0.83962868
5.840128 0.83916738
5.8406081 0.83867075
5.8410882 0.83813964
5.8415683 0.83757488
5.8420484 0.83697731
5.8425285 0.83634777
5.8430086 0.83568708
5.8434887 0.83499609
5.8439688 0.83427409
5.8444489 0.83351014
5.844929 0.83270217
5.8454091 0.83185044
5.8458892 0.8309552
5.8463693 0.83001673
5.8468494 0.82903527
5.8473295 0.8280111
5.8478096 0.82694447
5.8482897 0.82583564
5.8487698 0.82468487
5.8492498 0.82349243
5.8497299 0.82225858
5.85021 0.82098357
5.8506901 0.81966767
5.8511702 0.81831113
5.8516503 0.81691423
5.8521304 0.81547926
5.8526105 0.81400783
5.8530906 0.81249875
5.8535707 0.81095086
5.8540508 0.80936298
5.8545309 0.80773393
5.855011 0.80606255
5.8554911 0.80434765
5.8559712 0.80258807
5.8564513 0.80078263
5.8569314 0.79893015
5.8574115 0.79702947
5.8578916 0.79507941
5.8583717 0.79307879
5.8588518 0.79102645
5.8593319 0.7889212
5.859812 0.7867677
5.8602921 0.78459824
5.8607722 0.78241484
5.8612523 0.78021378
5.8617323 0.77799133
5.8622124 0.77574376
5.8626925 0.77346736
5.8631726 0.77115841
5.8636527 0.76881317
5.8641328 0.76642792
5.8646129 0.76399894
5.865093 0.76152251
5.8655731 0.7589949
5.8660532 0.75641239
5.8665333 0.75377125
5.8670134 0.75106776
5.8674935 0.74829824
5.8679736 0.74549645
5.8684537 0.74269404
5.8689338 0.73989103
5.8694139 0.73708745
5.869894 0.73428333
5.8703741 0.73147869
5.8708542 0.72867355
5.8713343 0.72586796
5.8718144 0.72306192
5.8722945 0.72025548
5.8727746 0.71744865
5.8732547 0.71464146
5.8737347 0.71183394
5.8742148 0.70902611
5.8746949 0.706218
5.875175 0.70340965
5.8756551 0.7006009
5.8761352 0.69779106
5.8766153 0.69498019
5.8770954 0.69216843
5.8775755 0.68935593
5.8780556 0.68654287
5.8785357 0.68372938
5.8790158 0.68091563
5.8794959 0.67810177
5.879976 0.67528796
5.8804561 0.67247434
5.8809362 0.66966108
5.8814163 0.66684832
5.8818964 0.66403623
5.8823765 0.66122496
5.8828566 0.65841466
5.8833367 0.65560583
5.8838168 0.65284601
5.8842969 0.65016553
5.884777 0.6475598
5.8852571 0.64502425
5.8857371 0.64255429
5.8862172 0.64014534
5.8866973 0.63779283
5.8871774 0.63549216
5.8876575 0.63323875
5.8881376 0.63102803
5.8886177 0.62885542
5.8890978 0.62671632
5.8895779 0.62460617
5.890058 0.62252037
5.8905381 0.62045434
5.8910182 0.61840351
5.8914983 0.61637918
5.8919784 0.61443861
5.8924585 0.61258531
5.8929386 0.6108168
5.8934187 0.6091306
5.8938988 0.60752426
5.8943789 0.6059953
5.894859 0.60454126
5.8953391 0.60315966
5.8958192 0.60184805
5.8962993 0.60060394
5.8967794 0.59942487
5.8972595 0.59830838
5.8977395 0.59725198
5.8982196 0.59625323
5.8986997 0.59530963
5.8991798 0.59441894
5.8996599 0.59359054
5.90014 0.59283121
5.9006201 0.59214163
5.9011002 0.59152246
5.9015803 0.59097436
5.9020604 0.59049799
5.9025405 0.59009402
5.9030206 0.58976311
5.9035007 0.58950592
5.9039808 0.58932312
5.9044609 0.58921537
5.904941 0.58918334
5.9054211 0.58922769
5.9059012 0.58934908
5.9063813 0.58954818
5.9068614 0.58982565
5.9073415 0.59017226
5.9078216 0.59055848
5.9083017 0.59098456
5.9087818 0.59145309
5.9092619 0.59196667
5.9097419 0.59252787
5.910222 0.59313928
5.9107021 0.59380348
5.9111822 0.59452306
5.9116623 0.5953006
5.9121424 0.59613868
5.9126225 0.5970399
5.9131026 0.59800684
5.9135827 0.59904208
5.9140628 0.6001482
5.9145429 0.60132779
5.915023 0.60258206
5.9155031 0.60386996
5.9159832 0.60517308
5.9164633 0.60649383
5.9169434 0.60783465
5.9174235 0.60919796
5.9179036 0.61058618
5.9183837 0.61200173
5.9188638 0.61344704
5.9193439 0.61492453
5.919824 0.61643663
5.9203041 0.61798576
5.9207842 0.61957434
5.9212643 0.6212048
5.9217443 0.62287956
5.9222244 0.62460104
5.9227045 0.62637167
5.9231846 0.62818088
5.9236647 0.62999682
5.9241448 0.63181911
5.9246249 0.63364906
5.925105 0.63548798
5.9255851 0.6373372
5.9260652 0.63919803
5.9265453 0.64107179
5.9270254 0.6429598
5.9275055 0.64486339
5.9279856 0.64678386
5.9284657 0.64872254
5.9289458 0.65068074
5.9294259 0.65265979
5.929906 0.654661
5.9303861 0.6566857
5.9308662 0.65873443
5.9313463 0.66079282
5.9318264 0.66285553
5.9323065 0.6649233
5.9327866 0.66699688
5.9332667 0.669077
5.9337467 0.6711644
5.9342268 0.67325982
5.9347069 0.675364
5.935187 0.67747768
5.9356671 0.6796016
5.9361472 0.6817365
5.9366273 0.68388313
5.9371074 0.68604221
5.9375875 0.68821449
5.9380676 0.69040071
5.9385477 0.69260161
5.9390278 0.69481361
5.9395079 0.69702852
5.939988 0.6992473
5.9404681 0.70147126
5.9409482 0.70370168
5.9414283 0.70593987
5.9419084 0.70818712
5.9423885 0.71044472
5.9428686 0.71271396
5.9433487 0.71499614
5.9438288 0.71729256
5.9443089 0.7196045
5.944789 0.72193326
5.9452691 0.72428014
5.9457491 0.72664643
5.9462292 0.72903342
5.9467093 0.73144154
5.9471894 0.73385925
5.9476695 0.73628227
5.9481496 0.73871026
5.9486297 0.74114284
5.9491098 0.74357964
5.9495899 0.74602031
5.95007 0.74846446
5.9505501 0.75091174
5.9510302 0.75336177
5.9515103 0.7558142
5.9519904 0.75826865
5.9524705 0.76072476
5.9529506 0.76318217
5.9534307 0.76564049
5.9539108 0.76809938
5.9543909 0.77055845
5.954871 0.77302022
5.9553511 0.77548906
5.9558312 0.77796417
5.9563113 0.78044468
5.9567914 0.78292972
5.9572715 0.78541839
5.9577516 0.78790982
5.9582316 0.79040312
5.9587117 0.79289743
5.9591918 0.79539186
5.9596719 0.79788552
5.960152 0.80037755
5.9606321 0.80286705
5.9611122 0.80535315
5.9615923 0.80783498
5.9620724 0.81031164
5.9625525 0.81277948
5.9630326 0.81520982
5.9635127 0.8175974
5.9639928 0.81994483
5.9644729 0.82225473
5.964953 0.82452971
5.9654331 0.82677239
5.9659132 0.82898539
5.9663933 0.83117131
5.9668734 0.83333279
5.9673535 0.83547243
5.9678336 0.83759285
5.9683137 0.83969666
5.9687938 0.84178649
5.9692739 0.84386495
5.969754 0.84593465
5.970234 0.84799822
5.9707141 0.85002259
5.9711942 0.85195984
5.9716743 0.85381324
5.9721544 0.85558644
5.9726345 0.85728311
5.9731146 0.85890691
5.9735947 0.8604615
5.9740748 0.86195054
5.9745549 0.86337771
5.975035 0.86474665
5.9755151 0.86606103
5.9759952 0.86732452
5.9764753 0.86854077
5.9769554 0.86971345
5.9774355 0.87084623
5.9779156 0.87194275
5.9783957 0.87300126
5.9788758 0.87398111
5.9793559 0.87487373
5.979836 0.87567972
5.9803161 0.87639969
5.9807962 0.87703427
5.9812763 0.87758404
5.9817564 0.87804963
5.9822364 0.87843164
5.9827165 0.87873068
5.9831966 0.87894737
5.9836767 0.8790823
5.9841568 0.8791361
5.9846369 0.87910936
5.985117 0.8790027
5.9855971 0.87881673
5.9860772 0.87855206
5.9865573 0.8782258
5.9870374 0.87785439
5.9875175 0.87743311
5.9879976 0.87695724
5.9884777 0.87642205
5.9889578 0.87582282
5.9894379 0.8751548
5.989918 0.87441328
5.9903981 0.87359352
5.9908782 0.8726908
5.9913583 0.87170039
5.9918384 0.87061755
5.9923185 0.86943756
5.9927986 0.86815569
5.9932787 0.86676721
5.9937588 0.86526739
5.9942388 0.86366355
5.9947189 0.86202827
5.995199 0.86037456
5.9956791 0.85870248
5.9961592 0.85701211
5.9966393 0.85530352
5.9971194 0.85357679
5.9975995 0.85183199
5.9980796 0.85006918
5.9985597 0.84828845
5.9990398 0.84648986
5.9995199 0.84467349
6 0.84283942
