# Supplementary material for: Structural motifs of gold cluster anions with 17 to 69 atoms
Source: Nat Commun. 2026 Apr 10;17:5099. doi: 10.1038/s41467-026-71649-9 (PMC13246909; doi:10.1038/s41467-026-71649-9)
Supplement: Supplementary file 5 — Source Data [file 41467_2026_71649_MOESM5_ESM.zip › Figure2/25_exp.dat]

3.6 0.0025
3.6004801 0.0025
3.6009602 0.0025
3.6014403 0.0025
3.6019204 0.0025
3.6024005 0.0025
3.6028806 0.0025
3.6033607 0.0025
3.6038408 0.0025
3.6043209 0.0025
3.604801 0.0025
3.6052811 0.0025081299
3.6057612 0.0025559179
3.6062412 0.0026388425
3.6067213 0.0027480509
3.6072014 0.0028746905
3.6076815 0.0030099086
3.6081616 0.0031448524
3.6086417 0.0032706694
3.6091218 0.0033785069
3.6096019 0.0034595122
3.610082 0.003505356
3.6105621 0.0035323264
3.6110422 0.003552132
3.6115223 0.0035652153
3.6120024 0.0035720191
3.6124825 0.003572986
3.6129626 0.0035685586
3.6134427 0.0035591796
3.6139228 0.0035452915
3.6144029 0.003527337
3.614883 0.0035057588
3.6153631 0.0034776757
3.6158432 0.0034369412
3.6163233 0.0033862821
3.6168034 0.003328797
3.6172835 0.0032675843
3.6177636 0.0032057423
3.6182436 0.0031463696
3.6187237 0.0030925645
3.6192038 0.0030474254
3.6196839 0.0030140509
3.620164 0.0029954232
3.6206441 0.0029920028
3.6211242 0.0030027607
3.6216043 0.0030268118
3.6220844 0.0030632707
3.6225645 0.0031112523
3.6230446 0.0031698712
3.6235247 0.0032382422
3.6240048 0.00331548
3.6244849 0.0034006994
3.624965 0.003493015
3.6254451 0.0036001987
3.6259252 0.0037300596
3.6264053 0.0038773437
3.6268854 0.0040367394
3.6273655 0.0042029351
3.6278456 0.0043706191
3.6283257 0.0045344798
3.6288058 0.0046892057
3.6292859 0.0048294851
3.629766 0.0049500065
3.630246 0.0050491503
3.6307261 0.0051436975
3.6312062 0.0052342278
3.6316863 0.0053180855
3.6321664 0.0053926146
3.6326465 0.0054551595
3.6331266 0.0055030642
3.6336067 0.005533673
3.6340868 0.0055443301
3.6345669 0.0055323797
3.635047 0.0054952991
3.6355271 0.0054472895
3.6360072 0.0053992799
3.6364873 0.0053512703
3.6369674 0.0053032607
3.6374475 0.0052552511
3.6379276 0.0052072414
3.6384077 0.0051592318
3.6388878 0.0051112222
3.6393679 0.0050632126
3.639848 0.005015203
3.6403281 0.0049671934
3.6408082 0.0049191838
3.6412883 0.0048711742
3.6417684 0.0048231646
3.6422484 0.004775155
3.6427285 0.0047271454
3.6432086 0.0046791358
3.6436887 0.0046311262
3.6441688 0.0045831166
3.6446489 0.004535107
3.645129 0.0044875926
3.6456091 0.0044497667
3.6460892 0.0044240856
3.6465693 0.0044092214
3.6470494 0.0044038461
3.6475295 0.0044066318
3.6480096 0.0044162508
3.6484897 0.0044313749
3.6489698 0.0044506765
3.6494499 0.0044728274
3.64993 0.0044965
3.6504101 0.0045252733
3.6508902 0.0045654598
3.6513703 0.0046145516
3.6518504 0.0046698929
3.6523305 0.0047288278
3.6528106 0.0047887005
3.6532907 0.0048468552
3.6537708 0.0049006361
3.6542509 0.0049473875
3.6547309 0.0049844535
3.655211 0.005008827
3.6556911 0.0050174309
3.6561712 0.0050133302
3.6566513 0.0050005088
3.6571314 0.0049829503
3.6576115 0.0049646384
3.6580916 0.0049495568
3.6585717 0.0049416892
3.6590518 0.0049450193
3.6595319 0.0049635308
3.660012 0.0050012002
3.6604921 0.0050492098
3.6609722 0.0050972194
3.6614523 0.005145229
3.6619324 0.0051932386
3.6624125 0.0052412482
3.6628926 0.0052892579
3.6633727 0.0053372675
3.6638528 0.0053852771
3.6643329 0.0054332867
3.664813 0.0054812963
3.6652931 0.0055309229
3.6657732 0.0055874222
3.6662533 0.0056488642
3.6667333 0.0057125932
3.6672134 0.0057759533
3.6676935 0.0058362888
3.6681736 0.0058909438
3.6686537 0.0059372625
3.6691338 0.0059725892
3.6696139 0.005994268
3.670094 0.006
3.6705741 0.006
3.6710542 0.006
3.6715343 0.006
3.6720144 0.006
3.6724945 0.006
3.6729746 0.006
3.6734547 0.006
3.6739348 0.006
3.6744149 0.006
3.674895 0.006
3.6753751 0.006
3.6758552 0.006
3.6763353 0.006
3.6768154 0.006
3.6772955 0.006
3.6777756 0.006
3.6782557 0.006
3.6787357 0.006
3.6792158 0.006
3.6796959 0.006
3.680176 0.0060012177
3.6806561 0.0060160904
3.6811362 0.006045773
3.6816163 0.0060876095
3.6820964 0.0061389441
3.6825765 0.0061971212
3.6830566 0.0062594848
3.6835367 0.0063233792
3.6840168 0.0063861486
3.6844969 0.0064451371
3.684977 0.006497689
3.6854571 0.0065495058
3.6859372 0.0066079925
3.6864173 0.0066705146
3.6868974 0.0067344163
3.6873775 0.0067970417
3.6878576 0.006855735
3.6883377 0.0069078405
3.6888178 0.0069507022
3.6892979 0.0069816646
3.689778 0.0069980716
3.6902581 0.007
3.6907381 0.007
3.6912182 0.007
3.6916983 0.007
3.6921784 0.007
3.6926585 0.007
3.6931386 0.007
3.6936187 0.007
3.6940988 0.007
3.6945789 0.007
3.695059 0.007
3.6955391 0.007
3.6960192 0.007
3.6964993 0.007
3.6969794 0.007
3.6974595 0.007
3.6979396 0.007
3.6984197 0.007
3.6988998 0.007
3.6993799 0.007
3.69986 0.007
3.7003401 0.0070044685
3.7008202 0.0070247
3.7013003 0.0070588338
3.7017804 0.0071042142
3.7022605 0.0071581853
3.7027405 0.0072180915
3.7032206 0.0072812768
3.7037007 0.0073450855
3.7041808 0.0074068618
3.7046609 0.0074639498
3.705141 0.0075141028
3.7056211 0.0075621124
3.7061012 0.007610122
3.7065813 0.0076581316
3.7070614 0.0077061412
3.7075415 0.0077541508
3.7080216 0.0078021604
3.7085017 0.00785017
3.7089818 0.0078981796
3.7094619 0.0079461892
3.709942 0.0079941988
3.7104221 0.0080454708
3.7109022 0.0081035594
3.7113823 0.008165877
3.7118624 0.0082297678
3.7123425 0.008292576
3.7128226 0.0083516458
3.7133027 0.0084043214
3.7137828 0.008447947
3.7142629 0.0084798668
3.7147429 0.0084974249
3.715223 0.0085
3.7157031 0.0085
3.7161832 0.0085
3.7166633 0.0085
3.7171434 0.0085
3.7176235 0.0085
3.7181036 0.0085
3.7185837 0.0085
3.7190638 0.0085
3.7195439 0.0085
3.720024 0.0085
3.7205041 0.0085
3.7209842 0.0085
3.7214643 0.0085
3.7219444 0.0085
3.7224245 0.0085
3.7229046 0.0085
3.7233847 0.0085
3.7238648 0.0085
3.7243449 0.0085
3.724825 0.0085
3.7253051 0.0085
3.7257852 0.0085
3.7262653 0.0085
3.7267453 0.0085
3.7272254 0.0085
3.7277055 0.0085
3.7281856 0.0085
3.7286657 0.0085
3.7291458 0.0085
3.7296259 0.0085
3.730106 0.0085010364
3.7305861 0.0085299154
3.7310662 0.0085931734
3.7315463 0.0086837285
3.7320264 0.0087944984
3.7325065 0.0089184009
3.7329866 0.009048354
3.7334667 0.0091772755
3.7339468 0.0092980834
3.7344269 0.0094036953
3.734907 0.0094870293
3.7353871 0.0095524545
3.7358672 0.0096188974
3.7363473 0.0096852156
3.7368274 0.0097496383
3.7373075 0.0098103953
3.7377876 0.0098657158
3.7382677 0.0099138294
3.7387477 0.0099529655
3.7392278 0.0099813536
3.7397079 0.0099972232
3.740188 0.01
3.7406681 0.01
3.7411482 0.01
3.7416283 0.01
3.7421084 0.01
3.7425885 0.01
3.7430686 0.01
3.7435487 0.01
3.7440288 0.01
3.7445089 0.01
3.744989 0.01
3.7454691 0.01
3.7459492 0.01
3.7464293 0.01
3.7469094 0.01
3.7473895 0.01
3.7478696 0.01
3.7483497 0.01
3.7488298 0.01
3.7493099 0.01
3.74979 0.01
3.7502701 0.01
3.7507502 0.01
3.7512302 0.01
3.7517103 0.01
3.7521904 0.01
3.7526705 0.01
3.7531506 0.01
3.7536307 0.01
3.7541108 0.01
3.7545909 0.01
3.755071 0.0099997003
3.7555511 0.0099831157
3.7560312 0.0099449694
3.7565113 0.0098905729
3.7569914 0.0098252378
3.7574715 0.0097542757
3.7579516 0.0096829982
3.7584317 0.009616717
3.7589118 0.0095607436
3.7593919 0.0095203896
3.759872 0.0095009666
3.7603521 0.0095
3.7608322 0.0095
3.7613123 0.0095
3.7617924 0.0095
3.7622725 0.0095
3.7627526 0.0095
3.7632326 0.0095
3.7637127 0.0095
3.7641928 0.0095
3.7646729 0.0095
3.765153 0.0095
3.7656331 0.0095
3.7661132 0.0095
3.7665933 0.0095
3.7670734 0.0095
3.7675535 0.0095
3.7680336 0.0095
3.7685137 0.0095
3.7689938 0.0095
3.7694739 0.0095
3.769954 0.0095
3.7704341 0.0095167144
3.7709142 0.009569852
3.7713943 0.0096525293
3.7718744 0.009757664
3.7723545 0.0098781742
3.7728346 0.010006978
3.7733147 0.010136992
3.7737948 0.010261135
3.7742749 0.010372326
3.774755 0.01046348
3.775235 0.010530831
3.7757151 0.010590774
3.7761952 0.010646942
3.7766753 0.01069969
3.7771554 0.01074937
3.7776355 0.010796338
3.7781156 0.010840947
3.7785957 0.010883551
3.7790758 0.010924505
3.7795559 0.010964163
3.780036 0.011002819
3.7805161 0.011029383
3.7809962 0.011038387
3.7814763 0.011034082
3.7819564 0.011020716
3.7824365 0.011002539
3.7829166 0.010983799
3.7833967 0.010968747
3.7838768 0.010961631
3.7843569 0.010966701
3.784837 0.010988205
3.7853171 0.011042129
3.7857972 0.011163046
3.7862773 0.011339853
3.7867574 0.011557979
3.7872374 0.011802856
3.7877175 0.012059916
3.7881976 0.012314589
3.7886777 0.012552305
3.7891578 0.012758498
3.7896379 0.012918596
3.790118 0.013018881
3.7905981 0.013070022
3.7910782 0.013086359
3.7915583 0.013076427
3.7920384 0.013048764
3.7925185 0.013011905
3.7929986 0.012974388
3.7934787 0.012944748
3.7939588 0.012931522
3.7944389 0.012943247
3.794919 0.01298846
3.7953991 0.013074899
3.7958792 0.013199658
3.7963593 0.013353493
3.7968394 0.013527109
3.7973195 0.013711212
3.7977996 0.013896504
3.7982797 0.014073692
3.7987598 0.01423348
3.7992398 0.014366573
3.7997199 0.014463674
3.8002 0.01451533
3.8006801 0.014517537
3.8011602 0.014479476
3.8016403 0.014411769
3.8021204 0.01432504
3.8026005 0.014229912
3.8030806 0.014137009
3.8035607 0.014056952
3.8040408 0.014000367
3.8045209 0.013977875
3.805001 0.0140001
3.8054811 0.014051902
3.8059612 0.014111612
3.8064413 0.014179761
3.8069214 0.01425688
3.8074015 0.014343501
3.8078816 0.014440155
3.8083617 0.014547372
3.8088418 0.014665685
3.8093219 0.014795623
3.809802 0.014937719
3.8102821 0.015095735
3.8107622 0.015280753
3.8112422 0.015487158
3.8117223 0.015707512
3.8122024 0.01593438
3.8126825 0.016160324
3.8131626 0.01637791
3.8136427 0.0165797
3.8141228 0.016758258
3.8146029 0.016906149
3.815083 0.017016603
3.8155631 0.017112623
3.8160432 0.017208642
3.8165233 0.017304661
3.8170034 0.01740068
3.8174835 0.017496699
3.8179636 0.017592719
3.8184437 0.017688738
3.8189238 0.017784757
3.8194039 0.017880776
3.819884 0.017976795
3.8203641 0.018072815
3.8208442 0.018168834
3.8213243 0.018264853
3.8218044 0.018360872
3.8222845 0.018456891
3.8227646 0.018552911
3.8232446 0.01864893
3.8237247 0.018744949
3.8242048 0.018840968
3.8246849 0.018936987
3.825165 0.019035852
3.8256451 0.01916984
3.8261252 0.019341103
3.8266053 0.01954079
3.8270854 0.019760048
3.8275655 0.019990023
3.8280456 0.020221863
3.8285257 0.020446716
3.8290058 0.020655729
3.8294859 0.020840049
3.829966 0.020990824
3.8304461 0.021112852
3.8309262 0.021222232
3.8314063 0.021321566
3.8318864 0.02141338
3.8323665 0.021500206
3.8328466 0.021584573
3.8333267 0.021669009
3.8338068 0.021756044
3.8342869 0.021848208
3.834767 0.021948029
3.835247 0.022057525
3.8357271 0.022175193
3.8362072 0.022300271
3.8366873 0.022432338
3.8371674 0.022570973
3.8376475 0.022715754
3.8381276 0.022866258
3.8386077 0.023022066
3.8390878 0.023182754
3.8395679 0.023347902
3.840048 0.02351763
3.8405281 0.023751363
3.8410082 0.024075059
3.8414883 0.024468063
3.8419684 0.024909717
3.8424485 0.025379365
3.8429286 0.025856352
3.8434087 0.026320021
3.8438888 0.026749716
3.8443689 0.02712478
3.844849 0.027424557
3.8453291 0.027623716
3.8458092 0.027709403
3.8462893 0.02770578
3.8467694 0.027638759
3.8472494 0.027534256
3.8477295 0.027418185
3.8482096 0.02731646
3.8486897 0.027254995
3.8491698 0.027259704
3.8496499 0.027356501
3.85013 0.027568457
3.8506101 0.027856909
3.8510902 0.028191654
3.8515703 0.028559654
3.8520504 0.028947871
3.8525305 0.029343269
3.8530106 0.02973281
3.8534907 0.030103456
3.8539708 0.030442169
3.8544509 0.030735912
3.854931 0.030971648
3.8554111 0.031164433
3.8558912 0.031356471
3.8563713 0.03154851
3.8568514 0.031740548
3.8573315 0.031932587
3.8578116 0.032124625
3.8582917 0.032316663
3.8587718 0.032508702
3.8592519 0.03270074
3.8597319 0.032892779
3.860212 0.033084817
3.8606921 0.033276855
3.8611722 0.033468894
3.8616523 0.033660932
3.8621324 0.033852971
3.8626125 0.034045009
3.8630926 0.034237047
3.8635727 0.034429086
3.8640528 0.034621124
3.8645329 0.034813163
3.865013 0.035005194
3.8654931 0.035187117
3.8659732 0.035352029
3.8664533 0.035503119
3.8669334 0.035643573
3.8674135 0.035776577
3.8678936 0.03590532
3.8683737 0.036032987
3.8688538 0.036162766
3.8693339 0.036297843
3.869814 0.036441406
3.8702941 0.03659787
3.8707742 0.036772177
3.8712543 0.036961101
3.8717343 0.037160746
3.8722144 0.037367219
3.8726945 0.037576623
3.8731746 0.037785063
3.8736547 0.037988644
3.8741348 0.038183471
3.8746149 0.038365649
3.875095 0.038530126
3.8755751 0.038638432
3.8760552 0.038683801
3.8765353 0.038680398
3.8770154 0.038642387
3.8774955 0.038583933
3.8779756 0.0385192
3.8784557 0.038462351
3.8789358 0.038427552
3.8794159 0.038428967
3.879896 0.038480759
3.8803761 0.038600268
3.8808562 0.038792167
3.8813363 0.039040121
3.8818164 0.039327309
3.8822965 0.039636911
3.8827766 0.039952108
3.8832567 0.040256079
3.8837367 0.040532005
3.8842168 0.040763064
3.8846969 0.040932438
3.885177 0.041025013
3.8856571 0.041051485
3.8861372 0.04102731
3.8866173 0.040964882
3.8870974 0.040876594
3.8875775 0.04077484
3.8880576 0.040672014
3.8885377 0.04058051
3.8890178 0.040512721
3.8894979 0.040481041
3.889978 0.040497864
3.8904581 0.040550391
3.8909382 0.040614726
3.8914183 0.040693471
3.8918984 0.040789281
3.8923785 0.040904812
3.8928586 0.04104272
3.8933387 0.041205661
3.8938188 0.041396291
3.8942989 0.041617265
3.894779 0.041871239
3.8952591 0.042167639
3.8957391 0.042536129
3.8962192 0.042965262
3.8966993 0.043437965
3.8971794 0.043937165
3.8976595 0.04444579
3.8981396 0.044946766
3.8986197 0.04542302
3.8990998 0.045857478
3.8995799 0.04623307
3.90006 0.046533325
3.9005401 0.046792528
3.9010202 0.047040409
3.9015003 0.047279547
3.9019804 0.047512523
3.9024605 0.047741917
3.9029406 0.047970308
3.9034207 0.048200276
3.9039008 0.048434402
3.9043809 0.048675265
3.904861 0.048925445
3.9053411 0.049189475
3.9058212 0.049471809
3.9063013 0.049768093
3.9067814 0.050073548
3.9072615 0.050383393
3.9077415 0.050692847
3.9082216 0.05099713
3.9087017 0.051291462
3.9091818 0.051571061
3.9096619 0.051831148
3.910142 0.05206318
3.9106221 0.052208598
3.9111022 0.052264693
3.9115823 0.052252178
3.9120624 0.052191769
3.9125425 0.052104181
3.9130226 0.052010129
3.9135027 0.051930329
3.9139828 0.051885497
3.9144629 0.051896346
3.914943 0.051983593
3.9154231 0.052137528
3.9159032 0.052315914
3.9163833 0.05251257
3.9168634 0.052721805
3.9173435 0.052937928
3.9178236 0.053155248
3.9183037 0.053368074
3.9187838 0.053570715
3.9192639 0.05375748
3.9197439 0.053922678
3.920224 0.054060412
3.9207041 0.054168341
3.9211842 0.054253154
3.9216643 0.05432244
3.9221444 0.054383786
3.9226245 0.054444781
3.9231046 0.054513012
3.9235847 0.054596068
3.9240648 0.054701537
3.9245449 0.054837005
3.925025 0.055010024
3.9255051 0.055210479
3.9259852 0.055424827
3.9264653 0.055651137
3.9269454 0.055887476
3.9274255 0.056131914
3.9279056 0.056382519
3.9283857 0.056637359
3.9288658 0.056894503
3.9293459 0.057152019
3.929826 0.057407976
3.9303061 0.057659329
3.9307862 0.057903306
3.9312663 0.058144541
3.9317463 0.058388185
3.9322264 0.05863939
3.9327065 0.058903306
3.9331866 0.059185082
3.9336667 0.059489871
3.9341468 0.059822823
3.9346269 0.060189088
3.935107 0.060594998
3.9355871 0.061073419
3.9360672 0.061628312
3.9365473 0.062247535
3.9370274 0.062918948
3.9375075 0.06363041
3.9379876 0.064369781
3.9384677 0.06512492
3.9389478 0.065883685
3.9394279 0.066633936
3.939908 0.067363532
3.9403881 0.068086612
3.9408682 0.06884512
3.9413483 0.069630952
3.9418284 0.070434543
3.9423085 0.071246327
3.9427886 0.072056738
3.9432687 0.072856212
3.9437487 0.073635182
3.9442288 0.074384083
3.9447089 0.075093351
3.945189 0.07573884
3.9456691 0.076189334
3.9461492 0.076450789
3.9466293 0.076566991
3.9471094 0.076581724
3.9475895 0.076538771
3.9480696 0.076481918
3.9485497 0.07645495
3.9490298 0.076501649
3.9495099 0.076665802
3.94999 0.076991193
3.9504701 0.077451578
3.9509502 0.077976777
3.9514303 0.07855242
3.9519104 0.079164166
3.9523905 0.079797675
3.9528706 0.080438603
3.9533507 0.081072611
3.9538308 0.081685356
3.9543109 0.082262498
3.954791 0.082789696
3.9552711 0.083224292
3.9557512 0.083451025
3.9562312 0.083513684
3.9567113 0.083475344
3.9571914 0.083399079
3.9576715 0.083347966
3.9581516 0.083385079
3.9586317 0.083573495
3.9591118 0.083976287
3.9595919 0.084656532
3.960072 0.085672835
3.9605521 0.086825065
3.9610322 0.087977295
3.9615123 0.089129526
3.9619924 0.090281756
3.9624725 0.091433987
3.9629526 0.092586217
3.9634327 0.093738448
3.9639128 0.094890678
3.9643929 0.096042909
3.964873 0.097195139
3.9653531 0.098353929
3.9658332 0.099532353
3.9663133 0.10072383
3.9667934 0.10192084
3.9672735 0.10311587
3.9677536 0.10430139
3.9682336 0.10546989
3.9687137 0.10661386
3.9691938 0.10772577
3.9696739 0.1087981
3.970154 0.10982498
3.9706341 0.11082478
3.9711142 0.11180712
3.9715943 0.11277512
3.9720744 0.11373186
3.9725545 0.11468047
3.9730346 0.11562403
3.9735147 0.11656567
3.9739948 0.11750847
3.9744749 0.11845556
3.974955 0.11941003
3.9754351 0.12037017
3.9759152 0.12133037
3.9763953 0.12229056
3.9768754 0.12325075
3.9773555 0.12421094
3.9778356 0.12517113
3.9783157 0.12613133
3.9787958 0.12709152
3.9792759 0.12805171
3.979756 0.1290119
3.980236 0.12997587
3.9807161 0.13096558
3.9811962 0.13198139
3.9816763 0.13301942
3.9821564 0.13407581
3.9826365 0.13514669
3.9831166 0.13622822
3.9835967 0.13731651
3.9840768 0.13840772
3.9845569 0.13949797
3.985037 0.14058351
3.9855171 0.14168077
3.9859972 0.14280306
3.9864773 0.14394938
3.9869574 0.14511872
3.9874375 0.14631009
3.9879176 0.14752248
3.9883977 0.14875488
3.9888778 0.1500063
3.9893579 0.15127573
3.989838 0.15256216
3.9903181 0.15388512
3.9907982 0.15530532
3.9912783 0.15681445
3.9917584 0.15839864
3.9922384 0.160044
3.9927185 0.16173667
3.9931986 0.16346276
3.9936787 0.1652084
3.9941588 0.16695972
3.9946389 0.16870283
3.995119 0.17043225
3.9955991 0.17231258
3.9960792 0.17437623
3.9965593 0.17657517
3.9970394 0.17886139
3.9975195 0.18118687
3.9979996 0.1835036
3.9984797 0.18576355
3.9989598 0.18791872
3.9994399 0.18992109
3.99992 0.19172264
4.0004001 0.19307783
4.0008802 0.19369392
4.0013603 0.19372597
4.0018404 0.19333788
4.0023205 0.19269358
4.0028006 0.19195699
4.0032807 0.19129203
4.0037608 0.19086263
4.0042408 0.19083271
4.0047209 0.19136619
4.005201 0.19257332
4.0056811 0.19409141
4.0061612 0.1957798
4.0066413 0.19758921
4.0071214 0.19947037
4.0076015 0.201374
4.0080816 0.20325084
4.0085617 0.20505161
4.0090418 0.20672704
4.0095219 0.20822786
4.010002 0.20950479
4.0104821 0.21063448
4.0109622 0.21173108
4.0114423 0.21280446
4.0119224 0.2138645
4.0124025 0.21492106
4.0128826 0.21598401
4.0133627 0.21706323
4.0138428 0.21816858
4.0143229 0.21930994
4.014803 0.22049717
4.0152831 0.22172976
4.0157632 0.22296908
4.0162432 0.22421044
4.0167233 0.22545389
4.0172034 0.22669946
4.0176835 0.22794722
4.0181636 0.22919722
4.0186437 0.2304495
4.0191238 0.23170412
4.0196039 0.23296113
4.020084 0.23422088
4.0205641 0.23549489
4.0210442 0.23678587
4.0215243 0.23808945
4.0220044 0.23940125
4.0224845 0.24071688
4.0229646 0.24203195
4.0234447 0.2433421
4.0239248 0.24464293
4.0244049 0.24593007
4.024885 0.24719913
4.0253651 0.24842791
4.0258452 0.24957415
4.0263253 0.25063956
4.0268054 0.25162775
4.0272855 0.2525423
4.0277656 0.25338679
4.0282456 0.2541648
4.0287257 0.25487993
4.0292058 0.25553575
4.0296859 0.25613586
4.030166 0.2566849
4.0306461 0.2571993
4.0311262 0.25768611
4.0316063 0.25814856
4.0320864 0.25858986
4.0325665 0.25901323
4.0330466 0.25942189
4.0335267 0.25981905
4.0340068 0.26020793
4.0344869 0.26059175
4.034967 0.26097373
4.0354471 0.26130384
4.0359272 0.26153413
4.0364073 0.26169659
4.0368874 0.26182352
4.0373675 0.26194721
4.0378476 0.26209996
4.0383277 0.26231407
4.0388078 0.26262184
4.0392879 0.26305557
4.039768 0.26364756
4.040248 0.26441709
4.0407281 0.26530498
4.0412082 0.26628611
4.0416883 0.26734484
4.0421684 0.26846556
4.0426485 0.26963265
4.0431286 0.27083049
4.0436087 0.27204346
4.0440888 0.27325595
4.0445689 0.27445233
4.045049 0.27561765
4.0455291 0.27681041
4.0460092 0.27806189
4.0464893 0.27935152
4.0469694 0.28065871
4.0474495 0.2819629
4.0479296 0.28324351
4.0484097 0.28447995
4.0488898 0.28565166
4.0493699 0.28673806
4.04985 0.28771856
4.0503301 0.28854242
4.0508102 0.2891284
4.0512903 0.28951311
4.0517704 0.28974046
4.0522505 0.28985437
4.0527305 0.28989874
4.0532106 0.28991748
4.0536907 0.28995451
4.0541708 0.29005372
4.0546509 0.29025904
4.055131 0.29060747
4.0556111 0.29100225
4.0560912 0.2914001
4.0565713 0.29180298
4.0570514 0.29221284
4.0575315 0.29263164
4.0580116 0.29306136
4.0584917 0.29350395
4.0589718 0.29396136
4.0594519 0.29443557
4.059932 0.29492853
4.0604121 0.29546708
4.0608922 0.29608366
4.0613723 0.2967611
4.0618524 0.29748146
4.0623325 0.29822679
4.0628126 0.29897915
4.0632927 0.29972062
4.0637728 0.30043325
4.0642529 0.3010991
4.0647329 0.30170024
4.065213 0.30222174
4.0656931 0.30267595
4.0661732 0.30307015
4.0666533 0.30340798
4.0671334 0.30369308
4.0676135 0.30392912
4.0680936 0.30411973
4.0685737 0.30426856
4.0690538 0.30437928
4.0695339 0.30445551
4.070014 0.30450092
4.0704941 0.30451723
4.0709742 0.30450162
4.0714543 0.30445079
4.0719344 0.30436147
4.0724145 0.30423037
4.0728946 0.30405419
4.0733747 0.30382965
4.0738548 0.30355346
4.0743349 0.30322233
4.074815 0.30283297
4.0752951 0.30238763
4.0757752 0.30190634
4.0762553 0.30139197
4.0767353 0.30084531
4.0772154 0.30026716
4.0776955 0.2996583
4.0781756 0.29901952
4.0786557 0.29835163
4.0791358 0.2976554
4.0796159 0.29693164
4.080096 0.29618008
4.0805761 0.29537088
4.0810562 0.2945026
4.0815363 0.29359232
4.0820164 0.29265709
4.0824965 0.29171399
4.0829766 0.29078007
4.0834567 0.2898724
4.0839368 0.28900803
4.0844169 0.28820405
4.084897 0.2874775
4.0853771 0.28682306
4.0858572 0.28619843
4.0863373 0.28559881
4.0868174 0.2850209
4.0872975 0.28446142
4.0877776 0.28391709
4.0882577 0.28338462
4.0887377 0.28286072
4.0892178 0.2823421
4.0896979 0.28182549
4.090178 0.281309
4.0906581 0.28080543
4.0911382 0.28031857
4.0916183 0.27984832
4.0920984 0.27939462
4.0925785 0.27895738
4.0930586 0.27853651
4.0935387 0.27813194
4.0940188 0.27774359
4.0944989 0.27737138
4.094979 0.27701522
4.0954591 0.27678633
4.0959392 0.27678508
4.0964193 0.2769623
4.0968994 0.27726858
4.0973795 0.27765451
4.0978596 0.2780707
4.0983397 0.27846772
4.0988198 0.27879617
4.0992999 0.27900664
4.09978 0.27904972
4.1002601 0.27889708
4.1007401 0.27862826
4.1012202 0.27826128
4.1017003 0.27780098
4.1021804 0.2772522
4.1026605 0.27661979
4.1031406 0.27590858
4.1036207 0.27512341
4.1041008 0.27426913
4.1045809 0.27335058
4.105061 0.27237028
4.1055411 0.27117347
4.1060212 0.26971711
4.1065013 0.26807578
4.1069814 0.26632404
4.1074615 0.26453646
4.1079416 0.26278762
4.1084217 0.26115207
4.1089018 0.25970441
4.1093819 0.25851918
4.109862 0.25767096
4.1103421 0.2571265
4.1108222 0.25662213
4.1113023 0.25613652
4.1117824 0.25566483
4.1122625 0.25520223
4.1127425 0.25474385
4.1132226 0.25428485
4.1137027 0.25382038
4.1141828 0.2533456
4.1146629 0.25285565
4.115143 0.25234698
4.1156231 0.25183597
4.1161032 0.25132728
4.1165833 0.25081863
4.1170634 0.25030774
4.1175435 0.24979233
4.1180236 0.24927013
4.1185037 0.24873886
4.1189838 0.24819625
4.1194639 0.24764002
4.119944 0.24706789
4.1204241 0.24642851
4.1209042 0.24566028
4.1213843 0.244788
4.1218644 0.24383738
4.1223445 0.24283413
4.1228246 0.24180395
4.1233047 0.24077256
4.1237848 0.23976567
4.1242649 0.23880898
4.1247449 0.23792821
4.125225 0.23714551
4.1257051 0.23644688
4.1261852 0.23581239
4.1266653 0.23522462
4.1271454 0.23466619
4.1276255 0.2341197
4.1281056 0.23356774
4.1285857 0.23299292
4.1290658 0.23237784
4.1295459 0.23170509
4.130026 0.23095721
4.1305061 0.23009681
4.1309862 0.22912093
4.1314663 0.22805588
4.1319464 0.22692798
4.1324265 0.22576356
4.1329066 0.22458894
4.1333867 0.22343043
4.1338668 0.22231436
4.1343469 0.22126705
4.134827 0.22031481
4.1353071 0.21946446
4.1357872 0.21866238
4.1362673 0.21790645
4.1367473 0.21720022
4.1372274 0.21654729
4.1377075 0.2159512
4.1381876 0.21541555
4.1386677 0.21494389
4.1391478 0.21453979
4.1396279 0.21420684
4.140108 0.21394795
4.1405881 0.21374811
4.1410682 0.21359824
4.1415483 0.21349639
4.1420284 0.21344058
4.1425085 0.21342884
4.1429886 0.21345921
4.1434687 0.21352971
4.1439488 0.21363838
4.1444289 0.21378325
4.144909 0.21396235
4.1453891 0.21416549
4.1458692 0.21437876
4.1463493 0.21460774
4.1468294 0.21485851
4.1473095 0.21513716
4.1477896 0.21544976
4.1482697 0.21580242
4.1487497 0.2162012
4.1492298 0.2166522
4.1497099 0.21716149
4.15019 0.21773486
4.1506701 0.21836983
4.1511502 0.21905532
4.1516303 0.21977992
4.1521104 0.22053221
4.1525905 0.22130076
4.1530706 0.22207415
4.1535507 0.22284097
4.1540308 0.22358979
4.1545109 0.22430918
4.154991 0.22498774
4.1554711 0.22561099
4.1559512 0.22617971
4.1564313 0.22670614
4.1569114 0.22720251
4.1573915 0.22768108
4.1578716 0.22815407
4.1583517 0.22863373
4.1588318 0.22913229
4.1593119 0.229662
4.159792 0.2302351
4.1602721 0.230859
4.1607522 0.23152933
4.1612322 0.23226922
4.1617123 0.23310507
4.1621924 0.2340633
4.1626725 0.23517029
4.1631526 0.23645245
4.1636327 0.23793619
4.1641128 0.23964791
4.1645929 0.241614
4.165073 0.24385785
4.1655531 0.2462349
4.1660332 0.24865057
4.1665133 0.25110037
4.1669934 0.2535798
4.1674735 0.25608438
4.1679536 0.25860962
4.1684337 0.26115102
4.1689138 0.2637041
4.1693939 0.26626437
4.169874 0.26882733
4.1703541 0.27140199
4.1708342 0.27401431
4.1713143 0.27665378
4.1717944 0.2793081
4.1722745 0.28196497
4.1727546 0.28461209
4.1732346 0.28723716
4.1737147 0.28982788
4.1741948 0.29237195
4.1746749 0.29485707
4.175155 0.29726627
4.1756351 0.29953486
4.1761152 0.30166794
4.1765953 0.30369424
4.1770754 0.30564251
4.1775555 0.3075415
4.1780356 0.30941995
4.1785157 0.31130661
4.1789958 0.31323021
4.1794759 0.31521952
4.179956 0.31730326
4.1804361 0.31945995
4.1809162 0.32162948
4.1813963 0.32381079
4.1818764 0.32600328
4.1823565 0.32820635
4.1828366 0.33041942
4.1833167 0.33264188
4.1837968 0.33487315
4.1842769 0.33711262
4.184757 0.3393597
4.185237 0.34161278
4.1857171 0.34386956
4.1861972 0.34614028
4.1866773 0.34843676
4.1871574 0.35077081
4.1876375 0.35315428
4.1881176 0.35559897
4.1885977 0.35811671
4.1890778 0.36071934
4.1895579 0.36341866
4.190038 0.36622676
4.1905181 0.36919005
4.1909982 0.37231318
4.1914783 0.37556209
4.1919584 0.37890273
4.1924385 0.38230105
4.1929186 0.38572298
4.1933987 0.38913449
4.1938788 0.39250151
4.1943589 0.39579
4.194839 0.3989659
4.1953191 0.40202835
4.1957992 0.40506898
4.1962793 0.40809832
4.1967594 0.41111916
4.1972394 0.41413429
4.1977195 0.41714649
4.1981996 0.42015855
4.1986797 0.42317325
4.1991598 0.42619337
4.1996399 0.42922169
4.20012 0.43226315
4.2006001 0.43536215
4.2010802 0.43852199
4.2015603 0.44172483
4.2020404 0.44495279
4.2025205 0.44818802
4.2030006 0.45141265
4.2034807 0.45460884
4.2039608 0.45775871
4.2044409 0.46084441
4.204921 0.46384808
4.2054011 0.4666511
4.2058812 0.46908825
4.2063613 0.47120277
4.2068414 0.47304212
4.2073215 0.47465376
4.2078016 0.47608515
4.2082817 0.47738374
4.2087618 0.478597
4.2092418 0.47977238
4.2097219 0.48095734
4.210202 0.48219096
4.2106821 0.48342788
4.2111622 0.4846368
4.2116423 0.48579857
4.2121224 0.48689401
4.2126025 0.48790399
4.2130826 0.48880933
4.2135627 0.48959088
4.2140428 0.49022949
4.2145229 0.490706
4.215003 0.49100124
4.2154831 0.49112361
4.2159632 0.49110357
4.2164433 0.49095593
4.2169234 0.49069549
4.2174035 0.49033704
4.2178836 0.48989538
4.2183637 0.48938531
4.2188438 0.48882163
4.2193239 0.48821914
4.219804 0.48759264
4.2202841 0.4869501
4.2207642 0.48626819
4.2212442 0.48553724
4.2217243 0.48475023
4.2222044 0.48390014
4.2226845 0.48297995
4.2231646 0.48198263
4.2236447 0.48090117
4.2241248 0.47972854
4.2246049 0.47845772
4.225085 0.47707606
4.2255651 0.47536581
4.2260452 0.47327835
4.2265253 0.47089663
4.2270054 0.46830358
4.2274855 0.46558214
4.2279656 0.46281527
4.2284457 0.46008589
4.2289258 0.45747695
4.2294059 0.45507139
4.229886 0.45295215
4.2303661 0.45127634
4.2308462 0.45017496
4.2313263 0.44949768
4.2318064 0.44908468
4.2322865 0.44877616
4.2327666 0.4484123
4.2332466 0.4478333
4.2337267 0.44687933
4.2342068 0.4453906
4.2346869 0.44320728
4.235167 0.44022829
4.2356471 0.43704771
4.2361272 0.43386104
4.2366073 0.43066881
4.2370874 0.4274716
4.2375675 0.42426994
4.2380476 0.4210644
4.2385277 0.41785553
4.2390078 0.41464387
4.2394879 0.41142998
4.239968 0.40821442
4.2404481 0.40499812
4.2409282 0.40178181
4.2414083 0.39856545
4.2418884 0.39534904
4.2423685 0.39213255
4.2428486 0.38891597
4.2433287 0.38569927
4.2438088 0.38248244
4.2442889 0.37926546
4.244769 0.37604832
4.245249 0.37282524
4.2457291 0.36956814
4.2462092 0.36628192
4.2466893 0.36297685
4.2471694 0.35966318
4.2476495 0.35635116
4.2481296 0.35305104
4.2486097 0.34977307
4.2490898 0.34652752
4.2495699 0.34332463
4.25005 0.34017658
4.2505301 0.33728887
4.2510102 0.33474698
4.2514903 0.33248321
4.2519704 0.33042986
4.2524505 0.32851922
4.2529306 0.3266836
4.2534107 0.32485529
4.2538908 0.3229666
4.2543709 0.32094981
4.254851 0.31873724
4.2553311 0.31631558
4.2558112 0.31382092
4.2562913 0.31128029
4.2567714 0.30871104
4.2572515 0.30613051
4.2577315 0.30355605
4.2582116 0.30100502
4.2586917 0.29849477
4.2591718 0.29604265
4.2596519 0.29366601
4.260132 0.29137881
4.2606121 0.28913111
4.2610922 0.2869014
4.2615723 0.28469032
4.2620524 0.28249848
4.2625325 0.28032649
4.2630126 0.27817499
4.2634927 0.27604458
4.2639728 0.2739359
4.2644529 0.27184955
4.264933 0.26978615
4.2654131 0.26774083
4.2658932 0.26570411
4.2663733 0.26367496
4.2668534 0.2616525
4.2673335 0.25963584
4.2678136 0.25762409
4.2682937 0.25561638
4.2687738 0.25361181
4.2692539 0.25160951
4.2697339 0.24960858
4.270214 0.24760989
4.2706941 0.24562579
4.2711742 0.24365834
4.2716543 0.2417069
4.2721344 0.23977085
4.2726145 0.23784954
4.2730946 0.23594235
4.2735747 0.23404865
4.2740548 0.2321678
4.2745349 0.23029918
4.275015 0.2284422
4.2754951 0.22666044
4.2759752 0.22500907
4.2764553 0.22348592
4.2769354 0.22208884
4.2774155 0.22081567
4.2778956 0.21966428
4.2783757 0.2186325
4.2788558 0.21771819
4.2793359 0.21691919
4.279816 0.21623335
4.2802961 0.21564918
4.2807762 0.21512882
4.2812563 0.21466772
4.2817363 0.21426494
4.2822164 0.21391954
4.2826965 0.21363059
4.2831766 0.21339716
4.2836567 0.21321832
4.2841368 0.21309312
4.2846169 0.21302064
4.285097 0.21299896
4.2855771 0.21299614
4.2860572 0.2129995
4.2865373 0.21301219
4.2870174 0.21303736
4.2874975 0.21307817
4.2879776 0.21313776
4.2884577 0.21321929
4.2889378 0.2133259
4.2894179 0.21346076
4.289898 0.213627
4.2903781 0.21382488
4.2908582 0.21404834
4.2913383 0.21429472
4.2918184 0.21456155
4.2922985 0.21484635
4.2927786 0.21514664
4.2932587 0.21545996
4.2937387 0.21578382
4.2942188 0.21611575
4.2946989 0.21645327
4.295179 0.21679755
4.2956591 0.21718432
4.2961392 0.21762049
4.2966193 0.21810256
4.2970994 0.21862706
4.2975795 0.21919052
4.2980596 0.21978943
4.2985397 0.22042034
4.2990198 0.22107975
4.2994999 0.22176419
4.29998 0.22247017
4.3004601 0.2232272
4.3009402 0.22408488
4.3014203 0.2250622
4.3019004 0.22617806
4.3023805 0.22745137
4.3028606 0.22890104
4.3033407 0.23054598
4.3038208 0.23240511
4.3043009 0.23449734
4.304781 0.23684158
4.3052611 0.23943033
4.3057411 0.24213408
4.3062212 0.24491728
4.3067013 0.24776168
4.3071814 0.25064901
4.3076615 0.25356103
4.3081416 0.25647946
4.3086217 0.25938606
4.3091018 0.26226258
4.3095819 0.26509075
4.310062 0.26785306
4.3105421 0.27058829
4.3110222 0.2733219
4.3115023 0.27604702
4.3119824 0.27875674
4.3124625 0.28144416
4.3129426 0.28410241
4.3134227 0.28672457
4.3139028 0.28930377
4.3143829 0.2918331
4.314863 0.29430566
4.3153431 0.29665356
4.3158232 0.29872143
4.3163033 0.30053247
4.3167834 0.30212014
4.3172635 0.30351793
4.3177435 0.30475931
4.3182236 0.30587774
4.3187037 0.30690671
4.3191838 0.30787969
4.3196639 0.30883015
4.320144 0.30977238
4.3206241 0.31045237
4.3211042 0.31084882
4.3215843 0.31104931
4.3220644 0.31114142
4.3225445 0.31121273
4.3230246 0.31135082
4.3235047 0.31164328
4.3239848 0.31217768
4.3244649 0.31304161
4.324945 0.31432264
4.3254251 0.31595852
4.3259052 0.31773722
4.3263853 0.31962644
4.3268654 0.3215961
4.3273455 0.32361617
4.3278256 0.32565656
4.3283057 0.32768724
4.3287858 0.32967813
4.3292659 0.33159917
4.3297459 0.33342032
4.330226 0.33512675
4.3307061 0.33680257
4.3311862 0.33846628
4.3316663 0.34011858
4.3321464 0.34176015
4.3326265 0.34339167
4.3331066 0.34501384
4.3335867 0.34662734
4.3340668 0.34823286
4.3345469 0.34983108
4.335027 0.351423
4.3355071 0.35310072
4.3359872 0.3548881
4.3364673 0.35671392
4.3369474 0.35850697
4.3374275 0.36019604
4.3379076 0.36170993
4.3383877 0.36297741
4.3388678 0.36392729
4.3393479 0.36448835
4.339828 0.36458938
4.3403081 0.36424211
4.3407882 0.3637136
4.3412683 0.36305471
4.3417483 0.36229257
4.3422284 0.36145429
4.3427085 0.36056699
4.3431886 0.35965779
4.3436687 0.35875379
4.3441488 0.35788212
4.3446289 0.35706989
4.345109 0.35633917
4.3455891 0.35558477
4.3460692 0.35477512
4.3465493 0.35393708
4.3470294 0.35309754
4.3475095 0.35228335
4.3479896 0.3515214
4.3484697 0.35083855
4.3489498 0.35026168
4.3494299 0.34981765
4.34991 0.34953334
4.3503901 0.34940006
4.3508702 0.34935246
4.3513503 0.34937579
4.3518304 0.34945693
4.3523105 0.34958277
4.3527906 0.3497402
4.3532707 0.34991611
4.3537508 0.35009739
4.3542308 0.35027093
4.3547109 0.35042361
4.355191 0.35054765
4.3556711 0.35068215
4.3561512 0.35083342
4.3566313 0.35099605
4.3571114 0.35116464
4.3575915 0.35133379
4.3580716 0.35149809
4.3585517 0.35165214
4.3590318 0.35179053
4.3595119 0.35190787
4.359992 0.35199874
4.3604721 0.35191014
4.3609522 0.35150921
4.3614323 0.3508366
4.3619124 0.34993297
4.3623925 0.34883902
4.3628726 0.34759542
4.3633527 0.34624285
4.3638328 0.34482199
4.3643129 0.34337353
4.364793 0.34193814
4.3652731 0.34053274
4.3657532 0.33907065
4.3662332 0.3375366
4.3667133 0.33592763
4.3671934 0.33424079
4.3676735 0.3324731
4.3681536 0.33062163
4.3686337 0.32868341
4.3691138 0.32665547
4.3695939 0.32453487
4.370074 0.32231411
4.3705541 0.31977117
4.3710342 0.31685132
4.3715143 0.3136477
4.3719944 0.31025344
4.3724745 0.30676169
4.3729546 0.30326559
4.3734347 0.29985827
4.3739148 0.29663289
4.3743949 0.29368258
4.374875 0.29110048
4.3753551 0.28893848
4.3758352 0.28709927
4.3763153 0.28550228
4.3767954 0.2840701
4.3772755 0.28272536
4.3777556 0.28139067
4.3782356 0.27998862
4.3787157 0.27844184
4.3791958 0.27667294
4.3796759 0.27460452
4.380156 0.2721821
4.3806361 0.26966297
4.3811162 0.26713958
4.3815963 0.26461137
4.3820764 0.26207776
4.3825565 0.25953821
4.3830366 0.25699213
4.3835167 0.25443898
4.3839968 0.25187818
4.3844769 0.24930916
4.384957 0.24673137
4.3854371 0.24414733
4.3859172 0.2415612
4.3863973 0.23897312
4.3868774 0.23638319
4.3873575 0.23379152
4.3878376 0.23119821
4.3883177 0.22860337
4.3887978 0.22600709
4.3892779 0.22340949
4.389758 0.22081067
4.390238 0.2181954
4.3907181 0.21548007
4.3911982 0.2126741
4.3916783 0.20980387
4.3921584 0.20689575
4.3926385 0.20397613
4.3931186 0.20107138
4.3935987 0.19820788
4.3940788 0.19541202
4.3945589 0.19271017
4.395039 0.19012981
4.3955191 0.18786707
4.3959992 0.18599557
4.3964793 0.18443359
4.3969594 0.18309938
4.3974395 0.18191122
4.3979196 0.18078738
4.3983997 0.17964611
4.3988798 0.17840569
4.3993599 0.17698439
4.39984 0.17530046
4.4003201 0.17330501
4.4008002 0.17108679
4.4012803 0.16870759
4.4017604 0.16622356
4.4022404 0.16369082
4.4027205 0.16116552
4.4032006 0.15870379
4.4036807 0.15636176
4.4041608 0.15419558
4.4046409 0.15226138
4.405121 0.15060588
4.4056011 0.14906617
4.4060812 0.14756335
4.4065613 0.14609604
4.4070414 0.14466284
4.4075215 0.14326236
4.4080016 0.1418932
4.4084817 0.14055398
4.4089618 0.13924331
4.4094419 0.1379598
4.409922 0.13670205
4.4104021 0.13546873
4.4108822 0.13425653
4.4113623 0.13306045
4.4118424 0.13187545
4.4123225 0.13069651
4.4128026 0.12951862
4.4132827 0.12833674
4.4137628 0.12714586
4.4142428 0.12594094
4.4147229 0.12471697
4.415203 0.12345849
4.4156831 0.12208633
4.4161632 0.12061134
4.4166433 0.11906587
4.4171234 0.11748227
4.4176035 0.11589288
4.4180836 0.11433005
4.4185637 0.11282613
4.4190438 0.11141347
4.4195239 0.1101244
4.420004 0.10899129
4.4204841 0.1079938
4.4209642 0.10708522
4.4214443 0.10625612
4.4219244 0.10549703
4.4224045 0.1047985
4.4228846 0.10415108
4.4233647 0.10354532
4.4238448 0.10297175
4.4243249 0.10242093
4.424805 0.1018834
4.4252851 0.10135075
4.4257652 0.10082223
4.4262452 0.10029901
4.4267253 0.099782079
4.4272054 0.099272398
4.4276855 0.098770945
4.4281656 0.098278691
4.4286457 0.097796611
4.4291258 0.097325679
4.4296059 0.096866867
4.430086 0.096421843
4.4305661 0.096016859
4.4310462 0.095656975
4.4315263 0.095331337
4.4320064 0.095029091
4.4324865 0.094739383
4.4329666 0.094451358
4.4334467 0.094154163
4.4339268 0.093836944
4.4344069 0.093488847
4.434887 0.093099017
4.4353671 0.092618656
4.4358472 0.091974973
4.4363273 0.091203807
4.4368074 0.090345062
4.4372875 0.089438641
4.4377676 0.08852445
4.4382476 0.087642392
4.4387277 0.086832371
4.4392078 0.086134291
4.4396879 0.085588057
4.440168 0.085221767
4.4406481 0.084922608
4.4411282 0.084651489
4.4416083 0.084407133
4.4420884 0.084188263
4.4425685 0.083993602
4.4430486 0.083821874
4.4435287 0.0836718
4.4440088 0.083542105
4.4444889 0.083431511
4.444969 0.083338742
4.4454491 0.083260119
4.4459292 0.083190725
4.4464093 0.083128368
4.4468894 0.083070867
4.4473695 0.083016044
4.4478496 0.082961716
4.4483297 0.082905703
4.4488098 0.082845825
4.4492899 0.082779901
4.44977 0.082705751
4.4502501 0.082620645
4.4507301 0.082520367
4.4512102 0.082404751
4.4516903 0.082274199
4.4521704 0.082129109
4.4526505 0.081969881
4.4531306 0.081796914
4.4536107 0.081610607
4.4540908 0.08141136
4.4545709 0.081199572
4.455051 0.080974436
4.4555311 0.080617701
4.4560112 0.080080984
4.4564913 0.079406968
4.4569714 0.078638336
4.4574515 0.077817769
4.4579316 0.07698795
4.4584117 0.076191561
4.4588918 0.075471286
4.4593719 0.074869807
4.459852 0.074429806
4.4603321 0.074149355
4.4608122 0.073917879
4.4612923 0.073727438
4.4617724 0.073578289
4.4622525 0.073470683
4.4627325 0.073404877
4.4632126 0.073381123
4.4636927 0.073399677
4.4641728 0.073460793
4.4646529 0.073564725
4.465133 0.073711994
4.4656131 0.073904654
4.4660932 0.074134471
4.4665733 0.074390414
4.4670534 0.074661449
4.4675335 0.074936543
4.4680136 0.075204663
4.4684937 0.075454777
4.4689738 0.075675852
4.4694539 0.075856854
4.469934 0.075986751
4.4704141 0.076072291
4.4708942 0.076140312
4.4713743 0.076194539
4.4718544 0.076238294
4.4723345 0.076274895
4.4728146 0.076307663
4.4732947 0.076339917
4.4737748 0.076374976
4.4742549 0.076416161
4.4747349 0.076466791
4.475215 0.076526565
4.4756951 0.076574488
4.4761752 0.076615619
4.4766553 0.076660909
4.4771354 0.076721307
4.4776155 0.076807762
4.4780956 0.076931223
4.4785757 0.077102639
4.4790558 0.077332961
4.4795359 0.077633137
4.480016 0.078014183
4.4804961 0.078543623
4.4809762 0.07925565
4.4814563 0.08012281
4.4819364 0.081117651
4.4824165 0.082212719
4.4828966 0.08338056
4.4833767 0.084593723
4.4838568 0.085824753
4.4843369 0.087046197
4.484817 0.088230602
4.4852971 0.089386848
4.4857772 0.090627162
4.4862573 0.091937907
4.4867373 0.093291652
4.4872174 0.094660963
4.4876975 0.096018411
4.4881776 0.097336563
4.4886577 0.098587988
4.4891378 0.099745254
4.4896179 0.10078093
4.490098 0.10166685
4.4905781 0.10236739
4.4910582 0.10290022
4.4915383 0.10330081
4.4920184 0.10360466
4.4924985 0.10384725
4.4929786 0.10406407
4.4934587 0.10429059
4.4939388 0.10456232
4.4944189 0.10491472
4.494899 0.10538328
4.4953791 0.10596816
4.4958592 0.10660287
4.4963393 0.1072713
4.4968194 0.10795944
4.4972995 0.1086533
4.4977796 0.10933888
4.4982597 0.11000219
4.4987397 0.11062923
4.4992198 0.111206
4.4996999 0.11171852
4.50018 0.1121581
4.5006601 0.11257115
4.5011402 0.11297305
4.5016203 0.11336545
4.5021004 0.11375001
4.5025805 0.11412838
4.5030606 0.11450221
4.5035407 0.11487316
4.5040208 0.11524287
4.5045009 0.115613
4.504981 0.1159852
4.5054611 0.11631671
4.5059412 0.11657352
4.5064213 0.11678244
4.5069014 0.11697034
4.5073815 0.11716412
4.5078616 0.11739065
4.5083417 0.11767682
4.5088218 0.1180495
4.5093019 0.11853558
4.509782 0.11916194
4.5102621 0.11995224
4.5107421 0.12089718
4.5112222 0.12197298
4.5117023 0.12315637
4.5121824 0.12442409
4.5126625 0.12575285
4.5131426 0.1271194
4.5136227 0.12850046
4.5141028 0.12987276
4.5145829 0.13121303
4.515063 0.13249837
4.5155431 0.13373859
4.5160232 0.13495642
4.5165033 0.13616312
4.5169834 0.13736994
4.5174635 0.13858813
4.5179436 0.13982896
4.5184237 0.14110367
4.5189038 0.14242353
4.5193839 0.14379979
4.519864 0.1452437
4.5203441 0.14678921
4.5208242 0.1484909
4.5213043 0.15032591
4.5217844 0.1522673
4.5222645 0.15428813
4.5227445 0.15636148
4.5232246 0.15846042
4.5237047 0.16055801
4.5241848 0.16262731
4.5246649 0.1646414
4.525145 0.16658215
4.5256251 0.16855901
4.5261052 0.17058945
4.5265853 0.17264371
4.5270654 0.17469202
4.5275455 0.17670462
4.5280256 0.17865174
4.5285057 0.18050361
4.5289858 0.18223047
4.5294659 0.18380255
4.529946 0.18519009
4.5304261 0.18639238
4.5309062 0.18745585
4.5313863 0.18840496
4.5318664 0.18926378
4.5323465 0.1900564
4.5328266 0.19080692
4.5333067 0.19153941
4.5337868 0.19227796
4.5342669 0.19304666
4.5347469 0.19386959
4.535227 0.19475794
4.5357071 0.19564347
4.5361872 0.19651857
4.5366673 0.19739091
4.5371474 0.19826816
4.5376275 0.19915797
4.5381076 0.20006801
4.5385877 0.20100596
4.5390678 0.20197946
4.5395479 0.20299619
4.540028 0.20406401
4.5405081 0.20524813
4.5409882 0.20658103
4.5414683 0.20804021
4.5419484 0.20960318
4.5424285 0.21124745
4.5429086 0.21295055
4.5433887 0.21468997
4.5438688 0.21644324
4.5443489 0.21818787
4.544829 0.21990136
4.5453091 0.2215865
4.5457892 0.22331505
4.5462693 0.22508373
4.5467493 0.22688177
4.5472294 0.2286984
4.5477095 0.23052284
4.5481896 0.23234434
4.5486697 0.23415211
4.5491498 0.2359354
4.5496299 0.23768342
4.55011 0.23938205
4.5505901 0.24093967
4.5510702 0.2423287
4.5515503 0.24356197
4.5520304 0.24465235
4.5525105 0.24561266
4.5529906 0.24645577
4.5534707 0.24719451
4.5539508 0.24784173
4.5544309 0.24841027
4.554911 0.24891299
4.5553911 0.24914767
4.5558712 0.2487815
4.5563513 0.24795449
4.5568314 0.24681859
4.5573115 0.24552577
4.5577916 0.24422798
4.5582717 0.24307718
4.5587518 0.24222532
4.5592318 0.24182437
4.5597119 0.24202627
4.560192 0.24291887
4.5606721 0.24400752
4.5611522 0.2451461
4.5616323 0.24632293
4.5621124 0.24752633
4.5625925 0.24874462
4.5630726 0.24996613
4.5635527 0.25117917
4.5640328 0.25237207
4.5645129 0.25353316
4.564993 0.25465075
4.5654731 0.25574986
4.5659532 0.25685991
4.5664333 0.25797255
4.5669134 0.25907947
4.5673935 0.26017232
4.5678736 0.26124277
4.5683537 0.2622825
4.5688338 0.26328316
4.5693139 0.26423643
4.569794 0.26513397
4.5702741 0.26593285
4.5707542 0.26648165
4.5712342 0.26678797
4.5717143 0.26688009
4.5721944 0.26678632
4.5726745 0.26653494
4.5731546 0.26615423
4.5736347 0.2656725
4.5741148 0.26511801
4.5745949 0.26451907
4.575075 0.26390388
4.5755551 0.26328786
4.5760352 0.26266372
4.5765153 0.2620223
4.5769954 0.26135442
4.5774755 0.26065091
4.5779556 0.25990258
4.5784357 0.25910027
4.5789158 0.2582348
4.5793959 0.257297
4.579876 0.25627769
4.5803561 0.25518398
4.5808362 0.25405596
4.5813163 0.25290274
4.5817964 0.25173163
4.5822765 0.25054993
4.5827566 0.24936497
4.5832366 0.24818406
4.5837167 0.2470145
4.5841968 0.2458636
4.5846769 0.24473869
4.585157 0.24364405
4.5856371 0.24254696
4.5861172 0.24144318
4.5865973 0.24034132
4.5870774 0.23924998
4.5875575 0.23817775
4.5880376 0.23713324
4.5885177 0.23612503
4.5889978 0.23516174
4.5894779 0.23425195
4.589958 0.23340427
4.5904381 0.23261994
4.5909182 0.23188625
4.5913983 0.23119355
4.5918784 0.23053222
4.5923585 0.22989266
4.5928386 0.22926525
4.5933187 0.2286404
4.5937988 0.2280085
4.5942789 0.22735993
4.594759 0.22668509
4.595239 0.22598202
4.5957191 0.22528794
4.5961992 0.22460224
4.5966793 0.22391662
4.5971594 0.22322276
4.5976395 0.22251236
4.5981196 0.22177709
4.5985997 0.22100864
4.5990798 0.2201987
4.5995599 0.21933895
4.60004 0.2184211
4.6005201 0.21744256
4.6010002 0.21641023
4.6014803 0.21533118
4.6019604 0.21421251
4.6024405 0.21306129
4.6029206 0.2118846
4.6034007 0.21068954
4.6038808 0.20948318
4.6043609 0.20827259
4.604841 0.20706488
4.6053211 0.2058633
4.6058012 0.20465937
4.6062813 0.20345232
4.6067614 0.20224217
4.6072414 0.20102896
4.6077215 0.1998127
4.6082016 0.19859344
4.6086817 0.19737119
4.6091618 0.19614599
4.6096419 0.19491786
4.610122 0.19368534
4.6106021 0.19241908
4.6110822 0.19111522
4.6115623 0.18978375
4.6120424 0.18843464
4.6125225 0.18707788
4.6130026 0.18572344
4.6134827 0.18438131
4.6139628 0.18306146
4.6144429 0.18177386
4.614923 0.18052851
4.6154031 0.17936396
4.6158832 0.17832242
4.6163633 0.17738097
4.6168434 0.17651549
4.6173235 0.17570186
4.6178036 0.17491596
4.6182837 0.17413368
4.6187638 0.17333088
4.6192438 0.17248346
4.6197239 0.1715673
4.620204 0.17055799
4.6206841 0.16944517
4.6211642 0.16824911
4.6216443 0.16699319
4.6221244 0.16570079
4.6226045 0.16439529
4.6230846 0.1631001
4.6235647 0.16183858
4.6240448 0.16063413
4.6245249 0.15951014
4.625005 0.15848999
4.6254851 0.15763941
4.6259652 0.15697642
4.6264453 0.15645614
4.6269254 0.15603368
4.6274055 0.15566417
4.6278856 0.15530273
4.6283657 0.15490447
4.6288458 0.15442451
4.6293259 0.15381797
4.629806 0.15303997
4.6302861 0.1520769
4.6307662 0.15103965
4.6312462 0.14995549
4.6317263 0.14883895
4.6322064 0.14770455
4.6326865 0.1465668
4.6331666 0.14544022
4.6336467 0.14433934
4.6341268 0.14327866
4.6346069 0.14227272
4.635087 0.14133467
4.6355671 0.14042248
4.6360472 0.1395103
4.6365273 0.13859812
4.6370074 0.13768594
4.6374875 0.13677375
4.6379676 0.13586157
4.6384477 0.13494939
4.6389278 0.13403721
4.6394079 0.13312503
4.639888 0.13221284
4.6403681 0.13130066
4.6408482 0.13038848
4.6413283 0.1294763
4.6418084 0.12856411
4.6422885 0.12765193
4.6427686 0.12673975
4.6432486 0.12582757
4.6437287 0.12491538
4.6442088 0.1240032
4.6446889 0.12309102
4.645169 0.1222109
4.6456491 0.12171597
4.6461292 0.12164296
4.6466093 0.1219146
4.6470894 0.12245361
4.6475695 0.12318274
4.6480496 0.12402472
4.6485297 0.12490227
4.6490098 0.12573814
4.6494899 0.12645505
4.64997 0.12697574
4.6504501 0.12736944
4.6509302 0.12778631
4.6514103 0.12821547
4.6518904 0.12864548
4.6523705 0.12906486
4.6528506 0.12946215
4.6533307 0.1298259
4.6538108 0.13014463
4.6542909 0.1304069
4.654771 0.13060123
4.6552511 0.13070205
4.6557311 0.13063672
4.6562112 0.13042221
4.6566913 0.13008882
4.6571714 0.12966683
4.6576515 0.12918654
4.6581316 0.12867826
4.6586117 0.12817227
4.6590918 0.12769888
4.6595719 0.12728837
4.660052 0.12697035
4.6605321 0.12669861
4.6610122 0.12643322
4.6614923 0.12617814
4.6619724 0.12593733
4.6624525 0.12571475
4.6629326 0.12551436
4.6634127 0.12534011
4.6638928 0.12519597
4.6643729 0.1250859
4.664853 0.12501385
4.6653331 0.12504801
4.6658132 0.1253512
4.6662933 0.12587552
4.6667734 0.12655955
4.6672535 0.12734184
4.6677335 0.12816096
4.6682136 0.12895547
4.6686937 0.12966394
4.6691738 0.13022493
4.6696539 0.13057701
4.670134 0.13066956
4.6706141 0.13065495
4.6710942 0.13060734
4.6715743 0.13053476
4.6720544 0.13044522
4.6725345 0.13034672
4.6730146 0.13024728
4.6734947 0.13015491
4.6739748 0.13007761
4.6744549 0.1300234
4.674935 0.1300003
4.6754151 0.13000501
4.6758952 0.13002168
4.6763753 0.13004908
4.6768554 0.1300862
4.6773355 0.13013206
4.6778156 0.13018567
4.6782957 0.13024602
4.6787758 0.13031214
4.6792559 0.13038302
4.6797359 0.13045769
4.680216 0.13053795
4.6806961 0.13064928
4.6811762 0.13081027
4.6816563 0.13103611
4.6821364 0.13134199
4.6826165 0.1317431
4.6830966 0.13225464
4.6835767 0.1328918
4.6840568 0.13366976
4.6845369 0.13460373
4.685017 0.13570905
4.6854971 0.13711015
4.6859772 0.13885739
4.6864573 0.14087893
4.6869374 0.14310294
4.6874175 0.14545758
4.6878976 0.14787102
4.6883777 0.15027143
4.6888578 0.15258696
4.6893379 0.15474579
4.689818 0.15667608
4.6902981 0.15835267
4.6907782 0.15992239
4.6912583 0.16142123
4.6917383 0.16286997
4.6922184 0.16428941
4.6926985 0.16570036
4.6931786 0.1671236
4.6936587 0.16857993
4.6941388 0.17009015
4.6946189 0.17167504
4.695099 0.17335846
4.6955791 0.17523912
4.6960592 0.17731951
4.6965393 0.17954952
4.6970194 0.18187904
4.6974995 0.18425795
4.6979796 0.18663614
4.6984597 0.18896351
4.6989398 0.19118993
4.6994199 0.1932653
4.6999 0.1951395
4.7003801 0.19671723
4.7008602 0.19792383
4.7013403 0.19883852
4.7018204 0.19954462
4.7023005 0.20012542
4.7027806 0.20066424
4.7032607 0.2012444
4.7037407 0.20194919
4.7042208 0.20286194
4.7047009 0.20406596
4.705181 0.20562911
4.7056611 0.20743568
4.7061412 0.20941012
4.7066213 0.21151092
4.7071014 0.21369659
4.7075815 0.21592562
4.7080616 0.21815652
4.7085417 0.22034777
4.7090218 0.22245789
4.7095019 0.22444536
4.709982 0.2262687
4.7104621 0.22788406
4.7109422 0.22930391
4.7114223 0.23057496
4.7119024 0.23174398
4.7123825 0.23285771
4.7128626 0.2339629
4.7133427 0.2351063
4.7138228 0.23633468
4.7143029 0.23769476
4.714783 0.23923332
4.7152631 0.24104899
4.7157431 0.243378
4.7162232 0.24613563
4.7167033 0.24919596
4.7171834 0.25243306
4.7176635 0.25572099
4.7181436 0.25893384
4.7186237 0.26194567
4.7191038 0.26463056
4.7195839 0.26686258
4.720064 0.26852036
4.7205441 0.26982866
4.7210242 0.27099459
4.7215043 0.27205221
4.7219844 0.27303562
4.7224645 0.27397888
4.7229446 0.27491608
4.7234247 0.27588131
4.7239048 0.27690864
4.7243849 0.27803214
4.724865 0.27928591
4.7253451 0.28066703
4.7258252 0.28208816
4.7263053 0.28353588
4.7267854 0.28500186
4.7272655 0.28647778
4.7277455 0.28795531
4.7282256 0.28942614
4.7287057 0.29088192
4.7291858 0.29231435
4.7296659 0.29371509
4.730146 0.29507058
4.7306261 0.2963033
4.7311062 0.29741496
4.7315863 0.29843802
4.7320664 0.29940495
4.7325465 0.30034819
4.7330266 0.3013002
4.7335067 0.30229346
4.7339868 0.30336042
4.7344669 0.30453353
4.734947 0.30584527
4.7354271 0.30739463
4.7359072 0.30925574
4.7363873 0.31136315
4.7368674 0.31365021
4.7373475 0.31605026
4.7378276 0.31849664
4.7383077 0.32092269
4.7387878 0.32326176
4.7392679 0.32544718
4.7397479 0.3274123
4.740228 0.32910968
4.7407081 0.33063536
4.7411882 0.33203827
4.7416683 0.33334829
4.7421484 0.3345953
4.7426285 0.33580919
4.7431086 0.33701983
4.7435887 0.33825712
4.7440688 0.33955091
4.7445489 0.34093111
4.745029 0.3424279
4.7455091 0.34414668
4.7459892 0.34611324
4.7464693 0.34826659
4.7469494 0.35054576
4.7474295 0.35288977
4.7479096 0.35523762
4.7483897 0.35752836
4.7488698 0.35970099
4.7493499 0.36169453
4.74983 0.36344802
4.7503101 0.36492094
4.7507902 0.3661469
4.7512703 0.367121
4.7517504 0.36783323
4.7522304 0.36827357
4.7527105 0.36843204
4.7531906 0.36829862
4.7536707 0.36786331
4.7541508 0.36711611
4.7546309 0.366047
4.755111 0.36465388
4.7555911 0.36312979
4.7560712 0.36156252
4.7565513 0.35995377
4.7570314 0.35830528
4.7575115 0.35661876
4.7579916 0.35489592
4.7584717 0.35313848
4.7589518 0.35134815
4.7594319 0.34952667
4.759912 0.34767573
4.7603921 0.34578683
4.7608722 0.34384798
4.7613523 0.3418717
4.7618324 0.33987105
4.7623125 0.33785912
4.7627926 0.335849
4.7632727 0.33385375
4.7637528 0.33188647
4.7642328 0.32996022
4.7647129 0.32808811
4.765193 0.32628821
4.7656731 0.32461472
4.7661532 0.32307796
4.7666333 0.32167625
4.7671134 0.32040792
4.7675935 0.31927131
4.7680736 0.31826474
4.7685537 0.31738654
4.7690338 0.31663505
4.7695139 0.3160086
4.769994 0.31550551
4.7704741 0.31512898
4.7709542 0.31487571
4.7714343 0.31473384
4.7719144 0.31469152
4.7723945 0.31473688
4.7728746 0.31485805
4.7733547 0.31504318
4.7738348 0.3152804
4.7743149 0.31555785
4.774795 0.31586367
4.7752751 0.31622057
4.7757552 0.31675927
4.7762352 0.31745352
4.7767153 0.31825681
4.7771954 0.31912261
4.7776755 0.32000443
4.7781556 0.32085573
4.7786357 0.32163
4.7791158 0.32228072
4.7795959 0.32276139
4.780076 0.32302561
4.7805561 0.3230477
4.7810362 0.32284113
4.7815163 0.32242327
4.7819964 0.32181148
4.7824765 0.32102312
4.7829566 0.32007556
4.7834367 0.31898616
4.7839168 0.31777228
4.7843969 0.31645128
4.784877 0.31504052
4.7853571 0.31348222
4.7858372 0.31163249
4.7863173 0.3095513
4.7867974 0.30730807
4.7872775 0.30497225
4.7877576 0.30261328
4.7882376 0.30030061
4.7887177 0.29810366
4.7891978 0.2960919
4.7896779 0.29433475
4.790158 0.29289888
4.7906381 0.29177782
4.7911182 0.29090729
4.7915983 0.29022463
4.7920784 0.28966717
4.7925585 0.28917225
4.7930386 0.28867722
4.7935187 0.28811942
4.7939988 0.28743619
4.7944789 0.28656488
4.794959 0.28544282
4.7954391 0.28395499
4.7959192 0.28207198
4.7963993 0.27990341
4.7968794 0.27755953
4.7973595 0.27515061
4.7978396 0.27278693
4.7983197 0.27057875
4.7987998 0.26863633
4.7992799 0.26706996
4.79976 0.26598988
4.80024 0.2654249
4.8007201 0.26495389
4.8012002 0.26449689
4.8016803 0.26405069
4.8021604 0.26361208
4.8026405 0.26317785
4.8031206 0.2627448
4.8036007 0.26230971
4.8040808 0.26186937
4.8045609 0.26142058
4.805041 0.26096019
4.8055211 0.26049408
4.8060012 0.26002732
4.8064813 0.25955906
4.8069614 0.25908845
4.8074415 0.25861462
4.8079216 0.25813671
4.8084017 0.25765388
4.8088818 0.25716527
4.8093619 0.25667002
4.809842 0.25616727
4.8103221 0.25553901
4.8108022 0.25445527
4.8112823 0.2529846
4.8117624 0.25122556
4.8122424 0.24927669
4.8127225 0.24723656
4.8132026 0.2452037
4.8136827 0.24327668
4.8141628 0.24155404
4.8146429 0.24013435
4.815123 0.23910343
4.8156031 0.2382666
4.8160832 0.23752553
4.8165633 0.23687975
4.8170434 0.23632883
4.8175235 0.23587232
4.8180036 0.23550976
4.8184837 0.23524072
4.8189638 0.23506474
4.8194439 0.23498138
4.819924 0.23499018
4.8204041 0.23512731
4.8208842 0.2354342
4.8213643 0.2358702
4.8218444 0.23639318
4.8223245 0.23696103
4.8228046 0.23753163
4.8232847 0.23806285
4.8237648 0.23851258
4.8242448 0.23883869
4.8247249 0.23899907
4.825205 0.23895316
4.8256851 0.23870213
4.8261652 0.23829166
4.8266453 0.23776953
4.8271254 0.23718353
4.8276055 0.23658144
4.8280856 0.23601104
4.8285657 0.23552011
4.8290458 0.23515644
4.8295259 0.23496781
4.830006 0.23500198
4.8304861 0.23516445
4.8309662 0.23533495
4.8314463 0.23551286
4.8319264 0.23569756
4.8324065 0.23588843
4.8328866 0.23608486
4.8333667 0.23628623
4.8338468 0.23649193
4.8343269 0.23670133
4.834807 0.23691383
4.8352871 0.23712875
4.8357672 0.23734597
4.8362472 0.23756634
4.8367273 0.23779076
4.8372074 0.23802015
4.8376875 0.23825542
4.8381676 0.23849748
4.8386477 0.23874724
4.8391278 0.23900561
4.8396079 0.23927351
4.840088 0.23955661
4.8405681 0.24002728
4.8410482 0.24073328
4.8415283 0.24162197
4.8420084 0.24264074
4.8424885 0.24373697
4.8429686 0.24485803
4.8434487 0.2459513
4.8439288 0.24696416
4.8444089 0.24784398
4.844889 0.24853814
4.8453691 0.24905346
4.8458492 0.2495008
4.8463293 0.24988459
4.8468094 0.25020434
4.8472895 0.25045957
4.8477696 0.25064978
4.8482496 0.25077449
4.8487297 0.25083322
4.8492098 0.25082546
4.8496899 0.25075074
4.85017 0.2506019
4.8506501 0.25031237
4.8511302 0.24989419
4.8516103 0.24938417
4.8520904 0.24881913
4.8525705 0.24823587
4.8530506 0.24767119
4.8535307 0.24716192
4.8540108 0.24674486
4.8544909 0.24645681
4.854971 0.2463346
4.8554511 0.24633648
4.8559312 0.24637432
4.8564113 0.24644335
4.8568914 0.2465391
4.8573715 0.24665709
4.8578516 0.24679287
4.8583317 0.24694194
4.8588118 0.24709986
4.8592919 0.24726213
4.859772 0.2474243
4.8602521 0.24759984
4.8607321 0.24787252
4.8612122 0.24822919
4.8616923 0.24864113
4.8621724 0.24907959
4.8626525 0.24951584
4.8631326 0.24992113
4.8636127 0.25026673
4.8640928 0.25052389
4.8645729 0.25066388
4.865053 0.25065541
4.8655331 0.25024557
4.8660132 0.24935091
4.8664933 0.24807047
4.8669734 0.24650329
4.8674535 0.24474841
4.8679336 0.24290485
4.8684137 0.24107166
4.8688938 0.23934787
4.8693739 0.23783253
4.869854 0.23662465
4.8703341 0.23571704
4.8708142 0.23485119
4.8712943 0.23401306
4.8717744 0.23320745
4.8722545 0.23243916
4.8727345 0.231713
4.8732146 0.23103378
4.8736947 0.23040628
4.8741748 0.22983533
4.8746549 0.22932571
4.875135 0.22888919
4.8756151 0.22863864
4.8760952 0.22857316
4.8765753 0.22864161
4.8770554 0.22879287
4.8775355 0.22897581
4.8780156 0.22913932
4.8784957 0.22923225
4.8789758 0.22920349
4.8794559 0.22900192
4.879936 0.2285764
4.8804161 0.22794697
4.8808962 0.22721488
4.8813763 0.22639212
4.8818564 0.22548918
4.8823365 0.22451654
4.8828166 0.22348468
4.8832967 0.22240407
4.8837768 0.22128521
4.8842569 0.22013857
4.8847369 0.21897463
4.885217 0.21777956
4.8856971 0.21640186
4.8861772 0.21485949
4.8866573 0.2132084
4.8871374 0.21150456
4.8876175 0.20980393
4.8880976 0.20816246
4.8885777 0.20663611
4.8890578 0.20528085
4.8895379 0.20415263
4.890018 0.20330728
4.8904981 0.2026911
4.8909782 0.20221594
4.8914583 0.20186629
4.8919384 0.20162663
4.8924185 0.20148145
4.8928986 0.20141524
4.8933787 0.20141249
4.8938588 0.20145767
4.8943389 0.20153529
4.894819 0.20162982
4.8952991 0.20174118
4.8957792 0.20191146
4.8962593 0.20212898
4.8967393 0.20237638
4.8972194 0.20263627
4.8976995 0.2028913
4.8981796 0.20312408
4.8986597 0.20331725
4.8991398 0.20345343
4.8996199 0.20351526
4.9001 0.20348685
4.9005801 0.2034015
4.9010602 0.20328103
4.9015403 0.20312764
4.9020204 0.20294355
4.9025005 0.20273097
4.9029806 0.20249212
4.9034607 0.20222922
4.9039408 0.20194448
4.9044209 0.20164011
4.904901 0.20131833
4.9053811 0.20097599
4.9058612 0.20060458
4.9063413 0.20020703
4.9068214 0.19978665
4.9073015 0.19934673
4.9077816 0.19889058
4.9082617 0.1984215
4.9087417 0.1979428
4.9092218 0.19745778
4.9097019 0.19696973
4.910182 0.19645784
4.9106621 0.19570335
4.9111422 0.19471815
4.9116223 0.1935838
4.9121024 0.19238191
4.9125825 0.19119406
4.9130626 0.19010182
4.9135427 0.18918679
4.9140228 0.18853056
4.9145029 0.18821471
4.914983 0.18832082
4.9154631 0.18873097
4.9159432 0.18923612
4.9164233 0.18982197
4.9169034 0.19047447
4.9173835 0.19117956
4.9178636 0.19192319
4.9183437 0.19269132
4.9188238 0.19346987
4.9193039 0.19424481
4.919784 0.19500207
4.9202641 0.19574345
4.9207441 0.19653188
4.9212242 0.19736095
4.9217043 0.19821351
4.9221844 0.19907243
4.9226645 0.19992057
4.9231446 0.20074079
4.9236247 0.20151596
4.9241048 0.20222895
4.9245849 0.20286261
4.925065 0.2033977
4.9255451 0.2036908
4.9260252 0.20370259
4.9265053 0.20348885
4.9269854 0.20310533
4.9274655 0.20260777
4.9279456 0.20205193
4.9284257 0.20149358
4.9289058 0.20098846
4.9293859 0.20059233
4.929866 0.20036095
4.9303461 0.2002966
4.9308262 0.20027826
4.9313063 0.20028875
4.9317864 0.20031803
4.9322665 0.20035608
4.9327465 0.20039288
4.9332266 0.20041841
4.9337067 0.20042263
4.9341868 0.20039553
4.9346669 0.20032707
4.935147 0.2002063
4.9356271 0.20001582
4.9361072 0.19976342
4.9365873 0.19946373
4.9370674 0.19913138
4.9375475 0.19878098
4.9380276 0.19842715
4.9385077 0.19808452
4.9389878 0.19776771
4.9394679 0.19749135
4.939948 0.19727005
4.9404281 0.19711522
4.9409082 0.19702437
4.9413883 0.19699155
4.9418684 0.19701082
4.9423485 0.19707623
4.9428286 0.19718183
4.9433087 0.19732168
4.9437888 0.19748983
4.9442689 0.19768034
4.9447489 0.19788726
4.945229 0.19814843
4.9457091 0.19871645
4.9461892 0.19955963
4.9466693 0.20058991
4.9471494 0.20171924
4.9476295 0.20285958
4.9481096 0.20392287
4.9485897 0.20482107
4.9490698 0.20546612
4.9495499 0.20576997
4.95003 0.20564547
4.9505101 0.20527326
4.9509902 0.20484394
4.9514703 0.20436471
4.9519504 0.2038428
4.9524305 0.20328541
4.9529106 0.20269978
4.9533907 0.20209311
4.9538708 0.20147262
4.9543509 0.20084554
4.954831 0.20021907
4.9553111 0.19960579
4.9557912 0.1990216
4.9562713 0.19845399
4.9567514 0.19788844
4.9572314 0.19731043
4.9577115 0.19670541
4.9581916 0.19605887
4.9586717 0.19535626
4.9591518 0.19458307
4.9596319 0.19372476
4.960112 0.19276445
4.9605921 0.19163976
4.9610722 0.19034849
4.9615523 0.1889179
4.9620324 0.18737522
4.9625125 0.18574768
4.9629926 0.18406251
4.9634727 0.18234694
4.9639528 0.18062822
4.9644329 0.17893358
4.964913 0.17729024
4.9653931 0.1756528
4.9658732 0.17390913
4.9663533 0.17208498
4.9668334 0.17020972
4.9673135 0.16831269
4.9677936 0.16642323
4.9682737 0.16457069
4.9687538 0.16278442
4.9692338 0.16109377
4.9697139 0.15952808
4.970194 0.15818028
4.9706741 0.15759317
4.9711542 0.15775309
4.9716343 0.15849677
4.9721144 0.15966095
4.9725945 0.16108238
4.9730746 0.1625978
4.9735547 0.16404395
4.9740348 0.16525756
4.9745149 0.16607538
4.974995 0.16633416
4.9754751 0.16622711
4.9759552 0.1660608
4.9764353 0.16582095
4.9769154 0.16549324
4.9773955 0.16506337
4.9778756 0.16451701
4.9783557 0.16383985
4.9788358 0.16301759
4.9793159 0.16203591
4.979796 0.1608805
4.9802761 0.15949331
4.9807562 0.15770899
4.9812362 0.15559696
4.9817163 0.15325385
4.9821964 0.1507763
4.9826765 0.14826094
4.9831566 0.14580441
4.9836367 0.14350335
4.9841168 0.1414544
4.9845969 0.13975419
4.985077 0.13849296
4.9855571 0.13743181
4.9860372 0.1364137
4.9865173 0.13544638
4.9869974 0.13453761
4.9874775 0.13369516
4.9879576 0.13292679
4.9884377 0.13224025
4.9889178 0.13164331
4.9893979 0.13114372
4.989878 0.13074925
4.9903581 0.13043599
4.9908382 0.1301295
4.9913183 0.12982659
4.9917984 0.12952767
4.9922785 0.12923315
4.9927586 0.12894344
4.9932386 0.12865896
4.9937187 0.12838011
4.9941988 0.12810731
4.9946789 0.12784097
4.995159 0.12758228
4.9956391 0.12734042
4.9961192 0.12711453
4.9965993 0.12690022
4.9970794 0.1266931
4.9975595 0.12648878
4.9980396 0.12628287
4.9985197 0.126071
4.9989998 0.12584877
4.9994799 0.12561179
4.99996 0.12535568
5.0004401 0.12502317
5.0009202 0.12455041
5.0014003 0.1239539
5.0018804 0.12325061
5.0023605 0.12245749
5.0028406 0.12159153
5.0033207 0.12066967
5.0038008 0.11970889
5.0042809 0.11872614
5.004761 0.11773841
5.005241 0.11672127
5.0057211 0.11546254
5.0062012 0.11398173
5.0066813 0.11234093
5.0071614 0.11060221
5.0076415 0.10882764
5.0081216 0.1070793
5.0086017 0.10541926
5.0090818 0.1039096
5.0095619 0.1026124
5.010042 0.1015891
5.0105221 0.10079497
5.0110022 0.10016826
5.0114823 0.099705614
5.0119624 0.099403639
5.0124425 0.09925896
5.0129226 0.099268198
5.0134027 0.099427975
5.0138828 0.099734912
5.0143629 0.10018563
5.014843 0.10077675
5.0153231 0.10150037
5.0158032 0.10232994
5.0162833 0.10324243
5.0167634 0.10421561
5.0172434 0.10522719
5.0177235 0.10625491
5.0182036 0.10727651
5.0186837 0.10826972
5.0191638 0.10921228
5.0196439 0.11008192
5.020124 0.11085876
5.0206041 0.11157555
5.0210842 0.112249
5.0215643 0.11287813
5.0220444 0.11346198
5.0225245 0.11399955
5.0230046 0.11448988
5.0234847 0.11493198
5.0239648 0.11532487
5.0244449 0.11566758
5.024925 0.11595913
5.0254051 0.11597734
5.0258852 0.11541279
5.0263653 0.11440487
5.0268454 0.11310118
5.0273255 0.11164932
5.0278056 0.11019689
5.0282857 0.10889149
5.0287658 0.1078807
5.0292458 0.10731214
5.0297259 0.10733339
5.030206 0.10801732
5.0306861 0.10885586
5.0311662 0.10972234
5.0316463 0.11061416
5.0321264 0.11152873
5.0326065 0.11246343
5.0330866 0.11341567
5.0335667 0.11438284
5.0340468 0.11536234
5.0345269 0.11635156
5.035007 0.1173479
5.0354871 0.11835711
5.0359672 0.11938297
5.0364473 0.12042068
5.0369274 0.12146543
5.0374075 0.12251241
5.0378876 0.12355683
5.0383677 0.12459387
5.0388478 0.12561874
5.0393279 0.12662663
5.039808 0.12761273
5.0402881 0.12856314
5.0407682 0.1294342
5.0412482 0.13021388
5.0417283 0.13089411
5.0422084 0.13146682
5.0426885 0.13192393
5.0431686 0.13225737
5.0436487 0.13245907
5.0441288 0.13252095
5.0446089 0.13243495
5.045089 0.13219448
5.0455691 0.13185278
5.0460492 0.13144944
5.0465293 0.13099765
5.0470094 0.13051064
5.0474895 0.13000161
5.0479696 0.12948379
5.0484497 0.1289704
5.0489298 0.12847463
5.0494099 0.12800971
5.04989 0.12758886
5.0503701 0.12720388
5.0508502 0.12681585
5.0513303 0.12642965
5.0518104 0.12605197
5.0522905 0.12568953
5.0527706 0.12534903
5.0532507 0.12503719
5.0537307 0.12476069
5.0542108 0.12452626
5.0546909 0.12434059
5.055171 0.1242243
5.0556511 0.12432678
5.0561312 0.12464835
5.0566113 0.12514008
5.0570914 0.12575306
5.0575715 0.12643839
5.0580516 0.12714714
5.0585317 0.1278304
5.0590118 0.12843925
5.0594919 0.12892478
5.059972 0.12923808
5.0604521 0.12941757
5.0609322 0.12955617
5.0614123 0.12965705
5.0618924 0.12972302
5.0623725 0.12975694
5.0628526 0.12976164
5.0633327 0.12973996
5.0638128 0.12969474
5.0642929 0.12962881
5.064773 0.12954503
5.0652531 0.12941531
5.0657331 0.12909417
5.0662132 0.12860518
5.0666933 0.12799856
5.0671734 0.12732453
5.0676535 0.12663332
5.0681336 0.12597515
5.0686137 0.12540023
5.0690938 0.1249588
5.0695739 0.12470106
5.070054 0.12467706
5.0705341 0.12490384
5.0710142 0.12535278
5.0714943 0.12599628
5.0719744 0.12680676
5.0724545 0.12775664
5.0729346 0.12881832
5.0734147 0.12996423
5.0738948 0.13116677
5.0743749 0.13239835
5.074855 0.13363139
5.0753351 0.13494963
5.0758152 0.13661375
5.0762953 0.138542
5.0767754 0.1406306
5.0772555 0.14277576
5.0777355 0.14487371
5.0782156 0.14682066
5.0786957 0.14851284
5.0791758 0.14984648
5.0796559 0.15071778
5.080136 0.15104528
5.0806161 0.15114734
5.0810962 0.15116689
5.0815763 0.15111379
5.0820564 0.15099792
5.0825365 0.15082914
5.0830166 0.15061733
5.0834967 0.15037236
5.0839768 0.1501041
5.0844569 0.14982242
5.084937 0.14953718
5.0854171 0.1492369
5.0858972 0.14889864
5.0863773 0.14853512
5.0868574 0.14815956
5.0873375 0.14778515
5.0878176 0.14742514
5.0882977 0.14709272
5.0887778 0.14680111
5.0892579 0.14656354
5.0897379 0.14639321
5.090218 0.14629645
5.0906981 0.1462306
5.0911782 0.14618278
5.0916583 0.14614924
5.0921384 0.14612622
5.0926185 0.14610995
5.0930986 0.14609667
5.0935787 0.14608261
5.0940588 0.14606402
5.0945389 0.14603713
5.095019 0.14599818
5.0954991 0.14594525
5.0959792 0.14588064
5.0964593 0.14580705
5.0969394 0.14572723
5.0974195 0.14564387
5.0978996 0.14555971
5.0983797 0.14547747
5.0988598 0.14539986
5.0993399 0.1453296
5.09982 0.14526942
5.1003001 0.14522728
5.1007802 0.14523201
5.1012603 0.14530224
5.1017403 0.14545505
5.1022204 0.14570753
5.1027005 0.14607676
5.1031806 0.14657983
5.1036607 0.14723381
5.1041408 0.14805579
5.1046209 0.14906285
5.105101 0.15026809
5.1055811 0.15156267
5.1060612 0.15288628
5.1065413 0.15423236
5.1070214 0.15559437
5.1075015 0.15696575
5.1079816 0.15833995
5.1084617 0.15971043
5.1089418 0.16107062
5.1094219 0.16241399
5.109902 0.16373397
5.1103821 0.16503422
5.1108622 0.16633306
5.1113423 0.16763116
5.1118224 0.16892854
5.1123025 0.17022524
5.1127826 0.1715213
5.1132627 0.17281674
5.1137427 0.1741116
5.1142228 0.17540591
5.1147029 0.17669971
5.115183 0.17799166
5.1156631 0.1792686
5.1161432 0.18052859
5.1166233 0.1817734
5.1171034 0.18300479
5.1175835 0.18422454
5.1180636 0.18543442
5.1185437 0.18663617
5.1190238 0.18783158
5.1195039 0.18902241
5.119984 0.19021043
5.1204641 0.19111059
5.1209442 0.19148062
5.1214243 0.19145011
5.1219044 0.19114905
5.1223845 0.19070742
5.1228646 0.19025519
5.1233447 0.18992234
5.1238248 0.18983884
5.1243049 0.19013468
5.124785 0.19093982
5.1252651 0.19231042
5.1257451 0.19395185
5.1262252 0.19579479
5.1267053 0.19781328
5.1271854 0.19998137
5.1276655 0.20227313
5.1281456 0.2046626
5.1286257 0.20712383
5.1291058 0.20963088
5.1295859 0.2121578
5.130066 0.21468201
5.1305461 0.21738798
5.1310262 0.22033927
5.1315063 0.22346032
5.1319864 0.2266756
5.1324665 0.22990956
5.1329466 0.23308667
5.1334267 0.23613137
5.1339068 0.23896814
5.1343869 0.24152142
5.134867 0.24371568
5.1353471 0.2454356
5.1358272 0.24659368
5.1363073 0.24729723
5.1367874 0.24766187
5.1372675 0.2478032
5.1377475 0.24783684
5.1382276 0.24787841
5.1387077 0.24804352
5.1391878 0.24844777
5.1396679 0.24920678
5.140148 0.25041063
5.1406281 0.25175845
5.1411082 0.25313002
5.1415883 0.25452433
5.1420684 0.25594039
5.1425485 0.25737718
5.1430286 0.25883371
5.1435087 0.26030896
5.1439888 0.26180194
5.1444689 0.26331163
5.144949 0.26483704
5.1454291 0.26643849
5.1459092 0.26818406
5.1463893 0.27003643
5.1468694 0.27195735
5.1473495 0.27390857
5.1478296 0.27585183
5.1483097 0.27774887
5.1487898 0.27956145
5.1492699 0.28125131
5.1497499 0.28278019
5.15023 0.2840295
5.1507101 0.28451349
5.1511902 0.28430085
5.1516703 0.28356478
5.1521504 0.28247844
5.1526305 0.28121503
5.1531106 0.27994773
5.1535907 0.2788497
5.1540708 0.27809415
5.1545509 0.27785425
5.155031 0.27830149
5.1555111 0.27912189
5.1559912 0.279979
5.1564713 0.28086302
5.1569514 0.28176416
5.1574315 0.28267263
5.1579116 0.28357865
5.1583917 0.28447241
5.1588718 0.28534412
5.1593519 0.286184
5.159832 0.28698226
5.1603121 0.28773985
5.1607922 0.288489
5.1612723 0.2892338
5.1617524 0.28997543
5.1622324 0.29071508
5.1627125 0.29145393
5.1631926 0.29219317
5.1636727 0.29293398
5.1641528 0.29367755
5.1646329 0.29442507
5.165113 0.29517817
5.1655931 0.29594917
5.1660732 0.29674384
5.1665533 0.2975631
5.1670334 0.29840788
5.1675135 0.2992791
5.1679936 0.3001777
5.1684737 0.3011046
5.1689538 0.30206073
5.1694339 0.30304701
5.169914 0.30406437
5.1703941 0.30532396
5.1708742 0.30716494
5.1713543 0.30948019
5.1718344 0.31215196
5.1723145 0.31506251
5.1727946 0.31809408
5.1732747 0.32112891
5.1737548 0.32404927
5.1742348 0.32673738
5.1747149 0.3290755
5.175195 0.33097876
5.1756751 0.33266513
5.1761552 0.33420265
5.1766353 0.33559632
5.1771154 0.33685117
5.1775955 0.33797222
5.1780756 0.33896449
5.1785557 0.33983298
5.1790358 0.34058273
5.1795159 0.34121875
5.179996 0.34174605
5.1804761 0.34189036
5.1809562 0.34146134
5.1814363 0.34060514
5.1819164 0.33946795
5.1823965 0.33819597
5.1828766 0.33693538
5.1833567 0.33583237
5.1838368 0.33503313
5.1843169 0.33468384
5.184797 0.3349307
5.1852771 0.33582029
5.1857572 0.33698487
5.1862372 0.33835604
5.1867173 0.33991391
5.1871974 0.34163862
5.1876775 0.34351029
5.1881576 0.34550904
5.1886377 0.34761502
5.1891178 0.34980834
5.1895979 0.35206913
5.190078 0.3543812
5.1905581 0.35689172
5.1910382 0.35963934
5.1915183 0.36255995
5.1919984 0.36558943
5.1924785 0.36866367
5.1929586 0.37171855
5.1934387 0.37468995
5.1939188 0.37751377
5.1943989 0.38012589
5.194879 0.38246218
5.1953591 0.38450801
5.1958392 0.38634006
5.1963193 0.38793682
5.1967994 0.38927156
5.1972795 0.39031755
5.1977596 0.39104805
5.1982396 0.39143632
5.1987197 0.39145563
5.1991998 0.39107924
5.1996799 0.39028043
5.20016 0.389055
5.2006401 0.38768075
5.2011202 0.38625692
5.2016003 0.38479542
5.2020804 0.38330815
5.2025605 0.38180704
5.2030406 0.380304
5.2035207 0.37881093
5.2040008 0.37733975
5.2044809 0.37590237
5.204961 0.3745107
5.2054411 0.37312496
5.2059212 0.37169289
5.2064013 0.37023609
5.2068814 0.36877661
5.2073615 0.36733649
5.2078416 0.36593775
5.2083217 0.36460244
5.2088018 0.36335258
5.2092819 0.36221021
5.209762 0.36119737
5.210242 0.36034588
5.2107221 0.35971475
5.2112022 0.35928246
5.2116823 0.35901578
5.2121624 0.35888144
5.2126425 0.3588462
5.2131226 0.35887683
5.2136027 0.35894006
5.2140828 0.35900266
5.2145629 0.35903137
5.215043 0.35899377
5.2155231 0.35897621
5.2160032 0.35903779
5.2164833 0.35915515
5.2169634 0.3593049
5.2174435 0.35946368
5.2179236 0.3596081
5.2184037 0.3597148
5.2188838 0.3597604
5.2193639 0.35972153
5.219844 0.35957481
5.2203241 0.3592593
5.2208042 0.35865559
5.2212843 0.35777903
5.2217644 0.3566545
5.2222444 0.3553069
5.2227245 0.35376112
5.2232046 0.35204207
5.2236847 0.35017463
5.2241648 0.3481837
5.2246449 0.34609418
5.225125 0.34393191
5.2256051 0.341735
5.2260852 0.3395141
5.2265653 0.33726993
5.2270454 0.33500321
5.2275255 0.33271466
5.2280056 0.33040499
5.2284857 0.32807493
5.2289658 0.32572519
5.2294459 0.3233565
5.229926 0.32096956
5.2304061 0.31853838
5.2308862 0.31602803
5.2313663 0.31345844
5.2318464 0.3108505
5.2323265 0.30822511
5.2328066 0.30560316
5.2332867 0.30300556
5.2337668 0.30045319
5.2342468 0.29796695
5.2347269 0.29556774
5.235207 0.29329011
5.2356871 0.29124611
5.2361672 0.28942976
5.2366473 0.28780843
5.2371274 0.28634952
5.2376075 0.28502039
5.2380876 0.28378845
5.2385677 0.28262106
5.2390478 0.28148561
5.2395279 0.28034948
5.240008 0.27918012
5.2404881 0.27817379
5.2409682 0.27747784
5.2414483 0.27700908
5.2419284 0.27668427
5.2424085 0.2764202
5.2428886 0.27613365
5.2433687 0.27574141
5.2438488 0.27516024
5.2443289 0.27430694
5.244809 0.27309828
5.2452891 0.27141711
5.2457692 0.26912918
5.2462492 0.2663355
5.2467293 0.2631573
5.2472094 0.25971582
5.2476895 0.25613228
5.2481696 0.25252792
5.2486497 0.24902395
5.2491298 0.24574163
5.2496099 0.24280217
5.25009 0.24031646
5.2505701 0.23800116
5.2510502 0.23570453
5.2515303 0.23345926
5.2520104 0.23129808
5.2524905 0.22925366
5.2529706 0.22735873
5.2534507 0.22564598
5.2539308 0.22414811
5.2544109 0.22289783
5.254891 0.22192784
5.2553711 0.22120204
5.2558512 0.22058026
5.2563313 0.22005647
5.2568114 0.21963029
5.2572915 0.21930136
5.2577716 0.21906931
5.2582517 0.21893377
5.2587317 0.21889438
5.2592118 0.21895075
5.2596919 0.21910253
5.260172 0.21934371
5.2606521 0.21961066
5.2611322 0.21988741
5.2616123 0.22017619
5.2620924 0.22047928
5.2625725 0.22079892
5.2630526 0.22113739
5.2635327 0.22149693
5.2640128 0.2218798
5.2644929 0.22228827
5.264973 0.22272458
5.2654531 0.22324387
5.2659332 0.22388749
5.2664133 0.22461577
5.2668934 0.2253888
5.2673735 0.2261667
5.2678536 0.22690957
5.2683337 0.22757751
5.2688138 0.22813062
5.2692939 0.22852902
5.269774 0.22873281
5.2702541 0.22873795
5.2707341 0.22871213
5.2712142 0.22868286
5.2716943 0.22865073
5.2721744 0.22861634
5.2726545 0.22858029
5.2731346 0.22854317
5.2736147 0.22850558
5.2740948 0.22846814
5.2745749 0.22843142
5.275055 0.22839602
5.2755351 0.22836143
5.2760152 0.22832685
5.2764953 0.22829197
5.2769754 0.2282565
5.2774555 0.22822013
5.2779356 0.22818255
5.2784157 0.22814347
5.2788958 0.22810258
5.2793759 0.22805957
5.279856 0.22801414
5.2803361 0.22776416
5.2808162 0.22679127
5.2812963 0.22519485
5.2817764 0.22311346
5.2822565 0.22068562
5.2827365 0.21804989
5.2832166 0.2153448
5.2836967 0.21270889
5.2841768 0.2102807
5.2846569 0.20819878
5.285137 0.20657407
5.2856171 0.20504427
5.2860972 0.20349587
5.2865773 0.201981
5.2870574 0.20055179
5.2875375 0.19926038
5.2880176 0.19815891
5.2884977 0.1972995
5.2889778 0.1967343
5.2894579 0.19651543
5.289938 0.19669504
5.2904181 0.19718636
5.2908982 0.19778118
5.2913783 0.1984671
5.2918584 0.19923457
5.2923385 0.20007408
5.2928186 0.20097609
5.2932987 0.20193107
5.2937788 0.20292949
5.2942589 0.20396184
5.2947389 0.20501856
5.295219 0.20609959
5.2956991 0.20725733
5.2961792 0.20847973
5.2966593 0.20974047
5.2971394 0.21101326
5.2976195 0.21227178
5.2980996 0.21348974
5.2985797 0.21464082
5.2990598 0.21569872
5.2995399 0.21663714
5.30002 0.2174299
5.3005001 0.21813569
5.3009802 0.21882017
5.3014603 0.21948544
5.3019404 0.2201336
5.3024205 0.22076676
5.3029006 0.22138701
5.3033807 0.22199644
5.3038608 0.22259716
5.3043409 0.22319127
5.304821 0.22378086
5.3053011 0.22436774
5.3057812 0.22495202
5.3062613 0.22553382
5.3067413 0.22611333
5.3072214 0.22669073
5.3077015 0.22726619
5.3081816 0.22783989
5.3086617 0.22841201
5.3091418 0.22898274
5.3096219 0.22955225
5.310102 0.23011997
5.3105821 0.23066467
5.3110622 0.23117937
5.3115423 0.23166782
5.3120224 0.23213378
5.3125025 0.23258098
5.3129826 0.23301318
5.3134627 0.23343412
5.3139428 0.23384755
5.3144229 0.23425722
5.314903 0.23466688
5.3153831 0.23495751
5.3158632 0.23491479
5.3163433 0.23460275
5.3168234 0.23409375
5.3173035 0.23346015
5.3177836 0.23277431
5.3182637 0.2321086
5.3187437 0.23153538
5.3192238 0.231127
5.3197039 0.23095584
5.320184 0.23113136
5.3206641 0.23202028
5.3211442 0.23356344
5.3216243 0.23559029
5.3221044 0.23793024
5.3225845 0.24041274
5.3230646 0.2428672
5.3235447 0.24512307
5.3240248 0.24700978
5.3245049 0.24835675
5.324985 0.24899341
5.3254651 0.24897232
5.3259452 0.24854807
5.3264253 0.2478181
5.3269054 0.24687969
5.3273855 0.2458301
5.3278656 0.24476661
5.3283457 0.24378646
5.3288258 0.24298694
5.3293059 0.24246531
5.329786 0.24231883
5.3302661 0.2425687
5.3307461 0.24290304
5.3312262 0.24327616
5.3317063 0.24368842
5.3321864 0.24414018
5.3326665 0.24463177
5.3331466 0.24516356
5.3336267 0.2457359
5.3341068 0.24634913
5.3345869 0.2470036
5.335067 0.24769932
5.3355471 0.24841793
5.3360272 0.24915997
5.3365073 0.24994105
5.3369874 0.25077677
5.3374675 0.25168273
5.3379476 0.25267451
5.3384277 0.25376772
5.3389078 0.25497796
5.3393879 0.25632082
5.339868 0.2578119
5.3403481 0.25956254
5.3408282 0.26178472
5.3413083 0.26439144
5.3417884 0.26728045
5.3422685 0.27034951
5.3427485 0.27349637
5.3432286 0.27661878
5.3437087 0.27961449
5.3441888 0.28238125
5.3446689 0.28481682
5.345149 0.28684163
5.3456291 0.28871996
5.3461092 0.29055866
5.3465893 0.29236097
5.3470694 0.29413013
5.3475495 0.29586937
5.3480296 0.29758192
5.3485097 0.29927103
5.3489898 0.30093992
5.3494699 0.30259184
5.34995 0.30423002
5.3504301 0.30577623
5.3509102 0.30714222
5.3513903 0.30837832
5.3518704 0.30953608
5.3523505 0.31066705
5.3528306 0.31182275
5.3533107 0.31305474
5.3537908 0.31441454
5.3542709 0.31595371
5.354751 0.31772378
5.355231 0.3198079
5.3557111 0.32240951
5.3561912 0.32547888
5.3566713 0.32892308
5.3571514 0.33264916
5.3576315 0.33656419
5.3581116 0.34057522
5.3585917 0.34458932
5.3590718 0.34851354
5.3595519 0.35225495
5.360032 0.35572058
5.3605121 0.35884486
5.3609922 0.36167527
5.3614723 0.36428733
5.3619524 0.36675655
5.3624325 0.36915843
5.3629126 0.3715685
5.3633927 0.37406226
5.3638728 0.37671522
5.3643529 0.3796029
5.364833 0.3828008
5.3653131 0.3868757
5.3657932 0.39330716
5.3662733 0.401717
5.3667534 0.411575
5.3672334 0.42235092
5.3677135 0.43351452
5.3681936 0.44453557
5.3686737 0.45488384
5.3691538 0.46402909
5.3696339 0.4714411
5.370114 0.47666078
5.3705941 0.48101073
5.3710742 0.485169
5.3715543 0.48913103
5.3720344 0.49289228
5.3725145 0.49644819
5.3729946 0.49979421
5.3734747 0.50292579
5.3739548 0.50583837
5.3744349 0.5085274
5.374915 0.51098833
5.3753951 0.51329191
5.3758752 0.51557037
5.3763553 0.51781038
5.3768354 0.51999502
5.3773155 0.52210743
5.3777956 0.52413069
5.3782757 0.52604792
5.3787558 0.52784222
5.3792358 0.52949671
5.3797159 0.53099448
5.380196 0.53228336
5.3806761 0.53307987
5.3811562 0.53342767
5.3816363 0.53345288
5.3821164 0.5332816
5.3825965 0.53303996
5.3830766 0.53285404
5.3835567 0.53284996
5.3840368 0.53315384
5.3845169 0.53389177
5.384997 0.53518986
5.3854771 0.53701963
5.3859572 0.53921522
5.3864373 0.54170128
5.3869174 0.54440248
5.3873975 0.54724347
5.3878776 0.5501489
5.3883577 0.55304343
5.3888378 0.55585173
5.3893179 0.55849844
5.389798 0.56090823
5.3902781 0.56308499
5.3907582 0.56530358
5.3912382 0.56752758
5.3917183 0.56967864
5.3921984 0.57167842
5.3926785 0.57344858
5.3931586 0.57491077
5.3936387 0.57598665
5.3941188 0.57659787
5.3945989 0.57666608
5.395079 0.57611149
5.3955591 0.57483602
5.3960392 0.57291481
5.3965193 0.57048574
5.3969994 0.56768669
5.3974795 0.56465552
5.3979596 0.5615301
5.3984397 0.5584483
5.3989198 0.55554799
5.3993999 0.55296705
5.39988 0.55084333
5.4003601 0.54915553
5.4008402 0.54757075
5.4013203 0.54605092
5.4018004 0.544574
5.4022805 0.54311793
5.4027606 0.54166065
5.4032406 0.54018013
5.4037207 0.53865429
5.4042008 0.53706111
5.4046809 0.53537851
5.405161 0.53358595
5.4056411 0.5316887
5.4061212 0.52969621
5.4066013 0.52761411
5.4070814 0.52544804
5.4075615 0.52320364
5.4080416 0.52088655
5.4085217 0.5185024
5.4090018 0.51605682
5.4094819 0.51355547
5.409962 0.51100397
5.4104421 0.50813706
5.4109222 0.50467756
5.4114023 0.50076432
5.4118824 0.49653835
5.4123625 0.49214064
5.4128426 0.4877122
5.4133227 0.48339404
5.4138028 0.47932714
5.4142829 0.47565252
5.414763 0.47251116
5.415243 0.47002256
5.4157231 0.46810677
5.4162032 0.46664343
5.4166833 0.46552245
5.4171634 0.46463372
5.4176435 0.46386716
5.4181236 0.46311268
5.4186037 0.46226017
5.4190838 0.46119955
5.4195639 0.45982073
5.420044 0.45801365
5.4205241 0.45571977
5.4210042 0.45302636
5.4214843 0.45004621
5.4219644 0.44689212
5.4224445 0.44367688
5.4229246 0.44051328
5.4234047 0.43751413
5.4238848 0.43479221
5.4243649 0.43246032
5.424845 0.43063125
5.4253251 0.4293224
5.4258052 0.4282828
5.4262853 0.427468
5.4267654 0.4268528
5.4272454 0.42641205
5.4277255 0.42612057
5.4282056 0.42595318
5.4286857 0.42588472
5.4291658 0.42589
5.4296459 0.42594387
5.430126 0.42603608
5.4306061 0.42642244
5.4310862 0.42712794
5.4315663 0.4280529
5.4320464 0.42909763
5.4325265 0.43016242
5.4330066 0.43114761
5.4334867 0.43195349
5.4339668 0.43248037
5.4344469 0.43262857
5.434927 0.43229839
5.4354071 0.43143421
5.4358872 0.43011904
5.4363673 0.42843951
5.4368474 0.42648151
5.4373275 0.42433094
5.4378076 0.42207371
5.4382877 0.41979572
5.4387678 0.41758288
5.4392478 0.4155211
5.4397279 0.41369627
5.440208 0.41213925
5.4406881 0.41050066
5.4411682 0.40877714
5.4416483 0.40705971
5.4421284 0.40543944
5.4426085 0.40400736
5.4430886 0.4028545
5.4435687 0.40207192
5.4440488 0.40175064
5.4445289 0.40198173
5.445009 0.40285615
5.4454891 0.40427933
5.4459692 0.40607029
5.4464493 0.40817335
5.4469294 0.41053278
5.4474095 0.41309289
5.4478896 0.41579798
5.4483697 0.41859234
5.4488498 0.42142026
5.4493299 0.42422604
5.44981 0.42695398
5.4502901 0.42961725
5.4507702 0.43244302
5.4512503 0.4354142
5.4517303 0.43848436
5.4522104 0.44160708
5.4526905 0.44473593
5.4531706 0.4478245
5.4536507 0.45082636
5.4541308 0.45369509
5.4546109 0.45638427
5.455091 0.45880849
5.4555711 0.45962055
5.4560512 0.45850317
5.4565313 0.45590557
5.4570114 0.45227697
5.4574915 0.44806658
5.4579716 0.44372362
5.4584517 0.43969731
5.4589318 0.43643687
5.4594119 0.43439152
5.459892 0.43401046
5.4603721 0.43521786
5.4608522 0.43698496
5.4613323 0.43915237
5.4618124 0.4416001
5.4622925 0.44420821
5.4627726 0.44685672
5.4632527 0.44942569
5.4637327 0.45179514
5.4642128 0.45384512
5.4646929 0.45545567
5.465173 0.45654412
5.4656531 0.45744639
5.4661332 0.45826998
5.4666133 0.45901296
5.4670934 0.45967342
5.4675735 0.46024945
5.4680536 0.46073912
5.4685337 0.46114052
5.4690138 0.46145174
5.4694939 0.46167085
5.469974 0.46179595
5.4704541 0.46140848
5.4709342 0.46015358
5.4714143 0.45828214
5.4718944 0.45604657
5.4723745 0.45369925
5.4728546 0.45149257
5.4733347 0.44967893
5.4738148 0.44851072
5.4742949 0.44824032
5.474775 0.44912014
5.4752551 0.4512288
5.4757351 0.45377449
5.4762152 0.45657388
5.4766953 0.45956751
5.4771754 0.46269593
5.4776555 0.46589966
5.4781356 0.46911926
5.4786157 0.47229524
5.4790958 0.47536816
5.4795759 0.47827855
5.480056 0.48096882
5.4805361 0.48355721
5.4810162 0.48614342
5.4814963 0.48872807
5.4819764 0.49131175
5.4824565 0.49389507
5.4829366 0.49647865
5.4834167 0.49906308
5.4838968 0.50164898
5.4843769 0.50423695
5.484857 0.50682759
5.4853371 0.50942752
5.4858172 0.51205121
5.4862973 0.51469344
5.4867774 0.51734784
5.4872575 0.52000801
5.4877375 0.52266756
5.4882176 0.52532011
5.4886977 0.52795927
5.4891778 0.53057864
5.4896579 0.53317184
5.490138 0.53570861
5.4906181 0.53779886
5.4910982 0.53936685
5.4915783 0.54049051
5.4920584 0.54124783
5.4925385 0.54171674
5.4930186 0.54197521
5.4934987 0.5421012
5.4939788 0.54217266
5.4944589 0.54226756
5.494939 0.54246384
5.4954191 0.54259972
5.4958992 0.54237754
5.4963793 0.54188521
5.4968594 0.54121573
5.4973395 0.54046213
5.4978196 0.53971745
5.4982997 0.53907469
5.4987798 0.53862688
5.4992599 0.53846705
5.4997399 0.53868822
5.50022 0.53943087
5.5007001 0.54102443
5.5011802 0.54335506
5.5016603 0.5462286
5.5021404 0.54945088
5.5026205 0.55282771
5.5031006 0.55616495
5.5035807 0.5592684
5.5040608 0.56194391
5.5045409 0.5639973
5.505021 0.56523531
5.5055011 0.56601384
5.5059812 0.5667453
5.5064613 0.56744058
5.5069414 0.56811059
5.5074215 0.56876623
5.5079016 0.5694184
5.5083817 0.57007801
5.5088618 0.57075595
5.5093419 0.57146314
5.509822 0.57221047
5.5103021 0.57300595
5.5107822 0.57384143
5.5112623 0.57470851
5.5117423 0.57559937
5.5122224 0.57650617
5.5127025 0.57742109
5.5131826 0.5783363
5.5136627 0.57924397
5.5141428 0.58013628
5.5146229 0.5810054
5.515103 0.58181687
5.5155831 0.58185341
5.5160632 0.58098363
5.5165433 0.57945966
5.5170234 0.57753362
5.5175035 0.57545765
5.5179836 0.57348387
5.5184637 0.57186442
5.5189438 0.57085141
5.5194239 0.57069699
5.519904 0.57165327
5.5203841 0.5739731
5.5208642 0.57762919
5.5213443 0.58235699
5.5218244 0.58788848
5.5223045 0.59395562
5.5227846 0.60029036
5.5232647 0.60662468
5.5237447 0.61269052
5.5242248 0.61821985
5.5247049 0.62294464
5.525185 0.62668791
5.5256651 0.63016609
5.5261452 0.63357982
5.5266253 0.63691408
5.5271054 0.64015385
5.5275855 0.64328413
5.5280656 0.64628989
5.5285457 0.64915612
5.5290258 0.65186781
5.5295059 0.65440994
5.529986 0.65676749
5.5304661 0.65905
5.5309462 0.66133542
5.5314263 0.66353678
5.5319064 0.665567
5.5323865 0.66733901
5.5328666 0.66876571
5.5333467 0.66976002
5.5338268 0.67023487
5.5343069 0.67010316
5.534787 0.66927783
5.5352671 0.66777852
5.5357471 0.6660782
5.5362272 0.66426491
5.5367073 0.6623624
5.5371874 0.66039443
5.5376675 0.65838473
5.5381476 0.65635708
5.5386277 0.6543352
5.5391078 0.65234287
5.5395879 0.65040381
5.540068 0.64853833
5.5405481 0.64656828
5.5410282 0.64444092
5.5415083 0.64223766
5.5419884 0.6400399
5.5424685 0.63792905
5.5429486 0.63598652
5.5434287 0.63429371
5.5439088 0.63293204
5.5443889 0.63198291
5.544869 0.63152772
5.5453491 0.63200222
5.5458292 0.63422823
5.5463093 0.63794795
5.5467894 0.64284879
5.5472695 0.64861814
5.5477495 0.65494339
5.5482296 0.66151194
5.5487097 0.6680112
5.5491898 0.67412855
5.5496699 0.67955139
5.55015 0.68402815
5.5506301 0.68822918
5.5511102 0.69242501
5.5515903 0.69661539
5.5520704 0.70080011
5.5525505 0.70497896
5.5530306 0.70915169
5.5535107 0.7133181
5.5539908 0.71747796
5.5544709 0.72163106
5.554951 0.72577715
5.5554311 0.72993353
5.5559112 0.73411022
5.5563913 0.73828156
5.5568714 0.74242164
5.5573515 0.74650454
5.5578316 0.75050434
5.5583117 0.75439512
5.5587918 0.75815096
5.5592719 0.76174593
5.559752 0.76515413
5.560232 0.76814111
5.5607121 0.76947775
5.5611922 0.76925222
5.5616723 0.76780737
5.5621524 0.76548606
5.5626325 0.76263113
5.5631126 0.75958544
5.5635927 0.75669184
5.5640728 0.75429317
5.5645529 0.75273229
5.565033 0.75234879
5.5655131 0.75263653
5.5659932 0.75302257
5.5664733 0.7534787
5.5669534 0.75397674
5.5674335 0.75448848
5.5679136 0.75498574
5.5683937 0.75544032
5.5688738 0.75582403
5.5693539 0.75610866
5.569834 0.75626604
5.5703141 0.75629817
5.5707942 0.75629192
5.5712743 0.75625431
5.5717544 0.75618447
5.5722344 0.75608153
5.5727145 0.75594461
5.5731946 0.75577284
5.5736747 0.75556535
5.5741548 0.75532126
5.5746349 0.75503971
5.575115 0.75471116
5.5755951 0.75414498
5.5760752 0.75330988
5.5765553 0.75226788
5.5770354 0.75108098
5.5775155 0.74981121
5.5779956 0.74852058
5.5784757 0.74727109
5.5789558 0.74612477
5.5794359 0.74514363
5.579916 0.74438968
5.5803961 0.74393771
5.5808762 0.7438264
5.5813563 0.74403307
5.5818364 0.74453405
5.5823165 0.74530567
5.5827966 0.74632425
5.5832767 0.74756614
5.5837568 0.74900764
5.5842368 0.75062509
5.5847169 0.75239482
5.585197 0.75437648
5.5856771 0.75721381
5.5861572 0.7608656
5.5866373 0.76510704
5.5871174 0.7697133
5.5875975 0.77445957
5.5880776 0.77912103
5.5885577 0.78347285
5.5890378 0.78729021
5.5895179 0.79034831
5.589998 0.7924223
5.5904781 0.79382154
5.5909582 0.79501096
5.5914383 0.79598664
5.5919184 0.79674469
5.5923985 0.79728117
5.5928786 0.79759217
5.5933587 0.79767378
5.5938388 0.79752208
5.5943189 0.79713315
5.594799 0.79650308
5.5952791 0.79567295
5.5957592 0.79483014
5.5962392 0.79397836
5.5967193 0.79309749
5.5971994 0.79216741
5.5976795 0.79116801
5.5981596 0.79007917
5.5986397 0.78888076
5.5991198 0.78755268
5.5995999 0.7860748
5.60008 0.78442928
5.6005601 0.78270609
5.6010402 0.78096241
5.6015203 0.77920104
5.6020004 0.77742483
5.6024805 0.77563659
5.6029606 0.77383914
5.6034407 0.77203531
5.6039208 0.77022792
5.6044009 0.7684198
5.604881 0.76661376
5.6053611 0.76477642
5.6058412 0.76283589
5.6063213 0.76081668
5.6068014 0.75874747
5.6072815 0.75665696
5.6077616 0.75457384
5.6082416 0.7525268
5.6087217 0.75054454
5.6092018 0.74865574
5.6096819 0.7468891
5.610162 0.74537658
5.6106421 0.74534908
5.6111222 0.74689209
5.6116023 0.74966628
5.6120824 0.7533323
5.6125625 0.75755083
5.6130426 0.76198253
5.6135227 0.76628806
5.6140028 0.7701281
5.6144829 0.7731633
5.614963 0.77505434
5.6154431 0.77604934
5.6159232 0.77683751
5.6164033 0.77747383
5.6168834 0.77800959
5.6173635 0.77849606
5.6178436 0.77898451
5.6183237 0.77952622
5.6188038 0.78017248
5.6192839 0.78097454
5.619764 0.7819837
5.620244 0.78325494
5.6207241 0.78481565
5.6212042 0.78660559
5.6216843 0.78855618
5.6221644 0.79059889
5.6226445 0.79266514
5.6231246 0.79468637
5.6236047 0.79659404
5.6240848 0.79831959
5.6245649 0.79979445
5.625045 0.80095107
5.6255251 0.80186387
5.6260052 0.8026011
5.6264853 0.80314456
5.6269654 0.80347607
5.6274455 0.80357742
5.6279256 0.80343043
5.6284057 0.80301692
5.6288858 0.80231867
5.6293659 0.80131751
5.629846 0.79999525
5.6303261 0.79840863
5.6308062 0.7967814
5.6312863 0.79513019
5.6317664 0.79345522
5.6322464 0.79175672
5.6327265 0.7900349
5.6332066 0.78828998
5.6336867 0.78652218
5.6341668 0.78473173
5.6346469 0.78291884
5.635127 0.78108371
5.6356071 0.77922711
5.6360872 0.77735297
5.6365673 0.77546586
5.6370474 0.77357032
5.6375275 0.77167093
5.6380076 0.76977223
5.6384877 0.7678788
5.6389678 0.76599518
5.6394479 0.76412594
5.639928 0.76227563
5.6404081 0.7605152
5.6408882 0.75894089
5.6413683 0.75751807
5.6418484 0.7562099
5.6423285 0.75497954
5.6428086 0.75379013
5.6432887 0.75260483
5.6437688 0.75138679
5.6442488 0.75009917
5.6447289 0.74870512
5.645209 0.74709311
5.6456891 0.74471954
5.6461692 0.74164495
5.6466493 0.73806795
5.6471294 0.73418715
5.6476095 0.73020118
5.6480896 0.72630865
5.6485697 0.72270816
5.6490498 0.71959833
5.6495299 0.71717778
5.65001 0.71564504
5.6504901 0.71494129
5.6509702 0.71484354
5.6514503 0.7152792
5.6519304 0.7161757
5.6524105 0.71746044
5.6528906 0.71906085
5.6533707 0.72090433
5.6538508 0.72291831
5.6543309 0.7250302
5.654811 0.72716741
5.6552911 0.72944534
5.6557712 0.73248008
5.6562513 0.73612682
5.6567313 0.74015746
5.6572114 0.74434386
5.6576915 0.74845791
5.6581716 0.75227149
5.6586517 0.75555648
5.6591318 0.75808477
5.6596119 0.75962822
5.660092 0.75997653
5.6605721 0.75960257
5.6610522 0.75884488
5.6615323 0.75775603
5.6620124 0.75638862
5.6624925 0.75479519
5.6629726 0.75302834
5.6634527 0.75114063
5.6639328 0.74918464
5.6644129 0.74721295
5.664893 0.74527811
5.6653731 0.74321976
5.6658532 0.74067215
5.6663333 0.7377768
5.6668134 0.73469368
5.6672935 0.73158273
5.6677736 0.72860391
5.6682537 0.72591717
5.6687337 0.72368246
5.6692138 0.72205972
5.6696939 0.72120893
5.670174 0.72126151
5.6706541 0.72198505
5.6711342 0.72322477
5.6716143 0.7248976
5.6720944 0.72692047
5.6725745 0.72921032
5.6730546 0.73168408
5.6735347 0.73425867
5.6740148 0.73685102
5.6744949 0.73937806
5.674975 0.74175673
5.6754551 0.7441976
5.6759352 0.74696275
5.6764153 0.749948
5.6768954 0.75304827
5.6773755 0.7561585
5.6778556 0.75917359
5.6783357 0.76198847
5.6788158 0.76449808
5.6792959 0.76659732
5.679776 0.76818113
5.6802561 0.76904692
5.6807361 0.76870582
5.6812162 0.767297
5.6816963 0.76504626
5.6821764 0.76217945
5.6826565 0.75892237
5.6831366 0.75550086
5.6836167 0.75214074
5.6840968 0.74906784
5.6845769 0.74650797
5.685057 0.7446796
5.6855371 0.74314069
5.6860172 0.74155967
5.6864973 0.73998798
5.6869774 0.73847703
5.6874575 0.73707824
5.6879376 0.73584303
5.6884177 0.73482283
5.6888978 0.73406904
5.6893779 0.7336331
5.689858 0.73356641
5.6903381 0.73388571
5.6908182 0.73450553
5.6912983 0.73539421
5.6917784 0.73652506
5.6922585 0.73787141
5.6927385 0.7394066
5.6932186 0.74110393
5.6936987 0.74293673
5.6941788 0.74487834
5.6946589 0.74690206
5.695139 0.74898876
5.6956191 0.75123416
5.6960992 0.75364279
5.6965793 0.75617258
5.6970594 0.75878145
5.6975395 0.76142733
5.6980196 0.76406814
5.6984997 0.76666182
5.6989798 0.76916629
5.6994599 0.77153948
5.69994 0.77373931
5.7004201 0.77559679
5.7009002 0.77696139
5.7013803 0.77794775
5.7018604 0.7786735
5.7023405 0.77925628
5.7028206 0.77981372
5.7033007 0.78046346
5.7037808 0.78132314
5.7042609 0.7825104
5.7047409 0.78414286
5.705221 0.78635235
5.7057011 0.7892629
5.7061812 0.79276079
5.7066613 0.79670004
5.7071414 0.80093466
5.7076215 0.80531867
5.7081016 0.80970608
5.7085817 0.81395091
5.7090618 0.81790716
5.7095419 0.82142887
5.710022 0.82437061
5.7105021 0.8269163
5.7109822 0.82930214
5.7114623 0.83153458
5.7119424 0.83362006
5.7124225 0.83556502
5.7129026 0.8373759
5.7133827 0.83905912
5.7138628 0.84062114
5.7143429 0.8420684
5.714823 0.84340733
5.7153031 0.84453485
5.7157832 0.84510935
5.7162633 0.84522046
5.7167433 0.84499797
5.7172234 0.84457168
5.7177035 0.8440714
5.7181836 0.84362691
5.7186637 0.84336802
5.7191438 0.84342453
5.7196239 0.84392622
5.720104 0.84502045
5.7205841 0.84723269
5.7210642 0.8505411
5.7215443 0.85465119
5.7220244 0.85926848
5.7225045 0.86409849
5.7229846 0.86884675
5.7234647 0.87321878
5.7239448 0.8769201
5.7244249 0.87965622
5.724905 0.88113269
5.7253851 0.8815649
5.7258652 0.88186773
5.7263453 0.88208084
5.7268254 0.88221481
5.7273055 0.88228026
5.7277856 0.88228778
5.7282657 0.88224797
5.7287457 0.88217142
5.7292258 0.88206874
5.7297059 0.88195052
5.730186 0.88181785
5.7306661 0.881592
5.7311462 0.88127193
5.7316263 0.88088122
5.7321064 0.88044342
5.7325865 0.8799821
5.7330666 0.87952083
5.7335467 0.87908316
5.7340268 0.87869266
5.7345069 0.8783729
5.734987 0.87814743
5.7354671 0.8790407
5.7359472 0.88187929
5.7364273 0.88620968
5.7369074 0.89157748
5.7373875 0.89752832
5.7378676 0.90360781
5.7383477 0.90936159
5.7388278 0.91433527
5.7393079 0.91807448
5.739788 0.92012484
5.7402681 0.9199798
5.7407481 0.91733516
5.7412282 0.91266014
5.7417083 0.90648876
5.7421884 0.89935503
5.7426685 0.89179298
5.7431486 0.8843366
5.7436287 0.87751992
5.7441088 0.87187695
5.7445889 0.8679417
5.745069 0.86622299
5.7455491 0.86561769
5.7460292 0.86529301
5.7465093 0.86524448
5.7469894 0.86546759
5.7474695 0.86595787
5.7479496 0.86671084
5.7484297 0.86772201
5.7489098 0.8689869
5.7493899 0.87050102
5.74987 0.87225988
5.7503501 0.87448368
5.7508302 0.87764074
5.7513103 0.88152635
5.7517904 0.88590196
5.7522705 0.89052902
5.7527506 0.89516897
5.7532306 0.89958325
5.7537107 0.90353331
5.7541908 0.90678059
5.7546709 0.90908653
5.755151 0.910166
5.7556311 0.90929985
5.7561112 0.90664646
5.7565913 0.90263783
5.7570714 0.89770598
5.7575515 0.89228294
5.7580316 0.88680071
5.7585117 0.88169132
5.7589918 0.87738679
5.7594719 0.87431912
5.759952 0.87292035
5.7604321 0.873157
5.7609122 0.87436628
5.7613923 0.87628297
5.7618724 0.87864647
5.7623525 0.88119615
5.7628326 0.88367141
5.7633127 0.88581163
5.7637928 0.88735619
5.7642729 0.88804449
5.764753 0.88761591
5.765233 0.88598415
5.7657131 0.88409918
5.7661932 0.88215906
5.7666733 0.8801781
5.7671534 0.87817062
5.7676335 0.87615093
5.7681136 0.87413333
5.7685937 0.87213214
5.7690738 0.87016166
5.7695539 0.8682362
5.770034 0.86636992
5.7705141 0.86454094
5.7709942 0.86272687
5.7714743 0.86092922
5.7719544 0.85914949
5.7724345 0.85738921
5.7729146 0.85564989
5.7733947 0.85393303
5.7738748 0.85224015
5.7743549 0.85057276
5.774835 0.84893237
5.7753151 0.84746031
5.7757952 0.8466017
5.7762753 0.84633744
5.7767554 0.8466089
5.7772354 0.84735742
5.7777155 0.84852439
5.7781956 0.85005115
5.7786757 0.85187907
5.7791558 0.85394951
5.7796359 0.85620383
5.780116 0.85863829
5.7805961 0.86238877
5.7810762 0.86761975
5.7815563 0.87392142
5.7820364 0.88088398
5.7825165 0.88809762
5.7829966 0.89515253
5.7834767 0.9016389
5.7839568 0.90714693
5.7844369 0.9112668
5.784917 0.91358871
5.7853971 0.91437545
5.7858772 0.9147552
5.7863573 0.91483665
5.7868374 0.91470159
5.7873175 0.91443178
5.7877976 0.91410897
5.7882777 0.91381493
5.7887578 0.91363144
5.7892378 0.91364024
5.7897179 0.91392312
5.790198 0.91453959
5.7906781 0.9153392
5.7911582 0.91625017
5.7916383 0.91723925
5.7921184 0.91827314
5.7925985 0.91931859
5.7930786 0.92034232
5.7935587 0.92131104
5.7940388 0.9221915
5.7945189 0.9229504
5.794999 0.92355448
5.7954791 0.92358469
5.7959592 0.92278552
5.7964393 0.92137442
5.7969194 0.91956881
5.7973995 0.91758614
5.7978796 0.91564382
5.7983597 0.91395931
5.7988398 0.91275002
5.7993199 0.91223339
5.7998 0.91262687
5.8002801 0.91401958
5.8007602 0.91593756
5.8012402 0.91822796
5.8017203 0.92079432
5.8022004 0.92354017
5.8026805 0.92636903
5.8031606 0.92918444
5.8036407 0.93188994
5.8041208 0.93438904
5.8046009 0.93658529
5.805081 0.93838888
5.8055611 0.94002611
5.8060412 0.94165072
5.8065213 0.94326604
5.8070014 0.94487542
5.8074815 0.94648217
5.8079616 0.94808965
5.8084417 0.94970117
5.8089218 0.95132008
5.8094019 0.95294971
5.809882 0.95459339
5.8103621 0.95626549
5.8108422 0.95798748
5.8113223 0.95974764
5.8118024 0.96153287
5.8122825 0.96333011
5.8127626 0.96512628
5.8132426 0.96690829
5.8137227 0.96866307
5.8142028 0.97037754
5.8146829 0.97203862
5.815163 0.97359609
5.8156431 0.9746095
5.8161232 0.97504686
5.8166033 0.97502626
5.8170834 0.97466574
5.8175635 0.97408337
5.8180436 0.97339721
5.8185237 0.97272533
5.8190038 0.97218577
5.8194839 0.97189661
5.819964 0.97197591
5.8204441 0.97248187
5.8209242 0.97333441
5.8214043 0.97445946
5.8218844 0.97578321
5.8223645 0.97723182
5.8228446 0.97873147
5.8233247 0.98020831
5.8238048 0.98158853
5.8242849 0.98279828
5.824765 0.98376374
5.825245 0.98419929
5.8257251 0.98300517
5.8262052 0.98040095
5.8266853 0.97682134
5.8271654 0.97270109
5.8276455 0.96847491
5.8281256 0.96457754
5.8286057 0.96144371
5.8290858 0.95950813
5.8295659 0.95920556
5.830046 0.96096396
5.8305261 0.96423668
5.8310062 0.96833969
5.8314863 0.97310715
5.8319664 0.97837323
5.8324465 0.98397211
5.8329266 0.98973796
5.8334067 0.99550496
5.8338868 1.0011073
5.8343669 1.0063791
5.834847 1.0111545
5.8353271 1.0154329
5.8358072 1.019619
5.8362873 1.02371
5.8367674 1.027669
5.8372474 1.031459
5.8377275 1.0350431
5.8382076 1.0383845
5.8386877 1.0414462
5.8391678 1.0441914
5.8396479 1.046583
5.840128 1.04848
5.8406081 1.0479757
5.8410882 1.0448264
5.8415683 1.0396348
5.8420484 1.0330033
5.8425285 1.0255345
5.8430086 1.0178311
5.8434887 1.0104954
5.8439688 1.0041302
5.8444489 0.999338
5.844929 0.99672129
5.8454091 0.99597568
5.8458892 0.99580452
5.8463693 0.99619894
5.8468494 0.99717532
5.8473295 0.99875
5.8478096 1.0009393
5.8482897 1.0037597
5.8487698 1.0072274
5.8492498 1.0113588
5.8497299 1.0161703
5.85021 1.0217645
5.8506901 1.0287174
5.8511702 1.0368785
5.8516503 1.0459375
5.8521304 1.0555844
5.8526105 1.0655088
5.8530906 1.0754005
5.8535707 1.0849493
5.8540508 1.093845
5.8545309 1.1017773
5.855011 1.1084363
5.8554911 1.1140479
5.8559712 1.1189902
5.8564513 1.1232438
5.8569314 1.1267894
5.8574115 1.1296074
5.8578916 1.1316787
5.8583717 1.1329837
5.8588518 1.1335032
5.8593319 1.1332178
5.859812 1.132108
5.8602921 1.1297634
5.8607722 1.1248754
5.8612523 1.117876
5.8617323 1.1093754
5.8622124 1.0999838
5.8626925 1.0903114
5.8631726 1.0809684
5.8636527 1.072565
5.8641328 1.0657115
5.8646129 1.0610179
5.865093 1.0590514
5.8655731 1.0587218
5.8660532 1.0591816
5.8665333 1.0602459
5.8670134 1.0617298
5.8674935 1.0634482
5.8679736 1.0652163
5.8684537 1.066849
5.8689338 1.0681614
5.8694139 1.0689687
5.869894 1.0690857
5.8703741 1.0682765
5.8708542 1.0664789
5.8713343 1.0639466
5.8718144 1.0609412
5.8722945 1.0577242
5.8727746 1.054557
5.8732547 1.0517014
5.8737347 1.0494187
5.8742148 1.0479705
5.8746949 1.0476183
5.875175 1.0486821
5.8756551 1.0518532
5.8761352 1.056926
5.8766153 1.0634708
5.8770954 1.0710579
5.8775755 1.0792577
5.8780556 1.0876404
5.8785357 1.0957764
5.8790158 1.103236
5.8794959 1.1095895
5.879976 1.1144071
5.8804561 1.118072
5.8809362 1.1213931
5.8814163 1.1243411
5.8818964 1.126885
5.8823765 1.1289936
5.8828566 1.1306356
5.8833367 1.1317798
5.8838168 1.132395
5.8842969 1.13245
5.884777 1.1319136
5.8852571 1.1304758
5.8857371 1.1268689
5.8862172 1.121394
5.8866973 1.1145822
5.8871774 1.1069644
5.8876575 1.099072
5.8881376 1.091436
5.8886177 1.0845874
5.8890978 1.0790575
5.8895779 1.0753774
5.890058 1.0740618
5.8905381 1.0741679
5.8910182 1.0748545
5.8914983 1.0760663
5.8919784 1.0777479
5.8924585 1.0798438
5.8929386 1.0822988
5.8934187 1.0850575
5.8938988 1.0880644
5.8943789 1.0912642
5.894859 1.0946016
5.8953391 1.0983314
5.8958192 1.1031644
5.8962993 1.1088667
5.8967794 1.1151473
5.8972595 1.1217154
5.8977395 1.1282801
5.8982196 1.1345503
5.8986997 1.1402353
5.8991798 1.145044
5.8996599 1.1486856
5.90014 1.1507839
5.9006201 1.1499063
5.9011002 1.1461628
5.9015803 1.1402489
5.9020604 1.1328597
5.9025405 1.1246906
5.9030206 1.1164369
5.9035007 1.1087938
5.9039808 1.1024567
5.9044609 1.0981208
5.904941 1.0964815
5.9054211 1.0968814
5.9059012 1.0974778
5.9063813 1.0982578
5.9068614 1.099234
5.9073415 1.1004185
5.9078216 1.1018236
5.9083017 1.1034617
5.9087818 1.1053449
5.9092619 1.1074857
5.9097419 1.1098962
5.910222 1.1126253
5.9107021 1.1158822
5.9111822 1.1195753
5.9116623 1.1235557
5.9121424 1.1276747
5.9126225 1.1317835
5.9131026 1.1357334
5.9135827 1.1393755
5.9140628 1.1425612
5.9145429 1.1451417
5.915023 1.1469682
5.9155031 1.1479993
5.9159832 1.1483736
5.9164633 1.1482269
5.9169434 1.1476951
5.9174235 1.1469141
5.9179036 1.1460199
5.9183837 1.1451483
5.9188638 1.1444351
5.9193439 1.1440163
5.919824 1.1440278
5.9203041 1.1445144
5.9207842 1.1452189
5.9212643 1.1461126
5.9217443 1.1471941
5.9222244 1.1484622
5.9227045 1.1499156
5.9231846 1.1515529
5.9236647 1.1533729
5.9241448 1.1553743
5.9246249 1.1575558
5.925105 1.1599644
5.9255851 1.1638457
5.9260652 1.1694289
5.9265453 1.1762837
5.9270254 1.18398
5.9275055 1.1920878
5.9279856 1.2001769
5.9284657 1.2078172
5.9289458 1.2145786
5.9294259 1.2200309
5.929906 1.2237441
5.9303861 1.2258483
5.9308662 1.2272973
5.9313463 1.2281417
5.9318264 1.2284021
5.9323065 1.2280989
5.9327866 1.2272526
5.9332667 1.2258836
5.9337467 1.2240123
5.9342268 1.2216593
5.9347069 1.218845
5.935187 1.2155791
5.9356671 1.2118077
5.9361472 1.2076125
5.9366273 1.203107
5.9371074 1.1984052
5.9375875 1.1936207
5.9380676 1.1888671
5.9385477 1.1842583
5.9390278 1.1799079
5.9395079 1.1759296
5.939988 1.1724372
5.9404681 1.1692377
5.9409482 1.1660938
5.9414283 1.1630996
5.9419084 1.1603496
5.9423885 1.157938
5.9428686 1.1559592
5.9433487 1.1545076
5.9438288 1.1536775
5.9443089 1.1535634
5.944789 1.1542595
5.9452691 1.1558461
5.9457491 1.1582462
5.9462292 1.1612981
5.9467093 1.1648404
5.9471894 1.1687116
5.9476695 1.1727506
5.9481496 1.1767958
5.9486297 1.1806859
5.9491098 1.1842596
5.9495899 1.1873555
5.95007 1.1898201
5.9505501 1.1919857
5.9510302 1.1940983
5.9515103 1.1961548
5.9519904 1.1981524
5.9524705 1.200088
5.9529506 1.2019586
5.9534307 1.2037612
5.9539108 1.2054929
5.9543909 1.2071507
5.954871 1.2087315
5.9553511 1.210048
5.9558312 1.210707
5.9563113 1.21086
5.9567914 1.2106853
5.9572715 1.2103611
5.9577516 1.2100659
5.9582316 1.2099781
5.9587117 1.2102759
5.9591918 1.2111378
5.9596719 1.2127421
5.960152 1.2152511
5.9606321 1.2185279
5.9611122 1.2224035
5.9615923 1.2267608
5.9620724 1.2314829
5.9625525 1.2364527
5.9630326 1.2415531
5.9635127 1.246667
5.9639928 1.2516775
5.9644729 1.2564675
5.964953 1.2609199
5.9654331 1.2650535
5.9659132 1.26902
5.9663933 1.2728238
5.9668734 1.2764679
5.9673535 1.2799553
5.9678336 1.2832889
5.9683137 1.2864717
5.9687938 1.2895067
5.9692739 1.292397
5.969754 1.2951454
5.970234 1.2972001
5.9707141 1.2953863
5.9711942 1.289934
5.9716743 1.2817248
5.9721544 1.2716405
5.9726345 1.2605626
5.9731146 1.2493728
5.9735947 1.2389529
5.9740748 1.2301845
5.9745549 1.2239493
5.975035 1.2211299
5.9755151 1.2224747
5.9759952 1.2275189
5.9764753 1.2353935
5.9769554 1.2452291
5.9774355 1.2561568
5.9779156 1.2673074
5.9783957 1.2778118
5.9788758 1.2868008
5.9793559 1.2934054
5.979836 1.2967563
5.9803161 1.296047
5.9807962 1.2914265
5.9812763 1.2837745
5.9817564 1.2739879
5.9822364 1.2629638
5.9827165 1.2515991
5.9831966 1.2407909
5.9836767 1.2314362
5.9841568 1.224432
5.9846369 1.2206755
5.985117 1.2210279
5.9855971 1.2251388
5.9860772 1.2320532
5.9865573 1.2409985
5.9870374 1.2512023
5.9875175 1.2618921
5.9879976 1.2722954
5.9884777 1.2816397
5.9889578 1.2891524
5.9894379 1.2940612
5.989918 1.2955934
5.9903981 1.2943417
5.9908782 1.2925724
5.9913583 1.290447
5.9918384 1.2880731
5.9923185 1.2855585
5.9927986 1.2830109
5.9932787 1.2805379
5.9937588 1.2782473
5.9942388 1.2762467
5.9947189 1.2746439
5.995199 1.2734813
5.9956791 1.2722956
5.9961592 1.2710461
5.9966393 1.2698213
5.9971194 1.2687098
5.9975995 1.2678
5.9980796 1.2671804
5.9985597 1.2669396
5.9990398 1.2671661
5.9995199 1.2679484
6 1.269375
