# Supplementary material for: Structural motifs of gold cluster anions with 17 to 69 atoms
Source: Nat Commun. 2026 Apr 10;17:5099. doi: 10.1038/s41467-026-71649-9 (PMC13246909; doi:10.1038/s41467-026-71649-9)
Supplement: Supplementary file 5 — Source Data [file 41467_2026_71649_MOESM5_ESM.zip › Figure2/25_th_green.dat]

3.6 0
3.6004801 0
3.6009602 0
3.6014403 0
3.6019204 0
3.6024005 0
3.6028806 0
3.6033607 0
3.6038408 0
3.6043209 0
3.604801 0
3.6052811 0
3.6057612 0
3.6062412 0
3.6067213 0
3.6072014 0
3.6076815 0
3.6081616 0
3.6086417 0
3.6091218 0
3.6096019 0
3.610082 0
3.6105621 0
3.6110422 0
3.6115223 0
3.6120024 0
3.6124825 0
3.6129626 0
3.6134427 0
3.6139228 0
3.6144029 0
3.614883 0
3.6153631 0
3.6158432 0
3.6163233 0
3.6168034 0
3.6172835 0
3.6177636 0
3.6182436 0
3.6187237 0
3.6192038 0
3.6196839 0
3.620164 0
3.6206441 0
3.6211242 0
3.6216043 0
3.6220844 0
3.6225645 0
3.6230446 0
3.6235247 0
3.6240048 0
3.6244849 0
3.624965 0
3.6254451 0
3.6259252 0
3.6264053 0
3.6268854 0
3.6273655 0
3.6278456 0
3.6283257 0
3.6288058 0
3.6292859 0
3.629766 0
3.630246 0
3.6307261 0
3.6312062 0
3.6316863 0
3.6321664 0
3.6326465 0
3.6331266 0
3.6336067 0
3.6340868 0
3.6345669 0
3.635047 0
3.6355271 0
3.6360072 0
3.6364873 0
3.6369674 0
3.6374475 0
3.6379276 0
3.6384077 0
3.6388878 0
3.6393679 0
3.639848 0
3.6403281 0
3.6408082 0
3.6412883 0
3.6417684 0
3.6422484 0
3.6427285 0
3.6432086 0
3.6436887 0
3.6441688 0
3.6446489 0
3.645129 0
3.6456091 0
3.6460892 0
3.6465693 0
3.6470494 0
3.6475295 0
3.6480096 0
3.6484897 0
3.6489698 0
3.6494499 0
3.64993 0
3.6504101 0
3.6508902 0
3.6513703 0
3.6518504 0
3.6523305 0
3.6528106 0
3.6532907 0
3.6537708 0
3.6542509 0
3.6547309 0
3.655211 0
3.6556911 0
3.6561712 0
3.6566513 0
3.6571314 0
3.6576115 0
3.6580916 0
3.6585717 0
3.6590518 0
3.6595319 0
3.660012 0
3.6604921 0
3.6609722 0
3.6614523 0
3.6619324 0
3.6624125 0
3.6628926 0
3.6633727 0
3.6638528 0
3.6643329 0
3.664813 0
3.6652931 0
3.6657732 0
3.6662533 0
3.6667333 0
3.6672134 0
3.6676935 0
3.6681736 0
3.6686537 0
3.6691338 0
3.6696139 0
3.670094 0
3.6705741 0
3.6710542 0
3.6715343 0
3.6720144 0
3.6724945 0
3.6729746 0
3.6734547 0
3.6739348 0
3.6744149 0
3.674895 0
3.6753751 0
3.6758552 0
3.6763353 0
3.6768154 0
3.6772955 0
3.6777756 0
3.6782557 0
3.6787357 0
3.6792158 0
3.6796959 0
3.680176 0
3.6806561 0
3.6811362 0
3.6816163 0
3.6820964 0
3.6825765 0
3.6830566 0
3.6835367 0
3.6840168 0
3.6844969 0
3.684977 0
3.6854571 0
3.6859372 0
3.6864173 0
3.6868974 0
3.6873775 0
3.6878576 0
3.6883377 0
3.6888178 0
3.6892979 0
3.689778 0
3.6902581 0
3.6907381 0
3.6912182 0
3.6916983 0
3.6921784 0
3.6926585 0
3.6931386 0
3.6936187 0
3.6940988 0
3.6945789 0
3.695059 0
3.6955391 0
3.6960192 0
3.6964993 0
3.6969794 0
3.6974595 0
3.6979396 0
3.6984197 0
3.6988998 0
3.6993799 0
3.69986 0
3.7003401 0
3.7008202 0
3.7013003 0
3.7017804 0
3.7022605 0
3.7027405 0
3.7032206 0
3.7037007 0
3.7041808 0
3.7046609 0
3.705141 0
3.7056211 0
3.7061012 0
3.7065813 0
3.7070614 0
3.7075415 0
3.7080216 0
3.7085017 0
3.7089818 0
3.7094619 0
3.709942 0
3.7104221 0
3.7109022 0
3.7113823 0
3.7118624 0
3.7123425 0
3.7128226 0
3.7133027 0
3.7137828 0
3.7142629 0
3.7147429 0
3.715223 0
3.7157031 0
3.7161832 0
3.7166633 0
3.7171434 0
3.7176235 0
3.7181036 0
3.7185837 0
3.7190638 0
3.7195439 0
3.720024 0
3.7205041 0
3.7209842 0
3.7214643 0
3.7219444 0
3.7224245 0
3.7229046 0
3.7233847 0
3.7238648 0
3.7243449 0
3.724825 0
3.7253051 0
3.7257852 0
3.7262653 0
3.7267453 0
3.7272254 0
3.7277055 0
3.7281856 0
3.7286657 0
3.7291458 0
3.7296259 0
3.730106 0
3.7305861 0
3.7310662 0
3.7315463 0
3.7320264 0
3.7325065 0
3.7329866 0
3.7334667 0
3.7339468 0
3.7344269 0
3.734907 0
3.7353871 0
3.7358672 0
3.7363473 0
3.7368274 0
3.7373075 0
3.7377876 0
3.7382677 0
3.7387477 0
3.7392278 0
3.7397079 0
3.740188 0
3.7406681 0
3.7411482 0
3.7416283 0
3.7421084 0
3.7425885 0
3.7430686 0
3.7435487 0
3.7440288 0
3.7445089 0
3.744989 0
3.7454691 0
3.7459492 0
3.7464293 0
3.7469094 0
3.7473895 0
3.7478696 0
3.7483497 0
3.7488298 0
3.7493099 0
3.74979 0
3.7502701 0
3.7507502 0
3.7512302 0
3.7517103 0
3.7521904 0
3.7526705 0
3.7531506 0
3.7536307 0
3.7541108 0
3.7545909 0
3.755071 0
3.7555511 0
3.7560312 0
3.7565113 0
3.7569914 0
3.7574715 0
3.7579516 0
3.7584317 0
3.7589118 0
3.7593919 0
3.759872 0
3.7603521 0
3.7608322 0
3.7613123 0
3.7617924 0
3.7622725 0
3.7627526 0
3.7632326 0
3.7637127 0
3.7641928 0
3.7646729 0
3.765153 0
3.7656331 0
3.7661132 0
3.7665933 0
3.7670734 0
3.7675535 0
3.7680336 0
3.7685137 0
3.7689938 0
3.7694739 0
3.769954 0
3.7704341 0
3.7709142 0
3.7713943 0
3.7718744 0
3.7723545 0
3.7728346 0
3.7733147 0
3.7737948 0
3.7742749 0
3.774755 0
3.775235 0
3.7757151 0
3.7761952 0
3.7766753 0
3.7771554 0
3.7776355 0
3.7781156 0
3.7785957 0
3.7790758 0
3.7795559 0
3.780036 0
3.7805161 0
3.7809962 0
3.7814763 0
3.7819564 0
3.7824365 0
3.7829166 0
3.7833967 0
3.7838768 0
3.7843569 0
3.784837 0
3.7853171 0
3.7857972 0
3.7862773 0
3.7867574 0
3.7872374 0
3.7877175 0
3.7881976 0
3.7886777 0
3.7891578 0
3.7896379 0
3.790118 0
3.7905981 0
3.7910782 0
3.7915583 0
3.7920384 0
3.7925185 0
3.7929986 0
3.7934787 0
3.7939588 0
3.7944389 0
3.794919 0
3.7953991 0
3.7958792 0
3.7963593 0
3.7968394 0
3.7973195 0
3.7977996 0
3.7982797 0
3.7987598 0
3.7992398 0
3.7997199 0
3.8002 0
3.8006801 0
3.8011602 0
3.8016403 0
3.8021204 0
3.8026005 0
3.8030806 0
3.8035607 0
3.8040408 0
3.8045209 0
3.805001 0
3.8054811 0
3.8059612 0
3.8064413 0
3.8069214 0
3.8074015 0
3.8078816 0
3.8083617 0
3.8088418 0
3.8093219 0
3.809802 0
3.8102821 0
3.8107622 0
3.8112422 0
3.8117223 0
3.8122024 0
3.8126825 0
3.8131626 0
3.8136427 0
3.8141228 0
3.8146029 0
3.815083 0
3.8155631 0
3.8160432 0
3.8165233 0
3.8170034 0
3.8174835 0
3.8179636 0
3.8184437 0
3.8189238 0
3.8194039 0
3.819884 0
3.8203641 0
3.8208442 0
3.8213243 0
3.8218044 0
3.8222845 0
3.8227646 0
3.8232446 0
3.8237247 0
3.8242048 0
3.8246849 0
3.825165 0
3.8256451 0
3.8261252 0
3.8266053 0
3.8270854 0
3.8275655 0
3.8280456 0
3.8285257 0
3.8290058 0
3.8294859 0
3.829966 0
3.8304461 0
3.8309262 0
3.8314063 0
3.8318864 0
3.8323665 0
3.8328466 0
3.8333267 0
3.8338068 0
3.8342869 0
3.834767 0
3.835247 0
3.8357271 0
3.8362072 0
3.8366873 0
3.8371674 0
3.8376475 0
3.8381276 0
3.8386077 0
3.8390878 0
3.8395679 0
3.840048 0
3.8405281 0
3.8410082 0
3.8414883 0
3.8419684 0
3.8424485 0
3.8429286 0
3.8434087 0
3.8438888 0
3.8443689 0
3.844849 0
3.8453291 0
3.8458092 0
3.8462893 0
3.8467694 0
3.8472494 0
3.8477295 0
3.8482096 0
3.8486897 0
3.8491698 0
3.8496499 0
3.85013 0
3.8506101 0
3.8510902 0
3.8515703 0
3.8520504 0
3.8525305 0
3.8530106 0
3.8534907 0
3.8539708 0
3.8544509 0
3.854931 0
3.8554111 0
3.8558912 0
3.8563713 0
3.8568514 0
3.8573315 0
3.8578116 0
3.8582917 0
3.8587718 0
3.8592519 7.5800438e-12
3.8597319 1.2665149e-10
3.860212 3.8136228e-10
3.8606921 7.602264e-10
3.8611722 1.2517578e-09
3.8616523 1.8444706e-09
3.8621324 2.5268786e-09
3.8626125 3.2874959e-09
3.8630926 4.1148365e-09
3.8635727 4.9974143e-09
3.8640528 5.9237434e-09
3.8645329 6.8823376e-09
3.865013 7.8617111e-09
3.8654931 8.8503778e-09
3.8659732 9.8368516e-09
3.8664533 1.0809647e-08
3.8669334 1.1757277e-08
3.8674135 1.2668312e-08
3.8678936 1.3838422e-08
3.8683737 1.5526837e-08
3.8688538 1.7691803e-08
3.8693339 2.0291568e-08
3.869814 2.3284377e-08
3.8702941 2.6628478e-08
3.8707742 3.0282118e-08
3.8712543 3.4203543e-08
3.8717343 3.8351e-08
3.8722144 4.2682736e-08
3.8726945 4.7156998e-08
3.8731746 5.1732033e-08
3.8736547 5.6366086e-08
3.8741348 6.1017406e-08
3.8746149 6.5644239e-08
3.875095 7.0204831e-08
3.8755751 7.465743e-08
3.8760552 7.9599753e-08
3.8765353 8.6735632e-08
3.8770154 9.5998467e-08
3.8774955 1.0720938e-07
3.8779756 1.2018949e-07
3.8784557 1.3475992e-07
3.8789358 1.507418e-07
3.8794159 1.6795624e-07
3.879896 1.8622437e-07
3.8803761 2.0536731e-07
3.8808562 2.2520618e-07
3.8813363 2.4556211e-07
3.8818164 2.6625621e-07
3.8822965 2.871096e-07
3.8827766 3.0794342e-07
3.8832567 3.2857877e-07
3.8837367 3.4883679e-07
3.8842168 3.6936345e-07
3.8846969 3.9738131e-07
3.885177 4.3405822e-07
3.8856571 4.7870115e-07
3.8861372 5.3061707e-07
3.8866173 5.8911298e-07
3.8870974 6.5349583e-07
3.8875775 7.230726e-07
3.8880576 7.9715028e-07
3.8885377 8.7503583e-07
3.8890178 9.5603624e-07
3.8894979 1.0394585e-06
3.889978 1.1246095e-06
3.8904581 1.2107963e-06
3.8909382 1.2973259e-06
3.8914183 1.3835052e-06
3.8918984 1.4686412e-06
3.8923785 1.552217e-06
3.8928586 1.6552561e-06
3.8933387 1.7908495e-06
3.8938188 1.9565176e-06
3.8942989 2.1497811e-06
3.894779 2.3681603e-06
3.8952591 2.6091758e-06
3.8957391 2.870348e-06
3.8962192 3.1491976e-06
3.8966993 3.4432449e-06
3.8971794 3.7500106e-06
3.8976595 4.067015e-06
3.8981396 4.3917788e-06
3.8986197 4.7218224e-06
3.8990998 5.0546662e-06
3.8995799 5.3878309e-06
3.90006 5.7188369e-06
3.9005401 6.0452048e-06
3.9010202 6.4025938e-06
3.9015003 6.8670401e-06
3.9019804 7.43335e-06
3.9024605 8.0935898e-06
3.9029406 8.8398257e-06
3.9034207 9.6641241e-06
3.9039008 1.0558551e-05
3.9043809 1.1515173e-05
3.904861 1.2526057e-05
3.9053411 1.3583268e-05
3.9058212 1.4678872e-05
3.9063013 1.5804937e-05
3.9067814 1.6953529e-05
3.9072615 1.8116713e-05
3.9077415 1.9286555e-05
3.9082216 2.0455124e-05
3.9087017 2.1614483e-05
3.9091818 2.279958e-05
3.9096619 2.4270367e-05
3.910142 2.6052989e-05
3.9106221 2.8124576e-05
3.9111022 3.0462258e-05
3.9115823 3.3043165e-05
3.9120624 3.5844425e-05
3.9125425 3.8843168e-05
3.9130226 4.2016523e-05
3.9135027 4.5341621e-05
3.9139828 4.8795591e-05
3.9144629 5.2355561e-05
3.914943 5.5998663e-05
3.9154231 5.9702024e-05
3.9159032 6.3442775e-05
3.9163833 6.7198045e-05
3.9168634 7.0944963e-05
3.9173435 7.467651e-05
3.9178236 7.8994351e-05
3.9183037 8.4171968e-05
3.9187838 9.0150328e-05
3.9192639 9.6870397e-05
3.9197439 0.00010427314
3.920224 0.00011229953
3.9207041 0.00012089052
3.9211842 0.00012998709
3.9216643 0.0001395302
3.9221444 0.00014946082
3.9226245 0.00015971991
3.9231046 0.00017024844
3.9235847 0.00018098738
3.9240648 0.00019187769
3.9245449 0.00020286034
3.925025 0.0002138763
3.9255051 0.00022486653
3.9259852 0.0002366561
3.9264653 0.00025055751
3.9269454 0.00026645364
3.9274255 0.00028420849
3.9279056 0.00030368607
3.9283857 0.00032475041
3.9288658 0.00034726552
3.9293459 0.0003710954
3.929826 0.00039610408
3.9303061 0.00042215555
3.9307862 0.00044911385
3.9312663 0.00047684297
3.9317463 0.00050520694
3.9322264 0.00053406976
3.9327065 0.00056329545
3.9331866 0.00059274803
3.9336667 0.00062229149
3.9341468 0.00065258904
3.9346269 0.00068713595
3.935107 0.00072612133
3.9355871 0.00076926866
3.9360672 0.00081630145
3.9365473 0.00086694318
3.9370274 0.00092091735
3.9375075 0.00097794745
3.9379876 0.001037757
3.9384677 0.0011000695
3.9389478 0.0011646083
3.9394279 0.0012310971
3.939908 0.0012992593
3.9403881 0.0013688185
3.9408682 0.001439498
3.9413483 0.0015110214
3.9418284 0.0015831122
3.9423085 0.0016558164
3.9427886 0.0017352513
3.9432687 0.0018234667
3.9437487 0.0019199715
3.9442288 0.0020242745
3.9447089 0.0021358843
3.945189 0.0022543098
3.9456691 0.0023790597
3.9461492 0.0025096429
3.9466293 0.0026455681
3.9471094 0.0027863441
3.9475895 0.0029314797
3.9480696 0.0030804836
3.9485497 0.0032328647
3.9490298 0.0033881318
3.9495099 0.0035457935
3.94999 0.0037053587
3.9504701 0.0038663362
3.9509502 0.0040351396
3.9514303 0.0042192281
3.9519104 0.0044178702
3.9523905 0.0046303214
3.9528706 0.0048558371
3.9533507 0.0050936728
3.9538308 0.0053430838
3.9543109 0.0056033257
3.954791 0.0058736539
3.9552711 0.0061533238
3.9557512 0.006441591
3.9562312 0.0067377108
3.9567113 0.0070409387
3.9571914 0.0073505301
3.9576715 0.0076657406
3.9581516 0.0079858255
3.9586317 0.0083100403
3.9591118 0.0086420237
3.9595919 0.00899596
3.960072 0.0093721791
3.9605521 0.0097697538
3.9610322 0.010187757
3.9615123 0.010625262
3.9619924 0.011081341
3.9624725 0.011555067
3.9629526 0.012045513
3.9634327 0.012551753
3.9639128 0.013072858
3.9643929 0.013607901
3.964873 0.014155957
3.9653531 0.014716097
3.9658332 0.015287394
3.9663133 0.015868921
3.9667934 0.016459752
3.9672735 0.017060309
3.9677536 0.017686018
3.9682336 0.018340817
3.9687137 0.019023855
3.9691938 0.019734281
3.9696739 0.020471244
3.970154 0.021233892
3.9706341 0.022021374
3.9711142 0.022832838
3.9715943 0.023667434
3.9720744 0.02452431
3.9725545 0.025402614
3.9730346 0.026301496
3.9735147 0.027220104
3.9739948 0.028157586
3.9744749 0.029113092
3.974955 0.03008577
3.9754351 0.031074783
3.9759152 0.032087979
3.9763953 0.033132268
3.9768754 0.034207324
3.9773555 0.035312825
3.9778356 0.036448447
3.9783157 0.037613865
3.9787958 0.038808756
3.9792759 0.040032796
3.979756 0.041285661
3.980236 0.042567028
3.9807161 0.043876571
3.9811962 0.045213969
3.9816763 0.046578896
3.9821564 0.047971028
3.9826365 0.049390043
3.9831166 0.050835616
3.9835967 0.052307422
3.9840768 0.053804697
3.9845569 0.055326491
3.985037 0.056873435
3.9855171 0.05844623
3.9859972 0.060045577
3.9864773 0.061672177
3.9869574 0.06332673
3.9874375 0.065009937
3.9879176 0.0667225
3.9883977 0.068465118
3.9888778 0.070238492
3.9893579 0.072043324
3.989838 0.073880313
3.9903181 0.075750162
3.9907982 0.077653569
3.9912783 0.079591238
3.9917584 0.081563867
3.9922384 0.083569447
3.9927185 0.085587294
3.9931986 0.087614637
3.9936787 0.089653545
3.9941588 0.091706086
3.9946389 0.093774327
3.995119 0.095860336
3.9955991 0.097966182
3.9960792 0.10009393
3.9965593 0.10224565
3.9970394 0.10442341
3.9975195 0.10662928
3.9979996 0.10886533
3.9984797 0.11113362
3.9989598 0.11343622
3.9994399 0.1157752
3.99992 0.11815262
4.0004001 0.12057025
4.0008802 0.12300505
4.0013603 0.12544179
4.0018404 0.12788041
4.0023205 0.13032087
4.0028006 0.13276312
4.0032807 0.13520712
4.0037608 0.13765281
4.0042408 0.14010016
4.0047209 0.14254911
4.005201 0.14499962
4.0056811 0.14745164
4.0061612 0.14990512
4.0066413 0.15236002
4.0071214 0.15481629
4.0076015 0.15727389
4.0080816 0.15973276
4.0085617 0.16219286
4.0090418 0.16465511
4.0095219 0.16712109
4.010002 0.16959037
4.0104821 0.17206246
4.0109622 0.1745369
4.0114423 0.17701319
4.0119224 0.17949086
4.0124025 0.18196944
4.0128826 0.18444843
4.0133627 0.18692736
4.0138428 0.18940576
4.0143229 0.19188313
4.014803 0.194359
4.0152831 0.1968329
4.0157632 0.19930433
4.0162432 0.20177283
4.0167233 0.20423791
4.0172034 0.20669404
4.0176835 0.20911309
4.0181636 0.21149268
4.0186437 0.21383507
4.0191238 0.21614254
4.0196039 0.21841734
4.020084 0.22066174
4.0205641 0.22287802
4.0210442 0.22506843
4.0215243 0.22723525
4.0220044 0.22938074
4.0224845 0.23150716
4.0229646 0.23361678
4.0234447 0.23571188
4.0239248 0.23779471
4.0244049 0.23986754
4.024885 0.24193264
4.0253651 0.2439911
4.0258452 0.24600915
4.0263253 0.24797196
4.0268054 0.24988167
4.0272855 0.25174042
4.0277656 0.25355033
4.0282456 0.25531355
4.0287257 0.2570322
4.0292058 0.25870841
4.0296859 0.26034433
4.030166 0.26194208
4.0306461 0.26350379
4.0311262 0.26503161
4.0316063 0.26652766
4.0320864 0.26799407
4.0325665 0.26943298
4.0330466 0.27084653
4.0335267 0.27223684
4.0340068 0.27359075
4.0344869 0.27488766
4.034967 0.27612855
4.0354471 0.27731457
4.0359272 0.27844687
4.0364073 0.27952663
4.0368874 0.28055499
4.0373675 0.28153312
4.0378476 0.28246217
4.0383277 0.2833433
4.0388078 0.28417767
4.0392879 0.28496645
4.039768 0.28571078
4.040248 0.28641183
4.0407281 0.28707075
4.0412082 0.28768871
4.0416883 0.28826686
4.0421684 0.28880378
4.0426485 0.28928946
4.0431286 0.28972287
4.0436087 0.29010412
4.0440888 0.29043333
4.0445689 0.29071061
4.045049 0.29093609
4.0455291 0.29110988
4.0460092 0.29123209
4.0464893 0.29130284
4.0469694 0.29132225
4.0474495 0.29129044
4.0479296 0.29120751
4.0484097 0.2910736
4.0488898 0.29088881
4.0493699 0.29065327
4.04985 0.29036708
4.0503301 0.29003074
4.0508102 0.28965045
4.0512903 0.2892276
4.0517704 0.28876127
4.0522505 0.28825053
4.0527305 0.28769445
4.0532106 0.2870921
4.0536907 0.28644255
4.0541708 0.28574488
4.0546509 0.28499815
4.055131 0.28420144
4.0556111 0.28335381
4.0560912 0.28245434
4.0565713 0.2815021
4.0570514 0.28049615
4.0575315 0.27943558
4.0580116 0.27831944
4.0584917 0.27714682
4.0589718 0.27593237
4.0594519 0.2746909
4.059932 0.2734205
4.0604121 0.27211923
4.0608922 0.27078516
4.0613723 0.26941635
4.0618524 0.26801086
4.0623325 0.26656677
4.0628126 0.26508214
4.0632927 0.26355504
4.0637728 0.26198354
4.0642529 0.26036569
4.0647329 0.25869958
4.065213 0.25698325
4.0656931 0.25521479
4.0661732 0.25339225
4.0666533 0.25151371
4.0671334 0.24958951
4.0676135 0.2476555
4.0680936 0.24571174
4.0685737 0.24375554
4.0690538 0.24178424
4.0695339 0.23979515
4.070014 0.23778559
4.0704941 0.23575289
4.0709742 0.23369437
4.0714543 0.23160734
4.0719344 0.22948914
4.0724145 0.22733708
4.0728946 0.22514849
4.0733747 0.22292069
4.0738548 0.22065099
4.0743349 0.21833673
4.074815 0.21597522
4.0752951 0.21356729
4.0757752 0.21114765
4.0762553 0.20872582
4.0767353 0.20630173
4.0772154 0.20387535
4.0776955 0.20144661
4.0781756 0.19901548
4.0786557 0.1965819
4.0791358 0.19414582
4.0796159 0.1917072
4.080096 0.18926597
4.0805761 0.1868221
4.0810562 0.18437554
4.0815363 0.18192623
4.0820164 0.17947412
4.0824965 0.17701917
4.0829766 0.17456132
4.0834567 0.17210053
4.0839368 0.16963518
4.0844169 0.1671646
4.084897 0.1646895
4.0853771 0.1622106
4.0858572 0.15972863
4.0863373 0.15724431
4.0868174 0.15475835
4.0872975 0.15227147
4.0877776 0.14978441
4.0882577 0.14729787
4.0887377 0.14481257
4.0892178 0.14232925
4.0896979 0.13984861
4.090178 0.13737138
4.0906581 0.13489827
4.0911382 0.13243002
4.0916183 0.12996734
4.0920984 0.12751848
4.0925785 0.12510064
4.0930586 0.12271302
4.0935387 0.12035409
4.0940188 0.11802234
4.0944989 0.11571623
4.094979 0.11343423
4.0954591 0.11117481
4.0959392 0.10893645
4.0964193 0.10671761
4.0968994 0.10451677
4.0973795 0.1023324
4.0978596 0.10016297
4.0983397 0.098006956
4.0988198 0.095862823
4.0992999 0.093729044
4.09978 0.091604092
4.1002601 0.08948978
4.1007401 0.087408574
4.1012202 0.085364102
4.1017003 0.08335535
4.1021804 0.081381305
4.1026605 0.079440952
4.1031406 0.077533277
4.1036207 0.075657267
4.1041008 0.073811908
4.1045809 0.071996184
4.105061 0.070209083
4.1055411 0.06844959
4.1060212 0.066716692
4.1065013 0.065009374
4.1069814 0.063326622
4.1074615 0.061667422
4.1079416 0.060030761
4.1084217 0.058415724
4.1089018 0.056826887
4.1093819 0.055267215
4.109862 0.053736759
4.1103421 0.052235566
4.1108222 0.050763686
4.1113023 0.049321168
4.1117824 0.04790806
4.1122625 0.04652441
4.1127425 0.045170269
4.1132226 0.043845685
4.1137027 0.042550706
4.1141828 0.041285382
4.1146629 0.040049761
4.115143 0.038843892
4.1156231 0.037667824
4.1161032 0.036521605
4.1165833 0.035405286
4.1170634 0.034315342
4.1175435 0.033245841
4.1180236 0.032197238
4.1185037 0.031170108
4.1189838 0.030165023
4.1194639 0.02918256
4.119944 0.028223292
4.1204241 0.027287793
4.1209042 0.026376637
4.1213843 0.025490399
4.1218644 0.024629654
4.1223445 0.023794975
4.1228246 0.022986936
4.1233047 0.022206112
4.1237848 0.021453078
4.1242649 0.020728407
4.1247449 0.020032673
4.125225 0.01936413
4.1257051 0.018711497
4.1261852 0.018073668
4.1266653 0.017451199
4.1271454 0.016844645
4.1276255 0.016254561
4.1281056 0.015681503
4.1285857 0.015126025
4.1290658 0.014588684
4.1295459 0.014070033
4.130026 0.01357063
4.1305061 0.013091029
4.1309862 0.012631785
4.1314663 0.012193454
4.1319464 0.011776591
4.1324265 0.011381751
4.1329066 0.01100949
4.1333867 0.010660058
4.1338668 0.010326503
4.1343469 0.010005893
4.134827 0.0096984337
4.1353071 0.0094043332
4.1357872 0.0091237982
4.1362673 0.0088570356
4.1367473 0.0086042525
4.1372274 0.0083656559
4.1377075 0.0081414528
4.1381876 0.0079318501
4.1386677 0.0077370549
4.1391478 0.0075572741
4.1396279 0.0073927148
4.140108 0.0072435839
4.1405881 0.0071100886
4.1410682 0.0069924356
4.1415483 0.0068908321
4.1420284 0.006805393
4.1425085 0.0067359112
4.1429886 0.0066821209
4.1434687 0.0066437564
4.1439488 0.0066205518
4.1444289 0.0066122415
4.144909 0.0066185596
4.1453891 0.0066392405
4.1458692 0.0066740182
4.1463493 0.0067226271
4.1468294 0.0067848014
4.1473095 0.0068602754
4.1477896 0.0069487833
4.1482697 0.0070500593
4.1487497 0.0071638376
4.1492298 0.0072898526
4.1497099 0.0074278383
4.15019 0.0075800815
4.1506701 0.0077556797
4.1511502 0.0079547654
4.1516303 0.0081765393
4.1521104 0.0084202021
4.1525905 0.0086849545
4.1530706 0.0089699973
4.1535507 0.0092745312
4.1540308 0.009597757
4.1545109 0.0099388753
4.154991 0.010297087
4.1554711 0.010671592
4.1559512 0.011061593
4.1564313 0.011466289
4.1569114 0.011884881
4.1573915 0.01231657
4.1578716 0.012760556
4.1583517 0.01321739
4.1588318 0.013705029
4.1593119 0.014228344
4.159792 0.014786085
4.1602721 0.015377002
4.1607522 0.015999846
4.1612322 0.016653367
4.1617123 0.017336316
4.1621924 0.018047443
4.1626725 0.018785498
4.1631526 0.019549232
4.1636327 0.020337395
4.1641128 0.021148738
4.1645929 0.021982011
4.165073 0.022835965
4.1655531 0.023709349
4.1660332 0.024600915
4.1665133 0.025509416
4.1669934 0.026450449
4.1674735 0.027438785
4.1679536 0.028473216
4.1684337 0.029552532
4.1689138 0.030675525
4.1693939 0.031840985
4.169874 0.033047704
4.1703541 0.034294473
4.1708342 0.035580082
4.1713143 0.036903323
4.1717944 0.038262987
4.1722745 0.039657865
4.1727546 0.041086747
4.1732346 0.042548425
4.1737147 0.04404169
4.1741948 0.045565332
4.1746749 0.047118144
4.175155 0.048704333
4.1756351 0.050338486
4.1761152 0.05202139
4.1765953 0.053752932
4.1770754 0.055532994
4.1775555 0.057361462
4.1780356 0.059238221
4.1785157 0.061163154
4.1789958 0.063136146
4.1794759 0.065157081
4.179956 0.067225845
4.1804361 0.069342322
4.1809162 0.071506396
4.1813963 0.073717952
4.1818764 0.075976874
4.1823565 0.078283047
4.1828366 0.080636355
4.1833167 0.083035185
4.1837968 0.085466627
4.1842769 0.087929714
4.184757 0.090426907
4.185237 0.092960668
4.1857171 0.09553346
4.1861972 0.098147745
4.1866773 0.10080599
4.1871574 0.10351064
4.1876375 0.10626418
4.1881176 0.10906905
4.1885977 0.11192774
4.1890778 0.11484268
4.1895579 0.11781635
4.190038 0.12085122
4.1905181 0.12394973
4.1909982 0.12711436
4.1914783 0.13034731
4.1919584 0.13361903
4.1924385 0.13690808
4.1929186 0.14021444
4.1933987 0.14353806
4.1938788 0.14687892
4.1943589 0.15023697
4.194839 0.15361219
4.1953191 0.15700453
4.1957992 0.16041397
4.1962793 0.16384047
4.1967594 0.16728399
4.1972394 0.1707445
4.1977195 0.17422197
4.1981996 0.17771636
4.1986797 0.18122763
4.1991598 0.18475575
4.1996399 0.18830069
4.20012 0.19186592
4.2006001 0.19545713
4.2010802 0.1990714
4.2015603 0.20270552
4.2020404 0.20635631
4.2025205 0.21002057
4.2030006 0.21369509
4.2034807 0.21737668
4.2039608 0.22106215
4.2044409 0.22474828
4.204921 0.2284319
4.2054011 0.2321098
4.2058812 0.23577878
4.2063613 0.23943564
4.2068414 0.2430772
4.2073215 0.24670024
4.2078016 0.25030158
4.2082817 0.25387542
4.2087618 0.25740418
4.2092418 0.26088688
4.2097219 0.26432568
4.210202 0.26772274
4.2106821 0.2710802
4.2111622 0.27440022
4.2116423 0.27768495
4.2121224 0.28093654
4.2126025 0.28415714
4.2130826 0.28734891
4.2135627 0.290514
4.2140428 0.29365455
4.2145229 0.29677273
4.215003 0.29987068
4.2154831 0.30295056
4.2159632 0.30601452
4.2164433 0.30906278
4.2169234 0.31202216
4.2174035 0.31485827
4.2178836 0.31757621
4.2183637 0.32018112
4.2188438 0.32267813
4.2193239 0.32507235
4.219804 0.32736891
4.2202841 0.32957295
4.2207642 0.33168958
4.2212442 0.33372393
4.2217243 0.33568113
4.2222044 0.33756631
4.2226845 0.33938458
4.2231646 0.34114108
4.2236447 0.34284092
4.2241248 0.34448924
4.2246049 0.34609117
4.225085 0.34762023
4.2255651 0.34902914
4.2260452 0.35031877
4.2265253 0.35149062
4.2270054 0.35254622
4.2274855 0.35348707
4.2279656 0.35431468
4.2284457 0.35503057
4.2289258 0.35563624
4.2294059 0.35613321
4.229886 0.35652298
4.2303661 0.35680707
4.2308462 0.356987
4.2313263 0.35706426
4.2318064 0.35704038
4.2322865 0.35691686
4.2327666 0.35669521
4.2332466 0.35637951
4.2337267 0.35598118
4.2342068 0.35549894
4.2346869 0.35492994
4.235167 0.35427131
4.2356471 0.35352018
4.2361272 0.35267369
4.2366073 0.35172898
4.2370874 0.35068318
4.2375675 0.34953343
4.2380476 0.34827685
4.2385277 0.3469106
4.2390078 0.3454318
4.2394879 0.34383759
4.239968 0.34212511
4.2404481 0.34029149
4.2409282 0.33833386
4.2414083 0.3362531
4.2418884 0.33411933
4.2423685 0.33195574
4.2428486 0.32975654
4.2433287 0.32751599
4.2438088 0.3252283
4.2442889 0.32288772
4.244769 0.32048849
4.245249 0.31802483
4.2457291 0.31549098
4.2462092 0.31288118
4.2466893 0.31018966
4.2471694 0.30741066
4.2476495 0.30453841
4.2481296 0.30156715
4.2486097 0.29849112
4.2490898 0.29530453
4.2495699 0.29200164
4.25005 0.28863021
4.2505301 0.28525077
4.2510102 0.2818629
4.2514903 0.27846605
4.2519704 0.27505969
4.2524505 0.27164327
4.2529306 0.26821627
4.2534107 0.26477814
4.2538908 0.26132834
4.2543709 0.25786634
4.254851 0.25439159
4.2553311 0.25090357
4.2558112 0.24740172
4.2562913 0.24388552
4.2567714 0.24035442
4.2572515 0.23680789
4.2577315 0.23324539
4.2582116 0.22966554
4.2586917 0.22606639
4.2591718 0.22245026
4.2596519 0.21881977
4.260132 0.21517752
4.2606121 0.21152614
4.2610922 0.20786823
4.2615723 0.20420643
4.2620524 0.20054333
4.2625325 0.19688156
4.2630126 0.19322372
4.2634927 0.18957245
4.2639728 0.18593034
4.2644529 0.18230002
4.264933 0.1786841
4.2654131 0.1750852
4.2658932 0.17150593
4.2663733 0.16795019
4.2668534 0.16443479
4.2673335 0.16096295
4.2678136 0.15753313
4.2682937 0.15414377
4.2687738 0.15079331
4.2692539 0.14748019
4.2697339 0.14420285
4.270214 0.14095973
4.2706941 0.13774929
4.2711742 0.13456995
4.2716543 0.13142016
4.2721344 0.12829836
4.2726145 0.125203
4.2730946 0.12213251
4.2735747 0.11908535
4.2740548 0.11605994
4.2745349 0.11305477
4.275015 0.11009188
4.2754951 0.10718991
4.2759752 0.10434746
4.2764553 0.10156311
4.2769354 0.098835485
4.2774155 0.096163166
4.2778956 0.093544754
4.2783757 0.090978849
4.2788558 0.088464047
4.2793359 0.085998948
4.279816 0.083582149
4.2802961 0.081212249
4.2807762 0.078887845
4.2812563 0.076607535
4.2817363 0.074369918
4.2822164 0.072173592
4.2826965 0.070017155
4.2831766 0.067899573
4.2836567 0.065821454
4.2841368 0.063783536
4.2846169 0.061786532
4.285097 0.059831158
4.2855771 0.057918128
4.2860572 0.056048158
4.2865373 0.054221962
4.2870174 0.052440256
4.2874975 0.050703753
4.2879776 0.049013168
4.2884577 0.047369217
4.2889378 0.045772614
4.2894179 0.044224075
4.289898 0.042724313
4.2903781 0.041274044
4.2908582 0.039873983
4.2913383 0.03852198
4.2918184 0.037196128
4.2922985 0.03589294
4.2927786 0.034613933
4.2932587 0.033360626
4.2937387 0.032134535
4.2942188 0.030937179
4.2946989 0.029770075
4.295179 0.028634741
4.2956591 0.027532695
4.2961392 0.026465454
4.2966193 0.025434536
4.2970994 0.024441459
4.2975795 0.023487741
4.2980596 0.022574898
4.2985397 0.021704449
4.2990198 0.020877912
4.2994999 0.020096499
4.29998 0.019338565
4.3004601 0.018591132
4.3009402 0.01785567
4.3014203 0.017133644
4.3019004 0.016426523
4.3023805 0.015735773
4.3028606 0.015062863
4.3033407 0.01440926
4.3038208 0.01377643
4.3043009 0.013165843
4.304781 0.012578964
4.3052611 0.012017262
4.3057411 0.011482203
4.3062212 0.010975256
4.3067013 0.010497888
4.3071814 0.010051565
4.3076615 0.0096377565
4.3081416 0.0092473583
4.3086217 0.008861248
4.3091018 0.0084799836
4.3095819 0.0081046313
4.310062 0.0077362571
4.3105421 0.0073759269
4.3110222 0.0070247069
4.3115023 0.0066836631
4.3119824 0.0063538614
4.3124625 0.006036368
4.3129426 0.0057322488
4.3134227 0.00544257
4.3139028 0.0051683975
4.3143829 0.0049107974
4.314863 0.0046708357
4.3153431 0.0044495784
4.3158232 0.0042480916
4.3163033 0.0040646703
4.3167834 0.0038845524
4.3172635 0.0037059371
4.3177435 0.0035294639
4.3182236 0.0033557726
4.3187037 0.0031855028
4.3191838 0.0030192941
4.3196639 0.0028577862
4.320144 0.0027016187
4.3206241 0.0025514311
4.3211042 0.0024078632
4.3215843 0.0022715546
4.3220644 0.0021431449
4.3225445 0.0020232738
4.3230246 0.0019125808
4.3235047 0.0018117056
4.3239848 0.0017212879
4.3244649 0.0016417075
4.324945 0.0015656941
4.3254251 0.0014899403
4.3259052 0.001414776
4.3263853 0.0013405311
4.3268654 0.0012675356
4.3273455 0.0011961193
4.3278256 0.0011266121
4.3283057 0.001059344
4.3287858 0.00099464475
4.3292659 0.00093284436
4.3297459 0.00087427269
4.330226 0.00081925964
4.3307061 0.00076813512
4.3311862 0.00072122902
4.3316663 0.00067887124
4.3321464 0.00064139168
4.3326265 0.00060912025
4.3331066 0.00058001195
4.3335867 0.00055086739
4.3340668 0.00052180891
4.3345469 0.00049298585
4.335027 0.00046454756
4.3355071 0.00043664338
4.3359872 0.00040942264
4.3364673 0.0003830347
4.3369474 0.0003576289
4.3374275 0.00033335457
4.3379076 0.00031036107
4.3383877 0.00028879772
4.3388678 0.00026881389
4.3393479 0.0002505589
4.339828 0.0002341821
4.3403081 0.00021983284
4.3407882 0.00020766045
4.3412683 0.00019736247
4.3417483 0.00018718148
4.3422284 0.00017697614
4.3427085 0.00016680639
4.3431886 0.00015673211
4.3436687 0.00014681321
4.3441488 0.00013710961
4.3446289 0.0001276812
4.345109 0.0001185879
4.3455891 0.00010988961
4.3460692 0.00010164623
4.3465493 9.391767e-05
4.3470294 8.6763838e-05
4.3475095 8.0244639e-05
4.3479896 7.4419979e-05
4.3484697 6.9349763e-05
4.3489498 6.5093898e-05
4.3494299 6.1670317e-05
4.34991 5.843868e-05
4.3503901 5.518033e-05
4.3508702 5.1916729e-05
4.3513503 4.8669338e-05
4.3518304 4.5459618e-05
4.3523105 4.230903e-05
4.3527906 3.9239037e-05
4.3532707 3.62711e-05
4.3537508 3.3426679e-05
4.3542308 3.0727237e-05
4.3547109 2.8194234e-05
4.355191 2.5849133e-05
4.3556711 2.3713394e-05
4.3561512 2.1808479e-05
4.3566313 2.015585e-05
4.3571114 1.8776968e-05
4.3575915 1.7693293e-05
4.3580716 1.6759767e-05
4.3585517 1.5812609e-05
4.3590318 1.48587e-05
4.3595119 1.3904948e-05
4.359992 1.2958263e-05
4.3604721 1.2025556e-05
4.3609522 1.1113734e-05
4.3614323 1.0229708e-05
4.3619124 9.3803882e-06
4.3623925 8.572683e-06
4.3628726 7.8135024e-06
4.3633527 7.1097559e-06
4.3638328 6.4683532e-06
4.3643129 5.8962037e-06
4.364793 5.400217e-06
4.3652731 4.9873027e-06
4.3657532 4.6643704e-06
4.3662332 4.4135548e-06
4.3667133 4.1629769e-06
4.3671934 3.9092987e-06
4.3676735 3.6545037e-06
4.3681536 3.4005756e-06
4.3686337 3.149498e-06
4.3691138 2.9032544e-06
4.3695939 2.6638285e-06
4.370074 2.4332038e-06
4.3705541 2.213364e-06
4.3710342 2.0062927e-06
4.3715143 1.8139735e-06
4.3719944 1.6383899e-06
4.3724745 1.4815257e-06
4.3729546 1.3453642e-06
4.3734347 1.2318893e-06
4.3739148 1.1430845e-06
4.3743949 1.0788594e-06
4.374875 1.0192441e-06
4.3753551 9.5912221e-07
4.3758352 8.9895387e-07
4.3763153 8.3919925e-07
4.3767954 7.8031855e-07
4.3772755 7.2277194e-07
4.3777556 6.6701963e-07
4.3782356 6.1352178e-07
4.3787157 5.6273859e-07
4.3791958 5.1513025e-07
4.3796759 4.7115693e-07
4.380156 4.3127882e-07
4.3806361 3.959561e-07
4.3811162 3.6564897e-07
4.3815963 3.4081761e-07
4.3820764 3.219222e-07
4.3825565 3.0941131e-07
4.3830366 3.0095286e-07
4.3835167 2.9450255e-07
4.3839968 2.9000465e-07
4.3844769 2.8740346e-07
4.384957 2.8664328e-07
4.3854371 2.876684e-07
4.3859172 2.9042312e-07
4.3863973 2.9485172e-07
4.3868774 3.0089851e-07
4.3873575 3.0850778e-07
4.3878376 3.1762382e-07
4.3883177 3.2819092e-07
4.3887978 3.4015338e-07
4.3892779 3.534555e-07
4.389758 3.6804156e-07
4.390238 3.8385587e-07
4.3907181 4.0084271e-07
4.3911982 4.2156714e-07
4.3916783 4.5172025e-07
4.3921584 4.9083923e-07
4.3926385 5.3820769e-07
4.3931186 5.9310924e-07
4.3935987 6.5482747e-07
4.3940788 7.22646e-07
4.3945589 7.9584844e-07
4.395039 8.7371838e-07
4.3955191 9.5553944e-07
4.3959992 1.0405952e-06
4.3964793 1.1281693e-06
4.3969594 1.2175454e-06
4.3974395 1.3080069e-06
4.3979196 1.3988376e-06
4.3983997 1.4893211e-06
4.3988798 1.5787409e-06
4.3993599 1.6707553e-06
4.39984 1.794845e-06
4.4003201 1.954339e-06
4.4008002 2.1464394e-06
4.4012803 2.3683485e-06
4.4017604 2.6172683e-06
4.4022404 2.8904009e-06
4.4027205 3.1849485e-06
4.4032006 3.4981134e-06
4.4036807 3.8270975e-06
4.4041608 4.169103e-06
4.4046409 4.5213322e-06
4.405121 4.8809871e-06
4.4056011 5.2452699e-06
4.4060812 5.6113826e-06
4.4065613 5.9765276e-06
4.4070414 6.3379069e-06
4.4075215 6.6944727e-06
4.4080016 7.133669e-06
4.4084817 7.6986889e-06
4.4089618 8.3800669e-06
4.4094419 9.1683373e-06
4.409922 1.0054035e-05
4.4104021 1.1027694e-05
4.4108822 1.2079849e-05
4.4113623 1.3201034e-05
4.4118424 1.4381784e-05
4.4123225 1.5612634e-05
4.4128026 1.6884118e-05
4.4132827 1.818677e-05
4.4137628 1.9511125e-05
4.4142428 2.0847717e-05
4.4147229 2.2187081e-05
4.415203 2.3519752e-05
4.4156831 2.4836263e-05
4.4161632 2.6288079e-05
4.4166433 2.8136116e-05
4.4171234 3.0357026e-05
4.4176035 3.2922241e-05
4.4180836 3.5803187e-05
4.4185637 3.8971295e-05
4.4190438 4.2397993e-05
4.4195239 4.6054711e-05
4.420004 4.9912877e-05
4.4204841 5.394392e-05
4.4209642 5.8119269e-05
4.4214443 6.2410354e-05
4.4219244 6.6788603e-05
4.4224045 7.1225445e-05
4.4228846 7.5692309e-05
4.4233647 8.0160625e-05
4.4238448 8.460182e-05
4.4243249 8.9172824e-05
4.424805 9.4765767e-05
4.4252851 0.00010143596
4.4257652 0.00010910602
4.4262452 0.00011769854
4.4267253 0.00012713612
4.4272054 0.00013734138
4.4276855 0.00014823691
4.4281656 0.00015974533
4.4286457 0.00017178923
4.4291258 0.00018429123
4.4296059 0.00019717392
4.430086 0.0002103599
4.4305661 0.0002237718
4.4310462 0.0002373322
4.4315263 0.00025096372
4.4320064 0.00026458895
4.4324865 0.00027822039
4.4329666 0.00029390695
4.4334467 0.00031238873
4.4339268 0.00033347882
4.4344069 0.00035699031
4.434887 0.0003827363
4.4353671 0.00041052987
4.4358472 0.00044018411
4.4363273 0.00047151213
4.4368074 0.000504327
4.4372875 0.00053844183
4.4377676 0.00057366971
4.4382476 0.00060982372
4.4387277 0.00064671696
4.4392078 0.00068416252
4.4396879 0.00072197349
4.440168 0.00075996297
4.4406481 0.00079794405
4.4411282 0.00083877018
4.4416083 0.00088607255
4.4420884 0.00093946773
4.4425685 0.00099855565
4.4430486 0.0010629363
4.4435287 0.0011322096
4.4440088 0.0012059755
4.4444889 0.001283834
4.444969 0.001365385
4.4454491 0.0014502285
4.4459292 0.0015379645
4.4464093 0.0016281928
4.4468894 0.0017205135
4.4473695 0.0018145266
4.4478496 0.0019098318
4.4483297 0.0020060293
4.4488098 0.002102719
4.4492899 0.0022022202
4.44977 0.0023141436
4.4502501 0.0024387141
4.4507301 0.0025751831
4.4512102 0.0027228021
4.4516903 0.0028808224
4.4521704 0.0030484956
4.4526505 0.003225073
4.4531306 0.0034098062
4.4536107 0.0036019465
4.4540908 0.0038007455
4.4545709 0.0040054546
4.455051 0.0042153251
4.4555311 0.0044296087
4.4560112 0.0046475566
4.4564913 0.0048684205
4.4569714 0.0050914516
4.4574515 0.0053171312
4.4579316 0.0055616383
4.4584117 0.0058292713
4.4588918 0.0061188321
4.4593719 0.0064291225
4.459852 0.0067589441
4.4603321 0.0071070988
4.4608122 0.0074723885
4.4612923 0.0078536148
4.4617724 0.0082495795
4.4622525 0.0086590845
4.4627325 0.0090809315
4.4632126 0.0095139223
4.4636927 0.0099568586
4.4641728 0.010408542
4.4646529 0.010867775
4.465133 0.011333359
4.4656131 0.011804099
4.4660932 0.012296442
4.4665733 0.012825566
4.4670534 0.013389894
4.4675335 0.013987844
4.4680136 0.014617836
4.4684937 0.015278291
4.4689738 0.015967627
4.4694539 0.016684265
4.469934 0.017426626
4.4704141 0.018193127
4.4708942 0.01898219
4.4713743 0.019792234
4.4718544 0.02062168
4.4723345 0.021468946
4.4728146 0.022332453
4.4732947 0.023210621
4.4737748 0.02410187
4.4742549 0.025014612
4.4747349 0.025975278
4.475215 0.026983986
4.4756951 0.02803919
4.4761752 0.029139343
4.4766553 0.030282898
4.4771354 0.031468307
4.4776155 0.032694023
4.4780956 0.033958499
4.4785757 0.035260188
4.4790558 0.036597543
4.4795359 0.037969017
4.480016 0.039373062
4.4804961 0.040808131
4.4809762 0.042272678
4.4814563 0.043765154
4.4819364 0.045284014
4.4824165 0.046830205
4.4828966 0.048425015
4.4833767 0.050073106
4.4838568 0.051773809
4.4843369 0.053526454
4.484817 0.055330371
4.4852971 0.057184891
4.4857772 0.059089345
4.4862573 0.061043063
4.4867373 0.063045375
4.4872174 0.065095612
4.4876975 0.067193105
4.4881776 0.069337183
4.4886577 0.071527177
4.4891378 0.073762418
4.4896179 0.076042237
4.490098 0.078365962
4.4905781 0.08073292
4.4910582 0.083142048
4.4915383 0.085593798
4.4920184 0.088089421
4.4924985 0.090630169
4.4929786 0.093217292
4.4934587 0.095852041
4.4939388 0.098535667
4.4944189 0.10126942
4.494899 0.10405455
4.4953791 0.10689231
4.4958592 0.10978395
4.4963393 0.11273073
4.4968194 0.11573388
4.4972995 0.11879467
4.4977796 0.12191434
4.4982597 0.12509414
4.4987397 0.12833533
4.4992198 0.13162272
4.4996999 0.13492415
4.50018 0.13824213
4.5006601 0.1415803
4.5011402 0.14494231
4.5016203 0.14833181
4.5021004 0.15175243
4.5025805 0.15520782
4.5030606 0.15870163
4.5035407 0.16223749
4.5040208 0.16581906
4.5045009 0.16944998
4.504981 0.17313389
4.5054611 0.17687443
4.5059412 0.18067525
4.5064213 0.18454
4.5069014 0.18847232
4.5073815 0.19246735
4.5078616 0.19647385
4.5083417 0.20048238
4.5088218 0.20449269
4.5093019 0.20850449
4.509782 0.21251752
4.5102621 0.21653151
4.5107421 0.22054617
4.5112222 0.22456125
4.5117023 0.22857647
4.5121824 0.23259155
4.5126625 0.23660624
4.5131426 0.24062024
4.5136227 0.2446333
4.5141028 0.24864515
4.5145829 0.2526555
4.515063 0.25666409
4.5155431 0.26067068
4.5160232 0.26467607
4.5165033 0.26868075
4.5169834 0.2726847
4.5174635 0.27668792
4.5179436 0.28069038
4.5184237 0.28469207
4.5189038 0.28869299
4.5193839 0.29269311
4.519864 0.29669242
4.5203441 0.30069091
4.5208242 0.30468856
4.5213043 0.30868537
4.5217844 0.31268131
4.5222645 0.31667637
4.5227445 0.32067055
4.5232246 0.32466382
4.5237047 0.32865617
4.5241848 0.33261677
4.5246649 0.33649922
4.525145 0.34030698
4.5256251 0.34404414
4.5261052 0.3477148
4.5265853 0.35132305
4.5270654 0.35487297
4.5275455 0.35836865
4.5280256 0.36181419
4.5285057 0.36521367
4.5289858 0.36857119
4.5294659 0.37189083
4.529946 0.37517668
4.5304261 0.37843284
4.5309062 0.38166339
4.5313863 0.38487242
4.5318664 0.38806403
4.5323465 0.39123207
4.5328266 0.39433288
4.5333067 0.39736223
4.5337868 0.40032154
4.5342669 0.40321224
4.5347469 0.40603575
4.535227 0.40879351
4.5357071 0.41148693
4.5361872 0.41411745
4.5366673 0.41668649
4.5371474 0.41919547
4.5376275 0.42164582
4.5381076 0.42403897
4.5385877 0.42637634
4.5390678 0.42865936
4.5395479 0.43088946
4.540028 0.43306806
4.5405081 0.43519655
4.5409882 0.43727518
4.5414683 0.43930318
4.5419484 0.44127988
4.5424285 0.44320459
4.5429086 0.44507661
4.5433887 0.44689525
4.5438688 0.44865982
4.5443489 0.45036964
4.544829 0.45202401
4.5453091 0.45362225
4.5457892 0.45516365
4.5462693 0.45664754
4.5467493 0.45807322
4.5472294 0.45944
4.5477095 0.46074719
4.5481896 0.46199411
4.5486697 0.46318005
4.5491498 0.4643186
4.5496299 0.46542548
4.55011 0.46649967
4.5505901 0.4675401
4.5510702 0.4685457
4.5515503 0.46951541
4.5520304 0.47044817
4.5525105 0.47134291
4.5529906 0.47219858
4.5534707 0.4730141
4.5539508 0.47378841
4.5544309 0.47452045
4.554911 0.47520915
4.5553911 0.47585346
4.5558712 0.4764523
4.5563513 0.47700462
4.5568314 0.47750934
4.5573115 0.47797044
4.5577916 0.47840419
4.5582717 0.47881161
4.5587518 0.47919234
4.5592318 0.47954605
4.5597119 0.47987236
4.560192 0.48017093
4.5606721 0.4804414
4.5611522 0.48068342
4.5616323 0.48089662
4.5621124 0.48108067
4.5625925 0.4812352
4.5630726 0.48135987
4.5635527 0.4814543
4.5640328 0.48151816
4.5645129 0.48155108
4.564993 0.48155272
4.5654731 0.48152257
4.5659532 0.48145886
4.5664333 0.48136154
4.5669134 0.48123112
4.5673935 0.4810681
4.5678736 0.480873
4.5683537 0.48064632
4.5688338 0.48038857
4.5693139 0.48010026
4.569794 0.47978188
4.5702741 0.47943395
4.5707542 0.47905698
4.5712342 0.47865147
4.5717143 0.47821793
4.5721944 0.47775686
4.5726745 0.47726878
4.5731546 0.47675419
4.5736347 0.47621357
4.5741148 0.47563302
4.5745949 0.47500131
4.575075 0.47431955
4.5755551 0.47358886
4.5760352 0.47281036
4.5765153 0.47198518
4.5769954 0.47111442
4.5774755 0.47019921
4.5779556 0.46924067
4.5784357 0.46823992
4.5789158 0.46719808
4.5793959 0.46611627
4.579876 0.46499561
4.5803561 0.46383722
4.5808362 0.46264221
4.5813163 0.46141171
4.5817964 0.46014684
4.5822765 0.45884077
4.5827566 0.45747409
4.5832366 0.45604627
4.5837167 0.45455776
4.5841968 0.45300903
4.5846769 0.45140055
4.585157 0.44973277
4.5856371 0.44800615
4.5861172 0.44622116
4.5865973 0.44437825
4.5870774 0.4424779
4.5875575 0.44052055
4.5880376 0.43850668
4.5885177 0.43643674
4.5889978 0.4343112
4.5894779 0.43213051
4.589958 0.42989514
4.5904381 0.42760643
4.5909182 0.42527105
4.5913983 0.42288875
4.5918784 0.42045761
4.5923585 0.41797576
4.5928386 0.41544129
4.5933187 0.4128523
4.5937988 0.4102069
4.5942789 0.4075032
4.594759 0.4047393
4.595239 0.40191329
4.5957191 0.3990233
4.5961992 0.39606741
4.5966793 0.39304374
4.5971594 0.38995038
4.5976395 0.38678545
4.5981196 0.38354704
4.5985997 0.38023377
4.5990798 0.37688236
4.5995599 0.37351429
4.60004 0.37012669
4.6005201 0.36671667
4.6010002 0.36328134
4.6014803 0.35981781
4.6019604 0.35632319
4.6024405 0.35279459
4.6029206 0.34922913
4.6034007 0.34562392
4.6038808 0.34197607
4.6043609 0.33828269
4.604841 0.33454089
4.6053211 0.3307478
4.6058012 0.3269005
4.6062813 0.32299613
4.6067614 0.31903179
4.6072414 0.3150223
4.6077215 0.31100104
4.6082016 0.30697022
4.6086817 0.30293121
4.6091618 0.2988854
4.6096419 0.29483417
4.610122 0.2907789
4.6106021 0.28672097
4.6110822 0.28266178
4.6115623 0.27860269
4.6120424 0.27454509
4.6125225 0.27049037
4.6130026 0.26643991
4.6134827 0.26239508
4.6139628 0.25835728
4.6144429 0.25432788
4.614923 0.25030827
4.6154031 0.24629875
4.6158832 0.24229419
4.6163633 0.23829379
4.6168434 0.23429767
4.6173235 0.23030591
4.6178036 0.22631863
4.6182837 0.22233592
4.6187638 0.21835789
4.6192438 0.21438464
4.6197239 0.21041627
4.620204 0.20645288
4.6206841 0.20249457
4.6211642 0.19854145
4.6216443 0.19459361
4.6221244 0.19065117
4.6226045 0.18671421
4.6230846 0.18278285
4.6235647 0.17885874
4.6240448 0.17498751
4.6245249 0.17118762
4.625005 0.16745557
4.6254851 0.16378782
4.6259652 0.16018088
4.6264453 0.15663123
4.6269254 0.15313535
4.6274055 0.14968972
4.6278856 0.14629084
4.6283657 0.14293519
4.6288458 0.13961926
4.6293259 0.13633953
4.629806 0.13309248
4.6302861 0.12987461
4.6307662 0.12668239
4.6312462 0.12351232
4.6317263 0.12036088
4.6322064 0.1172437
4.6326865 0.1141862
4.6331666 0.11118763
4.6336467 0.10824704
4.6341268 0.10536345
4.6346069 0.10253591
4.635087 0.099763454
4.6355671 0.097045128
4.6360472 0.094379967
4.6365273 0.09176701
4.6370074 0.089205298
4.6374875 0.086693868
4.6379676 0.08423176
4.6384477 0.081818013
4.6389278 0.079451666
4.6394079 0.077131759
4.639888 0.07485733
4.6403681 0.07262707
4.6408482 0.07043928
4.6413283 0.068294414
4.6418084 0.066193127
4.6422885 0.064136071
4.6427686 0.062123899
4.6432486 0.060157265
4.6437287 0.058236823
4.6442088 0.056363224
4.6446889 0.054537123
4.645169 0.052759173
4.6456491 0.051030026
4.6461292 0.049350337
4.6466093 0.047720758
4.6470894 0.046141943
4.6475695 0.044614544
4.6480496 0.043139216
4.6485297 0.041715469
4.6490098 0.040325548
4.6494899 0.038964049
4.64997 0.037632115
4.6504501 0.036330889
4.6509302 0.035061516
4.6514103 0.033825139
4.6518904 0.032622902
4.6523705 0.031455947
4.6528506 0.03032542
4.6533307 0.029232463
4.6538108 0.028178221
4.6542909 0.027163836
4.654771 0.026190452
4.6552511 0.025259214
4.6557311 0.024371264
4.6562112 0.023527746
4.6566913 0.022729805
4.6571714 0.021965351
4.6576515 0.021221462
4.6581316 0.020498973
4.6586117 0.01979872
4.6590918 0.01912154
4.6595719 0.01846827
4.660052 0.017839747
4.6605321 0.017236807
4.6610122 0.016660287
4.6614923 0.016111024
4.6619724 0.015589854
4.6624525 0.015097615
4.6629326 0.014635143
4.6634127 0.014203274
4.6638928 0.013802846
4.6643729 0.013434695
4.664853 0.013099657
4.6653331 0.012795252
4.6658132 0.012511836
4.6662933 0.01224892
4.6667734 0.01200672
4.6672535 0.011785447
4.6677335 0.011585318
4.6682136 0.011406544
4.6686937 0.011249339
4.6691738 0.011113919
4.6696539 0.011000496
4.670134 0.010909284
4.6706141 0.010840497
4.6710942 0.010794349
4.6715743 0.010771053
4.6720544 0.010770823
4.6725345 0.010793874
4.6730146 0.010840419
4.6734947 0.010910889
4.6739748 0.011007537
4.6744549 0.011130555
4.674935 0.011279505
4.6754151 0.011453949
4.6758952 0.011653449
4.6763753 0.011877567
4.6768554 0.012125865
4.6773355 0.012397905
4.6778156 0.012693249
4.6782957 0.013011459
4.6787758 0.013352096
4.6792559 0.013714724
4.6797359 0.014098903
4.680216 0.014504195
4.6806961 0.014930163
4.6811762 0.015376369
4.6816563 0.015842423
4.6821364 0.016338575
4.6826165 0.016872158
4.6830966 0.017442223
4.6835767 0.018047823
4.6840568 0.01868801
4.6845369 0.019361836
4.685017 0.020068352
4.6854971 0.02080661
4.6859772 0.021575663
4.6864573 0.022374562
4.6869374 0.023202359
4.6874175 0.024058107
4.6878976 0.024940856
4.6883777 0.02584966
4.6888578 0.02678357
4.6893379 0.027741637
4.689818 0.028722914
4.6902981 0.029734215
4.6907782 0.03079255
4.6912583 0.031897745
4.6917383 0.033048904
4.6922184 0.034245132
4.6926985 0.035485536
4.6931786 0.036769219
4.6936587 0.038095289
4.6941388 0.039462849
4.6946189 0.040871006
4.695099 0.042318865
4.6955791 0.043805531
4.6960592 0.045330109
4.6965393 0.046891705
4.6970194 0.048489424
4.6974995 0.050122372
4.6979796 0.051789653
4.6984597 0.053491828
4.6989398 0.055238645
4.6994199 0.057032338
4.6999 0.058873226
4.7003801 0.060761628
4.7008602 0.062697861
4.7013403 0.064682245
4.7018204 0.066715098
4.7023005 0.068796737
4.7027806 0.070927482
4.7032607 0.07310765
4.7037407 0.075337561
4.7042208 0.077617532
4.7047009 0.079947881
4.705181 0.082328928
4.7056611 0.08476099
4.7061412 0.087244387
4.7066213 0.089779072
4.7071014 0.092346854
4.7075815 0.094939697
4.7080616 0.097560736
4.7085417 0.1002131
4.7090218 0.10289994
4.7095019 0.10562436
4.709982 0.10838952
4.7104621 0.11119855
4.7109422 0.11405457
4.7114223 0.11696073
4.7119024 0.11992015
4.7123825 0.12293598
4.7128626 0.12601134
4.7133427 0.12914936
4.7138228 0.13235319
4.7143029 0.13562596
4.714783 0.1389708
4.7152631 0.14236759
4.7157431 0.14577712
4.7162232 0.14919837
4.7167033 0.15263104
4.7171834 0.15607483
4.7176635 0.15952945
4.7181436 0.16299459
4.7186237 0.16646995
4.7191038 0.16995523
4.7195839 0.17345014
4.720064 0.17695437
4.7205441 0.18046763
4.7210242 0.18398961
4.7215043 0.18752001
4.7219844 0.19105853
4.7224645 0.19460488
4.7229446 0.19815875
4.7234247 0.20172193
4.7239048 0.20530376
4.7243849 0.20890335
4.724865 0.21251831
4.7253451 0.21614621
4.7258252 0.21978465
4.7263053 0.22343122
4.7267854 0.22708351
4.7272655 0.23073911
4.7277455 0.23439562
4.7282256 0.23805062
4.7287057 0.2417017
4.7291858 0.24534646
4.7296659 0.24898249
4.730146 0.25260738
4.7306261 0.25621872
4.7311062 0.25981409
4.7315863 0.2633896
4.7320664 0.26690895
4.7325465 0.27036009
4.7330266 0.27374651
4.7335067 0.27707173
4.7339868 0.28033922
4.7344669 0.2835525
4.734947 0.28671507
4.7354271 0.28983041
4.7359072 0.29290202
4.7363873 0.29593341
4.7368674 0.29892807
4.7373475 0.3018895
4.7378276 0.3048212
4.7383077 0.30772667
4.7387878 0.3106094
4.7392679 0.31347289
4.7397479 0.31632063
4.740228 0.3191045
4.7407081 0.321762
4.7411882 0.32429753
4.7416683 0.32671574
4.7421484 0.32902126
4.7426285 0.33121875
4.7431086 0.33331286
4.7435887 0.33530823
4.7440688 0.3372095
4.7445489 0.33902134
4.745029 0.34074838
4.7455091 0.34239527
4.7459892 0.34396666
4.7464693 0.34546719
4.7469494 0.34690152
4.7474295 0.34827429
4.7479096 0.34959015
4.7483897 0.35084048
4.7488698 0.35197893
4.7493499 0.35300173
4.74983 0.35390964
4.7503101 0.35470341
4.7507902 0.35538383
4.7512703 0.35595164
4.7517504 0.35640762
4.7522304 0.35675252
4.7527105 0.35698712
4.7531906 0.35711217
4.7536707 0.35712845
4.7541508 0.35703672
4.7546309 0.35683773
4.755111 0.35653226
4.7555911 0.35612107
4.7560712 0.35560493
4.7565513 0.35498633
4.7570314 0.35428877
4.7575115 0.35351667
4.7579916 0.35266651
4.7584717 0.35173476
4.7589518 0.3507179
4.7594319 0.3496124
4.759912 0.34841473
4.7603921 0.34712138
4.7608722 0.3457288
4.7613523 0.34423349
4.7618324 0.34263191
4.7623125 0.34092053
4.7627926 0.33909584
4.7632727 0.3371543
4.7637528 0.3350924
4.7642328 0.3329066
4.7647129 0.33059339
4.765193 0.3282094
4.7656731 0.32580579
4.7661532 0.32337661
4.7666333 0.32091591
4.7671134 0.31841773
4.7675935 0.31587613
4.7680736 0.31328515
4.7685537 0.31063884
4.7690338 0.30793124
4.7695139 0.30515641
4.769994 0.30230839
4.7704741 0.29938123
4.7709542 0.29636898
4.7714343 0.29326569
4.7719144 0.29006539
4.7723945 0.28676216
4.7728746 0.28335001
4.7733547 0.27985213
4.7738348 0.27634647
4.7743149 0.2728376
4.774795 0.26932542
4.7752751 0.26580979
4.7757552 0.26229061
4.7762352 0.25876776
4.7767153 0.25524111
4.7771954 0.25171056
4.7776755 0.24817597
4.7781556 0.24463725
4.7786357 0.24109425
4.7791158 0.23754688
4.7795959 0.23399501
4.780076 0.23043852
4.7805561 0.2268773
4.7810362 0.22331122
4.7815163 0.21973981
4.7819964 0.21616012
4.7824765 0.21257252
4.7829566 0.20897818
4.7834367 0.20537829
4.7839168 0.20177405
4.7843969 0.19816665
4.784877 0.19455727
4.7853571 0.19094712
4.7858372 0.18733738
4.7863173 0.18372923
4.7867974 0.18012388
4.7872775 0.17652252
4.7877576 0.17292633
4.7882376 0.1693365
4.7887177 0.16575423
4.7891978 0.16218071
4.7896779 0.1586174
4.790158 0.15509765
4.7906381 0.15164168
4.7911182 0.14824646
4.7915983 0.14490897
4.7920784 0.14162619
4.7925585 0.13839511
4.7930386 0.13521269
4.7935187 0.13207593
4.7939988 0.1289818
4.7944789 0.12592728
4.794959 0.12290935
4.7954391 0.11992499
4.7959192 0.11697119
4.7963993 0.11404491
4.7968794 0.11114315
4.7973595 0.10826287
4.7978396 0.10540107
4.7983197 0.10256861
4.7987998 0.099792748
4.7992799 0.097073457
4.79976 0.094409796
4.80024 0.091800827
4.8007201 0.08924561
4.8012002 0.086743206
4.8016803 0.084292677
4.8021604 0.081893082
4.8026405 0.079543484
4.8031206 0.077242943
4.8036007 0.07499052
4.8040808 0.072785276
4.8045609 0.070626272
4.805041 0.068512569
4.8055211 0.066443228
4.8060012 0.06441731
4.8064813 0.062433116
4.8069614 0.060485656
4.8074415 0.058574957
4.8079216 0.056701947
4.8084017 0.054867556
4.8088818 0.053072712
4.8093619 0.051318344
4.809842 0.049605382
4.8103221 0.047934754
4.8108022 0.046307389
4.8112823 0.044724218
4.8117624 0.043186167
4.8122424 0.041694167
4.8127225 0.040249147
4.8132026 0.038852035
4.8136827 0.037503761
4.8141628 0.036205253
4.8146429 0.034956882
4.815123 0.033738059
4.8156031 0.032539138
4.8160832 0.031361668
4.8165633 0.030207198
4.8170434 0.029077274
4.8175235 0.027973445
4.8180036 0.026897261
4.8184837 0.025850267
4.8189638 0.024834014
4.8194439 0.023850049
4.819924 0.02289992
4.8204041 0.021985175
4.8208842 0.021107363
4.8213643 0.020268032
4.8218444 0.01946873
4.8223245 0.018711005
4.8228046 0.017996406
4.8232847 0.017312111
4.8237648 0.01663697
4.8242448 0.015972102
4.8247249 0.015318904
4.825205 0.014678773
4.8256851 0.014053104
4.8261652 0.013443294
4.8266453 0.012850739
4.8271254 0.012276835
4.8276055 0.011722978
4.8280856 0.011190565
4.8285657 0.010680992
4.8290458 0.010195655
4.8295259 0.0097359499
4.830006 0.0093032738
4.8304861 0.0088990225
4.8309662 0.0085245923
4.8314463 0.0081765811
4.8319264 0.0078344687
4.8324065 0.0074965629
4.8328866 0.007163814
4.8333667 0.0068371722
4.8338468 0.0065175876
4.8343269 0.0062060104
4.834807 0.0059033908
4.8352871 0.005610679
4.8357672 0.0053288252
4.8362472 0.0050587795
4.8367273 0.0048014922
4.8372074 0.0045579134
4.8376875 0.0043289934
4.8381676 0.0041156822
4.8386477 0.0039189301
4.8391278 0.0037396872
4.8396079 0.0035782568
4.840088 0.0034229708
4.8405681 0.0032695682
4.8410482 0.0031185485
4.8415283 0.0029704111
4.8420084 0.0028256557
4.8424885 0.0026847816
4.8429686 0.0025482885
4.8434487 0.0024166758
4.8439288 0.002290443
4.8444089 0.0021700897
4.844889 0.0020561153
4.8453691 0.0019490193
4.8458492 0.0018493013
4.8463293 0.0017574607
4.8468094 0.0016739972
4.8472895 0.00159941
4.8477696 0.0015341989
4.8482496 0.0014750238
4.8487297 0.0014177095
4.8492098 0.0013624137
4.8496899 0.0013092999
4.85017 0.0012585318
4.8506501 0.0012102729
4.8511302 0.001164687
4.8516103 0.0011219377
4.8520904 0.0010821885
4.8525705 0.0010456031
4.8530506 0.0010123451
4.8535307 0.00098257818
4.8540108 0.0009564659
4.8544909 0.0009341719
4.854971 0.00091585982
4.8554511 0.00090169326
4.8559312 0.00089183586
4.8564113 0.00088625068
4.8568914 0.00088430933
4.8573715 0.00088586932
4.8578516 0.00089083791
4.8583317 0.00089912237
4.8588118 0.00091062998
4.8592919 0.000925268
4.859772 0.00094294371
4.8602521 0.00096356437
4.8607321 0.00098703726
4.8612122 0.0010132696
4.8616923 0.0010421688
4.8621724 0.001073642
4.8626525 0.0011075965
4.8631326 0.0011439396
4.8636127 0.0011825785
4.8640928 0.0012234206
4.8645729 0.0012667461
4.865053 0.0013167575
4.8655331 0.0013743442
4.8660132 0.0014391082
4.8664933 0.0015106513
4.8669734 0.0015885754
4.8674535 0.0016724825
4.8679336 0.0017619743
4.8684137 0.0018566528
4.8688938 0.00195612
4.8693739 0.0020599777
4.869854 0.0021678277
4.8703341 0.0022792721
4.8708142 0.0023939126
4.8712943 0.0025113513
4.8717744 0.00263119
4.8722545 0.0027530305
4.8727345 0.00287649
4.8732146 0.0030092848
4.8736947 0.0031575385
4.8741748 0.0033204277
4.8746549 0.0034971284
4.875135 0.0036868172
4.8756151 0.0038886701
4.8760952 0.0041018637
4.8765753 0.0043255741
4.8770554 0.0045589776
4.8775355 0.0048012506
4.8780156 0.0050515694
4.8784957 0.0053091102
4.8789758 0.0055730493
4.8794559 0.0058425631
4.879936 0.0061168279
4.8804161 0.0063950199
4.8808962 0.0066763155
4.8813763 0.0069670294
4.8818564 0.0072841528
4.8823365 0.0076272788
4.8828166 0.0079951144
4.8832967 0.0083863662
4.8837768 0.0087997412
4.8842569 0.0092339461
4.8847369 0.0096876878
4.885217 0.010159673
4.8856971 0.010648609
4.8861772 0.011153202
4.8866573 0.011672158
4.8871374 0.012204186
4.8876175 0.012747992
4.8880976 0.013302282
4.8885777 0.013865763
4.8890578 0.014437142
4.8895379 0.015018513
4.890018 0.015635168
4.8904981 0.01629127
4.8909782 0.016985257
4.8914583 0.017715572
4.8919384 0.018480653
4.8924185 0.019278942
4.8928986 0.020108879
4.8933787 0.020968904
4.8938588 0.021857457
4.8943389 0.022772979
4.894819 0.02371391
4.8952991 0.024678691
4.8957792 0.025665761
4.8962593 0.026673562
4.8967393 0.027700533
4.8972194 0.028745116
4.8976995 0.029806047
4.8981796 0.030904015
4.8986597 0.032051547
4.8991398 0.033247444
4.8996199 0.034490507
4.9001 0.035779538
4.9005801 0.037113336
4.9010602 0.038490703
4.9015403 0.039910439
4.9020204 0.041371346
4.9025005 0.042872224
4.9029806 0.044411874
4.9034607 0.045989097
4.9039408 0.047602694
4.9044209 0.049251466
4.904901 0.050934213
4.9053811 0.052649736
4.9058612 0.054396837
4.9063413 0.056180056
4.9068214 0.058009954
4.9073015 0.059887082
4.9077816 0.061811735
4.9082617 0.063784208
4.9087417 0.065804794
4.9092218 0.06787379
4.9097019 0.069991489
4.910182 0.072158186
4.9106621 0.074374176
4.9111422 0.076639753
4.9116223 0.078955212
4.9121024 0.081320848
4.9125825 0.083736955
4.9130626 0.086203828
4.9135427 0.088721762
4.9140228 0.091291051
4.9145029 0.093907618
4.914983 0.096548556
4.9154631 0.099213356
4.9159432 0.1019054
4.9164233 0.10462807
4.9169034 0.10738475
4.9173835 0.11017883
4.9178636 0.11301368
4.9183437 0.11589268
4.9188238 0.11881923
4.9193039 0.1217967
4.919784 0.12482847
4.9202641 0.12791793
4.9207441 0.13106846
4.9212242 0.13428344
4.9217043 0.13756626
4.9221844 0.1409203
4.9226645 0.1443474
4.9231446 0.14780453
4.9236247 0.15127053
4.9241048 0.1547451
4.9245849 0.15822794
4.925065 0.16171874
4.9255451 0.16521721
4.9260252 0.16872305
4.9265053 0.17223595
4.9269854 0.17575561
4.9274655 0.17928174
4.9279456 0.18281402
4.9284257 0.18635217
4.9289058 0.18989587
4.9293859 0.19344483
4.929866 0.19699874
4.9303461 0.20055731
4.9308262 0.20412024
4.9313063 0.20769205
4.9317864 0.21127841
4.9322665 0.21487753
4.9327465 0.2184876
4.9332266 0.22210677
4.9337067 0.22573323
4.9341868 0.22936514
4.9346669 0.23300068
4.935147 0.23663801
4.9356271 0.24027531
4.9361072 0.24391075
4.9365873 0.2475425
4.9370674 0.25116873
4.9375475 0.25478761
4.9380276 0.25839731
4.9385077 0.26199601
4.9389878 0.26558188
4.9394679 0.26914089
4.939948 0.27262396
4.9404281 0.27602978
4.9409082 0.27936255
4.9413883 0.28262644
4.9418684 0.28582566
4.9423485 0.28896439
4.9428286 0.29204682
4.9433087 0.29507713
4.9437888 0.29805953
4.9442689 0.30099819
4.9447489 0.30389731
4.945229 0.30676108
4.9457091 0.30959368
4.9461892 0.31239931
4.9466693 0.31518216
4.9471494 0.31794641
4.9476295 0.32069096
4.9481096 0.32333498
4.9485897 0.3258532
4.9490698 0.32825006
4.9495499 0.33052999
4.95003 0.33269742
4.9505101 0.3347568
4.9509902 0.33671255
4.9514703 0.33856911
4.9519504 0.34033091
4.9524305 0.3420024
4.9529106 0.343588
4.9533907 0.34509215
4.9538708 0.34651928
4.9543509 0.34787384
4.954831 0.34916025
4.9553111 0.35038294
4.9557912 0.35154636
4.9562713 0.35262513
4.9567514 0.35359
4.9572314 0.3544414
4.9577115 0.35517974
4.9581916 0.35580546
4.9586717 0.35631896
4.9591518 0.35672068
4.9596319 0.35701103
4.960112 0.35719044
4.9605921 0.35725934
4.9610722 0.35721813
4.9615523 0.35706726
4.9620324 0.35680713
4.9625125 0.35643817
4.9629926 0.3559608
4.9634727 0.35537545
4.9639528 0.35468254
4.9644329 0.35389194
4.964913 0.35303092
4.9653931 0.35209774
4.9658732 0.35108863
4.9663533 0.34999978
4.9668334 0.34882742
4.9673135 0.34756774
4.9677936 0.34621696
4.9682737 0.34477129
4.9687538 0.34322693
4.9692338 0.3415801
4.9697139 0.339827
4.970194 0.33796385
4.9706741 0.33598685
4.9711542 0.33389222
4.9716343 0.33167615
4.9721144 0.32933487
4.9725945 0.32687335
4.9730746 0.32437632
4.9735547 0.32186121
4.9740348 0.31932201
4.9745149 0.31675272
4.974995 0.31414733
4.9754751 0.31149983
4.9759552 0.30880421
4.9764353 0.30605446
4.9769154 0.30324457
4.9773955 0.30036855
4.9778756 0.29742037
4.9783557 0.29439403
4.9788358 0.29128352
4.9793159 0.28808284
4.979796 0.28478597
4.9802761 0.28138691
4.9807562 0.27787995
4.9812362 0.27432448
4.9817163 0.27076822
4.9821964 0.26721115
4.9826765 0.26365324
4.9831566 0.26009448
4.9836367 0.25653485
4.9841168 0.25297432
4.9845969 0.24941287
4.985077 0.24585049
4.9855571 0.24228715
4.9860372 0.23872284
4.9865173 0.23515753
4.9869974 0.23159119
4.9874775 0.22802382
4.9879576 0.2244554
4.9884377 0.22088589
4.9889178 0.21731528
4.9893979 0.21374315
4.989878 0.21016873
4.9903581 0.2065923
4.9908382 0.2030142
4.9913183 0.19943472
4.9917984 0.19585421
4.9922785 0.19227297
4.9927586 0.18869133
4.9932386 0.18510961
4.9937187 0.18152813
4.9941988 0.17794721
4.9946789 0.17436718
4.995159 0.17078834
4.9956391 0.16721103
4.9961192 0.16363557
4.9965993 0.16006227
4.9970794 0.15649145
4.9975595 0.15293147
4.9980396 0.1494371
4.9985197 0.14601548
4.9989998 0.14266276
4.9994799 0.13937512
4.99996 0.13614873
5.0004401 0.13297975
5.0009202 0.12986434
5.0014003 0.12679869
5.0018804 0.12377895
5.0023605 0.12080129
5.0028406 0.11786188
5.0033207 0.1149569
5.0038008 0.11208249
5.0042809 0.10923485
5.004761 0.10641012
5.005241 0.10360449
5.0057211 0.10081466
5.0062012 0.098065608
5.0066813 0.095372057
5.0071614 0.092733265
5.0076415 0.090148492
5.0081216 0.087616997
5.0086017 0.085138039
5.0090818 0.082710878
5.0095619 0.080334773
5.010042 0.078008984
5.0105221 0.075732769
5.0110022 0.073505388
5.0114823 0.071326101
5.0119624 0.069194167
5.0124425 0.067108845
5.0129226 0.065069395
5.0134027 0.063075076
5.0138828 0.061125147
5.0143629 0.059215535
5.014843 0.057340751
5.0153231 0.055501706
5.0158032 0.053699417
5.0162833 0.051934904
5.0167634 0.050209186
5.0172434 0.04852328
5.0177235 0.046878207
5.0182036 0.045274983
5.0186837 0.043714629
5.0191638 0.042198162
5.0196439 0.040726602
5.020124 0.039300967
5.0206041 0.037922275
5.0210842 0.036591546
5.0215643 0.035309798
5.0220444 0.034078049
5.0225245 0.032892184
5.0230046 0.03172775
5.0234847 0.030582762
5.0239648 0.029458781
5.0244449 0.028357367
5.024925 0.027280081
5.0254051 0.026228486
5.0258852 0.025204141
5.0263653 0.024208607
5.0268454 0.023243446
5.0273255 0.022310219
5.0278056 0.021410486
5.0282857 0.020545809
5.0287658 0.019717748
5.0292458 0.018927865
5.0297259 0.01817772
5.030206 0.017468874
5.0306861 0.016801821
5.0311662 0.016152747
5.0316463 0.015512328
5.0321264 0.014881953
5.0326065 0.014263008
5.0330866 0.013656882
5.0335667 0.013064961
5.0340468 0.012488633
5.0345269 0.011929286
5.035007 0.011388306
5.0354871 0.010867083
5.0359672 0.010367002
5.0364473 0.0098894518
5.0369274 0.0094358196
5.0374075 0.0090074928
5.0378876 0.008605859
5.0383677 0.0082323055
5.0388478 0.0078882199
5.0393279 0.007562318
5.039808 0.0072394577
5.0402881 0.0069205332
5.0407682 0.0066064995
5.0412482 0.0062983117
5.0417283 0.0059969249
5.0422084 0.0057032942
5.0426885 0.0054183747
5.0431686 0.0051431216
5.0436487 0.0048784898
5.0441288 0.0046254345
5.0446089 0.0043849108
5.045089 0.0041578738
5.0455691 0.0039452786
5.0460492 0.0037480803
5.0465293 0.0035672339
5.0470094 0.0034036946
5.0474895 0.0032547581
5.0479696 0.003107686
5.0484497 0.0029617777
5.0489298 0.0028175844
5.0494099 0.0026756575
5.04989 0.0025365485
5.0503701 0.0024008088
5.0508502 0.0022689896
5.0513303 0.0021416424
5.0518104 0.0020193186
5.0522905 0.0019025695
5.0527706 0.0017919466
5.0532507 0.0016880011
5.0537307 0.0015912846
5.0542108 0.0015023484
5.0546909 0.0014217438
5.055171 0.0013500222
5.0556511 0.0012872052
5.0561312 0.001226554
5.0566113 0.0011660831
5.0570914 0.0011060675
5.0575715 0.0010467821
5.0580516 0.00098850197
5.0585317 0.00093150194
5.0590118 0.00087605702
5.0594919 0.00082244216
5.059972 0.00077093232
5.0604521 0.00072180245
5.0609322 0.00067532751
5.0614123 0.00063178245
5.0618924 0.00059144222
5.0623725 0.0005545818
5.0628526 0.00052147613
5.0633327 0.00049240016
5.0638128 0.00046762806
5.0642929 0.00044494398
5.064773 0.00042220059
5.0652531 0.00039951863
5.0657331 0.00037701887
5.0662132 0.00035482206
5.0666933 0.00033304898
5.0671734 0.00031182037
5.0676535 0.00029125699
5.0681336 0.00027147961
5.0686137 0.00025260898
5.0690938 0.00023476586
5.0695739 0.00021807101
5.070054 0.0002026452
5.0705341 0.00018860917
5.0710142 0.00017608368
5.0714943 0.00016518951
5.0719744 0.0001560474
5.0724545 0.00014826256
5.0729346 0.00014049243
5.0734147 0.0001327019
5.0738948 0.00012493806
5.0743749 0.00011724804
5.074855 0.00010967894
5.0753351 0.00010227786
5.0758152 9.5091916e-05
5.0762953 8.8168213e-05
5.0767754 8.1553859e-05
5.0772555 7.5295962e-05
5.0777355 6.9441629e-05
5.0782156 6.4037968e-05
5.0786957 5.9132087e-05
5.0791758 5.4771094e-05
5.0796559 5.1002096e-05
5.080136 4.7872201e-05
5.0806161 4.536495e-05
5.0810962 4.295231e-05
5.0815763 4.0519236e-05
5.0820564 3.8082164e-05
5.0825365 3.5657531e-05
5.0830166 3.326177e-05
5.0834967 3.0911318e-05
5.0839768 2.8622611e-05
5.0844569 2.6412084e-05
5.084937 2.4296173e-05
5.0854171 2.2291313e-05
5.0858972 2.041394e-05
5.0863773 1.8680489e-05
5.0868574 1.7107397e-05
5.0873375 1.5711098e-05
5.0878176 1.4508028e-05
5.0882977 1.3514624e-05
5.0887778 1.2745994e-05
5.0892579 1.2064336e-05
5.0897379 1.1372589e-05
5.090218 1.0675904e-05
5.0906981 9.9794364e-06
5.0911782 9.2883379e-06
5.0916583 8.6077618e-06
5.0921384 7.9428611e-06
5.0926185 7.2987889e-06
5.0930986 6.680698e-06
5.0935787 6.0937417e-06
5.0940588 5.5430728e-06
5.0945389 5.0338443e-06
5.095019 4.5712093e-06
5.0954991 4.1603208e-06
5.0959792 3.8063317e-06
5.0964593 3.5143951e-06
5.0969394 3.2896641e-06
5.0974195 3.1120922e-06
5.0978996 2.9322888e-06
5.0983797 2.7501127e-06
5.0988598 2.5670386e-06
5.0993399 2.3845413e-06
5.09982 2.2040953e-06
5.1003001 2.0271754e-06
5.1007802 1.8552563e-06
5.1012603 1.6898126e-06
5.1017403 1.5323191e-06
5.1022204 1.3842505e-06
5.1027005 1.2470814e-06
5.1031806 1.1222865e-06
5.1036607 1.0113406e-06
5.1041408 9.1571823e-07
5.1046209 8.368942e-07
5.105101 7.7634316e-07
5.1055811 7.3287767e-07
5.1060612 6.9105315e-07
5.1065413 6.4844011e-07
5.1070214 6.0540372e-07
5.1075015 5.6230916e-07
5.1079816 5.1952159e-07
5.1084617 4.7740618e-07
5.1089418 4.363281e-07
5.1094219 3.9665252e-07
5.109902 3.5874461e-07
5.1103821 3.2296955e-07
5.1108622 2.896925e-07
5.1113423 2.5927862e-07
5.1118224 2.320931e-07
5.1123025 2.085011e-07
5.1127826 1.888678e-07
5.1132627 1.7355835e-07
5.1137427 1.628462e-07
5.1142228 1.5353893e-07
5.1147029 1.4397456e-07
5.115183 1.3424457e-07
5.1156631 1.2444041e-07
5.1161432 1.1465356e-07
5.1166233 1.0497547e-07
5.1171034 9.5497626e-08
5.1175835 8.6311482e-08
5.1180636 7.7508507e-08
5.1185437 6.9180168e-08
5.1190238 6.1417931e-08
5.1195039 5.4313262e-08
5.119984 4.7957628e-08
5.1204641 4.2442495e-08
5.1209442 3.785933e-08
5.1214243 3.4299598e-08
5.1219044 3.1854767e-08
5.1223845 3.011226e-08
5.1228646 2.8330567e-08
5.1233447 2.6516272e-08
5.1238248 2.4685151e-08
5.1243049 2.2852984e-08
5.124785 2.1035545e-08
5.1252651 1.9248614e-08
5.1257451 1.7507967e-08
5.1262252 1.5829382e-08
5.1267053 1.4228635e-08
5.1271854 1.2721505e-08
5.1276655 1.1323769e-08
5.1281456 1.0051203e-08
5.1286257 8.9195863e-09
5.1291058 7.9446947e-09
5.1295859 7.142306e-09
5.130066 6.5281976e-09
5.1305461 6.0783266e-09
5.1310262 5.6252406e-09
5.1315063 5.1535998e-09
5.1319864 4.6695079e-09
5.1324665 4.1790683e-09
5.1329466 3.6883844e-09
5.1334267 3.2035599e-09
5.1339068 2.7306981e-09
5.1343869 2.2759027e-09
5.134867 1.8452771e-09
5.1353471 1.4449247e-09
5.1358272 1.0809492e-09
5.1363073 7.5945392e-10
5.1367874 4.8654249e-10
5.1372675 2.6831836e-10
5.1377475 1.1088503e-10
5.1382276 2.0346013e-11
5.1387077 0
5.1391878 0
5.1396679 0
5.140148 0
5.1406281 0
5.1411082 0
5.1415883 0
5.1420684 0
5.1425485 0
5.1430286 0
5.1435087 0
5.1439888 0
5.1444689 0
5.144949 0
5.1454291 0
5.1459092 0
5.1463893 0
5.1468694 0
5.1473495 0
5.1478296 0
5.1483097 0
5.1487898 0
5.1492699 0
5.1497499 0
5.15023 0
5.1507101 0
5.1511902 0
5.1516703 0
5.1521504 0
5.1526305 0
5.1531106 0
5.1535907 0
5.1540708 0
5.1545509 0
5.155031 0
5.1555111 0
5.1559912 0
5.1564713 0
5.1569514 0
5.1574315 0
5.1579116 0
5.1583917 0
5.1588718 0
5.1593519 0
5.159832 0
5.1603121 0
5.1607922 0
5.1612723 0
5.1617524 0
5.1622324 0
5.1627125 0
5.1631926 0
5.1636727 0
5.1641528 0
5.1646329 0
5.165113 0
5.1655931 0
5.1660732 0
5.1665533 0
5.1670334 0
5.1675135 0
5.1679936 0
5.1684737 0
5.1689538 0
5.1694339 0
5.169914 0
5.1703941 0
5.1708742 0
5.1713543 0
5.1718344 0
5.1723145 0
5.1727946 0
5.1732747 0
5.1737548 0
5.1742348 0
5.1747149 0
5.175195 0
5.1756751 0
5.1761552 0
5.1766353 0
5.1771154 0
5.1775955 0
5.1780756 0
5.1785557 0
5.1790358 0
5.1795159 0
5.179996 0
5.1804761 0
5.1809562 0
5.1814363 0
5.1819164 0
5.1823965 0
5.1828766 0
5.1833567 0
5.1838368 0
5.1843169 0
5.184797 0
5.1852771 0
5.1857572 0
5.1862372 0
5.1867173 0
5.1871974 0
5.1876775 0
5.1881576 0
5.1886377 7.4376133e-12
5.1891178 7.8279319e-11
5.1895979 2.1887346e-10
5.190078 4.2287241e-10
5.1905581 6.8392854e-10
5.1910382 9.956942e-10
5.1915183 1.3518218e-09
5.1919984 1.7459636e-09
5.1924785 2.1717721e-09
5.1929586 2.6228995e-09
5.1934387 3.0929984e-09
5.1939188 3.575721e-09
5.1943989 4.0647196e-09
5.194879 4.5536468e-09
5.1953591 5.0361548e-09
5.1958392 5.5058959e-09
5.1963193 5.9565227e-09
5.1967994 6.3831174e-09
5.1972795 6.8823932e-09
5.1977596 7.5086588e-09
5.1982396 8.251546e-09
5.1987197 9.1006864e-09
5.1991998 1.0045712e-08
5.1996799 1.1076254e-08
5.20016 1.2181945e-08
5.2006401 1.3352416e-08
5.2011202 1.45773e-08
5.2016003 1.5846227e-08
5.2020804 1.714883e-08
5.2025605 1.8474741e-08
5.2030406 1.9813591e-08
5.2035207 2.1155012e-08
5.2040008 2.2488635e-08
5.2044809 2.3804094e-08
5.204961 2.5091018e-08
5.2054411 2.6691075e-08
5.2059212 2.9223912e-08
5.2064013 3.2629569e-08
5.2068814 3.683191e-08
5.2073615 4.1754802e-08
5.2078416 4.7322112e-08
5.2083217 5.3457704e-08
5.2088018 6.0085445e-08
5.2092819 6.7129202e-08
5.209762 7.4512839e-08
5.210242 8.2160224e-08
5.2107221 8.9995223e-08
5.2112022 9.79417e-08
5.2116823 1.0592352e-07
5.2121624 1.1386456e-07
5.2126425 1.2168867e-07
5.2131226 1.2931973e-07
5.2136027 1.3728168e-07
5.2140828 1.4873485e-07
5.2145629 1.6389224e-07
5.215043 1.8244728e-07
5.2155231 2.0409344e-07
5.2160032 2.2852414e-07
5.2164833 2.5543282e-07
5.2169634 2.8451294e-07
5.2174435 3.1545794e-07
5.2179236 3.4796125e-07
5.2184037 3.8171633e-07
5.2188838 4.1641661e-07
5.2193639 4.5175554e-07
5.219844 4.8742655e-07
5.2203241 5.231231e-07
5.2208042 5.5853863e-07
5.2212843 5.9336657e-07
5.2217644 6.2771446e-07
5.2222444 6.7321448e-07
5.2227245 7.3436584e-07
5.2232046 8.0993173e-07
5.2236847 8.9867535e-07
5.2241648 9.9935992e-07
5.2246449 1.1107486e-06
5.225125 1.2316047e-06
5.2256051 1.3606913e-06
5.2260852 1.4967717e-06
5.2265653 1.638609e-06
5.2270454 1.7849666e-06
5.2275255 1.9346074e-06
5.2280056 2.0862949e-06
5.2284857 2.2387921e-06
5.2289658 2.3908623e-06
5.2294459 2.5412687e-06
5.229926 2.6887745e-06
5.2304061 2.8593665e-06
5.2308862 3.0883695e-06
5.2313663 3.3716479e-06
5.2318464 3.7047846e-06
5.2323265 4.0833622e-06
5.2328066 4.5029635e-06
5.2332867 4.9591711e-06
5.2337668 5.4475678e-06
5.2342468 5.9637362e-06
5.2347269 6.5032593e-06
5.235207 7.0617195e-06
5.2356871 7.6346997e-06
5.2361672 8.2177826e-06
5.2366473 8.8065508e-06
5.2371274 9.3965872e-06
5.2376075 9.9834744e-06
5.2380876 1.0562795e-05
5.2385677 1.117013e-05
5.2390478 1.1959258e-05
5.2395279 1.2933464e-05
5.240008 1.4078505e-05
5.2404881 1.5380135e-05
5.2409682 1.6824111e-05
5.2414483 1.8396189e-05
5.2419284 2.0082123e-05
5.2424085 2.186767e-05
5.2428886 2.3738586e-05
5.2433687 2.5680626e-05
5.2438488 2.7679545e-05
5.2443289 2.97211e-05
5.244809 3.1791046e-05
5.2452891 3.3875139e-05
5.2457692 3.5959135e-05
5.2462492 3.8028789e-05
5.2467293 4.0098899e-05
5.2472094 4.2615792e-05
5.2476895 4.5703796e-05
5.2481696 4.9321492e-05
5.2486497 5.3427459e-05
5.2491298 5.7980279e-05
5.2496099 6.2938532e-05
5.25009 6.8260799e-05
5.2505701 7.390566e-05
5.2510502 7.9831697e-05
5.2515303 8.5997491e-05
5.2520104 9.2361621e-05
5.2524905 9.8882668e-05
5.2529706 0.00010551921
5.2534507 0.00011222984
5.2539308 0.00011897312
5.2544109 0.00012570765
5.254891 0.00013239199
5.2553711 0.00013985137
5.2558512 0.00014889642
5.2563313 0.00015941942
5.2568114 0.00017131254
5.2572915 0.00018446797
5.2577716 0.00019877792
5.2582517 0.00021413456
5.2587317 0.00023043008
5.2592118 0.00024755668
5.2596919 0.00026540654
5.260172 0.00028387185
5.2606521 0.0003028448
5.2611322 0.00032221759
5.2616123 0.0003418824
5.2620924 0.00036173142
5.2625725 0.00038165684
5.2630526 0.00040155085
5.2635327 0.00042231012
5.2640128 0.00044680582
5.2644929 0.00047499976
5.264973 0.0005066424
5.2654531 0.00054148425
5.2659332 0.00057927578
5.2664133 0.00061976748
5.2668934 0.00066270984
5.2673735 0.00070785335
5.2678536 0.00075494848
5.2683337 0.00080374573
5.2688138 0.00085399558
5.2692939 0.00090544851
5.269774 0.00095785502
5.2702541 0.0010109656
5.2707341 0.0010645307
5.2712142 0.0011183009
5.2716943 0.0011726855
5.2721744 0.0012340728
5.2726545 0.0013037271
5.2731346 0.0013811385
5.2736147 0.0014657973
5.2740948 0.0015571937
5.2745749 0.001654818
5.275055 0.0017581605
5.2755351 0.0018667114
5.2760152 0.0019799609
5.2764953 0.0020973993
5.2769754 0.0022185169
5.2774555 0.0023428039
5.2779356 0.0024697506
5.2784157 0.0025988471
5.2788958 0.0027295839
5.2793759 0.002861451
5.279856 0.002993987
5.2803361 0.0031363835
5.2808162 0.0032951414
5.2812963 0.0034693572
5.2817764 0.0036581274
5.2822565 0.0038605487
5.2827365 0.0040757176
5.2832166 0.0043027305
5.2836967 0.0045406841
5.2841768 0.0047886748
5.2846569 0.0050457992
5.285137 0.0053111538
5.2856171 0.0055838352
5.2860972 0.0058629399
5.2865773 0.0061475644
5.2870574 0.0064368054
5.2875375 0.0067297592
5.2880176 0.0070255224
5.2884977 0.007331381
5.2889778 0.0076648968
5.2894579 0.0080254479
5.289938 0.0084116784
5.2904181 0.0088222323
5.2908982 0.0092557537
5.2913783 0.0097108866
5.2918584 0.010186275
5.2923385 0.010680563
5.2928186 0.011192395
5.2932987 0.011720414
5.2937788 0.012263265
5.2942589 0.012819591
5.2947389 0.013388038
5.295219 0.013967248
5.2956991 0.014555866
5.2961792 0.015152536
5.2966593 0.015759919
5.2971394 0.016404366
5.2976195 0.017089578
5.2980996 0.017813934
5.2985797 0.018575809
5.2990598 0.019373584
5.2995399 0.020205634
5.30002 0.021070338
5.3005001 0.021966075
5.3009802 0.022891221
5.3014603 0.023844154
5.3019404 0.024823252
5.3024205 0.025826893
5.3029006 0.026853456
5.3033807 0.027901316
5.3038608 0.028968853
5.3043409 0.030054445
5.304821 0.031156943
5.3053011 0.032298811
5.3057812 0.033492143
5.3062613 0.034735635
5.3067413 0.03602798
5.3072214 0.037367874
5.3077015 0.038754012
5.3081816 0.040185088
5.3086617 0.041659798
5.3091418 0.043176835
5.3096219 0.044734895
5.310102 0.046332673
5.3105821 0.047968863
5.3110622 0.04964216
5.3115423 0.051351259
5.3120224 0.053094855
5.3125025 0.054871643
5.3129826 0.056680316
5.3134627 0.058527073
5.3139428 0.060424231
5.3144229 0.062372004
5.314903 0.06437039
5.3153831 0.066419384
5.3158632 0.068518983
5.3163433 0.070669184
5.3168234 0.072869984
5.3173035 0.075121379
5.3177836 0.077423366
5.3182637 0.079775941
5.3187437 0.082179101
5.3192238 0.084632843
5.3197039 0.087137164
5.320184 0.08969206
5.3206641 0.092297527
5.3211442 0.094953563
5.3216243 0.09765698
5.3221044 0.1003929
5.3225845 0.10316146
5.3230646 0.10596504
5.3235447 0.108806
5.3240248 0.11168673
5.3245049 0.11460959
5.324985 0.11757697
5.3254651 0.12059123
5.3259452 0.12365475
5.3264253 0.1267699
5.3269054 0.12993906
5.3273855 0.1331646
5.3278656 0.1364489
5.3283457 0.13979432
5.3288258 0.14320325
5.3293059 0.14667806
5.329786 0.15021951
5.3302661 0.15379177
5.3307461 0.15737969
5.3312262 0.16098387
5.3317063 0.16460488
5.3321864 0.1682433
5.3326665 0.17189972
5.3331466 0.17557471
5.3336267 0.17926887
5.3341068 0.18298276
5.3345869 0.18671697
5.335067 0.19047209
5.3355471 0.19424869
5.3360272 0.19804736
5.3365073 0.20186868
5.3369874 0.20571322
5.3374675 0.20958158
5.3379476 0.21347433
5.3384277 0.21739161
5.3389078 0.22133132
5.3393879 0.22529058
5.339868 0.22926654
5.3403481 0.23325636
5.3408282 0.23725717
5.3413083 0.24126612
5.3417884 0.24528036
5.3422685 0.24929704
5.3427485 0.25331329
5.3432286 0.25732626
5.3437087 0.2613331
5.3441888 0.26533096
5.3446689 0.26931698
5.345149 0.2732883
5.3456291 0.27724207
5.3461092 0.28117544
5.3465893 0.28508533
5.3470694 0.28896969
5.3475495 0.29282911
5.3480296 0.29666432
5.3485097 0.30047608
5.3489898 0.30426511
5.3494699 0.30803215
5.34995 0.31177796
5.3504301 0.31550326
5.3509102 0.31920881
5.3513903 0.32289533
5.3518704 0.32656358
5.3523505 0.33021429
5.3528306 0.33384819
5.3533107 0.33746605
5.3537908 0.34106858
5.3542709 0.34465653
5.354751 0.34822696
5.355231 0.35173081
5.3557111 0.35515486
5.3561912 0.35850202
5.3566713 0.3617752
5.3571514 0.36497733
5.3576315 0.3681113
5.3581116 0.37118003
5.3585917 0.37418643
5.3590718 0.37713341
5.3595519 0.38002389
5.360032 0.38286077
5.3605121 0.38564698
5.3609922 0.38838541
5.3614723 0.39107899
5.3619524 0.39373062
5.3624325 0.39634322
5.3629126 0.39891969
5.3633927 0.40144753
5.3638728 0.40391332
5.3643529 0.4063169
5.364833 0.40865812
5.3653131 0.41093682
5.3657932 0.41315284
5.3662733 0.41530602
5.3667534 0.4173962
5.3672334 0.41942324
5.3677135 0.42138696
5.3681936 0.42328721
5.3686737 0.42512383
5.3691538 0.42689668
5.3696339 0.42860558
5.370114 0.43025038
5.3705941 0.43183092
5.3710742 0.43334705
5.3715543 0.43480688
5.3720344 0.43623221
5.3725145 0.43762258
5.3729946 0.43897619
5.3734747 0.44029126
5.3739548 0.44156597
5.3744349 0.44279854
5.374915 0.44398717
5.3753951 0.44513005
5.3758752 0.4462254
5.3763553 0.44727142
5.3768354 0.4482663
5.3773155 0.44920826
5.3777956 0.4500955
5.3782757 0.45092621
5.3787558 0.45169861
5.3792358 0.45241089
5.3797159 0.45306528
5.380196 0.45369585
5.3806761 0.45430975
5.3811562 0.45490569
5.3816363 0.45548241
5.3821164 0.45603864
5.3825965 0.45657309
5.3830766 0.4570845
5.3835567 0.45757159
5.3840368 0.45803308
5.3845169 0.45846772
5.384997 0.45887421
5.3854771 0.45925129
5.3859572 0.45959769
5.3864373 0.45991212
5.3869174 0.46019333
5.3873975 0.46044003
5.3878776 0.46065107
5.3883577 0.46083897
5.3888378 0.46101261
5.3893179 0.46117178
5.389798 0.46131629
5.3902781 0.46144594
5.3907582 0.46156053
5.3912382 0.46165986
5.3917183 0.46174373
5.3921984 0.46181195
5.3926785 0.46186433
5.3931586 0.46190065
5.3936387 0.46192073
5.3941188 0.46192436
5.3945989 0.46191135
5.395079 0.4618815
5.3955591 0.46183461
5.3960392 0.46177048
5.3965193 0.46168606
5.3969994 0.46157576
5.3974795 0.46144017
5.3979596 0.4612801
5.3984397 0.46109635
5.3989198 0.46088971
5.3993999 0.46066099
5.39988 0.46041098
5.4003601 0.46014049
5.4008402 0.4598503
5.4013203 0.45954121
5.4018004 0.45921404
5.4022805 0.45886957
5.4027606 0.4585086
5.4032406 0.45813193
5.4037207 0.45774036
5.4042008 0.45733468
5.4046809 0.4569108
5.405161 0.45643965
5.4056411 0.4559178
5.4061212 0.45534703
5.4066013 0.45472913
5.4070814 0.45406586
5.4075615 0.45335902
5.4080416 0.45261036
5.4085217 0.45182169
5.4090018 0.45099476
5.4094819 0.45013137
5.409962 0.44923329
5.4104421 0.4483023
5.4109222 0.44734017
5.4114023 0.4463487
5.4118824 0.44532964
5.4123625 0.44428479
5.4128426 0.44321513
5.4133227 0.44209246
5.4138028 0.44090285
5.4142829 0.43964741
5.414763 0.43832727
5.415243 0.43694355
5.4157231 0.43549736
5.4162032 0.43398983
5.4166833 0.43242209
5.4171634 0.43079524
5.4176435 0.42911042
5.4181236 0.42736873
5.4186037 0.42557131
5.4190838 0.42371928
5.4195639 0.42181375
5.420044 0.41985585
5.4205241 0.41784669
5.4210042 0.4157874
5.4214843 0.41367854
5.4219644 0.41151874
5.4224445 0.4093064
5.4229246 0.40703993
5.4234047 0.40471774
5.4238848 0.40233822
5.4243649 0.39989979
5.424845 0.39740085
5.4253251 0.3948398
5.4258052 0.39221506
5.4262853 0.38952502
5.4267654 0.38676809
5.4272454 0.38394268
5.4277255 0.38104718
5.4282056 0.37808002
5.4286857 0.37503958
5.4291658 0.37192428
5.4296459 0.36874305
5.430126 0.36554063
5.4306061 0.36231947
5.4310862 0.35907628
5.4315663 0.35580778
5.4320464 0.35251068
5.4325265 0.34918171
5.4330066 0.34581758
5.4334867 0.34241502
5.4339668 0.33897073
5.4344469 0.33548144
5.434927 0.33194387
5.4354071 0.32835473
5.4358872 0.32471074
5.4363673 0.32100862
5.4368474 0.31724509
5.4373275 0.31341687
5.4378076 0.30952291
5.4382877 0.30560397
5.4387678 0.30167714
5.4392478 0.29774345
5.4397279 0.29380398
5.440208 0.28985978
5.4406881 0.28591191
5.4411682 0.28196142
5.4416483 0.27800937
5.4421284 0.27405682
5.4426085 0.27010482
5.4430886 0.26615444
5.4435687 0.26220672
5.4440488 0.25826273
5.4445289 0.25432353
5.445009 0.25039017
5.4454891 0.24646371
5.4459692 0.2425452
5.4464493 0.23863255
5.4469294 0.23472256
5.4474095 0.23081536
5.4478896 0.22691103
5.4483697 0.22300971
5.4488498 0.21911148
5.4493299 0.21521647
5.44981 0.21132479
5.4502901 0.20743653
5.4507702 0.20355182
5.4512503 0.19967076
5.4517303 0.19579345
5.4522104 0.19192002
5.4526905 0.18805056
5.4531706 0.1841852
5.4536507 0.18032403
5.4541308 0.17646716
5.4546109 0.17263012
5.455091 0.1688625
5.4555711 0.16516488
5.4560512 0.16153365
5.4565313 0.15796521
5.4570114 0.15445597
5.4574915 0.15100232
5.4579716 0.14760066
5.4584517 0.1442474
5.4589318 0.14093894
5.4594119 0.13767168
5.459892 0.13444201
5.4603721 0.13124635
5.4608522 0.12808109
5.4613323 0.12494263
5.4618124 0.12182737
5.4622925 0.11873172
5.4627726 0.11565496
5.4632527 0.11262787
5.4637327 0.10965903
5.4642128 0.10674754
5.4646929 0.10389251
5.465173 0.10109304
5.4656531 0.098348239
5.4661332 0.095657208
5.4666133 0.093019056
5.4670934 0.090432887
5.4675735 0.087897807
5.4680536 0.085412922
5.4685337 0.082977337
5.4690138 0.080590157
5.4694939 0.078250489
5.469974 0.075957437
5.4704541 0.073710107
5.4709342 0.0715076
5.4714143 0.069346728
5.4718944 0.067225892
5.4723745 0.065145916
5.4728546 0.06310762
5.4733347 0.061111828
5.4738148 0.05915936
5.4742949 0.05725104
5.474775 0.055387688
5.4752551 0.053570128
5.4757351 0.051799182
5.4762152 0.05007567
5.4766953 0.048400417
5.4771754 0.046774243
5.4776555 0.04519797
5.4781356 0.043672422
5.4786157 0.042198419
5.4790958 0.040776784
5.4795759 0.03939984
5.480056 0.038047466
5.4805361 0.036720054
5.4810162 0.035419019
5.4814963 0.034145774
5.4819764 0.032901731
5.4824565 0.031688304
5.4829366 0.030506905
5.4834167 0.029358949
5.4838968 0.028245847
5.4843769 0.027169013
5.484857 0.026129861
5.4853371 0.025129803
5.4858172 0.024170252
5.4862973 0.023252622
5.4867774 0.022378325
5.4872575 0.021548775
5.4877375 0.020762151
5.4882176 0.019994455
5.4886977 0.019241483
5.4891778 0.018504411
5.4896579 0.017784415
5.490138 0.017082669
5.4906181 0.016400348
5.4910982 0.015738628
5.4915783 0.015098684
5.4920584 0.014481691
5.4925385 0.013888824
5.4930186 0.013321259
5.4934987 0.01278017
5.4939788 0.012266734
5.4944589 0.011782124
5.494939 0.011327517
5.4954191 0.010904087
5.4958992 0.010512812
5.4963793 0.010140764
5.4968594 0.0097800051
5.4973395 0.0094310988
5.4978196 0.0090946092
5.4982997 0.0087710999
5.4987798 0.0084611348
5.4992599 0.0081652777
5.4997399 0.0078840924
5.50022 0.0076181427
5.5007001 0.0073679923
5.5011802 0.0071342051
5.5016603 0.0069173448
5.5021404 0.0067179752
5.5026205 0.0065366602
5.5031006 0.0063739634
5.5035807 0.0062304488
5.5040608 0.0061066801
5.5045409 0.0060009987
5.505021 0.0059094147
5.5055011 0.0058317303
5.5059812 0.0057678423
5.5064613 0.0057176475
5.5069414 0.0056810425
5.5074215 0.0056579241
5.5079016 0.005648189
5.5083817 0.0056517339
5.5088618 0.0056684556
5.5093419 0.0056982507
5.509822 0.0057410159
5.5103021 0.0057966481
5.5107822 0.0058650439
5.5112623 0.0059461
5.5117423 0.0060397132
5.5122224 0.0061457802
5.5127025 0.0062657361
5.5131826 0.0064076665
5.5136627 0.0065720631
5.5141428 0.0067580986
5.5146229 0.0069649454
5.515103 0.0071917762
5.5155831 0.0074377636
5.5160632 0.0077020801
5.5165433 0.0079838985
5.5170234 0.0082823912
5.5175035 0.0085967309
5.5179836 0.0089260901
5.5184637 0.0092696415
5.5189438 0.0096265576
5.5194239 0.009996011
5.519904 0.010377174
5.5203841 0.01076922
5.5208642 0.011172033
5.5213443 0.011605201
5.5218244 0.012076672
5.5223045 0.012584813
5.5227846 0.013127989
5.5232647 0.013704566
5.5237447 0.014312909
5.5242248 0.014951385
5.5247049 0.01561836
5.525185 0.016312198
5.5256651 0.017031266
5.5261452 0.01777393
5.5266253 0.018538555
5.5271054 0.019323507
5.5275855 0.020127152
5.5280656 0.020947855
5.5285457 0.021783983
5.5290258 0.0226339
5.5295059 0.023516106
5.529986 0.024456885
5.5304661 0.025454195
5.5309462 0.026505795
5.5314263 0.027609445
5.5319064 0.028762903
5.5323865 0.029963928
5.5328666 0.03121028
5.5333467 0.032499718
5.5338268 0.033830001
5.5343069 0.035198888
5.534787 0.036604139
5.5352671 0.038043512
5.5357471 0.039514767
5.5362272 0.041015663
5.5367073 0.042543959
5.5371874 0.044097415
5.5376675 0.045684011
5.5381476 0.047342819
5.5386277 0.049076074
5.5391078 0.050881666
5.5395879 0.052757481
5.540068 0.054701408
5.5405481 0.056711336
5.5410282 0.058785152
5.5415083 0.060920745
5.5419884 0.063116003
5.5424685 0.065368814
5.5429486 0.067677065
5.5434287 0.070038646
5.5439088 0.072451444
5.5443889 0.074913348
5.544869 0.077422246
5.5453491 0.079976025
5.5458292 0.082574338
5.5463093 0.085243603
5.5467894 0.087992763
5.5472695 0.090821108
5.5477495 0.09372793
5.5482296 0.096712519
5.5487097 0.099774164
5.5491898 0.10291216
5.5496699 0.10612579
5.55015 0.10941435
5.5506301 0.11277713
5.5511102 0.11621341
5.5515903 0.1197225
5.5520704 0.12330368
5.5525505 0.12695624
5.5530306 0.13067947
5.5535107 0.13447266
5.5539908 0.1383351
5.5544709 0.14226168
5.554951 0.14624913
5.5554311 0.15029972
5.5559112 0.15441574
5.5563913 0.15859945
5.5568714 0.16285312
5.5573515 0.16717904
5.5578316 0.17157948
5.5583117 0.1760567
5.5587918 0.18061299
5.5592719 0.18525061
5.559752 0.18997185
5.560232 0.19477897
5.5607121 0.19967425
5.5611922 0.20465996
5.5616723 0.20973838
5.5621524 0.21491177
5.5626325 0.22016418
5.5631126 0.22544367
5.5635927 0.2307505
5.5640728 0.23608869
5.5645529 0.24146226
5.565033 0.24687522
5.5655131 0.25233159
5.5659932 0.25783539
5.5664733 0.26339064
5.5669534 0.26900136
5.5674335 0.27467156
5.5679136 0.28040525
5.5683937 0.28620647
5.5688738 0.29207922
5.5693539 0.29802752
5.569834 0.30405539
5.5703141 0.31016686
5.5707942 0.31636081
5.5712743 0.32258753
5.5717544 0.32883169
5.5722344 0.33509105
5.5727145 0.34136331
5.5731946 0.34764622
5.5736747 0.35393751
5.5741548 0.36023492
5.5746349 0.36653616
5.575115 0.37283897
5.5755951 0.3791411
5.5760752 0.38544025
5.5765553 0.39173418
5.5770354 0.39802061
5.5775155 0.40429727
5.5779956 0.41056189
5.5784757 0.41681221
5.5789558 0.42304599
5.5794359 0.42926646
5.579916 0.43547723
5.5803961 0.44167848
5.5808762 0.44787041
5.5813563 0.45405318
5.5818364 0.460227
5.5823165 0.46639205
5.5827966 0.47254851
5.5832767 0.47869657
5.5837568 0.48483642
5.5842368 0.49096824
5.5847169 0.49709221
5.585197 0.50320853
5.5856771 0.50931737
5.5861572 0.51541893
5.5866373 0.5215134
5.5871174 0.52760095
5.5875975 0.53363861
5.5880776 0.53953245
5.5885577 0.54528618
5.5890378 0.55090735
5.5895179 0.5564035
5.589998 0.56178219
5.5904781 0.56705096
5.5909582 0.57221737
5.5914383 0.57728897
5.5919184 0.5822733
5.5923985 0.58717791
5.5928786 0.59201037
5.5933587 0.5967782
5.5938388 0.60148897
5.5943189 0.60615023
5.594799 0.61076951
5.5952791 0.61535438
5.5957592 0.61989763
5.5962392 0.6243031
5.5967193 0.62855506
5.5971994 0.63265712
5.5976795 0.63661293
5.5981596 0.64042611
5.5986397 0.6441003
5.5991198 0.64763912
5.5995999 0.65104622
5.60008 0.65432522
5.6005601 0.65747976
5.6010402 0.66051346
5.6015203 0.66342996
5.6020004 0.66623289
5.6024805 0.66892589
5.6029606 0.67151258
5.6034407 0.6739966
5.6039208 0.67638132
5.6044009 0.67865613
5.604881 0.68081249
5.6053611 0.68284845
5.6058412 0.68476202
5.6063213 0.68655122
5.6068014 0.68821409
5.6072815 0.68974864
5.6077616 0.69115292
5.6082416 0.69242493
5.6087217 0.69356271
5.6092018 0.69456428
5.6096819 0.69542768
5.610162 0.69615091
5.6106421 0.69673202
5.6111222 0.69716902
5.6116023 0.69745995
5.6120824 0.69760282
5.6125625 0.69763314
5.6130426 0.69761029
5.6135227 0.6975289
5.6140028 0.69738249
5.6144829 0.69716459
5.614963 0.69686874
5.6154431 0.69648846
5.6159232 0.69601728
5.6164033 0.69544873
5.6168834 0.69477635
5.6173635 0.69399364
5.6178436 0.69309416
5.6183237 0.69207142
5.6188038 0.69091896
5.6192839 0.6896303
5.619764 0.68819897
5.620244 0.68661851
5.6207241 0.68490442
5.6212042 0.68316055
5.6216843 0.6813993
5.6221644 0.67961855
5.6226445 0.67781614
5.6231246 0.67598995
5.6236047 0.67413784
5.6240848 0.67225766
5.6245649 0.67034729
5.625045 0.66840459
5.6255251 0.6664274
5.6260052 0.66441361
5.6264853 0.66236107
5.6269654 0.66026765
5.6274455 0.6581312
5.6279256 0.65594959
5.6284057 0.65372069
5.6288858 0.65144289
5.6293659 0.6491281
5.629846 0.64678502
5.6303261 0.64441774
5.6308062 0.64203035
5.6312863 0.63962694
5.6317664 0.63721158
5.6322464 0.63478837
5.6327265 0.63236139
5.6332066 0.62993474
5.6336867 0.62751249
5.6341668 0.62509874
5.6346469 0.62269756
5.635127 0.62031305
5.6356071 0.6179493
5.6360872 0.61561039
5.6365673 0.6133004
5.6370474 0.61102343
5.6375275 0.60877605
5.6380076 0.60655052
5.6384877 0.60434715
5.6389678 0.60216632
5.6394479 0.60000837
5.639928 0.59787367
5.6404081 0.59576258
5.6408882 0.59367546
5.6413683 0.59161266
5.6418484 0.58957454
5.6423285 0.58756147
5.6428086 0.5855738
5.6432887 0.5836119
5.6437688 0.58167611
5.6442488 0.57976681
5.6447289 0.57788434
5.645209 0.57602907
5.6456891 0.57420866
5.6461692 0.57244939
5.6466493 0.57075251
5.6471294 0.56911678
5.6476095 0.56754096
5.6480896 0.56602384
5.6485697 0.56456417
5.6490498 0.56316072
5.6495299 0.56181226
5.65001 0.56051756
5.6504901 0.55927539
5.6509702 0.5580845
5.6514503 0.55694368
5.6519304 0.55585169
5.6524105 0.55480728
5.6528906 0.55380924
5.6533707 0.55285634
5.6538508 0.55194624
5.6543309 0.55106398
5.654811 0.55020661
5.6552911 0.54937602
5.6557712 0.5485741
5.6562513 0.54780274
5.6567313 0.54706384
5.6572114 0.54635929
5.6576915 0.54569099
5.6581716 0.54506083
5.6586517 0.5444707
5.6591318 0.5439225
5.6596119 0.54341812
5.660092 0.54295945
5.6605721 0.54254839
5.6610522 0.54218683
5.6615323 0.54187667
5.6620124 0.54161978
5.6624925 0.5413908
5.6629726 0.54116622
5.6634527 0.54094738
5.6639328 0.54073564
5.6644129 0.54053233
5.664893 0.54033881
5.6653731 0.54015642
5.6658532 0.53998651
5.6663333 0.53983043
5.6668134 0.53968952
5.6672935 0.53956513
5.6677736 0.53945861
5.6682537 0.53937131
5.6687337 0.53930457
5.6692138 0.53925974
5.6696939 0.53923816
5.670174 0.53924119
5.6706541 0.5392649
5.6711342 0.53929515
5.6716143 0.53933036
5.6720944 0.53936976
5.6725745 0.53941257
5.6730546 0.53945801
5.6735347 0.5395053
5.6740148 0.53955367
5.6744949 0.53960233
5.674975 0.5396505
5.6754551 0.53969741
5.6759352 0.53974227
5.6764153 0.53978431
5.6768954 0.53982276
5.6773755 0.53985682
5.6778556 0.53988572
5.6783357 0.53990869
5.6788158 0.53992536
5.6792959 0.53993894
5.679776 0.53995018
5.6802561 0.53995901
5.6807361 0.53996535
5.6812162 0.5399691
5.6816963 0.53997021
5.6821764 0.53996858
5.6826565 0.53996413
5.6831366 0.53995679
5.6836167 0.53994647
5.6840968 0.5399331
5.6845769 0.5399166
5.685057 0.53989688
5.6855371 0.53987387
5.6860172 0.53984749
5.6864973 0.53981765
5.6869774 0.53978417
5.6874575 0.53973547
5.6879376 0.53966457
5.6884177 0.53957251
5.6888978 0.53946039
5.6893779 0.53932925
5.689858 0.53918017
5.6903381 0.53901422
5.6908182 0.53883247
5.6912983 0.53863597
5.6917784 0.53842581
5.6922585 0.53820304
5.6927385 0.53796874
5.6932186 0.53772397
5.6936987 0.5374698
5.6941788 0.5372073
5.6946589 0.53693753
5.695139 0.53666157
5.6956191 0.53637573
5.6960992 0.53607087
5.6965793 0.53574687
5.6970594 0.53540395
5.6975395 0.53504229
5.6980196 0.53466211
5.6984997 0.5342636
5.6989798 0.53384695
5.6994599 0.53341237
5.69994 0.53296006
5.7004201 0.53249021
5.7009002 0.53200303
5.7013803 0.53149871
5.7018604 0.53097745
5.7023405 0.53043945
5.7028206 0.52988492
5.7033007 0.52931404
5.7037808 0.52872762
5.7042609 0.52812914
5.7047409 0.52751829
5.705221 0.52689409
5.7057011 0.52625558
5.7061812 0.52560176
5.7066613 0.52493166
5.7071414 0.52424429
5.7076215 0.52353868
5.7081016 0.52281384
5.7085817 0.5220688
5.7090618 0.52130258
5.7095419 0.52051419
5.710022 0.51970266
5.7105021 0.518867
5.7109822 0.51800624
5.7114623 0.51711939
5.7119424 0.51620585
5.7124225 0.51527895
5.7129026 0.51434571
5.7133827 0.51340618
5.7138628 0.51246041
5.7143429 0.51150844
5.714823 0.51055033
5.7153031 0.50958612
5.7157832 0.50861587
5.7162633 0.50763962
5.7167433 0.50665742
5.7172234 0.50566933
5.7177035 0.50467538
5.7181836 0.50367563
5.7186637 0.50267013
5.7191438 0.50165893
5.7196239 0.50064207
5.720104 0.4996196
5.7205841 0.49858973
5.7210642 0.49755034
5.7215443 0.49650265
5.7220244 0.4954479
5.7225045 0.49438735
5.7229846 0.49332223
5.7234647 0.49225379
5.7239448 0.49118329
5.7244249 0.49011196
5.724905 0.48904106
5.7253851 0.48797182
5.7258652 0.48690551
5.7263453 0.48584335
5.7268254 0.48478661
5.7273055 0.48373653
5.7277856 0.48269434
5.7282657 0.48166131
5.7287457 0.48063878
5.7292258 0.47962805
5.7297059 0.47862944
5.730186 0.47764317
5.7306661 0.47666946
5.7311462 0.47570856
5.7316263 0.47476067
5.7321064 0.47382603
5.7325865 0.47290487
5.7330666 0.47199741
5.7335467 0.47110389
5.7340268 0.47022452
5.7345069 0.46935954
5.734987 0.46850916
5.7354671 0.46767363
5.7359472 0.46685316
5.7364273 0.46604798
5.7369074 0.46525859
5.7373875 0.46448992
5.7378676 0.46374313
5.7383477 0.46301739
5.7388278 0.46231189
5.7393079 0.46162579
5.739788 0.46095826
5.7402681 0.46030849
5.7407481 0.45967565
5.7412282 0.4590589
5.7417083 0.45845743
5.7421884 0.4578704
5.7426685 0.457297
5.7431486 0.45673638
5.7436287 0.45618774
5.7441088 0.45565024
5.7445889 0.45512306
5.745069 0.45460536
5.7455491 0.45410149
5.7460292 0.45361563
5.7465093 0.45314567
5.7469894 0.4526895
5.7474695 0.45224497
5.7479496 0.45180997
5.7484297 0.45138238
5.7489098 0.45096007
5.7493899 0.45054091
5.74987 0.45012278
5.7503501 0.44970356
5.7508302 0.44928112
5.7513103 0.44885333
5.7517904 0.44841808
5.7522705 0.44797323
5.7527506 0.44751667
5.7532306 0.44704626
5.7537107 0.4465597
5.7541908 0.44605548
5.7546709 0.44553414
5.755151 0.44499628
5.7556311 0.44444254
5.7561112 0.44387354
5.7565913 0.4432899
5.7570714 0.44269224
5.7575515 0.4420812
5.7580316 0.44145738
5.7585117 0.44082142
5.7589918 0.44017394
5.7594719 0.43951556
5.759952 0.4388469
5.7604321 0.43816859
5.7609122 0.43748125
5.7613923 0.43678551
5.7618724 0.43607782
5.7623525 0.43531124
5.7628326 0.43447446
5.7633127 0.43357004
5.7637928 0.43260056
5.7642729 0.43156859
5.764753 0.4304767
5.765233 0.42932746
5.7657131 0.42812344
5.7661932 0.42686722
5.7666733 0.42556136
5.7671534 0.42420844
5.7676335 0.42281102
5.7681136 0.42137169
5.7685937 0.419893
5.7690738 0.41837754
5.7695539 0.41682786
5.770034 0.41524653
5.7705141 0.41362532
5.7709942 0.41195485
5.7714743 0.41023328
5.7719544 0.4084588
5.7724345 0.40662959
5.7729146 0.40474383
5.7733947 0.40279969
5.7738748 0.40079535
5.7743549 0.39872899
5.774835 0.39659879
5.7753151 0.39440292
5.7757952 0.39213957
5.7762753 0.38980691
5.7767554 0.38740312
5.7772354 0.38492638
5.7777155 0.38237487
5.7781956 0.37974677
5.7786757 0.37705537
5.7791558 0.3743375
5.7796359 0.37159516
5.780116 0.36882863
5.7805961 0.36603815
5.7810762 0.363224
5.7815563 0.36038643
5.7820364 0.35752571
5.7825165 0.35464209
5.7829966 0.35173585
5.7834767 0.34880723
5.7839568 0.34585651
5.7844369 0.34288394
5.784917 0.33988978
5.7853971 0.3368743
5.7858772 0.33383777
5.7863573 0.33078043
5.7868374 0.32770109
5.7873175 0.32458991
5.7877976 0.32144833
5.7882777 0.31828035
5.7887578 0.31509001
5.7892378 0.31188133
5.7897179 0.30865833
5.790198 0.30542504
5.7906781 0.30218549
5.7911582 0.29894369
5.7916383 0.29570368
5.7921184 0.29246947
5.7925985 0.2892451
5.7930786 0.28603459
5.7935587 0.28284195
5.7940388 0.27967122
5.7945189 0.27652643
5.794999 0.27341182
5.7954791 0.27034575
5.7959592 0.26733607
5.7964393 0.26438014
5.7969194 0.26147533
5.7973995 0.25861901
5.7978796 0.25580856
5.7983597 0.25304134
5.7988398 0.25031472
5.7993199 0.24762608
5.7998 0.24497279
5.8002801 0.24235221
5.8007602 0.23976172
5.8012402 0.2371987
5.8017203 0.2346605
5.8022004 0.23214451
5.8026805 0.22964809
5.8031606 0.22716862
5.8036407 0.2247535
5.8041208 0.22249142
5.8046009 0.22037777
5.805081 0.21840576
5.8055611 0.21656862
5.8060412 0.21485956
5.8065213 0.2132718
5.8070014 0.21179856
5.8074815 0.21043306
5.8079616 0.20916851
5.8084417 0.20799814
5.8089218 0.20691516
5.8094019 0.20591279
5.809882 0.20498424
5.8103621 0.20412275
5.8108422 0.20332152
5.8113223 0.20257377
5.8118024 0.20188921
5.8122825 0.20135324
5.8127626 0.20097643
5.8132426 0.20075558
5.8137227 0.2006875
5.8142028 0.200769
5.8146829 0.20099688
5.815163 0.20136797
5.8156431 0.20187906
5.8161232 0.20252697
5.8166033 0.2033085
5.8170834 0.20422047
5.8175635 0.20525968
5.8180436 0.20642295
5.8185237 0.20770708
5.8190038 0.20910889
5.8194839 0.21062517
5.819964 0.21225316
5.8204441 0.21400269
5.8209242 0.21588076
5.8214043 0.21788959
5.8218844 0.22003137
5.8223645 0.22230829
5.8228446 0.22472256
5.8233247 0.22727638
5.8238048 0.22997195
5.8242849 0.23281146
5.824765 0.23579712
5.825245 0.23893112
5.8257251 0.24221567
5.8262052 0.24565296
5.8266853 0.24924519
5.8271654 0.25299457
5.8276455 0.25690329
5.8281256 0.26097354
5.8286057 0.26516057
5.8290858 0.26940471
5.8295659 0.27371389
5.830046 0.27809648
5.8305261 0.28256086
5.8310062 0.28711541
5.8314863 0.29176848
5.8319664 0.29652846
5.8324465 0.30140372
5.8329266 0.30640264
5.8334067 0.31153357
5.8338868 0.31680491
5.8343669 0.32222501
5.834847 0.32780226
5.8353271 0.33354502
5.8358072 0.33946167
5.8362873 0.34556058
5.8367674 0.35181852
5.8372474 0.3581136
5.8377275 0.36443301
5.8382076 0.37077701
5.8386877 0.37714586
5.8391678 0.38353979
5.8396479 0.38995908
5.840128 0.39640396
5.8406081 0.40287471
5.8410882 0.40937156
5.8415683 0.41589478
5.8420484 0.42244461
5.8425285 0.42902131
5.8430086 0.43562513
5.8434887 0.44225633
5.8439688 0.44891516
5.8444489 0.45560187
5.844929 0.46231766
5.8454091 0.46907583
5.8458892 0.47587622
5.8463693 0.48271307
5.8468494 0.48958062
5.8473295 0.49647312
5.8478096 0.50338479
5.8482897 0.5103099
5.8487698 0.51724268
5.8492498 0.52417737
5.8497299 0.53110821
5.85021 0.53802945
5.8506901 0.54493533
5.8511702 0.55182009
5.8516503 0.55867797
5.8521304 0.56550322
5.8526105 0.57229008
5.8530906 0.57903279
5.8535707 0.58569505
5.8540508 0.59224687
5.8545309 0.59869289
5.855011 0.60503776
5.8554911 0.6112861
5.8559712 0.61744258
5.8564513 0.62351183
5.8569314 0.6294985
5.8574115 0.63540722
5.8578916 0.64124265
5.8583717 0.64700942
5.8588518 0.65271218
5.8593319 0.65835558
5.859812 0.66394425
5.8602921 0.66948284
5.8607722 0.674976
5.8612523 0.68042836
5.8617323 0.68580518
5.8622124 0.69099357
5.8626925 0.69599129
5.8631726 0.70080408
5.8636527 0.70543766
5.8641328 0.70989778
5.8646129 0.71419017
5.865093 0.71832054
5.8655731 0.72229464
5.8660532 0.7261182
5.8665333 0.72979695
5.8670134 0.73333662
5.8674935 0.73674294
5.8679736 0.74002164
5.8684537 0.74317846
5.8689338 0.74621913
5.8694139 0.74914937
5.869894 0.75197209
5.8703741 0.75466207
5.8708542 0.75721029
5.8713343 0.75961453
5.8718144 0.76187258
5.8722945 0.76398226
5.8727746 0.76594134
5.8732547 0.76774763
5.8737347 0.76939892
5.8742148 0.77089301
5.8746949 0.7722277
5.875175 0.77340077
5.8756551 0.77441002
5.8761352 0.77525326
5.8766153 0.77592827
5.8770954 0.77643285
5.8775755 0.7767648
5.8780556 0.77692231
5.8785357 0.77697505
5.8790158 0.77697022
5.8794959 0.77690006
5.879976 0.77675681
5.8804561 0.7765327
5.8809362 0.77621998
5.8814163 0.77581089
5.8818964 0.77529766
5.8823765 0.77467255
5.8828566 0.77392777
5.8833367 0.77305559
5.8838168 0.77204823
5.8842969 0.77089794
5.884777 0.76959695
5.8852571 0.76813751
5.8857371 0.76651185
5.8862172 0.76471222
5.8866973 0.76278203
5.8871774 0.76083211
5.8876575 0.75886491
5.8881376 0.75687856
5.8886177 0.75487117
5.8890978 0.75284086
5.8895779 0.75078574
5.890058 0.74870394
5.8905381 0.74659356
5.8910182 0.74445273
5.8914983 0.74227956
5.8919784 0.74007216
5.8924585 0.73782867
5.8929386 0.73554719
5.8934187 0.73322584
5.8938988 0.73086273
5.8943789 0.72845599
5.894859 0.7260049
5.8953391 0.72351792
5.8958192 0.72100084
5.8962993 0.71845822
5.8967794 0.71589462
5.8972595 0.71331461
5.8977395 0.71072274
5.8982196 0.70812358
5.8986997 0.70552168
5.8991798 0.70292162
5.8996599 0.70032795
5.90014 0.69774523
5.9006201 0.69517803
5.9011002 0.6926309
5.9015803 0.69010842
5.9020604 0.68761514
5.9025405 0.68515562
5.9030206 0.6827343
5.9035007 0.68034857
5.9039808 0.67799548
5.9044609 0.67567495
5.904941 0.67338687
5.9054211 0.67113116
5.9059012 0.66890771
5.9063813 0.66671643
5.9068614 0.66455723
5.9073415 0.66243002
5.9078216 0.66033468
5.9083017 0.65827114
5.9087818 0.6562393
5.9092619 0.65423905
5.9097419 0.65227031
5.910222 0.65033298
5.9107021 0.64842697
5.9111822 0.64655217
5.9116623 0.64472279
5.9121424 0.64296219
5.9126225 0.64126936
5.9131026 0.63964287
5.9135827 0.63808129
5.9140628 0.6365832
5.9145429 0.63514717
5.915023 0.63377177
5.9155031 0.63245558
5.9159832 0.63119716
5.9164633 0.62999511
5.9169434 0.62884798
5.9174235 0.62775435
5.9179036 0.6267128
5.9183837 0.62572189
5.9188638 0.62478021
5.9193439 0.62388632
5.919824 0.62303684
5.9203041 0.62222175
5.9207842 0.62144108
5.9212643 0.62069623
5.9217443 0.61998864
5.9222244 0.61931973
5.9227045 0.61869093
5.9231846 0.61810365
5.9236647 0.61755933
5.9241448 0.61705938
5.9246249 0.61660524
5.925105 0.61619832
5.9255851 0.61584005
5.9260652 0.61553186
5.9265453 0.61527517
5.9270254 0.61507139
5.9275055 0.61492197
5.9279856 0.61482692
5.9284657 0.61475603
5.9289458 0.61469796
5.9294259 0.61465468
5.929906 0.61462812
5.9303861 0.61462026
5.9308662 0.61463303
5.9313463 0.61466839
5.9318264 0.6147283
5.9323065 0.6148147
5.9327866 0.61492956
5.9332667 0.61507481
5.9337467 0.61525243
5.9342268 0.61546435
5.9347069 0.61571253
5.935187 0.61599893
5.9356671 0.61632549
5.9361472 0.61669418
5.9366273 0.61708732
5.9371074 0.61748196
5.9375875 0.6178796
5.9380676 0.61828185
5.9385477 0.6186903
5.9390278 0.61910654
5.9395079 0.61953216
5.939988 0.61996877
5.9404681 0.62041794
5.9409482 0.62088129
5.9414283 0.62136039
5.9419084 0.62185685
5.9423885 0.62237226
5.9428686 0.62290822
5.9433487 0.62346631
5.9438288 0.62404814
5.9443089 0.62465529
5.944789 0.62528388
5.9452691 0.62591491
5.9457491 0.62654671
5.9462292 0.62717936
5.9467093 0.62781296
5.9471894 0.6284476
5.9476695 0.62908338
5.9481496 0.62972037
5.9486297 0.63035869
5.9491098 0.63099841
5.9495899 0.63163964
5.95007 0.63228246
5.9505501 0.63292697
5.9510302 0.63357326
5.9515103 0.63422141
5.9519904 0.63487153
5.9524705 0.63552371
5.9529506 0.63617808
5.9534307 0.63683522
5.9539108 0.63749499
5.9543909 0.63815701
5.954871 0.63882089
5.9553511 0.63948628
5.9558312 0.64015278
5.9563113 0.64082002
5.9567914 0.64148762
5.9572715 0.64215521
5.9577516 0.64282242
5.9582316 0.64348885
5.9587117 0.64415414
5.9591918 0.64481791
5.9596719 0.64547978
5.960152 0.64613938
5.9606321 0.64679632
5.9611122 0.64745024
5.9615923 0.64809594
5.9620724 0.64872932
5.9625525 0.64935088
5.9630326 0.64996118
5.9635127 0.65056073
5.9639928 0.65115007
5.9644729 0.65172974
5.964953 0.65230026
5.9654331 0.65286216
5.9659132 0.65341599
5.9663933 0.65396226
5.9668734 0.65450152
5.9673535 0.65503429
5.9678336 0.6555611
5.9683137 0.65608249
5.9687938 0.656599
5.9692739 0.65711114
5.969754 0.65761671
5.970234 0.65810849
5.9707141 0.65858604
5.9711942 0.65904934
5.9716743 0.65949833
5.9721544 0.65993301
5.9726345 0.66035332
5.9731146 0.66075925
5.9735947 0.66115076
5.9740748 0.66152781
5.9745549 0.66189039
5.975035 0.66223845
5.9755151 0.66257196
5.9759952 0.6628909
5.9764753 0.66319523
5.9769554 0.66348492
5.9774355 0.66375994
5.9779156 0.66402068
5.9783957 0.66427094
5.9788758 0.66451171
5.9793559 0.66474311
5.979836 0.66496527
5.9803161 0.66517831
5.9807962 0.66538235
5.9812763 0.66557752
5.9817564 0.66576394
5.9822364 0.66594174
5.9827165 0.66611104
5.9831966 0.66627195
5.9836767 0.66642462
5.9841568 0.66656915
5.9846369 0.66670567
5.985117 0.66683431
5.9855971 0.6669552
5.9860772 0.66706841
5.9865573 0.66717161
5.9870374 0.6672641
5.9875175 0.66734715
5.9879976 0.66742204
5.9884777 0.66749005
5.9889578 0.66755246
5.9894379 0.66761055
5.989918 0.6676656
5.9903981 0.66771889
5.9908782 0.66777169
5.9913583 0.66782528
5.9918384 0.66788095
5.9923185 0.66793997
5.9927986 0.66800362
5.9932787 0.66807319
5.9937588 0.66814994
5.9942388 0.66823515
5.9947189 0.66833167
5.995199 0.66844285
5.9956791 0.66856801
5.9961592 0.6687064
5.9966393 0.66885724
5.9971194 0.66901975
5.9975995 0.66919318
5.9980796 0.66937673
5.9985597 0.66956965
5.9990398 0.66977116
5.9995199 0.66998049
6 0.67019686
