# Supplementary material for: Structural motifs of gold cluster anions with 17 to 69 atoms
Source: Nat Commun. 2026 Apr 10;17:5099. doi: 10.1038/s41467-026-71649-9 (PMC13246909; doi:10.1038/s41467-026-71649-9)
Supplement: Supplementary file 5 — Source Data [file 41467_2026_71649_MOESM5_ESM.zip › Figure2/25_th_red.dat]

3.6 0
3.6004801 0
3.6009602 0
3.6014403 0
3.6019204 0
3.6024005 0
3.6028806 0
3.6033607 0
3.6038408 0
3.6043209 0
3.604801 0
3.6052811 0
3.6057612 0
3.6062412 0
3.6067213 0
3.6072014 0
3.6076815 0
3.6081616 0
3.6086417 0
3.6091218 0
3.6096019 0
3.610082 0
3.6105621 0
3.6110422 0
3.6115223 0
3.6120024 0
3.6124825 0
3.6129626 0
3.6134427 0
3.6139228 0
3.6144029 0
3.614883 0
3.6153631 0
3.6158432 0
3.6163233 0
3.6168034 0
3.6172835 0
3.6177636 0
3.6182436 0
3.6187237 0
3.6192038 0
3.6196839 0
3.620164 0
3.6206441 0
3.6211242 0
3.6216043 0
3.6220844 0
3.6225645 0
3.6230446 0
3.6235247 0
3.6240048 0
3.6244849 0
3.624965 0
3.6254451 0
3.6259252 0
3.6264053 0
3.6268854 0
3.6273655 0
3.6278456 0
3.6283257 0
3.6288058 0
3.6292859 0
3.629766 0
3.630246 0
3.6307261 0
3.6312062 0
3.6316863 0
3.6321664 0
3.6326465 0
3.6331266 0
3.6336067 0
3.6340868 0
3.6345669 0
3.635047 0
3.6355271 0
3.6360072 0
3.6364873 0
3.6369674 0
3.6374475 0
3.6379276 0
3.6384077 0
3.6388878 0
3.6393679 0
3.639848 0
3.6403281 0
3.6408082 0
3.6412883 0
3.6417684 0
3.6422484 0
3.6427285 0
3.6432086 0
3.6436887 0
3.6441688 0
3.6446489 0
3.645129 0
3.6456091 0
3.6460892 0
3.6465693 0
3.6470494 0
3.6475295 0
3.6480096 0
3.6484897 0
3.6489698 0
3.6494499 0
3.64993 0
3.6504101 0
3.6508902 0
3.6513703 0
3.6518504 0
3.6523305 0
3.6528106 0
3.6532907 0
3.6537708 0
3.6542509 0
3.6547309 0
3.655211 0
3.6556911 0
3.6561712 0
3.6566513 0
3.6571314 0
3.6576115 0
3.6580916 0
3.6585717 0
3.6590518 0
3.6595319 0
3.660012 0
3.6604921 0
3.6609722 0
3.6614523 0
3.6619324 0
3.6624125 0
3.6628926 0
3.6633727 0
3.6638528 0
3.6643329 0
3.664813 0
3.6652931 0
3.6657732 0
3.6662533 0
3.6667333 0
3.6672134 0
3.6676935 0
3.6681736 0
3.6686537 0
3.6691338 0
3.6696139 0
3.670094 0
3.6705741 0
3.6710542 0
3.6715343 0
3.6720144 0
3.6724945 0
3.6729746 0
3.6734547 0
3.6739348 0
3.6744149 0
3.674895 0
3.6753751 0
3.6758552 0
3.6763353 0
3.6768154 0
3.6772955 0
3.6777756 0
3.6782557 0
3.6787357 0
3.6792158 0
3.6796959 0
3.680176 0
3.6806561 0
3.6811362 0
3.6816163 0
3.6820964 0
3.6825765 0
3.6830566 0
3.6835367 0
3.6840168 0
3.6844969 0
3.684977 0
3.6854571 0
3.6859372 0
3.6864173 0
3.6868974 0
3.6873775 0
3.6878576 0
3.6883377 0
3.6888178 0
3.6892979 0
3.689778 0
3.6902581 0
3.6907381 0
3.6912182 0
3.6916983 0
3.6921784 0
3.6926585 0
3.6931386 0
3.6936187 0
3.6940988 0
3.6945789 0
3.695059 0
3.6955391 0
3.6960192 0
3.6964993 0
3.6969794 0
3.6974595 0
3.6979396 0
3.6984197 0
3.6988998 0
3.6993799 0
3.69986 0
3.7003401 0
3.7008202 0
3.7013003 0
3.7017804 0
3.7022605 0
3.7027405 0
3.7032206 0
3.7037007 0
3.7041808 0
3.7046609 0
3.705141 0
3.7056211 0
3.7061012 0
3.7065813 0
3.7070614 0
3.7075415 0
3.7080216 0
3.7085017 0
3.7089818 0
3.7094619 0
3.709942 0
3.7104221 0
3.7109022 0
3.7113823 0
3.7118624 0
3.7123425 0
3.7128226 0
3.7133027 0
3.7137828 0
3.7142629 0
3.7147429 0
3.715223 0
3.7157031 0
3.7161832 0
3.7166633 0
3.7171434 0
3.7176235 0
3.7181036 0
3.7185837 0
3.7190638 0
3.7195439 0
3.720024 0
3.7205041 0
3.7209842 0
3.7214643 0
3.7219444 0
3.7224245 0
3.7229046 0
3.7233847 0
3.7238648 0
3.7243449 0
3.724825 0
3.7253051 0
3.7257852 0
3.7262653 0
3.7267453 0
3.7272254 0
3.7277055 0
3.7281856 0
3.7286657 0
3.7291458 0
3.7296259 0
3.730106 0
3.7305861 0
3.7310662 0
3.7315463 0
3.7320264 0
3.7325065 0
3.7329866 0
3.7334667 0
3.7339468 0
3.7344269 0
3.734907 0
3.7353871 0
3.7358672 0
3.7363473 0
3.7368274 0
3.7373075 0
3.7377876 0
3.7382677 0
3.7387477 0
3.7392278 0
3.7397079 0
3.740188 0
3.7406681 0
3.7411482 0
3.7416283 0
3.7421084 0
3.7425885 0
3.7430686 0
3.7435487 0
3.7440288 0
3.7445089 0
3.744989 0
3.7454691 0
3.7459492 0
3.7464293 0
3.7469094 0
3.7473895 0
3.7478696 0
3.7483497 0
3.7488298 0
3.7493099 0
3.74979 0
3.7502701 0
3.7507502 0
3.7512302 0
3.7517103 0
3.7521904 0
3.7526705 0
3.7531506 0
3.7536307 0
3.7541108 0
3.7545909 0
3.755071 0
3.7555511 0
3.7560312 0
3.7565113 0
3.7569914 0
3.7574715 0
3.7579516 0
3.7584317 0
3.7589118 0
3.7593919 0
3.759872 0
3.7603521 0
3.7608322 0
3.7613123 0
3.7617924 0
3.7622725 0
3.7627526 0
3.7632326 0
3.7637127 0
3.7641928 0
3.7646729 0
3.765153 0
3.7656331 0
3.7661132 0
3.7665933 0
3.7670734 0
3.7675535 0
3.7680336 0
3.7685137 0
3.7689938 0
3.7694739 0
3.769954 0
3.7704341 0
3.7709142 0
3.7713943 0
3.7718744 0
3.7723545 0
3.7728346 0
3.7733147 0
3.7737948 0
3.7742749 0
3.774755 0
3.775235 0
3.7757151 0
3.7761952 0
3.7766753 0
3.7771554 0
3.7776355 0
3.7781156 0
3.7785957 0
3.7790758 0
3.7795559 0
3.780036 0
3.7805161 0
3.7809962 0
3.7814763 0
3.7819564 0
3.7824365 0
3.7829166 0
3.7833967 0
3.7838768 0
3.7843569 0
3.784837 0
3.7853171 0
3.7857972 0
3.7862773 0
3.7867574 0
3.7872374 0
3.7877175 0
3.7881976 0
3.7886777 0
3.7891578 0
3.7896379 0
3.790118 0
3.7905981 0
3.7910782 0
3.7915583 0
3.7920384 0
3.7925185 0
3.7929986 0
3.7934787 0
3.7939588 0
3.7944389 0
3.794919 0
3.7953991 0
3.7958792 0
3.7963593 0
3.7968394 0
3.7973195 0
3.7977996 0
3.7982797 0
3.7987598 0
3.7992398 0
3.7997199 0
3.8002 0
3.8006801 0
3.8011602 0
3.8016403 0
3.8021204 0
3.8026005 0
3.8030806 0
3.8035607 0
3.8040408 0
3.8045209 0
3.805001 0
3.8054811 0
3.8059612 0
3.8064413 0
3.8069214 0
3.8074015 0
3.8078816 0
3.8083617 0
3.8088418 0
3.8093219 0
3.809802 0
3.8102821 0
3.8107622 0
3.8112422 0
3.8117223 0
3.8122024 0
3.8126825 0
3.8131626 0
3.8136427 0
3.8141228 0
3.8146029 0
3.815083 0
3.8155631 0
3.8160432 0
3.8165233 0
3.8170034 0
3.8174835 0
3.8179636 0
3.8184437 0
3.8189238 0
3.8194039 0
3.819884 0
3.8203641 0
3.8208442 0
3.8213243 0
3.8218044 0
3.8222845 0
3.8227646 0
3.8232446 0
3.8237247 0
3.8242048 0
3.8246849 0
3.825165 0
3.8256451 0
3.8261252 0
3.8266053 0
3.8270854 0
3.8275655 0
3.8280456 0
3.8285257 0
3.8290058 0
3.8294859 0
3.829966 0
3.8304461 0
3.8309262 0
3.8314063 0
3.8318864 0
3.8323665 0
3.8328466 0
3.8333267 0
3.8338068 0
3.8342869 0
3.834767 0
3.835247 0
3.8357271 0
3.8362072 0
3.8366873 0
3.8371674 0
3.8376475 0
3.8381276 0
3.8386077 0
3.8390878 0
3.8395679 0
3.840048 0
3.8405281 0
3.8410082 0
3.8414883 0
3.8419684 0
3.8424485 0
3.8429286 0
3.8434087 0
3.8438888 0
3.8443689 0
3.844849 0
3.8453291 0
3.8458092 0
3.8462893 0
3.8467694 0
3.8472494 0
3.8477295 0
3.8482096 0
3.8486897 0
3.8491698 0
3.8496499 0
3.85013 0
3.8506101 0
3.8510902 0
3.8515703 0
3.8520504 0
3.8525305 0
3.8530106 0
3.8534907 0
3.8539708 0
3.8544509 0
3.854931 0
3.8554111 0
3.8558912 0
3.8563713 0
3.8568514 0
3.8573315 0
3.8578116 0
3.8582917 0
3.8587718 0
3.8592519 0
3.8597319 0
3.860212 0
3.8606921 0
3.8611722 0
3.8616523 0
3.8621324 0
3.8626125 0
3.8630926 0
3.8635727 0
3.8640528 0
3.8645329 0
3.865013 0
3.8654931 0
3.8659732 0
3.8664533 0
3.8669334 0
3.8674135 0
3.8678936 0
3.8683737 0
3.8688538 0
3.8693339 0
3.869814 0
3.8702941 0
3.8707742 0
3.8712543 0
3.8717343 0
3.8722144 0
3.8726945 0
3.8731746 0
3.8736547 0
3.8741348 0
3.8746149 0
3.875095 0
3.8755751 0
3.8760552 0
3.8765353 0
3.8770154 0
3.8774955 0
3.8779756 0
3.8784557 0
3.8789358 0
3.8794159 0
3.879896 0
3.8803761 0
3.8808562 0
3.8813363 0
3.8818164 0
3.8822965 0
3.8827766 0
3.8832567 0
3.8837367 0
3.8842168 0
3.8846969 0
3.885177 0
3.8856571 0
3.8861372 0
3.8866173 0
3.8870974 0
3.8875775 0
3.8880576 0
3.8885377 0
3.8890178 0
3.8894979 0
3.889978 0
3.8904581 0
3.8909382 0
3.8914183 0
3.8918984 0
3.8923785 0
3.8928586 0
3.8933387 0
3.8938188 0
3.8942989 0
3.894779 0
3.8952591 0
3.8957391 0
3.8962192 0
3.8966993 0
3.8971794 0
3.8976595 0
3.8981396 0
3.8986197 0
3.8990998 0
3.8995799 0
3.90006 0
3.9005401 0
3.9010202 0
3.9015003 0
3.9019804 0
3.9024605 0
3.9029406 0
3.9034207 0
3.9039008 0
3.9043809 0
3.904861 0
3.9053411 0
3.9058212 2.2559707e-12
3.9063013 6.8050478e-11
3.9067814 2.1945617e-10
3.9072615 4.4912376e-10
3.9077415 7.4970395e-10
3.9082216 1.1138475e-09
3.9087017 1.534205e-09
3.9091818 2.0034273e-09
3.9096619 2.5141651e-09
3.910142 3.0590691e-09
3.9106221 3.6307899e-09
3.9111022 4.2219784e-09
3.9115823 4.8252851e-09
3.9120624 5.4333609e-09
3.9125425 6.0388565e-09
3.9130226 6.6344225e-09
3.9135027 7.2127097e-09
3.9139828 7.7663688e-09
3.9144629 8.4085468e-09
3.914943 9.291256e-09
3.9154231 1.0396031e-08
3.9159032 1.170333e-08
3.9163833 1.319361e-08
3.9168634 1.4847329e-08
3.9173435 1.6644945e-08
3.9178236 1.8566915e-08
3.9183037 2.0593698e-08
3.9187838 2.2705751e-08
3.9192639 2.4883532e-08
3.9197439 2.7107499e-08
3.920224 2.9358109e-08
3.9207041 3.1615821e-08
3.9211842 3.3861091e-08
3.9216643 3.6074378e-08
3.9221444 3.8236139e-08
3.9226245 4.0581512e-08
3.9231046 4.407005e-08
3.9235847 4.8711259e-08
3.9240648 5.4407959e-08
3.9245449 6.1062969e-08
3.925025 6.8579109e-08
3.9255051 7.6859197e-08
3.9259852 8.5806053e-08
3.9264653 9.5322495e-08
3.9269454 1.0531134e-07
3.9274255 1.1567542e-07
3.9279056 1.2631753e-07
3.9283857 1.3714052e-07
3.9288658 1.4804718e-07
3.9293459 1.5894034e-07
3.929826 1.6972283e-07
3.9303061 1.8029746e-07
3.9307862 1.9083924e-07
3.9312663 2.0539672e-07
3.9317463 2.2503567e-07
3.9322264 2.4934733e-07
3.9327065 2.7792297e-07
3.9331866 3.1035382e-07
3.9336667 3.4623114e-07
3.9341468 3.8514619e-07
3.9346269 4.2669019e-07
3.935107 4.7045442e-07
3.9355871 5.1603012e-07
3.9360672 5.6300854e-07
3.9365473 6.1098093e-07
3.9370274 6.5953853e-07
3.9375075 7.0827261e-07
3.9379876 7.567744e-07
3.9384677 8.0463517e-07
3.9389478 8.5144615e-07
3.9394279 9.0803984e-07
3.939908 9.8461488e-07
3.9403881 1.0796384e-06
3.9408682 1.1915773e-06
3.9413483 1.3188988e-06
3.9418284 1.4600698e-06
3.9423085 1.6135575e-06
3.9427886 1.7778287e-06
3.9432687 1.9513506e-06
3.9437487 2.1325902e-06
3.9442288 2.3200145e-06
3.9447089 2.5120905e-06
3.945189 2.7072854e-06
3.9456691 2.904066e-06
3.9461492 3.1008996e-06
3.9466293 3.296253e-06
3.9471094 3.4885933e-06
3.9475895 3.6952935e-06
3.9480696 3.9692698e-06
3.9485497 4.3091192e-06
3.9490298 4.7096571e-06
3.9495099 5.1656987e-06
3.94999 5.6720595e-06
3.9504701 6.2235549e-06
3.9509502 6.8150001e-06
3.9514303 7.4412105e-06
3.9519104 8.0970015e-06
3.9523905 8.7771885e-06
3.9528706 9.4765868e-06
3.9533507 1.0190012e-05
3.9538308 1.0912279e-05
3.9543109 1.1638203e-05
3.954791 1.23626e-05
3.9552711 1.3080286e-05
3.9557512 1.3804598e-05
3.9562312 1.4710494e-05
3.9567113 1.5829784e-05
3.9571914 1.71466e-05
3.9576715 1.8645073e-05
3.9581516 2.0309337e-05
3.9586317 2.2123521e-05
3.9591118 2.4071759e-05
3.9595919 2.6138181e-05
3.960072 2.8306921e-05
3.9605521 3.0562109e-05
3.9610322 3.2887878e-05
3.9615123 3.5268359e-05
3.9619924 3.7687684e-05
3.9624725 4.0129986e-05
3.9629526 4.2579395e-05
3.9634327 4.5020044e-05
3.9639128 4.7438376e-05
3.9643929 5.0220035e-05
3.964873 5.3624716e-05
3.9653531 5.760885e-05
3.9658332 6.2128868e-05
3.9663133 6.7141201e-05
3.9667934 7.2602281e-05
3.9672735 7.846854e-05
3.9677536 8.4696409e-05
3.9682336 9.1242319e-05
3.9687137 9.8062702e-05
3.9691938 0.00010511399
3.9696739 0.00011235261
3.970154 0.000119735
3.9706341 0.00012721759
3.9711142 0.00013475681
3.9715943 0.00014230909
3.9720744 0.00014983086
3.9725545 0.00015781667
3.9730346 0.00016739424
3.9735147 0.00017850191
3.9739948 0.00019103266
3.9744749 0.00020487942
3.974955 0.00021993514
3.9754351 0.00023609278
3.9759152 0.00025324529
3.9763953 0.00027128562
3.9768754 0.00029010671
3.9773555 0.00030960152
3.9778356 0.00032966299
3.9783157 0.00035018408
3.9787958 0.00037105774
3.9792759 0.00039217692
3.979756 0.00041343456
3.980236 0.00043472361
3.9807161 0.00045638908
3.9811962 0.00048133102
3.9816763 0.00050989207
3.9821564 0.00054183894
3.9826365 0.00057693834
3.9831166 0.00061495695
3.9835967 0.0006556615
3.9840768 0.00069881867
3.9845569 0.00074419518
3.985037 0.00079155772
3.9855171 0.000840673
3.9859972 0.00089130772
3.9864773 0.00094322858
3.9869574 0.00099620228
3.9874375 0.0010499955
3.9879176 0.001104375
3.9883977 0.0011591075
3.9888778 0.0012140703
3.9893579 0.0012742225
3.989838 0.0013420149
3.9903181 0.0014169999
3.9907982 0.0014987298
3.9912783 0.0015867571
3.9917584 0.001680634
3.9922384 0.0017799129
3.9927185 0.0018841461
3.9931986 0.001992886
3.9936787 0.0021056849
3.9941588 0.0022220952
3.9946389 0.0023416692
3.995119 0.0024639593
3.9955991 0.0025885178
3.9960792 0.002714897
3.9965593 0.0028426494
3.9970394 0.0029713272
3.9975195 0.0031058025
3.9979996 0.0032544069
3.9984797 0.0034165405
3.9989598 0.0035914598
3.9994399 0.0037784213
3.99992 0.0039766816
4.0004001 0.0041854971
4.0008802 0.0044041243
4.0013603 0.0046318198
4.0018404 0.0048678399
4.0023205 0.0051114412
4.0028006 0.0053618802
4.0032807 0.0056184134
4.0037608 0.0058802973
4.0042408 0.0061467883
4.0047209 0.006417143
4.005201 0.0066906179
4.0056811 0.0069698237
4.0061612 0.0072702074
4.0066413 0.0075929088
4.0071214 0.0079368899
4.0076015 0.0083011129
4.0080816 0.0086845398
4.0085617 0.0090861328
4.0090418 0.0095048538
4.0095219 0.009939665
4.010002 0.010389528
4.0104821 0.010853406
4.0109622 0.01133026
4.0114423 0.011819053
4.0119224 0.012318746
4.0124025 0.012828302
4.0128826 0.013346683
4.0133627 0.01387285
4.0138428 0.014406601
4.0143229 0.014965593
4.014803 0.015556413
4.0152831 0.016177912
4.0157632 0.016828939
4.0162432 0.017508346
4.0167233 0.018214982
4.0172034 0.018947697
4.0176835 0.019705341
4.0181636 0.020486764
4.0186437 0.021290817
4.0191238 0.02211635
4.0196039 0.022962212
4.020084 0.023827254
4.0205641 0.024710325
4.0210442 0.025610277
4.0215243 0.026525959
4.0220044 0.02745622
4.0224845 0.028411284
4.0229646 0.029404389
4.0234447 0.030434748
4.0239248 0.03150153
4.0244049 0.032603906
4.024885 0.033741044
4.0253651 0.034912115
4.0258452 0.036116288
4.0263253 0.037352734
4.0268054 0.038620622
4.0272855 0.039919121
4.0277656 0.041247402
4.0282456 0.042604635
4.0287257 0.043989988
4.0292058 0.045402633
4.0296859 0.046841738
4.030166 0.048306474
4.0306461 0.049798358
4.0311262 0.051325422
4.0316063 0.052888511
4.0320864 0.054487731
4.0325665 0.056123188
4.0330466 0.057794989
4.0335267 0.059503239
4.0340068 0.061248046
4.0344869 0.063029516
4.034967 0.064847754
4.0354471 0.066702868
4.0359272 0.068594964
4.0364073 0.070524147
4.0368874 0.072490525
4.0373675 0.074494204
4.0378476 0.07653529
4.0383277 0.07861389
4.0388078 0.08072921
4.0392879 0.082869929
4.039768 0.085033843
4.040248 0.087222541
4.0407281 0.089437612
4.0412082 0.091680647
4.0416883 0.093953235
4.0421684 0.096256965
4.0426485 0.098593427
4.0431286 0.10096421
4.0436087 0.10337091
4.0440888 0.10581511
4.0445689 0.10829839
4.045049 0.11082236
4.0455291 0.1133886
4.0460092 0.1159987
4.0464893 0.11865425
4.0469694 0.12135683
4.0474495 0.12408736
4.0479296 0.12682825
4.0484097 0.1295803
4.0488898 0.13234434
4.0493699 0.13512117
4.04985 0.13791162
4.0503301 0.1407165
4.0508102 0.14353663
4.0512903 0.14637282
4.0517704 0.14922589
4.0522505 0.15209665
4.0527305 0.15498593
4.0532106 0.15789453
4.0536907 0.16082327
4.0541708 0.16377298
4.0546509 0.16674446
4.055131 0.16973852
4.0556111 0.17275368
4.0560912 0.17578323
4.0565713 0.17882514
4.0570514 0.18187767
4.0575315 0.1849391
4.0580116 0.1880077
4.0584917 0.19108175
4.0589718 0.19415952
4.0594519 0.19723928
4.059932 0.2003193
4.0604121 0.20339786
4.0608922 0.20647323
4.0613723 0.20954369
4.0618524 0.2126075
4.0623325 0.21566294
4.0628126 0.21870829
4.0632927 0.22174181
4.0637728 0.22476194
4.0642529 0.227769
4.0647329 0.23076362
4.065213 0.23374621
4.0656931 0.2367172
4.0661732 0.23967702
4.0666533 0.24262609
4.0671334 0.24556484
4.0676135 0.24849369
4.0680936 0.25141307
4.0685737 0.25432339
4.0690538 0.2572251
4.0695339 0.2601186
4.070014 0.26300433
4.0704941 0.26588271
4.0709742 0.26875417
4.0714543 0.27161913
4.0719344 0.27447766
4.0724145 0.27729502
4.0728946 0.28005023
4.0733747 0.28274636
4.0738548 0.28538649
4.0743349 0.2879737
4.074815 0.29051108
4.0752951 0.29300169
4.0757752 0.29544863
4.0762553 0.29785497
4.0767353 0.30022379
4.0772154 0.30255817
4.0776955 0.30486119
4.0781756 0.30713593
4.0786557 0.30938548
4.0791358 0.3116129
4.0796159 0.31382129
4.080096 0.31601372
4.0805761 0.31817424
4.0810562 0.3202667
4.0815363 0.32229199
4.0820164 0.32425215
4.0824965 0.32614918
4.0829766 0.32798511
4.0834567 0.32976196
4.0839368 0.33148176
4.0844169 0.33314652
4.084897 0.33475828
4.0853771 0.33631904
4.0858572 0.33783084
4.0863373 0.33929569
4.0868174 0.34071561
4.0872975 0.34209264
4.0877776 0.34342878
4.0882577 0.34472607
4.0887377 0.34598262
4.0892178 0.34717651
4.0896979 0.34830461
4.090178 0.34936764
4.0906581 0.35036635
4.0911382 0.35130145
4.0916183 0.35217368
4.0920984 0.35298377
4.0925785 0.35373245
4.0930586 0.35442045
4.0935387 0.3550485
4.0940188 0.35561733
4.0944989 0.35612767
4.094979 0.35658026
4.0954591 0.35697582
4.0959392 0.35731508
4.0964193 0.35759878
4.0968994 0.35782762
4.0973795 0.35800123
4.0978596 0.35811869
4.0983397 0.35817932
4.0988198 0.35818245
4.0992999 0.35812739
4.09978 0.35801346
4.1002601 0.35783997
4.1007401 0.35760625
4.1012202 0.35731161
4.1017003 0.35695537
4.1021804 0.35653684
4.1026605 0.35605536
4.1031406 0.35551023
4.1036207 0.35490078
4.1041008 0.35422631
4.1045809 0.35348616
4.105061 0.35267963
4.1055411 0.35181842
4.1060212 0.35091972
4.1065013 0.34998146
4.1069814 0.34900132
4.1074615 0.34797703
4.1079416 0.34690628
4.1084217 0.34578678
4.1089018 0.34461624
4.1093819 0.34339237
4.109862 0.34211287
4.1103421 0.34077545
4.1108222 0.33937782
4.1113023 0.33791768
4.1117824 0.33639273
4.1122625 0.33480069
4.1127425 0.33313927
4.1132226 0.33140616
4.1137027 0.32961054
4.1141828 0.32779969
4.1146629 0.3259758
4.115143 0.32413516
4.1156231 0.32227406
4.1161032 0.32038877
4.1165833 0.31847557
4.1170634 0.31653076
4.1175435 0.3145506
4.1180236 0.31253139
4.1185037 0.31046941
4.1189838 0.30836093
4.1194639 0.30620224
4.119944 0.30398962
4.1204241 0.30171936
4.1209042 0.29938773
4.1213843 0.29699101
4.1218644 0.29452805
4.1223445 0.29204324
4.1228246 0.28955435
4.1233047 0.2870619
4.1237848 0.28456642
4.1242649 0.28206844
4.1247449 0.27956849
4.125225 0.2770671
4.1257051 0.27456479
4.1261852 0.27206211
4.1266653 0.26955957
4.1271454 0.2670577
4.1276255 0.26455704
4.1281056 0.2620581
4.1285857 0.25956143
4.1290658 0.25706755
4.1295459 0.25457699
4.130026 0.25209027
4.1305061 0.24960668
4.1309862 0.24712496
4.1314663 0.24464509
4.1319464 0.24216705
4.1324265 0.2396908
4.1329066 0.23721631
4.1333867 0.23474356
4.1338668 0.23227252
4.1343469 0.22980317
4.134827 0.22733546
4.1353071 0.22486939
4.1357872 0.22240491
4.1362673 0.219942
4.1367473 0.21748063
4.1372274 0.21502078
4.1377075 0.21256241
4.1381876 0.2101055
4.1386677 0.20767053
4.1391478 0.20532196
4.1396279 0.20305995
4.140108 0.20087943
4.1405881 0.19877529
4.1410682 0.19674247
4.1415483 0.19477588
4.1420284 0.19287043
4.1425085 0.19102104
4.1429886 0.18922262
4.1434687 0.18747009
4.1439488 0.18575836
4.1444289 0.18408236
4.144909 0.18243699
4.1453891 0.18081717
4.1458692 0.17921782
4.1463493 0.17763385
4.1468294 0.17606696
4.1473095 0.17458939
4.1477896 0.17321913
4.1482697 0.17195263
4.1487497 0.17078638
4.1492298 0.16971683
4.1497099 0.16874047
4.15019 0.16785376
4.1506701 0.16705317
4.1511502 0.16633518
4.1516303 0.16569624
4.1521104 0.16513283
4.1525905 0.16464143
4.1530706 0.16421849
4.1535507 0.1638605
4.1540308 0.16356391
4.1545109 0.16332521
4.154991 0.16314092
4.1554711 0.16303491
4.1559512 0.1630282
4.1564313 0.16312059
4.1569114 0.16331186
4.1573915 0.16360182
4.1578716 0.16399026
4.1583517 0.16447698
4.1588318 0.16506177
4.1593119 0.16574443
4.159792 0.16652476
4.1602721 0.16740254
4.1607522 0.16837758
4.1612322 0.16944967
4.1617123 0.17061861
4.1621924 0.1718842
4.1626725 0.17324622
4.1631526 0.17470447
4.1636327 0.17624725
4.1641128 0.17784852
4.1645929 0.17951136
4.165073 0.18124018
4.1655531 0.18303942
4.1660332 0.1849135
4.1665133 0.18686682
4.1669934 0.18890382
4.1674735 0.19102892
4.1679536 0.19324652
4.1684337 0.19556107
4.1689138 0.19797697
4.1693939 0.20049865
4.169874 0.20313053
4.1703541 0.20587702
4.1708342 0.20874256
4.1713143 0.21173155
4.1717944 0.21483821
4.1722745 0.21798781
4.1727546 0.22116558
4.1732346 0.22437279
4.1737147 0.22761075
4.1741948 0.23088074
4.1746749 0.23418406
4.175155 0.23752199
4.1756351 0.24089584
4.1761152 0.24430689
4.1765953 0.24775644
4.1770754 0.25124578
4.1775555 0.2547762
4.1780356 0.25834899
4.1785157 0.26196545
4.1789958 0.26562687
4.1794759 0.26933453
4.179956 0.27308971
4.1804361 0.27688988
4.1809162 0.28072928
4.1813963 0.28460281
4.1818764 0.28850537
4.1823565 0.29243186
4.1828366 0.29637717
4.1833167 0.3003362
4.1837968 0.30430385
4.1842769 0.30827503
4.184757 0.31224462
4.185237 0.31620753
4.1857171 0.32015865
4.1861972 0.32409289
4.1866773 0.32800513
4.1871574 0.33189029
4.1876375 0.33574325
4.1881176 0.33955892
4.1885977 0.34333131
4.1890778 0.3470574
4.1895579 0.35073869
4.190038 0.35437673
4.1905181 0.35797309
4.1909982 0.36152931
4.1914783 0.36504696
4.1919584 0.36852759
4.1924385 0.37197276
4.1929186 0.37538404
4.1933987 0.37876297
4.1938788 0.38211113
4.1943589 0.38543005
4.194839 0.38872131
4.1953191 0.39198645
4.1957992 0.39522704
4.1962793 0.39844464
4.1967594 0.40162072
4.1972394 0.4046498
4.1977195 0.40752189
4.1981996 0.4102435
4.1986797 0.41282118
4.1991598 0.41526146
4.1996399 0.41757088
4.20012 0.41975596
4.2006001 0.42182325
4.2010802 0.42377928
4.2015603 0.42563057
4.2020404 0.42738368
4.2025205 0.42904512
4.2030006 0.43062144
4.2034807 0.43211916
4.2039608 0.43354483
4.2044409 0.43490497
4.204921 0.43620395
4.2054011 0.43738691
4.2058812 0.43842829
4.2063613 0.4393291
4.2068414 0.44009034
4.2073215 0.44071301
4.2078016 0.44119811
4.2082817 0.44154665
4.2087618 0.44175963
4.2092418 0.44183805
4.2097219 0.44178291
4.210202 0.44159522
4.2106821 0.44127598
4.2111622 0.44082619
4.2116423 0.44024685
4.2121224 0.43953896
4.2126025 0.43870353
4.2130826 0.43774156
4.2135627 0.43667235
4.2140428 0.43551864
4.2145229 0.43427602
4.215003 0.43293989
4.2154831 0.43150567
4.2159632 0.42996878
4.2164433 0.42832463
4.2169234 0.42656864
4.2174035 0.42469621
4.2178836 0.42270277
4.2183637 0.42058373
4.2188438 0.4183345
4.2193239 0.4159505
4.219804 0.41342714
4.2202841 0.41075984
4.2207642 0.40794401
4.2212442 0.40497507
4.2217243 0.40187561
4.2222044 0.39874752
4.2226845 0.39559507
4.2231646 0.39241146
4.2236447 0.3891899
4.2241248 0.38592358
4.2246049 0.38260572
4.225085 0.37922951
4.2255651 0.37578815
4.2260452 0.37227486
4.2265253 0.36868283
4.2270054 0.36500526
4.2274855 0.36123535
4.2279656 0.35736632
4.2284457 0.35339135
4.2289258 0.34930367
4.2294059 0.34509645
4.229886 0.3407687
4.2303661 0.33640466
4.2308462 0.3320348
4.2313263 0.32765992
4.2318064 0.32328082
4.2322865 0.3188983
4.2327666 0.31451317
4.2332466 0.31012624
4.2337267 0.30573831
4.2342068 0.30135019
4.2346869 0.29696267
4.235167 0.29257657
4.2356471 0.28819269
4.2361272 0.28381183
4.2366073 0.27943481
4.2370874 0.27506241
4.2375675 0.27069546
4.2380476 0.26633474
4.2385277 0.26197816
4.2390078 0.25762311
4.2394879 0.25326973
4.239968 0.24891812
4.2404481 0.24456842
4.2409282 0.24022074
4.2414083 0.23587519
4.2418884 0.23153191
4.2423685 0.227191
4.2428486 0.2228526
4.2433287 0.21851681
4.2438088 0.21418376
4.2442889 0.20985357
4.244769 0.20552636
4.245249 0.20120225
4.2457291 0.19688135
4.2462092 0.19256379
4.2466893 0.18827586
4.2471694 0.18409216
4.2476495 0.18001202
4.2481296 0.1760296
4.2486097 0.17213906
4.2490898 0.16833457
4.2495699 0.16461028
4.25005 0.16096036
4.2505301 0.15737896
4.2510102 0.15386026
4.2514903 0.1503984
4.2519704 0.14698756
4.2524505 0.14362189
4.2529306 0.14029556
4.2534107 0.13700272
4.2538908 0.13373754
4.2543709 0.13049418
4.254851 0.12727322
4.2553311 0.12413287
4.2558112 0.1210864
4.2562913 0.11813122
4.2567714 0.11526473
4.2572515 0.11248435
4.2577315 0.10978749
4.2582116 0.10717156
4.2586917 0.10463398
4.2591718 0.10217216
4.2596519 0.099783503
4.260132 0.097465427
4.2606121 0.095215344
4.2610922 0.093030666
4.2615723 0.090908805
4.2620524 0.088847172
4.2625325 0.086843179
4.2630126 0.08489435
4.2634927 0.083017279
4.2639728 0.081224623
4.2644529 0.079515498
4.264933 0.077889018
4.2654131 0.076344298
4.2658932 0.074880454
4.2663733 0.073496601
4.2668534 0.072191855
4.2673335 0.070965329
4.2678136 0.069816139
4.2682937 0.068743401
4.2687738 0.06774623
4.2692539 0.06682374
4.2697339 0.065975046
4.270214 0.065199265
4.2706941 0.064495511
4.2711742 0.063862899
4.2716543 0.063302795
4.2721344 0.062819815
4.2726145 0.062414185
4.2730946 0.062085954
4.2735747 0.061835169
4.2740548 0.061661881
4.2745349 0.061566137
4.275015 0.061547986
4.2754951 0.061607478
4.2759752 0.061744661
4.2764553 0.061959583
4.2769354 0.062252294
4.2774155 0.062622842
4.2778956 0.063071276
4.2783757 0.063597645
4.2788558 0.064201997
4.2793359 0.064884382
4.279816 0.065643825
4.2802961 0.066473817
4.2807762 0.067374064
4.2812563 0.068345608
4.2817363 0.069389494
4.2822164 0.070506765
4.2826965 0.071698466
4.2831766 0.07296564
4.2836567 0.074309332
4.2841368 0.075730584
4.2846169 0.077230443
4.285097 0.07880995
4.2855771 0.08047015
4.2860572 0.082212087
4.2865373 0.084036805
4.2870174 0.085945349
4.2874975 0.087938761
4.2879776 0.090017568
4.2884577 0.092159205
4.2889378 0.094353274
4.2894179 0.096602699
4.289898 0.098910402
4.2903781 0.10127931
4.2908582 0.10371233
4.2913383 0.1062124
4.2918184 0.10878245
4.2922985 0.11142538
4.2927786 0.11414413
4.2932587 0.11694161
4.2937387 0.11982075
4.2942188 0.12278448
4.2946989 0.12583571
4.295179 0.12897737
4.2956591 0.13221238
4.2961392 0.13554366
4.2966193 0.13894268
4.2970994 0.1423608
4.2975795 0.14580199
4.2980596 0.149271
4.2985397 0.15277263
4.2990198 0.15631164
4.2994999 0.15989281
4.29998 0.16352092
4.3004601 0.16720073
4.3009402 0.17093703
4.3014203 0.17473459
4.3019004 0.17859818
4.3023805 0.18253258
4.3028606 0.18654257
4.3033407 0.19063292
4.3038208 0.1948084
4.3043009 0.19907379
4.304781 0.2034208
4.3052611 0.20778804
4.3057411 0.21216586
4.3062212 0.21655285
4.3067013 0.22094761
4.3071814 0.22534875
4.3076615 0.22975486
4.3081416 0.23416454
4.3086217 0.2385764
4.3091018 0.24298903
4.3095819 0.24740104
4.310062 0.25181102
4.3105421 0.25621758
4.3110222 0.26061932
4.3115023 0.26501483
4.3119824 0.26940273
4.3124625 0.2737816
4.3129426 0.27815024
4.3134227 0.28251176
4.3139028 0.28686783
4.3143829 0.29121855
4.314863 0.29556402
4.3153431 0.29990434
4.3158232 0.3042396
4.3163033 0.30856992
4.3167834 0.31289538
4.3172635 0.31721611
4.3177435 0.32153218
4.3182236 0.32584371
4.3187037 0.3301508
4.3191838 0.33445354
4.3196639 0.33875205
4.320144 0.34304641
4.3206241 0.34733673
4.3211042 0.35162311
4.3215843 0.35584254
4.3220644 0.35992154
4.3225445 0.36386742
4.3230246 0.36768772
4.3235047 0.37138997
4.3239848 0.37498169
4.3244649 0.37847044
4.324945 0.38186373
4.3254251 0.3851691
4.3259052 0.38839408
4.3263853 0.39154622
4.3268654 0.39463304
4.3273455 0.39766207
4.3278256 0.40064085
4.3283057 0.40357691
4.3287858 0.40647779
4.3292659 0.40935101
4.3297459 0.41217442
4.330226 0.41484794
4.3307061 0.41736643
4.3311862 0.41973412
4.3316663 0.42195525
4.3321464 0.42403407
4.3326265 0.42597481
4.3331066 0.42778171
4.3335867 0.42945901
4.3340668 0.43101094
4.3345469 0.43244176
4.335027 0.43375569
4.3355071 0.43495697
4.3359872 0.43604985
4.3364673 0.43703855
4.3369474 0.43792733
4.3374275 0.43872042
4.3379076 0.43941996
4.3383877 0.44000121
4.3388678 0.44045497
4.3393479 0.44078007
4.339828 0.44097535
4.3403081 0.44103965
4.3407882 0.4409718
4.3412683 0.44077066
4.3417483 0.44043504
4.3422284 0.4399638
4.3427085 0.43935578
4.3431886 0.4386098
4.3436687 0.43772471
4.3441488 0.43669935
4.3446289 0.43553256
4.345109 0.43422318
4.3455891 0.43277004
4.3460692 0.43117201
4.3465493 0.42947274
4.3470294 0.42770806
4.3475095 0.42587206
4.3479896 0.42395884
4.3484697 0.42196252
4.3489498 0.4198772
4.3494299 0.41769699
4.34991 0.41541598
4.3503901 0.41302828
4.3508702 0.410528
4.3513503 0.40790924
4.3518304 0.40516611
4.3523105 0.40229272
4.3527906 0.39928315
4.3532707 0.39613153
4.3537508 0.39283196
4.3542308 0.38937854
4.3547109 0.38580371
4.355191 0.38220542
4.3556711 0.37858545
4.3561512 0.37493994
4.3566313 0.37126504
4.3571114 0.3675569
4.3575915 0.36381166
4.3580716 0.36002546
4.3585517 0.35619447
4.3590318 0.35231482
4.3595119 0.34838266
4.359992 0.34439414
4.3604721 0.3403454
4.3609522 0.33623259
4.3614323 0.33205187
4.3619124 0.32779937
4.3623925 0.32347125
4.3628726 0.31906839
4.3633527 0.31463021
4.3638328 0.310169
4.3643129 0.30568808
4.364793 0.30119075
4.3652731 0.29668033
4.3657532 0.29216015
4.3662332 0.2876335
4.3667133 0.28310372
4.3671934 0.27857412
4.3676735 0.274048
4.3681536 0.26952869
4.3686337 0.2650195
4.3691138 0.26052374
4.3695939 0.25604474
4.370074 0.2515858
4.3705541 0.24715024
4.3710342 0.24274127
4.3715143 0.23835053
4.3719944 0.23397145
4.3724745 0.22960439
4.3729546 0.22524968
4.3734347 0.22090768
4.3739148 0.21657873
4.3743949 0.21226317
4.374875 0.20796136
4.3753551 0.20367364
4.3758352 0.19940036
4.3763153 0.19514185
4.3767954 0.19089848
4.3772755 0.18667058
4.3777556 0.1824585
4.3782356 0.17826258
4.3787157 0.17408318
4.3791958 0.16992064
4.3796759 0.16579905
4.380156 0.16176458
4.3806361 0.15781504
4.3811162 0.15394683
4.3815963 0.15015637
4.3820764 0.14644004
4.3825565 0.14279425
4.3830366 0.13921542
4.3835167 0.13569993
4.3839968 0.13224419
4.3844769 0.12884462
4.384957 0.1254976
4.3854371 0.12219954
4.3859172 0.11894686
4.3863973 0.11573594
4.3868774 0.11256319
4.3873575 0.10942502
4.3878376 0.10632181
4.3883177 0.10327521
4.3887978 0.10028904
4.3892779 0.097363236
4.389758 0.094497751
4.390238 0.091692529
4.3907181 0.088947517
4.3911982 0.086262661
4.3916783 0.083637908
4.3921584 0.081073203
4.3926385 0.078568493
4.3931186 0.076123725
4.3935987 0.073738846
4.3940788 0.0714138
4.3945589 0.069148535
4.395039 0.066942998
4.3955191 0.064797134
4.3959992 0.062710421
4.3964793 0.060666816
4.3969594 0.058659637
4.3974395 0.056690485
4.3979196 0.054760957
4.3983997 0.052872653
4.3988798 0.051027172
4.3993599 0.049226113
4.39984 0.047471075
4.4003201 0.045763658
4.4008002 0.04410546
4.4012803 0.04249808
4.4017604 0.040943119
4.4022404 0.039442173
4.4027205 0.037996844
4.4032006 0.03660873
4.4036807 0.035279429
4.4041608 0.034010542
4.4046409 0.032785584
4.405121 0.031578978
4.4056011 0.030392368
4.4060812 0.029227682
4.4065613 0.028086844
4.4070414 0.026971782
4.4075215 0.025884421
4.4080016 0.024826688
4.4084817 0.023800509
4.4089618 0.02280781
4.4094419 0.021850517
4.409922 0.020930556
4.4104021 0.020049854
4.4108822 0.019210336
4.4113623 0.01841393
4.4118424 0.01766256
4.4123225 0.016958154
4.4128026 0.016295244
4.4132827 0.015643193
4.4137628 0.01499977
4.4142428 0.014366537
4.4147229 0.013745054
4.415203 0.013136885
4.4156831 0.01254359
4.4161632 0.011966731
4.4166433 0.01140787
4.4171234 0.010868568
4.4176035 0.010350388
4.4180836 0.009854891
4.4185637 0.0093836388
4.4190438 0.008938193
4.4195239 0.0085201154
4.420004 0.0081309677
4.4204841 0.0077723117
4.4209642 0.0074444916
4.4214443 0.0071267609
4.4219244 0.0068119218
4.4224045 0.0065009871
4.4228846 0.0061949696
4.4233647 0.0058948821
4.4238448 0.0056017372
4.4243249 0.0053165478
4.424805 0.0050403267
4.4252851 0.0047740865
4.4257652 0.0045188402
4.4262452 0.0042756004
4.4267253 0.0040453799
4.4272054 0.0038291914
4.4276855 0.0036280479
4.4281656 0.0034429619
4.4286457 0.0032749464
4.4291258 0.003125014
4.4296059 0.0029850847
4.430086 0.0028457497
4.4305661 0.0027075594
4.4310462 0.0025710716
4.4315263 0.0024368437
4.4320064 0.0023054334
4.4324865 0.0021773983
4.4329666 0.002053296
4.4334467 0.0019336842
4.4339268 0.0018191205
4.4344069 0.0017101624
4.434887 0.0016073675
4.4353671 0.0015112936
4.4358472 0.0014224982
4.4363273 0.0013415389
4.4368074 0.0012689734
4.4372875 0.0012053592
4.4377676 0.0011490219
4.4382476 0.0010931553
4.4387277 0.0010374787
4.4392078 0.0009822591
4.4396879 0.0009277633
4.440168 0.00087425819
4.4406481 0.00082201065
4.4411282 0.00077128755
4.4416083 0.00072235578
4.4420884 0.0006754822
4.4425685 0.0006309337
4.4430486 0.00058897716
4.4435287 0.00054987946
4.4440088 0.00051390746
4.4444889 0.00048132805
4.444969 0.00045240811
4.4454491 0.00042741451
4.4459292 0.00040631634
4.4464093 0.00038598892
4.4468894 0.00036562039
4.4473695 0.00034532365
4.4478496 0.00032521159
4.4483297 0.0003053971
4.4488098 0.00028599308
4.4492899 0.00026711241
4.44977 0.000248868
4.4502501 0.00023137273
4.4507301 0.0002147395
4.4512102 0.0001990812
4.4516903 0.00018451071
4.4521704 0.00017114095
4.4526505 0.00015908479
4.4531306 0.00014845513
4.4536107 0.00013936486
4.4540908 0.00013192398
4.4545709 0.00012520496
4.455051 0.00011843236
4.4555311 0.00011164871
4.4560112 0.00010489654
4.4564913 9.8218383e-05
4.4569714 9.1656756e-05
4.4574515 8.5254187e-05
4.4579316 7.9053204e-05
4.4584117 7.3096331e-05
4.4588918 6.7426096e-05
4.4593719 6.2085024e-05
4.459852 5.7115642e-05
4.4603321 5.2560476e-05
4.4608122 4.8462051e-05
4.4612923 4.4862895e-05
4.4617724 4.1805533e-05
4.4622525 3.9332491e-05
4.4627325 3.7293281e-05
4.4632126 3.5245796e-05
4.4636927 3.3183451e-05
4.4641728 3.1120593e-05
4.4646529 2.9071569e-05
4.465133 2.7050725e-05
4.4656131 2.5072406e-05
4.4660932 2.315096e-05
4.4665733 2.1300732e-05
4.4670534 1.953607e-05
4.4675335 1.7871319e-05
4.4680136 1.6320825e-05
4.4684937 1.4898936e-05
4.4689738 1.3619996e-05
4.4694539 1.2498354e-05
4.469934 1.1548354e-05
4.4704141 1.0784343e-05
4.4708942 1.019862e-05
4.4713743 9.6350321e-06
4.4718544 9.0638938e-06
4.4723345 8.4895712e-06
4.4728146 7.9164298e-06
4.4732947 7.3488353e-06
4.4737748 6.7911531e-06
4.4742549 6.2477489e-06
4.4747349 5.7229882e-06
4.475215 5.2212366e-06
4.4756951 4.7468597e-06
4.4761752 4.3042229e-06
4.4766553 3.897692e-06
4.4771354 3.5316324e-06
4.4776155 3.2104098e-06
4.4780956 2.9383897e-06
4.4785757 2.7199376e-06
4.4790558 2.5587799e-06
4.4795359 2.4176775e-06
4.480016 2.2737573e-06
4.4804961 2.1282173e-06
4.4809762 1.9822555e-06
4.4814563 1.8370697e-06
4.4819364 1.6938579e-06
4.4824165 1.553818e-06
4.4828966 1.418148e-06
4.4833767 1.2880458e-06
4.4838568 1.1647094e-06
4.4843369 1.0493367e-06
4.484817 9.4312558e-07
4.4852971 8.4727405e-07
4.4857772 7.6298001e-07
4.4862573 6.9144141e-07
4.4867373 6.338562e-07
4.4872174 5.9142229e-07
4.4876975 5.5911051e-07
4.4881776 5.2619033e-07
4.4886577 4.9271192e-07
4.4891378 4.5896693e-07
4.4896179 4.2524703e-07
4.490098 3.9184389e-07
4.4905781 3.5904918e-07
4.4910582 3.2715456e-07
4.4915383 2.9645171e-07
4.4920184 2.6723228e-07
4.4924985 2.3978794e-07
4.4929786 2.1441036e-07
4.4934587 1.9139121e-07
4.4939388 1.7102215e-07
4.4944189 1.5359486e-07
4.494899 1.3940099e-07
4.4953791 1.2873221e-07
4.4958592 1.2128241e-07
4.4963393 1.1403781e-07
4.4968194 1.0660149e-07
4.4972995 9.9048726e-08
4.4977796 9.1454788e-08
4.4982597 8.3894957e-08
4.4987397 7.6444509e-08
4.4992198 6.9178719e-08
4.4996999 6.2172865e-08
4.50018 5.5502224e-08
4.5006601 4.9242071e-08
4.5011402 4.3467683e-08
4.5016203 3.8254336e-08
4.5021004 3.3677308e-08
4.5025805 2.9811874e-08
4.5030606 2.673331e-08
4.5035407 2.4516895e-08
4.5040208 2.3212552e-08
4.5045009 2.2188896e-08
4.504981 2.1149384e-08
4.5054611 2.0100191e-08
4.5059412 1.9047491e-08
4.5064213 1.7997461e-08
4.5069014 1.6956275e-08
4.5073815 1.5930109e-08
4.5078616 1.4925138e-08
4.5083417 1.3947537e-08
4.5088218 1.3003481e-08
4.5093019 1.2099146e-08
4.509782 1.1240707e-08
4.5102621 1.0434339e-08
4.5107421 9.6862173e-09
4.5112222 9.0025172e-09
4.5117023 8.3894138e-09
4.5121824 7.8530826e-09
4.5126625 7.3465365e-09
4.5131426 6.8045576e-09
4.5136227 6.2350033e-09
4.5141028 5.6461624e-09
4.5145829 5.0463235e-09
4.515063 4.4437754e-09
4.5155431 3.8468066e-09
4.5160232 3.263706e-09
4.5165033 2.7027621e-09
4.5169834 2.1722637e-09
4.5174635 1.6804995e-09
4.5179436 1.235758e-09
4.5184237 8.463281e-10
4.5189038 5.2049838e-10
4.5193839 2.6655754e-10
4.519864 9.2794269e-11
4.5203441 7.4972505e-12
4.5208242 0
4.5213043 0
4.5217844 0
4.5222645 0
4.5227445 0
4.5232246 0
4.5237047 0
4.5241848 0
4.5246649 0
4.525145 0
4.5256251 0
4.5261052 0
4.5265853 0
4.5270654 0
4.5275455 0
4.5280256 0
4.5285057 0
4.5289858 0
4.5294659 0
4.529946 0
4.5304261 0
4.5309062 0
4.5313863 0
4.5318664 0
4.5323465 0
4.5328266 0
4.5333067 0
4.5337868 0
4.5342669 0
4.5347469 0
4.535227 0
4.5357071 0
4.5361872 0
4.5366673 0
4.5371474 0
4.5376275 0
4.5381076 0
4.5385877 0
4.5390678 0
4.5395479 0
4.540028 0
4.5405081 0
4.5409882 0
4.5414683 0
4.5419484 0
4.5424285 0
4.5429086 0
4.5433887 0
4.5438688 0
4.5443489 0
4.544829 0
4.5453091 0
4.5457892 0
4.5462693 0
4.5467493 0
4.5472294 0
4.5477095 0
4.5481896 0
4.5486697 0
4.5491498 0
4.5496299 0
4.55011 0
4.5505901 0
4.5510702 0
4.5515503 0
4.5520304 0
4.5525105 0
4.5529906 0
4.5534707 0
4.5539508 0
4.5544309 0
4.554911 0
4.5553911 0
4.5558712 0
4.5563513 0
4.5568314 0
4.5573115 0
4.5577916 0
4.5582717 0
4.5587518 0
4.5592318 0
4.5597119 0
4.560192 0
4.5606721 0
4.5611522 0
4.5616323 0
4.5621124 0
4.5625925 0
4.5630726 0
4.5635527 0
4.5640328 0
4.5645129 0
4.564993 0
4.5654731 0
4.5659532 0
4.5664333 0
4.5669134 0
4.5673935 0
4.5678736 0
4.5683537 0
4.5688338 0
4.5693139 0
4.569794 0
4.5702741 0
4.5707542 2.7784008e-11
4.5712342 1.4106644e-10
4.5717143 3.3499439e-10
4.5721944 6.0242924e-10
4.5726745 9.3623241e-10
4.5731546 1.3292653e-09
4.5736347 1.7743893e-09
4.5741148 2.2644659e-09
4.5745949 2.7923564e-09
4.575075 3.3509222e-09
4.5755551 3.9330248e-09
4.5760352 4.5315255e-09
4.5765153 5.1392858e-09
4.5769954 5.749167e-09
4.5774755 6.3540306e-09
4.5779556 6.946738e-09
4.5784357 7.5201505e-09
4.5789158 8.1093458e-09
4.5793959 8.9836536e-09
4.579876 1.0170033e-08
4.5803561 1.1641868e-08
4.5808362 1.3372543e-08
4.5813163 1.5335443e-08
4.5817964 1.7503951e-08
4.5822765 1.9851452e-08
4.5827566 2.235133e-08
4.5832366 2.4976969e-08
4.5837167 2.7701755e-08
4.5841968 3.049907e-08
4.5846769 3.3342299e-08
4.585157 3.6204827e-08
4.5856371 3.9060037e-08
4.5861172 4.1881315e-08
4.5865973 4.4642044e-08
4.5870774 4.7339132e-08
4.5875575 5.099761e-08
4.5880376 5.6091593e-08
4.5885177 6.2503595e-08
4.5889978 7.0116136e-08
4.5894779 7.8811732e-08
4.589958 8.8472901e-08
4.5904381 9.8982159e-08
4.5909182 1.1022202e-07
4.5913983 1.2207501e-07
4.5918784 1.3442365e-07
4.5923585 1.4715043e-07
4.5928386 1.601379e-07
4.5933187 1.7326856e-07
4.5937988 1.8642493e-07
4.5942789 1.9948953e-07
4.594759 2.1234487e-07
4.595239 2.2487347e-07
4.5957191 2.3967063e-07
4.5961992 2.6090218e-07
4.5966793 2.8812933e-07
4.5971594 3.2084323e-07
4.5976395 3.5853507e-07
4.5981196 4.0069601e-07
4.5985997 4.4681724e-07
4.5990798 4.9638992e-07
4.5995599 5.4890521e-07
4.60004 6.0385431e-07
4.6005201 6.6072837e-07
4.6010002 7.1901857e-07
4.6014803 7.7821608e-07
4.6019604 8.3781208e-07
4.6024405 8.9729773e-07
4.6029206 9.5616421e-07
4.6034007 1.0139027e-06
4.6038808 1.0745313e-06
4.6043609 1.1588446e-06
4.604841 1.2677952e-06
4.6053211 1.3993922e-06
4.6058012 1.5516449e-06
4.6062813 1.7225625e-06
4.6067614 1.9101544e-06
4.6072414 2.1124298e-06
4.6077215 2.3273979e-06
4.6082016 2.5530679e-06
4.6086817 2.7874492e-06
4.6091618 3.0285509e-06
4.6096419 3.2743824e-06
4.610122 3.5229528e-06
4.6106021 3.7722714e-06
4.6110822 4.0203476e-06
4.6115623 4.2651904e-06
4.6120424 4.5081354e-06
4.6125225 4.8186452e-06
4.6130026 5.2198966e-06
4.6134827 5.7049195e-06
4.6139628 6.2667438e-06
4.6144429 6.8983993e-06
4.614923 7.5929159e-06
4.6154031 8.3433233e-06
4.6158832 9.1426515e-06
4.6163633 9.9839303e-06
4.6168434 1.0860189e-05
4.6173235 1.1764459e-05
4.6178036 1.2689768e-05
4.6182837 1.3629148e-05
4.6187638 1.4575627e-05
4.6192438 1.5522236e-05
4.6197239 1.6462005e-05
4.620204 1.7387962e-05
4.6206841 1.8445056e-05
4.6211642 1.9803979e-05
4.6216443 2.1443235e-05
4.6221244 2.3340825e-05
4.6226045 2.5474749e-05
4.6230846 2.7823009e-05
4.6235647 3.0363604e-05
4.6240448 3.3074536e-05
4.6245249 3.5933805e-05
4.625005 3.8919411e-05
4.6254851 4.2009355e-05
4.6259652 4.5181638e-05
4.6264453 4.841426e-05
4.6269254 5.1685222e-05
4.6274055 5.4972524e-05
4.6278856 5.8254168e-05
4.6283657 6.1508153e-05
4.6288458 6.4916687e-05
4.6293259 6.9170511e-05
4.629806 7.4273099e-05
4.6302861 8.0161858e-05
4.6307662 8.6774191e-05
4.6312462 9.4047503e-05
4.6317263 0.0001019192
4.6322064 0.00011032669
4.6326865 0.00011920736
4.6331666 0.00012849864
4.6336467 0.00013813792
4.6341268 0.00014806261
4.6346069 0.00015821012
4.635087 0.00016851784
4.6355671 0.00017892318
4.6360472 0.00018936355
4.6365273 0.00019977635
4.6370074 0.00021024649
4.6374875 0.00022259213
4.6379676 0.00023724724
4.6384477 0.00025405276
4.6389278 0.0002728496
4.6394079 0.00029347868
4.639888 0.00031578092
4.6403681 0.00033959723
4.6408482 0.00036476854
4.6413283 0.00039113576
4.6418084 0.00041853982
4.6422885 0.00044682162
4.6427686 0.0004758221
4.6432486 0.00050538216
4.6437287 0.00053534273
4.6442088 0.00056554473
4.6446889 0.00059582908
4.645169 0.00062603935
4.6456491 0.00065927366
4.6461292 0.00069814038
4.6466093 0.00074228016
4.6470894 0.00079133366
4.6475695 0.00084494154
4.6480496 0.00090274448
4.6485297 0.00096438312
4.6490098 0.0010294981
4.6494899 0.0010977302
4.64997 0.0011687199
4.6504501 0.001242108
4.6509302 0.0013175351
4.6514103 0.0013946419
4.6518904 0.0014730691
4.6523705 0.0015524572
4.6528506 0.0016324471
4.6533307 0.0017126792
4.6538108 0.0017961727
4.6542909 0.0018914031
4.654771 0.0019981516
4.6552511 0.0021157057
4.6557311 0.0022433531
4.6562112 0.0023803814
4.6566913 0.002526078
4.6571714 0.0026797305
4.6576515 0.0028406266
4.6581316 0.0030080538
4.6586117 0.0031812996
4.6590918 0.0033596517
4.6595719 0.0035423975
4.660052 0.0037288247
4.6605321 0.0039182208
4.6610122 0.0041098735
4.6614923 0.0043030702
4.6619724 0.0044991459
4.6624525 0.0047146845
4.6629326 0.0049524823
4.6634127 0.0052113183
4.6638928 0.0054899715
4.6643729 0.0057872209
4.664853 0.0061018454
4.6653331 0.0064326242
4.6658132 0.0067783361
4.6662933 0.0071377602
4.6667734 0.0075096754
4.6672535 0.0078928608
4.6677335 0.0082860953
4.6682136 0.008688158
4.6686937 0.0090978277
4.6691738 0.0095138837
4.6696539 0.0099351047
4.670134 0.010360501
4.6706141 0.010810684
4.6710942 0.011298379
4.6715743 0.011821839
4.6720544 0.012379318
4.6725345 0.01296907
4.6730146 0.013589347
4.6734947 0.014238404
4.6739748 0.014914494
4.6744549 0.01561587
4.674935 0.016340786
4.6754151 0.017087496
4.6758952 0.017854253
4.6763753 0.01863931
4.6768554 0.019440921
4.6773355 0.020257341
4.6778156 0.021086821
4.6782957 0.021927616
4.6787758 0.022793039
4.6792559 0.023711511
4.6797359 0.024681969
4.680216 0.025702497
4.6806961 0.026771179
4.6811762 0.027886097
4.6816563 0.029045335
4.6821364 0.030246975
4.6826165 0.031489102
4.6830966 0.032769798
4.6835767 0.034087146
4.6840568 0.03543923
4.6845369 0.036824133
4.685017 0.038239937
4.6854971 0.039684727
4.6859772 0.041156586
4.6864573 0.042653596
4.6869374 0.044179046
4.6874175 0.045762442
4.6878976 0.047407772
4.6883777 0.049113882
4.6888578 0.050879614
4.6893379 0.052703813
4.689818 0.054585324
4.6902981 0.056522991
4.6907782 0.058515658
4.6912583 0.060562169
4.6917383 0.062661369
4.6922184 0.064812102
4.6926985 0.067013212
4.6931786 0.069263543
4.6936587 0.07156194
4.6941388 0.073907247
4.6946189 0.076298309
4.695099 0.078734131
4.6955791 0.081219664
4.6960592 0.083758541
4.6965393 0.086351907
4.6970194 0.089000908
4.6974995 0.091706691
4.6979796 0.094470402
4.6984597 0.097293187
4.6989398 0.10017619
4.6994199 0.10312056
4.6999 0.10612745
4.7003801 0.10919799
4.7008602 0.11233334
4.7013403 0.11553464
4.7018204 0.11880304
4.7023005 0.12213968
4.7027806 0.12554571
4.7032607 0.12902227
4.7037407 0.13254953
4.7042208 0.13609862
4.7047009 0.139673
4.705181 0.14327645
4.7056611 0.14691274
4.7061412 0.15058566
4.7066213 0.15429899
4.7071014 0.1580565
4.7075815 0.16186198
4.7080616 0.16571921
4.7085417 0.16963195
4.7090218 0.17360401
4.7095019 0.17763914
4.709982 0.18174114
4.7104621 0.18591378
4.7109422 0.19016084
4.7114223 0.1944861
4.7119024 0.19888119
4.7123825 0.20329472
4.7128626 0.20771925
4.7133427 0.21215333
4.7138228 0.21659554
4.7143029 0.22104444
4.714783 0.22549859
4.7152631 0.22995656
4.7157431 0.2344169
4.7162232 0.23887819
4.7167033 0.24333899
4.7171834 0.24779787
4.7176635 0.25225338
4.7181436 0.25670409
4.7186237 0.26114856
4.7191038 0.26558537
4.7195839 0.27001307
4.720064 0.27443046
4.7205441 0.27884055
4.7210242 0.28324486
4.7215043 0.28764351
4.7219844 0.29203663
4.7224645 0.29642436
4.7229446 0.30080683
4.7234247 0.30518416
4.7239048 0.3095565
4.7243849 0.31392398
4.724865 0.31828673
4.7253451 0.32264487
4.7258252 0.32699855
4.7263053 0.3313479
4.7267854 0.33569304
4.7272655 0.34003411
4.7277455 0.34437125
4.7282256 0.34870458
4.7287057 0.35296943
4.7291858 0.35709881
4.7296659 0.36109992
4.730146 0.36497998
4.7306261 0.36874624
4.7311062 0.37240592
4.7315863 0.37596625
4.7320664 0.37943447
4.7325465 0.38281781
4.7330266 0.3861235
4.7335067 0.38935877
4.7339868 0.39253085
4.7344669 0.39564698
4.734947 0.39871439
4.7354271 0.4017403
4.7359072 0.40473196
4.7363873 0.40769659
4.7368674 0.41061026
4.7373475 0.41337755
4.7378276 0.4159947
4.7383077 0.41846563
4.7387878 0.42079426
4.7392679 0.42298452
4.7397479 0.42504031
4.740228 0.42696555
4.7407081 0.42876418
4.7411882 0.43044011
4.7416683 0.43199725
4.7421484 0.43343953
4.7426285 0.43477087
4.7431086 0.43599518
4.7435887 0.43711639
4.7440688 0.43813841
4.7445489 0.43906517
4.745029 0.43989876
4.7455091 0.44062099
4.7459892 0.44122465
4.7464693 0.44170775
4.7469494 0.44206833
4.7474295 0.44230439
4.7479096 0.44241397
4.7483897 0.44239509
4.7488698 0.44224576
4.7493499 0.44196402
4.74983 0.44154788
4.7503101 0.44099536
4.7507902 0.44030449
4.7512703 0.43947329
4.7517504 0.43849979
4.7522304 0.43738199
4.7527105 0.43611794
4.7531906 0.43470583
4.7536707 0.43320528
4.7541508 0.43165956
4.7546309 0.43006087
4.755111 0.42840141
4.7555911 0.42667338
4.7560712 0.42486896
4.7565513 0.42298036
4.7570314 0.42099977
4.7575115 0.41891938
4.7579916 0.41673141
4.7584717 0.41442803
4.7589518 0.41200144
4.7594319 0.40944385
4.759912 0.40674745
4.7603921 0.40390443
4.7608722 0.400907
4.7613523 0.39774734
4.7618324 0.39446309
4.7623125 0.39116043
4.7627926 0.38784411
4.7632727 0.38451401
4.7637528 0.38117003
4.7642328 0.37781208
4.7647129 0.37444005
4.765193 0.37105383
4.7656731 0.36765334
4.7661532 0.36423846
4.7666333 0.3608091
4.7671134 0.35736515
4.7675935 0.35390651
4.7680736 0.35043309
4.7685537 0.34694478
4.7690338 0.34344148
4.7695139 0.33992309
4.769994 0.33638802
4.7704741 0.33282631
4.7709542 0.32923911
4.7714343 0.32563004
4.7719144 0.32200274
4.7723945 0.31836083
4.7728746 0.31470795
4.7733547 0.31104771
4.7738348 0.30738375
4.7743149 0.3037197
4.774795 0.30005918
4.7752751 0.29640583
4.7757552 0.29276327
4.7762352 0.28913513
4.7767153 0.28552504
4.7771954 0.28193663
4.7776755 0.27837353
4.7781556 0.27484015
4.7786357 0.27138741
4.7791158 0.26804063
4.7795959 0.26479489
4.780076 0.26164528
4.7805561 0.25858686
4.7810362 0.25561472
4.7815163 0.25272394
4.7819964 0.24990959
4.7824765 0.24716675
4.7829566 0.2444905
4.7834367 0.24187591
4.7839168 0.23931808
4.7843969 0.23681206
4.784877 0.23435295
4.7853571 0.23193581
4.7858372 0.22955573
4.7863173 0.22720779
4.7867974 0.22493064
4.7872775 0.22279941
4.7877576 0.22081183
4.7882376 0.21896399
4.7887177 0.21725197
4.7891978 0.21567186
4.7896779 0.21421972
4.790158 0.21289164
4.7906381 0.2116837
4.7911182 0.21059198
4.7915983 0.20961257
4.7920784 0.20874153
4.7925585 0.20797495
4.7930386 0.20730892
4.7935187 0.2067395
4.7939988 0.20626279
4.7944789 0.20587486
4.794959 0.20557464
4.7954391 0.20537588
4.7959192 0.20528283
4.7963993 0.20529771
4.7968794 0.20542272
4.7973595 0.2056601
4.7978396 0.20601205
4.7983197 0.20648079
4.7987998 0.20706853
4.7992799 0.20777749
4.79976 0.20860989
4.80024 0.20956795
4.8007201 0.21065387
4.8012002 0.21186988
4.8016803 0.21321818
4.8021604 0.21470101
4.8026405 0.21632056
4.8031206 0.21807619
4.8036007 0.2198944
4.8040808 0.22174812
4.8045609 0.22364528
4.805041 0.22559382
4.8055211 0.22760167
4.8060012 0.22967677
4.8064813 0.23182705
4.8069614 0.23406045
4.8074415 0.23638491
4.8079216 0.23880835
4.8084017 0.24133873
4.8088818 0.24398396
4.8093619 0.246752
4.809842 0.24965076
4.8103221 0.2526882
4.8108022 0.25587224
4.8112823 0.25921082
4.8117624 0.26264479
4.8122424 0.26608599
4.8127225 0.26953381
4.8132026 0.27298813
4.8136827 0.27644883
4.8141628 0.27991583
4.8146429 0.28338899
4.815123 0.28686822
4.8156031 0.2903534
4.8160832 0.29384442
4.8165633 0.29734118
4.8170434 0.30084356
4.8175235 0.30435145
4.8180036 0.30786475
4.8184837 0.31138334
4.8189638 0.31490712
4.8194439 0.31843597
4.819924 0.32197167
4.8204041 0.32552083
4.8208842 0.32908243
4.8213643 0.33265469
4.8218444 0.33623579
4.8223245 0.33982394
4.8228046 0.34341734
4.8232847 0.34701418
4.8237648 0.35061267
4.8242448 0.354211
4.8247249 0.35780737
4.825205 0.36139998
4.8256851 0.36498703
4.8261652 0.36856673
4.8266453 0.37213725
4.8271254 0.37569682
4.8276055 0.37924362
4.8280856 0.38276975
4.8285657 0.38618387
4.8290458 0.38946141
4.8295259 0.39260944
4.830006 0.39563505
4.8304861 0.39854534
4.8309662 0.40134739
4.8314463 0.40404829
4.8319264 0.40665514
4.8324065 0.40917501
4.8328866 0.411615
4.8333667 0.4139822
4.8338468 0.41628369
4.8343269 0.41852657
4.834807 0.42071792
4.8352871 0.42286483
4.8357672 0.4249744
4.8362472 0.4270537
4.8367273 0.42903991
4.8372074 0.43086868
4.8376875 0.43254379
4.8381676 0.43406897
4.8386477 0.43544798
4.8391278 0.43668459
4.8396079 0.43778255
4.840088 0.43874561
4.8405681 0.43957753
4.8410482 0.44028207
4.8415283 0.44086297
4.8420084 0.44132401
4.8424885 0.44166892
4.8429686 0.44190148
4.8434487 0.44202543
4.8439288 0.44204453
4.8444089 0.44196254
4.844889 0.44177986
4.8453691 0.44148743
4.8458492 0.44108231
4.8463293 0.44056207
4.8468094 0.4399243
4.8472895 0.4391666
4.8477696 0.43828654
4.8482496 0.43728172
4.8487297 0.43614972
4.8492098 0.43488813
4.8496899 0.43349453
4.85017 0.43196652
4.8506501 0.43030168
4.8511302 0.4284976
4.8516103 0.42655186
4.8520904 0.42446206
4.8525705 0.42222578
4.8530506 0.41984925
4.8535307 0.41741225
4.8540108 0.41492935
4.8544909 0.41239386
4.854971 0.40979908
4.8554511 0.40713831
4.8559312 0.40440486
4.8564113 0.40159202
4.8568914 0.39869309
4.8573715 0.39570138
4.8578516 0.39261018
4.8583317 0.38941281
4.8588118 0.38610255
4.8592919 0.38267272
4.859772 0.37911661
4.8602521 0.37542753
4.8607321 0.37159877
4.8612122 0.36762416
4.8616923 0.36357948
4.8621724 0.35952157
4.8626525 0.35544927
4.8631326 0.35136142
4.8636127 0.34725686
4.8640928 0.34313442
4.8645729 0.33899294
4.865053 0.33483126
4.8655331 0.33064822
4.8660132 0.32644265
4.8664933 0.3222134
4.8669734 0.3179593
4.8674535 0.31367919
4.8679336 0.3093719
4.8684137 0.30503627
4.8688938 0.30067115
4.8693739 0.29627537
4.869854 0.29184837
4.8703341 0.28739295
4.8708142 0.28291295
4.8712943 0.27841219
4.8717744 0.27389449
4.8722545 0.26936368
4.8727345 0.26482359
4.8732146 0.26027804
4.8736947 0.25573085
4.8741748 0.25118584
4.8746549 0.24664685
4.875135 0.2421177
4.8756151 0.2376022
4.8760952 0.23310419
4.8765753 0.22862749
4.8770554 0.22417593
4.8775355 0.21975332
4.8780156 0.21536423
4.8784957 0.21101555
4.8789758 0.20670737
4.8794559 0.20243865
4.879936 0.19820833
4.8804161 0.19401538
4.8808962 0.18985875
4.8813763 0.1857374
4.8818564 0.18165028
4.8823365 0.17759636
4.8828166 0.17357458
4.8832967 0.16958391
4.8837768 0.1656233
4.8842569 0.16169171
4.8847369 0.15778809
4.885217 0.1539114
4.8856971 0.15006059
4.8861772 0.14623544
4.8866573 0.14247088
4.8871374 0.1387844
4.8876175 0.13517384
4.8880976 0.13163705
4.8885777 0.12817188
4.8890578 0.12477617
4.8895379 0.12144777
4.890018 0.11818452
4.8904981 0.11498428
4.8909782 0.11184488
4.8914583 0.10876417
4.8919384 0.10573999
4.8924185 0.10277021
4.8928986 0.099852646
4.8933787 0.096985161
4.8938588 0.094165596
4.8943389 0.091391798
4.894819 0.088664832
4.8952991 0.085989507
4.8957792 0.083366571
4.8962593 0.080796704
4.8967393 0.078280584
4.8972194 0.075818888
4.8976995 0.073412296
4.8981796 0.071061485
4.8986597 0.068767133
4.8991398 0.066529921
4.8996199 0.064350524
4.9001 0.062229623
4.9005801 0.060167895
4.9010602 0.058166018
4.9015403 0.056224671
4.9020204 0.054344533
4.9025005 0.052526281
4.9029806 0.050765123
4.9034607 0.049035901
4.9039408 0.047336956
4.9044209 0.045670115
4.904901 0.044037207
4.9053811 0.042440061
4.9058612 0.040880503
4.9063413 0.039360362
4.9068214 0.037881467
4.9073015 0.036445646
4.9077816 0.035054726
4.9082617 0.033710536
4.9087417 0.032414903
4.9092218 0.031169657
4.9097019 0.029976625
4.910182 0.028837635
4.9106621 0.027754516
4.9111422 0.0267276
4.9116223 0.025726413
4.9121024 0.024739702
4.9125825 0.023769319
4.9130626 0.022817115
4.9135427 0.021884942
4.9140228 0.020974654
4.9145029 0.020088101
4.914983 0.019227137
4.9154631 0.018393613
4.9159432 0.017589381
4.9164233 0.016816294
4.9169034 0.016076204
4.9173835 0.015370963
4.9178636 0.014702423
4.9183437 0.014072436
4.9188238 0.013482854
4.9193039 0.01293553
4.919784 0.012414265
4.9202641 0.011898515
4.9207441 0.011389603
4.9212242 0.010888907
4.9217043 0.010397806
4.9221844 0.0099176766
4.9226645 0.0094498976
4.9231446 0.0089958467
4.9236247 0.0085569019
4.9241048 0.0081344413
4.9245849 0.0077298427
4.925065 0.0073444842
4.9255451 0.0069797438
4.9260252 0.0066369994
4.9265053 0.0063176289
4.9269854 0.0060230105
4.9274655 0.005754522
4.9279456 0.0055079443
4.9284257 0.0052645019
4.9289058 0.0050232895
4.9293859 0.0047851508
4.929866 0.0045509296
4.9303461 0.0043214694
4.9308262 0.0040976141
4.9313063 0.0038802074
4.9317864 0.0036700929
4.9322665 0.0034681144
4.9327465 0.0032751156
4.9332266 0.0030919402
4.9337067 0.0029194319
4.9341868 0.0027584345
4.9346669 0.0026097915
4.935147 0.0024743469
4.9356271 0.0023529441
4.9361072 0.0022455461
4.9365873 0.0021415797
4.9370674 0.0020380702
4.9375475 0.0019354599
4.9380276 0.0018341909
4.9385077 0.0017347055
4.9389878 0.0016374458
4.9394679 0.0015428541
4.939948 0.0014513724
4.9404281 0.0013634432
4.9409082 0.0012795085
4.9413883 0.0012000105
4.9418684 0.0011253914
4.9423485 0.0010560935
4.9428286 0.00099255896
4.9433087 0.00093522993
4.9437888 0.00088454863
4.9442689 0.00084095355
4.9447489 0.0008007257
4.945229 0.00076045633
4.9457091 0.00072034823
4.9461892 0.0006806042
4.9466693 0.00064142704
4.9471494 0.00060301953
4.9476295 0.00056558449
4.9481096 0.0005293247
4.9485897 0.00049444297
4.9490698 0.00046114209
4.9495499 0.00042962485
4.95003 0.00040009407
4.9505101 0.00037275252
4.9509902 0.00034780302
4.9514703 0.00032544835
4.9519504 0.00030589132
4.9524305 0.00028933472
4.9529106 0.00027507766
4.9533907 0.00026085022
4.9538708 0.00024660506
4.9543509 0.00023242466
4.954831 0.00021839153
4.9553111 0.00020458813
4.9557912 0.00019109696
4.9562713 0.0001780005
4.9567514 0.00016538125
4.9572314 0.00015332169
4.9577115 0.00014190431
4.9581916 0.00013121159
4.9586717 0.00012132601
4.9591518 0.00011233008
4.9596319 0.00010430627
4.960112 9.7337074e-05
4.9605921 9.1504974e-05
4.9610722 8.6773967e-05
4.9615523 8.2205852e-05
4.9620324 7.7605888e-05
4.9625125 7.3004e-05
4.9629926 6.8430112e-05
4.9634727 6.3914149e-05
4.9639528 5.9486036e-05
4.9644329 5.5175699e-05
4.964913 5.1013062e-05
4.9653931 4.702805e-05
4.9658732 4.3250589e-05
4.9663533 3.9710602e-05
4.9668334 3.6438016e-05
4.9673135 3.3462754e-05
4.9677936 3.0814743e-05
4.9682737 2.8523906e-05
4.9687538 2.6620169e-05
4.9692338 2.5130372e-05
4.9697139 2.3795999e-05
4.970194 2.2443958e-05
4.9706741 2.1084008e-05
4.9711542 1.9725907e-05
4.9716343 1.8379414e-05
4.9721144 1.7054287e-05
4.9725945 1.5760284e-05
4.9730746 1.4507165e-05
4.9735547 1.3304687e-05
4.9740348 1.216261e-05
4.9745149 1.1090691e-05
4.974995 1.009869e-05
4.9754751 9.1963642e-06
4.9759552 8.3934726e-06
4.9764353 7.6997738e-06
4.9769154 7.1250261e-06
4.9773955 6.6789881e-06
4.9778756 6.3217638e-06
4.9783557 5.9601609e-06
4.9788358 5.5943319e-06
4.9793159 5.2271417e-06
4.979796 4.8614557e-06
4.9802761 4.5001389e-06
4.9807562 4.1460565e-06
4.9812362 3.8020737e-06
4.9817163 3.4710555e-06
4.9821964 3.1558671e-06
4.9826765 2.8593737e-06
4.9831566 2.5844404e-06
4.9836367 2.3339324e-06
4.9841168 2.1107148e-06
4.9845969 1.9176528e-06
4.985077 1.7576115e-06
4.9855571 1.633456e-06
4.9860372 1.5425965e-06
4.9865173 1.4546871e-06
4.9869974 1.3652172e-06
4.9874775 1.2749398e-06
4.9879576 1.1846079e-06
4.9884377 1.0949743e-06
4.9889178 1.0067921e-06
4.9893979 9.2081421e-07
4.989878 8.3779355e-07
4.9903581 7.584831e-07
4.9908382 6.8363579e-07
4.9913183 6.1400458e-07
4.9917984 5.5034242e-07
4.9922785 4.9340226e-07
4.9927586 4.4393705e-07
4.9932386 4.0269975e-07
4.9937187 3.704433e-07
4.9941988 3.4770425e-07
4.9946789 3.277968e-07
4.995159 3.0739894e-07
4.9956391 2.8669911e-07
4.9961192 2.6588573e-07
4.9965993 2.4514725e-07
4.9970794 2.2467211e-07
4.9975595 2.0464872e-07
4.9980396 1.8526554e-07
4.9985197 1.6671099e-07
4.9989998 1.4917352e-07
4.9994799 1.3284154e-07
4.99996 1.1790351e-07
5.0004401 1.0454785e-07
5.0009202 9.2963006e-08
5.0014003 8.3337404e-08
5.0018804 7.5859482e-08
5.0023605 7.0717675e-08
5.0028406 6.7039008e-08
5.0033207 6.3330817e-08
5.0038008 5.960925e-08
5.0042809 5.5905495e-08
5.004761 5.2250742e-08
5.005241 4.8676181e-08
5.0057211 4.5213001e-08
5.0062012 4.1892391e-08
5.0066813 3.874554e-08
5.0071614 3.5803637e-08
5.0076415 3.3097873e-08
5.0081216 3.0659436e-08
5.0086017 2.8519515e-08
5.0090818 2.67093e-08
5.0095619 2.5259981e-08
5.010042 2.4202746e-08
5.0105221 2.3568785e-08
5.0110022 2.3352672e-08
5.0114823 2.3408139e-08
5.0119624 2.3704175e-08
5.0124425 2.4226793e-08
5.0129226 2.4962008e-08
5.0134027 2.5895833e-08
5.0138828 2.7014284e-08
5.0143629 2.8303373e-08
5.014843 2.9749116e-08
5.0153231 3.1337526e-08
5.0158032 3.3054618e-08
5.0162833 3.4886406e-08
5.0167634 3.6818903e-08
5.0172434 3.8838125e-08
5.0177235 4.0930084e-08
5.0182036 4.3080796e-08
5.0186837 4.5276275e-08
5.0191638 4.7562189e-08
5.0196439 5.0959282e-08
5.020124 5.5754114e-08
5.0206041 6.1833531e-08
5.0210842 6.9084383e-08
5.0215643 7.7393517e-08
5.0220444 8.6647781e-08
5.0225245 9.6734025e-08
5.0230046 1.075391e-07
5.0234847 1.1894984e-07
5.0239648 1.3085311e-07
5.0244449 1.4313575e-07
5.024925 1.5568462e-07
5.0254051 1.6838655e-07
5.0258852 1.8112839e-07
5.0263653 1.9379701e-07
5.0268454 2.0627923e-07
5.0273255 2.1846192e-07
5.0278056 2.3356701e-07
5.0282857 2.5490173e-07
5.0287658 2.8197824e-07
5.0292458 3.1430665e-07
5.0297259 3.5139708e-07
5.030206 3.9275963e-07
5.0306861 4.3790441e-07
5.0311662 4.8634154e-07
5.0316463 5.3758114e-07
5.0321264 5.911333e-07
5.0326065 6.4650814e-07
5.0330866 7.0321577e-07
5.0335667 7.607663e-07
5.0340468 8.1866985e-07
5.0345269 8.7643652e-07
5.035007 9.3357642e-07
5.0354871 9.8959968e-07
5.0359672 1.0501212e-06
5.0364473 1.1337018e-06
5.0369274 1.2400155e-06
5.0374075 1.3672173e-06
5.0378876 1.5134623e-06
5.0383677 1.6769057e-06
5.0388478 1.8557024e-06
5.0393279 2.0480076e-06
5.039808 2.2519763e-06
5.0402881 2.4657637e-06
5.0407682 2.6875247e-06
5.0412482 2.9154145e-06
5.0417283 3.1475881e-06
5.0422084 3.3822007e-06
5.0426885 3.6174073e-06
5.0431686 3.851363e-06
5.0436487 4.0822228e-06
5.0441288 4.3145702e-06
5.0446089 4.6160812e-06
5.045089 5.0002809e-06
5.0455691 5.4607892e-06
5.0460492 5.9912256e-06
5.0465293 6.5852099e-06
5.0470094 7.2363616e-06
5.0474895 7.9383005e-06
5.0479696 8.6846462e-06
5.0484497 9.4690184e-06
5.0489298 1.0285037e-05
5.0494099 1.1126321e-05
5.04989 1.198649e-05
5.0503701 1.2859165e-05
5.0508502 1.3737965e-05
5.0513303 1.4616509e-05
5.0518104 1.5488417e-05
5.0522905 1.6347855e-05
5.0527706 1.7358704e-05
5.0532507 1.864069e-05
5.0537307 2.0174001e-05
5.0542108 2.1938824e-05
5.0546909 2.3915346e-05
5.055171 2.6083754e-05
5.0556511 2.8424238e-05
5.0561312 3.0916982e-05
5.0566113 3.3542176e-05
5.0570914 3.6280007e-05
5.0575715 3.9110662e-05
5.0580516 4.2014328e-05
5.0585317 4.4971194e-05
5.0590118 4.7961446e-05
5.0594919 5.0965271e-05
5.059972 5.3962858e-05
5.0604521 5.6934394e-05
5.0609322 6.0112015e-05
5.0614123 6.406862e-05
5.0618924 6.8776251e-05
5.0623725 7.4179278e-05
5.0628526 8.0222071e-05
5.0633327 8.6849001e-05
5.0638128 9.4004435e-05
5.0642929 0.00010163275
5.064773 0.0001096783
5.0652531 0.00011808547
5.0657331 0.00012679862
5.0662132 0.00013576213
5.0666933 0.00014492036
5.0671734 0.00015421768
5.0676535 0.00016359847
5.0681336 0.00017300709
5.0686137 0.00018238791
5.0690938 0.00019191824
5.0695739 0.00020325174
5.070054 0.00021660794
5.0705341 0.00023184687
5.0710142 0.00024882854
5.0714943 0.00026741298
5.0719744 0.00028746019
5.0724545 0.00030883022
5.0729346 0.00033138307
5.0734147 0.00035497876
5.0738948 0.00037947733
5.0743749 0.00040473878
5.074855 0.00043062314
5.0753351 0.00045699043
5.0758152 0.00048370067
5.0762953 0.00051061388
5.0767754 0.00053759008
5.0772555 0.00056454463
5.0777355 0.00059468778
5.0782156 0.00062972821
5.0786957 0.00066935176
5.0791758 0.00071324429
5.0796559 0.00076109165
5.080136 0.00081257971
5.0806161 0.00086739431
5.0810962 0.00092522131
5.0815763 0.00098574656
5.0820564 0.0010486559
5.0825365 0.0011136352
5.0830166 0.0011803704
5.0834967 0.0012485472
5.0839768 0.0013178515
5.0844569 0.0013879692
5.084937 0.0014585861
5.0854171 0.0015293882
5.0858972 0.0016039964
5.0863773 0.0016890561
5.0868574 0.0017840943
5.0873375 0.001888489
5.0878176 0.0020016182
5.0882977 0.0021228599
5.0887778 0.002251592
5.0892579 0.0023871926
5.0897379 0.0025290397
5.090218 0.0026765112
5.0906981 0.0028289851
5.0911782 0.0029858395
5.0916583 0.0031464524
5.0921384 0.0033102016
5.0926185 0.0034764653
5.0930986 0.0036446214
5.0935787 0.0038140479
5.0940588 0.0039870132
5.0945389 0.0041780906
5.095019 0.0043884836
5.0954991 0.0046171201
5.0959792 0.0048629278
5.0964593 0.0051248345
5.0969394 0.005401768
5.0974195 0.0056926559
5.0978996 0.0059964261
5.0983797 0.0063120063
5.0988598 0.0066383243
5.0993399 0.0069743078
5.09982 0.0073188847
5.1003001 0.0076709826
5.1007802 0.0080295294
5.1012603 0.0083934527
5.1017403 0.0087616804
5.1022204 0.0091339643
5.1027005 0.0095309081
5.1031806 0.0099606776
5.1036607 0.010421711
5.1041408 0.010912448
5.1046209 0.011431325
5.105101 0.011976782
5.1055811 0.012547257
5.1060612 0.013141188
5.1065413 0.013757015
5.1070214 0.014393175
5.1075015 0.015048107
5.1079816 0.015720249
5.1084617 0.01640804
5.1089418 0.017109919
5.1094219 0.017824323
5.109902 0.018549692
5.1103821 0.019284464
5.1108622 0.020044858
5.1113423 0.020853184
5.1118224 0.021707777
5.1123025 0.022606842
5.1127826 0.023548584
5.1132627 0.024531208
5.1137427 0.025552919
5.1142228 0.026611921
5.1147029 0.027706421
5.115183 0.028834623
5.1156631 0.029994731
5.1161432 0.031184951
5.1166233 0.032403488
5.1171034 0.033648547
5.1175835 0.034918332
5.1180636 0.036211049
5.1185437 0.037524902
5.1190238 0.038865771
5.1195039 0.040262078
5.119984 0.041715543
5.1204641 0.043224868
5.1209442 0.044788756
5.1214243 0.04640591
5.1219044 0.04807503
5.1223845 0.04979482
5.1228646 0.051563981
5.1233447 0.053381216
5.1238248 0.055245227
5.1243049 0.057154716
5.124785 0.059108385
5.1252651 0.061104936
5.1257451 0.063143072
5.1262252 0.065221494
5.1267053 0.067338906
5.1271854 0.069494799
5.1276655 0.071700185
5.1281456 0.073959333
5.1286257 0.076272704
5.1291058 0.078640758
5.1295859 0.081063957
5.130066 0.08354276
5.1305461 0.086077629
5.1310262 0.088669025
5.1315063 0.091317408
5.1319864 0.09402324
5.1324665 0.09678698
5.1329466 0.09960909
5.1334267 0.10249003
5.1339068 0.10543026
5.1343869 0.10843025
5.134867 0.11149044
5.1353471 0.11461131
5.1358272 0.11777347
5.1363073 0.12096019
5.1367874 0.12417541
5.1372675 0.12742308
5.1377475 0.13070713
5.1382276 0.13403151
5.1387077 0.13740015
5.1391878 0.140817
5.1396679 0.144286
5.140148 0.14781108
5.1406281 0.15139619
5.1411082 0.15504526
5.1415883 0.15876224
5.1420684 0.16255107
5.1425485 0.16641569
5.1430286 0.17036003
5.1435087 0.17438805
5.1439888 0.17848426
5.1444689 0.1825938
5.144949 0.18671277
5.1454291 0.19084083
5.1459092 0.19497768
5.1463893 0.19912299
5.1468694 0.20327644
5.1473495 0.20743771
5.1478296 0.21160648
5.1483097 0.21578244
5.1487898 0.21996525
5.1492699 0.2241546
5.1497499 0.22835017
5.15023 0.23255165
5.1507101 0.2367587
5.1511902 0.24097101
5.1516703 0.24518827
5.1521504 0.24941115
5.1526305 0.25364851
5.1531106 0.25790087
5.1535907 0.26216623
5.1540708 0.26644258
5.1545509 0.27072793
5.155031 0.27502027
5.1555111 0.27931759
5.1559912 0.2836179
5.1564713 0.28791919
5.1569514 0.29221946
5.1574315 0.29651671
5.1579116 0.30080894
5.1583917 0.30509413
5.1588718 0.30937029
5.1593519 0.31363542
5.159832 0.31788751
5.1603121 0.32212426
5.1607922 0.32629893
5.1612723 0.33038235
5.1617524 0.33437938
5.1622324 0.3382949
5.1627125 0.34213377
5.1631926 0.34590085
5.1636727 0.34960101
5.1641528 0.35323912
5.1646329 0.35682004
5.165113 0.36034864
5.1655931 0.36382978
5.1660732 0.36726833
5.1665533 0.37066915
5.1670334 0.37403711
5.1675135 0.37737708
5.1679936 0.38069392
5.1684737 0.38399249
5.1689538 0.38723556
5.1694339 0.39033538
5.169914 0.39329379
5.1703941 0.39611597
5.1708742 0.39880709
5.1713543 0.40137232
5.1718344 0.40381683
5.1723145 0.40614579
5.1727946 0.40836437
5.1732747 0.41047775
5.1737548 0.41249109
5.1742348 0.41440957
5.1747149 0.41623836
5.175195 0.41798262
5.1756751 0.41964754
5.1761552 0.42123828
5.1766353 0.42276001
5.1771154 0.42420953
5.1775955 0.42553501
5.1780756 0.42672731
5.1785557 0.42778726
5.1790358 0.42871568
5.1795159 0.42951339
5.179996 0.43018123
5.1804761 0.43072002
5.1809562 0.43113058
5.1814363 0.43141374
5.1819164 0.43157033
5.1823965 0.43160117
5.1828766 0.43150709
5.1833567 0.43128892
5.1838368 0.43094747
5.1843169 0.43048359
5.184797 0.42989808
5.1852771 0.42919233
5.1857572 0.42839027
5.1862372 0.42750147
5.1867173 0.42652199
5.1871974 0.42544789
5.1876775 0.42427522
5.1881576 0.42300006
5.1886377 0.42161846
5.1891178 0.42012648
5.1895979 0.41852019
5.190078 0.41679565
5.1905581 0.4149489
5.1910382 0.41297603
5.1915183 0.41087309
5.1919984 0.40863614
5.1924785 0.40626123
5.1929586 0.40374444
5.1934387 0.40108183
5.1939188 0.39831822
5.1943989 0.39552876
5.194879 0.39270793
5.1953591 0.389849
5.1958392 0.38694524
5.1963193 0.38398991
5.1967994 0.38097628
5.1972795 0.37789761
5.1977596 0.37474717
5.1982396 0.37151822
5.1987197 0.36820404
5.1991998 0.36479788
5.1996799 0.36129302
5.20016 0.35768271
5.2006401 0.35396023
5.2011202 0.35011884
5.2016003 0.34615181
5.2020804 0.34207287
5.2025605 0.33797565
5.2030406 0.33387236
5.2035207 0.32976272
5.2040008 0.32564642
5.2044809 0.32152317
5.204961 0.31739267
5.2054411 0.31325461
5.2059212 0.30910871
5.2064013 0.30495466
5.2068814 0.30079216
5.2073615 0.29662092
5.2078416 0.29244064
5.2083217 0.28825102
5.2088018 0.28405176
5.2092819 0.27984256
5.209762 0.27562313
5.210242 0.27139296
5.2107221 0.267148
5.2112022 0.26288839
5.2116823 0.25861627
5.2121624 0.25433377
5.2126425 0.25004303
5.2131226 0.24574618
5.2136027 0.24144536
5.2140828 0.23714272
5.2145629 0.23284037
5.215043 0.22854047
5.2155231 0.22424514
5.2160032 0.21995652
5.2164833 0.21567675
5.2169634 0.21140796
5.2174435 0.2071523
5.2179236 0.20291189
5.2184037 0.19868888
5.2188838 0.19450556
5.2193639 0.19038553
5.219844 0.18632612
5.2203241 0.18232461
5.2208042 0.17837828
5.2212843 0.17448438
5.2217644 0.1706402
5.2222444 0.16684302
5.2227245 0.1630901
5.2232046 0.15937872
5.2236847 0.15570615
5.2241648 0.15206967
5.2246449 0.14846656
5.225125 0.14489408
5.2256051 0.14134951
5.2260852 0.13783012
5.2265653 0.13433319
5.2270454 0.13086661
5.2275255 0.12746578
5.2280056 0.12413259
5.2284857 0.12086564
5.2289658 0.11766354
5.2294459 0.11452491
5.229926 0.11144837
5.2304061 0.10843252
5.2308862 0.10547597
5.2313663 0.10257735
5.2318464 0.099735261
5.2323265 0.096948318
5.2328066 0.094215133
5.2332867 0.09153432
5.2337668 0.088904492
5.2342468 0.086324261
5.2347269 0.083792241
5.235207 0.081306966
5.2356871 0.07886675
5.2361672 0.076472008
5.2366473 0.074123618
5.2371274 0.07182246
5.2376075 0.06956941
5.2380876 0.067365348
5.2385677 0.065211152
5.2390478 0.0631077
5.2395279 0.06105587
5.240008 0.059056541
5.2404881 0.05711059
5.2409682 0.055218897
5.2414483 0.053382339
5.2419284 0.051601794
5.2424085 0.049878142
5.2428886 0.04821226
5.2433687 0.046605007
5.2438488 0.045038464
5.2443289 0.043497551
5.244809 0.041984002
5.2452891 0.040499551
5.2457692 0.03904593
5.2462492 0.037624873
5.2467293 0.036238113
5.2472094 0.034887385
5.2476895 0.03357442
5.2481696 0.032300954
5.2486497 0.031068718
5.2491298 0.029879446
5.2496099 0.028734873
5.25009 0.027636731
5.2505701 0.026586753
5.2510502 0.025586673
5.2515303 0.024638225
5.2520104 0.023731785
5.2524905 0.022838905
5.2529706 0.021959636
5.2534507 0.021095648
5.2539308 0.020248612
5.2544109 0.0194202
5.254891 0.018612083
5.2553711 0.017825932
5.2558512 0.017063418
5.2563313 0.016326213
5.2568114 0.015615988
5.2572915 0.014934414
5.2577716 0.014283162
5.2582517 0.013663903
5.2587317 0.013078309
5.2592118 0.012528051
5.2596919 0.0120148
5.260172 0.011537074
5.2606521 0.011069892
5.2611322 0.010608505
5.2616123 0.010154109
5.2620924 0.0097079004
5.2625725 0.0092710772
5.2630526 0.0088448359
5.2635327 0.0084303734
5.2640128 0.0080288867
5.2644929 0.0076415728
5.264973 0.0072696285
5.2654531 0.0069142508
5.2659332 0.0065766366
5.2664133 0.0062579829
5.2668934 0.0059594866
5.2673735 0.0056823447
5.2678536 0.005427754
5.2683337 0.0051967566
5.2688138 0.0049765489
5.2692939 0.0047588593
5.269774 0.0045443572
5.2702541 0.0043337117
5.2707341 0.004127592
5.2712142 0.0039266672
5.2716943 0.0037316067
5.2721744 0.0035430795
5.2726545 0.0033617549
5.2731346 0.0031883021
5.2736147 0.0030233902
5.2740948 0.0028676884
5.2745749 0.002721866
5.275055 0.0025865922
5.2755351 0.002462536
5.2760152 0.0023503668
5.2764953 0.0022507538
5.2769754 0.0021606008
5.2774555 0.0020728182
5.2779356 0.0019874497
5.2784157 0.001904746
5.2788958 0.0018249584
5.2793759 0.0017483376
5.279856 0.0016751348
5.2803361 0.0016056009
5.2808162 0.0015399868
5.2812963 0.0014785437
5.2817764 0.0014215223
5.2822565 0.0013691738
5.2827365 0.0013217491
5.2832166 0.0012794992
5.2836967 0.0012426751
5.2841768 0.0012115277
5.2846569 0.001186308
5.285137 0.001166962
5.2856171 0.0011518222
5.2860972 0.0011405432
5.2865773 0.001133062
5.2870574 0.0011293157
5.2875375 0.0011292413
5.2880176 0.0011327756
5.2884977 0.0011398559
5.2889778 0.001150419
5.2894579 0.0011644019
5.289938 0.0011817417
5.2904181 0.0012023753
5.2908982 0.0012262398
5.2913783 0.0012532721
5.2918584 0.0012834092
5.2923385 0.0013165882
5.2928186 0.0013527461
5.2932987 0.0013919349
5.2937788 0.0014378319
5.2942589 0.0014919222
5.2947389 0.0015537948
5.295219 0.0016230386
5.2956991 0.0016992429
5.2961792 0.0017819966
5.2966593 0.0018708888
5.2971394 0.0019655086
5.2976195 0.0020654449
5.2980996 0.0021702869
5.2985797 0.0022796237
5.2990598 0.0023930442
5.2995399 0.0025101375
5.30002 0.0026304927
5.3005001 0.0027536988
5.3009802 0.002879345
5.3014603 0.0030070201
5.3019404 0.0031427106
5.3024205 0.0032952907
5.3029006 0.0034639513
5.3033807 0.0036477894
5.3038608 0.0038459018
5.3043409 0.0040573852
5.304821 0.0042813366
5.3053011 0.0045168528
5.3057812 0.0047630306
5.3062613 0.0050189669
5.3067413 0.0052837584
5.3072214 0.0055565021
5.3077015 0.0058362947
5.3081816 0.0061222332
5.3086617 0.0064134142
5.3091418 0.0067089348
5.3096219 0.0070078916
5.310102 0.0073144417
5.3105821 0.0076492115
5.3110622 0.0080132339
5.3115423 0.0084050292
5.3120224 0.0088231178
5.3125025 0.00926602
5.3129826 0.0097322562
5.3134627 0.010220347
5.3139428 0.010728812
5.3144229 0.011256172
5.314903 0.011800948
5.3153831 0.012361659
5.3158632 0.012936827
5.3163433 0.013524971
5.3168234 0.014124612
5.3173035 0.01473427
5.3177836 0.015352465
5.3182637 0.015979398
5.3187437 0.016643023
5.3192238 0.017352311
5.3197039 0.018105371
5.320184 0.018900314
5.3206641 0.01973525
5.3211442 0.020608291
5.3216243 0.021517546
5.3221044 0.022461126
5.3225845 0.023437143
5.3230646 0.024443706
5.3235447 0.025478926
5.3240248 0.026540913
5.3245049 0.027627779
5.324985 0.028737634
5.3254651 0.029868588
5.3259452 0.031018753
5.3264253 0.032186238
5.3269054 0.033391016
5.3273855 0.034655232
5.3278656 0.035977257
5.3283457 0.037355453
5.3288258 0.03878818
5.3293059 0.040273798
5.329786 0.041810669
5.3302661 0.043397154
5.3307461 0.045031613
5.3312262 0.046712406
5.3317063 0.048437895
5.3321864 0.050206441
5.3326665 0.052016403
5.3331466 0.053866144
5.3336267 0.055754024
5.3341068 0.057678403
5.3345869 0.059637642
5.335067 0.061636347
5.3355471 0.063693596
5.3360272 0.06581074
5.3365073 0.067987651
5.3369874 0.070224203
5.3374675 0.072520269
5.3379476 0.074875723
5.3384277 0.077290437
5.3389078 0.079764286
5.3393879 0.082297141
5.339868 0.084888877
5.3403481 0.087539367
5.3408282 0.090248484
5.3413083 0.0930161
5.3417884 0.09584209
5.3422685 0.098726327
5.3427485 0.10166868
5.3432286 0.10466738
5.3437087 0.10770519
5.3441888 0.1107801
5.3446689 0.1138953
5.345149 0.11705395
5.3456291 0.12025923
5.3461092 0.12351433
5.3465893 0.12682242
5.3470694 0.13018668
5.3475495 0.13361029
5.3480296 0.13709643
5.3485097 0.14064827
5.3489898 0.144269
5.3494699 0.14796179
5.34995 0.15172982
5.3504301 0.15557627
5.3509102 0.15950431
5.3513903 0.16351701
5.3518704 0.16757912
5.3523505 0.17166107
5.3528306 0.17576269
5.3533107 0.17988379
5.3537908 0.18402422
5.3542709 0.18818378
5.354751 0.19236232
5.355231 0.19655964
5.3557111 0.20077558
5.3561912 0.20500997
5.3566713 0.20926262
5.3571514 0.21353336
5.3576315 0.21782202
5.3581116 0.22212843
5.3585917 0.2264524
5.3590718 0.23079377
5.3595519 0.23515236
5.360032 0.23953247
5.3605121 0.24394293
5.3609922 0.24838049
5.3614723 0.2528414
5.3619524 0.25732191
5.3624325 0.26181828
5.3629126 0.26632676
5.3633927 0.27084359
5.3638728 0.27536503
5.3643529 0.27988732
5.364833 0.28440673
5.3653131 0.28891949
5.3657932 0.29342186
5.3662733 0.29791009
5.3667534 0.30238043
5.3672334 0.30682913
5.3677135 0.31125244
5.3681936 0.3156431
5.3686737 0.31997376
5.3691538 0.3242418
5.3696339 0.32845024
5.370114 0.33260208
5.3705941 0.33670035
5.3710742 0.34074805
5.3715543 0.3447482
5.3720344 0.34870381
5.3725145 0.35261788
5.3729946 0.35649344
5.3734747 0.36033349
5.3739548 0.36414105
5.3744349 0.36791912
5.374915 0.37167073
5.3753951 0.37539888
5.3758752 0.37910659
5.3763553 0.38279536
5.3768354 0.38637916
5.3773155 0.38981104
5.3777956 0.39309715
5.3782757 0.39624363
5.3787558 0.39925663
5.3792358 0.40214231
5.3797159 0.4049068
5.380196 0.40755625
5.3806761 0.41009681
5.3811562 0.41253462
5.3816363 0.41487584
5.3821164 0.4171266
5.3825965 0.41929306
5.3830766 0.42138136
5.3835567 0.42339765
5.3840368 0.42534807
5.3845169 0.42723877
5.384997 0.42904191
5.3854771 0.4306994
5.3859572 0.43221165
5.3864373 0.4335803
5.3869174 0.43480702
5.3873975 0.43589345
5.3878776 0.43684126
5.3883577 0.4376521
5.3888378 0.43832762
5.3893179 0.43886948
5.389798 0.43927934
5.3902781 0.43955886
5.3907582 0.43970968
5.3912382 0.43973346
5.3917183 0.43963186
5.3921984 0.43940653
5.3926785 0.43905913
5.3931586 0.43859467
5.3936387 0.43803038
5.3941188 0.43736537
5.3945989 0.436596
5.395079 0.43571859
5.3955591 0.43472948
5.3960392 0.43362501
5.3965193 0.43240151
5.3969994 0.43105534
5.3974795 0.42958282
5.3979596 0.42798029
5.3984397 0.42624409
5.3989198 0.42437057
5.3993999 0.42235604
5.39988 0.42019687
5.4003601 0.41788938
5.4008402 0.4154299
5.4013203 0.41281822
5.4018004 0.41013936
5.4022805 0.40742609
5.4027606 0.40467131
5.4032406 0.40186792
5.4037207 0.3990088
5.4042008 0.39608687
5.4046809 0.39309501
5.405161 0.39002613
5.4056411 0.38687312
5.4061212 0.38362888
5.4066013 0.3802863
5.4070814 0.37683828
5.4075615 0.37327773
5.4080416 0.36959753
5.4085217 0.36579058
5.4090018 0.36184979
5.4094819 0.35776804
5.409962 0.35359857
5.4104421 0.34941986
5.4109222 0.34523181
5.4114023 0.34103386
5.4118824 0.33682546
5.4123625 0.33260604
5.4128426 0.32837506
5.4133227 0.32413197
5.4138028 0.31987619
5.4142829 0.31560719
5.414763 0.31132441
5.415243 0.30702729
5.4157231 0.30271527
5.4162032 0.2983878
5.4166833 0.29404433
5.4171634 0.28968431
5.4176435 0.28530716
5.4181236 0.28091128
5.4186037 0.27649345
5.4190838 0.27205616
5.4195639 0.26760238
5.420044 0.26313511
5.4205241 0.25865733
5.4210042 0.25417201
5.4214843 0.24968215
5.4219644 0.24519072
5.4224445 0.24070072
5.4229246 0.23621512
5.4234047 0.23173691
5.4238848 0.22726908
5.4243649 0.22281459
5.424845 0.21837645
5.4253251 0.21395763
5.4258052 0.20956112
5.4262853 0.20519144
5.4267654 0.20087292
5.4272454 0.19661136
5.4277255 0.1924046
5.4282056 0.18825046
5.4286857 0.18414677
5.4291658 0.18009135
5.4296459 0.17608203
5.430126 0.17211663
5.4306061 0.16819298
5.4310862 0.1643089
5.4315663 0.16046222
5.4320464 0.15665076
5.4325265 0.15287236
5.4330066 0.14912483
5.4334867 0.145406
5.4339668 0.14171369
5.4344469 0.13804574
5.434927 0.13442769
5.4354071 0.13088471
5.4358872 0.12741505
5.4363673 0.12401696
5.4368474 0.1206887
5.4373275 0.1174285
5.4378076 0.11423461
5.4382877 0.1111053
5.4387678 0.1080388
5.4392478 0.10503337
5.4397279 0.10208725
5.440208 0.0991987
5.4406881 0.096365962
5.4411682 0.093587288
5.4416483 0.090860927
5.4421284 0.088185127
5.4426085 0.085558139
5.4430886 0.082979175
5.4435687 0.080450444
5.4440488 0.07797274
5.4445289 0.075546714
5.445009 0.073173019
5.4454891 0.070852306
5.4459692 0.068585227
5.4464493 0.066372435
5.4469294 0.064214581
5.4474095 0.062112316
5.4478896 0.060066294
5.4483697 0.058077165
5.4488498 0.056145583
5.4493299 0.054272197
5.44981 0.052457662
5.4502901 0.050702627
5.4507702 0.049007746
5.4512503 0.04737133
5.4517303 0.045772002
5.4522104 0.044205533
5.4526905 0.042673268
5.4531706 0.041176546
5.4536507 0.039716711
5.4541308 0.038295105
5.4546109 0.036913069
5.455091 0.035571946
5.4555711 0.034273077
5.4560512 0.033017805
5.4565313 0.031807472
5.4570114 0.030643419
5.4574915 0.029526989
5.4579716 0.028459525
5.4584517 0.027442367
5.4589318 0.026476858
5.4594119 0.025564212
5.459892 0.024687179
5.4603721 0.02383356
5.4608522 0.023004318
5.4613323 0.022200413
5.4618124 0.021422805
5.4622925 0.020672455
5.4627726 0.019950324
5.4632527 0.019257374
5.4637327 0.018594563
5.4642128 0.017962854
5.4646929 0.017363207
5.465173 0.016796583
5.4656531 0.016263942
5.4661332 0.015766246
5.4666133 0.015304454
5.4670934 0.014879528
5.4675735 0.014492429
5.4680536 0.01413927
5.4685337 0.013809976
5.4690138 0.01350434
5.4694939 0.013222526
5.469974 0.012964698
5.4704541 0.012731019
5.4709342 0.012521651
5.4714143 0.012336759
5.4718944 0.012176505
5.4723745 0.012041053
5.4728546 0.011930565
5.4733347 0.011845206
5.4738148 0.011785139
5.4742949 0.011750526
5.474775 0.011741531
5.4752551 0.011758318
5.4757351 0.011801049
5.4762152 0.011870659
5.4766953 0.011972056
5.4771754 0.012105458
5.4776555 0.012270116
5.4781356 0.012465283
5.4786157 0.012690212
5.4790958 0.012944153
5.4795759 0.013226361
5.480056 0.013536086
5.4805361 0.013872582
5.4810162 0.014235101
5.4814963 0.014622894
5.4819764 0.015035214
5.4824565 0.015471313
5.4829366 0.015930444
5.4834167 0.016411858
5.4838968 0.016914809
5.4843769 0.017439007
5.484857 0.018003273
5.4853371 0.018616579
5.4858172 0.019277262
5.4862973 0.019983655
5.4867774 0.020734095
5.4872575 0.021526917
5.4877375 0.022360455
5.4882176 0.023233045
5.4886977 0.024143022
5.4891778 0.025088722
5.4896579 0.02606848
5.490138 0.027080631
5.4906181 0.02812351
5.4910982 0.029195453
5.4915783 0.030294794
5.4920584 0.03141987
5.4925385 0.032569014
5.4930186 0.03375933
5.4934987 0.035019694
5.4939788 0.036348334
5.4944589 0.037743025
5.494939 0.039201541
5.4954191 0.040721656
5.4958992 0.042301145
5.4963793 0.043937782
5.4968594 0.045629342
5.4973395 0.047373599
5.4978196 0.049168327
5.4982997 0.051011302
5.4987798 0.052900297
5.4992599 0.054833087
5.4997399 0.056807447
5.50022 0.05882115
5.5007001 0.060871971
5.5011802 0.062966067
5.5016603 0.065141163
5.5021404 0.067400585
5.5026205 0.069742528
5.5031006 0.07216519
5.5035807 0.074666767
5.5040608 0.077245458
5.5045409 0.079899457
5.505021 0.082626963
5.5055011 0.085426172
5.5059812 0.088295281
5.5064613 0.091232487
5.5069414 0.094235986
5.5074215 0.097303977
5.5079016 0.10043465
5.5083817 0.10362622
5.5088618 0.10687686
5.5093419 0.11018567
5.509822 0.11357016
5.5103021 0.1170378
5.5107822 0.1205887
5.5112623 0.12422296
5.5117423 0.1279407
5.5122224 0.13174201
5.5127025 0.13562702
5.5131826 0.13959584
5.5136627 0.14364856
5.5141428 0.14778529
5.5146229 0.15200616
5.515103 0.15631126
5.5155831 0.1607007
5.5160632 0.16517459
5.5165433 0.16973305
5.5170234 0.17437618
5.5175035 0.17910408
5.5179836 0.1839022
5.5184637 0.18875491
5.5189438 0.19366568
5.5194239 0.19863801
5.519904 0.20367541
5.5203841 0.20878138
5.5208642 0.21395943
5.5213443 0.21921305
5.5218244 0.22454576
5.5223045 0.22996105
5.5227846 0.23546244
5.5232647 0.24105343
5.5237447 0.24673751
5.5242248 0.2525182
5.5247049 0.258399
5.525185 0.26438342
5.5256651 0.27047495
5.5261452 0.27665879
5.5266253 0.28287336
5.5271054 0.28911512
5.5275855 0.29538607
5.5280656 0.30168824
5.5285457 0.30802363
5.5290258 0.31439426
5.5295059 0.32080215
5.529986 0.3272493
5.5304661 0.33373774
5.5309462 0.34026946
5.5314263 0.3468465
5.5319064 0.35347086
5.5323865 0.36014455
5.5328666 0.36686959
5.5333467 0.373648
5.5338268 0.38048178
5.5343069 0.38737167
5.534787 0.39430174
5.5352671 0.40126344
5.5357471 0.4082526
5.5362272 0.41526506
5.5367073 0.42229666
5.5371874 0.42934323
5.5376675 0.43640061
5.5381476 0.44346465
5.5386277 0.45053118
5.5391078 0.45759604
5.5395879 0.46465506
5.540068 0.47170409
5.5405481 0.47873896
5.5410282 0.48575552
5.5415083 0.49274959
5.5419884 0.49971703
5.5424685 0.50665366
5.5429486 0.51355868
5.5434287 0.52043435
5.5439088 0.52728165
5.5443889 0.53410153
5.544869 0.54089496
5.5453491 0.5476629
5.5458292 0.55440631
5.5463093 0.56112616
5.5467894 0.5678234
5.5472695 0.574499
5.5477495 0.58115392
5.5482296 0.58778913
5.5487097 0.59440557
5.5491898 0.60100422
5.5496699 0.60758604
5.55015 0.61415199
5.5506301 0.62070303
5.5511102 0.62720158
5.5515903 0.63354999
5.5520704 0.63975006
5.5525505 0.64580906
5.5530306 0.65173426
5.5535107 0.65753295
5.5539908 0.66321241
5.5544709 0.6687799
5.554951 0.67424271
5.5554311 0.67960811
5.5559112 0.68488338
5.5563913 0.6900758
5.5568714 0.69519265
5.5573515 0.7002412
5.5578316 0.70522873
5.5583117 0.71016251
5.5587918 0.71504983
5.5592719 0.71988651
5.559752 0.72458311
5.560232 0.72912184
5.5607121 0.73350608
5.5611922 0.73773922
5.5616723 0.74182463
5.5621524 0.74576571
5.5626325 0.74956583
5.5631126 0.75322837
5.5635927 0.75675672
5.5640728 0.76015425
5.5645529 0.76342436
5.565033 0.76657042
5.5655131 0.76959582
5.5659932 0.77250394
5.5664733 0.77529815
5.5669534 0.77798185
5.5674335 0.78055828
5.5679136 0.78301816
5.5683937 0.78535292
5.5688738 0.78756079
5.5693539 0.78963999
5.569834 0.79158875
5.5703141 0.7934053
5.5707942 0.79508787
5.5712743 0.79663468
5.5717544 0.79804397
5.5722344 0.79931395
5.5727145 0.80044286
5.5731946 0.80142893
5.5736747 0.80227038
5.5741548 0.80296544
5.5746349 0.80351234
5.575115 0.80390931
5.5755951 0.80415457
5.5760752 0.80427705
5.5765553 0.80433376
5.5770354 0.80432038
5.5775155 0.80423091
5.5779956 0.80405936
5.5784757 0.80379972
5.5789558 0.803446
5.5794359 0.80299219
5.579916 0.8024323
5.5803961 0.80176033
5.5808762 0.80097027
5.5813563 0.80005613
5.5818364 0.7990119
5.5823165 0.79783159
5.5827966 0.7965092
5.5832767 0.79503872
5.5837568 0.79341416
5.5842368 0.79164904
5.5847169 0.78985213
5.585197 0.78803702
5.5856771 0.78619871
5.5861572 0.7843322
5.5866373 0.7824325
5.5871174 0.78049461
5.5875975 0.77851352
5.5880776 0.77648423
5.5885577 0.77440175
5.5890378 0.77226108
5.5895179 0.77005722
5.589998 0.76778517
5.5904781 0.76543992
5.5909582 0.76301649
5.5914383 0.76050987
5.5919184 0.75791506
5.5923985 0.75522871
5.5928786 0.75250141
5.5933587 0.74976043
5.5938388 0.74700775
5.5943189 0.74424532
5.594799 0.74147513
5.5952791 0.73869912
5.5957592 0.73591928
5.5962392 0.73313756
5.5967193 0.73035594
5.5971994 0.72757637
5.5976795 0.72480083
5.5981596 0.72203129
5.5986397 0.7192697
5.5991198 0.71651804
5.5995999 0.71377827
5.60008 0.71105236
5.6005601 0.70834228
5.6010402 0.70564174
5.6015203 0.70294001
5.6020004 0.70023826
5.6024805 0.69753773
5.6029606 0.6948397
5.6034407 0.69214544
5.6039208 0.6894562
5.6044009 0.68677326
5.604881 0.68409788
5.6053611 0.68143132
5.6058412 0.67877486
5.6063213 0.67612975
5.6068014 0.67349727
5.6072815 0.67087868
5.6077616 0.66827524
5.6082416 0.66568822
5.6087217 0.66311889
5.6092018 0.66057424
5.6096819 0.65807863
5.610162 0.65563288
5.6106421 0.65323493
5.6111222 0.65088273
5.6116023 0.64857421
5.6120824 0.64630733
5.6125625 0.64408002
5.6130426 0.64189023
5.6135227 0.63973589
5.6140028 0.63761496
5.6144829 0.63552537
5.614963 0.63346506
5.6154431 0.63143199
5.6159232 0.62942408
5.6164033 0.62743929
5.6168834 0.62547556
5.6173635 0.62353112
5.6178436 0.62160903
5.6183237 0.61970859
5.6188038 0.61782712
5.6192839 0.61596196
5.619764 0.61411045
5.620244 0.61226991
5.6207241 0.61043767
5.6212042 0.60861107
5.6216843 0.60678745
5.6221644 0.60496412
5.6226445 0.60313843
5.6231246 0.6013077
5.6236047 0.59946928
5.6240848 0.59762048
5.6245649 0.59575865
5.625045 0.59388111
5.6255251 0.5919852
5.6260052 0.59007256
5.6264853 0.58814711
5.6269654 0.58620905
5.6274455 0.58425856
5.6279256 0.58229584
5.6284057 0.58032108
5.6288858 0.57833447
5.6293659 0.5763362
5.629846 0.57432647
5.6303261 0.57230547
5.6308062 0.57027338
5.6312863 0.56823041
5.6317664 0.56617675
5.6322464 0.56411257
5.6327265 0.56203809
5.6332066 0.55995349
5.6336867 0.55785896
5.6341668 0.55573681
5.6346469 0.55353166
5.635127 0.55124251
5.6356071 0.54887263
5.6360872 0.54642531
5.6365673 0.54390384
5.6370474 0.54131149
5.6375275 0.53865154
5.6380076 0.53592729
5.6384877 0.53314201
5.6389678 0.53029899
5.6394479 0.52740151
5.639928 0.52445285
5.6404081 0.5214563
5.6408882 0.51841514
5.6413683 0.51533265
5.6418484 0.51221211
5.6423285 0.50905529
5.6428086 0.50584743
5.6432887 0.50258279
5.6437688 0.49925982
5.6442488 0.495877
5.6447289 0.49243276
5.645209 0.48892557
5.6456891 0.48535389
5.6461692 0.48171617
5.6466493 0.47801087
5.6471294 0.47423645
5.6476095 0.47039135
5.6480896 0.46647405
5.6485697 0.46248299
5.6490498 0.45841663
5.6495299 0.45427342
5.65001 0.45005184
5.6504901 0.44575044
5.6509702 0.44140159
5.6514503 0.43703063
5.6519304 0.43263638
5.6524105 0.42821765
5.6528906 0.42377325
5.6533707 0.419302
5.6538508 0.41480272
5.6543309 0.41027421
5.654811 0.40571529
5.6552911 0.40112477
5.6557712 0.39650147
5.6562513 0.39184419
5.6567313 0.38715176
5.6572114 0.38242298
5.6576915 0.37765667
5.6581716 0.37285165
5.6586517 0.36800672
5.6591318 0.36312476
5.6596119 0.35821663
5.660092 0.35328596
5.6605721 0.34833601
5.6610522 0.34337003
5.6615323 0.33839128
5.6620124 0.33340301
5.6624925 0.32840847
5.6629726 0.32341093
5.6634527 0.31841363
5.6639328 0.31341984
5.6644129 0.3084328
5.664893 0.30345577
5.6653731 0.29849202
5.6658532 0.29354478
5.6663333 0.28861732
5.6668134 0.2837129
5.6672935 0.27883387
5.6677736 0.27397571
5.6682537 0.26913699
5.6687337 0.26431742
5.6692138 0.25951671
5.6696939 0.25473456
5.670174 0.24997069
5.6706541 0.24522482
5.6711342 0.24049664
5.6716143 0.23578586
5.6720944 0.23109221
5.6725745 0.22641538
5.6730546 0.2217551
5.6735347 0.21711106
5.6740148 0.21248298
5.6744949 0.20787056
5.674975 0.20327353
5.6754551 0.19869239
5.6759352 0.19417309
5.6764153 0.1897399
5.6768954 0.18538923
5.6773755 0.1811175
5.6778556 0.17692114
5.6783357 0.17279657
5.6788158 0.16874023
5.6792959 0.16474852
5.679776 0.16081788
5.6802561 0.15694472
5.6807361 0.15312548
5.6812162 0.14935657
5.6816963 0.14563443
5.6821764 0.14195546
5.6826565 0.13831611
5.6831366 0.13471279
5.6836167 0.13114192
5.6840968 0.12761546
5.6845769 0.12415939
5.685057 0.12077344
5.6855371 0.11745678
5.6860172 0.11420858
5.6864973 0.11102801
5.6869774 0.10791424
5.6874575 0.10486645
5.6879376 0.10188379
5.6884177 0.098965435
5.6888978 0.096110564
5.6893779 0.093318341
5.689858 0.090587936
5.6903381 0.08791852
5.6908182 0.085309262
5.6912983 0.082759331
5.6917784 0.080267898
5.6922585 0.077833451
5.6927385 0.07545213
5.6932186 0.073123935
5.6936987 0.070849436
5.6941788 0.068629201
5.6946589 0.0664638
5.695139 0.064353801
5.6956191 0.062299774
5.6960992 0.060302287
5.6965793 0.05836191
5.6970594 0.056479211
5.6975395 0.054654761
5.6980196 0.052889127
5.6984997 0.051182878
5.6989798 0.049536585
5.6994599 0.047950815
5.69994 0.046426139
5.7004201 0.044962575
5.7009002 0.043546565
5.7013803 0.042172521
5.7018604 0.040841064
5.7023405 0.039552814
5.7028206 0.038308393
5.7033007 0.037108423
5.7037808 0.035953524
5.7042609 0.034844318
5.7047409 0.033781426
5.705221 0.03276547
5.7057011 0.03179707
5.7061812 0.030876849
5.7066613 0.030005427
5.7071414 0.029183425
5.7076215 0.028411466
5.7081016 0.027690169
5.7085817 0.027020157
5.7090618 0.026397677
5.7095419 0.025817012
5.710022 0.025278007
5.7105021 0.024780539
5.7109822 0.024324483
5.7114623 0.023909715
5.7119424 0.023536111
5.7124225 0.023203546
5.7129026 0.022911896
5.7133827 0.022661038
5.7138628 0.022450846
5.7143429 0.022281196
5.714823 0.022151965
5.7153031 0.022063028
5.7157832 0.022014261
5.7162633 0.022005539
5.7167433 0.022036738
5.7172234 0.022110539
5.7177035 0.022237175
5.7181836 0.022416547
5.7186637 0.022647449
5.7191438 0.022928679
5.7196239 0.023259032
5.720104 0.023637304
5.7205841 0.024062291
5.7210642 0.02453279
5.7215443 0.025047596
5.7220244 0.025605506
5.7225045 0.026205317
5.7229846 0.026845823
5.7234647 0.027525821
5.7239448 0.028244107
5.7244249 0.028999478
5.724905 0.029790729
5.7253851 0.030618813
5.7258652 0.031513771
5.7263453 0.032483821
5.7268254 0.033526664
5.7273055 0.034640002
5.7277856 0.035821537
5.7282657 0.037068972
5.7287457 0.038380009
5.7292258 0.039752348
5.7297059 0.041183692
5.730186 0.042671744
5.7306661 0.044214205
5.7311462 0.045808776
5.7316263 0.047453161
5.7321064 0.049145061
5.7325865 0.050882177
5.7330666 0.052662212
5.7335467 0.054482869
5.7340268 0.05637542
5.7345069 0.05837004
5.734987 0.060463909
5.7354671 0.062654207
5.7359472 0.064938114
5.7364273 0.06731281
5.7369074 0.069775474
5.7373875 0.072323288
5.7378676 0.074953429
5.7383477 0.077663079
5.7388278 0.080449418
5.7393079 0.083309625
5.739788 0.08624088
5.7402681 0.089240363
5.7407481 0.092305253
5.7412282 0.095432732
5.7417083 0.098619979
5.7421884 0.10187988
5.7426685 0.1052555
5.7431486 0.10874781
5.7436287 0.11235496
5.7441088 0.11607508
5.7445889 0.1199063
5.745069 0.12384677
5.7455491 0.12789463
5.7460292 0.132048
5.7465093 0.13630502
5.7469894 0.14066384
5.7474695 0.14512259
5.7479496 0.14967941
5.7484297 0.15433242
5.7489098 0.15907978
5.7493899 0.16391962
5.74987 0.16885007
5.7503501 0.17387077
5.7508302 0.17899505
5.7513103 0.18422736
5.7517904 0.18956887
5.7522705 0.19502073
5.7527506 0.20058408
5.7532306 0.20626007
5.7537107 0.21204987
5.7541908 0.2179546
5.7546709 0.22397544
5.755151 0.23011353
5.7556311 0.23637001
5.7561112 0.24274605
5.7565913 0.24924279
5.7570714 0.25586137
5.7575515 0.26260296
5.7580316 0.26946871
5.7585117 0.27645945
5.7589918 0.28353468
5.7594719 0.29066967
5.759952 0.29787065
5.7604321 0.30514384
5.7609122 0.31249547
5.7613923 0.31993178
5.7618724 0.32745898
5.7623525 0.3350833
5.7628326 0.34281098
5.7633127 0.35064823
5.7637928 0.35860129
5.7642729 0.36667639
5.764753 0.37487975
5.765233 0.38321759
5.7657131 0.39169616
5.7661932 0.40032166
5.7666733 0.40910034
5.7671534 0.41799758
5.7676335 0.42692762
5.7681136 0.4358879
5.7685937 0.44487892
5.7690738 0.45390117
5.7695539 0.46295512
5.770034 0.47204128
5.7705141 0.48116013
5.7709942 0.49031216
5.7714743 0.49949787
5.7719544 0.50871773
5.7724345 0.51797224
5.7729146 0.52726189
5.7733947 0.53658717
5.7738748 0.54594857
5.7743549 0.55534657
5.774835 0.56478168
5.7753151 0.57425607
5.7757952 0.58377903
5.7762753 0.5933468
5.7767554 0.60295332
5.7772354 0.61259251
5.7777155 0.6222583
5.7781956 0.63194464
5.7786757 0.64164544
5.7791558 0.65135465
5.7796359 0.66106619
5.780116 0.67077399
5.7805961 0.680472
5.7810762 0.69015413
5.7815563 0.69981433
5.7820364 0.70944652
5.7825165 0.71904463
5.7829966 0.72860261
5.7834767 0.73811377
5.7839568 0.74754919
5.7844369 0.75689834
5.784917 0.76616521
5.7853971 0.77535377
5.7858772 0.78446799
5.7863573 0.79351185
5.7868374 0.8024893
5.7873175 0.81140433
5.7877976 0.82026091
5.7882777 0.82906302
5.7887578 0.83781461
5.7892378 0.84651967
5.7897179 0.85518217
5.790198 0.86380608
5.7906781 0.87239537
5.7911582 0.88095401
5.7916383 0.88948599
5.7921184 0.89791461
5.7925985 0.90611551
5.7930786 0.9140968
5.7935587 0.9218685
5.7940388 0.92944062
5.7945189 0.93682319
5.794999 0.94402622
5.7954791 0.95105973
5.7959592 0.95793373
5.7964393 0.96465825
5.7969194 0.9712433
5.7973995 0.9776989
5.7978796 0.98403507
5.7983597 0.99026181
5.7988398 0.99638916
5.7993199 1.0024271
5.7998 1.0083857
5.8002801 1.0142463
5.8007602 1.0198814
5.8012402 1.0252793
5.8017203 1.0304454
5.8022004 1.0353851
5.8026805 1.0401038
5.8031606 1.044607
5.8036407 1.0488999
5.8041208 1.0529882
5.8046009 1.0568771
5.805081 1.060572
5.8055611 1.0640785
5.8060412 1.0674018
5.8065213 1.0705475
5.8070014 1.0735209
5.8074815 1.0763274
5.8079616 1.0789724
5.8084417 1.0814595
5.8089218 1.0837529
5.8094019 1.0858369
5.809882 1.0877111
5.8103621 1.0893753
5.8108422 1.0908291
5.8113223 1.0920721
5.8118024 1.093104
5.8122825 1.0939245
5.8127626 1.0945331
5.8132426 1.0949297
5.8137227 1.0951137
5.8142028 1.0950849
5.8146829 1.0948429
5.815163 1.0943874
5.8156431 1.093718
5.8161232 1.0928344
5.8166033 1.0917362
5.8170834 1.0904554
5.8175635 1.0890271
5.8180436 1.0874458
5.8185237 1.0857055
5.8190038 1.0838004
5.8194839 1.0817249
5.819964 1.079473
5.8204441 1.077039
5.8209242 1.0744171
5.8214043 1.0716015
5.8218844 1.0685864
5.8223645 1.065366
5.8228446 1.0619346
5.8233247 1.0582862
5.8238048 1.0544151
5.8242849 1.0503156
5.824765 1.0459818
5.825245 1.0414462
5.8257251 1.036835
5.8262052 1.0321497
5.8266853 1.0273802
5.8271654 1.0225164
5.8276455 1.0175482
5.8281256 1.0124655
5.8286057 1.0072583
5.8290858 1.0019163
5.8295659 0.99642954
5.830046 0.9907879
5.8305261 0.98498129
5.8310062 0.97899959
5.8314863 0.97283272
5.8319664 0.96647057
5.8324465 0.95990306
5.8329266 0.95312007
5.8334067 0.94612362
5.8338868 0.93905659
5.8343669 0.93196083
5.834847 0.92483349
5.8353271 0.91767174
5.8358072 0.91047273
5.8362873 0.90323364
5.8367674 0.89595161
5.8372474 0.88862382
5.8377275 0.88124743
5.8382076 0.87381959
5.8386877 0.86633746
5.8391678 0.85879822
5.8396479 0.85119902
5.840128 0.84353702
5.8406081 0.83580938
5.8410882 0.82801328
5.8415683 0.82014586
5.8420484 0.81221456
5.8425285 0.8042321
5.8430086 0.79620519
5.8434887 0.78814055
5.8439688 0.78004491
5.8444489 0.77192499
5.844929 0.76378751
5.8454091 0.75563918
5.8458892 0.74748674
5.8463693 0.7393369
5.8468494 0.73119638
5.8473295 0.7230719
5.8478096 0.71497019
5.8482897 0.70689796
5.8487698 0.69886194
5.8492498 0.69086885
5.8497299 0.6829254
5.85021 0.67503982
5.8506901 0.66721823
5.8511702 0.65945868
5.8516503 0.65175887
5.8521304 0.6441165
5.8526105 0.6365293
5.8530906 0.62899497
5.8535707 0.62151123
5.8540508 0.61407577
5.8545309 0.60668632
5.855011 0.59934058
5.8554911 0.59203627
5.8559712 0.58477109
5.8564513 0.57754276
5.8569314 0.57034899
5.8574115 0.56318748
5.8578916 0.55605595
5.8583717 0.5489698
5.8588518 0.54207069
5.8593319 0.53538221
5.859812 0.52889495
5.8602921 0.52259951
5.8607722 0.51648649
5.8612523 0.51054648
5.8617323 0.5047701
5.8622124 0.49914792
5.8626925 0.49367056
5.8631726 0.48832862
5.8636527 0.48311267
5.8641328 0.47801334
5.8646129 0.47302121
5.865093 0.46812689
5.8655731 0.46332097
5.8660532 0.45859405
5.8665333 0.45393784
5.8670134 0.44943826
5.8674935 0.44515106
5.8679736 0.44107232
5.8684537 0.43719812
5.8689338 0.43352457
5.8694139 0.43004773
5.869894 0.42676371
5.8703741 0.42366859
5.8708542 0.42075845
5.8713343 0.41802939
5.8718144 0.4154775
5.8722945 0.41309885
5.8727746 0.41088955
5.8732547 0.40884567
5.8737347 0.4069633
5.8742148 0.40523854
5.8746949 0.40366747
5.875175 0.40225219
5.8756551 0.40100417
5.8761352 0.39992628
5.8766153 0.39902105
5.8770954 0.39829106
5.8775755 0.39773886
5.8780556 0.397367
5.8785357 0.39717805
5.8790158 0.39717456
5.8794959 0.39735909
5.879976 0.39773419
5.8804561 0.39830243
5.8809362 0.39906637
5.8814163 0.40002855
5.8818964 0.40119154
5.8823765 0.40255789
5.8828566 0.40413017
5.8833367 0.40589465
5.8838168 0.40776126
5.8842969 0.40972276
5.884777 0.41178746
5.8852571 0.41396367
5.8857371 0.41625968
5.8862172 0.41868382
5.8866973 0.4212444
5.8871774 0.42394971
5.8876575 0.42680808
5.8881376 0.4298278
5.8886177 0.4330172
5.8890978 0.43638457
5.8895779 0.43993822
5.890058 0.44368648
5.8905381 0.44763763
5.8910182 0.4518
5.8914983 0.45617773
5.8919784 0.4606442
5.8924585 0.46514099
5.8929386 0.46967391
5.8934187 0.47424878
5.8938988 0.47887142
5.8943789 0.48354766
5.894859 0.48828332
5.8953391 0.49308421
5.8958192 0.49795617
5.8962993 0.502905
5.8967794 0.50793654
5.8972595 0.51305661
5.8977395 0.51827102
5.8982196 0.52358559
5.8986997 0.52900616
5.8991798 0.53453854
5.8996599 0.54018855
5.90014 0.54592754
5.9006201 0.55170396
5.9011002 0.55751251
5.9015803 0.56334834
5.9020604 0.56920661
5.9025405 0.57508247
5.9030206 0.58097108
5.9035007 0.58686758
5.9039808 0.59276714
5.9044609 0.5986649
5.904941 0.60455602
5.9054211 0.61043565
5.9059012 0.61629895
5.9063813 0.62214107
5.9068614 0.62795716
5.9073415 0.63374237
5.9078216 0.63949187
5.9083017 0.64520518
5.9087818 0.65089796
5.9092619 0.65657189
5.9097419 0.66222665
5.910222 0.66786196
5.9107021 0.67347749
5.9111822 0.67907295
5.9116623 0.68464804
5.9121424 0.69020245
5.9126225 0.69573587
5.9131026 0.701248
5.9135827 0.70673855
5.9140628 0.71220719
5.9145429 0.71765363
5.915023 0.72307757
5.9155031 0.7284787
5.9159832 0.73385672
5.9164633 0.73920596
5.9169434 0.74443556
5.9174235 0.74951745
5.9179036 0.75445753
5.9183837 0.75926168
5.9188638 0.76393578
5.9193439 0.76848571
5.919824 0.77291737
5.9203041 0.77723662
5.9207842 0.78144936
5.9212643 0.78556146
5.9217443 0.78957882
5.9222244 0.7935073
5.9227045 0.79735281
5.9231846 0.80112121
5.9236647 0.8048184
5.9241448 0.80845025
5.9246249 0.81202265
5.925105 0.81552038
5.9255851 0.81892141
5.9260652 0.82222398
5.9265453 0.82542631
5.9270254 0.82852665
5.9275055 0.83152324
5.9279856 0.83441431
5.9284657 0.83719809
5.9289458 0.83987283
5.9294259 0.84243677
5.929906 0.84488814
5.9303861 0.84722517
5.9308662 0.84944612
5.9313463 0.8515492
5.9318264 0.85353267
5.9323065 0.85539475
5.9327866 0.85713369
5.9332667 0.85877116
5.9337467 0.86037758
5.9342268 0.86195231
5.9347069 0.86348917
5.935187 0.86498198
5.9356671 0.86642456
5.9361472 0.86781073
5.9366273 0.8691343
5.9371074 0.87038909
5.9375875 0.87156892
5.9380676 0.87266761
5.9385477 0.87367898
5.9390278 0.87459684
5.9395079 0.87541501
5.939988 0.87612731
5.9404681 0.87672756
5.9409482 0.87720957
5.9414283 0.87757547
5.9419084 0.87791044
5.9423885 0.87823908
5.9428686 0.87856228
5.9433487 0.87888088
5.9438288 0.87919576
5.9443089 0.87950778
5.944789 0.87981782
5.9452691 0.88012673
5.9457491 0.88043538
5.9462292 0.88074463
5.9467093 0.88105536
5.9471894 0.88136844
5.9476695 0.88168471
5.9481496 0.88200506
5.9486297 0.88233035
5.9491098 0.88266145
5.9495899 0.8829992
5.95007 0.88334066
5.9505501 0.88368325
5.9510302 0.8840272
5.9515103 0.88437271
5.9519904 0.88472003
5.9524705 0.88506938
5.9529506 0.88542097
5.9534307 0.88577504
5.9539108 0.8861318
5.9543909 0.88649149
5.954871 0.88685432
5.9553511 0.88722053
5.9558312 0.88759033
5.9563113 0.88796395
5.9567914 0.88834162
5.9572715 0.88872356
5.9577516 0.88910999
5.9582316 0.88952863
5.9587117 0.89004322
5.9591918 0.89065287
5.9596719 0.89135385
5.960152 0.89214242
5.9606321 0.89301484
5.9611122 0.89396739
5.9615923 0.89499632
5.9620724 0.89609791
5.9625525 0.8972684
5.9630326 0.89850408
5.9635127 0.89980119
5.9639928 0.90115602
5.9644729 0.90256481
5.964953 0.90402385
5.9654331 0.90552938
5.9659132 0.90707767
5.9663933 0.9086644
5.9668734 0.91028393
5.9673535 0.91193833
5.9678336 0.91363085
5.9683137 0.91536478
5.9687938 0.91714339
5.9692739 0.91896994
5.969754 0.92084773
5.970234 0.92278001
5.9707141 0.92477007
5.9711942 0.92682118
5.9716743 0.9289366
5.9721544 0.93111963
5.9726345 0.93337351
5.9731146 0.93570155
5.9735947 0.93810699
5.9740748 0.94059313
5.9745549 0.94316234
5.975035 0.94576624
5.9755151 0.94837518
5.9759952 0.9509885
5.9764753 0.95360557
5.9769554 0.95622574
5.9774355 0.95884837
5.9779156 0.96147282
5.9783957 0.96409844
5.9788758 0.96672459
5.9793559 0.96935063
5.979836 0.97197592
5.9803161 0.9745998
5.9807962 0.97722165
5.9812763 0.97984081
5.9817564 0.98245665
5.9822364 0.98506851
5.9827165 0.98767576
5.9831966 0.99027939
5.9836767 0.99288199
5.9841568 0.99548349
5.9846369 0.99808376
5.985117 1.0006827
5.9855971 1.0032801
5.9860772 1.0058758
5.9865573 1.0084699
5.9870374 1.011062
5.9875175 1.0136521
5.9879976 1.0162401
5.9884777 1.0188258
5.9889578 1.0214091
5.9894379 1.0239899
5.989918 1.026568
5.9903981 1.0291433
5.9908782 1.0317156
5.9913583 1.034273
5.9918384 1.0367545
5.9923185 1.0391546
5.9927986 1.0414769
5.9932787 1.0437251
5.9937588 1.0459028
5.9942388 1.0480135
5.9947189 1.0500608
5.995199 1.0520484
5.9956791 1.0539799
5.9961592 1.0558589
5.9966393 1.057689
5.9971194 1.0594737
5.9975995 1.0612168
5.9980796 1.0629217
5.9985597 1.0645922
5.9990398 1.0662318
5.9995199 1.0678437
6 1.0694185
