# Supplementary material for: Structural motifs of gold cluster anions with 17 to 69 atoms
Source: Nat Commun. 2026 Apr 10;17:5099. doi: 10.1038/s41467-026-71649-9 (PMC13246909; doi:10.1038/s41467-026-71649-9)
Supplement: Supplementary file 5 — Source Data [file 41467_2026_71649_MOESM5_ESM.zip › Figure2/27_exp.dat]

3.6 0.003
3.6004801 0.003
3.6009602 0.003
3.6014403 0.003
3.6019204 0.003
3.6024005 0.003
3.6028806 0.003
3.6033607 0.003
3.6038408 0.003
3.6043209 0.003
3.604801 0.003
3.6052811 0.0030068873
3.6057612 0.003047732
3.6062412 0.0031195389
3.6067213 0.0032156685
3.6072014 0.0033294813
3.6076815 0.0034543378
3.6081616 0.0035835985
3.6086417 0.0037106239
3.6091218 0.0038287745
3.6096019 0.0039314108
3.610082 0.0040123014
3.6105621 0.0040839616
3.6110422 0.0041540672
3.6115223 0.0042212901
3.6120024 0.0042843024
3.6124825 0.0043417763
3.6129626 0.0043923838
3.6134427 0.0044347971
3.6139228 0.0044676882
3.6144029 0.0044897293
3.614883 0.0044995924
3.6153631 0.0044936961
3.6158432 0.00446805
3.6163233 0.004426351
3.6168034 0.0043725829
3.6172835 0.0043107293
3.6177636 0.004244774
3.6182436 0.0041787007
3.6187237 0.0041164931
3.6192038 0.0040621348
3.6196839 0.0040196096
3.620164 0.0039919807
3.6206441 0.0039707377
3.6211242 0.0039531619
3.6216043 0.0039396958
3.6220844 0.003930782
3.6225645 0.0039268633
3.6230446 0.0039283821
3.6235247 0.0039357813
3.6240048 0.0039495033
3.6244849 0.0039699909
3.624965 0.0039976866
3.6254451 0.0040433773
3.6259252 0.0041170586
3.6264053 0.0042126036
3.6268854 0.0043238153
3.6273655 0.0044444969
3.6278456 0.0045684516
3.6283257 0.0046894824
3.6288058 0.0048013925
3.6292859 0.004897985
3.629766 0.0049730631
3.630246 0.0050233941
3.6307261 0.0050620688
3.6312062 0.0050915238
3.6316863 0.0051117591
3.6321664 0.0051227747
3.6326465 0.0051245706
3.6331266 0.0051171468
3.6336067 0.0051005034
3.6340868 0.0050746402
3.6345669 0.0050395574
3.635047 0.0049951235
3.6355271 0.0049268197
3.6360072 0.0048303846
3.6364873 0.0047137857
3.6369674 0.0045849905
3.6374475 0.0044519662
3.6379276 0.0043226804
3.6384077 0.0042051003
3.6388878 0.0041071935
3.6393679 0.0040369273
3.639848 0.0040022692
3.6403281 0.004
3.6408082 0.004
3.6412883 0.004
3.6417684 0.004
3.6422484 0.004
3.6427285 0.004
3.6432086 0.004
3.6436887 0.004
3.6441688 0.004
3.6446489 0.004
3.645129 0.004
3.6456091 0.004
3.6460892 0.004
3.6465693 0.004
3.6470494 0.004
3.6475295 0.004
3.6480096 0.004
3.6484897 0.004
3.6489698 0.004
3.6494499 0.004
3.64993 0.004
3.6504101 0.004
3.6508902 0.004
3.6513703 0.004
3.6518504 0.004
3.6523305 0.004
3.6528106 0.004
3.6532907 0.004
3.6537708 0.004
3.6542509 0.004
3.6547309 0.004
3.655211 0.004
3.6556911 0.004
3.6561712 0.004
3.6566513 0.004
3.6571314 0.004
3.6576115 0.004
3.6580916 0.004
3.6585717 0.004
3.6590518 0.004
3.6595319 0.004
3.660012 0.004
3.6604921 0.004
3.6609722 0.004
3.6614523 0.004
3.6619324 0.004
3.6624125 0.004
3.6628926 0.004
3.6633727 0.004
3.6638528 0.004
3.6643329 0.004
3.664813 0.004
3.6652931 0.0039950483
3.6657732 0.0039678313
3.6662533 0.003921509
3.6667333 0.0038613932
3.6672134 0.0037927954
3.6676935 0.0037210272
3.6681736 0.0036514003
3.6686537 0.0035892262
3.6691338 0.0035398166
3.6696139 0.003508483
3.670094 0.0035004196
3.6705741 0.0035147615
3.6710542 0.0035467843
3.6715343 0.00359277
3.6720144 0.0036490004
3.6724945 0.0037117575
3.6729746 0.0037773231
3.6734547 0.0038419791
3.6739348 0.0039020074
3.6744149 0.0039536898
3.674895 0.0039933082
3.6753751 0.0040114471
3.6758552 0.0039988854
3.6763353 0.0039646313
3.6768154 0.0039182457
3.6772955 0.0038692895
3.6777756 0.0038273237
3.6782557 0.003801909
3.6787357 0.0038026063
3.6792158 0.0038389766
3.6796959 0.0039205807
3.680176 0.0040528106
3.6806561 0.0041968394
3.6811362 0.0043408682
3.6816163 0.004484897
3.6820964 0.0046289258
3.6825765 0.0047729546
3.6830566 0.0049169834
3.6835367 0.0050610122
3.6840168 0.005205041
3.6844969 0.0053490698
3.684977 0.0054930986
3.6854571 0.0056485174
3.6859372 0.0058239776
3.6864173 0.0060115439
3.6868974 0.0062032489
3.6873775 0.006391125
3.6878576 0.006567205
3.6883377 0.0067235214
3.6888178 0.0068521067
3.6892979 0.0069449937
3.689778 0.0069942149
3.6902581 0.007
3.6907381 0.007
3.6912182 0.007
3.6916983 0.007
3.6921784 0.007
3.6926585 0.007
3.6931386 0.007
3.6936187 0.007
3.6940988 0.007
3.6945789 0.007
3.695059 0.007
3.6955391 0.007
3.6960192 0.007
3.6964993 0.007
3.6969794 0.007
3.6974595 0.007
3.6979396 0.007
3.6984197 0.007
3.6988998 0.007
3.6993799 0.007
3.69986 0.007
3.7003401 0.0069933758
3.7008202 0.0069640534
3.7013003 0.006916146
3.7017804 0.006854965
3.7022605 0.0067858222
3.7027405 0.0067140291
3.7032206 0.0066448974
3.7037007 0.0065837386
3.7041808 0.0065358643
3.7046609 0.0065065862
3.705141 0.0065005266
3.7056211 0.0065099684
3.7061012 0.0065305577
3.7065813 0.0065614094
3.7070614 0.0066016381
3.7075415 0.0066503587
3.7080216 0.0067066858
3.7085017 0.0067697341
3.7089818 0.0068386185
3.7094619 0.0069124535
3.709942 0.0069903541
3.7104221 0.0070742537
3.7109022 0.0071669074
3.7113823 0.0072661585
3.7118624 0.0073697938
3.7123425 0.0074756001
3.7128226 0.0075813644
3.7133027 0.0076848733
3.7137828 0.0077839139
3.7142629 0.0078762728
3.7147429 0.0079597369
3.715223 0.0080334345
3.7157031 0.0081047758
3.7161832 0.0081741723
3.7166633 0.0082402961
3.7171434 0.0083018193
3.7176235 0.0083574139
3.7181036 0.0084057521
3.7185837 0.008445506
3.7190638 0.0084753476
3.7195439 0.0084939492
3.720024 0.0085
3.7205041 0.0085
3.7209842 0.0085
3.7214643 0.0085
3.7219444 0.0085
3.7224245 0.0085
3.7229046 0.0085
3.7233847 0.0085
3.7238648 0.0085
3.7243449 0.0085
3.724825 0.0085
3.7253051 0.0085
3.7257852 0.0085
3.7262653 0.0085
3.7267453 0.0085
3.7272254 0.0085
3.7277055 0.0085
3.7281856 0.0085
3.7286657 0.0085
3.7291458 0.0085
3.7296259 0.0085
3.730106 0.0085030292
3.7305861 0.0085875406
3.7310662 0.0087730157
3.7315463 0.0090391738
3.7320264 0.0093657343
3.7325065 0.0097324165
3.7329866 0.01011894
3.7334667 0.010505023
3.7339468 0.010870387
3.7344269 0.011194749
3.734907 0.01145783
3.7353871 0.011666234
3.7358672 0.011864251
3.7363473 0.012051957
3.7368274 0.012227995
3.7373075 0.012391006
3.7377876 0.012539632
3.7382677 0.012672514
3.7387477 0.012788296
3.7392278 0.012885618
3.7397079 0.012963123
3.740188 0.013013982
3.7406681 0.012990864
3.7411482 0.012898657
3.7416283 0.012756727
3.7421084 0.012584439
3.7425885 0.012401158
3.7430686 0.01222625
3.7435487 0.012079079
3.7440288 0.011979011
3.7445089 0.011945411
3.744989 0.011997644
3.7454691 0.012110441
3.7459492 0.012239475
3.7464293 0.012381304
3.7469094 0.012532507
3.7473895 0.012689664
3.7478696 0.012849354
3.7483497 0.013008158
3.7488298 0.013162655
3.7493099 0.013309424
3.74979 0.013445045
3.7502701 0.013568573
3.7507502 0.013689157
3.7512302 0.013807016
3.7517103 0.013920944
3.7521904 0.014029734
3.7526705 0.014132177
3.7531506 0.014227067
3.7536307 0.014313198
3.7541108 0.01438936
3.7545909 0.014454348
3.755071 0.014505674
3.7555511 0.01447455
3.7560312 0.014340026
3.7565113 0.014126761
3.7569914 0.013859417
3.7574715 0.013562656
3.7579516 0.013261137
3.7584317 0.012979523
3.7589118 0.012742473
3.7593919 0.01257465
3.759872 0.012500713
3.7603521 0.012514756
3.7608322 0.012548329
3.7613123 0.01259435
3.7617924 0.012649445
3.7622725 0.012710243
3.7627526 0.012773371
3.7632326 0.012835457
3.7637127 0.012893128
3.7641928 0.012943012
3.7646729 0.012981736
3.765153 0.013005483
3.7656331 0.01300746
3.7661132 0.012991364
3.7665933 0.012963686
3.7670734 0.012930919
3.7675535 0.012899554
3.7680336 0.012876083
3.7685137 0.012866999
3.7689938 0.012878794
3.7694739 0.012917958
3.769954 0.012990985
3.7704341 0.013103532
3.7709142 0.013252689
3.7713943 0.013431385
3.7718744 0.013632539
3.7723545 0.013849068
3.7728346 0.014073891
3.7733147 0.014299925
3.7737948 0.014520087
3.7742749 0.014727297
3.774755 0.014914471
3.775235 0.015076577
3.7757151 0.015223284
3.7761952 0.0153599
3.7766753 0.015489965
3.7771554 0.015617022
3.7776355 0.01574461
3.7781156 0.01587627
3.7785957 0.016015545
3.7790758 0.016165975
3.7795559 0.016331101
3.780036 0.016514463
3.7805161 0.016718138
3.7809962 0.01693952
3.7814763 0.017175066
3.7819564 0.017421236
3.7824365 0.017674488
3.7829166 0.017931282
3.7833967 0.018188077
3.7838768 0.018441332
3.7843569 0.018687505
3.784837 0.018923055
3.7853171 0.019147878
3.7857972 0.019370657
3.7862773 0.019590496
3.7867574 0.019805625
3.7872374 0.020014273
3.7877175 0.020214669
3.7881976 0.020405044
3.7886777 0.020583626
3.7891578 0.020748645
3.7896379 0.02089833
3.790118 0.021029642
3.7905981 0.021115223
3.7910782 0.021152573
3.7915583 0.021152317
3.7920384 0.021125078
3.7925185 0.021081478
3.7929986 0.021032142
3.7934787 0.020987692
3.7939588 0.020958751
3.7944389 0.020955942
3.794919 0.020989889
3.7953991 0.02105338
3.7958792 0.021119036
3.7963593 0.021187933
3.7968394 0.021261844
3.7973195 0.021342538
3.7977996 0.021431786
3.7982797 0.021531358
3.7987598 0.021643025
3.7992398 0.021768558
3.7997199 0.021909727
3.8002 0.022067534
3.8006801 0.02223621
3.8011602 0.022413307
3.8016403 0.022597718
3.8021204 0.022788336
3.8026005 0.022984054
3.8030806 0.023183767
3.8035607 0.023386367
3.8040408 0.023590747
3.8045209 0.023795802
3.805001 0.024000425
3.8054811 0.024223626
3.8059612 0.024478336
3.8064413 0.024754595
3.8069214 0.025042445
3.8074015 0.025331925
3.8078816 0.025613077
3.8083617 0.025875941
3.8088418 0.026110558
3.8093219 0.026306968
3.809802 0.026455214
3.8102821 0.02654826
3.8107622 0.026595423
3.8112422 0.026603669
3.8117223 0.026578973
3.8122024 0.026527311
3.8126825 0.026454659
3.8131626 0.026366992
3.8136427 0.026270285
3.8141228 0.026170514
3.8146029 0.026073656
3.815083 0.025985336
3.8155631 0.025895649
3.8160432 0.025799079
3.8165233 0.025697617
3.8170034 0.025593255
3.8174835 0.025487986
3.8179636 0.0253838
3.8184437 0.025282691
3.8189238 0.025186649
3.8194039 0.025097666
3.819884 0.025017735
3.8203641 0.024956739
3.8208442 0.024930292
3.8213243 0.024931323
3.8218044 0.024951867
3.8222845 0.024983954
3.8227646 0.025019619
3.8232446 0.025050894
3.8237247 0.02506981
3.8242048 0.025068402
3.8246849 0.025038701
3.825165 0.024973351
3.8256451 0.024875916
3.8261252 0.024753093
3.8266053 0.024610313
3.8270854 0.024453011
3.8275655 0.024286616
3.8280456 0.024116563
3.8285257 0.023948283
3.8290058 0.023787209
3.8294859 0.023638773
3.829966 0.023508407
3.8304461 0.023391901
3.8309262 0.023280675
3.8314063 0.023177894
3.8318864 0.023086779
3.8323665 0.023010546
3.8328466 0.022952417
3.8333267 0.02291561
3.8338068 0.022903343
3.8342869 0.022918837
3.834767 0.022965311
3.835247 0.023057249
3.8357271 0.023252076
3.8362072 0.023538912
3.8366873 0.023895868
3.8371674 0.024301053
3.8376475 0.024732577
3.8381276 0.02516855
3.8386077 0.025587081
3.8390878 0.02596628
3.8395679 0.026284258
3.840048 0.026519609
3.8405281 0.026711999
3.8410082 0.026896908
3.8414883 0.02707325
3.8419684 0.027239937
3.8424485 0.027395883
3.8429286 0.027540003
3.8434087 0.027671209
3.8438888 0.027788415
3.8443689 0.027890534
3.844849 0.02797648
3.8453291 0.028040649
3.8458092 0.028072098
3.8462893 0.028076909
3.8467694 0.028062255
3.8472494 0.028035304
3.8477295 0.028003228
3.8482096 0.027973198
3.8486897 0.027952384
3.8491698 0.027947957
3.8496499 0.027967087
3.85013 0.028015935
3.8506101 0.028081859
3.8510902 0.028162688
3.8515703 0.02826338
3.8520504 0.028388892
3.8525305 0.028544182
3.8530106 0.028734207
3.8534907 0.028963924
3.8539708 0.029238292
3.8544509 0.029562267
3.854931 0.029940808
3.8554111 0.030375738
3.8558912 0.030858148
3.8563713 0.031378086
3.8568514 0.031925637
3.8573315 0.032490886
3.8578116 0.033063919
3.8582917 0.033634819
3.8587718 0.034193673
3.8592519 0.034730564
3.8597319 0.035235579
3.860212 0.035701471
3.8606921 0.036143846
3.8611722 0.036570984
3.8616523 0.036987668
3.8621324 0.037398678
3.8626125 0.037808793
3.8630926 0.038222795
3.8635727 0.038645463
3.8640528 0.039081578
3.8645329 0.039535922
3.865013 0.040013273
3.8654931 0.040517412
3.8659732 0.041046586
3.8664533 0.041597343
3.8669334 0.042166229
3.8674135 0.042749793
3.8678936 0.043344582
3.8683737 0.043947142
3.8688538 0.044554023
3.8693339 0.045161771
3.869814 0.045766933
3.8702941 0.046381601
3.8707742 0.047058052
3.8712543 0.047786987
3.8717343 0.048552571
3.8722144 0.049338973
3.8726945 0.050130359
3.8731746 0.050910897
3.8736547 0.051664754
3.8741348 0.052376098
3.8746149 0.053029096
3.875095 0.053604111
3.8755751 0.053973499
3.8760552 0.054119163
3.8765353 0.054092713
3.8770154 0.053945762
3.8774955 0.053729919
3.8779756 0.053496795
3.8784557 0.053298001
3.8789358 0.053185147
3.8794159 0.053209845
3.879896 0.053423705
3.8803761 0.053815838
3.8808562 0.054267083
3.8813363 0.054759988
3.8818164 0.055281372
3.8822965 0.055818056
3.8827766 0.056356862
3.8832567 0.056884611
3.8837367 0.057388122
3.8842168 0.057854217
3.8846969 0.058269717
3.885177 0.058626256
3.8856571 0.058965939
3.8861372 0.059299873
3.8866173 0.059625779
3.8870974 0.059941384
3.8875775 0.060244408
3.8880576 0.060532578
3.8885377 0.060803615
3.8890178 0.061055244
3.8894979 0.061285188
3.889978 0.061491171
3.8904581 0.061673318
3.8909382 0.061834347
3.8914183 0.061975325
3.8918984 0.062097314
3.8923785 0.062201376
3.8928586 0.062288574
3.8933387 0.06235997
3.8938188 0.062416626
3.8942989 0.062459605
3.894779 0.062489968
3.8952591 0.062501737
3.8957391 0.062463804
3.8962192 0.062381956
3.8966993 0.062267472
3.8971794 0.062131629
3.8976595 0.061985702
3.8981396 0.06184097
3.8986197 0.061708708
3.8990998 0.061600195
3.8995799 0.061526706
3.90006 0.061499469
3.9005401 0.061522752
3.9010202 0.061592507
3.9015003 0.061705249
3.9019804 0.061857496
3.9024605 0.062045764
3.9029406 0.062266568
3.9034207 0.062516426
3.9039008 0.062791853
3.9043809 0.063089366
3.904861 0.063405481
3.9053411 0.063776891
3.9058212 0.064296725
3.9063013 0.064936337
3.9067814 0.06565995
3.9072615 0.066431792
3.9077415 0.067216086
3.9082216 0.067977059
3.9087017 0.068678936
3.9091818 0.069285941
3.9096619 0.0697623
3.910142 0.070074025
3.9106221 0.070232712
3.9111022 0.070273235
3.9115823 0.070225803
3.9120624 0.070120626
3.9125425 0.069987915
3.9130226 0.069857879
3.9135027 0.069760727
3.9139828 0.069726669
3.9144629 0.069785915
3.914943 0.069968675
3.9154231 0.070245581
3.9159032 0.070536129
3.9163833 0.070839104
3.9168634 0.071154301
3.9173435 0.071481514
3.9178236 0.07182054
3.9183037 0.072171172
3.9187838 0.072533206
3.9192639 0.072906436
3.9197439 0.073290658
3.920224 0.073683862
3.9207041 0.074075902
3.9211842 0.074470788
3.9216643 0.074875217
3.9221444 0.075295884
3.9226245 0.075739483
3.9231046 0.07621271
3.9235847 0.076722261
3.9240648 0.077274831
3.9245449 0.077877114
3.925025 0.078535831
3.9255051 0.07926471
3.9259852 0.080065856
3.9264653 0.080931174
3.9269454 0.081852571
3.9274255 0.082821954
3.9279056 0.083831227
3.9283857 0.084872298
3.9288658 0.085937072
3.9293459 0.087017455
3.929826 0.088105355
3.9303061 0.089196069
3.9307862 0.090297445
3.9312663 0.091410651
3.9317463 0.092535938
3.9322264 0.09367356
3.9327065 0.09482377
3.9331866 0.095986821
3.9336667 0.097162965
3.9341468 0.098352456
3.9346269 0.099555547
3.935107 0.10077429
3.9355871 0.1020538
3.9360672 0.10340177
3.9365473 0.10480242
3.9370274 0.10623992
3.9375075 0.10769847
3.9379876 0.10916226
3.9384677 0.11061548
3.9389478 0.11204233
3.9394279 0.11342699
3.939908 0.11475366
3.9403881 0.11600498
3.9408682 0.11717327
3.9413483 0.11826321
3.9418284 0.11927968
3.9423085 0.12022754
3.9427886 0.12111167
3.9432687 0.12193695
3.9437487 0.12270826
3.9442288 0.12343046
3.9447089 0.12410844
3.945189 0.12472841
3.9456691 0.12513344
3.9461492 0.12533082
3.9466293 0.12537517
3.9471094 0.12532107
3.9475895 0.12522313
3.9480696 0.12513594
3.9485497 0.12511411
3.9490298 0.12521223
3.9495099 0.1254849
3.94999 0.12598672
3.9504701 0.12670195
3.9509502 0.12755485
3.9514303 0.12851725
3.9519104 0.12956103
3.9523905 0.13065807
3.9528706 0.13178025
3.9533507 0.13289944
3.9538308 0.13398752
3.9543109 0.13501636
3.954791 0.13595783
3.9552711 0.13673037
3.9557512 0.13711615
3.9562312 0.13719869
3.9567113 0.13709801
3.9571914 0.1369341
3.9576715 0.13682696
3.9581516 0.13689661
3.9586317 0.13726305
3.9591118 0.13804628
3.9595919 0.13936629
3.960072 0.14133571
3.9605521 0.14363245
3.9610322 0.14602137
3.9615123 0.14848877
3.9619924 0.15102097
3.9624725 0.15360426
3.9629526 0.15622496
3.9634327 0.15886936
3.9639128 0.16152378
3.9643929 0.16417452
3.964873 0.16680789
3.9653531 0.16943807
3.9658332 0.17212061
3.9663133 0.17484073
3.9667934 0.17758001
3.9672735 0.18032001
3.9677536 0.18304232
3.9682336 0.18572849
3.9687137 0.18836009
3.9691938 0.1909187
3.9696739 0.19338589
3.970154 0.1957393
3.9706341 0.19791847
3.9711142 0.19992738
3.9715943 0.20179089
3.9720744 0.20353388
3.9725545 0.2051812
3.9730346 0.20675772
3.9735147 0.2082883
3.9739948 0.20979782
3.9744749 0.21131112
3.974955 0.21285308
3.9754351 0.21440645
3.9759152 0.21592729
3.9763953 0.21742552
3.9768754 0.21891148
3.9773555 0.22039554
3.9778356 0.22188802
3.9783157 0.22339928
3.9787958 0.22493966
3.9792759 0.22651951
3.979756 0.22814917
3.980236 0.22983239
3.9807161 0.23153411
3.9811962 0.23324624
3.9816763 0.23496725
3.9821564 0.2366956
3.9826365 0.23842977
3.9831166 0.24016821
3.9835967 0.24190939
3.9840768 0.24365178
3.9845569 0.24539384
3.985037 0.24713404
3.9855171 0.24887256
3.9859972 0.25061207
3.9864773 0.25235514
3.9869574 0.25410437
3.9874375 0.25586233
3.9879176 0.25763161
3.9883977 0.25941479
3.9888778 0.26121445
3.9893579 0.26303317
3.989838 0.26487354
3.9903181 0.26678369
3.9907982 0.2688982
3.9912783 0.27119263
3.9917584 0.27362995
3.9922384 0.27617313
3.9927185 0.27878517
3.9931986 0.28142904
3.9936787 0.28406772
3.9941588 0.28666418
3.9946389 0.28918141
3.995119 0.29158644
3.9955991 0.29393984
3.9960792 0.29626642
3.9965593 0.29855622
3.9970394 0.30079929
3.9975195 0.30298566
3.9979996 0.3051054
3.9984797 0.30714853
3.9989598 0.30910511
3.9994399 0.31096518
3.99992 0.31271878
4.0004001 0.31412178
4.0008802 0.31482189
4.0013603 0.31495715
4.0018404 0.31467571
4.0023205 0.31412573
4.0028006 0.31345536
4.0032807 0.31281274
4.0037608 0.31234602
4.0042408 0.31220335
4.0047209 0.31253288
4.005201 0.31342212
4.0056811 0.31445751
4.0061612 0.31553657
4.0066413 0.31666568
4.0071214 0.31785123
4.0076015 0.3190996
4.0080816 0.32041717
4.0085617 0.32181033
4.0090418 0.32328545
4.0095219 0.32484892
4.010002 0.32650711
4.0104821 0.32821343
4.0109622 0.32992699
4.0114423 0.33166144
4.0119224 0.33343044
4.0124025 0.33524764
4.0128826 0.33712669
4.0133627 0.33908124
4.0138428 0.34112493
4.0143229 0.34327143
4.014803 0.34553437
4.0152831 0.34792123
4.0157632 0.35040551
4.0162432 0.35296619
4.0167233 0.35558433
4.0172034 0.358241
4.0176835 0.36091726
4.0181636 0.36359416
4.0186437 0.36625278
4.0191238 0.36887417
4.0196039 0.37143939
4.020084 0.37393048
4.0205641 0.37637303
4.0210442 0.37878592
4.0215243 0.38116885
4.0220044 0.38352153
4.0224845 0.38584367
4.0229646 0.38813498
4.0234447 0.39039517
4.0239248 0.39262394
4.0244049 0.394821
4.024885 0.39698607
4.0253651 0.39911143
4.0258452 0.40116863
4.0263253 0.40313623
4.0268054 0.40499331
4.0272855 0.40671896
4.0277656 0.40829227
4.0282456 0.40969233
4.0287257 0.41089823
4.0292058 0.41188905
4.0296859 0.4126439
4.030166 0.41315448
4.0306461 0.41356314
4.0311262 0.4139242
4.0316063 0.4142491
4.0320864 0.41454928
4.0325665 0.41483616
4.0330466 0.41512117
4.0335267 0.41541574
4.0340068 0.41573131
4.0344869 0.41607931
4.034967 0.41647116
4.0354471 0.41689551
4.0359272 0.41732605
4.0364073 0.41776108
4.0368874 0.41819902
4.0373675 0.41863827
4.0378476 0.41907727
4.0383277 0.4195144
4.0388078 0.4199481
4.0392879 0.42037678
4.039768 0.42079884
4.040248 0.42121211
4.0407281 0.421611
4.0412082 0.42199189
4.0416883 0.42235159
4.0421684 0.42268696
4.0426485 0.42299481
4.0431286 0.42327198
4.0436087 0.4235153
4.0440888 0.42372159
4.0445689 0.4238877
4.045049 0.4240101
4.0455291 0.42404751
4.0460092 0.42397732
4.0464893 0.42380531
4.0469694 0.4235373
4.0474495 0.42317906
4.0479296 0.4227364
4.0484097 0.42221511
4.0488898 0.42162098
4.0493699 0.42095981
4.04985 0.4202374
4.0503301 0.41947189
4.0508102 0.41870374
4.0512903 0.41793559
4.0517704 0.41716743
4.0522505 0.41639928
4.0527305 0.41563113
4.0532106 0.41486297
4.0536907 0.41409482
4.0541708 0.41332667
4.0546509 0.41255851
4.055131 0.41179036
4.0556111 0.4110222
4.0560912 0.41025405
4.0565713 0.4094859
4.0570514 0.40871774
4.0575315 0.40794959
4.0580116 0.40718144
4.0584917 0.40641328
4.0589718 0.40564513
4.0594519 0.40487698
4.059932 0.40410882
4.0604121 0.40347505
4.0608922 0.40315817
4.0613723 0.40308519
4.0618524 0.40317922
4.0623325 0.40336336
4.0628126 0.40356072
4.0632927 0.40369439
4.0637728 0.40368749
4.0642529 0.4034631
4.0647329 0.40294434
4.065213 0.40209315
4.0656931 0.40115525
4.0661732 0.40019114
4.0666533 0.39920446
4.0671334 0.39819882
4.0676135 0.39717784
4.0680936 0.39614515
4.0685737 0.39510436
4.0690538 0.3940591
4.0695339 0.39301298
4.070014 0.39196966
4.0704941 0.3909468
4.0709742 0.38994863
4.0714543 0.38896132
4.0719344 0.38797105
4.0724145 0.38696399
4.0728946 0.38592631
4.0733747 0.3848442
4.0738548 0.38370382
4.0743349 0.38249134
4.074815 0.38119296
4.0752951 0.37974332
4.0757752 0.37795997
4.0762553 0.37588142
4.0767353 0.37356829
4.0772154 0.3710812
4.0776955 0.36848075
4.0781756 0.36582757
4.0786557 0.36318227
4.0791358 0.36060547
4.0796159 0.35815779
4.080096 0.35589332
4.0805761 0.35365054
4.0810562 0.3513592
4.0815363 0.34905008
4.0820164 0.34675398
4.0824965 0.34450169
4.0829766 0.34232401
4.0834567 0.34025172
4.0839368 0.33831561
4.0844169 0.33654648
4.084897 0.33497512
4.0853771 0.33358571
4.0858572 0.33228568
4.0863373 0.33106066
4.0868174 0.32989946
4.0872975 0.32879086
4.0877776 0.32772365
4.0882577 0.32668663
4.0887377 0.32566859
4.0892178 0.32465831
4.0896979 0.32364459
4.090178 0.32261886
4.0906581 0.32160049
4.0911382 0.32059326
4.0916183 0.31959393
4.0920984 0.31859923
4.0925785 0.31760589
4.0930586 0.31661067
4.0935387 0.3156103
4.0940188 0.31460152
4.0944989 0.31358107
4.094979 0.31254569
4.0954591 0.31148152
4.0959392 0.31037551
4.0964193 0.30922874
4.0968994 0.30804232
4.0973795 0.30681736
4.0978596 0.30555495
4.0983397 0.30425619
4.0988198 0.30292221
4.0992999 0.30155408
4.09978 0.30015293
4.1002601 0.2986938
4.1007401 0.29705944
4.1012202 0.29526766
4.1017003 0.29335618
4.1021804 0.29136274
4.1026605 0.28932508
4.1031406 0.28728094
4.1036207 0.28526804
4.1041008 0.28332413
4.1045809 0.28148694
4.105061 0.27979299
4.1055411 0.27818277
4.1060212 0.27661292
4.1065013 0.27509363
4.1069814 0.27363508
4.1074615 0.27224744
4.1079416 0.27094089
4.1084217 0.2697256
4.1089018 0.26861177
4.1093819 0.26760955
4.109862 0.26672914
4.1103421 0.26599267
4.1108222 0.2654207
4.1113023 0.26497933
4.1117824 0.26463205
4.1122625 0.26434236
4.1127425 0.26407375
4.1132226 0.26378971
4.1137027 0.26345374
4.1141828 0.26302933
4.1146629 0.26247999
4.115143 0.2617759
4.1156231 0.26100025
4.1161032 0.2601944
4.1165833 0.25936607
4.1170634 0.25852298
4.1175435 0.25767287
4.1180236 0.25682346
4.1185037 0.25598248
4.1189838 0.25515765
4.1194639 0.25435669
4.119944 0.25358734
4.1204241 0.25284291
4.1209042 0.25210762
4.1213843 0.25138684
4.1218644 0.25068622
4.1223445 0.25001139
4.1228246 0.24936798
4.1233047 0.24876163
4.1237848 0.24819796
4.1242649 0.24768262
4.1247449 0.24722123
4.125225 0.24683636
4.1257051 0.24663276
4.1261852 0.24659464
4.1266653 0.24668233
4.1271454 0.24685619
4.1276255 0.24707655
4.1281056 0.24730375
4.1285857 0.24749813
4.1290658 0.24762003
4.1295459 0.2476298
4.130026 0.24748802
4.1305061 0.24725858
4.1309862 0.24701216
4.1314663 0.24674662
4.1319464 0.24645984
4.1324265 0.24614969
4.1329066 0.24581405
4.1333867 0.2454508
4.1338668 0.24505781
4.1343469 0.24463296
4.134827 0.24417412
4.1353071 0.24367318
4.1357872 0.24311323
4.1362673 0.24250455
4.1367473 0.24185966
4.1372274 0.24119105
4.1377075 0.24051123
4.1381876 0.23983271
4.1386677 0.239168
4.1391478 0.2385296
4.1396279 0.23793002
4.140108 0.23738133
4.1405881 0.23688146
4.1410682 0.23642709
4.1415483 0.23601884
4.1420284 0.23565738
4.1425085 0.23534334
4.1429886 0.23507736
4.1434687 0.2348601
4.1439488 0.23469218
4.1444289 0.23457427
4.144909 0.23450699
4.1453891 0.2345577
4.1458692 0.23483279
4.1463493 0.23528735
4.1468294 0.23587254
4.1473095 0.23653953
4.1477896 0.23723946
4.1482697 0.2379235
4.1487497 0.23854281
4.1492298 0.23904853
4.1497099 0.23939184
4.15019 0.23953922
4.1506701 0.23960178
4.1511502 0.23961047
4.1516303 0.23956336
4.1521104 0.23945854
4.1525905 0.23929408
4.1530706 0.23906806
4.1535507 0.23877855
4.1540308 0.23842364
4.1545109 0.23800139
4.154991 0.23750989
4.1554711 0.23688624
4.1559512 0.23609393
4.1564313 0.23517844
4.1569114 0.23418532
4.1573915 0.23316009
4.1578716 0.23214827
4.1583517 0.23119539
4.1588318 0.23034699
4.1593119 0.22964859
4.159792 0.22914572
4.1602721 0.22884207
4.1607522 0.22857018
4.1612322 0.22830674
4.1617123 0.22805145
4.1621924 0.22780404
4.1626725 0.22756422
4.1631526 0.22733171
4.1636327 0.22710622
4.1641128 0.22688747
4.1645929 0.22667517
4.165073 0.22646909
4.1655531 0.22627145
4.1660332 0.22608175
4.1665133 0.22589757
4.1669934 0.22571648
4.1674735 0.22553603
4.1679536 0.2253538
4.1684337 0.22516735
4.1689138 0.22497424
4.1693939 0.22477204
4.169874 0.22455832
4.1703541 0.2243253
4.1708342 0.22405881
4.1713143 0.2237594
4.1717944 0.22342832
4.1722745 0.22306685
4.1727546 0.22267625
4.1732346 0.22225779
4.1737147 0.22181272
4.1741948 0.22134231
4.1746749 0.22084783
4.175155 0.22033006
4.1756351 0.21978427
4.1761152 0.21921152
4.1765953 0.21861518
4.1770754 0.21799858
4.1775555 0.21736507
4.1780356 0.216718
4.1785157 0.21606073
4.1789958 0.21539659
4.1794759 0.21472893
4.179956 0.21406111
4.1804361 0.21336358
4.1809162 0.21260183
4.1813963 0.21179309
4.1818764 0.21095492
4.1823565 0.21010491
4.1828366 0.20926062
4.1833167 0.20843964
4.1837968 0.20765953
4.1842769 0.20693788
4.184757 0.20629226
4.185237 0.20573957
4.1857171 0.20528327
4.1861972 0.20491449
4.1866773 0.20462396
4.1871574 0.20440236
4.1876375 0.20424041
4.1881176 0.20412881
4.1885977 0.20405827
4.1890778 0.20401948
4.1895579 0.20400316
4.190038 0.20400008
4.1905181 0.20401327
4.1909982 0.20404613
4.1914783 0.20409428
4.1919584 0.20415336
4.1924385 0.20421902
4.1929186 0.20428687
4.1933987 0.20435257
4.1938788 0.20441175
4.1943589 0.20446004
4.194839 0.20449309
4.1953191 0.204489
4.1957992 0.20439936
4.1962793 0.20424368
4.1967594 0.20404649
4.1972394 0.20383229
4.1977195 0.20362562
4.1981996 0.20345099
4.1986797 0.20333291
4.1991598 0.20329591
4.1996399 0.20336451
4.20012 0.20356427
4.2006001 0.20393046
4.2010802 0.20445383
4.2015603 0.20511119
4.2020404 0.20587932
4.2025205 0.20673504
4.2030006 0.20765514
4.2034807 0.20861642
4.2039608 0.20959569
4.2044409 0.21056973
4.204921 0.21151536
4.2054011 0.21241262
4.2058812 0.21327023
4.2063613 0.21411114
4.2068414 0.21495839
4.2073215 0.21583501
4.2078016 0.21676406
4.2082817 0.21776856
4.2087618 0.21887156
4.2092418 0.2200961
4.2097219 0.22146521
4.210202 0.22299331
4.2106821 0.22461848
4.2111622 0.22631255
4.2116423 0.2280616
4.2121224 0.22985175
4.2126025 0.2316691
4.2130826 0.23349975
4.2135627 0.2353298
4.2140428 0.23714536
4.2145229 0.23893253
4.215003 0.24067741
4.2154831 0.24238235
4.2159632 0.24406247
4.2164433 0.24572355
4.2169234 0.24737136
4.2174035 0.24901167
4.2178836 0.25065025
4.2183637 0.25229287
4.2188438 0.25394531
4.2193239 0.25561333
4.219804 0.2573027
4.2202841 0.25906073
4.2207642 0.26105551
4.2212442 0.26328121
4.2217243 0.26571132
4.2222044 0.26831934
4.2226845 0.27107877
4.2231646 0.27396308
4.2236447 0.27694579
4.2241248 0.28000037
4.2246049 0.28310033
4.225085 0.28623091
4.2255651 0.28982294
4.2260452 0.29400225
4.2265253 0.29862809
4.2270054 0.30355972
4.2274855 0.30865639
4.2279656 0.31377737
4.2284457 0.31878192
4.2289258 0.32352928
4.2294059 0.32787873
4.229886 0.33168952
4.2303661 0.33477334
4.2308462 0.33704273
4.2313263 0.33866758
4.2318064 0.33982536
4.2322865 0.34069354
4.2327666 0.34144961
4.2332466 0.34227104
4.2337267 0.34333531
4.2342068 0.34481989
4.2346869 0.34690227
4.235167 0.34976306
4.2356471 0.35350043
4.2361272 0.35794402
4.2366073 0.3628851
4.2370874 0.36811491
4.2375675 0.37342471
4.2380476 0.37860576
4.2385277 0.3834493
4.2390078 0.3877466
4.2394879 0.39128891
4.239968 0.39386747
4.2404481 0.39571956
4.2409282 0.39737138
4.2414083 0.3988719
4.2418884 0.40026804
4.2423685 0.40160668
4.2428486 0.40293471
4.2433287 0.40429903
4.2438088 0.40574655
4.2442889 0.40732414
4.244769 0.40907871
4.245249 0.41102161
4.2457291 0.41298581
4.2462092 0.41494781
4.2466893 0.41691312
4.2471694 0.41888725
4.2476495 0.4208757
4.2481296 0.42288396
4.2486097 0.42491755
4.2490898 0.42698197
4.2495699 0.42908272
4.25005 0.43122577
4.2505301 0.43346048
4.2510102 0.4357956
4.2514903 0.4382004
4.2519704 0.44064415
4.2524505 0.44309611
4.2529306 0.44552557
4.2534107 0.44790177
4.2538908 0.450194
4.2543709 0.45237152
4.254851 0.4544036
4.2553311 0.45629879
4.2558112 0.45816106
4.2562913 0.46000224
4.2567714 0.46182678
4.2572515 0.46363911
4.2577315 0.46544368
4.2582116 0.46724494
4.2586917 0.46904732
4.2591718 0.47085526
4.2596519 0.47267321
4.260132 0.47450632
4.2606121 0.47636862
4.2610922 0.47825738
4.2615723 0.48016372
4.2620524 0.48207877
4.2625325 0.48399367
4.2630126 0.48589955
4.2634927 0.48778753
4.2639728 0.48964875
4.2644529 0.49147434
4.264933 0.49325543
4.2654131 0.49483656
4.2658932 0.49600303
4.2663733 0.49681079
4.2668534 0.49731986
4.2673335 0.49759029
4.2678136 0.49768211
4.2682937 0.49765534
4.2687738 0.49757003
4.2692539 0.49748619
4.2697339 0.49746387
4.270214 0.49752655
4.2706941 0.49745501
4.2711742 0.49724045
4.2716543 0.49692987
4.2721344 0.49657025
4.2726145 0.49620859
4.2730946 0.49589188
4.2735747 0.49566711
4.2740548 0.49558128
4.2745349 0.49568138
4.275015 0.49601443
4.2754951 0.49664124
4.2759752 0.49754901
4.2764553 0.49867988
4.2769354 0.499976
4.2774155 0.5013795
4.2778956 0.50283253
4.2783757 0.50427721
4.2788558 0.5056557
4.2793359 0.50691012
4.279816 0.50798263
4.2802961 0.50886891
4.2807762 0.50973444
4.2812563 0.5105777
4.2817363 0.51137735
4.2822164 0.51211208
4.2826965 0.51276056
4.2831766 0.51330145
4.2836567 0.51371343
4.2841368 0.51397518
4.2846169 0.51406537
4.285097 0.51396305
4.2855771 0.51366953
4.2860572 0.51320699
4.2865373 0.51259603
4.2870174 0.51185723
4.2874975 0.51101119
4.2879776 0.51007852
4.2884577 0.5090798
4.2889378 0.50803563
4.2894179 0.50696661
4.289898 0.50589333
4.2903781 0.50483335
4.2908582 0.5037771
4.2913383 0.50270098
4.2918184 0.50158123
4.2922985 0.50039413
4.2927786 0.49911595
4.2932587 0.49772295
4.2937387 0.49619139
4.2942188 0.49449754
4.2946989 0.49261767
4.295179 0.49051495
4.2956591 0.48805866
4.2961392 0.48528114
4.2966193 0.48225824
4.2970994 0.47906586
4.2975795 0.47577988
4.2980596 0.47247617
4.2985397 0.46923061
4.2990198 0.46611909
4.2994999 0.46321748
4.29998 0.46060167
4.3004601 0.45816175
4.3009402 0.4557148
4.3014203 0.45327318
4.3019004 0.45084963
4.3023805 0.44845686
4.3028606 0.44610758
4.3033407 0.4438145
4.3038208 0.44159035
4.3043009 0.43944783
4.304781 0.43739967
4.3052611 0.43544214
4.3057411 0.43349984
4.3062212 0.43156195
4.3067013 0.42962879
4.3071814 0.42770068
4.3076615 0.42577794
4.3081416 0.4238609
4.3086217 0.42194988
4.3091018 0.4200452
4.3095819 0.41814718
4.310062 0.41625583
4.3105421 0.41435045
4.3110222 0.41242533
4.3115023 0.41049022
4.3119824 0.40855484
4.3124625 0.40662894
4.3129426 0.40472226
4.3134227 0.40284453
4.3139028 0.40100549
4.3143829 0.39921488
4.314863 0.39748244
4.3153431 0.39579926
4.3158232 0.39411892
4.3163033 0.39243859
4.3167834 0.39075825
4.3172635 0.38907792
4.3177435 0.38739758
4.3182236 0.38571724
4.3187037 0.38403691
4.3191838 0.38235657
4.3196639 0.38067624
4.320144 0.3789959
4.3206241 0.37731556
4.3211042 0.37563523
4.3215843 0.37395489
4.3220644 0.37227455
4.3225445 0.37059422
4.3230246 0.36891388
4.3235047 0.36723355
4.3239848 0.36555321
4.3244649 0.36387287
4.324945 0.36219254
4.3254251 0.36022334
4.3259052 0.35759818
4.3263853 0.3544404
4.3268654 0.35087848
4.3273455 0.34704091
4.3278256 0.34305615
4.3283057 0.33905268
4.3287858 0.33515897
4.3292659 0.33150351
4.3297459 0.32821477
4.330226 0.32537928
4.3307061 0.32278143
4.3311862 0.32033639
4.3316663 0.31800446
4.3321464 0.31574593
4.3326265 0.31352108
4.3331066 0.31129021
4.3335867 0.30901362
4.3340668 0.3066516
4.3345469 0.30416444
4.335027 0.30151189
4.3355071 0.29849432
4.3359872 0.29505312
4.3364673 0.29130512
4.3369474 0.28736718
4.3374275 0.28335612
4.3379076 0.27938879
4.3383877 0.27558202
4.3388678 0.27205267
4.3393479 0.26891756
4.339828 0.26629354
4.3403081 0.26419808
4.3407882 0.26233521
4.3412683 0.26065891
4.3417483 0.25915125
4.3422284 0.25779432
4.3427085 0.2565702
4.3431886 0.25546098
4.3436687 0.25444873
4.3441488 0.25351553
4.3446289 0.25264348
4.345109 0.25181802
4.3455891 0.25110426
4.3460692 0.25050487
4.3465493 0.24998149
4.3470294 0.24949577
4.3475095 0.24900934
4.3479896 0.24848387
4.3484697 0.24788098
4.3489498 0.24716232
4.3494299 0.24628954
4.34991 0.24522428
4.3503901 0.24398802
4.3508702 0.24268904
4.3513503 0.2413436
4.3518304 0.23996514
4.3523105 0.23856704
4.3527906 0.23716271
4.3532707 0.23576557
4.3537508 0.23438902
4.3542308 0.23304647
4.3547109 0.23175132
4.355191 0.23051265
4.3556711 0.22929802
4.3561512 0.22809532
4.3566313 0.22690138
4.3571114 0.22571298
4.3575915 0.22452695
4.3580716 0.22334009
4.3585517 0.22214921
4.3590318 0.22095111
4.3595119 0.2197426
4.359992 0.2185205
4.3604721 0.21723963
4.3609522 0.2158707
4.3614323 0.21443905
4.3619124 0.21297004
4.3623925 0.21148905
4.3628726 0.21002144
4.3633527 0.20859256
4.3638328 0.20722779
4.3643129 0.20595248
4.364793 0.20479201
4.3652731 0.20376201
4.3657532 0.20282781
4.3662332 0.20197305
4.3667133 0.20118583
4.3671934 0.20045422
4.3676735 0.19976631
4.3681536 0.19911018
4.3686337 0.19847393
4.3691138 0.19784563
4.3695939 0.19721337
4.370074 0.19656547
4.3705541 0.19590625
4.3710342 0.19524626
4.3715143 0.19459112
4.3719944 0.19394645
4.3724745 0.19331786
4.3729546 0.19271097
4.3734347 0.19213141
4.3739148 0.19158479
4.3743949 0.19107673
4.374875 0.19061286
4.3753551 0.1902131
4.3758352 0.18991003
4.3763153 0.18969275
4.3767954 0.18954841
4.3772755 0.18946413
4.3777556 0.18942705
4.3782356 0.1894243
4.3787157 0.18944301
4.3791958 0.18947032
4.3796759 0.18949335
4.380156 0.18950187
4.3806361 0.18952364
4.3811162 0.18957286
4.3815963 0.18965374
4.3820764 0.18977047
4.3825565 0.18992727
4.3830366 0.19012833
4.3835167 0.19037785
4.3839968 0.19068004
4.3844769 0.1910391
4.384957 0.19145924
4.3854371 0.19198881
4.3859172 0.1926837
4.3863973 0.19353171
4.3868774 0.19452016
4.3873575 0.19563638
4.3878376 0.1968677
4.3883177 0.19820144
4.3887978 0.19962495
4.3892779 0.20112554
4.389758 0.20269056
4.390238 0.20432052
4.3907181 0.2060773
4.3911982 0.20794629
4.3916783 0.2098986
4.3921584 0.21190531
4.3926385 0.21393749
4.3931186 0.21596623
4.3935987 0.2179626
4.3940788 0.21989771
4.3945589 0.22174262
4.395039 0.22346825
4.3955191 0.2250298
4.3959992 0.22643403
4.3964793 0.22771813
4.3969594 0.2289193
4.3974395 0.23007472
4.3979196 0.2312216
4.3983997 0.23239712
4.3988798 0.23363849
4.3993599 0.2349829
4.39984 0.23646753
4.4003201 0.23820399
4.4008002 0.24040057
4.4012803 0.24296316
4.4017604 0.24577623
4.4022404 0.24872426
4.4027205 0.25169171
4.4032006 0.25456305
4.4036807 0.25722275
4.4041608 0.25955528
4.4046409 0.26144511
4.405121 0.26279376
4.4056011 0.26389059
4.4060812 0.26489267
4.4065613 0.26581949
4.4070414 0.26669058
4.4075215 0.26752543
4.4080016 0.26834357
4.4084817 0.26916449
4.4089618 0.27000772
4.4094419 0.27089275
4.409922 0.2718391
4.4104021 0.27283007
4.4108822 0.27381621
4.4113623 0.27480985
4.4118424 0.27582465
4.4123225 0.27687428
4.4128026 0.27797241
4.4132827 0.2791327
4.4137628 0.28036882
4.4142428 0.28169443
4.4147229 0.2831232
4.415203 0.2847571
4.4156831 0.28727406
4.4161632 0.29065477
4.4166433 0.29470392
4.4171234 0.29922618
4.4176035 0.30402623
4.4180836 0.30890875
4.4185637 0.31367842
4.4190438 0.31813991
4.4195239 0.3220979
4.420004 0.32535709
4.4204841 0.32810074
4.4209642 0.33066346
4.4214443 0.33309347
4.4219244 0.33543901
4.4224045 0.33774829
4.4228846 0.34006955
4.4233647 0.34245099
4.4238448 0.34494085
4.4243249 0.34758736
4.424805 0.35043873
4.4252851 0.35351989
4.4257652 0.3567479
4.4262452 0.36008391
4.4267253 0.36349782
4.4272054 0.36695951
4.4276855 0.37043888
4.4281656 0.37390582
4.4286457 0.37733023
4.4291258 0.380682
4.4296059 0.38393103
4.430086 0.3870461
4.4305661 0.38996975
4.4310462 0.39271341
4.4315263 0.39531976
4.4320064 0.39783147
4.4324865 0.40029119
4.4329666 0.4027416
4.4334467 0.40522535
4.4339268 0.40778512
4.4344069 0.41046358
4.434887 0.41330338
4.4353671 0.41645093
4.4358472 0.42010309
4.4363273 0.42414595
4.4368074 0.42845422
4.4372875 0.43290262
4.4377676 0.43736587
4.4382476 0.44171866
4.4387277 0.44583572
4.4392078 0.44959175
4.4396879 0.45286148
4.440168 0.45555576
4.4406481 0.45801803
4.4411282 0.46036771
4.4416083 0.46260859
4.4420884 0.46474446
4.4425685 0.46677911
4.4430486 0.46871635
4.4435287 0.47055997
4.4440088 0.47231375
4.4444889 0.4739815
4.444969 0.47556701
4.4454491 0.47709938
4.4459292 0.47861489
4.4464093 0.48011751
4.4468894 0.4816111
4.4473695 0.4830995
4.4478496 0.48458657
4.4483297 0.48607618
4.4488098 0.48757217
4.4492899 0.4890784
4.44977 0.49059872
4.4502501 0.4921471
4.4507301 0.49377315
4.4512102 0.49546406
4.4516903 0.49719748
4.4521704 0.49895104
4.4526505 0.50070238
4.4531306 0.50242915
4.4536107 0.50410897
4.4540908 0.50571949
4.4545709 0.50723835
4.455051 0.50864033
4.4555311 0.50962935
4.4560112 0.51009422
4.4564913 0.51014266
4.4569714 0.50988237
4.4574515 0.50942107
4.4579316 0.50886647
4.4584117 0.50832627
4.4588918 0.50790818
4.4593719 0.50771991
4.459852 0.50786918
4.4603321 0.50834976
4.4608122 0.50887839
4.4612923 0.50943431
4.4617724 0.51001769
4.4622525 0.51062874
4.4627325 0.51126761
4.4632126 0.51193451
4.4636927 0.5126296
4.4641728 0.51335307
4.4646529 0.51410511
4.465133 0.51488726
4.4656131 0.51572389
4.4660932 0.51662252
4.4665733 0.51758125
4.4670534 0.51859815
4.4675335 0.51967131
4.4680136 0.52079883
4.4684937 0.52197878
4.4689738 0.52320927
4.4694539 0.52448836
4.469934 0.52581416
4.4704141 0.52736267
4.4708942 0.52937397
4.4713743 0.5317577
4.4718544 0.53441868
4.4723345 0.53726172
4.4728146 0.54019165
4.4732947 0.54311328
4.4737748 0.54593144
4.4742549 0.54855095
4.4747349 0.55087662
4.475215 0.55285562
4.4756951 0.55471792
4.4761752 0.55645902
4.4766553 0.5580115
4.4771354 0.55930792
4.4776155 0.56028086
4.4780956 0.56086289
4.4785757 0.56098659
4.4790558 0.56058454
4.4795359 0.5595893
4.480016 0.55793366
4.4804961 0.55577129
4.4809762 0.55331893
4.4814563 0.55064005
4.4819364 0.54779814
4.4824165 0.54485667
4.4828966 0.54187911
4.4833767 0.53892895
4.4838568 0.53606966
4.4843369 0.53336472
4.484817 0.53087759
4.4852971 0.5286108
4.4857772 0.52636785
4.4862573 0.52413196
4.4867373 0.52190813
4.4872174 0.51970129
4.4876975 0.51751644
4.4881776 0.51535852
4.4886577 0.51323252
4.4891378 0.51114338
4.4896179 0.50909609
4.490098 0.50710042
4.4905781 0.50529919
4.4910582 0.50371462
4.4915383 0.50228922
4.4920184 0.50096554
4.4924985 0.49968607
4.4929786 0.49839336
4.4934587 0.49702992
4.4939388 0.49553828
4.4944189 0.49386095
4.494899 0.49194046
4.4953791 0.48971004
4.4958592 0.48715789
4.4963393 0.48434781
4.4968194 0.48134514
4.4972995 0.47821522
4.4977796 0.47502341
4.4982597 0.47183505
4.4987397 0.46871549
4.4992198 0.46573009
4.4996999 0.46294418
4.50018 0.46041709
4.5006601 0.45811645
4.5011402 0.45598781
4.5016203 0.45398629
4.5021004 0.45206701
4.5025805 0.45018508
4.5030606 0.44829562
4.5035407 0.44635375
4.5040208 0.4443146
4.5045009 0.44213327
4.504981 0.43976489
4.5054611 0.43717683
4.5059412 0.43437563
4.5064213 0.43137439
4.5069014 0.42818621
4.5073815 0.42482419
4.5078616 0.42130142
4.5083417 0.41763099
4.5088218 0.413826
4.5093019 0.40989955
4.509782 0.40586473
4.5102621 0.40164342
4.5107421 0.39684264
4.5112222 0.39153806
4.5117023 0.38587297
4.5121824 0.37999068
4.5126625 0.37403448
4.5131426 0.36814766
4.5136227 0.36247354
4.5141028 0.3571554
4.5145829 0.35233653
4.515063 0.34815523
4.5155431 0.34436446
4.5160232 0.34075619
4.5165033 0.3373237
4.5169834 0.33406028
4.5174635 0.33095923
4.5179436 0.32801384
4.5184237 0.32521739
4.5189038 0.32256318
4.5193839 0.3200445
4.519864 0.31765464
4.5203441 0.31534661
4.5208242 0.31302486
4.5213043 0.31071932
4.5217844 0.30846683
4.5222645 0.30630421
4.5227445 0.3042683
4.5232246 0.30239591
4.5237047 0.30072388
4.5241848 0.29928903
4.5246649 0.29812819
4.525145 0.29726454
4.5256251 0.2965114
4.5261052 0.29579785
4.5265853 0.29512276
4.5270654 0.29448503
4.5275455 0.29388354
4.5280256 0.29331717
4.5285057 0.29278481
4.5289858 0.29228535
4.5294659 0.29181766
4.529946 0.29138063
4.5304261 0.29095026
4.5309062 0.29049792
4.5313863 0.29003444
4.5318664 0.28957106
4.5323465 0.28911901
4.5328266 0.28868952
4.5333067 0.28829384
4.5337868 0.28794319
4.5342669 0.28764881
4.5347469 0.28742194
4.535227 0.28726498
4.5357071 0.28712551
4.5361872 0.28699195
4.5366673 0.28686309
4.5371474 0.28673775
4.5376275 0.28661472
4.5381076 0.28649281
4.5385877 0.28637081
4.5390678 0.28624753
4.5395479 0.28612177
4.540028 0.28599232
4.5405081 0.28585714
4.5409882 0.28571616
4.5414683 0.28557078
4.5419484 0.28542239
4.5424285 0.28527239
4.5429086 0.28512219
4.5433887 0.28497318
4.5438688 0.28482676
4.5443489 0.28468432
4.544829 0.28454726
4.5453091 0.28445759
4.5457892 0.28455603
4.5462693 0.28484854
4.5467493 0.28532851
4.5472294 0.28598931
4.5477095 0.2868243
4.5481896 0.28782686
4.5486697 0.28899037
4.5491498 0.2903082
4.5496299 0.29177371
4.55011 0.29337919
4.5505901 0.29508969
4.5510702 0.29688628
4.5515503 0.29876247
4.5520304 0.30071176
4.5525105 0.30272767
4.5529906 0.3048037
4.5534707 0.30693336
4.5539508 0.30911017
4.5544309 0.31132764
4.554911 0.31357927
4.5553911 0.31589898
4.5558712 0.3183438
4.5563513 0.32088083
4.5568314 0.32347494
4.5573115 0.32609096
4.5577916 0.32869375
4.5582717 0.33124815
4.5587518 0.333719
4.5592318 0.33607116
4.5597119 0.33826948
4.560192 0.34028687
4.5606721 0.34217842
4.5611522 0.34397206
4.5616323 0.34568041
4.5621124 0.34731611
4.5625925 0.34889178
4.5630726 0.35042007
4.5635527 0.35191359
4.5640328 0.35338498
4.5645129 0.35484686
4.564993 0.35631188
4.5654731 0.3576582
4.5659532 0.35879308
4.5664333 0.35978558
4.5669134 0.36070479
4.5673935 0.3616198
4.5678736 0.36259968
4.5683537 0.36371354
4.5688338 0.36503045
4.5693139 0.3666195
4.569794 0.36854979
4.5702741 0.37082614
4.5707542 0.37319153
4.5712342 0.37560245
4.5717143 0.37804932
4.5721944 0.38052252
4.5726745 0.38301246
4.5731546 0.38550953
4.5736347 0.38800414
4.5741148 0.39048668
4.5745949 0.39294756
4.575075 0.39537779
4.5755551 0.39780087
4.5760352 0.40023006
4.5765153 0.40266136
4.5769954 0.40509073
4.5774755 0.40751418
4.5779556 0.40992768
4.5784357 0.41232721
4.5789158 0.41470877
4.5793959 0.41706833
4.579876 0.41940188
4.5803561 0.42164871
4.5808362 0.42368547
4.5813163 0.42554681
4.5817964 0.42727475
4.5822765 0.4289113
4.5827566 0.4304985
4.5832366 0.43207836
4.5837167 0.4336929
4.5841968 0.43538415
4.5846769 0.43719413
4.585157 0.43915636
4.5856371 0.44118412
4.5861172 0.44323839
4.5865973 0.4453125
4.5870774 0.44739974
4.5875575 0.44949342
4.5880376 0.45158686
4.5885177 0.45367336
4.5889978 0.45574622
4.5894779 0.45779876
4.589958 0.45982427
4.5904381 0.46180676
4.5909182 0.46373756
4.5913983 0.46562792
4.5918784 0.46748918
4.5923585 0.46933271
4.5928386 0.47116986
4.5933187 0.47301199
4.5937988 0.47487045
4.5942789 0.47675659
4.594759 0.47868177
4.595239 0.48067757
4.5957191 0.48285936
4.5961992 0.48521225
4.5966793 0.48769869
4.5971594 0.49028118
4.5976395 0.49292219
4.5981196 0.4955842
4.5985997 0.49822968
4.5990798 0.5008211
4.5995599 0.50332096
4.60004 0.50569282
4.6005201 0.50807222
4.6010002 0.5105085
4.6014803 0.5129094
4.6019604 0.51518266
4.6024405 0.51723602
4.6029206 0.51897721
4.6034007 0.52031398
4.6038808 0.52115406
4.6043609 0.5214052
4.604841 0.52097513
4.6053211 0.51991714
4.6058012 0.51866543
4.6062813 0.51728367
4.6067614 0.51580208
4.6072414 0.51425086
4.6077215 0.51266022
4.6082016 0.51106037
4.6086817 0.50948152
4.6091618 0.50795387
4.6096419 0.50650764
4.610122 0.50516866
4.6106021 0.50386586
4.6110822 0.50256443
4.6115623 0.5012644
4.6120424 0.49996581
4.6125225 0.4986687
4.6130026 0.4973731
4.6134827 0.49607906
4.6139628 0.49478661
4.6144429 0.49349579
4.614923 0.49220664
4.6154031 0.49098105
4.6158832 0.48990369
4.6163633 0.48892968
4.6168434 0.48801167
4.6173235 0.48710231
4.6178036 0.48615426
4.6182837 0.48512016
4.6187638 0.48395266
4.6192438 0.48260442
4.6197239 0.48102808
4.620204 0.47914344
4.6206841 0.47667923
4.6211642 0.47365911
4.6216443 0.4701745
4.6221244 0.46631685
4.6226045 0.4621776
4.6230846 0.45784818
4.6235647 0.45342005
4.6240448 0.44898463
4.6245249 0.44463338
4.625005 0.4404577
4.6254851 0.4363387
4.6259652 0.43212436
4.6264453 0.42784432
4.6269254 0.4235282
4.6274055 0.41920565
4.6278856 0.41490629
4.6283657 0.41065976
4.6288458 0.40649568
4.6293259 0.4024437
4.629806 0.39853344
4.6302861 0.39479914
4.6307662 0.39126743
4.6312462 0.38791913
4.6317263 0.38473154
4.6322064 0.38168192
4.6326865 0.37874759
4.6331666 0.3759058
4.6336467 0.37313387
4.6341268 0.37040906
4.6346069 0.36770866
4.635087 0.36501491
4.6355671 0.36249098
4.6360472 0.36017909
4.6365273 0.35801596
4.6370074 0.35593832
4.6374875 0.35388289
4.6379676 0.3517864
4.6384477 0.34958556
4.6389278 0.34721711
4.6394079 0.34461777
4.639888 0.34172426
4.6403681 0.33852989
4.6408482 0.33515262
4.6413283 0.33163057
4.6418084 0.32799754
4.6422885 0.32428732
4.6427686 0.32053368
4.6432486 0.31677042
4.6437287 0.31303132
4.6442088 0.30935017
4.6446889 0.30576075
4.645169 0.30228031
4.6456491 0.29875246
4.6461292 0.29516768
4.6466093 0.29157341
4.6470894 0.28801712
4.6475695 0.28454624
4.6480496 0.28120824
4.6485297 0.27805055
4.6490098 0.27512064
4.6494899 0.27246596
4.64997 0.27013395
4.6504501 0.26813597
4.6509302 0.26641084
4.6514103 0.26490564
4.6518904 0.26356755
4.6523705 0.26234377
4.6528506 0.26118146
4.6533307 0.26002782
4.6538108 0.25883001
4.6542909 0.25753524
4.654771 0.25609066
4.6552511 0.25447664
4.6557311 0.25284135
4.6562112 0.25120742
4.6566913 0.24957171
4.6571714 0.24793112
4.6576515 0.24628254
4.6581316 0.24462286
4.6586117 0.24294895
4.6590918 0.24125771
4.6595719 0.23954603
4.660052 0.23781073
4.6605321 0.23604528
4.6610122 0.23424936
4.6614923 0.23242682
4.6619724 0.23058153
4.6624525 0.22871735
4.6629326 0.22683813
4.6634127 0.22494774
4.6638928 0.22305003
4.6643729 0.22114887
4.664853 0.2192481
4.6653331 0.2172717
4.6658132 0.21502436
4.6662933 0.21257141
4.6667734 0.20999493
4.6672535 0.20737705
4.6677335 0.20479986
4.6682136 0.20234547
4.6686937 0.20009598
4.6691738 0.19813349
4.6696539 0.19654011
4.670134 0.19538123
4.6706141 0.19441253
4.6710942 0.19351947
4.6715743 0.19269089
4.6720544 0.19191568
4.6725345 0.1911827
4.6730146 0.19048082
4.6734947 0.1897989
4.6739748 0.18912581
4.6744549 0.18845042
4.674935 0.18776159
4.6754151 0.18705529
4.6758952 0.18634093
4.6763753 0.18562275
4.6768554 0.18490488
4.6773355 0.18419141
4.6778156 0.18348647
4.6782957 0.18279416
4.6787758 0.18211861
4.6792559 0.18146392
4.6797359 0.18083421
4.680216 0.18024191
4.6806961 0.17974377
4.6811762 0.1793325
4.6816563 0.17898708
4.6821364 0.1786865
4.6826165 0.17840975
4.6830966 0.17813584
4.6835767 0.17784374
4.6840568 0.17751246
4.6845369 0.17712098
4.685017 0.17664836
4.6854971 0.17612624
4.6859772 0.17559366
4.6864573 0.17505023
4.6869374 0.17449556
4.6874175 0.17392925
4.6878976 0.17335091
4.6883777 0.17276014
4.6888578 0.17215656
4.6893379 0.17153975
4.689818 0.17090934
4.6902981 0.17026447
4.6907782 0.16960382
4.6912583 0.16892866
4.6917383 0.16824045
4.6922184 0.16754065
4.6926985 0.16683075
4.6931786 0.16611219
4.6936587 0.16538646
4.6941388 0.16465502
4.6946189 0.16391933
4.695099 0.1631789
4.6955791 0.16237801
4.6960592 0.16150446
4.6965393 0.160577
4.6970194 0.15961439
4.6974995 0.15863539
4.6979796 0.15765875
4.6984597 0.15670323
4.6989398 0.15578759
4.6994199 0.15493057
4.6999 0.15415094
4.7003801 0.15349621
4.7008602 0.15301591
4.7013403 0.15267471
4.7018204 0.15243487
4.7023005 0.15225864
4.7027806 0.15210829
4.7032607 0.15194608
4.7037407 0.15173426
4.7042208 0.15143509
4.7047009 0.15101084
4.705181 0.15043236
4.7056611 0.14976691
4.7061412 0.14904826
4.7066213 0.14829009
4.7071014 0.14750603
4.7075815 0.14670976
4.7080616 0.14591494
4.7085417 0.14513521
4.7090218 0.14438423
4.7095019 0.14367568
4.709982 0.1430232
4.7104621 0.14243916
4.7109422 0.14191769
4.7114223 0.14144436
4.7119024 0.14100473
4.7123825 0.14058434
4.7128626 0.14016876
4.7133427 0.13974355
4.7138228 0.13929427
4.7143029 0.13880648
4.714783 0.13826572
4.7152631 0.13763596
4.7157431 0.13681931
4.7162232 0.13584528
4.7167033 0.13476011
4.7171834 0.13361007
4.7176635 0.13244142
4.7181436 0.13130043
4.7186237 0.13023336
4.7191038 0.12928646
4.7195839 0.128506
4.720064 0.12793725
4.7205441 0.1275415
4.7210242 0.12725852
4.7215043 0.12706109
4.7219844 0.12692204
4.7224645 0.12681415
4.7229446 0.12671025
4.7234247 0.12658313
4.7239048 0.1264056
4.7243849 0.12615045
4.724865 0.12579051
4.7253451 0.12533387
4.7258252 0.12486352
4.7263053 0.12438622
4.7267854 0.12390369
4.7272655 0.12341765
4.7277455 0.12292983
4.7282256 0.12244194
4.7287057 0.12195572
4.7291858 0.12147288
4.7296659 0.12099516
4.730146 0.12052206
4.7306261 0.12002506
4.7311062 0.11950633
4.7315863 0.11898063
4.7320664 0.1184627
4.7325465 0.11796729
4.7330266 0.11750917
4.7335067 0.11710309
4.7339868 0.1167638
4.7344669 0.11650606
4.734947 0.11634462
4.7354271 0.11640002
4.7359072 0.11680069
4.7363873 0.1174854
4.7368674 0.11839118
4.7373475 0.11945501
4.7378276 0.1206139
4.7383077 0.12180485
4.7387878 0.12296486
4.7392679 0.12403094
4.7397479 0.12494008
4.740228 0.12565919
4.7407081 0.12634618
4.7411882 0.12703336
4.7416683 0.12771935
4.7421484 0.12840275
4.7426285 0.1290822
4.7431086 0.1297563
4.7435887 0.13042368
4.7440688 0.13108294
4.7445489 0.13173271
4.745029 0.13237157
4.7455091 0.132991
4.7459892 0.13358819
4.7464693 0.13416777
4.7469494 0.13473439
4.7474295 0.13529267
4.7479096 0.13584725
4.7483897 0.13640277
4.7488698 0.13696386
4.7493499 0.13753516
4.74983 0.13812131
4.7503101 0.13871767
4.7507902 0.13930451
4.7512703 0.13990094
4.7517504 0.14052926
4.7522304 0.14121176
4.7527105 0.14197071
4.7531906 0.14282842
4.7536707 0.14380715
4.7541508 0.14492921
4.7546309 0.14621687
4.755111 0.14768936
4.7555911 0.14928305
4.7560712 0.15095687
4.7565513 0.15270037
4.7570314 0.15450312
4.7575115 0.15635468
4.7579916 0.1582446
4.7584717 0.16016243
4.7589518 0.16209775
4.7594319 0.1640401
4.759912 0.16597905
4.7603921 0.16791236
4.7608722 0.169851
4.7613523 0.17179473
4.7618324 0.17374295
4.7623125 0.17569505
4.7627926 0.17765045
4.7632727 0.17960855
4.7637528 0.18156874
4.7642328 0.18353043
4.7647129 0.18549302
4.765193 0.18745046
4.7656731 0.1893625
4.7661532 0.1912459
4.7666333 0.19313135
4.7671134 0.19504953
4.7675935 0.19703112
4.7680736 0.19910679
4.7685537 0.20130724
4.7690338 0.20366314
4.7695139 0.20620517
4.769994 0.20896401
4.7704741 0.2120915
4.7709542 0.21567855
4.7714343 0.21965399
4.7719144 0.22394663
4.7723945 0.22848527
4.7728746 0.23319872
4.7733547 0.23801579
4.7738348 0.24286528
4.7743149 0.24767601
4.774795 0.25237678
4.7752751 0.25695085
4.7757552 0.26159489
4.7762352 0.26631674
4.7767153 0.27109553
4.7771954 0.27591037
4.7776755 0.28074037
4.7781556 0.28556467
4.7786357 0.29036236
4.7791158 0.29511257
4.7795959 0.29979442
4.780076 0.30437312
4.7805561 0.30818196
4.7810362 0.31103106
4.7815163 0.31315354
4.7819964 0.3147825
4.7824765 0.31615105
4.7829566 0.3174923
4.7834367 0.31903935
4.7839168 0.3210253
4.7843969 0.32368328
4.784877 0.32724638
4.7853571 0.33196489
4.7858372 0.33787039
4.7863173 0.34472109
4.7867974 0.35226789
4.7872775 0.36026168
4.7877576 0.36845335
4.7882376 0.3765938
4.7887177 0.38443391
4.7891978 0.39172457
4.7896779 0.39821669
4.790158 0.40367135
4.7906381 0.40811871
4.7911182 0.41180298
4.7915983 0.41496255
4.7920784 0.41783582
4.7925585 0.42066117
4.7930386 0.423677
4.7935187 0.4271217
4.7939988 0.43123367
4.7944789 0.43625129
4.794959 0.44241297
4.7954391 0.44938789
4.7959192 0.45647462
4.7963993 0.46365644
4.7968794 0.47092127
4.7973595 0.47825707
4.7978396 0.48565176
4.7983197 0.49309329
4.7987998 0.5005696
4.7992799 0.50806861
4.79976 0.51557828
4.80024 0.52311393
4.8007201 0.53081382
4.8012002 0.53865721
4.8016803 0.54659437
4.8021604 0.55457558
4.8026405 0.56255114
4.8031206 0.57047132
4.8036007 0.57828641
4.8040808 0.58594669
4.8045609 0.59340245
4.805041 0.60059873
4.8055211 0.60672413
4.8060012 0.61142248
4.8064813 0.61498451
4.8069614 0.61770091
4.8074415 0.61986238
4.8079216 0.62175964
4.8084017 0.62368337
4.8088818 0.6259243
4.8093619 0.62877312
4.809842 0.63252053
4.8103221 0.63729454
4.8108022 0.64266612
4.8112823 0.64846778
4.8117624 0.65456353
4.8122424 0.66081735
4.8127225 0.66709324
4.8132026 0.67325519
4.8136827 0.6791672
4.8141628 0.68469325
4.8146429 0.68969734
4.815123 0.69406153
4.8156031 0.69806013
4.8160832 0.70181394
4.8165633 0.70530219
4.8170434 0.70850412
4.8175235 0.71139895
4.8180036 0.71396592
4.8184837 0.71618426
4.8189638 0.7180332
4.8194439 0.71949198
4.819924 0.72053981
4.8204041 0.72119115
4.8208842 0.72154192
4.8213643 0.72166729
4.8218444 0.72164162
4.8223245 0.72153922
4.8228046 0.72143443
4.8232847 0.72140159
4.8237648 0.72151502
4.8242448 0.72184906
4.8247249 0.72247803
4.825205 0.72344124
4.8256851 0.72449903
4.8261652 0.725585
4.8266453 0.72669131
4.8271254 0.7278101
4.8276055 0.72893355
4.8280856 0.73005379
4.8285657 0.731163
4.8290458 0.73225333
4.8295259 0.73331692
4.830006 0.73434595
4.8304861 0.73534144
4.8309662 0.73631053
4.8314463 0.73725511
4.8319264 0.73817703
4.8324065 0.73907817
4.8328866 0.73996041
4.8333667 0.7408256
4.8338468 0.74167562
4.8343269 0.74251234
4.834807 0.74333763
4.8352871 0.74411047
4.8357672 0.74465742
4.8362472 0.74496624
4.8367273 0.74504425
4.8372074 0.74489878
4.8376875 0.74453714
4.8381676 0.74396665
4.8386477 0.74319463
4.8391278 0.7422284
4.8396079 0.74107527
4.840088 0.73974065
4.8405681 0.73815272
4.8410482 0.73626006
4.8415283 0.73404642
4.8420084 0.73149557
4.8424885 0.7285913
4.8429686 0.72531735
4.8434487 0.72165749
4.8439288 0.7175955
4.8444089 0.71311514
4.844889 0.70820018
4.8453691 0.70295914
4.8458492 0.69767418
4.8463293 0.69236349
4.8468094 0.68703422
4.8472895 0.68169349
4.8477696 0.67634844
4.8482496 0.67100619
4.8487297 0.66567388
4.8492098 0.66035864
4.8496899 0.65506759
4.85017 0.64980548
4.8506501 0.64455012
4.8511302 0.63929647
4.8516103 0.63404714
4.8520904 0.62880476
4.8525705 0.62357196
4.8530506 0.61835135
4.8535307 0.61314557
4.8540108 0.60795724
4.8544909 0.60278899
4.854971 0.59764343
4.8554511 0.59263497
4.8559312 0.58789993
4.8564113 0.58342974
4.8568914 0.57921536
4.8573715 0.57524774
4.8578516 0.57151787
4.8583317 0.56801668
4.8588118 0.56473516
4.8592919 0.56166425
4.859772 0.55879492
4.8602521 0.55610387
4.8607321 0.55350558
4.8612122 0.55098219
4.8616923 0.54852765
4.8621724 0.5461359
4.8626525 0.54380088
4.8631326 0.54151652
4.8636127 0.53927677
4.8640928 0.53707557
4.8645729 0.53490685
4.865053 0.53276545
4.8655331 0.53072523
4.8660132 0.5288096
4.8664933 0.52698052
4.8669734 0.52519992
4.8674535 0.52342978
4.8679336 0.52163204
4.8684137 0.51976866
4.8688938 0.5178016
4.8693739 0.5156928
4.869854 0.51340423
4.8703341 0.51086975
4.8708142 0.50801927
4.8712943 0.50491307
4.8717744 0.50161844
4.8722545 0.49820265
4.8727345 0.49473298
4.8732146 0.49127673
4.8736947 0.48790115
4.8741748 0.48467355
4.8746549 0.48166119
4.875135 0.47891853
4.8756151 0.47626659
4.8760952 0.47362668
4.8765753 0.47099799
4.8770554 0.46837969
4.8775355 0.46577098
4.8780156 0.46317103
4.8784957 0.46057905
4.8789758 0.45799421
4.8794559 0.45541569
4.879936 0.45284269
4.8804161 0.45029211
4.8808962 0.44778638
4.8813763 0.44531515
4.8818564 0.44286762
4.8823365 0.44043298
4.8828166 0.43800045
4.8832967 0.43555923
4.8837768 0.4330985
4.8842569 0.43060748
4.8847369 0.42807537
4.885217 0.42543873
4.8856971 0.42234206
4.8861772 0.41880645
4.8866573 0.41493605
4.8871374 0.41083501
4.8876175 0.40660749
4.8880976 0.40235764
4.8885777 0.39818961
4.8890578 0.39420757
4.8895379 0.39051565
4.890018 0.38721774
4.8904981 0.38419031
4.8909782 0.38127719
4.8914583 0.37849042
4.8919384 0.37584206
4.8924185 0.37334414
4.8928986 0.37100872
4.8933787 0.36884784
4.8938588 0.36687355
4.8943389 0.3650979
4.894819 0.36353294
4.8952991 0.36219891
4.8957792 0.36110824
4.8962593 0.36020783
4.8967393 0.3594399
4.8972194 0.35874668
4.8976995 0.35807039
4.8981796 0.35735326
4.8986597 0.35653753
4.8991398 0.35556541
4.8996199 0.35437914
4.9001 0.35292771
4.9005801 0.35137516
4.9010602 0.34981382
4.9015403 0.34824433
4.9020204 0.34666732
4.9025005 0.3450834
4.9029806 0.34349322
4.9034607 0.34189738
4.9039408 0.34029653
4.9044209 0.33869128
4.904901 0.33708227
4.9053811 0.33552392
4.9058612 0.33409985
4.9063413 0.33275806
4.9068214 0.33144253
4.9073015 0.33009722
4.9077816 0.32866613
4.9082617 0.3270932
4.9087417 0.32532244
4.9092218 0.32329779
4.9097019 0.32096324
4.910182 0.31828175
4.9106621 0.31541577
4.9111422 0.31243181
4.9116223 0.30935042
4.9121024 0.30619215
4.9125825 0.30297754
4.9130626 0.29972713
4.9135427 0.29646148
4.9140228 0.29320112
4.9145029 0.2899666
4.914983 0.28677847
4.9154631 0.28361516
4.9159432 0.28043845
4.9164233 0.27725267
4.9169034 0.27406219
4.9173835 0.27087138
4.9178636 0.26768462
4.9183437 0.26450628
4.9188238 0.26134074
4.9193039 0.25819237
4.919784 0.25506554
4.9202641 0.25200423
4.9207441 0.249193
4.9212242 0.24662541
4.9217043 0.24426721
4.9221844 0.24208417
4.9226645 0.24004203
4.9231446 0.23810655
4.9236247 0.23624348
4.9241048 0.23441857
4.9245849 0.23259759
4.925065 0.23074666
4.9255451 0.22886708
4.9260252 0.22698206
4.9265053 0.22510553
4.9269854 0.22325141
4.9274655 0.22143364
4.9279456 0.21966615
4.9284257 0.21796287
4.9289058 0.21633772
4.9293859 0.21480465
4.929866 0.21337758
4.9303461 0.21204466
4.9308262 0.21074095
4.9313063 0.20945794
4.9317864 0.20819073
4.9322665 0.20693444
4.9327465 0.20568415
4.9332266 0.20443498
4.9337067 0.20318203
4.9341868 0.20192041
4.9346669 0.20064522
4.935147 0.19935292
4.9356271 0.19805936
4.9361072 0.19676687
4.9365873 0.1954708
4.9370674 0.19416654
4.9375475 0.19284944
4.9380276 0.19151489
4.9385077 0.19015825
4.9389878 0.1887749
4.9394679 0.18736019
4.939948 0.18590951
4.9404281 0.18432367
4.9409082 0.18248597
4.9413883 0.18044028
4.9418684 0.17823197
4.9423485 0.17590642
4.9428286 0.17350899
4.9433087 0.17108506
4.9437888 0.16867999
4.9442689 0.16633915
4.9447489 0.16410791
4.945229 0.16199791
4.9457091 0.15983384
4.9461892 0.15762469
4.9466693 0.15542018
4.9471494 0.15327005
4.9476295 0.15122403
4.9481096 0.14933183
4.9485897 0.14764319
4.9490698 0.14620783
4.9495499 0.14507549
4.95003 0.14429592
4.9505101 0.14390652
4.9509902 0.14386466
4.9514703 0.14410291
4.9519504 0.14455382
4.9524305 0.14514997
4.9529106 0.14582391
4.9533907 0.14650821
4.9538708 0.14713542
4.9543509 0.14763812
4.954831 0.14794887
4.9553111 0.14804479
4.9557912 0.14805374
4.9562713 0.1480094
4.9567514 0.14793418
4.9572314 0.14785048
4.9577115 0.14778068
4.9581916 0.14774718
4.9586717 0.14777237
4.9591518 0.14787866
4.9596319 0.14808844
4.960112 0.14842252
4.9605921 0.14885487
4.9610722 0.14935797
4.9615523 0.14991774
4.9620324 0.15052004
4.9625125 0.15115078
4.9629926 0.15179585
4.9634727 0.15244114
4.9639528 0.15307253
4.9644329 0.15367592
4.964913 0.15423721
4.9653931 0.1547526
4.9658732 0.15523656
4.9663533 0.15569098
4.9668334 0.15611736
4.9673135 0.15651717
4.9677936 0.15689189
4.9682737 0.157243
4.9687538 0.157572
4.9692338 0.15788034
4.9697139 0.15816953
4.970194 0.15837663
4.9706741 0.15797155
4.9711542 0.15696613
4.9716343 0.15552163
4.9721144 0.15379933
4.9725945 0.15196049
4.9730746 0.15016638
4.9735547 0.14857826
4.9740348 0.14735739
4.9745149 0.14666505
4.974995 0.14666249
4.9754751 0.14727991
4.9759552 0.14827289
4.9764353 0.14955289
4.9769154 0.15103136
4.9773955 0.15261975
4.9778756 0.15422953
4.9783557 0.15577214
4.9788358 0.15715905
4.9793159 0.15830171
4.979796 0.15911158
4.9802761 0.15957766
4.9807562 0.15999776
4.9812362 0.16041301
4.9817163 0.16082486
4.9821964 0.16123479
4.9826765 0.16164426
4.9831566 0.16205473
4.9836367 0.16246768
4.9841168 0.16288457
4.9845969 0.16330687
4.985077 0.16373598
4.9855571 0.16417019
4.9860372 0.16460797
4.9865173 0.16504911
4.9869974 0.16549345
4.9874775 0.16594079
4.9879576 0.16639096
4.9884377 0.16684377
4.9889178 0.16729903
4.9893979 0.16775657
4.989878 0.1682162
4.9903581 0.16882913
4.9908382 0.16990933
4.9913183 0.17135503
4.9917984 0.17304559
4.9922785 0.17486037
4.9927586 0.17667872
4.9932386 0.17838001
4.9937187 0.17984359
4.9941988 0.18094881
4.9946789 0.18157504
4.995159 0.18162434
4.9956391 0.18132402
4.9961192 0.18080002
4.9965993 0.18009811
4.9970794 0.17926406
4.9975595 0.17834363
4.9980396 0.17738259
4.9985197 0.17642671
4.9989998 0.17552174
4.9994799 0.17471346
4.99996 0.17404762
5.0004401 0.17342804
5.0009202 0.17271165
5.0014003 0.17195271
5.0018804 0.17120668
5.0023605 0.17052901
5.0028406 0.16997516
5.0033207 0.16960058
5.0038008 0.16946071
5.0042809 0.16961102
5.004761 0.17010696
5.005241 0.17102264
5.0057211 0.17246828
5.0062012 0.17437394
5.0066813 0.17664517
5.0071614 0.17918748
5.0076415 0.1819064
5.0081216 0.18470746
5.0086017 0.18749619
5.0090818 0.19017811
5.0095619 0.19265875
5.010042 0.19484535
5.0105221 0.19691682
5.0110022 0.19902214
5.0114823 0.20113237
5.0119624 0.20321858
5.0124425 0.20525184
5.0129226 0.20720322
5.0134027 0.20904378
5.0138828 0.2107446
5.0143629 0.21227673
5.014843 0.21361126
5.0153231 0.21466504
5.0158032 0.2152913
5.0162833 0.21556306
5.0167634 0.21556826
5.0172434 0.21539483
5.0177235 0.21513069
5.0182036 0.21486378
5.0186837 0.21468203
5.0191638 0.21467336
5.0196439 0.2149257
5.020124 0.21551488
5.0206041 0.21625167
5.0210842 0.21703395
5.0215643 0.21785029
5.0220444 0.21868923
5.0225245 0.21953934
5.0230046 0.22038917
5.0234847 0.22122728
5.0239648 0.22204222
5.0244449 0.22282255
5.024925 0.22355684
5.0254051 0.22417403
5.0258852 0.22459676
5.0263653 0.22488165
5.0268454 0.22508763
5.0273255 0.22527363
5.0278056 0.22549861
5.0282857 0.2258215
5.0287658 0.22630124
5.0292458 0.22699676
5.0297259 0.227967
5.030206 0.22925444
5.0306861 0.23075618
5.0311662 0.23242272
5.0316463 0.23422913
5.0321264 0.23615049
5.0326065 0.23816187
5.0330866 0.24023834
5.0335667 0.24235499
5.0340468 0.24448689
5.0345269 0.24660912
5.035007 0.24869676
5.0354871 0.25079496
5.0359672 0.25295035
5.0364473 0.25514603
5.0369274 0.2573651
5.0374075 0.25959064
5.0378876 0.26180576
5.0383677 0.26399355
5.0388478 0.2661371
5.0393279 0.26821952
5.039808 0.27022389
5.0402881 0.27210099
5.0407682 0.27373036
5.0412482 0.27514757
5.0417283 0.2764044
5.0422084 0.27755264
5.0426885 0.27864407
5.0431686 0.27973046
5.0436487 0.28086361
5.0441288 0.28209528
5.0446089 0.28347726
5.045089 0.2850583
5.0455691 0.28676134
5.0460492 0.28852824
5.0465293 0.29035325
5.0470094 0.29223064
5.0474895 0.29415467
5.0479696 0.29611959
5.0484497 0.29811966
5.0489298 0.30014916
5.0494099 0.30220233
5.04989 0.30427344
5.0503701 0.30634703
5.0508502 0.30841722
5.0513303 0.31051919
5.0518104 0.31268931
5.0522905 0.31496398
5.0527706 0.31737959
5.0532507 0.31997253
5.0537307 0.32277919
5.0542108 0.32583596
5.0546909 0.32917922
5.055171 0.3328361
5.0556511 0.33671837
5.0561312 0.3407777
5.0566113 0.34499202
5.0570914 0.34933924
5.0575715 0.35379729
5.0580516 0.3583441
5.0585317 0.36295759
5.0590118 0.36761568
5.0594919 0.37229631
5.059972 0.37697739
5.0604521 0.38167448
5.0609322 0.38641949
5.0614123 0.39120148
5.0618924 0.39600938
5.0623725 0.4008321
5.0628526 0.40565855
5.0633327 0.41047767
5.0638128 0.41527836
5.0642929 0.42004954
5.064773 0.42478014
5.0652531 0.42945707
5.0657331 0.43405818
5.0662132 0.43857008
5.0666933 0.44298096
5.0671734 0.44727901
5.0676535 0.45145242
5.0681336 0.45548938
5.0686137 0.45937809
5.0690938 0.46310674
5.0695739 0.46666351
5.070054 0.4700332
5.0705341 0.47291077
5.0710142 0.47519357
5.0714943 0.47700845
5.0719744 0.47848225
5.0724545 0.47974184
5.0729346 0.48091408
5.0734147 0.4821258
5.0738948 0.48350388
5.0743749 0.48517516
5.074855 0.48726649
5.0753351 0.48982786
5.0758152 0.49267235
5.0762953 0.49572912
5.0767754 0.4989389
5.0772555 0.5022424
5.0777355 0.50558037
5.0782156 0.50889353
5.0786957 0.51212261
5.0791758 0.51520833
5.0796559 0.51809144
5.080136 0.52069549
5.0806161 0.52271794
5.0810962 0.52418046
5.0815763 0.52523231
5.0820564 0.52602277
5.0825365 0.52670111
5.0830166 0.52741661
5.0834967 0.52831855
5.0839768 0.52955619
5.0844569 0.53127882
5.084937 0.5336357
5.0854171 0.53680145
5.0858972 0.54076954
5.0863773 0.54535225
5.0868574 0.55036033
5.0873375 0.55560453
5.0878176 0.5608956
5.0882977 0.56604427
5.0887778 0.57086129
5.0892579 0.5751574
5.0897379 0.57874336
5.090218 0.58153163
5.0906981 0.58414032
5.0911782 0.58671503
5.0916583 0.58926419
5.0921384 0.59179628
5.0926185 0.59431976
5.0930986 0.59684308
5.0935787 0.59937469
5.0940588 0.60192307
5.0945389 0.60449667
5.095019 0.60710402
5.0954991 0.60979603
5.0959792 0.612588
5.0964593 0.61544573
5.0969394 0.618335
5.0974195 0.62122159
5.0978996 0.62407129
5.0983797 0.62684987
5.0988598 0.62952313
5.0993399 0.63205684
5.09982 0.6344168
5.1003001 0.63648349
5.1007802 0.6379546
5.1012603 0.6388818
5.1017403 0.63935027
5.1022204 0.63944519
5.1027005 0.63925175
5.1031806 0.63885513
5.1036607 0.6383405
5.1041408 0.63779305
5.1046209 0.63729796
5.105101 0.63693576
5.1055811 0.63662931
5.1060612 0.6363166
5.1065413 0.63599167
5.1070214 0.63564857
5.1075015 0.63528134
5.1079816 0.63488404
5.1084617 0.6344507
5.1089418 0.63397539
5.1094219 0.63345213
5.109902 0.63287499
5.1103821 0.63217307
5.1108622 0.63124164
5.1113423 0.63013897
5.1118224 0.62892808
5.1123025 0.62767199
5.1127826 0.62643372
5.1132627 0.62527631
5.1137427 0.62426277
5.1142228 0.62345611
5.1147029 0.62291938
5.115183 0.62269213
5.1156631 0.622577
5.1161432 0.62250765
5.1166233 0.62247492
5.1171034 0.62246966
5.1175835 0.6224827
5.1180636 0.62250487
5.1185437 0.62252702
5.1190238 0.62253998
5.1195039 0.62253458
5.119984 0.62250168
5.1204641 0.62245556
5.1209442 0.62241489
5.1214243 0.6223722
5.1219044 0.62232003
5.1223845 0.62225089
5.1228646 0.6221573
5.1233447 0.62203178
5.1238248 0.62186685
5.1243049 0.62165503
5.124785 0.62138884
5.1252651 0.62095997
5.1257451 0.61990693
5.1262252 0.61825321
5.1267053 0.61609202
5.1271854 0.61351659
5.1276655 0.61062014
5.1281456 0.60749589
5.1286257 0.60423707
5.1291058 0.60093689
5.1295859 0.59768857
5.130066 0.5945836
5.1305461 0.59157191
5.1310262 0.58855929
5.1315063 0.58550325
5.1319864 0.5823613
5.1324665 0.57909097
5.1329466 0.57564977
5.1334267 0.57199522
5.1339068 0.56808483
5.1343869 0.56387612
5.134867 0.5593266
5.1353471 0.55435745
5.1358272 0.54889908
5.1363073 0.54304393
5.1367874 0.53689159
5.1372675 0.53054166
5.1377475 0.52409374
5.1382276 0.51764742
5.1387077 0.5113023
5.1391878 0.50515797
5.1396679 0.49931404
5.140148 0.49384986
5.1406281 0.48853319
5.1411082 0.4832706
5.1415883 0.47806258
5.1420684 0.4729096
5.1425485 0.46781215
5.1430286 0.46277071
5.1435087 0.45778575
5.1439888 0.45285775
5.1444689 0.44798721
5.144949 0.44317458
5.1454291 0.4384489
5.1459092 0.43385733
5.1463893 0.42940771
5.1468694 0.4251075
5.1473495 0.42096417
5.1478296 0.41698518
5.1483097 0.41317798
5.1487898 0.40955004
5.1492699 0.40610882
5.1497499 0.40286178
5.15023 0.39989546
5.1507101 0.39766571
5.1511902 0.39609541
5.1516703 0.3950056
5.1521504 0.39421729
5.1526305 0.3935515
5.1531106 0.39282928
5.1535907 0.39187162
5.1540708 0.39049957
5.1545509 0.38853414
5.155031 0.38579809
5.1555111 0.38261323
5.1559912 0.37933479
5.1564713 0.37598648
5.1569514 0.37259201
5.1574315 0.36917509
5.1579116 0.36575943
5.1583917 0.36236875
5.1588718 0.35902675
5.1593519 0.35575714
5.159832 0.35258363
5.1603121 0.34950141
5.1607922 0.34642676
5.1612723 0.34335529
5.1617524 0.34029047
5.1622324 0.3372358
5.1627125 0.33419474
5.1631926 0.33117078
5.1636727 0.32816738
5.1641528 0.32518802
5.1646329 0.32223619
5.165113 0.31931684
5.1655931 0.31646631
5.1660732 0.3136912
5.1665533 0.3109811
5.1670334 0.30832563
5.1675135 0.30571439
5.1679936 0.30313698
5.1684737 0.30058301
5.1689538 0.29804208
5.1694339 0.2955038
5.169914 0.29295778
5.1703941 0.29039785
5.1708742 0.2878496
5.1713543 0.28535295
5.1718344 0.28294789
5.1723145 0.2806744
5.1727946 0.27857246
5.1732747 0.27668206
5.1737548 0.27504319
5.1742348 0.27369583
5.1747149 0.27267997
5.175195 0.27205756
5.1756751 0.27201484
5.1761552 0.27249276
5.1766353 0.27337623
5.1771154 0.27455015
5.1775955 0.27589943
5.1780756 0.27730896
5.1785557 0.27866367
5.1790358 0.27984845
5.1795159 0.2807482
5.179996 0.28124784
5.1804761 0.28150371
5.1809562 0.28175133
5.1814363 0.28198159
5.1819164 0.28218534
5.1823965 0.28235343
5.1828766 0.28247672
5.1833567 0.28254607
5.1838368 0.28255234
5.1843169 0.28248637
5.184797 0.28233902
5.1852771 0.28210189
5.1857572 0.28177437
5.1862372 0.28135996
5.1867173 0.28086216
5.1871974 0.28028447
5.1876775 0.27963038
5.1881576 0.27890339
5.1886377 0.27810699
5.1891178 0.27724468
5.1895979 0.27631995
5.190078 0.2753323
5.1905581 0.27410784
5.1910382 0.27260227
5.1915183 0.27088498
5.1919984 0.26902537
5.1924785 0.26709284
5.1929586 0.26515678
5.1934387 0.26328659
5.1939188 0.26155166
5.1943989 0.2600214
5.194879 0.2587652
5.1953591 0.25779091
5.1958392 0.25697722
5.1963193 0.25631026
5.1967994 0.25578236
5.1972795 0.25538584
5.1977596 0.25511303
5.1982396 0.25495625
5.1987197 0.25490782
5.1991998 0.25496006
5.1996799 0.2551053
5.20016 0.25534953
5.2006401 0.25584554
5.2011202 0.25658625
5.2016003 0.25750555
5.2020804 0.25853735
5.2025605 0.25961553
5.2030406 0.26067399
5.2035207 0.26164664
5.2040008 0.26246736
5.2044809 0.26307005
5.204961 0.26338861
5.2054411 0.26344235
5.2059212 0.26333254
5.2064013 0.26307694
5.2068814 0.26269274
5.2073615 0.26219709
5.2078416 0.26160718
5.2083217 0.26094019
5.2088018 0.26021329
5.2092819 0.25944366
5.209762 0.25864846
5.210242 0.25777872
5.2107221 0.25649792
5.2112022 0.25485265
5.2116823 0.2529575
5.2121624 0.25092705
5.2126425 0.24887589
5.2131226 0.24691859
5.2136027 0.24516975
5.2140828 0.24374394
5.2145629 0.24275575
5.215043 0.24231921
5.2155231 0.24243255
5.2160032 0.24300198
5.2164833 0.24396804
5.2169634 0.24527123
5.2174435 0.24685207
5.2179236 0.24865108
5.2184037 0.25060878
5.2188838 0.25266569
5.2193639 0.25476232
5.219844 0.2568392
5.2203241 0.25898661
5.2208042 0.2615865
5.2212843 0.26454781
5.2217644 0.26774357
5.2222444 0.27104683
5.2227245 0.27433061
5.2232046 0.27746797
5.2236847 0.28033192
5.2241648 0.28279551
5.2246449 0.28473177
5.225125 0.28600496
5.2256051 0.28639046
5.2260852 0.28597171
5.2265653 0.28493123
5.2270454 0.28345158
5.2275255 0.28171529
5.2280056 0.27990491
5.2284857 0.27820298
5.2289658 0.27679205
5.2294459 0.27585465
5.229926 0.27557334
5.2304061 0.27581208
5.2308862 0.2760979
5.2313663 0.2764377
5.2318464 0.27684831
5.2323265 0.27734654
5.2328066 0.27794922
5.2332867 0.27867317
5.2337668 0.27953522
5.2342468 0.28055218
5.2347269 0.28174088
5.235207 0.28313078
5.2356871 0.2848107
5.2361672 0.28673841
5.2366473 0.28884507
5.2371274 0.29106186
5.2376075 0.29331996
5.2380876 0.29555053
5.2385677 0.29768475
5.2390478 0.29965379
5.2395279 0.30138882
5.240008 0.30282104
5.2404881 0.30400404
5.2409682 0.30504034
5.2414483 0.3059449
5.2419284 0.30673268
5.2424085 0.30741865
5.2428886 0.30801774
5.2433687 0.30854492
5.2438488 0.30901515
5.2443289 0.30944337
5.244809 0.30984456
5.2452891 0.31015103
5.2457692 0.31007482
5.2462492 0.30967267
5.2467293 0.30903951
5.2472094 0.30827028
5.2476895 0.30745992
5.2481696 0.30670336
5.2486497 0.30609554
5.2491298 0.3057314
5.2496099 0.30570587
5.25009 0.30612727
5.2505701 0.30750653
5.2510502 0.30988571
5.2515303 0.31301818
5.2520104 0.31665731
5.2524905 0.32055647
5.2529706 0.32446902
5.2534507 0.32814833
5.2539308 0.33134777
5.2544109 0.33382071
5.254891 0.33532051
5.2553711 0.33593894
5.2558512 0.33634475
5.2563313 0.33660456
5.2568114 0.33675824
5.2572915 0.33684565
5.2577716 0.33690666
5.2582517 0.33698115
5.2587317 0.33710899
5.2592118 0.33733004
5.2596919 0.33768418
5.260172 0.33821551
5.2606521 0.33898024
5.2611322 0.33993518
5.2616123 0.3410164
5.2620924 0.34215998
5.2625725 0.34330198
5.2630526 0.34437848
5.2635327 0.34532556
5.2640128 0.34607929
5.2644929 0.34657574
5.264973 0.34675099
5.2654531 0.34642526
5.2659332 0.3455067
5.2664133 0.34411497
5.2668934 0.34237024
5.2673735 0.34039269
5.2678536 0.3383025
5.2683337 0.33621983
5.2688138 0.33426486
5.2692939 0.33255778
5.269774 0.33121875
5.2702541 0.33028017
5.2707341 0.3293615
5.2712142 0.32843666
5.2716943 0.32754613
5.2721744 0.32673037
5.2726545 0.32602988
5.2731346 0.3254851
5.2736147 0.32513653
5.2740948 0.32502463
5.2745749 0.32518987
5.275055 0.32567091
5.2755351 0.326331
5.2760152 0.32705869
5.2764953 0.32784488
5.2769754 0.32868045
5.2774555 0.32955627
5.2779356 0.33046324
5.2784157 0.33139224
5.2788958 0.33233416
5.2793759 0.33327988
5.279856 0.33422028
5.2803361 0.33517634
5.2808162 0.33621942
5.2812963 0.33733221
5.2817764 0.33849164
5.2822565 0.33967466
5.2827365 0.34085821
5.2832166 0.34201922
5.2836967 0.34313464
5.2841768 0.34418142
5.2846569 0.34513649
5.285137 0.34593497
5.2856171 0.34589418
5.2860972 0.34493834
5.2865773 0.34327327
5.2870574 0.34110479
5.2875375 0.33863871
5.2880176 0.33608085
5.2884977 0.33363703
5.2889778 0.33151307
5.2894579 0.32991477
5.289938 0.32904797
5.2904181 0.32878411
5.2908982 0.32866934
5.2913783 0.32869764
5.2918584 0.32886976
5.2923385 0.32918648
5.2928186 0.32964857
5.2932987 0.33025678
5.2937788 0.33101188
5.2942589 0.33191465
5.2947389 0.33296584
5.295219 0.33416677
5.2956991 0.33552144
5.2961792 0.33702976
5.2966593 0.3386908
5.2971394 0.34050363
5.2976195 0.3424673
5.2980996 0.34458088
5.2985797 0.34684343
5.2990598 0.34925402
5.2995399 0.35181171
5.30002 0.35451572
5.3005001 0.35745935
5.3009802 0.36070884
5.3014603 0.36424451
5.3019404 0.3680467
5.3024205 0.37209575
5.3029006 0.376372
5.3033807 0.38085579
5.3038608 0.38552744
5.3043409 0.3903673
5.304821 0.3953557
5.3053011 0.40063856
5.3057812 0.40673764
5.3062613 0.41352232
5.3067413 0.42079941
5.3072214 0.42837571
5.3077015 0.43605801
5.3081816 0.44365312
5.3086617 0.45096785
5.3091418 0.45780899
5.3096219 0.46398334
5.310102 0.46931065
5.3105821 0.47403381
5.3110622 0.47833398
5.3115423 0.48223733
5.3120224 0.48577003
5.3125025 0.48895825
5.3129826 0.49182815
5.3134627 0.49440592
5.3139428 0.49671771
5.3144229 0.49878971
5.314903 0.50064807
5.3153831 0.50208222
5.3158632 0.50271981
5.3163433 0.50274374
5.3168234 0.50235329
5.3173035 0.50174771
5.3177836 0.50112628
5.3182637 0.50068827
5.3187437 0.50063294
5.3192238 0.50115957
5.3197039 0.50246743
5.320184 0.50473722
5.3206641 0.50786484
5.3211442 0.51165687
5.3216243 0.51594461
5.3221044 0.52055937
5.3225845 0.52533244
5.3230646 0.53009513
5.3235447 0.53467874
5.3240248 0.53891456
5.3245049 0.5426339
5.324985 0.54566806
5.3254651 0.54809943
5.3259452 0.55019974
5.3264253 0.55204307
5.3269054 0.55370328
5.3273855 0.55525423
5.3278656 0.55676977
5.3283457 0.55832376
5.3288258 0.55999005
5.3293059 0.5618425
5.329786 0.56395498
5.3302661 0.56632936
5.3307461 0.56870424
5.3312262 0.5711426
5.3317063 0.57375522
5.3321864 0.5766529
5.3326665 0.57994642
5.3331466 0.58374656
5.3336267 0.58816412
5.3341068 0.59330987
5.3345869 0.5992946
5.335067 0.60622732
5.3355471 0.61405093
5.3360272 0.62258863
5.3365073 0.63170049
5.3369874 0.64124658
5.3374675 0.65108698
5.3379476 0.66108175
5.3384277 0.67109098
5.3389078 0.68097473
5.3393879 0.69059307
5.339868 0.69980608
5.3403481 0.70868739
5.3408282 0.71768502
5.3413083 0.72672894
5.3417884 0.73571888
5.3422685 0.74455458
5.3427485 0.75313577
5.3432286 0.7613622
5.3437087 0.76913359
5.3441888 0.77634969
5.3446689 0.78291023
5.345149 0.78868834
5.3456291 0.79325957
5.3461092 0.79661755
5.3465893 0.79890655
5.3470694 0.80027086
5.3475495 0.80085476
5.3480296 0.80080252
5.3485097 0.80025843
5.3489898 0.79936675
5.3494699 0.79827178
5.34995 0.79711778
5.3504301 0.79594807
5.3509102 0.79468632
5.3513903 0.79335664
5.3518704 0.79198429
5.3523505 0.79059452
5.3528306 0.78921258
5.3533107 0.78786374
5.3537908 0.78657326
5.3542709 0.78536637
5.354751 0.78426836
5.355231 0.78330138
5.3557111 0.78245187
5.3561912 0.78169217
5.3566713 0.78099587
5.3571514 0.78033658
5.3576315 0.77968789
5.3581116 0.77902341
5.3585917 0.77831674
5.3590718 0.77754148
5.3595519 0.77667123
5.360032 0.7756792
5.3605121 0.77445231
5.3609922 0.7729375
5.3614723 0.77116553
5.3619524 0.7691672
5.3624325 0.76697327
5.3629126 0.76461453
5.3633927 0.76212176
5.3638728 0.75952574
5.3643529 0.75685724
5.364833 0.75414705
5.3653131 0.75121725
5.3657932 0.74746917
5.3662733 0.74305522
5.3667534 0.73819093
5.3672334 0.73309184
5.3677135 0.72797349
5.3681936 0.72305142
5.3686737 0.71854117
5.3691538 0.71465827
5.3696339 0.71161826
5.370114 0.70961654
5.3705941 0.70830367
5.3710742 0.70740926
5.3715543 0.70684063
5.3720344 0.70650511
5.3725145 0.70631001
5.3729946 0.70616265
5.3734747 0.70597036
5.3739548 0.70564045
5.3744349 0.70508025
5.374915 0.70419707
5.3753951 0.70299541
5.3758752 0.70163851
5.3763553 0.70016498
5.3768354 0.69860957
5.3773155 0.69700707
5.3777956 0.69539224
5.3782757 0.69379986
5.3787558 0.69226469
5.3792358 0.6908215
5.3797159 0.68950506
5.380196 0.68841776
5.3806761 0.68811586
5.3811562 0.68854843
5.3816363 0.68950846
5.3821164 0.69078898
5.3825965 0.69218298
5.3830766 0.69348347
5.3835567 0.69448345
5.3840368 0.69497595
5.3845169 0.69475395
5.384997 0.69361048
5.3854771 0.69159808
5.3859572 0.68896245
5.3864373 0.68577825
5.3869174 0.68212013
5.3873975 0.67806273
5.3878776 0.67368072
5.3883577 0.66904874
5.3888378 0.66424144
5.3893179 0.65933347
5.389798 0.65439949
5.3902781 0.64929073
5.3907582 0.64318994
5.3912382 0.63628435
5.3917183 0.62888618
5.3921984 0.62130766
5.3926785 0.613861
5.3931586 0.60685841
5.3936387 0.60061213
5.3941188 0.59543435
5.3945989 0.59163731
5.395079 0.58950995
5.3955591 0.58819126
5.3960392 0.58709006
5.3965193 0.58617489
5.3969994 0.58541424
5.3974795 0.58477665
5.3979596 0.58423064
5.3984397 0.58374471
5.3989198 0.5832874
5.3993999 0.58282722
5.39988 0.58233269
5.4003601 0.58182721
5.4008402 0.58141626
5.4013203 0.5810799
5.4018004 0.58079216
5.4022805 0.58052706
5.4027606 0.58025862
5.4032406 0.57996087
5.4037207 0.57960783
5.4042008 0.57917353
5.4046809 0.57863198
5.405161 0.57784109
5.4056411 0.57541635
5.4061212 0.57129322
5.4066013 0.5658962
5.4070814 0.5596498
5.4075615 0.55297854
5.4080416 0.54630692
5.4085217 0.54005946
5.4090018 0.53466067
5.4094819 0.53053505
5.409962 0.52810712
5.4104421 0.52692075
5.4109222 0.52594323
5.4114023 0.52515847
5.4118824 0.5245564
5.4123625 0.52412699
5.4128426 0.52386019
5.4133227 0.52374595
5.4138028 0.52377423
5.4142829 0.52393497
5.414763 0.52421813
5.415243 0.52465981
5.4157231 0.52547959
5.4162032 0.52660856
5.4166833 0.5279296
5.4171634 0.52932555
5.4176435 0.53067928
5.4181236 0.53187363
5.4186037 0.53279146
5.4190838 0.53331563
5.4195639 0.533329
5.420044 0.53271653
5.4205241 0.53168195
5.4210042 0.53043791
5.4214843 0.52900971
5.4219644 0.52742261
5.4224445 0.52570192
5.4229246 0.52387292
5.4234047 0.5219609
5.4238848 0.51999113
5.4243649 0.51798892
5.424845 0.51597954
5.4253251 0.51395304
5.4258052 0.51182422
5.4262853 0.5096105
5.4267654 0.50733727
5.4272454 0.50502997
5.4277255 0.502714
5.4282056 0.50041477
5.4286857 0.49815771
5.4291658 0.49596822
5.4296459 0.49387173
5.430126 0.49190105
5.4306061 0.49021624
5.4310862 0.48885164
5.4315663 0.48777814
5.4320464 0.48696667
5.4325265 0.48638814
5.4330066 0.48601345
5.4334867 0.48581352
5.4339668 0.48575926
5.4344469 0.48582157
5.434927 0.48597138
5.4354071 0.48662633
5.4358872 0.48839201
5.4363673 0.49099651
5.4368474 0.49415257
5.4373275 0.49757291
5.4378076 0.50097025
5.4382877 0.50405732
5.4387678 0.50654686
5.4392478 0.50815158
5.4397279 0.50858421
5.440208 0.50769698
5.4406881 0.50641589
5.4411682 0.50498406
5.4416483 0.50342256
5.4421284 0.50175246
5.4426085 0.49999485
5.4430886 0.4981708
5.4435687 0.49630139
5.4440488 0.49440769
5.4445289 0.49251078
5.445009 0.49063166
5.4454891 0.48861775
5.4459692 0.48636501
5.4464493 0.48394785
5.4469294 0.48144066
5.4474095 0.47891783
5.4478896 0.47645376
5.4483697 0.47412285
5.4488498 0.47199948
5.4493299 0.47015807
5.44981 0.46867299
5.4502901 0.46782827
5.4507702 0.4684323
5.4512503 0.47038841
5.4517303 0.47350298
5.4522104 0.47758236
5.4526905 0.4824329
5.4531706 0.48786098
5.4536507 0.49367295
5.4541308 0.49967517
5.4546109 0.50567401
5.455091 0.51149368
5.4555711 0.51760166
5.4560512 0.52417257
5.4565313 0.53105964
5.4570114 0.53811606
5.4574915 0.54519504
5.4579716 0.55214977
5.4584517 0.55883347
5.4589318 0.56509932
5.4594119 0.57080055
5.459892 0.57579034
5.4603721 0.58016829
5.4608522 0.58441975
5.4613323 0.58856762
5.4618124 0.59261534
5.4622925 0.59656632
5.4627726 0.60042397
5.4632527 0.60419173
5.4637327 0.607873
5.4642128 0.61147121
5.4646929 0.61498977
5.465173 0.61843977
5.4656531 0.62190311
5.4661332 0.62538391
5.4666133 0.62886044
5.4670934 0.63231097
5.4675735 0.63571377
5.4680536 0.6390471
5.4685337 0.64228924
5.4690138 0.64541845
5.4694939 0.648413
5.469974 0.65125116
5.4704541 0.653956
5.4709342 0.65658098
5.4714143 0.65913613
5.4718944 0.66163135
5.4723745 0.66407654
5.4728546 0.66648162
5.4733347 0.66885648
5.4738148 0.67121103
5.4742949 0.67355516
5.474775 0.67589879
5.4752551 0.67824331
5.4757351 0.68055013
5.4762152 0.68281434
5.4766953 0.68503733
5.4771754 0.68722052
5.4776555 0.6893653
5.4781356 0.69147306
5.4786157 0.69354522
5.4790958 0.69558316
5.4795759 0.6975883
5.480056 0.69955645
5.4805361 0.70102938
5.4810162 0.70183297
5.4814963 0.70213425
5.4819764 0.70210028
5.4824565 0.7018981
5.4829366 0.70169475
5.4834167 0.70165728
5.4838968 0.70195274
5.4843769 0.70274817
5.484857 0.70421062
5.4853371 0.70634266
5.4858172 0.70874477
5.4862973 0.71136393
5.4867774 0.71417388
5.4872575 0.71714836
5.4877375 0.7202611
5.4882176 0.72348584
5.4886977 0.72679633
5.4891778 0.73016629
5.4896579 0.73356946
5.490138 0.73697419
5.4906181 0.74028898
5.4910982 0.74354357
5.4915783 0.74680908
5.4920584 0.75015665
5.4925385 0.75365741
5.4930186 0.7573825
5.4934987 0.76140304
5.4939788 0.76579019
5.4944589 0.77061505
5.494939 0.77594878
5.4954191 0.78180669
5.4958992 0.78808528
5.4963793 0.79470932
5.4968594 0.80160438
5.4973395 0.80869602
5.4978196 0.81590979
5.4982997 0.82317126
5.4987798 0.83040599
5.4992599 0.83753953
5.4997399 0.84449745
5.50022 0.85124175
5.5007001 0.85797015
5.5011802 0.86469304
5.5016603 0.87137162
5.5021404 0.87796713
5.5026205 0.88444078
5.5031006 0.8907538
5.5035807 0.89686741
5.5040608 0.90274283
5.5045409 0.90834128
5.505021 0.91362225
5.5055011 0.91761842
5.5059812 0.91971491
5.5064613 0.92017166
5.5069414 0.91924859
5.5074215 0.91720564
5.5079016 0.91430274
5.5083817 0.91079983
5.5088618 0.90695682
5.5093419 0.90303366
5.509822 0.89929027
5.5103021 0.89559599
5.5107822 0.89079471
5.5112623 0.8850794
5.5117423 0.87878033
5.5122224 0.87222779
5.5127025 0.86575203
5.5131826 0.85968334
5.5136627 0.85435199
5.5141428 0.85008826
5.5146229 0.84722241
5.515103 0.84605164
5.5155831 0.84585144
5.5160632 0.8461664
5.5165433 0.84694519
5.5170234 0.84813652
5.5175035 0.84968906
5.5179836 0.85155151
5.5184637 0.85367255
5.5189438 0.85600088
5.5194239 0.85848519
5.519904 0.86107416
5.5203841 0.86383795
5.5208642 0.86695104
5.5213443 0.87032423
5.5218244 0.87386041
5.5223045 0.87746248
5.5227846 0.88103333
5.5232647 0.88447586
5.5237447 0.88769296
5.5242248 0.89058753
5.5247049 0.89306247
5.525185 0.89503155
5.5256651 0.89654945
5.5261452 0.89767514
5.5266253 0.89844853
5.5271054 0.89890954
5.5275855 0.89909808
5.5280656 0.89905407
5.5285457 0.89881742
5.5290258 0.89842804
5.5295059 0.89792586
5.529986 0.89735079
5.5304661 0.89642609
5.5309462 0.89490325
5.5314263 0.89292474
5.5319064 0.89063331
5.5323865 0.88817173
5.5328666 0.88568276
5.5333467 0.88330916
5.5338268 0.8811937
5.5343069 0.87947912
5.534787 0.8783082
5.5352671 0.87792078
5.5357471 0.87876248
5.5362272 0.88064046
5.5367073 0.88328658
5.5371874 0.88643274
5.5376675 0.88981081
5.5381476 0.89315266
5.5386277 0.89619019
5.5391078 0.89865526
5.5395879 0.90027976
5.540068 0.9007948
5.5405481 0.90000565
5.5410282 0.89810457
5.5415083 0.89538042
5.5419884 0.89212204
5.5424685 0.8886183
5.5429486 0.88515804
5.5434287 0.88203012
5.5439088 0.8795234
5.5443889 0.87792673
5.544869 0.87752896
5.5453491 0.87829802
5.5458292 0.87950801
5.5463093 0.88107124
5.5467894 0.88294109
5.5472695 0.88507094
5.5477495 0.88741418
5.5482296 0.88992418
5.5487097 0.89255432
5.5491898 0.89525797
5.5496699 0.89798852
5.55015 0.90076492
5.5506301 0.90442984
5.5511102 0.9090267
5.5515903 0.91426206
5.5520704 0.9198425
5.5525505 0.92547457
5.5530306 0.93086484
5.5535107 0.93571987
5.5539908 0.93974624
5.5544709 0.9426505
5.554951 0.94413922
5.5554311 0.94326388
5.5559112 0.93930651
5.5563913 0.93285802
5.5568714 0.92451933
5.5573515 0.91489138
5.5578316 0.90457508
5.5583117 0.89417136
5.5587918 0.88428115
5.5592719 0.87550537
5.559752 0.86844495
5.560232 0.86335978
5.5607121 0.85850043
5.5611922 0.85365748
5.5616723 0.84899159
5.5621524 0.84466345
5.5626325 0.84083374
5.5631126 0.83766313
5.5635927 0.83531232
5.5640728 0.83394197
5.5645529 0.83371277
5.565033 0.83478497
5.5655131 0.83714566
5.5659932 0.84055138
5.5664733 0.84478106
5.5669534 0.84961367
5.5674335 0.85482814
5.5679136 0.86020342
5.5683937 0.86551847
5.5688738 0.87055222
5.5693539 0.87508363
5.569834 0.87889164
5.5703141 0.88214738
5.5707942 0.88591956
5.5712743 0.89000783
5.5717544 0.89410042
5.5722344 0.89788557
5.5727145 0.90105151
5.5731946 0.90328648
5.5736747 0.9042787
5.5741548 0.90371642
5.5746349 0.90128786
5.575115 0.89674769
5.5755951 0.89144782
5.5760752 0.88604535
5.5765553 0.88056022
5.5770354 0.87501242
5.5775155 0.86942191
5.5779956 0.86380864
5.5784757 0.85819259
5.5789558 0.85259372
5.5794359 0.84703199
5.579916 0.84152738
5.5803961 0.83606455
5.5808762 0.8305905
5.5813563 0.82511255
5.5818364 0.81963956
5.5823165 0.81418039
5.5827966 0.80874391
5.5832767 0.80333898
5.5837568 0.79797445
5.5842368 0.79265918
5.5847169 0.78740204
5.585197 0.78236675
5.5856771 0.77886064
5.5861572 0.77702498
5.5866373 0.77666992
5.5871174 0.77760563
5.5875975 0.77964226
5.5880776 0.78258996
5.5885577 0.78625889
5.5890378 0.79045922
5.5895179 0.7950011
5.589998 0.79969468
5.5904781 0.80442348
5.5909582 0.80920066
5.5914383 0.81402983
5.5919184 0.8189146
5.5923985 0.82385857
5.5928786 0.82886535
5.5933587 0.83393854
5.5938388 0.83908175
5.5943189 0.84429858
5.594799 0.84959264
5.5952791 0.85498392
5.5957592 0.8605304
5.5962392 0.86620282
5.5967193 0.87196218
5.5971994 0.87776948
5.5976795 0.88358574
5.5981596 0.88937193
5.5986397 0.89508907
5.5991198 0.90069816
5.5995999 0.9061602
5.60008 0.91142139
5.6005601 0.9158284
5.6010402 0.91923011
5.6015203 0.92187895
5.6020004 0.92402736
5.6024805 0.92592777
5.6029606 0.9278326
5.6034407 0.92999428
5.6039208 0.93266525
5.6044009 0.93609793
5.604881 0.94054475
5.6053611 0.94594124
5.6058412 0.95162504
5.6063213 0.95753259
5.6068014 0.96363185
5.6072815 0.96989078
5.6077616 0.97627734
5.6082416 0.98275947
5.6087217 0.98930515
5.6092018 0.99588232
5.6096819 1.0024589
5.610162 1.0090292
5.6106421 1.0158798
5.6111222 1.0230345
5.6116023 1.0304122
5.6120824 1.037932
5.6125625 1.045513
5.6130426 1.0530743
5.6135227 1.0605348
5.6140028 1.0678136
5.6144829 1.0748297
5.614963 1.0815022
5.6154431 1.0865014
5.6159232 1.0885338
5.6164033 1.0882589
5.6168834 1.0863458
5.6173635 1.0834636
5.6178436 1.0802814
5.6183237 1.0774682
5.6188038 1.075693
5.6192839 1.0756249
5.619764 1.0779329
5.620244 1.0830251
5.6207241 1.0896961
5.6212042 1.097462
5.6216843 1.1060454
5.6221644 1.1151687
5.6226445 1.1245542
5.6231246 1.1339243
5.6236047 1.1430016
5.6240848 1.1515084
5.6245649 1.159167
5.625045 1.1657057
5.6255251 1.1716406
5.6260052 1.1774041
5.6264853 1.1829297
5.6269654 1.1881508
5.6274455 1.1930007
5.6279256 1.197413
5.6284057 1.2013209
5.6288858 1.204658
5.6293659 1.2073576
5.629846 1.2093532
5.6303261 1.2105601
5.6308062 1.2109117
5.6312863 1.210454
5.6317664 1.2092391
5.6322464 1.2073191
5.6327265 1.2047463
5.6332066 1.2015726
5.6336867 1.1978503
5.6341668 1.1936315
5.6346469 1.1889683
5.635127 1.1838779
5.6356071 1.177778
5.6360872 1.1706543
5.6365673 1.1627833
5.6370474 1.1544413
5.6375275 1.1459045
5.6380076 1.1374493
5.6384877 1.1293521
5.6389678 1.1218891
5.6394479 1.1153367
5.639928 1.1099711
5.6404081 1.1056787
5.6408882 1.1018899
5.6413683 1.0985745
5.6418484 1.0957133
5.6423285 1.0932874
5.6428086 1.0912776
5.6432887 1.0896647
5.6437688 1.0884298
5.6442488 1.0875536
5.6447289 1.0870172
5.645209 1.086894
5.6456891 1.0878082
5.6461692 1.0896612
5.6466493 1.092185
5.6471294 1.0951121
5.6476095 1.0981745
5.6480896 1.1011047
5.6485697 1.1036347
5.6490498 1.1054969
5.6495299 1.1064235
5.65001 1.1061468
5.6504901 1.104512
5.6509702 1.1017206
5.6514503 1.0980414
5.6519304 1.0937436
5.6524105 1.089096
5.6528906 1.0843676
5.6533707 1.0798275
5.6538508 1.0757447
5.6543309 1.072388
5.654811 1.0700265
5.6552911 1.0686589
5.6557712 1.0673952
5.6562513 1.0662247
5.6567313 1.0652465
5.6572114 1.0645597
5.6576915 1.0642633
5.6581716 1.0644563
5.6586517 1.0652378
5.6591318 1.0667069
5.6596119 1.0689626
5.660092 1.0720876
5.6605721 1.075572
5.6610522 1.079124
5.6615323 1.0827302
5.6620124 1.0863768
5.6624925 1.0900504
5.6629726 1.0937373
5.6634527 1.0974239
5.6639328 1.1010967
5.6644129 1.104742
5.664893 1.1083464
5.6653731 1.1119064
5.6658532 1.115438
5.6663333 1.1189405
5.6668134 1.1224123
5.6672935 1.1258519
5.6677736 1.1292579
5.6682537 1.1326289
5.6687337 1.1359633
5.6692138 1.1392596
5.6696939 1.1425165
5.670174 1.1453793
5.6706541 1.1442377
5.6711342 1.138962
5.6716143 1.1305846
5.6720944 1.1201377
5.6725745 1.1086535
5.6730546 1.0971644
5.6735347 1.0867027
5.6740148 1.0783006
5.6744949 1.0729904
5.674975 1.0718044
5.6754551 1.0740629
5.6759352 1.0778289
5.6764153 1.0827459
5.6768954 1.0884617
5.6773755 1.0946241
5.6778556 1.100881
5.6783357 1.1068802
5.6788158 1.1122696
5.6792959 1.116697
5.679776 1.1198103
5.6802561 1.1215529
5.6807361 1.1232286
5.6812162 1.124954
5.6816963 1.1266288
5.6821764 1.1281525
5.6826565 1.1294246
5.6831366 1.1303445
5.6836167 1.130812
5.6840968 1.1307264
5.6845769 1.1299873
5.685057 1.1284995
5.6855371 1.12664
5.6860172 1.1247012
5.6864973 1.1226995
5.6869774 1.1206516
5.6874575 1.1185741
5.6879376 1.1164835
5.6884177 1.1143965
5.6888978 1.1123295
5.6893779 1.1102992
5.689858 1.1083222
5.6903381 1.1064032
5.6908182 1.1045189
5.6912983 1.1026716
5.6917784 1.1008654
5.6922585 1.0991047
5.6927385 1.0973934
5.6932186 1.0957359
5.6936987 1.0941363
5.6941788 1.0925988
5.6946589 1.0911276
5.695139 1.0898726
5.6956191 1.0911068
5.6960992 1.0951026
5.6965793 1.1011993
5.6970594 1.1087363
5.6975395 1.117053
5.6980196 1.1254886
5.6984997 1.1333826
5.6989798 1.1400742
5.6994599 1.1449029
5.69994 1.1472079
5.7004201 1.1474381
5.7009002 1.1471143
5.7013803 1.1463063
5.7018604 1.1450628
5.7023405 1.1434328
5.7028206 1.1414651
5.7033007 1.1392085
5.7037808 1.1367119
5.7042609 1.1340241
5.7047409 1.131194
5.705221 1.1281171
5.7057011 1.1238667
5.7061812 1.1185696
5.7066613 1.1125777
5.7071414 1.106243
5.7076215 1.0999175
5.7081016 1.0939532
5.7085817 1.0887021
5.7090618 1.0845161
5.7095419 1.0817474
5.710022 1.0807474
5.7105021 1.0815416
5.7109822 1.0838442
5.7114623 1.0874837
5.7119424 1.0922885
5.7124225 1.098087
5.7129026 1.1047076
5.7133827 1.1119787
5.7138628 1.1197286
5.7143429 1.1277859
5.714823 1.1359788
5.7153031 1.1442981
5.7157832 1.1531822
5.7162633 1.1625435
5.7167433 1.1722397
5.7172234 1.1821285
5.7177035 1.1920677
5.7181836 1.201915
5.7186637 1.2115281
5.7191438 1.2207647
5.7196239 1.2294826
5.720104 1.2375449
5.7205841 1.2449961
5.7210642 1.2518854
5.7215443 1.2582057
5.7220244 1.2639495
5.7225045 1.2691098
5.7229846 1.2736791
5.7234647 1.2776502
5.7239448 1.2810159
5.7244249 1.2837689
5.724905 1.285902
5.7253851 1.2872089
5.7258652 1.2873425
5.7263453 1.2864066
5.7268254 1.2845182
5.7273055 1.2817941
5.7277856 1.2783511
5.7282657 1.2743062
5.7287457 1.2697761
5.7292258 1.2648778
5.7297059 1.2597281
5.730186 1.2541858
5.7306661 1.246056
5.7311462 1.2354622
5.7316263 1.2232159
5.7321064 1.2101287
5.7325865 1.1970121
5.7330666 1.1846778
5.7335467 1.1739373
5.7340268 1.1656022
5.7345069 1.160484
5.734987 1.1593944
5.7354671 1.161152
5.7359472 1.1637177
5.7364273 1.1669242
5.7369074 1.1706055
5.7373875 1.1745954
5.7378676 1.178728
5.7383477 1.1828373
5.7388278 1.1867572
5.7393079 1.1903217
5.739788 1.1933649
5.7402681 1.1958718
5.7407481 1.1984384
5.7412282 1.2010859
5.7417083 1.203744
5.7421884 1.2063425
5.7426685 1.208811
5.7431486 1.2110793
5.7436287 1.213077
5.7441088 1.214734
5.7445889 1.2159798
5.745069 1.2167425
5.7455491 1.2168797
5.7460292 1.2163986
5.7465093 1.2153885
5.7469894 1.2139388
5.7474695 1.2121389
5.7479496 1.2100781
5.7484297 1.207846
5.7489098 1.2055317
5.7493899 1.2032249
5.74987 1.2010147
5.7503501 1.1986913
5.7508302 1.1956164
5.7513103 1.1919539
5.7517904 1.18791
5.7522705 1.1836912
5.7527506 1.1795038
5.7532306 1.1755542
5.7537107 1.1720488
5.7541908 1.169194
5.7546709 1.1671962
5.755151 1.1662962
5.7556311 1.1670717
5.7561112 1.1694844
5.7565913 1.1732976
5.7570714 1.1782747
5.7575515 1.184179
5.7580316 1.1907738
5.7585117 1.1978223
5.7589918 1.2050881
5.7594719 1.2123342
5.759952 1.2193242
5.7604321 1.2268282
5.7609122 1.2359442
5.7613923 1.246229
5.7618724 1.2572263
5.7623525 1.2684802
5.7628326 1.2795345
5.7633127 1.289933
5.7637928 1.2992195
5.7642729 1.3069381
5.764753 1.3126325
5.765233 1.3159363
5.7657131 1.3172167
5.7661932 1.3167759
5.7666733 1.3148456
5.7671534 1.3116576
5.7676335 1.3074435
5.7681136 1.3024351
5.7685937 1.2968642
5.7690738 1.2909625
5.7695539 1.2849617
5.770034 1.2790892
5.7705141 1.2725863
5.7709942 1.2649774
5.7714743 1.2565619
5.7719544 1.2476394
5.7724345 1.2385092
5.7729146 1.2294709
5.7733947 1.2208237
5.7738748 1.2128673
5.7743549 1.2059011
5.774835 1.2002245
5.7753151 1.196181
5.7757952 1.1939993
5.7762753 1.1935209
5.7767554 1.1945656
5.7772354 1.1969536
5.7777155 1.2005046
5.7781956 1.2050385
5.7786757 1.2103754
5.7791558 1.2163352
5.7796359 1.2227377
5.780116 1.2295165
5.7805961 1.2389685
5.7810762 1.2514021
5.7815563 1.2659415
5.7820364 1.2817106
5.7825165 1.2978335
5.7829966 1.3134342
5.7834767 1.3276367
5.7839568 1.339565
5.7844369 1.3483432
5.784917 1.3530953
5.7853971 1.3540694
5.7858772 1.3532063
5.7863573 1.3509383
5.7868374 1.3476548
5.7873175 1.3437452
5.7877976 1.3395987
5.7882777 1.3356049
5.7887578 1.332153
5.7892378 1.3296324
5.7897179 1.3284325
5.790198 1.3287748
5.7906781 1.3294622
5.7911582 1.3301961
5.7916383 1.3309972
5.7921184 1.3318861
5.7925985 1.3328834
5.7930786 1.3340097
5.7935587 1.3352857
5.7940388 1.336732
5.7945189 1.3383693
5.794999 1.3402181
5.7954791 1.3425704
5.7959592 1.3455956
5.7964393 1.3491269
5.7969194 1.3529976
5.7973995 1.3570409
5.7978796 1.3610901
5.7983597 1.3649784
5.7988398 1.368539
5.7993199 1.3716053
5.7998 1.3740104
5.8002801 1.3755357
5.8007602 1.3759157
5.8012402 1.3752546
5.8017203 1.3736918
5.8022004 1.3713671
5.8026805 1.3684199
5.8031606 1.3649897
5.8036407 1.3612162
5.8041208 1.3572388
5.8046009 1.3531972
5.805081 1.3491759
5.8055611 1.3430064
5.8060412 1.3341293
5.8065213 1.3234014
5.8070014 1.3116792
5.8074815 1.2998196
5.8079616 1.2886791
5.8084417 1.2791145
5.8089218 1.2719824
5.8094019 1.2681394
5.809882 1.2684424
5.8103621 1.2724378
5.8108422 1.2773351
5.8113223 1.2829076
5.8118024 1.289058
5.8122825 1.295689
5.8127626 1.3027033
5.8132426 1.3100036
5.8137227 1.3174926
5.8142028 1.3250732
5.8146829 1.332648
5.815163 1.3401457
5.8156431 1.3478063
5.8161232 1.3556632
5.8166033 1.3636538
5.8170834 1.3717155
5.8175635 1.3797858
5.8180436 1.387802
5.8185237 1.3957017
5.8190038 1.4034223
5.8194839 1.4109012
5.819964 1.4180759
5.8204441 1.4245092
5.8209242 1.4297581
5.8214043 1.4339487
5.8218844 1.4372095
5.8223645 1.4396693
5.8228446 1.4414567
5.8233247 1.4427003
5.8238048 1.4435289
5.8242849 1.4440711
5.824765 1.4444554
5.825245 1.444429
5.8257251 1.4421032
5.8262052 1.4377102
5.8266853 1.4318521
5.8271654 1.4251311
5.8276455 1.4181495
5.8281256 1.4115094
5.8286057 1.4058129
5.8290858 1.4016623
5.8295659 1.3996597
5.830046 1.4004041
5.8305261 1.4038692
5.8310062 1.4094382
5.8314863 1.4166348
5.8319664 1.4249828
5.8324465 1.4340058
5.8329266 1.4432277
5.8334067 1.4521723
5.8338868 1.4603632
5.8343669 1.4673242
5.834847 1.4725791
5.8353271 1.4761309
5.8358072 1.4792102
5.8362873 1.4819165
5.8367674 1.4842524
5.8372474 1.4862208
5.8377275 1.4878242
5.8382076 1.4890655
5.8386877 1.4899474
5.8391678 1.4904725
5.8396479 1.4906435
5.840128 1.4903874
5.8406081 1.4883553
5.8410882 1.4844216
5.8415683 1.4790778
5.8420484 1.4728151
5.8425285 1.4661249
5.8430086 1.4594985
5.8434887 1.4534273
5.8439688 1.4484026
5.8444489 1.4449157
5.844929 1.4434579
5.8454091 1.4449441
5.8458892 1.4498855
5.8463693 1.4575481
5.8468494 1.467181
5.8473295 1.4780331
5.8478096 1.4893532
5.8482897 1.5003902
5.8487698 1.510393
5.8492498 1.5186106
5.8497299 1.5242918
5.85021 1.5269412
5.8506901 1.5280857
5.8511702 1.528181
5.8516503 1.5273037
5.8521304 1.5255305
5.8526105 1.522938
5.8530906 1.5196029
5.8535707 1.5156017
5.8540508 1.5110112
5.8545309 1.505908
5.855011 1.5003674
5.8554911 1.4919082
5.8559712 1.4790712
5.8564513 1.4631089
5.8569314 1.4452734
5.8574115 1.4268171
5.8578916 1.4089923
5.8583717 1.3930515
5.8588518 1.3802468
5.8593319 1.3718306
5.859812 1.3690553
5.8602921 1.3722812
5.8607722 1.3784402
5.8612523 1.3866933
5.8617323 1.3965266
5.8622124 1.4074257
5.8626925 1.4188765
5.8631726 1.4303649
5.8636527 1.4413766
5.8641328 1.4513976
5.8646129 1.4599135
5.865093 1.4664586
5.8655731 1.4723217
5.8660532 1.4782358
5.8665333 1.4841449
5.8670134 1.4899929
5.8674935 1.4957236
5.8679736 1.501281
5.8684537 1.5066089
5.8689338 1.5116512
5.8694139 1.5163518
5.869894 1.5206545
5.8703741 1.5244947
5.8708542 1.5278739
5.8713343 1.5308798
5.8718144 1.5336019
5.8722945 1.5361297
5.8727746 1.5385527
5.8732547 1.5409603
5.8737347 1.543442
5.8742148 1.5460874
5.8746949 1.5489859
5.875175 1.5523112
5.8756551 1.5569434
5.8761352 1.5628176
5.8766153 1.5695835
5.8770954 1.5768908
5.8775755 1.5843892
5.8780556 1.5917284
5.8785357 1.5985581
5.8790158 1.604528
5.8794959 1.6092878
5.879976 1.6124873
5.8804561 1.6124622
5.8809362 1.6080655
5.8814163 1.6002004
5.8818964 1.5897743
5.8823765 1.5776948
5.8828566 1.5648693
5.8833367 1.5522054
5.8838168 1.5406105
5.8842969 1.530992
5.884777 1.5242576
5.8852571 1.5207817
5.8857371 1.5183342
5.8862172 1.5165515
5.8866973 1.5154389
5.8871774 1.5150015
5.8876575 1.5152447
5.8881376 1.5161736
5.8886177 1.5177935
5.8890978 1.5201096
5.8895779 1.5231272
5.890058 1.5268796
5.8905381 1.5335004
5.8910182 1.5435975
5.8914983 1.5561536
5.8919784 1.5701516
5.8924585 1.5845743
5.8929386 1.5984043
5.8934187 1.6106247
5.8938988 1.6202181
5.8943789 1.6261673
5.894859 1.6274552
5.8953391 1.6244521
5.8958192 1.6206274
5.8962993 1.6163218
5.8967794 1.6116523
5.8972595 1.6067359
5.8977395 1.6016896
5.8982196 1.5966303
5.8986997 1.5916752
5.8991798 1.5869412
5.8996599 1.5825453
5.90014 1.5785759
5.9006201 1.5746587
5.9011002 1.5706866
5.9015803 1.5667157
5.9020604 1.5628024
5.9025405 1.5590028
5.9030206 1.5553732
5.9035007 1.5519699
5.9039808 1.5488492
5.9044609 1.5460671
5.904941 1.5436801
5.9054211 1.5422658
5.9059012 1.5425428
5.9063813 1.5443028
5.9068614 1.5473263
5.9073415 1.5513941
5.9078216 1.5562868
5.9083017 1.561785
5.9087818 1.5676696
5.9092619 1.573721
5.9097419 1.57972
5.910222 1.5856745
5.9107021 1.592903
5.9111822 1.601354
5.9116623 1.6106619
5.9121424 1.620461
5.9126225 1.6303857
5.9131026 1.6400705
5.9135827 1.6491498
5.9140628 1.657258
5.9145429 1.6640295
5.915023 1.6690979
5.9155031 1.6719075
5.9159832 1.6725192
5.9164633 1.6714062
5.9169434 1.6690416
5.9174235 1.6658986
5.9179036 1.6624504
5.9183837 1.6591702
5.9188638 1.6565311
5.9193439 1.6550063
5.919824 1.6550691
5.9203041 1.6571848
5.9207842 1.6613522
5.9212643 1.6670606
5.9217443 1.673779
5.9222244 1.6809769
5.9227045 1.6881233
5.9231846 1.6946875
5.9236647 1.7001388
5.9241448 1.7039464
5.9246249 1.7055795
5.925105 1.7045505
5.9255851 1.7017333
5.9260652 1.6978572
5.9265453 1.693182
5.9270254 1.6879676
5.9275055 1.6824738
5.9279856 1.6769603
5.9284657 1.671687
5.9289458 1.6669137
5.9294259 1.6629001
5.929906 1.6599062
5.9303861 1.6577397
5.9308662 1.6556003
5.9313463 1.6534622
5.9318264 1.6513251
5.9323065 1.6491883
5.9327866 1.6470513
5.9332667 1.6449136
5.9337467 1.6427747
5.9342268 1.6406341
5.9347069 1.6384912
5.935187 1.6363455
5.9356671 1.6341971
5.9361472 1.6320464
5.9366273 1.6298941
5.9371074 1.6277409
5.9375875 1.6255875
5.9380676 1.6234345
5.9385477 1.6212825
5.9390278 1.6191322
5.9395079 1.6169842
5.939988 1.6148393
5.9404681 1.6129987
5.9409482 1.6117216
5.9414283 1.610896
5.9419084 1.6104097
5.9423885 1.6101505
5.9428686 1.6100063
5.9433487 1.6098648
5.9438288 1.6096139
5.9443089 1.6091414
5.944789 1.6083351
5.9452691 1.6070419
5.9457491 1.6050562
5.9462292 1.6024816
5.9467093 1.599455
5.9471894 1.5961133
5.9476695 1.5925933
5.9481496 1.5890319
5.9486297 1.5855659
5.9491098 1.5823323
5.9495899 1.5794679
5.95007 1.5771091
5.9505501 1.5753466
5.9510302 1.5742195
5.9515103 1.5737698
5.9519904 1.5740399
5.9524705 1.5750721
5.9529506 1.5769085
5.9534307 1.5795915
5.9539108 1.5831634
5.9543909 1.5876663
5.954871 1.5931426
5.9553511 1.6002655
5.9558312 1.610371
5.9563113 1.6228933
5.9567914 1.6371727
5.9572715 1.6525499
5.9577516 1.6683654
5.9582316 1.6839596
5.9587117 1.6986731
5.9591918 1.7118464
5.9596719 1.72282
5.960152 1.731093
5.9606321 1.7384582
5.9611122 1.7455936
5.9615923 1.7524897
5.9620724 1.7591371
5.9625525 1.7655262
5.9630326 1.7716475
5.9635127 1.7774915
5.9639928 1.7830488
5.9644729 1.7883097
5.964953 1.7932649
5.9654331 1.7980395
5.9659132 1.8027759
5.9663933 1.807395
5.9668734 1.8118162
5.9673535 1.8159588
5.9678336 1.8197421
5.9683137 1.8230854
5.9687938 1.825908
5.9692739 1.8281292
5.969754 1.8296684
5.970234 1.8303684
5.9707141 1.8297954
5.9711942 1.8281186
5.9716743 1.825607
5.9721544 1.8225296
5.9726345 1.8191555
5.9731146 1.8157535
5.9735947 1.8125928
5.9740748 1.8099423
5.9745549 1.808071
5.975035 1.8072466
5.9755151 1.807379
5.9759952 1.8081473
5.9764753 1.8093739
5.9769554 1.810881
5.9774355 1.8124909
5.9779156 1.814026
5.9783957 1.8153085
5.9788758 1.8161607
5.9793559 1.816405
5.979836 1.8158635
5.9803161 1.8145376
5.9807962 1.8129311
5.9812763 1.8110931
5.9817564 1.809028
5.9822364 1.8067403
5.9827165 1.8042342
5.9831966 1.8015142
5.9836767 1.7985847
5.9841568 1.79545
5.9846369 1.7921146
5.985117 1.7885807
5.9855971 1.7848153
5.9860772 1.7808404
5.9865573 1.7767022
5.9870374 1.7724469
5.9875175 1.7681209
5.9879976 1.7637702
5.9884777 1.7594412
5.9889578 1.7551801
5.9894379 1.751033
5.989918 1.7470463
5.9903981 1.7433016
5.9908782 1.7398747
5.9913583 1.7367482
5.9918384 1.7339027
5.9923185 1.7313189
5.9927986 1.7289774
5.9932787 1.7268589
5.9937588 1.724944
5.9942388 1.7232134
5.9947189 1.7216478
5.995199 1.7205072
5.9956791 1.7219927
5.9961592 1.7260893
5.9966393 1.7321915
5.9971194 1.7396936
5.9975995 1.7479899
5.9980796 1.7564749
5.9985597 1.7645427
5.9990398 1.7715879
5.9995199 1.7770047
6 1.7801875
