# Supplementary material for: Structural motifs of gold cluster anions with 17 to 69 atoms
Source: Nat Commun. 2026 Apr 10;17:5099. doi: 10.1038/s41467-026-71649-9 (PMC13246909; doi:10.1038/s41467-026-71649-9)
Supplement: Supplementary file 5 — Source Data [file 41467_2026_71649_MOESM5_ESM.zip › Figure2/27_th_green.dat]

3.6 0
3.6004801 0
3.6009602 0
3.6014403 0
3.6019204 0
3.6024005 0
3.6028806 0
3.6033607 0
3.6038408 0
3.6043209 0
3.604801 0
3.6052811 0
3.6057612 0
3.6062412 0
3.6067213 0
3.6072014 0
3.6076815 0
3.6081616 0
3.6086417 0
3.6091218 0
3.6096019 0
3.610082 0
3.6105621 0
3.6110422 0
3.6115223 0
3.6120024 0
3.6124825 0
3.6129626 0
3.6134427 0
3.6139228 0
3.6144029 0
3.614883 0
3.6153631 0
3.6158432 0
3.6163233 0
3.6168034 0
3.6172835 0
3.6177636 0
3.6182436 0
3.6187237 0
3.6192038 0
3.6196839 0
3.620164 0
3.6206441 0
3.6211242 0
3.6216043 0
3.6220844 0
3.6225645 0
3.6230446 0
3.6235247 0
3.6240048 0
3.6244849 0
3.624965 0
3.6254451 0
3.6259252 0
3.6264053 0
3.6268854 0
3.6273655 0
3.6278456 0
3.6283257 0
3.6288058 0
3.6292859 0
3.629766 0
3.630246 0
3.6307261 0
3.6312062 0
3.6316863 0
3.6321664 0
3.6326465 0
3.6331266 0
3.6336067 0
3.6340868 0
3.6345669 0
3.635047 0
3.6355271 0
3.6360072 0
3.6364873 0
3.6369674 0
3.6374475 0
3.6379276 0
3.6384077 0
3.6388878 0
3.6393679 0
3.639848 0
3.6403281 0
3.6408082 0
3.6412883 0
3.6417684 0
3.6422484 0
3.6427285 0
3.6432086 0
3.6436887 0
3.6441688 0
3.6446489 0
3.645129 0
3.6456091 0
3.6460892 0
3.6465693 0
3.6470494 0
3.6475295 0
3.6480096 0
3.6484897 0
3.6489698 0
3.6494499 0
3.64993 0
3.6504101 0
3.6508902 0
3.6513703 0
3.6518504 0
3.6523305 0
3.6528106 0
3.6532907 0
3.6537708 0
3.6542509 0
3.6547309 0
3.655211 0
3.6556911 0
3.6561712 0
3.6566513 0
3.6571314 0
3.6576115 0
3.6580916 0
3.6585717 0
3.6590518 0
3.6595319 0
3.660012 0
3.6604921 0
3.6609722 0
3.6614523 0
3.6619324 0
3.6624125 0
3.6628926 0
3.6633727 0
3.6638528 0
3.6643329 0
3.664813 0
3.6652931 0
3.6657732 0
3.6662533 0
3.6667333 0
3.6672134 0
3.6676935 0
3.6681736 0
3.6686537 0
3.6691338 0
3.6696139 0
3.670094 0
3.6705741 0
3.6710542 0
3.6715343 0
3.6720144 0
3.6724945 0
3.6729746 0
3.6734547 0
3.6739348 0
3.6744149 0
3.674895 0
3.6753751 0
3.6758552 0
3.6763353 0
3.6768154 0
3.6772955 0
3.6777756 0
3.6782557 0
3.6787357 0
3.6792158 0
3.6796959 0
3.680176 0
3.6806561 0
3.6811362 0
3.6816163 0
3.6820964 0
3.6825765 0
3.6830566 0
3.6835367 0
3.6840168 0
3.6844969 0
3.684977 0
3.6854571 0
3.6859372 0
3.6864173 0
3.6868974 0
3.6873775 0
3.6878576 0
3.6883377 0
3.6888178 0
3.6892979 0
3.689778 0
3.6902581 0
3.6907381 0
3.6912182 0
3.6916983 0
3.6921784 0
3.6926585 0
3.6931386 0
3.6936187 0
3.6940988 0
3.6945789 0
3.695059 0
3.6955391 0
3.6960192 0
3.6964993 0
3.6969794 0
3.6974595 0
3.6979396 0
3.6984197 0
3.6988998 0
3.6993799 0
3.69986 0
3.7003401 0
3.7008202 0
3.7013003 0
3.7017804 0
3.7022605 0
3.7027405 0
3.7032206 0
3.7037007 0
3.7041808 0
3.7046609 0
3.705141 0
3.7056211 0
3.7061012 0
3.7065813 0
3.7070614 0
3.7075415 0
3.7080216 0
3.7085017 0
3.7089818 0
3.7094619 0
3.709942 0
3.7104221 0
3.7109022 0
3.7113823 0
3.7118624 0
3.7123425 0
3.7128226 0
3.7133027 0
3.7137828 0
3.7142629 0
3.7147429 0
3.715223 0
3.7157031 0
3.7161832 0
3.7166633 0
3.7171434 0
3.7176235 0
3.7181036 0
3.7185837 0
3.7190638 0
3.7195439 0
3.720024 0
3.7205041 0
3.7209842 0
3.7214643 0
3.7219444 0
3.7224245 0
3.7229046 0
3.7233847 0
3.7238648 0
3.7243449 0
3.724825 0
3.7253051 0
3.7257852 0
3.7262653 0
3.7267453 0
3.7272254 0
3.7277055 0
3.7281856 0
3.7286657 0
3.7291458 0
3.7296259 0
3.730106 0
3.7305861 0
3.7310662 0
3.7315463 0
3.7320264 0
3.7325065 0
3.7329866 0
3.7334667 0
3.7339468 0
3.7344269 0
3.734907 0
3.7353871 0
3.7358672 0
3.7363473 0
3.7368274 0
3.7373075 0
3.7377876 0
3.7382677 0
3.7387477 0
3.7392278 0
3.7397079 0
3.740188 0
3.7406681 0
3.7411482 0
3.7416283 0
3.7421084 0
3.7425885 0
3.7430686 0
3.7435487 0
3.7440288 0
3.7445089 0
3.744989 0
3.7454691 0
3.7459492 0
3.7464293 0
3.7469094 0
3.7473895 0
3.7478696 0
3.7483497 0
3.7488298 0
3.7493099 0
3.74979 0
3.7502701 0
3.7507502 0
3.7512302 0
3.7517103 0
3.7521904 0
3.7526705 0
3.7531506 0
3.7536307 0
3.7541108 0
3.7545909 0
3.755071 0
3.7555511 0
3.7560312 0
3.7565113 0
3.7569914 0
3.7574715 0
3.7579516 0
3.7584317 0
3.7589118 0
3.7593919 0
3.759872 0
3.7603521 0
3.7608322 0
3.7613123 0
3.7617924 0
3.7622725 0
3.7627526 0
3.7632326 0
3.7637127 0
3.7641928 0
3.7646729 0
3.765153 0
3.7656331 0
3.7661132 0
3.7665933 0
3.7670734 0
3.7675535 0
3.7680336 0
3.7685137 0
3.7689938 0
3.7694739 0
3.769954 0
3.7704341 0
3.7709142 0
3.7713943 0
3.7718744 0
3.7723545 0
3.7728346 0
3.7733147 0
3.7737948 0
3.7742749 0
3.774755 0
3.775235 0
3.7757151 0
3.7761952 0
3.7766753 0
3.7771554 0
3.7776355 0
3.7781156 0
3.7785957 0
3.7790758 0
3.7795559 0
3.780036 0
3.7805161 0
3.7809962 0
3.7814763 0
3.7819564 0
3.7824365 0
3.7829166 0
3.7833967 0
3.7838768 0
3.7843569 0
3.784837 0
3.7853171 0
3.7857972 0
3.7862773 0
3.7867574 0
3.7872374 0
3.7877175 0
3.7881976 0
3.7886777 0
3.7891578 0
3.7896379 0
3.790118 0
3.7905981 0
3.7910782 0
3.7915583 0
3.7920384 0
3.7925185 0
3.7929986 0
3.7934787 0
3.7939588 0
3.7944389 0
3.794919 0
3.7953991 0
3.7958792 0
3.7963593 0
3.7968394 0
3.7973195 0
3.7977996 0
3.7982797 0
3.7987598 0
3.7992398 0
3.7997199 0
3.8002 0
3.8006801 0
3.8011602 0
3.8016403 0
3.8021204 0
3.8026005 0
3.8030806 0
3.8035607 0
3.8040408 0
3.8045209 0
3.805001 0
3.8054811 0
3.8059612 0
3.8064413 0
3.8069214 0
3.8074015 0
3.8078816 0
3.8083617 0
3.8088418 0
3.8093219 0
3.809802 0
3.8102821 0
3.8107622 0
3.8112422 0
3.8117223 0
3.8122024 0
3.8126825 0
3.8131626 0
3.8136427 0
3.8141228 0
3.8146029 0
3.815083 0
3.8155631 0
3.8160432 0
3.8165233 0
3.8170034 0
3.8174835 0
3.8179636 0
3.8184437 0
3.8189238 0
3.8194039 0
3.819884 0
3.8203641 0
3.8208442 0
3.8213243 0
3.8218044 0
3.8222845 0
3.8227646 0
3.8232446 0
3.8237247 0
3.8242048 0
3.8246849 0
3.825165 0
3.8256451 0
3.8261252 0
3.8266053 0
3.8270854 0
3.8275655 0
3.8280456 0
3.8285257 0
3.8290058 0
3.8294859 0
3.829966 0
3.8304461 0
3.8309262 0
3.8314063 0
3.8318864 0
3.8323665 0
3.8328466 0
3.8333267 0
3.8338068 0
3.8342869 0
3.834767 0
3.835247 0
3.8357271 0
3.8362072 0
3.8366873 0
3.8371674 0
3.8376475 0
3.8381276 0
3.8386077 0
3.8390878 0
3.8395679 0
3.840048 0
3.8405281 0
3.8410082 0
3.8414883 0
3.8419684 0
3.8424485 0
3.8429286 0
3.8434087 0
3.8438888 0
3.8443689 0
3.844849 0
3.8453291 0
3.8458092 0
3.8462893 0
3.8467694 0
3.8472494 0
3.8477295 0
3.8482096 0
3.8486897 0
3.8491698 0
3.8496499 0
3.85013 0
3.8506101 0
3.8510902 0
3.8515703 0
3.8520504 0
3.8525305 0
3.8530106 0
3.8534907 0
3.8539708 0
3.8544509 0
3.854931 4.4982263e-11
3.8554111 2.8897477e-10
3.8558912 7.2924811e-10
3.8563713 1.3481212e-09
3.8568514 2.1279129e-09
3.8573315 3.0509422e-09
3.8578116 4.0995279e-09
3.8582917 5.255989e-09
3.8587718 6.5026443e-09
3.8592519 7.8218128e-09
3.8597319 9.1958134e-09
3.860212 1.0606965e-08
3.8606921 1.2037586e-08
3.8611722 1.3469997e-08
3.8616523 1.4886514e-08
3.8621324 1.6269459e-08
3.8626125 1.7601149e-08
3.8630926 1.8896057e-08
3.8635727 2.0550625e-08
3.8640528 2.265843e-08
3.8645329 2.5181963e-08
3.865013 2.8083714e-08
3.8654931 3.1326174e-08
3.8659732 3.4871832e-08
3.8664533 3.868318e-08
3.8669334 4.2722707e-08
3.8674135 4.6952904e-08
3.8678936 5.1336261e-08
3.8683737 5.5835269e-08
3.8688538 6.0412418e-08
3.8693339 6.5030199e-08
3.869814 6.9651101e-08
3.8702941 7.4237616e-08
3.8707742 7.8752233e-08
3.8712543 8.3158553e-08
3.8717343 8.8925052e-08
3.8722144 9.7251711e-08
3.8726945 1.0793451e-07
3.8731746 1.2076943e-07
3.8736547 1.3555245e-07
3.8741348 1.5207956e-07
3.8746149 1.7014673e-07
3.875095 1.8954995e-07
3.8755751 2.1008519e-07
3.8760552 2.3154844e-07
3.8765353 2.5373568e-07
3.8770154 2.7644289e-07
3.8774955 2.9946605e-07
3.8779756 3.2260114e-07
3.8784557 3.4564414e-07
3.8789358 3.6839104e-07
3.8794159 3.9063781e-07
3.879896 4.1525655e-07
3.8803761 4.5005132e-07
3.8808562 4.9468027e-07
3.8813363 5.4833139e-07
3.8818164 6.1019269e-07
3.8822965 6.7945217e-07
3.8827766 7.5529781e-07
3.8832567 8.3691762e-07
3.8837367 9.234996e-07
3.8842168 1.0142317e-06
3.8846969 1.1083021e-06
3.885177 1.2048985e-06
3.8856571 1.3032092e-06
3.8861372 1.4024219e-06
3.8866173 1.5017249e-06
3.8870974 1.600306e-06
3.8875775 1.6973532e-06
3.8880576 1.7958201e-06
3.8885377 1.9265624e-06
3.8890178 2.0942369e-06
3.8894979 2.2959472e-06
3.889978 2.5287966e-06
3.8904581 2.7898888e-06
3.8909382 3.0763272e-06
3.8914183 3.3852153e-06
3.8918984 3.7136565e-06
3.8923785 4.0587544e-06
3.8928586 4.4176125e-06
3.8933387 4.7873342e-06
3.8938188 5.165023e-06
3.8942989 5.5477825e-06
3.894779 5.9327161e-06
3.8952591 6.3169273e-06
3.8957391 6.6975196e-06
3.8962192 7.0724994e-06
3.8966993 7.5255053e-06
3.8971794 8.1059534e-06
3.8976595 8.8043602e-06
3.8981396 9.6112419e-06
3.8986197 1.0517115e-05
3.8990998 1.1512496e-05
3.8995799 1.25879e-05
3.90006 1.3733845e-05
3.9005401 1.4940846e-05
3.9010202 1.619942e-05
3.9015003 1.7500084e-05
3.9019804 1.8833353e-05
3.9024605 2.0189743e-05
3.9029406 2.1559772e-05
3.9034207 2.2933956e-05
3.9039008 2.430281e-05
3.9043809 2.5656851e-05
3.904861 2.7129355e-05
3.9053411 2.8989308e-05
3.9058212 3.121726e-05
3.9063013 3.378538e-05
3.9067814 3.6665834e-05
3.9072615 3.9830791e-05
3.9077415 4.3252419e-05
3.9082216 4.6902885e-05
3.9087017 5.0754358e-05
3.9091818 5.4779004e-05
3.9096619 5.8948993e-05
3.910142 6.3236491e-05
3.9106221 6.7613666e-05
3.9111022 7.2052687e-05
3.9115823 7.6525722e-05
3.9120624 8.1004937e-05
3.9125425 8.5462501e-05
3.9130226 9.0020255e-05
3.9135027 9.5534686e-05
3.9139828 0.00010208512
3.9144629 0.00010959821
3.914943 0.00011800058
3.9154231 0.00012721889
3.9159032 0.00013717976
3.9163833 0.00014780985
3.9168634 0.0001590358
3.9173435 0.00017078424
3.9178236 0.00018298183
3.9183037 0.00019555519
3.9187838 0.00020843097
3.9192639 0.00022153582
3.9197439 0.00023479637
3.920224 0.00024813926
3.9207041 0.00026149115
3.9211842 0.00027483415
3.9216643 0.00029000301
3.9221444 0.00030779124
3.9226245 0.00032802637
3.9231046 0.00035053594
3.9235847 0.00037514748
3.9240648 0.00040168853
3.9245449 0.00042998661
3.925025 0.00045986926
3.9255051 0.00049116401
3.9259852 0.00052369839
3.9264653 0.00055729994
3.9269454 0.00059179618
3.9274255 0.00062701466
3.9279056 0.0006627829
3.9283857 0.00069892844
3.9288658 0.0007352788
3.9293459 0.00077166153
3.929826 0.00081041341
3.9303061 0.00085504834
3.9307862 0.00090524699
3.9312663 0.00096065077
3.9317463 0.0010209011
3.9322264 0.0010856394
3.9327065 0.001154507
3.9331866 0.0012271455
3.9336667 0.0013031962
3.9341468 0.0013823005
3.9346269 0.0014640998
3.935107 0.0015482356
3.9355871 0.0016343493
3.9360672 0.0017220822
3.9365473 0.0018110759
3.9370274 0.0019009717
3.9375075 0.001991411
3.9379876 0.0020841057
3.9384677 0.0021876481
3.9389478 0.0023024582
3.9394279 0.0024278828
3.939908 0.0025632687
3.9403881 0.0027079626
3.9408682 0.0028613113
3.9413483 0.0030226617
3.9418284 0.0031913605
3.9423085 0.0033667545
3.9427886 0.0035481904
3.9432687 0.0037350151
3.9437487 0.0039265754
3.9442288 0.004122218
3.9447089 0.0043212897
3.945189 0.0045231373
3.9456691 0.0047271076
3.9461492 0.0049333333
3.9466293 0.0051553571
3.9471094 0.0053975163
3.9475895 0.0056587893
3.9480696 0.0059381545
3.9485497 0.0062345902
3.9490298 0.0065470749
3.9495099 0.0068745869
3.94999 0.0072161047
3.9504701 0.0075706067
3.9509502 0.0079370712
3.9514303 0.0083144767
3.9519104 0.0087018015
3.9523905 0.0090980241
3.9528706 0.0095021229
3.9533507 0.0099130762
3.9538308 0.010329862
3.9543109 0.01075146
3.954791 0.011190474
3.9552711 0.011660859
3.9557512 0.012161306
3.9562312 0.012690493
3.9567113 0.0132471
3.9571914 0.013829807
3.9576715 0.014437293
3.9581516 0.015068237
3.9586317 0.015721319
3.9591118 0.016395217
3.9595919 0.017088612
3.960072 0.017800182
3.9605521 0.018528607
3.9610322 0.019272566
3.9615123 0.020030738
3.9619924 0.020801803
3.9624725 0.021584441
3.9629526 0.022384632
3.9634327 0.023224876
3.9639128 0.024105718
3.9643929 0.02502586
3.964873 0.025984006
3.9653531 0.026978856
3.9658332 0.028009115
3.9663133 0.029073484
3.9667934 0.030170666
3.9672735 0.031299363
3.9677536 0.032458279
3.9682336 0.033646115
3.9687137 0.034861575
3.9691938 0.036103361
3.9696739 0.037370175
3.970154 0.03866072
3.9706341 0.039973699
3.9711142 0.041309509
3.9715943 0.042686075
3.9720744 0.04410801
3.9725545 0.045574649
3.9730346 0.04708533
3.9735147 0.048639387
3.9739948 0.050236156
3.9744749 0.051874975
3.974955 0.053555178
3.9754351 0.055276102
3.9759152 0.057037082
3.9763953 0.058837455
3.9768754 0.060676556
3.9773555 0.062553722
3.9778356 0.064468288
3.9783157 0.066419591
3.9787958 0.068406967
3.9792759 0.070429755
3.979756 0.072489198
3.980236 0.074587139
3.9807161 0.076724292
3.9811962 0.078901377
3.9816763 0.081119108
3.9821564 0.083378204
3.9826365 0.085679381
3.9831166 0.088023356
3.9835967 0.090410846
3.9840768 0.092842568
3.9845569 0.095319238
3.985037 0.097841574
3.9855171 0.10041029
3.9859972 0.10302611
3.9864773 0.10568974
3.9869574 0.10840191
3.9874375 0.11116333
3.9879176 0.11396497
3.9883977 0.11678462
3.9888778 0.11962382
3.9893579 0.12248521
3.989838 0.12537142
3.9903181 0.1282851
3.9907982 0.13122889
3.9912783 0.13420543
3.9917584 0.13721737
3.9922384 0.14026734
3.9927185 0.14335799
3.9931986 0.14649196
3.9936787 0.1496719
3.9941588 0.15290043
3.9946389 0.15618022
3.995119 0.15951389
3.9955991 0.16290409
3.9960792 0.16634817
3.9965593 0.16980783
3.9970394 0.17327491
3.9975195 0.17674939
3.9979996 0.18023126
3.9984797 0.18372051
3.9989598 0.18721712
3.9994399 0.19072108
3.99992 0.19423238
4.0004001 0.19775099
4.0008802 0.20127692
4.0013603 0.20481013
4.0018404 0.20835063
4.0023205 0.21189839
4.0028006 0.21545341
4.0032807 0.21901567
4.0037608 0.22258515
4.0042408 0.22616191
4.0047209 0.2297503
4.005201 0.23335163
4.0056811 0.2369642
4.0061612 0.24058632
4.0066413 0.24421628
4.0071214 0.24785237
4.0076015 0.25149291
4.0080816 0.25513617
4.0085617 0.25878047
4.0090418 0.2624241
4.0095219 0.26606536
4.010002 0.26970254
4.0104821 0.27333395
4.0109622 0.27695788
4.0114423 0.28057264
4.0119224 0.28417651
4.0124025 0.2877678
4.0128826 0.29133484
4.0133627 0.2948598
4.0138428 0.29834441
4.0143229 0.30179079
4.014803 0.30520108
4.0152831 0.3085774
4.0157632 0.31192188
4.0162432 0.31523665
4.0167233 0.31852384
4.0172034 0.32178558
4.0176835 0.32502401
4.0181636 0.32824124
4.0186437 0.33143941
4.0191238 0.33462065
4.0196039 0.33778709
4.020084 0.34094086
4.0205641 0.34408408
4.0210442 0.34720848
4.0215243 0.35026057
4.0220044 0.35323524
4.0224845 0.35613578
4.0229646 0.3589655
4.0234447 0.36172769
4.0239248 0.36442564
4.0244049 0.36706265
4.024885 0.36964202
4.0253651 0.37216703
4.0258452 0.374641
4.0263253 0.37706721
4.0268054 0.37944895
4.0272855 0.38178954
4.0277656 0.38409225
4.0282456 0.38636039
4.0287257 0.38859725
4.0292058 0.39080464
4.0296859 0.3929453
4.030166 0.39500321
4.0306461 0.39698034
4.0311262 0.39887863
4.0316063 0.40070002
4.0320864 0.40244646
4.0325665 0.40411989
4.0330466 0.40572227
4.0335267 0.40725553
4.0340068 0.40872162
4.0344869 0.41012248
4.034967 0.41146007
4.0354471 0.41273633
4.0359272 0.4139532
4.0364073 0.41511263
4.0368874 0.41621657
4.0373675 0.41726696
4.0378476 0.4182543
4.0383277 0.41916399
4.0388078 0.41999639
4.0392879 0.42075193
4.039768 0.42143107
4.040248 0.42203425
4.0407281 0.42256191
4.0412082 0.42301449
4.0416883 0.42339246
4.0421684 0.42369624
4.0426485 0.42392629
4.0431286 0.42408306
4.0436087 0.42416698
4.0440888 0.4241785
4.0445689 0.42411806
4.045049 0.42398613
4.0455291 0.42378313
4.0460092 0.42351074
4.0464893 0.42317361
4.0469694 0.42277121
4.0474495 0.42230247
4.0479296 0.42176633
4.0484097 0.42116172
4.0488898 0.42048758
4.0493699 0.41974284
4.04985 0.41892643
4.0503301 0.41803729
4.0508102 0.41707435
4.0512903 0.41603654
4.0517704 0.4149228
4.0522505 0.41373207
4.0527305 0.41246327
4.0532106 0.41111534
4.0536907 0.40968722
4.0541708 0.40817972
4.0546509 0.40662008
4.055131 0.4050156
4.0556111 0.40336376
4.0560912 0.40166202
4.0565713 0.39990786
4.0570514 0.39809875
4.0575315 0.39623215
4.0580116 0.39430555
4.0584917 0.39231641
4.0589718 0.3902622
4.0594519 0.38814039
4.059932 0.38594846
4.0604121 0.38368387
4.0608922 0.38134411
4.0613723 0.37892663
4.0618524 0.37642892
4.0623325 0.37384843
4.0628126 0.3712185
4.0632927 0.36857148
4.0637728 0.36590366
4.0642529 0.36321129
4.0647329 0.36049063
4.065213 0.35773795
4.0656931 0.35494953
4.0661732 0.35212161
4.0666533 0.34925047
4.0671334 0.34633237
4.0676135 0.34336358
4.0680936 0.34034036
4.0685737 0.33725898
4.0690538 0.33411569
4.0695339 0.33090677
4.070014 0.32762849
4.0704941 0.3242771
4.0709742 0.32086631
4.0714543 0.31744559
4.0719344 0.31401786
4.0724145 0.31058271
4.0728946 0.30713973
4.0733747 0.30368851
4.0738548 0.30022863
4.0743349 0.2967597
4.074815 0.29328129
4.0752951 0.28979301
4.0757752 0.28629443
4.0762553 0.28278514
4.0767353 0.27926474
4.0772154 0.27573282
4.0776955 0.27218896
4.0781756 0.26863276
4.0786557 0.26506381
4.0791358 0.26148147
4.0796159 0.25788404
4.080096 0.2542728
4.0805761 0.25064973
4.0810562 0.24701678
4.0815363 0.24337594
4.0820164 0.23972915
4.0824965 0.23607839
4.0829766 0.23242562
4.0834567 0.22877281
4.0839368 0.22512193
4.0844169 0.22147494
4.084897 0.2178338
4.0853771 0.21420049
4.0858572 0.21057697
4.0863373 0.2069652
4.0868174 0.20336715
4.0872975 0.19978484
4.0877776 0.1962274
4.0882577 0.19269977
4.0887377 0.18920081
4.0892178 0.18572938
4.0896979 0.18228434
4.090178 0.17886453
4.0906581 0.17546883
4.0911382 0.17209609
4.0916183 0.16874515
4.0920984 0.1654149
4.0925785 0.16210417
4.0930586 0.15881182
4.0935387 0.15553673
4.0940188 0.15227773
4.0944989 0.14903369
4.094979 0.14580347
4.0954591 0.14258593
4.0959392 0.13939372
4.0964193 0.13625613
4.0968994 0.1331725
4.0973795 0.13014102
4.0978596 0.1271599
4.0983397 0.12422734
4.0988198 0.12134153
4.0992999 0.11850067
4.09978 0.11570297
4.1002601 0.11294662
4.1007401 0.11022982
4.1012202 0.10755078
4.1017003 0.10490769
4.1021804 0.10229875
4.1026605 0.099722168
4.1031406 0.097176134
4.1036207 0.094658852
4.1041008 0.092170573
4.1045809 0.0897239
4.105061 0.087321244
4.1055411 0.084962537
4.1060212 0.082647711
4.1065013 0.080376699
4.1069814 0.078149433
4.1074615 0.075965846
4.1079416 0.073825868
4.1084217 0.071729434
4.1089018 0.069676474
4.1093819 0.067666922
4.109862 0.06570071
4.1103421 0.063777769
4.1108222 0.061898032
4.1113023 0.060061432
4.1117824 0.058267901
4.1122625 0.056517169
4.1127425 0.05480022
4.1132226 0.053112962
4.1137027 0.051456406
4.1141828 0.049831564
4.1146629 0.048239448
4.115143 0.04668107
4.1156231 0.045157442
4.1161032 0.043669575
4.1165833 0.042218483
4.1170634 0.040805177
4.1175435 0.039430669
4.1180236 0.03809597
4.1185037 0.036802093
4.1189838 0.03555005
4.1194639 0.034340852
4.119944 0.033175512
4.1204241 0.032055042
4.1209042 0.030969109
4.1213843 0.02990008
4.1218644 0.028849029
4.1223445 0.027817321
4.1228246 0.026806321
4.1233047 0.025817391
4.1237848 0.024851898
4.1242649 0.023911204
4.1247449 0.022996675
4.125225 0.022109674
4.1257051 0.021251566
4.1261852 0.020423715
4.1266653 0.019627485
4.1271454 0.018864241
4.1276255 0.018135347
4.1281056 0.017442167
4.1285857 0.016786065
4.1290658 0.016163429
4.1295459 0.015551495
4.130026 0.014948306
4.1305061 0.014355081
4.1309862 0.01377304
4.1314663 0.013203403
4.1319464 0.012647387
4.1324265 0.012106214
4.1329066 0.011581101
4.1333867 0.011073269
4.1338668 0.010583936
4.1343469 0.010114322
4.134827 0.0096656453
4.1353071 0.0092391263
4.1357872 0.0088359839
4.1362673 0.0084574373
4.1367473 0.0081047059
4.1372274 0.0077782035
4.1377075 0.0074614528
4.1381876 0.0071481675
4.1386677 0.0068392079
4.1391478 0.0065354342
4.1396279 0.0062377066
4.140108 0.0059468852
4.1405881 0.0056638302
4.1410682 0.0053894019
4.1415483 0.0051244604
4.1420284 0.004869866
4.1425085 0.0046264788
4.1429886 0.0043951589
4.1434687 0.0041767667
4.1439488 0.0039721623
4.1444289 0.0037822058
4.144909 0.0036077575
4.1453891 0.0034496776
4.1458692 0.0033013324
4.1463493 0.0031541257
4.1468294 0.0030085334
4.1473095 0.0028650553
4.1477896 0.0027241916
4.1482697 0.0025864423
4.1487497 0.0024523074
4.1492298 0.002322287
4.1497099 0.002196881
4.15019 0.0020765896
4.1506701 0.0019619126
4.1511502 0.0018533502
4.1516303 0.0017514024
4.1521104 0.0016565693
4.1525905 0.0015693507
4.1530706 0.0014902469
4.1535507 0.0014197577
4.1540308 0.0013565487
4.1545109 0.0012944337
4.154991 0.0012330612
4.1554711 0.0011726591
4.1559512 0.0011134554
4.1564313 0.0010556779
4.1569114 0.0009995547
4.1573915 0.0009453136
4.1578716 0.00089318256
4.1583517 0.0008433895
4.1588318 0.00079616234
4.1593119 0.000751729
4.159792 0.00071031742
4.1602721 0.00067215551
4.1607522 0.0006374712
4.1612322 0.00060649241
4.1617123 0.00057944707
4.1621924 0.00055637021
4.1626725 0.00053494089
4.1631526 0.00051445562
4.1636327 0.00049496337
4.1641128 0.00047651311
4.1645929 0.0004591538
4.165073 0.00044293441
4.1655531 0.00042790391
4.1660332 0.00041411127
4.1665133 0.00040160545
4.1669934 0.00039043543
4.1674735 0.00038065017
4.1679536 0.00037229864
4.1684337 0.00036542981
4.1689138 0.00036009265
4.1693939 0.00035633612
4.169874 0.00035420919
4.1703541 0.00035376106
4.1708342 0.00035528862
4.1713143 0.00035896247
4.1717944 0.00036468658
4.1722745 0.00037236489
4.1727546 0.00038190136
4.1732346 0.00039319995
4.1737147 0.00040616462
4.1741948 0.00042069932
4.1746749 0.00043670801
4.175155 0.00045409465
4.1756351 0.00047276319
4.1761152 0.00049261759
4.1765953 0.00051356181
4.1770754 0.0005354998
4.1775555 0.00055833552
4.1780356 0.00058197293
4.1785157 0.00060631598
4.1789958 0.00063255239
4.1794759 0.00066392471
4.179956 0.00070030983
4.1804361 0.00074139216
4.1809162 0.00078685613
4.1813963 0.00083638613
4.1818764 0.00088966659
4.1823565 0.00094638193
4.1828366 0.0010062165
4.1833167 0.0010688549
4.1837968 0.0011339813
4.1842769 0.0012012802
4.184757 0.0012704361
4.185237 0.0013411334
4.1857171 0.0014130564
4.1861972 0.0014858896
4.1866773 0.0015593174
4.1871574 0.0016340928
4.1876375 0.0017188848
4.1881176 0.0018150974
4.1885977 0.0019220326
4.1890778 0.0020389925
4.1895579 0.0021652792
4.190038 0.0023001945
4.1905181 0.0024430406
4.1909982 0.0025931195
4.1914783 0.0027497333
4.1919584 0.0029121839
4.1924385 0.0030797733
4.1929186 0.0032518037
4.1933987 0.003427577
4.1938788 0.0036063953
4.1943589 0.0037875606
4.194839 0.0039703749
4.1953191 0.0041542919
4.1957992 0.0043528448
4.1962793 0.0045742592
4.1967594 0.0048172693
4.1972394 0.0050806098
4.1977195 0.0053630148
4.1981996 0.0056632189
4.1986797 0.0059799564
4.1991598 0.0063119617
4.1996399 0.0066579692
4.20012 0.0070167133
4.2006001 0.0073869284
4.2010802 0.0077673488
4.2015603 0.0081567091
4.2020404 0.0085537435
4.2025205 0.0089571864
4.2030006 0.0093657723
4.2034807 0.0097782356
4.2039608 0.010205949
4.2044409 0.010672864
4.204921 0.011177806
4.2054011 0.01171886
4.2058812 0.012294111
4.2063613 0.012901646
4.2068414 0.01353955
4.2073215 0.014205908
4.2078016 0.014898807
4.2082817 0.015616332
4.2087618 0.016356568
4.2092418 0.017117601
4.2097219 0.017897517
4.210202 0.018694402
4.2106821 0.019506341
4.2111622 0.020331419
4.2116423 0.021167722
4.2121224 0.022019921
4.2126025 0.022925343
4.2130826 0.023888265
4.2135627 0.024906402
4.2140428 0.025977471
4.2145229 0.027099188
4.215003 0.028269271
4.2154831 0.029485435
4.2159632 0.030745397
4.2164433 0.032046874
4.2169234 0.033387582
4.2174035 0.034765238
4.2178836 0.036177558
4.2183637 0.037622258
4.2188438 0.039097056
4.2193239 0.040599668
4.219804 0.04212781
4.2202841 0.043680213
4.2207642 0.045289487
4.2212442 0.046970919
4.2217243 0.048722757
4.2222044 0.050543254
4.2226845 0.05243066
4.2231646 0.054383225
4.2236447 0.0563992
4.2241248 0.058476837
4.2246049 0.060614385
4.225085 0.062810095
4.2255651 0.065062219
4.2260452 0.067369006
4.2265253 0.069728708
4.2270054 0.072139575
4.2274855 0.074599857
4.2279656 0.077107807
4.2284457 0.079661673
4.2289258 0.082269463
4.2294059 0.084945412
4.229886 0.087690113
4.2303661 0.090504019
4.2308462 0.093387583
4.2313263 0.096341255
4.2318064 0.099365488
4.2322865 0.10246074
4.2327666 0.10562745
4.2332466 0.10886608
4.2337267 0.11217708
4.2342068 0.1155609
4.2346869 0.11901799
4.235167 0.12254882
4.2356471 0.12615382
4.2361272 0.12983345
4.2366073 0.13358816
4.2370874 0.13741027
4.2375675 0.14126665
4.2380476 0.14515799
4.2385277 0.14908924
4.2390078 0.15306534
4.2394879 0.15709123
4.239968 0.16117187
4.2404481 0.1653122
4.2409282 0.16951716
4.2414083 0.1737917
4.2418884 0.17814076
4.2423685 0.18256929
4.2428486 0.18708223
4.2433287 0.19168453
4.2438088 0.19638113
4.2442889 0.20117699
4.244769 0.20607704
4.245249 0.21108233
4.2457291 0.21612615
4.2462092 0.22118255
4.2466893 0.2262511
4.2471694 0.23133136
4.2476495 0.2364229
4.2481296 0.2415253
4.2486097 0.24663811
4.2490898 0.25176091
4.2495699 0.25689326
4.25005 0.26203475
4.2505301 0.26718492
4.2510102 0.27234335
4.2514903 0.27750962
4.2519704 0.28268329
4.2524505 0.28786392
4.2529306 0.29305109
4.2534107 0.29824436
4.2538908 0.30345127
4.2543709 0.30867879
4.254851 0.31392432
4.2553311 0.31918525
4.2558112 0.32445897
4.2562913 0.3297429
4.2567714 0.33503441
4.2572515 0.3403309
4.2577315 0.34562978
4.2582116 0.35092844
4.2586917 0.35622426
4.2591718 0.36151465
4.2596519 0.36679701
4.260132 0.37206872
4.2606121 0.37732719
4.2610922 0.3825698
4.2615723 0.38779396
4.2620524 0.39297496
4.2625325 0.39804257
4.2630126 0.40299731
4.2634927 0.40784533
4.2639728 0.4125928
4.2644529 0.41724586
4.264933 0.42181068
4.2654131 0.42629342
4.2658932 0.43070022
4.2663733 0.43503726
4.2668534 0.43931068
4.2673335 0.44352665
4.2678136 0.44769132
4.2682937 0.45181085
4.2687738 0.4558914
4.2692539 0.45993913
4.2697339 0.46396019
4.270214 0.46794923
4.2706941 0.47178448
4.2711742 0.47543678
4.2716543 0.47891259
4.2721344 0.48221835
4.2726145 0.48536051
4.2730946 0.48834552
4.2735747 0.49117983
4.2740548 0.49386989
4.2745349 0.49642213
4.275015 0.49884303
4.2754951 0.50113901
4.2759752 0.50331654
4.2764553 0.50538205
4.2769354 0.507342
4.2774155 0.50920284
4.2778956 0.51097101
4.2783757 0.51265282
4.2788558 0.51420572
4.2793359 0.51559277
4.279816 0.51681459
4.2802961 0.51787177
4.2807762 0.51876493
4.2812563 0.51949467
4.2817363 0.52006158
4.2822164 0.52046627
4.2826965 0.52070935
4.2831766 0.52079142
4.2836567 0.52071307
4.2841368 0.52047493
4.2846169 0.52007757
4.285097 0.51952162
4.2855771 0.51880767
4.2860572 0.51793633
4.2865373 0.5169082
4.2870174 0.5157405
4.2874975 0.51447122
4.2879776 0.5130967
4.2884577 0.51161139
4.2889378 0.51000975
4.2894179 0.5082862
4.289898 0.50643521
4.2903781 0.50445123
4.2908582 0.50232869
4.2913383 0.50006204
4.2918184 0.49764574
4.2922985 0.49507424
4.2927786 0.49234197
4.2932587 0.48944339
4.2937387 0.48637294
4.2942188 0.48312507
4.2946989 0.47969424
4.295179 0.47609246
4.2956591 0.47244529
4.2961392 0.46877131
4.2966193 0.46506179
4.2970994 0.461308
4.2975795 0.45750121
4.2980596 0.45363266
4.2985397 0.44969364
4.2990198 0.4456754
4.2994999 0.44156921
4.29998 0.43736632
4.3004601 0.43305802
4.3009402 0.42863556
4.3014203 0.4240902
4.3019004 0.41941321
4.3023805 0.41459585
4.3028606 0.40962939
4.3033407 0.40450673
4.3038208 0.39932332
4.3043009 0.39413884
4.304781 0.38895326
4.3052611 0.38376655
4.3057411 0.3785787
4.3062212 0.37338966
4.3067013 0.36819941
4.3071814 0.36300793
4.3076615 0.35781518
4.3081416 0.35262114
4.3086217 0.34742578
4.3091018 0.34222908
4.3095819 0.337031
4.310062 0.33183151
4.3105421 0.3266306
4.3110222 0.32142823
4.3115023 0.31622437
4.3119824 0.31101837
4.3124625 0.30580927
4.3129426 0.30059748
4.3134227 0.29538344
4.3139028 0.29016758
4.3143829 0.28495033
4.314863 0.27973214
4.3153431 0.27451343
4.3158232 0.26929463
4.3163033 0.26407619
4.3167834 0.25885854
4.3172635 0.25364211
4.3177435 0.24842733
4.3182236 0.24321464
4.3187037 0.23800447
4.3191838 0.23279727
4.3196639 0.22759345
4.320144 0.22240878
4.3206241 0.21732333
4.3211042 0.21234386
4.3215843 0.20746474
4.3220644 0.20268037
4.3225445 0.19798514
4.3230246 0.19337343
4.3235047 0.18883965
4.3239848 0.18437817
4.3244649 0.1799834
4.324945 0.17564971
4.3254251 0.17137149
4.3259052 0.16714315
4.3263853 0.16295907
4.3268654 0.15881363
4.3273455 0.15470123
4.3278256 0.15061626
4.3283057 0.14655474
4.3287858 0.14255625
4.3292659 0.13863888
4.3297459 0.13480151
4.330226 0.13104302
4.3307061 0.12736231
4.3311862 0.12375824
4.3316663 0.12022971
4.3321464 0.1167756
4.3326265 0.11339478
4.3331066 0.11008615
4.3335867 0.10684858
4.3340668 0.10368097
4.3345469 0.10058218
4.335027 0.097551115
4.3355071 0.094586645
4.3359872 0.091687656
4.3364673 0.088853032
4.3369474 0.08607649
4.3374275 0.083351383
4.3379076 0.080679064
4.3383877 0.07806093
4.3388678 0.075498377
4.3393479 0.072992803
4.339828 0.070545604
4.3403081 0.068158177
4.3407882 0.06583192
4.3412683 0.063568228
4.3417483 0.0613685
4.3422284 0.059234131
4.3427085 0.057166519
4.3431886 0.05516706
4.3436687 0.053237152
4.3441488 0.051378192
4.3446289 0.049591575
4.345109 0.047869877
4.3455891 0.046180086
4.3460692 0.044520709
4.3465493 0.042893803
4.3470294 0.041301427
4.3475095 0.039745638
4.3479896 0.038228493
4.3484697 0.036752049
4.3489498 0.035318365
4.3494299 0.033929497
4.34991 0.032587503
4.3503901 0.03129444
4.3508702 0.030052366
4.3513503 0.028863339
4.3518304 0.027729415
4.3523105 0.026652653
4.3527906 0.02563511
4.3532707 0.024676586
4.3537508 0.023745007
4.3542308 0.022830583
4.3547109 0.021934927
4.355191 0.021059651
4.3556711 0.020206366
4.3561512 0.019376684
4.3566313 0.018572218
4.3571114 0.017794578
4.3575915 0.017045377
4.3580716 0.016326227
4.3585517 0.01563874
4.3590318 0.014984527
4.3595119 0.0143652
4.359992 0.013782372
4.3604721 0.013237653
4.3609522 0.012732656
4.3614323 0.012268993
4.3619124 0.011832732
4.3623925 0.011409544
4.3628726 0.011000196
4.3633527 0.010605458
4.3638328 0.010226096
4.3643129 0.0098628802
4.364793 0.0095165777
4.3652731 0.009187957
4.3657532 0.0088777862
4.3662332 0.0085868337
4.3667133 0.0083158676
4.3671934 0.0080656561
4.3676735 0.0078369674
4.3681536 0.0076305698
4.3686337 0.0074472314
4.3691138 0.0072877206
4.3695939 0.0071528053
4.370074 0.0070410362
4.3705541 0.0069462581
4.3710342 0.0068679908
4.3715143 0.0068061651
4.3719944 0.006760712
4.3724745 0.0067315625
4.3729546 0.0067186473
4.3734347 0.0067218976
4.3739148 0.0067412441
4.3743949 0.0067766179
4.374875 0.0068279499
4.3753551 0.0068951709
4.3758352 0.006978212
4.3763153 0.0070770041
4.3767954 0.007191478
4.3772755 0.0073215647
4.3777556 0.0074671952
4.3782356 0.0076292582
4.3787157 0.0078166669
4.3791958 0.0080308835
4.3796759 0.008270991
4.380156 0.0085360725
4.3806361 0.0088252112
4.3811162 0.0091374902
4.3815963 0.0094719925
4.3820764 0.0098278012
4.3825565 0.010204
4.3830366 0.010599671
4.3835167 0.011013897
4.3839968 0.011445763
4.3844769 0.011894351
4.384957 0.012358743
4.3854371 0.012838024
4.3859172 0.013331276
4.3863973 0.013837709
4.3868774 0.014375969
4.3873575 0.014958676
4.3878376 0.0155841
4.3883177 0.016250508
4.3887978 0.016956168
4.3892779 0.017699348
4.389758 0.018478317
4.390238 0.019291342
4.3907181 0.020136691
4.3911982 0.021012633
4.3916783 0.021917436
4.3921584 0.022849367
4.3926385 0.023806695
4.3931186 0.024787688
4.3935987 0.025790614
4.3940788 0.02681374
4.3945589 0.027855336
4.395039 0.028928603
4.3955191 0.030064723
4.3959992 0.031262851
4.3964793 0.03252094
4.3969594 0.033836943
4.3974395 0.03520881
4.3979196 0.036634493
4.3983997 0.038111946
4.3988798 0.039639118
4.3993599 0.041213964
4.39984 0.042834434
4.4003201 0.04449848
4.4008002 0.046204055
4.4012803 0.04794911
4.4017604 0.049731597
4.4022404 0.051549468
4.4027205 0.053400676
4.4032006 0.055288163
4.4036807 0.057243491
4.4041608 0.059271636
4.4046409 0.061371476
4.405121 0.063541889
4.4056011 0.065781753
4.4060812 0.068089948
4.4065613 0.070465351
4.4070414 0.072906841
4.4075215 0.075413296
4.4080016 0.077983595
4.4084817 0.080616615
4.4089618 0.083311237
4.4094419 0.086066337
4.409922 0.088880795
4.4104021 0.091753488
4.4108822 0.094683296
4.4113623 0.097669141
4.4118424 0.10071257
4.4123225 0.10381611
4.4128026 0.10698152
4.4132827 0.11021055
4.4137628 0.11350497
4.4142428 0.11686655
4.4147229 0.12029705
4.415203 0.12379823
4.4156831 0.12737185
4.4161632 0.13101968
4.4166433 0.13474348
4.4171234 0.13854501
4.4176035 0.14242604
4.4180836 0.14638832
4.4185637 0.15043363
4.4190438 0.15456371
4.4195239 0.15878035
4.420004 0.16306195
4.4204841 0.16737225
4.4209642 0.17171381
4.4214443 0.17608978
4.4219244 0.18050333
4.4224045 0.18495761
4.4228846 0.18945578
4.4233647 0.19400101
4.4238448 0.19859645
4.4243249 0.20324526
4.424805 0.2079506
4.4252851 0.21271563
4.4257652 0.2175435
4.4262452 0.22243738
4.4267253 0.22740043
4.4272054 0.2324358
4.4276855 0.23754666
4.4281656 0.24272785
4.4286457 0.24794014
4.4291258 0.25317549
4.4296059 0.25843087
4.430086 0.26370326
4.4305661 0.26898965
4.4310462 0.27428702
4.4315263 0.27959235
4.4320064 0.28490261
4.4324865 0.2902148
4.4329666 0.29552589
4.4334467 0.30083286
4.4339268 0.3061327
4.4344069 0.31142239
4.434887 0.3166989
4.4353671 0.32195922
4.4358472 0.32720034
4.4363273 0.3324195
4.4368074 0.33762068
4.4372875 0.34280646
4.4377676 0.34797731
4.4382476 0.35313367
4.4387277 0.35827601
4.4392078 0.36340477
4.4396879 0.36852043
4.440168 0.37362343
4.4406481 0.37871424
4.4411282 0.3837933
4.4416083 0.38886108
4.4420884 0.39391803
4.4425685 0.39896461
4.4430486 0.40400127
4.4435287 0.40902848
4.4440088 0.41404669
4.4444889 0.41905636
4.444969 0.42398461
4.4454491 0.42874657
4.4459292 0.43335053
4.4464093 0.43780502
4.4468894 0.44211859
4.4473695 0.44629977
4.4478496 0.4503571
4.4483297 0.45429912
4.4488098 0.45813437
4.4492899 0.46187138
4.44977 0.46551869
4.4502501 0.46908484
4.4507301 0.47257837
4.4512102 0.47600781
4.4516903 0.4793817
4.4521704 0.48270859
4.4526505 0.485997
4.4531306 0.48922188
4.4536107 0.49227047
4.4540908 0.49513694
4.4545709 0.49782591
4.455051 0.50034203
4.4555311 0.50268992
4.4560112 0.50487423
4.4564913 0.50689958
4.4569714 0.50877061
4.4574515 0.51049195
4.4579316 0.51206824
4.4584117 0.51350411
4.4588918 0.5148042
4.4593719 0.51597314
4.459852 0.51701556
4.4603321 0.51793611
4.4608122 0.5187394
4.4612923 0.51942803
4.4617724 0.51997841
4.4622525 0.52038126
4.4627325 0.52063487
4.4632126 0.52073754
4.4636927 0.52068755
4.4641728 0.52048319
4.4646529 0.52012276
4.465133 0.51960454
4.4656131 0.51892682
4.4660932 0.5180879
4.4665733 0.51708607
4.4670534 0.51591961
4.4675335 0.51458682
4.4680136 0.51308598
4.4684937 0.51141539
4.4689738 0.50957334
4.4694539 0.50755817
4.469934 0.50542499
4.4704141 0.50321868
4.4708942 0.50093204
4.4713743 0.49855789
4.4718544 0.49608904
4.4723345 0.4935183
4.4728146 0.49083848
4.4732947 0.48804241
4.4737748 0.48512288
4.4742549 0.48207272
4.4747349 0.47888474
4.475215 0.47555175
4.4756951 0.47206656
4.4761752 0.46842199
4.4766553 0.46461085
4.4771354 0.46062595
4.4776155 0.45646011
4.4780956 0.45215146
4.4785757 0.44781545
4.4790558 0.44345466
4.4795359 0.43906518
4.480016 0.43464307
4.4804961 0.43018439
4.4809762 0.4256852
4.4814563 0.42114158
4.4819364 0.41654959
4.4824165 0.41190528
4.4828966 0.40720474
4.4833767 0.40244401
4.4838568 0.39761918
4.4843369 0.39272629
4.484817 0.38776143
4.4852971 0.38272064
4.4857772 0.37760001
4.4862573 0.37240009
4.4867373 0.36715785
4.4872174 0.36188579
4.4876975 0.3565882
4.4881776 0.3512694
4.4886577 0.34593369
4.4891378 0.34058539
4.4896179 0.3352288
4.490098 0.32986823
4.4905781 0.32450798
4.4910582 0.31915237
4.4915383 0.3138057
4.4920184 0.30847228
4.4924985 0.30315642
4.4929786 0.29786243
4.4934587 0.29259461
4.4939388 0.28735727
4.4944189 0.28215459
4.494899 0.27697748
4.4953791 0.27181856
4.4958592 0.26667809
4.4963393 0.26155632
4.4968194 0.25645351
4.4972995 0.25136991
4.4977796 0.24630579
4.4982597 0.24126139
4.4987397 0.23623699
4.4992198 0.23123283
4.4996999 0.22624918
4.50018 0.22128629
4.5006601 0.21634441
4.5011402 0.21142382
4.5016203 0.20652475
4.5021004 0.20164748
4.5025805 0.19679225
4.5030606 0.19198692
4.5035407 0.18728484
4.5040208 0.18268341
4.5045009 0.17817845
4.504981 0.17376577
4.5054611 0.1694412
4.5059412 0.16520054
4.5064213 0.16103962
4.5069014 0.15695424
4.5073815 0.15294022
4.5078616 0.14899339
4.5083417 0.14510954
4.5088218 0.14128451
4.5093019 0.1375141
4.509782 0.13379413
4.5102621 0.13012041
4.5107421 0.12648877
4.5112222 0.12290022
4.5117023 0.11938289
4.5121824 0.11594124
4.5126625 0.11257479
4.5131426 0.10928302
4.5136227 0.10606545
4.5141028 0.10292157
4.5145829 0.099850903
4.515063 0.096852942
4.5155431 0.093927193
4.5160232 0.091073162
4.5165033 0.088290353
4.5169834 0.08557827
4.5174635 0.082936417
4.5179436 0.080364299
4.5184237 0.077861421
4.5189038 0.075427287
4.5193839 0.073061109
4.519864 0.07075288
4.5203441 0.068498551
4.5208242 0.06629904
4.5213043 0.064155264
4.5217844 0.062068139
4.5222645 0.060038584
4.5227445 0.058067516
4.5232246 0.056155852
4.5237047 0.054304509
4.5241848 0.052514404
4.5246649 0.050786456
4.525145 0.04912158
4.5256251 0.047520695
4.5261052 0.045984717
4.5265853 0.044514565
4.5270654 0.043111155
4.5275455 0.041775404
4.5280256 0.040497461
4.5285057 0.039261969
4.5289858 0.03806959
4.5294659 0.036921148
4.529946 0.035817468
4.5304261 0.034759374
4.5309062 0.03374769
4.5313863 0.032783241
4.5318664 0.031866852
4.5323465 0.030999346
4.5328266 0.030181549
4.5333067 0.029414284
4.5337868 0.028698376
4.5342669 0.028034648
4.5347469 0.027423927
4.535227 0.026867036
4.5357071 0.026364799
4.5361872 0.025915739
4.5366673 0.025510411
4.5371474 0.025147767
4.5376275 0.024827891
4.5381076 0.024550866
4.5385877 0.024316775
4.5390678 0.024125702
4.5395479 0.02397773
4.540028 0.023872942
4.5405081 0.023811421
4.5409882 0.023793251
4.5414683 0.023818514
4.5419484 0.023887294
4.5424285 0.023999675
4.5429086 0.024155739
4.5433887 0.024355569
4.5438688 0.024599249
4.5443489 0.024887213
4.544829 0.025225575
4.5453091 0.025616003
4.5457892 0.026057798
4.5462693 0.026550261
4.5467493 0.027092693
4.5472294 0.027684394
4.5477095 0.028324666
4.5481896 0.029012809
4.5486697 0.029748124
4.5491498 0.030529912
4.5496299 0.031357475
4.55011 0.032230112
4.5505901 0.033147125
4.5510702 0.034107815
4.5515503 0.035111483
4.5520304 0.036157429
4.5525105 0.037244954
4.5529906 0.038385546
4.5534707 0.039591811
4.5539508 0.040862765
4.5544309 0.042197415
4.554911 0.043594768
4.5553911 0.045053831
4.5558712 0.046573611
4.5563513 0.048153115
4.5568314 0.04979135
4.5573115 0.051487322
4.5577916 0.053240038
4.5582717 0.055048507
4.5587518 0.056911734
4.5592318 0.058828726
4.5597119 0.060798491
4.560192 0.062820035
4.5606721 0.064892365
4.5611522 0.067019128
4.5616323 0.069214768
4.5621124 0.071480449
4.5625925 0.073816218
4.5630726 0.076222126
4.5635527 0.078698219
4.5640328 0.081244547
4.5645129 0.083861158
4.564993 0.0865481
4.5654731 0.089305421
4.5659532 0.09213317
4.5664333 0.095031396
4.5669134 0.098000147
4.5673935 0.10103947
4.5678736 0.10414942
4.5683537 0.10733003
4.5688338 0.11058137
4.5693139 0.11390182
4.569794 0.11727428
4.5702741 0.12069674
4.5707542 0.1241724
4.5712342 0.12770448
4.5717143 0.13129621
4.5721944 0.13495078
4.5726745 0.13867143
4.5731546 0.14246135
4.5736347 0.14632378
4.5741148 0.15026191
4.5745949 0.15427898
4.575075 0.15837818
4.5755551 0.16256274
4.5760352 0.16683588
4.5765153 0.1712008
4.5769954 0.17566072
4.5774755 0.18021873
4.5779556 0.18483652
4.5784357 0.18948249
4.5789158 0.19415733
4.5793959 0.19886171
4.579876 0.20359633
4.5803561 0.20836187
4.5808362 0.21315901
4.5813163 0.21798845
4.5817964 0.22285087
4.5822765 0.22774695
4.5827566 0.23267738
4.5832366 0.23764285
4.5837167 0.24264405
4.5841968 0.24768165
4.5846769 0.25275635
4.585157 0.25786883
4.5856371 0.26301978
4.5861172 0.26821067
4.5865973 0.27344129
4.5870774 0.27870698
4.5875575 0.28400294
4.5880376 0.28932437
4.5885177 0.29466646
4.5889978 0.30002441
4.5894779 0.30539341
4.589958 0.31076868
4.5904381 0.31614539
4.5909182 0.32151875
4.5913983 0.32688396
4.5918784 0.33223621
4.5923585 0.3375707
4.5928386 0.34288263
4.5933187 0.3481672
4.5937988 0.3534196
4.5942789 0.35863403
4.594759 0.36380066
4.595239 0.36891962
4.5957191 0.37399292
4.5961992 0.37902256
4.5966793 0.38401056
4.5971594 0.38895891
4.5976395 0.39386962
4.5981196 0.39874471
4.5985997 0.40358616
4.5990798 0.40839599
4.5995599 0.41317621
4.60004 0.41792881
4.6005201 0.42265581
4.6010002 0.4273592
4.6014803 0.432041
4.6019604 0.43670321
4.6024405 0.44134612
4.6029206 0.44586761
4.6034007 0.45021262
4.6038808 0.45438907
4.6043609 0.45840485
4.604841 0.46226785
4.6053211 0.465986
4.6058012 0.46956718
4.6062813 0.47301929
4.6067614 0.47635025
4.6072414 0.47956795
4.6077215 0.48268029
4.6082016 0.48569518
4.6086817 0.48862052
4.6091618 0.49146421
4.6096419 0.49423415
4.610122 0.49693824
4.6106021 0.4995844
4.6110822 0.50213326
4.6115623 0.50450377
4.6120424 0.5066971
4.6125225 0.50871626
4.6130026 0.51056423
4.6134827 0.51224401
4.6139628 0.51375859
4.6144429 0.51511097
4.614923 0.51630413
4.6154031 0.51734108
4.6158832 0.51822481
4.6163633 0.51895831
4.6168434 0.51954456
4.6173235 0.51998658
4.6178036 0.52028735
4.6182837 0.52044986
4.6187638 0.5204771
4.6192438 0.52037268
4.6197239 0.52014022
4.620204 0.51977701
4.6206841 0.51927961
4.6211642 0.51864459
4.6216443 0.51786852
4.6221244 0.51694797
4.6226045 0.51587951
4.6230846 0.5146597
4.6235647 0.51328513
4.6240448 0.51175235
4.6245249 0.51005794
4.625005 0.50819846
4.6254851 0.5061705
4.6259652 0.5039706
4.6264453 0.50159535
4.6269254 0.49904131
4.6274055 0.49630868
4.6278856 0.49348839
4.6283657 0.49061524
4.6288458 0.48768112
4.6293259 0.48467793
4.629806 0.48159757
4.6302861 0.47843193
4.6307662 0.47517293
4.6312462 0.47181245
4.6317263 0.46834239
4.6322064 0.46475465
4.6326865 0.46104113
4.6331666 0.45719374
4.6336467 0.45320436
4.6341268 0.4490649
4.6346069 0.44476725
4.635087 0.44030331
4.6355671 0.43566499
4.6360472 0.43091634
4.6365273 0.42615146
4.6370074 0.4213694
4.6374875 0.41656865
4.6379676 0.4117477
4.6384477 0.40690506
4.6389278 0.4020392
4.6394079 0.39714863
4.639888 0.39223184
4.6403681 0.38728733
4.6408482 0.38231358
4.6413283 0.37730908
4.6418084 0.37227234
4.6422885 0.36720185
4.6427686 0.36209609
4.6432486 0.35695357
4.6437287 0.35177277
4.6442088 0.34655291
4.6446889 0.34129792
4.645169 0.33601253
4.6456491 0.33070137
4.6461292 0.32536904
4.6466093 0.32002014
4.6470894 0.31465928
4.6475695 0.30929108
4.6480496 0.30392015
4.6485297 0.29855108
4.6490098 0.2931885
4.6494899 0.28783701
4.64997 0.28250121
4.6504501 0.27718573
4.6509302 0.27189516
4.6514103 0.26663411
4.6518904 0.2614072
4.6523705 0.25621928
4.6528506 0.25107699
4.6533307 0.2459809
4.6538108 0.24092989
4.6542909 0.23592286
4.654771 0.23095869
4.6552511 0.22603629
4.6557311 0.22115452
4.6562112 0.2163123
4.6566913 0.21150849
4.6571714 0.20674201
4.6576515 0.20201172
4.6581316 0.19731653
4.6586117 0.19265533
4.6590918 0.18802699
4.6595719 0.18343042
4.660052 0.17886451
4.6605321 0.17432813
4.6610122 0.16985363
4.6614923 0.16547205
4.6619724 0.1611808
4.6624525 0.15697727
4.6629326 0.15285888
4.6634127 0.14882302
4.6638928 0.1448671
4.6643729 0.14098853
4.664853 0.1371847
4.6653331 0.13345304
4.6658132 0.12979093
4.6662933 0.12619578
4.6667734 0.122665
4.6672535 0.11919599
4.6677335 0.11578616
4.6682136 0.11243292
4.6686937 0.10913365
4.6691738 0.10588845
4.6696539 0.10270412
4.670134 0.099581905
4.6706141 0.096522562
4.6710942 0.093526867
4.6715743 0.090595591
4.6720544 0.087729508
4.6725345 0.084929388
4.6730146 0.082196004
4.6734947 0.079530127
4.6739748 0.07693253
4.6744549 0.074403985
4.674935 0.071945264
4.6754151 0.069557137
4.6758952 0.067240378
4.6763753 0.064995759
4.6768554 0.06282405
4.6773355 0.060722847
4.6778156 0.058662903
4.6782957 0.056638672
4.6787758 0.054652302
4.6792559 0.052705941
4.6797359 0.050801737
4.680216 0.048941838
4.6806961 0.047128393
4.6811762 0.045363549
4.6816563 0.043649455
4.6821364 0.041988259
4.6826165 0.040382108
4.6830966 0.038833152
4.6835767 0.037343537
4.6840568 0.035915413
4.6845369 0.034550926
4.685017 0.033252226
4.6854971 0.032021248
4.6859772 0.030828069
4.6864573 0.029651849
4.6869374 0.028494769
4.6874175 0.027359009
4.6878976 0.026246751
4.6883777 0.025160175
4.6888578 0.024101462
4.6893379 0.023072792
4.689818 0.022076346
4.6902981 0.021114305
4.6907782 0.020188849
4.6912583 0.01930216
4.6917383 0.018456418
4.6922184 0.017653803
4.6926985 0.016896497
4.6931786 0.01618668
4.6936587 0.015526532
4.6941388 0.014903826
4.6946189 0.01428871
4.695099 0.013681664
4.6955791 0.0130843
4.6960592 0.012498229
4.6965393 0.011925063
4.6970194 0.011366414
4.6974995 0.010823894
4.6979796 0.010299115
4.6984597 0.0097936877
4.6989398 0.0093092251
4.6994199 0.0088473387
4.6999 0.0084096401
4.7003801 0.0079977414
4.7008602 0.0076132541
4.7013403 0.0072577903
4.7018204 0.0069329616
4.7023005 0.006636806
4.7027806 0.0063470374
4.7032607 0.0060602959
4.7037407 0.0057775265
4.7042208 0.0054996747
4.7047009 0.0052276856
4.705181 0.0049625044
4.7056611 0.0047050764
4.7061412 0.0044563468
4.7066213 0.0042172609
4.7071014 0.0039887638
4.7075815 0.0037718009
4.7080616 0.0035673174
4.7085417 0.0033762584
4.7090218 0.0031995693
4.7095019 0.0030381952
4.709982 0.0028930815
4.7104621 0.0027649273
4.7109422 0.0026437616
4.7114223 0.0025242828
4.7119024 0.0024069104
4.7123825 0.0022920635
4.7128626 0.0021801614
4.7133427 0.0020716233
4.7138228 0.0019668685
4.7143029 0.0018663164
4.714783 0.001770386
4.7152631 0.0016794967
4.7157431 0.0015940678
4.7162232 0.0015145184
4.7167033 0.0014412679
4.7171834 0.0013747356
4.7176635 0.0013153406
4.7181436 0.0012635022
4.7186237 0.0012196397
4.7191038 0.0011819096
4.7195839 0.0011467832
4.720064 0.0011142713
4.7205441 0.0010844393
4.7210242 0.0010573527
4.7215043 0.0010330771
4.7219844 0.0010116781
4.7224645 0.00099322116
4.7229446 0.00097777185
4.7234247 0.00096539572
4.7239048 0.00095615829
4.7243849 0.00095012512
4.724865 0.00094736175
4.7253451 0.00094793372
4.7258252 0.00095190656
4.7263053 0.00095934582
4.7267854 0.00097031705
4.7272655 0.0009852265
4.7277455 0.0010056397
4.7282256 0.0010315307
4.7287057 0.0010626516
4.7291858 0.0010987548
4.7296659 0.0011395922
4.730146 0.0011849161
4.7306261 0.0012344786
4.7311062 0.001288032
4.7315863 0.0013453283
4.7320664 0.0014061197
4.7325465 0.0014701584
4.7330266 0.0015371966
4.7335067 0.0016069864
4.7339868 0.00167928
4.7344669 0.0017538295
4.734947 0.0018303872
4.7354271 0.0019090777
4.7359072 0.0019974855
4.7363873 0.0020981648
4.7368674 0.0022104243
4.7373475 0.0023335726
4.7378276 0.0024669183
4.7383077 0.0026097701
4.7387878 0.0027614367
4.7392679 0.0029212266
4.7397479 0.0030884485
4.740228 0.0032624111
4.7407081 0.003442423
4.7411882 0.0036277928
4.7416683 0.0038178292
4.7421484 0.0040118408
4.7426285 0.0042091362
4.7431086 0.0044090242
4.7435887 0.0046108132
4.7440688 0.0048247727
4.7445489 0.0050632514
4.745029 0.0053249728
4.7455091 0.0056086262
4.7459892 0.005912901
4.7464693 0.0062364864
4.7469494 0.0065780719
4.7474295 0.0069363468
4.7479096 0.0073100003
4.7483897 0.0076977219
4.7488698 0.0080982008
4.7493499 0.0085101263
4.74983 0.0089321879
4.7503101 0.0093630749
4.7507902 0.0098014764
4.7512703 0.010246082
4.7517504 0.010695581
4.7522304 0.011156994
4.7527105 0.011658169
4.7531906 0.012199734
4.7536707 0.012779717
4.7541508 0.01339615
4.7546309 0.014047065
4.755111 0.014730492
4.7555911 0.015444462
4.7560712 0.016187006
4.7565513 0.016956155
4.7570314 0.01774994
4.7575115 0.018566392
4.7579916 0.019403542
4.7584717 0.020259421
4.7589518 0.02113206
4.7594319 0.02201949
4.759912 0.022919741
4.7603921 0.023833886
4.7608722 0.024798473
4.7613523 0.025822953
4.7618324 0.026905051
4.7623125 0.028042491
4.7627926 0.029232997
4.7632727 0.030474292
4.7637528 0.031764101
4.7642328 0.033100147
4.7647129 0.034480155
4.765193 0.035901848
4.7656731 0.03736295
4.7661532 0.038861186
4.7666333 0.040394279
4.7671134 0.041959954
4.7675935 0.043555933
4.7680736 0.045179942
4.7685537 0.046829728
4.7690338 0.048530286
4.7695139 0.050304
4.769994 0.052149281
4.7704741 0.054064541
4.7709542 0.056048189
4.7714343 0.058098638
4.7719144 0.060214299
4.7723945 0.062393582
4.7728746 0.064634899
4.7733547 0.06693666
4.7738348 0.069297278
4.7743149 0.071715162
4.774795 0.074188725
4.7752751 0.076716376
4.7757552 0.079296528
4.7762352 0.081927591
4.7767153 0.084607977
4.7771954 0.087340965
4.7776755 0.0901391
4.7781556 0.093003889
4.7786357 0.095936175
4.7791158 0.098936803
4.7795959 0.10200662
4.780076 0.10514646
4.7805561 0.10835717
4.7810362 0.1116396
4.7815163 0.11499459
4.7819964 0.11842299
4.7824765 0.12192563
4.7829566 0.12550336
4.7834367 0.12915702
4.7839168 0.13288746
4.7843969 0.13669553
4.784877 0.14058206
4.7853571 0.1445426
4.7858372 0.14853519
4.7863173 0.1525552
4.7867974 0.15660829
4.7872775 0.16070012
4.7877576 0.16483634
4.7882376 0.16902263
4.7887177 0.17326463
4.7891978 0.17756802
4.7896779 0.18193844
4.790158 0.18638156
4.7906381 0.19090303
4.7911182 0.19550853
4.7915983 0.2002037
4.7920784 0.20499422
4.7925585 0.20988573
4.7930386 0.2148839
4.7935187 0.21999362
4.7939988 0.22515106
4.7944789 0.23031251
4.794959 0.2354778
4.7954391 0.24064675
4.7959192 0.24581917
4.7963993 0.25099488
4.7968794 0.2561737
4.7973595 0.26135546
4.7978396 0.26653997
4.7983197 0.27172705
4.7987998 0.27691652
4.7992799 0.28210819
4.79976 0.2873019
4.80024 0.29249745
4.8007201 0.29769468
4.8012002 0.30289338
4.8016803 0.3080934
4.8021604 0.3132966
4.8026405 0.31850656
4.8031206 0.32372254
4.8036007 0.32894369
4.8040808 0.33416914
4.8045609 0.33939805
4.805041 0.34462954
4.8055211 0.34986278
4.8060012 0.35509689
4.8064813 0.36033103
4.8069614 0.36556433
4.8074415 0.37079594
4.8079216 0.376025
4.8084017 0.38125065
4.8088818 0.38647205
4.8093619 0.39168832
4.809842 0.39689861
4.8103221 0.40208387
4.8108022 0.40713924
4.8112823 0.41205473
4.8117624 0.41683829
4.8122424 0.4214979
4.8127225 0.42604151
4.8132026 0.43047709
4.8136827 0.4348126
4.8141628 0.439056
4.8146429 0.44321526
4.815123 0.44729834
4.8156031 0.4513132
4.8160832 0.45526781
4.8165633 0.45917013
4.8170434 0.46302813
4.8175235 0.46684976
4.8180036 0.47064298
4.8184837 0.47441224
4.8189638 0.47804767
4.8194439 0.48149838
4.819924 0.48477026
4.8204041 0.48786919
4.8208842 0.49080106
4.8213643 0.49357178
4.8218444 0.49618722
4.8223245 0.49865327
4.8228046 0.50097584
4.8232847 0.50316081
4.8237648 0.50521406
4.8242448 0.50714149
4.8247249 0.50894899
4.825205 0.51064245
4.8256851 0.51222776
4.8261652 0.51371081
4.8266453 0.51509749
4.8271254 0.51636506
4.8276055 0.51747293
4.8280856 0.51842052
4.8285657 0.51920767
4.8290458 0.51983423
4.8295259 0.52030001
4.830006 0.52060487
4.8304861 0.52074862
4.8309662 0.52073112
4.8314463 0.52055219
4.8319264 0.52021166
4.8324065 0.51970938
4.8328866 0.51904518
4.8333667 0.51821889
4.8338468 0.51723035
4.8343269 0.5160794
4.834807 0.51476586
4.8352871 0.51330265
4.8357672 0.51174334
4.8362472 0.51008841
4.8367273 0.50833177
4.8372074 0.50646729
4.8376875 0.50448888
4.8381676 0.5023904
4.8386477 0.50016575
4.8391278 0.49780883
4.8396079 0.49531351
4.840088 0.49267368
4.8405681 0.48988323
4.8410482 0.48693606
4.8415283 0.48382603
4.8420084 0.48054706
4.8424885 0.47709301
4.8429686 0.47345778
4.8434487 0.4696423
4.8439288 0.4657641
4.8444089 0.46186145
4.844889 0.45792716
4.8453691 0.45395404
4.8458492 0.44993488
4.8463293 0.4458625
4.8468094 0.44172971
4.8472895 0.43752929
4.8477696 0.43325407
4.8482496 0.42889685
4.8487297 0.42445043
4.8492098 0.41990762
4.8496899 0.41526122
4.85017 0.41050404
4.8506501 0.40562889
4.8511302 0.40062857
4.8516103 0.39549588
4.8520904 0.3902849
4.8525705 0.3850616
4.8530506 0.37982767
4.8535307 0.37458474
4.8540108 0.36933446
4.8544909 0.36407847
4.854971 0.35881841
4.8554511 0.35355594
4.8559312 0.34829268
4.8564113 0.34303028
4.8568914 0.3377704
4.8573715 0.33251466
4.8578516 0.32726471
4.8583317 0.3220222
4.8588118 0.31678876
4.8592919 0.31156605
4.859772 0.3063557
4.8602521 0.30115662
4.8607321 0.29596103
4.8612122 0.29076862
4.8616923 0.28557972
4.8621724 0.28039464
4.8626525 0.27521369
4.8631326 0.27003721
4.8636127 0.2648655
4.8640928 0.25969889
4.8645729 0.2545377
4.865053 0.24938224
4.8655331 0.24423284
4.8660132 0.23908981
4.8664933 0.23395348
4.8669734 0.22882417
4.8674535 0.22370218
4.8679336 0.21858785
4.8684137 0.21348863
4.8688938 0.20848117
4.8693739 0.20358191
4.869854 0.19878549
4.8703341 0.19408653
4.8708142 0.18947965
4.8712943 0.1849595
4.8717744 0.18052068
4.8722545 0.17615784
4.8727345 0.1718656
4.8732146 0.16763858
4.8736947 0.16347142
4.8741748 0.15935873
4.8746549 0.15529516
4.875135 0.15127532
4.8756151 0.14729385
4.8760952 0.14334536
4.8765753 0.13942459
4.8770554 0.13555787
4.8775355 0.13176839
4.8780156 0.12805549
4.8784957 0.12441851
4.8789758 0.12085678
4.8794559 0.11736963
4.879936 0.1139564
4.8804161 0.11061643
4.8808962 0.10734905
4.8813763 0.10415358
4.8818564 0.10102937
4.8823365 0.097975755
4.8828166 0.094992062
4.8832967 0.092077628
4.8837768 0.089231787
4.8842569 0.086453873
4.8847369 0.083743222
4.885217 0.08109351
4.8856971 0.07849163
4.8861772 0.075938607
4.8866573 0.073436095
4.8871374 0.070985747
4.8876175 0.068589214
4.8880976 0.06624815
4.8885777 0.063964206
4.8890578 0.061739036
4.8895379 0.059574291
4.890018 0.057471624
4.8904981 0.055432688
4.8909782 0.053459135
4.8914583 0.051552618
4.8919384 0.049714788
4.8924185 0.047947299
4.8928986 0.046251804
4.8933787 0.044624721
4.8938588 0.043029169
4.8943389 0.041459538
4.894819 0.039918115
4.8952991 0.038407186
4.8957792 0.036929038
4.8962593 0.035485958
4.8967393 0.034080233
4.8972194 0.032714149
4.8976995 0.031389993
4.8981796 0.030110051
4.8986597 0.028876612
4.8991398 0.02769196
4.8996199 0.026558384
4.9001 0.025478169
4.9005801 0.024453602
4.9010602 0.023486971
4.9015403 0.022580007
4.9020204 0.021701741
4.9025005 0.020834686
4.9029806 0.019980796
4.9034607 0.019142024
4.9039408 0.018320324
4.9044209 0.01751765
4.904901 0.016735956
4.9053811 0.015977195
4.9058612 0.015243322
4.9063413 0.014536291
4.9068214 0.013858054
4.9073015 0.013210566
4.9077816 0.012595781
4.9082617 0.012015652
4.9087417 0.011472133
4.9092218 0.010967178
4.9097019 0.010502741
4.910182 0.010066606
4.9106621 0.009634662
4.9111422 0.0092076933
4.9116223 0.0087870172
4.9121024 0.0083739505
4.9125825 0.00796981
4.9130626 0.0075759125
4.9135427 0.0071935751
4.9140228 0.0068241144
4.9145029 0.0064688473
4.914983 0.0061290907
4.9154631 0.0058061614
4.9159432 0.0055013763
4.9164233 0.0052160522
4.9169034 0.0049515059
4.9173835 0.0047090544
4.9178636 0.0044900144
4.9183437 0.0042921298
4.9188238 0.0040976227
4.9193039 0.0039045065
4.919784 0.0037135274
4.9202641 0.0035254312
4.9207441 0.0033409641
4.9212242 0.0031608719
4.9217043 0.0029859008
4.9221844 0.0028167966
4.9226645 0.0026543054
4.9231446 0.0024991731
4.9236247 0.0023521458
4.9241048 0.0022139695
4.9245849 0.00208539
4.925065 0.0019671535
4.9255451 0.0018600059
4.9260252 0.0017646932
4.9265053 0.0016816124
4.9269854 0.0016023142
4.9274655 0.0015231863
4.9279456 0.0014445946
4.9284257 0.0013669047
4.9289058 0.0012904826
4.9293859 0.0012156941
4.929866 0.001142905
4.9303461 0.0010724811
4.9308262 0.0010047881
4.9313063 0.00094019202
4.9317864 0.00087905855
4.9322665 0.00082175354
4.9327465 0.00076864281
4.9332266 0.00072009215
4.9337067 0.0006764674
4.9341868 0.00063813436
4.9346669 0.00060545885
4.935147 0.0005761155
4.9356271 0.00054670333
4.9361072 0.00051735931
4.9365873 0.00048824011
4.9370674 0.00045950243
4.9375475 0.00043130296
4.9380276 0.00040379838
4.9385077 0.00037714537
4.9389878 0.00035150064
4.9394679 0.00032702085
4.939948 0.00030386271
4.9404281 0.0002821829
4.9409082 0.0002621381
4.9413883 0.00024388501
4.9418684 0.00022758031
4.9423485 0.0002133807
4.9428286 0.00020144285
4.9433087 0.00019143428
4.9437888 0.00018156787
4.9442689 0.00017171195
4.9447489 0.00016192273
4.945229 0.00015225641
4.9457091 0.00014276922
4.9461892 0.00013351736
4.9466693 0.00012455705
4.9471494 0.00011594449
4.9476295 0.00010773591
4.9481096 9.9987494e-05
4.9485897 9.2755472e-05
4.9490698 8.6096052e-05
4.9495499 8.0065445e-05
4.95003 7.4719861e-05
4.9505101 7.0115512e-05
4.9509902 6.630861e-05
4.9514703 6.3315884e-05
4.9519504 6.0597461e-05
4.9524305 5.7974464e-05
4.9529106 5.5458316e-05
4.9533907 5.306044e-05
4.9538708 5.0792259e-05
4.9543509 4.8665193e-05
4.954831 4.6690667e-05
4.9553111 4.4880102e-05
4.9557912 4.3244921e-05
4.9562713 4.1796546e-05
4.9567514 4.05464e-05
4.9572314 3.9505905e-05
4.9577115 3.8686484e-05
4.9581916 3.8099559e-05
4.9586717 3.7756553e-05
4.9591518 3.7668887e-05
4.9596319 3.7847986e-05
4.960112 3.8342848e-05
4.9605921 3.9181884e-05
4.9610722 4.0346642e-05
4.9615523 4.1818674e-05
4.9620324 4.3579528e-05
4.9625125 4.5610756e-05
4.9629926 4.7893907e-05
4.9634727 5.041053e-05
4.9639528 5.3142177e-05
4.9644329 5.6070397e-05
4.964913 5.9176739e-05
4.9653931 6.2442755e-05
4.9658732 6.5849994e-05
4.9663533 6.9380006e-05
4.9668334 7.3014341e-05
4.9673135 7.6734549e-05
4.9677936 8.052218e-05
4.9682737 8.4620091e-05
4.9687538 8.9743814e-05
4.9692338 9.5871081e-05
4.9697139 0.00010293044
4.970194 0.00011085043
4.9706741 0.00011955959
4.9711542 0.00012898648
4.9716343 0.00013905963
4.9721144 0.00014970758
4.9725945 0.0001608589
4.9730746 0.0001724421
4.9735547 0.00018438575
4.9740348 0.00019661839
4.9745149 0.00020906855
4.974995 0.00022166478
4.9754751 0.00023433563
4.9759552 0.00024700965
4.9764353 0.00025985739
4.9769154 0.00027506996
4.9773955 0.00029303688
4.9778756 0.00031356924
4.9783557 0.00033647812
4.9788358 0.00036157458
4.9793159 0.00038866973
4.979796 0.00041757463
4.9802761 0.00044810036
4.9807562 0.00048005802
4.9812362 0.00051325867
4.9817163 0.0005475134
4.9821964 0.0005826333
4.9826765 0.00061842943
4.9831566 0.00065471288
4.9836367 0.00069129473
4.9841168 0.00072798607
4.9845969 0.00076462618
4.985077 0.00080526912
4.9855571 0.0008526035
4.9860372 0.00090620282
4.9865173 0.00096564056
4.9869974 0.0010304902
4.9874775 0.0011003253
4.9879576 0.0011747192
4.9884377 0.0012532456
4.9889178 0.0013354778
4.9893979 0.0014209894
4.989878 0.0015093538
4.9903581 0.0016001445
4.9908382 0.0016929351
4.9913183 0.001787299
4.9917984 0.0018828098
4.9922785 0.0019790408
4.9927586 0.0020755656
4.9932386 0.0021766155
4.9937187 0.0022917429
4.9941988 0.0024204708
4.9946789 0.0025619586
4.995159 0.0027153657
4.9956391 0.0028798516
4.9961192 0.0030545758
4.9965993 0.0032386977
4.9970794 0.0034313768
4.9975595 0.0036317725
4.9980396 0.0038390444
4.9985197 0.0040523518
4.9989998 0.0042708543
4.9994799 0.0044937113
4.99996 0.0047200822
5.0004401 0.0049491266
5.0009202 0.0051800038
5.0014003 0.0054150193
5.0018804 0.005673793
5.0023605 0.0059586852
5.0028406 0.0062682645
5.0033207 0.0066010998
5.0038008 0.0069557596
5.0042809 0.0073308128
5.004761 0.0077248281
5.005241 0.0081363741
5.0057211 0.0085640196
5.0062012 0.0090063334
5.0066813 0.0094618841
5.0071614 0.0099292405
5.0076415 0.010406971
5.0081216 0.010893645
5.0086017 0.011387831
5.0090818 0.011888097
5.0095619 0.012393649
5.010042 0.012930348
5.0105221 0.013510834
5.0110022 0.014133075
5.0114823 0.014795038
5.0119624 0.015494693
5.0124425 0.016230007
5.0129226 0.016998948
5.0134027 0.017799486
5.0138828 0.018629587
5.0143629 0.019487221
5.014843 0.020370355
5.0153231 0.021276958
5.0158032 0.022204998
5.0162833 0.023152443
5.0167634 0.024117262
5.0172434 0.025097422
5.0177235 0.026090892
5.0182036 0.02711574
5.0186837 0.028202872
5.0191638 0.029350549
5.0196439 0.030556547
5.020124 0.031818642
5.0206041 0.033134611
5.0210842 0.03450223
5.0215643 0.035919275
5.0220444 0.037383523
5.0225245 0.038892749
5.0230046 0.04044473
5.0234847 0.042037242
5.0239648 0.043668062
5.0244449 0.045334966
5.024925 0.04703573
5.0254051 0.048768131
5.0258852 0.050529944
5.0263653 0.052326494
5.0268454 0.054191729
5.0273255 0.056128911
5.0278056 0.058136704
5.0282857 0.06021377
5.0287658 0.062358774
5.0292458 0.06457038
5.0297259 0.06684725
5.030206 0.069188049
5.0306861 0.071591439
5.0311662 0.074056086
5.0316463 0.076580651
5.0321264 0.0791638
5.0326065 0.081804195
5.0330866 0.0845005
5.0335667 0.087251379
5.0340468 0.090055495
5.0345269 0.09291183
5.035007 0.095826449
5.0354871 0.098803132
5.0359672 0.10184322
5.0364473 0.10494804
5.0369274 0.10811895
5.0374075 0.11135727
5.0378876 0.11466436
5.0383677 0.11804154
5.0388478 0.12149017
5.0393279 0.12501156
5.039808 0.12860708
5.0402881 0.13227805
5.0407682 0.13602582
5.0412482 0.13985172
5.0417283 0.1437571
5.0422084 0.14774329
5.0426885 0.15181163
5.0431686 0.15593564
5.0436487 0.16008477
5.0441288 0.16426339
5.0446089 0.168476
5.045089 0.17272707
5.0455691 0.17702107
5.0460492 0.18136247
5.0465293 0.18575576
5.0470094 0.1902054
5.0474895 0.19471587
5.0479696 0.19929165
5.0484497 0.20393721
5.0489298 0.20865702
5.0494099 0.21345557
5.04989 0.21833733
5.0503701 0.22330676
5.0508502 0.22836835
5.0513303 0.23350894
5.0518104 0.23866827
5.0522905 0.24383951
5.0527706 0.24902112
5.0532507 0.2542115
5.0537307 0.2594091
5.0542108 0.26461235
5.0546909 0.26981967
5.055171 0.27502951
5.0556511 0.28024028
5.0561312 0.28545042
5.0566113 0.29065837
5.0570914 0.29586256
5.0575715 0.30106141
5.0580516 0.30625335
5.0585317 0.31143683
5.0590118 0.31661026
5.0594919 0.32177245
5.059972 0.32692696
5.0604521 0.33207519
5.0609322 0.33721728
5.0614123 0.3423534
5.0618924 0.34748369
5.0623725 0.35260829
5.0628526 0.35772735
5.0633327 0.36284103
5.0638128 0.36794946
5.0642929 0.3730528
5.064773 0.3781512
5.0652531 0.3832448
5.0657331 0.38833376
5.0662132 0.39341821
5.0666933 0.39849831
5.0671734 0.40357421
5.0676535 0.40864596
5.0681336 0.41362907
5.0686137 0.41845486
5.0690938 0.42313185
5.0695739 0.42766857
5.070054 0.43207356
5.0705341 0.43635534
5.0710142 0.44052244
5.0714943 0.44458339
5.0719744 0.44854672
5.0724545 0.45242097
5.0729346 0.45621465
5.0734147 0.4599363
5.0738948 0.46359445
5.0743749 0.46719763
5.074855 0.47075437
5.0753351 0.4742732
5.0758152 0.47776264
5.0762953 0.48118613
5.0767754 0.4844315
5.0772555 0.48749763
5.0777355 0.49038968
5.0782156 0.49311283
5.0786957 0.49567224
5.0791758 0.49807308
5.0796559 0.50032052
5.080136 0.50241971
5.0806161 0.50437584
5.0810962 0.50619406
5.0815763 0.50787955
5.0820564 0.50943746
5.0825365 0.51087298
5.0830166 0.51219125
5.0834967 0.51339746
5.0839768 0.51449677
5.0844569 0.51548962
5.084937 0.51633987
5.0854171 0.51703812
5.0858972 0.51758346
5.0863773 0.51797499
5.0868574 0.51821177
5.0873375 0.5182929
5.0878176 0.51821746
5.0882977 0.51798453
5.0887778 0.5175932
5.0892579 0.51704256
5.0897379 0.51633168
5.090218 0.51545965
5.0906981 0.51442556
5.0911782 0.51322849
5.0916583 0.51186753
5.0921384 0.51034175
5.0926185 0.50865086
5.0930986 0.50684753
5.0935787 0.50496152
5.0940588 0.5029863
5.0945389 0.50091535
5.095019 0.49874212
5.0954991 0.49646009
5.0959792 0.49406272
5.0964593 0.49154349
5.0969394 0.48889587
5.0974195 0.48611332
5.0978996 0.48318931
5.0983797 0.48011731
5.0988598 0.47689079
5.0993399 0.47350322
5.09982 0.46994807
5.1003001 0.4662188
5.1007802 0.4623089
5.1012603 0.45826831
5.1017403 0.45420339
5.1022204 0.45011166
5.1027005 0.44598757
5.1031806 0.44182558
5.1036607 0.43762015
5.1041408 0.43336573
5.1046209 0.42905679
5.105101 0.42468777
5.1055811 0.42025313
5.1060612 0.41574734
5.1065413 0.41116484
5.1070214 0.40650009
5.1075015 0.40174755
5.1079816 0.39690167
5.1084617 0.39195692
5.1089418 0.38690774
5.1094219 0.38175995
5.109902 0.37657773
5.1103821 0.37137458
5.1108622 0.36615355
5.1113423 0.36091767
5.1118224 0.35566996
5.1123025 0.35041346
5.1127826 0.3451512
5.1132627 0.33988621
5.1137427 0.33462152
5.1142228 0.32936017
5.1147029 0.32410519
5.115183 0.3188596
5.1156631 0.31362645
5.1161432 0.30840877
5.1166233 0.30320958
5.1171034 0.29803191
5.1175835 0.29287842
5.1180636 0.28773875
5.1185437 0.28260743
5.1190238 0.27748489
5.1195039 0.27237154
5.119984 0.26726781
5.1204641 0.2621741
5.1209442 0.25709084
5.1214243 0.25201844
5.1219044 0.24695733
5.1223845 0.24190792
5.1228646 0.23687063
5.1233447 0.23184588
5.1238248 0.22683408
5.1243049 0.22183565
5.124785 0.21685102
5.1252651 0.21188059
5.1257451 0.2069248
5.1262252 0.20202183
5.1267053 0.19722517
5.1271854 0.19253054
5.1276655 0.1879331
5.1281456 0.18342801
5.1286257 0.17901043
5.1291058 0.17467553
5.1295859 0.17041848
5.130066 0.16623443
5.1305461 0.16211856
5.1310262 0.15806602
5.1315063 0.15407199
5.1319864 0.15013162
5.1324665 0.14624008
5.1329466 0.14239254
5.1334267 0.13858415
5.1339068 0.13481009
5.1343869 0.13107465
5.134867 0.1274137
5.1353471 0.12383074
5.1358272 0.12032489
5.1363073 0.11689531
5.1367874 0.11354114
5.1372675 0.11026153
5.1377475 0.10705562
5.1382276 0.10392256
5.1387077 0.1008615
5.1391878 0.09787158
5.1396679 0.09495195
5.140148 0.092101754
5.1406281 0.089320138
5.1411082 0.086606248
5.1415883 0.083959231
5.1420684 0.081378232
5.1425485 0.078862007
5.1430286 0.076403353
5.1435087 0.074000465
5.1439888 0.071654155
5.1444689 0.069365239
5.144949 0.06713453
5.1454291 0.064962842
5.1459092 0.06285099
5.1463893 0.060799788
5.1468694 0.058810049
5.1473495 0.056882588
5.1478296 0.055018219
5.1483097 0.053217756
5.1487898 0.051482012
5.1492699 0.049811803
5.1497499 0.048207942
5.15023 0.046671242
5.1507101 0.04520252
5.1511902 0.043789693
5.1516703 0.042419529
5.1521504 0.041092906
5.1526305 0.039810706
5.1531106 0.038573816
5.1535907 0.037383119
5.1540708 0.0362395
5.1545509 0.035143843
5.155031 0.034097033
5.1555111 0.033099954
5.1559912 0.03215349
5.1564713 0.031258527
5.1569514 0.030415948
5.1574315 0.029626638
5.1579116 0.028891482
5.1583917 0.028211363
5.1588718 0.027587167
5.1593519 0.027016132
5.159832 0.026487213
5.1603121 0.025999756
5.1607922 0.02555396
5.1612723 0.025150024
5.1617524 0.024788145
5.1622324 0.024468522
5.1627125 0.024191355
5.1631926 0.023956841
5.1636727 0.02376518
5.1641528 0.023616569
5.1646329 0.023511207
5.165113 0.023449293
5.1655931 0.023431025
5.1660732 0.023456603
5.1665533 0.023526224
5.1670334 0.023640087
5.1675135 0.023798774
5.1679936 0.024006389
5.1684737 0.024263515
5.1689538 0.024569542
5.1694339 0.024923864
5.169914 0.025325872
5.1703941 0.025774959
5.1708742 0.026270518
5.1713543 0.026811941
5.1718344 0.02739862
5.1723145 0.028029947
5.1727946 0.028705316
5.1732747 0.029424118
5.1737548 0.030185745
5.1742348 0.030989591
5.1747149 0.031835047
5.175195 0.032721507
5.1756751 0.033648406
5.1761552 0.034628729
5.1766353 0.035672325
5.1771154 0.036778151
5.1775955 0.037945162
5.1780756 0.039172315
5.1785557 0.040458567
5.1790358 0.041802874
5.1795159 0.043204192
5.179996 0.044661479
5.1804761 0.04617369
5.1809562 0.047739782
5.1814363 0.049358711
5.1819164 0.051029434
5.1823965 0.052750907
5.1828766 0.054522087
5.1833567 0.05634193
5.1838368 0.058209393
5.1843169 0.060130566
5.184797 0.062121872
5.1852771 0.064183718
5.1857572 0.066315774
5.1862372 0.068517711
5.1867173 0.070789198
5.1871974 0.073129906
5.1876775 0.075539504
5.1881576 0.078017664
5.1886377 0.080564054
5.1891178 0.083178345
5.1895979 0.085860207
5.190078 0.08860931
5.1905581 0.091425324
5.1910382 0.094307919
5.1915183 0.097256766
5.1919984 0.10027153
5.1924785 0.1033507
5.1929586 0.10648614
5.1934387 0.10967836
5.1939188 0.11292976
5.1943989 0.11624274
5.194879 0.11961972
5.1953591 0.12306309
5.1958392 0.12657527
5.1963193 0.13015865
5.1967994 0.13381565
5.1972795 0.13754867
5.1977596 0.14136011
5.1982396 0.14525238
5.1987197 0.1492279
5.1991998 0.15328905
5.1996799 0.15743825
5.20016 0.1616779
5.2006401 0.16600971
5.2011202 0.17039347
5.2016003 0.17480654
5.2020804 0.17925127
5.2025605 0.18373004
5.2030406 0.18824521
5.2035207 0.19279916
5.2040008 0.19739424
5.2044809 0.20203283
5.204961 0.20671729
5.2054411 0.21145
5.2059212 0.21623331
5.2064013 0.22106961
5.2068814 0.22596124
5.2073615 0.2309106
5.2078416 0.23592003
5.2083217 0.24099191
5.2088018 0.24612861
5.2092819 0.25132037
5.209762 0.25654423
5.210242 0.26179595
5.2107221 0.26707171
5.2112022 0.27236771
5.2116823 0.27768013
5.2121624 0.28300516
5.2126425 0.28833898
5.2131226 0.29367778
5.2136027 0.29901775
5.2140828 0.30435507
5.2145629 0.30968594
5.215043 0.31500653
5.2155231 0.32031303
5.2160032 0.32560163
5.2164833 0.33086852
5.2169634 0.33610989
5.2174435 0.34132299
5.2179236 0.3465115
5.2184037 0.35167684
5.2188838 0.35681979
5.2193639 0.36194114
5.219844 0.36704168
5.2203241 0.37212217
5.2208042 0.3771834
5.2212843 0.38222616
5.2217644 0.38725122
5.2222444 0.39225936
5.2227245 0.39725138
5.2232046 0.40222804
5.2236847 0.40719013
5.2241648 0.41213843
5.2246449 0.41707373
5.225125 0.4219968
5.2256051 0.42690403
5.2260852 0.431685
5.2265653 0.43629773
5.2270454 0.44075064
5.2275255 0.44505214
5.2280056 0.44921064
5.2284857 0.45323454
5.2289658 0.45713226
5.2294459 0.46091221
5.229926 0.4645828
5.2304061 0.46815243
5.2308862 0.47162952
5.2313663 0.47502248
5.2318464 0.47833972
5.2323265 0.48158965
5.2328066 0.48478067
5.2332867 0.48792121
5.2337668 0.49101966
5.2342468 0.49401799
5.2347269 0.49683271
5.235207 0.49946749
5.2356871 0.50192647
5.2361672 0.50421382
5.2366473 0.50633366
5.2371274 0.50829016
5.2376075 0.51008745
5.2380876 0.51172968
5.2385677 0.513221
5.2390478 0.51456556
5.2395279 0.5157675
5.240008 0.51683097
5.2404881 0.51776011
5.2409682 0.51855907
5.2414483 0.51923201
5.2419284 0.51978305
5.2424085 0.52021172
5.2428886 0.52050141
5.2433687 0.52064823
5.2438488 0.52064989
5.2443289 0.52050409
5.244809 0.52020855
5.2452891 0.51976099
5.2457692 0.51915912
5.2462492 0.51840065
5.2467293 0.5174833
5.2472094 0.51640477
5.2476895 0.51516279
5.2481696 0.51375506
5.2486497 0.51217931
5.2491298 0.51043323
5.2496099 0.50851455
5.25009 0.50642098
5.2505701 0.50415614
5.2510502 0.5018027
5.2515303 0.49938197
5.2520104 0.49688628
5.2524905 0.49430793
5.2529706 0.49163925
5.2534507 0.48887256
5.2539308 0.48600017
5.2544109 0.48301439
5.254891 0.47990755
5.2553711 0.47667197
5.2558512 0.47329995
5.2563313 0.46978383
5.2568114 0.46611591
5.2572915 0.46228851
5.2577716 0.45829395
5.2582517 0.45412456
5.2587317 0.44977263
5.2592118 0.44531801
5.2596919 0.44084196
5.260172 0.43634197
5.2606521 0.4318155
5.2611322 0.42726
5.2616123 0.42267295
5.2620924 0.41805182
5.2625725 0.41339406
5.2630526 0.40869714
5.2635327 0.40395852
5.2640128 0.39917568
5.2644929 0.39434607
5.264973 0.38946716
5.2654531 0.38453642
5.2659332 0.37955131
5.2664133 0.37450929
5.2668934 0.36940784
5.2673735 0.36424982
5.2678536 0.35905204
5.2683337 0.35382044
5.2688138 0.34856008
5.2692939 0.34327604
5.269774 0.33797337
5.2702541 0.33265715
5.2707341 0.32733245
5.2712142 0.32200433
5.2716943 0.31667787
5.2721744 0.31135812
5.2726545 0.30605017
5.2731346 0.30075907
5.2736147 0.29548989
5.2740948 0.29024771
5.2745749 0.28503759
5.275055 0.2798646
5.2755351 0.27473315
5.2760152 0.26964021
5.2764953 0.26458384
5.2769754 0.25956327
5.2774555 0.25457775
5.2779356 0.24962649
5.2784157 0.24470874
5.2788958 0.23982372
5.2793759 0.23497067
5.279856 0.23014882
5.2803361 0.22535741
5.2808162 0.22059566
5.2812963 0.21586281
5.2817764 0.21115809
5.2822565 0.20648074
5.2827365 0.20182999
5.2832166 0.19720506
5.2836967 0.19260561
5.2841768 0.18809001
5.2846569 0.1836966
5.285137 0.17942027
5.2856171 0.17525594
5.2860972 0.1711985
5.2865773 0.16724286
5.2870574 0.16338391
5.2875375 0.15961657
5.2880176 0.15593572
5.2884977 0.15233628
5.2889778 0.14881315
5.2894579 0.14536122
5.289938 0.1419754
5.2904181 0.13865058
5.2908982 0.13538168
5.2913783 0.1321636
5.2918584 0.12899123
5.2923385 0.12588185
5.2928186 0.12288067
5.2932987 0.11998721
5.2937788 0.11719935
5.2942589 0.11451496
5.2947389 0.11193192
5.295219 0.10944809
5.2956991 0.10706134
5.2961792 0.10476955
5.2966593 0.10257059
5.2971394 0.10046232
5.2976195 0.098442626
5.2980996 0.09650937
5.2985797 0.094660424
5.2990598 0.092893661
5.2995399 0.09120695
5.30002 0.089598163
5.3005001 0.088067994
5.3009802 0.086633325
5.3014603 0.085296907
5.3019404 0.084058234
5.3024205 0.082916799
5.3029006 0.081872093
5.3033807 0.080923611
5.3038608 0.080070845
5.3043409 0.079313289
5.304821 0.078650434
5.3053011 0.078081775
5.3057812 0.077606803
5.3062613 0.077225012
5.3067413 0.076935896
5.3072214 0.076738946
5.3077015 0.076633656
5.3081816 0.076619518
5.3086617 0.076696006
5.3091418 0.076861984
5.3096219 0.077117513
5.310102 0.077463267
5.3105821 0.07789992
5.3110622 0.078428145
5.3115423 0.079048616
5.3120224 0.079762007
5.3125025 0.080568991
5.3129826 0.081470243
5.3134627 0.082466436
5.3139428 0.083558244
5.3144229 0.08474634
5.314903 0.086031399
5.3153831 0.087414094
5.3158632 0.088895099
5.3163433 0.090475088
5.3168234 0.092154734
5.3173035 0.093924055
5.3177836 0.09576732
5.3182637 0.097686685
5.3187437 0.099684562
5.3192238 0.10176336
5.3197039 0.1039255
5.320184 0.10617339
5.3206641 0.10850944
5.3211442 0.11093606
5.3216243 0.11345566
5.3221044 0.11607067
5.3225845 0.11878347
5.3230646 0.1215965
5.3235447 0.12451217
5.3240248 0.12753287
5.3245049 0.13066104
5.324985 0.13389907
5.3254651 0.1372367
5.3259452 0.14061788
5.3264253 0.14404047
5.3269054 0.14751013
5.3273855 0.1510325
5.3278656 0.15461322
5.3283457 0.15825793
5.3288258 0.16197228
5.3293059 0.16576191
5.329786 0.16963247
5.3302661 0.17358959
5.3307461 0.17763894
5.3312262 0.18178613
5.3317063 0.18603683
5.3321864 0.19039667
5.3326665 0.1948713
5.3331466 0.19946636
5.3336267 0.20418391
5.3341068 0.20895243
5.3345869 0.21374214
5.335067 0.21855312
5.3355471 0.22338546
5.3360272 0.22823926
5.3365073 0.23311461
5.3369874 0.23801159
5.3374675 0.2429303
5.3379476 0.24787083
5.3384277 0.25283327
5.3389078 0.2578177
5.3393879 0.26282422
5.339868 0.26785292
5.3403481 0.27290389
5.3408282 0.27797722
5.3413083 0.283073
5.3417884 0.28819131
5.3422685 0.29333975
5.3427485 0.29852449
5.3432286 0.30374097
5.3437087 0.30898462
5.3441888 0.31425084
5.3446689 0.31953507
5.345149 0.3248327
5.3456291 0.33013917
5.3461092 0.33544989
5.3465893 0.34076028
5.3470694 0.34606576
5.3475495 0.35136173
5.3480296 0.35664364
5.3485097 0.36190688
5.3489898 0.36714687
5.3494699 0.37235905
5.34995 0.37753881
5.3504301 0.38267185
5.3509102 0.38772336
5.3513903 0.39269414
5.3518704 0.39758807
5.3523505 0.40240904
5.3528306 0.40716092
5.3533107 0.41184762
5.3537908 0.416473
5.3542709 0.42104097
5.354751 0.4255554
5.355231 0.43002019
5.3557111 0.43443921
5.3561912 0.43881636
5.3566713 0.44315552
5.3571514 0.44746058
5.3576315 0.45173541
5.3581116 0.45598392
5.3585917 0.46019999
5.3590718 0.4642639
5.3595519 0.46814524
5.360032 0.47185116
5.3605121 0.47538882
5.3609922 0.47876538
5.3614723 0.48198797
5.3619524 0.48506377
5.3624325 0.48799992
5.3629126 0.49080357
5.3633927 0.49348188
5.3638728 0.49604201
5.3643529 0.4984911
5.364833 0.50083631
5.3653131 0.50308479
5.3657932 0.5052437
5.3662733 0.50732019
5.3667534 0.50932135
5.3672334 0.51119753
5.3677135 0.51290219
5.3681936 0.51443678
5.3686737 0.51580274
5.3691538 0.5170015
5.3696339 0.5180345
5.370114 0.51890318
5.3705941 0.51960898
5.3710742 0.52015333
5.3715543 0.52053768
5.3720344 0.52076345
5.3725145 0.52083209
5.3729946 0.52074504
5.3734747 0.52050374
5.3739548 0.52010961
5.3744349 0.5195641
5.374915 0.51886865
5.3753951 0.5180356
5.3758752 0.51709184
5.3763553 0.51603404
5.3768354 0.51485729
5.3773155 0.51355671
5.3777956 0.51212738
5.3782757 0.5105644
5.3787558 0.50886286
5.3792358 0.50701787
5.3797159 0.50502452
5.380196 0.50287791
5.3806761 0.50057313
5.3811562 0.49810528
5.3816363 0.49546945
5.3821164 0.49266075
5.3825965 0.48967427
5.3830766 0.48650511
5.3835567 0.48316343
5.3840368 0.47976769
5.3845169 0.47633714
5.384997 0.47286308
5.3854771 0.4693368
5.3859572 0.46574961
5.3864373 0.46209278
5.3869174 0.45835764
5.3873975 0.45453546
5.3878776 0.45061754
5.3883577 0.44659519
5.3888378 0.4424597
5.3893179 0.43820237
5.389798 0.43381448
5.3902781 0.42928735
5.3907582 0.42461226
5.3912382 0.41978051
5.3917183 0.41478455
5.3921984 0.40971857
5.3926785 0.40464649
5.3931586 0.39956809
5.3936387 0.39448312
5.3941188 0.38939136
5.3945989 0.38429256
5.395079 0.3791865
5.3955591 0.37407294
5.3960392 0.36895165
5.3965193 0.36382239
5.3969994 0.35868493
5.3974795 0.35353903
5.3979596 0.34838447
5.3984397 0.343221
5.3989198 0.33804839
5.3993999 0.33286641
5.39988 0.32767483
5.4003601 0.32247098
5.4008402 0.31725119
5.4013203 0.3120175
5.4018004 0.30677212
5.4022805 0.30151725
5.4027606 0.29625508
5.4032406 0.29098782
5.4037207 0.28571766
5.4042008 0.2804468
5.4046809 0.27517744
5.405161 0.26991179
5.4056411 0.26465203
5.4061212 0.25940036
5.4066013 0.254159
5.4070814 0.24893012
5.4075615 0.24371595
5.4080416 0.23851866
5.4085217 0.23335026
5.4090018 0.22826741
5.4094819 0.22327515
5.409962 0.21836903
5.4104421 0.2135446
5.4109222 0.20879742
5.4114023 0.20412303
5.4118824 0.19951699
5.4123625 0.19497485
5.4128426 0.19049216
5.4133227 0.18606448
5.4138028 0.18168736
5.4142829 0.17735635
5.414763 0.173067
5.415243 0.16881486
5.4157231 0.16459549
5.4162032 0.16040445
5.4166833 0.15623888
5.4171634 0.15214761
5.4176435 0.14815342
5.4181236 0.14425373
5.4186037 0.14044597
5.4190838 0.13672755
5.4195639 0.1330959
5.420044 0.12954844
5.4205241 0.1260826
5.4210042 0.1226958
5.4214843 0.11938547
5.4219644 0.11614902
5.4224445 0.11298389
5.4229246 0.10988749
5.4234047 0.10685725
5.4238848 0.1038906
5.4243649 0.10098495
5.424845 0.098137728
5.4253251 0.095355967
5.4258052 0.092652572
5.4262853 0.090027233
5.4267654 0.087479515
5.4272454 0.085008981
5.4277255 0.082615197
5.4282056 0.080297725
5.4286857 0.07805613
5.4291658 0.075889976
5.4296459 0.073798828
5.430126 0.071782249
5.4306061 0.069839803
5.4310862 0.067971055
5.4315663 0.066175568
5.4320464 0.064452907
5.4325265 0.062802636
5.4330066 0.061224319
5.4334867 0.059716937
5.4339668 0.058277806
5.4344469 0.056906729
5.434927 0.055603803
5.4354071 0.054369127
5.4358872 0.053202799
5.4363673 0.052104916
5.4368474 0.051075576
5.4373275 0.050114877
5.4378076 0.049222917
5.4382877 0.048399793
5.4387678 0.047645604
5.4392478 0.046960447
5.4397279 0.04634442
5.440208 0.045797621
5.4406881 0.045320147
5.4411682 0.044912097
5.4416483 0.044573482
5.4421284 0.044302837
5.4426085 0.044099561
5.4430886 0.043963587
5.4435687 0.043894852
5.4440488 0.043893292
5.4445289 0.043958841
5.445009 0.044091435
5.4454891 0.04429101
5.4459692 0.044557501
5.4464493 0.044890844
5.4469294 0.045290974
5.4474095 0.045757827
5.4478896 0.046291339
5.4483697 0.046891444
5.4488498 0.047558078
5.4493299 0.048291177
5.44981 0.049090677
5.4502901 0.049959202
5.4507702 0.050899612
5.4512503 0.051911844
5.4517303 0.052995835
5.4522104 0.054151524
5.4526905 0.055378846
5.4531706 0.056677739
5.4536507 0.05804814
5.4541308 0.059489987
5.4546109 0.061003216
5.455091 0.062587764
5.4555711 0.064243569
5.4560512 0.065970568
5.4565313 0.067768698
5.4570114 0.069637896
5.4574915 0.071578099
5.4579716 0.073589245
5.4584517 0.075670977
5.4589318 0.077822777
5.4594119 0.080045513
5.459892 0.082340142
5.4603721 0.084707616
5.4608522 0.087148891
5.4613323 0.089664922
5.4618124 0.092256662
5.4622925 0.094925068
5.4627726 0.097671093
5.4632527 0.10049569
5.4637327 0.10339982
5.4642128 0.10638443
5.4646929 0.10945048
5.465173 0.11259892
5.4656531 0.11583071
5.4661332 0.1191468
5.4666133 0.12254529
5.4670934 0.12599717
5.4675735 0.12949764
5.4680536 0.13305042
5.4685337 0.13665923
5.4690138 0.1403278
5.4694939 0.14405984
5.469974 0.14785909
5.4704541 0.15172926
5.4709342 0.15567408
5.4714143 0.15969727
5.4718944 0.16380256
5.4723745 0.16799367
5.4728546 0.17227433
5.4733347 0.17664824
5.4738148 0.18111915
5.4742949 0.18569077
5.474775 0.19036667
5.4752551 0.19510324
5.4757351 0.19986527
5.4762152 0.20465408
5.4766953 0.20947099
5.4771754 0.2143173
5.4776555 0.21919434
5.4781356 0.22410342
5.4786157 0.22904587
5.4790958 0.23402298
5.4795759 0.23903609
5.480056 0.24408651
5.4805361 0.24917555
5.4810162 0.25430453
5.4814963 0.25947477
5.4819764 0.26468758
5.4824565 0.26994428
5.4829366 0.27524619
5.4834167 0.28059211
5.4838968 0.28597441
5.4843769 0.29138847
5.484857 0.29682985
5.4853371 0.30229411
5.4858172 0.30777681
5.4862973 0.31327352
5.4867774 0.31877981
5.4872575 0.32429123
5.4877375 0.32980335
5.4882176 0.33531174
5.4886977 0.34081196
5.4891778 0.34629958
5.4896579 0.35177015
5.490138 0.35721924
5.4906181 0.36264243
5.4910982 0.36803526
5.4915783 0.37339346
5.4920584 0.37871564
5.4925385 0.38400281
5.4930186 0.38925604
5.4934987 0.39447641
5.4939788 0.39966498
5.4944589 0.40482283
5.494939 0.40995102
5.4954191 0.41505064
5.4958992 0.42012274
5.4963793 0.42516839
5.4968594 0.43018868
5.4973395 0.43518467
5.4978196 0.44015742
5.4982997 0.44510802
5.4987798 0.45003753
5.4992599 0.45494703
5.4997399 0.45983622
5.50022 0.46462715
5.5007001 0.469278
5.5011802 0.47379422
5.5016603 0.47818128
5.5021404 0.4824446
5.5026205 0.48658966
5.5031006 0.49062189
5.5035807 0.49454675
5.5040608 0.49836969
5.5045409 0.50209616
5.505021 0.50573162
5.5055011 0.5092815
5.5059812 0.51275128
5.5064613 0.51614638
5.5069414 0.51947228
5.5074215 0.52273441
5.5079016 0.52593823
5.5083817 0.52906751
5.5088618 0.53208536
5.5093419 0.53499025
5.509822 0.53778144
5.5103021 0.54045817
5.5107822 0.54301968
5.5112623 0.54546523
5.5117423 0.54779404
5.5122224 0.55000538
5.5127025 0.55209848
5.5131826 0.55407259
5.5136627 0.55592695
5.5141428 0.55766082
5.5146229 0.55927342
5.515103 0.56076402
5.5155831 0.56213185
5.5160632 0.56337615
5.5165433 0.56450895
5.5170234 0.56559369
5.5175035 0.56663355
5.5179836 0.56762187
5.5184637 0.56855205
5.5189438 0.56941744
5.5194239 0.57021142
5.519904 0.57092737
5.5203841 0.57155864
5.5208642 0.57209862
5.5213443 0.57254067
5.5218244 0.57287817
5.5223045 0.57310448
5.5227846 0.57321298
5.5232647 0.57319704
5.5237447 0.57305002
5.5242248 0.57276531
5.5247049 0.57233998
5.525185 0.57186468
5.5256651 0.5713806
5.5261452 0.57088752
5.5266253 0.57038524
5.5271054 0.56987355
5.5275855 0.56935225
5.5280656 0.56882112
5.5285457 0.56827996
5.5290258 0.56772856
5.5295059 0.56716671
5.529986 0.5665942
5.5304661 0.56601083
5.5309462 0.56541639
5.5314263 0.56481067
5.5319064 0.56419347
5.5323865 0.56356457
5.5328666 0.56292376
5.5333467 0.56226669
5.5338268 0.56158954
5.5343069 0.56089518
5.534787 0.56018654
5.5352671 0.55946654
5.5357471 0.5587381
5.5362272 0.55800414
5.5367073 0.55726758
5.5371874 0.55653133
5.5376675 0.55579832
5.5381476 0.55507147
5.5386277 0.55435369
5.5391078 0.55364791
5.5395879 0.55295704
5.540068 0.55228401
5.5405481 0.55163174
5.5410282 0.55100314
5.5415083 0.5504062
5.5419884 0.54986208
5.5424685 0.54937286
5.5429486 0.54893863
5.5434287 0.54855947
5.5439088 0.54823548
5.5443889 0.54796676
5.544869 0.54775339
5.5453491 0.54759546
5.5458292 0.54749308
5.5463093 0.54744632
5.5467894 0.54745529
5.5472695 0.54752006
5.5477495 0.54764075
5.5482296 0.54781742
5.5487097 0.54805019
5.5491898 0.54833914
5.5496699 0.54868346
5.55015 0.5490696
5.5506301 0.54949196
5.5511102 0.54994919
5.5515903 0.55043993
5.5520704 0.55096284
5.5525505 0.55151658
5.5530306 0.55209978
5.5535107 0.5527111
5.5539908 0.55334919
5.5544709 0.5540127
5.554951 0.55470029
5.5554311 0.5554106
5.5559112 0.55614228
5.5563913 0.55689399
5.5568714 0.55766438
5.5573515 0.55845209
5.5578316 0.55925578
5.5583117 0.56008569
5.5587918 0.5609497
5.5592719 0.56184347
5.559752 0.56276264
5.560232 0.56370285
5.5607121 0.56465976
5.5611922 0.56562899
5.5616723 0.56660621
5.5621524 0.56758705
5.5626325 0.56856716
5.5631126 0.56954218
5.5635927 0.57050777
5.5640728 0.57145956
5.5645529 0.5723932
5.565033 0.57330434
5.5655131 0.57418863
5.5659932 0.5750417
5.5664733 0.57585762
5.5669534 0.57663001
5.5674335 0.57735937
5.5679136 0.57804654
5.5683937 0.57869237
5.5688738 0.57929773
5.5693539 0.57986346
5.569834 0.58039042
5.5703141 0.58087945
5.5707942 0.58133142
5.5712743 0.58174716
5.5717544 0.58212755
5.5722344 0.58247342
5.5727145 0.58278562
5.5731946 0.58306503
5.5736747 0.58331247
5.5741548 0.58352882
5.5746349 0.58371031
5.575115 0.58381466
5.5755951 0.58383167
5.5760752 0.58376165
5.5765553 0.58360493
5.5770354 0.58336181
5.5775155 0.58303262
5.5779956 0.58261768
5.5784757 0.58211729
5.5789558 0.58153178
5.5794359 0.58086146
5.579916 0.58010666
5.5803961 0.57926768
5.5808762 0.57834484
5.5813563 0.57733847
5.5818364 0.57624887
5.5823165 0.57507637
5.5827966 0.57382145
5.5832767 0.57250866
5.5837568 0.57115495
5.5842368 0.56975984
5.5847169 0.56832284
5.585197 0.56684349
5.5856771 0.5653213
5.5861572 0.5637558
5.5866373 0.56214651
5.5871174 0.56049295
5.5875975 0.55879465
5.5880776 0.55705113
5.5885577 0.55526191
5.5890378 0.55342651
5.5895179 0.55154446
5.589998 0.54961528
5.5904781 0.5476385
5.5909582 0.54561363
5.5914383 0.54354154
5.5919184 0.5414277
5.5923985 0.53927731
5.5928786 0.53709555
5.5933587 0.53488759
5.5938388 0.53265859
5.5943189 0.53041372
5.594799 0.52815815
5.5952791 0.52589704
5.5957592 0.52363557
5.5962392 0.52137889
5.5967193 0.51913219
5.5971994 0.51690062
5.5976795 0.51468936
5.5981596 0.51250356
5.5986397 0.51034841
5.5991198 0.50822906
5.5995999 0.50614922
5.60008 0.50410259
5.6005601 0.50208746
5.6010402 0.50010357
5.6015203 0.49815067
5.6020004 0.49622851
5.6024805 0.49433681
5.6029606 0.49247534
5.6034407 0.49064383
5.6039208 0.48884203
5.6044009 0.48706967
5.604881 0.48532652
5.6053611 0.48361231
5.6058412 0.48192678
5.6063213 0.48026969
5.6068014 0.47864076
5.6072815 0.47703976
5.6077616 0.47546786
5.6082416 0.47398572
5.6087217 0.47262339
5.6092018 0.47137808
5.6096819 0.47024697
5.610162 0.46922726
5.6106421 0.46831614
5.6111222 0.4675108
5.6116023 0.46680843
5.6120824 0.46620623
5.6125625 0.4657014
5.6130426 0.46529112
5.6135227 0.46497258
5.6140028 0.46474299
5.6144829 0.46459953
5.614963 0.46453939
5.6154431 0.46455978
5.6159232 0.46465787
5.6164033 0.46481873
5.6168834 0.46502476
5.6173635 0.46528137
5.6178436 0.46559426
5.6183237 0.46596914
5.6188038 0.46641172
5.6192839 0.46692769
5.619764 0.46752277
5.620244 0.46820266
5.6207241 0.46897306
5.6212042 0.46983967
5.6216843 0.47080821
5.6221644 0.47188438
5.6226445 0.47307388
5.6231246 0.47438241
5.6236047 0.47581569
5.6240848 0.47737941
5.6245649 0.47905844
5.625045 0.48075812
5.6255251 0.48246524
5.6260052 0.48417882
5.6264853 0.48589789
5.6269654 0.48762144
5.6274455 0.48934851
5.6279256 0.49107811
5.6284057 0.49280925
5.6288858 0.49454095
5.6293659 0.49627222
5.629846 0.49800209
5.6303261 0.49972957
5.6308062 0.50145367
5.6312863 0.50317341
5.6317664 0.50488781
5.6322464 0.50659589
5.6327265 0.50829684
5.6332066 0.50999394
5.6336867 0.5116886
5.6341668 0.51338077
5.6346469 0.51507037
5.635127 0.51675732
5.6356071 0.51844156
5.6360872 0.520123
5.6365673 0.52180159
5.6370474 0.52347723
5.6375275 0.52514987
5.6380076 0.52681942
5.6384877 0.52848582
5.6389678 0.53014898
5.6394479 0.53180885
5.639928 0.53346534
5.6404081 0.53511838
5.6408882 0.5367679
5.6413683 0.53834082
5.6418484 0.53975413
5.6423285 0.54101511
5.6428086 0.54213125
5.6432887 0.54311001
5.6437688 0.54395889
5.6442488 0.54468535
5.6447289 0.54529688
5.645209 0.54580094
5.6456891 0.54620503
5.6461692 0.54651662
5.6466493 0.54674319
5.6471294 0.54689221
5.6476095 0.54697117
5.6480896 0.54698753
5.6485697 0.54694879
5.6490498 0.54686241
5.6495299 0.54672063
5.65001 0.5464737
5.6504901 0.54611547
5.6509702 0.54564411
5.6514503 0.54505776
5.6519304 0.5443546
5.6524105 0.54353278
5.6528906 0.54259046
5.6533707 0.54152582
5.6538508 0.540337
5.6543309 0.53902218
5.654811 0.5375795
5.6552911 0.53600714
5.6557712 0.53430325
5.6562513 0.532466
5.6567313 0.53049355
5.6572114 0.52838405
5.6576915 0.52614096
5.6581716 0.52382842
5.6586517 0.52146473
5.6591318 0.5190484
5.6596119 0.51657797
5.660092 0.51405198
5.6605721 0.51146896
5.6610522 0.50882743
5.6615323 0.50612593
5.6620124 0.503363
5.6624925 0.50053716
5.6629726 0.49764695
5.6634527 0.4946909
5.6639328 0.49166754
5.6644129 0.48857541
5.664893 0.48541303
5.6653731 0.48217894
5.6658532 0.47887168
5.6663333 0.4754972
5.6668134 0.47206637
5.6672935 0.4685863
5.6677736 0.4650641
5.6682537 0.46150687
5.6687337 0.45792172
5.6692138 0.45431574
5.6696939 0.45069604
5.670174 0.44706973
5.6706541 0.44344391
5.6711342 0.43982567
5.6716143 0.43622214
5.6720944 0.4326404
5.6725745 0.42908756
5.6730546 0.42557072
5.6735347 0.422097
5.6740148 0.41867349
5.6744949 0.41530601
5.674975 0.41199387
5.6754551 0.40873517
5.6759352 0.40552808
5.6764153 0.40237078
5.6768954 0.39926143
5.6773755 0.39619821
5.6778556 0.3931793
5.6783357 0.39020285
5.6788158 0.38726705
5.6792959 0.38437006
5.679776 0.38151006
5.6802561 0.37868522
5.6807361 0.37589371
5.6812162 0.3731337
5.6816963 0.37040337
5.6821764 0.36770088
5.6826565 0.36504473
5.6831366 0.36259681
5.6836167 0.36038383
5.6840968 0.35839515
5.6845769 0.3566201
5.685057 0.35504804
5.6855371 0.35366832
5.6860172 0.35247027
5.6864973 0.35144325
5.6869774 0.3505766
5.6874575 0.34985967
5.6879376 0.3492818
5.6884177 0.34883235
5.6888978 0.34850066
5.6893779 0.34827607
5.689858 0.34814794
5.6903381 0.34810561
5.6908182 0.34813959
5.6912983 0.34834108
5.6917784 0.34877046
5.6922585 0.34942485
5.6927385 0.35030136
5.6932186 0.35139711
5.6936987 0.35270922
5.6941788 0.3542348
5.6946589 0.35597097
5.695139 0.35791484
5.6956191 0.36006353
5.6960992 0.36241415
5.6965793 0.36496383
5.6970594 0.36770967
5.6975395 0.37064879
5.6980196 0.3737783
5.6984997 0.37709533
5.6989798 0.38059699
5.6994599 0.3842661
5.69994 0.38807754
5.7004201 0.39203831
5.7009002 0.39615619
5.7013803 0.40043897
5.7018604 0.40489443
5.7023405 0.40953038
5.7028206 0.41435459
5.7033007 0.41937485
5.7037808 0.42459896
5.7042609 0.4300347
5.7047409 0.43568986
5.705221 0.44157223
5.7057011 0.4476896
5.7061812 0.45404976
5.7066613 0.46066049
5.7071414 0.46752959
5.7076215 0.47463747
5.7081016 0.48183243
5.7085817 0.4890938
5.7090618 0.49642619
5.7095419 0.50383421
5.710022 0.51132247
5.7105021 0.51889558
5.7109822 0.52655814
5.7114623 0.53431477
5.7119424 0.54217007
5.7124225 0.55012866
5.7129026 0.55819514
5.7133827 0.56637412
5.7138628 0.57467021
5.7143429 0.58308802
5.714823 0.59163216
5.7153031 0.60030724
5.7157832 0.60911686
5.7162633 0.61802951
5.7167433 0.62702086
5.7172234 0.63608065
5.7177035 0.64519864
5.7181836 0.65436456
5.7186637 0.66356816
5.7191438 0.67279919
5.7196239 0.6820474
5.720104 0.69130253
5.7205841 0.70055432
5.7210642 0.70979253
5.7215443 0.7190069
5.7220244 0.72818717
5.7225045 0.73732309
5.7229846 0.74640441
5.7234647 0.75542087
5.7239448 0.76436222
5.7244249 0.77322558
5.724905 0.78201885
5.7253851 0.79074399
5.7258652 0.79940291
5.7263453 0.8079975
5.7268254 0.81652966
5.7273055 0.82500129
5.7277856 0.83341429
5.7282657 0.84177056
5.7287457 0.85007198
5.7292258 0.85832048
5.7297059 0.86651793
5.730186 0.87466624
5.7306661 0.88276731
5.7311462 0.89082303
5.7316263 0.89883531
5.7321064 0.90680604
5.7325865 0.91468159
5.7330666 0.92223483
5.7335467 0.92945396
5.7340268 0.93635381
5.7345069 0.94294916
5.734987 0.94925483
5.7354671 0.95528563
5.7359472 0.96105636
5.7364273 0.96658183
5.7369074 0.97187683
5.7373875 0.97695619
5.7378676 0.98183471
5.7383477 0.98652719
5.7388278 0.99104844
5.7393079 0.99541327
5.739788 0.99963647
5.7402681 1.0037329
5.7407481 1.0077088
5.7412282 1.0114297
5.7417083 1.0148459
5.7421884 1.0179598
5.7426685 1.0207738
5.7431486 1.02329
5.7436287 1.0255108
5.7441088 1.0274385
5.7445889 1.0290755
5.745069 1.0304239
5.7455491 1.0314861
5.7460292 1.0322645
5.7465093 1.0327612
5.7469894 1.0329787
5.7474695 1.0329192
5.7479496 1.032585
5.7484297 1.0319785
5.7489098 1.0311019
5.7493899 1.0300074
5.74987 1.0287424
5.7503501 1.027295
5.7508302 1.0256537
5.7513103 1.023807
5.7517904 1.0217431
5.7522705 1.0194504
5.7527506 1.0169174
5.7532306 1.0141323
5.7537107 1.0110837
5.7541908 1.0077598
5.7546709 1.004149
5.755151 1.0002398
5.7556311 0.99602048
5.7561112 0.99147943
5.7565913 0.98660503
5.7570714 0.98138567
5.7575515 0.97587943
5.7580316 0.97029647
5.7585117 0.96464618
5.7589918 0.95892201
5.7594719 0.95311742
5.759952 0.94722585
5.7604321 0.94124076
5.7609122 0.93515561
5.7613923 0.92896384
5.7618724 0.92265891
5.7623525 0.91623426
5.7628326 0.90968337
5.7633127 0.90299966
5.7637928 0.89617661
5.7642729 0.88920766
5.764753 0.88208626
5.765233 0.87480587
5.7657131 0.86736523
5.7661932 0.85982018
5.7666733 0.85219598
5.7671534 0.84450361
5.7676335 0.83675403
5.7681136 0.8289582
5.7685937 0.8211271
5.7690738 0.81327168
5.7695539 0.80540291
5.770034 0.79753176
5.7705141 0.78966919
5.7709942 0.78182617
5.7714743 0.77401367
5.7719544 0.76624264
5.7724345 0.75852407
5.7729146 0.7508689
5.7733947 0.74328812
5.7738748 0.7357926
5.7743549 0.72837217
5.774835 0.72101306
5.7753151 0.71371464
5.7757952 0.70647631
5.7762753 0.69929743
5.7767554 0.6921774
5.7772354 0.68511559
5.7777155 0.67811139
5.7781956 0.67116418
5.7786757 0.66427333
5.7791558 0.65743824
5.7796359 0.65065827
5.780116 0.64393283
5.7805961 0.63726127
5.7810762 0.63064299
5.7815563 0.62407737
5.7820364 0.61756379
5.7825165 0.61117464
5.7829966 0.60507646
5.7834767 0.59926486
5.7839568 0.593728
5.7844369 0.58845403
5.784917 0.58343111
5.7853971 0.5786474
5.7858772 0.57409105
5.7863573 0.56975021
5.7868374 0.56561305
5.7873175 0.56166772
5.7877976 0.55790238
5.7882777 0.55430517
5.7887578 0.55086426
5.7892378 0.54756781
5.7897179 0.54440396
5.790198 0.54136088
5.7906781 0.53843993
5.7911582 0.53572885
5.7916383 0.53324549
5.7921184 0.53098919
5.7925985 0.52895929
5.7930786 0.52715516
5.7935587 0.52557614
5.7940388 0.52422158
5.7945189 0.52309082
5.794999 0.52218323
5.7954791 0.52149813
5.7959592 0.5210349
5.7964393 0.52079286
5.7969194 0.52077138
5.7973995 0.5209698
5.7978796 0.52138748
5.7983597 0.52202375
5.7988398 0.52287699
5.7993199 0.52389161
5.7998 0.52504066
5.8002801 0.52633096
5.8007602 0.52776934
5.8012402 0.52936263
5.8017203 0.53111765
5.8022004 0.53304122
5.8026805 0.53514017
5.8031606 0.53742133
5.8036407 0.53989152
5.8041208 0.54255756
5.8046009 0.54542629
5.805081 0.54850453
5.8055611 0.5517991
5.8060412 0.55531682
5.8065213 0.55906453
5.8070014 0.56304905
5.8074815 0.56720445
5.8079616 0.57140919
5.8084417 0.57566981
5.8089218 0.5799954
5.8094019 0.58439506
5.809882 0.58887791
5.8103621 0.59345302
5.8108422 0.59812951
5.8113223 0.60291646
5.8118024 0.60782299
5.8122825 0.61285818
5.8127626 0.61803114
5.8132426 0.62335096
5.8137227 0.62882675
5.8142028 0.6344676
5.8146829 0.64028261
5.815163 0.64628088
5.8156431 0.65244365
5.8161232 0.65863383
5.8166033 0.66483513
5.8170834 0.67105167
5.8175635 0.67728761
5.8180436 0.68354707
5.8185237 0.68983418
5.8190038 0.69615309
5.8194839 0.70250792
5.819964 0.70890281
5.8204441 0.7153419
5.8209242 0.72182931
5.8214043 0.72836919
5.8218844 0.73496567
5.8223645 0.74162288
5.8228446 0.74834496
5.8233247 0.75513604
5.8238048 0.76199882
5.8242849 0.76889907
5.824765 0.77581866
5.825245 0.78275476
5.8257251 0.78970453
5.8262052 0.79666517
5.8266853 0.80363382
5.8271654 0.81060767
5.8276455 0.81758389
5.8281256 0.82455965
5.8286057 0.83153212
5.8290858 0.83849847
5.8295659 0.84545588
5.830046 0.85240151
5.8305261 0.85933253
5.8310062 0.86624613
5.8314863 0.87313946
5.8319664 0.88000971
5.8324465 0.88686085
5.8329266 0.8937008
5.8334067 0.9005295
5.8338868 0.90734687
5.8343669 0.9141528
5.834847 0.92094722
5.8353271 0.92773003
5.8358072 0.93450114
5.8362873 0.94126046
5.8367674 0.9480079
5.8372474 0.95474336
5.8377275 0.96146676
5.8382076 0.96817801
5.8386877 0.97487702
5.8391678 0.98156369
5.8396479 0.98823794
5.840128 0.99489966
5.8406081 1.001536
5.8410882 1.0080996
5.8415683 1.0145897
5.8420484 1.0210099
5.8425285 1.0273643
5.8430086 1.0336567
5.8434887 1.0398909
5.8439688 1.0460708
5.8444489 1.0522004
5.844929 1.0582834
5.8454091 1.0643238
5.8458892 1.0703254
5.8463693 1.0762921
5.8468494 1.0822278
5.8473295 1.0881363
5.8478096 1.0940216
5.8482897 1.0998875
5.8487698 1.1057344
5.8492498 1.1115167
5.8497299 1.1172208
5.85021 1.1228495
5.8506901 1.1284052
5.8511702 1.1338906
5.8516503 1.1393083
5.8521304 1.144661
5.8526105 1.1499513
5.8530906 1.1551817
5.8535707 1.1603549
5.8540508 1.1654736
5.8545309 1.1705403
5.855011 1.1755576
5.8554911 1.1805282
5.8559712 1.1854547
5.8564513 1.1903398
5.8569314 1.1951859
5.8574115 1.1999676
5.8578916 1.20466
5.8583717 1.2092648
5.8588518 1.2137842
5.8593319 1.2182199
5.859812 1.2225741
5.8602921 1.2268485
5.8607722 1.2310452
5.8612523 1.235166
5.8617323 1.239213
5.8622124 1.2431881
5.8626925 1.2470931
5.8631726 1.2509301
5.8636527 1.254701
5.8641328 1.2584078
5.8646129 1.2620523
5.865093 1.2656365
5.8655731 1.2691534
5.8660532 1.2725788
5.8665333 1.2759117
5.8670134 1.2791529
5.8674935 1.282303
5.8679736 1.2853626
5.8684537 1.2883325
5.8689338 1.2912134
5.8694139 1.2940058
5.869894 1.2967105
5.8703741 1.2993281
5.8708542 1.3018594
5.8713343 1.3043049
5.8718144 1.3066654
5.8722945 1.3089416
5.8727746 1.311134
5.8732547 1.3132434
5.8737347 1.3152708
5.8742148 1.3172193
5.8746949 1.3190886
5.875175 1.3208772
5.8756551 1.3225837
5.8761352 1.3242068
5.8766153 1.3257452
5.8770954 1.3271974
5.8775755 1.3285621
5.8780556 1.329838
5.8785357 1.3310236
5.8790158 1.3321176
5.8794959 1.3331186
5.879976 1.3340253
5.8804561 1.3348363
5.8809362 1.3355501
5.8814163 1.3361656
5.8818964 1.3366815
5.8823765 1.3371283
5.8828566 1.3375257
5.8833367 1.3378706
5.8838168 1.3381596
5.8842969 1.3383896
5.884777 1.3385573
5.8852571 1.3386594
5.8857371 1.3386928
5.8862172 1.3386542
5.8866973 1.3385403
5.8871774 1.3383479
5.8876575 1.3380738
5.8881376 1.3377147
5.8886177 1.3372674
5.8890978 1.3367287
5.8895779 1.3360952
5.890058 1.3353639
5.8905381 1.3345586
5.8910182 1.3337346
5.8914983 1.3328901
5.8919784 1.3320214
5.8924585 1.3311248
5.8929386 1.3301966
5.8934187 1.329233
5.8938988 1.3282304
5.8943789 1.327185
5.894859 1.326093
5.8953391 1.3249509
5.8958192 1.3237549
5.8962993 1.3225012
5.8967794 1.3211861
5.8972595 1.319806
5.8977395 1.3183571
5.8982196 1.3168357
5.8986997 1.3152471
5.8991798 1.3136467
5.8996599 1.312043
5.90014 1.3104346
5.9006201 1.3088197
5.9011002 1.3071967
5.9015803 1.3055641
5.9020604 1.3039201
5.9025405 1.3022633
5.9030206 1.3005918
5.9035007 1.2989042
5.9039808 1.2971987
5.9044609 1.2954738
5.904941 1.2937279
5.9054211 1.2919592
5.9059012 1.2901663
5.9063813 1.2883474
5.9068614 1.2865013
5.9073415 1.284641
5.9078216 1.2827748
5.9083017 1.2809035
5.9087818 1.279028
5.9092619 1.2771493
5.9097419 1.2752684
5.910222 1.2733863
5.9107021 1.2715037
5.9111822 1.2696218
5.9116623 1.2677414
5.9121424 1.2658635
5.9126225 1.263989
5.9131026 1.2621189
5.9135827 1.2602541
5.9140628 1.2583956
5.9145429 1.2565444
5.915023 1.2547013
5.9155031 1.2528612
5.9159832 1.2510157
5.9164633 1.2491661
5.9169434 1.247314
5.9174235 1.2454609
5.9179036 1.2436084
5.9183837 1.2417581
5.9188638 1.2399114
5.9193439 1.23807
5.919824 1.2362354
5.9203041 1.2344091
5.9207842 1.2325926
5.9212643 1.2307876
5.9217443 1.2289955
5.9222244 1.227218
5.9227045 1.2254565
5.9231846 1.2237127
5.9236647 1.2219848
5.9241448 1.2202591
5.9246249 1.2185337
5.925105 1.2168086
5.9255851 1.2150837
5.9260652 1.2133591
5.9265453 1.2116346
5.9270254 1.2099104
5.9275055 1.2081863
5.9279856 1.2064623
5.9284657 1.2047384
5.9289458 1.2030146
5.9294259 1.2012908
5.929906 1.199567
5.9303861 1.1978432
5.9308662 1.1961194
5.9313463 1.1943955
5.9318264 1.1926715
5.9323065 1.1909476
5.9327866 1.1892239
5.9332667 1.1875003
5.9337467 1.1857768
5.9342268 1.1840534
5.9347069 1.1823301
5.935187 1.1806068
5.9356671 1.1788836
5.9361472 1.1771604
5.9366273 1.1754372
5.9371074 1.173714
5.9375875 1.1719907
5.9380676 1.1702673
5.9385477 1.1685438
5.9390278 1.1668203
5.9395079 1.1650966
5.939988 1.1633727
5.9404681 1.1616375
5.9409482 1.1598786
5.9414283 1.1580969
5.9419084 1.1562938
5.9423885 1.1544704
5.9428686 1.1526279
5.9433487 1.1507676
5.9438288 1.1488905
5.9443089 1.146998
5.944789 1.1450912
5.9452691 1.1431714
5.9457491 1.1412396
5.9462292 1.1392971
5.9467093 1.1373451
5.9471894 1.1353849
5.9476695 1.1334175
5.9481496 1.1314442
5.9486297 1.1294627
5.9491098 1.1274616
5.9495899 1.1254393
5.95007 1.1233955
5.9505501 1.1213298
5.9510302 1.1192418
5.9515103 1.117131
5.9519904 1.1149971
5.9524705 1.1128396
5.9529506 1.1106581
5.9534307 1.1084523
5.9539108 1.1062216
5.9543909 1.1039658
5.954871 1.1016843
5.9553511 1.0993768
5.9558312 1.0970428
5.9563113 1.094682
5.9567914 1.0922947
5.9572715 1.0898895
5.9577516 1.0874697
5.9582316 1.0850358
5.9587117 1.0825887
5.9591918 1.0801288
5.9596719 1.0776568
5.960152 1.0751734
5.9606321 1.0726793
5.9611122 1.0701749
5.9615923 1.0676611
5.9620724 1.0651384
5.9625525 1.0626075
5.9630326 1.060069
5.9635127 1.0575235
5.9639928 1.0549718
5.9644729 1.0524144
5.964953 1.049852
5.9654331 1.047277
5.9659132 1.0446841
5.9663933 1.0420755
5.9668734 1.0394531
5.9673535 1.0368193
5.9678336 1.034176
5.9683137 1.0315255
5.9687938 1.0288699
5.9692739 1.0262112
5.969754 1.0235517
5.970234 1.0208935
5.9707141 1.0182386
5.9711942 1.0155893
5.9716743 1.0129476
5.9721544 1.0103157
5.9726345 1.0076958
5.9731146 1.0050899
5.9735947 1.0025073
5.9740748 0.99996679
5.9745549 0.99746691
5.975035 0.99500536
5.9755151 0.99257985
5.9759952 0.99018804
5.9764753 0.98782762
5.9769554 0.98549627
5.9774355 0.98319167
5.9779156 0.98091151
5.9783957 0.97865347
5.9788758 0.97641522
5.9793559 0.97419445
5.979836 0.97198884
5.9803161 0.96979608
5.9807962 0.96761384
5.9812763 0.96543981
5.9817564 0.96328257
5.9822364 0.96122836
5.9827165 0.95929176
5.9831966 0.95746733
5.9836767 0.9557496
5.9841568 0.95413315
5.9846369 0.95261251
5.985117 0.95118224
5.9855971 0.94983689
5.9860772 0.94857101
5.9865573 0.94737916
5.9870374 0.94625589
5.9875175 0.94519575
5.9879976 0.9441933
5.9884777 0.94324307
5.9889578 0.94233964
5.9894379 0.94147754
5.989918 0.94065211
5.9903981 0.93992343
5.9908782 0.93933019
5.9913583 0.93887009
5.9918384 0.93854088
5.9923185 0.93834028
5.9927986 0.93826601
5.9932787 0.9383158
5.9937588 0.93848738
5.9942388 0.93877847
5.9947189 0.9391868
5.995199 0.9397101
5.9956791 0.94034609
5.9961592 0.9410925
5.9966393 0.94194706
5.9971194 0.94290749
5.9975995 0.94397151
5.9980796 0.94513687
5.9985597 0.94639686
5.9990398 0.94774452
5.9995199 0.9491845
6 0.95072169
