# Supplementary material for: Structural motifs of gold cluster anions with 17 to 69 atoms
Source: Nat Commun. 2026 Apr 10;17:5099. doi: 10.1038/s41467-026-71649-9 (PMC13246909; doi:10.1038/s41467-026-71649-9)
Supplement: Supplementary file 5 — Source Data [file 41467_2026_71649_MOESM5_ESM.zip › Figure2/27_th_red.dat]

3.6 0
3.6004801 0
3.6009602 0
3.6014403 0
3.6019204 0
3.6024005 0
3.6028806 0
3.6033607 0
3.6038408 0
3.6043209 0
3.604801 0
3.6052811 0
3.6057612 0
3.6062412 0
3.6067213 0
3.6072014 0
3.6076815 0
3.6081616 0
3.6086417 0
3.6091218 0
3.6096019 0
3.610082 0
3.6105621 0
3.6110422 0
3.6115223 0
3.6120024 0
3.6124825 0
3.6129626 0
3.6134427 0
3.6139228 0
3.6144029 0
3.614883 0
3.6153631 0
3.6158432 0
3.6163233 0
3.6168034 0
3.6172835 0
3.6177636 0
3.6182436 0
3.6187237 0
3.6192038 0
3.6196839 0
3.620164 0
3.6206441 0
3.6211242 0
3.6216043 0
3.6220844 0
3.6225645 0
3.6230446 0
3.6235247 0
3.6240048 0
3.6244849 0
3.624965 0
3.6254451 0
3.6259252 0
3.6264053 0
3.6268854 0
3.6273655 0
3.6278456 0
3.6283257 0
3.6288058 0
3.6292859 0
3.629766 0
3.630246 0
3.6307261 0
3.6312062 0
3.6316863 0
3.6321664 0
3.6326465 0
3.6331266 0
3.6336067 0
3.6340868 0
3.6345669 0
3.635047 0
3.6355271 0
3.6360072 0
3.6364873 0
3.6369674 0
3.6374475 0
3.6379276 0
3.6384077 0
3.6388878 0
3.6393679 0
3.639848 0
3.6403281 0
3.6408082 0
3.6412883 0
3.6417684 0
3.6422484 0
3.6427285 0
3.6432086 0
3.6436887 0
3.6441688 0
3.6446489 0
3.645129 0
3.6456091 0
3.6460892 0
3.6465693 0
3.6470494 0
3.6475295 0
3.6480096 0
3.6484897 0
3.6489698 0
3.6494499 0
3.64993 0
3.6504101 0
3.6508902 0
3.6513703 0
3.6518504 0
3.6523305 0
3.6528106 0
3.6532907 0
3.6537708 0
3.6542509 0
3.6547309 0
3.655211 0
3.6556911 0
3.6561712 0
3.6566513 0
3.6571314 0
3.6576115 0
3.6580916 0
3.6585717 0
3.6590518 0
3.6595319 0
3.660012 0
3.6604921 0
3.6609722 0
3.6614523 0
3.6619324 0
3.6624125 0
3.6628926 0
3.6633727 0
3.6638528 0
3.6643329 0
3.664813 0
3.6652931 0
3.6657732 0
3.6662533 0
3.6667333 0
3.6672134 0
3.6676935 0
3.6681736 0
3.6686537 0
3.6691338 0
3.6696139 0
3.670094 0
3.6705741 0
3.6710542 0
3.6715343 0
3.6720144 0
3.6724945 0
3.6729746 0
3.6734547 0
3.6739348 0
3.6744149 0
3.674895 0
3.6753751 0
3.6758552 0
3.6763353 0
3.6768154 0
3.6772955 0
3.6777756 0
3.6782557 0
3.6787357 0
3.6792158 0
3.6796959 0
3.680176 0
3.6806561 0
3.6811362 0
3.6816163 0
3.6820964 0
3.6825765 0
3.6830566 0
3.6835367 0
3.6840168 0
3.6844969 0
3.684977 0
3.6854571 0
3.6859372 0
3.6864173 0
3.6868974 0
3.6873775 0
3.6878576 0
3.6883377 0
3.6888178 0
3.6892979 0
3.689778 0
3.6902581 0
3.6907381 0
3.6912182 0
3.6916983 0
3.6921784 0
3.6926585 0
3.6931386 0
3.6936187 0
3.6940988 0
3.6945789 0
3.695059 0
3.6955391 0
3.6960192 0
3.6964993 0
3.6969794 0
3.6974595 0
3.6979396 0
3.6984197 0
3.6988998 0
3.6993799 0
3.69986 0
3.7003401 0
3.7008202 0
3.7013003 0
3.7017804 0
3.7022605 0
3.7027405 0
3.7032206 0
3.7037007 0
3.7041808 0
3.7046609 0
3.705141 0
3.7056211 0
3.7061012 0
3.7065813 0
3.7070614 0
3.7075415 0
3.7080216 0
3.7085017 0
3.7089818 0
3.7094619 0
3.709942 0
3.7104221 0
3.7109022 0
3.7113823 0
3.7118624 0
3.7123425 0
3.7128226 0
3.7133027 0
3.7137828 0
3.7142629 0
3.7147429 0
3.715223 0
3.7157031 0
3.7161832 0
3.7166633 0
3.7171434 0
3.7176235 0
3.7181036 0
3.7185837 0
3.7190638 0
3.7195439 0
3.720024 0
3.7205041 0
3.7209842 0
3.7214643 0
3.7219444 0
3.7224245 0
3.7229046 0
3.7233847 0
3.7238648 0
3.7243449 0
3.724825 0
3.7253051 0
3.7257852 0
3.7262653 0
3.7267453 0
3.7272254 0
3.7277055 0
3.7281856 0
3.7286657 0
3.7291458 0
3.7296259 0
3.730106 0
3.7305861 0
3.7310662 0
3.7315463 0
3.7320264 0
3.7325065 0
3.7329866 0
3.7334667 0
3.7339468 0
3.7344269 0
3.734907 0
3.7353871 0
3.7358672 0
3.7363473 0
3.7368274 0
3.7373075 0
3.7377876 0
3.7382677 0
3.7387477 0
3.7392278 0
3.7397079 0
3.740188 0
3.7406681 0
3.7411482 0
3.7416283 0
3.7421084 0
3.7425885 0
3.7430686 0
3.7435487 0
3.7440288 0
3.7445089 0
3.744989 0
3.7454691 0
3.7459492 0
3.7464293 0
3.7469094 0
3.7473895 0
3.7478696 0
3.7483497 0
3.7488298 0
3.7493099 0
3.74979 0
3.7502701 0
3.7507502 0
3.7512302 0
3.7517103 0
3.7521904 0
3.7526705 0
3.7531506 0
3.7536307 0
3.7541108 0
3.7545909 0
3.755071 0
3.7555511 0
3.7560312 0
3.7565113 0
3.7569914 0
3.7574715 0
3.7579516 0
3.7584317 0
3.7589118 0
3.7593919 0
3.759872 0
3.7603521 0
3.7608322 0
3.7613123 0
3.7617924 0
3.7622725 0
3.7627526 0
3.7632326 0
3.7637127 0
3.7641928 0
3.7646729 0
3.765153 0
3.7656331 0
3.7661132 0
3.7665933 0
3.7670734 0
3.7675535 0
3.7680336 0
3.7685137 0
3.7689938 0
3.7694739 0
3.769954 0
3.7704341 0
3.7709142 0
3.7713943 0
3.7718744 0
3.7723545 0
3.7728346 0
3.7733147 0
3.7737948 0
3.7742749 0
3.774755 0
3.775235 0
3.7757151 0
3.7761952 0
3.7766753 0
3.7771554 0
3.7776355 0
3.7781156 0
3.7785957 0
3.7790758 0
3.7795559 0
3.780036 0
3.7805161 0
3.7809962 0
3.7814763 0
3.7819564 0
3.7824365 0
3.7829166 0
3.7833967 0
3.7838768 0
3.7843569 0
3.784837 0
3.7853171 0
3.7857972 0
3.7862773 0
3.7867574 0
3.7872374 0
3.7877175 0
3.7881976 0
3.7886777 0
3.7891578 0
3.7896379 0
3.790118 0
3.7905981 0
3.7910782 0
3.7915583 0
3.7920384 0
3.7925185 0
3.7929986 0
3.7934787 0
3.7939588 0
3.7944389 0
3.794919 0
3.7953991 0
3.7958792 0
3.7963593 0
3.7968394 0
3.7973195 0
3.7977996 0
3.7982797 0
3.7987598 0
3.7992398 0
3.7997199 0
3.8002 0
3.8006801 0
3.8011602 0
3.8016403 0
3.8021204 0
3.8026005 0
3.8030806 0
3.8035607 0
3.8040408 0
3.8045209 0
3.805001 0
3.8054811 0
3.8059612 0
3.8064413 0
3.8069214 0
3.8074015 0
3.8078816 0
3.8083617 0
3.8088418 0
3.8093219 0
3.809802 0
3.8102821 0
3.8107622 0
3.8112422 0
3.8117223 0
3.8122024 0
3.8126825 0
3.8131626 0
3.8136427 0
3.8141228 0
3.8146029 0
3.815083 0
3.8155631 0
3.8160432 0
3.8165233 0
3.8170034 0
3.8174835 0
3.8179636 0
3.8184437 0
3.8189238 0
3.8194039 0
3.819884 0
3.8203641 0
3.8208442 0
3.8213243 0
3.8218044 0
3.8222845 0
3.8227646 0
3.8232446 0
3.8237247 0
3.8242048 0
3.8246849 0
3.825165 0
3.8256451 0
3.8261252 0
3.8266053 0
3.8270854 0
3.8275655 0
3.8280456 2.5884066e-13
3.8285257 4.7784592e-11
3.8290058 1.7281627e-10
3.8294859 3.6884075e-10
3.829966 6.2934495e-10
3.8304461 9.4781574e-10
3.8309262 1.31774e-09
3.8314063 1.7326047e-09
3.8318864 2.1858967e-09
3.8323665 2.6711028e-09
3.8328466 3.18171e-09
3.8333267 3.7112051e-09
3.8338068 4.2530751e-09
3.8342869 4.8008068e-09
3.834767 5.3478872e-09
3.835247 5.8878031e-09
3.8357271 6.4140414e-09
3.8362072 6.9200891e-09
3.8366873 7.5005681e-09
3.8371674 8.368323e-09
3.8376475 9.5086142e-09
3.8381276 1.0897881e-08
3.8386077 1.2512563e-08
3.8390878 1.4329099e-08
3.8395679 1.6323928e-08
3.840048 1.847349e-08
3.8405281 2.0754224e-08
3.8410082 2.314257e-08
3.8414883 2.5614966e-08
3.8419684 2.8147852e-08
3.8424485 3.0717666e-08
3.8429286 3.330085e-08
3.8434087 3.5873841e-08
3.8438888 3.8413078e-08
3.8443689 4.0895002e-08
3.844849 4.3466159e-08
3.8453291 4.7242758e-08
3.8458092 5.2341535e-08
3.8462893 5.8652677e-08
3.8467694 6.6066369e-08
3.8472494 7.4472796e-08
3.8477295 8.3762143e-08
3.8482096 9.3824597e-08
3.8486897 1.0455034e-07
3.8491698 1.1582956e-07
3.8496499 1.2755245e-07
3.85013 1.3960918e-07
3.8506101 1.5188995e-07
3.8510902 1.6428493e-07
3.8515703 1.7668432e-07
3.8520504 1.889783e-07
3.8525305 2.0105706e-07
3.8530106 2.128956e-07
3.8534907 2.2843591e-07
3.8539708 2.4955621e-07
3.8544509 2.7581376e-07
3.854931 3.0676582e-07
3.8554111 3.4196965e-07
3.8558912 3.8098251e-07
3.8563713 4.2336166e-07
3.8568514 4.6866436e-07
3.8573315 5.1644787e-07
3.8578116 5.6626945e-07
3.8582917 6.1768637e-07
3.8587718 6.7025587e-07
3.8592519 7.2353523e-07
3.8597319 7.770817e-07
3.860212 8.3045254e-07
3.8606921 8.8320501e-07
3.8611722 9.3489637e-07
3.8616523 9.9399761e-07
3.8621324 1.0745031e-06
3.8626125 1.1750285e-06
3.8630926 1.2939365e-06
3.8635727 1.4295895e-06
3.8640528 1.5803502e-06
3.8645329 1.7445811e-06
3.865013 1.9206446e-06
3.8654931 2.1069034e-06
3.8659732 2.3017201e-06
3.8664533 2.5034571e-06
3.8669334 2.7104769e-06
3.8674135 2.9211423e-06
3.8678936 3.1338156e-06
3.8683737 3.3468595e-06
3.8688538 3.5586365e-06
3.8693339 3.7675091e-06
3.869814 3.984525e-06
3.8702941 4.2692402e-06
3.8707742 4.6247981e-06
3.8712543 5.0457075e-06
3.8717343 5.5264771e-06
3.8722144 6.0616157e-06
3.8726945 6.6456319e-06
3.8731746 7.2730345e-06
3.8736547 7.9383322e-06
3.8741348 8.6360338e-06
3.8746149 9.3606479e-06
3.875095 1.0106683e-05
3.8755751 1.0868649e-05
3.8760552 1.1641053e-05
3.8765353 1.2418405e-05
3.8770154 1.3195213e-05
3.8774955 1.3965986e-05
3.8779756 1.4733067e-05
3.8784557 1.5667002e-05
3.8789358 1.6826756e-05
3.8794159 1.8195795e-05
3.879896 1.9757586e-05
3.8803761 2.1495596e-05
3.8808562 2.3393292e-05
3.8813363 2.5434141e-05
3.8818164 2.7601609e-05
3.8822965 2.9879163e-05
3.8827766 3.225027e-05
3.8832567 3.4698396e-05
3.8837367 3.7207009e-05
3.8842168 3.9759576e-05
3.8846969 4.2339562e-05
3.885177 4.4930435e-05
3.8856571 4.7515662e-05
3.8861372 5.0078709e-05
3.8866173 5.2922297e-05
3.8870974 5.641417e-05
3.8875775 6.0510917e-05
3.8880576 6.5167813e-05
3.8885377 7.0340132e-05
3.8890178 7.598315e-05
3.8894979 8.205214e-05
3.889978 8.8502378e-05
3.8904581 9.5289139e-05
3.8909382 0.0001023677
3.8914183 0.00010969333
3.8918984 0.0001172213
3.8923785 0.0001249069
3.8928586 0.0001327054
3.8933387 0.00014057206
3.8938188 0.00014846217
3.8942989 0.000156331
3.894779 0.00016450054
3.8952591 0.0001742279
3.8957391 0.00018552741
3.8962192 0.000198291
3.8966993 0.00021241064
3.8971794 0.00022777827
3.8976595 0.00024428585
3.8981396 0.00026182533
3.8986197 0.00028028865
3.8990998 0.00029956776
3.8995799 0.00031955463
3.90006 0.0003401412
3.9005401 0.00036121942
3.9010202 0.00038268124
3.9015003 0.00040441861
3.9019804 0.00042632349
3.9024605 0.00044828782
3.9029406 0.00047042322
3.9034207 0.00049552311
3.9039008 0.00052428507
3.9043809 0.00055647737
3.904861 0.00059186828
3.9053411 0.00063022609
3.9058212 0.00067131907
3.9063013 0.0007149155
3.9067814 0.00076078365
3.9072615 0.0008086918
3.9077415 0.00085840823
3.9082216 0.0009097012
3.9087017 0.00096233901
3.9091818 0.0010160899
3.9096619 0.0010707222
3.910142 0.0011260041
3.9106221 0.001181704
3.9111022 0.0012375923
3.9115823 0.0012976266
3.9120624 0.001365257
3.9125425 0.0014400473
3.9130226 0.0015215613
3.9135027 0.0016093629
3.9139828 0.0017030156
3.9144629 0.0018020835
3.914943 0.0019061302
3.9154231 0.0020147195
3.9159032 0.0021274152
3.9163833 0.0022437811
3.9168634 0.0023633809
3.9173435 0.0024857786
3.9178236 0.0026105377
3.9183037 0.0027372222
3.9187838 0.0028653958
3.9192639 0.0029946223
3.9197439 0.0031280477
3.920224 0.0032748481
3.9207041 0.0034348688
3.9211842 0.0036074021
3.9216643 0.0037917399
3.9221444 0.0039871742
3.9226245 0.0041929971
3.9231046 0.0044085006
3.9235847 0.0046329768
3.9240648 0.0048657176
3.9245449 0.0051060151
3.925025 0.0053531614
3.9255051 0.0056064484
3.9259852 0.0058651683
3.9264653 0.0061286129
3.9269454 0.0063960745
3.9274255 0.006666845
3.9279056 0.0069419558
3.9283857 0.0072358577
3.9288658 0.0075511581
3.9293459 0.0078868932
3.929826 0.0082420993
3.9303061 0.0086158127
3.9307862 0.0090070698
3.9312663 0.0094149068
3.9317463 0.00983836
3.9322264 0.010276466
3.9327065 0.01072826
3.9331866 0.01119278
3.9336667 0.011669061
3.9341468 0.01215614
3.9346269 0.012653053
3.935107 0.013158837
3.9355871 0.013672527
3.9360672 0.014193301
3.9365473 0.014734983
3.9370274 0.015306475
3.9375075 0.015906751
3.9379876 0.016534782
3.9384677 0.017189543
3.9389478 0.017870007
3.9394279 0.018575147
3.939908 0.019303937
3.9403881 0.020055349
3.9408682 0.020828356
3.9413483 0.021621933
3.9418284 0.022435052
3.9423085 0.023266686
3.9427886 0.024115809
3.9432687 0.024981394
3.9437487 0.025862414
3.9442288 0.026757843
3.9447089 0.027673774
3.945189 0.028623967
3.9456691 0.02960818
3.9461492 0.030625739
3.9466293 0.031675969
3.9471094 0.032758197
3.9475895 0.033871748
3.9480696 0.035015947
3.9485497 0.03619012
3.9490298 0.037393593
3.9495099 0.038625691
3.94999 0.03988574
3.9504701 0.041173065
3.9509502 0.042486992
3.9514303 0.043826847
3.9519104 0.045191956
3.9523905 0.046581643
3.9528706 0.047996228
3.9533507 0.049441444
3.9538308 0.050918495
3.9543109 0.052427587
3.954791 0.053968926
3.9552711 0.055542719
3.9557512 0.057149173
3.9562312 0.058788493
3.9567113 0.060460886
3.9571914 0.062166559
3.9576715 0.063905717
3.9581516 0.065678568
3.9586317 0.067485318
3.9591118 0.069326172
3.9595919 0.071201338
3.960072 0.073111022
3.9605521 0.075055429
3.9610322 0.077034455
3.9615123 0.079037272
3.9619924 0.081059532
3.9624725 0.083102711
3.9629526 0.085168288
3.9634327 0.087257738
3.9639128 0.08937254
3.9643929 0.091514169
3.964873 0.093684103
3.9653531 0.095883818
3.9658332 0.098114792
3.9663133 0.1003785
3.9667934 0.10267642
3.9672735 0.10501004
3.9677536 0.10738081
3.9682336 0.10979024
3.9687137 0.11223978
3.9691938 0.11473092
3.9696739 0.11725099
3.970154 0.11977932
3.9706341 0.12231644
3.9711142 0.12486313
3.9715943 0.12742014
3.9720744 0.12998826
3.9725545 0.13256825
3.9730346 0.13516087
3.9735147 0.1377669
3.9739948 0.14038711
3.9744749 0.14302226
3.974955 0.14567312
3.9754351 0.14834047
3.9759152 0.15102506
3.9763953 0.15372768
3.9768754 0.15644908
3.9773555 0.15919004
3.9778356 0.16194987
3.9783157 0.16472194
3.9787958 0.16750412
3.9792759 0.170295
3.979756 0.17309316
3.980236 0.17589718
3.9807161 0.17870564
3.9811962 0.18151714
3.9816763 0.18433025
3.9821564 0.18714356
3.9826365 0.18995565
3.9831166 0.1927651
3.9835967 0.1955705
3.9840768 0.19837044
3.9845569 0.20116348
3.985037 0.20394823
3.9855171 0.20672326
3.9859972 0.20948728
3.9864773 0.21224165
3.9869574 0.21498729
3.9874375 0.21772436
3.9879176 0.22045302
3.9883977 0.22317346
3.9888778 0.22588582
3.9893579 0.22859028
3.989838 0.23128701
3.9903181 0.23397616
3.9907982 0.23665792
3.9912783 0.23933244
3.9917584 0.24199988
3.9922384 0.24466043
3.9927185 0.24731423
3.9931986 0.24996147
3.9936787 0.2526023
3.9941588 0.25523689
3.9946389 0.25784793
3.995119 0.26041682
3.9955991 0.2629453
3.9960792 0.26543511
3.9965593 0.26788801
3.9970394 0.27030575
3.9975195 0.27269008
3.9979996 0.27504275
3.9984797 0.27736551
3.9989598 0.27966011
3.9994399 0.28192831
3.99992 0.28417185
4.0004001 0.28639249
4.0008802 0.28859198
4.0013603 0.29077207
4.0018404 0.2929345
4.0023205 0.29508104
4.0028006 0.29720861
4.0032807 0.29930239
4.0037608 0.3013614
4.0042408 0.30338585
4.0047209 0.30537595
4.005201 0.30733191
4.0056811 0.30925396
4.0061612 0.31114231
4.0066413 0.31299716
4.0071214 0.31481874
4.0076015 0.31660727
4.0080816 0.31836294
4.0085617 0.32008599
4.0090418 0.32177661
4.0095219 0.32343504
4.010002 0.32506148
4.0104821 0.32665615
4.0109622 0.32822
4.0114423 0.32976146
4.0119224 0.33128195
4.0124025 0.33278038
4.0128826 0.33425567
4.0133627 0.33570672
4.0138428 0.33713243
4.0143229 0.33853173
4.014803 0.33990352
4.0152831 0.34124671
4.0157632 0.3425602
4.0162432 0.34384291
4.0167233 0.34509374
4.0172034 0.34631161
4.0176835 0.34749543
4.0181636 0.34864409
4.0186437 0.34975652
4.0191238 0.35083166
4.0196039 0.35188721
4.020084 0.35293707
4.0205641 0.35397961
4.0210442 0.35501321
4.0215243 0.35603625
4.0220044 0.35704709
4.0224845 0.35804411
4.0229646 0.35902569
4.0234447 0.3599902
4.0239248 0.36093601
4.0244049 0.3618615
4.024885 0.36276504
4.0253651 0.36364501
4.0258452 0.36449977
4.0263253 0.36532771
4.0268054 0.36612719
4.0272855 0.3668966
4.0277656 0.36764312
4.0282456 0.36838767
4.0287257 0.36913112
4.0292058 0.36987335
4.0296859 0.37061424
4.030166 0.37135365
4.0306461 0.37209146
4.0311262 0.37282754
4.0316063 0.37356177
4.0320864 0.37429402
4.0325665 0.37502417
4.0330466 0.37575208
4.0335267 0.37647764
4.0340068 0.37720071
4.0344869 0.37792117
4.034967 0.3786389
4.0354471 0.37935376
4.0359272 0.38006542
4.0364073 0.38077246
4.0368874 0.38147526
4.0373675 0.38217459
4.0378476 0.38287125
4.0383277 0.383566
4.0388078 0.38425962
4.0392879 0.38495289
4.039768 0.38564659
4.040248 0.38634149
4.0407281 0.38703838
4.0412082 0.38773803
4.0416883 0.38844122
4.0421684 0.38914873
4.0426485 0.38986133
4.0431286 0.3905798
4.0436087 0.39130492
4.0440888 0.39203747
4.0445689 0.3927787
4.045049 0.39352856
4.0455291 0.39428638
4.0460092 0.39505147
4.0464893 0.39582316
4.0469694 0.39660077
4.0474495 0.39738362
4.0479296 0.39817102
4.0484097 0.39896231
4.0488898 0.3997568
4.0493699 0.40055381
4.04985 0.40135266
4.0503301 0.40215268
4.0508102 0.40295317
4.0512903 0.40375348
4.0517704 0.40455291
4.0522505 0.40535078
4.0527305 0.40615
4.0532106 0.40695645
4.0536907 0.40776946
4.0541708 0.40858819
4.0546509 0.40941182
4.055131 0.41023952
4.0556111 0.41107047
4.0560912 0.41190384
4.0565713 0.41273879
4.0570514 0.4135745
4.0575315 0.41441015
4.0580116 0.41524491
4.0584917 0.41607794
4.0589718 0.41690843
4.0594519 0.41773554
4.059932 0.41855844
4.0604121 0.41937632
4.0608922 0.42018571
4.0613723 0.4209723
4.0618524 0.42173524
4.0623325 0.42247595
4.0628126 0.42319585
4.0632927 0.42389635
4.0637728 0.42457888
4.0642529 0.42524486
4.0647329 0.42589569
4.065213 0.42653281
4.0656931 0.42715763
4.0661732 0.42777156
4.0666533 0.42837603
4.0671334 0.42897245
4.0676135 0.42956225
4.0680936 0.43014684
4.0685737 0.43072763
4.0690538 0.43130453
4.0695339 0.43183631
4.070014 0.43230616
4.0704941 0.43271703
4.0709742 0.43307187
4.0714543 0.43337363
4.0719344 0.43362525
4.0724145 0.43382967
4.0728946 0.43398985
4.0733747 0.43410873
4.0738548 0.43418926
4.0743349 0.43423438
4.074815 0.43424704
4.0752951 0.43423018
4.0757752 0.43418676
4.0762553 0.43411971
4.0767353 0.43403199
4.0772154 0.43392654
4.0776955 0.43377982
4.0781756 0.43355738
4.0786557 0.43326091
4.0791358 0.43289233
4.0796159 0.43245356
4.080096 0.43194653
4.0805761 0.43137316
4.0810562 0.43073537
4.0815363 0.43003509
4.0820164 0.42927424
4.0824965 0.42845474
4.0829766 0.42757852
4.0834567 0.4266475
4.0839368 0.42566361
4.0844169 0.42462876
4.084897 0.42354489
4.0853771 0.4224139
4.0858572 0.42123406
4.0863373 0.41999148
4.0868174 0.41868413
4.0872975 0.41731149
4.0877776 0.41587303
4.0882577 0.4143682
4.0887377 0.41279647
4.0892178 0.41115732
4.0896979 0.4094502
4.090178 0.40767459
4.0906581 0.40582995
4.0911382 0.40391575
4.0916183 0.40193145
4.0920984 0.39987652
4.0925785 0.39775043
4.0930586 0.39555264
4.0935387 0.39328263
4.0940188 0.3909418
4.0944989 0.3885594
4.094979 0.3861429
4.0954591 0.38368914
4.0959392 0.38119491
4.0964193 0.37865703
4.0968994 0.3760723
4.0973795 0.37343753
4.0978596 0.37074954
4.0983397 0.36800514
4.0988198 0.36520113
4.0992999 0.36233432
4.09978 0.35940153
4.1002601 0.35639956
4.1007401 0.35332523
4.1012202 0.35017534
4.1017003 0.3469467
4.1021804 0.34363612
4.1026605 0.34027768
4.1031406 0.33690724
4.1036207 0.33352358
4.1041008 0.33012551
4.1045809 0.3267118
4.105061 0.32328124
4.1055411 0.31983261
4.1060212 0.31636472
4.1065013 0.31287634
4.1069814 0.30936625
4.1074615 0.30583326
4.1079416 0.30227614
4.1084217 0.29869368
4.1089018 0.29508467
4.1093819 0.2914479
4.109862 0.28778215
4.1103421 0.28408622
4.1108222 0.28036163
4.1113023 0.27661713
4.1117824 0.2728557
4.1122625 0.26907983
4.1127425 0.26529201
4.1132226 0.26149474
4.1137027 0.2576905
4.1141828 0.2538818
4.1146629 0.25007112
4.115143 0.24626095
4.1156231 0.24245379
4.1161032 0.23865214
4.1165833 0.23485847
4.1170634 0.23107529
4.1175435 0.22730509
4.1180236 0.22355036
4.1185037 0.21981359
4.1189838 0.21609688
4.1194639 0.21239798
4.119944 0.20871579
4.1204241 0.20505002
4.1209042 0.2014004
4.1213843 0.19776665
4.1218644 0.19414849
4.1223445 0.19054564
4.1228246 0.18695783
4.1233047 0.18338477
4.1237848 0.17982618
4.1242649 0.17628179
4.1247449 0.17275132
4.125225 0.16923448
4.1257051 0.165731
4.1261852 0.16224061
4.1266653 0.15876301
4.1271454 0.1552981
4.1276255 0.15187487
4.1281056 0.14851313
4.1285857 0.14521051
4.1290658 0.1419646
4.1295459 0.13877304
4.130026 0.13563344
4.1305061 0.13254342
4.1309862 0.12950059
4.1314663 0.12650258
4.1319464 0.12354699
4.1324265 0.12063145
4.1329066 0.11775357
4.1333867 0.11491097
4.1338668 0.11210127
4.1343469 0.10932208
4.134827 0.10657103
4.1353071 0.10384572
4.1357872 0.10115175
4.1362673 0.098505731
4.1367473 0.095908024
4.1372274 0.093358346
4.1377075 0.090856411
4.1381876 0.088401936
4.1386677 0.085994634
4.1391478 0.083634221
4.1396279 0.081320411
4.140108 0.079052919
4.1405881 0.07683146
4.1410682 0.074655748
4.1415483 0.0725255
4.1420284 0.070440429
4.1425085 0.06840025
4.1429886 0.066404678
4.1434687 0.064453429
4.1439488 0.062544888
4.1444289 0.060670148
4.144909 0.058828427
4.1453891 0.057020713
4.1458692 0.055247995
4.1463493 0.053511264
4.1468294 0.05181151
4.1473095 0.050149721
4.1477896 0.048526888
4.1482697 0.046943999
4.1487497 0.045402045
4.1492298 0.043902016
4.1497099 0.0424449
4.15019 0.041031688
4.1506701 0.039663369
4.1511502 0.038340933
4.1516303 0.037065369
4.1521104 0.035837249
4.1525905 0.034637709
4.1530706 0.033457158
4.1535507 0.032297028
4.1540308 0.031158749
4.1545109 0.030043751
4.154991 0.028953465
4.1554711 0.02788932
4.1559512 0.026852748
4.1564313 0.025845179
4.1569114 0.024868042
4.1573915 0.023922769
4.1578716 0.02301079
4.1583517 0.022133535
4.1588318 0.021292435
4.1593119 0.02048892
4.159792 0.019724421
4.1602721 0.019000367
4.1607522 0.01830558
4.1612322 0.017620152
4.1617123 0.016945052
4.1621924 0.016281587
4.1626725 0.015631068
4.1631526 0.014994803
4.1636327 0.014374103
4.1641128 0.013770277
4.1645929 0.013184634
4.165073 0.012618483
4.1655531 0.012073134
4.1660332 0.011549896
4.1665133 0.011050079
4.1669934 0.010574992
4.1674735 0.010125945
4.1679536 0.0097042461
4.1684337 0.0093112057
4.1689138 0.0089439055
4.1693939 0.0085827376
4.169874 0.008225869
4.1703541 0.00787425
4.1708342 0.0075288309
4.1713143 0.007190562
4.1717944 0.0068603936
4.1722745 0.006539276
4.1727546 0.0062281596
4.1732346 0.0059279946
4.1737147 0.0056397313
4.1741948 0.0053643201
4.1746749 0.0051027113
4.175155 0.0048558551
4.1756351 0.0046247019
4.1761152 0.004410202
4.1765953 0.0042133057
4.1770754 0.004034396
4.1775555 0.0038615385
4.1780356 0.0036900575
4.1785157 0.0035205345
4.1789958 0.0033535508
4.1794759 0.0031896878
4.179956 0.0030295269
4.1804361 0.0028736494
4.1809162 0.0027226368
4.1813963 0.0025770704
4.1818764 0.0024375316
4.1823565 0.0023046018
4.1828366 0.0021788623
4.1833167 0.0020608946
4.1837968 0.00195128
4.1842769 0.0018505998
4.184757 0.0017594355
4.185237 0.0016783685
4.1857171 0.0016031711
4.1861972 0.001528237
4.1866773 0.0014538568
4.1871574 0.0013803395
4.1876375 0.001307994
4.1881176 0.0012371292
4.1885977 0.001168054
4.1890778 0.0011010774
4.1895579 0.0010365084
4.190038 0.00097465572
4.1905181 0.00091582843
4.1909982 0.00086033541
4.1914783 0.00080848558
4.1919584 0.00076058789
4.1924385 0.00071695124
4.1929186 0.00067788458
4.1933987 0.00064369681
4.1938788 0.00061359028
4.1943589 0.00058378187
4.194839 0.00055405404
4.1953191 0.00052455177
4.1957992 0.00049542004
4.1962793 0.00046680382
4.1967594 0.0004388481
4.1972394 0.00041169786
4.1977195 0.00038549808
4.1981996 0.00036039374
4.1986797 0.00033652982
4.1991598 0.00031405131
4.1996399 0.00029310317
4.20012 0.0002738304
4.2006001 0.00025637798
4.2010802 0.00024089088
4.2015603 0.00022751409
4.2020404 0.00021625815
4.2025205 0.00020546227
4.2030006 0.00019463888
4.2034807 0.0001838485
4.2039608 0.00017315166
4.2044409 0.00016260886
4.204921 0.00015228062
4.2054011 0.00014222747
4.2058812 0.00013250992
4.2063613 0.0001231885
4.2068414 0.00011432371
4.2073215 0.00010597609
4.2078016 9.820614e-05
4.2082817 9.1074388e-05
4.2087618 8.4641351e-05
4.2092418 7.8967547e-05
4.2097219 7.4113496e-05
4.210202 7.0139402e-05
4.2106821 6.6578534e-05
4.2111622 6.2987768e-05
4.2116423 5.9389745e-05
4.2121224 5.5807106e-05
4.2126025 5.2262491e-05
4.2130826 4.877854e-05
4.2135627 4.5377895e-05
4.2140428 4.2083194e-05
4.2145229 3.891708e-05
4.215003 3.5902192e-05
4.2154831 3.3061171e-05
4.2159632 3.0416657e-05
4.2164433 2.7991291e-05
4.2169234 2.5807714e-05
4.2174035 2.3888565e-05
4.2178836 2.2256485e-05
4.2183637 2.0934115e-05
4.2188438 1.9849788e-05
4.2193239 1.8763651e-05
4.219804 1.7669288e-05
4.2202841 1.6574321e-05
4.2207642 1.5486373e-05
4.2212442 1.4413066e-05
4.2217243 1.3362021e-05
4.2222044 1.2340862e-05
4.2226845 1.1357209e-05
4.2231646 1.0418687e-05
4.2236447 9.5329151e-06
4.2241248 8.7075173e-06
4.2246049 7.9501154e-06
4.225085 7.2683314e-06
4.2255651 6.6697876e-06
4.2260452 6.1621061e-06
4.2265253 5.752909e-06
4.2270054 5.4396849e-06
4.2274855 5.1401767e-06
4.2279656 4.836581e-06
4.2284457 4.5312185e-06
4.2289258 4.2264102e-06
4.2294059 3.9244769e-06
4.229886 3.6277394e-06
4.2303661 3.3385187e-06
4.2308462 3.0591354e-06
4.2313263 2.7919106e-06
4.2318064 2.5391649e-06
4.2322865 2.3032194e-06
4.2327666 2.0863948e-06
4.2332466 1.8910119e-06
4.2337267 1.7193917e-06
4.2342068 1.573855e-06
4.2346869 1.4567226e-06
4.235167 1.3701095e-06
4.2356471 1.2950847e-06
4.2361272 1.2185731e-06
4.2366073 1.1412035e-06
4.2370874 1.0636045e-06
4.2375675 9.8640501e-07
4.2380476 9.1023355e-07
4.2385277 8.3571888e-07
4.2390078 7.634897e-07
4.2394879 6.9417472e-07
4.239968 6.2840263e-07
4.2404481 5.6680213e-07
4.2409282 5.1000194e-07
4.2414083 4.5863074e-07
4.2418884 4.1331724e-07
4.2423685 3.7469015e-07
4.2428486 3.4337816e-07
4.2433287 3.2000997e-07
4.2438088 3.0215986e-07
4.2442889 2.8398238e-07
4.244769 2.6546662e-07
4.245249 2.4678136e-07
4.2457291 2.2809539e-07
4.2462092 2.0957749e-07
4.2466893 1.9139644e-07
4.2471694 1.7372103e-07
4.2476495 1.5672004e-07
4.2481296 1.4056226e-07
4.2486097 1.2541647e-07
4.2490898 1.1145146e-07
4.2495699 9.8836e-08
4.25005 8.7738885e-08
4.2505301 7.8328898e-08
4.2510102 7.0774821e-08
4.2514903 6.5245438e-08
4.2519704 6.1612681e-08
4.2524505 5.8186977e-08
4.2529306 5.4697357e-08
4.2534107 5.1172066e-08
4.2538908 4.7639345e-08
4.2543709 4.4127438e-08
4.254851 4.066459e-08
4.2553311 3.7279042e-08
4.2558112 3.3999039e-08
4.2562913 3.0852824e-08
4.2567714 2.786864e-08
4.2572515 2.5074731e-08
4.2577315 2.2499339e-08
4.2582116 2.0170709e-08
4.2586917 1.8117083e-08
4.2591718 1.6366705e-08
4.2596519 1.4947818e-08
4.260132 1.3880452e-08
4.2606121 1.2896563e-08
4.2610922 1.1865328e-08
4.2615723 1.0800404e-08
4.2620524 9.7154448e-09
4.2625325 8.6241068e-09
4.2630126 7.5400453e-09
4.2634927 6.4769158e-09
4.2639728 5.448374e-09
4.2644529 4.4680754e-09
4.264933 3.5496754e-09
4.2654131 2.7068296e-09
4.2658932 1.9531935e-09
4.2663733 1.3024227e-09
4.2668534 7.6817276e-10
4.2673335 3.640991e-10
4.2678136 1.0385731e-10
4.2682937 1.102908e-12
4.2687738 0
4.2692539 0
4.2697339 0
4.270214 0
4.2706941 0
4.2711742 0
4.2716543 0
4.2721344 0
4.2726145 0
4.2730946 0
4.2735747 0
4.2740548 0
4.2745349 0
4.275015 0
4.2754951 0
4.2759752 0
4.2764553 0
4.2769354 0
4.2774155 0
4.2778956 0
4.2783757 0
4.2788558 0
4.2793359 0
4.279816 0
4.2802961 0
4.2807762 0
4.2812563 0
4.2817363 0
4.2822164 0
4.2826965 0
4.2831766 0
4.2836567 0
4.2841368 0
4.2846169 0
4.285097 0
4.2855771 0
4.2860572 0
4.2865373 0
4.2870174 0
4.2874975 0
4.2879776 0
4.2884577 0
4.2889378 0
4.2894179 0
4.289898 0
4.2903781 0
4.2908582 0
4.2913383 0
4.2918184 0
4.2922985 0
4.2927786 0
4.2932587 0
4.2937387 7.8308098e-11
4.2942188 3.1434198e-10
4.2946989 6.9486124e-10
4.295179 1.2065492e-09
4.2956591 1.836089e-09
4.2961392 2.5701641e-09
4.2966193 3.3954577e-09
4.2970994 4.2986531e-09
4.2975795 5.2664336e-09
4.2980596 6.2854825e-09
4.2985397 7.3424831e-09
4.2990198 8.4241185e-09
4.2994999 9.5170723e-09
4.29998 1.0608028e-08
4.3004601 1.1683668e-08
4.3009402 1.2730676e-08
4.3014203 1.3735735e-08
4.3019004 1.4800008e-08
4.3023805 1.6276861e-08
4.3028606 1.8161403e-08
4.3033407 2.04188e-08
4.3038208 2.3014221e-08
4.3043009 2.5912832e-08
4.304781 2.90798e-08
4.3052611 3.2480291e-08
4.3057411 3.6079473e-08
4.3062212 3.9842512e-08
4.3067013 4.3734577e-08
4.3071814 4.7720832e-08
4.3076615 5.1766447e-08
4.3081416 5.5836586e-08
4.3086217 5.9896418e-08
4.3091018 6.3911109e-08
4.3095819 6.7845826e-08
4.310062 7.1829935e-08
4.3105421 7.7650806e-08
4.3110222 8.5663794e-08
4.3115023 9.5687463e-08
4.3119824 1.0754038e-07
4.3124625 1.210411e-07
4.3129426 1.360082e-07
4.3134227 1.5226023e-07
4.3139028 1.6961577e-07
4.3143829 1.8789338e-07
4.314863 2.0691161e-07
4.3153431 2.2648905e-07
4.3158232 2.4644424e-07
4.3163033 2.6659575e-07
4.3167834 2.8676215e-07
4.3172635 3.0676201e-07
4.3177435 3.2641388e-07
4.3182236 3.4555158e-07
4.3187037 3.6977901e-07
4.3191838 4.0324029e-07
4.3196639 4.4520822e-07
4.320144 4.9495559e-07
4.3206241 5.5175519e-07
4.3211042 6.1487982e-07
4.3215843 6.8360226e-07
4.3220644 7.5719531e-07
4.3225445 8.3493177e-07
4.3230246 9.1608441e-07
4.3235047 9.9992603e-07
4.3239848 1.0857294e-06
4.3244649 1.1727674e-06
4.324945 1.2603127e-06
4.3254251 1.3476382e-06
4.3259052 1.4340166e-06
4.3263853 1.5187208e-06
4.3268654 1.6124146e-06
4.3273455 1.7415164e-06
4.3278256 1.9045968e-06
4.3283057 2.0988908e-06
4.3287858 2.3216329e-06
4.3292659 2.570058e-06
4.3297459 2.8414009e-06
4.330226 3.1328963e-06
4.3307061 3.441779e-06
4.3311862 3.7652837e-06
4.3316663 4.1006453e-06
4.3321464 4.4450985e-06
4.3326265 4.795878e-06
4.3331066 5.1502187e-06
4.3335867 5.5053553e-06
4.3340668 5.8585225e-06
4.3345469 6.2069552e-06
4.335027 6.5617572e-06
4.3355071 7.0240943e-06
4.3359872 7.6071703e-06
4.3364673 8.3016707e-06
4.3369474 9.0982812e-06
4.3374275 9.9876876e-06
4.3379076 1.0960575e-05
4.3383877 1.200763e-05
4.3388678 1.3119538e-05
4.3393479 1.4286983e-05
4.339828 1.5500653e-05
4.3403081 1.6751233e-05
4.3407882 1.8029407e-05
4.3412683 1.9325863e-05
4.3417483 2.0631285e-05
4.3422284 2.1936359e-05
4.3427085 2.3231771e-05
4.3431886 2.4512398e-05
4.3436687 2.6041979e-05
4.3441488 2.7961561e-05
4.3446289 3.0242695e-05
4.345109 3.2856933e-05
4.3455891 3.5775828e-05
4.3460692 3.8970931e-05
4.3465493 4.2413794e-05
4.3470294 4.6075969e-05
4.3475095 4.9929009e-05
4.3479896 5.3944465e-05
4.3484697 5.8093889e-05
4.3489498 6.2348834e-05
4.3494299 6.668085e-05
4.34991 7.1061491e-05
4.3503901 7.5462308e-05
4.3508702 7.9854852e-05
4.3513503 8.4210677e-05
4.3518304 8.8935793e-05
4.3523105 9.4777617e-05
4.3527906 0.00010167626
4.3532707 0.00010955386
4.3537508 0.00011833254
4.3542308 0.00012793443
4.3547109 0.00013828165
4.355191 0.00014929634
4.3556711 0.00016090063
4.3561512 0.00017301664
4.3566313 0.0001855665
4.3571114 0.00019847234
4.3575915 0.00021165629
4.3580716 0.00022504048
4.3585517 0.00023854704
4.3590318 0.00025209809
4.3595119 0.00026561576
4.359992 0.0002794626
4.3604721 0.00029591293
4.3609522 0.00031514137
4.3614323 0.00033695749
4.3619124 0.00036117085
4.3623925 0.000387591
4.3628726 0.0004160275
4.3633527 0.00044628991
4.3638328 0.0004781878
4.3643129 0.00051153071
4.364793 0.00054612822
4.3652731 0.00058178987
4.3657532 0.00061832523
4.3662332 0.00065554386
4.3667133 0.00069325532
4.3671934 0.00073126916
4.3676735 0.00076939494
4.3681536 0.00080761758
4.3686337 0.00085055699
4.3691138 0.00090002694
4.3695939 0.00095561502
4.370074 0.0010169089
4.3705541 0.0010834961
4.3710342 0.0011549643
4.3715143 0.0012309011
4.3719944 0.0013108941
4.3724745 0.0013945309
4.3729546 0.0014813991
4.3734347 0.0015710864
4.3739148 0.0016631804
4.3743949 0.0017572686
4.374875 0.0018529387
4.3753551 0.0019497784
4.3758352 0.0020473751
4.3763153 0.0021453165
4.3767954 0.0022491969
4.3772755 0.002366665
4.3777556 0.0024969927
4.3782356 0.0026393999
4.3787157 0.0027931064
4.3791958 0.002957332
4.3796759 0.0031312967
4.380156 0.0033142203
4.3806361 0.0035053225
4.3811162 0.0037038234
4.3815963 0.0039089426
4.3820764 0.0041199001
4.3825565 0.0043359158
4.3830366 0.0045562094
4.3835167 0.0047800008
4.3839968 0.0050065098
4.3844769 0.0052349564
4.384957 0.0054691691
4.3854371 0.0057265566
4.3859172 0.0060077789
4.3863973 0.0063115713
4.3868774 0.0066366688
4.3873575 0.0069818067
4.3878376 0.0073457199
4.3883177 0.0077271436
4.3887978 0.008124813
4.3892779 0.0085374631
4.389758 0.0089638292
4.390238 0.0094026462
4.3907181 0.0098526493
4.3911982 0.010312574
4.3916783 0.010781154
4.3921584 0.011257127
4.3926385 0.011739225
4.3931186 0.012227864
4.3935987 0.012747609
4.3940788 0.013305665
4.3945589 0.013900354
4.395039 0.014529995
4.3955191 0.015192908
4.3959992 0.015887413
4.3964793 0.01661183
4.3969594 0.017364479
4.3974395 0.01814368
4.3979196 0.018947754
4.3983997 0.019775019
4.3988798 0.020623796
4.3993599 0.021492405
4.39984 0.022379166
4.4003201 0.023282399
4.4008002 0.024200424
4.4012803 0.025131561
4.4017604 0.026095146
4.4022404 0.02711069
4.4027205 0.028176576
4.4032006 0.029291187
4.4036807 0.030452907
4.4041608 0.03166012
4.4046409 0.032911207
4.405121 0.034204554
4.4056011 0.035538543
4.4060812 0.036911558
4.4065613 0.038321981
4.4070414 0.039768198
4.4075215 0.04124859
4.4080016 0.042761542
4.4084817 0.044305437
4.4089618 0.045878658
4.4094419 0.047479588
4.409922 0.049114009
4.4104021 0.050802896
4.4108822 0.052547179
4.4113623 0.054346334
4.4118424 0.056199838
4.4123225 0.058107165
4.4128026 0.060067792
4.4132827 0.062081194
4.4137628 0.064146848
4.4142428 0.066264229
4.4147229 0.068432812
4.415203 0.070652075
4.4156831 0.072921492
4.4161632 0.075240539
4.4166433 0.077608692
4.4171234 0.080025427
4.4176035 0.08249022
4.4180836 0.08500183
4.4185637 0.087553515
4.4190438 0.090145416
4.4195239 0.092779642
4.420004 0.095458301
4.4204841 0.098183502
4.4209642 0.10095735
4.4214443 0.10378196
4.4219244 0.10665944
4.4224045 0.1095919
4.4228846 0.11258144
4.4233647 0.11563017
4.4238448 0.11874021
4.4243249 0.12191366
4.424805 0.12515262
4.4252851 0.12845922
4.4257652 0.13183555
4.4262452 0.13528355
4.4267253 0.13877498
4.4272054 0.14228864
4.4276855 0.14582517
4.4281656 0.14938519
4.4286457 0.15296933
4.4291258 0.15657824
4.4296059 0.16021253
4.430086 0.16387285
4.4305661 0.16755982
4.4310462 0.17127408
4.4315263 0.17501626
4.4320064 0.17878698
4.4324865 0.18258689
4.4329666 0.18641661
4.4334467 0.19027678
4.4339268 0.19416803
4.4344069 0.19809098
4.434887 0.20204602
4.4353671 0.20603094
4.4358472 0.21004217
4.4363273 0.2140761
4.4368074 0.21812913
4.4372875 0.22219766
4.4377676 0.22627809
4.4382476 0.23036682
4.4387277 0.23446024
4.4392078 0.23855475
4.4396879 0.24264676
4.440168 0.24673266
4.4406481 0.25080886
4.4411282 0.25487174
4.4416083 0.2589177
4.4420884 0.26294316
4.4425685 0.2669445
4.4430486 0.27091763
4.4435287 0.27485745
4.4440088 0.27876445
4.4444889 0.28263997
4.444969 0.28648536
4.4454491 0.29030197
4.4459292 0.29409115
4.4464093 0.29785424
4.4468894 0.30159259
4.4473695 0.30530754
4.4478496 0.30900045
4.4483297 0.31267266
4.4488098 0.31632551
4.4492899 0.31996036
4.44977 0.32357855
4.4502501 0.32718142
4.4507301 0.33077033
4.4512102 0.33434487
4.4516903 0.33782546
4.4521704 0.34117281
4.4526505 0.34439301
4.4531306 0.34749215
4.4536107 0.35047632
4.4540908 0.35335158
4.4545709 0.35612403
4.455051 0.35879976
4.4555311 0.36138485
4.4560112 0.36388537
4.4564913 0.36630742
4.4569714 0.36865708
4.4574515 0.37094044
4.4579316 0.37316357
4.4584117 0.37533257
4.4588918 0.37745352
4.4593719 0.37953249
4.459852 0.38153636
4.4603321 0.38340336
4.4608122 0.38513491
4.4612923 0.38673346
4.4617724 0.38820147
4.4622525 0.38954137
4.4627325 0.39075563
4.4632126 0.3918467
4.4636927 0.39281701
4.4641728 0.39366903
4.4646529 0.3944052
4.465133 0.39502798
4.4656131 0.39553981
4.4660932 0.39594314
4.4665733 0.39624042
4.4670534 0.39643411
4.4675335 0.39652666
4.4680136 0.39652038
4.4684937 0.39641512
4.4689738 0.39620851
4.4694539 0.39589809
4.469934 0.3954814
4.4704141 0.39495598
4.4708942 0.39431937
4.4713743 0.39356912
4.4718544 0.39270277
4.4723345 0.39171786
4.4728146 0.39061193
4.4732947 0.38938253
4.4737748 0.38802719
4.4742549 0.38654346
4.4747349 0.38492887
4.475215 0.38318098
4.4756951 0.38129733
4.4761752 0.37927868
4.4766553 0.37719358
4.4771354 0.3750659
4.4776155 0.37288955
4.4780956 0.37065846
4.4785757 0.36836655
4.4790558 0.36600774
4.4795359 0.36357594
4.480016 0.3610651
4.4804961 0.35846911
4.4809762 0.35578191
4.4814563 0.35299742
4.4819364 0.35010955
4.4824165 0.34711224
4.4828966 0.3439994
4.4833767 0.34076495
4.4838568 0.33740282
4.4843369 0.33390692
4.484817 0.33032913
4.4852971 0.3267384
4.4857772 0.32313359
4.4862573 0.31951334
4.4867373 0.31587632
4.4872174 0.31222118
4.4876975 0.30854657
4.4881776 0.30485114
4.4886577 0.30113355
4.4891378 0.29739245
4.4896179 0.2936265
4.490098 0.28983434
4.4905781 0.28601464
4.4910582 0.28216604
4.4915383 0.27828721
4.4920184 0.27437678
4.4924985 0.27043342
4.4929786 0.26645704
4.4934587 0.26245304
4.4939388 0.25842532
4.4944189 0.25437747
4.494899 0.2503131
4.4953791 0.2462358
4.4958592 0.24214917
4.4963393 0.23805682
4.4968194 0.23396233
4.4972995 0.22986932
4.4977796 0.22578137
4.4982597 0.22170209
4.4987397 0.21763508
4.4992198 0.21358393
4.4996999 0.20955224
4.50018 0.20554361
4.5006601 0.20156164
4.5011402 0.1976099
4.5016203 0.19369027
4.5021004 0.18980228
4.5025805 0.18594532
4.5030606 0.18211875
4.5035407 0.17832195
4.5040208 0.17455429
4.5045009 0.17081513
4.504981 0.16710386
4.5054611 0.16341984
4.5059412 0.15976245
4.5064213 0.15613105
4.5069014 0.15252502
4.5073815 0.14894373
4.5078616 0.14538656
4.5083417 0.14185287
4.5088218 0.13834203
4.5093019 0.13485344
4.509782 0.13141371
4.5102621 0.1280457
4.5107421 0.12474729
4.5112222 0.12151638
4.5117023 0.11835084
4.5121824 0.11524855
4.5126625 0.11220741
4.5131426 0.10922529
4.5136227 0.10630007
4.5141028 0.10342964
4.5145829 0.10061188
4.515063 0.097844678
4.5155431 0.095125913
4.5160232 0.092453468
4.5165033 0.089825227
4.5169834 0.087239073
4.5174635 0.08469289
4.5179436 0.082187276
4.5184237 0.079728782
4.5189038 0.077318312
4.5193839 0.074956398
4.519864 0.072643569
4.5203441 0.070380354
4.5208242 0.068167285
4.5213043 0.066004889
4.5217844 0.063893698
4.5222645 0.061834242
4.5227445 0.059827049
4.5232246 0.057872651
4.5237047 0.055971576
4.5241848 0.054124354
4.5246649 0.052331516
4.525145 0.050593591
4.5256251 0.04891111
4.5261052 0.047281971
4.5265853 0.045684376
4.5270654 0.044114655
4.5275455 0.042574426
4.5280256 0.041065309
4.5285057 0.039588922
4.5289858 0.038146884
4.5294659 0.036740815
4.529946 0.035372334
4.5304261 0.034043059
4.5309062 0.03275461
4.5313863 0.031508606
4.5318664 0.030306666
4.5323465 0.029150408
4.5328266 0.028041453
4.5333067 0.026981418
4.5337868 0.025971924
4.5342669 0.025014333
4.5347469 0.024085067
4.535227 0.023169103
4.5357071 0.022268116
4.5361872 0.021383786
4.5366673 0.020517788
4.5371474 0.019671801
4.5376275 0.018847501
4.5381076 0.018046566
4.5385877 0.017270674
4.5390678 0.016521501
4.5395479 0.015800725
4.540028 0.015110023
4.5405081 0.014451073
4.5409882 0.013825552
4.5414683 0.013235137
4.5419484 0.012681505
4.5424285 0.012166335
4.5429086 0.011679494
4.5433887 0.011198341
4.5438688 0.010723434
4.5443489 0.010256039
4.544829 0.0097974207
4.5453091 0.0093488434
4.5457892 0.0089115726
4.5462693 0.0084868732
4.5467493 0.0080760103
4.5472294 0.0076802488
4.5477095 0.0073008539
4.5481896 0.0069390905
4.5486697 0.0065962237
4.5491498 0.0062735184
4.5496299 0.0059722397
4.55011 0.0056936526
4.5505901 0.0054390222
4.5510702 0.0052064995
4.5515503 0.0049783537
4.5520304 0.0047522277
4.5525105 0.0045289016
4.5529906 0.0043091553
4.5534707 0.0040937688
4.5539508 0.0038835222
4.5544309 0.0036791955
4.554911 0.0034815686
4.5553911 0.0032914217
4.5558712 0.0031095347
4.5563513 0.0029366876
4.5568314 0.0027736604
4.5573115 0.0026212333
4.5577916 0.002480186
4.5582717 0.0023512988
4.5587518 0.0022353516
4.5592318 0.0021328537
4.5597119 0.0020350024
4.560192 0.0019375409
4.5606721 0.0018408812
4.5611522 0.0017454355
4.5616323 0.0016516158
4.5621124 0.0015598343
4.5625925 0.0014705031
4.5630726 0.0013840342
4.5635527 0.0013008398
4.5640328 0.001221332
4.5645129 0.0011459228
4.564993 0.0010750244
4.5654731 0.0010090489
4.5659532 0.00094840831
4.5664333 0.00089351482
4.5669134 0.0008447805
4.5673935 0.00080261746
4.5678736 0.00076454753
4.5683537 0.00072646465
4.5688338 0.00068851397
4.5693139 0.0006508857
4.569794 0.00061377006
4.5702741 0.00057735726
4.5707542 0.00054183749
4.5712342 0.00050740098
4.5717143 0.00047423793
4.5721944 0.00044253855
4.5726745 0.00041249304
4.5731546 0.00038429163
4.5736347 0.0003581245
4.5741148 0.00033418189
4.5745949 0.00031265398
4.575075 0.000293731
4.5755551 0.00027760315
4.5760352 0.00026391356
4.5765153 0.00025040078
4.5769954 0.00023686274
4.5774755 0.00022337727
4.5779556 0.00021002225
4.5784357 0.00019687551
4.5789158 0.00018401491
4.5793959 0.0001715183
4.579876 0.00015946353
4.5803561 0.00014792845
4.5808362 0.00013699093
4.5813163 0.0001267288
4.5817964 0.00011721992
4.5822765 0.00010854214
4.5827566 0.00010077331
4.5832366 9.3991287e-05
4.5837167 8.8273921e-05
4.5841968 8.3650327e-05
4.5846769 7.9293531e-05
4.585157 7.4903206e-05
4.5856371 7.0507763e-05
4.5861172 6.6135608e-05
4.5865973 6.1815152e-05
4.5870774 5.7574803e-05
4.5875575 5.3442969e-05
4.5880376 4.9448059e-05
4.5885177 4.5618482e-05
4.5889978 4.1982647e-05
4.5894779 3.8568961e-05
4.589958 3.5405835e-05
4.5904381 3.2521676e-05
4.5909182 2.9944893e-05
4.5913983 2.7703895e-05
4.5918784 2.582709e-05
4.5923585 2.4342888e-05
4.5928386 2.306481e-05
4.5933187 2.1768905e-05
4.5937988 2.0464312e-05
4.5942789 1.9160348e-05
4.594759 1.7866332e-05
4.595239 1.659158e-05
4.5957191 1.5345411e-05
4.5961992 1.4137141e-05
4.5966793 1.2976089e-05
4.5971594 1.1871572e-05
4.5976395 1.0832908e-05
4.5981196 9.8694136e-06
4.5985997 8.9904072e-06
4.5990798 8.2052062e-06
4.5995599 7.5231282e-06
4.60004 6.9534907e-06
4.6005201 6.5056114e-06
4.6010002 6.1568464e-06
4.6014803 5.808953e-06
4.6019604 5.4566772e-06
4.6024405 5.1027625e-06
4.6029206 4.7499526e-06
4.6034007 4.400991e-06
4.6038808 4.0586214e-06
4.6043609 3.7255873e-06
4.604841 3.4046324e-06
4.6053211 3.0985001e-06
4.6058012 2.8099342e-06
4.6062813 2.5416782e-06
4.6067614 2.2964757e-06
4.6072414 2.0770704e-06
4.6077215 1.8862057e-06
4.6082016 1.7266253e-06
4.6086817 1.6010728e-06
4.6091618 1.5096075e-06
4.6096419 1.4240998e-06
4.610122 1.3369446e-06
4.6106021 1.2488837e-06
4.6110822 1.1606594e-06
4.6115623 1.0730137e-06
4.6120424 9.8668865e-07
4.6125225 9.0242625e-07
4.6130026 8.2096858e-07
4.6134827 7.430577e-07
4.6139628 6.6943566e-07
4.6144429 6.0084452e-07
4.614923 5.3802633e-07
4.6154031 4.8172313e-07
4.6158832 4.3267699e-07
4.6163633 3.9162996e-07
4.6168434 3.5932409e-07
4.6173235 3.3648496e-07
4.6178036 3.1776424e-07
4.6182837 2.9857916e-07
4.6187638 2.7910074e-07
4.6192438 2.595e-07
4.6197239 2.3994797e-07
4.620204 2.206157e-07
4.6206841 2.0167419e-07
4.6211642 1.8329449e-07
4.6216443 1.6564763e-07
4.6221244 1.4890462e-07
4.6226045 1.3323651e-07
4.6230846 1.1881432e-07
4.6235647 1.0580907e-07
4.6240448 9.4391806e-08
4.6245249 8.4733549e-08
4.625005 7.7005329e-08
4.6254851 7.1378175e-08
4.6259652 6.732315e-08
4.6264453 6.3223058e-08
4.6269254 5.9040394e-08
4.6274055 5.4815578e-08
4.6278856 5.0589029e-08
4.6283657 4.6401164e-08
4.6288458 4.2292402e-08
4.6293259 3.8303163e-08
4.629806 3.4473864e-08
4.6302861 3.0844925e-08
4.6307662 2.7456764e-08
4.6312462 2.4349799e-08
4.6317263 2.156445e-08
4.6322064 1.9141136e-08
4.6326865 1.7120273e-08
4.6331666 1.5542283e-08
4.6336467 1.4447582e-08
4.6341268 1.3828136e-08
4.6346069 1.3342276e-08
4.635087 1.2916279e-08
4.6355671 1.2550779e-08
4.6360472 1.2246413e-08
4.6365273 1.2003819e-08
4.6370074 1.1823633e-08
4.6374875 1.1706491e-08
4.6379676 1.165303e-08
4.6384477 1.1663887e-08
4.6389278 1.1739698e-08
4.6394079 1.1881099e-08
4.639888 1.2088728e-08
4.6403681 1.2363221e-08
4.6408482 1.2705214e-08
4.6413283 1.3115345e-08
4.6418084 1.3594249e-08
4.6422885 1.4145414e-08
4.6427686 1.4947854e-08
4.6432486 1.6088788e-08
4.6437287 1.7541635e-08
4.6442088 1.9279817e-08
4.6446889 2.1276751e-08
4.645169 2.3505858e-08
4.6456491 2.5940557e-08
4.6461292 2.8554267e-08
4.6466093 3.1320408e-08
4.6470894 3.42124e-08
4.6475695 3.7203662e-08
4.6480496 4.0267614e-08
4.6485297 4.3377674e-08
4.6490098 4.6507264e-08
4.6494899 4.9629801e-08
4.64997 5.2718707e-08
4.6504501 5.5747399e-08
4.6509302 5.9409813e-08
4.6514103 6.4944319e-08
4.6518904 7.2230529e-08
4.6523705 8.1117866e-08
4.6528506 9.1455753e-08
4.6533307 1.0309361e-07
4.6538108 1.1588087e-07
4.6542909 1.2966695e-07
4.654771 1.4430127e-07
4.6552511 1.5963326e-07
4.6557311 1.7551234e-07
4.6562112 1.9178793e-07
4.6566913 2.0830946e-07
4.6571714 2.2492634e-07
4.6576515 2.4148802e-07
4.6581316 2.578439e-07
4.6586117 2.7384341e-07
4.6590918 2.9059503e-07
4.6595719 3.1456715e-07
4.660052 3.4616806e-07
4.6605321 3.8477073e-07
4.6610122 4.2974815e-07
4.6614923 4.8047328e-07
4.6619724 5.3631912e-07
4.6624525 5.9665863e-07
4.6629326 6.6086479e-07
4.6634127 7.2831058e-07
4.6638928 7.9836897e-07
4.6643729 8.7041295e-07
4.664853 9.4381548e-07
4.6653331 1.0179496e-06
4.6658132 1.0921881e-06
4.6662933 1.1659042e-06
4.6667734 1.2384708e-06
4.6672535 1.3101311e-06
4.6677335 1.4036355e-06
4.6682136 1.5275042e-06
4.6686937 1.6793575e-06
4.6691738 1.8568157e-06
4.6696539 2.057499e-06
4.670134 2.2790278e-06
4.6706141 2.5190223e-06
4.6710942 2.7751028e-06
4.6715743 3.0448897e-06
4.6720544 3.3260031e-06
4.6725345 3.6160634e-06
4.6730146 3.9126909e-06
4.6734947 4.2135058e-06
4.6739748 4.5161285e-06
4.6744549 4.8181792e-06
4.674935 5.1172782e-06
4.6754151 5.4110457e-06
4.6758952 5.7490602e-06
4.6763753 6.1966105e-06
4.6768554 6.7459321e-06
4.6773355 7.3888262e-06
4.6778156 8.1170943e-06
4.6782957 8.9225377e-06
4.6787758 9.7969577e-06
4.6792559 1.0732156e-05
4.6797359 1.1719933e-05
4.680216 1.2752091e-05
4.6806961 1.3820432e-05
4.6811762 1.4916755e-05
4.6816563 1.6032864e-05
4.6821364 1.7160559e-05
4.6826165 1.8291641e-05
4.6830966 1.9417912e-05
4.6835767 2.0531173e-05
4.6840568 2.1697136e-05
4.6845369 2.3193356e-05
4.685017 2.502498e-05
4.6854971 2.716648e-05
4.6859772 2.9592326e-05
4.6864573 3.227699e-05
4.6869374 3.5194943e-05
4.6874175 3.8320657e-05
4.6878976 4.1628601e-05
4.6883777 4.5093248e-05
4.6888578 4.8689068e-05
4.6893379 5.2390534e-05
4.689818 5.6172115e-05
4.6902981 6.0008283e-05
4.6907782 6.387351e-05
4.6912583 6.7742265e-05
4.6917383 7.1589022e-05
4.6922184 7.5441869e-05
4.6926985 8.0082819e-05
4.6931786 8.572235e-05
4.6936587 9.22889e-05
4.6941388 9.9710908e-05
4.6946189 0.00010791681
4.695099 0.00011683505
4.6955791 0.00012639406
4.6960592 0.00013652228
4.6965393 0.00014714816
4.6970194 0.00015820012
4.6974995 0.0001696066
4.6979796 0.00018129606
4.6984597 0.00019319691
4.6989398 0.00020523761
4.6994199 0.00021734659
4.6999 0.00022945229
4.7003801 0.00024148315
4.7008602 0.00025485268
4.7013403 0.00027090135
4.7018204 0.00028944944
4.7023005 0.00031031724
4.7027806 0.00033332503
4.7032607 0.00035829308
4.7037407 0.00038504169
4.7042208 0.00041339114
4.7047009 0.0004431617
4.705181 0.00047417366
4.7056611 0.0005062473
4.7061412 0.0005392029
4.7066213 0.00057286076
4.7071014 0.00060704114
4.7075815 0.00064156433
4.7080616 0.00067625062
4.7085417 0.00071092029
4.7090218 0.00074706263
4.7095019 0.00078934178
4.709982 0.00083768508
4.7104621 0.00089168943
4.7109422 0.00095095174
4.7114223 0.0010150689
4.7119024 0.0010836379
4.7123825 0.0011562555
4.7128626 0.0012325187
4.7133427 0.0013120243
4.7138228 0.0013943694
4.7143029 0.0014791508
4.714783 0.0015659654
4.7152631 0.0016544101
4.7157431 0.0017440818
4.7162232 0.0018345775
4.7167033 0.0019254939
4.7171834 0.002017518
4.7176635 0.0021207794
4.7181436 0.0022372068
4.7186237 0.0023660002
4.7191038 0.0025063597
4.7195839 0.0026574854
4.720064 0.0028185772
4.7205441 0.0029888353
4.7210242 0.0031674597
4.7215043 0.0033536504
4.7219844 0.0035466074
4.7224645 0.0037455309
4.7229446 0.0039496209
4.7234247 0.0041580773
4.7239048 0.0043701004
4.7243849 0.00458489
4.724865 0.0048016463
4.7253451 0.0050196616
4.7258252 0.0052532968
4.7263053 0.0055123772
4.7267854 0.0057955163
4.7272655 0.0061013277
4.7277455 0.006428425
4.7282256 0.0067754217
4.7287057 0.0071409314
4.7291858 0.0075235676
4.7296659 0.007921944
4.730146 0.0083346741
4.7306261 0.0087603714
4.7311062 0.0091976495
4.7315863 0.0096451221
4.7320664 0.010101403
4.7325465 0.010565105
4.7330266 0.011034842
4.7335067 0.011509227
4.7339868 0.011999522
4.7344669 0.012532239
4.734947 0.013106371
4.7354271 0.013719859
4.7359072 0.014370643
4.7363873 0.015056663
4.7368674 0.015775859
4.7373475 0.016526172
4.7378276 0.017305542
4.7383077 0.018111909
4.7387878 0.018943214
4.7392679 0.019797395
4.7397479 0.020672394
4.740228 0.021566152
4.7407081 0.022476607
4.7411882 0.0234017
4.7416683 0.024339372
4.7421484 0.025293835
4.7426285 0.026305112
4.7431086 0.027378589
4.7435887 0.028511758
4.7440688 0.029702111
4.7445489 0.030947141
4.745029 0.032244339
4.7455091 0.033591198
4.7459892 0.03498521
4.7464693 0.036423868
4.7469494 0.037904664
4.7474295 0.03942509
4.7479096 0.040982639
4.7483897 0.042574802
4.7488698 0.044199072
4.7493499 0.045852942
4.74983 0.047533903
4.7503101 0.04924028
4.7507902 0.051007843
4.7512703 0.052855111
4.7517504 0.054779878
4.7522304 0.056779938
4.7527105 0.058853086
4.7531906 0.060997115
4.7536707 0.06320982
4.7541508 0.065488995
4.7546309 0.067832434
4.755111 0.070237932
4.7555911 0.072703281
4.7560712 0.075226278
4.7565513 0.077804715
4.7570314 0.080436386
4.7575115 0.083119088
4.7579916 0.085850612
4.7584717 0.088628753
4.7589518 0.091466089
4.7594319 0.094386144
4.759912 0.097388686
4.7603921 0.10047309
4.7608722 0.10363875
4.7613523 0.10688503
4.7618324 0.11021131
4.7623125 0.11361699
4.7627926 0.11710143
4.7632727 0.12066401
4.7637528 0.12430412
4.7642328 0.12802113
4.7647129 0.13181443
4.765193 0.13568339
4.7656731 0.1396274
4.7661532 0.14364584
4.7666333 0.14773807
4.7671134 0.15190138
4.7675935 0.1561262
4.7680736 0.16041364
4.7685537 0.16476632
4.7690338 0.16918682
4.7695139 0.17367775
4.769994 0.17824169
4.7704741 0.18288124
4.7709542 0.187599
4.7714343 0.19239757
4.7719144 0.19727953
4.7723945 0.20224749
4.7728746 0.20730404
4.7733547 0.21245178
4.7738348 0.21769329
4.7743149 0.22303119
4.774795 0.22846806
4.7752751 0.23400399
4.7757552 0.23958683
4.7762352 0.24519742
4.7767153 0.25083916
4.7771954 0.25651547
4.7776755 0.26222974
4.7781556 0.26798538
4.7786357 0.2737858
4.7791158 0.27963441
4.7795959 0.28553461
4.780076 0.2914898
4.7805561 0.29750339
4.7810362 0.30357879
4.7815163 0.3097194
4.7819964 0.31592863
4.7824765 0.32220989
4.7829566 0.32856658
4.7834367 0.3350021
4.7839168 0.34149474
4.7843969 0.34801277
4.784877 0.35455299
4.7853571 0.3611123
4.7858372 0.3676876
4.7863173 0.37427578
4.7867974 0.38087373
4.7872775 0.38747835
4.7877576 0.39408654
4.7882376 0.40069519
4.7887177 0.40730119
4.7891978 0.41390143
4.7896779 0.42049282
4.790158 0.42707225
4.7906381 0.43363661
4.7911182 0.44018279
4.7915983 0.44670769
4.7920784 0.45321012
4.7925585 0.45969541
4.7930386 0.4661646
4.7935187 0.47261819
4.7939988 0.47905665
4.7944789 0.48548051
4.794959 0.49189024
4.7954391 0.49828634
4.7959192 0.50466931
4.7963993 0.51103964
4.7968794 0.51739783
4.7973595 0.52374438
4.7978396 0.53007977
4.7983197 0.53640451
4.7987998 0.54271909
4.7992799 0.549024
4.79976 0.55531974
4.80024 0.5615976
4.8007201 0.56774096
4.8012002 0.57372118
4.8016803 0.57954707
4.8021604 0.58522741
4.8026405 0.590771
4.8031206 0.59618664
4.8036007 0.6014831
4.8040808 0.60666919
4.8045609 0.6117537
4.805041 0.61674542
4.8055211 0.62165314
4.8060012 0.62648566
4.8064813 0.63125176
4.8069614 0.63596025
4.8074415 0.6406199
4.8079216 0.64523952
4.8084017 0.64982782
4.8088818 0.65429905
4.8093619 0.65857551
4.809842 0.66266315
4.8103221 0.66656795
4.8108022 0.67029586
4.8112823 0.67385284
4.8117624 0.67724486
4.8122424 0.68047789
4.8127225 0.68355787
4.8132026 0.68649078
4.8136827 0.68928258
4.8141628 0.69193923
4.8146429 0.69446669
4.815123 0.69687093
4.8156031 0.6991579
4.8160832 0.70133357
4.8165633 0.7034039
4.8170434 0.70535306
4.8175235 0.70712581
4.8180036 0.70871992
4.8184837 0.71013633
4.8189638 0.71137598
4.8194439 0.71243979
4.819924 0.71332872
4.8204041 0.7140437
4.8208842 0.71458567
4.8213643 0.71495556
4.8218444 0.71515432
4.8223245 0.71518289
4.8228046 0.7150422
4.8232847 0.71473319
4.8237648 0.7142568
4.8242448 0.71361397
4.8247249 0.71280564
4.825205 0.71183626
4.8256851 0.71073508
4.8261652 0.70950491
4.8266453 0.70814135
4.8271254 0.70664003
4.8276055 0.70499654
4.8280856 0.70320651
4.8285657 0.70126554
4.8290458 0.69916924
4.8295259 0.69691323
4.830006 0.69449312
4.8304861 0.69190453
4.8309662 0.68914305
4.8314463 0.68620431
4.8319264 0.68308392
4.8324065 0.67977748
4.8328866 0.67628062
4.8333667 0.67258987
4.8338468 0.66879049
4.8343269 0.6649343
4.834807 0.66101312
4.8352871 0.65701878
4.8357672 0.65294309
4.8362472 0.64877788
4.8367273 0.64451497
4.8372074 0.64014619
4.8376875 0.63566335
4.8381676 0.63105828
4.8386477 0.62632281
4.8391278 0.62144875
4.8396079 0.61642792
4.840088 0.61125215
4.8405681 0.60591327
4.8410482 0.60040309
4.8415283 0.59471344
4.8420084 0.58889282
4.8424885 0.58305099
4.8429686 0.57718846
4.8434487 0.57130248
4.8439288 0.56539024
4.8444089 0.55944899
4.844889 0.55347594
4.8453691 0.54746831
4.8458492 0.54142333
4.8463293 0.53533822
4.8468094 0.52921021
4.8472895 0.52303652
4.8477696 0.51681437
4.8482496 0.51054098
4.8487297 0.50421358
4.8492098 0.49782939
4.8496899 0.49138564
4.85017 0.48488275
4.8506501 0.47834001
4.8511302 0.47176502
4.8516103 0.46516249
4.8520904 0.45853713
4.8525705 0.45189366
4.8530506 0.44523679
4.8535307 0.43857123
4.8540108 0.43190168
4.8544909 0.42523286
4.854971 0.41856948
4.8554511 0.41191626
4.8559312 0.40527789
4.8564113 0.3986591
4.8568914 0.3920646
4.8573715 0.38549909
4.8578516 0.37896729
4.8583317 0.3724737
4.8588118 0.36601463
4.8592919 0.35958668
4.859772 0.35318943
4.8602521 0.34682245
4.8607321 0.34048531
4.8612122 0.33417759
4.8616923 0.32789886
4.8621724 0.32164871
4.8626525 0.31542671
4.8631326 0.30923243
4.8636127 0.30306545
4.8640928 0.29692534
4.8645729 0.29081168
4.865053 0.28472404
4.8655331 0.27866201
4.8660132 0.27262515
4.8664933 0.26661305
4.8669734 0.26065977
4.8674535 0.25481517
4.8679336 0.24907575
4.8684137 0.24343744
4.8688938 0.23789619
4.8693739 0.23244795
4.869854 0.22708865
4.8703341 0.22181424
4.8708142 0.21662066
4.8712943 0.21150386
4.8717744 0.20645977
4.8722545 0.20148435
4.8727345 0.19657352
4.8732146 0.19172325
4.8736947 0.18692946
4.8741748 0.1821881
4.8746549 0.17749512
4.875135 0.17285355
4.8756151 0.16829193
4.8760952 0.16381348
4.8765753 0.15941788
4.8770554 0.15510483
4.8775355 0.15087405
4.8780156 0.14672521
4.8784957 0.14265803
4.8789758 0.13867219
4.8794559 0.13476741
4.879936 0.13094337
4.8804161 0.12719977
4.8808962 0.12353631
4.8813763 0.11995269
4.8818564 0.11644862
4.8823365 0.11302377
4.8828166 0.10967786
4.8832967 0.10640962
4.8837768 0.10320189
4.8842569 0.10004985
4.8847369 0.096955323
4.885217 0.093920152
4.8856971 0.090946171
4.8861772 0.088035215
4.8866573 0.08518912
4.8871374 0.082409721
4.8876175 0.079698852
4.8880976 0.07705835
4.8885777 0.074490049
4.8890578 0.071995785
4.8895379 0.069577392
4.890018 0.067236707
4.8904981 0.064975564
4.8909782 0.062795799
4.8914583 0.060699246
4.8919384 0.05866124
4.8924185 0.05665465
4.8928986 0.054681974
4.8933787 0.052745724
4.8938588 0.050848415
4.8943389 0.048992562
4.894819 0.047180679
4.8952991 0.045415281
4.8957792 0.043698881
4.8962593 0.042033996
4.8967393 0.040423138
4.8972194 0.038868822
4.8976995 0.037373564
4.8981796 0.035939876
4.8986597 0.034570275
4.8991398 0.033267274
4.8996199 0.032033387
4.9001 0.030857911
4.9005801 0.029700269
4.9010602 0.028559421
4.9015403 0.027437628
4.9020204 0.026337154
4.9025005 0.025260258
4.9029806 0.024209204
4.9034607 0.023186254
4.9039408 0.022193668
4.9044209 0.02123371
4.904901 0.020308641
4.9053811 0.019420724
4.9058612 0.018572219
4.9063413 0.01776539
4.9068214 0.017002497
4.9073015 0.016285803
4.9077816 0.01561757
4.9082617 0.014996944
4.9087417 0.014391165
4.9092218 0.013792191
4.9097019 0.013201642
4.910182 0.012621135
4.9106621 0.012052289
4.9111422 0.011496725
4.9116223 0.010956059
4.9121024 0.010431913
4.9125825 0.0099259038
4.9130626 0.009439651
4.9135427 0.0089747735
4.9140228 0.0085328903
4.9145029 0.0081156201
4.914983 0.007724582
4.9154631 0.0073613948
4.9159432 0.0070276776
4.9164233 0.0067249981
4.9169034 0.0064373542
4.9173835 0.006151759
4.9178636 0.0058691925
4.9183437 0.0055906348
4.9188238 0.005317066
4.9193039 0.0050494664
4.919784 0.0047888159
4.9202641 0.0045360946
4.9207441 0.0042922828
4.9212242 0.0040583605
4.9217043 0.0038353078
4.9221844 0.0036241049
4.9226645 0.0034257318
4.9231446 0.0032411687
4.9236247 0.0030713956
4.9241048 0.0029173927
4.9245849 0.0027801401
4.925065 0.0026555054
4.9255451 0.0025317286
4.9260252 0.0024087603
4.9265053 0.0022871148
4.9269854 0.0021673067
4.9274655 0.0020498505
4.9279456 0.0019352606
4.9284257 0.0018240516
4.9289058 0.0017167378
4.9293859 0.0016138338
4.929866 0.0015158541
4.9303461 0.001423313
4.9308262 0.0013367252
4.9313063 0.0012566051
4.9317864 0.0011834671
4.9322665 0.0011178258
4.9327465 0.0010601955
4.9332266 0.0010101946
4.9337067 0.000961478
4.9341868 0.00091289902
4.9346669 0.00086469068
4.935147 0.00081708597
4.9356271 0.00077031789
4.9361072 0.00072461943
4.9365873 0.00068022358
4.9370674 0.00063736333
4.9375475 0.00059627169
4.9380276 0.00055718163
4.9385077 0.00052032616
4.9389878 0.00048593827
4.9394679 0.00045425094
4.939948 0.00042549718
4.9404281 0.00039990997
4.9409082 0.00037772231
4.9413883 0.00035912952
4.9418684 0.00034195102
4.9423485 0.00032487077
4.9428286 0.00030797316
4.9433087 0.00029134262
4.9437888 0.00027506356
4.9442689 0.00025922039
4.9447489 0.00024389752
4.945229 0.00022917937
4.9457091 0.00021515034
4.9461892 0.00020189486
4.9466693 0.00018949732
4.9471494 0.00017804215
4.9476295 0.00016761376
4.9481096 0.00015829656
4.9485897 0.00015017496
4.9490698 0.00014333338
4.9495499 0.00013785623
4.95003 0.00013343368
4.9505101 0.00012938184
4.9509902 0.00012569372
4.9514703 0.0001223778
4.9519504 0.00011944254
4.9524305 0.0001168964
4.9529106 0.00011474786
4.9533907 0.00011300538
4.9538708 0.00011167743
4.9543509 0.00011077248
4.954831 0.00011029899
4.9553111 0.00011026544
4.9557912 0.00011068029
4.9562713 0.00011155201
4.9567514 0.00011288907
4.9572314 0.00011469993
4.9577115 0.00011699306
4.9581916 0.00011986017
4.9586717 0.00012373046
4.9591518 0.00012861427
4.9596319 0.00013445311
4.960112 0.00014118847
4.9605921 0.00014876185
4.9610722 0.00015711475
4.9615523 0.00016618868
4.9620324 0.00017592513
4.9625125 0.0001862656
4.9629926 0.0001971516
4.9634727 0.00020852462
4.9639528 0.00022032617
4.9644329 0.00023249774
4.964913 0.00024498084
4.9653931 0.00025771697
4.9658732 0.00027064762
4.9663533 0.00028378555
4.9668334 0.00029896485
4.9673135 0.00031688052
4.9677936 0.00033735492
4.9682737 0.00036021046
4.9687538 0.00038526953
4.9692338 0.00041235451
4.9697139 0.00044128779
4.970194 0.00047189177
4.9706741 0.00050398884
4.9711542 0.00053740139
4.9716343 0.0005719518
4.9721144 0.00060746246
4.9725945 0.00064375578
4.9730746 0.00068065413
4.9735547 0.00071797992
4.9740348 0.00075555552
4.9745149 0.00079320333
4.974995 0.00083364826
4.9754751 0.00088056163
4.9759552 0.00093356849
4.9764353 0.0009922695
4.9769154 0.0010562653
4.9773955 0.0011251567
4.9778756 0.0011985442
4.9783557 0.0012760286
4.9788358 0.0013572105
4.9793159 0.0014416907
4.979796 0.0015290697
4.9802761 0.0016189483
4.9807562 0.0017109271
4.9812362 0.0018046069
4.9817163 0.0018995882
4.9821964 0.0019954718
4.9826765 0.0020918583
4.9831566 0.0021909625
4.9836367 0.0023025378
4.9841168 0.0024268882
4.9845969 0.0025632548
4.985077 0.0027108785
4.9855571 0.0028690003
4.9860372 0.0030368612
4.9865173 0.0032137021
4.9869974 0.003398764
4.9874775 0.0035912879
4.9879576 0.0037905148
4.9884377 0.0039956855
4.9889178 0.0042060411
4.9893979 0.0044208226
4.989878 0.0046392709
4.9903581 0.004860627
4.9908382 0.0050841319
4.9913183 0.0053101683
4.9917984 0.0055551397
4.9922785 0.0058236853
4.9927586 0.0061145743
4.9932386 0.0064265757
4.9937187 0.0067584585
4.9941988 0.0071089918
4.9946789 0.0074769446
4.995159 0.007861086
4.9956391 0.0082601849
4.9961192 0.0086730106
4.9965993 0.0090983319
4.9970794 0.009534918
4.9975595 0.0099815379
4.9980396 0.010436961
4.9985197 0.010899955
4.9989998 0.011369291
4.9994799 0.011843736
4.99996 0.012339822
5.0004401 0.012873675
5.0009202 0.013443659
5.0014003 0.014048138
5.0018804 0.014685478
5.0023605 0.015354041
5.0028406 0.016052191
5.0033207 0.016778294
5.0038008 0.017530712
5.0042809 0.01830781
5.004761 0.019107953
5.005241 0.019929504
5.0057211 0.020770827
5.0062012 0.021630286
5.0066813 0.022506246
5.0071614 0.02339707
5.0076415 0.024301124
5.0081216 0.025226729
5.0086017 0.02620164
5.0090818 0.027226178
5.0095619 0.028298747
5.010042 0.02941775
5.0105221 0.030581591
5.0110022 0.031788674
5.0114823 0.033037401
5.0119624 0.034326177
5.0124425 0.035653404
5.0129226 0.037017487
5.0134027 0.038416828
5.0138828 0.039849831
5.0143629 0.041314899
5.014843 0.042810437
5.0153231 0.044334847
5.0158032 0.045886533
5.0162833 0.047466246
5.0167634 0.049095488
5.0172434 0.050779359
5.0177235 0.05251728
5.0182036 0.054308673
5.0186837 0.05615296
5.0191638 0.058049561
5.0196439 0.059997898
5.020124 0.061997392
5.0206041 0.064047466
5.0210842 0.06614754
5.0215643 0.068297037
5.0220444 0.070495376
5.0225245 0.072741981
5.0230046 0.075036273
5.0234847 0.077377672
5.0239648 0.079765601
5.0244449 0.082199453
5.024925 0.084674857
5.0254051 0.087190281
5.0258852 0.089747647
5.0263653 0.092348875
5.0268454 0.094995887
5.0273255 0.097690604
5.0278056 0.10043495
5.0282857 0.10323084
5.0287658 0.1060802
5.0292458 0.10898495
5.0297259 0.11194701
5.030206 0.1149683
5.0306861 0.11805074
5.0311662 0.12119626
5.0316463 0.12440678
5.0321264 0.12768421
5.0326065 0.13103047
5.0330866 0.13443225
5.0335667 0.13785706
5.0340468 0.14130457
5.0345269 0.14477572
5.035007 0.14827142
5.0354871 0.15179258
5.0359672 0.15534011
5.0364473 0.15891495
5.0369274 0.16251799
5.0374075 0.16615017
5.0378876 0.16981239
5.0383677 0.17350558
5.0388478 0.17723064
5.0393279 0.1809885
5.039808 0.18478007
5.0402881 0.18860627
5.0407682 0.19246802
5.0412482 0.19636545
5.0417283 0.20029277
5.0422084 0.20424582
5.0426885 0.20822123
5.0431686 0.21221564
5.0436487 0.21622566
5.0441288 0.22024791
5.0446089 0.22427903
5.045089 0.22831563
5.0455691 0.23235434
5.0460492 0.23639179
5.0465293 0.24042459
5.0470094 0.24444937
5.0474895 0.24846276
5.0479696 0.25246138
5.0484497 0.25644185
5.0489298 0.26040079
5.0494099 0.26433483
5.04989 0.2682412
5.0503701 0.27212024
5.0508502 0.275973
5.0513303 0.27980053
5.0518104 0.2836039
5.0522905 0.28738417
5.0527706 0.29114238
5.0532507 0.2948796
5.0537307 0.29859688
5.0542108 0.30229528
5.0546909 0.30597586
5.055171 0.30963967
5.0556511 0.31328777
5.0561312 0.31692122
5.0566113 0.32054107
5.0570914 0.32414839
5.0575715 0.32774422
5.0580516 0.33128361
5.0585317 0.33469371
5.0590118 0.33797938
5.0594919 0.34114668
5.059972 0.34420167
5.0604521 0.34715042
5.0609322 0.349999
5.0614123 0.35275345
5.0618924 0.35541986
5.0623725 0.35800427
5.0628526 0.36051276
5.0633327 0.36295138
5.0638128 0.36532621
5.0642929 0.36764329
5.064773 0.3699087
5.0652531 0.3721285
5.0657331 0.37430876
5.0662132 0.3764387
5.0666933 0.37844198
5.0671734 0.38031073
5.0676535 0.38204765
5.0681336 0.38365547
5.0686137 0.38513688
5.0690938 0.3864946
5.0695739 0.38773133
5.070054 0.38884977
5.0705341 0.38985264
5.0710142 0.39074265
5.0714943 0.3915225
5.0719744 0.39219489
5.0724545 0.39276254
5.0729346 0.39322816
5.0734147 0.39359445
5.0738948 0.39386411
5.0743749 0.39403959
5.074855 0.39411655
5.0753351 0.39409103
5.0758152 0.39396096
5.0762953 0.39372431
5.0767754 0.39337903
5.0772555 0.39292308
5.0777355 0.3923544
5.0782156 0.39167095
5.0786957 0.39087068
5.0791758 0.38995155
5.0796559 0.38891151
5.080136 0.38774851
5.0806161 0.3864605
5.0810962 0.38504545
5.0815763 0.38350129
5.0820564 0.38182599
5.0825365 0.3800175
5.0830166 0.37811598
5.0834967 0.37616929
5.0839768 0.37417182
5.0844569 0.3721178
5.084937 0.37000149
5.0854171 0.36781712
5.0858972 0.36555895
5.0863773 0.36322122
5.0868574 0.36079817
5.0873375 0.35828405
5.0878176 0.3556731
5.0882977 0.35295956
5.0887778 0.35013769
5.0892579 0.34720172
5.0897379 0.3441459
5.090218 0.34096448
5.0906981 0.33765169
5.0911782 0.33422793
5.0916583 0.33078242
5.0921384 0.32732148
5.0926185 0.32384323
5.0930986 0.32034579
5.0935787 0.3168273
5.0940588 0.31328586
5.0945389 0.30971961
5.095019 0.30612668
5.0954991 0.30250517
5.0959792 0.29885323
5.0964593 0.29516898
5.0969394 0.29145053
5.0974195 0.28769601
5.0978996 0.28390355
5.0983797 0.28007127
5.0988598 0.2761973
5.0993399 0.27228064
5.09982 0.26833255
5.1003001 0.26435969
5.1007802 0.26036564
5.1012603 0.25635397
5.1017403 0.25232825
5.1022204 0.24829204
5.1027005 0.24424891
5.1031806 0.24020244
5.1036607 0.23615618
5.1041408 0.23211371
5.1046209 0.2280786
5.105101 0.22405442
5.1055811 0.22004473
5.1060612 0.2160531
5.1065413 0.2120831
5.1070214 0.20813831
5.1075015 0.20422228
5.1079816 0.20033327
5.1084617 0.19646755
5.1089418 0.19262491
5.1094219 0.18880516
5.109902 0.18500807
5.1103821 0.18123345
5.1108622 0.1774811
5.1113423 0.17375081
5.1118224 0.17004237
5.1123025 0.16635558
5.1127826 0.16269023
5.1132627 0.15904613
5.1137427 0.15542306
5.1142228 0.15182082
5.1147029 0.14823921
5.115183 0.14467801
5.1156631 0.14113704
5.1161432 0.13763041
5.1166233 0.1341952
5.1171034 0.13083107
5.1175835 0.12753558
5.1180636 0.12430627
5.1185437 0.12114069
5.1190238 0.11803638
5.1195039 0.11499088
5.119984 0.11200175
5.1204641 0.10906653
5.1209442 0.10618276
5.1214243 0.103348
5.1219044 0.10055978
5.1223845 0.09781565
5.1228646 0.095113162
5.1233447 0.092449858
5.1238248 0.089823284
5.1243049 0.087232527
5.124785 0.084689111
5.1252651 0.082196069
5.1257451 0.079753606
5.1262252 0.077361928
5.1267053 0.07502124
5.1271854 0.072731747
5.1276655 0.070493654
5.1281456 0.068307167
5.1286257 0.066172491
5.1291058 0.06408983
5.1295859 0.062059391
5.130066 0.060081378
5.1305461 0.058155997
5.1310262 0.056283453
5.1315063 0.05446395
5.1319864 0.052697695
5.1324665 0.050984741
5.1329466 0.049311316
5.1334267 0.047669267
5.1339068 0.046059867
5.1343869 0.044484392
5.134867 0.042944114
5.1353471 0.041440309
5.1358272 0.039974248
5.1363073 0.038547208
5.1367874 0.037160462
5.1372675 0.035815283
5.1377475 0.034512946
5.1382276 0.033254724
5.1387077 0.032041892
5.1391878 0.030875724
5.1396679 0.029757494
5.140148 0.028688475
5.1406281 0.027669941
5.1411082 0.026692164
5.1415883 0.025734194
5.1420684 0.024796624
5.1425485 0.023880675
5.1430286 0.022987571
5.1435087 0.022118536
5.1439888 0.021274792
5.1444689 0.020457563
5.144949 0.019668072
5.1454291 0.018907543
5.1459092 0.018177198
5.1463893 0.017478261
5.1468694 0.016811956
5.1473495 0.016179504
5.1478296 0.01558213
5.1483097 0.015021057
5.1487898 0.014497508
5.1492699 0.0140096
5.1497499 0.013539823
5.15023 0.013085772
5.1507101 0.012648083
5.1511902 0.01222739
5.1516703 0.01182433
5.1521504 0.011439536
5.1526305 0.011073646
5.1531106 0.010727293
5.1535907 0.010401113
5.1540708 0.010095741
5.1545509 0.0098118135
5.155031 0.0095499647
5.1555111 0.0093108301
5.1559912 0.009095045
5.1564713 0.0089032447
5.1569514 0.0087360646
5.1574315 0.0085939912
5.1579116 0.0084724434
5.1583917 0.0083689618
5.1588718 0.0082834876
5.1593519 0.0082159622
5.159832 0.0081663269
5.1603121 0.0081345232
5.1607922 0.0081204923
5.1612723 0.0081241756
5.1617524 0.0081455146
5.1622324 0.0081844505
5.1627125 0.0082409247
5.1631926 0.0083148786
5.1636727 0.0084062536
5.1641528 0.0085149909
5.1646329 0.008641032
5.165113 0.0087843182
5.1655931 0.0089447909
5.1660732 0.009126518
5.1665533 0.0093352603
5.1670334 0.0095703284
5.1675135 0.0098309683
5.1679936 0.010116426
5.1684737 0.010425948
5.1689538 0.010758781
5.1694339 0.011114169
5.169914 0.01149136
5.1703941 0.0118896
5.1708742 0.012308134
5.1713543 0.012746208
5.1718344 0.01320307
5.1723145 0.013677964
5.1727946 0.014170137
5.1732747 0.014678836
5.1737548 0.015203305
5.1742348 0.015747442
5.1747149 0.016330443
5.175195 0.016953353
5.1756751 0.017614861
5.1761552 0.018313654
5.1766353 0.019048421
5.1771154 0.01981785
5.1775955 0.020620629
5.1780756 0.021455447
5.1785557 0.022320991
5.1790358 0.02321595
5.1795159 0.024139013
5.179996 0.025088866
5.1804761 0.0260642
5.1809562 0.027063701
5.1814363 0.028086058
5.1819164 0.029129959
5.1823965 0.030195461
5.1828766 0.031305735
5.1833567 0.032468566
5.1838368 0.033682708
5.1843169 0.034946914
5.184797 0.03625994
5.1852771 0.037620539
5.1857572 0.039027465
5.1862372 0.040479473
5.1867173 0.041975317
5.1871974 0.04351375
5.1876775 0.045093527
5.1881576 0.046713403
5.1886377 0.04837213
5.1891178 0.050068465
5.1895979 0.051801159
5.190078 0.053568969
5.1905581 0.055370647
5.1910382 0.057215035
5.1915183 0.059112933
5.1919984 0.061064396
5.1924785 0.063069473
5.1929586 0.065128211
5.1934387 0.067240657
5.1939188 0.069406861
5.1943989 0.071626869
5.194879 0.073900729
5.1953591 0.07622849
5.1958392 0.078610198
5.1963193 0.081045903
5.1967994 0.083535651
5.1972795 0.08607949
5.1977596 0.088677468
5.1982396 0.091329634
5.1987197 0.094036034
5.1991998 0.096790987
5.1996799 0.099577427
5.20016 0.10239696
5.2006401 0.10525268
5.2011202 0.10814764
5.2016003 0.11108494
5.2020804 0.11406765
5.2025605 0.11709884
5.2030406 0.12018161
5.2035207 0.12331901
5.2040008 0.12651415
5.2044809 0.12977008
5.204961 0.13308989
5.2054411 0.13647665
5.2059212 0.13993346
5.2064013 0.14346337
5.2068814 0.14706948
5.2073615 0.1507506
5.2078416 0.15446153
5.2083217 0.15818919
5.2088018 0.16193333
5.2092819 0.16569372
5.209762 0.16947011
5.210242 0.17326228
5.2107221 0.17706999
5.2112022 0.180893
5.2116823 0.18473106
5.2121624 0.18858395
5.2126425 0.19245143
5.2131226 0.19633326
5.2136027 0.2002292
5.2140828 0.20413902
5.2145629 0.20806248
5.215043 0.21199934
5.2155231 0.21594939
5.2160032 0.2199207
5.2164833 0.22391754
5.2169634 0.2279367
5.2174435 0.23197493
5.2179236 0.23602902
5.2184037 0.24009572
5.2188838 0.24417182
5.2193639 0.24825407
5.219844 0.25233924
5.2203241 0.25642412
5.2208042 0.26050546
5.2212843 0.26458004
5.2217644 0.26864463
5.2222444 0.27269599
5.2227245 0.27673089
5.2232046 0.28074611
5.2236847 0.28473842
5.2241648 0.28869388
5.2246449 0.29258647
5.225125 0.296418
5.2256051 0.30019153
5.2260852 0.3039101
5.2265653 0.30757678
5.2270454 0.3111946
5.2275255 0.31476662
5.2280056 0.3182959
5.2284857 0.32178548
5.2289658 0.32523842
5.2294459 0.32865777
5.229926 0.33204657
5.2304061 0.33540789
5.2308862 0.33874476
5.2313663 0.34206025
5.2318464 0.34535741
5.2323265 0.34862622
5.2328066 0.35177273
5.2332867 0.35478225
5.2337668 0.35766023
5.2342468 0.36041212
5.2347269 0.3630434
5.235207 0.36555951
5.2356871 0.36796592
5.2361672 0.37026808
5.2366473 0.37247146
5.2371274 0.37458151
5.2376075 0.3766037
5.2380876 0.37854347
5.2385677 0.3804063
5.2390478 0.38219763
5.2395279 0.38392294
5.240008 0.38558767
5.2404881 0.38719645
5.2409682 0.38870238
5.2414483 0.39007675
5.2419284 0.39132084
5.2424085 0.39243592
5.2428886 0.39342326
5.2433687 0.39428411
5.2438488 0.39501976
5.2443289 0.39563148
5.244809 0.39612052
5.2452891 0.39648817
5.2457692 0.39673568
5.2462492 0.39686433
5.2467293 0.39687538
5.2472094 0.39677011
5.2476895 0.39654979
5.2481696 0.39621567
5.2486497 0.39576904
5.2491298 0.39522058
5.2496099 0.39458605
5.25009 0.39386224
5.2505701 0.39304553
5.2510502 0.3921323
5.2515303 0.39111894
5.2520104 0.39000183
5.2524905 0.38877736
5.2529706 0.38744192
5.2534507 0.38599188
5.2539308 0.38442363
5.2544109 0.38273356
5.254891 0.38091806
5.2553711 0.3789735
5.2558512 0.37689627
5.2563313 0.37468276
5.2568114 0.37232936
5.2572915 0.36985015
5.2577716 0.36733481
5.2582517 0.36479067
5.2587317 0.36221103
5.2592118 0.35958921
5.2596919 0.3569185
5.260172 0.35419221
5.2606521 0.35140364
5.2611322 0.3485461
5.2616123 0.34561288
5.2620924 0.3425973
5.2625725 0.33949265
5.2630526 0.33629225
5.2635327 0.33298938
5.2640128 0.32957736
5.2644929 0.32604949
5.264973 0.32239907
5.2654531 0.3186227
5.2659332 0.31480283
5.2664133 0.31097758
5.2668934 0.30714676
5.2673735 0.3033102
5.2678536 0.29946772
5.2683337 0.29561912
5.2688138 0.29176423
5.2692939 0.28790286
5.269774 0.28403483
5.2702541 0.28015997
5.2707341 0.27627807
5.2712142 0.27238898
5.2716943 0.26849249
5.2721744 0.26458843
5.2726545 0.26067661
5.2731346 0.25675686
5.2736147 0.25282899
5.2740948 0.2488902
5.2745749 0.244938
5.275055 0.24097421
5.2755351 0.23700066
5.2760152 0.2330192
5.2764953 0.22903167
5.2769754 0.22503991
5.2774555 0.22104577
5.2779356 0.21705109
5.2784157 0.2130577
5.2788958 0.20906746
5.2793759 0.20508219
5.279856 0.20110376
5.2803361 0.19713398
5.2808162 0.19317472
5.2812963 0.18922781
5.2817764 0.18529509
5.2822565 0.18138977
5.2827365 0.17755587
5.2832166 0.17379437
5.2836967 0.17010158
5.2841768 0.16647384
5.2846569 0.16290746
5.285137 0.15939877
5.2856171 0.15594409
5.2860972 0.15253974
5.2865773 0.14918204
5.2870574 0.14586732
5.2875375 0.14259189
5.2880176 0.13935209
5.2884977 0.13614423
5.2889778 0.13296464
5.2894579 0.12980964
5.289938 0.12667554
5.2904181 0.12356225
5.2908982 0.12051982
5.2913783 0.11756339
5.2918584 0.11469024
5.2923385 0.11189767
5.2928186 0.10918294
5.2932987 0.10654336
5.2937788 0.1039762
5.2942589 0.10147875
5.2947389 0.099048293
5.295219 0.096682118
5.2956991 0.094377509
5.2961792 0.092131751
5.2966593 0.089942129
5.2971394 0.087805929
5.2976195 0.085720435
5.2980996 0.083682933
5.2985797 0.081690708
5.2990598 0.079758869
5.2995399 0.077903581
5.30002 0.076123875
5.3005001 0.074418778
5.3009802 0.072787322
5.3014603 0.071228534
5.3019404 0.069741445
5.3024205 0.068325084
5.3029006 0.06697848
5.3033807 0.065700662
5.3038608 0.064490661
5.3043409 0.063347504
5.304821 0.062270223
5.3053011 0.061257845
5.3057812 0.060309401
5.3062613 0.059423919
5.3067413 0.05860043
5.3072214 0.057840233
5.3077015 0.057149433
5.3081816 0.056528344
5.3086617 0.055976862
5.3091418 0.055494883
5.3096219 0.055082304
5.310102 0.054739019
5.3105821 0.054464926
5.3110622 0.05425992
5.3115423 0.054123898
5.3120224 0.054056756
5.3125025 0.05405839
5.3129826 0.054128695
5.3134627 0.054267569
5.3139428 0.054474907
5.3144229 0.054750605
5.314903 0.05509456
5.3153831 0.055506321
5.3158632 0.055982703
5.3163433 0.056523482
5.3168234 0.057129316
5.3173035 0.057800861
5.3177836 0.058538777
5.3182637 0.05934372
5.3187437 0.060216348
5.3192238 0.061157318
5.3197039 0.062167289
5.320184 0.063246918
5.3206641 0.064396861
5.3211442 0.065617778
5.3216243 0.066910326
5.3221044 0.068275161
5.3225845 0.069712943
5.3230646 0.071224327
5.3235447 0.072809883
5.3240248 0.074456117
5.3245049 0.076154438
5.324985 0.077906912
5.3254651 0.079715604
5.3259452 0.08158258
5.3264253 0.083509907
5.3269054 0.085499649
5.3273855 0.087553873
5.3278656 0.089674645
5.3283457 0.091864029
5.3288258 0.094124093
5.3293059 0.096456901
5.329786 0.098864519
5.3302661 0.10134901
5.3307461 0.10391245
5.3312262 0.1065569
5.3317063 0.10928441
5.3321864 0.11207634
5.3326665 0.11489039
5.3331466 0.11772971
5.3336267 0.12059912
5.3341068 0.12350342
5.3345869 0.12644744
5.335067 0.129436
5.3355471 0.13247389
5.3360272 0.13556594
5.3365073 0.13871697
5.3369874 0.14193179
5.3374675 0.1452152
5.3379476 0.14857204
5.3384277 0.1520071
5.3389078 0.15552521
5.3393879 0.15913119
5.339868 0.16282984
5.3403481 0.16661564
5.3408282 0.1704229
5.3413083 0.17423902
5.3417884 0.17806378
5.3422685 0.18189696
5.3427485 0.18573836
5.3432286 0.18958776
5.3437087 0.19344495
5.3441888 0.19730972
5.3446689 0.20118185
5.345149 0.20506112
5.3456291 0.20894733
5.3461092 0.21284026
5.3465893 0.2167397
5.3470694 0.22064543
5.3475495 0.22455725
5.3480296 0.22847493
5.3485097 0.23239845
5.3489898 0.23633523
5.3494699 0.24028775
5.34995 0.24425394
5.3504301 0.24823176
5.3509102 0.25221915
5.3513903 0.25621404
5.3518704 0.26021438
5.3523505 0.26421811
5.3528306 0.26822317
5.3533107 0.2722275
5.3537908 0.27622906
5.3542709 0.28022577
5.354751 0.28421558
5.355231 0.28819643
5.3557111 0.29216627
5.3561912 0.29612303
5.3566713 0.30006466
5.3571514 0.30396012
5.3576315 0.30776326
5.3581116 0.31147816
5.3585917 0.31510964
5.3590718 0.31866252
5.3595519 0.32214163
5.360032 0.32555181
5.3605121 0.32889786
5.3609922 0.33218462
5.3614723 0.33541691
5.3619524 0.33859956
5.3624325 0.34173738
5.3629126 0.34483522
5.3633927 0.34789788
5.3638728 0.35093021
5.3643529 0.35393701
5.364833 0.35692312
5.3653131 0.35987256
5.3657932 0.36269054
5.3662733 0.36536888
5.3667534 0.36791239
5.3672334 0.37032589
5.3677135 0.37261421
5.3681936 0.37478217
5.3686737 0.37683459
5.3691538 0.3787763
5.3696339 0.38061212
5.370114 0.38234687
5.3705941 0.38398537
5.3710742 0.38553244
5.3715543 0.38699292
5.3720344 0.38837161
5.3725145 0.38967335
5.3729946 0.39090295
5.3734747 0.39206326
5.3739548 0.39311534
5.3744349 0.39404262
5.374915 0.39484535
5.3753951 0.39552372
5.3758752 0.39607798
5.3763553 0.39650833
5.3768354 0.39681501
5.3773155 0.39699824
5.3777956 0.39705823
5.3782757 0.3969952
5.3787558 0.39680939
5.3792358 0.39650102
5.3797159 0.39607029
5.380196 0.39551745
5.3806761 0.3948427
5.3811562 0.39404627
5.3816363 0.39312839
5.3821164 0.39211177
5.3825965 0.39102134
5.3830766 0.38985273
5.3835567 0.38860152
5.3840368 0.38726326
5.3845169 0.38583351
5.384997 0.38430784
5.3854771 0.3826818
5.3859572 0.38095097
5.3864373 0.3791109
5.3869174 0.37715716
5.3873975 0.3750853
5.3878776 0.3728909
5.3883577 0.3705695
5.3888378 0.36811669
5.3893179 0.36552801
5.389798 0.36279902
5.3902781 0.35995321
5.3907582 0.35708424
5.3912382 0.35419461
5.3917183 0.35127806
5.3921984 0.34832834
5.3926785 0.3453392
5.3931586 0.34230439
5.3936387 0.33921765
5.3941188 0.33607272
5.3945989 0.33286337
5.395079 0.32958332
5.3955591 0.32622633
5.3960392 0.32278615
5.3965193 0.31925653
5.3969994 0.3156312
5.3974795 0.31190392
5.3979596 0.30806843
5.3984397 0.30412504
5.3989198 0.30015303
5.3993999 0.29617776
5.39988 0.29219971
5.4003601 0.28821931
5.4008402 0.28423702
5.4013203 0.28025331
5.4018004 0.27626862
5.4022805 0.27228341
5.4027606 0.26829813
5.4032406 0.26431325
5.4037207 0.26032921
5.4042008 0.25634647
5.4046809 0.2523655
5.405161 0.24838673
5.4056411 0.24441063
5.4061212 0.24043765
5.4066013 0.23646825
5.4070814 0.23250097
5.4075615 0.22853433
5.4080416 0.22456843
5.4085217 0.22060337
5.4090018 0.21663924
5.4094819 0.21267614
5.409962 0.20871418
5.4104421 0.20475345
5.4109222 0.20079404
5.4114023 0.19683607
5.4118824 0.19287961
5.4123625 0.18892478
5.4128426 0.18497168
5.4133227 0.18102039
5.4138028 0.17707103
5.4142829 0.17312368
5.414763 0.16917845
5.415243 0.16525827
5.4157231 0.1614218
5.4162032 0.15766798
5.4166833 0.1539924
5.4171634 0.15039066
5.4176435 0.14685835
5.4181236 0.14339106
5.4186037 0.1399844
5.4190838 0.13663394
5.4195639 0.1333353
5.420044 0.13008406
5.4205241 0.12687581
5.4210042 0.12370616
5.4214843 0.12057069
5.4219644 0.117465
5.4224445 0.11438468
5.4229246 0.11132533
5.4234047 0.10828677
5.4238848 0.10530146
5.4243649 0.10237654
5.424845 0.099511326
5.4253251 0.096705115
5.4258052 0.093957215
5.4262853 0.091266931
5.4267654 0.088633568
5.4272454 0.086056431
5.4277255 0.083534824
5.4282056 0.081068054
5.4286857 0.078655425
5.4291658 0.076296241
5.4296459 0.073989809
5.430126 0.071735432
5.4306061 0.069532417
5.4310862 0.067380067
5.4315663 0.065277609
5.4320464 0.06321724
5.4325265 0.061194961
5.4330066 0.059211922
5.4334867 0.05726927
5.4339668 0.055368155
5.4344469 0.053509724
5.434927 0.051695127
5.4354071 0.049925511
5.4358872 0.048202026
5.4363673 0.046525819
5.4368474 0.04489804
5.4373275 0.043319836
5.4378076 0.041792357
5.4382877 0.04031675
5.4387678 0.038894164
5.4392478 0.037525748
5.4397279 0.03621265
5.440208 0.034943887
5.4406881 0.033696532
5.4411682 0.032471513
5.4416483 0.031270443
5.4421284 0.030094934
5.4426085 0.028946599
5.4430886 0.027827052
5.4435687 0.026737904
5.4440488 0.025680769
5.4445289 0.02465726
5.445009 0.023668989
5.4454891 0.02271757
5.4459692 0.021804615
5.4464493 0.020931736
5.4469294 0.020100547
5.4474095 0.019312661
5.4478896 0.018569691
5.4483697 0.017868537
5.4488498 0.017182796
5.4493299 0.016509163
5.44981 0.015848906
5.4502901 0.015203294
5.4507702 0.014573595
5.4512503 0.013961077
5.4517303 0.013367007
5.4522104 0.012792654
5.4526905 0.012239286
5.4531706 0.01170817
5.4536507 0.011200575
5.4541308 0.010717768
5.4546109 0.010261018
5.455091 0.009831593
5.4555711 0.0094307604
5.4560512 0.0090597883
5.4565313 0.008719464
5.4570114 0.0083948202
5.4574915 0.0080787236
5.4579716 0.0077718115
5.4584517 0.0074747212
5.4589318 0.00718809
5.4594119 0.006912555
5.459892 0.0066487537
5.4603721 0.0063973233
5.4608522 0.0061589009
5.4613323 0.005934124
5.4618124 0.0057236298
5.4622925 0.0055280555
5.4627726 0.0053480384
5.4632527 0.0051842159
5.4637327 0.0050372251
5.4642128 0.0049077033
5.4646929 0.0047962879
5.465173 0.0047001779
5.4656531 0.0046144852
5.4661332 0.0045391869
5.4666133 0.0044743101
5.4670934 0.0044198817
5.4675735 0.0043759286
5.4680536 0.0043424778
5.4685337 0.0043195562
5.4690138 0.0043071907
5.4694939 0.0043054083
5.469974 0.004314236
5.4704541 0.0043337006
5.4709342 0.0043638292
5.4714143 0.0044046487
5.4718944 0.0044561859
5.4723745 0.0045184679
5.4728546 0.0045915217
5.4733347 0.004676568
5.4738148 0.0047785302
5.4742949 0.0048974372
5.474775 0.005032708
5.4752551 0.0051837619
5.4757351 0.0053500178
5.4762152 0.005530895
5.4766953 0.0057258126
5.4771754 0.0059341895
5.4776555 0.006155445
5.4781356 0.0063889982
5.4786157 0.0066342682
5.4790958 0.006890674
5.4795759 0.0071576349
5.480056 0.0074345698
5.4805361 0.007720898
5.4810162 0.0080160384
5.4814963 0.00832032
5.4819764 0.008649078
5.4824565 0.0090070579
5.4829366 0.0093930425
5.4834167 0.0098058149
5.4838968 0.010244158
5.4843769 0.010706854
5.484857 0.011192687
5.4853371 0.01170044
5.4858172 0.012228894
5.4862973 0.012776834
5.4867774 0.013343042
5.4872575 0.013926301
5.4877375 0.014525394
5.4882176 0.015139104
5.4886977 0.015766214
5.4891778 0.016405506
5.4896579 0.017055764
5.490138 0.017733026
5.4906181 0.018454861
5.4910982 0.019219662
5.4915783 0.020025812
5.4920584 0.020871694
5.4925385 0.02175569
5.4930186 0.022676182
5.4934987 0.023631553
5.4939788 0.024620185
5.4944589 0.025640461
5.494939 0.026690762
5.4954191 0.027769473
5.4958992 0.028874974
5.4963793 0.030005649
5.4968594 0.03115988
5.4973395 0.032336049
5.4978196 0.033532539
5.4982997 0.034756398
5.4987798 0.036034011
5.4992599 0.037366199
5.4997399 0.038751684
5.50022 0.040189189
5.5007001 0.041677439
5.5011802 0.043215156
5.5016603 0.044801063
5.5021404 0.046433885
5.5026205 0.048112344
5.5031006 0.049835164
5.5035807 0.051601067
5.5040608 0.053408778
5.5045409 0.05525702
5.505021 0.057144516
5.5055011 0.05906999
5.5059812 0.061032164
5.5064613 0.06303095
5.5069414 0.065078603
5.5074215 0.067178936
5.5079016 0.06933228
5.5083817 0.071538965
5.5088618 0.073799324
5.5093419 0.076113686
5.509822 0.078482382
5.5103021 0.080905744
5.5107822 0.083384102
5.5112623 0.085917787
5.5117423 0.08850713
5.5122224 0.091152462
5.5127025 0.093854115
5.5131826 0.096612418
5.5136627 0.099427703
5.5141428 0.1023003
5.5146229 0.10523048
5.515103 0.10819984
5.5155831 0.11119592
5.5160632 0.11422219
5.5165433 0.11728212
5.5170234 0.12037918
5.5175035 0.12351684
5.5179836 0.12669856
5.5184637 0.12992781
5.5189438 0.13320807
5.5194239 0.13654279
5.519904 0.13993545
5.5203841 0.14338951
5.5208642 0.14690845
5.5213443 0.15049572
5.5218244 0.15415481
5.5223045 0.15788917
5.5227846 0.16170227
5.5232647 0.16557722
5.5237447 0.16946632
5.5242248 0.1733672
5.5247049 0.1772796
5.525185 0.18120327
5.5256651 0.18513796
5.5261452 0.18908344
5.5266253 0.19303945
5.5271054 0.19700574
5.5275855 0.20098208
5.5280656 0.2049682
5.5285457 0.20896387
5.5290258 0.21296883
5.5295059 0.21698284
5.529986 0.22100566
5.5304661 0.22503703
5.5309462 0.2290767
5.5314263 0.23312583
5.5319064 0.23719365
5.5323865 0.24127988
5.5328666 0.24538201
5.5333467 0.24949753
5.5338268 0.25362395
5.5343069 0.25775876
5.534787 0.26189944
5.5352671 0.26604351
5.5357471 0.27018845
5.5362272 0.27433176
5.5367073 0.27847093
5.5371874 0.28260347
5.5376675 0.28672686
5.5381476 0.2908386
5.5386277 0.29493619
5.5391078 0.29901713
5.5395879 0.3030784
5.540068 0.30708788
5.5405481 0.31102973
5.5410282 0.3149071
5.5415083 0.31872315
5.5419884 0.32248103
5.5424685 0.32618389
5.5429486 0.32983489
5.5434287 0.33343719
5.5439088 0.33699393
5.5443889 0.34050827
5.544869 0.34398337
5.5453491 0.34742238
5.5458292 0.35082845
5.5463093 0.35420474
5.5467894 0.3575544
5.5472695 0.36088059
5.5477495 0.36418646
5.5482296 0.36744129
5.5487097 0.37058654
5.5491898 0.37362392
5.5496699 0.37655645
5.55015 0.37938715
5.5506301 0.38211903
5.5511102 0.38475511
5.5515903 0.3872984
5.5520704 0.38975192
5.5525505 0.39211868
5.5530306 0.3944017
5.5535107 0.396604
5.5539908 0.39872859
5.5544709 0.40077849
5.554951 0.4027567
5.5554311 0.40466626
5.5559112 0.40651017
5.5563913 0.40828959
5.5568714 0.40999568
5.5573515 0.41162493
5.5578316 0.41317508
5.5583117 0.41464384
5.5587918 0.41602897
5.5592719 0.4173282
5.559752 0.41853925
5.560232 0.41965986
5.5607121 0.42068777
5.5611922 0.42162071
5.5616723 0.42245642
5.5621524 0.42319262
5.5626325 0.42382706
5.5631126 0.42435746
5.5635927 0.42478157
5.5640728 0.4250971
5.5645529 0.42530414
5.565033 0.42546119
5.5655131 0.4255916
5.5659932 0.42569146
5.5664733 0.42575687
5.5669534 0.42578394
5.5674335 0.42576876
5.5679136 0.42570742
5.5683937 0.42559604
5.5688738 0.4254307
5.5693539 0.42520752
5.569834 0.42492258
5.5703141 0.42457198
5.5707942 0.42415184
5.5712743 0.42365823
5.5717544 0.42308727
5.5722344 0.42243505
5.5727145 0.42169768
5.5731946 0.42090123
5.5736747 0.42008632
5.5741548 0.41925554
5.5746349 0.41841128
5.575115 0.4175559
5.5755951 0.4166918
5.5760752 0.41582134
5.5765553 0.4149469
5.5770354 0.41407085
5.5775155 0.41319558
5.5779956 0.41232347
5.5784757 0.41145688
5.5789558 0.4105982
5.5794359 0.4097498
5.579916 0.40891405
5.5803961 0.40809335
5.5808762 0.40729006
5.5813563 0.40650331
5.5818364 0.40572206
5.5823165 0.40494569
5.5827966 0.40417482
5.5832767 0.40341008
5.5837568 0.40265208
5.5842368 0.40190144
5.5847169 0.40115878
5.585197 0.40042472
5.5856771 0.39969988
5.5861572 0.39898488
5.5866373 0.39828033
5.5871174 0.39758686
5.5875975 0.39690508
5.5880776 0.39623562
5.5885577 0.39557909
5.5890378 0.39493611
5.5895179 0.39431031
5.589998 0.39374646
5.5904781 0.39325791
5.5909582 0.39284288
5.5914383 0.39249962
5.5919184 0.39222635
5.5923985 0.3920213
5.5928786 0.3918827
5.5933587 0.39180879
5.5938388 0.3917978
5.5943189 0.39184797
5.594799 0.39195751
5.5952791 0.39212467
5.5957592 0.39234767
5.5962392 0.39262475
5.5967193 0.39295414
5.5971994 0.39333407
5.5976795 0.39376278
5.5981596 0.39423047
5.5986397 0.39472873
5.5991198 0.39525767
5.5995999 0.39581741
5.60008 0.39640809
5.6005601 0.3970298
5.6010402 0.39768268
5.6015203 0.39836684
5.6020004 0.39908241
5.6024805 0.39982949
5.6029606 0.40060822
5.6034407 0.40141871
5.6039208 0.40226107
5.6044009 0.40313544
5.604881 0.40404193
5.6053611 0.40498066
5.6058412 0.40595174
5.6063213 0.40695487
5.6068014 0.40798715
5.6072815 0.40904493
5.6077616 0.41012463
5.6082416 0.41122265
5.6087217 0.41233538
5.6092018 0.41345922
5.6096819 0.41459058
5.610162 0.41572585
5.6106421 0.41686144
5.6111222 0.41799374
5.6116023 0.41911916
5.6120824 0.42023409
5.6125625 0.42133493
5.6130426 0.4224181
5.6135227 0.42347997
5.6140028 0.42451697
5.6144829 0.42552637
5.614963 0.42651427
5.6154431 0.42748246
5.6159232 0.42843082
5.6164033 0.42935921
5.6168834 0.43026753
5.6173635 0.43115564
5.6178436 0.43202342
5.6183237 0.43287074
5.6188038 0.43369749
5.6192839 0.43450354
5.619764 0.43528877
5.620244 0.43605304
5.6207241 0.43679625
5.6212042 0.43751825
5.6216843 0.43821894
5.6221644 0.43889819
5.6226445 0.43955568
5.6231246 0.44016262
5.6236047 0.44069896
5.6240848 0.44116562
5.6245649 0.4415635
5.625045 0.44189352
5.6255251 0.44215657
5.6260052 0.44235357
5.6264853 0.44248542
5.6269654 0.44255304
5.6274455 0.44255734
5.6279256 0.44249921
5.6284057 0.44237958
5.6288858 0.44219935
5.6293659 0.44195942
5.629846 0.44166071
5.6303261 0.44130412
5.6308062 0.44089057
5.6312863 0.44042867
5.6317664 0.43993542
5.6322464 0.43941071
5.6327265 0.43885383
5.6332066 0.43826406
5.6336867 0.43764069
5.6341668 0.436983
5.6346469 0.43629026
5.635127 0.43556178
5.6356071 0.43479682
5.6360872 0.43399468
5.6365673 0.43315464
5.6370474 0.43227597
5.6375275 0.43135797
5.6380076 0.43039992
5.6384877 0.4294011
5.6389678 0.42836079
5.6394479 0.42727973
5.639928 0.42616826
5.6404081 0.42503138
5.6408882 0.42387255
5.6413683 0.42269522
5.6418484 0.42150284
5.6423285 0.42029886
5.6428086 0.41908674
5.6432887 0.41786994
5.6437688 0.4166519
5.6442488 0.41543609
5.6447289 0.41422594
5.645209 0.41302492
5.6456891 0.41183648
5.6461692 0.41066408
5.6466493 0.40951116
5.6471294 0.40838117
5.6476095 0.40727739
5.6480896 0.40619391
5.6485697 0.40512664
5.6490498 0.40407574
5.6495299 0.40304137
5.65001 0.40202368
5.6504901 0.40102283
5.6509702 0.40003898
5.6514503 0.39907228
5.6519304 0.3981229
5.6524105 0.39719098
5.6528906 0.39627669
5.6533707 0.39538019
5.6538508 0.39450162
5.6543309 0.39364116
5.654811 0.39279894
5.6552911 0.39197514
5.6557712 0.39116991
5.6562513 0.39040689
5.6567313 0.38972376
5.6572114 0.38911919
5.6576915 0.38859125
5.6581716 0.38813803
5.6586517 0.38775762
5.6591318 0.38744809
5.6596119 0.38720754
5.660092 0.38703403
5.6605721 0.38692566
5.6610522 0.3868805
5.6615323 0.38689664
5.6620124 0.38697217
5.6624925 0.38710516
5.6629726 0.3872937
5.6634527 0.38753586
5.6639328 0.38782974
5.6644129 0.38816984
5.664893 0.38853936
5.6653731 0.3889393
5.6658532 0.38937304
5.6663333 0.38984396
5.6668134 0.39035545
5.6672935 0.39091089
5.6677736 0.39151365
5.6682537 0.39216712
5.6687337 0.39287469
5.6692138 0.39363973
5.6696939 0.39446562
5.670174 0.39535574
5.6706541 0.39631348
5.6711342 0.39734222
5.6716143 0.39844534
5.6720944 0.39962622
5.6725745 0.40088569
5.6730546 0.40217202
5.6735347 0.4034632
5.6740148 0.40475862
5.6744949 0.40605762
5.674975 0.40735959
5.6754551 0.40866387
5.6759352 0.40996985
5.6764153 0.41127688
5.6768954 0.41258433
5.6773755 0.41389157
5.6778556 0.41519796
5.6783357 0.41650287
5.6788158 0.41780566
5.6792959 0.4191057
5.679776 0.42040235
5.6802561 0.42169498
5.6807361 0.42298295
5.6812162 0.42426777
5.6816963 0.4255517
5.6821764 0.42683459
5.6826565 0.42811631
5.6831366 0.4293967
5.6836167 0.43067562
5.6840968 0.43195291
5.6845769 0.43322843
5.685057 0.43450203
5.6855371 0.43577357
5.6860172 0.43704288
5.6864973 0.43830983
5.6869774 0.43957427
5.6874575 0.44083604
5.6879376 0.44209501
5.6884177 0.44335101
5.6888978 0.44460391
5.6893779 0.44583857
5.689858 0.44700329
5.6903381 0.44809603
5.6908182 0.44911945
5.6912983 0.45007618
5.6917784 0.45096884
5.6922585 0.45180009
5.6927385 0.45257256
5.6932186 0.45328888
5.6936987 0.4539517
5.6941788 0.45456365
5.6946589 0.45512737
5.695139 0.45564549
5.6956191 0.45612065
5.6960992 0.4565555
5.6965793 0.45695267
5.6970594 0.45731479
5.6975395 0.45764465
5.6980196 0.4579456
5.6984997 0.45821717
5.6989798 0.45845802
5.6994599 0.45866681
5.69994 0.45884221
5.7004201 0.45898288
5.7009002 0.45908747
5.7013803 0.45915467
5.7018604 0.45918312
5.7023405 0.4591715
5.7028206 0.45911846
5.7033007 0.45902267
5.7037808 0.45888279
5.7042609 0.45869748
5.7047409 0.45846542
5.705221 0.45818526
5.7057011 0.45785567
5.7061812 0.457494
5.7066613 0.4571176
5.7071414 0.45672833
5.7076215 0.45632807
5.7081016 0.45591868
5.7085817 0.45550202
5.7090618 0.45507998
5.7095419 0.4546544
5.710022 0.45422717
5.7105021 0.45380015
5.7109822 0.45337521
5.7114623 0.4529542
5.7119424 0.45253902
5.7124225 0.4521315
5.7129026 0.45173354
5.7133827 0.45134699
5.7138628 0.45097372
5.7143429 0.45061259
5.714823 0.45025668
5.7153031 0.44990589
5.7157832 0.44956047
5.7162633 0.44922071
5.7167433 0.44888687
5.7172234 0.44855925
5.7177035 0.4482381
5.7181836 0.44792372
5.7186637 0.44761637
5.7191438 0.44731633
5.7196239 0.44702388
5.720104 0.44673929
5.7205841 0.44646283
5.7210642 0.4461948
5.7215443 0.44593545
5.7220244 0.44568506
5.7225045 0.44544912
5.7229846 0.4452704
5.7234647 0.44515646
5.7239448 0.44510489
5.7244249 0.44511332
5.724905 0.44517938
5.7253851 0.44530067
5.7258652 0.44547482
5.7263453 0.44569945
5.7268254 0.44597218
5.7273055 0.44629063
5.7277856 0.44665242
5.7282657 0.44705516
5.7287457 0.44749647
5.7292258 0.44797398
5.7297059 0.44848531
5.730186 0.44902807
5.7306661 0.44959991
5.7311462 0.45020126
5.7316263 0.45083414
5.7321064 0.45149966
5.7325865 0.45219893
5.7330666 0.45293307
5.7335467 0.45370318
5.7340268 0.45451037
5.7345069 0.45535576
5.734987 0.45624045
5.7354671 0.45716556
5.7359472 0.4581322
5.7364273 0.45914148
5.7369074 0.4601945
5.7373875 0.46129239
5.7378676 0.46243624
5.7383477 0.46362718
5.7388278 0.46486631
5.7393079 0.46614057
5.739788 0.46742284
5.7402681 0.4687135
5.7407481 0.47001374
5.7412282 0.47132471
5.7417083 0.47264759
5.7421884 0.47398354
5.7426685 0.47533374
5.7431486 0.47669935
5.7436287 0.47808155
5.7441088 0.4794815
5.7445889 0.48090037
5.745069 0.48233933
5.7455491 0.48379955
5.7460292 0.4852822
5.7465093 0.48678845
5.7469894 0.48831947
5.7474695 0.48987337
5.7479496 0.49143295
5.7484297 0.4929955
5.7489098 0.49456114
5.7493899 0.49613005
5.74987 0.49770238
5.7503501 0.49927828
5.7508302 0.50085791
5.7513103 0.50244142
5.7517904 0.50402897
5.7522705 0.50562071
5.7527506 0.50721681
5.7532306 0.5088174
5.7537107 0.51042266
5.7541908 0.51203273
5.7546709 0.51364777
5.755151 0.51526793
5.7556311 0.51689341
5.7561112 0.51852561
5.7565913 0.52016493
5.7570714 0.52181108
5.7575515 0.52346375
5.7580316 0.52512264
5.7585117 0.52678746
5.7589918 0.52845789
5.7594719 0.53013365
5.759952 0.53181443
5.7604321 0.53349994
5.7609122 0.53518986
5.7613923 0.53688391
5.7618724 0.53858178
5.7623525 0.54028317
5.7628326 0.54198779
5.7633127 0.54369532
5.7637928 0.54540548
5.7642729 0.54713051
5.764753 0.54888815
5.765233 0.55067716
5.7657131 0.5524961
5.7661932 0.55434353
5.7666733 0.55621803
5.7671534 0.55811815
5.7676335 0.56004247
5.7681136 0.56198954
5.7685937 0.56395794
5.7690738 0.56594623
5.7695539 0.56795297
5.770034 0.56997673
5.7705141 0.57201608
5.7709942 0.57406958
5.7714743 0.5761358
5.7719544 0.5782133
5.7724345 0.58030764
5.7729146 0.5824479
5.7733947 0.58463726
5.7738748 0.58687555
5.7743549 0.58916258
5.774835 0.59149817
5.7753151 0.59388211
5.7757952 0.59631424
5.7762753 0.59879435
5.7767554 0.60132228
5.7772354 0.60389782
5.7777155 0.60652079
5.7781956 0.60919101
5.7786757 0.61190829
5.7791558 0.61467244
5.7796359 0.61748327
5.780116 0.6203406
5.7805961 0.62324383
5.7810762 0.62618549
5.7815563 0.62916277
5.7820364 0.63217551
5.7825165 0.63522359
5.7829966 0.63830685
5.7834767 0.64142514
5.7839568 0.64457832
5.7844369 0.64776625
5.784917 0.65098877
5.7853971 0.65424575
5.7858772 0.65753704
5.7863573 0.66086248
5.7868374 0.66422195
5.7873175 0.66761528
5.7877976 0.67104234
5.7882777 0.67450298
5.7887578 0.67799706
5.7892378 0.68152634
5.7897179 0.68509018
5.790198 0.68868441
5.7906781 0.69230487
5.7911582 0.6959474
5.7916383 0.69960784
5.7921184 0.70328203
5.7925985 0.70696579
5.7930786 0.71065497
5.7935587 0.71434541
5.7940388 0.71803295
5.7945189 0.72171341
5.794999 0.72538264
5.7954791 0.72903648
5.7959592 0.73267077
5.7964393 0.73628133
5.7969194 0.73986401
5.7973995 0.74341546
5.7978796 0.74693644
5.7983597 0.75042796
5.7988398 0.7538909
5.7993199 0.75732617
5.7998 0.76073465
5.8002801 0.76411725
5.8007602 0.76747485
5.8012402 0.77080835
5.8017203 0.77411865
5.8022004 0.77740665
5.8026805 0.78067323
5.8031606 0.78391929
5.8036407 0.78714573
5.8041208 0.79035344
5.8046009 0.79354331
5.805081 0.79671625
5.8055611 0.79986466
5.8060412 0.80289852
5.8065213 0.80579728
5.8070014 0.80856595
5.8074815 0.81120949
5.8079616 0.81373292
5.8084417 0.8161412
5.8089218 0.81843934
5.8094019 0.82063231
5.809882 0.82272512
5.8103621 0.82472274
5.8108422 0.82663017
5.8113223 0.82845239
5.8118024 0.83019439
5.8122825 0.83186116
5.8127626 0.83345769
5.8132426 0.83498897
5.8137227 0.83645992
5.8142028 0.83785426
5.8146829 0.83915439
5.815163 0.84035725
5.8156431 0.8414598
5.8161232 0.84245896
5.8166033 0.84335169
5.8170834 0.84413491
5.8175635 0.84480558
5.8180436 0.84536063
5.8185237 0.845797
5.8190038 0.84611163
5.8194839 0.84630146
5.819964 0.84636344
5.8204441 0.8462945
5.8209242 0.84609158
5.8214043 0.84575163
5.8218844 0.84527159
5.8223645 0.84467761
5.8228446 0.84403808
5.8233247 0.84335536
5.8238048 0.84262876
5.8242849 0.84185757
5.824765 0.84104112
5.825245 0.84017869
5.8257251 0.83926961
5.8262052 0.83831317
5.8266853 0.83730868
5.8271654 0.83625544
5.8276455 0.83515277
5.8281256 0.83399997
5.8286057 0.83279634
5.8290858 0.83154119
5.8295659 0.83023382
5.830046 0.82887355
5.8305261 0.82745918
5.8310062 0.82598906
5.8314863 0.82446893
5.8319664 0.82290568
5.8324465 0.8213062
5.8329266 0.81967735
5.8334067 0.81802602
5.8338868 0.81635909
5.8343669 0.81468344
5.834847 0.81300594
5.8353271 0.81133348
5.8358072 0.80967293
5.8362873 0.80803117
5.8367674 0.80641509
5.8372474 0.80483155
5.8377275 0.80328745
5.8382076 0.80178966
5.8386877 0.80034502
5.8391678 0.79895681
5.8396479 0.79762386
5.840128 0.79634514
5.8406081 0.79511962
5.8410882 0.7939463
5.8415683 0.79282413
5.8420484 0.7917521
5.8425285 0.79072919
5.8430086 0.78975437
5.8434887 0.78882661
5.8439688 0.78794491
5.8444489 0.78710822
5.844929 0.78631553
5.8454091 0.78556582
5.8458892 0.78485805
5.8463693 0.78419122
5.8468494 0.78356428
5.8473295 0.78301928
5.8478096 0.7826313
5.8482897 0.78239786
5.8487698 0.78231484
5.8492498 0.78237814
5.8497299 0.78258364
5.85021 0.78292724
5.8506901 0.78340484
5.8511702 0.78401231
5.8516503 0.78474556
5.8521304 0.78560047
5.8526105 0.78657294
5.8530906 0.78765885
5.8535707 0.7888541
5.8540508 0.79015458
5.8545309 0.79155618
5.855011 0.7930548
5.8554911 0.79464456
5.8559712 0.79631541
5.8564513 0.79807005
5.8569314 0.79991281
5.8574115 0.80184803
5.8578916 0.80388005
5.8583717 0.80601322
5.8588518 0.80825187
5.8593319 0.81060035
5.859812 0.81306299
5.8602921 0.81564413
5.8607722 0.81834812
5.8612523 0.8211793
5.8617323 0.824142
5.8622124 0.82724056
5.8626925 0.83047933
5.8631726 0.83386265
5.8636527 0.83739143
5.8641328 0.84097951
5.8646129 0.84459003
5.865093 0.84822594
5.8655731 0.85189018
5.8660532 0.8555857
5.8665333 0.85931545
5.8670134 0.86308237
5.8674935 0.86688942
5.8679736 0.87073954
5.8684537 0.87463567
5.8689338 0.87858077
5.8694139 0.88257779
5.869894 0.88662966
5.8703741 0.89073934
5.8708542 0.89490977
5.8713343 0.8991439
5.8718144 0.90344469
5.8722945 0.90779751
5.8727746 0.91217747
5.8732547 0.91658057
5.8737347 0.92100295
5.8742148 0.92544072
5.8746949 0.92989001
5.875175 0.93434695
5.8756551 0.93880766
5.8761352 0.94326828
5.8766153 0.94772493
5.8770954 0.95217373
5.8775755 0.95661082
5.8780556 0.96103231
5.8785357 0.96543434
5.8790158 0.96981303
5.8794959 0.97416451
5.879976 0.9784849
5.8804561 0.98278011
5.8809362 0.9870838
5.8814163 0.99139518
5.8818964 0.99570966
5.8823765 1.0000227
5.8828566 1.0043296
5.8833367 1.0086259
5.8838168 1.0129069
5.8842969 1.0171682
5.884777 1.021405
5.8852571 1.0256129
5.8857371 1.0297872
5.8862172 1.0339234
5.8866973 1.0380168
5.8871774 1.0420629
5.8876575 1.0460571
5.8881376 1.0499948
5.8886177 1.0538737
5.8890978 1.0577235
5.8895779 1.061556
5.890058 1.0653724
5.8905381 1.0691742
5.8910182 1.0729627
5.8914983 1.0767392
5.8919784 1.0805052
5.8924585 1.0842619
5.8929386 1.0880106
5.8934187 1.0917528
5.8938988 1.0954898
5.8943789 1.099223
5.894859 1.1029536
5.8953391 1.1066831
5.8958192 1.1104127
5.8962993 1.1141439
5.8967794 1.117878
5.8972595 1.1216078
5.8977395 1.1253263
5.8982196 1.1290351
5.8986997 1.1327357
5.8991798 1.1364295
5.8996599 1.1401181
5.90014 1.143803
5.9006201 1.1474857
5.9011002 1.1511676
5.9015803 1.1548503
5.9020604 1.1585353
5.9025405 1.1622241
5.9030206 1.1659182
5.9035007 1.169619
5.9039808 1.1733282
5.9044609 1.1770472
5.904941 1.1807774
5.9054211 1.184531
5.9059012 1.1883389
5.9063813 1.1922021
5.9068614 1.1961197
5.9073415 1.200091
5.9078216 1.204115
5.9083017 1.2081909
5.9087818 1.2123179
5.9092619 1.216495
5.9097419 1.2207214
5.910222 1.2249963
5.9107021 1.2293188
5.9111822 1.2336879
5.9116623 1.2381029
5.9121424 1.242563
5.9126225 1.2470671
5.9131026 1.2516145
5.9135827 1.256205
5.9140628 1.260843
5.9145429 1.2655283
5.915023 1.2702592
5.9155031 1.2750337
5.9159832 1.2798501
5.9164633 1.2847067
5.9169434 1.2896015
5.9174235 1.2945329
5.9179036 1.2994989
5.9183837 1.3044979
5.9188638 1.309528
5.9193439 1.3145874
5.919824 1.3196743
5.9203041 1.324787
5.9207842 1.3299236
5.9212643 1.3350823
5.9217443 1.3402614
5.9222244 1.3454756
5.9227045 1.3507322
5.9231846 1.3560262
5.9236647 1.3613524
5.9241448 1.3667057
5.9246249 1.3720808
5.925105 1.3774728
5.9255851 1.3828764
5.9260652 1.3882864
5.9265453 1.3936978
5.9270254 1.3991054
5.9275055 1.404504
5.9279856 1.4098886
5.9284657 1.4152539
5.9289458 1.4205948
5.9294259 1.4259062
5.929906 1.4311829
5.9303861 1.4364151
5.9308662 1.4415915
5.9313463 1.4467143
5.9318264 1.451786
5.9323065 1.4568092
5.9327866 1.4617864
5.9332667 1.4667203
5.9337467 1.4716133
5.9342268 1.476468
5.9347069 1.4812871
5.935187 1.4860731
5.9356671 1.4908284
5.9361472 1.4955558
5.9366273 1.5002577
5.9371074 1.5049368
5.9375875 1.5095955
5.9380676 1.5142365
5.9385477 1.51884
5.9390278 1.523265
5.9395079 1.5274942
5.939988 1.5315373
5.9404681 1.5354038
5.9409482 1.5391034
5.9414283 1.5426458
5.9419084 1.5460404
5.9423885 1.549297
5.9428686 1.5524251
5.9433487 1.5554343
5.9438288 1.5583344
5.9443089 1.5611348
5.944789 1.5638453
5.9452691 1.5664753
5.9457491 1.5690346
5.9462292 1.5715328
5.9467093 1.5739766
5.9471894 1.5762534
5.9476695 1.5783051
5.9481496 1.5801379
5.9486297 1.5817581
5.9491098 1.5831722
5.9495899 1.5843864
5.95007 1.5854071
5.9505501 1.5862407
5.9510302 1.5868935
5.9515103 1.5873719
5.9519904 1.5876821
5.9524705 1.5878306
5.9529506 1.5878237
5.9534307 1.5876677
5.9539108 1.5873689
5.9543909 1.5869338
5.954871 1.5863687
5.9553511 1.585646
5.9558312 1.5847137
5.9563113 1.5835727
5.9567914 1.5822243
5.9572715 1.58067
5.9577516 1.5789113
5.9582316 1.5769497
5.9587117 1.5747866
5.9591918 1.5724235
5.9596719 1.5698619
5.960152 1.5671033
5.9606321 1.5641491
5.9611122 1.5610008
5.9615923 1.5576599
5.9620724 1.5541279
5.9625525 1.5504062
5.9630326 1.5464963
5.9635127 1.5424034
5.9639928 1.5381451
5.9644729 1.5337202
5.964953 1.5291253
5.9654331 1.5243568
5.9659132 1.5194112
5.9663933 1.5142852
5.9668734 1.5089751
5.9673535 1.5034775
5.9678336 1.4977889
5.9683137 1.4919057
5.9687938 1.4858246
5.9692739 1.4795419
5.969754 1.4730543
5.970234 1.4663582
5.9707141 1.45945
5.9711942 1.4523264
5.9716743 1.444988
5.9721544 1.43752
5.9726345 1.4299508
5.9731146 1.4222728
5.9735947 1.4144782
5.9740748 1.406559
5.9745549 1.3985076
5.975035 1.3903161
5.9755151 1.3819766
5.9759952 1.3734814
5.9764753 1.3648227
5.9769554 1.3559926
5.9774355 1.3469833
5.9779156 1.3377871
5.9783957 1.3283961
5.9788758 1.3188024
5.9793559 1.3089984
5.979836 1.2989761
5.9803161 1.2888245
5.9807962 1.2786515
5.9812763 1.2684465
5.9817564 1.2581988
5.9822364 1.2478976
5.9827165 1.2375324
5.9831966 1.2270922
5.9836767 1.2165664
5.9841568 1.2059442
5.9846369 1.1952149
5.985117 1.1843678
5.9855971 1.173392
5.9860772 1.162277
5.9865573 1.151012
5.9870374 1.1395861
5.9875175 1.1279888
5.9879976 1.1162092
5.9884777 1.1042774
5.9889578 1.0923309
5.9894379 1.0803821
5.989918 1.0684312
5.9903981 1.0564787
5.9908782 1.0445248
5.9913583 1.03257
5.9918384 1.0206144
5.9923185 1.0086585
5.9927986 0.99670257
5.9932787 0.98474693
5.9937588 0.97279191
5.9942388 0.96083784
5.9947189 0.94888505
5.995199 0.93693386
5.9956791 0.92498461
5.9961592 0.91303762
5.9966393 0.9010931
5.9971194 0.88914983
5.9975995 0.87720741
5.9980796 0.86526587
5.9985597 0.8533252
5.9990398 0.84138543
5.9995199 0.82944657
6 0.81750864
