# Supplementary material for: Structural motifs of gold cluster anions with 17 to 69 atoms
Source: Nat Commun. 2026 Apr 10;17:5099. doi: 10.1038/s41467-026-71649-9 (PMC13246909; doi:10.1038/s41467-026-71649-9)
Supplement: Supplementary file 5 — Source Data [file 41467_2026_71649_MOESM5_ESM.zip › Figure2/29_exp.dat]

Source experimental data for N=29
3.6 0.0015
3.6004801 0.0015
3.6009602 0.0015
3.6014403 0.0015
3.6019204 0.0015
3.6024005 0.0015
3.6028806 0.0015
3.6033607 0.0015
3.6038408 0.0015
3.6043209 0.0015
3.604801 0.0015
3.6052811 0.0015
3.6057612 0.0015
3.6062412 0.0015
3.6067213 0.0015
3.6072014 0.0015
3.6076815 0.0015
3.6081616 0.0015
3.6086417 0.0015
3.6091218 0.0015
3.6096019 0.0015
3.610082 0.001500333
3.6105621 0.0015147329
3.6110422 0.0015475177
3.6115223 0.0015947037
3.6120024 0.0016523073
3.6124825 0.0017163448
3.6129626 0.0017828325
3.6134427 0.0018477866
3.6139228 0.0019072235
3.6144029 0.0019571594
3.614883 0.0019936107
3.6153631 0.0020131679
3.6158432 0.0020173177
3.6163233 0.0020100245
3.6168034 0.001995272
3.6172835 0.0019770439
3.6177636 0.0019593239
3.6182436 0.0019460957
3.6187237 0.0019413431
3.6192038 0.0019490496
3.6196839 0.001973199
3.620164 0.0020164033
3.6206441 0.0020644129
3.6211242 0.0021124225
3.6216043 0.0021604321
3.6220844 0.0022084417
3.6225645 0.0022564513
3.6230446 0.0023044609
3.6235247 0.0023524705
3.6240048 0.0024004801
3.6244849 0.0024484897
3.624965 0.0024964993
3.6254451 0.0025445089
3.6259252 0.0025925185
3.6264053 0.0026405281
3.6268854 0.0026885377
3.6273655 0.0027365473
3.6278456 0.0027845569
3.6283257 0.0028325665
3.6288058 0.0028805761
3.6292859 0.0029285857
3.629766 0.0029765953
3.630246 0.0030198809
3.6307261 0.0030334947
3.6312062 0.0030182635
3.6316863 0.002979499
3.6321664 0.0029225128
3.6326465 0.0028526164
3.6331266 0.0027751214
3.6336067 0.0026953395
3.6340868 0.0026185823
3.6345669 0.0025501614
3.635047 0.0024952991
3.6355271 0.0024472895
3.6360072 0.0023992799
3.6364873 0.0023512703
3.6369674 0.0023032607
3.6374475 0.0022552511
3.6379276 0.0022072414
3.6384077 0.0021592318
3.6388878 0.0021112222
3.6393679 0.0020632126
3.639848 0.002015203
3.6403281 0.0019741803
3.6408082 0.0019599104
3.6412883 0.0019704121
3.6417684 0.0020021442
3.6422484 0.0020515656
3.6427285 0.0021151353
3.6432086 0.0021893123
3.6436887 0.0022705554
3.6441688 0.0023553235
3.6446489 0.0024400757
3.645129 0.0025218856
3.6456091 0.0026094243
3.6460892 0.0027049114
3.6465693 0.0028061336
3.6470494 0.0029108779
3.6475295 0.003016931
3.6480096 0.0031220798
3.6484897 0.0032241111
3.6489698 0.0033208117
3.6494499 0.0034099685
3.64993 0.0034893683
3.6504101 0.0035613744
3.6508902 0.0036321159
3.6513703 0.0037003953
3.6518504 0.0037648847
3.6523305 0.0038242561
3.6528106 0.0038771816
3.6532907 0.0039223334
3.6537708 0.0039583835
3.6542509 0.0039840041
3.6547309 0.0039978673
3.655211 0.004
3.6556911 0.004
3.6561712 0.004
3.6566513 0.004
3.6571314 0.004
3.6576115 0.004
3.6580916 0.004
3.6585717 0.004
3.6590518 0.004
3.6595319 0.004
3.660012 0.004
3.6604921 0.004
3.6609722 0.004
3.6614523 0.004
3.6619324 0.004
3.6624125 0.004
3.6628926 0.004
3.6633727 0.004
3.6638528 0.004
3.6643329 0.004
3.664813 0.004
3.6652931 0.004
3.6657732 0.004
3.6662533 0.004
3.6667333 0.004
3.6672134 0.004
3.6676935 0.004
3.6681736 0.004
3.6686537 0.004
3.6691338 0.004
3.6696139 0.004
3.670094 0.004
3.6705741 0.004
3.6710542 0.004
3.6715343 0.004
3.6720144 0.004
3.6724945 0.004
3.6729746 0.004
3.6734547 0.004
3.6739348 0.004
3.6744149 0.004
3.674895 0.004
3.6753751 0.004
3.6758552 0.004
3.6763353 0.004
3.6768154 0.004
3.6772955 0.004
3.6777756 0.004
3.6782557 0.004
3.6787357 0.004
3.6792158 0.004
3.6796959 0.004
3.680176 0.0039984833
3.6806561 0.0039801694
3.6811362 0.0039442507
3.6816163 0.0038947108
3.6820964 0.0038355336
3.6825765 0.0037707026
3.6830566 0.0037042015
3.6835367 0.0036400142
3.6840168 0.0035821243
3.6844969 0.0035345154
3.684977 0.0035011713
3.6854571 0.0034792348
3.6859372 0.0034619238
3.6864173 0.0034492228
3.6868974 0.0034411315
3.6873775 0.0034376501
3.6878576 0.0034387786
3.6883377 0.0034445169
3.6888178 0.003454865
3.6892979 0.003469823
3.689778 0.0034893908
3.6902581 0.0035148316
3.6907381 0.0035516445
3.6912182 0.0035982036
3.6916983 0.0036518532
3.6921784 0.0037099375
3.6926585 0.0037698005
3.6931386 0.0038287866
3.6936187 0.0038842399
3.6940988 0.0039335047
3.6945789 0.0039739251
3.695059 0.0040028584
3.6955391 0.0040197273
3.6960192 0.0040267886
3.6964993 0.0040262552
3.6969794 0.0040203405
3.6974595 0.0040112576
3.6979396 0.0040012197
3.6984197 0.0039924398
3.6988998 0.0039871313
3.6993799 0.0039875072
3.69986 0.0039957808
3.7003401 0.0040100034
3.7008202 0.0040213123
3.7013003 0.004032524
3.7017804 0.0040471797
3.7022605 0.0040688204
3.7027405 0.0041009871
3.7032206 0.004147221
3.7037007 0.0042110631
3.7041808 0.0042960545
3.7046609 0.0044057362
3.705141 0.0045423085
3.7056211 0.0046863373
3.7061012 0.0048303661
3.7065813 0.0049743949
3.7070614 0.0051184237
3.7075415 0.0052624525
3.7080216 0.0054064813
3.7085017 0.0055505101
3.7089818 0.0056945389
3.7094619 0.0058385677
3.709942 0.0059825965
3.7104221 0.0061266253
3.7109022 0.0062706541
3.7113823 0.0064146829
3.7118624 0.0065587117
3.7123425 0.0067027405
3.7128226 0.0068467694
3.7133027 0.0069907982
3.7137828 0.007134827
3.7142629 0.0072788558
3.7147429 0.0074228846
3.715223 0.007563656
3.7157031 0.0076798358
3.7161832 0.0077704695
3.7166633 0.0078390982
3.7171434 0.007889263
3.7176235 0.0079245048
3.7181036 0.0079483648
3.7185837 0.0079643841
3.7190638 0.0079761036
3.7195439 0.0079870645
3.720024 0.0080007868
3.7205041 0.008011301
3.7209842 0.0080133827
3.7214643 0.0080092451
3.7219444 0.0080011013
3.7224245 0.0079911646
3.7229046 0.0079816481
3.7233847 0.007974765
3.7238648 0.0079727283
3.7243449 0.0079777514
3.724825 0.0079920474
3.7253051 0.0080176401
3.7257852 0.0080540837
3.7262653 0.0080992007
3.7267453 0.0081507781
3.7272254 0.0082066026
3.7277055 0.008264461
3.7281856 0.0083221403
3.7286657 0.0083774271
3.7291458 0.0084281085
3.7296259 0.0084719711
3.730106 0.0085069916
3.7305861 0.0085365158
3.7310662 0.008561886
3.7315463 0.008582217
3.7320264 0.0085966235
3.7325065 0.0086042201
3.7329866 0.0086041217
3.7334667 0.008595443
3.7339468 0.0085772987
3.7344269 0.0085488035
3.734907 0.0085090722
3.7353871 0.0084541488
3.7358672 0.0083795958
3.7363473 0.0082891892
3.7368274 0.0081869126
3.7373075 0.0080767497
3.7377876 0.0079626843
3.7382677 0.0078487001
3.7387477 0.0077387807
3.7392278 0.0076369098
3.7397079 0.0075470712
3.740188 0.0074720345
3.7406681 0.0074029548
3.7411482 0.0073375643
3.7416283 0.0072763057
3.7421084 0.0072196216
3.7425885 0.0071679546
3.7430686 0.0071217474
3.7435487 0.0070814426
3.7440288 0.0070474827
3.7445089 0.0070203106
3.744989 0.0070003688
3.7454691 0.0069902315
3.7459492 0.006992386
3.7464293 0.0070068334
3.7469094 0.0070335736
3.7473895 0.0070726069
3.7478696 0.007123933
3.7483497 0.007187552
3.7488298 0.007263464
3.7493099 0.0073516689
3.74979 0.0074521667
3.7502701 0.0075662847
3.7507502 0.0076984813
3.7512302 0.0078452744
3.7517103 0.0080022377
3.7521904 0.0081649447
3.7526705 0.0083289692
3.7531506 0.0084898847
3.7536307 0.0086432651
3.7541108 0.0087846839
3.7545909 0.0089097148
3.755071 0.0090142028
3.7555511 0.009110222
3.7560312 0.0092062412
3.7565113 0.0093022605
3.7569914 0.0093982797
3.7574715 0.0094942989
3.7579516 0.0095903181
3.7584317 0.0096863373
3.7589118 0.0097823565
3.7593919 0.0098783757
3.759872 0.0099743949
3.7603521 0.010070414
3.7608322 0.010166433
3.7613123 0.010262452
3.7617924 0.010358472
3.7622725 0.010454491
3.7627526 0.01055051
3.7632326 0.010646529
3.7637127 0.010742549
3.7641928 0.010838568
3.7646729 0.010934587
3.765153 0.011026945
3.7656331 0.01106858
3.7661132 0.011057472
3.7665933 0.011009555
3.7670734 0.010940764
3.7675535 0.010867034
3.7680336 0.0108043
3.7685137 0.010768497
3.7689938 0.010775558
3.7694739 0.01084142
3.769954 0.010982017
3.7704341 0.011173635
3.7709142 0.011365673
3.7713943 0.011557712
3.7718744 0.01174975
3.7723545 0.011941788
3.7728346 0.012133827
3.7733147 0.012325865
3.7737948 0.012517904
3.7742749 0.012709942
3.774755 0.01290198
3.775235 0.013094019
3.7757151 0.013286057
3.7761952 0.013478096
3.7766753 0.013670134
3.7771554 0.013862172
3.7776355 0.014054211
3.7781156 0.014246249
3.7785957 0.014438288
3.7790758 0.014630326
3.7795559 0.014822364
3.780036 0.015014274
3.7805161 0.015180905
3.7809962 0.015307148
3.7814763 0.015398313
3.7819564 0.015459714
3.7824365 0.015496661
3.7829166 0.015514466
3.7833967 0.01551844
3.7838768 0.015513896
3.7843569 0.015506144
3.784837 0.015500497
3.7853171 0.0155
3.7857972 0.0155
3.7862773 0.0155
3.7867574 0.0155
3.7872374 0.0155
3.7877175 0.0155
3.7881976 0.0155
3.7886777 0.0155
3.7891578 0.0155
3.7896379 0.0155
3.790118 0.0155
3.7905981 0.0155
3.7910782 0.0155
3.7915583 0.0155
3.7920384 0.0155
3.7925185 0.0155
3.7929986 0.0155
3.7934787 0.0155
3.7939588 0.0155
3.7944389 0.0155
3.794919 0.0155
3.7953991 0.015520547
3.7958792 0.015594155
3.7963593 0.015711757
3.7968394 0.015863396
3.7973195 0.016039111
3.7977996 0.016228943
3.7982797 0.016422933
3.7987598 0.016611121
3.7992398 0.01678355
3.7997199 0.016930258
3.8002 0.017044361
3.8006801 0.017146055
3.8011602 0.017242261
3.8016403 0.017334528
3.8021204 0.017424404
3.8026005 0.017513441
3.8030806 0.017603185
3.8035607 0.017695188
3.8040408 0.017790997
3.8045209 0.017892162
3.805001 0.018000233
3.8054811 0.018116039
3.8059612 0.018239084
3.8064413 0.018368926
3.8069214 0.018505123
3.8074015 0.018647231
3.8078816 0.018794808
3.8083617 0.018947411
3.8088418 0.019104598
3.8093219 0.019265926
3.809802 0.019430953
3.8102821 0.019607863
3.8107622 0.01982849
3.8112422 0.020085462
3.8117223 0.02036683
3.8122024 0.020660641
3.8126825 0.020954944
3.8131626 0.021237789
3.8136427 0.021497224
3.8141228 0.021721298
3.8146029 0.02189806
3.815083 0.022016603
3.8155631 0.022112623
3.8160432 0.022208642
3.8165233 0.022304661
3.8170034 0.02240068
3.8174835 0.022496699
3.8179636 0.022592719
3.8184437 0.022688738
3.8189238 0.022784757
3.8194039 0.022880776
3.819884 0.022976795
3.8203641 0.023072815
3.8208442 0.023168834
3.8213243 0.023264853
3.8218044 0.023360872
3.8222845 0.023456891
3.8227646 0.023552911
3.8232446 0.02364893
3.8237247 0.023744949
3.8242048 0.023840968
3.8246849 0.023936987
3.825165 0.024034728
3.8256451 0.024154373
3.8261252 0.024299239
3.8266053 0.024466138
3.8270854 0.024651884
3.8275655 0.024853289
3.8280456 0.025067168
3.8285257 0.025290331
3.8290058 0.025519594
3.8294859 0.025751768
3.829966 0.025983668
3.8304461 0.026215999
3.8309262 0.026453974
3.8314063 0.026699736
3.8318864 0.026955409
3.8323665 0.027223117
3.8328466 0.027504987
3.8333267 0.027803142
3.8338068 0.028119706
3.8342869 0.028456805
3.834767 0.028816564
3.835247 0.029199753
3.8357271 0.029599243
3.8362072 0.03001195
3.8366873 0.030435832
3.8371674 0.030868846
3.8376475 0.031308949
3.8381276 0.031754097
3.8386077 0.032202249
3.8390878 0.03265136
3.8395679 0.033099389
3.840048 0.033544452
3.8405281 0.034002737
3.8410082 0.034481956
3.8414883 0.034976273
3.8419684 0.035479851
3.8424485 0.035986852
3.8429286 0.03649144
3.8434087 0.036987778
3.8438888 0.037470029
3.8443689 0.037932356
3.844849 0.038368921
3.8453291 0.038737481
3.8458092 0.03894021
3.8462893 0.039002924
3.8467694 0.038959769
3.8472494 0.038844892
3.8477295 0.038692438
3.8482096 0.038536554
3.8486897 0.038411386
3.8491698 0.03835108
3.8496499 0.03838978
3.85013 0.038556151
3.8506101 0.038771188
3.8510902 0.038999297
3.8515703 0.03924172
3.8520504 0.0394997
3.8525305 0.039774477
3.8530106 0.040067293
3.8534907 0.040379391
3.8539708 0.040712011
3.8544509 0.041066395
3.854931 0.041443786
3.8554111 0.041835717
3.8558912 0.042229547
3.8563713 0.04263078
3.8568514 0.04304521
3.8573315 0.043478633
3.8578116 0.043936843
3.8582917 0.044425635
3.8587718 0.044950801
3.8592519 0.045518139
3.8597319 0.04613344
3.860212 0.046799235
3.8606921 0.047492726
3.8611722 0.048204679
3.8616523 0.048930539
3.8621324 0.049665756
3.8626125 0.050405775
3.8630926 0.051146045
3.8635727 0.051882012
3.8640528 0.052609123
3.8645329 0.053322825
3.865013 0.054018574
3.8654931 0.054702459
3.8659732 0.055382854
3.8664533 0.056060109
3.8669334 0.056734575
3.8674135 0.0574066
3.8678936 0.058076536
3.8683737 0.058744733
3.8688538 0.059411541
3.8693339 0.060077311
3.869814 0.060742391
3.8702941 0.061403259
3.8707742 0.062045378
3.8712543 0.062668331
3.8717343 0.063273272
3.8722144 0.063861355
3.8726945 0.064433734
3.8731746 0.064991561
3.8736547 0.065535991
3.8741348 0.066068177
3.8746149 0.066589274
3.875095 0.067095227
3.8755751 0.067424228
3.8760552 0.067537331
3.8765353 0.067486557
3.8770154 0.067323928
3.8774955 0.067101468
3.8779756 0.066871199
3.8784557 0.066685143
3.8789358 0.066595323
3.8794159 0.066653761
3.879896 0.06691248
3.8803761 0.067354614
3.8808562 0.067854681
3.8813363 0.06840865
3.8818164 0.069017361
3.8822965 0.069681651
3.8827766 0.070402359
3.8832567 0.071180324
3.8837367 0.072016385
3.8842168 0.072911381
3.8846969 0.073866149
3.885177 0.074878472
3.8856571 0.075915905
3.8861372 0.076969336
3.8866173 0.078038542
3.8870974 0.079123299
3.8875775 0.080223383
3.8880576 0.08133857
3.8885377 0.082468638
3.8890178 0.083613362
3.8894979 0.084772518
3.889978 0.085945884
3.8904581 0.087109529
3.8909382 0.088247225
3.8914183 0.089378035
3.8918984 0.090521079
3.8923785 0.091695479
3.8928586 0.092920357
3.8933387 0.094214835
3.8938188 0.095598034
3.8942989 0.097089077
3.894779 0.098707084
3.8952591 0.10045536
3.8957391 0.10226084
3.8962192 0.1041046
3.8966993 0.10597829
3.8971794 0.10787354
3.8976595 0.10978198
3.8981396 0.11169525
3.8986197 0.11360498
3.8990998 0.1155028
3.8995799 0.11738035
3.90006 0.11922952
3.9005401 0.12106375
3.9010202 0.12289483
3.9015003 0.12472312
3.9019804 0.12654898
3.9024605 0.12837277
3.9029406 0.13019485
3.9034207 0.13201558
3.9039008 0.13383532
3.9043809 0.13565444
3.904861 0.13747329
3.9053411 0.13928084
3.9058212 0.14104677
3.9063013 0.14277196
3.9067814 0.1444592
3.9072615 0.14611127
3.9077415 0.14773099
3.9082216 0.14932114
3.9087017 0.15088451
3.9091818 0.15242391
3.9096619 0.15394212
3.910142 0.1554032
3.9106221 0.15623298
3.9111022 0.15637922
3.9115823 0.15602401
3.9120624 0.15534947
3.9125425 0.15453768
3.9130226 0.15377076
3.9135027 0.15323079
3.9139828 0.15309987
3.9144629 0.15356012
3.914943 0.15479362
3.9154231 0.15661063
3.9159032 0.1585046
3.9163833 0.16046544
3.9168634 0.16248935
3.9173435 0.16457257
3.9178236 0.16671131
3.9183037 0.16890178
3.9187838 0.17114022
3.9192639 0.17342283
3.9197439 0.17574585
3.920224 0.17809936
3.9207041 0.18044212
3.9211842 0.18277448
3.9216643 0.18510543
3.9221444 0.18744393
3.9226245 0.18979895
3.9231046 0.19217945
3.9235847 0.1945944
3.9240648 0.19705276
3.9245449 0.19956352
3.925025 0.20213558
3.9255051 0.20475836
3.9259852 0.20741594
3.9264653 0.21010463
3.9269454 0.21282068
3.9274255 0.21556039
3.9279056 0.21832004
3.9283857 0.22109591
3.9288658 0.22388429
3.9293459 0.22668144
3.929826 0.22948367
3.9303061 0.23230388
3.9307862 0.23519205
3.9312663 0.23813634
3.9317463 0.24111923
3.9322264 0.24412317
3.9327065 0.24713065
3.9331866 0.25012414
3.9336667 0.2530861
3.9341468 0.25599901
3.9346269 0.25884534
3.935107 0.26160683
3.9355871 0.26425376
3.9360672 0.26678752
3.9365473 0.26922153
3.9370274 0.27156923
3.9375075 0.27384404
3.9379876 0.27605939
3.9384677 0.27822871
3.9389478 0.28036543
3.9394279 0.28248298
3.939908 0.28459477
3.9403881 0.28669533
3.9408682 0.28875237
3.9413483 0.29076413
3.9418284 0.2927298
3.9423085 0.29464858
3.9427886 0.29651968
3.9432687 0.29834229
3.9437487 0.30011563
3.9442288 0.30183887
3.9447089 0.30351124
3.945189 0.30511418
3.9456691 0.30649517
3.9461492 0.30766184
3.9466293 0.30866714
3.9471094 0.30956404
3.9475895 0.31040553
3.9480696 0.31124458
3.9485497 0.31213415
3.9490298 0.31312722
3.9495099 0.31427676
3.94999 0.31563575
3.9504701 0.31725134
3.9509502 0.31909967
3.9514303 0.3211257
3.9519104 0.32327438
3.9523905 0.32549067
3.9528706 0.32771951
3.9533507 0.32990587
3.9538308 0.33199469
3.9543109 0.33393092
3.954791 0.33565952
3.9552711 0.33712185
3.9557512 0.33829713
3.9562312 0.33924956
3.9567113 0.34004941
3.9571914 0.34076695
3.9576715 0.34147246
3.9581516 0.34223623
3.9586317 0.34312852
3.9591118 0.34421962
3.9595919 0.34557979
3.960072 0.34727504
3.9605521 0.34912007
3.9610322 0.35098212
3.9615123 0.35285721
3.9619924 0.35474135
3.9624725 0.35663052
3.9629526 0.35852075
3.9634327 0.36040804
3.9639128 0.3622884
3.9643929 0.36415782
3.964873 0.36601233
3.9653531 0.36785544
3.9658332 0.36970292
3.9663133 0.37155265
3.9667934 0.37340154
3.9672735 0.3752465
3.9677536 0.37708445
3.9682336 0.3789123
3.9687137 0.38072696
3.9691938 0.38252534
3.9696739 0.38430436
3.970154 0.38605635
3.9706341 0.38771913
3.9711142 0.38928421
3.9715943 0.39076485
3.9720744 0.39217435
3.9725545 0.39352597
3.9730346 0.39483301
3.9735147 0.39610873
3.9739948 0.39736643
3.9744749 0.39861936
3.974955 0.39988083
3.9754351 0.40114402
3.9759152 0.40238537
3.9763953 0.40360428
3.9768754 0.40480036
3.9773555 0.40597322
3.9778356 0.40712247
3.9783157 0.40824772
3.9787958 0.40934858
3.9792759 0.41042466
3.979756 0.41147556
3.980236 0.4124984
3.9807161 0.41347598
3.9811962 0.41440214
3.9816763 0.41527328
3.9821564 0.41608577
3.9826365 0.416836
3.9831166 0.41752036
3.9835967 0.41813522
3.9840768 0.41867698
3.9845569 0.41914202
3.985037 0.4195266
3.9855171 0.41981115
3.9859972 0.41999958
3.9864773 0.42011553
3.9869574 0.42018264
3.9874375 0.42022456
3.9879176 0.42026491
3.9883977 0.42032735
3.9888778 0.42043551
3.9893579 0.42061303
3.989838 0.42088355
3.9903181 0.42124451
3.9907982 0.42162131
3.9912783 0.4220055
3.9917584 0.42239496
3.9922384 0.42278756
3.9927185 0.42318117
3.9931986 0.42357366
3.9936787 0.42396291
3.9941588 0.42434679
3.9946389 0.42472316
3.995119 0.42509058
3.9955991 0.4254612
3.9960792 0.42583678
3.9965593 0.42621267
3.9970394 0.42658422
3.9975195 0.42694679
3.9979996 0.42729572
3.9984797 0.42762636
3.9989598 0.42793408
3.9994399 0.42821422
3.99992 0.42846214
4.0004001 0.4286539
4.0008802 0.42876099
4.0013603 0.42879867
4.0018404 0.42878303
4.0023205 0.4287302
4.0028006 0.42865629
4.0032807 0.4285774
4.0037608 0.42850966
4.0042408 0.42846916
4.0047209 0.42847203
4.005201 0.42852956
4.0056811 0.42861054
4.0061612 0.4287036
4.0066413 0.42880554
4.0071214 0.42891319
4.0076015 0.42902334
4.0080816 0.42913283
4.0085617 0.42923845
4.0090418 0.42933702
4.0095219 0.42942536
4.010002 0.42950028
4.0104821 0.42955746
4.0109622 0.42959426
4.0114423 0.42960997
4.0119224 0.42960388
4.0124025 0.42957529
4.0128826 0.42952348
4.0133627 0.42944776
4.0138428 0.42934741
4.0143229 0.42922171
4.014803 0.42906998
4.0152831 0.42887235
4.0157632 0.42855804
4.0162432 0.42814391
4.0167233 0.42765687
4.0172034 0.42712384
4.0176835 0.42657173
4.0181636 0.42602744
4.0186437 0.4255179
4.0191238 0.42507001
4.0196039 0.42471069
4.020084 0.42446512
4.0205641 0.42428043
4.0210442 0.42411731
4.0215243 0.42397117
4.0220044 0.42383746
4.0224845 0.42371159
4.0229646 0.423589
4.0234447 0.42346511
4.0239248 0.42333535
4.0244049 0.42319515
4.024885 0.42303992
4.0253651 0.42287434
4.0258452 0.42271414
4.0263253 0.42255291
4.0268054 0.42238328
4.0272855 0.42219789
4.0277656 0.42198939
4.0282456 0.42175042
4.0287257 0.4214736
4.0292058 0.42115158
4.0296859 0.420777
4.030166 0.42033108
4.0306461 0.41968257
4.0311262 0.41882853
4.0316063 0.41781036
4.0320864 0.41666943
4.0325665 0.41544713
4.0330466 0.41418485
4.0335267 0.41292398
4.0340068 0.4117059
4.0344869 0.410572
4.034967 0.40956366
4.0354471 0.4086396
4.0359272 0.40771525
4.0364073 0.40680196
4.0368874 0.40591151
4.0373675 0.40505566
4.0378476 0.4042462
4.0383277 0.40349489
4.0388078 0.40281352
4.0392879 0.40221385
4.039768 0.40170766
4.040248 0.40132455
4.0407281 0.40115556
4.0412082 0.40117551
4.0416883 0.40134152
4.0421684 0.4016107
4.0426485 0.40194016
4.0431286 0.402287
4.0436087 0.40260834
4.0440888 0.40286128
4.0445689 0.40300294
4.045049 0.40299162
4.0455291 0.40292617
4.0460092 0.40287501
4.0464893 0.40281559
4.0469694 0.40272533
4.0474495 0.40258164
4.0479296 0.40236197
4.0484097 0.40204373
4.0488898 0.40160434
4.0493699 0.40102124
4.04985 0.40027185
4.0503301 0.3993585
4.0508102 0.3983529
4.0512903 0.397277
4.0517704 0.39614825
4.0522505 0.39498407
4.0527305 0.39380192
4.0532106 0.39261924
4.0536907 0.39145348
4.0541708 0.39032208
4.0546509 0.38924248
4.055131 0.38822897
4.0556111 0.38723582
4.0560912 0.38624417
4.0565713 0.3852562
4.0570514 0.38427409
4.0575315 0.3833
4.0580116 0.38233612
4.0584917 0.3813846
4.0589718 0.38044764
4.0594519 0.37952739
4.059932 0.37862604
4.0604121 0.3777674
4.0608922 0.37698018
4.0613723 0.3762498
4.0618524 0.37556102
4.0623325 0.37489862
4.0628126 0.37424738
4.0632927 0.37359205
4.0637728 0.37291742
4.0642529 0.37220825
4.0647329 0.37144931
4.065213 0.37062096
4.0656931 0.36968767
4.0661732 0.36866362
4.0666533 0.36757189
4.0671334 0.36643557
4.0676135 0.36527777
4.0680936 0.36412158
4.0685737 0.36299008
4.0690538 0.36190638
4.0695339 0.36089357
4.070014 0.35997478
4.0704941 0.35919986
4.0709742 0.35857524
4.0714543 0.3580648
4.0719344 0.35763244
4.0724145 0.35724207
4.0728946 0.35685757
4.0733747 0.35644284
4.0738548 0.35596178
4.0743349 0.35537829
4.074815 0.35465626
4.0752951 0.35377109
4.0757752 0.35275884
4.0762553 0.35164933
4.0767353 0.35046939
4.0772154 0.34924588
4.0776955 0.34800565
4.0781756 0.34677552
4.0786557 0.34558236
4.0791358 0.34445301
4.0796159 0.34341431
4.080096 0.34249044
4.0805761 0.34161511
4.0810562 0.34075389
4.0815363 0.33991287
4.0820164 0.33909818
4.0824965 0.33831591
4.0829766 0.33757218
4.0834567 0.33687307
4.0839368 0.33622471
4.0844169 0.3356332
4.084897 0.33510463
4.0853771 0.33462693
4.0858572 0.33416443
4.0863373 0.3337175
4.0868174 0.33328784
4.0872975 0.33287716
4.0877776 0.33248714
4.0882577 0.33211951
4.0887377 0.33177594
4.0892178 0.33145814
4.0896979 0.33116782
4.090178 0.33090525
4.0906581 0.33065589
4.0911382 0.33041395
4.0916183 0.33017747
4.0920984 0.32994451
4.0925785 0.32971312
4.0930586 0.32948134
4.0935387 0.32924721
4.0940188 0.3290088
4.0944989 0.32876414
4.094979 0.32851128
4.0954591 0.32825459
4.0959392 0.32799909
4.0964193 0.32774201
4.0968994 0.3274806
4.0973795 0.32721208
4.0978596 0.32693369
4.0983397 0.32664267
4.0988198 0.32633625
4.0992999 0.32601165
4.09978 0.32566612
4.1002601 0.3252926
4.1007401 0.32487041
4.1012202 0.32440342
4.1017003 0.32389891
4.1021804 0.32336419
4.1026605 0.32280653
4.1031406 0.32223324
4.1036207 0.32165159
4.1041008 0.32106889
4.1045809 0.32049241
4.105061 0.31992884
4.1055411 0.31933941
4.1060212 0.31870682
4.1065013 0.31804394
4.1069814 0.31736361
4.1074615 0.3166787
4.1079416 0.31600205
4.1084217 0.31534652
4.1089018 0.31472497
4.1093819 0.31415025
4.109862 0.31363521
4.1103421 0.31320611
4.1108222 0.31289866
4.1113023 0.31269908
4.1117824 0.31259096
4.1122625 0.31255791
4.1127425 0.31258355
4.1132226 0.31265149
4.1137027 0.31274534
4.1141828 0.3128487
4.1146629 0.31294519
4.115143 0.31302581
4.1156231 0.31318823
4.1161032 0.31344322
4.1165833 0.31375924
4.1170634 0.31410471
4.1175435 0.31444806
4.1180236 0.31475773
4.1185037 0.31500215
4.1189838 0.31514977
4.1194639 0.315169
4.119944 0.31502829
4.1204241 0.31475311
4.1209042 0.3144232
4.1213843 0.31404704
4.1218644 0.31363219
4.1223445 0.31318621
4.1228246 0.31271666
4.1233047 0.3122311
4.1237848 0.31173711
4.1242649 0.31124223
4.1247449 0.31075404
4.125225 0.31027023
4.1257051 0.3097349
4.1261852 0.30915296
4.1266653 0.30854246
4.1271454 0.30792146
4.1276255 0.30730802
4.1281056 0.3067202
4.1285857 0.30617606
4.1290658 0.30569365
4.1295459 0.30529105
4.130026 0.30498646
4.1305061 0.30484981
4.1309862 0.30490363
4.1314663 0.30511236
4.1319464 0.30544042
4.1324265 0.30585225
4.1329066 0.30631227
4.1333867 0.30678492
4.1338668 0.30723461
4.1343469 0.30762578
4.134827 0.30792286
4.1353071 0.30812646
4.1357872 0.30834006
4.1362673 0.30856094
4.1367473 0.30877536
4.1372274 0.3089696
4.1377075 0.30912992
4.1381876 0.30924257
4.1386677 0.30929383
4.1391478 0.30926996
4.1396279 0.30915723
4.140108 0.30893972
4.1405881 0.30855796
4.1410682 0.30801608
4.1415483 0.30734889
4.1420284 0.30659117
4.1425085 0.30577771
4.1429886 0.3049433
4.1434687 0.30412272
4.1439488 0.30335078
4.1444289 0.30266225
4.144909 0.30209193
4.1453891 0.30162138
4.1458692 0.30116051
4.1463493 0.30070672
4.1468294 0.30026013
4.1473095 0.29982086
4.1477896 0.29938902
4.1482697 0.29896474
4.1487497 0.29854812
4.1492298 0.29813928
4.1497099 0.29773835
4.15019 0.297344
4.1506701 0.2969457
4.1511502 0.29654861
4.1516303 0.29616177
4.1521104 0.29579422
4.1525905 0.295455
4.1530706 0.29515316
4.1535507 0.29489773
4.1540308 0.29469777
4.1545109 0.29456231
4.154991 0.2945004
4.1554711 0.29453491
4.1559512 0.29467429
4.1564313 0.29490393
4.1569114 0.29520924
4.1573915 0.29557558
4.1578716 0.29598835
4.1583517 0.29643293
4.1588318 0.29689471
4.1593119 0.29735907
4.159792 0.29781141
4.1602721 0.29825861
4.1607522 0.29878206
4.1612322 0.29937053
4.1617123 0.29999994
4.1621924 0.30064618
4.1626725 0.30128515
4.1631526 0.30189274
4.1636327 0.30244488
4.1641128 0.30291744
4.1645929 0.30328634
4.165073 0.30352812
4.1655531 0.30366064
4.1660332 0.3037085
4.1665133 0.30368037
4.1669934 0.30358494
4.1674735 0.30343087
4.1679536 0.30322685
4.1684337 0.30298154
4.1689138 0.30270363
4.1693939 0.30240178
4.169874 0.30208468
4.1703541 0.30175875
4.1708342 0.30142379
4.1713143 0.30108208
4.1717944 0.30073609
4.1722745 0.3003883
4.1727546 0.3000412
4.1732346 0.29969724
4.1737147 0.29935893
4.1741948 0.29902873
4.1746749 0.29870913
4.175155 0.29840221
4.1756351 0.29810407
4.1761152 0.29781194
4.1765953 0.29752445
4.1770754 0.29724024
4.1775555 0.29695794
4.1780356 0.29667618
4.1785157 0.29639359
4.1789958 0.29610881
4.1794759 0.29582046
4.179956 0.29552718
4.1804361 0.29523108
4.1809162 0.29493303
4.1813963 0.29462727
4.1818764 0.29430801
4.1823565 0.29396946
4.1828366 0.29360582
4.1833167 0.29321129
4.1837968 0.29278009
4.1842769 0.29230642
4.184757 0.29178448
4.185237 0.29120037
4.1857171 0.29050833
4.1861972 0.28971961
4.1866773 0.28885512
4.1871574 0.28793577
4.1876375 0.28698249
4.1881176 0.28601618
4.1885977 0.28505776
4.1890778 0.28412815
4.1895579 0.28324826
4.190038 0.28243884
4.1905181 0.28168641
4.1909982 0.28096522
4.1914783 0.28026655
4.1919584 0.27958167
4.1924385 0.27890187
4.1929186 0.27821841
4.1933987 0.27752258
4.1938788 0.27680564
4.1943589 0.27605888
4.194839 0.27527356
4.1953191 0.2744339
4.1957992 0.27351895
4.1962793 0.27254147
4.1967594 0.27151648
4.1972394 0.27045899
4.1977195 0.26938399
4.1981996 0.26830651
4.1986797 0.26724155
4.1991598 0.26620412
4.1996399 0.26520923
4.20012 0.26426968
4.2006001 0.26335064
4.2010802 0.26244249
4.2015603 0.26155495
4.2020404 0.26069772
4.2025205 0.25988054
4.2030006 0.2591131
4.2034807 0.25840512
4.2039608 0.25776631
4.2044409 0.25720639
4.204921 0.25673507
4.2054011 0.25636132
4.2058812 0.25607764
4.2063613 0.25586561
4.2068414 0.25570672
4.2073215 0.25558246
4.2078016 0.25547434
4.2082817 0.25536383
4.2087618 0.25523242
4.2092418 0.25506161
4.2097219 0.25483289
4.210202 0.25453277
4.2106821 0.25419365
4.2111622 0.25383116
4.2116423 0.25345287
4.2121224 0.25306635
4.2126025 0.25267917
4.2130826 0.2522989
4.2135627 0.25193312
4.2140428 0.25158939
4.2145229 0.2512753
4.215003 0.2509984
4.2154831 0.25074714
4.2159632 0.25050727
4.2164433 0.25028165
4.2169234 0.25007314
4.2174035 0.2498846
4.2178836 0.24971889
4.2183637 0.24957886
4.2188438 0.24946738
4.2193239 0.24938732
4.219804 0.24934152
4.2202841 0.24932649
4.2207642 0.24931692
4.2212442 0.24930979
4.2217243 0.24930508
4.2222044 0.24930273
4.2226845 0.24930268
4.2231646 0.24930489
4.2236447 0.24930932
4.2241248 0.24931591
4.2246049 0.24932462
4.225085 0.24933532
4.2255651 0.24934542
4.2260452 0.24935427
4.2265253 0.24936279
4.2270054 0.24937192
4.2274855 0.24938258
4.2279656 0.2493957
4.2284457 0.24941221
4.2289258 0.24943303
4.2294059 0.2494591
4.229886 0.24949134
4.2303661 0.24953233
4.2308462 0.24958559
4.2313263 0.24964974
4.2318064 0.2497232
4.2322865 0.2498044
4.2327666 0.24989176
4.2332466 0.24998372
4.2337267 0.25007868
4.2342068 0.25017509
4.2346869 0.25027137
4.235167 0.2503664
4.2356471 0.25046443
4.2361272 0.25056662
4.2366073 0.25067262
4.2370874 0.25078208
4.2375675 0.25089464
4.2380476 0.25100996
4.2385277 0.25112769
4.2390078 0.25124746
4.2394879 0.25136894
4.239968 0.25149177
4.2404481 0.2516287
4.2409282 0.25179301
4.2414083 0.25197915
4.2418884 0.25218148
4.2423685 0.25239439
4.2428486 0.25261224
4.2433287 0.25282942
4.2438088 0.25304029
4.2442889 0.25323923
4.244769 0.25342062
4.245249 0.25357713
4.2457291 0.25369687
4.2462092 0.25378077
4.2466893 0.25383156
4.2471694 0.25385196
4.2476495 0.25384469
4.2481296 0.25381246
4.2486097 0.25375801
4.2490898 0.25368406
4.2495699 0.25359331
4.25005 0.25348774
4.2505301 0.25329121
4.2510102 0.25297254
4.2514903 0.25256107
4.2519704 0.25208613
4.2524505 0.25157708
4.2529306 0.25106324
4.2534107 0.25057396
4.2538908 0.25013858
4.2543709 0.24978643
4.254851 0.24954687
4.2553311 0.24943801
4.2558112 0.24943163
4.2562913 0.24950542
4.2567714 0.24963853
4.2572515 0.24981012
4.2577315 0.24999934
4.2582116 0.25018536
4.2586917 0.25034733
4.2591718 0.2504644
4.2596519 0.25051573
4.260132 0.25048327
4.2606121 0.25040301
4.2610922 0.25029106
4.2615723 0.25014583
4.2620524 0.24996571
4.2625325 0.2497491
4.2630126 0.2494944
4.2634927 0.24920001
4.2639728 0.24886433
4.2644529 0.24848575
4.264933 0.24806268
4.2654131 0.24753751
4.2658932 0.24683896
4.2663733 0.24600568
4.2668534 0.24507792
4.2673335 0.24409593
4.2678136 0.24309999
4.2682937 0.24213034
4.2687738 0.24122723
4.2692539 0.24043093
4.2697339 0.2397817
4.270214 0.23930102
4.2706941 0.23887555
4.2711742 0.23848235
4.2716543 0.23812561
4.2721344 0.23780952
4.2726145 0.23753828
4.2730946 0.23731608
4.2735747 0.23714711
4.2740548 0.23703557
4.2745349 0.23698564
4.275015 0.23700151
4.2754951 0.23706384
4.2759752 0.23714923
4.2764553 0.237252
4.2769354 0.23736649
4.2774155 0.23748703
4.2778956 0.23760794
4.2783757 0.23772355
4.2788558 0.2378282
4.2793359 0.23791621
4.279816 0.23798192
4.2802961 0.23802141
4.2807762 0.23804015
4.2812563 0.23804291
4.2817363 0.23803399
4.2822164 0.23801774
4.2826965 0.23799845
4.2831766 0.23798046
4.2836567 0.23796809
4.2841368 0.23796564
4.2846169 0.23797746
4.285097 0.23801051
4.2855771 0.23814661
4.2860572 0.2383987
4.2865373 0.23873424
4.2870174 0.23912069
4.2874975 0.23952552
4.2879776 0.23991619
4.2884577 0.24026016
4.2889378 0.24052489
4.2894179 0.24067786
4.289898 0.24068651
4.2903781 0.240557
4.2908582 0.24036199
4.2913383 0.24011261
4.2918184 0.23981749
4.2922985 0.23948528
4.2927786 0.23912459
4.2932587 0.23874407
4.2937387 0.23835235
4.2942188 0.23795806
4.2946989 0.23756983
4.295179 0.23718738
4.2956591 0.2367308
4.2961392 0.23620037
4.2966193 0.23562281
4.2970994 0.23502481
4.2975795 0.23443308
4.2980596 0.23387433
4.2985397 0.23337526
4.2990198 0.23296259
4.2994999 0.23266301
4.29998 0.23250323
4.3004601 0.23254981
4.3009402 0.23283126
4.3014203 0.23330384
4.3019004 0.23392377
4.3023805 0.23464721
4.3028606 0.23543036
4.3033407 0.23622942
4.3038208 0.23700057
4.3043009 0.2377
4.304781 0.23828389
4.3052611 0.2387358
4.3057411 0.23916573
4.3062212 0.23958653
4.3067013 0.23999316
4.3071814 0.24038057
4.3076615 0.24074371
4.3081416 0.24107752
4.3086217 0.24137695
4.3091018 0.24163696
4.3095819 0.24185248
4.310062 0.24201655
4.3105421 0.24199476
4.3110222 0.24174551
4.3115023 0.2413224
4.3119824 0.24077905
4.3124625 0.24016904
4.3129426 0.23954598
4.3134227 0.23896348
4.3139028 0.23847513
4.3143829 0.23813454
4.314863 0.23799531
4.3153431 0.23804675
4.3158232 0.23814102
4.3163033 0.23827276
4.3167834 0.23844619
4.3172635 0.23866555
4.3177435 0.23893506
4.3182236 0.23925894
4.3187037 0.23964144
4.3191838 0.24008677
4.3196639 0.24059916
4.320144 0.24118189
4.3206241 0.24181971
4.3211042 0.24249706
4.3215843 0.24320228
4.3220644 0.24392368
4.3225445 0.24464959
4.3230246 0.24536835
4.3235047 0.24606826
4.3239848 0.24673767
4.3244649 0.2473649
4.324945 0.24793827
4.3254251 0.24847119
4.3259052 0.24899775
4.3263853 0.24951896
4.3268654 0.25003542
4.3273455 0.25054774
4.3278256 0.25105653
4.3283057 0.2515624
4.3287858 0.25206596
4.3292659 0.25256782
4.3297459 0.25306858
4.330226 0.25356465
4.3307061 0.25403103
4.3311862 0.25447049
4.3316663 0.25489148
4.3321464 0.25530244
4.3326265 0.25571183
4.3331066 0.2561281
4.3335867 0.25655969
4.3340668 0.25701506
4.3345469 0.25750266
4.335027 0.25803132
4.3355071 0.25872987
4.3359872 0.25966324
4.3364673 0.26078219
4.3369474 0.26203749
4.3374275 0.2633799
4.3379076 0.2647602
4.3383877 0.26612916
4.3388678 0.26743754
4.3393479 0.2686361
4.339828 0.26967563
4.3403081 0.27055282
4.3407882 0.27140271
4.3412683 0.27223692
4.3417483 0.27305377
4.3422284 0.27385159
4.3427085 0.27462868
4.3431886 0.27538338
4.3436687 0.276114
4.3441488 0.27681886
4.3446289 0.27749628
4.345109 0.27814517
4.3455891 0.27877882
4.3460692 0.27940023
4.3465493 0.28000527
4.3470294 0.2805898
4.3475095 0.2811497
4.3479896 0.28168084
4.3484697 0.28217908
4.3489498 0.28264029
4.3494299 0.28306035
4.34991 0.28343511
4.3503901 0.28375582
4.3508702 0.28401775
4.3513503 0.284232
4.3518304 0.28441001
4.3523105 0.28456325
4.3527906 0.28470316
4.3532707 0.28484119
4.3537508 0.28498879
4.3542308 0.2851574
4.3547109 0.28535848
4.355191 0.28560085
4.3556711 0.28586826
4.3561512 0.28615728
4.3566313 0.28646993
4.3571114 0.28680826
4.3575915 0.28717428
4.3580716 0.28757001
4.3585517 0.2879975
4.3590318 0.28845877
4.3595119 0.28895584
4.359992 0.28949075
4.3604721 0.29020412
4.3609522 0.29120098
4.3614323 0.29241474
4.3619124 0.29377877
4.3623925 0.29522642
4.3628726 0.29669107
4.3633527 0.29810607
4.3638328 0.29940478
4.3643129 0.30052056
4.364793 0.30138679
4.3652731 0.30198522
4.3657532 0.30250457
4.3662332 0.30298232
4.3667133 0.3034306
4.3671934 0.3038615
4.3676735 0.30428715
4.3681536 0.30471964
4.3686337 0.3051711
4.3691138 0.30565362
4.3695939 0.30617933
4.370074 0.30675962
4.3705541 0.307366
4.3710342 0.30797718
4.3715143 0.30859156
4.3719944 0.30920755
4.3724745 0.30982354
4.3729546 0.31043792
4.3734347 0.31104909
4.3739148 0.31165546
4.3743949 0.31225542
4.374875 0.31284736
4.3753551 0.31343158
4.3758352 0.31401234
4.3763153 0.31459044
4.3767954 0.31516644
4.3772755 0.31574092
4.3777556 0.31631445
4.3782356 0.3168876
4.3787157 0.31746094
4.3791958 0.31803506
4.3796759 0.31861052
4.380156 0.31918921
4.3806361 0.31978789
4.3811162 0.32040724
4.3815963 0.32104178
4.3820764 0.32168602
4.3825565 0.3223345
4.3830366 0.32298173
4.3835167 0.32362225
4.3839968 0.32425056
4.3844769 0.3248612
4.384957 0.32544869
4.3854371 0.32592193
4.3859172 0.32617251
4.3863973 0.3262224
4.3868774 0.32609441
4.3873575 0.32581138
4.3878376 0.32539611
4.3883177 0.32487144
4.3887978 0.32426019
4.3892779 0.32358519
4.389758 0.32286925
4.390238 0.32211211
4.3907181 0.32120142
4.3911982 0.32015073
4.3916783 0.31899814
4.3921584 0.31778171
4.3926385 0.31653955
4.3931186 0.31530972
4.3935987 0.31413031
4.3940788 0.3130394
4.3945589 0.31207507
4.395039 0.31127542
4.3955191 0.31066332
4.3959992 0.3102102
4.3964793 0.30987661
4.3969594 0.30962311
4.3974395 0.30941026
4.3979196 0.30919862
4.3983997 0.30894875
4.3988798 0.3086212
4.3993599 0.30817655
4.39984 0.30757534
4.4003201 0.30681295
4.4008002 0.30597977
4.4012803 0.30508045
4.4017604 0.30411163
4.4022404 0.30306993
4.4027205 0.30195198
4.4032006 0.3007544
4.4036807 0.29947382
4.4041608 0.29810687
4.4046409 0.29665017
4.405121 0.29509807
4.4056011 0.29340781
4.4060812 0.29159098
4.4065613 0.28968288
4.4070414 0.28771882
4.4075215 0.2857341
4.4080016 0.28376402
4.4084817 0.28184389
4.4089618 0.28000899
4.4094419 0.27829464
4.409922 0.27673613
4.4104021 0.27530615
4.4108822 0.27390307
4.4113623 0.27251863
4.4118424 0.27114671
4.4123225 0.26978119
4.4128026 0.26841597
4.4132827 0.26704493
4.4137628 0.26566197
4.4142428 0.26426096
4.4147229 0.26283581
4.415203 0.26138289
4.4156831 0.25991929
4.4161632 0.25845046
4.4166433 0.25697757
4.4171234 0.25550183
4.4176035 0.25402444
4.4180836 0.25254658
4.4185637 0.25106946
4.4190438 0.24959427
4.4195239 0.2481222
4.420004 0.24665446
4.4204841 0.24521174
4.4209642 0.2438075
4.4214443 0.24243303
4.4219244 0.24107968
4.4224045 0.23973874
4.4228846 0.23840155
4.4233647 0.23705942
4.4238448 0.23570367
4.4243249 0.23432562
4.424805 0.23291659
4.4252851 0.23137581
4.4257652 0.22936109
4.4262452 0.22694396
4.4267253 0.22424257
4.4272054 0.22137505
4.4276855 0.21845956
4.4281656 0.21561423
4.4286457 0.2129572
4.4291258 0.21060662
4.4296059 0.20868062
4.430086 0.20728807
4.4305661 0.20614285
4.4310462 0.20505227
4.4315263 0.20400361
4.4320064 0.20298418
4.4324865 0.20198126
4.4329666 0.20098216
4.4334467 0.19997416
4.4339268 0.19894456
4.4344069 0.19788065
4.434887 0.19676974
4.4353671 0.19561394
4.4358472 0.19444363
4.4363273 0.19326387
4.4368074 0.19207851
4.4372875 0.19089134
4.4377676 0.18970621
4.4382476 0.18852693
4.4387277 0.18735733
4.4392078 0.18620123
4.4396879 0.18506244
4.440168 0.18394612
4.4406481 0.18286908
4.4411282 0.18183172
4.4416083 0.18082928
4.4420884 0.17985702
4.4425685 0.17891017
4.4430486 0.17798399
4.4435287 0.17707373
4.4440088 0.17617464
4.4444889 0.17528195
4.444969 0.17439093
4.4454491 0.17350022
4.4459292 0.17262135
4.4464093 0.17176874
4.4468894 0.17095677
4.4473695 0.17019985
4.4478496 0.16951237
4.4483297 0.16890872
4.4488098 0.16840331
4.4492899 0.16801053
4.44977 0.16774478
4.4502501 0.16760947
4.4507301 0.16755041
4.4512102 0.1675528
4.4516903 0.16761034
4.4521704 0.16771675
4.4526505 0.16786572
4.4531306 0.16805097
4.4536107 0.16826619
4.4540908 0.16850509
4.4545709 0.16876137
4.455051 0.16902878
4.4555311 0.1693056
4.4560112 0.16959147
4.4564913 0.16988401
4.4569714 0.17018083
4.4574515 0.17047955
4.4579316 0.17077779
4.4584117 0.17107318
4.4588918 0.17136332
4.4593719 0.17164584
4.459852 0.17191836
4.4603321 0.17217439
4.4608122 0.17240299
4.4612923 0.17260854
4.4617724 0.17279636
4.4622525 0.17297176
4.4627325 0.17314006
4.4632126 0.17330657
4.4636927 0.17347662
4.4641728 0.17365553
4.4646529 0.1738486
4.465133 0.17406256
4.4656131 0.17432863
4.4660932 0.17466244
4.4665733 0.17507011
4.4670534 0.17555777
4.4675335 0.17613154
4.4680136 0.17679755
4.4684937 0.17756193
4.4689738 0.17843079
4.4694539 0.17941026
4.469934 0.18050647
4.4704141 0.18187558
4.4708942 0.18371091
4.4713743 0.18591485
4.4718544 0.18838563
4.4723345 0.19102152
4.4728146 0.19372075
4.4732947 0.19638157
4.4737748 0.19890223
4.4742549 0.20118096
4.4747349 0.20311602
4.475215 0.20465007
4.4756951 0.20605317
4.4761752 0.20740198
4.4766553 0.20871159
4.4771354 0.2099971
4.4776155 0.21127363
4.4780956 0.21255625
4.4785757 0.21386009
4.4790558 0.21520023
4.4795359 0.21659178
4.480016 0.21804977
4.4804961 0.2195248
4.4809762 0.22097715
4.4814563 0.22242453
4.4819364 0.22388464
4.4824165 0.22537518
4.4828966 0.22691386
4.4833767 0.22851839
4.4838568 0.23020647
4.4843369 0.23199581
4.484817 0.2339041
4.4852971 0.23593942
4.4857772 0.23806717
4.4862573 0.24026749
4.4867373 0.24252332
4.4872174 0.24481762
4.4876975 0.24713333
4.4881776 0.24945342
4.4886577 0.25176082
4.4891378 0.25403848
4.4896179 0.25626937
4.490098 0.25843789
4.4905781 0.26057795
4.4910582 0.26271051
4.4915383 0.26483606
4.4920184 0.26695511
4.4924985 0.26906815
4.4929786 0.27117567
4.4934587 0.27327817
4.4939388 0.27537616
4.4944189 0.27747011
4.494899 0.27956054
4.4953791 0.28163685
4.4958592 0.28367556
4.4963393 0.2856759
4.4968194 0.28763787
4.4972995 0.28956146
4.4977796 0.29144668
4.4982597 0.29329353
4.4987397 0.295102
4.4992198 0.2968721
4.4996999 0.29860383
4.50018 0.30026538
4.5006601 0.30155537
4.5011402 0.30247659
4.5016203 0.30312649
4.5021004 0.30360252
4.5025805 0.30400213
4.5030606 0.30442279
4.5035407 0.30496195
4.5040208 0.30571706
4.5045009 0.30678558
4.504981 0.30826496
4.5054611 0.31000887
4.5059412 0.31176709
4.5064213 0.31353789
4.5069014 0.31531991
4.5073815 0.31711182
4.5078616 0.31891225
4.5083417 0.32071985
4.5088218 0.32253329
4.5093019 0.32435121
4.509782 0.32617227
4.5102621 0.32800829
4.5107421 0.3299146
4.5112222 0.33187593
4.5117023 0.33386706
4.5121824 0.33586274
4.5126625 0.33783777
4.5131426 0.3397669
4.5136227 0.34162493
4.5141028 0.34338662
4.5145829 0.34502674
4.515063 0.34651935
4.5155431 0.34780171
4.5160232 0.34887272
4.5165033 0.3497707
4.5169834 0.35053395
4.5174635 0.35120077
4.5179436 0.35180945
4.5184237 0.35239832
4.5189038 0.35300565
4.5193839 0.35366977
4.519864 0.35442897
4.5203441 0.35529344
4.5208242 0.35620011
4.5213043 0.35713388
4.5217844 0.3580834
4.5222645 0.35903731
4.5227445 0.35998424
4.5232246 0.36091283
4.5237047 0.36181173
4.5241848 0.36266957
4.5246649 0.36347499
4.525145 0.36421303
4.5256251 0.36482395
4.5261052 0.3653026
4.5265853 0.36566533
4.5270654 0.36592848
4.5275455 0.3661084
4.5280256 0.36622144
4.5285057 0.36628394
4.5289858 0.36631225
4.5294659 0.36632272
4.529946 0.3663317
4.5304261 0.36634144
4.5309062 0.36633696
4.5313863 0.36631774
4.5318664 0.36628344
4.5323465 0.36623375
4.5328266 0.36616834
4.5333067 0.36608688
4.5337868 0.36598905
4.5342669 0.36587452
4.5347469 0.36574297
4.535227 0.36559201
4.5357071 0.36540806
4.5361872 0.36518943
4.5366673 0.36493708
4.5371474 0.36465194
4.5376275 0.36433498
4.5381076 0.36398712
4.5385877 0.36360931
4.5390678 0.3632025
4.5395479 0.36276764
4.540028 0.36230558
4.5405081 0.36179285
4.5409882 0.36120766
4.5414683 0.36054641
4.5419484 0.35980552
4.5424285 0.35898139
4.5429086 0.35807041
4.5433887 0.35706901
4.5438688 0.35597357
4.5443489 0.35478051
4.544829 0.35348622
4.5453091 0.35209769
4.5457892 0.35065208
4.5462693 0.34915685
4.5467493 0.34761638
4.5472294 0.34603507
4.5477095 0.34441728
4.5481896 0.34276741
4.5486697 0.34108985
4.5491498 0.33938897
4.5496299 0.33766917
4.55011 0.33593283
4.5505901 0.3341367
4.5510702 0.33227564
4.5515503 0.33036843
4.5520304 0.32843389
4.5525105 0.3264908
4.5529906 0.32455795
4.5534707 0.32265416
4.5539508 0.32079821
4.5544309 0.3190089
4.554911 0.31730503
4.5553911 0.31573576
4.5558712 0.31434684
4.5563513 0.31309955
4.5568314 0.31195328
4.5573115 0.31086738
4.5577916 0.30980124
4.5582717 0.3087142
4.5587518 0.30756566
4.5592318 0.30631497
4.5597119 0.30492151
4.560192 0.30335789
4.5606721 0.301722
4.5611522 0.3000492
4.5616323 0.29834798
4.5621124 0.29662683
4.5625925 0.29489425
4.5630726 0.29315874
4.5635527 0.29142879
4.5640328 0.28971291
4.5645129 0.28801958
4.564993 0.2863573
4.5654731 0.28467545
4.5659532 0.2829358
4.5664333 0.28117111
4.5669134 0.27941412
4.5673935 0.27769759
4.5678736 0.27605427
4.5683537 0.27451693
4.5688338 0.2731183
4.5693139 0.27189115
4.569794 0.27086824
4.5702741 0.27006171
4.5707542 0.26938811
4.5712342 0.26881658
4.5717143 0.26832626
4.5721944 0.2678963
4.5726745 0.26750583
4.5731546 0.267134
4.5736347 0.26675994
4.5741148 0.2663628
4.5745949 0.26592172
4.575075 0.26541732
4.5755551 0.26490701
4.5760352 0.26442036
4.5765153 0.26394481
4.5769954 0.26346783
4.5774755 0.26297689
4.5779556 0.26245946
4.5784357 0.261903
4.5789158 0.26129497
4.5793959 0.26062285
4.579876 0.25987409
4.5803561 0.25903334
4.5808362 0.25809469
4.5813163 0.25707211
4.5817964 0.25598019
4.5822765 0.25483355
4.5827566 0.2536468
4.5832366 0.25243452
4.5837167 0.25121134
4.5841968 0.24999185
4.5846769 0.24879067
4.585157 0.24761554
4.5856371 0.24639091
4.5861172 0.24510903
4.5865973 0.24379172
4.5870774 0.24246079
4.5875575 0.24113805
4.5880376 0.2398453
4.5885177 0.23860437
4.5889978 0.23743706
4.5894779 0.23636519
4.589958 0.23541056
4.5904381 0.23458878
4.5909182 0.23388882
4.5913983 0.23329281
4.5918784 0.23278291
4.5923585 0.23234125
4.5928386 0.23194999
4.5933187 0.23159127
4.5937988 0.23124722
4.5942789 0.23090001
4.594759 0.23053177
4.595239 0.23013526
4.5957191 0.22976048
4.5961992 0.2294095
4.5966793 0.22907399
4.5971594 0.22874564
4.5976395 0.22841613
4.5981196 0.22807712
4.5985997 0.22772031
4.5990798 0.22733737
4.5995599 0.22691998
4.60004 0.22645973
4.6005201 0.22593675
4.6010002 0.22534519
4.6014803 0.2246919
4.6019604 0.2239837
4.6024405 0.22322744
4.6029206 0.22242996
4.6034007 0.2215981
4.6038808 0.22073871
4.6043609 0.21985862
4.604841 0.21896467
4.6053211 0.21804605
4.6058012 0.2170578
4.6062813 0.21601338
4.6067614 0.21493076
4.6072414 0.21382795
4.6077215 0.21272292
4.6082016 0.21163367
4.6086817 0.21057819
4.6091618 0.20957446
4.6096419 0.20864047
4.610122 0.20779187
4.6106021 0.20699124
4.6110822 0.2062181
4.6115623 0.20547032
4.6120424 0.20474577
4.6125225 0.20404231
4.6130026 0.20335782
4.6134827 0.20269017
4.6139628 0.20203721
4.6144429 0.20139683
4.614923 0.20076689
4.6154031 0.20015804
4.6158832 0.19958735
4.6163633 0.19904648
4.6168434 0.19852657
4.6173235 0.19801877
4.6178036 0.19751422
4.6182837 0.19700408
4.6187638 0.19647948
4.6192438 0.19593158
4.6197239 0.19535153
4.620204 0.1947186
4.6206841 0.19394262
4.6211642 0.193039
4.6216443 0.1920476
4.6221244 0.19100825
4.6226045 0.18996078
4.6230846 0.18894504
4.6235647 0.18800085
4.6240448 0.18716806
4.6245249 0.1864865
4.625005 0.185996
4.6254851 0.18561192
4.6259652 0.18522785
4.6264453 0.18484377
4.6269254 0.18445969
4.6274055 0.18407562
4.6278856 0.18369154
4.6283657 0.18330746
4.6288458 0.18292338
4.6293259 0.18253931
4.629806 0.18215523
4.6302861 0.18177115
4.6307662 0.18138708
4.6312462 0.181003
4.6317263 0.18061892
4.6322064 0.18023485
4.6326865 0.17985077
4.6331666 0.17946669
4.6336467 0.17908262
4.6341268 0.17869854
4.6346069 0.17831446
4.635087 0.17792939
4.6355671 0.17750605
4.6360472 0.1770319
4.6365273 0.17651572
4.6370074 0.17596625
4.6374875 0.17539228
4.6379676 0.17480256
4.6384477 0.17420585
4.6389278 0.17361092
4.6394079 0.17302654
4.639888 0.17246147
4.6403681 0.1719107
4.6408482 0.17134855
4.6413283 0.17077742
4.6418084 0.17020095
4.6422885 0.1696228
4.6427686 0.16904659
4.6432486 0.16847599
4.6437287 0.16791461
4.6442088 0.16736612
4.6446889 0.16683414
4.645169 0.16635744
4.6456491 0.16632168
4.6461292 0.16675654
4.6466093 0.16756582
4.6470894 0.1686533
4.6475695 0.16992277
4.6480496 0.17127803
4.6485297 0.17262287
4.6490098 0.17386108
4.6494899 0.17489645
4.64997 0.17563277
4.6504501 0.17615755
4.6509302 0.1766678
4.6514103 0.17716352
4.6518904 0.17764395
4.6523705 0.17810832
4.6528506 0.17855589
4.6533307 0.17898587
4.6538108 0.17939752
4.6542909 0.17979006
4.654771 0.18016275
4.6552511 0.18049556
4.6557311 0.18069606
4.6562112 0.18078196
4.6566913 0.18078836
4.6571714 0.18075037
4.6576515 0.1807031
4.6581316 0.18068164
4.6586117 0.18072109
4.6590918 0.18085657
4.6595719 0.18112316
4.660052 0.18155601
4.6605321 0.18218112
4.6610122 0.18298715
4.6614923 0.18395396
4.6619724 0.1850614
4.6624525 0.18628932
4.6629326 0.18761759
4.6634127 0.18902605
4.6638928 0.19049456
4.6643729 0.19200297
4.664853 0.19353114
4.6653331 0.1951002
4.6658132 0.19680559
4.6662933 0.19862165
4.6667734 0.20051442
4.6672535 0.20244999
4.6677335 0.20439441
4.6682136 0.20631375
4.6686937 0.20817407
4.6691738 0.20994145
4.6696539 0.21158193
4.670134 0.21305733
4.6706141 0.21428213
4.6710942 0.21527889
4.6715743 0.21610671
4.6720544 0.21682468
4.6725345 0.2174919
4.6730146 0.21816747
4.6734947 0.21891049
4.6739748 0.21978006
4.6744549 0.22083528
4.674935 0.22213525
4.6754151 0.22368802
4.6758952 0.22540998
4.6763753 0.22725837
4.6768554 0.22919141
4.6773355 0.23116728
4.6778156 0.2331442
4.6782957 0.23508035
4.6787758 0.23693395
4.6792559 0.23866319
4.6797359 0.24022627
4.680216 0.24160344
4.6806961 0.24293168
4.6811762 0.24424556
4.6816563 0.24554904
4.6821364 0.24684607
4.6826165 0.24814062
4.6830966 0.24943664
4.6835767 0.25073808
4.6840568 0.2520489
4.6845369 0.25337306
4.685017 0.25471451
4.6854971 0.2560726
4.6859772 0.25744259
4.6864573 0.25882159
4.6869374 0.26020677
4.6874175 0.26159525
4.6878976 0.26298416
4.6883777 0.26437066
4.6888578 0.26575188
4.6893379 0.26712495
4.689818 0.26848702
4.6902981 0.26981178
4.6907782 0.27101898
4.6912583 0.27212395
4.6917383 0.27315144
4.6922184 0.27412617
4.6926985 0.27507288
4.6931786 0.27601631
4.6936587 0.27698119
4.6941388 0.27799227
4.6946189 0.27907427
4.695099 0.28025691
4.6955791 0.28169708
4.6960592 0.28340739
4.6965393 0.28531666
4.6970194 0.28735369
4.6974995 0.28944728
4.6979796 0.29152623
4.6984597 0.29351935
4.6989398 0.29535543
4.6994199 0.29696328
4.6999 0.2982717
4.7003801 0.29930275
4.7008602 0.30022413
4.7013403 0.30104722
4.7018204 0.30177746
4.7023005 0.30242034
4.7027806 0.3029813
4.7032607 0.30346581
4.7037407 0.30387933
4.7042208 0.30422732
4.7047009 0.30451526
4.705181 0.30475112
4.7056611 0.30496441
4.7061412 0.30516127
4.7066213 0.30534048
4.7071014 0.30550085
4.7075815 0.30564116
4.7080616 0.30576022
4.7085417 0.3058568
4.7090218 0.30592972
4.7095019 0.30597775
4.709982 0.3059997
4.7104621 0.30601469
4.7109422 0.30603471
4.7114223 0.30604251
4.7119024 0.3060208
4.7123825 0.30595228
4.7128626 0.30581967
4.7133427 0.30560566
4.7138228 0.30529298
4.7143029 0.30486433
4.714783 0.30430241
4.7152631 0.30359664
4.7157431 0.30277819
4.7162232 0.30187094
4.7167033 0.30089549
4.7171834 0.29987244
4.7176635 0.2988224
4.7181436 0.29776596
4.7186237 0.29672373
4.7191038 0.29571632
4.7195839 0.29476432
4.720064 0.29388773
4.7205441 0.29305952
4.7210242 0.29225199
4.7215043 0.29145989
4.7219844 0.29067794
4.7224645 0.2899009
4.7229446 0.28912349
4.7234247 0.28834047
4.7239048 0.28754657
4.7243849 0.28673653
4.724865 0.28590509
4.7253451 0.28501917
4.7258252 0.28401444
4.7263053 0.28291457
4.7267854 0.28174791
4.7272655 0.28054282
4.7277455 0.27932766
4.7282256 0.27813079
4.7287057 0.27698057
4.7291858 0.27590537
4.7296659 0.27493354
4.730146 0.27409724
4.7306261 0.27346281
4.7311062 0.27301202
4.7315863 0.2727009
4.7320664 0.27248549
4.7325465 0.27232184
4.7330266 0.27216597
4.7335067 0.27197393
4.7339868 0.27170176
4.7344669 0.2713055
4.734947 0.27074118
4.7354271 0.27002421
4.7359072 0.26923631
4.7363873 0.26839461
4.7368674 0.26751546
4.7373475 0.26661521
4.7378276 0.26571019
4.7383077 0.26481677
4.7387878 0.26395129
4.7392679 0.26313009
4.7397479 0.26236952
4.740228 0.26168768
4.7407081 0.26109889
4.7411882 0.26058556
4.7416683 0.26012625
4.7421484 0.25969953
4.7426285 0.25928393
4.7431086 0.25885803
4.7435887 0.25840036
4.7440688 0.25788949
4.7445489 0.25730398
4.745029 0.25662226
4.7455091 0.25580119
4.7459892 0.25483986
4.7464693 0.25377045
4.7469494 0.25262511
4.7474295 0.25143603
4.7479096 0.25023536
4.7483897 0.24905528
4.7488698 0.24792796
4.7493499 0.24688556
4.74983 0.24596025
4.7503101 0.24517173
4.7507902 0.24448511
4.7512703 0.24387791
4.7517504 0.24333029
4.7522304 0.24282244
4.7527105 0.24233452
4.7531906 0.24184671
4.7536707 0.24133918
4.7541508 0.24079211
4.7546309 0.24018567
4.755111 0.23949508
4.7555911 0.23859588
4.7560712 0.23748839
4.7565513 0.23623585
4.7570314 0.23490153
4.7575115 0.23354868
4.7579916 0.23224055
4.7584717 0.23104041
4.7589518 0.23001151
4.7594319 0.22921709
4.759912 0.22872043
4.7603921 0.22849701
4.7608722 0.22839745
4.7613523 0.22840526
4.7618324 0.22850796
4.7623125 0.22869304
4.7627926 0.22894804
4.7632727 0.22926045
4.7637528 0.22961779
4.7642328 0.23000757
4.7647129 0.23041731
4.765193 0.23083797
4.7656731 0.23128965
4.7661532 0.23177019
4.7666333 0.23226993
4.7671134 0.23277923
4.7675935 0.23328845
4.7680736 0.23378794
4.7685537 0.23426807
4.7690338 0.23471918
4.7695139 0.23513164
4.769994 0.23549579
4.7704741 0.2358258
4.7709542 0.23614081
4.7714343 0.23643696
4.7719144 0.2367104
4.7723945 0.23695726
4.7728746 0.23717368
4.7733547 0.2373558
4.7738348 0.23749974
4.7743149 0.23760166
4.774795 0.23765768
4.7752751 0.23767007
4.7757552 0.23766441
4.7762352 0.23764416
4.7767153 0.23760951
4.7771954 0.23756062
4.7776755 0.23749769
4.7781556 0.23742087
4.7786357 0.23733037
4.7791158 0.23722635
4.7795959 0.23710899
4.780076 0.23697864
4.7805561 0.23684415
4.7810362 0.236709
4.7815163 0.23657142
4.7819964 0.23642958
4.7824765 0.2362817
4.7829566 0.23612597
4.7834367 0.23596059
4.7839168 0.23578376
4.7843969 0.23559368
4.784877 0.23538854
4.7853571 0.23516516
4.7858372 0.2349216
4.7863173 0.2346624
4.7867974 0.23439235
4.7872775 0.23411622
4.7877576 0.23383881
4.7882376 0.23356487
4.7887177 0.23329921
4.7891978 0.23304659
4.7896779 0.2328118
4.790158 0.23259854
4.7906381 0.23239558
4.7911182 0.23219787
4.7915983 0.2320044
4.7920784 0.23181414
4.7925585 0.23162608
4.7930386 0.23143921
4.7935187 0.23125251
4.7939988 0.23106496
4.7944789 0.23087555
4.794959 0.23068326
4.7954391 0.23048012
4.7959192 0.23025909
4.7963993 0.23002489
4.7968794 0.22978233
4.7973595 0.2295362
4.7978396 0.22929131
4.7983197 0.22905245
4.7987998 0.22882444
4.7992799 0.22861207
4.79976 0.22842013
4.80024 0.22829385
4.8007201 0.22845491
4.8012002 0.22888332
4.8016803 0.22951585
4.8021604 0.23028926
4.8026405 0.23114033
4.8031206 0.23200582
4.8036007 0.23282249
4.8040808 0.23352711
4.8045609 0.23405646
4.805041 0.23434834
4.8055211 0.23452013
4.8060012 0.23468563
4.8064813 0.2348462
4.8069614 0.23500317
4.8074415 0.2351579
4.8079216 0.23531172
4.8084017 0.23546599
4.8088818 0.23562205
4.8093619 0.23578124
4.809842 0.23594492
4.8103221 0.23612024
4.8108022 0.23632258
4.8112823 0.23654494
4.8117624 0.23677873
4.8122424 0.23701535
4.8127225 0.23724622
4.8132026 0.23746275
4.8136827 0.23765634
4.8141628 0.23781842
4.8146429 0.23794039
4.815123 0.23800124
4.8156031 0.23775141
4.8160832 0.23714767
4.8165633 0.23625852
4.8170434 0.23515248
4.8175235 0.23389804
4.8180036 0.23256372
4.8184837 0.23121802
4.8189638 0.22992946
4.8194439 0.22876652
4.819924 0.22779774
4.8204041 0.22698308
4.8208842 0.22616315
4.8213643 0.22534286
4.8218444 0.2245307
4.8223245 0.22373519
4.8228046 0.22296483
4.8232847 0.22222813
4.8237648 0.2215336
4.8242448 0.22088973
4.8247249 0.22030503
4.825205 0.21979031
4.8256851 0.21936425
4.8261652 0.21901556
4.8266453 0.21872744
4.8271254 0.21848309
4.8276055 0.21826572
4.8280856 0.21805851
4.8285657 0.21784468
4.8290458 0.21760742
4.8295259 0.21732992
4.830006 0.21699539
4.8304861 0.21653587
4.8309662 0.2159285
4.8314463 0.21521963
4.8319264 0.21445562
4.8324065 0.2136828
4.8328866 0.21294753
4.8333667 0.21229616
4.8338468 0.21177504
4.8343269 0.21143051
4.834807 0.21130892
4.8352871 0.21142199
4.8357672 0.21164771
4.8362472 0.21195979
4.8367273 0.21234604
4.8372074 0.21279427
4.8376875 0.21329227
4.8381676 0.21382785
4.8386477 0.2143888
4.8391278 0.21496295
4.8396079 0.21553807
4.840088 0.21610241
4.8405681 0.21666282
4.8410482 0.21722636
4.8415283 0.21779316
4.8420084 0.21836334
4.8424885 0.21893702
4.8429686 0.21951433
4.8434487 0.22009538
4.8439288 0.22068031
4.8444089 0.22126923
4.844889 0.22186226
4.8453691 0.22249974
4.8458492 0.22325553
4.8463293 0.2240983
4.8468094 0.22499275
4.8472895 0.22590361
4.8477696 0.22679559
4.8482496 0.22763339
4.8487297 0.22838173
4.8492098 0.22900532
4.8496899 0.22946888
4.85017 0.22974293
4.8506501 0.22987534
4.8511302 0.22989773
4.8516103 0.22982594
4.8520904 0.2296758
4.8525705 0.22946315
4.8530506 0.22920382
4.8535307 0.22891366
4.8540108 0.22860849
4.8544909 0.22830416
4.854971 0.2280165
4.8554511 0.22774411
4.8559312 0.2274707
4.8564113 0.2271954
4.8568914 0.22691745
4.8573715 0.22663606
4.8578516 0.22635045
4.8583317 0.22605984
4.8588118 0.22576345
4.8592919 0.22546049
4.859772 0.22515019
4.8602521 0.22482442
4.8607321 0.22444781
4.8612122 0.22402693
4.8616923 0.22357487
4.8621724 0.22310469
4.8626525 0.22262951
4.8631326 0.2221624
4.8636127 0.22171646
4.8640928 0.22130476
4.8645729 0.22094041
4.865053 0.22063693
4.8655331 0.22044354
4.8660132 0.22036771
4.8664933 0.22038219
4.8669734 0.22045978
4.8674535 0.22057324
4.8679336 0.22069535
4.8684137 0.22079889
4.8688938 0.22085664
4.8693739 0.22084136
4.869854 0.22072584
4.8703341 0.2205163
4.8708142 0.22029633
4.8712943 0.22007066
4.8717744 0.21983803
4.8722545 0.21959719
4.8727345 0.21934688
4.8732146 0.21908585
4.8736947 0.21881283
4.8741748 0.21852657
4.8746549 0.21822582
4.875135 0.21790977
4.8756151 0.21758575
4.8760952 0.21725721
4.8765753 0.21692482
4.8770554 0.21658923
4.8775355 0.21625109
4.8780156 0.21591108
4.8784957 0.21556984
4.8789758 0.21522804
4.8794559 0.21488633
4.879936 0.21454537
4.8804161 0.21420285
4.8808962 0.2138532
4.8813763 0.2134947
4.8818564 0.21312571
4.8823365 0.21274455
4.8828166 0.21234957
4.8832967 0.21193913
4.8837768 0.21151155
4.8842569 0.21106518
4.8847369 0.21059837
4.885217 0.2100633
4.8856971 0.20914944
4.8861772 0.20786556
4.8866573 0.20629234
4.8871374 0.20451047
4.8876175 0.20260062
4.8880976 0.20064348
4.8885777 0.19871973
4.8890578 0.19691006
4.8895379 0.19529516
4.890018 0.19395539
4.8904981 0.19273482
4.8909782 0.19148375
4.8914583 0.19024531
4.8919384 0.18906265
4.8924185 0.18797893
4.8928986 0.18703727
4.8933787 0.18628082
4.8938588 0.18575273
4.8943389 0.18549614
4.894819 0.1855542
4.8952991 0.18589708
4.8957792 0.18627229
4.8962593 0.18665344
4.8967393 0.18703985
4.8972194 0.18743082
4.8976995 0.18782568
4.8981796 0.18822373
4.8986597 0.18862429
4.8991398 0.18902667
4.8996199 0.18943019
4.9001 0.18983435
4.9005801 0.19024384
4.9010602 0.19065927
4.9015403 0.19107836
4.9020204 0.19149884
4.9025005 0.19191842
4.9029806 0.19233483
4.9034607 0.19274578
4.9039408 0.19314901
4.9044209 0.19354223
4.904901 0.19392317
4.9053811 0.19425654
4.9058612 0.19447996
4.9063413 0.19460641
4.9068214 0.19465122
4.9073015 0.19462974
4.9077816 0.19455728
4.9082617 0.19444919
4.9087417 0.19432079
4.9092218 0.19418742
4.9097019 0.19406442
4.910182 0.19396376
4.9106621 0.19386146
4.9111422 0.19374857
4.9116223 0.19362409
4.9121024 0.19348699
4.9125825 0.19333624
4.9130626 0.19317082
4.9135427 0.19298971
4.9140228 0.19279189
4.9145029 0.19257632
4.914983 0.19234199
4.9154631 0.19205481
4.9159432 0.19168713
4.9164233 0.19125543
4.9169034 0.1907763
4.9173835 0.19026628
4.9178636 0.18974194
4.9183437 0.18921984
4.9188238 0.18871653
4.9193039 0.18824857
4.919784 0.18783253
4.9202641 0.18747369
4.9207441 0.1871324
4.9212242 0.18681664
4.9217043 0.18654193
4.9221844 0.18632375
4.9226645 0.1861776
4.9231446 0.18611898
4.9236247 0.18616339
4.9241048 0.18632633
4.9245849 0.18662329
4.925065 0.18706913
4.9255451 0.18762997
4.9260252 0.18827206
4.9265053 0.18898496
4.9269854 0.18975821
4.9274655 0.19058135
4.9279456 0.19144393
4.9284257 0.19233549
4.9289058 0.19324558
4.9293859 0.19416374
4.929866 0.19507952
4.9303461 0.19597435
4.9308262 0.19683131
4.9313063 0.19766963
4.9317864 0.19851017
4.9322665 0.1993738
4.9327465 0.20028135
4.9332266 0.20125369
4.9337067 0.20231166
4.9341868 0.20347614
4.9346669 0.20476797
4.935147 0.20620588
4.9356271 0.20776694
4.9361072 0.20942409
4.9365873 0.21115797
4.9370674 0.21294921
4.9375475 0.21477846
4.9380276 0.21662635
4.9385077 0.21847351
4.9389878 0.2203006
4.9394679 0.22208823
4.939948 0.22381706
4.9404281 0.22549891
4.9409082 0.22717232
4.9413883 0.22883695
4.9418684 0.23049203
4.9423485 0.23213679
4.9428286 0.23377046
4.9433087 0.23539227
4.9437888 0.23700145
4.9442689 0.23859723
4.9447489 0.24017885
4.945229 0.24171494
4.9457091 0.24302404
4.9461892 0.24412302
4.9466693 0.24506813
4.9471494 0.24591558
4.9476295 0.2467216
4.9481096 0.24754242
4.9485897 0.24843427
4.9490698 0.24945337
4.9495499 0.25065594
4.95003 0.25209812
4.9505101 0.25378567
4.9509902 0.25566348
4.9514703 0.2576862
4.9519504 0.25980849
4.9524305 0.261985
4.9529106 0.26417039
4.9533907 0.26631932
4.9538708 0.26838644
4.9543509 0.27032641
4.954831 0.27209389
4.9553111 0.27369117
4.9557912 0.27525882
4.9562713 0.27681022
4.9567514 0.27834561
4.9572314 0.27986523
4.9577115 0.28136935
4.9581916 0.28285819
4.9586717 0.28433201
4.9591518 0.28579105
4.9596319 0.28723556
4.960112 0.28866283
4.9605921 0.29000684
4.9610722 0.29126247
4.9615523 0.29245942
4.9620324 0.29362737
4.9625125 0.294796
4.9629926 0.29599502
4.9634727 0.29725409
4.9639528 0.29860292
4.9644329 0.30007118
4.964913 0.30168857
4.9653931 0.30345857
4.9658732 0.30533343
4.9663533 0.3072934
4.9668334 0.3093197
4.9673135 0.31139357
4.9677936 0.31349626
4.9682737 0.315609
4.9687538 0.31771304
4.9692338 0.31978961
4.9697139 0.32181995
4.970194 0.32379124
4.9706741 0.32574401
4.9711542 0.32768791
4.9716343 0.32962068
4.9721144 0.33154006
4.9725945 0.33344378
4.9730746 0.33532957
4.9735547 0.33719517
4.9740348 0.33903831
4.9745149 0.34085673
4.974995 0.34264816
4.9754751 0.34433638
4.9759552 0.34585124
4.9764353 0.34720433
4.9769154 0.34840729
4.9773955 0.34947172
4.9778756 0.35040925
4.9783557 0.3512315
4.9788358 0.35195009
4.9793159 0.35257663
4.979796 0.35312274
4.9802761 0.35357948
4.9807562 0.35387667
4.9812362 0.35404021
4.9817163 0.354108
4.9821964 0.35411796
4.9826765 0.35410801
4.9831566 0.35411607
4.9836367 0.35418005
4.9841168 0.35433786
4.9845969 0.35462743
4.985077 0.35508499
4.9855571 0.35565457
4.9860372 0.35628319
4.9865173 0.35695762
4.9869974 0.35766463
4.9874775 0.358391
4.9879576 0.35912349
4.9884377 0.35984889
4.9889178 0.36055397
4.9893979 0.3612255
4.989878 0.36185025
4.9903581 0.36242925
4.9908382 0.36298587
4.9913183 0.36351093
4.9917984 0.36399366
4.9922785 0.36442327
4.9927586 0.36478897
4.9932386 0.36507997
4.9937187 0.36528549
4.9941988 0.36539475
4.9946789 0.36539695
4.995159 0.36526071
4.9956391 0.36473447
4.9961192 0.36381787
4.9965993 0.36260213
4.9970794 0.36117846
4.9975595 0.35963809
4.9980396 0.35807223
4.9985197 0.35657208
4.9989998 0.35522887
4.9994799 0.35413382
4.99996 0.35337813
5.0004401 0.35286429
5.0009202 0.35237109
5.0014003 0.35190095
5.0018804 0.35145772
5.0023605 0.35104528
5.0028406 0.35066748
5.0033207 0.35032818
5.0038008 0.35003126
5.0042809 0.34978058
5.004761 0.34957999
5.005241 0.3494361
5.0057211 0.34936155
5.0062012 0.34934377
5.0066813 0.3493667
5.0071614 0.34941428
5.0076415 0.34947044
5.0081216 0.34951912
5.0086017 0.34954424
5.0090818 0.34952975
5.0095619 0.34945957
5.010042 0.34931766
5.0105221 0.34909474
5.0110022 0.34879633
5.0114823 0.34842955
5.0119624 0.34800155
5.0124425 0.34751946
5.0129226 0.34699041
5.0134027 0.34642153
5.0138828 0.34581996
5.0143629 0.34519283
5.014843 0.34454728
5.0153231 0.34381167
5.0158032 0.34277664
5.0162833 0.3415023
5.0167634 0.34006869
5.0172434 0.33855585
5.0177235 0.33704381
5.0182036 0.3356126
5.0186837 0.33434225
5.0191638 0.3333128
5.0196439 0.33260429
5.020124 0.33228693
5.0206041 0.33220813
5.0210842 0.33226653
5.0215643 0.33243155
5.0220444 0.33267261
5.0225245 0.33295913
5.0230046 0.33326052
5.0234847 0.33354619
5.0239648 0.33378557
5.0244449 0.33394807
5.024925 0.3340031
5.0254051 0.33397409
5.0258852 0.33394139
5.0263653 0.33390272
5.0268454 0.33385406
5.0273255 0.33379138
5.0278056 0.33371067
5.0282857 0.3336079
5.0287658 0.33347906
5.0292458 0.33332011
5.0297259 0.33312705
5.030206 0.33288204
5.0306861 0.33248416
5.0311662 0.3319461
5.0316463 0.33130732
5.0321264 0.3306073
5.0326065 0.3298855
5.0330866 0.3291814
5.0335667 0.32853446
5.0340468 0.32798415
5.0345269 0.32756994
5.035007 0.32733129
5.0354871 0.32723594
5.0359672 0.32721705
5.0364473 0.32725701
5.0369274 0.32733821
5.0374075 0.32744304
5.0378876 0.32755388
5.0383677 0.32765312
5.0388478 0.32772315
5.0393279 0.32774637
5.039808 0.32770514
5.0402881 0.32759276
5.0407682 0.32744689
5.0412482 0.32727881
5.0417283 0.32709561
5.0422084 0.3269044
5.0426885 0.32671227
5.0431686 0.32652632
5.0436487 0.32635363
5.0441288 0.32620132
5.0446089 0.32607648
5.045089 0.32598603
5.0455691 0.32592824
5.0460492 0.32589768
5.0465293 0.32589104
5.0470094 0.32590498
5.0474895 0.32593618
5.0479696 0.32598132
5.0484497 0.32603707
5.0489298 0.32610011
5.0494099 0.32616711
5.04989 0.32623476
5.0503701 0.32635127
5.0508502 0.32661116
5.0513303 0.32697849
5.0518104 0.32741243
5.0522905 0.32787215
5.0527706 0.32831684
5.0532507 0.32870565
5.0537307 0.32899778
5.0542108 0.3291524
5.0546909 0.32912867
5.055171 0.32889557
5.0556511 0.3285405
5.0561312 0.32810198
5.0566113 0.32759004
5.0570914 0.32701471
5.0575715 0.32638602
5.0580516 0.325714
5.0585317 0.3250087
5.0590118 0.32428013
5.0594919 0.32353833
5.059972 0.32279334
5.0604521 0.32205019
5.0609322 0.32130644
5.0614123 0.32056221
5.0618924 0.31981765
5.0623725 0.31907291
5.0628526 0.31832812
5.0633327 0.31758344
5.0638128 0.31683899
5.0642929 0.31609493
5.064773 0.3153514
5.0652531 0.31460901
5.0657331 0.31387002
5.0662132 0.31313398
5.0666933 0.31240005
5.0671734 0.31166736
5.0676535 0.31093507
5.0681336 0.31020231
5.0686137 0.30946823
5.0690938 0.30873197
5.0695739 0.30799268
5.070054 0.30724704
5.0705341 0.30627518
5.0710142 0.3049863
5.0714943 0.30345297
5.0719744 0.30174776
5.0724545 0.29994321
5.0729346 0.2981119
5.0734147 0.29632638
5.0738948 0.29465923
5.0743749 0.29318299
5.074855 0.29197025
5.0753351 0.29101884
5.0758152 0.29014242
5.0762953 0.28931579
5.0767754 0.28852644
5.0772555 0.28776189
5.0777355 0.28700963
5.0782156 0.28625717
5.0786957 0.28549201
5.0791758 0.28470165
5.0796559 0.28387359
5.080136 0.28299454
5.0806161 0.28204604
5.0810962 0.2810375
5.0815763 0.27998602
5.0820564 0.27890867
5.0825365 0.27782254
5.0830166 0.27674472
5.0834967 0.27569227
5.0839768 0.2746823
5.0844569 0.27373188
5.084937 0.27285809
5.0854171 0.27220026
5.0858972 0.27191514
5.0863773 0.27192115
5.0868574 0.27213361
5.0873375 0.27246786
5.0878176 0.27283923
5.0882977 0.27316306
5.0887778 0.27335467
5.0892579 0.2733294
5.0897379 0.27300258
5.090218 0.27233321
5.0906981 0.2715828
5.0911782 0.2708095
5.0916583 0.27001258
5.0921384 0.26919129
5.0926185 0.2683449
5.0930986 0.26747267
5.0935787 0.26657385
5.0940588 0.26564772
5.0945389 0.26469353
5.095019 0.26371056
5.0954991 0.26271469
5.0959792 0.26171819
5.0964593 0.26071847
5.0969394 0.259713
5.0974195 0.25869922
5.0978996 0.25767456
5.0983797 0.25663648
5.0988598 0.25558241
5.0993399 0.2545098
5.09982 0.2534161
5.1003001 0.25229651
5.1007802 0.25114266
5.1012603 0.24995692
5.1017403 0.24874262
5.1022204 0.24750308
5.1027005 0.24624162
5.1031806 0.24496156
5.1036607 0.24366622
5.1041408 0.24235891
5.1046209 0.24104297
5.105101 0.23971881
5.1055811 0.23830824
5.1060612 0.23679513
5.1065413 0.23520664
5.1070214 0.23356996
5.1075015 0.23191228
5.1079816 0.23026076
5.1084617 0.2286426
5.1089418 0.22708498
5.1094219 0.22561507
5.109902 0.22426007
5.1103821 0.22304541
5.1108622 0.22196618
5.1113423 0.2209968
5.1118224 0.22011145
5.1123025 0.21928432
5.1127826 0.21848957
5.1132627 0.2177014
5.1137427 0.21689399
5.1142228 0.2160415
5.1147029 0.21511813
5.115183 0.21409303
5.1156631 0.21291101
5.1161432 0.21159609
5.1166233 0.21018979
5.1171034 0.20873365
5.1175835 0.20726919
5.1180636 0.20583793
5.1185437 0.20448141
5.1190238 0.20324115
5.1195039 0.20215868
5.119984 0.20127552
5.1204641 0.20067043
5.1209442 0.20036094
5.1214243 0.20028563
5.1219044 0.20038301
5.1223845 0.20059159
5.1228646 0.20084989
5.1233447 0.20109642
5.1238248 0.20126969
5.1243049 0.20130823
5.124785 0.20115053
5.1252651 0.20076264
5.1257451 0.20025339
5.1262252 0.1996647
5.1267053 0.19902333
5.1271854 0.19835604
5.1276655 0.19768959
5.1281456 0.19705073
5.1286257 0.19646623
5.1291058 0.19596284
5.1295859 0.19556732
5.130066 0.19530579
5.1305461 0.19515379
5.1310262 0.19507357
5.1315063 0.19504678
5.1319864 0.19505504
5.1324665 0.19507999
5.1329466 0.19510325
5.1334267 0.19510646
5.1339068 0.19507125
5.1343869 0.19497924
5.134867 0.19481208
5.1353471 0.19457742
5.1358272 0.19433479
5.1363073 0.19408585
5.1367874 0.19382865
5.1372675 0.19356125
5.1377475 0.1932817
5.1382276 0.19298806
5.1387077 0.19267838
5.1391878 0.19235071
5.1396679 0.19200311
5.140148 0.19163406
5.1406281 0.19124913
5.1411082 0.19085161
5.1415883 0.19044284
5.1420684 0.19002421
5.1425485 0.18959705
5.1430286 0.18916274
5.1435087 0.18872263
5.1439888 0.18827809
5.1444689 0.18783046
5.144949 0.18738112
5.1454291 0.1869061
5.1459092 0.18637615
5.1463893 0.18580413
5.1468694 0.18520327
5.1473495 0.18458681
5.1478296 0.18396799
5.1483097 0.18336005
5.1487898 0.18277621
5.1492699 0.18222973
5.1497499 0.18173384
5.15023 0.18131762
5.1507101 0.1810794
5.1511902 0.18100289
5.1516703 0.1810508
5.1521504 0.18118583
5.1526305 0.18137069
5.1531106 0.18156808
5.1535907 0.1817407
5.1540708 0.18185127
5.1545509 0.18186248
5.155031 0.18173695
5.1555111 0.18142931
5.1559912 0.18095618
5.1564713 0.18036548
5.1569514 0.17970515
5.1574315 0.17902311
5.1579116 0.17836729
5.1583917 0.17778561
5.1588718 0.17732601
5.1593519 0.17703641
5.159832 0.17696473
5.1603121 0.17710327
5.1607922 0.17728487
5.1612723 0.17749071
5.1617524 0.17771707
5.1622324 0.1779602
5.1627125 0.17821636
5.1631926 0.17848181
5.1636727 0.17875281
5.1641528 0.17902562
5.1646329 0.17929651
5.165113 0.17956204
5.1655931 0.17982756
5.1660732 0.18009783
5.1665533 0.18037493
5.1670334 0.18066091
5.1675135 0.18095785
5.1679936 0.18126779
5.1684737 0.18159282
5.1689538 0.181935
5.1694339 0.18229638
5.169914 0.18267903
5.1703941 0.18329089
5.1708742 0.18446421
5.1713543 0.18609352
5.1718344 0.18806291
5.1723145 0.19025648
5.1727946 0.19255831
5.1732747 0.19485248
5.1737548 0.19702309
5.1742348 0.19895422
5.1747149 0.20052997
5.175195 0.20167478
5.1756751 0.20267182
5.1761552 0.20359576
5.1766353 0.20444153
5.1771154 0.20520409
5.1775955 0.20587839
5.1780756 0.20645938
5.1785557 0.206942
5.1790358 0.20732121
5.1795159 0.20759195
5.179996 0.20774918
5.1804761 0.20773637
5.1809562 0.20753133
5.1814363 0.20718356
5.1819164 0.20674254
5.1823965 0.20625778
5.1828766 0.20577878
5.1833567 0.20535502
5.1838368 0.205036
5.1843169 0.20487123
5.184797 0.20491019
5.1852771 0.2051791
5.1857572 0.205591
5.1862372 0.20610701
5.1867173 0.20669847
5.1871974 0.20733669
5.1876775 0.20799298
5.1881576 0.20863867
5.1886377 0.20924507
5.1891178 0.20978349
5.1895979 0.21022526
5.190078 0.21054243
5.1905581 0.2107524
5.1910382 0.21088739
5.1915183 0.2109655
5.1919984 0.21100483
5.1924785 0.21102347
5.1929586 0.21103952
5.1934387 0.21107108
5.1939188 0.21113624
5.1943989 0.21125311
5.194879 0.21143978
5.1953591 0.21171263
5.1958392 0.21207326
5.1963193 0.21251585
5.1967994 0.21303449
5.1972795 0.21362329
5.1977596 0.21427633
5.1982396 0.21498772
5.1987197 0.21575156
5.1991998 0.21656195
5.1996799 0.21741298
5.20016 0.21832903
5.2006401 0.21966199
5.2011202 0.2214153
5.2016003 0.22346239
5.2020804 0.22567666
5.2025605 0.22793153
5.2030406 0.23010042
5.2035207 0.23205674
5.2040008 0.23367391
5.2044809 0.23482534
5.204961 0.23538445
5.2054411 0.23554302
5.2059212 0.23568705
5.2064013 0.23582124
5.2068814 0.23594793
5.2073615 0.23606947
5.2078416 0.23618819
5.2083217 0.23630646
5.2088018 0.2364266
5.2092819 0.23655097
5.209762 0.23668191
5.210242 0.23682018
5.2107221 0.23695836
5.2112022 0.23709629
5.2116823 0.2372353
5.2121624 0.23737671
5.2126425 0.23752186
5.2131226 0.23767208
5.2136027 0.2378287
5.2140828 0.23799305
5.2145629 0.23816646
5.215043 0.23835257
5.2155231 0.23887373
5.2160032 0.23991028
5.2164833 0.24139452
5.2169634 0.24325874
5.2174435 0.24543524
5.2179236 0.24785631
5.2184037 0.25045424
5.2188838 0.25316134
5.2193639 0.25590989
5.219844 0.2586322
5.2203241 0.26139364
5.2208042 0.26452748
5.2212843 0.26795627
5.2217644 0.271571
5.2222444 0.27526268
5.2227245 0.27892228
5.2232046 0.28244079
5.2236847 0.28570921
5.2241648 0.28861852
5.2246449 0.29105971
5.225125 0.29294547
5.2256051 0.2946395
5.2260852 0.29630848
5.2265653 0.29795414
5.2270454 0.2995782
5.2275255 0.30118236
5.2280056 0.30276836
5.2284857 0.30433789
5.2289658 0.30589269
5.2294459 0.30743447
5.229926 0.30896495
5.2304061 0.31048886
5.2308862 0.31201213
5.2313663 0.31353457
5.2318464 0.31505588
5.2323265 0.31657576
5.2328066 0.31809393
5.2332867 0.31961008
5.2337668 0.32112393
5.2342468 0.32263518
5.2347269 0.32414353
5.235207 0.32564573
5.2356871 0.32711908
5.2361672 0.32856175
5.2366473 0.32997727
5.2371274 0.33136917
5.2376075 0.33274097
5.2380876 0.33409621
5.2385677 0.33543841
5.2390478 0.3367711
5.2395279 0.33809781
5.240008 0.339422
5.2404881 0.34050468
5.2409682 0.34118739
5.2414483 0.34156965
5.2419284 0.341751
5.2424085 0.34183095
5.2428886 0.34190906
5.2433687 0.34208483
5.2438488 0.34245781
5.2443289 0.34312752
5.244809 0.34419349
5.2452891 0.34570286
5.2457692 0.34748589
5.2462492 0.34949302
5.2467293 0.35169415
5.2472094 0.35405921
5.2476895 0.35655809
5.2481696 0.35916071
5.2486497 0.36183698
5.2491298 0.36455679
5.2496099 0.36729007
5.25009 0.37001637
5.2505701 0.3730416
5.2510502 0.37643351
5.2515303 0.3800684
5.2520104 0.38382255
5.2524905 0.38757226
5.2529706 0.39119383
5.2534507 0.39456354
5.2539308 0.3975577
5.2544109 0.40005259
5.254891 0.40192451
5.2553711 0.40322657
5.2558512 0.40431364
5.2563313 0.4052262
5.2568114 0.40599075
5.2572915 0.40663379
5.2577716 0.40718182
5.2582517 0.40766136
5.2587317 0.4080989
5.2592118 0.40852096
5.2596919 0.40895402
5.260172 0.40941495
5.2606521 0.40981919
5.2611322 0.41015839
5.2616123 0.4104549
5.2620924 0.41073105
5.2625725 0.41100917
5.2630526 0.4113116
5.2635327 0.41166068
5.2640128 0.41207873
5.2644929 0.4125881
5.264973 0.41321112
5.2654531 0.41406529
5.2659332 0.41523879
5.2664133 0.41667127
5.2668934 0.418302
5.2673735 0.42007021
5.2678536 0.42191517
5.2683337 0.42377615
5.2688138 0.42559238
5.2692939 0.42730313
5.269774 0.42884766
5.2702541 0.4301549
5.2707341 0.4311598
5.2712142 0.43191939
5.2716943 0.4325037
5.2721744 0.43298278
5.2726545 0.43342666
5.2731346 0.43390537
5.2736147 0.43448896
5.2740948 0.43524744
5.2745749 0.43625087
5.275055 0.43757397
5.2755351 0.43966117
5.2760152 0.44263056
5.2764953 0.44628538
5.2769754 0.45042884
5.2774555 0.45486416
5.2779356 0.45939457
5.2784157 0.46382328
5.2788958 0.46795352
5.2793759 0.47158851
5.279856 0.47453148
5.2803361 0.47679228
5.2808162 0.47885794
5.2812963 0.4807433
5.2817764 0.4824279
5.2822565 0.48389128
5.2827365 0.48511297
5.2832166 0.48607251
5.2836967 0.48674943
5.2841768 0.48712328
5.2846569 0.48717359
5.285137 0.48687338
5.2856171 0.48612413
5.2860972 0.48497983
5.2865773 0.48354609
5.2870574 0.48192852
5.2875375 0.48023272
5.2880176 0.47856431
5.2884977 0.47702889
5.2889778 0.47573207
5.2894579 0.47477947
5.289938 0.47427667
5.2904181 0.47418827
5.2908982 0.47430191
5.2913783 0.47456608
5.2918584 0.4749319
5.2923385 0.4753505
5.2928186 0.47577304
5.2932987 0.47615064
5.2937788 0.47643444
5.2942589 0.47657557
5.2947389 0.47652518
5.295219 0.47624459
5.2956991 0.4757875
5.2961792 0.47519818
5.2966593 0.47451046
5.2971394 0.47375821
5.2976195 0.47297529
5.2980996 0.47219554
5.2985797 0.47145281
5.2990598 0.47078097
5.2995399 0.47021387
5.30002 0.46978532
5.3005001 0.46950352
5.3009802 0.4693552
5.3014603 0.4693378
5.3019404 0.4694487
5.3024205 0.46968533
5.3029006 0.47004508
5.3033807 0.47052537
5.3038608 0.47112359
5.3043409 0.47183717
5.304821 0.47266351
5.3053011 0.47372965
5.3057812 0.47545008
5.3062613 0.47772005
5.3067413 0.48038548
5.3072214 0.48329228
5.3077015 0.48628637
5.3081816 0.48921366
5.3086617 0.49192005
5.3091418 0.49425146
5.3096219 0.4960538
5.310102 0.49718743
5.3105821 0.49796582
5.3110622 0.49858186
5.3115423 0.49904717
5.3120224 0.49937338
5.3125025 0.49957213
5.3129826 0.49965503
5.3134627 0.49963371
5.3139428 0.49951981
5.3144229 0.49932496
5.314903 0.49906077
5.3153831 0.49864744
5.3158632 0.49794099
5.3163433 0.4970105
5.3168234 0.49593134
5.3173035 0.49477889
5.3177836 0.49362852
5.3182637 0.49255561
5.3187437 0.49163553
5.3192238 0.49094365
5.3197039 0.49055535
5.320184 0.49056777
5.3206641 0.49120457
5.3211442 0.49239235
5.3216243 0.49398751
5.3221044 0.49584645
5.3225845 0.49782557
5.3230646 0.49978127
5.3235447 0.50156995
5.3240248 0.50304802
5.3245049 0.50407186
5.324985 0.50449789
5.3254651 0.50452002
5.3259452 0.50447368
5.3264253 0.50436665
5.3269054 0.50420639
5.3273855 0.50400037
5.3278656 0.50375603
5.3283457 0.50348084
5.3288258 0.50318226
5.3293059 0.50286775
5.329786 0.50254477
5.3302661 0.50219203
5.3307461 0.50168937
5.3312262 0.50105493
5.3317063 0.50032645
5.3321864 0.49954171
5.3326665 0.49873844
5.3331466 0.4979544
5.3336267 0.49722735
5.3341068 0.49659503
5.3345869 0.49609521
5.335067 0.49578414
5.3355471 0.4967796
5.3360272 0.499424
5.3365073 0.50330015
5.3369874 0.50799083
5.3374675 0.51307884
5.3379476 0.518147
5.3384277 0.52277808
5.3389078 0.5265549
5.3393879 0.52906025
5.339868 0.52987692
5.3403481 0.52919447
5.3408282 0.52841755
5.3413083 0.52762892
5.3417884 0.52682928
5.3422685 0.52601935
5.3427485 0.52519983
5.3432286 0.52437145
5.3437087 0.5235349
5.3441888 0.52269091
5.3446689 0.52184019
5.345149 0.52098299
5.3456291 0.52011401
5.3461092 0.51923457
5.3465893 0.51834852
5.3470694 0.51745971
5.3475495 0.51657199
5.3480296 0.51568922
5.3485097 0.51481523
5.3489898 0.5139539
5.3494699 0.51310905
5.34995 0.51228456
5.3504301 0.51160378
5.3509102 0.51122128
5.3513903 0.51109919
5.3518704 0.51119794
5.3523505 0.51147796
5.3528306 0.51189967
5.3533107 0.51242351
5.3537908 0.51300991
5.3542709 0.51361929
5.354751 0.5142121
5.355231 0.51481309
5.3557111 0.51577453
5.3561912 0.51706716
5.3566713 0.51858395
5.3571514 0.52021788
5.3576315 0.5218619
5.3581116 0.52340899
5.3585917 0.52475213
5.3590718 0.52578427
5.3595519 0.52639839
5.360032 0.52648833
5.3605121 0.52619211
5.3609922 0.52568502
5.3614723 0.52499065
5.3619524 0.52413261
5.3624325 0.52313449
5.3629126 0.52201989
5.3633927 0.5208124
5.3638728 0.51953564
5.3643529 0.51821318
5.364833 0.51686864
5.3653131 0.51548731
5.3657932 0.51396911
5.3662733 0.51234236
5.3667534 0.51064661
5.3672334 0.50892142
5.3677135 0.50720632
5.3681936 0.50554087
5.3686737 0.50396461
5.3691538 0.50251709
5.3696339 0.50123786
5.370114 0.50016866
5.3705941 0.49937594
5.3710742 0.49882943
5.3715543 0.49846627
5.3720344 0.49822364
5.3725145 0.4980387
5.3729946 0.49784862
5.3734747 0.49759054
5.3739548 0.49720165
5.3744349 0.49661911
5.374915 0.49578006
5.3753951 0.49473784
5.3758752 0.49368638
5.3763553 0.49263154
5.3768354 0.49157415
5.3773155 0.49051505
5.3777956 0.48945507
5.3782757 0.48839503
5.3787558 0.48733576
5.3792358 0.4862781
5.3797159 0.48522286
5.380196 0.48417058
5.3806761 0.48311933
5.3811562 0.48206927
5.3816363 0.48102117
5.3821164 0.47997584
5.3825965 0.47893406
5.3830766 0.47789664
5.3835567 0.47686436
5.3840368 0.47583801
5.3845169 0.4748184
5.384997 0.4738063
5.3854771 0.47307791
5.3859572 0.47287299
5.3864373 0.47312687
5.3869174 0.47377486
5.3873975 0.47475231
5.3878776 0.47599452
5.3883577 0.47743682
5.3888378 0.47901454
5.3893179 0.480663
5.389798 0.48231751
5.3902781 0.48400127
5.3907582 0.48602499
5.3912382 0.4883374
5.3917183 0.4908398
5.3921984 0.49343353
5.3926785 0.49601989
5.3931586 0.49850021
5.3936387 0.5007758
5.3941188 0.50274799
5.3945989 0.50431809
5.395079 0.50539442
5.3955591 0.50623299
5.3960392 0.50701339
5.3965193 0.50774765
5.3969994 0.50844779
5.3974795 0.50912584
5.3979596 0.50979383
5.3984397 0.51046378
5.3989198 0.51114772
5.3993999 0.51185766
5.39988 0.51260565
5.4003601 0.51331791
5.4008402 0.51383308
5.4013203 0.5142241
5.4018004 0.51457418
5.4022805 0.51496653
5.4027606 0.51548438
5.4032406 0.51621092
5.4037207 0.51722937
5.4042008 0.51862294
5.4046809 0.52047485
5.405161 0.52285116
5.4056411 0.52557647
5.4061212 0.5285477
5.4066013 0.53171962
5.4070814 0.53504702
5.4075615 0.53848467
5.4080416 0.54198736
5.4085217 0.54550988
5.4090018 0.549007
5.4094819 0.55243351
5.409962 0.55574419
5.4104421 0.55896943
5.4109222 0.56219266
5.4114023 0.56541218
5.4118824 0.56862582
5.4123625 0.57183137
5.4128426 0.57502664
5.4133227 0.57820945
5.4138028 0.5813776
5.4142829 0.5845289
5.414763 0.58766115
5.415243 0.59071512
5.4157231 0.59336236
5.4162032 0.59556545
5.4166833 0.59734209
5.4171634 0.59870995
5.4176435 0.5996867
5.4181236 0.60029001
5.4186037 0.60053757
5.4190838 0.60044705
5.4195639 0.60003611
5.420044 0.5993229
5.4205241 0.59839161
5.4210042 0.59731831
5.4214843 0.5961364
5.4219644 0.59487925
5.4224445 0.59358026
5.4229246 0.59227283
5.4234047 0.59099033
5.4238848 0.58976616
5.4243649 0.58863371
5.424845 0.58762638
5.4253251 0.58673235
5.4258052 0.58583398
5.4262853 0.5849346
5.4267654 0.58404752
5.4272454 0.58318601
5.4277255 0.58236338
5.4282056 0.5815929
5.4286857 0.58088787
5.4291658 0.58026157
5.4296459 0.5797273
5.430126 0.57929992
5.4306061 0.57901674
5.4310862 0.57887655
5.4315663 0.57886299
5.4320464 0.57895966
5.4325265 0.57915018
5.4330066 0.57941816
5.4334867 0.57974722
5.4339668 0.58012097
5.4344469 0.58052304
5.434927 0.58093702
5.4354071 0.5814197
5.4358872 0.58206988
5.4363673 0.58285119
5.4368474 0.58372479
5.4373275 0.58465187
5.4378076 0.58559358
5.4382877 0.58651112
5.4387678 0.58736564
5.4392478 0.58811834
5.4397279 0.58873037
5.440208 0.58913728
5.4406881 0.58914163
5.4411682 0.58878487
5.4416483 0.58815929
5.4421284 0.58735717
5.4426085 0.5864708
5.4430886 0.58559248
5.4435687 0.5848145
5.4440488 0.58422914
5.4445289 0.5839287
5.445009 0.58400543
5.4454891 0.58442207
5.4459692 0.58506831
5.4464493 0.58591525
5.4469294 0.58693399
5.4474095 0.58809563
5.4478896 0.58937127
5.4483697 0.59073201
5.4488498 0.59214894
5.4493299 0.59359317
5.44981 0.59503578
5.4502901 0.59659863
5.4507702 0.5987998
5.4512503 0.60153099
5.4517303 0.60461536
5.4522104 0.60787604
5.4526905 0.61113617
5.4531706 0.61421889
5.4536507 0.61694733
5.4541308 0.61914464
5.4546109 0.62063396
5.455091 0.621231
5.4555711 0.62058739
5.4560512 0.61876218
5.4565313 0.61599573
5.4570114 0.61252836
5.4574915 0.60860043
5.4579716 0.60445226
5.4584517 0.6003242
5.4589318 0.5964566
5.4594119 0.59308977
5.459892 0.59046408
5.4603721 0.58833025
5.4608522 0.58582166
5.4613323 0.58312311
5.4618124 0.58046057
5.4622925 0.57806001
5.4627726 0.5761474
5.4632527 0.5749487
5.4637327 0.57468987
5.4642128 0.57559689
5.4646929 0.57789571
5.465173 0.58170049
5.4656531 0.58590627
5.4661332 0.59016553
5.4666133 0.59446664
5.4670934 0.59879798
5.4675735 0.60314793
5.4680536 0.60750487
5.4685337 0.61185718
5.4690138 0.61619324
5.4694939 0.62050143
5.469974 0.62477013
5.4704541 0.62901206
5.4709342 0.63325304
5.4714143 0.63749339
5.4718944 0.64173334
5.4723745 0.64597313
5.4728546 0.65021297
5.4733347 0.65445312
5.4738148 0.65869378
5.4742949 0.66293521
5.474775 0.66717763
5.4752551 0.67144341
5.4757351 0.67583432
5.4762152 0.68032834
5.4766953 0.68488474
5.4771754 0.68946276
5.4776555 0.69402166
5.4781356 0.6985207
5.4786157 0.70291913
5.4790958 0.7071762
5.4795759 0.71125116
5.480056 0.71509994
5.4805361 0.71841483
5.4810162 0.72108388
5.4814963 0.72320439
5.4819764 0.72487363
5.4824565 0.72618891
5.4829366 0.72724749
5.4834167 0.72814668
5.4838968 0.72898374
5.4843769 0.72985598
5.484857 0.73086067
5.4853371 0.73202014
5.4858172 0.73317113
5.4862973 0.73430598
5.4867774 0.73542913
5.4872575 0.73654503
5.4877375 0.73765813
5.4882176 0.73877289
5.4886977 0.73989375
5.4891778 0.74102516
5.4896579 0.74217157
5.490138 0.74333816
5.4906181 0.74454117
5.4910982 0.74578764
5.4915783 0.74708
5.4920584 0.74842066
5.4925385 0.74981207
5.4930186 0.75125663
5.4934987 0.75275679
5.4939788 0.75431495
5.4944589 0.75593356
5.494939 0.75761502
5.4954191 0.75985225
5.4958992 0.76328242
5.4963793 0.76765954
5.4968594 0.77272651
5.4973395 0.77822625
5.4978196 0.78390165
5.4982997 0.78949563
5.4987798 0.7947511
5.4992599 0.79941095
5.4997399 0.8032181
5.50022 0.80603455
5.5007001 0.80854129
5.5011802 0.81088831
5.5016603 0.81307161
5.5021404 0.81508722
5.5026205 0.81693116
5.5031006 0.81859944
5.5035807 0.8200881
5.5040608 0.82139313
5.5045409 0.82251058
5.505021 0.82343653
5.5055011 0.82421875
5.5059812 0.82490049
5.5064613 0.82548299
5.5069414 0.82596747
5.5074215 0.82635518
5.5079016 0.82664733
5.5083817 0.82684515
5.5088618 0.82694988
5.5093419 0.82696274
5.509822 0.82688497
5.5103021 0.82669937
5.5107822 0.82633752
5.5112623 0.82579108
5.5117423 0.82505805
5.5122224 0.82413642
5.5127025 0.82302417
5.5131826 0.82171929
5.5136627 0.82021978
5.5141428 0.81852363
5.5146229 0.81662881
5.515103 0.81451504
5.5155831 0.81169497
5.5160632 0.80808918
5.5165433 0.80388261
5.5170234 0.79926015
5.5175035 0.79440674
5.5179836 0.78950728
5.5184637 0.7847467
5.5189438 0.78030991
5.5194239 0.77638183
5.519904 0.77314738
5.5203841 0.77049224
5.5208642 0.76792265
5.5213443 0.76549174
5.5218244 0.76327059
5.5223045 0.76133025
5.5227846 0.75974179
5.5232647 0.75857628
5.5237447 0.75790478
5.5242248 0.75779836
5.5247049 0.75832809
5.525185 0.75951054
5.5256651 0.76085345
5.5261452 0.7622227
5.5266253 0.76361827
5.5271054 0.76504009
5.5275855 0.76648813
5.5280656 0.76796236
5.5285457 0.76946272
5.5290258 0.77098919
5.5295059 0.7725417
5.529986 0.77412024
5.5304661 0.77571322
5.5309462 0.77730773
5.5314263 0.77890377
5.5319064 0.78050134
5.5323865 0.78210046
5.5328666 0.78370115
5.5333467 0.7853034
5.5338268 0.78690724
5.5343069 0.78851266
5.534787 0.7901197
5.5352671 0.79174111
5.5357471 0.79343188
5.5362272 0.79518413
5.5367073 0.79698129
5.5371874 0.79880681
5.5376675 0.80064414
5.5381476 0.80247673
5.5386277 0.80428801
5.5391078 0.80606145
5.5395879 0.80778047
5.540068 0.80941584
5.5405481 0.81022249
5.5410282 0.80995217
5.5415083 0.80885556
5.5419884 0.80718336
5.5424685 0.80518625
5.5429486 0.80311493
5.5434287 0.80122007
5.5439088 0.79975237
5.5443889 0.79896252
5.544869 0.79910121
5.5453491 0.80020759
5.5458292 0.80179835
5.5463093 0.80374657
5.5467894 0.80595072
5.5472695 0.80830932
5.5477495 0.81072084
5.5482296 0.8130838
5.5487097 0.81529668
5.5491898 0.81725798
5.5496699 0.8188662
5.55015 0.82003426
5.5506301 0.82091493
5.5511102 0.82161452
5.5515903 0.82218132
5.5520704 0.8226636
5.5525505 0.82310962
5.5530306 0.82356767
5.5535107 0.82408602
5.5539908 0.82471295
5.5544709 0.82549672
5.554951 0.82648561
5.5554311 0.82788049
5.5559112 0.82983132
5.5563913 0.83218509
5.5568714 0.83478643
5.5573515 0.83747998
5.5578316 0.84011039
5.5583117 0.8425223
5.5587918 0.84456034
5.5592719 0.84606917
5.559752 0.84689342
5.560232 0.84697344
5.5607121 0.84683308
5.5611922 0.84659565
5.5616723 0.84628297
5.5621524 0.84591687
5.5626325 0.84551916
5.5631126 0.84511169
5.5635927 0.84471626
5.5640728 0.84435472
5.5645529 0.84404888
5.565033 0.84382042
5.5655131 0.84365068
5.5659932 0.84351011
5.5664733 0.843392
5.5669534 0.84328963
5.5674335 0.84319628
5.5679136 0.84310524
5.5683937 0.8430098
5.5688738 0.84290324
5.5693539 0.84277883
5.569834 0.84262988
5.5703141 0.84228687
5.5707942 0.84127066
5.5712743 0.83970122
5.5717544 0.83774748
5.5722344 0.83557839
5.5727145 0.8333629
5.5731946 0.83126995
5.5736747 0.8294685
5.5741548 0.82812747
5.5746349 0.82741583
5.575115 0.82751042
5.5755951 0.8286707
5.5760752 0.83080217
5.5765553 0.83369421
5.5770354 0.83713616
5.5775155 0.84091741
5.5779956 0.84482729
5.5784757 0.84865519
5.5789558 0.85219046
5.5794359 0.85522247
5.579916 0.85754057
5.5803961 0.85925522
5.5808762 0.86086824
5.5813563 0.86237068
5.5818364 0.86374013
5.5823165 0.86495417
5.5827966 0.86599037
5.5832767 0.86682632
5.5837568 0.86743959
5.5842368 0.86780776
5.5847169 0.86790842
5.585197 0.86766181
5.5856771 0.86661493
5.5861572 0.86483831
5.5866373 0.86253374
5.5871174 0.85990303
5.5875975 0.85714798
5.5880776 0.8544704
5.5885577 0.85207208
5.5890378 0.85015483
5.5895179 0.84892045
5.589998 0.84857075
5.5904781 0.84889822
5.5909582 0.84951444
5.5914383 0.85035898
5.5919184 0.85137147
5.5923985 0.8524915
5.5928786 0.85365866
5.5933587 0.85481257
5.5938388 0.85589282
5.5943189 0.85683902
5.594799 0.85759077
5.5952791 0.85807165
5.5957592 0.85820941
5.5962392 0.85807188
5.5967193 0.85773933
5.5971994 0.85729199
5.5976795 0.85681013
5.5981596 0.856374
5.5986397 0.85606385
5.5991198 0.85595994
5.5995999 0.85614253
5.60008 0.85671677
5.6005601 0.85879359
5.6010402 0.86262601
5.6015203 0.86778529
5.6020004 0.87384266
5.6024805 0.88036938
5.6029606 0.88693668
5.6034407 0.89311582
5.6039208 0.89847802
5.6044009 0.90259454
5.604881 0.90503662
5.6053611 0.90584897
5.6058412 0.90603547
5.6063213 0.90576713
5.6068014 0.90516915
5.6072815 0.90436675
5.6077616 0.90348514
5.6082416 0.90264955
5.6087217 0.90198518
5.6092018 0.90161726
5.6096819 0.90167099
5.610162 0.90223633
5.6106421 0.90296076
5.6111222 0.90374143
5.6116023 0.90460415
5.6120824 0.90557472
5.6125625 0.90667894
5.6130426 0.9079426
5.6135227 0.90939149
5.6140028 0.91105143
5.6144829 0.91294821
5.614963 0.91510762
5.6154431 0.91779868
5.6159232 0.92125571
5.6164033 0.92531548
5.6168834 0.92981289
5.6173635 0.93458282
5.6178436 0.93946015
5.6183237 0.94427979
5.6188038 0.9488766
5.6192839 0.95308549
5.619764 0.95674134
5.620244 0.95974954
5.6207241 0.96241427
5.6212042 0.96478855
5.6216843 0.96686581
5.6221644 0.96863949
5.6226445 0.97010305
5.6231246 0.97124991
5.6236047 0.97207352
5.6240848 0.97256733
5.6245649 0.97272478
5.625045 0.97253482
5.6255251 0.9714524
5.6260052 0.96929901
5.6264853 0.96635312
5.6269654 0.9628932
5.6274455 0.95919769
5.6279256 0.95554508
5.6284057 0.95221381
5.6288858 0.94948235
5.6293659 0.94762916
5.629846 0.94693271
5.6303261 0.94738037
5.6308062 0.94818192
5.6312863 0.94921069
5.6317664 0.95039904
5.6322464 0.95167931
5.6327265 0.95298385
5.6332066 0.95424502
5.6336867 0.95539517
5.6341668 0.95636666
5.6346469 0.95709182
5.635127 0.95751452
5.6356071 0.9578159
5.6360872 0.95808687
5.6365673 0.95833634
5.6370474 0.95857323
5.6375275 0.95880645
5.6380076 0.95904491
5.6384877 0.95929752
5.6389678 0.95957319
5.6394479 0.95988083
5.639928 0.96022936
5.6404081 0.96062084
5.6408882 0.96104728
5.6413683 0.96150863
5.6418484 0.96200502
5.6423285 0.96253659
5.6428086 0.96310345
5.6432887 0.96370575
5.6437688 0.9643436
5.6442488 0.96501714
5.6447289 0.9657265
5.645209 0.96651764
5.6456891 0.96771906
5.6461692 0.96931891
5.6466493 0.97122328
5.6471294 0.97333825
5.6476095 0.97556991
5.6480896 0.97782436
5.6485697 0.98000768
5.6490498 0.98202595
5.6495299 0.98378528
5.65001 0.98519177
5.6504901 0.98625429
5.6509702 0.98705396
5.6514503 0.98761502
5.6519304 0.98796171
5.6524105 0.98811826
5.6528906 0.98810892
5.6533707 0.98795793
5.6538508 0.98768952
5.6543309 0.98732793
5.654811 0.98689741
5.6552911 0.98624208
5.6557712 0.98474562
5.6562513 0.98254541
5.6567313 0.97985979
5.6572114 0.97690713
5.6576915 0.97390578
5.6581716 0.97107409
5.6586517 0.96863043
5.6591318 0.96679314
5.6596119 0.9657806
5.660092 0.96580612
5.6605721 0.96681438
5.6610522 0.96857747
5.6615323 0.97091311
5.6620124 0.973639
5.6624925 0.97657283
5.6629726 0.97953232
5.6634527 0.98233517
5.6639328 0.98479909
5.6644129 0.98674177
5.664893 0.98798093
5.6653731 0.98861787
5.6658532 0.98920225
5.6663333 0.98976283
5.6668134 0.99030662
5.6672935 0.99084058
5.6677736 0.99137172
5.6682537 0.99190702
5.6687337 0.99245346
5.6692138 0.99301804
5.6696939 0.99360774
5.670174 0.9942285
5.6706541 0.99487331
5.6711342 0.99553909
5.6716143 0.99622551
5.6720944 0.99693225
5.6725745 0.99765901
5.6730546 0.99840544
5.6735347 0.99917125
5.6740148 0.99995611
5.6744949 1.0007597
5.674975 1.0015817
5.6754551 1.0030224
5.6759352 1.0056418
5.6764153 1.0091659
5.6768954 1.0133191
5.6773755 1.0178255
5.6778556 1.0224093
5.6783357 1.0267948
5.6788158 1.0307062
5.6792959 1.0338676
5.679776 1.0360034
5.6802561 1.0369773
5.6807361 1.0373742
5.6812162 1.0373341
5.6816963 1.0369014
5.6821764 1.0361208
5.6826565 1.0350367
5.6831366 1.0336938
5.6836167 1.0321366
5.6840968 1.0304097
5.6845769 1.0285576
5.685057 1.0266198
5.6855371 1.0242298
5.6860172 1.0212611
5.6864973 1.0178841
5.6869774 1.0142693
5.6874575 1.0105871
5.6879376 1.007008
5.6884177 1.0037024
5.6888978 1.000841
5.6893779 0.99859401
5.689858 0.99713203
5.6903381 0.99649213
5.6908182 0.99635494
5.6912983 0.99664596
5.6917784 0.99731097
5.6922585 0.99829573
5.6927385 0.99954602
5.6932186 1.0010076
5.6936987 1.0026262
5.6941788 1.0043477
5.6946589 1.0061178
5.695139 1.0079228
5.6956191 1.0103436
5.6960992 1.0134131
5.6965793 1.0169054
5.6970594 1.0205946
5.6975395 1.024255
5.6980196 1.0276606
5.6984997 1.0305857
5.6989798 1.0328045
5.6994599 1.034091
5.69994 1.0342195
5.7004201 1.0333755
5.7009002 1.0321617
5.7013803 1.0306562
5.7018604 1.0289294
5.7023405 1.0270517
5.7028206 1.0250937
5.7033007 1.0231257
5.7037808 1.0212182
5.7042609 1.0194417
5.7047409 1.0178665
5.705221 1.016529
5.7057011 1.0152354
5.7061812 1.0139485
5.7066613 1.0126752
5.7071414 1.0114221
5.7076215 1.0101959
5.7081016 1.0090035
5.7085817 1.0078516
5.7090618 1.0067469
5.7095419 1.0056961
5.710022 1.0047063
5.7105021 1.0039012
5.7109822 1.0033638
5.7114623 1.0030692
5.7119424 1.0029927
5.7124225 1.0031094
5.7129026 1.0033947
5.7133827 1.0038237
5.7138628 1.0043716
5.7143429 1.0050136
5.714823 1.0057251
5.7153031 1.0066377
5.7157832 1.0082416
5.7162633 1.0104303
5.7167433 1.0130407
5.7172234 1.01591
5.7177035 1.018875
5.7181836 1.0217729
5.7186637 1.0244407
5.7191438 1.0267153
5.7196239 1.0284337
5.720104 1.0294345
5.7205841 1.0296742
5.7210642 1.0292843
5.7215443 1.0284074
5.7220244 1.0271861
5.7225045 1.0257629
5.7229846 1.0242805
5.7234647 1.0228814
5.7239448 1.0217083
5.7244249 1.0209036
5.724905 1.0206101
5.7253851 1.0210096
5.7258652 1.0221494
5.7263453 1.023852
5.7268254 1.025935
5.7273055 1.0282165
5.7277856 1.0305141
5.7282657 1.0326458
5.7287457 1.0344295
5.7292258 1.0356828
5.7297059 1.0362238
5.730186 1.0358564
5.7306661 1.0343959
5.7311462 1.0320128
5.7316263 1.0289382
5.7321064 1.0254031
5.7325865 1.0216383
5.7330666 1.0178748
5.7335467 1.0143435
5.7340268 1.0112755
5.7345069 1.0089016
5.734987 1.0074528
5.7354671 1.0066011
5.7359472 1.0058287
5.7364273 1.0051697
5.7369074 1.0046587
5.7373875 1.0043303
5.7378676 1.0042193
5.7383477 1.0043601
5.7388278 1.0047874
5.7393079 1.0055359
5.739788 1.0066401
5.7402681 1.0080886
5.7407481 1.0096777
5.7412282 1.0113715
5.7417083 1.0131614
5.7421884 1.0150386
5.7426685 1.0169946
5.7431486 1.0190207
5.7436287 1.0211084
5.7441088 1.023249
5.7445889 1.0254339
5.745069 1.0276591
5.7455491 1.0301761
5.7460292 1.0330532
5.7465093 1.0361805
5.7469894 1.039448
5.7474695 1.0427458
5.7479496 1.0459638
5.7484297 1.048992
5.7489098 1.0517206
5.7493899 1.0540395
5.74987 1.0558387
5.7503501 1.0569603
5.7508302 1.0572967
5.7513103 1.0569855
5.7517904 1.0561741
5.7522705 1.0550097
5.7527506 1.0536398
5.7532306 1.0522117
5.7537107 1.0508728
5.7541908 1.0497703
5.7546709 1.0490518
5.755151 1.04885
5.7556311 1.0490409
5.7561112 1.0494995
5.7565913 1.0501518
5.7570714 1.0509235
5.7575515 1.0517407
5.7580316 1.0525293
5.7585117 1.0532153
5.7589918 1.0537245
5.7594719 1.0539828
5.759952 1.0539163
5.7604321 1.0531168
5.7609122 1.0512209
5.7613923 1.0484778
5.7618724 1.0451411
5.7623525 1.0414645
5.7628326 1.0377018
5.7633127 1.0341065
5.7637928 1.0309326
5.7642729 1.0284336
5.764753 1.0268633
5.765233 1.0264078
5.7657131 1.0267391
5.7661932 1.0276406
5.7666733 1.0289537
5.7671534 1.0305195
5.7676335 1.0321793
5.7681136 1.0337743
5.7685937 1.0351457
5.7690738 1.0361348
5.7695539 1.0365827
5.770034 1.0363327
5.7705141 1.035701
5.7709942 1.0350058
5.7714743 1.0342502
5.7719544 1.0334369
5.7724345 1.032569
5.7729146 1.0316493
5.7733947 1.0306808
5.7738748 1.0296663
5.7743549 1.0286088
5.774835 1.0275111
5.7753151 1.026327
5.7757952 1.0249176
5.7762753 1.0233235
5.7767554 1.0215999
5.7772354 1.019802
5.7777155 1.0179848
5.7781956 1.0162037
5.7786757 1.0145136
5.7791558 1.0129699
5.7796359 1.0116276
5.780116 1.0105553
5.7805961 1.0100903
5.7810762 1.0103098
5.7815563 1.0111475
5.7820364 1.0125371
5.7825165 1.0144122
5.7829966 1.0167066
5.7834767 1.0193539
5.7839568 1.0222879
5.7844369 1.0254422
5.784917 1.0287505
5.7853971 1.0324905
5.7858772 1.0371552
5.7863573 1.0425372
5.7868374 1.0484133
5.7873175 1.0545603
5.7877976 1.0607548
5.7882777 1.0667737
5.7887578 1.0723937
5.7892378 1.0773917
5.7897179 1.0815443
5.790198 1.0846626
5.7906781 1.0869476
5.7911582 1.0886021
5.7916383 1.0897815
5.7921184 1.090641
5.7925985 1.0913357
5.7930786 1.092021
5.7935587 1.0928521
5.7940388 1.0939842
5.7945189 1.0955726
5.794999 1.0977724
5.7954791 1.1007
5.7959592 1.1042645
5.7964393 1.1083104
5.7969194 1.1126821
5.7973995 1.1172244
5.7978796 1.1217816
5.7983597 1.1261984
5.7988398 1.1303192
5.7993199 1.1339886
5.7998 1.1370511
5.8002801 1.1393744
5.8007602 1.1409937
5.8012402 1.1419743
5.8017203 1.1423759
5.8022004 1.1422582
5.8026805 1.1416809
5.8031606 1.1407037
5.8036407 1.1393864
5.8041208 1.1377886
5.8046009 1.1359701
5.805081 1.1339604
5.8055611 1.1305625
5.8060412 1.1254831
5.8065213 1.1192092
5.8070014 1.1122273
5.8074815 1.1050243
5.8079616 1.0980869
5.8084417 1.0919019
5.8089218 1.0869559
5.8094019 1.0837357
5.809882 1.0827281
5.8103621 1.0837867
5.8108422 1.0855571
5.8113223 1.0878497
5.8118024 1.0905358
5.8122825 1.0934869
5.8127626 1.0965746
5.8132426 1.0996701
5.8137227 1.1026451
5.8142028 1.1053708
5.8146829 1.1077189
5.815163 1.1096026
5.8156431 1.1114389
5.8161232 1.113319
5.8166033 1.1151801
5.8170834 1.1169598
5.8175635 1.1185954
5.8180436 1.1200243
5.8185237 1.121184
5.8190038 1.1220119
5.8194839 1.1224454
5.819964 1.1224219
5.8204441 1.1215018
5.8209242 1.1193245
5.8214043 1.1161547
5.8218844 1.1122596
5.8223645 1.1079068
5.8228446 1.1033637
5.8233247 1.0988977
5.8238048 1.0947761
5.8242849 1.0912665
5.824765 1.0886362
5.825245 1.0869802
5.8257251 1.0854822
5.8262052 1.0840217
5.8266853 1.0826271
5.8271654 1.0813267
5.8276455 1.0801492
5.8281256 1.0791229
5.8286057 1.0782763
5.8290858 1.0776378
5.8295659 1.077236
5.830046 1.0770981
5.8305261 1.0771089
5.8310062 1.0771732
5.8314863 1.0772873
5.8319664 1.0774473
5.8324465 1.0776493
5.8329266 1.0778895
5.8334067 1.078164
5.8338868 1.0784691
5.8343669 1.0788009
5.834847 1.0791555
5.8353271 1.0795709
5.8358072 1.0801559
5.8362873 1.0808816
5.8367674 1.0817091
5.8372474 1.0825999
5.8377275 1.0835151
5.8382076 1.0844161
5.8386877 1.0852641
5.8391678 1.0860204
5.8396479 1.0866463
5.840128 1.0870558
5.8406081 1.0863782
5.8410882 1.0845358
5.8415683 1.0818395
5.8420484 1.0786006
5.8425285 1.0751302
5.8430086 1.0717395
5.8434887 1.0687396
5.8439688 1.0664416
5.8444489 1.0651568
5.844929 1.0651962
5.8454091 1.0664038
5.8458892 1.0680523
5.8463693 1.0700327
5.8468494 1.0722487
5.8473295 1.074604
5.8478096 1.0770024
5.8482897 1.0793476
5.8487698 1.0815431
5.8492498 1.0834929
5.8497299 1.0851004
5.85021 1.0863179
5.8506901 1.0874596
5.8511702 1.0886005
5.8516503 1.0897408
5.8521304 1.0908808
5.8526105 1.0920207
5.8530906 1.0931607
5.8535707 1.0943011
5.8540508 1.0954419
5.8545309 1.0965836
5.855011 1.0977262
5.8554911 1.0988695
5.8559712 1.1000131
5.8564513 1.1011575
5.8569314 1.1023029
5.8574115 1.1034496
5.8578916 1.1045978
5.8583717 1.1057479
5.8588518 1.1069002
5.8593319 1.108055
5.859812 1.1092125
5.8602921 1.1105503
5.8607722 1.1127029
5.8612523 1.1155796
5.8617323 1.1190121
5.8622124 1.1228318
5.8626925 1.1268703
5.8631726 1.1309591
5.8636527 1.1349297
5.8641328 1.1386137
5.8646129 1.1418427
5.865093 1.1444607
5.8655731 1.1467769
5.8660532 1.148984
5.8665333 1.1510752
5.8670134 1.1530435
5.8674935 1.1548816
5.8679736 1.1565826
5.8684537 1.1581395
5.8689338 1.1595452
5.8694139 1.1607927
5.869894 1.1618749
5.8703741 1.1627347
5.8708542 1.1632899
5.8713343 1.1635966
5.8718144 1.1637154
5.8722945 1.163707
5.8727746 1.163632
5.8732547 1.163551
5.8737347 1.1635248
5.8742148 1.1636139
5.8746949 1.1638791
5.875175 1.1643848
5.8756551 1.165206
5.8761352 1.1663269
5.8766153 1.1677135
5.8770954 1.1693314
5.8775755 1.1711465
5.8780556 1.1731248
5.8785357 1.175232
5.8790158 1.1774339
5.8794959 1.1796965
5.879976 1.1819855
5.8804561 1.185444
5.8809362 1.1911548
5.8814163 1.1985961
5.8818964 1.2072426
5.8823765 1.2165689
5.8828566 1.2260498
5.8833367 1.2351599
5.8838168 1.2433739
5.8842969 1.2501665
5.884777 1.2550123
5.8852571 1.2571755
5.8857371 1.2555562
5.8862172 1.2507607
5.8866973 1.2436023
5.8871774 1.234894
5.8876575 1.2254492
5.8881376 1.2160809
5.8886177 1.2076024
5.8890978 1.2008268
5.8895779 1.1965672
5.890058 1.1956232
5.8905381 1.1973999
5.8910182 1.2008812
5.8914983 1.2056167
5.8919784 1.2111561
5.8924585 1.2170492
5.8929386 1.2228457
5.8934187 1.2280952
5.8938988 1.2323476
5.8943789 1.2351524
5.894859 1.2360596
5.8953391 1.234922
5.8958192 1.2325134
5.8962993 1.2291745
5.8967794 1.2252045
5.8972595 1.2209025
5.8977395 1.2165674
5.8982196 1.2124984
5.8986997 1.2089945
5.8991798 1.2063549
5.8996599 1.2048785
5.90014 1.2048224
5.9006201 1.2056585
5.9011002 1.2070195
5.9015803 1.2087486
5.9020604 1.210689
5.9025405 1.2126837
5.9030206 1.2145761
5.9035007 1.2162092
5.9039808 1.2174264
5.9044609 1.2180706
5.904941 1.2179852
5.9054211 1.2173711
5.9059012 1.2167297
5.9063813 1.2160684
5.9068614 1.2153882
5.9073415 1.21469
5.9078216 1.2139747
5.9083017 1.2132431
5.9087818 1.2124963
5.9092619 1.211735
5.9097419 1.2109602
5.910222 1.2101554
5.9107021 1.2092154
5.9111822 1.2081593
5.9116623 1.2070318
5.9121424 1.2058774
5.9126225 1.2047408
5.9131026 1.2036667
5.9135827 1.2026998
5.9140628 1.2018846
5.9145429 1.2012658
5.915023 1.2008889
5.9155031 1.2011555
5.9159832 1.2022808
5.9164633 1.2041287
5.9169434 1.2065631
5.9174235 1.209448
5.9179036 1.2126472
5.9183837 1.2160248
5.9188638 1.2194445
5.9193439 1.2227703
5.919824 1.2258661
5.9203041 1.2288356
5.9207842 1.2323923
5.9212643 1.2364227
5.9217443 1.2407316
5.9222244 1.2451239
5.9227045 1.2494044
5.9231846 1.2533782
5.9236647 1.2568499
5.9241448 1.2596245
5.9246249 1.2615069
5.925105 1.2622919
5.9255851 1.2616174
5.9260652 1.2595727
5.9265453 1.2564213
5.9270254 1.2524266
5.9275055 1.2478521
5.9279856 1.2429613
5.9284657 1.2380176
5.9289458 1.2332845
5.9294259 1.2290254
5.929906 1.2255038
5.9303861 1.2225557
5.9308662 1.2194827
5.9313463 1.2163535
5.9318264 1.2132611
5.9323065 1.2102985
5.9327866 1.2075585
5.9332667 1.2051341
5.9337467 1.2031183
5.9342268 1.2016039
5.9347069 1.2006841
5.935187 1.2004645
5.9356671 1.2010955
5.9361472 1.2025056
5.9366273 1.2045788
5.9371074 1.2071992
5.9375875 1.2102507
5.9380676 1.2136174
5.9385477 1.2171833
5.9390278 1.2208324
5.9395079 1.2244487
5.939988 1.2279162
5.9404681 1.2315977
5.9409482 1.2358701
5.9414283 1.2405638
5.9419084 1.2455089
5.9423885 1.2505355
5.9428686 1.2554735
5.9433487 1.2601531
5.9438288 1.2644043
5.9443089 1.2680572
5.944789 1.2709419
5.9452691 1.2727726
5.9457491 1.2730243
5.9462292 1.2719201
5.9467093 1.2697701
5.9471894 1.2668842
5.9476695 1.263572
5.9481496 1.2601437
5.9486297 1.2569091
5.9491098 1.254178
5.9495899 1.2522603
5.95007 1.2514538
5.9505501 1.2512813
5.9510302 1.2513558
5.9515103 1.2516712
5.9519904 1.2522216
5.9524705 1.2530007
5.9529506 1.2540027
5.9534307 1.2552214
5.9539108 1.2566508
5.9543909 1.2582848
5.954871 1.2601173
5.9553511 1.2627259
5.9558312 1.267365
5.9563113 1.2735933
5.9567914 1.2808845
5.9572715 1.2887121
5.9577516 1.2965499
5.9582316 1.3038714
5.9587117 1.3101503
5.9591918 1.3148603
5.9596719 1.3174749
5.960152 1.3175446
5.9606321 1.3158716
5.9611122 1.3130265
5.9615923 1.3092851
5.9620724 1.3049231
5.9625525 1.3002162
5.9630326 1.2954402
5.9635127 1.2908707
5.9639928 1.2867835
5.9644729 1.2834543
5.964953 1.2811588
5.9654331 1.2796955
5.9659132 1.2784488
5.9663933 1.2773563
5.9668734 1.2763604
5.9673535 1.2754038
5.9678336 1.2744288
5.9683137 1.2733781
5.9687938 1.2721941
5.9692739 1.2708194
5.969754 1.2691966
5.970234 1.2672458
5.9707141 1.264832
5.9711942 1.2620368
5.9716743 1.2589735
5.9721544 1.2557556
5.9726345 1.2524967
5.9731146 1.2493102
5.9735947 1.2463097
5.9740748 1.2436085
5.9745549 1.2413203
5.975035 1.2395576
5.9755151 1.2382206
5.9759952 1.2371751
5.9764753 1.2364137
5.9769554 1.2359288
5.9774355 1.2357128
5.9779156 1.2357581
5.9783957 1.2360572
5.9788758 1.2366025
5.9793559 1.2373865
5.979836 1.2384016
5.9803161 1.2396169
5.9807962 1.2409474
5.9812763 1.2423796
5.9817564 1.2439063
5.9822364 1.2455205
5.9827165 1.2472151
5.9831966 1.2489827
5.9836767 1.2508165
5.9841568 1.2527091
5.9846369 1.2546534
5.985117 1.256652
5.9855971 1.2589027
5.9860772 1.2614327
5.9865573 1.2641701
5.9870374 1.2670435
5.9875175 1.269981
5.9879976 1.2729111
5.9884777 1.275762
5.9889578 1.2784621
5.9894379 1.2809397
5.989918 1.2831231
5.9903981 1.2846753
5.9908782 1.2851861
5.9913583 1.2848533
5.9918384 1.2838871
5.9923185 1.2824978
5.9927986 1.2808956
5.9932787 1.2792908
5.9937588 1.2778936
5.9942388 1.2769144
5.9947189 1.2765633
5.995199 1.2770888
5.9956791 1.2788648
5.9961592 1.2817083
5.9966393 1.2853317
5.9971194 1.2894475
5.9975995 1.2937679
5.9980796 1.2980055
5.9985597 1.3018726
5.9990398 1.3050816
5.9995199 1.3073449
6 1.308375
