# Supplementary material for: Structural motifs of gold cluster anions with 17 to 69 atoms
Source: Nat Commun. 2026 Apr 10;17:5099. doi: 10.1038/s41467-026-71649-9 (PMC13246909; doi:10.1038/s41467-026-71649-9)
Supplement: Supplementary file 5 — Source Data [file 41467_2026_71649_MOESM5_ESM.zip › Figure2/29_th_green.dat]

Source theoretical data for N=29 (green curve)
3.6 0
3.6004801 0
3.6009602 0
3.6014403 0
3.6019204 0
3.6024005 0
3.6028806 0
3.6033607 0
3.6038408 0
3.6043209 0
3.604801 0
3.6052811 0
3.6057612 0
3.6062412 0
3.6067213 0
3.6072014 0
3.6076815 0
3.6081616 0
3.6086417 0
3.6091218 0
3.6096019 0
3.610082 0
3.6105621 0
3.6110422 0
3.6115223 0
3.6120024 0
3.6124825 0
3.6129626 0
3.6134427 0
3.6139228 0
3.6144029 0
3.614883 0
3.6153631 0
3.6158432 0
3.6163233 0
3.6168034 0
3.6172835 0
3.6177636 0
3.6182436 0
3.6187237 0
3.6192038 0
3.6196839 0
3.620164 0
3.6206441 0
3.6211242 0
3.6216043 0
3.6220844 0
3.6225645 0
3.6230446 0
3.6235247 0
3.6240048 0
3.6244849 0
3.624965 0
3.6254451 0
3.6259252 0
3.6264053 0
3.6268854 0
3.6273655 0
3.6278456 0
3.6283257 0
3.6288058 0
3.6292859 0
3.629766 0
3.630246 0
3.6307261 0
3.6312062 0
3.6316863 0
3.6321664 0
3.6326465 0
3.6331266 0
3.6336067 0
3.6340868 0
3.6345669 0
3.635047 0
3.6355271 0
3.6360072 0
3.6364873 0
3.6369674 0
3.6374475 0
3.6379276 0
3.6384077 0
3.6388878 0
3.6393679 0
3.639848 0
3.6403281 0
3.6408082 0
3.6412883 0
3.6417684 0
3.6422484 0
3.6427285 0
3.6432086 0
3.6436887 0
3.6441688 0
3.6446489 0
3.645129 0
3.6456091 0
3.6460892 0
3.6465693 0
3.6470494 0
3.6475295 0
3.6480096 0
3.6484897 0
3.6489698 0
3.6494499 0
3.64993 0
3.6504101 0
3.6508902 0
3.6513703 0
3.6518504 0
3.6523305 0
3.6528106 0
3.6532907 0
3.6537708 0
3.6542509 0
3.6547309 0
3.655211 0
3.6556911 0
3.6561712 0
3.6566513 0
3.6571314 0
3.6576115 0
3.6580916 0
3.6585717 0
3.6590518 0
3.6595319 0
3.660012 0
3.6604921 0
3.6609722 0
3.6614523 0
3.6619324 0
3.6624125 0
3.6628926 0
3.6633727 0
3.6638528 0
3.6643329 0
3.664813 0
3.6652931 0
3.6657732 0
3.6662533 0
3.6667333 0
3.6672134 0
3.6676935 0
3.6681736 0
3.6686537 0
3.6691338 0
3.6696139 0
3.670094 0
3.6705741 0
3.6710542 0
3.6715343 0
3.6720144 0
3.6724945 0
3.6729746 0
3.6734547 0
3.6739348 0
3.6744149 0
3.674895 0
3.6753751 0
3.6758552 0
3.6763353 0
3.6768154 0
3.6772955 0
3.6777756 0
3.6782557 0
3.6787357 0
3.6792158 0
3.6796959 0
3.680176 0
3.6806561 0
3.6811362 0
3.6816163 0
3.6820964 0
3.6825765 0
3.6830566 0
3.6835367 0
3.6840168 0
3.6844969 0
3.684977 0
3.6854571 0
3.6859372 0
3.6864173 0
3.6868974 0
3.6873775 0
3.6878576 0
3.6883377 0
3.6888178 0
3.6892979 0
3.689778 0
3.6902581 0
3.6907381 0
3.6912182 0
3.6916983 0
3.6921784 0
3.6926585 0
3.6931386 0
3.6936187 0
3.6940988 0
3.6945789 0
3.695059 0
3.6955391 0
3.6960192 0
3.6964993 0
3.6969794 0
3.6974595 0
3.6979396 0
3.6984197 0
3.6988998 0
3.6993799 0
3.69986 0
3.7003401 0
3.7008202 0
3.7013003 0
3.7017804 0
3.7022605 0
3.7027405 0
3.7032206 0
3.7037007 0
3.7041808 0
3.7046609 0
3.705141 0
3.7056211 0
3.7061012 0
3.7065813 0
3.7070614 0
3.7075415 0
3.7080216 0
3.7085017 0
3.7089818 0
3.7094619 0
3.709942 0
3.7104221 0
3.7109022 0
3.7113823 0
3.7118624 0
3.7123425 0
3.7128226 0
3.7133027 0
3.7137828 0
3.7142629 0
3.7147429 0
3.715223 0
3.7157031 0
3.7161832 0
3.7166633 0
3.7171434 0
3.7176235 0
3.7181036 0
3.7185837 0
3.7190638 0
3.7195439 0
3.720024 0
3.7205041 0
3.7209842 0
3.7214643 0
3.7219444 0
3.7224245 0
3.7229046 0
3.7233847 0
3.7238648 0
3.7243449 0
3.724825 0
3.7253051 0
3.7257852 0
3.7262653 0
3.7267453 0
3.7272254 0
3.7277055 0
3.7281856 0
3.7286657 0
3.7291458 0
3.7296259 0
3.730106 0
3.7305861 0
3.7310662 0
3.7315463 0
3.7320264 0
3.7325065 0
3.7329866 0
3.7334667 0
3.7339468 0
3.7344269 0
3.734907 0
3.7353871 0
3.7358672 0
3.7363473 0
3.7368274 0
3.7373075 0
3.7377876 0
3.7382677 0
3.7387477 0
3.7392278 0
3.7397079 0
3.740188 0
3.7406681 0
3.7411482 0
3.7416283 0
3.7421084 0
3.7425885 0
3.7430686 0
3.7435487 0
3.7440288 0
3.7445089 0
3.744989 0
3.7454691 0
3.7459492 0
3.7464293 0
3.7469094 0
3.7473895 0
3.7478696 0
3.7483497 1.612566e-11
3.7488298 8.7745898e-11
3.7493099 2.1214659e-10
3.74979 3.8440431e-10
3.7502701 5.9959566e-10
3.7507502 8.5279722e-10
3.7512302 1.1390856e-09
3.7517103 1.4535373e-09
3.7521904 1.791229e-09
3.7526705 2.1472373e-09
3.7531506 2.5166387e-09
3.7536307 2.8945098e-09
3.7541108 3.2759272e-09
3.7545909 3.6559676e-09
3.755071 4.0297074e-09
3.7555511 4.3922233e-09
3.7560312 4.7385918e-09
3.7565113 5.0638896e-09
3.7569914 5.3885425e-09
3.7574715 5.7604303e-09
3.7579516 6.1773761e-09
3.7584317 6.6356397e-09
3.7589118 7.131481e-09
3.7593919 7.6611599e-09
3.759872 8.2209361e-09
3.7603521 8.8070695e-09
3.7608322 9.41582e-09
3.7613123 1.0043447e-08
3.7617924 1.0686212e-08
3.7622725 1.1340372e-08
3.7627526 1.200219e-08
3.7632326 1.2667923e-08
3.7637127 1.3333833e-08
3.7641928 1.3996178e-08
3.7646729 1.465122e-08
3.765153 1.5295217e-08
3.7656331 1.6176983e-08
3.7661132 1.7674664e-08
3.7665933 1.9745738e-08
3.7670734 2.2342008e-08
3.7675535 2.5415281e-08
3.7680336 2.8917362e-08
3.7685137 3.2800055e-08
3.7689938 3.7015167e-08
3.7694739 4.1514501e-08
3.769954 4.6249865e-08
3.7704341 5.1173062e-08
3.7709142 5.6235899e-08
3.7713943 6.139018e-08
3.7718744 6.658771e-08
3.7723545 7.1780296e-08
3.7728346 7.6919742e-08
3.7733147 8.1957853e-08
3.7737948 8.6846434e-08
3.7742749 9.283566e-08
3.774755 1.014236e-07
3.775235 1.1241701e-07
3.7757151 1.2561706e-07
3.7761952 1.4082494e-07
3.7766753 1.5784184e-07
3.7771554 1.7646893e-07
3.7776355 1.9650742e-07
3.7781156 2.1775847e-07
3.7785957 2.4002329e-07
3.7790758 2.6310305e-07
3.7795559 2.8679893e-07
3.780036 3.1091214e-07
3.7805161 3.3524384e-07
3.7809962 3.5959522e-07
3.7814763 3.8376748e-07
3.7819564 4.0756179e-07
3.7824365 4.3077987e-07
3.7829166 4.5927273e-07
3.7833967 4.9827504e-07
3.7838768 5.4699972e-07
3.7843569 6.0465967e-07
3.784837 6.7046781e-07
3.7853171 7.4363704e-07
3.7857972 8.2338028e-07
3.7862773 9.0891044e-07
3.7867574 9.9944041e-07
3.7872374 1.0941831e-06
3.7877175 1.1923515e-06
3.7881976 1.2931584e-06
3.7886777 1.3958168e-06
3.7891578 1.4995395e-06
3.7896379 1.6035395e-06
3.790118 1.7070298e-06
3.7905981 1.8092231e-06
3.7910782 1.9094673e-06
3.7915583 2.0322216e-06
3.7920384 2.1940131e-06
3.7925185 2.3919797e-06
3.7929986 2.6232593e-06
3.7934787 2.8849897e-06
3.7939588 3.1743089e-06
3.7944389 3.4883547e-06
3.794919 3.824265e-06
3.7953991 4.1791777e-06
3.7958792 4.5502307e-06
3.7963593 4.9345619e-06
3.7968394 5.3293091e-06
3.7973195 5.7316102e-06
3.7977996 6.1386032e-06
3.7982797 6.5474259e-06
3.7987598 6.9552162e-06
3.7992398 7.3591119e-06
3.7997199 7.7578291e-06
3.8002 8.239973e-06
3.8006801 8.8513616e-06
3.8011602 9.5827748e-06
3.8016403 1.0424992e-05
3.8021204 1.1368794e-05
3.8026005 1.240496e-05
3.8030806 1.3524271e-05
3.8035607 1.4717505e-05
3.8040408 1.5975443e-05
3.8045209 1.7288864e-05
3.805001 1.8648549e-05
3.8054811 2.0045278e-05
3.8059612 2.146983e-05
3.8064413 2.2912985e-05
3.8069214 2.4365523e-05
3.8074015 2.5818224e-05
3.8078816 2.7261868e-05
3.8083617 2.8697529e-05
3.8088418 3.0407239e-05
3.8093219 3.2501954e-05
3.809802 3.4955137e-05
3.8102821 3.7740255e-05
3.8107622 4.0830774e-05
3.8112422 4.4200158e-05
3.8117223 4.7821873e-05
3.8122024 5.1669385e-05
3.8126825 5.5716159e-05
3.8131626 5.9935661e-05
3.8136427 6.4301356e-05
3.8141228 6.878671e-05
3.8146029 7.3365187e-05
3.815083 7.8010255e-05
3.8155631 8.2695377e-05
3.8160432 8.739402e-05
3.8165233 9.207965e-05
3.8170034 9.6772922e-05
3.8174835 0.00010225843
3.8179636 0.0001087715
3.8184437 0.00011624433
3.8189238 0.0001246091
3.8194039 0.000133798
3.819884 0.00014374321
3.8203641 0.00015437692
3.8208442 0.00016563132
3.8213243 0.00017743858
3.8218044 0.0001897309
3.8222845 0.00020244046
3.8227646 0.00021549944
3.8232446 0.00022884004
3.8237247 0.00024239443
3.8242048 0.00025609481
3.8246849 0.00026987336
3.825165 0.00028366226
3.8256451 0.00029756584
3.8261252 0.00031348853
3.8266053 0.00033185521
3.8270854 0.00035251343
3.8275655 0.00037531077
3.8280456 0.00040009478
3.8285257 0.00042671305
3.8290058 0.00045501312
3.8294859 0.00048484257
3.829966 0.00051604897
3.8304461 0.00054847987
3.8309262 0.00058198285
3.8314063 0.00061640547
3.8318864 0.0006515953
3.8323665 0.00068739989
3.8328466 0.00072366683
3.8333267 0.00076024367
3.8338068 0.00079697798
3.8342869 0.00083422156
3.834767 0.00087597527
3.835247 0.00092289054
3.8357271 0.00097466888
3.8362072 0.0010310118
3.8366873 0.0010916208
3.8371674 0.0011561974
3.8376475 0.0012244432
3.8381276 0.0012960596
3.8386077 0.0013707481
3.8390878 0.0014482102
3.8395679 0.0015281475
3.840048 0.0016102615
3.8405281 0.0016942537
3.8410082 0.0017798256
3.8414883 0.0018666787
3.8419684 0.0019545145
3.8424485 0.0020430345
3.8429286 0.002133155
3.8434087 0.0022320686
3.8438888 0.002340592
3.8443689 0.0024582244
3.844849 0.0025844652
3.8453291 0.0027188137
3.8458092 0.0028607692
3.8462893 0.0030098311
3.8467694 0.0031654987
3.8472494 0.0033272714
3.8477295 0.0034946483
3.8482096 0.003667129
3.8486897 0.0038442128
3.8491698 0.0040253988
3.8496499 0.0042101866
3.85013 0.0043980754
3.8506101 0.0045885645
3.8510902 0.0047811533
3.8515703 0.0049777418
3.8520504 0.0051891379
3.8525305 0.0054161242
3.8530106 0.0056580062
3.8534907 0.0059140897
3.8539708 0.0061836805
3.8544509 0.0064660841
3.854931 0.0067606063
3.8554111 0.0070665528
3.8558912 0.0073832293
3.8563713 0.0077099415
3.8568514 0.0080459951
3.8573315 0.0083906958
3.8578116 0.0087433493
3.8582917 0.0091032613
3.8587718 0.0094697374
3.8592519 0.0098420834
3.8597319 0.010219605
3.860212 0.010605306
3.8606921 0.011012175
3.8611722 0.01144076
3.8616523 0.011890322
3.8621324 0.012360122
3.8626125 0.012849423
3.8630926 0.013357485
3.8635727 0.01388357
3.8640528 0.014426939
3.8645329 0.014986854
3.865013 0.015562576
3.8654931 0.016153366
3.8659732 0.016758487
3.8664533 0.017377199
3.8669334 0.018008763
3.8674135 0.018652442
3.8678936 0.019307497
3.8683737 0.019973188
3.8688538 0.020652757
3.8693339 0.021357233
3.869814 0.022086909
3.8702941 0.022841326
3.8707742 0.023620029
3.8712543 0.024422563
3.8717343 0.025248471
3.8722144 0.026097297
3.8726945 0.026968586
3.8731746 0.027861881
3.8736547 0.028776726
3.8741348 0.029712666
3.8746149 0.030669244
3.875095 0.031646005
3.8755751 0.032642493
3.8760552 0.033658251
3.8765353 0.034692824
3.8770154 0.035745755
3.8774955 0.036817934
3.8779756 0.03791238
3.8784557 0.039029488
3.8789358 0.040169533
3.8794159 0.04133279
3.879896 0.042519536
3.8803761 0.043730047
3.8808562 0.044964598
3.8813363 0.046223466
3.8818164 0.047506926
3.8822965 0.048815255
3.8827766 0.050148727
3.8832567 0.05150762
3.8837367 0.052892209
3.8842168 0.05430277
3.8846969 0.055739579
3.885177 0.057202912
3.8856571 0.058693045
3.8861372 0.060204291
3.8866173 0.061726654
3.8870974 0.063261259
3.8875775 0.064809465
3.8880576 0.066372634
3.8885377 0.067952125
3.8890178 0.069549299
3.8894979 0.071165514
3.889978 0.072802133
3.8904581 0.074460513
3.8909382 0.076142017
3.8914183 0.077848003
3.8918984 0.079579832
3.8923785 0.081338864
3.8928586 0.083126459
3.8933387 0.084943977
3.8938188 0.086792778
3.8942989 0.088674223
3.894779 0.090577544
3.8952591 0.092485999
3.8957391 0.094399481
3.8962192 0.096318011
3.8966993 0.098241609
3.8971794 0.1001703
3.8976595 0.1021041
3.8981396 0.10404303
3.8986197 0.10598711
3.8990998 0.10793636
3.8995799 0.10989082
3.90006 0.11185048
3.9005401 0.11381539
3.9010202 0.11578555
3.9015003 0.11776099
3.9019804 0.11974172
3.9024605 0.12172778
3.9029406 0.12371919
3.9034207 0.1257178
3.9039008 0.12772501
3.9043809 0.12973974
3.904861 0.13176094
3.9053411 0.13378755
3.9058212 0.1358185
3.9063013 0.13785275
3.9067814 0.13988922
3.9072615 0.14192686
3.9077415 0.14396461
3.9082216 0.1460014
3.9087017 0.14803619
3.9091818 0.1500679
3.9096619 0.15209548
3.910142 0.15411787
3.9106221 0.156134
3.9111022 0.15814283
3.9115823 0.16014327
3.9120624 0.16212769
3.9125425 0.16409086
3.9130226 0.16603375
3.9135027 0.16795732
3.9139828 0.16986256
3.9144629 0.17175043
3.914943 0.1736219
3.9154231 0.17547795
3.9159032 0.17731953
3.9163833 0.17914763
3.9168634 0.18096322
3.9173435 0.18276726
3.9178236 0.18456073
3.9183037 0.1863446
3.9187838 0.18811983
3.9192639 0.1898874
3.9197439 0.19164828
3.920224 0.19340318
3.9207041 0.19512887
3.9211842 0.19681097
3.9216643 0.19845118
3.9221444 0.2000512
3.9226245 0.20161274
3.9231046 0.20313749
3.9235847 0.20462715
3.9240648 0.20608344
3.9245449 0.20750804
3.925025 0.20890267
3.9255051 0.21026901
3.9259852 0.21160878
3.9264653 0.21292368
3.9269454 0.2142154
3.9274255 0.21548565
3.9279056 0.21673612
3.9283857 0.21796853
3.9288658 0.21918411
3.9293459 0.22036577
3.929826 0.2215047
3.9303061 0.22260158
3.9307862 0.22365707
3.9312663 0.22467186
3.9317463 0.22564661
3.9322264 0.226582
3.9327065 0.22747869
3.9331866 0.22833737
3.9336667 0.2291587
3.9341468 0.22994336
3.9346269 0.23069202
3.935107 0.23140535
3.9355871 0.23208402
3.9360672 0.23272871
3.9365473 0.2333401
3.9370274 0.23391884
3.9375075 0.23446557
3.9379876 0.23497939
3.9384677 0.23545935
3.9389478 0.23590481
3.9394279 0.23631519
3.939908 0.23668988
3.9403881 0.23702827
3.9408682 0.23732975
3.9413483 0.23759373
3.9418284 0.23781959
3.9423085 0.23800673
3.9427886 0.23815454
3.9432687 0.23826243
3.9437487 0.23832978
3.9442288 0.23835599
3.9447089 0.23834045
3.945189 0.23828256
3.9456691 0.23818171
3.9461492 0.23803883
3.9466293 0.23787439
3.9471094 0.23769333
3.9475895 0.23749351
3.9480696 0.23727279
3.9485497 0.23702903
3.9490298 0.2367601
3.9495099 0.23646386
3.94999 0.23613816
3.9504701 0.23578087
3.9509502 0.23538986
3.9514303 0.23496297
3.9519104 0.23449808
3.9523905 0.23399305
3.9528706 0.23344573
3.9533507 0.23285399
3.9538308 0.2322157
3.9543109 0.2315287
3.954791 0.23079422
3.9552711 0.23004368
3.9557512 0.22928526
3.9562312 0.22851889
3.9567113 0.2277445
3.9571914 0.22696201
3.9576715 0.22617136
3.9581516 0.22537248
3.9586317 0.2245653
3.9591118 0.22374973
3.9595919 0.22292573
3.960072 0.22209321
3.9605521 0.2212521
3.9610322 0.22040233
3.9615123 0.21954384
3.9619924 0.21867655
3.9624725 0.21780039
3.9629526 0.21691529
3.9634327 0.21602054
3.9639128 0.21511207
3.9643929 0.21419058
3.964873 0.21325779
3.9653531 0.21231539
3.9658332 0.21136507
3.9663133 0.21040855
3.9667934 0.20944752
3.9672735 0.20848368
3.9677536 0.20751874
3.9682336 0.20655439
3.9687137 0.20559233
3.9691938 0.20463427
3.9696739 0.20368191
3.970154 0.20273694
3.9706341 0.20180106
3.9711142 0.20087599
3.9715943 0.19996341
3.9720744 0.19906732
3.9725545 0.19820067
3.9730346 0.19736416
3.9735147 0.19655654
3.9739948 0.19577655
3.9744749 0.19502291
3.974955 0.19429438
3.9754351 0.19358968
3.9759152 0.19290756
3.9763953 0.19224675
3.9768754 0.19160599
3.9773555 0.19098402
3.9778356 0.19037957
3.9783157 0.18979139
3.9787958 0.18921822
3.9792759 0.18865878
3.979756 0.18811182
3.980236 0.18757608
3.9807161 0.18705999
3.9811962 0.18660257
3.9816763 0.18620652
3.9821564 0.1858701
3.9826365 0.18559156
3.9831166 0.18536915
3.9835967 0.18520111
3.9840768 0.18508569
3.9845569 0.18502115
3.985037 0.18500572
3.9855171 0.18503767
3.9859972 0.18511524
3.9864773 0.18523668
3.9869574 0.18540024
3.9874375 0.18560416
3.9879176 0.1858467
3.9883977 0.1861261
3.9888778 0.18644062
3.9893579 0.18679007
3.989838 0.18717948
3.9903181 0.18761095
3.9907982 0.18808621
3.9912783 0.18860704
3.9917584 0.18917517
3.9922384 0.18979238
3.9927185 0.19046042
3.9931986 0.19118103
3.9936787 0.19195598
3.9941588 0.19278702
3.9946389 0.1936759
3.995119 0.19462439
3.9955991 0.19563422
3.9960792 0.19670717
3.9965593 0.19784499
3.9970394 0.19904942
3.9975195 0.20032223
3.9979996 0.20165152
3.9984797 0.20300282
3.9989598 0.20437449
3.9994399 0.20576666
3.99992 0.2071795
4.0004001 0.20861316
4.0008802 0.2100678
4.0013603 0.21154357
4.0018404 0.21304062
4.0023205 0.2145591
4.0028006 0.21609918
4.0032807 0.217661
4.0037608 0.21924472
4.0042408 0.22085049
4.0047209 0.22247846
4.005201 0.22412879
4.0056811 0.22580164
4.0061612 0.22749715
4.0066413 0.22921755
4.0071214 0.23096532
4.0076015 0.23273733
4.0080816 0.23453029
4.0085617 0.23634093
4.0090418 0.23816595
4.0095219 0.24000208
4.010002 0.24184602
4.0104821 0.2436945
4.0109622 0.24554422
4.0114423 0.24739191
4.0119224 0.24923427
4.0124025 0.25106803
4.0128826 0.2528899
4.0133627 0.2546966
4.0138428 0.25648483
4.0143229 0.25825132
4.014803 0.25999279
4.0152831 0.26170335
4.0157632 0.26337815
4.0162432 0.26501828
4.0167233 0.26662493
4.0172034 0.26819925
4.0176835 0.26974244
4.0181636 0.27125566
4.0186437 0.27274008
4.0191238 0.27419689
4.0196039 0.27562724
4.020084 0.27703233
4.0205641 0.27841331
4.0210442 0.27977137
4.0215243 0.28110767
4.0220044 0.2824234
4.0224845 0.28371972
4.0229646 0.2849978
4.0234447 0.28625884
4.0239248 0.28746524
4.0244049 0.28857101
4.024885 0.28957942
4.0253651 0.29049387
4.0258452 0.29131781
4.0263253 0.29205464
4.0268054 0.2927078
4.0272855 0.29328071
4.0277656 0.29377678
4.0282456 0.29419945
4.0287257 0.29455213
4.0292058 0.29483825
4.0296859 0.29506123
4.030166 0.29522449
4.0306461 0.29533146
4.0311262 0.29538556
4.0316063 0.29539021
4.0320864 0.29534883
4.0325665 0.29524731
4.0330466 0.29506944
4.0335267 0.29481459
4.0340068 0.29448215
4.0344869 0.29407147
4.034967 0.29358195
4.0354471 0.29301295
4.0359272 0.29236385
4.0364073 0.29163403
4.0368874 0.29082285
4.0373675 0.2899297
4.0378476 0.28895394
4.0383277 0.28789496
4.0388078 0.28675213
4.0392879 0.28552482
4.039768 0.28421241
4.040248 0.28281427
4.0407281 0.28132995
4.0412082 0.27979211
4.0416883 0.27822254
4.0421684 0.27661737
4.0426485 0.2749727
4.0431286 0.27328464
4.0436087 0.2715493
4.0440888 0.26976279
4.0445689 0.26792121
4.045049 0.26602067
4.0455291 0.26405729
4.0460092 0.26202716
4.0464893 0.2599264
4.0469694 0.25775113
4.0474495 0.25549743
4.0479296 0.25316143
4.0484097 0.25073923
4.0488898 0.24822694
4.0493699 0.24562163
4.04985 0.24297558
4.0503301 0.24031991
4.0508102 0.23765392
4.0512903 0.23497692
4.0517704 0.23228821
4.0522505 0.2295871
4.0527305 0.22687291
4.0532106 0.22414494
4.0536907 0.22140248
4.0541708 0.21864487
4.0546509 0.21587139
4.055131 0.21308136
4.0556111 0.21027408
4.0560912 0.20744887
4.0565713 0.20460502
4.0570514 0.20174186
4.0575315 0.19885867
4.0580116 0.19595478
4.0584917 0.19303041
4.0589718 0.19008779
4.0594519 0.18712941
4.059932 0.18415777
4.0604121 0.18117537
4.0608922 0.17818471
4.0613723 0.17518829
4.0618524 0.17218859
4.0623325 0.16918813
4.0628126 0.16618939
4.0632927 0.16319487
4.0637728 0.16020708
4.0642529 0.1572285
4.0647329 0.15426164
4.065213 0.151309
4.0656931 0.14837306
4.0661732 0.14545634
4.0666533 0.14256146
4.0671334 0.13969267
4.0676135 0.13685055
4.0680936 0.13403449
4.0685737 0.13124387
4.0690538 0.12847807
4.0695339 0.12573647
4.070014 0.12301847
4.0704941 0.12032344
4.0709742 0.11765077
4.0714543 0.11499984
4.0719344 0.11237004
4.0724145 0.10976075
4.0728946 0.10717135
4.0733747 0.10460122
4.0738548 0.10204976
4.0743349 0.099516341
4.074815 0.097000349
4.0752951 0.094503459
4.0757752 0.092051449
4.0762553 0.08965065
4.0767353 0.087299734
4.0772154 0.084997368
4.0776955 0.082742221
4.0781756 0.080532964
4.0786557 0.078368265
4.0791358 0.076246793
4.0796159 0.074167217
4.080096 0.072128207
4.0805761 0.070128432
4.0810562 0.068166561
4.0815363 0.066241263
4.0820164 0.064351207
4.0824965 0.062495062
4.0829766 0.060671498
4.0834567 0.058879183
4.0839368 0.057117091
4.0844169 0.055387047
4.084897 0.053690041
4.0853771 0.052026596
4.0858572 0.050397239
4.0863373 0.048802493
4.0868174 0.047242882
4.0872975 0.045718933
4.0877776 0.044231169
4.0882577 0.042780115
4.0887377 0.041366296
4.0892178 0.039990236
4.0896979 0.038652461
4.090178 0.037353494
4.0906581 0.036093861
4.0911382 0.034874085
4.0916183 0.033694693
4.0920984 0.032556208
4.0925785 0.031456102
4.0930586 0.030376287
4.0935387 0.029314702
4.0940188 0.028272555
4.0944989 0.027251051
4.094979 0.026251398
4.0954591 0.025274802
4.0959392 0.02432247
4.0964193 0.02339561
4.0968994 0.022495427
4.0973795 0.021623128
4.0978596 0.020779921
4.0983397 0.019967012
4.0988198 0.019185608
4.0992999 0.018436915
4.09978 0.017722141
4.1002601 0.017042492
4.1007401 0.016399174
4.1012202 0.015788459
4.1017003 0.015188101
4.1021804 0.014596235
4.1026605 0.014014022
4.1031406 0.01344262
4.1036207 0.012883191
4.1041008 0.012336894
4.1045809 0.011804889
4.105061 0.011288338
4.1055411 0.010788398
4.1060212 0.010306232
4.1065013 0.0098429988
4.1069814 0.0093998586
4.1074615 0.0089779716
4.1079416 0.0085784979
4.1084217 0.0082025976
4.1089018 0.0078514308
4.1093819 0.0075261578
4.109862 0.0072228885
4.1103421 0.0069239084
4.1108222 0.0066282832
4.1113023 0.0063368278
4.1117824 0.0060503571
4.1122625 0.0057696862
4.1127425 0.0054956299
4.1132226 0.0052290032
4.1137027 0.0049706211
4.1141828 0.0047212985
4.1146629 0.0044818503
4.115143 0.0042530916
4.1156231 0.0040358372
4.1161032 0.003830902
4.1165833 0.0036391011
4.1170634 0.0034612494
4.1175435 0.0032981618
4.1180236 0.0031506533
4.1185037 0.0030155577
4.1189838 0.0028819497
4.1194639 0.0027495534
4.119944 0.0026188238
4.1204241 0.002490216
4.1209042 0.0023641851
4.1213843 0.0022411863
4.1218644 0.0021216747
4.1223445 0.0020061054
4.1228246 0.0018949335
4.1233047 0.0017886141
4.1237848 0.0016876023
4.1242649 0.0015923533
4.1247449 0.0015033221
4.125225 0.0014209638
4.1257051 0.0013457337
4.1261852 0.0012780868
4.1266653 0.0012184781
4.1271454 0.0011649086
4.1276255 0.0011120417
4.1281056 0.0010598482
4.1285857 0.0010085217
4.1290658 0.00095825593
4.1295459 0.00090924463
4.130026 0.00086168151
4.1305061 0.00081576028
4.1309862 0.00077167464
4.1314663 0.00072961832
4.1319464 0.00068978502
4.1324265 0.00065236846
4.1329066 0.00061756235
4.1333867 0.0005855604
4.1338668 0.00055655633
4.1343469 0.00053074385
4.134827 0.00050831668
4.1353071 0.00048946852
4.1357872 0.00047337552
4.1362673 0.00045829503
4.1367473 0.0004442203
4.1372274 0.00043118207
4.1377075 0.00041921107
4.1381876 0.00040833804
4.1386677 0.00039859373
4.1391478 0.00039000887
4.1396279 0.00038261421
4.140108 0.00037644048
4.1405881 0.00037151842
4.1410682 0.00036787878
4.1415483 0.00036555228
4.1420284 0.00036456968
4.1425085 0.00036496172
4.1429886 0.00036675912
4.1434687 0.00036999264
4.1439488 0.000374693
4.1444289 0.00038127783
4.144909 0.00039024559
4.1453891 0.0004014923
4.1458692 0.00041490963
4.1463493 0.00043038921
4.1468294 0.0004478227
4.1473095 0.00046710175
4.1477896 0.00048811801
4.1482697 0.00051076312
4.1487497 0.00053492874
4.1492298 0.00056050651
4.1497099 0.00058738808
4.15019 0.00061546511
4.1506701 0.00064462924
4.1511502 0.00067477212
4.1516303 0.0007057854
4.1521104 0.00073756073
4.1525905 0.00076998975
4.1530706 0.00080551716
4.1535507 0.00084672502
4.1540308 0.00089329588
4.1545109 0.00094491042
4.154991 0.0010012493
4.1554711 0.0010619933
4.1559512 0.0011268231
4.1564313 0.0011954193
4.1569114 0.0012674626
4.1573915 0.0013426338
4.1578716 0.0014206135
4.1583517 0.0015010824
4.1588318 0.0015837212
4.1593119 0.0016682106
4.159792 0.0017542314
4.1602721 0.0018414641
4.1607522 0.0019295894
4.1612322 0.0020183001
4.1617123 0.0021138296
4.1621924 0.0022211559
4.1626725 0.0023396412
4.1631526 0.0024686473
4.1636327 0.0026075363
4.1641128 0.0027556701
4.1645929 0.0029124108
4.165073 0.0030771204
4.1655531 0.0032491607
4.1660332 0.0034278939
4.1665133 0.0036126819
4.1669934 0.0038028867
4.1674735 0.0039978703
4.1679536 0.0041969946
4.1684337 0.0043996218
4.1689138 0.0046051137
4.1693939 0.0048128323
4.169874 0.0050222734
4.1703541 0.0052454096
4.1708342 0.0054896089
4.1713143 0.0057538569
4.1717944 0.0060371395
4.1722745 0.0063384422
4.1727546 0.006656751
4.1732346 0.0069910515
4.1737147 0.0073403295
4.1741948 0.0077035706
4.1746749 0.0080797608
4.175155 0.0084678856
4.1756351 0.0088669308
4.1761152 0.0092758822
4.1765953 0.0096937255
4.1770754 0.010119446
4.1775555 0.010552031
4.1780356 0.010990464
4.1785157 0.011434224
4.1789958 0.011901375
4.1794759 0.012400538
4.179956 0.012930467
4.1804361 0.013489916
4.1809162 0.014077637
4.1813963 0.014692386
4.1818764 0.015332916
4.1823565 0.01599798
4.1828366 0.016686332
4.1833167 0.017396726
4.1837968 0.018127915
4.1842769 0.018878654
4.184757 0.019647695
4.185237 0.020433793
4.1857171 0.021235701
4.1861972 0.022052174
4.1866773 0.022881964
4.1871574 0.023724776
4.1876375 0.024600229
4.1881176 0.025515823
4.1885977 0.026470604
4.1890778 0.027463618
4.1895579 0.028493913
4.190038 0.029560536
4.1905181 0.030662532
4.1909982 0.031798948
4.1914783 0.032968831
4.1919584 0.034171228
4.1924385 0.035405185
4.1929186 0.036669749
4.1933987 0.037963966
4.1938788 0.039286884
4.1943589 0.040637548
4.194839 0.042015006
4.1953191 0.043418304
4.1957992 0.044847163
4.1962793 0.046310505
4.1967594 0.047811627
4.1972394 0.049350853
4.1977195 0.050928505
4.1981996 0.052544905
4.1986797 0.054200378
4.1991598 0.055895245
4.1996399 0.057629829
4.20012 0.059404454
4.2006001 0.061219442
4.2010802 0.063075116
4.2015603 0.064971798
4.2020404 0.066909813
4.2025205 0.068889482
4.2030006 0.070911128
4.2034807 0.072975075
4.2039608 0.075081644
4.2044409 0.077228795
4.204921 0.079394712
4.2054011 0.081576475
4.2058812 0.083777155
4.2063613 0.085999823
4.2068414 0.088247551
4.2073215 0.090523409
4.2078016 0.092830469
4.2082817 0.095171802
4.2087618 0.097550478
4.2092418 0.09996957
4.2097219 0.10243215
4.210202 0.10494128
4.2106821 0.10750005
4.2111622 0.11011151
4.2116423 0.11277874
4.2121224 0.11550482
4.2126025 0.11829281
4.2130826 0.12113904
4.2135627 0.12399721
4.2140428 0.12685789
4.2145229 0.12972095
4.215003 0.13258629
4.2154831 0.13545379
4.2159632 0.13832333
4.2164433 0.14119481
4.2169234 0.14406811
4.2174035 0.14694312
4.2178836 0.14981973
4.2183637 0.15269781
4.2188438 0.15557726
4.2193239 0.15845797
4.219804 0.16133982
4.2202841 0.1642227
4.2207642 0.16710649
4.2212442 0.16999108
4.2217243 0.17287691
4.2222044 0.17576668
4.2226845 0.17866034
4.2231646 0.18155737
4.2236447 0.18445727
4.2241248 0.18735953
4.2246049 0.19026363
4.225085 0.19316908
4.2255651 0.19607535
4.2260452 0.19898193
4.2265253 0.20188833
4.2270054 0.20479402
4.2274855 0.20769851
4.2279656 0.21060127
4.2284457 0.2135018
4.2289258 0.21639959
4.2294059 0.21929414
4.229886 0.22218492
4.2303661 0.22505705
4.2308462 0.22785204
4.2313263 0.23056746
4.2318064 0.23320764
4.2322865 0.23577692
4.2327666 0.23827962
4.2332466 0.24072006
4.2337267 0.24310257
4.2342068 0.24543149
4.2346869 0.24771113
4.235167 0.24994583
4.2356471 0.2521399
4.2361272 0.25429769
4.2366073 0.25642352
4.2370874 0.25852171
4.2375675 0.26059659
4.2380476 0.26265249
4.2385277 0.26469373
4.2390078 0.26670281
4.2394879 0.26861181
4.239968 0.27041821
4.2404481 0.27212503
4.2409282 0.27373529
4.2414083 0.27525202
4.2418884 0.27667825
4.2423685 0.27801701
4.2428486 0.27927132
4.2433287 0.28044422
4.2438088 0.28153872
4.2442889 0.28255786
4.244769 0.28350466
4.245249 0.28438216
4.2457291 0.28519337
4.2462092 0.28594133
4.2466893 0.28662906
4.2471694 0.28725959
4.2476495 0.28782709
4.2481296 0.28830999
4.2486097 0.28870664
4.2490898 0.28901654
4.2495699 0.28923916
4.25005 0.28937397
4.2505301 0.28942047
4.2510102 0.28937813
4.2514903 0.28924643
4.2519704 0.28902485
4.2524505 0.28871288
4.2529306 0.28830999
4.2534107 0.28781566
4.2538908 0.28722938
4.2543709 0.28655063
4.254851 0.28577889
4.2553311 0.28491363
4.2558112 0.28395433
4.2562913 0.28291792
4.2567714 0.28183774
4.2572515 0.28071108
4.2577315 0.27953416
4.2582116 0.27830318
4.2586917 0.27701437
4.2591718 0.27566393
4.2596519 0.27424808
4.260132 0.27276303
4.2606121 0.27120499
4.2610922 0.26957018
4.2615723 0.2678548
4.2620524 0.26605507
4.2625325 0.26416721
4.2630126 0.26218742
4.2634927 0.26011192
4.2639728 0.25793692
4.2644529 0.25565863
4.264933 0.25331013
4.2654131 0.25094816
4.2658932 0.24857132
4.2663733 0.24617742
4.2668534 0.24376427
4.2673335 0.24132968
4.2678136 0.23887145
4.2682937 0.2363874
4.2687738 0.23387533
4.2692539 0.23133304
4.2697339 0.22875834
4.270214 0.22614905
4.2706941 0.22350296
4.2711742 0.22081789
4.2716543 0.21809164
4.2721344 0.21532202
4.2726145 0.21250684
4.2730946 0.2096439
4.2735747 0.20674481
4.2740548 0.20382755
4.2745349 0.20089453
4.275015 0.1979481
4.2754951 0.19499062
4.2759752 0.19202443
4.2764553 0.18905191
4.2769354 0.18607538
4.2774155 0.18309723
4.2778956 0.18011978
4.2783757 0.17714541
4.2788558 0.17417645
4.2793359 0.17121528
4.279816 0.16826423
4.2802961 0.16532568
4.2807762 0.16240195
4.2812563 0.15949543
4.2817363 0.15660844
4.2822164 0.15373661
4.2826965 0.15087432
4.2831766 0.14802179
4.2836567 0.14517924
4.2841368 0.14234688
4.2846169 0.13952493
4.285097 0.13671361
4.2855771 0.13391312
4.2860572 0.13112368
4.2865373 0.12834551
4.2870174 0.12557883
4.2874975 0.12282384
4.2879776 0.12008076
4.2884577 0.11734982
4.2889378 0.11463121
4.2894179 0.11192517
4.289898 0.10923189
4.2903781 0.10655176
4.2908582 0.10391102
4.2913383 0.10132752
4.2918184 0.098799127
4.2922985 0.096323728
4.2927786 0.093899206
4.2932587 0.091523445
4.2937387 0.089194327
4.2942188 0.086909736
4.2946989 0.084667555
4.295179 0.082465667
4.2956591 0.080301955
4.2961392 0.078174302
4.2966193 0.076080592
4.2970994 0.074018706
4.2975795 0.07198653
4.2980596 0.069981945
4.2985397 0.068002835
4.2990198 0.066047257
4.2994999 0.064123599
4.29998 0.062237548
4.3004601 0.060389258
4.3009402 0.05857888
4.3014203 0.056806568
4.3019004 0.055072472
4.3023805 0.053376747
4.3028606 0.051719543
4.3033407 0.050101014
4.3038208 0.04852131
4.3043009 0.046980586
4.304781 0.045478993
4.3052611 0.044016684
4.3057411 0.04259381
4.3062212 0.041210524
4.3067013 0.039866978
4.3071814 0.038563325
4.3076615 0.037299249
4.3081416 0.036061648
4.3086217 0.034845341
4.3091018 0.033651445
4.3095819 0.032481078
4.310062 0.031335358
4.3105421 0.030215402
4.3110222 0.029122329
4.3115023 0.028057255
4.3119824 0.0270213
4.3124625 0.02601558
4.3129426 0.025041213
4.3134227 0.024099317
4.3139028 0.02319101
4.3143829 0.02231741
4.314863 0.021479634
4.3153431 0.020678801
4.3158232 0.019916027
4.3163033 0.01919115
4.3167834 0.018483245
4.3172635 0.01778553
4.3177435 0.01709922
4.3182236 0.016425531
4.3187037 0.015765679
4.3191838 0.015120879
4.3196639 0.014492348
4.320144 0.013881301
4.3206241 0.013288954
4.3211042 0.012716523
4.3215843 0.012165224
4.3220644 0.011636272
4.3225445 0.011130883
4.3230246 0.010650273
4.3235047 0.010195659
4.3239848 0.0097682547
4.3244649 0.0093692774
4.324945 0.0089982078
4.3254251 0.0086360052
4.3259052 0.0082778368
4.3263853 0.007924622
4.3268654 0.0075772804
4.3273455 0.0072367314
4.3278256 0.0069038945
4.3283057 0.0065796892
4.3287858 0.006265035
4.3292659 0.0059608514
4.3297459 0.0056680579
4.330226 0.0053875739
4.3307061 0.005120319
4.3311862 0.0048672126
4.3316663 0.0046291742
4.3321464 0.0044071234
4.3326265 0.0042019796
4.3331066 0.0040146622
4.3335867 0.0038443944
4.3340668 0.0036779478
4.3345469 0.0035127772
4.335027 0.0033494397
4.3355071 0.0031884927
4.3359872 0.0030304934
4.3364673 0.002875999
4.3369474 0.0027255668
4.3374275 0.002579754
4.3379076 0.0024391179
4.3383877 0.0023042157
4.3388678 0.0021756047
4.3393479 0.0020538421
4.339828 0.0019394852
4.3403081 0.0018330912
4.3407882 0.0017352173
4.3412683 0.0016464208
4.3417483 0.001567259
4.3422284 0.0014969949
4.3427085 0.0014280828
4.3431886 0.0013594461
4.3436687 0.0012913708
4.3441488 0.0012241429
4.3446289 0.0011580484
4.345109 0.0010933733
4.3455891 0.0010304036
4.3460692 0.00096942535
4.3465493 0.00091072451
4.3470294 0.00085458709
4.3475095 0.00080129908
4.3479896 0.00075114649
4.3484697 0.00070441533
4.3489498 0.00066139158
4.3494299 0.00062236126
4.34991 0.00058761037
4.3503901 0.0005574249
4.3508702 0.00053127389
4.3513503 0.00050549961
4.3518304 0.00047973275
4.3523105 0.0004541005
4.3527906 0.00042873006
4.3532707 0.00040374864
4.3537508 0.00037928345
4.3542308 0.00035546167
4.3547109 0.00033241052
4.355191 0.00031025719
4.3556711 0.00028912889
4.3561512 0.00026915282
4.3566313 0.00025045618
4.3571114 0.00023316617
4.3575915 0.00021740999
4.3580716 0.00020331485
4.3585517 0.00019100795
4.3590318 0.00018061648
4.3595119 0.00017182657
4.359992 0.00016310684
4.3604721 0.00015435773
4.3609522 0.00014562885
4.3614323 0.00013696983
4.3619124 0.00012843027
4.3623925 0.0001200598
4.3628726 0.00011190804
4.3633527 0.00010402459
4.3638328 9.6459087e-05
4.3643129 8.9261134e-05
4.364793 8.2480353e-05
4.3652731 7.616636e-05
4.3657532 7.0368772e-05
4.3662332 6.5137207e-05
4.3667133 6.0521281e-05
4.3671934 5.6570611e-05
4.3676735 5.3334815e-05
4.3681536 5.0659499e-05
4.3686337 4.7985621e-05
4.3691138 4.5293058e-05
4.3695939 4.2598992e-05
4.370074 3.9920607e-05
4.3705541 3.7275087e-05
4.3710342 3.4679616e-05
4.3715143 3.2151377e-05
4.3719944 2.9707553e-05
4.3724745 2.7365328e-05
4.3729546 2.5141886e-05
4.3734347 2.305441e-05
4.3739148 2.1120084e-05
4.3743949 1.9356092e-05
4.374875 1.7779616e-05
4.3753551 1.6407842e-05
4.3758352 1.5257951e-05
4.3763153 1.4347128e-05
4.3767954 1.3609591e-05
4.3772755 1.2866401e-05
4.3777556 1.2115494e-05
4.3782356 1.1362156e-05
4.3787157 1.0611676e-05
4.3791958 9.8693405e-06
4.3796759 9.1404375e-06
4.380156 8.4302544e-06
4.3806361 7.7440786e-06
4.3811162 7.0871976e-06
4.3815963 6.4648989e-06
4.3820764 5.8824699e-06
4.3825565 5.3451982e-06
4.3830366 4.8583712e-06
4.3835167 4.4272764e-06
4.3839968 4.0572013e-06
4.3844769 3.7534334e-06
4.384957 3.5212602e-06
4.3854371 3.3364908e-06
4.3859172 3.1487938e-06
4.3863973 2.9585338e-06
4.3868774 2.7671687e-06
4.3873575 2.5761559e-06
4.3878376 2.3869532e-06
4.3883177 2.201018e-06
4.3887978 2.019808e-06
4.3892779 1.8447809e-06
4.389758 1.6773942e-06
4.390238 1.5191055e-06
4.3907181 1.3713725e-06
4.3911982 1.2356527e-06
4.3916783 1.1134038e-06
4.3921584 1.0060834e-06
4.3926385 9.1514907e-07
4.3931186 8.4205843e-07
4.3935987 7.8826911e-07
4.3940788 7.4594734e-07
4.3945589 7.026277e-07
4.395039 6.585772e-07
4.3955191 6.14162e-07
4.3959992 5.6974825e-07
4.3964793 5.2570212e-07
4.3969594 4.8238977e-07
4.3974395 4.4017735e-07
4.3979196 3.9943101e-07
4.3983997 3.6051692e-07
4.3988798 3.2380124e-07
4.3993599 2.8965011e-07
4.39984 2.5842971e-07
4.4003201 2.3050618e-07
4.4008002 2.0624568e-07
4.4012803 1.8601438e-07
4.4017604 1.7017843e-07
4.4022404 1.5910398e-07
4.4027205 1.5051584e-07
4.4032006 1.4168863e-07
4.4036807 1.3269792e-07
4.4041608 1.2362087e-07
4.4046409 1.1453463e-07
4.405121 1.0551634e-07
4.4056011 9.6643167e-08
4.4060812 8.7992247e-08
4.4065613 7.9640736e-08
4.4070414 7.1665783e-08
4.4075215 6.4144539e-08
4.4080016 5.7154155e-08
4.4084817 5.077178e-08
4.4089618 4.5074566e-08
4.4094419 4.0139662e-08
4.409922 3.6044219e-08
4.4104021 3.2865387e-08
4.4108822 3.0679214e-08
4.4113623 2.8937248e-08
4.4118424 2.7147066e-08
4.4123225 2.5324782e-08
4.4128026 2.3486506e-08
4.4132827 2.1648351e-08
4.4137628 1.9826431e-08
4.4142428 1.8036857e-08
4.4147229 1.6295742e-08
4.415203 1.4619198e-08
4.4156831 1.3023338e-08
4.4161632 1.1524274e-08
4.4166433 1.0138118e-08
4.4171234 8.8809826e-09
4.4176035 7.7689808e-09
4.4180836 6.8182247e-09
4.4185637 6.0448266e-09
4.4190438 5.4648991e-09
4.4195239 5.0933104e-09
4.420004 4.8283748e-09
4.4204841 4.5972507e-09
4.4209642 4.3995422e-09
4.4214443 4.2348534e-09
4.4219244 4.1027883e-09
4.4224045 4.0029509e-09
4.4228846 3.9349454e-09
4.4233647 3.8983757e-09
4.4238448 3.892846e-09
4.4243249 3.9179602e-09
4.424805 3.9733225e-09
4.4252851 4.0585369e-09
4.4257652 4.1732074e-09
4.4262452 4.3169381e-09
4.4267253 4.489333e-09
4.4272054 4.6899963e-09
4.4276855 4.9185319e-09
4.4281656 5.1778519e-09
4.4286457 5.592795e-09
4.4291258 6.2152751e-09
4.4296059 7.0290975e-09
4.430086 8.0180681e-09
4.4305661 9.1659923e-09
4.4310462 1.0456676e-08
4.4315263 1.1873924e-08
4.4320064 1.3401543e-08
4.4324865 1.5023338e-08
4.4329666 1.6723114e-08
4.4334467 1.8484678e-08
4.4339268 2.0291835e-08
4.4344069 2.212839e-08
4.434887 2.3978149e-08
4.4353671 2.5824917e-08
4.4358472 2.7652501e-08
4.4363273 2.9444706e-08
4.4368074 3.1224192e-08
4.4372875 3.3807187e-08
4.4377676 3.7461914e-08
4.4382476 4.2103044e-08
4.4387277 4.7645252e-08
4.4392078 5.4003208e-08
4.4396879 6.1091585e-08
4.440168 6.8825056e-08
4.4406481 7.7118292e-08
4.4411282 8.5885967e-08
4.4416083 9.5042753e-08
4.4420884 1.0450332e-07
4.4425685 1.1418235e-07
4.4430486 1.239945e-07
4.4435287 1.3385445e-07
4.4440088 1.4367687e-07
4.4444889 1.5337644e-07
4.444969 1.6286783e-07
4.4454491 1.723567e-07
4.4459292 1.8572833e-07
4.4464093 2.0392838e-07
4.4468894 2.2657737e-07
4.4473695 2.5329583e-07
4.4478496 2.8370427e-07
4.4483297 3.1742322e-07
4.4488098 3.5407321e-07
4.4492899 3.9327474e-07
4.44977 4.3464835e-07
4.4502501 4.7781456e-07
4.4507301 5.2239388e-07
4.4512102 5.6800685e-07
4.4516903 6.1427398e-07
4.4521704 6.608158e-07
4.4526505 7.0725282e-07
4.4531306 7.5320558e-07
4.4536107 7.9829458e-07
4.4540908 8.4389632e-07
4.4545709 9.0637301e-07
4.455051 9.8859917e-07
4.4555311 1.0890507e-06
4.4560112 1.2062034e-06
4.4564913 1.3385331e-06
4.4569714 1.4845158e-06
4.4574515 1.6426272e-06
4.4579316 1.8113433e-06
4.4584117 1.9891399e-06
4.4588918 2.1744929e-06
4.4593719 2.3658781e-06
4.459852 2.5617714e-06
4.4603321 2.7606486e-06
4.4608122 2.9609856e-06
4.4612923 3.1612584e-06
4.4617724 3.3599426e-06
4.4622525 3.5555143e-06
4.4627325 3.7554348e-06
4.4632126 4.0210648e-06
4.4636927 4.3597443e-06
4.4641728 4.7659622e-06
4.4646529 5.2342074e-06
4.465133 5.7589687e-06
4.4656131 6.334735e-06
4.4660932 6.9559951e-06
4.4665733 7.6172381e-06
4.4670534 8.3129527e-06
4.4675335 9.0376278e-06
4.4680136 9.7857523e-06
4.4684937 1.0551815e-05
4.4689738 1.1330305e-05
4.4694539 1.2115711e-05
4.469934 1.2902522e-05
4.4704141 1.3685227e-05
4.4708942 1.4458314e-05
4.4713743 1.5256036e-05
4.4718544 1.6282186e-05
4.4723345 1.7551294e-05
4.4728146 1.9045544e-05
4.4732947 2.0747119e-05
4.4737748 2.2638199e-05
4.4742549 2.4700969e-05
4.4747349 2.6917611e-05
4.475215 2.9270307e-05
4.4756951 3.1741239e-05
4.4761752 3.4312591e-05
4.4766553 3.6966545e-05
4.4771354 3.9685284e-05
4.4776155 4.2450989e-05
4.4780956 4.5245845e-05
4.4785757 4.8052032e-05
4.4790558 5.0851734e-05
4.4795359 5.3627134e-05
4.480016 5.65112e-05
4.4804961 6.0101446e-05
4.4809762 6.4416905e-05
4.4814563 6.9406251e-05
4.4819364 7.5018157e-05
4.4824165 8.12013e-05
4.4828966 8.7904352e-05
4.4833767 9.507599e-05
4.4838568 0.00010266489
4.4843369 0.00011061972
4.484817 0.00011888915
4.4852971 0.00012742188
4.4857772 0.00013616655
4.4862573 0.00014507186
4.4867373 0.00015408648
4.4872174 0.00016315907
4.4876975 0.00017223833
4.4881776 0.00018127291
4.4886577 0.00019071035
4.4891378 0.00020208768
4.4896179 0.00021540099
4.490098 0.00023051937
4.4905781 0.00024731194
4.4910582 0.00026564779
4.4915383 0.00028539604
4.4920184 0.00030642578
4.4924985 0.00032860612
4.4929786 0.00035180616
4.4934587 0.00037589502
4.4939388 0.00040074179
4.4944189 0.00042621558
4.494899 0.00045218549
4.4953791 0.00047852063
4.4958592 0.00050509011
4.4963393 0.00053176302
4.4968194 0.00055840848
4.4972995 0.00058631469
4.4977796 0.00061893029
4.4982597 0.00065615021
4.4987397 0.00069768134
4.4992198 0.00074323061
4.4996999 0.00079250493
4.50018 0.00084521121
4.5006601 0.00090105635
4.5011402 0.00095974728
4.5016203 0.0010209909
4.5021004 0.0010844941
4.5025805 0.0011499639
4.5030606 0.0012171071
4.5035407 0.0012856306
4.5040208 0.0013552414
4.5045009 0.0014256464
4.504981 0.0014965524
4.5054611 0.0015676664
4.5059412 0.0016421676
4.5064213 0.0017267188
4.5069014 0.0018209638
4.5073815 0.0019243336
4.5078616 0.0020362594
4.5083417 0.0021561724
4.5088218 0.0022835037
4.5093019 0.0024176843
4.509782 0.0025581456
4.5102621 0.0027043186
4.5107421 0.0028556344
4.5112222 0.0030115241
4.5117023 0.003171419
4.5121824 0.0033347501
4.5126625 0.0035009486
4.5131426 0.0036694456
4.5136227 0.0038396723
4.5141028 0.0040110598
4.5145829 0.0041902669
4.515063 0.0043881175
4.5155431 0.0046038363
4.5160232 0.0048364927
4.5165033 0.0050851563
4.5169834 0.0053488966
4.5174635 0.005626783
4.5179436 0.0059178853
4.5184237 0.0062212727
4.5189038 0.0065360149
4.5193839 0.0068611814
4.519864 0.0071958417
4.5203441 0.0075390653
4.5208242 0.0078899218
4.5213043 0.0082474805
4.5217844 0.0086108112
4.5222645 0.0089789832
4.5227445 0.0093510661
4.5232246 0.009738438
4.5237047 0.010155443
4.5241848 0.010600907
4.5246649 0.011073605
4.525145 0.011572314
4.5256251 0.012095809
4.5261052 0.012642867
4.5265853 0.013212264
4.5270654 0.013802776
4.5275455 0.014413179
4.5280256 0.015042249
4.5285057 0.015688762
4.5289858 0.016351494
4.5294659 0.017029222
4.529946 0.017720721
4.5304261 0.018424768
4.5309062 0.019140139
4.5313863 0.019865611
4.5318664 0.020615959
4.5323465 0.021405357
4.5328266 0.022232704
4.5333067 0.0230969
4.5337868 0.023996844
4.5342669 0.024931434
4.5347469 0.025899571
4.535227 0.026900153
4.5357071 0.027932079
4.5361872 0.028994248
4.5366673 0.030085561
4.5371474 0.031204915
4.5376275 0.03235121
4.5381076 0.033523345
4.5385877 0.03472022
4.5390678 0.035940733
4.5395479 0.037183783
4.540028 0.038448332
4.5405081 0.039744652
4.5409882 0.041080777
4.5414683 0.042456611
4.5419484 0.043872058
4.5424285 0.04532702
4.5429086 0.0468214
4.5433887 0.048355102
4.5438688 0.049928028
4.5443489 0.051540083
4.544829 0.053191169
4.5453091 0.05488119
4.5457892 0.056610048
4.5462693 0.058377647
4.5467493 0.060183891
4.5472294 0.062028681
4.5477095 0.063911922
4.5481896 0.065833516
4.5486697 0.067793178
4.5491498 0.069780366
4.5496299 0.071790649
4.55011 0.073826236
4.5505901 0.075889338
4.5510702 0.077982164
4.5515503 0.080106923
4.5520304 0.082265825
4.5525105 0.084461081
4.5529906 0.0866949
4.5534707 0.088969491
4.5539508 0.091287064
4.5544309 0.09364983
4.554911 0.096059997
4.5553911 0.098519775
4.5558712 0.10103137
4.5563513 0.10359701
4.5568314 0.10621888
4.5573115 0.10889806
4.5577916 0.11160395
4.5582717 0.11432185
4.5587518 0.1170515
4.5592318 0.11979266
4.5597119 0.12254509
4.560192 0.12530852
4.5606721 0.12808272
4.5611522 0.13086744
4.5616323 0.13366242
4.5621124 0.13646743
4.5625925 0.13928221
4.5630726 0.14210652
4.5635527 0.14494011
4.5640328 0.14778272
4.5645129 0.15063412
4.564993 0.15349406
4.5654731 0.15636228
4.5659532 0.15923906
4.5664333 0.16213252
4.5669134 0.16504383
4.5673935 0.16797074
4.5678736 0.17091104
4.5683537 0.17386247
4.5688338 0.17682283
4.5693139 0.17978986
4.569794 0.18276133
4.5702741 0.18573502
4.5707542 0.18870869
4.5712342 0.19168011
4.5717143 0.19464704
4.5721944 0.19760725
4.5726745 0.20055852
4.5731546 0.20349859
4.5736347 0.20642525
4.5741148 0.20933626
4.5745949 0.21222722
4.575075 0.21507243
4.5755551 0.2178669
4.5760352 0.22061304
4.5765153 0.22331327
4.5769954 0.22596999
4.5774755 0.2285856
4.5779556 0.23116253
4.5784357 0.23370318
4.5789158 0.23620996
4.5793959 0.23868528
4.579876 0.24113156
4.5803561 0.24355119
4.5808362 0.24594659
4.5813163 0.24832017
4.5817964 0.25067435
4.5822765 0.25301152
4.5827566 0.2553341
4.5832366 0.25763581
4.5837167 0.25984752
4.5841968 0.26195683
4.5846769 0.26396744
4.585157 0.26588305
4.5856371 0.26770735
4.5861172 0.26944404
4.5865973 0.27109683
4.5870774 0.27266939
4.5875575 0.27416544
4.5880376 0.27558867
4.5885177 0.27694278
4.5889978 0.27823146
4.5894779 0.27945842
4.589958 0.28062734
4.5904381 0.28174193
4.5909182 0.28280588
4.5913983 0.28382289
4.5918784 0.28479026
4.5923585 0.28567079
4.5928386 0.28645823
4.5933187 0.28715297
4.5937988 0.2877554
4.5942789 0.28826593
4.594759 0.28868495
4.595239 0.28901286
4.5957191 0.28925005
4.5961992 0.28939693
4.5966793 0.28945389
4.5971594 0.28942133
4.5976395 0.28929965
4.5981196 0.28908924
4.5985997 0.2887905
4.5990798 0.28840383
4.5995599 0.28792963
4.60004 0.28736829
4.6005201 0.28672562
4.6010002 0.28602612
4.6014803 0.28527003
4.6019604 0.28445422
4.6024405 0.28357555
4.6029206 0.2826309
4.6034007 0.28161713
4.6038808 0.2805311
4.6043609 0.27936968
4.604841 0.27812974
4.6053211 0.27680815
4.6058012 0.27540177
4.6062813 0.27390748
4.6067614 0.27232212
4.6072414 0.27064258
4.6077215 0.26886572
4.6082016 0.26698841
4.6086817 0.26500751
4.6091618 0.26293944
4.6096419 0.2608527
4.610122 0.25874999
4.6106021 0.2566273
4.6110822 0.25448062
4.6115623 0.25230592
4.6120424 0.25009921
4.6125225 0.24785645
4.6130026 0.24557365
4.6134827 0.24324678
4.6139628 0.24087182
4.6144429 0.23844477
4.614923 0.23596162
4.6154031 0.23341833
4.6158832 0.23081091
4.6163633 0.22813534
4.6168434 0.2253876
4.6173235 0.22256368
4.6178036 0.21967805
4.6182837 0.21678242
4.6187638 0.21388091
4.6192438 0.21097434
4.6197239 0.20806357
4.620204 0.20514941
4.6206841 0.2022327
4.6211642 0.19931428
4.6216443 0.19639497
4.6221244 0.19347561
4.6226045 0.19055704
4.6230846 0.18764009
4.6235647 0.18472558
4.6240448 0.18181436
4.6245249 0.17890725
4.625005 0.1760051
4.6254851 0.17310872
4.6259652 0.17021896
4.6264453 0.16733471
4.6269254 0.16445201
4.6274055 0.16157088
4.6278856 0.15869147
4.6283657 0.15581397
4.6288458 0.15293855
4.6293259 0.15006538
4.629806 0.14719464
4.6302861 0.1443265
4.6307662 0.14146114
4.6312462 0.13859872
4.6317263 0.13573943
4.6322064 0.13288343
4.6326865 0.1300309
4.6331666 0.12718201
4.6336467 0.12433694
4.6341268 0.12149586
4.6346069 0.11865895
4.635087 0.11584752
4.6355671 0.1130984
4.6360472 0.11040947
4.6365273 0.1077778
4.6370074 0.10520045
4.6374875 0.10267449
4.6379676 0.100197
4.6384477 0.097765051
4.6389278 0.095375703
4.6394079 0.093026029
4.639888 0.090713099
4.6403681 0.088433982
4.6408482 0.08618575
4.6413283 0.083965471
4.6418084 0.081770214
4.6422885 0.07959705
4.6427686 0.077443049
4.6432486 0.07530528
4.6437287 0.073193308
4.6442088 0.071123531
4.6446889 0.069095801
4.645169 0.067109848
4.6456491 0.0651654
4.6461292 0.063262187
4.6466093 0.061399936
4.6470894 0.059578377
4.6475695 0.057797239
4.6480496 0.056056249
4.6485297 0.054355138
4.6490098 0.052693633
4.6494899 0.051071464
4.64997 0.049488358
4.6504501 0.047944046
4.6509302 0.046438255
4.6514103 0.044970715
4.6518904 0.043541154
4.6523705 0.042142876
4.6528506 0.040769347
4.6533307 0.039421526
4.6538108 0.038100376
4.6542909 0.036806857
4.654771 0.035541934
4.6552511 0.034306568
4.6557311 0.033101723
4.6562112 0.031928359
4.6566913 0.030787441
4.6571714 0.029679929
4.6576515 0.028606788
4.6581316 0.027568979
4.6586117 0.026567464
4.6590918 0.025603207
4.6595719 0.024677169
4.660052 0.023790313
4.6605321 0.022943573
4.6610122 0.022121793
4.6614923 0.021312511
4.6619724 0.02051693
4.6624525 0.01973625
4.6629326 0.018971673
4.6634127 0.018224401
4.6638928 0.017495636
4.6643729 0.016786579
4.664853 0.016098432
4.6653331 0.015432396
4.6658132 0.014789672
4.6662933 0.014171464
4.6667734 0.013578971
4.6672535 0.013013396
4.6677335 0.01247594
4.6682136 0.011967806
4.6686937 0.011490193
4.6691738 0.011044123
4.6696539 0.010613974
4.670134 0.010189752
4.6706141 0.0097723636
4.6710942 0.0093627144
4.6715743 0.008961711
4.6720544 0.0085702594
4.6725345 0.0081892657
4.6730146 0.0078196362
4.6734947 0.0074622769
4.6739748 0.0071180941
4.6744549 0.0067879939
4.674935 0.0064728823
4.6754151 0.0061736657
4.6758952 0.0058912501
4.6763753 0.0056265417
4.6768554 0.0053804466
4.6773355 0.005153871
4.6778156 0.0049474208
4.6782957 0.0047501851
4.6787758 0.0045566476
4.6792559 0.0043672755
4.6797359 0.0041825362
4.680216 0.0040028969
4.6806961 0.0038288246
4.6811762 0.0036607868
4.6816563 0.0034992506
4.6821364 0.0033446832
4.6826165 0.0031975519
4.6830966 0.0030583238
4.6835767 0.0029274663
4.6840568 0.0028054465
4.6845369 0.0026927316
4.685017 0.002589789
4.6854971 0.0024970857
4.6859772 0.0024150891
4.6864573 0.0023440355
4.6869374 0.0022793092
4.6874175 0.0022190089
4.6878976 0.0021632177
4.6883777 0.0021120186
4.6888578 0.0020654946
4.6893379 0.0020237287
4.689818 0.0019868041
4.6902981 0.0019548036
4.6907782 0.0019278103
4.6912583 0.0019059074
4.6917383 0.0018891777
4.6922184 0.0018777043
4.6926985 0.0018715703
4.6931786 0.0018708587
4.6936587 0.0018756524
4.6941388 0.0018860346
4.6946189 0.0019020883
4.695099 0.0019240217
4.6955791 0.0019535617
4.6960592 0.0019910247
4.6965393 0.0020361387
4.6970194 0.0020886315
4.6974995 0.002148231
4.6979796 0.0022146651
4.6984597 0.0022876616
4.6989398 0.0023669485
4.6994199 0.0024522536
4.6999 0.0025433048
4.7003801 0.00263983
4.7008602 0.002741557
4.7013403 0.0028482137
4.7018204 0.0029595281
4.7023005 0.0030752279
4.7027806 0.0031950412
4.7032607 0.0033186956
4.7037407 0.0034468758
4.7042208 0.003588501
4.7047009 0.0037452614
4.705181 0.0039164603
4.7056611 0.0041014011
4.7061412 0.0042993872
4.7066213 0.0045097219
4.7071014 0.0047317085
4.7075815 0.0049646505
4.7080616 0.0052078511
4.7085417 0.0054606137
4.7090218 0.0057222418
4.7095019 0.0059920385
4.709982 0.0062693074
4.7104621 0.0065533516
4.7109422 0.0068434747
4.7114223 0.0071389799
4.7119024 0.0074391706
4.7123825 0.0077458307
4.7128626 0.0080757251
4.7133427 0.0084312156
4.7138228 0.0088112049
4.7143029 0.0092145957
4.714783 0.009640291
4.7152631 0.010087193
4.7157431 0.010554206
4.7162232 0.01104023
4.7167033 0.011544171
4.7171834 0.012064929
4.7176635 0.012601409
4.7181436 0.013152512
4.7186237 0.013717141
4.7191038 0.0142942
4.7195839 0.014882591
4.720064 0.015481216
4.7205441 0.016088979
4.7210242 0.016709016
4.7215043 0.017363007
4.7219844 0.018053183
4.7224645 0.018778369
4.7229446 0.019537392
4.7234247 0.020329079
4.7239048 0.021152258
4.7243849 0.022005754
4.724865 0.022888395
4.7253451 0.023799008
4.7258252 0.024736419
4.7263053 0.025699456
4.7267854 0.026686945
4.7272655 0.027697712
4.7277455 0.028730586
4.7282256 0.029784392
4.7287057 0.030857958
4.7291858 0.03195011
4.7296659 0.033064061
4.730146 0.034217118
4.7306261 0.035410776
4.7311062 0.036644562
4.7315863 0.037918002
4.7320664 0.039230623
4.7325465 0.040581952
4.7330266 0.041971514
4.7335067 0.043398837
4.7339868 0.044863447
4.7344669 0.04636487
4.734947 0.047902634
4.7354271 0.049476264
4.7359072 0.051085287
4.7363873 0.05272923
4.7368674 0.054407618
4.7373475 0.05611998
4.7378276 0.057865841
4.7383077 0.059643778
4.7387878 0.061451108
4.7392679 0.063288993
4.7397479 0.065158873
4.740228 0.067062187
4.7407081 0.069000372
4.7411882 0.070974868
4.7416683 0.072987112
4.7421484 0.075038544
4.7426285 0.077130603
4.7431086 0.079264726
4.7435887 0.081442352
4.7440688 0.083664921
4.7445489 0.08593387
4.745029 0.088250638
4.7455091 0.090616664
4.7459892 0.093033386
4.7464693 0.095502244
4.7469494 0.098014567
4.7474295 0.10054518
4.7479096 0.10309315
4.7483897 0.10565887
4.7488698 0.1082427
4.7493499 0.11084504
4.74983 0.11346626
4.7503101 0.11610676
4.7507902 0.1187669
4.7512703 0.12144708
4.7517504 0.12414767
4.7522304 0.12686906
4.7527105 0.12961163
4.7531906 0.13237576
4.7536707 0.13516183
4.7541508 0.13797023
4.7546309 0.14080133
4.755111 0.14365553
4.7555911 0.14653334
4.7560712 0.14943378
4.7565513 0.15235426
4.7570314 0.15529214
4.7575115 0.15824479
4.7579916 0.16120958
4.7584717 0.16418388
4.7589518 0.16716505
4.7594319 0.17015048
4.759912 0.17313752
4.7603921 0.17612355
4.7608722 0.17910593
4.7613523 0.18208203
4.7618324 0.18504923
4.7623125 0.18800489
4.7627926 0.19094638
4.7632727 0.19387107
4.7637528 0.19677633
4.7642328 0.19965833
4.7647129 0.20251463
4.765193 0.20534618
4.7656731 0.20815396
4.7661532 0.21093895
4.7666333 0.21370213
4.7671134 0.21644448
4.7675935 0.21916698
4.7680736 0.22187061
4.7685537 0.22455635
4.7690338 0.22722518
4.7695139 0.22987809
4.769994 0.23251605
4.7704741 0.23514004
4.7709542 0.23775105
4.7714343 0.24035006
4.7719144 0.24293803
4.7723945 0.24551597
4.7728746 0.24804266
4.7733547 0.2504686
4.7738348 0.25279791
4.7743149 0.2550349
4.774795 0.25718384
4.7752751 0.25924905
4.7757552 0.2612348
4.7762352 0.2631454
4.7767153 0.26498513
4.7771954 0.26675829
4.7776755 0.26846918
4.7781556 0.27012208
4.7786357 0.27172129
4.7791158 0.2732711
4.7795959 0.27477582
4.780076 0.27623972
4.7805561 0.2776671
4.7810362 0.27906226
4.7815163 0.28039176
4.7819964 0.28162179
4.7824765 0.28275377
4.7829566 0.28378909
4.7834367 0.28472915
4.7839168 0.28557535
4.7843969 0.28632908
4.784877 0.28699175
4.7853571 0.28756475
4.7858372 0.28804948
4.7863173 0.28844735
4.7867974 0.28875974
4.7872775 0.28898807
4.7877576 0.28913372
4.7882376 0.2891981
4.7887177 0.2891826
4.7891978 0.28908863
4.7896779 0.28891762
4.790158 0.28867653
4.7906381 0.28836829
4.7911182 0.28799062
4.7915983 0.28754125
4.7920784 0.28701792
4.7925585 0.28641835
4.7930386 0.28574028
4.7935187 0.28498144
4.7939988 0.28413957
4.7944789 0.28321239
4.794959 0.28219763
4.7954391 0.28109304
4.7959192 0.27989633
4.7963993 0.27860525
4.7968794 0.27721752
4.7973595 0.27573088
4.7978396 0.27414305
4.7983197 0.27245277
4.7987998 0.27071304
4.7992799 0.2689517
4.79976 0.2671641
4.80024 0.26534557
4.8007201 0.26349145
4.8012002 0.26159708
4.8016803 0.25965781
4.8021604 0.25766897
4.8026405 0.25562589
4.8031206 0.25352394
4.8036007 0.25135843
4.8040808 0.24912471
4.8045609 0.24681813
4.805041 0.24443401
4.8055211 0.24196771
4.8060012 0.23941455
4.8064813 0.23676989
4.8069614 0.23403131
4.8074415 0.23125926
4.8079216 0.22848228
4.8084017 0.22570014
4.8088818 0.2229126
4.8093619 0.22011941
4.809842 0.21732035
4.8103221 0.21451518
4.8108022 0.21170365
4.8112823 0.20888552
4.8117624 0.20606057
4.8122424 0.20322854
4.8127225 0.2003892
4.8132026 0.19754232
4.8136827 0.19468765
4.8141628 0.19182496
4.8146429 0.18895401
4.815123 0.18607455
4.8156031 0.18318616
4.8160832 0.18028578
4.8165633 0.17737369
4.8170434 0.17445156
4.8175235 0.17152102
4.8180036 0.16858374
4.8184837 0.16564136
4.8189638 0.16269553
4.8194439 0.1597479
4.819924 0.15680013
4.8204041 0.15385386
4.8208842 0.15091075
4.8213643 0.14797245
4.8218444 0.14504061
4.8223245 0.14211687
4.8228046 0.1392029
4.8232847 0.13630034
4.8237648 0.13341083
4.8242448 0.13053791
4.8247249 0.12770365
4.825205 0.12491269
4.8256851 0.12216332
4.8261652 0.11945381
4.8266453 0.11678245
4.8271254 0.11414754
4.8276055 0.11154735
4.8280856 0.10898017
4.8285657 0.1064443
4.8290458 0.10393801
4.8295259 0.1014596
4.830006 0.09900734
4.8304861 0.096579529
4.8309662 0.094174449
4.8314463 0.091790387
4.8319264 0.089425628
4.8324065 0.087078461
4.8328866 0.084750184
4.8333667 0.08246434
4.8338468 0.080225618
4.8343269 0.078033199
4.834807 0.075886262
4.8352871 0.073783985
4.8357672 0.071725549
4.8362472 0.069710133
4.8367273 0.067736915
4.8372074 0.065805075
4.8376875 0.063913793
4.8381676 0.062062247
4.8386477 0.060249617
4.8391278 0.058475082
4.8396079 0.056737821
4.840088 0.055037014
4.8405681 0.05337184
4.8410482 0.051741479
4.8415283 0.050144492
4.8420084 0.048576864
4.8424885 0.047038637
4.8429686 0.045530566
4.8434487 0.044053404
4.8439288 0.042607907
4.8444089 0.041194829
4.844889 0.039814924
4.8453691 0.038468947
4.8458492 0.037157653
4.8463293 0.035881797
4.8468094 0.034642131
4.8472895 0.033439412
4.8477696 0.032274394
4.8482496 0.031147831
4.8487297 0.030060478
4.8492098 0.029013089
4.8496899 0.028006419
4.85017 0.027036785
4.8506501 0.026084205
4.8511302 0.025147221
4.8516103 0.024227075
4.8520904 0.023325012
4.8525705 0.022442272
4.8530506 0.0215801
4.8535307 0.020739737
4.8540108 0.019922428
4.8544909 0.019129413
4.854971 0.018361937
4.8554511 0.017621241
4.8559312 0.016908569
4.8564113 0.016225164
4.8568914 0.015572267
4.8573715 0.014951123
4.8578516 0.014362973
4.8583317 0.01380906
4.8588118 0.013284513
4.8592919 0.012767967
4.859772 0.012258426
4.8602521 0.011756988
4.8607321 0.01126475
4.8612122 0.01078281
4.8616923 0.010312265
4.8621724 0.0098542133
4.8626525 0.0094097523
4.8631326 0.0089799796
4.8636127 0.0085659929
4.8640928 0.0081688897
4.8645729 0.0077897678
4.865053 0.0074297247
4.8655331 0.007089858
4.8660132 0.0067712654
4.8664933 0.0064750446
4.8669734 0.0062022931
4.8674535 0.0059483087
4.8679336 0.0056972587
4.8684137 0.0054488292
4.8688938 0.0052037577
4.8693739 0.0049627815
4.869854 0.004726638
4.8703341 0.0044960644
4.8708142 0.0042717981
4.8712943 0.0040545764
4.8717744 0.0038451367
4.8722545 0.0036442164
4.8727345 0.0034525526
4.8732146 0.0032708829
4.8736947 0.0030999445
4.8741748 0.0029404747
4.8746549 0.002793211
4.875135 0.0026588906
4.8756151 0.0025382508
4.8760952 0.0024277045
4.8765753 0.0023179097
4.8770554 0.0022088906
4.8775355 0.0021010586
4.8780156 0.0019948249
4.8784957 0.0018906009
4.8789758 0.001788798
4.8794559 0.0016898274
4.879936 0.0015941005
4.8804161 0.0015020286
4.8808962 0.001414023
4.8813763 0.0013304951
4.8818564 0.0012518562
4.8823365 0.0011785175
4.8828166 0.0011108905
4.8832967 0.0010493865
4.8837768 0.00099441669
4.8842569 0.00094639251
4.8847369 0.00090301791
4.885217 0.00085970296
4.8856971 0.00081654564
4.8861772 0.00077374222
4.8866573 0.000731489
4.8871374 0.00068998228
4.8876175 0.00064941833
4.8880976 0.00060999345
4.8885777 0.00057190394
4.8890578 0.00053534607
4.8895379 0.00050051614
4.890018 0.00046761045
4.8904981 0.00043682527
4.8909782 0.0004083569
4.8914583 0.00038240162
4.8919384 0.00035915574
4.8924185 0.00033881553
4.8928986 0.0003215773
4.8933787 0.00030619426
4.8938588 0.00029074673
4.8943389 0.00027530171
4.894819 0.00025994105
4.8952991 0.00024474658
4.8957792 0.00022980015
4.8962593 0.00021518361
4.8967393 0.00020097879
4.8972194 0.00018726753
4.8976995 0.00017413168
4.8981796 0.00016165308
4.8986597 0.00014991358
4.8991398 0.00013899501
4.8996199 0.00012897922
4.9001 0.00011994805
4.9005801 0.00011198334
4.9010602 0.00010516693
4.9015403 9.958067e-05
4.9020204 9.4637113e-05
4.9025005 8.9647909e-05
4.9029806 8.4642736e-05
4.9034607 7.9651687e-05
4.9039408 7.4704854e-05
4.9044209 6.9832328e-05
4.904901 6.5064201e-05
4.9053811 6.0430565e-05
4.9058612 5.5961512e-05
4.9063413 5.1687133e-05
4.9068214 4.7637521e-05
4.9073015 4.3842767e-05
4.9077816 4.0332962e-05
4.9082617 3.7138199e-05
4.9087417 3.4288569e-05
4.9092218 3.1814164e-05
4.9097019 2.9745076e-05
4.910182 2.8110878e-05
4.9106621 2.666985e-05
4.9111422 2.5210413e-05
4.9116223 2.3742293e-05
4.9121024 2.2275218e-05
4.9125825 2.0818915e-05
4.9130626 1.9383112e-05
4.9135427 1.7977534e-05
4.9140228 1.6611909e-05
4.9145029 1.5295965e-05
4.914983 1.4039429e-05
4.9154631 1.2852027e-05
4.9159432 1.1743486e-05
4.9164233 1.0723535e-05
4.9169034 9.8018996e-06
4.9173835 8.9883073e-06
4.9178636 8.2924852e-06
4.9183437 7.7241604e-06
4.9188238 7.2920667e-06
4.9193039 6.9126902e-06
4.919784 6.5296416e-06
4.9202641 6.1455128e-06
4.9207441 5.7628954e-06
4.9212242 5.3843811e-06
4.9217043 5.0125617e-06
4.9221844 4.6500288e-06
4.9226645 4.2993741e-06
4.9231446 3.9631893e-06
4.9236247 3.6440661e-06
4.9241048 3.3445963e-06
4.9245849 3.0673714e-06
4.925065 2.8149833e-06
4.9255451 2.5900237e-06
4.9260252 2.3950841e-06
4.9265053 2.2327563e-06
4.9269854 2.1056321e-06
4.9274655 2.0157422e-06
4.9279456 1.9436175e-06
4.9284257 1.8786339e-06
4.9289058 1.820873e-06
4.9293859 1.7704164e-06
4.929866 1.7273457e-06
4.9303461 1.6917427e-06
4.9308262 1.6636891e-06
4.9313063 1.6432663e-06
4.9317864 1.6305562e-06
4.9322665 1.6256403e-06
4.9327465 1.6286003e-06
4.9332266 1.639518e-06
4.9337067 1.6584748e-06
4.9341868 1.6855525e-06
4.9346669 1.7208328e-06
4.935147 1.7643972e-06
4.9356271 1.8163275e-06
4.9361072 1.8775536e-06
4.9365873 1.9658731e-06
4.9370674 2.086676e-06
4.9375475 2.2376987e-06
4.9380276 2.4166778e-06
4.9385077 2.6213498e-06
4.9389878 2.8494512e-06
4.9394679 3.0987185e-06
4.939948 3.3668883e-06
4.9404281 3.6516971e-06
4.9409082 3.9508813e-06
4.9413883 4.2621775e-06
4.9418684 4.5833223e-06
4.9423485 4.9120521e-06
4.9428286 5.2461035e-06
4.9433087 5.5832129e-06
4.9437888 5.9211169e-06
4.9442689 6.257552e-06
4.9447489 6.5972126e-06
4.945229 7.0331004e-06
4.9457091 7.5882054e-06
4.9461892 8.253792e-06
4.9466693 9.0211246e-06
4.9471494 9.8814676e-06
4.9476295 1.0826085e-05
4.9481096 1.1846242e-05
4.9485897 1.2933203e-05
4.9490698 1.4078232e-05
4.9495499 1.5272593e-05
4.95003 1.6507551e-05
4.9505101 1.7774371e-05
4.9509902 1.9064316e-05
4.9514703 2.0368651e-05
4.9519504 2.1678641e-05
4.9524305 2.2985549e-05
4.9529106 2.4280641e-05
4.9533907 2.558911e-05
4.9538708 2.7223966e-05
4.9543509 2.9241375e-05
4.954831 3.1613988e-05
4.9553111 3.4314453e-05
4.9557912 3.731542e-05
4.9562713 4.0589537e-05
4.9567514 4.4109454e-05
4.9572314 4.7847821e-05
4.9577115 5.1777286e-05
4.9581916 5.5870499e-05
4.9586717 6.0100108e-05
4.9591518 6.4438764e-05
4.9596319 6.8859116e-05
4.960112 7.3333812e-05
4.9605921 7.7835502e-05
4.9610722 8.2336836e-05
4.9615523 8.6810462e-05
4.9620324 9.136249e-05
4.9625125 9.6896279e-05
4.9629926 0.00010352414
4.9634727 0.00011117078
4.9639528 0.00011976091
4.9644329 0.00012921921
4.964913 0.0001394704
4.9653931 0.00015043918
4.9658732 0.00016205026
4.9663533 0.00017422833
4.9668334 0.00018689809
4.9673135 0.00019998426
4.9677936 0.00021341154
4.9682737 0.00022710461
4.9687538 0.0002409882
4.9692338 0.00025498701
4.9697139 0.00026902572
4.970194 0.00028302906
4.9706741 0.00029736967
4.9711542 0.00031432564
4.9716343 0.0003340724
4.9721144 0.00035642725
4.9725945 0.00038120751
4.9730746 0.0004082305
4.9735547 0.00043731352
4.9740348 0.00046827389
4.9745149 0.00050092892
4.974995 0.00053509594
4.9754751 0.00057059225
4.9759552 0.00060723516
4.9764353 0.00064484199
4.9769154 0.00068323006
4.9773955 0.00072221667
4.9778756 0.00076161915
4.9783557 0.00080125481
4.9788358 0.00084094095
4.9793159 0.00088176428
4.979796 0.00092872067
4.9802761 0.00098200432
4.9807562 0.0010412279
4.9812362 0.001106004
4.9817163 0.0011759455
4.9821964 0.0012506648
4.9826765 0.0013297748
4.9831566 0.0014128881
4.9836367 0.0014996173
4.9841168 0.0015895752
4.9845969 0.0016823743
4.985077 0.0017776275
4.9855571 0.0018749473
4.9860372 0.0019739465
4.9865173 0.0020742377
4.9869974 0.0021754335
4.9874775 0.0022771467
4.9879576 0.0023820387
4.9884377 0.0024995168
4.9889178 0.0026296496
4.9893979 0.0027717309
4.989878 0.0029250542
4.9903581 0.0030889134
4.9908382 0.003262602
4.9913183 0.0034454137
4.9917984 0.0036366423
4.9922785 0.0038355814
4.9927586 0.0040415248
4.9932386 0.004253766
4.9937187 0.0044715988
4.9941988 0.0046943168
4.9946789 0.0049212138
4.995159 0.0051515835
4.9956391 0.0053847195
4.9961192 0.0056199154
4.9965993 0.0058625947
4.9970794 0.0061275855
4.9975595 0.0064146126
4.9980396 0.0067226078
4.9985197 0.0070505024
4.9989998 0.0073972281
4.9994799 0.0077617164
4.99996 0.0081428988
5.0004401 0.008539707
5.0009202 0.0089510724
5.0014003 0.0093759266
5.0018804 0.0098132011
5.0023605 0.010261828
5.0028406 0.010720737
5.0033207 0.011188862
5.0038008 0.011665134
5.0042809 0.012148483
5.004761 0.012637842
5.005241 0.013141944
5.0057211 0.013679557
5.0062012 0.014250013
5.0066813 0.014852062
5.0071614 0.015484454
5.0076415 0.016145938
5.0081216 0.016835263
5.0086017 0.017551181
5.0090818 0.018292439
5.0095619 0.019057788
5.010042 0.019845978
5.0105221 0.020655758
5.0110022 0.021485878
5.0114823 0.022335087
5.0119624 0.023202135
5.0124425 0.024085773
5.0129226 0.024984748
5.0134027 0.025897812
5.0138828 0.026834864
5.0143629 0.027812688
5.014843 0.028830674
5.0153231 0.029887985
5.0158032 0.030983782
5.0162833 0.032117228
5.0167634 0.033287485
5.0172434 0.034493716
5.0177235 0.035735082
5.0182036 0.037010745
5.0186837 0.038319868
5.0191638 0.039661613
5.0196439 0.041035142
5.020124 0.042439617
5.0206041 0.043874201
5.0210842 0.045338055
5.0215643 0.046830342
5.0220444 0.048350223
5.0225245 0.049900793
5.0230046 0.051487042
5.0234847 0.05310962
5.0239648 0.05476916
5.0244449 0.056466298
5.024925 0.058201667
5.0254051 0.059975902
5.0258852 0.061789638
5.0263653 0.06364351
5.0268454 0.06553815
5.0273255 0.067474195
5.0278056 0.069452279
5.0282857 0.071473035
5.0287658 0.073537099
5.0292458 0.075645105
5.0297259 0.077797687
5.030206 0.07999548
5.0306861 0.082239117
5.0311662 0.084512402
5.0316463 0.086801005
5.0321264 0.08910729
5.0326065 0.091433622
5.0330866 0.093782365
5.0335667 0.096155882
5.0340468 0.098556538
5.0345269 0.1009867
5.035007 0.10344873
5.0354871 0.10594498
5.0359672 0.10847784
5.0364473 0.11104965
5.0369274 0.11366279
5.0374075 0.11631962
5.0378876 0.1190225
5.0383677 0.12177379
5.0388478 0.12457587
5.0393279 0.12743094
5.039808 0.13031433
5.0402881 0.13320612
5.0407682 0.13610531
5.0412482 0.13901094
5.0417283 0.141922
5.0422084 0.14483752
5.0426885 0.14775651
5.0431686 0.15067799
5.0436487 0.15360097
5.0441288 0.15652446
5.0446089 0.15944749
5.045089 0.16236906
5.0455691 0.16528818
5.0460492 0.16820388
5.0465293 0.17111517
5.0470094 0.17402107
5.0474895 0.17692058
5.0479696 0.17981277
5.0484497 0.18269936
5.0489298 0.18558176
5.0494099 0.18846007
5.04989 0.19133436
5.0503701 0.19420475
5.0508502 0.19707133
5.0513303 0.19993419
5.0518104 0.20279342
5.0522905 0.20564913
5.0527706 0.20850141
5.0532507 0.21135035
5.0537307 0.21419605
5.0542108 0.2170386
5.0546909 0.21987811
5.055171 0.22271466
5.0556511 0.22554835
5.0561312 0.22837928
5.0566113 0.23120532
5.0570914 0.23396445
5.0575715 0.23663204
5.0580516 0.23921282
5.0585317 0.24171154
5.0590118 0.24413291
5.0594919 0.24648169
5.059972 0.24876261
5.0604521 0.2509804
5.0609322 0.2531398
5.0614123 0.25524555
5.0618924 0.25730239
5.0623725 0.25931505
5.0628526 0.26128827
5.0633327 0.26322678
5.0638128 0.26513533
5.0642929 0.26701864
5.064773 0.26888146
5.0652531 0.27072462
5.0657331 0.27248571
5.0662132 0.27414352
5.0666933 0.27570061
5.0671734 0.27715954
5.0676535 0.27852289
5.0681336 0.27979321
5.0686137 0.28097306
5.0690938 0.28206502
5.0695739 0.28307165
5.070054 0.2839955
5.0705341 0.28483914
5.0710142 0.28560515
5.0714943 0.28629607
5.0719744 0.28691447
5.0724545 0.28746293
5.0729346 0.28794399
5.0734147 0.28836023
5.0738948 0.288713
5.0743749 0.28898969
5.074855 0.28918548
5.0753351 0.28929928
5.0758152 0.28933001
5.0762953 0.28927659
5.0767754 0.28913792
5.0772555 0.28891293
5.0777355 0.28860052
5.0782156 0.28819961
5.0786957 0.28770911
5.0791758 0.28712794
5.0796559 0.28645502
5.080136 0.28568925
5.0806161 0.28482955
5.0810962 0.28387484
5.0815763 0.28282403
5.0820564 0.28167603
5.0825365 0.28043577
5.0830166 0.27915042
5.0834967 0.27782693
5.0839768 0.27646119
5.0844569 0.27504909
5.084937 0.27358649
5.0854171 0.27206927
5.0858972 0.27049333
5.0863773 0.26885455
5.0868574 0.26714879
5.0873375 0.26537195
5.0878176 0.2635199
5.0882977 0.26158852
5.0887778 0.2595737
5.0892579 0.25747131
5.0897379 0.25527725
5.090218 0.25298738
5.0906981 0.25059758
5.0911782 0.24811554
5.0916583 0.24561061
5.0921384 0.24309367
5.0926185 0.24056334
5.0930986 0.23801827
5.0935787 0.23545709
5.0940588 0.23287845
5.0945389 0.23028096
5.095019 0.22766328
5.0954991 0.22502403
5.0959792 0.22236185
5.0964593 0.21967537
5.0969394 0.21696325
5.0974195 0.21422409
5.0978996 0.21145656
5.0983797 0.20865927
5.0988598 0.20583087
5.0993399 0.20296999
5.09982 0.2000772
5.1003001 0.19716193
5.1007802 0.19422789
5.1012603 0.19127778
5.1017403 0.18831426
5.1022204 0.18534003
5.1027005 0.18235777
5.1031806 0.17937015
5.1036607 0.17637986
5.1041408 0.17338959
5.1046209 0.17040201
5.105101 0.1674198
5.1055811 0.16444566
5.1060612 0.16148225
5.1065413 0.15853226
5.1070214 0.15559838
5.1075015 0.15268328
5.1079816 0.14978964
5.1084617 0.14691856
5.1089418 0.14406561
5.1094219 0.14123021
5.109902 0.13841228
5.1103821 0.1356117
5.1108622 0.13282839
5.1113423 0.13006225
5.1118224 0.12731318
5.1123025 0.12458108
5.1127826 0.12186586
5.1132627 0.11916741
5.1137427 0.11648564
5.1142228 0.11382046
5.1147029 0.11117176
5.115183 0.10853945
5.1156631 0.10592343
5.1161432 0.1033236
5.1166233 0.10073987
5.1171034 0.098181875
5.1175835 0.095676885
5.1180636 0.093225022
5.1185437 0.090824607
5.1190238 0.088473961
5.1195039 0.086171404
5.119984 0.083915256
5.1204641 0.081703838
5.1209442 0.079535471
5.1214243 0.077408475
5.1219044 0.07532117
5.1223845 0.073271878
5.1228646 0.071258917
5.1233447 0.06928061
5.1238248 0.067335276
5.1243049 0.065421236
5.124785 0.06353681
5.1252651 0.061680319
5.1257451 0.059852966
5.1262252 0.058060676
5.1267053 0.056303996
5.1271854 0.05458324
5.1276655 0.052898719
5.1281456 0.051250746
5.1286257 0.049639632
5.1291058 0.048065689
5.1295859 0.04652923
5.130066 0.045030567
5.1305461 0.043570012
5.1310262 0.042147877
5.1315063 0.040764474
5.1319864 0.039420116
5.1324665 0.038115113
5.1329466 0.036849779
5.1334267 0.035624425
5.1339068 0.034439364
5.1343869 0.033287445
5.134867 0.032155935
5.1353471 0.031045596
5.1358272 0.02995747
5.1363073 0.028892596
5.1367874 0.027852016
5.1372675 0.026836769
5.1377475 0.025847897
5.1382276 0.02488644
5.1387077 0.023953439
5.1391878 0.023049933
5.1396679 0.022176965
5.140148 0.021335574
5.1406281 0.020526801
5.1411082 0.019751686
5.1415883 0.01901127
5.1420684 0.018306594
5.1425485 0.017638698
5.1430286 0.016997354
5.1435087 0.016367546
5.1439888 0.015750089
5.1444689 0.015145913
5.144949 0.01455595
5.1454291 0.01398113
5.1459092 0.013422385
5.1463893 0.012880647
5.1468694 0.012356846
5.1473495 0.011851913
5.1478296 0.011366781
5.1483097 0.010902379
5.1487898 0.010459639
5.1492699 0.010039493
5.1497499 0.0096428716
5.15023 0.0092707057
5.1507101 0.0089239268
5.1511902 0.008603466
5.1516703 0.0083010686
5.1521504 0.008007333
5.1526305 0.0077227265
5.1531106 0.007447721
5.1535907 0.0071827886
5.1540708 0.0069284013
5.1545509 0.0066850309
5.155031 0.0064531497
5.1555111 0.0062332295
5.1559912 0.0060257424
5.1564713 0.0058311603
5.1569514 0.0056499553
5.1574315 0.0054825993
5.1579116 0.0053295644
5.1583917 0.0051913226
5.1588718 0.0050683458
5.1593519 0.0049611061
5.159832 0.0048700691
5.1603121 0.0047923036
5.1607922 0.0047250886
5.1612723 0.0046684029
5.1617524 0.0046222253
5.1622324 0.0045865345
5.1627125 0.0045613093
5.1631926 0.0045465285
5.1636727 0.0045421708
5.1641528 0.0045482151
5.1646329 0.0045646401
5.165113 0.0045914245
5.1655931 0.0046285473
5.1660732 0.004675987
5.1665533 0.0047337226
5.1670334 0.0048017327
5.1675135 0.0048799963
5.1679936 0.0049684919
5.1684737 0.0050672473
5.1689538 0.0051805075
5.1694339 0.0053106542
5.169914 0.0054571713
5.1703941 0.0056195426
5.1708742 0.0057972522
5.1713543 0.0059897839
5.1718344 0.0061966216
5.1723145 0.0064172494
5.1727946 0.006651151
5.1732747 0.0068978106
5.1737548 0.0071567118
5.1742348 0.0074273388
5.1747149 0.0077091754
5.175195 0.0080017056
5.1756751 0.0083044132
5.1761552 0.0086167823
5.1766353 0.0089382967
5.1771154 0.0092687799
5.1775955 0.0096206348
5.1780756 0.009999618
5.1785557 0.010404773
5.1790358 0.010835144
5.1795159 0.011289774
5.179996 0.011767708
5.1804761 0.012267988
5.1809562 0.012789659
5.1814363 0.013331764
5.1819164 0.013893347
5.1823965 0.014473452
5.1828766 0.015071122
5.1833567 0.015685402
5.1838368 0.016315334
5.1843169 0.016959963
5.184797 0.017618332
5.1852771 0.018289485
5.1857572 0.018973339
5.1862372 0.019687792
5.1867173 0.020439499
5.1871974 0.021227447
5.1876775 0.022050626
5.1881576 0.022908023
5.1886377 0.023798629
5.1891178 0.024721433
5.1895979 0.025675422
5.190078 0.026659585
5.1905581 0.027672913
5.1910382 0.028714393
5.1915183 0.029783014
5.1919984 0.030877766
5.1924785 0.031997636
5.1929586 0.033141615
5.1934387 0.03430869
5.1939188 0.035497851
5.1943989 0.036709109
5.194879 0.03795581
5.1953591 0.039242216
5.1958392 0.040568145
5.1963193 0.041933418
5.1967994 0.043337853
5.1972795 0.044781269
5.1977596 0.046263485
5.1982396 0.047784319
5.1987197 0.04934359
5.1991998 0.050941118
5.1996799 0.052576721
5.20016 0.054250218
5.2006401 0.055961428
5.2011202 0.05771017
5.2016003 0.059496263
5.2020804 0.061319526
5.2025605 0.063179777
5.2030406 0.065075824
5.2035207 0.066998389
5.2040008 0.068946816
5.2044809 0.070923034
5.204961 0.072928974
5.2054411 0.074966569
5.2059212 0.077037749
5.2064013 0.079144446
5.2068814 0.081288589
5.2073615 0.083472112
5.2078416 0.085696944
5.2083217 0.087965017
5.2088018 0.090278262
5.2092819 0.09263861
5.209762 0.095047993
5.210242 0.097508341
5.2107221 0.10002159
5.2112022 0.10258966
5.2116823 0.10520984
5.2121624 0.10785062
5.2126425 0.11050564
5.2131226 0.11317478
5.2136027 0.11585793
5.2140828 0.11855499
5.2145629 0.12126584
5.215043 0.12399038
5.2155231 0.12672849
5.2160032 0.12948007
5.2164833 0.132245
5.2169634 0.13502318
5.2174435 0.1378145
5.2179236 0.14061885
5.2184037 0.14343611
5.2188838 0.14626617
5.2193639 0.14910894
5.219844 0.15196429
5.2203241 0.15483362
5.2208042 0.15772389
5.2212843 0.16063384
5.2217644 0.16356096
5.2222444 0.16650272
5.2227245 0.16945658
5.2232046 0.17242002
5.2236847 0.17539052
5.2241648 0.17836555
5.2246449 0.18134258
5.225125 0.18431909
5.2256051 0.18729254
5.2260852 0.19026042
5.2265653 0.1932202
5.2270454 0.19616934
5.2275255 0.19910533
5.2280056 0.20202563
5.2284857 0.20492772
5.2289658 0.20780548
5.2294459 0.21064326
5.229926 0.2134411
5.2304061 0.2162008
5.2308862 0.21892414
5.2313663 0.2216129
5.2318464 0.22426889
5.2323265 0.22689389
5.2328066 0.22948969
5.2332867 0.23205808
5.2337668 0.23460085
5.2342468 0.23711979
5.2347269 0.23961668
5.235207 0.24209332
5.2356871 0.2445515
5.2361672 0.246993
5.2366473 0.24941962
5.2371274 0.25183314
5.2376075 0.25421443
5.2380876 0.25649836
5.2385677 0.25868351
5.2390478 0.26077364
5.2395279 0.26277255
5.240008 0.26468402
5.2404881 0.26651182
5.2409682 0.26825975
5.2414483 0.26993157
5.2419284 0.27153109
5.2424085 0.27306207
5.2428886 0.27452829
5.2433687 0.27593355
5.2438488 0.27728163
5.2443289 0.27857629
5.244809 0.27982134
5.2452891 0.28102055
5.2457692 0.2821777
5.2462492 0.28328162
5.2467293 0.28429603
5.2472094 0.28521941
5.2476895 0.28605213
5.2481696 0.28679457
5.2486497 0.28744708
5.2491298 0.28801004
5.2496099 0.28848383
5.25009 0.2888688
5.2505701 0.28916533
5.2510502 0.28937379
5.2515303 0.28949456
5.2520104 0.28952799
5.2524905 0.28947446
5.2529706 0.28933434
5.2534507 0.28910801
5.2539308 0.28879582
5.2544109 0.28839815
5.254891 0.28792768
5.2553711 0.28740764
5.2558512 0.28683508
5.2563313 0.28620629
5.2568114 0.28551758
5.2572915 0.28476524
5.2577716 0.28394557
5.2582517 0.28305488
5.2587317 0.28208945
5.2592118 0.28104559
5.2596919 0.2799196
5.260172 0.27870777
5.2606521 0.2774064
5.2611322 0.27601179
5.2616123 0.27452024
5.2620924 0.27292805
5.2625725 0.27123152
5.2630526 0.26942694
5.2635327 0.26754694
5.2640128 0.26564717
5.2644929 0.26372696
5.264973 0.26178489
5.2654531 0.25981954
5.2659332 0.25782951
5.2664133 0.25581338
5.2668934 0.25376974
5.2673735 0.25169717
5.2678536 0.24959426
5.2683337 0.24745959
5.2688138 0.24529175
5.2692939 0.24308934
5.269774 0.24085092
5.2702541 0.2385751
5.2707341 0.23626045
5.2712142 0.23390557
5.2716943 0.23150903
5.2721744 0.22907512
5.2726545 0.22661267
5.2731346 0.22412528
5.2736147 0.22161652
5.2740948 0.21908997
5.2745749 0.21654919
5.275055 0.21399776
5.2755351 0.21143926
5.2760152 0.20887725
5.2764953 0.20631533
5.2769754 0.20375705
5.2774555 0.20120599
5.2779356 0.19866574
5.2784157 0.19613985
5.2788958 0.1936319
5.2793759 0.19114548
5.279856 0.18868415
5.2803361 0.18625149
5.2808162 0.18384835
5.2812963 0.18147286
5.2817764 0.17912438
5.2822565 0.17680227
5.2827365 0.17450588
5.2832166 0.17223456
5.2836967 0.16998767
5.2841768 0.16776456
5.2846569 0.1655646
5.285137 0.16338712
5.2856171 0.16123149
5.2860972 0.15909706
5.2865773 0.15698319
5.2870574 0.15488923
5.2875375 0.15281454
5.2880176 0.15075846
5.2884977 0.14872036
5.2889778 0.14669988
5.2894579 0.14474595
5.289938 0.14289213
5.2904181 0.14113463
5.2908982 0.13946962
5.2913783 0.13789331
5.2918584 0.13640187
5.2923385 0.1349915
5.2928186 0.1336584
5.2932987 0.13239874
5.2937788 0.13120872
5.2942589 0.13008454
5.2947389 0.12902238
5.295219 0.12801843
5.2956991 0.12706888
5.2961792 0.12616993
5.2966593 0.12531776
5.2971394 0.12450856
5.2976195 0.12373903
5.2980996 0.12303489
5.2985797 0.12241214
5.2990598 0.1218707
5.2995399 0.12141046
5.30002 0.12103131
5.3005001 0.12073314
5.3009802 0.12051585
5.3014603 0.12037934
5.3019404 0.12032349
5.3024205 0.12034822
5.3029006 0.1204534
5.3033807 0.12063893
5.3038608 0.12090471
5.3043409 0.12125064
5.304821 0.12167661
5.3053011 0.12218251
5.3057812 0.12276824
5.3062613 0.12343271
5.3067413 0.12414943
5.3072214 0.12490925
5.3077015 0.12571581
5.3081816 0.12657274
5.3086617 0.12748367
5.3091418 0.12845224
5.3096219 0.12948208
5.310102 0.13057683
5.3105821 0.13174012
5.3110622 0.13297559
5.3115423 0.13428686
5.3120224 0.13567758
5.3125025 0.13715138
5.3129826 0.13871189
5.3134627 0.14036275
5.3139428 0.14210759
5.3144229 0.14395005
5.314903 0.14589019
5.3153831 0.14786995
5.3158632 0.14986851
5.3163433 0.15188674
5.3168234 0.15392552
5.3173035 0.15598574
5.3177836 0.15806826
5.3182637 0.16017397
5.3187437 0.16230376
5.3192238 0.16445849
5.3197039 0.16663905
5.320184 0.16884632
5.3206641 0.17108117
5.3211442 0.1733445
5.3216243 0.17563716
5.3221044 0.17796006
5.3225845 0.18031406
5.3230646 0.18270005
5.3235447 0.18511882
5.3240248 0.18756898
5.3245049 0.19004696
5.324985 0.19254915
5.3254651 0.19507191
5.3259452 0.19761161
5.3264253 0.20016465
5.3269054 0.20272738
5.3273855 0.20529618
5.3278656 0.20786744
5.3283457 0.21043752
5.3288258 0.2130028
5.3293059 0.21555966
5.329786 0.21810447
5.3302661 0.2206336
5.3307461 0.22314344
5.3312262 0.22563035
5.3317063 0.22809072
5.3321864 0.23052049
5.3326665 0.23291429
5.3331466 0.23527223
5.3336267 0.23759543
5.3341068 0.23988503
5.3345869 0.24214216
5.335067 0.24436795
5.3355471 0.24656353
5.3360272 0.24873003
5.3365073 0.25086857
5.3369874 0.2529803
5.3374675 0.25506634
5.3379476 0.25712782
5.3384277 0.25916587
5.3389078 0.26118162
5.3393879 0.2631762
5.339868 0.26515074
5.3403481 0.26710638
5.3408282 0.26903257
5.3413083 0.27085978
5.3417884 0.27257957
5.3422685 0.27419584
5.3427485 0.2757125
5.3432286 0.27713345
5.3437087 0.27846259
5.3441888 0.27970385
5.3446689 0.28086112
5.345149 0.28193831
5.3456291 0.28293932
5.3461092 0.28386807
5.3465893 0.28472846
5.3470694 0.2855244
5.3475495 0.28625979
5.3480296 0.28693854
5.3485097 0.28756456
5.3489898 0.28814175
5.3494699 0.28866688
5.34995 0.28910871
5.3504301 0.28946293
5.3509102 0.28972936
5.3513903 0.28990781
5.3518704 0.28999809
5.3523505 0.29000004
5.3528306 0.28991346
5.3533107 0.28973817
5.3537908 0.28947398
5.3542709 0.28912072
5.354751 0.2886782
5.355231 0.28814623
5.3557111 0.28752464
5.3561912 0.28681324
5.3566713 0.28601185
5.3571514 0.28512028
5.3576315 0.28413835
5.3581116 0.28307592
5.3585917 0.28196801
5.3590718 0.28081438
5.3595519 0.27961135
5.360032 0.27835522
5.3605121 0.2770423
5.3609922 0.2756689
5.3614723 0.27423131
5.3619524 0.27272585
5.3624325 0.27114881
5.3629126 0.26949652
5.3633927 0.26776526
5.3638728 0.26595135
5.3643529 0.26405109
5.364833 0.26206078
5.3653131 0.25997674
5.3657932 0.25779527
5.3662733 0.25551268
5.3667534 0.25314876
5.3672334 0.25076815
5.3677135 0.24837301
5.3681936 0.24596135
5.3686737 0.24353117
5.3691538 0.24108045
5.3696339 0.23860721
5.370114 0.23610943
5.3705941 0.23358511
5.3710742 0.23103225
5.3715543 0.22844885
5.3720344 0.2258329
5.3725145 0.22318241
5.3729946 0.22049536
5.3734747 0.21776976
5.3739548 0.2150036
5.3744349 0.21219488
5.374915 0.2093416
5.3753951 0.20644973
5.3758752 0.20353775
5.3763553 0.20060881
5.3768354 0.19766536
5.3773155 0.19470987
5.3777956 0.19174482
5.3782757 0.18877265
5.3787558 0.18579585
5.3792358 0.18281687
5.3797159 0.17983818
5.380196 0.17686225
5.3806761 0.17389155
5.3811562 0.17092853
5.3816363 0.16797568
5.3821164 0.16503544
5.3825965 0.16211029
5.3830766 0.1592027
5.3835567 0.15631512
5.3840368 0.15344574
5.3845169 0.15058793
5.384997 0.14774166
5.3854771 0.14490702
5.3859572 0.14208414
5.3864373 0.13927312
5.3869174 0.13647406
5.3873975 0.13368707
5.3878776 0.13091226
5.3883577 0.12814973
5.3888378 0.1253996
5.3893179 0.12266196
5.389798 0.11993694
5.3902781 0.11722463
5.3907582 0.11452514
5.3912382 0.11183858
5.3917183 0.10916505
5.3921984 0.10650467
5.3926785 0.10387772
5.3931586 0.10131123
5.3936387 0.098803048
5.3941188 0.096350786
5.3945989 0.093952076
5.395079 0.091604544
5.3955591 0.089305817
5.3960392 0.087053521
5.3965193 0.084845283
5.3969994 0.082678731
5.3974795 0.080551489
5.3979596 0.078461186
5.3984397 0.076405448
5.3989198 0.074381902
5.3993999 0.072388174
5.39988 0.070421891
5.4003601 0.068480679
5.4008402 0.066562166
5.4013203 0.064676571
5.4018004 0.062836513
5.4022805 0.061041512
5.4027606 0.059291083
5.4032406 0.057584738
5.4037207 0.055921992
5.4042008 0.054302359
5.4046809 0.052725353
5.405161 0.051190487
5.4056411 0.049697276
5.4061212 0.048245233
5.4066013 0.046833873
5.4070814 0.045462708
5.4075615 0.044131254
5.4080416 0.042839023
5.4085217 0.04158553
5.4090018 0.040370288
5.4094819 0.03919281
5.409962 0.038051849
5.4104421 0.03694671
5.4109222 0.035877518
5.4114023 0.034844399
5.4118824 0.033847478
5.4123625 0.032886878
5.4128426 0.031962726
5.4133227 0.031075145
5.4138028 0.030224261
5.4142829 0.029410198
5.414763 0.028633082
5.415243 0.027893037
5.4157231 0.027190188
5.4162032 0.026524659
5.4166833 0.025896577
5.4171634 0.025306064
5.4176435 0.024753247
5.4181236 0.024238217
5.4186037 0.02375803
5.4190838 0.023310761
5.4195639 0.02289645
5.420044 0.022515138
5.4205241 0.022166867
5.4210042 0.021851679
5.4214843 0.021569613
5.4219644 0.021320711
5.4224445 0.021105014
5.4229246 0.020922564
5.4234047 0.020773401
5.4238848 0.020657567
5.4243649 0.020575103
5.424845 0.020526049
5.4253251 0.020510448
5.4258052 0.02052834
5.4262853 0.020579765
5.4267654 0.020664812
5.4272454 0.020785212
5.4277255 0.020941655
5.4282056 0.021133903
5.4286857 0.021361717
5.4291658 0.021624858
5.4296459 0.021923088
5.430126 0.022256169
5.4306061 0.02262386
5.4310862 0.023025925
5.4315663 0.023462123
5.4320464 0.023932216
5.4325265 0.024435966
5.4330066 0.024973134
5.4334867 0.025543481
5.4339668 0.026146768
5.4344469 0.026782757
5.434927 0.027451209
5.4354071 0.028152199
5.4358872 0.028892173
5.4363673 0.029673552
5.4368474 0.03049605
5.4373275 0.031359385
5.4378076 0.032263271
5.4382877 0.033207424
5.4387678 0.034191559
5.4392478 0.035215394
5.4397279 0.036278643
5.440208 0.037381022
5.4406881 0.038522246
5.4411682 0.039702033
5.4416483 0.040920096
5.4421284 0.042176153
5.4426085 0.043469918
5.4430886 0.044801108
5.4435687 0.046169437
5.4440488 0.047574865
5.4445289 0.049020636
5.445009 0.050508119
5.4454891 0.052037666
5.4459692 0.053609624
5.4464493 0.055224346
5.4469294 0.05688218
5.4474095 0.058583476
5.4478896 0.060328584
5.4483697 0.062117854
5.4488498 0.063951637
5.4493299 0.065830281
5.44981 0.067754137
5.4502901 0.069723554
5.4507702 0.071738883
5.4512503 0.073800474
5.4517303 0.075908675
5.4522104 0.078063838
5.4526905 0.080264731
5.4531706 0.082496893
5.4536507 0.084758231
5.4541308 0.087050592
5.4546109 0.089375822
5.455091 0.091735768
5.4555711 0.094132278
5.4560512 0.096567198
5.4565313 0.099042376
5.4570114 0.10155966
5.4574915 0.10412089
5.4579716 0.10672792
5.4584517 0.1093826
5.4589318 0.11208677
5.4594119 0.11484227
5.459892 0.11765097
5.4603721 0.12051469
5.4608522 0.1234353
5.4613323 0.12640951
5.4618124 0.12940293
5.4622925 0.1324098
5.4627726 0.13543135
5.4632527 0.13846883
5.4637327 0.14152346
5.4642128 0.14459646
5.4646929 0.14768907
5.465173 0.15080252
5.4656531 0.15393804
5.4661332 0.15709686
5.4666133 0.16028021
5.4670934 0.16348932
5.4675735 0.16672541
5.4680536 0.16998973
5.4685337 0.1732835
5.4690138 0.17660794
5.4694939 0.1799643
5.469974 0.18335147
5.4704541 0.18675696
5.4709342 0.19017713
5.4714143 0.19361003
5.4718944 0.19705374
5.4723745 0.20050633
5.4728546 0.20396587
5.4733347 0.20743042
5.4738148 0.21089805
5.4742949 0.21436685
5.474775 0.21783486
5.4752551 0.22130017
5.4757351 0.22476084
5.4762152 0.22821495
5.4766953 0.23166056
5.4771754 0.23509574
5.4776555 0.23851856
5.4781356 0.24192709
5.4786157 0.24532052
5.4790958 0.24870248
5.4795759 0.25207356
5.480056 0.25543394
5.4805361 0.25878377
5.4810162 0.26212321
5.4814963 0.26545243
5.4819764 0.2687716
5.4824565 0.27208087
5.4829366 0.2753804
5.4834167 0.27867037
5.4838968 0.28195093
5.4843769 0.28522225
5.484857 0.28848448
5.4853371 0.2917378
5.4858172 0.29498236
5.4862973 0.29821832
5.4867774 0.30144586
5.4872575 0.30465198
5.4877375 0.30779545
5.4882176 0.31087573
5.4886977 0.31389559
5.4891778 0.3168578
5.4896579 0.31976513
5.490138 0.32262036
5.4906181 0.32542626
5.4910982 0.32818559
5.4915783 0.33090114
5.4920584 0.33357566
5.4925385 0.33621194
5.4930186 0.33881274
5.4934987 0.34138084
5.4939788 0.34391901
5.4944589 0.34643001
5.494939 0.34891662
5.4954191 0.35138162
5.4958992 0.35381692
5.4963793 0.3561965
5.4968594 0.35851989
5.4973395 0.36078796
5.4978196 0.36300161
5.4982997 0.36516173
5.4987798 0.3672692
5.4992599 0.36932493
5.4997399 0.37132978
5.50022 0.37328466
5.5007001 0.37519046
5.5011802 0.37704806
5.5016603 0.37885836
5.5021404 0.38062224
5.5026205 0.38234059
5.5031006 0.38401431
5.5035807 0.38564428
5.5040608 0.38723139
5.5045409 0.38877612
5.505021 0.39027789
5.5055011 0.39173645
5.5059812 0.39315154
5.5064613 0.39452292
5.5069414 0.39585035
5.5074215 0.39713358
5.5079016 0.39837236
5.5083817 0.39956644
5.5088618 0.40071559
5.5093419 0.40181955
5.509822 0.40287807
5.5103021 0.40389092
5.5107822 0.40485784
5.5112623 0.40577859
5.5117423 0.40665293
5.5122224 0.4074806
5.5127025 0.40826136
5.5131826 0.40900044
5.5136627 0.40970616
5.5141428 0.41037807
5.5146229 0.41101563
5.515103 0.41161826
5.5155831 0.41218541
5.5160632 0.41271652
5.5165433 0.41321103
5.5170234 0.41366838
5.5175035 0.41408801
5.5179836 0.41446936
5.5184637 0.41481188
5.5189438 0.415115
5.5194239 0.41537816
5.519904 0.41560081
5.5203841 0.41578239
5.5208642 0.41592234
5.5213443 0.41602009
5.5218244 0.41608138
5.5223045 0.41611337
5.5227846 0.4161154
5.5232647 0.4160868
5.5237447 0.41602689
5.5242248 0.41593499
5.5247049 0.41581042
5.525185 0.4156525
5.5256651 0.41546057
5.5261452 0.41523393
5.5266253 0.41497192
5.5271054 0.41467386
5.5275855 0.41433906
5.5280656 0.41396686
5.5285457 0.41355657
5.5290258 0.41310752
5.5295059 0.41261902
5.529986 0.41209041
5.5304661 0.41153005
5.5309462 0.41094543
5.5314263 0.41033516
5.5319064 0.40969789
5.5323865 0.40903223
5.5328666 0.40833681
5.5333467 0.40761028
5.5338268 0.40685124
5.5343069 0.40605835
5.534787 0.40523022
5.5352671 0.40436548
5.5357471 0.40346276
5.5362272 0.4025207
5.5367073 0.40153792
5.5371874 0.40051305
5.5376675 0.39944472
5.5381476 0.39833157
5.5386277 0.39717233
5.5391078 0.39598677
5.5395879 0.39478871
5.540068 0.39357625
5.5405481 0.39234752
5.5410282 0.39110062
5.5415083 0.38983367
5.5419884 0.38854478
5.5424685 0.38723206
5.5429486 0.38589364
5.5434287 0.38452761
5.5439088 0.38313211
5.5443889 0.38170523
5.544869 0.38024509
5.5453491 0.37874981
5.5458292 0.3772175
5.5463093 0.37564627
5.5467894 0.37403424
5.5472695 0.37237989
5.5477495 0.37070234
5.5482296 0.36901415
5.5487097 0.36731657
5.5491898 0.36561089
5.5496699 0.36389836
5.55015 0.36218026
5.5506301 0.36045784
5.5511102 0.35873239
5.5515903 0.35700515
5.5520704 0.35527741
5.5525505 0.35355043
5.5530306 0.35182547
5.5535107 0.35010381
5.5539908 0.34838671
5.5544709 0.34667543
5.554951 0.34497125
5.5554311 0.34327544
5.5559112 0.34158914
5.5563913 0.33991013
5.5568714 0.338237
5.5573515 0.33656964
5.5578316 0.33490792
5.5583117 0.33325174
5.5587918 0.33160098
5.5592719 0.32995551
5.559752 0.32831523
5.560232 0.32668001
5.5607121 0.32504975
5.5611922 0.32342431
5.5616723 0.32180359
5.5621524 0.32018747
5.5626325 0.31857582
5.5631126 0.31696855
5.5635927 0.31536552
5.5640728 0.31376663
5.5645529 0.31217505
5.565033 0.31064543
5.5655131 0.30919428
5.5659932 0.30781791
5.5664733 0.30651258
5.5669534 0.30527458
5.5674335 0.3041002
5.5679136 0.30298571
5.5683937 0.30192741
5.5688738 0.30092156
5.5693539 0.29996446
5.569834 0.29905239
5.5703141 0.29818163
5.5707942 0.29734846
5.5712743 0.29654917
5.5717544 0.29578004
5.5722344 0.29503735
5.5727145 0.29431738
5.5731946 0.29362031
5.5736747 0.29298772
5.5741548 0.29243105
5.5746349 0.29194936
5.575115 0.29154171
5.5755951 0.29120716
5.5760752 0.29094477
5.5765553 0.2907536
5.5770354 0.29063271
5.5775155 0.29058116
5.5779956 0.29059801
5.5784757 0.29068233
5.5789558 0.29083316
5.5794359 0.29104957
5.579916 0.29133062
5.5803961 0.29167538
5.5808762 0.29208289
5.5813563 0.29255223
5.5818364 0.29308065
5.5823165 0.29365363
5.5827966 0.29427023
5.5832767 0.29493299
5.5837568 0.29564441
5.5842368 0.29640702
5.5847169 0.29722335
5.585197 0.29809592
5.5856771 0.29902724
5.5861572 0.30001986
5.5866373 0.30107628
5.5871174 0.30219903
5.5875975 0.30339063
5.5880776 0.30465361
5.5885577 0.30599049
5.5890378 0.30740379
5.5895179 0.30889604
5.589998 0.31046975
5.5904781 0.31211846
5.5909582 0.31378949
5.5914383 0.31547522
5.5919184 0.3171773
5.5923985 0.31889736
5.5928786 0.32063705
5.5933587 0.32239802
5.5938388 0.32418189
5.5943189 0.32599031
5.594799 0.32782492
5.5952791 0.32968737
5.5957592 0.3315793
5.5962392 0.33350234
5.5967193 0.33545814
5.5971994 0.33744834
5.5976795 0.33947458
5.5981596 0.3415385
5.5986397 0.34364174
5.5991198 0.34578232
5.5995999 0.34794327
5.60008 0.3501203
5.6005601 0.35231118
5.6010402 0.35451365
5.6015203 0.35672548
5.6020004 0.35894442
5.6024805 0.36116822
5.6029606 0.36339465
5.6034407 0.36562146
5.6039208 0.3678464
5.6044009 0.37006724
5.604881 0.37228172
5.6053611 0.37448761
5.6058412 0.37668266
5.6063213 0.37886463
5.6068014 0.38103127
5.6072815 0.38318035
5.6077616 0.38531183
5.6082416 0.38743255
5.6087217 0.38954307
5.6092018 0.39164329
5.6096819 0.3937331
5.610162 0.39581238
5.6106421 0.39788103
5.6111222 0.39993893
5.6116023 0.40198597
5.6120824 0.40402204
5.6125625 0.40604702
5.6130426 0.40806082
5.6135227 0.41006331
5.6140028 0.41205438
5.6144829 0.41403393
5.614963 0.41600184
5.6154431 0.41795799
5.6159232 0.41990229
5.6164033 0.42182356
5.6168834 0.423691
5.6173635 0.42550467
5.6178436 0.42726664
5.6183237 0.42897899
5.6188038 0.4306438
5.6192839 0.43226315
5.619764 0.43383911
5.620244 0.43537376
5.6207241 0.43686918
5.6212042 0.43832744
5.6216843 0.43975062
5.6221644 0.44114079
5.6226445 0.44250004
5.6231246 0.44383044
5.6236047 0.44513406
5.6240848 0.44641299
5.6245649 0.4476693
5.625045 0.4488996
5.6255251 0.45009239
5.6260052 0.45124713
5.6264853 0.45236374
5.6269654 0.45344214
5.6274455 0.45448225
5.6279256 0.455484
5.6284057 0.45644731
5.6288858 0.45737211
5.6293659 0.4582583
5.629846 0.45910582
5.6303261 0.45991458
5.6308062 0.46068452
5.6312863 0.46141554
5.6317664 0.46210758
5.6322464 0.46276055
5.6327265 0.46337438
5.6332066 0.46394899
5.6336867 0.46449114
5.6341668 0.4650123
5.6346469 0.46551138
5.635127 0.46598706
5.6356071 0.46643799
5.6360872 0.46686283
5.6365673 0.46726026
5.6370474 0.46762894
5.6375275 0.46796753
5.6380076 0.46827469
5.6384877 0.4685491
5.6389678 0.46878941
5.6394479 0.4689943
5.639928 0.46916242
5.6404081 0.46929243
5.6408882 0.46938302
5.6413683 0.46943283
5.6418484 0.46944053
5.6423285 0.46942149
5.6428086 0.46939752
5.6432887 0.46936682
5.6437688 0.4693274
5.6442488 0.4692773
5.6447289 0.46921454
5.645209 0.46913716
5.6456891 0.46904316
5.6461692 0.46893059
5.6466493 0.46879746
5.6471294 0.4686418
5.6476095 0.46846164
5.6480896 0.46825501
5.6485697 0.46801993
5.6490498 0.46775442
5.6495299 0.46745651
5.65001 0.46712423
5.6504901 0.46675561
5.6509702 0.46636685
5.6514503 0.46597715
5.6519304 0.46558651
5.6524105 0.46519491
5.6528906 0.46480232
5.6533707 0.46440875
5.6538508 0.46401417
5.6543309 0.46361856
5.654811 0.46322192
5.6552911 0.46282423
5.6557712 0.46242547
5.6562513 0.46202562
5.6567313 0.46162468
5.6572114 0.46122262
5.6576915 0.46081943
5.6581716 0.4604151
5.6586517 0.46000961
5.6591318 0.45960295
5.6596119 0.45919428
5.660092 0.45878318
5.6605721 0.45836996
5.6610522 0.45795497
5.6615323 0.45753852
5.6620124 0.45712096
5.6624925 0.45670261
5.6629726 0.4562838
5.6634527 0.45586487
5.6639328 0.45544614
5.6644129 0.45502795
5.664893 0.45461063
5.6653731 0.4541945
5.6658532 0.4537799
5.6663333 0.45336716
5.6668134 0.45295661
5.6672935 0.45254858
5.6677736 0.45214355
5.6682537 0.45175467
5.6687337 0.45138967
5.6692138 0.45104757
5.6696939 0.45072742
5.670174 0.45042825
5.6706541 0.4501491
5.6711342 0.44988901
5.6716143 0.44964702
5.6720944 0.44942216
5.6725745 0.44921348
5.6730546 0.44902001
5.6735347 0.44884078
5.6740148 0.44867485
5.6744949 0.44852124
5.674975 0.448379
5.6754551 0.44824715
5.6759352 0.44812475
5.6764153 0.44801097
5.6768954 0.44791061
5.6773755 0.44782664
5.6778556 0.44775938
5.6783357 0.44770916
5.6788158 0.44767631
5.6792959 0.44766116
5.679776 0.44766402
5.6802561 0.44768523
5.6807361 0.44772512
5.6812162 0.44778401
5.6816963 0.44786223
5.6821764 0.44796011
5.6826565 0.44807797
5.6831366 0.44821614
5.6836167 0.44837494
5.6840968 0.44855472
5.6845769 0.44875578
5.685057 0.44897793
5.6855371 0.44921015
5.6860172 0.44944818
5.6864973 0.44969234
5.6869774 0.44994293
5.6874575 0.45020026
5.6879376 0.45046465
5.6884177 0.45073641
5.6888978 0.45101584
5.6893779 0.45130327
5.689858 0.45159899
5.6903381 0.45190333
5.6908182 0.45221659
5.6912983 0.45253908
5.6917784 0.45287112
5.6922585 0.45321302
5.6927385 0.45356508
5.6932186 0.45392762
5.6936987 0.45430075
5.6941788 0.4546816
5.6946589 0.45506855
5.695139 0.45546079
5.6956191 0.45585751
5.6960992 0.45625791
5.6965793 0.45666118
5.6970594 0.45706651
5.6975395 0.4574731
5.6980196 0.45788014
5.6984997 0.45828682
5.6989798 0.45869234
5.6994599 0.45909588
5.69994 0.45949665
5.7004201 0.45989383
5.7009002 0.46028663
5.7013803 0.46067422
5.7018604 0.46105581
5.7023405 0.46143079
5.7028206 0.4618006
5.7033007 0.4621657
5.7037808 0.46252614
5.7042609 0.46288198
5.7047409 0.46323326
5.705221 0.46358003
5.7057011 0.46392233
5.7061812 0.46426022
5.7066613 0.46459373
5.7071414 0.46492291
5.7076215 0.46524781
5.7081016 0.46556849
5.7085817 0.46588497
5.7090618 0.46619732
5.7095419 0.46650558
5.710022 0.46680979
5.7105021 0.46711001
5.7109822 0.46740445
5.7114623 0.46768058
5.7119424 0.46793664
5.7124225 0.46817341
5.7129026 0.46839166
5.7133827 0.46859217
5.7138628 0.46877571
5.7143429 0.46894305
5.714823 0.46909498
5.7153031 0.46923226
5.7157832 0.46935566
5.7162633 0.46946598
5.7167433 0.46956397
5.7172234 0.46965042
5.7177035 0.46972609
5.7181836 0.46979177
5.7186637 0.46984822
5.7191438 0.46989623
5.7196239 0.46993546
5.720104 0.4699605
5.7205841 0.46997043
5.7210642 0.46996517
5.7215443 0.46994463
5.7220244 0.46990872
5.7225045 0.46985735
5.7229846 0.46979044
5.7234647 0.46970789
5.7239448 0.46960961
5.7244249 0.46949553
5.724905 0.46936555
5.7253851 0.46921957
5.7258652 0.46905753
5.7263453 0.46887932
5.7268254 0.46868486
5.7273055 0.46847406
5.7277856 0.46824683
5.7282657 0.46800517
5.7287457 0.46775723
5.7292258 0.46750292
5.7297059 0.4672412
5.730186 0.46697102
5.7306661 0.46669134
5.7311462 0.46640111
5.7316263 0.46609929
5.7321064 0.46578483
5.7325865 0.46545669
5.7330666 0.46511382
5.7335467 0.46475519
5.7340268 0.46437974
5.7345069 0.46398643
5.734987 0.46357422
5.7354671 0.46314206
5.7359472 0.46268891
5.7364273 0.46221372
5.7369074 0.4617203
5.7373875 0.46122389
5.7378676 0.4607257
5.7383477 0.4602258
5.7388278 0.45972423
5.7393079 0.45922104
5.739788 0.45871629
5.7402681 0.45821003
5.7407481 0.45770231
5.7412282 0.45719317
5.7417083 0.45668267
5.7421884 0.45617086
5.7426685 0.45565779
5.7431486 0.45514352
5.7436287 0.45462808
5.7441088 0.45411154
5.7445889 0.45359394
5.745069 0.45307533
5.7455491 0.45255507
5.7460292 0.45203162
5.7465093 0.45150527
5.7469894 0.45097643
5.7474695 0.45044551
5.7479496 0.44991291
5.7484297 0.44937902
5.7489098 0.44884426
5.7493899 0.44830902
5.74987 0.4477737
5.7503501 0.44723871
5.7508302 0.44670446
5.7513103 0.44617133
5.7517904 0.44563974
5.7522705 0.44511009
5.7527506 0.44458277
5.7532306 0.4440582
5.7537107 0.44353677
5.7541908 0.44302476
5.7546709 0.44253374
5.755151 0.44206315
5.7556311 0.44161208
5.7561112 0.44117959
5.7565913 0.44076479
5.7570714 0.44036675
5.7575515 0.43998455
5.7580316 0.43961729
5.7585117 0.43926405
5.7589918 0.43892391
5.7594719 0.43859595
5.759952 0.43827926
5.7604321 0.43797293
5.7609122 0.43767604
5.7613923 0.43738767
5.7618724 0.43710691
5.7623525 0.43683284
5.7628326 0.43657143
5.7633127 0.43633305
5.7637928 0.4361176
5.7642729 0.43592485
5.764753 0.43575456
5.765233 0.43560648
5.7657131 0.43548036
5.7661932 0.43537598
5.7666733 0.4352931
5.7671534 0.43523146
5.7676335 0.43519083
5.7681136 0.43517097
5.7685937 0.43517164
5.7690738 0.4351926
5.7695539 0.4352336
5.770034 0.43529442
5.7705141 0.43537479
5.7709942 0.4354745
5.7714743 0.43558907
5.7719544 0.43571375
5.7724345 0.43584943
5.7729146 0.435997
5.7733947 0.43615737
5.7738748 0.43633144
5.7743549 0.43652011
5.774835 0.43672427
5.7753151 0.43694484
5.7757952 0.4371827
5.7762753 0.43743877
5.7767554 0.43771393
5.7772354 0.43800909
5.7777155 0.43832516
5.7781956 0.43866303
5.7786757 0.4390236
5.7791558 0.43940777
5.7796359 0.43981645
5.780116 0.44023861
5.7805961 0.44066334
5.7810762 0.44109084
5.7815563 0.44152132
5.7820364 0.44195498
5.7825165 0.44239203
5.7829966 0.44283268
5.7834767 0.44327712
5.7839568 0.44372556
5.7844369 0.4441782
5.784917 0.44463526
5.7853971 0.44509692
5.7858772 0.44556341
5.7863573 0.44603492
5.7868374 0.44651166
5.7873175 0.44699383
5.7877976 0.44748164
5.7882777 0.44797529
5.7887578 0.44847439
5.7892378 0.44897811
5.7897179 0.44948581
5.790198 0.44999686
5.7906781 0.4505106
5.7911582 0.45102641
5.7916383 0.45154363
5.7921184 0.45206163
5.7925985 0.45257978
5.7930786 0.45309742
5.7935587 0.45361392
5.7940388 0.45412864
5.7945189 0.45464094
5.794999 0.45515017
5.7954791 0.4556557
5.7959592 0.45615689
5.7964393 0.4566531
5.7969194 0.45714369
5.7973995 0.45762871
5.7978796 0.45810844
5.7983597 0.45858295
5.7988398 0.4590523
5.7993199 0.45951657
5.7998 0.45997583
5.8002801 0.46043013
5.8007602 0.46087955
5.8012402 0.46132416
5.8017203 0.46176402
5.8022004 0.4621992
5.8026805 0.46262977
5.8031606 0.46305579
5.8036407 0.46347734
5.8041208 0.46389449
5.8046009 0.46430729
5.805081 0.46471582
5.8055611 0.46511999
5.8060412 0.46551568
5.8065213 0.46590124
5.8070014 0.46627694
5.8074815 0.46664308
5.8079616 0.46699993
5.8084417 0.46734778
5.8089218 0.46768691
5.8094019 0.46801761
5.809882 0.46834015
5.8103621 0.46865483
5.8108422 0.46896192
5.8113223 0.46926172
5.8118024 0.46955449
5.8122825 0.46984054
5.8127626 0.47012013
5.8132426 0.47039356
5.8137227 0.4706611
5.8142028 0.47092298
5.8146829 0.47117841
5.815163 0.471427
5.8156431 0.47166873
5.8161232 0.47190356
5.8166033 0.47213146
5.8170834 0.4723524
5.8175635 0.47256634
5.8180436 0.47277324
5.8185237 0.47297308
5.8190038 0.47316581
5.8194839 0.47335141
5.819964 0.47352984
5.8204441 0.47370107
5.8209242 0.47386505
5.8214043 0.47402177
5.8218844 0.47417118
5.8223645 0.47431325
5.8228446 0.4744481
5.8233247 0.47457735
5.8238048 0.47470136
5.8242849 0.47481996
5.824765 0.47493301
5.825245 0.47504035
5.8257251 0.47514183
5.8262052 0.4752373
5.8266853 0.47532659
5.8271654 0.47540957
5.8276455 0.47548608
5.8281256 0.47555596
5.8286057 0.47561906
5.8290858 0.47567523
5.8295659 0.47572432
5.830046 0.47576617
5.8305261 0.47580063
5.8310062 0.47582755
5.8314863 0.47584715
5.8319664 0.47586237
5.8324465 0.47587369
5.8329266 0.47588093
5.8334067 0.47588387
5.8338868 0.47588233
5.8343669 0.47587611
5.834847 0.475865
5.8353271 0.47584882
5.8358072 0.47582737
5.8362873 0.47580045
5.8367674 0.47576787
5.8372474 0.47572942
5.8377275 0.47568491
5.8382076 0.47563415
5.8386877 0.47557693
5.8391678 0.47551306
5.8396479 0.47544235
5.840128 0.47536522
5.8406081 0.47528528
5.8410882 0.47520298
5.8415683 0.47511814
5.8420484 0.47503056
5.8425285 0.47494006
5.8430086 0.47484645
5.8434887 0.47474953
5.8439688 0.47464912
5.8444489 0.47454504
5.844929 0.47443708
5.8454091 0.47432506
5.8458892 0.4742088
5.8463693 0.47408809
5.8468494 0.47396276
5.8473295 0.47383262
5.8478096 0.47369747
5.8482897 0.47355712
5.8487698 0.47341218
5.8492498 0.47326613
5.8497299 0.47311919
5.85021 0.47297113
5.8506901 0.47282172
5.8511702 0.47267071
5.8516503 0.47251788
5.8521304 0.47236298
5.8526105 0.47220578
5.8530906 0.47204605
5.8535707 0.47188354
5.8540508 0.47171802
5.8545309 0.47154926
5.855011 0.47137702
5.8554911 0.47120106
5.8559712 0.47102114
5.8564513 0.47083704
5.8569314 0.47064851
5.8574115 0.47045611
5.8578916 0.47026257
5.8583717 0.47006818
5.8588518 0.46987296
5.8593319 0.46967695
5.859812 0.46948016
5.8602921 0.46928263
5.8607722 0.46908438
5.8612523 0.46888543
5.8617323 0.46868582
5.8622124 0.46848557
5.8626925 0.46828471
5.8631726 0.46808327
5.8636527 0.46788126
5.8641328 0.46767873
5.8646129 0.46747569
5.865093 0.46727217
5.8655731 0.4670682
5.8660532 0.46686342
5.8665333 0.46665687
5.8670134 0.46644865
5.8674935 0.46623898
5.8679736 0.46602805
5.8684537 0.46581607
5.8689338 0.46560322
5.8694139 0.46538972
5.869894 0.46517575
5.8703741 0.46496152
5.8708542 0.46474722
5.8713343 0.46453306
5.8718144 0.46431924
5.8722945 0.46410595
5.8727746 0.46389339
5.8732547 0.46368176
5.8737347 0.46347126
5.8742148 0.46326209
5.8746949 0.46305628
5.875175 0.46285786
5.8756551 0.46266654
5.8761352 0.46248191
5.8766153 0.46230353
5.8770954 0.46213097
5.8775755 0.4619638
5.8780556 0.46180158
5.8785357 0.4616439
5.8790158 0.46149031
5.8794959 0.46134039
5.879976 0.4611937
5.8804561 0.46104982
5.8809362 0.46090831
5.8814163 0.46076874
5.8818964 0.46063069
5.8823765 0.46049371
5.8828566 0.46035738
5.8833367 0.46022888
5.8838168 0.46012114
5.8842969 0.46003353
5.884777 0.45996513
5.8852571 0.45991502
5.8857371 0.4598823
5.8862172 0.45986605
5.8866973 0.45986535
5.8871774 0.4598793
5.8876575 0.45990697
5.8881376 0.45994746
5.8886177 0.45999985
5.8890978 0.46006322
5.8895779 0.46013666
5.890058 0.46021926
5.8905381 0.46031011
5.8910182 0.46040829
5.8914983 0.46051288
5.8919784 0.46063117
5.8924585 0.46077417
5.8929386 0.46094165
5.8934187 0.4611333
5.8938988 0.46134881
5.8943789 0.46158786
5.894859 0.46185015
5.8953391 0.46213537
5.8958192 0.4624432
5.8962993 0.46277333
5.8967794 0.46312546
5.8972595 0.46349927
5.8977395 0.46389446
5.8982196 0.46431071
5.8986997 0.4647477
5.8991798 0.46520514
5.8996599 0.46568271
5.90014 0.46618009
5.9006201 0.46669339
5.9011002 0.46721947
5.9015803 0.46775963
5.9020604 0.46831517
5.9025405 0.46888742
5.9030206 0.46947769
5.9035007 0.47008728
5.9039808 0.47071751
5.9044609 0.47136969
5.904941 0.47204513
5.9054211 0.47274514
5.9059012 0.47347103
5.9063813 0.47422412
5.9068614 0.47500571
5.9073415 0.47581711
5.9078216 0.47665965
5.9083017 0.47753462
5.9087818 0.47844331
5.9092619 0.47937003
5.9097419 0.48030096
5.910222 0.48123599
5.9107021 0.48217502
5.9111822 0.48311794
5.9116623 0.48406465
5.9121424 0.48501504
5.9126225 0.48596901
5.9131026 0.48692644
5.9135827 0.48788725
5.9140628 0.48885131
5.9145429 0.48981852
5.915023 0.49078879
5.9155031 0.491762
5.9159832 0.49273804
5.9164633 0.49371682
5.9169434 0.49469822
5.9174235 0.49568218
5.9179036 0.49667153
5.9183837 0.49766749
5.9188638 0.49866921
5.9193439 0.49967583
5.919824 0.50068651
5.9203041 0.50170039
5.9207842 0.50271662
5.9212643 0.50373434
5.9217443 0.5047527
5.9222244 0.50577084
5.9227045 0.50678791
5.9231846 0.50780306
5.9236647 0.50881544
5.9241448 0.50982418
5.9246249 0.51082844
5.925105 0.51182736
5.9255851 0.5128201
5.9260652 0.51380542
5.9265453 0.51476925
5.9270254 0.51570552
5.9275055 0.51661534
5.9279856 0.51749982
5.9284657 0.51836008
5.9289458 0.51919721
5.9294259 0.52001234
5.929906 0.52080657
5.9303861 0.52158102
5.9308662 0.5223368
5.9313463 0.52307501
5.9318264 0.52379678
5.9323065 0.5245032
5.9327866 0.5251954
5.9332667 0.52587448
5.9337467 0.52654156
5.9342268 0.52719774
5.9347069 0.52784338
5.935187 0.52846318
5.9356671 0.52905091
5.9361472 0.52960681
5.9366273 0.5301311
5.9371074 0.53062401
5.9375875 0.53108576
5.9380676 0.53151659
5.9385477 0.53191671
5.9390278 0.53228635
5.9395079 0.53262575
5.939988 0.53293513
5.9404681 0.53321471
5.9409482 0.53346472
5.9414283 0.5336854
5.9419084 0.53387696
5.9423885 0.53403963
5.9428686 0.53417364
5.9433487 0.5342802
5.9438288 0.53437226
5.9443089 0.53445251
5.944789 0.53451922
5.9452691 0.53457069
5.9457491 0.53460519
5.9462292 0.53462102
5.9467093 0.53461646
5.9471894 0.5345898
5.9476695 0.53453934
5.9481496 0.53446334
5.9486297 0.53436011
5.9491098 0.53422792
5.9495899 0.53406507
5.95007 0.53386985
5.9505501 0.53364053
5.9510302 0.53337541
5.9515103 0.53307277
5.9519904 0.5327338
5.9524705 0.53238515
5.9529506 0.53203395
5.9534307 0.53168052
5.9539108 0.53132518
5.9543909 0.53096825
5.954871 0.53061005
5.9553511 0.5302509
5.9558312 0.52989112
5.9563113 0.52953102
5.9567914 0.52917093
5.9572715 0.52881117
5.9577516 0.52845206
5.9582316 0.52809392
5.9587117 0.52773707
5.9591918 0.52738182
5.9596719 0.5270285
5.960152 0.52667743
5.9606321 0.52632872
5.9611122 0.5259811
5.9615923 0.52563433
5.9620724 0.52528843
5.9625525 0.52494343
5.9630326 0.52459935
5.9635127 0.52425622
5.9639928 0.52391405
5.9644729 0.52357288
5.964953 0.52323272
5.9654331 0.5228936
5.9659132 0.52255554
5.9663933 0.52221857
5.9668734 0.52188271
5.9673535 0.52154798
5.9678336 0.52121441
5.9683137 0.52088203
5.9687938 0.52055084
5.9692739 0.52022732
5.969754 0.51994482
5.970234 0.51970639
5.9707141 0.51950995
5.9711942 0.51935343
5.9716743 0.51923477
5.9721544 0.51915191
5.9726345 0.51910277
5.9731146 0.51908528
5.9735947 0.51909739
5.9740748 0.51913702
5.9745549 0.5192021
5.975035 0.51929058
5.9755151 0.51940037
5.9759952 0.51952942
5.9764753 0.51967565
5.9769554 0.51983701
5.9774355 0.52001141
5.9779156 0.520201
5.9783957 0.52042193
5.9788758 0.52067622
5.9793559 0.52096403
5.979836 0.52128555
5.9803161 0.52164095
5.9807962 0.52203043
5.9812763 0.52245414
5.9817564 0.52291228
5.9822364 0.52340501
5.9827165 0.52393253
5.9831966 0.52449501
5.9836767 0.52509262
5.9841568 0.52572555
5.9846369 0.52639398
5.985117 0.52709808
5.9855971 0.52783803
5.9860772 0.52861402
5.9865573 0.52942015
5.9870374 0.53023783
5.9875175 0.53106731
5.9879976 0.53191032
5.9884777 0.53276861
5.9889578 0.53364395
5.9894379 0.53453808
5.989918 0.53545274
5.9903981 0.5363897
5.9908782 0.53735069
5.9913583 0.53833748
5.9918384 0.5393518
5.9923185 0.54039541
5.9927986 0.54147006
5.9932787 0.54257751
5.9937588 0.54371949
5.9942388 0.54489776
5.9947189 0.54611408
5.995199 0.54736013
5.9956791 0.54861096
5.9961592 0.54986488
5.9966393 0.55112149
5.9971194 0.55238035
5.9975995 0.55364105
5.9980796 0.55490316
5.9985597 0.55616627
5.9990398 0.55742995
5.9995199 0.55869379
6 0.55995735
