# Supplementary material for: Structural motifs of gold cluster anions with 17 to 69 atoms
Source: Nat Commun. 2026 Apr 10;17:5099. doi: 10.1038/s41467-026-71649-9 (PMC13246909; doi:10.1038/s41467-026-71649-9)
Supplement: Supplementary file 5 — Source Data [file 41467_2026_71649_MOESM5_ESM.zip › Figure2/29_th_red.dat]

Source theoretical data for N=29 (red curve)
3.6 0
3.6004801 0
3.6009602 0
3.6014403 0
3.6019204 0
3.6024005 0
3.6028806 0
3.6033607 0
3.6038408 0
3.6043209 0
3.604801 0
3.6052811 0
3.6057612 0
3.6062412 0
3.6067213 0
3.6072014 0
3.6076815 0
3.6081616 0
3.6086417 0
3.6091218 0
3.6096019 0
3.610082 0
3.6105621 0
3.6110422 0
3.6115223 0
3.6120024 0
3.6124825 0
3.6129626 0
3.6134427 0
3.6139228 0
3.6144029 0
3.614883 0
3.6153631 0
3.6158432 0
3.6163233 0
3.6168034 0
3.6172835 0
3.6177636 0
3.6182436 0
3.6187237 0
3.6192038 0
3.6196839 0
3.620164 0
3.6206441 0
3.6211242 0
3.6216043 0
3.6220844 0
3.6225645 0
3.6230446 0
3.6235247 0
3.6240048 0
3.6244849 0
3.624965 0
3.6254451 0
3.6259252 0
3.6264053 0
3.6268854 0
3.6273655 0
3.6278456 0
3.6283257 0
3.6288058 0
3.6292859 0
3.629766 0
3.630246 0
3.6307261 0
3.6312062 0
3.6316863 0
3.6321664 0
3.6326465 0
3.6331266 0
3.6336067 0
3.6340868 0
3.6345669 0
3.635047 0
3.6355271 0
3.6360072 0
3.6364873 0
3.6369674 0
3.6374475 0
3.6379276 0
3.6384077 0
3.6388878 0
3.6393679 0
3.639848 0
3.6403281 0
3.6408082 0
3.6412883 0
3.6417684 0
3.6422484 0
3.6427285 0
3.6432086 0
3.6436887 0
3.6441688 0
3.6446489 0
3.645129 0
3.6456091 0
3.6460892 0
3.6465693 0
3.6470494 0
3.6475295 0
3.6480096 0
3.6484897 0
3.6489698 0
3.6494499 0
3.64993 0
3.6504101 0
3.6508902 0
3.6513703 0
3.6518504 0
3.6523305 0
3.6528106 0
3.6532907 0
3.6537708 0
3.6542509 0
3.6547309 0
3.655211 0
3.6556911 0
3.6561712 0
3.6566513 0
3.6571314 0
3.6576115 0
3.6580916 0
3.6585717 0
3.6590518 0
3.6595319 0
3.660012 0
3.6604921 0
3.6609722 0
3.6614523 0
3.6619324 0
3.6624125 0
3.6628926 0
3.6633727 0
3.6638528 0
3.6643329 0
3.664813 0
3.6652931 0
3.6657732 0
3.6662533 0
3.6667333 0
3.6672134 0
3.6676935 0
3.6681736 0
3.6686537 0
3.6691338 0
3.6696139 0
3.670094 0
3.6705741 0
3.6710542 0
3.6715343 0
3.6720144 0
3.6724945 0
3.6729746 0
3.6734547 0
3.6739348 0
3.6744149 0
3.674895 0
3.6753751 0
3.6758552 0
3.6763353 0
3.6768154 0
3.6772955 0
3.6777756 0
3.6782557 0
3.6787357 0
3.6792158 0
3.6796959 0
3.680176 0
3.6806561 0
3.6811362 0
3.6816163 0
3.6820964 0
3.6825765 0
3.6830566 0
3.6835367 0
3.6840168 0
3.6844969 0
3.684977 0
3.6854571 0
3.6859372 0
3.6864173 0
3.6868974 0
3.6873775 0
3.6878576 0
3.6883377 0
3.6888178 0
3.6892979 0
3.689778 0
3.6902581 0
3.6907381 0
3.6912182 0
3.6916983 0
3.6921784 0
3.6926585 0
3.6931386 0
3.6936187 0
3.6940988 0
3.6945789 0
3.695059 0
3.6955391 0
3.6960192 0
3.6964993 0
3.6969794 0
3.6974595 0
3.6979396 0
3.6984197 0
3.6988998 0
3.6993799 0
3.69986 0
3.7003401 0
3.7008202 0
3.7013003 0
3.7017804 0
3.7022605 0
3.7027405 0
3.7032206 0
3.7037007 0
3.7041808 0
3.7046609 0
3.705141 0
3.7056211 0
3.7061012 0
3.7065813 0
3.7070614 0
3.7075415 0
3.7080216 0
3.7085017 0
3.7089818 0
3.7094619 0
3.709942 0
3.7104221 0
3.7109022 0
3.7113823 0
3.7118624 0
3.7123425 0
3.7128226 0
3.7133027 0
3.7137828 0
3.7142629 0
3.7147429 0
3.715223 0
3.7157031 0
3.7161832 0
3.7166633 0
3.7171434 0
3.7176235 0
3.7181036 0
3.7185837 0
3.7190638 0
3.7195439 0
3.720024 0
3.7205041 0
3.7209842 0
3.7214643 0
3.7219444 0
3.7224245 0
3.7229046 0
3.7233847 0
3.7238648 0
3.7243449 0
3.724825 0
3.7253051 0
3.7257852 0
3.7262653 0
3.7267453 0
3.7272254 0
3.7277055 0
3.7281856 0
3.7286657 0
3.7291458 0
3.7296259 0
3.730106 0
3.7305861 0
3.7310662 0
3.7315463 0
3.7320264 0
3.7325065 0
3.7329866 0
3.7334667 0
3.7339468 0
3.7344269 0
3.734907 0
3.7353871 0
3.7358672 0
3.7363473 0
3.7368274 0
3.7373075 0
3.7377876 0
3.7382677 0
3.7387477 0
3.7392278 0
3.7397079 0
3.740188 0
3.7406681 0
3.7411482 0
3.7416283 0
3.7421084 0
3.7425885 0
3.7430686 0
3.7435487 0
3.7440288 0
3.7445089 0
3.744989 0
3.7454691 0
3.7459492 0
3.7464293 0
3.7469094 0
3.7473895 0
3.7478696 0
3.7483497 0
3.7488298 0
3.7493099 0
3.74979 0
3.7502701 0
3.7507502 0
3.7512302 0
3.7517103 0
3.7521904 0
3.7526705 0
3.7531506 0
3.7536307 0
3.7541108 0
3.7545909 0
3.755071 0
3.7555511 0
3.7560312 0
3.7565113 0
3.7569914 0
3.7574715 0
3.7579516 0
3.7584317 0
3.7589118 0
3.7593919 0
3.759872 0
3.7603521 0
3.7608322 0
3.7613123 0
3.7617924 0
3.7622725 0
3.7627526 0
3.7632326 0
3.7637127 0
3.7641928 0
3.7646729 0
3.765153 0
3.7656331 0
3.7661132 0
3.7665933 0
3.7670734 0
3.7675535 0
3.7680336 0
3.7685137 0
3.7689938 0
3.7694739 0
3.769954 0
3.7704341 0
3.7709142 0
3.7713943 0
3.7718744 0
3.7723545 0
3.7728346 0
3.7733147 0
3.7737948 0
3.7742749 0
3.774755 0
3.775235 0
3.7757151 0
3.7761952 0
3.7766753 0
3.7771554 0
3.7776355 0
3.7781156 0
3.7785957 0
3.7790758 0
3.7795559 0
3.780036 0
3.7805161 0
3.7809962 0
3.7814763 0
3.7819564 0
3.7824365 0
3.7829166 0
3.7833967 0
3.7838768 0
3.7843569 0
3.784837 0
3.7853171 0
3.7857972 0
3.7862773 0
3.7867574 0
3.7872374 0
3.7877175 0
3.7881976 0
3.7886777 0
3.7891578 0
3.7896379 0
3.790118 0
3.7905981 0
3.7910782 0
3.7915583 0
3.7920384 0
3.7925185 0
3.7929986 0
3.7934787 0
3.7939588 0
3.7944389 0
3.794919 0
3.7953991 0
3.7958792 0
3.7963593 0
3.7968394 0
3.7973195 0
3.7977996 0
3.7982797 0
3.7987598 0
3.7992398 0
3.7997199 0
3.8002 0
3.8006801 0
3.8011602 0
3.8016403 0
3.8021204 0
3.8026005 0
3.8030806 0
3.8035607 0
3.8040408 0
3.8045209 0
3.805001 0
3.8054811 0
3.8059612 0
3.8064413 0
3.8069214 0
3.8074015 0
3.8078816 0
3.8083617 0
3.8088418 0
3.8093219 0
3.809802 0
3.8102821 0
3.8107622 0
3.8112422 0
3.8117223 0
3.8122024 0
3.8126825 0
3.8131626 0
3.8136427 0
3.8141228 0
3.8146029 0
3.815083 0
3.8155631 0
3.8160432 0
3.8165233 0
3.8170034 0
3.8174835 0
3.8179636 0
3.8184437 0
3.8189238 0
3.8194039 0
3.819884 0
3.8203641 0
3.8208442 0
3.8213243 0
3.8218044 0
3.8222845 0
3.8227646 0
3.8232446 0
3.8237247 0
3.8242048 0
3.8246849 0
3.825165 0
3.8256451 0
3.8261252 0
3.8266053 0
3.8270854 0
3.8275655 0
3.8280456 0
3.8285257 0
3.8290058 0
3.8294859 0
3.829966 0
3.8304461 0
3.8309262 0
3.8314063 0
3.8318864 0
3.8323665 0
3.8328466 0
3.8333267 0
3.8338068 0
3.8342869 0
3.834767 0
3.835247 0
3.8357271 0
3.8362072 0
3.8366873 0
3.8371674 0
3.8376475 0
3.8381276 0
3.8386077 2.3886271e-11
3.8390878 1.3088543e-10
3.8395679 3.1717982e-10
3.840048 5.7554332e-10
3.8405281 8.9874982e-10
3.8410082 1.2795732e-09
3.8414883 1.7107874e-09
3.8419684 2.1851663e-09
3.8424485 2.6954837e-09
3.8429286 3.2345136e-09
3.8434087 3.7950299e-09
3.8438888 4.3698064e-09
3.8443689 4.9516171e-09
3.844849 5.5332358e-09
3.8453291 6.1074364e-09
3.8458092 6.6669929e-09
3.8462893 7.2046791e-09
3.8467694 7.7132688e-09
3.8472494 8.2484244e-09
3.8477295 8.9317401e-09
3.8482096 9.7556709e-09
3.8486897 1.0708541e-08
3.8491698 1.1778676e-08
3.8496499 1.29544e-08
3.85013 1.4224038e-08
3.8506101 1.5575915e-08
3.8510902 1.6998355e-08
3.8515703 1.8479683e-08
3.8520504 2.0008224e-08
3.8525305 2.1572303e-08
3.8530106 2.3160244e-08
3.8534907 2.4760372e-08
3.8539708 2.6361012e-08
3.8544509 2.7950488e-08
3.854931 2.9517126e-08
3.8554111 3.104925e-08
3.8558912 3.3079621e-08
3.8563713 3.6434444e-08
3.8568514 4.1022434e-08
3.8573315 4.6739186e-08
3.8578116 5.3480298e-08
3.8582917 6.1141367e-08
3.8587718 6.961799e-08
3.8592519 7.8805763e-08
3.8597319 8.8600285e-08
3.860212 9.8897152e-08
3.8606921 1.0959196e-07
3.8611722 1.2058031e-07
3.8616523 1.3175779e-07
3.8621324 1.4302001e-07
3.8626125 1.5426256e-07
3.8630926 1.6538104e-07
3.8635727 1.7627104e-07
3.8640528 1.8682816e-07
3.8645329 1.9966424e-07
3.865013 2.1796326e-07
3.8654931 2.4132028e-07
3.8659732 2.6931705e-07
3.8664533 3.0153529e-07
3.8669334 3.3755675e-07
3.8674135 3.7696316e-07
3.8678936 4.1933626e-07
3.8683737 4.6425778e-07
3.8688538 5.1130947e-07
3.8693339 5.6007306e-07
3.869814 6.1013028e-07
3.8702941 6.6106288e-07
3.8707742 7.1245259e-07
3.8712543 7.6388115e-07
3.8717343 8.149303e-07
3.8722144 8.6518176e-07
3.8726945 9.1421743e-07
3.8731746 9.7483294e-07
3.8736547 1.0587625e-06
3.8741348 1.1642517e-06
3.8746149 1.2895464e-06
3.875095 1.4328923e-06
3.8755751 1.592535e-06
3.8760552 1.7667202e-06
3.8765353 1.9536938e-06
3.8770154 2.1517014e-06
3.8774955 2.3589886e-06
3.8779756 2.5738013e-06
3.8784557 2.794385e-06
3.8789358 3.0189857e-06
3.8794159 3.2458488e-06
3.879896 3.4732202e-06
3.8803761 3.6993456e-06
3.8808562 3.9224706e-06
3.8813363 4.1411112e-06
3.8818164 4.4094932e-06
3.8822965 4.7648513e-06
3.8827766 5.2007802e-06
3.8832567 5.7108745e-06
3.8837367 6.2887289e-06
3.8842168 6.9279379e-06
3.8846969 7.6220962e-06
3.885177 8.3647983e-06
3.8856571 9.149639e-06
3.8861372 9.9702127e-06
3.8866173 1.0820114e-05
3.8870974 1.1692938e-05
3.8875775 1.2582279e-05
3.8880576 1.3481731e-05
3.8885377 1.438489e-05
3.8890178 1.5285349e-05
3.8894979 1.6176704e-05
3.889978 1.7055942e-05
3.8904581 1.812375e-05
3.8909382 1.9485478e-05
3.8914183 2.1120041e-05
3.8918984 2.3006354e-05
3.8923785 2.5123333e-05
3.8928586 2.7449893e-05
3.8933387 2.9964949e-05
3.8938188 3.2647416e-05
3.8942989 3.547621e-05
3.894779 3.8430246e-05
3.8952591 4.1488439e-05
3.8957391 4.4629704e-05
3.8962192 4.7832957e-05
3.8966993 5.1077113e-05
3.8971794 5.4341086e-05
3.8976595 5.7603794e-05
3.8981396 6.0844149e-05
3.8986197 6.4063617e-05
3.8990998 6.7913265e-05
3.8995799 7.2655267e-05
3.90006 7.8227672e-05
3.9005401 8.4568531e-05
3.9010202 9.1615893e-05
3.9015003 9.930781e-05
3.9019804 0.00010758233
3.9024605 0.00011637751
3.9029406 0.00012563139
3.9034207 0.00013528202
3.9039008 0.00014526746
3.9043809 0.00015552575
3.904861 0.00016599495
3.9053411 0.00017661311
3.9058212 0.00018731827
3.9063013 0.00019804848
3.9067814 0.0002087418
3.9072615 0.00021944479
3.9077415 0.0002320097
3.9082216 0.00024700077
3.9087017 0.00026425657
3.9091818 0.00028361562
3.9096619 0.00030491649
3.910142 0.00032799771
3.9106221 0.00035269784
3.9111022 0.00037885543
3.9115823 0.00040630901
3.9120624 0.00043489714
3.9125425 0.00046445836
3.9130226 0.00049483123
3.9135027 0.00052585429
3.9139828 0.00055736608
3.9144629 0.00058920516
3.914943 0.00062121007
3.9154231 0.00065321936
3.9159032 0.00068547353
3.9163833 0.00072256706
3.9168634 0.00076555174
3.9173435 0.00081405636
3.9178236 0.00086770969
3.9183037 0.00092614053
3.9187838 0.00098897764
3.9192639 0.0010558498
3.9197439 0.0011263858
3.920224 0.0012002144
3.9207041 0.0012769645
3.9211842 0.0013562647
3.9216643 0.0014377438
3.9221444 0.0015210308
3.9226245 0.0016057542
3.9231046 0.0016915429
3.9235847 0.0017780257
3.9240648 0.0018648314
3.9245449 0.0019528094
3.925025 0.0020518278
3.9255051 0.0021635227
3.9259852 0.0022871525
3.9264653 0.0024219752
3.9269454 0.0025672491
3.9274255 0.0027222324
3.9279056 0.0028861832
3.9283857 0.0030583597
3.9288658 0.0032380201
3.9293459 0.0034244225
3.929826 0.0036168253
3.9303061 0.0038144864
3.9307862 0.0040166642
3.9312663 0.0042226167
3.9317463 0.0044316023
3.9322264 0.004642879
3.9327065 0.004855705
3.9331866 0.0050723425
3.9336667 0.0053108794
3.9341468 0.0055734179
3.9346269 0.0058586946
3.935107 0.006165446
3.9355871 0.0064924087
3.9360672 0.0068383194
3.9365473 0.0072019146
3.9370274 0.0075819309
3.9375075 0.0079771048
3.9379876 0.008386173
3.9384677 0.0088078721
3.9389478 0.0092409386
3.9394279 0.0096841091
3.939908 0.01013612
3.9403881 0.010595708
3.9408682 0.01106161
3.9413483 0.011532563
3.9418284 0.012013282
3.9423085 0.012531327
3.9427886 0.013088803
3.9432687 0.013683949
3.9437487 0.014315003
3.9442288 0.014980204
3.9447089 0.015677792
3.945189 0.016406003
3.9456691 0.017163078
3.9461492 0.017947255
3.9466293 0.018756773
3.9471094 0.01958987
3.9475895 0.020444785
3.9480696 0.021319756
3.9485497 0.022213024
3.9490298 0.023122825
3.9495099 0.024047399
3.94999 0.024984985
3.9504701 0.025943011
3.9509502 0.026954248
3.9514303 0.028020218
3.9519104 0.029139138
3.9523905 0.030309224
3.9528706 0.031528691
3.9533507 0.032795755
3.9538308 0.034108632
3.9543109 0.035465538
3.954791 0.036864688
3.9552711 0.038304299
3.9557512 0.039782587
3.9562312 0.041297766
3.9567113 0.042848054
3.9571914 0.044431665
3.9576715 0.046046816
3.9581516 0.047691723
3.9586317 0.049364601
3.9591118 0.051072509
3.9595919 0.052840413
3.960072 0.054669335
3.9605521 0.056558584
3.9610322 0.058507469
3.9615123 0.060515298
3.9619924 0.06258138
3.9624725 0.064705024
3.9629526 0.066885538
3.9634327 0.069122232
3.9639128 0.071414413
3.9643929 0.07376139
3.964873 0.076162473
3.9653531 0.078616969
3.9658332 0.081124188
3.9663133 0.083683437
3.9667934 0.086294027
3.9672735 0.088955264
3.9677536 0.091664359
3.9682336 0.094417209
3.9687137 0.097215776
3.9691938 0.10006225
3.9696739 0.10295882
3.970154 0.10590768
3.9706341 0.10891101
3.9711142 0.11197101
3.9715943 0.11508987
3.9720744 0.11826978
3.9725545 0.12151292
3.9730346 0.12482148
3.9735147 0.12819767
3.9739948 0.13164366
3.9744749 0.13516164
3.974955 0.13875382
3.9754351 0.14242236
3.9759152 0.14616948
3.9763953 0.14997773
3.9768754 0.15381208
3.9773555 0.15767228
3.9778356 0.16155887
3.9783157 0.16547241
3.9787958 0.16941344
3.9792759 0.1733825
3.979756 0.17738015
3.980236 0.18140692
3.9807161 0.18546337
3.9811962 0.18955004
3.9816763 0.19366748
3.9821564 0.19781623
3.9826365 0.20199684
3.9831166 0.20620986
3.9835967 0.21045584
3.9840768 0.21473531
3.9845569 0.21904883
3.985037 0.22339747
3.9855171 0.22777981
3.9859972 0.23219191
3.9864773 0.23662981
3.9869574 0.24108954
3.9874375 0.24556715
3.9879176 0.25005867
3.9883977 0.25456014
3.9888778 0.2590676
3.9893579 0.26357709
3.989838 0.26808463
3.9903181 0.27258628
3.9907982 0.27707807
3.9912783 0.28155604
3.9917584 0.28601623
3.9922384 0.29045466
3.9927185 0.29486739
3.9931986 0.29925046
3.9936787 0.30359747
3.9941588 0.30790531
3.9946389 0.31217547
3.995119 0.31640947
3.9955991 0.32060882
3.9960792 0.32477503
3.9965593 0.32890962
3.9970394 0.33301408
3.9975195 0.33708994
3.9979996 0.34113871
3.9984797 0.34516189
3.9989598 0.34916099
3.9994399 0.35313754
3.99992 0.35709303
4.0004001 0.36102898
4.0008802 0.3649469
4.0013603 0.3688483
4.0018404 0.37273459
4.0023205 0.37653125
4.0028006 0.38017766
4.0032807 0.38368021
4.0037608 0.38704531
4.0042408 0.39027934
4.0047209 0.39338869
4.005201 0.39637976
4.0056811 0.39925894
4.0061612 0.40203262
4.0066413 0.4047072
4.0071214 0.40728906
4.0076015 0.40978461
4.0080816 0.41220023
4.0085617 0.41454232
4.0090418 0.41681727
4.0095219 0.41903147
4.010002 0.42119132
4.0104821 0.42330256
4.0109622 0.42530577
4.0114423 0.42716034
4.0119224 0.42886835
4.0124025 0.43043186
4.0128826 0.43185294
4.0133627 0.43313366
4.0138428 0.4342761
4.0143229 0.43528232
4.014803 0.4361544
4.0152831 0.43689439
4.0157632 0.43750438
4.0162432 0.43798644
4.0167233 0.43834263
4.0172034 0.43857502
4.0176835 0.43868568
4.0181636 0.43867669
4.0186437 0.43855011
4.0191238 0.43830829
4.0196039 0.43796339
4.020084 0.43751848
4.0205641 0.43697001
4.0210442 0.43631442
4.0215243 0.43554816
4.0220044 0.4346677
4.0224845 0.43366947
4.0229646 0.43254992
4.0234447 0.43130551
4.0239248 0.42993268
4.0244049 0.42842789
4.024885 0.42678759
4.0253651 0.42500822
4.0258452 0.42308623
4.0263253 0.42101808
4.0268054 0.41880021
4.0272855 0.41642907
4.0277656 0.41390528
4.0282456 0.4113192
4.0287257 0.40870332
4.0292058 0.40605021
4.0296859 0.40335245
4.030166 0.40060264
4.0306461 0.39779334
4.0311262 0.39491716
4.0316063 0.39196666
4.0320864 0.38893443
4.0325665 0.38581306
4.0330466 0.38259512
4.0335267 0.37927321
4.0340068 0.3758399
4.0344869 0.37228777
4.034967 0.36860942
4.0354471 0.36479742
4.0359272 0.36084435
4.0364073 0.35675024
4.0368874 0.35261706
4.0373675 0.3484793
4.0378476 0.34433689
4.0383277 0.34018974
4.0388078 0.33603778
4.0392879 0.33188093
4.039768 0.32771912
4.040248 0.32355226
4.0407281 0.31938029
4.0412082 0.31520311
4.0416883 0.31102066
4.0421684 0.30683285
4.0426485 0.30263961
4.0431286 0.29844087
4.0436087 0.29423653
4.0440888 0.29002653
4.0445689 0.28581079
4.045049 0.28158875
4.0455291 0.27735596
4.0460092 0.27311257
4.0464893 0.26886005
4.0469694 0.26459989
4.0474495 0.26033359
4.0479296 0.25606261
4.0484097 0.25178845
4.0488898 0.2475126
4.0493699 0.24323654
4.04985 0.23896175
4.0503301 0.23468972
4.0508102 0.23042194
4.0512903 0.22615989
4.0517704 0.22190505
4.0522505 0.21765892
4.0527305 0.21342297
4.0532106 0.20919869
4.0536907 0.20499672
4.0541708 0.20088279
4.0546509 0.19686566
4.055131 0.19294048
4.0556111 0.18910241
4.0560912 0.18534659
4.0565713 0.18166819
4.0570514 0.17806235
4.0575315 0.17452425
4.0580116 0.17104902
4.0584917 0.16763182
4.0589718 0.16426782
4.0594519 0.16095215
4.059932 0.15767999
4.0604121 0.15444648
4.0608922 0.15124678
4.0613723 0.14807605
4.0618524 0.14492943
4.0623325 0.14181406
4.0628126 0.13879188
4.0632927 0.13587032
4.0637728 0.13304682
4.0642529 0.13031882
4.0647329 0.12768377
4.065213 0.1251391
4.0656931 0.12268227
4.0661732 0.12031071
4.0666533 0.11802187
4.0671334 0.11581319
4.0676135 0.11368212
4.0680936 0.1116261
4.0685737 0.10964257
4.0690538 0.10772897
4.0695339 0.10588276
4.070014 0.10410136
4.0704941 0.10238223
4.0709742 0.10072664
4.0714543 0.099149521
4.0719344 0.097652872
4.0724145 0.096236919
4.0728946 0.094901887
4.0733747 0.093648001
4.0738548 0.092475487
4.0743349 0.09138457
4.074815 0.090375475
4.0752951 0.089448428
4.0757752 0.088603653
4.0762553 0.087841378
4.0767353 0.087161825
4.0772154 0.086565222
4.0776955 0.086051794
4.0781756 0.085621764
4.0786557 0.08527536
4.0791358 0.085012806
4.0796159 0.084827758
4.080096 0.084699456
4.0805761 0.084628209
4.0810562 0.084616104
4.0815363 0.084665229
4.0820164 0.08477767
4.0824965 0.084955514
4.0829766 0.085200848
4.0834567 0.085515759
4.0839368 0.085902335
4.0844169 0.086362662
4.084897 0.086898827
4.0853771 0.087512918
4.0858572 0.088207021
4.0863373 0.088983223
4.0868174 0.089843612
4.0872975 0.090790274
4.0877776 0.091825296
4.0882577 0.092933504
4.0887377 0.094072173
4.0892178 0.095242204
4.0896979 0.09644691
4.090178 0.09768961
4.0906581 0.09897362
4.0911382 0.10030225
4.0916183 0.10167883
4.0920984 0.10310667
4.0925785 0.10458908
4.0930586 0.10612938
4.0935387 0.10773089
4.0940188 0.10939692
4.0944989 0.11113079
4.094979 0.11293582
4.0954591 0.11481533
4.0959392 0.11677262
4.0964193 0.11881101
4.0968994 0.12090853
4.0973795 0.12301524
4.0978596 0.12513209
4.0983397 0.12726164
4.0988198 0.12940645
4.0992999 0.13156911
4.09978 0.13375218
4.1002601 0.13595823
4.1007401 0.13818984
4.1012202 0.14044957
4.1017003 0.14273999
4.1021804 0.14506369
4.1026605 0.14742322
4.1031406 0.14982116
4.1036207 0.15226007
4.1041008 0.15474254
4.1045809 0.15727113
4.105061 0.15984841
4.1055411 0.16246111
4.1060212 0.16508364
4.1065013 0.16771446
4.1069814 0.17035237
4.1074615 0.17299621
4.1079416 0.17564477
4.1084217 0.17829687
4.1089018 0.18095134
4.1093819 0.18360698
4.109862 0.1862626
4.1103421 0.18891702
4.1108222 0.19156907
4.1113023 0.19421754
4.1117824 0.19686126
4.1122625 0.19949903
4.1127425 0.20212968
4.1132226 0.20475202
4.1137027 0.20736486
4.1141828 0.2099701
4.1146629 0.2125712
4.115143 0.21516811
4.1156231 0.21776076
4.1161032 0.22034911
4.1165833 0.22293308
4.1170634 0.22551261
4.1175435 0.22808765
4.1180236 0.23065812
4.1185037 0.23322396
4.1189838 0.23578512
4.1194639 0.23834153
4.119944 0.24089312
4.1204241 0.24343984
4.1209042 0.24598162
4.1213843 0.24851841
4.1218644 0.25105013
4.1223445 0.25357672
4.1228246 0.25607113
4.1233047 0.25850875
4.1237848 0.26089232
4.1242649 0.2632246
4.1247449 0.26550835
4.125225 0.26774631
4.1257051 0.26994124
4.1261852 0.2720959
4.1266653 0.27421304
4.1271454 0.27629541
4.1276255 0.27834577
4.1281056 0.28036687
4.1285857 0.28236147
4.1290658 0.28433232
4.1295459 0.28628217
4.130026 0.28821379
4.1305061 0.29012991
4.1309862 0.29203318
4.1314663 0.29390127
4.1319464 0.29571693
4.1324265 0.29748147
4.1329066 0.29919619
4.1333867 0.3008624
4.1338668 0.30248142
4.1343469 0.30405454
4.134827 0.30558308
4.1353071 0.30706834
4.1357872 0.30851162
4.1362673 0.30991424
4.1367473 0.31127751
4.1372274 0.31260273
4.1377075 0.3138912
4.1381876 0.31514424
4.1386677 0.31636315
4.1391478 0.31754923
4.1396279 0.31870364
4.140108 0.31981696
4.1405881 0.32088352
4.1410682 0.32190378
4.1415483 0.32287818
4.1420284 0.32380719
4.1425085 0.32469125
4.1429886 0.32553082
4.1434687 0.32632635
4.1439488 0.3270783
4.1444289 0.32778713
4.144909 0.32845328
4.1453891 0.32907721
4.1458692 0.32965938
4.1463493 0.33020023
4.1468294 0.33070023
4.1473095 0.33115983
4.1477896 0.33157948
4.1482697 0.33195954
4.1487497 0.3322978
4.1492298 0.33259312
4.1497099 0.33284549
4.15019 0.33305494
4.1506701 0.33322147
4.1511502 0.33334509
4.1516303 0.3334258
4.1521104 0.33346363
4.1525905 0.33345858
4.1530706 0.33341066
4.1535507 0.33331987
4.1540308 0.33318624
4.1545109 0.33300976
4.154991 0.33279045
4.1554711 0.33252831
4.1559512 0.33222336
4.1564313 0.33187561
4.1569114 0.33148519
4.1573915 0.33105426
4.1578716 0.3305833
4.1583517 0.33007187
4.1588318 0.32951955
4.1593119 0.32892593
4.159792 0.32829059
4.1602721 0.32761311
4.1607522 0.32689307
4.1612322 0.32613005
4.1617123 0.32532363
4.1621924 0.32447339
4.1626725 0.32357891
4.1631526 0.32263978
4.1636327 0.32165557
4.1641128 0.32062586
4.1645929 0.31955024
4.165073 0.31842829
4.1655531 0.31726053
4.1660332 0.31605755
4.1665133 0.31482148
4.1669934 0.31355114
4.1674735 0.31224534
4.1679536 0.31090289
4.1684337 0.3095226
4.1689138 0.30810329
4.1693939 0.30664377
4.169874 0.30514285
4.1703541 0.30359936
4.1708342 0.30201209
4.1713143 0.30037986
4.1717944 0.29870149
4.1722745 0.29697578
4.1727546 0.29520156
4.1732346 0.29337763
4.1737147 0.29150282
4.1741948 0.28957929
4.1746749 0.28763413
4.175155 0.28567162
4.1756351 0.28368946
4.1761152 0.28168532
4.1765953 0.27965692
4.1770754 0.27760194
4.1775555 0.27551808
4.1780356 0.27340302
4.1785157 0.27125447
4.1789958 0.26907013
4.1794759 0.26684767
4.179956 0.2645848
4.1804361 0.26227921
4.1809162 0.2599286
4.1813963 0.25753065
4.1818764 0.25508307
4.1823565 0.25258354
4.1828366 0.25003555
4.1833167 0.24747419
4.1837968 0.24490545
4.1842769 0.24232896
4.184757 0.23974435
4.185237 0.23715124
4.1857171 0.23454927
4.1861972 0.23193806
4.1866773 0.22931724
4.1871574 0.22668645
4.1876375 0.2240453
4.1881176 0.22139343
4.1885977 0.21873047
4.1890778 0.21605605
4.1895579 0.21336979
4.190038 0.21067133
4.1905181 0.20796029
4.1909982 0.2052363
4.1914783 0.20249887
4.1919584 0.19974794
4.1924385 0.196985
4.1929186 0.19421171
4.1933987 0.19142971
4.1938788 0.18864067
4.1943589 0.18584622
4.194839 0.18304802
4.1953191 0.18024772
4.1957992 0.17744697
4.1962793 0.17464742
4.1967594 0.17185072
4.1972394 0.16905851
4.1977195 0.16627245
4.1981996 0.1634942
4.1986797 0.16072539
4.1991598 0.15796768
4.1996399 0.15522272
4.20012 0.15249294
4.2006001 0.14978193
4.2010802 0.14708946
4.2015603 0.14441494
4.2020404 0.14175781
4.2025205 0.13911749
4.2030006 0.1364934
4.2034807 0.13388498
4.2039608 0.13129164
4.2044409 0.12871282
4.204921 0.12614793
4.2054011 0.12359641
4.2058812 0.12105768
4.2063613 0.11853116
4.2068414 0.11601629
4.2073215 0.11351248
4.2078016 0.11101916
4.2082817 0.10853577
4.2087618 0.10607053
4.2092418 0.10364839
4.2097219 0.10126959
4.210202 0.098932681
4.2106821 0.096636184
4.2111622 0.094378637
4.2116423 0.092158575
4.2121224 0.089974533
4.2126025 0.087825044
4.2130826 0.085708644
4.2135627 0.083623866
4.2140428 0.081569247
4.2145229 0.07954332
4.215003 0.077544621
4.2154831 0.075571683
4.2159632 0.073623041
4.2164433 0.07169723
4.2169234 0.069792785
4.2174035 0.067912602
4.2178836 0.066066157
4.2183637 0.064253831
4.2188438 0.062475602
4.2193239 0.060731448
4.219804 0.059021345
4.2202841 0.05734527
4.2207642 0.055703202
4.2212442 0.054095116
4.2217243 0.05252099
4.2222044 0.050980802
4.2226845 0.049474528
4.2231646 0.048002147
4.2236447 0.046563633
4.2241248 0.045158966
4.2246049 0.043788123
4.225085 0.04245108
4.2255651 0.041147814
4.2260452 0.039873931
4.2265253 0.038621788
4.2270054 0.037392026
4.2274855 0.036185473
4.2279656 0.035002954
4.2284457 0.033845297
4.2289258 0.032713326
4.2294059 0.031607869
4.229886 0.030529751
4.2303661 0.029479799
4.2308462 0.028458839
4.2313263 0.027467698
4.2318064 0.026507201
4.2322865 0.025578175
4.2327666 0.024681446
4.2332466 0.023817841
4.2337267 0.022988185
4.2342068 0.022193305
4.2346869 0.021423823
4.235167 0.020665922
4.2356471 0.019920518
4.2361272 0.019188648
4.2366073 0.01847135
4.2370874 0.017769661
4.2375675 0.017084619
4.2380476 0.016417261
4.2385277 0.015768625
4.2390078 0.015139748
4.2394879 0.014531667
4.239968 0.01394542
4.2404481 0.013382045
4.2409282 0.012842579
4.2414083 0.012328059
4.2418884 0.011839523
4.2423685 0.011378008
4.2428486 0.010944552
4.2433287 0.010528595
4.2438088 0.010117998
4.2442889 0.0097135909
4.244769 0.0093162112
4.245249 0.008926698
4.2457291 0.0085458905
4.2462092 0.0081746276
4.2466893 0.007813748
4.2471694 0.0074640909
4.2476495 0.007126495
4.2481296 0.0068017994
4.2486097 0.0064908429
4.2490898 0.0061944645
4.2495699 0.0059135031
4.25005 0.0056487977
4.2505301 0.005401187
4.2510102 0.0051715102
4.2514903 0.0049605921
4.2519704 0.0047599182
4.2524505 0.0045620798
4.2529306 0.0043675574
4.2534107 0.0041768317
4.2538908 0.003990383
4.2543709 0.0038086921
4.254851 0.0036322393
4.2553311 0.0034615052
4.2558112 0.0032969703
4.2562913 0.0031391153
4.2567714 0.0029884205
4.2572515 0.0028453666
4.2577315 0.0027104341
4.2582116 0.0025841034
4.2586917 0.0024668552
4.2591718 0.00235917
4.2596519 0.0022615282
4.260132 0.0021743619
4.2606121 0.0020931387
4.2610922 0.0020147528
4.2615723 0.0019393472
4.2620524 0.0018670651
4.2625325 0.0017980496
4.2630126 0.0017324436
4.2634927 0.0016703904
4.2639728 0.0016120331
4.2644529 0.0015575146
4.264933 0.0015069781
4.2654131 0.0014605667
4.2658932 0.0014184235
4.2663733 0.0013806916
4.2668534 0.001347514
4.2673335 0.0013190339
4.2678136 0.0012953944
4.2682937 0.0012767384
4.2687738 0.0012632079
4.2692539 0.0012548207
4.2697339 0.0012514272
4.270214 0.0012528742
4.2706941 0.0012590084
4.2711742 0.0012696765
4.2716543 0.0012847251
4.2721344 0.0013040011
4.2726145 0.0013273511
4.2730946 0.0013546218
4.2735747 0.00138566
4.2740548 0.0014203123
4.2745349 0.0014584255
4.275015 0.0014998462
4.2754951 0.0015444212
4.2759752 0.0015919973
4.2764553 0.001642421
4.2769354 0.0016955391
4.2774155 0.0017514624
4.2778956 0.0018158837
4.2783757 0.0018907624
4.2788558 0.001975563
4.2793359 0.0020697499
4.279816 0.0021727876
4.2802961 0.0022841405
4.2807762 0.0024032731
4.2812563 0.0025296498
4.2817363 0.0026627351
4.2822164 0.0028019934
4.2826965 0.0029468891
4.2831766 0.0030968867
4.2836567 0.0032514507
4.2841368 0.0034100455
4.2846169 0.0035721356
4.285097 0.0037371853
4.2855771 0.0039046592
4.2860572 0.0040750466
4.2865373 0.0042624456
4.2870174 0.0044706666
4.2874975 0.0046986287
4.2879776 0.004945251
4.2884577 0.0052094524
4.2889378 0.0054901521
4.2894179 0.0057862692
4.289898 0.0060967228
4.2903781 0.0064204318
4.2908582 0.0067563154
4.2913383 0.0071032927
4.2918184 0.0074602827
4.2922985 0.0078262045
4.2927786 0.0081999771
4.2932587 0.0085805197
4.2937387 0.0089667513
4.2942188 0.009357591
4.2946989 0.0097545497
4.295179 0.010182365
4.2956591 0.010646134
4.2961392 0.011144195
4.2966193 0.011674889
4.2970994 0.012236555
4.2975795 0.012827534
4.2980596 0.013446166
4.2985397 0.014090791
4.2990198 0.014759748
4.2994999 0.015451378
4.29998 0.016164021
4.3004601 0.016896017
4.3009402 0.017645705
4.3014203 0.018411426
4.3019004 0.01919152
4.3023805 0.019984326
4.3028606 0.020788186
4.3033407 0.021606227
4.3038208 0.022471563
4.3043009 0.02338929
4.304781 0.024357532
4.3052611 0.025374413
4.3057411 0.026438056
4.3062212 0.027546586
4.3067013 0.028698126
4.3071814 0.0298908
4.3076615 0.031122733
4.3081416 0.032392049
4.3086217 0.03369687
4.3091018 0.035035322
4.3095819 0.036405527
4.310062 0.03780561
4.3105421 0.039233696
4.3110222 0.040687907
4.3115023 0.042166367
4.3119824 0.043672969
4.3124625 0.04523791
4.3129426 0.046864908
4.3134227 0.048552854
4.3139028 0.050300641
4.3143829 0.052107161
4.314863 0.053971305
4.3153431 0.055891967
4.3158232 0.057868037
4.3163033 0.059898409
4.3167834 0.061981975
4.3172635 0.064117626
4.3177435 0.066304255
4.3182236 0.068540754
4.3187037 0.070826016
4.3191838 0.073158931
4.3196639 0.075538393
4.320144 0.077963294
4.3206241 0.080433724
4.3211042 0.082954696
4.3215843 0.08552807
4.3220644 0.088155208
4.3225445 0.090837469
4.3230246 0.093576214
4.3235047 0.096372802
4.3239848 0.099228594
4.3244649 0.10214495
4.324945 0.10512323
4.3254251 0.10816479
4.3259052 0.111271
4.3263853 0.11444321
4.3268654 0.11768279
4.3273455 0.12099109
4.3278256 0.12436948
4.3283057 0.12781931
4.3287858 0.13134194
4.3292659 0.13492767
4.3297459 0.13854147
4.330226 0.14218267
4.3307061 0.14585357
4.3311862 0.14955647
4.3316663 0.15329365
4.3321464 0.15706742
4.3326265 0.16088006
4.3331066 0.16473387
4.3335867 0.16863115
4.3340668 0.17257419
4.3345469 0.17656528
4.335027 0.18060672
4.3355071 0.18470081
4.3359872 0.18884984
4.3364673 0.19305609
4.3369474 0.19732187
4.3374275 0.20164948
4.3379076 0.20603085
4.3383877 0.21043849
4.3388678 0.21486818
4.3393479 0.21931711
4.339828 0.22378245
4.3403081 0.22826137
4.3407882 0.23275105
4.3412683 0.23724866
4.3417483 0.24175139
4.3422284 0.24625639
4.3427085 0.25076085
4.3431886 0.25526194
4.3436687 0.25975683
4.3441488 0.26424271
4.3446289 0.26871674
4.345109 0.2731761
4.3455891 0.27761796
4.3460692 0.2820395
4.3465493 0.28644051
4.3470294 0.29082533
4.3475095 0.2951946
4.3479896 0.29954875
4.3484697 0.30388827
4.3489498 0.30821362
4.3494299 0.31252525
4.34991 0.31682364
4.3503901 0.32110925
4.3508702 0.32538254
4.3513503 0.32964397
4.3518304 0.33389402
4.3523105 0.33813315
4.3527906 0.34236181
4.3532707 0.34658048
4.3537508 0.35078962
4.3542308 0.35498969
4.3547109 0.35918116
4.355191 0.36331077
4.3556711 0.3672947
4.3561512 0.37113871
4.3566313 0.37484981
4.3571114 0.37843504
4.3575915 0.38190143
4.3580716 0.385256
4.3585517 0.3885058
4.3590318 0.39165784
4.3595119 0.39471916
4.359992 0.39769679
4.3604721 0.40059776
4.3609522 0.4034291
4.3614323 0.40619785
4.3619124 0.40891102
4.3623925 0.41157565
4.3628726 0.41419878
4.3633527 0.41678742
4.3638328 0.41928971
4.3643129 0.42163529
4.364793 0.42382721
4.3652731 0.42586877
4.3657532 0.42776329
4.3662332 0.42951408
4.3667133 0.43112445
4.3671934 0.43259771
4.3676735 0.43393719
4.3681536 0.43514618
4.3686337 0.436228
4.3691138 0.43718596
4.3695939 0.43802338
4.370074 0.43874356
4.3705541 0.43934982
4.3710342 0.43984547
4.3715143 0.44023382
4.3719944 0.44051819
4.3724745 0.4406945
4.3729546 0.44075506
4.3734347 0.44069757
4.3739148 0.4405197
4.3743949 0.44021914
4.374875 0.43979358
4.3753551 0.43924071
4.3758352 0.4385582
4.3763153 0.43774374
4.3767954 0.43679503
4.3772755 0.43570974
4.3777556 0.43448556
4.3782356 0.43312018
4.3787157 0.43161128
4.3791958 0.42995654
4.3796759 0.42815366
4.380156 0.42620033
4.3806361 0.42409452
4.3811162 0.42189808
4.3815963 0.41965416
4.3820764 0.41735613
4.3825565 0.41499737
4.3830366 0.41257125
4.3835167 0.41007114
4.3839968 0.40749041
4.3844769 0.40482245
4.384957 0.40206063
4.3854371 0.39919831
4.3859172 0.39622888
4.3863973 0.39314571
4.3868774 0.38994217
4.3873575 0.38661164
4.3878376 0.38314749
4.3883177 0.3795431
4.3887978 0.37579183
4.3892779 0.37188857
4.389758 0.36791895
4.390238 0.36393468
4.3907181 0.35993447
4.3911982 0.35591705
4.3916783 0.35188113
4.3921584 0.34782543
4.3926385 0.34374867
4.3931186 0.33964955
4.3935987 0.3355268
4.3940788 0.33137914
4.3945589 0.32720528
4.395039 0.32300393
4.3955191 0.31877382
4.3959992 0.31451366
4.3964793 0.31022217
4.3969594 0.30589805
4.3974395 0.30154005
4.3979196 0.29714692
4.3983997 0.2927206
4.3988798 0.28826542
4.3993599 0.28378531
4.39984 0.27928424
4.4003201 0.27476616
4.4008002 0.27023503
4.4012803 0.26569479
4.4017604 0.2611494
4.4022404 0.25660282
4.4027205 0.252059
4.4032006 0.2475219
4.4036807 0.24299546
4.4041608 0.23848365
4.4046409 0.23399041
4.405121 0.22951971
4.4056011 0.22507549
4.4060812 0.22066171
4.4065613 0.21628247
4.4070414 0.21194296
4.4075215 0.20764362
4.4080016 0.20338351
4.4084817 0.1991617
4.4089618 0.19497724
4.4094419 0.19082921
4.409922 0.18671667
4.4104021 0.18263869
4.4108822 0.17859432
4.4113623 0.17458264
4.4118424 0.17060271
4.4123225 0.16665359
4.4128026 0.16273435
4.4132827 0.15884406
4.4137628 0.15498177
4.4142428 0.15114656
4.4147229 0.14733748
4.415203 0.14355737
4.4156831 0.13984949
4.4161632 0.13622441
4.4166433 0.13267965
4.4171234 0.12921269
4.4176035 0.12582104
4.4180836 0.12250218
4.4185637 0.11925364
4.4190438 0.11607289
4.4195239 0.11295744
4.420004 0.10990478
4.4204841 0.10691243
4.4209642 0.10397787
4.4214443 0.1010986
4.4219244 0.09827212
4.4224045 0.095495932
4.4228846 0.092767533
4.4233647 0.090084421
4.4238448 0.087445832
4.4243249 0.084864841
4.424805 0.082344572
4.4252851 0.079884919
4.4257652 0.077485778
4.4262452 0.075147044
4.4267253 0.072868613
4.4272054 0.07065038
4.4276855 0.06849224
4.4281656 0.066394088
4.4286457 0.064355821
4.4291258 0.062377332
4.4296059 0.060458517
4.430086 0.058599272
4.4305661 0.056799492
4.4310462 0.055059072
4.4315263 0.053377907
4.4320064 0.051755894
4.4324865 0.050191383
4.4329666 0.048674798
4.4334467 0.047204915
4.4339268 0.045782233
4.4344069 0.044407249
4.434887 0.043080458
4.4353671 0.04180236
4.4358472 0.04057345
4.4363273 0.039394225
4.4368074 0.038265184
4.4372875 0.037186821
4.4377676 0.036159636
4.4382476 0.035184124
4.4387277 0.034260783
4.4392078 0.03339011
4.4396879 0.032572602
4.440168 0.031808756
4.4406481 0.031099068
4.4411282 0.030442139
4.4416083 0.029829189
4.4420884 0.029259201
4.4425685 0.028732355
4.4430486 0.028248827
4.4435287 0.027808796
4.4440088 0.027412439
4.4444889 0.027059936
4.444969 0.026751463
4.4454491 0.026487198
4.4459292 0.02626732
4.4464093 0.026092007
4.4468894 0.025961436
4.4473695 0.025875785
4.4478496 0.025835233
4.4483297 0.025839957
4.4488098 0.025890135
4.4492899 0.025985945
4.44977 0.026128103
4.4502501 0.026318561
4.4507301 0.026557181
4.4512102 0.026843619
4.4516903 0.027177533
4.4521704 0.027558581
4.4526505 0.02798642
4.4531306 0.028460709
4.4536107 0.028981104
4.4540908 0.029547264
4.4545709 0.030158845
4.455051 0.030815506
4.4555311 0.031516904
4.4560112 0.032262697
4.4564913 0.033052542
4.4569714 0.033886097
4.4574515 0.03476302
4.4579316 0.035682968
4.4584117 0.036649222
4.4588918 0.037672079
4.4593719 0.038751801
4.459852 0.039887954
4.4603321 0.041080103
4.4608122 0.042327813
4.4612923 0.043630649
4.4617724 0.044988176
4.4622525 0.046399959
4.4627325 0.047865563
4.4632126 0.049384553
4.4636927 0.050956494
4.4641728 0.052580951
4.4646529 0.054257489
4.465133 0.055985673
4.4656131 0.057765068
4.4660932 0.059595239
4.4665733 0.061475751
4.4670534 0.063408117
4.4675335 0.06539704
4.4680136 0.067443392
4.4684937 0.069547867
4.4689738 0.071711163
4.4694539 0.073933973
4.469934 0.076216992
4.4704141 0.078560917
4.4708942 0.080966442
4.4713743 0.083434262
4.4718544 0.085965073
4.4723345 0.088559569
4.4728146 0.091218447
4.4732947 0.093942401
4.4737748 0.096732126
4.4742549 0.099588318
4.4747349 0.10251167
4.475215 0.10550288
4.4756951 0.10854845
4.4761752 0.11162476
4.4766553 0.11473514
4.4771354 0.11788348
4.4776155 0.12107369
4.4780956 0.12430966
4.4785757 0.12759531
4.4790558 0.13093454
4.4795359 0.13433124
4.480016 0.13778932
4.4804961 0.14131268
4.4809762 0.14490522
4.4814563 0.14857084
4.4819364 0.15231345
4.4824165 0.15613696
4.4828966 0.16004525
4.4833767 0.16404223
4.4838568 0.16813181
4.4843369 0.17228467
4.484817 0.17645402
4.4852971 0.18063911
4.4857772 0.18483958
4.4862573 0.18905505
4.4867373 0.19328517
4.4872174 0.19752956
4.4876975 0.20178787
4.4881776 0.20605972
4.4886577 0.21034475
4.4891378 0.21464259
4.4896179 0.21895288
4.490098 0.22327526
4.4905781 0.22760935
4.4910582 0.23195479
4.4915383 0.23631122
4.4920184 0.24067827
4.4924985 0.24505558
4.4929786 0.24945124
4.4934587 0.25387263
4.4939388 0.25831667
4.4944189 0.26278023
4.494899 0.26726019
4.4953791 0.27175346
4.4958592 0.27625691
4.4963393 0.28076744
4.4968194 0.28528192
4.4972995 0.28979726
4.4977796 0.29431033
4.4982597 0.29881802
4.4987397 0.30331722
4.4992198 0.30780482
4.4996999 0.3122777
4.50018 0.31673276
4.5006601 0.32116687
4.5011402 0.32557688
4.5016203 0.3299271
4.5021004 0.33419151
4.5025805 0.33837423
4.5030606 0.34247936
4.5035407 0.346511
4.5040208 0.35047325
4.5045009 0.35437023
4.504981 0.35820603
4.5054611 0.36198475
4.5059412 0.36571051
4.5064213 0.36938741
4.5069014 0.37301954
4.5073815 0.37661101
4.5078616 0.38016593
4.5083417 0.3836884
4.5088218 0.38718252
4.5093019 0.39065241
4.509782 0.39410128
4.5102621 0.3974454
4.5107421 0.40063128
4.5112222 0.40366439
4.5117023 0.40655018
4.5121824 0.40929412
4.5126625 0.41190165
4.5131426 0.41437825
4.5136227 0.41672937
4.5141028 0.41896047
4.5145829 0.421077
4.515063 0.42308444
4.5155431 0.42498822
4.5160232 0.42679383
4.5165033 0.4285067
4.5169834 0.43013231
4.5174635 0.43167611
4.5179436 0.43314356
4.5184237 0.43453893
4.5189038 0.43581837
4.5193839 0.43695768
4.519864 0.43795722
4.5203441 0.43881733
4.5208242 0.43953836
4.5213043 0.44012067
4.5217844 0.44056459
4.5222645 0.44087049
4.5227445 0.44103871
4.5232246 0.44106961
4.5237047 0.44096352
4.5241848 0.4407208
4.5246649 0.44034181
4.525145 0.43982689
4.5256251 0.43917638
4.5261052 0.43839065
4.5265853 0.43747004
4.5270654 0.43641667
4.5275455 0.43526965
4.5280256 0.4340411
4.5285057 0.43272605
4.5289858 0.43131953
4.5294659 0.42981658
4.529946 0.42821222
4.5304261 0.42650148
4.5309062 0.42467939
4.5313863 0.42274099
4.5318664 0.42068129
4.5323465 0.41849534
4.5328266 0.41617816
4.5333067 0.41372478
4.5337868 0.41113023
4.5342669 0.40838954
4.5347469 0.40549774
4.535227 0.40244987
4.5357071 0.39924834
4.5361872 0.39599487
4.5366673 0.39271902
4.5371474 0.38941525
4.5376275 0.38607803
4.5381076 0.38270182
4.5385877 0.37928109
4.5390678 0.37581029
4.5395479 0.37228391
4.540028 0.3686964
4.5405081 0.36504222
4.5409882 0.36131585
4.5414683 0.35751175
4.5419484 0.35362438
4.5424285 0.34964821
4.5429086 0.3455777
4.5433887 0.34140732
4.5438688 0.33713154
4.5443489 0.33275217
4.544829 0.3283392
4.5453091 0.32391276
4.5457892 0.31947468
4.5462693 0.31502679
4.5467493 0.31057092
4.5472294 0.30610892
4.5477095 0.3016426
4.5481896 0.2971738
4.5486697 0.29270435
4.5491498 0.28823609
4.5496299 0.28377084
4.55011 0.27931044
4.5505901 0.27485671
4.5510702 0.2704115
4.5515503 0.26597663
4.5520304 0.26155394
4.5525105 0.25714525
4.5529906 0.252751
4.5534707 0.24836226
4.5539508 0.24397744
4.5544309 0.23959687
4.554911 0.23522091
4.5553911 0.23084991
4.5558712 0.22648423
4.5563513 0.22212422
4.5568314 0.21777022
4.5573115 0.21342259
4.5577916 0.20908169
4.5582717 0.20474786
4.5587518 0.20042147
4.5592318 0.19610285
4.5597119 0.19179236
4.560192 0.18749036
4.5606721 0.18319719
4.5611522 0.17891321
4.5616323 0.1746508
4.5621124 0.17047432
4.5625925 0.16638965
4.5630726 0.16239258
4.5635527 0.15847886
4.5640328 0.15464426
4.5645129 0.15088455
4.564993 0.14719548
4.5654731 0.14357284
4.5659532 0.14001237
4.5664333 0.13650985
4.5669134 0.13306104
4.5673935 0.12966171
4.5678736 0.12630763
4.5683537 0.12299454
4.5688338 0.11971823
4.5693139 0.11647446
4.569794 0.113259
4.5702741 0.11007492
4.5707542 0.10695069
4.5712342 0.10388939
4.5717143 0.10089072
4.5721944 0.097954402
4.5726745 0.095080131
4.5731546 0.092267614
4.5736347 0.089516559
4.5741148 0.086826671
4.5745949 0.084197656
4.575075 0.081629221
4.5755551 0.079121071
4.5760352 0.076672914
4.5765153 0.074284454
4.5769954 0.071955398
4.5774755 0.069685453
4.5779556 0.067474324
4.5784357 0.065321717
4.5789158 0.06322249
4.5793959 0.061161033
4.579876 0.059137507
4.5803561 0.057153397
4.5808362 0.055210187
4.5813163 0.053309364
4.5817964 0.051452412
4.5822765 0.049640815
4.5827566 0.047876058
4.5832366 0.046159627
4.5837167 0.044493006
4.5841968 0.042877679
4.5846769 0.041315133
4.585157 0.039806852
4.5856371 0.03835432
4.5861172 0.036959022
4.5865973 0.035622444
4.5870774 0.03434607
4.5875575 0.033119433
4.5880376 0.031912895
4.5885177 0.030726581
4.5889978 0.029562252
4.5894779 0.02842167
4.589958 0.027306596
4.5904381 0.026218793
4.5909182 0.025160022
4.5913983 0.024132044
4.5918784 0.023136622
4.5923585 0.022175516
4.5928386 0.021250489
4.5933187 0.020363303
4.5937988 0.019515718
4.5942789 0.018709497
4.594759 0.017946401
4.595239 0.017228193
4.5957191 0.016556632
4.5961992 0.015920615
4.5966793 0.015294935
4.5971594 0.014680032
4.5976395 0.014077163
4.5981196 0.013487587
4.5985997 0.012912563
4.5990798 0.012353347
4.5995599 0.011811199
4.60004 0.011287376
4.6005201 0.010783136
4.6010002 0.010299738
4.6014803 0.0098384395
4.6019604 0.0094004987
4.6024405 0.0089871737
4.6029206 0.0085997226
4.6034007 0.0082394034
4.6038808 0.0079074744
4.6043609 0.0076051936
4.604841 0.0073246851
4.6053211 0.0070519233
4.6058012 0.0067872562
4.6062813 0.0065312391
4.6067614 0.0062844274
4.6072414 0.0060473765
4.6077215 0.0058206416
4.6082016 0.0056047781
4.6086817 0.0054003414
4.6091618 0.0052078868
4.6096419 0.0050279696
4.610122 0.0048611451
4.6106021 0.0047079688
4.6110822 0.0045689959
4.6115623 0.0044447819
4.6120424 0.0043358819
4.6125225 0.0042428514
4.6130026 0.0041662457
4.6134827 0.0041037438
4.6139628 0.0040518406
4.6144429 0.0040104497
4.614923 0.0039794976
4.6154031 0.0039589109
4.6158832 0.0039486158
4.6163633 0.003948539
4.6168434 0.0039586068
4.6173235 0.0039787456
4.6178036 0.0040088821
4.6182837 0.0040489425
4.6187638 0.0040988534
4.6192438 0.0041585412
4.6197239 0.0042279323
4.620204 0.0043069533
4.6206841 0.0043955305
4.6211642 0.0044935904
4.6216443 0.0046010596
4.6221244 0.0047230623
4.6226045 0.0048641883
4.6230846 0.0050237149
4.6235647 0.0052009195
4.6240448 0.0053950795
4.6245249 0.0056054721
4.625005 0.0058313748
4.6254851 0.0060720648
4.6259652 0.0063268196
4.6264453 0.0065949165
4.6269254 0.0068756327
4.6274055 0.0071682458
4.6278856 0.007472033
4.6283657 0.0077862716
4.6288458 0.0081102391
4.6293259 0.0084432127
4.629806 0.0087844699
4.6302861 0.0091333678
4.6307662 0.00950518
4.6312462 0.0099107045
4.6317263 0.010348526
4.6322064 0.010817228
4.6326865 0.011315396
4.6331666 0.011841614
4.6336467 0.012394467
4.6341268 0.012972538
4.6346069 0.013574413
4.635087 0.014198676
4.6355671 0.01484391
4.6360472 0.015508701
4.6365273 0.016191633
4.6370074 0.016891291
4.6374875 0.017606258
4.6379676 0.01833512
4.6384477 0.01907646
4.6389278 0.019829305
4.6394079 0.020618937
4.639888 0.021459388
4.6403681 0.022348859
4.6408482 0.023285552
4.6413283 0.024267668
4.6418084 0.02529341
4.6422885 0.026360978
4.6427686 0.027468575
4.6432486 0.028614403
4.6437287 0.029796662
4.6442088 0.031013555
4.6446889 0.032263283
4.645169 0.033544048
4.6456491 0.034854051
4.6461292 0.036191495
4.6466093 0.03755458
4.6470894 0.038941509
4.6475695 0.040351456
4.6480496 0.041811273
4.6485297 0.043332881
4.6490098 0.044915065
4.6494899 0.046556607
4.64997 0.048256292
4.6504501 0.050012902
4.6509302 0.051825221
4.6514103 0.053692032
4.6518904 0.055612119
4.6523705 0.057584266
4.6528506 0.059607255
4.6533307 0.06167987
4.6538108 0.063800895
4.6542909 0.065969113
4.654771 0.068183307
4.6552511 0.07044226
4.6557311 0.072744757
4.6562112 0.075090047
4.6566913 0.07748579
4.6571714 0.079935853
4.6576515 0.08244126
4.6581316 0.085003037
4.6586117 0.087622209
4.6590918 0.090299802
4.6595719 0.09303684
4.660052 0.095834348
4.6605321 0.098693353
4.6610122 0.10161488
4.6614923 0.10459995
4.6619724 0.10764959
4.6624525 0.11076483
4.6629326 0.11394669
4.6634127 0.11719619
4.6638928 0.12051437
4.6643729 0.12390225
4.664853 0.12735773
4.6653331 0.13084557
4.6658132 0.13435829
4.6662933 0.13789933
4.6667734 0.14147212
4.6672535 0.14508009
4.6677335 0.14872669
4.6682136 0.15241536
4.6686937 0.15614952
4.6691738 0.15993263
4.6696539 0.1637681
4.670134 0.16765939
4.6706141 0.17160993
4.6710942 0.17562315
4.6715743 0.1797025
4.6720544 0.18385141
4.6725345 0.18807331
4.6730146 0.19237165
4.6734947 0.196744
4.6739748 0.20114264
4.6744549 0.205555
4.674935 0.20997941
4.6754151 0.21441419
4.6758952 0.21885766
4.6763753 0.22330814
4.6768554 0.22776396
4.6773355 0.23222342
4.6778156 0.23668486
4.6782957 0.24114659
4.6787758 0.24560694
4.6792559 0.25006422
4.6797359 0.25451676
4.680216 0.25896288
4.6806961 0.2634009
4.6811762 0.26782914
4.6816563 0.27224592
4.6821364 0.27665036
4.6826165 0.2810465
4.6830966 0.28543532
4.6835767 0.28981699
4.6840568 0.29419167
4.6845369 0.29855956
4.685017 0.30292081
4.6854971 0.30727561
4.6859772 0.31162412
4.6864573 0.31596653
4.6869374 0.32030301
4.6874175 0.32463373
4.6878976 0.32895886
4.6883777 0.33327858
4.6888578 0.33759307
4.6893379 0.34190249
4.689818 0.34620703
4.6902981 0.35050685
4.6907782 0.35477998
4.6912583 0.35892253
4.6917383 0.3629274
4.6922184 0.36680179
4.6926985 0.37055289
4.6931786 0.37418792
4.6936587 0.37771406
4.6941388 0.38113853
4.6946189 0.38446851
4.695099 0.38771121
4.6955791 0.39087383
4.6960592 0.39396357
4.6965393 0.39698762
4.6970194 0.3999532
4.6974995 0.4028675
4.6979796 0.40573771
4.6984597 0.40857105
4.6989398 0.4113747
4.6994199 0.41412777
4.6999 0.41673096
4.7003801 0.41917821
4.7008602 0.42147337
4.7013403 0.42362028
4.7018204 0.42562276
4.7023005 0.42748467
4.7027806 0.42920984
4.7032607 0.43080211
4.7037407 0.43226532
4.7042208 0.43360331
4.7047009 0.43481992
4.705181 0.43591898
4.7056611 0.43690435
4.7061412 0.43777985
4.7066213 0.43854932
4.7071014 0.43921662
4.7075815 0.43978556
4.7080616 0.4402532
4.7085417 0.44060068
4.7090218 0.44082503
4.7095019 0.44092454
4.709982 0.44089746
4.7104621 0.44074207
4.7109422 0.44045663
4.7114223 0.44003943
4.7119024 0.43948873
4.7123825 0.4388028
4.7128626 0.4379799
4.7133427 0.43701832
4.7138228 0.43591632
4.7143029 0.43467217
4.714783 0.43328414
4.7152631 0.4317505
4.7157431 0.43006952
4.7162232 0.42823948
4.7167033 0.42628845
4.7171834 0.42428158
4.7176635 0.4222154
4.7181436 0.42008359
4.7186237 0.41787982
4.7191038 0.41559779
4.7195839 0.41323118
4.720064 0.41077366
4.7205441 0.40821893
4.7210242 0.40556065
4.7215043 0.40279253
4.7219844 0.39990823
4.7224645 0.39690144
4.7229446 0.39376584
4.7234247 0.39049512
4.7239048 0.38708295
4.7243849 0.38352303
4.724865 0.37980902
4.7253451 0.37598588
4.7258252 0.37214405
4.7263053 0.36828357
4.7267854 0.36440246
4.7272655 0.36049874
4.7277455 0.35657041
4.7282256 0.3526155
4.7287057 0.34863203
4.7291858 0.344618
4.7296659 0.34057143
4.730146 0.33649034
4.7306261 0.33237275
4.7311062 0.32821667
4.7315863 0.32402012
4.7320664 0.31978111
4.7325465 0.31549766
4.7330266 0.31116778
4.7335067 0.30678949
4.7339868 0.30236788
4.7344669 0.2979149
4.734947 0.29343469
4.7354271 0.28893136
4.7359072 0.28440901
4.7363873 0.27987171
4.7368674 0.27532358
4.7373475 0.27076869
4.7378276 0.26621115
4.7383077 0.26165504
4.7387878 0.25710447
4.7392679 0.25256351
4.7397479 0.24803628
4.740228 0.24352685
4.7407081 0.23903932
4.7411882 0.23457779
4.7416683 0.23014635
4.7421484 0.2257491
4.7426285 0.22138466
4.7431086 0.21704827
4.7435887 0.21273971
4.7440688 0.20845878
4.7445489 0.20420529
4.745029 0.19997902
4.7455091 0.19577979
4.7459892 0.19160737
4.7464693 0.18746158
4.7469494 0.1833422
4.7474295 0.17924904
4.7479096 0.1751819
4.7483897 0.17114057
4.7488698 0.16712484
4.7493499 0.16313453
4.74983 0.15916942
4.7503101 0.15522931
4.7507902 0.15131405
4.7512703 0.1474553
4.7517504 0.14367857
4.7522304 0.13998138
4.7527105 0.13636126
4.7531906 0.13281573
4.7536707 0.12934231
4.7541508 0.12593853
4.7546309 0.12260192
4.755111 0.11932998
4.7555911 0.11612026
4.7560712 0.11297027
4.7565513 0.10987754
4.7570314 0.1068396
4.7575115 0.10385395
4.7579916 0.10091814
4.7584717 0.098029678
4.7589518 0.095186095
4.7594319 0.092384987
4.759912 0.08963175
4.7603921 0.086931362
4.7608722 0.084284413
4.7613523 0.08169149
4.7618324 0.079153181
4.7623125 0.076670075
4.7627926 0.07424276
4.7632727 0.071871824
4.7637528 0.069557856
4.7642328 0.067301443
4.7647129 0.065103174
4.765193 0.062963637
4.7656731 0.060883421
4.7661532 0.058863113
4.7666333 0.056903302
4.7671134 0.055004577
4.7675935 0.053167524
4.7680736 0.051392164
4.7685537 0.049656228
4.7690338 0.047949297
4.7695139 0.046273167
4.769994 0.044629637
4.7704741 0.043020503
4.7709542 0.041447563
4.7714343 0.039912615
4.7719144 0.038417454
4.7723945 0.03696388
4.7728746 0.035553689
4.7733547 0.034188678
4.7738348 0.032870644
4.7743149 0.031601386
4.774795 0.0303827
4.7752751 0.029216383
4.7757552 0.028104234
4.7762352 0.027048048
4.7767153 0.026048168
4.7771954 0.02507351
4.7776755 0.024112269
4.7781556 0.02316625
4.7786357 0.022237262
4.7791158 0.021327111
4.7795959 0.020437602
4.780076 0.019570544
4.7805561 0.018727743
4.7810362 0.017911006
4.7815163 0.017122139
4.7819964 0.016362949
4.7824765 0.015635243
4.7829566 0.014940827
4.7834367 0.014281509
4.7839168 0.013659095
4.7843969 0.013075392
4.784877 0.012532207
4.7853571 0.012029329
4.7858372 0.011539617
4.7863173 0.011055032
4.7867974 0.010576879
4.7872775 0.010106466
4.7877576 0.0096450982
4.7882376 0.0091940819
4.7887177 0.0087547234
4.7891978 0.0083283288
4.7896779 0.0079162045
4.790158 0.0075196566
4.7906381 0.0071399913
4.7911182 0.0067785148
4.7915983 0.0064365334
4.7920784 0.0061153533
4.7925585 0.0058162807
4.7930386 0.0055406218
4.7935187 0.0052896827
4.7939988 0.0050628108
4.7944789 0.0048416576
4.794959 0.0046220249
4.7954391 0.004404683
4.7959192 0.0041904021
4.7963993 0.0039799524
4.7968794 0.0037741042
4.7973595 0.0035736275
4.7978396 0.0033792928
4.7983197 0.0031918701
4.7987998 0.0030121297
4.7992799 0.0028408419
4.79976 0.0026787768
4.80024 0.0025267047
4.8007201 0.0023853957
4.8012002 0.0022556202
4.8016803 0.0021381483
4.8021604 0.0020337502
4.8026405 0.0019416843
4.8031206 0.0018516679
4.8036007 0.0017619393
4.8040808 0.0016728835
4.8045609 0.0015848857
4.805041 0.0014983311
4.8055211 0.0014136049
4.8060012 0.0013310921
4.8064813 0.001251178
4.8069614 0.0011742478
4.8074415 0.0011006865
4.8079216 0.0010308794
4.8084017 0.00096521161
4.8088818 0.00090406831
4.8093619 0.00084783467
4.809842 0.00079689583
4.8103221 0.00075163698
4.8108022 0.00071244326
4.8112823 0.00067874864
4.8117624 0.00064564848
4.8122424 0.0006125295
4.8127225 0.0005795592
4.8132026 0.00054690511
4.8136827 0.00051473474
4.8141628 0.00048321559
4.8146429 0.0004525152
4.815123 0.00042280106
4.8156031 0.00039424069
4.8160832 0.00036700161
4.8165633 0.00034125134
4.8170434 0.00031715738
4.8175235 0.00029488725
4.8180036 0.00027460847
4.8184837 0.00025648855
4.8189638 0.000240695
4.8194439 0.00022739533
4.819924 0.00021624986
4.8204041 0.00020523224
4.8208842 0.00019416757
4.8213643 0.00018311993
4.8218444 0.00017215341
4.8223245 0.0001613321
4.8228046 0.00015072008
4.8232847 0.00014038145
4.8237648 0.00013038028
4.8242448 0.00012078068
4.8247249 0.00011164672
4.825205 0.00010304249
4.8256851 9.5032092e-05
4.8261652 8.7679601e-05
4.8266453 8.1049109e-05
4.8271254 7.5204703e-05
4.8276055 7.0210471e-05
4.8280856 6.6130502e-05
4.8285657 6.2794279e-05
4.8290458 5.9470877e-05
4.8295259 5.6121531e-05
4.830006 5.2767955e-05
4.8304861 4.9431862e-05
4.8309662 4.6134965e-05
4.8314463 4.2898977e-05
4.8319264 3.9745611e-05
4.8324065 3.6696579e-05
4.8328866 3.3773595e-05
4.8333667 3.0998371e-05
4.8338468 2.8392621e-05
4.8343269 2.5978057e-05
4.834807 2.3776393e-05
4.8352871 2.1809341e-05
4.8357672 2.0098614e-05
4.8362472 1.8665925e-05
4.8367273 1.7532987e-05
4.8372074 1.6627822e-05
4.8376875 1.5719368e-05
4.8381676 1.4801454e-05
4.8386477 1.3880547e-05
4.8391278 1.2963116e-05
4.8396079 1.2055628e-05
4.840088 1.1164551e-05
4.8405681 1.0296353e-05
4.8410482 9.4575011e-06
4.8415283 8.6544639e-06
4.8420084 7.8937087e-06
4.8424885 7.1817036e-06
4.8429686 6.5249162e-06
4.8434487 5.9298143e-06
4.8439288 5.4028657e-06
4.8444089 4.9505383e-06
4.844889 4.5792998e-06
4.8453691 4.295618e-06
4.8458492 4.0739247e-06
4.8463293 3.8519931e-06
4.8468094 3.6293944e-06
4.8472895 3.4076642e-06
4.8477696 3.1883381e-06
4.8482496 2.972952e-06
4.8487297 2.7630413e-06
4.8492098 2.5601419e-06
4.8496899 2.3657894e-06
4.85017 2.1815194e-06
4.8506501 2.0088677e-06
4.8511302 1.84937e-06
4.8516103 1.7045618e-06
4.8520904 1.575979e-06
4.8525705 1.4651571e-06
4.8530506 1.3736318e-06
4.8535307 1.3029389e-06
4.8540108 1.254614e-06
4.8544909 1.2241186e-06
4.854971 1.2020444e-06
4.8554511 1.1879936e-06
4.8559312 1.1817025e-06
4.8564113 1.1829073e-06
4.8568914 1.1913446e-06
4.8573715 1.2067506e-06
4.8578516 1.2288618e-06
4.8583317 1.2574144e-06
4.8588118 1.2921449e-06
4.8592919 1.3327896e-06
4.859772 1.3790849e-06
4.8602521 1.4307672e-06
4.8607321 1.4875727e-06
4.8612122 1.549238e-06
4.8616923 1.6154992e-06
4.8621724 1.6860929e-06
4.8626525 1.7607553e-06
4.8631326 1.8545197e-06
4.8636127 1.9851527e-06
4.8640928 2.1500895e-06
4.8645729 2.3466938e-06
4.865053 2.5723288e-06
4.8655331 2.824358e-06
4.8660132 3.1001449e-06
4.8664933 3.397053e-06
4.8669734 3.7124456e-06
4.8674535 4.0436863e-06
4.8679336 4.3881384e-06
4.8684137 4.7431654e-06
4.8688938 5.1061308e-06
4.8693739 5.474398e-06
4.869854 5.8453304e-06
4.8703341 6.2162916e-06
4.8708142 6.5846448e-06
4.8712943 6.9477573e-06
4.8717744 7.3809063e-06
4.8722545 7.952341e-06
4.8727345 8.6520473e-06
4.8732146 9.470011e-06
4.8736947 1.0396218e-05
4.8741748 1.1420654e-05
4.8746549 1.2533305e-05
4.875135 1.3724157e-05
4.8756151 1.4983196e-05
4.8760952 1.6300407e-05
4.8765753 1.7665777e-05
4.8770554 1.9069291e-05
4.8775355 2.0500935e-05
4.8780156 2.1950695e-05
4.8784957 2.3408557e-05
4.8789758 2.4864507e-05
4.8794559 2.6308531e-05
4.879936 2.7732071e-05
4.8804161 2.9416189e-05
4.8808962 3.1553931e-05
4.8813763 3.4113282e-05
4.8818564 3.7062227e-05
4.8823365 4.036875e-05
4.8828166 4.4000835e-05
4.8832967 4.7926468e-05
4.8837768 5.2113633e-05
4.8842569 5.6530314e-05
4.8847369 6.1144497e-05
4.885217 6.5924166e-05
4.8856971 7.0837305e-05
4.8861772 7.58519e-05
4.8866573 8.0935934e-05
4.8871374 8.6057393e-05
4.8876175 9.1184261e-05
4.8880976 9.6284523e-05
4.8885777 0.00010134172
4.8890578 0.00010725641
4.8895379 0.00011450248
4.890018 0.00012298922
4.8904981 0.00013262592
4.8909782 0.00014332189
4.8914583 0.00015498641
4.8919384 0.00016752879
4.8924185 0.00018085831
4.8928986 0.00019488428
4.8933787 0.00020951598
4.8938588 0.00022466272
4.8943389 0.00024023379
4.894819 0.00025613849
4.8952991 0.0002722861
4.8957792 0.00028858593
4.8962593 0.00030494727
4.8967393 0.00032127943
4.8972194 0.00033758149
4.8976995 0.00035636416
4.8981796 0.00037863516
4.8986597 0.00040416759
4.8991398 0.00043273456
4.8996199 0.00046410918
4.9001 0.00049806455
4.9005801 0.00053437377
4.9010602 0.00057280996
4.9015403 0.00061314622
4.9020204 0.00065515565
4.9025005 0.00069861135
4.9029806 0.00074328644
4.9034607 0.00078895403
4.9039408 0.0008353872
4.9044209 0.00088235908
4.904901 0.00092964276
4.9053811 0.00097701135
4.9058612 0.0010245969
4.9063413 0.0010784586
4.9068214 0.001140459
4.9073015 0.0012100996
4.9077816 0.0012868823
4.9082617 0.0013703088
4.9087417 0.0014598809
4.9092218 0.0015551003
4.9097019 0.0016554687
4.910182 0.0017604879
4.9106621 0.0018696596
4.9111422 0.0019824855
4.9116223 0.0020984675
4.9121024 0.0022171072
4.9125825 0.0023379063
4.9130626 0.0024603667
4.9135427 0.00258399
4.9140228 0.002708278
4.9145029 0.0028338549
4.914983 0.0029732915
4.9154631 0.0031294859
4.9159432 0.0033014945
4.9164233 0.0034883739
4.9169034 0.0036891806
4.9173835 0.0039029709
4.9178636 0.0041288015
4.9183437 0.0043657289
4.9188238 0.0046128094
4.9193039 0.0048690998
4.919784 0.0051336563
4.9202641 0.0054055356
4.9207441 0.0056837941
4.9212242 0.0059674884
4.9217043 0.0062556748
4.9221844 0.0065474101
4.9226645 0.0068417505
4.9231446 0.0071404971
4.9236247 0.0074656597
4.9241048 0.007821003
4.9245849 0.0082050258
4.925065 0.0086162269
4.9255451 0.0090531049
4.9260252 0.0095141588
4.9265053 0.0099978871
4.9269854 0.010502789
4.9274655 0.011027362
4.9279456 0.011570107
4.9284257 0.012129521
4.9289058 0.012704103
4.9293859 0.013292352
4.929866 0.013892767
4.9303461 0.014503846
4.9308262 0.015124089
4.9313063 0.015751994
4.9317864 0.016391311
4.9322665 0.017073451
4.9327465 0.017802309
4.9332266 0.018575991
4.9337067 0.019392603
4.9341868 0.020250248
4.9346669 0.021147034
4.935147 0.022081064
4.9356271 0.023050444
4.9361072 0.024053279
4.9365873 0.025087675
4.9370674 0.026151736
4.9375475 0.027243567
4.9380276 0.028361275
4.9385077 0.029502963
4.9389878 0.030666738
4.9394679 0.031850704
4.939948 0.033052967
4.9404281 0.034278944
4.9409082 0.035561902
4.9413883 0.036904856
4.9418684 0.038306256
4.9423485 0.039764556
4.9428286 0.041278206
4.9433087 0.04284566
4.9437888 0.044465369
4.9442689 0.046135785
4.9447489 0.04785536
4.945229 0.049622546
4.9457091 0.051435794
4.9461892 0.053293558
4.9466693 0.055194289
4.9471494 0.057136439
4.9476295 0.05911846
4.9481096 0.061138803
4.9485897 0.063195922
4.9490698 0.065293057
4.9495499 0.067447358
4.95003 0.069660711
4.9505101 0.071933347
4.9509902 0.074265493
4.9514703 0.076657377
4.9519504 0.079109229
4.9524305 0.081621276
4.9529106 0.084193747
4.9533907 0.086826871
4.9538708 0.089520876
4.9543509 0.092275991
4.954831 0.095092443
4.9553111 0.097970462
4.9557912 0.10091028
4.9562713 0.10391211
4.9567514 0.1069762
4.9572314 0.11010277
4.9577115 0.11328269
4.9581916 0.11649066
4.9586717 0.11972898
4.9591518 0.12300179
4.9596319 0.12631322
4.960112 0.12966741
4.9605921 0.13306851
4.9610722 0.13652063
4.9615523 0.14002794
4.9620324 0.14359455
4.9625125 0.1472246
4.9629926 0.15092224
4.9634727 0.1546916
4.9639528 0.15853682
4.9644329 0.16246203
4.964913 0.16647137
4.9653931 0.17056898
4.9658732 0.17475899
4.9663533 0.17901984
4.9668334 0.18329361
4.9673135 0.18757753
4.9677936 0.19187124
4.9682737 0.19617435
4.9687538 0.20048648
4.9692338 0.20480725
4.9697139 0.2091363
4.970194 0.21347322
4.9706741 0.21781766
4.9711542 0.22216923
4.9716343 0.22652756
4.9721144 0.23089226
4.9725945 0.23526295
4.9730746 0.23963926
4.9735547 0.24402081
4.9740348 0.24840723
4.9745149 0.25279812
4.974995 0.25719808
4.9754751 0.2616149
4.9759552 0.26604675
4.9764353 0.2704916
4.9769154 0.2749474
4.9773955 0.27941211
4.9778756 0.2838837
4.9783557 0.28836011
4.9788358 0.29283931
4.9793159 0.29731926
4.979796 0.30179791
4.9802761 0.30627324
4.9807562 0.31074319
4.9812362 0.31520572
4.9817163 0.3196588
4.9821964 0.32410038
4.9826765 0.32852843
4.9831566 0.3329409
4.9836367 0.33729853
4.9841168 0.34155021
4.9845969 0.34570083
4.985077 0.34975575
4.9855571 0.35372031
4.9860372 0.35759986
4.9865173 0.36139975
4.9869974 0.36512532
4.9874775 0.36878191
4.9879576 0.37237488
4.9884377 0.37590957
4.9889178 0.37939133
4.9893979 0.3828255
4.989878 0.38621743
4.9903581 0.38957248
4.9908382 0.39289597
4.9913183 0.39619327
4.9917984 0.39946971
4.9922785 0.40266022
4.9927586 0.40569119
4.9932386 0.40856759
4.9937187 0.41129445
4.9941988 0.4138768
4.9946789 0.41631966
4.995159 0.41862807
4.9956391 0.42080704
4.9961192 0.42286161
4.9965993 0.4247968
4.9970794 0.42661765
4.9975595 0.42832917
4.9980396 0.42993639
4.9985197 0.43144435
4.9989998 0.43285807
4.9994799 0.43418257
4.99996 0.43542289
5.0004401 0.43658399
5.0009202 0.43763699
5.0014003 0.43855443
5.0018804 0.43933606
5.0023605 0.43998163
5.0028406 0.44049088
5.0033207 0.44086356
5.0038008 0.44109943
5.0042809 0.44119824
5.004761 0.44115972
5.005241 0.44098364
5.0057211 0.44066974
5.0062012 0.44021777
5.0066813 0.43962747
5.0071614 0.4388986
5.0076415 0.43803091
5.0081216 0.43702415
5.0086017 0.43587806
5.0090818 0.43459283
5.0095619 0.43321024
5.010042 0.4317541
5.0105221 0.430219
5.0110022 0.42859954
5.0114823 0.42689029
5.0119624 0.42508586
5.0124425 0.42318082
5.0129226 0.42116977
5.0134027 0.41904729
5.0138828 0.41680798
5.0143629 0.41444643
5.014843 0.41195721
5.0153231 0.40933493
5.0158032 0.40657417
5.0162833 0.40366952
5.0167634 0.40061557
5.0172434 0.3974069
5.0177235 0.39404047
5.0182036 0.39060704
5.0186837 0.3871523
5.0191638 0.38367193
5.0196439 0.38016164
5.020124 0.37661713
5.0206041 0.37303409
5.0210842 0.36940823
5.0215643 0.36573523
5.0220444 0.3620108
5.0225245 0.35823063
5.0230046 0.35439042
5.0234847 0.35048588
5.0239648 0.34651269
5.0244449 0.34246655
5.024925 0.33834316
5.0254051 0.33413823
5.0258852 0.32984744
5.0263653 0.32546861
5.0268454 0.32104644
5.0273255 0.31660255
5.0278056 0.31213985
5.0282857 0.30766128
5.0287658 0.30316974
5.0292458 0.29866817
5.0297259 0.29415947
5.030206 0.28964658
5.0306861 0.28513242
5.0311662 0.2806199
5.0316463 0.27611195
5.0321264 0.27161148
5.0326065 0.26712142
5.0330866 0.26264469
5.0335667 0.25818421
5.0340468 0.25374291
5.0345269 0.24932369
5.035007 0.24492854
5.0354871 0.24054604
5.0359672 0.23617238
5.0364473 0.23180797
5.0369274 0.22745325
5.0374075 0.22310864
5.0378876 0.21877456
5.0383677 0.21445143
5.0388478 0.21013969
5.0393279 0.20583975
5.039808 0.20155204
5.0402881 0.19727699
5.0407682 0.19301501
5.0412482 0.18876653
5.0417283 0.18453198
5.0422084 0.18031178
5.0426885 0.17610635
5.0431686 0.17191612
5.0436487 0.16774734
5.0441288 0.16365648
5.0446089 0.15965475
5.045089 0.15573846
5.0455691 0.15190393
5.0460492 0.14814747
5.0465293 0.1444654
5.0470094 0.14085403
5.0474895 0.13730968
5.0479696 0.13382866
5.0484497 0.13040729
5.0489298 0.12704189
5.0494099 0.12372876
5.04989 0.12046423
5.0503701 0.11724461
5.0508502 0.11406622
5.0513303 0.11092536
5.0518104 0.10781836
5.0522905 0.10474488
5.0527706 0.10172674
5.0532507 0.098768577
5.0537307 0.095870389
5.0542108 0.093032178
5.0546909 0.090253948
5.055171 0.0875357
5.0556511 0.084877437
5.0561312 0.082279161
5.0566113 0.079740876
5.0570914 0.077262584
5.0575715 0.074844286
5.0580516 0.072485987
5.0585317 0.070187687
5.0590118 0.067949391
5.0594919 0.0657711
5.059972 0.063652817
5.0604521 0.061594544
5.0609322 0.059592558
5.0614123 0.057627088
5.0618924 0.055696609
5.0623725 0.053802757
5.0628526 0.051947162
5.0633327 0.050131459
5.0638128 0.048357281
5.0642929 0.046626261
5.064773 0.044940032
5.0652531 0.043300226
5.0657331 0.041708478
5.0662132 0.04016642
5.0666933 0.038675686
5.0671734 0.037237908
5.0676535 0.03585472
5.0681336 0.034527755
5.0686137 0.033258645
5.0690938 0.032049024
5.0695739 0.030892184
5.070054 0.029754746
5.0705341 0.028634664
5.0710142 0.027533813
5.0714943 0.02645407
5.0719744 0.025397311
5.0724545 0.024365411
5.0729346 0.023360246
5.0734147 0.022383692
5.0738948 0.021437624
5.0743749 0.020523919
5.074855 0.019644452
5.0753351 0.018801099
5.0758152 0.017995735
5.0762953 0.017230237
5.0767754 0.016506481
5.0772555 0.015826341
5.0777355 0.015191695
5.0782156 0.014594942
5.0786957 0.014006428
5.0791758 0.013425136
5.0796559 0.012852519
5.080136 0.01229003
5.0806161 0.01173912
5.0810962 0.011201244
5.0815763 0.010677855
5.0820564 0.010170404
5.0825365 0.0096803453
5.0830166 0.0092091315
5.0834967 0.0087582154
5.0839768 0.00832905
5.0844569 0.007923088
5.084937 0.0075417825
5.0854171 0.0071865862
5.0858972 0.0068589521
5.0863773 0.0065603331
5.0868574 0.0062841719
5.0873375 0.0060106734
5.0878176 0.0057396439
5.0882977 0.0054719811
5.0887778 0.0052085827
5.0892579 0.0049503462
5.0897379 0.0046981693
5.090218 0.0044529497
5.0906981 0.004215585
5.0911782 0.0039869728
5.0916583 0.0037680108
5.0921384 0.0035595967
5.0926185 0.003362628
5.0930986 0.0031780023
5.0935787 0.0030066175
5.0940588 0.002849371
5.0945389 0.0027071606
5.095019 0.0025808838
5.0954991 0.0024658952
5.0959792 0.0023514289
5.0964593 0.0022376083
5.0969394 0.0021249003
5.0974195 0.0020137718
5.0978996 0.0019046894
5.0983797 0.0017981202
5.0988598 0.0016945309
5.0993399 0.0015943883
5.09982 0.0014981594
5.1003001 0.0014063109
5.1007802 0.0013193096
5.1012603 0.0012376225
5.1017403 0.0011617163
5.1022204 0.0010920578
5.1027005 0.001029114
5.1031806 0.0009733517
5.1036607 0.00092523764
5.1041408 0.00088201594
5.1046209 0.00083875056
5.105101 0.00079557836
5.1055811 0.00075270972
5.1060612 0.000710355
5.1065413 0.00066872456
5.1070214 0.00062802877
5.1075015 0.00058847799
5.1079816 0.0005502826
5.1084617 0.00051365295
5.1089418 0.00047879942
5.1094219 0.00044593237
5.109902 0.00041526216
5.1103821 0.00038699916
5.1108622 0.00036135374
5.1113423 0.00033853626
5.1118224 0.00031875709
5.1123025 0.00030222659
5.1127826 0.00028752952
5.1132627 0.00027273759
5.1137427 0.00025792691
5.1142228 0.00024318051
5.1147029 0.00022858144
5.115183 0.0002142127
5.1156631 0.00020015735
5.1161432 0.0001864984
5.1166233 0.00017331889
5.1171034 0.00016070185
5.1175835 0.0001487303
5.1180636 0.00013748729
5.1185437 0.00012705583
5.1190238 0.00011751896
5.1195039 0.00010895971
5.119984 0.00010146111
5.1204641 9.510619e-05
5.1209442 8.9977948e-05
5.1214243 8.5446703e-05
5.1219044 8.0865137e-05
5.1223845 7.6262293e-05
5.1228646 7.1667213e-05
5.1233447 6.7108941e-05
5.1238248 6.261652e-05
5.1243049 5.8218991e-05
5.124785 5.3945397e-05
5.1252651 4.9824782e-05
5.1257451 4.5886187e-05
5.1262252 4.2158656e-05
5.1267053 3.8671231e-05
5.1271854 3.5452955e-05
5.1276655 3.253287e-05
5.1281456 2.994002e-05
5.1286257 2.7703446e-05
5.1291058 2.5852192e-05
5.1295859 2.4413984e-05
5.130066 2.3146139e-05
5.1305461 2.1859142e-05
5.1310262 2.0562036e-05
5.1315063 1.9263864e-05
5.1319864 1.7973667e-05
5.1324665 1.670049e-05
5.1329466 1.5453373e-05
5.1334267 1.4241361e-05
5.1339068 1.3073495e-05
5.1343869 1.1958818e-05
5.134867 1.0906373e-05
5.1353471 9.9252014e-06
5.1358272 9.0243471e-06
5.1363073 8.2128521e-06
5.1367874 7.4997591e-06
5.1372675 6.8941107e-06
5.1377475 6.4049494e-06
5.1382276 6.0398178e-06
5.1387077 5.7173708e-06
5.1391878 5.3888239e-06
5.1396679 5.0566987e-06
5.140148 4.7235172e-06
5.1406281 4.3918011e-06
5.1411082 4.0640721e-06
5.1415883 3.7428522e-06
5.1420684 3.4306631e-06
5.1425485 3.1300266e-06
5.1430286 2.8434645e-06
5.1435087 2.5734986e-06
5.1439888 2.3226507e-06
5.1444689 2.0934425e-06
5.144949 1.888396e-06
5.1454291 1.7100328e-06
5.1459092 1.5608748e-06
5.1463893 1.4434437e-06
5.1468694 1.3593786e-06
5.1473495 1.2848094e-06
5.1478296 1.2085488e-06
5.1483097 1.131233e-06
5.1487898 1.053498e-06
5.1492699 9.7597977e-07
5.1497499 8.9931446e-07
5.15023 8.241381e-07
5.1507101 7.5108675e-07
5.1511902 6.8079647e-07
5.1516703 6.139033e-07
5.1521504 5.5104331e-07
5.1526305 4.9285255e-07
5.1531106 4.3996708e-07
5.1535907 3.9302295e-07
5.1540708 3.5265622e-07
5.1545509 3.1950295e-07
5.155031 2.9419918e-07
5.1555111 2.7699734e-07
5.1559912 2.6168325e-07
5.1564713 2.4598513e-07
5.1569514 2.3003919e-07
5.1574315 2.1398164e-07
5.1579116 1.9794868e-07
5.1583917 1.8207654e-07
5.1588718 1.6650141e-07
5.1593519 1.5135951e-07
5.159832 1.3678704e-07
5.1603121 1.2292022e-07
5.1607922 1.0989524e-07
5.1612723 9.784833e-08
5.1617524 8.6915687e-08
5.1622324 7.7233523e-08
5.1627125 6.8938046e-08
5.1631926 6.2165465e-08
5.1636727 5.705199e-08
5.1641528 5.3609242e-08
5.1646329 5.0473604e-08
5.165113 4.7257084e-08
5.1655931 4.3987581e-08
5.1660732 4.0692993e-08
5.1665533 3.7401218e-08
5.1670334 3.4140156e-08
5.1675135 3.0937704e-08
5.1679936 2.7821762e-08
5.1684737 2.4820227e-08
5.1689538 2.1960999e-08
5.1694339 1.9271975e-08
5.169914 1.6781055e-08
5.1703941 1.4516137e-08
5.1708742 1.2505119e-08
5.1713543 1.07759e-08
5.1718344 9.3563786e-09
5.1723145 8.2744533e-09
5.1727946 7.5226518e-09
5.1732747 6.8235861e-09
5.1737548 6.1183588e-09
5.1742348 5.4144749e-09
5.1747149 4.7194398e-09
5.175195 4.0407586e-09
5.1756751 3.3859367e-09
5.1761552 2.7624793e-09
5.1766353 2.1778917e-09
5.1771154 1.639679e-09
5.1775955 1.1553465e-09
5.1780756 7.3239958e-10
5.1785557 3.7834334e-10
5.1790358 1.0068307e-10
5.1795159 -9.3075972e-11
5.179996 -1.9542855e-10
5.1804761 -1.9886941e-10
5.1809562 -9.5893307e-11
5.1814363 1.2162127e-10
5.1819164 4.5899095e-10
5.1823965 9.0878195e-10
5.1828766 1.4621864e-09
5.1833567 2.1103963e-09
5.1838368 2.8446039e-09
5.1843169 3.6560013e-09
5.184797 4.5357805e-09
5.1852771 5.4751336e-09
5.1857572 6.4652529e-09
5.1862372 7.4973303e-09
5.1867173 8.5625581e-09
5.1871974 9.6521283e-09
5.1876775 1.0757233e-08
5.1881576 1.1869064e-08
5.1886377 1.2978814e-08
5.1891178 1.4077675e-08
5.1895979 1.5156839e-08
5.190078 1.6272968e-08
5.1905581 1.7723091e-08
5.1910382 1.9520625e-08
5.1915183 2.1637362e-08
5.1919984 2.4045094e-08
5.1924785 2.6715612e-08
5.1929586 2.9620707e-08
5.1934387 3.2732172e-08
5.1939188 3.6021797e-08
5.1943989 3.9461376e-08
5.194879 4.3022698e-08
5.1953591 4.6677557e-08
5.1958392 5.0397743e-08
5.1963193 5.4155048e-08
5.1967994 5.7921264e-08
5.1972795 6.1668182e-08
5.1977596 6.5367594e-08
5.1982396 6.8991292e-08
5.1987197 7.3066101e-08
5.1991998 7.9550077e-08
5.1996799 8.8443294e-08
5.20016 9.9548018e-08
5.2006401 1.1266651e-07
5.2011202 1.2760104e-07
5.2016003 1.4415388e-07
5.2020804 1.6212727e-07
5.2025605 1.813235e-07
5.2030406 2.0154483e-07
5.2035207 2.2259352e-07
5.2040008 2.4427183e-07
5.2044809 2.6638204e-07
5.204961 2.887264e-07
5.2054411 3.1110718e-07
5.2059212 3.3332665e-07
5.2064013 3.5518707e-07
5.2068814 3.764907e-07
5.2073615 3.9997163e-07
5.2078416 4.3373295e-07
5.2083217 4.7753225e-07
5.2088018 5.3056202e-07
5.2092819 5.9201474e-07
5.209762 6.6108289e-07
5.210242 7.3695896e-07
5.2107221 8.1883544e-07
5.2112022 9.0590481e-07
5.2116823 9.9735955e-07
5.2121624 1.0923921e-06
5.2126425 1.1901951e-06
5.2131226 1.2899609e-06
5.2136027 1.3908819e-06
5.2140828 1.4921508e-06
5.2145629 1.59296e-06
5.215043 1.6925019e-06
5.2155231 1.7899691e-06
5.2160032 1.8987386e-06
5.2164833 2.0497361e-06
5.2169634 2.2411354e-06
5.2174435 2.4697477e-06
5.2179236 2.7323842e-06
5.2184037 3.0258559e-06
5.2188838 3.346974e-06
5.2193639 3.6925496e-06
5.219844 4.0593938e-06
5.2203241 4.4443178e-06
5.2208042 4.8441327e-06
5.2212843 5.2556495e-06
5.2217644 5.6756796e-06
5.2222444 6.1010338e-06
5.2227245 6.5285235e-06
5.2232046 6.9549597e-06
5.2236847 7.3771535e-06
5.2241648 7.7919161e-06
5.2246449 8.2569574e-06
5.225125 8.8759757e-06
5.2256051 9.6402003e-06
5.2260852 1.053845e-05
5.2265653 1.1559542e-05
5.2270454 1.2692297e-05
5.2275255 1.3925532e-05
5.2280056 1.5248066e-05
5.2284857 1.6648717e-05
5.2289658 1.8116304e-05
5.2294459 1.9639646e-05
5.229926 2.120756e-05
5.2304061 2.2808866e-05
5.2308862 2.4432382e-05
5.2313663 2.6066927e-05
5.2318464 2.7701318e-05
5.2323265 2.9324375e-05
5.2328066 3.0924917e-05
5.2332867 3.2721994e-05
5.2337668 3.5021475e-05
5.2342468 3.7790936e-05
5.2347269 4.0995273e-05
5.235207 4.4599384e-05
5.2356871 4.8568166e-05
5.2361672 5.2866516e-05
5.2366473 5.7459331e-05
5.2371274 6.2311509e-05
5.2376075 6.7387946e-05
5.2380876 7.265354e-05
5.2385677 7.8073189e-05
5.2390478 8.3611789e-05
5.2395279 8.9234238e-05
5.240008 9.4905432e-05
5.2404881 0.00010059027
5.2409682 0.00010625365
5.2414483 0.00011186046
5.2419284 0.00011814824
5.2424085 0.00012589827
5.2428886 0.00013501305
5.2433687 0.00014539454
5.2438488 0.00015694466
5.2443289 0.00016956537
5.244809 0.0001831586
5.2452891 0.0001976263
5.2457692 0.0002128704
5.2462492 0.00022879283
5.2467293 0.00024529556
5.2472094 0.0002622805
5.2476895 0.00027964961
5.2481696 0.00029730483
5.2486497 0.00031514808
5.2491298 0.00033308132
5.2496099 0.00035100649
5.25009 0.0003688292
5.2505701 0.0003887142
5.2510502 0.00041238764
5.2515303 0.00043960718
5.2520104 0.00047013044
5.2524905 0.00050371508
5.2529706 0.00054011874
5.2534507 0.00057909905
5.2539308 0.00062041366
5.2544109 0.00066382021
5.254891 0.00070907635
5.2553711 0.00075593971
5.2558512 0.00080416793
5.2563313 0.00085351866
5.2568114 0.00090374954
5.2572915 0.00095461821
5.2577716 0.0010058823
5.2582517 0.0010572995
5.2587317 0.0011086853
5.2592118 0.0011654816
5.2596919 0.0012310058
5.260172 0.0013047328
5.2606521 0.0013861375
5.2611322 0.0014746949
5.2616123 0.0015698797
5.2620924 0.0016711669
5.2625725 0.0017780313
5.2630526 0.0018899479
5.2635327 0.0020063914
5.2640128 0.0021268368
5.2644929 0.002250759
5.264973 0.0023776328
5.2654531 0.0025069331
5.2659332 0.0026381349
5.2664133 0.0027707129
5.2668934 0.002904142
5.2673735 0.003038205
5.2678536 0.0031845609
5.2683337 0.003348658
5.2688138 0.0035295161
5.2692939 0.003726155
5.269774 0.0039375945
5.2702541 0.0041628543
5.2707341 0.0044009542
5.2712142 0.0046509139
5.2716943 0.0049117533
5.2721744 0.0051824921
5.2726545 0.00546215
5.2731346 0.0057497469
5.2736147 0.0060443024
5.2740948 0.0063448364
5.2745749 0.0066503687
5.275055 0.006959919
5.2755351 0.007272507
5.2760152 0.0075881409
5.2764953 0.0079277129
5.2769754 0.0082988006
5.2774555 0.0086998702
5.2779356 0.009129388
5.2784157 0.0095858204
5.2788958 0.010067633
5.2793759 0.010573294
5.279856 0.011101267
5.2803361 0.01165002
5.2808162 0.012218019
5.2812963 0.01280373
5.2817764 0.01340562
5.2822565 0.014022155
5.2827365 0.0146518
5.2832166 0.015293023
5.2836967 0.015944289
5.2841768 0.016604066
5.2846569 0.017273049
5.285137 0.017981522
5.2856171 0.01873803
5.2860972 0.019540681
5.2865773 0.020387586
5.2870574 0.021276854
5.2875375 0.022206593
5.2880176 0.023174912
5.2884977 0.02417992
5.2889778 0.025219727
5.2894579 0.026292441
5.289938 0.027396172
5.2904181 0.028529029
5.2908982 0.02968912
5.2913783 0.030874555
5.2918584 0.032083442
5.2923385 0.033313891
5.2928186 0.034564011
5.2932987 0.035835347
5.2937788 0.037160021
5.2942589 0.038545183
5.2947389 0.039989372
5.295219 0.041491123
5.2956991 0.043048973
5.2961792 0.044661459
5.2966593 0.046327117
5.2971394 0.048044484
5.2976195 0.049812096
5.2980996 0.05162849
5.2985797 0.053492203
5.2990598 0.055401771
5.2995399 0.05735573
5.30002 0.059352618
5.3005001 0.061390971
5.3009802 0.063469325
5.3014603 0.065586217
5.3019404 0.067742362
5.3024205 0.069952708
5.3029006 0.072220718
5.3033807 0.074546818
5.3038608 0.076931435
5.3043409 0.079374994
5.304821 0.081877923
5.3053011 0.084440649
5.3057812 0.087063598
5.3062613 0.089747197
5.3067413 0.092491872
5.3072214 0.095298051
5.3077015 0.09816616
5.3081816 0.10109662
5.3086617 0.10408987
5.3091418 0.10714633
5.3096219 0.11026643
5.310102 0.11345059
5.3105821 0.11669306
5.3110622 0.11996228
5.3115423 0.12325753
5.3120224 0.12658328
5.3125025 0.12994402
5.3129826 0.13334423
5.3134627 0.13678839
5.3139428 0.14028098
5.3144229 0.14382647
5.314903 0.14742936
5.3153831 0.15109411
5.3158632 0.15482521
5.3163433 0.15862715
5.3168234 0.1625044
5.3173035 0.16646143
5.3177836 0.17050274
5.3182637 0.17463281
5.3187437 0.1788561
5.3192238 0.1831605
5.3197039 0.18747855
5.320184 0.19180232
5.3206641 0.19613157
5.3211442 0.20046605
5.3216243 0.20480552
5.3221044 0.20914973
5.3225845 0.21349844
5.3230646 0.21785139
5.3235447 0.22220834
5.3240248 0.22656905
5.3245049 0.23093327
5.324985 0.23530076
5.3254651 0.23967126
5.3259452 0.24404453
5.3264253 0.24842033
5.3269054 0.2527984
5.3273855 0.25717851
5.3278656 0.26156234
5.3283457 0.2659556
5.3288258 0.27035764
5.3293059 0.2747673
5.329786 0.2791834
5.3302661 0.28360478
5.3307461 0.28803025
5.3312262 0.29245864
5.3317063 0.2968888
5.3321864 0.30131953
5.3326665 0.30574968
5.3331466 0.31017807
5.3336267 0.31460352
5.3341068 0.31902488
5.3345869 0.32344095
5.335067 0.32785059
5.3355471 0.3322526
5.3360272 0.33664582
5.3365073 0.34099905
5.3369874 0.34523665
5.3374675 0.34936061
5.3379476 0.35337706
5.3384277 0.35729212
5.3389078 0.36111191
5.3393879 0.36484256
5.339868 0.36849018
5.3403481 0.3720609
5.3408282 0.37556085
5.3413083 0.37899613
5.3417884 0.38237289
5.3422685 0.38569723
5.3427485 0.38897528
5.3432286 0.39221316
5.3437087 0.395417
5.3441888 0.39859291
5.3446689 0.40174703
5.345149 0.40483858
5.3456291 0.40777607
5.3461092 0.41056105
5.3465893 0.41319799
5.3470694 0.41569136
5.3475495 0.41804563
5.3480296 0.42026528
5.3485097 0.42235478
5.3489898 0.4243186
5.3494699 0.4261612
5.34995 0.42788708
5.3504301 0.42950068
5.3509102 0.43100649
5.3513903 0.43240898
5.3518704 0.43371262
5.3523505 0.43492189
5.3528306 0.43604124
5.3533107 0.43707516
5.3537908 0.43801111
5.3542709 0.43882268
5.354751 0.43950822
5.355231 0.44006647
5.3557111 0.44049616
5.3561912 0.44079603
5.3566713 0.44096479
5.3571514 0.4410012
5.3576315 0.44090396
5.3581116 0.44067183
5.3585917 0.44030352
5.3590718 0.43979777
5.3595519 0.4391533
5.360032 0.43836886
5.3605121 0.43744317
5.3609922 0.43637496
5.3614723 0.43516296
5.3619524 0.4338059
5.3624325 0.43234624
5.3629126 0.43083443
5.3633927 0.42926358
5.3638728 0.42762659
5.3643529 0.42591636
5.364833 0.42412579
5.3653131 0.42224779
5.3657932 0.42027525
5.3662733 0.41820107
5.3667534 0.41601817
5.3672334 0.41371943
5.3677135 0.41129776
5.3681936 0.40874607
5.3686737 0.40605725
5.3691538 0.40322421
5.3696339 0.40023984
5.370114 0.39709706
5.3705941 0.39378875
5.3710742 0.39038731
5.3715543 0.38696755
5.3720344 0.38352905
5.3725145 0.38007138
5.3729946 0.3765941
5.3734747 0.37309679
5.3739548 0.36957902
5.3744349 0.36604036
5.374915 0.36248037
5.3753951 0.35889864
5.3758752 0.35529472
5.3763553 0.3516682
5.3768354 0.34801863
5.3773155 0.3443456
5.3777956 0.34064867
5.3782757 0.33692741
5.3787558 0.33318139
5.3792358 0.32941015
5.3797159 0.32560648
5.380196 0.3217684
5.3806761 0.31790036
5.3811562 0.31400682
5.3816363 0.31009222
5.3821164 0.30616104
5.3825965 0.30221773
5.3830766 0.29826673
5.3835567 0.29431252
5.3840368 0.29035954
5.3845169 0.28641225
5.384997 0.28247512
5.3854771 0.27855258
5.3859572 0.27464911
5.3864373 0.27076916
5.3869174 0.26691718
5.3873975 0.26309763
5.3878776 0.25931548
5.3883577 0.25560338
5.3888378 0.25197637
5.3893179 0.24843095
5.389798 0.24496366
5.3902781 0.24157099
5.3907582 0.23824947
5.3912382 0.2349956
5.3917183 0.23180591
5.3921984 0.22867691
5.3926785 0.22560511
5.3931586 0.22258703
5.3936387 0.21961918
5.3941188 0.21669807
5.3945989 0.21382023
5.395079 0.21098216
5.3955591 0.20818039
5.3960392 0.20541141
5.3965193 0.20267468
5.3969994 0.20005068
5.3974795 0.19757377
5.3979596 0.19523937
5.3984397 0.19304291
5.3989198 0.19097982
5.3993999 0.18904554
5.39988 0.18723548
5.4003601 0.18554508
5.4008402 0.18396978
5.4013203 0.18250499
5.4018004 0.18114616
5.4022805 0.17988871
5.4027606 0.17872806
5.4032406 0.17765966
5.4037207 0.17667892
5.4042008 0.17578129
5.4046809 0.17496219
5.405161 0.17421887
5.4056411 0.17358027
5.4061212 0.17305828
5.4066013 0.17265352
5.4070814 0.17236662
5.4075615 0.17219819
5.4080416 0.17214888
5.4085217 0.17221929
5.4090018 0.17241006
5.4094819 0.17272181
5.409962 0.17315516
5.4104421 0.17371075
5.4109222 0.17438919
5.4114023 0.17519111
5.4118824 0.17611713
5.4123625 0.17716788
5.4128426 0.17834398
5.4133227 0.17964607
5.4138028 0.18107033
5.4142829 0.1825668
5.414763 0.18412553
5.415243 0.18575197
5.4157231 0.18745155
5.4162032 0.18922972
5.4166833 0.19109191
5.4171634 0.19304357
5.4176435 0.19509013
5.4181236 0.19723703
5.4186037 0.19948972
5.4190838 0.20185364
5.4195639 0.20433422
5.420044 0.2069369
5.4205241 0.20966713
5.4210042 0.21253035
5.4214843 0.21553199
5.4219644 0.2186775
5.4224445 0.22196069
5.4229246 0.22528872
5.4234047 0.22864193
5.4238848 0.23202234
5.4243649 0.23543196
5.424845 0.23887279
5.4253251 0.24234685
5.4258052 0.24585613
5.4262853 0.24940265
5.4267654 0.25298841
5.4272454 0.25661542
5.4277255 0.2602857
5.4282056 0.26400124
5.4286857 0.26776405
5.4291658 0.27157614
5.4296459 0.27543953
5.430126 0.2793562
5.4306061 0.28332819
5.4310862 0.28735547
5.4315663 0.29142498
5.4320464 0.29553004
5.4325265 0.29966584
5.4330066 0.30382757
5.4334867 0.30801043
5.4339668 0.31220963
5.4344469 0.31642034
5.434927 0.32063778
5.4354071 0.32485713
5.4358872 0.32907359
5.4363673 0.33328236
5.4368474 0.33747864
5.4373275 0.34165762
5.4378076 0.34581449
5.4382877 0.34994446
5.4387678 0.35404272
5.4392478 0.35810446
5.4397279 0.36212649
5.440208 0.36611378
5.4406881 0.37006753
5.4411682 0.37398812
5.4416483 0.37787594
5.4421284 0.38173136
5.4426085 0.38555478
5.4430886 0.38934656
5.4435687 0.3931071
5.4440488 0.39683678
5.4445289 0.40053598
5.445009 0.40420507
5.4454891 0.40784445
5.4459692 0.41145449
5.4464493 0.41503557
5.4469294 0.41858809
5.4474095 0.42211241
5.4478896 0.42560893
5.4483697 0.42905994
5.4488498 0.43239986
5.4493299 0.43562537
5.44981 0.43873957
5.4502901 0.44174555
5.4507702 0.44464639
5.4512503 0.44744518
5.4517303 0.45014502
5.4522104 0.45274898
5.4526905 0.45526016
5.4531706 0.45768164
5.4536507 0.46001651
5.4541308 0.46226786
5.4546109 0.46443878
5.455091 0.46653236
5.4555711 0.46855168
5.4560512 0.47049983
5.4565313 0.4723799
5.4570114 0.47419674
5.4574915 0.47595547
5.4579716 0.47765293
5.4584517 0.47928557
5.4589318 0.48084981
5.4594119 0.4823421
5.459892 0.48375885
5.4603721 0.4850965
5.4608522 0.48635149
5.4613323 0.48752024
5.4618124 0.48859919
5.4622925 0.48958477
5.4627726 0.4904734
5.4632527 0.49126153
5.4637327 0.49194558
5.4642128 0.49252198
5.4646929 0.49298717
5.465173 0.49333758
5.4656531 0.49359926
5.4661332 0.49383855
5.4666133 0.4940575
5.4670934 0.49425541
5.4675735 0.49443161
5.4680536 0.49458542
5.4685337 0.49471616
5.4690138 0.49482315
5.4694939 0.49490572
5.469974 0.49496317
5.4704541 0.49499484
5.4709342 0.49500004
5.4714143 0.4949781
5.4718944 0.49492833
5.4723745 0.49485005
5.4728546 0.49474259
5.4733347 0.49460526
5.4738148 0.49443739
5.4742949 0.49423757
5.474775 0.49400647
5.4752551 0.49374808
5.4757351 0.49346648
5.4762152 0.49316572
5.4766953 0.49284987
5.4771754 0.49252299
5.4776555 0.49218914
5.4781356 0.49185237
5.4786157 0.49151676
5.4790958 0.49118636
5.4795759 0.49086523
5.480056 0.49055743
5.4805361 0.49026704
5.4810162 0.48999809
5.4814963 0.48975467
5.4819764 0.48954082
5.4824565 0.48936062
5.4829366 0.4892148
5.4834167 0.48910035
5.4838968 0.48901748
5.4843769 0.48896644
5.484857 0.48894747
5.4853371 0.48896083
5.4858172 0.48900675
5.4862973 0.4890855
5.4867774 0.4891973
5.4872575 0.48934242
5.4877375 0.48952109
5.4882176 0.48973357
5.4886977 0.4899801
5.4891778 0.49026092
5.4896579 0.49057629
5.490138 0.49092646
5.4906181 0.49131166
5.4910982 0.49173214
5.4915783 0.49219517
5.4920584 0.49270913
5.4925385 0.49327481
5.4930186 0.49389301
5.4934987 0.49456452
5.4939788 0.49529013
5.4944589 0.49607063
5.494939 0.49690682
5.4954191 0.49779948
5.4958992 0.49874941
5.4963793 0.4997574
5.4968594 0.50082424
5.4973395 0.50195073
5.4978196 0.50313765
5.4982997 0.50438579
5.4987798 0.50569596
5.4992599 0.50706894
5.4997399 0.50850547
5.50022 0.50997926
5.5007001 0.51146756
5.5011802 0.51297051
5.5016603 0.51448825
5.5021404 0.51602089
5.5026205 0.51756858
5.5031006 0.51913144
5.5035807 0.52070961
5.5040608 0.52230322
5.5045409 0.52391239
5.505021 0.52553726
5.5055011 0.52717796
5.5059812 0.52883462
5.5064613 0.53050737
5.5069414 0.53219635
5.5074215 0.53390167
5.5079016 0.53562348
5.5083817 0.53736194
5.5088618 0.53911965
5.5093419 0.5408964
5.509822 0.54268966
5.5103021 0.54449687
5.5107822 0.5463155
5.5112623 0.54814301
5.5117423 0.54997686
5.5122224 0.55181449
5.5127025 0.55365337
5.5131826 0.55549096
5.5136627 0.55732471
5.5141428 0.55915208
5.5146229 0.56097052
5.515103 0.56277751
5.5155831 0.56457048
5.5160632 0.56634691
5.5165433 0.56810424
5.5170234 0.56983991
5.5175035 0.57155094
5.5179836 0.57323689
5.5184637 0.57489824
5.5189438 0.57653545
5.5194239 0.57814903
5.519904 0.57973943
5.5203841 0.58130715
5.5208642 0.58285266
5.5213443 0.58437644
5.5218244 0.58587897
5.5223045 0.58736073
5.5227846 0.5888222
5.5232647 0.59026387
5.5237447 0.5916862
5.5242248 0.59308968
5.5247049 0.59447478
5.525185 0.595842
5.5256651 0.59719083
5.5261452 0.59850034
5.5266253 0.59976289
5.5271054 0.60097983
5.5275855 0.60215251
5.5280656 0.6032823
5.5285457 0.60437053
5.5290258 0.60541856
5.5295059 0.60642775
5.529986 0.60739944
5.5304661 0.60833499
5.5309462 0.60923575
5.5314263 0.61010307
5.5319064 0.61093831
5.5323865 0.61174282
5.5328666 0.61251794
5.5333467 0.61326504
5.5338268 0.61398546
5.5343069 0.61468017
5.534787 0.6153447
5.5352671 0.61597749
5.5357471 0.61657863
5.5362272 0.61714824
5.5367073 0.6176864
5.5371874 0.61819323
5.5376675 0.61866882
5.5381476 0.61911327
5.5386277 0.6195267
5.5391078 0.61990919
5.5395879 0.62026085
5.540068 0.62058178
5.5405481 0.62087208
5.5410282 0.62113186
5.5415083 0.62136122
5.5419884 0.62156026
5.5424685 0.62172907
5.5429486 0.62186811
5.5434287 0.6219807
5.5439088 0.62206737
5.5443889 0.62212776
5.544869 0.62216151
5.5453491 0.62216827
5.5458292 0.62214767
5.5463093 0.62209935
5.5467894 0.62202296
5.5472695 0.62191813
5.5477495 0.62178452
5.5482296 0.62162175
5.5487097 0.62142947
5.5491898 0.62120732
5.5496699 0.62095494
5.55015 0.62067197
5.5506301 0.62035806
5.5511102 0.62001284
5.5515903 0.61963737
5.5520704 0.61924099
5.5525505 0.61882418
5.5530306 0.61838535
5.5535107 0.61792291
5.5539908 0.61743528
5.5544709 0.61692088
5.554951 0.61637812
5.5554311 0.61580541
5.5559112 0.61520118
5.5563913 0.61456384
5.5568714 0.6138918
5.5573515 0.61318347
5.5578316 0.61243728
5.5583117 0.61165164
5.5587918 0.61082496
5.5592719 0.60995565
5.559752 0.60904215
5.560232 0.60808668
5.5607121 0.60710922
5.5611922 0.6061132
5.5616723 0.60509895
5.5621524 0.60406682
5.5626325 0.60301717
5.5631126 0.60195034
5.5635927 0.60086669
5.5640728 0.59976656
5.5645529 0.59865029
5.565033 0.59751825
5.5655131 0.59637078
5.5659932 0.59520823
5.5664733 0.59403094
5.5669534 0.59283927
5.5674335 0.59163357
5.5679136 0.59041418
5.5683937 0.58918146
5.5688738 0.58793293
5.5693539 0.58665814
5.569834 0.58535871
5.5703141 0.58403767
5.5707942 0.58269805
5.5712743 0.58134286
5.5717544 0.57997513
5.5722344 0.57859789
5.5727145 0.57721416
5.5731946 0.57582696
5.5736747 0.57443932
5.5741548 0.57305425
5.5746349 0.5716748
5.575115 0.57030397
5.5755951 0.5689448
5.5760752 0.5676003
5.5765553 0.5662735
5.5770354 0.56496743
5.5775155 0.56368982
5.5779956 0.56245682
5.5784757 0.56126758
5.5789558 0.56011997
5.5794359 0.55901185
5.579916 0.55794107
5.5803961 0.55690548
5.5808762 0.55590295
5.5813563 0.55493134
5.5818364 0.55398849
5.5823165 0.55307227
5.5827966 0.55218054
5.5832767 0.55131115
5.5837568 0.55046195
5.5842368 0.54963082
5.5847169 0.54881559
5.585197 0.54801414
5.5856771 0.54722432
5.5861572 0.54648123
5.5866373 0.54587784
5.5871174 0.54541334
5.5875975 0.54508187
5.5880776 0.54487757
5.5885577 0.54479458
5.5890378 0.54482704
5.5895179 0.54496909
5.589998 0.54521486
5.5904781 0.54555851
5.5909582 0.54599416
5.5914383 0.54651597
5.5919184 0.54711806
5.5923985 0.54779458
5.5928786 0.54853967
5.5933587 0.54934747
5.5938388 0.55021211
5.5943189 0.55112774
5.594799 0.55212075
5.5952791 0.55325401
5.5957592 0.55452855
5.5962392 0.55594342
5.5967193 0.5574977
5.5971994 0.55919046
5.5976795 0.56102077
5.5981596 0.56298769
5.5986397 0.56509029
5.5991198 0.56732765
5.5995999 0.56969883
5.60008 0.5722029
5.6005601 0.57483893
5.6010402 0.57760599
5.6015203 0.58050315
5.6020004 0.58352948
5.6024805 0.58668405
5.6029606 0.58996593
5.6034407 0.59335032
5.6039208 0.59680241
5.6044009 0.60032892
5.604881 0.60393711
5.6053611 0.60763425
5.6058412 0.61142759
5.6063213 0.61532442
5.6068014 0.61933198
5.6072815 0.62345756
5.6077616 0.62770841
5.6082416 0.63209179
5.6087217 0.63661498
5.6092018 0.64128524
5.6096819 0.64610984
5.610162 0.65109603
5.6106421 0.65625109
5.6111222 0.66158228
5.6116023 0.66709687
5.6120824 0.67272776
5.6125625 0.67838329
5.6130426 0.68406298
5.6135227 0.68976663
5.6140028 0.69549408
5.6144829 0.70124516
5.614963 0.70701969
5.6154431 0.71281749
5.6159232 0.71863839
5.6164033 0.72448221
5.6168834 0.73034879
5.6173635 0.73623794
5.6178436 0.7421495
5.6183237 0.74808328
5.6188038 0.75403911
5.6192839 0.76001682
5.619764 0.76601623
5.620244 0.77203717
5.6207241 0.77809123
5.6212042 0.78418624
5.6216843 0.790317
5.6221644 0.79647828
5.6226445 0.8026649
5.6231246 0.80887163
5.6236047 0.81509327
5.6240848 0.82132461
5.6245649 0.82756045
5.625045 0.83379558
5.6255251 0.84002478
5.6260052 0.84624286
5.6264853 0.85244461
5.6269654 0.85862481
5.6274455 0.86477826
5.6279256 0.87089976
5.6284057 0.87698408
5.6288858 0.8830258
5.6293659 0.88897454
5.629846 0.89479878
5.6303261 0.90050371
5.6308062 0.9060945
5.6312863 0.91157633
5.6317664 0.91695438
5.6322464 0.92223381
5.6327265 0.92741982
5.6332066 0.93251758
5.6336867 0.93753226
5.6341668 0.94246905
5.6346469 0.94733312
5.635127 0.95212964
5.6356071 0.95686381
5.6360872 0.96154078
5.6365673 0.96616575
5.6370474 0.97074389
5.6375275 0.9752787
5.6380076 0.97967789
5.6384877 0.9838898
5.6389678 0.98791943
5.6394479 0.99177176
5.639928 0.99545181
5.6404081 0.99896456
5.6408882 1.002315
5.6413683 1.0055082
5.6418484 1.008549
5.6423285 1.0114426
5.6428086 1.0141939
5.6432887 1.0168078
5.6437688 1.0192894
5.6442488 1.0216438
5.6447289 1.0238758
5.645209 1.0259905
5.6456891 1.0279929
5.6461692 1.0298873
5.6466493 1.0316578
5.6471294 1.0332944
5.6476095 1.0347954
5.6480896 1.0361589
5.6485697 1.0373833
5.6490498 1.0384666
5.6495299 1.0394072
5.65001 1.0402033
5.6504901 1.040853
5.6509702 1.0413546
5.6514503 1.0417064
5.6519304 1.0419066
5.6524105 1.0419533
5.6528906 1.0418448
5.6533707 1.0415793
5.6538508 1.0411551
5.6543309 1.0405703
5.654811 1.0398275
5.6552911 1.0389979
5.6557712 1.038103
5.6562513 1.0371367
5.6567313 1.0360927
5.6572114 1.034965
5.6576915 1.0337475
5.6581716 1.0324339
5.6586517 1.0310183
5.6591318 1.0294944
5.6596119 1.0278561
5.660092 1.0260973
5.6605721 1.0242119
5.6610522 1.0221937
5.6615323 1.0200367
5.6620124 1.0177346
5.6624925 1.0152813
5.6629726 1.0126707
5.6634527 1.0099065
5.6639328 1.0070964
5.6644129 1.0042685
5.664893 1.001418
5.6653731 0.99854066
5.6658532 0.99563181
5.6663333 0.99268697
5.6668134 0.98970161
5.6672935 0.98667122
5.6677736 0.98359126
5.6682537 0.98045723
5.6687337 0.9772646
5.6692138 0.97400885
5.6696939 0.97068546
5.670174 0.96728991
5.6706541 0.96381767
5.6711342 0.96026424
5.6716143 0.95662507
5.6720944 0.95290193
5.6725745 0.9491451
5.6730546 0.94536864
5.6735347 0.9415752
5.6740148 0.93776745
5.6744949 0.93394803
5.674975 0.93011963
5.6754551 0.92628488
5.6759352 0.92244647
5.6764153 0.91860703
5.6768954 0.91476925
5.6773755 0.91093577
5.6778556 0.90710925
5.6783357 0.90329236
5.6788158 0.89948776
5.6792959 0.89569811
5.679776 0.89192606
5.6802561 0.88817428
5.6807361 0.88444376
5.6812162 0.88072577
5.6816963 0.87701864
5.6821764 0.87332239
5.6826565 0.86963705
5.6831366 0.86596265
5.6836167 0.86229921
5.6840968 0.85864676
5.6845769 0.85500533
5.685057 0.85137494
5.6855371 0.84775562
5.6860172 0.84414739
5.6864973 0.84055029
5.6869774 0.83696434
5.6874575 0.83338955
5.6879376 0.82982597
5.6884177 0.82627362
5.6888978 0.82273252
5.6893779 0.81921897
5.689858 0.81580832
5.6903381 0.81250557
5.6908182 0.8093055
5.6912983 0.80620291
5.6917784 0.8031926
5.6922585 0.80026935
5.6927385 0.79742796
5.6932186 0.79466321
5.6936987 0.79196991
5.6941788 0.78934283
5.6946589 0.78677678
5.695139 0.78426654
5.6956191 0.78180691
5.6960992 0.77939268
5.6965793 0.77701864
5.6970594 0.77467957
5.6975395 0.77237028
5.6980196 0.77010212
5.6984997 0.76793286
5.6989798 0.76586622
5.6994599 0.76390019
5.69994 0.76203275
5.7004201 0.7602619
5.7009002 0.75858562
5.7013803 0.7570019
5.7018604 0.75550872
5.7023405 0.75410409
5.7028206 0.75278598
5.7033007 0.75155239
5.7037808 0.75040131
5.7042609 0.74933071
5.7047409 0.7483386
5.705221 0.74742295
5.7057011 0.74658177
5.7061812 0.74581303
5.7066613 0.7451174
5.7071414 0.74450208
5.7076215 0.74396849
5.7081016 0.74351759
5.7085817 0.74315031
5.7090618 0.74286763
5.7095419 0.74267049
5.710022 0.74255985
5.7105021 0.74253666
5.7109822 0.74260188
5.7114623 0.74275646
5.7119424 0.74300136
5.7124225 0.74333753
5.7129026 0.74376593
5.7133827 0.74428751
5.7138628 0.74490323
5.7143429 0.74561404
5.714823 0.74642089
5.7153031 0.74730909
5.7157832 0.74824466
5.7162633 0.74922947
5.7167433 0.75026684
5.7172234 0.75136011
5.7177035 0.75251261
5.7181836 0.75372767
5.7186637 0.75500863
5.7191438 0.75635882
5.7196239 0.75778156
5.720104 0.75928019
5.7205841 0.76085805
5.7210642 0.76251846
5.7215443 0.76426476
5.7220244 0.76610028
5.7225045 0.76802834
5.7229846 0.7700523
5.7234647 0.77217546
5.7239448 0.77436772
5.7244249 0.77657173
5.724905 0.7787905
5.7253851 0.78102837
5.7258652 0.78328967
5.7263453 0.78557874
5.7268254 0.78789991
5.7273055 0.79025752
5.7277856 0.7926559
5.7282657 0.79509939
5.7287457 0.79759233
5.7292258 0.80013903
5.7297059 0.80274385
5.730186 0.80541112
5.7306661 0.80814517
5.7311462 0.81095033
5.7316263 0.81383094
5.7321064 0.81679134
5.7325865 0.81980324
5.7330666 0.8228213
5.7335467 0.82584446
5.7340268 0.82887203
5.7345069 0.8319033
5.734987 0.83493757
5.7354671 0.83797415
5.7359472 0.84101233
5.7364273 0.84405142
5.7369074 0.84709073
5.7373875 0.85012954
5.7378676 0.85316716
5.7383477 0.85620289
5.7388278 0.85923604
5.7393079 0.8622659
5.739788 0.86529177
5.7402681 0.86831296
5.7407481 0.87132877
5.7412282 0.87434011
5.7417083 0.87734858
5.7421884 0.88035424
5.7426685 0.88335716
5.7431486 0.88635742
5.7436287 0.88935507
5.7441088 0.89235018
5.7445889 0.89534283
5.745069 0.89833307
5.7455491 0.90132098
5.7460292 0.90430662
5.7465093 0.90729005
5.7469894 0.91027136
5.7474695 0.91325059
5.7479496 0.91622783
5.7484297 0.91920313
5.7489098 0.92217657
5.7493899 0.9251481
5.74987 0.92805757
5.7503501 0.93085839
5.7508302 0.93355677
5.7513103 0.93615887
5.7517904 0.93867087
5.7522705 0.94109896
5.7527506 0.94344931
5.7532306 0.94572811
5.7537107 0.94794153
5.7541908 0.95009575
5.7546709 0.95219695
5.755151 0.95425132
5.7556311 0.95626503
5.7561112 0.95824426
5.7565913 0.96019519
5.7570714 0.96212401
5.7575515 0.96403688
5.7580316 0.96593905
5.7585117 0.96774584
5.7589918 0.96940319
5.7594719 0.97091675
5.759952 0.97229215
5.7604321 0.97353505
5.7609122 0.97465108
5.7613923 0.97564589
5.7618724 0.97652511
5.7623525 0.97729439
5.7628326 0.97795936
5.7633127 0.97852568
5.7637928 0.97899897
5.7642729 0.97938489
5.764753 0.97968907
5.765233 0.97991716
5.7657131 0.9800748
5.7661932 0.98016763
5.7666733 0.98019949
5.7671534 0.98010358
5.7676335 0.9798456
5.7681136 0.97942819
5.7685937 0.978854
5.7690738 0.97812566
5.7695539 0.97724581
5.770034 0.97621709
5.7705141 0.97504216
5.7709942 0.97372363
5.7714743 0.97226417
5.7719544 0.9706664
5.7724345 0.96893297
5.7729146 0.96706652
5.7733947 0.96506969
5.7738748 0.96294512
5.7743549 0.96069545
5.774835 0.95832332
5.7753151 0.95583113
5.7757952 0.95321451
5.7762753 0.95046884
5.7767554 0.94759126
5.7772354 0.9445789
5.7777155 0.94142889
5.7781956 0.93813837
5.7786757 0.93470447
5.7791558 0.93112433
5.7796359 0.92739508
5.780116 0.92351385
5.7805961 0.91947778
5.7810762 0.91528399
5.7815563 0.91092964
5.7820364 0.90641184
5.7825165 0.90172774
5.7829966 0.89687446
5.7834767 0.89184914
5.7839568 0.88665595
5.7844369 0.88138961
5.784917 0.87607342
5.7853971 0.87069792
5.7858772 0.86525365
5.7863573 0.85973114
5.7868374 0.85412094
5.7873175 0.84841358
5.7877976 0.84259959
5.7882777 0.83666951
5.7887578 0.83061389
5.7892378 0.82442326
5.7897179 0.81808815
5.790198 0.81159911
5.7906781 0.80494667
5.7911582 0.79812137
5.7916383 0.79111374
5.7921184 0.78391433
5.7925985 0.7765284
5.7930786 0.76909359
5.7935587 0.76164599
5.7940388 0.75418577
5.7945189 0.74671314
5.794999 0.73922828
5.7954791 0.73173136
5.7959592 0.72422259
5.7964393 0.71670215
5.7969194 0.70917023
5.7973995 0.701627
5.7978796 0.69407267
5.7983597 0.68650741
5.7988398 0.67893142
5.7993199 0.67134488
5.7998 0.66374798
5.8002801 0.65614091
5.8007602 0.64852385
5.8012402 0.64089513
5.8017203 0.63324267
5.8022004 0.62556682
5.8026805 0.61787069
5.8031606 0.6101574
5.8036407 0.60243006
5.8041208 0.5946918
5.8046009 0.58694573
5.805081 0.57919496
5.8055611 0.57144262
5.8060412 0.56369183
5.8065213 0.55594569
5.8070014 0.54820732
5.8074815 0.54047986
5.8079616 0.5327664
5.8084417 0.52507007
5.8089218 0.51739398
5.8094019 0.50974126
5.809882 0.50213627
5.8103621 0.49469307
5.8108422 0.48742049
5.8113223 0.48030951
5.8118024 0.47335106
5.8122825 0.46653611
5.8127626 0.45985563
5.8132426 0.45330055
5.8137227 0.44686185
5.8142028 0.44053048
5.8146829 0.4342974
5.815163 0.42815356
5.8156431 0.42208993
5.8161232 0.41609746
5.8166033 0.41016711
5.8170834 0.40428983
5.8175635 0.39845659
5.8180436 0.39265834
5.8185237 0.38692727
5.8190038 0.38142716
5.8194839 0.3761687
5.819964 0.37114348
5.8204441 0.36634311
5.8209242 0.3617592
5.8214043 0.35738335
5.8218844 0.35320718
5.8223645 0.34922228
5.8228446 0.34542027
5.8233247 0.34179275
5.8238048 0.33833133
5.8242849 0.33502761
5.824765 0.3318732
5.825245 0.32885971
5.8257251 0.32597874
5.8262052 0.3232219
5.8266853 0.3205808
5.8271654 0.31807525
5.8276455 0.31579261
5.8281256 0.3137382
5.8286057 0.31191018
5.8290858 0.31030668
5.8295659 0.30892589
5.830046 0.30776594
5.8305261 0.306825
5.8310062 0.30610123
5.8314863 0.30559278
5.8319664 0.30529781
5.8324465 0.30521448
5.8329266 0.30534094
5.8334067 0.30567535
5.8338868 0.30621586
5.8343669 0.30696064
5.834847 0.30790784
5.8353271 0.30905562
5.8358072 0.31039048
5.8362873 0.31188457
5.8367674 0.31354266
5.8372474 0.31537112
5.8377275 0.31737636
5.8382076 0.31956477
5.8386877 0.32194273
5.8391678 0.32451665
5.8396479 0.32729291
5.840128 0.33027791
5.8406081 0.33347804
5.8410882 0.33689968
5.8415683 0.34054924
5.8420484 0.34443311
5.8425285 0.34855767
5.8430086 0.35292932
5.8434887 0.35755445
5.8439688 0.36243946
5.8444489 0.36751732
5.844929 0.37264727
5.8454091 0.37783746
5.8458892 0.38310056
5.8463693 0.38844924
5.8468494 0.39389616
5.8473295 0.399454
5.8478096 0.40513544
5.8482897 0.41095313
5.8487698 0.41691977
5.8492498 0.423048
5.8497299 0.42935051
5.85021 0.43583997
5.8506901 0.44252904
5.8511702 0.44943041
5.8516503 0.45655673
5.8521304 0.46392069
5.8526105 0.47153495
5.8530906 0.47931957
5.8535707 0.48712822
5.8540508 0.49495624
5.8545309 0.50280102
5.855011 0.51065995
5.8554911 0.51853042
5.8559712 0.52640981
5.8564513 0.53429551
5.8569314 0.5421849
5.8574115 0.55007537
5.8578916 0.55796431
5.8583717 0.5658491
5.8588518 0.57372712
5.8593319 0.58159578
5.859812 0.58945244
5.8602921 0.5972945
5.8607722 0.60511935
5.8612523 0.61292436
5.8617323 0.62071348
5.8622124 0.62849397
5.8626925 0.63626585
5.8631726 0.64402908
5.8636527 0.65178366
5.8641328 0.65952957
5.8646129 0.66726679
5.865093 0.67499531
5.8655731 0.68271509
5.8660532 0.69042614
5.8665333 0.69812843
5.8670134 0.70582194
5.8674935 0.71350666
5.8679736 0.72118257
5.8684537 0.72884965
5.8689338 0.73650789
5.8694139 0.74415726
5.869894 0.75179774
5.8703741 0.75926796
5.8708542 0.76642241
5.8713343 0.77327691
5.8718144 0.77984727
5.8722945 0.78614929
5.8727746 0.7921988
5.8732547 0.7980116
5.8737347 0.80360351
5.8742148 0.80899033
5.8746949 0.81418789
5.875175 0.81921198
5.8756551 0.82407843
5.8761352 0.82880305
5.8766153 0.83340164
5.8770954 0.83789002
5.8775755 0.842284
5.8780556 0.8465994
5.8785357 0.8508512
5.8790158 0.85490124
5.8794959 0.85864383
5.879976 0.8620846
5.8804561 0.86522916
5.8809362 0.86808313
5.8814163 0.87065213
5.8818964 0.87294179
5.8823765 0.87495771
5.8828566 0.87670552
5.8833367 0.87819083
5.8838168 0.87941928
5.8842969 0.88039647
5.884777 0.88112802
5.8852571 0.88161956
5.8857371 0.8818767
5.8862172 0.88190506
5.8866973 0.88171026
5.8871774 0.88129811
5.8876575 0.88068204
5.8881376 0.87986287
5.8886177 0.87883373
5.8890978 0.87758779
5.8895779 0.87611819
5.890058 0.87441808
5.8905381 0.87248061
5.8910182 0.87029891
5.8914983 0.86786615
5.8919784 0.86517547
5.8924585 0.86222002
5.8929386 0.85899295
5.8934187 0.8554874
5.8938988 0.85169653
5.8943789 0.84761348
5.894859 0.8432314
5.8953391 0.83854343
5.8958192 0.83354925
5.8962993 0.82842841
5.8967794 0.82325321
5.8972595 0.81800818
5.8977395 0.81267783
5.8982196 0.80724666
5.8986997 0.80169921
5.8991798 0.79601997
5.8996599 0.79019348
5.90014 0.78420423
5.9006201 0.77803675
5.9011002 0.77167555
5.9015803 0.76510514
5.9020604 0.75831005
5.9025405 0.75127478
5.9030206 0.74398385
5.9035007 0.73642177
5.9039808 0.72857306
5.9044609 0.72043494
5.904941 0.71221599
5.9054211 0.70399469
5.9059012 0.69577104
5.9063813 0.68754504
5.9068614 0.67931667
5.9073415 0.67108595
5.9078216 0.66285285
5.9083017 0.65461739
5.9087818 0.64637955
5.9092619 0.63813933
5.9097419 0.62989672
5.910222 0.62165173
5.9107021 0.61340435
5.9111822 0.60515456
5.9116623 0.59690238
5.9121424 0.5886478
5.9126225 0.5803908
5.9131026 0.57213114
5.9135827 0.5638661
5.9140628 0.55559554
5.9145429 0.54732025
5.915023 0.53904099
5.9155031 0.53075852
5.9159832 0.52247361
5.9164633 0.51418704
5.9169434 0.50589958
5.9174235 0.49761198
5.9179036 0.48932502
5.9183837 0.48103948
5.9188638 0.47275611
5.9193439 0.46447569
5.919824 0.45619898
5.9203041 0.44792676
5.9207842 0.43965979
5.9212643 0.43139885
5.9217443 0.42316639
5.9222244 0.41514054
5.9227045 0.40735058
5.9231846 0.39978418
5.9236647 0.39242901
5.9241448 0.38527273
5.9246249 0.37830302
5.925105 0.37150753
5.9255851 0.36487395
5.9260652 0.35838993
5.9265453 0.35204315
5.9270254 0.34582127
5.9275055 0.33971196
5.9279856 0.33370289
5.9284657 0.32778173
5.9289458 0.32193614
5.9294259 0.31615379
5.929906 0.31042236
5.9303861 0.3047516
5.9308662 0.29926934
5.9313463 0.29399483
5.9318264 0.28892406
5.9323065 0.28405305
5.9327866 0.27937778
5.9332667 0.27489427
5.9337467 0.2705985
5.9342268 0.26648648
5.9347069 0.26255421
5.935187 0.25879769
5.9356671 0.25521292
5.9361472 0.2517959
5.9366273 0.24854263
5.9371074 0.2454491
5.9375875 0.24251133
5.9380676 0.23972531
5.9385477 0.23708704
5.9390278 0.23459267
5.9395079 0.23224187
5.939988 0.23003769
5.9404681 0.22798328
5.9409482 0.22608182
5.9414283 0.22433648
5.9419084 0.22275043
5.9423885 0.22132684
5.9428686 0.22006889
5.9433487 0.21897974
5.9438288 0.21806257
5.9443089 0.21732054
5.944789 0.21675683
5.9452691 0.21637461
5.9457491 0.21617705
5.9462292 0.21616732
5.9467093 0.21634859
5.9471894 0.21672403
5.9476695 0.21726931
5.9481496 0.21788819
5.9486297 0.21857907
5.9491098 0.21934997
5.9495899 0.22020889
5.95007 0.22116384
5.9505501 0.22222281
5.9510302 0.22339382
5.9515103 0.22468487
5.9519904 0.22610395
5.9524705 0.22765908
5.9529506 0.22935827
5.9534307 0.2312095
5.9539108 0.2332208
5.9543909 0.23540016
5.954871 0.23775558
5.9553511 0.24029508
5.9558312 0.24302665
5.9563113 0.24591351
5.9567914 0.24883083
5.9572715 0.25177362
5.9577516 0.25474519
5.9582316 0.25774881
5.9587117 0.2607878
5.9591918 0.26386543
5.9596719 0.26698502
5.960152 0.27014985
5.9606321 0.27336322
5.9611122 0.27662843
5.9615923 0.27994877
5.9620724 0.28332753
5.9625525 0.28676802
5.9630326 0.29027352
5.9635127 0.29384734
5.9639928 0.29749276
5.9644729 0.30121309
5.964953 0.305001
5.9654331 0.30883082
5.9659132 0.31269648
5.9663933 0.31659277
5.9668734 0.32051453
5.9673535 0.32445657
5.9678336 0.32841369
5.9683137 0.33238073
5.9687938 0.33635249
5.9692739 0.3403238
5.969754 0.34428946
5.970234 0.34824431
5.9707141 0.35218314
5.9711942 0.35610078
5.9716743 0.35999205
5.9721544 0.36385175
5.9726345 0.36767472
5.9731146 0.37145576
5.9735947 0.37519805
5.9740748 0.37891417
5.9745549 0.38260384
5.975035 0.38626646
5.9755151 0.38990144
5.9759952 0.39350819
5.9764753 0.3970861
5.9769554 0.4006346
5.9774355 0.40415308
5.9779156 0.40764095
5.9783957 0.41109762
5.9788758 0.4145225
5.9793559 0.41791499
5.979836 0.42127451
5.9803161 0.42460045
5.9807962 0.42789222
5.9812763 0.43114924
5.9817564 0.43437091
5.9822364 0.43753325
5.9827165 0.44060266
5.9831966 0.44357905
5.9836767 0.44646257
5.9841568 0.4492534
5.9846369 0.45195169
5.985117 0.4545576
5.9855971 0.45707131
5.9860772 0.45949296
5.9865573 0.46182272
5.9870374 0.46406076
5.9875175 0.46620724
5.9879976 0.46826232
5.9884777 0.47022617
5.9889578 0.47209893
5.9894379 0.47388079
5.989918 0.4755719
5.9903981 0.47717242
5.9908782 0.47870419
5.9913583 0.48019181
5.9918384 0.48163629
5.9923185 0.4830386
5.9927986 0.48439975
5.9932787 0.48572072
5.9937588 0.48700251
5.9942388 0.48824611
5.9947189 0.4894525
5.995199 0.49062267
5.9956791 0.49175763
5.9961592 0.49285835
5.9966393 0.49392584
5.9971194 0.49496107
5.9975995 0.49596504
5.9980796 0.49693874
5.9985597 0.49788317
5.9990398 0.49879928
5.9995199 0.49967319
6 0.50049687
&
