# Supplementary material for: Structural motifs of gold cluster anions with 17 to 69 atoms
Source: Nat Commun. 2026 Apr 10;17:5099. doi: 10.1038/s41467-026-71649-9 (PMC13246909; doi:10.1038/s41467-026-71649-9)
Supplement: Supplementary file 5 — Source Data [file 41467_2026_71649_MOESM5_ESM.zip › Figure2/32_exp.dat]

3.7 0.002
3.7004601 0.0019627905
3.7009202 0.0019145853
3.7013803 0.001858501
3.7018404 0.0017976543
3.7023005 0.0017351617
3.7027606 0.00167414
3.7032206 0.0016177056
3.7036807 0.0015689753
3.7041408 0.0015310657
3.7046009 0.0015070934
3.705061 0.0015
3.7055211 0.0015
3.7059812 0.0015
3.7064413 0.0015
3.7069014 0.0015
3.7073615 0.0015
3.7078216 0.0015
3.7082817 0.0015
3.7087417 0.0015
3.7092018 0.0015
3.7096619 0.0015
3.710122 0.0015
3.7105821 0.0015
3.7110422 0.0015
3.7115023 0.0015
3.7119624 0.0015
3.7124225 0.0015
3.7128826 0.0015
3.7133427 0.0015
3.7138028 0.0015
3.7142629 0.0015
3.7147229 0.0015
3.715183 0.0014983617
3.7156431 0.0014809153
3.7161032 0.0014472016
3.7165633 0.0014007266
3.7170234 0.0013449966
3.7174835 0.0012835178
3.7179436 0.0012197964
3.7184037 0.0011573386
3.7188638 0.0010996506
3.7193239 0.0010502385
3.719784 0.0010126086
3.720244 0.00098839316
3.7207041 0.0009697511
3.7211642 0.00095534274
3.7216243 0.00094516807
3.7220844 0.00093922709
3.7225445 0.00093751981
3.7230046 0.00094004622
3.7234647 0.00094680632
3.7239248 0.00095780012
3.7243849 0.00097302761
3.724845 0.0009924888
3.7253051 0.0010188052
3.7257652 0.0010589882
3.7262252 0.0011102751
3.7266853 0.0011691595
3.7271454 0.0012321354
3.7276055 0.0012956964
3.7280656 0.0013563365
3.7285257 0.0014105494
3.7289858 0.0014548289
3.7294459 0.0014856689
3.729906 0.001499563
3.7303661 0.0015
3.7308262 0.0015
3.7312863 0.0015
3.7317463 0.0015
3.7322064 0.0015
3.7326665 0.0015
3.7331266 0.0015
3.7335867 0.0015
3.7340468 0.0015
3.7345069 0.0015
3.734967 0.0015
3.7354271 0.0015
3.7358872 0.0015
3.7363473 0.0015
3.7368074 0.0015
3.7372675 0.0015
3.7377275 0.0015
3.7381876 0.0015
3.7386477 0.0015
3.7391078 0.0015
3.7395679 0.0015
3.740028 0.0015000391
3.7404881 0.0015112143
3.7409482 0.0015398383
3.7414083 0.001582405
3.7418684 0.0016354081
3.7423285 0.0016953414
3.7427886 0.0017586989
3.7432486 0.0018219741
3.7437087 0.001881661
3.7441688 0.0019342534
3.7446289 0.001976245
3.745089 0.0020044495
3.7455491 0.0020271244
3.7460092 0.0020484044
3.7464693 0.0020671208
3.7469294 0.0020821049
3.7473895 0.0020921879
3.7478496 0.0020962012
3.7483097 0.0020929759
3.7487698 0.0020813434
3.7492298 0.0020601349
3.7496899 0.0020281817
3.75015 0.001984997
3.7506101 0.0019389878
3.7510702 0.0018929786
3.7515303 0.0018469694
3.7519904 0.0018009602
3.7524505 0.001754951
3.7529106 0.0017089418
3.7533707 0.0016629326
3.7538308 0.0016169234
3.7542909 0.0015709142
3.754751 0.001524905
3.755211 0.0014780426
3.7556711 0.0014250873
3.7561312 0.0013670743
3.7565913 0.001306341
3.7570514 0.001245225
3.7575115 0.0011860635
3.7579716 0.0011311943
3.7584317 0.0010829546
3.7588918 0.0010436819
3.7593519 0.0010157138
3.759812 0.0010013877
3.7602721 0.001
3.7607321 0.001
3.7611922 0.001
3.7616523 0.001
3.7621124 0.001
3.7625725 0.001
3.7630326 0.001
3.7634927 0.001
3.7639528 0.001
3.7644129 0.001
3.764873 0.001
3.7653331 0.001
3.7657932 0.001
3.7662533 0.001
3.7667133 0.001
3.7671734 0.001
3.7676335 0.001
3.7680936 0.001
3.7685537 0.001
3.7690138 0.001
3.7694739 0.001
3.769934 0.001
3.7703941 0.001
3.7708542 0.001
3.7713143 0.001
3.7717744 0.001
3.7722344 0.001
3.7726945 0.001
3.7731546 0.001
3.7736147 0.001
3.7740748 0.001
3.7745349 0.001
3.774995 0.001
3.7754551 0.0009920927
3.7759152 0.00096956368
3.7763753 0.00093474942
3.7768354 0.00088998737
3.7772955 0.00083761501
3.7777556 0.0007799698
3.7782156 0.00071938921
3.7786757 0.0006582107
3.7791358 0.00059877174
3.7795959 0.00054340979
3.780056 0.00049439888
3.7805161 0.00044838968
3.7809762 0.00040238048
3.7814363 0.00035637127
3.7818964 0.00031036207
3.7823565 0.00026435287
3.7828166 0.00021834367
3.7832767 0.00017233447
3.7837367 0.00012632527
3.7841968 8.0316063e-05
3.7846569 3.4306861e-05
3.785117 -1.0485863e-05
3.7855771 -2.9658097e-05
3.7860372 -1.8057079e-05
3.7864973 1.8473523e-05
3.7869574 7.4090045e-05
3.7874175 0.00014294882
3.7878776 0.00021920619
3.7883377 0.00029701847
3.7887978 0.00037054202
3.7892579 0.00043393316
3.7897179 0.00048134822
3.790178 0.00050766777
3.7906381 0.00051717721
3.7910982 0.00051461481
3.7915583 0.00050348679
3.7920184 0.00048729934
3.7924785 0.00046955866
3.7929386 0.00045377095
3.7933987 0.00044344242
3.7938588 0.00044207924
3.7943189 0.00045318764
3.794779 0.0004802738
3.795239 0.00052668001
3.7956991 0.00059230339
3.7961592 0.00067376733
3.7966193 0.00076756563
3.7970794 0.00087019211
3.7975395 0.00097814056
3.7979996 0.0010879048
3.7984597 0.0011959786
3.7989198 0.0012988557
3.7993799 0.0013930301
3.79984 0.0014749954
3.8003001 0.001544955
3.8007602 0.0016131443
3.8012202 0.0016794027
3.8016803 0.0017425615
3.8021404 0.0018014518
3.8026005 0.0018549049
3.8030606 0.0019017522
3.8035207 0.0019408248
3.8039808 0.0019709542
3.8044409 0.0019909714
3.804901 0.0019997078
3.8053611 0.0019933606
3.8058212 0.0019677282
3.8062813 0.0019264693
3.8067413 0.0018734795
3.8072014 0.0018126547
3.8076615 0.0017478907
3.8081216 0.0016830832
3.8085817 0.001622128
3.8090418 0.0015689209
3.8095019 0.0015273576
3.809962 0.001501334
3.8104221 0.0014865745
3.8108822 0.0014736459
3.8113423 0.0014628756
3.8118024 0.001454653
3.8122625 0.0014493678
3.8127225 0.0014474095
3.8131826 0.0014491677
3.8136427 0.001455032
3.8141028 0.001465392
3.8145629 0.0014806372
3.815023 0.0015011713
3.8154831 0.0015328136
3.8159432 0.0015777092
3.8164033 0.0016323519
3.8168634 0.0016932354
3.8173235 0.0017568536
3.8177836 0.0018197002
3.8182436 0.0018782691
3.8187037 0.0019290541
3.8191638 0.001968549
3.8196239 0.0019932475
3.820084 0.002
3.8205441 0.002
3.8210042 0.002
3.8214643 0.002
3.8219244 0.002
3.8223845 0.002
3.8228446 0.002
3.8233047 0.002
3.8237648 0.002
3.8242248 0.002
3.8246849 0.002
3.825145 0.002
3.8256051 0.002
3.8260652 0.002
3.8265253 0.002
3.8269854 0.002
3.8274455 0.002
3.8279056 0.002
3.8283657 0.002
3.8288258 0.002
3.8292859 0.002
3.8297459 0.002
3.830206 0.002
3.8306661 0.002
3.8311262 0.002
3.8315863 0.002
3.8320464 0.002
3.8325065 0.002
3.8329666 0.002
3.8334267 0.002
3.8338868 0.002
3.8343469 0.002
3.834807 0.002
3.8352671 0.0020027765
3.8357271 0.0020196117
3.8361872 0.0020496875
3.8366473 0.0020906664
3.8371074 0.0021402109
3.8375675 0.0021959835
3.8380276 0.0022556469
3.8384877 0.0023168635
3.8389478 0.0023772958
3.8394079 0.0024346065
3.839868 0.0024864579
3.8403281 0.0025348179
3.8407882 0.0025892812
3.8412482 0.0026482078
3.8417083 0.0027092601
3.8421684 0.0027701007
3.8426285 0.002828392
3.8430886 0.0028817968
3.8435487 0.0029279773
3.8440088 0.0029645963
3.8444689 0.0029893163
3.844929 0.0029997997
3.8453891 0.003
3.8458492 0.003
3.8463093 0.003
3.8467694 0.003
3.8472294 0.003
3.8476895 0.003
3.8481496 0.003
3.8486097 0.003
3.8490698 0.003
3.8495299 0.003
3.84999 0.003
3.8504501 0.003
3.8509102 0.003
3.8513703 0.003
3.8518304 0.003
3.8522905 0.003
3.8527506 0.003
3.8532106 0.003
3.8536707 0.003
3.8541308 0.003
3.8545909 0.003
3.855051 0.0030002758
3.8555111 0.0030260839
3.8559712 0.003088396
3.8564313 0.0031794205
3.8568914 0.0032913659
3.8573515 0.0034164407
3.8578116 0.0035468532
3.8582717 0.003674812
3.8587317 0.0037925254
3.8591918 0.0038922019
3.8596519 0.0039660501
3.860112 0.0040072354
3.8605721 0.0040322308
3.8610322 0.0040500984
3.8614923 0.0040614616
3.8619524 0.0040669436
3.8624125 0.0040671677
3.8628726 0.0040627573
3.8633327 0.0040543358
3.8637928 0.0040425264
3.8642529 0.0040279525
3.8647129 0.0040112373
3.865173 0.0039917944
3.8656331 0.0039586618
3.8660932 0.0039120475
3.8665533 0.0038556914
3.8670134 0.0037933334
3.8674735 0.0037287134
3.8679336 0.0036655715
3.8683937 0.0036076476
3.8688538 0.0035586816
3.8693139 0.0035224134
3.869774 0.0035025831
3.870234 0.0035050629
3.8706941 0.0035420947
3.8711542 0.0036096487
3.8716143 0.0037012968
3.8720744 0.0038106109
3.8725345 0.0039311632
3.8729946 0.0040565254
3.8734547 0.0041802696
3.8739148 0.0042959678
3.8743749 0.0043971918
3.874835 0.0044775138
3.8752951 0.0045293809
3.8757552 0.0045486693
3.8762152 0.0045423229
3.8766753 0.0045179388
3.8771354 0.0044831135
3.8775955 0.0044454438
3.8780556 0.0044125266
3.8785157 0.0043919586
3.8789758 0.0043913365
3.8794359 0.0044182572
3.879896 0.0044803173
3.8803561 0.0045808401
3.8808162 0.0047127552
3.8812763 0.0048737761
3.8817363 0.0050618993
3.8821964 0.0052751212
3.8826565 0.0055114383
3.8831166 0.005768847
3.8835767 0.0060453438
3.8840368 0.0063389252
3.8844969 0.0066475876
3.884957 0.0069693274
3.8854171 0.0073084157
3.8858772 0.007669654
3.8863373 0.0080476045
3.8867974 0.0084367575
3.8872575 0.0088316031
3.8877175 0.0092266316
3.8881776 0.0096163333
3.8886377 0.0099951985
3.8890978 0.010357717
3.8895579 0.01069838
3.890018 0.011011698
3.8904781 0.01130759
3.8909382 0.011597956
3.8913983 0.011883294
3.8918584 0.012164106
3.8923185 0.012440894
3.8927786 0.012714157
3.8932386 0.012984397
3.8936987 0.013252115
3.8941588 0.013517811
3.8946189 0.013781987
3.895079 0.014044668
3.8955391 0.01428724
3.8959992 0.014505352
3.8964593 0.014706516
3.8969194 0.014898245
3.8973795 0.015088053
3.8978396 0.015283453
3.8982997 0.015491958
3.8987598 0.015721082
3.8992198 0.015978337
3.8996799 0.016271238
3.90014 0.016606835
3.9006001 0.016981962
3.9010602 0.017390111
3.9015203 0.017826168
3.9019804 0.01828502
3.9024405 0.018761554
3.9029006 0.019250656
3.9033607 0.019747214
3.9038208 0.020246114
3.9042809 0.020742243
3.9047409 0.021230488
3.905201 0.02170936
3.9056611 0.02220229
3.9061212 0.022710797
3.9065813 0.023230417
3.9070414 0.023756687
3.9075015 0.024285142
3.9079616 0.024811319
3.9084217 0.025330753
3.9088818 0.025838982
3.9093419 0.02633154
3.909802 0.026803964
3.9102621 0.027221265
3.9107221 0.027456459
3.9111822 0.027529459
3.9116423 0.027478942
3.9121024 0.027343588
3.9125625 0.027162073
3.9130226 0.026973076
3.9134827 0.026815275
3.9139428 0.026727348
3.9144029 0.026747973
3.914863 0.026915829
3.9153231 0.027227133
3.9157832 0.027576359
3.9162432 0.02794951
3.9167033 0.028339554
3.9171634 0.028739459
3.9176235 0.029142192
3.9180836 0.029540722
3.9185437 0.029928015
3.9190038 0.03029704
3.9194639 0.030640764
3.919924 0.030952154
3.9203841 0.031238265
3.9208442 0.03152183
3.9213043 0.031803421
3.9217644 0.032083089
3.9222244 0.032360886
3.9226845 0.032636865
3.9231446 0.032911077
3.9236047 0.033183575
3.9240648 0.033454409
3.9245249 0.033723633
3.924985 0.033991297
3.9254451 0.034249469
3.9259052 0.034491399
3.9263653 0.034720646
3.9268254 0.03494078
3.9272855 0.035155372
3.9277455 0.035367991
3.9282056 0.035582208
3.9286657 0.035801592
3.9291258 0.036029713
3.9295859 0.036270141
3.930046 0.036526706
3.9305061 0.036832266
3.9309662 0.037206005
3.9314263 0.037645306
3.9318864 0.038147555
3.9323465 0.038710136
3.9328066 0.039330433
3.9332667 0.040005832
3.9337267 0.040733717
3.9341868 0.041511473
3.9346469 0.042336484
3.935107 0.043206294
3.9355671 0.044121805
3.9360272 0.045080486
3.9364873 0.0460779
3.9369474 0.047109611
3.9374075 0.048171181
3.9378676 0.049258175
3.9383277 0.050366155
3.9387878 0.051490685
3.9392478 0.052627327
3.9397079 0.053771646
3.940168 0.054925515
3.9406281 0.05614904
3.9410882 0.057442691
3.9415483 0.058786848
3.9420084 0.060161894
3.9424685 0.06154821
3.9429286 0.062926179
3.9433887 0.064276183
3.9438488 0.065578603
3.9443089 0.066813822
3.944769 0.067962222
3.945229 0.06899241
3.9456891 0.069834596
3.9461492 0.070511208
3.9466093 0.071059026
3.9470694 0.071514827
3.9475295 0.07191539
3.9479896 0.072297496
3.9484497 0.072697921
3.9489098 0.073153446
3.9493699 0.073700848
3.94983 0.074376908
3.9502901 0.075205702
3.9507502 0.0761496
3.9512102 0.077180219
3.9516703 0.078272123
3.9521304 0.079399878
3.9525905 0.080538049
3.9530506 0.081661202
3.9535107 0.0827439
3.9539708 0.08376071
3.9544309 0.084686196
3.954891 0.085494924
3.9553511 0.086167146
3.9558112 0.086717255
3.9562713 0.087171094
3.9567313 0.087554436
3.9571914 0.087893053
3.9576515 0.088212718
3.9581116 0.088539204
3.9585717 0.088898285
3.9590318 0.089315731
3.9594919 0.089817318
3.959952 0.090428817
3.9604121 0.091117586
3.9608722 0.091812058
3.9613323 0.09251903
3.9617924 0.093246058
3.9622525 0.094000698
3.9627125 0.094790507
3.9631726 0.095623042
3.9636327 0.096505858
3.9640928 0.097446513
3.9645529 0.098452563
3.965013 0.099531539
3.9654731 0.1006572
3.9659332 0.10179906
3.9663933 0.10295333
3.9668534 0.1041162
3.9673135 0.10528389
3.9677736 0.10645259
3.9682336 0.10761849
3.9686937 0.10877782
3.9691538 0.10992675
3.9696139 0.11106151
3.970074 0.11217851
3.9705341 0.11328591
3.9709942 0.11439009
3.9714543 0.11549194
3.9719144 0.11659232
3.9723745 0.11769212
3.9728346 0.11879221
3.9732947 0.11989346
3.9737548 0.12099676
3.9742148 0.12210297
3.9746749 0.12321299
3.975135 0.12432816
3.9755951 0.12545628
3.9760552 0.12659755
3.9765153 0.12774906
3.9769754 0.12890788
3.9774355 0.13007109
3.9778956 0.13123577
3.9783557 0.13239899
3.9788158 0.13355784
3.9792759 0.13470939
3.9797359 0.13585072
3.980196 0.13697722
3.9806561 0.13807431
3.9811162 0.13914221
3.9815763 0.14018456
3.9820364 0.14120504
3.9824965 0.14220728
3.9829566 0.14319494
3.9834167 0.14417167
3.9838768 0.14514112
3.9843369 0.14610695
3.984797 0.14707281
3.9852571 0.14802077
3.9857171 0.14886132
3.9861772 0.14960868
3.9866373 0.15029133
3.9870974 0.15093777
3.9875575 0.15157648
3.9880176 0.15223596
3.9884777 0.15294468
3.9889378 0.15373113
3.9893979 0.15462382
3.989858 0.15565121
3.9903181 0.15682008
3.9907782 0.15807398
3.9912382 0.15939555
3.9916983 0.16077115
3.9921584 0.16218707
3.9926185 0.16362966
3.9930786 0.16508524
3.9935387 0.16654014
3.9939988 0.16798067
3.9944589 0.16939317
3.994919 0.17076397
3.9953791 0.17209983
3.9958392 0.1734309
3.9962993 0.17475334
3.9967594 0.17606241
3.9972194 0.17735338
3.9976795 0.17862152
3.9981396 0.17986209
3.9985997 0.18107036
3.9990598 0.1822416
3.9995199 0.18337107
3.99998 0.18445404
4.0004401 0.185304
4.0009002 0.18575345
4.0013603 0.18587949
4.0018204 0.1857596
4.0022805 0.18547127
4.0027405 0.18509199
4.0032006 0.18469924
4.0036607 0.1843705
4.0041208 0.18418328
4.0045809 0.18421505
4.005041 0.18454264
4.0055011 0.18512368
4.0059612 0.18586505
4.0064213 0.18672619
4.0068814 0.18766654
4.0073415 0.18864554
4.0078016 0.18962263
4.0082617 0.19055726
4.0087217 0.19140886
4.0091818 0.19213687
4.0096419 0.19270074
4.010102 0.19306418
4.0105621 0.193314
4.0110222 0.19349936
4.0114823 0.19362084
4.0119424 0.19367902
4.0124025 0.19367448
4.0128626 0.1936078
4.0133227 0.19347956
4.0137828 0.19329034
4.0142428 0.19304073
4.0147029 0.19273129
4.015163 0.1923556
4.0156231 0.19184383
4.0160832 0.19120725
4.0165433 0.19048297
4.0170034 0.18970809
4.0174635 0.18891972
4.0179236 0.18815499
4.0183837 0.187451
4.0188438 0.18684486
4.0193039 0.18637369
4.019764 0.18607459
4.020224 0.1859579
4.0206841 0.18587761
4.0211442 0.18580546
4.0216043 0.1857413
4.0220644 0.18568498
4.0225245 0.18563634
4.0229846 0.18559523
4.0234447 0.18556149
4.0239048 0.18553497
4.0243649 0.18551552
4.024825 0.18550299
4.0252851 0.18549617
4.0257451 0.18549103
4.0262052 0.18548714
4.0266653 0.18548449
4.0271254 0.18548304
4.0275855 0.18548278
4.0280456 0.18548368
4.0285057 0.18548573
4.0289658 0.1854889
4.0294259 0.18549317
4.029886 0.18549851
4.0303461 0.18551672
4.0308062 0.18557232
4.0312663 0.18565869
4.0317263 0.18576784
4.0321864 0.18589174
4.0326465 0.18602242
4.0331066 0.18615187
4.0335667 0.18627209
4.0340268 0.18637507
4.0344869 0.18645283
4.034947 0.18649737
4.0354071 0.18646422
4.0358672 0.18629981
4.0363273 0.18601318
4.0367874 0.18561403
4.0372474 0.18511205
4.0377075 0.18451694
4.0381676 0.18383839
4.0386277 0.1830861
4.0390878 0.18226977
4.0395479 0.18139909
4.040008 0.18048373
4.0404681 0.17946198
4.0409282 0.1782919
4.0413883 0.17700539
4.0418484 0.17563435
4.0423085 0.17421068
4.0427686 0.17276627
4.0432286 0.17133303
4.0436887 0.16994284
4.0441488 0.16862762
4.0446089 0.16741926
4.045069 0.16634795
4.0455291 0.16534596
4.0459892 0.16437313
4.0464493 0.16344185
4.0469094 0.16256447
4.0473695 0.16175337
4.0478296 0.16102093
4.0482897 0.16037952
4.0487497 0.1598415
4.0492098 0.15941925
4.0496699 0.15912515
4.05013 0.1589711
4.0505901 0.15895173
4.0510502 0.15904369
4.0515103 0.15922346
4.0519704 0.15946754
4.0524305 0.1597524
4.0528906 0.16005452
4.0533507 0.16035041
4.0538108 0.16061652
4.0542709 0.16082937
4.0547309 0.16096541
4.055191 0.16101315
4.0556511 0.16105524
4.0561112 0.16110001
4.0565713 0.16113247
4.0570314 0.16113764
4.0574915 0.16110054
4.0579516 0.16100618
4.0584117 0.16083957
4.0588718 0.16058575
4.0593319 0.16022971
4.059792 0.15975648
4.0602521 0.15915244
4.0607121 0.15842093
4.0611722 0.15757584
4.0616323 0.1566311
4.0620924 0.15560065
4.0625525 0.15449842
4.0630126 0.15333834
4.0634727 0.15213436
4.0639328 0.1509004
4.0643929 0.1496504
4.064853 0.1483983
4.0653131 0.14712513
4.0657732 0.14574984
4.0662332 0.14429367
4.0666933 0.14278534
4.0671534 0.1412536
4.0676135 0.13972719
4.0680736 0.13823485
4.0685337 0.13680532
4.0689938 0.13546733
4.0694539 0.13424962
4.069914 0.13318094
4.0703741 0.13226441
4.0708342 0.13145136
4.0712943 0.13072034
4.0717544 0.13005098
4.0722144 0.12942289
4.0726745 0.1288157
4.0731346 0.12820903
4.0735947 0.1275825
4.0740548 0.12691574
4.0745149 0.12618836
4.074975 0.12537999
4.0754351 0.12451243
4.0758952 0.12363199
4.0763553 0.12274159
4.0768154 0.12184407
4.0772755 0.12094226
4.0777355 0.12003897
4.0781956 0.11913703
4.0786557 0.11823926
4.0791158 0.11734849
4.0795759 0.11646754
4.080036 0.11559926
4.0804961 0.11474972
4.0809562 0.11392121
4.0814163 0.11311235
4.0818764 0.11232179
4.0823365 0.11154818
4.0827966 0.11079015
4.0832567 0.11004635
4.0837167 0.10931543
4.0841768 0.10859601
4.0846369 0.10788675
4.085097 0.10719418
4.0855571 0.10673608
4.0860172 0.10655805
4.0864773 0.10658787
4.0869374 0.10675332
4.0873975 0.10698217
4.0878576 0.1072022
4.0883177 0.10734117
4.0887778 0.10732688
4.0892378 0.10708708
4.0896979 0.10654956
4.090158 0.10566226
4.0906181 0.104627
4.0910782 0.10352561
4.0915383 0.10237246
4.0919984 0.10118193
4.0924585 0.099968395
4.0929186 0.098746227
4.0933787 0.097529802
4.0938388 0.096333497
4.0942989 0.095171687
4.094759 0.094058747
4.095219 0.092994917
4.0956791 0.091902
4.0961392 0.090779616
4.0965993 0.089644614
4.0970594 0.088513845
4.0975195 0.08740416
4.0979796 0.086332408
4.0984397 0.085315439
4.0988998 0.084370105
4.0993599 0.083513256
4.09982 0.082761741
4.1002801 0.082107922
4.1007401 0.081463793
4.1012002 0.080819664
4.1016603 0.080175535
4.1021204 0.079531406
4.1025805 0.078887277
4.1030406 0.078243149
4.1035007 0.07759902
4.1039608 0.076954891
4.1044209 0.076310762
4.104881 0.075666633
4.1053411 0.075022505
4.1058012 0.074378376
4.1062613 0.073734247
4.1067213 0.073090118
4.1071814 0.072445989
4.1076415 0.07180186
4.1081016 0.071157732
4.1085617 0.070513603
4.1090218 0.069869474
4.1094819 0.069225345
4.109942 0.068581216
4.1104021 0.067922432
4.1108622 0.067227853
4.1113223 0.066501059
4.1117824 0.065745948
4.1122424 0.064966414
4.1127025 0.064166353
4.1131626 0.063349661
4.1136227 0.062520234
4.1140828 0.061681967
4.1145429 0.060838757
4.115003 0.059994497
4.1154631 0.059117505
4.1159232 0.058183284
4.1163833 0.057205079
4.1168434 0.056196135
4.1173035 0.055169699
4.1177636 0.054139016
4.1182236 0.053117331
4.1186837 0.052117891
4.1191438 0.051153941
4.1196039 0.050238726
4.120064 0.049385089
4.1205241 0.048577116
4.1209842 0.047799295
4.1214443 0.047049712
4.1219044 0.046326457
4.1223645 0.045627615
4.1228246 0.044951275
4.1232847 0.044295523
4.1237447 0.043658449
4.1242048 0.043038139
4.1246649 0.04243268
4.125125 0.041840525
4.1255851 0.041266711
4.1260452 0.040712177
4.1265053 0.040175272
4.1269654 0.039654341
4.1274255 0.039147732
4.1278856 0.038653793
4.1283457 0.03817087
4.1288058 0.037697312
4.1292659 0.037231464
4.1297259 0.036771675
4.130186 0.036318398
4.1306461 0.035889987
4.1311062 0.035491984
4.1315663 0.035125525
4.1320264 0.034791748
4.1324865 0.034491788
4.1329466 0.034226781
4.1334067 0.033997864
4.1338668 0.033806173
4.1343269 0.033652844
4.134787 0.033539013
4.135247 0.033491707
4.1357071 0.033630111
4.1361672 0.03393447
4.1366273 0.034364287
4.1370874 0.034879066
4.1375475 0.035438309
4.1380076 0.03600152
4.1384677 0.036528203
4.1389278 0.036977861
4.1393879 0.037309997
4.139848 0.037484114
4.1403081 0.037503288
4.1407682 0.037485835
4.1412282 0.037441234
4.1416883 0.037369076
4.1421484 0.037268958
4.1426085 0.037140471
4.1430686 0.036983212
4.1435287 0.036796772
4.1439888 0.036580748
4.1444489 0.036334732
4.144909 0.036058319
4.1453691 0.035732677
4.1458292 0.035330689
4.1462893 0.034871032
4.1467493 0.034373635
4.1472094 0.033858428
4.1476695 0.033345341
4.1481296 0.032854305
4.1485897 0.032405249
4.1490498 0.032018103
4.1495099 0.031712798
4.14997 0.031509262
4.1504301 0.031390546
4.1508902 0.03131154
4.1513503 0.03126367
4.1518104 0.031238522
4.1522705 0.03122768
4.1527305 0.031222731
4.1531906 0.031215258
4.1536507 0.031196847
4.1541108 0.031159083
4.1545709 0.031093552
4.155031 0.030991915
4.1554911 0.030866712
4.1559512 0.030733079
4.1564113 0.030592989
4.1568714 0.030448417
4.1573315 0.030301337
4.1577916 0.030153721
4.1582517 0.030007544
4.1587117 0.029864781
4.1591718 0.029727404
4.1596319 0.029597387
4.160092 0.029476715
4.1605521 0.029367334
4.1610122 0.029270023
4.1614723 0.029185237
4.1619324 0.029113431
4.1623925 0.029055059
4.1628526 0.029010575
4.1633127 0.028980434
4.1637728 0.028965091
4.1642328 0.028964999
4.1646929 0.028980615
4.165153 0.029017379
4.1656131 0.029135479
4.1660732 0.029338622
4.1665333 0.029609082
4.1669934 0.029929134
4.1674535 0.030281052
4.1679136 0.030647109
4.1683737 0.031009582
4.1688338 0.031350743
4.1692939 0.031652866
4.169754 0.031898227
4.170214 0.032075525
4.1706741 0.03221746
4.1711342 0.03233066
4.1715943 0.032414052
4.1720544 0.032466565
4.1725145 0.032487129
4.1729746 0.032474671
4.1734347 0.032428121
4.1738948 0.032346407
4.1743549 0.032228457
4.174815 0.032073201
4.1752751 0.031852008
4.1757351 0.03146686
4.1761952 0.030943638
4.1766553 0.030321785
4.1771154 0.029640748
4.1775755 0.02893997
4.1780356 0.028258897
4.1784957 0.027636972
4.1789558 0.027113642
4.1794159 0.02672835
4.179876 0.026520542
4.1803361 0.026466393
4.1807962 0.026420384
4.1812563 0.026374375
4.1817163 0.026328366
4.1821764 0.026282356
4.1826365 0.026236347
4.1830966 0.026190338
4.1835567 0.026144329
4.1840168 0.02609832
4.1844769 0.02605231
4.184937 0.026006301
4.1853971 0.025960292
4.1858572 0.025914283
4.1863173 0.025868274
4.1867774 0.025822264
4.1872374 0.025776255
4.1876975 0.025730246
4.1881576 0.025684237
4.1886177 0.025638228
4.1890778 0.025592218
4.1895379 0.025546209
4.189998 0.0255002
4.1904581 0.025360531
4.1909182 0.025061482
4.1913783 0.024647609
4.1918384 0.024163469
4.1922985 0.023653621
4.1927586 0.023162623
4.1932186 0.022735032
4.1936787 0.022415406
4.1941388 0.022248304
4.1945989 0.022278283
4.195059 0.022547723
4.1955191 0.022929128
4.1959792 0.02332517
4.1964393 0.023733162
4.1968994 0.024150418
4.1973595 0.024574255
4.1978196 0.025001987
4.1982797 0.025430929
4.1987397 0.025858394
4.1991998 0.026281699
4.1996599 0.026698158
4.20012 0.027106229
4.2005801 0.027525489
4.2010402 0.027958989
4.2015003 0.028400261
4.2019604 0.028842838
4.2024205 0.029280253
4.2028806 0.029706038
4.2033407 0.030113725
4.2038008 0.030496849
4.2042609 0.030848941
4.2047209 0.031163533
4.205181 0.031430074
4.2056411 0.031610079
4.2061012 0.031707584
4.2065613 0.031737654
4.2070214 0.031715352
4.2074815 0.031655741
4.2079416 0.031573886
4.2084017 0.03148485
4.2088618 0.031403696
4.2093219 0.031345489
4.209782 0.031325292
4.210242 0.03134947
4.2107021 0.031380143
4.2111622 0.031410815
4.2116223 0.031441488
4.2120824 0.031472161
4.2125425 0.031502834
4.2130026 0.031533507
4.2134627 0.03156418
4.2139228 0.031594852
4.2143829 0.031625525
4.214843 0.031656198
4.2153031 0.031686871
4.2157632 0.031717544
4.2162232 0.031748216
4.2166833 0.031778889
4.2171434 0.031809562
4.2176035 0.031840235
4.2180636 0.031870908
4.2185237 0.03190158
4.2189838 0.031932253
4.2194439 0.031962926
4.219904 0.031993599
4.2203641 0.032032893
4.2208242 0.032099232
4.2212843 0.032193421
4.2217443 0.032315664
4.2222044 0.032466167
4.2226645 0.032645133
4.2231246 0.032852769
4.2235847 0.03308928
4.2240448 0.033354869
4.2245049 0.033649743
4.224965 0.033974107
4.2254251 0.034402151
4.2258852 0.035010104
4.2263453 0.035761691
4.2268054 0.036620101
4.2272655 0.037548524
4.2277255 0.038510147
4.2281856 0.039468159
4.2286457 0.040385748
4.2291058 0.041226104
4.2295659 0.041952414
4.230026 0.042528018
4.2304861 0.042978594
4.2309462 0.043356097
4.2314063 0.043678565
4.2318664 0.043964035
4.2323265 0.044230545
4.2327866 0.044496133
4.2332466 0.044778835
4.2337067 0.04509669
4.2341668 0.045467734
4.2346269 0.045910006
4.235087 0.046440702
4.2355471 0.047040238
4.2360072 0.047685101
4.2364673 0.048364018
4.2369274 0.049065717
4.2373875 0.049778929
4.2378476 0.050492379
4.2383077 0.051194798
4.2387678 0.051874914
4.2392278 0.052521454
4.2396879 0.053123147
4.240148 0.053669891
4.2406081 0.0541723
4.2410682 0.054642223
4.2415283 0.055087799
4.2419884 0.055517168
4.2424485 0.055938469
4.2429086 0.056359842
4.2433687 0.056789426
4.2438288 0.05723536
4.2442889 0.057705783
4.2447489 0.058208836
4.245209 0.058752259
4.2456691 0.059335956
4.2461292 0.059953064
4.2465893 0.060596541
4.2470494 0.061259346
4.2475095 0.061934439
4.2479696 0.062614776
4.2484297 0.063293318
4.2488898 0.063963021
4.2493499 0.064616846
4.24981 0.065247751
4.2502701 0.065826484
4.2507301 0.06626894
4.2511902 0.06660027
4.2516503 0.066857885
4.2521104 0.067079197
4.2525705 0.06730162
4.2530306 0.067562564
4.2534907 0.067899442
4.2539508 0.068349667
4.2544109 0.06895065
4.254871 0.069739804
4.2553311 0.070716983
4.2557912 0.071793573
4.2562513 0.072952796
4.2567113 0.07418293
4.2571714 0.075472257
4.2576315 0.076809055
4.2580916 0.078181607
4.2585517 0.079578191
4.2590118 0.080987088
4.2594719 0.082396578
4.259932 0.083794941
4.2603921 0.085195558
4.2608522 0.086630909
4.2613123 0.088091652
4.2617724 0.089567696
4.2622324 0.091048948
4.2626925 0.092525317
4.2631526 0.09398671
4.2636127 0.095423035
4.2640728 0.096824202
4.2645329 0.098180117
4.264993 0.099480689
4.2654531 0.1007102
4.2659132 0.10186753
4.2663733 0.10296537
4.2668334 0.10401642
4.2672935 0.10503335
4.2677536 0.10602887
4.2682136 0.10701565
4.2686737 0.10800638
4.2691338 0.10901376
4.2695939 0.11005048
4.270054 0.11112904
4.2705141 0.11224363
4.2709742 0.11338546
4.2714343 0.11455429
4.2718944 0.11574985
4.2723545 0.1169719
4.2728146 0.11822019
4.2732747 0.11949445
4.2737347 0.12079444
4.2741948 0.12211991
4.2746549 0.12347059
4.275115 0.12486217
4.2755751 0.1266219
4.2760352 0.12881328
4.2764953 0.13134823
4.2769554 0.13413867
4.2774155 0.13709652
4.2778756 0.1401337
4.2783357 0.14316213
4.2787958 0.14609372
4.2792559 0.14884041
4.2797159 0.1513141
4.280176 0.15340196
4.2806361 0.15484668
4.2810962 0.15573035
4.2815563 0.15621543
4.2820164 0.1564644
4.2824765 0.15663971
4.2829366 0.15690383
4.2833967 0.15741924
4.2838568 0.1583484
4.2843169 0.15985378
4.284777 0.16209784
4.285237 0.16514586
4.2856971 0.16853152
4.2861572 0.17213088
4.2866173 0.17589789
4.2870774 0.17978651
4.2875375 0.18375067
4.2879976 0.18774433
4.2884577 0.19172144
4.2889178 0.19563594
4.2893779 0.19944179
4.289838 0.20309293
4.2902981 0.20656204
4.2907582 0.2099022
4.2912182 0.21314685
4.2916783 0.21632546
4.2921384 0.21946747
4.2925985 0.22260234
4.2930586 0.22575955
4.2935187 0.22896854
4.2939788 0.23225877
4.2944389 0.23565971
4.294899 0.23920081
4.2953591 0.24312689
4.2958192 0.2478351
4.2962793 0.25317103
4.2967393 0.25896155
4.2971994 0.26503356
4.2976595 0.27121395
4.2981196 0.27732961
4.2985797 0.28320742
4.2990398 0.28867429
4.2994999 0.29355709
4.29996 0.29768272
4.3004201 0.30126281
4.3008802 0.30476532
4.3013403 0.30819464
4.3018004 0.31155191
4.3022605 0.31483826
4.3027205 0.31805482
4.3031806 0.32120271
4.3036407 0.32428308
4.3041008 0.32729705
4.3045609 0.33024575
4.305021 0.33313024
4.3054811 0.33592224
4.3059412 0.33861856
4.3064013 0.34124952
4.3068614 0.34384546
4.3073215 0.34643673
4.3077816 0.34905365
4.3082416 0.35172655
4.3087017 0.35448579
4.3091618 0.35736169
4.3096219 0.36038458
4.310082 0.36358182
4.3105421 0.36685456
4.3110022 0.37014101
4.3114623 0.37343934
4.3119224 0.37674772
4.3123825 0.38006432
4.3128426 0.3833873
4.3133027 0.38671485
4.3137628 0.39004512
4.3142228 0.39337629
4.3146829 0.39670653
4.315143 0.40003521
4.3156031 0.40337769
4.3160632 0.40673585
4.3165233 0.41010544
4.3169834 0.41348222
4.3174435 0.41686193
4.3179036 0.42024034
4.3183637 0.42361318
4.3188238 0.42697622
4.3192839 0.43032521
4.3197439 0.4336559
4.320204 0.43691633
4.3206641 0.43977064
4.3211242 0.44222305
4.3215843 0.44435746
4.3220444 0.44625776
4.3225045 0.44800784
4.3229646 0.4496916
4.3234247 0.45139294
4.3238848 0.45319574
4.3243449 0.45518391
4.324805 0.45744133
4.3252651 0.46005991
4.3257251 0.46308335
4.3261852 0.46642145
4.3266453 0.46997417
4.3271054 0.47364147
4.3275655 0.4773233
4.3280256 0.48091963
4.3284857 0.48433042
4.3289458 0.48745563
4.3294059 0.49019522
4.329866 0.49244914
4.3303261 0.49425275
4.3307862 0.49594352
4.3312462 0.49755906
4.3317063 0.49911574
4.3321664 0.50062993
4.3326265 0.50211799
4.3330866 0.5035963
4.3335467 0.50508122
4.3340068 0.50658914
4.3344669 0.50813641
4.334927 0.5097394
4.3353871 0.51140889
4.3358472 0.51313435
4.3363073 0.51490225
4.3367674 0.51669913
4.3372274 0.51851154
4.3376875 0.52032603
4.3381476 0.52212914
4.3386077 0.52390741
4.3390678 0.52564739
4.3395279 0.52733562
4.339988 0.52895865
4.3404481 0.53036783
4.3409082 0.53141715
4.3413683 0.53211956
4.3418284 0.53248814
4.3422885 0.53253594
4.3427485 0.53227604
4.3432086 0.53172149
4.3436687 0.53088537
4.3441288 0.52978073
4.3445889 0.52842064
4.345049 0.52681789
4.3455091 0.5249655
4.3459692 0.52289256
4.3464293 0.52065253
4.3468894 0.51829886
4.3473495 0.51588501
4.3478096 0.51346442
4.3482697 0.51109056
4.3487297 0.50881687
4.3491898 0.50669682
4.3496499 0.50478384
4.35011 0.50312276
4.3505701 0.50154705
4.3510302 0.4999742
4.3514903 0.49840405
4.3519504 0.49683646
4.3524105 0.49527129
4.3528706 0.49370837
4.3533307 0.49214757
4.3537908 0.49058874
4.3542509 0.48903172
4.3547109 0.48747637
4.355171 0.48592439
4.3556311 0.4843933
4.3560912 0.48288258
4.3565513 0.48138607
4.3570114 0.47989761
4.3574715 0.47841104
4.3579316 0.47692018
4.3583917 0.47541887
4.3588518 0.47390095
4.3593119 0.47236026
4.359772 0.47079062
4.360232 0.46908814
4.3606921 0.46672279
4.3611522 0.46372748
4.3616123 0.46023519
4.3620724 0.45637893
4.3625325 0.45229169
4.3629926 0.44810646
4.3634527 0.44395624
4.3639128 0.43997402
4.3643729 0.43629281
4.364833 0.43304558
4.3652931 0.43026585
4.3657532 0.42765538
4.3662132 0.42515605
4.3666733 0.42273846
4.3671334 0.42037322
4.3675935 0.41803095
4.3680536 0.41568225
4.3685137 0.41329775
4.3689738 0.41084806
4.3694339 0.40830378
4.369894 0.40563553
4.3703541 0.40276621
4.3708142 0.39960961
4.3712743 0.39623144
4.3717343 0.39270255
4.3721944 0.38909382
4.3726545 0.3854761
4.3731146 0.38192027
4.3735747 0.37849719
4.3740348 0.37527773
4.3744949 0.37233274
4.374955 0.36973311
4.3754151 0.36752513
4.3758752 0.36565838
4.3763353 0.36406136
4.3767954 0.36266265
4.3772555 0.36139081
4.3777155 0.36017442
4.3781756 0.35894205
4.3786357 0.35762228
4.3790958 0.35614366
4.3795559 0.35443479
4.380016 0.35242444
4.3804761 0.35024734
4.3809362 0.34805996
4.3813963 0.34586044
4.3818564 0.34364689
4.3823165 0.34141745
4.3827766 0.33917025
4.3832366 0.33690341
4.3836967 0.33461507
4.3841568 0.33230335
4.3846169 0.32996639
4.385077 0.3276024
4.3855371 0.32521429
4.3859972 0.32280458
4.3864573 0.32037375
4.3869174 0.31792225
4.3873775 0.31545058
4.3878376 0.3129592
4.3882977 0.31044859
4.3887578 0.30791923
4.3892178 0.30537159
4.3896779 0.30280615
4.390138 0.30020787
4.3905981 0.29735334
4.3910582 0.29422641
4.3915183 0.29090139
4.3919784 0.28745258
4.3924385 0.28395429
4.3928986 0.28048083
4.3933587 0.2771065
4.3938188 0.27390561
4.3942789 0.27095247
4.3947389 0.26832138
4.395199 0.266053
4.3956591 0.26392496
4.3961192 0.26187432
4.3965793 0.2598915
4.3970394 0.25796695
4.3974995 0.2560911
4.3979596 0.25425438
4.3984197 0.25244724
4.3988798 0.2506601
4.3993399 0.2488834
4.3998 0.24710758
4.4002601 0.24532566
4.4007201 0.24354603
4.4011802 0.24177446
4.4016403 0.24001565
4.4021004 0.23827428
4.4025605 0.23655504
4.4030206 0.23486263
4.4034807 0.23320175
4.4039408 0.23157707
4.4044009 0.2299933
4.404861 0.22845512
4.4053211 0.22699598
4.4057812 0.22569914
4.4062412 0.22456362
4.4067013 0.2235829
4.4071614 0.22275043
4.4076215 0.22205969
4.4080816 0.22150415
4.4085417 0.22107726
4.4090018 0.2207725
4.4094619 0.22058334
4.409922 0.22050324
4.4103821 0.22050658
4.4108422 0.22055501
4.4113023 0.2206477
4.4117624 0.22078465
4.4122224 0.22096587
4.4126825 0.22119134
4.4131426 0.22146108
4.4136027 0.22177508
4.4140628 0.22213334
4.4145229 0.22253586
4.414983 0.22298264
4.4154431 0.22347915
4.4159032 0.22402481
4.4163633 0.22460892
4.4168234 0.22522075
4.4172835 0.22584958
4.4177435 0.2264847
4.4182036 0.22711538
4.4186637 0.22773091
4.4191238 0.22832056
4.4195839 0.22887362
4.420044 0.22937839
4.4205041 0.22971217
4.4209642 0.22983654
4.4214243 0.22981029
4.4218844 0.22969221
4.4223445 0.22954111
4.4228046 0.22941576
4.4232647 0.22937497
4.4237247 0.22947754
4.4241848 0.22978226
4.4246449 0.23034792
4.425105 0.23122751
4.4255651 0.23230828
4.4260252 0.233509
4.4264853 0.23480679
4.4269454 0.23617879
4.4274055 0.23760214
4.4278656 0.23905397
4.4283257 0.24051143
4.4287858 0.24195164
4.4292458 0.24335176
4.4297059 0.24468891
4.430166 0.24594195
4.4306261 0.24711979
4.4310862 0.24824237
4.4315463 0.24932694
4.4320064 0.25039075
4.4324665 0.25145104
4.4329266 0.25252508
4.4333867 0.25363011
4.4338468 0.25478339
4.4343069 0.25600216
4.434767 0.25730368
4.435227 0.25873613
4.4356871 0.26047813
4.4361472 0.26250446
4.4366073 0.26475397
4.4370674 0.26716553
4.4375275 0.26967797
4.4379876 0.27223015
4.4384477 0.27476092
4.4389078 0.27720914
4.4393679 0.27951364
4.439828 0.28161329
4.4402881 0.28351147
4.4407481 0.28540622
4.4412082 0.28729822
4.4416683 0.28916602
4.4421284 0.29098821
4.4425885 0.29274335
4.4430486 0.29441003
4.4435087 0.2959668
4.4439688 0.29739223
4.4444289 0.29866492
4.444889 0.29976341
4.4453491 0.30071763
4.4458092 0.3016414
4.4462693 0.30254427
4.4467293 0.30343084
4.4471894 0.30430572
4.4476495 0.30517353
4.4481096 0.30603885
4.4485697 0.30690631
4.4490298 0.3077805
4.4494899 0.30866604
4.44995 0.30956752
4.4504101 0.31047811
4.4508702 0.31138482
4.4513303 0.31229152
4.4517904 0.3132022
4.4522505 0.31412087
4.4527105 0.31505156
4.4531706 0.31599827
4.4536307 0.31696501
4.4540908 0.31795579
4.4545509 0.31897463
4.455011 0.32002566
4.4554711 0.32133164
4.4559312 0.3230384
4.4563913 0.32506601
4.4568514 0.32733452
4.4573115 0.329764
4.4577716 0.3322745
4.4582316 0.33478608
4.4586917 0.3372188
4.4591518 0.33949272
4.4596119 0.3415279
4.460072 0.34324899
4.4605321 0.34483169
4.4609922 0.34640249
4.4614523 0.34796414
4.4619124 0.34951942
4.4623725 0.35107109
4.4628326 0.35262194
4.4632927 0.35417473
4.4637528 0.35573223
4.4642128 0.35729722
4.4646729 0.35887245
4.465133 0.36046013
4.4655931 0.36205277
4.4660532 0.36364839
4.4665133 0.36524843
4.4669734 0.36685432
4.4674335 0.3684675
4.4678936 0.37008941
4.4683537 0.37172149
4.4688138 0.37336518
4.4692739 0.3750219
4.4697339 0.3766931
4.470194 0.37840567
4.4706541 0.3803555
4.4711142 0.3825404
4.4715743 0.38490732
4.4720344 0.38740317
4.4724945 0.38997491
4.4729546 0.39256946
4.4734147 0.39513376
4.4738748 0.39761475
4.4743349 0.39995935
4.474795 0.40211451
4.4752551 0.40405947
4.4757151 0.40592243
4.4761752 0.40772924
4.4766353 0.40948684
4.4770954 0.41120218
4.4775555 0.4128822
4.4780156 0.41453386
4.4784757 0.4161641
4.4789358 0.41777986
4.4793959 0.41938809
4.479856 0.42099575
4.4803161 0.42261436
4.4807762 0.42424938
4.4812362 0.42587688
4.4816963 0.4274714
4.4821564 0.42900753
4.4826165 0.43045982
4.4830766 0.43180284
4.4835367 0.43301115
4.4839968 0.43405933
4.4844569 0.43492193
4.484917 0.43557354
4.4853771 0.43589638
4.4858372 0.43574653
4.4862973 0.43520154
4.4867574 0.43434398
4.4872174 0.43325646
4.4876775 0.43202155
4.4881376 0.43072185
4.4885977 0.42943996
4.4890578 0.42825846
4.4895179 0.42725993
4.489978 0.42652699
4.4904381 0.42596513
4.4908982 0.42540691
4.4913583 0.42487633
4.4918184 0.42439782
4.4922785 0.42399579
4.4927385 0.42369467
4.4931986 0.42351888
4.4936587 0.42349285
4.4941188 0.42364101
4.4945789 0.42398777
4.495039 0.42456011
4.4954991 0.42575353
4.4959592 0.42772419
4.4964193 0.43030529
4.4968794 0.43333004
4.4973395 0.43663163
4.4977996 0.44004326
4.4982597 0.44339813
4.4987197 0.44652944
4.4991798 0.44927039
4.4996399 0.45145418
4.5001 0.45293263
4.5005601 0.45411213
4.5010202 0.4552309
4.5014803 0.45630443
4.5019404 0.45734818
4.5024005 0.45837764
4.5028606 0.45940826
4.5033207 0.46045554
4.5037808 0.46153493
4.5042408 0.46266192
4.5047009 0.46385198
4.505161 0.46511527
4.5056211 0.46640048
4.5060812 0.4676935
4.5065413 0.46899769
4.5070014 0.47031639
4.5074615 0.47165298
4.5079216 0.47301079
4.5083817 0.47439319
4.5088418 0.47580354
4.5093019 0.47724518
4.509762 0.47872147
4.510222 0.48026589
4.5106821 0.48205362
4.5111422 0.48406515
4.5116023 0.48624368
4.5120624 0.4885324
4.5125225 0.49087449
4.5129826 0.49321317
4.5134427 0.49549161
4.5139028 0.49765301
4.5143629 0.49964056
4.514823 0.50139746
4.5152831 0.50288855
4.5157431 0.50418285
4.5162032 0.50532519
4.5166633 0.50635426
4.5171234 0.50730878
4.5175835 0.50822744
4.5180436 0.50914895
4.5185037 0.51011203
4.5189638 0.51115537
4.5194239 0.51231767
4.519884 0.51363765
4.5203441 0.51511625
4.5208042 0.51667139
4.5212643 0.51828348
4.5217243 0.51993666
4.5221844 0.52161506
4.5226445 0.52330282
4.5231046 0.52498406
4.5235647 0.52664291
4.5240248 0.52826352
4.5244849 0.52983
4.524945 0.53132651
4.5254051 0.53276208
4.5258652 0.53416649
4.5263253 0.53553565
4.5267854 0.53686505
4.5272454 0.53815017
4.5277055 0.5393865
4.5281656 0.54056952
4.5286257 0.54169472
4.5290858 0.54275758
4.5295459 0.5437536
4.530006 0.54467825
4.5304661 0.54551979
4.5309262 0.54627364
4.5313863 0.54694536
4.5318464 0.54754051
4.5323065 0.54806464
4.5327666 0.5485233
4.5332266 0.54892206
4.5336867 0.54926646
4.5341468 0.54956207
4.5346069 0.54981445
4.535067 0.55002892
4.5355271 0.5501981
4.5359872 0.55031911
4.5364473 0.55039635
4.5369074 0.55043423
4.5373675 0.55043716
4.5378276 0.55040955
4.5382877 0.5503558
4.5387477 0.55028033
4.5392078 0.55018753
4.5396679 0.55008183
4.540128 0.54995488
4.5405881 0.54959945
4.5410482 0.54899803
4.5415083 0.5482249
4.5419684 0.54735435
4.5424285 0.54646067
4.5428886 0.54561813
4.5433487 0.54490103
4.5438088 0.54438364
4.5442689 0.54414026
4.5447289 0.54424516
4.545189 0.5447521
4.5456491 0.54551835
4.5461092 0.546472
4.5465693 0.54757697
4.5470294 0.54879715
4.5474895 0.55009647
4.5479496 0.55143883
4.5484097 0.55278814
4.5488698 0.55410831
4.5493299 0.55536324
4.54979 0.55651686
4.5502501 0.55756212
4.5507101 0.55861706
4.5511702 0.55968299
4.5516303 0.56074132
4.5520904 0.56177346
4.5525505 0.56276084
4.5530106 0.56368485
4.5534707 0.56452692
4.5539308 0.56526846
4.5543909 0.56589089
4.554851 0.56637561
4.5553111 0.56665305
4.5557712 0.56656956
4.5562312 0.56614794
4.5566913 0.56542365
4.5571514 0.56443215
4.5576115 0.56320888
4.5580716 0.56178932
4.5585317 0.56020892
4.5589918 0.55850312
4.5594519 0.5567074
4.559912 0.55485721
4.5603721 0.55298762
4.5608322 0.55111409
4.5612923 0.54923699
4.5617524 0.54735649
4.5622124 0.54547274
4.5626725 0.54358592
4.5631326 0.54169619
4.5635927 0.53980372
4.5640528 0.53790869
4.5645129 0.53601125
4.564973 0.53411157
4.5654331 0.53219935
4.5658932 0.53026528
4.5663533 0.52831533
4.5668134 0.52635549
4.5672735 0.52439176
4.5677335 0.52243014
4.5681936 0.52047663
4.5686537 0.51853723
4.5691138 0.51661794
4.5695739 0.51472475
4.570034 0.51286544
4.5704941 0.51139224
4.5709542 0.51049126
4.5714143 0.51005466
4.5718744 0.50997458
4.5723345 0.51014318
4.5727946 0.5104526
4.5732547 0.51079499
4.5737147 0.51106251
4.5741748 0.5111473
4.5746349 0.51094151
4.575095 0.51034914
4.5755551 0.50964865
4.5760152 0.50897116
4.5764753 0.50828037
4.5769354 0.50753994
4.5773955 0.50671356
4.5778556 0.50576492
4.5783157 0.5046577
4.5787758 0.50335557
4.5792358 0.50182222
4.5796959 0.50002133
4.580156 0.49793252
4.5806161 0.49573398
4.5810762 0.4934925
4.5815363 0.49121767
4.5819964 0.48891909
4.5824565 0.48660635
4.5829166 0.48428905
4.5833767 0.48197679
4.5838368 0.47967916
4.5842969 0.47740576
4.584757 0.47516617
4.585217 0.47296459
4.5856771 0.47077095
4.5861372 0.46857941
4.5865973 0.46639049
4.5870574 0.46420469
4.5875175 0.46202254
4.5879776 0.45984455
4.5884377 0.45767125
4.5888978 0.45550314
4.5893579 0.45334075
4.589818 0.45118459
4.5902781 0.44905376
4.5907381 0.44701588
4.5911982 0.44506094
4.5916583 0.44317052
4.5921184 0.44132615
4.5925785 0.43950939
4.5930386 0.4377018
4.5934987 0.43588492
4.5939588 0.4340403
4.5944189 0.4321495
4.594879 0.43019408
4.5953391 0.42804631
4.5957992 0.42547199
4.5962593 0.42256339
4.5967193 0.41942816
4.5971794 0.41617395
4.5976395 0.41290839
4.5980996 0.40973915
4.5985597 0.40677387
4.5990198 0.40412019
4.5994799 0.40188576
4.59994 0.40017824
4.6004001 0.39889685
4.6008602 0.39773595
4.6013203 0.3966699
4.6017804 0.39567737
4.6022404 0.39473706
4.6027005 0.39382763
4.6031606 0.39292777
4.6036207 0.39201615
4.6040808 0.39107146
4.6045409 0.39007237
4.605001 0.38899757
4.6054611 0.38787763
4.6059212 0.38675422
4.6063813 0.38562328
4.6068414 0.38448075
4.6073015 0.38332257
4.6077616 0.38214467
4.6082216 0.38094299
4.6086817 0.37971347
4.6091418 0.37845205
4.6096019 0.37715467
4.610062 0.37581281
4.6105221 0.37414162
4.6109822 0.37203963
4.6114423 0.36960082
4.6119024 0.3669192
4.6123625 0.36408876
4.6128226 0.36120351
4.6132827 0.35835744
4.6137427 0.35564454
4.6142028 0.35315881
4.6146629 0.35099426
4.615123 0.34923019
4.6155831 0.34764995
4.6160432 0.34615334
4.6165033 0.34474217
4.6169634 0.34341827
4.6174235 0.34218345
4.6178836 0.34103954
4.6183437 0.33998836
4.6188038 0.33903172
4.6192639 0.33817145
4.6197239 0.33740936
4.620184 0.33675249
4.6206441 0.33623866
4.6211042 0.33584667
4.6215643 0.33554141
4.6220244 0.33528776
4.6224845 0.3350506
4.6229446 0.3347948
4.6234047 0.33448527
4.6238648 0.33408686
4.6243249 0.33356448
4.624785 0.33288299
4.625245 0.33203364
4.6257051 0.33113511
4.6261652 0.3302084
4.6266253 0.3292556
4.6270854 0.32827879
4.6275455 0.32728002
4.6280056 0.32626138
4.6284657 0.32522494
4.6289258 0.32417278
4.6293859 0.32310697
4.629846 0.32202958
4.6303061 0.32092938
4.6307662 0.31977013
4.6312262 0.3185616
4.6316863 0.31731711
4.6321464 0.31605
4.6326065 0.31477359
4.6330666 0.31350123
4.6335267 0.31224624
4.6339868 0.31102196
4.6344469 0.30984172
4.634907 0.30871885
4.6353671 0.30769322
4.6358272 0.30682079
4.6362873 0.30609361
4.6367473 0.30550184
4.6372074 0.30503566
4.6376675 0.30468523
4.6381276 0.30444074
4.6385877 0.30429234
4.6390478 0.30423022
4.6395079 0.30424454
4.639968 0.30432548
4.6404281 0.30457958
4.6408882 0.30511499
4.6413483 0.30586801
4.6418084 0.30677427
4.6422685 0.3077694
4.6427285 0.30878901
4.6431886 0.30976873
4.6436487 0.31064417
4.6441088 0.31135097
4.6445689 0.31182474
4.645029 0.31200152
4.6454891 0.31195113
4.6459492 0.31177827
4.6464093 0.31150887
4.6468694 0.31116885
4.6473295 0.31078412
4.6477896 0.31038062
4.6482496 0.30998426
4.6487097 0.30962097
4.6491698 0.30931667
4.6496299 0.30909727
4.65009 0.30898417
4.6505501 0.30885179
4.6510102 0.30866544
4.6514703 0.30846899
4.6519304 0.30830635
4.6523905 0.30822141
4.6528506 0.30825806
4.6533107 0.30846018
4.6537708 0.30887168
4.6542308 0.30953645
4.6546909 0.31049837
4.655151 0.31178604
4.6556111 0.31322138
4.6560712 0.31473002
4.6565313 0.31629731
4.6569914 0.31790857
4.6574515 0.31954915
4.6579116 0.32120438
4.6583717 0.32285959
4.6588318 0.32450012
4.6592919 0.32611131
4.659752 0.32767849
4.660212 0.32919854
4.6606721 0.33073889
4.6611322 0.33230273
4.6615923 0.3338776
4.6620524 0.335451
4.6625125 0.33701046
4.6629726 0.3385435
4.6634327 0.34003764
4.6638928 0.3414804
4.6643529 0.34285929
4.664813 0.34416184
4.6652731 0.34538663
4.6657331 0.34657519
4.6661932 0.34773728
4.6666533 0.34887794
4.6671134 0.35000223
4.6675735 0.35111519
4.6680336 0.35222188
4.6684937 0.35332733
4.6689538 0.35443661
4.6694139 0.35555475
4.669874 0.35668682
4.6703341 0.3578336
4.6707942 0.35898609
4.6712543 0.36014321
4.6717143 0.36130441
4.6721744 0.36246914
4.6726345 0.36363684
4.6730946 0.36480697
4.6735547 0.36597898
4.6740148 0.36715231
4.6744749 0.36832641
4.674935 0.36950074
4.6753951 0.3708017
4.6758552 0.3724029
4.6763153 0.37423831
4.6767754 0.37623825
4.6772354 0.37833304
4.6776955 0.38045299
4.6781556 0.38252841
4.6786157 0.38448963
4.6790758 0.38626696
4.6795359 0.3877907
4.679996 0.38899118
4.6804561 0.3896983
4.6809162 0.38985814
4.6813763 0.38958214
4.6818364 0.38898178
4.6822965 0.3881685
4.6827566 0.38725377
4.6832166 0.38634906
4.6836767 0.38556581
4.6841368 0.3850155
4.6845969 0.38480957
4.685057 0.38505526
4.6855171 0.38550787
4.6859772 0.38598144
4.6864373 0.386489
4.6868974 0.38704355
4.6873575 0.38765811
4.6878176 0.38834567
4.6882777 0.38911925
4.6887377 0.38999187
4.6891978 0.39097651
4.6896579 0.39208621
4.690118 0.39333085
4.6905781 0.39465358
4.6910382 0.39602594
4.6914983 0.39744408
4.6919584 0.39890415
4.6924185 0.4004023
4.6928786 0.40193468
4.6933387 0.40349744
4.6937988 0.40508673
4.6942589 0.40669871
4.6947189 0.40832951
4.695179 0.40998658
4.6956391 0.41176751
4.6960992 0.41367144
4.6965593 0.41566805
4.6970194 0.417727
4.6974795 0.41981799
4.6979396 0.42191068
4.6983997 0.42397475
4.6988598 0.42597988
4.6993199 0.42789575
4.69978 0.42969204
4.70024 0.43134274
4.7007001 0.43284179
4.7011602 0.43416346
4.7016203 0.43527843
4.7020804 0.43615739
4.7025405 0.43677102
4.7030006 0.43708999
4.7034607 0.43708499
4.7039208 0.43672669
4.7043809 0.43598578
4.704841 0.43483295
4.7053011 0.43333015
4.7057612 0.43177354
4.7062212 0.43019321
4.7066813 0.42859447
4.7071414 0.42698262
4.7076015 0.42536297
4.7080616 0.42374082
4.7085217 0.4221215
4.7089818 0.42051029
4.7094419 0.41891252
4.709902 0.41733348
4.7103621 0.41577707
4.7108222 0.41424008
4.7112823 0.41271754
4.7117423 0.41120447
4.7122024 0.40969594
4.7126625 0.40818696
4.7131226 0.4066726
4.7135827 0.40514789
4.7140428 0.40360788
4.7145029 0.4020476
4.714963 0.40046211
4.7154231 0.39855418
4.7158832 0.39600187
4.7163433 0.39292772
4.7168034 0.38945663
4.7172635 0.3857135
4.7177235 0.38182325
4.7181836 0.37791078
4.7186437 0.374101
4.7191038 0.37051882
4.7195639 0.36728915
4.720024 0.3645366
4.7204841 0.36223758
4.7209442 0.36025763
4.7214043 0.35852446
4.7218644 0.3569658
4.7223245 0.35550934
4.7227846 0.3540828
4.7232446 0.35261389
4.7237047 0.35103032
4.7241648 0.3492598
4.7246249 0.34723004
4.725085 0.34486692
4.7255451 0.34206738
4.7260052 0.3388706
4.7264653 0.33536958
4.7269254 0.33165727
4.7273855 0.32782666
4.7278456 0.32397072
4.7283057 0.32018243
4.7287658 0.31655476
4.7292258 0.31318068
4.7296859 0.31015317
4.730146 0.30756855
4.7306061 0.30550946
4.7310662 0.30389931
4.7315263 0.3026304
4.7319864 0.30159505
4.7324465 0.30068557
4.7329066 0.29979428
4.7333667 0.2988135
4.7338268 0.29763554
4.7342869 0.29615271
4.7347469 0.29425733
4.735207 0.29184615
4.7356671 0.28892034
4.7361272 0.28558499
4.7365873 0.28194948
4.7370474 0.2781232
4.7375075 0.27421556
4.7379676 0.27033594
4.7384277 0.26659372
4.7388878 0.26309832
4.7393479 0.25995911
4.739808 0.25728548
4.7402681 0.2551299
4.7407281 0.25328269
4.7411882 0.2516618
4.7416483 0.25020957
4.7421084 0.24886831
4.7425685 0.24758036
4.7430286 0.24628804
4.7434887 0.24493368
4.7439488 0.2434596
4.7444089 0.24180814
4.744869 0.23992162
4.7453291 0.23776344
4.7457892 0.23538623
4.7462492 0.23284085
4.7467093 0.23017628
4.7471694 0.2274415
4.7476295 0.22468548
4.7480896 0.22195721
4.7485497 0.21930565
4.7490098 0.21677979
4.7494699 0.21442861
4.74993 0.21230107
4.7503901 0.21050824
4.7508502 0.20912519
4.7513103 0.20805838
4.7517704 0.20721173
4.7522304 0.20648913
4.7526905 0.2057945
4.7531506 0.20503174
4.7536107 0.20410476
4.7540708 0.20291746
4.7545309 0.20137376
4.754991 0.19937755
4.7554511 0.19708289
4.7559112 0.19472979
4.7563713 0.19232301
4.7568314 0.18986723
4.7572915 0.18736713
4.7577516 0.18482739
4.7582116 0.18225268
4.7586717 0.17964769
4.7591318 0.17701708
4.7595919 0.17436555
4.760052 0.17169666
4.7605121 0.16892025
4.7609722 0.1660073
4.7614323 0.1630013
4.7618924 0.15994575
4.7623525 0.15688413
4.7628126 0.15385995
4.7632727 0.15091668
4.7637327 0.14809782
4.7641928 0.14544687
4.7646529 0.14300731
4.765113 0.14081891
4.7655731 0.1388246
4.7660332 0.13697711
4.7664933 0.13525848
4.7669534 0.13365072
4.7674135 0.13213589
4.7678736 0.13069602
4.7683337 0.12931314
4.7687938 0.1279693
4.7692539 0.12664652
4.7697139 0.12532684
4.770174 0.12399567
4.7706341 0.12267419
4.7710942 0.12136693
4.7715543 0.12007029
4.7720144 0.11878065
4.7724745 0.11749439
4.7729346 0.1162079
4.7733947 0.11491755
4.7738548 0.11361973
4.7743149 0.11231082
4.774775 0.1109872
4.775235 0.10963099
4.7756951 0.10816901
4.7761552 0.10661593
4.7766153 0.10500083
4.7770754 0.10335279
4.7775355 0.10170087
4.7779956 0.10007415
4.7784557 0.098501694
4.7789158 0.097012578
4.7793759 0.095635872
4.779836 0.094400649
4.7802961 0.093349236
4.7807562 0.092526507
4.7812162 0.091898411
4.7816763 0.091425376
4.7821364 0.09106783
4.7825965 0.090786198
4.7830566 0.090540909
4.7835167 0.090292389
4.7839768 0.090001064
4.7844369 0.089627363
4.784897 0.089131713
4.7853571 0.088500616
4.7858172 0.087783747
4.7862773 0.087001995
4.7867373 0.086174567
4.7871974 0.085320674
4.7876575 0.084459522
4.7881176 0.083610322
4.7885777 0.082792282
4.7890378 0.08202461
4.7894979 0.081326516
4.789958 0.080717209
4.7904181 0.080265185
4.7908782 0.080035467
4.7913383 0.08000865
4.7917984 0.080164775
4.7922585 0.080483884
4.7927185 0.080946018
4.7931786 0.081531219
4.7936387 0.082219529
4.7940988 0.082990988
4.7945589 0.08382564
4.795019 0.084703632
4.7954791 0.085675917
4.7959392 0.086795091
4.7963993 0.088058753
4.7968594 0.0894645
4.7973195 0.09100993
4.7977796 0.09269264
4.7982396 0.094510228
4.7986997 0.096460291
4.7991598 0.098540428
4.7996199 0.10074824
4.80008 0.10308853
4.8005401 0.10583928
4.8010002 0.10905676
4.8014603 0.11262094
4.8019204 0.11641181
4.8023805 0.12030932
4.8028406 0.12419346
4.8033007 0.12794419
4.8037608 0.13144148
4.8042208 0.13456531
4.8046809 0.13719564
4.805141 0.13923976
4.8056011 0.14103239
4.8060612 0.14272437
4.8065213 0.14433821
4.8069814 0.14589644
4.8074415 0.14742155
4.8079016 0.14893606
4.8083617 0.15046248
4.8088218 0.15202331
4.8092819 0.15364106
4.8097419 0.15533825
4.810202 0.15712645
4.8106621 0.15893766
4.8111222 0.16076039
4.8115823 0.16260008
4.8120424 0.1644622
4.8125025 0.16635219
4.8129626 0.1682755
4.8134227 0.17023759
4.8138828 0.17224391
4.8143429 0.1742999
4.814803 0.17641101
4.8152631 0.17860222
4.8157231 0.18096487
4.8161832 0.18350828
4.8166433 0.18623062
4.8171034 0.18913003
4.8175635 0.19220468
4.8180236 0.19545272
4.8184837 0.1988723
4.8189438 0.2024616
4.8194039 0.20621875
4.819864 0.21014191
4.8203241 0.21423482
4.8207842 0.21849463
4.8212442 0.22288607
4.8217043 0.22737239
4.8221644 0.23191684
4.8226245 0.23648266
4.8230846 0.24103309
4.8235447 0.2455314
4.8240048 0.24994081
4.8244649 0.25422458
4.824925 0.25834595
4.8253851 0.26233751
4.8258452 0.26631092
4.8263053 0.27027176
4.8267654 0.27422313
4.8272254 0.27816814
4.8276855 0.2821099
4.8281456 0.28605153
4.8286057 0.28999613
4.8290658 0.29394681
4.8295259 0.29790669
4.829986 0.30187888
4.8304461 0.30589239
4.8309062 0.30996706
4.8313663 0.31408677
4.8318264 0.31823536
4.8322865 0.32239668
4.8327465 0.32655457
4.8332066 0.33069289
4.8336667 0.33479548
4.8341268 0.33884618
4.8345869 0.34282885
4.835047 0.34672432
4.8355071 0.35020009
4.8359672 0.35311206
4.8364273 0.35556437
4.8368874 0.35766116
4.8373475 0.35950657
4.8378076 0.36120474
4.8382677 0.36285979
4.8387277 0.36457587
4.8391878 0.36645711
4.8396479 0.36860766
4.840108 0.37111772
4.8405681 0.3737316
4.8410282 0.37634654
4.8414883 0.37900123
4.8419484 0.38173437
4.8424085 0.38458467
4.8428686 0.38759081
4.8433287 0.3907915
4.8437888 0.39422544
4.8442488 0.39793131
4.8447089 0.40194783
4.845169 0.40630817
4.8456291 0.41096933
4.8460892 0.41588823
4.8465493 0.42103345
4.8470094 0.42637359
4.8474695 0.43187725
4.8479296 0.43751301
4.8483897 0.44324948
4.8488498 0.44905523
4.8493099 0.45489887
4.84977 0.46074899
4.85023 0.46660328
4.8506901 0.47260321
4.8511502 0.478742
4.8516103 0.48498361
4.8520704 0.49129197
4.8525305 0.49763103
4.8529906 0.50396473
4.8534507 0.51025701
4.8539108 0.51647182
4.8543709 0.5225731
4.854831 0.52852479
4.8552911 0.53426759
4.8557512 0.5397006
4.8562112 0.5448245
4.8566713 0.54964878
4.8571314 0.55418299
4.8575915 0.55843665
4.8580516 0.56241927
4.8585117 0.56614037
4.8589718 0.56960949
4.8594319 0.57283615
4.859892 0.57582987
4.8603521 0.57841675
4.8608122 0.58025658
4.8612723 0.58148669
4.8617323 0.58226301
4.8621924 0.5827415
4.8626525 0.58307808
4.8631126 0.5834287
4.8635727 0.5839493
4.8640328 0.58479582
4.8644929 0.5861242
4.864953 0.58809038
4.8654131 0.59072391
4.8658732 0.59384039
4.8663333 0.59733667
4.8667934 0.60111082
4.8672535 0.60506088
4.8677135 0.60908491
4.8681736 0.61308096
4.8686337 0.61694708
4.8690938 0.62058133
4.8695539 0.62388177
4.870014 0.6267467
4.8704741 0.62937913
4.8709342 0.63195061
4.8713943 0.63436332
4.8718544 0.63651944
4.8723145 0.63832114
4.8727746 0.6396706
4.8732346 0.64047
4.8736947 0.6406215
4.8741548 0.6400273
4.8746149 0.63858956
4.875075 0.63622096
4.8755351 0.63335205
4.8759952 0.63026142
4.8764553 0.62696402
4.8769154 0.62347482
4.8773755 0.61980879
4.8778356 0.61598089
4.8782957 0.61200609
4.8787558 0.60789936
4.8792158 0.60367565
4.8796759 0.59934994
4.880136 0.59494077
4.8805961 0.5905164
4.8810562 0.58609606
4.8815163 0.58167719
4.8819764 0.57725722
4.8824365 0.57283358
4.8828966 0.56840368
4.8833567 0.56396497
4.8838168 0.55951486
4.8842769 0.55505078
4.8847369 0.55057016
4.885197 0.54607207
4.8856571 0.54156824
4.8861172 0.5370619
4.8865773 0.53255353
4.8870374 0.52804364
4.8874975 0.5235327
4.8879576 0.5190212
4.8884177 0.51450963
4.8888778 0.50999849
4.8893379 0.50548825
4.889798 0.5009794
4.8902581 0.49647275
4.8907181 0.49197152
4.8911782 0.48747942
4.8916383 0.48300008
4.8920984 0.47853712
4.8925585 0.47409417
4.8930186 0.46967484
4.8934787 0.46528277
4.8939388 0.46092159
4.8943989 0.4565949
4.894859 0.45230634
4.8953191 0.44826868
4.8957792 0.44506076
4.8962392 0.44263527
4.8966993 0.44090259
4.8971594 0.4397731
4.8976195 0.43915718
4.8980796 0.4389652
4.8985397 0.43910754
4.8989998 0.43949459
4.8994599 0.44003671
4.89992 0.44064428
4.9003801 0.44131552
4.9008402 0.44215457
4.9013003 0.44312604
4.9017604 0.44419087
4.9022204 0.44531001
4.9026805 0.44644441
4.9031406 0.44755502
4.9036007 0.4486028
4.9040608 0.44954869
4.9045209 0.45035365
4.904981 0.45097863
4.9054411 0.45147138
4.9059012 0.45191662
4.9063613 0.45230955
4.9068214 0.45264524
4.9072815 0.45291874
4.9077415 0.45312513
4.9082016 0.45325946
4.9086617 0.45331681
4.9091218 0.45329222
4.9095819 0.45318076
4.910042 0.45297587
4.9105021 0.45246145
4.9109622 0.45154728
4.9114223 0.45031746
4.9118824 0.44885607
4.9123425 0.4472472
4.9128026 0.44557494
4.9132627 0.44392336
4.9137227 0.44237656
4.9141828 0.44101862
4.9146429 0.43993363
4.915103 0.43919745
4.9155631 0.43865995
4.9160232 0.43825987
4.9164833 0.43802971
4.9169434 0.43800196
4.9174035 0.4382091
4.9178636 0.43868363
4.9183237 0.43945804
4.9187838 0.44056482
4.9192438 0.44203646
4.9197039 0.44390544
4.920164 0.44619016
4.9206241 0.44874429
4.9210842 0.45150279
4.9215443 0.45444272
4.9220044 0.45754117
4.9224645 0.4607752
4.9229246 0.46412189
4.9233847 0.46755829
4.9238448 0.47106149
4.9243049 0.47460855
4.924765 0.47817655
4.925225 0.48180284
4.9256851 0.48580779
4.9261452 0.49014461
4.9266053 0.49469667
4.9270654 0.49934735
4.9275255 0.50398
4.9279856 0.50847801
4.9284457 0.51272474
4.9289058 0.51660356
4.9293659 0.51999784
4.929826 0.52279095
4.9302861 0.52491389
4.9307461 0.52652049
4.9312062 0.5277107
4.9316663 0.52857169
4.9321264 0.52919061
4.9325865 0.52965463
4.9330466 0.53005093
4.9335067 0.53046666
4.9339668 0.53098899
4.9344269 0.53170508
4.934887 0.53270211
4.9353471 0.53402546
4.9358072 0.535582
4.9362673 0.53730072
4.9367273 0.5391135
4.9371874 0.5409522
4.9376475 0.54274869
4.9381076 0.54443484
4.9385677 0.54594252
4.9390278 0.5472036
4.9394879 0.54814994
4.939948 0.54871341
4.9404081 0.54896246
4.9408682 0.54909001
4.9413283 0.54911862
4.9417884 0.54906883
4.9422484 0.54896118
4.9427085 0.5488162
4.9431686 0.54865444
4.9436287 0.54849643
4.9440888 0.54836271
4.9445489 0.54827382
4.945009 0.54825028
4.9454691 0.54827701
4.9459292 0.54832708
4.9463893 0.54839974
4.9468494 0.5484942
4.9473095 0.54860972
4.9477696 0.54874553
4.9482296 0.54890085
4.9486897 0.54907493
4.9491498 0.549267
4.9496099 0.5494763
4.95007 0.54972255
4.9505301 0.55103992
4.9509902 0.55375027
4.9514503 0.55749643
4.9519104 0.5619212
4.9523705 0.5666674
4.9528306 0.57137782
4.9532907 0.57569528
4.9537508 0.57926259
4.9542108 0.58172256
4.9546709 0.58271799
4.955131 0.58197073
4.9555911 0.58059749
4.9560512 0.57908019
4.9565113 0.57743398
4.9569714 0.57567404
4.9574315 0.57381553
4.9578916 0.57187361
4.9583517 0.56986345
4.9588118 0.56780022
4.9592719 0.56569908
4.9597319 0.56357519
4.960192 0.56144836
4.9606521 0.55936085
4.9611122 0.55730189
4.9615723 0.5552496
4.9620324 0.55318209
4.9624925 0.55107748
4.9629526 0.54891388
4.9634127 0.54666941
4.9638728 0.54432218
4.9643329 0.54185031
4.964793 0.53923191
4.9652531 0.53642274
4.9657131 0.53331095
4.9661732 0.52990944
4.9666333 0.52624778
4.9670934 0.52235555
4.9675535 0.51826234
4.9680136 0.51399773
4.9684737 0.5095913
4.9689338 0.50507263
4.9693939 0.50047131
4.969854 0.49581692
4.9703141 0.49113979
4.9707742 0.48645177
4.9712342 0.48174079
4.9716943 0.4769939
4.9721544 0.47219814
4.9726145 0.46734056
4.9730746 0.46240821
4.9735347 0.45738815
4.9739948 0.45226742
4.9744549 0.44703308
4.974915 0.44167216
4.9753751 0.43619391
4.9758352 0.43064314
4.9762953 0.42503391
4.9767554 0.41937929
4.9772154 0.41369235
4.9776755 0.40798618
4.9781356 0.40227384
4.9785957 0.39656841
4.9790558 0.39088296
4.9795159 0.38523058
4.979976 0.37962432
4.9804361 0.37406319
4.9808962 0.368538
4.9813563 0.36305381
4.9818164 0.35761575
4.9822765 0.35222891
4.9827365 0.34689841
4.9831966 0.34162936
4.9836567 0.33642687
4.9841168 0.33129606
4.9845769 0.32624202
4.985037 0.32127324
4.9854971 0.31695207
4.9859572 0.31355559
4.9864173 0.31089533
4.9868774 0.30878283
4.9873375 0.30702963
4.9877976 0.30544727
4.9882577 0.30384729
4.9887177 0.30204121
4.9891778 0.29984059
4.9896379 0.29705696
4.990098 0.29351007
4.9905581 0.28932699
4.9910182 0.28470182
4.9914783 0.27974776
4.9919384 0.274578
4.9923985 0.26930575
4.9928586 0.26404421
4.9933187 0.25890657
4.9937788 0.25400603
4.9942388 0.24945579
4.9946989 0.24536906
4.995159 0.24182331
4.9956191 0.23846861
4.9960792 0.235201
4.9965393 0.23203765
4.9969994 0.22899575
4.9974595 0.22609248
4.9979196 0.22334504
4.9983797 0.22077059
4.9988398 0.21838632
4.9992999 0.21620943
4.99976 0.21425708
5.00022 0.21252046
5.0006801 0.21083999
5.0011402 0.2091851
5.0016003 0.20755534
5.0020604 0.20595029
5.0025205 0.20436951
5.0029806 0.20281257
5.0034407 0.20127904
5.0039008 0.19976848
5.0043609 0.19828046
5.004821 0.19681455
5.0052811 0.19536004
5.0057411 0.19388352
5.0062012 0.19239747
5.0066613 0.19091902
5.0071214 0.18946528
5.0075815 0.18805337
5.0080416 0.18670038
5.0085017 0.18542345
5.0089618 0.18423968
5.0094219 0.18316619
5.009882 0.18222009
5.0103421 0.18143591
5.0108022 0.18085467
5.0112623 0.18045723
5.0117223 0.18022194
5.0121824 0.18012716
5.0126425 0.18015125
5.0131026 0.18027256
5.0135627 0.18046946
5.0140228 0.18072031
5.0144829 0.18100345
5.014943 0.18129725
5.0154031 0.18158351
5.0158632 0.18186319
5.0163233 0.18214388
5.0167834 0.1824332
5.0172434 0.18273875
5.0177035 0.18306812
5.0181636 0.18342892
5.0186237 0.18382876
5.0190838 0.18427524
5.0195439 0.18477595
5.020004 0.18533851
5.0204641 0.18593892
5.0209242 0.18654898
5.0213843 0.18716842
5.0218444 0.18779699
5.0223045 0.18843442
5.0227646 0.18908045
5.0232246 0.18973483
5.0236847 0.1903973
5.0241448 0.19106758
5.0246049 0.19174543
5.025065 0.19243064
5.0255251 0.19312656
5.0259852 0.19383436
5.0264453 0.19455285
5.0269054 0.19528082
5.0273655 0.19601709
5.0278256 0.19676045
5.0282857 0.19750971
5.0287457 0.19826367
5.0292058 0.19902114
5.0296659 0.19978091
5.030126 0.2005443
5.0305861 0.20135599
5.0310462 0.20222959
5.0315063 0.20316083
5.0319664 0.20414544
5.0324265 0.20517913
5.0328866 0.20625763
5.0333467 0.20737667
5.0338068 0.20853196
5.0342669 0.20971925
5.0347269 0.21093424
5.035187 0.2121773
5.0356471 0.21349457
5.0361072 0.21491705
5.0365673 0.21646745
5.0370274 0.2181685
5.0374875 0.22004289
5.0379476 0.22211335
5.0384077 0.2244026
5.0388678 0.22693333
5.0393279 0.22972827
5.039788 0.23281014
5.040248 0.2361557
5.0407081 0.2395416
5.0411682 0.24293379
5.0416283 0.24633093
5.0420884 0.24973168
5.0425485 0.25313469
5.0430086 0.25653864
5.0434687 0.25994218
5.0439288 0.26334398
5.0443889 0.26674269
5.044849 0.27013698
5.0453091 0.27352796
5.0457692 0.27692197
5.0462292 0.28031788
5.0466893 0.28371395
5.0471494 0.28710847
5.0476095 0.29049971
5.0480696 0.29388595
5.0485297 0.29726545
5.0489898 0.30063649
5.0494499 0.30399735
5.04991 0.30734631
5.0503701 0.3105433
5.0508302 0.31333671
5.0512903 0.31577384
5.0517504 0.31791051
5.0522104 0.31980257
5.0526705 0.32150586
5.0531306 0.32307621
5.0535907 0.32456946
5.0540508 0.32604145
5.0545109 0.32754802
5.054971 0.329145
5.0554311 0.33070992
5.0558912 0.33207403
5.0563513 0.33329648
5.0568114 0.33443719
5.0572715 0.33555611
5.0577315 0.33671318
5.0581916 0.33796833
5.0586517 0.33938149
5.0591118 0.34101262
5.0595719 0.34292163
5.060032 0.34516767
5.0604921 0.34760738
5.0609522 0.35009616
5.0614123 0.35262526
5.0618724 0.35518593
5.0623325 0.35776944
5.0627926 0.36036702
5.0632527 0.36296995
5.0637127 0.36556946
5.0641728 0.36815681
5.0646329 0.37072326
5.065093 0.37326099
5.0655531 0.37579237
5.0660132 0.37832657
5.0664733 0.38085863
5.0669334 0.3833836
5.0673935 0.38589654
5.0678536 0.38839248
5.0683137 0.39086648
5.0687738 0.39331359
5.0692338 0.39572884
5.0696939 0.3981073
5.070154 0.40041175
5.0706141 0.40224582
5.0710742 0.40355339
5.0715343 0.40441176
5.0719944 0.40489821
5.0724545 0.40509001
5.0729146 0.40506446
5.0733747 0.40489883
5.0738348 0.40467041
5.0742949 0.40445647
5.074755 0.40433431
5.075215 0.40430618
5.0756751 0.40394368
5.0761352 0.40324986
5.0765953 0.40232634
5.0770554 0.40127475
5.0775155 0.40019672
5.0779756 0.39919386
5.0784357 0.39836781
5.0788958 0.39782019
5.0793559 0.39765262
5.079816 0.39796672
5.0802761 0.39888817
5.0807361 0.40052085
5.0811962 0.40275676
5.0816563 0.4054712
5.0821164 0.40853945
5.0825765 0.4118368
5.0830366 0.41523853
5.0834967 0.41861993
5.0839568 0.42185629
5.0844169 0.4248229
5.084877 0.42739504
5.0853371 0.42965219
5.0857972 0.43201309
5.0862573 0.43440785
5.0867173 0.43673969
5.0871774 0.43891184
5.0876375 0.44082753
5.0880976 0.44238999
5.0885577 0.44350245
5.0890178 0.44406815
5.0894779 0.44399031
5.089938 0.44317215
5.0903981 0.4415034
5.0908582 0.43901088
5.0913183 0.43584834
5.0917784 0.43217058
5.0922384 0.42813244
5.0926985 0.42388875
5.0931586 0.41959431
5.0936187 0.41540397
5.0940788 0.41147253
5.0945389 0.40795483
5.094999 0.40500568
5.0954591 0.40237544
5.0959192 0.39972277
5.0963793 0.39706997
5.0968394 0.39443935
5.0972995 0.39185321
5.0977596 0.38933386
5.0982196 0.38690359
5.0986797 0.38458472
5.0991398 0.38239954
5.0995999 0.38037036
5.10006 0.3785196
5.1005201 0.37686565
5.1009802 0.37538474
5.1014403 0.37404035
5.1019004 0.37279601
5.1023605 0.3716152
5.1028206 0.37046144
5.1032807 0.36929824
5.1037407 0.36808908
5.1042008 0.36679748
5.1046609 0.36538694
5.105121 0.36381477
5.1055811 0.36195052
5.1060412 0.35981302
5.1065013 0.35748012
5.1069614 0.35502966
5.1074215 0.35253948
5.1078816 0.35008741
5.1083417 0.3477513
5.1088018 0.34560899
5.1092619 0.34373832
5.1097219 0.34221714
5.110182 0.34111649
5.1106421 0.34040303
5.1111022 0.34000252
5.1115623 0.33984773
5.1120224 0.33987144
5.1124825 0.34000639
5.1129426 0.34018538
5.1134027 0.34034116
5.1138628 0.3404065
5.1143229 0.34031417
5.114783 0.33999695
5.115243 0.33943337
5.1157031 0.33882469
5.1161632 0.33819638
5.1166233 0.33753956
5.1170834 0.33684533
5.1175435 0.33610481
5.1180036 0.33530912
5.1184637 0.33444938
5.1189238 0.3335167
5.1193839 0.33250219
5.119844 0.33139698
5.1203041 0.33018605
5.1207642 0.32884882
5.1212242 0.32739324
5.1216843 0.3258292
5.1221444 0.32416662
5.1226045 0.3224154
5.1230646 0.32058545
5.1235247 0.31868667
5.1239848 0.31672898
5.1244449 0.31472227
5.124905 0.31267647
5.1253651 0.31046982
5.1258252 0.30788348
5.1262853 0.30500889
5.1267453 0.30194707
5.1272054 0.29879904
5.1276655 0.29566582
5.1281256 0.29264842
5.1285857 0.28984786
5.1290458 0.28736515
5.1295059 0.28530132
5.129966 0.28375738
5.1304261 0.28256802
5.1308862 0.28141449
5.1313463 0.28028826
5.1318064 0.27918242
5.1322665 0.27809005
5.1327265 0.27700422
5.1331866 0.27591803
5.1336467 0.27482455
5.1341068 0.27371686
5.1345669 0.27258805
5.135027 0.27143125
5.1354871 0.27025846
5.1359472 0.26908326
5.1364073 0.26790644
5.1368674 0.26672879
5.1373275 0.2655511
5.1377876 0.26437416
5.1382476 0.26319875
5.1387077 0.26202566
5.1391678 0.26085569
5.1396279 0.25968961
5.140088 0.25852851
5.1405481 0.2573824
5.1410082 0.25625342
5.1414683 0.25513817
5.1419284 0.2540332
5.1423885 0.25293512
5.1428486 0.25184048
5.1433087 0.25074588
5.1437688 0.24964789
5.1442288 0.24854309
5.1446889 0.24742805
5.145149 0.2462955
5.1456091 0.24509482
5.1460692 0.24382426
5.1465293 0.24250042
5.1469894 0.24113991
5.1474495 0.23975934
5.1479096 0.23837533
5.1483697 0.23700449
5.1488298 0.23566342
5.1492899 0.23436874
5.1497499 0.23313706
5.15021 0.23198688
5.1506701 0.23093866
5.1511302 0.22998561
5.1515903 0.2291169
5.1520504 0.22832172
5.1525105 0.22758925
5.1529706 0.22690867
5.1534307 0.22626916
5.1538908 0.22565989
5.1543509 0.22507006
5.154811 0.22448883
5.1552711 0.22392047
5.1557311 0.22342046
5.1561912 0.2229897
5.1566513 0.22262185
5.1571114 0.22231057
5.1575715 0.22204955
5.1580316 0.22183245
5.1584917 0.22165294
5.1589518 0.22150469
5.1594119 0.22138139
5.159872 0.22127668
5.1603321 0.22131239
5.1607922 0.22177741
5.1612523 0.22258537
5.1617123 0.22362957
5.1621724 0.22480332
5.1626325 0.22599992
5.1630926 0.22711266
5.1635527 0.22803486
5.1640128 0.22865981
5.1644729 0.22888081
5.164933 0.22859116
5.1653931 0.22781446
5.1658532 0.22675902
5.1663133 0.22548199
5.1667734 0.22403733
5.1672334 0.222479
5.1676935 0.22086093
5.1681536 0.21923707
5.1686137 0.21766139
5.1690738 0.21618782
5.1695339 0.21487031
5.169994 0.21376282
5.1704541 0.21277864
5.1709142 0.2117933
5.1713743 0.2108147
5.1718344 0.20985075
5.1722945 0.20890934
5.1727546 0.2079984
5.1732146 0.20712583
5.1736747 0.20629954
5.1741348 0.20552743
5.1745949 0.20481743
5.175055 0.20417732
5.1755151 0.20360447
5.1759752 0.20309304
5.1764353 0.20264147
5.1768954 0.2022482
5.1773555 0.20191169
5.1778156 0.20163036
5.1782757 0.20140268
5.1787357 0.20122707
5.1791958 0.20110198
5.1796559 0.20102586
5.180116 0.20100049
5.1805761 0.20109008
5.1810362 0.20129894
5.1814963 0.20159953
5.1819564 0.20196427
5.1824165 0.20236563
5.1828766 0.20277603
5.1833367 0.20316792
5.1837968 0.20351375
5.1842569 0.20378596
5.1847169 0.20395699
5.185177 0.20400434
5.1856371 0.20396119
5.1860972 0.20384318
5.1865573 0.20365507
5.1870174 0.20340162
5.1874775 0.20308759
5.1879376 0.20271772
5.1883977 0.20229679
5.1888578 0.20182953
5.1893179 0.20132071
5.189778 0.20077508
5.190238 0.20014757
5.1906981 0.19919535
5.1911582 0.19795885
5.1916183 0.19652504
5.1920784 0.19498089
5.1925385 0.19341338
5.1929986 0.19190949
5.1934587 0.19055619
5.1939188 0.18944046
5.1943789 0.18864926
5.194839 0.18826957
5.1952991 0.18828476
5.1957592 0.18838093
5.1962192 0.18852003
5.1966793 0.18869208
5.1971394 0.18888706
5.1975995 0.189095
5.1980596 0.1893059
5.1985197 0.18950976
5.1989798 0.18969659
5.1994399 0.18985639
5.1999 0.18997918
5.2003601 0.19006985
5.2008202 0.19015631
5.2012803 0.19023963
5.2017403 0.19031983
5.2022004 0.19039693
5.2026605 0.19047094
5.2031206 0.19054187
5.2035807 0.19060975
5.2040408 0.19067458
5.2045009 0.19073637
5.204961 0.19079515
5.2054211 0.19083796
5.2058812 0.19084327
5.2063413 0.19080504
5.2068014 0.19071733
5.2072615 0.19057421
5.2077215 0.19036973
5.2081816 0.19009795
5.2086417 0.18975294
5.2091018 0.18932876
5.2095619 0.18881947
5.210022 0.18821885
5.2104821 0.18739619
5.2109422 0.18627154
5.2114023 0.18488156
5.2118624 0.1832629
5.2123225 0.18145222
5.2127826 0.17948615
5.2132426 0.17740136
5.2137027 0.1752345
5.2141628 0.17302221
5.2146229 0.17080116
5.215083 0.16860247
5.2155431 0.16624794
5.2160032 0.16367699
5.2164633 0.16094475
5.2169234 0.15810635
5.2173835 0.15521691
5.2178436 0.15233155
5.2183037 0.14950541
5.2187638 0.1467936
5.2192238 0.14425124
5.2196839 0.14193347
5.220144 0.13988962
5.2206041 0.13807345
5.2210642 0.13645773
5.2215243 0.13503844
5.2219844 0.13381157
5.2224445 0.1327731
5.2229046 0.13191899
5.2233647 0.13124524
5.2238248 0.13074783
5.2242849 0.13042272
5.2247449 0.1302659
5.225205 0.13028383
5.2256651 0.13053372
5.2261252 0.13097981
5.2265853 0.13156752
5.2270454 0.1322423
5.2275055 0.13294958
5.2279656 0.13363479
5.2284257 0.13424337
5.2288858 0.13472074
5.2293459 0.13501235
5.229806 0.13506363
5.2302661 0.13487243
5.2307261 0.13464
5.2311862 0.13439252
5.2316463 0.1341299
5.2321064 0.13385206
5.2325665 0.1335589
5.2330266 0.13325033
5.2334867 0.13292627
5.2339468 0.13258663
5.2344069 0.13223131
5.234867 0.13186024
5.2353271 0.13146555
5.2357872 0.13102982
5.2362472 0.13056052
5.2367073 0.13006652
5.2371674 0.12955667
5.2376275 0.12903986
5.2380876 0.12852494
5.2385477 0.12802078
5.2390078 0.12753626
5.2394679 0.12708023
5.239928 0.12666157
5.2403881 0.12634032
5.2408482 0.1262003
5.2413083 0.12622403
5.2417684 0.12639213
5.2422284 0.12668524
5.2426885 0.127084
5.2431486 0.12756905
5.2436087 0.12812102
5.2440688 0.12872055
5.2445289 0.12934828
5.244989 0.12998483
5.2454491 0.13096529
5.2459092 0.13257014
5.2463693 0.13464265
5.2468294 0.13702588
5.2472895 0.13956288
5.2477495 0.14209669
5.2482096 0.14447038
5.2486697 0.14652698
5.2491298 0.14810956
5.2495899 0.14906116
5.25005 0.14922801
5.2505101 0.14882014
5.2509702 0.14808912
5.2514303 0.14710262
5.2518904 0.14592833
5.2523505 0.14463396
5.2528106 0.14328719
5.2532707 0.14195572
5.2537307 0.14070724
5.2541908 0.13960943
5.2546509 0.13873
5.255111 0.13812989
5.2555711 0.13769473
5.2560312 0.13734159
5.2564913 0.13704531
5.2569514 0.13678072
5.2574115 0.13652265
5.2578716 0.13624595
5.2583317 0.13592544
5.2587918 0.13553596
5.2592519 0.13505234
5.2597119 0.13444942
5.260172 0.13370157
5.2606321 0.13279706
5.2610922 0.13176403
5.2615523 0.13063575
5.2620124 0.12944549
5.2624725 0.12822651
5.2629326 0.12701208
5.2633927 0.12583547
5.2638528 0.12472995
5.2643129 0.12372878
5.264773 0.12286524
5.265233 0.12215147
5.2656931 0.12148405
5.2661532 0.12084257
5.2666133 0.1202252
5.2670734 0.11963016
5.2675335 0.11905564
5.2679936 0.11849982
5.2684537 0.11796092
5.2689138 0.11743712
5.2693739 0.11692661
5.269834 0.1164276
5.2702941 0.11592288
5.2707542 0.11536838
5.2712142 0.11478553
5.2716743 0.11420125
5.2721344 0.11364249
5.2725945 0.11313619
5.2730546 0.11270929
5.2735147 0.11238872
5.2739748 0.11220142
5.2744349 0.11217434
5.274895 0.11233442
5.2753551 0.11265221
5.2758152 0.11300982
5.2762753 0.11339744
5.2767353 0.1138099
5.2771954 0.11424203
5.2776555 0.11468867
5.2781156 0.11514464
5.2785757 0.11560478
5.2790358 0.11606392
5.2794959 0.1165169
5.279956 0.11695854
5.2804161 0.11739815
5.2808762 0.11785229
5.2813363 0.11831758
5.2817964 0.11879046
5.2822565 0.11926739
5.2827165 0.11974483
5.2831766 0.12021922
5.2836367 0.12068702
5.2840968 0.12114469
5.2845569 0.12158867
5.285017 0.12201472
5.2854771 0.12189877
5.2859372 0.12091179
5.2863973 0.11923157
5.2868574 0.1170359
5.2873175 0.1145026
5.2877776 0.11180945
5.2882376 0.10913426
5.2886977 0.10665483
5.2891578 0.10454894
5.2896179 0.1029944
5.290078 0.10215771
5.2905381 0.10167345
5.2909982 0.10129686
5.2914583 0.10103484
5.2919184 0.10089428
5.2923785 0.1008821
5.2928386 0.10100518
5.2932987 0.10127043
5.2937588 0.10168476
5.2942188 0.10225505
5.2946789 0.10298822
5.295139 0.10389467
5.2955991 0.10501992
5.2960592 0.10633694
5.2965193 0.10779533
5.2969794 0.10934466
5.2974395 0.11093452
5.2978996 0.11251449
5.2983597 0.11403413
5.2988198 0.11544305
5.2992799 0.1166908
5.2997399 0.11772699
5.3002 0.1185085
5.3006601 0.11907474
5.3011202 0.11947611
5.3015803 0.1197556
5.3020404 0.1199562
5.3025005 0.12012092
5.3029606 0.12029275
5.3034207 0.12051468
5.3038808 0.12082971
5.3043409 0.12128084
5.304801 0.12191106
5.3052611 0.12275023
5.3057211 0.12375039
5.3061812 0.12487568
5.3066413 0.12609557
5.3071014 0.12737954
5.3075615 0.12869705
5.3080216 0.1300176
5.3084817 0.13131064
5.3089418 0.13254567
5.3094019 0.13369215
5.309862 0.13471956
5.3103221 0.13564612
5.3107822 0.13658078
5.3112422 0.13749826
5.3117023 0.1383643
5.3121624 0.13914461
5.3126225 0.13980492
5.3130826 0.14031096
5.3135427 0.14062845
5.3140028 0.14072311
5.3144629 0.14056067
5.314923 0.14010685
5.3153831 0.13940819
5.3158432 0.13860886
5.3163033 0.1377301
5.3167634 0.13679015
5.3172234 0.13580723
5.3176835 0.13479959
5.3181436 0.13378544
5.3186037 0.13278302
5.3190638 0.13181055
5.3195239 0.13088628
5.319984 0.13002842
5.3204441 0.12920942
5.3209042 0.12838676
5.3213643 0.12756568
5.3218244 0.12675151
5.3222845 0.12594954
5.3227445 0.1251651
5.3232046 0.1244035
5.3236647 0.12367005
5.3241248 0.12297006
5.3245849 0.12230885
5.325045 0.12169212
5.3255051 0.12117191
5.3259652 0.12077691
5.3264253 0.12050012
5.3268854 0.12033454
5.3273455 0.12027316
5.3278056 0.120309
5.3282657 0.12043503
5.3287257 0.12064427
5.3291858 0.12092972
5.3296459 0.12128436
5.330106 0.12170153
5.3305661 0.12218126
5.3310262 0.12271551
5.3314863 0.12329209
5.3319464 0.12389882
5.3324065 0.12452349
5.3328666 0.12515392
5.3333267 0.12577793
5.3337868 0.1263833
5.3342468 0.12695787
5.3347069 0.12748943
5.335167 0.12797155
5.3356271 0.12845559
5.3360872 0.12894608
5.3365473 0.12942975
5.3370074 0.12989333
5.3374675 0.13032354
5.3379276 0.13070711
5.3383877 0.13103077
5.3388478 0.13128126
5.3393079 0.13144529
5.339768 0.1315096
5.340228 0.13146203
5.3406881 0.13130641
5.3411482 0.13105713
5.3416083 0.1307286
5.3420684 0.13033522
5.3425285 0.1298914
5.3429886 0.12941155
5.3434487 0.12891008
5.3439088 0.12840139
5.3443689 0.12789989
5.344829 0.12741999
5.3452891 0.1269311
5.3457491 0.12629442
5.3462092 0.12553951
5.3466693 0.12471239
5.3471294 0.12385912
5.3475895 0.12302572
5.3480496 0.12225824
5.3485097 0.12160271
5.3489698 0.12110518
5.3494299 0.12081168
5.34989 0.12076825
5.3503501 0.12104471
5.3508102 0.12168675
5.3512703 0.12263456
5.3517303 0.12382499
5.3521904 0.12519487
5.3526505 0.12668102
5.3531106 0.12822029
5.3535707 0.12974949
5.3540308 0.13120547
5.3544909 0.13252505
5.354951 0.13364507
5.3554111 0.13460526
5.3558712 0.13553743
5.3563313 0.13644928
5.3567914 0.13734718
5.3572515 0.13823748
5.3577115 0.13912654
5.3581716 0.14002073
5.3586317 0.1409264
5.3590918 0.14184992
5.3595519 0.14279766
5.360012 0.14377601
5.3604721 0.14485138
5.3609322 0.14606092
5.3613923 0.14737668
5.3618524 0.14877074
5.3623125 0.15021516
5.3627726 0.15168201
5.3632326 0.15314336
5.3636927 0.15457128
5.3641528 0.15593783
5.3646129 0.15721509
5.365073 0.1583766
5.3655331 0.15946487
5.3659932 0.1604786
5.3664533 0.16137302
5.3669134 0.16210336
5.3673735 0.16262485
5.3678336 0.16289273
5.3682937 0.16286223
5.3687538 0.16248859
5.3692138 0.16172703
5.3696739 0.1605328
5.370134 0.15888252
5.3705941 0.15710059
5.3710542 0.15531093
5.3715143 0.15351461
5.3719744 0.1517127
5.3724345 0.14990627
5.3728946 0.14809638
5.3733547 0.1462841
5.3738148 0.14447051
5.3742749 0.14265668
5.3747349 0.14084366
5.375195 0.1390306
5.3756551 0.13720378
5.3761152 0.13536425
5.3765753 0.13351689
5.3770354 0.13166654
5.3774955 0.12981805
5.3779556 0.1279763
5.3784157 0.12614613
5.3788758 0.1243324
5.3793359 0.12253996
5.379796 0.12077367
5.3802561 0.11920137
5.3807161 0.11854372
5.3811762 0.118741
5.3816363 0.11962434
5.3820964 0.12102484
5.3825565 0.1227736
5.3830166 0.12470173
5.3834767 0.12664035
5.3839368 0.12842056
5.3843969 0.12987348
5.384857 0.13083019
5.3853171 0.13130417
5.3857772 0.13175305
5.3862372 0.13220665
5.3866973 0.1326603
5.3871574 0.13310935
5.3876175 0.13354914
5.3880776 0.133975
5.3885377 0.13438229
5.3889978 0.13476634
5.3894579 0.13512249
5.389918 0.13544609
5.3903781 0.13574575
5.3908382 0.13604481
5.3912983 0.13634387
5.3917584 0.13664293
5.3922184 0.13694199
5.3926785 0.13724105
5.3931386 0.13754011
5.3935987 0.13783917
5.3940588 0.13813823
5.3945189 0.13843729
5.394979 0.13873635
5.3954391 0.13903541
5.3958992 0.13933447
5.3963593 0.13963353
5.3968194 0.13993259
5.3972795 0.14023165
5.3977395 0.14053071
5.3981996 0.14082977
5.3986597 0.14112883
5.3991198 0.14142789
5.3995799 0.14172695
5.40004 0.14202616
5.4005001 0.14234826
5.4009602 0.14270826
5.4014203 0.14310421
5.4018804 0.14353422
5.4023405 0.14399636
5.4028006 0.14448871
5.4032607 0.14500937
5.4037207 0.1455564
5.4041808 0.1461279
5.4046409 0.14672195
5.405101 0.14736125
5.4055611 0.14868469
5.4060212 0.1508386
5.4064813 0.1536399
5.4069414 0.15690549
5.4074015 0.16045227
5.4078616 0.16409713
5.4083217 0.16765699
5.4087818 0.17094875
5.4092418 0.1737893
5.4097019 0.17599555
5.410162 0.1774275
5.4106221 0.17846744
5.4110822 0.17925922
5.4115423 0.17981447
5.4120024 0.18014483
5.4124625 0.18026194
5.4129226 0.18017742
5.4133827 0.17990291
5.4138428 0.17945006
5.4143029 0.17883049
5.414763 0.17805584
5.415223 0.17707602
5.4156831 0.17555785
5.4161432 0.17357068
5.4166033 0.17125948
5.4170634 0.16876922
5.4175235 0.16624488
5.4179836 0.16383142
5.4184437 0.16167382
5.4189038 0.15991705
5.4193639 0.15870608
5.419824 0.15818587
5.4202841 0.15836012
5.4207441 0.15875107
5.4212042 0.15927724
5.4216643 0.15990708
5.4221244 0.16060907
5.4225845 0.16135169
5.4230446 0.16210339
5.4235047 0.16283265
5.4239648 0.16350794
5.4244249 0.16409772
5.424885 0.16457046
5.4253451 0.16494417
5.4258052 0.16531901
5.4262653 0.16568955
5.4267253 0.16604507
5.4271854 0.16637484
5.4276455 0.16666813
5.4281056 0.16691424
5.4285657 0.16710242
5.4290258 0.16722197
5.4294859 0.16726216
5.429946 0.16721226
5.4304061 0.16698125
5.4308662 0.16646187
5.4313263 0.16568919
5.4317864 0.16469977
5.4322464 0.1635302
5.4327065 0.16221706
5.4331666 0.16079691
5.4336267 0.15930635
5.4340868 0.15778195
5.4345469 0.15626027
5.435007 0.15477784
5.4354671 0.15303437
5.4359272 0.15081185
5.4363873 0.14823928
5.4368474 0.1454457
5.4373075 0.14256014
5.4377676 0.13971161
5.4382276 0.13702914
5.4386877 0.13464175
5.4391478 0.13267848
5.4396079 0.13126835
5.440068 0.13053966
5.4405281 0.13052641
5.4409882 0.13111557
5.4414483 0.13218752
5.4419084 0.13362263
5.4423685 0.13530128
5.4428286 0.13710381
5.4432887 0.13891062
5.4437487 0.14060206
5.4442088 0.14205851
5.4446689 0.14316033
5.445129 0.14379769
5.4455891 0.14407879
5.4460492 0.14412532
5.4465093 0.14401116
5.4469694 0.14381018
5.4474295 0.14359624
5.4478896 0.14344321
5.4483497 0.14342496
5.4488098 0.14361536
5.4492699 0.14408828
5.4497299 0.14491759
5.45019 0.1461495
5.4506501 0.14758696
5.4511102 0.14916222
5.4515703 0.15085814
5.4520304 0.15265757
5.4524905 0.15454339
5.4529506 0.15649844
5.4534107 0.15850559
5.4538708 0.16054769
5.4543309 0.1626076
5.454791 0.16466819
5.4552511 0.16675664
5.4557111 0.16906032
5.4561712 0.1715485
5.4566313 0.17415817
5.4570914 0.17682628
5.4575515 0.17948983
5.4580116 0.18208577
5.4584717 0.18455108
5.4589318 0.18682273
5.4593919 0.18883768
5.459852 0.19053293
5.4603121 0.19184407
5.4607722 0.19275618
5.4612322 0.19331541
5.4616923 0.19357014
5.4621524 0.19356874
5.4626125 0.19335959
5.4630726 0.19299108
5.4635327 0.19251158
5.4639928 0.19196947
5.4644529 0.19141314
5.464913 0.19089095
5.4653731 0.19040496
5.4658332 0.18988245
5.4662933 0.18931654
5.4667534 0.18870252
5.4672134 0.18803572
5.4676735 0.18731143
5.4681336 0.18652498
5.4685937 0.18567166
5.4690538 0.1847468
5.4695139 0.1837457
5.469974 0.18266367
5.4704341 0.18129522
5.4708942 0.17945333
5.4713543 0.17723943
5.4718144 0.17475576
5.4722745 0.17210454
5.4727345 0.16938798
5.4731946 0.16670832
5.4736547 0.16416778
5.4741148 0.16186858
5.4745749 0.15991294
5.475035 0.15840235
5.4754951 0.15726887
5.4759552 0.15640246
5.4764153 0.15578624
5.4768754 0.15540331
5.4773355 0.15523682
5.4777956 0.15526987
5.4782557 0.15548559
5.4787157 0.15586711
5.4791758 0.15639754
5.4796359 0.15706001
5.480096 0.15784902
5.4805561 0.15907026
5.4810162 0.16077693
5.4814763 0.16284752
5.4819364 0.16516051
5.4823965 0.16759438
5.4828566 0.17002763
5.4833167 0.17233873
5.4837768 0.17440618
5.4842368 0.17610844
5.4846969 0.17732401
5.485157 0.17793457
5.4856171 0.17793162
5.4860772 0.17743216
5.4865373 0.17655892
5.4869974 0.17543465
5.4874575 0.17418211
5.4879176 0.17292404
5.4883777 0.17178318
5.4888378 0.17088228
5.4892979 0.1703441
5.489758 0.17029137
5.490218 0.1707801
5.4906781 0.17144154
5.4911382 0.17219469
5.4915983 0.17303492
5.4920584 0.17395761
5.4925185 0.17495814
5.4929786 0.17603188
5.4934387 0.17717421
5.4938988 0.1783805
5.4943589 0.17964613
5.494819 0.18096648
5.4952791 0.18244741
5.4957391 0.18446122
5.4961992 0.18689864
5.4966593 0.1895999
5.4971194 0.1924052
5.4975795 0.19515477
5.4980396 0.19768883
5.4984997 0.1998476
5.4989598 0.20147129
5.4994199 0.20240013
5.49988 0.20247433
5.5003401 0.20182961
5.5008002 0.20113724
5.5012603 0.20043436
5.5017203 0.19972311
5.5021804 0.19900564
5.5026405 0.1982841
5.5031006 0.19756063
5.5035607 0.19683738
5.5040208 0.1961165
5.5044809 0.19540013
5.504941 0.19469043
5.5054011 0.19398606
5.5058612 0.19328237
5.5063213 0.19257942
5.5067814 0.19187732
5.5072414 0.1911762
5.5077015 0.19047619
5.5081616 0.18977741
5.5086217 0.18907997
5.5090818 0.18838401
5.5095419 0.18768964
5.510002 0.186997
5.5104621 0.18654161
5.5109222 0.18653077
5.5113823 0.18692847
5.5118424 0.18769872
5.5123025 0.18880549
5.5127626 0.1902128
5.5132226 0.19188462
5.5136827 0.19378497
5.5141428 0.19587782
5.5146029 0.19812718
5.515063 0.20050767
5.5155231 0.20363948
5.5159832 0.20772626
5.5164433 0.21252335
5.5169034 0.21778611
5.5173635 0.2232699
5.5178236 0.22873008
5.5182837 0.233922
5.5187437 0.23860101
5.5192038 0.24252248
5.5196639 0.24544175
5.520124 0.24716534
5.5205841 0.24849735
5.5210442 0.2497978
5.5215043 0.25107348
5.5219644 0.25233118
5.5224245 0.25357771
5.5228846 0.25481984
5.5233447 0.25606437
5.5238048 0.2573181
5.5242649 0.25858781
5.5247249 0.2598803
5.525185 0.26119994
5.5256451 0.26252946
5.5261052 0.26386464
5.5265653 0.26520624
5.5270254 0.26655502
5.5274855 0.26791174
5.5279456 0.26927715
5.5284057 0.27065201
5.5288658 0.27203708
5.5293259 0.27343312
5.529786 0.27484088
5.530246 0.27635105
5.5307061 0.27841214
5.5311662 0.28103617
5.5316263 0.28416497
5.5320864 0.28774038
5.5325465 0.29170422
5.5330066 0.29599834
5.5334667 0.30056456
5.5339268 0.30534472
5.5343869 0.31028066
5.534847 0.31531419
5.5353071 0.32078446
5.5357672 0.32777026
5.5362272 0.3359923
5.5366873 0.34506662
5.5371474 0.35460922
5.5376075 0.36423614
5.5380676 0.3735634
5.5385277 0.38220702
5.5389878 0.38978302
5.5394479 0.39590744
5.539908 0.40019629
5.5403681 0.40299713
5.5408282 0.4056531
5.5412883 0.40822747
5.5417483 0.41074053
5.5422084 0.41321255
5.5426685 0.41566379
5.5431286 0.41811454
5.5435887 0.42058505
5.5440488 0.4230956
5.5445089 0.42566647
5.544969 0.42831791
5.5454291 0.43102259
5.5458892 0.43372791
5.5463493 0.43643593
5.5468094 0.4391489
5.5472695 0.44186912
5.5477295 0.44459884
5.5481896 0.44734036
5.5486497 0.45009593
5.5491098 0.45286783
5.5495699 0.45565835
5.55003 0.45847034
5.5504901 0.4614557
5.5509502 0.46471219
5.5514103 0.46821231
5.5518704 0.47192854
5.5523305 0.47583337
5.5527906 0.47989931
5.5532507 0.48409883
5.5537107 0.48840443
5.5541708 0.4927886
5.5546309 0.49722383
5.555091 0.50170751
5.5555511 0.50699643
5.5560112 0.5132728
5.5564713 0.52028569
5.5569314 0.52778415
5.5573915 0.53551722
5.5578516 0.54323397
5.5583117 0.55068345
5.5587718 0.5576147
5.5592318 0.56377679
5.5596919 0.56891877
5.560152 0.57283432
5.5606121 0.57596727
5.5610722 0.57858
5.5615323 0.58077829
5.5619924 0.58266794
5.5624525 0.58435473
5.5629126 0.58594446
5.5633727 0.58754293
5.5638328 0.58925592
5.5642929 0.59118923
5.564753 0.59344864
5.565213 0.59617034
5.5656731 0.59956842
5.5661332 0.60351252
5.5665933 0.60781746
5.5670534 0.61229805
5.5675135 0.6167691
5.5679736 0.62104541
5.5684337 0.62494181
5.5688938 0.62827308
5.5693539 0.63085406
5.569814 0.63249954
5.5702741 0.63301318
5.5707341 0.63232859
5.5711942 0.63063474
5.5716543 0.62813633
5.5721144 0.62503809
5.5725745 0.62154473
5.5730346 0.61786097
5.5734947 0.61419153
5.5739548 0.61074113
5.5744149 0.60771448
5.574875 0.6053163
5.5753351 0.60351999
5.5757952 0.6018301
5.5762553 0.60023787
5.5767153 0.59876445
5.5771754 0.59743103
5.5776355 0.59625876
5.5780956 0.59526883
5.5785557 0.59448241
5.5790158 0.59392066
5.5794759 0.59360476
5.579936 0.59355587
5.5803961 0.59462936
5.5808562 0.59793249
5.5813163 0.60297437
5.5817764 0.60924056
5.5822364 0.61621664
5.5826965 0.62338818
5.5831566 0.63024075
5.5836167 0.63625992
5.5840768 0.64093127
5.5845369 0.64374036
5.584997 0.64417278
5.5854571 0.64318298
5.5859172 0.64210739
5.5863773 0.64094999
5.5868374 0.63971468
5.5872975 0.63840539
5.5877576 0.63702602
5.5882176 0.63558051
5.5886777 0.63407275
5.5891378 0.63250668
5.5895979 0.6308862
5.590058 0.62921476
5.5905181 0.6274639
5.5909782 0.62563344
5.5914383 0.62374913
5.5918984 0.62183668
5.5923585 0.61992184
5.5928186 0.61803033
5.5932787 0.61618788
5.5937387 0.61442023
5.5941988 0.61275311
5.5946589 0.61121225
5.595119 0.60982933
5.5955791 0.60873501
5.5960392 0.60794157
5.5964993 0.60740615
5.5969594 0.60708588
5.5974195 0.60693788
5.5978796 0.6069193
5.5983397 0.60698726
5.5987998 0.6070989
5.5992599 0.60721134
5.5997199 0.60728172
5.60018 0.60728874
5.6006401 0.60741011
5.6011002 0.6076919
5.6015603 0.60813036
5.6020204 0.60872178
5.6024805 0.60946244
5.6029406 0.61034861
5.6034007 0.61137656
5.6038608 0.61254258
5.6043209 0.61384294
5.604781 0.61527392
5.605241 0.61714228
5.6057011 0.62096473
5.6061612 0.62655874
5.6066213 0.63346828
5.6070814 0.64123733
5.6075415 0.64940989
5.6080016 0.65752993
5.6084617 0.66514144
5.6089218 0.6717884
5.6093819 0.67701478
5.609842 0.68036459
5.6103021 0.68184548
5.6107622 0.68278722
5.6112222 0.68334256
5.6116823 0.68354696
5.6121424 0.68343592
5.6126025 0.68304491
5.6130626 0.68240943
5.6135227 0.68156494
5.6139828 0.68054693
5.6144429 0.67939089
5.614903 0.6781323
5.6153631 0.6765903
5.6158232 0.67440939
5.6162833 0.67174359
5.6167433 0.66876338
5.6172034 0.66563924
5.6176635 0.66254164
5.6181236 0.65964106
5.6185837 0.65710797
5.6190438 0.65511285
5.6195039 0.65382617
5.619964 0.65341842
5.6204241 0.65424272
5.6208842 0.65643742
5.6213443 0.65972282
5.6218044 0.66381747
5.6222645 0.6684399
5.6227245 0.67330866
5.6231846 0.67814227
5.6236447 0.68265929
5.6241048 0.68657825
5.6245649 0.68961768
5.625025 0.69149827
5.6254851 0.69278079
5.6259452 0.69404499
5.6264053 0.69526375
5.6268654 0.69640993
5.6273255 0.69745643
5.6277856 0.69837611
5.6282456 0.69914184
5.6287057 0.6997265
5.6291658 0.70010296
5.6296259 0.7002441
5.630086 0.70012504
5.6305461 0.69981653
5.6310062 0.69938698
5.6314663 0.69886886
5.6319264 0.69829462
5.6323865 0.69769673
5.6328466 0.69710765
5.6333067 0.69655984
5.6337668 0.69608577
5.6342268 0.6957179
5.6346869 0.69548868
5.635147 0.69542473
5.6356071 0.69546292
5.6360672 0.69556716
5.6365273 0.69572444
5.6369874 0.69592173
5.6374475 0.69614602
5.6379076 0.69638429
5.6383677 0.69662351
5.6388278 0.69685067
5.6392879 0.69705275
5.6397479 0.69721673
5.640208 0.69731983
5.6406681 0.69728819
5.6411282 0.69712266
5.6415883 0.69683987
5.6420484 0.69645647
5.6425085 0.6959891
5.6429686 0.69545442
5.6434287 0.69486905
5.6438888 0.69424964
5.6443489 0.69361284
5.644809 0.69297529
5.6452691 0.69184172
5.6457291 0.68824469
5.6461892 0.6824992
5.6466493 0.6751948
5.6471094 0.66692104
5.6475695 0.65826745
5.6480296 0.6498236
5.6484897 0.64217902
5.6489498 0.63592327
5.6494099 0.63164588
5.64987 0.62993641
5.6503301 0.63150728
5.6507902 0.63664794
5.6512503 0.64469114
5.6517103 0.65493333
5.6521704 0.66667097
5.6526305 0.6792005
5.6530906 0.69181838
5.6535507 0.70382106
5.6540108 0.71450501
5.6544709 0.72316667
5.654931 0.7291025
5.6553911 0.73302697
5.6558512 0.73701571
5.6563113 0.74096138
5.6567714 0.74471453
5.6572314 0.74812571
5.6576915 0.75104548
5.6581516 0.75332441
5.6586117 0.75481305
5.6590718 0.75536195
5.6595319 0.75482168
5.659992 0.75304278
5.6604521 0.75055914
5.6609122 0.74805401
5.6613723 0.74553206
5.6618324 0.74299773
5.6622925 0.74045548
5.6627526 0.73790976
5.6632126 0.73536502
5.6636727 0.73282572
5.6641328 0.7302963
5.6645929 0.72778121
5.665053 0.72528449
5.6655131 0.72277453
5.6659732 0.7202389
5.6664333 0.717691
5.6668934 0.71514422
5.6673535 0.71261195
5.6678136 0.7101076
5.6682737 0.70764455
5.6687337 0.7052362
5.6691938 0.70289595
5.6696539 0.70063718
5.670114 0.69853403
5.6705741 0.69787226
5.6710342 0.69892854
5.6714943 0.70138934
5.6719544 0.70494116
5.6724145 0.70927048
5.6728746 0.71406378
5.6733347 0.71900755
5.6737948 0.72378827
5.6742549 0.72809244
5.6747149 0.73160653
5.675175 0.73409237
5.6756351 0.73612091
5.6760952 0.73792765
5.6765553 0.73957215
5.6770154 0.74111399
5.6774755 0.74261272
5.6779356 0.74412789
5.6783957 0.74571908
5.6788558 0.74744583
5.6793159 0.74936772
5.679776 0.7515443
5.680236 0.75416196
5.6806961 0.75788237
5.6811562 0.76257618
5.6816163 0.76798727
5.6820764 0.77385954
5.6825365 0.7799369
5.6829966 0.78596324
5.6834567 0.79168246
5.6839168 0.79683846
5.6843769 0.80117513
5.684837 0.80443638
5.6852971 0.80658248
5.6857572 0.80824053
5.6862172 0.80949422
5.6866773 0.81036795
5.6871374 0.81088615
5.6875975 0.8110732
5.6880576 0.8109535
5.6885177 0.81055147
5.6889778 0.8098915
5.6894379 0.808998
5.689898 0.80789538
5.6903581 0.80651669
5.6908182 0.80472374
5.6912783 0.80260914
5.6917383 0.80027356
5.6921984 0.79781766
5.6926585 0.79534212
5.6931186 0.79294759
5.6935787 0.79073474
5.6940388 0.78880424
5.6944989 0.78725675
5.694959 0.78619294
5.6954191 0.78557698
5.6958792 0.78524031
5.6963393 0.78515425
5.6967994 0.78529126
5.6972595 0.78562381
5.6977195 0.78612436
5.6981796 0.78676538
5.6986397 0.78751934
5.6990998 0.78835869
5.6995599 0.7892559
5.70002 0.79018467
5.7004801 0.79177385
5.7009402 0.79436778
5.7014003 0.79767595
5.7018604 0.80140785
5.7023205 0.80527297
5.7027806 0.80898078
5.7032406 0.81224079
5.7037007 0.81476247
5.7041608 0.81625533
5.7046209 0.81642884
5.705081 0.81501476
5.7055411 0.81272665
5.7060012 0.81005956
5.7064613 0.80705901
5.7069214 0.80377051
5.7073815 0.80023959
5.7078416 0.79651176
5.7083017 0.79263253
5.7087618 0.78864744
5.7092218 0.78460198
5.7096819 0.7805417
5.710142 0.77650881
5.7106021 0.77248538
5.7110622 0.76845443
5.7115223 0.76441146
5.7119824 0.76035199
5.7124425 0.75627151
5.7129026 0.75216553
5.7133627 0.74802955
5.7138228 0.74385908
5.7142829 0.73964963
5.7147429 0.7353967
5.715203 0.73105964
5.7156631 0.72638534
5.7161232 0.72138954
5.7165833 0.71615018
5.7170434 0.71074522
5.7175035 0.70525262
5.7179636 0.69975035
5.7184237 0.69431634
5.7188838 0.68902857
5.7193439 0.68396499
5.719804 0.67920355
5.7202641 0.67484772
5.7207241 0.67103695
5.7211842 0.66773689
5.7216443 0.66489516
5.7221044 0.66245941
5.7225645 0.66037726
5.7230246 0.65859636
5.7234847 0.65706433
5.7239448 0.65572882
5.7244049 0.65453746
5.724865 0.65343788
5.7253251 0.6524922
5.7257852 0.65198187
5.7262452 0.65189331
5.7267053 0.65219344
5.7271654 0.6528492
5.7276255 0.65382753
5.7280856 0.65509537
5.7285457 0.65661965
5.7290058 0.6583673
5.7294659 0.66030527
5.729926 0.66240048
5.7303861 0.66528593
5.7308462 0.66992178
5.7313063 0.67593204
5.7317664 0.68291465
5.7322264 0.69046754
5.7326865 0.69818864
5.7331466 0.70567588
5.7336067 0.71252719
5.7340668 0.71834051
5.7345269 0.72271377
5.734987 0.7252449
5.7354471 0.72567573
5.7359072 0.72428161
5.7363673 0.72145789
5.7368274 0.71759987
5.7372875 0.71310286
5.7377475 0.70836217
5.7382076 0.70377313
5.7386677 0.69973104
5.7391278 0.69663121
5.7395879 0.69486895
5.740048 0.69482937
5.7405081 0.69571318
5.7409682 0.69681864
5.7414283 0.69814365
5.7418884 0.69968614
5.7423485 0.70144402
5.7428086 0.70341518
5.7432687 0.70559755
5.7437287 0.70798903
5.7441888 0.71058753
5.7446489 0.71339097
5.745109 0.71642039
5.7455691 0.720184
5.7460292 0.72473975
5.7464893 0.72988635
5.7469494 0.73542247
5.7474095 0.74114681
5.7478696 0.74685807
5.7483297 0.75235494
5.7487898 0.75743611
5.7492498 0.76190028
5.7497099 0.76554614
5.75017 0.76809202
5.7506301 0.76866786
5.7510902 0.76741706
5.7515503 0.76475793
5.7520104 0.76110876
5.7524705 0.75688784
5.7529306 0.75251346
5.7533907 0.74840393
5.7538508 0.74497752
5.7543109 0.74265255
5.754771 0.74184729
5.755231 0.74278422
5.7556911 0.74453876
5.7561512 0.74688279
5.7566113 0.74976112
5.7570714 0.75311854
5.7575315 0.75689985
5.7579916 0.76104984
5.7584517 0.7655133
5.7589118 0.77023503
5.7593719 0.77515983
5.759832 0.78023248
5.7602921 0.78599152
5.7607522 0.79426189
5.7612122 0.80457794
5.7616723 0.81626371
5.7621324 0.8286432
5.7625925 0.84104043
5.7630526 0.85277942
5.7635127 0.86318419
5.7639728 0.87157876
5.7644329 0.87728714
5.764893 0.87963336
5.7653531 0.87848249
5.7658132 0.87497906
5.7662733 0.86958885
5.7667333 0.86273787
5.7671934 0.85485215
5.7676535 0.84635768
5.7681136 0.83768049
5.7685737 0.82924659
5.7690338 0.82148198
5.7694939 0.81481269
5.769954 0.80966472
5.7704141 0.80557796
5.7708742 0.80147381
5.7713343 0.79741273
5.7717944 0.79346554
5.7722545 0.78970304
5.7727145 0.78619606
5.7731746 0.7830154
5.7736347 0.78023188
5.7740948 0.77791631
5.7745549 0.77613951
5.775015 0.77497236
5.7754751 0.77454097
5.7759352 0.77487885
5.7763953 0.77593177
5.7768554 0.77764554
5.7773155 0.77996594
5.7777756 0.78283875
5.7782356 0.78620975
5.7786957 0.79002475
5.7791558 0.79422952
5.7796159 0.79876984
5.780076 0.80361515
5.7805361 0.80973395
5.7809962 0.81735548
5.7814563 0.82606357
5.7819164 0.83544206
5.7823765 0.84507481
5.7828366 0.85454564
5.7832967 0.86343841
5.7837568 0.87133696
5.7842168 0.87782512
5.7846769 0.88248674
5.785137 0.8850036
5.7855971 0.88666048
5.7860572 0.88802728
5.7865173 0.8891691
5.7869774 0.89015104
5.7874375 0.89103819
5.7878976 0.89189565
5.7883577 0.89278851
5.7888178 0.89378187
5.7892779 0.89494082
5.7897379 0.89633047
5.790198 0.89797907
5.7906581 0.89964126
5.7911182 0.90127825
5.7915783 0.90291348
5.7920384 0.90457041
5.7924985 0.90627247
5.7929586 0.9080431
5.7934187 0.90990577
5.7938788 0.91188391
5.7943389 0.91400096
5.794799 0.91628038
5.7952591 0.91878363
5.7957191 0.92167556
5.7961792 0.92491306
5.7966393 0.92842719
5.7970994 0.932149
5.7975595 0.93600954
5.7980196 0.93993986
5.7984797 0.94387103
5.7989398 0.94773409
5.7993999 0.95146009
5.79986 0.95498009
5.8003201 0.95830948
5.8007802 0.96162985
5.8012402 0.96489347
5.8017003 0.96803658
5.8021604 0.9709954
5.8026205 0.97370616
5.8030806 0.97610507
5.8035407 0.97812836
5.8040008 0.97971226
5.8044609 0.980793
5.804921 0.98130678
5.8053811 0.98093492
5.8058412 0.97926984
5.8063013 0.97647542
5.8067614 0.97272762
5.8072214 0.96820245
5.8076815 0.96307589
5.8081416 0.95752393
5.8086017 0.95172256
5.8090618 0.94584777
5.8095219 0.94007554
5.809982 0.93458187
5.8104421 0.92880915
5.8109022 0.92212151
5.8113623 0.91476002
5.8118224 0.90696696
5.8122825 0.89898461
5.8127425 0.89105526
5.8132026 0.88342119
5.8136627 0.87632468
5.8141228 0.87000801
5.8145829 0.86471348
5.815043 0.86068591
5.8155031 0.85841572
5.8159632 0.85798451
5.8164233 0.85917113
5.8168834 0.86175446
5.8173435 0.86551335
5.8178036 0.87022667
5.8182637 0.87567328
5.8187237 0.88163205
5.8191838 0.88788184
5.8196439 0.89420151
5.820104 0.90041812
5.8205641 0.90756232
5.8210242 0.91590236
5.8214843 0.92513346
5.8219444 0.93495082
5.8224045 0.94504965
5.8228646 0.95512516
5.8233247 0.96487255
5.8237848 0.97398704
5.8242448 0.98216383
5.8247049 0.98909814
5.825165 0.9943951
5.8256251 0.99699593
5.8260852 0.99711935
5.8265453 0.99533169
5.8270054 0.99219926
5.8274655 0.98828839
5.8279256 0.9841654
5.8283857 0.98039659
5.8288458 0.9775483
5.8293059 0.97618685
5.829766 0.97687855
5.830226 0.98020771
5.8306861 0.98640264
5.8311462 0.9948878
5.8316063 1.0050161
5.8320664 1.0161403
5.8325265 1.0276132
5.8329866 1.0387879
5.8334467 1.049017
5.8339068 1.0576534
5.8343669 1.0640501
5.834827 1.0675597
5.8352871 1.0681626
5.8357471 1.0678858
5.8362072 1.0669907
5.8366673 1.0655271
5.8371274 1.0635451
5.8375875 1.0610944
5.8380476 1.058225
5.8385077 1.0549867
5.8389678 1.0514295
5.8394279 1.0476033
5.839888 1.0435579
5.8403481 1.0390702
5.8408082 1.033633
5.8412683 1.0274527
5.8417283 1.0207659
5.8421884 1.0138094
5.8426485 1.0068195
5.8431086 1.000033
5.8435687 0.99368645
5.8440288 0.9880164
5.8444889 0.98325945
5.844949 0.97965221
5.8454091 0.97811919
5.8458692 0.97943383
5.8463293 0.98299637
5.8467894 0.98819461
5.8472494 0.99441634
5.8477095 1.0010494
5.8481696 1.0074815
5.8486297 1.0131005
5.8490898 1.0172942
5.8495499 1.0194503
5.85001 1.0189574
5.8504701 1.0165638
5.8509302 1.0134296
5.8513903 1.0097106
5.8518504 1.0055629
5.8523105 1.0011422
5.8527706 0.9966046
5.8532306 0.99210597
5.8536907 0.98780226
5.8541508 0.98384939
5.8546109 0.98040329
5.855071 0.9776127
5.8555311 0.97522657
5.8559912 0.97308156
5.8564513 0.97121637
5.8569114 0.96966972
5.8573715 0.96848032
5.8578316 0.96768688
5.8582917 0.96732812
5.8587518 0.96744275
5.8592118 0.96806948
5.8596719 0.96924702
5.860132 0.97116754
5.8605921 0.97626432
5.8610522 0.98475556
5.8615123 0.9958409
5.8619724 1.0087199
5.8624325 1.0225923
5.8628926 1.0366576
5.8633527 1.0501155
5.8638128 1.0621655
5.8642729 1.0720073
5.8647329 1.0788406
5.865193 1.0822264
5.8656531 1.0846718
5.8661132 1.0867807
5.8665733 1.0885073
5.8670334 1.0898061
5.8674935 1.0906314
5.8679536 1.0909374
5.8684137 1.0906784
5.8688738 1.0898089
5.8693339 1.0882832
5.869794 1.0860554
5.8702541 1.0831759
5.8707141 1.0800997
5.8711742 1.0769205
5.8716343 1.0736715
5.8720944 1.0703858
5.8725545 1.0670968
5.8730146 1.0638375
5.8734747 1.0606413
5.8739348 1.0575413
5.8743949 1.0545707
5.874855 1.0517628
5.8753151 1.0491061
5.8757752 1.0464815
5.8762352 1.0438778
5.8766953 1.041293
5.8771554 1.0387252
5.8776155 1.0361722
5.8780756 1.033632
5.8785357 1.0311026
5.8789958 1.0285818
5.8794559 1.0260676
5.879916 1.0235579
5.8803761 1.0210981
5.8808362 1.0187747
5.8812963 1.0165822
5.8817564 1.0145125
5.8822164 1.0125578
5.8826765 1.01071
5.8831366 1.0089613
5.8835967 1.0073036
5.8840568 1.005729
5.8845169 1.0042296
5.884977 1.0027973
5.8854371 1.0029361
5.8858972 1.006048
5.8863573 1.0114594
5.8868174 1.0184923
5.8872775 1.0264689
5.8877375 1.0347112
5.8881976 1.0425412
5.8886577 1.049281
5.8891178 1.0542525
5.8895779 1.056778
5.890038 1.056189
5.8904981 1.0535974
5.8909582 1.0502294
5.8914183 1.0462385
5.8918784 1.0417783
5.8923385 1.0370024
5.8927986 1.0320644
5.8932587 1.0271178
5.8937187 1.0223163
5.8941788 1.0178133
5.8946389 1.0137625
5.895099 1.0102896
5.8955591 1.0067524
5.8960192 1.0029659
5.8964793 0.99911897
5.8969394 0.9954005
5.8973995 0.99199939
5.8978596 0.98910454
5.8983197 0.98690484
5.8987798 0.98558918
5.8992398 0.98534646
5.8996999 0.98636558
5.90016 0.98889039
5.9006201 0.99359505
5.9010802 1.0003237
5.9015403 1.0086863
5.9020004 1.0182925
5.9024605 1.0287524
5.9029206 1.0396757
5.9033807 1.0506724
5.9038408 1.0613522
5.9043009 1.0713251
5.904761 1.0802009
5.905221 1.0878666
5.9056811 1.0957851
5.9061412 1.1040281
5.9066013 1.1123492
5.9070614 1.1205025
5.9075215 1.1282417
5.9079816 1.1353209
5.9084417 1.1414937
5.9089018 1.1465142
5.9093619 1.1501361
5.909822 1.1521134
5.9102821 1.1524156
5.9107421 1.1518126
5.9112022 1.1505261
5.9116623 1.1487017
5.9121224 1.1464849
5.9125825 1.1440211
5.9130426 1.1414559
5.9135027 1.1389348
5.9139628 1.1366033
5.9144229 1.134607
5.914883 1.1330914
5.9153431 1.1320041
5.9158032 1.130933
5.9162633 1.1298707
5.9167233 1.1288313
5.9171834 1.127829
5.9176435 1.1268778
5.9181036 1.1259918
5.9185637 1.1251853
5.9190238 1.1244723
5.9194839 1.1238669
5.919944 1.1233832
5.9204041 1.1233117
5.9208642 1.1239941
5.9213243 1.1252682
5.9217844 1.1269661
5.9222444 1.1289199
5.9227045 1.1309615
5.9231646 1.1329231
5.9236247 1.1346368
5.9240848 1.1359345
5.9245449 1.1366483
5.925005 1.1366104
5.9254651 1.1359475
5.9259252 1.1349108
5.9263853 1.1335352
5.9268454 1.1318555
5.9273055 1.1299067
5.9277656 1.1277235
5.9282256 1.125341
5.9286857 1.1227939
5.9291458 1.1201172
5.9296059 1.1173458
5.930066 1.1145088
5.9305261 1.1113101
5.9309862 1.1076455
5.9314463 1.1036241
5.9319064 1.0993549
5.9323665 1.0949471
5.9328266 1.0905098
5.9332867 1.086152
5.9337467 1.0819828
5.9342068 1.0781114
5.9346669 1.0746469
5.935127 1.0717005
5.9355871 1.0693826
5.9360472 1.0676864
5.9365073 1.0665773
5.9369674 1.066021
5.9374275 1.0659829
5.9378876 1.0664287
5.9383477 1.0673239
5.9388078 1.068634
5.9392679 1.0703246
5.9397279 1.0723612
5.940188 1.0748314
5.9406481 1.07868
5.9411082 1.0838335
5.9415683 1.0899449
5.9420284 1.0966672
5.9424885 1.1036534
5.9429486 1.1105564
5.9434087 1.1170291
5.9438688 1.1227247
5.9443289 1.1272961
5.944789 1.1303961
5.945249 1.1318916
5.9457091 1.1327042
5.9461692 1.1330724
5.9466293 1.1330967
5.9470894 1.1328778
5.9475495 1.1325165
5.9480096 1.1321134
5.9484697 1.1317691
5.9489298 1.1315844
5.9493899 1.1316599
5.94985 1.1320962
5.9503101 1.1329097
5.9507702 1.1338916
5.9512302 1.1350343
5.9516903 1.1363481
5.9521504 1.1378436
5.9526105 1.139531
5.9530706 1.141421
5.9535307 1.1435238
5.9539908 1.14585
5.9544509 1.1484099
5.954911 1.1512141
5.9553711 1.155321
5.9558312 1.1624655
5.9562913 1.1720068
5.9567514 1.1832389
5.9572114 1.195456
5.9576715 1.2079524
5.9581316 1.2200222
5.9585917 1.2309596
5.9590518 1.2400588
5.9595119 1.246614
5.959972 1.2499194
5.9604321 1.2510366
5.9608922 1.2519485
5.9613523 1.2526834
5.9618124 1.2532624
5.9622725 1.253707
5.9627325 1.2540383
5.9631926 1.2542775
5.9636527 1.254446
5.9641128 1.254565
5.9645729 1.2546558
5.965033 1.2547394
5.9654931 1.2548016
5.9659532 1.2548163
5.9664133 1.2547759
5.9668734 1.2546732
5.9673335 1.2545007
5.9677936 1.2542512
5.9682537 1.2539171
5.9687137 1.2534911
5.9691738 1.2529658
5.9696339 1.2523339
5.970094 1.2514837
5.9705541 1.2473445
5.9710142 1.2392335
5.9714743 1.2281552
5.9719344 1.2151136
5.9723945 1.2011131
5.9728546 1.1871579
5.9733147 1.1742523
5.9737748 1.1634007
5.9742348 1.1556071
5.9746949 1.151876
5.975155 1.1528891
5.9756151 1.1552344
5.9760752 1.1577118
5.9765353 1.1602941
5.9769954 1.162954
5.9774555 1.1656645
5.9779156 1.1683982
5.9783757 1.1711281
5.9788358 1.1738268
5.9792959 1.1764672
5.979756 1.1790221
5.980216 1.1814772
5.9806761 1.1839009
5.9811362 1.1863054
5.9815963 1.1886875
5.9820564 1.1910441
5.9825165 1.193372
5.9829766 1.195668
5.9834367 1.1979291
5.9838968 1.2001519
5.9843569 1.2023335
5.984817 1.2044706
5.9852771 1.2054607
5.9857371 1.2013407
5.9861972 1.1928203
5.9866573 1.1811215
5.9871174 1.1674661
5.9875775 1.153076
5.9880376 1.1391733
5.9884977 1.1269797
5.9889578 1.1177172
5.9894179 1.1126076
5.989878 1.112873
5.9903381 1.1179203
5.9907982 1.123661
5.9912583 1.129822
5.9917183 1.1363518
5.9921784 1.1431987
5.9926385 1.1503112
5.9930986 1.1576377
5.9935587 1.1651266
5.9940188 1.1727264
5.9944789 1.1803854
5.994939 1.1880522
5.9953991 1.1961654
5.9958592 1.2053099
5.9963193 1.2151625
5.9967794 1.2253874
5.9972394 1.2356489
5.9976995 1.2456113
5.9981596 1.2549389
5.9986197 1.263296
5.9990798 1.2703469
5.9995399 1.275756
6 1.2791875
