# Supplementary material for: Structural motifs of gold cluster anions with 17 to 69 atoms
Source: Nat Commun. 2026 Apr 10;17:5099. doi: 10.1038/s41467-026-71649-9 (PMC13246909; doi:10.1038/s41467-026-71649-9)
Supplement: Supplementary file 5 — Source Data [file 41467_2026_71649_MOESM5_ESM.zip › Figure2/32_th_blue.dat]

3.7 0
3.7004601 0
3.7009202 0
3.7013803 0
3.7018404 0
3.7023005 0
3.7027606 0
3.7032206 0
3.7036807 0
3.7041408 0
3.7046009 0
3.705061 0
3.7055211 0
3.7059812 0
3.7064413 0
3.7069014 0
3.7073615 0
3.7078216 0
3.7082817 0
3.7087417 0
3.7092018 0
3.7096619 0
3.710122 0
3.7105821 0
3.7110422 0
3.7115023 0
3.7119624 0
3.7124225 0
3.7128826 0
3.7133427 0
3.7138028 0
3.7142629 0
3.7147229 0
3.715183 0
3.7156431 0
3.7161032 0
3.7165633 0
3.7170234 0
3.7174835 0
3.7179436 0
3.7184037 0
3.7188638 0
3.7193239 0
3.719784 0
3.720244 0
3.7207041 0
3.7211642 0
3.7216243 0
3.7220844 0
3.7225445 0
3.7230046 0
3.7234647 0
3.7239248 0
3.7243849 0
3.724845 0
3.7253051 0
3.7257652 0
3.7262252 0
3.7266853 0
3.7271454 0
3.7276055 0
3.7280656 0
3.7285257 0
3.7289858 0
3.7294459 0
3.729906 0
3.7303661 0
3.7308262 0
3.7312863 0
3.7317463 0
3.7322064 0
3.7326665 0
3.7331266 0
3.7335867 0
3.7340468 0
3.7345069 0
3.734967 0
3.7354271 0
3.7358872 0
3.7363473 0
3.7368074 0
3.7372675 0
3.7377275 0
3.7381876 0
3.7386477 0
3.7391078 0
3.7395679 0
3.740028 0
3.7404881 0
3.7409482 0
3.7414083 0
3.7418684 0
3.7423285 0
3.7427886 0
3.7432486 0
3.7437087 0
3.7441688 0
3.7446289 0
3.745089 0
3.7455491 0
3.7460092 0
3.7464693 0
3.7469294 0
3.7473895 0
3.7478496 0
3.7483097 0
3.7487698 0
3.7492298 0
3.7496899 0
3.75015 0
3.7506101 0
3.7510702 0
3.7515303 0
3.7519904 0
3.7524505 0
3.7529106 0
3.7533707 0
3.7538308 0
3.7542909 0
3.754751 0
3.755211 0
3.7556711 0
3.7561312 0
3.7565913 0
3.7570514 0
3.7575115 0
3.7579716 0
3.7584317 0
3.7588918 0
3.7593519 0
3.759812 0
3.7602721 0
3.7607321 0
3.7611922 0
3.7616523 0
3.7621124 0
3.7625725 0
3.7630326 0
3.7634927 0
3.7639528 0
3.7644129 0
3.764873 0
3.7653331 0
3.7657932 0
3.7662533 0
3.7667133 0
3.7671734 0
3.7676335 0
3.7680936 0
3.7685537 0
3.7690138 0
3.7694739 0
3.769934 0
3.7703941 0
3.7708542 0
3.7713143 0
3.7717744 0
3.7722344 0
3.7726945 0
3.7731546 0
3.7736147 0
3.7740748 0
3.7745349 0
3.774995 0
3.7754551 0
3.7759152 0
3.7763753 0
3.7768354 0
3.7772955 0
3.7777556 0
3.7782156 0
3.7786757 0
3.7791358 0
3.7795959 0
3.780056 0
3.7805161 0
3.7809762 0
3.7814363 0
3.7818964 0
3.7823565 0
3.7828166 0
3.7832767 0
3.7837367 0
3.7841968 0
3.7846569 0
3.785117 0
3.7855771 0
3.7860372 0
3.7864973 0
3.7869574 0
3.7874175 0
3.7878776 0
3.7883377 0
3.7887978 0
3.7892579 0
3.7897179 0
3.790178 0
3.7906381 0
3.7910982 0
3.7915583 0
3.7920184 0
3.7924785 0
3.7929386 0
3.7933987 0
3.7938588 0
3.7943189 0
3.794779 0
3.795239 0
3.7956991 0
3.7961592 0
3.7966193 0
3.7970794 0
3.7975395 0
3.7979996 0
3.7984597 0
3.7989198 0
3.7993799 0
3.79984 0
3.8003001 0
3.8007602 0
3.8012202 0
3.8016803 0
3.8021404 0
3.8026005 0
3.8030606 0
3.8035207 0
3.8039808 0
3.8044409 0
3.804901 0
3.8053611 0
3.8058212 0
3.8062813 0
3.8067413 0
3.8072014 0
3.8076615 0
3.8081216 0
3.8085817 0
3.8090418 0
3.8095019 0
3.809962 0
3.8104221 0
3.8108822 0
3.8113423 0
3.8118024 0
3.8122625 0
3.8127225 0
3.8131826 0
3.8136427 0
3.8141028 0
3.8145629 0
3.815023 0
3.8154831 0
3.8159432 0
3.8164033 0
3.8168634 0
3.8173235 0
3.8177836 0
3.8182436 0
3.8187037 0
3.8191638 0
3.8196239 0
3.820084 0
3.8205441 0
3.8210042 0
3.8214643 0
3.8219244 0
3.8223845 0
3.8228446 0
3.8233047 0
3.8237648 0
3.8242248 0
3.8246849 0
3.825145 0
3.8256051 0
3.8260652 0
3.8265253 0
3.8269854 0
3.8274455 0
3.8279056 0
3.8283657 0
3.8288258 0
3.8292859 0
3.8297459 0
3.830206 0
3.8306661 0
3.8311262 0
3.8315863 0
3.8320464 0
3.8325065 0
3.8329666 0
3.8334267 0
3.8338868 0
3.8343469 0
3.834807 0
3.8352671 0
3.8357271 0
3.8361872 0
3.8366473 0
3.8371074 0
3.8375675 0
3.8380276 0
3.8384877 0
3.8389478 0
3.8394079 0
3.839868 0
3.8403281 0
3.8407882 0
3.8412482 0
3.8417083 0
3.8421684 0
3.8426285 0
3.8430886 0
3.8435487 0
3.8440088 0
3.8444689 0
3.844929 0
3.8453891 0
3.8458492 0
3.8463093 0
3.8467694 0
3.8472294 0
3.8476895 0
3.8481496 0
3.8486097 0
3.8490698 0
3.8495299 0
3.84999 0
3.8504501 0
3.8509102 2.7587249e-11
3.8513703 1.2827366e-10
3.8518304 2.9754294e-10
3.8522905 5.2994137e-10
3.8527506 8.2001523e-10
3.8532106 1.1623108e-09
3.8536707 1.5513744e-09
3.8541308 1.9817522e-09
3.8545909 2.4479906e-09
3.855051 2.9446359e-09
3.8555111 3.4662342e-09
3.8559712 4.007332e-09
3.8564313 4.5624755e-09
3.8568914 5.1262109e-09
3.8573515 5.6930845e-09
3.8578116 6.2576427e-09
3.8582717 6.8144317e-09
3.8587317 7.3579978e-09
3.8591918 7.8866561e-09
3.8596519 8.6399783e-09
3.860112 9.7441539e-09
3.8605721 1.117206e-08
3.8610322 1.2896572e-08
3.8614923 1.4890567e-08
3.8619524 1.7126922e-08
3.8624125 1.9578513e-08
3.8628726 2.2218216e-08
3.8633327 2.5018909e-08
3.8637928 2.7953467e-08
3.8642529 3.0994768e-08
3.8647129 3.4115687e-08
3.865173 3.7289102e-08
3.8656331 4.0487889e-08
3.8660932 4.3684924e-08
3.8665533 4.6853084e-08
3.8670134 4.9965245e-08
3.8674735 5.2994284e-08
3.8679336 5.6057577e-08
3.8683937 6.0293176e-08
3.8688538 6.5867726e-08
3.8693139 7.2679489e-08
3.869774 8.0626725e-08
3.870234 8.9607696e-08
3.8706941 9.9520662e-08
3.8711542 1.1026389e-07
3.8716143 1.2173563e-07
3.8720744 1.3383415e-07
3.8725345 1.4645771e-07
3.8729946 1.5950457e-07
3.8734547 1.7287299e-07
3.8739148 1.8646124e-07
3.8743749 2.0016757e-07
3.874835 2.1389024e-07
3.8752951 2.2752752e-07
3.8757552 2.4097767e-07
3.8762152 2.5413895e-07
3.8766753 2.6883838e-07
3.8771354 2.900807e-07
3.8775955 3.1768729e-07
3.8780556 3.5117027e-07
3.8785157 3.9004177e-07
3.8789758 4.3381393e-07
3.8794359 4.8199889e-07
3.879896 5.3410876e-07
3.8803561 5.8965568e-07
3.8808162 6.4815179e-07
3.8812763 7.0910921e-07
3.8817363 7.7204008e-07
3.8821964 8.3645653e-07
3.8826565 9.0187069e-07
3.8831166 9.6779469e-07
3.8835767 1.0337407e-06
3.8840368 1.0992207e-06
3.8844969 1.1637471e-06
3.884957 1.226832e-06
3.8854171 1.302593e-06
3.8858772 1.4040086e-06
3.8863373 1.5292636e-06
3.8867974 1.6765427e-06
3.8872575 1.8440304e-06
3.8877175 2.0299115e-06
3.8881776 2.2323706e-06
3.8886377 2.4495925e-06
3.8890978 2.6797617e-06
3.8895579 2.921063e-06
3.890018 3.171681e-06
3.8904781 3.4298004e-06
3.8909382 3.6936058e-06
3.8913983 3.961282e-06
3.8918584 4.2310136e-06
3.8923185 4.5009853e-06
3.8927786 4.7693817e-06
3.8932386 5.0343875e-06
3.8936987 5.2986373e-06
3.8941588 5.632445e-06
3.8946189 6.055842e-06
3.895079 6.5625418e-06
3.8955391 7.1462575e-06
3.8959992 7.8007024e-06
3.8964593 8.5195899e-06
3.8969194 9.2966333e-06
3.8973795 1.0125546e-05
3.8978396 1.1000041e-05
3.8982997 1.1913832e-05
3.8987598 1.2860631e-05
3.8992198 1.3834154e-05
3.8996799 1.4828111e-05
3.90014 1.5836218e-05
3.9006001 1.6852187e-05
3.9010602 1.7869732e-05
3.9015203 1.8882565e-05
3.9019804 1.9884401e-05
3.9024405 2.0924726e-05
3.9029006 2.2235201e-05
3.9033607 2.38253e-05
3.9038208 2.5675713e-05
3.9042809 2.7767131e-05
3.9047409 3.0080247e-05
3.905201 3.2595753e-05
3.9056611 3.5294338e-05
3.9061212 3.8156695e-05
3.9065813 4.1163516e-05
3.9070414 4.4295492e-05
3.9075015 4.7533315e-05
3.9079616 5.0857675e-05
3.9084217 5.4249264e-05
3.9088818 5.7688775e-05
3.9093419 6.1156898e-05
3.909802 6.4634325e-05
3.9102621 6.8101748e-05
3.9107221 7.1539857e-05
3.9111822 7.5280736e-05
3.9116423 7.9850638e-05
3.9121024 8.5204416e-05
3.9125625 9.1289268e-05
3.9130226 9.8052392e-05
3.9134827 0.00010544099
3.9139428 0.00011340226
3.9144029 0.00012188339
3.914863 0.0001308316
3.9153231 0.00014019407
3.9157832 0.00014991801
3.9162432 0.00015995062
3.9167033 0.00017023909
3.9171634 0.00018073063
3.9176235 0.00019137243
3.9180836 0.00020211168
3.9185437 0.0002128956
3.9190038 0.00022367138
3.9194639 0.00023441722
3.919924 0.00024655212
3.9203841 0.00026077743
3.9208442 0.00027696583
3.9213043 0.00029499003
3.9217644 0.00031472272
3.9222244 0.00033603659
3.9226845 0.00035880433
3.9231446 0.00038289863
3.9236047 0.0004081922
3.9240648 0.00043455773
3.9245249 0.0004618679
3.924985 0.00048999541
3.9254451 0.00051881296
3.9259052 0.00054819324
3.9263653 0.00057800894
3.9268254 0.00060813276
3.9272855 0.00063843738
3.9277455 0.00066879551
3.9282056 0.0006996051
3.9286657 0.00073454553
3.9291258 0.00077413215
3.9295859 0.00081809683
3.930046 0.00086617141
3.9305061 0.00091808776
3.9309662 0.00097357774
3.9314263 0.0010323732
3.9318864 0.001094206
3.9323465 0.001158808
3.9328066 0.001225911
3.9332667 0.0012952469
3.9337267 0.0013665476
3.9341868 0.0014395449
3.9346469 0.0015139707
3.935107 0.0015895569
3.9355671 0.0016660352
3.9360272 0.0017431375
3.9364873 0.0018205958
3.9369474 0.001900849
3.9374075 0.0019903697
3.9378676 0.0020890099
3.9383277 0.0021962844
3.9387878 0.0023117081
3.9392478 0.0024347957
3.9397079 0.002565062
3.940168 0.0027020219
3.9406281 0.0028451902
3.9410882 0.0029940816
3.9415483 0.0031482111
3.9420084 0.0033070933
3.9424685 0.0034702432
3.9429286 0.0036371755
3.9433887 0.003807405
3.9438488 0.0039804466
3.9443089 0.004155815
3.944769 0.0043330251
3.945229 0.0045115992
3.9456891 0.0046995898
3.9461492 0.0049039218
3.9466093 0.0051238684
3.9470694 0.0053587029
3.9475295 0.0056076986
3.9479896 0.0058701287
3.9484497 0.0061452666
3.9489098 0.0064323854
3.9493699 0.0067307585
3.94983 0.0070396591
3.9502901 0.0073583605
3.9507502 0.0076861359
3.9512102 0.0080222587
3.9516703 0.0083660021
3.9521304 0.0087166394
3.9525905 0.0090734438
3.9530506 0.0094356886
3.9535107 0.009802647
3.9539708 0.010174681
3.9544309 0.010566376
3.954891 0.010981862
3.9553511 0.011420302
3.9558112 0.01188086
3.9562713 0.012362698
3.9567313 0.012864979
3.9571914 0.013386866
3.9576515 0.013927522
3.9581116 0.01448611
3.9585717 0.015061793
3.9590318 0.015653733
3.9594919 0.016261094
3.959952 0.016883039
3.9604121 0.01751873
3.9608722 0.018167331
3.9613323 0.018828003
3.9617924 0.019499911
3.9622525 0.020182217
3.9627125 0.020877817
3.9631726 0.021600822
3.9636327 0.022352218
3.9640928 0.023131472
3.9645529 0.02393805
3.965013 0.024771418
3.9654731 0.025631042
3.9659332 0.026516388
3.9663933 0.027426922
3.9668534 0.02836211
3.9673135 0.029321418
3.9677736 0.030304312
3.9682336 0.031310258
3.9686937 0.032338722
3.9691538 0.03338917
3.9696139 0.034461068
3.970074 0.035553882
3.9705341 0.036667079
3.9709942 0.037800123
3.9714543 0.038954521
3.9719144 0.040133343
3.9723745 0.041337107
3.9728346 0.042566308
3.9732947 0.043821438
3.9737548 0.045102992
3.9742148 0.046411462
3.9746749 0.047747343
3.975135 0.049111128
3.9755951 0.05050331
3.9760552 0.051924384
3.9765153 0.053374842
3.9769754 0.054855178
3.9774355 0.056365886
3.9778956 0.05790746
3.9783557 0.059480393
3.9788158 0.061085178
3.9792759 0.062722309
3.9797359 0.064391873
3.980196 0.06607936
3.9806561 0.06777831
3.9811162 0.069490066
3.9815763 0.07121597
3.9820364 0.072957367
3.9824965 0.074715598
3.9829566 0.076492007
3.9834167 0.078287938
3.9838768 0.080104733
3.9843369 0.081943736
3.984797 0.08380629
3.9852571 0.085693737
3.9857171 0.087607422
3.9861772 0.089548686
3.9866373 0.091518874
3.9870974 0.093519329
3.9875575 0.095551393
3.9880176 0.09761641
3.9884777 0.09971273
3.9889378 0.10182121
3.9893979 0.10393745
3.989858 0.10606055
3.9903181 0.10818958
3.9907782 0.11032365
3.9912382 0.11246183
3.9916983 0.11460323
3.9921584 0.11674691
3.9926185 0.11889198
3.9930786 0.12103752
3.9935387 0.12318262
3.9939988 0.12532637
3.9944589 0.12746786
3.994919 0.12960617
3.9953791 0.13174039
3.9958392 0.13386961
3.9962993 0.13599293
3.9967594 0.13810942
3.9972194 0.14021921
3.9976795 0.14232435
3.9981396 0.14442503
3.9985997 0.14652136
3.9990598 0.14861344
3.9995199 0.1507014
3.99998 0.15278533
4.0004401 0.15486535
4.0009002 0.15694157
4.0013603 0.1590141
4.0018204 0.16108305
4.0022805 0.16314853
4.0027405 0.16521065
4.0032006 0.16726953
4.0036607 0.16932526
4.0041208 0.17137796
4.0045809 0.17342774
4.005041 0.17547471
4.0055011 0.17751888
4.0059612 0.17952412
4.0064213 0.18146355
4.0068814 0.18334033
4.0073415 0.18515763
4.0078016 0.18691858
4.0082617 0.18862635
4.0087217 0.19028409
4.0091818 0.19189496
4.0096419 0.19346212
4.010102 0.19498872
4.0105621 0.19647791
4.0110222 0.19793285
4.0114823 0.1993567
4.0119424 0.20075261
4.0124025 0.20212374
4.0128626 0.20347324
4.0133227 0.20480426
4.0137828 0.20611998
4.0142428 0.2074197
4.0147029 0.20865947
4.015163 0.20982725
4.0156231 0.21092465
4.0160832 0.21195328
4.0165433 0.21291474
4.0170034 0.21381067
4.0174635 0.21464266
4.0179236 0.21541233
4.0183837 0.2161213
4.0188438 0.21677117
4.0193039 0.21736356
4.019764 0.21790008
4.020224 0.21838235
4.0206841 0.21881198
4.0211442 0.21919058
4.0216043 0.21951976
4.0220644 0.21980113
4.0225245 0.22003632
4.0229846 0.22022476
4.0234447 0.22035908
4.0239048 0.22043778
4.0243649 0.22046001
4.024825 0.22042493
4.0252851 0.22033169
4.0257451 0.22017945
4.0262052 0.21996738
4.0266653 0.21969462
4.0271254 0.21936033
4.0275855 0.21896368
4.0280456 0.21850382
4.0285057 0.21797991
4.0289658 0.21739111
4.0294259 0.21673656
4.029886 0.21601544
4.0303461 0.21522689
4.0308062 0.21437008
4.0312663 0.21344417
4.0317263 0.21246899
4.0321864 0.21147009
4.0326465 0.21044478
4.0331066 0.20939022
4.0335667 0.2083036
4.0340268 0.20718209
4.0344869 0.20602286
4.034947 0.20482309
4.0354071 0.20357996
4.0358672 0.20229063
4.0363273 0.20095228
4.0367874 0.19956209
4.0372474 0.19811723
4.0377075 0.19661488
4.0381676 0.1950522
4.0386277 0.19342638
4.0390878 0.19173459
4.0395479 0.189974
4.040008 0.18814331
4.0404681 0.18628517
4.0409282 0.18441944
4.0413883 0.18254535
4.0418484 0.18066213
4.0423085 0.17876901
4.0427686 0.17686521
4.0432286 0.17494997
4.0436887 0.17302252
4.0441488 0.17108207
4.0446089 0.16912787
4.045069 0.16715913
4.0455291 0.1651751
4.0459892 0.16317499
4.0464493 0.16115804
4.0469094 0.15912347
4.0473695 0.15707051
4.0478296 0.15499839
4.0482897 0.15290635
4.0487497 0.15079429
4.0492098 0.14866654
4.0496699 0.14652548
4.05013 0.1443729
4.0505901 0.1422106
4.0510502 0.14004038
4.0515103 0.13786404
4.0519704 0.13568338
4.0524305 0.13350019
4.0528906 0.13131628
4.0533507 0.12913345
4.0538108 0.12695349
4.0542709 0.12477821
4.0547309 0.12260939
4.055191 0.12044885
4.0556511 0.11829838
4.0561112 0.11615978
4.0565713 0.11403484
4.0570314 0.11192537
4.0574915 0.10983203
4.0579516 0.10775317
4.0584117 0.10568856
4.0588718 0.10363804
4.0593319 0.10160145
4.059792 0.099578626
4.0602521 0.09756941
4.0607121 0.095573639
4.0611722 0.093591151
4.0616323 0.091621785
4.0620924 0.089665381
4.0625525 0.087721775
4.0630126 0.085790808
4.0634727 0.083872318
4.0639328 0.081966143
4.0643929 0.080072121
4.064853 0.078190093
4.0653131 0.076319895
4.0657732 0.074461455
4.0662332 0.072629813
4.0666933 0.070835375
4.0671534 0.069077112
4.0676135 0.067353997
4.0680736 0.065665001
4.0685337 0.064009097
4.0689938 0.062385255
4.0694539 0.06079245
4.069914 0.059229651
4.0703741 0.057695832
4.0708342 0.056189964
4.0712943 0.05471102
4.0717544 0.053257971
4.0722144 0.051829789
4.0726745 0.050425447
4.0731346 0.049043916
4.0735947 0.047684168
4.0740548 0.046345176
4.0745149 0.045026228
4.074975 0.043730084
4.0754351 0.042457853
4.0758952 0.041209826
4.0763553 0.03998629
4.0768154 0.038787534
4.0772755 0.037613848
4.0777355 0.036465521
4.0781956 0.03534284
4.0786557 0.034246095
4.0791158 0.033175575
4.0795759 0.032131568
4.080036 0.031114364
4.0804961 0.03012425
4.0809562 0.029161517
4.0814163 0.028226453
4.0818764 0.027319346
4.0823365 0.026440486
4.0827966 0.025590162
4.0832567 0.024765007
4.0837167 0.023953392
4.0841768 0.023155135
4.0846369 0.022371033
4.085097 0.021601885
4.0855571 0.020848489
4.0860172 0.020111643
4.0864773 0.019392145
4.0869374 0.018690793
4.0873975 0.018008385
4.0878576 0.017345719
4.0883177 0.016703594
4.0887778 0.016082807
4.0892378 0.015484157
4.0896979 0.014908441
4.090158 0.014356457
4.0906181 0.013829005
4.0910782 0.013326881
4.0915383 0.012850883
4.0919984 0.012391908
4.0924585 0.011938665
4.0929186 0.011491916
4.0933787 0.01105245
4.0938388 0.010621057
4.0942989 0.010198527
4.094759 0.0097856507
4.095219 0.0093832176
4.0956791 0.0089920178
4.0961392 0.0086128413
4.0965993 0.008246478
4.0970594 0.0078937181
4.0975195 0.0075553514
4.0979796 0.007232168
4.0984397 0.0069249578
4.0988998 0.006634511
4.0993599 0.0063616174
4.09982 0.0061070671
4.1002801 0.0058711276
4.1007401 0.0056420772
4.1012002 0.0054152187
4.1016603 0.0051911186
4.1021204 0.0049703433
4.1025805 0.0047534593
4.1030406 0.0045410329
4.1035007 0.0043336308
4.1039608 0.0041318192
4.1044209 0.0039361647
4.104881 0.0037472337
4.1053411 0.0035655927
4.1058012 0.003391808
4.1062613 0.0032264462
4.1067213 0.0030700737
4.1071814 0.002923257
4.1076415 0.0027865624
4.1081016 0.0026605565
4.1085617 0.0025458057
4.1090218 0.0024412131
4.1094819 0.0023383045
4.109942 0.0022360886
4.1104021 0.0021348971
4.1108622 0.0020350623
4.1113223 0.0019369158
4.1117824 0.0018407898
4.1122424 0.0017470162
4.1127025 0.001655927
4.1131626 0.001567854
4.1136227 0.0014831293
4.1140828 0.0014020848
4.1145429 0.0013250525
4.115003 0.0012523643
4.1154631 0.0011843522
4.1159232 0.0011213481
4.1163833 0.001063684
4.1168434 0.0010116919
4.1173035 0.00096570363
4.1177636 0.00092385083
4.1182236 0.00088211205
4.1186837 0.00084054507
4.1191438 0.00079931506
4.1196039 0.00075858717
4.120064 0.00071852656
4.1205241 0.00067929839
4.1209842 0.00064106782
4.1214443 0.00060400001
4.1219044 0.00056826012
4.1223645 0.0005340133
4.1228246 0.00050142472
4.1232847 0.00047065955
4.1237447 0.00044188292
4.1242048 0.00041526001
4.1246649 0.00039095598
4.125125 0.00036913599
4.1255851 0.00034996518
4.1260452 0.00033359106
4.1265053 0.00031831997
4.1269654 0.00030300396
4.1274255 0.00028771452
4.1278856 0.00027252314
4.1283457 0.00025750132
4.1288058 0.00024272054
4.1292659 0.00022825229
4.1297259 0.00021416806
4.130186 0.00020053934
4.1306461 0.00018743762
4.1311062 0.00017493439
4.1315663 0.00016310114
4.1320264 0.00015200935
4.1324865 0.00014173053
4.1329466 0.00013233615
4.1334067 0.00012389771
4.1338668 0.0001164867
4.1343269 0.0001101746
4.134787 0.00010493233
4.135247 9.9866415e-05
4.1357071 9.4771784e-05
4.1361672 8.9675672e-05
4.1366273 8.4605317e-05
4.1370874 7.9587958e-05
4.1375475 7.4650831e-05
4.1380076 6.9821176e-05
4.1384677 6.512623e-05
4.1389278 6.0593232e-05
4.1393879 5.624942e-05
4.139848 5.2122031e-05
4.1403081 4.8238304e-05
4.1407682 4.4625477e-05
4.1412282 4.1310789e-05
4.1416883 3.8321476e-05
4.1421484 3.5684777e-05
4.1426085 3.3427931e-05
4.1430686 3.1578175e-05
4.1435287 3.0050999e-05
4.1439888 2.8525544e-05
4.1444489 2.6987936e-05
4.144909 2.5447381e-05
4.1453691 2.3913084e-05
4.1458292 2.2394249e-05
4.1462893 2.0900081e-05
4.1467493 1.9439785e-05
4.1472094 1.8022566e-05
4.1476695 1.6657629e-05
4.1481296 1.5354179e-05
4.1485897 1.4121421e-05
4.1490498 1.2968559e-05
4.1495099 1.1904798e-05
4.14997 1.0939344e-05
4.1504301 1.0081401e-05
4.1508902 9.3401742e-06
4.1513503 8.7248683e-06
4.1518104 8.2446883e-06
4.1522705 7.8346444e-06
4.1527305 7.4178117e-06
4.1531906 6.9969083e-06
4.1536507 6.574702e-06
4.1541108 6.1539601e-06
4.1545709 5.7374502e-06
4.155031 5.3279398e-06
4.1554911 4.9281965e-06
4.1559512 4.5409878e-06
4.1564113 4.1690813e-06
4.1568714 3.8152444e-06
4.1573315 3.4822448e-06
4.1577916 3.1728499e-06
4.1582517 2.8898273e-06
4.1587117 2.6359445e-06
4.1591718 2.413969e-06
4.1596319 2.2266685e-06
4.160092 2.0768103e-06
4.1605521 1.9655705e-06
4.1610122 1.8637691e-06
4.1614723 1.7601348e-06
4.1619324 1.6554074e-06
4.1623925 1.5503265e-06
4.1628526 1.445632e-06
4.1633127 1.3420634e-06
4.1637728 1.2403606e-06
4.1642328 1.1412633e-06
4.1646929 1.0455111e-06
4.165153 9.5384372e-07
4.1656131 8.6700097e-07
4.1660732 7.8572252e-07
4.1665333 7.1074808e-07
4.1669934 6.4281737e-07
4.1674535 5.8267011e-07
4.1679136 5.31046e-07
4.1683737 4.8868477e-07
4.1688338 4.5632612e-07
4.1692939 4.3293035e-07
4.169754 4.1033674e-07
4.170214 3.8756565e-07
4.1706741 3.6477199e-07
4.1711342 3.4211068e-07
4.1715943 3.1973661e-07
4.1720544 2.978047e-07
4.1725145 2.7646986e-07
4.1729746 2.5588697e-07
4.1734347 2.3621097e-07
4.1738948 2.1759674e-07
4.1743549 2.001992e-07
4.174815 1.8417326e-07
4.1752751 1.6967381e-07
4.1757351 1.5685577e-07
4.1761952 1.4587404e-07
4.1766553 1.3688354e-07
4.1771154 1.3003916e-07
4.1775755 1.2549581e-07
4.1780356 1.2286878e-07
4.1784957 1.2124031e-07
4.1789558 1.205518e-07
4.1794159 1.2076276e-07
4.179876 1.2183268e-07
4.1803361 1.2372106e-07
4.1807962 1.2638737e-07
4.1812563 1.2979112e-07
4.1817163 1.3389179e-07
4.1821764 1.3864888e-07
4.1826365 1.4402189e-07
4.1830966 1.4997029e-07
4.1835567 1.5645359e-07
4.1840168 1.6343128e-07
4.1844769 1.7086285e-07
4.184937 1.7870778e-07
4.1853971 1.8692558e-07
4.1858572 1.9547574e-07
4.1863173 2.0436109e-07
4.1867774 2.1648574e-07
4.1872374 2.3338115e-07
4.1876975 2.5470358e-07
4.1881576 2.8010927e-07
4.1886177 3.0925446e-07
4.1890778 3.4179539e-07
4.1895379 3.7738831e-07
4.189998 4.1568945e-07
4.1904581 4.5635507e-07
4.1909182 4.990414e-07
4.1913783 5.4340468e-07
4.1918384 5.8910116e-07
4.1922985 6.3578708e-07
4.1927586 6.8311869e-07
4.1932186 7.3075222e-07
4.1936787 7.7834391e-07
4.1941388 8.2555002e-07
4.1945989 8.7202678e-07
4.195059 9.1944838e-07
4.1955191 9.8398606e-07
4.1959792 1.068058e-06
4.1964393 1.1702259e-06
4.1968994 1.2890514e-06
4.1973595 1.423096e-06
4.1978196 1.5709214e-06
4.1982797 1.7310893e-06
4.1987397 1.9021612e-06
4.1991998 2.0826987e-06
4.1996599 2.2712636e-06
4.20012 2.4664174e-06
4.2005801 2.6667217e-06
4.2010402 2.8707382e-06
4.2015003 3.0770286e-06
4.2019604 3.2841543e-06
4.2024205 3.4906771e-06
4.2028806 3.6951585e-06
4.2033407 3.8961602e-06
4.2038008 4.1135915e-06
4.2042609 4.4034843e-06
4.2047209 4.7641812e-06
4.205181 5.1904932e-06
4.2056411 5.677231e-06
4.2061012 6.2192057e-06
4.2065613 6.8112282e-06
4.2070214 7.4481093e-06
4.2074815 8.12466e-06
4.2079416 8.8356911e-06
4.2084017 9.5760137e-06
4.2088618 1.0340439e-05
4.2093219 1.1123777e-05
4.209782 1.1920839e-05
4.210242 1.2726436e-05
4.2107021 1.3535379e-05
4.2111622 1.434248e-05
4.2116223 1.5142547e-05
4.2120824 1.5930394e-05
4.2125425 1.6840288e-05
4.2130026 1.799828e-05
4.2134627 1.9387617e-05
4.2139228 2.0991548e-05
4.2143829 2.2793322e-05
4.214843 2.4776188e-05
4.2153031 2.6923394e-05
4.2157632 2.9218189e-05
4.2162232 3.1643821e-05
4.2166833 3.4183539e-05
4.2171434 3.6820591e-05
4.2176035 3.9538227e-05
4.2180636 4.2319694e-05
4.2185237 4.5148241e-05
4.2189838 4.8007118e-05
4.2194439 5.0879572e-05
4.219904 5.3748852e-05
4.2203641 5.6598206e-05
4.2208242 5.9445981e-05
4.2212843 6.2857946e-05
4.2217443 6.6999899e-05
4.2222044 7.1823436e-05
4.2226645 7.7280155e-05
4.2231246 8.332165e-05
4.2235847 8.9899518e-05
4.2240448 9.6965355e-05
4.2245049 0.00010447076
4.224965 0.00011236732
4.2254251 0.00012060664
4.2258852 0.00012914032
4.2263453 0.00013791994
4.2268054 0.00014689712
4.2272655 0.00015602343
4.2277255 0.00016525048
4.2281856 0.00017452987
4.2286457 0.00018381319
4.2291058 0.00019305203
4.2295659 0.00020257227
4.230026 0.00021394771
4.2304861 0.00022725225
4.2309462 0.0002423615
4.2314063 0.00025915106
4.2318664 0.00027749654
4.2323265 0.00029727354
4.2327866 0.00031835769
4.2332466 0.00034062459
4.2337067 0.00036394984
4.2341668 0.00038820905
4.2346269 0.00041327784
4.235087 0.0004390318
4.2355471 0.00046534656
4.2360072 0.00049209771
4.2364673 0.00051916087
4.2369274 0.00054641165
4.2373875 0.00057372565
4.2378476 0.00060097848
4.2383077 0.0006300283
4.2387678 0.00066388554
4.2392278 0.00070231329
4.2396879 0.00074502884
4.240148 0.0007917495
4.2406081 0.00084219255
4.2410682 0.00089607529
4.2415283 0.00095311504
4.2419884 0.0010130291
4.2424485 0.0010755347
4.2429086 0.0011403492
4.2433687 0.0012071899
4.2438288 0.0012757741
4.2442889 0.001345819
4.2447489 0.0014170421
4.245209 0.0014891605
4.2456691 0.0015618916
4.2461292 0.0016349527
4.2465893 0.0017081975
4.2470494 0.0017882728
4.2475095 0.001878575
4.2479696 0.0019785418
4.2484297 0.0020876102
4.2488898 0.0022052179
4.2493499 0.002330802
4.24981 0.0024638
4.2502701 0.0026036493
4.2507301 0.0027497871
4.2511902 0.0029016508
4.2516503 0.0030586779
4.2521104 0.0032203056
4.2525705 0.0033859714
4.2530306 0.0035551126
4.2534907 0.0037271665
4.2539508 0.0039015705
4.2544109 0.004077762
4.254871 0.0042551783
4.2553311 0.0044352667
4.2557912 0.0046322997
4.2562513 0.0048483919
4.2567113 0.0050825832
4.2571714 0.0053339139
4.2576315 0.005601424
4.2580916 0.0058841535
4.2585517 0.0061811425
4.2590118 0.0064914311
4.2594719 0.0068140595
4.259932 0.0071480675
4.2603921 0.0074924955
4.2608522 0.0078463833
4.2613123 0.0082087711
4.2617724 0.008578699
4.2622324 0.0089552071
4.2626925 0.0093373353
4.2631526 0.0097241239
4.2636127 0.010114613
4.2640728 0.010516231
4.2645329 0.010949289
4.264993 0.011413505
4.2654531 0.011907515
4.2659132 0.012429957
4.2663733 0.012979469
4.2668334 0.013554688
4.2672935 0.014154251
4.2677536 0.014776795
4.2682136 0.015420959
4.2686737 0.01608538
4.2691338 0.016768695
4.2695939 0.017469541
4.270054 0.018186556
4.2705141 0.018918377
4.2709742 0.019663642
4.2714343 0.020420988
4.2718944 0.021189052
4.2723545 0.021966487
4.2728146 0.022772279
4.2732747 0.02362329
4.2737347 0.024518052
4.2741948 0.025455098
4.2746549 0.026432959
4.275115 0.027450169
4.2755751 0.028505259
4.2760352 0.029596761
4.2764953 0.030723209
4.2769554 0.031883133
4.2774155 0.033075067
4.2778756 0.034297542
4.2783357 0.035549091
4.2787958 0.036828246
4.2792559 0.038133539
4.2797159 0.039463503
4.280176 0.040816669
4.2806361 0.042191571
4.2810962 0.043588415
4.2815563 0.04503001
4.2820164 0.046523366
4.2824765 0.048067665
4.2829366 0.04966209
4.2833967 0.051305825
4.2838568 0.052998051
4.2843169 0.054737952
4.284777 0.056524711
4.285237 0.058357511
4.2856971 0.060235533
4.2861572 0.062157962
4.2866173 0.064123979
4.2870774 0.066132768
4.2875375 0.068183512
4.2879976 0.070275393
4.2884577 0.072407594
4.2889178 0.074579298
4.2893779 0.076789688
4.289838 0.079038787
4.2902981 0.081329975
4.2907582 0.083664602
4.2912182 0.086043705
4.2916783 0.088468321
4.2921384 0.090939489
4.2925985 0.093458244
4.2930586 0.096025625
4.2935187 0.098642668
4.2939788 0.10131041
4.2944389 0.10402989
4.294899 0.10680215
4.2953591 0.10962821
4.2958192 0.11250913
4.2962793 0.11544593
4.2967393 0.11843966
4.2971994 0.12149134
4.2976595 0.12460203
4.2981196 0.12777275
4.2985797 0.13098701
4.2990398 0.1342206
4.2994999 0.13747559
4.29996 0.1407543
4.3004201 0.14405902
4.3008802 0.14739209
4.3013403 0.15075582
4.3018004 0.1541525
4.3022605 0.15758447
4.3027205 0.16105403
4.3031806 0.16456349
4.3036407 0.16811518
4.3041008 0.17171139
4.3045609 0.17535446
4.305021 0.17904668
4.3054811 0.18279037
4.3059412 0.18658785
4.3064013 0.19044143
4.3068614 0.19435269
4.3073215 0.19829473
4.3077816 0.20225178
4.3082416 0.20622213
4.3087017 0.21020407
4.3091618 0.21419588
4.3096219 0.21819586
4.310082 0.22220229
4.3105421 0.22621347
4.3110022 0.23022768
4.3114623 0.23424321
4.3119224 0.23825835
4.3123825 0.2422714
4.3128426 0.24628064
4.3133027 0.25028436
4.3137628 0.25428084
4.3142228 0.25826839
4.3146829 0.26224528
4.315143 0.26620981
4.3156031 0.27016097
4.3160632 0.27410242
4.3165233 0.27803515
4.3169834 0.2819594
4.3174435 0.28587538
4.3179036 0.28978331
4.3183637 0.29368343
4.3188238 0.29757596
4.3192839 0.30146111
4.3197439 0.30533912
4.320204 0.30921021
4.3206641 0.3130746
4.3211242 0.31693251
4.3215843 0.32078418
4.3220444 0.32462981
4.3225045 0.32846965
4.3229646 0.33230391
4.3234247 0.33613281
4.3238848 0.33995658
4.3243449 0.34374198
4.324805 0.34741364
4.3252651 0.35097383
4.3257251 0.35442812
4.3261852 0.35778207
4.3266453 0.36104125
4.3271054 0.36421122
4.3275655 0.36729757
4.3280256 0.37030584
4.3284857 0.37324162
4.3289458 0.37611046
4.3294059 0.37891793
4.329866 0.38166961
4.3303261 0.38437105
4.3307862 0.38702783
4.3312462 0.38964551
4.3317063 0.39222965
4.3321664 0.39478584
4.3326265 0.39731947
4.3330866 0.39977203
4.3335467 0.40209478
4.3340068 0.40429082
4.3344669 0.40636327
4.334927 0.40831523
4.3353871 0.41014982
4.3358472 0.41187015
4.3363073 0.41347933
4.3367674 0.41498048
4.3372274 0.41637669
4.3376875 0.41767109
4.3381476 0.41886679
4.3386077 0.41996689
4.3390678 0.42097451
4.3395279 0.42189276
4.339988 0.42272475
4.3404481 0.4234736
4.3409082 0.4241424
4.3413683 0.4247326
4.3418284 0.42522525
4.3422885 0.42561343
4.3427485 0.42589618
4.3432086 0.4260725
4.3436687 0.42614144
4.3441288 0.42610199
4.3445889 0.4259532
4.345049 0.42569408
4.3455091 0.42532365
4.3459692 0.42484094
4.3464293 0.42424497
4.3468894 0.42353476
4.3473495 0.42270934
4.3478096 0.42176772
4.3482697 0.42070893
4.3487297 0.419532
4.3491898 0.41823593
4.3496499 0.41681977
4.35011 0.41529698
4.3505701 0.41371839
4.3510302 0.41208446
4.3514903 0.41039059
4.3519504 0.40863221
4.3524105 0.40680473
4.3528706 0.40490356
4.3533307 0.40292411
4.3537908 0.4008618
4.3542509 0.39871204
4.3547109 0.39647025
4.355171 0.39413183
4.3556311 0.3916922
4.3560912 0.38914678
4.3565513 0.38649097
4.3570114 0.3837202
4.3574715 0.38082987
4.3579316 0.37781539
4.3583917 0.37467219
4.3588518 0.3714471
4.3593119 0.36820616
4.359772 0.36494704
4.360232 0.36166703
4.3606921 0.35836343
4.3611522 0.35503354
4.3616123 0.35167466
4.3620724 0.34828409
4.3625325 0.34485912
4.3629926 0.34139705
4.3634527 0.33789517
4.3639128 0.3343508
4.3643729 0.33076122
4.364833 0.32712373
4.3652931 0.32343564
4.3657532 0.31969423
4.3662132 0.3158968
4.3666733 0.31204066
4.3671334 0.30812396
4.3675935 0.30417129
4.3680536 0.30019701
4.3685137 0.29620388
4.3689738 0.29219464
4.3694339 0.28817204
4.369894 0.28413883
4.3703541 0.28009776
4.3708142 0.27605157
4.3712743 0.272003
4.3717343 0.26795482
4.3721944 0.26390977
4.3726545 0.25987059
4.3731146 0.25584003
4.3735747 0.25182085
4.3740348 0.24781578
4.3744949 0.24382758
4.374955 0.239859
4.3754151 0.23591277
4.3758752 0.23198987
4.3763353 0.22808122
4.3767954 0.22418522
4.3772555 0.22030198
4.3777155 0.21643161
4.3781756 0.2125742
4.3786357 0.20872987
4.3790958 0.20489871
4.3795559 0.20108084
4.380016 0.19727635
4.3804761 0.19348536
4.3809362 0.18970797
4.3813963 0.18594428
4.3818564 0.18219439
4.3823165 0.17845842
4.3827766 0.17473647
4.3832366 0.17102864
4.3836967 0.16733504
4.3841568 0.16365578
4.3846169 0.16001202
4.385077 0.15644726
4.3855371 0.15295977
4.3859972 0.1495463
4.3864573 0.14620362
4.3869174 0.14292846
4.3873775 0.13971758
4.3878376 0.13656774
4.3882977 0.13347567
4.3887578 0.13043814
4.3892178 0.1274519
4.3896779 0.12451369
4.390138 0.12162026
4.3905981 0.11876838
4.3910582 0.11595478
4.3915183 0.11317622
4.3919784 0.11042945
4.3924385 0.10771123
4.3928986 0.10501843
4.3933587 0.10237357
4.3938188 0.099794152
4.3942789 0.09727908
4.3947389 0.094827276
4.395199 0.092437656
4.3956591 0.090109139
4.3961192 0.08784064
4.3965793 0.085631076
4.3970394 0.083479365
4.3974995 0.081384423
4.3979596 0.079345168
4.3984197 0.077360516
4.3988798 0.075429385
4.3993399 0.073550691
4.3998 0.07172335
4.4002601 0.069946282
4.4007201 0.068218401
4.4011802 0.066538625
4.4016403 0.064906534
4.4021004 0.063328491
4.4025605 0.061806174
4.4030206 0.060339363
4.4034807 0.058927837
4.4039408 0.057571376
4.4044009 0.056269759
4.404861 0.055022767
4.4053211 0.053830179
4.4057812 0.052691775
4.4062412 0.051607334
4.4067013 0.050576637
4.4071614 0.049599462
4.4076215 0.048675589
4.4080816 0.047804799
4.4085417 0.046986871
4.4090018 0.046221584
4.4094619 0.045508719
4.409922 0.044848054
4.4103821 0.044239492
4.4108422 0.043683302
4.4113023 0.043179467
4.4117624 0.042727942
4.4122224 0.042328679
4.4126825 0.041981633
4.4131426 0.041686757
4.4136027 0.041444005
4.4140628 0.04125333
4.4145229 0.041114687
4.414983 0.041028028
4.4154431 0.040993308
4.4159032 0.041010479
4.4163633 0.041079497
4.4168234 0.041200314
4.4172835 0.041372884
4.4177435 0.041597161
4.4182036 0.041873099
4.4186637 0.04220065
4.4191238 0.04258056
4.4195839 0.043013817
4.420044 0.043500471
4.4205041 0.044040566
4.4209642 0.04463415
4.4214243 0.045281269
4.4218844 0.045981968
4.4223445 0.046736294
4.4228046 0.047544293
4.4232647 0.048406011
4.4237247 0.049321494
4.4241848 0.050290789
4.4246449 0.051313941
4.425105 0.052390997
4.4255651 0.053522002
4.4260252 0.054707004
4.4264853 0.055946048
4.4269454 0.05723918
4.4274055 0.058586351
4.4278656 0.059985465
4.4283257 0.061436163
4.4287858 0.062939142
4.4292458 0.0644951
4.4297059 0.066104733
4.430166 0.06776874
4.4306261 0.069487817
4.4310862 0.071262662
4.4315463 0.073093971
4.4320064 0.074982443
4.4324665 0.076928774
4.4329266 0.078933662
4.4333867 0.080997804
4.4338468 0.083121897
4.4343069 0.085306639
4.434767 0.087552726
4.435227 0.089860857
4.4356871 0.092231728
4.4361472 0.094661808
4.4366073 0.097129438
4.4370674 0.099633584
4.4375275 0.10217676
4.4379876 0.10476148
4.4384477 0.10739025
4.4389078 0.11006559
4.4393679 0.11279002
4.439828 0.11556605
4.4402881 0.11839618
4.4407481 0.12128294
4.4412082 0.12422884
4.4416683 0.1272364
4.4421284 0.13030811
4.4425885 0.13344651
4.4430486 0.1366541
4.4435087 0.1399334
4.4439688 0.14328692
4.4444289 0.14671718
4.444889 0.15020637
4.4453491 0.15371604
4.4458092 0.1572461
4.4462693 0.1607975
4.4467293 0.16437121
4.4471894 0.16796818
4.4476495 0.17158938
4.4481096 0.17523576
4.4485697 0.1789083
4.4490298 0.18260795
4.4494899 0.18633566
4.44995 0.19009241
4.4504101 0.19387915
4.4508702 0.19769685
4.4513303 0.20154647
4.4517904 0.20542896
4.4522505 0.20934529
4.4527105 0.21329642
4.4531706 0.21728327
4.4536307 0.22130207
4.4540908 0.22534759
4.4545509 0.22941674
4.455011 0.23350643
4.4554711 0.23761355
4.4559312 0.24173502
4.4563913 0.24586773
4.4568514 0.25000858
4.4573115 0.25415449
4.4577716 0.25830235
4.4582316 0.26244907
4.4586917 0.26659155
4.4591518 0.27072669
4.4596119 0.2748514
4.460072 0.27896258
4.4605321 0.28305713
4.4609922 0.28713197
4.4614523 0.29118398
4.4619124 0.29521007
4.4623725 0.29920841
4.4628326 0.30317963
4.4632927 0.3071246
4.4637528 0.3110442
4.4642128 0.3149393
4.4646729 0.31881079
4.465133 0.32265954
4.4655931 0.32648642
4.4660532 0.33029232
4.4665133 0.33407811
4.4669734 0.33784467
4.4674335 0.34159287
4.4678936 0.34532359
4.4683537 0.34903771
4.4688138 0.3527361
4.4692739 0.35641965
4.4697339 0.36008923
4.470194 0.36374571
4.4706541 0.36736419
4.4711142 0.37086806
4.4715743 0.37425634
4.4720344 0.3775337
4.4724945 0.38070479
4.4729546 0.38377428
4.4734147 0.38674683
4.4738748 0.3896271
4.4743349 0.39241975
4.474795 0.39512944
4.4752551 0.39776082
4.4757151 0.40031857
4.4761752 0.40280734
4.4766353 0.40523179
4.4770954 0.40759658
4.4775555 0.40990637
4.4780156 0.41216583
4.4784757 0.41437961
4.4789358 0.41655237
4.4793959 0.41865439
4.479856 0.42064915
4.4803161 0.42253711
4.4807762 0.42431875
4.4812362 0.42599458
4.4816963 0.42756508
4.4821564 0.42903074
4.4826165 0.43039206
4.4830766 0.43164952
4.4835367 0.43280362
4.4839968 0.43385485
4.4844569 0.4348037
4.484917 0.43565066
4.4853771 0.43639622
4.4858372 0.43704088
4.4862973 0.43758512
4.4867574 0.43802944
4.4872174 0.43837433
4.4876775 0.43862198
4.4881376 0.43880649
4.4885977 0.43893737
4.4890578 0.4390098
4.4895179 0.43901896
4.489978 0.43896005
4.4904381 0.43882824
4.4908982 0.43861871
4.4913583 0.43832664
4.4918184 0.43794722
4.4922785 0.43747564
4.4927385 0.43690706
4.4931986 0.43623668
4.4936587 0.43545968
4.4941188 0.43457124
4.4945789 0.43356654
4.495039 0.43244077
4.4954991 0.4311891
4.4959592 0.42980672
4.4964193 0.42830683
4.4968794 0.4267752
4.4973395 0.42522329
4.4977996 0.42365071
4.4982597 0.42205706
4.4987197 0.42044194
4.4991798 0.41880495
4.4996399 0.4171457
4.5001 0.41546377
4.5005601 0.41375879
4.5010202 0.41203034
4.5014803 0.41027802
4.5019404 0.40850145
4.5024005 0.40670022
4.5028606 0.40487393
4.5033207 0.40302219
4.5037808 0.40114459
4.5042408 0.39924075
4.5047009 0.39731024
4.505161 0.39534917
4.5056211 0.39335336
4.5060812 0.39132685
4.5065413 0.38927385
4.5070014 0.38719854
4.5074615 0.38510513
4.5079216 0.3829978
4.5083817 0.38088075
4.5088418 0.37875819
4.5093019 0.37663429
4.509762 0.37451327
4.510222 0.37239931
4.5106821 0.37029661
4.5111422 0.36820936
4.5116023 0.36614176
4.5120624 0.36409801
4.5125225 0.3620823
4.5129826 0.36009883
4.5134427 0.35815194
4.5139028 0.35625652
4.5143629 0.35441915
4.514823 0.35263838
4.5152831 0.35091274
4.5157431 0.34924078
4.5162032 0.34762103
4.5166633 0.34605205
4.5171234 0.34453236
4.5175835 0.34306051
4.5180436 0.34163505
4.5185037 0.34025451
4.5189638 0.33891744
4.5194239 0.33762237
4.519884 0.33636785
4.5203441 0.33515242
4.5208042 0.33397462
4.5212643 0.33283299
4.5217243 0.33172608
4.5221844 0.33065824
4.5226445 0.32967772
4.5231046 0.32879474
4.5235647 0.32800826
4.5240248 0.32731725
4.5244849 0.32672069
4.524945 0.32621753
4.5254051 0.32580675
4.5258652 0.32548732
4.5263253 0.3252582
4.5267854 0.32511837
4.5272454 0.32506679
4.5277055 0.32510244
4.5281656 0.32522427
4.5286257 0.32543126
4.5290858 0.32572238
4.5295459 0.3260966
4.530006 0.32655287
4.5304661 0.32709019
4.5309262 0.32769523
4.5313863 0.32833497
4.5318464 0.32901177
4.5323065 0.32973021
4.5327666 0.33049486
4.5332266 0.33131029
4.5336867 0.33218107
4.5341468 0.33311177
4.5346069 0.33410695
4.535067 0.3351712
4.5355271 0.33630908
4.5359872 0.33752517
4.5364473 0.33882402
4.5369074 0.34021022
4.5373675 0.34168833
4.5378276 0.34326292
4.5382877 0.34493857
4.5387477 0.34671985
4.5392078 0.34861131
4.5396679 0.35056454
4.540128 0.35252683
4.5405881 0.35449714
4.5410482 0.35647445
4.5415083 0.35845772
4.5419684 0.36044591
4.5424285 0.36243801
4.5428886 0.36443296
4.5433487 0.36642975
4.5438088 0.36842733
4.5442689 0.37042467
4.5447289 0.37242075
4.545189 0.37441453
4.5456491 0.37640497
4.5461092 0.37839105
4.5465693 0.38037173
4.5470294 0.38234597
4.5474895 0.38431275
4.5479496 0.3862713
4.5484097 0.38822534
4.5488698 0.39017636
4.5493299 0.39212432
4.54979 0.39406915
4.5502501 0.39601079
4.5507101 0.3979492
4.5511702 0.39988431
4.5516303 0.40181607
4.5520904 0.40374442
4.5525505 0.40566932
4.5530106 0.40759069
4.5534707 0.40950848
4.5539308 0.41142265
4.5543909 0.41333313
4.554851 0.41523987
4.5553111 0.4171428
4.5557712 0.41904189
4.5562312 0.42093706
4.5566913 0.42280567
4.5571514 0.42454916
4.5576115 0.42616139
4.5580716 0.42764857
4.5585317 0.42901691
4.5589918 0.43027263
4.5594519 0.43142194
4.559912 0.43247106
4.5603721 0.43342619
4.5608322 0.43429356
4.5612923 0.43507936
4.5617524 0.43578983
4.5622124 0.43643117
4.5626725 0.4370096
4.5631326 0.43753133
4.5635927 0.43800256
4.5640528 0.43842953
4.5645129 0.43881844
4.564973 0.4391755
4.5654331 0.43947296
4.5658932 0.4396581
4.5663533 0.43973118
4.5668134 0.43969324
4.5672735 0.43954536
4.5677335 0.43928858
4.5681936 0.43892397
4.5686537 0.4384526
4.5691138 0.43787551
4.5695739 0.43719377
4.570034 0.43640843
4.5704941 0.43552057
4.5709542 0.43453123
4.5714143 0.43344148
4.5718744 0.43225238
4.5723345 0.43096498
4.5727946 0.42958035
4.5732547 0.42809954
4.5737147 0.42652408
4.5741748 0.42487838
4.5746349 0.42317317
4.575095 0.42140476
4.5755551 0.41956946
4.5760152 0.41766356
4.5764753 0.41568338
4.5769354 0.41362521
4.5773955 0.41148535
4.5778556 0.40926011
4.5783157 0.4069458
4.5787758 0.40453871
4.5792358 0.40203515
4.5796959 0.39943143
4.580156 0.39672383
4.5806161 0.39390868
4.5810762 0.39098227
4.5815363 0.3879409
4.5819964 0.38478088
4.5824565 0.3815093
4.5829166 0.37820445
4.5833767 0.37488057
4.5838368 0.37153506
4.5842969 0.36816535
4.584757 0.36476884
4.585217 0.36134296
4.5856771 0.35788513
4.5861372 0.35439276
4.5865973 0.35086327
4.5870574 0.34729407
4.5875175 0.34368259
4.5879776 0.34002624
4.5884377 0.33632244
4.5888978 0.33256861
4.5893579 0.32876216
4.589818 0.32490051
4.5902781 0.32098108
4.5907381 0.31700128
4.5911982 0.31296919
4.5916583 0.30891245
4.5921184 0.30483521
4.5925785 0.30074023
4.5930386 0.2966303
4.5934987 0.29250818
4.5939588 0.28837666
4.5944189 0.28423851
4.594879 0.2800965
4.5953391 0.27595343
4.5957992 0.27181205
4.5962593 0.26767515
4.5967193 0.26354551
4.5971794 0.25942589
4.5976395 0.25531908
4.5980996 0.25122786
4.5985597 0.24715499
4.5990198 0.24310327
4.5994799 0.23907545
4.59994 0.23506638
4.6004001 0.23106979
4.6008602 0.22708579
4.6013203 0.22311449
4.6017804 0.21915601
4.6022404 0.21521044
4.6027005 0.21127791
4.6031606 0.20735852
4.6036207 0.20345238
4.6040808 0.19955961
4.6045409 0.19568031
4.605001 0.19181459
4.6054611 0.18796257
4.6059212 0.18412435
4.6063813 0.18030004
4.6068414 0.17648976
4.6073015 0.17269361
4.6077616 0.16891172
4.6082216 0.16514759
4.6086817 0.16145044
4.6091418 0.1578338
4.6096019 0.15429434
4.610062 0.15082875
4.6105221 0.14743371
4.6109822 0.14410589
4.6114423 0.14084199
4.6119024 0.13763866
4.6123625 0.13449261
4.6128226 0.13140051
4.6132827 0.12835903
4.6137427 0.12536486
4.6142028 0.12241468
4.6146629 0.11950516
4.615123 0.116633
4.6155831 0.11379487
4.6160432 0.11098744
4.6165033 0.10820741
4.6169634 0.10545962
4.6174235 0.10277528
4.6178836 0.10015687
4.6183437 0.097603301
4.6188038 0.095113512
4.6192639 0.092686427
4.6197239 0.090320971
4.620184 0.088016071
4.6206441 0.085770653
4.6211042 0.083583644
4.6215643 0.08145397
4.6220244 0.079380558
4.6224845 0.077362333
4.6229446 0.075398222
4.6234047 0.073487151
4.6238648 0.071628048
4.6243249 0.069819838
4.624785 0.068061447
4.625245 0.066351802
4.6257051 0.064693303
4.6261652 0.063090639
4.6266253 0.061543696
4.6270854 0.060052311
4.6275455 0.058616319
4.6280056 0.057235559
4.6284657 0.055909866
4.6289258 0.054639077
4.6293859 0.053423029
4.629846 0.052261559
4.6303061 0.051154504
4.6307662 0.0501017
4.6312262 0.049102983
4.6316863 0.048158191
4.6321464 0.04726716
4.6326065 0.046429727
4.6330666 0.045645728
4.6335267 0.044915001
4.6339868 0.044237364
4.6344469 0.043611977
4.634907 0.043038451
4.6353671 0.042516788
4.6358272 0.042046991
4.6362873 0.041629062
4.6367473 0.041263002
4.6372074 0.040948814
4.6376675 0.0406865
4.6381276 0.040476061
4.6385877 0.040317501
4.6390478 0.040210821
4.6395079 0.040156023
4.639968 0.040153109
4.6404281 0.040202081
4.6408882 0.040302942
4.6413483 0.040455693
4.6418084 0.040660337
4.6422685 0.040916875
4.6427285 0.041225408
4.6431886 0.041586625
4.6436487 0.042000698
4.6441088 0.042467675
4.6445689 0.042987604
4.645029 0.043560535
4.6454891 0.044186514
4.6459492 0.044865591
4.6464093 0.045597814
4.6468694 0.04638323
4.6473295 0.047221889
4.6477896 0.048113838
4.6482496 0.049059126
4.6487097 0.0500578
4.6491698 0.051109911
4.6496299 0.052215504
4.65009 0.053374629
4.6505501 0.054587335
4.6510102 0.055853669
4.6514703 0.057172931
4.6519304 0.058543701
4.6523905 0.059966536
4.6528506 0.061442074
4.6533107 0.062970953
4.6537708 0.064553812
4.6542308 0.066191287
4.6546909 0.067884018
4.655151 0.069632642
4.6556111 0.071437797
4.6560712 0.073300122
4.6565313 0.075220254
4.6569914 0.077198832
4.6574515 0.079236493
4.6579116 0.081333876
4.6583717 0.083491618
4.6588318 0.085710358
4.6592919 0.087990734
4.659752 0.090333351
4.660212 0.092723535
4.6606721 0.095150414
4.6611322 0.097616379
4.6615923 0.10012382
4.6620524 0.10267513
4.6625125 0.1052727
4.6629726 0.10791891
4.6634327 0.11061617
4.6638928 0.11336685
4.6643529 0.11617335
4.664813 0.11903806
4.6652731 0.12196337
4.6657331 0.12495168
4.6661932 0.12800536
4.6666533 0.13112682
4.6671134 0.13431844
4.6675735 0.13758261
4.6680336 0.14092172
4.6684937 0.14433474
4.6689538 0.14778029
4.6694139 0.15124649
4.669874 0.15473449
4.6703341 0.15824544
4.6707942 0.16178048
4.6712543 0.16534076
4.6717143 0.16892742
4.6721744 0.17254162
4.6726345 0.17618449
4.6730946 0.17985719
4.6735547 0.18356086
4.6740148 0.18729664
4.6744749 0.19106569
4.674935 0.19486914
4.6753951 0.19870815
4.6758552 0.20258387
4.6763153 0.20649743
4.6767754 0.21044998
4.6772354 0.21444043
4.6776955 0.21845968
4.6781556 0.22250395
4.6786157 0.22657019
4.6790758 0.23065534
4.6795359 0.23475633
4.679996 0.23887009
4.6804561 0.24299357
4.6809162 0.2471237
4.6813763 0.25125742
4.6818364 0.25539166
4.6822965 0.25952336
4.6827566 0.26364946
4.6832166 0.2677669
4.6836767 0.2718726
4.6841368 0.27596351
4.6845969 0.28003657
4.685057 0.2840887
4.6855171 0.28811685
4.6859772 0.29211872
4.6864373 0.29609469
4.6868974 0.30004563
4.6873575 0.30397242
4.6878176 0.30787592
4.6882777 0.31175701
4.6887377 0.31561655
4.6891978 0.3194554
4.6896579 0.32327445
4.690118 0.32707456
4.6905781 0.3308566
4.6910382 0.33462143
4.6914983 0.33836994
4.6919584 0.34210298
4.6924185 0.34582143
4.6928786 0.34952615
4.6933387 0.35321802
4.6937988 0.3568979
4.6942589 0.36056406
4.6947189 0.36413711
4.695179 0.36758342
4.6956391 0.37090846
4.6960992 0.37411774
4.6965593 0.37721673
4.6970194 0.38021094
4.6974795 0.38310583
4.6979396 0.38590691
4.6983997 0.38861967
4.6988598 0.39124958
4.6993199 0.39380214
4.69978 0.39628284
4.70024 0.39869717
4.7007001 0.40105061
4.7011602 0.40334865
4.7016203 0.40559678
4.7020804 0.40780048
4.7025405 0.40996526
4.7030006 0.41208394
4.7034607 0.41408331
4.7039208 0.41595257
4.7043809 0.41769395
4.704841 0.41930971
4.7053011 0.4208021
4.7057612 0.42217337
4.7062212 0.42342577
4.7066813 0.42456156
4.7071414 0.42558297
4.7076015 0.42649227
4.7080616 0.42729169
4.7085217 0.4279835
4.7089818 0.42856993
4.7094419 0.42905325
4.709902 0.4294357
4.7103621 0.42971953
4.7108222 0.42990699
4.7112823 0.43000034
4.7117423 0.43000099
4.7122024 0.4299071
4.7126625 0.42971651
4.7131226 0.42942709
4.7135827 0.4290367
4.7140428 0.42854322
4.7145029 0.42794453
4.714963 0.42723847
4.7154231 0.42642294
4.7158832 0.4254958
4.7163433 0.42445491
4.7168034 0.42329815
4.7172635 0.42202339
4.7177235 0.4206285
4.7181836 0.41911135
4.7186437 0.4174698
4.7191038 0.41570174
4.7195639 0.41380502
4.720024 0.41177779
4.7204841 0.40967419
4.7209442 0.40753221
4.7214043 0.40534646
4.7218644 0.40311154
4.7223245 0.40082206
4.7227846 0.39847262
4.7232446 0.39605783
4.7237047 0.3935723
4.7241648 0.39101062
4.7246249 0.38836741
4.725085 0.38563727
4.7255451 0.38281481
4.7260052 0.37989464
4.7264653 0.37687135
4.7269254 0.37373955
4.7273855 0.37049386
4.7278456 0.36712887
4.7283057 0.36363919
4.7287658 0.36002753
4.7292258 0.35637995
4.7296859 0.35272016
4.730146 0.34904707
4.7306061 0.34535963
4.7310662 0.34165676
4.7315263 0.3379374
4.7319864 0.33420048
4.7324465 0.33044493
4.7329066 0.32666967
4.7333667 0.32287366
4.7338268 0.3190558
4.7342869 0.31521505
4.7347469 0.31135032
4.735207 0.30746055
4.7356671 0.30354468
4.7361272 0.29960163
4.7365873 0.29563033
4.7370474 0.29162972
4.7375075 0.28759954
4.7379676 0.28354339
4.7384277 0.27946456
4.7388878 0.27536618
4.7393479 0.27125139
4.739808 0.26712331
4.7402681 0.2629851
4.7407281 0.25883987
4.7411882 0.25469078
4.7416483 0.25054095
4.7421084 0.24639351
4.7425685 0.24225162
4.7430286 0.23811839
4.7434887 0.23399697
4.7439488 0.2298905
4.7444089 0.2258021
4.744869 0.22173491
4.7453291 0.21769207
4.7457892 0.21367671
4.7462492 0.20969268
4.7467093 0.20574159
4.7471694 0.20182273
4.7476295 0.1979354
4.7480896 0.19407892
4.7485497 0.19025258
4.7490098 0.18645568
4.7494699 0.18268752
4.74993 0.17894741
4.7503901 0.17523463
4.7508502 0.1715485
4.7513103 0.16788832
4.7517704 0.16425338
4.7522304 0.16064298
4.7526905 0.15705644
4.7531506 0.15349304
4.7536107 0.14995209
4.7540708 0.14643289
4.7545309 0.14293611
4.754991 0.1394952
4.7554511 0.13612331
4.7559112 0.13281851
4.7563713 0.12957888
4.7568314 0.12640246
4.7572915 0.12328733
4.7577516 0.12023155
4.7582116 0.11723319
4.7586717 0.11429032
4.7591318 0.111401
4.7595919 0.1085633
4.760052 0.10577528
4.7605121 0.10303501
4.7609722 0.10034055
4.7614323 0.097689979
4.7618924 0.09508135
4.7623525 0.092512735
4.7628126 0.089982198
4.7632727 0.087489644
4.7637327 0.085044097
4.7641928 0.082647178
4.7646529 0.080299028
4.765113 0.077999791
4.7655731 0.075749609
4.7660332 0.073548625
4.7664933 0.071396982
4.7669534 0.069294823
4.7674135 0.06724229
4.7678736 0.065239527
4.7683337 0.063286676
4.7687938 0.06138388
4.7692539 0.059531281
4.7697139 0.057729024
4.770174 0.05597725
4.7706341 0.054276103
4.7710942 0.052625724
4.7715543 0.051026258
4.7720144 0.049471964
4.7724745 0.047951565
4.7729346 0.04646548
4.7733947 0.045014457
4.7738548 0.043599243
4.7743149 0.042220588
4.774775 0.040879238
4.775235 0.039575943
4.7756951 0.03831145
4.7761552 0.037086506
4.7766153 0.035901861
4.7770754 0.034758262
4.7775355 0.033656458
4.7779956 0.032597196
4.7784557 0.031581224
4.7789158 0.03060929
4.7793759 0.029682143
4.779836 0.028800531
4.7802961 0.027965102
4.7807562 0.027164898
4.7812162 0.026392426
4.7816763 0.025648147
4.7821364 0.024932526
4.7825965 0.024246023
4.7830566 0.023589102
4.7835167 0.022962225
4.7839768 0.022365854
4.7844369 0.021800453
4.784897 0.021266482
4.7853571 0.020764405
4.7858172 0.020294685
4.7862773 0.019857783
4.7867373 0.019454162
4.7871974 0.019084284
4.7876575 0.018748613
4.7881176 0.01844761
4.7885777 0.018181738
4.7890378 0.017951037
4.7894979 0.01775166
4.789958 0.017582466
4.7904181 0.017443322
4.7908782 0.017334094
4.7913383 0.017254646
4.7917984 0.017204847
4.7922585 0.017184561
4.7927185 0.017193655
4.7931786 0.017231994
4.7936387 0.017299445
4.7940988 0.017395874
4.7945589 0.017521146
4.795019 0.017675129
4.7954791 0.017857687
4.7959392 0.018068688
4.7963993 0.018307996
4.7968594 0.018575478
4.7973195 0.018871
4.7977796 0.019197324
4.7982396 0.019563051
4.7986997 0.019968125
4.7991598 0.020411834
4.7996199 0.020893466
4.80008 0.02141231
4.8005401 0.021967655
4.8010002 0.022558787
4.8014603 0.023184997
4.8019204 0.023845571
4.8023805 0.024539799
4.8028406 0.025266969
4.8033007 0.02602637
4.8037608 0.026817288
4.8042208 0.027639014
4.8046809 0.028490835
4.805141 0.02937204
4.8056011 0.030281916
4.8060612 0.031219753
4.8065213 0.032196588
4.8069814 0.033224936
4.8074415 0.034303951
4.8079016 0.035432774
4.8083617 0.036610545
4.8088218 0.037836405
4.8092819 0.039109495
4.8097419 0.040428955
4.810202 0.041793927
4.8106621 0.04320355
4.8111222 0.044656966
4.8115823 0.046153315
4.8120424 0.047691738
4.8125025 0.049271376
4.8129626 0.050891369
4.8134227 0.052550858
4.8138828 0.054248983
4.8143429 0.055984886
4.814803 0.05775829
4.8152631 0.059580843
4.8157231 0.061457458
4.8161832 0.063388234
4.8166433 0.065373266
4.8171034 0.067412652
4.8175635 0.069506488
4.8180236 0.071654872
4.8184837 0.0738579
4.8189438 0.076115668
4.8194039 0.078428274
4.819864 0.080795815
4.8203241 0.083218388
4.8207842 0.085696088
4.8212442 0.088229014
4.8217043 0.090817262
4.8221644 0.093460928
4.8226245 0.096160111
4.8230846 0.098914905
4.8235447 0.10172168
4.8240048 0.10456301
4.8244649 0.10743904
4.824925 0.11035259
4.8253851 0.11330648
4.8258452 0.1163035
4.8263053 0.11934648
4.8267654 0.12243822
4.8272254 0.12558153
4.8276855 0.12877923
4.8281456 0.13203411
4.8286057 0.135349
4.8290658 0.13872671
4.8295259 0.14217004
4.829986 0.1456818
4.8304461 0.14926481
4.8309062 0.15292188
4.8313663 0.15665581
4.8318264 0.16046942
4.8322865 0.16434293
4.8327465 0.16823626
4.8332066 0.17214839
4.8336667 0.17607916
4.8341268 0.18002842
4.8345869 0.18399601
4.835047 0.18798177
4.8355071 0.19198555
4.8359672 0.19600718
4.8364273 0.20004651
4.8368874 0.20410339
4.8373475 0.20817766
4.8378076 0.21226916
4.8382677 0.21637773
4.8387277 0.22050322
4.8391878 0.22464546
4.8396479 0.22880431
4.840108 0.23297961
4.8405681 0.23717131
4.8410282 0.24138818
4.8414883 0.24563334
4.8419484 0.24990349
4.8424085 0.25419532
4.8428686 0.25850552
4.8433287 0.2628308
4.8437888 0.26716783
4.8442488 0.27151333
4.8447089 0.27586397
4.845169 0.28021646
4.8456291 0.2845675
4.8460892 0.28891376
4.8465493 0.29325196
4.8470094 0.29757878
4.8474695 0.30189092
4.8479296 0.30618507
4.8483897 0.31045792
4.8488498 0.31470618
4.8493099 0.31892387
4.84977 0.32308671
4.85023 0.3271915
4.8506901 0.33124069
4.8511502 0.33523669
4.8516103 0.33918195
4.8520704 0.34307889
4.8525305 0.34692993
4.8529906 0.35073752
4.8534507 0.35450408
4.8539108 0.35823204
4.8543709 0.36192383
4.854831 0.36558189
4.8552911 0.36920863
4.8557512 0.3728065
4.8562112 0.37637791
4.8566713 0.37992531
4.8571314 0.38345112
4.8575915 0.38695777
4.8580516 0.39041715
4.8585117 0.39374515
4.8589718 0.39694078
4.8594319 0.40000852
4.859892 0.40295284
4.8603521 0.4057782
4.8608122 0.40848908
4.8612723 0.41108996
4.8617323 0.4135853
4.8621924 0.41597958
4.8626525 0.41827726
4.8631126 0.42048282
4.8635727 0.42260074
4.8640328 0.42463548
4.8644929 0.42659151
4.864953 0.42847331
4.8654131 0.43028535
4.8658732 0.4320321
4.8663333 0.43371803
4.8667934 0.4353195
4.8672535 0.43680883
4.8677135 0.43818534
4.8681736 0.4394484
4.8686337 0.44059735
4.8690938 0.44163154
4.8695539 0.44255033
4.870014 0.44335305
4.8704741 0.44403907
4.8709342 0.44460773
4.8713943 0.44505837
4.8718544 0.44539036
4.8723145 0.44560304
4.8727746 0.44569576
4.8732346 0.44566786
4.8736947 0.4455187
4.8741548 0.44524763
4.8746149 0.444854
4.875075 0.44434064
4.8755351 0.44376646
4.8759952 0.44314781
4.8764553 0.44247814
4.8769154 0.44175087
4.8773755 0.44095944
4.8778356 0.44009729
4.8782957 0.43915785
4.8787558 0.43813455
4.8792158 0.43702083
4.8796759 0.43581012
4.880136 0.43449586
4.8805961 0.43307149
4.8810562 0.43153043
4.8815163 0.42986613
4.8819764 0.42807201
4.8824365 0.42614151
4.8828966 0.42406807
4.8833567 0.42184512
4.8838168 0.41949041
4.8842769 0.41711115
4.8847369 0.41472093
4.885197 0.41231981
4.8856571 0.40990787
4.8861172 0.40748518
4.8865773 0.40505181
4.8870374 0.40260783
4.8874975 0.40015331
4.8879576 0.39768833
4.8884177 0.39521295
4.8888778 0.39272724
4.8893379 0.39023128
4.889798 0.38772514
4.8902581 0.38520889
4.8907181 0.3826826
4.8911782 0.38014635
4.8916383 0.37760019
4.8920984 0.37504421
4.8925585 0.37247341
4.8930186 0.36988091
4.8934787 0.36726923
4.8939388 0.36464104
4.8943989 0.36199899
4.894859 0.35934574
4.8953191 0.35668396
4.8957792 0.35401631
4.8962392 0.35134544
4.8966993 0.34867401
4.8971594 0.3460047
4.8976195 0.34334015
4.8980796 0.34068304
4.8985397 0.33803601
4.8989998 0.33540173
4.8994599 0.33278286
4.89992 0.33018207
4.9003801 0.327602
4.9008402 0.32504631
4.9013003 0.32257065
4.9017604 0.32020292
4.9022204 0.31793881
4.9026805 0.31577403
4.9031406 0.31370429
4.9036007 0.31172527
4.9040608 0.30983269
4.9045209 0.30802224
4.904981 0.30628963
4.9054411 0.30463056
4.9059012 0.30304073
4.9063613 0.30151584
4.9068214 0.30005159
4.9072815 0.29864369
4.9077415 0.29728784
4.9082016 0.29597973
4.9086617 0.29471508
4.9091218 0.29348957
4.9095819 0.29230686
4.910042 0.29122479
4.9105021 0.29025523
4.9109622 0.28939747
4.9114223 0.28865081
4.9118824 0.28801453
4.9123425 0.28748794
4.9128026 0.28707032
4.9132627 0.28676099
4.9137227 0.28655922
4.9141828 0.28646431
4.9146429 0.28647556
4.915103 0.28659227
4.9155631 0.28681373
4.9160232 0.28713922
4.9164833 0.28756806
4.9169434 0.28809953
4.9174035 0.28873293
4.9178636 0.28946755
4.9183237 0.29028468
4.9187838 0.29113992
4.9192438 0.29203706
4.9197039 0.29298242
4.920164 0.29398234
4.9206241 0.29504316
4.9210842 0.2961712
4.9215443 0.29737282
4.9220044 0.29865433
4.9224645 0.30002208
4.9229246 0.30148239
4.9233847 0.30304162
4.9238448 0.30470608
4.9243049 0.30648212
4.924765 0.30837606
4.925225 0.31039425
4.9256851 0.31254302
4.9261452 0.31482871
4.9266053 0.31725761
4.9270654 0.31975959
4.9275255 0.32226539
4.9279856 0.3247749
4.9284457 0.32728804
4.9289058 0.3298047
4.9293659 0.33232478
4.929826 0.33484819
4.9302861 0.33737482
4.9307461 0.33990458
4.9312062 0.34243737
4.9316663 0.34497309
4.9321264 0.34751164
4.9325865 0.35005292
4.9330466 0.35259683
4.9335067 0.35514328
4.9339668 0.35769217
4.9344269 0.3602434
4.934887 0.36279686
4.9353471 0.36535275
4.9358072 0.36791501
4.9362673 0.37048423
4.9367273 0.37305954
4.9371874 0.37564003
4.9376475 0.37822482
4.9381076 0.380813
4.9385677 0.3834037
4.9390278 0.38599602
4.9394879 0.38858906
4.939948 0.39118194
4.9404081 0.39377376
4.9408682 0.39636363
4.9413283 0.39895067
4.9417884 0.40153397
4.9422484 0.40411265
4.9427085 0.40668581
4.9431686 0.40925256
4.9436287 0.41181202
4.9440888 0.41433911
4.9445489 0.41673569
4.945009 0.41899698
4.9454691 0.42112941
4.9459292 0.42313939
4.9463893 0.42503333
4.9468494 0.42681764
4.9473095 0.42849873
4.9477696 0.43008303
4.9482296 0.43157694
4.9486897 0.43298688
4.9491498 0.43431925
4.9496099 0.43558049
4.95007 0.43677699
4.9505301 0.43791517
4.9509902 0.43900145
4.9514503 0.44004224
4.9519104 0.44104394
4.9523705 0.44201299
4.9528306 0.44291416
4.9532907 0.44368766
4.9537508 0.44433435
4.9542108 0.44485572
4.9546709 0.44525327
4.955131 0.4455285
4.9555911 0.44568292
4.9560512 0.44571803
4.9565113 0.44563532
4.9569714 0.44543629
4.9574315 0.44512245
4.9578916 0.44469529
4.9583517 0.44415633
4.9588118 0.44350704
4.9592719 0.44274895
4.9597319 0.44188354
4.960192 0.44091232
4.9606521 0.43983679
4.9611122 0.43865907
4.9615723 0.43740538
4.9620324 0.43608566
4.9624925 0.43469553
4.9629526 0.43323059
4.9634127 0.43168643
4.9638728 0.43005868
4.9643329 0.42834292
4.964793 0.42653477
4.9652531 0.42462982
4.9657131 0.42262369
4.9661732 0.42051197
4.9666333 0.41829028
4.9670934 0.41595421
4.9675535 0.41349936
4.9680136 0.41092135
4.9684737 0.40821577
4.9689338 0.40537824
4.9693939 0.40240435
4.969854 0.39930291
4.9703141 0.39616195
4.9707742 0.39299709
4.9712342 0.38980659
4.9716943 0.38658872
4.9721544 0.38334175
4.9726145 0.38006395
4.9730746 0.37675359
4.9735347 0.37340894
4.9739948 0.37002827
4.9744549 0.36660984
4.974915 0.36315193
4.9753751 0.3596528
4.9758352 0.35611073
4.9762953 0.35252397
4.9767554 0.34889081
4.9772154 0.34520951
4.9776755 0.34147833
4.9781356 0.33769555
4.9785957 0.33386419
4.9790558 0.32999696
4.9795159 0.32609849
4.979976 0.32217299
4.9804361 0.31822464
4.9808962 0.31425764
4.9813563 0.31027621
4.9818164 0.30628452
4.9822765 0.30228679
4.9827365 0.29828721
4.9831966 0.29428997
4.9836567 0.29029928
4.9841168 0.28631934
4.9845769 0.28235434
4.985037 0.27840848
4.9854971 0.27448596
4.9859572 0.27059098
4.9864173 0.26672773
4.9868774 0.26290041
4.9873375 0.25910809
4.9877976 0.25534742
4.9882577 0.25161786
4.9887177 0.24791893
4.9891778 0.24425012
4.9896379 0.24061091
4.990098 0.2370008
4.9905581 0.23341928
4.9910182 0.22986585
4.9914783 0.22634
4.9919384 0.22284122
4.9923985 0.21936901
4.9928586 0.21592287
4.9933187 0.21250227
4.9937788 0.20910672
4.9942388 0.20573571
4.9946989 0.20238874
4.995159 0.19906529
4.9956191 0.19576997
4.9960792 0.19256709
4.9965393 0.18947331
4.9969994 0.1864849
4.9974595 0.18359815
4.9979196 0.18080933
4.9983797 0.17811473
4.9988398 0.17551063
4.9992999 0.17299331
4.99976 0.17055906
5.00022 0.16820415
5.0006801 0.16592486
5.0011402 0.16371749
5.0016003 0.1615783
5.0020604 0.15950359
5.0025205 0.15748963
5.0029806 0.1555327
5.0034407 0.15362909
5.0039008 0.15177508
5.0043609 0.14997407
5.004821 0.1482511
5.0052811 0.14660905
5.0057411 0.1450483
5.0062012 0.14356923
5.0066613 0.14217224
5.0071214 0.14085771
5.0075815 0.13962601
5.0080416 0.13847754
5.0085017 0.13741268
5.0089618 0.13643181
5.0094219 0.13553532
5.009882 0.13472358
5.0103421 0.133997
5.0108022 0.13335594
5.0112623 0.1328008
5.0117223 0.13233195
5.0121824 0.13194979
5.0126425 0.13165469
5.0131026 0.13142612
5.0135627 0.13123712
5.0140228 0.13109089
5.0144829 0.13099086
5.014943 0.13094042
5.0154031 0.130943
5.0158632 0.13100199
5.0163233 0.13112081
5.0167834 0.13130287
5.0172434 0.13155158
5.0177035 0.13187035
5.0181636 0.13226258
5.0186237 0.1327317
5.0190838 0.1332811
5.0195439 0.1339142
5.020004 0.13463441
5.0204641 0.13544514
5.0209242 0.1363498
5.0213843 0.13734997
5.0218444 0.13838987
5.0223045 0.13944325
5.0227646 0.14051199
5.0232246 0.14159793
5.0236847 0.14270295
5.0241448 0.14382891
5.0246049 0.14497767
5.025065 0.14615108
5.0255251 0.14735102
5.0259852 0.14857933
5.0264453 0.14983789
5.0269054 0.15112855
5.0273655 0.15245318
5.0278256 0.15381364
5.0282857 0.15521179
5.0287457 0.15664948
5.0292058 0.15812859
5.0296659 0.15965097
5.030126 0.16121547
5.0305861 0.16280363
5.0310462 0.16441002
5.0315063 0.16603225
5.0319664 0.16766793
5.0324265 0.1693147
5.0328866 0.17097014
5.0333467 0.1726319
5.0338068 0.17429757
5.0342669 0.17596479
5.0347269 0.17763115
5.035187 0.17929428
5.0356471 0.1809518
5.0361072 0.18260131
5.0365673 0.18424044
5.0370274 0.1858668
5.0374875 0.18747801
5.0379476 0.18907168
5.0384077 0.19064542
5.0388678 0.19220055
5.0393279 0.193744
5.039788 0.19527585
5.040248 0.19679592
5.0407081 0.19830402
5.0411682 0.19979998
5.0416283 0.2012836
5.0420884 0.20275471
5.0425485 0.20421311
5.0430086 0.20565862
5.0434687 0.20709105
5.0439288 0.20851023
5.0443889 0.20991597
5.044849 0.21130808
5.0453091 0.21268638
5.0457692 0.21405068
5.0462292 0.2154008
5.0466893 0.21673655
5.0471494 0.21805763
5.0476095 0.21933841
5.0480696 0.22056045
5.0485297 0.22172525
5.0489898 0.22283431
5.0494499 0.22388914
5.04991 0.22489123
5.0503701 0.22584209
5.0508302 0.22674322
5.0512903 0.22759613
5.0517504 0.22840231
5.0522104 0.22916326
5.0526705 0.22988049
5.0531306 0.2305555
5.0535907 0.23118979
5.0540508 0.23178486
5.0545109 0.23234222
5.054971 0.23286336
5.0554311 0.23334979
5.0558912 0.23380363
5.0563513 0.2342322
5.0568114 0.23463567
5.0572715 0.23501204
5.0577315 0.23535927
5.0581916 0.23567534
5.0586517 0.23595824
5.0591118 0.23620594
5.0595719 0.23641642
5.060032 0.23658767
5.0604921 0.23671766
5.0609522 0.23680437
5.0614123 0.23684578
5.0618724 0.23683987
5.0623325 0.23678462
5.0627926 0.23667801
5.0632527 0.23651801
5.0637127 0.23630262
5.0641728 0.2360298
5.0646329 0.23570897
5.065093 0.2353784
5.0655531 0.23504135
5.0660132 0.23469778
5.0664733 0.23434764
5.0669334 0.2339909
5.0673935 0.23362752
5.0678536 0.23325747
5.0683137 0.2328807
5.0687738 0.23249718
5.0692338 0.23210688
5.0696939 0.23170974
5.070154 0.23130575
5.0706141 0.23089485
5.0710742 0.23047701
5.0715343 0.2300522
5.0719944 0.22962036
5.0724545 0.22918148
5.0729146 0.22873551
5.0733747 0.22827988
5.0738348 0.22781235
5.0742949 0.22733442
5.074755 0.22684762
5.075215 0.22635348
5.0756751 0.22585352
5.0761352 0.22534928
5.0765953 0.22484229
5.0770554 0.22433406
5.0775155 0.22382612
5.0779756 0.22332001
5.0784357 0.22281726
5.0788958 0.22231937
5.0793559 0.2218279
5.079816 0.22134435
5.0802761 0.22087027
5.0807361 0.22040717
5.0811962 0.21995659
5.0816563 0.2195203
5.0821164 0.21910594
5.0825765 0.21871646
5.0830366 0.21835177
5.0834967 0.21801177
5.0839568 0.21769638
5.0844169 0.21740549
5.084877 0.21713901
5.0853371 0.21689685
5.0857972 0.21667891
5.0862573 0.2164851
5.0867173 0.21631532
5.0871774 0.21616948
5.0876375 0.21604748
5.0880976 0.21594923
5.0885577 0.21587463
5.0890178 0.21582359
5.0894779 0.21579602
5.089938 0.21579182
5.0903981 0.21581085
5.0908582 0.21585281
5.0913183 0.21591752
5.0917784 0.21600486
5.0922384 0.2161147
5.0926985 0.21624689
5.0931586 0.21640131
5.0936187 0.21657783
5.0940788 0.21677631
5.0945389 0.21699662
5.094999 0.21723862
5.0954591 0.2175022
5.0959192 0.2177872
5.0963793 0.21809351
5.0968394 0.21842099
5.0972995 0.2187695
5.0977596 0.21913891
5.0982196 0.2195291
5.0986797 0.21993993
5.0991398 0.22037029
5.0995999 0.22081721
5.10006 0.22127883
5.1005201 0.22175332
5.1009802 0.22223889
5.1014403 0.22273372
5.1019004 0.223236
5.1023605 0.22374391
5.1028206 0.22425565
5.1032807 0.2247694
5.1037407 0.22528336
5.1042008 0.2257957
5.1046609 0.22630463
5.105121 0.22680832
5.1055811 0.22730497
5.1060412 0.22779277
5.1065013 0.22826989
5.1069614 0.22873454
5.1074215 0.22918492
5.1078816 0.22962265
5.1083417 0.23004973
5.1088018 0.23046633
5.1092619 0.23087263
5.1097219 0.2312688
5.110182 0.23165502
5.1106421 0.23203147
5.1111022 0.23239831
5.1115623 0.23275573
5.1120224 0.2331039
5.1124825 0.23344299
5.1129426 0.23377317
5.1134027 0.23409463
5.1138628 0.23440754
5.1143229 0.23471206
5.114783 0.23500839
5.115243 0.23529669
5.1157031 0.23557713
5.1161632 0.23584569
5.1166233 0.23606151
5.1170834 0.23621603
5.1175435 0.23631152
5.1180036 0.23635024
5.1184637 0.23633448
5.1189238 0.23626651
5.1193839 0.23614858
5.119844 0.23598299
5.1203041 0.23577199
5.1207642 0.23551787
5.1212242 0.23522289
5.1216843 0.23488932
5.1221444 0.23451944
5.1226045 0.23411551
5.1230646 0.23367981
5.1235247 0.23321462
5.1239848 0.2327222
5.1244449 0.23220482
5.124905 0.23165944
5.1253651 0.23107021
5.1258252 0.23043551
5.1262853 0.22975493
5.1267453 0.22902805
5.1272054 0.22825445
5.1276655 0.22743371
5.1281256 0.22656542
5.1285857 0.22564915
5.1290458 0.2246845
5.1295059 0.22367104
5.129966 0.22260835
5.1304261 0.22149602
5.1308862 0.22033364
5.1313463 0.21912077
5.1318064 0.21785702
5.1322665 0.21654195
5.1327265 0.21517515
5.1331866 0.2137562
5.1336467 0.21230353
5.1341068 0.210837
5.1345669 0.20935408
5.135027 0.20785219
5.1354871 0.20632878
5.1359472 0.20478129
5.1364073 0.20320715
5.1368674 0.20160381
5.1373275 0.19996871
5.1377876 0.19829927
5.1382476 0.19659295
5.1387077 0.19484717
5.1391678 0.19305939
5.1396279 0.19122703
5.140088 0.18934754
5.1405481 0.18741835
5.1410082 0.18543691
5.1414683 0.18340065
5.1419284 0.18130884
5.1423885 0.17919908
5.1428486 0.1770871
5.1433087 0.17497287
5.1437688 0.17285635
5.1442288 0.17073754
5.1446889 0.16861639
5.145149 0.16649288
5.1456091 0.16436698
5.1460692 0.16223866
5.1465293 0.1601079
5.1469894 0.15797467
5.1474495 0.15583895
5.1479096 0.15370069
5.1483697 0.15155988
5.1488298 0.14941649
5.1492899 0.1472705
5.1497499 0.14512186
5.15021 0.14297056
5.1506701 0.14081614
5.1511302 0.13865662
5.1515903 0.13649234
5.1520504 0.13432394
5.1525105 0.1321521
5.1529706 0.12997746
5.1534307 0.12780068
5.1538908 0.12562243
5.1543509 0.12344336
5.154811 0.12126412
5.1552711 0.11908537
5.1557311 0.11690778
5.1561912 0.11473199
5.1566513 0.11255868
5.1571114 0.11038848
5.1575715 0.10822207
5.1580316 0.10606009
5.1584917 0.10390321
5.1589518 0.10175209
5.1594119 0.099617898
5.159872 0.09751951
5.1603321 0.09545582
5.1607922 0.093425281
5.1612523 0.09142635
5.1617123 0.089457483
5.1621724 0.087517133
5.1626325 0.085603758
5.1630926 0.083715812
5.1635527 0.081851752
5.1640128 0.080010032
5.1644729 0.078189108
5.164933 0.076387436
5.1653931 0.074603471
5.1658532 0.072835668
5.1663133 0.071082484
5.1667734 0.069342373
5.1672334 0.067613792
5.1676935 0.065895376
5.1681536 0.064200825
5.1686137 0.062539092
5.1690738 0.060909681
5.1695339 0.059312096
5.169994 0.057745841
5.1704541 0.056210421
5.1709142 0.054705341
5.1713743 0.053230104
5.1718344 0.051784215
5.1722945 0.050367177
5.1727546 0.048978497
5.1732146 0.047617677
5.1736747 0.046284222
5.1741348 0.044977637
5.1745949 0.043697425
5.175055 0.042443091
5.1755151 0.04121414
5.1759752 0.040010076
5.1764353 0.038830056
5.1768954 0.03767088
5.1773555 0.036532297
5.1778156 0.03541482
5.1782757 0.034318966
5.1787357 0.033245249
5.1791958 0.032194186
5.1796559 0.03116629
5.180116 0.030162078
5.1805761 0.029182065
5.1810362 0.028226766
5.1814963 0.027296696
5.1819564 0.026392371
5.1824165 0.025514305
5.1828766 0.024663014
5.1833367 0.023839014
5.1837968 0.02304282
5.1842569 0.022274946
5.1847169 0.021535908
5.185177 0.020821382
5.1856371 0.02011801
5.1860972 0.019425738
5.1865573 0.018745406
5.1870174 0.018077854
5.1874775 0.017423923
5.1879376 0.016784454
5.1883977 0.016160285
5.1888578 0.015552258
5.1893179 0.014961213
5.189778 0.01438799
5.190238 0.013833429
5.1906981 0.01329837
5.1911582 0.012783655
5.1916183 0.012290123
5.1920784 0.011818614
5.1925385 0.011369969
5.1929986 0.010945028
5.1934587 0.010544631
5.1939188 0.010158973
5.1943789 0.0097777812
5.194839 0.0094017958
5.1952991 0.0090317585
5.1957592 0.0086684108
5.1962192 0.0083124942
5.1966793 0.0079647503
5.1971394 0.0076259207
5.1975995 0.007296747
5.1980596 0.0069779707
5.1985197 0.0066703333
5.1989798 0.0063745764
5.1994399 0.0060914417
5.1999 0.0058216706
5.2003601 0.0055660047
5.2008202 0.0053251856
5.2012803 0.0050999549
5.2017403 0.004891054
5.2022004 0.004698576
5.2026605 0.0045115242
5.2031206 0.0043260953
5.2035807 0.0041427898
5.2040408 0.0039621085
5.2045009 0.0037845516
5.204961 0.00361062
5.2054211 0.003440814
5.2058812 0.0032756342
5.2063413 0.0031155812
5.2068014 0.0029611556
5.2072615 0.0028128578
5.2077215 0.0026711885
5.2081816 0.0025366481
5.2086417 0.0024097373
5.2091018 0.0022909565
5.2095619 0.0021808064
5.210022 0.0020797874
5.2104821 0.0019884002
5.2109422 0.0019054778
5.2114023 0.0018237164
5.2118624 0.0017424358
5.2123225 0.0016619158
5.2127826 0.0015824362
5.2132426 0.0015042769
5.2137027 0.0014277177
5.2141628 0.0013530383
5.2146229 0.0012805187
5.215083 0.0012104386
5.2155431 0.0011430779
5.2160032 0.0010787164
5.2164633 0.001017634
5.2169234 0.00096011042
5.2173835 0.00090642554
5.2178436 0.00085685919
5.2183037 0.00081169119
5.2187638 0.00077120137
5.2192238 0.00073566955
5.2196839 0.00070336347
5.220144 0.00067108431
5.2206041 0.00063891171
5.2210642 0.00060697958
5.2215243 0.00057542184
5.2219844 0.00054437239
5.2224445 0.00051396516
5.2229046 0.00048433407
5.2233647 0.00045561301
5.2238248 0.00042793591
5.2242849 0.00040143669
5.2247449 0.00037624925
5.225205 0.00035250751
5.2256651 0.00033034538
5.2261252 0.00030989679
5.2265853 0.00029129564
5.2270454 0.00027467584
5.2275055 0.00026017132
5.2279656 0.00024788926
5.2284257 0.0002363981
5.2288858 0.00022486228
5.2293459 0.00021333774
5.229806 0.00020188048
5.2302661 0.00019054646
5.2307261 0.00017939164
5.2311862 0.00016847201
5.2316463 0.00015784353
5.2321064 0.00014756217
5.2325665 0.00013768392
5.2330266 0.00012826473
5.2334867 0.00011936057
5.2339468 0.00011102743
5.2344069 0.00010332127
5.234867 9.6298067e-05
5.2353271 9.0013785e-05
5.2357872 8.4524399e-05
5.2362472 7.9885881e-05
5.2367073 7.6059639e-05
5.2371674 7.2345569e-05
5.2376275 6.8607229e-05
5.2380876 6.486526e-05
5.2385477 6.1140303e-05
5.2390078 5.7453001e-05
5.2394679 5.3823994e-05
5.239928 5.0273925e-05
5.2403881 4.6823434e-05
5.2408482 4.3493163e-05
5.2413083 4.0303754e-05
5.2417684 3.7275849e-05
5.2422284 3.4430088e-05
5.2426885 3.1787113e-05
5.2431486 2.9367566e-05
5.2436087 2.7192088e-05
5.2440688 2.5281322e-05
5.2445289 2.3655907e-05
5.244989 2.2336486e-05
5.2454491 2.1249623e-05
5.2459092 2.0159678e-05
5.2463693 1.9060207e-05
5.2468294 1.7957971e-05
5.2472895 1.6859734e-05
5.2477495 1.5772257e-05
5.2482096 1.4702303e-05
5.2486697 1.3656635e-05
5.2491298 1.2642014e-05
5.2495899 1.1665204e-05
5.25005 1.0732967e-05
5.2505101 9.8520649e-06
5.2509702 9.0292608e-06
5.2514303 8.2713168e-06
5.2518904 7.5849956e-06
5.2523505 6.9770595e-06
5.2528106 6.454271e-06
5.2532707 6.0233925e-06
5.2537307 5.6911745e-06
5.2541908 5.4057387e-06
5.2546509 5.1152766e-06
5.255111 4.8217657e-06
5.2555711 4.5271833e-06
5.2560312 4.2335069e-06
5.2564913 3.9427138e-06
5.2569514 3.6567814e-06
5.2574115 3.3776872e-06
5.2578716 3.1074084e-06
5.2583317 2.8479225e-06
5.2587918 2.6012068e-06
5.2592519 2.3692388e-06
5.2597119 2.1539958e-06
5.260172 1.9574552e-06
5.2606321 1.7815944e-06
5.2610922 1.6283908e-06
5.2615523 1.4998217e-06
5.2620124 1.3978646e-06
5.2624725 1.3229988e-06
5.2629326 1.2539054e-06
5.2633927 1.183467e-06
5.2638528 1.1122011e-06
5.2643129 1.040625e-06
5.264773 9.692562e-07
5.265233 8.9861199e-07
5.2656931 8.292098e-07
5.2661532 7.6156702e-07
5.2666133 6.9620104e-07
5.2670734 6.3362926e-07
5.2675335 5.7436907e-07
5.2679936 5.1893786e-07
5.2684537 4.6785303e-07
5.2689138 4.2163196e-07
5.2693739 3.8079206e-07
5.269834 3.458507e-07
5.2702941 3.173253e-07
5.2707542 2.9573322e-07
5.2712142 2.8013576e-07
5.2716743 2.6476359e-07
5.2721344 2.4907013e-07
5.2725945 2.3317888e-07
5.2730546 2.1721332e-07
5.2735147 2.0129695e-07
5.2739748 1.8555324e-07
5.2744349 1.7010571e-07
5.274895 1.5507783e-07
5.2753551 1.405931e-07
5.2758152 1.26775e-07
5.2762753 1.1374703e-07
5.2767353 1.0163268e-07
5.2771954 9.0555441e-08
5.2776555 8.0638798e-08
5.2781156 7.2006246e-08
5.2785757 6.4781273e-08
5.2790358 5.9087371e-08
5.2794959 5.504803e-08
5.279956 5.2032241e-08
5.2804161 4.8936178e-08
5.2808762 4.5773214e-08
5.2813363 4.2569899e-08
5.2817964 3.9352783e-08
5.2822565 3.6148414e-08
5.2827165 3.2983342e-08
5.2831766 2.9884115e-08
5.2836367 2.6877283e-08
5.2840968 2.3989395e-08
5.2845569 2.1247e-08
5.285017 1.8676646e-08
5.2854771 1.6304884e-08
5.2859372 1.4158263e-08
5.2863973 1.226333e-08
5.2868574 1.0646637e-08
5.2873175 9.3347306e-09
5.2877776 8.3541612e-09
5.2882376 7.7253671e-09
5.2886977 7.2078372e-09
5.2891578 6.6702484e-09
5.2896179 6.1183246e-09
5.290078 5.5577897e-09
5.2905381 4.9943675e-09
5.2909982 4.4337818e-09
5.2914583 3.8817566e-09
5.2919184 3.3440157e-09
5.2923785 2.8262829e-09
5.2928386 2.3342822e-09
5.2932987 1.8737373e-09
5.2937588 1.4503722e-09
5.2942188 1.0699106e-09
5.2946789 7.3807656e-10
5.295139 4.605938e-10
5.2955991 2.4318623e-10
5.2960592 9.1577698e-11
5.2965193 1.1492072e-11
5.2969794 0
5.2974395 0
5.2978996 0
5.2983597 0
5.2988198 0
5.2992799 0
5.2997399 0
5.3002 0
5.3006601 0
5.3011202 0
5.3015803 0
5.3020404 0
5.3025005 0
5.3029606 0
5.3034207 0
5.3038808 0
5.3043409 0
5.304801 0
5.3052611 0
5.3057211 0
5.3061812 0
5.3066413 0
5.3071014 0
5.3075615 0
5.3080216 0
5.3084817 0
5.3089418 0
5.3094019 0
5.309862 0
5.3103221 0
5.3107822 0
5.3112422 0
5.3117023 0
5.3121624 0
5.3126225 0
5.3130826 0
5.3135427 0
5.3140028 0
5.3144629 0
5.314923 0
5.3153831 0
5.3158432 0
5.3163033 0
5.3167634 0
5.3172234 0
5.3176835 0
5.3181436 0
5.3186037 0
5.3190638 0
5.3195239 0
5.319984 0
5.3204441 0
5.3209042 0
5.3213643 0
5.3218244 0
5.3222845 0
5.3227445 0
5.3232046 0
5.3236647 0
5.3241248 0
5.3245849 0
5.325045 0
5.3255051 0
5.3259652 0
5.3264253 0
5.3268854 0
5.3273455 0
5.3278056 0
5.3282657 0
5.3287257 0
5.3291858 0
5.3296459 0
5.330106 0
5.3305661 0
5.3310262 0
5.3314863 0
5.3319464 0
5.3324065 0
5.3328666 0
5.3333267 0
5.3337868 0
5.3342468 0
5.3347069 0
5.335167 0
5.3356271 0
5.3360872 0
5.3365473 0
5.3370074 0
5.3374675 0
5.3379276 0
5.3383877 0
5.3388478 0
5.3393079 0
5.339768 0
5.340228 0
5.3406881 0
5.3411482 0
5.3416083 0
5.3420684 0
5.3425285 0
5.3429886 0
5.3434487 0
5.3439088 0
5.3443689 0
5.344829 0
5.3452891 0
5.3457491 0
5.3462092 0
5.3466693 0
5.3471294 0
5.3475895 0
5.3480496 0
5.3485097 0
5.3489698 0
5.3494299 0
5.34989 0
5.3503501 0
5.3508102 0
5.3512703 0
5.3517303 0
5.3521904 0
5.3526505 0
5.3531106 0
5.3535707 0
5.3540308 0
5.3544909 0
5.354951 0
5.3554111 0
5.3558712 0
5.3563313 0
5.3567914 0
5.3572515 0
5.3577115 0
5.3581716 0
5.3586317 0
5.3590918 0
5.3595519 0
5.360012 0
5.3604721 0
5.3609322 0
5.3613923 0
5.3618524 0
5.3623125 0
5.3627726 0
5.3632326 0
5.3636927 0
5.3641528 0
5.3646129 0
5.365073 0
5.3655331 0
5.3659932 0
5.3664533 0
5.3669134 0
5.3673735 0
5.3678336 0
5.3682937 0
5.3687538 0
5.3692138 0
5.3696739 0
5.370134 0
5.3705941 0
5.3710542 0
5.3715143 0
5.3719744 0
5.3724345 0
5.3728946 0
5.3733547 0
5.3738148 0
5.3742749 0
5.3747349 0
5.375195 0
5.3756551 0
5.3761152 0
5.3765753 0
5.3770354 0
5.3774955 0
5.3779556 0
5.3784157 0
5.3788758 0
5.3793359 0
5.379796 0
5.3802561 0
5.3807161 0
5.3811762 0
5.3816363 0
5.3820964 0
5.3825565 0
5.3830166 0
5.3834767 0
5.3839368 0
5.3843969 0
5.384857 0
5.3853171 0
5.3857772 0
5.3862372 0
5.3866973 0
5.3871574 0
5.3876175 0
5.3880776 0
5.3885377 0
5.3889978 0
5.3894579 0
5.389918 0
5.3903781 0
5.3908382 0
5.3912983 0
5.3917584 0
5.3922184 0
5.3926785 0
5.3931386 0
5.3935987 0
5.3940588 0
5.3945189 0
5.394979 0
5.3954391 0
5.3958992 0
5.3963593 0
5.3968194 0
5.3972795 0
5.3977395 0
5.3981996 0
5.3986597 0
5.3991198 0
5.3995799 0
5.40004 0
5.4005001 0
5.4009602 0
5.4014203 0
5.4018804 0
5.4023405 0
5.4028006 0
5.4032607 0
5.4037207 0
5.4041808 0
5.4046409 0
5.405101 0
5.4055611 0
5.4060212 0
5.4064813 0
5.4069414 0
5.4074015 0
5.4078616 0
5.4083217 0
5.4087818 0
5.4092418 0
5.4097019 0
5.410162 0
5.4106221 0
5.4110822 0
5.4115423 0
5.4120024 0
5.4124625 0
5.4129226 0
5.4133827 0
5.4138428 0
5.4143029 0
5.414763 0
5.415223 0
5.4156831 0
5.4161432 0
5.4166033 0
5.4170634 0
5.4175235 0
5.4179836 0
5.4184437 0
5.4189038 0
5.4193639 0
5.419824 0
5.4202841 0
5.4207441 0
5.4212042 0
5.4216643 0
5.4221244 0
5.4225845 0
5.4230446 0
5.4235047 0
5.4239648 0
5.4244249 0
5.424885 0
5.4253451 0
5.4258052 0
5.4262653 0
5.4267253 0
5.4271854 0
5.4276455 0
5.4281056 0
5.4285657 0
5.4290258 0
5.4294859 0
5.429946 0
5.4304061 0
5.4308662 0
5.4313263 0
5.4317864 0
5.4322464 0
5.4327065 0
5.4331666 0
5.4336267 0
5.4340868 0
5.4345469 0
5.435007 0
5.4354671 0
5.4359272 0
5.4363873 0
5.4368474 0
5.4373075 0
5.4377676 0
5.4382276 0
5.4386877 0
5.4391478 0
5.4396079 0
5.440068 0
5.4405281 0
5.4409882 0
5.4414483 0
5.4419084 0
5.4423685 0
5.4428286 0
5.4432887 0
5.4437487 0
5.4442088 0
5.4446689 0
5.445129 0
5.4455891 0
5.4460492 0
5.4465093 0
5.4469694 0
5.4474295 0
5.4478896 0
5.4483497 0
5.4488098 0
5.4492699 0
5.4497299 0
5.45019 0
5.4506501 0
5.4511102 0
5.4515703 0
5.4520304 0
5.4524905 0
5.4529506 0
5.4534107 0
5.4538708 0
5.4543309 0
5.454791 0
5.4552511 0
5.4557111 0
5.4561712 0
5.4566313 0
5.4570914 0
5.4575515 0
5.4580116 0
5.4584717 0
5.4589318 0
5.4593919 0
5.459852 0
5.4603121 0
5.4607722 0
5.4612322 0
5.4616923 0
5.4621524 0
5.4626125 0
5.4630726 0
5.4635327 0
5.4639928 0
5.4644529 0
5.464913 0
5.4653731 0
5.4658332 0
5.4662933 0
5.4667534 0
5.4672134 0
5.4676735 0
5.4681336 0
5.4685937 0
5.4690538 0
5.4695139 0
5.469974 0
5.4704341 0
5.4708942 0
5.4713543 0
5.4718144 0
5.4722745 0
5.4727345 0
5.4731946 0
5.4736547 0
5.4741148 0
5.4745749 0
5.475035 0
5.4754951 0
5.4759552 0
5.4764153 0
5.4768754 0
5.4773355 0
5.4777956 0
5.4782557 0
5.4787157 0
5.4791758 0
5.4796359 0
5.480096 0
5.4805561 0
5.4810162 0
5.4814763 0
5.4819364 0
5.4823965 0
5.4828566 0
5.4833167 0
5.4837768 0
5.4842368 0
5.4846969 0
5.485157 0
5.4856171 0
5.4860772 0
5.4865373 0
5.4869974 0
5.4874575 0
5.4879176 0
5.4883777 0
5.4888378 0
5.4892979 0
5.489758 0
5.490218 0
5.4906781 0
5.4911382 0
5.4915983 0
5.4920584 0
5.4925185 0
5.4929786 0
5.4934387 0
5.4938988 0
5.4943589 0
5.494819 0
5.4952791 0
5.4957391 0
5.4961992 0
5.4966593 0
5.4971194 0
5.4975795 0
5.4980396 0
5.4984997 0
5.4989598 0
5.4994199 0
5.49988 0
5.5003401 0
5.5008002 0
5.5012603 0
5.5017203 0
5.5021804 0
5.5026405 0
5.5031006 0
5.5035607 0
5.5040208 0
5.5044809 0
5.504941 0
5.5054011 0
5.5058612 0
5.5063213 0
5.5067814 0
5.5072414 0
5.5077015 0
5.5081616 0
5.5086217 0
5.5090818 0
5.5095419 0
5.510002 0
5.5104621 0
5.5109222 0
5.5113823 0
5.5118424 0
5.5123025 0
5.5127626 0
5.5132226 0
5.5136827 0
5.5141428 0
5.5146029 0
5.515063 0
5.5155231 0
5.5159832 0
5.5164433 0
5.5169034 0
5.5173635 0
5.5178236 0
5.5182837 0
5.5187437 0
5.5192038 0
5.5196639 0
5.520124 0
5.5205841 0
5.5210442 7.7165073e-11
5.5215043 3.0560959e-10
5.5219644 6.7354129e-10
5.5224245 1.1691497e-09
5.5228846 1.7806242e-09
5.5233447 2.4961543e-09
5.5238048 3.3039296e-09
5.5242649 4.1921395e-09
5.5247249 5.1489735e-09
5.525185 6.1626211e-09
5.5256451 7.2212718e-09
5.5261052 8.3131151e-09
5.5265653 9.4263404e-09
5.5270254 1.0549137e-08
5.5274855 1.1669695e-08
5.5279456 1.2776204e-08
5.5284057 1.3856852e-08
5.5288658 1.489983e-08
5.5293259 1.5915459e-08
5.529786 1.7292505e-08
5.530246 1.9149022e-08
5.5307061 2.1448185e-08
5.5311662 2.4153169e-08
5.5316263 2.7227148e-08
5.5320864 3.0633296e-08
5.5325465 3.4334788e-08
5.5330066 3.8294798e-08
5.5334667 4.24765e-08
5.5339268 4.684307e-08
5.5343869 5.135768e-08
5.534847 5.5983505e-08
5.5353071 6.0683721e-08
5.5357672 6.5421501e-08
5.5362272 7.0160019e-08
5.5366873 7.486245e-08
5.5371474 7.9491969e-08
5.5376075 8.4011749e-08
5.5380676 8.8862618e-08
5.5385277 9.6179639e-08
5.5389878 1.060541e-07
5.5394479 1.1828732e-07
5.539908 1.3268063e-07
5.5403681 1.4903537e-07
5.5408282 1.6715285e-07
5.5412883 1.8683441e-07
5.5417483 2.0788137e-07
5.5422084 2.3009506e-07
5.5426685 2.5327681e-07
5.5431286 2.7722795e-07
5.5435887 3.017498e-07
5.5440488 3.266437e-07
5.5445089 3.5171097e-07
5.544969 3.7675293e-07
5.5454291 4.0157092e-07
5.5458892 4.2596626e-07
5.5463493 4.4974029e-07
5.5468094 4.7750008e-07
5.5472695 5.1687968e-07
5.5477295 5.6717166e-07
5.5481896 6.2752802e-07
5.5486497 6.9710078e-07
5.5491098 7.7504193e-07
5.5495699 8.6050349e-07
5.55003 9.5263745e-07
5.5504901 1.0505958e-06
5.5509502 1.1535306e-06
5.5514103 1.2605938e-06
5.5518704 1.3709374e-06
5.5523305 1.4837135e-06
5.5527906 1.598074e-06
5.5532507 1.7131709e-06
5.5537107 1.8281563e-06
5.5541708 1.9421821e-06
5.5546309 2.0544004e-06
5.555091 2.1645133e-06
5.5555511 2.3044216e-06
5.5560112 2.4906975e-06
5.5564713 2.7200055e-06
5.5569314 2.9890097e-06
5.5573915 3.2943746e-06
5.5578516 3.6327644e-06
5.5583117 4.0008433e-06
5.5587718 4.3952758e-06
5.5592318 4.8127261e-06
5.5596919 5.2498585e-06
5.560152 5.7033374e-06
5.5606121 6.169827e-06
5.5610722 6.6459916e-06
5.5615323 7.1284956e-06
5.5619924 7.6140033e-06
5.5624525 8.0991788e-06
5.5629126 8.5806867e-06
5.5633727 9.0551911e-06
5.5638328 9.5373484e-06
5.5642929 1.0164646e-05
5.564753 1.0956854e-05
5.565213 1.1902189e-05
5.5656731 1.2988865e-05
5.5661332 1.42051e-05
5.5665933 1.5539108e-05
5.5670534 1.6979106e-05
5.5675135 1.851331e-05
5.5679736 2.0129936e-05
5.5684337 2.1817199e-05
5.5688938 2.3563316e-05
5.5693539 2.5356502e-05
5.569814 2.7184973e-05
5.5702741 2.9036946e-05
5.5707341 3.0900635e-05
5.5711942 3.2764258e-05
5.5716543 3.4616029e-05
5.5721144 3.6444165e-05
5.5725745 3.8400257e-05
5.5730346 4.0898058e-05
5.5734947 4.3924645e-05
5.5739548 4.7442721e-05
5.5744149 5.1414986e-05
5.574875 5.5804142e-05
5.5753351 6.057289e-05
5.5757952 6.5683933e-05
5.5762553 7.109997e-05
5.5767153 7.6783704e-05
5.5771754 8.2697836e-05
5.5776355 8.8805067e-05
5.5780956 9.50681e-05
5.5785557 0.00010144963
5.5790158 0.00010791237
5.5794759 0.00011441902
5.579936 0.00012093227
5.5803961 0.00012741482
5.5808562 0.00013382951
5.5813163 0.00014107105
5.5817764 0.00014994741
5.5822364 0.00016035291
5.5826965 0.00017218186
5.5831566 0.00018532854
5.5836167 0.00019968728
5.5840768 0.00021515237
5.5845369 0.00023161813
5.584997 0.00024897884
5.5854571 0.00026712883
5.5859172 0.00028596239
5.5863773 0.00030537383
5.5868374 0.00032525745
5.5872975 0.00034550756
5.5877576 0.00036601847
5.5882176 0.00038668447
5.5886777 0.00040739988
5.5891378 0.00042805899
5.5895979 0.00044877516
5.590058 0.00047281273
5.5905181 0.00050108923
5.5909782 0.00053333838
5.5914383 0.0005692939
5.5918984 0.00060868951
5.5923585 0.00065125893
5.5928186 0.00069673587
5.5932787 0.00074485406
5.5937387 0.0007953472
5.5941988 0.00084794904
5.5946589 0.00090239327
5.595119 0.00095841363
5.5955791 0.0010157438
5.5960392 0.0010741176
5.5964993 0.0011332686
5.5969594 0.0011929306
5.5974195 0.0012528374
5.5978796 0.0013127225
5.5983397 0.0013742601
5.5987998 0.0014453024
5.5992599 0.0015261985
5.5997199 0.0016163552
5.60018 0.0017151793
5.6006401 0.0018220773
5.6011002 0.001936456
5.6015603 0.0020577221
5.6020204 0.0021852823
5.6024805 0.0023185433
5.6029406 0.0024569118
5.6034007 0.0025997944
5.6038608 0.002746598
5.6043209 0.0028967291
5.604781 0.0030495945
5.605241 0.0032046009
5.6057011 0.003361155
5.6061612 0.0035186634
5.6066213 0.003676533
5.6070814 0.0038429658
5.6075415 0.0040308416
5.6080016 0.0042391701
5.6084617 0.0044667929
5.6089218 0.0047125516
5.6093819 0.0049752877
5.609842 0.0052538429
5.6103021 0.0055470587
5.6107622 0.0058537766
5.6112222 0.0061728384
5.6116823 0.0065030854
5.6121424 0.0068433594
5.6126025 0.007192502
5.6130626 0.0075493546
5.6135227 0.0079127589
5.6139828 0.0082815565
5.6144429 0.0086545889
5.614903 0.0090306977
5.6153631 0.009409313
5.6158232 0.0098152929
5.6162833 0.010260871
5.6167433 0.010744103
5.6172034 0.011263041
5.6176635 0.01181574
5.6181236 0.012400253
5.6185837 0.013014635
5.6190438 0.01365694
5.6195039 0.014325222
5.619964 0.015017534
5.6204241 0.015731931
5.6208842 0.016466467
5.6213443 0.017219196
5.6218044 0.017988171
5.6222645 0.018771447
5.6227245 0.019567077
5.6231846 0.020373117
5.6236447 0.021187619
5.6241048 0.022015168
5.6245649 0.022900088
5.625025 0.023848814
5.6254851 0.024858613
5.6259452 0.025926753
5.6264053 0.027050501
5.6268654 0.028227125
5.6273255 0.029453893
5.6277856 0.030728071
5.6282456 0.032046928
5.6287057 0.03340773
5.6291658 0.034807745
5.6296259 0.036244241
5.630086 0.037714484
5.6305461 0.039215743
5.6310062 0.040745285
5.6314663 0.042300378
5.6319264 0.043878287
5.6323865 0.045476283
5.6328466 0.047113274
5.6333067 0.048839888
5.6337668 0.050655615
5.6342268 0.052557452
5.6346869 0.054542398
5.635147 0.05660745
5.6356071 0.058749607
5.6360672 0.060965865
5.6365273 0.063253224
5.6369874 0.065608681
5.6374475 0.068029234
5.6379076 0.070511881
5.6383677 0.073053619
5.6388278 0.075651447
5.6392879 0.078302363
5.6397479 0.081003364
5.640208 0.083751448
5.6406681 0.086543614
5.6411282 0.089376908
5.6415883 0.092286414
5.6420484 0.095302741
5.6425085 0.098423894
5.6429686 0.10164788
5.6434287 0.10497271
5.6438888 0.10839638
5.6443489 0.1119169
5.644809 0.11553228
5.6452691 0.11924052
5.6457291 0.12303964
5.6461892 0.12692763
5.6466493 0.1309025
5.6471094 0.13496226
5.6475695 0.13910492
5.6480296 0.14332847
5.6484897 0.14763094
5.6489498 0.15201032
5.6494099 0.15646461
5.64987 0.16099317
5.6503301 0.16561284
5.6507902 0.1703299
5.6512503 0.17514515
5.6517103 0.18005938
5.6521704 0.1850734
5.6526305 0.190188
5.6530906 0.19540397
5.6535507 0.20072212
5.6540108 0.20614324
5.6544709 0.21166812
5.654931 0.21729758
5.6553911 0.22303239
5.6558512 0.22887336
5.6563113 0.23482129
5.6567714 0.24087697
5.6572314 0.24704121
5.6576915 0.25331479
5.6581516 0.25969851
5.6586117 0.26618084
5.6590718 0.27271678
5.6595319 0.27930677
5.659992 0.28595614
5.6604521 0.29267019
5.6609122 0.29945425
5.6613723 0.30631365
5.6618324 0.31325369
5.6622925 0.32027969
5.6627526 0.32739699
5.6632126 0.33461088
5.6636727 0.34192671
5.6641328 0.34934977
5.6645929 0.3568854
5.665053 0.36453891
5.6655131 0.37231563
5.6659732 0.38022086
5.6664333 0.38825993
5.6668934 0.39643817
5.6673535 0.40471077
5.6678136 0.41300829
5.6682737 0.42133036
5.6687337 0.42967717
5.6691938 0.43804888
5.6696539 0.44644567
5.670114 0.45486772
5.6705741 0.4633152
5.6710342 0.47178828
5.6714943 0.48028715
5.6719544 0.48881198
5.6724145 0.49736293
5.6728746 0.5059402
5.6733347 0.51454395
5.6737948 0.52317435
5.6742549 0.5318316
5.6747149 0.54051585
5.675175 0.54922728
5.6756351 0.5579664
5.6760952 0.56674365
5.6765553 0.57556044
5.6770154 0.58441201
5.6774755 0.59329357
5.6779356 0.60220034
5.6783957 0.61112755
5.6788558 0.62007042
5.6793159 0.62902417
5.679776 0.63798403
5.680236 0.64694522
5.6806961 0.65590295
5.6811562 0.66485246
5.6816163 0.67378896
5.6820764 0.68270767
5.6825365 0.69160383
5.6829966 0.70047264
5.6834567 0.70930934
5.6839168 0.71810915
5.6843769 0.72686247
5.684837 0.73553669
5.6852971 0.7441293
5.6857572 0.75264361
5.6862172 0.76108292
5.6866773 0.76945053
5.6871374 0.77774975
5.6875975 0.78598388
5.6880576 0.79415622
5.6885177 0.80227008
5.6889778 0.81032877
5.6894379 0.81833557
5.689898 0.82629381
5.6903581 0.83420679
5.6908182 0.84207779
5.6912783 0.84991014
5.6917383 0.85770713
5.6921984 0.86547207
5.6926585 0.87320827
5.6931186 0.88087126
5.6935787 0.88835782
5.6940388 0.89566994
5.6944989 0.90281372
5.694959 0.90979529
5.6954191 0.91662076
5.6958792 0.92329626
5.6963393 0.9298279
5.6967994 0.9362218
5.6972595 0.94248408
5.6977195 0.94862086
5.6981796 0.95463825
5.6986397 0.96054238
5.6990998 0.96633937
5.6995599 0.97203532
5.70002 0.97763636
5.7004801 0.98314862
5.7009402 0.9885782
5.7014003 0.99393104
5.7018604 0.99916292
5.7023205 1.004237
5.7027806 1.0091545
5.7032406 1.0139166
5.7037007 1.0185245
5.7041608 1.0229793
5.7046209 1.0272823
5.705081 1.0314347
5.7055411 1.0354375
5.7060012 1.0392921
5.7064613 1.0429996
5.7069214 1.0465611
5.7073815 1.049978
5.7078416 1.0532513
5.7083017 1.0563822
5.7087618 1.059372
5.7092218 1.0622218
5.7096819 1.0649328
5.710142 1.0675082
5.7106021 1.0699703
5.7110622 1.0723231
5.7115223 1.0745637
5.7119824 1.0766892
5.7124425 1.0786965
5.7129026 1.080583
5.7133627 1.0823456
5.7138228 1.0839813
5.7142829 1.0854874
5.7147429 1.0868609
5.715203 1.0880989
5.7156631 1.0891985
5.7161232 1.0901567
5.7165833 1.0909707
5.7170434 1.0916376
5.7175035 1.0921544
5.7179636 1.0925182
5.7184237 1.0927261
5.7188838 1.092797
5.7193439 1.0928047
5.719804 1.0927516
5.7202641 1.0926332
5.7207241 1.0924449
5.7211842 1.0921822
5.7216443 1.0918407
5.7221044 1.0914159
5.7225645 1.0909032
5.7230246 1.0902982
5.7234847 1.0895963
5.7239448 1.088793
5.7244049 1.0878839
5.724865 1.0868643
5.7253251 1.08573
5.7257852 1.0844762
5.7262452 1.0830985
5.7267053 1.0815925
5.7271654 1.0799535
5.7276255 1.0782279
5.7280856 1.0764774
5.7285457 1.0746985
5.7290058 1.0728876
5.7294659 1.0710408
5.729926 1.0691545
5.7303861 1.0672248
5.7308462 1.0652481
5.7313063 1.0632206
5.7317664 1.0611386
5.7322264 1.0589982
5.7326865 1.0567958
5.7331466 1.0545276
5.7336067 1.0521899
5.7340668 1.0497789
5.7345269 1.0472909
5.734987 1.0447221
5.7354471 1.0420688
5.7359072 1.0393292
5.7363673 1.0365548
5.7368274 1.0337683
5.7372875 1.0309674
5.7377475 1.0281502
5.7382076 1.0253144
5.7386677 1.0224581
5.7391278 1.0195791
5.7395879 1.0166753
5.740048 1.0137446
5.7405081 1.0107849
5.7409682 1.0077942
5.7414283 1.0047702
5.7418884 1.001711
5.7423485 0.99861442
5.7428086 0.99547835
5.7432687 0.99230071
5.7437287 0.98907939
5.7441888 0.98581229
5.7446489 0.98250244
5.745109 0.97917755
5.7455691 0.97584135
5.7460292 0.97249286
5.7464893 0.96913116
5.7469494 0.96575529
5.7474095 0.96236431
5.7478696 0.95895726
5.7483297 0.95553321
5.7487898 0.95209119
5.7492498 0.94863028
5.7497099 0.94514951
5.75017 0.94164795
5.7506301 0.93812464
5.7510902 0.93457864
5.7515503 0.93100899
5.7520104 0.92741476
5.7524705 0.923795
5.7529306 0.92014875
5.7533907 0.91647904
5.7538508 0.91279338
5.7543109 0.90909155
5.754771 0.90537308
5.755231 0.9016375
5.7556911 0.89788435
5.7561512 0.89411316
5.7566113 0.89032345
5.7570714 0.88651476
5.7575315 0.88268663
5.7579916 0.87883858
5.7584517 0.87497015
5.7589118 0.87108087
5.7593719 0.86717026
5.759832 0.86323787
5.7602921 0.85928322
5.7607522 0.85530585
5.7612122 0.85130529
5.7616723 0.8472811
5.7621324 0.8432381
5.7625925 0.83917907
5.7630526 0.83510281
5.7635127 0.83100812
5.7639728 0.8268938
5.7644329 0.82275865
5.764893 0.81860147
5.7653531 0.81442105
5.7658132 0.8102162
5.7662733 0.8059857
5.7667333 0.80172837
5.7671934 0.79744299
5.7676535 0.79312837
5.7681136 0.7887833
5.7685737 0.78440659
5.7690338 0.77999703
5.7694939 0.77555342
5.769954 0.77107455
5.7704141 0.76656085
5.7708742 0.76202818
5.7713343 0.75748121
5.7717944 0.75292038
5.7722545 0.7483461
5.7727145 0.7437588
5.7731746 0.73915892
5.7736347 0.73454687
5.7740948 0.72992309
5.7745549 0.72528799
5.775015 0.72064201
5.7754751 0.71598557
5.7759352 0.7113191
5.7763953 0.70664302
5.7768554 0.70195776
5.7773155 0.69726375
5.7777756 0.69256141
5.7782356 0.68785117
5.7786957 0.68313345
5.7791558 0.6784055
5.7796159 0.67365816
5.780076 0.66889275
5.7805361 0.66411142
5.7809962 0.6593163
5.7814563 0.65450954
5.7819164 0.64969326
5.7823765 0.64486962
5.7828366 0.64004076
5.7832967 0.63520881
5.7837568 0.63037592
5.7842168 0.62554422
5.7846769 0.62071586
5.785137 0.61589298
5.7855971 0.61107771
5.7860572 0.6062722
5.7865173 0.60147859
5.7869774 0.59669903
5.7874375 0.59193564
5.7878976 0.58720167
5.7883577 0.58250969
5.7888178 0.57785769
5.7892779 0.57324362
5.7897379 0.56866546
5.790198 0.56412116
5.7906581 0.55960869
5.7911182 0.55512602
5.7915783 0.55067109
5.7920384 0.54624189
5.7924985 0.54183638
5.7929586 0.53745251
5.7934187 0.53308824
5.7938788 0.52874156
5.7943389 0.52441041
5.794799 0.52009276
5.7952591 0.51578658
5.7957191 0.51148982
5.7961792 0.50720399
5.7966393 0.5030062
5.7970994 0.4989249
5.7975595 0.49495512
5.7980196 0.49109189
5.7984797 0.48733025
5.7989398 0.48366522
5.7993999 0.48009185
5.79986 0.47660517
5.8003201 0.4732002
5.8007802 0.46987199
5.8012402 0.46661556
5.8017003 0.46342595
5.8021604 0.4602982
5.8026205 0.45722733
5.8030806 0.45420837
5.8035407 0.45123638
5.8040008 0.44830636
5.8044609 0.44541337
5.804921 0.44256767
5.8053811 0.43984498
5.8058412 0.43725403
5.8063013 0.43479204
5.8067614 0.43245627
5.8072214 0.43024395
5.8076815 0.42815232
5.8081416 0.42617864
5.8086017 0.42432013
5.8090618 0.42257404
5.8095219 0.42093762
5.809982 0.41940811
5.8104421 0.41798274
5.8109022 0.41665876
5.8113623 0.41543342
5.8118224 0.41430395
5.8122825 0.41326759
5.8127425 0.41232159
5.8132026 0.4114632
5.8136627 0.41069759
5.8141228 0.41003923
5.8145829 0.40948966
5.815043 0.40905008
5.8155031 0.40872168
5.8159632 0.40850566
5.8164233 0.40840322
5.8168834 0.40841556
5.8173435 0.40854388
5.8178036 0.40878937
5.8182637 0.40915324
5.8187237 0.40963668
5.8191838 0.41024089
5.8196439 0.41096707
5.820104 0.41181641
5.8205641 0.41279012
5.8210242 0.4138894
5.8214843 0.41511543
5.8219444 0.41646892
5.8224045 0.41790503
5.8228646 0.4193974
5.8233247 0.42095067
5.8237848 0.4225695
5.8242448 0.42425851
5.8247049 0.42602237
5.825165 0.4278657
5.8256251 0.42979316
5.8260852 0.43180939
5.8265453 0.43391903
5.8270054 0.43612672
5.8274655 0.43843712
5.8279256 0.44085486
5.8283857 0.44338459
5.8288458 0.44603095
5.8293059 0.44879858
5.829766 0.45169213
5.830226 0.45471625
5.8306861 0.45786511
5.8311462 0.46104749
5.8316063 0.46424421
5.8320664 0.46745914
5.8325265 0.47069614
5.8329866 0.47395906
5.8334467 0.47725176
5.8339068 0.4805781
5.8343669 0.48394194
5.834827 0.48734713
5.8352871 0.49079753
5.8357471 0.494297
5.8362072 0.4978494
5.8366673 0.50145859
5.8371274 0.50512841
5.8375875 0.50886274
5.8380476 0.51266542
5.8385077 0.51654032
5.8389678 0.5204913
5.8394279 0.52450564
5.839888 0.52853548
5.8403481 0.53257614
5.8408082 0.53662612
5.8412683 0.54068391
5.8417283 0.544748
5.8421884 0.54881687
5.8426485 0.55288902
5.8431086 0.55696294
5.8435687 0.56103711
5.8440288 0.56511003
5.8444889 0.56918019
5.844949 0.57324608
5.8454091 0.57730618
5.8458692 0.58135899
5.8463293 0.585403
5.8467894 0.5894367
5.8472494 0.59345857
5.8477095 0.59746711
5.8481696 0.60146751
5.8486297 0.6054661
5.8490898 0.60946239
5.8495499 0.61345588
5.85001 0.61744608
5.8504701 0.62143249
5.8509302 0.62541461
5.8513903 0.62939193
5.8518504 0.63336396
5.8523105 0.63733021
5.8527706 0.64129017
5.8532306 0.64524335
5.8536907 0.64918924
5.8541508 0.65312735
5.8546109 0.65705719
5.855071 0.66097824
5.8555311 0.66489002
5.8559912 0.66879202
5.8564513 0.67268217
5.8569114 0.67653072
5.8573715 0.68032802
5.8578316 0.68407595
5.8582917 0.68777639
5.8587518 0.69143121
5.8592118 0.69504229
5.8596719 0.69861152
5.860132 0.70214077
5.8605921 0.70563192
5.8610522 0.70908685
5.8615123 0.71250743
5.8619724 0.71589555
5.8624325 0.71925309
5.8628926 0.72258192
5.8633527 0.72588392
5.8638128 0.72916097
5.8642729 0.73241495
5.8647329 0.73564774
5.865193 0.73886064
5.8656531 0.74205187
5.8661132 0.74522065
5.8665733 0.74836649
5.8670334 0.75148889
5.8674935 0.75458735
5.8679536 0.75766137
5.8684137 0.76071046
5.8688738 0.76373412
5.8693339 0.76673185
5.869794 0.76970315
5.8702541 0.77264753
5.8707141 0.77556448
5.8711742 0.77845352
5.8716343 0.78131413
5.8720944 0.78414583
5.8725545 0.78694812
5.8730146 0.7897205
5.8734747 0.79246247
5.8739348 0.79518155
5.8743949 0.79789109
5.874855 0.80059071
5.8753151 0.80327979
5.8757752 0.8059577
5.8762352 0.8086238
5.8766953 0.81127746
5.8771554 0.81391806
5.8776155 0.81654496
5.8780756 0.81915753
5.8785357 0.82175514
5.8789958 0.82433716
5.8794559 0.82690296
5.879916 0.8294519
5.8803761 0.83198336
5.8808362 0.83449671
5.8812963 0.83699131
5.8817564 0.83946654
5.8822164 0.84192188
5.8826765 0.84436504
5.8831366 0.84680068
5.8835967 0.84922863
5.8840568 0.85164872
5.8845169 0.85406078
5.884977 0.85646462
5.8854371 0.8588601
5.8858972 0.86124702
5.8863573 0.86362523
5.8868174 0.86599455
5.8872775 0.8683548
5.8877375 0.87070582
5.8881976 0.87304744
5.8886577 0.87537948
5.8891178 0.87770177
5.8895779 0.88001414
5.890038 0.88231642
5.8904981 0.88460844
5.8909582 0.8868898
5.8914183 0.88915877
5.8918784 0.89141524
5.8923385 0.89365951
5.8927986 0.8958919
5.8932587 0.8981127
5.8937187 0.90032223
5.8941788 0.90252079
5.8946389 0.90470869
5.895099 0.90688623
5.8955591 0.90905372
5.8960192 0.91121148
5.8964793 0.91335979
5.8969394 0.91549898
5.8973995 0.91762934
5.8978596 0.91975119
5.8983197 0.92186483
5.8987798 0.92397057
5.8992398 0.92606871
5.8996999 0.9281549
5.90016 0.93021709
5.9006201 0.93225541
5.9010802 0.93427071
5.9015403 0.93626385
5.9020004 0.93823567
5.9024605 0.94018703
5.9029206 0.94211877
5.9033807 0.94403175
5.9038408 0.94592682
5.9043009 0.94780483
5.904761 0.94966663
5.905221 0.95151307
5.9056811 0.953345
5.9061412 0.95516328
5.9066013 0.95696876
5.9070614 0.95876228
5.9075215 0.9605447
5.9079816 0.96231686
5.9084417 0.96406588
5.9089018 0.96577938
5.9093619 0.96745835
5.909822 0.9691038
5.9102821 0.97071672
5.9107421 0.97229812
5.9112022 0.97384899
5.9116623 0.97537034
5.9121224 0.97686316
5.9125825 0.97832845
5.9130426 0.97976722
5.9135027 0.98118045
5.9139628 0.98256916
5.9144229 0.98393434
5.914883 0.98527699
5.9153431 0.9865981
5.9158032 0.98789869
5.9162633 0.98917974
5.9167233 0.99044133
5.9171834 0.99166924
5.9176435 0.99285873
5.9181036 0.99401032
5.9185637 0.9951245
5.9190238 0.99620178
5.9194839 0.99724265
5.919944 0.99824762
5.9204041 0.99921719
5.9208642 1.0001519
5.9213243 1.0010521
5.9217844 1.0019185
5.9222444 1.0027515
5.9227045 1.0035515
5.9231646 1.0043192
5.9236247 1.005055
5.9240848 1.0057594
5.9245449 1.0064329
5.925005 1.0070761
5.9254651 1.0076889
5.9259252 1.0082697
5.9263853 1.0088179
5.9268454 1.0093331
5.9273055 1.0098149
5.9277656 1.010263
5.9282256 1.0106769
5.9286857 1.0110563
5.9291458 1.0114008
5.9296059 1.0117099
5.930066 1.0119833
5.9305261 1.0122206
5.9309862 1.0124215
5.9314463 1.0125854
5.9319064 1.0127121
5.9323665 1.0128012
5.9328266 1.0128521
5.9332867 1.0128647
5.9337467 1.0128384
5.9342068 1.0127808
5.9346669 1.0127036
5.935127 1.0126057
5.9355871 1.0124859
5.9360472 1.0123429
5.9365073 1.0121755
5.9369674 1.0119824
5.9374275 1.0117625
5.9378876 1.0115144
5.9383477 1.011237
5.9388078 1.010929
5.9392679 1.0105892
5.9397279 1.0102163
5.940188 1.0098091
5.9406481 1.0093664
5.9411082 1.0088869
5.9415683 1.0083694
5.9420284 1.0078126
5.9424885 1.0072159
5.9429486 1.0066019
5.9434087 1.0059823
5.9438688 1.0053554
5.9443289 1.0047196
5.944789 1.0040734
5.945249 1.003415
5.9457091 1.002743
5.9461692 1.0020557
5.9466293 1.0013515
5.9470894 1.0006288
5.9475495 0.99988604
5.9480096 0.99912157
5.9484697 0.99833381
5.9489298 0.99752114
5.9493899 0.99668198
5.94985 0.99581471
5.9503101 0.99491773
5.9507702 0.99398946
5.9512302 0.99303166
5.9516903 0.99206777
5.9521504 0.9911025
5.9526105 0.99013572
5.9530706 0.98916734
5.9535307 0.98819726
5.9539908 0.98722536
5.9544509 0.98625154
5.954911 0.98527569
5.9553711 0.98429772
5.9558312 0.98331752
5.9562913 0.98233497
5.9567514 0.98134999
5.9572114 0.98036245
5.9576715 0.97937226
5.9581316 0.97837931
5.9585917 0.9773835
5.9590518 0.97638471
5.9595119 0.97538286
5.959972 0.97437753
5.9604321 0.97336822
5.9608922 0.9723554
5.9613523 0.97133955
5.9618124 0.97032121
5.9622725 0.96930086
5.9627325 0.96827902
5.9631926 0.9672562
5.9636527 0.9662329
5.9641128 0.96520963
5.9645729 0.96418689
5.965033 0.96316519
5.9654931 0.96214505
5.9659532 0.96112696
5.9664133 0.96011143
5.9668734 0.95909897
5.9673335 0.95809009
5.9677936 0.95708529
5.9682537 0.95608508
5.9687137 0.95509442
5.9691738 0.954117
5.9696339 0.95315231
5.970094 0.95219984
5.9705541 0.95125908
5.9710142 0.95032952
5.9714743 0.94941065
5.9719344 0.94850196
5.9723945 0.94760294
5.9728546 0.94671309
5.9733147 0.94583188
5.9737748 0.94495882
5.9742348 0.94409339
5.9746949 0.94323509
5.975155 0.94238339
5.9756151 0.94153781
5.9760752 0.94069781
5.9765353 0.9398629
5.9769954 0.93903315
5.9774555 0.93821633
5.9779156 0.93741471
5.9783757 0.93662793
5.9788358 0.93585567
5.9792959 0.93509759
5.979756 0.93435334
5.980216 0.93362258
5.9806761 0.93290498
5.9811362 0.9322002
5.9815963 0.9315079
5.9820564 0.93082773
5.9825165 0.93015936
5.9829766 0.92950245
5.9834367 0.92885666
5.9838968 0.92822164
5.9843569 0.92759707
5.984817 0.9269826
5.9852771 0.92637788
5.9857371 0.92578295
5.9861972 0.92519903
5.9866573 0.92462631
5.9871174 0.92406483
5.9875775 0.92351465
5.9880376 0.92297581
5.9884977 0.92244836
5.9889578 0.92193236
5.9894179 0.92142784
5.989878 0.92093487
5.9903381 0.92045348
5.9907982 0.91998373
5.9912583 0.91952567
5.9917183 0.91907934
5.9921784 0.9186448
5.9926385 0.91822209
5.9930986 0.91781127
5.9935587 0.91741237
5.9940188 0.91702546
5.9944789 0.91664903
5.994939 0.91628095
5.9953991 0.91592137
5.9958592 0.91557047
5.9963193 0.91522841
5.9967794 0.91489536
5.9972394 0.91457149
5.9976995 0.91425696
5.9981596 0.91395194
5.9986197 0.91365661
5.9990798 0.91337113
5.9995399 0.91309567
6 0.91283039
