# Supplementary material for: Structural motifs of gold cluster anions with 17 to 69 atoms
Source: Nat Commun. 2026 Apr 10;17:5099. doi: 10.1038/s41467-026-71649-9 (PMC13246909; doi:10.1038/s41467-026-71649-9)
Supplement: Supplementary file 5 — Source Data [file 41467_2026_71649_MOESM5_ESM.zip › Figure2/32_th_green.dat]

3.7 0
3.7004601 0
3.7009202 0
3.7013803 0
3.7018404 0
3.7023005 0
3.7027606 0
3.7032206 0
3.7036807 0
3.7041408 0
3.7046009 0
3.705061 0
3.7055211 0
3.7059812 0
3.7064413 0
3.7069014 0
3.7073615 0
3.7078216 0
3.7082817 0
3.7087417 0
3.7092018 0
3.7096619 0
3.710122 0
3.7105821 0
3.7110422 0
3.7115023 0
3.7119624 0
3.7124225 0
3.7128826 0
3.7133427 0
3.7138028 0
3.7142629 0
3.7147229 0
3.715183 0
3.7156431 0
3.7161032 0
3.7165633 0
3.7170234 0
3.7174835 0
3.7179436 0
3.7184037 0
3.7188638 0
3.7193239 0
3.719784 0
3.720244 0
3.7207041 0
3.7211642 0
3.7216243 0
3.7220844 0
3.7225445 0
3.7230046 0
3.7234647 0
3.7239248 0
3.7243849 0
3.724845 0
3.7253051 0
3.7257652 0
3.7262252 0
3.7266853 0
3.7271454 0
3.7276055 0
3.7280656 0
3.7285257 0
3.7289858 0
3.7294459 0
3.729906 0
3.7303661 0
3.7308262 0
3.7312863 0
3.7317463 0
3.7322064 0
3.7326665 0
3.7331266 0
3.7335867 0
3.7340468 0
3.7345069 0
3.734967 0
3.7354271 0
3.7358872 0
3.7363473 0
3.7368074 0
3.7372675 0
3.7377275 0
3.7381876 0
3.7386477 0
3.7391078 0
3.7395679 0
3.740028 0
3.7404881 0
3.7409482 0
3.7414083 0
3.7418684 0
3.7423285 0
3.7427886 0
3.7432486 0
3.7437087 0
3.7441688 0
3.7446289 0
3.745089 0
3.7455491 0
3.7460092 0
3.7464693 0
3.7469294 0
3.7473895 0
3.7478496 0
3.7483097 0
3.7487698 0
3.7492298 0
3.7496899 0
3.75015 0
3.7506101 0
3.7510702 0
3.7515303 0
3.7519904 0
3.7524505 0
3.7529106 0
3.7533707 0
3.7538308 0
3.7542909 0
3.754751 0
3.755211 0
3.7556711 0
3.7561312 0
3.7565913 0
3.7570514 0
3.7575115 0
3.7579716 0
3.7584317 0
3.7588918 0
3.7593519 0
3.759812 0
3.7602721 0
3.7607321 0
3.7611922 0
3.7616523 0
3.7621124 0
3.7625725 0
3.7630326 0
3.7634927 0
3.7639528 0
3.7644129 0
3.764873 0
3.7653331 0
3.7657932 0
3.7662533 0
3.7667133 0
3.7671734 0
3.7676335 0
3.7680936 0
3.7685537 0
3.7690138 0
3.7694739 0
3.769934 0
3.7703941 0
3.7708542 0
3.7713143 0
3.7717744 0
3.7722344 0
3.7726945 0
3.7731546 0
3.7736147 0
3.7740748 0
3.7745349 0
3.774995 0
3.7754551 0
3.7759152 0
3.7763753 0
3.7768354 0
3.7772955 0
3.7777556 0
3.7782156 0
3.7786757 0
3.7791358 0
3.7795959 0
3.780056 0
3.7805161 0
3.7809762 0
3.7814363 0
3.7818964 0
3.7823565 0
3.7828166 0
3.7832767 0
3.7837367 0
3.7841968 0
3.7846569 0
3.785117 0
3.7855771 0
3.7860372 0
3.7864973 0
3.7869574 0
3.7874175 0
3.7878776 0
3.7883377 0
3.7887978 0
3.7892579 0
3.7897179 0
3.790178 0
3.7906381 0
3.7910982 0
3.7915583 0
3.7920184 0
3.7924785 0
3.7929386 0
3.7933987 0
3.7938588 0
3.7943189 0
3.794779 0
3.795239 0
3.7956991 0
3.7961592 0
3.7966193 0
3.7970794 0
3.7975395 0
3.7979996 0
3.7984597 0
3.7989198 0
3.7993799 0
3.79984 0
3.8003001 0
3.8007602 0
3.8012202 0
3.8016803 0
3.8021404 0
3.8026005 0
3.8030606 0
3.8035207 0
3.8039808 0
3.8044409 0
3.804901 0
3.8053611 0
3.8058212 0
3.8062813 0
3.8067413 0
3.8072014 0
3.8076615 0
3.8081216 0
3.8085817 0
3.8090418 0
3.8095019 0
3.809962 0
3.8104221 0
3.8108822 0
3.8113423 0
3.8118024 0
3.8122625 0
3.8127225 0
3.8131826 0
3.8136427 0
3.8141028 0
3.8145629 0
3.815023 0
3.8154831 0
3.8159432 0
3.8164033 0
3.8168634 0
3.8173235 0
3.8177836 0
3.8182436 0
3.8187037 0
3.8191638 0
3.8196239 0
3.820084 0
3.8205441 0
3.8210042 0
3.8214643 0
3.8219244 0
3.8223845 0
3.8228446 0
3.8233047 0
3.8237648 0
3.8242248 0
3.8246849 0
3.825145 0
3.8256051 0
3.8260652 0
3.8265253 0
3.8269854 0
3.8274455 0
3.8279056 0
3.8283657 0
3.8288258 0
3.8292859 0
3.8297459 0
3.830206 0
3.8306661 0
3.8311262 0
3.8315863 0
3.8320464 0
3.8325065 0
3.8329666 0
3.8334267 0
3.8338868 0
3.8343469 0
3.834807 0
3.8352671 0
3.8357271 0
3.8361872 0
3.8366473 0
3.8371074 0
3.8375675 0
3.8380276 0
3.8384877 0
3.8389478 0
3.8394079 0
3.839868 0
3.8403281 0
3.8407882 0
3.8412482 0
3.8417083 0
3.8421684 0
3.8426285 0
3.8430886 0
3.8435487 0
3.8440088 0
3.8444689 0
3.844929 0
3.8453891 0
3.8458492 0
3.8463093 0
3.8467694 0
3.8472294 0
3.8476895 0
3.8481496 0
3.8486097 0
3.8490698 0
3.8495299 0
3.84999 0
3.8504501 0
3.8509102 0
3.8513703 0
3.8518304 0
3.8522905 0
3.8527506 0
3.8532106 0
3.8536707 0
3.8541308 0
3.8545909 0
3.855051 0
3.8555111 0
3.8559712 0
3.8564313 0
3.8568914 0
3.8573515 0
3.8578116 0
3.8582717 0
3.8587317 0
3.8591918 0
3.8596519 0
3.860112 0
3.8605721 0
3.8610322 0
3.8614923 0
3.8619524 0
3.8624125 0
3.8628726 0
3.8633327 0
3.8637928 0
3.8642529 0
3.8647129 0
3.865173 0
3.8656331 0
3.8660932 0
3.8665533 0
3.8670134 0
3.8674735 0
3.8679336 0
3.8683937 0
3.8688538 0
3.8693139 0
3.869774 0
3.870234 0
3.8706941 0
3.8711542 0
3.8716143 0
3.8720744 0
3.8725345 0
3.8729946 0
3.8734547 0
3.8739148 0
3.8743749 0
3.874835 0
3.8752951 0
3.8757552 0
3.8762152 0
3.8766753 0
3.8771354 0
3.8775955 0
3.8780556 0
3.8785157 0
3.8789758 0
3.8794359 0
3.879896 0
3.8803561 0
3.8808162 0
3.8812763 0
3.8817363 0
3.8821964 0
3.8826565 0
3.8831166 0
3.8835767 0
3.8840368 0
3.8844969 0
3.884957 0
3.8854171 0
3.8858772 0
3.8863373 0
3.8867974 0
3.8872575 0
3.8877175 0
3.8881776 0
3.8886377 0
3.8890978 0
3.8895579 5.5666743e-11
3.890018 2.3328822e-10
3.8904781 5.237483e-10
3.8909382 9.1762944e-10
3.8913983 1.4055141e-09
3.8918584 1.9779848e-09
3.8923185 2.6256239e-09
3.8927786 3.339014e-09
3.8932386 4.1087374e-09
3.8936987 4.9253768e-09
3.8941588 5.7795144e-09
3.8946189 6.6617328e-09
3.895079 7.5626145e-09
3.8955391 8.4727419e-09
3.8959992 9.3826975e-09
3.8964593 1.0283064e-08
3.8969194 1.1164423e-08
3.8973795 1.2017358e-08
3.8978396 1.2842319e-08
3.8982997 1.3898094e-08
3.8987598 1.5283975e-08
3.8992198 1.6974697e-08
3.8996799 1.8944996e-08
3.90014 2.1169609e-08
3.9006001 2.3623271e-08
3.9010602 2.6280718e-08
3.9015203 2.9116688e-08
3.9019804 3.2105915e-08
3.9024405 3.5223135e-08
3.9029006 3.8443086e-08
3.9033607 4.1740502e-08
3.9038208 4.509012e-08
3.9042809 4.8466677e-08
3.9047409 5.1844907e-08
3.905201 5.5199548e-08
3.9056611 5.8505335e-08
3.9061212 6.1737004e-08
3.9065813 6.5118996e-08
3.9070414 7.0019928e-08
3.9075015 7.6547207e-08
3.9079616 8.4576456e-08
3.9084217 9.3983302e-08
3.9088818 1.0464337e-07
3.9093419 1.1643229e-07
3.909802 1.2922569e-07
3.9102621 1.4289918e-07
3.9107221 1.5732841e-07
3.9111822 1.7238899e-07
3.9116423 1.8795655e-07
3.9121024 2.0390671e-07
3.9125625 2.2011511e-07
3.9130226 2.3645736e-07
3.9134827 2.528091e-07
3.9139428 2.6904595e-07
3.9144029 2.8504354e-07
3.914863 3.0067749e-07
3.9153231 3.185191e-07
3.9157832 3.4377965e-07
3.9162432 3.7609029e-07
3.9167033 4.1491086e-07
3.9171634 4.5970121e-07
3.9176235 5.0992118e-07
3.9180836 5.6503063e-07
3.9185437 6.244894e-07
3.9190038 6.8775734e-07
3.9194639 7.5429429e-07
3.919924 8.235601e-07
3.9203841 8.9501461e-07
3.9208442 9.6811768e-07
3.9213043 1.0423292e-06
3.9217644 1.1171089e-06
3.9222244 1.1919167e-06
3.9226845 1.2662124e-06
3.9231446 1.339456e-06
3.9236047 1.411234e-06
3.9240648 1.4995285e-06
3.9245249 1.6160029e-06
3.924985 1.7586632e-06
3.9254451 1.9255156e-06
3.9259052 2.1145663e-06
3.9263653 2.3238214e-06
3.9268254 2.5512869e-06
3.9272855 2.794969e-06
3.9277455 3.0528738e-06
3.9282056 3.3230075e-06
3.9286657 3.6033762e-06
3.9291258 3.891986e-06
3.9295859 4.186843e-06
3.930046 4.4859533e-06
3.9305061 4.7873232e-06
3.9309662 5.0889586e-06
3.9314263 5.3888657e-06
3.9318864 5.6850507e-06
3.9323465 5.9835157e-06
3.9328066 6.3625633e-06
3.9332667 6.8372297e-06
3.9337267 7.400819e-06
3.9341868 8.0466351e-06
3.9346469 8.7679823e-06
3.935107 9.5581646e-06
3.9355671 1.0410486e-05
3.9360272 1.1318251e-05
3.9364873 1.2274763e-05
3.9369474 1.3273327e-05
3.9374075 1.4307246e-05
3.9378676 1.5369824e-05
3.9383277 1.6454367e-05
3.9387878 1.7554177e-05
3.9392478 1.8662559e-05
3.9397079 1.9772817e-05
3.940168 2.0878255e-05
3.9406281 2.1972177e-05
3.9410882 2.3124166e-05
3.9415483 2.456833e-05
3.9420084 2.6303763e-05
3.9424685 2.8310423e-05
3.9429286 3.056827e-05
3.9433887 3.3057263e-05
3.9438488 3.5757362e-05
3.9443089 3.8648525e-05
3.944769 4.1710711e-05
3.945229 4.4923881e-05
3.9456891 4.8267994e-05
3.9461492 5.1723007e-05
3.9466093 5.5268882e-05
3.9470694 5.8885577e-05
3.9475295 6.2553051e-05
3.9479896 6.6251263e-05
3.9484497 6.9960174e-05
3.9489098 7.3659741e-05
3.9493699 7.7329925e-05
3.94983 8.1381868e-05
3.9502901 8.6281136e-05
3.9507502 9.1975349e-05
3.9512102 9.8411305e-05
3.9516703 0.00010553581
3.9521304 0.00011329565
3.9525905 0.00012163764
3.9530506 0.00013050857
3.9535107 0.00013985524
3.9539708 0.00014962445
3.9544309 0.00015976301
3.954891 0.0001702177
3.9553511 0.00018093534
3.9558112 0.00019186272
3.9562713 0.00020294664
3.9567313 0.00021413389
3.9571914 0.00022537129
3.9576515 0.00023660562
3.9581116 0.00024785411
3.9585717 0.00026062911
3.9590318 0.00027546766
3.9594919 0.00029224532
3.959952 0.00031083768
3.9604121 0.0003311203
3.9608722 0.00035296876
3.9613323 0.00037625861
3.9617924 0.00040086544
3.9622525 0.00042666481
3.9627125 0.0004535323
3.9631726 0.00048134347
3.9636327 0.00050997389
3.9640928 0.00053929915
3.9645529 0.00056919479
3.965013 0.00059953641
3.9654731 0.00063019956
3.9659332 0.00066105982
3.9663933 0.00069199276
3.9668534 0.00072358145
3.9673135 0.00075934557
3.9677736 0.0007995686
3.9682336 0.00084399697
3.9686937 0.0008923771
3.9691538 0.00094445542
3.9696139 0.00099997834
3.970074 0.0010586923
3.9705341 0.0011203437
3.9709942 0.001184679
3.9714543 0.0012514446
3.9719144 0.001320387
3.9723745 0.0013912525
3.9728346 0.0014637876
3.9732947 0.0015377387
3.9737548 0.0016128522
3.9742148 0.0016888745
3.9746749 0.0017655522
3.975135 0.0018426316
3.9755951 0.0019229739
3.9760552 0.0020120961
3.9765153 0.0021096971
3.9769754 0.0022153371
3.9774355 0.0023285762
3.9778956 0.0024489747
3.9783557 0.0025760925
3.9788158 0.00270949
3.9792759 0.0028487272
3.9797359 0.0029933643
3.980196 0.0031429615
3.9806561 0.0032970788
3.9811162 0.0034552765
3.9815763 0.0036171148
3.9820364 0.0037821537
3.9824965 0.0039499534
3.9829566 0.004120074
3.9834167 0.0042920758
3.9838768 0.0044656131
3.9843369 0.00464882
3.984797 0.0048467046
3.9852571 0.0050586398
3.9857171 0.0052839984
3.9861772 0.0055221534
3.9866373 0.0057724777
3.9870974 0.0060343442
3.9875575 0.0063071257
3.9880176 0.0065901952
3.9884777 0.0068829256
3.9889378 0.0071846896
3.9893979 0.0074948604
3.989858 0.0078128106
3.9903181 0.0081379133
3.9907782 0.0084695414
3.9912382 0.0088070676
3.9916983 0.009149865
3.9921584 0.0094973064
3.9926185 0.0098502235
3.9930786 0.010221134
3.9935387 0.010612519
3.9939988 0.011023719
3.9944589 0.011454074
3.994919 0.011902926
3.9953791 0.012369614
3.9958392 0.012853479
3.9962993 0.013353862
3.9967594 0.013870104
3.9972194 0.014401545
3.9976795 0.014947525
3.9981396 0.015507386
3.9985997 0.016080468
3.9990598 0.016666111
3.9995199 0.017263656
3.99998 0.017872445
4.0004401 0.018491816
4.0009002 0.019121112
4.0013603 0.019763192
4.0018204 0.020427988
4.0022805 0.02111588
4.0027405 0.021826573
4.0032006 0.022559769
4.0036607 0.023315172
4.0041208 0.024092484
4.0045809 0.024891408
4.005041 0.025711648
4.0055011 0.026552906
4.0059612 0.027414885
4.0064213 0.02829729
4.0068814 0.029199822
4.0073415 0.030122184
4.0078016 0.031064081
4.0082617 0.032025214
4.0087217 0.033005287
4.0091818 0.034004002
4.0096419 0.035021064
4.010102 0.03605571
4.0105621 0.037107795
4.0110222 0.03817802
4.0114823 0.039267083
4.0119424 0.040375683
4.0124025 0.041504519
4.0128626 0.042654289
4.0133227 0.043825693
4.0137828 0.04501943
4.0142428 0.046236198
4.0147029 0.047476697
4.015163 0.048741625
4.0156231 0.050031682
4.0160832 0.051347565
4.0165433 0.052689975
4.0170034 0.05405961
4.0174635 0.055457169
4.0179236 0.056883351
4.0183837 0.058338096
4.0188438 0.059807796
4.0193039 0.061287442
4.019764 0.062777363
4.020224 0.064277892
4.0206841 0.065789357
4.0211442 0.06731209
4.0216043 0.068846421
4.0220644 0.070392681
4.0225245 0.0719512
4.0229846 0.073522309
4.0234447 0.075106338
4.0239048 0.076703617
4.0243649 0.078314478
4.024825 0.079939251
4.0252851 0.081578267
4.0257451 0.083231855
4.0262052 0.084900346
4.0266653 0.086584072
4.0271254 0.088282984
4.0275855 0.089994927
4.0280456 0.091718342
4.0285057 0.093451848
4.0289658 0.09519406
4.0294259 0.096943596
4.029886 0.098699073
4.0303461 0.10045911
4.0308062 0.10222232
4.0312663 0.10398732
4.0317263 0.10575273
4.0321864 0.10751716
4.0326465 0.10927924
4.0331066 0.11103758
4.0335667 0.1127908
4.0340268 0.1145375
4.0344869 0.11627632
4.034947 0.11800587
4.0354071 0.11972476
4.0358672 0.12143167
4.0363273 0.12312632
4.0367874 0.12480914
4.0372474 0.12648055
4.0377075 0.12814097
4.0381676 0.12979083
4.0386277 0.13143055
4.0390878 0.13306055
4.0395479 0.13468125
4.040008 0.13629309
4.0404681 0.13789648
4.0409282 0.13949185
4.0413883 0.14107961
4.0418484 0.1426602
4.0423085 0.14423404
4.0427686 0.14580155
4.0432286 0.14736315
4.0436887 0.14891927
4.0441488 0.15046979
4.0446089 0.1519819
4.045069 0.15343777
4.0455291 0.15483976
4.0459892 0.15619026
4.0464493 0.15749164
4.0469094 0.15874629
4.0473695 0.1599566
4.0478296 0.16112492
4.0482897 0.16225366
4.0487497 0.16334519
4.0492098 0.16440189
4.0496699 0.16542614
4.05013 0.16642032
4.0505901 0.16738681
4.0510502 0.168328
4.0515103 0.16924626
4.0519704 0.17014397
4.0524305 0.17102351
4.0528906 0.17188325
4.0533507 0.17269249
4.0538108 0.17344509
4.0542709 0.1741419
4.0547309 0.1747838
4.055191 0.17537165
4.0556511 0.17590631
4.0561112 0.17638865
4.0565713 0.17681954
4.0570314 0.17719984
4.0574915 0.17753042
4.0579516 0.17781215
4.0584117 0.17804589
4.0588718 0.1782325
4.0593319 0.17837286
4.059792 0.17846783
4.0602521 0.17851827
4.0607121 0.17852505
4.0611722 0.17848904
4.0616323 0.17841192
4.0620924 0.17829573
4.0625525 0.17813951
4.0630126 0.17794211
4.0634727 0.1777024
4.0639328 0.17741925
4.0643929 0.17709151
4.064853 0.17671805
4.0653131 0.17629774
4.0657732 0.17582944
4.0662332 0.17531202
4.0666933 0.17474434
4.0671534 0.17412526
4.0676135 0.17345365
4.0680736 0.17272838
4.0685337 0.1719483
4.0689938 0.17111228
4.0694539 0.1702192
4.069914 0.1692679
4.0703741 0.16828182
4.0708342 0.16728262
4.0712943 0.1662678
4.0717544 0.16523487
4.0722144 0.16418132
4.0726745 0.16310465
4.0731346 0.16200237
4.0735947 0.16087197
4.0740548 0.15971096
4.0745149 0.15851684
4.074975 0.15728711
4.0754351 0.15601927
4.0758952 0.15471081
4.0763553 0.15335925
4.0768154 0.15196208
4.0772755 0.1505168
4.0777355 0.14902092
4.0781956 0.14747192
4.0786557 0.14586973
4.0791158 0.14425098
4.0795759 0.14262874
4.080036 0.14100279
4.0804961 0.13937295
4.0809562 0.13773902
4.0814163 0.13610082
4.0818764 0.13445816
4.0823365 0.13281083
4.0827966 0.13115864
4.0832567 0.12950141
4.0837167 0.12783895
4.0841768 0.12617105
4.0846369 0.12449753
4.085097 0.1228182
4.0855571 0.12113285
4.0860172 0.11944131
4.0864773 0.11774337
4.0869374 0.11603886
4.0873975 0.11432716
4.0878576 0.11260695
4.0883177 0.11087905
4.0887778 0.10914453
4.0892378 0.10740447
4.0896979 0.10565993
4.090158 0.10391198
4.0906181 0.1021617
4.0910782 0.10041015
4.0915383 0.0986584
4.0919984 0.096907526
4.0924585 0.095158594
4.0929186 0.093412675
4.0933787 0.091670837
4.0938388 0.089934151
4.0942989 0.088203687
4.094759 0.086480514
4.095219 0.084765702
4.0956791 0.083060321
4.0961392 0.081369921
4.0965993 0.079701607
4.0970594 0.078054731
4.0975195 0.076428552
4.0979796 0.07482233
4.0984397 0.073235323
4.0988998 0.071666791
4.0993599 0.070115992
4.09982 0.068582185
4.1002801 0.067064629
4.1007401 0.065562583
4.1012002 0.064075307
4.1016603 0.062602058
4.1021204 0.061142097
4.1025805 0.059694682
4.1030406 0.058259072
4.1035007 0.056834526
4.1039608 0.055420302
4.1044209 0.054015928
4.104881 0.052632948
4.1053411 0.051277459
4.1058012 0.049948945
4.1062613 0.048646893
4.1067213 0.047370788
4.1071814 0.046120113
4.1076415 0.044894355
4.1081016 0.043692998
4.1085617 0.042515527
4.1090218 0.041361428
4.1094819 0.040230185
4.109942 0.039121284
4.1104021 0.038034208
4.1108622 0.036968445
4.1113223 0.035923477
4.1117824 0.034898792
4.1122424 0.033893872
4.1127025 0.032908204
4.1131626 0.031941088
4.1136227 0.030990992
4.1140828 0.030057992
4.1145429 0.02914247
4.115003 0.028244811
4.1154631 0.027365397
4.1159232 0.026504613
4.1163833 0.025662841
4.1168434 0.024840464
4.1173035 0.024037867
4.1177636 0.023255433
4.1182236 0.022493545
4.1186837 0.021752586
4.1191438 0.02103294
4.1196039 0.020334991
4.120064 0.019659121
4.1205241 0.019005715
4.1209842 0.018375155
4.1214443 0.017767825
4.1219044 0.017179801
4.1223645 0.016600874
4.1228246 0.016031206
4.1232847 0.015471469
4.1237447 0.014922337
4.1242048 0.014384483
4.1246649 0.013858581
4.125125 0.013345304
4.1255851 0.012845324
4.1260452 0.012359317
4.1265053 0.011887954
4.1269654 0.011431909
4.1274255 0.010991856
4.1278856 0.010568468
4.1283457 0.010162418
4.1288058 0.0097743794
4.1292659 0.0094050257
4.1297259 0.0090550303
4.130186 0.0087250557
4.1306461 0.0084064001
4.1311062 0.0080915068
4.1315663 0.00778098
4.1320264 0.0074754241
4.1324865 0.0071754431
4.1329466 0.0068816415
4.1334067 0.0065946235
4.1338668 0.0063149933
4.1343269 0.0060433552
4.134787 0.0057803135
4.135247 0.0055264723
4.1357071 0.0052824361
4.1361672 0.005048809
4.1366273 0.0048261953
4.1370874 0.0046151992
4.1375475 0.0044164251
4.1380076 0.0042304772
4.1384677 0.0040579597
4.1389278 0.0038987644
4.1393879 0.0037436451
4.139848 0.003589909
4.1403081 0.0034379679
4.1407682 0.0032882335
4.1412282 0.0031411175
4.1416883 0.0029970316
4.1421484 0.0028563875
4.1426085 0.0027195968
4.1430686 0.0025870714
4.1435287 0.0024592228
4.1439888 0.0023364629
4.1444489 0.0022192032
4.144909 0.0021078555
4.1453691 0.0020028316
4.1458292 0.001904543
4.1462893 0.0018134016
4.1467493 0.0017298189
4.1472094 0.0016542068
4.1476695 0.0015853683
4.1481296 0.0015173493
4.1485897 0.0014497501
4.1490498 0.0013828017
4.1495099 0.0013167353
4.14997 0.001251782
4.1504301 0.0011881728
4.1508902 0.0011261389
4.1513503 0.0010659112
4.1518104 0.001007721
4.1522705 0.00095179933
4.1527305 0.00089837723
4.1531906 0.00084768582
4.1536507 0.00079995619
4.1541108 0.00075541944
4.1545709 0.00071430665
4.155031 0.00067684891
4.1554911 0.00064327732
4.1559512 0.00061382296
4.1564113 0.00058687495
4.1568714 0.00055993357
4.1573315 0.00053308879
4.1577916 0.0005064518
4.1582517 0.00048013381
4.1587117 0.00045424603
4.1591718 0.00042889965
4.1596319 0.00040420588
4.160092 0.00038027592
4.1605521 0.00035722099
4.1610122 0.00033515227
4.1614723 0.00031418099
4.1619324 0.00029441833
4.1623925 0.00027597551
4.1628526 0.00025896373
4.1633127 0.0002434942
4.1637728 0.00022967811
4.1642328 0.00021762667
4.1646929 0.00020741346
4.165153 0.00019778625
4.1656131 0.000188125
4.1660732 0.00017847638
4.1665333 0.00016888707
4.1669934 0.00015940375
4.1674535 0.00015007309
4.1679136 0.00014094177
4.1683737 0.00013205646
4.1688338 0.00012346385
4.1692939 0.00011521061
4.169754 0.00010734342
4.170214 9.9908949e-05
4.1706741 9.2953878e-05
4.1711342 8.6524884e-05
4.1715943 8.0668642e-05
4.1720544 7.5431831e-05
4.1725145 7.0861125e-05
4.1729746 6.7003203e-05
4.1734347 6.380803e-05
4.1738948 6.0686955e-05
4.1743549 5.7546714e-05
4.174815 5.4404577e-05
4.1752751 5.127781e-05
4.1757351 4.8183683e-05
4.1761952 4.5139464e-05
4.1766553 4.2162419e-05
4.1771154 3.9269818e-05
4.1775755 3.6478929e-05
4.1780356 3.3807019e-05
4.1784957 3.1271357e-05
4.1789558 2.8889211e-05
4.1794159 2.6677848e-05
4.179876 2.4654538e-05
4.1803361 2.2836547e-05
4.1807962 2.1241145e-05
4.1812563 1.9885599e-05
4.1817163 1.8787176e-05
4.1821764 1.7874436e-05
4.1826365 1.6956212e-05
4.1830966 1.6030392e-05
4.1835567 1.5102639e-05
4.1840168 1.4178622e-05
4.1844769 1.3264005e-05
4.184937 1.2364456e-05
4.1853971 1.148564e-05
4.1858572 1.0633224e-05
4.1863173 9.8128741e-06
4.1867774 9.0302562e-06
4.1872374 8.2910367e-06
4.1876975 7.6008818e-06
4.1881576 6.9654578e-06
4.1886177 6.3904308e-06
4.1890778 5.8814671e-06
4.1895379 5.444233e-06
4.189998 5.0843946e-06
4.1904581 4.8074428e-06
4.1909182 4.5658576e-06
4.1913783 4.3203982e-06
4.1918384 4.0727e-06
4.1922985 3.8243983e-06
4.1927586 3.5771285e-06
4.1932186 3.3325261e-06
4.1936787 3.0922262e-06
4.1941388 2.8578643e-06
4.1945989 2.6310759e-06
4.195059 2.4134961e-06
4.1955191 2.2067604e-06
4.1959792 2.0125042e-06
4.1964393 1.8323629e-06
4.1968994 1.6679717e-06
4.1973595 1.5209661e-06
4.1978196 1.3929814e-06
4.1982797 1.285653e-06
4.1987397 1.2006162e-06
4.1991998 1.1379246e-06
4.1996599 1.0799959e-06
4.20012 1.0218064e-06
4.2005801 9.6371908e-07
4.2010402 9.0609651e-07
4.2015003 8.493015e-07
4.2019604 7.9369678e-07
4.2024205 7.3964511e-07
4.2028806 6.8750925e-07
4.2033407 6.3765193e-07
4.2038008 5.9043592e-07
4.2042609 5.4622395e-07
4.2047209 5.0537879e-07
4.205181 4.6826318e-07
4.2056411 4.3523988e-07
4.2061012 4.0667162e-07
4.2065613 3.8292117e-07
4.2070214 3.6435128e-07
4.2074815 3.5132468e-07
4.2079416 3.4353191e-07
4.2084017 3.3870847e-07
4.2088618 3.3653321e-07
4.2093219 3.3689081e-07
4.209782 3.396659e-07
4.210242 3.4474314e-07
4.2107021 3.5200718e-07
4.2111622 3.6134266e-07
4.2116223 3.7263425e-07
4.2120824 3.8576659e-07
4.2125425 4.0062433e-07
4.2130026 4.1709212e-07
4.2134627 4.3505462e-07
4.2139228 4.5439648e-07
4.2143829 4.7500234e-07
4.214843 4.9675685e-07
4.2153031 5.1954468e-07
4.2157632 5.4325046e-07
4.2162232 5.6775886e-07
4.2166833 5.9821557e-07
4.2171434 6.4094903e-07
4.2176035 6.9513152e-07
4.2180636 7.5990382e-07
4.2185237 8.3440669e-07
4.2189838 9.1778088e-07
4.2194439 1.0091672e-06
4.219904 1.1077063e-06
4.2203641 1.212539e-06
4.2208242 1.3228062e-06
4.2212843 1.4376485e-06
4.2217443 1.5562066e-06
4.2222044 1.6776215e-06
4.2226645 1.8010337e-06
4.2231246 1.9255842e-06
4.2235847 2.0504136e-06
4.2240448 2.1746627e-06
4.2245049 2.2974724e-06
4.224965 2.4192588e-06
4.2254251 2.5747382e-06
4.2258852 2.7773482e-06
4.2263453 3.023728e-06
4.2268054 3.3105169e-06
4.2272655 3.6343541e-06
4.2277255 3.9918788e-06
4.2281856 4.3797302e-06
4.2286457 4.7945477e-06
4.2291058 5.2329704e-06
4.2295659 5.6916376e-06
4.230026 6.1671885e-06
4.2304861 6.6562624e-06
4.2309462 7.1554985e-06
4.2314063 7.661536e-06
4.2318664 8.1710142e-06
4.2323265 8.6805723e-06
4.2327866 9.1868496e-06
4.2332466 9.6864852e-06
4.2337067 1.0200322e-05
4.2341668 1.0862632e-05
4.2346269 1.1685105e-05
4.235087 1.2656411e-05
4.2355471 1.3765221e-05
4.2360072 1.5000205e-05
4.2364673 1.6350034e-05
4.2369274 1.7803378e-05
4.2373875 1.9348909e-05
4.2378476 2.0975297e-05
4.2383077 2.2671212e-05
4.2387678 2.4425325e-05
4.2392278 2.6226307e-05
4.2396879 2.8062828e-05
4.240148 2.9923559e-05
4.2406081 3.179717e-05
4.2410682 3.3672332e-05
4.2415283 3.5537716e-05
4.2419884 3.7381992e-05
4.2424485 3.937754e-05
4.2429086 4.1884194e-05
4.2433687 4.488007e-05
4.2438288 4.8331147e-05
4.2442889 5.2203402e-05
4.2447489 5.6462813e-05
4.245209 6.1075356e-05
4.2456691 6.6007009e-05
4.2461292 7.122375e-05
4.2465893 7.6691556e-05
4.2470494 8.2376405e-05
4.2475095 8.8244274e-05
4.2479696 9.4261139e-05
4.2484297 0.00010039298
4.2488898 0.00010660577
4.2493499 0.0001128655
4.24981 0.00011913813
4.2502701 0.00012538964
4.2507301 0.00013159187
4.2511902 0.00013863397
4.2516503 0.0001471097
4.2521104 0.0001569281
4.2525705 0.0001679982
4.2530306 0.00018022906
4.2534907 0.0001935297
4.2539508 0.00020780918
4.2544109 0.00022297654
4.254871 0.00023894082
4.2553311 0.00025561106
4.2557912 0.0002728963
4.2562513 0.00029070558
4.2567113 0.00030894795
4.2571714 0.00032753246
4.2576315 0.00034636813
4.2580916 0.00036536402
4.2585517 0.00038442916
4.2590118 0.0004034726
4.2594719 0.00042268307
4.259932 0.00044484037
4.2603921 0.00047050961
4.2608522 0.00049947613
4.2613123 0.00053152525
4.2617724 0.00056644231
4.2622324 0.00060401264
4.2626925 0.00064402156
4.2631526 0.00068625441
4.2636127 0.00073049653
4.2640728 0.00077653323
4.2645329 0.00082414987
4.264993 0.00087313175
4.2654531 0.00092326423
4.2659132 0.00097433262
4.2663733 0.0010261223
4.2668334 0.0010784185
4.2672935 0.0011310066
4.2677536 0.001183672
4.2682136 0.0012380893
4.2686737 0.0013001291
4.2691338 0.0013698352
4.2695939 0.0014467644
4.270054 0.0015304737
4.2705141 0.00162052
4.2709742 0.0017164602
4.2714343 0.0018178513
4.2718944 0.0019242501
4.2723545 0.0020352137
4.2728146 0.0021502989
4.2732747 0.0022690626
4.2737347 0.0023910619
4.2741948 0.0025158535
4.2746549 0.0026429945
4.275115 0.0027720418
4.2755751 0.0029025522
4.2760352 0.0030340828
4.2764953 0.0031661905
4.2769554 0.0033057497
4.2774155 0.0034608837
4.2778756 0.003630824
4.2783357 0.0038147842
4.2787958 0.0040119778
4.2792559 0.0042216183
4.2797159 0.0044429194
4.280176 0.0046750944
4.2806361 0.004917357
4.2810962 0.0051689207
4.2815563 0.0054289991
4.2820164 0.0056968056
4.2824765 0.0059715538
4.2829366 0.0062524572
4.2833967 0.0065387294
4.2838568 0.006829584
4.2843169 0.0071242343
4.284777 0.0074218941
4.285237 0.0077225457
4.2856971 0.0080430507
4.2861572 0.0083897081
4.2866173 0.0087613621
4.2870774 0.009156857
4.2875375 0.0095750369
4.2879976 0.010014746
4.2884577 0.010474829
4.2889178 0.010954129
4.2893779 0.011451492
4.289838 0.01196576
4.2902981 0.012495779
4.2907582 0.013040393
4.2912182 0.013598445
4.2916783 0.014168781
4.2921384 0.014750244
4.2925985 0.015341678
4.2930586 0.015941928
4.2935187 0.016549838
4.2939788 0.017169013
4.2944389 0.017823426
4.294899 0.018515461
4.2953591 0.019243816
4.2958192 0.020007186
4.2962793 0.020804268
4.2967393 0.021633757
4.2971994 0.022494351
4.2976595 0.023384746
4.2981196 0.024303638
4.2985797 0.025249724
4.2990398 0.026221699
4.2994999 0.02721826
4.29996 0.028238105
4.3004201 0.029279928
4.3008802 0.030342426
4.3013403 0.031424296
4.3018004 0.032524235
4.3022605 0.033640937
4.3027205 0.034783544
4.3031806 0.035970957
4.3036407 0.037202862
4.3041008 0.038478461
4.3045609 0.039796959
4.305021 0.041157559
4.3054811 0.042559463
4.3059412 0.044001875
4.3064013 0.045483997
4.3068614 0.047005034
4.3073215 0.048564188
4.3077816 0.050160663
4.3082416 0.051793661
4.3087017 0.053462386
4.3091618 0.055166041
4.3096219 0.056903829
4.310082 0.058674954
4.3105421 0.060478618
4.3110022 0.062314064
4.3114623 0.064184549
4.3119224 0.06609314
4.3123825 0.068040661
4.3128426 0.070027939
4.3133027 0.0720558
4.3137628 0.074125068
4.3142228 0.076236571
4.3146829 0.078391133
4.315143 0.080589579
4.3156031 0.082832737
4.3160632 0.085121431
4.3165233 0.087456488
4.3169834 0.089838732
4.3174435 0.092268989
4.3179036 0.094748086
4.3183637 0.097276848
4.3188238 0.099856101
4.3192839 0.10248667
4.3197439 0.10516642
4.320204 0.10786911
4.3206641 0.11059006
4.3211242 0.1133313
4.3215843 0.1160949
4.3220444 0.11888288
4.3225045 0.12169732
4.3229646 0.12454026
4.3234247 0.12741374
4.3238848 0.13031982
4.3243449 0.13326055
4.324805 0.13623798
4.3252651 0.13925415
4.3257251 0.14231113
4.3261852 0.14541095
4.3266453 0.14855567
4.3271054 0.15174733
4.3275655 0.154988
4.3280256 0.15827972
4.3284857 0.16161503
4.3289458 0.16496588
4.3294059 0.16832894
4.329866 0.17170273
4.3303261 0.17508579
4.3307862 0.17847664
4.3312462 0.18187381
4.3317063 0.18527582
4.3321664 0.1886812
4.3326265 0.19208849
4.3330866 0.1954962
4.3335467 0.19890287
4.3340068 0.20230701
4.3344669 0.20570717
4.334927 0.20910186
4.3353871 0.21248961
4.3358472 0.21586895
4.3363073 0.21923841
4.3367674 0.22259651
4.3372274 0.22594454
4.3376875 0.22928509
4.3381476 0.23261834
4.3386077 0.23594448
4.3390678 0.23926369
4.3395279 0.24257616
4.339988 0.24588207
4.3404481 0.2491816
4.3409082 0.25247494
4.3413683 0.25576227
4.3418284 0.25904377
4.3422885 0.26231963
4.3427485 0.26559003
4.3432086 0.26885515
4.3436687 0.27211519
4.3441288 0.27537031
4.3445889 0.27862071
4.345049 0.28186657
4.3455091 0.28510433
4.3459692 0.28826376
4.3464293 0.2913219
4.3468894 0.29428365
4.3473495 0.29715389
4.3478096 0.29993752
4.3482697 0.30263942
4.3487297 0.30526449
4.3491898 0.30781761
4.3496499 0.31030368
4.35011 0.31272759
4.3505701 0.31509422
4.3510302 0.31740846
4.3514903 0.31967521
4.3519504 0.32189935
4.3524105 0.32408578
4.3528706 0.32623938
4.3533307 0.32836505
4.3537908 0.33046767
4.3542509 0.33253666
4.3547109 0.33450173
4.355171 0.33635573
4.3556311 0.3381011
4.3560912 0.3397403
4.3565513 0.34127577
4.3570114 0.34270997
4.3574715 0.34404535
4.3579316 0.34528436
4.3583917 0.34642944
4.3588518 0.34748306
4.3593119 0.34844766
4.359772 0.34932568
4.360232 0.35011959
4.3606921 0.35083184
4.3611522 0.35146486
4.3616123 0.35202112
4.3620724 0.35250307
4.3625325 0.35291315
4.3629926 0.35324854
4.3634527 0.35350015
4.3639128 0.35366631
4.3643729 0.35374549
4.364833 0.35373617
4.3652931 0.35363683
4.3657532 0.35344595
4.3662132 0.35316199
4.3666733 0.35278345
4.3671334 0.3523088
4.3675935 0.35173651
4.3680536 0.35106507
4.3685137 0.35029295
4.3689738 0.34941863
4.3694339 0.34844059
4.369894 0.3473573
4.3703541 0.34616724
4.3708142 0.34486889
4.3712743 0.34346153
4.3717343 0.3419951
4.3721944 0.34049639
4.3726545 0.33896037
4.3731146 0.33738197
4.3735747 0.33575617
4.3740348 0.33407791
4.3744949 0.33234215
4.374955 0.33054384
4.3754151 0.32867794
4.3758752 0.3267394
4.3763353 0.32472317
4.3767954 0.32262422
4.3772555 0.3204375
4.3777155 0.31815795
4.3781756 0.31578054
4.3786357 0.31330022
4.3790958 0.31071194
4.3795559 0.30801066
4.380016 0.30520149
4.3804761 0.30236434
4.3809362 0.29951714
4.3813963 0.29665963
4.3818564 0.29379157
4.3823165 0.29091271
4.3827766 0.28802281
4.3832366 0.28512162
4.3836967 0.28220888
4.3841568 0.27928436
4.3846169 0.2763478
4.385077 0.27339896
4.3855371 0.27043759
4.3859972 0.26746344
4.3864573 0.26447626
4.3869174 0.26147581
4.3873775 0.25846184
4.3878376 0.25543409
4.3882977 0.25239234
4.3887578 0.24933422
4.3892178 0.24625513
4.3896779 0.24315724
4.390138 0.24004311
4.3905981 0.23691528
4.3910582 0.2337763
4.3915183 0.23062873
4.3919784 0.2274751
4.3924385 0.22431797
4.3928986 0.22115989
4.3933587 0.21800341
4.3938188 0.21485107
4.3942789 0.21170542
4.3947389 0.20856901
4.395199 0.20544439
4.3956591 0.20233412
4.3961192 0.19924072
4.3965793 0.19616676
4.3970394 0.19311479
4.3974995 0.19010668
4.3979596 0.1871605
4.3984197 0.18427372
4.3988798 0.1814438
4.3993399 0.17866819
4.3998 0.17594437
4.4002601 0.17326978
4.4007201 0.1706419
4.4011802 0.16805819
4.4016403 0.1655161
4.4021004 0.1630131
4.4025605 0.16054664
4.4030206 0.1581142
4.4034807 0.15571323
4.4039408 0.15334119
4.4044009 0.15099555
4.404861 0.14867376
4.4053211 0.14637329
4.4057812 0.14409508
4.4062412 0.14189365
4.4067013 0.13978634
4.4071614 0.1377704
4.4076215 0.13584302
4.4080816 0.13400142
4.4085417 0.13224282
4.4090018 0.13056444
4.4094619 0.12896349
4.409922 0.12743719
4.4103821 0.12598275
4.4108422 0.1245974
4.4113023 0.12327833
4.4117624 0.12202278
4.4122224 0.12082795
4.4126825 0.11969106
4.4131426 0.11860934
4.4136027 0.11757998
4.4140628 0.11660022
4.4145229 0.11567276
4.414983 0.11481993
4.4154431 0.11404441
4.4159032 0.11334618
4.4163633 0.11272525
4.4168234 0.11218158
4.4172835 0.11171517
4.4177435 0.111326
4.4182036 0.11101406
4.4186637 0.11077934
4.4191238 0.11062182
4.4195839 0.11054149
4.420044 0.11053834
4.4205041 0.11061235
4.4209642 0.11076351
4.4214243 0.1109918
4.4218844 0.11129721
4.4223445 0.11167974
4.4228046 0.11213935
4.4232647 0.11266469
4.4237247 0.11323893
4.4241848 0.11386425
4.4246449 0.11454307
4.425105 0.11527779
4.4255651 0.11607084
4.4260252 0.11692462
4.4264853 0.11784156
4.4269454 0.11882408
4.4274055 0.11987457
4.4278656 0.12099548
4.4283257 0.1221892
4.4287858 0.12345815
4.4292458 0.12480475
4.4297059 0.12623142
4.430166 0.12774057
4.4306261 0.12933461
4.4310862 0.13101597
4.4315463 0.13278592
4.4320064 0.13459367
4.4324665 0.13641397
4.4329266 0.13825131
4.4333867 0.14011018
4.4338468 0.14199505
4.4343069 0.14391043
4.434767 0.14586078
4.435227 0.1478506
4.4356871 0.14988436
4.4361472 0.15196657
4.4366073 0.15410169
4.4370674 0.15629422
4.4375275 0.15854864
4.4379876 0.16086943
4.4384477 0.16326108
4.4389078 0.16572808
4.4393679 0.1682749
4.439828 0.17090605
4.4402881 0.17361666
4.4407481 0.17634143
4.4412082 0.17906688
4.4416683 0.18179301
4.4421284 0.18451979
4.4425885 0.18724722
4.4430486 0.18997529
4.4435087 0.19270398
4.4439688 0.19543328
4.4444289 0.19816318
4.444889 0.20089366
4.4453491 0.20362472
4.4458092 0.20635634
4.4462693 0.2090885
4.4467293 0.21182121
4.4471894 0.21455444
4.4476495 0.21728819
4.4481096 0.22002243
4.4485697 0.22275717
4.4490298 0.22549271
4.4494899 0.22822979
4.44995 0.23096827
4.4504101 0.23370795
4.4508702 0.23644866
4.4513303 0.2391902
4.4517904 0.2419324
4.4522505 0.24467505
4.4527105 0.24741798
4.4531706 0.25016101
4.4536307 0.25290393
4.4540908 0.25564657
4.4545509 0.25838875
4.455011 0.26113026
4.4554711 0.26387094
4.4559312 0.26661059
4.4563913 0.26934902
4.4568514 0.27208605
4.4573115 0.27482144
4.4577716 0.27750835
4.4582316 0.28010844
4.4586917 0.28262605
4.4591518 0.28506553
4.4596119 0.28743125
4.460072 0.28972754
4.4605321 0.29195877
4.4609922 0.29412929
4.4614523 0.29624344
4.4619124 0.29830558
4.4623725 0.30032006
4.4628326 0.30229124
4.4632927 0.30422346
4.4637528 0.30612107
4.4642128 0.30798843
4.4646729 0.30982989
4.465133 0.31164981
4.4655931 0.31345252
4.4660532 0.31523816
4.4665133 0.31695096
4.4669734 0.31857393
4.4674335 0.32010905
4.4678936 0.32155827
4.4683537 0.32292357
4.4688138 0.3242069
4.4692739 0.32541024
4.4697339 0.32653554
4.470194 0.32758479
4.4706541 0.32855993
4.4711142 0.32946295
4.4715743 0.3302958
4.4720344 0.33106044
4.4724945 0.33175886
4.4729546 0.33239301
4.4734147 0.33296485
4.4738748 0.33347636
4.4743349 0.3339295
4.474795 0.33432478
4.4752551 0.33465684
4.4757151 0.33492364
4.4761752 0.33512364
4.4766353 0.33525532
4.4770954 0.33531715
4.4775555 0.3353076
4.4780156 0.33522515
4.4784757 0.33506825
4.4789358 0.33483538
4.4793959 0.33452501
4.479856 0.33413562
4.4803161 0.33366567
4.4807762 0.33311363
4.4812362 0.33247797
4.4816963 0.33175717
4.4821564 0.33094969
4.4826165 0.33005401
4.4830766 0.32906859
4.4835367 0.3280234
4.4839968 0.3269609
4.4844569 0.32587661
4.484917 0.32476564
4.4853771 0.32362312
4.4858372 0.32244415
4.4862973 0.32122386
4.4867574 0.31995736
4.4872174 0.31863978
4.4876775 0.31726622
4.4881376 0.3158318
4.4885977 0.31433165
4.4890578 0.31276088
4.4895179 0.3111146
4.489978 0.30938794
4.4904381 0.307576
4.4908982 0.30567392
4.4913583 0.30367679
4.4918184 0.30158158
4.4922785 0.2994524
4.4927385 0.29732302
4.4931986 0.29519345
4.4936587 0.29306368
4.4941188 0.29093373
4.4945789 0.2888036
4.495039 0.28667328
4.4954991 0.2845428
4.4959592 0.28241215
4.4964193 0.28028133
4.4968794 0.27815035
4.4973395 0.27601921
4.4977996 0.27388793
4.4982597 0.27175649
4.4987197 0.26962492
4.4991798 0.2674932
4.4996399 0.26536135
4.5001 0.26322937
4.5005601 0.26109723
4.5010202 0.25896468
4.5014803 0.25683173
4.5019404 0.25469844
4.5024005 0.25256485
4.5028606 0.25043101
4.5033207 0.24829699
4.5037808 0.24616283
4.5042408 0.24402858
4.5047009 0.2418943
4.505161 0.23976003
4.5056211 0.23762584
4.5060812 0.23549176
4.5065413 0.23335787
4.5070014 0.2312242
4.5074615 0.22909081
4.5079216 0.22695775
4.5083817 0.22482507
4.5088418 0.22269283
4.5093019 0.22059119
4.509762 0.21858714
4.510222 0.21667862
4.5106821 0.21486079
4.5111422 0.21312876
4.5116023 0.21147769
4.5120624 0.2099027
4.5125225 0.20839893
4.5129826 0.20696152
4.5134427 0.20558559
4.5139028 0.20426628
4.5143629 0.20299874
4.514823 0.20177809
4.5152831 0.20059946
4.5157431 0.199458
4.5162032 0.19834884
4.5166633 0.19726711
4.5171234 0.19620796
4.5175835 0.19516662
4.5180436 0.19418264
4.5185037 0.19328949
4.5189638 0.19248583
4.5194239 0.19177036
4.519884 0.19114175
4.5203441 0.19059868
4.5208042 0.19013983
4.5212643 0.18976388
4.5217243 0.18946951
4.5221844 0.1892554
4.5226445 0.18912022
4.5231046 0.18906267
4.5235647 0.18908142
4.5240248 0.18917514
4.5244849 0.18934252
4.524945 0.18958224
4.5254051 0.18989298
4.5258652 0.19027341
4.5263253 0.19072106
4.5267854 0.19122197
4.5272454 0.19177484
4.5277055 0.19238277
4.5281656 0.19304889
4.5286257 0.19377632
4.5290858 0.19456818
4.5295459 0.1954276
4.530006 0.19635768
4.5304661 0.19736156
4.5309262 0.19844234
4.5313863 0.19960316
4.5318464 0.20084713
4.5323065 0.20217738
4.5327666 0.20359702
4.5332266 0.20510917
4.5336867 0.20671695
4.5341468 0.20842349
4.5346069 0.21023191
4.535067 0.21212822
4.5355271 0.21405239
4.5359872 0.21599953
4.5364473 0.2179704
4.5369074 0.21996573
4.5373675 0.22198629
4.5378276 0.2240328
4.5382877 0.22610601
4.5387477 0.22820667
4.5392078 0.23033553
4.5396679 0.23249332
4.540128 0.2346808
4.5405881 0.2368987
4.5410482 0.23914778
4.5415083 0.24142877
4.5419684 0.24374242
4.5424285 0.24608948
4.5428886 0.24847069
4.5433487 0.25088679
4.5438088 0.25333838
4.5442689 0.25582312
4.5447289 0.25833714
4.545189 0.26087655
4.5456491 0.26343744
4.5461092 0.26601594
4.5465693 0.26860816
4.5470294 0.27121019
4.5474895 0.27381817
4.5479496 0.27642818
4.5484097 0.27903635
4.5488698 0.28163878
4.5493299 0.28423159
4.54979 0.28681088
4.5502501 0.28937276
4.5507101 0.29191335
4.5511702 0.29442875
4.5516303 0.29691508
4.5520904 0.29936834
4.5525505 0.30178292
4.5530106 0.30415806
4.5534707 0.3064949
4.5539308 0.30879456
4.5543909 0.31105816
4.554851 0.31328685
4.5553111 0.31548174
4.5557712 0.31764397
4.5562312 0.31977466
4.5566913 0.32187494
4.5571514 0.32394595
4.5576115 0.3259888
4.5580716 0.32800463
4.5585317 0.32999457
4.5589918 0.33195974
4.5594519 0.33390128
4.559912 0.3358203
4.5603721 0.33771795
4.5608322 0.33958237
4.5612923 0.34133862
4.5617524 0.34297783
4.5622124 0.34450394
4.5626725 0.34592092
4.5631326 0.34723272
4.5635927 0.34844331
4.5640528 0.34955664
4.5645129 0.35057667
4.564973 0.35150735
4.5654331 0.35235266
4.5658932 0.35311654
4.5663533 0.35380296
4.5668134 0.35441586
4.5672735 0.35495922
4.5677335 0.35543699
4.5681936 0.35585313
4.5686537 0.35621159
4.5691138 0.35651634
4.5695739 0.35675782
4.570034 0.35690907
4.5704941 0.3569687
4.5709542 0.35693622
4.5714143 0.35681113
4.5718744 0.35659293
4.5723345 0.35628113
4.5727946 0.35587522
4.5732547 0.35537472
4.5737147 0.35477912
4.5741748 0.35408792
4.5746349 0.35330063
4.575095 0.35241675
4.5755551 0.35143579
4.5760152 0.35035724
4.5764753 0.34918061
4.5769354 0.3479054
4.5773955 0.34653111
4.5778556 0.34505746
4.5783157 0.34351943
4.5787758 0.34194
4.5792358 0.34031507
4.5796959 0.33864058
4.580156 0.33691244
4.5806161 0.33512658
4.5810762 0.33327892
4.5815363 0.33136538
4.5819964 0.32938189
4.5824565 0.32732436
4.5829166 0.32518872
4.5833767 0.3229709
4.5838368 0.3206668
4.5842969 0.31827236
4.584757 0.3157835
4.585217 0.31319614
4.5856771 0.3105062
4.5861372 0.3077096
4.5865973 0.30480936
4.5870574 0.3018773
4.5875175 0.298932
4.5879776 0.29597207
4.5884377 0.29299612
4.5888978 0.29000278
4.5893579 0.28699066
4.589818 0.28395836
4.5902781 0.2809045
4.5907381 0.27782769
4.5911982 0.27472656
4.5916583 0.27159971
4.5921184 0.26844575
4.5925785 0.2652633
4.5930386 0.26205098
4.5934987 0.25880739
4.5939588 0.25553116
4.5944189 0.25222089
4.594879 0.24887519
4.5953391 0.24549555
4.5957992 0.242092
4.5962593 0.238668
4.5967193 0.23522637
4.5971794 0.2317699
4.5976395 0.2283014
4.5980996 0.22482366
4.5985597 0.2213395
4.5990198 0.2178517
4.5994799 0.21436308
4.59994 0.21087643
4.6004001 0.20739456
4.6008602 0.20392026
4.6013203 0.20045635
4.6017804 0.19700561
4.6022404 0.19357087
4.6027005 0.1901549
4.6031606 0.18676052
4.6036207 0.18339054
4.6040808 0.18004387
4.6045409 0.17671675
4.605001 0.17340903
4.6054611 0.17012059
4.6059212 0.16685129
4.6063813 0.163601
4.6068414 0.16036959
4.6073015 0.15715692
4.6077616 0.15396285
4.6082216 0.15078727
4.6086817 0.14763002
4.6091418 0.14449099
4.6096019 0.14137004
4.610062 0.13826703
4.6105221 0.13518183
4.6109822 0.13211431
4.6114423 0.12906434
4.6119024 0.12603178
4.6123625 0.12301782
4.6128226 0.12005309
4.6132827 0.11714907
4.6137427 0.11430387
4.6142028 0.11151559
4.6146629 0.10878236
4.615123 0.10610227
4.6155831 0.10347343
4.6160432 0.10089396
4.6165033 0.098361952
4.6169634 0.095875528
4.6174235 0.093432793
4.6178836 0.091031854
4.6183437 0.088670821
4.6188038 0.086347801
4.6192639 0.084060904
4.6197239 0.081808237
4.620184 0.07958791
4.6206441 0.077398032
4.6211042 0.075238668
4.6215643 0.07311922
4.6220244 0.071041316
4.6224845 0.069005098
4.6229446 0.067010713
4.6234047 0.065058304
4.6238648 0.063148016
4.6243249 0.061279993
4.624785 0.059454381
4.625245 0.057671323
4.6257051 0.055930964
4.6261652 0.054233449
4.6266253 0.052578922
4.6270854 0.050967528
4.6275455 0.049399411
4.6280056 0.047874716
4.6284657 0.046393588
4.6289258 0.04495617
4.6293859 0.043562608
4.629846 0.042206987
4.6303061 0.040878131
4.6307662 0.039576577
4.6312262 0.038303158
4.6316863 0.037058706
4.6321464 0.035844057
4.6326065 0.034660043
4.6330666 0.033507498
4.6335267 0.032387255
4.6339868 0.031300147
4.6344469 0.030247009
4.634907 0.029228674
4.6353671 0.028245975
4.6358272 0.027299746
4.6362873 0.02639082
4.6367473 0.025520031
4.6372074 0.024688213
4.6376675 0.023896198
4.6381276 0.023144685
4.6385877 0.022420653
4.6390478 0.021715582
4.6395079 0.021030164
4.639968 0.020365092
4.6404281 0.019721056
4.6408882 0.019098748
4.6413483 0.01849886
4.6418084 0.017922084
4.6422685 0.01736911
4.6427285 0.016840631
4.6431886 0.016337338
4.6436487 0.015859922
4.6441088 0.015409076
4.6445689 0.014985491
4.645029 0.014589858
4.6454891 0.01422287
4.6459492 0.013885217
4.6464093 0.013577592
4.6468694 0.013299636
4.6473295 0.013042011
4.6477896 0.012802544
4.6482496 0.012581466
4.6487097 0.012379009
4.6491698 0.012195405
4.6496299 0.012030886
4.65009 0.011885683
4.6505501 0.011760028
4.6510102 0.011654154
4.6514703 0.011568293
4.6519304 0.011502675
4.6523905 0.011457533
4.6528506 0.011433099
4.6533107 0.011429605
4.6537708 0.011447282
4.6542308 0.011486363
4.6546909 0.011547079
4.655151 0.011629662
4.6556111 0.011734521
4.6560712 0.011862194
4.6565313 0.012012473
4.6569914 0.012185106
4.6574515 0.012379841
4.6579116 0.012596424
4.6583717 0.012834604
4.6588318 0.013094129
4.6592919 0.013374745
4.659752 0.0136762
4.660212 0.013998243
4.6606721 0.01434062
4.6611322 0.014703079
4.6615923 0.015085369
4.6620524 0.015487236
4.6625125 0.015908428
4.6629726 0.016348692
4.6634327 0.016807777
4.6638928 0.01728543
4.6643529 0.01778762
4.664813 0.018320724
4.6652731 0.018884165
4.6657331 0.019477358
4.6661932 0.020099721
4.6666533 0.020750671
4.6671134 0.021429624
4.6675735 0.022135996
4.6680336 0.022869206
4.6684937 0.023628669
4.6689538 0.024413803
4.6694139 0.025224024
4.669874 0.026058749
4.6703341 0.026917394
4.6707942 0.027799377
4.6712543 0.028704115
4.6717143 0.029631024
4.6721744 0.03057952
4.6726345 0.031549617
4.6730946 0.032552616
4.6735547 0.033592682
4.6740148 0.034669375
4.6744749 0.035782252
4.674935 0.036930873
4.6753951 0.038114796
4.6758552 0.03933358
4.6763153 0.040586784
4.6767754 0.041873967
4.6772354 0.043194686
4.6776955 0.044548501
4.6781556 0.045934971
4.6786157 0.047353653
4.6790758 0.048804108
4.6795359 0.050285892
4.679996 0.051798567
4.6804561 0.053341689
4.6809162 0.054914817
4.6813763 0.056518115
4.6818364 0.058154478
4.6822965 0.059824825
4.6827566 0.06152972
4.6832166 0.063269727
4.6836767 0.06504541
4.6841368 0.066857333
4.6845969 0.068706059
4.685057 0.070592153
4.6855171 0.072516178
4.6859772 0.074478698
4.6864373 0.076480277
4.6868974 0.078521479
4.6873575 0.080602868
4.6878176 0.082725007
4.6882777 0.084888461
4.6887377 0.087093793
4.6891978 0.089341567
4.6896579 0.091632347
4.690118 0.093955186
4.6905781 0.096291372
4.6910382 0.098643149
4.6914983 0.10101317
4.6919584 0.10340408
4.6924185 0.10581853
4.6928786 0.10825918
4.6933387 0.11072867
4.6937988 0.11322966
4.6942589 0.11576479
4.6947189 0.11833672
4.695179 0.1209481
4.6956391 0.12360157
4.6960992 0.12629979
4.6965593 0.1290454
4.6970194 0.13184107
4.6974795 0.13468944
4.6979396 0.13759315
4.6983997 0.14055436
4.6988598 0.14354015
4.6993199 0.14652946
4.69978 0.14952216
4.70024 0.15251814
4.7007001 0.15551725
4.7011602 0.15851938
4.7016203 0.1615244
4.7020804 0.16453218
4.7025405 0.16754259
4.7030006 0.17055551
4.7034607 0.17357081
4.7039208 0.17658836
4.7043809 0.17960804
4.704841 0.18262972
4.7053011 0.18565327
4.7057612 0.18867856
4.7062212 0.19170547
4.7066813 0.19473387
4.7071414 0.19776411
4.7076015 0.20079987
4.7080616 0.20384136
4.7085217 0.20688789
4.7089818 0.20993874
4.7094419 0.21299322
4.709902 0.21605061
4.7103621 0.21911021
4.7108222 0.22217133
4.7112823 0.22523324
4.7117423 0.22829525
4.7122024 0.23135666
4.7126625 0.23441676
4.7131226 0.23747484
4.7135827 0.24053019
4.7140428 0.24358213
4.7145029 0.24662993
4.714963 0.2496729
4.7154231 0.25271032
4.7158832 0.25572517
4.7163433 0.25867318
4.7168034 0.26155507
4.7172635 0.2643743
4.7177235 0.26713436
4.7181836 0.26983869
4.7186437 0.27249078
4.7191038 0.27509409
4.7195639 0.27765209
4.720024 0.28016824
4.7204841 0.28264601
4.7209442 0.28508888
4.7214043 0.28750031
4.7218644 0.28988377
4.7223245 0.29224273
4.7227846 0.29458065
4.7232446 0.296901
4.7237047 0.29920725
4.7241648 0.30150288
4.7246249 0.30374535
4.725085 0.30589216
4.7255451 0.30794632
4.7260052 0.30991083
4.7264653 0.31178871
4.7269254 0.31358295
4.7273855 0.31529657
4.7278456 0.31693256
4.7283057 0.31849394
4.7287658 0.31998371
4.7292258 0.32140487
4.7296859 0.32276044
4.730146 0.32405342
4.7306061 0.32528681
4.7310662 0.32646363
4.7315263 0.32758687
4.7319864 0.32865954
4.7324465 0.32968465
4.7329066 0.33066333
4.7333667 0.33156634
4.7338268 0.33238304
4.7342869 0.3331138
4.7347469 0.333759
4.735207 0.33431899
4.7356671 0.33479416
4.7361272 0.33518486
4.7365873 0.33549147
4.7370474 0.33571437
4.7375075 0.33585391
4.7379676 0.33591047
4.7384277 0.33588441
4.7388878 0.33577612
4.7393479 0.33558595
4.739808 0.33531428
4.7402681 0.33496148
4.7407281 0.33452791
4.7411882 0.33401395
4.7416483 0.33342444
4.7421084 0.3327783
4.7425685 0.33207551
4.7430286 0.33131364
4.7434887 0.33049027
4.7439488 0.32960296
4.7444089 0.32864929
4.744869 0.32762682
4.7453291 0.32653314
4.7457892 0.3253658
4.7462492 0.32412239
4.7467093 0.32280047
4.7471694 0.32139762
4.7476295 0.3199114
4.7480896 0.31833939
4.7485497 0.31667917
4.7490098 0.31492829
4.7494699 0.31308434
4.74993 0.31114488
4.7503901 0.30913995
4.7508502 0.30711882
4.7513103 0.30507815
4.7517704 0.30301387
4.7522304 0.30092188
4.7526905 0.29879813
4.7531506 0.29663852
4.7536107 0.29443897
4.7540708 0.29219542
4.7545309 0.28990378
4.754991 0.28755996
4.7554511 0.28515991
4.7559112 0.28269953
4.7563713 0.28017474
4.7568314 0.27758148
4.7572915 0.27491565
4.7577516 0.27217319
4.7582116 0.26935001
4.7586717 0.26644309
4.7591318 0.26350293
4.7595919 0.26055897
4.760052 0.25761102
4.7605121 0.25465891
4.7609722 0.25170248
4.7614323 0.24874155
4.7618924 0.24577595
4.7623525 0.2428055
4.7628126 0.23983004
4.7632727 0.23684939
4.7637327 0.23386338
4.7641928 0.23087183
4.7646529 0.22787458
4.765113 0.22487145
4.7655731 0.22186227
4.7660332 0.21884687
4.7664933 0.21582507
4.7669534 0.21279671
4.7674135 0.20976119
4.7678736 0.20671582
4.7683337 0.20366115
4.7687938 0.20059845
4.7692539 0.197529
4.7697139 0.19445406
4.770174 0.19137489
4.7706341 0.18829276
4.7710942 0.18520894
4.7715543 0.18212469
4.7720144 0.17904127
4.7724745 0.17595997
4.7729346 0.17288203
4.7733947 0.16980873
4.7738548 0.16674133
4.7743149 0.1636811
4.774775 0.1606293
4.775235 0.15758721
4.7756951 0.15455608
4.7761552 0.15154543
4.7766153 0.1485761
4.7770754 0.1456475
4.7775355 0.14275793
4.7779956 0.13990571
4.7784557 0.13708918
4.7789158 0.13430663
4.7793759 0.13155639
4.779836 0.12883679
4.7802961 0.12614613
4.7807562 0.12348274
4.7812162 0.12084493
4.7816763 0.11823103
4.7821364 0.11563934
4.7825965 0.1130682
4.7830566 0.11051591
4.7835167 0.1079808
4.7839768 0.10546118
4.7844369 0.10295539
4.784897 0.10048005
4.7853571 0.098050436
4.7858172 0.09566567
4.7862773 0.093324873
4.7867373 0.091027165
4.7871974 0.088771668
4.7876575 0.086557503
4.7881176 0.084383792
4.7885777 0.082249656
4.7890378 0.080154217
4.7894979 0.078096596
4.789958 0.076075913
4.7904181 0.074091292
4.7908782 0.072141852
4.7913383 0.070226716
4.7917984 0.068345005
4.7922585 0.066495839
4.7927185 0.064678341
4.7931786 0.062891623
4.7936387 0.061135068
4.7940988 0.059409029
4.7945589 0.057714011
4.795019 0.056050517
4.7954791 0.054419052
4.7959392 0.05282012
4.7963993 0.051254225
4.7968594 0.049721871
4.7973195 0.048223563
4.7977796 0.046759804
4.7982396 0.0453311
4.7986997 0.043937953
4.7991598 0.042580869
4.7996199 0.041260351
4.80008 0.039976904
4.8005401 0.038731032
4.8010002 0.037523239
4.8014603 0.03635403
4.8019204 0.035219775
4.8023805 0.034104512
4.8028406 0.033007474
4.8033007 0.031929669
4.8037608 0.030872106
4.8042208 0.029835792
4.8046809 0.028821735
4.805141 0.027830942
4.8056011 0.026864422
4.8060612 0.025923182
4.8065213 0.025008231
4.8069814 0.024120576
4.8074415 0.023261225
4.8079016 0.022431185
4.8083617 0.021631465
4.8088218 0.020863073
4.8092819 0.020127016
4.8097419 0.019424303
4.810202 0.01875594
4.8106621 0.018112179
4.8111222 0.017478055
4.8115823 0.016854325
4.8120424 0.016241893
4.8125025 0.01564166
4.8129626 0.015054531
4.8134227 0.014481408
4.8138828 0.013923194
4.8143429 0.013380792
4.814803 0.012855105
4.8152631 0.012347035
4.8157231 0.011857487
4.8161832 0.011387362
4.8166433 0.010937564
4.8171034 0.010508995
4.8175635 0.010102559
4.8180236 0.0097191585
4.8184837 0.0093596963
4.8189438 0.0090247387
4.8194039 0.0087021988
4.819864 0.008386041
4.8203241 0.0080767872
4.8207842 0.0077749591
4.8212442 0.0074810784
4.8217043 0.0071956671
4.8221644 0.0069192467
4.8226245 0.0066523392
4.8230846 0.0063954663
4.8235447 0.0061491497
4.8240048 0.0059139113
4.8244649 0.0056902728
4.824925 0.005478756
4.8253851 0.0052798827
4.8258452 0.0050941746
4.8263053 0.0049221536
4.8267654 0.0047643414
4.8272254 0.0046212597
4.8276855 0.0044924326
4.8281456 0.0043716013
4.8286057 0.0042576689
4.8290658 0.0041507386
4.8295259 0.0040509133
4.829986 0.0039582962
4.8304461 0.0038729904
4.8309062 0.0037950989
4.8313663 0.0037247247
4.8318264 0.003661971
4.8322865 0.0036069409
4.8327465 0.0035597373
4.8332066 0.0035204634
4.8336667 0.0034892222
4.8341268 0.0034661168
4.8345869 0.0034512503
4.835047 0.0034447258
4.8355071 0.0034466463
4.8359672 0.0034571149
4.8364273 0.0034769784
4.8368874 0.0035078637
4.8373475 0.0035495376
4.8378076 0.0036016918
4.8382677 0.0036640183
4.8387277 0.0037362087
4.8391878 0.0038179548
4.8396479 0.0039089484
4.840108 0.0040088812
4.8405681 0.0041174451
4.8410282 0.0042343318
4.8414883 0.0043592331
4.8419484 0.0044918408
4.8424085 0.0046318465
4.8428686 0.0047789422
4.8433287 0.0049328195
4.8437888 0.0050931703
4.8442488 0.0052596863
4.8447089 0.0054320794
4.845169 0.0056180956
4.8456291 0.0058236869
4.8460892 0.0060480759
4.8465493 0.0062904855
4.8470094 0.0065501385
4.8474695 0.0068262577
4.8479296 0.0071180658
4.8483897 0.0074247857
4.8488498 0.0077456402
4.8493099 0.0080798521
4.84977 0.0084266442
4.85023 0.0087852392
4.8506901 0.0091548599
4.8511502 0.0095347293
4.8516103 0.00992407
4.8520704 0.010322105
4.8525305 0.010728057
4.8529906 0.011141148
4.8534507 0.01156219
4.8539108 0.012009887
4.8543709 0.012488919
4.854831 0.012998095
4.8552911 0.013536228
4.8557512 0.014102127
4.8562112 0.014694604
4.8566713 0.015312469
4.8571314 0.015954532
4.8575915 0.016619605
4.8580516 0.017306499
4.8585117 0.018014023
4.8589718 0.018740989
4.8594319 0.019486208
4.859892 0.020248489
4.8603521 0.021026645
4.8608122 0.021819485
4.8612723 0.02262582
4.8617323 0.023444461
4.8621924 0.02428093
4.8626525 0.025158711
4.8631126 0.026078886
4.8635727 0.027040248
4.8640328 0.02804159
4.8644929 0.029081705
4.864953 0.030159386
4.8654131 0.031273424
4.8658732 0.032422613
4.8663333 0.033605745
4.8667934 0.034821613
4.8672535 0.03606901
4.8677135 0.037346729
4.8681736 0.038653562
4.8686337 0.039988301
4.8690938 0.04134974
4.8695539 0.042736672
4.870014 0.044147888
4.8704741 0.045582182
4.8709342 0.047049173
4.8713943 0.048562814
4.8718544 0.050122749
4.8723145 0.051728541
4.8727746 0.053379753
4.8732346 0.055075949
4.8736947 0.056816692
4.8741548 0.058601544
4.8746149 0.06043007
4.875075 0.062301831
4.8755351 0.064216392
4.8759952 0.066173315
4.8764553 0.068172164
4.8769154 0.070212501
4.8773755 0.07229389
4.8778356 0.074415894
4.8782957 0.076578076
4.8787558 0.07878
4.8792158 0.081021099
4.8796759 0.083297525
4.880136 0.08560865
4.8805961 0.087955839
4.8810562 0.090340455
4.8815163 0.092763862
4.8819764 0.095227424
4.8824365 0.097732504
4.8828966 0.10028047
4.8833567 0.10287267
4.8838168 0.10551049
4.8842769 0.10819528
4.8847369 0.11092841
4.885197 0.11371124
4.8856571 0.11654513
4.8861172 0.11943145
4.8865773 0.12237157
4.8870374 0.12536684
4.8874975 0.12841862
4.8879576 0.13152278
4.8884177 0.13464752
4.8888778 0.13778873
4.8893379 0.14094789
4.889798 0.14412647
4.8902581 0.14732593
4.8907181 0.15054774
4.8911782 0.15379336
4.8916383 0.15706426
4.8920984 0.16036191
4.8925585 0.16368777
4.8930186 0.16704331
4.8934787 0.17043001
4.8939388 0.17384931
4.8943989 0.1773027
4.894859 0.18079163
4.8953191 0.18431758
4.8957792 0.187882
4.8962392 0.19148638
4.8966993 0.19512448
4.8971594 0.19877958
4.8976195 0.20244931
4.8980796 0.20613181
4.8985397 0.20982523
4.8989998 0.21352771
4.8994599 0.2172374
4.89992 0.22095244
4.9003801 0.22467099
4.9008402 0.22839117
4.9013003 0.23211115
4.9017604 0.23582906
4.9022204 0.23954306
4.9026805 0.24325128
4.9031406 0.24695188
4.9036007 0.25064299
4.9040608 0.25432277
4.9045209 0.25798936
4.904981 0.26164092
4.9054411 0.2652799
4.9059012 0.26890906
4.9063613 0.2725285
4.9068214 0.27613836
4.9072815 0.27973875
4.9077415 0.2833298
4.9082016 0.28691162
4.9086617 0.29048435
4.9091218 0.29404809
4.9095819 0.29760298
4.910042 0.30114913
4.9105021 0.30468667
4.9109622 0.30821571
4.9114223 0.31173638
4.9118824 0.31524881
4.9123425 0.3187531
4.9128026 0.32224939
4.9132627 0.32573779
4.9137227 0.3292136
4.9141828 0.33262518
4.9146429 0.33596101
4.915103 0.3392242
4.9155631 0.34241784
4.9160232 0.34554503
4.9164833 0.34860887
4.9169434 0.35161245
4.9174035 0.35455887
4.9178636 0.35745124
4.9183237 0.36029264
4.9187838 0.36308618
4.9192438 0.36583495
4.9197039 0.36854206
4.920164 0.37121059
4.9206241 0.37384365
4.9210842 0.37644434
4.9215443 0.37901575
4.9220044 0.38156098
4.9224645 0.38407392
4.9229246 0.38652544
4.9233847 0.38891343
4.9238448 0.39123823
4.9243049 0.39350015
4.924765 0.39569953
4.925225 0.39783669
4.9256851 0.39991197
4.9261452 0.40192569
4.9266053 0.40387817
4.9270654 0.40576976
4.9275255 0.40760076
4.9279856 0.40937153
4.9284457 0.41108237
4.9289058 0.41273363
4.9293659 0.41432562
4.929826 0.41585868
4.9302861 0.41733314
4.9307461 0.41874932
4.9312062 0.42011845
4.9316663 0.42145296
4.9321264 0.42275118
4.9325865 0.42401137
4.9330466 0.42523181
4.9335067 0.42641076
4.9339668 0.4275465
4.9344269 0.42863731
4.934887 0.42968146
4.9353471 0.43067721
4.9358072 0.43162284
4.9362673 0.43251663
4.9367273 0.43335684
4.9371874 0.43414175
4.9376475 0.43486962
4.9381076 0.43553875
4.9385677 0.43614738
4.9390278 0.43669381
4.9394879 0.43717782
4.939948 0.43763487
4.9404081 0.43807921
4.9408682 0.43850922
4.9413283 0.43892327
4.9417884 0.43931974
4.9422484 0.439697
4.9427085 0.44005342
4.9431686 0.44038737
4.9436287 0.44069723
4.9440888 0.44098137
4.9445489 0.44123816
4.945009 0.44146597
4.9454691 0.44166319
4.9459292 0.44182818
4.9463893 0.44195931
4.9468494 0.44205496
4.9473095 0.4421135
4.9477696 0.4421333
4.9482296 0.44211769
4.9486897 0.44209238
4.9491498 0.44206084
4.9496099 0.44202257
4.95007 0.44197703
4.9505301 0.44192371
4.9509902 0.44186209
4.9514503 0.44179164
4.9519104 0.44171184
4.9523705 0.44162218
4.9528306 0.44152213
4.9532907 0.44141118
4.9537508 0.44128879
4.9542108 0.44115446
4.9546709 0.44100765
4.955131 0.44084786
4.9555911 0.44067455
4.9560512 0.44048721
4.9565113 0.44028531
4.9569714 0.44007004
4.9574315 0.43984459
4.9578916 0.43960921
4.9583517 0.43936408
4.9588118 0.43910938
4.9592719 0.43884526
4.9597319 0.43857191
4.960192 0.43828949
4.9606521 0.43799819
4.9611122 0.43769817
4.9615723 0.4373896
4.9620324 0.43707265
4.9624925 0.4367475
4.9629526 0.43641433
4.9634127 0.43607329
4.9638728 0.43572457
4.9643329 0.43536834
4.964793 0.43500476
4.9652531 0.4346339
4.9657131 0.43424312
4.9661732 0.43382456
4.9666333 0.4333793
4.9670934 0.43290836
4.9675535 0.4324128
4.9680136 0.43189366
4.9684737 0.431352
4.9689338 0.43078886
4.9693939 0.43020528
4.969854 0.42960233
4.9703141 0.42898103
4.9707742 0.42834244
4.9712342 0.42768762
4.9716943 0.42701759
4.9721544 0.42633342
4.9726145 0.42563615
4.9730746 0.42492683
4.9735347 0.42420651
4.9739948 0.42347305
4.9744549 0.42269724
4.974915 0.42187277
4.9753751 0.42100089
4.9758352 0.42008289
4.9762953 0.41912004
4.9767554 0.41811359
4.9772154 0.41706483
4.9776755 0.41597502
4.9781356 0.41484544
4.9785957 0.41367735
4.9790558 0.41247202
4.9795159 0.41123073
4.979976 0.40995474
4.9804361 0.40864533
4.9808962 0.40730376
4.9813563 0.4059313
4.9818164 0.40452924
4.9822765 0.40309882
4.9827365 0.4016374
4.9831966 0.40013329
4.9836567 0.39858502
4.9841168 0.39699194
4.9845769 0.3953534
4.985037 0.39366875
4.9854971 0.39193733
4.9859572 0.39015851
4.9864173 0.38833161
4.9868774 0.386456
4.9873375 0.38453101
4.9877976 0.38255601
4.9882577 0.38053033
4.9887177 0.37845332
4.9891778 0.37632434
4.9896379 0.37414273
4.990098 0.37190784
4.9905581 0.36961901
4.9910182 0.3672756
4.9914783 0.36489493
4.9919384 0.36249559
4.9923985 0.36007578
4.9928586 0.35763366
4.9933187 0.35516737
4.9937788 0.35267509
4.9942388 0.35015497
4.9946989 0.34760517
4.995159 0.34502386
4.9956191 0.34240919
4.9960792 0.33975932
4.9965393 0.33707241
4.9969994 0.33434663
4.9974595 0.33158013
4.9979196 0.32877108
4.9983797 0.32591763
4.9988398 0.32301794
4.9992999 0.32007018
4.99976 0.31707374
5.00022 0.31405291
5.0006801 0.3110189
5.0011402 0.30797326
5.0016003 0.30491756
5.0020604 0.30185336
5.0025205 0.29878222
5.0029806 0.29570571
5.0034407 0.29262537
5.0039008 0.28954278
5.0043609 0.2864595
5.004821 0.28337708
5.0052811 0.28029709
5.0057411 0.27722109
5.0062012 0.27415065
5.0066613 0.27108731
5.0071214 0.26803265
5.0075815 0.26498823
5.0080416 0.2619556
5.0085017 0.25893518
5.0089618 0.25592219
5.0094219 0.25291589
5.009882 0.24991623
5.0103421 0.24692318
5.0108022 0.24393669
5.0112623 0.24095673
5.0117223 0.23798325
5.0121824 0.23501623
5.0126425 0.2320556
5.0131026 0.22910134
5.0135627 0.22615341
5.0140228 0.22321177
5.0144829 0.22027637
5.014943 0.21734718
5.0154031 0.21442416
5.0158632 0.21150726
5.0163233 0.20859645
5.0167834 0.20569168
5.0172434 0.20282008
5.0177035 0.20002846
5.0181636 0.19731425
5.0186237 0.1946739
5.0190838 0.19210384
5.0195439 0.18960051
5.020004 0.18716036
5.0204641 0.18477981
5.0209242 0.18245532
5.0213843 0.18018331
5.0218444 0.17796022
5.0223045 0.17578251
5.0227646 0.17364659
5.0232246 0.17154892
5.0236847 0.16948592
5.0241448 0.16745405
5.0246049 0.16544973
5.025065 0.16346941
5.0255251 0.16151001
5.0259852 0.15960284
5.0264453 0.1577678
5.0269054 0.15600394
5.0273655 0.15431034
5.0278256 0.15268606
5.0282857 0.15113018
5.0287457 0.14964175
5.0292058 0.14821985
5.0296659 0.14686354
5.030126 0.14557189
5.0305861 0.14434398
5.0310462 0.14317885
5.0315063 0.1420756
5.0319664 0.14103327
5.0324265 0.14005094
5.0328866 0.13912768
5.0333467 0.13826255
5.0338068 0.13745463
5.0342669 0.13670192
5.0347269 0.13599544
5.035187 0.13533478
5.0356471 0.13472169
5.0361072 0.13415794
5.0365673 0.13364528
5.0370274 0.13318546
5.0374875 0.13278026
5.0379476 0.13243142
5.0384077 0.13214071
5.0388678 0.13190988
5.0393279 0.1317407
5.039788 0.13163492
5.040248 0.1315943
5.0407081 0.1316206
5.0411682 0.13171558
5.0416283 0.13188099
5.0420884 0.13211861
5.0425485 0.13243017
5.0430086 0.13280057
5.0434687 0.13318465
5.0439288 0.1335828
5.0443889 0.13399835
5.044849 0.13443458
5.0453091 0.13489481
5.0457692 0.13538234
5.0462292 0.13590047
5.0466893 0.13645251
5.0471494 0.13704177
5.0476095 0.13767154
5.0480696 0.13834514
5.0485297 0.13906586
5.0489898 0.13983701
5.0494499 0.1406619
5.04991 0.14154384
5.0503701 0.14248611
5.0508302 0.14349204
5.0512903 0.14456492
5.0517504 0.1456733
5.0522104 0.1467833
5.0526705 0.14789499
5.0531306 0.14900842
5.0535907 0.15012364
5.0540508 0.15124069
5.0545109 0.15235963
5.054971 0.15348052
5.0554311 0.15460339
5.0558912 0.15572831
5.0563513 0.15685532
5.0568114 0.15798448
5.0572715 0.15911584
5.0577315 0.16024944
5.0581916 0.16138534
5.0586517 0.16252359
5.0591118 0.16366424
5.0595719 0.16480734
5.060032 0.16595305
5.0604921 0.16710307
5.0609522 0.16825749
5.0614123 0.16941571
5.0618724 0.17057711
5.0623325 0.17174109
5.0627926 0.17290705
5.0632527 0.17407436
5.0637127 0.17524243
5.0641728 0.17641064
5.0646329 0.17757839
5.065093 0.17874506
5.0655531 0.17991005
5.0660132 0.18107274
5.0664733 0.18223254
5.0669334 0.18338882
5.0673935 0.18454098
5.0678536 0.18568842
5.0683137 0.18683051
5.0687738 0.18796145
5.0692338 0.18905796
5.0696939 0.19011847
5.070154 0.19114428
5.0706141 0.1921367
5.0710742 0.19309705
5.0715343 0.19402663
5.0719944 0.19492676
5.0724545 0.19579874
5.0729146 0.19664388
5.0733747 0.1974635
5.0738348 0.1982589
5.0742949 0.1990314
5.074755 0.19978231
5.075215 0.20051293
5.0756751 0.20122458
5.0761352 0.20191857
5.0765953 0.2025962
5.0770554 0.20325879
5.0775155 0.20390512
5.0779756 0.20453126
5.0784357 0.20513662
5.0788958 0.20572066
5.0793559 0.20628284
5.079816 0.20682261
5.0802761 0.20733944
5.0807361 0.20783278
5.0811962 0.20830209
5.0816563 0.20874684
5.0821164 0.20916647
5.0825765 0.20956046
5.0830366 0.20992826
5.0834967 0.21026933
5.0839568 0.21058312
5.0844169 0.21086911
5.084877 0.21112673
5.0853371 0.21135547
5.0857972 0.21155509
5.0862573 0.21174206
5.0867173 0.21192527
5.0871774 0.2121039
5.0876375 0.21227713
5.0880976 0.21244417
5.0885577 0.21260418
5.0890178 0.21275637
5.0894779 0.21289991
5.089938 0.213034
5.0903981 0.21315782
5.0908582 0.21327056
5.0913183 0.21337141
5.0917784 0.21345955
5.0922384 0.21353417
5.0926985 0.21359446
5.0931586 0.2136396
5.0936187 0.21366879
5.0940788 0.21368121
5.0945389 0.21367768
5.094999 0.21367009
5.0954591 0.21366112
5.0959192 0.21365098
5.0963793 0.21363987
5.0968394 0.213628
5.0972995 0.21361557
5.0977596 0.21360279
5.0982196 0.21358986
5.0986797 0.21357698
5.0991398 0.21356437
5.0995999 0.21355222
5.10006 0.21354075
5.1005201 0.21353014
5.1009802 0.21352062
5.1014403 0.21351238
5.1019004 0.21350563
5.1023605 0.21350057
5.1028206 0.21349741
5.1032807 0.21349587
5.1037407 0.21349482
5.1042008 0.21349414
5.1046609 0.21349379
5.105121 0.21349372
5.1055811 0.21349389
5.1060412 0.21349426
5.1065013 0.21349477
5.1069614 0.21349539
5.1074215 0.21349606
5.1078816 0.21349674
5.1083417 0.21349738
5.1088018 0.21349794
5.1092619 0.21349838
5.1097219 0.21349865
5.110182 0.21349869
5.1106421 0.21349848
5.1111022 0.21349795
5.1115623 0.21349708
5.1120224 0.21349411
5.1124825 0.21348762
5.1129426 0.21347783
5.1134027 0.21346492
5.1138628 0.21344911
5.1143229 0.21343059
5.114783 0.21340957
5.115243 0.21338625
5.1157031 0.21336082
5.1161632 0.2133335
5.1166233 0.21330447
5.1170834 0.21327396
5.1175435 0.21324215
5.1180036 0.21320925
5.1184637 0.21317545
5.1189238 0.21314098
5.1193839 0.21310601
5.119844 0.21307076
5.1203041 0.21303398
5.1207642 0.21297502
5.1212242 0.21288814
5.1216843 0.21277468
5.1221444 0.21263596
5.1226045 0.21247334
5.1230646 0.21228813
5.1235247 0.21208167
5.1239848 0.2118553
5.1244449 0.21161036
5.124905 0.21134816
5.1253651 0.21107006
5.1258252 0.21077738
5.1262853 0.21047147
5.1267453 0.21015364
5.1272054 0.20982524
5.1276655 0.2094876
5.1281256 0.20914206
5.1285857 0.20878994
5.1290458 0.20842661
5.1295059 0.20802874
5.129966 0.2075945
5.1304261 0.20712469
5.1308862 0.2066201
5.1313463 0.2060815
5.1318064 0.2055097
5.1322665 0.20490547
5.1327265 0.20426961
5.1331866 0.20360291
5.1336467 0.20290614
5.1341068 0.20218011
5.1345669 0.2014256
5.135027 0.2006434
5.1354871 0.19983429
5.1359472 0.19899906
5.1364073 0.19813851
5.1368674 0.19725342
5.1373275 0.19634457
5.1377876 0.19541233
5.1382476 0.19445585
5.1387077 0.19347426
5.1391678 0.19246672
5.1396279 0.19143236
5.140088 0.19037033
5.1405481 0.18927977
5.1410082 0.18815982
5.1414683 0.18700962
5.1419284 0.18582832
5.1423885 0.18461506
5.1428486 0.18336898
5.1433087 0.18208923
5.1437688 0.18077494
5.1442288 0.17942526
5.1446889 0.17803934
5.145149 0.17661631
5.1456091 0.17515532
5.1460692 0.17365602
5.1465293 0.17213812
5.1469894 0.17061137
5.1474495 0.16907489
5.1479096 0.16752783
5.1483697 0.1659693
5.1488298 0.16439843
5.1492899 0.16281434
5.1497499 0.16121617
5.15021 0.15960304
5.1506701 0.15797408
5.1511302 0.15632841
5.1515903 0.15466516
5.1520504 0.15298345
5.1525105 0.15128242
5.1529706 0.14956119
5.1534307 0.14781889
5.1538908 0.14605464
5.1543509 0.14426757
5.154811 0.1424584
5.1552711 0.14063786
5.1557311 0.13880895
5.1561912 0.13697276
5.1566513 0.13513035
5.1571114 0.13328278
5.1575715 0.13143114
5.1580316 0.12957648
5.1584917 0.12771987
5.1589518 0.12586239
5.1594119 0.1240051
5.159872 0.12214907
5.1603321 0.12029538
5.1607922 0.11844508
5.1612523 0.11659925
5.1617123 0.11475896
5.1621724 0.11292527
5.1626325 0.11109926
5.1630926 0.10928199
5.1635527 0.10747287
5.1640128 0.10566848
5.1644729 0.10386873
5.164933 0.10207366
5.1653931 0.10028333
5.1658532 0.098497791
5.1663133 0.096717097
5.1667734 0.094941299
5.1672334 0.09317045
5.1676935 0.091404602
5.1681536 0.089643808
5.1686137 0.08788812
5.1690738 0.086137591
5.1695339 0.084392273
5.169994 0.08265222
5.1704541 0.080917482
5.1709142 0.079188113
5.1713743 0.077464165
5.1718344 0.075745725
5.1722945 0.074048215
5.1727546 0.072383502
5.1732146 0.070750325
5.1736747 0.06914742
5.1741348 0.067573524
5.1745949 0.066027374
5.175055 0.064507707
5.1755151 0.06301326
5.1759752 0.061542769
5.1764353 0.060094973
5.1768954 0.058668607
5.1773555 0.05726241
5.1778156 0.055875117
5.1782757 0.054505466
5.1787357 0.053152193
5.1791958 0.051814036
5.1796559 0.050489732
5.180116 0.049178018
5.1805761 0.047878411
5.1810362 0.046599824
5.1814963 0.045345051
5.1819564 0.044114007
5.1824165 0.042906611
5.1828766 0.041722779
5.1833367 0.040562427
5.1837968 0.039425474
5.1842569 0.038311837
5.1847169 0.037221432
5.185177 0.036154176
5.1856371 0.035109988
5.1860972 0.034088783
5.1865573 0.033090479
5.1870174 0.032114993
5.1874775 0.031162242
5.1879376 0.030232143
5.1883977 0.029324613
5.1888578 0.02843957
5.1893179 0.027575259
5.189778 0.026725654
5.190238 0.025890702
5.1906981 0.025070949
5.1911582 0.024266943
5.1916183 0.023479233
5.1920784 0.022708365
5.1925385 0.021954888
5.1929986 0.021219348
5.1934587 0.020502294
5.1939188 0.019804274
5.1943789 0.019125834
5.194839 0.018467522
5.1952991 0.017829887
5.1957592 0.017213476
5.1962192 0.016618836
5.1966793 0.016046515
5.1971394 0.015497061
5.1975995 0.014971021
5.1980596 0.014461584
5.1985197 0.013959279
5.1989798 0.013464737
5.1994399 0.012978651
5.1999 0.012501714
5.2003601 0.012034618
5.2008202 0.011578057
5.2012803 0.011132722
5.2017403 0.010699307
5.2022004 0.010278504
5.2026605 0.0098710069
5.2031206 0.0094775075
5.2035807 0.0090986987
5.2040408 0.0087352734
5.2045009 0.0083879243
5.204961 0.0080573442
5.2054211 0.0077442257
5.2058812 0.0074492617
5.2063413 0.0071727789
5.2068014 0.0069040994
5.2072615 0.0066384335
5.2077215 0.0063763453
5.2081816 0.0061183988
5.2086417 0.0058651582
5.2091018 0.0056171874
5.2095619 0.0053750506
5.210022 0.0051393118
5.2104821 0.0049105351
5.2109422 0.0046892844
5.2114023 0.004476124
5.2118624 0.0042716179
5.2123225 0.00407633
5.2127826 0.0038908246
5.2132426 0.0037156656
5.2137027 0.0035514171
5.2141628 0.0033986431
5.2146229 0.0032579078
5.215083 0.0031282542
5.2155431 0.0030008816
5.2160032 0.0028745861
5.2164633 0.0027497306
5.2169234 0.0026266782
5.2173835 0.0025057918
5.2178436 0.0023874344
5.2183037 0.0022719692
5.2187638 0.002159759
5.2192238 0.002051167
5.2196839 0.0019465561
5.220144 0.0018462894
5.2206041 0.0017507299
5.2210642 0.0016602406
5.2215243 0.0015751845
5.2219844 0.0014959246
5.2224445 0.001422824
5.2229046 0.0013562457
5.2233647 0.0012965527
5.2238248 0.0012418203
5.2242849 0.0011873785
5.2247449 0.0011332548
5.225205 0.0010796445
5.2256651 0.0010267428
5.2261252 0.00097474492
5.2265853 0.00092384617
5.2270454 0.00087424178
5.2275055 0.00082612699
5.2279656 0.00077969705
5.2284257 0.0007351472
5.2288858 0.0006926727
5.2293459 0.00065246879
5.229806 0.00061473073
5.2302661 0.00057965374
5.2307261 0.0005474331
5.2311862 0.00051826403
5.2316463 0.00049234179
5.2321064 0.00046985116
5.2325665 0.00044883736
5.2330266 0.00042780453
5.2334867 0.00040684328
5.2339468 0.00038604424
5.2344069 0.00036549801
5.234867 0.00034529523
5.2353271 0.00032552651
5.2357872 0.00030628246
5.2362472 0.00028765372
5.2367073 0.00026973089
5.2371674 0.0002526046
5.2376275 0.00023636546
5.2380876 0.0002211041
5.2385477 0.00020691114
5.2390078 0.00019387718
5.2394679 0.00018209286
5.239928 0.00017164879
5.2403881 0.00016263559
5.2408482 0.00015503409
5.2413083 0.00014770186
5.2417684 0.00014034226
5.2422284 0.0001329921
5.2426885 0.00012568821
5.2431486 0.00011846739
5.2436087 0.00011136647
5.2440688 0.00010442227
5.2445289 9.7671599e-05
5.244989 9.1151278e-05
5.2454491 8.4898124e-05
5.2459092 7.8948954e-05
5.2463693 7.3340586e-05
5.2468294 6.8109836e-05
5.2472895 6.3293523e-05
5.2477495 5.8928464e-05
5.2482096 5.5051475e-05
5.2486697 5.1699375e-05
5.2491298 4.890898e-05
5.2495899 4.6577539e-05
5.25005 4.4257177e-05
5.2505101 4.1922522e-05
5.2509702 3.9586783e-05
5.2514303 3.726317e-05
5.2518904 3.496489e-05
5.2523505 3.2705154e-05
5.2528106 3.049717e-05
5.2532707 2.8354148e-05
5.2537307 2.6289296e-05
5.2541908 2.4315823e-05
5.2546509 2.2446939e-05
5.255111 2.0695853e-05
5.2555711 1.9075773e-05
5.2560312 1.7599909e-05
5.2564913 1.6281469e-05
5.2569514 1.5133663e-05
5.2574115 1.41697e-05
5.2578716 1.3402789e-05
5.2583317 1.274507e-05
5.2587918 1.2078025e-05
5.2592519 1.1405507e-05
5.2597119 1.0731741e-05
5.260172 1.0060953e-05
5.2606321 9.3973669e-06
5.2610922 8.7452075e-06
5.2615523 8.1086998e-06
5.2620124 7.4920686e-06
5.2624725 6.8995387e-06
5.2629326 6.3353348e-06
5.2633927 5.8036818e-06
5.2638528 5.3088046e-06
5.2643129 4.8549278e-06
5.264773 4.4462764e-06
5.265233 4.087075e-06
5.2656931 3.7815486e-06
5.2661532 3.533922e-06
5.2666133 3.3465516e-06
5.2670734 3.1754796e-06
5.2675335 3.0015208e-06
5.2679936 2.8258763e-06
5.2684537 2.6497474e-06
5.2689138 2.4743351e-06
5.2693739 2.3008406e-06
5.269834 2.1304651e-06
5.2702941 1.9644098e-06
5.2707542 1.8038758e-06
5.2712142 1.6500643e-06
5.2716743 1.5041765e-06
5.2721344 1.3674134e-06
5.2725945 1.2409764e-06
5.2730546 1.1260665e-06
5.2735147 1.023885e-06
5.2739748 9.3563286e-07
5.2744349 8.6251141e-07
5.274895 8.0572177e-07
5.2753551 7.638105e-07
5.2758152 7.2301928e-07
5.2762753 6.814632e-07
5.2767353 6.3945312e-07
5.2771954 5.9729993e-07
5.2776555 5.5531449e-07
5.2781156 5.1380766e-07
5.2785757 4.7309033e-07
5.2790358 4.3347336e-07
5.2794959 3.9526763e-07
5.279956 3.5878399e-07
5.2804161 3.2433333e-07
5.2808762 2.9222651e-07
5.2813363 2.6277441e-07
5.2817964 2.3628789e-07
5.2822565 2.1307782e-07
5.2827165 1.9345508e-07
5.2831766 1.7773053e-07
5.2836367 1.6621504e-07
5.2840968 1.5759495e-07
5.2845569 1.4881585e-07
5.285017 1.3986203e-07
5.2854771 1.3080536e-07
5.2859372 1.2171772e-07
5.2863973 1.1267098e-07
5.2868574 1.0373702e-07
5.2873175 9.4987696e-08
5.2877776 8.6494895e-08
5.2882376 7.8330486e-08
5.2886977 7.0566343e-08
5.2891578 6.3274338e-08
5.2896179 5.6526344e-08
5.290078 5.0394235e-08
5.2905381 4.4949883e-08
5.2909982 4.0265161e-08
5.2914583 3.6411944e-08
5.2919184 3.3462102e-08
5.2923785 3.1481908e-08
5.2928386 2.9882469e-08
5.2932987 2.8240717e-08
5.2937588 2.6569378e-08
5.2942188 2.4881177e-08
5.2946789 2.3188842e-08
5.295139 2.1505096e-08
5.2955991 1.9842667e-08
5.2960592 1.8214279e-08
5.2965193 1.6632659e-08
5.2969794 1.5110533e-08
5.2974395 1.3660625e-08
5.2978996 1.2295663e-08
5.2983597 1.1028371e-08
5.2988198 9.871476e-09
5.2992799 8.837703e-09
5.2997399 7.9397781e-09
5.3002 7.1904269e-09
5.3006601 6.6023754e-09
5.3011202 6.17265e-09
5.3015803 5.7587707e-09
5.3020404 5.327502e-09
5.3025005 4.8836739e-09
5.3029606 4.4321161e-09
5.3034207 3.9776586e-09
5.3038808 3.5251311e-09
5.3043409 3.0793635e-09
5.304801 2.6451857e-09
5.3052611 2.2274274e-09
5.3057211 1.8309185e-09
5.3061812 1.4604889e-09
5.3066413 1.1209684e-09
5.3071014 8.1718684e-10
5.3075615 5.5397405e-10
5.3080216 3.3615987e-10
5.3084817 1.6857416e-10
5.3089418 5.6046742e-11
5.3094019 3.4074681e-12
5.309862 0
5.3103221 0
5.3107822 0
5.3112422 0
5.3117023 0
5.3121624 0
5.3126225 0
5.3130826 0
5.3135427 0
5.3140028 0
5.3144629 0
5.314923 0
5.3153831 0
5.3158432 0
5.3163033 0
5.3167634 0
5.3172234 0
5.3176835 0
5.3181436 0
5.3186037 0
5.3190638 0
5.3195239 0
5.319984 0
5.3204441 0
5.3209042 0
5.3213643 0
5.3218244 0
5.3222845 0
5.3227445 0
5.3232046 0
5.3236647 0
5.3241248 0
5.3245849 0
5.325045 0
5.3255051 0
5.3259652 0
5.3264253 0
5.3268854 0
5.3273455 0
5.3278056 0
5.3282657 0
5.3287257 0
5.3291858 0
5.3296459 0
5.330106 0
5.3305661 0
5.3310262 0
5.3314863 0
5.3319464 0
5.3324065 0
5.3328666 0
5.3333267 0
5.3337868 0
5.3342468 0
5.3347069 0
5.335167 0
5.3356271 0
5.3360872 0
5.3365473 0
5.3370074 0
5.3374675 0
5.3379276 0
5.3383877 0
5.3388478 0
5.3393079 0
5.339768 0
5.340228 0
5.3406881 0
5.3411482 0
5.3416083 0
5.3420684 0
5.3425285 0
5.3429886 0
5.3434487 0
5.3439088 0
5.3443689 0
5.344829 0
5.3452891 0
5.3457491 0
5.3462092 0
5.3466693 0
5.3471294 0
5.3475895 0
5.3480496 0
5.3485097 0
5.3489698 0
5.3494299 0
5.34989 0
5.3503501 0
5.3508102 0
5.3512703 0
5.3517303 0
5.3521904 0
5.3526505 0
5.3531106 0
5.3535707 0
5.3540308 0
5.3544909 0
5.354951 0
5.3554111 0
5.3558712 0
5.3563313 0
5.3567914 0
5.3572515 0
5.3577115 0
5.3581716 0
5.3586317 0
5.3590918 0
5.3595519 0
5.360012 0
5.3604721 0
5.3609322 0
5.3613923 0
5.3618524 0
5.3623125 0
5.3627726 0
5.3632326 0
5.3636927 0
5.3641528 0
5.3646129 0
5.365073 0
5.3655331 0
5.3659932 0
5.3664533 0
5.3669134 0
5.3673735 0
5.3678336 0
5.3682937 0
5.3687538 0
5.3692138 0
5.3696739 0
5.370134 0
5.3705941 0
5.3710542 0
5.3715143 0
5.3719744 0
5.3724345 0
5.3728946 0
5.3733547 0
5.3738148 0
5.3742749 0
5.3747349 0
5.375195 0
5.3756551 0
5.3761152 0
5.3765753 0
5.3770354 0
5.3774955 0
5.3779556 0
5.3784157 0
5.3788758 0
5.3793359 0
5.379796 0
5.3802561 0
5.3807161 0
5.3811762 0
5.3816363 0
5.3820964 0
5.3825565 0
5.3830166 0
5.3834767 0
5.3839368 0
5.3843969 0
5.384857 0
5.3853171 0
5.3857772 0
5.3862372 0
5.3866973 0
5.3871574 0
5.3876175 0
5.3880776 0
5.3885377 0
5.3889978 0
5.3894579 0
5.389918 0
5.3903781 0
5.3908382 0
5.3912983 0
5.3917584 0
5.3922184 0
5.3926785 0
5.3931386 0
5.3935987 0
5.3940588 0
5.3945189 0
5.394979 0
5.3954391 0
5.3958992 0
5.3963593 0
5.3968194 0
5.3972795 0
5.3977395 0
5.3981996 0
5.3986597 0
5.3991198 0
5.3995799 0
5.40004 0
5.4005001 0
5.4009602 0
5.4014203 0
5.4018804 0
5.4023405 0
5.4028006 0
5.4032607 0
5.4037207 0
5.4041808 0
5.4046409 0
5.405101 0
5.4055611 0
5.4060212 0
5.4064813 0
5.4069414 0
5.4074015 0
5.4078616 0
5.4083217 0
5.4087818 0
5.4092418 0
5.4097019 0
5.410162 0
5.4106221 0
5.4110822 0
5.4115423 0
5.4120024 0
5.4124625 0
5.4129226 0
5.4133827 0
5.4138428 0
5.4143029 0
5.414763 0
5.415223 0
5.4156831 0
5.4161432 0
5.4166033 0
5.4170634 0
5.4175235 0
5.4179836 0
5.4184437 0
5.4189038 0
5.4193639 0
5.419824 0
5.4202841 0
5.4207441 0
5.4212042 0
5.4216643 0
5.4221244 0
5.4225845 0
5.4230446 0
5.4235047 0
5.4239648 0
5.4244249 0
5.424885 0
5.4253451 0
5.4258052 0
5.4262653 0
5.4267253 0
5.4271854 0
5.4276455 0
5.4281056 0
5.4285657 0
5.4290258 0
5.4294859 0
5.429946 0
5.4304061 0
5.4308662 0
5.4313263 0
5.4317864 0
5.4322464 0
5.4327065 0
5.4331666 0
5.4336267 0
5.4340868 0
5.4345469 0
5.435007 0
5.4354671 0
5.4359272 0
5.4363873 0
5.4368474 0
5.4373075 0
5.4377676 0
5.4382276 0
5.4386877 0
5.4391478 0
5.4396079 0
5.440068 0
5.4405281 0
5.4409882 0
5.4414483 0
5.4419084 0
5.4423685 0
5.4428286 0
5.4432887 0
5.4437487 0
5.4442088 0
5.4446689 0
5.445129 0
5.4455891 0
5.4460492 0
5.4465093 0
5.4469694 0
5.4474295 0
5.4478896 0
5.4483497 0
5.4488098 0
5.4492699 0
5.4497299 0
5.45019 0
5.4506501 0
5.4511102 0
5.4515703 0
5.4520304 0
5.4524905 0
5.4529506 0
5.4534107 0
5.4538708 0
5.4543309 0
5.454791 0
5.4552511 0
5.4557111 0
5.4561712 0
5.4566313 0
5.4570914 0
5.4575515 0
5.4580116 0
5.4584717 0
5.4589318 0
5.4593919 0
5.459852 0
5.4603121 0
5.4607722 0
5.4612322 0
5.4616923 0
5.4621524 0
5.4626125 0
5.4630726 0
5.4635327 0
5.4639928 0
5.4644529 0
5.464913 0
5.4653731 0
5.4658332 0
5.4662933 0
5.4667534 0
5.4672134 0
5.4676735 0
5.4681336 0
5.4685937 0
5.4690538 0
5.4695139 0
5.469974 0
5.4704341 0
5.4708942 0
5.4713543 0
5.4718144 0
5.4722745 0
5.4727345 0
5.4731946 0
5.4736547 0
5.4741148 0
5.4745749 0
5.475035 0
5.4754951 0
5.4759552 0
5.4764153 0
5.4768754 0
5.4773355 0
5.4777956 0
5.4782557 0
5.4787157 0
5.4791758 0
5.4796359 0
5.480096 0
5.4805561 0
5.4810162 0
5.4814763 0
5.4819364 0
5.4823965 0
5.4828566 0
5.4833167 0
5.4837768 0
5.4842368 0
5.4846969 0
5.485157 0
5.4856171 0
5.4860772 0
5.4865373 0
5.4869974 0
5.4874575 0
5.4879176 0
5.4883777 0
5.4888378 0
5.4892979 0
5.489758 0
5.490218 0
5.4906781 3.6898197e-11
5.4911382 1.9400938e-10
5.4915983 4.657865e-10
5.4920584 8.4277319e-10
5.4925185 1.3155131e-09
5.4929786 1.8745499e-09
5.4934387 2.5104271e-09
5.4938988 3.2136886e-09
5.4943589 3.9748778e-09
5.494819 4.7845384e-09
5.4952791 5.6332141e-09
5.4957391 6.5114486e-09
5.4961992 7.4097854e-09
5.4966593 8.3187682e-09
5.4971194 9.2289406e-09
5.4975795 1.0130846e-08
5.4980396 1.1015029e-08
5.4984997 1.1872032e-08
5.4989598 1.2692879e-08
5.4994199 1.3719157e-08
5.49988 1.513818e-08
5.5003401 1.6920475e-08
5.5008002 1.9036569e-08
5.5012603 2.145699e-08
5.5017203 2.4152264e-08
5.5021804 2.7092919e-08
5.5026405 3.0249481e-08
5.5031006 3.3592479e-08
5.5035607 3.7092438e-08
5.5040208 4.0719886e-08
5.5044809 4.4445351e-08
5.504941 4.8239359e-08
5.5054011 5.2072437e-08
5.5058612 5.5915113e-08
5.5063213 5.9737914e-08
5.5067814 6.3511367e-08
5.5072414 6.7205998e-08
5.5077015 7.0919981e-08
5.5081616 7.6244158e-08
5.5086217 8.3546787e-08
5.5090818 9.2678427e-08
5.5095419 1.0348964e-07
5.510002 1.1583097e-07
5.5104621 1.2955299e-07
5.5109222 1.4450625e-07
5.5113823 1.6054131e-07
5.5118424 1.7750873e-07
5.5123025 1.9525907e-07
5.5127626 2.1364287e-07
5.5132226 2.3251071e-07
5.5136827 2.5171314e-07
5.5141428 2.7110071e-07
5.5146029 2.9052399e-07
5.515063 3.0983353e-07
5.5155231 3.2887989e-07
5.5159832 3.4751362e-07
5.5164433 3.6747491e-07
5.5169034 3.9552847e-07
5.5173635 4.3175219e-07
5.5178236 4.7552931e-07
5.5182837 5.2624307e-07
5.5187437 5.8327671e-07
5.5192038 6.4601347e-07
5.5196639 7.1383659e-07
5.520124 7.861293e-07
5.5205841 8.6227485e-07
5.5210442 9.4165648e-07
5.5215043 1.0236574e-06
5.5219644 1.1076609e-06
5.5224245 1.1930502e-06
5.5228846 1.2792086e-06
5.5233447 1.3655192e-06
5.5238048 1.4513653e-06
5.5242649 1.5361302e-06
5.5247249 1.6191971e-06
5.525185 1.7152768e-06
5.5256451 1.8440429e-06
5.5261052 2.0033428e-06
5.5265653 2.1908819e-06
5.5270254 2.404366e-06
5.5274855 2.6415008e-06
5.5279456 2.8999919e-06
5.5284057 3.1775449e-06
5.5288658 3.4718656e-06
5.5293259 3.7806595e-06
5.529786 4.1016325e-06
5.530246 4.43249e-06
5.5307061 4.7709378e-06
5.5311662 5.1146815e-06
5.5316263 5.4614269e-06
5.5320864 5.8088795e-06
5.5325465 6.1547451e-06
5.5330066 6.4967292e-06
5.5334667 6.8351889e-06
5.5339268 7.2511993e-06
5.5343869 7.7781935e-06
5.534847 8.4084893e-06
5.5353071 9.1344043e-06
5.5357672 9.948256e-06
5.5362272 1.0842362e-05
5.5366873 1.180904e-05
5.5371474 1.2840608e-05
5.5376075 1.3929382e-05
5.5380676 1.5067682e-05
5.5385277 1.6247824e-05
5.5389878 1.7462126e-05
5.5394479 1.8702905e-05
5.539908 1.996248e-05
5.5403681 2.1233167e-05
5.5408282 2.2507285e-05
5.5412883 2.3777151e-05
5.5417483 2.5035083e-05
5.5422084 2.6321073e-05
5.5426685 2.7916947e-05
5.5431286 2.9851088e-05
5.5435887 3.2100462e-05
5.5440488 3.4642033e-05
5.5445089 3.7452766e-05
5.544969 4.0509627e-05
5.5454291 4.3789579e-05
5.5458892 4.7269587e-05
5.5463493 5.0926617e-05
5.5468094 5.4737634e-05
5.5472695 5.8679602e-05
5.5477295 6.2729485e-05
5.5481896 6.686425e-05
5.5486497 7.106086e-05
5.5491098 7.5296281e-05
5.5495699 7.9547477e-05
5.55003 8.3791414e-05
5.5504901 8.8005055e-05
5.5509502 9.2496014e-05
5.5514103 9.7949158e-05
5.5518704 0.0001043293
5.5523305 0.00011157486
5.5527906 0.00011962425
5.5532507 0.00012841589
5.5537107 0.00013788818
5.5541708 0.00014797954
5.5546309 0.0001586284
5.555091 0.00016977315
5.5555511 0.00018135223
5.5560112 0.00019330403
5.5564713 0.00020556698
5.5569314 0.00021807949
5.5573915 0.00023077998
5.5578516 0.00024360685
5.5583117 0.00025649853
5.5587718 0.00026939343
5.5592318 0.00028223683
5.5596919 0.00029647577
5.560152 0.00031313749
5.5606121 0.00033207625
5.5610722 0.00035314627
5.5615323 0.0003762018
5.5619924 0.0004010971
5.5624525 0.0004276864
5.5629126 0.00045582396
5.5633727 0.000485364
5.5638328 0.00051616078
5.5642929 0.00054806855
5.564753 0.00058094155
5.565213 0.00061463401
5.5656731 0.0006490002
5.5661332 0.00068389434
5.5665933 0.00071917069
5.5670534 0.00075468349
5.5675135 0.00079028699
5.5679736 0.0008262145
5.5684337 0.00086654613
5.5688938 0.00091218779
5.5693539 0.00096283565
5.569814 0.0010181859
5.5702741 0.0010779347
5.5707341 0.0011417784
5.5711942 0.0012094129
5.5716543 0.0012805346
5.5721144 0.0013548396
5.5725745 0.0014320242
5.5730346 0.0015117844
5.5734947 0.0015938165
5.5739548 0.0016778167
5.5744149 0.0017634811
5.574875 0.001850506
5.5753351 0.0019385875
5.5757952 0.0020274218
5.5762553 0.0021167052
5.5767153 0.002208494
5.5771754 0.0023104844
5.5776355 0.0024228129
5.5780956 0.0025449305
5.5785557 0.0026762882
5.5790158 0.002816337
5.5794759 0.0029645279
5.579936 0.0031203118
5.5803961 0.0032831398
5.5808562 0.0034524627
5.5813163 0.0036277317
5.5817764 0.0038083977
5.5822364 0.0039939117
5.5826965 0.0041837246
5.5831566 0.0043772875
5.5836167 0.0045740513
5.5840768 0.0047734669
5.5845369 0.0049749855
5.584997 0.005178058
5.5854571 0.0053902281
5.5859172 0.0056209878
5.5863773 0.0058695293
5.5868374 0.0061350107
5.5872975 0.0064165902
5.5877576 0.0067134257
5.5882176 0.0070246754
5.5886777 0.0073494974
5.5891378 0.0076870497
5.5895979 0.0080364905
5.590058 0.0083969778
5.5905181 0.0087676697
5.5909782 0.0091477243
5.5914383 0.0095362997
5.5918984 0.009932554
5.5923585 0.010335645
5.5928186 0.010744731
5.5932787 0.011158971
5.5937387 0.011578179
5.5941988 0.012018606
5.5946589 0.012486793
5.595119 0.012981691
5.5955791 0.013502256
5.5960392 0.014047439
5.5964993 0.014616196
5.5969594 0.015207478
5.5974195 0.01582024
5.5978796 0.016453435
5.5983397 0.017106016
5.5987998 0.017776937
5.5992599 0.018465151
5.5997199 0.019169612
5.60018 0.019889273
5.6006401 0.020623088
5.6011002 0.021370009
5.6015603 0.022128991
5.6020204 0.022898987
5.6024805 0.023682594
5.6029406 0.024499154
5.6034007 0.025350897
5.6038608 0.026236916
5.6043209 0.027156302
5.604781 0.028108146
5.605241 0.02909154
5.6057011 0.030105575
5.6061612 0.031149342
5.6066213 0.032221933
5.6070814 0.03332244
5.6075415 0.034449953
5.6080016 0.035603564
5.6084617 0.036782365
5.6089218 0.037985446
5.6093819 0.0392119
5.609842 0.040460817
5.6103021 0.041731289
5.6107622 0.043022407
5.6112222 0.044338854
5.6116823 0.045691384
5.6121424 0.047080151
5.6126025 0.048504988
5.6130626 0.049965731
5.6135227 0.051462214
5.6139828 0.052994274
5.6144429 0.054561744
5.614903 0.056164461
5.6153631 0.057802258
5.6158232 0.059474972
5.6162833 0.061182437
5.6167433 0.062924489
5.6172034 0.064700962
5.6176635 0.066511692
5.6181236 0.068356514
5.6185837 0.070235262
5.6190438 0.072147773
5.6195039 0.074093831
5.619964 0.07606747
5.6204241 0.078065617
5.6208842 0.080089631
5.6213443 0.082140873
5.6218044 0.084220704
5.6222645 0.086330485
5.6227245 0.088471576
5.6231846 0.090645337
5.6236447 0.09285313
5.6241048 0.095096315
5.6245649 0.097376253
5.625025 0.099694304
5.6254851 0.10205183
5.6259452 0.10445019
5.6264053 0.10689074
5.6268654 0.10937486
5.6273255 0.11190388
5.6277856 0.11447919
5.6282456 0.11709943
5.6287057 0.1197389
5.6291658 0.12239133
5.6296259 0.12505726
5.630086 0.12773719
5.6305461 0.13043167
5.6310062 0.1331412
5.6314663 0.13586632
5.6319264 0.13860755
5.6323865 0.14136541
5.6328466 0.14414043
5.6333067 0.14693313
5.6337668 0.14974403
5.6342268 0.15257367
5.6346869 0.15542255
5.635147 0.15829122
5.6356071 0.16118019
5.6360672 0.16408998
5.6365273 0.16702112
5.6369874 0.16997333
5.6374475 0.17294341
5.6379076 0.17592927
5.6383677 0.17892893
5.6388278 0.18194043
5.6392879 0.18496181
5.6397479 0.1879911
5.640208 0.19102634
5.6406681 0.19406556
5.6411282 0.19710681
5.6415883 0.20014811
5.6420484 0.2031875
5.6425085 0.20622303
5.6429686 0.20925271
5.6434287 0.2122746
5.6438888 0.21528673
5.6443489 0.21828712
5.644809 0.22127382
5.6452691 0.22424487
5.6457291 0.22719846
5.6461892 0.23013444
5.6466493 0.23305336
5.6471094 0.23595577
5.6475695 0.23884224
5.6480296 0.24171331
5.6484897 0.24456955
5.6489498 0.24741151
5.6494099 0.25023974
5.64987 0.25305481
5.6503301 0.25585725
5.6507902 0.25864764
5.6512503 0.26142653
5.6517103 0.26419447
5.6521704 0.26695202
5.6526305 0.26969973
5.6530906 0.27243816
5.6535507 0.27516786
5.6540108 0.27788722
5.6544709 0.28055095
5.654931 0.28314287
5.6553911 0.28566578
5.6558512 0.28812249
5.6563113 0.29051579
5.6567714 0.29284848
5.6572314 0.29512336
5.6576915 0.29734321
5.6581516 0.29951086
5.6586117 0.30162908
5.6590718 0.30370067
5.6595319 0.30572844
5.659992 0.30771519
5.6604521 0.3096637
5.6609122 0.31157678
5.6613723 0.31345723
5.6618324 0.31530784
5.6622925 0.31713141
5.6627526 0.31892458
5.6632126 0.32065777
5.6636727 0.32232685
5.6641328 0.32393197
5.6645929 0.3254733
5.665053 0.32695098
5.6655131 0.32836519
5.6659732 0.32971607
5.6664333 0.33100379
5.6668934 0.33222851
5.6673535 0.33339038
5.6678136 0.33448956
5.6682737 0.33552621
5.6687337 0.33650049
5.6691938 0.33741255
5.6696539 0.33826257
5.670114 0.33905068
5.6705741 0.33977706
5.6710342 0.34044186
5.6714943 0.34105732
5.6719544 0.34164397
5.6724145 0.34219904
5.6728746 0.34271927
5.6733347 0.3432014
5.6737948 0.34364217
5.6742549 0.34403831
5.6747149 0.34438657
5.675175 0.34468368
5.6756351 0.34492639
5.6760952 0.34511143
5.6765553 0.34523553
5.6770154 0.34529545
5.6774755 0.34528792
5.6779356 0.34520967
5.6783957 0.34505745
5.6788558 0.344828
5.6793159 0.34451804
5.679776 0.3441249
5.680236 0.34369242
5.6806961 0.34324972
5.6811562 0.3427968
5.6816163 0.34233369
5.6820764 0.34186039
5.6825365 0.34137693
5.6829966 0.34088331
5.6834567 0.34037956
5.6839168 0.33986568
5.6843769 0.33934168
5.684837 0.3388076
5.6852971 0.33826342
5.6857572 0.33770919
5.6862172 0.3371449
5.6866773 0.33657057
5.6871374 0.33598621
5.6875975 0.33539185
5.6880576 0.33478749
5.6885177 0.33417229
5.6889778 0.33353951
5.6894379 0.3328895
5.689898 0.33222447
5.6903581 0.33154665
5.6908182 0.33085825
5.6912783 0.3301615
5.6917383 0.3294586
5.6921984 0.32875179
5.6926585 0.32804328
5.6931186 0.32733528
5.6935787 0.32663002
5.6940388 0.32592972
5.6944989 0.32523658
5.694959 0.32455285
5.6954191 0.32388072
5.6958792 0.32322242
5.6963393 0.32258018
5.6967994 0.3219562
5.6972595 0.32136044
5.6977195 0.32081555
5.6981796 0.32032117
5.6986397 0.31987549
5.6990998 0.31947669
5.6995599 0.31912295
5.70002 0.31881246
5.7004801 0.3185434
5.7009402 0.31831396
5.7014003 0.31812231
5.7018604 0.31796665
5.7023205 0.31784516
5.7027806 0.31775601
5.7032406 0.31769739
5.7037007 0.3176675
5.7041608 0.3176645
5.7046209 0.31768658
5.705081 0.31773194
5.7055411 0.31779874
5.7060012 0.31791054
5.7064613 0.31809251
5.7069214 0.31834368
5.7073815 0.31866303
5.7078416 0.31904959
5.7083017 0.31950236
5.7087618 0.32002035
5.7092218 0.32060257
5.7096819 0.32124802
5.710142 0.32195571
5.7106021 0.32272466
5.7110622 0.32355386
5.7115223 0.32444233
5.7119824 0.32538907
5.7124425 0.3263931
5.7129026 0.32745342
5.7133627 0.32856904
5.7138228 0.32973896
5.7142829 0.33096134
5.7147429 0.3322207
5.715203 0.33351347
5.7156631 0.33484206
5.7161232 0.33620886
5.7165833 0.33761627
5.7170434 0.33906671
5.7175035 0.34056258
5.7179636 0.34210627
5.7184237 0.3437002
5.7188838 0.34534676
5.7193439 0.34704836
5.719804 0.3488074
5.7202641 0.35062629
5.7207241 0.35250743
5.7211842 0.35445322
5.7216443 0.35646606
5.7221044 0.35854836
5.7225645 0.36070253
5.7230246 0.36292018
5.7234847 0.36515333
5.7239448 0.36739659
5.7244049 0.36965071
5.724865 0.37191646
5.7253251 0.37419458
5.7257852 0.37648584
5.7262452 0.37879099
5.7267053 0.38111078
5.7271654 0.38344599
5.7276255 0.38579736
5.7280856 0.38816565
5.7285457 0.39055161
5.7290058 0.39295602
5.7294659 0.39537961
5.729926 0.39782315
5.7303861 0.40028741
5.7308462 0.40277312
5.7313063 0.40528106
5.7317664 0.40780978
5.7322264 0.41035473
5.7326865 0.41291383
5.7331466 0.41548502
5.7336067 0.41806626
5.7340668 0.42065551
5.7345269 0.4232507
5.734987 0.4258498
5.7354471 0.42845077
5.7359072 0.43105155
5.7363673 0.4336501
5.7368274 0.43624437
5.7372875 0.43883231
5.7377475 0.44141188
5.7382076 0.44398104
5.7386677 0.44653773
5.7391278 0.44907991
5.7395879 0.45160553
5.740048 0.45411264
5.7405081 0.45660499
5.7409682 0.45908526
5.7414283 0.4615532
5.7418884 0.46400859
5.7423485 0.46645118
5.7428086 0.46888075
5.7432687 0.47129705
5.7437287 0.47369985
5.7441888 0.47608892
5.7446489 0.47846401
5.745109 0.4808249
5.7455691 0.48317135
5.7460292 0.48550312
5.7464893 0.48781998
5.7469494 0.49012169
5.7474095 0.49240802
5.7478696 0.49467872
5.7483297 0.49693357
5.7487898 0.49917109
5.7492498 0.50138153
5.7497099 0.50356326
5.75017 0.50571672
5.7506301 0.5078424
5.7510902 0.50994075
5.7515503 0.51201224
5.7520104 0.51405733
5.7524705 0.51607649
5.7529306 0.51807019
5.7533907 0.52003888
5.7538508 0.52198303
5.7543109 0.52390312
5.754771 0.5257996
5.755231 0.52767293
5.7556911 0.52952359
5.7561512 0.53135204
5.7566113 0.53315874
5.7570714 0.53494415
5.7575315 0.53671109
5.7579916 0.53846578
5.7584517 0.5402082
5.7589118 0.541938
5.7593719 0.54365483
5.759832 0.54535831
5.7602921 0.54704811
5.7607522 0.54872386
5.7612122 0.55038519
5.7616723 0.55203177
5.7621324 0.55366323
5.7625925 0.5552792
5.7630526 0.55687935
5.7635127 0.5584633
5.7639728 0.56003071
5.7644329 0.56158121
5.764893 0.56311444
5.7653531 0.56463006
5.7658132 0.56612771
5.7662733 0.56761258
5.7667333 0.56908973
5.7671934 0.57055909
5.7676535 0.57202056
5.7681136 0.57347405
5.7685737 0.5749195
5.7690338 0.5763568
5.7694939 0.57778588
5.769954 0.57920665
5.7704141 0.58061902
5.7708742 0.58202292
5.7713343 0.58341825
5.7717944 0.58480494
5.7722545 0.58618289
5.7727145 0.58755202
5.7731746 0.58891226
5.7736347 0.59026351
5.7740948 0.59160568
5.7745549 0.59293855
5.775015 0.5942599
5.7754751 0.59556926
5.7759352 0.59686698
5.7763953 0.59815341
5.7768554 0.59942888
5.7773155 0.60069374
5.7777756 0.60194832
5.7782356 0.60319298
5.7786957 0.60442805
5.7791558 0.60565387
5.7796159 0.6068708
5.780076 0.60807916
5.7805361 0.6092793
5.7809962 0.61047157
5.7814563 0.61165631
5.7819164 0.61283385
5.7823765 0.61400455
5.7828366 0.61516874
5.7832967 0.6163232
5.7837568 0.61745359
5.7842168 0.61855915
5.7846769 0.6196408
5.785137 0.62069945
5.7855971 0.621736
5.7860572 0.62275138
5.7865173 0.62374649
5.7869774 0.62472224
5.7874375 0.62567956
5.7878976 0.62661934
5.7883577 0.62754251
5.7888178 0.62844996
5.7892779 0.62934263
5.7897379 0.63022141
5.790198 0.63108723
5.7906581 0.63194098
5.7911182 0.63278359
5.7915783 0.63361597
5.7920384 0.63442743
5.7924985 0.635201
5.7929586 0.63593741
5.7934187 0.63663764
5.7938788 0.63730262
5.7943389 0.63793331
5.794799 0.63853067
5.7952591 0.63909566
5.7957191 0.63962921
5.7961792 0.64013229
5.7966393 0.64060586
5.7970994 0.64105086
5.7975595 0.64146825
5.7980196 0.64185898
5.7984797 0.642224
5.7989398 0.64256428
5.7993999 0.64288076
5.79986 0.64317439
5.8003201 0.64344591
5.8007802 0.64368632
5.8012402 0.64389051
5.8017003 0.64405842
5.8021604 0.64418996
5.8026205 0.64428505
5.8030806 0.64434363
5.8035407 0.6443656
5.8040008 0.64435089
5.8044609 0.64429943
5.804921 0.64421113
5.8053811 0.64408593
5.8058412 0.64392374
5.8063013 0.64372448
5.8067614 0.64348807
5.8072214 0.64321445
5.8076815 0.64290353
5.8081416 0.64255523
5.8086017 0.64216948
5.8090618 0.64174828
5.8095219 0.64130561
5.809982 0.64084278
5.8104421 0.64035819
5.8109022 0.63985027
5.8113623 0.63931742
5.8118224 0.63875806
5.8122825 0.63817061
5.8127425 0.63755346
5.8132026 0.63690505
5.8136627 0.63622379
5.8141228 0.63550808
5.8145829 0.63475634
5.815043 0.63396698
5.8155031 0.63313843
5.8159632 0.63226909
5.8164233 0.63135737
5.8168834 0.63040169
5.8173435 0.62940047
5.8178036 0.62836376
5.8182637 0.62731869
5.8187237 0.62626597
5.8191838 0.62520508
5.8196439 0.62413552
5.820104 0.62305675
5.8205641 0.62196826
5.8210242 0.62086953
5.8214843 0.61976004
5.8219444 0.61863927
5.8224045 0.61750671
5.8228646 0.61636184
5.8233247 0.61520412
5.8237848 0.61403306
5.8242448 0.61284812
5.8247049 0.61164879
5.825165 0.61043456
5.8256251 0.60920489
5.8260852 0.60795928
5.8265453 0.60669954
5.8270054 0.60542848
5.8274655 0.60414751
5.8279256 0.60285805
5.8283857 0.60156151
5.8288458 0.60025931
5.8293059 0.59895286
5.829766 0.59764358
5.830226 0.59633288
5.8306861 0.59502217
5.8311462 0.59371288
5.8316063 0.59240641
5.8320664 0.59110419
5.8325265 0.58980762
5.8329866 0.58851812
5.8334467 0.5872371
5.8339068 0.58596599
5.8343669 0.58470619
5.834827 0.58345886
5.8352871 0.58222146
5.8357471 0.5809931
5.8362072 0.57977384
5.8366673 0.5785638
5.8371274 0.57736304
5.8375875 0.57617166
5.8380476 0.57498975
5.8385077 0.5738174
5.8389678 0.57265469
5.8394279 0.57150172
5.839888 0.57035857
5.8403481 0.56922533
5.8408082 0.56810208
5.8412683 0.56698893
5.8417283 0.56588595
5.8421884 0.56479323
5.8426485 0.56371086
5.8431086 0.56263894
5.8435687 0.56158049
5.8440288 0.56054665
5.8444889 0.55953811
5.844949 0.55855449
5.8454091 0.55759538
5.8458692 0.5566604
5.8463293 0.55574913
5.8467894 0.55486118
5.8472494 0.55399616
5.8477095 0.55315367
5.8481696 0.5523333
5.8486297 0.55153467
5.8490898 0.55075736
5.8495499 0.55000099
5.85001 0.54926516
5.8504701 0.54854947
5.8509302 0.54785351
5.8513903 0.5471769
5.8518504 0.54651924
5.8523105 0.54587624
5.8527706 0.54524264
5.8532306 0.54461903
5.8536907 0.54400598
5.8541508 0.5434041
5.8546109 0.542814
5.855071 0.54223627
5.8555311 0.54167152
5.8559912 0.54112034
5.8564513 0.54058334
5.8569114 0.54006111
5.8573715 0.53955427
5.8578316 0.5390634
5.8582917 0.53858912
5.8587518 0.53813201
5.8592118 0.53769268
5.8596719 0.53727174
5.860132 0.53686978
5.8605921 0.53648706
5.8610522 0.53611238
5.8615123 0.5357403
5.8619724 0.53537104
5.8624325 0.53500483
5.8628926 0.53464189
5.8633527 0.53428245
5.8638128 0.53392674
5.8642729 0.53357498
5.8647329 0.53322739
5.865193 0.53288421
5.8656531 0.53254565
5.8661132 0.53221194
5.8665733 0.53188331
5.8670334 0.53155999
5.8674935 0.53124219
5.8679536 0.53093014
5.8684137 0.53062408
5.8688738 0.53032422
5.8693339 0.53003036
5.869794 0.52973993
5.8702541 0.5294524
5.8707141 0.5291677
5.8711742 0.52888574
5.8716343 0.52860646
5.8720944 0.52832977
5.8725545 0.5280556
5.8730146 0.52778388
5.8734747 0.52751452
5.8739348 0.52724746
5.8743949 0.52698262
5.874855 0.52671992
5.8753151 0.52645928
5.8757752 0.52620063
5.8762352 0.52594389
5.8766953 0.52568899
5.8771554 0.52543586
5.8776155 0.5251844
5.8780756 0.52493746
5.8785357 0.52470114
5.8789958 0.52447514
5.8794559 0.5242589
5.879916 0.52405186
5.8803761 0.52385348
5.8808362 0.5236632
5.8812963 0.52348046
5.8817564 0.52330472
5.8822164 0.52313541
5.8826765 0.52297198
5.8831366 0.52281388
5.8835967 0.52266055
5.8840568 0.52251144
5.8845169 0.522366
5.884977 0.52222367
5.8854371 0.52208389
5.8858972 0.52194612
5.8863573 0.52180987
5.8868174 0.52169313
5.8872775 0.52160899
5.8877375 0.52155591
5.8881976 0.52153239
5.8886577 0.52153692
5.8891178 0.52156798
5.8895779 0.52162405
5.890038 0.52170363
5.8904981 0.5218052
5.8909582 0.52192724
5.8914183 0.52206825
5.8918784 0.52222671
5.8923385 0.52240111
5.8927986 0.52258993
5.8932587 0.52279166
5.8937187 0.52300478
5.8941788 0.52322779
5.8946389 0.52345917
5.895099 0.52370023
5.8955591 0.523982
5.8960192 0.52431213
5.8964793 0.52468902
5.8969394 0.52511109
5.8973995 0.52557676
5.8978596 0.52608444
5.8983197 0.52663253
5.8987798 0.52721945
5.8992398 0.52784362
5.8996999 0.52850344
5.90016 0.52919733
5.9006201 0.5299237
5.9010802 0.53068096
5.9015403 0.53146753
5.9020004 0.53228181
5.9024605 0.53312223
5.9029206 0.53398719
5.9033807 0.5348751
5.9038408 0.53579056
5.9043009 0.53675408
5.904761 0.53776692
5.905221 0.53882848
5.9056811 0.53993815
5.9061412 0.54109533
5.9066013 0.54229942
5.9070614 0.54354982
5.9075215 0.54484592
5.9079816 0.54618713
5.9084417 0.54757285
5.9089018 0.54900247
5.9093619 0.55047539
5.909822 0.55199101
5.9102821 0.55354873
5.9107421 0.55514795
5.9112022 0.55678807
5.9116623 0.55846848
5.9121224 0.56018858
5.9125825 0.56194643
5.9130426 0.5637407
5.9135027 0.56557244
5.9139628 0.5674427
5.9144229 0.56935254
5.914883 0.57130299
5.9153431 0.57329512
5.9158032 0.57532997
5.9162633 0.57740859
5.9167233 0.57953204
5.9171834 0.58170135
5.9176435 0.58391759
5.9181036 0.5861818
5.9185637 0.58849503
5.9190238 0.59085833
5.9194839 0.59327275
5.919944 0.59573934
5.9204041 0.59825916
5.9208642 0.60083208
5.9213243 0.60342846
5.9217844 0.60603715
5.9222444 0.60866113
5.9227045 0.61130339
5.9231646 0.61396691
5.9236247 0.61665466
5.9240848 0.61936964
5.9245449 0.62211482
5.925005 0.62489318
5.9254651 0.6277077
5.9259252 0.63056138
5.9263853 0.63345718
5.9268454 0.63639808
5.9273055 0.63938708
5.9277656 0.64242715
5.9282256 0.64552128
5.9286857 0.64867244
5.9291458 0.65188361
5.9296059 0.65514978
5.930066 0.65842735
5.9305261 0.66170889
5.9309862 0.66499393
5.9314463 0.66828201
5.9319064 0.67157265
5.9323665 0.67486539
5.9328266 0.67815977
5.9332867 0.68145532
5.9337467 0.68475156
5.9342068 0.68804803
5.9346669 0.69134427
5.935127 0.69463981
5.9355871 0.69793418
5.9360472 0.70122692
5.9365073 0.70451755
5.9369674 0.70780561
5.9374275 0.71109064
5.9378876 0.71437216
5.9383477 0.71765039
5.9388078 0.72092654
5.9392679 0.72420068
5.9397279 0.72747288
5.940188 0.73074318
5.9406481 0.73401165
5.9411082 0.73727833
5.9415683 0.74054327
5.9420284 0.74380653
5.9424885 0.74706815
5.9429486 0.7503282
5.9434087 0.75358673
5.9438688 0.75684378
5.9443289 0.76009942
5.944789 0.76335368
5.945249 0.76660663
5.9457091 0.76985832
5.9461692 0.7731088
5.9466293 0.77635769
5.9470894 0.77954679
5.9475495 0.78263856
5.9480096 0.78563798
5.9484697 0.78855005
5.9489298 0.79137974
5.9493899 0.79413206
5.94985 0.79681199
5.9503101 0.79942451
5.9507702 0.80197461
5.9512302 0.80446729
5.9516903 0.80690753
5.9521504 0.80930032
5.9526105 0.81165065
5.9530706 0.8139635
5.9535307 0.81624386
5.9539908 0.81849673
5.9544509 0.82072709
5.954911 0.82293993
5.9553711 0.82513179
5.9558312 0.8272223
5.9562913 0.82919275
5.9567514 0.8310463
5.9572114 0.83278609
5.9576715 0.83441526
5.9581316 0.83593695
5.9585917 0.83735432
5.9590518 0.83867049
5.9595119 0.83988863
5.959972 0.84101186
5.9604321 0.84204333
5.9608922 0.8429862
5.9613523 0.84384359
5.9618124 0.84461866
5.9622725 0.84531455
5.9627325 0.8459344
5.9631926 0.84648136
5.9636527 0.84695857
5.9641128 0.84736246
5.9645729 0.84767258
5.965033 0.84788589
5.9654931 0.84800089
5.9659532 0.84801605
5.9664133 0.84792988
5.9668734 0.84774086
5.9673335 0.84744749
5.9677936 0.84704825
5.9682537 0.84654165
5.9687137 0.84592616
5.9691738 0.84520028
5.9696339 0.8443625
5.970094 0.84341132
5.9705541 0.84234522
5.9710142 0.84116269
5.9714743 0.83986223
5.9719344 0.83844233
5.9723945 0.83690147
5.9728546 0.835283
5.9733147 0.8336343
5.9737748 0.83194906
5.9742348 0.8302209
5.9746949 0.82844343
5.975155 0.82661028
5.9756151 0.82471505
5.9760752 0.82275137
5.9765353 0.82071286
5.9769954 0.81859312
5.9774555 0.81638579
5.9779156 0.81408447
5.9783757 0.81168278
5.9788358 0.80917435
5.9792959 0.80655278
5.979756 0.8038117
5.980216 0.80094472
5.9806761 0.79794546
5.9811362 0.79481196
5.9815963 0.79163638
5.9820564 0.78845772
5.9825165 0.785276
5.9829766 0.78209126
5.9834367 0.77890351
5.9838968 0.77571278
5.9843569 0.7725191
5.984817 0.76932249
5.9852771 0.76612298
5.9857371 0.76292059
5.9861972 0.75971535
5.9866573 0.75650728
5.9871174 0.75329641
5.9875775 0.75008276
5.9880376 0.74686636
5.9884977 0.74364724
5.9889578 0.74042542
5.9894179 0.73720092
5.989878 0.73397308
5.9903381 0.73073863
5.9907982 0.72749789
5.9912583 0.72425173
5.9917183 0.72100101
5.9921784 0.71774657
5.9926385 0.71448929
5.9930986 0.71123003
5.9935587 0.70796963
5.9940188 0.70470897
5.9944789 0.7014489
5.994939 0.69819028
5.9953991 0.69493397
5.9958592 0.69168084
5.9963193 0.68843174
5.9967794 0.68518752
5.9972394 0.68194906
5.9976995 0.67871721
5.9981596 0.67549283
5.9986197 0.67231226
5.9990798 0.66923929
5.9995399 0.66627052
6 0.66340104
