# Supplementary material for: Structural motifs of gold cluster anions with 17 to 69 atoms
Source: Nat Commun. 2026 Apr 10;17:5099. doi: 10.1038/s41467-026-71649-9 (PMC13246909; doi:10.1038/s41467-026-71649-9)
Supplement: Supplementary file 5 — Source Data [file 41467_2026_71649_MOESM5_ESM.zip › Figure2/32_th_red.dat]

3.7 0
3.7004601 0
3.7009202 0
3.7013803 0
3.7018404 0
3.7023005 0
3.7027606 0
3.7032206 0
3.7036807 0
3.7041408 0
3.7046009 0
3.705061 0
3.7055211 0
3.7059812 0
3.7064413 0
3.7069014 0
3.7073615 0
3.7078216 0
3.7082817 0
3.7087417 0
3.7092018 0
3.7096619 0
3.710122 0
3.7105821 0
3.7110422 0
3.7115023 0
3.7119624 0
3.7124225 0
3.7128826 0
3.7133427 0
3.7138028 0
3.7142629 0
3.7147229 0
3.715183 0
3.7156431 0
3.7161032 0
3.7165633 0
3.7170234 0
3.7174835 0
3.7179436 0
3.7184037 0
3.7188638 0
3.7193239 0
3.719784 0
3.720244 0
3.7207041 0
3.7211642 0
3.7216243 0
3.7220844 0
3.7225445 0
3.7230046 0
3.7234647 0
3.7239248 0
3.7243849 0
3.724845 0
3.7253051 0
3.7257652 0
3.7262252 0
3.7266853 0
3.7271454 0
3.7276055 0
3.7280656 0
3.7285257 0
3.7289858 0
3.7294459 0
3.729906 0
3.7303661 0
3.7308262 0
3.7312863 0
3.7317463 0
3.7322064 0
3.7326665 0
3.7331266 0
3.7335867 0
3.7340468 0
3.7345069 0
3.734967 0
3.7354271 0
3.7358872 0
3.7363473 0
3.7368074 0
3.7372675 0
3.7377275 0
3.7381876 0
3.7386477 0
3.7391078 0
3.7395679 0
3.740028 0
3.7404881 0
3.7409482 0
3.7414083 0
3.7418684 0
3.7423285 0
3.7427886 0
3.7432486 0
3.7437087 0
3.7441688 0
3.7446289 0
3.745089 0
3.7455491 0
3.7460092 0
3.7464693 0
3.7469294 0
3.7473895 0
3.7478496 0
3.7483097 0
3.7487698 0
3.7492298 0
3.7496899 0
3.75015 0
3.7506101 0
3.7510702 0
3.7515303 0
3.7519904 0
3.7524505 0
3.7529106 0
3.7533707 0
3.7538308 0
3.7542909 0
3.754751 0
3.755211 0
3.7556711 0
3.7561312 0
3.7565913 0
3.7570514 0
3.7575115 0
3.7579716 0
3.7584317 0
3.7588918 0
3.7593519 0
3.759812 0
3.7602721 0
3.7607321 0
3.7611922 0
3.7616523 0
3.7621124 0
3.7625725 0
3.7630326 0
3.7634927 0
3.7639528 0
3.7644129 0
3.764873 0
3.7653331 0
3.7657932 0
3.7662533 0
3.7667133 0
3.7671734 0
3.7676335 0
3.7680936 0
3.7685537 0
3.7690138 0
3.7694739 0
3.769934 0
3.7703941 0
3.7708542 0
3.7713143 0
3.7717744 0
3.7722344 0
3.7726945 0
3.7731546 0
3.7736147 0
3.7740748 0
3.7745349 0
3.774995 0
3.7754551 0
3.7759152 0
3.7763753 0
3.7768354 0
3.7772955 0
3.7777556 0
3.7782156 0
3.7786757 0
3.7791358 0
3.7795959 0
3.780056 0
3.7805161 0
3.7809762 0
3.7814363 0
3.7818964 0
3.7823565 0
3.7828166 0
3.7832767 0
3.7837367 0
3.7841968 0
3.7846569 0
3.785117 0
3.7855771 0
3.7860372 0
3.7864973 0
3.7869574 0
3.7874175 0
3.7878776 0
3.7883377 0
3.7887978 0
3.7892579 0
3.7897179 0
3.790178 0
3.7906381 0
3.7910982 0
3.7915583 0
3.7920184 0
3.7924785 0
3.7929386 0
3.7933987 0
3.7938588 0
3.7943189 0
3.794779 0
3.795239 0
3.7956991 0
3.7961592 0
3.7966193 0
3.7970794 0
3.7975395 0
3.7979996 0
3.7984597 0
3.7989198 0
3.7993799 0
3.79984 0
3.8003001 0
3.8007602 0
3.8012202 0
3.8016803 0
3.8021404 0
3.8026005 0
3.8030606 0
3.8035207 0
3.8039808 0
3.8044409 0
3.804901 0
3.8053611 0
3.8058212 0
3.8062813 0
3.8067413 0
3.8072014 0
3.8076615 0
3.8081216 0
3.8085817 0
3.8090418 0
3.8095019 0
3.809962 0
3.8104221 0
3.8108822 0
3.8113423 0
3.8118024 0
3.8122625 0
3.8127225 0
3.8131826 0
3.8136427 0
3.8141028 0
3.8145629 0
3.815023 0
3.8154831 0
3.8159432 0
3.8164033 0
3.8168634 0
3.8173235 0
3.8177836 0
3.8182436 0
3.8187037 0
3.8191638 0
3.8196239 0
3.820084 0
3.8205441 0
3.8210042 0
3.8214643 0
3.8219244 0
3.8223845 0
3.8228446 0
3.8233047 0
3.8237648 0
3.8242248 0
3.8246849 0
3.825145 0
3.8256051 0
3.8260652 0
3.8265253 0
3.8269854 0
3.8274455 0
3.8279056 0
3.8283657 0
3.8288258 0
3.8292859 0
3.8297459 0
3.830206 0
3.8306661 1.9974712e-12
3.8311262 3.3897451e-11
3.8315863 1.0242622e-10
3.8320464 2.0467586e-10
3.8325065 3.3773848e-10
3.8329666 4.9870617e-10
3.8334267 6.8467102e-10
3.8338868 8.9272512e-10
3.8343469 1.1199606e-09
3.834807 1.3634695e-09
3.8352671 1.6203439e-09
3.8357271 1.887676e-09
3.8361872 2.1625577e-09
3.8366473 2.4420813e-09
3.8371074 2.7233388e-09
3.8375675 3.0034224e-09
3.8380276 3.279424e-09
3.8384877 3.5484358e-09
3.8389478 3.8075499e-09
3.8394079 4.0768637e-09
3.839868 4.4438165e-09
3.8403281 4.9103084e-09
3.8407882 5.4683965e-09
3.8412482 6.110138e-09
3.8417083 6.8275899e-09
3.8421684 7.6128091e-09
3.8426285 8.4578529e-09
3.8430886 9.3547783e-09
3.8435487 1.0295642e-08
3.8440088 1.1272502e-08
3.8444689 1.2277414e-08
3.844929 1.3302437e-08
3.8453891 1.4339626e-08
3.8458492 1.5381039e-08
3.8463093 1.6418733e-08
3.8467694 1.7444765e-08
3.8472294 1.8451192e-08
3.8476895 1.9430071e-08
3.8481496 2.0610153e-08
3.8486097 2.2316397e-08
3.8490698 2.4513217e-08
3.8495299 2.7161691e-08
3.84999 3.0222894e-08
3.8504501 3.3657904e-08
3.8509102 3.7427796e-08
3.8513703 4.1493648e-08
3.8518304 4.5816535e-08
3.8522905 5.0357535e-08
3.8527506 5.5077723e-08
3.8532106 5.9938176e-08
3.8536707 6.489997e-08
3.8541308 6.9924183e-08
3.8545909 7.497189e-08
3.855051 8.0004168e-08
3.8555111 8.4982093e-08
3.8559712 8.9866742e-08
3.8564313 9.4668103e-08
3.8568914 1.0116683e-07
3.8573515 1.1014042e-07
3.8578116 1.2140581e-07
3.8582717 1.3477992e-07
3.8587317 1.5007969e-07
3.8591918 1.6712205e-07
3.8596519 1.8572392e-07
3.860112 2.0570223e-07
3.8605721 2.2687392e-07
3.8610322 2.490559e-07
3.8614923 2.7206513e-07
3.8619524 2.9571851e-07
3.8624125 3.1983298e-07
3.8628726 3.4422548e-07
3.8633327 3.6871293e-07
3.8637928 3.9311225e-07
3.8642529 4.1724039e-07
3.8647129 4.4091427e-07
3.865173 4.6520731e-07
3.8656331 4.981343e-07
3.8660932 5.405681e-07
3.8665533 5.9180909e-07
3.8670134 6.5115768e-07
3.8674735 7.1791424e-07
3.8679336 7.9137917e-07
3.8683937 8.7085286e-07
3.8688538 9.5563571e-07
3.8693139 1.0450281e-06
3.869774 1.1383304e-06
3.870234 1.2348431e-06
3.8706941 1.3338665e-06
3.8711542 1.434701e-06
3.8716143 1.536647e-06
3.8720744 1.6390049e-06
3.8725345 1.741075e-06
3.8729946 1.8421579e-06
3.8734547 1.9415538e-06
3.8739148 2.0502988e-06
3.8743749 2.1942759e-06
3.874835 2.3721647e-06
3.8752951 2.5814883e-06
3.8757552 2.8197698e-06
3.8762152 3.0845324e-06
3.8766753 3.3732992e-06
3.8771354 3.6835934e-06
3.8775955 4.0129381e-06
3.8780556 4.3588565e-06
3.8785157 4.7188717e-06
3.8789758 5.0905068e-06
3.8794359 5.471285e-06
3.879896 5.8587295e-06
3.8803561 6.2503634e-06
3.8808162 6.6437098e-06
3.8812763 7.0362919e-06
3.8817363 7.4256328e-06
3.8821964 7.809442e-06
3.8826565 8.2569598e-06
3.8831166 8.8204191e-06
3.8835767 9.4920378e-06
3.8840368 1.0264034e-05
3.8844969 1.1128625e-05
3.884957 1.2078029e-05
3.8854171 1.3104464e-05
3.8858772 1.4200148e-05
3.8863373 1.5357298e-05
3.8867974 1.6568133e-05
3.8872575 1.782487e-05
3.8877175 1.9119728e-05
3.8881776 2.0444924e-05
3.8886377 2.1792676e-05
3.8890978 2.3155202e-05
3.8895579 2.452472e-05
3.890018 2.5893447e-05
3.8904781 2.7253603e-05
3.8909382 2.8619642e-05
3.8913983 3.0255819e-05
3.8918584 3.2223935e-05
3.8923185 3.4502197e-05
3.8927786 3.7068812e-05
3.8932386 3.9901986e-05
3.8936987 4.2979926e-05
3.8941588 4.6280841e-05
3.8946189 4.9782935e-05
3.895079 5.3464418e-05
3.8955391 5.7303494e-05
3.8959992 6.1278372e-05
3.8964593 6.5367258e-05
3.8969194 6.9548359e-05
3.8973795 7.3799882e-05
3.8978396 7.8100035e-05
3.8982997 8.2427023e-05
3.8987598 8.6759055e-05
3.8992198 9.1074336e-05
3.8996799 9.5546503e-05
3.90014 0.00010085549
3.9006001 0.00010701415
3.9010602 0.00011396857
3.9015203 0.00012166481
3.9019804 0.00013004896
3.9024405 0.00013906708
3.9029006 0.00014866524
3.9033607 0.00015878953
3.9038208 0.00016938602
3.9042809 0.00018040077
3.9047409 0.00019177987
3.905201 0.00020346938
3.9056611 0.00021541538
3.9061212 0.00022756395
3.9065813 0.00023986115
3.9070414 0.00025225306
3.9075015 0.00026468576
3.9079616 0.00027710532
3.9084217 0.00029039648
3.9088818 0.0003057349
3.9093419 0.00032301073
3.909802 0.00034210715
3.9102621 0.00036290734
3.9107221 0.00038529447
3.9111822 0.0004091517
3.9116423 0.00043436222
3.9121024 0.0004608092
3.9125625 0.0004883758
3.9130226 0.00051694521
3.9134827 0.00054640059
3.9139428 0.00057662513
3.9144029 0.00060750198
3.914863 0.00063891432
3.9153231 0.00067074534
3.9157832 0.00070287819
3.9162432 0.00073519606
3.9167033 0.00076767879
3.9171634 0.00080312003
3.9176235 0.00084269028
3.9180836 0.00088617114
3.9185437 0.00093334422
3.9190038 0.00098399111
3.9194639 0.0010378934
3.919924 0.0010948328
3.9203841 0.0011545908
3.9208442 0.001216949
3.9213043 0.0012816891
3.9217644 0.0013485926
3.9222244 0.0014174411
3.9226845 0.0014880164
3.9231446 0.0015600998
3.9236047 0.0016334732
3.9240648 0.001707918
3.9245249 0.0017832159
3.924985 0.0018591484
3.9254451 0.0019364271
3.9259052 0.0020203645
3.9263653 0.0021115538
3.9268254 0.0022096542
3.9272855 0.0023143246
3.9277455 0.0024252241
3.9282056 0.0025420116
3.9286657 0.0026643462
3.9291258 0.0027918869
3.9295859 0.0029242928
3.930046 0.0030612228
3.9305061 0.0032023359
3.9309662 0.0033472913
3.9314263 0.0034957478
3.9318864 0.0036473646
3.9323465 0.0038018007
3.9328066 0.003958715
3.9332667 0.0041177666
3.9337267 0.0042786145
3.9341868 0.0044441256
3.9346469 0.0046207949
3.935107 0.0048084344
3.9355671 0.0050066253
3.9360272 0.0052149486
3.9364873 0.0054329852
3.9369474 0.0056603163
3.9374075 0.005896523
3.9378676 0.0061411861
3.9383277 0.0063938868
3.9387878 0.0066542062
3.9392478 0.0069217252
3.9397079 0.0071960249
3.940168 0.0074766863
3.9406281 0.0077632906
3.9410882 0.0080554187
3.9415483 0.0083526516
3.9420084 0.0086545705
3.9424685 0.0089607896
3.9429286 0.009276975
3.9433887 0.0096072781
3.9438488 0.0099513773
3.9443089 0.010308951
3.944769 0.010679678
3.945229 0.011063237
3.9456891 0.011459305
3.9461492 0.011867563
3.9466093 0.012287687
3.9470694 0.012719357
3.9475295 0.013162251
3.9479896 0.013616047
3.9484497 0.014080425
3.9489098 0.014555062
3.9493699 0.015039637
3.94983 0.015533829
3.9502901 0.016037316
3.9507502 0.016549776
3.9512102 0.017071205
3.9516703 0.017604844
3.9521304 0.018151707
3.9525905 0.018711903
3.9530506 0.01928554
3.9535107 0.019872728
3.9539708 0.020473575
3.9544309 0.021088189
3.954891 0.021716679
3.9553511 0.022359154
3.9558112 0.023015722
3.9562713 0.023686491
3.9567313 0.024371571
3.9571914 0.025071069
3.9576515 0.025785095
3.9581116 0.026513757
3.9585717 0.027257163
3.9590318 0.028015423
3.9594919 0.028788644
3.959952 0.029574617
3.9604121 0.030366059
3.9608722 0.031163337
3.9613323 0.031967468
3.9617924 0.032779474
3.9622525 0.033600374
3.9627125 0.034431187
3.9631726 0.035272932
3.9636327 0.03612663
3.9640928 0.0369933
3.9645529 0.037873961
3.965013 0.038769633
3.9654731 0.039681335
3.9659332 0.040610088
3.9663933 0.04155691
3.9668534 0.042522821
3.9673135 0.04350884
3.9677736 0.044515988
3.9682336 0.045545283
3.9686937 0.046587637
3.9691538 0.047630996
3.9696139 0.04867529
3.970074 0.049720477
3.9705341 0.050766517
3.9709942 0.051813368
3.9714543 0.05286099
3.9719144 0.053909342
3.9723745 0.054958382
3.9728346 0.05600807
3.9732947 0.057058365
3.9737548 0.058109226
3.9742148 0.059160612
3.9746749 0.060212482
3.975135 0.061264795
3.9755951 0.062317511
3.9760552 0.063370588
3.9765153 0.064423985
3.9769754 0.065477703
3.9774355 0.066532702
3.9778956 0.067589251
3.9783557 0.068647166
3.9788158 0.06970626
3.9792759 0.070766345
3.9797359 0.071827236
3.980196 0.072888746
3.9806561 0.073950687
3.9811162 0.075012875
3.9815763 0.076075121
3.9820364 0.07713724
3.9824965 0.078199045
3.9829566 0.079260349
3.9834167 0.080320966
3.9838768 0.081380708
3.9843369 0.082439391
3.984797 0.083496826
3.9852571 0.084552827
3.9857171 0.085603318
3.9861772 0.086627694
3.9866373 0.087624181
3.9870974 0.088594222
3.9875575 0.089539254
3.9880176 0.090460718
3.9884777 0.091360055
3.9889378 0.092238705
3.9893979 0.093098107
3.989858 0.093939701
3.9903181 0.094764928
3.9907782 0.095575227
3.9912382 0.096372039
3.9916983 0.097156804
3.9921584 0.097930961
3.9926185 0.098695951
3.9930786 0.099453214
3.9935387 0.10020419
3.9939988 0.10095032
3.9944589 0.10168154
3.994919 0.10237649
3.9953791 0.10303562
3.9958392 0.10365993
3.9962993 0.10425045
3.9967594 0.10480819
3.9972194 0.10533417
3.9976795 0.1058294
3.9981396 0.10629492
3.9985997 0.10673173
3.9990598 0.10714086
3.9995199 0.10752331
3.99998 0.10788012
4.0004401 0.1082123
4.0009002 0.10852086
4.0013603 0.10880683
4.0018204 0.10907122
4.0022805 0.10931506
4.0027405 0.10953929
4.0032006 0.109738
4.0036607 0.1099066
4.0041208 0.11004494
4.0045809 0.11015284
4.005041 0.11023013
4.0055011 0.11027664
4.0059612 0.1102922
4.0064213 0.11027663
4.0068814 0.11022976
4.0073415 0.11015143
4.0078016 0.11004145
4.0082617 0.10989967
4.0087217 0.1097259
4.0091818 0.10951998
4.0096419 0.10928174
4.010102 0.109011
4.0105621 0.10870759
4.0110222 0.10837133
4.0114823 0.10800355
4.0119424 0.10761776
4.0124025 0.10721626
4.0128626 0.10679779
4.0133227 0.10636108
4.0137828 0.10590487
4.0142428 0.10542788
4.0147029 0.10492886
4.015163 0.10440654
4.0156231 0.10385965
4.0160832 0.10328693
4.0165433 0.10268711
4.0170034 0.10205892
4.0174635 0.10140111
4.0179236 0.1007124
4.0183837 0.099991537
4.0188438 0.099237244
4.0193039 0.098448259
4.019764 0.097623318
4.020224 0.096769068
4.0206841 0.095908837
4.0211442 0.095043585
4.0216043 0.094172569
4.0220644 0.093295049
4.0225245 0.092410281
4.0229846 0.091517524
4.0234447 0.090616035
4.0239048 0.089705073
4.0243649 0.088783896
4.024825 0.087851761
4.0252851 0.086907927
4.0257451 0.085951651
4.0262052 0.084982191
4.0266653 0.083998805
4.0271254 0.083000752
4.0275855 0.081987289
4.0280456 0.080957673
4.0285057 0.079911164
4.0289658 0.078852217
4.0294259 0.077786907
4.029886 0.076716028
4.0303461 0.075640371
4.0308062 0.074560727
4.0312663 0.073477887
4.0317263 0.072392642
4.0321864 0.071305782
4.0326465 0.070218099
4.0331066 0.069130383
4.0335667 0.068043425
4.0340268 0.066958016
4.0344869 0.065874946
4.034947 0.064795008
4.0354071 0.06371899
4.0358672 0.062647685
4.0363273 0.061581884
4.0367874 0.060522376
4.0372474 0.059469798
4.0377075 0.058421635
4.0381676 0.057376797
4.0386277 0.056335359
4.0390878 0.055297392
4.0395479 0.05426297
4.040008 0.053232165
4.0404681 0.05220505
4.0409282 0.051181698
4.0413883 0.050162182
4.0418484 0.049146573
4.0423085 0.048134946
4.0427686 0.047127373
4.0432286 0.046123926
4.0436887 0.045124679
4.0441488 0.044129704
4.0446089 0.043139073
4.045069 0.04215286
4.0455291 0.041171138
4.0459892 0.040196411
4.0464493 0.039240445
4.0469094 0.038304182
4.0473695 0.037386913
4.0478296 0.036487929
4.0482897 0.035606521
4.0487497 0.034741981
4.0492098 0.033893599
4.0496699 0.033060667
4.05013 0.032242475
4.0505901 0.031438316
4.0510502 0.03064748
4.0515103 0.029869258
4.0519704 0.029102941
4.0524305 0.028347821
4.0528906 0.027603189
4.0533507 0.026868335
4.0538108 0.026142552
4.0542709 0.02542513
4.0547309 0.024717417
4.055191 0.024022816
4.0556511 0.023341446
4.0561112 0.022673357
4.0565713 0.022018597
4.0570314 0.021377215
4.0574915 0.020749259
4.0579516 0.020134778
4.0584117 0.019533821
4.0588718 0.018946437
4.0593319 0.018372675
4.059792 0.017812582
4.0602521 0.017266209
4.0607121 0.016733603
4.0611722 0.016214814
4.0616323 0.01570989
4.0620924 0.015218879
4.0625525 0.014741832
4.0630126 0.014278737
4.0634727 0.013825391
4.0639328 0.013379458
4.0643929 0.012941311
4.064853 0.012511324
4.0653131 0.012089871
4.0657732 0.011677326
4.0662332 0.011274064
4.0666933 0.010880459
4.0671534 0.010496884
4.0676135 0.010123714
4.0680736 0.0097613231
4.0685337 0.0094100849
4.0689938 0.0090703738
4.0694539 0.0087425639
4.069914 0.0084270293
4.0703741 0.008124144
4.0708342 0.0078342821
4.0712943 0.0075578178
4.0717544 0.007294167
4.0722144 0.0070355657
4.0726745 0.0067805643
4.0731346 0.0065295715
4.0735947 0.0062829962
4.0740548 0.0060412473
4.0745149 0.0058047335
4.074975 0.0055738636
4.0754351 0.0053490464
4.0758952 0.0051306908
4.0763553 0.0049192056
4.0768154 0.0047149996
4.0772755 0.0045184816
4.0777355 0.0043300605
4.0781956 0.0041501449
4.0786557 0.0039791438
4.0791158 0.0038174659
4.0795759 0.0036655202
4.080036 0.0035237153
4.0804961 0.0033900212
4.0809562 0.0032579386
4.0814163 0.0031273655
4.0818764 0.00299861
4.0823365 0.0028719805
4.0827966 0.0027477852
4.0832567 0.0026263324
4.0837167 0.0025079302
4.0841768 0.0023928871
4.0846369 0.0022815112
4.085097 0.0021741108
4.0855571 0.0020709942
4.0860172 0.0019724696
4.0864773 0.0018788453
4.0869374 0.0017904295
4.0873975 0.0017075305
4.0878576 0.0016304566
4.0883177 0.001559516
4.0887778 0.001495017
4.0892378 0.0014339744
4.0896979 0.0013732868
4.090158 0.0013131415
4.0906181 0.0012537259
4.0910782 0.0011952274
4.0915383 0.0011378333
4.0919984 0.001081731
4.0924585 0.0010271079
4.0929186 0.00097415134
4.0933787 0.00092304863
4.0938388 0.00087398718
4.0942989 0.00082715434
4.094759 0.00078273748
4.095219 0.00074092396
4.0956791 0.00070190114
4.0961392 0.0006658564
4.0965993 0.00063297709
4.0970594 0.00060345058
4.0975195 0.00057730933
4.0979796 0.00055208222
4.0984397 0.0005269263
4.0988998 0.00050193767
4.0993599 0.00047721238
4.09982 0.0004528465
4.1002801 0.00042893611
4.1007401 0.00040557727
4.1012002 0.00038286606
4.1016603 0.00036089853
4.1021204 0.00033977077
4.1025805 0.00031957884
4.1030406 0.0003004188
4.1035007 0.00028238674
4.1039608 0.00026557871
4.1044209 0.00025009079
4.104881 0.00023601905
4.1053411 0.00022345955
4.1058012 0.00021250837
4.1062613 0.00020295873
4.1067213 0.00019352857
4.1071814 0.00018409881
4.1076415 0.00017471217
4.1081016 0.00016541137
4.1085617 0.00015623915
4.1090218 0.00014723823
4.1094819 0.00013845132
4.109942 0.00012992116
4.1104021 0.00012169047
4.1108622 0.00011380197
4.1113223 0.00010629839
4.1117824 9.9222452e-05
4.1122424 9.2616882e-05
4.1127025 8.6524403e-05
4.1131626 8.098774e-05
4.1136227 7.6049618e-05
4.1140828 7.1752761e-05
4.1145429 6.8139892e-05
4.115003 6.4962379e-05
4.1154631 6.1767584e-05
4.1159232 5.8565179e-05
4.1163833 5.5371853e-05
4.1168434 5.220429e-05
4.1173035 4.9079179e-05
4.1177636 4.6013206e-05
4.1182236 4.3023056e-05
4.1186837 4.0125417e-05
4.1191438 3.7336975e-05
4.1196039 3.4674416e-05
4.120064 3.2154428e-05
4.1205241 2.9793696e-05
4.1209842 2.7608907e-05
4.1214443 2.5616748e-05
4.1219044 2.3833905e-05
4.1223645 2.2277065e-05
4.1228246 2.0962914e-05
4.1232847 1.9904611e-05
4.1237447 1.8932786e-05
4.1242048 1.7950871e-05
4.1246649 1.6964637e-05
4.125125 1.5979852e-05
4.1255851 1.5002285e-05
4.1260452 1.4037706e-05
4.1265053 1.3091884e-05
4.1269654 1.2170587e-05
4.1274255 1.1279586e-05
4.1278856 1.0424649e-05
4.1283457 9.6115448e-06
4.1288058 8.8460433e-06
4.1292659 8.1339134e-06
4.1297259 7.4809241e-06
4.130186 6.8928447e-06
4.1306461 6.3754442e-06
4.1311062 5.9344918e-06
4.1315663 5.5757566e-06
4.1320264 5.2953569e-06
4.1324865 5.0246356e-06
4.1329466 4.750479e-06
4.1334067 4.4746686e-06
4.1338668 4.1989861e-06
4.1343269 3.9252133e-06
4.134787 3.6551319e-06
4.135247 3.3905234e-06
4.1357071 3.1331697e-06
4.1361672 2.8848523e-06
4.1366273 2.647353e-06
4.1370874 2.4224535e-06
4.1375475 2.2119353e-06
4.1380076 2.0175804e-06
4.1384677 1.8411702e-06
4.1389278 1.6844865e-06
4.1393879 1.549311e-06
4.139848 1.4374253e-06
4.1403081 1.3506112e-06
4.1407682 1.2826909e-06
4.1412282 1.2143221e-06
4.1416883 1.1449732e-06
4.1421484 1.0751323e-06
4.1426085 1.0052875e-06
4.1430686 9.3592703e-07
4.1435287 8.6753903e-07
4.1439888 8.0061167e-07
4.1444489 7.3563309e-07
4.144909 6.7309145e-07
4.1453691 6.1347492e-07
4.1458292 5.5727165e-07
4.1462893 5.049698e-07
4.1467493 4.5705752e-07
4.1472094 4.1402298e-07
4.1476695 3.7635432e-07
4.1481296 3.4453972e-07
4.1485897 3.1906733e-07
4.1490498 3.0042314e-07
4.1495099 2.84951e-07
4.14997 2.691108e-07
4.1504301 2.5302443e-07
4.1508902 2.3681375e-07
4.1513503 2.2060065e-07
4.1518104 2.04507e-07
4.1522705 1.8865468e-07
4.1527305 1.7316557e-07
4.1531906 1.5816154e-07
4.1536507 1.4376447e-07
4.1541108 1.3009623e-07
4.1545709 1.1727872e-07
4.155031 1.0543379e-07
4.1554911 9.4683336e-08
4.1559512 8.5149225e-08
4.1564113 7.6953337e-08
4.1568714 7.0217549e-08
4.1573315 6.5063737e-08
4.1577916 6.1522487e-08
4.1582517 5.8347003e-08
4.1587117 5.5124225e-08
4.1591718 5.1877122e-08
4.1596319 4.8628664e-08
4.160092 4.540182e-08
4.1605521 4.2219561e-08
4.1610122 3.9104856e-08
4.1614723 3.6080673e-08
4.1619324 3.3169984e-08
4.1623925 3.0395758e-08
4.1628526 2.7780963e-08
4.1633127 2.534857e-08
4.1637728 2.3121549e-08
4.1642328 2.1122868e-08
4.1646929 1.9375498e-08
4.165153 1.7902408e-08
4.1656131 1.6726568e-08
4.1660732 1.5870948e-08
4.1665333 1.5312127e-08
4.1669934 1.4872941e-08
4.1674535 1.4530537e-08
4.1679136 1.4281524e-08
4.1683737 1.4122513e-08
4.1688338 1.4050112e-08
4.1692939 1.4060932e-08
4.169754 1.4151581e-08
4.170214 1.431867e-08
4.1706741 1.4558808e-08
4.1711342 1.4868603e-08
4.1715943 1.5244667e-08
4.1720544 1.5683608e-08
4.1725145 1.6182035e-08
4.1729746 1.6736559e-08
4.1734347 1.7343788e-08
4.1738948 1.8000333e-08
4.1743549 1.8702803e-08
4.174815 1.9447807e-08
4.1752751 2.0463511e-08
4.1757351 2.2070811e-08
4.1761952 2.423002e-08
4.1766553 2.6897923e-08
4.1771154 3.0031306e-08
4.1775755 3.3586955e-08
4.1780356 3.7521655e-08
4.1784957 4.1792193e-08
4.1789558 4.6355355e-08
4.1794159 5.1167925e-08
4.179876 5.6186691e-08
4.1803361 6.1368437e-08
4.1807962 6.666995e-08
4.1812563 7.2048015e-08
4.1817163 7.7459419e-08
4.1821764 8.2860946e-08
4.1826365 8.8209384e-08
4.1830966 9.3461517e-08
4.1835567 9.8625004e-08
4.1840168 1.0561463e-07
4.1844769 1.1527735e-07
4.184937 1.2741438e-07
4.1853971 1.4182691e-07
4.1858572 1.5831614e-07
4.1863173 1.7668327e-07
4.1867774 1.9672949e-07
4.1872374 2.1825601e-07
4.1876975 2.4106402e-07
4.1881576 2.6495472e-07
4.1886177 2.897293e-07
4.1890778 3.1518897e-07
4.1895379 3.4113493e-07
4.189998 3.6736837e-07
4.1904581 3.9369049e-07
4.1909182 4.1990248e-07
4.1913783 4.4580556e-07
4.1918384 4.7120091e-07
4.1922985 4.9730885e-07
4.1927586 5.3331582e-07
4.1932186 5.8023692e-07
4.1936787 6.3726086e-07
4.1941388 7.0357637e-07
4.1945989 7.7837213e-07
4.195059 8.6083688e-07
4.1955191 9.5015931e-07
4.1959792 1.0455281e-06
4.1964393 1.1461321e-06
4.1968994 1.2511598e-06
4.1973595 1.3598001e-06
4.1978196 1.4712417e-06
4.1982797 1.5846731e-06
4.1987397 1.6992833e-06
4.1991998 1.8142608e-06
4.1996599 1.9287944e-06
4.20012 2.0420728e-06
4.2005801 2.1532847e-06
4.2010402 2.2754958e-06
4.2015003 2.4396746e-06
4.2019604 2.6442547e-06
4.2024205 2.8862494e-06
4.2028806 3.1626722e-06
4.2033407 3.4705363e-06
4.2038008 3.8068551e-06
4.2042609 4.1686419e-06
4.2047209 4.5529102e-06
4.205181 4.9566733e-06
4.2056411 5.3769445e-06
4.2061012 5.8107372e-06
4.2065613 6.2550648e-06
4.2070214 6.7069406e-06
4.2074815 7.1633779e-06
4.2079416 7.6213902e-06
4.2084017 8.0779907e-06
4.2088618 8.5301929e-06
4.2093219 8.9752133e-06
4.209782 9.4988881e-06
4.210242 1.0166756e-05
4.2107021 1.0969003e-05
4.2111622 1.1895812e-05
4.2116223 1.2937369e-05
4.2120824 1.408386e-05
4.2125425 1.5325468e-05
4.2130026 1.6652378e-05
4.2134627 1.8054777e-05
4.2139228 1.9522847e-05
4.2143829 2.1046776e-05
4.214843 2.2616746e-05
4.2153031 2.4222943e-05
4.2157632 2.5855553e-05
4.2162232 2.7504759e-05
4.2166833 2.9160748e-05
4.2171434 3.0813703e-05
4.2176035 3.2453809e-05
4.2180636 3.4099662e-05
4.2185237 3.6095303e-05
4.2189838 3.8522084e-05
4.2194439 4.13512e-05
4.219904 4.4553852e-05
4.2203641 4.8101237e-05
4.2208242 5.1964554e-05
4.2212843 5.6115e-05
4.2217443 6.0523775e-05
4.2222044 6.5162075e-05
4.2226645 7.0001101e-05
4.2231246 7.501205e-05
4.2235847 8.0166119e-05
4.2240448 8.5434509e-05
4.2245049 9.0788416e-05
4.224965 9.6199039e-05
4.2254251 0.00010163758
4.2258852 0.00010707523
4.2263453 0.00011248319
4.2268054 0.00011809525
4.2272655 0.0001248435
4.2277255 0.00013274712
4.2281856 0.0001417311
4.2286457 0.00015172043
4.2291058 0.0001626401
4.2295659 0.00017441509
4.230026 0.00018697038
4.2304861 0.00020023097
4.2309462 0.00021412184
4.2314063 0.00022856797
4.2318664 0.00024349436
4.2323265 0.00025882599
4.2327866 0.00027448784
4.2332466 0.0002904049
4.2337067 0.00030650216
4.2341668 0.0003227046
4.2346269 0.00033893722
4.235087 0.00035512499
4.2355471 0.00037253418
4.2360072 0.00039286547
4.2364673 0.0004159582
4.2369274 0.00044164074
4.2373875 0.00046974145
4.2378476 0.00050008869
4.2383077 0.00053251083
4.2387678 0.00056683625
4.2392278 0.0006028933
4.2396879 0.00064051035
4.240148 0.00067951576
4.2406081 0.00071973791
4.2410682 0.00076100516
4.2415283 0.00080314587
4.2419884 0.00084598841
4.2424485 0.00088936115
4.2429086 0.00093309245
4.2433687 0.00097701068
4.2438288 0.0010210869
4.2442889 0.0010695735
4.2447489 0.0011242679
4.245209 0.0011848284
4.2456691 0.0012509131
4.2461292 0.0013221804
4.2465893 0.0013982885
4.2470494 0.0014788957
4.2475095 0.0015636603
4.2479696 0.0016522405
4.2484297 0.0017442945
4.2488898 0.0018394806
4.2493499 0.0019374572
4.24981 0.0020378823
4.2502701 0.0021404144
4.2507301 0.0022447116
4.2511902 0.0023504323
4.2516503 0.0024572346
4.2521104 0.0025647768
4.2525705 0.002674215
4.2530306 0.0027942264
4.2534907 0.0029257816
4.2539508 0.0030683032
4.2544109 0.0032212136
4.254871 0.0033839354
4.2553311 0.0035558912
4.2557912 0.0037365034
4.2562513 0.0039251945
4.2567113 0.0041213871
4.2571714 0.0043245037
4.2576315 0.0045339668
4.2580916 0.004749199
4.2585517 0.0049696227
4.2590118 0.0051946605
4.2594719 0.0054237349
4.259932 0.0056562684
4.2603921 0.0058916836
4.2608522 0.0061294029
4.2613123 0.0063745203
4.2617724 0.0066386458
4.2622324 0.0069214125
4.2626925 0.0072220273
4.2631526 0.0075396972
4.2636127 0.0078736291
4.2640728 0.0082230301
4.2645329 0.0085871071
4.264993 0.008965067
4.2654531 0.0093561168
4.2659132 0.0097594635
4.2663733 0.010174314
4.2668334 0.010599875
4.2672935 0.011035354
4.2677536 0.011479958
4.2682136 0.011932894
4.2686737 0.012393368
4.2691338 0.012860588
4.2695939 0.01333382
4.270054 0.013824734
4.2705141 0.014341952
4.2709742 0.014884689
4.2714343 0.015452159
4.2718944 0.016043578
4.2723545 0.016658159
4.2728146 0.017295119
4.2732747 0.017953671
4.2737347 0.01863303
4.2741948 0.019332412
4.2746549 0.020051032
4.275115 0.020788103
4.2755751 0.021542842
4.2760352 0.022314462
4.2764953 0.023102179
4.2769554 0.023905207
4.2774155 0.024722761
4.2778756 0.025554057
4.2783357 0.026399387
4.2787958 0.027270014
4.2792559 0.028168939
4.2797159 0.029095919
4.280176 0.03005071
4.2806361 0.031033071
4.2810962 0.032042757
4.2815563 0.033079527
4.2820164 0.034143136
4.2824765 0.035233343
4.2829366 0.036349904
4.2833967 0.037492576
4.2838568 0.038661117
4.2843169 0.039855283
4.284777 0.041074832
4.285237 0.04231952
4.2856971 0.043589105
4.2861572 0.044883344
4.2866173 0.046201993
4.2870774 0.047543604
4.2875375 0.048904433
4.2879976 0.050285223
4.2884577 0.051687085
4.2889178 0.05311113
4.2893779 0.054558468
4.289838 0.05603021
4.2902981 0.057527466
4.2907582 0.059051347
4.2912182 0.060602964
4.2916783 0.062183427
4.2921384 0.063793847
4.2925985 0.065435335
4.2930586 0.067109
4.2935187 0.068815954
4.2939788 0.070557308
4.2944389 0.072334171
4.294899 0.074147655
4.2953591 0.07599887
4.2958192 0.07787641
4.2962793 0.079765175
4.2967393 0.081665189
4.2971994 0.083576519
4.2976595 0.08549923
4.2981196 0.087433392
4.2985797 0.08937907
4.2990398 0.09133633
4.2994999 0.093305242
4.29996 0.09528587
4.3004201 0.097278282
4.3008802 0.099282546
4.3013403 0.10129873
4.3018004 0.10332689
4.3022605 0.10536711
4.3027205 0.10741945
4.3031806 0.10948397
4.3036407 0.11156074
4.3041008 0.11364997
4.3045609 0.11575459
4.305021 0.11787445
4.3054811 0.12000777
4.3059412 0.12215276
4.3064013 0.12430765
4.3068614 0.12647065
4.3073215 0.12863998
4.3077816 0.13081386
4.3082416 0.13299049
4.3087017 0.13516811
4.3091618 0.13734493
4.3096219 0.13951916
4.310082 0.14168903
4.3105421 0.14385274
4.3110022 0.14600852
4.3114623 0.14815459
4.3119224 0.15028916
4.3123825 0.15241045
4.3128426 0.15451566
4.3133027 0.15659846
4.3137628 0.15865878
4.3142228 0.16069754
4.3146829 0.16271563
4.315143 0.16471396
4.3156031 0.16669344
4.3160632 0.16865497
4.3165233 0.17059945
4.3169834 0.17252779
4.3174435 0.1744409
4.3179036 0.17633968
4.3183637 0.17822503
4.3188238 0.18009786
4.3192839 0.18195908
4.3197439 0.18380959
4.320204 0.18565029
4.3206641 0.18748208
4.3211242 0.18930589
4.3215843 0.19110069
4.3220444 0.19282497
4.3225045 0.19448028
4.3229646 0.19606938
4.3234247 0.19759503
4.3238848 0.19906
4.3243449 0.20046703
4.324805 0.20181889
4.3252651 0.20311833
4.3257251 0.20436812
4.3261852 0.20557102
4.3266453 0.20672978
4.3271054 0.20784716
4.3275655 0.20892592
4.3280256 0.20996881
4.3284857 0.21097861
4.3289458 0.21195806
4.3294059 0.21290993
4.329866 0.21383674
4.3303261 0.21471329
4.3307862 0.21552168
4.3312462 0.21626264
4.3317063 0.21693691
4.3321664 0.21754522
4.3326265 0.21808831
4.3330866 0.21856691
4.3335467 0.21898175
4.3340068 0.21933359
4.3344669 0.21962314
4.334927 0.21985114
4.3353871 0.22001833
4.3358472 0.22012545
4.3363073 0.22017323
4.3367674 0.22016241
4.3372274 0.22009371
4.3376875 0.21996788
4.3381476 0.21978566
4.3386077 0.21954871
4.3390678 0.21926616
4.3395279 0.21893876
4.339988 0.21856482
4.3404481 0.21814265
4.3409082 0.21767055
4.3413683 0.21714685
4.3418284 0.21656984
4.3422885 0.21593784
4.3427485 0.21524915
4.3432086 0.21450208
4.3436687 0.21369495
4.3441288 0.21282605
4.3445889 0.21189371
4.345049 0.21089623
4.3455091 0.20983191
4.3459692 0.20869907
4.3464293 0.20749602
4.3468894 0.20622106
4.3473495 0.20488748
4.3478096 0.20353949
4.3482697 0.20217732
4.3487297 0.20079779
4.3491898 0.19939775
4.3496499 0.19797403
4.35011 0.19652346
4.3505701 0.19504289
4.3510302 0.19352916
4.3514903 0.1919791
4.3519504 0.19038956
4.3524105 0.18875736
4.3528706 0.18707935
4.3533307 0.18535236
4.3537908 0.18357324
4.3542509 0.18173881
4.3547109 0.17984593
4.355171 0.17789142
4.3556311 0.17587213
4.3560912 0.17381629
4.3565513 0.17175836
4.3570114 0.16969832
4.3574715 0.16763608
4.3579316 0.16557158
4.3583917 0.16350474
4.3588518 0.16143549
4.3593119 0.15936376
4.359772 0.15728946
4.360232 0.15521255
4.3606921 0.15313293
4.3611522 0.15105053
4.3616123 0.14896529
4.3620724 0.14687713
4.3625325 0.14478598
4.3629926 0.14269177
4.3634527 0.14059442
4.3639128 0.13849386
4.3643729 0.13638993
4.364833 0.13428082
4.3652931 0.1321664
4.3657532 0.1300474
4.3662132 0.12792452
4.3666733 0.12579847
4.3671334 0.12366998
4.3675935 0.12153974
4.3680536 0.11940848
4.3685137 0.11727691
4.3689738 0.11514574
4.3694339 0.11301568
4.369894 0.11088745
4.3703541 0.10876176
4.3708142 0.10663932
4.3712743 0.10452085
4.3717343 0.10240706
4.3721944 0.10029866
4.3726545 0.098196362
4.3731146 0.096105394
4.3735747 0.094048115
4.3740348 0.09202617
4.3744949 0.090038037
4.374955 0.088082189
4.3754151 0.086157102
4.3758752 0.084261253
4.3763353 0.082393116
4.3767954 0.080551168
4.3772555 0.078733883
4.3777155 0.076939738
4.3781756 0.075167207
4.3786357 0.073414767
4.3790958 0.071680893
4.3795559 0.06996406
4.380016 0.068262744
4.3804761 0.066575421
4.3809362 0.064900567
4.3813963 0.063236655
4.3818564 0.061590481
4.3823165 0.059976209
4.3827766 0.058393704
4.3832366 0.056842524
4.3836967 0.055322225
4.3841568 0.053832367
4.3846169 0.052372505
4.385077 0.050942196
4.3855371 0.049541
4.3859972 0.048168472
4.3864573 0.04682417
4.3869174 0.045507651
4.3873775 0.044218474
4.3878376 0.042956194
4.3882977 0.04172037
4.3887578 0.040510558
4.3892178 0.039326316
4.3896779 0.038167202
4.390138 0.03703273
4.3905981 0.035919353
4.3910582 0.034825421
4.3915183 0.033751481
4.3919784 0.03269808
4.3924385 0.031665764
4.3928986 0.03065508
4.3933587 0.029666576
4.3938188 0.028700798
4.3942789 0.027758293
4.3947389 0.026839609
4.395199 0.025945291
4.3956591 0.025075888
4.3961192 0.024231946
4.3965793 0.023414011
4.3970394 0.022622632
4.3974995 0.021858354
4.3979596 0.021121725
4.3984197 0.020413292
4.3988798 0.019731887
4.3993399 0.019063335
4.3998 0.018405026
4.4002601 0.017757784
4.4007201 0.01712243
4.4011802 0.016499788
4.4016403 0.01589068
4.4021004 0.015295929
4.4025605 0.014716357
4.4030206 0.014152788
4.4034807 0.013606043
4.4039408 0.013076946
4.4044009 0.01256632
4.404861 0.012074986
4.4053211 0.011603768
4.4057812 0.011153489
4.4062412 0.01072497
4.4067013 0.010319036
4.4071614 0.0099365076
4.4076215 0.0095730272
4.4080816 0.0092146083
4.4085417 0.0088610373
4.4090018 0.0085130028
4.4094619 0.0081711934
4.409922 0.0078362977
4.4103821 0.0075090043
4.4108422 0.0071900019
4.4113023 0.0068799789
4.4117624 0.006579624
4.4122224 0.0062896259
4.4126825 0.006010673
4.4131426 0.0057434541
4.4136027 0.0054886576
4.4140628 0.0052469723
4.4145229 0.0050190867
4.414983 0.0048056893
4.4154431 0.0046074689
4.4159032 0.004425114
4.4163633 0.0042518624
4.4168234 0.0040805875
4.4172835 0.0039117058
4.4177435 0.0037456338
4.4182036 0.0035827882
4.4186637 0.0034235855
4.4191238 0.0032684424
4.4195839 0.0031177755
4.420044 0.0029720015
4.4205041 0.0028315368
4.4209642 0.0026967982
4.4214243 0.0025682023
4.4218844 0.0024461656
4.4223445 0.0023311048
4.4228046 0.0022234366
4.4232647 0.0021235774
4.4237247 0.002031944
4.4241848 0.0019489529
4.4246449 0.0018747056
4.425105 0.001803995
4.4255651 0.0017349725
4.4260252 0.0016678031
4.4264853 0.0016026521
4.4269454 0.0015396844
4.4274055 0.0014790653
4.4278656 0.0014209599
4.4283257 0.0013655334
4.4287858 0.0013129507
4.4292458 0.0012633771
4.4297059 0.0012169778
4.430166 0.0011739177
4.4306261 0.0011343621
4.4310862 0.0010984761
4.4315463 0.0010664248
4.4320064 0.0010383734
4.4324665 0.0010144869
4.4329266 0.00099493056
4.4333867 0.00097956383
4.4338468 0.00096708559
4.4343069 0.0009573019
4.434767 0.00095018246
4.435227 0.00094569695
4.4356871 0.00094381509
4.4361472 0.00094450655
4.4366073 0.00094774104
4.4370674 0.00095348825
4.4375275 0.00096171788
4.4379876 0.00097239962
4.4384477 0.00098550317
4.4389078 0.0010009982
4.4393679 0.0010188545
4.439828 0.0010390416
4.4402881 0.0010615293
4.4407481 0.0010862873
4.4412082 0.0011132853
4.4416683 0.001142493
4.4421284 0.0011752126
4.4425885 0.0012135157
4.4430486 0.0012571972
4.4435087 0.0013060167
4.4439688 0.001359734
4.4444289 0.0014181089
4.444889 0.0014809012
4.4453491 0.0015478706
4.4458092 0.0016187769
4.4462693 0.0016933799
4.4467293 0.0017714393
4.4471894 0.001852715
4.4476495 0.0019369666
4.4481096 0.0020239539
4.4485697 0.0021134368
4.4490298 0.002205175
4.4494899 0.0022989282
4.44995 0.0023944562
4.4504101 0.0024916367
4.4508702 0.0025965661
4.4513303 0.0027124173
4.4517904 0.0028386775
4.4522505 0.002974834
4.4527105 0.003120374
4.4531706 0.0032747847
4.4536307 0.0034375534
4.4540908 0.0036081672
4.4545509 0.0037861134
4.455011 0.0039708792
4.4554711 0.0041619518
4.4559312 0.0043588185
4.4563913 0.0045609665
4.4568514 0.0047678831
4.4573115 0.0049790553
4.4577716 0.0051939706
4.4582316 0.005412116
4.4586917 0.0056329788
4.4591518 0.0058577409
4.4596119 0.006098816
4.460072 0.0063581672
4.4605321 0.0066350176
4.4609922 0.0069285904
4.4614523 0.0072381088
4.4619124 0.0075627958
4.4623725 0.0079018747
4.4628326 0.0082545685
4.4632927 0.0086201005
4.4637528 0.0089976937
4.4642128 0.0093865714
4.4646729 0.0097859567
4.465133 0.010195073
4.4655931 0.010613143
4.4660532 0.011039389
4.4665133 0.011473036
4.4669734 0.011913307
4.4674335 0.012359424
4.4678936 0.012816578
4.4683537 0.013299599
4.4688138 0.013808456
4.4692739 0.014342296
4.4697339 0.014900265
4.470194 0.015481508
4.4706541 0.016085173
4.4711142 0.016710406
4.4715743 0.017356352
4.4720344 0.018022159
4.4724945 0.018706972
4.4729546 0.019409938
4.4734147 0.020130203
4.4738748 0.020866914
4.4743349 0.021619216
4.474795 0.022386256
4.4752551 0.023167181
4.4757151 0.023961136
4.4761752 0.024767272
4.4766353 0.025594969
4.4770954 0.02645308
4.4775555 0.027341122
4.4780156 0.028258612
4.4784757 0.029205064
4.4789358 0.030179996
4.4793959 0.031182925
4.479856 0.032213365
4.4803161 0.033270835
4.4807762 0.03435485
4.4812362 0.035464926
4.4816963 0.036600581
4.4821564 0.037761329
4.4826165 0.038946688
4.4830766 0.040156175
4.4835367 0.041389304
4.4839968 0.042645594
4.4844569 0.043924559
4.484917 0.045225876
4.4853771 0.046551718
4.4858372 0.047903299
4.4862973 0.049281114
4.4867574 0.050685656
4.4872174 0.052117421
4.4876775 0.053576902
4.4881376 0.055064595
4.4885977 0.056580993
4.4890578 0.05812659
4.4895179 0.059701882
4.489978 0.061307362
4.4904381 0.062943526
4.4908982 0.064610866
4.4913583 0.066309879
4.4918184 0.068041058
4.4922785 0.069804897
4.4927385 0.071601891
4.4931986 0.073432534
4.4936587 0.075292427
4.4941188 0.07716253
4.4945789 0.079042606
4.495039 0.080934645
4.4954991 0.082840637
4.4959592 0.084762575
4.4964193 0.086702447
4.4968794 0.088662245
4.4973395 0.090643959
4.4977996 0.09264958
4.4982597 0.094681098
4.4987197 0.096740505
4.4991798 0.098829791
4.4996399 0.10095095
4.5001 0.10310596
4.5005601 0.10529683
4.5010202 0.10752553
4.5014803 0.10979407
4.5019404 0.11210443
4.5024005 0.11444148
4.5028606 0.11677994
4.5033207 0.11911951
4.5037808 0.12146017
4.5042408 0.12380187
4.5047009 0.12614459
4.505161 0.1284883
4.5056211 0.13083295
4.5060812 0.13317854
4.5065413 0.13552501
4.5070014 0.13787233
4.5074615 0.14022049
4.5079216 0.14256944
4.5083817 0.14491915
4.5088418 0.14726959
4.5093019 0.14962072
4.509762 0.15197253
4.510222 0.15432497
4.5106821 0.15667804
4.5111422 0.15903284
4.5116023 0.16138977
4.5120624 0.16374856
4.5125225 0.16610894
4.5129826 0.16847065
4.5134427 0.17083342
4.5139028 0.17319699
4.5143629 0.17556108
4.514823 0.17792544
4.5152831 0.1802898
4.5157431 0.18265389
4.5162032 0.18501745
4.5166633 0.18738021
4.5171234 0.1897419
4.5175835 0.19210227
4.5180436 0.19446103
4.5185037 0.19681794
4.5189638 0.19917272
4.5194239 0.20152063
4.519884 0.20383139
4.5203441 0.206101
4.5208042 0.20833141
4.5212643 0.21052454
4.5217243 0.21268234
4.5221844 0.21480674
4.5226445 0.21689968
4.5231046 0.2189631
4.5235647 0.22099894
4.5240248 0.22300913
4.5244849 0.22499561
4.524945 0.22696033
4.5254051 0.22890521
4.5258652 0.2308322
4.5263253 0.23274323
4.5267854 0.23464024
4.5272454 0.23652517
4.5277055 0.23839995
4.5281656 0.24025714
4.5286257 0.2420754
4.5290858 0.24385437
4.5295459 0.2455946
4.530006 0.24729667
4.5304661 0.24896117
4.5309262 0.25058866
4.5313863 0.25217973
4.5318464 0.25373494
4.5323065 0.25525487
4.5327666 0.25674011
4.5332266 0.25819121
4.5336867 0.25960877
4.5341468 0.26099336
4.5346069 0.26234554
4.535067 0.26366591
4.5355271 0.26495503
4.5359872 0.26621347
4.5364473 0.26744183
4.5369074 0.26864407
4.5373675 0.26982266
4.5378276 0.27097684
4.5382877 0.27210585
4.5387477 0.27320893
4.5392078 0.2742853
4.5396679 0.27533421
4.540128 0.27635489
4.5405881 0.27734658
4.5410482 0.27830851
4.5415083 0.27923992
4.5419684 0.28014004
4.5424285 0.28100811
4.5428886 0.28184337
4.5433487 0.28264505
4.5438088 0.28341239
4.5442689 0.28414462
4.5447289 0.28484097
4.545189 0.28550229
4.5456491 0.28614829
4.5461092 0.28678431
4.5465693 0.28740938
4.5470294 0.28802253
4.5474895 0.28862279
4.5479496 0.28920918
4.5484097 0.28978073
4.5488698 0.29033648
4.5493299 0.29087545
4.54979 0.29139667
4.5502501 0.29189918
4.5507101 0.29238199
4.5511702 0.29284414
4.5516303 0.29328465
4.5520904 0.29370257
4.5525505 0.29409691
4.5530106 0.2944667
4.5534707 0.29481098
4.5539308 0.29513327
4.5543909 0.29544989
4.554851 0.29576197
4.5553111 0.296069
4.5557712 0.29637049
4.5562312 0.29666592
4.5566913 0.2969548
4.5571514 0.29723663
4.5576115 0.29751091
4.5580716 0.29777713
4.5585317 0.29803479
4.5589918 0.29828339
4.5594519 0.29852243
4.559912 0.2987514
4.5603721 0.29896981
4.5608322 0.29917716
4.5612923 0.29937293
4.5617524 0.29955663
4.5622124 0.29972776
4.5626725 0.29988946
4.5631326 0.30004647
4.5635927 0.30019865
4.5640528 0.30034585
4.5645129 0.30048788
4.564973 0.30062459
4.5654331 0.3007558
4.5658932 0.30088135
4.5663533 0.30100107
4.5668134 0.30111478
4.5672735 0.30122233
4.5677335 0.30132354
4.5681936 0.30141825
4.5686537 0.30150628
4.5691138 0.30158748
4.5695739 0.30166166
4.570034 0.30172867
4.5704941 0.30178833
4.5709542 0.30184046
4.5714143 0.3018842
4.5718744 0.30191921
4.5723345 0.30194547
4.5727946 0.30196298
4.5732547 0.30197173
4.5737147 0.30197171
4.5741748 0.30196293
4.5746349 0.30194536
4.575095 0.30191902
4.5755551 0.30188388
4.5760152 0.30183996
4.5764753 0.30178723
4.5769354 0.3017257
4.5773955 0.30165535
4.5778556 0.30157619
4.5783157 0.3014882
4.5787758 0.30139139
4.5792358 0.30128574
4.5796959 0.30117109
4.580156 0.30104635
4.5806161 0.30091108
4.5810762 0.300765
4.5815363 0.30060784
4.5819964 0.30043932
4.5824565 0.30025917
4.5829166 0.3000671
4.5833767 0.29986284
4.5838368 0.29964612
4.5842969 0.29941665
4.584757 0.29917415
4.585217 0.29891836
4.5856771 0.298649
4.5861372 0.29836578
4.5865973 0.29806843
4.5870574 0.29775667
4.5875175 0.29743023
4.5879776 0.29708883
4.5884377 0.2967354
4.5888978 0.29637667
4.5893579 0.2960125
4.589818 0.29564253
4.5902781 0.29526639
4.5907381 0.29488369
4.5911982 0.29449406
4.5916583 0.29409713
4.5921184 0.29369253
4.5925785 0.29327988
4.5930386 0.29285881
4.5934987 0.29242893
4.5939588 0.29198989
4.5944189 0.29154129
4.594879 0.29108278
4.5953391 0.29061398
4.5957992 0.2901345
4.5962593 0.28964398
4.5967193 0.28914206
4.5971794 0.28863273
4.5976395 0.28811954
4.5980996 0.28760298
4.5985597 0.28708353
4.5990198 0.28656167
4.5994799 0.28603788
4.59994 0.28551264
4.6004001 0.28498643
4.6008602 0.28445974
4.6013203 0.28393305
4.6017804 0.28340683
4.6022404 0.28288157
4.6027005 0.28235775
4.6031606 0.28183584
4.6036207 0.28131634
4.6040808 0.28079972
4.6045409 0.28028646
4.605001 0.27977705
4.6054611 0.27927128
4.6059212 0.27876217
4.6063813 0.2782487
4.6068414 0.27773205
4.6073015 0.27721339
4.6077616 0.2766939
4.6082216 0.27617474
4.6086817 0.27565709
4.6091418 0.27514213
4.6096019 0.27463102
4.610062 0.27412494
4.6105221 0.27362507
4.6109822 0.27313257
4.6114423 0.27264863
4.6119024 0.27217441
4.6123625 0.27171108
4.6128226 0.27125983
4.6132827 0.27082182
4.6137427 0.27039823
4.6142028 0.26998695
4.6146629 0.2695773
4.615123 0.26916827
4.6155831 0.26875982
4.6160432 0.26835188
4.6165033 0.26794438
4.6169634 0.26753727
4.6174235 0.26713048
4.6178836 0.26672396
4.6183437 0.26631763
4.6188038 0.26591144
4.6192639 0.26550533
4.6197239 0.26509924
4.620184 0.2646931
4.6206441 0.26428685
4.6211042 0.26388043
4.6215643 0.26347377
4.6220244 0.26306683
4.6224845 0.26265953
4.6229446 0.26225195
4.6234047 0.26184427
4.6238648 0.2614365
4.6243249 0.26102862
4.624785 0.26062065
4.625245 0.26021259
4.6257051 0.25980444
4.6261652 0.25939621
4.6266253 0.2589879
4.6270854 0.25857952
4.6275455 0.25817107
4.6280056 0.25776256
4.6284657 0.25735398
4.6289258 0.25694534
4.6293859 0.25653665
4.629846 0.25612791
4.6303061 0.25571912
4.6307662 0.25531029
4.6312262 0.25490064
4.6316863 0.25447038
4.6321464 0.25401191
4.6326065 0.25352663
4.6330666 0.25301593
4.6335267 0.25248122
4.6339868 0.25192388
4.6344469 0.25134531
4.634907 0.25074692
4.6353671 0.25013009
4.6358272 0.24949623
4.6362873 0.24884672
4.6367473 0.24818298
4.6372074 0.24750639
4.6376675 0.24681835
4.6381276 0.24612026
4.6385877 0.24541351
4.6390478 0.2446995
4.6395079 0.24397963
4.639968 0.24325122
4.6404281 0.24249251
4.6408882 0.24170065
4.6413483 0.24087629
4.6418084 0.2400201
4.6422685 0.23913276
4.6427285 0.23821491
4.6431886 0.23726722
4.6436487 0.23629037
4.6441088 0.235285
4.6445689 0.23425179
4.645029 0.2331914
4.6454891 0.23210449
4.6459492 0.23099173
4.6464093 0.22985379
4.6468694 0.22869131
4.6473295 0.22750498
4.6477896 0.22629545
4.6482496 0.22506338
4.6487097 0.22381003
4.6491698 0.22253635
4.6496299 0.22124149
4.65009 0.21992454
4.6505501 0.21858459
4.6510102 0.21722074
4.6514703 0.21583207
4.6519304 0.21441769
4.6523905 0.21297668
4.6528506 0.21150814
4.6533107 0.21001116
4.6537708 0.20848484
4.6542308 0.20692826
4.6546909 0.20534053
4.655151 0.20372074
4.6556111 0.20206797
4.6560712 0.20038133
4.6565313 0.1986599
4.6569914 0.19690292
4.6574515 0.19512675
4.6579116 0.19334279
4.6583717 0.19155049
4.6588318 0.18974931
4.6592919 0.18793873
4.659752 0.1861182
4.660212 0.1842872
4.6606721 0.18244519
4.6611322 0.18059164
4.6615923 0.178726
4.6620524 0.17684775
4.6625125 0.17495635
4.6629726 0.17305126
4.6634327 0.17113196
4.6638928 0.1691979
4.6643529 0.16724856
4.664813 0.1652834
4.6652731 0.16330187
4.6657331 0.16130394
4.6661932 0.15929445
4.6666533 0.1572757
4.6671134 0.15524885
4.6675735 0.15321508
4.6680336 0.15117557
4.6684937 0.14913148
4.6689538 0.14708397
4.6694139 0.14503424
4.669874 0.14298343
4.6703341 0.14093273
4.6707942 0.1388833
4.6712543 0.13683632
4.6717143 0.13479296
4.6721744 0.13275438
4.6726345 0.13072176
4.6730946 0.12869627
4.6735547 0.12667907
4.6740148 0.12467135
4.6744749 0.12267339
4.674935 0.120683
4.6753951 0.11869994
4.6758552 0.11672411
4.6763153 0.11475545
4.6767754 0.11279387
4.6772354 0.1108393
4.6776955 0.10889165
4.6781556 0.10695085
4.6786157 0.10501683
4.6790758 0.10308949
4.6795359 0.10116877
4.679996 0.099254578
4.6804561 0.097346847
4.6809162 0.095445493
4.6813763 0.093550439
4.6818364 0.091661606
4.6822965 0.089778917
4.6827566 0.087902292
4.6832166 0.086044346
4.6836767 0.084218881
4.6841368 0.082424725
4.6845969 0.080660689
4.685057 0.078925584
4.6855171 0.077218221
4.6859772 0.075537411
4.6864373 0.073881965
4.6868974 0.072250695
4.6873575 0.07064241
4.6878176 0.069055922
4.6882777 0.067490043
4.6887377 0.065943582
4.6891978 0.064415352
4.6896579 0.062904163
4.690118 0.061408825
4.6905781 0.059928151
4.6910382 0.058460951
4.6914983 0.05700649
4.6919584 0.055573496
4.6924185 0.054165617
4.6928786 0.052782723
4.6933387 0.051424683
4.6937988 0.050091366
4.6942589 0.048782642
4.6947189 0.047498379
4.695179 0.046238447
4.6956391 0.045002715
4.6960992 0.043791053
4.6965593 0.042603329
4.6970194 0.041439412
4.6974795 0.040299173
4.6979396 0.039182479
4.6983997 0.038089201
4.6988598 0.037019207
4.6993199 0.035972367
4.69978 0.03494855
4.70024 0.033946592
4.7007001 0.032961381
4.7011602 0.031992672
4.7016203 0.031040969
4.7020804 0.030106779
4.7025405 0.029190607
4.7030006 0.028292959
4.7034607 0.02741434
4.7039208 0.026555255
4.7043809 0.025716211
4.704841 0.024897713
4.7053011 0.024100266
4.7057612 0.023324376
4.7062212 0.022570548
4.7066813 0.021839288
4.7071414 0.021131102
4.7076015 0.020446495
4.7080616 0.019785973
4.7085217 0.01915004
4.7089818 0.018533319
4.7094419 0.017925546
4.709902 0.017327186
4.7103621 0.016738942
4.7108222 0.016161518
4.7112823 0.01559562
4.7117423 0.01504195
4.7122024 0.014501214
4.7126625 0.013974116
4.7131226 0.013461359
4.7135827 0.012963648
4.7140428 0.012481687
4.7145029 0.01201618
4.714963 0.011567832
4.7154231 0.011137346
4.7158832 0.010725428
4.7163433 0.01033278
4.7168034 0.0099601082
4.7172635 0.009607981
4.7177235 0.0092662083
4.7181836 0.0089285305
4.7186437 0.0085955647
4.7191038 0.0082679278
4.7195639 0.0079462369
4.720024 0.007631109
4.7204841 0.0073231612
4.7209442 0.0070230105
4.7214043 0.006731274
4.7218644 0.0064485686
4.7223245 0.0061755115
4.7227846 0.0059127197
4.7232446 0.0056608102
4.7237047 0.0054204
4.7241648 0.0051921062
4.7246249 0.0049765459
4.725085 0.004774336
4.7255451 0.0045860936
4.7260052 0.0044112599
4.7264653 0.0042400671
4.7269254 0.0040705406
4.7273855 0.0039031055
4.7278456 0.0037381866
4.7283057 0.0035762089
4.7287658 0.0034175973
4.7292258 0.0032627768
4.7296859 0.0031121724
4.730146 0.0029662089
4.7306061 0.0028253114
4.7310662 0.0026899047
4.7315263 0.0025604138
4.7319864 0.0024372636
4.7324465 0.0023208792
4.7329066 0.0022116854
4.7333667 0.0021101071
4.7338268 0.0020165694
4.7342869 0.0019314971
4.7347469 0.001853139
4.735207 0.0017755652
4.7356671 0.0016986257
4.7361272 0.0016225602
4.7365873 0.0015476084
4.7370474 0.0014740101
4.7375075 0.0014020048
4.7379676 0.0013318324
4.7384277 0.0012637325
4.7388878 0.0011979448
4.7393479 0.001134709
4.739808 0.0010742649
4.7402681 0.0010168521
4.7407281 0.00096271032
4.7411882 0.00091207929
4.7416483 0.00086519869
4.7421084 0.00082230824
4.7425685 0.00078364763
4.7430286 0.00074945657
4.7434887 0.00071770416
4.7439488 0.00068618366
4.7444089 0.0006550012
4.744869 0.00062426313
4.7453291 0.0005940758
4.7457892 0.00056454554
4.7462492 0.0005357787
4.7467093 0.00050788164
4.7471694 0.00048096068
4.7476295 0.00045512218
4.7480896 0.00043047249
4.7485497 0.00040711794
4.7490098 0.00038516488
4.7494699 0.00036471966
4.74993 0.00034588862
4.7503901 0.0003287781
4.7508502 0.00031349446
4.7513103 0.00030014403
4.7517704 0.00028876559
4.7522304 0.0002782254
4.7526905 0.00026810257
4.7531506 0.00025842036
4.7536107 0.00024920202
4.7540708 0.00024047082
4.7545309 0.00023225001
4.754991 0.00022456284
4.7554511 0.00021743259
4.7559112 0.00021088249
4.7563713 0.00020493582
4.7568314 0.00019961583
4.7572915 0.00019494577
4.7577516 0.0001909489
4.7582116 0.00018764849
4.7586717 0.00018506779
4.7591318 0.00018323005
4.7595919 0.00018215854
4.760052 0.00018187651
4.7605121 0.00018244227
4.7609722 0.00018401332
4.7614323 0.00018656997
4.7618924 0.00019007048
4.7623525 0.00019447315
4.7628126 0.00019973626
4.7632727 0.00020581809
4.7637327 0.00021267693
4.7641928 0.00022027105
4.7646529 0.00022855874
4.765113 0.00023749829
4.7655731 0.00024704798
4.7660332 0.00025716609
4.7664933 0.00026781091
4.7669534 0.00027894071
4.7674135 0.00029051379
4.7678736 0.00030248842
4.7683337 0.00031482289
4.7687938 0.00032747548
4.7692539 0.0003412735
4.7697139 0.00035758588
4.770174 0.00037629697
4.7706341 0.00039726702
4.7710942 0.0004203563
4.7715543 0.00044542508
4.7720144 0.00047233362
4.7724745 0.0005009422
4.7729346 0.00053111108
4.7733947 0.00056270053
4.7738548 0.00059557081
4.7743149 0.00062958219
4.774775 0.00066459494
4.775235 0.00070046932
4.7756951 0.00073706561
4.7761552 0.00077424407
4.7766153 0.00081186496
4.7770754 0.00084978856
4.7775355 0.0008879404
4.7779956 0.00092983456
4.7784557 0.00097731736
4.7789158 0.0010300822
4.7793759 0.0010878226
4.779836 0.001150232
4.7802961 0.0012170038
4.7807562 0.0012878314
4.7812162 0.0013624082
4.7816763 0.0014404278
4.7821364 0.0015215836
4.7825965 0.0016055689
4.7830566 0.0016920773
4.7835167 0.0017808021
4.7839768 0.0018714369
4.7844369 0.001963675
4.784897 0.0020572099
4.7853571 0.002151735
4.7858172 0.0022469438
4.7862773 0.0023436032
4.7867373 0.0024496965
4.7871974 0.0025664706
4.7876575 0.002693384
4.7881176 0.0028298956
4.7885777 0.002975464
4.7890378 0.0031295479
4.7894979 0.0032916061
4.789958 0.0034610974
4.7904181 0.0036374804
4.7908782 0.0038202139
4.7913383 0.0040087565
4.7917984 0.0042025671
4.7922585 0.0044011044
4.7927185 0.004603827
4.7931786 0.0048101937
4.7936387 0.0050196632
4.7940988 0.0052316943
4.7945589 0.0054457457
4.795019 0.0056659172
4.7954791 0.0059038633
4.7959392 0.0061594743
4.7963993 0.0064319762
4.7968594 0.0067205953
4.7973195 0.0070245576
4.7977796 0.0073430892
4.7982396 0.0076754163
4.7986997 0.0080207648
4.7991598 0.0083783611
4.7996199 0.008747431
4.80008 0.0091272008
4.8005401 0.0095168966
4.8010002 0.0099157444
4.8014603 0.01032297
4.8019204 0.010737801
4.8023805 0.011159461
4.8028406 0.011587178
4.8033007 0.012020181
4.8037608 0.012469008
4.8042208 0.01294345
4.8046809 0.013442692
4.805141 0.013965921
4.8056011 0.014512323
4.8060612 0.015081084
4.8065213 0.01567139
4.8069814 0.016282427
4.8074415 0.01691338
4.8079016 0.017563436
4.8083617 0.018231781
4.8088218 0.018917601
4.8092819 0.019620081
4.8097419 0.020338409
4.810202 0.021071769
4.8106621 0.021819347
4.8111222 0.022580331
4.8115823 0.023353905
4.8120424 0.024140094
4.8125025 0.024951024
4.8129626 0.025790635
4.8134227 0.02665856
4.8138828 0.02755443
4.8143429 0.028477877
4.814803 0.029428534
4.8152631 0.030406033
4.8157231 0.031410006
4.8161832 0.032440084
4.8166433 0.033495901
4.8171034 0.034577087
4.8175635 0.035683276
4.8180236 0.036814099
4.8184837 0.037969189
4.8189438 0.039148177
4.8194039 0.040350695
4.819864 0.041576376
4.8203241 0.042824852
4.8207842 0.044095536
4.8212442 0.045387654
4.8217043 0.046701919
4.8221644 0.048039181
4.8226245 0.049400288
4.8230846 0.05078609
4.8235447 0.052197436
4.8240048 0.053635174
4.8244649 0.055100154
4.824925 0.056593225
4.8253851 0.058115236
4.8258452 0.059667036
4.8263053 0.061249474
4.8267654 0.062863399
4.8272254 0.06450966
4.8276855 0.066189106
4.8281456 0.067902587
4.8286057 0.069650951
4.8290658 0.071435048
4.8295259 0.073245857
4.829986 0.0750688
4.8304461 0.07690417
4.8309062 0.078752428
4.8313663 0.080614036
4.8318264 0.082489453
4.8322865 0.084379141
4.8327465 0.086283562
4.8332066 0.088203175
4.8336667 0.090138442
4.8341268 0.092089823
4.8345869 0.094057781
4.835047 0.096042775
4.8355071 0.098045266
4.8359672 0.10006572
4.8364273 0.10210459
4.8368874 0.10416234
4.8373475 0.10623943
4.8378076 0.10833626
4.8382677 0.11045028
4.8387277 0.11257873
4.8391878 0.11471992
4.8396479 0.11687221
4.840108 0.11903392
4.8405681 0.12120339
4.8410282 0.12337896
4.8414883 0.12555897
4.8419484 0.12774175
4.8424085 0.12992563
4.8428686 0.13210895
4.8433287 0.13429005
4.8437888 0.13646726
4.8442488 0.13863892
4.8447089 0.14080337
4.845169 0.14295894
4.8456291 0.14510396
4.8460892 0.14723678
4.8465493 0.14935582
4.8470094 0.15146082
4.8474695 0.15355224
4.8479296 0.15563054
4.8483897 0.15769614
4.8488498 0.15974948
4.8493099 0.16179101
4.84977 0.16382117
4.85023 0.16584039
4.8506901 0.16784912
4.8511502 0.1698478
4.8516103 0.17183686
4.8520704 0.17381674
4.8525305 0.17578789
4.8529906 0.17775074
4.8534507 0.17970574
4.8539108 0.18165332
4.8543709 0.18359393
4.854831 0.185528
4.8552911 0.18743835
4.8557512 0.18928378
4.8562112 0.19106502
4.8566713 0.19278474
4.8571314 0.1944456
4.8575915 0.19605027
4.8580516 0.19760141
4.8585117 0.19910171
4.8589718 0.2005538
4.8594319 0.20196038
4.859892 0.2033241
4.8603521 0.20464762
4.8608122 0.20593362
4.8612723 0.20718477
4.8617323 0.20840372
4.8621924 0.20959314
4.8626525 0.21075571
4.8631126 0.21189408
4.8635727 0.21301089
4.8640328 0.21408531
4.8644929 0.21509837
4.864953 0.21605049
4.8654131 0.21694204
4.8658732 0.21777344
4.8663333 0.21854508
4.8667934 0.21925734
4.8672535 0.21991064
4.8677135 0.22050537
4.8681736 0.22104193
4.8686337 0.22152071
4.8690938 0.22194211
4.8695539 0.22230653
4.870014 0.22261437
4.8704741 0.22286602
4.8709342 0.22306188
4.8713943 0.22320234
4.8718544 0.22328781
4.8723145 0.2233201
4.8727746 0.22331728
4.8732346 0.2232827
4.8736947 0.22321371
4.8741548 0.22310768
4.8746149 0.22296198
4.875075 0.22277395
4.8755351 0.22254096
4.8759952 0.22226038
4.8764553 0.22192957
4.8769154 0.22154587
4.8773755 0.22110667
4.8778356 0.22060931
4.8782957 0.22005117
4.8787558 0.21942959
4.8792158 0.21874195
4.8796759 0.2179856
4.880136 0.2171579
4.8805961 0.21625622
4.8810562 0.21529065
4.8815163 0.2143083
4.8819764 0.21331364
4.8824365 0.21230642
4.8828966 0.21128637
4.8833567 0.21025323
4.8838168 0.20920673
4.8842769 0.20814663
4.8847369 0.20707265
4.885197 0.20598453
4.8856571 0.20488202
4.8861172 0.20376484
4.8865773 0.20263275
4.8870374 0.20148547
4.8874975 0.20032275
4.8879576 0.19914432
4.8884177 0.19794993
4.8888778 0.19673931
4.8893379 0.1955122
4.889798 0.19426628
4.8902581 0.19300005
4.8907181 0.19171593
4.8911782 0.19041639
4.8916383 0.18910387
4.8920984 0.18778081
4.8925585 0.18644967
4.8930186 0.1851129
4.8934787 0.18377295
4.8939388 0.18243227
4.8943989 0.18109331
4.894859 0.17975852
4.8953191 0.17843034
4.8957792 0.17711124
4.8962392 0.17580366
4.8966993 0.17451005
4.8971594 0.17323285
4.8976195 0.17197453
4.8980796 0.17073772
4.8985397 0.16953051
4.8989998 0.16835551
4.8994599 0.16721188
4.89992 0.16609875
4.9003801 0.16501528
4.9008402 0.1639606
4.9013003 0.16293387
4.9017604 0.16193422
4.9022204 0.1609608
4.9026805 0.16001276
4.9031406 0.15908924
4.9036007 0.15818939
4.9040608 0.15731235
4.9045209 0.15645727
4.904981 0.15562328
4.9054411 0.15480954
4.9059012 0.1540152
4.9063613 0.15323938
4.9068214 0.1524866
4.9072815 0.15178964
4.9077415 0.15115336
4.9082016 0.15057671
4.9086617 0.15005861
4.9091218 0.14959802
4.9095819 0.14919387
4.910042 0.14884511
4.9105021 0.14855067
4.9109622 0.14830949
4.9114223 0.14812052
4.9118824 0.1479827
4.9123425 0.14789497
4.9128026 0.14785627
4.9132627 0.14786554
4.9137227 0.14792172
4.9141828 0.14802375
4.9146429 0.14817057
4.915103 0.14836113
4.9155631 0.14858879
4.9160232 0.14884206
4.9164833 0.1491231
4.9169434 0.14943453
4.9174035 0.14977896
4.9178636 0.15015904
4.9183237 0.15057738
4.9187838 0.15103662
4.9192438 0.15153937
4.9197039 0.15208826
4.920164 0.15268593
4.9206241 0.15333499
4.9210842 0.15403807
4.9215443 0.15479781
4.9220044 0.15561681
4.9224645 0.15649772
4.9229246 0.15744315
4.9233847 0.15845574
4.9238448 0.15953796
4.9243049 0.16065562
4.924765 0.16178092
4.925225 0.16291375
4.9256851 0.16405401
4.9261452 0.1652016
4.9266053 0.16635642
4.9270654 0.16751836
4.9275255 0.16868733
4.9279856 0.16986322
4.9284457 0.17104592
4.9289058 0.17223535
4.9293659 0.17343138
4.929826 0.17463394
4.9302861 0.1758429
4.9307461 0.17705817
4.9312062 0.17827965
4.9316663 0.17950723
4.9321264 0.18074082
4.9325865 0.18198088
4.9330466 0.18323328
4.9335067 0.18449835
4.9339668 0.18577447
4.9344269 0.18706002
4.934887 0.1883534
4.9353471 0.18965299
4.9358072 0.19095718
4.9362673 0.19226435
4.9367273 0.1935729
4.9371874 0.1948812
4.9376475 0.19618765
4.9381076 0.19749062
4.9385677 0.19878852
4.9390278 0.20007972
4.9394879 0.20136261
4.939948 0.20263558
4.9404081 0.20389702
4.9408682 0.2051453
4.9413283 0.20637087
4.9417884 0.20754595
4.9422484 0.20867017
4.9427085 0.20974559
4.9431686 0.21077428
4.9436287 0.21175833
4.9440888 0.2126998
4.9445489 0.21360077
4.945009 0.21446331
4.9454691 0.2152895
4.9459292 0.2160814
4.9463893 0.21684109
4.9468494 0.21757065
4.9473095 0.21827215
4.9477696 0.21894766
4.9482296 0.21959925
4.9486897 0.220229
4.9491498 0.22083898
4.9496099 0.22143127
4.95007 0.22198551
4.9505301 0.22247435
4.9509902 0.22289872
4.9514503 0.22325967
4.9519104 0.22355825
4.9523705 0.2237955
4.9528306 0.22397248
4.9532907 0.22409023
4.9537508 0.22414981
4.9542108 0.22415226
4.9546709 0.22409863
4.955131 0.22398996
4.9555911 0.22382732
4.9560512 0.22361174
4.9565113 0.22334427
4.9569714 0.22302597
4.9574315 0.22265788
4.9578916 0.22224105
4.9583517 0.2217769
4.9588118 0.22127569
4.9592719 0.22074007
4.9597319 0.22016794
4.960192 0.21955719
4.9606521 0.21890574
4.9611122 0.21821148
4.9615723 0.2174723
4.9620324 0.21668611
4.9624925 0.2158508
4.9629526 0.21496427
4.9634127 0.21402443
4.9638728 0.21302917
4.9643329 0.21197639
4.964793 0.21086399
4.9652531 0.20968986
4.9657131 0.20845192
4.9661732 0.20714804
4.9666333 0.20577615
4.9670934 0.20434203
4.9675535 0.20288898
4.9680136 0.20142325
4.9684737 0.19994407
4.9689338 0.19845068
4.9693939 0.1969423
4.969854 0.19541817
4.9703141 0.19387752
4.9707742 0.19231958
4.9712342 0.19074358
4.9716943 0.18914875
4.9721544 0.18753433
4.9726145 0.18589954
4.9730746 0.18424362
4.9735347 0.1825658
4.9739948 0.18086531
4.9744549 0.17914138
4.974915 0.17739324
4.9753751 0.17562013
4.9758352 0.17382334
4.9762953 0.17200793
4.9767554 0.1701762
4.9772154 0.16833037
4.9776755 0.16647264
4.9781356 0.16460521
4.9785957 0.1627303
4.9790558 0.1608501
4.9795159 0.15896684
4.979976 0.15708271
4.9804361 0.15519992
4.9808962 0.15332068
4.9813563 0.1514472
4.9818164 0.14958168
4.9822765 0.14772633
4.9827365 0.14588335
4.9831966 0.14405496
4.9836567 0.14224336
4.9841168 0.14045075
4.9845769 0.13867662
4.985037 0.13691953
4.9854971 0.13517923
4.9859572 0.13345548
4.9864173 0.13174803
4.9868774 0.13005664
4.9873375 0.12838107
4.9877976 0.12672107
4.9882577 0.1250764
4.9887177 0.12344682
4.9891778 0.12183208
4.9896379 0.12023195
4.990098 0.11864617
4.9905581 0.1170745
4.9910182 0.11551671
4.9914783 0.11397254
4.9919384 0.11244175
4.9923985 0.11092411
4.9928586 0.1094225
4.9933187 0.10796796
4.9937788 0.10656721
4.9942388 0.10521865
4.9946989 0.10392069
4.995159 0.10267171
4.9956191 0.10147012
4.9960792 0.10031432
4.9965393 0.099202702
4.9969994 0.098133673
4.9974595 0.097105629
4.9979196 0.096116969
4.9983797 0.095166092
4.9988398 0.094251398
4.9992999 0.093371285
4.99976 0.092524153
5.00022 0.0917084
5.0006801 0.090922426
5.0011402 0.09016463
5.0016003 0.089435174
5.0020604 0.088739191
5.0025205 0.088077841
5.0029806 0.087451909
5.0034407 0.086862179
5.0039008 0.086309434
5.0043609 0.085794461
5.004821 0.085318042
5.0052811 0.084880963
5.0057411 0.084484007
5.0062012 0.084127959
5.0066613 0.083813604
5.0071214 0.083541725
5.0075815 0.083313108
5.0080416 0.083128536
5.0085017 0.082988794
5.0089618 0.082894666
5.0094219 0.082846937
5.009882 0.08284639
5.0103421 0.082874817
5.0108022 0.082911864
5.0112623 0.082959816
5.0117223 0.083020993
5.0121824 0.083097714
5.0126425 0.083192298
5.0131026 0.083307064
5.0135627 0.083444332
5.0140228 0.08360642
5.0144829 0.083795647
5.014943 0.084014332
5.0154031 0.084264795
5.0158632 0.084549354
5.0163233 0.084870329
5.0167834 0.085230038
5.0172434 0.085630801
5.0177035 0.086074937
5.0181636 0.086564764
5.0186237 0.087101067
5.0190838 0.087651632
5.0195439 0.088202769
5.020004 0.088754478
5.0204641 0.089306761
5.0209242 0.089859619
5.0213843 0.090413055
5.0218444 0.090967069
5.0223045 0.091521662
5.0227646 0.092076838
5.0232246 0.092632595
5.0236847 0.093188938
5.0241448 0.093745866
5.0246049 0.094303381
5.025065 0.094861485
5.0255251 0.09542018
5.0259852 0.095979466
5.0264453 0.096539345
5.0269054 0.097099819
5.0273655 0.097661033
5.0278256 0.098223647
5.0282857 0.098787588
5.0287457 0.099352672
5.0292058 0.099918714
5.0296659 0.10048553
5.030126 0.10105293
5.0305861 0.10162074
5.0310462 0.10218877
5.0315063 0.10275683
5.0319664 0.10332474
5.0324265 0.10389232
5.0328866 0.10445939
5.0333467 0.10502574
5.0338068 0.10559122
5.0342669 0.10615562
5.0347269 0.10671876
5.035187 0.10728046
5.0356471 0.10784054
5.0361072 0.1083871
5.0365673 0.10889896
5.0370274 0.10937708
5.0374875 0.10982287
5.0379476 0.11023779
5.0384077 0.11062328
5.0388678 0.11098078
5.0393279 0.11131173
5.039788 0.11161757
5.040248 0.11189974
5.0407081 0.1121597
5.0411682 0.11239887
5.0416283 0.1126187
5.0420884 0.11282064
5.0425485 0.11300612
5.0430086 0.11317658
5.0434687 0.11333347
5.0439288 0.11347823
5.0443889 0.11361224
5.044849 0.11373032
5.0453091 0.11382821
5.0457692 0.11390533
5.0462292 0.1139611
5.0466893 0.11399494
5.0471494 0.11400628
5.0476095 0.11399454
5.0480696 0.11395913
5.0485297 0.11389949
5.0489898 0.11381503
5.0494499 0.11370517
5.04991 0.11356934
5.0503701 0.11340696
5.0508302 0.11321744
5.0512903 0.11300022
5.0517504 0.11275472
5.0522104 0.11248035
5.0526705 0.11217653
5.0531306 0.1118446
5.0535907 0.11150099
5.0540508 0.11114955
5.0545109 0.1107901
5.054971 0.11042252
5.0554311 0.11004664
5.0558912 0.10966231
5.0563513 0.10926939
5.0568114 0.10886772
5.0572715 0.10845715
5.0577315 0.10803754
5.0581916 0.10760873
5.0586517 0.10717057
5.0591118 0.10672291
5.0595719 0.10626561
5.060032 0.10579851
5.0604921 0.10532145
5.0609522 0.1048343
5.0614123 0.1043369
5.0618724 0.10382891
5.0623325 0.1033103
5.0627926 0.10278225
5.0632527 0.102246
5.0637127 0.1017028
5.0641728 0.10115389
5.0646329 0.1006005
5.065093 0.10004387
5.0655531 0.099485254
5.0660132 0.098925885
5.0664733 0.098367006
5.0669334 0.097809856
5.0673935 0.097255677
5.0678536 0.09670571
5.0683137 0.096161195
5.0687738 0.095623373
5.0692338 0.095093486
5.0696939 0.094572773
5.070154 0.094062477
5.0706141 0.093563366
5.0710742 0.093075269
5.0715343 0.092598031
5.0719944 0.092131495
5.0724545 0.091675507
5.0729146 0.091229911
5.0733747 0.090794553
5.0738348 0.090369278
5.0742949 0.089953929
5.074755 0.089548352
5.075215 0.089152392
5.0756751 0.088765893
5.0761352 0.088388701
5.0765953 0.08802066
5.0770554 0.087661615
5.0775155 0.08731141
5.0779756 0.086969891
5.0784357 0.086636903
5.0788958 0.086313038
5.0793559 0.086011863
5.079816 0.085738142
5.0802761 0.085491435
5.0807361 0.085271307
5.0811962 0.085077319
5.0816563 0.084909034
5.0821164 0.084766016
5.0825765 0.084647826
5.0830366 0.084554027
5.0834967 0.084484182
5.0839568 0.084437854
5.0844169 0.084414605
5.084877 0.084413998
5.0853371 0.084435595
5.0857972 0.084478959
5.0862573 0.084543653
5.0867173 0.08462924
5.0871774 0.084735282
5.0876375 0.08485958
5.0880976 0.084994188
5.0885577 0.085139241
5.0890178 0.085295961
5.0894779 0.085465571
5.089938 0.08564929
5.0903981 0.085848342
5.0908582 0.086063948
5.0913183 0.086297329
5.0917784 0.086549707
5.0922384 0.086822304
5.0926985 0.087116341
5.0931586 0.087433041
5.0936187 0.087773624
5.0940788 0.088139312
5.0945389 0.088531327
5.094999 0.088950891
5.0954591 0.089399225
5.0959192 0.089877551
5.0963793 0.090376417
5.0968394 0.090877955
5.0972995 0.091381598
5.0977596 0.091887081
5.0982196 0.09239414
5.0986797 0.092902509
5.0991398 0.093411924
5.0995999 0.093922119
5.10006 0.09443283
5.1005201 0.094943793
5.1009802 0.095454741
5.1014403 0.095965411
5.1019004 0.096475537
5.1023605 0.096984855
5.1028206 0.0974931
5.1032807 0.098000006
5.1037407 0.09850531
5.1042008 0.099008746
5.1046609 0.099510066
5.105121 0.10001008
5.1055811 0.10050935
5.1060412 0.10100785
5.1065013 0.10150557
5.1069614 0.1020025
5.1074215 0.10249862
5.1078816 0.1029939
5.1083417 0.10348834
5.1088018 0.10398192
5.1092619 0.10447463
5.1097219 0.10496644
5.110182 0.10545734
5.1106421 0.10594732
5.1111022 0.10643635
5.1115623 0.10692443
5.1120224 0.10741154
5.1124825 0.10789766
5.1129426 0.10838277
5.1134027 0.10886335
5.1138628 0.10931218
5.1143229 0.10972488
5.114783 0.11010313
5.115243 0.11044862
5.1157031 0.11076301
5.1161632 0.111048
5.1166233 0.11130526
5.1170834 0.11153647
5.1175435 0.11174332
5.1180036 0.11192749
5.1184637 0.11209065
5.1189238 0.11223449
5.1193839 0.11236069
5.119844 0.11247093
5.1203041 0.11256688
5.1207642 0.11265024
5.1212242 0.11272268
5.1216843 0.11278588
5.1221444 0.11283542
5.1226045 0.11285591
5.1230646 0.11284665
5.1235247 0.11280787
5.1239848 0.11273975
5.1244449 0.11264251
5.124905 0.11251635
5.1253651 0.11236147
5.1258252 0.11217808
5.1262853 0.11196638
5.1267453 0.11172657
5.1272054 0.11145885
5.1276655 0.11116344
5.1281256 0.11084053
5.1285857 0.11049033
5.1290458 0.11011305
5.1295059 0.10970888
5.129966 0.10927803
5.1304261 0.1088207
5.1308862 0.10834363
5.1313463 0.10785234
5.1318064 0.10734571
5.1322665 0.10682266
5.1327265 0.10628207
5.1331866 0.10572285
5.1336467 0.10514389
5.1341068 0.1045441
5.1345669 0.10392236
5.135027 0.10327759
5.1354871 0.10260867
5.1359472 0.10191451
5.1364073 0.10119399
5.1368674 0.10044603
5.1373275 0.099669523
5.1377876 0.098863359
5.1382476 0.09802644
5.1387077 0.097157666
5.1391678 0.09625729
5.1396279 0.095345582
5.140088 0.094429304
5.1405481 0.093508005
5.1410082 0.092581233
5.1414683 0.091648536
5.1419284 0.090709461
5.1423885 0.089763558
5.1428486 0.088810373
5.1433087 0.087849456
5.1437688 0.086880355
5.1442288 0.085902616
5.1446889 0.08491579
5.145149 0.083919423
5.1456091 0.082913064
5.1460692 0.081896261
5.1465293 0.080868563
5.1469894 0.079829516
5.1474495 0.07877867
5.1479096 0.077716414
5.1483697 0.076646437
5.1488298 0.075569982
5.1492899 0.074487924
5.1497499 0.073401137
5.15021 0.072310495
5.1506701 0.071216872
5.1511302 0.070121143
5.1515903 0.069024182
5.1520504 0.067926864
5.1525105 0.066830062
5.1529706 0.065734651
5.1534307 0.064641506
5.1538908 0.0635515
5.1543509 0.062465508
5.154811 0.061384405
5.1552711 0.060309064
5.1557311 0.05924036
5.1561912 0.058179167
5.1566513 0.057125094
5.1571114 0.056076518
5.1575715 0.055033406
5.1580316 0.053995748
5.1584917 0.052963531
5.1589518 0.051936745
5.1594119 0.050915377
5.159872 0.049899417
5.1603321 0.048888853
5.1607922 0.047883673
5.1612523 0.046883867
5.1617123 0.045889422
5.1621724 0.044900327
5.1626325 0.043916571
5.1630926 0.042938142
5.1635527 0.041965029
5.1640128 0.04099722
5.1644729 0.040034704
5.164933 0.039077679
5.1653931 0.038135309
5.1658532 0.037212077
5.1663133 0.036307387
5.1667734 0.035420642
5.1672334 0.034551246
5.1676935 0.033698601
5.1681536 0.032862113
5.1686137 0.032041185
5.1690738 0.031235219
5.1695339 0.03044362
5.169994 0.029665791
5.1704541 0.028901137
5.1709142 0.028149059
5.1713743 0.027408963
5.1718344 0.026680252
5.1722945 0.025962329
5.1727546 0.025254598
5.1732146 0.024556462
5.1736747 0.023867739
5.1741348 0.023191007
5.1745949 0.022526899
5.175055 0.021875514
5.1755151 0.021236948
5.1759752 0.020611301
5.1764353 0.01999867
5.1768954 0.019399152
5.1773555 0.018812847
5.1778156 0.018239852
5.1782757 0.017680264
5.1787357 0.017134182
5.1791958 0.016601703
5.1796559 0.016082927
5.180116 0.015577949
5.1805761 0.015086869
5.1810362 0.014609785
5.1814963 0.014146794
5.1819564 0.013697994
5.1824165 0.013261325
5.1828766 0.012831737
5.1833367 0.01240937
5.1837968 0.011994612
5.1842569 0.011587851
5.1847169 0.011189474
5.185177 0.010799869
5.1856371 0.010419423
5.1860972 0.010048524
5.1865573 0.0096875595
5.1870174 0.0093369172
5.1874775 0.0089969847
5.1879376 0.0086681494
5.1883977 0.0083507989
5.1888578 0.0080453209
5.1893179 0.0077521028
5.189778 0.0074715323
5.190238 0.007203997
5.1906981 0.0069498767
5.1911582 0.006703655
5.1916183 0.0064606244
5.1920784 0.0062211884
5.1925385 0.0059857507
5.1929986 0.005754715
5.1934587 0.0055284849
5.1939188 0.005307464
5.1943789 0.005092056
5.194839 0.0048826645
5.1952991 0.0046796932
5.1957592 0.0044835457
5.1962192 0.0042946256
5.1966793 0.0041133366
5.1971394 0.0039400822
5.1975995 0.0037752662
5.1980596 0.0036192923
5.1985197 0.0034725639
5.1989798 0.0033354848
5.1994399 0.0032079497
5.1999 0.003083514
5.2003601 0.0029603465
5.2008202 0.0028387446
5.2012803 0.0027190058
5.2017403 0.0026014278
5.2022004 0.0024863082
5.2026605 0.0023739444
5.2031206 0.0022646341
5.2035807 0.0021586747
5.2040408 0.0020563639
5.2045009 0.0019579993
5.204961 0.0018638783
5.2054211 0.0017742986
5.2058812 0.0016895577
5.2063413 0.0016099532
5.2068014 0.0015357827
5.2072615 0.0014673436
5.2077215 0.0014049336
5.2081816 0.0013476469
5.2086417 0.0012910657
5.2091018 0.001234905
5.2095619 0.0011793425
5.210022 0.001124556
5.2104821 0.0010707233
5.2109422 0.0010180222
5.2114023 0.00096663039
5.2118624 0.00091672575
5.2123225 0.000868486
5.2127826 0.00082208894
5.2132426 0.00077771234
5.2137027 0.00073553397
5.2141628 0.00069573162
5.2146229 0.00065848307
5.215083 0.00062396608
5.2155431 0.00059235844
5.2160032 0.00056383792
5.2164633 0.00053858231
5.2169234 0.00051531771
5.2173835 0.00049209166
5.2178436 0.00046897839
5.2183037 0.00044606798
5.2187638 0.0004234505
5.2192238 0.00040121605
5.2196839 0.0003794547
5.220144 0.00035825653
5.2206041 0.00033771163
5.2210642 0.00031791008
5.2215243 0.00029894196
5.2219844 0.00028089734
5.2224445 0.00026386632
5.2229046 0.00024793897
5.2233647 0.00023320538
5.2238248 0.00021975563
5.2242849 0.00020767979
5.2247449 0.00019706795
5.225205 0.00018797775
5.2256651 0.00017937316
5.2261252 0.00017075105
5.2265853 0.000162151
5.2270454 0.00015361254
5.2275055 0.00014517523
5.2279656 0.00013687863
5.2284257 0.0001287623
5.2288858 0.00012086577
5.2293459 0.00011322862
5.229806 0.0001058904
5.2302661 9.889065e-05
5.2307261 9.2268936e-05
5.2311862 8.606481e-05
5.2316463 8.0317826e-05
5.2321064 7.5067538e-05
5.2325665 7.0353501e-05
5.2330266 6.621527e-05
5.2334867 6.2692398e-05
5.2339468 5.9740545e-05
5.2344069 5.6853843e-05
5.234867 5.3953473e-05
5.2353271 5.105472e-05
5.2357872 4.817287e-05
5.2362472 4.5323208e-05
5.2367073 4.252102e-05
5.2371674 3.9781591e-05
5.2376275 3.7120208e-05
5.2380876 3.4552155e-05
5.2385477 3.2092718e-05
5.2390078 2.9757183e-05
5.2394679 2.7560835e-05
5.239928 2.5518959e-05
5.2403881 2.3646842e-05
5.2408482 2.1959769e-05
5.2413083 2.0473025e-05
5.2417684 1.9201896e-05
5.2422284 1.8161668e-05
5.2426885 1.7287256e-05
5.2431486 1.6408147e-05
5.2436087 1.5522881e-05
5.2440688 1.4636695e-05
5.2445289 1.3754824e-05
5.244989 1.2882504e-05
5.2454491 1.2024971e-05
5.2459092 1.118746e-05
5.2463693 1.0375208e-05
5.2468294 9.5934494e-06
5.2472895 8.847421e-06
5.2477495 8.1423582e-06
5.2482096 7.4834968e-06
5.2486697 6.8760725e-06
5.2491298 6.3253211e-06
5.2495899 5.8364784e-06
5.25005 5.4147802e-06
5.2505101 5.0654622e-06
5.2509702 4.7935829e-06
5.2514303 4.5544503e-06
5.2518904 4.3115876e-06
5.2523505 4.0665888e-06
5.2528106 3.8210474e-06
5.2532707 3.5765573e-06
5.2537307 3.3347122e-06
5.2541908 3.0971058e-06
5.2546509 2.8653319e-06
5.255111 2.6409841e-06
5.2555711 2.4256564e-06
5.2560312 2.2209423e-06
5.2564913 2.0284357e-06
5.2569514 1.8497302e-06
5.2574115 1.6864197e-06
5.2578716 1.5400978e-06
5.2583317 1.4123583e-06
5.2587918 1.3047949e-06
5.2592519 1.2190015e-06
5.2597119 1.154949e-06
5.260172 1.094808e-06
5.2606321 1.033598e-06
5.2610922 9.7175781e-07
5.2615523 9.0972613e-07
5.2620124 8.4794167e-07
5.2624725 7.8684315e-07
5.2629326 7.2686927e-07
5.2633927 6.6845875e-07
5.2638528 6.120503e-07
5.2643129 5.5808265e-07
5.264773 5.0699449e-07
5.265233 4.5922455e-07
5.2656931 4.1521154e-07
5.2661532 3.7539417e-07
5.2666133 3.4021116e-07
5.2670734 3.1010121e-07
5.2675335 2.8550305e-07
5.2679936 2.6685538e-07
5.2684537 2.5314e-07
5.2689138 2.3949902e-07
5.2693739 2.2559615e-07
5.269834 2.1153843e-07
5.2702941 1.9743289e-07
5.2707542 1.8338658e-07
5.2712142 1.6950652e-07
5.2716743 1.5589976e-07
5.2721344 1.4267332e-07
5.2725945 1.2993424e-07
5.2730546 1.1778956e-07
5.2735147 1.0634632e-07
5.2739748 9.5711546e-08
5.2744349 8.5992275e-08
5.274895 7.7295545e-08
5.2753551 6.972839e-08
5.2758152 6.3397846e-08
5.2762753 5.8410949e-08
5.2767353 5.4874733e-08
5.2771954 5.2168143e-08
5.2776555 4.939711e-08
5.2781156 4.6578089e-08
5.2785757 4.3731442e-08
5.2790358 4.0877529e-08
5.2794959 3.8036713e-08
5.279956 3.5229355e-08
5.2804161 3.2475816e-08
5.2808762 2.9796458e-08
5.2813363 2.7211642e-08
5.2817964 2.4741729e-08
5.2822565 2.2407082e-08
5.2827165 2.0228061e-08
5.2831766 1.8225028e-08
5.2836367 1.6418344e-08
5.2840968 1.4828371e-08
5.2845569 1.347547e-08
5.285017 1.2380003e-08
5.2854771 1.1554018e-08
5.2859372 1.0787898e-08
5.2863973 9.9894247e-09
5.2868574 9.1674224e-09
5.2873175 8.3307155e-09
5.2877776 7.4881284e-09
5.2882376 6.6484852e-09
5.2886977 5.8206104e-09
5.2891578 5.0133283e-09
5.2896179 4.235463e-09
5.290078 3.4958389e-09
5.2905381 2.8032804e-09
5.2909982 2.1666117e-09
5.2914583 1.594657e-09
5.2919184 1.0962407e-09
5.2923785 6.8018718e-10
5.2928386 3.5532059e-10
5.2932987 1.3046529e-10
5.2937588 1.4445564e-11
5.2942188 0
5.2946789 0
5.295139 0
5.2955991 0
5.2960592 0
5.2965193 0
5.2969794 0
5.2974395 0
5.2978996 0
5.2983597 0
5.2988198 0
5.2992799 0
5.2997399 0
5.3002 0
5.3006601 0
5.3011202 0
5.3015803 0
5.3020404 0
5.3025005 0
5.3029606 0
5.3034207 0
5.3038808 0
5.3043409 0
5.304801 0
5.3052611 0
5.3057211 0
5.3061812 0
5.3066413 0
5.3071014 0
5.3075615 0
5.3080216 0
5.3084817 0
5.3089418 0
5.3094019 0
5.309862 0
5.3103221 0
5.3107822 0
5.3112422 0
5.3117023 0
5.3121624 0
5.3126225 0
5.3130826 0
5.3135427 0
5.3140028 0
5.3144629 0
5.314923 0
5.3153831 0
5.3158432 0
5.3163033 0
5.3167634 0
5.3172234 0
5.3176835 0
5.3181436 0
5.3186037 0
5.3190638 0
5.3195239 0
5.319984 0
5.3204441 0
5.3209042 0
5.3213643 0
5.3218244 0
5.3222845 0
5.3227445 0
5.3232046 0
5.3236647 0
5.3241248 0
5.3245849 0
5.325045 0
5.3255051 0
5.3259652 0
5.3264253 0
5.3268854 0
5.3273455 0
5.3278056 0
5.3282657 0
5.3287257 0
5.3291858 0
5.3296459 0
5.330106 0
5.3305661 0
5.3310262 0
5.3314863 0
5.3319464 0
5.3324065 0
5.3328666 0
5.3333267 0
5.3337868 0
5.3342468 0
5.3347069 0
5.335167 0
5.3356271 0
5.3360872 0
5.3365473 0
5.3370074 0
5.3374675 0
5.3379276 0
5.3383877 0
5.3388478 0
5.3393079 0
5.339768 0
5.340228 0
5.3406881 0
5.3411482 0
5.3416083 0
5.3420684 0
5.3425285 0
5.3429886 0
5.3434487 0
5.3439088 0
5.3443689 0
5.344829 0
5.3452891 0
5.3457491 0
5.3462092 0
5.3466693 0
5.3471294 0
5.3475895 0
5.3480496 0
5.3485097 0
5.3489698 0
5.3494299 0
5.34989 0
5.3503501 0
5.3508102 0
5.3512703 0
5.3517303 0
5.3521904 0
5.3526505 0
5.3531106 0
5.3535707 0
5.3540308 0
5.3544909 0
5.354951 0
5.3554111 0
5.3558712 0
5.3563313 0
5.3567914 0
5.3572515 0
5.3577115 0
5.3581716 0
5.3586317 0
5.3590918 0
5.3595519 0
5.360012 0
5.3604721 0
5.3609322 0
5.3613923 0
5.3618524 0
5.3623125 0
5.3627726 0
5.3632326 0
5.3636927 0
5.3641528 0
5.3646129 0
5.365073 0
5.3655331 0
5.3659932 0
5.3664533 0
5.3669134 0
5.3673735 0
5.3678336 0
5.3682937 0
5.3687538 0
5.3692138 0
5.3696739 0
5.370134 0
5.3705941 0
5.3710542 0
5.3715143 0
5.3719744 0
5.3724345 0
5.3728946 0
5.3733547 0
5.3738148 0
5.3742749 0
5.3747349 0
5.375195 0
5.3756551 0
5.3761152 0
5.3765753 0
5.3770354 0
5.3774955 0
5.3779556 0
5.3784157 0
5.3788758 0
5.3793359 0
5.379796 0
5.3802561 0
5.3807161 0
5.3811762 0
5.3816363 0
5.3820964 0
5.3825565 0
5.3830166 0
5.3834767 0
5.3839368 0
5.3843969 0
5.384857 0
5.3853171 0
5.3857772 0
5.3862372 0
5.3866973 0
5.3871574 0
5.3876175 0
5.3880776 0
5.3885377 0
5.3889978 0
5.3894579 0
5.389918 0
5.3903781 0
5.3908382 0
5.3912983 0
5.3917584 0
5.3922184 0
5.3926785 0
5.3931386 0
5.3935987 0
5.3940588 0
5.3945189 0
5.394979 0
5.3954391 0
5.3958992 0
5.3963593 0
5.3968194 0
5.3972795 0
5.3977395 0
5.3981996 0
5.3986597 0
5.3991198 0
5.3995799 0
5.40004 0
5.4005001 0
5.4009602 0
5.4014203 0
5.4018804 0
5.4023405 0
5.4028006 0
5.4032607 0
5.4037207 0
5.4041808 0
5.4046409 0
5.405101 0
5.4055611 0
5.4060212 0
5.4064813 0
5.4069414 0
5.4074015 0
5.4078616 0
5.4083217 0
5.4087818 0
5.4092418 0
5.4097019 0
5.410162 0
5.4106221 0
5.4110822 0
5.4115423 0
5.4120024 0
5.4124625 0
5.4129226 0
5.4133827 0
5.4138428 0
5.4143029 0
5.414763 0
5.415223 0
5.4156831 0
5.4161432 0
5.4166033 0
5.4170634 0
5.4175235 0
5.4179836 0
5.4184437 0
5.4189038 0
5.4193639 0
5.419824 0
5.4202841 0
5.4207441 0
5.4212042 0
5.4216643 0
5.4221244 0
5.4225845 0
5.4230446 0
5.4235047 0
5.4239648 0
5.4244249 0
5.424885 0
5.4253451 0
5.4258052 0
5.4262653 0
5.4267253 0
5.4271854 0
5.4276455 0
5.4281056 0
5.4285657 0
5.4290258 0
5.4294859 0
5.429946 0
5.4304061 0
5.4308662 0
5.4313263 0
5.4317864 0
5.4322464 0
5.4327065 0
5.4331666 0
5.4336267 0
5.4340868 0
5.4345469 0
5.435007 0
5.4354671 0
5.4359272 0
5.4363873 0
5.4368474 0
5.4373075 0
5.4377676 0
5.4382276 0
5.4386877 0
5.4391478 0
5.4396079 0
5.440068 0
5.4405281 0
5.4409882 0
5.4414483 0
5.4419084 0
5.4423685 0
5.4428286 0
5.4432887 0
5.4437487 0
5.4442088 0
5.4446689 0
5.445129 0
5.4455891 0
5.4460492 0
5.4465093 0
5.4469694 0
5.4474295 0
5.4478896 0
5.4483497 0
5.4488098 0
5.4492699 0
5.4497299 0
5.45019 0
5.4506501 0
5.4511102 0
5.4515703 0
5.4520304 0
5.4524905 0
5.4529506 0
5.4534107 0
5.4538708 0
5.4543309 0
5.454791 0
5.4552511 0
5.4557111 0
5.4561712 0
5.4566313 0
5.4570914 0
5.4575515 0
5.4580116 0
5.4584717 0
5.4589318 0
5.4593919 0
5.459852 0
5.4603121 0
5.4607722 0
5.4612322 0
5.4616923 0
5.4621524 0
5.4626125 0
5.4630726 0
5.4635327 0
5.4639928 0
5.4644529 0
5.464913 0
5.4653731 0
5.4658332 0
5.4662933 0
5.4667534 0
5.4672134 0
5.4676735 0
5.4681336 0
5.4685937 0
5.4690538 0
5.4695139 0
5.469974 0
5.4704341 0
5.4708942 0
5.4713543 0
5.4718144 0
5.4722745 0
5.4727345 0
5.4731946 0
5.4736547 0
5.4741148 0
5.4745749 0
5.475035 0
5.4754951 0
5.4759552 0
5.4764153 0
5.4768754 0
5.4773355 0
5.4777956 0
5.4782557 0
5.4787157 0
5.4791758 0
5.4796359 0
5.480096 0
5.4805561 0
5.4810162 0
5.4814763 0
5.4819364 0
5.4823965 0
5.4828566 0
5.4833167 0
5.4837768 0
5.4842368 0
5.4846969 0
5.485157 0
5.4856171 0
5.4860772 0
5.4865373 0
5.4869974 0
5.4874575 0
5.4879176 0
5.4883777 0
5.4888378 0
5.4892979 0
5.489758 0
5.490218 0
5.4906781 0
5.4911382 0
5.4915983 0
5.4920584 0
5.4925185 0
5.4929786 0
5.4934387 0
5.4938988 0
5.4943589 0
5.494819 0
5.4952791 0
5.4957391 0
5.4961992 0
5.4966593 0
5.4971194 0
5.4975795 0
5.4980396 0
5.4984997 0
5.4989598 0
5.4994199 0
5.49988 0
5.5003401 0
5.5008002 4.4065513e-12
5.5012603 4.3937052e-11
5.5017203 1.2175922e-10
5.5021804 2.3453276e-10
5.5026405 3.7891741e-10
5.5031006 5.5157288e-10
5.5035607 7.4915888e-10
5.5040208 9.6833514e-10
5.5044809 1.2057614e-09
5.504941 1.4580973e-09
5.5054011 1.7220026e-09
5.5058612 1.9941371e-09
5.5063213 2.2711604e-09
5.5067814 2.5497323e-09
5.5072414 2.8265125e-09
5.5077015 3.0981607e-09
5.5081616 3.3613366e-09
5.5086217 3.6126999e-09
5.5090818 3.8489104e-09
5.5095419 4.0823053e-09
5.510002 4.3488691e-09
5.5104621 4.6478447e-09
5.5109222 4.9766522e-09
5.5113823 5.332712e-09
5.5118424 5.7134442e-09
5.5123025 6.1162692e-09
5.5127626 6.5386071e-09
5.5132226 6.9778782e-09
5.5136827 7.4315027e-09
5.5141428 7.8969008e-09
5.5146029 8.3714929e-09
5.515063 8.852699e-09
5.5155231 9.3379396e-09
5.5159832 9.8246348e-09
5.5164433 1.0310205e-08
5.5169034 1.079207e-08
5.5173635 1.126765e-08
5.5178236 1.1734687e-08
5.5182837 1.2482496e-08
5.5187437 1.3739396e-08
5.5192038 1.5466684e-08
5.5196639 1.7625658e-08
5.520124 2.0177616e-08
5.5205841 2.3083854e-08
5.5210442 2.6305671e-08
5.5215043 2.9804364e-08
5.5219644 3.3541231e-08
5.5224245 3.7477569e-08
5.5228846 4.1574676e-08
5.5233447 4.579385e-08
5.5238048 5.0096388e-08
5.5242649 5.4443587e-08
5.5247249 5.8796746e-08
5.525185 6.3117162e-08
5.5256451 6.7366132e-08
5.5261052 7.1504955e-08
5.5265653 7.5631441e-08
5.5270254 8.1533582e-08
5.5274855 8.9644682e-08
5.5279456 9.9796813e-08
5.5284057 1.1182205e-07
5.5288658 1.2555246e-07
5.5293259 1.4082012e-07
5.529786 1.574571e-07
5.530246 1.7529547e-07
5.5307061 1.9416731e-07
5.5311662 2.1390469e-07
5.5316263 2.3433967e-07
5.5320864 2.5530434e-07
5.5325465 2.7663076e-07
5.5330066 2.9815101e-07
5.5334667 3.1969715e-07
5.5339268 3.4110127e-07
5.5343869 3.6219543e-07
5.534847 3.8281171e-07
5.5353071 4.0490642e-07
5.5357672 4.3640325e-07
5.5362272 4.7743636e-07
5.5366873 5.2727972e-07
5.5371474 5.8520729e-07
5.5376075 6.5049305e-07
5.5380676 7.2241096e-07
5.5385277 8.00235e-07
5.5389878 8.8323913e-07
5.5394479 9.7069732e-07
5.539908 1.0618835e-06
5.5403681 1.1560718e-06
5.5408282 1.252536e-06
5.5412883 1.3505501e-06
5.5417483 1.4493881e-06
5.5422084 1.5483241e-06
5.5426685 1.6466318e-06
5.5431286 1.7435854e-06
5.5435887 1.8384588e-06
5.5440488 1.9487613e-06
5.5445089 2.0989146e-06
5.544969 2.28631e-06
5.5454291 2.5081179e-06
5.5458892 2.7615089e-06
5.5463493 3.0436536e-06
5.5468094 3.3517223e-06
5.5472695 3.6828858e-06
5.5477295 4.0343144e-06
5.5481896 4.4031788e-06
5.5486497 4.7866495e-06
5.5491098 5.1818969e-06
5.5495699 5.5860916e-06
5.55003 5.9964042e-06
5.5504901 6.4100052e-06
5.5509502 6.8240651e-06
5.5514103 7.2357544e-06
5.5518704 7.6422436e-06
5.5523305 8.043714e-06
5.5527906 8.5423845e-06
5.5532507 9.1822499e-06
5.5537107 9.9534097e-06
5.5541708 1.0845964e-05
5.5546309 1.1850011e-05
5.555091 1.2955651e-05
5.5555511 1.4152985e-05
5.5560112 1.543211e-05
5.5564713 1.6783128e-05
5.5569314 1.8196136e-05
5.5573915 1.9661236e-05
5.5578516 2.1168527e-05
5.5583117 2.2708107e-05
5.5587718 2.4270078e-05
5.5592318 2.5844537e-05
5.5596919 2.7421586e-05
5.560152 2.8991322e-05
5.5606121 3.0543847e-05
5.5610722 3.2129982e-05
5.5615323 3.4125852e-05
5.5619924 3.6572028e-05
5.5624525 3.9437321e-05
5.5629126 4.2690539e-05
5.5633727 4.630049e-05
5.5638328 5.0235984e-05
5.5642929 5.446583e-05
5.564753 5.8958836e-05
5.565213 6.3683812e-05
5.5656731 6.8609566e-05
5.5661332 7.3704908e-05
5.5665933 7.8938646e-05
5.5670534 8.4279589e-05
5.5675135 8.9696546e-05
5.5679736 9.5158326e-05
5.5684337 0.00010063374
5.5688938 0.00010609159
5.5693539 0.0001115007
5.569814 0.00011728286
5.5702741 0.00012440666
5.5707341 0.00013282445
5.5711942 0.00014244837
5.5716543 0.00015319054
5.5721144 0.0001649631
5.5725745 0.00017767819
5.5730346 0.00019124792
5.5734947 0.00020558444
5.5739548 0.00022059987
5.5744149 0.00023620635
5.574875 0.00025231601
5.5753351 0.00026884097
5.5757952 0.00028569338
5.5762553 0.00030278537
5.5767153 0.00032002906
5.5771754 0.00033733658
5.5776355 0.00035462008
5.5780956 0.00037179887
5.5785557 0.00039098401
5.5790158 0.00041373988
5.5794759 0.00043984568
5.579936 0.00046908067
5.5803961 0.00050122405
5.5808562 0.00053605507
5.5813163 0.00057335294
5.5817764 0.0006128969
5.5822364 0.00065446616
5.5826965 0.00069783997
5.5831566 0.00074279753
5.5836167 0.00078911809
5.5840768 0.00083658087
5.5845369 0.0008849651
5.584997 0.00093405
5.5854571 0.0009836148
5.5859172 0.0010334387
5.5863773 0.001083301
5.5868374 0.0011335422
5.5872975 0.0011905783
5.5877576 0.0012558974
5.5882176 0.0013290075
5.5886777 0.0014094169
5.5891378 0.0014966337
5.5895979 0.0015901659
5.590058 0.0016895216
5.5905181 0.0017942091
5.5909782 0.0019037363
5.5914383 0.0020176113
5.5918984 0.0021353424
5.5923585 0.0022564376
5.5928186 0.0023804051
5.5932787 0.0025067528
5.5937387 0.002634989
5.5941988 0.0027646218
5.5946589 0.0028951593
5.595119 0.0030261095
5.5955791 0.003160842
5.5960392 0.0033124621
5.5964993 0.0034812487
5.5969594 0.0036662409
5.5974195 0.0038664777
5.5978796 0.0040809981
5.5983397 0.0043088413
5.5987998 0.0045490462
5.5992599 0.0048006519
5.5997199 0.0050626974
5.60018 0.0053342218
5.6006401 0.0056142641
5.6011002 0.0059018634
5.6015603 0.0061960586
5.6020204 0.0064958889
5.6024805 0.0068003933
5.6029406 0.0071086109
5.6034007 0.0074195805
5.6038608 0.0077323415
5.6043209 0.008060491
5.604781 0.0084218379
5.605241 0.0088148483
5.6057011 0.0092378997
5.6061612 0.0096893692
5.6066213 0.010167634
5.6070814 0.010671073
5.6075415 0.011198061
5.6080016 0.011746977
5.6084617 0.012316198
5.6089218 0.012904102
5.6093819 0.013509065
5.609842 0.014129466
5.6103021 0.014763681
5.6107622 0.015410087
5.6112222 0.016067063
5.6116823 0.016732986
5.6121424 0.017406232
5.6126025 0.0180864
5.6130626 0.018806628
5.6135227 0.019580703
5.6139828 0.020406321
5.6144429 0.02128118
5.614903 0.022202976
5.6153631 0.023169405
5.6158232 0.024178164
5.6162833 0.02522695
5.6167433 0.02631346
5.6172034 0.02743539
5.6176635 0.028590436
5.6181236 0.029776296
5.6185837 0.030990666
5.6190438 0.032231243
5.6195039 0.033495722
5.619964 0.034781802
5.6204241 0.036087179
5.6208842 0.037409549
5.6213443 0.038755052
5.6218044 0.04017056
5.6222645 0.041661519
5.6227245 0.043225379
5.6231846 0.044859594
5.6236447 0.046561615
5.6241048 0.048328893
5.6245649 0.050158882
5.625025 0.052049032
5.6254851 0.053996796
5.6259452 0.055999626
5.6264053 0.058054973
5.6268654 0.06016029
5.6273255 0.062313027
5.6277856 0.064510639
5.6282456 0.066750575
5.6287057 0.069030289
5.6291658 0.071347231
5.6296259 0.073698855
5.630086 0.076101872
5.6305461 0.07859452
5.6310062 0.081176349
5.6314663 0.083845644
5.6319264 0.086600691
5.6323865 0.089439774
5.6328466 0.092361178
5.6333067 0.095363188
5.6337668 0.098444089
5.6342268 0.10160217
5.6346869 0.10483571
5.635147 0.10814299
5.6356071 0.1115223
5.6360672 0.11497193
5.6365273 0.11849017
5.6369874 0.12207528
5.6374475 0.12572557
5.6379076 0.12943931
5.6383677 0.13321487
5.6388278 0.13706282
5.6392879 0.14099216
5.6397479 0.14500378
5.640208 0.14909854
5.6406681 0.15327732
5.6411282 0.157541
5.6415883 0.16189046
5.6420484 0.16632656
5.6425085 0.17085019
5.6429686 0.17546221
5.6434287 0.18016351
5.6438888 0.18495495
5.6443489 0.18983743
5.644809 0.1948118
5.6452691 0.19987894
5.6457291 0.20503974
5.6461892 0.21029506
5.6466493 0.21564578
5.6471094 0.22108811
5.6475695 0.22657562
5.6480296 0.23210068
5.6484897 0.23766895
5.6489498 0.2432861
5.6494099 0.24895779
5.64987 0.25468969
5.6503301 0.26048747
5.6507902 0.26635679
5.6512503 0.27230331
5.6517103 0.27833271
5.6521704 0.28445065
5.6526305 0.2906628
5.6530906 0.29697482
5.6535507 0.30339237
5.6540108 0.30992113
5.6544709 0.31656676
5.654931 0.32333493
5.6553911 0.3302313
5.6558512 0.33723439
5.6563113 0.34425781
5.6567714 0.35129429
5.6572314 0.35834343
5.6576915 0.36540485
5.6581516 0.37247814
5.6586117 0.37956292
5.6590718 0.38665879
5.6595319 0.39376535
5.659992 0.40088223
5.6604521 0.40800901
5.6609122 0.41514532
5.6613723 0.42229075
5.6618324 0.42944492
5.6622925 0.43660742
5.6627526 0.44377788
5.6632126 0.45095589
5.6636727 0.45814105
5.6641328 0.46533299
5.6645929 0.47253946
5.665053 0.47976841
5.6655131 0.48701725
5.6659732 0.49428337
5.6664333 0.50156418
5.6668934 0.50885706
5.6673535 0.51615942
5.6678136 0.52346863
5.6682737 0.5307821
5.6687337 0.53809722
5.6691938 0.54541139
5.6696539 0.552722
5.670114 0.56002644
5.6705741 0.5673221
5.6710342 0.57460639
5.6714943 0.58187669
5.6719544 0.5891304
5.6724145 0.59636492
5.6728746 0.60357406
5.6733347 0.61067453
5.6737948 0.61763744
5.6742549 0.62446966
5.6747149 0.63117806
5.675175 0.63776954
5.6756351 0.64425096
5.6760952 0.65062921
5.6765553 0.65691116
5.6770154 0.66310369
5.6774755 0.66921369
5.6779356 0.67524802
5.6783957 0.68121358
5.6788558 0.68711723
5.6793159 0.69296586
5.679776 0.69876635
5.680236 0.70452557
5.6806961 0.7102504
5.6811562 0.71594773
5.6816163 0.72159477
5.6820764 0.72704241
5.6825365 0.73227523
5.6829966 0.73730058
5.6834567 0.7421258
5.6839168 0.74675823
5.6843769 0.7512052
5.684837 0.75547406
5.6852971 0.75957215
5.6857572 0.7635068
5.6862172 0.76728535
5.6866773 0.77091516
5.6871374 0.77440354
5.6875975 0.77775785
5.6880576 0.78098542
5.6885177 0.7840936
5.6889778 0.78708972
5.6894379 0.78998112
5.689898 0.79277515
5.6903581 0.79543866
5.6908182 0.79789837
5.6912783 0.80015411
5.6917383 0.80220756
5.6921984 0.80406043
5.6926585 0.8057144
5.6931186 0.80717119
5.6935787 0.80843247
5.6940388 0.80949995
5.6944989 0.81037532
5.694959 0.81106028
5.6954191 0.81155653
5.6958792 0.81186576
5.6963393 0.81198966
5.6967994 0.81192994
5.6972595 0.81168828
5.6977195 0.81126639
5.6981796 0.81066596
5.6986397 0.80988891
5.6990998 0.80895872
5.6995599 0.80788683
5.70002 0.80666859
5.7004801 0.80529934
5.7009402 0.80377441
5.7014003 0.80208916
5.7018604 0.80023893
5.7023205 0.79821905
5.7027806 0.79602488
5.7032406 0.79365175
5.7037007 0.79109501
5.7041608 0.78835
5.7046209 0.78541206
5.705081 0.78227654
5.7055411 0.77893878
5.7060012 0.77539412
5.7064613 0.7716379
5.7069214 0.76766547
5.7073815 0.76348656
5.7078416 0.75922762
5.7083017 0.75491202
5.7087618 0.75053077
5.7092218 0.74607488
5.7096819 0.74153536
5.710142 0.7369032
5.7106021 0.73216941
5.7110622 0.72732501
5.7115223 0.72236098
5.7119824 0.71726833
5.7124425 0.71203808
5.7129026 0.70666123
5.7133627 0.70112877
5.7138228 0.69543172
5.7142829 0.68956107
5.7147429 0.68350784
5.715203 0.67726303
5.7156631 0.67081765
5.7161232 0.66420982
5.7165833 0.65757574
5.7170434 0.65092345
5.7175035 0.64425153
5.7179636 0.63755856
5.7184237 0.63084314
5.7188838 0.62410386
5.7193439 0.6173393
5.719804 0.61054804
5.7202641 0.60372869
5.7207241 0.59687983
5.7211842 0.59000004
5.7216443 0.58308791
5.7221044 0.57614204
5.7225645 0.569161
5.7230246 0.56214339
5.7234847 0.5550878
5.7239448 0.54799282
5.7244049 0.54085702
5.724865 0.53367963
5.7253251 0.52646396
5.7257852 0.51921481
5.7262452 0.51193699
5.7267053 0.50463529
5.7271654 0.49731453
5.7276255 0.48997951
5.7280856 0.48263503
5.7285457 0.47528588
5.7290058 0.46793689
5.7294659 0.46059284
5.729926 0.45325855
5.7303861 0.44593881
5.7308462 0.43863843
5.7313063 0.43136221
5.7317664 0.42411496
5.7322264 0.41690147
5.7326865 0.40972656
5.7331466 0.40259568
5.7336067 0.39552454
5.7340668 0.38851668
5.7345269 0.38157014
5.734987 0.37468295
5.7354471 0.36785318
5.7359072 0.36107886
5.7363673 0.35435803
5.7368274 0.34768874
5.7372875 0.34106904
5.7377475 0.33449696
5.7382076 0.32797056
5.7386677 0.32148788
5.7391278 0.31504695
5.7395879 0.30864584
5.740048 0.30228257
5.7405081 0.2959552
5.7409682 0.28966177
5.7414283 0.28340032
5.7418884 0.2771846
5.7423485 0.27108739
5.7428086 0.26511464
5.7432687 0.25926234
5.7437287 0.25352646
5.7441888 0.247903
5.7446489 0.24238793
5.745109 0.23697723
5.7455691 0.23166688
5.7460292 0.22645287
5.7464893 0.22133118
5.7469494 0.21629779
5.7474095 0.21134868
5.7478696 0.20647983
5.7483297 0.20168722
5.7487898 0.19696684
5.7492498 0.19231467
5.7497099 0.18772669
5.75017 0.18319887
5.7506301 0.17874538
5.7510902 0.17439573
5.7515503 0.17014959
5.7520104 0.16600602
5.7524705 0.16196411
5.7529306 0.15802294
5.7533907 0.15418159
5.7538508 0.15043913
5.7543109 0.14679466
5.754771 0.14324723
5.755231 0.13979595
5.7556911 0.13643988
5.7561512 0.1331781
5.7566113 0.1300097
5.7570714 0.12693375
5.7575315 0.12394934
5.7579916 0.12105553
5.7584517 0.11825142
5.7589118 0.11553604
5.7593719 0.11290632
5.759832 0.11036115
5.7602921 0.10790118
5.7607522 0.10552701
5.7612122 0.10323926
5.7616723 0.10103855
5.7621324 0.098925495
5.7625925 0.096900715
5.7630526 0.094964827
5.7635127 0.093118448
5.7639728 0.091362195
5.7644329 0.089696688
5.764893 0.088122543
5.7653531 0.086640377
5.7658132 0.085250809
5.7662733 0.083954456
5.7667333 0.082751936
5.7671934 0.081643866
5.7676535 0.080628459
5.7681136 0.079686929
5.7685737 0.078816192
5.7690338 0.07801753
5.7694939 0.077292219
5.769954 0.076641539
5.7704141 0.076066769
5.7708742 0.075569188
5.7713343 0.075150074
5.7717944 0.074810707
5.7722545 0.074552366
5.7727145 0.074376328
5.7731746 0.074283875
5.7736347 0.074276283
5.7740948 0.074354832
5.7745549 0.074520802
5.775015 0.07477547
5.7754751 0.075120116
5.7759352 0.075556018
5.7763953 0.076074963
5.7768554 0.076652457
5.7773155 0.077288895
5.7777756 0.077986181
5.7782356 0.078746217
5.7786957 0.079570904
5.7791558 0.080462146
5.7796159 0.081421846
5.780076 0.082451904
5.7805361 0.083554225
5.7809962 0.08473071
5.7814563 0.085983262
5.7819164 0.087313782
5.7823765 0.088724175
5.7828366 0.090216342
5.7832967 0.091792185
5.7837568 0.093453607
5.7842168 0.09520251
5.7846769 0.097040797
5.785137 0.098942337
5.7855971 0.10088227
5.7860572 0.1028637
5.7865173 0.10488972
5.7869774 0.10696344
5.7874375 0.10908796
5.7878976 0.11126639
5.7883577 0.11350181
5.7888178 0.11579734
5.7892779 0.11815608
5.7897379 0.12058112
5.790198 0.12307557
5.7906581 0.12564254
5.7911182 0.12828512
5.7915783 0.13100641
5.7920384 0.13380952
5.7924985 0.13669755
5.7929586 0.13967359
5.7934187 0.14273723
5.7938788 0.14583405
5.7943389 0.1489469
5.794799 0.15207878
5.7952591 0.15523269
5.7957191 0.15841167
5.7961792 0.16161871
5.7966393 0.16485682
5.7970994 0.16812903
5.7975595 0.17143833
5.7980196 0.17478774
5.7984797 0.17818028
5.7989398 0.18161894
5.7993999 0.18510676
5.79986 0.18864672
5.8003201 0.19224185
5.8007802 0.19589516
5.8012402 0.19960966
5.8017003 0.20338836
5.8021604 0.20722547
5.8026205 0.2110836
5.8030806 0.21495658
5.8035407 0.21884257
5.8040008 0.22273974
5.8044609 0.22664626
5.804921 0.2305603
5.8053811 0.23448002
5.8058412 0.2384036
5.8063013 0.2423292
5.8067614 0.24625499
5.8072214 0.25017913
5.8076815 0.25409981
5.8081416 0.25801517
5.8086017 0.2619234
5.8090618 0.26582267
5.8095219 0.26971113
5.809982 0.27358695
5.8104421 0.27744832
5.8109022 0.28129642
5.8113623 0.28513546
5.8118224 0.28896563
5.8122825 0.2927871
5.8127425 0.29659999
5.8132026 0.30040445
5.8136627 0.30420063
5.8141228 0.30798866
5.8145829 0.3117687
5.815043 0.31554088
5.8155031 0.31930534
5.8159632 0.32306224
5.8164233 0.32681172
5.8168834 0.33055391
5.8173435 0.33428896
5.8178036 0.33801702
5.8182637 0.34173822
5.8187237 0.34545272
5.8191838 0.34915923
5.8196439 0.35279078
5.820104 0.35631417
5.8205641 0.35973438
5.8210242 0.36305636
5.8214843 0.36628508
5.8219444 0.36942551
5.8224045 0.3724826
5.8228646 0.37546132
5.8233247 0.37836663
5.8237848 0.38120349
5.8242448 0.38397688
5.8247049 0.38669174
5.825165 0.38935305
5.8256251 0.39196577
5.8260852 0.39453486
5.8265453 0.39706529
5.8270054 0.39956201
5.8274655 0.40203
5.8279256 0.40446517
5.8283857 0.40680493
5.8288458 0.40903776
5.8293059 0.41116537
5.829766 0.41318946
5.830226 0.41511172
5.8306861 0.41693385
5.8311462 0.41865756
5.8316063 0.42028453
5.8320664 0.42181648
5.8325265 0.42325509
5.8329866 0.42460207
5.8334467 0.42585912
5.8339068 0.42702794
5.8343669 0.42811023
5.834827 0.42910767
5.8352871 0.43002199
5.8357471 0.43085486
5.8362072 0.431608
5.8366673 0.43228556
5.8371274 0.43289331
5.8375875 0.43342907
5.8380476 0.43389031
5.8385077 0.43427452
5.8389678 0.43457916
5.8394279 0.43480172
5.839888 0.43493968
5.8403481 0.43499051
5.8408082 0.43495169
5.8412683 0.4348207
5.8417283 0.43459501
5.8421884 0.4342721
5.8426485 0.43384946
5.8431086 0.43332455
5.8435687 0.43269486
5.8440288 0.43195786
5.8444889 0.43111103
5.844949 0.43015189
5.8454091 0.42913159
5.8458692 0.42809357
5.8463293 0.42703289
5.8467894 0.42594463
5.8472494 0.42482384
5.8477095 0.42366559
5.8481696 0.42246493
5.8486297 0.42121693
5.8490898 0.41991665
5.8495499 0.41855915
5.85001 0.4171395
5.8504701 0.41565276
5.8509302 0.41409399
5.8513903 0.41245825
5.8518504 0.41074061
5.8523105 0.40893612
5.8527706 0.40703986
5.8532306 0.40504687
5.8536907 0.40295745
5.8541508 0.40084176
5.8546109 0.39872352
5.855071 0.39660306
5.8555311 0.39448068
5.8559912 0.39235673
5.8564513 0.39023152
5.8569114 0.38810537
5.8573715 0.38597861
5.8578316 0.38385156
5.8582917 0.38172455
5.8587518 0.37959789
5.8592118 0.37747192
5.8596719 0.37534695
5.860132 0.37322331
5.8605921 0.37110132
5.8610522 0.3689813
5.8615123 0.36686358
5.8619724 0.36474849
5.8624325 0.36263578
5.8628926 0.3605235
5.8633527 0.35841152
5.8638128 0.35629995
5.8642729 0.3541889
5.8647329 0.35207846
5.865193 0.34996876
5.8656531 0.34785988
5.8661132 0.34575194
5.8665733 0.34364505
5.8670334 0.3415393
5.8674935 0.3394348
5.8679536 0.33733166
5.8684137 0.33522998
5.8688738 0.33312988
5.8693339 0.33103144
5.869794 0.32893479
5.8702541 0.32684001
5.8707141 0.32474723
5.8711742 0.32268424
5.8716343 0.32069011
5.8720944 0.31876255
5.8725545 0.31689889
5.8730146 0.31509649
5.8734747 0.31335268
5.8739348 0.31166482
5.8743949 0.31003024
5.874855 0.30844629
5.8753151 0.30691032
5.8757752 0.30541966
5.8762352 0.30397166
5.8766953 0.30256368
5.8771554 0.30119304
5.8776155 0.29985709
5.8780756 0.29855318
5.8785357 0.29727866
5.8789958 0.29603086
5.8794559 0.29480714
5.879916 0.29360614
5.8803761 0.29242907
5.8808362 0.29127749
5.8812963 0.2901529
5.8817564 0.28905686
5.8822164 0.28799089
5.8826765 0.28695651
5.8831366 0.28595527
5.8835967 0.2849887
5.8840568 0.28405832
5.8845169 0.28316568
5.884977 0.28231229
5.8854371 0.2814997
5.8858972 0.28072943
5.8863573 0.28000302
5.8868174 0.279322
5.8872775 0.2786879
5.8877375 0.27810226
5.8881976 0.27756119
5.8886577 0.27703022
5.8891178 0.27650321
5.8895779 0.27598043
5.890038 0.27546215
5.8904981 0.27494866
5.8909582 0.27444024
5.8914183 0.27393715
5.8918784 0.27343967
5.8923385 0.27294809
5.8927986 0.27246268
5.8932587 0.27198372
5.8937187 0.27151148
5.8941788 0.27104624
5.8946389 0.27058828
5.895099 0.27013787
5.8955591 0.26969529
5.8960192 0.26926083
5.8964793 0.26883474
5.8969394 0.26841932
5.8973995 0.26801813
5.8978596 0.2676291
5.8983197 0.26724995
5.8987798 0.26687841
5.8992398 0.26651219
5.8996999 0.26614902
5.90016 0.26578661
5.9006201 0.26542268
5.9010802 0.26505496
5.9015403 0.26468116
5.9020004 0.26429901
5.9024605 0.26390623
5.9029206 0.26350052
5.9033807 0.26307963
5.9038408 0.26264126
5.9043009 0.26218313
5.904761 0.26170298
5.905221 0.26119854
5.9056811 0.26068181
5.9061412 0.26016365
5.9066013 0.25964415
5.9070614 0.25912345
5.9075215 0.25860165
5.9079816 0.25807887
5.9084417 0.25755522
5.9089018 0.25703081
5.9093619 0.25650576
5.909822 0.25598018
5.9102821 0.25545419
5.9107421 0.2549279
5.9112022 0.25440142
5.9116623 0.25387487
5.9121224 0.25334836
5.9125825 0.252822
5.9130426 0.25229591
5.9135027 0.25177021
5.9139628 0.25124489
5.9144229 0.25071877
5.914883 0.25019157
5.9153431 0.24966343
5.9158032 0.24913445
5.9162633 0.24860477
5.9167233 0.2480745
5.9171834 0.24754375
5.9176435 0.24701266
5.9181036 0.24648134
5.9185637 0.24594991
5.9190238 0.24541849
5.9194839 0.24488721
5.919944 0.24435617
5.9204041 0.24382551
5.9208642 0.24329535
5.9213243 0.24276579
5.9217844 0.24223697
5.9222444 0.241709
5.9227045 0.24119495
5.9231646 0.24074022
5.9236247 0.24034582
5.9240848 0.24000844
5.9245449 0.23972476
5.925005 0.23949146
5.9254651 0.23930523
5.9259252 0.23916275
5.9263853 0.2390607
5.9268454 0.23899578
5.9273055 0.23896466
5.9277656 0.23896403
5.9282256 0.23899057
5.9286857 0.23904097
5.9291458 0.23911192
5.9296059 0.23920009
5.930066 0.23930217
5.9305261 0.23941484
5.9309862 0.23953479
5.9314463 0.23970019
5.9319064 0.23996308
5.9323665 0.24032045
5.9328266 0.240769
5.9332867 0.24130545
5.9337467 0.24192651
5.9342068 0.24262889
5.9346669 0.24340929
5.935127 0.24426444
5.9355871 0.24519104
5.9360472 0.24618581
5.9365073 0.24724544
5.9369674 0.24836666
5.9374275 0.24954617
5.9378876 0.25078069
5.9383477 0.25206692
5.9388078 0.25340158
5.9392679 0.25478137
5.9397279 0.25620423
5.940188 0.25770321
5.9406481 0.2592941
5.9411082 0.26097642
5.9415683 0.26274968
5.9420284 0.2646134
5.9424885 0.26656709
5.9429486 0.26861028
5.9434087 0.27074247
5.9438688 0.27296318
5.9443289 0.27527193
5.944789 0.27766824
5.945249 0.28015161
5.9457091 0.28272158
5.9461692 0.28537764
5.9466293 0.28811933
5.9470894 0.29094615
5.9475495 0.29385762
5.9480096 0.29685326
5.9484697 0.29992847
5.9489298 0.30305983
5.9493899 0.30624639
5.94985 0.30949131
5.9503101 0.31279777
5.9507702 0.31616896
5.9512302 0.31960806
5.9516903 0.32311824
5.9521504 0.32670268
5.9526105 0.33036456
5.9530706 0.33410706
5.9535307 0.33793337
5.9539908 0.34184665
5.9544509 0.34585009
5.954911 0.34994687
5.9553711 0.35414016
5.9558312 0.35843316
5.9562913 0.36282902
5.9567514 0.36733094
5.9572114 0.37191274
5.9576715 0.37651494
5.9581316 0.38113788
5.9585917 0.38578391
5.9590518 0.39045539
5.9595119 0.39515465
5.959972 0.39988407
5.9604321 0.40464598
5.9608922 0.40944273
5.9613523 0.41427669
5.9618124 0.41915019
5.9622725 0.42406559
5.9627325 0.42902525
5.9631926 0.43403151
5.9636527 0.43908672
5.9641128 0.44419324
5.9645729 0.44935341
5.965033 0.45456959
5.9654931 0.45984401
5.9659532 0.46515763
5.9664133 0.47049357
5.9668734 0.47584913
5.9673335 0.48122162
5.9677936 0.48660832
5.9682537 0.49200655
5.9687137 0.4974136
5.9691738 0.50282677
5.9696339 0.50824337
5.970094 0.5136607
5.9705541 0.51907606
5.9710142 0.52448675
5.9714743 0.52989006
5.9719344 0.53528331
5.9723945 0.54066379
5.9728546 0.5460288
5.9733147 0.55137565
5.9737748 0.55670164
5.9742348 0.56200477
5.9746949 0.56729089
5.975155 0.57256207
5.9756151 0.57781855
5.9760752 0.58306055
5.9765353 0.58828832
5.9769954 0.59350208
5.9774555 0.59870206
5.9779156 0.60388849
5.9783757 0.60906161
5.9788358 0.61422165
5.9792959 0.61936883
5.979756 0.62450339
5.980216 0.62962556
5.9806761 0.63473557
5.9811362 0.63983366
5.9815963 0.64492004
5.9820564 0.64999497
5.9825165 0.65505866
5.9829766 0.66009086
5.9834367 0.66502573
5.9838968 0.66986245
5.9843569 0.67460574
5.984817 0.67926031
5.9852771 0.6838309
5.9857371 0.68832222
5.9861972 0.69273898
5.9866573 0.69708591
5.9871174 0.70136772
5.9875775 0.70558914
5.9880376 0.70975488
5.9884977 0.71386967
5.9889578 0.71793821
5.9894179 0.72196524
5.989878 0.72595547
5.9903381 0.72991361
5.9907982 0.73384439
5.9912583 0.73775253
5.9917183 0.74160077
5.9921784 0.74534201
5.9926385 0.74897926
5.9930986 0.75251569
5.9935587 0.75595441
5.9940188 0.75929859
5.9944789 0.76255136
5.994939 0.76571586
5.9953991 0.76879524
5.9958592 0.77179263
5.9963193 0.77471118
5.9967794 0.77755403
5.9972394 0.78032433
5.9976995 0.7830252
5.9981596 0.7856598
5.9986197 0.78823127
5.9990798 0.79074275
5.9995399 0.79319738
6 0.79559658
