# Supplementary material for: Structural motifs of gold cluster anions with 17 to 69 atoms
Source: Nat Commun. 2026 Apr 10;17:5099. doi: 10.1038/s41467-026-71649-9 (PMC13246909; doi:10.1038/s41467-026-71649-9)
Supplement: Supplementary file 5 — Source Data [file 41467_2026_71649_MOESM5_ESM.zip › Figure2/33_exp.dat]

3.8 0.0005
3.8004401 0.00054754141
3.8008802 0.00060078428
3.8013203 0.00065768295
3.8017604 0.0007161918
3.8022004 0.00077426517
3.8026405 0.00082985743
3.8030806 0.00088092293
3.8035207 0.00092541602
3.8039608 0.00096129106
3.8044009 0.00098650242
3.804841 0.00099900444
3.8052811 0.001
3.8057211 0.001
3.8061612 0.001
3.8066013 0.001
3.8070414 0.001
3.8074815 0.001
3.8079216 0.001
3.8083617 0.001
3.8088018 0.001
3.8092418 0.001
3.8096819 0.001
3.810122 0.001
3.8105621 0.001
3.8110022 0.001
3.8114423 0.001
3.8118824 0.001
3.8123225 0.001
3.8127626 0.001
3.8132026 0.001
3.8136427 0.001
3.8140828 0.001
3.8145229 0.001
3.814963 0.001
3.8154031 0.001
3.8158432 0.001
3.8162833 0.001
3.8167233 0.001
3.8171634 0.001
3.8176035 0.001
3.8180436 0.001
3.8184837 0.001
3.8189238 0.001
3.8193639 0.001
3.819804 0.001
3.820244 0.001
3.8206841 0.001
3.8211242 0.001
3.8215643 0.001
3.8220044 0.001
3.8224445 0.001
3.8228846 0.001
3.8233247 0.001
3.8237648 0.001
3.8242048 0.001
3.8246449 0.001
3.825085 0.001
3.8255251 0.001
3.8259652 0.001
3.8264053 0.001
3.8268454 0.001
3.8272855 0.001
3.8277255 0.001
3.8281656 0.001
3.8286057 0.001
3.8290458 0.001
3.8294859 0.001
3.829926 0.001
3.8303661 0.00099483585
3.8308062 0.00097609985
3.8312462 0.0009456169
3.8316863 0.00090543264
3.8321264 0.00085759272
3.8325665 0.00080414277
3.8330066 0.00074712845
3.8334467 0.0006885954
3.8338868 0.00063058925
3.8343269 0.00057515565
3.834767 0.00052434025
3.835207 0.00047847404
3.8356471 0.00042799554
3.8360872 0.00037277797
3.8365273 0.00031486696
3.8369674 0.00025630817
3.8374075 0.00019914724
3.8378476 0.00014542981
3.8382877 9.7201517e-05
3.8387277 5.6508012e-05
3.8391678 2.5394935e-05
3.8396079 5.9079296e-06
3.840048 0
3.8404881 0
3.8409282 0
3.8413683 0
3.8418084 0
3.8422484 0
3.8426885 0
3.8431286 0
3.8435687 0
3.8440088 0
3.8444489 0
3.844889 0
3.8453291 0
3.8457692 0
3.8462092 0
3.8466493 0
3.8470894 0
3.8475295 0
3.8479696 0
3.8484097 0
3.8488498 0
3.8492899 0
3.8497299 0
3.85017 0
3.8506101 0
3.8510502 0
3.8514903 0
3.8519304 0
3.8523705 0
3.8528106 0
3.8532507 0
3.8536907 0
3.8541308 0
3.8545709 0
3.855011 0
3.8554511 0
3.8558912 0
3.8563313 0
3.8567714 0
3.8572114 0
3.8576515 0
3.8580916 0
3.8585317 0
3.8589718 0
3.8594119 0
3.859852 0
3.8602921 3.3122765e-06
3.8607321 1.9871701e-05
3.8611722 4.8522117e-05
3.8616123 8.721788e-05
3.8620524 0.00013391335
3.8624925 0.00018656288
3.8629326 0.00024312082
3.8633727 0.00030154155
3.8638128 0.0003597794
3.8642529 0.00041578874
3.8646929 0.00046752393
3.865133 0.00051364717
3.8655731 0.00056312769
3.8660132 0.00061769132
3.8664533 0.00067529243
3.8668934 0.00073388536
3.8673335 0.00079142448
3.8677736 0.00084586413
3.8682136 0.00089515869
3.8686537 0.0009372625
3.8690938 0.00097012992
3.8695339 0.00099171531
3.869974 0.00099997302
3.8704141 0.001
3.8708542 0.001
3.8712943 0.001
3.8717343 0.001
3.8721744 0.001
3.8726145 0.001
3.8730546 0.001
3.8734947 0.001
3.8739348 0.001
3.8743749 0.001
3.874815 0.001
3.8752551 0.001
3.8756951 0.001
3.8761352 0.001
3.8765753 0.001
3.8770154 0.001
3.8774555 0.001
3.8778956 0.001
3.8783357 0.001
3.8787758 0.001
3.8792158 0.001
3.8796559 0.001
3.880096 0.001
3.8805361 0.001
3.8809762 0.001
3.8814163 0.001
3.8818564 0.001
3.8822965 0.001
3.8827365 0.001
3.8831766 0.001
3.8836167 0.001
3.8840568 0.001
3.8844969 0.001
3.884937 0.001
3.8853771 0.001005473
3.8858172 0.0010245276
3.8862573 0.001055278
3.8866973 0.0010956786
3.8871374 0.0011436837
3.8875775 0.0011972477
3.8880176 0.0012543249
3.8884577 0.0013128697
3.8888978 0.0013708365
3.8893379 0.0014261795
3.889778 0.0014768533
3.890218 0.0015218044
3.8906581 0.0015658132
3.8910982 0.001609822
3.8915383 0.0016538308
3.8919784 0.0016978396
3.8924185 0.0017418484
3.8928586 0.0017858572
3.8932987 0.001829866
3.8937387 0.0018738748
3.8941788 0.0019178836
3.8946189 0.0019618924
3.895059 0.0020058315
3.8954991 0.002044928
3.8959392 0.0020762773
3.8963793 0.0020998795
3.8968194 0.0021157347
3.8972595 0.0021238427
3.8976995 0.0021242037
3.8981396 0.0021168175
3.8985797 0.0021016843
3.8990198 0.0020788039
3.8994599 0.0020481765
3.8999 0.0020098019
3.9003401 0.0019659932
3.9007802 0.0019219844
3.9012202 0.0018779756
3.9016603 0.0018339668
3.9021004 0.001789958
3.9025405 0.0017459492
3.9029806 0.0017019404
3.9034207 0.0016579316
3.9038608 0.0016139228
3.9043009 0.001569914
3.9047409 0.0015259052
3.905181 0.0014818964
3.9056211 0.0014378876
3.9060612 0.0013938788
3.9065013 0.00134987
3.9069414 0.0013058612
3.9073815 0.0012618524
3.9078216 0.0012178436
3.9082617 0.0011738348
3.9087017 0.001129826
3.9091418 0.0010858172
3.9095819 0.0010418084
3.910022 0.00099780924
3.9104621 0.00095806135
3.9109022 0.00092606055
3.9113423 0.00090180685
3.9117824 0.00088530024
3.9122224 0.00087654074
3.9126625 0.00087552834
3.9131026 0.00088226303
3.9135427 0.00089674482
3.9139828 0.00091897371
3.9144229 0.0009489497
3.914863 0.00098667279
3.9153031 0.0010303061
3.9157431 0.0010743149
3.9161832 0.0011183237
3.9166233 0.0011623325
3.9170634 0.0012063413
3.9175035 0.0012503501
3.9179436 0.0012943589
3.9183837 0.0013383677
3.9188238 0.0013823765
3.9192639 0.0014263853
3.9197039 0.0014703941
3.920144 0.0015144029
3.9205841 0.0015584117
3.9210242 0.0016024205
3.9214643 0.0016464293
3.9219044 0.0016904381
3.9223445 0.0017344469
3.9227846 0.0017784557
3.9232246 0.0018224645
3.9236647 0.0018664733
3.9241048 0.0019104821
3.9245449 0.0019544909
3.924985 0.0019984997
3.9254251 0.0020388946
3.9258652 0.0020715468
3.9263053 0.002096452
3.9267453 0.00211361
3.9271854 0.002123021
3.9276255 0.0021246849
3.9280656 0.0021186016
3.9285057 0.0021047713
3.9289458 0.0020831939
3.9293859 0.0020538693
3.929826 0.0020167977
3.9302661 0.0019733947
3.9307061 0.0019293859
3.9311462 0.0018853771
3.9315863 0.0018413683
3.9320264 0.0017973595
3.9324665 0.0017533507
3.9329066 0.0017093419
3.9333467 0.0016653331
3.9337868 0.0016213243
3.9342268 0.0015773155
3.9346669 0.0015333067
3.935107 0.0014890737
3.9355471 0.0014399575
3.9359872 0.0013856374
3.9364273 0.0013281589
3.9368674 0.0012695677
3.9373075 0.0012119095
3.9377475 0.0011572298
3.9381876 0.0011075743
3.9386277 0.0010649888
3.9390678 0.0010315187
3.9395079 0.0010092098
3.939948 0.0010001076
3.9403881 0.001
3.9408282 0.001
3.9412683 0.001
3.9417083 0.001
3.9421484 0.001
3.9425885 0.001
3.9430286 0.001
3.9434687 0.001
3.9439088 0.001
3.9443489 0.001
3.944789 0.001
3.945229 0.001
3.9456691 0.001
3.9461092 0.001
3.9465493 0.001
3.9469894 0.001
3.9474295 0.001
3.9478696 0.001
3.9483097 0.001
3.9487497 0.001
3.9491898 0.001
3.9496299 0.001
3.95007 0.00099985946
3.9505101 0.00099289593
3.9509502 0.00097658634
3.9513903 0.00095252172
3.9518304 0.00092229314
3.9522705 0.00088749165
3.9527105 0.00084970831
3.9531506 0.00081053417
3.9535907 0.0007715603
3.9540308 0.00073437773
3.9544709 0.00070057754
3.954911 0.00067175078
3.9553511 0.0006477833
3.9557912 0.00062582988
3.9562312 0.00060572723
3.9566713 0.00058741041
3.9571114 0.00057081447
3.9575515 0.00055587449
3.9579916 0.00054252551
3.9584317 0.00053070259
3.9588718 0.0005203408
3.9593119 0.0005113752
3.959752 0.00050374083
3.960192 0.00049847365
3.9606321 0.00050378542
3.9610722 0.00052048755
3.9615123 0.00054750099
3.9619524 0.00058374674
3.9623925 0.00062814576
3.9628326 0.00067961905
3.9632727 0.00073708758
3.9637127 0.00079947233
3.9641528 0.00086569427
3.9645929 0.00093467439
3.965033 0.0010054353
3.9654731 0.0010963383
3.9659132 0.001216746
3.9663533 0.0013597347
3.9667934 0.0015183807
3.9672334 0.0016857602
3.9676735 0.0018549496
3.9681136 0.0020190251
3.9685537 0.002171063
3.9689938 0.0023041397
3.9694339 0.0024113313
3.969874 0.0024857142
3.9703141 0.0025286941
3.9707542 0.0025601765
3.9711942 0.0025822153
3.9716343 0.0025956285
3.9720744 0.0026012346
3.9725145 0.0025998516
3.9729546 0.002592298
3.9733947 0.0025793918
3.9738348 0.0025619515
3.9742749 0.0025407953
3.9747149 0.0025167413
3.975155 0.002489388
3.9755951 0.0024464829
3.9760352 0.0023885251
3.9764753 0.0023204239
3.9769154 0.002247089
3.9773555 0.0021734299
3.9777956 0.0021043561
3.9782356 0.0020447772
3.9786757 0.0019996027
3.9791158 0.0019737422
3.9795559 0.0019721053
3.979996 0.0019996013
3.9804361 0.0020436087
3.9808762 0.0020876175
3.9813163 0.0021316263
3.9817564 0.0021756351
3.9821964 0.0022196439
3.9826365 0.0022636527
3.9830766 0.0023076615
3.9835167 0.0023516703
3.9839568 0.0023956791
3.9843969 0.0024396879
3.984837 0.0024836967
3.9852771 0.0025291557
3.9857171 0.0025805249
3.9861572 0.0026363079
3.9865973 0.0026944587
3.9870374 0.002752932
3.9874775 0.0028096819
3.9879176 0.0028626629
3.9883577 0.0029098293
3.9887978 0.0029491355
3.9892378 0.0029785358
3.9896779 0.0029959846
3.990118 0.003
3.9905581 0.003
3.9909982 0.003
3.9914383 0.003
3.9918784 0.003
3.9923185 0.003
3.9927586 0.003
3.9931986 0.003
3.9936387 0.003
3.9940788 0.003
3.9945189 0.003
3.994959 0.003
3.9953991 0.003
3.9958392 0.003
3.9962793 0.003
3.9967193 0.003
3.9971594 0.003
3.9975995 0.003
3.9980396 0.003
3.9984797 0.003
3.9989198 0.003
3.9993599 0.003
3.9998 0.003
4.00024 0.003
4.0006801 0.003
4.0011202 0.003
4.0015603 0.003
4.0020004 0.003
4.0024405 0.003
4.0028806 0.003
4.0033207 0.003
4.0037608 0.003
4.0042008 0.003
4.0046409 0.003
4.005081 0.003
4.0055211 0.003
4.0059612 0.003
4.0064013 0.003
4.0068414 0.003
4.0072815 0.003
4.0077215 0.003
4.0081616 0.003
4.0086017 0.003
4.0090418 0.003
4.0094819 0.003
4.009922 0.003
4.0103621 0.0029939732
4.0108022 0.0029720043
4.0112422 0.0029366626
4.0116823 0.0028908118
4.0121224 0.0028373159
4.0125625 0.0027790387
4.0130026 0.0027188443
4.0134427 0.0026595964
4.0138828 0.002604159
4.0143229 0.0025553959
4.014763 0.0025161711
4.015203 0.0024888204
4.0156431 0.0024717646
4.0160832 0.0024652012
4.0165233 0.0024699483
4.0169634 0.0024868242
4.0174035 0.0025166472
4.0178436 0.0025602355
4.0182837 0.0026184074
4.0187237 0.0026919811
4.0191638 0.0027817749
4.0196039 0.002888607
4.020044 0.0030132801
4.0204841 0.003154603
4.0209242 0.0033114202
4.0213643 0.0034837315
4.0218044 0.003671537
4.0222444 0.0038748367
4.0226845 0.0040936306
4.0231246 0.0043279187
4.0235647 0.004577701
4.0240048 0.0048429775
4.0244449 0.0051237482
4.024885 0.0054200131
4.0253251 0.0057275455
4.0257652 0.0060356071
4.0262052 0.0063436687
4.0266453 0.0066517303
4.0270854 0.006959792
4.0275255 0.0072678536
4.0279656 0.0075759152
4.0284057 0.0078839768
4.0288458 0.0081920384
4.0292859 0.0085001
4.0297259 0.0088081616
4.030166 0.0091162232
4.0306061 0.0094242849
4.0310462 0.0097323465
4.0314863 0.010040408
4.0319264 0.01034847
4.0323665 0.010656531
4.0328066 0.010964593
4.0332466 0.011272655
4.0336867 0.011580716
4.0341268 0.011888778
4.0345669 0.012196839
4.035007 0.012504898
4.0354471 0.012801327
4.0358872 0.013076592
4.0363273 0.01333274
4.0367674 0.013571817
4.0372074 0.013795867
4.0376475 0.014006936
4.0380876 0.014207071
4.0385277 0.014398317
4.0389678 0.014582718
4.0394079 0.014762322
4.039848 0.014939174
4.0402881 0.015106095
4.0407281 0.0152364
4.0411682 0.015335008
4.0416083 0.015409515
4.0420484 0.015467522
4.0424885 0.015516624
4.0429286 0.015564422
4.0433687 0.015618512
4.0438088 0.015686493
4.0442488 0.015775963
4.0446889 0.015894521
4.045129 0.016048129
4.0455691 0.016216351
4.0460092 0.016393534
4.0464493 0.016583187
4.0468894 0.016788815
4.0473295 0.017013925
4.0477696 0.017262024
4.0482096 0.01753662
4.0486497 0.017841218
4.0490898 0.018179325
4.0495299 0.018554449
4.04997 0.018970097
4.0504101 0.019410082
4.0508502 0.01985017
4.0512903 0.020290258
4.0517303 0.020730346
4.0521704 0.021170434
4.0526105 0.021610522
4.0530506 0.02205061
4.0534907 0.022490698
4.0539308 0.022930786
4.0543709 0.023370874
4.054811 0.023810962
4.0552511 0.02425105
4.0556911 0.024691138
4.0561312 0.025131226
4.0565713 0.025571314
4.0570114 0.026011402
4.0574515 0.02645149
4.0578916 0.026891578
4.0583317 0.027331666
4.0587718 0.027771754
4.0592118 0.028211842
4.0596519 0.02865193
4.060092 0.029093972
4.0605321 0.029594622
4.0609722 0.030171498
4.0614123 0.030813063
4.0618524 0.03150778
4.0622925 0.032244111
4.0627325 0.033010519
4.0631726 0.033795466
4.0636127 0.034587415
4.0640528 0.035374828
4.0644929 0.036146169
4.064933 0.036889899
4.0653731 0.037616528
4.0658132 0.038357697
4.0662533 0.039110596
4.0666933 0.039871732
4.0671334 0.040637615
4.0675735 0.041404753
4.0680136 0.042169655
4.0684537 0.04292883
4.0688938 0.043678786
4.0693339 0.044416033
4.069774 0.045137079
4.070214 0.045818085
4.0706541 0.046340002
4.0710942 0.046711557
4.0715343 0.04696578
4.0719744 0.047135696
4.0724145 0.047254336
4.0728546 0.047354725
4.0732947 0.047469892
4.0737347 0.047632865
4.0741748 0.047876672
4.0746149 0.048234341
4.075055 0.048737685
4.0754951 0.049317995
4.0759352 0.049919378
4.0763753 0.050541059
4.0768154 0.051182268
4.0772555 0.051842232
4.0776955 0.052520177
4.0781356 0.053215332
4.0785757 0.053926925
4.0790158 0.054654182
4.0794559 0.055396331
4.079896 0.0561526
4.0803361 0.056930023
4.0807762 0.057742804
4.0812162 0.058584715
4.0816563 0.059448722
4.0820964 0.060327794
4.0825365 0.061214895
4.0829766 0.062102993
4.0834167 0.062985054
4.0838568 0.063854045
4.0842969 0.064702933
4.0847369 0.065524683
4.085177 0.066296165
4.0856171 0.066881965
4.0860572 0.067293867
4.0864973 0.06758264
4.0869374 0.067799053
4.0873775 0.067993876
4.0878176 0.068217878
4.0882577 0.068521828
4.0886977 0.068956495
4.0891378 0.069572648
4.0895779 0.070421056
4.090018 0.07155221
4.0904581 0.072828466
4.0908982 0.074104721
4.0913383 0.075380976
4.0917784 0.076657231
4.0922184 0.077933487
4.0926585 0.079209742
4.0930986 0.080485997
4.0935387 0.081762252
4.0939788 0.083038508
4.0944189 0.084314763
4.094859 0.085591018
4.0952991 0.086867273
4.0957391 0.088143529
4.0961792 0.089419784
4.0966193 0.090696039
4.0970594 0.091972294
4.0974995 0.09324855
4.0979396 0.094524805
4.0983797 0.09580106
4.0988198 0.097077315
4.0992599 0.098353571
4.0996999 0.099629826
4.10014 0.10090608
4.1005801 0.10218234
4.1010202 0.10345859
4.1014603 0.10473485
4.1019004 0.1060111
4.1023405 0.10728736
4.1027806 0.10856361
4.1032206 0.10983987
4.1036607 0.11111612
4.1041008 0.11239238
4.1045409 0.11366863
4.104981 0.11494489
4.1054211 0.11624068
4.1058612 0.11757695
4.1063013 0.11895038
4.1067413 0.12035759
4.1071814 0.12179522
4.1076215 0.1232599
4.1080616 0.12474826
4.1085017 0.12625692
4.1089418 0.12778253
4.1093819 0.1293217
4.109822 0.13087108
4.1102621 0.13243798
4.1107021 0.1340645
4.1111422 0.13575386
4.1115823 0.13750443
4.1120224 0.13931456
4.1124625 0.14118259
4.1129026 0.1431069
4.1133427 0.14508582
4.1137828 0.14711771
4.1142228 0.14920093
4.1146629 0.15133383
4.115103 0.1535178
4.1155431 0.15581962
4.1159832 0.15824496
4.1164233 0.16076411
4.1168634 0.16334739
4.1173035 0.1659651
4.1177435 0.16858756
4.1181836 0.17118507
4.1186237 0.17372793
4.1190638 0.17618645
4.1195039 0.17853095
4.119944 0.18073172
4.1203841 0.18282893
4.1208242 0.18492188
4.1212643 0.18701124
4.1217043 0.1890963
4.1221444 0.19117631
4.1225845 0.19325054
4.1230246 0.19531828
4.1234647 0.19737878
4.1239048 0.19943131
4.1243449 0.20147515
4.124785 0.20350956
4.125225 0.20553521
4.1256651 0.20755961
4.1261052 0.20958402
4.1265453 0.21160842
4.1269854 0.21363283
4.1274255 0.21565723
4.1278656 0.21768164
4.1283057 0.21970604
4.1287457 0.22173045
4.1291858 0.22375485
4.1296259 0.22577926
4.130066 0.22780366
4.1305061 0.22982807
4.1309462 0.23185247
4.1313863 0.23387688
4.1318264 0.23590128
4.1322665 0.23792569
4.1327065 0.23995009
4.1331466 0.24197449
4.1335867 0.2439989
4.1340268 0.2460233
4.1344669 0.24804771
4.134907 0.25007211
4.1353471 0.25194639
4.1357872 0.25338888
4.1362272 0.25446369
4.1366673 0.25524626
4.1371074 0.25581202
4.1375475 0.25623642
4.1379876 0.25659489
4.1384277 0.25696288
4.1388678 0.25741582
4.1393079 0.25802915
4.1397479 0.25887831
4.140188 0.26000394
4.1406281 0.26117637
4.1410682 0.26234964
4.1415083 0.26353692
4.1419484 0.2647514
4.1423885 0.26600625
4.1428286 0.26731464
4.1432687 0.26868974
4.1437087 0.27014474
4.1441488 0.27169281
4.1445889 0.27334712
4.145029 0.27512068
4.1454691 0.27697927
4.1459092 0.27888308
4.1463493 0.28082244
4.1467894 0.28278767
4.1472294 0.28476908
4.1476695 0.28675699
4.1481096 0.28874173
4.1485497 0.29071362
4.1489898 0.29266298
4.1494299 0.29458012
4.14987 0.29645538
4.1503101 0.29828976
4.1507502 0.30010991
4.1511902 0.30191982
4.1516303 0.30372178
4.1520704 0.30551808
4.1525105 0.30731102
4.1529506 0.30910288
4.1533907 0.31089595
4.1538308 0.31269253
4.1542709 0.3144949
4.1547109 0.31630536
4.155151 0.31813176
4.1555911 0.32003793
4.1560312 0.32202447
4.1564713 0.32406987
4.1569114 0.3261526
4.1573515 0.32825115
4.1577916 0.330344
4.1582316 0.33240962
4.1586717 0.3344265
4.1591118 0.33637313
4.1595519 0.33822797
4.159992 0.33996952
4.1604321 0.34154221
4.1608722 0.34291439
4.1613123 0.34410487
4.1617524 0.34513246
4.1621924 0.34601602
4.1626325 0.34677435
4.1630726 0.34742631
4.1635127 0.3479907
4.1639528 0.34848636
4.1643929 0.34893213
4.164833 0.34934683
4.1652731 0.34975009
4.1657131 0.35015415
4.1661532 0.35055654
4.1665933 0.35095395
4.1670334 0.35134311
4.1674735 0.3517207
4.1679136 0.35208342
4.1683537 0.35242799
4.1687938 0.3527511
4.1692338 0.35304946
4.1696739 0.35331976
4.170114 0.35355966
4.1705541 0.35378652
4.1709942 0.35400873
4.1714343 0.35422738
4.1718744 0.35444352
4.1723145 0.35465823
4.1727546 0.35487258
4.1731946 0.35508763
4.1736347 0.35530446
4.1740748 0.35552414
4.1745149 0.35574773
4.174955 0.3559763
4.1753951 0.35621445
4.1758352 0.35646611
4.1762753 0.35672859
4.1767153 0.35699916
4.1771554 0.35727505
4.1775955 0.35755353
4.1780356 0.35783185
4.1784757 0.35810725
4.1789158 0.358377
4.1793559 0.35863835
4.179796 0.35888855
4.180236 0.3591203
4.1806761 0.35930717
4.1811162 0.35944301
4.1815563 0.35952508
4.1819964 0.35955063
4.1824365 0.35951692
4.1828766 0.35942118
4.1833167 0.35926069
4.1837568 0.35903269
4.1841968 0.35873444
4.1846369 0.35836319
4.185077 0.35791674
4.1855171 0.35741733
4.1859572 0.3568809
4.1863973 0.35631192
4.1868374 0.35571486
4.1872775 0.35509417
4.1877175 0.35445433
4.1881576 0.35379978
4.1885977 0.35313501
4.1890378 0.35246446
4.1894779 0.35179261
4.189918 0.35112391
4.1903581 0.35045957
4.1907982 0.3497929
4.1912382 0.34911963
4.1916783 0.3484356
4.1921184 0.34773668
4.1925585 0.34701871
4.1929986 0.34627754
4.1934387 0.34550902
4.1938788 0.344709
4.1943189 0.34387334
4.194759 0.34299788
4.195199 0.34206213
4.1956391 0.34095116
4.1960792 0.33966023
4.1965193 0.33820981
4.1969594 0.33662035
4.1973995 0.33491231
4.1978396 0.33310616
4.1982797 0.33122236
4.1987197 0.32928136
4.1991598 0.32730363
4.1995999 0.32530963
4.20004 0.32331883
4.2004801 0.32121777
4.2009202 0.31894955
4.2013603 0.3165591
4.2018004 0.31409136
4.2022404 0.31159126
4.2026805 0.30910372
4.2031206 0.30667366
4.2035607 0.30434603
4.2040008 0.30216574
4.2044409 0.30017773
4.204881 0.29842692
4.2053211 0.29688615
4.2057612 0.29538602
4.2062012 0.29391115
4.2066413 0.29245545
4.2070814 0.29101283
4.2075215 0.28957721
4.2079616 0.28814249
4.2084017 0.28670258
4.2088418 0.2852514
4.2092819 0.28378285
4.2097219 0.28229085
4.210162 0.28077162
4.2106021 0.27924598
4.2110422 0.27772034
4.2114823 0.27619471
4.2119224 0.27466907
4.2123625 0.27314343
4.2128026 0.27161779
4.2132426 0.27009215
4.2136827 0.26856651
4.2141228 0.26704087
4.2145629 0.26551524
4.215003 0.2639896
4.2154431 0.26246396
4.2158832 0.26093832
4.2163233 0.25941268
4.2167634 0.25788704
4.2172034 0.25636141
4.2176435 0.25483577
4.2180836 0.25331013
4.2185237 0.25178449
4.2189638 0.25025885
4.2194039 0.24873321
4.219844 0.24720757
4.2202841 0.24566004
4.2207241 0.24401815
4.2211642 0.24228429
4.2216043 0.24046764
4.2220444 0.23857738
4.2224845 0.2366227
4.2229246 0.23461277
4.2233647 0.23255679
4.2238048 0.23046393
4.2242448 0.22834337
4.2246849 0.22620431
4.225125 0.22402708
4.2255651 0.22135101
4.2260052 0.2181108
4.2264453 0.21443437
4.2268854 0.21044965
4.2273255 0.20628454
4.2277656 0.20206699
4.2282056 0.19792491
4.2286457 0.19398623
4.2290858 0.19037886
4.2295259 0.18723073
4.229966 0.18466977
4.2304061 0.18275756
4.2308462 0.1813871
4.2312863 0.18044921
4.2317263 0.17983496
4.2321664 0.17943542
4.2326065 0.17914165
4.2330466 0.17884472
4.2334867 0.17843569
4.2339268 0.17780564
4.2343669 0.17684562
4.234807 0.1754467
4.235247 0.17354126
4.2356871 0.17129054
4.2361272 0.1687884
4.2365673 0.16610941
4.2370074 0.16332808
4.2374475 0.16051897
4.2378876 0.15775661
4.2383277 0.15511555
4.2387678 0.15267032
4.2392078 0.15049546
4.2396479 0.14866552
4.240088 0.14724684
4.2405281 0.14602238
4.2409682 0.14485659
4.2414083 0.14373556
4.2418484 0.1426454
4.2422885 0.1415722
4.2427285 0.14050208
4.2431686 0.13942112
4.2436087 0.13831544
4.2440488 0.13717113
4.2444889 0.13597428
4.244929 0.13471101
4.2453691 0.13339769
4.2458092 0.13208285
4.2462492 0.13076735
4.2466893 0.12945098
4.2471294 0.12813354
4.2475695 0.12681484
4.2480096 0.12549467
4.2484497 0.12417282
4.2488898 0.12284909
4.2493299 0.12152329
4.24977 0.1201952
4.25021 0.11885995
4.2506501 0.11749036
4.2510902 0.11609075
4.2515303 0.11467156
4.2519704 0.11324322
4.2524105 0.11181615
4.2528506 0.11040078
4.2532907 0.10900754
4.2537307 0.10764686
4.2541708 0.10632917
4.2546109 0.10506489
4.255051 0.10386479
4.2554911 0.10276284
4.2559312 0.10176651
4.2563713 0.1008614
4.2568114 0.10003309
4.2572515 0.099267196
4.2576915 0.098549298
4.2581316 0.097864997
4.2585717 0.097199887
4.2590118 0.096539563
4.2594519 0.095869622
4.259892 0.095175657
4.2603321 0.094461958
4.2607722 0.093764016
4.2612122 0.093078854
4.2616523 0.092401613
4.2620924 0.091727437
4.2625325 0.091051465
4.2629726 0.090368839
4.2634127 0.089674702
4.2638528 0.088964195
4.2642929 0.08823246
4.2647329 0.087474637
4.265173 0.086687175
4.2656131 0.085880144
4.2660532 0.085058895
4.2664933 0.084226131
4.2669334 0.083384554
4.2673735 0.082536869
4.2678136 0.081685779
4.2682537 0.080833985
4.2686937 0.079984193
4.2691338 0.079139104
4.2695739 0.078301423
4.270014 0.077473848
4.2704541 0.076655071
4.2708942 0.075842225
4.2713343 0.075035067
4.2717744 0.07423335
4.2722144 0.073436831
4.2726545 0.072645264
4.2730946 0.071858403
4.2735347 0.071076005
4.2739748 0.070297824
4.2744149 0.069523615
4.274855 0.068753134
4.2752951 0.067990912
4.2757351 0.067254771
4.2761752 0.066551407
4.2766153 0.065886471
4.2770554 0.065265611
4.2774955 0.064694477
4.2779356 0.064178718
4.2783757 0.063723985
4.2788158 0.063335927
4.2792559 0.063020192
4.2796959 0.062782431
4.280136 0.062625798
4.2805761 0.062515363
4.2810162 0.062433623
4.2814563 0.062374616
4.2818964 0.062332381
4.2823365 0.062300957
4.2827766 0.062274382
4.2832166 0.062246695
4.2836567 0.062211934
4.2840968 0.062164138
4.2845369 0.062097345
4.284977 0.062005595
4.2854171 0.061895443
4.2858572 0.061780666
4.2862973 0.061662325
4.2867373 0.061541447
4.2871774 0.061419059
4.2876175 0.061296188
4.2880576 0.06117386
4.2884977 0.061053103
4.2889378 0.060934942
4.2893779 0.060820405
4.289818 0.060710519
4.2902581 0.060607584
4.2906981 0.06051765
4.2911382 0.060441262
4.2915783 0.060378301
4.2920184 0.060328645
4.2924585 0.060292173
4.2928986 0.060268764
4.2933387 0.060258297
4.2937788 0.060260652
4.2942188 0.060275707
4.2946589 0.060303341
4.295099 0.060344603
4.2955391 0.060429903
4.2959792 0.060570824
4.2964193 0.060764841
4.2968594 0.061009431
4.2972995 0.061302069
4.2977395 0.061640233
4.2981796 0.062021398
4.2986197 0.062443041
4.2990598 0.062902638
4.2994999 0.063397665
4.29994 0.063925599
4.3003801 0.064492771
4.3008202 0.065107286
4.3012603 0.065759883
4.3017003 0.066441055
4.3021404 0.067141298
4.3025805 0.067851107
4.3030206 0.068560977
4.3034607 0.069261403
4.3039008 0.069942879
4.3043409 0.070595901
4.304781 0.071210964
4.305221 0.071786058
4.3056611 0.072357691
4.3061012 0.072927424
4.3065413 0.073489614
4.3069814 0.074038622
4.3074215 0.074568805
4.3078616 0.075074523
4.3083017 0.075550135
4.3087417 0.07599
4.3091818 0.076388476
4.3096219 0.076739924
4.310062 0.0770388
4.3105021 0.077288593
4.3109422 0.077499258
4.3113823 0.077678751
4.3118224 0.077835026
4.3122625 0.07797604
4.3127025 0.078109746
4.3131426 0.078244101
4.3135827 0.07838706
4.3140228 0.078546577
4.3144629 0.078730609
4.314903 0.078947111
4.3153431 0.079192203
4.3157832 0.079443197
4.3162232 0.079698689
4.3166633 0.079958154
4.3171034 0.080221066
4.3175435 0.0804869
4.3179836 0.08075513
4.3184237 0.081025229
4.3188638 0.081296674
4.3193039 0.081568938
4.3197439 0.081841495
4.320184 0.08211313
4.3206241 0.082379701
4.3210642 0.082645675
4.3215043 0.082917232
4.3219444 0.08320055
4.3223845 0.08350181
4.3228246 0.08382719
4.3232647 0.084182871
4.3237047 0.084575031
4.3241448 0.085009851
4.3245849 0.08549351
4.325025 0.086032491
4.3254651 0.086729022
4.3259052 0.087636704
4.3263453 0.088719343
4.3267854 0.089940747
4.3272254 0.091264723
4.3276655 0.092655077
4.3281056 0.094075618
4.3285457 0.095490152
4.3289858 0.096862486
4.3294259 0.098156428
4.329866 0.099335784
4.3303061 0.10038691
4.3307461 0.10136477
4.3311862 0.10228842
4.3316263 0.10317336
4.3320664 0.10403514
4.3325065 0.10488927
4.3329466 0.10575127
4.3333867 0.10663667
4.3338268 0.107561
4.3342669 0.10853977
4.3347069 0.10958851
4.335147 0.11073291
4.3355871 0.11210068
4.3360272 0.1136867
4.3364673 0.1154406
4.3369074 0.11731198
4.3373475 0.11925047
4.3377876 0.12120566
4.3382276 0.12312718
4.3386677 0.12496464
4.3391078 0.12666766
4.3395479 0.12818583
4.339988 0.12946878
4.3404281 0.13060172
4.3408682 0.13171673
4.3413083 0.13281221
4.3417483 0.13388646
4.3421884 0.13493776
4.3426285 0.13596441
4.3430686 0.13696471
4.3435087 0.13793694
4.3439488 0.1388794
4.3443889 0.13979038
4.344829 0.14066818
4.3452691 0.14151847
4.3457091 0.14236879
4.3461492 0.14322057
4.3465893 0.14407228
4.3470294 0.14492235
4.3474695 0.14576926
4.3479096 0.14661145
4.3483497 0.14744738
4.3487898 0.1482755
4.3492298 0.14909428
4.3496699 0.14990217
4.35011 0.15069804
4.3505501 0.1514902
4.3509902 0.15228236
4.3514303 0.15307451
4.3518704 0.15386667
4.3523105 0.15465883
4.3527506 0.15545099
4.3531906 0.15624315
4.3536307 0.15703531
4.3540708 0.15782747
4.3545109 0.15861962
4.354951 0.15941178
4.3553911 0.16020394
4.3558312 0.1609961
4.3562713 0.16178826
4.3567113 0.16258042
4.3571514 0.16337257
4.3575915 0.16416473
4.3580316 0.16495689
4.3584717 0.16574905
4.3589118 0.16654121
4.3593519 0.16733337
4.359792 0.16812553
4.360232 0.16896436
4.3606721 0.17007949
4.3611122 0.17145402
4.3615523 0.17303146
4.3619924 0.17475527
4.3624325 0.17656896
4.3628726 0.17841602
4.3633127 0.18023992
4.3637528 0.18198417
4.3641928 0.18359225
4.3646329 0.18500765
4.365073 0.1861765
4.3655131 0.18718217
4.3659532 0.18810234
4.3663933 0.1889567
4.3668334 0.18976494
4.3672735 0.19054674
4.3677135 0.19132179
4.3681536 0.19210978
4.3685937 0.19293041
4.3690338 0.19380336
4.3694739 0.19474832
4.369914 0.19578498
4.3703541 0.19690991
4.3707942 0.19807965
4.3712342 0.19928296
4.3716743 0.20050973
4.3721144 0.20174989
4.3725545 0.20299334
4.3729946 0.20423
4.3734347 0.20544977
4.3738748 0.20664257
4.3743149 0.2077983
4.374755 0.20890688
4.375195 0.2099594
4.3756351 0.21096181
4.3760752 0.21192543
4.3765153 0.2128608
4.3769554 0.21377847
4.3773955 0.21468896
4.3778356 0.21560282
4.3782757 0.21653058
4.3787157 0.21748279
4.3791558 0.21846997
4.3795959 0.21950268
4.380036 0.22059125
4.3804761 0.22171156
4.3809162 0.22284031
4.3813563 0.22397629
4.3817964 0.22511829
4.3822364 0.22626509
4.3826765 0.2274155
4.3831166 0.22856829
4.3835567 0.22972225
4.3839968 0.23087617
4.3844369 0.23202885
4.384877 0.23317907
4.3853171 0.23432659
4.3857572 0.23547452
4.3861972 0.23662514
4.3866373 0.23778061
4.3870774 0.2389431
4.3875175 0.2401148
4.3879576 0.24129785
4.3883977 0.24249445
4.3888378 0.24370675
4.3892779 0.24493693
4.3897179 0.24618717
4.390158 0.24751312
4.3905981 0.24948149
4.3910382 0.25213984
4.3914783 0.25535613
4.3919184 0.25899833
4.3923585 0.26293438
4.3927986 0.26703225
4.3932386 0.27115989
4.3936787 0.27518526
4.3941188 0.27897633
4.3945589 0.28240104
4.394999 0.28532735
4.3954391 0.28786925
4.3958792 0.29025486
4.3963193 0.29252041
4.3967594 0.29470211
4.3971994 0.29683619
4.3976395 0.29895886
4.3980796 0.30110635
4.3985197 0.30331487
4.3989598 0.30562064
4.3993999 0.30805989
4.39984 0.31066882
4.4002801 0.3134968
4.4007201 0.31658501
4.4011602 0.31988085
4.4016003 0.32332535
4.4020404 0.32685952
4.4024805 0.33042437
4.4029206 0.33396092
4.4033607 0.33741018
4.4038008 0.34071318
4.4042408 0.34381093
4.4046809 0.34664444
4.405121 0.34916627
4.4055611 0.35154868
4.4060012 0.35387302
4.4064413 0.35614617
4.4068814 0.35837504
4.4073215 0.36056654
4.4077616 0.36272757
4.4082016 0.36486502
4.4086417 0.3669858
4.4090818 0.36909682
4.4095219 0.37120497
4.409962 0.37331717
4.4104021 0.37538583
4.4108422 0.377353
4.4112823 0.37924257
4.4117223 0.38107893
4.4121624 0.38288651
4.4126025 0.3846897
4.4130426 0.3865129
4.4134827 0.38838053
4.4139228 0.39031699
4.4143629 0.39234668
4.414803 0.394494
4.415243 0.39688724
4.4156831 0.39999435
4.4161232 0.4037506
4.4165633 0.40801752
4.4170034 0.41265669
4.4174435 0.41752964
4.4178836 0.42249794
4.4183237 0.42742312
4.4187638 0.43216675
4.4192038 0.43659038
4.4196439 0.44055555
4.420084 0.44393256
4.4205241 0.44693993
4.4209642 0.44975828
4.4214043 0.45243106
4.4218444 0.45500171
4.4222845 0.45751368
4.4227245 0.46001043
4.4231646 0.46253539
4.4236047 0.46513202
4.4240448 0.46784375
4.4244849 0.47071405
4.424925 0.47378636
4.4253651 0.47710469
4.4258052 0.48065921
4.4262452 0.48439641
4.4266853 0.48826227
4.4271254 0.49220279
4.4275655 0.49616397
4.4280056 0.50009179
4.4284457 0.50393225
4.4288858 0.50763135
4.4293259 0.51113508
4.429766 0.51438942
4.430206 0.51736246
4.4306461 0.52017438
4.4310862 0.52286146
4.4315263 0.52543455
4.4319664 0.52790452
4.4324065 0.5302822
4.4328466 0.53257846
4.4332867 0.53480415
4.4337267 0.53697011
4.4341668 0.53908721
4.4346069 0.54116629
4.435047 0.5432188
4.4354871 0.54530597
4.4359272 0.5474341
4.4363673 0.54956159
4.4368074 0.55164683
4.4372474 0.55364823
4.4376875 0.55552417
4.4381276 0.55723305
4.4385677 0.55873327
4.4390078 0.55998322
4.4394479 0.56094131
4.439888 0.56156591
4.4403281 0.56190563
4.4407682 0.56216756
4.4412082 0.56236898
4.4416483 0.56251718
4.4420884 0.56261946
4.4425285 0.5626831
4.4429686 0.5627154
4.4434087 0.56272365
4.4438488 0.56271514
4.4442889 0.56269716
4.4447289 0.562677
4.445169 0.56265723
4.4456091 0.56259953
4.4460492 0.56250394
4.4464893 0.56238296
4.4469294 0.56224913
4.4473695 0.56211496
4.4478096 0.56199296
4.4482496 0.56189566
4.4486897 0.56183557
4.4491298 0.56182522
4.4495699 0.56187712
4.45001 0.56200381
4.4504501 0.56223568
4.4508902 0.5625839
4.4513303 0.56303503
4.4517704 0.56357563
4.4522104 0.56419226
4.4526505 0.56487146
4.4530906 0.56559981
4.4535307 0.56636385
4.4539708 0.56715015
4.4544109 0.56794526
4.454851 0.56873574
4.4552911 0.56952944
4.4557311 0.57038334
4.4561712 0.57128946
4.4566113 0.57223422
4.4570514 0.57320405
4.4574915 0.57418538
4.4579316 0.57516464
4.4583717 0.57612825
4.4588118 0.57706264
4.4592519 0.57795424
4.4596919 0.57878948
4.460132 0.57955423
4.4605721 0.58023194
4.4610122 0.58082421
4.4614523 0.58133722
4.4618924 0.58177713
4.4623325 0.58215011
4.4627726 0.58246233
4.4632126 0.58271996
4.4636527 0.58292917
4.4640928 0.58309613
4.4645329 0.58322701
4.464973 0.58332797
4.4654131 0.58336718
4.4658532 0.58330336
4.4662933 0.58314367
4.4667333 0.5828954
4.4671734 0.58256584
4.4676135 0.5821623
4.4680536 0.58169206
4.4684937 0.58116244
4.4689338 0.58058072
4.4693739 0.57995421
4.469814 0.5792902
4.4702541 0.57852397
4.4706941 0.57737741
4.4711342 0.57590378
4.4715743 0.57419757
4.4720144 0.57235327
4.4724545 0.57046536
4.4728946 0.56862833
4.4733347 0.56693666
4.4737748 0.56548484
4.4742148 0.56436736
4.4746549 0.5636787
4.475095 0.56350076
4.4755351 0.56354146
4.4759752 0.56363846
4.4764153 0.56378516
4.4768554 0.56397497
4.4772955 0.56420128
4.4777355 0.56445749
4.4781756 0.564737
4.4786157 0.56503321
4.4790558 0.56533952
4.4794959 0.56564933
4.479936 0.56595604
4.4803761 0.56628827
4.4808162 0.56669198
4.4812563 0.5671483
4.4816963 0.56763728
4.4821364 0.56813899
4.4825765 0.56863349
4.4830166 0.56910083
4.4834567 0.56952107
4.4838968 0.56987427
4.4843369 0.57014049
4.484777 0.57029979
4.485217 0.57028815
4.4856571 0.56985106
4.4860972 0.56901784
4.4865373 0.56786864
4.4869774 0.56648359
4.4874175 0.56494286
4.4878576 0.56332657
4.4882977 0.56171489
4.4887377 0.56018795
4.4891778 0.55882591
4.4896179 0.5577089
4.490058 0.55691362
4.4904981 0.55625838
4.4909382 0.55560467
4.4913783 0.55495449
4.4918184 0.55430988
4.4922585 0.55367285
4.4926985 0.55304542
4.4931386 0.55242962
4.4935787 0.55182746
4.4940188 0.55124097
4.4944589 0.55067216
4.494899 0.55012305
4.4953391 0.54959174
4.4957792 0.54906972
4.4962192 0.54855573
4.4966593 0.54804882
4.4970994 0.54754805
4.4975395 0.54705247
4.4979796 0.54656114
4.4984197 0.5460731
4.4988598 0.54558743
4.4992999 0.54510317
4.4997399 0.54461938
4.50018 0.54414641
4.5006201 0.54377528
4.5010602 0.54350495
4.5015003 0.54330934
4.5019404 0.54316237
4.5023805 0.54303795
4.5028206 0.54290999
4.5032607 0.54275242
4.5037007 0.54253915
4.5041408 0.54224409
4.5045809 0.54184116
4.505021 0.541304
4.5054611 0.54048583
4.5059012 0.53930562
4.5063413 0.53780243
4.5067814 0.53601532
4.5072214 0.53398334
4.5076615 0.53174557
4.5081016 0.52934106
4.5085417 0.52680886
4.5089818 0.52418805
4.5094219 0.52151767
4.509862 0.51883678
4.5103021 0.51612262
4.5107421 0.51322718
4.5111822 0.51017808
4.5116223 0.50701586
4.5120624 0.50378107
4.5125025 0.50051426
4.5129426 0.49725597
4.5133827 0.49404675
4.5138228 0.49092716
4.5142629 0.48793773
4.5147029 0.48511902
4.515143 0.48251734
4.5155831 0.48022124
4.5160232 0.47819942
4.5164633 0.47638773
4.5169034 0.47472204
4.5173435 0.4731382
4.5177836 0.47157207
4.5182236 0.46995949
4.5186637 0.46823633
4.5191038 0.46633845
4.5195439 0.46420169
4.519984 0.46176192
4.5204241 0.45908841
4.5208642 0.45630998
4.5213043 0.45342368
4.5217443 0.45042637
4.5221844 0.44731491
4.5226245 0.44408618
4.5230646 0.44073704
4.5235047 0.43726436
4.5239448 0.433665
4.5243849 0.42993583
4.524825 0.42607372
4.5252651 0.42206687
4.5257051 0.41789376
4.5261452 0.41358593
4.5265853 0.40917972
4.5270254 0.40471149
4.5274655 0.40021757
4.5279056 0.39573433
4.5283457 0.3912981
4.5287858 0.38694524
4.5292258 0.3827121
4.5296659 0.37863502
4.530106 0.37474434
4.5305461 0.37092607
4.5309862 0.36712589
4.5314263 0.36334595
4.5318664 0.35958837
4.5323065 0.35585528
4.5327465 0.35214882
4.5331866 0.34847113
4.5336267 0.34482433
4.5340668 0.34121055
4.5345069 0.33763194
4.534947 0.33409062
4.5353871 0.33059156
4.5358272 0.32713543
4.5362673 0.32371441
4.5367073 0.32032061
4.5371474 0.31694612
4.5375875 0.31358304
4.5380276 0.31022347
4.5384677 0.30685952
4.5389078 0.30348328
4.5393479 0.30008686
4.539788 0.29666235
4.540228 0.2931832
4.5406681 0.28955343
4.5411082 0.28578927
4.5415483 0.28192471
4.5419884 0.27799374
4.5424285 0.27403036
4.5428686 0.27006854
4.5433087 0.26614228
4.5437487 0.26228557
4.5441888 0.2585324
4.5446289 0.25491675
4.545069 0.25147363
4.5455091 0.24827794
4.5459492 0.24534969
4.5463893 0.24267392
4.5468294 0.24023568
4.5472695 0.23802001
4.5477095 0.23601196
4.5481496 0.23419657
4.5485897 0.2325589
4.5490298 0.23108398
4.5494699 0.22975687
4.54991 0.2285626
4.5503501 0.22745701
4.5507902 0.22637568
4.5512302 0.22532344
4.5516703 0.2243072
4.5521104 0.22333389
4.5525505 0.22241042
4.5529906 0.22154371
4.5534307 0.22074068
4.5538708 0.22000824
4.5543109 0.21935332
4.554751 0.21878282
4.555191 0.21829699
4.5556311 0.21784573
4.5560712 0.21741296
4.5565113 0.21699329
4.5569514 0.21658135
4.5573915 0.21617175
4.5578316 0.21575911
4.5582717 0.21533804
4.5587117 0.21490317
4.5591518 0.21444911
4.5595919 0.21397048
4.560032 0.21346196
4.5604721 0.21293582
4.5609122 0.21240432
4.5613523 0.21186816
4.5617924 0.21132799
4.5622324 0.21078451
4.5626725 0.21023838
4.5631126 0.20969027
4.5635527 0.20914087
4.5639928 0.20859085
4.5644329 0.20804088
4.564873 0.20749163
4.5653131 0.20692587
4.5657532 0.20630113
4.5661932 0.2056289
4.5666333 0.20492381
4.5670734 0.2042005
4.5675135 0.20347358
4.5679536 0.20275771
4.5683937 0.20206751
4.5688338 0.20141761
4.5692739 0.20082266
4.5697139 0.20029727
4.570154 0.19987803
4.5705941 0.19982193
4.5710342 0.2001628
4.5714743 0.2008545
4.5719144 0.20185087
4.5723545 0.20310577
4.5727946 0.20457302
4.5732346 0.20620649
4.5736747 0.20796002
4.5741148 0.20978745
4.5745549 0.21164263
4.574995 0.21347941
4.5754351 0.215296
4.5758752 0.21712576
4.5763153 0.21897277
4.5767554 0.2208411
4.5771954 0.22273483
4.5776355 0.22465802
4.5780756 0.22661476
4.5785157 0.22860911
4.5789558 0.23064515
4.5793959 0.23272695
4.579836 0.23485858
4.5802761 0.23704128
4.5807161 0.2392656
4.5811562 0.24152801
4.5815963 0.24382582
4.5820364 0.24615638
4.5824765 0.24851699
4.5829166 0.25090498
4.5833567 0.25331768
4.5837968 0.2557524
4.5842368 0.25820646
4.5846769 0.2606772
4.585117 0.26317229
4.5855571 0.26587769
4.5859972 0.26881836
4.5864373 0.27193519
4.5868774 0.27516912
4.5873175 0.27846104
4.5877576 0.28175189
4.5881976 0.28498257
4.5886377 0.28809401
4.5890778 0.29102711
4.5895179 0.2937228
4.589958 0.29612198
4.5903981 0.29817136
4.5908382 0.29989415
4.5912783 0.30135362
4.5917183 0.30261314
4.5921584 0.30373609
4.5925985 0.30478584
4.5930386 0.30582579
4.5934787 0.3069193
4.5939188 0.30812975
4.5943589 0.30952052
4.594799 0.31115498
4.595239 0.31305373
4.5956791 0.31503357
4.5961192 0.31705579
4.5965593 0.31910936
4.5969994 0.32118323
4.5974395 0.32326637
4.5978796 0.32534776
4.5983197 0.32741634
4.5987598 0.32946109
4.5991998 0.33147098
4.5996399 0.33343496
4.60008 0.33534293
4.6005201 0.33722166
4.6009602 0.33908465
4.6014003 0.3409274
4.6018404 0.3427454
4.6022805 0.34453415
4.6027205 0.34628915
4.6031606 0.3480059
4.6036007 0.34967989
4.6040408 0.35130662
4.6044809 0.35288159
4.604921 0.35440029
4.6053611 0.35579977
4.6058012 0.35698945
4.6062412 0.3580095
4.6066813 0.35890317
4.6071214 0.35971369
4.6075615 0.36048428
4.6080016 0.36125819
4.6084417 0.36207865
4.6088818 0.36298889
4.6093219 0.36403214
4.609762 0.36525165
4.610202 0.36666952
4.6106421 0.36816077
4.6110822 0.3696903
4.6115223 0.37124984
4.6119624 0.37283109
4.6124025 0.37442576
4.6128426 0.37602556
4.6132827 0.37762222
4.6137227 0.37920743
4.6141628 0.38077291
4.6146029 0.38231038
4.615043 0.38381149
4.6154831 0.38526575
4.6159232 0.38667614
4.6163633 0.38805208
4.6168034 0.38940294
4.6172434 0.39073813
4.6176835 0.39206703
4.6181236 0.39339906
4.6185637 0.39474358
4.6190038 0.39611001
4.6194439 0.39750774
4.619884 0.39894616
4.6203241 0.40054092
4.6207642 0.40252385
4.6212042 0.40482032
4.6216443 0.40734093
4.6220844 0.40999629
4.6225245 0.412697
4.6229646 0.41535368
4.6234047 0.41787691
4.6238448 0.42017732
4.6242849 0.4221655
4.6247249 0.42375207
4.625165 0.42488168
4.6256051 0.42585268
4.6260452 0.42676519
4.6264853 0.42763135
4.6269254 0.42846327
4.6273655 0.42927307
4.6278056 0.43007289
4.6282456 0.43087484
4.6286857 0.43169104
4.6291258 0.43253363
4.6295659 0.43341472
4.630006 0.43434643
4.6304461 0.43531239
4.6308862 0.43628813
4.6313263 0.43727155
4.6317664 0.43826058
4.6322064 0.43925312
4.6326465 0.44024709
4.6330866 0.44124039
4.6335267 0.44223095
4.6339668 0.44321668
4.6344069 0.44419548
4.634847 0.44516527
4.6352871 0.44611727
4.6357271 0.44702632
4.6361672 0.44788794
4.6366073 0.44869958
4.6370474 0.44945868
4.6374875 0.45016266
4.6379276 0.45080896
4.6383677 0.45139502
4.6388078 0.45191827
4.6392478 0.45237614
4.6396879 0.45276607
4.640128 0.45306422
4.6405681 0.45294047
4.6410082 0.45235736
4.6414483 0.45141227
4.6418884 0.45020258
4.6423285 0.44882565
4.6427686 0.44737888
4.6432086 0.44595962
4.6436487 0.44466527
4.6440888 0.44359319
4.6445289 0.44284077
4.644969 0.44250537
4.6454091 0.44246633
4.6458492 0.44247464
4.6462893 0.44252831
4.6467293 0.44262647
4.6471694 0.44276828
4.6476095 0.44295289
4.6480496 0.44317946
4.6484897 0.44344713
4.6489298 0.44375506
4.6493699 0.44410241
4.64981 0.44448832
4.6502501 0.44492298
4.6506901 0.44544934
4.6511302 0.44605596
4.6515703 0.44672445
4.6520104 0.44743647
4.6524505 0.44817363
4.6528906 0.44891756
4.6533307 0.44964991
4.6537708 0.45035229
4.6542108 0.45100635
4.6546509 0.45159371
4.655091 0.45209572
4.6555311 0.45248657
4.6559712 0.45274888
4.6564113 0.45287006
4.6568514 0.45283751
4.6572915 0.45263866
4.6577315 0.45226091
4.6581716 0.45169168
4.6586117 0.45091838
4.6590518 0.44992842
4.6594919 0.44870922
4.659932 0.44724818
4.6603721 0.44543033
4.6608122 0.44312241
4.6612523 0.44041371
4.6616923 0.43739734
4.6621324 0.43416643
4.6625725 0.43081409
4.6630126 0.42743345
4.6634527 0.42411763
4.6638928 0.42095975
4.6643329 0.41805293
4.664773 0.4154903
4.665213 0.41331182
4.6656531 0.41123859
4.6660932 0.40922017
4.6665333 0.40726261
4.6669734 0.40537196
4.6674135 0.40355426
4.6678536 0.40181557
4.6682937 0.40016194
4.6687337 0.39859941
4.6691738 0.39713404
4.6696139 0.39577189
4.670054 0.39451898
4.6704941 0.39338071
4.6709342 0.39236139
4.6713743 0.39146534
4.6718144 0.39069686
4.6722545 0.39006026
4.6726945 0.38955983
4.6731346 0.38919989
4.6735747 0.38898474
4.6740148 0.38891868
4.6744549 0.38900602
4.674895 0.38925107
4.6753351 0.38973568
4.6757752 0.39060162
4.6762152 0.39177475
4.6766553 0.3931725
4.6770954 0.39471228
4.6775355 0.39631152
4.6779756 0.39788764
4.6784157 0.39935806
4.6788558 0.40064019
4.6792959 0.40165147
4.6797359 0.4023093
4.680176 0.40256238
4.6806161 0.40265022
4.6810562 0.40265543
4.6814963 0.40259631
4.6819364 0.40249118
4.6823765 0.40235834
4.6828166 0.40221612
4.6832567 0.40208281
4.6836967 0.40197674
4.6841368 0.40191622
4.6845769 0.40191955
4.685017 0.402005
4.6854571 0.40214785
4.6858972 0.40231837
4.6863373 0.40251892
4.6867774 0.40275184
4.6872174 0.40301949
4.6876575 0.40332421
4.6880976 0.40366837
4.6885377 0.4040543
4.6889778 0.40448437
4.6894179 0.40496092
4.689858 0.4054863
4.6902981 0.40611564
4.6907381 0.40700394
4.6911782 0.40813892
4.6916183 0.40949588
4.6920584 0.4110501
4.6924985 0.41277685
4.6929386 0.41465141
4.6933787 0.41664907
4.6938188 0.41874511
4.6942589 0.42091482
4.6946989 0.42313346
4.695139 0.42540719
4.6955791 0.42812749
4.6960192 0.43132889
4.6964593 0.43489394
4.6968994 0.43870522
4.6973395 0.44264528
4.6977796 0.44659668
4.6982196 0.45044198
4.6986597 0.45406375
4.6990998 0.45734455
4.6995399 0.46016693
4.69998 0.46241347
4.7004201 0.46404275
4.7008602 0.46517138
4.7013003 0.46590715
4.7017403 0.46635779
4.7021804 0.46663101
4.7026205 0.46683451
4.7030606 0.46707601
4.7035007 0.46746321
4.7039408 0.46810383
4.7043809 0.46910558
4.704821 0.47057618
4.7052611 0.47251766
4.7057011 0.47454356
4.7061412 0.47659933
4.7065813 0.47867692
4.7070214 0.48076827
4.7074615 0.48286535
4.7079016 0.48496011
4.7083417 0.48704449
4.7087818 0.48911046
4.7092218 0.49114996
4.7096619 0.49315495
4.710102 0.49511814
4.7105421 0.49705365
4.7109822 0.49897232
4.7114223 0.50087778
4.7118624 0.50277367
4.7123025 0.50466362
4.7127425 0.50655125
4.7131826 0.50844021
4.7136227 0.51033412
4.7140628 0.51223661
4.7145029 0.51415132
4.714943 0.51608189
4.7153831 0.5181202
4.7158232 0.52038263
4.7162633 0.52282348
4.7167033 0.52539492
4.7171434 0.52804915
4.7175835 0.53073834
4.7180236 0.53341469
4.7184637 0.53603038
4.7189038 0.53853759
4.7193439 0.54088851
4.719784 0.54303533
4.720224 0.5449249
4.7206641 0.54650279
4.7211042 0.54777733
4.7215443 0.5487644
4.7219844 0.54947983
4.7224245 0.54993949
4.7228646 0.55015924
4.7233047 0.55015493
4.7237447 0.54994242
4.7241848 0.54953756
4.7246249 0.54895621
4.725065 0.54821516
4.7255051 0.54738059
4.7259452 0.54648655
4.7263853 0.54553427
4.7268254 0.54452498
4.7272655 0.5434599
4.7277055 0.54234025
4.7281456 0.54116726
4.7285857 0.53994216
4.7290258 0.53866616
4.7294659 0.5373405
4.729906 0.53596639
4.7303461 0.53455109
4.7307862 0.53310527
4.7312262 0.53162393
4.7316663 0.53010155
4.7321064 0.52853264
4.7325465 0.5269117
4.7329866 0.52523322
4.7334267 0.52349171
4.7338668 0.52168165
4.7343069 0.51979756
4.7347469 0.51783392
4.735187 0.5157557
4.7356271 0.51333869
4.7360672 0.51059224
4.7365073 0.50758376
4.7369474 0.50438065
4.7373875 0.50105035
4.7378276 0.49766026
4.7382677 0.49427779
4.7387077 0.49097036
4.7391478 0.4878054
4.7395879 0.4848503
4.740028 0.48217276
4.7404681 0.47988653
4.7409082 0.47798914
4.7413483 0.4763976
4.7417884 0.4750289
4.7422284 0.47380005
4.7426685 0.47262807
4.7431086 0.47142996
4.7435487 0.47012273
4.7439888 0.46862339
4.7444289 0.46684893
4.744869 0.46471638
4.7453091 0.46203809
4.7457491 0.4585527
4.7461892 0.45440837
4.7466293 0.44977584
4.7470694 0.44482583
4.7475095 0.43972905
4.7479496 0.43465624
4.7483897 0.42977813
4.7488298 0.42526542
4.7492699 0.42128886
4.7497099 0.41801915
4.75015 0.41559693
4.7505901 0.41373857
4.7510302 0.41225827
4.7514703 0.41106371
4.7519104 0.41006261
4.7523505 0.40916264
4.7527906 0.40827151
4.7532306 0.40729691
4.7536707 0.40614653
4.7541108 0.40472807
4.7545509 0.40294922
4.754991 0.40071769
4.7554311 0.39821185
4.7558712 0.39569476
4.7563113 0.39316904
4.7567514 0.39063719
4.7571914 0.3881017
4.7576315 0.38556509
4.7580716 0.38302986
4.7585117 0.38049851
4.7589518 0.37797355
4.7593919 0.37545748
4.759832 0.3729528
4.7602721 0.37045925
4.7607121 0.36796805
4.7611522 0.36547932
4.7615923 0.36299421
4.7620324 0.36051386
4.7624725 0.35803943
4.7629126 0.35557205
4.7633527 0.35311287
4.7637928 0.35066304
4.7642328 0.34822371
4.7646729 0.34579601
4.765113 0.34338978
4.7655531 0.34118083
4.7659932 0.33921736
4.7664333 0.33747216
4.7668734 0.33591802
4.7673135 0.33452773
4.7677536 0.33327409
4.7681936 0.33212989
4.7686337 0.33106793
4.7690738 0.33006099
4.7695139 0.32908187
4.769954 0.32810337
4.7703941 0.32710666
4.7708342 0.32611719
4.7712743 0.32517486
4.7717143 0.3243196
4.7721544 0.32359133
4.7725945 0.32302996
4.7730346 0.32267542
4.7734747 0.32256764
4.7739148 0.32274653
4.7743549 0.32325202
4.774795 0.32412402
4.775235 0.32534929
4.7756751 0.32667032
4.7761152 0.32804189
4.7765553 0.32945756
4.7769954 0.3309109
4.7774355 0.33239546
4.7778756 0.3339048
4.7783157 0.33543249
4.7787558 0.33697209
4.7791958 0.33851716
4.7796359 0.34006126
4.780076 0.34159823
4.7805161 0.34313577
4.7809562 0.34468158
4.7813963 0.34623793
4.7818364 0.34780706
4.7822765 0.34939124
4.7827165 0.35099272
4.7831566 0.35261375
4.7835967 0.35425659
4.7840368 0.35592349
4.7844769 0.3576167
4.784917 0.35933849
4.7853571 0.36138508
4.7857972 0.36425201
4.7862372 0.36779387
4.7866773 0.37184839
4.7871174 0.37625329
4.7875575 0.38084629
4.7879976 0.38546511
4.7884377 0.38994749
4.7888778 0.39413114
4.7893179 0.39785378
4.789758 0.40095315
4.790198 0.40331764
4.7906381 0.40524067
4.7910782 0.4068566
4.7915183 0.40823581
4.7919584 0.4094487
4.7923985 0.41056564
4.7928386 0.41165702
4.7932787 0.41279323
4.7937187 0.41404464
4.7941588 0.41548165
4.7945989 0.41717463
4.795039 0.41919386
4.7954791 0.42156337
4.7959192 0.42421615
4.7963593 0.42707784
4.7967994 0.43007411
4.7972394 0.43313059
4.7976795 0.43617294
4.7981196 0.43912681
4.7985597 0.44191784
4.7989998 0.44447169
4.7994399 0.44671401
4.79988 0.44857045
4.8003201 0.45007101
4.8007602 0.45145869
4.8012002 0.45275682
4.8016403 0.45397507
4.8020804 0.4551231
4.8025205 0.45621061
4.8029606 0.45724726
4.8034007 0.45824273
4.8038408 0.4592067
4.8042809 0.46014885
4.8047209 0.46107885
4.805161 0.46199761
4.8056011 0.46282329
4.8060412 0.4635523
4.8064813 0.46420832
4.8069214 0.46481505
4.8073615 0.46539615
4.8078016 0.46597533
4.8082416 0.46657626
4.8086817 0.46722262
4.8091218 0.4679381
4.8095619 0.46874639
4.810002 0.46967118
4.8104421 0.47104113
4.8108822 0.47306995
4.8113223 0.47561784
4.8117624 0.47854498
4.8122024 0.48171157
4.8126425 0.4849778
4.8130826 0.48820384
4.8135227 0.49124991
4.8139628 0.49397618
4.8144029 0.49624285
4.814843 0.49791011
4.8152831 0.4989718
4.8157231 0.49982811
4.8161632 0.50052959
4.8166033 0.50108887
4.8170434 0.50151861
4.8174835 0.50183145
4.8179236 0.50204005
4.8183637 0.50215704
4.8188038 0.50219508
4.8192438 0.50216681
4.8196839 0.50208488
4.820124 0.50196046
4.8205641 0.50177594
4.8210042 0.50152038
4.8214443 0.50119114
4.8218844 0.50078555
4.8223245 0.50030093
4.8227646 0.49973465
4.8232046 0.49908402
4.8236447 0.49834639
4.8240848 0.4975191
4.8245249 0.49659948
4.824965 0.49558487
4.8254051 0.49439823
4.8258452 0.49293527
4.8262853 0.49119111
4.8267253 0.48916144
4.8271654 0.48684195
4.8276055 0.48422834
4.8280456 0.48131627
4.8284857 0.47810146
4.8289258 0.47457958
4.8293659 0.47074632
4.829806 0.46659737
4.830246 0.46208537
4.8306861 0.45704538
4.8311262 0.45155386
4.8315663 0.44571766
4.8320064 0.43964362
4.8324465 0.43343857
4.8328866 0.42720935
4.8333267 0.42106281
4.8337668 0.41510578
4.8342068 0.40944511
4.8346469 0.40418763
4.835087 0.39942929
4.8355271 0.39488631
4.8359672 0.39039725
4.8364073 0.3859692
4.8368474 0.38160924
4.8372875 0.37732446
4.8377275 0.37312195
4.8381676 0.36900878
4.8386077 0.36499204
4.8390478 0.36107883
4.8394879 0.35727622
4.839928 0.3535913
4.8403681 0.35008026
4.8408082 0.34680822
4.8412482 0.34372852
4.8416883 0.34079237
4.8421284 0.33795097
4.8425685 0.33515553
4.8430086 0.33235728
4.8434487 0.3295074
4.8438888 0.32655713
4.8443289 0.32345765
4.844769 0.32016019
4.845209 0.31657993
4.8456491 0.3124893
4.8460892 0.30795479
4.8465293 0.3030946
4.8469694 0.29802689
4.8474095 0.29286986
4.8478496 0.28774169
4.8482897 0.28276056
4.8487297 0.27804464
4.8491698 0.27371213
4.8496099 0.26988121
4.85005 0.26666625
4.8504901 0.26380506
4.8509302 0.26107363
4.8513703 0.2584628
4.8518104 0.25596339
4.8522505 0.25356623
4.8526905 0.25126213
4.8531306 0.24904194
4.8535707 0.24689647
4.8540108 0.24481655
4.8544509 0.24279302
4.854891 0.24081669
4.8553311 0.23890153
4.8557712 0.23708651
4.8562112 0.23534952
4.8566513 0.23366579
4.8570914 0.23201056
4.8575315 0.23035905
4.8579716 0.22868648
4.8584117 0.2269681
4.8588518 0.22517913
4.8592919 0.22329479
4.8597319 0.22129033
4.860172 0.2191339
4.8606121 0.21675566
4.8610522 0.21418107
4.8614923 0.2114572
4.8619324 0.20863109
4.8623725 0.20574978
4.8628126 0.20286035
4.8632527 0.20000983
4.8636927 0.19724528
4.8641328 0.19461376
4.8645729 0.19216231
4.865013 0.18993789
4.8654531 0.18787256
4.8658932 0.18587026
4.8663333 0.1839188
4.8667734 0.18200594
4.8672134 0.18011948
4.8676535 0.1782472
4.8680936 0.17637688
4.8685337 0.17449632
4.8689738 0.17259329
4.8694139 0.17065559
4.869854 0.16867099
4.8702941 0.16661745
4.8707341 0.16446709
4.8711742 0.16223939
4.8716143 0.15995689
4.8720544 0.15764214
4.8724945 0.15531766
4.8729346 0.153006
4.8733747 0.15072969
4.8738148 0.14851129
4.8742549 0.14637331
4.8746949 0.14433832
4.875135 0.14243131
4.8755751 0.14070316
4.8760152 0.13915961
4.8764553 0.13779119
4.8768954 0.13658845
4.8773355 0.13554194
4.8777756 0.1346422
4.8782156 0.13387977
4.8786557 0.13324521
4.8790958 0.13272904
4.8795359 0.13232183
4.879976 0.13201411
4.8804161 0.13177042
4.8808562 0.13155165
4.8812963 0.13135211
4.8817363 0.13116624
4.8821764 0.13098843
4.8826165 0.1308131
4.8830566 0.13063467
4.8834967 0.13044754
4.8839368 0.13024612
4.8843769 0.13002484
4.884817 0.12977811
4.8852571 0.1295048
4.8856971 0.12922175
4.8861372 0.12893238
4.8865773 0.12863808
4.8870174 0.12834021
4.8874575 0.12804015
4.8878976 0.12773926
4.8883377 0.12743893
4.8887778 0.12714053
4.8892178 0.12684542
4.8896579 0.12655498
4.890098 0.12627032
4.8905381 0.12598785
4.8909782 0.12571362
4.8914183 0.12545776
4.8918584 0.12523043
4.8922985 0.12504175
4.8927385 0.12490187
4.8931786 0.12482094
4.8936187 0.12480908
4.8940588 0.12487644
4.8944989 0.12503316
4.894939 0.12528939
4.8953791 0.12572968
4.8958192 0.12646451
4.8962593 0.12746462
4.8966993 0.12869868
4.8971394 0.13013538
4.8975795 0.13174339
4.8980196 0.1334914
4.8984597 0.13534807
4.8988998 0.13728209
4.8993399 0.13926214
4.89978 0.1412569
4.90022 0.14324541
4.9006601 0.14526725
4.9011002 0.1473236
4.9015403 0.14940622
4.9019804 0.15150686
4.9024205 0.15361729
4.9028606 0.15572927
4.9033007 0.15783456
4.9037407 0.15992493
4.9041808 0.16199213
4.9046209 0.16402792
4.905061 0.16602259
4.9055011 0.16788419
4.9059412 0.16959358
4.9063813 0.1711951
4.9068214 0.17273306
4.9072615 0.17425178
4.9077015 0.17579559
4.9081416 0.1774088
4.9085817 0.17913573
4.9090218 0.18102071
4.9094619 0.18310806
4.909902 0.18544209
4.9103421 0.18803425
4.9107822 0.19081615
4.9112222 0.1937551
4.9116623 0.19682048
4.9121024 0.19998167
4.9125425 0.20320805
4.9129826 0.20646901
4.9134227 0.20973392
4.9138628 0.21297217
4.9143029 0.21615315
4.9147429 0.21924623
4.915183 0.22222929
4.9156231 0.22515743
4.9160632 0.22805255
4.9165033 0.23092195
4.9169434 0.23377294
4.9173835 0.23661281
4.9178236 0.23944885
4.9182637 0.24228838
4.9187037 0.24513868
4.9191438 0.24800706
4.9195839 0.25090082
4.920024 0.25382824
4.9204641 0.25713381
4.9209042 0.26099296
4.9213443 0.26526299
4.9217844 0.26980121
4.9222244 0.27446494
4.9226645 0.2791115
4.9231046 0.28359819
4.9235447 0.28778232
4.9239848 0.29152122
4.9244249 0.29467218
4.924865 0.29709253
4.9253051 0.29880326
4.9257451 0.30023555
4.9261852 0.30146064
4.9266253 0.3025206
4.9270654 0.30345749
4.9275055 0.3043134
4.9279456 0.3051304
4.9283857 0.30595056
4.9288258 0.30681594
4.9292659 0.30776863
4.9297059 0.30885069
4.930146 0.31009175
4.9305861 0.3113612
4.9310262 0.31262105
4.9314663 0.31388144
4.9319064 0.31515251
4.9323465 0.3164444
4.9327866 0.31776724
4.9332266 0.31913117
4.9336667 0.32054633
4.9341068 0.32202284
4.9345469 0.32357086
4.934987 0.32520051
4.9354271 0.32705783
4.9358672 0.32925243
4.9363073 0.33171254
4.9367473 0.33436621
4.9371874 0.33714153
4.9376275 0.33996656
4.9380676 0.34276939
4.9385077 0.34547808
4.9389478 0.34802071
4.9393879 0.35032535
4.939828 0.35232008
4.9402681 0.35401083
4.9407081 0.35566688
4.9411482 0.35731927
4.9415883 0.35896881
4.9420284 0.36061633
4.9424685 0.36226263
4.9429086 0.36390853
4.9433487 0.36555485
4.9437888 0.36720241
4.9442288 0.36885202
4.9446689 0.3705045
4.945109 0.37216066
4.9455491 0.37382088
4.9459892 0.37548449
4.9464293 0.37715069
4.9468694 0.37881871
4.9473095 0.38048773
4.9477495 0.38215696
4.9481896 0.38382561
4.9486297 0.38549289
4.9490698 0.38715799
4.9495099 0.38882012
4.94995 0.39047849
4.9503901 0.39207218
4.9508302 0.39350907
4.9512703 0.39478838
4.9517103 0.39591031
4.9521504 0.39687509
4.9525905 0.39768293
4.9530306 0.39833403
4.9534707 0.39882861
4.9539108 0.39916689
4.9543509 0.39934908
4.954791 0.39937538
4.955231 0.39923636
4.9556711 0.39889402
4.9561112 0.39837617
4.9565513 0.39771994
4.9569914 0.39696245
4.9574315 0.39614081
4.9578716 0.39529214
4.9583117 0.39445356
4.9587518 0.3936622
4.9591918 0.39295516
4.9596319 0.39236956
4.960072 0.39194308
4.9605121 0.39171947
4.9609522 0.39167277
4.9613923 0.39175231
4.9618324 0.39190738
4.9622725 0.3920873
4.9627125 0.39224136
4.9631526 0.39231887
4.9635927 0.39226915
4.9640328 0.39204149
4.9644729 0.3915852
4.964913 0.39084959
4.9653531 0.38986247
4.9657932 0.38876673
4.9662332 0.38757687
4.9666733 0.38630302
4.9671134 0.38495529
4.9675535 0.38354381
4.9679936 0.3820787
4.9684337 0.38057009
4.9688738 0.37902809
4.9693139 0.37746283
4.969754 0.37588443
4.970194 0.37430273
4.9706341 0.372721
4.9710742 0.3711362
4.9715143 0.36954503
4.9719544 0.36794421
4.9723945 0.36633044
4.9728346 0.36470045
4.9732747 0.36305095
4.9737147 0.36137864
4.9741548 0.35968024
4.9745949 0.35795247
4.975035 0.3561918
4.9754751 0.35435852
4.9759152 0.35243657
4.9763553 0.35044249
4.9767954 0.34839281
4.9772354 0.34630407
4.9776755 0.34419279
4.9781156 0.34207551
4.9785557 0.33996877
4.9789958 0.33788909
4.9794359 0.33585301
4.979876 0.33387706
4.9803161 0.3320062
4.9807562 0.33030871
4.9811962 0.32875403
4.9816363 0.32730652
4.9820764 0.32593056
4.9825165 0.32459052
4.9829566 0.32325075
4.9833967 0.32187564
4.9838368 0.32042955
4.9842769 0.31887685
4.9847169 0.31718191
4.985157 0.31528578
4.9855971 0.3129291
4.9860372 0.31013245
4.9864773 0.30700196
4.9869174 0.30364374
4.9873575 0.30016393
4.9877976 0.29666864
4.9882376 0.293264
4.9886777 0.29005612
4.9891178 0.28715114
4.9895579 0.28465517
4.989998 0.28267433
4.9904381 0.28101897
4.9908782 0.27941645
4.9913183 0.27785605
4.9917584 0.27632704
4.9921984 0.2748187
4.9926385 0.27332029
4.9930786 0.27182111
4.9935187 0.27031041
4.9939588 0.26877747
4.9943989 0.26721158
4.994839 0.26560199
4.9952791 0.26394043
4.9957191 0.2622348
4.9961592 0.26049673
4.9965993 0.25873752
4.9970394 0.25696848
4.9974795 0.2552009
4.9979196 0.2534461
4.9983597 0.25171537
4.9987998 0.25002002
4.9992398 0.24837135
4.9996799 0.24678066
5.00012 0.24526117
5.0005601 0.24385311
5.0010002 0.24255784
5.0014403 0.24136088
5.0018804 0.24024772
5.0023205 0.23920386
5.0027606 0.23821479
5.0032006 0.23726603
5.0036407 0.23634307
5.0040808 0.23543141
5.0045209 0.23451656
5.004961 0.233584
5.0054011 0.23269401
5.0058412 0.23192679
5.0062813 0.23125245
5.0067213 0.23064032
5.0071614 0.23005977
5.0076015 0.22948015
5.0080416 0.22887082
5.0084817 0.22820112
5.0089218 0.22744043
5.0093619 0.22655808
5.009802 0.22552344
5.010242 0.2243127
5.0106821 0.22294732
5.0111222 0.22144545
5.0115623 0.2198222
5.0120024 0.2180927
5.0124425 0.21627205
5.0128826 0.21437538
5.0133227 0.21241779
5.0137628 0.2104144
5.0142028 0.20838033
5.0146429 0.2063307
5.015083 0.20427858
5.0155231 0.20216564
5.0159632 0.19997379
5.0164033 0.19772304
5.0168434 0.19543343
5.0172835 0.19312498
5.0177235 0.19081774
5.0181636 0.18853172
5.0186037 0.18628696
5.0190438 0.18410349
5.0194839 0.18200133
5.019924 0.18000053
5.0203641 0.1781279
5.0208042 0.17639074
5.0212442 0.17476371
5.0216843 0.17322097
5.0221244 0.17173667
5.0225645 0.17028496
5.0230046 0.16883999
5.0234447 0.16737592
5.0238848 0.1658669
5.0243249 0.16428707
5.024765 0.1626106
5.025205 0.16080754
5.0256451 0.15884581
5.0260852 0.15675254
5.0265253 0.1545631
5.0269654 0.15231291
5.0274055 0.15003736
5.0278456 0.14777185
5.0282857 0.14555176
5.0287257 0.14341251
5.0291658 0.14138949
5.0296059 0.13951809
5.030046 0.13783289
5.0304861 0.13627216
5.0309262 0.13477699
5.0313663 0.13334335
5.0318064 0.13196723
5.0322464 0.13064462
5.0326865 0.12937151
5.0331266 0.12814388
5.0335667 0.12695772
5.0340068 0.12580902
5.0344469 0.12469376
5.034887 0.12360793
5.0353271 0.1225437
5.0357672 0.12149063
5.0362072 0.12045036
5.0366473 0.11942505
5.0370874 0.11841687
5.0375275 0.117428
5.0379676 0.11646058
5.0384077 0.1155168
5.0388478 0.11459881
5.0392879 0.11370879
5.0397279 0.11284889
5.040168 0.11202197
5.0406081 0.11123565
5.0410482 0.11048982
5.0414883 0.10978229
5.0419284 0.10911091
5.0423685 0.10847349
5.0428086 0.10786785
5.0432486 0.10729183
5.0436887 0.10674325
5.0441288 0.10621993
5.0445689 0.1057197
5.045009 0.10524043
5.0454491 0.10486441
5.0458892 0.10464348
5.0463293 0.10454029
5.0467694 0.10451748
5.0472094 0.10453769
5.0476495 0.10456358
5.0480896 0.10455778
5.0485297 0.10448293
5.0489698 0.10430169
5.0494099 0.1039767
5.04985 0.10347059
5.0502901 0.102784
5.0507301 0.10202832
5.0511702 0.10122344
5.0516103 0.10038005
5.0520504 0.099508808
5.0524905 0.098620399
5.0529306 0.097725494
5.0533707 0.096834765
5.0538108 0.095958887
5.0542509 0.095108533
5.0546909 0.094294377
5.055131 0.09352623
5.0555711 0.092795953
5.0560112 0.092092989
5.0564513 0.091410099
5.0568914 0.090740047
5.0573315 0.090075597
5.0577716 0.089409511
5.0582116 0.088734554
5.0586517 0.088043487
5.0590918 0.087329074
5.0595319 0.086584079
5.059972 0.085801264
5.0604121 0.084932096
5.0608522 0.083936003
5.0612923 0.082836548
5.0617323 0.081657506
5.0621724 0.080422651
5.0626125 0.079155758
5.0630526 0.077880602
5.0634927 0.076620956
5.0639328 0.075400597
5.0643729 0.074243298
5.064813 0.073172833
5.0652531 0.072199109
5.0656931 0.071274095
5.0661332 0.070392044
5.0665733 0.069554104
5.0670134 0.068761424
5.0674535 0.068015152
5.0678936 0.067316436
5.0683337 0.066666426
5.0687738 0.06606627
5.0692138 0.065517116
5.0696539 0.065020113
5.070094 0.064575959
5.0705341 0.064174342
5.0709742 0.063816642
5.0714143 0.063511075
5.0718544 0.063265859
5.0722945 0.06308921
5.0727345 0.062989344
5.0731746 0.062974478
5.0736147 0.063052828
5.0740548 0.063232611
5.0744949 0.063522043
5.074935 0.06392934
5.0753751 0.064416622
5.0758152 0.064908051
5.0762553 0.065402424
5.0766953 0.065899896
5.0771354 0.066400619
5.0775755 0.066904748
5.0780156 0.067412437
5.0784557 0.067923839
5.0788958 0.068439107
5.0793359 0.068958395
5.079776 0.069481857
5.080216 0.070009127
5.0806561 0.07053706
5.0810962 0.071065085
5.0815363 0.071593184
5.0819764 0.072121337
5.0824165 0.072649528
5.0828566 0.073177736
5.0832967 0.073705944
5.0837367 0.074234133
5.0841768 0.074762283
5.0846169 0.075290378
5.085057 0.075818406
5.0854971 0.076346824
5.0859372 0.076875497
5.0863773 0.07740385
5.0868174 0.07793131
5.0872575 0.078457302
5.0876975 0.078981255
5.0881376 0.079502593
5.0885777 0.080020743
5.0890178 0.080535131
5.0894579 0.081045183
5.089898 0.081550327
5.0903381 0.081905884
5.0907782 0.081818778
5.0912182 0.081348862
5.0916583 0.080569775
5.0920984 0.079555159
5.0925385 0.078378655
5.0929786 0.077113903
5.0934187 0.075834543
5.0938588 0.074614217
5.0942989 0.073526565
5.0947389 0.072645227
5.095179 0.072015076
5.0956191 0.071432901
5.0960592 0.070856571
5.0964993 0.070301716
5.0969394 0.069783966
5.0973795 0.069318951
5.0978196 0.0689223
5.0982597 0.068609644
5.0986997 0.068396613
5.0991398 0.068298836
5.0995799 0.068331943
5.10002 0.068511739
5.1004601 0.068933021
5.1009002 0.069629228
5.1013403 0.070546147
5.1017804 0.071629571
5.1022204 0.072825288
5.1026605 0.07407909
5.1031006 0.075336765
5.1035407 0.076544105
5.1039808 0.077646899
5.1044209 0.078590938
5.104861 0.079322011
5.1053011 0.079850153
5.1057411 0.080342415
5.1061812 0.080809565
5.1066213 0.081249535
5.1070614 0.08166026
5.1075015 0.082039674
5.1079416 0.08238571
5.1083817 0.082696302
5.1088218 0.082969384
5.1092619 0.083202891
5.1097019 0.083394755
5.110142 0.083536469
5.1105821 0.083547281
5.1110222 0.083429056
5.1114623 0.083214704
5.1119024 0.082937134
5.1123425 0.082629255
5.1127826 0.082323977
5.1132226 0.082054208
5.1136627 0.081852859
5.1141028 0.081752838
5.1145429 0.081787054
5.114983 0.081988418
5.1154231 0.082365777
5.1158632 0.082885025
5.1163033 0.083518141
5.1167433 0.084237126
5.1171834 0.085013985
5.1176235 0.08582072
5.1180636 0.086629334
5.1185037 0.08741183
5.1189438 0.088140211
5.1193839 0.088786479
5.119824 0.089322638
5.1202641 0.089746569
5.1207041 0.090146786
5.1211442 0.090529889
5.1215843 0.090891612
5.1220244 0.091227686
5.1224645 0.091533844
5.1229046 0.091805818
5.1233447 0.092039341
5.1237848 0.092230146
5.1242248 0.092373963
5.1246649 0.092466527
5.125105 0.092504434
5.1255451 0.092504277
5.1259852 0.092471069
5.1264253 0.092401059
5.1268654 0.092290498
5.1273055 0.092135634
5.1277455 0.091932717
5.1281856 0.091677997
5.1286257 0.091367724
5.1290658 0.090998146
5.1295059 0.090565515
5.129946 0.09006608
5.1303861 0.089509127
5.1308262 0.088917953
5.1312663 0.08830003
5.1317063 0.087662603
5.1321464 0.087012918
5.1325865 0.086358219
5.1330266 0.085705752
5.1334667 0.08506276
5.1339068 0.08443649
5.1343469 0.083834187
5.134787 0.083263094
5.135227 0.082726638
5.1356671 0.082206744
5.1361072 0.081697764
5.1365473 0.081197025
5.1369874 0.080701852
5.1374275 0.080209573
5.1378676 0.079717514
5.1383077 0.079223002
5.1387477 0.078723365
5.1391878 0.078215927
5.1396279 0.077698017
5.140068 0.077166256
5.1405081 0.07658466
5.1409482 0.075945156
5.1413883 0.075262918
5.1418284 0.074553122
5.1422685 0.073830943
5.1427085 0.073111555
5.1431486 0.072410133
5.1435887 0.071741853
5.1440288 0.071121888
5.1444689 0.070565416
5.144909 0.070087609
5.1453491 0.069692149
5.1457892 0.069356018
5.1462292 0.0690678
5.1466693 0.068816675
5.1471094 0.068591825
5.1475495 0.06838243
5.1479896 0.068177672
5.1484297 0.067966731
5.1488698 0.067738787
5.1493099 0.067483022
5.1497499 0.067188617
5.15019 0.066850122
5.1506301 0.06650323
5.1510702 0.066156318
5.1515103 0.06580903
5.1519504 0.065461008
5.1523905 0.065111894
5.1528306 0.064761333
5.1532707 0.064408966
5.1537107 0.064054436
5.1541508 0.063697387
5.1545909 0.063337461
5.155031 0.062974302
5.1554711 0.062608139
5.1559112 0.062239522
5.1563513 0.061868744
5.1567914 0.061496095
5.1572314 0.06112187
5.1576715 0.060746359
5.1581116 0.060369856
5.1585517 0.059992652
5.1589918 0.059615039
5.1594319 0.059237311
5.159872 0.058859758
5.1603121 0.058476442
5.1607522 0.058071799
5.1611922 0.057648422
5.1616323 0.05721
5.1620724 0.056760223
5.1625125 0.05630278
5.1629526 0.055841361
5.1633927 0.055379656
5.1638328 0.054921353
5.1642729 0.054470142
5.1647129 0.054029712
5.165153 0.053598638
5.1655931 0.053129681
5.1660332 0.052641008
5.1664733 0.05217127
5.1669134 0.051759115
5.1673535 0.051443193
5.1677936 0.051262154
5.1682336 0.051254646
5.1686737 0.051459319
5.1691138 0.051914823
5.1695539 0.052659807
5.169994 0.05373292
5.1704341 0.055053935
5.1708742 0.056499524
5.1713143 0.058052805
5.1717544 0.059696916
5.1721944 0.061414995
5.1726345 0.063190179
5.1730746 0.065005608
5.1735147 0.06684442
5.1739548 0.068689753
5.1743949 0.070524745
5.174835 0.072332534
5.1752751 0.074117317
5.1757151 0.075943879
5.1761552 0.077808416
5.1765953 0.079699676
5.1770354 0.081606405
5.1774755 0.08351735
5.1779156 0.085421258
5.1783557 0.087306876
5.1787958 0.089162951
5.1792358 0.09097823
5.1796759 0.092741459
5.180116 0.094429426
5.1805561 0.095805327
5.1809962 0.096810141
5.1814363 0.097482673
5.1818764 0.097861726
5.1823165 0.097986106
5.1827566 0.097894616
5.1831966 0.097626059
5.1836367 0.097219241
5.1840768 0.096712965
5.1845169 0.096146036
5.184957 0.095557256
5.1853971 0.094763097
5.1858372 0.093524178
5.1862773 0.091948021
5.1867173 0.09014487
5.1871574 0.088224969
5.1875975 0.086298561
5.1880376 0.08447589
5.1884777 0.082867199
5.1889178 0.081582733
5.1893579 0.080732735
5.189798 0.080427449
5.190238 0.080679333
5.1906781 0.081050941
5.1911182 0.08146629
5.1915583 0.081915622
5.1919984 0.082389179
5.1924385 0.082877203
5.1928786 0.083369938
5.1933187 0.083857624
5.1937588 0.084330505
5.1941988 0.084778822
5.1946389 0.085192818
5.195079 0.085563826
5.1955191 0.085926989
5.1959592 0.086299411
5.1963993 0.086675916
5.1968394 0.08705133
5.1972795 0.087420476
5.1977195 0.087778178
5.1981596 0.088119262
5.1985997 0.088438551
5.1990398 0.08873087
5.1994799 0.088991043
5.19992 0.089213896
5.2003601 0.089382622
5.2008002 0.089474969
5.2012402 0.089495051
5.2016803 0.089447609
5.2021204 0.089337383
5.2025605 0.089169116
5.2030006 0.088947548
5.2034407 0.088677423
5.2038808 0.08836348
5.2043209 0.088010461
5.204761 0.087623108
5.205201 0.087207952
5.2056411 0.086781178
5.2060812 0.08634633
5.2065213 0.085904231
5.2069614 0.085455703
5.2074015 0.085001569
5.2078416 0.08454265
5.2082817 0.084079771
5.2087217 0.083613751
5.2091618 0.083145415
5.2096019 0.082675585
5.210042 0.082204723
5.2104821 0.081691052
5.2109222 0.081118529
5.2113623 0.080505736
5.2118024 0.079871255
5.2122424 0.079233666
5.2126825 0.078611553
5.2131226 0.078023496
5.2135627 0.077488077
5.2140028 0.077023878
5.2144429 0.07664948
5.214883 0.076383465
5.2153231 0.076251051
5.2157632 0.076268138
5.2162032 0.076415138
5.2166433 0.076671125
5.2170834 0.077015173
5.2175235 0.077426356
5.2179636 0.077883749
5.2184037 0.078366425
5.2188438 0.078853459
5.2192839 0.079323925
5.2197239 0.079756897
5.220164 0.080141844
5.2206041 0.080568526
5.2210442 0.081048066
5.2214843 0.081562335
5.2219244 0.082093199
5.2223645 0.082622529
5.2228046 0.083132191
5.2232446 0.083604055
5.2236847 0.084019989
5.2241248 0.084361862
5.2245649 0.084611541
5.225005 0.084750888
5.2254451 0.084704652
5.2258852 0.084437845
5.2263253 0.083988318
5.2267654 0.083393925
5.2272054 0.08269252
5.2276455 0.081921956
5.2280856 0.081120086
5.2285257 0.080324764
5.2289658 0.079573843
5.2294059 0.078905175
5.229846 0.078356615
5.2302861 0.07792671
5.2307261 0.077502215
5.2311662 0.077075618
5.2316063 0.076650094
5.2320464 0.076228818
5.2324865 0.075814965
5.2329266 0.075411711
5.2333667 0.07502223
5.2338068 0.074649699
5.2342468 0.074297292
5.2346869 0.073968185
5.235127 0.073664874
5.2355671 0.073378152
5.2360072 0.073104159
5.2364473 0.072842898
5.2368874 0.072594366
5.2373275 0.072358566
5.2377676 0.072135495
5.2382076 0.071925155
5.2386477 0.071727545
5.2390878 0.071542665
5.2395279 0.071370516
5.239968 0.071211098
5.2404081 0.071072933
5.2408482 0.070963625
5.2412883 0.070877338
5.2417283 0.070808179
5.2421684 0.070750255
5.2426085 0.070697671
5.2430486 0.070644535
5.2434887 0.070584954
5.2439288 0.070513034
5.2443689 0.070422882
5.244809 0.070308604
5.245249 0.070165743
5.2456891 0.069998297
5.2461292 0.069808836
5.2465693 0.069599335
5.2470094 0.069371765
5.2474495 0.069128102
5.2478896 0.068870316
5.2483297 0.068600383
5.2487698 0.068320275
5.2492098 0.068031965
5.2496499 0.067737427
5.25009 0.067436281
5.2505301 0.067060892
5.2509702 0.066595748
5.2514103 0.06606304
5.2518504 0.065484954
5.2522905 0.06488368
5.2527305 0.064281405
5.2531706 0.063700318
5.2536107 0.063162608
5.2540508 0.062690463
5.2544909 0.062306071
5.254931 0.06203162
5.2553711 0.061856179
5.2558112 0.061728664
5.2562513 0.061644851
5.2566913 0.061601556
5.2571314 0.061595595
5.2575715 0.061623783
5.2580116 0.061682938
5.2584517 0.061769875
5.2588918 0.06188141
5.2593319 0.06201436
5.259772 0.062165541
5.260212 0.062332532
5.2606521 0.062516836
5.2610922 0.062715527
5.2615323 0.062924763
5.2619724 0.063140704
5.2624125 0.063359512
5.2628526 0.063577347
5.2632927 0.063790368
5.2637327 0.063994735
5.2641728 0.064186609
5.2646129 0.06436215
5.265053 0.064517619
5.2654931 0.064658341
5.2659332 0.064789058
5.2663733 0.064909639
5.2668134 0.065019949
5.2672535 0.065119855
5.2676935 0.065209223
5.2681336 0.065287921
5.2685737 0.065355815
5.2690138 0.06541277
5.2694539 0.065458655
5.269894 0.065493335
5.2703341 0.065495663
5.2707742 0.06542446
5.2712142 0.065294301
5.2716543 0.065122042
5.2720944 0.064924538
5.2725345 0.064718647
5.2729746 0.064521222
5.2734147 0.064349121
5.2738548 0.064219199
5.2742949 0.064148311
5.2747349 0.064153314
5.275175 0.064243749
5.2756151 0.064361914
5.2760552 0.064490111
5.2764953 0.064626276
5.2769354 0.06476834
5.2773755 0.064914238
5.2778156 0.065061902
5.2782557 0.065209266
5.2786957 0.065354264
5.2791358 0.065494828
5.2795759 0.065628892
5.280016 0.065754395
5.2804561 0.065874183
5.2808962 0.065991912
5.2813363 0.066107634
5.2817764 0.0662214
5.2822164 0.066333262
5.2826565 0.066443272
5.2830966 0.066551481
5.2835367 0.066657941
5.2839768 0.066762703
5.2844169 0.066865819
5.284857 0.06696734
5.2852971 0.067046152
5.2857371 0.067043995
5.2861772 0.066973934
5.2866173 0.066854263
5.2870574 0.066703274
5.2874975 0.06653926
5.2879376 0.066380514
5.2883777 0.066245329
5.2888178 0.066151997
5.2892579 0.066118811
5.2896979 0.066164065
5.290138 0.066305554
5.2905781 0.066544244
5.2910182 0.066863655
5.2914583 0.067246924
5.2918984 0.067677187
5.2923385 0.068137582
5.2927786 0.068611244
5.2932186 0.069081312
5.2936587 0.069530921
5.2940988 0.069943208
5.2945389 0.07030131
5.294979 0.070588364
5.2954191 0.07082336
5.2958592 0.071045044
5.2962993 0.071256274
5.2967393 0.071459825
5.2971794 0.071658475
5.2976195 0.071854998
5.2980596 0.072052172
5.2984997 0.072252771
5.2989398 0.072459573
5.2993799 0.072675353
5.29982 0.072902887
5.3002601 0.073146839
5.3007001 0.073415051
5.3011402 0.07370441
5.3015803 0.0740107
5.3020204 0.074329709
5.3024605 0.074657221
5.3029006 0.074989022
5.3033407 0.075320898
5.3037808 0.075648636
5.3042208 0.07596802
5.3046609 0.076274837
5.305101 0.076560234
5.3055411 0.076710759
5.3059812 0.076705493
5.3064213 0.076579679
5.3068614 0.076368559
5.3073015 0.076107377
5.3077415 0.075831374
5.3081816 0.075575794
5.3086217 0.07537588
5.3090618 0.075266873
5.3095019 0.075284019
5.309942 0.075462558
5.3103821 0.075968763
5.3108222 0.076972477
5.3112623 0.078376489
5.3117023 0.080080176
5.3121424 0.081982915
5.3125825 0.083984083
5.3130226 0.085983055
5.3134627 0.087879209
5.3139028 0.089571922
5.3143429 0.090960569
5.314783 0.091944528
5.315223 0.092490924
5.3156631 0.092933364
5.3161032 0.093333312
5.3165433 0.093692221
5.3169834 0.094011542
5.3174235 0.094292727
5.3178636 0.094537229
5.3183037 0.094746497
5.3187437 0.094921985
5.3191838 0.095065143
5.3196239 0.095177424
5.320064 0.095259688
5.3205041 0.095281442
5.3209442 0.095235548
5.3213843 0.095136902
5.3218244 0.095000403
5.3222645 0.094840948
5.3227045 0.094673437
5.3231446 0.094512766
5.3235847 0.094373834
5.3240248 0.094271539
5.3244649 0.094220778
5.324905 0.094236451
5.3253451 0.094354108
5.3257852 0.094624989
5.3262252 0.095049425
5.3266653 0.095626057
5.3271054 0.096353524
5.3275455 0.097230466
5.3279856 0.098255522
5.3284257 0.099427332
5.3288658 0.10074454
5.3293059 0.10220577
5.3297459 0.10380968
5.330186 0.10559113
5.3306261 0.10781766
5.3310662 0.11046372
5.3315063 0.11343083
5.3319464 0.11662051
5.3323865 0.11993425
5.3328266 0.12327357
5.3332667 0.12653999
5.3337067 0.12963502
5.3341468 0.13246016
5.3345869 0.13491692
5.335027 0.13690781
5.3354671 0.13864278
5.3359072 0.14033609
5.3363473 0.14198726
5.3367874 0.14359579
5.3372274 0.14516119
5.3376675 0.14668297
5.3381076 0.14816063
5.3385477 0.14959367
5.3389878 0.15098161
5.3394279 0.15232394
5.339868 0.15362019
5.3403081 0.15485848
5.3407481 0.15601393
5.3411882 0.15710149
5.3416283 0.15813842
5.3420684 0.15914201
5.3425085 0.16012956
5.3429486 0.16111833
5.3433887 0.16212562
5.3438288 0.16316871
5.3442689 0.16426488
5.3447089 0.16543142
5.345149 0.16668905
5.3455891 0.16809093
5.3460292 0.16964334
5.3464693 0.17133752
5.3469094 0.1731647
5.3473495 0.1751161
5.3477896 0.17718296
5.3482296 0.17935651
5.3486697 0.18162797
5.3491098 0.18398858
5.3495499 0.18642955
5.34999 0.18894213
5.3504301 0.19175932
5.3508702 0.19507328
5.3513103 0.19877795
5.3517504 0.20276716
5.3521904 0.20693472
5.3526305 0.21117445
5.3530706 0.21538015
5.3535107 0.21944566
5.3539508 0.22326478
5.3543909 0.22673132
5.354831 0.22973911
5.3552711 0.23223833
5.3557111 0.23441184
5.3561512 0.23633259
5.3565913 0.23805554
5.3570314 0.23963568
5.3574715 0.24112797
5.3579116 0.24258739
5.3583517 0.24406891
5.3587918 0.24562752
5.3592318 0.24731818
5.3596719 0.24919586
5.360112 0.25131059
5.3605521 0.2535962
5.3609922 0.2560112
5.3614323 0.25855114
5.3618724 0.26121157
5.3623125 0.26398803
5.3627526 0.26687607
5.3631926 0.26987123
5.3636327 0.27296905
5.3640728 0.27616508
5.3645129 0.27945487
5.364953 0.28283396
5.3653931 0.28684459
5.3658332 0.29212595
5.3662733 0.29839335
5.3667133 0.30535372
5.3671534 0.31271398
5.3675935 0.32018109
5.3680336 0.32746196
5.3684737 0.33426354
5.3689138 0.34029275
5.3693539 0.34525654
5.369794 0.34886183
5.370234 0.35102622
5.3706741 0.35270954
5.3711142 0.3541201
5.3715543 0.35531573
5.3719944 0.3563543
5.3724345 0.35729364
5.3728746 0.35819162
5.3733147 0.35910608
5.3737548 0.36009487
5.3741948 0.36121584
5.3746349 0.36252685
5.375075 0.36408108
5.3755151 0.36572102
5.3759552 0.36735633
5.3763953 0.36900206
5.3768354 0.37067328
5.3772755 0.37238505
5.3777155 0.37415241
5.3781556 0.37599043
5.3785957 0.37791418
5.3790358 0.37993869
5.3794759 0.38207904
5.379916 0.38435027
5.3803561 0.38695083
5.3807962 0.39018707
5.3812362 0.39394691
5.3816763 0.39810723
5.3821164 0.40254491
5.3825565 0.40713683
5.3829966 0.41175986
5.3834367 0.41629089
5.3838768 0.42060679
5.3843169 0.42458444
5.384757 0.42810072
5.385197 0.43109254
5.3856371 0.43391949
5.3860772 0.4366452
5.3865173 0.43924705
5.3869574 0.44170243
5.3873975 0.44398873
5.3878376 0.44608334
5.3882777 0.44796365
5.3887177 0.44960703
5.3891578 0.45099089
5.3895979 0.45209261
5.390038 0.45289008
5.3904781 0.45345002
5.3909182 0.45385394
5.3913583 0.4541344
5.3917984 0.45432399
5.3922384 0.45445529
5.3926785 0.45456089
5.3931186 0.45467335
5.3935587 0.45482526
5.3939988 0.45504921
5.3944389 0.45537777
5.394879 0.45584353
5.3953191 0.45646249
5.3957592 0.45719542
5.3961992 0.45801745
5.3966393 0.45890536
5.3970794 0.45983594
5.3975195 0.46078599
5.3979596 0.4617323
5.3983997 0.46265166
5.3988398 0.46352085
5.3992799 0.46431668
5.3997199 0.46501593
5.40016 0.46559359
5.4006001 0.46601218
5.4010402 0.46626003
5.4014803 0.46633222
5.4019204 0.46622385
5.4023605 0.46592999
5.4028006 0.46544572
5.4032406 0.46476614
5.4036807 0.46388632
5.4041208 0.46280136
5.4045609 0.46150633
5.405001 0.45999632
5.4054411 0.45824976
5.4058812 0.45626358
5.4063213 0.45406035
5.4067614 0.45166262
5.4072014 0.44909295
5.4076415 0.44637391
5.4080816 0.44352805
5.4085217 0.44057794
5.4089618 0.43754613
5.4094019 0.43445518
5.409842 0.43132766
5.4102821 0.42809229
5.4107221 0.42447164
5.4111622 0.42053198
5.4116023 0.41637067
5.4120424 0.41208505
5.4124825 0.40777248
5.4129226 0.40353029
5.4133627 0.39945585
5.4138028 0.39564649
5.4142428 0.39219957
5.4146829 0.38921243
5.415123 0.38676965
5.4155631 0.38470434
5.4160032 0.38291226
5.4164433 0.38136299
5.4168834 0.38002609
5.4173235 0.37887115
5.4177636 0.37786772
5.4182036 0.37698538
5.4186437 0.37619371
5.4190838 0.37546228
5.4195239 0.37476066
5.419964 0.37405842
5.4204041 0.37354863
5.4208442 0.37345126
5.4212843 0.37364875
5.4217243 0.37402169
5.4221644 0.37445068
5.4226045 0.3748163
5.4230446 0.37499914
5.4234847 0.3748798
5.4239248 0.37433885
5.4243649 0.37325688
5.424805 0.3715145
5.425245 0.36911819
5.4256851 0.36660603
5.4261252 0.36406014
5.4265653 0.36148703
5.4270054 0.35889321
5.4274455 0.35628518
5.4278856 0.35366943
5.4283257 0.35105247
5.4287658 0.34844079
5.4292058 0.34584091
5.4296459 0.34325932
5.430086 0.34070295
5.4305261 0.33818829
5.4309662 0.33571118
5.4314063 0.33325805
5.4318464 0.33081531
5.4322865 0.32836936
5.4327265 0.32590662
5.4331666 0.3234135
5.4336067 0.32087641
5.4340468 0.31828177
5.4344869 0.31561599
5.434927 0.31286548
5.4353671 0.30996327
5.4358072 0.30682677
5.4362472 0.30349161
5.4366873 0.29999581
5.4371274 0.29637738
5.4375675 0.29267432
5.4380076 0.28892463
5.4384477 0.28516632
5.4388878 0.28143739
5.4393279 0.27777586
5.439768 0.27421973
5.440208 0.27078808
5.4406481 0.26737837
5.4410882 0.26396881
5.4415283 0.26055939
5.4419684 0.25715009
5.4424085 0.25374089
5.4428486 0.25033178
5.4432887 0.24692275
5.4437287 0.24351378
5.4441688 0.24010484
5.4446089 0.23669594
5.445049 0.23328699
5.4454891 0.22987414
5.4459292 0.22645643
5.4463693 0.22303603
5.4468094 0.21961514
5.4472494 0.21619593
5.4476895 0.21278059
5.4481296 0.2093713
5.4485697 0.20597024
5.4490098 0.20257959
5.4494499 0.19920153
5.44989 0.19583825
5.4503301 0.19267493
5.4507702 0.19011145
5.4512102 0.18807416
5.4516503 0.18646806
5.4520904 0.18519815
5.4525305 0.18416944
5.4529706 0.18328691
5.4534107 0.18245558
5.4538508 0.18158044
5.4542909 0.18056649
5.4547309 0.17931873
5.455171 0.17776859
5.4556111 0.17611316
5.4560512 0.17442197
5.4564913 0.17270571
5.4569314 0.17097512
5.4573715 0.16924089
5.4578116 0.16751375
5.4582517 0.16580439
5.4586917 0.16412354
5.4591318 0.16248191
5.4595719 0.16089021
5.460012 0.15935916
5.4604521 0.15791699
5.4608922 0.15658057
5.4613323 0.15534656
5.4617724 0.15421163
5.4622124 0.15317247
5.4626525 0.15222574
5.4630926 0.15136812
5.4635327 0.15059629
5.4639728 0.14990691
5.4644129 0.14929667
5.464853 0.14876223
5.4652931 0.14829528
5.4657331 0.14787586
5.4661732 0.14749873
5.4666133 0.14715987
5.4670534 0.1468553
5.4674935 0.146581
5.4679336 0.14633296
5.4683737 0.14610718
5.4688138 0.14589966
5.4692539 0.14570639
5.4696939 0.14552337
5.470134 0.14535808
5.4705741 0.14536733
5.4710142 0.14555624
5.4714543 0.14586554
5.4718944 0.14623596
5.4723345 0.14660822
5.4727746 0.14692303
5.4732146 0.14712113
5.4736547 0.14714323
5.4740948 0.14693006
5.4745349 0.14642234
5.474975 0.14556079
5.4754151 0.1444674
5.4758552 0.14334834
5.4762953 0.14220825
5.4767353 0.14105118
5.4771754 0.13988116
5.4776155 0.13870224
5.4780556 0.13751845
5.4784957 0.13633382
5.4789358 0.1351524
5.4793759 0.13397823
5.479816 0.13281533
5.4802561 0.13166457
5.4806961 0.1305147
5.4811362 0.12936498
5.4815763 0.12821619
5.4820164 0.12706914
5.4824565 0.12592462
5.4828966 0.12478343
5.4833367 0.12364638
5.4837768 0.12251425
5.4842168 0.12138785
5.4846569 0.12026796
5.485097 0.1191642
5.4855371 0.11831071
5.4859772 0.11778196
5.4864173 0.11753825
5.4868574 0.11753988
5.4872975 0.11774715
5.4877375 0.11812037
5.4881776 0.11861982
5.4886177 0.1192058
5.4890578 0.11983862
5.4894979 0.12047858
5.489938 0.12108597
5.4903781 0.12177983
5.4908182 0.12276937
5.4912583 0.12398764
5.4916983 0.12536334
5.4921384 0.12682514
5.4925785 0.12830171
5.4930186 0.12972173
5.4934587 0.1310139
5.4938988 0.13210687
5.4943389 0.13292935
5.494779 0.13340999
5.495219 0.13351289
5.4956591 0.13341466
5.4960992 0.13316615
5.4965393 0.13278592
5.4969794 0.13229254
5.4974195 0.13170458
5.4978596 0.13104062
5.4982997 0.13031922
5.4987397 0.12955895
5.4991798 0.12877838
5.4996199 0.12799608
5.50006 0.12722596
5.5005001 0.12619585
5.5009402 0.12481611
5.5013803 0.12319556
5.5018204 0.12144301
5.5022605 0.11966726
5.5027005 0.11797711
5.5031406 0.11648139
5.5035807 0.11528889
5.5040208 0.11450843
5.5044609 0.11424881
5.504901 0.11461885
5.5053411 0.11555353
5.5057812 0.11670014
5.5062212 0.11801834
5.5066613 0.11948127
5.5071014 0.1210621
5.5075415 0.12273397
5.5079816 0.12447006
5.5084217 0.12624352
5.5088618 0.12802749
5.5093019 0.12979515
5.5097419 0.13151965
5.510182 0.13318788
5.5106221 0.13489615
5.5110622 0.1366566
5.5115023 0.13845448
5.5119424 0.14027501
5.5123825 0.14210343
5.5128226 0.14392497
5.5132627 0.14572489
5.5137027 0.14748841
5.5141428 0.14920076
5.5145829 0.1508472
5.515023 0.15241128
5.5154631 0.15325246
5.5159032 0.15301231
5.5163433 0.15191591
5.5167834 0.1501883
5.5172234 0.14805453
5.5176635 0.14573967
5.5181036 0.14346877
5.5185437 0.14146689
5.5189838 0.13995907
5.5194239 0.13917038
5.519864 0.13932587
5.5203041 0.14034933
5.5207441 0.14145551
5.5211842 0.14258279
5.5216243 0.14372621
5.5220644 0.14488079
5.5225045 0.14604156
5.5229446 0.14720353
5.5233847 0.14836174
5.5238248 0.1495112
5.5242649 0.15064695
5.5247049 0.15176401
5.525145 0.15285865
5.5255851 0.15394384
5.5260252 0.15502407
5.5264653 0.156099
5.5269054 0.1571683
5.5273455 0.15823164
5.5277856 0.15928867
5.5282256 0.16033908
5.5286657 0.16138251
5.5291058 0.16241864
5.5295459 0.16344714
5.529986 0.16446766
5.5304261 0.16502685
5.5308662 0.16474208
5.5313063 0.16381505
5.5317463 0.16244799
5.5321864 0.16084311
5.5326265 0.15920264
5.5330666 0.1577288
5.5335067 0.15662383
5.5339468 0.15608993
5.5343869 0.15632934
5.534827 0.15754427
5.5352671 0.15972051
5.5357071 0.16209637
5.5361472 0.16456688
5.5365873 0.1671122
5.5370274 0.16971249
5.5374675 0.17234792
5.5379076 0.17499864
5.5383477 0.17764484
5.5387878 0.18026666
5.5392278 0.18284427
5.5396679 0.18535784
5.540108 0.18778966
5.5405481 0.19017507
5.5409882 0.19253818
5.5414283 0.19488551
5.5418684 0.1972236
5.5423085 0.19955896
5.5427485 0.20189812
5.5431886 0.20424761
5.5436287 0.20661395
5.5440688 0.20900367
5.5445089 0.21142329
5.544949 0.21387934
5.5453891 0.21649849
5.5458292 0.21942779
5.5462693 0.22260034
5.5467093 0.22594704
5.5471494 0.22939878
5.5475895 0.23288646
5.5480296 0.23634097
5.5484697 0.2396932
5.5489098 0.24287404
5.5493499 0.24581438
5.54979 0.24844511
5.55023 0.2507473
5.5506701 0.25295733
5.5511102 0.25512327
5.5515503 0.25725434
5.5519904 0.25935979
5.5524305 0.26144883
5.5528706 0.26353071
5.5533107 0.26561463
5.5537508 0.26770985
5.5541908 0.26982558
5.5546309 0.27197106
5.555071 0.27415529
5.5555111 0.27637342
5.5559512 0.27861542
5.5563913 0.28087542
5.5568314 0.28314755
5.5572715 0.28542594
5.5577115 0.28770472
5.5581516 0.289978
5.5585917 0.29223992
5.5590318 0.29448461
5.5594719 0.2967062
5.559912 0.29889881
5.5603521 0.30102591
5.5607922 0.30302508
5.5612322 0.30490075
5.5616723 0.30665937
5.5621124 0.30830739
5.5625525 0.30985126
5.5629926 0.31129741
5.5634327 0.3126523
5.5638728 0.31392238
5.5643129 0.31511407
5.564753 0.31623384
5.565193 0.31728394
5.5656331 0.31823878
5.5660732 0.31909923
5.5665133 0.31987311
5.5669534 0.32056822
5.5673935 0.32119236
5.5678336 0.32175337
5.5682737 0.32225903
5.5687137 0.32271716
5.5691538 0.32313557
5.5695939 0.32352207
5.570034 0.32388403
5.5704741 0.32414909
5.5709142 0.32427876
5.5713543 0.32429967
5.5717944 0.32423843
5.5722344 0.32412167
5.5726745 0.32397602
5.5731146 0.32382811
5.5735547 0.32370455
5.5739948 0.32363197
5.5744349 0.32363699
5.574875 0.32374625
5.5753151 0.32412327
5.5757552 0.32508881
5.5761952 0.326527
5.5766353 0.32829814
5.5770754 0.33026254
5.5775155 0.33228052
5.5779556 0.33421238
5.5783957 0.33591843
5.5788358 0.337259
5.5792759 0.33809438
5.5797159 0.33828489
5.580156 0.33771884
5.5805961 0.33664522
5.5810362 0.33521217
5.5814763 0.3334896
5.5819164 0.33154743
5.5823565 0.32945556
5.5827966 0.32728392
5.5832366 0.3251024
5.5836767 0.32298094
5.5841168 0.32098943
5.5845569 0.3191978
5.584997 0.31767596
5.5854371 0.3162922
5.5858772 0.31488044
5.5863173 0.31346702
5.5867574 0.31207827
5.5871974 0.31074055
5.5876375 0.3094802
5.5880776 0.30832356
5.5885177 0.30729698
5.5889578 0.30642681
5.5893979 0.30573939
5.589838 0.30526106
5.5902781 0.30506512
5.5907181 0.3053003
5.5911582 0.30589906
5.5915983 0.30677537
5.5920384 0.30784321
5.5924785 0.30901654
5.5929186 0.31020935
5.5933587 0.3113356
5.5937988 0.31230927
5.5942388 0.31304433
5.5946789 0.31345476
5.595119 0.31347203
5.5955591 0.31336714
5.5959992 0.31326028
5.5964393 0.31315197
5.5968794 0.31304272
5.5973195 0.31293304
5.5977596 0.31282345
5.5981996 0.31271447
5.5986397 0.31260659
5.5990798 0.31250035
5.5995199 0.31239624
5.59996 0.31229479
5.6004001 0.31219524
5.6008402 0.31209598
5.6012803 0.31199699
5.6017203 0.31189822
5.6021604 0.31179966
5.6026005 0.31170128
5.6030406 0.31160304
5.6034807 0.31150491
5.6039208 0.31140688
5.6043609 0.3113089
5.604801 0.31121096
5.605241 0.31112115
5.6056811 0.3110766
5.6061212 0.31107477
5.6065613 0.31110728
5.6070014 0.31116575
5.6074415 0.3112418
5.6078816 0.31132705
5.6083217 0.31141313
5.6087618 0.31149166
5.6092018 0.31155427
5.6096419 0.31159257
5.610082 0.31157102
5.6105221 0.31054289
5.6109622 0.30828874
5.6114023 0.30514489
5.6118424 0.30144768
5.6122825 0.29753341
5.6127225 0.29373841
5.6131626 0.29039901
5.6136027 0.28785153
5.6140428 0.28643229
5.6144829 0.28647762
5.614923 0.28832383
5.6153631 0.29162503
5.6158032 0.29522026
5.6162432 0.29904683
5.6166833 0.30307087
5.6171234 0.3072585
5.6175635 0.31157586
5.6180036 0.31598906
5.6184437 0.32046423
5.6188838 0.3249675
5.6193239 0.32946499
5.619764 0.33392283
5.620204 0.33833125
5.6206441 0.34282664
5.6210842 0.34741348
5.6215243 0.35206428
5.6219644 0.35675158
5.6224045 0.36144788
5.6228446 0.36612571
5.6232847 0.3707576
5.6237247 0.37531604
5.6241648 0.37977358
5.6246049 0.38410273
5.625045 0.38826599
5.6254851 0.39118104
5.6259252 0.39238457
5.6263653 0.39223707
5.6268054 0.39109907
5.6272454 0.38933107
5.6276855 0.38729358
5.6281256 0.38534711
5.6285657 0.38385217
5.6290058 0.38316926
5.6294459 0.3836589
5.629886 0.3856816
5.6303261 0.3890299
5.6307662 0.39244974
5.6312062 0.39587452
5.6316463 0.39930306
5.6320864 0.40273417
5.6325265 0.40616666
5.6329666 0.40959936
5.6334067 0.41303107
5.6338468 0.4164606
5.6342869 0.41988678
5.6347269 0.42330841
5.635167 0.42672475
5.6356071 0.43013939
5.6360472 0.43355323
5.6364873 0.43696603
5.6369274 0.44037758
5.6373675 0.44378765
5.6378076 0.44719603
5.6382476 0.45060248
5.6386877 0.45400678
5.6391278 0.45740871
5.6395679 0.46080806
5.640008 0.46420452
5.6404481 0.46740416
5.6408882 0.47021762
5.6413283 0.47263167
5.6417684 0.4746331
5.6422084 0.47620867
5.6426485 0.47734518
5.6430886 0.47802939
5.6435287 0.47824808
5.6439688 0.47798803
5.6444089 0.47723602
5.644849 0.47597883
5.6452891 0.47422942
5.6457291 0.47209894
5.6461692 0.46965917
5.6466093 0.46697629
5.6470494 0.4641165
5.6474895 0.46114597
5.6479296 0.4581309
5.6483697 0.45513746
5.6488098 0.45223183
5.6492498 0.44948022
5.6496899 0.44694879
5.65013 0.44468936
5.6505701 0.44252071
5.6510102 0.44038116
5.6514503 0.4382867
5.6518904 0.43625329
5.6523305 0.43429689
5.6527706 0.43243347
5.6532106 0.430679
5.6536507 0.42904945
5.6540908 0.42756077
5.6545309 0.42622895
5.654971 0.42506993
5.6554111 0.4245354
5.6558512 0.42505112
5.6562913 0.42639316
5.6567313 0.42833524
5.6571714 0.43065111
5.6576115 0.43311447
5.6580516 0.43549905
5.6584917 0.43757858
5.6589318 0.43912679
5.6593719 0.43991739
5.659812 0.43972412
5.6602521 0.43853643
5.6606921 0.43720188
5.6611322 0.435836
5.6615723 0.4344412
5.6620124 0.43301989
5.6624525 0.43157448
5.6628926 0.43010739
5.6633327 0.42862103
5.6637728 0.42711781
5.6642128 0.42560014
5.6646529 0.42407043
5.665093 0.42253013
5.6655331 0.42095446
5.6659732 0.41933906
5.6664133 0.41769386
5.6668534 0.4160288
5.6672935 0.41435382
5.6677335 0.41267888
5.6681736 0.4110139
5.6686137 0.40936883
5.6690538 0.40775362
5.6694939 0.4061782
5.669934 0.40465252
5.6703741 0.40328226
5.6708142 0.40224557
5.6712543 0.40155868
5.6716943 0.40123482
5.6721344 0.40128725
5.6725745 0.40172922
5.6730146 0.40257399
5.6734547 0.40383479
5.6738948 0.40552489
5.6743349 0.40765753
5.674775 0.41024595
5.675215 0.41325811
5.6756551 0.41641472
5.6760952 0.41965899
5.6765353 0.42298284
5.6769754 0.42637817
5.6774155 0.4298369
5.6778556 0.43335093
5.6782957 0.43691218
5.6787357 0.44051255
5.6791758 0.44414396
5.6796159 0.44779832
5.680056 0.45146884
5.6804961 0.45523916
5.6809362 0.45913637
5.6813763 0.46312265
5.6818164 0.46716019
5.6822565 0.47121118
5.6826965 0.4752378
5.6831366 0.47920226
5.6835767 0.48306673
5.6840168 0.48679341
5.6844569 0.49034449
5.684897 0.49368215
5.6853371 0.49670562
5.6857772 0.49928954
5.6862172 0.50150137
5.6866573 0.50341548
5.6870974 0.50510624
5.6875375 0.50664801
5.6879776 0.50811516
5.6884177 0.50958205
5.6888578 0.51112306
5.6892979 0.51281255
5.6897379 0.51472488
5.690178 0.51691094
5.6906181 0.5192079
5.6910582 0.52156889
5.6914983 0.52399345
5.6919384 0.52648117
5.6923785 0.52903162
5.6928186 0.53164435
5.6932587 0.53431894
5.6936987 0.53705495
5.6941388 0.53985196
5.6945789 0.54270953
5.695019 0.54562798
5.6954591 0.54901766
5.6958992 0.55312013
5.6963393 0.55778313
5.6967794 0.56285442
5.6972194 0.56818173
5.6976595 0.57361281
5.6980996 0.57899542
5.6985397 0.58417731
5.6989798 0.5890062
5.6994199 0.59332987
5.69986 0.59699604
5.7003001 0.59997999
5.7007401 0.60259917
5.7011802 0.60488847
5.7016203 0.60685774
5.7020604 0.60851685
5.7025005 0.60987564
5.7029406 0.61094398
5.7033807 0.61173171
5.7038208 0.61224868
5.7042609 0.61250477
5.7047009 0.61250981
5.705141 0.6122684
5.7055811 0.61173103
5.7060212 0.61092909
5.7064613 0.60992143
5.7069014 0.60876689
5.7073415 0.60752432
5.7077816 0.60625255
5.7082216 0.60501044
5.7086617 0.60385682
5.7091018 0.60285055
5.7095419 0.60205046
5.709982 0.60151539
5.7104221 0.60140255
5.7108622 0.60177413
5.7113023 0.60251417
5.7117423 0.6035065
5.7121824 0.60463495
5.7126225 0.60578335
5.7130626 0.60683552
5.7135027 0.60767528
5.7139428 0.60818646
5.7143829 0.60825288
5.714823 0.60775837
5.7152631 0.60657912
5.7157031 0.60467402
5.7161432 0.6021675
5.7165833 0.59919423
5.7170234 0.5958889
5.7174635 0.59238615
5.7179036 0.58882068
5.7183437 0.58532713
5.7187838 0.58204019
5.7192238 0.57909452
5.7196639 0.5766248
5.720104 0.5747459
5.7205441 0.57308052
5.7209842 0.57145009
5.7214243 0.56987104
5.7218644 0.56835978
5.7223045 0.56693274
5.7227445 0.56560633
5.7231846 0.56439698
5.7236247 0.5633211
5.7240648 0.5623951
5.7245049 0.56163541
5.724945 0.56105845
5.7253851 0.56062379
5.7258252 0.56025218
5.7262653 0.55995005
5.7267053 0.559725
5.7271454 0.5595846
5.7275855 0.55953644
5.7280256 0.55958809
5.7284657 0.55974714
5.7289058 0.56002117
5.7293459 0.56041777
5.729786 0.5609445
5.730226 0.56161069
5.7306661 0.56242037
5.7311062 0.56334905
5.7315463 0.56436928
5.7319864 0.56545365
5.7324265 0.56657472
5.7328666 0.56770505
5.7333067 0.56881723
5.7337467 0.56988382
5.7341868 0.57087739
5.7346269 0.57177051
5.735067 0.57253635
5.7355071 0.57318814
5.7359472 0.57374964
5.7363873 0.57423052
5.7368274 0.57464046
5.7372675 0.57498912
5.7377075 0.57528619
5.7381476 0.57554132
5.7385877 0.5757642
5.7390278 0.57596449
5.7394679 0.57615187
5.739908 0.57633601
5.7403481 0.57629027
5.7407882 0.57559844
5.7412282 0.57439635
5.7416683 0.57283739
5.7421084 0.57107497
5.7425485 0.56926246
5.7429886 0.56755328
5.7434287 0.5661008
5.7438688 0.56505843
5.7443089 0.56457955
5.7447489 0.56481756
5.745189 0.56590147
5.7456291 0.5677092
5.7460692 0.57013318
5.7465093 0.57309639
5.7469494 0.57652179
5.7473895 0.58033234
5.7478296 0.584451
5.7482697 0.58880074
5.7487097 0.59330452
5.7491498 0.5978853
5.7495899 0.60246604
5.75003 0.60697105
5.7504701 0.61164662
5.7509102 0.61666312
5.7513503 0.62194111
5.7517904 0.62740115
5.7522304 0.63296379
5.7526705 0.63854961
5.7531106 0.64407915
5.7535507 0.64947299
5.7539908 0.65465168
5.7544309 0.65953578
5.754871 0.66404586
5.7553111 0.66807196
5.7557512 0.67149834
5.7561912 0.6743419
5.7566313 0.6766263
5.7570714 0.67837518
5.7575115 0.67961217
5.7579516 0.68036092
5.7583917 0.68064508
5.7588318 0.68048828
5.7592719 0.67991418
5.7597119 0.6789464
5.760152 0.67755473
5.7605921 0.67517299
5.7610322 0.67183357
5.7614723 0.66777784
5.7619124 0.66324714
5.7623525 0.65848282
5.7627926 0.65372622
5.7632326 0.6492187
5.7636727 0.64520161
5.7641128 0.64191628
5.7645529 0.63960408
5.764993 0.63850634
5.7654331 0.63818256
5.7658732 0.63797296
5.7663133 0.63785202
5.7667534 0.63779437
5.7671934 0.63777465
5.7676335 0.63776749
5.7680736 0.63774754
5.7685137 0.63768942
5.7689538 0.63756777
5.7693939 0.63735723
5.769834 0.63703244
5.7702741 0.63659621
5.7707141 0.63614093
5.7711542 0.63567587
5.7715943 0.63520058
5.7720344 0.63471458
5.7724745 0.63421741
5.7729146 0.6337086
5.7733547 0.63318769
5.7737948 0.63265419
5.7742348 0.63210766
5.7746749 0.63154762
5.775115 0.63096247
5.7755551 0.63014287
5.7759952 0.62905721
5.7764353 0.62776851
5.7768754 0.6263398
5.7773155 0.6248341
5.7777556 0.62331441
5.7781956 0.62184378
5.7786357 0.62048521
5.7790758 0.61930172
5.7795159 0.61835635
5.779956 0.6177121
5.7803961 0.61767904
5.7808362 0.6185409
5.7812763 0.6201328
5.7817163 0.62228646
5.7821564 0.62483356
5.7825965 0.62760582
5.7830366 0.63043493
5.7834767 0.6331526
5.7839168 0.63559053
5.7843569 0.63758041
5.784797 0.63895395
5.785237 0.63958748
5.7856771 0.63965701
5.7861172 0.63930591
5.7865573 0.63865502
5.7869974 0.63782523
5.7874375 0.63693739
5.7878776 0.63611236
5.7883177 0.63547103
5.7887578 0.63513424
5.7891978 0.63522286
5.7896379 0.63585777
5.790078 0.6371495
5.7905181 0.63876241
5.7909582 0.64047221
5.7913983 0.64226146
5.7918384 0.64411272
5.7922785 0.64600858
5.7927185 0.64793158
5.7931586 0.64986431
5.7935987 0.65178932
5.7940388 0.65368918
5.7944789 0.65554646
5.794919 0.65734373
5.7953591 0.65904832
5.7957992 0.66063568
5.7962392 0.6621286
5.7966793 0.66355086
5.7971194 0.66492624
5.7975595 0.66627854
5.7979996 0.66763154
5.7984397 0.66900903
5.7988798 0.67043479
5.7993199 0.67193261
5.79976 0.67352627
5.8002 0.67558061
5.8006401 0.68035621
5.8010802 0.68774163
5.8015203 0.69710168
5.8019604 0.70780112
5.8024005 0.71920476
5.8028406 0.73067738
5.8032807 0.74158377
5.8037207 0.75128872
5.8041608 0.75915701
5.8046009 0.76455343
5.805041 0.76685428
5.8054811 0.76713638
5.8059212 0.76655874
5.8063613 0.76530224
5.8068014 0.76354778
5.8072414 0.76147624
5.8076815 0.75926851
5.8081216 0.75710548
5.8085617 0.75516804
5.8090018 0.75363707
5.8094419 0.75269347
5.809882 0.75251812
5.8103221 0.7530618
5.8107622 0.75379494
5.8112022 0.75464594
5.8116423 0.75557142
5.8120824 0.756528
5.8125225 0.75747229
5.8129626 0.7583609
5.8134027 0.75915046
5.8138428 0.75979758
5.8142829 0.76025888
5.8147229 0.76049097
5.815163 0.76047083
5.8156031 0.76038574
5.8160432 0.76028973
5.8164833 0.76018077
5.8169234 0.76005681
5.8173635 0.75991581
5.8178036 0.75975572
5.8182436 0.75957448
5.8186837 0.75937007
5.8191238 0.75914042
5.8195639 0.7588835
5.820004 0.75859726
5.8204441 0.75829476
5.8208842 0.75798719
5.8213243 0.75767051
5.8217644 0.75734067
5.8222044 0.75699364
5.8226445 0.75662537
5.8230846 0.75623183
5.8235247 0.75580897
5.8239648 0.75535276
5.8244049 0.75485915
5.824845 0.75432411
5.8252851 0.75373345
5.8257251 0.7530527
5.8261652 0.75228511
5.8266053 0.75143717
5.8270454 0.75051534
5.8274855 0.74952609
5.8279256 0.74847589
5.8283657 0.74737122
5.8288058 0.74621855
5.8292458 0.74502436
5.8296859 0.7437951
5.830126 0.7425343
5.8305661 0.74119964
5.8310062 0.73978614
5.8314463 0.73830787
5.8318864 0.73677889
5.8323265 0.73521324
5.8327666 0.73362499
5.8332066 0.7320282
5.8336467 0.73043692
5.8340868 0.72886521
5.8345269 0.72732713
5.834967 0.72583674
5.8354071 0.72433983
5.8358472 0.72278237
5.8362873 0.72121478
5.8367273 0.71968798
5.8371674 0.71825287
5.8376075 0.71696036
5.8380476 0.71586136
5.8384877 0.71500678
5.8389278 0.71444752
5.8393679 0.71423449
5.839808 0.71441861
5.840248 0.71516061
5.8406881 0.71693484
5.8411282 0.71963857
5.8415683 0.72309605
5.8420084 0.72713153
5.8424485 0.73156924
5.8428886 0.73623344
5.8433287 0.74094837
5.8437688 0.74553828
5.8442088 0.74982742
5.8446489 0.75364003
5.845089 0.75681749
5.8455291 0.7597747
5.8459692 0.76273809
5.8464093 0.76568357
5.8468494 0.76858706
5.8472895 0.77142449
5.8477295 0.77417177
5.8481696 0.77680482
5.8486097 0.77929956
5.8490498 0.78163191
5.8494899 0.78377779
5.84993 0.78571312
5.8503701 0.78730591
5.8508102 0.78840656
5.8512503 0.78910677
5.8516903 0.78950265
5.8521304 0.7896903
5.8525705 0.78976581
5.8530106 0.78982527
5.8534507 0.78996479
5.8538908 0.79028046
5.8543309 0.79086837
5.854771 0.79182463
5.855211 0.79321919
5.8556511 0.7949238
5.8560912 0.79686256
5.8565313 0.79898365
5.8569714 0.80123528
5.8574115 0.80356563
5.8578516 0.80592291
5.8582917 0.80825531
5.8587317 0.81051102
5.8591718 0.81263824
5.8596119 0.81458516
5.860052 0.81629795
5.8604921 0.81758093
5.8609322 0.81840202
5.8613723 0.81886198
5.8618124 0.81906154
5.8622525 0.81910146
5.8626925 0.81908248
5.8631326 0.81910534
5.8635727 0.81927079
5.8640128 0.81967957
5.8644529 0.82043243
5.864893 0.82163012
5.8653331 0.8235476
5.8657732 0.82653857
5.8662132 0.83040767
5.8666533 0.83493841
5.8670934 0.83991429
5.8675335 0.84511884
5.8679736 0.85033556
5.8684137 0.85534797
5.8688538 0.85993958
5.8692939 0.86389391
5.8697339 0.86699446
5.870174 0.86910919
5.8706141 0.87088041
5.8710542 0.87246459
5.8714943 0.87383228
5.8719344 0.87495399
5.8723745 0.87580027
5.8728146 0.87634165
5.8732547 0.87654866
5.8736947 0.87639183
5.8741348 0.8758417
5.8745749 0.87486879
5.875015 0.87344384
5.8754551 0.8717158
5.8758952 0.86985204
5.8763353 0.86788207
5.8767754 0.86583541
5.8772154 0.8637416
5.8776555 0.86163016
5.8780956 0.8595306
5.8785357 0.85747246
5.8789758 0.85548525
5.8794159 0.8535985
5.879856 0.85184174
5.8802961 0.85021539
5.8807361 0.84864126
5.8811762 0.84711014
5.8816163 0.84561913
5.8820564 0.84416533
5.8824965 0.84274583
5.8829366 0.84135773
5.8833767 0.83999812
5.8838168 0.8386641
5.8842569 0.83735277
5.8846969 0.83606123
5.885137 0.83480308
5.8855771 0.83381107
5.8860172 0.83313855
5.8864573 0.83275598
5.8868974 0.83263386
5.8873375 0.83274266
5.8877776 0.83305286
5.8882176 0.83353495
5.8886577 0.8341594
5.8890978 0.8348967
5.8895379 0.83571732
5.889978 0.83659176
5.8904181 0.83850618
5.8908582 0.84240788
5.8912983 0.84786715
5.8917383 0.85445129
5.8921784 0.8617276
5.8926185 0.86926339
5.8930586 0.87662595
5.8934987 0.88338259
5.8939388 0.88910061
5.8943789 0.89334731
5.894819 0.89568999
5.8952591 0.89582171
5.8956991 0.89417188
5.8961392 0.89111639
5.8965793 0.8869914
5.8970194 0.88213305
5.8974595 0.87687751
5.8978996 0.87156094
5.8983397 0.86651948
5.8987798 0.8620893
5.8992198 0.85860656
5.8996599 0.8564074
5.9001 0.85578427
5.9005401 0.85583618
5.9009802 0.85605824
5.9014203 0.85641381
5.9018604 0.85686623
5.9023005 0.85737886
5.9027405 0.85791506
5.9031806 0.85843817
5.9036207 0.85891154
5.9040608 0.85929854
5.9045009 0.85956251
5.904941 0.8596668
5.9053811 0.8595062
5.9058212 0.85899625
5.9062613 0.85821013
5.9067013 0.85722302
5.9071414 0.85611009
5.9075815 0.8549465
5.9080216 0.85380743
5.9084617 0.85276804
5.9089018 0.85190351
5.9093419 0.85128901
5.909782 0.8509997
5.910222 0.85154647
5.9106621 0.85527389
5.9111022 0.86191984
5.9115423 0.87076979
5.9119824 0.88110916
5.9124225 0.8922234
5.9128626 0.90339796
5.9133027 0.91391827
5.9137427 0.92306978
5.9141828 0.93013793
5.9146229 0.93440816
5.915063 0.9352062
5.9155031 0.93442138
5.9159432 0.93341188
5.9163833 0.93218087
5.9168234 0.93073153
5.9172635 0.92906702
5.9177035 0.92719053
5.9181436 0.92510522
5.9185837 0.92281428
5.9190238 0.92032088
5.9194639 0.91762818
5.919904 0.91473937
5.9203441 0.91168842
5.9207842 0.9085557
5.9212242 0.90536482
5.9216643 0.90213713
5.9221044 0.89889398
5.9225445 0.89565671
5.9229846 0.89244667
5.9234247 0.88928522
5.9238648 0.8861937
5.9243049 0.88319346
5.9247449 0.88030585
5.925185 0.87754549
5.9256251 0.87486842
5.9260652 0.87225895
5.9265053 0.86971276
5.9269454 0.86722552
5.9273855 0.86479289
5.9278256 0.86241056
5.9282657 0.86007418
5.9287057 0.85777944
5.9291458 0.85552201
5.9295859 0.85329755
5.930026 0.85110187
5.9304661 0.84897644
5.9309062 0.84696589
5.9313463 0.84508357
5.9317864 0.84334287
5.9322264 0.84175717
5.9326665 0.84033984
5.9331066 0.83910424
5.9335467 0.83806377
5.9339868 0.83723179
5.9344269 0.83662168
5.934867 0.83624681
5.9353071 0.83615867
5.9357471 0.83645382
5.9361872 0.83709518
5.9366273 0.8380376
5.9370674 0.83923597
5.9375075 0.84064515
5.9379476 0.84222
5.9383877 0.84391539
5.9388278 0.84568619
5.9392679 0.84748727
5.9397079 0.84927349
5.940148 0.85104432
5.9405881 0.85329495
5.9410282 0.85606088
5.9414683 0.85919667
5.9419084 0.86255687
5.9423485 0.86599603
5.9427886 0.86936869
5.9432286 0.87252941
5.9436687 0.87533273
5.9441088 0.87763321
5.9445489 0.87928538
5.944989 0.88014381
5.9454291 0.87997552
5.9458692 0.87875996
5.9463093 0.87669228
5.9467493 0.87396772
5.9471894 0.87078149
5.9476295 0.86732884
5.9480696 0.86380498
5.9485097 0.86040517
5.9489498 0.85732461
5.9493899 0.85475855
5.94983 0.85290222
5.9502701 0.85178983
5.9507101 0.85088928
5.9511502 0.85011404
5.9515903 0.84943584
5.9520304 0.84882641
5.9524705 0.84825748
5.9529106 0.84770078
5.9533507 0.84712805
5.9537908 0.84651102
5.9542308 0.84582142
5.9546709 0.84503098
5.955111 0.84408059
5.9555511 0.84234749
5.9559912 0.8397856
5.9564313 0.83664586
5.9568714 0.83317918
5.9573115 0.82963649
5.9577516 0.8262687
5.9581916 0.82332675
5.9586317 0.82106155
5.9590718 0.81972402
5.9595119 0.81956509
5.959952 0.82083567
5.9603921 0.82351129
5.9608322 0.82719608
5.9612723 0.83174761
5.9617123 0.83702683
5.9621524 0.8428947
5.9625925 0.84921214
5.9630326 0.85584012
5.9634727 0.86263958
5.9639128 0.86947145
5.9643529 0.8761967
5.964793 0.88267625
5.965233 0.88898867
5.9656731 0.8961074
5.9661132 0.90394144
5.9665533 0.91222325
5.9669934 0.92068532
5.9674335 0.92906014
5.9678736 0.93708018
5.9683137 0.94447795
5.9687538 0.95098591
5.9691938 0.95633655
5.9696339 0.96026236
5.970074 0.96249109
5.9705141 0.96267426
5.9709542 0.96094612
5.9713943 0.95762412
5.9718344 0.9530257
5.9722745 0.94746829
5.9727145 0.94126933
5.9731546 0.93474626
5.9735947 0.92821652
5.9740348 0.92199754
5.9744749 0.91640676
5.974915 0.91176162
5.9753551 0.90793765
5.9757952 0.90419688
5.9762352 0.90053029
5.9766753 0.89695227
5.9771154 0.89347724
5.9775555 0.8901196
5.9779956 0.88689374
5.9784357 0.88381409
5.9788758 0.88089504
5.9793159 0.87815101
5.979756 0.87559639
5.980196 0.87365482
5.9806361 0.87514607
5.9810762 0.87996697
5.9815163 0.88733954
5.9819564 0.89648577
5.9823965 0.90662768
5.9828366 0.91698727
5.9832767 0.92678656
5.9837167 0.93524754
5.9841568 0.94159224
5.9845969 0.94504265
5.985037 0.94482957
5.9854771 0.94182293
5.9859172 0.93723127
5.9863573 0.93137528
5.9867974 0.92457562
5.9872374 0.91715297
5.9876775 0.90942802
5.9881176 0.90172143
5.9885577 0.89435388
5.9889978 0.88764606
5.9894379 0.88191863
5.989878 0.87749227
5.9903181 0.87413046
5.9907582 0.8705959
5.9911982 0.86700018
5.9916383 0.86353528
5.9920784 0.86039315
5.9925185 0.85776576
5.9929586 0.85584509
5.9933987 0.85482309
5.9938388 0.85489172
5.9942789 0.85624296
5.9947189 0.85906876
5.995159 0.86350392
5.9955991 0.86899538
5.9960392 0.87523984
5.9964793 0.8820895
5.9969194 0.88939655
5.9973595 0.89701319
5.9977996 0.90479162
5.9982396 0.91258403
5.9986797 0.92024263
5.9991198 0.92761961
5.9995599 0.93456716
6 0.9409375
