# Supplementary material for: Structural motifs of gold cluster anions with 17 to 69 atoms
Source: Nat Commun. 2026 Apr 10;17:5099. doi: 10.1038/s41467-026-71649-9 (PMC13246909; doi:10.1038/s41467-026-71649-9)
Supplement: Supplementary file 5 — Source Data [file 41467_2026_71649_MOESM5_ESM.zip › Figure2/33_th_red.dat]

3.8 0
3.8004401 0
3.8008802 0
3.8013203 0
3.8017604 0
3.8022004 0
3.8026405 0
3.8030806 0
3.8035207 0
3.8039608 0
3.8044009 0
3.804841 0
3.8052811 0
3.8057211 0
3.8061612 0
3.8066013 0
3.8070414 0
3.8074815 0
3.8079216 0
3.8083617 0
3.8088018 0
3.8092418 0
3.8096819 0
3.810122 0
3.8105621 0
3.8110022 0
3.8114423 0
3.8118824 0
3.8123225 0
3.8127626 0
3.8132026 0
3.8136427 0
3.8140828 0
3.8145229 0
3.814963 0
3.8154031 0
3.8158432 0
3.8162833 0
3.8167233 0
3.8171634 0
3.8176035 0
3.8180436 0
3.8184837 0
3.8189238 0
3.8193639 0
3.819804 0
3.820244 0
3.8206841 0
3.8211242 0
3.8215643 0
3.8220044 0
3.8224445 0
3.8228846 0
3.8233247 0
3.8237648 0
3.8242048 0
3.8246449 0
3.825085 0
3.8255251 0
3.8259652 0
3.8264053 0
3.8268454 0
3.8272855 0
3.8277255 0
3.8281656 0
3.8286057 0
3.8290458 0
3.8294859 0
3.829926 0
3.8303661 0
3.8308062 0
3.8312462 0
3.8316863 0
3.8321264 0
3.8325665 0
3.8330066 0
3.8334467 0
3.8338868 0
3.8343269 0
3.834767 0
3.835207 0
3.8356471 0
3.8360872 0
3.8365273 0
3.8369674 0
3.8374075 0
3.8378476 0
3.8382877 0
3.8387277 0
3.8391678 0
3.8396079 0
3.840048 0
3.8404881 0
3.8409282 0
3.8413683 0
3.8418084 0
3.8422484 0
3.8426885 0
3.8431286 0
3.8435687 0
3.8440088 0
3.8444489 0
3.844889 0
3.8453291 0
3.8457692 0
3.8462092 0
3.8466493 0
3.8470894 0
3.8475295 0
3.8479696 0
3.8484097 0
3.8488498 0
3.8492899 0
3.8497299 0
3.85017 0
3.8506101 0
3.8510502 0
3.8514903 0
3.8519304 0
3.8523705 0
3.8528106 0
3.8532507 0
3.8536907 0
3.8541308 0
3.8545709 0
3.855011 0
3.8554511 0
3.8558912 0
3.8563313 0
3.8567714 0
3.8572114 0
3.8576515 0
3.8580916 0
3.8585317 0
3.8589718 0
3.8594119 0
3.859852 0
3.8602921 0
3.8607321 0
3.8611722 0
3.8616123 0
3.8620524 0
3.8624925 0
3.8629326 0
3.8633727 0
3.8638128 0
3.8642529 0
3.8646929 0
3.865133 0
3.8655731 0
3.8660132 0
3.8664533 0
3.8668934 0
3.8673335 0
3.8677736 0
3.8682136 0
3.8686537 0
3.8690938 0
3.8695339 0
3.869974 0
3.8704141 0
3.8708542 0
3.8712943 0
3.8717343 0
3.8721744 0
3.8726145 0
3.8730546 0
3.8734947 0
3.8739348 0
3.8743749 0
3.874815 0
3.8752551 0
3.8756951 0
3.8761352 0
3.8765753 0
3.8770154 0
3.8774555 0
3.8778956 0
3.8783357 0
3.8787758 0
3.8792158 0
3.8796559 0
3.880096 0
3.8805361 0
3.8809762 0
3.8814163 0
3.8818564 0
3.8822965 0
3.8827365 0
3.8831766 0
3.8836167 0
3.8840568 0
3.8844969 0
3.884937 0
3.8853771 0
3.8858172 0
3.8862573 0
3.8866973 0
3.8871374 0
3.8875775 0
3.8880176 0
3.8884577 0
3.8888978 0
3.8893379 0
3.889778 0
3.890218 0
3.8906581 0
3.8910982 0
3.8915383 0
3.8919784 0
3.8924185 0
3.8928586 0
3.8932987 0
3.8937387 0
3.8941788 0
3.8946189 0
3.895059 0
3.8954991 0
3.8959392 0
3.8963793 0
3.8968194 0
3.8972595 0
3.8976995 0
3.8981396 0
3.8985797 0
3.8990198 0
3.8994599 0
3.8999 0
3.9003401 0
3.9007802 0
3.9012202 0
3.9016603 0
3.9021004 0
3.9025405 0
3.9029806 0
3.9034207 0
3.9038608 0
3.9043009 0
3.9047409 0
3.905181 0
3.9056211 0
3.9060612 0
3.9065013 0
3.9069414 0
3.9073815 0
3.9078216 0
3.9082617 0
3.9087017 0
3.9091418 0
3.9095819 0
3.910022 0
3.9104621 0
3.9109022 0
3.9113423 0
3.9117824 0
3.9122224 0
3.9126625 0
3.9131026 0
3.9135427 0
3.9139828 0
3.9144229 0
3.914863 0
3.9153031 0
3.9157431 0
3.9161832 0
3.9166233 0
3.9170634 0
3.9175035 0
3.9179436 0
3.9183837 0
3.9188238 0
3.9192639 0
3.9197039 0
3.920144 0
3.9205841 0
3.9210242 0
3.9214643 0
3.9219044 0
3.9223445 0
3.9227846 0
3.9232246 0
3.9236647 0
3.9241048 0
3.9245449 0
3.924985 0
3.9254251 0
3.9258652 0
3.9263053 0
3.9267453 0
3.9271854 0
3.9276255 0
3.9280656 0
3.9285057 0
3.9289458 0
3.9293859 0
3.929826 0
3.9302661 0
3.9307061 0
3.9311462 0
3.9315863 0
3.9320264 0
3.9324665 0
3.9329066 0
3.9333467 0
3.9337868 0
3.9342268 0
3.9346669 0
3.935107 0
3.9355471 0
3.9359872 0
3.9364273 0
3.9368674 0
3.9373075 0
3.9377475 0
3.9381876 0
3.9386277 0
3.9390678 0
3.9395079 0
3.939948 0
3.9403881 0
3.9408282 0
3.9412683 0
3.9417083 0
3.9421484 0
3.9425885 0
3.9430286 0
3.9434687 0
3.9439088 0
3.9443489 0
3.944789 0
3.945229 0
3.9456691 0
3.9461092 0
3.9465493 0
3.9469894 0
3.9474295 0
3.9478696 0
3.9483097 0
3.9487497 0
3.9491898 0
3.9496299 0
3.95007 0
3.9505101 0
3.9509502 0
3.9513903 0
3.9518304 0
3.9522705 0
3.9527105 0
3.9531506 0
3.9535907 0
3.9540308 0
3.9544709 0
3.954911 0
3.9553511 0
3.9557912 0
3.9562312 0
3.9566713 0
3.9571114 0
3.9575515 0
3.9579916 0
3.9584317 0
3.9588718 0
3.9593119 0
3.959752 0
3.960192 0
3.9606321 0
3.9610722 0
3.9615123 0
3.9619524 0
3.9623925 0
3.9628326 0
3.9632727 0
3.9637127 0
3.9641528 0
3.9645929 0
3.965033 0
3.9654731 0
3.9659132 0
3.9663533 0
3.9667934 0
3.9672334 0
3.9676735 0
3.9681136 0
3.9685537 0
3.9689938 0
3.9694339 0
3.969874 0
3.9703141 0
3.9707542 0
3.9711942 0
3.9716343 0
3.9720744 0
3.9725145 0
3.9729546 0
3.9733947 0
3.9738348 0
3.9742749 0
3.9747149 0
3.975155 0
3.9755951 0
3.9760352 0
3.9764753 0
3.9769154 0
3.9773555 0
3.9777956 0
3.9782356 0
3.9786757 0
3.9791158 0
3.9795559 0
3.979996 0
3.9804361 0
3.9808762 0
3.9813163 0
3.9817564 0
3.9821964 0
3.9826365 5.3185848e-11
3.9830766 2.3906817e-10
3.9835167 5.4934035e-10
3.9839568 9.745603e-10
3.9843969 1.5052859e-09
3.984837 2.1320751e-09
3.9852771 2.8454858e-09
3.9857171 3.6360759e-09
3.9861572 4.4944033e-09
3.9865973 5.4110259e-09
3.9870374 6.3765016e-09
3.9874775 7.3813884e-09
3.9879176 8.4162441e-09
3.9883577 9.4716266e-09
3.9887978 1.0538094e-08
3.9892378 1.1606204e-08
3.9896779 1.2666514e-08
3.990118 1.3709583e-08
3.9905581 1.4725968e-08
3.9909982 1.5708556e-08
3.9914383 1.701815e-08
3.9918784 1.8891813e-08
3.9923185 2.1289179e-08
3.9927586 2.4169884e-08
3.9931986 2.749356e-08
3.9936387 3.1219842e-08
3.9940788 3.5308363e-08
3.9945189 3.9718759e-08
3.994959 4.4410662e-08
3.9953991 4.9343707e-08
3.9958392 5.4477528e-08
3.9962793 5.9771759e-08
3.9967193 6.5186033e-08
3.9971594 7.0679986e-08
3.9975995 7.621325e-08
3.9980396 8.1745461e-08
3.9984797 8.7236251e-08
3.9989198 9.2645256e-08
3.9993599 9.7932108e-08
3.9998 1.03177e-07
4.00024 1.1026183e-07
4.0006801 1.1971607e-07
4.0011202 1.3137213e-07
4.0015603 1.4506243e-07
4.0020004 1.6061938e-07
4.0024405 1.7787541e-07
4.0028806 1.9666293e-07
4.0033207 2.1681435e-07
4.0037608 2.3816209e-07
4.0042008 2.6053857e-07
4.0046409 2.837762e-07
4.005081 3.077074e-07
4.0055211 3.3216459e-07
4.0059612 3.5698018e-07
4.0064013 3.8198659e-07
4.0068414 4.0701623e-07
4.0072815 4.3190152e-07
4.0077215 4.5647488e-07
4.0081616 4.8056872e-07
4.0086017 5.055856e-07
4.0090418 5.4025663e-07
4.0094819 5.8534073e-07
4.009922 6.4010539e-07
4.0103621 7.0381812e-07
4.0108022 7.7574645e-07
4.0112422 8.5515788e-07
4.0116823 9.4131993e-07
4.0121224 1.0335001e-06
4.0125625 1.1309659e-06
4.0130026 1.2329849e-06
4.0134427 1.3388245e-06
4.0138828 1.4477522e-06
4.0143229 1.5590357e-06
4.014763 1.6719424e-06
4.015203 1.7857397e-06
4.0156431 1.8996953e-06
4.0160832 2.0130766e-06
4.0165233 2.1251511e-06
4.0169634 2.2351864e-06
4.0174035 2.3544036e-06
4.0178436 2.513547e-06
4.0182837 2.7117538e-06
4.0187237 2.946312e-06
4.0191638 3.2145095e-06
4.0196039 3.513634e-06
4.020044 3.8409734e-06
4.0204841 4.1938156e-06
4.0209242 4.5694484e-06
4.0213643 4.9651597e-06
4.0218044 5.3782373e-06
4.0222444 5.8059692e-06
4.0226845 6.2456431e-06
4.0231246 6.6945469e-06
4.0235647 7.1499684e-06
4.0240048 7.6091956e-06
4.0244449 8.0695162e-06
4.024885 8.5282181e-06
4.0253251 8.9825892e-06
4.0257652 9.4299174e-06
4.0262052 9.9358322e-06
4.0266453 1.0583029e-05
4.0270854 1.1362859e-05
4.0275255 1.2266284e-05
4.0279656 1.3284261e-05
4.0284057 1.4407751e-05
4.0288458 1.5627711e-05
4.0292859 1.6935103e-05
4.0297259 1.8320885e-05
4.030166 1.9776016e-05
4.0306061 2.1291456e-05
4.0310462 2.2858164e-05
4.0314863 2.4467099e-05
4.0319264 2.610922e-05
4.0323665 2.7775488e-05
4.0328066 2.945686e-05
4.0332466 3.1144297e-05
4.0336867 3.2828758e-05
4.0341268 3.4501201e-05
4.0345669 3.6157431e-05
4.035007 3.8088437e-05
4.0354471 4.045028e-05
4.0358872 4.3216122e-05
4.0363273 4.6359126e-05
4.0367674 4.9852453e-05
4.0372074 5.3669266e-05
4.0376475 5.7782727e-05
4.0380876 6.2165997e-05
4.0385277 6.6792239e-05
4.0389678 7.1634615e-05
4.0394079 7.6666287e-05
4.039848 8.1860417e-05
4.0402881 8.7190167e-05
4.0407281 9.2628699e-05
4.0411682 9.8149176e-05
4.0416083 0.00010372476
4.0420484 0.00010932861
4.0424885 0.00011493389
4.0429286 0.00012051377
4.0433687 0.00012612462
4.0438088 0.00013269544
4.0442488 0.00014043658
4.0446889 0.00014927755
4.045129 0.00015914789
4.0455691 0.00016997712
4.0460092 0.00018169477
4.0464493 0.00019423035
4.0468894 0.0002075134
4.0473295 0.00022147345
4.0477696 0.00023604001
4.0482096 0.00025114261
4.0486497 0.00026671078
4.0490898 0.00028267405
4.0495299 0.00029896194
4.04997 0.00031550397
4.0504101 0.00033222967
4.0508502 0.00034906857
4.0512903 0.00036595019
4.0517303 0.00038280406
4.0521704 0.0004000694
4.0526105 0.00042002401
4.0530506 0.00044281146
4.0534907 0.00046826906
4.0539308 0.00049623412
4.0543709 0.00052654396
4.054811 0.00055903589
4.0552511 0.00059354722
4.0556911 0.00062991527
4.0561312 0.00066797735
4.0565713 0.00070757077
4.0570114 0.00074853284
4.0574515 0.00079070088
4.0578916 0.0008339122
4.0583317 0.00087800412
4.0587718 0.00092281395
4.0592118 0.00096817899
4.0596519 0.0010139366
4.060092 0.001059924
4.0605321 0.0011059786
4.0609722 0.0011539662
4.0614123 0.001208189
4.0618524 0.0012684919
4.0622925 0.0013345481
4.0627325 0.0014060308
4.0631726 0.0014826132
4.0636127 0.0015639684
4.0640528 0.0016497697
4.0644929 0.0017396903
4.064933 0.0018334033
4.0653731 0.0019305819
4.0658132 0.0020308994
4.0662533 0.0021340288
4.0666933 0.0022396435
4.0671334 0.0023474165
4.0675735 0.0024570212
4.0680136 0.0025681306
4.0684537 0.0026804179
4.0688938 0.0027935565
4.0693339 0.0029072193
4.069774 0.003027099
4.070214 0.003159019
4.0706541 0.0033024202
4.0710942 0.0034567423
4.0715343 0.0036214251
4.0719744 0.0037959085
4.0724145 0.0039796322
4.0728546 0.0041720362
4.0732947 0.0043725602
4.0737347 0.004580644
4.0741748 0.0047957275
4.0746149 0.0050172504
4.075055 0.0052446527
4.0754951 0.0054773741
4.0759352 0.0057148545
4.0763753 0.0059565336
4.0768154 0.0062018513
4.0772555 0.0064502474
4.0776955 0.0067011617
4.0781356 0.0069544136
4.0785757 0.0072220101
4.0790158 0.0075093209
4.0794559 0.0078155515
4.079896 0.0081399076
4.0803361 0.0084815947
4.0807762 0.0088398184
4.0812162 0.0092137843
4.0816563 0.0096026979
4.0820964 0.010005765
4.0825365 0.010422191
4.0829766 0.010851181
4.0834167 0.011291941
4.0838568 0.011743677
4.0842969 0.012205594
4.0847369 0.012676898
4.085177 0.013156794
4.0856171 0.013644488
4.0860572 0.014139185
4.0864973 0.014640092
4.0869374 0.015148423
4.0873775 0.015681112
4.0878176 0.016241461
4.0882577 0.016828601
4.0886977 0.017441666
4.0891378 0.018079786
4.0895779 0.018742094
4.090018 0.019427721
4.0904581 0.020135799
4.0908982 0.020865461
4.0913383 0.021615837
4.0917784 0.022386059
4.0922184 0.023175261
4.0926585 0.023982573
4.0930986 0.024807127
4.0935387 0.025648055
4.0939788 0.026504489
4.0944189 0.027375561
4.094859 0.028260402
4.0952991 0.029158145
4.0957391 0.030072092
4.0961792 0.031017309
4.0966193 0.031994761
4.0970594 0.033003892
4.0974995 0.034044145
4.0979396 0.035114964
4.0983797 0.036215794
4.0988198 0.037346078
4.0992599 0.03850526
4.0996999 0.039692784
4.10014 0.040908094
4.1005801 0.042150634
4.1010202 0.043419848
4.1014603 0.04471518
4.1019004 0.046036073
4.1023405 0.047381972
4.1027806 0.04875232
4.1032206 0.050146562
4.1036607 0.05156414
4.1041008 0.0530045
4.1045409 0.05446946
4.104981 0.055963294
4.1054211 0.057486372
4.1058612 0.059038973
4.1063013 0.060621374
4.1067413 0.062233854
4.1071814 0.063876692
4.1076215 0.065550166
4.1080616 0.067254554
4.1085017 0.068990135
4.1089418 0.070757188
4.1093819 0.07255599
4.109822 0.07438682
4.1102621 0.076249957
4.1107021 0.07814568
4.1111422 0.080074265
4.1115823 0.082035993
4.1120224 0.08403114
4.1124625 0.086059987
4.1129026 0.08812279
4.1133427 0.090208431
4.1137828 0.0923085
4.1142228 0.094424571
4.1146629 0.096558215
4.115103 0.098711007
4.1155431 0.10088452
4.1159832 0.10308032
4.1164233 0.1053
4.1168634 0.10754511
4.1173035 0.10981723
4.1177435 0.11211794
4.1181836 0.1144488
4.1186237 0.1168114
4.1190638 0.11920731
4.1195039 0.12163809
4.119944 0.12410532
4.1203841 0.12661057
4.1208242 0.12915543
4.1212643 0.13174145
4.1217043 0.13436899
4.1221444 0.1370134
4.1225845 0.13966445
4.1230246 0.14232216
4.1234647 0.14498655
4.1239048 0.14765765
4.1243449 0.15033548
4.124785 0.15302005
4.125225 0.15571138
4.1256651 0.1584095
4.1261052 0.16111443
4.1265453 0.16382618
4.1269854 0.16654477
4.1274255 0.16927024
4.1278656 0.17200259
4.1283057 0.17474185
4.1287457 0.17748803
4.1291858 0.18024117
4.1296259 0.18300127
4.130066 0.18576836
4.1305061 0.18854304
4.1309462 0.19132889
4.1313863 0.19412546
4.1318264 0.1969315
4.1322665 0.19974577
4.1327065 0.202567
4.1331466 0.20539395
4.1335867 0.20822535
4.1340268 0.21105997
4.1344669 0.21389654
4.134907 0.21673381
4.1353471 0.21957054
4.1357872 0.22240546
4.1362272 0.22523732
4.1366673 0.22806488
4.1371074 0.23088687
4.1375475 0.23370205
4.1379876 0.23650916
4.1384277 0.23930696
4.1388678 0.24209417
4.1393079 0.24486587
4.1397479 0.24761039
4.140188 0.25032803
4.1406281 0.25301994
4.1410682 0.25568728
4.1415083 0.25833121
4.1419484 0.26095287
4.1423885 0.26355342
4.1428286 0.26613401
4.1432687 0.26869581
4.1437087 0.27123996
4.1441488 0.27376762
4.1445889 0.27627995
4.145029 0.2787781
4.1454691 0.28126322
4.1459092 0.28373647
4.1463493 0.286199
4.1467894 0.28865197
4.1472294 0.29109653
4.1476695 0.29353384
4.1481096 0.29594364
4.1485497 0.29829534
4.1489898 0.30059074
4.1494299 0.30283198
4.14987 0.30502119
4.1503101 0.3071605
4.1507502 0.30925205
4.1511902 0.31129797
4.1516303 0.31330039
4.1520704 0.31526146
4.1525105 0.31718329
4.1529506 0.31906804
4.1533907 0.32091782
4.1538308 0.32273478
4.1542709 0.32452105
4.1547109 0.32627876
4.155151 0.32801005
4.1555911 0.32971705
4.1560312 0.33140189
4.1564713 0.33306648
4.1569114 0.33468712
4.1573515 0.3362477
4.1577916 0.33774943
4.1582316 0.33919348
4.1586717 0.34058107
4.1591118 0.34191338
4.1595519 0.34319161
4.159992 0.34441695
4.1604321 0.3455906
4.1608722 0.34671376
4.1613123 0.34778761
4.1617524 0.34881336
4.1621924 0.34979219
4.1626325 0.35072531
4.1630726 0.35161391
4.1635127 0.35245918
4.1639528 0.35326231
4.1643929 0.35402451
4.164833 0.35474697
4.1652731 0.35543003
4.1657131 0.35606226
4.1661532 0.35663984
4.1665933 0.35716292
4.1670334 0.35763165
4.1674735 0.35804618
4.1679136 0.35840665
4.1683537 0.35871321
4.1687938 0.35896602
4.1692338 0.35916522
4.1696739 0.35931096
4.170114 0.3594034
4.1705541 0.35944267
4.1709942 0.35942894
4.1714343 0.35936234
4.1718744 0.35924303
4.1723145 0.35907116
4.1727546 0.35884687
4.1731946 0.35857032
4.1736347 0.35824165
4.1740748 0.3578623
4.1745149 0.35743904
4.174955 0.35697206
4.1753951 0.35646045
4.1758352 0.35590332
4.1762753 0.35529976
4.1767153 0.35464887
4.1771554 0.35394976
4.1775955 0.35320152
4.1780356 0.35240324
4.1784757 0.35155404
4.1789158 0.350653
4.1793559 0.34969922
4.179796 0.34869181
4.180236 0.34762986
4.1806761 0.34651247
4.1811162 0.34533873
4.1815563 0.34410776
4.1819964 0.34281864
4.1824365 0.34147047
4.1828766 0.34007204
4.1833167 0.3386468
4.1837568 0.33719413
4.1841968 0.33571215
4.1846369 0.33419896
4.185077 0.33265268
4.1855171 0.33107141
4.1859572 0.32945327
4.1863973 0.32779636
4.1868374 0.3260988
4.1872775 0.3243587
4.1877175 0.32257416
4.1881576 0.32074331
4.1885977 0.31886424
4.1890378 0.31693507
4.1894779 0.31495391
4.189918 0.31291887
4.1903581 0.31082806
4.1907982 0.30867959
4.1912382 0.30647158
4.1916783 0.30422816
4.1921184 0.30197892
4.1925585 0.29972156
4.1929986 0.29745369
4.1934387 0.29517292
4.1938788 0.29287686
4.1943189 0.29056314
4.194759 0.28822937
4.195199 0.28587316
4.1956391 0.28349212
4.1960792 0.28108387
4.1965193 0.27864602
4.1969594 0.2761762
4.1973995 0.273672
4.1978396 0.27113105
4.1982797 0.26855096
4.1987197 0.26592935
4.1991598 0.26326383
4.1995999 0.26055201
4.20004 0.25779212
4.2004801 0.25501339
4.2009202 0.252233
4.2013603 0.24945115
4.2018004 0.24666803
4.2022404 0.24388382
4.2026805 0.24109871
4.2031206 0.2383129
4.2035607 0.23552657
4.2040008 0.23273992
4.2044409 0.22995313
4.204881 0.22716639
4.2053211 0.2243799
4.2057612 0.22159384
4.2062012 0.2188084
4.2066413 0.21602377
4.2070814 0.21324014
4.2075215 0.21045771
4.2079616 0.20767666
4.2084017 0.20489718
4.2088418 0.20211936
4.2092819 0.19934225
4.2097219 0.19656561
4.210162 0.19378945
4.2106021 0.1910138
4.2110422 0.18823868
4.2114823 0.18546412
4.2119224 0.18269014
4.2123625 0.17991677
4.2128026 0.17714403
4.2132426 0.17437194
4.2136827 0.17160054
4.2141228 0.16882984
4.2145629 0.16605987
4.215003 0.16329066
4.2154431 0.16052222
4.2158832 0.15775458
4.2163233 0.15498778
4.2167634 0.15222182
4.2172034 0.14945674
4.2176435 0.1467001
4.2180836 0.14398403
4.2185237 0.14131047
4.2189638 0.13867741
4.2194039 0.13608286
4.219844 0.13352484
4.2202841 0.13100134
4.2207241 0.12851037
4.2211642 0.12604993
4.2216043 0.12361804
4.2220444 0.1212127
4.2224845 0.11883191
4.2229246 0.11647368
4.2233647 0.11413602
4.2238048 0.11181693
4.2242448 0.10951442
4.2246849 0.1072265
4.225125 0.10495116
4.2255651 0.10268642
4.2260052 0.10043029
4.2264453 0.09819071
4.2268854 0.095987421
4.2273255 0.093820472
4.2277656 0.091689258
4.2282056 0.089593169
4.2286457 0.0875316
4.2290858 0.085503941
4.2295259 0.083509587
4.229966 0.081547929
4.2304061 0.07961836
4.2308462 0.077720273
4.2312863 0.075853059
4.2317263 0.074016113
4.2321664 0.072208825
4.2326065 0.070430589
4.2330466 0.068680798
4.2334867 0.066958843
4.2339268 0.065264118
4.2343669 0.063596015
4.234807 0.061953926
4.235247 0.060337485
4.2356871 0.058746978
4.2361272 0.057182777
4.2365673 0.055645257
4.2370074 0.05413479
4.2374475 0.052651749
4.2378876 0.051196509
4.2383277 0.049769442
4.2387678 0.048370921
4.2392078 0.047001321
4.2396479 0.045661014
4.240088 0.044350374
4.2405281 0.043069773
4.2409682 0.041819586
4.2414083 0.040600186
4.2418484 0.039411945
4.2422885 0.038255238
4.2427285 0.037130437
4.2431686 0.036037916
4.2436087 0.034977618
4.2440488 0.033937594
4.2444889 0.032912903
4.244929 0.031904372
4.2453691 0.03091283
4.2458092 0.029939106
4.2462492 0.028984027
4.2466893 0.028048421
4.2471294 0.027133118
4.2475695 0.026238945
4.2480096 0.02536673
4.2484497 0.024517303
4.2488898 0.02369149
4.2493299 0.022890121
4.24977 0.022114023
4.25021 0.021364025
4.2506501 0.020640955
4.2510902 0.019945642
4.2515303 0.019278913
4.2519704 0.018641597
4.2524105 0.0180323
4.2528506 0.017433811
4.2532907 0.016843011
4.2537307 0.016260739
4.2541708 0.015687838
4.2546109 0.015125147
4.255051 0.014573508
4.2554911 0.01403376
4.2559312 0.013506746
4.2563713 0.012993304
4.2568114 0.012494277
4.2572515 0.012010505
4.2576915 0.011542828
4.2581316 0.011092088
4.2585717 0.010659124
4.2590118 0.010244778
4.2594519 0.0098498901
4.259892 0.0094753014
4.2603321 0.0091218525
4.2607722 0.008790384
4.2612122 0.0084774569
4.2616523 0.0081685047
4.2620924 0.0078627986
4.2625325 0.0075609708
4.2629726 0.0072636532
4.2634127 0.0069714778
4.2638528 0.0066850767
4.2642929 0.0064050818
4.2647329 0.0061321252
4.265173 0.0058668388
4.2656131 0.0056098547
4.2660532 0.0053618049
4.2664933 0.0051233215
4.2669334 0.0048950363
4.2673735 0.0046775815
4.2678136 0.004471589
4.2682537 0.0042776908
4.2686937 0.004096519
4.2691338 0.0039287056
4.2695739 0.0037748826
4.270014 0.0036304962
4.2704541 0.0034870262
4.2708942 0.0033446989
4.2713343 0.003203902
4.2717744 0.0030650227
4.2722144 0.0029284485
4.2726545 0.0027945669
4.2730946 0.0026637653
4.2735347 0.0025364311
4.2739748 0.0024129519
4.2744149 0.0022937149
4.274855 0.0021791077
4.2752951 0.0020695177
4.2757351 0.0019653323
4.2761752 0.001866939
4.2766153 0.0017747252
4.2770554 0.0016890784
4.2774955 0.0016103859
4.2779356 0.0015390353
4.2783757 0.0014753978
4.2788158 0.0014152488
4.2792559 0.0013552212
4.2796959 0.0012955163
4.280136 0.0012363352
4.2805761 0.0011778791
4.2810162 0.0011203494
4.2814563 0.0010639471
4.2818964 0.0010088735
4.2823365 0.00095532976
4.2827766 0.00090351717
4.2832166 0.0008536369
4.2836567 0.00080589016
4.2840968 0.00076047816
4.2845369 0.00071760212
4.284977 0.00067746325
4.2854171 0.00064026275
4.2858572 0.00060620183
4.2862973 0.00057548172
4.2867373 0.00054830361
4.2871774 0.00052471742
4.2876175 0.00050207088
4.2880576 0.00047939833
4.2884977 0.00045679025
4.2889378 0.00043433709
4.2893779 0.00041212935
4.289818 0.00039025747
4.2902581 0.00036881195
4.2906981 0.00034788325
4.2911382 0.00032756184
4.2915783 0.00030793818
4.2920184 0.00028910277
4.2924585 0.00027114606
4.2928986 0.00025415852
4.2933387 0.00023823063
4.2937788 0.00022345287
4.2942188 0.00020991569
4.2946589 0.00019770957
4.295099 0.00018692499
4.2955391 0.00017765242
4.2959792 0.00016977821
4.2964193 0.0001620684
4.2968594 0.00015432958
4.2972995 0.00014659711
4.2977395 0.0001389063
4.2981796 0.0001312925
4.2986197 0.00012379103
4.2990598 0.00011643725
4.2994999 0.00010926648
4.29994 0.00010231405
4.3003801 9.5615307e-05
4.3008202 8.9205583e-05
4.3012603 8.3120212e-05
4.3017003 7.7394531e-05
4.3021404 7.2063874e-05
4.3025805 6.7163578e-05
4.3030206 6.2728978e-05
4.3034607 5.8795409e-05
4.3039008 5.5398208e-05
4.3043409 5.2572708e-05
4.304781 5.0196615e-05
4.305221 4.7832983e-05
4.3056611 4.5463868e-05
4.3061012 4.3100608e-05
4.3065413 4.0754544e-05
4.3069814 3.8437016e-05
4.3074215 3.6159363e-05
4.3078616 3.3932926e-05
4.3083017 3.1769044e-05
4.3087417 2.9679057e-05
4.3091818 2.7674305e-05
4.3096219 2.5766128e-05
4.310062 2.3965866e-05
4.3105021 2.2284859e-05
4.3109422 2.0734446e-05
4.3113823 1.9325968e-05
4.3118224 1.8070764e-05
4.3122625 1.6980175e-05
4.3127025 1.6065539e-05
4.3131426 1.5338198e-05
4.3135827 1.4734859e-05
4.3140228 1.4155368e-05
4.3144629 1.3600517e-05
4.314903 1.3071845e-05
4.3153431 1.2570888e-05
4.3157832 1.2099187e-05
4.3162232 1.1658278e-05
4.3166633 1.1249701e-05
4.3171034 1.0874994e-05
4.3175435 1.0535695e-05
4.3179836 1.0233343e-05
4.3184237 9.9694763e-06
4.3188638 9.7456327e-06
4.3193039 9.563351e-06
4.3197439 9.4241695e-06
4.320184 9.3296266e-06
4.3206241 9.2812607e-06
4.3210642 9.2806101e-06
4.3215043 9.3292133e-06
4.3219444 9.4289853e-06
4.3223845 9.6121428e-06
4.3228246 9.8946703e-06
4.3232647 1.0271001e-05
4.3237047 1.073557e-05
4.3241448 1.1282808e-05
4.3245849 1.190715e-05
4.325025 1.260303e-05
4.3254651 1.336488e-05
4.3259052 1.4187134e-05
4.3263453 1.5064225e-05
4.3267854 1.5990587e-05
4.3272254 1.6960653e-05
4.3276655 1.7968857e-05
4.3281056 1.9009632e-05
4.3285457 2.0077412e-05
4.3289858 2.1166629e-05
4.3294259 2.2271718e-05
4.329866 2.3387111e-05
4.3303061 2.4507242e-05
4.3307461 2.5646709e-05
4.3311862 2.7062507e-05
4.3316263 2.8817409e-05
4.3320664 3.0889728e-05
4.3325065 3.3257773e-05
4.3329466 3.5899856e-05
4.3333867 3.8794287e-05
4.3338268 4.1919379e-05
4.3342669 4.525344e-05
4.3347069 4.8774784e-05
4.335147 5.246172e-05
4.3355871 5.629256e-05
4.3360272 6.0245614e-05
4.3364673 6.4299193e-05
4.3369074 6.8431609e-05
4.3373475 7.2621173e-05
4.3377876 7.6846195e-05
4.3382276 8.1084986e-05
4.3386677 8.5315857e-05
4.3391078 8.951712e-05
4.3395479 9.3839677e-05
4.339988 9.9121238e-05
4.3404281 0.00010542134
4.3408682 0.00011267565
4.3413083 0.00012081985
4.3417483 0.00012978959
4.3421884 0.00013952056
4.3426285 0.00014994842
4.3430686 0.00016100884
4.3435087 0.0001726375
4.3439488 0.00018477006
4.3443889 0.00019734219
4.344829 0.00021028957
4.3452691 0.00022354786
4.3457091 0.00023705273
4.3461492 0.00025073986
4.3465893 0.00026454492
4.3470294 0.00027840357
4.3474695 0.00029225149
4.3479096 0.00030602434
4.3483497 0.00032054556
4.3487898 0.00033784275
4.3492298 0.00035784698
4.3496699 0.00038039345
4.35011 0.00040531738
4.3505501 0.00043245398
4.3509902 0.00046163844
4.3514303 0.00049270598
4.3518704 0.00052549179
4.3523105 0.0005598311
4.3527506 0.00059555909
4.3531906 0.00063251098
4.3536307 0.00067052198
4.3540708 0.00070942729
4.3545109 0.00074906211
4.354951 0.00078926166
4.3553911 0.00082986114
4.3558312 0.00087069575
4.3562713 0.0009116007
4.3567113 0.0009524112
4.3571514 0.00099636098
4.3575915 0.001047059
4.3580316 0.0011041414
4.3584717 0.0011672399
4.3589118 0.0012359861
4.3593519 0.0013100116
4.359792 0.0013889479
4.360232 0.0014724268
4.3606721 0.0015600797
4.3611122 0.0016515383
4.3615523 0.0017464342
4.3619924 0.0018443989
4.3624325 0.0019450642
4.3628726 0.0020480616
4.3633127 0.0021530227
4.3637528 0.002259579
4.3641928 0.0023673623
4.3646329 0.0024760041
4.365073 0.002585136
4.3655131 0.0026946256
4.3659532 0.0028137031
4.3663933 0.0029467663
4.3668334 0.003093107
4.3672735 0.0032520169
4.3677135 0.0034227878
4.3681536 0.0036047112
4.3685937 0.003797079
4.3690338 0.003999183
4.3694739 0.0042103147
4.369914 0.004429766
4.3703541 0.0046568286
4.3707942 0.0048907941
4.3712342 0.0051309544
4.3716743 0.0053766012
4.3721144 0.0056270261
4.3725545 0.005881521
4.3729946 0.0061393774
4.3734347 0.0063998873
4.3738748 0.0066623422
4.3743149 0.0069279958
4.374755 0.0072151975
4.375195 0.0075277017
4.3756351 0.0078643652
4.3760752 0.0082240446
4.3765153 0.0086055965
4.3769554 0.0090078776
4.3773955 0.0094297444
4.3778356 0.0098700537
4.3782757 0.010327662
4.3787157 0.010801426
4.3791558 0.011290203
4.3795959 0.011792848
4.380036 0.012308219
4.3804761 0.012835173
4.3809162 0.013372565
4.3813563 0.013919253
4.3817964 0.014474093
4.3822364 0.015035942
4.3826765 0.015603657
4.3831166 0.016182783
4.3835567 0.016799645
4.3839968 0.01745579
4.3844369 0.01814976
4.384877 0.018880096
4.3853171 0.019645339
4.3857572 0.020444032
4.3861972 0.021274716
4.3866373 0.022135932
4.3870774 0.023026223
4.3875175 0.023944129
4.3879576 0.024888193
4.3883977 0.025856955
4.3888378 0.026848958
4.3892779 0.027862743
4.3897179 0.028896852
4.390158 0.029949826
4.3905981 0.031020207
4.3910382 0.032106536
4.3914783 0.033207356
4.3919184 0.034334432
4.3923585 0.03551281
4.3927986 0.036741987
4.3932386 0.03802073
4.3936787 0.039347809
4.3941188 0.040721992
4.3945589 0.042142047
4.394999 0.043606744
4.3954391 0.045114849
4.3958792 0.046665132
4.3963193 0.048256362
4.3967594 0.049887306
4.3971994 0.051556734
4.3976395 0.053263413
4.3980796 0.055006112
4.3985197 0.0567836
4.3989598 0.058594645
4.3993999 0.060438016
4.39984 0.06231248
4.4002801 0.064216813
4.4007201 0.066161524
4.4011602 0.068156996
4.4016003 0.070203294
4.4020404 0.072300481
4.4024805 0.074448621
4.4029206 0.076647778
4.4033607 0.078898016
4.4038008 0.081199399
4.4042408 0.083551992
4.4046809 0.085955857
4.405121 0.088411059
4.4055611 0.090917663
4.4060012 0.093475731
4.4064413 0.096085328
4.4068814 0.098746518
4.4073215 0.10145936
4.4077616 0.10422393
4.4082016 0.10704028
4.4086417 0.10990848
4.4090818 0.11282784
4.4095219 0.11578016
4.409962 0.11875974
4.4104021 0.12176933
4.4108422 0.12481166
4.4112823 0.12788949
4.4117223 0.13100554
4.4121624 0.13416256
4.4126025 0.13736329
4.4130426 0.14061048
4.4134827 0.14390686
4.4139228 0.14725518
4.4143629 0.15065818
4.414803 0.15411861
4.415243 0.15763919
4.4156831 0.16122267
4.4161232 0.16487181
4.4165633 0.16858932
4.4170034 0.17237797
4.4174435 0.17624049
4.4178836 0.18017313
4.4183237 0.18412855
4.4187638 0.18809655
4.4192038 0.19207692
4.4196439 0.19606946
4.420084 0.20007397
4.4205241 0.20409023
4.4209642 0.20811804
4.4214043 0.21215719
4.4218444 0.21620748
4.4222845 0.2202687
4.4227245 0.22434065
4.4231646 0.22842311
4.4236047 0.23251589
4.4240448 0.23661877
4.4244849 0.24073156
4.424925 0.24485403
4.4253651 0.24898599
4.4258052 0.25312723
4.4262452 0.25727755
4.4266853 0.26143965
4.4271254 0.26562216
4.4275655 0.26982365
4.4280056 0.27404185
4.4284457 0.27827449
4.4288858 0.28251931
4.4293259 0.28677403
4.429766 0.29103639
4.430206 0.29530412
4.4306461 0.29957495
4.4310862 0.30384662
4.4315263 0.30811686
4.4319664 0.31238339
4.4324065 0.31664396
4.4328466 0.32089629
4.4332867 0.32513812
4.4337267 0.32936718
4.4341668 0.3335812
4.4346069 0.33777792
4.435047 0.34195506
4.4354871 0.34609568
4.4359272 0.35017621
4.4363673 0.35419853
4.4368074 0.35816489
4.4372474 0.36207753
4.4376875 0.36593868
4.4381276 0.36975058
4.4385677 0.37351548
4.4390078 0.3772356
4.4394479 0.3809132
4.439888 0.3845505
4.4403281 0.38814975
4.4407682 0.39171319
4.4412082 0.39524305
4.4416483 0.39874158
4.4420884 0.40221101
4.4425285 0.40565358
4.4429686 0.40907154
4.4434087 0.41246711
4.4438488 0.4158423
4.4442889 0.41915294
4.4447289 0.42236674
4.445169 0.42548564
4.4456091 0.42851161
4.4460492 0.43144659
4.4464893 0.43429256
4.4469294 0.43705145
4.4473695 0.43972523
4.4478096 0.44231585
4.4482496 0.44482528
4.4486897 0.44725546
4.4491298 0.44960834
4.4495699 0.4518859
4.45001 0.45409008
4.4504501 0.45622284
4.4508902 0.45828613
4.4513303 0.46028192
4.4517704 0.46221215
4.4522104 0.46407878
4.4526505 0.46588402
4.4530906 0.46763256
4.4535307 0.46932374
4.4539708 0.47095511
4.4544109 0.4725242
4.454851 0.47402855
4.4552911 0.47546569
4.4557311 0.47683317
4.4561712 0.47812852
4.4566113 0.47934928
4.4570514 0.48049298
4.4574915 0.48155717
4.4579316 0.48253938
4.4583717 0.48343716
4.4588118 0.48424803
4.4592519 0.48496953
4.4596919 0.48559921
4.460132 0.48613461
4.4605721 0.48657325
4.4610122 0.48691267
4.4614523 0.48716127
4.4618924 0.48738124
4.4623325 0.48758156
4.4627726 0.48776061
4.4632126 0.48791681
4.4636527 0.48804857
4.4640928 0.48815427
4.4645329 0.48823232
4.464973 0.48828113
4.4654131 0.4882991
4.4658532 0.48828463
4.4662933 0.48823612
4.4667333 0.48815197
4.4671734 0.48803059
4.4676135 0.48787038
4.4680536 0.48766974
4.4684937 0.48742707
4.4689338 0.48714078
4.4693739 0.48680926
4.469814 0.48643093
4.4702541 0.48601021
4.4706941 0.48556436
4.4711342 0.4850971
4.4715743 0.48461122
4.4720144 0.48410954
4.4724545 0.48359485
4.4728946 0.48306998
4.4733347 0.48253771
4.4737748 0.48200085
4.4742148 0.48146222
4.4746549 0.48092461
4.475095 0.48039084
4.4755351 0.47986369
4.4759752 0.47934599
4.4764153 0.47884054
4.4768554 0.47835013
4.4772955 0.47787759
4.4777355 0.4774257
4.4781756 0.47699728
4.4786157 0.47659513
4.4790558 0.47620904
4.4794959 0.47582396
4.479936 0.47544181
4.4803761 0.47506457
4.4808162 0.47469425
4.4812563 0.47433285
4.4816963 0.47398236
4.4821364 0.4736448
4.4825765 0.47332215
4.4830166 0.47301641
4.4834567 0.4727296
4.4838968 0.47246369
4.4843369 0.4722207
4.484777 0.47200263
4.485217 0.47181146
4.4856571 0.47164921
4.4860972 0.47151787
4.4865373 0.47141944
4.4869774 0.47135592
4.4874175 0.47132932
4.4878576 0.47134187
4.4882977 0.47139265
4.4887377 0.47147959
4.4891778 0.47160062
4.4896179 0.47175365
4.490058 0.47193661
4.4904981 0.47214743
4.4909382 0.47238403
4.4913783 0.47264434
4.4918184 0.47292627
4.4922585 0.47322776
4.4926985 0.47354673
4.4931386 0.4738811
4.4935787 0.4742288
4.4940188 0.47458776
4.4944589 0.47495588
4.494899 0.47533111
4.4953391 0.47571137
4.4957792 0.47609457
4.4962192 0.4764805
4.4966593 0.47688903
4.4970994 0.47732382
4.4975395 0.47778199
4.4979796 0.47826066
4.4984197 0.47875696
4.4988598 0.479268
4.4992999 0.47979091
4.4997399 0.48032281
4.50018 0.48086082
4.5006201 0.48140207
4.5010602 0.48194366
4.5015003 0.48248273
4.5019404 0.4830164
4.5023805 0.48354178
4.5028206 0.48405601
4.5032607 0.48455619
4.5037007 0.48503945
4.5041408 0.48550292
4.5045809 0.48594371
4.505021 0.48635607
4.5054611 0.48672513
4.5059012 0.48705042
4.5063413 0.48733341
4.5067814 0.48757558
4.5072214 0.4877784
4.5076615 0.48794334
4.5081016 0.48807186
4.5085417 0.48816545
4.5089818 0.48822556
4.5094219 0.48825368
4.509862 0.48825128
4.5103021 0.48821982
4.5107421 0.48816077
4.5111822 0.48807562
4.5116223 0.48796582
4.5120624 0.48783285
4.5125025 0.48767818
4.5129426 0.48750329
4.5133827 0.48730964
4.5138228 0.48707311
4.5142629 0.4867377
4.5147029 0.48630368
4.515143 0.4857736
4.5155831 0.48514997
4.5160232 0.48443533
4.5164633 0.48363221
4.5169034 0.48274313
4.5173435 0.48177063
4.5177836 0.48071723
4.5182236 0.47958547
4.5186637 0.47837787
4.5191038 0.47709697
4.5195439 0.47574529
4.519984 0.47432536
4.5204241 0.4728397
4.5208642 0.47129086
4.5213043 0.46968136
4.5217443 0.46801373
4.5221844 0.4662905
4.5226245 0.46450982
4.5230646 0.4626666
4.5235047 0.46075889
4.5239448 0.45878472
4.5243849 0.45674214
4.524825 0.45462918
4.5252651 0.45244388
4.5257051 0.45018429
4.5261452 0.44784844
4.5265853 0.44543438
4.5270254 0.44294014
4.5274655 0.44036377
4.5279056 0.4377033
4.5283457 0.43495678
4.5287858 0.43212224
4.5292258 0.42919772
4.5296659 0.42618127
4.530106 0.42307093
4.5305461 0.41986474
4.5309862 0.41656222
4.5314263 0.41321364
4.5318664 0.40984293
4.5323065 0.4064481
4.5327465 0.40302719
4.5331866 0.39957823
4.5336267 0.39609925
4.5340668 0.39258827
4.5345069 0.38904334
4.534947 0.38546248
4.5353871 0.38184371
4.5358272 0.37818508
4.5362673 0.37448461
4.5367073 0.37074032
4.5371474 0.36695026
4.5375875 0.36311245
4.5380276 0.35922491
4.5384677 0.35528569
4.5389078 0.35129281
4.5393479 0.3472443
4.539788 0.34314093
4.540228 0.33900711
4.5406681 0.33485114
4.5411082 0.33067565
4.5415483 0.32648324
4.5419884 0.32227656
4.5424285 0.31805821
4.5428686 0.31383083
4.5433087 0.30959702
4.5437487 0.30535942
4.5441888 0.30112065
4.5446289 0.29688333
4.545069 0.29265008
4.5455091 0.28842352
4.5459492 0.28420628
4.5463893 0.28000098
4.5468294 0.27581024
4.5472695 0.27163667
4.5477095 0.26748292
4.5481496 0.26335158
4.5485897 0.25924286
4.5490298 0.2551488
4.5494699 0.25106847
4.54991 0.24700182
4.5503501 0.24294881
4.5507902 0.23890938
4.5512302 0.23488348
4.5516703 0.23087106
4.5521104 0.22687207
4.5525505 0.22288646
4.5529906 0.21891417
4.5534307 0.21495517
4.5538708 0.21100939
4.5543109 0.20707679
4.554751 0.20315731
4.555191 0.19925091
4.5556311 0.19535754
4.5560712 0.19147713
4.5565113 0.18760965
4.5569514 0.18375504
4.5573915 0.17994111
4.5578316 0.17621795
4.5582717 0.17258303
4.5587117 0.16903264
4.5591518 0.16556304
4.5595919 0.16217052
4.560032 0.15885135
4.5604721 0.15560179
4.5609122 0.15241813
4.5613523 0.14929664
4.5617924 0.14623358
4.5622324 0.14322525
4.5626725 0.1402679
4.5631126 0.13735781
4.5635527 0.13449126
4.5639928 0.13166452
4.5644329 0.12887386
4.564873 0.12611556
4.5653131 0.1233859
4.5657532 0.12068118
4.5661932 0.11803197
4.5666333 0.11546539
4.5670734 0.11297977
4.5675135 0.11057343
4.5679536 0.1082447
4.5683937 0.10599191
4.5688338 0.10381337
4.5692739 0.10170742
4.5697139 0.099672369
4.570154 0.097706549
4.5705941 0.095808283
4.5710342 0.093975895
4.5714743 0.092207709
4.5719144 0.090502049
4.5723545 0.088857239
4.5727946 0.087271605
4.5732346 0.085743469
4.5736747 0.084271156
4.5741148 0.08285299
4.5745549 0.081488027
4.574995 0.080190765
4.5754351 0.078967098
4.5758752 0.077816599
4.5763153 0.076738839
4.5767554 0.07573339
4.5771954 0.074799824
4.5776355 0.073937714
4.5780756 0.073146629
4.5785157 0.072426144
4.5789558 0.071775829
4.5793959 0.071195256
4.579836 0.070683998
4.5802761 0.070241626
4.5807161 0.069867712
4.5811562 0.069561827
4.5815963 0.069323545
4.5820364 0.069152436
4.5824765 0.069048072
4.5829166 0.069010026
4.5833567 0.069037766
4.5837968 0.069130487
4.5842368 0.069288534
4.5846769 0.069512438
4.585117 0.069802732
4.5855571 0.070159945
4.5859972 0.070584608
4.5864373 0.071077253
4.5868774 0.07163841
4.5873175 0.072268611
4.5877576 0.072968386
4.5881976 0.073738267
4.5886377 0.074578784
4.5890778 0.075490468
4.5895179 0.076473851
4.589958 0.077529463
4.5903981 0.078657836
4.5908382 0.079859499
4.5912783 0.081134985
4.5917183 0.082484824
4.5921584 0.083903639
4.5925985 0.085373846
4.5930386 0.086895924
4.5934787 0.088471763
4.5939188 0.090103253
4.5943589 0.091792284
4.594799 0.093540747
4.595239 0.095350531
4.5956791 0.097223528
4.5961192 0.099161627
4.5965593 0.10116672
4.5969994 0.10324069
4.5974395 0.10538544
4.5978796 0.10760285
4.5983197 0.10989481
4.5987598 0.11226322
4.5991998 0.11470996
4.5996399 0.11723693
4.60008 0.11984601
4.6005201 0.12253909
4.6009602 0.12529055
4.6014003 0.12806129
4.6018404 0.13085509
4.6022805 0.13367621
4.6027205 0.13652888
4.6031606 0.13941737
4.6036007 0.14234592
4.6040408 0.1453188
4.6044809 0.14834025
4.604921 0.15141452
4.6053611 0.15454586
4.6058012 0.15773853
4.6062412 0.16099679
4.6066813 0.16432488
4.6071214 0.16772705
4.6075615 0.17120756
4.6080016 0.17477065
4.6084417 0.17842059
4.6088818 0.18216162
4.6093219 0.18599757
4.609762 0.18987783
4.610202 0.19376547
4.6106421 0.19766034
4.6110822 0.20156228
4.6115223 0.20547113
4.6119624 0.20938674
4.6124025 0.21330895
4.6128426 0.21723761
4.6132827 0.22117257
4.6137227 0.22511366
4.6141628 0.22906074
4.6146029 0.23301364
4.615043 0.23697222
4.6154831 0.24093631
4.6159232 0.24490577
4.6163633 0.24888043
4.6168034 0.25286015
4.6172434 0.25684476
4.6176835 0.26083412
4.6181236 0.26482857
4.6185637 0.26883524
4.6190038 0.27285528
4.6194439 0.27688714
4.619884 0.28092928
4.6203241 0.28498016
4.6207642 0.28903823
4.6212042 0.29310196
4.6216443 0.29716979
4.6220844 0.3012402
4.6225245 0.30531162
4.6229646 0.30938253
4.6234047 0.31345138
4.6238448 0.31751662
4.6242849 0.32157672
4.6247249 0.32563013
4.625165 0.32967531
4.6256051 0.33371072
4.6260452 0.33773481
4.6264853 0.34174604
4.6269254 0.34573237
4.6273655 0.34963583
4.6278056 0.35345106
4.6282456 0.35718194
4.6286857 0.36083236
4.6291258 0.36440619
4.6295659 0.36790732
4.630006 0.37133961
4.6304461 0.37470695
4.6308862 0.37801323
4.6313263 0.38126231
4.6317664 0.38445807
4.6322064 0.38760441
4.6326465 0.39070518
4.6330866 0.39376429
4.6335267 0.3967856
4.6339668 0.39977299
4.6344069 0.40273034
4.634847 0.40566153
4.6352871 0.40857045
4.6357271 0.41143326
4.6361672 0.41418113
4.6366073 0.41681272
4.6370474 0.41933039
4.6374875 0.4217365
4.6379276 0.42403342
4.6383677 0.42622349
4.6388078 0.4283091
4.6392478 0.43029259
4.6396879 0.43217632
4.640128 0.43396267
4.6405681 0.43565398
4.6410082 0.43725263
4.6414483 0.43876096
4.6418884 0.44018135
4.6423285 0.44151615
4.6427686 0.44276772
4.6432086 0.44393843
4.6436487 0.44503064
4.6440888 0.4460467
4.6445289 0.44698957
4.644969 0.44785899
4.6454091 0.44865201
4.6458492 0.44936569
4.6462893 0.44999706
4.6467293 0.45054319
4.6471694 0.45100112
4.6476095 0.45136789
4.6480496 0.45164057
4.6484897 0.45181618
4.6489298 0.45189179
4.6493699 0.45186445
4.64981 0.45173119
4.6502501 0.45148908
4.6506901 0.45113515
4.6511302 0.45066646
4.6515703 0.45008005
4.6520104 0.44937299
4.6524505 0.4485423
4.6528906 0.44758623
4.6533307 0.4465657
4.6537708 0.44551498
4.6542108 0.44443233
4.6546509 0.44331602
4.655091 0.4421643
4.6555311 0.44097545
4.6559712 0.43974772
4.6564113 0.43847939
4.6568514 0.4371687
4.6572915 0.43581393
4.6577315 0.43441333
4.6581716 0.43296518
4.6586117 0.43146773
4.6590518 0.42991924
4.6594919 0.42831798
4.659932 0.42666222
4.6603721 0.42495021
4.6608122 0.42318022
4.6612523 0.42135052
4.6616923 0.41946079
4.6621324 0.41752703
4.6625725 0.41555745
4.6630126 0.41355624
4.6634527 0.41152763
4.6638928 0.40947584
4.6643329 0.40740509
4.664773 0.40531958
4.665213 0.40322354
4.6656531 0.40112119
4.6660932 0.39901673
4.6665333 0.39691439
4.6669734 0.39481838
4.6674135 0.39273293
4.6678536 0.39066224
4.6682937 0.38861053
4.6687337 0.38658202
4.6691738 0.38458093
4.6696139 0.38261147
4.670054 0.38067786
4.6704941 0.37878149
4.6709342 0.37691229
4.6713743 0.37506892
4.6718144 0.37325147
4.6722545 0.37145999
4.6726945 0.36969457
4.6731346 0.36795526
4.6735747 0.36624214
4.6740148 0.36455527
4.6744549 0.36289474
4.674895 0.3612606
4.6753351 0.35965292
4.6757752 0.35807178
4.6762152 0.35651724
4.6766553 0.35498938
4.6770954 0.35348825
4.6775355 0.35201395
4.6779756 0.35056652
4.6784157 0.34914604
4.6788558 0.34775259
4.6792959 0.34641148
4.6797359 0.34517582
4.680176 0.34404522
4.6806161 0.34301747
4.6810562 0.34209036
4.6814963 0.34126166
4.6819364 0.34052916
4.6823765 0.33989065
4.6828166 0.3393439
4.6832567 0.33888669
4.6836967 0.33851682
4.6841368 0.33823207
4.6845769 0.33803021
4.685017 0.33790903
4.6854571 0.33786631
4.6858972 0.33789985
4.6863373 0.33800741
4.6867774 0.33818679
4.6872174 0.33843576
4.6876575 0.33875211
4.6880976 0.33911743
4.6885377 0.339518
4.6889778 0.33995872
4.6894179 0.34044452
4.689858 0.34098029
4.6902981 0.34157095
4.6907381 0.34222142
4.6911782 0.3429366
4.6916183 0.34372141
4.6920584 0.34458075
4.6924985 0.34551955
4.6929386 0.34654271
4.6933787 0.34765514
4.6938188 0.34886175
4.6942589 0.35016746
4.6946989 0.35157718
4.695139 0.35309582
4.6955791 0.35472829
4.6960192 0.35647951
4.6964593 0.35835151
4.6968994 0.3602628
4.6973395 0.36217423
4.6977796 0.36408577
4.6982196 0.36599742
4.6986597 0.36790916
4.6990998 0.36982097
4.6995399 0.37173285
4.69998 0.37364477
4.7004201 0.37555672
4.7008602 0.3774687
4.7013003 0.37938067
4.7017403 0.38129263
4.7021804 0.38320457
4.7026205 0.38511647
4.7030606 0.38702831
4.7035007 0.38894008
4.7039408 0.39085177
4.7043809 0.39276336
4.704821 0.39467484
4.7052611 0.3965862
4.7057011 0.39849751
4.7061412 0.40040878
4.7065813 0.40232001
4.7070214 0.40423121
4.7074615 0.40614236
4.7079016 0.40805347
4.7083417 0.40996454
4.7087818 0.41187557
4.7092218 0.41378655
4.7096619 0.41569749
4.710102 0.41760838
4.7105421 0.41951921
4.7109822 0.42143
4.7114223 0.42334074
4.7118624 0.42525143
4.7123025 0.42716206
4.7127425 0.42907264
4.7131826 0.43098317
4.7136227 0.43289363
4.7140628 0.43477607
4.7145029 0.43653108
4.714943 0.43815508
4.7153831 0.43965398
4.7158232 0.44103372
4.7162633 0.44230019
4.7167033 0.44345932
4.7171434 0.44451702
4.7175835 0.44547921
4.7180236 0.44635181
4.7184637 0.44714073
4.7189038 0.44785188
4.7193439 0.44849119
4.719784 0.44906457
4.720224 0.44957794
4.7206641 0.4500372
4.7211042 0.45044829
4.7215443 0.45081711
4.7219844 0.45114958
4.7224245 0.45145161
4.7228646 0.451699
4.7233047 0.45184156
4.7237447 0.45187869
4.7241848 0.45181077
4.7246249 0.45163816
4.725065 0.45136123
4.7255051 0.45098036
4.7259452 0.45049592
4.7263853 0.44990827
4.7268254 0.44921779
4.7272655 0.44842485
4.7277055 0.44752983
4.7281456 0.44653308
4.7285857 0.44543499
4.7290258 0.44423592
4.7294659 0.44293625
4.729906 0.44153634
4.7303461 0.44003657
4.7307862 0.4384373
4.7312262 0.43673903
4.7316663 0.43497677
4.7321064 0.43317493
4.7325465 0.43132855
4.7329866 0.42943266
4.7334267 0.42748227
4.7338668 0.42547242
4.7343069 0.42339813
4.7347469 0.42125443
4.735187 0.41903635
4.7356271 0.41673891
4.7360672 0.41435714
4.7365073 0.41188607
4.7369474 0.40932073
4.7373875 0.40665613
4.7378276 0.40388731
4.7382677 0.4010093
4.7387077 0.39801712
4.7391478 0.3949058
4.7395879 0.39167036
4.740028 0.38831025
4.7404681 0.38490727
4.7409082 0.38149386
4.7413483 0.37807003
4.7417884 0.37463581
4.7422284 0.37119121
4.7426685 0.36773624
4.7431086 0.36427092
4.7435487 0.36079527
4.7439888 0.35730931
4.7444289 0.35381304
4.744869 0.35030649
4.7453091 0.34678967
4.7457491 0.3432626
4.7461892 0.33972529
4.7466293 0.33617777
4.7470694 0.33262004
4.7475095 0.32905213
4.7479496 0.32547404
4.7483897 0.32188581
4.7488298 0.31828605
4.7492699 0.31466662
4.7497099 0.31102809
4.75015 0.30737281
4.7505901 0.30370308
4.7510302 0.30002124
4.7514703 0.29632962
4.7519104 0.29263053
4.7523505 0.28892631
4.7527906 0.28521927
4.7532306 0.28151175
4.7536707 0.27780608
4.7541108 0.27410457
4.7545509 0.27040955
4.754991 0.26672335
4.7554311 0.26304829
4.7558712 0.25938671
4.7563113 0.25574091
4.7567514 0.25211324
4.7571914 0.24850602
4.7576315 0.24493817
4.7580716 0.24145859
4.7585117 0.23806687
4.7589518 0.23475923
4.7593919 0.23153188
4.759832 0.22838103
4.7602721 0.2253029
4.7607121 0.22229371
4.7611522 0.21934966
4.7615923 0.21646696
4.7620324 0.21364184
4.7624725 0.21087051
4.7629126 0.20814917
4.7633527 0.20547405
4.7637928 0.20284136
4.7642328 0.2002473
4.7646729 0.1976881
4.765113 0.19515996
4.7655531 0.19265911
4.7659932 0.19018175
4.7664333 0.18776684
4.7668734 0.18547269
4.7673135 0.18329676
4.7677536 0.18123597
4.7681936 0.17928729
4.7686337 0.17744766
4.7690738 0.17571402
4.7695139 0.17408332
4.769954 0.1725525
4.7703941 0.17111853
4.7708342 0.16977833
4.7712743 0.16852886
4.7717143 0.16736706
4.7721544 0.16628989
4.7725945 0.16529428
4.7730346 0.16437719
4.7734747 0.16353556
4.7739148 0.16276633
4.7743549 0.16206647
4.774795 0.16143308
4.775235 0.16088144
4.7756751 0.16042326
4.7761152 0.16005934
4.7765553 0.15979047
4.7769954 0.15961743
4.7774355 0.15954102
4.7778756 0.15956203
4.7783157 0.15968124
4.7787558 0.15989945
4.7791958 0.16021744
4.7796359 0.160636
4.780076 0.16115593
4.7805161 0.16177801
4.7809562 0.16250303
4.7813963 0.16333178
4.7818364 0.16426505
4.7822765 0.16530363
4.7827165 0.16644831
4.7831566 0.16769987
4.7835967 0.16905548
4.7840368 0.17046793
4.7844769 0.17192608
4.784917 0.17343456
4.7853571 0.17499799
4.7857972 0.176621
4.7862372 0.17830821
4.7866773 0.18006423
4.7871174 0.1818937
4.7875575 0.18380123
4.7879976 0.18579145
4.7884377 0.18786898
4.7888778 0.19003844
4.7893179 0.19230446
4.789758 0.19467166
4.790198 0.19714466
4.7906381 0.19972809
4.7910782 0.20242656
4.7915183 0.2052447
4.7919584 0.20818713
4.7923985 0.21124228
4.7928386 0.21432912
4.7932787 0.21743631
4.7937187 0.22056435
4.7941588 0.22371376
4.7945989 0.22688505
4.795039 0.23007873
4.7954791 0.23329531
4.7959192 0.2365353
4.7963593 0.23979922
4.7967994 0.24308758
4.7972394 0.24640088
4.7976795 0.24973965
4.7981196 0.25310439
4.7985597 0.25649561
4.7989998 0.25991382
4.7994399 0.26335955
4.79988 0.26683329
4.8003201 0.27033556
4.8007602 0.27386687
4.8012002 0.27743005
4.8016403 0.28102902
4.8020804 0.28466017
4.8025205 0.28831957
4.8029606 0.2920033
4.8034007 0.29570745
4.8038408 0.29942807
4.8042809 0.30316127
4.8047209 0.3069031
4.805161 0.31064964
4.8056011 0.31439698
4.8060412 0.31814119
4.8064813 0.32187834
4.8069214 0.32560452
4.8073615 0.3293158
4.8078016 0.33300825
4.8082416 0.33667796
4.8086817 0.340321
4.8091218 0.34393344
4.8095619 0.34751137
4.810002 0.3510408
4.8104421 0.35450981
4.8108822 0.35792039
4.8113223 0.36127458
4.8117624 0.36457438
4.8122024 0.36782183
4.8126425 0.37101894
4.8130826 0.37416774
4.8135227 0.37727024
4.8139628 0.38032847
4.8144029 0.38334446
4.814843 0.38632021
4.8152831 0.38925776
4.8157231 0.39215912
4.8161632 0.39502632
4.8166033 0.39786138
4.8170434 0.40066631
4.8174835 0.40344315
4.8179236 0.40619391
4.8183637 0.40891881
4.8188038 0.41154235
4.8192438 0.4140268
4.8196839 0.41637634
4.820124 0.41859514
4.8205641 0.42068739
4.8210042 0.42265726
4.8214443 0.42450892
4.8218844 0.42624656
4.8223245 0.42787434
4.8227646 0.42939645
4.8232046 0.43081706
4.8236447 0.43214035
4.8240848 0.4333705
4.8245249 0.43451168
4.824965 0.43556807
4.8254051 0.43654384
4.8258452 0.43744317
4.8262853 0.43827024
4.8267253 0.43902922
4.8271654 0.4397208
4.8276055 0.44031245
4.8280456 0.44079476
4.8284857 0.44116714
4.8289258 0.44142897
4.8293659 0.44157964
4.829806 0.44161856
4.830246 0.44154512
4.8306861 0.44135871
4.8311262 0.44105872
4.8315663 0.44064456
4.8320064 0.4401156
4.8324465 0.43947125
4.8328866 0.43871091
4.8333267 0.43783396
4.8337668 0.43683979
4.8342068 0.43572781
4.8346469 0.43449741
4.835087 0.43314798
4.8355271 0.43167892
4.8359672 0.43010274
4.8364073 0.42847236
4.8368474 0.42678937
4.8372875 0.42504906
4.8377275 0.42324676
4.8381676 0.42137777
4.8386077 0.4194374
4.8390478 0.41742096
4.8394879 0.41532376
4.839928 0.41314111
4.8403681 0.41086833
4.8408082 0.40850071
4.8412482 0.40603358
4.8416883 0.40346223
4.8421284 0.40078199
4.8425685 0.39798816
4.8430086 0.39507605
4.8434487 0.39204097
4.8438888 0.38887824
4.8443289 0.38558315
4.844769 0.38219131
4.845209 0.37878102
4.8456491 0.37535315
4.8460892 0.37190625
4.8465293 0.36843888
4.8469694 0.36494959
4.8474095 0.36143694
4.8478496 0.35789948
4.8482897 0.35433578
4.8487297 0.35074438
4.8491698 0.34712385
4.8496099 0.34347275
4.85005 0.33978961
4.8504901 0.33607302
4.8509302 0.33232151
4.8513703 0.32853365
4.8518104 0.324708
4.8522505 0.3208431
4.8526905 0.31693752
4.8531306 0.31298982
4.8535707 0.30900521
4.8540108 0.30499174
4.8544509 0.30095279
4.854891 0.29689171
4.8553311 0.29281187
4.8557712 0.28871665
4.8562112 0.28460941
4.8566513 0.28049352
4.8570914 0.27637234
4.8575315 0.27224925
4.8579716 0.26812761
4.8584117 0.26401079
4.8588518 0.25990216
4.8592919 0.25580508
4.8597319 0.25172293
4.860172 0.24765907
4.8606121 0.24361686
4.8610522 0.23959969
4.8614923 0.23561091
4.8619324 0.23165379
4.8623725 0.22772811
4.8628126 0.22383249
4.8632527 0.21996633
4.8636927 0.21612901
4.8641328 0.21231991
4.8645729 0.20853843
4.865013 0.20478394
4.8654531 0.20105583
4.8658932 0.19735349
4.8663333 0.19367631
4.8667734 0.19002366
4.8672134 0.18639493
4.8676535 0.18278952
4.8680936 0.1792068
4.8685337 0.17564617
4.8689738 0.172107
4.8694139 0.16858868
4.869854 0.1650906
4.8702941 0.16161215
4.8707341 0.15816014
4.8711742 0.15479069
4.8716143 0.15151279
4.8720544 0.14832313
4.8724945 0.14521839
4.8729346 0.14219526
4.8733747 0.13925042
4.8738148 0.13638058
4.8742549 0.1335824
4.8746949 0.13085259
4.875135 0.12818782
4.8755751 0.12558479
4.8760152 0.12304019
4.8764553 0.12055069
4.8768954 0.11811299
4.8773355 0.11572378
4.8777756 0.11337974
4.8782156 0.11107756
4.8786557 0.10881393
4.8790958 0.10658554
4.8795359 0.10440039
4.879976 0.10229483
4.8804161 0.10027074
4.8808562 0.098326783
4.8812963 0.09646165
4.8817363 0.094674023
4.8821764 0.092962582
4.8826165 0.091326009
4.8830566 0.089762985
4.8834967 0.088272193
4.8839368 0.086852314
4.8843769 0.08550203
4.884817 0.084220022
4.8852571 0.083004972
4.8856971 0.081855562
4.8861372 0.080770473
4.8865773 0.079748387
4.8870174 0.078787985
4.8874575 0.07788795
4.8878976 0.077046963
4.8883377 0.076269449
4.8887778 0.075564358
4.8892178 0.074931762
4.8896579 0.074371595
4.890098 0.073883786
4.8905381 0.073468268
4.8909782 0.073124972
4.8914183 0.072853831
4.8918584 0.072654775
4.8922985 0.072527736
4.8927385 0.072472647
4.8931786 0.072489438
4.8936187 0.072578041
4.8940588 0.072738389
4.8944989 0.072970412
4.894939 0.073274042
4.8953791 0.073649211
4.8958192 0.074095851
4.8962593 0.074613893
4.8966993 0.075203237
4.8971394 0.075857569
4.8975795 0.076572947
4.8980196 0.077350495
4.8984597 0.078191338
4.8988998 0.079096598
4.8993399 0.080067401
4.89978 0.081104869
4.90022 0.082210127
4.9006601 0.083384298
4.9011002 0.084628507
4.9015403 0.085943877
4.9019804 0.087331532
4.9024205 0.088792596
4.9028606 0.090328194
4.9033007 0.091939447
4.9037407 0.093627482
4.9041808 0.095393421
4.9046209 0.097238389
4.905061 0.099163508
4.9055011 0.10116799
4.9059412 0.10322071
4.9063813 0.10531266
4.9068214 0.10744682
4.9072615 0.10962619
4.9077015 0.11185377
4.9081416 0.11413255
4.9085817 0.11646553
4.9090218 0.11885569
4.9094619 0.12130603
4.909902 0.12381955
4.9103421 0.12639924
4.9107822 0.12904808
4.9112222 0.13176909
4.9116623 0.13456524
4.9121024 0.13743953
4.9125425 0.14039496
4.9129826 0.14343452
4.9134227 0.14656121
4.9138628 0.14977801
4.9143029 0.15307853
4.9147429 0.15640822
4.915183 0.15975888
4.9156231 0.16313183
4.9160632 0.1665284
4.9165033 0.16994992
4.9169434 0.17339771
4.9173835 0.17687311
4.9178236 0.18037744
4.9182637 0.18391203
4.9187037 0.18747819
4.9191438 0.19107727
4.9195839 0.19471059
4.920024 0.19837948
4.9204641 0.20208525
4.9209042 0.20582925
4.9213443 0.20961279
4.9217844 0.2134372
4.9222244 0.21730381
4.9226645 0.22121395
4.9231046 0.22516547
4.9235447 0.22914768
4.9239848 0.23315692
4.9244249 0.23719002
4.924865 0.24124382
4.9253051 0.24531517
4.9257451 0.24940091
4.9261852 0.25349789
4.9266253 0.25760294
4.9270654 0.26171291
4.9275055 0.26582465
4.9279456 0.269935
4.9283857 0.27404079
4.9288258 0.27813888
4.9292659 0.28222611
4.9297059 0.28629931
4.930146 0.29035534
4.9305861 0.29439104
4.9310262 0.29840324
4.9314663 0.30238879
4.9319064 0.3063456
4.9323465 0.31027436
4.9327866 0.31417592
4.9332266 0.3180511
4.9336667 0.32190071
4.9341068 0.3257256
4.9345469 0.32952658
4.934987 0.33330448
4.9354271 0.33706012
4.9358672 0.34079433
4.9363073 0.34450794
4.9367473 0.34820176
4.9371874 0.35187663
4.9376275 0.35553337
4.9380676 0.35917281
4.9385077 0.36279576
4.9389478 0.36640306
4.9393879 0.36999554
4.939828 0.37357401
4.9402681 0.37713821
4.9407081 0.38061315
4.9411482 0.38395639
4.9415883 0.38717305
4.9420284 0.39026829
4.9424685 0.39324725
4.9429086 0.39611508
4.9433487 0.39887691
4.9437888 0.40153789
4.9442288 0.40410316
4.9446689 0.40657788
4.945109 0.40896717
4.9455491 0.4112762
4.9459892 0.41351009
4.9464293 0.41567399
4.9468694 0.41777305
4.9473095 0.41981241
4.9477495 0.42179721
4.9481896 0.4237326
4.9486297 0.42562373
4.9490698 0.42747024
4.9495099 0.42920843
4.94995 0.43081988
4.9503901 0.43230608
4.9508302 0.43366853
4.9512703 0.43490872
4.9517103 0.43602817
4.9521504 0.43702835
4.9525905 0.43791078
4.9530306 0.43867694
4.9534707 0.43932834
4.9539108 0.43986648
4.9543509 0.44029284
4.954791 0.44060893
4.955231 0.44081625
4.9556711 0.44091629
4.9561112 0.44091055
4.9565513 0.44080052
4.9569914 0.44058772
4.9574315 0.44027362
4.9578716 0.43986264
4.9583117 0.43936871
4.9587518 0.43879097
4.9591918 0.43812655
4.9596319 0.43737256
4.960072 0.43652613
4.9605121 0.43558438
4.9609522 0.43454442
4.9613923 0.43340337
4.9618324 0.43215836
4.9622725 0.43080651
4.9627125 0.42934492
4.9631526 0.42777073
4.9635927 0.42608105
4.9640328 0.424273
4.9644729 0.42234371
4.964913 0.42029028
4.9653531 0.41810985
4.9657932 0.41579952
4.9662332 0.41335642
4.9666733 0.41081273
4.9671134 0.40824521
4.9675535 0.40565162
4.9679936 0.40302643
4.9684337 0.40036411
4.9688738 0.39765915
4.9693139 0.39490601
4.969754 0.39209918
4.970194 0.38923312
4.9706341 0.38630232
4.9710742 0.38330125
4.9715143 0.38022437
4.9719544 0.37706618
4.9723945 0.37382115
4.9728346 0.37048374
4.9732747 0.36704844
4.9737147 0.36350972
4.9741548 0.35986205
4.9745949 0.35609992
4.975035 0.35221779
4.9754751 0.3482694
4.9759152 0.34431755
4.9763553 0.34036216
4.9767954 0.33640312
4.9772354 0.33244033
4.9776755 0.32847369
4.9781156 0.32450308
4.9785557 0.32052839
4.9789958 0.31654952
4.9794359 0.31256636
4.979876 0.30857881
4.9803161 0.30458676
4.9807562 0.30059009
4.9811962 0.2965887
4.9816363 0.29258249
4.9820764 0.28857135
4.9825165 0.28455517
4.9829566 0.28053384
4.9833967 0.27650725
4.9838368 0.27247522
4.9842769 0.26843469
4.9847169 0.26438503
4.985157 0.26032739
4.9855971 0.2562629
4.9860372 0.25219272
4.9864773 0.24811798
4.9869174 0.24403983
4.9873575 0.2399594
4.9877976 0.23587784
4.9882376 0.2317963
4.9886777 0.22771591
4.9891178 0.22363782
4.9895579 0.21956317
4.989998 0.2154931
4.9904381 0.21142875
4.9908782 0.20737127
4.9913183 0.2033218
4.9917584 0.19928149
4.9921984 0.19525146
4.9926385 0.19123763
4.9930786 0.18728355
4.9935187 0.18339729
4.9939588 0.17957607
4.9943989 0.17581711
4.994839 0.17211765
4.9952791 0.16847489
4.9957191 0.16488608
4.9961592 0.16134843
4.9965993 0.15785917
4.9970394 0.15441553
4.9974795 0.15101473
4.9979196 0.147654
4.9983597 0.14433056
4.9987998 0.14104164
4.9992398 0.13778446
4.9996799 0.13455624
5.00012 0.13135423
5.0005601 0.12817563
5.0010002 0.12501767
5.0014403 0.12188556
5.0018804 0.11880883
5.0023205 0.11578996
5.0027606 0.11282827
5.0032006 0.10992308
5.0036407 0.10707369
5.0040808 0.10427943
5.0045209 0.10153962
5.004961 0.098853569
5.0054011 0.0962206
5.0058412 0.093640028
5.0062813 0.091111172
5.0067213 0.088633349
5.0071614 0.086205875
5.0076015 0.083828069
5.0080416 0.081499247
5.0084817 0.079218727
5.0089218 0.076985826
5.0093619 0.074799862
5.009802 0.072660152
5.010242 0.070562074
5.0106821 0.068498364
5.0111222 0.06646984
5.0115623 0.064477516
5.0120024 0.062522404
5.0124425 0.060605513
5.0128826 0.058727858
5.0133227 0.056890448
5.0137628 0.055094297
5.0142028 0.053340416
5.0146429 0.051629816
5.015083 0.04996351
5.0155231 0.048342509
5.0159632 0.046767825
5.0164033 0.045240469
5.0168434 0.043761454
5.0172835 0.042331792
5.0177235 0.040952493
5.0181636 0.039624571
5.0186037 0.038349014
5.0190438 0.03710672
5.0194839 0.035881355
5.019924 0.034674381
5.0203641 0.033487257
5.0208042 0.032321444
5.0212442 0.0311784
5.0216843 0.030059587
5.0221244 0.028966463
5.0225645 0.02790049
5.0230046 0.026863127
5.0234447 0.025855833
5.0238848 0.02488007
5.0243249 0.023937297
5.024765 0.023028973
5.025205 0.02215656
5.0256451 0.021321516
5.0260852 0.020525302
5.0265253 0.019769378
5.0269654 0.019055204
5.0274055 0.01838306
5.0278456 0.017727736
5.0282857 0.017079459
5.0287257 0.016439453
5.0291658 0.01580894
5.0296059 0.015189144
5.030046 0.014581285
5.0304861 0.013986589
5.0309262 0.013406276
5.0313663 0.01284157
5.0318064 0.012293693
5.0322464 0.011763868
5.0326865 0.011253318
5.0331266 0.010763266
5.0335667 0.010294934
5.0340068 0.009849544
5.0344469 0.0094283199
5.034887 0.009032484
5.0353271 0.008663259
5.0357672 0.0083218675
5.0362072 0.0080065476
5.0366473 0.0076970113
5.0370874 0.0073898671
5.0375275 0.0070859062
5.0379676 0.0067859202
5.0384077 0.0064907004
5.0388478 0.0062010381
5.0392879 0.005917725
5.0397279 0.0056415522
5.040168 0.0053733114
5.0406081 0.0051137938
5.0410482 0.0048637908
5.0414883 0.004624094
5.0419284 0.0043954946
5.0423685 0.0041787842
5.0428086 0.0039747541
5.0432486 0.0037841957
5.0436887 0.0036079005
5.0441288 0.0034466598
5.0445689 0.003301265
5.045009 0.0031686983
5.0454491 0.00303726
5.0458892 0.002906442
5.0463293 0.0027766698
5.0467694 0.0026483691
5.0472094 0.0025219655
5.0476495 0.0023978845
5.0480896 0.0022765518
5.0485297 0.002158393
5.0489698 0.0020438337
5.0494099 0.0019332994
5.04985 0.0018272158
5.0502901 0.0017260085
5.0507301 0.0016301031
5.0511702 0.0015399251
5.0516103 0.0014559002
5.0520504 0.0013784541
5.0524905 0.0013080122
5.0529306 0.0012450001
5.0533707 0.0011898436
5.0538108 0.0011396005
5.0542509 0.001089314
5.0546909 0.0010391196
5.055131 0.00098921325
5.0555711 0.00093979097
5.0560112 0.00089104883
5.0564513 0.00084318286
5.0568914 0.00079638912
5.0573315 0.00075086364
5.0577716 0.00070680248
5.0582116 0.00066440167
5.0586517 0.00062385726
5.0590918 0.0005853653
5.0595319 0.00054912182
5.059972 0.00051532288
5.0604121 0.00048416452
5.0608522 0.00045584279
5.0612923 0.00043055371
5.0617323 0.00040849336
5.0621724 0.00038984177
5.0626125 0.00037256217
5.0630526 0.00035518794
5.0634927 0.00033779793
5.0639328 0.000320471
5.0643729 0.00030328599
5.064813 0.00028632177
5.0652531 0.00026965717
5.0656931 0.00025337107
5.0661332 0.0002375423
5.0665733 0.00022224974
5.0670134 0.00020757221
5.0674535 0.00019358859
5.0678936 0.00018037773
5.0683337 0.00016801847
5.0687738 0.00015658967
5.0692138 0.00014617019
5.0696539 0.00013683888
5.070094 0.00012867459
5.0705341 0.00012175617
5.0709742 0.00011609528
5.0714143 0.00011071293
5.0718544 0.00010528437
5.0722945 9.9837532e-05
5.0727345 9.4400329e-05
5.0731746 8.9000684e-05
5.0736147 8.3666518e-05
5.0740548 7.842575e-05
5.0744949 7.3306302e-05
5.074935 6.8336094e-05
5.0753751 6.3543048e-05
5.0758152 5.8955083e-05
5.0762553 5.4600121e-05
5.0766953 5.0506082e-05
5.0771354 4.6700887e-05
5.0775755 4.3212457e-05
5.0780156 4.0068713e-05
5.0784557 3.7297574e-05
5.0788958 3.4926963e-05
5.0793359 3.2984799e-05
5.079776 3.1432589e-05
5.080216 2.9913134e-05
5.0806561 2.8376333e-05
5.0810962 2.6830981e-05
5.0815363 2.5285868e-05
5.0819764 2.3749787e-05
5.0824165 2.223153e-05
5.0828566 2.073989e-05
5.0832967 1.9283658e-05
5.0837367 1.7871628e-05
5.0841768 1.6512592e-05
5.0846169 1.5215341e-05
5.085057 1.3988668e-05
5.0854971 1.2841365e-05
5.0859372 1.1782225e-05
5.0863773 1.082004e-05
5.0868174 9.9636013e-06
5.0872575 9.2217025e-06
5.0876975 8.6031353e-06
5.0881376 8.116692e-06
5.0885777 7.7304018e-06
5.0890178 7.3419815e-06
5.0894579 6.9481935e-06
5.089898 6.5514997e-06
5.0903381 6.1543619e-06
5.0907782 5.7592418e-06
5.0912182 5.3686012e-06
5.0916583 4.984902e-06
5.0920984 4.6106058e-06
5.0925385 4.2481746e-06
5.0929786 3.9000701e-06
5.0934187 3.5687541e-06
5.0938588 3.2566884e-06
5.0942989 2.9663348e-06
5.0947389 2.7001551e-06
5.095179 2.4606111e-06
5.0956191 2.2501645e-06
5.0960592 2.0712772e-06
5.0964993 1.9264109e-06
5.0969394 1.8180275e-06
5.0973795 1.7300114e-06
5.0978196 1.6400344e-06
5.0982597 1.5486297e-06
5.0986997 1.4564123e-06
5.0991398 1.3639976e-06
5.0995799 1.2720006e-06
5.10002 1.1810365e-06
5.1004601 1.0917205e-06
5.1009002 1.0046678e-06
5.1013403 9.2049347e-07
5.1017804 8.3981279e-07
5.1022204 7.6324089e-07
5.1026605 6.9139294e-07
5.1031006 6.2488412e-07
5.1035407 5.6432959e-07
5.1039808 5.1034454e-07
5.1044209 4.6354412e-07
5.104861 4.2454352e-07
5.1053011 3.939579e-07
5.1057411 3.722903e-07
5.1061812 3.5364434e-07
5.1066213 3.3450622e-07
5.1070614 3.1501931e-07
5.1075015 2.9532697e-07
5.1079416 2.755726e-07
5.1083817 2.5589955e-07
5.1088218 2.364512e-07
5.1092619 2.1737093e-07
5.1097019 1.9880211e-07
5.110142 1.8088812e-07
5.1105821 1.6377233e-07
5.1110222 1.475981e-07
5.1114623 1.3250883e-07
5.1119024 1.1864787e-07
5.1123425 1.0615861e-07
5.1127826 9.5184422e-08
5.1132226 8.5868673e-08
5.1136627 7.8354739e-08
5.1141028 7.2785996e-08
5.1145429 6.9156048e-08
5.114983 6.5892078e-08
5.1154231 6.2555438e-08
5.1158632 5.9168138e-08
5.1163033 5.5752192e-08
5.1167433 5.2329609e-08
5.1171834 4.8922401e-08
5.1176235 4.555258e-08
5.1180636 4.2242156e-08
5.1185037 3.9013142e-08
5.1189438 3.5887548e-08
5.1193839 3.2887385e-08
5.119824 3.0034665e-08
5.1202641 2.73514e-08
5.1207041 2.48596e-08
5.1211442 2.2581278e-08
5.1215843 2.0538443e-08
5.1220244 1.8753108e-08
5.1224645 1.7247283e-08
5.1229046 1.6042981e-08
5.1233447 1.5098194e-08
5.1237848 1.4138503e-08
5.1242248 1.31387e-08
5.1246649 1.2109103e-08
5.125105 1.1060031e-08
5.1255451 1.0001803e-08
5.1259852 8.9447361e-09
5.1264253 7.8991494e-09
5.1268654 6.8753614e-09
5.1273055 5.8836905e-09
5.1277455 4.934455e-09
5.1281856 4.0379734e-09
5.1286257 3.2045643e-09
5.1290658 2.4445459e-09
5.1295059 1.7682368e-09
5.129946 1.1859554e-09
5.1303861 7.0802009e-10
5.1308262 3.4474936e-10
5.1312663 1.0646163e-10
5.1317063 3.4753411e-12
5.1321464 0
5.1325865 0
5.1330266 0
5.1334667 0
5.1339068 0
5.1343469 0
5.134787 0
5.135227 0
5.1356671 0
5.1361072 0
5.1365473 0
5.1369874 0
5.1374275 0
5.1378676 0
5.1383077 0
5.1387477 0
5.1391878 0
5.1396279 0
5.140068 0
5.1405081 0
5.1409482 0
5.1413883 0
5.1418284 0
5.1422685 0
5.1427085 0
5.1431486 0
5.1435887 0
5.1440288 0
5.1444689 0
5.144909 0
5.1453491 0
5.1457892 0
5.1462292 0
5.1466693 0
5.1471094 0
5.1475495 0
5.1479896 0
5.1484297 0
5.1488698 0
5.1493099 0
5.1497499 0
5.15019 0
5.1506301 0
5.1510702 0
5.1515103 0
5.1519504 0
5.1523905 0
5.1528306 0
5.1532707 0
5.1537107 0
5.1541508 0
5.1545909 0
5.155031 0
5.1554711 0
5.1559112 0
5.1563513 0
5.1567914 0
5.1572314 0
5.1576715 0
5.1581116 0
5.1585517 0
5.1589918 0
5.1594319 0
5.159872 0
5.1603121 0
5.1607522 0
5.1611922 0
5.1616323 0
5.1620724 0
5.1625125 0
5.1629526 0
5.1633927 0
5.1638328 0
5.1642729 0
5.1647129 0
5.165153 0
5.1655931 0
5.1660332 0
5.1664733 0
5.1669134 0
5.1673535 0
5.1677936 0
5.1682336 0
5.1686737 0
5.1691138 0
5.1695539 0
5.169994 0
5.1704341 0
5.1708742 0
5.1713143 0
5.1717544 0
5.1721944 0
5.1726345 0
5.1730746 0
5.1735147 0
5.1739548 0
5.1743949 0
5.174835 0
5.1752751 0
5.1757151 0
5.1761552 0
5.1765953 0
5.1770354 0
5.1774755 0
5.1779156 0
5.1783557 0
5.1787958 0
5.1792358 0
5.1796759 0
5.180116 0
5.1805561 0
5.1809962 0
5.1814363 0
5.1818764 0
5.1823165 0
5.1827566 0
5.1831966 0
5.1836367 0
5.1840768 0
5.1845169 0
5.184957 0
5.1853971 0
5.1858372 0
5.1862773 0
5.1867173 0
5.1871574 0
5.1875975 0
5.1880376 0
5.1884777 0
5.1889178 0
5.1893579 0
5.189798 0
5.190238 0
5.1906781 0
5.1911182 0
5.1915583 0
5.1919984 0
5.1924385 0
5.1928786 0
5.1933187 0
5.1937588 0
5.1941988 0
5.1946389 0
5.195079 0
5.1955191 0
5.1959592 0
5.1963993 0
5.1968394 0
5.1972795 0
5.1977195 0
5.1981596 0
5.1985997 0
5.1990398 0
5.1994799 0
5.19992 0
5.2003601 0
5.2008002 0
5.2012402 0
5.2016803 0
5.2021204 0
5.2025605 0
5.2030006 0
5.2034407 0
5.2038808 0
5.2043209 0
5.204761 0
5.205201 0
5.2056411 0
5.2060812 0
5.2065213 0
5.2069614 0
5.2074015 0
5.2078416 0
5.2082817 0
5.2087217 0
5.2091618 0
5.2096019 0
5.210042 0
5.2104821 3.4428989e-11
5.2109222 2.0286743e-10
5.2113623 5.0225232e-10
5.2118024 9.2216638e-10
5.2122424 1.4521924e-09
5.2126825 2.081913e-09
5.2131226 2.8009111e-09
5.2135627 3.5987693e-09
5.2140028 4.4650704e-09
5.2144429 5.3893971e-09
5.214883 6.3613322e-09
5.2153231 7.3704584e-09
5.2157632 8.4063585e-09
5.2162032 9.4586152e-09
5.2166433 1.0516811e-08
5.2170834 1.1570529e-08
5.2175235 1.2609352e-08
5.2179636 1.3622863e-08
5.2184037 1.4600644e-08
5.2188438 1.5532278e-08
5.2192839 1.6563432e-08
5.2197239 1.7906385e-08
5.220164 1.9541192e-08
5.2206041 2.1445842e-08
5.2210442 2.3598321e-08
5.2214843 2.5976617e-08
5.2219244 2.8558717e-08
5.2223645 3.1322609e-08
5.2228046 3.4246281e-08
5.2232446 3.730772e-08
5.2236847 4.0484913e-08
5.2241248 4.3755847e-08
5.2245649 4.7098512e-08
5.225005 5.0490893e-08
5.2254451 5.3910978e-08
5.2258852 5.7336755e-08
5.2263253 6.0746211e-08
5.2267654 6.4117334e-08
5.2272054 6.7428112e-08
5.2276455 7.0670615e-08
5.2280856 7.5236353e-08
5.2285257 8.1951145e-08
5.2289658 9.0662766e-08
5.2294059 1.0121899e-07
5.229846 1.1346759e-07
5.2302861 1.2725635e-07
5.2307261 1.4243304e-07
5.2311662 1.5884543e-07
5.2316063 1.763413e-07
5.2320464 1.9476842e-07
5.2324865 2.1397457e-07
5.2329266 2.3380753e-07
5.2333667 2.5411507e-07
5.2338068 2.7474496e-07
5.2342468 2.9554497e-07
5.2346869 3.163629e-07
5.235127 3.370465e-07
5.2355671 3.5744356e-07
5.2360072 3.7740185e-07
5.2364473 3.9731753e-07
5.2368874 4.2453543e-07
5.2373275 4.6090248e-07
5.2377676 5.0577524e-07
5.2382076 5.5851028e-07
5.2386477 6.1846418e-07
5.2390878 6.8499351e-07
5.2395279 7.5745484e-07
5.239968 8.3520474e-07
5.2404081 9.175998e-07
5.2408482 1.0039966e-06
5.2412883 1.0937517e-06
5.2417283 1.1862216e-06
5.2421684 1.280763e-06
5.2426085 1.3767324e-06
5.2430486 1.4734864e-06
5.2434887 1.5703815e-06
5.2439288 1.6667744e-06
5.2443689 1.7620215e-06
5.244809 1.8554796e-06
5.245249 1.9525745e-06
5.2456891 2.0840623e-06
5.2461292 2.2521668e-06
5.2465693 2.4543388e-06
5.2470094 2.6880291e-06
5.2474495 2.9506881e-06
5.2478896 3.2397669e-06
5.2483297 3.5527159e-06
5.2487698 3.8869859e-06
5.2492098 4.2400277e-06
5.2496499 4.609292e-06
5.25009 4.9922294e-06
5.2505301 5.3862906e-06
5.2509702 5.7889265e-06
5.2514103 6.1975876e-06
5.2518504 6.6097248e-06
5.2522905 7.0227887e-06
5.2527305 7.43423e-06
5.2531706 7.8414994e-06
5.2536107 8.2420477e-06
5.2540508 8.6764793e-06
5.2544909 9.2471083e-06
5.254931 9.950109e-06
5.2553711 1.0776399e-05
5.2558112 1.1716896e-05
5.2562513 1.2762518e-05
5.2566913 1.3904182e-05
5.2571314 1.5132805e-05
5.2575715 1.6439307e-05
5.2580116 1.7814603e-05
5.2584517 1.9249612e-05
5.2588918 2.0735252e-05
5.2593319 2.2262439e-05
5.259772 2.3822093e-05
5.260212 2.5405129e-05
5.2606521 2.7002467e-05
5.2610922 2.8605023e-05
5.2615323 3.0203715e-05
5.2619724 3.1789461e-05
5.2624125 3.3353179e-05
5.2628526 3.511849e-05
5.2632927 3.734018e-05
5.2637327 3.9990012e-05
5.2641728 4.303924e-05
5.2646129 4.6459118e-05
5.265053 5.0220901e-05
5.2654931 5.4295844e-05
5.2659332 5.86552e-05
5.2663733 6.3270225e-05
5.2668134 6.8112173e-05
5.2672535 7.3152298e-05
5.2676935 7.8361855e-05
5.2681336 8.3712098e-05
5.2685737 8.9174282e-05
5.2690138 9.4719662e-05
5.2694539 0.00010031949
5.269894 0.00010594502
5.2703341 0.00011156752
5.2707742 0.00011715822
5.2712142 0.00012270914
5.2716543 0.00012913643
5.2720944 0.00013688569
5.2725345 0.00014587608
5.2729746 0.00015602678
5.2734147 0.00016725694
5.2738548 0.00017948575
5.2742949 0.00019263237
5.2747349 0.00020661597
5.275175 0.00022135572
5.2756151 0.00023677079
5.2760552 0.00025278035
5.2764953 0.00026930358
5.2769354 0.00028625963
5.2773755 0.00030356768
5.2778156 0.0003211469
5.2782557 0.00033891646
5.2786957 0.00035679553
5.2791358 0.00037470328
5.2795759 0.00039255887
5.280016 0.00041055561
5.2804561 0.00043140681
5.2808962 0.0004556673
5.2813363 0.00048313687
5.2817764 0.00051361536
5.2822164 0.00054690257
5.2826565 0.00058279832
5.2830966 0.00062110241
5.2835367 0.00066161466
5.2839768 0.00070413488
5.2844169 0.00074846289
5.284857 0.0007943985
5.2852971 0.00084174152
5.2857371 0.00089029177
5.2861772 0.00093984905
5.2866173 0.00099021318
5.2870574 0.001041184
5.2874975 0.0010925612
5.2879376 0.0011441448
5.2883777 0.0011957344
5.2888178 0.0012486374
5.2892579 0.0013090283
5.2896979 0.0013772211
5.290138 0.0014527831
5.2905781 0.0015352817
5.2910182 0.0016242841
5.2914583 0.0017193574
5.2918984 0.0018200692
5.2923385 0.0019259865
5.2927786 0.0020366767
5.2932186 0.002151707
5.2936587 0.0022706448
5.2940988 0.0023930573
5.2945389 0.0025185117
5.294979 0.0026465754
5.2954191 0.0027768156
5.2958592 0.0029087996
5.2962993 0.0030420946
5.2967393 0.0031762681
5.2971794 0.0033108871
5.2976195 0.0034510139
5.2980596 0.0036073099
5.2984997 0.0037793158
5.2989398 0.0039662306
5.2993799 0.0041672534
5.29982 0.0043815832
5.3002601 0.0046084192
5.3007001 0.0048469604
5.3011402 0.0050964058
5.3015803 0.0053559547
5.3020204 0.005624806
5.3024605 0.0059021589
5.3029006 0.0061872123
5.3033407 0.0064791655
5.3037808 0.0067772174
5.3042208 0.0070805672
5.3046609 0.0073884138
5.305101 0.0076999565
5.3055411 0.0080143943
5.3059812 0.0083309282
5.3064213 0.0086633858
5.3068614 0.0090246357
5.3073015 0.0094134475
5.3077415 0.0098285908
5.3081816 0.010268835
5.3086217 0.01073295
5.3090618 0.011219705
5.3095019 0.01172787
5.309942 0.012256215
5.3103821 0.012803508
5.3108222 0.01336852
5.3112623 0.013950021
5.3117023 0.014546778
5.3121424 0.015157564
5.3125825 0.015781146
5.3130226 0.016416294
5.3134627 0.017061779
5.3139028 0.017716369
5.3143429 0.018378835
5.314783 0.019048908
5.315223 0.019751459
5.3156631 0.020496799
5.3161032 0.021283471
5.3165433 0.022110017
5.3169834 0.022974981
5.3174235 0.023876906
5.3178636 0.024814335
5.3183037 0.025785811
5.3187437 0.026789877
5.3191838 0.027825076
5.3196239 0.028889951
5.320064 0.029983045
5.3205041 0.031102902
5.3209442 0.032248064
5.3213843 0.033417075
5.3218244 0.034608477
5.3222645 0.035820814
5.3227045 0.037052628
5.3231446 0.038302463
5.3235847 0.039572437
5.3240248 0.040889348
5.3244649 0.042258187
5.324905 0.043677966
5.3253451 0.0451477
5.3257852 0.046666402
5.3262252 0.048233086
5.3266653 0.049846767
5.3271054 0.051506458
5.3275455 0.053211173
5.3279856 0.054959926
5.3284257 0.056751731
5.3288658 0.058585601
5.3293059 0.060460552
5.3297459 0.062375596
5.330186 0.064329748
5.3306261 0.066322021
5.3310662 0.06835143
5.3315063 0.070416989
5.3319464 0.07251771
5.3323865 0.074654997
5.3328266 0.076836969
5.3332667 0.079065046
5.3337067 0.081339967
5.3341468 0.083662472
5.3345869 0.086033301
5.335027 0.088453193
5.3354671 0.09092289
5.3359072 0.093443129
5.3363473 0.096014652
5.3367874 0.098638198
5.3372274 0.10131451
5.3376675 0.10404432
5.3381076 0.10682837
5.3385477 0.10966741
5.3389878 0.11256217
5.3394279 0.11551339
5.339868 0.11852182
5.3403081 0.12158818
5.3407481 0.12471323
5.3411882 0.12788247
5.3416283 0.13107187
5.3420684 0.13428356
5.3425085 0.13752011
5.3429486 0.14078407
5.3433887 0.14407801
5.3438288 0.14740447
5.3442689 0.15076602
5.3447089 0.15416522
5.345149 0.15760463
5.3455891 0.16108681
5.3460292 0.16461431
5.3464693 0.16818969
5.3469094 0.17181552
5.3473495 0.17549435
5.3477896 0.17922874
5.3482296 0.18302126
5.3486697 0.18687445
5.3491098 0.19079088
5.3495499 0.19477298
5.34999 0.19879224
5.3504301 0.2028245
5.3508702 0.20686838
5.3513103 0.21092252
5.3517504 0.21498556
5.3521904 0.21905613
5.3526305 0.22313288
5.3530706 0.22721443
5.3535107 0.23129944
5.3539508 0.23538652
5.3543909 0.23947432
5.354831 0.24356147
5.3552711 0.24764662
5.3557111 0.25172839
5.3561512 0.25580543
5.3565913 0.25987637
5.3570314 0.26393985
5.3574715 0.2679945
5.3579116 0.27203896
5.3583517 0.2760721
5.3587918 0.28009704
5.3592318 0.28411529
5.3596719 0.28812699
5.360112 0.2921323
5.3605521 0.29613134
5.3609922 0.30012427
5.3614323 0.30411124
5.3618724 0.30809237
5.3623125 0.31206782
5.3627526 0.31603773
5.3631926 0.32000224
5.3636327 0.32396151
5.3640728 0.32791566
5.3645129 0.33186485
5.364953 0.33580921
5.3653931 0.3397489
5.3658332 0.34368405
5.3662733 0.34761481
5.3667133 0.35154133
5.3671534 0.35544906
5.3675935 0.35924913
5.3680336 0.36293113
5.3684737 0.36650055
5.3689138 0.36996288
5.3693539 0.37332363
5.369794 0.37658828
5.370234 0.37976234
5.3706741 0.38285129
5.3711142 0.38586063
5.3715543 0.38879586
5.3719944 0.39166246
5.3724345 0.39446594
5.3728746 0.39721179
5.3733147 0.39990551
5.3737548 0.40255258
5.3741948 0.40515851
5.3746349 0.40772878
5.375075 0.4102689
5.3755151 0.41278436
5.3759552 0.41525127
5.3763953 0.41758945
5.3768354 0.41979649
5.3772755 0.42187518
5.3777155 0.42382836
5.3781556 0.42565881
5.3785957 0.42736935
5.3790358 0.42896279
5.3794759 0.43044195
5.379916 0.43180962
5.3803561 0.43306862
5.3807962 0.43422175
5.3812362 0.43527183
5.3816763 0.43622167
5.3821164 0.43707407
5.3825565 0.43783185
5.3829966 0.43849781
5.3834367 0.43907476
5.3838768 0.43956551
5.3843169 0.43997287
5.384757 0.4402915
5.385197 0.44051032
5.3856371 0.44062776
5.3860772 0.44064228
5.3865173 0.44055237
5.3869574 0.44035651
5.3873975 0.44005318
5.3878376 0.43964085
5.3882777 0.43911801
5.3887177 0.43848314
5.3891578 0.4377347
5.3895979 0.4368712
5.390038 0.43589109
5.3904781 0.43479286
5.3909182 0.433575
5.3913583 0.43223597
5.3917984 0.43077427
5.3922384 0.42918836
5.3926785 0.42747673
5.3931186 0.42563859
5.3935587 0.42372784
5.3939988 0.42177503
5.3944389 0.41977519
5.394879 0.41772332
5.3953191 0.41561444
5.3957592 0.41344356
5.3961992 0.41120569
5.3966393 0.40889585
5.3970794 0.40650905
5.3975195 0.4040403
5.3979596 0.40148462
5.3983997 0.39883703
5.3988398 0.39609253
5.3992799 0.39324613
5.3997199 0.39029286
5.40016 0.38722773
5.4006001 0.38404574
5.4010402 0.38074192
5.4014803 0.37731127
5.4019204 0.37375585
5.4023605 0.37016144
5.4028006 0.36655384
5.4032406 0.36293194
5.4036807 0.35929462
5.4041208 0.35564077
5.4045609 0.35196925
5.405001 0.34827897
5.4054411 0.34456879
5.4058812 0.34083761
5.4063213 0.3370843
5.4067614 0.33330775
5.4072014 0.32950684
5.4076415 0.32568045
5.4080816 0.32182747
5.4085217 0.31794678
5.4089618 0.31403725
5.4094019 0.31009778
5.409842 0.30612725
5.4102821 0.30212453
5.4107221 0.29808937
5.4111622 0.29402654
5.4116023 0.28993955
5.4120424 0.2858315
5.4124825 0.28170545
5.4129226 0.2775645
5.4133627 0.27341172
5.4138028 0.2692502
5.4142428 0.26508302
5.4146829 0.26091327
5.415123 0.25674402
5.4155631 0.25257836
5.4160032 0.24841938
5.4164433 0.24427014
5.4168834 0.24013375
5.4173235 0.23601327
5.4177636 0.23191179
5.4182036 0.2278324
5.4186437 0.22377818
5.4190838 0.2197522
5.4195239 0.21575691
5.419964 0.21179199
5.4204041 0.20785699
5.4208442 0.20395143
5.4212843 0.20007488
5.4217243 0.19622689
5.4221644 0.19240699
5.4226045 0.18861475
5.4230446 0.18484972
5.4234847 0.18111143
5.4239248 0.17739945
5.4243649 0.17371332
5.424805 0.1700526
5.425245 0.16641682
5.4256851 0.16280555
5.4261252 0.15921833
5.4265653 0.15565471
5.4270054 0.15211424
5.4274455 0.14859647
5.4278856 0.14510095
5.4283257 0.1416492
5.4287658 0.13826455
5.4292058 0.1349454
5.4296459 0.13169012
5.430086 0.1284971
5.4305261 0.12536472
5.4309662 0.12229135
5.4314063 0.11927538
5.4318464 0.1163152
5.4322865 0.11340917
5.4327265 0.11055568
5.4331666 0.10775311
5.4336067 0.10499983
5.4340468 0.10229424
5.4344869 0.09963471
5.434927 0.097019619
5.4353671 0.094447348
5.4358072 0.091916278
5.4362472 0.08942479
5.4366873 0.086971339
5.4371274 0.084557818
5.4375675 0.082186129
5.4380076 0.079856884
5.4384477 0.077570694
5.4388878 0.075328171
5.4393279 0.073129926
5.439768 0.070976571
5.440208 0.068868718
5.4406481 0.066806978
5.4410882 0.064791963
5.4415283 0.062824284
5.4419684 0.060904552
5.4424085 0.05903338
5.4428486 0.05721138
5.4432887 0.055439161
5.4437287 0.053717337
5.4441688 0.052046519
5.4446089 0.050427317
5.445049 0.048860345
5.4454891 0.047343659
5.4459292 0.045854012
5.4463693 0.044386804
5.4468094 0.042943444
5.4472494 0.041525344
5.4476895 0.040133913
5.4481296 0.038770562
5.4485697 0.0374367
5.4490098 0.036133738
5.4494499 0.034863086
5.44989 0.033626154
5.4503301 0.032424352
5.4507702 0.03125909
5.4512102 0.030131778
5.4516503 0.029043826
5.4520904 0.027996645
5.4525305 0.026991645
5.4529706 0.026030235
5.4534107 0.025113827
5.4538508 0.024243829
5.4542909 0.023414238
5.4547309 0.022596641
5.455171 0.021789259
5.4556111 0.020993432
5.4560512 0.020210503
5.4564913 0.019441814
5.4569314 0.018688705
5.4573715 0.017952519
5.4578116 0.017234598
5.4582517 0.016536282
5.4586917 0.015858915
5.4591318 0.015203838
5.4595719 0.014572392
5.460012 0.013965919
5.4604521 0.013385761
5.4608922 0.01283326
5.4613323 0.012309758
5.4617724 0.011816595
5.4622124 0.011355115
5.4626525 0.010926658
5.4630926 0.010521718
5.4635327 0.010120311
5.4639728 0.0097228336
5.4644129 0.0093302213
5.464853 0.0089434106
5.4652931 0.008563338
5.4657331 0.00819094
5.4661732 0.0078271529
5.4666133 0.0074729131
5.4670534 0.007129157
5.4674935 0.006796821
5.4679336 0.0064768416
5.4683737 0.0061701551
5.4688138 0.005877698
5.4692539 0.0056004066
5.4696939 0.0053392173
5.470134 0.0050950666
5.4705741 0.0048688909
5.4710142 0.0046616265
5.4714543 0.0044742005
5.4718944 0.0042965786
5.4723345 0.0041196732
5.4727746 0.0039440173
5.4732146 0.0037701438
5.4736547 0.0035985858
5.4740948 0.0034298761
5.4745349 0.0032645477
5.474975 0.0031031335
5.4754151 0.0029461665
5.4758552 0.0027941796
5.4762953 0.0026477057
5.4767353 0.0025072779
5.4771754 0.0023734291
5.4776155 0.0022466921
5.4780556 0.0021276
5.4784957 0.0020166857
5.4789358 0.0019144821
5.4793759 0.0018215222
5.479816 0.0017383389
5.4802561 0.0016651456
5.4806961 0.0015948875
5.4811362 0.0015246784
5.4815763 0.0014547765
5.4820164 0.0013854404
5.4824565 0.0013169281
5.4828966 0.0012494982
5.4833367 0.0011834088
5.4837768 0.0011189183
5.4842168 0.001056285
5.4846569 0.00099576726
5.485097 0.00093762336
5.4855371 0.00088211162
5.4859772 0.00082949036
5.4864173 0.0007800179
5.4868574 0.00073395255
5.4872975 0.00069155263
5.4877375 0.00065307645
5.4881776 0.00061878233
5.4886177 0.00058892859
5.4890578 0.00056325496
5.4894979 0.0005381674
5.489938 0.00051301826
5.4903781 0.00048791618
5.4908182 0.00046296979
5.4912583 0.00043828771
5.4916983 0.00041397859
5.4921384 0.00039015104
5.4925785 0.0003669137
5.4930186 0.00034437519
5.4934587 0.00032264416
5.4938988 0.00030182923
5.4943389 0.00028203903
5.494779 0.00026338219
5.495219 0.00024596734
5.4956591 0.00022990312
5.4960992 0.00021529815
5.4965393 0.00020226106
5.4969794 0.00019090049
5.4974195 0.00018132506
5.4978596 0.00017319224
5.4982997 0.00016509163
5.4987397 0.00015694762
5.4991798 0.00014880036
5.4996199 0.00014069
5.50006 0.00013265668
5.5005001 0.00012474056
5.5009402 0.00011698178
5.5013803 0.00010942049
5.5018204 0.00010209684
5.5022605 9.5050968e-05
5.5027005 8.8323032e-05
5.5031406 8.1953177e-05
5.5035807 7.598155e-05
5.5040208 7.04483e-05
5.5044609 6.5393573e-05
5.504901 6.0857518e-05
5.5053411 5.6880282e-05
5.5057812 5.3502014e-05
5.5062212 5.0762861e-05
5.5066613 4.8421361e-05
5.5071014 4.6054402e-05
5.5075415 4.3669404e-05
5.5079816 4.1279401e-05
5.5084217 3.8897427e-05
5.5088618 3.6536517e-05
5.5093019 3.4209707e-05
5.5097419 3.193003e-05
5.510182 2.9710522e-05
5.5106221 2.7564218e-05
5.5110622 2.5504151e-05
5.5115023 2.3543358e-05
5.5119424 2.1694873e-05
5.5123825 1.997173e-05
5.5128226 1.8386964e-05
5.5132627 1.695361e-05
5.5137027 1.5684703e-05
5.5141428 1.4593278e-05
5.5145829 1.3692369e-05
5.515023 1.2994166e-05
5.5154631 1.2378617e-05
5.5159032 1.175598e-05
5.5163433 1.11298e-05
5.5167834 1.0503622e-05
5.5172234 9.8809894e-06
5.5176635 9.2654477e-06
5.5181036 8.6605415e-06
5.5185437 8.0698152e-06
5.5189838 7.4968136e-06
5.5194239 6.9450812e-06
5.519864 6.4181626e-06
5.5203041 5.9196025e-06
5.5207441 5.4529456e-06
5.5211842 5.0217364e-06
5.5216243 4.6295195e-06
5.5220644 4.2798396e-06
5.5225045 3.9762413e-06
5.5229446 3.7222692e-06
5.5233847 3.521468e-06
5.5238248 3.375039e-06
5.5242649 3.2480005e-06
5.5247049 3.1278413e-06
5.525145 3.0148982e-06
5.5255851 2.9095076e-06
5.5260252 2.8120063e-06
5.5264653 2.7227306e-06
5.5269054 2.6420173e-06
5.5273455 2.5702029e-06
5.5277856 2.507624e-06
5.5282256 2.4546172e-06
5.5286657 2.411519e-06
5.5291058 2.3786661e-06
5.5295459 2.356395e-06
5.529986 2.3450423e-06
5.5304261 2.3449446e-06
5.5308662 2.3564385e-06
5.5313063 2.3798605e-06
5.5317463 2.4155473e-06
5.5321864 2.4638354e-06
5.5326265 2.5281939e-06
5.5330666 2.6260652e-06
5.5335067 2.758289e-06
5.5339468 2.9227182e-06
5.5343869 3.1172058e-06
5.534827 3.3396048e-06
5.5352671 3.5877682e-06
5.5357071 3.8595489e-06
5.5361472 4.1527998e-06
5.5365873 4.465374e-06
5.5370274 4.7951244e-06
5.5374675 5.139904e-06
5.5379076 5.4975657e-06
5.5383477 5.8659626e-06
5.5387878 6.2429475e-06
5.5392278 6.6263735e-06
5.5396679 7.0140935e-06
5.540108 7.4039605e-06
5.5405481 7.7938274e-06
5.5409882 8.1815472e-06
5.5414283 8.6034215e-06
5.5418684 9.1577467e-06
5.5423085 9.8415578e-06
5.5427485 1.0646044e-05
5.5431886 1.1562394e-05
5.5436287 1.2581796e-05
5.5440688 1.3695441e-05
5.5445089 1.4894516e-05
5.544949 1.617021e-05
5.5453891 1.7513714e-05
5.5458292 1.8916215e-05
5.5462693 2.0368902e-05
5.5467093 2.1862965e-05
5.5471494 2.3389593e-05
5.5475895 2.4939973e-05
5.5480296 2.6505296e-05
5.5484697 2.8076751e-05
5.5489098 2.9645526e-05
5.5493499 3.120281e-05
5.54979 3.2739792e-05
5.55023 3.4466348e-05
5.5506701 3.6645342e-05
5.5511102 3.9249412e-05
5.5515503 4.225001e-05
5.5519904 4.5618586e-05
5.5524305 4.9326589e-05
5.5528706 5.3345471e-05
5.5533107 5.7646683e-05
5.5537508 6.2201674e-05
5.5541908 6.6981896e-05
5.5546309 7.1958798e-05
5.555071 7.7103831e-05
5.5555111 8.2388446e-05
5.5559512 8.7784093e-05
5.5563913 9.3262223e-05
5.5568314 9.8794285e-05
5.5572715 0.00010435173
5.5577115 0.00010990601
5.5581516 0.00011542858
5.5585917 0.00012090609
5.5590318 0.00012723078
5.5594719 0.00013487878
5.559912 0.00014376896
5.5603521 0.0001538202
5.5607922 0.00016495137
5.5612322 0.00017708134
5.5616723 0.00019012899
5.5621124 0.0002040132
5.5625525 0.00021865283
5.5629926 0.00023396675
5.5634327 0.00024987385
5.5638728 0.000266293
5.5643129 0.00028314307
5.564753 0.00030034293
5.565193 0.00031781145
5.5656331 0.00033546752
5.5660732 0.00035323001
5.5665133 0.00037101778
5.5669534 0.00038874972
5.5673935 0.00040659087
5.5678336 0.0004272622
5.5682737 0.00045137748
5.5687137 0.00047873333
5.5691538 0.00050912637
5.5695939 0.00054235321
5.570034 0.00057821048
5.5704741 0.0006164948
5.5709142 0.0006570028
5.5713543 0.00069953108
5.5717944 0.00074387628
5.5722344 0.00078983502
5.5726745 0.00083720391
5.5731146 0.00088577958
5.5735547 0.00093535864
5.5739948 0.00098573772
5.5744349 0.0010367134
5.574875 0.0010880824
5.5753151 0.0011396413
5.5757552 0.0011911867
5.5761952 0.0012439495
5.5766353 0.0013042953
5.5770754 0.0013726251
5.5775155 0.0014484916
5.5779556 0.0015314472
5.5783957 0.0016210445
5.5788358 0.0017168359
5.5792759 0.0018183741
5.5797159 0.0019252115
5.580156 0.0020369006
5.5805961 0.0021529941
5.5810362 0.0022730443
5.5814763 0.0023966038
5.5819164 0.0025232252
5.5823565 0.002652461
5.5827966 0.0027838637
5.5832366 0.0029169857
5.5836767 0.0030513797
5.5841168 0.0031865982
5.5845569 0.0033221936
5.584997 0.0034631502
5.5854371 0.003620916
5.5858772 0.0037950865
5.5863173 0.003984807
5.5867574 0.004189223
5.5871974 0.0044074798
5.5876375 0.0046387227
5.5880776 0.0048820972
5.5885177 0.0051367485
5.5889578 0.0054018221
5.5893979 0.0056764633
5.589838 0.0059598175
5.5902781 0.00625103
5.5907181 0.0065492462
5.5911582 0.0068536114
5.5915983 0.0071632711
5.5920384 0.0074773706
5.5924785 0.0077950552
5.5929186 0.0081154703
5.5933587 0.0084377613
5.5937988 0.0087763727
5.5942388 0.0091460073
5.5946789 0.00954528
5.595119 0.0099728043
5.5955591 0.010427194
5.5959992 0.010907061
5.5964393 0.011411021
5.5968794 0.011937686
5.5973195 0.012485669
5.5977596 0.013053585
5.5981996 0.013640046
5.5986397 0.014243666
5.5990798 0.014863059
5.5995199 0.015496837
5.59996 0.016143614
5.6004001 0.016802005
5.6008402 0.017470621
5.6012803 0.018148077
5.6017203 0.018832986
5.6021604 0.019524885
5.6026005 0.020252496
5.6030406 0.021028631
5.6034807 0.021851448
5.6039208 0.022719103
5.6043609 0.023629755
5.604801 0.02458156
5.605241 0.025572678
5.6056811 0.026601265
5.6061212 0.027665478
5.6065613 0.028763477
5.6070014 0.029893417
5.6074415 0.031053457
5.6078816 0.032241755
5.6083217 0.033456468
5.6087618 0.034695753
5.6092018 0.035957769
5.6096419 0.037240673
5.610082 0.038542622
5.6105221 0.039861775
5.6109622 0.041200792
5.6114023 0.042597282
5.6118424 0.044058611
5.6122825 0.045582951
5.6127225 0.047168477
5.6131626 0.048813361
5.6136027 0.050515774
5.6140428 0.052273891
5.6144829 0.054085883
5.614923 0.055949924
5.6153631 0.057864186
5.6158032 0.059826842
5.6162432 0.061836064
5.6166833 0.063890025
5.6171234 0.065986898
5.6175635 0.068124856
5.6180036 0.070302071
5.6184437 0.072516716
5.6188838 0.074766963
5.6193239 0.077050987
5.619764 0.079375078
5.620204 0.081768397
5.6206441 0.084232998
5.6210842 0.086768031
5.6215243 0.089372644
5.6219644 0.092045987
5.6224045 0.094787207
5.6228446 0.097595453
5.6232847 0.10046988
5.6237247 0.10340962
5.6241648 0.10641384
5.6246049 0.10948168
5.625045 0.11261229
5.6254851 0.11580483
5.6259252 0.11905843
5.6263653 0.12237224
5.6268054 0.12574543
5.6272454 0.12917713
5.6276855 0.13266649
5.6281256 0.13621266
5.6285657 0.13981519
5.6290058 0.14347517
5.6294459 0.14719395
5.629886 0.15097287
5.6303261 0.15481328
5.6307662 0.15871651
5.6312062 0.16268391
5.6316463 0.16671682
5.6320864 0.17081659
5.6325265 0.17498455
5.6329666 0.17922205
5.6334067 0.18353042
5.6338468 0.18791102
5.6342869 0.19236518
5.6347269 0.19689425
5.635167 0.20149957
5.6356071 0.20618248
5.6360472 0.21094432
5.6364873 0.21578643
5.6369274 0.22071009
5.6373675 0.22567932
5.6378076 0.23066649
5.6382476 0.23567613
5.6386877 0.24071277
5.6391278 0.24578092
5.6395679 0.25088513
5.640008 0.2560299
5.6404481 0.26121977
5.6408882 0.26645926
5.6413283 0.27175289
5.6417684 0.2771052
5.6422084 0.2825207
5.6426485 0.28800393
5.6430886 0.29355941
5.6435287 0.29919166
5.6439688 0.3049052
5.6444089 0.31070457
5.644849 0.31659429
5.6452891 0.32257888
5.6457291 0.32865953
5.6461692 0.3347696
5.6466093 0.34088141
5.6470494 0.34699476
5.6474895 0.35310948
5.6479296 0.35922537
5.6483697 0.36534224
5.6488098 0.37145991
5.6492498 0.37757817
5.6496899 0.38369685
5.65013 0.38981576
5.6505701 0.3959347
5.6510102 0.40205349
5.6514503 0.40817193
5.6518904 0.41428984
5.6523305 0.42040703
5.6527706 0.4265233
5.6532106 0.43263848
5.6536507 0.43875236
5.6540908 0.44486476
5.6545309 0.45097562
5.654971 0.45708564
5.6554111 0.46319497
5.6558512 0.46930363
5.6562913 0.47541162
5.6567313 0.48151894
5.6571714 0.48762561
5.6576115 0.49373162
5.6580516 0.49983699
5.6584917 0.50594173
5.6589318 0.51204584
5.6593719 0.51814932
5.659812 0.52425218
5.6602521 0.53035444
5.6606921 0.53645609
5.6611322 0.54255715
5.6615723 0.54865762
5.6620124 0.5547575
5.6624525 0.56085681
5.6628926 0.56695555
5.6633327 0.57302342
5.6637728 0.57896966
5.6642128 0.58479376
5.6646529 0.59050202
5.665093 0.59610072
5.6655331 0.60159613
5.6659732 0.60699454
5.6664133 0.61230223
5.6668534 0.61752547
5.6672935 0.62267055
5.6677335 0.62774375
5.6681736 0.63275135
5.6686137 0.63769963
5.6690538 0.64259487
5.6694939 0.64744334
5.669934 0.65225134
5.6703741 0.65702514
5.6708142 0.66177102
5.6712543 0.66649526
5.6716943 0.67120415
5.6721344 0.67584501
5.6725745 0.68033458
5.6730146 0.68467646
5.6734547 0.68887513
5.6738948 0.69293504
5.6743349 0.69686067
5.674775 0.70065649
5.675215 0.70432695
5.6756551 0.70787653
5.6760952 0.71130969
5.6765353 0.7146309
5.6769754 0.71784463
5.6774155 0.72095534
5.6778556 0.72396751
5.6782957 0.72688559
5.6787357 0.72971406
5.6791758 0.73245737
5.6796159 0.73512001
5.680056 0.73770643
5.6804961 0.7402207
5.6809362 0.7426218
5.6813763 0.744881
5.6818164 0.74699933
5.6822565 0.74897779
5.6826965 0.75081741
5.6831366 0.75251921
5.6835767 0.75408419
5.6840168 0.75551338
5.6844569 0.7568078
5.684897 0.75796846
5.6853371 0.75899638
5.6857772 0.75989258
5.6862172 0.76065807
5.6866573 0.76129387
5.6870974 0.761801
5.6875375 0.76218048
5.6879776 0.76243332
5.6884177 0.76256054
5.6888578 0.76256316
5.6892979 0.76244344
5.6897379 0.76221917
5.690178 0.76189343
5.6906181 0.76146311
5.6910582 0.76092511
5.6914983 0.76027631
5.6919384 0.7595136
5.6923785 0.75863386
5.6928186 0.75763399
5.6932587 0.75651088
5.6936987 0.75526141
5.6941388 0.75388247
5.6945789 0.75237096
5.695019 0.75072376
5.6954591 0.74893775
5.6958992 0.74700983
5.6963393 0.74493689
5.6967794 0.74271581
5.6972194 0.74034349
5.6976595 0.73781681
5.6980996 0.73515067
5.6985397 0.7324379
5.6989798 0.7296863
5.6994199 0.72688893
5.69986 0.72403885
5.7003001 0.72112912
5.7007401 0.71815281
5.7011802 0.71510299
5.7016203 0.71197272
5.7020604 0.70875505
5.7025005 0.70544306
5.7029406 0.7020298
5.7033807 0.69850834
5.7038208 0.69487175
5.7042609 0.69111308
5.7047009 0.6872254
5.705141 0.68320178
5.7055811 0.67903527
5.7060212 0.67471894
5.7064613 0.67024586
5.7069014 0.66565125
5.7073415 0.66103934
5.7077816 0.65641532
5.7082216 0.65177909
5.7086617 0.64713057
5.7091018 0.64246966
5.7095419 0.63779627
5.709982 0.63311031
5.7104221 0.62841168
5.7108622 0.62370029
5.7113023 0.61897605
5.7117423 0.61423887
5.7121824 0.60948865
5.7126225 0.60472531
5.7130626 0.59994874
5.7135027 0.59515886
5.7139428 0.59035558
5.7143829 0.58553879
5.714823 0.58070842
5.7152631 0.57586437
5.7157031 0.57100038
5.7161432 0.5661108
5.7165833 0.56119855
5.7170234 0.55626654
5.7174635 0.55131769
5.7179036 0.54635492
5.7183437 0.54138116
5.7187838 0.53639933
5.7192238 0.53141234
5.7196639 0.52642312
5.720104 0.52143459
5.7205441 0.51644967
5.7209842 0.51147128
5.7214243 0.50650235
5.7218644 0.50154579
5.7223045 0.49660452
5.7227445 0.49168148
5.7231846 0.48677957
5.7236247 0.48190172
5.7240648 0.47705188
5.7245049 0.47228169
5.724945 0.46761568
5.7253851 0.46304964
5.7258252 0.45857939
5.7262653 0.45420071
5.7267053 0.44990941
5.7271454 0.44570129
5.7275855 0.44157215
5.7280256 0.43751779
5.7284657 0.433534
5.7289058 0.42961659
5.7293459 0.42576136
5.729786 0.42196411
5.730226 0.41822063
5.7306661 0.41452673
5.7311062 0.41087821
5.7315463 0.40727086
5.7319864 0.40370048
5.7324265 0.40016289
5.7328666 0.39666212
5.7333067 0.39328195
5.7337467 0.39004277
5.7341868 0.38694147
5.7346269 0.38397491
5.735067 0.38113998
5.7355071 0.37843356
5.7359472 0.37585253
5.7363873 0.37339377
5.7368274 0.37105415
5.7372675 0.36883056
5.7377075 0.36671987
5.7381476 0.36471897
5.7385877 0.36282473
5.7390278 0.36103403
5.7394679 0.35934376
5.739908 0.35775078
5.7403481 0.35625199
5.7407882 0.35484426
5.7412282 0.35352446
5.7416683 0.35229179
5.7421084 0.35115524
5.7425485 0.35011772
5.7429886 0.34918116
5.7434287 0.34834744
5.7438688 0.34761848
5.7443089 0.34699619
5.7447489 0.34648248
5.745189 0.34607924
5.7456291 0.34578838
5.7460692 0.34561182
5.7465093 0.34555145
5.7469494 0.34560918
5.7473895 0.34578693
5.7478296 0.34608659
5.7482697 0.34651008
5.7487097 0.34705929
5.7491498 0.34773614
5.7495899 0.34854253
5.75003 0.34948037
5.7504701 0.35051977
5.7509102 0.35159769
5.7513503 0.3527169
5.7517904 0.35388232
5.7522304 0.35509884
5.7526705 0.35637139
5.7531106 0.35770486
5.7535507 0.35910417
5.7539908 0.36057423
5.7544309 0.36211993
5.754871 0.36374619
5.7553111 0.36545791
5.7557512 0.36726001
5.7561912 0.36915739
5.7566313 0.37115495
5.7570714 0.37325762
5.7575115 0.37547028
5.7579516 0.37779786
5.7583917 0.38024526
5.7588318 0.38281738
5.7592719 0.3854561
5.7597119 0.38810264
5.760152 0.39075856
5.7605921 0.39342545
5.7610322 0.39610487
5.7614723 0.3987984
5.7619124 0.40150762
5.7623525 0.40423409
5.7627926 0.4069794
5.7632326 0.40974512
5.7636727 0.41253283
5.7641128 0.41534409
5.7645529 0.41818048
5.764993 0.42104358
5.7654331 0.42393497
5.7658732 0.42685621
5.7663133 0.42980888
5.7667534 0.43279456
5.7671934 0.43581482
5.7676335 0.43887087
5.7680736 0.44195275
5.7685137 0.44505348
5.7689538 0.44817044
5.7693939 0.45130102
5.769834 0.45444261
5.7702741 0.45759258
5.7707141 0.46074834
5.7711542 0.46390725
5.7715943 0.46706671
5.7720344 0.47022411
5.7724745 0.47337682
5.7729146 0.47652224
5.7733547 0.47965775
5.7737948 0.48278074
5.7742348 0.48588858
5.7746749 0.48897868
5.775115 0.49204841
5.7755551 0.49509515
5.7759952 0.4981163
5.7764353 0.50111149
5.7768754 0.50409696
5.7773155 0.50707624
5.7777556 0.51004903
5.7781956 0.51301503
5.7786357 0.51597395
5.7790758 0.51892549
5.7795159 0.52186936
5.779956 0.52480526
5.7803961 0.52773289
5.7808362 0.53065196
5.7812763 0.53356217
5.7817163 0.53646323
5.7821564 0.53935484
5.7825965 0.54223671
5.7830366 0.54510853
5.7834767 0.54797001
5.7839168 0.55082087
5.7843569 0.55366079
5.784797 0.55648949
5.785237 0.55930396
5.7856771 0.56209549
5.7861172 0.56486548
5.7865573 0.56761626
5.7869974 0.57035014
5.7874375 0.57306946
5.7878776 0.57577651
5.7883177 0.57847364
5.7887578 0.58116316
5.7891978 0.58384738
5.7896379 0.58652863
5.790078 0.58920924
5.7905181 0.59189151
5.7909582 0.59457777
5.7913983 0.59727035
5.7918384 0.59997155
5.7922785 0.60268371
5.7927185 0.60540914
5.7931586 0.60815016
5.7935987 0.6109091
5.7940388 0.61368522
5.7944789 0.61647452
5.794919 0.61927737
5.7953591 0.6220942
5.7957992 0.62492546
5.7962392 0.6277716
5.7966793 0.63063308
5.7971194 0.63351032
5.7975595 0.63640379
5.7979996 0.63931393
5.7984397 0.64224118
5.7988798 0.64518599
5.7993199 0.64814881
5.79976 0.65113009
5.8002 0.65413026
5.8006401 0.65714979
5.8010802 0.66018911
5.8015203 0.66324867
5.8019604 0.66632893
5.8024005 0.66943038
5.8028406 0.67257073
5.8032807 0.67576216
5.8037207 0.67900264
5.8041608 0.68229017
5.8046009 0.68562274
5.805041 0.68899833
5.8054811 0.69241494
5.8059212 0.69587055
5.8063613 0.69936316
5.8068014 0.70289075
5.8072414 0.70645132
5.8076815 0.71004284
5.8081216 0.71366332
5.8085617 0.71731073
5.8090018 0.72098308
5.8094419 0.72467834
5.809882 0.72839451
5.8103221 0.73212958
5.8107622 0.73588153
5.8112022 0.73964954
5.8116423 0.74345295
5.8120824 0.74729609
5.8125225 0.75117494
5.8129626 0.75508545
5.8134027 0.75902359
5.8138428 0.76298532
5.8142829 0.7669666
5.8147229 0.77096339
5.815163 0.77497166
5.8156031 0.77898737
5.8160432 0.78300648
5.8164833 0.78702495
5.8169234 0.79103874
5.8173635 0.79504383
5.8178036 0.79903616
5.8182436 0.8030117
5.8186837 0.80696641
5.8191238 0.81089626
5.8195639 0.81479721
5.820004 0.81866447
5.8204441 0.8224913
5.8208842 0.82627822
5.8213243 0.83002685
5.8217644 0.83373879
5.8222044 0.83741566
5.8226445 0.84105905
5.8230846 0.84467059
5.8235247 0.84825187
5.8239648 0.85180451
5.8244049 0.85533012
5.824845 0.8588303
5.8252851 0.86230667
5.8257251 0.86576083
5.8261652 0.8691944
5.8266053 0.87260897
5.8270454 0.87600617
5.8274855 0.87938759
5.8279256 0.88275486
5.8283657 0.88610957
5.8288058 0.88940749
5.8292458 0.89251995
5.8296859 0.89544605
5.830126 0.89819346
5.8305661 0.90076983
5.8310062 0.90318284
5.8314463 0.90544014
5.8318864 0.9075494
5.8323265 0.90951827
5.8327666 0.91135444
5.8332066 0.91306555
5.8336467 0.91465927
5.8340868 0.91614326
5.8345269 0.91752519
5.834967 0.91881273
5.8354071 0.92001352
5.8358472 0.92113525
5.8362873 0.92218557
5.8367273 0.92317214
5.8371674 0.92410263
5.8376075 0.92492038
5.8380476 0.92553957
5.8384877 0.92596213
5.8389278 0.9261906
5.8393679 0.92622754
5.839808 0.92607549
5.840248 0.92573699
5.8406881 0.9252146
5.8411282 0.92451086
5.8415683 0.92362832
5.8420084 0.92256952
5.8424485 0.92133702
5.8428886 0.91993335
5.8433287 0.91836107
5.8437688 0.91662272
5.8442088 0.91472085
5.8446489 0.91265801
5.845089 0.91043675
5.8455291 0.9080596
5.8459692 0.90552939
5.8464093 0.90286878
5.8468494 0.90008717
5.8472895 0.89717902
5.8477295 0.89413876
5.8481696 0.89096086
5.8486097 0.88763975
5.8490498 0.88416989
5.8494899 0.88054572
5.84993 0.87676169
5.8503701 0.87281225
5.8508102 0.86869185
5.8512503 0.86439493
5.8516903 0.85991595
5.8521304 0.85524936
5.8525705 0.85038959
5.8530106 0.84533111
5.8534507 0.84006835
5.8538908 0.83459577
5.8543309 0.82890782
5.854771 0.82300915
5.855211 0.81702862
5.8556511 0.81100334
5.8560912 0.80492907
5.8565313 0.79880155
5.8569714 0.7926165
5.8574115 0.78636968
5.8578516 0.78005683
5.8582917 0.77367368
5.8587317 0.76721598
5.8591718 0.76067946
5.8596119 0.75405988
5.860052 0.74735297
5.8604921 0.74055447
5.8609322 0.73366012
5.8613723 0.72666566
5.8618124 0.71956684
5.8622525 0.7123594
5.8626925 0.70503907
5.8631326 0.6976016
5.8635727 0.69005288
5.8640128 0.68244381
5.8644529 0.67478689
5.864893 0.66708787
5.8653331 0.65935251
5.8657732 0.65158655
5.8662132 0.64379574
5.8666533 0.63598584
5.8670934 0.6281626
5.8675335 0.62033176
5.8679736 0.61249908
5.8684137 0.60467031
5.8688538 0.5968512
5.8692939 0.5890475
5.8697339 0.58126496
5.870174 0.57350934
5.8706141 0.56578638
5.8710542 0.55810183
5.8714943 0.55046145
5.8719344 0.54287099
5.8723745 0.53532878
5.8728146 0.52781974
5.8732547 0.52034295
5.8736947 0.51289818
5.8741348 0.50548523
5.8745749 0.49810389
5.875015 0.49075396
5.8754551 0.48343521
5.8758952 0.47614744
5.8763353 0.46889045
5.8767754 0.46166402
5.8772154 0.45446794
5.8776555 0.447302
5.8780956 0.44016599
5.8785357 0.43305971
5.8789758 0.42598294
5.8794159 0.41893547
5.879856 0.41191709
5.8802961 0.4049276
5.8807361 0.39796678
5.8811762 0.39111659
5.8816163 0.38446575
5.8820564 0.37800668
5.8824965 0.37173171
5.8829366 0.36563316
5.8833767 0.35970335
5.8838168 0.3539346
5.8842569 0.34831923
5.8846969 0.34284957
5.885137 0.33751793
5.8855771 0.33231664
5.8860172 0.32723802
5.8864573 0.32227438
5.8868974 0.31741806
5.8873375 0.31266137
5.8877776 0.30799664
5.8882176 0.30341618
5.8886577 0.29891232
5.8890978 0.29447737
5.8895379 0.29010554
5.889978 0.28586583
5.8904181 0.28179485
5.8908582 0.27789064
5.8912983 0.27415122
5.8917383 0.27057462
5.8921784 0.26715889
5.8926185 0.26390205
5.8930586 0.26080213
5.8934987 0.25785717
5.8939388 0.2550652
5.8943789 0.25242425
5.894819 0.24993235
5.8952591 0.24758754
5.8956991 0.24538784
5.8961392 0.24333129
5.8965793 0.24141593
5.8970194 0.23963978
5.8974595 0.23800088
5.8978996 0.23649725
5.8983397 0.23512586
5.8987798 0.23387575
5.8992198 0.23274645
5.8996599 0.2317404
5.9001 0.23086002
5.9005401 0.23010776
5.9009802 0.22948605
5.9014203 0.22899731
5.9018604 0.22864399
5.9023005 0.22842852
5.9027405 0.22835332
5.9031806 0.22842084
5.9036207 0.2286335
5.9040608 0.22899374
5.9045009 0.229504
5.904941 0.2301667
5.9053811 0.23098429
5.9058212 0.23195918
5.9062613 0.23309383
5.9067013 0.23439065
5.9071414 0.23583316
5.9075815 0.23734733
5.9080216 0.23892969
5.9084617 0.24058522
5.9089018 0.24231889
5.9093419 0.24413566
5.909782 0.2460405
5.910222 0.24803837
5.9106621 0.25013425
5.9111022 0.2523331
5.9115423 0.25463989
5.9119824 0.25705958
5.9124225 0.25959714
5.9128626 0.26225755
5.9133027 0.26504576
5.9137427 0.26796674
5.9141828 0.27102547
5.9146229 0.2742269
5.915063 0.27757601
5.9155031 0.28107776
5.9159432 0.28468932
5.9163833 0.288321
5.9168234 0.29197542
5.9172635 0.29565773
5.9177035 0.29937314
5.9181436 0.30312681
5.9185837 0.30692393
5.9190238 0.31076968
5.9194639 0.31466922
5.919904 0.31862775
5.9203441 0.32265045
5.9207842 0.32674248
5.9212242 0.33090904
5.9216643 0.33515529
5.9221044 0.33948643
5.9225445 0.34390762
5.9229846 0.34842406
5.9234247 0.35304091
5.9238648 0.35776335
5.9243049 0.36259654
5.9247449 0.36748547
5.925185 0.37237794
5.9256251 0.37727511
5.9260652 0.38217813
5.9265053 0.38708813
5.9269454 0.39200628
5.9273855 0.3969337
5.9278256 0.40187156
5.9282657 0.406821
5.9287057 0.41178317
5.9291458 0.41675921
5.9295859 0.42175027
5.930026 0.42675749
5.9304661 0.43178204
5.9309062 0.43682504
5.9313463 0.44188765
5.9317864 0.44697103
5.9322264 0.4520763
5.9326665 0.45720463
5.9331066 0.4623569
5.9335467 0.46752727
5.9339868 0.47271146
5.9344269 0.47790756
5.934867 0.48311366
5.9353071 0.48832785
5.9357471 0.49354823
5.9361872 0.49877288
5.9366273 0.5039999
5.9370674 0.50922738
5.9375075 0.5144534
5.9379476 0.51967607
5.9383877 0.52489347
5.9388278 0.53010369
5.9392679 0.53530483
5.9397079 0.54049498
5.940148 0.54567222
5.9405881 0.55083466
5.9410282 0.55598037
5.9414683 0.56110746
5.9419084 0.56621597
5.9423485 0.57131891
5.9427886 0.5764181
5.9432286 0.58151237
5.9436687 0.58660055
5.9441088 0.59168148
5.9445489 0.59675399
5.944989 0.60181691
5.9454291 0.60686907
5.9458692 0.61190932
5.9463093 0.61693648
5.9467493 0.62194939
5.9471894 0.62694688
5.9476295 0.63192778
5.9480696 0.63689093
5.9485097 0.64183516
5.9489498 0.64675931
5.9493899 0.6516622
5.94983 0.65654268
5.9502701 0.66139957
5.9507101 0.66623595
5.9511502 0.67106535
5.9515903 0.67588895
5.9520304 0.68070683
5.9524705 0.68551906
5.9529106 0.69032573
5.9533507 0.69512692
5.9537908 0.69992269
5.9542308 0.70471313
5.9546709 0.70949832
5.955111 0.71427833
5.9555511 0.71905324
5.9559912 0.72382312
5.9564313 0.72858806
5.9568714 0.73334813
5.9573115 0.73810342
5.9577516 0.74285398
5.9581916 0.74759992
5.9586317 0.75234129
5.9590718 0.75707819
5.9595119 0.76181122
5.959952 0.76654148
5.9603921 0.77126931
5.9608322 0.77599503
5.9612723 0.78071895
5.9617123 0.7854414
5.9621524 0.79016271
5.9625925 0.79488318
5.9630326 0.79960314
5.9634727 0.80432291
5.9639128 0.80904282
5.9643529 0.81376319
5.964793 0.81848432
5.965233 0.82320656
5.9656731 0.82793021
5.9661132 0.8326556
5.9665533 0.83738305
5.9669934 0.84211288
5.9674335 0.84684541
5.9678736 0.85158097
5.9683137 0.85632186
5.9687538 0.86106918
5.9691938 0.86582232
5.9696339 0.87058068
5.970074 0.87534365
5.9705141 0.88011061
5.9709542 0.88488097
5.9713943 0.88965411
5.9718344 0.89442942
5.9722745 0.89920631
5.9727145 0.90398415
5.9731546 0.90876235
5.9735947 0.9135403
5.9740348 0.91831739
5.9744749 0.923093
5.974915 0.92786654
5.9753551 0.9326374
5.9757952 0.93740496
5.9762352 0.94216862
5.9766753 0.9469271
5.9771154 0.95166906
5.9775555 0.95639144
5.9779956 0.96109529
5.9784357 0.96578165
5.9788758 0.97045158
5.9793159 0.97510614
5.979756 0.97974636
5.980196 0.98437331
5.9806361 0.98898803
5.9810762 0.99359158
5.9815163 0.998185
5.9819564 1.0027693
5.9823965 1.0073457
5.9828366 1.011915
5.9832767 1.0164785
5.9837167 1.021037
5.9841568 1.0255918
5.9845969 1.0301437
5.985037 1.034694
5.9854771 1.0392336
5.9859172 1.0437058
5.9863573 1.0481042
5.9867974 1.0524318
5.9872374 1.0566921
5.9876775 1.0608882
5.9881176 1.0650234
5.9885577 1.0691009
5.9889978 1.073124
5.9894379 1.0770958
5.989878 1.0810197
5.9903181 1.0848988
5.9907582 1.0887364
5.9911982 1.0925357
5.9916383 1.0963
5.9920784 1.1000326
5.9925185 1.1037365
5.9929586 1.1074152
5.9933987 1.1110718
5.9938388 1.1147095
5.9942789 1.1183103
5.9947189 1.1218178
5.995159 1.1252306
5.9955991 1.1285508
5.9960392 1.1317802
5.9964793 1.1349209
5.9969194 1.1379747
5.9973595 1.1409436
5.9977996 1.1438296
5.9982396 1.1466346
5.9986797 1.1493607
5.9991198 1.1520096
5.9995599 1.1545834
6 1.1570841
