# Supplementary material for: Structural motifs of gold cluster anions with 17 to 69 atoms
Source: Nat Commun. 2026 Apr 10;17:5099. doi: 10.1038/s41467-026-71649-9 (PMC13246909; doi:10.1038/s41467-026-71649-9)
Supplement: Supplementary file 5 — Source Data [file 41467_2026_71649_MOESM5_ESM.zip › Figure2/35_exp.dat]

3.8 0.0075
3.8004401 0.0075
3.8008802 0.0075
3.8013203 0.0075
3.8017604 0.0075
3.8022004 0.0075
3.8026405 0.0075
3.8030806 0.0075
3.8035207 0.0075
3.8039608 0.0075
3.8044009 0.0075
3.804841 0.0075
3.8052811 0.0075
3.8057211 0.0075
3.8061612 0.0075
3.8066013 0.0075
3.8070414 0.0075
3.8074815 0.0075
3.8079216 0.0075
3.8083617 0.0075
3.8088018 0.0075
3.8092418 0.0075
3.8096819 0.0075
3.810122 0.0074986297
3.8105621 0.0074724039
3.8110022 0.0074169927
3.8114423 0.007337851
3.8118824 0.0072404338
3.8123225 0.0071301962
3.8127626 0.0070125933
3.8132026 0.00689308
3.8136427 0.0067771116
3.8140828 0.0066701429
3.8145229 0.006577629
3.814963 0.0065050251
3.8154031 0.0064468412
3.8158432 0.0063903469
3.8162833 0.0063357971
3.8167233 0.0062835326
3.8171634 0.0062338943
3.8176035 0.0061872233
3.8180436 0.0061438604
3.8184837 0.0061041467
3.8189238 0.0060684229
3.8193639 0.0060370302
3.819804 0.0060103094
3.820244 0.0059895262
3.8206841 0.0059785536
3.8211242 0.0059760217
3.8215643 0.0059798846
3.8220044 0.0059880969
3.8224445 0.0059986129
3.8228846 0.0060093869
3.8233247 0.0060183733
3.8237648 0.0060235264
3.8242048 0.0060228007
3.8246449 0.0060141504
3.825085 0.0059955585
3.8255251 0.0059668744
3.8259652 0.005929895
3.8264053 0.0058863248
3.8268454 0.0058378685
3.8272855 0.005786231
3.8277255 0.0057331168
3.8281656 0.0056802306
3.8286057 0.0056292772
3.8290458 0.0055819614
3.8294859 0.0055399876
3.829926 0.0055050608
3.8303661 0.0054773819
3.8308062 0.0054549212
3.8312462 0.0054376252
3.8316863 0.005425494
3.8321264 0.0054185274
3.8325665 0.0054167257
3.8330066 0.0054200886
3.8334467 0.0054286163
3.8338868 0.0054423087
3.8343269 0.0054611658
3.834767 0.0054851877
3.835207 0.0055176853
3.8356471 0.0055786144
3.8360872 0.0056656699
3.8365273 0.005772033
3.8369674 0.0058908848
3.8374075 0.0060154066
3.8378476 0.0061387795
3.8382877 0.0062541847
3.8387277 0.0063548035
3.8391678 0.0064338169
3.8396079 0.0064844062
3.840048 0.0065
3.8404881 0.0065
3.8409282 0.0065
3.8413683 0.0065
3.8418084 0.0065
3.8422484 0.0065
3.8426885 0.0065
3.8431286 0.0065
3.8435687 0.0065
3.8440088 0.0065
3.8444489 0.0065
3.844889 0.0065
3.8453291 0.0065
3.8457692 0.0065
3.8462092 0.0065
3.8466493 0.0065
3.8470894 0.0065
3.8475295 0.0065
3.8479696 0.0065
3.8484097 0.0065
3.8488498 0.0065
3.8492899 0.0065
3.8497299 0.0065
3.85017 0.0065
3.8506101 0.0065
3.8510502 0.0065
3.8514903 0.0065
3.8519304 0.0065
3.8523705 0.0065
3.8528106 0.0065
3.8532507 0.0065
3.8536907 0.0065
3.8541308 0.0065
3.8545709 0.0065
3.855011 0.0065000169
3.8554511 0.0065270189
3.8558912 0.0065998634
3.8563313 0.006710368
3.8567714 0.0068503499
3.8572114 0.0070116267
3.8576515 0.0071860157
3.8580916 0.0073653344
3.8585317 0.0075414002
3.8589718 0.0077060306
3.8594119 0.007851043
3.859852 0.0079682547
3.8602921 0.008058312
3.8607321 0.0081448595
3.8611722 0.0082280037
3.8616123 0.008305699
3.8620524 0.0083758999
3.8624925 0.0084365606
3.8629326 0.0084856356
3.8633727 0.0085210791
3.8638128 0.0085408456
3.8642529 0.0085428893
3.8646929 0.0085251647
3.865133 0.0084857405
3.8655731 0.0084259409
3.8660132 0.0083494988
3.8664533 0.008259994
3.8668934 0.0081610064
3.8673335 0.0080561158
3.8677736 0.0079489023
3.8682136 0.0078429455
3.8686537 0.0077418255
3.8690938 0.007649122
3.8695339 0.007568415
3.869974 0.0075032843
3.8704141 0.007446738
3.8708542 0.0073878022
3.8712943 0.0073279706
3.8717343 0.0072687776
3.8721744 0.0072117572
3.8726145 0.0071584439
3.8730546 0.0071103717
3.8734947 0.0070690749
3.8739348 0.0070360877
3.8743749 0.0070129445
3.874815 0.0070011793
3.8752551 0.007
3.8756951 0.007
3.8761352 0.007
3.8765753 0.007
3.8770154 0.007
3.8774555 0.007
3.8778956 0.007
3.8783357 0.007
3.8787758 0.007
3.8792158 0.007
3.8796559 0.007
3.880096 0.007
3.8805361 0.007
3.8809762 0.007
3.8814163 0.007
3.8818564 0.007
3.8822965 0.007
3.8827365 0.007
3.8831766 0.007
3.8836167 0.007
3.8840568 0.007
3.8844969 0.007
3.884937 0.007
3.8853771 0.0070028437
3.8858172 0.0070133551
3.8862573 0.0070316136
3.8866973 0.0070576192
3.8871374 0.0070913719
3.8875775 0.0071328717
3.8880176 0.0071821186
3.8884577 0.0072391126
3.8888978 0.0073038537
3.8893379 0.0073763419
3.889778 0.0074565772
3.890218 0.0075436087
3.8906581 0.0076316263
3.8910982 0.0077196439
3.8915383 0.0078076615
3.8919784 0.0078956791
3.8924185 0.0079836967
3.8928586 0.0080717143
3.8932987 0.0081597319
3.8937387 0.0082477495
3.8941788 0.0083357672
3.8946189 0.0084237848
3.895059 0.0085118635
3.8954991 0.0086038053
3.8959392 0.00870057
3.8963793 0.0088003397
3.8968194 0.0089012965
3.8972595 0.0090016226
3.8976995 0.0090995
3.8981396 0.009193111
3.8985797 0.0092806376
3.8990198 0.0093602619
3.8994599 0.0094301661
3.8999 0.0094885323
3.9003401 0.0095372957
3.9007802 0.0095842029
3.9012202 0.0096297886
3.9016603 0.0096742808
3.9021004 0.009717907
3.9025405 0.0097608952
3.9029806 0.009803473
3.9034207 0.0098458683
3.9038608 0.0098883088
3.9043009 0.0099310223
3.9047409 0.0099742365
3.905181 0.010018104
3.9056211 0.010062112
3.9060612 0.010106121
3.9065013 0.01015013
3.9069414 0.010194139
3.9073815 0.010238148
3.9078216 0.010282156
3.9082617 0.010326165
3.9087017 0.010370174
3.9091418 0.010414183
3.9095819 0.010458192
3.910022 0.010502171
3.9104621 0.010534187
3.9109022 0.010547257
3.9113423 0.010545473
3.9117824 0.010532925
3.9122224 0.010513707
3.9126625 0.010491908
3.9131026 0.01047162
3.9135427 0.010456934
3.9139828 0.010451942
3.9144229 0.010460734
3.914863 0.010487403
3.9153031 0.010534731
3.9157431 0.010599466
3.9161832 0.010678387
3.9166233 0.010768425
3.9170634 0.010866513
3.9175035 0.010969581
3.9179436 0.011074562
3.9183837 0.011178387
3.9188238 0.011277988
3.9192639 0.011370295
3.9197039 0.011452241
3.920144 0.011521397
3.9205841 0.011584206
3.9210242 0.011643141
3.9214643 0.011698202
3.9219044 0.01174939
3.9223445 0.011796705
3.9227846 0.011840146
3.9232246 0.011879713
3.9236647 0.011915407
3.9241048 0.011947228
3.9245449 0.011975174
3.924985 0.011999248
3.9254251 0.012008393
3.9258652 0.011992948
3.9263053 0.011957499
3.9267453 0.01190665
3.9271854 0.011845003
3.9276255 0.011777161
3.9280656 0.011707727
3.9285057 0.011641303
3.9289458 0.011582492
3.9293859 0.011535897
3.929826 0.011506121
3.9302661 0.011493518
3.9307061 0.011485515
3.9311462 0.011484898
3.9315863 0.011496268
3.9320264 0.011524229
3.9324665 0.011573384
3.9329066 0.011648334
3.9333467 0.011753683
3.9337868 0.011894034
3.9342268 0.012073989
3.9346669 0.01229815
3.935107 0.012570359
3.9355471 0.01287534
3.9359872 0.013202424
3.9364273 0.013547491
3.9368674 0.013906419
3.9373075 0.014275089
3.9377475 0.01464938
3.9381876 0.015025171
3.9386277 0.015398343
3.9390678 0.015764773
3.9395079 0.016120343
3.939948 0.016460931
3.9403881 0.01678994
3.9408282 0.017116985
3.9412683 0.017441528
3.9417083 0.017762908
3.9421484 0.018080462
3.9425885 0.018393529
3.9430286 0.018701445
3.9434687 0.019003548
3.9439088 0.019299176
3.9443489 0.019587667
3.944789 0.019868357
3.945229 0.02012831
3.9456691 0.020305776
3.9461092 0.020406783
3.9465493 0.020448462
3.9469894 0.020447944
3.9474295 0.02042236
3.9478696 0.020388841
3.9483097 0.020364518
3.9487497 0.020366521
3.9491898 0.020411983
3.9496299 0.020518034
3.95007 0.020701259
3.9505101 0.020945777
3.9509502 0.021231112
3.9513903 0.021549052
3.9518304 0.021891384
3.9522705 0.022249895
3.9527105 0.022616373
3.9531506 0.022982605
3.9535907 0.023340378
3.9540308 0.023681481
3.9544709 0.0239977
3.954911 0.024280823
3.9553511 0.024515417
3.9557912 0.024690139
3.9562312 0.024818212
3.9566713 0.024913474
3.9571114 0.024989763
3.9575515 0.025060915
3.9579916 0.025140768
3.9584317 0.025243161
3.9588718 0.025381929
3.9593119 0.025570912
3.959752 0.025823945
3.960192 0.026156994
3.9606321 0.026589339
3.9610722 0.027107463
3.9615123 0.027692574
3.9619524 0.028325881
3.9623925 0.028988593
3.9628326 0.029661918
3.9632727 0.030327064
3.9637127 0.03096524
3.9641528 0.031557654
3.9645929 0.032085514
3.965033 0.03253023
3.9654731 0.03291832
3.9659132 0.033282345
3.9663533 0.033627793
3.9667934 0.033960158
3.9672334 0.034284929
3.9676735 0.034607597
3.9681136 0.034933654
3.9685537 0.03526859
3.9689938 0.035617896
3.9694339 0.035987064
3.969874 0.036381584
3.9703141 0.036798546
3.9707542 0.037219017
3.9711942 0.037644746
3.9716343 0.038078802
3.9720744 0.038524254
3.9725145 0.038984169
3.9729546 0.039461616
3.9733947 0.039959664
3.9738348 0.04048138
3.9742749 0.041029834
3.9747149 0.041608094
3.975155 0.042219519
3.9755951 0.042867614
3.9760352 0.043547392
3.9764753 0.044252202
3.9769154 0.044975399
3.9773555 0.045710332
3.9777956 0.046450353
3.9782356 0.047188815
3.9786757 0.047919069
3.9791158 0.048634466
3.9795559 0.049328358
3.979996 0.049994097
3.9804361 0.050634301
3.9808762 0.051258683
3.9813163 0.051870824
3.9817564 0.052474305
3.9821964 0.053072705
3.9826365 0.053669605
3.9830766 0.054268583
3.9835167 0.05487322
3.9839568 0.055487096
3.9843969 0.05611379
3.984837 0.056756883
3.9852771 0.057420394
3.9857171 0.05810686
3.9861572 0.058814116
3.9865973 0.059539709
3.9870374 0.060281182
3.9874775 0.061036081
3.9879176 0.061801952
3.9883577 0.06257634
3.9887978 0.06335679
3.9892378 0.064140847
3.9896779 0.064926056
3.990118 0.065711491
3.9905581 0.066523904
3.9909982 0.067370912
3.9914383 0.068248624
3.9918784 0.069153145
3.9923185 0.070080585
3.9927586 0.071027051
3.9931986 0.071988651
3.9936387 0.072961492
3.9940788 0.073941683
3.9945189 0.07492533
3.994959 0.075908543
3.9953991 0.076978989
3.9958392 0.078242012
3.9962793 0.079660203
3.9967193 0.081195135
3.9971594 0.082808383
3.9975995 0.08446152
3.9980396 0.08611612
3.9984797 0.087733757
3.9989198 0.089276006
3.9993599 0.09070444
3.9998 0.091980633
4.00024 0.093010951
4.0006801 0.093538103
4.0011202 0.093627731
4.0015603 0.093388898
4.0020004 0.092930662
4.0024405 0.092362087
4.0028806 0.091792232
4.0033207 0.091330157
4.0037608 0.091084925
4.0042008 0.091165595
4.0046409 0.091681229
4.005081 0.092733514
4.0055211 0.094114442
4.0059612 0.095658367
4.0064013 0.09732828
4.0068414 0.099087172
4.0072815 0.10089803
4.0077215 0.10272386
4.0081616 0.10452763
4.0086017 0.10627234
4.0090418 0.10792099
4.0094819 0.10943655
4.009922 0.11078203
4.0103621 0.1119901
4.0108022 0.11317939
4.0112422 0.11435692
4.0116823 0.11552664
4.0121224 0.11669252
4.0125625 0.11785855
4.0130026 0.11902869
4.0134427 0.12020691
4.0138828 0.12139719
4.0143229 0.12260349
4.014763 0.12382979
4.015203 0.12507656
4.0156431 0.12632275
4.0160832 0.12756658
4.0165233 0.12881096
4.0169634 0.13005881
4.0174035 0.13131306
4.0178436 0.13257663
4.0182837 0.13385244
4.0187237 0.13514342
4.0191638 0.13645248
4.0196039 0.13778256
4.020044 0.13913657
4.0204841 0.14051685
4.0209242 0.14192142
4.0213643 0.143347
4.0218044 0.14479033
4.0222444 0.14624813
4.0226845 0.14771713
4.0231246 0.14919405
4.0235647 0.15067562
4.0240048 0.15215857
4.0244449 0.15363963
4.024885 0.15511552
4.0253251 0.15658436
4.0257652 0.15805054
4.0262052 0.15951907
4.0266453 0.16099484
4.0270854 0.16248278
4.0275255 0.16398777
4.0279656 0.16551475
4.0284057 0.16706861
4.0288458 0.16865427
4.0292859 0.17027663
4.0297259 0.1719406
4.030166 0.17365832
4.0306061 0.17550258
4.0310462 0.17747838
4.0314863 0.17956972
4.0319264 0.18176059
4.0323665 0.18403498
4.0328066 0.18637687
4.0332466 0.18877026
4.0336867 0.19119914
4.0341268 0.1936475
4.0345669 0.19609933
4.035007 0.19853864
4.0354471 0.20099983
4.0358872 0.20351528
4.0363273 0.20607051
4.0367674 0.20865106
4.0372074 0.21124244
4.0376475 0.21383017
4.0380876 0.2163998
4.0385277 0.21893683
4.0389678 0.2214268
4.0394079 0.22385523
4.039848 0.22620764
4.0402881 0.22848262
4.0407281 0.23071965
4.0411682 0.2329287
4.0416083 0.23511653
4.0420484 0.23728991
4.0424885 0.23945559
4.0429286 0.24162035
4.0433687 0.24379094
4.0438088 0.24597412
4.0442488 0.24817665
4.0446889 0.25040531
4.045129 0.25266535
4.0455691 0.25493698
4.0460092 0.25721205
4.0464493 0.25949056
4.0468894 0.26177252
4.0473295 0.26405793
4.0477696 0.26634677
4.0482096 0.26863906
4.0486497 0.27093479
4.0490898 0.27323396
4.0495299 0.27553658
4.04997 0.27784264
4.0504101 0.28014988
4.0508502 0.28245783
4.0512903 0.28477044
4.0517303 0.28709171
4.0521704 0.28942561
4.0526105 0.2917761
4.0530506 0.29414718
4.0534907 0.29654282
4.0539308 0.298967
4.0543709 0.30142369
4.054811 0.30391687
4.0552511 0.30645085
4.0556911 0.30902743
4.0561312 0.31164211
4.0565713 0.31428994
4.0570114 0.31696596
4.0574515 0.3196652
4.0578916 0.32238273
4.0583317 0.32511357
4.0587718 0.32785277
4.0592118 0.33059538
4.0596519 0.33333644
4.060092 0.33607158
4.0605321 0.33881447
4.0609722 0.34157087
4.0614123 0.34433831
4.0618524 0.34711432
4.0622925 0.34989645
4.0627325 0.35268222
4.0631726 0.35546917
4.0636127 0.35825485
4.0640528 0.36103678
4.0644929 0.36381251
4.064933 0.36657957
4.0653731 0.36933041
4.0658132 0.37205218
4.0662533 0.37473958
4.0666933 0.37738749
4.0671334 0.37999079
4.0675735 0.38254435
4.0680136 0.38504304
4.0684537 0.38748174
4.0688938 0.38985532
4.0693339 0.39215865
4.069774 0.39438661
4.070214 0.39646959
4.0706541 0.39803393
4.0710942 0.39910715
4.0715343 0.39979346
4.0719744 0.40019709
4.0724145 0.40042227
4.0728546 0.40057323
4.0732947 0.40075419
4.0737347 0.40106938
4.0741748 0.40162302
4.0746149 0.40251934
4.075055 0.40385942
4.0754951 0.40547426
4.0759352 0.4071997
4.0763753 0.40900919
4.0768154 0.41087621
4.0772555 0.41277423
4.0776955 0.41467671
4.0781356 0.41655712
4.0785757 0.41838893
4.0790158 0.4201456
4.0794559 0.42180061
4.079896 0.42332741
4.0803361 0.42474963
4.0807762 0.42616692
4.0812162 0.42757499
4.0816563 0.42896491
4.0820964 0.43032777
4.0825365 0.43165464
4.0829766 0.43293658
4.0834167 0.43416468
4.0838568 0.43533002
4.0842969 0.43642366
4.0847369 0.43743668
4.085177 0.43836524
4.0856171 0.43925099
4.0860572 0.4401076
4.0864973 0.44093827
4.0869374 0.44174615
4.0873775 0.44253443
4.0878176 0.44330628
4.0882577 0.44406488
4.0886977 0.44481339
4.0891378 0.445555
4.0895779 0.44629287
4.090018 0.44703017
4.0904581 0.44775744
4.0908982 0.44846455
4.0913383 0.44915103
4.0917784 0.44981641
4.0922184 0.45046022
4.0926585 0.45108198
4.0930986 0.45168123
4.0935387 0.45225748
4.0939788 0.45281027
4.0944189 0.45333913
4.094859 0.45384359
4.0952991 0.4542914
4.0957391 0.4545836
4.0961792 0.45471311
4.0966193 0.45467993
4.0970594 0.45448406
4.0974995 0.4541255
4.0979396 0.45360425
4.0983797 0.45292032
4.0988198 0.45207369
4.0992599 0.45106437
4.0996999 0.44989237
4.10014 0.44856258
4.1005801 0.44714538
4.1010202 0.44566619
4.1014603 0.44412816
4.1019004 0.44253442
4.1023405 0.44088812
4.1027806 0.4391924
4.1032206 0.43745041
4.1036607 0.43566528
4.1041008 0.43384018
4.1045409 0.43197822
4.104981 0.43008257
4.1054211 0.42813481
4.1058612 0.42612108
4.1063013 0.4240577
4.1067413 0.42196107
4.1071814 0.41984756
4.1076215 0.41773357
4.1080616 0.41563549
4.1085017 0.41356969
4.1089418 0.41155256
4.1093819 0.4096005
4.109822 0.40772988
4.1102621 0.40595038
4.1107021 0.40424198
4.1111422 0.40259893
4.1115823 0.401018
4.1120224 0.39949599
4.1124625 0.3980297
4.1129026 0.39661592
4.1133427 0.39525144
4.1137828 0.39393304
4.1142228 0.39265753
4.1146629 0.3914217
4.115103 0.39022423
4.1155431 0.38910527
4.1159832 0.38806926
4.1164233 0.38709899
4.1168634 0.38617729
4.1173035 0.38528697
4.1177435 0.38441083
4.1181836 0.38353169
4.1186237 0.38263236
4.1190638 0.38169564
4.1195039 0.38070436
4.119944 0.37964132
4.1203841 0.37854501
4.1208242 0.37747939
4.1212643 0.37641442
4.1217043 0.37531884
4.1221444 0.37416141
4.1225845 0.37291088
4.1230246 0.37153598
4.1234647 0.37000547
4.1239048 0.36828809
4.1243449 0.3663526
4.124785 0.36416773
4.125225 0.36173679
4.1256651 0.35924074
4.1261052 0.35671544
4.1265453 0.35416664
4.1269854 0.3516001
4.1274255 0.34902161
4.1278656 0.34643692
4.1283057 0.34385179
4.1287457 0.341272
4.1291858 0.33870331
4.1296259 0.33615148
4.130066 0.33362196
4.1305061 0.33110121
4.1309462 0.32858021
4.1313863 0.32605982
4.1318264 0.32354093
4.1322665 0.3210244
4.1327065 0.31851112
4.1331466 0.31600195
4.1335867 0.31349778
4.1340268 0.31099947
4.1344669 0.30850791
4.134907 0.30602396
4.1353471 0.30360455
4.1357872 0.30135137
4.1362272 0.2992333
4.1366673 0.29721495
4.1371074 0.2952609
4.1375475 0.29333576
4.1379876 0.29140411
4.1384277 0.28943055
4.1388678 0.28737968
4.1393079 0.28521609
4.1397479 0.28290437
4.140188 0.28042525
4.1406281 0.27788773
4.1410682 0.27532118
4.1415083 0.27272805
4.1419484 0.2701108
4.1423885 0.26747188
4.1428286 0.26481374
4.1432687 0.26213884
4.1437087 0.25944963
4.1441488 0.25674858
4.1445889 0.25403813
4.145029 0.25132065
4.1454691 0.24857897
4.1459092 0.24580461
4.1463493 0.24300616
4.1467894 0.24019222
4.1472294 0.23737138
4.1476695 0.23455223
4.1481096 0.23174337
4.1485497 0.22895337
4.1489898 0.22619085
4.1494299 0.22346438
4.14987 0.22078255
4.1503101 0.21816277
4.1507502 0.21562712
4.1511902 0.21316215
4.1516303 0.21075253
4.1520704 0.20838292
4.1525105 0.20603796
4.1529506 0.20370232
4.1533907 0.20136066
4.1538308 0.19899763
4.1542709 0.19659789
4.1547109 0.1941461
4.155151 0.19162874
4.1555911 0.18905998
4.1560312 0.18645268
4.1564713 0.1838147
4.1569114 0.18115386
4.1573515 0.17847802
4.1577916 0.17579501
4.1582316 0.17311268
4.1586717 0.17043887
4.1591118 0.16778141
4.1595519 0.16514816
4.159992 0.16254695
4.1604321 0.15996724
4.1608722 0.15740094
4.1613123 0.15486165
4.1617524 0.15236304
4.1621924 0.14991872
4.1626325 0.14754235
4.1630726 0.14524755
4.1635127 0.14304797
4.1639528 0.14095724
4.1643929 0.13898901
4.164833 0.1371569
4.1652731 0.13548752
4.1657131 0.13402162
4.1661532 0.13272764
4.1665933 0.13156796
4.1670334 0.13050493
4.1674735 0.12950092
4.1679136 0.12851829
4.1683537 0.12751942
4.1687938 0.12646666
4.1692338 0.12532239
4.1696739 0.12404896
4.170114 0.12261516
4.1705541 0.12112591
4.1709942 0.11963136
4.1714343 0.11813279
4.1718744 0.11663147
4.1723145 0.11512866
4.1727546 0.11362563
4.1731946 0.11212365
4.1736347 0.11062397
4.1740748 0.10912788
4.1745149 0.10763663
4.174955 0.10615149
4.1753951 0.10466823
4.1758352 0.10318111
4.1762753 0.10169316
4.1767153 0.10020749
4.1771554 0.098727197
4.1775955 0.097255386
4.1780356 0.095795159
4.1784757 0.094349618
4.1789158 0.092921867
4.1793559 0.091515007
4.179796 0.090132141
4.180236 0.088800692
4.1806761 0.087636668
4.1811162 0.086627826
4.1815563 0.085742509
4.1819964 0.084949058
4.1824365 0.084215813
4.1828766 0.083511116
4.1833167 0.082803309
4.1837568 0.082060732
4.1841968 0.081251727
4.1846369 0.080344635
4.185077 0.079310089
4.1855171 0.078220489
4.1859572 0.077124432
4.1863973 0.076023332
4.1868374 0.0749186
4.1872775 0.073811649
4.1877175 0.072703891
4.1881576 0.07159674
4.1885977 0.070491607
4.1890378 0.069389905
4.1894779 0.068293046
4.189918 0.067202443
4.1903581 0.066114559
4.1907982 0.065022129
4.1912382 0.063928239
4.1916783 0.062836246
4.1921184 0.061749506
4.1925585 0.060671377
4.1929986 0.059605216
4.1934387 0.058554379
4.1938788 0.057522224
4.1943189 0.056512107
4.194759 0.055527386
4.195199 0.054581593
4.1956391 0.053744434
4.1960792 0.053012454
4.1965193 0.052366128
4.1969594 0.051785933
4.1973995 0.051252344
4.1978396 0.050745838
4.1982797 0.050246891
4.1987197 0.049735979
4.1991598 0.049193578
4.1995999 0.048600164
4.20004 0.04793637
4.2004801 0.047210802
4.2009202 0.04644553
4.2013603 0.045651023
4.2018004 0.044837749
4.2022404 0.044016179
4.2026805 0.043196781
4.2031206 0.042390025
4.2035607 0.041606381
4.2040008 0.040856316
4.2044409 0.040150301
4.204881 0.039498806
4.2053211 0.038904373
4.2057612 0.038350532
4.2062012 0.037834433
4.2066413 0.037354162
4.2070814 0.036907807
4.2075215 0.036493455
4.2079616 0.036109193
4.2084017 0.035753108
4.2088418 0.035423287
4.2092819 0.035117818
4.2097219 0.034834788
4.210162 0.034572032
4.2106021 0.034324586
4.2110422 0.034088792
4.2114823 0.033861665
4.2119224 0.033640215
4.2123625 0.033421457
4.2128026 0.033202402
4.2132426 0.032980065
4.2136827 0.032751456
4.2141228 0.032513589
4.2145629 0.032263477
4.215003 0.031998133
4.2154431 0.031716875
4.2158832 0.031423146
4.2163233 0.031120194
4.2167634 0.030811265
4.2172034 0.030499606
4.2176435 0.030188464
4.2180836 0.029881086
4.2185237 0.02958072
4.2189638 0.029290612
4.2194039 0.02901401
4.219844 0.028754161
4.2202841 0.028511305
4.2207241 0.028276613
4.2211642 0.028049031
4.2216043 0.027828339
4.2220444 0.027614319
4.2224845 0.027406751
4.2229246 0.027205416
4.2233647 0.027010095
4.2238048 0.026820568
4.2242448 0.026636617
4.2246849 0.026458023
4.225125 0.026284316
4.2255651 0.026111234
4.2260052 0.025937954
4.2264453 0.025765331
4.2268854 0.025594215
4.2273255 0.02542546
4.2277656 0.025259917
4.2282056 0.025098439
4.2286457 0.024941879
4.2290858 0.024791089
4.2295259 0.024646921
4.229966 0.024510227
4.2304061 0.024378176
4.2308462 0.024246149
4.2312863 0.024114123
4.2317263 0.023982096
4.2321664 0.02385007
4.2326065 0.023718044
4.2330466 0.023586017
4.2334867 0.023453991
4.2339268 0.023321964
4.2343669 0.023189938
4.234807 0.023057912
4.235247 0.022925885
4.2356871 0.022793859
4.2361272 0.022661832
4.2365673 0.022529806
4.2370074 0.02239778
4.2374475 0.022265753
4.2378876 0.022133727
4.2383277 0.0220017
4.2387678 0.021869674
4.2392078 0.021737648
4.2396479 0.021605621
4.240088 0.021476427
4.2405281 0.021438382
4.2409682 0.02151768
4.2414083 0.021692919
4.2418484 0.021942701
4.2422885 0.022245623
4.2427285 0.022580286
4.2431686 0.022925288
4.2436087 0.02325923
4.2440488 0.02356071
4.2444889 0.023808329
4.244929 0.023980685
4.2453691 0.024098231
4.2458092 0.024223249
4.2462492 0.024350147
4.2466893 0.024471842
4.2471294 0.024581253
4.2475695 0.0246713
4.2480096 0.024734902
4.2484497 0.024764977
4.2488898 0.024754444
4.2493299 0.024696222
4.24977 0.024583231
4.25021 0.024415983
4.2506501 0.024239948
4.2510902 0.024063913
4.2515303 0.023887878
4.2519704 0.023711842
4.2524105 0.023535807
4.2528506 0.023359772
4.2532907 0.023183737
4.2537307 0.023007702
4.2541708 0.022831666
4.2546109 0.022655631
4.255051 0.022479596
4.2554911 0.022303561
4.2559312 0.022127526
4.2563713 0.02195149
4.2568114 0.021775455
4.2572515 0.02159942
4.2576915 0.021423385
4.2581316 0.021247349
4.2585717 0.021071314
4.2590118 0.020895279
4.2594519 0.020719244
4.259892 0.020543209
4.2603321 0.020370751
4.2607722 0.020209785
4.2612122 0.020059337
4.2616523 0.019918045
4.2620924 0.019784544
4.2625325 0.01965747
4.2629726 0.019535461
4.2634127 0.019417152
4.2638528 0.01930118
4.2642929 0.01918618
4.2647329 0.01907079
4.265173 0.018953892
4.2656131 0.018838037
4.2660532 0.018726932
4.2664933 0.018623987
4.2669334 0.01853261
4.2673735 0.018456211
4.2678136 0.0183982
4.2682537 0.018361986
4.2686937 0.018350978
4.2691338 0.018368586
4.2695739 0.018418219
4.270014 0.018503283
4.2704541 0.01862142
4.2708942 0.018765386
4.2713343 0.018930493
4.2717744 0.019112052
4.2722144 0.019305376
4.2726545 0.019505776
4.2730946 0.019708566
4.2735347 0.019909056
4.2739748 0.02010256
4.2744149 0.020284388
4.274855 0.020449854
4.2752951 0.020599182
4.2757351 0.020745482
4.2761752 0.020889546
4.2766153 0.021031057
4.2770554 0.021169699
4.2774955 0.021305158
4.2779356 0.021437116
4.2783757 0.021565259
4.2788158 0.02168927
4.2792559 0.021808833
4.2796959 0.021923632
4.280136 0.022030123
4.2805761 0.022084015
4.2810162 0.022082587
4.2814563 0.022040439
4.2818964 0.021972173
4.2823365 0.021892387
4.2827766 0.021815682
4.2832166 0.02175666
4.2836567 0.021729918
4.2840968 0.02175006
4.2845369 0.021831683
4.284977 0.021989389
4.2854171 0.022194639
4.2858572 0.022400013
4.2862973 0.022605388
4.2867373 0.022810762
4.2871774 0.023016137
4.2876175 0.023221511
4.2880576 0.023426885
4.2884977 0.02363226
4.2889378 0.023837634
4.2893779 0.024043009
4.289818 0.024248383
4.2902581 0.024453757
4.2906981 0.024659132
4.2911382 0.024864506
4.2915783 0.025069881
4.2920184 0.025275255
4.2924585 0.025480629
4.2928986 0.025686004
4.2933387 0.025891378
4.2937788 0.026096753
4.2942188 0.026302127
4.2946589 0.026507502
4.295099 0.026712546
4.2955391 0.026908836
4.2959792 0.027093739
4.2964193 0.027268676
4.2968594 0.027435067
4.2972995 0.027594333
4.2977395 0.027747895
4.2981796 0.027897173
4.2986197 0.028043587
4.2990598 0.028188559
4.2994999 0.028333509
4.29994 0.028479857
4.3003801 0.028599835
4.3008202 0.028653766
4.3012603 0.028654829
4.3017003 0.028616973
4.3021404 0.028554146
4.3025805 0.028480294
4.3030206 0.028409366
4.3034607 0.02835531
4.3039008 0.028332073
4.3043409 0.028353603
4.304781 0.028433847
4.305221 0.028585355
4.3056611 0.028807217
4.3061012 0.02909535
4.3065413 0.029446323
4.3069814 0.029856709
4.3074215 0.030323077
4.3078616 0.030842
4.3083017 0.031410048
4.3087417 0.032023792
4.3091818 0.032679804
4.3096219 0.033374655
4.310062 0.034105048
4.3105021 0.034874948
4.3109422 0.03568204
4.3113823 0.036518515
4.3118224 0.037376564
4.3122625 0.038248376
4.3127025 0.039126144
4.3131426 0.040002058
4.3135827 0.040868308
4.3140228 0.041717084
4.3144629 0.042540579
4.314903 0.043330981
4.3153431 0.044090757
4.3157832 0.044837872
4.3162232 0.045571089
4.3166633 0.046288394
4.3171034 0.046987773
4.3175435 0.047667214
4.3179836 0.048324702
4.3184237 0.048958225
4.3188638 0.04956577
4.3193039 0.050145322
4.3197439 0.050694869
4.320184 0.051202084
4.3206241 0.051586395
4.3210642 0.051851462
4.3215043 0.05202244
4.3219444 0.052124485
4.3223845 0.052182752
4.3228246 0.052222396
4.3232647 0.052268572
4.3237047 0.052346437
4.3241448 0.052481144
4.3245849 0.05269785
4.325025 0.053021578
4.3254651 0.053427279
4.3259052 0.053879562
4.3263453 0.054374804
4.3267854 0.054909385
4.3272254 0.055479681
4.3276655 0.056082072
4.3281056 0.056712934
4.3285457 0.057368646
4.3289858 0.058045586
4.3294259 0.058740132
4.329866 0.059448662
4.3303061 0.060175978
4.3307461 0.060947897
4.3311862 0.06177195
4.3316263 0.062654205
4.3320664 0.063600729
4.3325065 0.064617588
4.3329466 0.065710849
4.3333867 0.066886579
4.3338268 0.068150845
4.3342669 0.069509713
4.3347069 0.070969251
4.335147 0.072547212
4.3355871 0.074382636
4.3360272 0.07647084
4.3364673 0.078756148
4.3369074 0.081182885
4.3373475 0.083695376
4.3377876 0.086237945
4.3382276 0.088754918
4.3386677 0.091190618
4.3391078 0.093489372
4.3395479 0.095595503
4.339988 0.097453337
4.3404281 0.099120628
4.3408682 0.10071571
4.3413083 0.10225662
4.3417483 0.10376133
4.3421884 0.10524782
4.3426285 0.10673404
4.3430686 0.10823798
4.3435087 0.10977758
4.3439488 0.11137083
4.3443889 0.11303569
4.344829 0.11479013
4.3452691 0.11663003
4.3457091 0.1184784
4.3461492 0.12032677
4.3465893 0.12217514
4.3470294 0.1240235
4.3474695 0.12587187
4.3479096 0.12772024
4.3483497 0.12956861
4.3487898 0.13141698
4.3492298 0.13326535
4.3496699 0.13511372
4.35011 0.13696209
4.3505501 0.13881046
4.3509902 0.14065883
4.3514303 0.1425072
4.3518704 0.14435557
4.3523105 0.14620394
4.3527506 0.14805231
4.3531906 0.14990068
4.3536307 0.15174905
4.3540708 0.15359742
4.3545109 0.15544579
4.354951 0.15729416
4.3553911 0.15914556
4.3558312 0.16100855
4.3562713 0.16288985
4.3567113 0.16479613
4.3571514 0.16673409
4.3575915 0.16871039
4.3580316 0.17073171
4.3584717 0.17280474
4.3589118 0.17493615
4.3593519 0.17713263
4.359792 0.17940086
4.360232 0.18178738
4.3606721 0.18449014
4.3611122 0.18748914
4.3615523 0.1907301
4.3619924 0.19415871
4.3624325 0.19772068
4.3628726 0.2013617
4.3633127 0.20502749
4.3637528 0.20866373
4.3641928 0.21221614
4.3646329 0.21563042
4.365073 0.21885238
4.3655131 0.22185611
4.3659532 0.22467833
4.3663933 0.22736407
4.3668334 0.22995837
4.3672735 0.23250628
4.3677135 0.23505282
4.3681536 0.23764305
4.3685937 0.240322
4.3690338 0.2431347
4.3694739 0.24612621
4.369914 0.24934155
4.3703541 0.25302625
4.3707942 0.2575214
4.3712342 0.26268046
4.3716743 0.2683438
4.3721144 0.27435173
4.3725545 0.28054461
4.3729946 0.28676278
4.3734347 0.29284657
4.3738748 0.29863634
4.3743149 0.30397241
4.374755 0.30869513
4.375195 0.31272868
4.3756351 0.31660442
4.3760752 0.320441
4.3765153 0.32423268
4.3769554 0.3279737
4.3773955 0.33165834
4.3778356 0.33528085
4.3782757 0.33883548
4.3787157 0.34231649
4.3791558 0.34571814
4.3795959 0.34903468
4.380036 0.35226072
4.3804761 0.35545002
4.3809162 0.35863958
4.3813563 0.36182244
4.3817964 0.36499161
4.3822364 0.36814014
4.3826765 0.37126105
4.3831166 0.37434738
4.3835567 0.37739216
4.3839968 0.38038842
4.3844369 0.38332919
4.384877 0.3862075
4.3853171 0.38902267
4.3857572 0.39179042
4.3861972 0.39451616
4.3866373 0.39720449
4.3870774 0.39986003
4.3875175 0.40248738
4.3879576 0.40509116
4.3883977 0.40767597
4.3888378 0.41024642
4.3892779 0.41280712
4.3897179 0.41536268
4.390158 0.4179193
4.3905981 0.42049135
4.3910382 0.42306398
4.3914783 0.42561548
4.3919184 0.42812416
4.3923585 0.43056832
4.3927986 0.43292627
4.3932386 0.43517629
4.3936787 0.4372967
4.3941188 0.4392658
4.3945589 0.44106189
4.394999 0.44266327
4.3954391 0.44405393
4.3958792 0.44524737
4.3963193 0.44626616
4.3967594 0.44713285
4.3971994 0.44787
4.3976395 0.4485002
4.3980796 0.44904598
4.3985197 0.44952993
4.3989598 0.44997461
4.3993999 0.45040257
4.39984 0.45083639
4.4002801 0.45127533
4.4007201 0.45165466
4.4011602 0.45198241
4.4016003 0.45227403
4.4020404 0.45254501
4.4024805 0.45281082
4.4029206 0.45308693
4.4033607 0.45338882
4.4038008 0.45373195
4.4042408 0.4541318
4.4046809 0.45460384
4.405121 0.45516366
4.4055611 0.45582158
4.4060012 0.45656915
4.4064413 0.45739474
4.4068814 0.45828672
4.4073215 0.45923345
4.4077616 0.46022329
4.4082016 0.46124462
4.4086417 0.46228579
4.4090818 0.46333518
4.4095219 0.46438114
4.409962 0.46541205
4.4104021 0.46658321
4.4108422 0.4680718
4.4112823 0.46979772
4.4117223 0.47167933
4.4121624 0.47363495
4.4126025 0.47558292
4.4130426 0.47744158
4.4134827 0.47912926
4.4139228 0.48056431
4.4143629 0.48166505
4.414803 0.48234982
4.415243 0.48254666
4.4156831 0.4822756
4.4161232 0.48159164
4.4165633 0.48054794
4.4170034 0.47919762
4.4174435 0.47759383
4.4178836 0.47578971
4.4183237 0.4738384
4.4187638 0.47179304
4.4192038 0.46970677
4.4196439 0.46763272
4.420084 0.4656223
4.4205241 0.46364994
4.4209642 0.46167696
4.4214043 0.45968866
4.4218444 0.45767032
4.4222845 0.45560722
4.4227245 0.45348464
4.4231646 0.45128786
4.4236047 0.44900217
4.4240448 0.44661286
4.4244849 0.44410519
4.424925 0.44146446
4.4253651 0.43862639
4.4258052 0.43552006
4.4262452 0.43219321
4.4266853 0.42869598
4.4271254 0.42507851
4.4275655 0.42139094
4.4280056 0.41768343
4.4284457 0.4140061
4.4288858 0.41040911
4.4293259 0.40694259
4.429766 0.40365669
4.430206 0.40061007
4.4306461 0.39786925
4.4310862 0.3953846
4.4315263 0.39309004
4.4319664 0.39091946
4.4324065 0.38880677
4.4328466 0.38668588
4.4332867 0.38449068
4.4337267 0.38215509
4.4341668 0.37961302
4.4346069 0.37679836
4.435047 0.37364432
4.4354871 0.37004388
4.4359272 0.36601785
4.4363673 0.36165668
4.4368074 0.35705083
4.4372474 0.35229076
4.4376875 0.34746693
4.4381276 0.3426698
4.4385677 0.33798983
4.4390078 0.33351747
4.4394479 0.32934318
4.439888 0.32555742
4.4403281 0.32210948
4.4407682 0.31869858
4.4412082 0.31531927
4.4416483 0.31198171
4.4420884 0.30869604
4.4425285 0.30547241
4.4429686 0.30232097
4.4434087 0.29925187
4.4438488 0.29627526
4.4442889 0.29340129
4.4447289 0.29064011
4.445169 0.28799657
4.4456091 0.28542118
4.4460492 0.28289047
4.4464893 0.28039321
4.4469294 0.27791817
4.4473695 0.27545415
4.4478096 0.27298992
4.4482496 0.27051424
4.4486897 0.26801592
4.4491298 0.26548371
4.4495699 0.2629064
4.45001 0.26027278
4.4504501 0.25758761
4.4508902 0.2548667
4.4513303 0.252117
4.4517704 0.24934545
4.4522104 0.24655901
4.4526505 0.24376464
4.4530906 0.24096929
4.4535307 0.2381799
4.4539708 0.23540344
4.4544109 0.23264685
4.454851 0.22991709
4.4552911 0.22721994
4.4557311 0.22455917
4.4561712 0.22194291
4.4566113 0.21937963
4.4570514 0.21687779
4.4574915 0.21444585
4.4579316 0.21209227
4.4583717 0.20982552
4.4588118 0.20765406
4.4592519 0.20558635
4.4596919 0.20363087
4.460132 0.20180156
4.4605721 0.20018494
4.4610122 0.19879153
4.4614523 0.19759947
4.4618924 0.1965869
4.4623325 0.19573196
4.4627726 0.19501281
4.4632126 0.19440759
4.4636527 0.19389444
4.4640928 0.19345151
4.4645329 0.19305694
4.464973 0.19268888
4.4654131 0.19234191
4.4658532 0.19203036
4.4662933 0.19175694
4.4667333 0.19152429
4.4671734 0.1913351
4.4676135 0.191192
4.4680536 0.19109766
4.4684937 0.19105473
4.4689338 0.19106588
4.4693739 0.19113376
4.469814 0.19126103
4.4702541 0.1914522
4.4706941 0.19171753
4.4711342 0.19205913
4.4715743 0.19247805
4.4720144 0.19297535
4.4724545 0.19355207
4.4728946 0.19420928
4.4733347 0.19494802
4.4737748 0.19576936
4.4742148 0.19667436
4.4746549 0.19766405
4.475095 0.1987404
4.4755351 0.19992849
4.4759752 0.20123622
4.4764153 0.20265925
4.4768554 0.20419326
4.4772955 0.20583392
4.4777355 0.20757689
4.4781756 0.20941786
4.4786157 0.21135248
4.4790558 0.21337644
4.4794959 0.2154854
4.479936 0.21767504
4.4803761 0.22001434
4.4808162 0.222595
4.4812563 0.22536381
4.4816963 0.22826529
4.4821364 0.23124393
4.4825765 0.23424424
4.4830166 0.23721073
4.4834567 0.24008789
4.4838968 0.24282022
4.4843369 0.24535224
4.484777 0.24762844
4.485217 0.24962944
4.4856571 0.25154447
4.4860972 0.25341272
4.4865373 0.25523775
4.4869774 0.25702314
4.4874175 0.25877248
4.4878576 0.26048932
4.4882977 0.26217724
4.4887377 0.26383982
4.4891778 0.26548064
4.4896179 0.26710326
4.490058 0.2687095
4.4904981 0.27018893
4.4909382 0.27150954
4.4913783 0.27272114
4.4918184 0.27387351
4.4922585 0.27501644
4.4926985 0.27619974
4.4931386 0.27747321
4.4935787 0.27888662
4.4940188 0.28048979
4.4944589 0.2823325
4.494899 0.28446454
4.4953391 0.28683773
4.4957792 0.28924983
4.4962192 0.29168781
4.4966593 0.29414689
4.4970994 0.29662224
4.4975395 0.29910906
4.4979796 0.30160255
4.4984197 0.30409791
4.4988598 0.30659031
4.4992999 0.30907497
4.4997399 0.31154707
4.50018 0.31400242
4.5006201 0.31644416
4.5010602 0.31887598
4.5015003 0.32130072
4.5019404 0.32372123
4.5023805 0.32614034
4.5028206 0.32856089
4.5032607 0.33098575
4.5037007 0.33341774
4.5041408 0.33585971
4.5045809 0.33831451
4.505021 0.34078569
4.5054611 0.34360059
4.5059012 0.34696075
4.5063413 0.35076712
4.5067814 0.3549206
4.5072214 0.35932214
4.5076615 0.36387266
4.5081016 0.36847308
4.5085417 0.37302434
4.5089818 0.37742735
4.5094219 0.38158305
4.509862 0.38539236
4.5103021 0.38885642
4.5107421 0.39222597
4.5111822 0.39551733
4.5116223 0.39872744
4.5120624 0.40185326
4.5125025 0.40489175
4.5129426 0.40783985
4.5133827 0.41069452
4.5138228 0.41345271
4.5142629 0.41611138
4.5147029 0.41866748
4.515143 0.42109574
4.5155831 0.42312214
4.5160232 0.42474857
4.5164633 0.42608106
4.5169034 0.42722568
4.5173435 0.42828849
4.5177836 0.42937553
4.5182236 0.43059288
4.5186637 0.43204659
4.5191038 0.4338427
4.5195439 0.43608729
4.519984 0.43888641
4.5204241 0.44202778
4.5208642 0.44518116
4.5213043 0.44834406
4.5217443 0.45151443
4.5221844 0.45469021
4.5226245 0.45786935
4.5230646 0.46104979
4.5235047 0.46422948
4.5239448 0.46740637
4.5243849 0.47057841
4.524825 0.47374352
4.5252651 0.47690283
4.5257051 0.4800668
4.5261452 0.48323392
4.5265853 0.48640131
4.5270254 0.48956608
4.5274655 0.49272532
4.5279056 0.49587616
4.5283457 0.49901569
4.5287858 0.50214102
4.5292258 0.50524926
4.5296659 0.50833752
4.530106 0.51138327
4.5305461 0.51394264
4.5309862 0.51589177
4.5314263 0.51730953
4.5318664 0.51827482
4.5323065 0.51886651
4.5327465 0.51916349
4.5331866 0.51924465
4.5336267 0.51918886
4.5340668 0.51907502
4.5345069 0.518982
4.534947 0.5189887
4.5353871 0.51902014
4.5358272 0.51889256
4.5362673 0.51864538
4.5367073 0.51832077
4.5371474 0.51796092
4.5375875 0.51760804
4.5380276 0.51730431
4.5384677 0.51709192
4.5389078 0.51701307
4.5393479 0.51710995
4.539788 0.51742474
4.540228 0.51796714
4.5406681 0.51857987
4.5411082 0.51923207
4.5415483 0.51991918
4.5419884 0.52063665
4.5424285 0.5213799
4.5428686 0.52214438
4.5433087 0.52292552
4.5437487 0.52371877
4.5441888 0.52451956
4.5446289 0.52532332
4.545069 0.52612834
4.5455091 0.52706496
4.5459492 0.52816726
4.5463893 0.52938151
4.5468294 0.53065394
4.5472695 0.5319308
4.5477095 0.53315835
4.5481496 0.53428282
4.5485897 0.53525048
4.5490298 0.53600756
4.5494699 0.53650031
4.54991 0.53667499
4.5503501 0.53652076
4.5507902 0.536123
4.5512302 0.53552178
4.5516703 0.53475496
4.5521104 0.53386042
4.5525505 0.53287602
4.5529906 0.53183963
4.5534307 0.53078911
4.5538708 0.52976234
4.5543109 0.52879717
4.554751 0.52793148
4.555191 0.52719229
4.5556311 0.52651511
4.5560712 0.52587345
4.5565113 0.52525666
4.5569514 0.52465409
4.5573915 0.52405508
4.5578316 0.52344899
4.5582717 0.52282517
4.5587117 0.52217295
4.5591518 0.5214817
4.5595919 0.52074075
4.560032 0.51993887
4.5604721 0.51894621
4.5609122 0.5176912
4.5613523 0.51620442
4.5617924 0.5145165
4.5622324 0.51265802
4.5626725 0.5106596
4.5631126 0.50855184
4.5635527 0.50636534
4.5639928 0.50413072
4.5644329 0.50187857
4.564873 0.4996395
4.5653131 0.49734112
4.5657532 0.49474712
4.5661932 0.49191202
4.5666333 0.48890787
4.5670734 0.48580669
4.5675135 0.48268055
4.5679536 0.47960148
4.5683937 0.47664153
4.5688338 0.47387274
4.5692739 0.47136715
4.5697139 0.46919682
4.570154 0.46742398
4.5705941 0.46596749
4.5710342 0.46475259
4.5714743 0.46372975
4.5719144 0.46284942
4.5723545 0.46206205
4.5727946 0.46131812
4.5732346 0.46056806
4.5736747 0.45976234
4.5741148 0.45885142
4.5745549 0.45778575
4.574995 0.4565158
4.5754351 0.45513625
4.5758752 0.4537695
4.5763153 0.45239794
4.5767554 0.45100393
4.5771954 0.44956984
4.5776355 0.44807805
4.5780756 0.44651091
4.5785157 0.44485081
4.5789558 0.4430801
4.5793959 0.44118117
4.579836 0.43913637
4.5802761 0.43694225
4.5807161 0.43464674
4.5811562 0.43226527
4.5815963 0.42980894
4.5820364 0.42728887
4.5824765 0.42471614
4.5829166 0.42210187
4.5833567 0.41945716
4.5837968 0.4167931
4.5842368 0.41412079
4.5846769 0.41145135
4.585117 0.40878774
4.5855571 0.4059901
4.5859972 0.40303804
4.5864373 0.39997611
4.5868774 0.39684891
4.5873175 0.39370101
4.5877576 0.39057698
4.5881976 0.38752141
4.5886377 0.38457886
4.5890778 0.38179391
4.5895179 0.37921114
4.589958 0.37687512
4.5903981 0.3748468
4.5908382 0.3731452
4.5912783 0.37173414
4.5917183 0.37057713
4.5921584 0.36963768
4.5925985 0.36887931
4.5930386 0.36826553
4.5934787 0.36775986
4.5939188 0.3673258
4.5943589 0.36692687
4.594799 0.36652658
4.595239 0.36611274
4.5956791 0.3657778
4.5961192 0.36551662
4.5965593 0.36530737
4.5969994 0.36512823
4.5974395 0.36495739
4.5978796 0.36477302
4.5983197 0.36455331
4.5987598 0.36427642
4.5991998 0.36392055
4.5996399 0.36346387
4.60008 0.36288504
4.6005201 0.36219013
4.6009602 0.36140245
4.6014003 0.36054015
4.6018404 0.35962141
4.6022805 0.35866439
4.6027205 0.35768725
4.6031606 0.35670817
4.6036007 0.35574531
4.6040408 0.35481683
4.6044809 0.3539409
4.604921 0.35313569
4.6053611 0.35237458
4.6058012 0.35159497
4.6062412 0.35082249
4.6066813 0.35008497
4.6071214 0.34941025
4.6075615 0.34882617
4.6080016 0.34836055
4.6084417 0.34804122
4.6088818 0.34789604
4.6093219 0.34795282
4.609762 0.34823939
4.610202 0.34878159
4.6106421 0.3495683
4.6110822 0.35055844
4.6115223 0.35171037
4.6119624 0.3529824
4.6124025 0.3543329
4.6128426 0.35572019
4.6132827 0.35710261
4.6137227 0.35843851
4.6141628 0.35968622
4.6146029 0.36080408
4.615043 0.36175139
4.6154831 0.36261357
4.6159232 0.36346836
4.6163633 0.36431742
4.6168034 0.36516242
4.6172434 0.36600504
4.6176835 0.36684694
4.6181236 0.36768979
4.6185637 0.36853528
4.6190038 0.36938507
4.6194439 0.37024083
4.619884 0.37110423
4.6203241 0.3719759
4.6207642 0.37285484
4.6212042 0.37374253
4.6216443 0.37464059
4.6220844 0.37555064
4.6225245 0.37647429
4.6229646 0.37741316
4.6234047 0.37836888
4.6238448 0.37934306
4.6242849 0.38033733
4.6247249 0.38135329
4.625165 0.38240878
4.6256051 0.38366719
4.6260452 0.38515267
4.6264853 0.38684276
4.6269254 0.38871501
4.6273655 0.39074694
4.6278056 0.39291611
4.6282456 0.39520005
4.6286857 0.39757631
4.6291258 0.40002243
4.6295659 0.40251595
4.630006 0.40503443
4.6304461 0.40763708
4.6308862 0.41037541
4.6313263 0.41322191
4.6317664 0.41614905
4.6322064 0.41912931
4.6326465 0.42213517
4.6330866 0.4251391
4.6335267 0.42811358
4.6339668 0.4310311
4.6344069 0.43386412
4.634847 0.43658513
4.6352871 0.43918209
4.6357271 0.4416927
4.6361672 0.44412025
4.6366073 0.4464642
4.6370474 0.44872397
4.6374875 0.45089902
4.6379276 0.4529888
4.6383677 0.45499274
4.6388078 0.45691028
4.6392478 0.45874088
4.6396879 0.46048398
4.640128 0.4621376
4.6405681 0.46367262
4.6410082 0.46506369
4.6414483 0.46629237
4.6418884 0.46734024
4.6423285 0.46818886
4.6427686 0.46881979
4.6432086 0.46921459
4.6436487 0.46935484
4.6440888 0.46922209
4.6445289 0.46879792
4.644969 0.46806388
4.6454091 0.46712054
4.6458492 0.466123
4.6462893 0.46508217
4.6467293 0.46400827
4.6471694 0.46291156
4.6476095 0.46180227
4.6480496 0.46069063
4.6484897 0.45958688
4.6489298 0.45850126
4.6493699 0.45744401
4.64981 0.45642537
4.6502501 0.45546158
4.6506901 0.45457718
4.6511302 0.45375412
4.6515703 0.45296988
4.6520104 0.45220189
4.6524505 0.45142763
4.6528906 0.45062456
4.6533307 0.44977014
4.6537708 0.44884183
4.6542108 0.44781708
4.6546509 0.44667337
4.655091 0.4453844
4.6555311 0.44382903
4.6559712 0.44199505
4.6564113 0.43993307
4.6568514 0.43769367
4.6572915 0.43532745
4.6577315 0.43288501
4.6581716 0.43041692
4.6586117 0.42797379
4.6590518 0.42560622
4.6594919 0.42336478
4.659932 0.42130008
4.6603721 0.41938159
4.6608122 0.41748572
4.6612523 0.41560588
4.6616923 0.41373799
4.6621324 0.41187797
4.6625725 0.41002173
4.6630126 0.40816517
4.6634527 0.40630421
4.6638928 0.40443477
4.6643329 0.40255275
4.664773 0.40065407
4.665213 0.39872343
4.6656531 0.39669516
4.6660932 0.3945788
4.6665333 0.39239788
4.6669734 0.39017589
4.6674135 0.38793635
4.6678536 0.38570276
4.6682937 0.38349863
4.6687337 0.38134747
4.6691738 0.37927279
4.6696139 0.37729811
4.670054 0.37544917
4.6704941 0.37391206
4.6709342 0.37274411
4.6713743 0.37187525
4.6718144 0.37123543
4.6722545 0.37075458
4.6726945 0.37036265
4.6731346 0.36998957
4.6735747 0.36956528
4.6740148 0.36901973
4.6744549 0.36828285
4.674895 0.36728458
4.6753351 0.36604829
4.6757752 0.36475833
4.6762152 0.36342032
4.6766553 0.3620313
4.6770954 0.36058832
4.6775355 0.35908846
4.6779756 0.35752875
4.6784157 0.35590627
4.6788558 0.35421806
4.6792959 0.35246118
4.6797359 0.35063269
4.680176 0.34872637
4.6806161 0.34671239
4.6810562 0.34459039
4.6814963 0.34236802
4.6819364 0.34005292
4.6823765 0.33765273
4.6828166 0.33517511
4.6832567 0.33262771
4.6836967 0.33001816
4.6841368 0.32735411
4.6845769 0.32464321
4.685017 0.32189275
4.6854571 0.31886782
4.6858972 0.31543308
4.6863373 0.31169117
4.6867774 0.30774473
4.6872174 0.30369641
4.6876575 0.29964884
4.6880976 0.29570467
4.6885377 0.29196654
4.6889778 0.28853709
4.6894179 0.28551897
4.689858 0.28301483
4.6902981 0.2810094
4.6907381 0.27917539
4.6911782 0.27746175
4.6916183 0.27584192
4.6920584 0.27428937
4.6924985 0.27277755
4.6929386 0.27127993
4.6933787 0.26976996
4.6938188 0.2682211
4.6942589 0.26660681
4.6946989 0.26490056
4.695139 0.26308077
4.6955791 0.26120228
4.6960192 0.25929372
4.6964593 0.25736308
4.6968994 0.25541835
4.6973395 0.25346752
4.6977796 0.25151856
4.6982196 0.24957948
4.6986597 0.24765825
4.6990998 0.24576287
4.6995399 0.24390132
4.69998 0.24208159
4.7004201 0.24037174
4.7008602 0.23882583
4.7013003 0.23741188
4.7017403 0.23609774
4.7021804 0.23485126
4.7026205 0.23364029
4.7030606 0.2324327
4.7035007 0.23119633
4.7039408 0.22989904
4.7043809 0.22850868
4.704821 0.22699311
4.7052611 0.22528672
4.7057011 0.22325893
4.7061412 0.22095953
4.7065813 0.21845683
4.7070214 0.21581914
4.7074615 0.21311478
4.7079016 0.21041204
4.7083417 0.20777925
4.7087818 0.20528471
4.7092218 0.20299673
4.7096619 0.20098362
4.710102 0.1993098
4.7105421 0.19791714
4.7109822 0.19673058
4.7114223 0.19570683
4.7118624 0.19480258
4.7123025 0.19397453
4.7127425 0.19317937
4.7131826 0.19237381
4.7136227 0.19151455
4.7140628 0.19055828
4.7145029 0.18946171
4.714943 0.18818152
4.7153831 0.18669801
4.7158232 0.18505335
4.7162633 0.18328577
4.7167033 0.18143317
4.7171434 0.17953348
4.7175835 0.17762461
4.7180236 0.17574447
4.7184637 0.17393097
4.7189038 0.17222205
4.7193439 0.1706556
4.719784 0.16926955
4.720224 0.16809554
4.7206641 0.16710842
4.7211042 0.1662726
4.7215443 0.16555551
4.7219844 0.16492458
4.7224245 0.16434724
4.7228646 0.16379091
4.7233047 0.16322301
4.7237447 0.16261097
4.7241848 0.16192223
4.7246249 0.16112419
4.725065 0.16018325
4.7255051 0.15902729
4.7259452 0.15766828
4.7263853 0.15616351
4.7268254 0.15457025
4.7272655 0.15294578
4.7277055 0.15134737
4.7281456 0.14983229
4.7285857 0.14845781
4.7290258 0.14728122
4.7294659 0.14635979
4.729906 0.14575079
4.7303461 0.14540057
4.7307862 0.14509446
4.7312262 0.14482129
4.7316663 0.14457762
4.7321064 0.14436001
4.7325465 0.14416502
4.7329866 0.14398921
4.7334267 0.14382914
4.7338668 0.14368137
4.7343069 0.14354246
4.7347469 0.14340897
4.735187 0.14327774
4.7356271 0.14314879
4.7360672 0.1430224
4.7365073 0.14289853
4.7369474 0.14277714
4.7373875 0.14265819
4.7378276 0.14254164
4.7382677 0.14242744
4.7387077 0.14231555
4.7391478 0.14220594
4.7395879 0.14209856
4.740028 0.1419934
4.7404681 0.14190013
4.7409082 0.14182929
4.7413483 0.14178508
4.7417884 0.14177168
4.7422284 0.14179329
4.7426685 0.14185409
4.7431086 0.14195827
4.7435487 0.14211003
4.7439888 0.14231354
4.7444289 0.142573
4.744869 0.14289261
4.7453091 0.14335787
4.7457491 0.14417506
4.7461892 0.14529819
4.7466293 0.14666567
4.7470694 0.14821591
4.7475095 0.14988733
4.7479496 0.15161834
4.7483897 0.15334735
4.7488298 0.15501278
4.7492699 0.15655304
4.7497099 0.15790654
4.75015 0.15901321
4.7505901 0.15986483
4.7510302 0.16051221
4.7514703 0.16100882
4.7519104 0.16140814
4.7523505 0.16176367
4.7527906 0.16212887
4.7532306 0.16255723
4.7536707 0.16310222
4.7541108 0.16381734
4.7545509 0.16475606
4.754991 0.16597186
4.7554311 0.16744786
4.7558712 0.16912028
4.7563113 0.17097985
4.7567514 0.17301732
4.7571914 0.17522345
4.7576315 0.17758899
4.7580716 0.1801047
4.7585117 0.18276131
4.7589518 0.1855496
4.7593919 0.1884603
4.759832 0.19148418
4.7602721 0.19459335
4.7607121 0.19771498
4.7611522 0.20085103
4.7615923 0.20401098
4.7620324 0.20720435
4.7624725 0.21044064
4.7629126 0.21372935
4.7633527 0.21707999
4.7637928 0.22050207
4.7642328 0.22400508
4.7646729 0.22759853
4.765113 0.231289
4.7655531 0.23502129
4.7659932 0.23876865
4.7664333 0.24252769
4.7668734 0.24629499
4.7673135 0.25006715
4.7677536 0.25384076
4.7681936 0.25761239
4.7686337 0.26137866
4.7690738 0.26513614
4.7695139 0.26888143
4.769954 0.27261112
4.7703941 0.27632162
4.7708342 0.28001335
4.7712743 0.28368965
4.7717143 0.28735391
4.7721544 0.2910095
4.7725945 0.29465978
4.7730346 0.29830814
4.7734747 0.30195796
4.7739148 0.30561259
4.7743549 0.30927542
4.774795 0.31294983
4.775235 0.31667341
4.7756751 0.3206114
4.7761152 0.32474925
4.7765553 0.32904473
4.7769954 0.33345563
4.7774355 0.33793969
4.7778756 0.3424547
4.7783157 0.34695842
4.7787558 0.35140862
4.7791958 0.35576307
4.7796359 0.35997954
4.780076 0.36400179
4.7805161 0.3672416
4.7809562 0.36955769
4.7813963 0.37115855
4.7818364 0.37225268
4.7822765 0.37304859
4.7827165 0.37375479
4.7831566 0.37457976
4.7835967 0.37573203
4.7840368 0.37742008
4.7844769 0.37985243
4.784917 0.38323757
4.7853571 0.38768734
4.7857972 0.39300636
4.7862372 0.3990124
4.7866773 0.40552613
4.7871174 0.41236823
4.7875575 0.41935938
4.7879976 0.42632026
4.7884377 0.43307154
4.7888778 0.43943392
4.7893179 0.44522806
4.789758 0.45027466
4.790198 0.45450035
4.7906381 0.45857116
4.7910782 0.46263658
4.7915183 0.46669686
4.7919584 0.47075225
4.7923985 0.47480299
4.7928386 0.47884933
4.7932787 0.48289151
4.7937187 0.48692978
4.7941588 0.49096438
4.7945989 0.49499556
4.795039 0.49902467
4.7954791 0.50319942
4.7959192 0.50757105
4.7963593 0.51206421
4.7967994 0.51660355
4.7972394 0.52111373
4.7976795 0.52551938
4.7981196 0.52974517
4.7985597 0.53371574
4.7989998 0.53735575
4.7994399 0.54058984
4.79988 0.54334266
4.8003201 0.54554484
4.8007602 0.54721369
4.8012002 0.54842741
4.8016403 0.54926529
4.8020804 0.54980662
4.8025205 0.55013068
4.8029606 0.55031677
4.8034007 0.55044415
4.8038408 0.55059213
4.8042809 0.55083999
4.8047209 0.55126701
4.805161 0.55193085
4.8056011 0.55265023
4.8060412 0.55336717
4.8064813 0.55408346
4.8069214 0.55480087
4.8073615 0.55552117
4.8078016 0.55624616
4.8082416 0.55697761
4.8086817 0.55771729
4.8091218 0.55846699
4.8095619 0.55922849
4.810002 0.56000356
4.8104421 0.56091138
4.8108822 0.56204297
4.8113223 0.56336123
4.8117624 0.56482903
4.8122024 0.56640928
4.8126425 0.56806486
4.8130826 0.56975866
4.8135227 0.57145357
4.8139628 0.57311249
4.8144029 0.5746983
4.814843 0.57617389
4.8152831 0.57756671
4.8157231 0.57905027
4.8161632 0.58057018
4.8166033 0.58205137
4.8170434 0.58341879
4.8174835 0.58459737
4.8179236 0.58551203
4.8183637 0.58608773
4.8188038 0.5862494
4.8192438 0.58592196
4.8196839 0.58503037
4.820124 0.58350161
4.8205641 0.58133653
4.8210042 0.57860493
4.8214443 0.57537556
4.8218844 0.57171719
4.8223245 0.56769858
4.8227646 0.56338849
4.8232046 0.55885568
4.8236447 0.55416891
4.8240848 0.54939694
4.8245249 0.54460853
4.824965 0.53987244
4.8254051 0.53519719
4.8258452 0.53052581
4.8262853 0.52585475
4.8267253 0.52118084
4.8271654 0.51650091
4.8276055 0.5118118
4.8280456 0.50711033
4.8284857 0.50239333
4.8289258 0.49765763
4.8293659 0.49290007
4.829806 0.48811747
4.830246 0.48331391
4.8306861 0.47851856
4.8311262 0.47372718
4.8315663 0.4689308
4.8320064 0.4641205
4.8324465 0.45928732
4.8328866 0.45442232
4.8333267 0.44951655
4.8337668 0.44456107
4.8342068 0.43954693
4.8346469 0.43446519
4.835087 0.42930601
4.8355271 0.42403602
4.8359672 0.41865235
4.8364073 0.4131693
4.8368474 0.40760113
4.8372875 0.40196215
4.8377275 0.39626662
4.8381676 0.39052884
4.8386077 0.38476308
4.8390478 0.37898363
4.8394879 0.37320478
4.839928 0.3674408
4.8403681 0.36166794
4.8408082 0.35583027
4.8412482 0.34993895
4.8416883 0.3440066
4.8421284 0.33804581
4.8425685 0.3320692
4.8430086 0.32608938
4.8434487 0.32011895
4.8438888 0.31417053
4.8443289 0.30825672
4.844769 0.30239014
4.845209 0.29658813
4.8456491 0.29089357
4.8460892 0.28532166
4.8465293 0.27988162
4.8469694 0.27458269
4.8474095 0.2694341
4.8478496 0.26444508
4.8482897 0.25962488
4.8487297 0.25498271
4.8491698 0.25052782
4.8496099 0.24626943
4.85005 0.24221742
4.8504901 0.23843269
4.8509302 0.23493322
4.8513703 0.23169413
4.8518104 0.22869051
4.8522505 0.22589751
4.8526905 0.22329021
4.8531306 0.22084374
4.8535707 0.21853322
4.8540108 0.21633374
4.8544509 0.21422044
4.854891 0.21216842
4.8553311 0.21014893
4.8557712 0.20814973
4.8562112 0.20618806
4.8566513 0.20428202
4.8570914 0.20244972
4.8575315 0.20070924
4.8579716 0.19907871
4.8584117 0.19757621
4.8588518 0.19621985
4.8592919 0.19502774
4.8597319 0.19401797
4.860172 0.1932131
4.8606121 0.19265274
4.8610522 0.19230331
4.8614923 0.19211629
4.8619324 0.19204315
4.8623725 0.19203537
4.8628126 0.19204444
4.8632527 0.19202183
4.8636927 0.19191902
4.8641328 0.1916875
4.8645729 0.19127874
4.865013 0.19064429
4.8654531 0.18983056
4.8658932 0.18892027
4.8663333 0.18793297
4.8667734 0.18688824
4.8672134 0.18580565
4.8676535 0.18470476
4.8680936 0.18360513
4.8685337 0.18252634
4.8689738 0.18148796
4.8694139 0.18050954
4.869854 0.17961066
4.8702941 0.17877902
4.8707341 0.17793706
4.8711742 0.17710892
4.8716143 0.17632684
4.8720544 0.17562305
4.8724945 0.1750298
4.8729346 0.17457932
4.8733747 0.17430384
4.8738148 0.17423561
4.8742549 0.17440686
4.8746949 0.17484984
4.875135 0.1755924
4.8755751 0.17658411
4.8760152 0.17778087
4.8764553 0.17915615
4.8768954 0.18068342
4.8773355 0.18233614
4.8777756 0.18408777
4.8782156 0.18591176
4.8786557 0.18778159
4.8790958 0.18967071
4.8795359 0.19155259
4.879976 0.19340069
4.8804161 0.19512882
4.8808562 0.19669761
4.8812963 0.1981766
4.8817363 0.19963558
4.8821764 0.20114434
4.8826165 0.20277269
4.8830566 0.20459041
4.8834967 0.20666729
4.8839368 0.20907312
4.8843769 0.21187771
4.884817 0.21515084
4.8852571 0.21887811
4.8856971 0.22272801
4.8861372 0.22664714
4.8865773 0.23062243
4.8870174 0.23464078
4.8874575 0.23868911
4.8878976 0.24275432
4.8883377 0.24682334
4.8887778 0.25088306
4.8892178 0.25492042
4.8896579 0.2589223
4.890098 0.26287715
4.8905381 0.26681578
4.8909782 0.27075469
4.8914183 0.27469332
4.8918584 0.2786311
4.8922985 0.28256746
4.8927385 0.28650184
4.8931786 0.29043367
4.8936187 0.29436238
4.8940588 0.29828742
4.8944989 0.3022082
4.894939 0.30612418
4.8953791 0.31000304
4.8958192 0.3137999
4.8962593 0.31752833
4.8966993 0.32120279
4.8971394 0.32483774
4.8975795 0.32844763
4.8980196 0.33204692
4.8984597 0.33565005
4.8988998 0.33927149
4.8993399 0.34292568
4.89978 0.34662708
4.90022 0.35041807
4.9006601 0.35445638
4.9011002 0.35872227
4.9015403 0.36316537
4.9019804 0.36773531
4.9024205 0.37238173
4.9028606 0.37705426
4.9033007 0.38170254
4.9037407 0.3862762
4.9041808 0.39072488
4.9046209 0.3949982
4.905061 0.39904001
4.9055011 0.40247268
4.9059412 0.40520792
4.9063813 0.40740702
4.9068214 0.40923126
4.9072615 0.41084194
4.9077015 0.41240034
4.9081416 0.41406775
4.9085817 0.41600547
4.9090218 0.41837477
4.9094619 0.42133696
4.909902 0.4250533
4.9103421 0.42945403
4.9107822 0.43408084
4.9112222 0.43887891
4.9116623 0.44381071
4.9121024 0.44883875
4.9125425 0.45392551
4.9129826 0.45903348
4.9134227 0.46412514
4.9138628 0.469163
4.9143029 0.47410953
4.9147429 0.47892724
4.915183 0.48361758
4.9156231 0.48846213
4.9160632 0.49345571
4.9165033 0.49851356
4.9169434 0.50355094
4.9173835 0.50848309
4.9178236 0.51322526
4.9182637 0.51769271
4.9187037 0.52180069
4.9191438 0.52546444
4.9195839 0.52859922
4.920024 0.53112092
4.9204641 0.53320944
4.9209042 0.53507965
4.9213443 0.53676834
4.9217844 0.53831232
4.9222244 0.53974839
4.9226645 0.54111334
4.9231046 0.54244397
4.9235447 0.54377708
4.9239848 0.54514948
4.9244249 0.54659796
4.924865 0.54815931
4.9253051 0.5498373
4.9257451 0.55155006
4.9261852 0.55328547
4.9266253 0.55503719
4.9270654 0.55679889
4.9275055 0.55856423
4.9279456 0.56032688
4.9283857 0.5620805
4.9288258 0.56381876
4.9292659 0.56553532
4.9297059 0.56722385
4.930146 0.56887338
4.9305861 0.57041263
4.9310262 0.57180348
4.9314663 0.57302555
4.9319064 0.57405846
4.9323465 0.57488183
4.9327866 0.57547529
4.9332266 0.57581846
4.9336667 0.57589097
4.9341068 0.57567243
4.9345469 0.57514247
4.934987 0.57428072
4.9354271 0.57314544
4.9358672 0.57182652
4.9363073 0.57033763
4.9367473 0.56869232
4.9371874 0.56690418
4.9376275 0.56498679
4.9380676 0.56295373
4.9385077 0.56081857
4.9389478 0.55859489
4.9393879 0.55629627
4.939828 0.55393628
4.9402681 0.55152716
4.9407081 0.54907471
4.9411482 0.54658648
4.9415883 0.54407043
4.9420284 0.54153453
4.9424685 0.53898674
4.9429086 0.53643503
4.9433487 0.53388736
4.9437888 0.5313517
4.9442288 0.52883601
4.9446689 0.52634825
4.945109 0.5239175
4.9455491 0.52197585
4.9459892 0.52055745
4.9464293 0.51948417
4.9468694 0.51857789
4.9473095 0.51766046
4.9477495 0.51655376
4.9481896 0.51507965
4.9486297 0.51306001
4.9490698 0.5103167
4.9495099 0.50667159
4.94995 0.50194654
4.9503901 0.49642614
4.9508302 0.49075864
4.9512703 0.48497346
4.9517103 0.47909279
4.9521504 0.47313887
4.9525905 0.46713391
4.9530306 0.46110013
4.9534707 0.45505975
4.9539108 0.44903498
4.9543509 0.44304804
4.954791 0.43712115
4.955231 0.4312621
4.9556711 0.42540709
4.9561112 0.4195477
4.9565513 0.4136866
4.9569914 0.40782645
4.9574315 0.40196992
4.9578716 0.39611966
4.9583117 0.39027835
4.9587518 0.38444865
4.9591918 0.37863321
4.9596319 0.37283472
4.960072 0.36705783
4.9605121 0.36139714
4.9609522 0.35589254
4.9613923 0.35052929
4.9618324 0.34529262
4.9622725 0.34016778
4.9627125 0.33514
4.9631526 0.33019452
4.9635927 0.32531659
4.9640328 0.32049144
4.9644729 0.31570432
4.964913 0.31094047
4.9653531 0.30621756
4.9657932 0.30158588
4.9662332 0.29703019
4.9666733 0.29253328
4.9671134 0.28807791
4.9675535 0.28364687
4.9679936 0.27922293
4.9684337 0.27478888
4.9688738 0.27032748
4.9693139 0.26582153
4.969754 0.26125378
4.970194 0.25659866
4.9706341 0.25179134
4.9710742 0.24684688
4.9715143 0.24179627
4.9719544 0.23667054
4.9723945 0.2315007
4.9728346 0.22631776
4.9732747 0.22115274
4.9737147 0.21603665
4.9741548 0.21100051
4.9745949 0.20607532
4.975035 0.20129188
4.9754751 0.19664131
4.9759152 0.19212777
4.9763553 0.18778596
4.9767954 0.18365059
4.9772354 0.17975636
4.9776755 0.17613798
4.9781156 0.17283015
4.9785557 0.16986757
4.9789958 0.16728495
4.9794359 0.16511699
4.979876 0.1633984
4.9803161 0.16204661
4.9807562 0.16075605
4.9811962 0.15950141
4.9816363 0.15827489
4.9820764 0.15706867
4.9825165 0.15587495
4.9829566 0.15468592
4.9833967 0.15349377
4.9838368 0.1522907
4.9842769 0.15106891
4.9847169 0.14982057
4.985157 0.14853745
4.9855971 0.14721267
4.9860372 0.14585479
4.9864773 0.14447509
4.9869174 0.14308484
4.9873575 0.14169532
4.9877976 0.1403178
4.9882376 0.13896357
4.9886777 0.1376439
4.9891178 0.13637008
4.9895579 0.13515336
4.989998 0.13400505
4.9904381 0.13309816
4.9908782 0.13255803
4.9913183 0.13231958
4.9917584 0.13231771
4.9921984 0.13248736
4.9926385 0.13276344
4.9930786 0.13308086
4.9935187 0.13337455
4.9939588 0.13357942
4.9943989 0.13363038
4.994839 0.13346236
4.9952791 0.13307468
4.9957191 0.13266385
4.9961592 0.13224584
4.9965993 0.13181653
4.9970394 0.13137178
4.9974795 0.13090747
4.9979196 0.13041947
4.9983597 0.12990366
4.9987998 0.12935591
4.9992398 0.1287721
4.9996799 0.12814809
5.00012 0.12747907
5.0005601 0.1267519
5.0010002 0.12597115
5.0014403 0.12514761
5.0018804 0.12429211
5.0023205 0.12341544
5.0027606 0.12252842
5.0032006 0.12164186
5.0036407 0.12076656
5.0040808 0.11991334
5.0045209 0.11909301
5.004961 0.11831637
5.0054011 0.1175762
5.0058412 0.11685757
5.0062813 0.11617027
5.0067213 0.11552429
5.0071614 0.11492957
5.0076015 0.1143961
5.0080416 0.11393382
5.0084817 0.11355272
5.0089218 0.11326276
5.0093619 0.1130739
5.009802 0.11299611
5.010242 0.113044
5.0106821 0.1132414
5.0111222 0.1135795
5.0115623 0.11404563
5.0120024 0.11462712
5.0124425 0.11531131
5.0128826 0.1160855
5.0133227 0.11693705
5.0137628 0.11785326
5.0142028 0.11882147
5.0146429 0.11982901
5.015083 0.12086381
5.0155231 0.12193629
5.0159632 0.12304874
5.0164033 0.12419282
5.0168434 0.12536018
5.0172835 0.12654245
5.0177235 0.12773128
5.0181636 0.12891832
5.0186037 0.13009522
5.0190438 0.13125361
5.0194839 0.13238515
5.019924 0.13348148
5.0203641 0.13450977
5.0208042 0.13543227
5.0212442 0.13626925
5.0216843 0.13704217
5.0221244 0.13777251
5.0225645 0.13848174
5.0230046 0.13919134
5.0234447 0.13992277
5.0238848 0.1406975
5.0243249 0.14153702
5.024765 0.14246279
5.025205 0.14350231
5.0256451 0.1447161
5.0260852 0.14612692
5.0265253 0.14774927
5.0269654 0.14959765
5.0274055 0.15168657
5.0278456 0.15403053
5.0282857 0.15664403
5.0287257 0.15954158
5.0291658 0.16273768
5.0296059 0.16624683
5.030046 0.17008255
5.0304861 0.17414405
5.0309262 0.17833782
5.0313663 0.1826371
5.0318064 0.18701508
5.0322464 0.19144497
5.0326865 0.19589999
5.0331266 0.20035334
5.0335667 0.20477824
5.0340068 0.20914789
5.0344469 0.21343551
5.034887 0.21761429
5.0353271 0.22169554
5.0357672 0.22576063
5.0362072 0.22981255
5.0366473 0.23385004
5.0370874 0.23787181
5.0375275 0.24187658
5.0379676 0.24586309
5.0384077 0.24983005
5.0388478 0.2537762
5.0392879 0.25770024
5.0397279 0.26160092
5.040168 0.26545531
5.0406081 0.26906231
5.0410482 0.27241885
5.0414883 0.27558235
5.0419284 0.27861019
5.0423685 0.28155978
5.0428086 0.28448851
5.0432486 0.2874538
5.0436887 0.29051304
5.0441288 0.29372362
5.0445689 0.29714295
5.045009 0.30082841
5.0454491 0.30476676
5.0458892 0.30891098
5.0463293 0.31326072
5.0467694 0.31781561
5.0472094 0.32257532
5.0476495 0.32753948
5.0480896 0.33270774
5.0485297 0.33807975
5.0489698 0.34365515
5.0494099 0.34943359
5.04985 0.35541472
5.0502901 0.3615738
5.0507301 0.36782495
5.0511702 0.37415231
5.0516103 0.38054637
5.0520504 0.38699763
5.0524905 0.39349658
5.0529306 0.40003369
5.0533707 0.40659948
5.0538108 0.41318442
5.0542509 0.41977901
5.0546909 0.42637374
5.055131 0.43297546
5.0555711 0.43981732
5.0560112 0.44691815
5.0564513 0.45420014
5.0568914 0.46158548
5.0573315 0.46899633
5.0577716 0.47635488
5.0582116 0.48358331
5.0586517 0.49060379
5.0590918 0.49733852
5.0595319 0.50370966
5.059972 0.5096394
5.0604121 0.51485765
5.0608522 0.51915601
5.0612923 0.52263942
5.0617323 0.52541384
5.0621724 0.52758523
5.0626125 0.52925954
5.0630526 0.53054273
5.0634927 0.53154075
5.0639328 0.53235957
5.0643729 0.53310513
5.064813 0.5338834
5.0652531 0.53476987
5.0656931 0.53568586
5.0661332 0.53660929
5.0665733 0.53753126
5.0670134 0.53844287
5.0674535 0.53933521
5.0678936 0.54019938
5.0683337 0.54102647
5.0687738 0.5418076
5.0692138 0.54253385
5.0696539 0.54319632
5.070094 0.54378789
5.0705341 0.54435365
5.0709742 0.54491689
5.0714143 0.54547788
5.0718544 0.54603692
5.0722945 0.54659426
5.0727345 0.54715019
5.0731746 0.54770498
5.0736147 0.54825891
5.0740548 0.54881225
5.0744949 0.54936529
5.074935 0.54991829
5.0753751 0.55047066
5.0758152 0.55102
5.0762553 0.5515645
5.0766953 0.55210239
5.0771354 0.55263188
5.0775755 0.55315121
5.0780156 0.55365858
5.0784557 0.55415223
5.0788958 0.55463036
5.0793359 0.55509121
5.079776 0.55553299
5.080216 0.55586457
5.0806561 0.55555528
5.0810962 0.55457748
5.0815363 0.55300279
5.0819764 0.55090284
5.0824165 0.54834926
5.0828566 0.54541368
5.0832967 0.54216772
5.0837367 0.53868301
5.0841768 0.53503117
5.0846169 0.53128384
5.085057 0.52751036
5.0854971 0.52361028
5.0859372 0.51952708
5.0863773 0.51530309
5.0868174 0.51098062
5.0872575 0.50660199
5.0876975 0.50220954
5.0881376 0.49784557
5.0885777 0.49355242
5.0890178 0.4893724
5.0894579 0.48534784
5.089898 0.48152105
5.0903381 0.47792302
5.0907782 0.47452514
5.0912182 0.47128343
5.0916583 0.46815416
5.0920984 0.46509362
5.0925385 0.46205807
5.0929786 0.45900379
5.0934187 0.45588706
5.0938588 0.45266415
5.0942989 0.44929134
5.0947389 0.4457249
5.095179 0.44190834
5.0956191 0.43772431
5.0960592 0.43321822
5.0964993 0.42846986
5.0969394 0.42355901
5.0973795 0.41856549
5.0978196 0.41356907
5.0982597 0.40864955
5.0986997 0.40388673
5.0991398 0.39936039
5.0995799 0.39515034
5.10002 0.39133602
5.1004601 0.38779812
5.1009002 0.38437565
5.1013403 0.38104218
5.1017804 0.37777131
5.1022204 0.37453659
5.1026605 0.37131163
5.1031006 0.36806999
5.1035407 0.36478525
5.1039808 0.361431
5.1044209 0.35798081
5.104861 0.35440827
5.1053011 0.35072452
5.1057411 0.34703083
5.1061812 0.3433352
5.1066213 0.33963804
5.1070614 0.33593981
5.1075015 0.33224093
5.1079416 0.32854183
5.1083817 0.32484294
5.1088218 0.3211447
5.1092619 0.31744754
5.1097019 0.31375189
5.110142 0.3100585
5.1105821 0.30637178
5.1110222 0.30269185
5.1114623 0.2990173
5.1119024 0.29534668
5.1123425 0.29167858
5.1127826 0.28801155
5.1132226 0.28434416
5.1136627 0.28067499
5.1141028 0.2770026
5.1145429 0.27332556
5.114983 0.26964244
5.1154231 0.26552703
5.1158632 0.2605982
5.1163033 0.25503168
5.1167433 0.24900396
5.1171834 0.2426915
5.1176235 0.23627078
5.1180636 0.22991827
5.1185037 0.22381043
5.1189438 0.21812375
5.1193839 0.21303468
5.119824 0.20871971
5.1202641 0.20525945
5.1207041 0.20232443
5.1211442 0.19979337
5.1215843 0.19758059
5.1220244 0.19560042
5.1224645 0.19376718
5.1229046 0.19199521
5.1233447 0.19019882
5.1237848 0.18829234
5.1242248 0.1861901
5.1246649 0.18380643
5.125105 0.18105514
5.1255451 0.17788604
5.1259852 0.17437582
5.1264253 0.17062415
5.1268654 0.16673072
5.1273055 0.16279522
5.1277455 0.15891731
5.1281856 0.15519668
5.1286257 0.15173302
5.1290658 0.14862599
5.1295059 0.14597528
5.129946 0.14388058
5.1303861 0.14233586
5.1308262 0.14117279
5.1312663 0.1403173
5.1317063 0.13969697
5.1321464 0.13923935
5.1325865 0.13887202
5.1330266 0.13852254
5.1334667 0.13811847
5.1339068 0.1375874
5.1343469 0.13685687
5.134787 0.13585447
5.135227 0.13455919
5.1356671 0.13321581
5.1361072 0.13186592
5.1365473 0.13050863
5.1369874 0.12914302
5.1374275 0.1277682
5.1378676 0.12638325
5.1383077 0.12498728
5.1387477 0.12357937
5.1391878 0.12215864
5.1396279 0.12072417
5.140068 0.11927391
5.1405081 0.1177519
5.1409482 0.11614403
5.1413883 0.11447325
5.1418284 0.11276249
5.1422685 0.1110347
5.1427085 0.10931281
5.1431486 0.10761978
5.1435887 0.10597854
5.1440288 0.10441204
5.1444689 0.10294322
5.144909 0.10159501
5.1453491 0.10043375
5.1457892 0.099544621
5.1462292 0.098899072
5.1466693 0.098465235
5.1471094 0.098211234
5.1475495 0.098105194
5.1479896 0.098115241
5.1484297 0.098209501
5.1488698 0.098356097
5.1493099 0.098523157
5.1497499 0.098678804
5.15019 0.098820517
5.1506301 0.099143357
5.1510702 0.099644898
5.1515103 0.10027068
5.1519504 0.10096625
5.1523905 0.10167714
5.1528306 0.1023489
5.1532707 0.10292707
5.1537107 0.10335718
5.1541508 0.10358479
5.1545909 0.10355543
5.155031 0.10321524
5.1554711 0.1026586
5.1559112 0.10199777
5.1563513 0.10125287
5.1567914 0.10044404
5.1572314 0.099591431
5.1576715 0.098715174
5.1581116 0.097835411
5.1585517 0.09697228
5.1589918 0.09614592
5.1594319 0.09537647
5.159872 0.09468407
5.1603121 0.094061452
5.1607522 0.09344323
5.1611922 0.092827655
5.1616323 0.092217342
5.1620724 0.09161491
5.1625125 0.091022974
5.1629526 0.09044415
5.1633927 0.089881056
5.1638328 0.089336309
5.1642729 0.088812524
5.1647129 0.088312318
5.165153 0.08783851
5.1655931 0.087396379
5.1660332 0.086989968
5.1664733 0.086622665
5.1669134 0.086297857
5.1673535 0.086018931
5.1677936 0.085789276
5.1682336 0.085612277
5.1686737 0.085491324
5.1691138 0.085429803
5.1695539 0.085431101
5.169994 0.085498606
5.1704341 0.085613958
5.1708742 0.08575581
5.1713143 0.085924841
5.1717544 0.086121731
5.1721944 0.086347163
5.1726345 0.086601819
5.1730746 0.086886381
5.1735147 0.08720153
5.1739548 0.087547949
5.1743949 0.087926318
5.174835 0.088337321
5.1752751 0.088775055
5.1757151 0.089215143
5.1761552 0.089655231
5.1765953 0.090095319
5.1770354 0.090535407
5.1774755 0.090975495
5.1779156 0.091415583
5.1783557 0.091855671
5.1787958 0.092295759
5.1792358 0.092735847
5.1796759 0.093175935
5.180116 0.093616023
5.1805561 0.094056111
5.1809962 0.094496199
5.1814363 0.094936287
5.1818764 0.095376375
5.1823165 0.095816463
5.1827566 0.096256551
5.1831966 0.096696639
5.1836367 0.097136727
5.1840768 0.097576815
5.1845169 0.098016903
5.184957 0.098456991
5.1853971 0.098937851
5.1858372 0.099514469
5.1862773 0.10018083
5.1867173 0.10093042
5.1871574 0.10175673
5.1875975 0.10265325
5.1880376 0.10361347
5.1884777 0.10463089
5.1889178 0.105699
5.1893579 0.10681129
5.189798 0.10796124
5.190238 0.10926719
5.1906781 0.11129964
5.1911182 0.11399192
5.1915583 0.11718196
5.1919984 0.12070771
5.1924385 0.12440709
5.1928786 0.12811804
5.1933187 0.1316785
5.1937588 0.1349264
5.1941988 0.13769969
5.1946389 0.13983628
5.195079 0.14118426
5.1955191 0.14203843
5.1959592 0.14263908
5.1963993 0.14303902
5.1968394 0.143291
5.1972795 0.14344782
5.1977195 0.14356226
5.1981596 0.14368708
5.1985997 0.14387507
5.1990398 0.14417902
5.1994799 0.14465169
5.19992 0.14534586
5.2003601 0.14619721
5.2008002 0.14701726
5.2012402 0.14782731
5.2016803 0.14865431
5.2021204 0.14952519
5.2025605 0.15046691
5.2030006 0.15150639
5.2034407 0.15267059
5.2038808 0.15398644
5.2043209 0.15548089
5.204761 0.15718088
5.205201 0.15909958
5.2056411 0.16115163
5.2060812 0.16330789
5.2065213 0.16555679
5.2069614 0.16788677
5.2074015 0.17028626
5.2078416 0.1727437
5.2082817 0.17524753
5.2087217 0.17778617
5.2091618 0.18034807
5.2096019 0.18292165
5.210042 0.1854953
5.2104821 0.18805553
5.2109222 0.19060885
5.2113623 0.19317055
5.2118024 0.19575588
5.2122424 0.19838011
5.2126825 0.20105852
5.2131226 0.20380638
5.2135627 0.20663895
5.2140028 0.2095715
5.2144429 0.2126193
5.214883 0.21579761
5.2153231 0.2191419
5.2157632 0.22269862
5.2162032 0.2264446
5.2166433 0.23035352
5.2170834 0.23439907
5.2175235 0.23855491
5.2179636 0.24279474
5.2184037 0.24709223
5.2188438 0.25142106
5.2192839 0.25575492
5.2197239 0.26006748
5.220164 0.26435488
5.2206041 0.26881977
5.2210442 0.27347504
5.2214843 0.2782683
5.2219244 0.28314715
5.2223645 0.28805917
5.2228046 0.29295199
5.2232446 0.29777318
5.2236847 0.30247036
5.2241248 0.30699113
5.2245649 0.31128307
5.225005 0.3152938
5.2254451 0.31896911
5.2258852 0.32230596
5.2263253 0.32532766
5.2267654 0.32805757
5.2272054 0.33051902
5.2276455 0.33273534
5.2280856 0.33472986
5.2285257 0.33652593
5.2289658 0.33814689
5.2294059 0.33961605
5.229846 0.34095677
5.2302861 0.3421976
5.2307261 0.34337564
5.2311662 0.34450668
5.2316063 0.34560483
5.2320464 0.34668416
5.2324865 0.34775877
5.2329266 0.34884275
5.2333667 0.34995019
5.2338068 0.35109519
5.2342468 0.35229184
5.2346869 0.35355422
5.235127 0.35489267
5.2355671 0.35625362
5.2360072 0.35761536
5.2364473 0.35897786
5.2368874 0.36034107
5.2373275 0.36170497
5.2377676 0.36306951
5.2382076 0.36443465
5.2386477 0.36580037
5.2390878 0.36716661
5.2395279 0.36853335
5.239968 0.36990055
5.2404081 0.37127
5.2408482 0.37264387
5.2412883 0.37402178
5.2417283 0.37540334
5.2421684 0.37678816
5.2426085 0.37817585
5.2430486 0.37956602
5.2434887 0.38095828
5.2439288 0.38235225
5.2443689 0.38374753
5.244809 0.38514373
5.245249 0.38664687
5.2456891 0.38870155
5.2461292 0.39125036
5.2465693 0.39416943
5.2470094 0.39733485
5.2474495 0.40062274
5.2478896 0.40390921
5.2483297 0.40707037
5.2487698 0.40998233
5.2492098 0.4125212
5.2496499 0.41456309
5.25009 0.41599284
5.2505301 0.4169992
5.2509702 0.4177251
5.2514103 0.41819755
5.2518504 0.41844355
5.2522905 0.4184901
5.2527305 0.4183642
5.2531706 0.41809285
5.2536107 0.41770306
5.2540508 0.41722184
5.2544909 0.41667617
5.254931 0.41609308
5.2553711 0.41540231
5.2558112 0.41447409
5.2562513 0.41336047
5.2566913 0.41211696
5.2571314 0.41079909
5.2575715 0.40946239
5.2580116 0.40816238
5.2584517 0.40695459
5.2588918 0.40589453
5.2593319 0.40503775
5.259772 0.40443975
5.260212 0.40418572
5.2606521 0.40446094
5.2610922 0.40519392
5.2615323 0.4062713
5.2619724 0.40757974
5.2624125 0.40900587
5.2628526 0.41043635
5.2632927 0.41175782
5.2637327 0.41285693
5.2641728 0.41362032
5.2646129 0.41393465
5.265053 0.413691
5.2654931 0.41317139
5.2659332 0.41260087
5.2663733 0.4119827
5.2668134 0.41132017
5.2672535 0.41061654
5.2676935 0.4098751
5.2681336 0.40909911
5.2685737 0.40829184
5.2690138 0.40745659
5.2694539 0.40659661
5.269894 0.40571518
5.2703341 0.40482854
5.2707742 0.40396048
5.2712142 0.403096
5.2716543 0.40221861
5.2720944 0.40131181
5.2725345 0.40035911
5.2729746 0.39934402
5.2734147 0.39825005
5.2738548 0.39706069
5.2742949 0.39575945
5.2747349 0.39432985
5.275175 0.39273215
5.2756151 0.39076176
5.2760552 0.38843311
5.2764953 0.38581937
5.2769354 0.38299368
5.2773755 0.38002919
5.2778156 0.37699905
5.2782557 0.37397642
5.2786957 0.37103443
5.2791358 0.36824624
5.2795759 0.36568501
5.280016 0.36342362
5.2804561 0.36131549
5.2808962 0.35920059
5.2813363 0.35709046
5.2817764 0.35499664
5.2822164 0.35293066
5.2826565 0.35090406
5.2830966 0.34892838
5.2835367 0.34701515
5.2839768 0.34517592
5.2844169 0.34342222
5.284857 0.34176558
5.2852971 0.34019324
5.2857371 0.33863414
5.2861772 0.33708193
5.2866173 0.33553569
5.2870574 0.33399449
5.2874975 0.3324574
5.2879376 0.3309235
5.2883777 0.32939186
5.2888178 0.32786155
5.2892579 0.32633164
5.2896979 0.32480121
5.290138 0.3232706
5.2905781 0.3217562
5.2910182 0.32025989
5.2914583 0.31877723
5.2918984 0.31730377
5.2923385 0.31583506
5.2927786 0.31436667
5.2932186 0.31289415
5.2936587 0.31141304
5.2940988 0.30991891
5.2945389 0.30840732
5.294979 0.30687381
5.2954191 0.30493747
5.2958592 0.3022356
5.2962993 0.29891177
5.2967393 0.29511054
5.2971794 0.29097649
5.2976195 0.28665418
5.2980596 0.28228818
5.2984997 0.27802306
5.2989398 0.27400338
5.2993799 0.27037372
5.29982 0.26727863
5.3002601 0.26479825
5.3007001 0.26270988
5.3011402 0.26091188
5.3015803 0.25932732
5.3020204 0.25787927
5.3024605 0.25649081
5.3029006 0.25508498
5.3033407 0.25358487
5.3037808 0.25191354
5.3042208 0.24999406
5.3046609 0.2477495
5.305101 0.24511013
5.3055411 0.24221241
5.3059812 0.23916157
5.3064213 0.23599275
5.3068614 0.23274109
5.3073015 0.22944172
5.3077415 0.22612978
5.3081816 0.22284041
5.3086217 0.21960875
5.3090618 0.21646992
5.3095019 0.21345908
5.309942 0.21061135
5.3103821 0.20792539
5.3108222 0.20534479
5.3112623 0.20284889
5.3117023 0.20041774
5.3121424 0.19803135
5.3125825 0.19566977
5.3130226 0.19331302
5.3134627 0.19094114
5.3139028 0.18853415
5.3143429 0.18607209
5.314783 0.18353499
5.315223 0.18083119
5.3156631 0.17758621
5.3161032 0.17387475
5.3165433 0.16984625
5.3169834 0.16565015
5.3174235 0.1614359
5.3178636 0.15735293
5.3183037 0.1535507
5.3187437 0.15017865
5.3191838 0.14738622
5.3196239 0.14532285
5.320064 0.14412873
5.3205041 0.14336905
5.3209442 0.1427238
5.3213843 0.14217217
5.3218244 0.14169333
5.3222645 0.14126647
5.3227045 0.14087076
5.3231446 0.14048538
5.3235847 0.14008952
5.3240248 0.13966235
5.3244649 0.13918306
5.324905 0.13863083
5.3253451 0.13801403
5.3257852 0.13738756
5.3262252 0.1367555
5.3266653 0.13611989
5.3271054 0.13548277
5.3275455 0.13484617
5.3279856 0.13421215
5.3284257 0.13358274
5.3288658 0.13295998
5.3293059 0.13234592
5.3297459 0.1317426
5.330186 0.13115088
5.3306261 0.13056534
5.3310662 0.129992
5.3315063 0.12943946
5.3319464 0.12891631
5.3323865 0.12843112
5.3328266 0.12799248
5.3332667 0.12760898
5.3337067 0.12728919
5.3341468 0.12704171
5.3345869 0.12687512
5.335027 0.12679802
5.3354671 0.12681825
5.3359072 0.12692644
5.3363473 0.12710656
5.3367874 0.12734254
5.3372274 0.12761833
5.3376675 0.12791788
5.3381076 0.12822513
5.3385477 0.12852404
5.3389878 0.12879855
5.3394279 0.1290326
5.339868 0.12921015
5.3403081 0.12933504
5.3407481 0.12945525
5.3411882 0.12957149
5.3416283 0.12968097
5.3420684 0.12978093
5.3425085 0.12986861
5.3429486 0.12994123
5.3433887 0.12999603
5.3438288 0.13003024
5.3442689 0.13004109
5.3447089 0.13002581
5.345149 0.12997932
5.3455891 0.12987263
5.3460292 0.12970362
5.3464693 0.12947975
5.3469094 0.12920847
5.3473495 0.12889726
5.3477896 0.12855355
5.3482296 0.12818482
5.3486697 0.12779853
5.3491098 0.12740213
5.3495499 0.12700308
5.34999 0.12660885
5.3504301 0.12620051
5.3508702 0.12575162
5.3513103 0.12526182
5.3517504 0.12473078
5.3521904 0.12415815
5.3526305 0.12354359
5.3530706 0.12288678
5.3535107 0.12218737
5.3539508 0.12144502
5.3543909 0.1206594
5.354831 0.11983017
5.3552711 0.11890641
5.3557111 0.11771397
5.3561512 0.11628349
5.3565913 0.11466653
5.3570314 0.11291464
5.3574715 0.11107941
5.3579116 0.1092124
5.3583517 0.10736518
5.3587918 0.10558931
5.3592318 0.10393636
5.3596719 0.1024579
5.360112 0.10119802
5.3605521 0.10003996
5.3609922 0.098939445
5.3614323 0.097913126
5.3618724 0.09697763
5.3623125 0.09614959
5.3627526 0.095445638
5.3631926 0.094882406
5.3636327 0.094476527
5.3640728 0.094244633
5.3645129 0.094203356
5.364953 0.094369329
5.3653931 0.094746909
5.3658332 0.095304054
5.3662733 0.096006512
5.3667133 0.096820108
5.3671534 0.097710669
5.3675935 0.098644019
5.3680336 0.099585986
5.3684737 0.1005024
5.3689138 0.10135907
5.3693539 0.10212184
5.369794 0.10275653
5.370234 0.10324036
5.3706741 0.1036203
5.3711142 0.10392234
5.3715543 0.10416558
5.3719944 0.1043691
5.3724345 0.10455201
5.3728746 0.10473339
5.3733147 0.10493236
5.3737548 0.105168
5.3741948 0.10545941
5.3746349 0.10582568
5.375075 0.10628997
5.3755151 0.10703058
5.3759552 0.10808548
5.3763953 0.10938654
5.3768354 0.11086567
5.3772755 0.11245473
5.3777155 0.11408562
5.3781556 0.11569022
5.3785957 0.11720041
5.3790358 0.11854808
5.3794759 0.11966512
5.379916 0.1204834
5.3803561 0.12098253
5.3807962 0.1212379
5.3812362 0.12127174
5.3816763 0.12110415
5.3821164 0.12075522
5.3825565 0.12024505
5.3829966 0.11959375
5.3834367 0.11882142
5.3838768 0.11794814
5.3843169 0.11699403
5.384757 0.11597918
5.385197 0.11485652
5.3856371 0.11319051
5.3860772 0.11102181
5.3865173 0.10849987
5.3869574 0.1057741
5.3873975 0.10299397
5.3878376 0.10030889
5.3882777 0.097868313
5.3887177 0.095821671
5.3891578 0.094318403
5.3895979 0.093507945
5.390038 0.093536214
5.3904781 0.093976091
5.3909182 0.094451631
5.3913583 0.094959697
5.3917984 0.095497153
5.3922384 0.096060864
5.3926785 0.096647695
5.3931186 0.097254508
5.3935587 0.097878169
5.3939988 0.098515542
5.3944389 0.099163491
5.394879 0.09981888
5.3953191 0.100477
5.3957592 0.10113281
5.3961992 0.10178742
5.3966393 0.10244225
5.3970794 0.10309872
5.3975195 0.10375825
5.3979596 0.10442224
5.3983997 0.10509211
5.3988398 0.10576928
5.3992799 0.10645516
5.3997199 0.10715117
5.40016 0.10786475
5.4006001 0.1086585
5.4010402 0.10953536
5.4014803 0.11047858
5.4019204 0.11147139
5.4023605 0.11249704
5.4028006 0.11353877
5.4032406 0.11457981
5.4036807 0.1156034
5.4041208 0.11659279
5.4045609 0.1175312
5.405001 0.11840189
5.4054411 0.11918373
5.4058812 0.11987022
5.4063213 0.12046642
5.4067614 0.12097736
5.4072014 0.12140811
5.4076415 0.12176371
5.4080816 0.12204921
5.4085217 0.12226966
5.4089618 0.12243012
5.4094019 0.12253563
5.409842 0.12259124
5.4102821 0.1225237
5.4107221 0.12209428
5.4111622 0.12135879
5.4116023 0.12039927
5.4120424 0.11929779
5.4124825 0.1181364
5.4129226 0.11699714
5.4133627 0.11596208
5.4138028 0.11511327
5.4142428 0.11453275
5.4146829 0.11430258
5.415123 0.11448858
5.4155631 0.11485527
5.4160032 0.11528938
5.4164433 0.1157772
5.4168834 0.11630504
5.4173235 0.11685916
5.4177636 0.11742587
5.4182036 0.11799144
5.4186437 0.11854218
5.4190838 0.11906436
5.4195239 0.11954427
5.419964 0.11996821
5.4204041 0.12035929
5.4208442 0.12075743
5.4212843 0.12115468
5.4217243 0.12154284
5.4221644 0.12191368
5.4226045 0.122259
5.4230446 0.12257056
5.4234847 0.12284015
5.4239248 0.12305956
5.4243649 0.12322056
5.424805 0.12331495
5.425245 0.12329623
5.4256851 0.12299649
5.4261252 0.12244237
5.4265653 0.12168671
5.4270054 0.12078237
5.4274455 0.11978221
5.4278856 0.11873909
5.4283257 0.11770586
5.4287658 0.11673538
5.4292058 0.1158805
5.4296459 0.11519409
5.430086 0.11472432
5.4305261 0.11435154
5.4309662 0.11400583
5.4314063 0.11369124
5.4318464 0.11341182
5.4322865 0.1131716
5.4327265 0.11297464
5.4331666 0.11282499
5.4336067 0.11272668
5.4340468 0.11268376
5.4344869 0.11270029
5.434927 0.1127803
5.4353671 0.11293023
5.4358072 0.11315293
5.4362472 0.11344267
5.4366873 0.11379359
5.4371274 0.11419981
5.4375675 0.11465546
5.4380076 0.11515468
5.4384477 0.11569159
5.4388878 0.11626032
5.4393279 0.116855
5.439768 0.11746976
5.440208 0.11813006
5.4406481 0.11902055
5.4410882 0.12012277
5.4415283 0.12137682
5.4419684 0.12272274
5.4424085 0.12410063
5.4428486 0.12545055
5.4432887 0.12671258
5.4437287 0.12782679
5.4441688 0.12873326
5.4446089 0.12937205
5.445049 0.12968469
5.4454891 0.12976705
5.4459292 0.12971867
5.4463693 0.12955715
5.4468094 0.12930007
5.4472494 0.12896502
5.4476895 0.12856959
5.4481296 0.12813134
5.4485697 0.12766788
5.4490098 0.12719679
5.4494499 0.12673564
5.44989 0.12630204
5.4503301 0.12585992
5.4507702 0.12530066
5.4512102 0.12464535
5.4516503 0.12392112
5.4520904 0.12315511
5.4525305 0.12237447
5.4529706 0.12160634
5.4534107 0.12087787
5.4538508 0.12021619
5.4542909 0.11964845
5.4547309 0.11920179
5.455171 0.11898753
5.4556111 0.11977784
5.4560512 0.1215833
5.4564913 0.12419124
5.4569314 0.12738898
5.4573715 0.13096386
5.4578116 0.13470321
5.4582517 0.13839437
5.4586917 0.14182465
5.4591318 0.14478141
5.4595719 0.14705195
5.460012 0.14842399
5.4604521 0.14922448
5.4608922 0.14986783
5.4613323 0.15034913
5.4617724 0.15066346
5.4622124 0.15080594
5.4626525 0.15077165
5.4630926 0.15055568
5.4635327 0.15015314
5.4639728 0.14955912
5.4644129 0.14876872
5.464853 0.14777702
5.4652931 0.14652662
5.4657331 0.14488432
5.4661732 0.14292292
5.4666133 0.14073014
5.4670534 0.1383937
5.4674935 0.13600133
5.4679336 0.13364077
5.4683737 0.13139972
5.4688138 0.12936593
5.4692539 0.12762712
5.4696939 0.12627102
5.470134 0.12536519
5.4705741 0.12466518
5.4710142 0.12407947
5.4714543 0.12361514
5.4718944 0.12327924
5.4723345 0.12307885
5.4727746 0.12302103
5.4732146 0.12311285
5.4736547 0.12336139
5.4740948 0.1237737
5.4745349 0.12435686
5.474975 0.12511794
5.4754151 0.12600833
5.4758552 0.12695996
5.4762953 0.12797041
5.4767353 0.12903743
5.4771754 0.13015879
5.4776155 0.13133225
5.4780556 0.13255557
5.4784957 0.13382652
5.4789358 0.13514287
5.4793759 0.13650236
5.479816 0.13790277
5.4802561 0.13938401
5.4806961 0.14110452
5.4811362 0.14302698
5.4815763 0.14509063
5.4820164 0.14723468
5.4824565 0.14939836
5.4828966 0.15152087
5.4833367 0.15354146
5.4837768 0.15539932
5.4842168 0.15703369
5.4846569 0.15838378
5.485097 0.15938964
5.4855371 0.16004246
5.4859772 0.16039764
5.4864173 0.16051221
5.4868574 0.16044322
5.4872975 0.1602477
5.4877375 0.15998269
5.4881776 0.15970524
5.4886177 0.15947239
5.4890578 0.15934116
5.4894979 0.15936862
5.489938 0.15961179
5.4903781 0.16003285
5.4908182 0.16049659
5.4912583 0.16100108
5.4916983 0.16154677
5.4921384 0.16213411
5.4925785 0.16276355
5.4930186 0.16343554
5.4934587 0.16415052
5.4938988 0.16490894
5.4943389 0.16571125
5.494779 0.16655789
5.495219 0.16752569
5.4956591 0.1690254
5.4960992 0.17100159
5.4965393 0.1733152
5.4969794 0.17582718
5.4974195 0.17839844
5.4978596 0.18088993
5.4982997 0.18316258
5.4987397 0.18507733
5.4991798 0.18649511
5.4996199 0.18727686
5.50006 0.18729156
5.5005001 0.18696576
5.5009402 0.18660874
5.5013803 0.1862248
5.5018204 0.18581822
5.5022605 0.18539329
5.5027005 0.18495431
5.5031406 0.18450556
5.5035807 0.18405133
5.5040208 0.18359591
5.5044609 0.18314359
5.504901 0.18269865
5.5053411 0.18225169
5.5057812 0.18177761
5.5062212 0.18128223
5.5066613 0.18077254
5.5071014 0.18025551
5.5075415 0.17973814
5.5079816 0.17922741
5.5084217 0.17873032
5.5088618 0.17825384
5.5093019 0.17780497
5.5097419 0.17739069
5.510182 0.17717442
5.5106221 0.17841702
5.5110622 0.18114572
5.5115023 0.18505553
5.5119424 0.18984146
5.5123825 0.19519852
5.5128226 0.20082171
5.5132627 0.20640604
5.5137027 0.21164652
5.5141428 0.21623816
5.5145829 0.21987596
5.515023 0.22225701
5.5154631 0.22396619
5.5159032 0.22563886
5.5163433 0.2272747
5.5167834 0.22887339
5.5172234 0.2304346
5.5176635 0.23195802
5.5181036 0.23344333
5.5185437 0.2348902
5.5189838 0.23629833
5.5194239 0.23766738
5.519864 0.23899703
5.5203041 0.24026785
5.5207441 0.24143373
5.5211842 0.24251418
5.5216243 0.24353288
5.5220644 0.24451353
5.5225045 0.24547982
5.5229446 0.24645544
5.5233847 0.2474641
5.5238248 0.24852948
5.5242649 0.24967529
5.5247049 0.25092521
5.525145 0.25231418
5.5255851 0.25400749
5.5260252 0.2560513
5.5264653 0.25844326
5.5269054 0.26118105
5.5273455 0.26426233
5.5277856 0.26768476
5.5282256 0.27144602
5.5286657 0.27554376
5.5291058 0.27997565
5.5295459 0.28473936
5.529986 0.28983256
5.5304261 0.29527792
5.5308662 0.30105815
5.5313063 0.30710386
5.5317463 0.31334565
5.5321864 0.31971411
5.5326265 0.32613984
5.5330666 0.33255342
5.5335067 0.33888546
5.5339468 0.34506653
5.5343869 0.35102723
5.534827 0.35669816
5.5352671 0.3620637
5.5357071 0.36730814
5.5361472 0.37247038
5.5365873 0.37756903
5.5370274 0.38262267
5.5374675 0.3876499
5.5379076 0.3926693
5.5383477 0.39769948
5.5387878 0.40275903
5.5392278 0.40786653
5.5396679 0.41304059
5.540108 0.41831021
5.5405481 0.42390439
5.5409882 0.42984634
5.5414283 0.43605092
5.5418684 0.44243297
5.5423085 0.44890733
5.5427485 0.45538886
5.5431886 0.4617924
5.5436287 0.4680328
5.5440688 0.4740249
5.5445089 0.47968355
5.544949 0.48492359
5.5453891 0.4895904
5.5458292 0.49356801
5.5462693 0.49689868
5.5467093 0.4996262
5.5471494 0.5017943
5.5475895 0.50344677
5.5480296 0.50462736
5.5484697 0.50537983
5.5489098 0.50574794
5.5493499 0.50577546
5.54979 0.50550615
5.55023 0.50498276
5.5506701 0.50424347
5.5511102 0.5033311
5.5515503 0.50228931
5.5519904 0.50116177
5.5524305 0.49999212
5.5528706 0.49882404
5.5533107 0.49770118
5.5537508 0.49666719
5.5541908 0.49576575
5.5546309 0.49504051
5.555071 0.49453194
5.5555111 0.49412022
5.5559512 0.49373275
5.5563913 0.49337919
5.5568314 0.49306923
5.5572715 0.49281253
5.5577115 0.49261877
5.5581516 0.49249762
5.5585917 0.49245876
5.5590318 0.49251185
5.5594719 0.49266657
5.559912 0.49293259
5.5603521 0.49340939
5.5607922 0.49425056
5.5612322 0.49539541
5.5616723 0.49677714
5.5621124 0.49832893
5.5625525 0.49998398
5.5629926 0.50167548
5.5634327 0.50333662
5.5638728 0.50490059
5.5643129 0.50630058
5.564753 0.50746979
5.565193 0.50835572
5.5656331 0.50902559
5.5660732 0.50949916
5.5665133 0.50977619
5.5669534 0.5098565
5.5673935 0.50973985
5.5678336 0.50942605
5.5682737 0.50891488
5.5687137 0.50820613
5.5691538 0.50729958
5.5695939 0.50619503
5.570034 0.50488906
5.5704741 0.5028122
5.5709142 0.49970206
5.5713543 0.49578528
5.5717944 0.49128855
5.5722344 0.48643853
5.5726745 0.48146189
5.5731146 0.47658529
5.5735547 0.4720354
5.5739948 0.46803888
5.5744349 0.46482242
5.574875 0.46261267
5.5753151 0.46139126
5.5757552 0.46056739
5.5761952 0.46003778
5.5766353 0.45973379
5.5770754 0.45958677
5.5775155 0.45952806
5.5779556 0.45948902
5.5783957 0.45940099
5.5788358 0.45919533
5.5792759 0.45880338
5.5797159 0.45815649
5.580156 0.45720743
5.5805961 0.45615103
5.5810362 0.45503567
5.5814763 0.4538422
5.5819164 0.45255148
5.5823565 0.45114435
5.5827966 0.44960166
5.5832366 0.44790427
5.5836767 0.44603301
5.5841168 0.44396875
5.5845569 0.44169233
5.584997 0.4391846
5.5854371 0.43607778
5.5858772 0.43211512
5.5863173 0.42745962
5.5867574 0.4222743
5.5871974 0.41672219
5.5876375 0.41096632
5.5880776 0.40516969
5.5885177 0.39949534
5.5889578 0.39410629
5.5893979 0.38916556
5.589838 0.38483618
5.5902781 0.38111872
5.5907181 0.37753346
5.5911582 0.37408576
5.5915983 0.3708338
5.5920384 0.36783575
5.5924785 0.3651498
5.5929186 0.3628341
5.5933587 0.36094684
5.5937988 0.35954619
5.5942388 0.35869031
5.5946789 0.35843739
5.595119 0.35883988
5.5955591 0.35980695
5.5959992 0.36121963
5.5964393 0.36298734
5.5968794 0.36501952
5.5973195 0.36722559
5.5977596 0.36951499
5.5981996 0.37179713
5.5986397 0.37398146
5.5990798 0.3759774
5.5995199 0.37769437
5.59996 0.37904182
5.6004001 0.38010119
5.6008402 0.38107751
5.6012803 0.38196913
5.6017203 0.38277276
5.6021604 0.38348515
5.6026005 0.38410303
5.6030406 0.38462312
5.6034807 0.38504218
5.6039208 0.38535691
5.6043609 0.38556407
5.604801 0.38566039
5.605241 0.38546666
5.6056811 0.38420191
5.6061212 0.38198301
5.6065613 0.37905524
5.6070014 0.37566391
5.6074415 0.37205431
5.6078816 0.36847174
5.6083217 0.36516148
5.6087618 0.36236883
5.6092018 0.36033909
5.6096419 0.35931755
5.610082 0.35953031
5.6105221 0.36044222
5.6109622 0.36170512
5.6114023 0.36330853
5.6118424 0.36524201
5.6122825 0.36749511
5.6127225 0.37005736
5.6131626 0.37291831
5.6136027 0.37606751
5.6140428 0.3794945
5.6144829 0.38318883
5.614923 0.38714005
5.6153631 0.39128681
5.6158032 0.39551823
5.6162432 0.39981425
5.6166833 0.40415708
5.6171234 0.40852891
5.6175635 0.41291194
5.6180036 0.41728836
5.6184437 0.42164038
5.6188838 0.42595019
5.6193239 0.4302
5.619764 0.43437199
5.620204 0.43844658
5.6206441 0.44240719
5.6210842 0.44626989
5.6215243 0.45005495
5.6219644 0.45378266
5.6224045 0.45747329
5.6228446 0.46114712
5.6232847 0.46482444
5.6237247 0.46852552
5.6241648 0.47227065
5.6246049 0.4760801
5.625045 0.47998068
5.6254851 0.48467485
5.6259252 0.49044769
5.6263653 0.49704507
5.6268054 0.50421288
5.6272454 0.511697
5.6276855 0.51924331
5.6281256 0.52659769
5.6285657 0.53350602
5.6290058 0.53971418
5.6294459 0.54496805
5.629886 0.54901351
5.6303261 0.55171677
5.6307662 0.5533081
5.6312062 0.55390253
5.6316463 0.55360434
5.6320864 0.55251785
5.6325265 0.55074736
5.6329666 0.54839718
5.6334067 0.5455716
5.6338468 0.54237494
5.6342869 0.53891151
5.6347269 0.53528559
5.635167 0.53155549
5.6356071 0.52735913
5.6360472 0.52268835
5.6364873 0.51765869
5.6369274 0.51238568
5.6373675 0.50698487
5.6378076 0.5015718
5.6382476 0.496262
5.6386877 0.49117101
5.6391278 0.48641436
5.6395679 0.48210761
5.640008 0.47836624
5.6404481 0.47518655
5.6408882 0.47248535
5.6413283 0.4702489
5.6417684 0.46846345
5.6422084 0.46711526
5.6426485 0.4661906
5.6430886 0.46567572
5.6435287 0.46555688
5.6439688 0.46582034
5.6444089 0.46645235
5.644849 0.46743918
5.6452891 0.4691809
5.6457291 0.47286002
5.6461692 0.47815708
5.6466093 0.48463126
5.6470494 0.49184173
5.6474895 0.49934768
5.6479296 0.50670829
5.6483697 0.51348273
5.6488098 0.51923019
5.6492498 0.52350984
5.6496899 0.52588086
5.65013 0.52601201
5.6505701 0.52536293
5.6510102 0.52451823
5.6514503 0.52347576
5.6518904 0.52223336
5.6523305 0.52078887
5.6527706 0.51914013
5.6532106 0.51728498
5.6536507 0.51522127
5.6540908 0.51294683
5.6545309 0.51045951
5.654971 0.50775714
5.6554111 0.50492995
5.6558512 0.50209582
5.6562913 0.49925488
5.6567313 0.49640683
5.6571714 0.49355135
5.6576115 0.49068813
5.6580516 0.48781685
5.6584917 0.4849372
5.6589318 0.48204886
5.6593719 0.47915152
5.659812 0.47624486
5.6602521 0.47331174
5.6606921 0.47028465
5.6611322 0.46717548
5.6615723 0.46400619
5.6620124 0.46079871
5.6624525 0.45757499
5.6628926 0.45435697
5.6633327 0.45116659
5.6637728 0.4480258
5.6642128 0.44495655
5.6646529 0.44198078
5.665093 0.43916213
5.6655331 0.43768284
5.6659732 0.43783511
5.6664133 0.4392945
5.6668534 0.4417366
5.6672935 0.44483698
5.6677335 0.44827122
5.6681736 0.45171491
5.6686137 0.45484361
5.6690538 0.4573329
5.6694939 0.45885837
5.669934 0.45909558
5.6703741 0.45809549
5.6708142 0.45644765
5.6712543 0.45429683
5.6716943 0.45177783
5.6721344 0.44902548
5.6725745 0.44617456
5.6730146 0.44335989
5.6734547 0.44071628
5.6738948 0.43837853
5.6743349 0.43648144
5.674775 0.43515983
5.675215 0.43446069
5.6756551 0.43393148
5.6760952 0.43351842
5.6765353 0.43325968
5.6769754 0.43319343
5.6774155 0.43335785
5.6778556 0.4337911
5.6782957 0.43453136
5.6787357 0.4356168
5.6791758 0.4370856
5.6796159 0.43897592
5.680056 0.44132349
5.6804961 0.4439716
5.6809362 0.4468031
5.6813763 0.44981048
5.6818164 0.45298623
5.6822565 0.45632284
5.6826965 0.4598128
5.6831366 0.46344858
5.6835767 0.46722268
5.6840168 0.47112758
5.6844569 0.47515577
5.684897 0.47929973
5.6853371 0.48363734
5.6857772 0.48831725
5.6862172 0.49326067
5.6866573 0.49838011
5.6870974 0.50358807
5.6875375 0.50879705
5.6879776 0.51391956
5.6884177 0.51886811
5.6888578 0.52355519
5.6892979 0.52789332
5.6897379 0.531795
5.690178 0.53520997
5.6906181 0.53842098
5.6910582 0.54151612
5.6914983 0.54450876
5.6919384 0.54741227
5.6923785 0.55024004
5.6928186 0.55300543
5.6932587 0.55572182
5.6936987 0.55840258
5.6941388 0.5610611
5.6945789 0.56371074
5.695019 0.56636487
5.6954591 0.56902218
5.6958992 0.57166678
5.6963393 0.57428772
5.6967794 0.57687406
5.6972194 0.57941488
5.6976595 0.58189922
5.6980996 0.58431615
5.6985397 0.58665472
5.6989798 0.58890401
5.6994199 0.59105307
5.69986 0.59309095
5.7003001 0.59493073
5.7007401 0.59634785
5.7011802 0.59735818
5.7016203 0.5979949
5.7020604 0.59829117
5.7025005 0.59828017
5.7029406 0.59799508
5.7033807 0.59746906
5.7038208 0.59673528
5.7042609 0.59582692
5.7047009 0.59477716
5.705141 0.59360586
5.7055811 0.59217044
5.7060212 0.59047578
5.7064613 0.58858916
5.7069014 0.58657785
5.7073415 0.58450911
5.7077816 0.58245021
5.7082216 0.58046841
5.7086617 0.57863098
5.7091018 0.57700519
5.7095419 0.57565831
5.709982 0.57465759
5.7104221 0.57388745
5.7108622 0.57315485
5.7113023 0.57245496
5.7117423 0.5717833
5.7121824 0.57113534
5.7126225 0.5705066
5.7130626 0.56989256
5.7135027 0.56928872
5.7139428 0.56869059
5.7143829 0.56809365
5.714823 0.56749341
5.7152631 0.56691438
5.7157031 0.56646086
5.7161432 0.56611518
5.7165833 0.56584579
5.7170234 0.56562115
5.7174635 0.5654097
5.7179036 0.56517992
5.7183437 0.56490024
5.7187838 0.56453913
5.7192238 0.56406504
5.7196639 0.56344643
5.720104 0.56260084
5.7205441 0.56034262
5.7209842 0.5564139
5.7214243 0.55112104
5.7218644 0.54477037
5.7223045 0.53766826
5.7227445 0.53012103
5.7231846 0.52243505
5.7236247 0.51491667
5.7240648 0.50787222
5.7245049 0.50160806
5.724945 0.49643053
5.7253851 0.49204287
5.7258252 0.48766094
5.7262653 0.4833568
5.7267053 0.47921424
5.7271454 0.47531704
5.7275855 0.47174898
5.7280256 0.46859384
5.7284657 0.46593542
5.7289058 0.46385748
5.7293459 0.46244383
5.729786 0.46177823
5.730226 0.46192991
5.7306661 0.46281707
5.7311062 0.46430235
5.7315463 0.46625288
5.7319864 0.4685358
5.7324265 0.47101825
5.7328666 0.47356738
5.7333067 0.47605032
5.7337467 0.47833421
5.7341868 0.4802862
5.7346269 0.48177343
5.735067 0.48267262
5.7355071 0.48338979
5.7359472 0.48416504
5.7363873 0.4849519
5.7368274 0.48570393
5.7372675 0.48637467
5.7377075 0.48691766
5.7381476 0.48728645
5.7385877 0.48743459
5.7390278 0.48731562
5.7394679 0.48688309
5.739908 0.48609055
5.7403481 0.48500909
5.7407882 0.4838715
5.7412282 0.48269363
5.7416683 0.48148356
5.7421084 0.48024932
5.7425485 0.47899897
5.7429886 0.47774058
5.7434287 0.47648217
5.7438688 0.47523183
5.7443089 0.47399758
5.7447489 0.4727875
5.745189 0.47160635
5.7456291 0.47043471
5.7460692 0.46927208
5.7465093 0.46812354
5.7469494 0.4669942
5.7473895 0.46588916
5.7478296 0.46481352
5.7482697 0.46377238
5.7487097 0.46277085
5.7491498 0.46181401
5.7495899 0.46090699
5.75003 0.46005963
5.7504701 0.46036934
5.7509102 0.46243941
5.7513503 0.46593177
5.7517904 0.47050831
5.7522304 0.47583093
5.7526705 0.48156153
5.7531106 0.48736201
5.7535507 0.49289428
5.7539908 0.49782024
5.7544309 0.50180178
5.754871 0.50450081
5.7553111 0.50593499
5.7557512 0.50697107
5.7561912 0.50773332
5.7566313 0.50829062
5.7570714 0.50871185
5.7575115 0.50906592
5.7579516 0.5094217
5.7583917 0.50984808
5.7588318 0.51041395
5.7592719 0.51118819
5.7597119 0.51223971
5.760152 0.51361346
5.7605921 0.51507749
5.7610322 0.51658454
5.7614723 0.51817086
5.7619124 0.51987271
5.7623525 0.52172634
5.7627926 0.523768
5.7632326 0.52603395
5.7636727 0.52856045
5.7641128 0.53138374
5.7645529 0.53454008
5.764993 0.53806573
5.7654331 0.54217438
5.7658732 0.54697675
5.7663133 0.55233462
5.7667534 0.55810969
5.7671934 0.5641637
5.7676335 0.57035836
5.7680736 0.57655539
5.7685137 0.58261652
5.7689538 0.58840347
5.7693939 0.59377795
5.769834 0.59860169
5.7702741 0.60287369
5.7707141 0.60703441
5.7711542 0.61112579
5.7715943 0.61514257
5.7720344 0.61907947
5.7724745 0.6229312
5.7729146 0.6266925
5.7733547 0.63035807
5.7737948 0.63392265
5.7742348 0.63738095
5.7746749 0.64072769
5.775115 0.64395739
5.7755551 0.64706273
5.7759952 0.65004513
5.7764353 0.65290864
5.7768754 0.65565729
5.7773155 0.65829512
5.7777556 0.66082617
5.7781956 0.66325447
5.7786357 0.66558408
5.7790758 0.66781902
5.7795159 0.66996333
5.779956 0.67202106
5.7803961 0.67379494
5.7808362 0.6750523
5.7812763 0.67588846
5.7817163 0.67640139
5.7821564 0.67668904
5.7825965 0.67684938
5.7830366 0.67698038
5.7834767 0.67717999
5.7839168 0.6775462
5.7843569 0.67817695
5.784797 0.67917022
5.785237 0.68069081
5.7856771 0.68307719
5.7861172 0.68622122
5.7865573 0.68995631
5.7869974 0.69411589
5.7874375 0.69853337
5.7878776 0.70304217
5.7883177 0.70747573
5.7887578 0.71166745
5.7891978 0.71545076
5.7896379 0.71865908
5.790078 0.72110863
5.7905181 0.72204395
5.7909582 0.72138075
5.7913983 0.71946266
5.7918384 0.71663332
5.7922785 0.71323636
5.7927185 0.70961541
5.7931586 0.70611412
5.7935987 0.70307612
5.7940388 0.70084504
5.7944789 0.69976451
5.794919 0.70017817
5.7953591 0.70273376
5.7957992 0.70786087
5.7962392 0.71499946
5.7966793 0.72356876
5.7971194 0.73298799
5.7975595 0.74267638
5.7979996 0.75205318
5.7984397 0.76053761
5.7988798 0.7675489
5.7993199 0.77250629
5.79976 0.77482902
5.8002 0.77430014
5.8006401 0.77318362
5.8010802 0.77198998
5.8015203 0.77073543
5.8019604 0.76943618
5.8024005 0.76810843
5.8028406 0.76676839
5.8032807 0.76543225
5.8037207 0.76411624
5.8041608 0.76283655
5.8046009 0.76160938
5.805041 0.76045067
5.8054811 0.75933598
5.8059212 0.75824147
5.8063613 0.75716753
5.8068014 0.75611453
5.8072414 0.75508284
5.8076815 0.75407283
5.8081216 0.75308489
5.8085617 0.75211938
5.8090018 0.75117668
5.8094419 0.75025717
5.809882 0.74936122
5.8103221 0.74935832
5.8107622 0.75223001
5.8112022 0.75754263
5.8116423 0.76473914
5.8120824 0.77326248
5.8125225 0.7825556
5.8129626 0.79206145
5.8134027 0.80122297
5.8138428 0.80948313
5.8142829 0.81628485
5.8147229 0.8210711
5.815163 0.82313106
5.8156031 0.82074392
5.8160432 0.81433831
5.8164833 0.80488806
5.8169234 0.79336697
5.8173635 0.78074885
5.8178036 0.7680075
5.8182436 0.75611673
5.8186837 0.74605035
5.8191238 0.73878218
5.8195639 0.735286
5.820004 0.73653549
5.8204441 0.74140142
5.8208842 0.74793417
5.8213243 0.75577703
5.8217644 0.76457329
5.8222044 0.77396623
5.8226445 0.78359914
5.8230846 0.7931153
5.8235247 0.80215799
5.8239648 0.8103705
5.8244049 0.81739612
5.824845 0.82287812
5.8252851 0.82679362
5.8257251 0.83015151
5.8261652 0.83314148
5.8266053 0.83586394
5.8270454 0.83841931
5.8274855 0.84090798
5.8279256 0.84343038
5.8283657 0.84608691
5.8288058 0.84897797
5.8292458 0.85220399
5.8296859 0.85586537
5.830126 0.86008276
5.8305661 0.86522246
5.8310062 0.87123879
5.8314463 0.8779351
5.8318864 0.88511478
5.8323265 0.89258118
5.8327666 0.90013768
5.8332066 0.90758764
5.8336467 0.91473442
5.8340868 0.92138141
5.8345269 0.92733196
5.834967 0.93238945
5.8354071 0.93625559
5.8358472 0.93878371
5.8362873 0.94007611
5.8367273 0.94023605
5.8371674 0.93936679
5.8376075 0.9375716
5.8380476 0.93495373
5.8384877 0.93161645
5.8389278 0.92766301
5.8393679 0.92319667
5.839808 0.9183207
5.840248 0.9124767
5.8406881 0.90299048
5.8411282 0.8903524
5.8415683 0.87547503
5.8420084 0.85927098
5.8424485 0.84265285
5.8428886 0.82653324
5.8433287 0.81182475
5.8437688 0.79943997
5.8442088 0.7902915
5.8446489 0.78529195
5.845089 0.78523857
5.8455291 0.78708714
5.8459692 0.78910894
5.8464093 0.79126848
5.8468494 0.79353029
5.8472895 0.79585888
5.8477295 0.79821877
5.8481696 0.80057446
5.8486097 0.80289048
5.8490498 0.80513134
5.8494899 0.80726155
5.84993 0.80924563
5.8503701 0.81099934
5.8508102 0.81247235
5.8512503 0.8137553
5.8516903 0.81494117
5.8521304 0.81612291
5.8525705 0.81739347
5.8530106 0.8188458
5.8534507 0.82057286
5.8538908 0.82266761
5.8543309 0.825223
5.854771 0.82833198
5.855211 0.83202204
5.8556511 0.83591876
5.8560912 0.83993181
5.8565313 0.84404295
5.8569714 0.84823396
5.8574115 0.85248661
5.8578516 0.85678265
5.8582917 0.86110386
5.8587317 0.86543201
5.8591718 0.86974885
5.8596119 0.87403617
5.860052 0.87827718
5.8604921 0.88257508
5.8609322 0.88697683
5.8613723 0.8914466
5.8618124 0.89594856
5.8622525 0.90044688
5.8626925 0.90490572
5.8631326 0.90928925
5.8635727 0.91356165
5.8640128 0.91768708
5.8644529 0.92162971
5.864893 0.92535371
5.8653331 0.92860252
5.8657732 0.93090606
5.8662132 0.93238464
5.8666533 0.93318316
5.8670934 0.9334465
5.8675335 0.93331954
5.8679736 0.93294718
5.8684137 0.9324743
5.8688538 0.93204578
5.8692939 0.93180651
5.8697339 0.93190139
5.870174 0.93243857
5.8706141 0.93316188
5.8710542 0.93397427
5.8714943 0.93485437
5.8719344 0.93578084
5.8723745 0.93673231
5.8728146 0.93768744
5.8732547 0.93862485
5.8736947 0.93952321
5.8741348 0.94036115
5.8745749 0.94111731
5.875015 0.94176812
5.8754551 0.94038718
5.8758952 0.93577092
5.8763353 0.92860291
5.8767754 0.91956673
5.8772154 0.90934593
5.8776555 0.8986241
5.8780956 0.88808481
5.8785357 0.87841163
5.8789758 0.87028813
5.8794159 0.86439787
5.879856 0.86142444
5.8802961 0.86150622
5.8807361 0.8631369
5.8811762 0.86591335
5.8816163 0.86954404
5.8820564 0.87373747
5.8824965 0.8782021
5.8829366 0.88264641
5.8833767 0.88677889
5.8838168 0.89030801
5.8842569 0.89294226
5.8846969 0.89439012
5.885137 0.89443771
5.8855771 0.89402796
5.8860172 0.8935385
5.8864573 0.89299193
5.8868974 0.8924109
5.8873375 0.891818
5.8877776 0.89123588
5.8882176 0.89068714
5.8886577 0.89019442
5.8890978 0.88978032
5.8895379 0.88946748
5.889978 0.88927852
5.8904181 0.8891732
5.8908582 0.88908271
5.8912983 0.88900555
5.8917383 0.88894037
5.8921784 0.88888585
5.8926185 0.88884063
5.8930586 0.88880338
5.8934987 0.88877276
5.8939388 0.88874742
5.8943789 0.88872604
5.894819 0.88870728
5.8952591 0.88873656
5.8956991 0.88899345
5.8961392 0.88945438
5.8965793 0.89007164
5.8970194 0.89079752
5.8974595 0.8915843
5.8978996 0.89238426
5.8983397 0.8931497
5.8987798 0.89383289
5.8992198 0.89438612
5.8996599 0.89476169
5.9001 0.89483517
5.9005401 0.89270453
5.9009802 0.88798086
5.9014203 0.88122215
5.9018604 0.87298635
5.9023005 0.86383146
5.9027405 0.85431544
5.9031806 0.84499628
5.9036207 0.83643194
5.9040608 0.82918041
5.9045009 0.82379965
5.904941 0.82084765
5.9053811 0.81988621
5.9058212 0.81950989
5.9062613 0.81969212
5.9067013 0.82042854
5.9071414 0.8217148
5.9075815 0.82354654
5.9080216 0.82591939
5.9084617 0.828829
5.9089018 0.832271
5.9093419 0.83624104
5.909782 0.84073475
5.910222 0.84571564
5.9106621 0.85098377
5.9111022 0.85648821
5.9115423 0.86220836
5.9119824 0.8681236
5.9124225 0.87421334
5.9128626 0.88045696
5.9133027 0.88683387
5.9137427 0.89332346
5.9141828 0.89990511
5.9146229 0.90655824
5.915063 0.91328469
5.9155031 0.92132788
5.9159432 0.93106643
5.9163833 0.94201808
5.9168234 0.95370056
5.9172635 0.96563158
5.9177035 0.97732888
5.9181436 0.98831019
5.9185837 0.99809324
5.9190238 1.0061957
5.9194639 1.0121355
5.919904 1.0154301
5.9203441 1.0159303
5.9207842 1.0142813
5.9212242 1.0107706
5.9216643 1.0056658
5.9221044 0.99923445
5.9225445 0.99174415
5.9229846 0.98346246
5.9234247 0.97465698
5.9238648 0.96559528
5.9243049 0.95654493
5.9247449 0.94777353
5.925185 0.93938449
5.9256251 0.93026008
5.9260652 0.92034383
5.9265053 0.90989041
5.9269454 0.89915449
5.9273855 0.88839075
5.9278256 0.87785386
5.9282657 0.86779849
5.9287057 0.85847931
5.9291458 0.85015099
5.9295859 0.84306821
5.930026 0.83748478
5.9304661 0.83331655
5.9309062 0.8302995
5.9313463 0.82833477
5.9317864 0.82732346
5.9322264 0.8271667
5.9326665 0.82776561
5.9331066 0.82902129
5.9335467 0.83083487
5.9339868 0.83310747
5.9344269 0.83574021
5.934867 0.8386342
5.9353071 0.84168076
5.9357471 0.84479901
5.9361872 0.8479837
5.9366273 0.85123293
5.9370674 0.85454478
5.9375075 0.85791733
5.9379476 0.86134867
5.9383877 0.86483689
5.9388278 0.86838006
5.9392679 0.87197628
5.9397079 0.87562363
5.940148 0.87934267
5.9405881 0.88339544
5.9410282 0.88779462
5.9414683 0.89245961
5.9419084 0.89730983
5.9423485 0.90226467
5.9427886 0.90724354
5.9432286 0.91216584
5.9436687 0.91695099
5.9441088 0.92151838
5.9445489 0.92578743
5.944989 0.92967753
5.9454291 0.93168928
5.9458692 0.93062223
5.9463093 0.92707996
5.9467493 0.92166704
5.9471894 0.91498804
5.9476295 0.90764753
5.9480696 0.90025009
5.9485097 0.89340028
5.9489498 0.88770267
5.9493899 0.88376185
5.94983 0.88218237
5.9502701 0.88350515
5.9507101 0.88756948
5.9511502 0.89379529
5.9515903 0.90159812
5.9520304 0.91039356
5.9524705 0.91959716
5.9529106 0.9286245
5.9533507 0.93689113
5.9537908 0.94381263
5.9542308 0.94880456
5.9546709 0.95128249
5.955111 0.95075792
5.9555511 0.94890279
5.9559912 0.94660033
5.9564313 0.94395509
5.9568714 0.94107163
5.9573115 0.9380545
5.9577516 0.93500826
5.9581916 0.93203747
5.9586317 0.92924669
5.9590718 0.92674046
5.9595119 0.92462336
5.959952 0.92299993
5.9603921 0.92177683
5.9608322 0.92068016
5.9612723 0.91967649
5.9617123 0.91873505
5.9621524 0.91782511
5.9625925 0.9169159
5.9630326 0.91597668
5.9634727 0.9149767
5.9639128 0.91388521
5.9643529 0.91267145
5.964793 0.91130469
5.965233 0.90972576
5.9656731 0.90779055
5.9661132 0.90554051
5.9665533 0.90304316
5.9669934 0.90036602
5.9674335 0.8975766
5.9678736 0.8947424
5.9683137 0.89193094
5.9687538 0.88920973
5.9691938 0.88664628
5.9696339 0.8843081
5.970074 0.88226611
5.9705141 0.88071497
5.9709542 0.87969993
5.9713943 0.879169
5.9718344 0.87907021
5.9722745 0.87935157
5.9727145 0.87996112
5.9731546 0.88084687
5.9735947 0.88195685
5.9740348 0.88323908
5.9744749 0.88464158
5.974915 0.88611238
5.9753551 0.8887104
5.9757952 0.89425438
5.9762352 0.90208417
5.9766753 0.91147169
5.9771154 0.92168891
5.9775555 0.93200776
5.9779956 0.94170018
5.9784357 0.95003812
5.9788758 0.95629353
5.9793159 0.95973835
5.979756 0.95964452
5.980196 0.95573457
5.9806361 0.95093612
5.9810762 0.94593646
5.9815163 0.94076329
5.9819564 0.93544433
5.9823965 0.9300073
5.9828366 0.92447992
5.9832767 0.9188899
5.9837167 0.91326496
5.9841568 0.90763281
5.9845969 0.90202118
5.985037 0.89645615
5.9854771 0.89071134
5.9859172 0.88467564
5.9863573 0.87844065
5.9867974 0.872098
5.9872374 0.86573929
5.9876775 0.85945615
5.9881176 0.85334018
5.9885577 0.84748299
5.9889978 0.84197621
5.9894379 0.83691145
5.989878 0.83238032
5.9903181 0.82966213
5.9907582 0.83161228
5.9911982 0.83765627
5.9916383 0.84703387
5.9920784 0.85898486
5.9925185 0.87274901
5.9929586 0.8875661
5.9933987 0.9026759
5.9938388 0.91731819
5.9942789 0.93073273
5.9947189 0.94215931
5.995159 0.95107287
5.9955991 0.95953462
5.9960392 0.96808958
5.9964793 0.97658984
5.9969194 0.98488752
5.9973595 0.9928347
5.9977996 1.0002835
5.9982396 1.007086
5.9986797 1.0130943
5.9991198 1.0181605
5.9995599 1.0221367
6 1.024875
