# Supplementary material for: Structural motifs of gold cluster anions with 17 to 69 atoms
Source: Nat Commun. 2026 Apr 10;17:5099. doi: 10.1038/s41467-026-71649-9 (PMC13246909; doi:10.1038/s41467-026-71649-9)
Supplement: Supplementary file 5 — Source Data [file 41467_2026_71649_MOESM5_ESM.zip › Figure2/35_th_green.dat]

3.8 0
3.8004401 0
3.8008802 0
3.8013203 0
3.8017604 0
3.8022004 0
3.8026405 0
3.8030806 0
3.8035207 0
3.8039608 0
3.8044009 0
3.804841 0
3.8052811 0
3.8057211 0
3.8061612 0
3.8066013 0
3.8070414 0
3.8074815 0
3.8079216 0
3.8083617 0
3.8088018 0
3.8092418 0
3.8096819 0
3.810122 0
3.8105621 0
3.8110022 0
3.8114423 0
3.8118824 0
3.8123225 0
3.8127626 0
3.8132026 0
3.8136427 0
3.8140828 0
3.8145229 0
3.814963 0
3.8154031 0
3.8158432 0
3.8162833 0
3.8167233 0
3.8171634 0
3.8176035 0
3.8180436 0
3.8184837 0
3.8189238 0
3.8193639 0
3.819804 0
3.820244 0
3.8206841 0
3.8211242 0
3.8215643 0
3.8220044 0
3.8224445 0
3.8228846 0
3.8233247 0
3.8237648 0
3.8242048 0
3.8246449 0
3.825085 0
3.8255251 0
3.8259652 0
3.8264053 0
3.8268454 0
3.8272855 0
3.8277255 0
3.8281656 0
3.8286057 0
3.8290458 0
3.8294859 0
3.829926 0
3.8303661 0
3.8308062 0
3.8312462 0
3.8316863 0
3.8321264 0
3.8325665 0
3.8330066 0
3.8334467 0
3.8338868 0
3.8343269 0
3.834767 0
3.835207 0
3.8356471 0
3.8360872 0
3.8365273 0
3.8369674 0
3.8374075 0
3.8378476 0
3.8382877 0
3.8387277 0
3.8391678 0
3.8396079 0
3.840048 0
3.8404881 0
3.8409282 0
3.8413683 0
3.8418084 0
3.8422484 0
3.8426885 0
3.8431286 0
3.8435687 0
3.8440088 0
3.8444489 0
3.844889 0
3.8453291 0
3.8457692 0
3.8462092 0
3.8466493 0
3.8470894 0
3.8475295 0
3.8479696 0
3.8484097 0
3.8488498 0
3.8492899 0
3.8497299 0
3.85017 0
3.8506101 0
3.8510502 0
3.8514903 0
3.8519304 0
3.8523705 0
3.8528106 0
3.8532507 0
3.8536907 0
3.8541308 0
3.8545709 0
3.855011 0
3.8554511 0
3.8558912 0
3.8563313 0
3.8567714 0
3.8572114 0
3.8576515 0
3.8580916 0
3.8585317 0
3.8589718 0
3.8594119 0
3.859852 0
3.8602921 0
3.8607321 0
3.8611722 0
3.8616123 0
3.8620524 0
3.8624925 0
3.8629326 0
3.8633727 0
3.8638128 0
3.8642529 0
3.8646929 0
3.865133 0
3.8655731 0
3.8660132 0
3.8664533 0
3.8668934 0
3.8673335 0
3.8677736 0
3.8682136 0
3.8686537 0
3.8690938 0
3.8695339 0
3.869974 0
3.8704141 0
3.8708542 0
3.8712943 0
3.8717343 0
3.8721744 0
3.8726145 0
3.8730546 0
3.8734947 0
3.8739348 0
3.8743749 0
3.874815 0
3.8752551 0
3.8756951 0
3.8761352 0
3.8765753 0
3.8770154 0
3.8774555 0
3.8778956 0
3.8783357 0
3.8787758 0
3.8792158 0
3.8796559 0
3.880096 0
3.8805361 0
3.8809762 0
3.8814163 0
3.8818564 0
3.8822965 0
3.8827365 0
3.8831766 0
3.8836167 0
3.8840568 0
3.8844969 0
3.884937 0
3.8853771 0
3.8858172 0
3.8862573 0
3.8866973 0
3.8871374 0
3.8875775 0
3.8880176 0
3.8884577 0
3.8888978 0
3.8893379 0
3.889778 0
3.890218 0
3.8906581 0
3.8910982 0
3.8915383 0
3.8919784 0
3.8924185 0
3.8928586 0
3.8932987 0
3.8937387 0
3.8941788 0
3.8946189 0
3.895059 0
3.8954991 0
3.8959392 0
3.8963793 0
3.8968194 0
3.8972595 0
3.8976995 0
3.8981396 0
3.8985797 0
3.8990198 0
3.8994599 1.4153791e-11
3.8999 9.5325257e-11
3.9003401 2.4416436e-10
3.9007802 4.5567649e-10
3.9012202 7.24867e-10
3.9016603 1.0467413e-09
3.9021004 1.4163047e-09
3.9025405 1.8285627e-09
3.9029806 2.2785205e-09
3.9034207 2.7611836e-09
3.9038608 3.2715573e-09
3.9043009 3.8046471e-09
3.9047409 4.3554582e-09
3.905181 4.9189962e-09
3.9056211 5.4902662e-09
3.9060612 6.0642738e-09
3.9065013 6.6360243e-09
3.9069414 7.200523e-09
3.9073815 7.7527754e-09
3.9078216 8.2877868e-09
3.9082617 8.8038213e-09
3.9087017 9.4872404e-09
3.9091418 1.043511e-08
3.9095819 1.162887e-08
3.910022 1.3049961e-08
3.9104621 1.4679821e-08
3.9109022 1.6499892e-08
3.9113423 1.8491611e-08
3.9117824 2.063642e-08
3.9122224 2.2915757e-08
3.9126625 2.5311063e-08
3.9131026 2.7803778e-08
3.9135427 3.037534e-08
3.9139828 3.300719e-08
3.9144229 3.5680768e-08
3.914863 3.8377513e-08
3.9153031 4.1078865e-08
3.9157431 4.3766263e-08
3.9161832 4.6421148e-08
3.9166233 4.9024959e-08
3.9170634 5.1559136e-08
3.9175035 5.4360764e-08
3.9179436 5.8503608e-08
3.9183837 6.397753e-08
3.9188238 7.0687632e-08
3.9192639 7.8539015e-08
3.9197039 8.7436781e-08
3.920144 9.7286031e-08
3.9205841 1.0799187e-07
3.9210242 1.1945939e-07
3.9214643 1.315937e-07
3.9219044 1.442999e-07
3.9223445 1.574831e-07
3.9227846 1.7104838e-07
3.9232246 1.8490086e-07
3.9236647 1.9894564e-07
3.9241048 2.1308781e-07
3.9245449 2.2723249e-07
3.924985 2.4128476e-07
3.9254251 2.5514974e-07
3.9258652 2.6873251e-07
3.9263053 2.8209543e-07
3.9267453 3.0011566e-07
3.9271854 3.2480868e-07
3.9276255 3.5572342e-07
3.9280656 3.9240879e-07
3.9285057 4.3441369e-07
3.9289458 4.8128705e-07
3.9293859 5.3257778e-07
3.929826 5.878348e-07
3.9302661 6.46607e-07
3.9307061 7.0844332e-07
3.9311462 7.7289267e-07
3.9315863 8.3950395e-07
3.9320264 9.0782608e-07
3.9324665 9.7740798e-07
3.9329066 1.0477986e-06
3.9333467 1.1185467e-06
3.9337868 1.1892014e-06
3.9342268 1.2593115e-06
3.9346669 1.328426e-06
3.935107 1.3960937e-06
3.9355471 1.470358e-06
3.9359872 1.5721557e-06
3.9364273 1.7008092e-06
3.9368674 1.8544847e-06
3.9373075 2.0313485e-06
3.9377475 2.2295668e-06
3.9381876 2.4473061e-06
3.9386277 2.6827324e-06
3.9390678 2.934012e-06
3.9395079 3.1993113e-06
3.939948 3.4767965e-06
3.9403881 3.7646339e-06
3.9408282 4.0609897e-06
3.9412683 4.3640302e-06
3.9417083 4.6719217e-06
3.9421484 4.9828303e-06
3.9425885 5.2949225e-06
3.9430286 5.6063645e-06
3.9434687 5.9153224e-06
3.9439088 6.2199627e-06
3.9443489 6.5225102e-06
3.944789 6.9024082e-06
3.945229 7.3859725e-06
3.9456691 7.9665468e-06
3.9461092 8.637475e-06
3.9465493 9.3921011e-06
3.9469894 1.0223769e-05
3.9474295 1.1125822e-05
3.9478696 1.2091605e-05
3.9483097 1.3114461e-05
3.9487497 1.4187734e-05
3.9491898 1.5304768e-05
3.9496299 1.6458908e-05
3.95007 1.7643496e-05
3.9505101 1.8851876e-05
3.9509502 2.0077393e-05
3.9513903 2.1313391e-05
3.9518304 2.2553213e-05
3.9522705 2.3790202e-05
3.9527105 2.5017704e-05
3.9531506 2.6229062e-05
3.9535907 2.7540009e-05
3.9540308 2.9197115e-05
3.9544709 3.1187774e-05
3.954911 3.3490636e-05
3.9553511 3.6084351e-05
3.9557912 3.8947568e-05
3.9562312 4.2058935e-05
3.9566713 4.5397104e-05
3.9571114 4.8940723e-05
3.9575515 5.2668441e-05
3.9579916 5.6558909e-05
3.9584317 6.0590775e-05
3.9588718 6.474269e-05
3.9593119 6.8993302e-05
3.959752 7.3321262e-05
3.960192 7.7705218e-05
3.9606321 8.212382e-05
3.9610722 8.6555717e-05
3.9615123 9.097956e-05
3.9619524 9.5373997e-05
3.9623925 9.977654e-05
3.9628326 0.00010498331
3.9632727 0.00011120478
3.9637127 0.00011838067
3.9641528 0.00012645069
3.9645929 0.00013535458
3.965033 0.00014503205
3.9654731 0.00015542281
3.9659132 0.0001664666
3.9663533 0.00017810312
3.9667934 0.00019027211
3.9672334 0.00020291327
3.9676735 0.00021596633
3.9681136 0.00022937101
3.9685537 0.00024306703
3.9689938 0.00025699411
3.9694339 0.00027109197
3.969874 0.00028530033
3.9703141 0.0002995589
3.9707542 0.00031380742
3.9711942 0.00032798559
3.9716343 0.00034309733
3.9720744 0.00036089153
3.9725145 0.00038125399
3.9729546 0.00040403615
3.9733947 0.00042908942
3.9738348 0.00045626523
3.9742749 0.00048541501
3.9747149 0.0005163902
3.975155 0.00054904222
3.9755951 0.00058322249
3.9760352 0.00061878244
3.9764753 0.00065557351
3.9769154 0.00069344712
3.9773555 0.00073225469
3.9777956 0.00077184766
3.9782356 0.00081207746
3.9786757 0.0008527955
3.9791158 0.00089385323
3.9795559 0.00093510206
3.979996 0.00097639343
3.9804361 0.0010180531
3.9808762 0.0010647756
3.9813163 0.0011175463
3.9817564 0.0011760491
3.9821964 0.0012399677
3.9826365 0.0013089857
3.9830766 0.0013827869
3.9835167 0.0014610549
3.9839568 0.0015434736
3.9843969 0.0016297265
3.984837 0.0017194974
3.9852771 0.0018124701
3.9857171 0.0019083281
3.9861572 0.0020067553
3.9865973 0.0021074353
3.9870374 0.0022100518
3.9874775 0.0023142885
3.9879176 0.0024198292
3.9883577 0.0025263576
3.9887978 0.0026335573
3.9892378 0.002741112
3.9896779 0.002853961
3.990118 0.0029791133
3.9905581 0.0031160538
3.9909982 0.003264211
3.9914383 0.0034230134
3.9918784 0.0035918897
3.9923185 0.0037702685
3.9927586 0.0039575782
3.9931986 0.0041532475
3.9936387 0.0043567049
3.9940788 0.004567379
3.9945189 0.0047846983
3.994959 0.0050080914
3.9953991 0.005236987
3.9958392 0.0054708135
3.9962793 0.0057089995
3.9967193 0.0059509735
3.9971594 0.0061961643
3.9975995 0.0064440002
3.9980396 0.0066939099
3.9984797 0.0069472941
3.9989198 0.007218991
3.9993599 0.0075114778
3.9998 0.0078239056
4.00024 0.0081554257
4.0006801 0.0085051893
4.0011202 0.0088723477
4.0015603 0.009256052
4.0020004 0.0096554535
4.0024405 0.010069703
4.0028806 0.010497953
4.0033207 0.010939353
4.0037608 0.011393056
4.0042008 0.011858211
4.0046409 0.012333971
4.005081 0.012819487
4.0055211 0.01331391
4.0059612 0.013816391
4.0064013 0.014326082
4.0068414 0.014842133
4.0072815 0.015363695
4.0077215 0.015902519
4.0081616 0.016472138
4.0086017 0.017071606
4.0090418 0.017699958
4.0094819 0.01835623
4.009922 0.019039456
4.0103621 0.019748672
4.0108022 0.020482914
4.0112422 0.021241218
4.0116823 0.022022617
4.0121224 0.022826149
4.0125625 0.023650848
4.0130026 0.02449575
4.0134427 0.02535989
4.0138828 0.026242303
4.0143229 0.027142026
4.014763 0.028058093
4.015203 0.02898954
4.0156431 0.029935402
4.0160832 0.030894715
4.0165233 0.031869598
4.0169634 0.032878178
4.0174035 0.033923035
4.0178436 0.03500352
4.0182837 0.036118984
4.0187237 0.03726878
4.0191638 0.038452259
4.0196039 0.039668772
4.020044 0.04091767
4.0204841 0.042198305
4.0209242 0.043510029
4.0213643 0.044852192
4.0218044 0.046224148
4.0222444 0.047625246
4.0226845 0.049054838
4.0231246 0.050512277
4.0235647 0.051996913
4.0240048 0.053508097
4.0244449 0.055045182
4.024885 0.056607519
4.0253251 0.058194461
4.0257652 0.059809956
4.0262052 0.061458198
4.0266453 0.063139483
4.0270854 0.064854109
4.0275255 0.066602372
4.0279656 0.068384568
4.0284057 0.070200993
4.0288458 0.072051945
4.0292859 0.073937718
4.0297259 0.075858611
4.030166 0.077814918
4.0306061 0.079806938
4.0310462 0.081834965
4.0314863 0.083899297
4.0319264 0.086000229
4.0323665 0.08813806
4.0328066 0.090313083
4.0332466 0.092525597
4.0336867 0.094775898
4.0341268 0.097064281
4.0345669 0.099387292
4.035007 0.10172742
4.0354471 0.10408395
4.0358872 0.10645868
4.0363273 0.10885342
4.0367674 0.11126996
4.0372074 0.11371011
4.0376475 0.11617568
4.0380876 0.11866845
4.0385277 0.12119025
4.0389678 0.12374287
4.0394079 0.12632811
4.039848 0.12894777
4.0402881 0.13160366
4.0407281 0.13429758
4.0411682 0.13703134
4.0416083 0.13980672
4.0420484 0.14262555
4.0424885 0.14548962
4.0429286 0.14840073
4.0433687 0.15136054
4.0438088 0.15434533
4.0442488 0.1573368
4.0446889 0.16033491
4.045129 0.16333961
4.0455691 0.16635086
4.0460092 0.16936861
4.0464493 0.17239282
4.0468894 0.17542343
4.0473295 0.17846041
4.0477696 0.1815037
4.0482096 0.18455326
4.0486497 0.18760904
4.0490898 0.190671
4.0495299 0.19373909
4.04997 0.19681326
4.0504101 0.19989348
4.0508502 0.20297968
4.0512903 0.20607183
4.0517303 0.20916988
4.0521704 0.21227378
4.0526105 0.21538475
4.0530506 0.21850726
4.0534907 0.22164062
4.0539308 0.22478359
4.0543709 0.22793492
4.054811 0.23109338
4.0552511 0.23425773
4.0556911 0.23742672
4.0561312 0.24059911
4.0565713 0.24377368
4.0570114 0.24694916
4.0574515 0.25012433
4.0578916 0.25329795
4.0583317 0.25646877
4.0587718 0.25963556
4.0592118 0.26279707
4.0596519 0.26595206
4.060092 0.2690993
4.0605321 0.27223754
4.0609722 0.27536555
4.0614123 0.27848182
4.0618524 0.28156973
4.0622925 0.28462089
4.0627325 0.28763686
4.0631726 0.29061918
4.0636127 0.29356941
4.0640528 0.29648908
4.0644929 0.29937976
4.064933 0.30224298
4.0653731 0.30508029
4.0658132 0.30789324
4.0662533 0.31068338
4.0666933 0.31345225
4.0671334 0.31620141
4.0675735 0.3189324
4.0680136 0.32164677
4.0684537 0.32434606
4.0688938 0.32703183
4.0693339 0.32970562
4.069774 0.33236897
4.070214 0.33502345
4.0706541 0.3376565
4.0710942 0.3402245
4.0715343 0.34272627
4.0719744 0.3451641
4.0724145 0.34754029
4.0728546 0.34985712
4.0732947 0.35211691
4.0737347 0.35432193
4.0741748 0.3564745
4.0746149 0.35857689
4.075055 0.36063141
4.0754951 0.36264036
4.0759352 0.36460602
4.0763753 0.3665307
4.0768154 0.36841669
4.0772555 0.37026628
4.0776955 0.37208178
4.0781356 0.37386546
4.0785757 0.37561964
4.0790158 0.3773466
4.0794559 0.37904774
4.079896 0.38069458
4.0803361 0.38227345
4.0807762 0.38378552
4.0812162 0.38523193
4.0816563 0.38661384
4.0820964 0.38793239
4.0825365 0.38918873
4.0829766 0.39038402
4.0834167 0.3915194
4.0838568 0.39259602
4.0842969 0.39361505
4.0847369 0.39457761
4.085177 0.39548487
4.0856171 0.39633798
4.0860572 0.39713808
4.0864973 0.39788632
4.0869374 0.39858386
4.0873775 0.39923185
4.0878176 0.39983143
4.0882577 0.40038376
4.0886977 0.40088627
4.0891378 0.40132965
4.0895779 0.40171328
4.090018 0.40203706
4.0904581 0.40230087
4.0908982 0.40250461
4.0913383 0.40264816
4.0917784 0.40273144
4.0922184 0.40275432
4.0926585 0.40271669
4.0930986 0.40261846
4.0935387 0.40245951
4.0939788 0.40223974
4.0944189 0.40195903
4.094859 0.40161729
4.0952991 0.4012144
4.0957391 0.40075025
4.0961792 0.40022475
4.0966193 0.39963777
4.0970594 0.39898921
4.0974995 0.39827961
4.0979396 0.39752182
4.0983797 0.39671996
4.0988198 0.39587267
4.0992599 0.39497858
4.0996999 0.39403635
4.10014 0.3930446
4.1005801 0.39200199
4.1010202 0.39090716
4.1014603 0.38975874
4.1019004 0.38855538
4.1023405 0.38729572
4.1027806 0.3859784
4.1032206 0.38460207
4.1036607 0.38316536
4.1041008 0.38166692
4.1045409 0.38010539
4.104981 0.37847941
4.1054211 0.37678762
4.1058612 0.37502867
4.1063013 0.37320119
4.1067413 0.37131959
4.1071814 0.36941614
4.1076215 0.36748959
4.1080616 0.36553747
4.1085017 0.36355733
4.1089418 0.36154671
4.1093819 0.35950314
4.109822 0.35742418
4.1102621 0.35530736
4.1107021 0.35315023
4.1111422 0.35095032
4.1115823 0.34870518
4.1120224 0.34641236
4.1124625 0.34406938
4.1129026 0.3416738
4.1133427 0.33922316
4.1137828 0.33671499
4.1142228 0.33414684
4.1146629 0.33151626
4.115103 0.32882077
4.1155431 0.32606099
4.1159832 0.32327924
4.1164233 0.3204891
4.1168634 0.31768966
4.1173035 0.31488001
4.1177435 0.31205924
4.1181836 0.30922645
4.1186237 0.30638073
4.1190638 0.30352118
4.1195039 0.30064688
4.119944 0.29775694
4.1203841 0.29485043
4.1208242 0.29192647
4.1212643 0.28898413
4.1217043 0.28602251
4.1221444 0.28304071
4.1225845 0.28003782
4.1230246 0.27701292
4.1234647 0.27396512
4.1239048 0.27089351
4.1243449 0.26779718
4.124785 0.26467895
4.125225 0.26154594
4.1256651 0.25839988
4.1261052 0.25524235
4.1265453 0.25207495
4.1269854 0.24889928
4.1274255 0.24571693
4.1278656 0.24252949
4.1283057 0.23933856
4.1287457 0.23614573
4.1291858 0.23295259
4.1296259 0.22976074
4.130066 0.22657177
4.1305061 0.22338728
4.1309462 0.22020886
4.1313863 0.2170381
4.1318264 0.2138766
4.1322665 0.21072595
4.1327065 0.20758775
4.1331466 0.20446359
4.1335867 0.20135476
4.1340268 0.19825904
4.1344669 0.19517554
4.134907 0.1921041
4.1353471 0.18904457
4.1357872 0.18599681
4.1362272 0.18296067
4.1366673 0.17993601
4.1371074 0.17692266
4.1375475 0.17392049
4.1379876 0.17092935
4.1384277 0.16794909
4.1388678 0.16497956
4.1393079 0.16202061
4.1397479 0.15907209
4.140188 0.15613387
4.1406281 0.15320578
4.1410682 0.15028769
4.1415083 0.14737943
4.1419484 0.14448087
4.1423885 0.14159186
4.1428286 0.13872812
4.1432687 0.13591169
4.1437087 0.13314126
4.1441488 0.1304153
4.1445889 0.1277323
4.145029 0.12509073
4.1454691 0.12248909
4.1459092 0.11992586
4.1463493 0.11739951
4.1467894 0.11490852
4.1472294 0.11245139
4.1476695 0.11002659
4.1481096 0.10763261
4.1485497 0.10526792
4.1489898 0.10293102
4.1494299 0.10062038
4.14987 0.098334476
4.1503101 0.096071802
4.1507502 0.093830838
4.1511902 0.091610065
4.1516303 0.089409673
4.1520704 0.087242381
4.1525105 0.085111017
4.1529506 0.083015491
4.1533907 0.080955713
4.1538308 0.07893159
4.1542709 0.076943034
4.1547109 0.074989953
4.155151 0.073072257
4.1555911 0.071189854
4.1560312 0.069342656
4.1564713 0.06753057
4.1569114 0.065753506
4.1573515 0.064011374
4.1577916 0.062304083
4.1582316 0.060631543
4.1586717 0.058993662
4.1591118 0.057390351
4.1595519 0.055821518
4.159992 0.054287073
4.1604321 0.052786926
4.1608722 0.051315334
4.1613123 0.049866121
4.1617524 0.048440019
4.1621924 0.047037772
4.1626325 0.045660125
4.1630726 0.044307819
4.1635127 0.0429816
4.1639528 0.041682211
4.1643929 0.040410395
4.164833 0.039166896
4.1652731 0.037952458
4.1657131 0.036767825
4.1661532 0.035613739
4.1665933 0.034490945
4.1670334 0.033400186
4.1674735 0.032342207
4.1679136 0.031317749
4.1683537 0.030327559
4.1687938 0.029372378
4.1692338 0.02845295
4.1696739 0.027566868
4.170114 0.026695144
4.1705541 0.025835276
4.1709942 0.024988234
4.1714343 0.024154983
4.1718744 0.023336492
4.1723145 0.02253373
4.1727546 0.021747662
4.1731946 0.020979257
4.1736347 0.020229483
4.1740748 0.019499307
4.1745149 0.018789698
4.174955 0.018101621
4.1753951 0.017436046
4.1758352 0.016793941
4.1762753 0.016176271
4.1767153 0.015584006
4.1771554 0.015018113
4.1775955 0.014479559
4.1780356 0.013969313
4.1784757 0.013488338
4.1789158 0.013023913
4.1793559 0.012564122
4.179796 0.012109772
4.180236 0.011661668
4.1806761 0.011220618
4.1811162 0.010787427
4.1815563 0.010362903
4.1819964 0.009947851
4.1824365 0.0095430783
4.1828766 0.0091493911
4.1833167 0.0087675959
4.1837568 0.0083984991
4.1841968 0.008042907
4.1846369 0.0077016262
4.185077 0.0073754631
4.1855171 0.0070652241
4.1859572 0.0067717157
4.1863973 0.0064957443
4.1868374 0.0062381163
4.1872775 0.0059996382
4.1877175 0.0057782021
4.1881576 0.0055599121
4.1885977 0.0053432957
4.1890378 0.0051288764
4.1894779 0.0049171774
4.189918 0.0047087223
4.1903581 0.0045040344
4.1907982 0.0043036372
4.1912382 0.004108054
4.1916783 0.0039178082
4.1921184 0.0037334232
4.1925585 0.0035554224
4.1929986 0.0033843292
4.1934387 0.0032206671
4.1938788 0.0030649593
4.1943189 0.0029177294
4.194759 0.0027795007
4.195199 0.0026507966
4.1956391 0.0025321405
4.1960792 0.0024240557
4.1965193 0.0023270325
4.1969594 0.0022349062
4.1973995 0.0021430151
4.1978396 0.0020516405
4.1982797 0.0019610636
4.1987197 0.0018715658
4.1991598 0.0017834285
4.1995999 0.0016969328
4.20004 0.0016123602
4.2004801 0.0015299919
4.2009202 0.0014501093
4.2013603 0.0013729937
4.2018004 0.0012989263
4.2022404 0.0012281884
4.2026805 0.0011610615
4.2031206 0.0010978268
4.2035607 0.0010387656
4.2040008 0.0009841593
4.2044409 0.00093428909
4.204881 0.00088943634
4.2053211 0.00084988235
4.2057612 0.00081482616
4.2062012 0.0007801099
4.2066413 0.00074540399
4.2070814 0.00071083712
4.2075215 0.00067653797
4.2079616 0.00064263524
4.2084017 0.00060925761
4.2088418 0.00057653377
4.2092819 0.00054459241
4.2097219 0.0005135622
4.210162 0.00048357185
4.2106021 0.00045475003
4.2110422 0.00042722543
4.2114823 0.00040112674
4.2119224 0.00037658265
4.2123625 0.00035372184
4.2128026 0.000332673
4.2132426 0.00031356482
4.2136827 0.00029652598
4.2141228 0.00028168517
4.2145629 0.00026914886
4.215003 0.00025745206
4.2154431 0.00024568751
4.2158832 0.00023390622
4.2163233 0.00022215921
4.2167634 0.0002104975
4.2172034 0.00019897211
4.2176435 0.00018763406
4.2180836 0.00017653438
4.2185237 0.00016572408
4.2189638 0.00015525418
4.2194039 0.0001451757
4.219844 0.00013553966
4.2202841 0.00012639709
4.2207241 0.000117799
4.2211642 0.00010979641
4.2216043 0.00010244035
4.2220444 9.5781823e-05
4.2224845 8.9871864e-05
4.2229246 8.4761487e-05
4.2233647 8.0501713e-05
4.2238048 7.6929239e-05
4.2242448 7.3368609e-05
4.2246849 6.9781579e-05
4.225125 6.6185793e-05
4.2255651 6.2598896e-05
4.2260052 5.9038534e-05
4.2264453 5.552235e-05
4.2268854 5.206799e-05
4.2273255 4.8693098e-05
4.2277656 4.541532e-05
4.2282056 4.2252299e-05
4.2286457 3.9221681e-05
4.2290858 3.6341111e-05
4.2295259 3.3628234e-05
4.229966 3.1100693e-05
4.2304061 2.8776135e-05
4.2308462 2.6672203e-05
4.2312863 2.4806543e-05
4.2317263 2.3196799e-05
4.2321664 2.1860617e-05
4.2326065 2.0809778e-05
4.2330466 1.9846188e-05
4.2334867 1.8869661e-05
4.2339268 1.7885512e-05
4.2343669 1.6899056e-05
4.234807 1.5915611e-05
4.235247 1.494049e-05
4.2356871 1.3979011e-05
4.2361272 1.3036488e-05
4.2365673 1.2118238e-05
4.2370074 1.1229576e-05
4.2374475 1.0375818e-05
4.2378876 9.5622793e-06
4.2383277 8.7942765e-06
4.2387678 8.0771248e-06
4.2392078 7.4161401e-06
4.2396479 6.816638e-06
4.240088 6.2839344e-06
4.2405281 5.8233449e-06
4.2409682 5.4401853e-06
4.2414083 5.1397714e-06
4.2418484 4.9031632e-06
4.2422885 4.667763e-06
4.2427285 4.4311543e-06
4.2431686 4.1945765e-06
4.2436087 3.9592686e-06
4.2440488 3.72647e-06
4.2444889 3.4974198e-06
4.244929 3.2733573e-06
4.2453691 3.0555216e-06
4.2458092 2.8451519e-06
4.2462492 2.6434876e-06
4.2466893 2.4517677e-06
4.2471294 2.2712316e-06
4.2475695 2.1031184e-06
4.2480096 1.9486673e-06
4.2484497 1.8091175e-06
4.2488898 1.6857083e-06
4.2493299 1.5796789e-06
4.24977 1.4922684e-06
4.25021 1.4247161e-06
4.2506501 1.3777996e-06
4.2510902 1.342078e-06
4.2515303 1.3132503e-06
4.2519704 1.2911271e-06
4.2524105 1.2755189e-06
4.2528506 1.2662364e-06
4.2532907 1.2630903e-06
4.2537307 1.2658911e-06
4.2541708 1.2744494e-06
4.2546109 1.2885759e-06
4.255051 1.3080812e-06
4.2554911 1.3327759e-06
4.2559312 1.3624707e-06
4.2563713 1.396976e-06
4.2568114 1.4361026e-06
4.2572515 1.4796611e-06
4.2576915 1.5274621e-06
4.2581316 1.5793162e-06
4.2585717 1.6350341e-06
4.2590118 1.6944262e-06
4.2594519 1.7573034e-06
4.259892 1.8328038e-06
4.2603321 1.9405528e-06
4.2607722 2.079273e-06
4.2612122 2.2469039e-06
4.2616523 2.4413849e-06
4.2620924 2.6606554e-06
4.2625325 2.9026548e-06
4.2629726 3.1653226e-06
4.2634127 3.4465982e-06
4.2638528 3.7444211e-06
4.2642929 4.0567306e-06
4.2647329 4.3814663e-06
4.265173 4.7165675e-06
4.2656131 5.0599736e-06
4.2660532 5.4096242e-06
4.2664933 5.7634586e-06
4.2669334 6.1194162e-06
4.2673735 6.4754366e-06
4.2678136 6.8294591e-06
4.2682537 7.1794231e-06
4.2686937 7.5300379e-06
4.2691338 7.9803918e-06
4.2695739 8.5575141e-06
4.270014 9.2531712e-06
4.2704541 1.0059129e-05
4.2708942 1.0967155e-05
4.2713343 1.1969013e-05
4.2717744 1.3056471e-05
4.2722144 1.4221295e-05
4.2726545 1.5455252e-05
4.2730946 1.6750106e-05
4.2735347 1.8097625e-05
4.2739748 1.9489575e-05
4.2744149 2.0917722e-05
4.274855 2.2373832e-05
4.2752951 2.3849671e-05
4.2757351 2.5337006e-05
4.2761752 2.6827603e-05
4.2766153 2.8313228e-05
4.2770554 2.9785647e-05
4.2774955 3.1236627e-05
4.2779356 3.2833745e-05
4.2783757 3.4879128e-05
4.2788158 3.7351884e-05
4.2792559 4.022419e-05
4.2796959 4.3468228e-05
4.280136 4.7056175e-05
4.2805761 5.0960212e-05
4.2810162 5.5152518e-05
4.2814563 5.9605271e-05
4.2818964 6.4290652e-05
4.2823365 6.918084e-05
4.2827766 7.4248014e-05
4.2832166 7.9464353e-05
4.2836567 8.4802037e-05
4.2840968 9.0233245e-05
4.2845369 9.5730156e-05
4.284977 0.00010126495
4.2854171 0.00010680981
4.2858572 0.0001123369
4.2862973 0.00011781842
4.2867373 0.00012332974
4.2871774 0.00012996361
4.2876175 0.00013795556
4.2880576 0.00014722335
4.2884977 0.00015768475
4.2889378 0.00016925752
4.2893779 0.00018185943
4.289818 0.00019540825
4.2902581 0.00020982173
4.2906981 0.00022501765
4.2911382 0.00024091377
4.2915783 0.00025742785
4.2920184 0.00027447765
4.2924585 0.00029198095
4.2928986 0.00030985551
4.2933387 0.00032801909
4.2937788 0.00034638946
4.2942188 0.00036488438
4.2946589 0.00038342162
4.295099 0.00040191895
4.2955391 0.00042029412
4.2959792 0.00044012679
4.2964193 0.00046373528
4.2968594 0.0004909311
4.2972995 0.00052150192
4.2977395 0.00055523535
4.2981796 0.00059191906
4.2986197 0.00063134067
4.2990598 0.00067328784
4.2994999 0.0007175482
4.29994 0.00076390939
4.3003801 0.00081215906
4.3008202 0.00086208485
4.3012603 0.0009134744
4.3017003 0.00096611535
4.3021404 0.0010197953
4.3025805 0.001074302
4.3030206 0.001129423
4.3034607 0.001184946
4.3039008 0.0012406586
4.3043409 0.0012963485
4.304781 0.0013526799
4.305221 0.0014166584
4.3056611 0.0014894621
4.3061012 0.0015706173
4.3065413 0.0016596501
4.3069814 0.0017560869
4.3074215 0.0018594538
4.3078616 0.001969277
4.3083017 0.0020850829
4.3087417 0.0022063976
4.3091818 0.0023327474
4.3096219 0.0024636585
4.310062 0.0025986572
4.3105021 0.0027372697
4.3109422 0.0028790222
4.3113823 0.003023441
4.3118224 0.0031700523
4.3122625 0.0033183823
4.3127025 0.0034679573
4.3131426 0.0036183036
4.3135827 0.0037689473
4.3140228 0.0039283482
4.3144629 0.0041065374
4.314903 0.0043026422
4.3153431 0.0045157669
4.3157832 0.0047450158
4.3162232 0.0049894929
4.3166633 0.0052483025
4.3171034 0.0055205489
4.3175435 0.0058053362
4.3179836 0.0061017687
4.3184237 0.0064089506
4.3188638 0.006725986
4.3193039 0.0070519792
4.3197439 0.0073860344
4.320184 0.0077272558
4.3206241 0.0080747477
4.3210642 0.0084276142
4.3215043 0.0087849595
4.3219444 0.0091458879
4.3223845 0.0095095036
4.3228246 0.0098787777
4.3232647 0.010277723
4.3237047 0.010709489
4.3241448 0.011172693
4.3245849 0.01166595
4.325025 0.012187879
4.3254651 0.012737094
4.3259052 0.013312212
4.3263453 0.013911851
4.3267854 0.014534625
4.3272254 0.015179153
4.3276655 0.015844049
4.3281056 0.016527932
4.3285457 0.017229417
4.3289858 0.01794712
4.3294259 0.018679658
4.329866 0.019425648
4.3303061 0.020183706
4.3307461 0.020952448
4.3311862 0.021730492
4.3316263 0.022516455
4.3320664 0.023331867
4.3325065 0.02419724
4.3329466 0.025110982
4.3333867 0.026071501
4.3338268 0.027077205
4.3342669 0.028126503
4.3347069 0.029217801
4.335147 0.030349509
4.3355871 0.031520035
4.3360272 0.032727786
4.3364673 0.03397117
4.3369074 0.035248596
4.3373475 0.036558472
4.3377876 0.037899205
4.3382276 0.039269204
4.3386677 0.040666877
4.3391078 0.042090631
4.3395479 0.043538875
4.339988 0.045010018
4.3404281 0.046502466
4.3408682 0.048020595
4.3413083 0.049593843
4.3417483 0.051225658
4.3421884 0.052915145
4.3426285 0.05466141
4.3430686 0.056463556
4.3435087 0.058320691
4.3439488 0.060231918
4.3443889 0.062196343
4.344829 0.064213072
4.3452691 0.066281209
4.3457091 0.068399859
4.3461492 0.070568128
4.3465893 0.072785121
4.3470294 0.075049943
4.3474695 0.077361699
4.3479096 0.079719495
4.3483497 0.082122435
4.3487898 0.084569625
4.3492298 0.087060171
4.3496699 0.089593183
4.35011 0.092170024
4.3505501 0.094793183
4.3509902 0.097464091
4.3514303 0.10018418
4.3518704 0.10295487
4.3523105 0.1057776
4.3527506 0.10865379
4.3531906 0.11158489
4.3536307 0.1145723
4.3540708 0.11761748
4.3545109 0.12072183
4.354951 0.1238868
4.3553911 0.12711382
4.3558312 0.13040431
4.3562713 0.1337597
4.3567113 0.13718142
4.3571514 0.14067091
4.3575915 0.14422958
4.3580316 0.14785888
4.3584717 0.15156023
4.3589118 0.15532646
4.3593519 0.15912298
4.359792 0.16294669
4.360232 0.16679839
4.3606721 0.17067885
4.3611122 0.17458889
4.3615523 0.17852927
4.3619924 0.18250081
4.3624325 0.18650428
4.3628726 0.19054048
4.3633127 0.1946102
4.3637528 0.19871424
4.3641928 0.20285338
4.3646329 0.20702842
4.365073 0.21124014
4.3655131 0.21548934
4.3659532 0.21977681
4.3663933 0.22410335
4.3668334 0.22846973
4.3672735 0.23287676
4.3677135 0.23732517
4.3681536 0.24181074
4.3685937 0.2463281
4.3690338 0.25087398
4.3694739 0.25544509
4.369914 0.26003815
4.3703541 0.26464988
4.3707942 0.269277
4.3712342 0.27391623
4.3716743 0.27856429
4.3721144 0.2832179
4.3725545 0.28787377
4.3729946 0.29252862
4.3734347 0.29717918
4.3738748 0.30182216
4.3743149 0.30645428
4.374755 0.31107227
4.375195 0.31567283
4.3756351 0.32025269
4.3760752 0.32480856
4.3765153 0.32933717
4.3769554 0.3338356
4.3773955 0.33830365
4.3778356 0.34274224
4.3782757 0.34715227
4.3787157 0.35153464
4.3791558 0.35589024
4.3795959 0.36021997
4.380036 0.36452472
4.3804761 0.36880539
4.3809162 0.37306287
4.3813563 0.37729807
4.3817964 0.38151187
4.3822364 0.38570518
4.3826765 0.38987889
4.3831166 0.39403389
4.3835567 0.39817109
4.3839968 0.40229138
4.3844369 0.40639565
4.384877 0.4104848
4.3853171 0.41455973
4.3857572 0.41861897
4.3861972 0.42257434
4.3866373 0.42638465
4.3870774 0.43005531
4.3875175 0.43359176
4.3879576 0.43699942
4.3883977 0.4402837
4.3888378 0.44345004
4.3892779 0.44650384
4.3897179 0.44945054
4.390158 0.45229556
4.3905981 0.45504432
4.3910382 0.45770224
4.3914783 0.46027474
4.3919184 0.46276725
4.3923585 0.46518518
4.3927986 0.46753397
4.3932386 0.46981903
4.3936787 0.47204578
4.3941188 0.47421965
4.3945589 0.47634605
4.394999 0.4784051
4.3954391 0.48033003
4.3958792 0.48211795
4.3963193 0.48376999
4.3967594 0.48528727
4.3971994 0.48667093
4.3976395 0.4879221
4.3980796 0.4890419
4.3985197 0.49003147
4.3989598 0.49089193
4.3993999 0.49162442
4.39984 0.49223006
4.4002801 0.49270999
4.4007201 0.49306533
4.4011602 0.49329721
4.4016003 0.49340677
4.4020404 0.49339513
4.4024805 0.49326342
4.4029206 0.49301277
4.4033607 0.49264431
4.4038008 0.49216046
4.4042408 0.49159084
4.4046809 0.49094408
4.405121 0.4902157
4.4055611 0.48940125
4.4060012 0.48849626
4.4064413 0.48749627
4.4068814 0.4863968
4.4073215 0.48519339
4.4077616 0.48388158
4.4082016 0.4824569
4.4086417 0.48091489
4.4090818 0.47925108
4.4095219 0.477461
4.409962 0.47554019
4.4104021 0.47348419
4.4108422 0.47128852
4.4112823 0.46894872
4.4117223 0.46646033
4.4121624 0.46381889
4.4126025 0.46101992
4.4130426 0.45809954
4.4134827 0.45514682
4.4139228 0.45216347
4.4143629 0.44914764
4.414803 0.4460975
4.415243 0.4430112
4.4156831 0.43988692
4.4161232 0.43672282
4.4165633 0.43351706
4.4170034 0.4302678
4.4174435 0.42697321
4.4178836 0.42363146
4.4183237 0.4202407
4.4187638 0.4167991
4.4192038 0.41330482
4.4196439 0.40975603
4.420084 0.40615089
4.4205241 0.40248756
4.4209642 0.39876421
4.4214043 0.394979
4.4218444 0.39113094
4.4222845 0.38723323
4.4227245 0.38329451
4.4231646 0.37931941
4.4236047 0.37531254
4.4240448 0.37127853
4.4244849 0.36722198
4.424925 0.36314752
4.4253651 0.35905976
4.4258052 0.35496333
4.4262452 0.35086285
4.4266853 0.34676292
4.4271254 0.34266818
4.4275655 0.33858323
4.4280056 0.33451271
4.4284457 0.33046122
4.4288858 0.32643338
4.4293259 0.32243382
4.429766 0.31846715
4.430206 0.31453799
4.4306461 0.31065096
4.4310862 0.30680755
4.4315263 0.30300355
4.4319664 0.29923812
4.4324065 0.29551055
4.4328466 0.2918201
4.4332867 0.28816604
4.4337267 0.28454765
4.4341668 0.28096418
4.4346069 0.27741493
4.435047 0.27389915
4.4354871 0.27041611
4.4359272 0.2669651
4.4363673 0.26354537
4.4368074 0.26015621
4.4372474 0.25679687
4.4376875 0.25346664
4.4381276 0.25016478
4.4385677 0.24689056
4.4390078 0.24364326
4.4394479 0.24042215
4.439888 0.23723459
4.4403281 0.23417032
4.4407682 0.23125061
4.4412082 0.22847065
4.4416483 0.22582562
4.4420884 0.2233107
4.4425285 0.22092108
4.4429686 0.21865193
4.4434087 0.21649845
4.4438488 0.21445581
4.4442889 0.21251919
4.4447289 0.21068378
4.445169 0.20894476
4.4456091 0.20729732
4.4460492 0.20573663
4.4464893 0.20425787
4.4469294 0.20285624
4.4473695 0.20152691
4.4478096 0.20026506
4.4482496 0.19906588
4.4486897 0.19792456
4.4491298 0.19686189
4.4495699 0.19591484
4.45001 0.19508377
4.4504501 0.19436861
4.4508902 0.19376932
4.4513303 0.19328583
4.4517704 0.19291811
4.4522104 0.19266609
4.4526505 0.19252973
4.4530906 0.19250896
4.4535307 0.19260374
4.4539708 0.19281402
4.4544109 0.19313974
4.454851 0.19358085
4.4552911 0.1941373
4.4557311 0.19480903
4.4561712 0.195596
4.4566113 0.19649814
4.4570514 0.19751541
4.4574915 0.19864775
4.4579316 0.19988997
4.4583717 0.20119959
4.4588118 0.20257073
4.4592519 0.20400786
4.4596919 0.20551539
4.460132 0.20709777
4.4605721 0.20875945
4.4610122 0.21050485
4.4614523 0.21233841
4.4618924 0.21426458
4.4623325 0.2162878
4.4627726 0.21841249
4.4632126 0.22064311
4.4636527 0.22298408
4.4640928 0.22543985
4.4645329 0.22801486
4.464973 0.23071353
4.4654131 0.23354033
4.4658532 0.23649967
4.4662933 0.239596
4.4667333 0.24283376
4.4671734 0.24616172
4.4676135 0.24951399
4.4680536 0.25289195
4.4684937 0.25629717
4.4689338 0.25973119
4.4693739 0.26319556
4.469814 0.26669185
4.4702541 0.27022162
4.4706941 0.2737864
4.4711342 0.27738777
4.4715743 0.28102727
4.4720144 0.28470646
4.4724545 0.28842689
4.4728946 0.29219013
4.4733347 0.29599772
4.4737748 0.29985122
4.4742148 0.30375219
4.4746549 0.30770218
4.475095 0.31170275
4.4755351 0.31575545
4.4759752 0.31986036
4.4764153 0.32400714
4.4768554 0.3281901
4.4772955 0.33240504
4.4777355 0.33664779
4.4781756 0.34091418
4.4786157 0.34520003
4.4790558 0.34950116
4.4794959 0.35381341
4.479936 0.35813258
4.4803761 0.36245451
4.4808162 0.36677502
4.4812563 0.37108993
4.4816963 0.37539507
4.4821364 0.37968626
4.4825765 0.38395932
4.4830166 0.38821009
4.4834567 0.39243437
4.4838968 0.39662801
4.4843369 0.40078681
4.484777 0.4049066
4.485217 0.4089885
4.4856571 0.41303648
4.4860972 0.41705082
4.4865373 0.4210318
4.4869774 0.42497969
4.4874175 0.42889478
4.4878576 0.43277732
4.4882977 0.4366276
4.4887377 0.4404459
4.4891778 0.44423248
4.4896179 0.44798762
4.490058 0.4517116
4.4904981 0.4554047
4.4909382 0.45906718
4.4913783 0.46269932
4.4918184 0.4663014
4.4922585 0.46987369
4.4926985 0.47341647
4.4931386 0.47693002
4.4935787 0.4804146
4.4940188 0.48385865
4.4944589 0.48720095
4.494899 0.49043462
4.4953391 0.49356192
4.4957792 0.49658509
4.4962192 0.49950638
4.4966593 0.50232805
4.4970994 0.50505234
4.4975395 0.5076815
4.4979796 0.51021779
4.4984197 0.51266345
4.4988598 0.51502073
4.4992999 0.51729188
4.4997399 0.51947916
4.50018 0.5215848
4.5006201 0.52361107
4.5010602 0.52556021
4.5015003 0.52743447
4.5019404 0.5292361
4.5023805 0.53096735
4.5028206 0.53263051
4.5032607 0.53423795
4.5037007 0.53579603
4.5041408 0.53730152
4.5045809 0.5387512
4.505021 0.54014186
4.5054611 0.54147026
4.5059012 0.54273319
4.5063413 0.54392742
4.5067814 0.54504973
4.5072214 0.54609691
4.5076615 0.54706572
4.5081016 0.54795295
4.5085417 0.54875538
4.5089818 0.54946979
4.5094219 0.55009294
4.509862 0.55062163
4.5103021 0.55105262
4.5107421 0.5513827
4.5111822 0.55160865
4.5116223 0.55172724
4.5120624 0.55175276
4.5125025 0.55175726
4.5129426 0.55174845
4.5133827 0.55172577
4.5138228 0.55168866
4.5142629 0.55163656
4.5147029 0.55156891
4.515143 0.55148516
4.5155831 0.55138473
4.5160232 0.55126708
4.5164633 0.55113165
4.5169034 0.55097788
4.5173435 0.5508052
4.5177836 0.55061307
4.5182236 0.55040091
4.5186637 0.55016818
4.5191038 0.54991431
4.5195439 0.54963875
4.519984 0.54934093
4.5204241 0.54902029
4.5208642 0.54867626
4.5213043 0.54830661
4.5217443 0.54791242
4.5221844 0.54749679
4.5226245 0.54706281
4.5230646 0.54661356
4.5235047 0.54615213
4.5239448 0.54568162
4.5243849 0.54520512
4.524825 0.54472572
4.5252651 0.5442465
4.5257051 0.54377056
4.5261452 0.54330099
4.5265853 0.54284088
4.5270254 0.54239332
4.5274655 0.5419614
4.5279056 0.5415482
4.5283457 0.54115683
4.5287858 0.54079037
4.5292258 0.54045191
4.5296659 0.54014454
4.530106 0.53986666
4.5305461 0.53960439
4.5309862 0.53935771
4.5314263 0.53912794
4.5318664 0.53891641
4.5323065 0.53872443
4.5327465 0.53855331
4.5331866 0.53840438
4.5336267 0.53827896
4.5340668 0.53817835
4.5345069 0.53810389
4.534947 0.53805688
4.5353871 0.53803865
4.5358272 0.53805052
4.5362673 0.53809379
4.5367073 0.5381698
4.5371474 0.53827985
4.5375875 0.53842526
4.5380276 0.53860737
4.5384677 0.53882747
4.5389078 0.53908666
4.5393479 0.53937632
4.539788 0.53968985
4.540228 0.540025
4.5406681 0.54037955
4.5411082 0.54075124
4.5415483 0.54113784
4.5419884 0.54153711
4.5424285 0.5419468
4.5428686 0.54236468
4.5433087 0.54278851
4.5437487 0.54321604
4.5441888 0.54364504
4.5446289 0.54407327
4.545069 0.54449847
4.5455091 0.54491843
4.5459492 0.54533088
4.5463893 0.5457336
4.5468294 0.54612434
4.5472695 0.54650087
4.5477095 0.54686094
4.5481496 0.54720468
4.5485897 0.54753775
4.5490298 0.54786074
4.5494699 0.54817384
4.54991 0.54847728
4.5503501 0.54877125
4.5507902 0.54905599
4.5512302 0.54933168
4.5516703 0.54959855
4.5521104 0.54985681
4.5525505 0.55010667
4.5529906 0.55034834
4.5534307 0.55058203
4.5538708 0.55080795
4.5543109 0.55102631
4.554751 0.55123733
4.555191 0.55144121
4.5556311 0.55163817
4.5560712 0.55182842
4.5565113 0.55201217
4.5569514 0.55218657
4.5573915 0.55227889
4.5578316 0.55226127
4.5582717 0.55213784
4.5587117 0.5519127
4.5591518 0.55158998
4.5595919 0.55117378
4.560032 0.55066824
4.5604721 0.55007745
4.5609122 0.54940555
4.5613523 0.54865665
4.5617924 0.54783485
4.5622324 0.54694429
4.5626725 0.54598908
4.5631126 0.54497333
4.5635527 0.54390115
4.5639928 0.54277668
4.5644329 0.54160402
4.564873 0.54038729
4.5653131 0.5391306
4.5657532 0.53783808
4.5661932 0.53649618
4.5666333 0.53506591
4.5670734 0.53354546
4.5675135 0.53193459
4.5679536 0.53023308
4.5683937 0.52844072
4.5688338 0.52655726
4.5692739 0.52458251
4.5697139 0.52251622
4.570154 0.52035817
4.5705941 0.51810815
4.5710342 0.51576593
4.5714743 0.51333129
4.5719144 0.51080399
4.5723545 0.50818383
4.5727946 0.50547057
4.5732346 0.50266399
4.5736747 0.49976387
4.5741148 0.49676998
4.5745549 0.49368211
4.574995 0.49050314
4.5754351 0.48728216
4.5758752 0.48403268
4.5763153 0.48075011
4.5767554 0.47742988
4.5771954 0.47406741
4.5776355 0.47065812
4.5780756 0.46719744
4.5785157 0.46368078
4.5789558 0.46010358
4.5793959 0.45646125
4.579836 0.45274922
4.5802761 0.4489629
4.5807161 0.44509773
4.5811562 0.44114912
4.5815963 0.4371125
4.5820364 0.43298329
4.5824765 0.42875691
4.5829166 0.42442879
4.5833567 0.41999434
4.5837968 0.41544899
4.5842368 0.41082743
4.5846769 0.40620208
4.585117 0.4015747
4.5855571 0.3969453
4.5859972 0.39231389
4.5864373 0.38768048
4.5868774 0.38304507
4.5873175 0.37840767
4.5877576 0.37376829
4.5881976 0.36912693
4.5886377 0.3644836
4.5890778 0.35983831
4.5895179 0.35519106
4.589958 0.35054186
4.5903981 0.34589072
4.5908382 0.34123765
4.5912783 0.33658265
4.5917183 0.33192573
4.5921584 0.32726689
4.5925985 0.32260614
4.5930386 0.3179433
4.5934787 0.31327619
4.5939188 0.30860466
4.5943589 0.30392923
4.594799 0.29925045
4.595239 0.29456885
4.5956791 0.28988497
4.5961192 0.28519935
4.5965593 0.28051253
4.5969994 0.27582504
4.5974395 0.27113742
4.5978796 0.2664502
4.5983197 0.26176394
4.5987598 0.25707915
4.5991998 0.25239639
4.5996399 0.24771618
4.60008 0.24303907
4.6005201 0.23836559
4.6009602 0.23369628
4.6014003 0.22903168
4.6018404 0.22437233
4.6022805 0.21975057
4.6027205 0.21521385
4.6031606 0.21075919
4.6036007 0.20638304
4.6040408 0.20208185
4.6044809 0.19785208
4.604921 0.19369018
4.6053611 0.1895926
4.6058012 0.1855558
4.6062412 0.18157623
4.6066813 0.17765035
4.6071214 0.1737746
4.6075615 0.16994545
4.6080016 0.16615933
4.6084417 0.16241272
4.6088818 0.15870206
4.6093219 0.1550238
4.609762 0.1513744
4.610202 0.14775032
4.6106421 0.14414799
4.6110822 0.14056814
4.6115223 0.13704539
4.6119624 0.1335876
4.6124025 0.13019409
4.6128426 0.1268642
4.6132827 0.12359728
4.6137227 0.12039265
4.6141628 0.11724966
4.6146029 0.11416764
4.615043 0.11114593
4.6154831 0.10818387
4.6159232 0.10528079
4.6163633 0.10243603
4.6168034 0.099648926
4.6172434 0.096918815
4.6176835 0.094245035
4.6181236 0.091626921
4.6185637 0.089063813
4.6190038 0.086555045
4.6194439 0.084099955
4.619884 0.08169788
4.6203241 0.079341501
4.6207642 0.077022946
4.6212042 0.074743354
4.6216443 0.072503892
4.6220844 0.070305725
4.6225245 0.06815002
4.6229646 0.066037942
4.6234047 0.063970658
4.6238448 0.061949334
4.6242849 0.059975136
4.6247249 0.05804923
4.625165 0.056172782
4.6256051 0.054346959
4.6260452 0.052572926
4.6264853 0.050851849
4.6269254 0.049184895
4.6273655 0.04757323
4.6278056 0.046018019
4.6282456 0.044520429
4.6286857 0.043081626
4.6291258 0.041697889
4.6295659 0.040337393
4.630006 0.038995518
4.6304461 0.037673883
4.6308862 0.036374108
4.6313263 0.03509781
4.6317664 0.033846608
4.6322064 0.032622121
4.6326465 0.031425968
4.6330866 0.030259768
4.6335267 0.029125139
4.6339668 0.028023699
4.6344069 0.026957068
4.634847 0.025926865
4.6352871 0.024934707
4.6357271 0.023982214
4.6361672 0.023071005
4.6366073 0.022202697
4.6370474 0.021378911
4.6374875 0.020601263
4.6379276 0.019871374
4.6383677 0.019168827
4.6388078 0.018472919
4.6392478 0.017784967
4.6396879 0.017106287
4.640128 0.016438195
4.6405681 0.015782008
4.6410082 0.01513904
4.6414483 0.01451061
4.6418884 0.013898032
4.6423285 0.013302622
4.6427686 0.012725698
4.6432086 0.012168574
4.6436487 0.011632568
4.6440888 0.011118995
4.6445289 0.010629171
4.644969 0.010164412
4.6454091 0.009726035
4.6458492 0.0093153556
4.6462893 0.00893369
4.6467293 0.0085823543
4.6471694 0.0082582854
4.6476095 0.007939082
4.6480496 0.0076220844
4.6484897 0.0073081097
4.6489298 0.0069979749
4.6493699 0.0066924971
4.64981 0.0063924932
4.6502501 0.0060987804
4.6506901 0.0058121757
4.6511302 0.0055334961
4.6515703 0.0052635587
4.6520104 0.0050031804
4.6524505 0.0047531784
4.6528906 0.0045143696
4.6533307 0.0042875712
4.6537708 0.0040736001
4.6542108 0.0038732734
4.6546509 0.0036874082
4.655091 0.0035168214
4.6555311 0.0033623302
4.6559712 0.0032247222
4.6564113 0.0030948617
4.6568514 0.0029652955
4.6572915 0.0028364337
4.6577315 0.0027086864
4.6581716 0.0025824636
4.6586117 0.0024581755
4.6590518 0.002336232
4.6594919 0.0022170433
4.659932 0.0021010194
4.6603721 0.0019885704
4.6608122 0.0018801064
4.6612523 0.0017760373
4.6616923 0.0016767734
4.6621324 0.0015827245
4.6625725 0.0014943009
4.6630126 0.0014119126
4.6634527 0.0013359697
4.6638928 0.0012668821
4.6643329 0.00120506
4.664773 0.0011509135
4.665213 0.0011034263
4.6656531 0.0010567417
4.6660932 0.001010316
4.6665333 0.00096430823
4.6669734 0.00091887723
4.6674135 0.000874182
4.6678536 0.00083038148
4.6682937 0.00078763462
4.6687337 0.00074610039
4.6691738 0.00070593773
4.6696139 0.0006673056
4.670054 0.00063036295
4.6704941 0.00059526873
4.6709342 0.00056218189
4.6713743 0.0005312614
4.6718144 0.0005026662
4.6722545 0.00047655525
4.6726945 0.00045308749
4.6731346 0.00043242189
4.6735747 0.00041471739
4.6740148 0.00040011526
4.6744549 0.00038714743
4.674895 0.0003748169
4.6753351 0.00036314819
4.6757752 0.0003521658
4.6762152 0.00034189423
4.6766553 0.000332358
4.6770954 0.00032358162
4.6775355 0.00031558959
4.6779756 0.00030840642
4.6784157 0.00030205663
4.6788558 0.00029656471
4.6792959 0.00029195518
4.6797359 0.00028825254
4.680176 0.00028548131
4.6806161 0.00028366599
4.6810562 0.00028283109
4.6814963 0.00028300112
4.6819364 0.00028420059
4.6823765 0.000286454
4.6828166 0.00028978587
4.6832567 0.0002943936
4.6836967 0.0003008597
4.6841368 0.00030915508
4.6845769 0.00031919579
4.685017 0.00033089786
4.6854571 0.00034417735
4.6858972 0.00035895029
4.6863373 0.00037513273
4.6867774 0.0003926407
4.6872174 0.00041139025
4.6876575 0.00043129742
4.6880976 0.00045227825
4.6885377 0.00047424879
4.6889778 0.00049712507
4.6894179 0.00052082314
4.689858 0.00054525904
4.6902981 0.00057034881
4.6907381 0.00059600849
4.6911782 0.00062215413
4.6916183 0.00064870176
4.6920584 0.00067564467
4.6924985 0.00070615317
4.6929386 0.00074172768
4.6933787 0.0007820979
4.6938188 0.00082699355
4.6942589 0.00087614433
4.6946989 0.00092927995
4.695139 0.00098613013
4.6955791 0.0010464246
4.6960192 0.001109893
4.6964593 0.0011762651
4.6968994 0.0012452706
4.6973395 0.0013166392
4.6977796 0.0013901006
4.6982196 0.0014653845
4.6986597 0.0015422206
4.6990998 0.0016203387
4.6995399 0.0016994685
4.69998 0.0017793396
4.7004201 0.0018596818
4.7008602 0.0019402247
4.7013003 0.0020237975
4.7017403 0.0021188687
4.7021804 0.0022253968
4.7026205 0.0023427812
4.7030606 0.002470421
4.7035007 0.0026077154
4.7039408 0.0027540636
4.7043809 0.0029088646
4.704821 0.0030715179
4.7052611 0.0032414224
4.7057011 0.0034179774
4.7061412 0.0036005821
4.7065813 0.0037886356
4.7070214 0.0039815372
4.7074615 0.004178686
4.7079016 0.0043794812
4.7083417 0.0045833219
4.7087818 0.0047896074
4.7092218 0.0049977368
4.7096619 0.0052071094
4.710102 0.0054177796
4.7105421 0.0056455653
4.7109822 0.005896636
4.7114223 0.0061699187
4.7118624 0.0064643401
4.7123025 0.0067788272
4.7127425 0.0071123068
4.7131826 0.0074637059
4.7136227 0.0078319512
4.7140628 0.0082159696
4.7145029 0.0086146881
4.714943 0.0090270334
4.7153831 0.0094519326
4.7158232 0.0098883123
4.7162633 0.0103351
4.7167033 0.010791221
4.7171434 0.011255604
4.7175835 0.011727175
4.7180236 0.012204861
4.7184637 0.012687589
4.7189038 0.013174285
4.7193439 0.013674972
4.719784 0.01421448
4.720224 0.014792391
4.7206641 0.015407188
4.7211042 0.016057353
4.7215443 0.016741367
4.7219844 0.017457714
4.7224245 0.018204875
4.7228646 0.018981333
4.7233047 0.01978557
4.7237447 0.020616068
4.7241848 0.02147131
4.7246249 0.022349777
4.725065 0.023249952
4.7255051 0.024170318
4.7259452 0.025109356
4.7263853 0.026065548
4.7268254 0.027037378
4.7272655 0.028023326
4.7277055 0.029021876
4.7281456 0.030033455
4.7285857 0.031089209
4.7290258 0.03219931
4.7294659 0.033362275
4.729906 0.03457662
4.7303461 0.035840862
4.7307862 0.037153517
4.7312262 0.038513101
4.7316663 0.039918132
4.7321064 0.041367125
4.7325465 0.042858596
4.7329866 0.044391063
4.7334267 0.045963042
4.7338668 0.047573049
4.7343069 0.0492196
4.7347469 0.050901213
4.735187 0.052616402
4.7356271 0.054363686
4.7360672 0.05614158
4.7365073 0.0579486
4.7369474 0.059783264
4.7373875 0.06165499
4.7378276 0.063584028
4.7382677 0.065570623
4.7387077 0.067614496
4.7391478 0.069715368
4.7395879 0.07187296
4.740028 0.074086993
4.7404681 0.076357188
4.7409082 0.078683266
4.7413483 0.081064947
4.7417884 0.083501953
4.7422284 0.085994005
4.7426685 0.088540824
4.7431086 0.091142129
4.7435487 0.093797644
4.7439888 0.096507088
4.7444289 0.099270182
4.744869 0.10208665
4.7453091 0.1049562
4.7457491 0.10787858
4.7461892 0.11085216
4.7466293 0.11386179
4.7470694 0.11690545
4.7475095 0.11998594
4.7479496 0.12310609
4.7483897 0.12626871
4.7488298 0.12947662
4.7492699 0.13273263
4.7497099 0.13603956
4.75015 0.13940024
4.7505901 0.14281746
4.7510302 0.14629406
4.7514703 0.14983284
4.7519104 0.15343663
4.7523505 0.15710824
4.7527906 0.16085049
4.7532306 0.16466619
4.7536707 0.16855816
4.7541108 0.17252922
4.7545509 0.17658218
4.754991 0.18071987
4.7554311 0.18491785
4.7558712 0.18913407
4.7563113 0.1933676
4.7567514 0.19761804
4.7571914 0.20188499
4.7576315 0.20616806
4.7580716 0.21046683
4.7585117 0.21478092
4.7589518 0.21910993
4.7593919 0.22345345
4.759832 0.22781109
4.7602721 0.23218245
4.7607121 0.23656712
4.7611522 0.24096472
4.7615923 0.24537485
4.7620324 0.24979709
4.7624725 0.25423106
4.7629126 0.25867636
4.7633527 0.26313258
4.7637928 0.26759933
4.7642328 0.27207781
4.7646729 0.27658127
4.765113 0.28111047
4.7655531 0.28566259
4.7659932 0.29023485
4.7664333 0.29482444
4.7668734 0.29942854
4.7673135 0.30404436
4.7677536 0.3086691
4.7681936 0.31329994
4.7686337 0.31793409
4.7690738 0.32256874
4.7695139 0.32720108
4.769954 0.33182832
4.7703941 0.33644765
4.7708342 0.34105626
4.7712743 0.34565135
4.7717143 0.35023012
4.7721544 0.35478976
4.7725945 0.35932747
4.7730346 0.36384044
4.7734747 0.36830215
4.7739148 0.3726832
4.7743549 0.37698671
4.774795 0.38121593
4.775235 0.38537412
4.7756751 0.38946452
4.7761152 0.39349039
4.7765553 0.39745498
4.7769954 0.40136153
4.7774355 0.40521329
4.7778756 0.40901352
4.7783157 0.41276547
4.7787558 0.41647237
4.7791958 0.42013749
4.7796359 0.42376408
4.780076 0.42735538
4.7805161 0.43091464
4.7809562 0.43444511
4.7813963 0.43795005
4.7818364 0.4414327
4.7822765 0.44488129
4.7827165 0.44819515
4.7831566 0.45135867
4.7835967 0.45437623
4.7840368 0.45725223
4.7844769 0.45999106
4.784917 0.46259711
4.7853571 0.46507477
4.7857972 0.46742844
4.7862372 0.4696625
4.7866773 0.47178135
4.7871174 0.47378938
4.7875575 0.47569098
4.7879976 0.47749054
4.7884377 0.47919246
4.7888778 0.48080113
4.7893179 0.48232094
4.789758 0.48375628
4.790198 0.48511154
4.7906381 0.48639111
4.7910782 0.48759939
4.7915183 0.48871067
4.7919584 0.48969532
4.7923985 0.49055296
4.7928386 0.49128323
4.7932787 0.49188575
4.7937187 0.49236016
4.7941588 0.49270607
4.7945989 0.49292313
4.795039 0.49301095
4.7954791 0.49296917
4.7959192 0.49279742
4.7963593 0.49249533
4.7967994 0.49206252
4.7972394 0.49149863
4.7976795 0.49080328
4.7981196 0.4899761
4.7985597 0.48901672
4.7989998 0.48792477
4.7994399 0.48669988
4.79988 0.48534169
4.8003201 0.48386039
4.8007602 0.48231193
4.8012002 0.48070028
4.8016403 0.47902041
4.8020804 0.4772673
4.8025205 0.47543592
4.8029606 0.47352126
4.8034007 0.47151829
4.8038408 0.46942198
4.8042809 0.46722732
4.8047209 0.46492927
4.805161 0.46252282
4.8056011 0.46000293
4.8060412 0.45736459
4.8064813 0.45460278
4.8069214 0.45171246
4.8073615 0.44868862
4.8078016 0.44552623
4.8082416 0.44222026
4.8086817 0.4387657
4.8091218 0.43515771
4.8095619 0.43146884
4.810002 0.42775987
4.8104421 0.42402903
4.8108822 0.42027458
4.8113223 0.41649476
4.8117624 0.41268783
4.8122024 0.40885202
4.8126425 0.40498559
4.8130826 0.40108678
4.8135227 0.39715385
4.8139628 0.39318503
4.8144029 0.38917858
4.814843 0.38513275
4.8152831 0.38104578
4.8157231 0.37691592
4.8161632 0.37274141
4.8166033 0.36852051
4.8170434 0.36425147
4.8174835 0.35993252
4.8179236 0.35556193
4.8183637 0.35114094
4.8188038 0.34668335
4.8192438 0.34219432
4.8196839 0.33767764
4.820124 0.33313706
4.8205641 0.32857636
4.8210042 0.32399929
4.8214443 0.31940964
4.8218844 0.31481116
4.8223245 0.31020762
4.8227646 0.30560279
4.8232046 0.30100045
4.8236447 0.29640435
4.8240848 0.29181826
4.8245249 0.28724595
4.824965 0.2826912
4.8254051 0.27815776
4.8258452 0.2736494
4.8262853 0.2691699
4.8267253 0.26472302
4.8271654 0.26031247
4.8276055 0.25593658
4.8280456 0.25159235
4.8284857 0.24727926
4.8289258 0.24299679
4.8293659 0.23874442
4.829806 0.23452164
4.830246 0.23032793
4.8306861 0.22616275
4.8311262 0.2220256
4.8315663 0.21791596
4.8320064 0.2138333
4.8324465 0.2097771
4.8328866 0.20574685
4.8333267 0.20174202
4.8337668 0.1977621
4.8342068 0.19380656
4.8346469 0.18987489
4.835087 0.18596656
4.8355271 0.18208107
4.8359672 0.17821787
4.8364073 0.17439443
4.8368474 0.17067307
4.8372875 0.16705587
4.8377275 0.16353914
4.8381676 0.16011918
4.8386077 0.15679229
4.8390478 0.15355477
4.8394879 0.15040293
4.839928 0.14733305
4.8403681 0.14434145
4.8408082 0.14142442
4.8412482 0.13857826
4.8416883 0.13579928
4.8421284 0.13308376
4.8425685 0.13042803
4.8430086 0.12782836
4.8434487 0.12528107
4.8438888 0.12278246
4.8443289 0.12032882
4.844769 0.11791646
4.845209 0.11554252
4.8456491 0.11324207
4.8460892 0.11103415
4.8465293 0.10891736
4.8469694 0.1068903
4.8474095 0.1049516
4.8478496 0.10309985
4.8482897 0.10133367
4.8487297 0.099651662
4.8491698 0.098052443
4.8496099 0.09653462
4.85005 0.095096802
4.8504901 0.093737599
4.8509302 0.09245562
4.8513703 0.091249475
4.8518104 0.090117773
4.8522505 0.089059125
4.8526905 0.088072139
4.8531306 0.087155425
4.8535707 0.086307592
4.8540108 0.085527251
4.8544509 0.084816651
4.854891 0.084185758
4.8553311 0.08363532
4.8557712 0.083165422
4.8562112 0.082776148
4.8566513 0.082467585
4.8570914 0.082239816
4.8575315 0.082092927
4.8579716 0.082027002
4.8584117 0.082042128
4.8588518 0.082138387
4.8592919 0.082315867
4.8597319 0.08257465
4.860172 0.082914823
4.8606121 0.083336471
4.8610522 0.083839678
4.8614923 0.084424529
4.8619324 0.085091109
4.8623725 0.085839504
4.8628126 0.086669798
4.8632527 0.087581587
4.8636927 0.088562481
4.8641328 0.089608245
4.8645729 0.090720496
4.865013 0.091900852
4.8654531 0.093150929
4.8658932 0.094472346
4.8663333 0.09586672
4.8667734 0.097335668
4.8672134 0.098880808
4.8676535 0.10050376
4.8680936 0.10220613
4.8685337 0.10398955
4.8689738 0.10585563
4.8694139 0.10780599
4.869854 0.10984225
4.8702941 0.11196602
4.8707341 0.11417892
4.8711742 0.11648256
4.8716143 0.11887858
4.8720544 0.12136858
4.8724945 0.12393515
4.8729346 0.12653557
4.8733747 0.12917191
4.8738148 0.13184825
4.8742549 0.13456868
4.8746949 0.1373373
4.875135 0.14015819
4.8755751 0.14303545
4.8760152 0.14597315
4.8764553 0.1489754
4.8768954 0.15204628
4.8773355 0.15518989
4.8777756 0.1584103
4.8782156 0.16171162
4.8786557 0.16509793
4.8790958 0.16857331
4.8795359 0.17214187
4.879976 0.17580768
4.8804161 0.17957485
4.8808562 0.18344745
4.8812963 0.18742577
4.8817363 0.19144656
4.8821764 0.19548614
4.8826165 0.19954454
4.8830566 0.20362181
4.8834967 0.20771802
4.8839368 0.2118332
4.8843769 0.21596741
4.884817 0.22012069
4.8852571 0.22429309
4.8856971 0.22848467
4.8861372 0.23269547
4.8865773 0.23692553
4.8870174 0.24117491
4.8874575 0.24544366
4.8878976 0.24973183
4.8883377 0.25403946
4.8887778 0.25836661
4.8892178 0.26271332
4.8896579 0.26707964
4.890098 0.27146562
4.8905381 0.27587634
4.8909782 0.28031987
4.8914183 0.28479308
4.8918584 0.28929252
4.8922985 0.29381479
4.8927385 0.29835646
4.8931786 0.30291411
4.8936187 0.30748432
4.8940588 0.31206366
4.8944989 0.31664871
4.894939 0.32123605
4.8953791 0.32582226
4.8958192 0.33040391
4.8962593 0.33497759
4.8966993 0.33953986
4.8971394 0.34408731
4.8975795 0.34861652
4.8980196 0.35312406
4.8984597 0.35760651
4.8988998 0.36206045
4.8993399 0.36648013
4.89978 0.37083534
4.90022 0.37511979
4.9006601 0.37933616
4.9011002 0.38348711
4.9015403 0.38757534
4.9019804 0.39160351
4.9024205 0.39557429
4.9028606 0.39949038
4.9033007 0.40335444
4.9037407 0.40716914
4.9041808 0.41093717
4.9046209 0.4146612
4.905061 0.41834391
4.9055011 0.42198797
4.9059412 0.42559607
4.9063813 0.42917086
4.9068214 0.43271504
4.9072615 0.43623128
4.9077015 0.43972225
4.9081416 0.44319063
4.9085817 0.44658651
4.9090218 0.449829
4.9094619 0.45292152
4.909902 0.45586864
4.9103421 0.45867489
4.9107822 0.46134483
4.9112222 0.46388302
4.9116623 0.46629401
4.9121024 0.46858236
4.9125425 0.4707526
4.9129826 0.4728093
4.9134227 0.47475702
4.9138628 0.4766003
4.9143029 0.47834369
4.9147429 0.47999176
4.915183 0.48154904
4.9156231 0.48302011
4.9160632 0.4844095
4.9165033 0.48572177
4.9169434 0.48696148
4.9173835 0.48812815
4.9178236 0.48917853
4.9182637 0.49010139
4.9187037 0.49089647
4.9191438 0.49156347
4.9195839 0.49210211
4.920024 0.4925121
4.9204641 0.49279316
4.9209042 0.492945
4.9213443 0.49296735
4.9217844 0.4928599
4.9222244 0.49262238
4.9226645 0.49225451
4.9231046 0.49175599
4.9235447 0.49112654
4.9239848 0.49036588
4.9244249 0.48947372
4.924865 0.48844978
4.9253051 0.48729377
4.9257451 0.4860054
4.9261852 0.48458439
4.9266253 0.48306257
4.9270654 0.48147879
4.9275055 0.47982838
4.9279456 0.4781065
4.9283857 0.47630831
4.9288258 0.47442895
4.9292659 0.47246358
4.9297059 0.47040737
4.930146 0.46825545
4.9305861 0.466003
4.9310262 0.46364516
4.9314663 0.46117708
4.9319064 0.45859394
4.9323465 0.45589087
4.9327866 0.45306303
4.9332266 0.45010558
4.9336667 0.44701368
4.9341068 0.44378247
4.9345469 0.44040712
4.934987 0.43688278
4.9354271 0.43321937
4.9358672 0.42951778
4.9363073 0.42579612
4.9367473 0.42205218
4.9371874 0.4182837
4.9376275 0.41448846
4.9380676 0.41066423
4.9385077 0.40680877
4.9389478 0.40291985
4.9393879 0.39899523
4.939828 0.39503269
4.9402681 0.39102998
4.9407081 0.38698488
4.9411482 0.38289515
4.9415883 0.37875857
4.9420284 0.37457288
4.9424685 0.37033587
4.9429086 0.3660453
4.9433487 0.36169893
4.9437888 0.35729454
4.9442288 0.35282989
4.9446689 0.34831786
4.945109 0.34377579
4.9455491 0.33920708
4.9459892 0.33461513
4.9464293 0.33000335
4.9468694 0.32537513
4.9473095 0.32073387
4.9477495 0.31608298
4.9481896 0.31142586
4.9486297 0.30676592
4.9490698 0.30210655
4.9495099 0.29745115
4.94995 0.29280313
4.9503901 0.28816589
4.9508302 0.28354283
4.9512703 0.27893736
4.9517103 0.27435287
4.9521504 0.26979276
4.9525905 0.26526045
4.9530306 0.26075932
4.9534707 0.25629049
4.9539108 0.25184323
4.9543509 0.24741579
4.954791 0.2430083
4.955231 0.23862087
4.9556711 0.23425365
4.9561112 0.22990675
4.9565513 0.22558029
4.9569914 0.22127441
4.9574315 0.21698922
4.9578716 0.21272486
4.9583117 0.20848144
4.9587518 0.20425909
4.9591918 0.20005794
4.9596319 0.19587811
4.960072 0.19171973
4.9605121 0.18758292
4.9609522 0.18346781
4.9613923 0.17937452
4.9618324 0.17530318
4.9622725 0.17125398
4.9627125 0.16726175
4.9631526 0.16335371
4.9635927 0.15952724
4.9640328 0.15577972
4.9644729 0.15210855
4.964913 0.1485111
4.9653531 0.14498476
4.9657932 0.14152692
4.9662332 0.13813497
4.9666733 0.13480629
4.9671134 0.13153826
4.9675535 0.12832828
4.9679936 0.12517372
4.9684337 0.12207198
4.9688738 0.11902043
4.9693139 0.11601647
4.969754 0.11305748
4.970194 0.11014085
4.9706341 0.10726397
4.9710742 0.10442421
4.9715143 0.1016232
4.9719544 0.098878417
4.9723945 0.096191884
4.9728346 0.093563411
4.9732747 0.090992802
4.9737147 0.088479863
4.9741548 0.086024398
4.9745949 0.083626214
4.975035 0.081285114
4.9754751 0.079000904
4.9759152 0.07677339
4.9763553 0.074602376
4.9767954 0.072487667
4.9772354 0.070429068
4.9776755 0.068426385
4.9781156 0.066479423
4.9785557 0.064587986
4.9789958 0.062751881
4.9794359 0.060970911
4.979876 0.059244882
4.9803161 0.057573531
4.9807562 0.055949402
4.9811962 0.054367857
4.9816363 0.052829334
4.9820764 0.051334271
4.9825165 0.049883103
4.9829566 0.048476269
4.9833967 0.047114205
4.9838368 0.045797348
4.9842769 0.044526136
4.9847169 0.043301005
4.985157 0.042122392
4.9855971 0.040990735
4.9860372 0.039906471
4.9864773 0.038870037
4.9869174 0.037881869
4.9873575 0.036942405
4.9877976 0.036052082
4.9882376 0.035211337
4.9886777 0.034420607
4.9891178 0.033680329
4.9895579 0.032988366
4.989998 0.032335648
4.9904381 0.031721486
4.9908782 0.031146048
4.9913183 0.030609498
4.9917584 0.030112002
4.9921984 0.029653727
4.9926385 0.029234837
4.9930786 0.0288555
4.9935187 0.02851588
4.9939588 0.028216144
4.9943989 0.027956457
4.994839 0.027736985
4.9952791 0.027557895
4.9957191 0.027419351
4.9961592 0.02732152
4.9965993 0.027264567
4.9970394 0.027248658
4.9974795 0.02727396
4.9979196 0.027340638
4.9983597 0.027448891
4.9987998 0.027600423
4.9992398 0.027795893
4.9996799 0.028035007
5.00012 0.028317468
5.0005601 0.028642982
5.0010002 0.029011252
5.0014403 0.029421982
5.0018804 0.029874877
5.0023205 0.030369641
5.0027606 0.030905979
5.0032006 0.031483595
5.0036407 0.032102193
5.0040808 0.032761477
5.0045209 0.033461151
5.004961 0.034200921
5.0054011 0.03498049
5.0058412 0.035799563
5.0062813 0.036657843
5.0067213 0.037555036
5.0071614 0.038490845
5.0076015 0.039468636
5.0080416 0.040498977
5.0084817 0.041582216
5.0089218 0.04271797
5.0093619 0.043905857
5.009802 0.045145497
5.010242 0.046436508
5.0106821 0.047778509
5.0111222 0.049171118
5.0115623 0.050613954
5.0120024 0.052106636
5.0124425 0.053648782
5.0128826 0.055240011
5.0133227 0.056879941
5.0137628 0.058568192
5.0142028 0.060304381
5.0146429 0.062088128
5.015083 0.06391905
5.0155231 0.065796768
5.0159632 0.067720899
5.0164033 0.069691208
5.0168434 0.071711628
5.0172835 0.073784576
5.0177235 0.075910759
5.0181636 0.07809088
5.0186037 0.080325644
5.0190438 0.082615756
5.0194839 0.084961921
5.019924 0.087364843
5.0203641 0.089825228
5.0208042 0.092343779
5.0212442 0.094921202
5.0216843 0.097558201
5.0221244 0.10025548
5.0225645 0.10301375
5.0230046 0.1058337
5.0234447 0.10871606
5.0238848 0.11166151
5.0243249 0.11467076
5.024765 0.11774453
5.025205 0.12088351
5.0256451 0.12407533
5.0260852 0.12729038
5.0265253 0.13053103
5.0269654 0.13380116
5.0274055 0.13710465
5.0278456 0.14044537
5.0282857 0.14382718
5.0287257 0.14725397
5.0291658 0.15072961
5.0296059 0.15425796
5.030046 0.1578429
5.0304861 0.1614883
5.0309262 0.16519805
5.0313663 0.16897599
5.0318064 0.17282602
5.0322464 0.17675201
5.0326865 0.18075782
5.0331266 0.18484733
5.0335667 0.18902441
5.0340068 0.19329293
5.0344469 0.19765323
5.034887 0.20204421
5.0353271 0.20644232
5.0357672 0.21084732
5.0362072 0.21525895
5.0366473 0.21967695
5.0370874 0.22410107
5.0375275 0.22853104
5.0379676 0.23296662
5.0384077 0.23740753
5.0388478 0.24185354
5.0392879 0.24630438
5.0397279 0.25075979
5.040168 0.25521953
5.0406081 0.25968332
5.0410482 0.26415092
5.0414883 0.26862207
5.0419284 0.27309651
5.0423685 0.27757398
5.0428086 0.28205424
5.0432486 0.28653701
5.0436887 0.2910255
5.0441288 0.29552582
5.0445689 0.30003691
5.045009 0.30455754
5.0454491 0.30908646
5.0458892 0.31362242
5.0463293 0.31816417
5.0467694 0.32271048
5.0472094 0.32726009
5.0476495 0.33181176
5.0480896 0.33636424
5.0485297 0.34091629
5.0489698 0.34546666
5.0494099 0.35001411
5.04985 0.35455739
5.0502901 0.35909525
5.0507301 0.36362645
5.0511702 0.36814975
5.0516103 0.37266389
5.0520504 0.37716763
5.0524905 0.38165372
5.0529306 0.38604644
5.0533707 0.39032718
5.0538108 0.39450095
5.0542509 0.3985728
5.0546909 0.40254772
5.055131 0.40643074
5.0555711 0.41022689
5.0560112 0.41394117
5.0564513 0.41757862
5.0568914 0.42114424
5.0573315 0.42464307
5.0577716 0.42808011
5.0582116 0.43146039
5.0586517 0.43478893
5.0590918 0.43807074
5.0595319 0.44131085
5.059972 0.44451428
5.0604121 0.44768604
5.0608522 0.45083116
5.0612923 0.45395465
5.0617323 0.45700889
5.0621724 0.45991177
5.0626125 0.46266575
5.0630526 0.46527451
5.0634927 0.46774174
5.0639328 0.47007113
5.0643729 0.47226637
5.064813 0.47433115
5.0652531 0.47626916
5.0656931 0.47808409
5.0661332 0.47977962
5.0665733 0.48135945
5.0670134 0.48282727
5.0674535 0.48418676
5.0678936 0.48544161
5.0683337 0.48659552
5.0687738 0.48765217
5.0692138 0.48861526
5.0696539 0.48948846
5.070094 0.49027548
5.0705341 0.49097713
5.0709742 0.49156848
5.0714143 0.49204192
5.0718544 0.49239619
5.0722945 0.49263007
5.0727345 0.49274231
5.0731746 0.49273167
5.0736147 0.49259691
5.0740548 0.4923368
5.0744949 0.49195008
5.074935 0.49143553
5.0753751 0.4907919
5.0758152 0.49001795
5.0762553 0.48911245
5.0766953 0.48807415
5.0771354 0.48690181
5.0775755 0.48559419
5.0780156 0.48415005
5.0784557 0.48256816
5.0788958 0.48084727
5.0793359 0.47898615
5.079776 0.47702478
5.080216 0.47501428
5.0806561 0.47294956
5.0810962 0.47082522
5.0815363 0.46863587
5.0819764 0.46637613
5.0824165 0.4640406
5.0828566 0.4616239
5.0832967 0.45912064
5.0837367 0.45652544
5.0841768 0.4538329
5.0846169 0.45103764
5.085057 0.44813426
5.0854971 0.44511739
5.0859372 0.44198162
5.0863773 0.43872158
5.0868174 0.43533188
5.0872575 0.43180713
5.0876975 0.42814193
5.0881376 0.42433091
5.0885777 0.42038318
5.0890178 0.41640026
5.0894579 0.41240176
5.089898 0.4083865
5.0903381 0.40435327
5.0907782 0.4003009
5.0912182 0.39622818
5.0916583 0.39213392
5.0920984 0.38801693
5.0925385 0.38387602
5.0929786 0.37970999
5.0934187 0.37551766
5.0938588 0.37129782
5.0942989 0.3670493
5.0947389 0.36277088
5.095179 0.35846139
5.0956191 0.35411963
5.0960592 0.3497444
5.0964993 0.34533452
5.0969394 0.34088878
5.0973795 0.33640601
5.0978196 0.33188805
5.0982597 0.32734002
5.0986997 0.32276537
5.0991398 0.31816755
5.0995799 0.31355003
5.10002 0.30891624
5.1004601 0.30426966
5.1009002 0.29961372
5.1013403 0.29495189
5.1017804 0.29028762
5.1022204 0.28562436
5.1026605 0.28096557
5.1031006 0.2763147
5.1035407 0.2716752
5.1039808 0.26705052
5.1044209 0.26244413
5.104861 0.25785947
5.1053011 0.2533
5.1057411 0.24876918
5.1061812 0.24427045
5.1066213 0.23980692
5.1070614 0.23537859
5.1075015 0.23098483
5.1079416 0.2266252
5.1083817 0.22229922
5.1088218 0.21800645
5.1092619 0.21374642
5.1097019 0.20951868
5.110142 0.20532277
5.1105821 0.20115822
5.1110222 0.19702459
5.1114623 0.19292141
5.1119024 0.18884822
5.1123425 0.18480457
5.1127826 0.18079
5.1132226 0.17680404
5.1136627 0.17284625
5.1141028 0.16891616
5.1145429 0.16501331
5.114983 0.16113725
5.1154231 0.15728756
5.1158632 0.15349072
5.1163033 0.14976843
5.1167433 0.14611905
5.1171834 0.14254094
5.1176235 0.13903248
5.1180636 0.13559202
5.1185037 0.13221793
5.1189438 0.12890857
5.1193839 0.12566231
5.119824 0.12247752
5.1202641 0.11935256
5.1207041 0.11628579
5.1211442 0.11327558
5.1215843 0.1103203
5.1220244 0.1074183
5.1224645 0.10456796
5.1229046 0.10176763
5.1233447 0.099015692
5.1237848 0.096310499
5.1242248 0.09365042
5.1246649 0.091033992
5.125105 0.088461369
5.1255451 0.085933375
5.1259852 0.08345081
5.1264253 0.081014476
5.1268654 0.078625172
5.1273055 0.0762837
5.1277455 0.073990859
5.1281856 0.07174745
5.1286257 0.069554274
5.1290658 0.067412131
5.1295059 0.065321821
5.129946 0.063284146
5.1303861 0.061299906
5.1308262 0.059369901
5.1312663 0.057494931
5.1317063 0.055675798
5.1321464 0.053913302
5.1325865 0.052208242
5.1330266 0.050561421
5.1334667 0.048973444
5.1339068 0.047422029
5.1343469 0.045892636
5.134787 0.04438682
5.135227 0.042906132
5.1356671 0.041452127
5.1361072 0.040026357
5.1365473 0.038630375
5.1369874 0.037265733
5.1374275 0.035933986
5.1378676 0.034636686
5.1383077 0.033375386
5.1387477 0.03215164
5.1391878 0.030966999
5.1396279 0.029823017
5.140068 0.028721248
5.1405081 0.027663244
5.1409482 0.026650557
5.1413883 0.025684742
5.1418284 0.024767351
5.1422685 0.023899938
5.1427085 0.023075319
5.1431486 0.022262498
5.1435887 0.021459756
5.1440288 0.020668425
5.1444689 0.019889837
5.144909 0.019125324
5.1453491 0.018376218
5.1457892 0.01764385
5.1462292 0.016929553
5.1466693 0.016234657
5.1471094 0.015560496
5.1475495 0.014908401
5.1479896 0.014279704
5.1484297 0.013675736
5.1488698 0.01309783
5.1493099 0.012547317
5.1497499 0.012025529
5.15019 0.011533799
5.1506301 0.011073457
5.1510702 0.010645837
5.1515103 0.010251876
5.1519504 0.0098727459
5.1523905 0.0094980444
5.1528306 0.0091285445
5.1532707 0.0087650188
5.1537107 0.0084082401
5.1541508 0.008058981
5.1545909 0.0077180143
5.155031 0.0073861127
5.1554711 0.0070640489
5.1559112 0.0067525957
5.1563513 0.0064525256
5.1567914 0.0061646115
5.1572314 0.005889626
5.1576715 0.0056283418
5.1581116 0.0053815317
5.1585517 0.0051499684
5.1589918 0.0049344246
5.1594319 0.004735673
5.159872 0.0045544862
5.1603121 0.0043916371
5.1607522 0.0042442315
5.1611922 0.0041016714
5.1616323 0.0039634589
5.1620724 0.0038298522
5.1625125 0.0037011093
5.1629526 0.0035774882
5.1633927 0.003459247
5.1638328 0.0033466437
5.1642729 0.0032399365
5.1647129 0.0031393833
5.165153 0.0030452421
5.1655931 0.0029577711
5.1660332 0.0028772282
5.1664733 0.0028038716
5.1669134 0.0027379592
5.1673535 0.0026797492
5.1677936 0.0026294995
5.1682336 0.0025874682
5.1686737 0.0025539134
5.1691138 0.0025290931
5.1695539 0.00251323
5.169994 0.0025054614
5.1704341 0.0025052041
5.1708742 0.0025123002
5.1713143 0.0025265918
5.1717544 0.0025479211
5.1721944 0.0025761302
5.1726345 0.0026110612
5.1730746 0.0026525562
5.1735147 0.0027004575
5.1739548 0.0027546071
5.1743949 0.0028148471
5.174835 0.0028810197
5.1752751 0.002952967
5.1757151 0.0030305312
5.1761552 0.0031135543
5.1765953 0.0032018786
5.1770354 0.0032953461
5.1774755 0.0033937989
5.1779156 0.0034970792
5.1783557 0.0036050292
5.1787958 0.0037207756
5.1792358 0.0038520883
5.1796759 0.0039987168
5.180116 0.0041600195
5.1805561 0.0043353547
5.1809962 0.0045240807
5.1814363 0.0047255561
5.1818764 0.004939139
5.1823165 0.005164188
5.1827566 0.0054000613
5.1831966 0.0056461173
5.1836367 0.0059017144
5.1840768 0.006166211
5.1845169 0.0064389655
5.184957 0.0067193362
5.1853971 0.0070066814
5.1858372 0.0073003596
5.1862773 0.0075997291
5.1867173 0.0079041483
5.1871574 0.0082129755
5.1875975 0.0085266114
5.1880376 0.0088636836
5.1884777 0.0092303576
5.1889178 0.009625421
5.1893579 0.010047661
5.189798 0.010495866
5.190238 0.010968822
5.1906781 0.011465319
5.1911182 0.011984142
5.1915583 0.01252408
5.1919984 0.01308392
5.1924385 0.01366245
5.1928786 0.014258457
5.1933187 0.014870729
5.1937588 0.015498054
5.1941988 0.016139219
5.1946389 0.016793011
5.195079 0.017458218
5.1955191 0.018133628
5.1959592 0.018818028
5.1963993 0.019510206
5.1968394 0.020222513
5.1972795 0.020981243
5.1977195 0.021785652
5.1981596 0.022634181
5.1985997 0.023525269
5.1990398 0.024457354
5.1994799 0.025428875
5.19992 0.026438272
5.2003601 0.027483982
5.2008002 0.028564447
5.2012402 0.029678103
5.2016803 0.03082339
5.2021204 0.031998748
5.2025605 0.033202615
5.2030006 0.03443343
5.2034407 0.035689632
5.2038808 0.03696966
5.2043209 0.038271953
5.204761 0.03959495
5.205201 0.04093709
5.2056411 0.042299181
5.2060812 0.043710823
5.2065213 0.045180474
5.2069614 0.04670704
5.2074015 0.048289424
5.2078416 0.049926532
5.2082817 0.051617269
5.2087217 0.053360539
5.2091618 0.055155248
5.2096019 0.0570003
5.210042 0.058894601
5.2104821 0.060837054
5.2109222 0.062826566
5.2113623 0.064862041
5.2118024 0.066942383
5.2122424 0.069066498
5.2126825 0.071233291
5.2131226 0.073441667
5.2135627 0.075690529
5.2140028 0.077978784
5.2144429 0.080305336
5.214883 0.082673979
5.2153231 0.085092993
5.2157632 0.087563385
5.2162032 0.09008604
5.2166433 0.092661841
5.2170834 0.095291672
5.2175235 0.097976416
5.2179636 0.10071696
5.2184037 0.10351418
5.2188438 0.10636896
5.2192839 0.10928219
5.2197239 0.11225475
5.220164 0.11528753
5.2206041 0.1183814
5.2210442 0.12153725
5.2214843 0.12475597
5.2219244 0.12803844
5.2223645 0.13138553
5.2228046 0.13479815
5.2232446 0.13827716
5.2236847 0.14182011
5.2241248 0.14539551
5.2245649 0.14899706
5.225005 0.15262681
5.2254451 0.15628684
5.2258852 0.15997922
5.2263253 0.16370601
5.2267654 0.16746928
5.2272054 0.17127112
5.2276455 0.17511357
5.2280856 0.17899873
5.2285257 0.18292864
5.2289658 0.18690539
5.2294059 0.19093105
5.229846 0.19500767
5.2302861 0.19913734
5.2307261 0.20332213
5.2311662 0.20756409
5.2316063 0.21186531
5.2320464 0.21622785
5.2324865 0.22065378
5.2329266 0.22512727
5.2333667 0.22962324
5.2338068 0.2341393
5.2342468 0.23867324
5.2346869 0.24322282
5.235127 0.24778582
5.2355671 0.25236001
5.2360072 0.25694316
5.2364473 0.26153304
5.2368874 0.26612743
5.2373275 0.27072409
5.2377676 0.27532081
5.2382076 0.27991534
5.2386477 0.28450547
5.2390878 0.28908896
5.2395279 0.29366359
5.239968 0.29822713
5.2404081 0.30277735
5.2408482 0.30731202
5.2412883 0.31182892
5.2417283 0.31632659
5.2421684 0.32080955
5.2426085 0.32527919
5.2430486 0.32973581
5.2434887 0.33417975
5.2439288 0.33861132
5.2443689 0.34303083
5.244809 0.34743859
5.245249 0.35183493
5.2456891 0.35622017
5.2461292 0.36059461
5.2465693 0.36495858
5.2470094 0.3693124
5.2474495 0.37365637
5.2478896 0.37799081
5.2483297 0.38231605
5.2487698 0.3866324
5.2492098 0.39094017
5.2496499 0.39523969
5.25009 0.39953126
5.2505301 0.40381521
5.2509702 0.40802595
5.2514103 0.41209481
5.2518504 0.41602764
5.2522905 0.41983035
5.2527305 0.42350885
5.2531706 0.42706902
5.2536107 0.43051678
5.2540508 0.43385804
5.2544909 0.43709869
5.254931 0.44024463
5.2553711 0.44330178
5.2558112 0.44627602
5.2562513 0.44917328
5.2566913 0.45199944
5.2571314 0.45476042
5.2575715 0.45746212
5.2580116 0.46011043
5.2584517 0.46271127
5.2588918 0.46527053
5.2593319 0.46779412
5.259772 0.47027225
5.260212 0.47261698
5.2606521 0.47481567
5.2610922 0.47687072
5.2615323 0.47878453
5.2619724 0.48055948
5.2624125 0.48219796
5.2628526 0.48370237
5.2632927 0.4850751
5.2637327 0.48631854
5.2641728 0.48743507
5.2646129 0.4884271
5.265053 0.48929701
5.2654931 0.49004719
5.2659332 0.49068004
5.2663733 0.49119794
5.2668134 0.49160329
5.2672535 0.49189847
5.2676935 0.49208589
5.2681336 0.49216792
5.2685737 0.49214697
5.2690138 0.49202638
5.2694539 0.49180592
5.269894 0.49148295
5.2703341 0.49105486
5.2707742 0.49051899
5.2712142 0.48987273
5.2716543 0.48911345
5.2720944 0.4882385
5.2725345 0.48724526
5.2729746 0.4861311
5.2734147 0.48489338
5.2738548 0.48352948
5.2742949 0.48203676
5.2747349 0.48041259
5.275175 0.47865434
5.2756151 0.47675938
5.2760552 0.47472507
5.2764953 0.47254879
5.2769354 0.4702279
5.2773755 0.46775977
5.2778156 0.46516188
5.2782557 0.46252506
5.2786957 0.4598556
5.2791358 0.45714752
5.2795759 0.45439481
5.280016 0.45159151
5.2804561 0.44873162
5.2808962 0.44580915
5.2813363 0.44281812
5.2817764 0.43975255
5.2822164 0.43660644
5.2826565 0.43337381
5.2830966 0.43004868
5.2835367 0.42662505
5.2839768 0.42309695
5.2844169 0.41945838
5.284857 0.41570336
5.2852971 0.4118259
5.2857371 0.40782001
5.2861772 0.40367972
5.2866173 0.39939962
5.2870574 0.3950568
5.2874975 0.39070825
5.2879376 0.38635374
5.2883777 0.38199309
5.2888178 0.3776261
5.2892579 0.37325257
5.2896979 0.3688723
5.290138 0.36448508
5.2905781 0.36009073
5.2910182 0.35568903
5.2914583 0.3512798
5.2918984 0.34686283
5.2923385 0.34243793
5.2927786 0.33800489
5.2932186 0.33356352
5.2936587 0.32911361
5.2940988 0.32465497
5.2945389 0.3201874
5.294979 0.3157107
5.2954191 0.31122467
5.2958592 0.30672783
5.2962993 0.30221593
5.2967393 0.29769021
5.2971794 0.29315242
5.2976195 0.28860431
5.2980596 0.28404765
5.2984997 0.27948418
5.2989398 0.27491567
5.2993799 0.27034387
5.29982 0.26577052
5.3002601 0.2611974
5.3007001 0.25662626
5.3011402 0.25205884
5.3015803 0.24749691
5.3020204 0.24294222
5.3024605 0.23839653
5.3029006 0.23386159
5.3033407 0.22933916
5.3037808 0.224831
5.3042208 0.22033885
5.3046609 0.21586509
5.305101 0.21144453
5.3055411 0.20709476
5.3059812 0.20281323
5.3064213 0.19859739
5.3068614 0.19444471
5.3073015 0.19035264
5.3077415 0.18631864
5.3081816 0.18234017
5.3086217 0.17841468
5.3090618 0.17453964
5.3095019 0.17071249
5.309942 0.16693071
5.3103821 0.16319175
5.3108222 0.15949305
5.3112623 0.1558321
5.3117023 0.15220633
5.3121424 0.14861321
5.3125825 0.14505019
5.3130226 0.14151474
5.3134627 0.13800431
5.3139028 0.13452668
5.3143429 0.13111231
5.314783 0.12776274
5.315223 0.12447724
5.3156631 0.12125507
5.3161032 0.11809549
5.3165433 0.11499779
5.3169834 0.11196121
5.3174235 0.10898503
5.3178636 0.1060685
5.3183037 0.10321091
5.3187437 0.1004115
5.3191838 0.097669558
5.3196239 0.094984335
5.320064 0.092355101
5.3205041 0.089781122
5.3209442 0.087261662
5.3213843 0.084795988
5.3218244 0.082383366
5.3222645 0.08002306
5.3227045 0.077714006
5.3231446 0.075445782
5.3235847 0.073214564
5.3240248 0.071021518
5.3244649 0.068867809
5.324905 0.066754601
5.3253451 0.064683059
5.3257852 0.062654348
5.3262252 0.060669634
5.3266653 0.05873008
5.3271054 0.056836852
5.3275455 0.054991115
5.3279856 0.053194034
5.3284257 0.051446774
5.3288658 0.049750499
5.3293059 0.048106374
5.3297459 0.046515565
5.330186 0.044979236
5.3306261 0.043498552
5.3310662 0.042074678
5.3315063 0.040708779
5.3319464 0.03939008
5.3323865 0.038089468
5.3328266 0.036807015
5.3332667 0.035544318
5.3337067 0.034302972
5.3341468 0.033084572
5.3345869 0.031890716
5.335027 0.030722998
5.3354671 0.029583015
5.3359072 0.028472362
5.3363473 0.027392636
5.3367874 0.026345432
5.3372274 0.025332346
5.3376675 0.024354975
5.3381076 0.023414913
5.3385477 0.022513757
5.3389878 0.021653103
5.3394279 0.020834546
5.339868 0.020059683
5.3403081 0.01933011
5.3407481 0.018645891
5.3411882 0.01797851
5.3416283 0.017317647
5.3420684 0.016664584
5.3425085 0.0160206
5.3429486 0.015386976
5.3433887 0.014764993
5.3438288 0.01415593
5.3442689 0.013561069
5.3447089 0.012981691
5.345149 0.012419075
5.3455891 0.011874502
5.3460292 0.011349252
5.3464693 0.010844607
5.3469094 0.010361846
5.3473495 0.0099022498
5.3477896 0.0094670995
5.3482296 0.0090576752
5.3486697 0.0086752575
5.3491098 0.0083211269
5.3495499 0.0079965638
5.34999 0.0076932144
5.3504301 0.0073919031
5.3508702 0.0070927838
5.3513103 0.0067966457
5.3517504 0.0065042778
5.3521904 0.006216469
5.3526305 0.0059340083
5.3530706 0.0056576848
5.3535107 0.0053882875
5.3539508 0.0051266053
5.3543909 0.0048734273
5.354831 0.0046295425
5.3552711 0.0043957399
5.3557111 0.0041728084
5.3561512 0.0039615372
5.3565913 0.0037627151
5.3570314 0.0035771312
5.3574715 0.0034055746
5.3579116 0.0032488341
5.3583517 0.0031076989
5.3587918 0.0029820494
5.3592318 0.0028601447
5.3596719 0.0027384753
5.360112 0.0026174425
5.3605521 0.0024974478
5.3609922 0.0023788928
5.3614323 0.002262179
5.3618724 0.0021477078
5.3623125 0.0020358807
5.3627526 0.0019270992
5.3631926 0.0018217648
5.3636327 0.001720279
5.3640728 0.0016230432
5.3645129 0.001530459
5.364953 0.0014429278
5.3653931 0.0013608511
5.3658332 0.0012846304
5.3662733 0.0012146672
5.3667133 0.001151363
5.3671534 0.0010951193
5.3675935 0.0010463375
5.3680336 0.0010023892
5.3684737 0.00095834607
5.3689138 0.00091429358
5.3693539 0.00087040586
5.369794 0.00082685698
5.370234 0.00078382104
5.3706741 0.00074147213
5.3711142 0.00069998433
5.3715543 0.00065953173
5.3719944 0.00062028841
5.3724345 0.00058242847
5.3728746 0.00054612598
5.3733147 0.00051155505
5.3737548 0.00047888974
5.3741948 0.00044830415
5.3746349 0.00041997238
5.375075 0.00039406849
5.3755151 0.00037076659
5.3759552 0.00035024075
5.3763953 0.00033266506
5.3768354 0.00031796291
5.3772755 0.00030375156
5.3777155 0.00028945033
5.3781556 0.00027512465
5.3785957 0.00026083992
5.3790358 0.00024666155
5.3794759 0.00023265496
5.379916 0.00021888556
5.3803561 0.00020541876
5.3807962 0.00019231998
5.3812362 0.00017965463
5.3816763 0.00016748812
5.3821164 0.00015588586
5.3825565 0.00014491327
5.3829966 0.00013463575
5.3834367 0.00012511873
5.3838768 0.00011642762
5.3843169 0.00010862782
5.384757 0.00010178475
5.385197 9.5963829e-05
5.3856371 9.1230461e-05
5.3860772 8.7132511e-05
5.3865173 8.2985685e-05
5.3869574 7.8806716e-05
5.3873975 7.461714e-05
5.3878376 7.0438493e-05
5.3882777 6.6292311e-05
5.3887177 6.2200127e-05
5.3891578 5.8183479e-05
5.3895979 5.4263902e-05
5.390038 5.046293e-05
5.3904781 4.68021e-05
5.3909182 4.3302947e-05
5.3913583 3.9987007e-05
5.3917984 3.6875815e-05
5.3922384 3.3990906e-05
5.3926785 3.1353816e-05
5.3931186 2.8986081e-05
5.3935587 2.6909235e-05
5.3939988 2.5144816e-05
5.3944389 2.3714357e-05
5.394879 2.2601104e-05
5.3953191 2.1527043e-05
5.3957592 2.0437571e-05
5.3961992 1.9338929e-05
5.3966393 1.8237356e-05
5.3970794 1.7139092e-05
5.3975195 1.6050377e-05
5.3979596 1.4977451e-05
5.3983997 1.3926554e-05
5.3988398 1.2903925e-05
5.3992799 1.1915805e-05
5.3997199 1.0968433e-05
5.40016 1.0068049e-05
5.4006001 9.2208934e-06
5.4010402 8.4332057e-06
5.4014803 7.7112259e-06
5.4019204 7.0611939e-06
5.4023605 6.4893495e-06
5.4028006 6.0019326e-06
5.4032406 5.6051832e-06
5.4036807 5.305341e-06
5.4041208 5.0560714e-06
5.4045609 4.8014583e-06
5.405001 4.5430592e-06
5.4054411 4.2824817e-06
5.4058812 4.0213335e-06
5.4063213 3.7612223e-06
5.4067614 3.5037557e-06
5.4072014 3.2505415e-06
5.4076415 3.0031872e-06
5.4080816 2.7633006e-06
5.4085217 2.5324892e-06
5.4089618 2.3123608e-06
5.4094019 2.1045231e-06
5.409842 1.9105836e-06
5.4102821 1.7321501e-06
5.4107221 1.5708303e-06
5.4111622 1.4282317e-06
5.4116023 1.305962e-06
5.4120424 1.205629e-06
5.4124825 1.1288402e-06
5.4129226 1.0737399e-06
5.4133627 1.0206002e-06
5.4138028 9.6634111e-07
5.4142428 9.1132318e-07
5.4146829 8.5590683e-07
5.415123 8.0045251e-07
5.4155631 7.4532067e-07
5.4160032 6.9087177e-07
5.4164433 6.3746625e-07
5.4168834 5.8546458e-07
5.4173235 5.352272e-07
5.4177636 4.8711457e-07
5.4182036 4.4148714e-07
5.4186437 3.9870537e-07
5.4190838 3.591297e-07
5.4195239 3.231206e-07
5.419964 2.9103851e-07
5.4204041 2.6324388e-07
5.4208442 2.4009718e-07
5.4212843 2.2195885e-07
5.4217243 2.0918699e-07
5.4221644 1.9892134e-07
5.4226045 1.8843928e-07
5.4230446 1.7781228e-07
5.4234847 1.6711181e-07
5.4239248 1.5640934e-07
5.4243649 1.4577634e-07
5.424805 1.3528429e-07
5.425245 1.2500466e-07
5.4256851 1.1500892e-07
5.4261252 1.0536855e-07
5.4265653 9.615502e-08
5.4270054 8.7439801e-08
5.4274455 7.9294366e-08
5.4278856 7.1790188e-08
5.4283257 6.4998741e-08
5.4287658 5.8991496e-08
5.4292058 5.3839928e-08
5.4296459 4.9615508e-08
5.430086 4.6389709e-08
5.4305261 4.4234005e-08
5.4309662 4.3091578e-08
5.4314063 4.2382462e-08
5.4318464 4.2015209e-08
5.4322865 4.1976657e-08
5.4327265 4.2253648e-08
5.4331666 4.2833021e-08
5.4336067 4.3701615e-08
5.4340468 4.484627e-08
5.4344869 4.6253826e-08
5.434927 4.7911122e-08
5.4353671 4.9804999e-08
5.4358072 5.1922295e-08
5.4362472 5.4249852e-08
5.4366873 5.6774507e-08
5.4371274 5.9483102e-08
5.4375675 6.2362475e-08
5.4380076 6.5399467e-08
5.4384477 6.8580917e-08
5.4388878 7.1893665e-08
5.4393279 7.5324551e-08
5.439768 7.8867815e-08
5.440208 8.3639082e-08
5.4406481 9.035454e-08
5.4410882 9.8883064e-08
5.4415283 1.0909353e-07
5.4419684 1.208548e-07
5.4424085 1.3403576e-07
5.4428486 1.4850528e-07
5.4432887 1.6413223e-07
5.4437287 1.8078549e-07
5.4441688 1.9833393e-07
5.4446089 2.1664642e-07
5.445049 2.3559184e-07
5.4454891 2.5503906e-07
5.4459292 2.7485695e-07
5.4463693 2.9491439e-07
5.4468094 3.1508025e-07
5.4472494 3.3522341e-07
5.4476895 3.5521273e-07
5.4481296 3.749171e-07
5.4485697 3.9420538e-07
5.4490098 4.1500828e-07
5.4494499 4.4499135e-07
5.44989 4.843212e-07
5.4503301 5.3234589e-07
5.4507702 5.8841343e-07
5.4512102 6.5187187e-07
5.4516503 7.2206924e-07
5.4520904 7.9835359e-07
5.4525305 8.8007294e-07
5.4529706 9.6657533e-07
5.4534107 1.0572088e-06
5.4538508 1.1513214e-06
5.4542909 1.2482611e-06
5.4547309 1.347376e-06
5.455171 1.4480142e-06
5.4556111 1.5495236e-06
5.4560512 1.6512523e-06
5.4564913 1.7525484e-06
5.4569314 1.8527598e-06
5.4573715 1.9512346e-06
5.4578116 2.0478176e-06
5.4582517 2.171097e-06
5.4586917 2.3360119e-06
5.4591318 2.5398147e-06
5.4595719 2.7797578e-06
5.460012 3.0530937e-06
5.4604521 3.3570749e-06
5.4608922 3.688954e-06
5.4613323 4.0459833e-06
5.4617724 4.4254153e-06
5.4622124 4.8245026e-06
5.4626525 5.2404975e-06
5.4630926 5.6706526e-06
5.4635327 6.1122204e-06
5.4639728 6.5624533e-06
5.4644129 7.0186038e-06
5.464853 7.4779244e-06
5.4652931 7.9376675e-06
5.4657331 8.3950857e-06
5.4661732 8.8474314e-06
5.4666133 9.2919571e-06
5.4670534 9.7667945e-06
5.4674935 1.0395472e-05
5.4679336 1.1177549e-05
5.4683737 1.2102846e-05
5.4688138 1.3161184e-05
5.4692539 1.4342386e-05
5.4696939 1.5636272e-05
5.470134 1.7032665e-05
5.4705741 1.8521385e-05
5.4710142 2.0092254e-05
5.4714543 2.1735093e-05
5.4718944 2.3439725e-05
5.4723345 2.5195969e-05
5.4727746 2.6993649e-05
5.4732146 2.8822585e-05
5.4736547 3.0672599e-05
5.4740948 3.2533512e-05
5.4745349 3.4395146e-05
5.474975 3.6247323e-05
5.4754151 3.8079863e-05
5.4758552 3.9895206e-05
5.4762953 4.2084218e-05
5.4767353 4.4811345e-05
5.4771754 4.8043157e-05
5.4776155 5.1746223e-05
5.4780556 5.5887113e-05
5.4784957 6.0432399e-05
5.4789358 6.5348648e-05
5.4793759 7.0602433e-05
5.479816 7.6160323e-05
5.4802561 8.1988888e-05
5.4806961 8.8054698e-05
5.4811362 9.4324323e-05
5.4815763 0.00010076433
5.4820164 0.0001073413
5.4824565 0.00011402179
5.4828966 0.00012077238
5.4833367 0.00012755963
5.4837768 0.00013435012
5.4842168 0.00014111041
5.4846569 0.00014780708
5.485097 0.00015489664
5.4855371 0.00016358842
5.4859772 0.0001738525
5.4864173 0.00018559231
5.4868574 0.0001987113
5.4872975 0.0002131129
5.4877375 0.00022870055
5.4881776 0.0002453777
5.4886177 0.00026304779
5.4890578 0.00028161425
5.4894979 0.00030098052
5.489938 0.00032105005
5.4903781 0.00034172627
5.4908182 0.00036291263
5.4912583 0.00038451256
5.4916983 0.0004064295
5.4921384 0.0004285669
5.4925785 0.0004508282
5.4930186 0.00047311683
5.4934587 0.00049533624
5.4938988 0.00051755456
5.4943389 0.00054299129
5.494779 0.00057273933
5.495219 0.00060655523
5.4956591 0.0006441955
5.4960992 0.00068541668
5.4965393 0.00072997528
5.4969794 0.00077762784
5.4974195 0.00082813088
5.4978596 0.00088124093
5.4982997 0.00093671451
5.4987397 0.00099430815
5.4991798 0.0010537784
5.4996199 0.0011148817
5.50006 0.0011773747
5.5005001 0.0012410138
5.5009402 0.0013055556
5.5013803 0.0013707567
5.5018204 0.0014363734
5.5022605 0.0015021625
5.5027005 0.0015678803
5.5031406 0.0016367274
5.5035807 0.001715659
5.5040208 0.0018043917
5.5044609 0.0019023964
5.504901 0.0020091437
5.5053411 0.0021241044
5.5057812 0.0022467494
5.5062212 0.0023765494
5.5066613 0.0025129752
5.5071014 0.0026554976
5.5075415 0.0028035874
5.5079816 0.0029567153
5.5084217 0.0031143521
5.5088618 0.0032759687
5.5093019 0.0034410357
5.5097419 0.0036090241
5.510182 0.0037794045
5.5106221 0.0039516477
5.5110622 0.0041252245
5.5115023 0.0042996058
5.5119424 0.004475369
5.5123825 0.0046674582
5.5128226 0.0048799803
5.5132627 0.0051119641
5.5137027 0.0053624385
5.5141428 0.0056304324
5.5145829 0.0059149744
5.515023 0.0062150937
5.5154631 0.0065298188
5.5159032 0.0068581788
5.5163433 0.0071992025
5.5167834 0.0075519187
5.5172234 0.0079153563
5.5176635 0.008288544
5.5181036 0.0086705109
5.5185437 0.0090602856
5.5189838 0.0094568972
5.5194239 0.0098593743
5.519864 0.010266746
5.5203041 0.010678041
5.5207441 0.011092288
5.5211842 0.011521284
5.5216243 0.011986113
5.5220644 0.012485745
5.5225045 0.013018736
5.5229446 0.013583642
5.5233847 0.014179022
5.5238248 0.014803431
5.5242649 0.015455426
5.5247049 0.016133565
5.525145 0.016836404
5.5255851 0.0175625
5.5260252 0.018310411
5.5264653 0.019078692
5.5269054 0.019865901
5.5273455 0.020670595
5.5277856 0.02149133
5.5282256 0.022326664
5.5286657 0.023175153
5.5291058 0.024035355
5.5295459 0.024905825
5.529986 0.02578837
5.5304261 0.026715072
5.5308662 0.027693241
5.5313063 0.028721319
5.5317463 0.029797753
5.5321864 0.030920987
5.5326265 0.032089466
5.5330666 0.033301634
5.5335067 0.034555936
5.5339468 0.035850816
5.5343869 0.03718472
5.534827 0.038556091
5.5352671 0.039963376
5.5357071 0.041405017
5.5361472 0.042879461
5.5365873 0.044385151
5.5370274 0.045920533
5.5374675 0.04748405
5.5379076 0.049074148
5.5383477 0.050689272
5.5387878 0.052327866
5.5392278 0.054003922
5.5396679 0.055738578
5.540108 0.057531346
5.5405481 0.05938157
5.5409882 0.061288599
5.5414283 0.063251778
5.5418684 0.065270454
5.5423085 0.067343973
5.5427485 0.069471682
5.5431886 0.071652927
5.5436287 0.073887055
5.5440688 0.076173412
5.5445089 0.078511344
5.544949 0.080900199
5.5453891 0.083339322
5.5458292 0.08582806
5.5462693 0.088365759
5.5467093 0.090951766
5.5471494 0.093585428
5.5475895 0.09626609
5.5480296 0.098992485
5.5484697 0.10176002
5.5489098 0.1045695
5.5493499 0.10742289
5.54979 0.11032218
5.55023 0.11326933
5.5506701 0.11626633
5.5511102 0.11931514
5.5515503 0.12241775
5.5519904 0.12557613
5.5524305 0.12879225
5.5528706 0.13206809
5.5533107 0.13540563
5.5537508 0.13880683
5.5541908 0.14227368
5.5546309 0.14580815
5.555071 0.14941222
5.5555111 0.15308786
5.5559512 0.15683704
5.5563913 0.16066175
5.5568314 0.16456395
5.5572715 0.1685198
5.5577115 0.17250035
5.5581516 0.17650563
5.5585917 0.18053568
5.5590318 0.18459053
5.5594719 0.18867023
5.559912 0.19277482
5.5603521 0.19690435
5.5607922 0.20105887
5.5612322 0.20523841
5.5616723 0.20944301
5.5621124 0.21367273
5.5625525 0.2179276
5.5629926 0.22220767
5.5634327 0.22651298
5.5638728 0.23084357
5.5643129 0.2351995
5.564753 0.23958079
5.565193 0.2439875
5.5656331 0.24841967
5.5660732 0.25287874
5.5665133 0.25737203
5.5669534 0.26189765
5.5673935 0.26645211
5.5678336 0.27103188
5.5682737 0.27563348
5.5687137 0.28025339
5.5691538 0.2848881
5.5695939 0.28953412
5.570034 0.29418794
5.5704741 0.29884605
5.5709142 0.30350495
5.5713543 0.30816112
5.5717944 0.31281108
5.5722344 0.3174513
5.5726745 0.3220783
5.5731146 0.32668855
5.5735547 0.33127855
5.5739948 0.33584481
5.5744349 0.34038381
5.574875 0.34489204
5.5753151 0.34935832
5.5757552 0.35377567
5.5761952 0.3581458
5.5766353 0.36247043
5.5770754 0.36675128
5.5775155 0.37099007
5.5779556 0.37518851
5.5783957 0.37934832
5.5788358 0.38347122
5.5792759 0.38755893
5.5797159 0.39161315
5.580156 0.39563562
5.5805961 0.39962804
5.5810362 0.40359213
5.5814763 0.40752961
5.5819164 0.4114422
5.5823565 0.41533162
5.5827966 0.41919957
5.5832366 0.42304779
5.5836767 0.42687797
5.5841168 0.43067071
5.5845569 0.43432523
5.584997 0.43783257
5.5854371 0.44119783
5.5858772 0.44442609
5.5863173 0.44752247
5.5867574 0.45049205
5.5871974 0.45333994
5.5876375 0.45607123
5.5880776 0.45869102
5.5885177 0.4612044
5.5889578 0.46361648
5.5893979 0.46593235
5.589838 0.46815711
5.5902781 0.47029586
5.5907181 0.47235369
5.5911582 0.4743357
5.5915983 0.47624699
5.5920384 0.47809266
5.5924785 0.4798778
5.5929186 0.48160724
5.5933587 0.48323557
5.5937988 0.48472768
5.5942388 0.48608433
5.5946789 0.48730628
5.595119 0.4883943
5.5955591 0.48934915
5.5959992 0.4901716
5.5964393 0.49086242
5.5968794 0.49142238
5.5973195 0.49185223
5.5977596 0.49215274
5.5981996 0.49232468
5.5986397 0.49236882
5.5990798 0.49228592
5.5995199 0.49207674
5.59996 0.49174206
5.6004001 0.49128263
5.6008402 0.49069923
5.6012803 0.48999262
5.6017203 0.48916356
5.6021604 0.4882216
5.6026005 0.48720023
5.6030406 0.48609912
5.6034807 0.48491422
5.6039208 0.48364148
5.6043609 0.48227685
5.604801 0.48081628
5.605241 0.47925573
5.6056811 0.47759114
5.6061212 0.47581847
5.6065613 0.47393366
5.6070014 0.47193268
5.6074415 0.46981147
5.6078816 0.46756599
5.6083217 0.46519218
5.6087618 0.462686
5.6092018 0.46004339
5.6096419 0.45726032
5.610082 0.45433273
5.6105221 0.45125657
5.6109622 0.44802914
5.6114023 0.44473262
5.6118424 0.44141453
5.6122825 0.43807079
5.6127225 0.43469735
5.6131626 0.43129015
5.6136027 0.42784512
5.6140428 0.42435821
5.6144829 0.42082535
5.614923 0.41724248
5.6153631 0.41360555
5.6158032 0.40991048
5.6162432 0.40615323
5.6166833 0.40232972
5.6171234 0.39843589
5.6175635 0.3944677
5.6180036 0.39042106
5.6184437 0.38629193
5.6188838 0.38207624
5.6193239 0.37776993
5.619764 0.37336894
5.620204 0.3688871
5.6206441 0.36438109
5.6210842 0.35985735
5.6215243 0.35531802
5.6219644 0.35076524
5.6224045 0.34620115
5.6228446 0.34162788
5.6232847 0.33704759
5.6237247 0.3324624
5.6241648 0.32787446
5.6246049 0.32328591
5.625045 0.31869888
5.6254851 0.31411552
5.6259252 0.30953797
5.6263653 0.30496836
5.6268054 0.30040884
5.6272454 0.29586154
5.6276855 0.29132861
5.6281256 0.28681218
5.6285657 0.2823144
5.6290058 0.27783707
5.6294459 0.27337075
5.629886 0.26891054
5.6303261 0.26445678
5.6307662 0.26000983
5.6312062 0.25557007
5.6316463 0.25113785
5.6320864 0.24671352
5.6325265 0.24229746
5.6329666 0.23789001
5.6334067 0.23349154
5.6338468 0.22910241
5.6342869 0.22472298
5.6347269 0.22035361
5.635167 0.21599465
5.6356071 0.21164648
5.6360472 0.20730944
5.6364873 0.2029839
5.6369274 0.19867022
5.6373675 0.19436876
5.6378076 0.19007988
5.6382476 0.18582514
5.6386877 0.18165921
5.6391278 0.17758167
5.6395679 0.17358907
5.640008 0.16967792
5.6404481 0.16584477
5.6408882 0.16208616
5.6413283 0.15839861
5.6417684 0.15477865
5.6422084 0.15122283
5.6426485 0.14772768
5.6430886 0.14428973
5.6435287 0.14090551
5.6439688 0.13757155
5.6444089 0.13428441
5.644849 0.13104059
5.6452891 0.12783665
5.6457291 0.12466911
5.6461692 0.12153451
5.6466093 0.11842938
5.6470494 0.11535158
5.6474895 0.11232645
5.6479296 0.10936444
5.6483697 0.106465
5.6488098 0.10362757
5.6492498 0.10085161
5.6496899 0.09813656
5.65013 0.095481874
5.6505701 0.092887001
5.6510102 0.090351389
5.6514503 0.087874489
5.6518904 0.08545575
5.6523305 0.08309462
5.6527706 0.08079055
5.6532106 0.078542989
5.6536507 0.076351385
5.6540908 0.07421519
5.6545309 0.07213385
5.654971 0.070106818
5.6554111 0.06813354
5.6558512 0.066213467
5.6562913 0.064343739
5.6567313 0.06251928
5.6571714 0.060740295
5.6576115 0.059007172
5.6580516 0.057320297
5.6584917 0.055680057
5.6589318 0.054086839
5.6593719 0.052541029
5.659812 0.051043015
5.6602521 0.049593183
5.6606921 0.04819192
5.6611322 0.046839612
5.6615723 0.045536648
5.6620124 0.044283412
5.6624525 0.043080293
5.6628926 0.041927677
5.6633327 0.04082595
5.6637728 0.0397755
5.6642128 0.038776714
5.6646529 0.037829977
5.665093 0.036934983
5.6655331 0.036081975
5.6659732 0.035267869
5.6664133 0.034492901
5.6668534 0.0337573
5.6672935 0.033061302
5.6677335 0.032405137
5.6681736 0.031789038
5.6686137 0.031213239
5.6690538 0.030677971
5.6694939 0.030183467
5.669934 0.02972996
5.6703741 0.029317683
5.6708142 0.028946867
5.6712543 0.028617746
5.6716943 0.028330551
5.6721344 0.028085517
5.6725745 0.027882874
5.6730146 0.027722857
5.6734547 0.027605696
5.6738948 0.027531625
5.6743349 0.027500779
5.674775 0.02751294
5.675215 0.027567851
5.6756551 0.027665256
5.6760952 0.027804903
5.6765353 0.027986534
5.6769754 0.028209896
5.6774155 0.028474733
5.6778556 0.02878079
5.6782957 0.029127813
5.6787357 0.029515546
5.6791758 0.029943734
5.6796159 0.030412123
5.680056 0.030920457
5.6804961 0.031468482
5.6809362 0.032055942
5.6813763 0.032682583
5.6818164 0.033348149
5.6822565 0.034052385
5.6826965 0.034795037
5.6831366 0.035576926
5.6835767 0.036409126
5.6840168 0.037294182
5.6844569 0.038231547
5.684897 0.039220675
5.6853371 0.04026102
5.6857772 0.041352035
5.6862172 0.042493175
5.6866573 0.043683892
5.6870974 0.044923641
5.6875375 0.046211875
5.6879776 0.047548048
5.6884177 0.048931613
5.6888578 0.050362025
5.6892979 0.051838736
5.6897379 0.0533612
5.690178 0.054928872
5.6906181 0.056541204
5.6910582 0.058197651
5.6914983 0.059897666
5.6919384 0.061640703
5.6923785 0.063432744
5.6928186 0.065283052
5.6932587 0.067191705
5.6936987 0.069158701
5.6941388 0.071184039
5.6945789 0.073267718
5.695019 0.075409737
5.6954591 0.077610096
5.6958992 0.079868792
5.6963393 0.082185825
5.6967794 0.084561193
5.6972194 0.086994897
5.6976595 0.089486934
5.6980996 0.092037304
5.6985397 0.094646005
5.6989798 0.097313036
5.6994199 0.1000384
5.69986 0.10282209
5.7003001 0.1056641
5.7007401 0.10856445
5.7011802 0.11152161
5.7016203 0.11452415
5.7020604 0.11757126
5.7025005 0.12066485
5.7029406 0.12380685
5.7033807 0.1269992
5.7038208 0.13024382
5.7042609 0.13354264
5.7047009 0.13689758
5.705141 0.14031058
5.7055811 0.14378356
5.7060212 0.14731845
5.7064613 0.15091717
5.7069014 0.15458166
5.7073415 0.15831384
5.7077816 0.16211564
5.7082216 0.16598899
5.7086617 0.16993581
5.7091018 0.17395803
5.7095419 0.17805758
5.709982 0.18223639
5.7104221 0.18646788
5.7108622 0.19072034
5.7113023 0.19499533
5.7117423 0.19929446
5.7121824 0.20361932
5.7126225 0.20797152
5.7130626 0.21235267
5.7135027 0.21676437
5.7139428 0.22120822
5.7143829 0.22568583
5.714823 0.23019881
5.7152631 0.23474875
5.7157031 0.23933727
5.7161432 0.24396596
5.7165833 0.24863644
5.7170234 0.2533503
5.7174635 0.25810916
5.7179036 0.26291461
5.7183437 0.26776825
5.7187838 0.27267171
5.7192238 0.27762338
5.7196639 0.2826033
5.720104 0.28760565
5.7205441 0.29262796
5.7209842 0.29766773
5.7214243 0.30272248
5.7218644 0.30778972
5.7223045 0.31286696
5.7227445 0.31795173
5.7231846 0.32304152
5.7236247 0.32813387
5.7240648 0.33322628
5.7245049 0.33831626
5.724945 0.34340134
5.7253851 0.34847902
5.7258252 0.35354681
5.7262653 0.35860224
5.7267053 0.36364281
5.7271454 0.36866605
5.7275855 0.37366946
5.7280256 0.37865056
5.7284657 0.38361251
5.7289058 0.38855986
5.7293459 0.3934927
5.729786 0.39841111
5.730226 0.4033152
5.7306661 0.40820503
5.7311062 0.41308072
5.7315463 0.41794234
5.7319864 0.42278999
5.7324265 0.42762375
5.7328666 0.43244373
5.7333067 0.43725
5.7337467 0.44204265
5.7341868 0.44682178
5.7346269 0.45158748
5.735067 0.45633984
5.7355071 0.46107894
5.7359472 0.46580488
5.7363873 0.47051775
5.7368274 0.47521764
5.7372675 0.47989182
5.7377075 0.48447744
5.7381476 0.48896871
5.7385877 0.49336878
5.7390278 0.49768081
5.7394679 0.50190796
5.739908 0.50605336
5.7403481 0.51012018
5.7407882 0.51411156
5.7412282 0.51803066
5.7416683 0.52188064
5.7421084 0.52566463
5.7425485 0.52938581
5.7429886 0.53304731
5.7434287 0.53665229
5.7438688 0.5402039
5.7443089 0.54370529
5.7447489 0.54715962
5.745189 0.55057004
5.7456291 0.55393971
5.7460692 0.55727167
5.7465093 0.56055021
5.7469494 0.56376171
5.7473895 0.56690564
5.7478296 0.56998149
5.7482697 0.57298874
5.7487097 0.57592688
5.7491498 0.57879539
5.7495899 0.58159375
5.75003 0.58432145
5.7504701 0.58697797
5.7509102 0.58956278
5.7513503 0.59207539
5.7517904 0.59451526
5.7522304 0.59688188
5.7526705 0.59917473
5.7531106 0.60139331
5.7535507 0.60353708
5.7539908 0.60560554
5.7544309 0.60759816
5.754871 0.60951444
5.7553111 0.61136359
5.7557512 0.61318368
5.7561912 0.61497647
5.7566313 0.61673954
5.7570714 0.61847042
5.7575115 0.62016669
5.7579516 0.62182588
5.7583917 0.62344557
5.7588318 0.6250233
5.7592719 0.62655663
5.7597119 0.62804311
5.760152 0.6294803
5.7605921 0.63086577
5.7610322 0.63219705
5.7614723 0.63347171
5.7619124 0.6346873
5.7623525 0.63584139
5.7627926 0.63693151
5.7632326 0.63795524
5.7636727 0.63891012
5.7641128 0.63979437
5.7645529 0.64065052
5.764993 0.64150413
5.7654331 0.64235354
5.7658732 0.64319709
5.7663133 0.6440331
5.7667534 0.64485993
5.7671934 0.6456759
5.7676335 0.64647935
5.7680736 0.64726862
5.7685137 0.64804204
5.7689538 0.64879795
5.7693939 0.64953469
5.769834 0.65025059
5.7702741 0.65094399
5.7707141 0.65161323
5.7711542 0.65225664
5.7715943 0.65287257
5.7720344 0.65345934
5.7724745 0.65401529
5.7729146 0.65453876
5.7733547 0.65503588
5.7737948 0.65553133
5.7742348 0.65602695
5.7746749 0.65652256
5.775115 0.65701802
5.7755551 0.65751314
5.7759952 0.65800777
5.7764353 0.65850175
5.7768754 0.6589949
5.7773155 0.65948708
5.7777556 0.65997811
5.7781956 0.66046782
5.7786357 0.66095607
5.7790758 0.66144268
5.7795159 0.66192748
5.779956 0.66241033
5.7803961 0.66289104
5.7808362 0.66336947
5.7812763 0.66384544
5.7817163 0.66431879
5.7821564 0.6647894
5.7825965 0.66525859
5.7830366 0.66572713
5.7834767 0.6661951
5.7839168 0.66666258
5.7843569 0.66712965
5.784797 0.66759638
5.785237 0.66806285
5.7856771 0.66852914
5.7861172 0.66899533
5.7865573 0.6694615
5.7869974 0.66992772
5.7874375 0.67039408
5.7878776 0.67086065
5.7883177 0.67132751
5.7887578 0.67179474
5.7891978 0.67226241
5.7896379 0.67273061
5.790078 0.67319942
5.7905181 0.67366891
5.7909582 0.67413916
5.7913983 0.67461108
5.7918384 0.67508682
5.7922785 0.67556628
5.7927185 0.6760492
5.7931586 0.67653534
5.7935987 0.67702445
5.7940388 0.6775163
5.7944789 0.67801063
5.794919 0.67850719
5.7953591 0.67900575
5.7957992 0.67950606
5.7962392 0.68000787
5.7966793 0.68051094
5.7971194 0.68101502
5.7975595 0.68151986
5.7979996 0.68202523
5.7984397 0.68253087
5.7988798 0.68303655
5.7993199 0.68354201
5.79976 0.68404701
5.8002 0.68455201
5.8006401 0.68507204
5.8010802 0.68561244
5.8015203 0.68617211
5.8019604 0.68674999
5.8024005 0.68734498
5.8028406 0.68795601
5.8032807 0.68858198
5.8037207 0.68922183
5.8041608 0.68987446
5.8046009 0.6905388
5.805041 0.69121375
5.8054811 0.69189825
5.8059212 0.6925912
5.8063613 0.69329152
5.8068014 0.69399813
5.8072414 0.69470995
5.8076815 0.6954259
5.8081216 0.69614488
5.8085617 0.69686583
5.8090018 0.69758765
5.8094419 0.6983269
5.809882 0.69912102
5.8103221 0.69996937
5.8107622 0.70086992
5.8112022 0.70182061
5.8116423 0.7028194
5.8120824 0.70386423
5.8125225 0.70495306
5.8129626 0.70608384
5.8134027 0.70725451
5.8138428 0.70846304
5.8142829 0.70970736
5.8147229 0.71098544
5.815163 0.71229523
5.8156031 0.71363466
5.8160432 0.7150017
5.8164833 0.7163943
5.8169234 0.71781041
5.8173635 0.71924797
5.8178036 0.72070495
5.8182436 0.72218169
5.8186837 0.7237128
5.8191238 0.72531015
5.8195639 0.72697362
5.820004 0.72870311
5.8204441 0.73049853
5.8208842 0.73235976
5.8213243 0.7342867
5.8217644 0.73627926
5.8222044 0.73833732
5.8226445 0.74046079
5.8230846 0.74264957
5.8235247 0.74490354
5.8239648 0.74722261
5.8244049 0.74960667
5.824845 0.75205562
5.8252851 0.75456937
5.8257251 0.75714779
5.8261652 0.7597908
5.8266053 0.76249829
5.8270454 0.76527015
5.8274855 0.76809726
5.8279256 0.77096392
5.8283657 0.773871
5.8288058 0.77681975
5.8292458 0.77981142
5.8296859 0.78284723
5.830126 0.78592844
5.8305661 0.78905628
5.8310062 0.79223198
5.8314463 0.79545681
5.8318864 0.79873198
5.8323265 0.80205874
5.8327666 0.80543834
5.8332066 0.80887201
5.8336467 0.812361
5.8340868 0.81590653
5.8345269 0.81950986
5.834967 0.82317223
5.8354071 0.82689486
5.8358472 0.83067901
5.8362873 0.83452406
5.8367273 0.8384095
5.8371674 0.84232674
5.8376075 0.84627243
5.8380476 0.85024321
5.8384877 0.85423573
5.8389278 0.85824665
5.8393679 0.86227262
5.839808 0.86631028
5.840248 0.87035629
5.8406881 0.8744073
5.8411282 0.87845996
5.8415683 0.88251092
5.8420084 0.88655683
5.8424485 0.89059434
5.8428886 0.8946201
5.8433287 0.89863076
5.8437688 0.90262298
5.8442088 0.90659339
5.8446489 0.91053866
5.845089 0.91445544
5.8455291 0.91834585
5.8459692 0.92221681
5.8464093 0.92606862
5.8468494 0.92990149
5.8472895 0.93371566
5.8477295 0.93751135
5.8481696 0.9412888
5.8486097 0.94504822
5.8490498 0.94878984
5.8494899 0.9525139
5.84993 0.95622062
5.8503701 0.95991022
5.8508102 0.96358294
5.8512503 0.967239
5.8516903 0.97087862
5.8521304 0.97450204
5.8525705 0.97810947
5.8530106 0.98170116
5.8534507 0.98527732
5.8538908 0.98883818
5.8543309 0.99237185
5.854771 0.99578007
5.855211 0.9990453
5.8556511 1.0021726
5.8560912 1.0051668
5.8565313 1.0080331
5.8569714 1.0107764
5.8574115 1.0134018
5.8578516 1.0159141
5.8582917 1.0183185
5.8587317 1.0206199
5.8591718 1.0228233
5.8596119 1.0249338
5.860052 1.0269562
5.8604921 1.0288957
5.8609322 1.0307572
5.8613723 1.0325458
5.8618124 1.0342664
5.8622525 1.0359239
5.8626925 1.0375236
5.8631326 1.0390702
5.8635727 1.0405416
5.8640128 1.0419063
5.8644529 1.0431638
5.864893 1.0443132
5.8653331 1.0453539
5.8657732 1.0462852
5.8662132 1.0471064
5.8666533 1.0478168
5.8670934 1.0484157
5.8675335 1.0489023
5.8679736 1.0492761
5.8684137 1.0495364
5.8688538 1.0496823
5.8692939 1.0497133
5.8697339 1.0496286
5.870174 1.0494276
5.8706141 1.0491095
5.8710542 1.0486736
5.8714943 1.0481194
5.8719344 1.047446
5.8723745 1.0466631
5.8728146 1.0458354
5.8732547 1.0449702
5.8736947 1.0440624
5.8741348 1.0431073
5.8745749 1.0420999
5.875015 1.0410354
5.8754551 1.0399088
5.8758952 1.0387152
5.8763353 1.0374499
5.8767754 1.0361078
5.8772154 1.0346842
5.8776555 1.0331741
5.8780956 1.0315725
5.8785357 1.0298748
5.8789758 1.0280758
5.8794159 1.0261709
5.879856 1.024155
5.8802961 1.0220232
5.8807361 1.0197708
5.8811762 1.0173928
5.8816163 1.0149483
5.8820564 1.0124968
5.8824965 1.0100378
5.8829366 1.007571
5.8833767 1.005096
5.8838168 1.0026125
5.8842569 1.0001201
5.8846969 0.99761834
5.885137 0.995107
5.8855771 0.99258566
5.8860172 0.99005398
5.8864573 0.98751157
5.8868974 0.98495809
5.8873375 0.98239318
5.8877776 0.97981646
5.8882176 0.97722759
5.8886577 0.97462619
5.8890978 0.97201191
5.8895379 0.96938439
5.889978 0.96674326
5.8904181 0.96408745
5.8908582 0.96141394
5.8912983 0.95872421
5.8917383 0.9560203
5.8921784 0.9533043
5.8926185 0.95057827
5.8930586 0.94784427
5.8934987 0.94510437
5.8939388 0.94236064
5.8943789 0.93961514
5.894819 0.93686995
5.8952591 0.93412712
5.8956991 0.93138872
5.8961392 0.92865682
5.8965793 0.92593349
5.8970194 0.92322079
5.8974595 0.92052079
5.8978996 0.91783555
5.8983397 0.91516715
5.8987798 0.91251764
5.8992198 0.90988917
5.8996599 0.90729863
5.9001 0.90475683
5.9005401 0.9022622
5.9009802 0.89981315
5.9014203 0.89740809
5.9018604 0.89504544
5.9023005 0.89272362
5.9027405 0.89044102
5.9031806 0.88819608
5.9036207 0.8859872
5.9040608 0.88381281
5.9045009 0.8816713
5.904941 0.8795611
5.9053811 0.87748063
5.9058212 0.87542829
5.9062613 0.8734025
5.9067013 0.87140167
5.9071414 0.86942423
5.9075815 0.86746857
5.9080216 0.86553313
5.9084617 0.8636231
5.9089018 0.86176508
5.9093419 0.85996094
5.909782 0.85820951
5.910222 0.85650963
5.9106621 0.85486013
5.9111022 0.85325984
5.9115423 0.85170761
5.9119824 0.85020226
5.9124225 0.84874264
5.9128626 0.84732757
5.9133027 0.8459559
5.9137427 0.84462645
5.9141828 0.84333806
5.9146229 0.84208957
5.915063 0.8408798
5.9155031 0.83970761
5.9159432 0.83857181
5.9163833 0.83747126
5.9168234 0.83640477
5.9172635 0.83537126
5.9177035 0.83437514
5.9181436 0.83341958
5.9185837 0.83250455
5.9190238 0.83163005
5.9194639 0.83079606
5.919904 0.83000257
5.9203441 0.82924956
5.9207842 0.82853703
5.9212242 0.82786495
5.9216643 0.82723332
5.9221044 0.82664213
5.9225445 0.82609135
5.9229846 0.82558098
5.9234247 0.825111
5.9238648 0.82468141
5.9243049 0.82429218
5.9247449 0.8239433
5.925185 0.82363476
5.9256251 0.82336656
5.9260652 0.82313866
5.9265053 0.82294964
5.9269454 0.82279495
5.9273855 0.82267475
5.9278256 0.82258963
5.9282657 0.82254013
5.9287057 0.82252684
5.9291458 0.82255032
5.9295859 0.82261113
5.930026 0.82270986
5.9304661 0.82284706
5.9309062 0.8230233
5.9313463 0.82323915
5.9317864 0.82349518
5.9322264 0.82379197
5.9326665 0.82413006
5.9331066 0.82451004
5.9335467 0.82493247
5.9339868 0.82539793
5.9344269 0.82590697
5.934867 0.82646017
5.9353071 0.82705772
5.9357471 0.82768641
5.9361872 0.82834044
5.9366273 0.82902119
5.9370674 0.82973005
5.9375075 0.83046839
5.9379476 0.8312376
5.9383877 0.83203906
5.9388278 0.83287416
5.9392679 0.83374428
5.9397079 0.83465079
5.940148 0.83559509
5.9405881 0.83657855
5.9410282 0.83760256
5.9414683 0.8386685
5.9419084 0.83977775
5.9423485 0.8409317
5.9427886 0.84213173
5.9432286 0.84337921
5.9436687 0.84467554
5.9441088 0.8460221
5.9445489 0.84740878
5.944989 0.84880565
5.9454291 0.85021278
5.9458692 0.85163203
5.9463093 0.85306529
5.9467493 0.85451443
5.9471894 0.85598134
5.9476295 0.8574679
5.9480696 0.85897598
5.9485097 0.86050747
5.9489498 0.86206423
5.9493899 0.86364816
5.94983 0.86526113
5.9502701 0.86690502
5.9507101 0.8685817
5.9511502 0.87029306
5.9515903 0.87204098
5.9520304 0.87382733
5.9524705 0.875654
5.9529106 0.87752286
5.9533507 0.8794346
5.9537908 0.88136324
5.9542308 0.88329708
5.9546709 0.88523557
5.955111 0.88717813
5.9555511 0.8891242
5.9559912 0.8910732
5.9564313 0.89302458
5.9568714 0.89497776
5.9573115 0.89693217
5.9577516 0.89888724
5.9581916 0.90084242
5.9586317 0.90279712
5.9590718 0.90475079
5.9595119 0.90670285
5.959952 0.90865273
5.9603921 0.91059988
5.9608322 0.91254371
5.9612723 0.91448366
5.9617123 0.91641917
5.9621524 0.91834966
5.9625925 0.92027583
5.9630326 0.92220018
5.9634727 0.92412278
5.9639128 0.92604356
5.9643529 0.92796245
5.964793 0.9298794
5.965233 0.93179435
5.9656731 0.93370724
5.9661132 0.93561801
5.9665533 0.93752659
5.9669934 0.93943294
5.9674335 0.94133698
5.9678736 0.94323866
5.9683137 0.94513793
5.9687538 0.94703471
5.9691938 0.94892895
5.9696339 0.95082058
5.970074 0.95270956
5.9705141 0.95459582
5.9709542 0.95647929
5.9713943 0.9583578
5.9718344 0.96019879
5.9722745 0.96199272
5.9727145 0.96374148
5.9731546 0.96544698
5.9735947 0.96711112
5.9740348 0.96873579
5.9744749 0.97032289
5.974915 0.97187432
5.9753551 0.97339199
5.9757952 0.97487779
5.9762352 0.97633363
5.9766753 0.97776139
5.9771154 0.97916298
5.9775555 0.9805403
5.9779956 0.98189525
5.9784357 0.98322973
5.9788758 0.98454563
5.9793159 0.98584487
5.979756 0.98712932
5.980196 0.98840091
5.9806361 0.98965285
5.9810762 0.99087005
5.9815163 0.99205234
5.9819564 0.9931999
5.9823965 0.99431289
5.9828366 0.99539148
5.9832767 0.99643586
5.9837167 0.99744619
5.9841568 0.99842265
5.9845969 0.9993654
5.985037 1.0002746
5.9854771 1.0011505
5.9859172 1.0019932
5.9863573 1.0028029
5.9867974 1.0035797
5.9872374 1.0043239
5.9876775 1.0050355
5.9881176 1.0057149
5.9885577 1.0063621
5.9889978 1.0069774
5.9894379 1.0075617
5.989878 1.0081255
5.9903181 1.0086709
5.9907582 1.0091969
5.9911982 1.0097025
5.9916383 1.010187
5.9920784 1.0106495
5.9925185 1.0110888
5.9929586 1.0115043
5.9933987 1.011895
5.9938388 1.0122599
5.9942789 1.0125982
5.9947189 1.0129089
5.995159 1.0131911
5.9955991 1.013444
5.9960392 1.0136666
5.9964793 1.013858
5.9969194 1.0140173
5.9973595 1.0141436
5.9977996 1.014236
5.9982396 1.0142935
5.9986797 1.0143281
5.9991198 1.0143578
5.9995599 1.0143817
6 1.0143987
