# Supplementary material for: Structural motifs of gold cluster anions with 17 to 69 atoms
Source: Nat Commun. 2026 Apr 10;17:5099. doi: 10.1038/s41467-026-71649-9 (PMC13246909; doi:10.1038/s41467-026-71649-9)
Supplement: Supplementary file 5 — Source Data [file 41467_2026_71649_MOESM5_ESM.zip › Figure2/35_th_red.dat]

3.8 0
3.8004401 0
3.8008802 0
3.8013203 0
3.8017604 0
3.8022004 0
3.8026405 0
3.8030806 0
3.8035207 0
3.8039608 0
3.8044009 0
3.804841 0
3.8052811 0
3.8057211 0
3.8061612 0
3.8066013 0
3.8070414 0
3.8074815 0
3.8079216 0
3.8083617 0
3.8088018 0
3.8092418 0
3.8096819 0
3.810122 0
3.8105621 0
3.8110022 0
3.8114423 0
3.8118824 0
3.8123225 0
3.8127626 0
3.8132026 0
3.8136427 0
3.8140828 0
3.8145229 0
3.814963 0
3.8154031 0
3.8158432 0
3.8162833 0
3.8167233 0
3.8171634 0
3.8176035 0
3.8180436 0
3.8184837 0
3.8189238 0
3.8193639 0
3.819804 0
3.820244 0
3.8206841 0
3.8211242 0
3.8215643 0
3.8220044 0
3.8224445 0
3.8228846 0
3.8233247 0
3.8237648 0
3.8242048 0
3.8246449 0
3.825085 0
3.8255251 0
3.8259652 0
3.8264053 0
3.8268454 0
3.8272855 0
3.8277255 0
3.8281656 0
3.8286057 0
3.8290458 0
3.8294859 0
3.829926 0
3.8303661 0
3.8308062 0
3.8312462 0
3.8316863 0
3.8321264 0
3.8325665 0
3.8330066 0
3.8334467 0
3.8338868 0
3.8343269 0
3.834767 0
3.835207 0
3.8356471 0
3.8360872 0
3.8365273 1.0182408e-11
3.8369674 5.8001992e-11
3.8374075 1.425243e-10
3.8378476 2.6103354e-10
3.8382877 4.1081393e-10
3.8387277 5.8914969e-10
3.8391678 7.9332503e-10
3.8396079 1.0206242e-09
3.840048 1.2683313e-09
3.8404881 1.5337306e-09
3.8409282 1.8141064e-09
3.8413683 2.1067428e-09
3.8418084 2.4089241e-09
3.8422484 2.7179345e-09
3.8426885 3.0310581e-09
3.8431286 3.3455793e-09
3.8435687 3.6587821e-09
3.8440088 3.9679509e-09
3.8444489 4.2703698e-09
3.844889 4.5633231e-09
3.8453291 4.8510721e-09
3.8457692 5.2975549e-09
3.8462092 5.961529e-09
3.8466493 6.8277954e-09
3.8470894 7.8811549e-09
3.8475295 9.1064087e-09
3.8479696 1.0488358e-08
3.8484097 1.2011803e-08
3.8488498 1.3661545e-08
3.8492899 1.5422385e-08
3.8497299 1.7279124e-08
3.85017 1.9216564e-08
3.8506101 2.1219504e-08
3.8510502 2.3272747e-08
3.8514903 2.5361092e-08
3.8519304 2.7469342e-08
3.8523705 2.9582296e-08
3.8528106 3.1684756e-08
3.8532507 3.3761523e-08
3.8536907 3.5797398e-08
3.8541308 3.7777182e-08
3.8545709 4.0054082e-08
3.855011 4.3435454e-08
3.8554511 4.7880243e-08
3.8558912 5.331229e-08
3.8563313 5.9655432e-08
3.8567714 6.6833509e-08
3.8572114 7.4770361e-08
3.8576515 8.3389825e-08
3.8580916 9.2615742e-08
3.8585317 1.0237195e-07
3.8589718 1.1258229e-07
3.8594119 1.231706e-07
3.859852 1.3406071e-07
3.8602921 1.4517648e-07
3.8607321 1.5644173e-07
3.8611722 1.6778031e-07
3.8616123 1.7911605e-07
3.8620524 1.9037279e-07
3.8624925 2.0147438e-07
3.8629326 2.1234466e-07
3.8633727 2.2315263e-07
3.8638128 2.3774883e-07
3.8642529 2.5722892e-07
3.8646929 2.8126255e-07
3.865133 3.0951939e-07
3.8655731 3.4166909e-07
3.8660132 3.7738131e-07
3.8664533 4.1632572e-07
3.8668934 4.5817196e-07
3.8673335 5.0258971e-07
3.8677736 5.4924861e-07
3.8682136 5.9781834e-07
3.8686537 6.4796853e-07
3.8690938 6.9936887e-07
3.8695339 7.51689e-07
3.869974 8.0459858e-07
3.8704141 8.5776727e-07
3.8708542 9.1086474e-07
3.8712943 9.6356064e-07
3.8717343 1.0155246e-06
3.8721744 1.0664264e-06
3.8726145 1.1237722e-06
3.8730546 1.2015794e-06
3.8734947 1.2988801e-06
3.8739348 1.4143428e-06
3.8743749 1.546636e-06
3.874815 1.6944281e-06
3.8752551 1.8563875e-06
3.8756951 2.0311826e-06
3.8761352 2.2174819e-06
3.8765753 2.4139538e-06
3.8770154 2.6192668e-06
3.8774555 2.8320892e-06
3.8778956 3.0510895e-06
3.8783357 3.2749361e-06
3.8787758 3.5022974e-06
3.8792158 3.731842e-06
3.8796559 3.9622381e-06
3.880096 4.1921543e-06
3.8805361 4.4202589e-06
3.8809762 4.6452204e-06
3.8814163 4.8709792e-06
3.8818564 5.1568586e-06
3.8822965 5.5161224e-06
3.8827365 5.9440641e-06
3.8831766 6.4359774e-06
3.8836167 6.9871559e-06
3.8840568 7.5928933e-06
3.8844969 8.2484832e-06
3.884937 8.9492192e-06
3.8853771 9.690395e-06
3.8858172 1.0467304e-05
3.8862573 1.127524e-05
3.8866973 1.2109497e-05
3.8871374 1.2965368e-05
3.8875775 1.3838147e-05
3.8880176 1.4723127e-05
3.8884577 1.5615602e-05
3.8888978 1.6510867e-05
3.8893379 1.7404213e-05
3.889778 1.8290936e-05
3.890218 1.9166328e-05
3.8906581 2.0131367e-05
3.8910982 2.1339608e-05
3.8915383 2.2778266e-05
3.8919784 2.4432634e-05
3.8924185 2.6288009e-05
3.8928586 2.8329686e-05
3.8932987 3.0542961e-05
3.8937387 3.2913129e-05
3.8941788 3.5425486e-05
3.8946189 3.8065326e-05
3.895059 4.0817947e-05
3.8954991 4.3668642e-05
3.8959392 4.6602709e-05
3.8963793 4.9605441e-05
3.8968194 5.2662135e-05
3.8972595 5.5758086e-05
3.8976995 5.887859e-05
3.8981396 6.2008942e-05
3.8985797 6.5134438e-05
3.8990198 6.8240373e-05
3.8994599 7.1377916e-05
3.8999 7.5102516e-05
3.9003401 7.9510521e-05
3.9007802 8.4561547e-05
3.9012202 9.0215211e-05
3.9016603 9.6431128e-05
3.9021004 0.00010316891
3.9025405 0.00011038819
3.9029806 0.00011804856
3.9034207 0.00012610965
3.9038608 0.00013453108
3.9043009 0.00014327246
3.9047409 0.0001522934
3.905181 0.00016155352
3.9056211 0.00017101245
3.9060612 0.00018062979
3.9065013 0.00019036516
3.9069414 0.00020017817
3.9073815 0.00021002845
3.9078216 0.00021987561
3.9082617 0.00022967926
3.9087017 0.00024025715
3.9091418 0.00025261378
3.9095819 0.00026665601
3.910022 0.00028228718
3.9104621 0.00029941065
3.9109022 0.00031792976
3.9113423 0.00033774786
3.9117824 0.00035876829
3.9122224 0.00038089441
3.9126625 0.00040402956
3.9131026 0.00042807708
3.9135427 0.00045294033
3.9139828 0.00047852266
3.9144229 0.0005047274
3.914863 0.00053145791
3.9153031 0.00055861754
3.9157431 0.00058610963
3.9161832 0.00061383752
3.9166233 0.00064170457
3.9170634 0.00066961413
3.9175035 0.00069793669
3.9179436 0.0007297173
3.9183837 0.00076535931
3.9188238 0.00080466349
3.9192639 0.00084743063
3.9197039 0.0008934615
3.920144 0.0009425569
3.9205841 0.00099451759
3.9210242 0.0010491444
3.9214643 0.001106238
3.9219044 0.0011655993
3.9223445 0.001227029
3.9227846 0.0012903279
3.9232246 0.0013552968
3.9236647 0.0014217365
3.9241048 0.0014894477
3.9245449 0.0015582313
3.924985 0.0016278879
3.9254251 0.0016982185
3.9258652 0.0017690237
3.9263053 0.0018401044
3.9267453 0.0019151893
3.9271854 0.0019979354
3.9276255 0.0020879957
3.9280656 0.0021850234
3.9285057 0.0022886717
3.9289458 0.0023985937
3.9293859 0.0025144425
3.929826 0.0026358713
3.9302661 0.0027625333
3.9307061 0.0028940815
3.9311462 0.0030301691
3.9315863 0.0031704493
3.9320264 0.0033145751
3.9324665 0.0034621998
3.9329066 0.0036129765
3.9333467 0.0037665582
3.9337868 0.0039225983
3.9342268 0.0040807497
3.9346669 0.0042406656
3.935107 0.0044019993
3.9355471 0.0045661158
3.9359872 0.0047418353
3.9364273 0.004930046
3.9368674 0.0051302561
3.9373075 0.0053419738
3.9377475 0.0055647073
3.9381876 0.0057979649
3.9386277 0.0060412547
3.9390678 0.0062940849
3.9395079 0.0065559638
3.939948 0.0068263997
3.9403881 0.0071049006
3.9408282 0.0073909748
3.9412683 0.0076841306
3.9417083 0.0079838762
3.9421484 0.0082897196
3.9425885 0.0086011693
3.9430286 0.0089177333
3.9434687 0.00923892
3.9439088 0.0095642375
3.9443489 0.0098932182
3.944789 0.010233781
3.945229 0.010592181
3.9456691 0.010967897
3.9461092 0.01136041
3.9465493 0.011769199
3.9469894 0.012193746
3.9474295 0.012633529
3.9478696 0.013088029
3.9483097 0.013556727
3.9487497 0.014039101
3.9491898 0.014534633
3.9496299 0.015042803
3.95007 0.01556309
3.9505101 0.016094974
3.9509502 0.016637936
3.9513903 0.017191456
3.9518304 0.017755014
3.9522705 0.01832809
3.9527105 0.018910164
3.9531506 0.019500716
3.9535907 0.020101427
3.9540308 0.02072141
3.9544709 0.021361478
3.954911 0.02202135
3.9553511 0.022700744
3.9557912 0.023399378
3.9562312 0.024116971
3.9566713 0.024853241
3.9571114 0.025607906
3.9575515 0.026380686
3.9579916 0.027171297
3.9584317 0.027979458
3.9588718 0.028804889
3.9593119 0.029647306
3.959752 0.030506429
3.960192 0.031381975
3.9606321 0.032273664
3.9610722 0.033181213
3.9615123 0.034104341
3.9619524 0.035042766
3.9623925 0.035996218
3.9628326 0.036965548
3.9632727 0.037951647
3.9637127 0.038954825
3.9641528 0.03997539
3.9645929 0.041013651
3.965033 0.042069919
3.9654731 0.043144501
3.9659132 0.044237708
3.9663533 0.045349848
3.9667934 0.04648123
3.9672334 0.047632164
3.9676735 0.048802959
3.9681136 0.049993924
3.9685537 0.051205368
3.9689938 0.052437601
3.9694339 0.053690931
3.969874 0.054965668
3.9703141 0.05626212
3.9707542 0.057580598
3.9711942 0.05892141
3.9716343 0.06028111
3.9720744 0.061647189
3.9725145 0.063019669
3.9729546 0.064399739
3.9733947 0.06578859
3.9738348 0.067187412
3.9742749 0.068597393
3.9747149 0.070019726
3.975155 0.071455598
3.9755951 0.072906201
3.9760352 0.074372723
3.9764753 0.075856356
3.9769154 0.077358289
3.9773555 0.078879712
3.9777956 0.080421815
3.9782356 0.081985787
3.9786757 0.08357282
3.9791158 0.085184102
3.9795559 0.086820823
3.979996 0.088484174
3.9804361 0.090174927
3.9808762 0.091876017
3.9813163 0.093577995
3.9817564 0.095280839
3.9821964 0.096984522
3.9826365 0.098689023
3.9830766 0.10039432
3.9835167 0.10210038
3.9839568 0.10380718
3.9843969 0.10551471
3.984837 0.10722294
3.9852771 0.10893183
3.9857171 0.11064138
3.9861572 0.11235155
3.9865973 0.11406232
3.9870374 0.11577367
3.9874775 0.11748557
3.9879176 0.119198
3.9883577 0.12091093
3.9887978 0.12262435
3.9892378 0.12433822
3.9896779 0.12605286
3.990118 0.12776916
3.9905581 0.12948701
3.9909982 0.13120621
3.9914383 0.13292659
3.9918784 0.13464797
3.9923185 0.13637018
3.9927586 0.13809302
3.9931986 0.13981633
3.9936387 0.14153992
3.9940788 0.14326361
3.9945189 0.14498723
3.994959 0.14671059
3.9953991 0.14843351
3.9958392 0.15015581
3.9962793 0.15187732
3.9967193 0.15359786
3.9971594 0.15531724
3.9975995 0.15703528
3.9980396 0.15875181
3.9984797 0.16046585
3.9989198 0.16215752
3.9993599 0.16381929
3.9998 0.1654526
4.00024 0.16705886
4.0006801 0.16863951
4.0011202 0.17019595
4.0015603 0.17172961
4.0020004 0.17324193
4.0024405 0.1747343
4.0028806 0.17620817
4.0033207 0.17766495
4.0037608 0.17910607
4.0042008 0.18053294
4.0046409 0.181947
4.005081 0.18334965
4.0055211 0.18474233
4.0059612 0.18612646
4.0064013 0.18750345
4.0068414 0.18887474
4.0072815 0.19024174
4.0077215 0.19159519
4.0081616 0.19291116
4.0086017 0.19418975
4.0090418 0.19543211
4.0094819 0.19663941
4.009922 0.1978128
4.0103621 0.19895346
4.0108022 0.20006254
4.0112422 0.2011412
4.0116823 0.20219061
4.0121224 0.20321192
4.0125625 0.20420629
4.0130026 0.2051749
4.0134427 0.2061189
4.0138828 0.20703944
4.0143229 0.2079377
4.014763 0.20881483
4.015203 0.209672
4.0156431 0.21051036
4.0160832 0.21133108
4.0165233 0.21213438
4.0169634 0.21290554
4.0174035 0.21363948
4.0178436 0.21433669
4.0182837 0.21499767
4.0187237 0.21562291
4.0191638 0.21621289
4.0196039 0.21676812
4.020044 0.21728909
4.0204841 0.21777628
4.0209242 0.2182302
4.0213643 0.21865134
4.0218044 0.21904018
4.0222444 0.21939723
4.0226845 0.21972297
4.0231246 0.22001789
4.0235647 0.2202825
4.0240048 0.22051728
4.0244449 0.22072273
4.024885 0.22089934
4.0253251 0.22104759
4.0257652 0.22116675
4.0262052 0.22125449
4.0266453 0.22131052
4.0270854 0.22133461
4.0275255 0.22132655
4.0279656 0.2212861
4.0284057 0.22121303
4.0288458 0.22110712
4.0292859 0.22096815
4.0297259 0.22079588
4.030166 0.22059008
4.0306061 0.22035054
4.0310462 0.22007702
4.0314863 0.2197693
4.0319264 0.21942715
4.0323665 0.21905034
4.0328066 0.21863865
4.0332466 0.21819185
4.0336867 0.2177097
4.0341268 0.217192
4.0345669 0.21663942
4.035007 0.21606266
4.0354471 0.21546409
4.0358872 0.21484279
4.0363273 0.21419783
4.0367674 0.21352829
4.0372074 0.21283323
4.0376475 0.21211174
4.0380876 0.21136289
4.0385277 0.21058574
4.0389678 0.20977938
4.0394079 0.20894288
4.039848 0.2080753
4.0402881 0.20717574
4.0407281 0.20624325
4.0411682 0.20527691
4.0416083 0.2042758
4.0420484 0.203239
4.0424885 0.20216556
4.0429286 0.20105457
4.0433687 0.19990511
4.0438088 0.1987288
4.0442488 0.19754428
4.0446889 0.19635032
4.045129 0.19514543
4.0455691 0.19392813
4.0460092 0.19269691
4.0464493 0.19145031
4.0468894 0.19018684
4.0473295 0.188905
4.0477696 0.18760331
4.0482096 0.18628028
4.0486497 0.18493443
4.0490898 0.18356428
4.0495299 0.18216833
4.04997 0.1807451
4.0504101 0.1792931
4.0508502 0.17781085
4.0512903 0.17629685
4.0517303 0.17474963
4.0521704 0.1731677
4.0526105 0.17155238
4.0530506 0.16992802
4.0534907 0.16830044
4.0539308 0.16666947
4.0543709 0.16503497
4.054811 0.16339678
4.0552511 0.16175475
4.0556911 0.16010872
4.0561312 0.15845854
4.0565713 0.15680406
4.0570114 0.15514512
4.0574515 0.15348157
4.0578916 0.15181326
4.0583317 0.15014002
4.0587718 0.14846172
4.0592118 0.14677818
4.0596519 0.14508927
4.060092 0.14339482
4.0605321 0.14169468
4.0609722 0.13998869
4.0614123 0.13827672
4.0618524 0.136558
4.0622925 0.13483222
4.0627325 0.13310016
4.0631726 0.13136261
4.0636127 0.12962036
4.0640528 0.1278742
4.0644929 0.12612491
4.064933 0.12437329
4.0653731 0.12262011
4.0658132 0.12086617
4.0662533 0.11911227
4.0666933 0.11735917
4.0671334 0.11560768
4.0675735 0.11385858
4.0680136 0.11211267
4.0684537 0.11037072
4.0688938 0.10863352
4.0693339 0.10690187
4.069774 0.10517655
4.070214 0.10345835
4.0706541 0.10174873
4.0710942 0.10005268
4.0715343 0.098370726
4.0719744 0.096702425
4.0724145 0.095047345
4.0728546 0.093405049
4.0732947 0.091775101
4.0737347 0.090157067
4.0741748 0.08855051
4.0746149 0.086954995
4.075055 0.085370087
4.0754951 0.083795349
4.0759352 0.082230347
4.0763753 0.080674645
4.0768154 0.079127807
4.0772555 0.077589398
4.0776955 0.076058981
4.0781356 0.074536122
4.0785757 0.073020385
4.0790158 0.071511335
4.0794559 0.070008535
4.079896 0.068521164
4.0803361 0.067058559
4.0807762 0.065620111
4.0812162 0.064205212
4.0816563 0.062813251
4.0820964 0.06144362
4.0825365 0.060095708
4.0829766 0.058768908
4.0834167 0.057462608
4.0838568 0.056176201
4.0842969 0.054909077
4.0847369 0.053660627
4.085177 0.05243024
4.0856171 0.051217309
4.0860572 0.050021223
4.0864973 0.048841373
4.0869374 0.047677151
4.0873775 0.046527946
4.0878176 0.045393149
4.0882577 0.044272152
4.0886977 0.043165024
4.0891378 0.042075169
4.0895779 0.041003233
4.090018 0.039949319
4.0904581 0.038913531
4.0908982 0.037895972
4.0913383 0.036896745
4.0917784 0.035915955
4.0922184 0.034953703
4.0926585 0.034010094
4.0930986 0.033085231
4.0935387 0.032179217
4.0939788 0.031292156
4.0944189 0.030424151
4.094859 0.029575306
4.0952991 0.028745723
4.0957391 0.027935506
4.0961792 0.027144759
4.0966193 0.026373585
4.0970594 0.025622087
4.0974995 0.024890356
4.0979396 0.024173204
4.0983797 0.023466648
4.0988198 0.022771157
4.0992599 0.022087201
4.0996999 0.02141525
4.10014 0.020755774
4.1005801 0.020109242
4.1010202 0.019476124
4.1014603 0.01885689
4.1019004 0.018252009
4.1023405 0.017661951
4.1027806 0.017087186
4.1032206 0.016528183
4.1036607 0.015985412
4.1041008 0.015459343
4.1045409 0.014950446
4.104981 0.014459189
4.1054211 0.013986044
4.1058612 0.013531479
4.1063013 0.013095964
4.1067413 0.012677421
4.1071814 0.012265086
4.1076215 0.011858146
4.1080616 0.011457127
4.1085017 0.011062551
4.1089418 0.010674944
4.1093819 0.010294829
4.109822 0.0099227308
4.1102621 0.0095591724
4.1107021 0.0092046782
4.1111422 0.0088597723
4.1115823 0.0085249787
4.1120224 0.0082008214
4.1124625 0.0078878245
4.1129026 0.0075865119
4.1133427 0.0072974078
4.1137828 0.0070210361
4.1142228 0.0067579208
4.1146629 0.0065085861
4.115103 0.0062735558
4.1155431 0.0060532718
4.1159832 0.0058400096
4.1164233 0.0056287294
4.1168634 0.0054198366
4.1173035 0.0052137367
4.1177435 0.0050108349
4.1181836 0.0048115366
4.1186237 0.0046162474
4.1190638 0.0044253726
4.1195039 0.0042393175
4.119944 0.0040584876
4.1203841 0.0038832883
4.1208242 0.003714125
4.1212643 0.003551403
4.1217043 0.0033955277
4.1221444 0.0032469047
4.1225845 0.0031059392
4.1230246 0.0029730366
4.1234647 0.0028486024
4.1239048 0.0027330419
4.1243449 0.0026267606
4.124785 0.0025282229
4.125225 0.0024307483
4.1256651 0.0023339553
4.1261052 0.002238094
4.1265453 0.0021434144
4.1269854 0.0020501667
4.1274255 0.0019586008
4.1278656 0.0018689669
4.1283057 0.0017815151
4.1287457 0.0016964954
4.1291858 0.0016141578
4.1296259 0.0015347525
4.130066 0.0014585296
4.1305061 0.001385739
4.1309462 0.0013166309
4.1313863 0.0012514554
4.1318264 0.0011904625
4.1322665 0.0011339023
4.1327065 0.0010820249
4.1331466 0.0010350803
4.1335867 0.00099324384
4.1340268 0.00095324476
4.1344669 0.00091331789
4.134907 0.00087359198
4.1353471 0.00083419577
4.1357872 0.00079525802
4.1362272 0.00075690747
4.1366673 0.00071927286
4.1371074 0.00068248296
4.1375475 0.00064666649
4.1379876 0.00061195222
4.1384277 0.00057846889
4.1388678 0.00054634525
4.1393079 0.00051571004
4.1397479 0.00048669202
4.140188 0.00045941993
4.1406281 0.00043402252
4.1410682 0.00041062854
4.1415083 0.00038936673
4.1419484 0.00037036584
4.1423885 0.00035375463
4.1428286 0.00033901684
4.1432687 0.00032434096
4.1437087 0.00030965989
4.1441488 0.0002950304
4.1445889 0.00028050928
4.145029 0.00026615328
4.1454691 0.00025201921
4.1459092 0.00023816382
4.1463493 0.0002246439
4.1467894 0.00021151623
4.1472294 0.00019883758
4.1476695 0.00018666473
4.1481096 0.00017505445
4.1485497 0.00016406353
4.1489898 0.00015374875
4.1494299 0.00014416686
4.14987 0.00013537467
4.1503101 0.00012742894
4.1507502 0.00012038644
4.1511902 0.00011430397
4.1516303 0.0001092103
4.1520704 0.00010439837
4.1525105 9.9555357e-05
4.1529506 9.4703006e-05
4.1533907 8.9863051e-05
4.1538308 8.505723e-05
4.1542709 8.030728e-05
4.1547109 7.5634939e-05
4.155151 7.1061944e-05
4.1555911 6.6610033e-05
4.1560312 6.2300943e-05
4.1564713 5.8156412e-05
4.1569114 5.4198177e-05
4.1573515 5.0447975e-05
4.1577916 4.6927544e-05
4.1582316 4.3658621e-05
4.1586717 4.0662944e-05
4.1591118 3.7962251e-05
4.1595519 3.5578278e-05
4.159992 3.3532763e-05
4.1604321 3.1847444e-05
4.1608722 3.0426522e-05
4.1613123 2.8999473e-05
4.1617524 2.7561022e-05
4.1621924 2.6118459e-05
4.1626325 2.4679075e-05
4.1630726 2.3250159e-05
4.1635127 2.1839001e-05
4.1639528 2.045289e-05
4.1643929 1.9099117e-05
4.164833 1.7784972e-05
4.1652731 1.6517744e-05
4.1657131 1.5304724e-05
4.1661532 1.41532e-05
4.1665933 1.3070464e-05
4.1670334 1.2063805e-05
4.1674735 1.1140512e-05
4.1679136 1.0307876e-05
4.1683537 9.5731871e-06
4.1687938 8.9437342e-06
4.1692338 8.4268077e-06
4.1696739 8.0243909e-06
4.170114 7.6483839e-06
4.1705541 7.2668542e-06
4.1709942 6.8819593e-06
4.1714343 6.4958568e-06
4.1718744 6.1107041e-06
4.1723145 5.7286587e-06
4.1727546 5.3518783e-06
4.1731946 4.9825204e-06
4.1736347 4.6227424e-06
4.1740748 4.2747019e-06
4.1745149 3.9405564e-06
4.174955 3.6224635e-06
4.1753951 3.3225807e-06
4.1758352 3.0430654e-06
4.1762753 2.7860754e-06
4.1767153 2.5537679e-06
4.1771554 2.3483007e-06
4.1775955 2.1718312e-06
4.1780356 2.0265169e-06
4.1784757 1.9145155e-06
4.1789158 1.8252629e-06
4.1793559 1.7347499e-06
4.179796 1.6428563e-06
4.180236 1.550146e-06
4.1806761 1.4571829e-06
4.1811162 1.364531e-06
4.1815563 1.2727542e-06
4.1819964 1.1824163e-06
4.1824365 1.0940812e-06
4.1828766 1.008313e-06
4.1833167 9.2567539e-07
4.1837568 8.467324e-07
4.1841968 7.720479e-07
4.1846369 7.0218581e-07
4.185077 6.3771003e-07
4.1855171 5.7918447e-07
4.1859572 5.2717304e-07
4.1863973 4.8223964e-07
4.1868374 4.4494819e-07
4.1872775 4.1586259e-07
4.1877175 3.9498048e-07
4.1881576 3.7563243e-07
4.1885977 3.5584573e-07
4.1890378 3.3575396e-07
4.1894779 3.1549067e-07
4.189918 2.9518945e-07
4.1903581 2.7498385e-07
4.1907982 2.5500746e-07
4.1912382 2.3539382e-07
4.1916783 2.1627653e-07
4.1921184 1.9778914e-07
4.1925585 1.8006522e-07
4.1929986 1.6323834e-07
4.1934387 1.4744208e-07
4.1938788 1.3281e-07
4.1943189 1.1947567e-07
4.194759 1.0757265e-07
4.195199 9.7234524e-08
4.1956391 8.8594854e-08
4.1960792 8.1787209e-08
4.1965193 7.6945158e-08
4.1969594 7.3346812e-08
4.1973995 6.9671008e-08
4.1978396 6.5923073e-08
4.1982797 6.2127493e-08
4.1987197 5.8308754e-08
4.1991598 5.4491343e-08
4.1995999 5.0699748e-08
4.20004 4.6958455e-08
4.2004801 4.3291951e-08
4.2009202 3.9724723e-08
4.2013603 3.6281258e-08
4.2018004 3.2986042e-08
4.2022404 2.9863563e-08
4.2026805 2.6938307e-08
4.2031206 2.4234761e-08
4.2035607 2.1777413e-08
4.2040008 1.9590748e-08
4.2044409 1.7699254e-08
4.204881 1.6127417e-08
4.2053211 1.4899725e-08
4.2057612 1.4007063e-08
4.2062012 1.3154576e-08
4.2066413 1.2273807e-08
4.2070814 1.1372143e-08
4.2075215 1.0456971e-08
4.2079616 9.5356778e-09
4.2084017 8.6156504e-09
4.2088418 7.7042761e-09
4.2092819 6.8089419e-09
4.2097219 5.9370348e-09
4.210162 5.0959419e-09
4.2106021 4.2930502e-09
4.2110422 3.5357467e-09
4.2114823 2.8314185e-09
4.2119224 2.1874526e-09
4.2123625 1.6112362e-09
4.2128026 1.1101561e-09
4.2132426 6.9159953e-10
4.2136827 3.6295345e-10
4.2141228 1.3160492e-10
4.2145629 4.9409911e-12
4.215003 -5.847979e-11
4.2154431 -1.1986343e-10
4.2158832 -1.7874641e-10
4.2163233 -2.3436907e-10
4.2167634 -2.8597174e-10
4.2172034 -3.3279477e-10
4.2176435 -3.740785e-10
4.2180836 -4.0906326e-10
4.2185237 -4.3698939e-10
4.2189638 -4.5709724e-10
4.2194039 -4.6862715e-10
4.219844 -4.7081944e-10
4.2202841 -4.6291447e-10
4.2207241 -4.4415257e-10
4.2211642 -4.1377409e-10
4.2216043 -3.7101935e-10
4.2220444 -3.1512871e-10
4.2224845 -2.4534249e-10
4.2229246 -1.6090105e-10
4.2233647 -6.1044712e-11
4.2238048 5.5228585e-11
4.2242448 1.8974872e-10
4.2246849 3.418105e-10
4.225125 5.1027043e-10
4.2255651 6.9398503e-10
4.2260052 8.918108e-10
4.2264453 1.1026043e-09
4.2268854 1.3252219e-09
4.2273255 1.5585203e-09
4.2277656 1.8013559e-09
4.2282056 2.0525852e-09
4.2286457 2.3110648e-09
4.2290858 2.5756511e-09
4.2295259 2.8452006e-09
4.229966 3.11857e-09
4.2304061 3.3946156e-09
4.2308462 3.6721941e-09
4.2312863 3.9501618e-09
4.2317263 4.2273754e-09
4.2321664 4.5026913e-09
4.2326065 4.774966e-09
4.2330466 5.1008252e-09
4.2334867 5.5360932e-09
4.2339268 6.0731442e-09
4.2343669 6.7043392e-09
4.234807 7.4220391e-09
4.235247 8.2186051e-09
4.2356871 9.0863981e-09
4.2361272 1.0017779e-08
4.2365673 1.1005109e-08
4.2370074 1.204075e-08
4.2374475 1.3117061e-08
4.2378876 1.4226405e-08
4.2383277 1.5361141e-08
4.2387678 1.6513632e-08
4.2392078 1.7676238e-08
4.2396479 1.8841321e-08
4.240088 2.0001241e-08
4.2405281 2.1148358e-08
4.2409682 2.2275036e-08
4.2414083 2.3373633e-08
4.2418484 2.4534582e-08
4.2422885 2.6291603e-08
4.2427285 2.8688092e-08
4.2431686 3.1678539e-08
4.2436087 3.5217434e-08
4.2440488 3.925927e-08
4.2444889 4.3758536e-08
4.244929 4.8669724e-08
4.2453691 5.3947324e-08
4.2458092 5.9545828e-08
4.2462492 6.5419727e-08
4.2466893 7.1523511e-08
4.2471294 7.7811672e-08
4.2475695 8.42387e-08
4.2480096 9.0759086e-08
4.2484497 9.7327322e-08
4.2488898 1.038979e-07
4.2493299 1.1042531e-07
4.24977 1.1686404e-07
4.25021 1.2316858e-07
4.2506501 1.2929705e-07
4.2510902 1.3724826e-07
4.2515303 1.4857656e-07
4.2519704 1.630535e-07
4.2524105 1.8045064e-07
4.2528506 2.0053954e-07
4.2532907 2.2309176e-07
4.2537307 2.4787884e-07
4.2541708 2.7467235e-07
4.2546109 3.0324384e-07
4.255051 3.3336487e-07
4.2554911 3.6480699e-07
4.2559312 3.9734177e-07
4.2563713 4.3074075e-07
4.2568114 4.647755e-07
4.2572515 4.9921757e-07
4.2576915 5.3383851e-07
4.2581316 5.6840989e-07
4.2585717 6.0270326e-07
4.2590118 6.3649018e-07
4.2594519 6.695422e-07
4.259892 7.0438186e-07
4.2603321 7.529695e-07
4.2607722 8.1588034e-07
4.2612122 8.9213355e-07
4.2616523 9.8074829e-07
4.2620924 1.0807437e-06
4.2625325 1.1911391e-06
4.2629726 1.3109534e-06
4.2634127 1.439206e-06
4.2638528 1.5749159e-06
4.2642929 1.7171024e-06
4.2647329 1.8647846e-06
4.265173 2.0169817e-06
4.2656131 2.1727128e-06
4.2660532 2.3309971e-06
4.2664933 2.4908538e-06
4.2669334 2.6513021e-06
4.2673735 2.8113611e-06
4.2678136 2.9700499e-06
4.2682537 3.1263878e-06
4.2686937 3.2797402e-06
4.2691338 3.4681836e-06
4.2695739 3.7153445e-06
4.270014 4.0174317e-06
4.2704541 4.3706539e-06
4.2708942 4.7712195e-06
4.2713343 5.2153374e-06
4.2717744 5.6992161e-06
4.2722144 6.2190644e-06
4.2726545 6.7710908e-06
4.2730946 7.351504e-06
4.2735347 7.9565127e-06
4.2739748 8.5823255e-06
4.2744149 9.225151e-06
4.274855 9.881198e-06
4.2752951 1.0546675e-05
4.2757351 1.1217791e-05
4.2761752 1.1890754e-05
4.2766153 1.2561773e-05
4.2770554 1.3227057e-05
4.2774955 1.3882814e-05
4.2779356 1.4571888e-05
4.2783757 1.5458244e-05
4.2788158 1.6545112e-05
4.2792559 1.7819534e-05
4.2796959 1.9268553e-05
4.280136 2.087921e-05
4.2805761 2.2638546e-05
4.2810162 2.4533604e-05
4.2814563 2.6551425e-05
4.2818964 2.8679052e-05
4.2823365 3.0903524e-05
4.2827766 3.3211886e-05
4.2832166 3.5591177e-05
4.2836567 3.8028441e-05
4.2840968 4.0510718e-05
4.2845369 4.3025051e-05
4.284977 4.5558481e-05
4.2854171 4.8098049e-05
4.2858572 5.0630799e-05
4.2862973 5.3143771e-05
4.2867373 5.5633407e-05
4.2871774 5.8547623e-05
4.2876175 6.2110122e-05
4.2880576 6.6281847e-05
4.2884977 7.1023741e-05
4.2889378 7.6296749e-05
4.2893779 8.2061815e-05
4.289818 8.8279881e-05
4.2902581 9.4911892e-05
4.2906981 0.00010191879
4.2911382 0.00010926152
4.2915783 0.00011690103
4.2920184 0.00012479826
4.2924585 0.00013291415
4.2928986 0.00014120965
4.2933387 0.00014964569
4.2937788 0.00015818324
4.2942188 0.00016678322
4.2946589 0.00017540658
4.295099 0.00018401427
4.2955391 0.00019256722
4.2959792 0.00020150354
4.2964193 0.00021218985
4.2968594 0.00022462135
4.2972995 0.00023869492
4.2977395 0.00025430746
4.2981796 0.00027135587
4.2986197 0.00028973702
4.2990598 0.00030934783
4.2994999 0.00033008517
4.29994 0.00035184594
4.3003801 0.00037452704
4.3008202 0.00039802535
4.3012603 0.00042223776
4.3017003 0.00044706118
4.3021404 0.00047239249
4.3025805 0.00049812859
4.3030206 0.00052416636
4.3034607 0.0005504027
4.3039008 0.0005767345
4.3043409 0.00060305865
4.304781 0.00062938743
4.305221 0.00065883931
4.3056611 0.00069267567
4.3061012 0.00073066033
4.3065413 0.00077255713
4.3069814 0.00081812991
4.3074215 0.00086714249
4.3078616 0.00091935872
4.3083017 0.00097454243
4.3087417 0.0010324575
4.3091818 0.0010928676
4.3096219 0.0011555368
4.310062 0.0012202287
4.3105021 0.0012867073
4.3109422 0.0013547364
4.3113823 0.0014240798
4.3118224 0.0014945014
4.3122625 0.001565765
4.3127025 0.0016376343
4.3131426 0.0017098734
4.3135827 0.0017822459
4.3140228 0.0018573168
4.3144629 0.0019416492
4.314903 0.0020351038
4.3153431 0.0021372183
4.3157832 0.0022475305
4.3162232 0.002365578
4.3166633 0.0024908984
4.3171034 0.0026230294
4.3175435 0.0027615087
4.3179836 0.002905874
4.3184237 0.0030556628
4.3188638 0.0032104129
4.3193039 0.0033696619
4.3197439 0.0035329475
4.320184 0.0036998073
4.3206241 0.0038697791
4.3210642 0.0040424004
4.3215043 0.004217209
4.3219444 0.0043937424
4.3223845 0.0045715385
4.3228246 0.0047508114
4.3232647 0.0049434333
4.3237047 0.0051533213
4.3241448 0.0053797214
4.3245849 0.0056218799
4.325025 0.0058790427
4.3254651 0.0061504561
4.3259052 0.0064353662
4.3263453 0.0067330192
4.3267854 0.0070426611
4.3272254 0.0073635381
4.3276655 0.0076948964
4.3281056 0.0080359821
4.3285457 0.0083860413
4.3289858 0.0087443201
4.3294259 0.0091100648
4.329866 0.0094825214
4.3303061 0.009860936
4.3307461 0.010244555
4.3311862 0.010632624
4.3316263 0.01102439
4.3320664 0.011427384
4.3325065 0.011857516
4.3329466 0.012314302
4.3333867 0.01279677
4.3338268 0.01330395
4.3342669 0.013834872
4.3347069 0.014388565
4.335147 0.014964058
4.3355871 0.01556038
4.3360272 0.016176562
4.3364673 0.016811632
4.3369074 0.01746462
4.3373475 0.018134555
4.3377876 0.018820467
4.3382276 0.019521385
4.3386677 0.020236338
4.3391078 0.020964356
4.3395479 0.021704469
4.339988 0.022455704
4.3404281 0.023217093
4.3408682 0.023989225
4.3413083 0.024791342
4.3417483 0.02562877
4.3421884 0.026500665
4.3426285 0.02740618
4.3430686 0.028344469
4.3435087 0.029314686
4.3439488 0.030315984
4.3443889 0.031347518
4.344829 0.032408441
4.3452691 0.033497907
4.3457091 0.03461507
4.3461492 0.035759084
4.3465893 0.036929103
4.3470294 0.03812428
4.3474695 0.039343769
4.3479096 0.040586725
4.3483497 0.0418523
4.3487898 0.043139649
4.3492298 0.044447926
4.3496699 0.045776284
4.35011 0.047130242
4.3505501 0.048519925
4.3509902 0.049945383
4.3514303 0.051406506
4.3518704 0.052903185
4.3523105 0.054435313
4.3527506 0.05600278
4.3531906 0.057605477
4.3536307 0.059243297
4.3540708 0.06091613
4.3545109 0.062623868
4.354951 0.064366402
4.3553911 0.066143623
4.3558312 0.067955423
4.3562713 0.069801694
4.3567113 0.071682325
4.3571514 0.07359721
4.3575915 0.075546238
4.3580316 0.077529302
4.3584717 0.079546293
4.3589118 0.081596189
4.3593519 0.083670583
4.359792 0.085768472
4.360232 0.087891123
4.3606721 0.090039801
4.3611122 0.092215771
4.3615523 0.094420302
4.3619924 0.096654657
4.3624325 0.098920104
4.3628726 0.10121791
4.3633127 0.10354933
4.3637528 0.10591565
4.3641928 0.10831812
4.3646329 0.11075802
4.365073 0.1132366
4.3655131 0.11575513
4.3659532 0.11831488
4.3663933 0.12091712
4.3668334 0.12356311
4.3672735 0.12625412
4.3677135 0.12899141
4.3681536 0.13176029
4.3685937 0.13454009
4.3690338 0.13733121
4.3694739 0.1401342
4.369914 0.14294958
4.3703541 0.14577788
4.3707942 0.14861963
4.3712342 0.15147537
4.3716743 0.15434562
4.3721144 0.15723092
4.3725545 0.1601318
4.3729946 0.16304879
4.3734347 0.16598241
4.3738748 0.16893321
4.3743149 0.17190171
4.374755 0.17488844
4.375195 0.17789394
4.3756351 0.18091873
4.3760752 0.18396335
4.3765153 0.18702832
4.3769554 0.19011365
4.3773955 0.19321524
4.3778356 0.19633084
4.3782757 0.19945889
4.3787157 0.20259782
4.3791558 0.20574608
4.3795959 0.20890209
4.380036 0.2120643
4.3804761 0.21523113
4.3809162 0.21840103
4.3813563 0.22157244
4.3817964 0.22474378
4.3822364 0.2279135
4.3826765 0.23108003
4.3831166 0.23424181
4.3835567 0.23739727
4.3839968 0.24054485
4.3844369 0.24368299
4.384877 0.24681012
4.3853171 0.24992468
4.3857572 0.25302511
4.3861972 0.25611091
4.3866373 0.25918293
4.3870774 0.26224149
4.3875175 0.26528692
4.3879576 0.26831955
4.3883977 0.27133972
4.3888378 0.27434774
4.3892779 0.27734396
4.3897179 0.2803287
4.390158 0.28330229
4.3905981 0.28626507
4.3910382 0.28921735
4.3914783 0.29215947
4.3919184 0.29509177
4.3923585 0.29801456
4.3927986 0.30092818
4.3932386 0.30383297
4.3936787 0.30672924
4.3941188 0.30961733
4.3945589 0.31249757
4.394999 0.31536357
4.3954391 0.31817747
4.3958792 0.3209351
4.3963193 0.32363865
4.3967594 0.32629029
4.3971994 0.3288922
4.3976395 0.33144655
4.3980796 0.33395552
4.3985197 0.33642129
4.3989598 0.33884603
4.3993999 0.34123191
4.39984 0.34358112
4.4002801 0.34589583
4.4007201 0.34817821
4.4011602 0.35043044
4.4016003 0.35265469
4.4020404 0.35485315
4.4024805 0.35702798
4.4029206 0.35918137
4.4033607 0.36131548
4.4038008 0.36343247
4.4042408 0.36551205
4.4046809 0.36753632
4.405121 0.36950639
4.4055611 0.37142338
4.4060012 0.37328842
4.4064413 0.37510261
4.4068814 0.37686708
4.4073215 0.37858294
4.4077616 0.38025132
4.4082016 0.38187332
4.4086417 0.38345008
4.4090818 0.38498271
4.4095219 0.38647233
4.409962 0.38792005
4.4104021 0.38932699
4.4108422 0.39069428
4.4112823 0.39202303
4.4117223 0.39331436
4.4121624 0.39456939
4.4126025 0.39578923
4.4130426 0.39697232
4.4134827 0.39810699
4.4139228 0.39919206
4.4143629 0.40022792
4.414803 0.40121491
4.415243 0.40215343
4.4156831 0.40304382
4.4161232 0.40388647
4.4165633 0.40468175
4.4170034 0.40543002
4.4174435 0.40613165
4.4178836 0.40678701
4.4183237 0.40739647
4.4187638 0.40796041
4.4192038 0.40847919
4.4196439 0.40895317
4.420084 0.40938274
4.4205241 0.40976826
4.4209642 0.41011009
4.4214043 0.41040862
4.4218444 0.41066419
4.4222845 0.4108757
4.4227245 0.41104213
4.4231646 0.41116334
4.4236047 0.41123919
4.4240448 0.41126956
4.4244849 0.41125431
4.424925 0.41119329
4.4253651 0.41108638
4.4258052 0.41093344
4.4262452 0.41073433
4.4266853 0.41048892
4.4271254 0.41019708
4.4275655 0.40985866
4.4280056 0.40947354
4.4284457 0.40904157
4.4288858 0.40856263
4.4293259 0.40803657
4.429766 0.40746326
4.430206 0.40684257
4.4306461 0.40617436
4.4310862 0.4054603
4.4315263 0.40470676
4.4319664 0.40391364
4.4324065 0.4030802
4.4328466 0.40220566
4.4332867 0.40128928
4.4337267 0.40033029
4.4341668 0.39932793
4.4346069 0.39828145
4.435047 0.39719008
4.4354871 0.39605308
4.4359272 0.39486967
4.4363673 0.3936391
4.4368074 0.39236062
4.4372474 0.39103346
4.4376875 0.38965687
4.4381276 0.38823009
4.4385677 0.38675236
4.4390078 0.38522291
4.4394479 0.383641
4.439888 0.38200622
4.4403281 0.38033663
4.4407682 0.37864133
4.4412082 0.37691853
4.4416483 0.3751664
4.4420884 0.37338316
4.4425285 0.37156698
4.4429686 0.36971607
4.4434087 0.36782862
4.4438488 0.36590281
4.4442889 0.36393686
4.4447289 0.36192894
4.445169 0.35987725
4.4456091 0.35777999
4.4460492 0.35563535
4.4464893 0.35344153
4.4469294 0.35119671
4.4473695 0.34889909
4.4478096 0.34654686
4.4482496 0.34413823
4.4486897 0.34167137
4.4491298 0.33915633
4.4495699 0.33662788
4.45001 0.33408732
4.4504501 0.33153343
4.4508902 0.32896499
4.4513303 0.32638078
4.4517704 0.32377957
4.4522104 0.32116015
4.4526505 0.31852129
4.4530906 0.31586176
4.4535307 0.31318036
4.4539708 0.31047585
4.4544109 0.30774701
4.454851 0.30499262
4.4552911 0.30221147
4.4557311 0.29940232
4.4561712 0.29656395
4.4566113 0.29369515
4.4570514 0.2907947
4.4574915 0.28786136
4.4579316 0.28489436
4.4583717 0.28190609
4.4588118 0.27890382
4.4592519 0.27588905
4.4596919 0.27286329
4.460132 0.26982806
4.4605721 0.26678488
4.4610122 0.26373526
4.4614523 0.26068071
4.4618924 0.25762275
4.4623325 0.2545629
4.4627726 0.25150266
4.4632126 0.24844356
4.4636527 0.2453871
4.4640928 0.2423348
4.4645329 0.23928818
4.464973 0.23624875
4.4654131 0.23321802
4.4658532 0.23019752
4.4662933 0.22718874
4.4667333 0.22419322
4.4671734 0.221211
4.4676135 0.21823908
4.4680536 0.21527711
4.4684937 0.21232487
4.4689338 0.20938218
4.4693739 0.20644884
4.469814 0.20352465
4.4702541 0.20060941
4.4706941 0.19770293
4.4711342 0.194805
4.4715743 0.19191542
4.4720144 0.18903401
4.4724545 0.18616056
4.4728946 0.18329487
4.4733347 0.18043674
4.4737748 0.17758598
4.4742148 0.1747424
4.4746549 0.17190578
4.475095 0.16907593
4.4755351 0.16625266
4.4759752 0.16343816
4.4764153 0.16067685
4.4768554 0.15798344
4.4772955 0.1553551
4.4777355 0.15278899
4.4781756 0.15028229
4.4786157 0.14783218
4.4790558 0.14543581
4.4794959 0.14309038
4.479936 0.14079304
4.4803761 0.13854097
4.4808162 0.13633134
4.4812563 0.13416132
4.4816963 0.13202809
4.4821364 0.12992881
4.4825765 0.12786067
4.4830166 0.12582082
4.4834567 0.12380645
4.4838968 0.12181473
4.4843369 0.11984282
4.484777 0.11788789
4.485217 0.11596584
4.4856571 0.11411316
4.4860972 0.11232956
4.4865373 0.11061358
4.4869774 0.10896377
4.4874175 0.10737867
4.4878576 0.10585682
4.4882977 0.10439678
4.4887377 0.10299708
4.4891778 0.10165626
4.4896179 0.10037288
4.490058 0.099145473
4.4904981 0.097972587
4.4909382 0.096852765
4.4913783 0.095784552
4.4918184 0.094766491
4.4922585 0.093797128
4.4926985 0.092875005
4.4931386 0.091998668
4.4935787 0.091166661
4.4940188 0.090378455
4.4944589 0.089645451
4.494899 0.08897161
4.4953391 0.088357159
4.4957792 0.087802326
4.4962192 0.087307337
4.4966593 0.086872421
4.4970994 0.086497803
4.4975395 0.086183712
4.4979796 0.085930374
4.4984197 0.085738017
4.4988598 0.085606868
4.4992999 0.085537154
4.4997399 0.085529103
4.50018 0.085582941
4.5006201 0.085698896
4.5010602 0.085877195
4.5015003 0.086118065
4.5019404 0.086421734
4.5023805 0.086788429
4.5028206 0.087218376
4.5032607 0.087701174
4.5037007 0.088220171
4.5041408 0.08877716
4.5045809 0.08937423
4.505021 0.09001347
4.5054611 0.090696969
4.5059012 0.091426818
4.5063413 0.092205104
4.5067814 0.093033918
4.5072214 0.093915348
4.5076615 0.094851485
4.5081016 0.095844416
4.5085417 0.096896232
4.5089818 0.098009022
4.5094219 0.099184875
4.509862 0.10042588
4.5103021 0.10173413
4.5107421 0.10311171
4.5111822 0.1045607
4.5116223 0.10608321
4.5120624 0.10767647
4.5125025 0.10929487
4.5129426 0.11092814
4.5133827 0.11257815
4.5138228 0.11424676
4.5142629 0.11593582
4.5147029 0.11764721
4.515143 0.11938277
4.5155831 0.12114438
4.5160232 0.12293388
4.5164633 0.12475314
4.5169034 0.12660403
4.5173435 0.1284884
4.5177836 0.13040811
4.5182236 0.13236502
4.5186637 0.13436099
4.5191038 0.13639789
4.5195439 0.13847757
4.519984 0.1406019
4.5204241 0.14277273
4.5208642 0.14499192
4.5213043 0.14724737
4.5217443 0.14951954
4.5221844 0.15180659
4.5226245 0.15410676
4.5230646 0.15641833
4.5235047 0.15873956
4.5239448 0.16106871
4.5243849 0.16340404
4.524825 0.16574382
4.5252651 0.1680863
4.5257051 0.17042975
4.5261452 0.17277243
4.5265853 0.1751126
4.5270254 0.17744853
4.5274655 0.17977848
4.5279056 0.1821007
4.5283457 0.18441347
4.5287858 0.18671504
4.5292258 0.18900368
4.5296659 0.19127764
4.530106 0.19353597
4.5305461 0.19578337
4.5309862 0.19802103
4.5314263 0.20024906
4.5318664 0.20246754
4.5323065 0.20467657
4.5327465 0.20687623
4.5331866 0.20906663
4.5336267 0.21124786
4.5340668 0.21342
4.5345069 0.21558316
4.534947 0.21773743
4.5353871 0.21988289
4.5358272 0.22201965
4.5362673 0.2241478
4.5367073 0.22626742
4.5371474 0.22837862
4.5375875 0.23048148
4.5380276 0.2325761
4.5384677 0.23466257
4.5389078 0.23674099
4.5393479 0.23877494
4.539788 0.24072606
4.540228 0.24259736
4.5406681 0.24439188
4.5411082 0.24611265
4.5415483 0.24776271
4.5419884 0.24934509
4.5424285 0.25086283
4.5428686 0.25231895
4.5433087 0.2537165
4.5437487 0.25505851
4.5441888 0.25634801
4.5446289 0.25758805
4.545069 0.25878164
4.5455091 0.25993183
4.5459492 0.26104166
4.5463893 0.26211415
4.5468294 0.26315234
4.5472695 0.26415927
4.5477095 0.26513796
4.5481496 0.26608598
4.5485897 0.26697272
4.5490298 0.26779285
4.5494699 0.26854625
4.54991 0.26923278
4.5503501 0.26985231
4.5507902 0.27040471
4.5512302 0.27088985
4.5516703 0.2713076
4.5521104 0.27165783
4.5525505 0.27194041
4.5529906 0.27215522
4.5534307 0.27230211
4.5538708 0.27238096
4.5543109 0.27239164
4.554751 0.27233402
4.555191 0.27220797
4.5556311 0.27201335
4.5560712 0.27175005
4.5565113 0.27141792
4.5569514 0.27101686
4.5573915 0.27057272
4.5578316 0.27010583
4.5582717 0.26961261
4.5587117 0.26908947
4.5591518 0.26853282
4.5595919 0.26793907
4.560032 0.26730462
4.5604721 0.26662589
4.5609122 0.2658993
4.5613523 0.26512124
4.5617924 0.26428814
4.5622324 0.26339639
4.5626725 0.26244242
4.5631126 0.26142263
4.5635527 0.26033343
4.5639928 0.25917123
4.5644329 0.25793245
4.564873 0.25661348
4.5653131 0.25521076
4.5657532 0.25372067
4.5661932 0.25215377
4.5666333 0.25057478
4.5670734 0.24899223
4.5675135 0.24740618
4.5679536 0.24581667
4.5683937 0.24422376
4.5688338 0.24262751
4.5692739 0.24102796
4.5697139 0.23942517
4.570154 0.2378192
4.5705941 0.2362101
4.5710342 0.23459791
4.5714743 0.2329827
4.5719144 0.23136452
4.5723545 0.22974341
4.5727946 0.22811944
4.5732346 0.22649265
4.5736747 0.22486311
4.5741148 0.22323086
4.5745549 0.22159595
4.574995 0.21995842
4.5754351 0.21831531
4.5758752 0.21666509
4.5763153 0.21500857
4.5767554 0.21334656
4.5771954 0.21167986
4.5776355 0.21000929
4.5780756 0.20833565
4.5785157 0.20665977
4.5789558 0.20498244
4.5793959 0.20330448
4.579836 0.20162669
4.5802761 0.19994989
4.5807161 0.19827489
4.5811562 0.19660249
4.5815963 0.19493351
4.5820364 0.19326876
4.5824765 0.19160905
4.5829166 0.18995518
4.5833567 0.18830796
4.5837968 0.18666821
4.5842368 0.18504974
4.5846769 0.1835015
4.585117 0.18202557
4.5855571 0.18061908
4.5859972 0.17927915
4.5864373 0.17800291
4.5868774 0.17678746
4.5873175 0.17562994
4.5877576 0.17452745
4.5881976 0.17347713
4.5886377 0.17247609
4.5890778 0.17152146
4.5895179 0.17061035
4.589958 0.16973988
4.5903981 0.16890717
4.5908382 0.16810936
4.5912783 0.16734354
4.5917183 0.16660686
4.5921584 0.16589641
4.5925985 0.16520934
4.5930386 0.16454326
4.5934787 0.16392456
4.5939188 0.16336941
4.5943589 0.16287775
4.594799 0.16244955
4.595239 0.16208476
4.5956791 0.16178334
4.5961192 0.16154525
4.5965593 0.16137046
4.5969994 0.1612589
4.5974395 0.16121056
4.5978796 0.16122537
4.5983197 0.1613033
4.5987598 0.16144432
4.5991998 0.16164836
4.5996399 0.1619154
4.60008 0.1622454
4.6005201 0.1626383
4.6009602 0.16309407
4.6014003 0.16361266
4.6018404 0.16419404
4.6022805 0.16482794
4.6027205 0.16548384
4.6031606 0.16616244
4.6036007 0.1668668
4.6040408 0.16759998
4.6044809 0.16836503
4.604921 0.169165
4.6053611 0.17000296
4.6058012 0.17088196
4.6062412 0.17180505
4.6066813 0.17277529
4.6071214 0.17379573
4.6075615 0.17486944
4.6080016 0.17599947
4.6084417 0.17718887
4.6088818 0.1784407
4.6093219 0.17975802
4.609762 0.18114388
4.610202 0.18260133
4.6106421 0.18413344
4.6110822 0.18574167
4.6115223 0.18737907
4.6119624 0.18902219
4.6124025 0.19067041
4.6128426 0.19232314
4.6132827 0.19397975
4.6137227 0.19563966
4.6141628 0.19730224
4.6146029 0.19896689
4.615043 0.200633
4.6154831 0.20229998
4.6159232 0.2039672
4.6163633 0.20563406
4.6168034 0.20729995
4.6172434 0.20896427
4.6176835 0.21062642
4.6181236 0.21228577
4.6185637 0.21394173
4.6190038 0.21559368
4.6194439 0.21724102
4.619884 0.21888315
4.6203241 0.22052062
4.6207642 0.2221561
4.6212042 0.2237897
4.6216443 0.22542137
4.6220844 0.22705106
4.6225245 0.22867874
4.6229646 0.23030437
4.6234047 0.2319279
4.6238448 0.23354929
4.6242849 0.23516849
4.6247249 0.23678547
4.625165 0.23840018
4.6256051 0.24001259
4.6260452 0.24162264
4.6264853 0.24323029
4.6269254 0.24483551
4.6273655 0.24643826
4.6278056 0.24803848
4.6282456 0.24963613
4.6286857 0.25123118
4.6291258 0.25282041
4.6295659 0.25434209
4.630006 0.25577526
4.6304461 0.25712363
4.6308862 0.2583909
4.6313263 0.25958076
4.6317664 0.26069693
4.6322064 0.2617431
4.6326465 0.26272298
4.6330866 0.26364027
4.6335267 0.26449866
4.6339668 0.26530188
4.6344069 0.26605361
4.634847 0.26675755
4.6352871 0.26741742
4.6357271 0.26803691
4.6361672 0.26861973
4.6366073 0.26916958
4.6370474 0.26969015
4.6374875 0.27018516
4.6379276 0.2706583
4.6383677 0.27109574
4.6388078 0.27146253
4.6392478 0.27175794
4.6396879 0.27198235
4.640128 0.27213618
4.6405681 0.27221982
4.6410082 0.27223368
4.6414483 0.27217817
4.6418884 0.27205367
4.6423285 0.27186061
4.6427686 0.27159936
4.6432086 0.27127035
4.6436487 0.27087398
4.6440888 0.27041063
4.6445289 0.26988073
4.644969 0.26928466
4.6454091 0.26862283
4.6458492 0.26789565
4.6462893 0.26710352
4.6467293 0.26624683
4.6471694 0.26532771
4.6476095 0.26436919
4.6480496 0.26337652
4.6484897 0.26234723
4.6489298 0.26127884
4.6493699 0.26016891
4.64981 0.25901497
4.6502501 0.25781455
4.6506901 0.25656519
4.6511302 0.25526443
4.6515703 0.2539098
4.6520104 0.25249885
4.6524505 0.25102911
4.6528906 0.24949812
4.6533307 0.24790341
4.6537708 0.24624252
4.6542108 0.24451298
4.6546509 0.24271235
4.655091 0.24083814
4.6555311 0.2388879
4.6559712 0.23685917
4.6564113 0.23477585
4.6568514 0.2326817
4.6572915 0.23057656
4.6577315 0.22845947
4.6581716 0.22632949
4.6586117 0.22418568
4.6590518 0.22202707
4.6594919 0.21985272
4.659932 0.21766168
4.6603721 0.21545301
4.6608122 0.21322576
4.6612523 0.21097896
4.6616923 0.20871169
4.6621324 0.20642298
4.6625725 0.20411189
4.6630126 0.20177748
4.6634527 0.19941878
4.6638928 0.19703485
4.6643329 0.19462475
4.664773 0.19218752
4.665213 0.18972297
4.6656531 0.18723869
4.6660932 0.18473837
4.6665333 0.18222393
4.6669734 0.17969726
4.6674135 0.17716029
4.6678536 0.17461491
4.6682937 0.17206303
4.6687337 0.16950655
4.6691738 0.1669474
4.6696139 0.16438746
4.670054 0.16182865
4.6704941 0.15927288
4.6709342 0.15672204
4.6713743 0.15417806
4.6718144 0.15164283
4.6722545 0.14911826
4.6726945 0.14660626
4.6731346 0.14410874
4.6735747 0.1416276
4.6740148 0.13916475
4.6744549 0.13671882
4.674895 0.13428599
4.6753351 0.13186624
4.6757752 0.12945956
4.6762152 0.12706597
4.6766553 0.12468547
4.6770954 0.12231807
4.6775355 0.11996376
4.6779756 0.11762256
4.6784157 0.11529447
4.6788558 0.1129795
4.6792959 0.11067765
4.6797359 0.10838892
4.680176 0.10611333
4.6806161 0.10385087
4.6810562 0.10160155
4.6814963 0.099365381
4.6819364 0.097142362
4.6823765 0.094932501
4.6828166 0.092735802
4.6832567 0.090555263
4.6836967 0.088413566
4.6841368 0.086314477
4.6845769 0.084256852
4.685017 0.082239551
4.6854571 0.080261431
4.6858972 0.07832135
4.6863373 0.076418167
4.6867774 0.074550738
4.6872174 0.072717924
4.6876575 0.07091858
4.6880976 0.069151566
4.6885377 0.06741574
4.6889778 0.065709959
4.6894179 0.064033081
4.689858 0.062383966
4.6902981 0.060761469
4.6907381 0.059164451
4.6911782 0.057591769
4.6916183 0.05604228
4.6920584 0.054514843
4.6924985 0.053010972
4.6929386 0.051533453
4.6933787 0.050082589
4.6938188 0.048658679
4.6942589 0.047262022
4.6946989 0.045892917
4.695139 0.044551665
4.6955791 0.043238564
4.6960192 0.041953914
4.6964593 0.040698014
4.6968994 0.039471164
4.6973395 0.038273664
4.6977796 0.037105812
4.6982196 0.035967909
4.6986597 0.034860253
4.6990998 0.033783143
4.6995399 0.032736881
4.69998 0.031721764
4.7004201 0.030738093
4.7008602 0.029786166
4.7013003 0.02886395
4.7017403 0.027957809
4.7021804 0.027066115
4.7026205 0.026189624
4.7030606 0.025329092
4.7035007 0.024485276
4.7039408 0.023658934
4.7043809 0.022850821
4.704821 0.022061695
4.7052611 0.021292312
4.7057011 0.020543429
4.7061412 0.019815803
4.7065813 0.01911019
4.7070214 0.018427347
4.7074615 0.017768031
4.7079016 0.017132999
4.7083417 0.016523007
4.7087818 0.015938812
4.7092218 0.015381171
4.7096619 0.014850841
4.710102 0.01434857
4.7105421 0.013863603
4.7109822 0.013386255
4.7114223 0.012917135
4.7118624 0.012456853
4.7123025 0.012006017
4.7127425 0.011565238
4.7131826 0.011135124
4.7136227 0.010716285
4.7140628 0.01030933
4.7145029 0.0099148691
4.714943 0.0095335111
4.7153831 0.0091658654
4.7158232 0.0088125414
4.7162633 0.0084741484
4.7167033 0.0081512959
4.7171434 0.0078445931
4.7175835 0.0075546494
4.7180236 0.0072820743
4.7184637 0.0070274769
4.7189038 0.0067914668
4.7193439 0.0065725525
4.719784 0.006361061
4.720224 0.0061559132
4.7206641 0.005957353
4.7211042 0.0057656243
4.7215443 0.0055809711
4.7219844 0.0054036373
4.7224245 0.0052338668
4.7228646 0.0050719037
4.7233047 0.0049179918
4.7237447 0.0047723752
4.7241848 0.0046352977
4.7246249 0.0045070033
4.725065 0.0043877361
4.7255051 0.0042777398
4.7259452 0.0041772585
4.7263853 0.0040865361
4.7268254 0.0040058166
4.7272655 0.0039353438
4.7277055 0.0038753619
4.7281456 0.0038261074
4.7285857 0.0037866008
4.7290258 0.0037559271
4.7294659 0.0037339486
4.729906 0.0037205277
4.7303461 0.003715527
4.7307862 0.0037188087
4.7312262 0.0037302352
4.7316663 0.003749669
4.7321064 0.0037769725
4.7325465 0.0038120081
4.7329866 0.0038546382
4.7334267 0.0039047251
4.7338668 0.0039621314
4.7343069 0.0040267193
4.7347469 0.0040983513
4.735187 0.0041768898
4.7356271 0.0042621973
4.7360672 0.004354136
4.7365073 0.0044525684
4.7369474 0.004557357
4.7373875 0.0046703337
4.7378276 0.0047988547
4.7382677 0.0049431285
4.7387077 0.0051025784
4.7391478 0.0052766274
4.7395879 0.0054646987
4.740028 0.0056662155
4.7404681 0.005880601
4.7409082 0.0061072782
4.7413483 0.0063456703
4.7417884 0.0065952005
4.7422284 0.006855292
4.7426685 0.0071253679
4.7431086 0.0074048514
4.7435487 0.0076931656
4.7439888 0.0079897336
4.7444289 0.0082939787
4.744869 0.008605324
4.7453091 0.0089231926
4.7457491 0.0092470077
4.7461892 0.0095764475
4.7466293 0.0099262213
4.7470694 0.010304377
4.7475095 0.010709842
4.7479496 0.011141546
4.7483897 0.011598418
4.7488298 0.012079386
4.7492699 0.01258338
4.7497099 0.013109326
4.75015 0.013656155
4.7505901 0.014222796
4.7510302 0.014808175
4.7514703 0.015411223
4.7519104 0.016030869
4.7523505 0.01666604
4.7527906 0.017315665
4.7532306 0.017978674
4.7536707 0.018653994
4.7541108 0.019340555
4.7545509 0.020037285
4.754991 0.020743113
4.7554311 0.021465284
4.7558712 0.022229056
4.7563113 0.023035048
4.7567514 0.023881906
4.7571914 0.024768276
4.7576315 0.025692804
4.7580716 0.026654136
4.7585117 0.027650918
4.7589518 0.028681796
4.7593919 0.029745417
4.759832 0.030840426
4.7602721 0.03196547
4.7607121 0.033119195
4.7611522 0.034300247
4.7615923 0.035507271
4.7620324 0.036738914
4.7624725 0.037993823
4.7629126 0.039270642
4.7633527 0.040568019
4.7637928 0.041884599
4.7642328 0.043219784
4.7646729 0.044596813
4.765113 0.046026473
4.7655531 0.047507792
4.7659932 0.049039795
4.7664333 0.050621508
4.7668734 0.052251956
4.7673135 0.053930166
4.7677536 0.055655163
4.7681936 0.057425974
4.7686337 0.059241624
4.7690738 0.061101139
4.7695139 0.063003545
4.769954 0.064947868
4.7703941 0.066933133
4.7708342 0.068958367
4.7712743 0.071022595
4.7717143 0.073124843
4.7721544 0.075264137
4.7725945 0.077439504
4.7730346 0.079649968
4.7734747 0.081898149
4.7739148 0.084193194
4.7743549 0.086536103
4.774795 0.088927408
4.775235 0.09136764
4.7756751 0.093857331
4.7761152 0.096397012
4.7765553 0.098987214
4.7769954 0.10162847
4.7774355 0.10432131
4.7778756 0.10706627
4.7783157 0.10986387
4.7787558 0.11271465
4.7791958 0.11561915
4.7796359 0.11857788
4.780076 0.12159139
4.7805161 0.12466021
4.7809562 0.12778486
4.7813963 0.13096588
4.7818364 0.1342038
4.7822765 0.13749764
4.7827165 0.14081778
4.7831566 0.14415527
4.7835967 0.14751366
4.7840368 0.15089652
4.7844769 0.15430739
4.784917 0.15774984
4.7853571 0.16122743
4.7857972 0.16474371
4.7862372 0.16830224
4.7866773 0.17190657
4.7871174 0.17556027
4.7875575 0.17926689
4.7879976 0.18302998
4.7884377 0.18685312
4.7888778 0.19073984
4.7893179 0.19469372
4.789758 0.1987183
4.790198 0.20281715
4.7906381 0.20699382
4.7910782 0.21125187
4.7915183 0.2155683
4.7919584 0.2198879
4.7923985 0.22420876
4.7928386 0.22853083
4.7932787 0.23285405
4.7937187 0.23717837
4.7941588 0.24150374
4.7945989 0.24583012
4.795039 0.25015745
4.7954791 0.25448567
4.7959192 0.25881475
4.7963593 0.26314462
4.7967994 0.26747524
4.7972394 0.27180656
4.7976795 0.27613852
4.7981196 0.28047107
4.7985597 0.28480417
4.7989998 0.28913776
4.7994399 0.29347179
4.79988 0.29780621
4.8003201 0.30214108
4.8007602 0.30647779
4.8012002 0.31081661
4.8016403 0.31515731
4.8020804 0.31949966
4.8025205 0.32384343
4.8029606 0.32818838
4.8034007 0.33253428
4.8038408 0.3368809
4.8042809 0.34122801
4.8047209 0.34557538
4.805161 0.34992277
4.8056011 0.35426995
4.8060412 0.35861669
4.8064813 0.36296276
4.8069214 0.36730792
4.8073615 0.37165195
4.8078016 0.37599461
4.8082416 0.38033567
4.8086817 0.38467489
4.8091218 0.38901205
4.8095619 0.39330744
4.810002 0.39749468
4.8104421 0.40157754
4.8108822 0.40556108
4.8113223 0.40945039
4.8117624 0.41325053
4.8122024 0.41696657
4.8126425 0.42060359
4.8130826 0.42416666
4.8135227 0.42766086
4.8139628 0.43109125
4.8144029 0.43446291
4.814843 0.43778091
4.8152831 0.44105032
4.8157231 0.44427622
4.8161632 0.44746368
4.8166033 0.45061777
4.8170434 0.45374357
4.8174835 0.45684614
4.8179236 0.45993056
4.8183637 0.46299301
4.8188038 0.46594571
4.8192438 0.4687677
4.8196839 0.47146231
4.820124 0.47403288
4.8205641 0.47648273
4.8210042 0.4788152
4.8214443 0.48103362
4.8218844 0.48314132
4.8223245 0.48514164
4.8227646 0.4870379
4.8232046 0.48883345
4.8236447 0.49053161
4.8240848 0.49213571
4.8245249 0.49364909
4.824965 0.49507508
4.8254051 0.49641701
4.8258452 0.49767822
4.8262853 0.49886204
4.8267253 0.49997179
4.8271654 0.50101082
4.8276055 0.501965
4.8280456 0.50281039
4.8284857 0.50354629
4.8289258 0.50417216
4.8293659 0.50468746
4.829806 0.50509165
4.830246 0.5053842
4.8306861 0.50556459
4.8311262 0.50563226
4.8315663 0.50558669
4.8320064 0.50542735
4.8324465 0.5051537
4.8328866 0.50476519
4.8333267 0.50426131
4.8337668 0.50364152
4.8342068 0.50290527
4.8346469 0.50205204
4.835087 0.50108129
4.8355271 0.49999248
4.8359672 0.49878509
4.8364073 0.49746505
4.8368474 0.49608167
4.8372875 0.49464171
4.8377275 0.49314077
4.8381676 0.49157444
4.8386077 0.48993831
4.8390478 0.48822798
4.8394879 0.48643903
4.839928 0.48456706
4.8403681 0.48260767
4.8408082 0.48055644
4.8412482 0.47840897
4.8416883 0.47616085
4.8421284 0.47380767
4.8425685 0.47134504
4.8430086 0.46876853
4.8434487 0.46607374
4.8438888 0.46325627
4.8443289 0.46031171
4.844769 0.45723565
4.845209 0.45402369
4.8456491 0.45072868
4.8460892 0.44741392
4.8465293 0.44407778
4.8469694 0.44071855
4.8474095 0.4373345
4.8478496 0.43392392
4.8482897 0.43048511
4.8487297 0.42701634
4.8491698 0.42351591
4.8496099 0.41998209
4.85005 0.41641317
4.8504901 0.41280745
4.8509302 0.4091632
4.8513703 0.40547871
4.8518104 0.40175227
4.8522505 0.39798216
4.8526905 0.39416667
4.8531306 0.39030409
4.8535707 0.38639269
4.8540108 0.38243077
4.8544509 0.37841888
4.854891 0.37437128
4.8553311 0.37029366
4.8557712 0.3661895
4.8562112 0.36206231
4.8566513 0.35791559
4.8570914 0.35375284
4.8575315 0.34957757
4.8579716 0.34539327
4.8584117 0.34120344
4.8588518 0.33701158
4.8592919 0.3328212
4.8597319 0.3286358
4.860172 0.32445886
4.8606121 0.32029391
4.8610522 0.31614442
4.8614923 0.31201392
4.8619324 0.30790589
4.8623725 0.30382384
4.8628126 0.29977126
4.8632527 0.29575166
4.8636927 0.29176403
4.8641328 0.28780503
4.8645729 0.28387421
4.865013 0.27997109
4.8654531 0.27609522
4.8658932 0.27224614
4.8663333 0.26842338
4.8667734 0.26462649
4.8672134 0.260855
4.8676535 0.25710845
4.8680936 0.25338638
4.8685337 0.24968833
4.8689738 0.24601383
4.8694139 0.24236242
4.869854 0.23873365
4.8702941 0.23512704
4.8707341 0.23154215
4.8711742 0.2279785
4.8716143 0.22443564
4.8720544 0.2209131
4.8724945 0.21742411
4.8729346 0.21403439
4.8733747 0.21074966
4.8738148 0.20756643
4.8742549 0.20448123
4.8746949 0.20149058
4.875135 0.19859101
4.8755751 0.19577903
4.8760152 0.19305118
4.8764553 0.19040398
4.8768954 0.18783394
4.8773355 0.1853376
4.8777756 0.18291147
4.8782156 0.18055209
4.8786557 0.17825596
4.8790958 0.17601962
4.8795359 0.1738396
4.879976 0.1717124
4.8804161 0.16963456
4.8808562 0.1676026
4.8812963 0.16561318
4.8817363 0.16368891
4.8821764 0.16184801
4.8826165 0.16009046
4.8830566 0.15841623
4.8834967 0.15682531
4.8839368 0.15531768
4.8843769 0.15389331
4.884817 0.15255219
4.8852571 0.15129429
4.8856971 0.15011958
4.8861372 0.14902806
4.8865773 0.1480197
4.8870174 0.14709448
4.8874575 0.14625237
4.8878976 0.14549336
4.8883377 0.14481742
4.8887778 0.14422454
4.8892178 0.14371469
4.8896579 0.14328784
4.890098 0.14294399
4.8905381 0.14267546
4.8909782 0.14245312
4.8914183 0.14227676
4.8918584 0.14214938
4.8922985 0.14207402
4.8927385 0.14205367
4.8931786 0.14209136
4.8936187 0.14219011
4.8940588 0.14235292
4.8944989 0.1425828
4.894939 0.14288279
4.8953791 0.14325588
4.8958192 0.1437051
4.8962593 0.14423346
4.8966993 0.14484397
4.8971394 0.14553965
4.8975795 0.14632351
4.8980196 0.14719857
4.8984597 0.14816784
4.8988998 0.14923434
4.8993399 0.15040025
4.89978 0.15161408
4.90022 0.15284512
4.9006601 0.15409496
4.9011002 0.1553652
4.9015403 0.15665741
4.9019804 0.1579732
4.9024205 0.15931415
4.9028606 0.16068185
4.9033007 0.1620779
4.9037407 0.16350389
4.9041808 0.16496141
4.9046209 0.16645204
4.905061 0.16797739
4.9055011 0.16953903
4.9059412 0.17113857
4.9063813 0.17277759
4.9068214 0.17445769
4.9072615 0.17618045
4.9077015 0.17794747
4.9081416 0.17976033
4.9085817 0.18161583
4.9090218 0.18349796
4.9094619 0.18540295
4.909902 0.18732813
4.9103421 0.18927084
4.9107822 0.19122839
4.9112222 0.19319813
4.9116623 0.19517739
4.9121024 0.19716349
4.9125425 0.19915378
4.9129826 0.20114558
4.9134227 0.20313621
4.9138628 0.20512303
4.9143029 0.20710335
4.9147429 0.20907451
4.915183 0.21103383
4.9156231 0.21297866
4.9160632 0.21490633
4.9165033 0.21681416
4.9169434 0.21869948
4.9173835 0.2205598
4.9178236 0.22239878
4.9182637 0.2242191
4.9187037 0.22602095
4.9191438 0.22780455
4.9195839 0.22957011
4.920024 0.23131783
4.9204641 0.23304791
4.9209042 0.23476058
4.9213443 0.23645602
4.9217844 0.23813446
4.9222244 0.2397961
4.9226645 0.24144114
4.9231046 0.24306979
4.9235447 0.24468226
4.9239848 0.24627876
4.9244249 0.2478595
4.924865 0.24942467
4.9253051 0.2509745
4.9257451 0.25250917
4.9261852 0.25402892
4.9266253 0.25551369
4.9270654 0.25691128
4.9275055 0.2582216
4.9279456 0.25944752
4.9283857 0.26059189
4.9288258 0.26165756
4.9292659 0.26264739
4.9297059 0.26356424
4.930146 0.26441095
4.9305861 0.26519039
4.9310262 0.26590541
4.9314663 0.26655887
4.9319064 0.26715361
4.9323465 0.2676925
4.9327866 0.2681784
4.9332266 0.26861415
4.9336667 0.26900261
4.9341068 0.26934664
4.9345469 0.26964909
4.934987 0.26991282
4.9354271 0.2701397
4.9358672 0.27031085
4.9363073 0.27041768
4.9367473 0.27045972
4.9371874 0.27043647
4.9376275 0.27034744
4.9380676 0.27019213
4.9385077 0.26997007
4.9389478 0.26968076
4.9393879 0.2693237
4.939828 0.26889842
4.9402681 0.26840442
4.9407081 0.26784121
4.9411482 0.2672083
4.9415883 0.2665052
4.9420284 0.26573143
4.9424685 0.26488648
4.9429086 0.26396988
4.9433487 0.26298113
4.9437888 0.26191974
4.9442288 0.26078522
4.9446689 0.25959294
4.945109 0.25837567
4.9455491 0.2571317
4.9459892 0.2558581
4.9464293 0.25455194
4.9468694 0.2532103
4.9473095 0.25183025
4.9477495 0.25040885
4.9481896 0.24894317
4.9486297 0.24743029
4.9490698 0.24586728
4.9495099 0.24425121
4.94995 0.24257914
4.9503901 0.24084815
4.9508302 0.23905532
4.9512703 0.2371977
4.9517103 0.23527237
4.9521504 0.2332764
4.9525905 0.23120686
4.9530306 0.22906083
4.9534707 0.22683904
4.9539108 0.22459303
4.9543509 0.22233992
4.954791 0.2200793
4.955231 0.21781074
4.9556711 0.21553383
4.9561112 0.21324815
4.9565513 0.2109533
4.9569914 0.20864884
4.9574315 0.20633437
4.9578716 0.20400947
4.9583117 0.20167372
4.9587518 0.19932671
4.9591918 0.19696802
4.9596319 0.19459722
4.960072 0.19221392
4.9605121 0.18981769
4.9609522 0.18740811
4.9613923 0.18498476
4.9618324 0.18254724
4.9622725 0.18009512
4.9627125 0.17762765
4.9631526 0.17514502
4.9635927 0.17264893
4.9640328 0.1701411
4.9644729 0.16762327
4.964913 0.16509716
4.9653531 0.16256449
4.9657932 0.16002699
4.9662332 0.15748638
4.9666733 0.15494439
4.9671134 0.15240275
4.9675535 0.14986318
4.9679936 0.14732741
4.9684337 0.14479716
4.9688738 0.14227416
4.9693139 0.13976014
4.969754 0.13725681
4.970194 0.1347659
4.9706341 0.13228915
4.9710742 0.12982828
4.9715143 0.12738541
4.9719544 0.12496587
4.9723945 0.12257047
4.9728346 0.12019865
4.9732747 0.11784991
4.9737147 0.11552369
4.9741548 0.11321949
4.9745949 0.11093677
4.975035 0.108675
4.9754751 0.10643365
4.9759152 0.10421219
4.9763553 0.1020101
4.9767954 0.099826847
4.9772354 0.097661901
4.9776755 0.095514736
4.9781156 0.093384821
4.9785557 0.091271629
4.9789958 0.08917463
4.9794359 0.087093297
4.979876 0.0850271
4.9803161 0.082975511
4.9807562 0.080948466
4.9811962 0.078960546
4.9816363 0.077011148
4.9820764 0.075099537
4.9825165 0.073224979
4.9829566 0.071386742
4.9833967 0.069584092
4.9838368 0.067816295
4.9842769 0.066082617
4.9847169 0.064382325
4.985157 0.062714684
4.9855971 0.061078962
4.9860372 0.059474425
4.9864773 0.057900339
4.9869174 0.056355971
4.9873575 0.054840586
4.9877976 0.053353452
4.9882376 0.051893834
4.9886777 0.050461
4.9891178 0.049054214
4.9895579 0.047672528
4.989998 0.046313887
4.9904381 0.044978347
4.9908782 0.043666414
4.9913183 0.042378595
4.9917584 0.041115395
4.9921984 0.03987732
4.9926385 0.038664876
4.9930786 0.03747857
4.9935187 0.036318907
4.9939588 0.035186393
4.9943989 0.034081534
4.994839 0.033004836
4.9952791 0.031956805
4.9957191 0.030937947
4.9961592 0.029948768
4.9965993 0.028989774
4.9970394 0.02806147
4.9974795 0.027164364
4.9979196 0.02629896
4.9983597 0.025465765
4.9987998 0.024654974
4.9992398 0.023855202
4.9996799 0.023067301
5.00012 0.02229214
5.0005601 0.021530589
5.0010002 0.020783519
5.0014403 0.0200518
5.0018804 0.019336303
5.0023205 0.018637897
5.0027606 0.017957453
5.0032006 0.01729584
5.0036407 0.01665393
5.0040808 0.016032592
5.0045209 0.015432697
5.004961 0.014855115
5.0054011 0.014300716
5.0058412 0.01377037
5.0062813 0.013264947
5.0067213 0.012785318
5.0071614 0.012332353
5.0076015 0.011904011
5.0080416 0.011482737
5.0084817 0.011066068
5.0089218 0.010654755
5.0093619 0.010249546
5.009802 0.0098511935
5.010242 0.0094604463
5.0106821 0.009078055
5.0111222 0.0087047698
5.0115623 0.0083413409
5.0120024 0.0079885185
5.0124425 0.0076470529
5.0128826 0.0073176942
5.0133227 0.0070011926
5.0137628 0.0066982983
5.0142028 0.0064097616
5.0146429 0.0061363327
5.015083 0.0058787617
5.0155231 0.0056377989
5.0159632 0.0054141945
5.0164033 0.0052086961
5.0168434 0.0050126376
5.0172835 0.0048177681
5.0177235 0.0046245712
5.0181636 0.0044335308
5.0186037 0.0042451304
5.0190438 0.0040598538
5.0194839 0.0038781847
5.019924 0.0037006068
5.0203641 0.0035276037
5.0208042 0.0033596593
5.0212442 0.0031972571
5.0216843 0.0030408808
5.0221244 0.0028910142
5.0225645 0.002748141
5.0230046 0.0026127448
5.0234447 0.0024853094
5.0238848 0.0023663184
5.0243249 0.0022562556
5.024765 0.0021556046
5.025205 0.0020648492
5.0256451 0.0019828723
5.0260852 0.0019020239
5.0265253 0.001821457
5.0269654 0.0017414268
5.0274055 0.0016621884
5.0278456 0.0015839968
5.0282857 0.0015071073
5.0287257 0.0014317748
5.0291658 0.0013582545
5.0296059 0.0012868016
5.030046 0.001217671
5.0304861 0.001151118
5.0309262 0.0010873977
5.0313663 0.001026765
5.0318064 0.00096947528
5.0322464 0.00091578349
5.0326865 0.00086594478
5.0331266 0.00082021426
5.0335667 0.00077884703
5.0340068 0.00074209821
5.0344469 0.00071020808
5.034887 0.00068038426
5.0353271 0.00065048937
5.0357672 0.00062063753
5.0362072 0.00059094287
5.0366473 0.00056151952
5.0370874 0.00053248161
5.0375275 0.00050394326
5.0379676 0.0004760186
5.0384077 0.00044882176
5.0388478 0.00042246687
5.0392879 0.00039706805
5.0397279 0.00037273942
5.040168 0.00034959513
5.0406081 0.00032774929
5.0410482 0.00030731603
5.0414883 0.00028840948
5.0419284 0.00027114376
5.0423685 0.00025563301
5.0428086 0.00024199135
5.0432486 0.00023033291
5.0436887 0.00022035773
5.0441288 0.00021047085
5.0445689 0.00020054001
5.045009 0.00019060933
5.0454491 0.00018072294
5.0458892 0.00017092498
5.0463293 0.00016125958
5.0467694 0.00015177088
5.0472094 0.00014250302
5.0476495 0.00013350011
5.0480896 0.00012480631
5.0485297 0.00011646574
5.0489698 0.00010852253
5.0494099 0.00010102083
5.04985 9.4004755e-05
5.0502901 8.7518454e-05
5.0507301 8.1606056e-05
5.0511702 7.6311694e-05
5.0516103 7.1679502e-05
5.0520504 6.7753616e-05
5.0524905 6.4570756e-05
5.0529306 6.1652637e-05
5.0533707 5.8702465e-05
5.0538108 5.5735157e-05
5.0542509 5.2765632e-05
5.0546909 4.9808807e-05
5.055131 4.68796e-05
5.0555711 4.3992928e-05
5.0560112 4.1163709e-05
5.0564513 3.840686e-05
5.0568914 3.5737299e-05
5.0573315 3.3169944e-05
5.0577716 3.0719712e-05
5.0582116 2.8401521e-05
5.0586517 2.6230289e-05
5.0590918 2.4220933e-05
5.0595319 2.238837e-05
5.059972 2.0747519e-05
5.0604121 1.9313297e-05
5.0608522 1.8100621e-05
5.0612923 1.712441e-05
5.0617323 1.6339165e-05
5.0621724 1.5555449e-05
5.0626125 1.476216e-05
5.0630526 1.3963742e-05
5.0634927 1.3164642e-05
5.0639328 1.2369305e-05
5.0643729 1.1582177e-05
5.064813 1.0807703e-05
5.0652531 1.0050329e-05
5.0656931 9.3145003e-06
5.0661332 8.6046624e-06
5.0665733 7.925261e-06
5.0670134 7.2807415e-06
5.0674535 6.6755495e-06
5.0678936 6.1141306e-06
5.0683337 5.6009303e-06
5.0687738 5.1403941e-06
5.0692138 4.7369677e-06
5.0696539 4.3950966e-06
5.070094 4.1192262e-06
5.0705341 3.9123554e-06
5.0709742 3.7262974e-06
5.0714143 3.5366638e-06
5.0718544 3.3446266e-06
5.0722945 3.1513578e-06
5.0727345 2.9580297e-06
5.0731746 2.7658143e-06
5.0736147 2.5758837e-06
5.0740548 2.38941e-06
5.0744949 2.2075653e-06
5.074935 2.0315217e-06
5.0753751 1.8624513e-06
5.0758152 1.7015261e-06
5.0762553 1.5499184e-06
5.0766953 1.4088001e-06
5.0771354 1.2793433e-06
5.0775755 1.1627203e-06
5.0780156 1.060103e-06
5.0784557 9.7266356e-07
5.0788958 9.0157408e-07
5.0793359 8.4800664e-07
5.079776 8.0781972e-07
5.080216 7.6736897e-07
5.0806561 7.2613648e-07
5.0810962 6.8439457e-07
5.0815363 6.4241555e-07
5.0819764 6.0047171e-07
5.0824165 5.5883537e-07
5.0828566 5.1777884e-07
5.0832967 4.7757441e-07
5.0837367 4.3849441e-07
5.0841768 4.0081113e-07
5.0846169 3.6479689e-07
5.085057 3.3072398e-07
5.0854971 2.9886472e-07
5.0859372 2.6949142e-07
5.0863773 2.4287638e-07
5.0868174 2.1929191e-07
5.0872575 1.9901031e-07
5.0876975 1.823039e-07
5.0881376 1.6944497e-07
5.0885777 1.6056208e-07
5.0890178 1.5269283e-07
5.0894579 1.4461177e-07
5.089898 1.3637683e-07
5.0903381 1.2804597e-07
5.0907782 1.1967715e-07
5.0912182 1.1132831e-07
5.0916583 1.030574e-07
5.0920984 9.4922374e-08
5.0925385 8.6981183e-08
5.0929786 7.9291778e-08
5.0934187 7.1912108e-08
5.0938588 6.4900125e-08
5.0942989 5.8313779e-08
5.0947389 5.2211021e-08
5.095179 4.6649802e-08
5.0956191 4.1688073e-08
5.0960592 3.7383783e-08
5.0964993 3.3794885e-08
5.0969394 3.0979328e-08
5.0973795 2.8995063e-08
5.0978196 2.7607377e-08
5.0982597 2.6199386e-08
5.0986997 2.4757946e-08
5.0991398 2.3293241e-08
5.0995799 2.1815456e-08
5.10002 2.0334775e-08
5.1004601 1.8861383e-08
5.1009002 1.7405466e-08
5.1013403 1.5977206e-08
5.1017804 1.458679e-08
5.1022204 1.3244402e-08
5.1026605 1.1960226e-08
5.1031006 1.0744447e-08
5.1035407 9.6072493e-09
5.1039808 8.5588183e-09
5.1044209 7.6093383e-09
5.104861 6.7689939e-09
5.1053011 6.0479698e-09
5.1057411 5.4564505e-09
5.1061812 5.0046209e-09
5.1066213 4.6944918e-09
5.1070614 4.4108786e-09
5.1075015 4.115702e-09
5.1079416 3.8117475e-09
5.1083817 3.5018003e-09
5.1088218 3.1886459e-09
5.1092619 2.8750698e-09
5.1097019 2.5638573e-09
5.110142 2.257794e-09
5.1105821 1.9596651e-09
5.1110222 1.6722562e-09
5.1114623 1.3983526e-09
5.1119024 1.1407399e-09
5.1123425 9.0220328e-10
5.1127826 6.8552832e-10
5.1132226 4.9350041e-10
5.1136627 3.2890496e-10
5.1141028 1.945274e-10
5.1145429 9.3153153e-11
5.114983 2.7567635e-11
5.1154231 5.5626954e-13
5.1158632 0
5.1163033 0
5.1167433 0
5.1171834 0
5.1176235 0
5.1180636 0
5.1185037 0
5.1189438 0
5.1193839 0
5.119824 0
5.1202641 0
5.1207041 0
5.1211442 0
5.1215843 0
5.1220244 0
5.1224645 0
5.1229046 0
5.1233447 0
5.1237848 0
5.1242248 0
5.1246649 0
5.125105 0
5.1255451 0
5.1259852 0
5.1264253 0
5.1268654 0
5.1273055 0
5.1277455 0
5.1281856 0
5.1286257 0
5.1290658 0
5.1295059 0
5.129946 0
5.1303861 0
5.1308262 0
5.1312663 0
5.1317063 0
5.1321464 0
5.1325865 0
5.1330266 0
5.1334667 0
5.1339068 0
5.1343469 0
5.134787 0
5.135227 0
5.1356671 0
5.1361072 0
5.1365473 0
5.1369874 0
5.1374275 0
5.1378676 0
5.1383077 0
5.1387477 0
5.1391878 0
5.1396279 0
5.140068 0
5.1405081 0
5.1409482 0
5.1413883 0
5.1418284 0
5.1422685 0
5.1427085 0
5.1431486 0
5.1435887 0
5.1440288 0
5.1444689 0
5.144909 0
5.1453491 0
5.1457892 0
5.1462292 0
5.1466693 0
5.1471094 0
5.1475495 0
5.1479896 0
5.1484297 0
5.1488698 0
5.1493099 0
5.1497499 0
5.15019 0
5.1506301 0
5.1510702 0
5.1515103 0
5.1519504 0
5.1523905 0
5.1528306 0
5.1532707 0
5.1537107 0
5.1541508 0
5.1545909 0
5.155031 0
5.1554711 0
5.1559112 0
5.1563513 0
5.1567914 0
5.1572314 0
5.1576715 0
5.1581116 0
5.1585517 0
5.1589918 0
5.1594319 0
5.159872 0
5.1603121 0
5.1607522 0
5.1611922 0
5.1616323 0
5.1620724 0
5.1625125 0
5.1629526 0
5.1633927 0
5.1638328 0
5.1642729 0
5.1647129 0
5.165153 0
5.1655931 0
5.1660332 0
5.1664733 0
5.1669134 0
5.1673535 0
5.1677936 0
5.1682336 0
5.1686737 0
5.1691138 0
5.1695539 0
5.169994 0
5.1704341 0
5.1708742 0
5.1713143 0
5.1717544 0
5.1721944 0
5.1726345 0
5.1730746 0
5.1735147 0
5.1739548 0
5.1743949 0
5.174835 0
5.1752751 0
5.1757151 0
5.1761552 0
5.1765953 0
5.1770354 0
5.1774755 0
5.1779156 0
5.1783557 0
5.1787958 0
5.1792358 0
5.1796759 0
5.180116 0
5.1805561 0
5.1809962 0
5.1814363 0
5.1818764 0
5.1823165 0
5.1827566 0
5.1831966 0
5.1836367 0
5.1840768 0
5.1845169 0
5.184957 0
5.1853971 0
5.1858372 0
5.1862773 0
5.1867173 0
5.1871574 0
5.1875975 0
5.1880376 0
5.1884777 0
5.1889178 0
5.1893579 0
5.189798 0
5.190238 0
5.1906781 0
5.1911182 0
5.1915583 0
5.1919984 0
5.1924385 0
5.1928786 0
5.1933187 0
5.1937588 0
5.1941988 0
5.1946389 0
5.195079 0
5.1955191 0
5.1959592 0
5.1963993 0
5.1968394 0
5.1972795 0
5.1977195 0
5.1981596 0
5.1985997 0
5.1990398 0
5.1994799 0
5.19992 0
5.2003601 0
5.2008002 0
5.2012402 0
5.2016803 0
5.2021204 0
5.2025605 0
5.2030006 0
5.2034407 0
5.2038808 0
5.2043209 0
5.204761 0
5.205201 0
5.2056411 0
5.2060812 0
5.2065213 0
5.2069614 0
5.2074015 0
5.2078416 0
5.2082817 0
5.2087217 0
5.2091618 0
5.2096019 0
5.210042 0
5.2104821 0
5.2109222 0
5.2113623 0
5.2118024 0
5.2122424 0
5.2126825 0
5.2131226 0
5.2135627 0
5.2140028 0
5.2144429 0
5.214883 0
5.2153231 0
5.2157632 0
5.2162032 0
5.2166433 0
5.2170834 0
5.2175235 0
5.2179636 0
5.2184037 0
5.2188438 0
5.2192839 0
5.2197239 0
5.220164 0
5.2206041 0
5.2210442 0
5.2214843 0
5.2219244 0
5.2223645 0
5.2228046 0
5.2232446 0
5.2236847 0
5.2241248 0
5.2245649 0
5.225005 0
5.2254451 0
5.2258852 0
5.2263253 0
5.2267654 0
5.2272054 0
5.2276455 0
5.2280856 0
5.2285257 0
5.2289658 0
5.2294059 0
5.229846 0
5.2302861 0
5.2307261 0
5.2311662 0
5.2316063 0
5.2320464 0
5.2324865 0
5.2329266 0
5.2333667 0
5.2338068 0
5.2342468 0
5.2346869 0
5.235127 0
5.2355671 0
5.2360072 0
5.2364473 0
5.2368874 0
5.2373275 0
5.2377676 0
5.2382076 0
5.2386477 0
5.2390878 0
5.2395279 0
5.239968 0
5.2404081 0
5.2408482 0
5.2412883 0
5.2417283 0
5.2421684 0
5.2426085 0
5.2430486 0
5.2434887 0
5.2439288 0
5.2443689 0
5.244809 0
5.245249 0
5.2456891 0
5.2461292 0
5.2465693 0
5.2470094 0
5.2474495 0
5.2478896 0
5.2483297 0
5.2487698 0
5.2492098 0
5.2496499 0
5.25009 0
5.2505301 0
5.2509702 0
5.2514103 0
5.2518504 0
5.2522905 0
5.2527305 0
5.2531706 0
5.2536107 0
5.2540508 0
5.2544909 0
5.254931 0
5.2553711 0
5.2558112 0
5.2562513 0
5.2566913 0
5.2571314 0
5.2575715 0
5.2580116 0
5.2584517 0
5.2588918 0
5.2593319 0
5.259772 0
5.260212 0
5.2606521 0
5.2610922 0
5.2615323 0
5.2619724 0
5.2624125 0
5.2628526 0
5.2632927 0
5.2637327 0
5.2641728 0
5.2646129 0
5.265053 0
5.2654931 0
5.2659332 0
5.2663733 0
5.2668134 0
5.2672535 0
5.2676935 0
5.2681336 0
5.2685737 0
5.2690138 0
5.2694539 0
5.269894 0
5.2703341 0
5.2707742 0
5.2712142 0
5.2716543 0
5.2720944 0
5.2725345 0
5.2729746 0
5.2734147 0
5.2738548 0
5.2742949 0
5.2747349 0
5.275175 0
5.2756151 0
5.2760552 0
5.2764953 0
5.2769354 0
5.2773755 0
5.2778156 0
5.2782557 0
5.2786957 0
5.2791358 0
5.2795759 0
5.280016 0
5.2804561 0
5.2808962 0
5.2813363 0
5.2817764 0
5.2822164 0
5.2826565 0
5.2830966 0
5.2835367 0
5.2839768 0
5.2844169 0
5.284857 0
5.2852971 0
5.2857371 0
5.2861772 0
5.2866173 0
5.2870574 0
5.2874975 0
5.2879376 0
5.2883777 0
5.2888178 0
5.2892579 0
5.2896979 0
5.290138 0
5.2905781 0
5.2910182 0
5.2914583 0
5.2918984 0
5.2923385 0
5.2927786 0
5.2932186 0
5.2936587 0
5.2940988 0
5.2945389 0
5.294979 0
5.2954191 0
5.2958592 0
5.2962993 0
5.2967393 0
5.2971794 0
5.2976195 0
5.2980596 0
5.2984997 0
5.2989398 0
5.2993799 0
5.29982 0
5.3002601 0
5.3007001 0
5.3011402 0
5.3015803 0
5.3020204 0
5.3024605 0
5.3029006 0
5.3033407 0
5.3037808 0
5.3042208 0
5.3046609 0
5.305101 0
5.3055411 0
5.3059812 0
5.3064213 0
5.3068614 0
5.3073015 0
5.3077415 0
5.3081816 0
5.3086217 0
5.3090618 0
5.3095019 0
5.309942 0
5.3103821 0
5.3108222 0
5.3112623 0
5.3117023 0
5.3121424 0
5.3125825 0
5.3130226 0
5.3134627 0
5.3139028 0
5.3143429 0
5.314783 0
5.315223 0
5.3156631 0
5.3161032 0
5.3165433 0
5.3169834 0
5.3174235 0
5.3178636 0
5.3183037 0
5.3187437 0
5.3191838 0
5.3196239 0
5.320064 0
5.3205041 0
5.3209442 0
5.3213843 0
5.3218244 0
5.3222645 0
5.3227045 0
5.3231446 0
5.3235847 0
5.3240248 0
5.3244649 0
5.324905 0
5.3253451 0
5.3257852 0
5.3262252 0
5.3266653 0
5.3271054 0
5.3275455 0
5.3279856 0
5.3284257 0
5.3288658 0
5.3293059 0
5.3297459 0
5.330186 0
5.3306261 0
5.3310662 0
5.3315063 0
5.3319464 0
5.3323865 0
5.3328266 0
5.3332667 0
5.3337067 0
5.3341468 0
5.3345869 0
5.335027 0
5.3354671 0
5.3359072 0
5.3363473 0
5.3367874 0
5.3372274 0
5.3376675 0
5.3381076 0
5.3385477 0
5.3389878 0
5.3394279 0
5.339868 0
5.3403081 0
5.3407481 0
5.3411882 0
5.3416283 0
5.3420684 0
5.3425085 0
5.3429486 0
5.3433887 0
5.3438288 0
5.3442689 0
5.3447089 0
5.345149 0
5.3455891 0
5.3460292 0
5.3464693 0
5.3469094 0
5.3473495 0
5.3477896 0
5.3482296 0
5.3486697 0
5.3491098 0
5.3495499 0
5.34999 0
5.3504301 0
5.3508702 0
5.3513103 0
5.3517504 0
5.3521904 0
5.3526305 0
5.3530706 0
5.3535107 0
5.3539508 0
5.3543909 0
5.354831 0
5.3552711 0
5.3557111 0
5.3561512 0
5.3565913 0
5.3570314 0
5.3574715 0
5.3579116 0
5.3583517 0
5.3587918 0
5.3592318 0
5.3596719 0
5.360112 0
5.3605521 0
5.3609922 0
5.3614323 0
5.3618724 0
5.3623125 0
5.3627526 0
5.3631926 0
5.3636327 0
5.3640728 0
5.3645129 0
5.364953 0
5.3653931 0
5.3658332 0
5.3662733 0
5.3667133 0
5.3671534 0
5.3675935 0
5.3680336 0
5.3684737 0
5.3689138 0
5.3693539 0
5.369794 0
5.370234 0
5.3706741 0
5.3711142 0
5.3715543 0
5.3719944 0
5.3724345 0
5.3728746 0
5.3733147 0
5.3737548 0
5.3741948 0
5.3746349 0
5.375075 0
5.3755151 0
5.3759552 0
5.3763953 0
5.3768354 0
5.3772755 0
5.3777155 0
5.3781556 0
5.3785957 0
5.3790358 0
5.3794759 0
5.379916 0
5.3803561 0
5.3807962 0
5.3812362 0
5.3816763 0
5.3821164 0
5.3825565 0
5.3829966 0
5.3834367 0
5.3838768 0
5.3843169 0
5.384757 0
5.385197 0
5.3856371 0
5.3860772 0
5.3865173 0
5.3869574 0
5.3873975 0
5.3878376 0
5.3882777 0
5.3887177 0
5.3891578 0
5.3895979 0
5.390038 0
5.3904781 0
5.3909182 0
5.3913583 0
5.3917984 0
5.3922384 0
5.3926785 0
5.3931186 0
5.3935587 0
5.3939988 0
5.3944389 0
5.394879 0
5.3953191 0
5.3957592 0
5.3961992 0
5.3966393 0
5.3970794 0
5.3975195 0
5.3979596 0
5.3983997 0
5.3988398 0
5.3992799 0
5.3997199 0
5.40016 0
5.4006001 0
5.4010402 0
5.4014803 0
5.4019204 0
5.4023605 0
5.4028006 0
5.4032406 0
5.4036807 0
5.4041208 0
5.4045609 0
5.405001 0
5.4054411 0
5.4058812 0
5.4063213 0
5.4067614 0
5.4072014 0
5.4076415 0
5.4080816 0
5.4085217 0
5.4089618 0
5.4094019 0
5.409842 0
5.4102821 0
5.4107221 0
5.4111622 0
5.4116023 0
5.4120424 0
5.4124825 0
5.4129226 0
5.4133627 0
5.4138028 0
5.4142428 0
5.4146829 0
5.415123 0
5.4155631 0
5.4160032 0
5.4164433 0
5.4168834 0
5.4173235 0
5.4177636 0
5.4182036 0
5.4186437 0
5.4190838 0
5.4195239 0
5.419964 0
5.4204041 0
5.4208442 0
5.4212843 0
5.4217243 0
5.4221644 0
5.4226045 0
5.4230446 0
5.4234847 0
5.4239248 0
5.4243649 0
5.424805 0
5.425245 0
5.4256851 0
5.4261252 0
5.4265653 0
5.4270054 0
5.4274455 0
5.4278856 0
5.4283257 0
5.4287658 0
5.4292058 0
5.4296459 0
5.430086 0
5.4305261 0
5.4309662 0
5.4314063 0
5.4318464 0
5.4322865 0
5.4327265 0
5.4331666 0
5.4336067 0
5.4340468 0
5.4344869 0
5.434927 0
5.4353671 0
5.4358072 0
5.4362472 0
5.4366873 0
5.4371274 0
5.4375675 0
5.4380076 0
5.4384477 0
5.4388878 0
5.4393279 0
5.439768 0
5.440208 0
5.4406481 0
5.4410882 0
5.4415283 0
5.4419684 0
5.4424085 0
5.4428486 0
5.4432887 0
5.4437287 0
5.4441688 0
5.4446089 0
5.445049 0
5.4454891 0
5.4459292 0
5.4463693 0
5.4468094 0
5.4472494 0
5.4476895 0
5.4481296 0
5.4485697 0
5.4490098 0
5.4494499 0
5.44989 0
5.4503301 0
5.4507702 0
5.4512102 0
5.4516503 0
5.4520904 0
5.4525305 0
5.4529706 0
5.4534107 0
5.4538508 0
5.4542909 0
5.4547309 0
5.455171 0
5.4556111 0
5.4560512 0
5.4564913 0
5.4569314 0
5.4573715 0
5.4578116 0
5.4582517 1.831423e-11
5.4586917 7.6216824e-11
5.4591318 1.7091931e-10
5.4595719 2.9955669e-10
5.460012 4.5926395e-10
5.4604521 6.4717609e-10
5.4608922 8.604281e-10
5.4613323 1.096155e-09
5.4617724 1.3514917e-09
5.4622124 1.6235733e-09
5.4626525 1.9095348e-09
5.4630926 2.2065111e-09
5.4635327 2.5116372e-09
5.4639728 2.8220482e-09
5.4644129 3.134879e-09
5.464853 3.4472646e-09
5.4652931 3.75634e-09
5.4657331 4.0592403e-09
5.4661732 4.3531003e-09
5.4666133 4.6350552e-09
5.4670534 4.9168102e-09
5.4674935 5.2930276e-09
5.4679336 5.7750194e-09
5.4683737 6.3552017e-09
5.4688138 7.0259906e-09
5.4692539 7.7798025e-09
5.4696939 8.6090533e-09
5.470134 9.5061593e-09
5.4705741 1.0463537e-08
5.4710142 1.1473601e-08
5.4714543 1.252877e-08
5.4718944 1.3621458e-08
5.4723345 1.4744082e-08
5.4727746 1.5889059e-08
5.4732146 1.7048804e-08
5.4736547 1.8215733e-08
5.4740948 1.9382263e-08
5.4745349 2.0540809e-08
5.474975 2.1683789e-08
5.4754151 2.2803617e-08
5.4758552 2.3892711e-08
5.4762953 2.5348635e-08
5.4767353 2.7543254e-08
5.4771754 3.0425766e-08
5.4776155 3.394537e-08
5.4780556 3.8051263e-08
5.4784957 4.2692641e-08
5.4789358 4.7818702e-08
5.4793759 5.3378643e-08
5.479816 5.9321662e-08
5.4802561 6.5596956e-08
5.4806961 7.2153721e-08
5.4811362 7.8941156e-08
5.4815763 8.5908458e-08
5.4820164 9.3004823e-08
5.4824565 1.0017945e-07
5.4828966 1.0738153e-07
5.4833367 1.1456027e-07
5.4837768 1.2166487e-07
5.4842168 1.2864451e-07
5.4846569 1.354484e-07
5.485097 1.425832e-07
5.4855371 1.5293036e-07
5.4859772 1.6670607e-07
5.4864173 1.8367118e-07
5.4868574 2.0358653e-07
5.4872975 2.2621298e-07
5.4877375 2.5131138e-07
5.4881776 2.7864258e-07
5.4886177 3.0796744e-07
5.4890578 3.3904679e-07
5.4894979 3.716415e-07
5.489938 4.0551242e-07
5.4903781 4.4042039e-07
5.4908182 4.7612626e-07
5.4912583 5.123909e-07
5.4916983 5.4897514e-07
5.4921384 5.8563985e-07
5.4925785 6.2214586e-07
5.4930186 6.5825404e-07
5.4934587 6.9372523e-07
5.4938988 7.2834868e-07
5.4943389 7.716419e-07
5.494779 8.3065883e-07
5.495219 9.0436083e-07
5.4956591 9.9170928e-07
5.4960992 1.0916655e-06
5.4965393 1.203191e-06
5.4969794 1.3252469e-06
5.4974195 1.4567948e-06
5.4978596 1.596796e-06
5.4982997 1.7442118e-06
5.4987397 1.8980036e-06
5.4991798 2.0571329e-06
5.4996199 2.2205608e-06
5.50006 2.3872489e-06
5.5005001 2.5561585e-06
5.5009402 2.726251e-06
5.5013803 2.8964876e-06
5.5018204 3.0658299e-06
5.5022605 3.2332391e-06
5.5027005 3.3976767e-06
5.5031406 3.5700527e-06
5.5035807 3.7998952e-06
5.5040208 4.0893179e-06
5.5044609 4.4343574e-06
5.504901 4.8310501e-06
5.5053411 5.2754327e-06
5.5057812 5.7635417e-06
5.5062212 6.2914136e-06
5.5066613 6.8550849e-06
5.5071014 7.4505923e-06
5.5075415 8.0739722e-06
5.5079816 8.7212612e-06
5.5084217 9.3884958e-06
5.5088618 1.0071713e-05
5.5093019 1.0766948e-05
5.5097419 1.1470239e-05
5.510182 1.2177622e-05
5.5106221 1.2885133e-05
5.5110622 1.3588809e-05
5.5115023 1.4284686e-05
5.5119424 1.497041e-05
5.5123825 1.5787693e-05
5.5128226 1.682057e-05
5.5132627 1.8055587e-05
5.5137027 1.9479289e-05
5.5141428 2.1078223e-05
5.5145829 2.2838935e-05
5.515023 2.4747969e-05
5.5154631 2.6791873e-05
5.5159032 2.8957191e-05
5.5163433 3.1230471e-05
5.5167834 3.3598257e-05
5.5172234 3.6047095e-05
5.5176635 3.8563532e-05
5.5181036 4.1134113e-05
5.5185437 4.3745384e-05
5.5189838 4.638389e-05
5.5194239 4.9036178e-05
5.519864 5.1688794e-05
5.5203041 5.4328283e-05
5.5207441 5.6941191e-05
5.5211842 5.9670524e-05
5.5216243 6.3041786e-05
5.5220644 6.7063288e-05
5.5225045 7.1694791e-05
5.5229446 7.6896055e-05
5.5233847 8.2626842e-05
5.5238248 8.8846913e-05
5.5242649 9.5516029e-05
5.5247049 0.00010259395
5.525145 0.00011004044
5.5255851 0.00011781526
5.5260252 0.00012587816
5.5264653 0.00013418892
5.5269054 0.00014270729
5.5273455 0.00015139303
5.5277856 0.00016020591
5.5282256 0.00016910568
5.5286657 0.0001780521
5.5291058 0.00018700494
5.5295459 0.00019592396
5.529986 0.0002047998
5.5304261 0.0002149088
5.5308662 0.00022686183
5.5313063 0.00024055356
5.5317463 0.00025587863
5.5321864 0.0002727317
5.5326265 0.00029100741
5.5330666 0.00031060042
5.5335067 0.00033140538
5.5339468 0.00035331694
5.5343869 0.00037622976
5.534827 0.00040003847
5.5352671 0.00042463775
5.5357071 0.00044992223
5.5361472 0.00047578657
5.5365873 0.00050212541
5.5370274 0.00052883342
5.5374675 0.00055580524
5.5379076 0.00058293553
5.5383477 0.00061011893
5.5387878 0.00063725009
5.5392278 0.00066543239
5.5396679 0.00069797748
5.540108 0.00073486663
5.5405481 0.00077586085
5.5409882 0.00082072115
5.5414283 0.00086920855
5.5418684 0.00092108405
5.5423085 0.00097610866
5.5427485 0.0010340434
5.5431886 0.0010946493
5.5436287 0.0011576873
5.5440688 0.0012229185
5.5445089 0.0012901039
5.544949 0.0013590045
5.5453891 0.0014293813
5.5458292 0.0015009952
5.5462693 0.0015736075
5.5467093 0.0016469789
5.5471494 0.0017208706
5.5475895 0.0017950436
5.5480296 0.0018695286
5.5484697 0.0019508914
5.5489098 0.0020416867
5.5493499 0.0021414523
5.54979 0.0022497264
5.55023 0.0023660468
5.5506701 0.0024899515
5.5511102 0.0026209783
5.5515503 0.0027586654
5.5519904 0.0029025505
5.5524305 0.0030521716
5.5528706 0.0032070667
5.5533107 0.0033667738
5.5537508 0.0035308307
5.5541908 0.0036987754
5.5546309 0.0038701459
5.555071 0.00404448
5.5555111 0.0042213158
5.5559512 0.0044001911
5.5563913 0.004580644
5.5568314 0.0047622123
5.5572715 0.0049494936
5.5577115 0.0051538387
5.5581516 0.0053750158
5.5585917 0.0056122857
5.5590318 0.005864909
5.5594719 0.0061321467
5.559912 0.0064132594
5.5603521 0.0067075078
5.5607922 0.0070141528
5.5612322 0.0073324551
5.5616723 0.0076616753
5.5621124 0.0080010744
5.5625525 0.008349913
5.5629926 0.0087074519
5.5634327 0.0090729519
5.5638728 0.0094456736
5.5643129 0.009824878
5.564753 0.010209826
5.565193 0.010599777
5.5656331 0.010993994
5.5660732 0.011392769
5.5665133 0.011812765
5.5669534 0.012259329
5.5673935 0.012731543
5.5678336 0.013228489
5.5682737 0.013749248
5.5687137 0.014292902
5.5691538 0.014858534
5.5695939 0.015445224
5.570034 0.016052056
5.5704741 0.016678109
5.5709142 0.017322467
5.5713543 0.017984212
5.5717944 0.018662424
5.5722344 0.019356186
5.5726745 0.02006458
5.5731146 0.020786687
5.5735547 0.021521589
5.5739948 0.022268368
5.5744349 0.023026106
5.574875 0.023793885
5.5753151 0.024579367
5.5757552 0.025398376
5.5761952 0.026250612
5.5766353 0.027135352
5.5770754 0.028051874
5.5775155 0.028999454
5.5779556 0.029977369
5.5783957 0.030984898
5.5788358 0.032021317
5.5792759 0.033085904
5.5797159 0.034177935
5.580156 0.035296688
5.5805961 0.036441441
5.5810362 0.03761147
5.5814763 0.038806052
5.5819164 0.040024466
5.5823565 0.041265987
5.5827966 0.042529895
5.5832366 0.043815464
5.5836767 0.045121974
5.5841168 0.04644945
5.5845569 0.047806459
5.584997 0.049195691
5.5854371 0.050617246
5.5858772 0.052071224
5.5863173 0.053557723
5.5867574 0.055076844
5.5871974 0.056628687
5.5876375 0.05821335
5.5880776 0.059830933
5.5885177 0.061481536
5.5889578 0.063165258
5.5893979 0.0648822
5.589838 0.06663246
5.5902781 0.068416138
5.5907181 0.070233333
5.5911582 0.072084146
5.5915983 0.073968676
5.5920384 0.075887022
5.5924785 0.077839284
5.5929186 0.079825562
5.5933587 0.081839203
5.5937988 0.083870409
5.5942388 0.085920497
5.5946789 0.087990921
5.595119 0.090083138
5.5955591 0.092198601
5.5959992 0.094338768
5.5964393 0.096505092
5.5968794 0.09869903
5.5973195 0.10092204
5.5977596 0.10317557
5.5981996 0.10546107
5.5986397 0.10778002
5.5990798 0.11013385
5.5995199 0.11252403
5.59996 0.11495201
5.6004001 0.11741924
5.6008402 0.11992718
5.6012803 0.12247729
5.6017203 0.12507102
5.6021604 0.12770665
5.6026005 0.13035656
5.6030406 0.13301418
5.6034807 0.1356797
5.6039208 0.13835334
5.6043609 0.14103528
5.604801 0.14372572
5.605241 0.14642487
5.6056811 0.1491329
5.6061212 0.15185004
5.6065613 0.15457646
5.6070014 0.15731238
5.6074415 0.16005798
5.6078816 0.16281346
5.6083217 0.16557903
5.6087618 0.16835488
5.6092018 0.1711412
5.6096419 0.17393819
5.610082 0.17674606
5.6105221 0.17956499
5.6109622 0.18239519
5.6114023 0.18523774
5.6118424 0.18809299
5.6122825 0.19095952
5.6127225 0.19383593
5.6131626 0.1967208
5.6136027 0.19961272
5.6140428 0.20251029
5.6144829 0.20541209
5.614923 0.20831671
5.6153631 0.21122274
5.6158032 0.21412877
5.6162432 0.21703339
5.6166833 0.21993518
5.6171234 0.22283275
5.6175635 0.22572466
5.6180036 0.22860953
5.6184437 0.23148592
5.6188838 0.23435244
5.6193239 0.23720767
5.619764 0.2400502
5.620204 0.24287875
5.6206441 0.24569323
5.6210842 0.24849372
5.6215243 0.25128018
5.6219644 0.25405258
5.6224045 0.25681088
5.6228446 0.25955507
5.6232847 0.2622851
5.6237247 0.26500094
5.6241648 0.26770256
5.6246049 0.27038992
5.625045 0.27306301
5.6254851 0.27572178
5.6259252 0.2783662
5.6263653 0.28099624
5.6268054 0.28361187
5.6272454 0.28621306
5.6276855 0.28879977
5.6281256 0.29137198
5.6285657 0.29392964
5.6290058 0.29647274
5.6294459 0.29899754
5.629886 0.30149994
5.6303261 0.30397953
5.6307662 0.30643587
5.6312062 0.30886855
5.6316463 0.31127713
5.6320864 0.31366119
5.6325265 0.31602031
5.6329666 0.31835407
5.6334067 0.32066202
5.6338468 0.32294376
5.6342869 0.32519885
5.6347269 0.32742688
5.635167 0.32962741
5.6356071 0.33180001
5.6360472 0.33394428
5.6364873 0.33605977
5.6369274 0.33814606
5.6373675 0.34020274
5.6378076 0.34222936
5.6382476 0.34422892
5.6386877 0.34621985
5.6391278 0.348205
5.6395679 0.35018436
5.640008 0.35215794
5.6404481 0.35412574
5.6408882 0.35608776
5.6413283 0.358044
5.6417684 0.35999446
5.6422084 0.36193914
5.6426485 0.36387805
5.6430886 0.36581118
5.6435287 0.36773853
5.6439688 0.36966011
5.6444089 0.37157592
5.644849 0.37348595
5.6452891 0.37539022
5.6457291 0.37728871
5.6461692 0.37918143
5.6466093 0.38106839
5.6470494 0.38294956
5.6474895 0.38482171
5.6479296 0.38668317
5.6483697 0.38853536
5.6488098 0.39037974
5.6492498 0.39221773
5.6496899 0.39405078
5.65013 0.39588032
5.6505701 0.39770779
5.6510102 0.39953463
5.6514503 0.40136228
5.6518904 0.40319217
5.6523305 0.40502575
5.6527706 0.40686444
5.6532106 0.40870969
5.6536507 0.41056294
5.6540908 0.41242561
5.6545309 0.41429916
5.654971 0.41618502
5.6554111 0.41808463
5.6558512 0.41999942
5.6562913 0.42192972
5.6567313 0.42387122
5.6571714 0.42582273
5.6576115 0.42778358
5.6580516 0.42975311
5.6584917 0.43173064
5.6589318 0.43371552
5.6593719 0.43570706
5.659812 0.43770462
5.6602521 0.43970751
5.6606921 0.44171507
5.6611322 0.44372663
5.6615723 0.44574153
5.6620124 0.4477591
5.6624525 0.44977867
5.6628926 0.45179958
5.6633327 0.45382115
5.6637728 0.45584272
5.6642128 0.45786363
5.6646529 0.45988319
5.665093 0.46190085
5.6655331 0.46392508
5.6659732 0.46596094
5.6664133 0.46800732
5.6668534 0.47006308
5.6672935 0.47212712
5.6677335 0.4741983
5.6681736 0.47627549
5.6686137 0.47835758
5.6690538 0.48044344
5.6694939 0.48253195
5.669934 0.48462198
5.6703741 0.48671241
5.6708142 0.48880212
5.6712543 0.49088997
5.6716943 0.49297485
5.6721344 0.49505564
5.6725745 0.4971312
5.6730146 0.49920043
5.6734547 0.50126218
5.6738948 0.50331534
5.6743349 0.50535095
5.674775 0.50734126
5.675215 0.50928583
5.6756551 0.51118679
5.6760952 0.51304627
5.6765353 0.51486641
5.6769754 0.51664936
5.6774155 0.51839725
5.6778556 0.52011221
5.6782957 0.52179639
5.6787357 0.52345192
5.6791758 0.52508094
5.6796159 0.52668559
5.680056 0.52826801
5.6804961 0.52983033
5.6809362 0.53137468
5.6813763 0.53290322
5.6818164 0.53441808
5.6822565 0.53592138
5.6826965 0.53741528
5.6831366 0.53890055
5.6835767 0.54031761
5.6840168 0.54163586
5.6844569 0.54285839
5.684897 0.54398833
5.6853371 0.54502878
5.6857772 0.54598284
5.6862172 0.54685362
5.6866573 0.54764422
5.6870974 0.54835776
5.6875375 0.54899734
5.6879776 0.54956607
5.6884177 0.55006704
5.6888578 0.55050338
5.6892979 0.55087818
5.6897379 0.55119455
5.690178 0.5514556
5.6906181 0.55166444
5.6910582 0.55182417
5.6914983 0.55193789
5.6919384 0.55200872
5.6923785 0.55202758
5.6928186 0.55196023
5.6932587 0.55180412
5.6936987 0.55155899
5.6941388 0.55122456
5.6945789 0.55080057
5.695019 0.55028673
5.6954591 0.54968277
5.6958992 0.54898843
5.6963393 0.54820343
5.6967794 0.54732749
5.6972194 0.54636035
5.6976595 0.54530173
5.6980996 0.54415135
5.6985397 0.54290895
5.6989798 0.54157426
5.6994199 0.54014699
5.69986 0.53862689
5.7003001 0.53701366
5.7007401 0.53530705
5.7011802 0.53350849
5.7016203 0.53166196
5.7020604 0.52978316
5.7025005 0.52786711
5.7029406 0.52590883
5.7033807 0.52390337
5.7038208 0.52184574
5.7042609 0.51973098
5.7047009 0.5175541
5.705141 0.51531015
5.7055811 0.51299415
5.7060212 0.51060113
5.7064613 0.5081261
5.7069014 0.50556412
5.7073415 0.50291019
5.7077816 0.50015935
5.7082216 0.49730663
5.7086617 0.49434705
5.7091018 0.49127564
5.7095419 0.48808744
5.709982 0.48477746
5.7104221 0.48137621
5.7108622 0.47796664
5.7113023 0.47455256
5.7117423 0.47113404
5.7121824 0.46771118
5.7126225 0.46428405
5.7130626 0.46085275
5.7135027 0.45741735
5.7139428 0.45397796
5.7143829 0.45053465
5.714823 0.44708751
5.7152631 0.44363663
5.7157031 0.44018209
5.7161432 0.43672397
5.7165833 0.43326238
5.7170234 0.42979738
5.7174635 0.42632908
5.7179036 0.42285754
5.7183437 0.41938287
5.7187838 0.41590515
5.7192238 0.41242418
5.7196639 0.40893544
5.720104 0.40543806
5.7205441 0.40193306
5.7209842 0.39842142
5.7214243 0.39490414
5.7218644 0.39138221
5.7223045 0.38785664
5.7227445 0.38432841
5.7231846 0.38079852
5.7236247 0.37726798
5.7240648 0.37373777
5.7245049 0.37020889
5.724945 0.36668234
5.7253851 0.36315911
5.7258252 0.3596402
5.7262653 0.35612661
5.7267053 0.35261932
5.7271454 0.34911935
5.7275855 0.34562768
5.7280256 0.34214531
5.7284657 0.33870727
5.7289058 0.33537872
5.7293459 0.33215689
5.729786 0.32903718
5.730226 0.326015
5.7306661 0.32308574
5.7311062 0.32024482
5.7315463 0.31748762
5.7319864 0.31480955
5.7324265 0.31220602
5.7328666 0.30967242
5.7333067 0.30720416
5.7337467 0.30479664
5.7341868 0.30244526
5.7346269 0.30014542
5.735067 0.29789252
5.7355071 0.29568197
5.7359472 0.29350916
5.7363873 0.2913695
5.7368274 0.2892584
5.7372675 0.28717634
5.7377075 0.28518296
5.7381476 0.28329544
5.7385877 0.28151228
5.7390278 0.27983199
5.7394679 0.27825307
5.739908 0.27677403
5.7403481 0.27539337
5.7407882 0.2741096
5.7412282 0.27292121
5.7416683 0.27182672
5.7421084 0.27082463
5.7425485 0.26991344
5.7429886 0.26909166
5.7434287 0.26835779
5.7438688 0.26771033
5.7443089 0.26714779
5.7447489 0.26666868
5.745189 0.2662715
5.7456291 0.26595475
5.7460692 0.26571693
5.7465093 0.26555052
5.7469494 0.26544646
5.7473895 0.26540686
5.7478296 0.265434
5.7482697 0.26553013
5.7487097 0.26569751
5.7491498 0.26593842
5.7495899 0.26625511
5.75003 0.26664985
5.7504701 0.2671249
5.7509102 0.26768252
5.7513503 0.26832498
5.7517904 0.26905454
5.7522304 0.26987346
5.7526705 0.27078401
5.7531106 0.27178844
5.7535507 0.27288903
5.7539908 0.27408803
5.7544309 0.27538771
5.754871 0.27679033
5.7553111 0.27829055
5.7557512 0.27982091
5.7561912 0.28136822
5.7566313 0.28293647
5.7570714 0.28452966
5.7575115 0.2861518
5.7579516 0.2878069
5.7583917 0.28949894
5.7588318 0.29123194
5.7592719 0.2930099
5.7597119 0.29483682
5.760152 0.2967167
5.7605921 0.29865354
5.7610322 0.30065135
5.7614723 0.30271412
5.7619124 0.30484586
5.7623525 0.30705058
5.7627926 0.30933227
5.7632326 0.31169493
5.7636727 0.31414257
5.7641128 0.3166792
5.7645529 0.31926907
5.764993 0.32186171
5.7654331 0.324457
5.7658732 0.32705507
5.7663133 0.32965603
5.7667534 0.33226
5.7671934 0.3348671
5.7676335 0.33747744
5.7680736 0.34009115
5.7685137 0.34270835
5.7689538 0.34532914
5.7693939 0.34795366
5.769834 0.35058201
5.7702741 0.35321433
5.7707141 0.35585071
5.7711542 0.3584913
5.7715943 0.36113619
5.7720344 0.36378551
5.7724745 0.36643939
5.7729146 0.36909793
5.7733547 0.3717616
5.7737948 0.37443263
5.7742348 0.37711067
5.7746749 0.37979485
5.775115 0.3824843
5.7755551 0.38517814
5.7759952 0.38787549
5.7764353 0.39057549
5.7768754 0.39327725
5.7773155 0.3959799
5.7777556 0.39868257
5.7781956 0.40138439
5.7786357 0.40408447
5.7790758 0.40678195
5.7795159 0.40947594
5.779956 0.41216558
5.7803961 0.41484999
5.7808362 0.4175283
5.7812763 0.42019963
5.7817163 0.4228631
5.7821564 0.42551785
5.7825965 0.42814413
5.7830366 0.43072311
5.7834767 0.43325668
5.7839168 0.43574678
5.7843569 0.43819533
5.784797 0.44060425
5.785237 0.44297546
5.7856771 0.4453109
5.7861172 0.44761248
5.7865573 0.44988212
5.7869974 0.45212175
5.7874375 0.45433329
5.7878776 0.45651866
5.7883177 0.4586798
5.7887578 0.46081861
5.7891978 0.46293703
5.7896379 0.46503697
5.790078 0.46712037
5.7905181 0.46918913
5.7909582 0.4712452
5.7913983 0.4732855
5.7918384 0.47528358
5.7922785 0.47723614
5.7927185 0.47914422
5.7931586 0.48100884
5.7935987 0.48283106
5.7940388 0.48461189
5.7944789 0.48635237
5.794919 0.48805354
5.7953591 0.48971643
5.7957992 0.49134208
5.7962392 0.49293152
5.7966793 0.49448578
5.7971194 0.4960059
5.7975595 0.49749291
5.7979996 0.49894785
5.7984397 0.50037175
5.7988798 0.50176565
5.7993199 0.50313057
5.79976 0.50446757
5.8002 0.50577764
5.8006401 0.50705495
5.8010802 0.50829425
5.8015203 0.50949583
5.8019604 0.51066
5.8024005 0.51178706
5.8028406 0.5128773
5.8032807 0.51393104
5.8037207 0.51494856
5.8041608 0.51593018
5.8046009 0.51687619
5.805041 0.51778689
5.8054811 0.51866259
5.8059212 0.51950358
5.8063613 0.52031017
5.8068014 0.52108265
5.8072414 0.52182133
5.8076815 0.52252651
5.8081216 0.52319849
5.8085617 0.52383757
5.8090018 0.52444405
5.8094419 0.52501761
5.809882 0.52555568
5.8103221 0.52605803
5.8107622 0.52652478
5.8112022 0.52695606
5.8116423 0.52735198
5.8120824 0.52771265
5.8125225 0.52803821
5.8129626 0.52832875
5.8134027 0.52858441
5.8138428 0.5288053
5.8142829 0.52899155
5.8147229 0.52914325
5.815163 0.52926055
5.8156031 0.52934354
5.8160432 0.52939236
5.8164833 0.52940712
5.8169234 0.52938793
5.8173635 0.52933492
5.8178036 0.52924821
5.8182436 0.52912789
5.8186837 0.52897237
5.8191238 0.52878047
5.8195639 0.52855214
5.820004 0.52828731
5.8204441 0.52798592
5.8208842 0.52764792
5.8213243 0.52727323
5.8217644 0.52686181
5.8222044 0.52641359
5.8226445 0.52592851
5.8230846 0.5254065
5.8235247 0.52484752
5.8239648 0.52425149
5.8244049 0.52361836
5.824845 0.52294807
5.8252851 0.52224056
5.8257251 0.52149576
5.8261652 0.52071362
5.8266053 0.51989407
5.8270454 0.51903706
5.8274855 0.51814367
5.8279256 0.5172177
5.8283657 0.51625876
5.8288058 0.51526605
5.8292458 0.51423878
5.8296859 0.51317615
5.830126 0.51207737
5.8305661 0.51094163
5.8310062 0.50976815
5.8314463 0.50855612
5.8318864 0.50730476
5.8323265 0.50601326
5.8327666 0.50468083
5.8332066 0.50330668
5.8336467 0.50189
5.8340868 0.50043
5.8345269 0.49892589
5.834967 0.49737687
5.8354071 0.49578214
5.8358472 0.49414091
5.8362873 0.4924529
5.8367273 0.49074144
5.8371674 0.48901757
5.8376075 0.48727846
5.8380476 0.48552127
5.8384877 0.48374318
5.8389278 0.48194138
5.8393679 0.48011303
5.839808 0.47825531
5.840248 0.4763654
5.8406881 0.47444046
5.8411282 0.47247768
5.8415683 0.47047423
5.8420084 0.46842729
5.8424485 0.46633403
5.8428886 0.46419162
5.8433287 0.46199725
5.8437688 0.45974807
5.8442088 0.45744129
5.8446489 0.45507405
5.845089 0.45264355
5.8455291 0.45016249
5.8459692 0.44767586
5.8464093 0.44518682
5.8468494 0.44269546
5.8472895 0.4402019
5.8477295 0.43770621
5.8481696 0.43520852
5.8486097 0.4327089
5.8490498 0.43020747
5.8494899 0.42770432
5.84993 0.42519955
5.8503701 0.42269325
5.8508102 0.42018554
5.8512503 0.41767649
5.8516903 0.41516623
5.8521304 0.41265484
5.8525705 0.41014242
5.8530106 0.40762907
5.8534507 0.40511489
5.8538908 0.40259998
5.8543309 0.40008435
5.854771 0.3975655
5.855211 0.39504262
5.8556511 0.39251615
5.8560912 0.38998652
5.8565313 0.38745416
5.8569714 0.3849195
5.8574115 0.38238298
5.8578516 0.37984503
5.8582917 0.37730608
5.8587317 0.37476656
5.8591718 0.37222691
5.8596119 0.36968755
5.860052 0.36714893
5.8604921 0.36461147
5.8609322 0.3620756
5.8613723 0.35954176
5.8618124 0.35701038
5.8622525 0.3544819
5.8626925 0.35195673
5.8631326 0.34943533
5.8635727 0.34694197
5.8640128 0.34453335
5.8644529 0.3422082
5.864893 0.33996256
5.8653331 0.33779245
5.8657732 0.3356939
5.8662132 0.33366293
5.8666533 0.33169558
5.8670934 0.32978785
5.8675335 0.3279358
5.8679736 0.32613543
5.8684137 0.32438277
5.8688538 0.32267386
5.8692939 0.32100472
5.8697339 0.31937138
5.870174 0.31776985
5.8706141 0.31619618
5.8710542 0.31464638
5.8714943 0.31311648
5.8719344 0.3116025
5.8723745 0.31010459
5.8728146 0.30869344
5.8732547 0.30739388
5.8736947 0.30620329
5.8741348 0.30511899
5.8745749 0.30413835
5.875015 0.30325872
5.8754551 0.30247743
5.8758952 0.30179185
5.8763353 0.30119933
5.8767754 0.3006972
5.8772154 0.30028282
5.8776555 0.29995355
5.8780956 0.29970673
5.8785357 0.2995397
5.8789758 0.29944983
5.8794159 0.29943446
5.879856 0.29949094
5.8802961 0.29961661
5.8807361 0.29980884
5.8811762 0.30006496
5.8816163 0.3003897
5.8820564 0.30079765
5.8824965 0.30129096
5.8829366 0.30187141
5.8833767 0.30254079
5.8838168 0.30330085
5.8842569 0.30415339
5.8846969 0.30510018
5.885137 0.30614299
5.8855771 0.3072836
5.8860172 0.30852378
5.8864573 0.3098653
5.8868974 0.31130996
5.8873375 0.31285951
5.8877776 0.31451574
5.8882176 0.31628043
5.8886577 0.31815534
5.8890978 0.32014225
5.8895379 0.32224294
5.889978 0.32445919
5.8904181 0.3267878
5.8908582 0.32916764
5.8912983 0.33158253
5.8917383 0.33403571
5.8921784 0.33653042
5.8926185 0.3390699
5.8930586 0.34165737
5.8934987 0.34429608
5.8939388 0.34698927
5.8943789 0.34974015
5.894819 0.35255198
5.8952591 0.35542799
5.8956991 0.3583714
5.8961392 0.36138547
5.8965793 0.36447341
5.8970194 0.36763848
5.8974595 0.3708839
5.8978996 0.3742129
5.8983397 0.37762874
5.8987798 0.38113463
5.8992198 0.38473381
5.8996599 0.3884044
5.9001 0.39210466
5.9005401 0.39583096
5.9009802 0.39958028
5.9014203 0.40334959
5.9018604 0.40713586
5.9023005 0.41093607
5.9027405 0.41474719
5.9031806 0.41856619
5.9036207 0.42239004
5.9040608 0.42621571
5.9045009 0.43004018
5.904941 0.43386041
5.9053811 0.43767338
5.9058212 0.44147607
5.9062613 0.44526544
5.9067013 0.44903846
5.9071414 0.45279212
5.9075815 0.45652337
5.9080216 0.46022919
5.9084617 0.46390797
5.9089018 0.46757095
5.9093419 0.47122111
5.909782 0.47485826
5.910222 0.4784822
5.9106621 0.48209277
5.9111022 0.48568976
5.9115423 0.48927301
5.9119824 0.49284232
5.9124225 0.49639751
5.9128626 0.49993839
5.9133027 0.50346479
5.9137427 0.50697651
5.9141828 0.51047338
5.9146229 0.5139552
5.915063 0.5174218
5.9155031 0.52087299
5.9159432 0.52430858
5.9163833 0.5277284
5.9168234 0.53113225
5.9172635 0.53451996
5.9177035 0.53784026
5.9181436 0.54102746
5.9185837 0.54408545
5.9190238 0.54701848
5.9194639 0.54983083
5.919904 0.55252674
5.9203441 0.55511048
5.9207842 0.5575863
5.9212242 0.55995846
5.9216643 0.56223122
5.9221044 0.56440883
5.9225445 0.56649556
5.9229846 0.56849565
5.9234247 0.57041338
5.9238648 0.57225299
5.9243049 0.57401875
5.9247449 0.57571491
5.925185 0.57734573
5.9256251 0.57891547
5.9260652 0.58042838
5.9265053 0.58188636
5.9269454 0.58327397
5.9273855 0.58458562
5.9278256 0.58581886
5.9282657 0.58697123
5.9287057 0.58804027
5.9291458 0.58902352
5.9295859 0.58991852
5.930026 0.59072282
5.9304661 0.59143396
5.9309062 0.59204948
5.9313463 0.59256692
5.9317864 0.59298383
5.9322264 0.59329773
5.9326665 0.59350619
5.9331066 0.59360674
5.9335467 0.59359692
5.9339868 0.59347427
5.9344269 0.59323633
5.934867 0.59288065
5.9353071 0.59240477
5.9357471 0.59185269
5.9361872 0.59127287
5.9366273 0.59066445
5.9370674 0.59002654
5.9375075 0.58935827
5.9379476 0.58865875
5.9383877 0.58792712
5.9388278 0.58716248
5.9392679 0.58636397
5.9397079 0.58553069
5.940148 0.58466178
5.9405881 0.58375635
5.9410282 0.58281352
5.9414683 0.58183241
5.9419084 0.58081215
5.9423485 0.57975184
5.9427886 0.57865063
5.9432286 0.57750762
5.9436687 0.57632193
5.9441088 0.57509269
5.9445489 0.57381958
5.944989 0.57250689
5.9454291 0.57115903
5.9458692 0.56978011
5.9463093 0.56837421
5.9467493 0.56694545
5.9471894 0.56549791
5.9476295 0.5640357
5.9480696 0.56256291
5.9485097 0.56108364
5.9489498 0.559602
5.9493899 0.55812207
5.94983 0.55664796
5.9502701 0.55518377
5.9507101 0.5537336
5.9511502 0.55230153
5.9515903 0.55089168
5.9520304 0.54950814
5.9524705 0.54815501
5.9529106 0.54683638
5.9533507 0.54555636
5.9537908 0.54431489
5.9542308 0.54310939
5.9546709 0.54193938
5.955111 0.5408044
5.9555511 0.53970398
5.9559912 0.53863765
5.9564313 0.53760494
5.9568714 0.53660539
5.9573115 0.53563853
5.9577516 0.5347039
5.9581916 0.53380102
5.9586317 0.53292942
5.9590718 0.53208865
5.9595119 0.53127823
5.959952 0.53049769
5.9603921 0.52974658
5.9608322 0.52902441
5.9612723 0.52833073
5.9617123 0.52766506
5.9621524 0.52702694
5.9625925 0.52642888
5.9630326 0.52592921
5.9634727 0.52553275
5.9639128 0.52523684
5.9643529 0.5250388
5.964793 0.52493597
5.965233 0.52492568
5.9656731 0.52500526
5.9661132 0.52517203
5.9665533 0.52542334
5.9669934 0.5257565
5.9674335 0.52616885
5.9678736 0.52665772
5.9683137 0.52722043
5.9687538 0.52785433
5.9691938 0.52855674
5.9696339 0.52932499
5.970074 0.53015641
5.9705141 0.53104833
5.9709542 0.53199808
5.9713943 0.53300303
5.9718344 0.53406575
5.9722745 0.53519028
5.9727145 0.5363782
5.9731546 0.5376311
5.9735947 0.53895058
5.9740348 0.54033822
5.9744749 0.54179561
5.974915 0.54332434
5.9753551 0.54492599
5.9757952 0.54660217
5.9762352 0.54835444
5.9766753 0.55018441
5.9771154 0.55209365
5.9775555 0.55408377
5.9779956 0.55615634
5.9784357 0.55831296
5.9788758 0.56055522
5.9793159 0.5628847
5.979756 0.56530299
5.980196 0.56781168
5.9806361 0.57039699
5.9810762 0.57300406
5.9815163 0.57563081
5.9819564 0.57828067
5.9823965 0.58095704
5.9828366 0.58366332
5.9832767 0.58640293
5.9837167 0.58917927
5.9841568 0.59199575
5.9845969 0.59485577
5.985037 0.59776274
5.9854771 0.60072007
5.9859172 0.60373117
5.9863573 0.60679945
5.9867974 0.6099283
5.9872374 0.61312114
5.9876775 0.61638138
5.9881176 0.61971242
5.9885577 0.62311768
5.9889978 0.62660054
5.9894379 0.63016355
5.989878 0.63376354
5.9903181 0.63737424
5.9907582 0.64099453
5.9911982 0.64462327
5.9916383 0.64825931
5.9920784 0.65190151
5.9925185 0.65554874
5.9929586 0.65919985
5.9933987 0.66285371
5.9938388 0.66650916
5.9942789 0.67016508
5.9947189 0.67382032
5.995159 0.67747374
5.9955991 0.6811242
5.9960392 0.68477057
5.9964793 0.68841169
5.9969194 0.69204643
5.9973595 0.69567365
5.9977996 0.69929221
5.9982396 0.70290097
5.9986797 0.70650026
5.9991198 0.71009401
5.9995599 0.71368257
6 0.71726601
