# Supplementary material for: Structural motifs of gold cluster anions with 17 to 69 atoms
Source: Nat Commun. 2026 Apr 10;17:5099. doi: 10.1038/s41467-026-71649-9 (PMC13246909; doi:10.1038/s41467-026-71649-9)
Supplement: Supplementary file 5 — Source Data [file 41467_2026_71649_MOESM5_ESM.zip › Figure2/39_exp.dat]

3.7 0.0015
3.7004601 0.0015080778
3.7009202 0.0015307529
3.7013803 0.0015656879
3.7018404 0.0016105452
3.7023005 0.0016629875
3.7027606 0.0017206771
3.7032206 0.0017812768
3.7036807 0.001842449
3.7041408 0.0019018562
3.7046009 0.001957161
3.705061 0.0020061012
3.7055211 0.0020521104
3.7059812 0.0020981196
3.7064413 0.0021441288
3.7069014 0.002190138
3.7073615 0.0022361472
3.7078216 0.0022821564
3.7082817 0.0023281656
3.7087417 0.0023741748
3.7092018 0.002420184
3.7096619 0.0024661932
3.710122 0.0025133718
3.7105821 0.0025829533
3.7110422 0.0026775322
3.7115023 0.002790096
3.7119624 0.0029136323
3.7124225 0.0030411287
3.7128826 0.0031655729
3.7133427 0.0032799525
3.7138028 0.003377255
3.7142629 0.003450468
3.7147229 0.0034925792
3.715183 0.0035
3.7156431 0.0035
3.7161032 0.0035
3.7165633 0.0035
3.7170234 0.0035
3.7174835 0.0035
3.7179436 0.0035
3.7184037 0.0035
3.7188638 0.0035
3.7193239 0.0035
3.719784 0.0035
3.720244 0.0035
3.7207041 0.0035
3.7211642 0.0035
3.7216243 0.0035
3.7220844 0.0035
3.7225445 0.0035
3.7230046 0.0035
3.7234647 0.0035
3.7239248 0.0035
3.7243849 0.0035
3.724845 0.0035
3.7253051 0.0034946434
3.7257652 0.0034684562
3.7262252 0.0034246414
3.7266853 0.0033678741
3.7271454 0.003302829
3.7276055 0.0032341812
3.7280656 0.0031666056
3.7285257 0.0031047771
3.7289858 0.0030533707
3.7294459 0.0030170613
3.729906 0.0030005237
3.7303661 0.003
3.7308262 0.003
3.7312863 0.003
3.7317463 0.003
3.7322064 0.003
3.7326665 0.003
3.7331266 0.003
3.7335867 0.003
3.7340468 0.003
3.7345069 0.003
3.734967 0.003
3.7354271 0.003
3.7358872 0.003
3.7363473 0.003
3.7368074 0.003
3.7372675 0.003
3.7377275 0.003
3.7381876 0.003
3.7386477 0.003
3.7391078 0.003
3.7395679 0.003
3.740028 0.003
3.7404881 0.003
3.7409482 0.003
3.7414083 0.003
3.7418684 0.003
3.7423285 0.003
3.7427886 0.003
3.7432486 0.003
3.7437087 0.003
3.7441688 0.003
3.7446289 0.003
3.745089 0.0030003141
3.7455491 0.0030113986
3.7460092 0.0030366281
3.7464693 0.0030736652
3.7469294 0.0031201724
3.7473895 0.0031738123
3.7478496 0.0032322474
3.7483097 0.0032931402
3.7487698 0.0033541532
3.7492298 0.0034129491
3.7496899 0.0034671903
3.75015 0.003515003
3.7506101 0.0035610122
3.7510702 0.0036070214
3.7515303 0.0036530306
3.7519904 0.0036990398
3.7524505 0.003745049
3.7529106 0.0037910582
3.7533707 0.0038370674
3.7538308 0.0038830766
3.7542909 0.0039290858
3.754751 0.003975095
3.755211 0.0040219574
3.7556711 0.0040749127
3.7561312 0.0041329257
3.7565913 0.004193659
3.7570514 0.004254775
3.7575115 0.0043139365
3.7579716 0.0043688057
3.7584317 0.0044170454
3.7588918 0.0044563181
3.7593519 0.0044842862
3.759812 0.0044986123
3.7602721 0.0045
3.7607321 0.0045
3.7611922 0.0045
3.7616523 0.0045
3.7621124 0.0045
3.7625725 0.0045
3.7630326 0.0045
3.7634927 0.0045
3.7639528 0.0045
3.7644129 0.0045
3.764873 0.0045
3.7653331 0.0045
3.7657932 0.0045
3.7662533 0.0045
3.7667133 0.0045
3.7671734 0.0045
3.7676335 0.0045
3.7680936 0.0045
3.7685537 0.0045
3.7690138 0.0045
3.7694739 0.0045
3.769934 0.0045
3.7703941 0.0044911717
3.7708542 0.0044612092
3.7713143 0.0044145237
3.7717744 0.00435579
3.7722344 0.0042896832
3.7726945 0.0042208781
3.7731546 0.0041540497
3.7736147 0.0040938729
3.7740748 0.0040450226
3.7745349 0.0040121739
3.774995 0.0040000015
3.7754551 0.0040041422
3.7759152 0.0040167512
3.7763753 0.0040378276
3.7768354 0.0040673714
3.7772955 0.0041053826
3.7777556 0.0041518612
3.7782156 0.0042068072
3.7786757 0.0042702206
3.7791358 0.0043421013
3.7795959 0.0044224495
3.780056 0.0045112022
3.7805161 0.0046032206
3.7809762 0.004695239
3.7814363 0.0047872575
3.7818964 0.0048792759
3.7823565 0.0049712943
3.7828166 0.0050633127
3.7832767 0.0051553311
3.7837367 0.0052473495
3.7841968 0.0053393679
3.7846569 0.0054313863
3.785117 0.0055234047
3.7855771 0.0056154231
3.7860372 0.0057074415
3.7864973 0.0057994599
3.7869574 0.0058914783
3.7874175 0.0059834967
3.7878776 0.0060755151
3.7883377 0.0061675335
3.7887978 0.0062595519
3.7892579 0.0063515703
3.7897179 0.0064435887
3.790178 0.006532709
3.7906381 0.0065923913
3.7910982 0.0066212044
3.7915583 0.0066253815
3.7920184 0.0066111558
3.7924785 0.0065847607
3.7929386 0.0065524293
3.7933987 0.0065203948
3.7938588 0.0064948906
3.7943189 0.0064821499
3.794779 0.0064884059
3.795239 0.0065172243
3.7956991 0.0065568754
3.7961592 0.0066034452
3.7966193 0.0066549858
3.7970794 0.0067095493
3.7975395 0.0067651877
3.7979996 0.0068199533
3.7984597 0.0068718981
3.7989198 0.0069190743
3.7993799 0.0069595339
3.79984 0.0069913291
3.8003001 0.0070128331
3.8007602 0.0070248795
3.8012202 0.0070292381
3.8016803 0.007027662
3.8021404 0.0070219043
3.8026005 0.007013718
3.8030606 0.0070048564
3.8035207 0.0069970724
3.8039808 0.0069921193
3.8044409 0.00699175
3.804901 0.0069977177
3.8053611 0.007009168
3.8058212 0.0070221903
3.8062813 0.0070383414
3.8067413 0.0070593745
3.8072014 0.0070870428
3.8076615 0.0071230992
3.8081216 0.007169297
3.8085817 0.0072273891
3.8090418 0.0072991288
3.8095019 0.007386269
3.809962 0.0074905629
3.8104221 0.0076177166
3.8108822 0.0077708101
3.8113423 0.0079449743
3.8118024 0.0081353006
3.8122625 0.0083368802
3.8127225 0.0085448045
3.8131826 0.0087541649
3.8136427 0.0089600526
3.8141028 0.0091575589
3.8145629 0.0093417753
3.815023 0.0095078237
3.8154831 0.0096649158
3.8159432 0.0098222288
3.8164033 0.0099783602
3.8168634 0.010131908
3.8173235 0.010281468
3.8177836 0.01042564
3.8182436 0.01056302
3.8187037 0.010692206
3.8191638 0.010811796
3.8196239 0.010920387
3.820084 0.011016616
3.8205441 0.011101142
3.8210042 0.011175299
3.8214643 0.011239867
3.8219244 0.011295625
3.8223845 0.011343353
3.8228446 0.011383828
3.8233047 0.011417831
3.8237648 0.01144614
3.8242248 0.011469535
3.8246849 0.011488794
3.825145 0.01150466
3.8256051 0.011517193
3.8260652 0.011526454
3.8265253 0.011532638
3.8269854 0.01153594
3.8274455 0.011536555
3.8279056 0.011534676
3.8283657 0.0115305
3.8288258 0.01152422
3.8292859 0.011516032
3.8297459 0.011506131
3.830206 0.011492788
3.8306661 0.011463229
3.8311262 0.011418425
3.8315863 0.011362465
3.8320464 0.01129944
3.8325065 0.011233441
3.8329666 0.011168558
3.8334267 0.011108881
3.8338868 0.011058503
3.8343469 0.011021512
3.834807 0.011001999
3.8352671 0.011004396
3.8357271 0.011031478
3.8361872 0.011080949
3.8366473 0.011150139
3.8371074 0.011236376
3.8375675 0.011336989
3.8380276 0.011449306
3.8384877 0.011570656
3.8389478 0.011698367
3.8394079 0.011829769
3.839868 0.011962189
3.8403281 0.012102514
3.8407882 0.012272278
3.8412482 0.012465746
3.8417083 0.012675572
3.8421684 0.012894409
3.8426285 0.013114912
3.8430886 0.013329734
3.8435487 0.013531528
3.8440088 0.013712948
3.8444689 0.013866649
3.844929 0.013985283
3.8453891 0.014061709
3.8458492 0.014097889
3.8463093 0.014102184
3.8467694 0.014083006
3.8472294 0.014048772
3.8476895 0.014007896
3.8481496 0.013968793
3.8486097 0.013939878
3.8490698 0.013929566
3.8495299 0.013946272
3.84999 0.01399841
3.8504501 0.014078797
3.8509102 0.01417123
3.8513703 0.014272431
3.8518304 0.014379127
3.8522905 0.014488046
3.8527506 0.014595915
3.8532106 0.014699461
3.8536707 0.014795413
3.8541308 0.014880498
3.8545909 0.014951442
3.855051 0.015005101
3.8555111 0.01505111
3.8559712 0.015097119
3.8564313 0.015143129
3.8568914 0.015189138
3.8573515 0.015235147
3.8578116 0.015281156
3.8582717 0.015327165
3.8587317 0.015373175
3.8591918 0.015419184
3.8596519 0.015465193
3.860112 0.015511202
3.8605721 0.015557211
3.8610322 0.015603221
3.8614923 0.01564923
3.8619524 0.015695239
3.8624125 0.015741248
3.8628726 0.015787257
3.8633327 0.015833267
3.8637928 0.015879276
3.8642529 0.015925285
3.8647129 0.015971294
3.865173 0.016022285
3.8656331 0.016127466
3.8660932 0.016293035
3.8665533 0.016510955
3.8670134 0.016773191
3.8674735 0.017071709
3.8679336 0.017398474
3.8683937 0.01774545
3.8688538 0.018104602
3.8693139 0.018467896
3.869774 0.018827296
3.870234 0.019190097
3.8706941 0.019632238
3.8711542 0.020147645
3.8716143 0.020715426
3.8720744 0.021314691
3.8725345 0.021924548
3.8729946 0.022524106
3.8734547 0.023092474
3.8739148 0.023608761
3.8743749 0.024052076
3.874835 0.024401528
3.8752951 0.024638394
3.8757552 0.024768025
3.8762152 0.024810634
3.8766753 0.024786639
3.8771354 0.024716457
3.8775955 0.024620508
3.8780556 0.02451921
3.8785157 0.024432982
3.8789758 0.024382241
3.8794359 0.024387407
3.879896 0.024468897
3.8803561 0.024617407
3.8808162 0.024776833
3.8812763 0.024947041
3.8817363 0.025130283
3.8821964 0.025328808
3.8826565 0.025544866
3.8831166 0.025780707
3.8835767 0.026038581
3.8840368 0.026320738
3.8844969 0.026629429
3.884957 0.026966902
3.8854171 0.02733694
3.8858772 0.027741158
3.8863373 0.02817719
3.8867974 0.028642645
3.8872575 0.029135132
3.8877175 0.029652261
3.8881776 0.030191641
3.8886377 0.030750882
3.8890978 0.031327593
3.8895579 0.031919384
3.890018 0.032523933
3.8904781 0.033185206
3.8909382 0.033928745
3.8913983 0.034734997
3.8918584 0.035584408
3.8923185 0.036457424
3.8927786 0.037334492
3.8932386 0.038196058
3.8936987 0.039022567
3.8941588 0.039794467
3.8946189 0.040492202
3.895079 0.041095664
3.8955391 0.041572138
3.8959992 0.041932074
3.8964593 0.04220442
3.8969194 0.042418124
3.8973795 0.042602136
3.8978396 0.042785403
3.8982997 0.042996874
3.8987598 0.043265499
3.8992198 0.043620225
3.8996799 0.044090002
3.90014 0.044696039
3.9006001 0.045340168
3.9010602 0.045984297
3.9015203 0.046628426
3.9019804 0.047272555
3.9024405 0.047916683
3.9029006 0.048560812
3.9033607 0.049204941
3.9038208 0.04984907
3.9042809 0.050493199
3.9047409 0.051137327
3.905201 0.051781456
3.9056611 0.052425585
3.9061212 0.053069714
3.9065813 0.053713843
3.9070414 0.054357972
3.9075015 0.0550021
3.9079616 0.055646229
3.9084217 0.056290358
3.9088818 0.056934487
3.9093419 0.057578616
3.909802 0.058222745
3.9102621 0.05882452
3.9107221 0.059206421
3.9111822 0.059384512
3.9116423 0.059400327
3.9121024 0.059295402
3.9125625 0.059111271
3.9130226 0.058889469
3.9134827 0.058671532
3.9139428 0.058498994
3.9144029 0.058413391
3.914863 0.058456257
3.9153231 0.058619912
3.9157832 0.058789243
3.9162432 0.058966155
3.9167033 0.059160947
3.9171634 0.059383915
3.9176235 0.059645358
3.9180836 0.059955574
3.9185437 0.060324861
3.9190038 0.060763516
3.9194639 0.061281838
3.919924 0.061890125
3.9203841 0.062578737
3.9208442 0.063313902
3.9213043 0.064091715
3.9217644 0.064908986
3.9222244 0.065762529
3.9226845 0.066649157
3.9231446 0.067565682
3.9236047 0.068508916
3.9240648 0.069475672
3.9245249 0.070462763
3.924985 0.071467001
3.9254451 0.072493986
3.9259052 0.073548047
3.9263653 0.07462218
3.9268254 0.075709375
3.9272855 0.076802619
3.9277455 0.077894899
3.9282056 0.078979202
3.9286657 0.080048517
3.9291258 0.081095831
3.9295859 0.082114132
3.930046 0.083096403
3.9305061 0.084038097
3.9309662 0.084944325
3.9314263 0.085822434
3.9318864 0.086679769
3.9323465 0.087523679
3.9328066 0.088361508
3.9332667 0.089200603
3.9337267 0.09004831
3.9341868 0.090911976
3.9346469 0.091798947
3.935107 0.092717575
3.9355671 0.093695009
3.9360272 0.094730237
3.9364873 0.095809199
3.9369474 0.096917835
3.9374075 0.098042085
3.9378676 0.099167889
3.9383277 0.10028119
3.9387878 0.10136792
3.9392478 0.10241403
3.9397079 0.10340545
3.940168 0.10432871
3.9406281 0.10518175
3.9410882 0.10596874
3.9415483 0.10669329
3.9420084 0.10735898
3.9424685 0.1079694
3.9429286 0.10852814
3.9433887 0.10903879
3.9438488 0.10950495
3.9443089 0.1099302
3.944769 0.11031813
3.945229 0.11066449
3.9456891 0.11093111
3.9461492 0.11112855
3.9466093 0.11127596
3.9470694 0.11139252
3.9475295 0.11149742
3.9479896 0.11160982
3.9484497 0.11174891
3.9489098 0.11193385
3.9493699 0.11218383
3.94983 0.11251802
3.9502901 0.11294193
3.9507502 0.11341158
3.9512102 0.11391319
3.9516703 0.11443706
3.9521304 0.11497348
3.9525905 0.11551271
3.9530506 0.11604506
3.9535107 0.11656079
3.9539708 0.1170502
3.9544309 0.11750357
3.954891 0.11791118
3.9553511 0.11828086
3.9558112 0.11864893
3.9562713 0.119017
3.9567313 0.11938508
3.9571914 0.11975315
3.9576515 0.12012122
3.9581116 0.1204893
3.9585717 0.12085737
3.9590318 0.12122545
3.9594919 0.12159352
3.959952 0.12196159
3.9604121 0.12232967
3.9608722 0.12269774
3.9613323 0.12306581
3.9617924 0.12343389
3.9622525 0.12380196
3.9627125 0.12417003
3.9631726 0.12453811
3.9636327 0.12490618
3.9640928 0.12527425
3.9645529 0.12564233
3.965013 0.12601039
3.9654731 0.126367
3.9659332 0.12670466
3.9663933 0.12702742
3.9668534 0.12733932
3.9673135 0.12764438
3.9677736 0.12794666
3.9682336 0.12825018
3.9686937 0.12855898
3.9691538 0.12887711
3.9696139 0.12920859
3.970074 0.12955838
3.9705341 0.12997274
3.9709942 0.13046961
3.9714543 0.13104048
3.9719144 0.13167685
3.9723745 0.13237023
3.9728346 0.13311211
3.9732947 0.133894
3.9737548 0.13470739
3.9742148 0.13554379
3.9746749 0.1363947
3.975135 0.13725385
3.9755951 0.13815227
3.9760552 0.13910292
3.9765153 0.14010651
3.9769754 0.14116375
3.9774355 0.14227535
3.9778956 0.14344202
3.9783557 0.14466447
3.9788158 0.14594339
3.9792759 0.14727951
3.9797359 0.14867353
3.980196 0.15013726
3.9806561 0.1517506
3.9811162 0.15350134
3.9815763 0.15535518
3.9820364 0.15727785
3.9824965 0.15923506
3.9829566 0.16119254
3.9834167 0.16311599
3.9838768 0.16497114
3.9843369 0.1667237
3.984797 0.16833939
3.9852571 0.16980938
3.9857171 0.17123485
3.9861772 0.17263017
3.9866373 0.17399489
3.9870974 0.17532859
3.9875575 0.17663084
3.9880176 0.17790121
3.9884777 0.17913928
3.9889378 0.18034462
3.9893979 0.18151679
3.989858 0.18265538
3.9903181 0.18375256
3.9907782 0.18479148
3.9912382 0.18578182
3.9916983 0.18673492
3.9921584 0.18766214
3.9926185 0.18857481
3.9930786 0.18948427
3.9935387 0.19040187
3.9939988 0.19133895
3.9944589 0.19230685
3.994919 0.19331692
3.9953791 0.19441803
3.9958392 0.19566878
3.9962993 0.19703903
3.9967594 0.19849668
3.9972194 0.20000966
3.9976795 0.20154588
3.9981396 0.20307326
3.9985997 0.20455972
3.9990598 0.20597316
3.9995199 0.20728151
3.99998 0.20845269
4.0004401 0.20927534
4.0009002 0.20959771
4.0013603 0.20953232
4.0018204 0.20919213
4.0022805 0.20869008
4.0027405 0.20813912
4.0032006 0.20765221
4.0036607 0.20734228
4.0041208 0.2073223
4.0045809 0.20770521
4.005041 0.20860173
4.0055011 0.20977633
4.0059612 0.2110138
4.0064213 0.21231691
4.0068814 0.2136884
4.0073415 0.21513103
4.0078016 0.21664756
4.0082617 0.21824074
4.0087217 0.21991333
4.0091818 0.22166807
4.0096419 0.22350774
4.010102 0.22543298
4.0105621 0.22738866
4.0110222 0.22934927
4.0114823 0.23131477
4.0119424 0.23328513
4.0124025 0.2352603
4.0128626 0.23724025
4.0133227 0.23922494
4.0137828 0.24121434
4.0142428 0.2432084
4.0147029 0.2452071
4.015163 0.24721495
4.0156231 0.24927928
4.0160832 0.25139795
4.0165433 0.25355241
4.0170034 0.25572407
4.0174635 0.25789437
4.0179236 0.26004475
4.0183837 0.26215662
4.0188438 0.26421142
4.0193039 0.26619059
4.019764 0.26807554
4.020224 0.26983005
4.0206841 0.27134231
4.0211442 0.27262207
4.0216043 0.27370088
4.0220644 0.2746103
4.0225245 0.27538189
4.0229846 0.2760472
4.0234447 0.27663778
4.0239048 0.2771852
4.0243649 0.27772101
4.024825 0.27827676
4.0252851 0.27887057
4.0257451 0.27946869
4.0262052 0.28006681
4.0266653 0.28066493
4.0271254 0.28126305
4.0275855 0.28186117
4.0280456 0.28245929
4.0285057 0.28305741
4.0289658 0.28365553
4.0294259 0.28425365
4.029886 0.28485177
4.0303461 0.28544989
4.0308062 0.28604801
4.0312663 0.28664613
4.0317263 0.28724425
4.0321864 0.28784237
4.0326465 0.28844049
4.0331066 0.28903861
4.0335667 0.28963673
4.0340268 0.29023485
4.0344869 0.29083297
4.034947 0.29143109
4.0354071 0.29189324
4.0358672 0.29204652
4.0363273 0.29194963
4.0367874 0.29166369
4.0372474 0.29124984
4.0377075 0.29076922
4.0381676 0.29028296
4.0386277 0.28985219
4.0390878 0.28953805
4.0395479 0.28940166
4.040008 0.28950413
4.0404681 0.28976821
4.0409282 0.29008209
4.0413883 0.29044241
4.0418484 0.29084581
4.0423085 0.29128891
4.0427686 0.29176834
4.0432286 0.29228075
4.0436887 0.29282275
4.0441488 0.29339099
4.0446089 0.2939821
4.045069 0.29459574
4.0455291 0.29538377
4.0459892 0.29638444
4.0464493 0.29753089
4.0469094 0.2987563
4.0473695 0.29999382
4.0478296 0.30117661
4.0482897 0.30223783
4.0487497 0.30311065
4.0492098 0.30372823
4.0496699 0.30402372
4.05013 0.30394799
4.0505901 0.30376395
4.0510502 0.30357992
4.0515103 0.30339588
4.0519704 0.30321184
4.0524305 0.30302781
4.0528906 0.30284377
4.0533507 0.30265973
4.0538108 0.3024757
4.0542709 0.30229166
4.0547309 0.30210762
4.055191 0.30192358
4.0556511 0.30173955
4.0561112 0.30155551
4.0565713 0.30137147
4.0570314 0.30118744
4.0574915 0.3010034
4.0579516 0.30081936
4.0584117 0.30063533
4.0588718 0.30045129
4.0593319 0.30026725
4.059792 0.30008322
4.0602521 0.2999249
4.0607121 0.29990648
4.0611722 0.30001159
4.0616323 0.3002052
4.0620924 0.30045222
4.0625525 0.3007176
4.0630126 0.30096628
4.0634727 0.3011632
4.0639328 0.30127329
4.0643929 0.30126149
4.064853 0.30109273
4.0653131 0.30078086
4.0657732 0.30045879
4.0662332 0.30013673
4.0666933 0.29981466
4.0671534 0.2994926
4.0676135 0.29917053
4.0680736 0.29884847
4.0685337 0.29852641
4.0689938 0.29820434
4.0694539 0.29788228
4.069914 0.29756021
4.0703741 0.29723815
4.0708342 0.29691608
4.0712943 0.29659402
4.0717544 0.29627195
4.0722144 0.29594989
4.0726745 0.29562783
4.0731346 0.29530576
4.0735947 0.2949837
4.0740548 0.29466163
4.0745149 0.29433957
4.074975 0.2940175
4.0754351 0.29363038
4.0758952 0.2931101
4.0763553 0.2924757
4.0768154 0.29174642
4.0772755 0.2909415
4.0777355 0.29008021
4.0781956 0.28918178
4.0786557 0.28826546
4.0791158 0.28735051
4.0795759 0.28645616
4.080036 0.28560139
4.0804961 0.28475003
4.0809562 0.2838712
4.0814163 0.28297159
4.0818764 0.28205789
4.0823365 0.28113678
4.0827966 0.28021495
4.0832567 0.27929909
4.0837167 0.27839589
4.0841768 0.27751202
4.0846369 0.27665419
4.085097 0.27583163
4.0855571 0.27511972
4.0860172 0.27453059
4.0864773 0.27403689
4.0869374 0.27361124
4.0873975 0.27322629
4.0878576 0.27285466
4.0883177 0.27246899
4.0887778 0.27204192
4.0892378 0.27154608
4.0896979 0.2709541
4.090158 0.27023935
4.0906181 0.26939866
4.0910782 0.26845428
4.0915383 0.26742941
4.0919984 0.26634727
4.0924585 0.26523105
4.0929186 0.26410396
4.0933787 0.26298923
4.0938388 0.26191004
4.0942989 0.26088961
4.094759 0.25995116
4.095219 0.25910689
4.0956791 0.25830182
4.0961392 0.25753124
4.0965993 0.25680303
4.0970594 0.25612508
4.0975195 0.25550527
4.0979796 0.25495148
4.0984397 0.2544716
4.0988998 0.25407351
4.0993599 0.25376509
4.09982 0.25355424
4.1002801 0.25346332
4.1007401 0.25353884
4.1012002 0.25375155
4.1016603 0.25406511
4.1021204 0.25444314
4.1025805 0.25484929
4.1030406 0.25524719
4.1035007 0.25560049
4.1039608 0.25587282
4.1044209 0.25602782
4.104881 0.25602914
4.1053411 0.25589768
4.1058012 0.25575965
4.1062613 0.25562162
4.1067213 0.2554836
4.1071814 0.25534557
4.1076415 0.25520754
4.1081016 0.25506951
4.1085617 0.25493149
4.1090218 0.25479346
4.1094819 0.25465543
4.109942 0.2545174
4.1104021 0.25437938
4.1108622 0.25424135
4.1113223 0.25410332
4.1117824 0.25396529
4.1122424 0.25382727
4.1127025 0.25368924
4.1131626 0.25355121
4.1136227 0.25341318
4.1140828 0.25327516
4.1145429 0.25313713
4.115003 0.2529991
4.1154631 0.25286107
4.1159232 0.25272304
4.1163833 0.25258502
4.1168434 0.25244699
4.1173035 0.25230896
4.1177636 0.25217093
4.1182236 0.25203291
4.1186837 0.25189488
4.1191438 0.25175685
4.1196039 0.25161882
4.120064 0.25147939
4.1205241 0.25125448
4.1209842 0.25091346
4.1214443 0.25048263
4.1219044 0.24998828
4.1223645 0.24945672
4.1228246 0.24891423
4.1232847 0.24838712
4.1237447 0.24790168
4.1242048 0.24748421
4.1246649 0.24716101
4.125125 0.24695396
4.1255851 0.24679844
4.1260452 0.24666308
4.1265053 0.24654561
4.1269654 0.24644376
4.1274255 0.24635525
4.1278856 0.24627781
4.1283457 0.24620916
4.1288058 0.24614704
4.1292659 0.24608917
4.1297259 0.24603328
4.130186 0.24597759
4.1306461 0.24592558
4.1311062 0.24587988
4.1315663 0.24584232
4.1320264 0.24581472
4.1324865 0.24579888
4.1329466 0.24579663
4.1334067 0.24580979
4.1338668 0.24584017
4.1343269 0.2458896
4.134787 0.24595988
4.135247 0.24606537
4.1357071 0.24626824
4.1361672 0.2465682
4.1366273 0.24695525
4.1370874 0.24741936
4.1375475 0.24795052
4.1380076 0.2485387
4.1384677 0.24917389
4.1389278 0.24984608
4.1393879 0.25054524
4.139848 0.25126135
4.1403081 0.25201768
4.1407682 0.25290036
4.1412282 0.25388455
4.1416883 0.25493685
4.1421484 0.25602386
4.1426085 0.2571122
4.1430686 0.25816847
4.1435287 0.25915927
4.1439888 0.26005123
4.1444489 0.26081093
4.144909 0.261405
4.1453691 0.26186907
4.1458292 0.26232917
4.1462893 0.26278926
4.1467493 0.26324935
4.1472094 0.26370944
4.1476695 0.26416953
4.1481296 0.26462963
4.1485897 0.26508972
4.1490498 0.26554981
4.1495099 0.2660099
4.14997 0.26646999
4.1504301 0.26693009
4.1508902 0.26739018
4.1513503 0.26785027
4.1518104 0.26831036
4.1522705 0.26877045
4.1527305 0.26923055
4.1531906 0.26969064
4.1536507 0.27015073
4.1541108 0.27061082
4.1545709 0.27107091
4.155031 0.27153181
4.1554911 0.27218183
4.1559512 0.27312323
4.1564113 0.274295
4.1568714 0.27563612
4.1573315 0.27708558
4.1577916 0.27858233
4.1582517 0.28006538
4.1587117 0.2814737
4.1591718 0.28274626
4.1596319 0.28382205
4.160092 0.28464602
4.1605521 0.28536875
4.1610122 0.2860783
4.1614723 0.28677349
4.1619324 0.28745312
4.1623925 0.28811604
4.1628526 0.28876105
4.1633127 0.28938697
4.1637728 0.28999262
4.1642328 0.29057682
4.1646929 0.29113839
4.165153 0.29167683
4.1656131 0.2922009
4.1660732 0.29271516
4.1665333 0.29322169
4.1669934 0.29372255
4.1674535 0.29421978
4.1679136 0.29471546
4.1683737 0.29521163
4.1688338 0.29571037
4.1692939 0.29621374
4.169754 0.29672378
4.170214 0.29725179
4.1706741 0.29785547
4.1711342 0.2985272
4.1715943 0.29924613
4.1720544 0.29999136
4.1725145 0.30074201
4.1729746 0.3014772
4.1734347 0.30217606
4.1738948 0.30281769
4.1743549 0.30338123
4.174815 0.30384579
4.1752751 0.3041591
4.1757351 0.3041934
4.1761952 0.30396666
4.1766553 0.30351252
4.1771154 0.30286461
4.1775755 0.30205658
4.1780356 0.30112207
4.1784957 0.3000947
4.1789558 0.29900812
4.1794159 0.29789597
4.179876 0.29679189
4.1803361 0.29568636
4.1807962 0.29449544
4.1812563 0.29323726
4.1817163 0.2919357
4.1821764 0.29061467
4.1826365 0.28929805
4.1830966 0.28800973
4.1835567 0.2867736
4.1840168 0.28561355
4.1844769 0.28455347
4.184937 0.28361725
4.1853971 0.28277402
4.1858572 0.28194307
4.1863173 0.28112336
4.1867774 0.28031518
4.1872374 0.27951879
4.1876975 0.27873445
4.1881576 0.27796245
4.1886177 0.27720304
4.1890778 0.2764565
4.1895379 0.2757231
4.189998 0.2750031
4.1904581 0.27428939
4.1909182 0.27357561
4.1913783 0.27286341
4.1918384 0.27215441
4.1922985 0.27145026
4.1927586 0.27075258
4.1932186 0.27006303
4.1936787 0.26938322
4.1941388 0.26871481
4.1945989 0.26805942
4.195059 0.26741888
4.1955191 0.26680705
4.1959792 0.266227
4.1964393 0.26567211
4.1968994 0.26513573
4.1973595 0.26461125
4.1978196 0.26409201
4.1982797 0.26357139
4.1987397 0.26304275
4.1991998 0.26249946
4.1996599 0.26193488
4.20012 0.26134349
4.2005801 0.26074209
4.2010402 0.2601349
4.2015003 0.25951734
4.2019604 0.25888484
4.2024205 0.25823279
4.2028806 0.25755663
4.2033407 0.25685176
4.2038008 0.2561136
4.2042609 0.25533756
4.2047209 0.25451907
4.205181 0.25365555
4.2056411 0.25276412
4.2061012 0.25185188
4.2065613 0.25092154
4.2070214 0.2499758
4.2074815 0.2490174
4.2079416 0.24804905
4.2084017 0.24707346
4.2088618 0.24609336
4.2093219 0.24511146
4.209782 0.24413047
4.210242 0.24314831
4.2107021 0.24214322
4.2111622 0.24111781
4.2116223 0.24007873
4.2120824 0.23903264
4.2125425 0.2379862
4.2130026 0.23694606
4.2134627 0.23591888
4.2139228 0.23491131
4.2143829 0.23393001
4.214843 0.23298163
4.2153031 0.23207757
4.2157632 0.23123449
4.2162232 0.23044779
4.2166833 0.22971134
4.2171434 0.22901902
4.2176035 0.22836471
4.2180636 0.22774228
4.2185237 0.22714562
4.2189838 0.22656861
4.2194439 0.22600512
4.219904 0.22544902
4.2203641 0.22489948
4.2208242 0.22436338
4.2212843 0.22383832
4.2217443 0.22332159
4.2222044 0.22281044
4.2226645 0.22230215
4.2231246 0.22179398
4.2235847 0.22128321
4.2240448 0.22076709
4.2245049 0.22024289
4.224965 0.21970789
4.2254251 0.21913615
4.2258852 0.218506
4.2263453 0.21783413
4.2268054 0.2171374
4.2272655 0.21643267
4.2277255 0.21573679
4.2281856 0.21506662
4.2286457 0.21443903
4.2291058 0.21387086
4.2295659 0.21337898
4.230026 0.2129802
4.2304861 0.21267197
4.2309462 0.21243686
4.2314063 0.21226505
4.2318664 0.21214677
4.2323265 0.21207222
4.2327866 0.21203161
4.2332466 0.21201515
4.2337067 0.21201306
4.2341668 0.21201553
4.2346269 0.21201279
4.235087 0.21199545
4.2355471 0.21197127
4.2360072 0.21194797
4.2364673 0.21192701
4.2369274 0.21190985
4.2373875 0.21189792
4.2378476 0.21189268
4.2383077 0.21189559
4.2387678 0.21190809
4.2392278 0.21193164
4.2396879 0.2119677
4.240148 0.21202109
4.2406081 0.21213518
4.2410682 0.21231034
4.2415283 0.21253055
4.2419884 0.21277977
4.2424485 0.21304197
4.2429086 0.21330113
4.2433687 0.21354121
4.2438288 0.21374619
4.2442889 0.21390005
4.2447489 0.21398675
4.245209 0.21399807
4.2456691 0.21398125
4.2461292 0.21394956
4.2465893 0.21390595
4.2470494 0.21385338
4.2475095 0.2137948
4.2479696 0.21373316
4.2484297 0.21367142
4.2488898 0.21361252
4.2493499 0.21355942
4.24981 0.21351507
4.2502701 0.21347575
4.2507301 0.21341827
4.2511902 0.21334834
4.2516503 0.21327512
4.2521104 0.21320783
4.2525705 0.21315563
4.2530306 0.21312771
4.2534907 0.21313327
4.2539508 0.21318148
4.2544109 0.21328153
4.254871 0.21344262
4.2553311 0.21369105
4.2557912 0.21406887
4.2562513 0.21456068
4.2567113 0.21514812
4.2571714 0.21581279
4.2576315 0.21653634
4.2580916 0.21730039
4.2585517 0.21808657
4.2590118 0.21887651
4.2594719 0.21965184
4.259932 0.22039418
4.2603921 0.22110845
4.2608522 0.22182687
4.2613123 0.22254995
4.2617724 0.22327758
4.2622324 0.22400964
4.2626925 0.22474602
4.2631526 0.22548658
4.2636127 0.22623123
4.2640728 0.22697984
4.2645329 0.22773229
4.264993 0.22848846
4.2654531 0.22924766
4.2659132 0.23001637
4.2663733 0.2308055
4.2668334 0.23162599
4.2672935 0.23248873
4.2677536 0.23340464
4.2682136 0.23438465
4.2686737 0.23543966
4.2691338 0.2365806
4.2695939 0.23781837
4.270054 0.23916434
4.2705141 0.24066076
4.2709742 0.24231017
4.2714343 0.24408464
4.2718944 0.24595626
4.2723545 0.24789709
4.2728146 0.2498792
4.2732747 0.25187468
4.2737347 0.25385559
4.2741948 0.25579401
4.2746549 0.25766201
4.275115 0.25943479
4.2755751 0.26116002
4.2760352 0.26286182
4.2764953 0.26453867
4.2769554 0.26618905
4.2774155 0.26781145
4.2778756 0.26940434
4.2783357 0.27096622
4.2787958 0.27249555
4.2792559 0.27399084
4.2797159 0.27545054
4.280176 0.27682604
4.2806361 0.27768561
4.2810962 0.27803363
4.2815563 0.27800591
4.2820164 0.27773823
4.2824765 0.2773664
4.2829366 0.27702621
4.2833967 0.27685347
4.2838568 0.27698396
4.2843169 0.2775535
4.284777 0.27869787
4.285237 0.28044732
4.2856971 0.28228929
4.2861572 0.28413533
4.2866173 0.28598509
4.2870774 0.28783824
4.2875375 0.28969442
4.2879976 0.29155332
4.2884577 0.29341458
4.2889178 0.29527786
4.2893779 0.29714283
4.289838 0.29900914
4.2902981 0.30087643
4.2907582 0.3027444
4.2912182 0.30461305
4.2916783 0.30648239
4.2921384 0.30835243
4.2925985 0.3102232
4.2930586 0.3120947
4.2935187 0.31396694
4.2939788 0.31583995
4.2944389 0.31771373
4.294899 0.3195883
4.2953591 0.32159364
4.2958192 0.32396402
4.2962793 0.32661169
4.2967393 0.3294378
4.2971994 0.33234351
4.2976595 0.33522996
4.2981196 0.33799831
4.2985797 0.34054972
4.2990398 0.34278534
4.2994999 0.34460632
4.29996 0.34591382
4.3004201 0.3467979
4.3008802 0.34750191
4.3013403 0.34805903
4.3018004 0.34850092
4.3022605 0.34885924
4.3027205 0.34916564
4.3031806 0.34945176
4.3036407 0.34974926
4.3041008 0.3500898
4.3045609 0.35050502
4.305021 0.35102662
4.3054811 0.35169489
4.3059412 0.35249451
4.3064013 0.35337914
4.3068614 0.35430247
4.3073215 0.35521818
4.3077816 0.35607996
4.3082416 0.35684149
4.3087017 0.35745645
4.3091618 0.35787852
4.3096219 0.35806139
4.310082 0.35796279
4.3105421 0.35771435
4.3110022 0.35740506
4.3114623 0.35704388
4.3119224 0.35663977
4.3123825 0.35620168
4.3128426 0.35573859
4.3133027 0.35525945
4.3137628 0.35477323
4.3142228 0.35428887
4.3146829 0.35381534
4.315143 0.35336001
4.3156031 0.35290604
4.3160632 0.35244737
4.3165233 0.35198519
4.3169834 0.35152067
4.3174435 0.35105498
4.3179036 0.3505893
4.3183637 0.3501248
4.3188238 0.34966265
4.3192839 0.34920404
4.3197439 0.34875014
4.320204 0.34832218
4.3206641 0.34805801
4.3211242 0.34794729
4.3215843 0.34794577
4.3220444 0.34800916
4.3225045 0.34809319
4.3229646 0.34815359
4.3234247 0.3481461
4.3238848 0.34802643
4.3243449 0.34775033
4.324805 0.3472735
4.3252651 0.34655687
4.3257251 0.34561371
4.3261852 0.34448304
4.3266453 0.34320358
4.3271054 0.34181401
4.3275655 0.34035305
4.3280256 0.3388594
4.3284857 0.33737175
4.3289458 0.33592883
4.3294059 0.33456932
4.329866 0.33333193
4.3303261 0.33224405
4.3307862 0.33127849
4.3312462 0.33040302
4.3317063 0.32958635
4.3321664 0.32879717
4.3326265 0.3280042
4.3330866 0.32717612
4.3335467 0.32628165
4.3340068 0.32528947
4.3344669 0.3241683
4.334927 0.32288684
4.3353871 0.32139308
4.3358472 0.31966117
4.3363073 0.31773391
4.3367674 0.31565517
4.3372274 0.31346881
4.3376875 0.31121872
4.3381476 0.30894874
4.3386077 0.30670275
4.3390678 0.30452461
4.3395279 0.3024582
4.339988 0.30054737
4.3404481 0.29872203
4.3409082 0.29688534
4.3413683 0.29505882
4.3418284 0.2932641
4.3422885 0.29152277
4.3427485 0.28985645
4.3432086 0.28828675
4.3436687 0.28683528
4.3441288 0.28552365
4.3445889 0.28437346
4.345049 0.28340647
4.3455091 0.28264652
4.3459692 0.28207431
4.3464293 0.28165342
4.3468894 0.28134739
4.3473495 0.28111979
4.3478096 0.28093417
4.3482697 0.2807541
4.3487297 0.28054313
4.3491898 0.28026481
4.3496499 0.27988272
4.35011 0.27936562
4.3505701 0.27880798
4.3510302 0.27824804
4.3514903 0.27767341
4.3519504 0.27707174
4.3524105 0.27643064
4.3528706 0.27573773
4.3533307 0.27498065
4.3537908 0.27414702
4.3542509 0.27322447
4.3547109 0.27220061
4.355171 0.27105268
4.3556311 0.26967578
4.3560912 0.26808087
4.3565513 0.26631232
4.3570114 0.26441451
4.3574715 0.26243184
4.3579316 0.26040866
4.3583917 0.25838938
4.3588518 0.25641836
4.3593119 0.25453998
4.359772 0.25279863
4.360232 0.2512163
4.3606921 0.24969158
4.3611522 0.24821215
4.3616123 0.2467858
4.3620724 0.24542032
4.3625325 0.2441235
4.3629926 0.24290315
4.3634527 0.24176705
4.3639128 0.240723
4.3643729 0.2397788
4.364833 0.23894223
4.3652931 0.23823638
4.3657532 0.23772027
4.3662132 0.23739818
4.3666733 0.23726918
4.3671334 0.2373324
4.3675935 0.23758692
4.3680536 0.23803185
4.3685137 0.23866628
4.3689738 0.23948933
4.3694339 0.24050009
4.369894 0.24169765
4.3703541 0.2430555
4.3708142 0.2445045
4.3712743 0.24602324
4.3717343 0.24759244
4.3721944 0.24919282
4.3726545 0.2508051
4.3731146 0.25240998
4.3735747 0.2539882
4.3740348 0.25552047
4.3744949 0.2569875
4.374955 0.25837002
4.3754151 0.25969469
4.3758752 0.26101733
4.3763353 0.2623335
4.3767954 0.26363826
4.3772555 0.26492667
4.3777155 0.26619379
4.3781756 0.26743467
4.3786357 0.26864437
4.3790958 0.26981795
4.3795559 0.27095046
4.380016 0.27203691
4.3804761 0.2730293
4.3809362 0.27390383
4.3813963 0.27468275
4.3818564 0.27538833
4.3823165 0.27604281
4.3827766 0.27666846
4.3832366 0.27728753
4.3836967 0.27792228
4.3841568 0.27859497
4.3846169 0.27932785
4.385077 0.28014243
4.3855371 0.28102372
4.3859972 0.28196178
4.3864573 0.28296314
4.3869174 0.28403432
4.3873775 0.28518183
4.3878376 0.28641221
4.3882977 0.28773197
4.3887578 0.28914764
4.3892178 0.29066572
4.3896779 0.29229276
4.390138 0.29405881
4.3905981 0.29630754
4.3910582 0.2990615
4.3915183 0.30220503
4.3919784 0.30562249
4.3924385 0.30919824
4.3928986 0.31281663
4.3933587 0.31636202
4.3938188 0.31971877
4.3942789 0.32277122
4.3947389 0.32540374
4.395199 0.32754406
4.3956591 0.3294724
4.3961192 0.33128651
4.3965793 0.33301739
4.3970394 0.33469605
4.3974995 0.33635348
4.3979596 0.33802068
4.3984197 0.33972865
4.3988798 0.34150838
4.3993399 0.34339087
4.3998 0.34540713
4.4002601 0.34755843
4.4007201 0.34972681
4.4011802 0.35190152
4.4016403 0.35408857
4.4021004 0.356294
4.4025605 0.35852385
4.4030206 0.36078414
4.4034807 0.3630809
4.4039408 0.36542016
4.4044009 0.36780797
4.404861 0.37025033
4.4053211 0.37274184
4.4057812 0.37525323
4.4062412 0.37778465
4.4067013 0.38033834
4.4071614 0.38291655
4.4076215 0.3855215
4.4080816 0.38815545
4.4085417 0.39082064
4.4090018 0.39351929
4.4094619 0.39625366
4.409922 0.39902599
4.4103821 0.40184009
4.4108422 0.40469535
4.4113023 0.40758365
4.4117624 0.41049681
4.4122224 0.4134266
4.4126825 0.41636483
4.4131426 0.41930328
4.4136027 0.42223374
4.4140628 0.42514801
4.4145229 0.42803788
4.414983 0.43089514
4.4154431 0.43371404
4.4159032 0.43649703
4.4163633 0.43924811
4.4168234 0.44197126
4.4172835 0.44467046
4.4177435 0.4473497
4.4182036 0.45001296
4.4186637 0.45266422
4.4191238 0.45530747
4.4195839 0.4579467
4.420044 0.46058431
4.4205041 0.46303536
4.4209642 0.46521713
4.4214243 0.46719582
4.4218844 0.46903762
4.4223445 0.47080871
4.4228046 0.47257528
4.4232647 0.47440351
4.4237247 0.4763596
4.4241848 0.47850974
4.4246449 0.48092011
4.425105 0.48365971
4.4255651 0.48683091
4.4260252 0.49040033
4.4264853 0.49428793
4.4269454 0.49841369
4.4274055 0.50269757
4.4278656 0.50705954
4.4283257 0.51141956
4.4287858 0.51569761
4.4292458 0.51981366
4.4297059 0.52368766
4.430166 0.52726023
4.4306261 0.53070571
4.4310862 0.53407804
4.4315463 0.53737152
4.4320064 0.54058045
4.4324665 0.54369914
4.4329266 0.54672187
4.4333867 0.54964296
4.4338468 0.5524567
4.4343069 0.55515738
4.434767 0.55773932
4.435227 0.56018762
4.4356871 0.5624373
4.4361472 0.5644659
4.4366073 0.56626034
4.4370674 0.56780753
4.4375275 0.56909438
4.4379876 0.57010779
4.4384477 0.57083468
4.4389078 0.57126196
4.4393679 0.57137653
4.439828 0.57116532
4.4402881 0.57066158
4.4407481 0.57003306
4.4412082 0.5692992
4.4416683 0.56846328
4.4421284 0.56752858
4.4425885 0.5664984
4.4430486 0.56537601
4.4435087 0.56416469
4.4439688 0.56286774
4.4444289 0.56148843
4.444889 0.56003005
4.4453491 0.55851229
4.4458092 0.55697347
4.4462693 0.555411
4.4467293 0.55382059
4.4471894 0.55219795
4.4476495 0.55053877
4.4481096 0.54883874
4.4485697 0.54709358
4.4490298 0.54529897
4.4494899 0.54345062
4.44995 0.54154423
4.4504101 0.53956427
4.4508702 0.53749135
4.4513303 0.535324
4.4517904 0.53306089
4.4522505 0.53070072
4.4527105 0.52824216
4.4531706 0.52568391
4.4536307 0.52302466
4.4540908 0.52026309
4.4545509 0.51739789
4.455011 0.51442764
4.4554711 0.51117719
4.4559312 0.50754977
4.4563913 0.50363608
4.4568514 0.49952684
4.4573115 0.49531276
4.4577716 0.49108453
4.4582316 0.48693288
4.4586917 0.4829485
4.4591518 0.4792221
4.4596119 0.47584441
4.460072 0.47290014
4.4605321 0.47015047
4.4609922 0.46742779
4.4614523 0.46472645
4.4619124 0.46204081
4.4623725 0.45936523
4.4628326 0.45669405
4.4632927 0.45402165
4.4637528 0.45134236
4.4642128 0.44865056
4.4646729 0.44594058
4.465133 0.44320774
4.4655931 0.44046343
4.4660532 0.43771191
4.4665133 0.43495217
4.4669734 0.43218321
4.4674335 0.42940402
4.4678936 0.4266136
4.4683537 0.42381093
4.4688138 0.42099502
4.4692739 0.41816485
4.4697339 0.41531942
4.470194 0.4124059
4.4706541 0.40902423
4.4711142 0.40517274
4.4715743 0.40095294
4.4720344 0.39646629
4.4724945 0.39181431
4.4729546 0.38709847
4.4734147 0.38242026
4.4738748 0.37788117
4.4743349 0.37358269
4.474795 0.36962632
4.4752551 0.36614064
4.4757151 0.36326083
4.4761752 0.3608702
4.4766353 0.35882647
4.4770954 0.35698737
4.4775555 0.35521062
4.4780156 0.35335395
4.4784757 0.35127509
4.4789358 0.34883176
4.4793959 0.34588169
4.479856 0.3422826
4.4803161 0.33806245
4.4807762 0.33366926
4.4812362 0.32915045
4.4816963 0.32452066
4.4821564 0.31979455
4.4826165 0.31498674
4.4830766 0.31011187
4.4835367 0.30518459
4.4839968 0.30021954
4.4844569 0.29523136
4.484917 0.29023468
4.4853771 0.28511754
4.4858372 0.27969376
4.4862973 0.27405005
4.4867574 0.26827972
4.4872174 0.26247606
4.4876775 0.25673236
4.4881376 0.25114193
4.4885977 0.24579804
4.4890578 0.240794
4.4895179 0.23622311
4.489978 0.23217864
4.4904381 0.22861125
4.4908982 0.22535692
4.4913583 0.2223739
4.4918184 0.21962072
4.4922785 0.21705592
4.4927385 0.21463804
4.4931986 0.21232561
4.4936587 0.21007717
4.4941188 0.20785126
4.4945789 0.20560642
4.495039 0.20330144
4.4954991 0.20094575
4.4959592 0.19857372
4.4964193 0.19619803
4.4968794 0.19383141
4.4973395 0.19148654
4.4977996 0.18917613
4.4982597 0.18691289
4.4987197 0.18470951
4.4991798 0.1825787
4.4996399 0.18053316
4.5001 0.17858807
4.5005601 0.17681437
4.5010202 0.1752136
4.5014803 0.17375031
4.5019404 0.17238908
4.5024005 0.17109445
4.5028606 0.16983098
4.5033207 0.16856325
4.5037808 0.1672558
4.5042408 0.1658732
4.5047009 0.16438
4.505161 0.16273832
4.5056211 0.16090803
4.5060812 0.15892007
4.5065413 0.15681949
4.5070014 0.15465136
4.5074615 0.15246074
4.5079216 0.15029269
4.5083817 0.14819227
4.5088418 0.14620454
4.5093019 0.14437457
4.509762 0.14274742
4.510222 0.14134961
4.5106821 0.14008787
4.5111422 0.13893627
4.5116023 0.13788784
4.5120624 0.13693565
4.5125225 0.13607273
4.5129826 0.13529214
4.5134427 0.13458693
4.5139028 0.13395013
4.5143629 0.13337481
4.514823 0.13285401
4.5152831 0.13238125
4.5157431 0.13195048
4.5162032 0.13155274
4.5166633 0.13117885
4.5171234 0.13081963
4.5175835 0.13046589
4.5180436 0.13010844
4.5185037 0.1297381
4.5189638 0.12934568
4.5194239 0.12892199
4.519884 0.12845785
4.5203441 0.12793544
4.5208042 0.12733828
4.5212643 0.1266833
4.5217243 0.12598872
4.5221844 0.12527277
4.5226445 0.12455367
4.5231046 0.12384963
4.5235647 0.12317886
4.5240248 0.1225596
4.5244849 0.12201006
4.524945 0.12154845
4.5254051 0.12117811
4.5258652 0.12088146
4.5263253 0.12065516
4.5267854 0.12049609
4.5272454 0.12040113
4.5277055 0.12036717
4.5281656 0.12039108
4.5286257 0.12046976
4.5290858 0.12060008
4.5295459 0.12077894
4.530006 0.1210032
4.5304661 0.12125183
4.5309262 0.12150782
4.5313863 0.12177267
4.5318464 0.12204789
4.5323065 0.122335
4.5327666 0.12263548
4.5332266 0.12295086
4.5336867 0.12328265
4.5341468 0.12363235
4.5346069 0.12400146
4.535067 0.12439134
4.5355271 0.12479362
4.5359872 0.12520262
4.5364473 0.12561798
4.5369074 0.12603934
4.5373675 0.12646633
4.5378276 0.12689861
4.5382877 0.12733579
4.5387477 0.12777753
4.5392078 0.12822346
4.5396679 0.12867322
4.540128 0.12912696
4.5405881 0.12959398
4.5410482 0.13007811
4.5415083 0.13057976
4.5419684 0.13109934
4.5424285 0.13163724
4.5428886 0.13219388
4.5433487 0.13276966
4.5438088 0.13336497
4.5442689 0.13398024
4.5447289 0.13461585
4.545189 0.13527671
4.5456491 0.13600227
4.5461092 0.13680082
4.5465693 0.13767139
4.5470294 0.13861295
4.5474895 0.13962452
4.5479496 0.14070508
4.5484097 0.14185364
4.5488698 0.1430692
4.5493299 0.14435074
4.54979 0.14569728
4.5502501 0.14710373
4.5507101 0.14854647
4.5511702 0.15001665
4.5516303 0.15150814
4.5520904 0.15301481
4.5525505 0.15453052
4.5530106 0.15604914
4.5534707 0.15756452
4.5539308 0.15907052
4.5543909 0.16056102
4.554851 0.16202988
4.5553111 0.16347008
4.5557712 0.16487873
4.5562312 0.16626213
4.5566913 0.16762696
4.5571514 0.16897994
4.5576115 0.17032776
4.5580716 0.17167712
4.5585317 0.17303473
4.5589918 0.17440729
4.5594519 0.1758015
4.559912 0.17722407
4.5603721 0.17877745
4.5608322 0.18062223
4.5612923 0.18270143
4.5617524 0.1849523
4.5622124 0.18731207
4.5626725 0.189718
4.5631326 0.19210732
4.5635927 0.19441729
4.5640528 0.19658514
4.5645129 0.19854812
4.564973 0.20024348
4.5654331 0.20170424
4.5658932 0.203036
4.5663533 0.2042532
4.5668134 0.20536994
4.5672735 0.20640035
4.5677335 0.20735853
4.5681936 0.2082586
4.5686537 0.20911467
4.5691138 0.20994086
4.5695739 0.21075127
4.570034 0.21155926
4.5704941 0.2122257
4.5709542 0.21267838
4.5714143 0.21297245
4.5718744 0.21316307
4.5723345 0.2133054
4.5727946 0.21345462
4.5732547 0.21366589
4.5737147 0.21399436
4.5741748 0.21449521
4.5746349 0.21522359
4.575095 0.21624025
4.5755551 0.21773628
4.5760152 0.21971053
4.5764753 0.22206336
4.5769354 0.22469509
4.5773955 0.22750608
4.5778556 0.23039664
4.5783157 0.23326714
4.5787758 0.2360179
4.5792358 0.23854926
4.5796959 0.24076157
4.580156 0.24258338
4.5806161 0.24429315
4.5810762 0.24596887
4.5815363 0.24758684
4.5819964 0.24912339
4.5824565 0.25055486
4.5829166 0.25185757
4.5833767 0.25300783
4.5838368 0.25398198
4.5842969 0.25475634
4.584757 0.25530724
4.585217 0.25561669
4.5856771 0.25572104
4.5861372 0.25566111
4.5865973 0.25547341
4.5870574 0.25519443
4.5875175 0.25486066
4.5879776 0.25450859
4.5884377 0.25417472
4.5888978 0.25389554
4.5893579 0.25370755
4.589818 0.25364723
4.5902781 0.25372003
4.5907381 0.25382634
4.5911982 0.2539658
4.5916583 0.25415074
4.5921184 0.25439347
4.5925785 0.25470632
4.5930386 0.2551016
4.5934987 0.25559163
4.5939588 0.25618874
4.5944189 0.25690524
4.594879 0.25775346
4.5953391 0.2588531
4.5957992 0.26043645
4.5962593 0.26242256
4.5967193 0.26471551
4.5971794 0.26721943
4.5976395 0.26983841
4.5980996 0.27247655
4.5985597 0.27503797
4.5990198 0.27742675
4.5994799 0.27954702
4.59994 0.28130286
4.6004001 0.28275587
4.6008602 0.28411867
4.6013203 0.28538967
4.6017804 0.286564
4.6022404 0.28763676
4.6027005 0.28860308
4.6031606 0.28945808
4.6036207 0.29019688
4.6040808 0.29081461
4.6045409 0.29130638
4.605001 0.29166731
4.6054611 0.29175521
4.6059212 0.29148703
4.6063813 0.29094461
4.6068414 0.29020978
4.6073015 0.28936439
4.6077616 0.28849029
4.6082216 0.28766931
4.6086817 0.28698329
4.6091418 0.28651408
4.6096019 0.28634352
4.610062 0.28655245
4.6105221 0.28712347
4.6109822 0.28796963
4.6114423 0.28902699
4.6119024 0.29023165
4.6123625 0.29151969
4.6128226 0.29282719
4.6132827 0.29409024
4.6137427 0.29524492
4.6142028 0.29622732
4.6146629 0.29697352
4.615123 0.29742983
4.6155831 0.29774758
4.6160432 0.29799452
4.6165033 0.29816703
4.6169634 0.29826148
4.6174235 0.29827425
4.6178836 0.29820172
4.6183437 0.29804026
4.6188038 0.29778625
4.6192639 0.29743606
4.6197239 0.29698607
4.620184 0.29641943
4.6206441 0.295628
4.6211042 0.29462965
4.6215643 0.29347526
4.6220244 0.29221574
4.6224845 0.29090199
4.6229446 0.28958489
4.6234047 0.28831534
4.6238648 0.28714424
4.6243249 0.28612248
4.624785 0.28530095
4.625245 0.28470961
4.6257051 0.28426547
4.6261652 0.28394607
4.6266253 0.28374294
4.6270854 0.28364758
4.6275455 0.28365153
4.6280056 0.28374629
4.6284657 0.28392338
4.6289258 0.28417432
4.6293859 0.28449063
4.629846 0.28486383
4.6303061 0.28538538
4.6307662 0.28632943
4.6312262 0.28761968
4.6316863 0.28915276
4.6321464 0.29082528
4.6326065 0.29253386
4.6330666 0.29417512
4.6335267 0.29564567
4.6339868 0.29684214
4.6344469 0.29766114
4.634907 0.29799929
4.6353671 0.2978865
4.6358272 0.29756355
4.6362873 0.29705959
4.6367473 0.29639604
4.6372074 0.29559431
4.6376675 0.29467583
4.6381276 0.29366202
4.6385877 0.29257431
4.6390478 0.29143411
4.6395079 0.29026285
4.639968 0.28908196
4.6404281 0.28773947
4.6408882 0.28607535
4.6413483 0.28418199
4.6418084 0.28215282
4.6422685 0.28008127
4.6427285 0.27806078
4.6431886 0.27618477
4.6436487 0.27454668
4.6441088 0.27323992
4.6445689 0.27235794
4.645029 0.27199365
4.6454891 0.27207165
4.6459492 0.27244526
4.6464093 0.27305554
4.6468694 0.27384358
4.6473295 0.27475043
4.6477896 0.27571719
4.6482496 0.2766849
4.6487097 0.27759466
4.6491698 0.27838752
4.6496299 0.27900457
4.65009 0.27939189
4.6505501 0.27967827
4.6510102 0.27994696
4.6514703 0.28020331
4.6519304 0.28045268
4.6523905 0.28070041
4.6528506 0.28095185
4.6533107 0.28121235
4.6537708 0.28148727
4.6542308 0.28178195
4.6546909 0.28210174
4.655151 0.28245202
4.6556111 0.2828351
4.6560712 0.28324581
4.6565313 0.28367801
4.6569914 0.28412556
4.6574515 0.28458232
4.6579116 0.28504217
4.6583717 0.28549896
4.6588318 0.28594655
4.6592919 0.28637881
4.659752 0.2867896
4.660212 0.28717144
4.6606721 0.28750945
4.6611322 0.2877975
4.6615923 0.28803139
4.6620524 0.2882069
4.6625125 0.28831982
4.6629726 0.28836596
4.6634327 0.2883411
4.6638928 0.28824104
4.6643529 0.28806157
4.664813 0.28779849
4.6652731 0.287407
4.6657331 0.28673899
4.6661932 0.285833
4.6666533 0.28474834
4.6671134 0.28354432
4.6675735 0.28228027
4.6680336 0.28101551
4.6684937 0.27980934
4.6689538 0.2787211
4.6694139 0.27781008
4.669874 0.27713563
4.6703341 0.27667239
4.6707942 0.27622648
4.6712543 0.27578797
4.6717143 0.27535822
4.6721744 0.27493863
4.6726345 0.27453057
4.6730946 0.27413543
4.6735547 0.27375459
4.6740148 0.27338943
4.6744749 0.27304134
4.674935 0.27271168
4.6753951 0.27239929
4.6758552 0.27209894
4.6763153 0.27180794
4.6767754 0.27152369
4.6772354 0.27124356
4.6776955 0.27096493
4.6781556 0.2706852
4.6786157 0.27040173
4.6790758 0.27011191
4.6795359 0.26981313
4.679996 0.26950276
4.6804561 0.26910409
4.6809162 0.26856699
4.6813763 0.267933
4.6818364 0.26724366
4.6822965 0.26654051
4.6827566 0.26586511
4.6832166 0.26525899
4.6836767 0.26476369
4.6841368 0.26442077
4.6845969 0.26427178
4.685057 0.26435614
4.6855171 0.26454017
4.6859772 0.26472421
4.6864373 0.26490825
4.6868974 0.26509229
4.6873575 0.26527632
4.6878176 0.26546036
4.6882777 0.2656444
4.6887377 0.26582843
4.6891978 0.26601247
4.6896579 0.26619651
4.690118 0.26638054
4.6905781 0.26656458
4.6910382 0.26674862
4.6914983 0.26693265
4.6919584 0.26711669
4.6924185 0.26730073
4.6928786 0.26748476
4.6933387 0.2676688
4.6937988 0.26785284
4.6942589 0.26803687
4.6947189 0.26822091
4.695179 0.26841175
4.6956391 0.26867153
4.6960992 0.26900503
4.6965593 0.26939946
4.6970194 0.26984203
4.6974795 0.27031996
4.6979396 0.27082046
4.6983997 0.27133074
4.6988598 0.27183802
4.6993199 0.27232952
4.69978 0.27279244
4.70024 0.27322033
4.7007001 0.27364003
4.7011602 0.27405604
4.7016203 0.27446796
4.7020804 0.27487544
4.7025405 0.27527809
4.7030006 0.27567555
4.7034607 0.27606745
4.7039208 0.27645341
4.7043809 0.27683306
4.704841 0.27720603
4.7053011 0.27748706
4.7057612 0.27741939
4.7062212 0.27704688
4.7066813 0.27643849
4.7071414 0.27566313
4.7076015 0.27478974
4.7080616 0.27388726
4.7085217 0.27302462
4.7089818 0.27227076
4.7094419 0.2716946
4.709902 0.27136509
4.7103621 0.27126222
4.7108222 0.27122994
4.7112823 0.27126878
4.7117423 0.27138529
4.7122024 0.27158603
4.7126625 0.27187756
4.7131226 0.27226644
4.7135827 0.27275921
4.7140428 0.27336245
4.7145029 0.27408272
4.714963 0.27492656
4.7154231 0.27591571
4.7158832 0.27705572
4.7163433 0.27831816
4.7168034 0.27967443
4.7172635 0.28109593
4.7177235 0.28255407
4.7181836 0.28402026
4.7186437 0.28546589
4.7191038 0.28686237
4.7195639 0.28818111
4.720024 0.28939325
4.7204841 0.29038678
4.7209442 0.29113033
4.7214043 0.29168885
4.7218644 0.29212728
4.7223245 0.29251058
4.7227846 0.2929037
4.7232446 0.2933716
4.7237047 0.29397921
4.7241648 0.2947915
4.7246249 0.29587341
4.725085 0.29729877
4.7255451 0.29941829
4.7260052 0.30227171
4.7264653 0.30570162
4.7269254 0.30955057
4.7273855 0.31366117
4.7278456 0.31787598
4.7283057 0.32203758
4.7287658 0.32598854
4.7292258 0.32957146
4.7296859 0.33262891
4.730146 0.33503781
4.7306061 0.33718216
4.7310662 0.33923102
4.7315263 0.34120865
4.7319864 0.34313931
4.7324465 0.34504727
4.7329066 0.34695677
4.7333667 0.34889208
4.7338268 0.35087746
4.7342869 0.35293717
4.7347469 0.35509546
4.735207 0.35737435
4.7356671 0.35976536
4.7361272 0.36224569
4.7365873 0.36479355
4.7370474 0.36738717
4.7375075 0.37000479
4.7379676 0.37262462
4.7384277 0.37522489
4.7388878 0.37778384
4.7393479 0.38027968
4.739808 0.38269065
4.7402681 0.38492347
4.7407281 0.38669528
4.7411882 0.38806855
4.7416483 0.38914602
4.7421084 0.39003047
4.7425685 0.39082465
4.7430286 0.39163133
4.7434887 0.39255327
4.7439488 0.39369322
4.7444089 0.39515397
4.744869 0.39703825
4.7453291 0.39949902
4.7457892 0.40265472
4.7462492 0.40636992
4.7467093 0.41049783
4.7471694 0.41489169
4.7476295 0.41940474
4.7480896 0.42389019
4.7485497 0.42820128
4.7490098 0.43219124
4.7494699 0.4357133
4.74993 0.43862069
4.7503901 0.44096459
4.7508502 0.44305928
4.7513103 0.4449649
4.7517704 0.44673603
4.7522304 0.44842722
4.7526905 0.45009303
4.7531506 0.45178802
4.7536107 0.45356676
4.7540708 0.4554838
4.7545309 0.45759371
4.754991 0.45995104
4.7554511 0.46246313
4.7559112 0.46499962
4.7563713 0.46757544
4.7568314 0.47020557
4.7572915 0.47290501
4.7577516 0.47568873
4.7582116 0.47857173
4.7586717 0.48156899
4.7591318 0.4846955
4.7595919 0.48796623
4.760052 0.49139668
4.7605121 0.49503529
4.7609722 0.49887557
4.7614323 0.50287326
4.7618924 0.50698412
4.7623525 0.51116392
4.7628126 0.51536841
4.7632727 0.51955336
4.7637327 0.52367452
4.7641928 0.52768766
4.7646529 0.53154853
4.765113 0.53521865
4.7655731 0.53879487
4.7660332 0.5423228
4.7664933 0.54579743
4.7669534 0.54921374
4.7674135 0.55256671
4.7678736 0.55585132
4.7683337 0.55906255
4.7687938 0.56219539
4.7692539 0.56524482
4.7697139 0.56820582
4.770174 0.57107466
4.7706341 0.57385898
4.7710942 0.57655578
4.7715543 0.57915851
4.7720144 0.58166059
4.7724745 0.58405546
4.7729346 0.58633656
4.7733947 0.58849732
4.7738548 0.59053118
4.7743149 0.59243157
4.774775 0.59419193
4.775235 0.59581693
4.7756951 0.59736939
4.7761552 0.59886534
4.7766153 0.60031103
4.7770754 0.6017127
4.7775355 0.6030766
4.7779956 0.60440897
4.7784557 0.60571606
4.7789158 0.60700411
4.7793759 0.60827936
4.779836 0.60954807
4.7802961 0.61082258
4.7807562 0.61211802
4.7812162 0.61341511
4.7816763 0.61469209
4.7821364 0.61592721
4.7825965 0.61709874
4.7830566 0.61818491
4.7835167 0.61916398
4.7839768 0.6200142
4.7844369 0.62071382
4.784897 0.6212411
4.7853571 0.6215283
4.7858172 0.62148396
4.7862773 0.62114496
4.7867373 0.62055254
4.7871974 0.61974795
4.7876575 0.61877241
4.7881176 0.61766719
4.7885777 0.6164735
4.7890378 0.6152326
4.7894979 0.61398572
4.789958 0.6127741
4.7904181 0.61159224
4.7908782 0.61038604
4.7913383 0.6091481
4.7917984 0.60787139
4.7922585 0.60654889
4.7927185 0.60517359
4.7931786 0.60373846
4.7936387 0.60223651
4.7940988 0.6006607
4.7945589 0.59900401
4.795019 0.59725935
4.7954791 0.59536309
4.7959392 0.59327688
4.7963993 0.591018
4.7968594 0.58860376
4.7973195 0.58605146
4.7977796 0.58337838
4.7982396 0.58060183
4.7986997 0.57773911
4.7991598 0.57480751
4.7996199 0.57182432
4.80008 0.56879966
4.8005401 0.56546261
4.8010002 0.56173745
4.8014603 0.55771962
4.8019204 0.55350454
4.8023805 0.54918766
4.8028406 0.54486441
4.8033007 0.54063023
4.8037608 0.53658056
4.8042208 0.53281084
4.8046809 0.5294165
4.805141 0.52647668
4.8056011 0.52381323
4.8060612 0.5213529
4.8065213 0.51909846
4.8069814 0.51705265
4.8074415 0.51521823
4.8079016 0.51359794
4.8083617 0.51219456
4.8088218 0.51101082
4.8092819 0.51004949
4.8097419 0.50931331
4.810202 0.50878453
4.8106621 0.50830842
4.8111222 0.50785797
4.8115823 0.50743983
4.8120424 0.50706065
4.8125025 0.50672709
4.8129626 0.50644582
4.8134227 0.50622347
4.8138828 0.50606672
4.8143429 0.50598222
4.814803 0.50597662
4.8152631 0.50604892
4.8157231 0.50616406
4.8161832 0.50630844
4.8166433 0.50647223
4.8171034 0.5066456
4.8175635 0.50681873
4.8180236 0.50698179
4.8184837 0.50712497
4.8189438 0.50723844
4.8194039 0.50731238
4.819864 0.50733696
4.8203241 0.50731131
4.8207842 0.50725851
4.8212442 0.50718527
4.8217043 0.50709692
4.8221644 0.50699882
4.8226245 0.50689631
4.8230846 0.50679474
4.8235447 0.50669946
4.8240048 0.5066158
4.8244649 0.50654911
4.824925 0.50650475
4.8253851 0.50650932
4.8258452 0.50659174
4.8263053 0.5067315
4.8267654 0.50690715
4.8272254 0.50709725
4.8276855 0.50728036
4.8281456 0.50743505
4.8286057 0.50753986
4.8290658 0.50757335
4.8295259 0.50751409
4.829986 0.50734063
4.8304461 0.50708026
4.8309062 0.5067846
4.8313663 0.50646034
4.8318264 0.50611415
4.8322865 0.50575269
4.8327465 0.50538261
4.8332066 0.50501057
4.8336667 0.50464323
4.8341268 0.50428725
4.8345869 0.50394928
4.835047 0.50363583
4.8355071 0.5033356
4.8359672 0.50303795
4.8364273 0.50274264
4.8368874 0.50244939
4.8373475 0.50215796
4.8378076 0.50186807
4.8382677 0.50157948
4.8387277 0.50129192
4.8391878 0.50100514
4.8396479 0.50071887
4.840108 0.50043238
4.8405681 0.50013659
4.8410282 0.49983631
4.8414883 0.49954244
4.8419484 0.49926593
4.8424085 0.49901768
4.8428686 0.49880864
4.8433287 0.49864971
4.8437888 0.49855182
4.8442488 0.4985259
4.8447089 0.49858287
4.845169 0.49874085
4.8456291 0.4990777
4.8460892 0.49959246
4.8465493 0.50026049
4.8470094 0.5010571
4.8474695 0.50195766
4.8479296 0.50293749
4.8483897 0.50397195
4.8488498 0.50503636
4.8493099 0.50610608
4.84977 0.50715645
4.85023 0.50817508
4.8506901 0.50921744
4.8511502 0.51028771
4.8516103 0.51137846
4.8520704 0.5124823
4.8525305 0.51359181
4.8529906 0.51469961
4.8534507 0.51579827
4.8539108 0.51688039
4.8543709 0.51793858
4.854831 0.51896542
4.8552911 0.51995124
4.8557512 0.52088375
4.8562112 0.5217624
4.8566713 0.52258758
4.8571314 0.52335967
4.8575915 0.52407905
4.8580516 0.52474612
4.8585117 0.52536126
4.8589718 0.52592485
4.8594319 0.52643728
4.859892 0.52689893
4.8603521 0.52724676
4.8608122 0.52735759
4.8612723 0.52727101
4.8617323 0.52703301
4.8621924 0.52668956
4.8626525 0.52628665
4.8631126 0.52587027
4.8635727 0.52548639
4.8640328 0.52518101
4.8644929 0.5250001
4.864953 0.52498965
4.8654131 0.52521021
4.8658732 0.52566924
4.8663333 0.52631327
4.8667934 0.52708849
4.8672535 0.5279411
4.8677135 0.52881728
4.8681736 0.52966321
4.8686337 0.53042508
4.8690938 0.53104908
4.8695539 0.53148139
4.870014 0.53166813
4.8704741 0.53149092
4.8709342 0.53093089
4.8713943 0.53006865
4.8718544 0.52898483
4.8723145 0.52776003
4.8727746 0.52647487
4.8732346 0.52520996
4.8736947 0.52404592
4.8741548 0.52306337
4.8746149 0.52234291
4.875075 0.52195977
4.8755351 0.52172606
4.8759952 0.52153916
4.8764553 0.52143299
4.8769154 0.52144145
4.8773755 0.52159846
4.8778356 0.52193793
4.8782957 0.52249378
4.8787558 0.52329991
4.8792158 0.52439024
4.8796759 0.52579868
4.880136 0.52754883
4.8805961 0.52949065
4.8810562 0.53154459
4.8815163 0.53368471
4.8819764 0.53588508
4.8824365 0.53811974
4.8828966 0.54036276
4.8833567 0.5425882
4.8838168 0.54477012
4.8842769 0.54688258
4.8847369 0.54889963
4.885197 0.55080809
4.8856571 0.55269364
4.8861172 0.5545755
4.8865773 0.55645142
4.8870374 0.55831917
4.8874975 0.56017653
4.8879576 0.56202127
4.8884177 0.56385114
4.8888778 0.56566392
4.8893379 0.56745738
4.889798 0.56922929
4.8902581 0.57097087
4.8907181 0.57265235
4.8911782 0.57427564
4.8916383 0.57584694
4.8920984 0.57737244
4.8925585 0.57885835
4.8930186 0.58031086
4.8934787 0.58173616
4.8939388 0.58314046
4.8943989 0.58452995
4.894859 0.58591083
4.8953191 0.58728673
4.8957792 0.58863837
4.8962392 0.58993473
4.8966993 0.59114466
4.8971594 0.59223704
4.8976195 0.59318074
4.8980796 0.59394465
4.8985397 0.59449763
4.8989998 0.59480855
4.8994599 0.59484629
4.89992 0.59457973
4.9003801 0.59405189
4.9008402 0.59339687
4.9013003 0.59263214
4.9017604 0.59177215
4.9022204 0.5908313
4.9026805 0.58982402
4.9031406 0.58876474
4.9036007 0.58766788
4.9040608 0.58654786
4.9045209 0.58541911
4.904981 0.58429605
4.9054411 0.58314703
4.9059012 0.5819339
4.9063613 0.58067345
4.9068214 0.57938255
4.9072815 0.57807804
4.9077415 0.57677681
4.9082016 0.5754957
4.9086617 0.57425159
4.9091218 0.57306134
4.9095819 0.57194181
4.910042 0.57091085
4.9105021 0.57011079
4.9109622 0.56959615
4.9114223 0.56931292
4.9118824 0.56920707
4.9123425 0.5692246
4.9128026 0.56931148
4.9132627 0.56941368
4.9137227 0.5694772
4.9141828 0.56944801
4.9146429 0.5692721
4.915103 0.568889
4.9155631 0.56811102
4.9160232 0.56694917
4.9164833 0.56550777
4.9169434 0.56389115
4.9174035 0.56220362
4.9178636 0.56054951
4.9183237 0.55903312
4.9187838 0.55775878
4.9192438 0.55683081
4.9197039 0.55635353
4.920164 0.55642043
4.9206241 0.55696493
4.9210842 0.55791473
4.9215443 0.55922233
4.9220044 0.56084022
4.9224645 0.56272093
4.9229246 0.56481694
4.9233847 0.56708076
4.9238448 0.5694649
4.9243049 0.57192185
4.924765 0.57440412
4.925225 0.57692235
4.9256851 0.57977501
4.9261452 0.5829302
4.9266053 0.58629042
4.9270654 0.58975817
4.9275255 0.59323597
4.9279856 0.59662631
4.9284457 0.59983171
4.9289058 0.60275467
4.9293659 0.60529768
4.929826 0.60736327
4.9302861 0.6089057
4.9307461 0.61009473
4.9312062 0.61100863
4.9316663 0.61171034
4.9321264 0.6122628
4.9325865 0.61272893
4.9330466 0.61317167
4.9335067 0.61365396
4.9339668 0.61423873
4.9344269 0.61498893
4.934887 0.61596747
4.9353471 0.61720788
4.9358072 0.61864394
4.9362673 0.62022295
4.9367273 0.62189423
4.9371874 0.62360705
4.9376475 0.62531074
4.9381076 0.62695457
4.9385677 0.62848784
4.9390278 0.62985986
4.9394879 0.63101993
4.939948 0.63191733
4.9404081 0.6325659
4.9408682 0.63305347
4.9413283 0.63339765
4.9417884 0.63361516
4.9422484 0.63372274
4.9427085 0.63373711
4.9431686 0.63367499
4.9436287 0.6335531
4.9440888 0.63338817
4.9445489 0.63319692
4.945009 0.63299607
4.9454691 0.63277001
4.9459292 0.6324934
4.9463893 0.63216512
4.9468494 0.63178404
4.9473095 0.63134904
4.9477696 0.630859
4.9482296 0.63031278
4.9486897 0.62970926
4.9491498 0.62904733
4.9496099 0.62832584
4.95007 0.62754135
4.9505301 0.62657084
4.9509902 0.6253596
4.9514503 0.62392783
4.9519104 0.62229574
4.9523705 0.62048352
4.9528306 0.61851138
4.9532907 0.61639951
4.9537508 0.61416812
4.9542108 0.6118374
4.9546709 0.60942755
4.955131 0.60692223
4.9555911 0.60375687
4.9560512 0.59988573
4.9565113 0.59550891
4.9569714 0.59082654
4.9574315 0.58603874
4.9578916 0.58134561
4.9583517 0.57694729
4.9588118 0.57304388
4.9592719 0.5698355
4.9597319 0.56752227
4.960192 0.56619956
4.9606521 0.5651047
4.9611122 0.56403906
4.9615723 0.56299638
4.9620324 0.56197044
4.9624925 0.560955
4.9629526 0.55994383
4.9634127 0.5589307
4.9638728 0.55790936
4.9643329 0.55687358
4.964793 0.55581714
4.9652531 0.55474035
4.9657131 0.55366996
4.9661732 0.55260547
4.9666333 0.55154202
4.9670934 0.55047475
4.9675535 0.54939882
4.9680136 0.54830938
4.9684737 0.54720156
4.9689338 0.54607052
4.9693939 0.5449114
4.969854 0.54371935
4.9703141 0.54235742
4.9707742 0.54046335
4.9712342 0.53810572
4.9716943 0.53538337
4.9721544 0.53239518
4.9726145 0.52924001
4.9730746 0.52601671
4.9735347 0.52282415
4.9739948 0.5197612
4.9744549 0.51692672
4.974915 0.51441957
4.9753751 0.5122413
4.9758352 0.51022567
4.9762953 0.50833155
4.9767554 0.50652201
4.9772154 0.50476015
4.9776755 0.50300905
4.9781356 0.50123179
4.9785957 0.49939147
4.9790558 0.49745115
4.9795159 0.49537394
4.979976 0.49312291
4.9804361 0.49063551
4.9808962 0.48790008
4.9813563 0.48496916
4.9818164 0.48189537
4.9822765 0.47873136
4.9827365 0.47552977
4.9831966 0.47234323
4.9836567 0.46922439
4.9841168 0.46622589
4.9845769 0.46340037
4.985037 0.46079972
4.9854971 0.4583379
4.9859572 0.45594021
4.9864173 0.45362415
4.9868774 0.45140721
4.9873375 0.44930686
4.9877976 0.44734059
4.9882577 0.4455259
4.9887177 0.44388027
4.9891778 0.44242118
4.9896379 0.44116613
4.990098 0.44013103
4.9905581 0.4392767
4.9910182 0.43855916
4.9914783 0.43795103
4.9919384 0.43742491
4.9923985 0.43695341
4.9928586 0.43650914
4.9933187 0.43606469
4.9937788 0.43559268
4.9942388 0.43506572
4.9946989 0.4344564
4.995159 0.43373556
4.9956191 0.43287195
4.9960792 0.43188637
4.9965393 0.43081017
4.9969994 0.4296747
4.9974595 0.42851131
4.9979196 0.42735135
4.9983797 0.42622617
4.9988398 0.42516713
4.9992999 0.42420558
4.99976 0.42337286
5.00022 0.42273229
5.0006801 0.42250365
5.0011402 0.42270097
5.0016003 0.42329762
5.0020604 0.42426697
5.0025205 0.42558239
5.0029806 0.42721725
5.0034407 0.42914491
5.0039008 0.43133875
5.0043609 0.43377214
5.004821 0.43641843
5.0052811 0.43931199
5.0057411 0.44263996
5.0062012 0.44633896
5.0066613 0.45031922
5.0071214 0.45449103
5.0075815 0.45876463
5.0080416 0.46305028
5.0085017 0.46725824
5.0089618 0.47129877
5.0094219 0.47508214
5.009882 0.4785186
5.0103421 0.48148003
5.0108022 0.48389431
5.0112623 0.48588877
5.0117223 0.48759773
5.0121824 0.48915553
5.0126425 0.49069651
5.0131026 0.49235501
5.0135627 0.49426536
5.0140228 0.4965619
5.0144829 0.49937896
5.014943 0.50285089
5.0154031 0.50704603
5.0158632 0.51184187
5.0163233 0.51711271
5.0167834 0.52273346
5.0172434 0.52857905
5.0177035 0.53452442
5.0181636 0.5404445
5.0186237 0.54621421
5.0190838 0.55170848
5.0195439 0.55680225
5.020004 0.56137045
5.0204641 0.56556808
5.0209242 0.56964407
5.0213843 0.57362728
5.0218444 0.57754655
5.0223045 0.58143073
5.0227646 0.58530866
5.0232246 0.58920918
5.0236847 0.59316115
5.0241448 0.5971934
5.0246049 0.60133479
5.025065 0.60561485
5.0255251 0.61009038
5.0259852 0.6147523
5.0264453 0.6195566
5.0269054 0.62445929
5.0273655 0.62941638
5.0278256 0.63438387
5.0282857 0.63931776
5.0287457 0.64417406
5.0292058 0.64890877
5.0296659 0.6534779
5.030126 0.65783755
5.0305861 0.66195788
5.0310462 0.66583655
5.0315063 0.66947445
5.0319664 0.67287243
5.0324265 0.67603137
5.0328866 0.67895214
5.0333467 0.68163559
5.0338068 0.68408261
5.0342669 0.68629406
5.0347269 0.6882708
5.035187 0.69001454
5.0356471 0.69153944
5.0361072 0.6928647
5.0365673 0.69400881
5.0370274 0.69499026
5.0374875 0.69582751
5.0379476 0.69653905
5.0384077 0.69714335
5.0388678 0.6976589
5.0393279 0.69810418
5.039788 0.69849766
5.040248 0.69885069
5.0407081 0.69913162
5.0411682 0.69932084
5.0416283 0.69940277
5.0420884 0.69936183
5.0425485 0.69918241
5.0430086 0.69884894
5.0434687 0.69834583
5.0439288 0.69765748
5.0443889 0.69676831
5.044849 0.69566274
5.0453091 0.69428839
5.0457692 0.69252632
5.0462292 0.6903817
5.0466893 0.68786908
5.0471494 0.68500296
5.0476095 0.68179786
5.0480696 0.67826832
5.0485297 0.67442883
5.0489898 0.67029394
5.0494499 0.66587815
5.04991 0.66119599
5.0503701 0.65620137
5.0508302 0.65082804
5.0512903 0.64516455
5.0517504 0.63930352
5.0522104 0.63333758
5.0526705 0.62735935
5.0531306 0.62146147
5.0535907 0.61573656
5.0540508 0.61027725
5.0545109 0.60517616
5.054971 0.60052592
5.0554311 0.59616788
5.0558912 0.591816
5.0563513 0.5874681
5.0568114 0.5831231
5.0572715 0.57877988
5.0577315 0.57443736
5.0581916 0.57009445
5.0586517 0.56575003
5.0591118 0.56140302
5.0595719 0.55705232
5.060032 0.55269683
5.0604921 0.54833442
5.0609522 0.54396523
5.0614123 0.53959096
5.0618724 0.53521335
5.0623325 0.53083411
5.0627926 0.52645496
5.0632527 0.52207761
5.0637127 0.5177038
5.0641728 0.51333524
5.0646329 0.50897364
5.065093 0.50463449
5.0655531 0.50073656
5.0660132 0.49739243
5.0664733 0.49448832
5.0669334 0.49191044
5.0673935 0.48954502
5.0678536 0.48727827
5.0683137 0.48499641
5.0687738 0.48258566
5.0692338 0.47993222
5.0696939 0.47692232
5.070154 0.47346087
5.0706141 0.46971322
5.0710742 0.46575829
5.0715343 0.46161067
5.0719944 0.45728496
5.0724545 0.45279577
5.0729146 0.44815768
5.0733747 0.44338529
5.0738348 0.43849321
5.0742949 0.43349602
5.074755 0.42840833
5.075215 0.42314234
5.0756751 0.41708377
5.0761352 0.4103085
5.0765953 0.40303499
5.0770554 0.39548168
5.0775155 0.38786706
5.0779756 0.38040956
5.0784357 0.37332766
5.0788958 0.36683982
5.0793559 0.36116449
5.079816 0.35652013
5.0802761 0.35290888
5.0807361 0.34955425
5.0811962 0.3463378
5.0816563 0.34323063
5.0821164 0.34020382
5.0825765 0.33722848
5.0830366 0.33427571
5.0834967 0.33131659
5.0839568 0.32832223
5.0844169 0.32526372
5.084877 0.32211217
5.0853371 0.31882756
5.0857972 0.31538881
5.0862573 0.31183782
5.0867173 0.30821881
5.0871774 0.30457603
5.0876375 0.30095371
5.0880976 0.29739609
5.0885577 0.29394742
5.0890178 0.29065193
5.0894779 0.28755386
5.089938 0.28469744
5.0903981 0.2823696
5.0908582 0.28092476
5.0913183 0.28025901
5.0917784 0.28026206
5.0922384 0.28082364
5.0926985 0.28183348
5.0931586 0.28318129
5.0936187 0.28475679
5.0940788 0.28644972
5.0945389 0.28814979
5.094999 0.28974672
5.0954591 0.29135268
5.0959192 0.29312604
5.0963793 0.29502309
5.0968394 0.29700012
5.0972995 0.29901342
5.0977596 0.30101927
5.0982196 0.30297396
5.0986797 0.30483378
5.0991398 0.30655502
5.0995999 0.30809396
5.10006 0.30940692
5.1005201 0.31047161
5.1009802 0.31132413
5.1014403 0.31201049
5.1019004 0.31257667
5.1023605 0.31306867
5.1028206 0.31353249
5.1032807 0.31401411
5.1037407 0.31455953
5.1042008 0.31521475
5.1046609 0.31602576
5.105121 0.31703703
5.1055811 0.31824863
5.1060412 0.31964128
5.1065013 0.32120228
5.1069614 0.32291893
5.1074215 0.32477853
5.1078816 0.32676838
5.1083417 0.32887577
5.1088018 0.331088
5.1092619 0.33339237
5.1097219 0.33577618
5.110182 0.33825085
5.1106421 0.34103307
5.1111022 0.34417135
5.1115623 0.34765823
5.1120224 0.35148627
5.1124825 0.35564802
5.1129426 0.36013602
5.1134027 0.36494282
5.1138628 0.37006098
5.1143229 0.37548305
5.114783 0.38120157
5.115243 0.3873378
5.1157031 0.394487
5.1161632 0.40252584
5.1166233 0.41121993
5.1170834 0.42033488
5.1175435 0.42963631
5.1180036 0.43888982
5.1184637 0.44786103
5.1189238 0.45631556
5.1193839 0.46401901
5.119844 0.47073699
5.1203041 0.47650709
5.1207642 0.48210295
5.1212242 0.48758839
5.1216843 0.49296003
5.1221444 0.4982145
5.1226045 0.50334844
5.1230646 0.50835847
5.1235247 0.51324122
5.1239848 0.51799331
5.1244449 0.52261139
5.124905 0.52709207
5.1253651 0.53148435
5.1258252 0.5358844
5.1262853 0.5402722
5.1267453 0.54462403
5.1272054 0.54891618
5.1276655 0.55312494
5.1281256 0.5572266
5.1285857 0.56119746
5.1290458 0.56501378
5.1295059 0.56865188
5.129966 0.57208802
5.1304261 0.57532977
5.1308862 0.57842054
5.1313463 0.58137838
5.1318064 0.58422115
5.1322665 0.58696672
5.1327265 0.58963295
5.1331866 0.59223772
5.1336467 0.5947989
5.1341068 0.59733435
5.1345669 0.59986194
5.135027 0.60239946
5.1354871 0.60493071
5.1359472 0.60741917
5.1364073 0.60984401
5.1368674 0.61218443
5.1373275 0.6144196
5.1377876 0.61652869
5.1382476 0.61849089
5.1387077 0.62028538
5.1391678 0.62189134
5.1396279 0.62328794
5.140088 0.62443847
5.1405481 0.62480277
5.1410082 0.62426202
5.1414683 0.62300425
5.1419284 0.62121748
5.1423885 0.61908972
5.1428486 0.61680898
5.1433087 0.6145633
5.1437688 0.61254067
5.1442288 0.61092913
5.1446889 0.60991669
5.145149 0.60965846
5.1456091 0.6098206
5.1460692 0.61022403
5.1465293 0.61081461
5.1469894 0.6115382
5.1474495 0.61234064
5.1479096 0.6131678
5.1483697 0.61396553
5.1488298 0.61467969
5.1492899 0.61525613
5.1497499 0.61564071
5.15021 0.61579897
5.1506701 0.61582327
5.1511302 0.6157015
5.1515903 0.61539436
5.1520504 0.61486256
5.1525105 0.61406683
5.1529706 0.61296786
5.1534307 0.61152637
5.1538908 0.60970307
5.1543509 0.60745868
5.154811 0.6047539
5.1552711 0.60133682
5.1557311 0.59641083
5.1561912 0.59018401
5.1566513 0.58297799
5.1571114 0.57511443
5.1575715 0.56691496
5.1580316 0.55870124
5.1584917 0.55079491
5.1589518 0.54351761
5.1594119 0.53719099
5.159872 0.5321367
5.1603321 0.52822114
5.1607922 0.52438303
5.1612523 0.52056071
5.1617123 0.51675605
5.1621724 0.51297094
5.1626325 0.50920725
5.1630926 0.50546686
5.1635527 0.50175164
5.1640128 0.49806347
5.1644729 0.49440424
5.164933 0.49077581
5.1653931 0.48717995
5.1658532 0.48361363
5.1663133 0.4800705
5.1667734 0.47654421
5.1672334 0.47302839
5.1676935 0.46951668
5.1681536 0.46600271
5.1686137 0.46248012
5.1690738 0.45894254
5.1695339 0.45538362
5.169994 0.45179699
5.1704541 0.44763162
5.1709142 0.44249559
5.1713743 0.4366682
5.1718344 0.4304288
5.1722945 0.42405679
5.1727546 0.41783154
5.1732146 0.41203243
5.1736747 0.40693884
5.1741348 0.40283014
5.1745949 0.39998571
5.175055 0.39867241
5.1755151 0.39804877
5.1759752 0.39746633
5.1764353 0.39691934
5.1768954 0.39640205
5.1773555 0.39590871
5.1778156 0.39543359
5.1782757 0.39497094
5.1787357 0.39451501
5.1791958 0.39406006
5.1796559 0.39360034
5.180116 0.393131
5.1805761 0.39266628
5.1810362 0.39221084
5.1814963 0.3917618
5.1819564 0.3913163
5.1824165 0.39087145
5.1828766 0.39042437
5.1833367 0.3899722
5.1837968 0.38951204
5.1842569 0.38904103
5.1847169 0.38855629
5.185177 0.38799966
5.1856371 0.38685962
5.1860972 0.38511349
5.1865573 0.38288812
5.1870174 0.38031033
5.1874775 0.37750695
5.1879376 0.37460482
5.1883977 0.37173077
5.1888578 0.36901163
5.1893179 0.36657423
5.189778 0.36454541
5.190238 0.3629827
5.1906981 0.36158786
5.1911582 0.36033475
5.1916183 0.35925379
5.1920784 0.35837539
5.1925385 0.35772997
5.1929986 0.35734794
5.1934587 0.3572597
5.1939188 0.35749568
5.1943789 0.35808629
5.194839 0.35906193
5.1952991 0.36040558
5.1957592 0.36196662
5.1962192 0.36372369
5.1966793 0.36566835
5.1971394 0.3677922
5.1975995 0.37008681
5.1980596 0.37254377
5.1985197 0.37515467
5.1989798 0.37791108
5.1994399 0.3808046
5.1999 0.3838268
5.2003601 0.38699953
5.2008202 0.39035842
5.2012803 0.39385577
5.2017403 0.39744124
5.2022004 0.40106447
5.2026605 0.4046751
5.2031206 0.40822279
5.2035807 0.41165718
5.2040408 0.41492791
5.2045009 0.41798465
5.204961 0.42077702
5.2054211 0.42337753
5.2058812 0.42594067
5.2063413 0.42847501
5.2068014 0.43098814
5.2072615 0.43348766
5.2077215 0.43598116
5.2081816 0.43847624
5.2086417 0.44098047
5.2091018 0.44350147
5.2095619 0.44604681
5.210022 0.44862409
5.2104821 0.45123362
5.2109422 0.45386791
5.2114023 0.45652158
5.2118624 0.45918925
5.2123225 0.46186554
5.2127826 0.46454509
5.2132426 0.46722249
5.2137027 0.46989238
5.2141628 0.47254939
5.2146229 0.47518812
5.215083 0.47779729
5.2155431 0.48015448
5.2160032 0.48220137
5.2164633 0.48401016
5.2169234 0.48565307
5.2173835 0.48720231
5.2178436 0.4887301
5.2183037 0.49030864
5.2187638 0.49201016
5.2192238 0.49390685
5.2196839 0.49607095
5.220144 0.49858077
5.2206041 0.50155291
5.2210642 0.50494488
5.2215243 0.50867239
5.2219844 0.51265115
5.2224445 0.5167969
5.2229046 0.52102533
5.2233647 0.52525218
5.2238248 0.52939316
5.2242849 0.53336398
5.2247449 0.53708036
5.225205 0.54049891
5.2256651 0.54385369
5.2261252 0.54715309
5.2265853 0.55034383
5.2270454 0.55337264
5.2275055 0.55618625
5.2279656 0.55873137
5.2284257 0.56095473
5.2288858 0.56280306
5.2293459 0.56422307
5.229806 0.5651615
5.2302661 0.56557259
5.2307261 0.56547471
5.2311862 0.56490775
5.2316463 0.56391036
5.2321064 0.56252116
5.2325665 0.56077877
5.2330266 0.55872184
5.2334867 0.55638898
5.2339468 0.55381882
5.2344069 0.55105001
5.234867 0.54812115
5.2353271 0.54509426
5.2357872 0.54205284
5.2362472 0.53899826
5.2367073 0.53592741
5.2371674 0.53283719
5.2376275 0.5297245
5.2380876 0.52658626
5.2385477 0.52341935
5.2390078 0.52022069
5.2394679 0.51698717
5.239928 0.51371569
5.2403881 0.5104077
5.2408482 0.5070703
5.2413083 0.50370435
5.2417684 0.50031057
5.2422284 0.49688969
5.2426885 0.49344243
5.2431486 0.48996951
5.2436087 0.48647164
5.2440688 0.48294955
5.2445289 0.47940397
5.244989 0.4758356
5.2454491 0.47186138
5.2459092 0.4671803
5.2463693 0.46197712
5.2468294 0.45643684
5.2472895 0.45074448
5.2477495 0.44508501
5.2482096 0.43964346
5.2486697 0.43460482
5.2491298 0.4301541
5.2495899 0.4264763
5.25005 0.42375054
5.2505101 0.42152629
5.2509702 0.41941388
5.2514303 0.41739087
5.2518904 0.41543478
5.2523505 0.41352317
5.2528106 0.41163358
5.2532707 0.40974354
5.2537307 0.40783061
5.2541908 0.40587232
5.2546509 0.40384622
5.255111 0.40173294
5.2555711 0.39958856
5.2560312 0.3974413
5.2564913 0.39529082
5.2569514 0.3931368
5.2574115 0.39097889
5.2578716 0.38881675
5.2583317 0.38665007
5.2587918 0.38447849
5.2592519 0.38230169
5.2597119 0.38011933
5.260172 0.37789873
5.2606321 0.37533615
5.2610922 0.37244825
5.2615523 0.36934987
5.2620124 0.36615586
5.2624725 0.36298108
5.2629326 0.35994037
5.2633927 0.35714858
5.2638528 0.35472056
5.2643129 0.35277117
5.264773 0.35141525
5.265233 0.3506822
5.2656931 0.35013722
5.2661532 0.34968698
5.2666133 0.34931386
5.2670734 0.34900026
5.2675335 0.34872857
5.2679936 0.34848118
5.2684537 0.34824048
5.2689138 0.34798887
5.2693739 0.34770873
5.269834 0.34738247
5.2702941 0.3470374
5.2707542 0.34680465
5.2712142 0.3466546
5.2716743 0.34654278
5.2721344 0.34642466
5.2725945 0.34625575
5.2730546 0.34599156
5.2735147 0.34558757
5.2739748 0.34499929
5.2744349 0.34418221
5.274895 0.34309183
5.2753551 0.34167328
5.2758152 0.3399103
5.2762753 0.33785572
5.2767353 0.33556413
5.2771954 0.33309011
5.2776555 0.33048826
5.2781156 0.32781316
5.2785757 0.32511941
5.2790358 0.32246158
5.2794959 0.31989428
5.279956 0.31747209
5.2804161 0.31515902
5.2808762 0.31284796
5.2813363 0.31053993
5.2817964 0.30823687
5.2822565 0.30594073
5.2827165 0.30365347
5.2831766 0.30137703
5.2836367 0.29911337
5.2840968 0.29686443
5.2845569 0.29463218
5.285017 0.29241881
5.2854771 0.29043122
5.2859372 0.28882639
5.2863973 0.28757391
5.2868574 0.28664334
5.2873175 0.28600424
5.2877776 0.28562617
5.2882376 0.28547871
5.2886977 0.28553141
5.2891578 0.28575384
5.2896179 0.28611557
5.290078 0.28658573
5.2905381 0.28712602
5.2909982 0.28773777
5.2914583 0.28843779
5.2919184 0.28924288
5.2923785 0.29016985
5.2928386 0.2912355
5.2932987 0.29245664
5.2937588 0.29385007
5.2942188 0.29543261
5.2946789 0.29722105
5.295139 0.29922193
5.2955991 0.30128738
5.2960592 0.30336395
5.2965193 0.30545159
5.2969794 0.30755028
5.2974395 0.30965997
5.2978996 0.31178061
5.2983597 0.31391218
5.2988198 0.31605464
5.2992799 0.31820794
5.2997399 0.32037204
5.3002 0.32254551
5.3006601 0.32471843
5.3011202 0.32689191
5.3015803 0.32906961
5.3020404 0.33125522
5.3025005 0.3334524
5.3029606 0.33566482
5.3034207 0.33789616
5.3038808 0.34015009
5.3043409 0.34243029
5.304801 0.34474042
5.3052611 0.34712288
5.3057211 0.34974093
5.3061812 0.35257411
5.3066413 0.35557796
5.3071014 0.358708
5.3075615 0.36191977
5.3080216 0.3651688
5.3084817 0.36841061
5.3089418 0.37160074
5.3094019 0.37469471
5.309862 0.37764806
5.3103221 0.38041075
5.3107822 0.38296613
5.3112422 0.38535868
5.3117023 0.38763526
5.3121624 0.38984274
5.3126225 0.39202799
5.3130826 0.39423788
5.3135427 0.39651927
5.3140028 0.39891902
5.3144629 0.40148401
5.314923 0.40426111
5.3153831 0.4072992
5.3158432 0.41060611
5.3163033 0.41415265
5.3167634 0.4179092
5.3172234 0.42184614
5.3176835 0.42593386
5.3181436 0.43014273
5.3186037 0.43444313
5.3190638 0.43880545
5.3195239 0.44320007
5.319984 0.44759736
5.3204441 0.4521723
5.3209042 0.45709615
5.3213643 0.46228758
5.3218244 0.467665
5.3222845 0.47314682
5.3227445 0.47865143
5.3232046 0.48409725
5.3236647 0.48940267
5.3241248 0.49448611
5.3245849 0.49926596
5.325045 0.50366165
5.3255051 0.50772911
5.3259652 0.5115289
5.3264253 0.51504422
5.3268854 0.51825824
5.3273455 0.52115416
5.3278056 0.52371516
5.3282657 0.52592445
5.3287257 0.5277652
5.3291858 0.5292206
5.3296459 0.53027385
5.330106 0.53091724
5.3305661 0.53137467
5.3310262 0.53176104
5.3314863 0.53209302
5.3319464 0.53238728
5.3324065 0.53266047
5.3328666 0.53292927
5.3333267 0.53321033
5.3337868 0.53352032
5.3342468 0.53387591
5.3347069 0.53429376
5.335167 0.53478722
5.3356271 0.53532844
5.3360872 0.53590016
5.3365473 0.53649359
5.3370074 0.53709993
5.3374675 0.53771037
5.3379276 0.53831612
5.3383877 0.53890839
5.3388478 0.53947836
5.3393079 0.54001725
5.339768 0.54051625
5.340228 0.54093848
5.3406881 0.54112398
5.3411482 0.54108706
5.3416083 0.54087341
5.3420684 0.54052873
5.3425285 0.54009871
5.3429886 0.53962906
5.3434487 0.53916546
5.3439088 0.53875361
5.3443689 0.53843921
5.344829 0.53826796
5.3452891 0.53841994
5.3457491 0.53932935
5.3462092 0.54084329
5.3466693 0.54275603
5.3471294 0.54486183
5.3475895 0.54695495
5.3480496 0.54882965
5.3485097 0.55028021
5.3489698 0.55110088
5.3494299 0.55108593
5.34989 0.55002963
5.3503501 0.54804399
5.3508102 0.54579286
5.3512703 0.54333377
5.3517303 0.54069508
5.3521904 0.53790515
5.3526505 0.53499235
5.3531106 0.53198505
5.3535707 0.52891161
5.3540308 0.5258004
5.3544909 0.52267977
5.354951 0.5195781
5.3554111 0.51648136
5.3558712 0.5133438
5.3563313 0.51017502
5.3567914 0.5069852
5.3572515 0.5037845
5.3577115 0.50058308
5.3581716 0.49739111
5.3586317 0.49421877
5.3590918 0.4910762
5.3595519 0.48797359
5.360012 0.48492121
5.3604721 0.48210027
5.3609322 0.47962073
5.3613923 0.47741295
5.3618524 0.47540727
5.3623125 0.47353402
5.3627726 0.47172355
5.3632326 0.46990619
5.3636927 0.4680123
5.3641528 0.4659722
5.3646129 0.46371624
5.365073 0.46116473
5.3655331 0.45780738
5.3659932 0.45354649
5.3664533 0.44860046
5.3669134 0.44318768
5.3673735 0.43752657
5.3678336 0.43183552
5.3682937 0.42633294
5.3687538 0.42123723
5.3692138 0.4167668
5.3696739 0.41314004
5.370134 0.41055741
5.3705941 0.40883744
5.3710542 0.40775983
5.3715143 0.40718026
5.3719744 0.40695436
5.3724345 0.40693779
5.3728946 0.40698621
5.3733547 0.40695527
5.3738148 0.40670062
5.3742749 0.40607792
5.3747349 0.40494281
5.375195 0.40321765
5.3756551 0.40135018
5.3761152 0.39943022
5.3765753 0.39743091
5.3770354 0.39532542
5.3774955 0.39308689
5.3779556 0.39068847
5.3784157 0.38810331
5.3788758 0.38530456
5.3793359 0.38226537
5.379796 0.3789589
5.3802561 0.37532409
5.3807161 0.37122284
5.3811762 0.3667352
5.3816363 0.36196728
5.3820964 0.35702519
5.3825565 0.35201505
5.3830166 0.34704297
5.3834767 0.34221506
5.3839368 0.33763745
5.3843969 0.33341625
5.384857 0.32965756
5.3853171 0.32632321
5.3857772 0.32303862
5.3862372 0.31978414
5.3866973 0.3165679
5.3871574 0.31339803
5.3876175 0.31028266
5.3880776 0.30722991
5.3885377 0.30424792
5.3889978 0.30134481
5.3894579 0.29852872
5.389918 0.29580776
5.3903781 0.29315554
5.3908382 0.29050946
5.3912983 0.28786776
5.3917584 0.28523024
5.3922184 0.28259672
5.3926785 0.27996701
5.3931386 0.27734094
5.3935987 0.27471831
5.3940588 0.27209894
5.3945189 0.26948265
5.394979 0.26686924
5.3954391 0.26426087
5.3958992 0.26166081
5.3963593 0.25906998
5.3968194 0.2564893
5.3972795 0.25391966
5.3977395 0.25136198
5.3981996 0.24881716
5.3986597 0.2462861
5.3991198 0.24376973
5.3995799 0.24126895
5.40004 0.23878675
5.4005001 0.23662719
5.4009602 0.23494189
5.4014203 0.23363812
5.4018804 0.23262315
5.4023405 0.23180424
5.4028006 0.23108868
5.4032607 0.23038372
5.4037207 0.22959663
5.4041808 0.2286347
5.4046409 0.22740518
5.405101 0.22581056
5.4055611 0.22368238
5.4060212 0.22107591
5.4064813 0.21813039
5.4069414 0.21498507
5.4074015 0.21177919
5.4078616 0.208652
5.4083217 0.20574274
5.4087818 0.20319066
5.4092418 0.201135
5.4097019 0.19971502
5.410162 0.19901762
5.4106221 0.19852333
5.4110822 0.19805885
5.4115423 0.19761777
5.4120024 0.19719367
5.4124625 0.19678013
5.4129226 0.19637072
5.4133827 0.19595902
5.4138428 0.19553862
5.4143029 0.19510309
5.414763 0.19464601
5.415223 0.19416467
5.4156831 0.19367854
5.4161432 0.19319114
5.4166033 0.19270206
5.4170634 0.19221089
5.4175235 0.19171723
5.4179836 0.19122067
5.4184437 0.1907208
5.4189038 0.19021721
5.4193639 0.18970951
5.419824 0.18919727
5.4202841 0.1886199
5.4207441 0.18777326
5.4212042 0.1866982
5.4216643 0.18546035
5.4221244 0.18412531
5.4225845 0.18275867
5.4230446 0.18142605
5.4235047 0.18019304
5.4239648 0.17912526
5.4244249 0.17828831
5.424885 0.17774779
5.4253451 0.17754056
5.4258052 0.17760403
5.4262653 0.17788837
5.4267253 0.17834574
5.4271854 0.1789283
5.4276455 0.17958823
5.4281056 0.18027769
5.4285657 0.18094885
5.4290258 0.18155387
5.4294859 0.18204492
5.429946 0.18237417
5.4304061 0.18255707
5.4308662 0.18267477
5.4313263 0.18273283
5.4317864 0.18273579
5.4322464 0.1826882
5.4327065 0.18259462
5.4331666 0.18245959
5.4336267 0.18228766
5.4340868 0.18208338
5.4345469 0.1818513
5.435007 0.18159584
5.4354671 0.1808177
5.4359272 0.17918723
5.4363873 0.17691627
5.4368474 0.17421661
5.4373075 0.1713001
5.4377676 0.16837853
5.4382276 0.16566374
5.4386877 0.16336755
5.4391478 0.16170176
5.4396079 0.16087821
5.440068 0.16110438
5.4405281 0.16226612
5.4409882 0.16411777
5.4414483 0.16651404
5.4419084 0.16930964
5.4423685 0.17235929
5.4428286 0.17551771
5.4432887 0.17863962
5.4437487 0.18157972
5.4442088 0.18419274
5.4446689 0.18633339
5.445129 0.18788494
5.4455891 0.18924913
5.4460492 0.19059324
5.4465093 0.19190827
5.4469694 0.19318519
5.4474295 0.19441501
5.4478896 0.19558872
5.4483497 0.1966973
5.4488098 0.19773175
5.4492699 0.19868307
5.4497299 0.19954224
5.45019 0.20030059
5.4506501 0.20095601
5.4511102 0.20151134
5.4515703 0.2019694
5.4520304 0.20233302
5.4524905 0.20260503
5.4529506 0.20278827
5.4534107 0.20288556
5.4538708 0.20289974
5.4543309 0.20283362
5.454791 0.20269006
5.4552511 0.2023775
5.4557111 0.20148016
5.4561712 0.20006989
5.4566313 0.19828878
5.4570914 0.19627891
5.4575515 0.19418237
5.4580116 0.19214122
5.4584717 0.19029756
5.4589318 0.18879346
5.4593919 0.18777101
5.459852 0.18737228
5.4603121 0.18762545
5.4607722 0.1882214
5.4612322 0.18907669
5.4616923 0.19012996
5.4621524 0.19131989
5.4626125 0.19258515
5.4630726 0.19386439
5.4635327 0.19509629
5.4639928 0.1962195
5.4644529 0.19717269
5.464913 0.19789453
5.4653731 0.19845516
5.4658332 0.19906537
5.4662933 0.19969068
5.4667534 0.20028955
5.4672134 0.20082044
5.4676735 0.20124184
5.4681336 0.20151219
5.4685937 0.20158999
5.4690538 0.20143368
5.4695139 0.20100175
5.469974 0.20025266
5.4704341 0.19919702
5.4708942 0.19791233
5.4713543 0.19644331
5.4718144 0.19483455
5.4722745 0.19313062
5.4727345 0.19137611
5.4731946 0.1896156
5.4736547 0.18789368
5.4741148 0.18625491
5.4745749 0.1847439
5.475035 0.18340461
5.4754951 0.1821562
5.4759552 0.18092024
5.4764153 0.17970044
5.4768754 0.17850054
5.4773355 0.17732425
5.4777956 0.17617531
5.4782557 0.17505743
5.4787157 0.17397434
5.4791758 0.17292977
5.4796359 0.17192743
5.480096 0.17097584
5.4805561 0.17021236
5.4810162 0.16966346
5.4814763 0.16928147
5.4819364 0.1690187
5.4823965 0.16882748
5.4828566 0.16866012
5.4833167 0.16846894
5.4837768 0.16820626
5.4842368 0.1678244
5.4846969 0.16727568
5.485157 0.16650087
5.4856171 0.16534985
5.4860772 0.16385949
5.4865373 0.16211957
5.4869974 0.1602199
5.4874575 0.15825027
5.4879176 0.15630049
5.4883777 0.15446035
5.4888378 0.15281964
5.4892979 0.15146818
5.489758 0.15049574
5.490218 0.14994124
5.4906781 0.14952023
5.4911382 0.14916863
5.4915983 0.14888067
5.4920584 0.1486506
5.4925185 0.14847265
5.4929786 0.14834106
5.4934387 0.14825006
5.4938988 0.1481939
5.4943589 0.14816681
5.494819 0.14816303
5.4952791 0.1481704
5.4957391 0.14816587
5.4961992 0.14815986
5.4966593 0.14816596
5.4971194 0.14819778
5.4975795 0.14826893
5.4980396 0.14839303
5.4984997 0.14858366
5.4989598 0.14885444
5.4994199 0.14921898
5.49988 0.14969089
5.5003401 0.15029415
5.5008002 0.15105241
5.5012603 0.15194859
5.5017203 0.15296393
5.5021804 0.15407966
5.5026405 0.15527703
5.5031006 0.15653728
5.5035607 0.15784166
5.5040208 0.15917141
5.5044809 0.16050778
5.504941 0.161832
5.5054011 0.16322852
5.5058612 0.1648237
5.5063213 0.16656499
5.5067814 0.1683975
5.5072414 0.17026638
5.5077015 0.17211673
5.5081616 0.17389368
5.5086217 0.17554236
5.5090818 0.1770079
5.5095419 0.17823541
5.510002 0.17917002
5.5104621 0.17982705
5.5109222 0.18028153
5.5113823 0.18056952
5.5118424 0.18072712
5.5123025 0.18079041
5.5127626 0.18079547
5.5132226 0.18077837
5.5136827 0.18077521
5.5141428 0.18082207
5.5146029 0.18095502
5.515063 0.18120982
5.5155231 0.1815879
5.5159832 0.18206077
5.5164433 0.18260595
5.5169034 0.18320096
5.5173635 0.18382332
5.5178236 0.18445055
5.5182837 0.18506017
5.5187437 0.18562969
5.5192038 0.18613664
5.5196639 0.18655853
5.520124 0.18683169
5.5205841 0.18621507
5.5210442 0.18462609
5.5215043 0.18230824
5.5219644 0.17950499
5.5224245 0.17645982
5.5228846 0.1734162
5.5233447 0.17061763
5.5238048 0.16830758
5.5242649 0.16672953
5.5247249 0.16612697
5.525185 0.16664942
5.5256451 0.16758742
5.5261052 0.16871013
5.5265653 0.16997738
5.5270254 0.171349
5.5274855 0.17278481
5.5279456 0.17424465
5.5284057 0.17568834
5.5288658 0.17707572
5.5293259 0.17836661
5.529786 0.17952085
5.530246 0.18052722
5.5307061 0.18150865
5.5311662 0.18247519
5.5316263 0.183416
5.5320864 0.18432026
5.5325465 0.18517715
5.5330066 0.18597584
5.5334667 0.18670551
5.5339268 0.18735533
5.5343869 0.18791448
5.534847 0.18837214
5.5353071 0.18852408
5.5357672 0.18782339
5.5362272 0.18640368
5.5366873 0.18445021
5.5371474 0.18214824
5.5376075 0.17968304
5.5380676 0.17723986
5.5385277 0.17500397
5.5389878 0.17316062
5.5394479 0.17189509
5.539908 0.17139262
5.5403681 0.1715981
5.5408282 0.17207023
5.5412883 0.17273873
5.5417483 0.17354672
5.5422084 0.17443733
5.5426685 0.17535369
5.5431286 0.17623892
5.5435887 0.17703615
5.5440488 0.17768851
5.5445089 0.17813912
5.544969 0.17833111
5.5454291 0.17834742
5.5458892 0.17834771
5.5463493 0.17833296
5.5468094 0.17830342
5.5472695 0.17825938
5.5477295 0.1782011
5.5481896 0.17812885
5.5486497 0.17804292
5.5491098 0.17794358
5.5495699 0.17783108
5.55003 0.1777053
5.5504901 0.17746303
5.5509502 0.17705804
5.5514103 0.17653878
5.5518704 0.17595371
5.5523305 0.17535127
5.5527906 0.17477994
5.5532507 0.17428814
5.5537107 0.17392435
5.5541708 0.17373701
5.5546309 0.17377458
5.555091 0.17408768
5.5555511 0.17477279
5.5560112 0.17582105
5.5564713 0.17717681
5.5569314 0.1787844
5.5573915 0.18058816
5.5578516 0.18253243
5.5583117 0.18456155
5.5587718 0.18661987
5.5592318 0.18865172
5.5596919 0.19060145
5.560152 0.19243955
5.5606121 0.19445251
5.5610722 0.19668111
5.5615323 0.19905786
5.5619924 0.20151524
5.5624525 0.20398576
5.5629126 0.2064019
5.5633727 0.20869617
5.5638328 0.21080105
5.5642929 0.21264904
5.564753 0.21417264
5.565213 0.21519083
5.5656731 0.21495437
5.5661332 0.21353914
5.5665933 0.21118858
5.5670534 0.20814617
5.5675135 0.20465536
5.5679736 0.2009596
5.5684337 0.19730236
5.5688938 0.19392709
5.5693539 0.19107725
5.569814 0.1889963
5.5702741 0.18772049
5.5707341 0.18653595
5.5711942 0.18537976
5.5716543 0.18427855
5.5721144 0.18325895
5.5725745 0.1823476
5.5730346 0.18157114
5.5734947 0.18095619
5.5739548 0.18052939
5.5744149 0.18031739
5.574875 0.1803468
5.5753351 0.18067956
5.5757952 0.18137877
5.5762553 0.18236414
5.5767153 0.18354908
5.5771754 0.184847
5.5776355 0.18617132
5.5780956 0.18743543
5.5785557 0.18855276
5.5790158 0.1894367
5.5794759 0.19000067
5.579936 0.19015807
5.5803961 0.19001181
5.5808562 0.18984179
5.5813163 0.18965198
5.5817764 0.18944167
5.5822364 0.18921015
5.5826965 0.18895671
5.5831566 0.18868064
5.5836167 0.18838123
5.5840768 0.18805777
5.5845369 0.18770955
5.584997 0.18733586
5.5854571 0.18693246
5.5859172 0.18650034
5.5863773 0.18604683
5.5868374 0.18557926
5.5872975 0.18510496
5.5877576 0.18463126
5.5882176 0.18416549
5.5886777 0.18371497
5.5891378 0.18328704
5.5895979 0.18288902
5.590058 0.18252877
5.5905181 0.18224968
5.5909782 0.18206762
5.5914383 0.18197095
5.5918984 0.18194804
5.5923585 0.18198725
5.5928186 0.18207693
5.5932787 0.18220546
5.5937387 0.1823612
5.5941988 0.18253251
5.5946589 0.18270775
5.595119 0.18288706
5.5955791 0.18328822
5.5960392 0.18394804
5.5964993 0.18480178
5.5969594 0.18578469
5.5974195 0.18683203
5.5978796 0.18787905
5.5983397 0.18886103
5.5987998 0.1897132
5.5992599 0.19037083
5.5997199 0.19076918
5.60018 0.19082432
5.6006401 0.19034472
5.6011002 0.18938835
5.6015603 0.18807071
5.6020204 0.18650731
5.6024805 0.18481365
5.6029406 0.18310524
5.6034007 0.18149759
5.6038608 0.18010619
5.6043209 0.17904656
5.604781 0.17843421
5.605241 0.17830093
5.6057011 0.17825998
5.6061612 0.17824549
5.6066213 0.1782563
5.6070814 0.17829124
5.6075415 0.17834917
5.6080016 0.17842891
5.6084617 0.17852931
5.6089218 0.17864921
5.6093819 0.17878745
5.609842 0.17894286
5.6103021 0.1791083
5.6107622 0.1792676
5.6112222 0.17942904
5.6116823 0.17960279
5.6121424 0.17979899
5.6126025 0.18002781
5.6130626 0.18029939
5.6135227 0.1806239
5.6139828 0.18101148
5.6144429 0.1814723
5.614903 0.1820165
5.6153631 0.18272746
5.6158232 0.18374388
5.6162833 0.18502873
5.6167433 0.1865394
5.6172034 0.18823325
5.6176635 0.19006765
5.6181236 0.19199996
5.6185837 0.19398757
5.6190438 0.19598783
5.6195039 0.19795811
5.619964 0.1998558
5.6204241 0.20187526
5.6208842 0.2042587
5.6213443 0.20690934
5.6218044 0.20972865
5.6222645 0.2126181
5.6227245 0.21547913
5.6231846 0.21821324
5.6236447 0.22072186
5.6241048 0.22290648
5.6245649 0.22466856
5.625025 0.22590934
5.6254851 0.22648439
5.6259452 0.22639077
5.6264053 0.22571947
5.6268654 0.22456148
5.6273255 0.22300779
5.6277856 0.22114942
5.6282456 0.21907733
5.6287057 0.21688254
5.6291658 0.21465603
5.6296259 0.21248881
5.630086 0.21045834
5.6305461 0.20815787
5.6310062 0.20544675
5.6314663 0.20244282
5.6319264 0.19926392
5.6323865 0.19602788
5.6328466 0.19285254
5.6333067 0.18985574
5.6337668 0.18715531
5.6342268 0.1848691
5.6346869 0.18311493
5.635147 0.18203932
5.6356071 0.18206305
5.6360672 0.18311657
5.6365273 0.18497385
5.6369874 0.18740886
5.6374475 0.19019555
5.6379076 0.19310791
5.6383677 0.19591988
5.6388278 0.19840544
5.6392879 0.20033855
5.6397479 0.20149319
5.640208 0.2017563
5.6406681 0.20180589
5.6411282 0.20179158
5.6415883 0.20170822
5.6420484 0.20155061
5.6425085 0.20131359
5.6429686 0.20099199
5.6434287 0.20058063
5.6438888 0.20007433
5.6443489 0.19946792
5.644809 0.19875623
5.6452691 0.19788142
5.6457291 0.19665054
5.6461892 0.19512709
5.6466493 0.19340396
5.6471094 0.19157402
5.6475695 0.18973016
5.6480296 0.18796524
5.6484897 0.18637215
5.6489498 0.18504376
5.6494099 0.18407295
5.64987 0.18355261
5.6503301 0.1835341
5.6507902 0.18391639
5.6512503 0.18462421
5.6517103 0.18558654
5.6521704 0.18673235
5.6526305 0.18799064
5.6530906 0.18929037
5.6535507 0.19056054
5.6540108 0.19173012
5.6544709 0.19272809
5.654931 0.19348344
5.6553911 0.19392868
5.6558512 0.19408058
5.6563113 0.19401081
5.6567714 0.1937915
5.6572314 0.19349475
5.6576915 0.19319267
5.6581516 0.19295737
5.6586117 0.19286096
5.6590718 0.19297555
5.6595319 0.19337326
5.659992 0.19412619
5.6604521 0.19561633
5.6609122 0.19806751
5.6613723 0.20127686
5.6618324 0.20504142
5.6622925 0.20915824
5.6627526 0.21342434
5.6632126 0.21763676
5.6636727 0.22159255
5.6641328 0.22508873
5.6645929 0.22792234
5.665053 0.22989555
5.6655131 0.23132239
5.6659732 0.23252263
5.6664333 0.23354717
5.6668934 0.23444692
5.6673535 0.23527278
5.6678136 0.23607566
5.6682737 0.23690645
5.6687337 0.23781607
5.6691938 0.23885542
5.6696539 0.24007541
5.670114 0.24153428
5.6705741 0.24340389
5.6710342 0.24565196
5.6714943 0.24816287
5.6719544 0.25082098
5.6724145 0.25351065
5.6728746 0.25611625
5.6733347 0.25852216
5.6737948 0.26061273
5.6742549 0.26227232
5.6747149 0.26338532
5.675175 0.26385697
5.6756351 0.26384599
5.6760952 0.26347474
5.6765553 0.26282267
5.6770154 0.26196921
5.6774755 0.26099381
5.6779356 0.25997591
5.6783957 0.25899494
5.6788558 0.25813036
5.6793159 0.25746161
5.679776 0.25706811
5.680236 0.25697527
5.6806961 0.25692504
5.6811562 0.25687399
5.6816163 0.25682434
5.6820764 0.2567783
5.6825365 0.25673809
5.6829966 0.25670593
5.6834567 0.25668401
5.6839168 0.25667457
5.6843769 0.25667982
5.684837 0.25670197
5.6852971 0.25674176
5.6857572 0.25679437
5.6862172 0.25685736
5.6866773 0.25692864
5.6871374 0.25700615
5.6875975 0.25708779
5.6880576 0.25717149
5.6885177 0.25725517
5.6889778 0.25733675
5.6894379 0.25741415
5.689898 0.25748528
5.6903581 0.25747522
5.6908182 0.25725147
5.6912783 0.25686515
5.6917383 0.25637378
5.6921984 0.25583489
5.6926585 0.25530598
5.6931186 0.25484457
5.6935787 0.2545082
5.6940388 0.25435436
5.6944989 0.25444059
5.694959 0.2548244
5.6954191 0.2559749
5.6958792 0.25836048
5.6963393 0.26177058
5.6967994 0.26599034
5.6972595 0.27080491
5.6977195 0.27599941
5.6981796 0.28135899
5.6986397 0.2866688
5.6990998 0.29171397
5.6995599 0.29627965
5.70002 0.3001518
5.7004801 0.3036265
5.7009402 0.30704911
5.7014003 0.31039011
5.7018604 0.31361997
5.7023205 0.31670917
5.7027806 0.31962817
5.7032406 0.32234745
5.7037007 0.32483748
5.7041608 0.32706874
5.7046209 0.32901169
5.705081 0.33061655
5.7055411 0.33108478
5.7060012 0.33022655
5.7064613 0.3283315
5.7069214 0.32568928
5.7073815 0.32258951
5.7078416 0.31932184
5.7083017 0.3161759
5.7087618 0.31344135
5.7092218 0.3114078
5.7096819 0.31036491
5.710142 0.31053415
5.7106021 0.31111359
5.7110622 0.31182243
5.7115223 0.31270194
5.7119824 0.31379341
5.7124425 0.31513812
5.7129026 0.31677734
5.7133627 0.31875235
5.7138228 0.32110443
5.7142829 0.32387486
5.7147429 0.32710492
5.715203 0.33080313
5.7156631 0.33473301
5.7161232 0.33881062
5.7165833 0.34300049
5.7170434 0.34726719
5.7175035 0.35157527
5.7179636 0.35588927
5.7184237 0.36017376
5.7188838 0.36439328
5.7193439 0.36851238
5.719804 0.37249563
5.7202641 0.37633303
5.7207241 0.38011563
5.7211842 0.38384882
5.7216443 0.38752481
5.7221044 0.3911358
5.7225645 0.394674
5.7230246 0.3981316
5.7234847 0.40150081
5.7239448 0.40477383
5.7244049 0.40794286
5.724865 0.41100011
5.7253251 0.41369136
5.7257852 0.41541498
5.7262452 0.41633301
5.7267053 0.41665309
5.7271654 0.41658285
5.7276255 0.41632994
5.7280856 0.416102
5.7285457 0.41610667
5.7290058 0.41655158
5.7294659 0.41764439
5.729926 0.41959272
5.7303861 0.42240345
5.7308462 0.42573903
5.7313063 0.42947639
5.7317664 0.43349845
5.7322264 0.43768812
5.7326865 0.44192829
5.7331466 0.44610189
5.7336067 0.45009183
5.7340668 0.45378101
5.7345269 0.45705234
5.734987 0.45978873
5.7354471 0.46211297
5.7359072 0.46427843
5.7363673 0.46632635
5.7368274 0.4682978
5.7372875 0.47023383
5.7377475 0.47217552
5.7382076 0.47416391
5.7386677 0.47624009
5.7391278 0.4784451
5.7395879 0.48082002
5.740048 0.48340468
5.7405081 0.48609832
5.7409682 0.4888145
5.7414283 0.49155089
5.7418884 0.49430514
5.7423485 0.49707493
5.7428086 0.49985792
5.7432687 0.50265177
5.7437287 0.50545413
5.7441888 0.50826269
5.7446489 0.51107509
5.745109 0.5138944
5.7455691 0.5168385
5.7460292 0.51992422
5.7464893 0.52310858
5.7469494 0.52634858
5.7474095 0.52960126
5.7478696 0.53282362
5.7483297 0.5359727
5.7487898 0.53900549
5.7492498 0.54187903
5.7497099 0.54455034
5.75017 0.54694192
5.7506301 0.548685
5.7510902 0.54976915
5.7515503 0.55029379
5.7520104 0.55035831
5.7524705 0.55006213
5.7529306 0.54950465
5.7533907 0.54878527
5.7538508 0.54800341
5.7543109 0.54725848
5.754771 0.54664987
5.755231 0.54615748
5.7556911 0.54519173
5.7561512 0.54379037
5.7566113 0.54211098
5.7570714 0.54031118
5.7575315 0.53854856
5.7579916 0.53698071
5.7584517 0.53576525
5.7589118 0.53505976
5.7593719 0.53502185
5.759832 0.53580912
5.7602921 0.53748003
5.7607522 0.53972226
5.7612122 0.54241946
5.7616723 0.5454826
5.7621324 0.54882265
5.7625925 0.5523506
5.7630526 0.55597741
5.7635127 0.55961406
5.7639728 0.56317153
5.7644329 0.5665608
5.764893 0.56969283
5.7653531 0.57258397
5.7658132 0.57542998
5.7662733 0.57823148
5.7667333 0.58098015
5.7671934 0.58366766
5.7676535 0.58628567
5.7681136 0.58882586
5.7685737 0.59127991
5.7690338 0.59363948
5.7694939 0.59589624
5.769954 0.59804187
5.7704141 0.59916726
5.7708742 0.59821571
5.7713343 0.5956056
5.7717944 0.59176716
5.7722545 0.58713064
5.7727145 0.58212627
5.7731746 0.57718428
5.7736347 0.57273491
5.7740948 0.56920839
5.7745549 0.56703496
5.775015 0.56664398
5.7754751 0.56751016
5.7759352 0.56889982
5.7763953 0.57077382
5.7768554 0.57309302
5.7773155 0.57581827
5.7777756 0.57891043
5.7782356 0.58233036
5.7786957 0.58603892
5.7791558 0.58999696
5.7796159 0.59416533
5.780076 0.59851944
5.7805361 0.60365662
5.7809962 0.60974071
5.7814563 0.61654231
5.7819164 0.62383201
5.7823765 0.63138039
5.7828366 0.63895804
5.7832967 0.64633557
5.7837568 0.65328356
5.7842168 0.6595726
5.7846769 0.66497328
5.785137 0.66916726
5.7855971 0.67075105
5.7860572 0.66981097
5.7865173 0.66700019
5.7869774 0.66297186
5.7874375 0.65837914
5.7878976 0.6538752
5.7883577 0.65011318
5.7888178 0.64774626
5.7892779 0.64742759
5.7897379 0.64981032
5.790198 0.65522511
5.7906581 0.66148751
5.7911182 0.66801116
5.7915783 0.67473584
5.7920384 0.68160134
5.7924985 0.68854744
5.7929586 0.6955139
5.7934187 0.70244053
5.7938788 0.7092671
5.7943389 0.71593338
5.794799 0.72237917
5.7952591 0.72864495
5.7957191 0.73512566
5.7961792 0.74177679
5.7966393 0.74849172
5.7970994 0.7551638
5.7975595 0.76168642
5.7980196 0.76795294
5.7984797 0.77385671
5.7989398 0.77929112
5.7993999 0.78414953
5.79986 0.78832531
5.8003201 0.79174824
5.8007802 0.79451334
5.8012402 0.79671515
5.8017003 0.79844427
5.8021604 0.79979131
5.8026205 0.80084688
5.8030806 0.80170158
5.8035407 0.80244602
5.8040008 0.8031708
5.8044609 0.80396655
5.804921 0.80492385
5.8053811 0.80601811
5.8058412 0.80707049
5.8063013 0.80807063
5.8067614 0.80901267
5.8072214 0.80989075
5.8076815 0.810699
5.8081416 0.81143156
5.8086017 0.81208256
5.8090618 0.81264614
5.8095219 0.81311643
5.809982 0.81348757
5.8104421 0.81280521
5.8109022 0.81023257
5.8113623 0.80618912
5.8118224 0.80109602
5.8122825 0.79537442
5.8127425 0.78944549
5.8132026 0.78373037
5.8136627 0.77865022
5.8141228 0.77462621
5.8145829 0.77207947
5.815043 0.77142359
5.8155031 0.77197046
5.8159632 0.77302097
5.8164233 0.77452491
5.8168834 0.77643204
5.8173435 0.77869216
5.8178036 0.78125505
5.8182637 0.78407048
5.8187237 0.78708825
5.8191838 0.79025812
5.8196439 0.79352988
5.820104 0.79687693
5.8205641 0.80083607
5.8210242 0.80550109
5.8214843 0.81067428
5.8219444 0.81615788
5.8224045 0.82175415
5.8228646 0.82726535
5.8233247 0.83249375
5.8237848 0.83724159
5.8242448 0.84131114
5.8247049 0.84450466
5.825165 0.84656412
5.8256251 0.84678261
5.8260852 0.84529889
5.8265453 0.84248336
5.8270054 0.83870639
5.8274655 0.83433839
5.8279256 0.82974974
5.8283857 0.82531082
5.8288458 0.82139202
5.8293059 0.81836374
5.829766 0.81659636
5.830226 0.81634654
5.8306861 0.81707056
5.8311462 0.81848129
5.8316063 0.82038938
5.8320664 0.82260545
5.8325265 0.82494016
5.8329866 0.82720414
5.8334467 0.82920804
5.8339068 0.8307625
5.8343669 0.83167815
5.834827 0.83176565
5.8352871 0.83082321
5.8357471 0.8288003
5.8362072 0.82591561
5.8366673 0.82240231
5.8371274 0.8184936
5.8375875 0.81442263
5.8380476 0.81042258
5.8385077 0.80672664
5.8389678 0.80356797
5.8394279 0.80117975
5.839888 0.79979516
5.8403481 0.79938552
5.8408082 0.79941695
5.8412683 0.79982398
5.8417283 0.80056552
5.8421884 0.80160052
5.8426485 0.80288791
5.8431086 0.80438663
5.8435687 0.80605561
5.8440288 0.80785377
5.8444889 0.80974007
5.844949 0.81167342
5.8454091 0.81426963
5.8458692 0.81827975
5.8463293 0.82333302
5.8467894 0.8290478
5.8472494 0.83504242
5.8477095 0.84093523
5.8481696 0.84634456
5.8486297 0.85088876
5.8490898 0.85418617
5.8495499 0.85585513
5.85001 0.85551406
5.8504701 0.85306799
5.8509302 0.8488791
5.8513903 0.84327177
5.8518504 0.83657038
5.8523105 0.82909933
5.8527706 0.82118298
5.8532306 0.81314572
5.8536907 0.80531195
5.8541508 0.79800603
5.8546109 0.79155236
5.855071 0.78625574
5.8555311 0.78135584
5.8559912 0.77639688
5.8564513 0.77148458
5.8569114 0.76672467
5.8573715 0.76222289
5.8578316 0.75808497
5.8582917 0.75441664
5.8587518 0.75132364
5.8592118 0.7489117
5.8596719 0.74728655
5.860132 0.74660385
5.8605921 0.74768619
5.8610522 0.75049135
5.8615123 0.75462663
5.8619724 0.75969929
5.8624325 0.76531663
5.8628926 0.77108591
5.8633527 0.77661443
5.8638128 0.78150946
5.8642729 0.78537829
5.8647329 0.78782819
5.865193 0.7886403
5.8656531 0.78902994
5.8661132 0.789329
5.8665733 0.78955995
5.8670334 0.78974525
5.8674935 0.78990739
5.8679536 0.79006884
5.8684137 0.79025206
5.8688738 0.79047953
5.8693339 0.79077371
5.869794 0.79115709
5.8702541 0.7916438
5.8707141 0.79220426
5.8711742 0.79282839
5.8716343 0.79351069
5.8720944 0.79424564
5.8725545 0.79502772
5.8730146 0.79585142
5.8734747 0.79671122
5.8739348 0.79760161
5.8743949 0.79851708
5.874855 0.79945209
5.8753151 0.80103611
5.8757752 0.80494021
5.8762352 0.81074878
5.8766953 0.81790244
5.8771554 0.82584187
5.8776155 0.8340077
5.8780756 0.84184059
5.8785357 0.84878119
5.8789958 0.85427015
5.8794559 0.85774811
5.879916 0.85865574
5.8803761 0.85666434
5.8808362 0.85222479
5.8812963 0.84580436
5.8817564 0.83786451
5.8822164 0.82886666
5.8826765 0.81927226
5.8831366 0.80954275
5.8835967 0.80013956
5.8840568 0.79152413
5.8845169 0.78415791
5.884977 0.77850232
5.8854371 0.77398815
5.8858972 0.76957822
5.8863573 0.76533979
5.8868174 0.76134282
5.8872775 0.75765724
5.8877375 0.75435303
5.8881976 0.75150012
5.8886577 0.74916848
5.8891178 0.74742805
5.8895779 0.74634878
5.890038 0.74600619
5.8904981 0.74730251
5.8909582 0.75053292
5.8914183 0.75523312
5.8918784 0.76093883
5.8923385 0.76718574
5.8927986 0.77350956
5.8932587 0.779446
5.8937187 0.78453076
5.8941788 0.78829955
5.8946389 0.79028806
5.895099 0.79007755
5.8955591 0.7886658
5.8960192 0.78672987
5.8964793 0.78440269
5.8969394 0.78181717
5.8973995 0.77910625
5.8978596 0.77640284
5.8983197 0.77383986
5.8987798 0.77155025
5.8992398 0.76966692
5.8996999 0.76832279
5.90016 0.76760466
5.9006201 0.7670505
5.9010802 0.76650669
5.9015403 0.76597234
5.9020004 0.76544656
5.9024605 0.76492846
5.9029206 0.76441714
5.9033807 0.76391172
5.9038408 0.7634113
5.9043009 0.76291498
5.904761 0.76242189
5.905221 0.76193356
5.9056811 0.76146592
5.9061412 0.76102343
5.9066013 0.76060783
5.9070614 0.76022084
5.9075215 0.75986421
5.9079816 0.75953965
5.9084417 0.75924891
5.9089018 0.75899371
5.9093619 0.75877578
5.909822 0.75859686
5.9102821 0.75917508
5.9107421 0.76303397
5.9112022 0.76981131
5.9116623 0.77884284
5.9121224 0.78946429
5.9125825 0.80101137
5.9130426 0.81281983
5.9135027 0.82422539
5.9139628 0.83456378
5.9144229 0.84317073
5.914883 0.84938198
5.9153431 0.85290724
5.9158032 0.85454929
5.9162633 0.8547376
5.9167233 0.85386956
5.9171834 0.85234258
5.9176435 0.85055407
5.9181036 0.84890143
5.9185637 0.84778205
5.9190238 0.84759335
5.9194839 0.84873272
5.919944 0.85159756
5.9204041 0.85646384
5.9208642 0.8630726
5.9213243 0.87102962
5.9217844 0.87994105
5.9222444 0.88941304
5.9227045 0.89905176
5.9231646 0.90846335
5.9236247 0.91725398
5.9240848 0.92502979
5.9245449 0.93139695
5.925005 0.93596169
5.9254651 0.9392107
5.9259252 0.94185534
5.9263853 0.94389041
5.9268454 0.94531071
5.9273055 0.94611103
5.9277656 0.94628617
5.9282256 0.94583094
5.9286857 0.94474012
5.9291458 0.94300852
5.9296059 0.94063093
5.930066 0.93759148
5.9305261 0.93331375
5.9309862 0.92771262
5.9314463 0.92112514
5.9319064 0.91388834
5.9323665 0.90633926
5.9328266 0.89881494
5.9332867 0.89165241
5.9337467 0.88518872
5.9342068 0.87976089
5.9346669 0.87570597
5.935127 0.87329564
5.9355871 0.87157967
5.9360472 0.87015283
5.9365073 0.86903118
5.9369674 0.86823077
5.9374275 0.86776768
5.9378876 0.86765795
5.9383477 0.86791765
5.9388078 0.86856285
5.9392679 0.8696096
5.9397279 0.87107397
5.940188 0.87297135
5.9406481 0.87527623
5.9411082 0.87790142
5.9415683 0.88075484
5.9420284 0.88374438
5.9424885 0.88677795
5.9429486 0.88976344
5.9434087 0.89260876
5.9438688 0.89522182
5.9443289 0.8975105
5.944789 0.89938272
5.945249 0.90081638
5.9457091 0.90211179
5.9461692 0.90331214
5.9466293 0.90441345
5.9470894 0.90541173
5.9475495 0.906303
5.9480096 0.90708328
5.9484697 0.90774858
5.9489298 0.90829492
5.9493899 0.90871831
5.94985 0.90901477
5.9503101 0.90917349
5.9507702 0.90917652
5.9512302 0.90903444
5.9516903 0.90875971
5.9521504 0.9083648
5.9526105 0.90786217
5.9530706 0.90726428
5.9535307 0.9065836
5.9539908 0.9058326
5.9544509 0.90502373
5.954911 0.90416947
5.9553711 0.90307937
5.9558312 0.90141436
5.9562913 0.89928075
5.9567514 0.89679718
5.9572114 0.89408231
5.9576715 0.89125478
5.9581316 0.88843324
5.9585917 0.88573634
5.9590518 0.88328272
5.9595119 0.88119103
5.959972 0.87957992
5.9604321 0.87871175
5.9608922 0.8787465
5.9613523 0.87957978
5.9618124 0.88110644
5.9622725 0.88322134
5.9627325 0.88581936
5.9631926 0.88879534
5.9636527 0.89204416
5.9641128 0.89546066
5.9645729 0.89893972
5.965033 0.90238405
5.9654931 0.90733216
5.9659532 0.91460968
5.9664133 0.92366258
5.9668734 0.93393684
5.9673335 0.94487844
5.9677936 0.95593337
5.9682537 0.96654759
5.9687137 0.97616708
5.9691738 0.98423784
5.9696339 0.99020583
5.970094 0.99346134
5.9705541 0.99207927
5.9710142 0.98612694
5.9714743 0.97668879
5.9719344 0.96484922
5.9723945 0.95169268
5.9728546 0.93830358
5.9733147 0.92576635
5.9737748 0.91516541
5.9742348 0.90758518
5.9746949 0.9041101
5.975155 0.90548665
5.9756151 0.90817071
5.9760752 0.91093544
5.9765353 0.91378318
5.9769954 0.91671629
5.9774555 0.9197371
5.9779156 0.92284795
5.9783757 0.92605118
5.9788358 0.92934914
5.9792959 0.93274417
5.979756 0.93623861
5.980216 0.93983647
5.9806761 0.94354214
5.9811362 0.94733561
5.9815963 0.9511935
5.9820564 0.95509245
5.9825165 0.95900911
5.9829766 0.96292012
5.9834367 0.9668021
5.9838968 0.9706317
5.9843569 0.97438557
5.984817 0.97804033
5.9852771 0.98139144
5.9857371 0.98373191
5.9861972 0.98508537
5.9866573 0.98555794
5.9871174 0.98525577
5.9875775 0.98428498
5.9880376 0.98275169
5.9884977 0.98076204
5.9889578 0.97842216
5.9894179 0.97583818
5.989878 0.97311623
5.9903381 0.96852761
5.9907982 0.95814462
5.9912583 0.94319214
5.9917183 0.92515017
5.9921784 0.90549876
5.9926385 0.88571793
5.9930986 0.86728769
5.9935587 0.85168809
5.9940188 0.84039913
5.9944789 0.83490085
5.994939 0.83667328
5.9953991 0.84380951
5.9958592 0.85135603
5.9963193 0.85917603
5.9967794 0.86720738
5.9972394 0.87538795
5.9976995 0.88365559
5.9981596 0.89194816
5.9986197 0.90020353
5.9990798 0.90835955
5.9995399 0.91635409
6 0.924125
