# Supplementary material for: Structural motifs of gold cluster anions with 17 to 69 atoms
Source: Nat Commun. 2026 Apr 10;17:5099. doi: 10.1038/s41467-026-71649-9 (PMC13246909; doi:10.1038/s41467-026-71649-9)
Supplement: Supplementary file 5 — Source Data [file 41467_2026_71649_MOESM5_ESM.zip › Figure2/39_th_blue.dat]

3.7 0
3.7004601 0
3.7009202 0
3.7013803 0
3.7018404 0
3.7023005 0
3.7027606 0
3.7032206 0
3.7036807 0
3.7041408 0
3.7046009 0
3.705061 0
3.7055211 0
3.7059812 0
3.7064413 0
3.7069014 0
3.7073615 0
3.7078216 0
3.7082817 0
3.7087417 0
3.7092018 0
3.7096619 0
3.710122 0
3.7105821 0
3.7110422 0
3.7115023 0
3.7119624 0
3.7124225 0
3.7128826 0
3.7133427 0
3.7138028 0
3.7142629 0
3.7147229 0
3.715183 0
3.7156431 0
3.7161032 0
3.7165633 0
3.7170234 0
3.7174835 0
3.7179436 0
3.7184037 0
3.7188638 0
3.7193239 0
3.719784 0
3.720244 0
3.7207041 0
3.7211642 0
3.7216243 0
3.7220844 0
3.7225445 0
3.7230046 0
3.7234647 0
3.7239248 0
3.7243849 0
3.724845 0
3.7253051 0
3.7257652 0
3.7262252 0
3.7266853 0
3.7271454 0
3.7276055 0
3.7280656 0
3.7285257 0
3.7289858 0
3.7294459 0
3.729906 0
3.7303661 0
3.7308262 0
3.7312863 0
3.7317463 0
3.7322064 0
3.7326665 0
3.7331266 0
3.7335867 0
3.7340468 0
3.7345069 0
3.734967 0
3.7354271 0
3.7358872 0
3.7363473 0
3.7368074 0
3.7372675 0
3.7377275 0
3.7381876 0
3.7386477 0
3.7391078 0
3.7395679 0
3.740028 0
3.7404881 0
3.7409482 0
3.7414083 0
3.7418684 0
3.7423285 0
3.7427886 0
3.7432486 0
3.7437087 0
3.7441688 0
3.7446289 0
3.745089 0
3.7455491 0
3.7460092 0
3.7464693 0
3.7469294 0
3.7473895 0
3.7478496 0
3.7483097 0
3.7487698 0
3.7492298 0
3.7496899 0
3.75015 0
3.7506101 0
3.7510702 0
3.7515303 0
3.7519904 0
3.7524505 0
3.7529106 0
3.7533707 0
3.7538308 0
3.7542909 0
3.754751 0
3.755211 0
3.7556711 0
3.7561312 0
3.7565913 0
3.7570514 0
3.7575115 0
3.7579716 0
3.7584317 0
3.7588918 0
3.7593519 0
3.759812 0
3.7602721 0
3.7607321 0
3.7611922 0
3.7616523 0
3.7621124 0
3.7625725 0
3.7630326 0
3.7634927 0
3.7639528 0
3.7644129 0
3.764873 0
3.7653331 0
3.7657932 0
3.7662533 0
3.7667133 0
3.7671734 0
3.7676335 0
3.7680936 0
3.7685537 0
3.7690138 0
3.7694739 0
3.769934 0
3.7703941 0
3.7708542 0
3.7713143 0
3.7717744 0
3.7722344 0
3.7726945 0
3.7731546 0
3.7736147 0
3.7740748 0
3.7745349 0
3.774995 0
3.7754551 0
3.7759152 0
3.7763753 0
3.7768354 0
3.7772955 0
3.7777556 0
3.7782156 0
3.7786757 0
3.7791358 0
3.7795959 0
3.780056 0
3.7805161 0
3.7809762 0
3.7814363 0
3.7818964 0
3.7823565 0
3.7828166 0
3.7832767 0
3.7837367 0
3.7841968 0
3.7846569 0
3.785117 0
3.7855771 0
3.7860372 0
3.7864973 0
3.7869574 0
3.7874175 0
3.7878776 0
3.7883377 0
3.7887978 0
3.7892579 0
3.7897179 0
3.790178 0
3.7906381 0
3.7910982 0
3.7915583 0
3.7920184 0
3.7924785 0
3.7929386 0
3.7933987 0
3.7938588 0
3.7943189 0
3.794779 0
3.795239 0
3.7956991 0
3.7961592 0
3.7966193 0
3.7970794 0
3.7975395 0
3.7979996 0
3.7984597 0
3.7989198 0
3.7993799 0
3.79984 0
3.8003001 0
3.8007602 0
3.8012202 0
3.8016803 0
3.8021404 0
3.8026005 0
3.8030606 0
3.8035207 0
3.8039808 0
3.8044409 0
3.804901 0
3.8053611 0
3.8058212 0
3.8062813 0
3.8067413 0
3.8072014 0
3.8076615 0
3.8081216 0
3.8085817 0
3.8090418 0
3.8095019 0
3.809962 0
3.8104221 0
3.8108822 0
3.8113423 0
3.8118024 0
3.8122625 0
3.8127225 0
3.8131826 0
3.8136427 0
3.8141028 0
3.8145629 0
3.815023 0
3.8154831 0
3.8159432 0
3.8164033 0
3.8168634 0
3.8173235 0
3.8177836 0
3.8182436 0
3.8187037 0
3.8191638 0
3.8196239 0
3.820084 0
3.8205441 0
3.8210042 0
3.8214643 0
3.8219244 0
3.8223845 0
3.8228446 0
3.8233047 0
3.8237648 0
3.8242248 0
3.8246849 0
3.825145 0
3.8256051 0
3.8260652 0
3.8265253 0
3.8269854 0
3.8274455 0
3.8279056 0
3.8283657 0
3.8288258 0
3.8292859 0
3.8297459 0
3.830206 0
3.8306661 0
3.8311262 0
3.8315863 0
3.8320464 0
3.8325065 0
3.8329666 0
3.8334267 0
3.8338868 0
3.8343469 0
3.834807 0
3.8352671 0
3.8357271 0
3.8361872 0
3.8366473 0
3.8371074 0
3.8375675 0
3.8380276 0
3.8384877 0
3.8389478 0
3.8394079 0
3.839868 0
3.8403281 0
3.8407882 0
3.8412482 0
3.8417083 0
3.8421684 0
3.8426285 0
3.8430886 0
3.8435487 0
3.8440088 0
3.8444689 0
3.844929 0
3.8453891 0
3.8458492 0
3.8463093 0
3.8467694 0
3.8472294 0
3.8476895 0
3.8481496 0
3.8486097 0
3.8490698 0
3.8495299 0
3.84999 0
3.8504501 0
3.8509102 0
3.8513703 0
3.8518304 0
3.8522905 0
3.8527506 0
3.8532106 0
3.8536707 0
3.8541308 0
3.8545909 0
3.855051 0
3.8555111 0
3.8559712 0
3.8564313 0
3.8568914 0
3.8573515 0
3.8578116 0
3.8582717 0
3.8587317 0
3.8591918 0
3.8596519 0
3.860112 0
3.8605721 0
3.8610322 0
3.8614923 0
3.8619524 0
3.8624125 0
3.8628726 0
3.8633327 0
3.8637928 0
3.8642529 0
3.8647129 0
3.865173 0
3.8656331 0
3.8660932 0
3.8665533 0
3.8670134 0
3.8674735 0
3.8679336 0
3.8683937 0
3.8688538 0
3.8693139 0
3.869774 0
3.870234 0
3.8706941 0
3.8711542 0
3.8716143 0
3.8720744 0
3.8725345 0
3.8729946 0
3.8734547 0
3.8739148 0
3.8743749 0
3.874835 0
3.8752951 0
3.8757552 0
3.8762152 0
3.8766753 0
3.8771354 0
3.8775955 0
3.8780556 0
3.8785157 0
3.8789758 0
3.8794359 0
3.879896 0
3.8803561 0
3.8808162 0
3.8812763 0
3.8817363 0
3.8821964 0
3.8826565 0
3.8831166 0
3.8835767 0
3.8840368 0
3.8844969 0
3.884957 0
3.8854171 0
3.8858772 0
3.8863373 0
3.8867974 0
3.8872575 0
3.8877175 0
3.8881776 0
3.8886377 0
3.8890978 0
3.8895579 0
3.890018 0
3.8904781 0
3.8909382 0
3.8913983 0
3.8918584 0
3.8923185 0
3.8927786 0
3.8932386 0
3.8936987 0
3.8941588 0
3.8946189 0
3.895079 0
3.8955391 0
3.8959992 0
3.8964593 0
3.8969194 0
3.8973795 0
3.8978396 0
3.8982997 0
3.8987598 0
3.8992198 0
3.8996799 0
3.90014 0
3.9006001 0
3.9010602 0
3.9015203 0
3.9019804 0
3.9024405 0
3.9029006 0
3.9033607 0
3.9038208 0
3.9042809 0
3.9047409 0
3.905201 0
3.9056611 0
3.9061212 0
3.9065813 0
3.9070414 0
3.9075015 0
3.9079616 0
3.9084217 0
3.9088818 0
3.9093419 0
3.909802 0
3.9102621 0
3.9107221 0
3.9111822 0
3.9116423 0
3.9121024 0
3.9125625 0
3.9130226 0
3.9134827 0
3.9139428 0
3.9144029 0
3.914863 0
3.9153231 0
3.9157832 0
3.9162432 0
3.9167033 0
3.9171634 0
3.9176235 0
3.9180836 0
3.9185437 0
3.9190038 0
3.9194639 0
3.919924 0
3.9203841 0
3.9208442 0
3.9213043 0
3.9217644 0
3.9222244 0
3.9226845 0
3.9231446 0
3.9236047 0
3.9240648 0
3.9245249 0
3.924985 0
3.9254451 0
3.9259052 0
3.9263653 0
3.9268254 0
3.9272855 0
3.9277455 0
3.9282056 0
3.9286657 0
3.9291258 0
3.9295859 0
3.930046 0
3.9305061 0
3.9309662 0
3.9314263 0
3.9318864 0
3.9323465 0
3.9328066 0
3.9332667 0
3.9337267 0
3.9341868 0
3.9346469 0
3.935107 0
3.9355671 0
3.9360272 0
3.9364873 0
3.9369474 0
3.9374075 0
3.9378676 0
3.9383277 0
3.9387878 0
3.9392478 0
3.9397079 0
3.940168 0
3.9406281 0
3.9410882 0
3.9415483 0
3.9420084 0
3.9424685 0
3.9429286 0
3.9433887 0
3.9438488 0
3.9443089 0
3.944769 0
3.945229 0
3.9456891 0
3.9461492 0
3.9466093 0
3.9470694 0
3.9475295 0
3.9479896 0
3.9484497 0
3.9489098 7.6535581e-12
3.9493699 4.9756517e-11
3.94983 1.2608999e-10
3.9502901 2.337754e-10
3.9507502 3.6993414e-10
3.9512102 5.3168762e-10
3.9516703 7.1615725e-10
3.9521304 9.2046443e-10
3.9525905 1.1417306e-09
3.9530506 1.3770771e-09
3.9535107 1.6236254e-09
3.9539708 1.8784969e-09
3.9544309 2.138813e-09
3.954891 2.4016951e-09
3.9553511 2.6642646e-09
3.9558112 2.9236429e-09
3.9562713 3.1769515e-09
3.9567313 3.4213116e-09
3.9571914 3.6538449e-09
3.9576515 3.8716725e-09
3.9581116 4.4441508e-09
3.9585717 6.0099659e-09
3.9590318 8.5059759e-09
3.9594919 1.1853901e-08
3.959952 1.5975463e-08
3.9604121 2.079238e-08
3.9608722 2.6226374e-08
3.9613323 3.2199165e-08
3.9617924 3.8632474e-08
3.9622525 4.5448021e-08
3.9627125 5.2567526e-08
3.9631726 5.991271e-08
3.9636327 6.7405293e-08
3.9640928 7.4966996e-08
3.9645529 8.2519538e-08
3.965013 8.9984642e-08
3.9654731 9.7284026e-08
3.9659332 1.0433941e-07
3.9663933 1.1107252e-07
3.9668534 1.174195e-07
3.9673135 1.3521668e-07
3.9677736 1.7371259e-07
3.9682336 2.3131567e-07
3.9686937 3.0643436e-07
3.9691538 3.9747709e-07
3.9696139 5.028523e-07
3.970074 6.2096843e-07
3.9705341 7.5023391e-07
3.9709942 8.8905718e-07
3.9714543 1.0358467e-06
3.9719144 1.1890108e-06
3.9723745 1.3469581e-06
3.9728346 1.5080969e-06
3.9732947 1.6708357e-06
3.9737548 1.8335829e-06
3.9742148 1.9947469e-06
3.9746749 2.1527362e-06
3.975135 2.3059593e-06
3.9755951 2.4528245e-06
3.9760552 2.6002512e-06
3.9765153 2.9476653e-06
3.9769754 3.5646031e-06
3.9774355 4.4309511e-06
3.9778956 5.5265955e-06
3.9783557 6.8314229e-06
3.9788158 8.3253196e-06
3.9792759 9.9881719e-06
3.9797359 1.1799866e-05
3.980196 1.3740289e-05
3.9806561 1.5789327e-05
3.9811162 1.7926866e-05
3.9815763 2.0132793e-05
3.9820364 2.2386994e-05
3.9824965 2.4669355e-05
3.9829566 2.6959763e-05
3.9834167 2.9238104e-05
3.9838768 3.1484265e-05
3.9843369 3.3678132e-05
3.984797 3.5799591e-05
3.9852571 3.8068082e-05
3.9857171 4.2272391e-05
3.9861772 4.8659323e-05
3.9866373 5.7078127e-05
3.9870974 6.737805e-05
3.9875575 7.9408341e-05
3.9880176 9.3018247e-05
3.9884777 0.00010805702
3.9889378 0.0001243739
3.9893979 0.00014181814
3.989858 0.00016023899
3.9903181 0.00017948569
3.9907782 0.0001994075
3.9912382 0.00021985365
3.9916983 0.00024067341
3.9921584 0.00026171602
3.9926185 0.00028283072
3.9930786 0.00030386676
3.9935387 0.00032467339
3.9939988 0.00034509987
3.9944589 0.00036739866
3.994919 0.00039977783
3.9953791 0.00044243988
3.9958392 0.00049482433
3.9962993 0.00055637069
3.9967594 0.00062651848
3.9972194 0.0007047072
3.9976795 0.00079037637
3.9981396 0.00088296549
3.9985997 0.00098191408
3.9990598 0.0010866616
3.9995199 0.0011966477
3.99998 0.0013113118
4.0004401 0.0014300933
4.0009002 0.0015524319
4.0013603 0.001677767
4.0018204 0.0018055382
4.0022805 0.0019351849
4.0027405 0.0020661467
4.0032006 0.002197863
4.0036607 0.0023372402
4.0041208 0.0024974669
4.0045809 0.0026790323
4.005041 0.0028821689
4.0055011 0.003107109
4.0059612 0.003354085
4.0064213 0.0036233292
4.0068814 0.0039150741
4.0073415 0.0042295521
4.0078016 0.0045669954
4.0082617 0.0049276365
4.0087217 0.0053117079
4.0091818 0.0057194417
4.0096419 0.0061510706
4.010102 0.0066068267
4.0105621 0.0070869426
4.0110222 0.0075916505
4.0114823 0.0081211829
4.0119424 0.0086757721
4.0124025 0.0092556583
4.0128626 0.0098649509
4.0133227 0.010505867
4.0137828 0.011176801
4.0142428 0.011876148
4.0147029 0.0126023
4.015163 0.013353652
4.0156231 0.014128599
4.0160832 0.014925534
4.0165433 0.015742851
4.0170034 0.016578945
4.0174635 0.017432209
4.0179236 0.018301039
4.0183837 0.019183827
4.0188438 0.020078968
4.0193039 0.020984857
4.019764 0.021899886
4.020224 0.022822451
4.0206841 0.023750946
4.0211442 0.024683763
4.0216043 0.02562039
4.0220644 0.026583332
4.0225245 0.027579237
4.0229846 0.028604331
4.0234447 0.029654836
4.0239048 0.030726978
4.0243649 0.031816978
4.024825 0.032921062
4.0252851 0.034035453
4.0257451 0.035156375
4.0262052 0.036280051
4.0266653 0.037402705
4.0271254 0.038520562
4.0275855 0.039629844
4.0280456 0.040726776
4.0285057 0.041807581
4.0289658 0.042868483
4.0294259 0.043905706
4.029886 0.044915474
4.0303461 0.04589401
4.0308062 0.04684129
4.0312663 0.04778104
4.0317263 0.04871341
4.0321864 0.049632655
4.0326465 0.050533031
4.0331066 0.051408793
4.0335667 0.052254198
4.0340268 0.053063501
4.0344869 0.053830958
4.034947 0.054550825
4.0354071 0.055217357
4.0358672 0.05582481
4.0363273 0.05636744
4.0367874 0.056839503
4.0372474 0.057235255
4.0377075 0.057548951
4.0381676 0.057774846
4.0386277 0.057907198
4.0390878 0.057940261
4.0395479 0.057868291
4.040008 0.057709273
4.0404681 0.057542457
4.0409282 0.057374796
4.0413883 0.057206342
4.0418484 0.057037147
4.0423085 0.056867263
4.0427686 0.056696743
4.0432286 0.056525638
4.0436887 0.056354001
4.0441488 0.056181884
4.0446089 0.056009338
4.045069 0.055836417
4.0455291 0.055663172
4.0459892 0.055489655
4.0464493 0.055315919
4.0469094 0.055142015
4.0473695 0.054967997
4.0478296 0.054793914
4.0482897 0.054619821
4.0487497 0.054445769
4.0492098 0.054271438
4.0496699 0.054096269
4.05013 0.053920375
4.0505901 0.053743877
4.0510502 0.053566899
4.0515103 0.053389564
4.0519704 0.053211995
4.0524305 0.053034314
4.0528906 0.052856644
4.0533507 0.052679108
4.0538108 0.052501829
4.0542709 0.05232493
4.0547309 0.052148533
4.055191 0.051972761
4.0556511 0.051797738
4.0561112 0.051623586
4.0565713 0.051450428
4.0570314 0.051278387
4.0574915 0.051107586
4.0579516 0.050938271
4.0584117 0.050820913
4.0588718 0.050791286
4.0593319 0.050841429
4.059792 0.050963382
4.0602521 0.051149184
4.0607121 0.051390875
4.0611722 0.051680495
4.0616323 0.052010084
4.0620924 0.052371681
4.0625525 0.052757325
4.0630126 0.053159057
4.0634727 0.053568917
4.0639328 0.053978943
4.0643929 0.054381176
4.064853 0.054767655
4.0653131 0.055130421
4.0657732 0.055461512
4.0662332 0.055752968
4.0666933 0.055996829
4.0671534 0.056187278
4.0676135 0.056363718
4.0680736 0.056541171
4.0685337 0.056716425
4.0689938 0.056886271
4.0694539 0.057047499
4.069914 0.0571969
4.0703741 0.057331264
4.0708342 0.05744738
4.0712943 0.057542039
4.0717544 0.057612031
4.0722144 0.057654146
4.0726745 0.057665175
4.0731346 0.057641906
4.0735947 0.057581132
4.0740548 0.057479641
4.0745149 0.057334224
4.074975 0.057141671
4.0754351 0.056898772
4.0758952 0.056602318
4.0763553 0.056248505
4.0768154 0.055832194
4.0772755 0.05535568
4.0777355 0.054822438
4.0781956 0.054235942
4.0786557 0.053599669
4.0791158 0.052917095
4.0795759 0.052191694
4.080036 0.051426944
4.0804961 0.050626319
4.0809562 0.049793295
4.0814163 0.048931348
4.0818764 0.048043953
4.0823365 0.047134586
4.0827966 0.046206722
4.0832567 0.045263839
4.0837167 0.04430941
4.0841768 0.043346911
4.0846369 0.042379819
4.085097 0.041411609
4.0855571 0.040437878
4.0860172 0.039435653
4.0864773 0.038406407
4.0869374 0.037353768
4.0873975 0.036281363
4.0878576 0.03519282
4.0883177 0.034091768
4.0887778 0.032981835
4.0892378 0.031866649
4.0896979 0.030749838
4.090158 0.02963503
4.0906181 0.028525853
4.0910782 0.027425936
4.0915383 0.026338907
4.0919984 0.025268393
4.0924585 0.024218023
4.0929186 0.023191425
4.0933787 0.022192227
4.0938388 0.021224057
4.0942989 0.020290544
4.094759 0.019386972
4.095219 0.01850129
4.0956791 0.017634119
4.0961392 0.0167863
4.0965993 0.01595867
4.0970594 0.01515207
4.0975195 0.014367338
4.0979796 0.013605314
4.0984397 0.012866837
4.0988998 0.012152745
4.0993599 0.011463879
4.09982 0.010801076
4.1002801 0.010165178
4.1007401 0.0095570216
4.1012002 0.0089774474
4.1016603 0.0084272943
4.1021204 0.0079074013
4.1025805 0.0074186077
4.1030406 0.0069617527
4.1035007 0.0065376368
4.1039608 0.0061351539
4.1044209 0.0057453766
4.104881 0.0053687339
4.1053411 0.0050056545
4.1058012 0.0046565676
4.1062613 0.0043219019
4.1067213 0.0040020863
4.1071814 0.0036975498
4.1076415 0.0034087212
4.1081016 0.0031360295
4.1085617 0.0028799036
4.1090218 0.0026407723
4.1094819 0.0024190646
4.109942 0.0022152094
4.1104021 0.0020296356
4.1108622 0.0018627721
4.1113223 0.0017150477
4.1117824 0.0015868915
4.1122424 0.0014787323
4.1127025 0.001390276
4.1131626 0.0013071232
4.1136227 0.0012238392
4.1140828 0.0011408574
4.1145429 0.0010586109
4.115003 0.00097753322
4.1154631 0.0008980576
4.1159232 0.00082061737
4.1163833 0.00074564586
4.1168434 0.0006735764
4.1173035 0.00060484231
4.1177636 0.00053987691
4.1182236 0.00047911353
4.1186837 0.00042298549
4.1191438 0.00037192612
4.1196039 0.00032636874
4.120064 0.00028674667
4.1205241 0.00025349325
4.1209842 0.00022704179
4.1214443 0.00020782561
4.1219044 0.00019538756
4.1223645 0.00018378343
4.1228246 0.00017191132
4.1232847 0.00015986427
4.1237447 0.00014773534
4.1242048 0.00013561761
4.1246649 0.00012360411
4.125125 0.00011178791
4.1255851 0.00010026206
4.1260452 8.9119625e-05
4.1265053 7.8453659e-05
4.1269654 6.8357217e-05
4.1274255 5.8923357e-05
4.1278856 5.0245136e-05
4.1283457 4.2415612e-05
4.1288058 3.552784e-05
4.1292659 2.9674878e-05
4.1297259 2.4949783e-05
4.130186 2.1445612e-05
4.1306461 1.9255421e-05
4.1311062 1.8139133e-05
4.1315663 1.7056784e-05
4.1320264 1.5934863e-05
4.1324865 1.478407e-05
4.1329466 1.3615106e-05
4.1334067 1.2438672e-05
4.1338668 1.1265469e-05
4.1343269 1.0106198e-05
4.134787 8.9715588e-06
4.135247 7.8722535e-06
4.1357071 6.8189826e-06
4.1361672 5.822447e-06
4.1366273 4.8933477e-06
4.1370874 4.0423856e-06
4.1375475 3.2802616e-06
4.1380076 2.6176765e-06
4.1384677 2.0653313e-06
4.1389278 1.633927e-06
4.1393879 1.3341643e-06
4.139848 1.1767442e-06
4.1403081 1.111842e-06
4.1407682 1.0446625e-06
4.1412282 9.7450999e-07
4.1416883 9.0212811e-07
4.1421484 8.282606e-07
4.1426085 7.5365119e-07
4.1430686 6.7904361e-07
4.1435287 6.0518157e-07
4.1439888 5.3280881e-07
4.1444489 4.6266905e-07
4.144909 3.9550602e-07
4.1453691 3.3206344e-07
4.1458292 2.7308504e-07
4.1462893 2.1931455e-07
4.1467493 1.7149568e-07
4.1472094 1.3037218e-07
4.1476695 9.6687759e-08
4.1481296 7.1186147e-08
4.1485897 5.461107e-08
4.1490498 4.7682524e-08
4.1495099 4.5056262e-08
4.14997 4.2261674e-08
4.1504301 3.9331922e-08
4.1508902 3.6300166e-08
4.1513503 3.3199569e-08
4.1518104 3.0063291e-08
4.1522705 2.6924494e-08
4.1527305 2.3816339e-08
4.1531906 2.0771986e-08
4.1536507 1.7824598e-08
4.1541108 1.5007334e-08
4.1545709 1.2353358e-08
4.155031 9.8958285e-09
4.1554911 7.6679083e-09
4.1559512 5.7027581e-09
4.1564113 4.0335392e-09
4.1568714 2.6934127e-09
4.1573315 1.7155398e-09
4.1577916 1.1330817e-09
4.1582517 9.6257699e-10
4.1587117 9.0788247e-10
4.1591718 8.4954829e-10
4.1596319 7.882972e-10
4.160092 7.2485197e-10
4.1605521 6.5993534e-10
4.1610122 5.9427007e-10
4.1614723 5.2857892e-10
4.1619324 4.6358464e-10
4.1623925 4.0000998e-10
4.1628526 3.3857771e-10
4.1633127 2.8001058e-10
4.1637728 2.2503133e-10
4.1642328 1.7436274e-10
4.1646929 1.2872755e-10
4.165153 8.884852e-11
4.1656131 5.5448404e-11
4.1660732 2.9249958e-11
4.1665333 1.0975937e-11
4.1669934 1.3490961e-12
4.1674535 0
4.1679136 0
4.1683737 0
4.1688338 0
4.1692939 0
4.169754 0
4.170214 0
4.1706741 0
4.1711342 0
4.1715943 0
4.1720544 0
4.1725145 0
4.1729746 0
4.1734347 0
4.1738948 0
4.1743549 0
4.174815 0
4.1752751 0
4.1757351 0
4.1761952 0
4.1766553 0
4.1771154 0
4.1775755 0
4.1780356 0
4.1784957 0
4.1789558 0
4.1794159 0
4.179876 0
4.1803361 0
4.1807962 0
4.1812563 0
4.1817163 0
4.1821764 0
4.1826365 0
4.1830966 0
4.1835567 0
4.1840168 0
4.1844769 0
4.184937 0
4.1853971 0
4.1858572 0
4.1863173 0
4.1867774 0
4.1872374 0
4.1876975 0
4.1881576 0
4.1886177 0
4.1890778 0
4.1895379 0
4.189998 0
4.1904581 0
4.1909182 0
4.1913783 0
4.1918384 0
4.1922985 0
4.1927586 0
4.1932186 0
4.1936787 0
4.1941388 0
4.1945989 0
4.195059 0
4.1955191 0
4.1959792 0
4.1964393 0
4.1968994 0
4.1973595 0
4.1978196 0
4.1982797 0
4.1987397 0
4.1991998 0
4.1996599 0
4.20012 0
4.2005801 0
4.2010402 0
4.2015003 0
4.2019604 0
4.2024205 0
4.2028806 0
4.2033407 0
4.2038008 0
4.2042609 0
4.2047209 0
4.205181 0
4.2056411 0
4.2061012 0
4.2065613 0
4.2070214 0
4.2074815 0
4.2079416 0
4.2084017 0
4.2088618 0
4.2093219 0
4.209782 0
4.210242 0
4.2107021 0
4.2111622 0
4.2116223 0
4.2120824 0
4.2125425 0
4.2130026 2.1964303e-12
4.2134627 2.0515243e-11
4.2139228 5.6209837e-11
4.2143829 1.0783353e-10
4.214843 1.7393963e-10
4.2153031 2.5308146e-10
4.2157632 3.4381233e-10
4.2162232 4.4468556e-10
4.2166833 5.5425446e-10
4.2171434 6.7107234e-10
4.2176035 7.9369253e-10
4.2180636 9.2066833e-10
4.2185237 1.0505531e-09
4.2189838 1.1819e-09
4.2194439 1.3132626e-09
4.219904 1.443194e-09
4.2203641 1.5702476e-09
4.2208242 1.6929767e-09
4.2212843 1.8099346e-09
4.2217443 1.9196747e-09
4.2222044 2.2130267e-09
4.2226645 3.2590454e-09
4.2231246 5.0402935e-09
4.2235847 7.4953646e-09
4.2240448 1.0562852e-08
4.2245049 1.418135e-08
4.224965 1.8289451e-08
4.2254251 2.2825748e-08
4.2258852 2.7728837e-08
4.2263453 3.2937309e-08
4.2268054 3.8389758e-08
4.2272655 4.4024779e-08
4.2277255 4.9780963e-08
4.2281856 5.5596906e-08
4.2286457 6.14112e-08
4.2291058 6.7162438e-08
4.2295659 7.2789215e-08
4.230026 7.8230124e-08
4.2304861 8.3423758e-08
4.2309462 8.8308711e-08
4.2314063 1.0040139e-07
4.2318664 1.3066483e-07
4.2323265 1.7783731e-07
4.2327866 2.4051537e-07
4.2332466 3.172955e-07
4.2337067 4.0677423e-07
4.2341668 5.0754807e-07
4.2346269 6.1821355e-07
4.235087 7.3736716e-07
4.2355471 8.6360544e-07
4.2360072 9.955249e-07
4.2364673 1.131722e-06
4.2369274 1.2707934e-06
4.2373875 1.4113355e-06
4.2378476 1.5519448e-06
4.2383077 1.6912179e-06
4.2387678 1.8277512e-06
4.2392278 1.9601414e-06
4.2396879 2.0869848e-06
4.240148 2.2079065e-06
4.2406081 2.4911674e-06
4.2410682 3.0457629e-06
4.2415283 3.8513549e-06
4.2419884 4.8876054e-06
4.2424485 6.1341761e-06
4.2429086 7.570729e-06
4.2433687 9.1769259e-06
4.2438288 1.0932429e-05
4.2442889 1.2816899e-05
4.2447489 1.481e-05
4.245209 1.6891391e-05
4.2456691 1.9040736e-05
4.2461292 2.1237697e-05
4.2465893 2.3461935e-05
4.2470494 2.5693111e-05
4.2475095 2.7910889e-05
4.2479696 3.0094929e-05
4.2484297 3.2224894e-05
4.2488898 3.4280446e-05
4.2493499 3.6356563e-05
4.24981 4.0394852e-05
4.2502701 4.6959941e-05
4.2507301 5.5873169e-05
4.2511902 6.6955874e-05
4.2516503 8.0029395e-05
4.2521104 9.4915071e-05
4.2525705 0.00011143424
4.2530306 0.00012940824
4.2534907 0.00014865841
4.2539508 0.00016900609
4.2544109 0.00019027262
4.254871 0.00021227933
4.2553311 0.00023484757
4.2557912 0.00025779868
4.2562513 0.00028095398
4.2567113 0.00030413483
4.2571714 0.00032716256
4.2576315 0.0003498585
4.2580916 0.000372044
4.2585517 0.00039542951
4.2590118 0.00043157432
4.2594719 0.00048177325
4.259932 0.0005451827
4.2603921 0.00062095906
4.2608522 0.00070825872
4.2613123 0.00080623808
4.2617724 0.00091405353
4.2622324 0.0010308615
4.2626925 0.0011558183
4.2631526 0.0012880804
4.2636127 0.0014268041
4.2640728 0.0015711459
4.2645329 0.0017202622
4.264993 0.0018733093
4.2654531 0.0020294437
4.2659132 0.0021878217
4.2663733 0.0023475997
4.2668334 0.0025079341
4.2672935 0.0026679814
4.2677536 0.0028368385
4.2682136 0.0030436756
4.2686737 0.0032896899
4.2691338 0.0035740346
4.2695939 0.0038958627
4.270054 0.0042543274
4.2705141 0.0046485818
4.2709742 0.0050777791
4.2714343 0.0055410725
4.2718944 0.006037615
4.2723545 0.0065665598
4.2728146 0.00712706
4.2732747 0.0077182688
4.2737347 0.0083393393
4.2741948 0.0089894247
4.2746549 0.0096676781
4.275115 0.010373253
4.2755751 0.011105301
4.2760352 0.011862977
4.2764953 0.012645434
4.2769554 0.013469662
4.2774155 0.01436123
4.2778756 0.015318327
4.2783357 0.016338858
4.2787958 0.017420726
4.2792559 0.018561834
4.2797159 0.019760084
4.280176 0.02101338
4.2806361 0.022319625
4.2810962 0.023676723
4.2815563 0.025082575
4.2820164 0.026535086
4.2824765 0.028032158
4.2829366 0.029571694
4.2833967 0.031151598
4.2838568 0.032769773
4.2843169 0.034424121
4.284777 0.036112546
4.285237 0.037832951
4.2856971 0.039583454
4.2861572 0.041392259
4.2866173 0.043274945
4.2870774 0.045223966
4.2875375 0.047231775
4.2879976 0.049290826
4.2884577 0.051393572
4.2889178 0.053532466
4.2893779 0.055699961
4.289838 0.057888512
4.2902981 0.06009057
4.2907582 0.06229859
4.2912182 0.064505026
4.2916783 0.066702329
4.2921384 0.068882954
4.2925985 0.071039354
4.2930586 0.073163982
4.2935187 0.075249292
4.2939788 0.077287737
4.2944389 0.07927177
4.294899 0.081195343
4.2953591 0.083077312
4.2958192 0.084923735
4.2962793 0.086732225
4.2967393 0.088500393
4.2971994 0.090225852
4.2976595 0.091906214
4.2981196 0.093539091
4.2985797 0.095122094
4.2990398 0.096652837
4.2994999 0.098128931
4.29996 0.099547988
4.3004201 0.10090762
4.3008802 0.10220544
4.3013403 0.10343906
4.3018004 0.10460609
4.3022605 0.10570415
4.3027205 0.10673084
4.3031806 0.10768378
4.3036407 0.10856057
4.3041008 0.10935015
4.3045609 0.10999797
4.305021 0.11049646
4.3054811 0.1108474
4.3059412 0.11105259
4.3064013 0.11111381
4.3068614 0.11103287
4.3073215 0.11081155
4.3077816 0.11045165
4.3082416 0.10995494
4.3087017 0.10932324
4.3091618 0.10855833
4.3096219 0.10766199
4.310082 0.10663603
4.3105421 0.10548223
4.3110022 0.10420239
4.3114623 0.10279829
4.3119224 0.10127174
4.3123825 0.099624514
4.3128426 0.097858411
4.3133027 0.095992322
4.3137628 0.094079853
4.3142228 0.092128913
4.3146829 0.090144154
4.315143 0.088130231
4.3156031 0.086091797
4.3160632 0.084033505
4.3165233 0.081960009
4.3169834 0.079875962
4.3174435 0.077786017
4.3179036 0.075694827
4.3183637 0.073607047
4.3188238 0.071527328
4.3192839 0.069460326
4.3197439 0.067410693
4.320204 0.065383082
4.3206641 0.063382146
4.3211242 0.06141254
4.3215843 0.059478917
4.3220444 0.057585929
4.3225045 0.055716469
4.3229646 0.053841905
4.3234247 0.05196462
4.3238848 0.050087282
4.3243449 0.04821256
4.324805 0.046343123
4.3252651 0.044481637
4.3257251 0.042630773
4.3261852 0.040793198
4.3266453 0.038971581
4.3271054 0.03716859
4.3275655 0.035386895
4.3280256 0.033629162
4.3284857 0.031898061
4.3289458 0.03019626
4.3294059 0.028526428
4.329866 0.026891232
4.3303261 0.025293342
4.3307862 0.023735426
4.3312462 0.022220336
4.3317063 0.020772103
4.3321664 0.019404369
4.3326265 0.018114594
4.3330866 0.01690024
4.3335467 0.01575877
4.3340068 0.014687646
4.3344669 0.013684329
4.334927 0.012746281
4.3353871 0.011870964
4.3358472 0.01105584
4.3363073 0.010298371
4.3367674 0.0095960176
4.3372274 0.008946243
4.3376875 0.0083465087
4.3381476 0.0077942765
4.3386077 0.0072870082
4.3390678 0.0068221658
4.3395279 0.006397211
4.339988 0.0060096057
4.3404481 0.0056554491
4.3409082 0.0053117853
4.3413683 0.004972134
4.3418284 0.0046377325
4.3422885 0.0043098182
4.3427485 0.0039896282
4.3432086 0.0036783999
4.3436687 0.0033773706
4.3441288 0.0030877775
4.3445889 0.0028108579
4.345049 0.0025478491
4.3455091 0.0022999883
4.3459692 0.002068513
4.3464293 0.0018546603
4.3468894 0.0016596674
4.3473495 0.0014847718
4.3478096 0.0013312107
4.3482697 0.0012002214
4.3487297 0.0010930411
4.3491898 0.0010109071
4.3496499 0.00095147513
4.35011 0.00089434084
4.3505701 0.00083640729
4.3510302 0.00077806969
4.3514903 0.00071972325
4.3519504 0.00066176317
4.3524105 0.00060458467
4.3528706 0.00054858295
4.3533307 0.00049415322
4.3537908 0.00044169068
4.3542509 0.00039159055
4.3547109 0.00034424803
4.355171 0.00030005833
4.3556311 0.00025941666
4.3560912 0.00022271823
4.3565513 0.00019035824
4.3570114 0.0001627319
4.3574715 0.00014023443
4.3579316 0.00012326102
4.3583917 0.00011220689
4.3588518 0.00010579321
4.3593119 9.9426656e-05
4.359772 9.2867386e-05
4.360232 8.6173548e-05
4.3606921 7.9403295e-05
4.3611522 7.2614777e-05
4.3616123 6.5866148e-05
4.3620724 5.921556e-05
4.3625325 5.2721165e-05
4.3629926 4.6441116e-05
4.3634527 4.0433564e-05
4.3639128 3.4756663e-05
4.3643729 2.9468563e-05
4.364833 2.4627418e-05
4.3652931 2.029138e-05
4.3657532 1.65186e-05
4.3662132 1.3367232e-05
4.3666733 1.0895428e-05
4.3671334 9.1613389e-06
4.3675935 8.2231182e-06
4.3680536 7.7700788e-06
4.3685137 7.2973118e-06
4.3689738 6.8056695e-06
4.3694339 6.3001465e-06
4.369894 5.7857373e-06
4.3703541 5.2674365e-06
4.3708142 4.7502386e-06
4.3712743 4.2391381e-06
4.3717343 3.7391295e-06
4.3721944 3.2552074e-06
4.3726545 2.7923663e-06
4.3731146 2.3556007e-06
4.3735747 1.9499052e-06
4.3740348 1.5802743e-06
4.3744949 1.2517024e-06
4.374955 9.6918418e-07
4.3754151 7.3771413e-07
4.3758752 5.6228676e-07
4.3763353 4.4789661e-07
4.3767954 3.9913892e-07
4.3772555 3.7710611e-07
4.3777155 3.5375357e-07
4.3781756 3.2934878e-07
4.3786357 3.0415924e-07
4.3790958 2.7845242e-07
4.3795559 2.524958e-07
4.380016 2.2655685e-07
4.3804761 2.0090307e-07
4.3809362 1.7580193e-07
4.3813963 1.5152091e-07
4.3818564 1.283275e-07
4.3823165 1.0648916e-07
4.3827766 8.6273395e-08
4.3832366 6.7947668e-08
4.3836967 5.1779465e-08
4.3841568 3.8036266e-08
4.3846169 2.6985552e-08
4.385077 1.8894804e-08
4.3855371 1.4031501e-08
4.3859972 1.2485826e-08
4.3864573 1.1768473e-08
4.3869174 1.1005102e-08
4.3873775 1.020503e-08
4.3878376 9.3775735e-09
4.3882977 8.5320494e-09
4.3887578 7.6777747e-09
4.3892178 6.824066e-09
4.3896779 5.9802404e-09
4.390138 5.1556147e-09
4.3905981 4.3595056e-09
4.3910582 3.6012301e-09
4.3915183 2.890105e-09
4.3919784 2.2354471e-09
4.3924385 1.6465733e-09
4.3928986 1.1328005e-09
4.3933587 7.034454e-10
4.3938188 3.6782498e-10
4.3942789 1.3525604e-10
4.3947389 1.5055424e-11
4.395199 0
4.3956591 0
4.3961192 0
4.3965793 0
4.3970394 0
4.3974995 0
4.3979596 0
4.3984197 0
4.3988798 0
4.3993399 0
4.3998 0
4.4002601 0
4.4007201 0
4.4011802 0
4.4016403 0
4.4021004 0
4.4025605 0
4.4030206 0
4.4034807 0
4.4039408 0
4.4044009 0
4.404861 0
4.4053211 0
4.4057812 0
4.4062412 0
4.4067013 0
4.4071614 0
4.4076215 0
4.4080816 0
4.4085417 0
4.4090018 0
4.4094619 0
4.409922 0
4.4103821 0
4.4108422 0
4.4113023 0
4.4117624 0
4.4122224 0
4.4126825 0
4.4131426 0
4.4136027 0
4.4140628 0
4.4145229 0
4.414983 0
4.4154431 0
4.4159032 0
4.4163633 0
4.4168234 0
4.4172835 0
4.4177435 0
4.4182036 0
4.4186637 0
4.4191238 0
4.4195839 0
4.420044 0
4.4205041 0
4.4209642 0
4.4214243 0
4.4218844 0
4.4223445 0
4.4228046 0
4.4232647 0
4.4237247 0
4.4241848 0
4.4246449 0
4.425105 0
4.4255651 0
4.4260252 0
4.4264853 0
4.4269454 0
4.4274055 0
4.4278656 0
4.4283257 0
4.4287858 0
4.4292458 0
4.4297059 0
4.430166 0
4.4306261 0
4.4310862 0
4.4315463 0
4.4320064 0
4.4324665 0
4.4329266 0
4.4333867 0
4.4338468 0
4.4343069 0
4.434767 0
4.435227 0
4.4356871 0
4.4361472 0
4.4366073 0
4.4370674 0
4.4375275 0
4.4379876 0
4.4384477 0
4.4389078 0
4.4393679 0
4.439828 0
4.4402881 0
4.4407481 0
4.4412082 0
4.4416683 0
4.4421284 0
4.4425885 0
4.4430486 0
4.4435087 0
4.4439688 0
4.4444289 0
4.444889 0
4.4453491 0
4.4458092 0
4.4462693 0
4.4467293 0
4.4471894 0
4.4476495 0
4.4481096 0
4.4485697 0
4.4490298 0
4.4494899 0
4.44995 0
4.4504101 0
4.4508702 0
4.4513303 0
4.4517904 0
4.4522505 0
4.4527105 0
4.4531706 0
4.4536307 0
4.4540908 0
4.4545509 0
4.455011 0
4.4554711 0
4.4559312 0
4.4563913 0
4.4568514 0
4.4573115 0
4.4577716 0
4.4582316 0
4.4586917 0
4.4591518 0
4.4596119 0
4.460072 0
4.4605321 0
4.4609922 0
4.4614523 0
4.4619124 0
4.4623725 0
4.4628326 0
4.4632927 0
4.4637528 0
4.4642128 0
4.4646729 0
4.465133 0
4.4655931 0
4.4660532 0
4.4665133 0
4.4669734 0
4.4674335 0
4.4678936 0
4.4683537 0
4.4688138 0
4.4692739 0
4.4697339 0
4.470194 0
4.4706541 0
4.4711142 0
4.4715743 0
4.4720344 0
4.4724945 0
4.4729546 0
4.4734147 0
4.4738748 0
4.4743349 0
4.474795 0
4.4752551 0
4.4757151 0
4.4761752 0
4.4766353 0
4.4770954 0
4.4775555 0
4.4780156 0
4.4784757 0
4.4789358 0
4.4793959 0
4.479856 0
4.4803161 0
4.4807762 0
4.4812362 0
4.4816963 0
4.4821564 0
4.4826165 0
4.4830766 0
4.4835367 0
4.4839968 0
4.4844569 0
4.484917 0
4.4853771 0
4.4858372 0
4.4862973 1.3252741e-12
4.4867574 1.0919041e-11
4.4872174 2.9174147e-11
4.4876775 5.5365771e-11
4.4881376 8.8769094e-11
4.4885977 1.2865929e-10
4.4890578 1.7431155e-10
4.4895179 2.2500105e-10
4.489978 2.8000296e-10
4.4904381 3.3859247e-10
4.4908982 4.0004476e-10
4.4913583 4.63635e-10
4.4918184 5.2863838e-10
4.4922785 5.9433007e-10
4.4927385 6.5998527e-10
4.4931986 7.2487913e-10
4.4936587 7.8828685e-10
4.4941188 8.4948361e-10
4.4945789 9.0774458e-10
4.495039 9.6234495e-10
4.4954991 1.1413651e-09
4.4959592 1.7679026e-09
4.4964193 2.824562e-09
4.4968794 4.2751875e-09
4.4973395 6.0836235e-09
4.4977996 8.2137141e-09
4.4982597 1.0629304e-08
4.4987197 1.3294236e-08
4.4991798 1.6172356e-08
4.4996399 1.9227508e-08
4.5001 2.2423535e-08
4.5005601 2.5724283e-08
4.5010202 2.9093594e-08
4.5014803 3.2495315e-08
4.5019404 3.5893288e-08
4.5024005 3.9251358e-08
4.5028606 4.2533369e-08
4.5033207 4.5703166e-08
4.5037808 4.8724592e-08
4.5042408 5.1561492e-08
4.5047009 5.9357732e-08
4.505161 7.8381081e-08
4.5056211 1.0779402e-07
4.5060812 1.4672706e-07
4.5065413 1.9431072e-07
4.5070014 2.4967554e-07
4.5074615 3.1195203e-07
4.5079216 3.8027071e-07
4.5083817 4.5376211e-07
4.5088418 5.3155674e-07
4.5093019 6.1278513e-07
4.509762 6.9657779e-07
4.510222 7.8206526e-07
4.5106821 8.6837805e-07
4.5111422 9.5464668e-07
4.5116023 1.0400017e-06
4.5120624 1.1235736e-06
4.5125225 1.2044929e-06
4.5129826 1.2818901e-06
4.5134427 1.3565632e-06
4.5139028 1.5463989e-06
4.5143629 1.9145169e-06
4.514823 2.4474056e-06
4.5152831 3.1315538e-06
4.5157431 3.9534498e-06
4.5162032 4.8995822e-06
4.5166633 5.9564395e-06
4.5171234 7.1105103e-06
4.5175835 8.3482831e-06
4.5180436 9.6562464e-06
4.5185037 1.1020889e-05
4.5189638 1.2428699e-05
4.5194239 1.3866165e-05
4.519884 1.5319775e-05
4.5203441 1.6776019e-05
4.5208042 1.8221385e-05
4.5212643 1.964236e-05
4.5217243 2.1025435e-05
4.5221844 2.2357096e-05
4.5226445 2.3734701e-05
4.5231046 2.6566594e-05
4.5235647 3.1183487e-05
4.5240248 3.7456735e-05
4.5244849 4.5257693e-05
4.524945 5.4457716e-05
4.5254051 6.4928159e-05
4.5258652 7.6540374e-05
4.5263253 8.9165718e-05
4.5267854 0.00010267555
4.5272454 0.00011694121
4.5277055 0.00013183407
4.5281656 0.00014722547
4.5286257 0.00016298677
4.5290858 0.00017898933
4.5295459 0.0001951045
4.530006 0.00021120364
4.5304661 0.00022715809
4.5309262 0.00024283922
4.5313863 0.00025811838
4.5318464 0.00027461316
4.5323065 0.00030125173
4.5327666 0.00033873271
4.5332266 0.00038637357
4.5336867 0.00044349183
4.5341468 0.00050940496
4.5346069 0.00058343046
4.535067 0.00066488582
4.5355271 0.00075308854
4.5359872 0.0008473561
4.5364473 0.000947006
4.5369074 0.0010513557
4.5373675 0.0011597228
4.5378276 0.0012714246
4.5382877 0.0013857788
4.5387477 0.0015021028
4.5392078 0.001619714
4.5396679 0.00173793
4.540128 0.0018560684
4.5405881 0.0019734464
4.5410482 0.0020997388
4.5415083 0.0022608396
4.5419684 0.0024569427
4.5424285 0.0026868608
4.5428886 0.0029494066
4.5433487 0.0032433927
4.5438088 0.0035676318
4.5442689 0.0039209364
4.5447289 0.0043021192
4.545189 0.0047099928
4.5456491 0.00514337
4.5461092 0.0056010633
4.5465693 0.0060818853
4.5470294 0.0065846488
4.5474895 0.0071081663
4.5479496 0.0076512505
4.5484097 0.008212714
4.5488698 0.0087913695
4.5493299 0.0093860295
4.54979 0.0099955069
4.5502501 0.010636348
4.5507101 0.011331121
4.5511702 0.012080292
4.5516303 0.012884241
4.5520904 0.01374335
4.5525505 0.014658001
4.5530106 0.015628573
4.5534707 0.016655448
4.5539308 0.017739006
4.5543909 0.01887963
4.554851 0.0200777
4.5553111 0.021333597
4.5557712 0.022647701
4.5562312 0.024020395
4.5566913 0.025452059
4.5571514 0.026943074
4.5576115 0.028493821
4.5580716 0.030104681
4.5585317 0.031776035
4.5589918 0.033508266
4.5594519 0.035300635
4.559912 0.037148486
4.5603721 0.039046356
4.5608322 0.040988777
4.5612923 0.042970287
4.5617524 0.044985419
4.5622124 0.047028708
4.5626725 0.049094691
4.5631326 0.051177901
4.5635927 0.053272874
4.5640528 0.055374145
4.5645129 0.057476249
4.564973 0.059573721
4.5654331 0.061661096
4.5658932 0.063732909
4.5663533 0.065783695
4.5668134 0.067807989
4.5672735 0.069800326
4.5677335 0.071755242
4.5681936 0.073669087
4.5686537 0.075560647
4.5691138 0.077435323
4.5695739 0.079291869
4.570034 0.081129041
4.5704941 0.082945596
4.5709542 0.084740288
4.5714143 0.086511873
4.5718744 0.088259106
4.5723345 0.089980744
4.5727946 0.091675542
4.5732547 0.093342254
4.5737147 0.094979638
4.5741748 0.096586448
4.5746349 0.09816144
4.575095 0.09970337
4.5755551 0.10121099
4.5760152 0.10268306
4.5764753 0.10411834
4.5769354 0.10551558
4.5773955 0.1068576
4.5778556 0.1080614
4.5783157 0.10911414
4.5787758 0.1100145
4.5792358 0.1107612
4.5796959 0.11135293
4.580156 0.11178839
4.5806161 0.11206628
4.5810762 0.11218531
4.5815363 0.11214417
4.5819964 0.11194156
4.5824565 0.11157618
4.5829166 0.11104674
4.5833767 0.11035193
4.5838368 0.10949046
4.5842969 0.10846102
4.584757 0.10726232
4.585217 0.10589305
4.5856771 0.10435192
4.5861372 0.10263762
4.5865973 0.10079619
4.5870574 0.09894594
4.5875175 0.097092698
4.5879776 0.095236561
4.5884377 0.09337763
4.5888978 0.091516006
4.5893579 0.089651789
4.589818 0.087785078
4.5902781 0.085915975
4.5907381 0.08404458
4.5911982 0.082170994
4.5916583 0.080295315
4.5921184 0.078417646
4.5925785 0.076538086
4.5930386 0.074656735
4.5934987 0.072773695
4.5939588 0.070889065
4.5944189 0.069002945
4.594879 0.067115437
4.5953391 0.065226641
4.5957992 0.063334911
4.5962593 0.061438524
4.5967193 0.059538119
4.5971794 0.057634342
4.5976395 0.05572784
4.5980996 0.053819257
4.5985597 0.051909241
4.5990198 0.049998437
4.5994799 0.048087491
4.59994 0.046177049
4.6004001 0.044267756
4.6008602 0.04236026
4.6013203 0.040455206
4.6017804 0.03855324
4.6022404 0.036655008
4.6027005 0.034761155
4.6031606 0.032872329
4.6036207 0.030989174
4.6040808 0.029112337
4.6045409 0.027243772
4.605001 0.025459768
4.6054611 0.023799918
4.6059212 0.022257802
4.6063813 0.020827001
4.6068414 0.019501096
4.6073015 0.018273667
4.6077616 0.017138295
4.6082216 0.016088561
4.6086817 0.015118045
4.6091418 0.01422033
4.6096019 0.013388994
4.610062 0.01261762
4.6105221 0.011899788
4.6109822 0.011229079
4.6114423 0.010599074
4.6119024 0.010003352
4.6123625 0.0094354962
4.6128226 0.0088890861
4.6132827 0.0083577028
4.6137427 0.0078367151
4.6142028 0.0073433418
4.6146629 0.0068832474
4.615123 0.0064560886
4.6155831 0.0060615217
4.6160432 0.0056992033
4.6165033 0.0053687897
4.6169634 0.0050699376
4.6174235 0.0048023034
4.6178836 0.0045655436
4.6183437 0.0043593147
4.6188038 0.004183273
4.6192639 0.0040370752
4.6197239 0.0039203777
4.620184 0.003832837
4.6206441 0.0037741095
4.6211042 0.0037438518
4.6215643 0.0037417204
4.6220244 0.0037673716
4.6224845 0.003820462
4.6229446 0.0039007094
4.6234047 0.0040085662
4.6238648 0.0041449175
4.6243249 0.0043106486
4.624785 0.0045066444
4.625245 0.00473379
4.6257051 0.0049929707
4.6261652 0.0052850713
4.6266253 0.0056109772
4.6270854 0.0059715733
4.6275455 0.0063677448
4.6280056 0.0068003767
4.6284657 0.0072703542
4.6289258 0.0077785623
4.6293859 0.0083258862
4.629846 0.008913211
4.6303061 0.0095414217
4.6307662 0.010211403
4.6312262 0.010924041
4.6316863 0.011680221
4.6321464 0.012482252
4.6326065 0.013334037
4.6330666 0.014235675
4.6335267 0.015187098
4.6339868 0.016188235
4.6344469 0.017239016
4.634907 0.018339371
4.6353671 0.019489231
4.6358272 0.020688525
4.6362873 0.021937183
4.6367473 0.023235136
4.6372074 0.024582313
4.6376675 0.025978645
4.6381276 0.027424062
4.6385877 0.028918493
4.6390478 0.030461869
4.6395079 0.032054119
4.639968 0.033695175
4.6404281 0.035384965
4.6408882 0.03712342
4.6413483 0.038921868
4.6418084 0.040789696
4.6422685 0.042720011
4.6427285 0.044705883
4.6431886 0.046740383
4.6436487 0.048816583
4.6441088 0.050927555
4.6445689 0.053066368
4.645029 0.055226095
4.6454891 0.057399806
4.6459492 0.059580573
4.6464093 0.061761467
4.6468694 0.063935559
4.6473295 0.066095921
4.6477896 0.068235623
4.6482496 0.070347737
4.6487097 0.072425334
4.6491698 0.074461485
4.6496299 0.076449261
4.65009 0.078382149
4.6505501 0.08027686
4.6510102 0.082143654
4.6514703 0.083980486
4.6519304 0.085785309
4.6523905 0.08755608
4.6528506 0.089290752
4.6533107 0.090987281
4.6537708 0.092643621
4.6542308 0.094257728
4.6546909 0.095827555
4.655151 0.097351058
4.6556111 0.098826191
4.6560712 0.10025091
4.6565313 0.10162317
4.6569914 0.10294092
4.6574515 0.10420213
4.6579116 0.10540473
4.6583717 0.1065467
4.6588318 0.10762598
4.6592919 0.10863505
4.659752 0.10950904
4.660212 0.1102304
4.6606721 0.11080001
4.6611322 0.11121876
4.6615923 0.11148754
4.6620524 0.11160726
4.6625125 0.11157879
4.6629726 0.11140304
4.6634327 0.11108088
4.6638928 0.11061322
4.6643529 0.11000094
4.664813 0.10924494
4.6652731 0.10834611
4.6657331 0.10730533
4.6661932 0.10612351
4.6666533 0.10480153
4.6671134 0.10334028
4.6675735 0.10174066
4.6680336 0.10000356
4.6684937 0.098145903
4.6689538 0.096247127
4.6694139 0.094320639
4.669874 0.092369675
4.6703341 0.090397474
4.6707942 0.088407272
4.6712543 0.086402304
4.6717143 0.08438581
4.6721744 0.082361024
4.6726345 0.080331184
4.6730946 0.078299527
4.6735547 0.076269289
4.6740148 0.074243708
4.6744749 0.07222602
4.674935 0.070219462
4.6753951 0.068227271
4.6758552 0.066252683
4.6763153 0.064298936
4.6767754 0.062369267
4.6772354 0.060466911
4.6776955 0.058584078
4.6781556 0.056697064
4.6786157 0.054806701
4.6790758 0.052914941
4.6795359 0.051023734
4.679996 0.049135029
4.6804561 0.047250778
4.6809162 0.04537293
4.6813763 0.043503436
4.6818364 0.041644246
4.6822965 0.039797311
4.6827566 0.037964581
4.6832166 0.036148006
4.6836767 0.034349537
4.6841368 0.032571123
4.6845969 0.030814716
4.685057 0.029082265
4.6855171 0.027375721
4.6859772 0.025697034
4.6864373 0.024048154
4.6868974 0.02246073
4.6873575 0.020967991
4.6878176 0.019566456
4.6882777 0.018252592
4.6887377 0.017022865
4.6891978 0.01587374
4.6896579 0.014801682
4.690118 0.013803158
4.6905781 0.012874633
4.6910382 0.012012574
4.6914983 0.011213445
4.6919584 0.010473712
4.6924185 0.0097898416
4.6928786 0.0091582991
4.6933387 0.0085755502
4.6937988 0.0080380607
4.6942589 0.0075422962
4.6947189 0.0070847225
4.695179 0.0066618053
4.6956391 0.0062697026
4.6960992 0.0058905138
4.6965593 0.0055163233
4.6970194 0.0051484007
4.6974795 0.0047880153
4.6979396 0.0044364367
4.6983997 0.0040949343
4.6988598 0.0037647776
4.6993199 0.003447236
4.69978 0.0031435791
4.70024 0.0028550763
4.7007001 0.002582997
4.7011602 0.0023286107
4.7016203 0.002093187
4.7020804 0.0018779951
4.7025405 0.0016843048
4.7030006 0.0015133853
4.7034607 0.0013665062
4.7039208 0.0012449369
4.7043809 0.0011499469
4.704841 0.0010808388
4.7053011 0.0010165385
4.7057612 0.0009513609
4.7062212 0.00088574129
4.7066813 0.00082011489
4.7071414 0.00075491692
4.7076015 0.0006905826
4.7080616 0.00062754717
4.7085217 0.00056624586
4.7089818 0.00050711388
4.7094419 0.00045058648
4.709902 0.00039709887
4.7103621 0.00034708628
4.7108222 0.00030098394
4.7112823 0.00025922709
4.7117423 0.00022225094
4.7122024 0.00019049072
4.7126625 0.00016438166
4.7131226 0.000144359
4.7135827 0.00013085795
4.7140428 0.00012311996
4.7145029 0.00011580058
4.714963 0.00010825584
4.7154231 0.00010055211
4.7158832 9.2755751e-05
4.7163433 8.4933121e-05
4.7168034 7.7150581e-05
4.7172635 6.9474489e-05
4.7177235 6.1971206e-05
4.7181836 5.4707092e-05
4.7186437 4.7748506e-05
4.7191038 4.116181e-05
4.7195639 3.5013362e-05
4.720024 2.9369523e-05
4.7204841 2.4296652e-05
4.7209442 1.986111e-05
4.7214043 1.6129256e-05
4.7218644 1.3167451e-05
4.7223245 1.1042054e-05
4.7227846 9.8194253e-06
4.7232446 9.2641372e-06
4.7237047 8.7084031e-06
4.7241648 8.1299342e-06
4.7246249 7.5345816e-06
4.725085 6.9281963e-06
4.7255451 6.3166297e-06
4.7260052 5.7057327e-06
4.7264653 5.1013565e-06
4.7269254 4.5093522e-06
4.7273855 3.9355711e-06
4.7278456 3.3858641e-06
4.7283057 2.8660825e-06
4.7287658 2.3820774e-06
4.7292258 1.9396999e-06
4.7296859 1.5448012e-06
4.730146 1.2032323e-06
4.7306061 9.2084445e-07
4.7310662 7.0348874e-07
4.7315263 5.5701632e-07
4.7319864 4.872783e-07
4.7324465 4.5992382e-07
4.7329066 4.3132808e-07
4.7333667 4.0173754e-07
4.7338268 3.7144716e-07
4.7342869 3.4075185e-07
4.7347469 3.0994656e-07
4.735207 2.7932622e-07
4.7356671 2.4918578e-07
4.7361272 2.1982016e-07
4.7365873 1.915243e-07
4.7370474 1.6459315e-07
4.7375075 1.3932163e-07
4.7379676 1.1600468e-07
4.7384277 9.4937241e-08
4.7388878 7.6414249e-08
4.7393479 6.0730639e-08
4.739808 4.8181347e-08
4.7402681 3.9061311e-08
4.7407281 3.3665466e-08
4.7411882 3.2288637e-08
4.7416483 3.5086181e-08
4.7421084 4.1826824e-08
4.7425685 5.2213733e-08
4.7430286 6.595008e-08
4.7434887 8.2739033e-08
4.7439488 1.0228376e-07
4.7444089 1.2428744e-07
4.744869 1.4845323e-07
4.7453291 1.744843e-07
4.7457892 2.0208383e-07
4.7462492 2.3095498e-07
4.7467093 2.6080093e-07
4.7471694 2.9132484e-07
4.7476295 3.2222988e-07
4.7480896 3.5321922e-07
4.7485497 3.8399603e-07
4.7490098 4.1426349e-07
4.7494699 4.4372475e-07
4.74993 4.7208299e-07
4.7503901 5.047899e-07
4.7508502 6.014743e-07
4.7513103 7.7333797e-07
4.7517704 1.0144982e-06
4.7522304 1.3190721e-06
4.7526905 1.681177e-06
4.7531506 2.0949301e-06
4.7536107 2.5544487e-06
4.7540708 3.05385e-06
4.7545309 3.5872512e-06
4.754991 4.1487696e-06
4.7554511 4.7325224e-06
4.7559112 5.3326268e-06
4.7563713 5.9432001e-06
4.7568314 6.5583595e-06
4.7572915 7.1722222e-06
4.7577516 7.7789056e-06
4.7582116 8.3725267e-06
4.7586717 8.9472029e-06
4.7591318 9.4970514e-06
4.7595919 1.0181296e-05
4.760052 1.1722282e-05
4.7605121 1.4148052e-05
4.7609722 1.7391929e-05
4.7614323 2.1387237e-05
4.7618924 2.60673e-05
4.7623525 3.1365442e-05
4.7628126 3.7214987e-05
4.7632727 4.3549258e-05
4.7637327 5.0301578e-05
4.7641928 5.7405273e-05
4.7646529 6.4793665e-05
4.765113 7.2400078e-05
4.7655731 8.0157836e-05
4.7660332 8.8000263e-05
4.7664933 9.5860683e-05
4.7669534 0.00010367242
4.7674135 0.00011136879
4.7678736 0.00011888313
4.7683337 0.00012614876
4.7687938 0.00013531394
4.7692539 0.00015112182
4.7697139 0.0001733294
4.770174 0.00020149998
4.7706341 0.00023519689
4.7710942 0.00027398343
4.7715543 0.00031742292
4.7720144 0.00036507869
4.7724745 0.00041651403
4.7729346 0.00047129228
4.7733947 0.00052897673
4.7738548 0.00058913071
4.7743149 0.00065131754
4.774775 0.00071510052
4.775235 0.00078004297
4.7756951 0.00084570822
4.7761552 0.00091165956
4.7766153 0.00097746032
4.7770754 0.0010426738
4.7775355 0.0011068634
4.7779956 0.0011837573
4.7784557 0.0012881359
4.7789158 0.0014187397
4.7793759 0.0015742984
4.779836 0.0017535418
4.7802961 0.0019551994
4.7807562 0.002178001
4.7812162 0.002420676
4.7816763 0.0026819542
4.7821364 0.0029605653
4.7825965 0.0032552388
4.7830566 0.0035647044
4.7835167 0.0038876918
4.7839768 0.0042229306
4.7844369 0.0045691505
4.784897 0.004925081
4.7853571 0.0052894519
4.7858172 0.0056609927
4.7862773 0.0060384332
4.7867373 0.0064208787
4.7871974 0.0068240461
4.7876575 0.0072593577
4.7881176 0.007730394
4.7885777 0.0082407352
4.7890378 0.0087939617
4.7894979 0.0093936538
4.789958 0.010043392
4.7904181 0.010746756
4.7908782 0.011507327
4.7913383 0.012328685
4.7917984 0.01321441
4.7922585 0.014168082
4.7927185 0.015193283
4.7931786 0.016293591
4.7936387 0.017472588
4.7940988 0.018733854
4.7945589 0.020080969
4.795019 0.021517514
4.7954791 0.023047068
4.7959392 0.024668375
4.7963993 0.026333102
4.7968594 0.028026412
4.7973195 0.029746392
4.7977796 0.031491126
4.7982396 0.033258698
4.7986997 0.035047195
4.7991598 0.0368547
4.7996199 0.0386793
4.80008 0.040519078
4.8005401 0.04237212
4.8010002 0.044236512
4.8014603 0.046110338
4.8019204 0.047991682
4.8023805 0.049878631
4.8028406 0.051769269
4.8033007 0.053661681
4.8037608 0.055553952
4.8042208 0.057444168
4.8046809 0.059330412
4.805141 0.06121698
4.8056011 0.063129065
4.8060612 0.065066834
4.8065213 0.067027116
4.8069814 0.069006739
4.8074415 0.071002529
4.8079016 0.073011315
4.8083617 0.075029923
4.8088218 0.077055181
4.8092819 0.079083917
4.8097419 0.081112958
4.810202 0.083139132
4.8106621 0.085159265
4.8111222 0.087170187
4.8115823 0.089168723
4.8120424 0.091151702
4.8125025 0.093115951
4.8129626 0.095058297
4.8134227 0.096975569
4.8138828 0.098864593
4.8143429 0.10069043
4.814803 0.102381
4.8152631 0.10393291
4.8157231 0.10534533
4.8161832 0.1066174
4.8166433 0.10774828
4.8171034 0.10873714
4.8175635 0.10958312
4.8180236 0.11028538
4.8184837 0.11084309
4.8189438 0.11125539
4.8194039 0.11152144
4.819864 0.1116404
4.8203241 0.11161143
4.8207842 0.11143367
4.8212442 0.1111063
4.8217043 0.11062846
4.8221644 0.10999931
4.8226245 0.10921801
4.8230846 0.10828372
4.8235447 0.10723867
4.8240048 0.10613018
4.8244649 0.10496028
4.824925 0.103731
4.8253851 0.10244433
4.8258452 0.10110231
4.8263053 0.099706927
4.8267654 0.09826021
4.8272254 0.096764171
4.8276855 0.095220822
4.8281456 0.093632178
4.8286057 0.092000252
4.8290658 0.090327059
4.8295259 0.088614612
4.829986 0.086864926
4.8304461 0.085080013
4.8309062 0.083261887
4.8313663 0.081412564
4.8318264 0.079534056
4.8322865 0.077627773
4.8327465 0.075673604
4.8332066 0.073666075
4.8336667 0.071612221
4.8341268 0.069519077
4.8345869 0.067393676
4.835047 0.065243052
4.8355071 0.063074241
4.8359672 0.060894275
4.8364273 0.058710189
4.8368874 0.056529018
4.8373475 0.054357795
4.8378076 0.052203555
4.8382677 0.050073331
4.8387277 0.047974158
4.8391878 0.04591307
4.8396479 0.043897102
4.840108 0.041933286
4.8405681 0.040028659
4.8410282 0.038190253
4.8414883 0.036422166
4.8419484 0.034700468
4.8424085 0.033019391
4.8428686 0.031380282
4.8433287 0.029784486
4.8437888 0.028233349
4.8442488 0.026728218
4.8447089 0.025270438
4.845169 0.023861356
4.8456291 0.022502317
4.8460892 0.021194667
4.8465493 0.019939752
4.8470094 0.018738918
4.8474695 0.017593512
4.8479296 0.016504879
4.8483897 0.015474365
4.8488498 0.014503316
4.8493099 0.013593079
4.84977 0.012744998
4.85023 0.01196042
4.8506901 0.011232763
4.8511502 0.010529083
4.8516103 0.0098464822
4.8520704 0.0091859746
4.8525305 0.0085485738
4.8529906 0.0079352935
4.8534507 0.0073471473
4.8539108 0.0067851489
4.8543709 0.0062503118
4.854831 0.0057436498
4.8552911 0.0052661765
4.8557512 0.0048189055
4.8562112 0.0044028504
4.8566713 0.0040190249
4.8571314 0.0036684426
4.8575915 0.0033521173
4.8580516 0.0030710624
4.8585117 0.0028262917
4.8589718 0.0026188188
4.8594319 0.0024496573
4.859892 0.0023070893
4.8603521 0.0021645343
4.8608122 0.0020218399
4.8612723 0.0018797874
4.8617323 0.0017391579
4.8621924 0.0016007327
4.8626525 0.0014652929
4.8631126 0.0013336198
4.8635727 0.0012064945
4.8640328 0.0010846984
4.8644929 0.00096901245
4.864953 0.00086021803
4.8654131 0.0007590963
4.8658732 0.00066642846
4.8663333 0.00058299573
4.8667934 0.0005095793
4.8672535 0.00044696039
4.8677135 0.0003959202
4.8681736 0.00035723994
4.8686337 0.00033170081
4.8690938 0.00031283319
4.8695539 0.00029341909
4.870014 0.0002736149
4.8704741 0.00025357799
4.8709342 0.0002334657
4.8713943 0.0002134354
4.8718544 0.00019364444
4.8723145 0.0001742502
4.8727746 0.00015541002
4.8732346 0.00013728126
4.8736947 0.00012002129
4.8741548 0.00010378747
4.8746149 8.8737142e-05
4.875075 7.5027678e-05
4.8755351 6.2816434e-05
4.8759952 5.226077e-05
4.8764553 4.3518045e-05
4.8769154 3.6745617e-05
4.8773755 3.2100846e-05
4.8778356 2.9695542e-05
4.8782957 2.8008981e-05
4.8787558 2.6249389e-05
4.8792158 2.4434037e-05
4.8796759 2.2580193e-05
4.880136 2.0705128e-05
4.8805961 1.8826111e-05
4.8810562 1.6960411e-05
4.8815163 1.5125299e-05
4.8819764 1.3338044e-05
4.8824365 1.1615916e-05
4.8828966 9.9761841e-06
4.8833567 8.4361185e-06
4.8838168 7.0129887e-06
4.8842769 5.7240643e-06
4.8847369 4.5866152e-06
4.885197 3.6179109e-06
4.8856571 2.8352211e-06
4.8861172 2.2558155e-06
4.8865773 1.8969638e-06
4.8870374 1.7561619e-06
4.8874975 1.6555546e-06
4.8879576 1.549762e-06
4.8884177 1.439936e-06
4.8888778 1.3272284e-06
4.8893379 1.2127912e-06
4.889798 1.0977761e-06
4.8902581 9.8333512e-07
4.8907181 8.706201e-07
4.8911782 7.6078291e-07
4.8916383 6.5497543e-07
4.8920984 5.5434955e-07
4.8925585 4.6005713e-07
4.8930186 3.7325007e-07
4.8934787 2.9508023e-07
4.8939388 2.2669949e-07
4.8943989 1.6925974e-07
4.894859 1.2391285e-07
4.8953191 9.1810696e-08
4.8957792 7.4105162e-08
4.8962392 6.9032007e-08
4.8966993 6.5020393e-08
4.8971594 6.0785947e-08
4.8976195 5.6377463e-08
4.8980796 5.1843734e-08
4.8985397 4.7233554e-08
4.8989998 4.2595716e-08
4.8994599 3.7979014e-08
4.89992 3.343224e-08
4.9003801 2.9004188e-08
4.9008402 2.4743651e-08
4.9013003 2.0699423e-08
4.9017604 1.6920298e-08
4.9022204 1.3455068e-08
4.9026805 1.0352526e-08
4.9031406 7.6614674e-09
4.9036007 5.430684e-09
4.9040608 3.7089695e-09
4.9045209 2.5451174e-09
4.904981 1.987921e-09
4.9054411 1.8686578e-09
4.9059012 1.7554055e-09
4.9063613 1.6356001e-09
4.9068214 1.5106903e-09
4.9072815 1.3821247e-09
4.9077415 1.2513518e-09
4.9082016 1.1198203e-09
4.9086617 9.8897885e-10
4.9091218 8.6027603e-10
4.9095819 7.3516046e-10
4.910042 6.1508077e-10
4.9105021 5.0148558e-10
4.9109622 3.958235e-10
4.9114223 2.9954315e-10
4.9118824 2.1409315e-10
4.9123425 1.4092212e-10
4.9128026 8.1478673e-11
4.9132627 3.7211437e-11
4.9137227 9.5690276e-12
4.9141828 6.2422789e-17
4.9146429 0
4.915103 0
4.9155631 0
4.9160232 0
4.9164833 0
4.9169434 0
4.9174035 0
4.9178636 0
4.9183237 0
4.9187838 0
4.9192438 0
4.9197039 0
4.920164 0
4.9206241 0
4.9210842 0
4.9215443 0
4.9220044 0
4.9224645 0
4.9229246 0
4.9233847 0
4.9238448 0
4.9243049 0
4.924765 0
4.925225 0
4.9256851 0
4.9261452 0
4.9266053 0
4.9270654 0
4.9275255 0
4.9279856 0
4.9284457 0
4.9289058 0
4.9293659 0
4.929826 0
4.9302861 0
4.9307461 0
4.9312062 0
4.9316663 0
4.9321264 0
4.9325865 0
4.9330466 0
4.9335067 0
4.9339668 0
4.9344269 0
4.934887 0
4.9353471 0
4.9358072 0
4.9362673 0
4.9367273 0
4.9371874 0
4.9376475 0
4.9381076 0
4.9385677 0
4.9390278 0
4.9394879 0
4.939948 0
4.9404081 0
4.9408682 0
4.9413283 0
4.9417884 0
4.9422484 0
4.9427085 0
4.9431686 0
4.9436287 0
4.9440888 0
4.9445489 0
4.945009 0
4.9454691 0
4.9459292 0
4.9463893 0
4.9468494 0
4.9473095 0
4.9477696 0
4.9482296 0
4.9486897 0
4.9491498 0
4.9496099 0
4.95007 0
4.9505301 0
4.9509902 0
4.9514503 0
4.9519104 0
4.9523705 0
4.9528306 0
4.9532907 0
4.9537508 0
4.9542108 0
4.9546709 0
4.955131 0
4.9555911 0
4.9560512 0
4.9565113 0
4.9569714 0
4.9574315 0
4.9578916 0
4.9583517 0
4.9588118 0
4.9592719 0
4.9597319 0
4.960192 0
4.9606521 0
4.9611122 0
4.9615723 0
4.9620324 0
4.9624925 0
4.9629526 0
4.9634127 0
4.9638728 0
4.9643329 0
4.964793 0
4.9652531 0
4.9657131 0
4.9661732 0
4.9666333 0
4.9670934 0
4.9675535 0
4.9680136 0
4.9684737 0
4.9689338 0
4.9693939 0
4.969854 0
4.9703141 0
4.9707742 0
4.9712342 0
4.9716943 0
4.9721544 0
4.9726145 0
4.9730746 0
4.9735347 0
4.9739948 0
4.9744549 0
4.974915 0
4.9753751 0
4.9758352 0
4.9762953 0
4.9767554 0
4.9772154 0
4.9776755 0
4.9781356 1.5969182e-11
4.9785957 1.8558973e-10
4.9790558 5.2907813e-10
4.9795159 1.03214e-09
4.979976 1.6804809e-09
4.9804361 2.4598065e-09
4.9808962 3.3558223e-09
4.9813563 4.3542341e-09
4.9818164 5.4407473e-09
4.9822765 6.6010675e-09
4.9827365 7.8209005e-09
4.9831966 9.0859517e-09
4.9836567 1.0381927e-08
4.9841168 1.1694532e-08
4.9845769 1.3009471e-08
4.985037 1.4312452e-08
4.9854971 1.5589178e-08
4.9859572 1.6825357e-08
4.9864173 1.8006693e-08
4.9868774 1.9118892e-08
4.9873375 2.1105663e-08
4.9877976 2.760311e-08
4.9882577 3.8640601e-08
4.9887177 5.3845457e-08
4.9891778 7.2844994e-08
4.9896379 9.5266533e-08
4.990098 1.2073739e-07
4.9905581 1.4888489e-07
4.9910182 1.7933635e-07
4.9914783 2.1171908e-07
4.9919384 2.4566041e-07
4.9923985 2.8078765e-07
4.9928586 3.1672813e-07
4.9933187 3.5310915e-07
4.9937788 3.8955805e-07
4.9942388 4.2570214e-07
4.9946989 4.6116874e-07
4.995159 4.9558516e-07
4.9956191 5.2857873e-07
4.9960792 5.5977677e-07
4.9965393 6.1977177e-07
4.9969994 7.6621907e-07
4.9974595 9.9422988e-07
4.9979196 1.297205e-06
4.9983797 1.6685452e-06
4.9988398 2.1016513e-06
4.9992999 2.5899241e-06
4.99976 3.1267644e-06
5.00022 3.7055729e-06
5.0006801 4.3197506e-06
5.0011402 4.9626981e-06
5.0016003 5.6278162e-06
5.0020604 6.3085059e-06
5.0025205 6.9981678e-06
5.0029806 7.6902027e-06
5.0034407 8.3780115e-06
5.0039008 9.054995e-06
5.0043609 9.7145539e-06
5.004821 1.0350089e-05
5.0052811 1.0955098e-05
5.0057411 1.208429e-05
5.0062012 1.4219358e-05
5.0066613 1.7287809e-05
5.0071214 2.1217151e-05
5.0075815 2.5934894e-05
5.0080416 3.1368545e-05
5.0085017 3.7445613e-05
5.0089618 4.4093607e-05
5.0094219 5.1240034e-05
5.009882 5.8812404e-05
5.0103421 6.6738225e-05
5.0108022 7.4945005e-05
5.0112623 8.3360252e-05
5.0117223 9.1911475e-05
5.0121824 0.00010052618
5.0126425 0.00010913188
5.0131026 0.00011765609
5.0135627 0.0001260263
5.0140228 0.00013417003
5.0144829 0.0001421984
5.014943 0.00015525877
5.0154031 0.0001753794
5.0158632 0.00020209933
5.0163233 0.00023495764
5.0167834 0.00027349339
5.0172434 0.00031724564
5.0177035 0.00036575345
5.0181636 0.00041855589
5.0186237 0.00047519202
5.0190838 0.00053520091
5.0195439 0.00059812161
5.020004 0.00066349319
5.0204641 0.00073085471
5.0209242 0.00079974523
5.0213843 0.00086970382
5.0218444 0.00094026954
5.0223045 0.0010109815
5.0227646 0.0010813786
5.0232246 0.0011510001
5.0236847 0.0012220747
5.0241448 0.0013168854
5.0246049 0.0014394705
5.025065 0.0015885533
5.0255251 0.0017628571
5.0259852 0.0019611051
5.0264453 0.0021820205
5.0269054 0.0024243267
5.0273655 0.0026867469
5.0278256 0.0029680044
5.0282857 0.0032668223
5.0287457 0.0035819241
5.0292058 0.0039120328
5.0296659 0.0042558719
5.030126 0.0046121645
5.0305861 0.0049796339
5.0310462 0.0053570034
5.0315063 0.0057429962
5.0319664 0.0061363356
5.0324265 0.0065357448
5.0328866 0.0069440772
5.0333467 0.007378411
5.0338068 0.0078443154
5.0342669 0.0083458915
5.0347269 0.0088872401
5.035187 0.0094724623
5.0356471 0.010105659
5.0361072 0.010790931
5.0365673 0.01153238
5.0370274 0.012334107
5.0374875 0.013200211
5.0379476 0.014134796
5.0384077 0.01514196
5.0388678 0.016225806
5.0393279 0.017390435
5.039788 0.018639946
5.040248 0.019978442
5.0407081 0.021410024
5.0411682 0.022938791
5.0416283 0.024568846
5.0420884 0.026276003
5.0425485 0.028006474
5.0430086 0.029757455
5.0434687 0.031527509
5.0439288 0.033315198
5.0443889 0.035119086
5.044849 0.036937735
5.0453091 0.038769707
5.0457692 0.040613565
5.0462292 0.042467872
5.0466893 0.044331191
5.0471494 0.046202084
5.0476095 0.048079113
5.0480696 0.049960843
5.0485297 0.051845834
5.0489898 0.05373265
5.0494499 0.055619853
5.04991 0.057506007
5.0503701 0.059389673
5.0508302 0.06126942
5.0512903 0.063158073
5.0517504 0.065066767
5.0522104 0.066993168
5.0526705 0.06893494
5.0531306 0.07088975
5.0535907 0.072855261
5.0540508 0.074829138
5.0545109 0.076809047
5.054971 0.078792653
5.0554311 0.08077762
5.0558912 0.082761613
5.0563513 0.084742299
5.0568114 0.08671734
5.0572715 0.088684403
5.0577315 0.090641153
5.0581916 0.092585253
5.0586517 0.09451437
5.0591118 0.096426169
5.0595719 0.098318313
5.060032 0.10018545
5.0604921 0.10194312
5.0609522 0.1035537
5.0614123 0.10501698
5.0618724 0.10633274
5.0623325 0.10750081
5.0627926 0.10852095
5.0632527 0.10939299
5.0637127 0.1101167
5.0641728 0.11069189
5.0646329 0.11111835
5.065093 0.11139589
5.0655531 0.11152429
5.0660132 0.11150335
5.0664733 0.11133287
5.0669334 0.11101265
5.0673935 0.11054248
5.0678536 0.10992216
5.0683137 0.10915148
5.0687738 0.10823024
5.0692338 0.10716646
5.0696939 0.10602875
5.070154 0.10483404
5.0706141 0.10358417
5.0710742 0.10228096
5.0715343 0.10092624
5.0719944 0.099521831
5.0724545 0.098069562
5.0729146 0.09657126
5.0733747 0.095028751
5.0738348 0.093443863
5.0742949 0.091818422
5.074755 0.090154255
5.075215 0.088453188
5.0756751 0.086717048
5.0761352 0.084947662
5.0765953 0.083146857
5.0770554 0.081316459
5.0775155 0.079458295
5.0779756 0.077574192
5.0784357 0.075659282
5.0788958 0.073692406
5.0793559 0.071677771
5.079816 0.069622106
5.0802761 0.067532137
5.0807361 0.065414591
5.0811962 0.063276195
5.0816563 0.061123675
5.0821164 0.05896376
5.0825765 0.056803175
5.0830366 0.054648647
5.0834967 0.052506905
5.0839568 0.050384673
5.0844169 0.048288681
5.084877 0.046225653
5.0853371 0.044202319
5.0857972 0.042225403
5.0862573 0.040301634
5.0867173 0.038437738
5.0871774 0.036640442
5.0876375 0.034905219
5.0880976 0.033214411
5.0885577 0.031568484
5.0890178 0.029968365
5.0894779 0.028414983
5.089938 0.026909267
5.0903981 0.025452144
5.0908582 0.024044543
5.0913183 0.022687392
5.0917784 0.02138162
5.0922384 0.020128155
5.0926985 0.018927925
5.0931586 0.017781858
5.0936187 0.016690883
5.0940788 0.015655929
5.0945389 0.014677923
5.094999 0.013757794
5.0954591 0.01289647
5.0959192 0.012094879
5.0963793 0.011353934
5.0968394 0.010653703
5.0972995 0.0099762598
5.0977596 0.0093222037
5.0982196 0.0086921333
5.0986797 0.0080866475
5.0991398 0.0075063452
5.0995999 0.0069518253
5.10006 0.0064236865
5.1005201 0.0059225279
5.1009802 0.0054489483
5.1014403 0.0050035465
5.1019004 0.0045869215
5.1023605 0.004199672
5.1028206 0.0038423971
5.1032807 0.0035156955
5.1037407 0.0032201661
5.1042008 0.0029564079
5.1046609 0.0027250197
5.105121 0.0025266003
5.1055811 0.0023609868
5.1060412 0.0022092966
5.1065013 0.0020633756
5.1069614 0.0019235169
5.1074215 0.0017900135
5.1078816 0.0016631585
5.1083417 0.0015432448
5.1088018 0.0014305655
5.1092619 0.0013254137
5.1097219 0.0012280823
5.110182 0.0011388644
5.1106421 0.001058053
5.1111022 0.00098594115
5.1115623 0.00092282187
5.1120224 0.00086898819
5.1124825 0.00082473314
5.1129426 0.00079034975
5.1134027 0.00076613104
5.1138628 0.00075237004
5.1143229 0.00074935979
5.114783 0.00075757717
5.115243 0.00077855804
5.1157031 0.00081225929
5.1161632 0.00085827777
5.1166233 0.0009162103
5.1170834 0.00098565372
5.1175435 0.0010662049
5.1180036 0.0011574606
5.1184637 0.0012590177
5.1189238 0.001370473
5.1193839 0.0014914233
5.119844 0.0016214656
5.1203041 0.0017601966
5.1207642 0.0019072131
5.1212242 0.0020621121
5.1216843 0.0022244902
5.1221444 0.0023939445
5.1226045 0.0025700716
5.1230646 0.0027524684
5.1235247 0.0029407318
5.1239848 0.0031407653
5.1244449 0.0033753446
5.124905 0.0036463104
5.1253651 0.0039533682
5.1258252 0.0042962237
5.1262853 0.0046745822
5.1267453 0.0050881495
5.1272054 0.005536631
5.1276655 0.0060197323
5.1281256 0.006537159
5.1285857 0.0070886166
5.1290458 0.0076738107
5.1295059 0.0082924468
5.129966 0.0089442304
5.1304261 0.0096288672
5.1308862 0.010346063
5.1313463 0.011095522
5.1318064 0.011876952
5.1322665 0.012690057
5.1327265 0.013534543
5.1331866 0.014423305
5.1336467 0.015379143
5.1341068 0.016400267
5.1345669 0.017484354
5.135027 0.018629083
5.1354871 0.019832131
5.1359472 0.021091175
5.1364073 0.022403893
5.1368674 0.023767964
5.1373275 0.025181064
5.1377876 0.026640871
5.1382476 0.028145064
5.1387077 0.029691319
5.1391678 0.031277314
5.1396279 0.032900727
5.140088 0.034559236
5.1405481 0.036250519
5.1410082 0.037972252
5.1414683 0.039722113
5.1419284 0.041497819
5.1423885 0.043327729
5.1428486 0.045232471
5.1433087 0.04720428
5.1437688 0.049235391
5.1442288 0.051318042
5.1446889 0.053444466
5.145149 0.055606901
5.1456091 0.05779758
5.1460692 0.06000874
5.1465293 0.062232617
5.1469894 0.064461446
5.1474495 0.066687462
5.1479096 0.068902901
5.1483697 0.071099999
5.1488298 0.073270992
5.1492899 0.075408114
5.1497499 0.077503601
5.15021 0.07954969
5.1506701 0.081538615
5.1511302 0.083464309
5.1515903 0.085360432
5.1520504 0.087238191
5.1525105 0.089091442
5.1529706 0.09091404
5.1534307 0.09269984
5.1538908 0.094442696
5.1543509 0.096136465
5.154811 0.097775
5.1552711 0.099352158
5.1557311 0.10086179
5.1561912 0.10229776
5.1566513 0.10365391
5.1571114 0.10492411
5.1575715 0.1061022
5.1580316 0.10718205
5.1584917 0.10815751
5.1589518 0.10902242
5.1594119 0.10977066
5.159872 0.11039607
5.1603321 0.11089171
5.1607922 0.11125006
5.1612523 0.11147666
5.1617123 0.1115791
5.1621724 0.11156493
5.1626325 0.11144173
5.1630926 0.11121705
5.1635527 0.11089848
5.1640128 0.11049357
5.1644729 0.1100099
5.164933 0.10945503
5.1653931 0.10883653
5.1658532 0.10816196
5.1663133 0.1074389
5.1667734 0.10667492
5.1672334 0.10587757
5.1676935 0.10505444
5.1681536 0.10421308
5.1686137 0.10336106
5.1690738 0.10250596
5.1695339 0.10163195
5.169994 0.10066545
5.1704541 0.099610971
5.1709142 0.098480441
5.1713743 0.097285795
5.1718344 0.096038967
5.1722945 0.094751891
5.1727546 0.093436501
5.1732146 0.09210473
5.1736747 0.090768514
5.1741348 0.089439785
5.1745949 0.088130477
5.175055 0.086852526
5.1755151 0.085617863
5.1759752 0.084438424
5.1764353 0.083326142
5.1768954 0.082292952
5.1773555 0.081350786
5.1778156 0.08051158
5.1782757 0.079787266
5.1787357 0.079174107
5.1791958 0.078648161
5.1796559 0.078206805
5.180116 0.077847906
5.1805761 0.077569329
5.1810362 0.077368941
5.1814963 0.077244608
5.1819564 0.077194194
5.1824165 0.077215567
5.1828766 0.077306592
5.1833367 0.077465135
5.1837968 0.077689062
5.1842569 0.077976239
5.1847169 0.078324531
5.185177 0.078731805
5.1856371 0.079195927
5.1860972 0.079714762
5.1865573 0.080286177
5.1870174 0.080908037
5.1874775 0.08157829
5.1879376 0.082337357
5.1883977 0.083211755
5.1888578 0.084189056
5.1893179 0.085256831
5.189778 0.086402652
5.190238 0.087614092
5.1906981 0.088878721
5.1911582 0.090184113
5.1916183 0.09151784
5.1920784 0.092867472
5.1925385 0.094220582
5.1929986 0.095564743
5.1934587 0.096887526
5.1939188 0.098176502
5.1943789 0.099419245
5.194839 0.10060333
5.1952991 0.10171632
5.1957592 0.10274579
5.1962192 0.10367932
5.1966793 0.10450793
5.1971394 0.10529956
5.1975995 0.10607827
5.1980596 0.10683534
5.1985197 0.10756204
5.1989798 0.10824963
5.1994399 0.1088894
5.1999 0.10947262
5.2003601 0.10999055
5.2008202 0.11043448
5.2012803 0.11079567
5.2017403 0.1110654
5.2022004 0.11123494
5.2026605 0.11129556
5.2031206 0.11123854
5.2035807 0.11105516
5.2040408 0.11073667
5.2045009 0.11027436
5.204961 0.1096595
5.2054211 0.10888336
5.2058812 0.10794614
5.2063413 0.10691053
5.2068014 0.10579364
5.2072615 0.10459945
5.2077215 0.10333196
5.2081816 0.10199514
5.2086417 0.100593
5.2091018 0.09912951
5.2095619 0.097608664
5.210022 0.096034448
5.2104821 0.09441085
5.2109422 0.092741857
5.2114023 0.091031457
5.2118624 0.089283638
5.2123225 0.087502386
5.2127826 0.08569169
5.2132426 0.083855537
5.2137027 0.081997914
5.2141628 0.080122809
5.2146229 0.078234209
5.215083 0.076325499
5.2155431 0.074365095
5.2160032 0.072356506
5.2164633 0.070306434
5.2169234 0.068221581
5.2173835 0.06610865
5.2178436 0.063974343
5.2183037 0.061825361
5.2187638 0.059668408
5.2192238 0.057510184
5.2196839 0.055357393
5.220144 0.053216737
5.2206041 0.051094917
5.2210642 0.048998635
5.2215243 0.046934595
5.2219844 0.044909498
5.2224445 0.042930046
5.2229046 0.041002941
5.2233647 0.039134886
5.2238248 0.037332583
5.2242849 0.035590484
5.2247449 0.033890784
5.225205 0.032234213
5.2256651 0.030621866
5.2261252 0.029054835
5.2265853 0.027534215
5.2270454 0.026061101
5.2275055 0.024636586
5.2279656 0.023261763
5.2284257 0.021937728
5.2288858 0.020665575
5.2293459 0.019446396
5.229806 0.018281287
5.2302661 0.01717134
5.2307261 0.016117651
5.2311862 0.015121314
5.2316463 0.014183421
5.2321064 0.013305068
5.2325665 0.012487348
5.2330266 0.011731298
5.2334867 0.011014262
5.2339468 0.010317792
5.2344069 0.009642895
5.234867 0.0089905758
5.2353271 0.0083618404
5.2357872 0.0077576947
5.2362472 0.0071791446
5.2367073 0.0066271957
5.2371674 0.006102854
5.2376275 0.0056071252
5.2380876 0.0051410151
5.2385477 0.0047055297
5.2390078 0.0043016746
5.2394679 0.0039304557
5.239928 0.0035928787
5.2403881 0.0032899496
5.2408482 0.0030226742
5.2413083 0.0027920581
5.2417684 0.0025991073
5.2422284 0.0024435171
5.2426885 0.0022980427
5.2431486 0.0021520792
5.2436087 0.0020064147
5.2440688 0.0018618371
5.2445289 0.0017191346
5.244989 0.0015790952
5.2454491 0.001442507
5.2459092 0.001310158
5.2463693 0.0011828363
5.2468294 0.00106133
5.2472895 0.00094642708
5.2477495 0.00083891563
5.2482096 0.00073958372
5.2486697 0.00064921941
5.2491298 0.00056861074
5.2495899 0.0004985458
5.25005 0.00043981263
5.2505101 0.0003931993
5.2509702 0.00035949386
5.2514303 0.00033793873
5.2518904 0.00031792687
5.2523505 0.0002974323
5.2528106 0.0002766178
5.2532707 0.00025564619
5.2537307 0.00023468027
5.2541908 0.00021388283
5.2546509 0.00019341669
5.255111 0.00017344463
5.2555711 0.00015412948
5.2560312 0.00013563401
5.2564913 0.00011812105
5.2569514 0.00010175338
5.2574115 8.6693816e-05
5.2578716 7.3105154e-05
5.2583317 6.1150198e-05
5.2587918 5.0991748e-05
5.2592519 4.2792607e-05
5.2597119 3.6715577e-05
5.260172 3.2923458e-05
5.2606321 3.1011115e-05
5.2610922 2.9164307e-05
5.2615523 2.7248976e-05
5.2620124 2.5283486e-05
5.2624725 2.32862e-05
5.2629326 2.1275481e-05
5.2633927 1.9269691e-05
5.2638528 1.7287192e-05
5.2643129 1.5346349e-05
5.264773 1.3465523e-05
5.265233 1.1663078e-05
5.2656931 9.9573757e-06
5.2661532 8.3667793e-06
5.2666133 6.9096516e-06
5.2670734 5.6043553e-06
5.2675335 4.4692531e-06
5.2679936 3.5227079e-06
5.2684537 2.7830825e-06
5.2689138 2.2687395e-06
5.2693739 1.9980418e-06
5.269834 1.8874469e-06
5.2702941 1.7735596e-06
5.2707542 1.6548835e-06
5.2712142 1.5326352e-06
5.2716743 1.4080312e-06
5.2721344 1.2822883e-06
5.2725945 1.1566232e-06
5.2730546 1.0322524e-06
5.2735147 9.1039272e-07
5.2739748 7.9226075e-07
5.2744349 6.7907316e-07
5.274895 5.7204661e-07
5.2753551 4.7239778e-07
5.2758152 3.813433e-07
5.2762753 3.0009986e-07
5.2767353 2.2988411e-07
5.2771954 1.7191271e-07
5.2776555 1.2740232e-07
5.2781156 9.7569613e-08
5.2785757 8.3604428e-08
5.2790358 7.7667e-08
5.2794959 7.2849075e-08
5.279956 6.9112589e-08
5.2804161 6.6419479e-08
5.2808762 6.473168e-08
5.2813363 6.4011128e-08
5.2817964 6.421976e-08
5.2822565 6.5319512e-08
5.2827165 6.7272318e-08
5.2831766 7.0040117e-08
5.2836367 7.3584843e-08
5.2840968 7.7868433e-08
5.2845569 8.2852822e-08
5.285017 8.8499947e-08
5.2854771 9.4771744e-08
5.2859372 1.0163015e-07
5.2863973 1.090371e-07
5.2868574 1.1695452e-07
5.2873175 1.2534437e-07
5.2877776 1.3503694e-07
5.2882376 1.6331527e-07
5.2886977 2.1551594e-07
5.2891578 2.8976243e-07
5.2896179 3.841782e-07
5.290078 4.9688673e-07
5.2905381 6.2601148e-07
5.2909982 7.6967593e-07
5.2914583 9.2600355e-07
5.2919184 1.0931178e-06
5.2923785 1.2691422e-06
5.2928386 1.4522001e-06
5.2932987 1.6404151e-06
5.2937588 1.8319107e-06
5.2942188 2.0248102e-06
5.2946789 2.2172372e-06
5.295139 2.4073151e-06
5.2955991 2.5931674e-06
5.2960592 2.7729177e-06
5.2965193 2.9446892e-06
5.2969794 3.14809e-06
5.2974395 3.6639461e-06
5.2978996 4.5235004e-06
5.2983597 5.7003936e-06
5.2988198 7.168266e-06
5.2992799 8.9007584e-06
5.2997399 1.0871511e-05
5.3002 1.3054165e-05
5.3006601 1.542236e-05
5.3011202 1.7949738e-05
5.3015803 2.0609938e-05
5.3020404 2.3376601e-05
5.3025005 2.6223367e-05
5.3029606 2.9123878e-05
5.3034207 3.2051774e-05
5.3038808 3.4980695e-05
5.3043409 3.7884282e-05
5.304801 4.0736176e-05
5.3052611 4.3510016e-05
5.3057211 4.6179444e-05
5.3061812 4.9488214e-05
5.3066413 5.585266e-05
5.3071014 6.525647e-05
5.3075615 7.7481498e-05
5.3080216 9.2309594e-05
5.3084817 0.00010952261
5.3089418 0.0001289024
5.3094019 0.00015023081
5.309862 0.0001732897
5.3103221 0.00019786092
5.3107822 0.00022372632
5.3112422 0.00025066775
5.3117023 0.00027846706
5.3121624 0.00030690612
5.3126225 0.00033576675
5.3130826 0.00036483083
5.3135427 0.0003938802
5.3140028 0.00042269672
5.3144629 0.00045106223
5.314923 0.00047875859
5.3153831 0.00051246424
5.3158432 0.00056290064
5.3163033 0.00062929147
5.3167634 0.00071069081
5.3172234 0.00080615275
5.3176835 0.0009147314
5.3181436 0.0010354808
5.3186037 0.0011674551
5.3190638 0.0013097084
5.3195239 0.0014612948
5.319984 0.0016212683
5.3204441 0.001788683
5.3209042 0.0019625931
5.3213643 0.0021420526
5.3218244 0.0023261157
5.3222845 0.0025138363
5.3227445 0.0027042687
5.3232046 0.0028964668
5.3236647 0.0030894849
5.3241248 0.0032824726
5.3245849 0.003498558
5.325045 0.0037557681
5.3255051 0.0040536447
5.3259652 0.0043917293
5.3264253 0.0047695639
5.3268854 0.0051866901
5.3273455 0.0056426497
5.3278056 0.0061369845
5.3282657 0.006669236
5.3287257 0.0072389462
5.3291858 0.0078456568
5.3296459 0.0084889094
5.330106 0.0091682459
5.3305661 0.0098832079
5.3310262 0.010633337
5.3314863 0.011418176
5.3319464 0.012237265
5.3324065 0.013090147
5.3328666 0.013976363
5.3333267 0.01489689
5.3337868 0.015878275
5.3342468 0.016928393
5.3347069 0.018044277
5.335167 0.019222956
5.3356271 0.020461461
5.3360872 0.021756822
5.3365473 0.023106071
5.3370074 0.024506237
5.3374675 0.025954351
5.3379276 0.027447445
5.3383877 0.028982548
5.3388478 0.030556691
5.3393079 0.032166904
5.339768 0.033810219
5.340228 0.035483666
5.3406881 0.037184275
5.3411482 0.038909077
5.3416083 0.040655102
5.3420684 0.042419382
5.3425285 0.044206637
5.3429886 0.046064161
5.3434487 0.047994032
5.3439088 0.049988358
5.3443689 0.05203925
5.344829 0.054138818
5.3452891 0.056279174
5.3457491 0.058452426
5.3462092 0.060650687
5.3466693 0.062866065
5.3471294 0.065090672
5.3475895 0.067316618
5.3480496 0.069536013
5.3485097 0.071740968
5.3489698 0.073923593
5.3494299 0.076075998
5.34989 0.078190295
5.3503501 0.080258592
5.3508102 0.082273002
5.3512703 0.084225633
5.3517303 0.086114864
5.3521904 0.087955128
5.3526505 0.089744968
5.3531106 0.091481531
5.3535707 0.093161964
5.3540308 0.094783413
5.3544909 0.096343025
5.354951 0.097837947
5.3554111 0.099265325
5.3558712 0.1006223
5.3563313 0.10190603
5.3567914 0.10311366
5.3572515 0.10424233
5.3577115 0.10528918
5.3581716 0.10625138
5.3586317 0.10712605
5.3590918 0.10791035
5.3595519 0.10860143
5.360012 0.10919643
5.3604721 0.1096925
5.3609322 0.11007193
5.3613923 0.11031122
5.3618524 0.11041276
5.3623125 0.11037924
5.3627726 0.11021339
5.3632326 0.1099179
5.3636927 0.1094955
5.3641528 0.10894888
5.3646129 0.10828077
5.365073 0.10749387
5.3655331 0.10659089
5.3659932 0.10557455
5.3664533 0.10444754
5.3669134 0.10321259
5.3673735 0.10187241
5.3678336 0.10042969
5.3682937 0.098887164
5.3687538 0.097247529
5.3692138 0.0955135
5.3696739 0.093687859
5.370134 0.09178944
5.3705941 0.089835748
5.3710542 0.087833182
5.3715143 0.085788142
5.3719744 0.083707027
5.3724345 0.081596237
5.3728946 0.079462171
5.3733547 0.077311229
5.3738148 0.075149809
5.3742749 0.072984311
5.3747349 0.070821135
5.375195 0.06866668
5.3756551 0.066527346
5.3761152 0.064409531
5.3765753 0.062319635
5.3770354 0.060264058
5.3774955 0.058249199
5.3779556 0.056281457
5.3784157 0.054367232
5.3788758 0.052510247
5.3793359 0.050666749
5.379796 0.04882185
5.3802561 0.046978897
5.3807161 0.045141238
5.3811762 0.043312218
5.3816363 0.041495184
5.3820964 0.039693483
5.3825565 0.037910461
5.3830166 0.036149465
5.3834767 0.034413842
5.3839368 0.032706939
5.3843969 0.031032101
5.384857 0.029392676
5.3853171 0.02779201
5.3857772 0.02623345
5.3862372 0.024720342
5.3866973 0.023256033
5.3871574 0.02184387
5.3876175 0.0204872
5.3880776 0.019189578
5.3885377 0.017954057
5.3889978 0.016779843
5.3894579 0.015665685
5.389918 0.014610327
5.3903781 0.013612517
5.3908382 0.012671002
5.3912983 0.011784527
5.3917584 0.010951839
5.3922184 0.010171685
5.3926785 0.009442812
5.3931386 0.0087639656
5.3935987 0.0081338928
5.3940588 0.0075513399
5.3945189 0.0070150537
5.394979 0.0065237807
5.3954391 0.0060762674
5.3958992 0.0056712603
5.3963593 0.0053075061
5.3968194 0.0049837512
5.3972795 0.0046902389
5.3977395 0.0044003788
5.3981996 0.0041133954
5.3986597 0.0038304532
5.3991198 0.0035527164
5.3995799 0.0032813497
5.40004 0.0030175173
5.4005001 0.0027623837
5.4009602 0.0025171133
5.4014203 0.0022828705
5.4018804 0.0020608198
5.4023405 0.0018521256
5.4028006 0.0016579522
5.4032607 0.0014794641
5.4037207 0.0013178258
5.4041808 0.0011742016
5.4046409 0.0010497559
5.405101 0.00094565328
5.4055611 0.000863058
5.4060212 0.00080313453
5.4064813 0.00075716462
5.4069414 0.00071041514
5.4074015 0.00066304123
5.4078616 0.00061537674
5.4083217 0.00056775551
5.4087818 0.00052051138
5.4092418 0.00047397819
5.4097019 0.00042848978
5.410162 0.00038437999
5.4106221 0.00034198267
5.4110822 0.00030163165
5.4115423 0.00026366078
5.4120024 0.00022840389
5.4124625 0.00019619483
5.4129226 0.00016736743
5.4133827 0.00014225554
5.4138428 0.000121193
5.4143029 0.00010451364
5.414763 9.2551321e-05
5.415223 8.5620718e-05
5.4156831 8.0773976e-05
5.4161432 7.5741067e-05
5.4166033 7.0568262e-05
5.4170634 6.5301835e-05
5.4175235 5.998806e-05
5.4179836 5.4673209e-05
5.4184437 4.9403556e-05
5.4189038 4.4225373e-05
5.4193639 3.9184935e-05
5.419824 3.4328513e-05
5.4202841 2.9702381e-05
5.4207441 2.5352813e-05
5.4212042 2.1326081e-05
5.4216643 1.7668459e-05
5.4221244 1.4426219e-05
5.4225845 1.1645635e-05
5.4230446 9.3729805e-06
5.4235047 7.654528e-06
5.4239648 6.5365507e-06
5.4244249 6.0367724e-06
5.424885 5.693382e-06
5.4253451 5.3331733e-06
5.4258052 4.9599311e-06
5.4262653 4.5774401e-06
5.4267253 4.1894849e-06
5.4271854 3.7998503e-06
5.4276455 3.4123209e-06
5.4281056 3.0306814e-06
5.4285657 2.6587165e-06
5.4290258 2.3002109e-06
5.4294859 1.9589494e-06
5.429946 1.6387165e-06
5.4304061 1.3432969e-06
5.4308662 1.0764755e-06
5.4313263 8.4203674e-07
5.4317864 6.4376547e-07
5.4322464 4.8544632e-07
5.4327065 3.70864e-07
5.4331666 3.038032e-07
5.4336267 2.8154525e-07
5.4340868 2.6530718e-07
5.4345469 2.4818171e-07
5.435007 2.3036263e-07
5.4354671 2.1204374e-07
5.4359272 1.9341884e-07
5.4363873 1.7468173e-07
5.4368474 1.560262e-07
5.4373075 1.3764605e-07
5.4377676 1.1973508e-07
5.4382276 1.0248709e-07
5.4386877 8.6095866e-08
5.4391478 7.0755216e-08
5.4396079 5.6658934e-08
5.440068 4.4000818e-08
5.4405281 3.2974665e-08
5.4409882 2.3774273e-08
5.4414483 1.6593439e-08
5.4419084 1.162596e-08
5.4423685 9.0656342e-09
5.4428286 8.4605699e-09
5.4432887 7.9518207e-09
5.4437487 7.4134946e-09
5.4442088 6.8520559e-09
5.4446689 6.2739687e-09
5.445129 5.6856975e-09
5.4455891 5.0937063e-09
5.4460492 4.5044596e-09
5.4465093 3.9244214e-09
5.4469694 3.3600562e-09
5.4474295 2.8178282e-09
5.4478896 2.3042016e-09
5.4483497 1.8256406e-09
5.4488098 1.3886096e-09
5.4492699 9.9957277e-10
5.4497299 6.649944e-10
5.45019 3.9133875e-10
5.4506501 1.8507006e-10
5.4511102 5.2652601e-11
5.4515703 5.5062998e-13
5.4520304 0
5.4524905 0
5.4529506 0
5.4534107 0
5.4538708 0
5.4543309 0
5.454791 0
5.4552511 0
5.4557111 0
5.4561712 0
5.4566313 0
5.4570914 0
5.4575515 0
5.4580116 0
5.4584717 0
5.4589318 0
5.4593919 0
5.459852 0
5.4603121 0
5.4607722 0
5.4612322 0
5.4616923 0
5.4621524 0
5.4626125 0
5.4630726 0
5.4635327 0
5.4639928 0
5.4644529 0
5.464913 0
5.4653731 0
5.4658332 0
5.4662933 0
5.4667534 0
5.4672134 0
5.4676735 0
5.4681336 0
5.4685937 0
5.4690538 0
5.4695139 0
5.469974 0
5.4704341 0
5.4708942 0
5.4713543 0
5.4718144 0
5.4722745 0
5.4727345 0
5.4731946 0
5.4736547 0
5.4741148 0
5.4745749 0
5.475035 0
5.4754951 0
5.4759552 0
5.4764153 0
5.4768754 0
5.4773355 0
5.4777956 0
5.4782557 0
5.4787157 0
5.4791758 0
5.4796359 0
5.480096 0
5.4805561 0
5.4810162 0
5.4814763 0
5.4819364 0
5.4823965 0
5.4828566 0
5.4833167 0
5.4837768 0
5.4842368 0
5.4846969 0
5.485157 0
5.4856171 0
5.4860772 0
5.4865373 0
5.4869974 0
5.4874575 0
5.4879176 0
5.4883777 0
5.4888378 0
5.4892979 0
5.489758 0
5.490218 0
5.4906781 0
5.4911382 0
5.4915983 0
5.4920584 0
5.4925185 0
5.4929786 0
5.4934387 0
5.4938988 0
5.4943589 0
5.494819 0
5.4952791 0
5.4957391 0
5.4961992 0
5.4966593 0
5.4971194 0
5.4975795 0
5.4980396 0
5.4984997 0
5.4989598 0
5.4994199 0
5.49988 0
5.5003401 0
5.5008002 0
5.5012603 0
5.5017203 0
5.5021804 0
5.5026405 0
5.5031006 0
5.5035607 0
5.5040208 0
5.5044809 0
5.504941 0
5.5054011 0
5.5058612 0
5.5063213 0
5.5067814 0
5.5072414 0
5.5077015 0
5.5081616 0
5.5086217 0
5.5090818 0
5.5095419 0
5.510002 0
5.5104621 0
5.5109222 0
5.5113823 0
5.5118424 0
5.5123025 0
5.5127626 0
5.5132226 0
5.5136827 0
5.5141428 0
5.5146029 0
5.515063 0
5.5155231 0
5.5159832 0
5.5164433 0
5.5169034 0
5.5173635 0
5.5178236 0
5.5182837 0
5.5187437 0
5.5192038 0
5.5196639 0
5.520124 0
5.5205841 0
5.5210442 0
5.5215043 0
5.5219644 0
5.5224245 0
5.5228846 0
5.5233447 0
5.5238048 0
5.5242649 0
5.5247249 0
5.525185 0
5.5256451 0
5.5261052 0
5.5265653 0
5.5270254 0
5.5274855 0
5.5279456 0
5.5284057 0
5.5288658 0
5.5293259 0
5.529786 0
5.530246 0
5.5307061 0
5.5311662 0
5.5316263 0
5.5320864 0
5.5325465 0
5.5330066 0
5.5334667 0
5.5339268 0
5.5343869 0
5.534847 0
5.5353071 0
5.5357672 0
5.5362272 0
5.5366873 0
5.5371474 0
5.5376075 0
5.5380676 0
5.5385277 0
5.5389878 0
5.5394479 0
5.539908 0
5.5403681 0
5.5408282 0
5.5412883 0
5.5417483 0
5.5422084 0
5.5426685 0
5.5431286 0
5.5435887 0
5.5440488 0
5.5445089 0
5.544969 0
5.5454291 0
5.5458892 0
5.5463493 0
5.5468094 0
5.5472695 0
5.5477295 0
5.5481896 0
5.5486497 0
5.5491098 0
5.5495699 0
5.55003 0
5.5504901 0
5.5509502 0
5.5514103 0
5.5518704 0
5.5523305 0
5.5527906 0
5.5532507 0
5.5537107 0
5.5541708 0
5.5546309 0
5.555091 0
5.5555511 0
5.5560112 0
5.5564713 0
5.5569314 0
5.5573915 0
5.5578516 0
5.5583117 0
5.5587718 0
5.5592318 0
5.5596919 0
5.560152 0
5.5606121 0
5.5610722 0
5.5615323 0
5.5619924 0
5.5624525 0
5.5629126 0
5.5633727 0
5.5638328 0
5.5642929 0
5.564753 0
5.565213 0
5.5656731 0
5.5661332 0
5.5665933 0
5.5670534 0
5.5675135 0
5.5679736 0
5.5684337 0
5.5688938 0
5.5693539 0
5.569814 0
5.5702741 0
5.5707341 0
5.5711942 0
5.5716543 0
5.5721144 0
5.5725745 0
5.5730346 0
5.5734947 0
5.5739548 0
5.5744149 0
5.574875 0
5.5753351 0
5.5757952 0
5.5762553 0
5.5767153 0
5.5771754 0
5.5776355 0
5.5780956 0
5.5785557 0
5.5790158 0
5.5794759 0
5.579936 0
5.5803961 0
5.5808562 0
5.5813163 0
5.5817764 0
5.5822364 0
5.5826965 0
5.5831566 0
5.5836167 0
5.5840768 0
5.5845369 0
5.584997 0
5.5854571 0
5.5859172 0
5.5863773 0
5.5868374 0
5.5872975 0
5.5877576 0
5.5882176 0
5.5886777 0
5.5891378 0
5.5895979 0
5.590058 0
5.5905181 0
5.5909782 0
5.5914383 0
5.5918984 0
5.5923585 0
5.5928186 0
5.5932787 0
5.5937387 0
5.5941988 0
5.5946589 0
5.595119 0
5.5955791 0
5.5960392 0
5.5964993 0
5.5969594 0
5.5974195 6.3538178e-14
5.5978796 5.9095809e-12
5.5983397 2.0736924e-11
5.5987998 4.3816633e-11
5.5992599 7.4419773e-11
5.5997199 1.1181741e-10
5.60018 1.5528061e-10
5.6006401 2.0408043e-10
5.6011002 2.5748795e-10
5.6015603 3.1477423e-10
5.6020204 3.7521033e-10
5.6024805 4.3806733e-10
5.6029406 5.0261627e-10
5.6034007 5.6812824e-10
5.6038608 6.338743e-10
5.6043209 6.991255e-10
5.604781 7.6315292e-10
5.605241 8.2522763e-10
5.6057011 8.8462068e-10
5.6061612 9.4060315e-10
5.6066213 1.0036971e-09
5.6070814 1.2301673e-09
5.6075415 1.6576323e-09
5.6080016 2.2697065e-09
5.6084617 3.0500039e-09
5.6089218 3.9821386e-09
5.6093819 5.0497248e-09
5.609842 6.2363766e-09
5.6103021 7.5257082e-09
5.6107622 8.9013336e-09
5.6112222 1.0346867e-08
5.6116823 1.1845923e-08
5.6121424 1.3382114e-08
5.6126025 1.4939057e-08
5.6130626 1.6500363e-08
5.6135227 1.8049649e-08
5.6139828 1.9570527e-08
5.6144429 2.1046612e-08
5.614903 2.2461518e-08
5.6153631 2.3798859e-08
5.6158232 2.588616e-08
5.6162833 3.3300463e-08
5.6167433 4.6346501e-08
5.6172034 6.4566092e-08
5.6176635 8.7501054e-08
5.6181236 1.146932e-07
5.6185837 1.4568436e-07
5.6190438 1.8001634e-07
5.6195039 2.1723097e-07
5.619964 2.5687005e-07
5.6204241 2.9847541e-07
5.6208842 3.4158886e-07
5.6213443 3.8575223e-07
5.6218044 4.3050733e-07
5.6222645 4.7539597e-07
5.6227245 5.1995998e-07
5.6231846 5.6374118e-07
5.6236447 6.0628137e-07
5.6241048 6.4712239e-07
5.6245649 6.8580604e-07
5.625025 7.5103982e-07
5.6254851 9.1838577e-07
5.6259452 1.184559e-06
5.6264053 1.541643e-06
5.6268654 1.9817215e-06
5.6273255 2.4968782e-06
5.6277856 3.0791965e-06
5.6282456 3.7207602e-06
5.6287057 4.4136528e-06
5.6291658 5.149958e-06
5.6296259 5.9217594e-06
5.630086 6.7211406e-06
5.6305461 7.5401852e-06
5.6310062 8.3709769e-06
5.6314663 9.2055992e-06
5.6319264 1.0036136e-05
5.6323865 1.085467e-05
5.6328466 1.1653286e-05
5.6333067 1.2424067e-05
5.6337668 1.3159097e-05
5.6342268 1.4393374e-05
5.6346869 1.6810352e-05
5.635147 2.0329765e-05
5.6356071 2.4867048e-05
5.6360672 3.0337635e-05
5.6365273 3.6656962e-05
5.6369874 4.3740464e-05
5.6374475 5.1503577e-05
5.6379076 5.9861736e-05
5.6383677 6.8730377e-05
5.6388278 7.8024934e-05
5.6392879 8.7660843e-05
5.6397479 9.7553539e-05
5.640208 0.00010761846
5.6406681 0.00011777104
5.6411282 0.00012792671
5.6415883 0.0001380009
5.6420484 0.00014790907
5.6425085 0.00015756663
5.6429686 0.00016695501
5.6434287 0.0001813786
5.6438888 0.00020386935
5.6443489 0.00023391039
5.644809 0.00027098483
5.6452691 0.0003145758
5.6457291 0.00036416642
5.6461892 0.00041923982
5.6466493 0.00047927912
5.6471094 0.00054376744
5.6475695 0.00061218791
5.6480296 0.00068402364
5.6484897 0.00075875777
5.6489498 0.00083587341
5.6494099 0.0009148537
5.64987 0.00099518175
5.6503301 0.0010763407
5.6507902 0.0011578136
5.6512503 0.0012390837
5.6517103 0.001319634
5.6521704 0.0014006866
5.6526305 0.0015055061
5.6530906 0.0016405218
5.6535507 0.0018044377
5.6540108 0.0019959578
5.6544709 0.002213786
5.654931 0.0024566263
5.6553911 0.0027231827
5.6558512 0.003012159
5.6563113 0.0033222593
5.6567714 0.0036521876
5.6572314 0.0040006477
5.6576915 0.0043663437
5.6581516 0.0047479796
5.6586117 0.0051442592
5.6590718 0.0055538865
5.6595319 0.0059755656
5.659992 0.0064080003
5.6604521 0.0068498947
5.6609122 0.0072999526
5.6613723 0.0077586557
5.6618324 0.0082370189
5.6622925 0.0087417239
5.6627526 0.0092782458
5.6632126 0.0098520599
5.6636727 0.010468641
5.6641328 0.011133464
5.6645929 0.011852005
5.665053 0.012629738
5.6655131 0.013472138
5.6659732 0.014384681
5.6664333 0.015372841
5.6668934 0.016442094
5.6673535 0.017597915
5.6678136 0.018845778
5.6682737 0.020191159
5.6687337 0.021639533
5.6691938 0.023196375
5.6696539 0.02486716
5.670114 0.026657363
5.6705741 0.028539844
5.6710342 0.030430743
5.6714943 0.032325149
5.6719544 0.034222713
5.6724145 0.036123087
5.6728746 0.038025924
5.6733347 0.039930874
5.6737948 0.041837591
5.6742549 0.043745726
5.6747149 0.04565493
5.675175 0.047564856
5.6756351 0.049475156
5.6760952 0.051385481
5.6765553 0.053295483
5.6770154 0.055204815
5.6774755 0.057113129
5.6779356 0.059020075
5.6783957 0.060925307
5.6788558 0.062828475
5.6793159 0.064729233
5.679776 0.066628221
5.680236 0.068526583
5.6806961 0.070424275
5.6811562 0.072321249
5.6816163 0.074217456
5.6820764 0.076112849
5.6825365 0.078007379
5.6829966 0.079900997
5.6834567 0.081793657
5.6839168 0.083685308
5.6843769 0.085575903
5.684837 0.087465394
5.6852971 0.089353733
5.6857572 0.09124087
5.6862172 0.093126758
5.6866773 0.095011349
5.6871374 0.096894594
5.6875975 0.098776445
5.6880576 0.10065685
5.6885177 0.10253429
5.6889778 0.10430147
5.6894379 0.10589314
5.689898 0.10731066
5.6903581 0.10855542
5.6908182 0.10962878
5.6912783 0.1105321
5.6917383 0.11126677
5.6921984 0.11183415
5.6926585 0.11223561
5.6931186 0.11247253
5.6935787 0.11254627
5.6940388 0.1124582
5.6944989 0.1122097
5.694959 0.11180213
5.6954191 0.11123687
5.6958792 0.11051528
5.6963393 0.10963874
5.6967994 0.10860862
5.6972595 0.10742629
5.6977195 0.10609903
5.6981796 0.1047068
5.6986397 0.10327542
5.6990998 0.10180618
5.6995599 0.10030036
5.70002 0.098759266
5.7004801 0.097184177
5.7009402 0.095576386
5.7014003 0.093937184
5.7018604 0.09226786
5.7023205 0.090569707
5.7027806 0.088844013
5.7032406 0.087092068
5.7037007 0.085315164
5.7041608 0.08351459
5.7046209 0.081691637
5.705081 0.079847595
5.7055411 0.077983754
5.7060012 0.076101405
5.7064613 0.074201837
5.7069214 0.072281942
5.7073815 0.070321319
5.7078416 0.06832194
5.7083017 0.066289358
5.7087618 0.06422913
5.7092218 0.06214681
5.7096819 0.060047953
5.710142 0.057938113
5.7106021 0.055822847
5.7110622 0.053707708
5.7115223 0.051598252
5.7119824 0.049500033
5.7124425 0.047418607
5.7129026 0.045359527
5.7133627 0.043328351
5.7138228 0.041330631
5.7142829 0.039371923
5.7147429 0.037457783
5.715203 0.035593764
5.7156631 0.033785422
5.7161232 0.032037585
5.7165833 0.030350961
5.7170434 0.028725161
5.7175035 0.02715982
5.7179636 0.025654573
5.7184237 0.024209057
5.7188838 0.022822906
5.7193439 0.021495758
5.719804 0.020227247
5.7202641 0.01901701
5.7207241 0.017864681
5.7211842 0.016769898
5.7216443 0.015732294
5.7221044 0.014751507
5.7225645 0.013827172
5.7230246 0.012958924
5.7234847 0.0121464
5.7239448 0.011389235
5.7244049 0.010687064
5.724865 0.010039524
5.7253251 0.0094287475
5.7257852 0.0088328483
5.7262452 0.0082529083
5.7267053 0.0076900955
5.7271654 0.0071455778
5.7276255 0.0066205229
5.7280856 0.0061160989
5.7285457 0.0056334736
5.7290058 0.0051738148
5.7294659 0.0047382905
5.729926 0.0043280685
5.7303861 0.0039443168
5.7308462 0.0035882032
5.7313063 0.0032608956
5.7317664 0.0029635619
5.7322264 0.00269737
5.7326865 0.0024634877
5.7331466 0.002263083
5.7336067 0.0020973238
5.7340668 0.0019670266
5.7345269 0.0018499477
5.734987 0.0017326982
5.7354471 0.0016158673
5.7359072 0.001500044
5.7363673 0.0013858175
5.7368274 0.0012737771
5.7372875 0.0011645118
5.7377475 0.0010586109
5.7382076 0.00095666348
5.7386677 0.00085925873
5.7391278 0.00076698581
5.7395879 0.00068043389
5.740048 0.00060019212
5.7405081 0.00052684969
5.7409682 0.00046099574
5.7414283 0.00040321945
5.7418884 0.00035410998
5.7423485 0.0003142565
5.7428086 0.00028424816
5.7432687 0.00026410566
5.7437287 0.00024706459
5.7441888 0.00023103306
5.7446489 0.00021605394
5.745109 0.00020217012
5.7455691 0.00018942447
5.7460292 0.00017785988
5.7464893 0.00016751923
5.7469494 0.0001584454
5.7474095 0.00015068126
5.7478696 0.0001442697
5.7483297 0.0001392536
5.7487898 0.00013567584
5.7492498 0.0001335793
5.7497099 0.00013300686
5.75017 0.0001340014
5.7506301 0.0001366058
5.7510902 0.00014086295
5.7515503 0.00014681571
5.7520104 0.00015450698
5.7524705 0.00016466601
5.7529306 0.0001806987
5.7533907 0.00020275774
5.7538508 0.00023048396
5.7543109 0.00026351819
5.754771 0.00030150124
5.755231 0.00034407396
5.7556911 0.00039087717
5.7561512 0.00044155169
5.7566113 0.00049573836
5.7570714 0.000553078
5.7575315 0.00061321145
5.7579916 0.00067577952
5.7584517 0.00074042305
5.7589118 0.00080678287
5.7593719 0.00087449981
5.759832 0.00094321468
5.7602921 0.0010125683
5.7607522 0.0010822016
5.7612122 0.0011517552
5.7616723 0.0012289338
5.7621324 0.0013331955
5.7625925 0.001464288
5.7630526 0.0016209732
5.7635127 0.0018020131
5.7639728 0.0020061695
5.7644329 0.0022322045
5.764893 0.0024788797
5.7653531 0.0027449572
5.7658132 0.0030291989
5.7662733 0.0033303667
5.7667333 0.0036472225
5.7671934 0.0039785281
5.7676535 0.0043230455
5.7681136 0.0046795366
5.7685737 0.0050467633
5.7690338 0.0054234875
5.7694939 0.005808471
5.769954 0.0062004759
5.7704141 0.006598264
5.7708742 0.007010555
5.7713343 0.0074518393
5.7717944 0.0079262434
5.7722545 0.0084378615
5.7727145 0.0089907877
5.7731746 0.0095891159
5.7736347 0.01023694
5.7740948 0.010938355
5.7745549 0.011697454
5.775015 0.012518332
5.7754751 0.013405081
5.7759352 0.014361798
5.7763953 0.015392575
5.7768554 0.016501506
5.7773155 0.017692687
5.7777756 0.01897021
5.7782356 0.02033817
5.7786957 0.021800661
5.7791558 0.023361777
5.7796159 0.025024767
5.780076 0.026741269
5.7805361 0.028480268
5.7809962 0.030240258
5.7814563 0.032019736
5.7819164 0.033817195
5.7823765 0.03563113
5.7828366 0.037460036
5.7832967 0.039302409
5.7837568 0.041156741
5.7842168 0.04302153
5.7846769 0.044895268
5.785137 0.046776451
5.7855971 0.048663574
5.7860572 0.050555132
5.7865173 0.052449619
5.7869774 0.05434553
5.7874375 0.056241359
5.7878976 0.058135603
5.7883577 0.060026755
5.7888178 0.061915032
5.7892779 0.063819654
5.7897379 0.065744451
5.790198 0.067686979
5.7906581 0.069644797
5.7911182 0.071615462
5.7915783 0.073596532
5.7920384 0.075585563
5.7924985 0.077580114
5.7929586 0.079577742
5.7934187 0.081576004
5.7938788 0.083572459
5.7943389 0.085564662
5.794799 0.087550173
5.7952591 0.089526548
5.7957191 0.091491345
5.7961792 0.093442122
5.7966393 0.095376436
5.7970994 0.097291844
5.7975595 0.099185904
5.7980196 0.10103804
5.7984797 0.10275591
5.7989398 0.10432665
5.7993999 0.10574989
5.79986 0.10702526
5.8003201 0.10815241
5.8007802 0.10913097
5.8012402 0.10996057
5.8017003 0.11064087
5.8021604 0.11117149
5.8026205 0.11155208
5.8030806 0.11178226
5.8035407 0.11186169
5.8040008 0.11178999
5.8044609 0.11156682
5.804921 0.11119179
5.8053811 0.11066456
5.8058412 0.10998475
5.8063013 0.10915202
5.8067614 0.10816599
5.8072214 0.10705286
5.8076815 0.10587866
5.8081416 0.10464825
5.8086017 0.1033635
5.8090618 0.10202632
5.8095219 0.10063859
5.809982 0.099202198
5.8104421 0.097719037
5.8109022 0.096190996
5.8113623 0.094619964
5.8118224 0.093007831
5.8122825 0.091356485
5.8127425 0.089667816
5.8132026 0.087943714
5.8136627 0.086186068
5.8141228 0.084396767
5.8145829 0.082577701
5.815043 0.080730759
5.8155031 0.078857831
5.8159632 0.076960806
5.8164233 0.075026468
5.8168834 0.073041298
5.8173435 0.0710117
5.8178036 0.068944121
5.8182637 0.066845008
5.8187237 0.06472081
5.8191838 0.062577972
5.8196439 0.060422941
5.820104 0.058262166
5.8205641 0.056102094
5.8210242 0.05394917
5.8214843 0.051809844
5.8219444 0.049690561
5.8224045 0.047597769
5.8228646 0.045537915
5.8233247 0.043517446
5.8237848 0.04154281
5.8242448 0.039620453
5.8247049 0.037756823
5.825165 0.035958265
5.8256251 0.034223985
5.8260852 0.032550599
5.8265453 0.030936994
5.8270054 0.02938206
5.8274655 0.027884686
5.8279256 0.02644376
5.8283857 0.025058171
5.8288458 0.023726809
5.8293059 0.022448561
5.829766 0.021222318
5.830226 0.020046967
5.8306861 0.018921398
5.8311462 0.017844499
5.8316063 0.016815159
5.8320664 0.015832268
5.8325265 0.014894713
5.8329866 0.014001385
5.8334467 0.013151171
5.8339068 0.01234296
5.8343669 0.011576589
5.834827 0.010861977
5.8352871 0.010201205
5.8357471 0.0095932017
5.8362072 0.009036896
5.8366673 0.0085312174
5.8371274 0.0080750947
5.8375875 0.0076674571
5.8380476 0.0073072336
5.8385077 0.0069933533
5.8389678 0.0067247453
5.8394279 0.0065003387
5.839888 0.0063190624
5.8403481 0.0061798456
5.8408082 0.0060816173
5.8412683 0.0060233066
5.8417283 0.0060038426
5.8421884 0.0060221542
5.8426485 0.0060771707
5.8431086 0.006167821
5.8435687 0.0062918808
5.8440288 0.0064441773
5.8444889 0.0066264423
5.844949 0.0068412646
5.8454091 0.007091233
5.8458692 0.0073789365
5.8463293 0.0077069638
5.8467894 0.0080779039
5.8472494 0.0084943457
5.8477095 0.0089588779
5.8481696 0.0094740894
5.8486297 0.010042569
5.8490898 0.010666906
5.8495499 0.011349689
5.85001 0.012093506
5.8504701 0.012900948
5.8509302 0.013774601
5.8513903 0.014717057
5.8518504 0.015730902
5.8523105 0.016818726
5.8527706 0.017975699
5.8532306 0.019184424
5.8536907 0.02044229
5.8541508 0.021747402
5.8546109 0.023097867
5.855071 0.02449179
5.8555311 0.025927275
5.8559912 0.027402429
5.8564513 0.028915357
5.8569114 0.030464164
5.8573715 0.032046956
5.8578316 0.033661838
5.8582917 0.035306915
5.8587518 0.036980293
5.8592118 0.038680078
5.8596719 0.040404374
5.860132 0.042151288
5.8605921 0.043918924
5.8610522 0.045705388
5.8615123 0.047508785
5.8619724 0.049355658
5.8624325 0.051274032
5.8628926 0.053256335
5.8633527 0.055294938
5.8638128 0.057382212
5.8642729 0.059510526
5.8647329 0.061672251
5.865193 0.063859758
5.8656531 0.066065417
5.8661132 0.068281599
5.8665733 0.070500673
5.8670334 0.07271501
5.8674935 0.074916981
5.8679536 0.077098955
5.8684137 0.079253304
5.8688738 0.081372398
5.8693339 0.083448606
5.869794 0.0854743
5.8702541 0.08744185
5.8707141 0.089343773
5.8711742 0.091180762
5.8716343 0.092953177
5.8720944 0.094657805
5.8725545 0.096291433
5.8730146 0.097850848
5.8734747 0.099332837
5.8739348 0.10073419
5.8743949 0.10205169
5.874855 0.10328212
5.8753151 0.10442227
5.8757752 0.10546894
5.8762352 0.1064189
5.8766953 0.10726894
5.8771554 0.10801586
5.8776155 0.10865643
5.8780756 0.10918744
5.8785357 0.10960569
5.8789958 0.10990795
5.8794559 0.11009102
5.879916 0.11015139
5.8803761 0.11008466
5.8808362 0.10989289
5.8812963 0.10957953
5.8817564 0.109148
5.8822164 0.10860173
5.8826765 0.10794416
5.8831366 0.10717872
5.8835967 0.10630884
5.8840568 0.10533795
5.8845169 0.10426948
5.884977 0.10310687
5.8854371 0.10185354
5.8858972 0.10051294
5.8863573 0.099088487
5.8868174 0.097583616
5.8872775 0.09600176
5.8877375 0.094346352
5.8881976 0.092620821
5.8886577 0.090828601
5.8891178 0.088971301
5.8895779 0.087045491
5.890038 0.085057626
5.8904981 0.083015399
5.8909582 0.080926502
5.8914183 0.078798629
5.8918784 0.076639473
5.8923385 0.074456725
5.8927986 0.07225808
5.8932587 0.07005123
5.8937187 0.067843867
5.8941788 0.065643685
5.8946389 0.063458376
5.895099 0.061295634
5.8955591 0.05916315
5.8960192 0.057068619
5.8964793 0.055019732
5.8969394 0.053024183
5.8973995 0.051089664
5.8978596 0.049223869
5.8983197 0.047417855
5.8987798 0.045637195
5.8992398 0.043881531
5.8996999 0.042152024
5.90016 0.040449837
5.9006201 0.038776131
5.9010802 0.037132068
5.9015403 0.03551881
5.9020004 0.033937521
5.9024605 0.03238936
5.9029206 0.030875491
5.9033807 0.029397075
5.9038408 0.027955275
5.9043009 0.026551252
5.904761 0.025186169
5.905221 0.023861187
5.9056811 0.022577469
5.9061412 0.021336176
5.9066013 0.02013847
5.9070614 0.018985514
5.9075215 0.017902805
5.9079816 0.016916824
5.9084417 0.016024945
5.9089018 0.015224513
5.9093619 0.014512871
5.909822 0.013887363
5.9102821 0.013345334
5.9107421 0.012884127
5.9112022 0.012501086
5.9116623 0.012193555
5.9121224 0.011958878
5.9125825 0.0117944
5.9130426 0.011697464
5.9135027 0.011665413
5.9139628 0.011695593
5.9144229 0.011785346
5.914883 0.011932017
5.9153431 0.01213295
5.9158032 0.012385489
5.9162633 0.012686642
5.9167233 0.013020417
5.9171834 0.013383275
5.9176435 0.013780873
5.9181036 0.014218872
5.9185637 0.014702929
5.9190238 0.015238703
5.9194839 0.015831853
5.919944 0.016488038
5.9204041 0.017212917
5.9208642 0.018012149
5.9213243 0.018891391
5.9217844 0.019856304
5.9222444 0.020912545
5.9227045 0.022065774
5.9231646 0.02332165
5.9236247 0.02468583
5.9240848 0.026163975
5.9245449 0.027761742
5.925005 0.029484791
5.9254651 0.031330864
5.9259252 0.033218712
5.9263853 0.035125011
5.9268454 0.037049026
5.9273055 0.03899002
5.9277656 0.040947258
5.9282256 0.042920002
5.9286857 0.044907517
5.9291458 0.046909066
5.9296059 0.048923914
5.930066 0.050951324
5.9305261 0.052990559
5.9309862 0.055040884
5.9314463 0.057101562
5.9319064 0.059171857
5.9323665 0.061251033
5.9328266 0.063338353
5.9332867 0.065433082
5.9337467 0.067534483
5.9342068 0.06964182
5.9346669 0.071759069
5.935127 0.073905705
5.9355871 0.076080619
5.9360472 0.078279959
5.9365073 0.080499871
5.9369674 0.082736504
5.9374275 0.084986004
5.9378876 0.087244517
5.9383477 0.089508192
5.9388078 0.091773175
5.9392679 0.094035614
5.9397279 0.096291654
5.940188 0.098537445
5.9406481 0.10076913
5.9411082 0.10298286
5.9415683 0.10517478
5.9420284 0.10734104
5.9424885 0.10947779
5.9429486 0.11158116
5.9434087 0.11364732
5.9438688 0.11565376
5.9443289 0.11755787
5.944789 0.11936111
5.945249 0.12106664
5.9457091 0.12267761
5.9461692 0.12419718
5.9466293 0.12562852
5.9470894 0.12697478
5.9475495 0.12823912
5.9480096 0.1294247
5.9484697 0.13053468
5.9489298 0.13157221
5.9493899 0.13254046
5.94985 0.13344258
5.9503101 0.13428173
5.9507702 0.13506108
5.9512302 0.13578378
5.9516903 0.13645298
5.9521504 0.13707185
5.9526105 0.13764355
5.9530706 0.13817362
5.9535307 0.13866645
5.9539908 0.13912299
5.9544509 0.13954422
5.954911 0.1399311
5.9553711 0.14028458
5.9558312 0.14060563
5.9562913 0.14089521
5.9567514 0.14115429
5.9572114 0.14138383
5.9576715 0.14158479
5.9581316 0.14175812
5.9585917 0.14190481
5.9590518 0.14202579
5.9595119 0.14212205
5.959972 0.14219454
5.9604321 0.14224422
5.9608922 0.14227206
5.9613523 0.14227902
5.9618124 0.14226621
5.9622725 0.1422403
5.9627325 0.14220272
5.9631926 0.14215105
5.9636527 0.14208289
5.9641128 0.14199584
5.9645729 0.1418875
5.965033 0.14175546
5.9654931 0.14159733
5.9659532 0.1414107
5.9664133 0.14119317
5.9668734 0.14094233
5.9673335 0.1406558
5.9677936 0.14033115
5.9682537 0.139966
5.9687137 0.13955793
5.9691738 0.13910456
5.9696339 0.13860347
5.970094 0.13805226
5.9705541 0.13744853
5.9710142 0.13678861
5.9714743 0.13605873
5.9719344 0.13525834
5.9723945 0.13439078
5.9728546 0.13345936
5.9733147 0.13246741
5.9737748 0.13141825
5.9742348 0.1303152
5.9746949 0.12916158
5.975155 0.12796073
5.9756151 0.12671595
5.9760752 0.12543057
5.9765353 0.12410792
5.9769954 0.12275131
5.9774555 0.12136407
5.9779156 0.11994953
5.9783757 0.11851099
5.9788358 0.1170518
5.9792959 0.11557526
5.979756 0.11408471
5.980216 0.11256928
5.9806761 0.11097164
5.9811362 0.10929327
5.9815963 0.10754338
5.9820564 0.10573116
5.9825165 0.10386581
5.9829766 0.10195654
5.9834367 0.10001254
5.9838968 0.098043001
5.9843569 0.096057136
5.984817 0.09406414
5.9852771 0.092073213
5.9857371 0.090093553
5.9861972 0.08813436
5.9866573 0.086204833
5.9871174 0.084314172
5.9875775 0.082471576
5.9880376 0.080686244
5.9884977 0.078967376
5.9889578 0.077324171
5.9894179 0.075752682
5.989878 0.074230848
5.9903381 0.072762613
5.9907982 0.071352932
5.9912583 0.070006762
5.9917183 0.068729059
5.9921784 0.067524779
5.9926385 0.066398877
5.9930986 0.06535631
5.9935587 0.064402034
5.9940188 0.063541004
5.9944789 0.062778177
5.994939 0.062118509
5.9953991 0.061566955
5.9958592 0.061128472
5.9963193 0.060808015
5.9967794 0.06061054
5.9972394 0.060541004
5.9976995 0.060604362
5.9981596 0.060805571
5.9986197 0.061133358
5.9990798 0.061569242
5.9995399 0.062109012
6 0.062748459
