# Supplementary material for: Structural motifs of gold cluster anions with 17 to 69 atoms
Source: Nat Commun. 2026 Apr 10;17:5099. doi: 10.1038/s41467-026-71649-9 (PMC13246909; doi:10.1038/s41467-026-71649-9)
Supplement: Supplementary file 5 — Source Data [file 41467_2026_71649_MOESM5_ESM.zip › Figure2/39_th_green.dat]

3.7 0
3.7004601 0
3.7009202 0
3.7013803 0
3.7018404 0
3.7023005 0
3.7027606 0
3.7032206 0
3.7036807 0
3.7041408 0
3.7046009 0
3.705061 0
3.7055211 0
3.7059812 0
3.7064413 0
3.7069014 0
3.7073615 0
3.7078216 0
3.7082817 0
3.7087417 0
3.7092018 0
3.7096619 0
3.710122 0
3.7105821 0
3.7110422 0
3.7115023 0
3.7119624 0
3.7124225 0
3.7128826 0
3.7133427 0
3.7138028 0
3.7142629 0
3.7147229 0
3.715183 0
3.7156431 0
3.7161032 0
3.7165633 0
3.7170234 0
3.7174835 0
3.7179436 0
3.7184037 0
3.7188638 0
3.7193239 0
3.719784 0
3.720244 0
3.7207041 0
3.7211642 0
3.7216243 0
3.7220844 0
3.7225445 0
3.7230046 0
3.7234647 0
3.7239248 0
3.7243849 0
3.724845 0
3.7253051 0
3.7257652 0
3.7262252 0
3.7266853 0
3.7271454 0
3.7276055 0
3.7280656 0
3.7285257 0
3.7289858 0
3.7294459 0
3.729906 0
3.7303661 0
3.7308262 0
3.7312863 0
3.7317463 0
3.7322064 0
3.7326665 0
3.7331266 0
3.7335867 0
3.7340468 0
3.7345069 0
3.734967 0
3.7354271 0
3.7358872 0
3.7363473 0
3.7368074 0
3.7372675 0
3.7377275 0
3.7381876 0
3.7386477 0
3.7391078 0
3.7395679 0
3.740028 0
3.7404881 0
3.7409482 0
3.7414083 0
3.7418684 0
3.7423285 0
3.7427886 0
3.7432486 0
3.7437087 0
3.7441688 0
3.7446289 0
3.745089 0
3.7455491 0
3.7460092 0
3.7464693 0
3.7469294 0
3.7473895 0
3.7478496 0
3.7483097 0
3.7487698 0
3.7492298 0
3.7496899 0
3.75015 0
3.7506101 0
3.7510702 0
3.7515303 0
3.7519904 0
3.7524505 0
3.7529106 0
3.7533707 0
3.7538308 0
3.7542909 0
3.754751 0
3.755211 0
3.7556711 0
3.7561312 0
3.7565913 0
3.7570514 0
3.7575115 0
3.7579716 0
3.7584317 0
3.7588918 0
3.7593519 0
3.759812 0
3.7602721 0
3.7607321 0
3.7611922 0
3.7616523 0
3.7621124 0
3.7625725 0
3.7630326 0
3.7634927 0
3.7639528 0
3.7644129 0
3.764873 0
3.7653331 0
3.7657932 0
3.7662533 0
3.7667133 0
3.7671734 0
3.7676335 0
3.7680936 0
3.7685537 0
3.7690138 0
3.7694739 0
3.769934 0
3.7703941 0
3.7708542 0
3.7713143 0
3.7717744 0
3.7722344 0
3.7726945 0
3.7731546 0
3.7736147 0
3.7740748 0
3.7745349 0
3.774995 0
3.7754551 0
3.7759152 0
3.7763753 0
3.7768354 0
3.7772955 0
3.7777556 0
3.7782156 0
3.7786757 0
3.7791358 0
3.7795959 0
3.780056 0
3.7805161 0
3.7809762 0
3.7814363 0
3.7818964 0
3.7823565 0
3.7828166 0
3.7832767 0
3.7837367 0
3.7841968 0
3.7846569 0
3.785117 0
3.7855771 0
3.7860372 0
3.7864973 0
3.7869574 0
3.7874175 0
3.7878776 0
3.7883377 0
3.7887978 0
3.7892579 0
3.7897179 0
3.790178 0
3.7906381 0
3.7910982 0
3.7915583 0
3.7920184 0
3.7924785 0
3.7929386 0
3.7933987 0
3.7938588 0
3.7943189 0
3.794779 0
3.795239 0
3.7956991 0
3.7961592 0
3.7966193 0
3.7970794 0
3.7975395 0
3.7979996 0
3.7984597 0
3.7989198 0
3.7993799 0
3.79984 0
3.8003001 0
3.8007602 0
3.8012202 0
3.8016803 0
3.8021404 0
3.8026005 0
3.8030606 0
3.8035207 0
3.8039808 0
3.8044409 0
3.804901 0
3.8053611 0
3.8058212 0
3.8062813 0
3.8067413 0
3.8072014 0
3.8076615 0
3.8081216 0
3.8085817 0
3.8090418 0
3.8095019 0
3.809962 0
3.8104221 0
3.8108822 0
3.8113423 0
3.8118024 0
3.8122625 0
3.8127225 0
3.8131826 0
3.8136427 0
3.8141028 0
3.8145629 0
3.815023 0
3.8154831 0
3.8159432 0
3.8164033 0
3.8168634 0
3.8173235 0
3.8177836 0
3.8182436 0
3.8187037 0
3.8191638 0
3.8196239 0
3.820084 0
3.8205441 0
3.8210042 0
3.8214643 0
3.8219244 0
3.8223845 0
3.8228446 0
3.8233047 0
3.8237648 0
3.8242248 0
3.8246849 0
3.825145 0
3.8256051 0
3.8260652 0
3.8265253 0
3.8269854 0
3.8274455 0
3.8279056 0
3.8283657 0
3.8288258 0
3.8292859 0
3.8297459 0
3.830206 0
3.8306661 0
3.8311262 0
3.8315863 0
3.8320464 0
3.8325065 0
3.8329666 0
3.8334267 0
3.8338868 0
3.8343469 0
3.834807 0
3.8352671 0
3.8357271 0
3.8361872 0
3.8366473 0
3.8371074 0
3.8375675 0
3.8380276 0
3.8384877 0
3.8389478 0
3.8394079 0
3.839868 0
3.8403281 0
3.8407882 0
3.8412482 0
3.8417083 0
3.8421684 0
3.8426285 0
3.8430886 0
3.8435487 0
3.8440088 0
3.8444689 0
3.844929 0
3.8453891 0
3.8458492 0
3.8463093 0
3.8467694 0
3.8472294 0
3.8476895 0
3.8481496 0
3.8486097 0
3.8490698 0
3.8495299 0
3.84999 0
3.8504501 0
3.8509102 0
3.8513703 0
3.8518304 0
3.8522905 0
3.8527506 0
3.8532106 0
3.8536707 0
3.8541308 0
3.8545909 0
3.855051 0
3.8555111 0
3.8559712 0
3.8564313 0
3.8568914 0
3.8573515 0
3.8578116 0
3.8582717 0
3.8587317 0
3.8591918 0
3.8596519 0
3.860112 0
3.8605721 0
3.8610322 0
3.8614923 0
3.8619524 0
3.8624125 0
3.8628726 0
3.8633327 0
3.8637928 0
3.8642529 0
3.8647129 0
3.865173 0
3.8656331 0
3.8660932 0
3.8665533 0
3.8670134 0
3.8674735 0
3.8679336 0
3.8683937 0
3.8688538 0
3.8693139 0
3.869774 0
3.870234 0
3.8706941 0
3.8711542 0
3.8716143 0
3.8720744 0
3.8725345 0
3.8729946 0
3.8734547 0
3.8739148 0
3.8743749 0
3.874835 0
3.8752951 0
3.8757552 0
3.8762152 0
3.8766753 0
3.8771354 0
3.8775955 0
3.8780556 0
3.8785157 0
3.8789758 0
3.8794359 0
3.879896 0
3.8803561 0
3.8808162 0
3.8812763 7.1375455e-12
3.8817363 2.0116444e-10
3.8821964 6.4618567e-10
3.8826565 1.3233158e-09
3.8831166 2.2136695e-09
3.8835767 3.2983612e-09
3.8840368 4.5585055e-09
3.8844969 5.9752171e-09
3.884957 7.5296105e-09
3.8854171 9.2028003e-09
3.8858772 1.0975901e-08
3.8863373 1.2830027e-08
3.8867974 1.4746294e-08
3.8872575 1.6705815e-08
3.8877175 1.8689705e-08
3.8881776 2.067908e-08
3.8886377 2.2655052e-08
3.8890978 2.4598738e-08
3.8895579 2.6491251e-08
3.890018 2.8313707e-08
3.8904781 3.0261303e-08
3.8909382 3.3038081e-08
3.8913983 3.6645647e-08
3.8918584 4.1021483e-08
3.8923185 4.6103073e-08
3.8927786 5.1827897e-08
3.8932386 5.8133437e-08
3.8936987 6.4957176e-08
3.8941588 7.2236595e-08
3.8946189 7.9909177e-08
3.895079 8.7912403e-08
3.8955391 9.6183755e-08
3.8959992 1.0466072e-07
3.8964593 1.1328077e-07
3.8969194 1.2198139e-07
3.8973795 1.3070007e-07
3.8978396 1.3937428e-07
3.8982997 1.4794151e-07
3.8987598 1.5633924e-07
3.8992198 1.6451643e-07
3.8996799 1.7523596e-07
3.90014 1.9044043e-07
3.9006001 2.0981209e-07
3.9010602 2.330332e-07
3.9015203 2.5978601e-07
3.9019804 2.8975277e-07
3.9024405 3.2261575e-07
3.9029006 3.5805719e-07
3.9033607 3.9575935e-07
3.9038208 4.3540448e-07
3.9042809 4.7667484e-07
3.9047409 5.1925269e-07
3.905201 5.6282028e-07
3.9056611 6.0705986e-07
3.9061212 6.5165369e-07
3.9065813 6.9628402e-07
3.9070414 7.4063311e-07
3.9075015 7.8438321e-07
3.9079616 8.2721658e-07
3.9084217 8.7146072e-07
3.9088818 9.3319567e-07
3.9093419 1.0140585e-06
3.909802 1.1126857e-06
3.9102621 1.2277134e-06
3.9107221 1.3577781e-06
3.9111822 1.501516e-06
3.9116423 1.6575636e-06
3.9121024 1.8245571e-06
3.9125625 2.0011329e-06
3.9130226 2.1859274e-06
3.9134827 2.3775769e-06
3.9139428 2.5747177e-06
3.9144029 2.7759861e-06
3.914863 2.9800186e-06
3.9153231 3.1854514e-06
3.9157832 3.3909209e-06
3.9162432 3.5950635e-06
3.9167033 3.7965154e-06
3.9171634 3.9939131e-06
3.9176235 4.221459e-06
3.9180836 4.5263194e-06
3.9185437 4.9037143e-06
3.9190038 5.3484692e-06
3.9194639 5.8554091e-06
3.919924 6.4193594e-06
3.9203841 7.0351454e-06
3.9208442 7.6975923e-06
3.9213043 8.4015254e-06
3.9217644 9.1417699e-06
3.9222244 9.9131511e-06
3.9226845 1.0710494e-05
3.9231446 1.1528625e-05
3.9236047 1.2362368e-05
3.9240648 1.3206548e-05
3.9245249 1.4055992e-05
3.924985 1.4905524e-05
3.9254451 1.574997e-05
3.9259052 1.6584154e-05
3.9263653 1.7418905e-05
3.9268254 1.846413e-05
3.9272855 1.9772702e-05
3.9277455 2.1327182e-05
3.9282056 2.3110131e-05
3.9286657 2.5104109e-05
3.9291258 2.7291678e-05
3.9295859 2.9655397e-05
3.930046 3.2177827e-05
3.9305061 3.4841529e-05
3.9309662 3.7629063e-05
3.9314263 4.052299e-05
3.9318864 4.350587e-05
3.9323465 4.6560265e-05
3.9328066 4.9668734e-05
3.9332667 5.2813837e-05
3.9337267 5.5978137e-05
3.9341868 5.9144193e-05
3.9346469 6.2294565e-05
3.935107 6.5411815e-05
3.9355671 6.8735621e-05
3.9360272 7.287351e-05
3.9364873 7.7804663e-05
3.9369474 8.3477305e-05
3.9374075 8.983966e-05
3.9378676 9.6839954e-05
3.9383277 0.00010442641
3.9387878 0.00011254726
3.9392478 0.00012115072
3.9397079 0.00013018503
3.940168 0.0001395984
3.9406281 0.00014933906
3.9410882 0.00015935523
3.9415483 0.00016959515
3.9420084 0.00018000703
3.9424685 0.00019053911
3.9429286 0.0002011396
3.9433887 0.00021175674
3.9438488 0.00022233874
3.9443089 0.00023286742
3.944769 0.00024488639
3.945229 0.00025915989
3.9456891 0.00027555323
3.9461492 0.00029393173
3.9466093 0.00031416068
3.9470694 0.0003361054
3.9475295 0.00035963119
3.9479896 0.00038460337
3.9484497 0.00041088723
3.9489098 0.00043834809
3.9493699 0.00046685126
3.94983 0.00049626204
3.9502901 0.00052644574
3.9507502 0.00055726766
3.9512102 0.00058859313
3.9516703 0.00062028743
3.9521304 0.00065221589
3.9525905 0.00068424381
3.9530506 0.00071623649
3.9535107 0.00074907222
3.9539708 0.00078699374
3.9544309 0.00083022505
3.954891 0.00087846199
3.9553511 0.00093140043
3.9558112 0.00098873623
3.9562713 0.0010501652
3.9567313 0.0011153833
3.9571914 0.0011840863
3.9576515 0.0012559701
3.9581116 0.0013307305
3.9585717 0.0014080635
3.9590318 0.0014876647
3.9594919 0.0015692302
3.959952 0.0016524558
3.9604121 0.0017370373
3.9608722 0.0018226706
3.9613323 0.0019090515
3.9617924 0.0019958759
3.9622525 0.0020828397
3.9627125 0.0021757638
3.9631726 0.0022802558
3.9636327 0.0023957281
3.9640928 0.002521593
3.9645529 0.0026572627
3.965013 0.0028021495
3.9654731 0.0029556658
3.9659332 0.0031172237
3.9663933 0.0032862356
3.9668534 0.0034621139
3.9673135 0.0036442706
3.9677736 0.0038321182
3.9682336 0.004025069
3.9686937 0.0042225351
3.9691538 0.0044239289
3.9696139 0.0046286628
3.970074 0.0048361489
3.9705341 0.0050457995
3.9709942 0.005257027
3.9714543 0.0054711306
3.9719144 0.0057033018
3.9723745 0.0059562077
3.9728346 0.0062288999
3.9732947 0.0065204301
3.9737548 0.00682985
3.9742148 0.0071562111
3.9746749 0.0074985652
3.975135 0.0078559639
3.9755951 0.0082274589
3.9760552 0.0086121018
3.9765153 0.0090089443
3.9769754 0.0094170381
3.9774355 0.0098354348
3.9778956 0.010263186
3.9783557 0.010699344
3.9788158 0.011142959
3.9792759 0.011593084
3.9797359 0.01204877
3.980196 0.012509069
3.9806561 0.012983804
3.9811162 0.013491294
3.9815763 0.014030719
3.9820364 0.014600863
3.9824965 0.015200512
3.9829566 0.015828449
3.9834167 0.016483457
3.9838768 0.017164322
3.9843369 0.017869827
3.984797 0.018598757
3.9852571 0.019349895
3.9857171 0.020122026
3.9861772 0.020913934
3.9866373 0.021724403
3.9870974 0.022552217
3.9875575 0.023396161
3.9880176 0.024255018
3.9884777 0.025127573
3.9889378 0.02601261
3.9893979 0.02691003
3.989858 0.027841804
3.9903181 0.028816048
3.9907782 0.029831686
3.9912382 0.030887643
3.9916983 0.031982841
3.9921584 0.033116205
3.9926185 0.034286659
3.9930786 0.035493126
3.9935387 0.036734532
3.9939988 0.038009799
3.9944589 0.039317851
3.994919 0.040657613
3.9953791 0.042028009
3.9958392 0.043427962
3.9962993 0.044856397
3.9967594 0.046312237
3.9972194 0.047794406
3.9976795 0.049301828
3.9981396 0.050833428
3.9985997 0.052393014
3.9990598 0.053995215
3.9995199 0.055640914
3.99998 0.057329905
4.0004401 0.059061978
4.0009002 0.060836928
4.0013603 0.062654546
4.0018204 0.064514625
4.0022805 0.066416957
4.0027405 0.068361335
4.0032006 0.070347551
4.0036607 0.072375399
4.0041208 0.074444669
4.0045809 0.076555156
4.005041 0.07870665
4.0055011 0.080898946
4.0059612 0.083131834
4.0064213 0.085405109
4.0068814 0.087718561
4.0073415 0.09007193
4.0078016 0.092458423
4.0082617 0.094874471
4.0087217 0.097321534
4.0091818 0.099801074
4.0096419 0.10231455
4.010102 0.10486343
4.0105621 0.10744917
4.0110222 0.11007324
4.0114823 0.11273709
4.0119424 0.11544218
4.0124025 0.11818999
4.0128626 0.12098196
4.0133227 0.12381956
4.0137828 0.12670426
4.0142428 0.12963751
4.0147029 0.13262078
4.015163 0.13565553
4.0156231 0.13874321
4.0160832 0.14188529
4.0165433 0.14507743
4.0170034 0.14828811
4.0174635 0.15151313
4.0179236 0.15475339
4.0183837 0.15800978
4.0188438 0.1612832
4.0193039 0.16457455
4.019764 0.16788473
4.020224 0.17121462
4.0206841 0.17456512
4.0211442 0.17793714
4.0216043 0.18133156
4.0220644 0.18474929
4.0225245 0.18819121
4.0229846 0.19165824
4.0234447 0.19515125
4.0239048 0.19867115
4.0243649 0.20221884
4.024825 0.20579521
4.0252851 0.20940116
4.0257451 0.21303225
4.0262052 0.21668081
4.0266653 0.22034491
4.0271254 0.22402265
4.0275855 0.22771212
4.0280456 0.23141143
4.0285057 0.23511866
4.0289658 0.23883193
4.0294259 0.24254931
4.029886 0.24626892
4.0303461 0.24998885
4.0308062 0.2537072
4.0312663 0.25742206
4.0317263 0.26113153
4.0321864 0.26483371
4.0326465 0.2685267
4.0331066 0.2722086
4.0335667 0.27587749
4.0340268 0.27953149
4.0344869 0.28316887
4.034947 0.28679063
4.0354071 0.29039766
4.0358672 0.29399039
4.0363273 0.29756923
4.0367874 0.30113461
4.0372474 0.30468695
4.0377075 0.30822668
4.0381676 0.31175422
4.0386277 0.31526999
4.0390878 0.31877442
4.0395479 0.32226793
4.040008 0.32575094
4.0404681 0.32922388
4.0409282 0.33268717
4.0413883 0.33614124
4.0418484 0.3395865
4.0423085 0.34302338
4.0427686 0.34645231
4.0432286 0.3498737
4.0436887 0.35326551
4.0441488 0.35657894
4.0446089 0.35981546
4.045069 0.36297853
4.0455291 0.36607158
4.0459892 0.36909804
4.0464493 0.37206136
4.0469094 0.37496498
4.0473695 0.37781233
4.0478296 0.38060685
4.0482897 0.38335198
4.0487497 0.38605117
4.0492098 0.38870784
4.0496699 0.39132544
4.05013 0.39390741
4.0505901 0.39645719
4.0510502 0.3989782
4.0515103 0.40147391
4.0519704 0.40394773
4.0524305 0.40640177
4.0528906 0.4087916
4.0533507 0.41109578
4.0538108 0.41331646
4.0542709 0.41545574
4.0547309 0.41751574
4.055191 0.41949857
4.0556511 0.42140637
4.0561112 0.42324123
4.0565713 0.42500529
4.0570314 0.42670066
4.0574915 0.42832946
4.0579516 0.42989381
4.0584117 0.43139582
4.0588718 0.43283761
4.0593319 0.4342213
4.059792 0.435549
4.0602521 0.43682285
4.0607121 0.43804494
4.0611722 0.43921741
4.0616323 0.44033613
4.0620924 0.44137792
4.0625525 0.44234075
4.0630126 0.4432251
4.0634727 0.44403142
4.0639328 0.44476018
4.0643929 0.44541183
4.064853 0.44598685
4.0653131 0.44648569
4.0657732 0.44690881
4.0662332 0.44725669
4.0666933 0.44752977
4.0671534 0.44772852
4.0676135 0.4478534
4.0680736 0.44790488
4.0685337 0.44788342
4.0689938 0.44778948
4.0694539 0.44762352
4.069914 0.44738601
4.0703741 0.4470774
4.0708342 0.44670312
4.0712943 0.44626685
4.0717544 0.44576733
4.0722144 0.44520334
4.0726745 0.44457362
4.0731346 0.44387694
4.0735947 0.44311206
4.0740548 0.44227774
4.0745149 0.44137272
4.074975 0.44039577
4.0754351 0.43934566
4.0758952 0.43822113
4.0763553 0.43702094
4.0768154 0.43574386
4.0772755 0.43438864
4.0777355 0.43295404
4.0781956 0.43143882
4.0786557 0.42984173
4.0791158 0.42816154
4.0795759 0.42640224
4.080036 0.42460077
4.0804961 0.42276224
4.0809562 0.42088387
4.0814163 0.41896285
4.0818764 0.4169964
4.0823365 0.41498171
4.0827966 0.41291598
4.0832567 0.41079643
4.0837167 0.40862026
4.0841768 0.40638466
4.0846369 0.40408685
4.085097 0.40172402
4.0855571 0.39929339
4.0860172 0.39679215
4.0864773 0.3942175
4.0869374 0.39156666
4.0873975 0.38883683
4.0878576 0.3860252
4.0883177 0.38312899
4.0887778 0.38017599
4.0892378 0.3772131
4.0896979 0.37423817
4.090158 0.37124832
4.0906181 0.36824068
4.0910782 0.36521237
4.0915383 0.36216053
4.0919984 0.35908228
4.0924585 0.35597476
4.0929186 0.35283509
4.0933787 0.3496604
4.0938388 0.34644783
4.0942989 0.34319449
4.094759 0.33989753
4.095219 0.33655406
4.0956791 0.33316122
4.0961392 0.32971614
4.0965993 0.32621595
4.0970594 0.32265777
4.0975195 0.31904101
4.0979796 0.31540259
4.0984397 0.31175698
4.0988998 0.30810502
4.0993599 0.30444758
4.09982 0.3007855
4.1002801 0.29711964
4.1007401 0.29345086
4.1012002 0.28977999
4.1016603 0.2861079
4.1021204 0.28243544
4.1025805 0.27876347
4.1030406 0.27509282
4.1035007 0.27142437
4.1039608 0.26775896
4.1044209 0.26409744
4.104881 0.26044066
4.1053411 0.25678949
4.1058012 0.25314477
4.1062613 0.24950735
4.1067213 0.24587654
4.1071814 0.24224846
4.1076415 0.23862294
4.1081016 0.23500008
4.1085617 0.23137997
4.1090218 0.22776271
4.1094819 0.22414838
4.109942 0.22053709
4.1104021 0.21692893
4.1108622 0.21332399
4.1113223 0.20972237
4.1117824 0.20612416
4.1122424 0.20252945
4.1127025 0.19893834
4.1131626 0.19535093
4.1136227 0.1917673
4.1140828 0.18818755
4.1145429 0.18461178
4.115003 0.18104008
4.1154631 0.17747301
4.1159232 0.17394603
4.1163833 0.17047933
4.1168434 0.1670703
4.1173035 0.16371633
4.1177636 0.16041479
4.1182236 0.15716309
4.1186837 0.15395859
4.1191438 0.15079869
4.1196039 0.14768076
4.120064 0.14460221
4.1205241 0.1415604
4.1209842 0.13855273
4.1214443 0.13557659
4.1219044 0.13262934
4.1223645 0.12970839
4.1228246 0.12681112
4.1232847 0.1239349
4.1237447 0.12107713
4.1242048 0.1182352
4.1246649 0.11541208
4.125125 0.11263412
4.1255851 0.10990456
4.1260452 0.10722278
4.1265053 0.10458817
4.1269654 0.10200013
4.1274255 0.099458054
4.1278856 0.09696134
4.1283457 0.09450938
4.1288058 0.092101571
4.1292659 0.089737305
4.1297259 0.087415978
4.130186 0.085136985
4.1306461 0.082899721
4.1311062 0.08070358
4.1315663 0.078547957
4.1320264 0.076432247
4.1324865 0.074355845
4.1329466 0.072318145
4.1334067 0.070318542
4.1338668 0.068353892
4.1343269 0.066421518
4.134787 0.064522127
4.135247 0.062656431
4.1357071 0.060825141
4.1361672 0.059028969
4.1366273 0.057268625
4.1370874 0.05554482
4.1375475 0.053858266
4.1380076 0.052209674
4.1384677 0.050599756
4.1389278 0.049029221
4.1393879 0.047498783
4.139848 0.046009151
4.1403081 0.044561036
4.1407682 0.043155151
4.1412282 0.041792207
4.1416883 0.040472913
4.1421484 0.039197983
4.1426085 0.037965984
4.1430686 0.036756347
4.1435287 0.035564728
4.1439888 0.034392338
4.1444489 0.033240393
4.144909 0.032110107
4.1453691 0.031002693
4.1458292 0.029919366
4.1462893 0.028861341
4.1467493 0.02782983
4.1472094 0.026826049
4.1476695 0.025851212
4.1481296 0.024906532
4.1485897 0.023993224
4.1490498 0.023112502
4.1495099 0.02226558
4.14997 0.021453672
4.1504301 0.020677993
4.1508902 0.019939756
4.1513503 0.019240176
4.1518104 0.018569655
4.1522705 0.017907274
4.1527305 0.0172535
4.1531906 0.016609457
4.1536507 0.015976265
4.1541108 0.015355047
4.1545709 0.014746924
4.155031 0.014153018
4.1554911 0.013574451
4.1559512 0.013012345
4.1564113 0.01246782
4.1568714 0.011942
4.1573315 0.011436004
4.1577916 0.010950957
4.1582517 0.010487978
4.1587117 0.01004819
4.1591718 0.0096327148
4.1596319 0.0092426736
4.160092 0.0088791883
4.1605521 0.0085427219
4.1610122 0.0082163158
4.1614723 0.0078926872
4.1619324 0.0075726157
4.1623925 0.0072568813
4.1628526 0.0069462638
4.1633127 0.0066415432
4.1637728 0.0063434992
4.1642328 0.0060529118
4.1646929 0.0057705608
4.165153 0.0054972262
4.1656131 0.0052336876
4.1660732 0.0049807251
4.1665333 0.0047391185
4.1669934 0.0045096477
4.1674535 0.0042930925
4.1679136 0.0040902328
4.1683737 0.0039018485
4.1688338 0.0037287194
4.1692939 0.0035716255
4.169754 0.003427843
4.170214 0.0032855524
4.1706741 0.0031441057
4.1711342 0.003003946
4.1715943 0.0028655161
4.1720544 0.0027292592
4.1725145 0.0025956183
4.1729746 0.0024650363
4.1734347 0.0023379563
4.1738948 0.0022148213
4.1743549 0.0020960743
4.174815 0.0019821583
4.1752751 0.0018735163
4.1757351 0.0017705914
4.1761952 0.0016738265
4.1766553 0.0015836647
4.1771154 0.001500549
4.1775755 0.0014249223
4.1780356 0.0013572278
4.1784957 0.001297892
4.1789558 0.0012422874
4.1794159 0.0011866716
4.179876 0.0011312577
4.1803361 0.0010762586
4.1807962 0.0010218871
4.1812563 0.00096835624
4.1817163 0.00091587888
4.1821764 0.00086466795
4.1826365 0.00081493637
4.1830966 0.00076689707
4.1835567 0.00072076297
4.1840168 0.00067674699
4.1844769 0.00063506204
4.184937 0.00059592105
4.1853971 0.00055953694
4.1858572 0.00052612262
4.1863173 0.00049589103
4.1867774 0.00046905507
4.1872374 0.00044582767
4.1876975 0.00042594648
4.1881576 0.00040647791
4.1886177 0.00038695508
4.1890778 0.0003674662
4.1895379 0.00034809951
4.189998 0.00032894323
4.1904581 0.0003100856
4.1909182 0.00029161484
4.1913783 0.00027361917
4.1918384 0.00025618684
4.1922985 0.00023940606
4.1927586 0.00022336507
4.1932186 0.00020815209
4.1936787 0.00019385535
4.1941388 0.00018056309
4.1945989 0.00016836352
4.195059 0.00015734487
4.1955191 0.00014759538
4.1959792 0.00013920327
4.1964393 0.00013225677
4.1968994 0.00012617818
4.1973595 0.00012004643
4.1978196 0.00011388498
4.1982797 0.00010772572
4.1987397 0.00010160053
4.1991998 9.554126e-05
4.1996599 8.9579803e-05
4.20012 8.374803e-05
4.2005801 7.8077815e-05
4.2010402 7.2601034e-05
4.2015003 6.734956e-05
4.2019604 6.2355269e-05
4.2024205 5.7650036e-05
4.2028806 5.3265736e-05
4.2033407 4.9234243e-05
4.2038008 4.5587432e-05
4.2042609 4.2357178e-05
4.2047209 3.9575356e-05
4.205181 3.727384e-05
4.2056411 3.5455723e-05
4.2061012 3.3737555e-05
4.2065613 3.1998278e-05
4.2070214 3.0248016e-05
4.2074815 2.8496895e-05
4.2079416 2.6755038e-05
4.2084017 2.5032571e-05
4.2088618 2.333962e-05
4.2093219 2.1686308e-05
4.209782 2.008276e-05
4.210242 1.8539103e-05
4.2107021 1.706546e-05
4.2111622 1.5671956e-05
4.2116223 1.4368717e-05
4.2120824 1.3165867e-05
4.2125425 1.2073532e-05
4.2130026 1.1101836e-05
4.2134627 1.0260903e-05
4.2139228 9.5608603e-06
4.2143829 9.0118312e-06
4.214843 8.5763026e-06
4.2153031 8.1380336e-06
4.2157632 7.6937325e-06
4.2162232 7.2462423e-06
4.2166833 6.7984059e-06
4.2171434 6.3530664e-06
4.2176035 5.9130667e-06
4.2180636 5.4812499e-06
4.2185237 5.0604588e-06
4.2189838 4.6535365e-06
4.2194439 4.263326e-06
4.219904 3.8926702e-06
4.2203641 3.5444122e-06
4.2208242 3.2213949e-06
4.2212843 2.9264612e-06
4.2217443 2.6624543e-06
4.2222044 2.432217e-06
4.2226645 2.2385923e-06
4.2231246 2.0844233e-06
4.2235847 1.9719882e-06
4.2240448 1.8735369e-06
4.2245049 1.7729125e-06
4.224965 1.6708215e-06
4.2254251 1.5679706e-06
4.2258852 1.4650664e-06
4.2263453 1.3628154e-06
4.2268054 1.2619242e-06
4.2272655 1.1630996e-06
4.2277255 1.067048e-06
4.2281856 9.7447603e-07
4.2286457 8.8609036e-07
4.2291058 8.0259755e-07
4.2295659 7.247042e-07
4.230026 6.5311693e-07
4.2304861 5.8854232e-07
4.2309462 5.3168698e-07
4.2314063 4.8325751e-07
4.2318664 4.4396051e-07
4.2323265 4.1450259e-07
4.2327866 3.9368024e-07
4.2332466 3.7330188e-07
4.2337067 3.5247444e-07
4.2341668 3.3135012e-07
4.2346269 3.1008114e-07
4.235087 2.8881973e-07
4.2355471 2.6771808e-07
4.2360072 2.4692841e-07
4.2364673 2.2660294e-07
4.2369274 2.0689389e-07
4.2373875 1.8795345e-07
4.2378476 1.6993386e-07
4.2383077 1.5298732e-07
4.2387678 1.3726605e-07
4.2392278 1.2292225e-07
4.2396879 1.1010815e-07
4.240148 9.8975959e-08
4.2406081 8.9677888e-08
4.2410682 8.2366152e-08
4.2415283 7.7192965e-08
4.2419884 7.3079632e-08
4.2424485 6.883028e-08
4.2429086 6.4480246e-08
4.2433687 6.0064947e-08
4.2438288 5.5619799e-08
4.2442889 5.1180217e-08
4.2447489 4.6781619e-08
4.245209 4.2459421e-08
4.2456691 3.8249038e-08
4.2461292 3.4185887e-08
4.2465893 3.0305384e-08
4.2470494 2.6642946e-08
4.2475095 2.3233989e-08
4.2479696 2.0113928e-08
4.2484297 1.7318181e-08
4.2488898 1.4882163e-08
4.2493499 1.2841291e-08
4.24981 1.1230981e-08
4.2502701 1.0086648e-08
4.2507301 9.3981966e-09
4.2511902 8.7907472e-09
4.2516503 8.1762395e-09
4.2521104 7.5581606e-09
4.2525705 6.9399974e-09
4.2530306 6.3252372e-09
4.2534907 5.7173671e-09
4.2539508 5.1198741e-09
4.2544109 4.5362453e-09
4.254871 3.9699679e-09
4.2553311 3.424529e-09
4.2557912 2.9034157e-09
4.2562513 2.410115e-09
4.2567113 1.9481141e-09
4.2571714 1.5209001e-09
4.2576315 1.13196e-09
4.2580916 7.8478107e-10
4.2585517 4.8285032e-10
4.2590118 2.2965486e-10
4.2594719 2.8681794e-11
4.259932 -1.2883555e-10
4.2603921 -2.6458666e-10
4.2608522 -3.798539e-10
4.2613123 -4.7542787e-10
4.2617724 -5.5209917e-10
4.2622324 -6.1065839e-10
4.2626925 -6.5189614e-10
4.2631526 -6.7660301e-10
4.2636127 -6.855696e-10
4.2640728 -6.7958651e-10
4.2645329 -6.5944434e-10
4.264993 -6.2593368e-10
4.2654531 -5.7984514e-10
4.2659132 -5.2196932e-10
4.2663733 -4.530968e-10
4.2668334 -3.740182e-10
4.2672935 -2.855241e-10
4.2677536 -1.8840512e-10
4.2682136 -8.3451838e-11
4.2686737 3.6100306e-11
4.2691338 3.3219746e-10
4.2695939 8.5774491e-10
4.270054 1.5956657e-09
4.2705141 2.528883e-09
4.2709742 3.6403198e-09
4.2714343 4.9128992e-09
4.2718944 6.3295443e-09
4.2723545 7.8731781e-09
4.2728146 9.5267237e-09
4.2732747 1.1273104e-08
4.2737347 1.3095243e-08
4.2741948 1.4976062e-08
4.2746549 1.6898486e-08
4.275115 1.8845437e-08
4.2755751 2.0799838e-08
4.2760352 2.2744612e-08
4.2764953 2.4662683e-08
4.2769554 2.6536973e-08
4.2774155 2.8350406e-08
4.2778756 3.0332173e-08
4.2783357 3.3236112e-08
4.2787958 3.705413e-08
4.2792559 4.1716616e-08
4.2797159 4.7153958e-08
4.280176 5.3296546e-08
4.2806361 6.007477e-08
4.2810962 6.7419019e-08
4.2815563 7.5259681e-08
4.2820164 8.3527148e-08
4.2824765 9.2151807e-08
4.2829366 1.0106405e-07
4.2833967 1.1019426e-07
4.2838568 1.1947284e-07
4.2843169 1.2883016e-07
4.284777 1.3819662e-07
4.285237 1.4750262e-07
4.2856971 1.5667853e-07
4.2861572 1.6565475e-07
4.2866173 1.743832e-07
4.2870774 1.8599096e-07
4.2875375 2.0250061e-07
4.2879976 2.2356209e-07
4.2884577 2.4882533e-07
4.2889178 2.7794029e-07
4.2893779 3.105569e-07
4.289838 3.463251e-07
4.2902981 3.8489484e-07
4.2907582 4.2591606e-07
4.2912182 4.6903869e-07
4.2916783 5.1391269e-07
4.2921384 5.6018798e-07
4.2925985 6.0751452e-07
4.2930586 6.5554225e-07
4.2935187 7.0392109e-07
4.2939788 7.5230101e-07
4.2944389 8.0033193e-07
4.294899 8.4766381e-07
4.2953591 8.9394658e-07
4.2958192 9.4216778e-07
4.2962793 1.0109963e-06
4.2967393 1.1020432e-06
4.2971994 1.2137069e-06
4.2976595 1.3443863e-06
4.2981196 1.4924799e-06
4.2985797 1.6563865e-06
4.2990398 1.8345048e-06
4.2994999 2.0252335e-06
4.29996 2.2269711e-06
4.3004201 2.4381165e-06
4.3008802 2.6570682e-06
4.3013403 2.8822251e-06
4.3018004 3.1119856e-06
4.3022605 3.3447487e-06
4.3027205 3.5789128e-06
4.3031806 3.8128767e-06
4.3036407 4.0450392e-06
4.3041008 4.2737988e-06
4.3045609 4.4975542e-06
4.305021 4.7596102e-06
4.3054811 5.1150213e-06
4.3059412 5.5577698e-06
4.3064013 6.0815463e-06
4.3068614 6.6800412e-06
4.3073215 7.3469449e-06
4.3077816 8.075948e-06
4.3082416 8.8607409e-06
4.3087017 9.6950141e-06
4.3091618 1.0572458e-05
4.3096219 1.1486763e-05
4.310082 1.243162e-05
4.3105421 1.3400719e-05
4.3110022 1.438775e-05
4.3114623 1.5386405e-05
4.3119224 1.6390373e-05
4.3123825 1.7393345e-05
4.3128426 1.8389012e-05
4.3133027 1.9371064e-05
4.3137628 2.0355999e-05
4.3142228 2.161087e-05
4.3146829 2.3196763e-05
4.315143 2.5091447e-05
4.3156031 2.7272689e-05
4.3160632 2.9718257e-05
4.3165233 3.2405921e-05
4.3169834 3.5313449e-05
4.3174435 3.8418608e-05
4.3179036 4.1699168e-05
4.3183637 4.5132896e-05
4.3188238 4.8697561e-05
4.3192839 5.2370932e-05
4.3197439 5.6130775e-05
4.320204 5.9954861e-05
4.3206641 6.3820957e-05
4.3211242 6.7706831e-05
4.3215843 7.1590252e-05
4.3220444 7.5448989e-05
4.3225045 7.9260809e-05
4.3229646 8.3360907e-05
4.3234247 8.8535435e-05
4.3238848 9.4749833e-05
4.3243449 0.00010193507
4.324805 0.00011002211
4.3252651 0.00011894192
4.3257251 0.00012862547
4.3261852 0.00013900373
4.3266453 0.00015000766
4.3271054 0.00016156823
4.3275655 0.00017361642
4.3280256 0.00018608318
4.3284857 0.00019889948
4.3289458 0.0002119963
4.3294059 0.0002253046
4.329866 0.00023875535
4.3303261 0.00025227951
4.3307862 0.00026580805
4.3312462 0.00027927195
4.3317063 0.00029266082
4.3321664 0.00030814648
4.3326265 0.00032671859
4.3330866 0.00034818917
4.3335467 0.00037237022
4.3340068 0.00039907377
4.3344669 0.00042811181
4.334927 0.00045929637
4.3353871 0.00049243945
4.3358472 0.00052735307
4.3363073 0.00056384924
4.3367674 0.00060173997
4.3372274 0.00064083727
4.3376875 0.00068095316
4.3381476 0.00072189964
4.3386077 0.00076348874
4.3390678 0.00080553245
4.3395279 0.0008478428
4.339988 0.0008902318
4.3404481 0.00093251145
4.3409082 0.00097605724
4.3413683 0.0010269425
4.3418284 0.0010854103
4.3422885 0.001151016
4.3427485 0.0012233148
4.3432086 0.0013018623
4.3436687 0.0013862137
4.3441288 0.0014759245
4.3445889 0.00157055
4.345049 0.0016696456
4.3455091 0.0017727667
4.3459692 0.0018794686
4.3464293 0.0019893068
4.3468894 0.0021018365
4.3473495 0.0022166132
4.3478096 0.0023331923
4.3482697 0.0024511291
4.3487297 0.002569979
4.3491898 0.0026892974
4.3496499 0.0028086439
4.35011 0.0029371682
4.3505701 0.0030829287
4.3510302 0.0032450261
4.3514903 0.003422561
4.3519504 0.0036146343
4.3524105 0.0038203466
4.3528706 0.0040387987
4.3533307 0.0042690913
4.3537908 0.0045103251
4.3542509 0.0047616009
4.3547109 0.0050220193
4.355171 0.0052906812
4.3556311 0.0055666871
4.3560912 0.005849138
4.3565513 0.0061371344
4.3570114 0.0064297771
4.3574715 0.0067261668
4.3579316 0.0070254043
4.3583917 0.0073265903
4.3588518 0.0076320921
4.3593119 0.0079659073
4.359772 0.0083318157
4.360232 0.0087283049
4.3606921 0.0091538619
4.3611522 0.0096069743
4.3616123 0.010086129
4.3620724 0.010589814
4.3625325 0.011116516
4.3629926 0.011664723
4.3634527 0.012232921
4.3639128 0.012819598
4.3643729 0.013423242
4.364833 0.01404234
4.3652931 0.014675379
4.3657532 0.015320846
4.3662132 0.015977229
4.3666733 0.016643015
4.3671334 0.017316691
4.3675935 0.017996745
4.3680536 0.018700098
4.3685137 0.019455903
4.3689738 0.020262663
4.3694339 0.021118387
4.369894 0.022021086
4.3703541 0.02296877
4.3708142 0.02395945
4.3712743 0.024991136
4.3717343 0.026061837
4.3721944 0.027169565
4.3726545 0.028312329
4.3731146 0.02948814
4.3735747 0.030695008
4.3740348 0.031930944
4.3744949 0.033193957
4.374955 0.034482058
4.3754151 0.035793258
4.3758752 0.037125566
4.3763353 0.038476993
4.3767954 0.039847687
4.3772555 0.041274267
4.3777155 0.042769318
4.3781756 0.04433117
4.3786357 0.045958154
4.3790958 0.047648602
4.3795559 0.049400844
4.380016 0.051213211
4.3804761 0.053084035
4.3809362 0.055011646
4.3813963 0.056994376
4.3818564 0.059030555
4.3823165 0.061118514
4.3827766 0.063256585
4.3832366 0.065443099
4.3836967 0.067676385
4.3841568 0.069954777
4.3846169 0.072276603
4.385077 0.074640196
4.3855371 0.077043887
4.3859972 0.079492932
4.3864573 0.082006833
4.3869174 0.084587207
4.3873775 0.087234406
4.3878376 0.089948781
4.3882977 0.092730685
4.3887578 0.09558047
4.3892178 0.098498488
4.3896779 0.10148509
4.390138 0.10454063
4.3905981 0.10766546
4.3910582 0.11085993
4.3915183 0.1141244
4.3919784 0.11745921
4.3924385 0.12086471
4.3928986 0.12434127
4.3933587 0.12788923
4.3938188 0.13150894
4.3942789 0.13520075
4.3947389 0.13896467
4.395199 0.1427703
4.3956591 0.14660161
4.3961192 0.15046364
4.3965793 0.15436145
4.3970394 0.15830006
4.3974995 0.16228453
4.3979596 0.16631991
4.3984197 0.17041122
4.3988798 0.17456353
4.3993399 0.17878186
4.3998 0.18307128
4.4002601 0.18743681
4.4007201 0.19188351
4.4011802 0.19641641
4.4016403 0.20104057
4.4021004 0.20576102
4.4025605 0.21058281
4.4030206 0.21551099
4.4034807 0.22055059
4.4039408 0.22568985
4.4044009 0.23084423
4.404861 0.23600125
4.4053211 0.24116078
4.4057812 0.2463227
4.4062412 0.25148691
4.4067013 0.25665327
4.4071614 0.26182168
4.4076215 0.26699201
4.4080816 0.27216414
4.4085417 0.27733797
4.4090018 0.28251337
4.4094619 0.28769022
4.409922 0.29286841
4.4103821 0.29804782
4.4108422 0.30322833
4.4113023 0.30840982
4.4117624 0.31359217
4.4122224 0.31877528
4.4126825 0.32395901
4.4131426 0.32914517
4.4136027 0.33433566
4.4140628 0.33953003
4.4145229 0.34472778
4.414983 0.34992842
4.4154431 0.35513149
4.4159032 0.3603365
4.4163633 0.36554296
4.4168234 0.37075039
4.4172835 0.37595831
4.4177435 0.38116625
4.4182036 0.38637371
4.4186637 0.39158022
4.4191238 0.39678529
4.4195839 0.40198844
4.420044 0.40718919
4.4205041 0.41238706
4.4209642 0.41758157
4.4214243 0.42277223
4.4218844 0.42794765
4.4223445 0.43299572
4.4228046 0.43789288
4.4232647 0.44264646
4.4237247 0.4472638
4.4241848 0.45175224
4.4246449 0.4561191
4.425105 0.46037174
4.4255651 0.46451748
4.4260252 0.46856366
4.4264853 0.47251762
4.4269454 0.47638668
4.4274055 0.4801782
4.4278656 0.4838995
4.4283257 0.48755792
4.4287858 0.4911608
4.4292458 0.49471547
4.4297059 0.49822927
4.430166 0.50170953
4.4306261 0.50516359
4.4310862 0.50854518
4.4315463 0.51174705
4.4320064 0.51476992
4.4324665 0.51761808
4.4329266 0.52029583
4.4333867 0.52280746
4.4338468 0.52515728
4.4343069 0.52734958
4.434767 0.52938866
4.435227 0.53127882
4.4356871 0.53302436
4.4361472 0.53462957
4.4366073 0.53609876
4.4370674 0.53743623
4.4375275 0.53864626
4.4379876 0.53973316
4.4384477 0.54070123
4.4389078 0.54155477
4.4393679 0.54229807
4.439828 0.54293468
4.4402881 0.5434452
4.4407481 0.54381805
4.4412082 0.54405125
4.4416683 0.54414283
4.4421284 0.54409084
4.4425885 0.5438933
4.4430486 0.54354825
4.4435087 0.54305373
4.4439688 0.54240777
4.4444289 0.54160841
4.444889 0.54065367
4.4453491 0.5395416
4.4458092 0.53827023
4.4462693 0.53683758
4.4467293 0.53524171
4.4471894 0.53348064
4.4476495 0.5315524
4.4481096 0.52945503
4.4485697 0.52718657
4.4490298 0.52477011
4.4494899 0.52229332
4.44995 0.5197578
4.4504101 0.51715658
4.4508702 0.51448263
4.4513303 0.51172898
4.4517904 0.50888862
4.4522505 0.50595455
4.4527105 0.50291978
4.4531706 0.49977731
4.4536307 0.49652014
4.4540908 0.49314127
4.4545509 0.48963372
4.455011 0.48599047
4.4554711 0.48220454
4.4559312 0.47826892
4.4563913 0.47417662
4.4568514 0.46992065
4.4573115 0.46549399
4.4577716 0.46088989
4.4582316 0.45619539
4.4586917 0.45148476
4.4591518 0.44675687
4.4596119 0.44201058
4.460072 0.43724475
4.4605321 0.43245823
4.4609922 0.42764989
4.4614523 0.4228186
4.4619124 0.41796321
4.4623725 0.41308258
4.4628326 0.40817558
4.4632927 0.40324107
4.4637528 0.3982779
4.4642128 0.39328494
4.4646729 0.38826105
4.465133 0.3832051
4.4655931 0.37811593
4.4660532 0.37299243
4.4665133 0.36783343
4.4669734 0.36263781
4.4674335 0.35740627
4.4678936 0.35214269
4.4683537 0.3468512
4.4688138 0.34153592
4.4692739 0.33620099
4.4697339 0.33085054
4.470194 0.32548869
4.4706541 0.32011958
4.4711142 0.31474733
4.4715743 0.30937607
4.4720344 0.30400993
4.4724945 0.29865304
4.4729546 0.29330953
4.4734147 0.28798353
4.4738748 0.28267917
4.4743349 0.27740058
4.474795 0.27215188
4.4752551 0.26693721
4.4757151 0.26176069
4.4761752 0.2566292
4.4766353 0.25154792
4.4770954 0.24651591
4.4775555 0.24153213
4.4780156 0.23659557
4.4784757 0.2317052
4.4789358 0.22686001
4.4793959 0.22205897
4.479856 0.21730108
4.4803161 0.21258529
4.4807762 0.20791061
4.4812362 0.203276
4.4816963 0.19868045
4.4821564 0.19412293
4.4826165 0.18960243
4.4830766 0.18511793
4.4835367 0.1806684
4.4839968 0.17625283
4.4844569 0.17187019
4.484917 0.16752224
4.4853771 0.16324929
4.4858372 0.15906349
4.4862973 0.15496302
4.4867574 0.15094606
4.4872174 0.14701077
4.4876775 0.14315533
4.4881376 0.13937791
4.4885977 0.13567669
4.4890578 0.13204985
4.4895179 0.12849555
4.489978 0.12501197
4.4904381 0.12159728
4.4908982 0.11824967
4.4913583 0.11496729
4.4918184 0.11174833
4.4922785 0.10859096
4.4927385 0.10549336
4.4931986 0.10245369
4.4936587 0.099470131
4.4941188 0.096540355
4.4945789 0.09366262
4.495039 0.090837855
4.4954991 0.088067094
4.4959592 0.08535137
4.4964193 0.082691719
4.4968794 0.080089174
4.4973395 0.077544768
4.4977996 0.075059537
4.4982597 0.072634514
4.4987197 0.070270734
4.4991798 0.067969229
4.4996399 0.065731035
4.5001 0.063557186
4.5005601 0.061448714
4.5010202 0.059406656
4.5014803 0.057432044
4.5019404 0.055525912
4.5024005 0.053689296
4.5028606 0.051922732
4.5033207 0.050198711
4.5037808 0.048502217
4.5042408 0.04683504
4.5047009 0.045198966
4.505161 0.043595784
4.5056211 0.042027282
4.5060812 0.040495247
4.5065413 0.039001467
4.5070014 0.03754773
4.5074615 0.036135825
4.5079216 0.034767537
4.5083817 0.033444657
4.5088418 0.03216897
4.5093019 0.030942266
4.509762 0.029766332
4.510222 0.028642956
4.5106821 0.027573925
4.5111422 0.026561028
4.5116023 0.025606052
4.5120624 0.024703218
4.5125225 0.02381891
4.5129826 0.022950051
4.5134427 0.022097999
4.5139028 0.021264115
4.5143629 0.020449756
4.514823 0.019656282
4.5152831 0.018885051
4.5157431 0.018137423
4.5162032 0.017414757
4.5166633 0.01671841
4.5171234 0.016049743
4.5175835 0.015410115
4.5180436 0.014800883
4.5185037 0.014223408
4.5189638 0.013679047
4.5194239 0.013169161
4.519884 0.012695107
4.5203441 0.012258245
4.5208042 0.011859934
4.5212643 0.011487542
4.5217243 0.011127086
4.5221844 0.010779159
4.5226445 0.010444354
4.5231046 0.010123267
4.5235647 0.0098164915
4.5240248 0.0095246225
4.5244849 0.0092482544
4.524945 0.0089879817
4.5254051 0.008744399
4.5258652 0.0085181009
4.5263253 0.0083096818
4.5267854 0.0081197364
4.5272454 0.0079488591
4.5277055 0.0077976445
4.5281656 0.0076666871
4.5286257 0.0075565815
4.5290858 0.0074679223
4.5295459 0.0074013038
4.530006 0.0073567825
4.5304661 0.0073298372
4.5309262 0.0073192198
4.5313863 0.0073248087
4.5318464 0.0073464822
4.5323065 0.0073841186
4.5327666 0.0074375964
4.5332266 0.0075067938
4.5336867 0.0075915894
4.5341468 0.0076918613
4.5346069 0.007807488
4.535067 0.0079383478
4.5355271 0.0080843192
4.5359872 0.0082452804
4.5364473 0.0084211098
4.5369074 0.0086116857
4.5373675 0.0088168867
4.5378276 0.0090365909
4.5382877 0.0092706768
4.5387477 0.0095190227
4.5392078 0.0097863038
4.5396679 0.010081146
4.540128 0.010402959
4.5405881 0.010750925
4.5410482 0.011124228
4.5415083 0.011522054
4.5419684 0.011943585
4.5424285 0.012388005
4.5428886 0.0128545
4.5433487 0.013342252
4.5438088 0.013850445
4.5442689 0.014378264
4.5447289 0.014924893
4.545189 0.015489515
4.5456491 0.016071315
4.5461092 0.016669476
4.5465693 0.017283183
4.5470294 0.017911619
4.5474895 0.018553969
4.5479496 0.01921037
4.5484097 0.019902039
4.5488698 0.020636987
4.5493299 0.021413877
4.54979 0.022231367
4.5502501 0.023088119
4.5507101 0.023982793
4.5511702 0.02491405
4.5516303 0.025880551
4.5520904 0.026880956
4.5525505 0.027913926
4.5530106 0.028978122
4.5534707 0.030072204
4.5539308 0.031194832
4.5543909 0.032344669
4.554851 0.033520373
4.5553111 0.034720606
4.5557712 0.035944029
4.5562312 0.037189301
4.5566913 0.038455085
4.5571514 0.039748543
4.5576115 0.041096531
4.5580716 0.042500101
4.5585317 0.043958081
4.5589918 0.045469302
4.5594519 0.047032593
4.559912 0.048646784
4.5603721 0.050310704
4.5608322 0.052023185
4.5612923 0.053783056
4.5617524 0.055589146
4.5622124 0.057440285
4.5626725 0.059335303
4.5631326 0.061273031
4.5635927 0.063252297
4.5640528 0.065271933
4.5645129 0.067330766
4.564973 0.069427629
4.5654331 0.071561349
4.5658932 0.073730822
4.5663533 0.075946412
4.5668134 0.078216458
4.5672735 0.08054122
4.5677335 0.082920955
4.5681936 0.085355925
4.5686537 0.087846386
4.5691138 0.090392599
4.5695739 0.092994822
4.570034 0.095653315
4.5704941 0.098368336
4.5709542 0.10114014
4.5714143 0.103969
4.5718744 0.10685516
4.5723345 0.10979889
4.5727946 0.11280043
4.5732547 0.11586007
4.5737147 0.11897804
4.5741748 0.12215461
4.5746349 0.12539005
4.575095 0.12868011
4.5755551 0.13199927
4.5760152 0.13534627
4.5764753 0.13872446
4.5769354 0.1421372
4.5773955 0.14558786
4.5778556 0.14907979
4.5783157 0.15261634
4.5787758 0.15620088
4.5792358 0.15983677
4.5796959 0.16352735
4.580156 0.167276
4.5806161 0.17108607
4.5810762 0.17496092
4.5815363 0.1789039
4.5819964 0.18291838
4.5824565 0.18700771
4.5829166 0.19117526
4.5833767 0.19542437
4.5838368 0.19975841
4.5842969 0.20414778
4.584757 0.20854874
4.585217 0.21296074
4.5856771 0.21738345
4.5861372 0.22181657
4.5865973 0.22625979
4.5870574 0.23071279
4.5875175 0.23517526
4.5879776 0.23964689
4.5884377 0.24412736
4.5888978 0.24861637
4.5893579 0.25311359
4.589818 0.25761872
4.5902781 0.26213144
4.5907381 0.26665144
4.5911982 0.27117841
4.5916583 0.27571204
4.5921184 0.280252
4.5925785 0.284798
4.5930386 0.28935056
4.5934987 0.29391951
4.5939588 0.29850618
4.5944189 0.30310854
4.594879 0.30772454
4.5953391 0.31235216
4.5957992 0.31698938
4.5962593 0.32163414
4.5967193 0.32628443
4.5971794 0.3309382
4.5976395 0.33559344
4.5980996 0.3402481
4.5985597 0.34490015
4.5990198 0.34954757
4.5994799 0.35418831
4.59994 0.35882035
4.6004001 0.36344165
4.6008602 0.36805019
4.6013203 0.37264392
4.6017804 0.37722083
4.6022404 0.38175828
4.6027005 0.38620833
4.6031606 0.39057282
4.6036207 0.3948558
4.6040808 0.3990613
4.6045409 0.40319336
4.605001 0.40725602
4.6054611 0.41125331
4.6059212 0.41518927
4.6063813 0.41906793
4.6068414 0.42289333
4.6073015 0.42666952
4.6077616 0.43040052
4.6082216 0.43409037
4.6086817 0.43774311
4.6091418 0.44136277
4.6096019 0.4449534
4.610062 0.44851902
4.6105221 0.45206368
4.6109822 0.45558929
4.6114423 0.45901236
4.6119024 0.46229124
4.6123625 0.46543043
4.6128226 0.46843439
4.6132827 0.4713076
4.6137427 0.47405454
4.6142028 0.47667969
4.6146629 0.47918753
4.615123 0.48158252
4.6155831 0.48386915
4.6160432 0.4860519
4.6165033 0.48813523
4.6169634 0.49012364
4.6174235 0.49202158
4.6178836 0.49383355
4.6183437 0.49556402
4.6188038 0.49721746
4.6192639 0.49879836
4.6197239 0.50031118
4.620184 0.50174823
4.6206441 0.5030614
4.6211042 0.5042456
4.6215643 0.50530126
4.6220244 0.50622883
4.6224845 0.50702872
4.6229446 0.50770137
4.6234047 0.50824721
4.6238648 0.50866666
4.6243249 0.50896016
4.624785 0.50912814
4.625245 0.50917102
4.6257051 0.50908925
4.6261652 0.50888324
4.6266253 0.50855342
4.6270854 0.50810023
4.6275455 0.5075241
4.6280056 0.50682546
4.6284657 0.50600473
4.6289258 0.50506236
4.6293859 0.50402222
4.629846 0.50290402
4.6303061 0.5017039
4.6307662 0.50041803
4.6312262 0.49904258
4.6316863 0.49757371
4.6321464 0.49600758
4.6326065 0.49434037
4.6330666 0.49256824
4.6335267 0.49068734
4.6339868 0.48869385
4.6344469 0.48658394
4.634907 0.48435375
4.6353671 0.48199947
4.6358272 0.47951725
4.6362873 0.47690326
4.6367473 0.47415366
4.6372074 0.47126462
4.6376675 0.46823231
4.6381276 0.46506593
4.6385877 0.46186425
4.6390478 0.45864354
4.6395079 0.45539769
4.639968 0.45212065
4.6404281 0.44880632
4.6408882 0.44544864
4.6413483 0.44204151
4.6418084 0.43857886
4.6422685 0.4350546
4.6427285 0.43146267
4.6431886 0.42779698
4.6436487 0.42405145
4.6441088 0.42022
4.6445689 0.41629655
4.645029 0.41227502
4.6454891 0.40814933
4.6459492 0.40391341
4.6464093 0.39956116
4.6468694 0.39508652
4.6473295 0.39053105
4.6477896 0.38597403
4.6482496 0.38141687
4.6487097 0.37685954
4.6491698 0.37230207
4.6496299 0.36774443
4.65009 0.36318663
4.6505501 0.35862866
4.6510102 0.35407053
4.6514703 0.34951222
4.6519304 0.34495375
4.6523905 0.34039509
4.6528506 0.33583626
4.6533107 0.33127724
4.6537708 0.32671804
4.6542308 0.32215866
4.6546909 0.31759908
4.655151 0.31303931
4.6556111 0.30847934
4.6560712 0.30391917
4.6565313 0.2993586
4.6569914 0.29479762
4.6574515 0.29023626
4.6579116 0.2856746
4.6583717 0.28111268
4.6588318 0.27655056
4.6592919 0.27198828
4.659752 0.26742591
4.660212 0.26286349
4.6606721 0.25830109
4.6611322 0.25373875
4.6615923 0.24917652
4.6620524 0.24461447
4.6625125 0.24005265
4.6629726 0.2354911
4.6634327 0.23092988
4.6638928 0.22636906
4.6643529 0.22180867
4.664813 0.21724877
4.6652731 0.21271161
4.6657331 0.20826149
4.6661932 0.20389873
4.6666533 0.19961915
4.6671134 0.19541859
4.6675735 0.19129287
4.6680336 0.18723782
4.6684937 0.18324927
4.6689538 0.17932305
4.6694139 0.17545499
4.669874 0.17164092
4.6703341 0.16787667
4.6707942 0.16415806
4.6712543 0.16048092
4.6717143 0.15684109
4.6721744 0.15323438
4.6726345 0.14965664
4.6730946 0.14610369
4.6735547 0.14257135
4.6740148 0.13905578
4.6744749 0.13558539
4.674935 0.13217999
4.6753951 0.12883875
4.6758552 0.12556085
4.6763153 0.12234545
4.6767754 0.11919173
4.6772354 0.11609887
4.6776955 0.11306603
4.6781556 0.11009238
4.6786157 0.1071771
4.6790758 0.10431936
4.6795359 0.10151832
4.679996 0.09877317
4.6804561 0.096083071
4.6809162 0.093447198
4.6813763 0.090864721
4.6818364 0.088334814
4.6822965 0.085856646
4.6827566 0.083429391
4.6832166 0.081051204
4.6836767 0.078716435
4.6841368 0.076424959
4.6845969 0.074177507
4.685057 0.071974812
4.6855171 0.069817605
4.6859772 0.06770662
4.6864373 0.065642588
4.6868974 0.063626243
4.6873575 0.061658315
4.6878176 0.059739538
4.6882777 0.057870644
4.6887377 0.056052365
4.6891978 0.054285434
4.6896579 0.052570582
4.690118 0.050908543
4.6905781 0.049300048
4.6910382 0.04774583
4.6914983 0.046246622
4.6919584 0.044803154
4.6924185 0.043403305
4.6928786 0.042032247
4.6933387 0.040690861
4.6937988 0.039380067
4.6942589 0.038100782
4.6947189 0.036853926
4.695179 0.035640416
4.6956391 0.034461172
4.6960992 0.033317111
4.6965593 0.032209153
4.6970194 0.031138216
4.6974795 0.030105217
4.6979396 0.029111077
4.6983997 0.028156713
4.6988598 0.027243044
4.6993199 0.026370988
4.69978 0.025541464
4.70024 0.024755391
4.7007001 0.024013687
4.7011602 0.023315823
4.7016203 0.022646877
4.7020804 0.022002982
4.7025405 0.021384508
4.7030006 0.020791823
4.7034607 0.020225299
4.7039208 0.019685304
4.7043809 0.019172209
4.704841 0.018686384
4.7053011 0.018228197
4.7057612 0.01779802
4.7062212 0.017396223
4.7066813 0.017023173
4.7071414 0.016679243
4.7076015 0.016364801
4.7080616 0.016080218
4.7085217 0.015825863
4.7089818 0.015602106
4.7094419 0.015409317
4.709902 0.015247866
4.7103621 0.015117828
4.7108222 0.015018539
4.7112823 0.014949594
4.7117423 0.014910606
4.7122024 0.014901189
4.7126625 0.014920954
4.7131226 0.014969515
4.7135827 0.015046484
4.7140428 0.015151474
4.7145029 0.015284097
4.714963 0.015443967
4.7154231 0.015630695
4.7158832 0.015843896
4.7163433 0.016083181
4.7168034 0.016348163
4.7172635 0.016638454
4.7177235 0.016953669
4.7181836 0.017293418
4.7186437 0.017657316
4.7191038 0.018045457
4.7195639 0.018472362
4.720024 0.018944149
4.7204841 0.019459689
4.7209442 0.020017857
4.7214043 0.020617526
4.7218644 0.021257569
4.7223245 0.021936858
4.7227846 0.022654268
4.7232446 0.023408672
4.7237047 0.024198942
4.7241648 0.025023953
4.7246249 0.025882577
4.725085 0.026773687
4.7255451 0.027696158
4.7260052 0.028648862
4.7264653 0.029630672
4.7269254 0.030640462
4.7273855 0.031677104
4.7278456 0.032739473
4.7283057 0.033834239
4.7287658 0.034989459
4.7292258 0.036206557
4.7296859 0.03748415
4.730146 0.038820856
4.7306061 0.04021529
4.7310662 0.041666071
4.7315263 0.043171816
4.7319864 0.044731141
4.7324465 0.046342662
4.7329066 0.048004999
4.7333667 0.049716766
4.7338268 0.051476582
4.7342869 0.053283062
4.7347469 0.055134825
4.735207 0.057030487
4.7356671 0.058968666
4.7361272 0.060947977
4.7365873 0.062967039
4.7370474 0.065024499
4.7375075 0.06713632
4.7379676 0.06931654
4.7384277 0.071564955
4.7388878 0.07388136
4.7393479 0.076265552
4.739808 0.078717324
4.7402681 0.081236474
4.7407281 0.083822796
4.7411882 0.086476086
4.7416483 0.089196139
4.7421084 0.091982751
4.7425685 0.094835717
4.7430286 0.097754833
4.7434887 0.10073989
4.7439488 0.1037907
4.7444089 0.10690704
4.744869 0.11008871
4.7453291 0.1133355
4.7457892 0.11664722
4.7462492 0.12002091
4.7467093 0.1234385
4.7471694 0.1268995
4.7476295 0.13040731
4.7480896 0.13396532
4.7485497 0.1375769
4.7490098 0.14124544
4.7494699 0.14497432
4.74993 0.14876694
4.7503901 0.15262667
4.7508502 0.15655691
4.7513103 0.16056103
4.7517704 0.16464242
4.7522304 0.16880446
4.7526905 0.17305055
4.7531506 0.17738405
4.7536107 0.18180837
4.7540708 0.18632688
4.7545309 0.19094297
4.754991 0.19566002
4.7554511 0.2004496
4.7559112 0.2052635
4.7563713 0.21010077
4.7568314 0.214961
4.7572915 0.21984377
4.7577516 0.22474866
4.7582116 0.22967526
4.7586717 0.23462316
4.7591318 0.23959195
4.7595919 0.2445812
4.760052 0.24959051
4.7605121 0.25461947
4.7609722 0.25966766
4.7614323 0.26473466
4.7618924 0.26982006
4.7623525 0.27492346
4.7628126 0.28004442
4.7632727 0.28518255
4.7637327 0.29033742
4.7641928 0.29550969
4.7646529 0.30071437
4.765113 0.30595348
4.7655731 0.31122315
4.7660332 0.31651946
4.7664933 0.32183851
4.7669534 0.32717643
4.7674135 0.33252929
4.7678736 0.33789322
4.7683337 0.3432643
4.7687938 0.34863866
4.7692539 0.35401238
4.7697139 0.35938157
4.770174 0.36474233
4.7706341 0.37009078
4.7710942 0.375423
4.7715543 0.38073511
4.7720144 0.3860232
4.7724745 0.39128338
4.7729346 0.39651176
4.7733947 0.40169122
4.7738548 0.40678586
4.7743149 0.41179706
4.774775 0.41672827
4.775235 0.42158295
4.7756951 0.42636456
4.7761552 0.43107656
4.7766153 0.43572241
4.7770754 0.44030556
4.7775355 0.44482947
4.7779956 0.4492976
4.7784557 0.45371341
4.7789158 0.45808035
4.7793759 0.46240189
4.779836 0.46668148
4.7802961 0.47092257
4.7807562 0.47512864
4.7812162 0.47930312
4.7816763 0.48344949
4.7821364 0.48756962
4.7825965 0.49156701
4.7830566 0.49538695
4.7835167 0.49903474
4.7839768 0.50251568
4.7844369 0.50583507
4.784897 0.50899824
4.7853571 0.51201046
4.7858172 0.51487706
4.7862773 0.51760334
4.7867373 0.5201946
4.7871974 0.52265615
4.7876575 0.52499328
4.7881176 0.52721131
4.7885777 0.52931555
4.7890378 0.53131128
4.7894979 0.53320383
4.789958 0.53499849
4.7904181 0.53670057
4.7908782 0.53831538
4.7913383 0.53983862
4.7917984 0.54122708
4.7922585 0.54247365
4.7927185 0.54357694
4.7931786 0.54453557
4.7936387 0.54534816
4.7940988 0.54601333
4.7945589 0.54652971
4.795019 0.54689591
4.7954791 0.54711055
4.7959392 0.54717225
4.7963993 0.54707964
4.7968594 0.54683133
4.7973195 0.54642594
4.7977796 0.5458621
4.7982396 0.54513842
4.7986997 0.54425352
4.7991598 0.54320603
4.7996199 0.54199456
4.80008 0.54061774
4.8005401 0.53913484
4.8010002 0.53760587
4.8014603 0.53602225
4.8019204 0.53437542
4.8023805 0.53265678
4.8028406 0.53085774
4.8033007 0.52896973
4.8037608 0.52698416
4.8042208 0.52489243
4.8046809 0.52268597
4.805141 0.52035619
4.8056011 0.5178945
4.8060612 0.51529232
4.8065213 0.51254107
4.8069814 0.50963215
4.8074415 0.50655698
4.8079016 0.50330698
4.8083617 0.49987356
4.8088218 0.49624813
4.8092819 0.49243789
4.8097419 0.48858488
4.810202 0.48472492
4.8106621 0.48085813
4.8111222 0.47698458
4.8115823 0.47310437
4.8120424 0.46921759
4.8125025 0.46532433
4.8129626 0.46142468
4.8134227 0.45751873
4.8138828 0.45360658
4.8143429 0.44968831
4.814803 0.44576403
4.8152631 0.4418338
4.8157231 0.43789774
4.8161832 0.43395593
4.8166433 0.43000846
4.8171034 0.42605542
4.8175635 0.42209691
4.8180236 0.41813301
4.8184837 0.41416038
4.8189438 0.41017328
4.8194039 0.40617322
4.819864 0.40216189
4.8203241 0.39814099
4.8207842 0.39411221
4.8212442 0.39007724
4.8217043 0.38603777
4.8221644 0.38199549
4.8226245 0.37795209
4.8230846 0.37390927
4.8235447 0.36986873
4.8240048 0.36583214
4.8244649 0.3618012
4.824925 0.35777761
4.8253851 0.35376305
4.8258452 0.34975922
4.8263053 0.34576781
4.8267654 0.34179051
4.8272254 0.33783334
4.8276855 0.33400155
4.8281456 0.33033428
4.8286057 0.32682439
4.8290658 0.3234647
4.8295259 0.32024806
4.829986 0.31716731
4.8304461 0.31421529
4.8309062 0.31138485
4.8313663 0.30866881
4.8318264 0.30606003
4.8322865 0.30355134
4.8327465 0.30113559
4.8332066 0.29880561
4.8336667 0.29655425
4.8341268 0.29437435
4.8345869 0.29225874
4.835047 0.29020028
4.8355071 0.28819179
4.8359672 0.28622612
4.8364273 0.2843232
4.8368874 0.28257005
4.8373475 0.28097242
4.8378076 0.27952861
4.8382677 0.27823695
4.8387277 0.27709574
4.8391878 0.2761033
4.8396479 0.27525795
4.840108 0.274558
4.8405681 0.27400177
4.8410282 0.27358757
4.8414883 0.27331372
4.8419484 0.27317853
4.8424085 0.27318031
4.8428686 0.27331739
4.8433287 0.27358808
4.8437888 0.27399069
4.8442488 0.27452354
4.8447089 0.27518495
4.845169 0.27597307
4.8456291 0.27685593
4.8460892 0.27781449
4.8465493 0.2788547
4.8470094 0.27998256
4.8474695 0.28120403
4.8479296 0.2825251
4.8483897 0.28395174
4.8488498 0.28548993
4.8493099 0.28714566
4.84977 0.28892489
4.85023 0.29083361
4.8506901 0.29287779
4.8511502 0.29506341
4.8516103 0.29739646
4.8520704 0.2998829
4.8525305 0.30252872
4.8529906 0.3053399
4.8534507 0.3083224
4.8539108 0.31148222
4.8543709 0.31480615
4.854831 0.31817984
4.8552911 0.32158383
4.8557512 0.32501871
4.8562112 0.32848504
4.8566713 0.3319834
4.8571314 0.33551437
4.8575915 0.33907853
4.8580516 0.34267645
4.8585117 0.34630871
4.8589718 0.34997588
4.8594319 0.35367854
4.859892 0.35741727
4.8603521 0.36119265
4.8608122 0.36500524
4.8612723 0.36885563
4.8617323 0.37274439
4.8621924 0.3766721
4.8626525 0.38063933
4.8631126 0.38464666
4.8635727 0.38870016
4.8640328 0.39280417
4.8644929 0.39695298
4.864953 0.40114082
4.8654131 0.40536193
4.8658732 0.40961051
4.8663333 0.41388082
4.8667934 0.41816707
4.8672535 0.4224635
4.8677135 0.42676433
4.8681736 0.43106379
4.8686337 0.43535612
4.8690938 0.43963553
4.8695539 0.44389626
4.870014 0.44813254
4.8704741 0.4523386
4.8709342 0.45650866
4.8713943 0.46063695
4.8718544 0.46471771
4.8723145 0.46874383
4.8727746 0.47269442
4.8732346 0.4765655
4.8736947 0.48035904
4.8741548 0.48407703
4.8746149 0.48772144
4.875075 0.49129426
4.8755351 0.49479748
4.8759952 0.49823306
4.8764553 0.50160301
4.8769154 0.50490929
4.8773755 0.50815388
4.8778356 0.51133878
4.8782957 0.51446597
4.8787558 0.51753741
4.8792158 0.52055511
4.8796759 0.52352103
4.880136 0.52643716
4.8805961 0.52930548
4.8810562 0.53212798
4.8815163 0.53487549
4.8819764 0.53747411
4.8824365 0.53992263
4.8828966 0.54222327
4.8833567 0.54437828
4.8838168 0.54638988
4.8842769 0.5482603
4.8847369 0.54999177
4.885197 0.55158653
4.8856571 0.55304681
4.8861172 0.55437484
4.8865773 0.55557284
4.8870374 0.55664306
4.8874975 0.55758771
4.8879576 0.55840904
4.8884177 0.55910928
4.8888778 0.55969065
4.8893379 0.56015539
4.889798 0.56050572
4.8902581 0.56074474
4.8907181 0.56091048
4.8911782 0.56101759
4.8916383 0.56105929
4.8920984 0.5610288
4.8925585 0.56091936
4.8930186 0.5607242
4.8934787 0.56043653
4.8939388 0.56004959
4.8943989 0.55955661
4.894859 0.55895081
4.8953191 0.55822542
4.8957792 0.55737367
4.8962392 0.55638878
4.8966993 0.55526399
4.8971594 0.55399251
4.8976195 0.55256759
4.8980796 0.55098244
4.8985397 0.54923029
4.8989998 0.54730438
4.8994599 0.54522807
4.89992 0.5431266
4.9003801 0.54101465
4.9008402 0.53889239
4.9013003 0.53675998
4.9017604 0.53461759
4.9022204 0.53246541
4.9026805 0.53030358
4.9031406 0.52813229
4.9036007 0.5259517
4.9040608 0.52376198
4.9045209 0.5215633
4.904981 0.51935583
4.9054411 0.51713974
4.9059012 0.51491519
4.9063613 0.51268236
4.9068214 0.51044142
4.9072815 0.50819253
4.9077415 0.50593586
4.9082016 0.50367158
4.9086617 0.50139266
4.9091218 0.49909379
4.9095819 0.49677735
4.910042 0.49444576
4.9105021 0.49210143
4.9109622 0.48974674
4.9114223 0.48738411
4.9118824 0.48501594
4.9123425 0.48264462
4.9128026 0.48027258
4.9132627 0.47790219
4.9137227 0.47553588
4.9141828 0.47317604
4.9146429 0.47082507
4.915103 0.46848538
4.9155631 0.46615937
4.9160232 0.46384944
4.9164833 0.461558
4.9169434 0.45928744
4.9174035 0.45705021
4.9178636 0.45492835
4.9183237 0.452936
4.9187838 0.45106887
4.9192438 0.44932268
4.9197039 0.44769313
4.920164 0.44617595
4.9206241 0.44476685
4.9210842 0.44346153
4.9215443 0.44225572
4.9220044 0.44114512
4.9224645 0.44012546
4.9229246 0.43919243
4.9233847 0.43834177
4.9238448 0.43756917
4.9243049 0.43687035
4.924765 0.43624104
4.925225 0.43567693
4.9256851 0.43517374
4.9261452 0.43472719
4.9266053 0.4343442
4.9270654 0.43404455
4.9275255 0.43383198
4.9279856 0.43370986
4.9284457 0.4336816
4.9289058 0.43375057
4.9293659 0.43392018
4.929826 0.43419379
4.9302861 0.43457481
4.9307461 0.43506663
4.9312062 0.43567262
4.9316663 0.43639618
4.9321264 0.43724069
4.9325865 0.43820955
4.9330466 0.43930615
4.9335067 0.44053386
4.9339668 0.44189609
4.9344269 0.44339621
4.934887 0.44503761
4.9353471 0.44681952
4.9358072 0.44866176
4.9362673 0.45053217
4.9367273 0.45243027
4.9371874 0.45435558
4.9376475 0.45630761
4.9381076 0.45828589
4.9385677 0.46028994
4.9390278 0.46231928
4.9394879 0.46437343
4.939948 0.4664519
4.9404081 0.46855422
4.9408682 0.47067991
4.9413283 0.47282848
4.9417884 0.47499947
4.9422484 0.47719238
4.9427085 0.47940674
4.9431686 0.48164207
4.9436287 0.48389789
4.9440888 0.48617372
4.9445489 0.48847512
4.945009 0.49081805
4.9454691 0.49319909
4.9459292 0.49561345
4.9463893 0.49805635
4.9468494 0.50052299
4.9473095 0.5030086
4.9477696 0.5055084
4.9482296 0.50801759
4.9486897 0.51053139
4.9491498 0.51304501
4.9496099 0.51555368
4.95007 0.5180526
4.9505301 0.52053699
4.9509902 0.52300207
4.9514503 0.52544305
4.9519104 0.52785515
4.9523705 0.53023358
4.9528306 0.53257355
4.9532907 0.53487
4.9537508 0.53708769
4.9542108 0.53920671
4.9546709 0.54122982
4.955131 0.54315979
4.9555911 0.54499937
4.9560512 0.54675135
4.9565113 0.54841847
4.9569714 0.5500035
4.9574315 0.55150921
4.9578916 0.55293836
4.9583517 0.55429372
4.9588118 0.55557804
4.9592719 0.5567941
4.9597319 0.55794466
4.960192 0.55903247
4.9606521 0.56006032
4.9611122 0.56103095
4.9615723 0.56194713
4.9620324 0.56281163
4.9624925 0.56361634
4.9629526 0.5643033
4.9634127 0.56486357
4.9638728 0.56529714
4.9643329 0.56560405
4.964793 0.56578431
4.9652531 0.56583792
4.9657131 0.5657649
4.9661732 0.56556528
4.9666333 0.56523905
4.9670934 0.56478623
4.9675535 0.56420685
4.9680136 0.5635009
4.9684737 0.56266842
4.9689338 0.5617094
4.9693939 0.56062387
4.969854 0.55941183
4.9703141 0.55807331
4.9707742 0.55660831
4.9712342 0.55501686
4.9716943 0.55333275
4.9721544 0.55159664
4.9726145 0.54980606
4.9730746 0.54795843
4.9735347 0.54605116
4.9739948 0.54408166
4.9744549 0.54204734
4.974915 0.53994561
4.9753751 0.53777389
4.9758352 0.53552958
4.9762953 0.5332101
4.9767554 0.53081286
4.9772154 0.52833528
4.9776755 0.52577475
4.9781356 0.52312869
4.9785957 0.52039452
4.9790558 0.51756965
4.9795159 0.51465149
4.979976 0.51163744
4.9804361 0.50852822
4.9808962 0.50536056
4.9813563 0.5021493
4.9818164 0.49889949
4.9822765 0.49561617
4.9827365 0.49230437
4.9831966 0.48896914
4.9836567 0.4856155
4.9841168 0.4822485
4.9845769 0.47887319
4.985037 0.47549459
4.9854971 0.47211775
4.9859572 0.4687477
4.9864173 0.46538949
4.9868774 0.46204815
4.9873375 0.45872872
4.9877976 0.45543625
4.9882577 0.45217576
4.9887177 0.4489523
4.9891778 0.44577091
4.9896379 0.44262912
4.990098 0.43951281
4.9905581 0.43642149
4.9910182 0.43335525
4.9914783 0.43031417
4.9919384 0.42729832
4.9923985 0.42430778
4.9928586 0.42134263
4.9933187 0.41840296
4.9937788 0.41548884
4.9942388 0.41260034
4.9946989 0.40973756
4.995159 0.40690056
4.9956191 0.40408943
4.9960792 0.40130425
4.9965393 0.39854509
4.9969994 0.39581204
4.9974595 0.39310517
4.9979196 0.39042456
4.9983797 0.38777325
4.9988398 0.38524814
4.9992999 0.38289219
4.99976 0.38070012
5.00022 0.37866663
5.0006801 0.37678643
5.0011402 0.37505424
5.0016003 0.37346475
5.0020604 0.37201268
5.0025205 0.37069273
5.0029806 0.36949962
5.0034407 0.36842805
5.0039008 0.36747272
5.0043609 0.36662836
5.004821 0.36588966
5.0052811 0.36525133
5.0057411 0.36470809
5.0062012 0.36425463
5.0066613 0.36388568
5.0071214 0.36359593
5.0075815 0.36338359
5.0080416 0.36326097
5.0085017 0.36323328
5.0089618 0.36330465
5.0094219 0.3634792
5.009882 0.36376107
5.0103421 0.36415437
5.0108022 0.36466323
5.0112623 0.36529177
5.0117223 0.36604412
5.0121824 0.3669244
5.0126425 0.36793673
5.0131026 0.36908525
5.0135627 0.37037407
5.0140228 0.37180733
5.0144829 0.37338913
5.014943 0.37512362
5.0154031 0.3770149
5.0158632 0.37906712
5.0163233 0.38128429
5.0167834 0.38359897
5.0172434 0.38595076
5.0177035 0.38833993
5.0181636 0.3907667
5.0186237 0.39323133
5.0190838 0.39573407
5.0195439 0.39827516
5.020004 0.40085486
5.0204641 0.4034734
5.0209242 0.40613103
5.0213843 0.40882801
5.0218444 0.41156458
5.0223045 0.41434099
5.0227646 0.41715748
5.0232246 0.42001431
5.0236847 0.42291171
5.0241448 0.42584994
5.0246049 0.42882924
5.025065 0.43184987
5.0255251 0.43491388
5.0259852 0.43803236
5.0264453 0.44120203
5.0269054 0.44441673
5.0273655 0.44767028
5.0278256 0.45095651
5.0282857 0.45426926
5.0287457 0.45760236
5.0292058 0.46094964
5.0296659 0.46430493
5.030126 0.46766207
5.0305861 0.47101487
5.0310462 0.47435719
5.0315063 0.47768284
5.0319664 0.48098566
5.0324265 0.48425948
5.0328866 0.48749813
5.0333467 0.49069544
5.0338068 0.49384525
5.0342669 0.49694138
5.0347269 0.4999703
5.035187 0.50291889
5.0356471 0.50578897
5.0361072 0.50858249
5.0365673 0.51130144
5.0370274 0.51394777
5.0374875 0.51652347
5.0379476 0.51903049
5.0384077 0.52147081
5.0388678 0.5238464
5.0393279 0.52615923
5.039788 0.52841127
5.040248 0.53060448
5.0407081 0.53274085
5.0411682 0.53482233
5.0416283 0.5368509
5.0420884 0.53882852
5.0425485 0.54075717
5.0430086 0.54263882
5.0434687 0.54447006
5.0439288 0.54616561
5.0443889 0.54769764
5.044849 0.54906909
5.0453091 0.55028294
5.0457692 0.55134215
5.0462292 0.55224967
5.0466893 0.55300847
5.0471494 0.55362151
5.0476095 0.55409175
5.0480696 0.55442215
5.0485297 0.55461567
5.0489898 0.55467528
5.0494499 0.55460394
5.04991 0.5544046
5.0503701 0.55408024
5.0508302 0.55363381
5.0512903 0.55306827
5.0517504 0.55238659
5.0522104 0.55159172
5.0526705 0.55069716
5.0531306 0.5497305
5.0535907 0.54868736
5.0540508 0.54756152
5.0545109 0.54634679
5.054971 0.54503698
5.0554311 0.54362589
5.0558912 0.54210731
5.0563513 0.54047504
5.0568114 0.5387229
5.0572715 0.53684467
5.0577315 0.53483417
5.0581916 0.53268519
5.0586517 0.53039153
5.0591118 0.52794699
5.0595719 0.52534538
5.060032 0.5225805
5.0604921 0.51964614
5.0609522 0.51653612
5.0614123 0.51324568
5.0618724 0.50987129
5.0623325 0.5064741
5.0627926 0.50305423
5.0632527 0.49961179
5.0637127 0.49614689
5.0641728 0.49265964
5.0646329 0.48915017
5.065093 0.48561858
5.0655531 0.48206499
5.0660132 0.47848951
5.0664733 0.47489225
5.0669334 0.47127333
5.0673935 0.46763286
5.0678536 0.46397095
5.0683137 0.46028772
5.0687738 0.45658328
5.0692338 0.45285775
5.0696939 0.44911123
5.070154 0.44534385
5.0706141 0.4415523
5.0710742 0.4377218
5.0715343 0.43385454
5.0719944 0.42995506
5.0724545 0.42602794
5.0729146 0.42207773
5.0733747 0.41810899
5.0738348 0.4141263
5.0742949 0.4101342
5.074755 0.40613727
5.075215 0.40214005
5.0756751 0.39814713
5.0761352 0.39416305
5.0765953 0.39019238
5.0770554 0.38623968
5.0775155 0.38230951
5.0779756 0.37840644
5.0784357 0.37453503
5.0788958 0.37069984
5.0793559 0.36690542
5.079816 0.36319146
5.0802761 0.35959609
5.0807361 0.35611513
5.0811962 0.35274438
5.0816563 0.34947961
5.0821164 0.34631663
5.0825765 0.3432512
5.0830366 0.34027913
5.0834967 0.33739621
5.0839568 0.33459821
5.0844169 0.33188092
5.084877 0.32924015
5.0853371 0.32667166
5.0857972 0.32417126
5.0862573 0.32173472
5.0867173 0.31935784
5.0871774 0.31703641
5.0876375 0.31476621
5.0880976 0.31254303
5.0885577 0.31037212
5.0890178 0.30834145
5.0894779 0.30647143
5.089938 0.30475957
5.0903981 0.30320334
5.0908582 0.30180024
5.0913183 0.30054775
5.0917784 0.29944336
5.0922384 0.29848457
5.0926985 0.29766885
5.0931586 0.29699371
5.0936187 0.29645662
5.0940788 0.29605507
5.0945389 0.29578656
5.094999 0.29564858
5.0954591 0.2956386
5.0959192 0.29575412
5.0963793 0.29599263
5.0968394 0.29635162
5.0972995 0.29682857
5.0977596 0.29740786
5.0982196 0.29806532
5.0986797 0.298806
5.0991398 0.2996357
5.0995999 0.30056022
5.10006 0.30158539
5.1005201 0.30271699
5.1009802 0.30396085
5.1014403 0.30532277
5.1019004 0.30680856
5.1023605 0.30842402
5.1028206 0.31017497
5.1032807 0.3120672
5.1037407 0.31410653
5.1042008 0.31629877
5.1046609 0.31864972
5.105121 0.32116519
5.1055811 0.323851
5.1060412 0.32671293
5.1065013 0.32975273
5.1069614 0.33286931
5.1074215 0.33601715
5.1078816 0.33919657
5.1083417 0.34240789
5.1088018 0.34565142
5.1092619 0.34892746
5.1097219 0.35223634
5.110182 0.35557836
5.1106421 0.35895384
5.1111022 0.36236309
5.1115623 0.36580643
5.1120224 0.36928417
5.1124825 0.37279662
5.1129426 0.37634409
5.1134027 0.3799269
5.1138628 0.38354536
5.1143229 0.38719978
5.114783 0.39089049
5.115243 0.39461778
5.1157031 0.39838585
5.1161632 0.40220567
5.1166233 0.40607267
5.1170834 0.40998101
5.1175435 0.41392484
5.1180036 0.41789833
5.1184637 0.42189563
5.1189238 0.42591089
5.1193839 0.42993829
5.119844 0.43397197
5.1203041 0.4380061
5.1207642 0.44203483
5.1212242 0.44605232
5.1216843 0.45005272
5.1221444 0.45403021
5.1226045 0.45797892
5.1230646 0.46189303
5.1235247 0.46576669
5.1239848 0.46959406
5.1244449 0.47336921
5.124905 0.47706688
5.1253651 0.48067225
5.1258252 0.48418805
5.1262853 0.48761699
5.1267453 0.4909618
5.1272054 0.49422518
5.1276655 0.49740986
5.1281256 0.50051856
5.1285857 0.50355399
5.1290458 0.50651887
5.1295059 0.50941591
5.129966 0.51224784
5.1304261 0.51501738
5.1308862 0.51772723
5.1313463 0.52038013
5.1318064 0.52297877
5.1322665 0.5255259
5.1327265 0.52802421
5.1331866 0.53047643
5.1336467 0.53286947
5.1341068 0.53510606
5.1345669 0.53717188
5.135027 0.53907028
5.1354871 0.54080462
5.1359472 0.54237823
5.1364073 0.54379448
5.1368674 0.54505671
5.1373275 0.54616828
5.1377876 0.54713253
5.1382476 0.54795282
5.1387077 0.54863249
5.1391678 0.54917489
5.1396279 0.54958339
5.140088 0.54986132
5.1405481 0.55001204
5.1410082 0.55003889
5.1414683 0.54994524
5.1419284 0.54973442
5.1423885 0.5494098
5.1428486 0.54898515
5.1433087 0.54847342
5.1437688 0.54786925
5.1442288 0.54716717
5.1446889 0.54636173
5.145149 0.54544745
5.1456091 0.54441887
5.1460692 0.5432705
5.1465293 0.5419969
5.1469894 0.54059258
5.1474495 0.53905208
5.1479096 0.53736993
5.1483697 0.53554066
5.1488298 0.53355881
5.1492899 0.5314189
5.1497499 0.52911547
5.15021 0.52664304
5.1506701 0.52399616
5.1511302 0.52116934
5.1515903 0.51816538
5.1520504 0.51509281
5.1525105 0.51198639
5.1529706 0.50884548
5.1534307 0.50566949
5.1538908 0.50245779
5.1543509 0.49920978
5.154811 0.49592484
5.1552711 0.49260237
5.1557311 0.48924174
5.1561912 0.48584235
5.1566513 0.48240358
5.1571114 0.47892482
5.1575715 0.47540545
5.1580316 0.47184488
5.1584917 0.46824247
5.1589518 0.46459763
5.1594119 0.46090973
5.159872 0.45717817
5.1603321 0.45340233
5.1607922 0.44957822
5.1612523 0.44570016
5.1617123 0.44177377
5.1621724 0.43780512
5.1626325 0.43380029
5.1630926 0.42976535
5.1635527 0.42570638
5.1640128 0.42162946
5.1644729 0.41754068
5.164933 0.4134461
5.1653931 0.4093518
5.1658532 0.40526387
5.1663133 0.40118838
5.1667734 0.39713141
5.1672334 0.39309904
5.1676935 0.38909734
5.1681536 0.38513239
5.1686137 0.38121027
5.1690738 0.37733706
5.1695339 0.37351915
5.169994 0.36977528
5.1704541 0.36611225
5.1709142 0.36252784
5.1713743 0.35901985
5.1718344 0.35558606
5.1722945 0.35222426
5.1727546 0.34893225
5.1732146 0.34570782
5.1736747 0.34254875
5.1741348 0.33945285
5.1745949 0.33641789
5.175055 0.33344167
5.1755151 0.33052198
5.1759752 0.32765662
5.1764353 0.32484337
5.1768954 0.32208002
5.1773555 0.31936436
5.1778156 0.31669419
5.1782757 0.3140673
5.1787357 0.31150421
5.1791958 0.30910181
5.1796559 0.30686799
5.180116 0.30479886
5.1805761 0.30289053
5.1810362 0.30113911
5.1814963 0.29954071
5.1819564 0.29809144
5.1824165 0.29678742
5.1828766 0.29562475
5.1833367 0.29459953
5.1837968 0.2937079
5.1842569 0.29294594
5.1847169 0.29230978
5.185177 0.29179552
5.1856371 0.29139927
5.1860972 0.29111715
5.1865573 0.29094526
5.1870174 0.29087971
5.1874775 0.29091662
5.1879376 0.29105008
5.1883977 0.29127972
5.1888578 0.29161001
5.1893179 0.29204535
5.189778 0.29259021
5.190238 0.29324899
5.1906981 0.29402616
5.1911582 0.29492613
5.1916183 0.29595334
5.1920784 0.29711223
5.1925385 0.29840724
5.1929986 0.29984279
5.1934587 0.30142333
5.1939188 0.30315328
5.1943789 0.30503709
5.194839 0.30707919
5.1952991 0.30928402
5.1957592 0.311656
5.1962192 0.31419958
5.1966793 0.31690683
5.1971394 0.31967714
5.1975995 0.32248865
5.1980596 0.32534287
5.1985197 0.32824131
5.1989798 0.33118548
5.1994399 0.33417689
5.1999 0.33721704
5.2003601 0.34030744
5.2008202 0.3434496
5.2012803 0.34664503
5.2017403 0.34989524
5.2022004 0.35320174
5.2026605 0.35656603
5.2031206 0.35998962
5.2035807 0.36347402
5.2040408 0.36702075
5.2045009 0.37063129
5.204961 0.37430718
5.2054211 0.3780499
5.2058812 0.38185812
5.2063413 0.38572376
5.2068014 0.38964038
5.2072615 0.39360164
5.2077215 0.39760119
5.2081816 0.40163267
5.2086417 0.40568972
5.2091018 0.40976599
5.2095619 0.41385513
5.210022 0.41795078
5.2104821 0.4220466
5.2109422 0.42613621
5.2114023 0.43021328
5.2118624 0.43427145
5.2123225 0.43830436
5.2127826 0.44230566
5.2132426 0.446269
5.2137027 0.45018801
5.2141628 0.45405636
5.2146229 0.45786777
5.215083 0.46161985
5.2155431 0.46531392
5.2160032 0.46895125
5.2164633 0.47253309
5.2169234 0.47606069
5.2173835 0.47953531
5.2178436 0.48295821
5.2183037 0.48633063
5.2187638 0.48965384
5.2192238 0.49292908
5.2196839 0.49615762
5.220144 0.4993407
5.2206041 0.50247959
5.2210642 0.50557553
5.2215243 0.50862979
5.2219844 0.51164361
5.2224445 0.51461826
5.2229046 0.51755498
5.2233647 0.52045503
5.2238248 0.52328294
5.2242849 0.52592624
5.2247449 0.52838215
5.225205 0.53065642
5.2256651 0.53275482
5.2261252 0.53468313
5.2265853 0.5364471
5.2270454 0.53805251
5.2275055 0.53950511
5.2279656 0.54081068
5.2284257 0.54197498
5.2288858 0.54300379
5.2293459 0.54390285
5.229806 0.54467795
5.2302661 0.54533485
5.2307261 0.54587931
5.2311862 0.5463171
5.2316463 0.54665398
5.2321064 0.54689573
5.2325665 0.54704791
5.2330266 0.54708777
5.2334867 0.54699557
5.2339468 0.54676934
5.2344069 0.54640712
5.234867 0.54590696
5.2353271 0.5452669
5.2357872 0.54448499
5.2362472 0.54355927
5.2367073 0.54248778
5.2371674 0.54126856
5.2376275 0.53989966
5.2380876 0.53837913
5.2385477 0.536705
5.2390078 0.53487532
5.2394679 0.53288813
5.239928 0.53074148
5.2403881 0.52843341
5.2408482 0.52596196
5.2413083 0.52332518
5.2417684 0.52053892
5.2422284 0.51770027
5.2426885 0.51481782
5.2431486 0.51188396
5.2436087 0.50889107
5.2440688 0.50583156
5.2445289 0.50269781
5.244989 0.49948222
5.2454491 0.49617718
5.2459092 0.49277507
5.2463693 0.48926831
5.2468294 0.48564926
5.2472895 0.48191034
5.2477495 0.47804393
5.2482096 0.47404242
5.2486697 0.4698982
5.2491298 0.46560368
5.2495899 0.46115123
5.25005 0.45653326
5.2505101 0.45174215
5.2509702 0.44684703
5.2514303 0.4419442
5.2518904 0.43703396
5.2523505 0.43211622
5.2528106 0.42719089
5.2532707 0.42225791
5.2537307 0.41731716
5.2541908 0.41236858
5.2546509 0.40741207
5.255111 0.40244755
5.2555711 0.39747493
5.2560312 0.39249412
5.2564913 0.38750505
5.2569514 0.38250762
5.2574115 0.37750175
5.2578716 0.37248735
5.2583317 0.36746433
5.2587918 0.36243262
5.2592519 0.35739212
5.2597119 0.35234214
5.260172 0.34727619
5.2606321 0.3421941
5.2610922 0.33709788
5.2615523 0.33198955
5.2620124 0.32687112
5.2624725 0.32174461
5.2629326 0.31661203
5.2633927 0.3114754
5.2638528 0.30633674
5.2643129 0.30119805
5.264773 0.29606135
5.265233 0.29092867
5.2656931 0.28580201
5.2661532 0.28068338
5.2666133 0.27557481
5.2670734 0.27047831
5.2675335 0.26539589
5.2679936 0.26032958
5.2684537 0.25528137
5.2689138 0.25028287
5.2693739 0.24539957
5.269834 0.24062893
5.2702941 0.23596571
5.2707542 0.23140467
5.2712142 0.22694059
5.2716743 0.22256824
5.2721344 0.21828238
5.2725945 0.21407779
5.2730546 0.20994924
5.2735147 0.20589149
5.2739748 0.20189931
5.2744349 0.19796748
5.274895 0.19409076
5.2753551 0.19026392
5.2758152 0.18648174
5.2762753 0.18273897
5.2767353 0.1790304
5.2771954 0.17535079
5.2776555 0.17169701
5.2781156 0.16814048
5.2785757 0.16471563
5.2790358 0.16141888
5.2794959 0.15824664
5.279956 0.15519532
5.2804161 0.15226132
5.2808762 0.14944107
5.2813363 0.14673096
5.2817964 0.14412742
5.2822565 0.14162684
5.2827165 0.13922564
5.2831766 0.13692024
5.2836367 0.13470703
5.2840968 0.13258244
5.2845569 0.13054287
5.285017 0.12858473
5.2854771 0.12670443
5.2859372 0.12489838
5.2863973 0.123163
5.2868574 0.12150404
5.2873175 0.1199563
5.2877776 0.11852282
5.2882376 0.11720287
5.2886977 0.11599573
5.2891578 0.11490065
5.2896179 0.11391691
5.290078 0.11304377
5.2905381 0.1122805
5.2909982 0.11162638
5.2914583 0.11108067
5.2919184 0.11064264
5.2923785 0.11031155
5.2928386 0.11008669
5.2932987 0.10996731
5.2937588 0.10995268
5.2942188 0.11004208
5.2946789 0.11023476
5.295139 0.11053001
5.2955991 0.11092708
5.2960592 0.11141905
5.2965193 0.1120014
5.2969794 0.11267597
5.2974395 0.1134446
5.2978996 0.11430913
5.2983597 0.11527139
5.2988198 0.11633323
5.2992799 0.11749647
5.2997399 0.11876297
5.3002 0.12013455
5.3006601 0.12161305
5.3011202 0.12320032
5.3015803 0.12489818
5.3020404 0.12670849
5.3025005 0.12863307
5.3029606 0.13067376
5.3034207 0.1328324
5.3038808 0.13511083
5.3043409 0.13751089
5.304801 0.14002637
5.3052611 0.14260027
5.3057211 0.14522529
5.3061812 0.14790654
5.3066413 0.15064913
5.3071014 0.15345819
5.3075615 0.15633881
5.3080216 0.15929611
5.3084817 0.16233521
5.3089418 0.16546122
5.3094019 0.16867926
5.309862 0.17199442
5.3103221 0.17541184
5.3107822 0.17893661
5.3112422 0.18257385
5.3117023 0.18632869
5.3121624 0.19020622
5.3126225 0.19421156
5.3130826 0.19834982
5.3135427 0.20262613
5.3140028 0.20700086
5.3144629 0.21140332
5.314923 0.21583324
5.3153831 0.22029137
5.3158432 0.22477847
5.3163033 0.22929528
5.3167634 0.23384258
5.3172234 0.23842111
5.3176835 0.24303163
5.3181436 0.2476749
5.3186037 0.25235168
5.3190638 0.25706272
5.3195239 0.26180879
5.319984 0.26659062
5.3204441 0.271409
5.3209042 0.27626466
5.3213643 0.28115837
5.3218244 0.28609088
5.3222845 0.29106295
5.3227445 0.29607567
5.3232046 0.30113381
5.3236647 0.30623496
5.3241248 0.3113742
5.3245849 0.31654663
5.325045 0.32174732
5.3255051 0.32697136
5.3259652 0.33221383
5.3264253 0.33746982
5.3268854 0.3427344
5.3273455 0.34800268
5.3278056 0.35326972
5.3282657 0.35853062
5.3287257 0.36378045
5.3291858 0.36901431
5.3296459 0.37422727
5.330106 0.37941442
5.3305661 0.38457084
5.3310262 0.38969163
5.3314863 0.39477186
5.3319464 0.39980184
5.3324065 0.40476657
5.3328666 0.40966735
5.3333267 0.41450643
5.3337868 0.41928608
5.3342468 0.42400855
5.3347069 0.42867608
5.335167 0.43329093
5.3356271 0.43785536
5.3360872 0.44237161
5.3365473 0.44684195
5.3370074 0.45126863
5.3374675 0.45565389
5.3379276 0.46
5.3383877 0.4643092
5.3388478 0.46858376
5.3393079 0.47282591
5.339768 0.47703793
5.340228 0.48122205
5.3406881 0.48537924
5.3411482 0.48940978
5.3416083 0.49325465
5.3420684 0.49692012
5.3425285 0.50041245
5.3429886 0.50373791
5.3434487 0.50690275
5.3439088 0.50991325
5.3443689 0.51277567
5.344829 0.51549628
5.3452891 0.51808133
5.3457491 0.52053709
5.3462092 0.52286983
5.3466693 0.52508581
5.3471294 0.52719129
5.3475895 0.52919255
5.3480496 0.53109583
5.3485097 0.53290742
5.3489698 0.53463357
5.3494299 0.53628054
5.34989 0.5378413
5.3503501 0.53925224
5.3508102 0.54050439
5.3512703 0.54159793
5.3517303 0.54253308
5.3521904 0.54331003
5.3526505 0.54392899
5.3531106 0.54439016
5.3535707 0.54469374
5.3540308 0.54483993
5.3544909 0.54482894
5.354951 0.54466097
5.3554111 0.54433622
5.3558712 0.54385489
5.3563313 0.54321718
5.3567914 0.5424233
5.3572515 0.54147345
5.3577115 0.54036783
5.3581716 0.53910665
5.3586317 0.5376901
5.3590918 0.53615393
5.3595519 0.53453567
5.360012 0.53282962
5.3604721 0.53103002
5.3609322 0.52913113
5.3613923 0.52712718
5.3618524 0.52501242
5.3623125 0.52278111
5.3627726 0.52042747
5.3632326 0.51794577
5.3636927 0.51533024
5.3641528 0.51257514
5.3646129 0.5096747
5.365073 0.50662317
5.3655331 0.50341481
5.3659932 0.50004385
5.3664533 0.49650454
5.3669134 0.49279113
5.3673735 0.48889786
5.3678336 0.48483126
5.3682937 0.48071037
5.3687538 0.47656371
5.3692138 0.47238769
5.3696739 0.4681787
5.370134 0.46393316
5.3705941 0.45964747
5.3710542 0.45531803
5.3715143 0.45094126
5.3719744 0.44651355
5.3724345 0.44203132
5.3728946 0.43749096
5.3733547 0.43288889
5.3738148 0.42822151
5.3742749 0.42348522
5.3747349 0.41867643
5.375195 0.41379155
5.3756551 0.40882697
5.3761152 0.40377912
5.3765753 0.39864438
5.3770354 0.39343731
5.3774955 0.38819568
5.3779556 0.38292444
5.3784157 0.37762748
5.3788758 0.37230867
5.3793359 0.3669719
5.379796 0.36162105
5.3802561 0.35626
5.3807161 0.35089264
5.3811762 0.34552285
5.3816363 0.34015451
5.3820964 0.3347915
5.3825565 0.32943771
5.3830166 0.32409701
5.3834767 0.31877329
5.3839368 0.31347044
5.3843969 0.30819233
5.384857 0.30294285
5.3853171 0.29772588
5.3857772 0.29254472
5.3862372 0.28738621
5.3866973 0.28224383
5.3871574 0.27711801
5.3876175 0.2720092
5.3880776 0.26691784
5.3885377 0.26184439
5.3889978 0.25678928
5.3894579 0.25175297
5.389918 0.24673589
5.3903781 0.2417385
5.3908382 0.23676123
5.3912983 0.23180454
5.3917584 0.22686886
5.3922184 0.22195465
5.3926785 0.21706235
5.3931386 0.21219241
5.3935987 0.20734526
5.3940588 0.20252137
5.3945189 0.19772116
5.394979 0.19296116
5.3954391 0.18829767
5.3958992 0.18373258
5.3963593 0.17926261
5.3968194 0.17488446
5.3972795 0.17059483
5.3977395 0.16639042
5.3981996 0.16226794
5.3986597 0.15822408
5.3991198 0.15425555
5.3995799 0.15035905
5.40004 0.14653128
5.4005001 0.14276895
5.4009602 0.13906876
5.4014203 0.1354274
5.4018804 0.13184158
5.4023405 0.12830801
5.4028006 0.12482338
5.4032607 0.1213844
5.4037207 0.11798781
5.4041808 0.11464336
5.4046409 0.11136084
5.405101 0.10814072
5.4055611 0.10498347
5.4060212 0.10188957
5.4064813 0.098859487
5.4069414 0.095893694
5.4074015 0.092992662
5.4078616 0.090156865
5.4083217 0.087386772
5.4087818 0.084682858
5.4092418 0.082045593
5.4097019 0.079475449
5.410162 0.076972899
5.4106221 0.074538414
5.4110822 0.072172467
5.4115423 0.069875529
5.4120024 0.067648073
5.4124625 0.065490569
5.4129226 0.063398893
5.4133827 0.061343773
5.4138428 0.05932153
5.4143029 0.057334064
5.414763 0.055383278
5.415223 0.053471072
5.4156831 0.051599349
5.4161432 0.04977001
5.4166033 0.047984955
5.4170634 0.046246087
5.4175235 0.044555308
5.4179836 0.042914517
5.4184437 0.041325618
5.4189038 0.039790511
5.4193639 0.038311099
5.419824 0.036889281
5.4202841 0.03552696
5.4207441 0.034226038
5.4212042 0.032988416
5.4216643 0.031815994
5.4221244 0.030688238
5.4225845 0.029573938
5.4230446 0.028474691
5.4235047 0.027392396
5.4239648 0.026328951
5.4244249 0.025286254
5.424885 0.024266204
5.4253451 0.023270699
5.4258052 0.022301637
5.4262653 0.021360915
5.4267253 0.020450433
5.4271854 0.019572089
5.4276455 0.01872778
5.4281056 0.017919406
5.4285657 0.017148864
5.4290258 0.016418052
5.4294859 0.015728868
5.429946 0.015083212
5.4304061 0.01448298
5.4308662 0.013927793
5.4313263 0.013386617
5.4317864 0.012850102
5.4322464 0.012319576
5.4327065 0.011796366
5.4331666 0.011281801
5.4336267 0.010777209
5.4340868 0.010283916
5.4345469 0.0098032514
5.435007 0.009336542
5.4354671 0.0088851157
5.4359272 0.0084503003
5.4363873 0.0080334234
5.4368474 0.007635813
5.4373075 0.0072587966
5.4377676 0.0069037019
5.4382276 0.0065718569
5.4386877 0.006264589
5.4391478 0.0059832261
5.4396079 0.005729096
5.440068 0.0054957015
5.4405281 0.0052639283
5.4409882 0.0050335068
5.4414483 0.0048051809
5.4419084 0.0045796948
5.4423685 0.0043577927
5.4428286 0.0041402185
5.4432887 0.0039277164
5.4437487 0.0037210304
5.4442088 0.0035209048
5.4446689 0.0033280835
5.445129 0.0031433108
5.4455891 0.0029673305
5.4460492 0.002800887
5.4465093 0.0026447242
5.4469694 0.0024995863
5.4474295 0.0023662174
5.4478896 0.0022453615
5.4483497 0.0021377627
5.4488098 0.0020439867
5.4492699 0.0019551755
5.4497299 0.0018663207
5.45019 0.0017777725
5.4506501 0.0016898815
5.4511102 0.0016029978
5.4515703 0.0015174718
5.4520304 0.0014336539
5.4524905 0.0013518944
5.4529506 0.0012725436
5.4534107 0.0011959519
5.4538708 0.0011224696
5.4543309 0.001052447
5.454791 0.00098623453
5.4552511 0.00092418248
5.4557111 0.00086664118
5.4561712 0.00081396098
5.4566313 0.00076649222
5.4570914 0.00072458523
5.4575515 0.00068859035
5.4580116 0.00065774697
5.4584717 0.00062727877
5.4589318 0.00059671663
5.4593919 0.00056620238
5.459852 0.00053587783
5.4603121 0.00050588479
5.4607722 0.00047636508
5.4612322 0.00044746052
5.4616923 0.00041931292
5.4621524 0.00039206411
5.4626125 0.00036585588
5.4630726 0.00034083007
5.4635327 0.00031712849
5.4639928 0.00029489295
5.4644529 0.00027426528
5.464913 0.00025538728
5.4653731 0.00023840077
5.4658332 0.00022344757
5.4662933 0.0002106695
5.4667534 0.00020020836
5.4672134 0.000190908
5.4676735 0.00018150994
5.4681336 0.00017206409
5.4685937 0.00016262048
5.4690538 0.00015322911
5.4695139 0.00014394
5.469974 0.00013480316
5.4704341 0.0001258686
5.4708942 0.00011718633
5.4713543 0.00010880636
5.4718144 0.0001007787
5.4722745 9.3153376e-05
5.4727345 8.5980385e-05
5.4731946 7.9309744e-05
5.4736547 7.3191464e-05
5.4741148 6.7675556e-05
5.4745749 6.2812032e-05
5.475035 5.8650903e-05
5.4754951 5.5242182e-05
5.4759552 5.2560566e-05
5.4764153 4.9983518e-05
5.4768754 4.7374115e-05
5.4773355 4.4747856e-05
5.4777956 4.2120239e-05
5.4782557 3.9506763e-05
5.4787157 3.6922927e-05
5.4791758 3.4384231e-05
5.4796359 3.1906172e-05
5.480096 2.9504249e-05
5.4805561 2.7193962e-05
5.4810162 2.499081e-05
5.4814763 2.291029e-05
5.4819364 2.0967902e-05
5.4823965 1.9179145e-05
5.4828566 1.7559517e-05
5.4833167 1.6124518e-05
5.4837768 1.4889645e-05
5.4842368 1.3870399e-05
5.4846969 1.3082278e-05
5.485157 1.2448018e-05
5.4856171 1.1804387e-05
5.4860772 1.1151809e-05
5.4865373 1.0494532e-05
5.4869974 9.8367987e-06
5.4874575 9.1828563e-06
5.4879176 8.5369498e-06
5.4883777 7.9033246e-06
5.4888378 7.2862262e-06
5.4892979 6.6899e-06
5.489758 6.1185914e-06
5.490218 5.5765459e-06
5.4906781 5.0680089e-06
5.4911382 4.5972258e-06
5.4915983 4.1684422e-06
5.4920584 3.7859033e-06
5.4925185 3.4538547e-06
5.4929786 3.1765418e-06
5.4934387 2.95821e-06
5.4938988 2.8008925e-06
5.4943589 2.6591393e-06
5.494819 2.5142576e-06
5.4952791 2.3672764e-06
5.4957391 2.2192244e-06
5.4961992 2.0711304e-06
5.4966593 1.9240232e-06
5.4971194 1.7789317e-06
5.4975795 1.6368847e-06
5.4980396 1.498911e-06
5.4984997 1.3660393e-06
5.4989598 1.2392986e-06
5.4994199 1.1197175e-06
5.49988 1.008325e-06
5.5003401 9.061498e-07
5.5008002 8.1422075e-07
5.5012603 7.3356666e-07
5.5017203 6.6521634e-07
5.5021804 6.101986e-07
5.5026405 5.6954224e-07
5.5031006 5.4048208e-07
5.5035607 5.1142861e-07
5.5040208 4.8169538e-07
5.5044809 4.5151337e-07
5.504941 4.211136e-07
5.5054011 3.9072706e-07
5.5058612 3.6058474e-07
5.5063213 3.3091766e-07
5.5067814 3.0195681e-07
5.5072414 2.739332e-07
5.5077015 2.4707781e-07
5.5081616 2.2162165e-07
5.5086217 1.9779573e-07
5.5090818 1.7583104e-07
5.5095419 1.5595857e-07
5.510002 1.3840934e-07
5.5104621 1.2341434e-07
5.5109222 1.1120458e-07
5.5113823 1.0201104e-07
5.5118424 9.6050778e-08
5.5123025 9.1412388e-08
5.5127626 8.6648524e-08
5.5132226 8.1793697e-08
5.5136827 7.688242e-08
5.5141428 7.1949202e-08
5.5146029 6.7028557e-08
5.515063 6.2154996e-08
5.5155231 5.7363029e-08
5.5159832 5.268717e-08
5.5164433 4.8161928e-08
5.5169034 4.3821817e-08
5.5173635 3.9701346e-08
5.5178236 3.5835029e-08
5.5182837 3.2257376e-08
5.5187437 2.9002899e-08
5.5192038 2.6106109e-08
5.5196639 2.3601519e-08
5.520124 2.1523639e-08
5.5205841 1.9906981e-08
5.5210442 1.8710493e-08
5.5215043 1.7519486e-08
5.5219644 1.6276517e-08
5.5224245 1.49948e-08
5.5228846 1.368755e-08
5.5233447 1.2367981e-08
5.5238048 1.1049307e-08
5.5242649 9.7447428e-09
5.5247249 8.4675021e-09
5.525185 7.2307995e-09
5.5256451 6.0478492e-09
5.5261052 4.9318656e-09
5.5265653 3.8960629e-09
5.5270254 2.9536555e-09
5.5274855 2.1178575e-09
5.5279456 1.4018834e-09
5.5284057 8.1894736e-10
5.5288658 3.8226369e-10
5.5293259 1.0504669e-10
5.529786 5.1064586e-13
5.530246 0
5.5307061 0
5.5311662 0
5.5316263 0
5.5320864 0
5.5325465 0
5.5330066 0
5.5334667 0
5.5339268 0
5.5343869 0
5.534847 0
5.5353071 0
5.5357672 0
5.5362272 0
5.5366873 0
5.5371474 0
5.5376075 0
5.5380676 0
5.5385277 0
5.5389878 0
5.5394479 0
5.539908 0
5.5403681 0
5.5408282 0
5.5412883 0
5.5417483 0
5.5422084 0
5.5426685 0
5.5431286 0
5.5435887 0
5.5440488 0
5.5445089 0
5.544969 0
5.5454291 0
5.5458892 0
5.5463493 0
5.5468094 0
5.5472695 0
5.5477295 0
5.5481896 0
5.5486497 0
5.5491098 0
5.5495699 0
5.55003 0
5.5504901 0
5.5509502 0
5.5514103 0
5.5518704 0
5.5523305 0
5.5527906 0
5.5532507 0
5.5537107 0
5.5541708 0
5.5546309 0
5.555091 0
5.5555511 0
5.5560112 0
5.5564713 0
5.5569314 0
5.5573915 0
5.5578516 0
5.5583117 0
5.5587718 0
5.5592318 0
5.5596919 0
5.560152 0
5.5606121 0
5.5610722 0
5.5615323 0
5.5619924 0
5.5624525 0
5.5629126 0
5.5633727 0
5.5638328 0
5.5642929 0
5.564753 0
5.565213 0
5.5656731 0
5.5661332 0
5.5665933 0
5.5670534 0
5.5675135 0
5.5679736 0
5.5684337 0
5.5688938 0
5.5693539 0
5.569814 0
5.5702741 0
5.5707341 0
5.5711942 0
5.5716543 0
5.5721144 0
5.5725745 0
5.5730346 0
5.5734947 0
5.5739548 0
5.5744149 0
5.574875 0
5.5753351 0
5.5757952 0
5.5762553 0
5.5767153 0
5.5771754 0
5.5776355 0
5.5780956 0
5.5785557 0
5.5790158 0
5.5794759 0
5.579936 0
5.5803961 0
5.5808562 0
5.5813163 0
5.5817764 0
5.5822364 0
5.5826965 0
5.5831566 0
5.5836167 0
5.5840768 0
5.5845369 0
5.584997 0
5.5854571 0
5.5859172 0
5.5863773 0
5.5868374 0
5.5872975 0
5.5877576 0
5.5882176 0
5.5886777 0
5.5891378 0
5.5895979 0
5.590058 0
5.5905181 0
5.5909782 0
5.5914383 0
5.5918984 0
5.5923585 0
5.5928186 0
5.5932787 0
5.5937387 0
5.5941988 0
5.5946589 0
5.595119 0
5.5955791 0
5.5960392 0
5.5964993 0
5.5969594 0
5.5974195 0
5.5978796 0
5.5983397 0
5.5987998 0
5.5992599 0
5.5997199 0
5.60018 0
5.6006401 0
5.6011002 0
5.6015603 0
5.6020204 0
5.6024805 0
5.6029406 0
5.6034007 0
5.6038608 0
5.6043209 0
5.604781 0
5.605241 0
5.6057011 0
5.6061612 0
5.6066213 0
5.6070814 0
5.6075415 0
5.6080016 0
5.6084617 0
5.6089218 0
5.6093819 0
5.609842 0
5.6103021 0
5.6107622 0
5.6112222 0
5.6116823 0
5.6121424 0
5.6126025 0
5.6130626 0
5.6135227 0
5.6139828 0
5.6144429 0
5.614903 0
5.6153631 0
5.6158232 0
5.6162833 0
5.6167433 0
5.6172034 0
5.6176635 0
5.6181236 0
5.6185837 0
5.6190438 0
5.6195039 0
5.619964 0
5.6204241 0
5.6208842 0
5.6213443 0
5.6218044 0
5.6222645 0
5.6227245 0
5.6231846 0
5.6236447 0
5.6241048 0
5.6245649 0
5.625025 0
5.6254851 0
5.6259452 0
5.6264053 0
5.6268654 0
5.6273255 0
5.6277856 0
5.6282456 0
5.6287057 0
5.6291658 0
5.6296259 0
5.630086 0
5.6305461 0
5.6310062 0
5.6314663 0
5.6319264 0
5.6323865 0
5.6328466 0
5.6333067 0
5.6337668 0
5.6342268 0
5.6346869 0
5.635147 0
5.6356071 0
5.6360672 0
5.6365273 0
5.6369874 0
5.6374475 0
5.6379076 0
5.6383677 0
5.6388278 0
5.6392879 0
5.6397479 0
5.640208 0
5.6406681 0
5.6411282 0
5.6415883 0
5.6420484 0
5.6425085 0
5.6429686 0
5.6434287 0
5.6438888 0
5.6443489 0
5.644809 0
5.6452691 0
5.6457291 0
5.6461892 0
5.6466493 0
5.6471094 0
5.6475695 0
5.6480296 0
5.6484897 0
5.6489498 0
5.6494099 0
5.64987 0
5.6503301 0
5.6507902 0
5.6512503 0
5.6517103 0
5.6521704 0
5.6526305 0
5.6530906 0
5.6535507 0
5.6540108 0
5.6544709 0
5.654931 0
5.6553911 0
5.6558512 0
5.6563113 0
5.6567714 0
5.6572314 0
5.6576915 0
5.6581516 0
5.6586117 0
5.6590718 0
5.6595319 0
5.659992 0
5.6604521 0
5.6609122 0
5.6613723 0
5.6618324 0
5.6622925 0
5.6627526 0
5.6632126 0
5.6636727 0
5.6641328 0
5.6645929 0
5.665053 0
5.6655131 0
5.6659732 0
5.6664333 0
5.6668934 0
5.6673535 0
5.6678136 0
5.6682737 0
5.6687337 0
5.6691938 0
5.6696539 0
5.670114 0
5.6705741 0
5.6710342 0
5.6714943 0
5.6719544 0
5.6724145 0
5.6728746 0
5.6733347 0
5.6737948 0
5.6742549 0
5.6747149 0
5.675175 0
5.6756351 0
5.6760952 0
5.6765553 0
5.6770154 0
5.6774755 0
5.6779356 0
5.6783957 0
5.6788558 0
5.6793159 0
5.679776 0
5.680236 0
5.6806961 0
5.6811562 0
5.6816163 0
5.6820764 0
5.6825365 0
5.6829966 0
5.6834567 0
5.6839168 0
5.6843769 0
5.684837 0
5.6852971 0
5.6857572 0
5.6862172 0
5.6866773 0
5.6871374 0
5.6875975 0
5.6880576 0
5.6885177 0
5.6889778 0
5.6894379 0
5.689898 0
5.6903581 0
5.6908182 0
5.6912783 0
5.6917383 0
5.6921984 0
5.6926585 0
5.6931186 0
5.6935787 0
5.6940388 0
5.6944989 0
5.694959 0
5.6954191 0
5.6958792 0
5.6963393 0
5.6967994 0
5.6972595 0
5.6977195 0
5.6981796 0
5.6986397 0
5.6990998 0
5.6995599 0
5.70002 0
5.7004801 0
5.7009402 0
5.7014003 0
5.7018604 0
5.7023205 0
5.7027806 0
5.7032406 0
5.7037007 0
5.7041608 0
5.7046209 0
5.705081 0
5.7055411 0
5.7060012 0
5.7064613 0
5.7069214 0
5.7073815 0
5.7078416 0
5.7083017 0
5.7087618 0
5.7092218 0
5.7096819 0
5.710142 0
5.7106021 0
5.7110622 0
5.7115223 0
5.7119824 0
5.7124425 0
5.7129026 0
5.7133627 0
5.7138228 0
5.7142829 0
5.7147429 0
5.715203 0
5.7156631 0
5.7161232 0
5.7165833 0
5.7170434 0
5.7175035 0
5.7179636 0
5.7184237 0
5.7188838 0
5.7193439 4.7501977e-11
5.719804 2.6147081e-10
5.7202641 6.3617762e-10
5.7207241 1.1590964e-09
5.7211842 1.817701e-09
5.7216443 2.5994654e-09
5.7221044 3.4918637e-09
5.7225645 4.4823697e-09
5.7230246 5.5584574e-09
5.7234847 6.7076008e-09
5.7239448 7.9172738e-09
5.7244049 9.1749503e-09
5.724865 1.0468104e-08
5.7253251 1.178421e-08
5.7257852 1.3110741e-08
5.7262452 1.4435171e-08
5.7267053 1.5744975e-08
5.7271654 1.7027626e-08
5.7276255 1.8270599e-08
5.7280856 1.9470435e-08
5.7285457 2.1130941e-08
5.7290058 2.3509701e-08
5.7294659 2.6553869e-08
5.729926 3.0210599e-08
5.7303861 3.4427044e-08
5.7308462 3.9150358e-08
5.7313063 4.4327693e-08
5.7317664 4.9906203e-08
5.7322264 5.5833043e-08
5.7326865 6.2055364e-08
5.7331466 6.8520321e-08
5.7336067 7.5175067e-08
5.7340668 8.1966756e-08
5.7345269 8.884254e-08
5.734987 9.5749574e-08
5.7354471 1.0263501e-07
5.7359072 1.09446e-07
5.7363673 1.161297e-07
5.7368274 1.2263327e-07
5.7372875 1.2956851e-07
5.7377475 1.3989025e-07
5.7382076 1.5373411e-07
5.7386677 1.7083869e-07
5.7391278 1.9094258e-07
5.7395879 2.1378438e-07
5.740048 2.3910269e-07
5.7405081 2.666361e-07
5.7409682 2.9612322e-07
5.7414283 3.2730263e-07
5.7418884 3.5991294e-07
5.7423485 3.9369274e-07
5.7428086 4.2838063e-07
5.7432687 4.637152e-07
5.7437287 4.9943507e-07
5.7441888 5.3527881e-07
5.7446489 5.7098503e-07
5.745109 6.0629232e-07
5.7455691 6.4093929e-07
5.7460292 6.7466452e-07
5.7464893 7.1676301e-07
5.7469494 7.7646943e-07
5.7474095 8.5255727e-07
5.7478696 9.4379784e-07
5.7483297 1.0489624e-06
5.7487898 1.1668224e-06
5.7492498 1.2961489e-06
5.7497099 1.4357134e-06
5.75017 1.5842871e-06
5.7506301 1.7406414e-06
5.7510902 1.9035475e-06
5.7515503 2.0717768e-06
5.7520104 2.2441005e-06
5.7524705 2.4192899e-06
5.7529306 2.5961164e-06
5.7533907 2.7733513e-06
5.7538508 2.9497658e-06
5.7543109 3.1241313e-06
5.754771 3.295219e-06
5.755231 3.4685392e-06
5.7556911 3.7027048e-06
5.7561512 4.0076053e-06
5.7566113 4.3782886e-06
5.7570714 4.8098025e-06
5.7575315 5.297195e-06
5.7579916 5.8355138e-06
5.7584517 6.4198069e-06
5.7589118 7.0451221e-06
5.7593719 7.7065073e-06
5.759832 8.3990104e-06
5.7602921 9.1176791e-06
5.7607522 9.8575614e-06
5.7612122 1.0613705e-05
5.7616723 1.1381158e-05
5.7621324 1.2154969e-05
5.7625925 1.2930184e-05
5.7630526 1.3701852e-05
5.7635127 1.4465021e-05
5.7639728 1.5214739e-05
5.7644329 1.6049102e-05
5.764893 1.715213e-05
5.7653531 1.8510765e-05
5.7658132 2.0107146e-05
5.7662733 2.1923411e-05
5.7667333 2.3941701e-05
5.7671934 2.6144155e-05
5.7676535 2.8512913e-05
5.7681136 3.1030114e-05
5.7685737 3.3677897e-05
5.7690338 3.6438403e-05
5.7694939 3.929377e-05
5.769954 4.2226138e-05
5.7704141 4.5217647e-05
5.7708742 4.8250437e-05
5.7713343 5.1306646e-05
5.7717944 5.4368414e-05
5.7722545 5.741788e-05
5.7727145 6.0437185e-05
5.7731746 6.3438137e-05
5.7736347 6.7082009e-05
5.7740948 7.1604734e-05
5.7745549 7.6949445e-05
5.775015 8.3059275e-05
5.7754751 8.9877359e-05
5.7759352 9.7346828e-05
5.7763953 0.00010541082
5.7768554 0.00011401246
5.7773155 0.00012309489
5.7777756 0.00013260124
5.7782356 0.00014247465
5.7786957 0.00015265824
5.7791558 0.00016309516
5.7796159 0.00017372852
5.780076 0.00018450148
5.7805361 0.00019535716
5.7809962 0.0002062387
5.7814563 0.00021708922
5.7819164 0.00022785186
5.7823765 0.00023910771
5.7828366 0.00025286162
5.7832967 0.00026912311
5.7837568 0.00028773307
5.7842168 0.00030853241
5.7846769 0.00033136204
5.785137 0.00035606286
5.7855971 0.00038247578
5.7860572 0.00041044171
5.7865173 0.00043980154
5.7869774 0.00047039619
5.7874375 0.00050206656
5.7878976 0.00053465356
5.7883577 0.00056799808
5.7888178 0.00060194105
5.7892779 0.00063632336
5.7897379 0.00067098592
5.790198 0.00070576963
5.7906581 0.0007405154
5.7911182 0.0007750886
5.7915783 0.00081357818
5.7920384 0.00085878508
5.7924985 0.00091032131
5.7929586 0.00096779889
5.7934187 0.0010308299
5.7938788 0.0010990262
5.7943389 0.001172
5.794799 0.0012493632
5.7952591 0.0013307279
5.7957191 0.0014157061
5.7961792 0.0015039098
5.7966393 0.0015949511
5.7970994 0.0016884419
5.7975595 0.0017839942
5.7980196 0.0018812202
5.7984797 0.0019797318
5.7989398 0.002079141
5.7993999 0.0021790599
5.79986 0.0022791005
5.8003201 0.0023809363
5.8007802 0.0024963862
5.8012402 0.002626714
5.8017003 0.0027711052
5.8021604 0.002928745
5.8026205 0.0030988187
5.8030806 0.0032805117
5.8035407 0.0034730091
5.8040008 0.0036754964
5.8044609 0.0038871589
5.804921 0.0041071818
5.8053811 0.0043347504
5.8058412 0.0045690502
5.8063013 0.0048092662
5.8067614 0.005054584
5.8072214 0.0053041888
5.8076815 0.0055572658
5.8081416 0.0058130004
5.8086017 0.0060705779
5.8090618 0.0063291837
5.8095219 0.0066011814
5.809982 0.0069032861
5.8104421 0.0072341564
5.8109022 0.0075923484
5.8113623 0.0079764184
5.8118224 0.0083849224
5.8122825 0.0088164165
5.8127425 0.009269457
5.8132026 0.0097425998
5.8136627 0.010234401
5.8141228 0.010743417
5.8145829 0.011268205
5.815043 0.011807319
5.8155031 0.012359316
5.8159632 0.012922752
5.8164233 0.013496184
5.8168834 0.014078167
5.8173435 0.014667258
5.8178036 0.015262013
5.8182637 0.015863824
5.8187237 0.016506933
5.8191838 0.017200158
5.8196439 0.017941417
5.820104 0.018728632
5.8205641 0.019559722
5.8210242 0.020432607
5.8214843 0.021345207
5.8219444 0.022295443
5.8224045 0.023281235
5.8228646 0.024300502
5.8233247 0.025351164
5.8237848 0.026431142
5.8242448 0.027538356
5.8247049 0.028670726
5.825165 0.029826171
5.8256251 0.031002613
5.8260852 0.03219797
5.8265453 0.033410164
5.8270054 0.034637113
5.8274655 0.035894534
5.8279256 0.037222685
5.8283857 0.038621168
5.8288458 0.040087757
5.8293059 0.041620228
5.829766 0.043216354
5.830226 0.044873911
5.8306861 0.046590673
5.8311462 0.048364416
5.8316063 0.050192914
5.8320664 0.052073942
5.8325265 0.054005274
5.8329866 0.055984686
5.8334467 0.058009953
5.8339068 0.060078848
5.8343669 0.062189148
5.834827 0.064338626
5.8352871 0.066525057
5.8357471 0.068746217
5.8362072 0.071000703
5.8366673 0.073320551
5.8371274 0.075722311
5.8375875 0.078204776
5.8380476 0.080766734
5.8385077 0.083406976
5.8389678 0.086124292
5.8394279 0.088917474
5.839888 0.091785311
5.8403481 0.094726593
5.8408082 0.097740112
5.8412683 0.10082466
5.8417283 0.10397902
5.8421884 0.10720199
5.8426485 0.11049235
5.8431086 0.11384891
5.8435687 0.11727044
5.8440288 0.12075574
5.8444889 0.1243036
5.844949 0.12791282
5.8454091 0.13158348
5.8458692 0.13532097
5.8463293 0.13912712
5.8467894 0.14300325
5.8472494 0.14695065
5.8477095 0.15097065
5.8481696 0.15506455
5.8486297 0.15923365
5.8490898 0.16347927
5.8495499 0.16780271
5.85001 0.17220529
5.8504701 0.17668831
5.8509302 0.18125308
5.8513903 0.18590091
5.8518504 0.1906331
5.8523105 0.19545097
5.8527706 0.20035583
5.8532306 0.20534898
5.8536907 0.21043173
5.8541508 0.21560538
5.8546109 0.22083456
5.855071 0.22608829
5.8555311 0.23137127
5.8559912 0.23668822
5.8564513 0.24204385
5.8569114 0.24744285
5.8573715 0.25288995
5.8578316 0.25838984
5.8582917 0.26394724
5.8587518 0.26956685
5.8592118 0.27525338
5.8596719 0.28101154
5.860132 0.28684604
5.8605921 0.29276158
5.8610522 0.29876288
5.8615123 0.30485464
5.8619724 0.31104157
5.8624325 0.31732837
5.8628926 0.32371976
5.8633527 0.33021035
5.8638128 0.33672322
5.8642729 0.34324138
5.8647329 0.34976474
5.865193 0.35629323
5.8656531 0.36282677
5.8661132 0.36936529
5.8665733 0.3759087
5.8670334 0.38245693
5.8674935 0.3890099
5.8679536 0.39556754
5.8684137 0.40212977
5.8688738 0.4086965
5.8693339 0.41526767
5.869794 0.42184319
5.8702541 0.42842299
5.8707141 0.43500699
5.8711742 0.44159511
5.8716343 0.44818728
5.8720944 0.45478341
5.8725545 0.46138619
5.8730146 0.46799961
5.8734747 0.47462252
5.8739348 0.48125367
5.8743949 0.48789182
5.874855 0.49453574
5.8753151 0.50118419
5.8757752 0.50783593
5.8762352 0.51448971
5.8766953 0.5211443
5.8771554 0.52779846
5.8776155 0.53445094
5.8780756 0.54110052
5.8785357 0.54774594
5.8789958 0.55438597
5.8794559 0.56101938
5.879916 0.56764491
5.8803761 0.57426133
5.8808362 0.5808674
5.8812963 0.58745894
5.8817564 0.59398049
5.8822164 0.60041429
5.8826765 0.60676407
5.8831366 0.61303357
5.8835967 0.61922654
5.8840568 0.62534672
5.8845169 0.63139783
5.884977 0.63738364
5.8854371 0.64330786
5.8858972 0.64917425
5.8863573 0.65498653
5.8868174 0.66074846
5.8872775 0.66646378
5.8877375 0.67213621
5.8881976 0.67776951
5.8886577 0.6833674
5.8891178 0.68893364
5.8895779 0.69447196
5.890038 0.69998609
5.8904981 0.70546245
5.8909582 0.71085196
5.8914183 0.71615275
5.8918784 0.72136635
5.8923385 0.72649429
5.8927986 0.73153812
5.8932587 0.73649936
5.8937187 0.74137957
5.8941788 0.74618026
5.8946389 0.75090298
5.895099 0.75554927
5.8955591 0.76012066
5.8960192 0.76461869
5.8964793 0.7690449
5.8969394 0.77340081
5.8973995 0.77768798
5.8978596 0.78190793
5.8983197 0.7860622
5.8987798 0.79015233
5.8992398 0.79417988
5.8996999 0.7981486
5.90016 0.80205957
5.9006201 0.80591171
5.9010802 0.80970392
5.9015403 0.81343513
5.9020004 0.81710424
5.9024605 0.82071018
5.9029206 0.82425186
5.9033807 0.82772818
5.9038408 0.83113808
5.9043009 0.83448045
5.904761 0.83775423
5.905221 0.84095831
5.9056811 0.84409162
5.9061412 0.84715306
5.9066013 0.85014157
5.9070614 0.85305604
5.9075215 0.8558954
5.9079816 0.85865855
5.9084417 0.86135128
5.9089018 0.86400886
5.9093619 0.86663485
5.909822 0.8692274
5.9102821 0.87178464
5.9107421 0.87430473
5.9112022 0.87678578
5.9116623 0.87922595
5.9121224 0.88162337
5.9125825 0.88397618
5.9130426 0.88628253
5.9135027 0.88854053
5.9139628 0.89074835
5.9144229 0.89290411
5.914883 0.89500595
5.9153431 0.89705202
5.9158032 0.89904045
5.9162633 0.90096938
5.9167233 0.90283694
5.9171834 0.90464129
5.9176435 0.90640316
5.9181036 0.90814846
5.9185637 0.90987575
5.9190238 0.91158352
5.9194839 0.91327023
5.919944 0.91493438
5.9204041 0.91657445
5.9208642 0.91818891
5.9213243 0.91977627
5.9217844 0.92133499
5.9222444 0.92286356
5.9227045 0.92436047
5.9231646 0.92582419
5.9236247 0.92725322
5.9240848 0.92864602
5.9245449 0.9300011
5.925005 0.93131692
5.9254651 0.93259197
5.9259252 0.93382475
5.9263853 0.93501601
5.9268454 0.93618923
5.9273055 0.93735012
5.9277656 0.93849763
5.9282256 0.93963075
5.9286857 0.94074843
5.9291458 0.94184965
5.9296059 0.94293336
5.930066 0.94399855
5.9305261 0.94504417
5.9309862 0.9460692
5.9314463 0.9470726
5.9319064 0.94805335
5.9323665 0.9490104
5.9328266 0.94994272
5.9332867 0.95084929
5.9337467 0.95172907
5.9342068 0.95258103
5.9346669 0.95340414
5.935127 0.95419736
5.9355871 0.95496638
5.9360472 0.95572477
5.9365073 0.95647214
5.9369674 0.95720764
5.9374275 0.95793039
5.9378876 0.95863953
5.9383477 0.9593342
5.9388078 0.96001353
5.9392679 0.96067665
5.9397279 0.9613227
5.940188 0.96195082
5.9406481 0.96256013
5.9411082 0.96314978
5.9415683 0.96371889
5.9420284 0.96426661
5.9424885 0.96479206
5.9429486 0.96529439
5.9434087 0.96577272
5.9438688 0.96622619
5.9443289 0.96665445
5.944789 0.96707243
5.945249 0.96748631
5.9457091 0.96789466
5.9461692 0.96829602
5.9466293 0.96868897
5.9470894 0.96907204
5.9475495 0.96944381
5.9480096 0.96980282
5.9484697 0.97014764
5.9489298 0.97047682
5.9493899 0.97078892
5.94985 0.9710825
5.9503101 0.97135611
5.9507702 0.97160831
5.9512302 0.97183766
5.9516903 0.97204271
5.9521504 0.97222203
5.9526105 0.97237416
5.9530706 0.97249768
5.9535307 0.97259685
5.9539908 0.97269237
5.9544509 0.97278635
5.954911 0.97287884
5.9553711 0.97296992
5.9558312 0.97305966
5.9562913 0.97314811
5.9567514 0.97323536
5.9572114 0.97332147
5.9576715 0.97340651
5.9581316 0.97349055
5.9585917 0.97357365
5.9590518 0.97365589
5.9595119 0.97373734
5.959972 0.97381806
5.9604321 0.97389812
5.9608922 0.97397759
5.9613523 0.97405654
5.9618124 0.97413505
5.9622725 0.97421316
5.9627325 0.97428956
5.9631926 0.97436329
5.9636527 0.97443463
5.9641128 0.97450387
5.9645729 0.97457129
5.965033 0.97463719
5.9654931 0.97470185
5.9659532 0.97476556
5.9664133 0.97482861
5.9668734 0.97489128
5.9673335 0.97495386
5.9677936 0.97501664
5.9682537 0.97507991
5.9687137 0.97514395
5.9691738 0.97520905
5.9696339 0.97527549
5.970094 0.97534358
5.9705541 0.97541358
5.9710142 0.97548579
5.9714743 0.97556515
5.9719344 0.97568342
5.9723945 0.97584466
5.9728546 0.97604659
5.9733147 0.97628692
5.9737748 0.97656337
5.9742348 0.97687365
5.9746949 0.97721548
5.975155 0.97758657
5.9756151 0.97798463
5.9760752 0.97840739
5.9765353 0.97885256
5.9769954 0.97931785
5.9774555 0.97980097
5.9779156 0.98029965
5.9783757 0.9808116
5.9788358 0.98133452
5.9792959 0.98186615
5.979756 0.98240419
5.980216 0.98294635
5.9806761 0.98351956
5.9811362 0.98416649
5.9815963 0.98488497
5.9820564 0.98567231
5.9825165 0.9865258
5.9829766 0.98744275
5.9834367 0.98842046
5.9838968 0.98945623
5.9843569 0.99054737
5.984817 0.99169117
5.9852771 0.99288494
5.9857371 0.99412599
5.9861972 0.99541161
5.9866573 0.9967391
5.9871174 0.99810577
5.9875775 0.99950893
5.9880376 1.0009459
5.9884977 1.0024139
5.9889578 1.0039103
5.9894179 1.0054351
5.989878 1.0070275
5.9903381 1.0087005
5.9907982 1.0104527
5.9912583 1.0122828
5.9917183 1.0141896
5.9921784 1.0161717
5.9926385 1.0182279
5.9930986 1.0203568
5.9935587 1.0225573
5.9940188 1.0248279
5.9944789 1.0271674
5.994939 1.0295745
5.9953991 1.0320479
5.9958592 1.0345863
5.9963193 1.0371885
5.9967794 1.0398531
5.9972394 1.0425788
5.9976995 1.0453643
5.9981596 1.0482084
5.9986197 1.0511109
5.9990798 1.0540746
5.9995399 1.0571011
6 1.0601917
