# Supplementary material for: Structural motifs of gold cluster anions with 17 to 69 atoms
Source: Nat Commun. 2026 Apr 10;17:5099. doi: 10.1038/s41467-026-71649-9 (PMC13246909; doi:10.1038/s41467-026-71649-9)
Supplement: Supplementary file 5 — Source Data [file 41467_2026_71649_MOESM5_ESM.zip › Figure2/39_th_red.dat]

3.7 0
3.7004601 0
3.7009202 0
3.7013803 0
3.7018404 0
3.7023005 0
3.7027606 0
3.7032206 0
3.7036807 0
3.7041408 0
3.7046009 0
3.705061 0
3.7055211 0
3.7059812 0
3.7064413 0
3.7069014 0
3.7073615 0
3.7078216 0
3.7082817 0
3.7087417 0
3.7092018 0
3.7096619 0
3.710122 0
3.7105821 0
3.7110422 0
3.7115023 0
3.7119624 0
3.7124225 0
3.7128826 0
3.7133427 0
3.7138028 0
3.7142629 0
3.7147229 0
3.715183 0
3.7156431 0
3.7161032 0
3.7165633 0
3.7170234 0
3.7174835 0
3.7179436 0
3.7184037 0
3.7188638 0
3.7193239 0
3.719784 0
3.720244 0
3.7207041 0
3.7211642 0
3.7216243 0
3.7220844 0
3.7225445 0
3.7230046 0
3.7234647 0
3.7239248 0
3.7243849 0
3.724845 0
3.7253051 0
3.7257652 0
3.7262252 0
3.7266853 0
3.7271454 0
3.7276055 0
3.7280656 0
3.7285257 0
3.7289858 0
3.7294459 0
3.729906 0
3.7303661 0
3.7308262 0
3.7312863 0
3.7317463 0
3.7322064 0
3.7326665 0
3.7331266 0
3.7335867 0
3.7340468 0
3.7345069 0
3.734967 0
3.7354271 0
3.7358872 0
3.7363473 0
3.7368074 0
3.7372675 0
3.7377275 0
3.7381876 0
3.7386477 0
3.7391078 0
3.7395679 0
3.740028 0
3.7404881 0
3.7409482 0
3.7414083 0
3.7418684 0
3.7423285 0
3.7427886 0
3.7432486 0
3.7437087 0
3.7441688 0
3.7446289 0
3.745089 0
3.7455491 0
3.7460092 0
3.7464693 0
3.7469294 0
3.7473895 0
3.7478496 0
3.7483097 0
3.7487698 0
3.7492298 0
3.7496899 0
3.75015 0
3.7506101 0
3.7510702 0
3.7515303 0
3.7519904 0
3.7524505 0
3.7529106 0
3.7533707 0
3.7538308 0
3.7542909 0
3.754751 0
3.755211 0
3.7556711 0
3.7561312 0
3.7565913 0
3.7570514 0
3.7575115 0
3.7579716 0
3.7584317 0
3.7588918 0
3.7593519 0
3.759812 0
3.7602721 0
3.7607321 0
3.7611922 0
3.7616523 0
3.7621124 0
3.7625725 0
3.7630326 0
3.7634927 0
3.7639528 0
3.7644129 0
3.764873 0
3.7653331 0
3.7657932 0
3.7662533 0
3.7667133 0
3.7671734 0
3.7676335 0
3.7680936 0
3.7685537 0
3.7690138 0
3.7694739 0
3.769934 0
3.7703941 0
3.7708542 0
3.7713143 0
3.7717744 0
3.7722344 0
3.7726945 0
3.7731546 0
3.7736147 0
3.7740748 0
3.7745349 0
3.774995 0
3.7754551 0
3.7759152 0
3.7763753 0
3.7768354 0
3.7772955 0
3.7777556 0
3.7782156 0
3.7786757 0
3.7791358 0
3.7795959 0
3.780056 0
3.7805161 0
3.7809762 0
3.7814363 0
3.7818964 0
3.7823565 0
3.7828166 0
3.7832767 0
3.7837367 0
3.7841968 0
3.7846569 0
3.785117 0
3.7855771 0
3.7860372 0
3.7864973 0
3.7869574 0
3.7874175 0
3.7878776 0
3.7883377 0
3.7887978 0
3.7892579 0
3.7897179 0
3.790178 0
3.7906381 0
3.7910982 0
3.7915583 0
3.7920184 0
3.7924785 0
3.7929386 0
3.7933987 0
3.7938588 0
3.7943189 0
3.794779 0
3.795239 0
3.7956991 0
3.7961592 0
3.7966193 0
3.7970794 0
3.7975395 0
3.7979996 0
3.7984597 0
3.7989198 0
3.7993799 0
3.79984 0
3.8003001 0
3.8007602 0
3.8012202 0
3.8016803 0
3.8021404 0
3.8026005 0
3.8030606 0
3.8035207 0
3.8039808 0
3.8044409 0
3.804901 0
3.8053611 0
3.8058212 0
3.8062813 0
3.8067413 0
3.8072014 0
3.8076615 0
3.8081216 0
3.8085817 0
3.8090418 0
3.8095019 0
3.809962 0
3.8104221 0
3.8108822 0
3.8113423 0
3.8118024 0
3.8122625 0
3.8127225 0
3.8131826 0
3.8136427 0
3.8141028 0
3.8145629 0
3.815023 0
3.8154831 0
3.8159432 0
3.8164033 0
3.8168634 0
3.8173235 0
3.8177836 0
3.8182436 0
3.8187037 0
3.8191638 0
3.8196239 0
3.820084 0
3.8205441 0
3.8210042 0
3.8214643 0
3.8219244 0
3.8223845 0
3.8228446 0
3.8233047 0
3.8237648 0
3.8242248 0
3.8246849 0
3.825145 0
3.8256051 0
3.8260652 0
3.8265253 0
3.8269854 0
3.8274455 0
3.8279056 0
3.8283657 0
3.8288258 0
3.8292859 0
3.8297459 0
3.830206 0
3.8306661 0
3.8311262 0
3.8315863 0
3.8320464 0
3.8325065 0
3.8329666 0
3.8334267 0
3.8338868 0
3.8343469 0
3.834807 0
3.8352671 0
3.8357271 0
3.8361872 0
3.8366473 0
3.8371074 0
3.8375675 0
3.8380276 0
3.8384877 0
3.8389478 0
3.8394079 0
3.839868 0
3.8403281 0
3.8407882 0
3.8412482 0
3.8417083 0
3.8421684 0
3.8426285 0
3.8430886 0
3.8435487 0
3.8440088 0
3.8444689 0
3.844929 0
3.8453891 0
3.8458492 0
3.8463093 0
3.8467694 0
3.8472294 0
3.8476895 0
3.8481496 0
3.8486097 0
3.8490698 0
3.8495299 0
3.84999 0
3.8504501 0
3.8509102 0
3.8513703 0
3.8518304 0
3.8522905 0
3.8527506 0
3.8532106 0
3.8536707 0
3.8541308 0
3.8545909 0
3.855051 0
3.8555111 0
3.8559712 0
3.8564313 0
3.8568914 0
3.8573515 0
3.8578116 0
3.8582717 0
3.8587317 0
3.8591918 0
3.8596519 0
3.860112 0
3.8605721 0
3.8610322 0
3.8614923 0
3.8619524 0
3.8624125 0
3.8628726 0
3.8633327 0
3.8637928 0
3.8642529 0
3.8647129 0
3.865173 0
3.8656331 0
3.8660932 0
3.8665533 0
3.8670134 0
3.8674735 0
3.8679336 0
3.8683937 0
3.8688538 0
3.8693139 0
3.869774 0
3.870234 0
3.8706941 0
3.8711542 0
3.8716143 0
3.8720744 0
3.8725345 0
3.8729946 0
3.8734547 0
3.8739148 0
3.8743749 0
3.874835 0
3.8752951 0
3.8757552 0
3.8762152 0
3.8766753 0
3.8771354 0
3.8775955 0
3.8780556 0
3.8785157 0
3.8789758 0
3.8794359 0
3.879896 0
3.8803561 0
3.8808162 0
3.8812763 0
3.8817363 0
3.8821964 0
3.8826565 0
3.8831166 0
3.8835767 0
3.8840368 0
3.8844969 0
3.884957 0
3.8854171 0
3.8858772 0
3.8863373 0
3.8867974 0
3.8872575 0
3.8877175 0
3.8881776 0
3.8886377 0
3.8890978 0
3.8895579 0
3.890018 0
3.8904781 0
3.8909382 0
3.8913983 0
3.8918584 0
3.8923185 0
3.8927786 0
3.8932386 0
3.8936987 0
3.8941588 0
3.8946189 0
3.895079 0
3.8955391 0
3.8959992 0
3.8964593 0
3.8969194 0
3.8973795 0
3.8978396 0
3.8982997 0
3.8987598 0
3.8992198 0
3.8996799 0
3.90014 0
3.9006001 0
3.9010602 0
3.9015203 0
3.9019804 0
3.9024405 0
3.9029006 0
3.9033607 0
3.9038208 0
3.9042809 0
3.9047409 0
3.905201 0
3.9056611 0
3.9061212 0
3.9065813 0
3.9070414 0
3.9075015 0
3.9079616 0
3.9084217 0
3.9088818 0
3.9093419 0
3.909802 0
3.9102621 0
3.9107221 0
3.9111822 0
3.9116423 0
3.9121024 0
3.9125625 0
3.9130226 0
3.9134827 0
3.9139428 0
3.9144029 0
3.914863 0
3.9153231 0
3.9157832 0
3.9162432 0
3.9167033 0
3.9171634 0
3.9176235 0
3.9180836 0
3.9185437 0
3.9190038 0
3.9194639 0
3.919924 0
3.9203841 0
3.9208442 0
3.9213043 0
3.9217644 0
3.9222244 0
3.9226845 0
3.9231446 0
3.9236047 0
3.9240648 0
3.9245249 0
3.924985 0
3.9254451 0
3.9259052 0
3.9263653 0
3.9268254 0
3.9272855 0
3.9277455 0
3.9282056 0
3.9286657 0
3.9291258 0
3.9295859 0
3.930046 0
3.9305061 0
3.9309662 0
3.9314263 0
3.9318864 0
3.9323465 0
3.9328066 0
3.9332667 0
3.9337267 0
3.9341868 0
3.9346469 0
3.935107 0
3.9355671 0
3.9360272 0
3.9364873 0
3.9369474 0
3.9374075 0
3.9378676 0
3.9383277 0
3.9387878 0
3.9392478 0
3.9397079 0
3.940168 0
3.9406281 0
3.9410882 0
3.9415483 0
3.9420084 0
3.9424685 0
3.9429286 0
3.9433887 0
3.9438488 0
3.9443089 0
3.944769 0
3.945229 0
3.9456891 0
3.9461492 0
3.9466093 0
3.9470694 0
3.9475295 0
3.9479896 0
3.9484497 0
3.9489098 0
3.9493699 0
3.94983 0
3.9502901 0
3.9507502 0
3.9512102 0
3.9516703 0
3.9521304 0
3.9525905 0
3.9530506 0
3.9535107 0
3.9539708 0
3.9544309 0
3.954891 0
3.9553511 0
3.9558112 0
3.9562713 0
3.9567313 0
3.9571914 0
3.9576515 0
3.9581116 0
3.9585717 0
3.9590318 0
3.9594919 0
3.959952 0
3.9604121 0
3.9608722 0
3.9613323 0
3.9617924 0
3.9622525 0
3.9627125 0
3.9631726 0
3.9636327 0
3.9640928 0
3.9645529 0
3.965013 0
3.9654731 0
3.9659332 0
3.9663933 0
3.9668534 0
3.9673135 0
3.9677736 0
3.9682336 0
3.9686937 0
3.9691538 0
3.9696139 0
3.970074 0
3.9705341 0
3.9709942 0
3.9714543 0
3.9719144 0
3.9723745 0
3.9728346 0
3.9732947 0
3.9737548 0
3.9742148 0
3.9746749 0
3.975135 0
3.9755951 0
3.9760552 0
3.9765153 0
3.9769754 0
3.9774355 0
3.9778956 0
3.9783557 0
3.9788158 0
3.9792759 0
3.9797359 0
3.980196 0
3.9806561 0
3.9811162 0
3.9815763 0
3.9820364 0
3.9824965 0
3.9829566 0
3.9834167 0
3.9838768 0
3.9843369 0
3.984797 0
3.9852571 0
3.9857171 0
3.9861772 0
3.9866373 0
3.9870974 0
3.9875575 0
3.9880176 0
3.9884777 0
3.9889378 0
3.9893979 0
3.989858 0
3.9903181 0
3.9907782 0
3.9912382 0
3.9916983 0
3.9921584 0
3.9926185 0
3.9930786 0
3.9935387 0
3.9939988 0
3.9944589 2.5366795e-12
3.994919 4.8224326e-11
3.9953791 1.4809723e-10
3.9958392 2.9810944e-10
3.9962993 4.9421501e-10
3.9967594 7.3236798e-10
3.9972194 1.0085224e-09
3.9976795 1.3186323e-09
3.9981396 1.6586518e-09
3.9985997 2.0245349e-09
3.9990598 2.4122356e-09
3.9995199 2.817708e-09
3.99998 3.2369062e-09
4.0004401 3.6657842e-09
4.0009002 4.100296e-09
4.0013603 4.5363957e-09
4.0018204 4.9700373e-09
4.0022805 5.397175e-09
4.0027405 5.8137626e-09
4.0032006 6.2157544e-09
4.0036607 6.6900664e-09
4.0041208 7.4760057e-09
4.0045809 8.56541e-09
4.005041 9.9350149e-09
4.0055011 1.1561556e-08
4.0059612 1.342177e-08
4.0064213 1.5492391e-08
4.0068814 1.7750157e-08
4.0073415 2.0171802e-08
4.0078016 2.2734062e-08
4.0082617 2.5413673e-08
4.0087217 2.8187372e-08
4.0091818 3.1031893e-08
4.0096419 3.3923972e-08
4.010102 3.6840346e-08
4.0105621 3.975775e-08
4.0110222 4.2652919e-08
4.0114823 4.5502591e-08
4.0119424 4.8283499e-08
4.0124025 5.0987301e-08
4.0128626 5.4633358e-08
4.0133227 5.9776237e-08
4.0137828 6.6308598e-08
4.0142428 7.4123099e-08
4.0147029 8.3112403e-08
4.015163 9.3169168e-08
4.0156231 1.0418606e-07
4.0160832 1.1605573e-07
4.0165433 1.2867084e-07
4.0170034 1.4192405e-07
4.0174635 1.5570803e-07
4.0179236 1.6991543e-07
4.0183837 1.8443892e-07
4.0188438 1.9917115e-07
4.0193039 2.1400478e-07
4.019764 2.2883247e-07
4.020224 2.4354689e-07
4.0206841 2.580407e-07
4.0211442 2.7220655e-07
4.0216043 2.8715134e-07
4.0220644 3.0860029e-07
4.0225245 3.36881e-07
4.0229846 3.7149902e-07
4.0234447 4.1195993e-07
4.0239048 4.577693e-07
4.0243649 5.0843269e-07
4.024825 5.6345568e-07
4.0252851 6.2234383e-07
4.0257451 6.8460271e-07
4.0262052 7.4973789e-07
4.0266653 8.1725494e-07
4.0271254 8.8665943e-07
4.0275855 9.5745692e-07
4.0280456 1.029153e-06
4.0285057 1.1012532e-06
4.0289658 1.1732631e-06
4.0294259 1.2446883e-06
4.029886 1.3150344e-06
4.0303461 1.3838069e-06
4.0308062 1.4658336e-06
4.0312663 1.5769178e-06
4.0317263 1.7151063e-06
4.0321864 1.8784305e-06
4.0326465 2.0649221e-06
4.0331066 2.2726125e-06
4.0335667 2.4995333e-06
4.0340268 2.7437161e-06
4.0344869 3.0031923e-06
4.034947 3.2759935e-06
4.0354071 3.5601513e-06
4.0358672 3.8536972e-06
4.0363273 4.1546628e-06
4.0367874 4.4610795e-06
4.0372474 4.7709789e-06
4.0377075 5.0823926e-06
4.0381676 5.3933521e-06
4.0386277 5.701889e-06
4.0390878 6.0060347e-06
4.0395479 6.3128818e-06
4.040008 6.7072579e-06
4.0404681 7.2048847e-06
4.0409282 7.7987917e-06
4.0413883 8.4820081e-06
4.0418484 9.2475634e-06
4.0423085 1.0088487e-05
4.0427686 1.0997808e-05
4.0432286 1.1968555e-05
4.0436887 1.2993759e-05
4.0441488 1.4066449e-05
4.0446089 1.5179653e-05
4.045069 1.6326402e-05
4.0455291 1.7499724e-05
4.0459892 1.8692649e-05
4.0464493 1.9898206e-05
4.0469094 2.1109425e-05
4.0473695 2.2319335e-05
4.0478296 2.3520965e-05
4.0482897 2.4707345e-05
4.0487497 2.5997579e-05
4.0492098 2.7629624e-05
4.0496699 2.9588833e-05
4.05013 3.1853347e-05
4.0505901 3.440131e-05
4.0510502 3.7210863e-05
4.0515103 4.0260148e-05
4.0519704 4.3527308e-05
4.0524305 4.6990485e-05
4.0528906 5.0627821e-05
4.0533507 5.4417457e-05
4.0538108 5.8337537e-05
4.0542709 6.2366202e-05
4.0547309 6.6481595e-05
4.055191 7.0661857e-05
4.0556511 7.4885131e-05
4.0561112 7.9129559e-05
4.0565713 8.3373283e-05
4.0570314 8.7594445e-05
4.0574915 9.1799875e-05
4.0579516 9.6709461e-05
4.0584117 0.00010259906
4.0588718 0.00010940851
4.0593319 0.00011707768
4.059792 0.00012554641
4.0602521 0.00013475455
4.0607121 0.00014464197
4.0611722 0.0001551485
4.0616323 0.00016621401
4.0620924 0.00017777834
4.0625525 0.00018978134
4.0630126 0.00020216287
4.0634727 0.00021486278
4.0639328 0.00022782092
4.0643929 0.00024097715
4.064853 0.00025427131
4.0653131 0.00026764325
4.0657732 0.00028103284
4.0662332 0.00029437991
4.0666933 0.00030820455
4.0671534 0.00032443301
4.0676135 0.00034309653
4.0680736 0.00036405075
4.0685337 0.00038715131
4.0689938 0.00041225384
4.0694539 0.000439214
4.069914 0.00046788742
4.0703741 0.00049812973
4.0708342 0.00052979659
4.0712943 0.00056274362
4.0717544 0.00059682648
4.0722144 0.0006319008
4.0726745 0.00066782222
4.0731346 0.00070444639
4.0735947 0.00074162893
4.0740548 0.0007792255
4.0745149 0.00081709173
4.074975 0.00085508327
4.0754351 0.00089306878
4.0758952 0.0009342942
4.0763553 0.00098114499
4.0768154 0.0010333227
4.0772755 0.0010905287
4.0777355 0.0011524645
4.0781956 0.0012188317
4.0786557 0.0012893318
4.0791158 0.0013636661
4.0795759 0.0014415363
4.080036 0.0015226437
4.0804961 0.00160669
4.0809562 0.0016933765
4.0814163 0.0017824048
4.0818764 0.0018734764
4.0823365 0.0019662927
4.0827966 0.0020605552
4.0832567 0.0021559655
4.0837167 0.002252225
4.0841768 0.0023490352
4.0846369 0.0024474307
4.085097 0.0025555456
4.0855571 0.0026743769
4.0860172 0.0028034028
4.0864773 0.0029421015
4.0869374 0.0030899512
4.0873975 0.0032464302
4.0878576 0.0034110168
4.0883177 0.003583189
4.0887778 0.0037624252
4.0892378 0.0039482036
4.0896979 0.0041400025
4.090158 0.0043373
4.0906181 0.0045395744
4.0910782 0.0047463039
4.0915383 0.0049569667
4.0919984 0.0051710411
4.0924585 0.0053880054
4.0929186 0.0056073377
4.0933787 0.0058285162
4.0938388 0.0060582585
4.0942989 0.0063063173
4.094759 0.0065720313
4.095219 0.0068546569
4.0956791 0.0071534501
4.0961392 0.0074676672
4.0965993 0.0077965644
4.0970594 0.0081393978
4.0975195 0.0084954237
4.0979796 0.0088638982
4.0984397 0.0092440776
4.0988998 0.009635218
4.0993599 0.010036576
4.09982 0.010447407
4.1002801 0.010866967
4.1007401 0.011294514
4.1012002 0.011729302
4.1016603 0.012170589
4.1021204 0.01261763
4.1025805 0.013070833
4.1030406 0.01354531
4.1035007 0.014045336
4.1039608 0.014570117
4.1044209 0.01511886
4.104881 0.01569077
4.1053411 0.016285054
4.1058012 0.016900918
4.1062613 0.017537568
4.1067213 0.018194211
4.1071814 0.018870052
4.1076415 0.019564297
4.1081016 0.020276153
4.1085617 0.021004826
4.1090218 0.021749521
4.1094819 0.022509446
4.109942 0.023283807
4.1104021 0.024071808
4.1108622 0.024872658
4.1113223 0.025685561
4.1117824 0.026514934
4.1122424 0.027373247
4.1127025 0.028260683
4.1131626 0.029176797
4.1136227 0.030121144
4.1140828 0.03109328
4.1145429 0.03209276
4.115003 0.033119138
4.1154631 0.034171972
4.1159232 0.035250815
4.1163833 0.036355224
4.1168434 0.037484753
4.1173035 0.038638958
4.1177636 0.039817394
4.1182236 0.041019618
4.1186837 0.042245183
4.1191438 0.043493645
4.1196039 0.04476456
4.120064 0.046057484
4.1205241 0.04737201
4.1209842 0.048709839
4.1214443 0.050072386
4.1219044 0.05146009
4.1223645 0.052873394
4.1228246 0.054312736
4.1232847 0.055778558
4.1237447 0.0572713
4.1242048 0.058791403
4.1246649 0.060339308
4.125125 0.061915455
4.1255851 0.063520285
4.1260452 0.065154238
4.1265053 0.066817755
4.1269654 0.068511277
4.1274255 0.070235244
4.1278856 0.071990097
4.1283457 0.073776276
4.1288058 0.075594222
4.1292659 0.077444375
4.1297259 0.079322879
4.130186 0.08121174
4.1306461 0.083110447
4.1311062 0.085020776
4.1315663 0.086944506
4.1320264 0.088883413
4.1324865 0.090839275
4.1329466 0.092813868
4.1334067 0.094808971
4.1338668 0.09682636
4.1343269 0.098867813
4.134787 0.10093511
4.135247 0.10303002
4.1357071 0.10515433
4.1361672 0.10730981
4.1366273 0.10949824
4.1370874 0.1117214
4.1375475 0.11398106
4.1380076 0.116279
4.1384677 0.11861701
4.1389278 0.12097661
4.1393879 0.12333809
4.139848 0.12570139
4.1403081 0.12806646
4.1407682 0.13043326
4.1412282 0.13280173
4.1416883 0.13517182
4.1421484 0.1375435
4.1426085 0.13991669
4.1430686 0.14229137
4.1435287 0.14466748
4.1439888 0.14704496
4.1444489 0.14942377
4.144909 0.15180387
4.1453691 0.15418519
4.1458292 0.1565677
4.1462893 0.15895134
4.1467493 0.16133606
4.1472094 0.16372182
4.1476695 0.16610881
4.1481296 0.16849898
4.1485897 0.17089242
4.1490498 0.17328876
4.1495099 0.17568761
4.14997 0.17808857
4.1504301 0.18049125
4.1508902 0.18289527
4.1513503 0.18530023
4.1518104 0.18770575
4.1522705 0.19011143
4.1527305 0.19251689
4.1531906 0.19492174
4.1536507 0.19732558
4.1541108 0.19972804
4.1545709 0.2021287
4.155031 0.2045272
4.1554911 0.20692314
4.1559512 0.20931612
4.1564113 0.21170577
4.1568714 0.21407767
4.1573315 0.2164074
4.1577916 0.2186965
4.1582517 0.22094702
4.1587117 0.22316104
4.1591718 0.22534062
4.1596319 0.22748782
4.160092 0.22960471
4.1605521 0.23169336
4.1610122 0.23375583
4.1614723 0.2357942
4.1619324 0.23781051
4.1623925 0.23980685
4.1628526 0.24178527
4.1633127 0.24374784
4.1637728 0.24569663
4.1642328 0.24763371
4.1646929 0.24956113
4.165153 0.25148097
4.1656131 0.2533935
4.1660732 0.25526345
4.1665333 0.25707771
4.1669934 0.25883811
4.1674535 0.26054645
4.1679136 0.26220453
4.1683737 0.26381417
4.1688338 0.26537718
4.1692939 0.26689535
4.169754 0.26837051
4.170214 0.26980446
4.1706741 0.27119901
4.1711342 0.27255596
4.1715943 0.27387712
4.1720544 0.27516431
4.1725145 0.27641933
4.1729746 0.27764399
4.1734347 0.27884009
4.1738948 0.28000945
4.1743549 0.28115387
4.174815 0.28226759
4.1752751 0.28332785
4.1757351 0.28433366
4.1761952 0.28528579
4.1766553 0.28618501
4.1771154 0.28703208
4.1775755 0.28782776
4.1780356 0.28857282
4.1784957 0.28926803
4.1789558 0.28991414
4.1794159 0.29051193
4.179876 0.29106215
4.1803361 0.29156558
4.1807962 0.29202298
4.1812563 0.29243512
4.1817163 0.29280275
4.1821764 0.29312664
4.1826365 0.29340757
4.1830966 0.29364628
4.1835567 0.29384354
4.1840168 0.29399692
4.1844769 0.29410414
4.184937 0.29416481
4.1853971 0.29417856
4.1858572 0.294145
4.1863173 0.29406376
4.1867774 0.29393444
4.1872374 0.29375668
4.1876975 0.2935301
4.1881576 0.2932543
4.1886177 0.29292892
4.1890778 0.29255357
4.1895379 0.29212786
4.189998 0.29165144
4.1904581 0.2911239
4.1909182 0.29054487
4.1913783 0.28991397
4.1918384 0.28923083
4.1922985 0.28849505
4.1927586 0.2877094
4.1932186 0.28689102
4.1936787 0.28604129
4.1941388 0.28515868
4.1945989 0.28424167
4.195059 0.28328873
4.1955191 0.28229834
4.1959792 0.28126897
4.1964393 0.2801991
4.1968994 0.27908721
4.1973595 0.27793176
4.1978196 0.27673124
4.1982797 0.27548412
4.1987397 0.27418888
4.1991998 0.27284399
4.1996599 0.27144792
4.20012 0.26999916
4.2005801 0.26849618
4.2010402 0.26693746
4.2015003 0.26532146
4.2019604 0.26366912
4.2024205 0.26200753
4.2028806 0.26033427
4.2033407 0.25864681
4.2038008 0.25694261
4.2042609 0.25521913
4.2047209 0.25347385
4.205181 0.25170423
4.2056411 0.24990774
4.2061012 0.24808184
4.2065613 0.24622399
4.2070214 0.24433167
4.2074815 0.24240234
4.2079416 0.24043346
4.2084017 0.2384225
4.2088618 0.23636693
4.2093219 0.23426422
4.209782 0.23211182
4.210242 0.2299072
4.2107021 0.22765114
4.2111622 0.22538105
4.2116223 0.22310812
4.2120824 0.22083235
4.2125425 0.21855373
4.2130026 0.21627224
4.2134627 0.21398789
4.2139228 0.21170067
4.2143829 0.20941056
4.214843 0.20711756
4.2153031 0.20482167
4.2157632 0.20252287
4.2162232 0.20022116
4.2166833 0.19791653
4.2171434 0.19560897
4.2176035 0.19329848
4.2180636 0.19098506
4.2185237 0.18866868
4.2189838 0.18634935
4.2194439 0.18402705
4.219904 0.18170065
4.2203641 0.17936792
4.2208242 0.17702946
4.2212843 0.174686
4.2217443 0.17233825
4.2222044 0.16998695
4.2226645 0.16763282
4.2231246 0.16527656
4.2235847 0.16291892
4.2240448 0.16056059
4.2245049 0.15820232
4.224965 0.15584482
4.2254251 0.1534888
4.2258852 0.151135
4.2263453 0.14878413
4.2268054 0.14643692
4.2272655 0.14409408
4.2277255 0.14175634
4.2281856 0.13942441
4.2286457 0.13709969
4.2291058 0.1348064
4.2295659 0.13255501
4.230026 0.13034348
4.2304861 0.1281698
4.2309462 0.12603192
4.2314063 0.12392783
4.2318664 0.12185549
4.2323265 0.11981288
4.2327866 0.11779796
4.2332466 0.1158087
4.2337067 0.11384309
4.2341668 0.11189908
4.2346269 0.10997466
4.235087 0.10806778
4.2355471 0.10617643
4.2360072 0.10429858
4.2364673 0.10243219
4.2369274 0.10057524
4.2373875 0.098725693
4.2378476 0.096892351
4.2383077 0.095116417
4.2387678 0.093400259
4.2392278 0.091741726
4.2396879 0.090138668
4.240148 0.088588936
4.2406081 0.087090379
4.2410682 0.085640849
4.2415283 0.084238196
4.2419884 0.082880269
4.2424485 0.08156492
4.2429086 0.080289998
4.2433687 0.079053354
4.2438288 0.077852838
4.2442889 0.076686301
4.2447489 0.075551592
4.245209 0.074446562
4.2456691 0.073369061
4.2461292 0.07231694
4.2465893 0.071288065
4.2470494 0.07030394
4.2475095 0.069384284
4.2479696 0.068527783
4.2484297 0.067733125
4.2488898 0.066998999
4.2493499 0.066324093
4.24981 0.065707093
4.2502701 0.065146688
4.2507301 0.064641565
4.2511902 0.064190413
4.2516503 0.063791919
4.2521104 0.063444771
4.2525705 0.063147657
4.2530306 0.062899264
4.2534907 0.06269828
4.2539508 0.062543393
4.2544109 0.062433291
4.254871 0.062366662
4.2553311 0.062342194
4.2557912 0.062360723
4.2562513 0.062437491
4.2567113 0.062575582
4.2571714 0.062774819
4.2576315 0.063035024
4.2580916 0.063356021
4.2585517 0.063737632
4.2590118 0.064179679
4.2594719 0.064681987
4.259932 0.065244377
4.2603921 0.065866672
4.2608522 0.066548696
4.2613123 0.06729027
4.2617724 0.068091218
4.2622324 0.068951362
4.2626925 0.069870525
4.2631526 0.070848531
4.2636127 0.071885201
4.2640728 0.072980358
4.2645329 0.074133826
4.264993 0.075340641
4.2654531 0.076593783
4.2659132 0.077894759
4.2663733 0.0792452
4.2668334 0.080646736
4.2672935 0.082100997
4.2677536 0.083609611
4.2682136 0.08517421
4.2686737 0.086796422
4.2691338 0.088477878
4.2695939 0.090220208
4.270054 0.092025041
4.2705141 0.093894008
4.2709742 0.095828737
4.2714343 0.097830859
4.2718944 0.099902004
4.2723545 0.1020438
4.2728146 0.10425788
4.2732747 0.10654587
4.2737347 0.10890683
4.2741948 0.11129797
4.2746549 0.11370634
4.275115 0.11613552
4.2755751 0.11858909
4.2760352 0.12107061
4.2764953 0.12358367
4.2769554 0.12613185
4.2774155 0.12871871
4.2778756 0.13134784
4.2783357 0.13402281
4.2787958 0.1367472
4.2792559 0.13952459
4.2797159 0.14235855
4.280176 0.14525265
4.2806361 0.14821049
4.2810962 0.15123562
4.2815563 0.15433163
4.2820164 0.15750209
4.2824765 0.16075059
4.2829366 0.1640621
4.2833967 0.1673848
4.2838568 0.17071461
4.2843169 0.17405073
4.284777 0.17739231
4.285237 0.18073854
4.2856971 0.18408858
4.2861572 0.18744162
4.2866173 0.19079682
4.2870774 0.19415337
4.2875375 0.19751044
4.2879976 0.2008672
4.2884577 0.20422282
4.2889178 0.20757649
4.2893779 0.21092737
4.289838 0.21427464
4.2902981 0.21761748
4.2907582 0.22095506
4.2912182 0.22428655
4.2916783 0.22761117
4.2921384 0.23093087
4.2925985 0.23424723
4.2930586 0.23756028
4.2935187 0.24087006
4.2939788 0.2441766
4.2944389 0.24747994
4.294899 0.25078012
4.2953591 0.25407717
4.2958192 0.25737112
4.2962793 0.26066201
4.2967393 0.26394988
4.2971994 0.26723475
4.2976595 0.27051667
4.2981196 0.27379567
4.2985797 0.27707178
4.2990398 0.28034505
4.2994999 0.2836155
4.29996 0.28688316
4.3004201 0.29014809
4.3008802 0.29339341
4.3013403 0.29653503
4.3018004 0.2995659
4.3022605 0.30249126
4.3027205 0.30531633
4.3031806 0.30804636
4.3036407 0.31068658
4.3041008 0.31324222
4.3045609 0.31571851
4.305021 0.3181207
4.3054811 0.32045402
4.3059412 0.32272369
4.3064013 0.32493496
4.3068614 0.32709306
4.3073215 0.32920322
4.3077816 0.33127068
4.3082416 0.33330068
4.3087017 0.33529844
4.3091618 0.33726921
4.3096219 0.33921821
4.310082 0.34110223
4.3105421 0.34286811
4.3110022 0.34451797
4.3114623 0.34605404
4.3119224 0.34747852
4.3123825 0.34879364
4.3128426 0.35000159
4.3133027 0.35110461
4.3137628 0.35210489
4.3142228 0.35300466
4.3146829 0.35380612
4.315143 0.35451149
4.3156031 0.35512299
4.3160632 0.35564282
4.3165233 0.35607321
4.3169834 0.35641635
4.3174435 0.35667448
4.3179036 0.3568498
4.3183637 0.35694452
4.3188238 0.35696067
4.3192839 0.3568973
4.3197439 0.35675214
4.320204 0.35652318
4.3206641 0.35620837
4.3211242 0.35580568
4.3215843 0.35531308
4.3220444 0.35472854
4.3225045 0.35405003
4.3229646 0.3532755
4.3234247 0.35240293
4.3238848 0.35143029
4.3243449 0.35035553
4.324805 0.34917663
4.3252651 0.34789156
4.3257251 0.34649828
4.3261852 0.34499475
4.3266453 0.34337895
4.3271054 0.34164884
4.3275655 0.33980238
4.3280256 0.3378688
4.3284857 0.33590917
4.3289458 0.33392057
4.3294059 0.33189809
4.329866 0.32983679
4.3303261 0.32773178
4.3307862 0.32557812
4.3312462 0.3233709
4.3317063 0.3211052
4.3321664 0.3187761
4.3326265 0.31637869
4.3330866 0.31390805
4.3335467 0.31135925
4.3340068 0.30872738
4.3344669 0.30600753
4.334927 0.30319477
4.3353871 0.30028418
4.3358472 0.29727085
4.3363073 0.29414986
4.3367674 0.29091894
4.3372274 0.28764916
4.3376875 0.28437394
4.3381476 0.28109305
4.3386077 0.27780628
4.3390678 0.27451341
4.3395279 0.27121423
4.339988 0.26790853
4.3404481 0.26459607
4.3409082 0.26127665
4.3413683 0.25795006
4.3418284 0.25461607
4.3422885 0.25127447
4.3427485 0.24792505
4.3432086 0.24456758
4.3436687 0.24120185
4.3441288 0.23782765
4.3445889 0.23444475
4.345049 0.23105295
4.3455091 0.22765202
4.3459692 0.22424064
4.3464293 0.22081543
4.3468894 0.21737766
4.3473495 0.21392901
4.3478096 0.21047118
4.3482697 0.20700584
4.3487297 0.20353466
4.3491898 0.20005935
4.3496499 0.19658157
4.35011 0.19310301
4.3505701 0.18962534
4.3510302 0.18615026
4.3514903 0.18267945
4.3519504 0.17921457
4.3524105 0.17575733
4.3528706 0.17230939
4.3533307 0.16887245
4.3537908 0.16544817
4.3542509 0.16203826
4.3547109 0.15864443
4.355171 0.15528827
4.3556311 0.15198494
4.3560912 0.14873256
4.3565513 0.14552926
4.3570114 0.14237314
4.3574715 0.13926233
4.3579316 0.13619493
4.3583917 0.13316907
4.3588518 0.13018285
4.3593119 0.1272344
4.359772 0.12432184
4.360232 0.12144327
4.3606921 0.11859682
4.3611522 0.1157806
4.3616123 0.11299272
4.3620724 0.11023131
4.3625325 0.10749448
4.3629926 0.10478034
4.3634527 0.10208701
4.3639128 0.099416613
4.3643729 0.096794218
4.364833 0.094223964
4.3652931 0.091705174
4.3657532 0.089237174
4.3662132 0.086819286
4.3666733 0.084450837
4.3671334 0.082131148
4.3675935 0.079859546
4.3680536 0.077635354
4.3685137 0.075457896
4.3689738 0.073326496
4.3694339 0.07124048
4.369894 0.06919917
4.3703541 0.067201891
4.3708142 0.065247967
4.3712743 0.063336723
4.3717343 0.061467483
4.3721944 0.059639571
4.3726545 0.05785231
4.3731146 0.056100773
4.3735747 0.054378932
4.3740348 0.052687669
4.3744949 0.051027925
4.374955 0.049400641
4.3754151 0.047806758
4.3758752 0.046247217
4.3763353 0.044722962
4.3767954 0.043234932
4.3772555 0.041784069
4.3777155 0.040371314
4.3781756 0.03899761
4.3786357 0.037663897
4.3790958 0.036371117
4.3795559 0.035120211
4.380016 0.033912121
4.3804761 0.032747788
4.3809362 0.031628154
4.3813963 0.030554159
4.3818564 0.02952504
4.3823165 0.028517053
4.3827766 0.027523332
4.3832366 0.026545202
4.3836967 0.025583986
4.3841568 0.024641008
4.3846169 0.023717595
4.385077 0.022815068
4.3855371 0.021934754
4.3859972 0.021077976
4.3864573 0.020246058
4.3869174 0.019440325
4.3873775 0.018662102
4.3878376 0.017912711
4.3882977 0.017193479
4.3887578 0.016505729
4.3892178 0.015850785
4.3896779 0.015229972
4.390138 0.014644613
4.3905981 0.014096035
4.3910582 0.013576296
4.3915183 0.013062597
4.3919784 0.012554783
4.3924385 0.012053927
4.3928986 0.011561101
4.3933587 0.011077376
4.3938188 0.010603827
4.3942789 0.010141524
4.3947389 0.0096915398
4.395199 0.0092549471
4.3956591 0.0088328179
4.3961192 0.0084262245
4.3965793 0.0080362393
4.3970394 0.0076639345
4.3974995 0.0073103823
4.3979596 0.0069766551
4.3984197 0.0066638251
4.3988798 0.0063729647
4.3993399 0.006105146
4.3998 0.0058611596
4.4002601 0.0056266526
4.4007201 0.0053935727
4.4011802 0.0051625842
4.4016403 0.0049343516
4.4021004 0.0047095393
4.4025605 0.0044888115
4.4030206 0.0042728327
4.4034807 0.0040622673
4.4039408 0.0038577795
4.4044009 0.0036600339
4.404861 0.0034696948
4.4053211 0.0032874264
4.4057812 0.0031138933
4.4062412 0.0029497598
4.4067013 0.0027956903
4.4071614 0.0026523491
4.4076215 0.0025204006
4.4080816 0.0024005091
4.4085417 0.0022933392
4.4090018 0.0021972784
4.4094619 0.0021024615
4.409922 0.0020079544
4.4103821 0.0019140961
4.4108422 0.0018212256
4.4113023 0.001729682
4.4117624 0.0016398044
4.4122224 0.0015519319
4.4126825 0.0014664034
4.4131426 0.001383558
4.4136027 0.0013037347
4.4140628 0.0012272727
4.4145229 0.0011545109
4.414983 0.0010857885
4.4154431 0.0010214444
4.4159032 0.00096181777
4.4163633 0.00090724758
4.4168234 0.0008580729
4.4172835 0.00081463279
4.4177435 0.00077726629
4.4182036 0.00074301366
4.4186637 0.00070865845
4.4191238 0.0006743463
4.4195839 0.0006402232
4.420044 0.00060643509
4.4205041 0.00057312795
4.4209642 0.00054044774
4.4214243 0.00050854043
4.4218844 0.00047755198
4.4223445 0.00044762835
4.4228046 0.00041891552
4.4232647 0.00039155945
4.4237247 0.0003657061
4.4241848 0.00034150143
4.4246449 0.00031909142
4.425105 0.00029862203
4.4255651 0.00028023923
4.4260252 0.00026408897
4.4264853 0.00025031723
4.4269454 0.00023884233
4.4274055 0.00022776443
4.4278656 0.00021666674
4.4283257 0.00020560047
4.4287858 0.00019461683
4.4292458 0.00018376701
4.4297059 0.00017310224
4.430166 0.00016267372
4.4306261 0.00015253265
4.4310862 0.00014273025
4.4315463 0.00013331772
4.4320064 0.00012434627
4.4324665 0.00011586711
4.4329266 0.00010793145
4.4333867 0.00010059049
4.4338468 9.389544e-05
4.4343069 8.7897511e-05
4.434767 8.2647909e-05
4.435227 7.8197843e-05
4.4356871 7.4598519e-05
4.4361472 7.1610974e-05
4.4366073 6.8720629e-05
4.4370674 6.5925049e-05
4.4375275 6.3234012e-05
4.4379876 6.0657295e-05
4.4384477 5.8204675e-05
4.4389078 5.5885932e-05
4.4393679 5.3710842e-05
4.439828 5.1689183e-05
4.4402881 4.9830734e-05
4.4407481 4.8145272e-05
4.4412082 4.6642575e-05
4.4416683 4.5332421e-05
4.4421284 4.4224587e-05
4.4425885 4.3328851e-05
4.4430486 4.2654992e-05
4.4435087 4.2212787e-05
4.4439688 4.2012014e-05
4.4444289 4.206245e-05
4.444889 4.2377038e-05
4.4453491 4.3029235e-05
4.4458092 4.4033257e-05
4.4462693 4.5371571e-05
4.4467293 4.7026644e-05
4.4471894 4.8980942e-05
4.4476495 5.1216931e-05
4.4481096 5.3717078e-05
4.4485697 5.6463851e-05
4.4490298 5.9439714e-05
4.4494899 6.2627135e-05
4.44995 6.600858e-05
4.4504101 6.9566515e-05
4.4508702 7.3283408e-05
4.4513303 7.7141725e-05
4.4517904 8.1123932e-05
4.4522505 8.5212496e-05
4.4527105 8.9389883e-05
4.4531706 9.3638559e-05
4.4536307 9.7940993e-05
4.4540908 0.00010254024
4.4545509 0.00010824135
4.455011 0.00011504144
4.4554711 0.00012287166
4.4559312 0.00013166314
4.4563913 0.00014134704
4.4568514 0.00015185449
4.4573115 0.00016311665
4.4577716 0.00017506463
4.4582316 0.00018762961
4.4586917 0.0002007427
4.4591518 0.00021433506
4.4596119 0.00022833784
4.460072 0.00024268216
4.4605321 0.00025729918
4.4609922 0.00027212003
4.4614523 0.00028707586
4.4619124 0.00030209782
4.4623725 0.00031711704
4.4628326 0.00033207748
4.4632927 0.00034889377
4.4637528 0.00036884592
4.4642128 0.00039174958
4.4646729 0.00041742041
4.465133 0.00044567406
4.4655931 0.00047632617
4.4660532 0.00050919241
4.4665133 0.00054408842
4.4669734 0.00058082987
4.4674335 0.00061923239
4.4678936 0.00065911164
4.4683537 0.00070028328
4.4688138 0.00074256295
4.4692739 0.00078576631
4.4697339 0.00082970901
4.470194 0.00087420671
4.4706541 0.00091907505
4.4711142 0.0009641297
4.4715743 0.0010091863
4.4720344 0.001055099
4.4724945 0.0011077031
4.4729546 0.0011675945
4.4734147 0.0012343631
4.4738748 0.0013075989
4.4743349 0.0013868919
4.474795 0.0014718321
4.4752551 0.0015620093
4.4757151 0.0016570135
4.4761752 0.0017564346
4.4766353 0.0018598628
4.4770954 0.0019668878
4.4775555 0.0020770996
4.4780156 0.0021900883
4.4784757 0.0023054437
4.4789358 0.0024227558
4.4793959 0.0025416146
4.479856 0.0026616099
4.4803161 0.0027823319
4.4807762 0.0029033704
4.4812362 0.0030312522
4.4816963 0.0031746035
4.4821564 0.0033327034
4.4826165 0.0035047839
4.4830766 0.0036900773
4.4835367 0.0038878157
4.4839968 0.0040972312
4.4844569 0.004317556
4.484917 0.0045480222
4.4853771 0.004787862
4.4858372 0.0050363075
4.4862973 0.0052925908
4.4867574 0.0055559441
4.4872174 0.0058255996
4.4876775 0.0061007893
4.4881376 0.0063807455
4.4885977 0.0066647002
4.4890578 0.0069518856
4.4895179 0.0072415339
4.489978 0.0075344851
4.4904381 0.0078496339
4.4908982 0.008191716
4.4913583 0.0085595594
4.4918184 0.0089519925
4.4922785 0.0093678433
4.4927385 0.00980594
4.4931986 0.010265111
4.4936587 0.010744184
4.4941188 0.011241987
4.4945789 0.011757349
4.495039 0.012289097
4.4954991 0.01283606
4.4959592 0.013397067
4.4964193 0.013970944
4.4968794 0.014556521
4.4973395 0.015152625
4.4977996 0.015758084
4.4982597 0.016371728
4.4987197 0.016992383
4.4991798 0.017629391
4.4996399 0.018306128
4.5001 0.019022284
4.5005601 0.01977653
4.5010202 0.020567535
4.5014803 0.021393972
4.5019404 0.022254509
4.5024005 0.023147817
4.5028606 0.024072566
4.5033207 0.025027428
4.5037808 0.026011071
4.5042408 0.027022167
4.5047009 0.028059385
4.505161 0.029121397
4.5056211 0.030206872
4.5060812 0.03131448
4.5065413 0.032442893
4.5070014 0.03359078
4.5074615 0.034756812
4.5079216 0.035940195
4.5083817 0.037160827
4.5088418 0.038428788
4.5093019 0.039743336
4.509762 0.041103732
4.510222 0.042509233
4.5106821 0.043959099
4.5111422 0.045452588
4.5116023 0.046988961
4.5120624 0.048567475
4.5125225 0.05018739
4.5129826 0.051847965
4.5134427 0.053548458
4.5139028 0.055288129
4.5143629 0.057066238
4.514823 0.058882041
4.5152831 0.0607348
4.5157431 0.062623773
4.5162032 0.064548218
4.5166633 0.066507395
4.5171234 0.068501167
4.5175835 0.07053205
4.5180436 0.072601341
4.5185037 0.074710122
4.5189638 0.076859473
4.5194239 0.079050475
4.519884 0.081284209
4.5203441 0.083561755
4.5208042 0.085884195
4.5212643 0.088252608
4.5217243 0.090668075
4.5221844 0.093131678
4.5226445 0.095644496
4.5231046 0.098207611
4.5235647 0.1008221
4.5240248 0.10348905
4.5244849 0.10620954
4.524945 0.10898465
4.5254051 0.11181545
4.5258652 0.11470303
4.5263253 0.11762779
4.5267854 0.12057178
4.5272454 0.12353628
4.5277055 0.12652253
4.5281656 0.12953178
4.5286257 0.13256528
4.5290858 0.13562428
4.5295459 0.13871003
4.530006 0.14182379
4.5304661 0.1449668
4.5309262 0.14814031
4.5313863 0.15134558
4.5318464 0.15458385
4.5323065 0.15785638
4.5327666 0.16116442
4.5332266 0.16450921
4.5336867 0.16789201
4.5341468 0.17131407
4.5346069 0.17477664
4.535067 0.17827897
4.5355271 0.18180558
4.5359872 0.18535123
4.5364473 0.18891375
4.5369074 0.19249099
4.5373675 0.19608077
4.5378276 0.19968094
4.5382877 0.20328934
4.5387477 0.2069038
4.5392078 0.21052216
4.5396679 0.21414227
4.540128 0.21776195
4.5405881 0.22137906
4.5410482 0.22499142
4.5415083 0.22859688
4.5419684 0.23219327
4.5424285 0.23577843
4.5428886 0.23935021
4.5433487 0.24290643
4.5438088 0.24644494
4.5442689 0.24996638
4.5447289 0.25347468
4.545189 0.2569701
4.5456491 0.26045284
4.5461092 0.2639231
4.5465693 0.26738108
4.5470294 0.27082698
4.5474895 0.27426099
4.5479496 0.27768332
4.5484097 0.28109415
4.5488698 0.28449369
4.5493299 0.28788214
4.54979 0.2912597
4.5502501 0.29462656
4.5507101 0.29798292
4.5511702 0.30132898
4.5516303 0.30466493
4.5520904 0.30799099
4.5525505 0.31130733
4.5530106 0.31461094
4.5534707 0.31784405
4.5539308 0.32098769
4.5543909 0.32404505
4.554851 0.32701935
4.5553111 0.32991377
4.5557712 0.33273153
4.5562312 0.33547582
4.5566913 0.33814985
4.5571514 0.34075681
4.5576115 0.34329991
4.5580716 0.34578235
4.5585317 0.34820733
4.5589918 0.35057806
4.5594519 0.35289773
4.559912 0.35516954
4.5603721 0.3573967
4.5608322 0.35958241
4.5612923 0.36172987
4.5617524 0.36384228
4.5622124 0.3659141
4.5626725 0.36792097
4.5631326 0.36986053
4.5635927 0.37173197
4.5640528 0.37353452
4.5645129 0.3752674
4.564973 0.37692982
4.5654331 0.37852099
4.5658932 0.38004014
4.5663533 0.38148647
4.5668134 0.38285921
4.5672735 0.38415757
4.5677335 0.38538077
4.5681936 0.38652803
4.5686537 0.38759855
4.5691138 0.38859156
4.5695739 0.38950628
4.570034 0.39034191
4.5704941 0.39109768
4.5709542 0.39177323
4.5714143 0.39240595
4.5718744 0.39301801
4.5723345 0.39360619
4.5727946 0.39416722
4.5732547 0.39469786
4.5737147 0.39519486
4.5741748 0.39565497
4.5746349 0.39607494
4.575095 0.39645153
4.5755551 0.39678148
4.5760152 0.39706155
4.5764753 0.39728849
4.5769354 0.39745905
4.5773955 0.39756998
4.5778556 0.39761803
4.5783157 0.39759995
4.5787758 0.3975125
4.5792358 0.39735243
4.5796959 0.39711649
4.580156 0.39681206
4.5806161 0.39649322
4.5810762 0.39616857
4.5815363 0.39583886
4.5819964 0.39550479
4.5824565 0.39516709
4.5829166 0.39482649
4.5833767 0.3944837
4.5838368 0.39413944
4.5842969 0.39379443
4.584757 0.3934494
4.585217 0.39310507
4.5856771 0.39276215
4.5861372 0.39242138
4.5865973 0.39208346
4.5870574 0.39174913
4.5875175 0.3914191
4.5879776 0.39109409
4.5884377 0.39077483
4.5888978 0.39046203
4.5893579 0.39015213
4.589818 0.38984063
4.5902781 0.38952813
4.5907381 0.38921521
4.5911982 0.38890247
4.5916583 0.3885905
4.5921184 0.38827991
4.5925785 0.38797127
4.5930386 0.3876652
4.5934987 0.38736229
4.5939588 0.38706312
4.5944189 0.38676829
4.594879 0.38647841
4.5953391 0.38619406
4.5957992 0.38591584
4.5962593 0.38564434
4.5967193 0.38538016
4.5971794 0.38512389
4.5976395 0.38487613
4.5980996 0.38464072
4.5985597 0.38445139
4.5990198 0.38431446
4.5994799 0.3842268
4.59994 0.38418531
4.6004001 0.38418687
4.6008602 0.38422837
4.6013203 0.38430669
4.6017804 0.38441873
4.6022404 0.38456137
4.6027005 0.3847315
4.6031606 0.384926
4.6036207 0.38514176
4.6040808 0.38537566
4.6045409 0.38562461
4.605001 0.38588547
4.6054611 0.38615514
4.6059212 0.3864305
4.6063813 0.38670845
4.6068414 0.38698586
4.6073015 0.3872703
4.6077616 0.38758142
4.6082216 0.38791717
4.6086817 0.38827475
4.6091418 0.38865139
4.6096019 0.38904429
4.610062 0.38945065
4.6105221 0.38986771
4.6109822 0.39029265
4.6114423 0.3907227
4.6119024 0.39115507
4.6123625 0.39158697
4.6128226 0.39201561
4.6132827 0.3924382
4.6137427 0.39285195
4.6142028 0.39325407
4.6146629 0.39364178
4.615123 0.39401228
4.6155831 0.3943628
4.6160432 0.39469046
4.6165033 0.39499148
4.6169634 0.39526535
4.6174235 0.39551283
4.6178836 0.39573469
4.6183437 0.39593167
4.6188038 0.39610455
4.6192639 0.39625408
4.6197239 0.39638101
4.620184 0.39648611
4.6206441 0.39657014
4.6211042 0.39663385
4.6215643 0.39667799
4.6220244 0.39670334
4.6224845 0.39671065
4.6229446 0.39670067
4.6234047 0.39667417
4.6238648 0.39663191
4.6243249 0.39657463
4.624785 0.39650311
4.625245 0.39640255
4.6257051 0.39621714
4.6261652 0.39594402
4.6266253 0.39558569
4.6270854 0.39514466
4.6275455 0.39462345
4.6280056 0.39402456
4.6284657 0.3933505
4.6289258 0.39260379
4.6293859 0.39178693
4.629846 0.39090243
4.6303061 0.38995282
4.6307662 0.38894058
4.6312262 0.38786825
4.6316863 0.38673831
4.6321464 0.3855533
4.6326065 0.38431571
4.6330666 0.38302806
4.6335267 0.38169286
4.6339868 0.3803126
4.6344469 0.37888348
4.634907 0.37739969
4.6353671 0.37585933
4.6358272 0.3742605
4.6362873 0.37260129
4.6367473 0.37087979
4.6372074 0.3690941
4.6376675 0.36724231
4.6381276 0.36532252
4.6385877 0.36333282
4.6390478 0.3612713
4.6395079 0.35913606
4.639968 0.35692519
4.6404281 0.35463678
4.6408882 0.35226894
4.6413483 0.34981975
4.6418084 0.34728731
4.6422685 0.34466971
4.6427285 0.34196505
4.6431886 0.33917906
4.6436487 0.33636236
4.6441088 0.33352393
4.6445689 0.33066299
4.645029 0.32777878
4.6454891 0.32487051
4.6459492 0.32193742
4.6464093 0.31897871
4.6468694 0.31599362
4.6473295 0.31298137
4.6477896 0.30994119
4.6482496 0.30687229
4.6487097 0.3037739
4.6491698 0.30064525
4.6496299 0.29748555
4.65009 0.29429404
4.6505501 0.29106993
4.6510102 0.28781245
4.6514703 0.28452082
4.6519304 0.28119427
4.6523905 0.27783439
4.6528506 0.27444636
4.6533107 0.27103336
4.6537708 0.26759854
4.6542308 0.26414504
4.6546909 0.26067603
4.655151 0.25719466
4.6556111 0.25370407
4.6560712 0.25020743
4.6565313 0.24670788
4.6569914 0.24320857
4.6574515 0.23971266
4.6579116 0.23622329
4.6583717 0.23274363
4.6588318 0.22927683
4.6592919 0.22582602
4.659752 0.22239438
4.660212 0.21898505
4.6606721 0.21560118
4.6611322 0.21224582
4.6615923 0.20891963
4.6620524 0.20562172
4.6625125 0.20235136
4.6629726 0.19910785
4.6634327 0.19589047
4.6638928 0.1926985
4.6643529 0.18953123
4.664813 0.18638794
4.6652731 0.18326792
4.6657331 0.18017046
4.6661932 0.17709483
4.6666533 0.17404032
4.6671134 0.17100621
4.6675735 0.1679918
4.6680336 0.16499636
4.6684937 0.16201918
4.6689538 0.15905955
4.6694139 0.15611674
4.669874 0.15319004
4.6703341 0.15030168
4.6707942 0.14751028
4.6712543 0.1448154
4.6717143 0.14221335
4.6721744 0.13970041
4.6726345 0.13727286
4.6730946 0.13492698
4.6735547 0.13265907
4.6740148 0.1304654
4.6744749 0.12834226
4.674935 0.12628595
4.6753951 0.12429273
4.6758552 0.1223589
4.6763153 0.12048074
4.6767754 0.11865454
4.6772354 0.11687658
4.6776955 0.11514315
4.6781556 0.11345053
4.6786157 0.11179501
4.6790758 0.11017352
4.6795359 0.1086211
4.679996 0.1071586
4.6804561 0.10578476
4.6809162 0.10449836
4.6813763 0.10329815
4.6818364 0.10218289
4.6822965 0.10115135
4.6827566 0.10020228
4.6832166 0.099334438
4.6836767 0.098546591
4.6841368 0.097837497
4.6845969 0.097205917
4.685057 0.09665061
4.6855171 0.096170337
4.6859772 0.095763857
4.6864373 0.095429932
4.6868974 0.095167321
4.6873575 0.094974785
4.6878176 0.094851083
4.6882777 0.094795123
4.6887377 0.09480736
4.6891978 0.094889033
4.6896579 0.095041369
4.690118 0.095265597
4.6905781 0.095562946
4.6910382 0.095934645
4.6914983 0.096381922
4.6919584 0.096906006
4.6924185 0.097508125
4.6928786 0.098189508
4.6933387 0.098951384
4.6937988 0.099794981
4.6942589 0.10072153
4.6947189 0.10173225
4.695179 0.10282838
4.6956391 0.10401115
4.6960992 0.10528178
4.6965593 0.10664151
4.6970194 0.10809155
4.6974795 0.1096034
4.6979396 0.11114829
4.6983997 0.11273016
4.6988598 0.11435293
4.6993199 0.11602054
4.69978 0.11773693
4.70024 0.11950602
4.7007001 0.12133176
4.7011602 0.12321808
4.7016203 0.12516891
4.7020804 0.12718819
4.7025405 0.12927985
4.7030006 0.13144783
4.7034607 0.13369606
4.7039208 0.13602847
4.7043809 0.138449
4.704841 0.14096158
4.7053011 0.14357016
4.7057612 0.14627865
4.7062212 0.14908368
4.7066813 0.15192106
4.7071414 0.1547752
4.7076015 0.15764641
4.7080616 0.16053502
4.7085217 0.16344135
4.7089818 0.1663657
4.7094419 0.1693084
4.709902 0.17226977
4.7103621 0.17525012
4.7108222 0.17824977
4.7112823 0.18126903
4.7117423 0.18430824
4.7122024 0.18736769
4.7126625 0.19044772
4.7131226 0.19354863
4.7135827 0.19667075
4.7140428 0.19981439
4.7145029 0.20297987
4.714963 0.20616751
4.7154231 0.20938068
4.7158832 0.21262356
4.7163433 0.21589303
4.7168034 0.2191858
4.7172635 0.22249859
4.7177235 0.22582812
4.7181836 0.22917111
4.7186437 0.23252427
4.7191038 0.23588432
4.7195639 0.23924798
4.720024 0.24261197
4.7204841 0.245973
4.7209442 0.24932779
4.7214043 0.25267305
4.7218644 0.25600551
4.7223245 0.25932188
4.7227846 0.26261888
4.7232446 0.26589322
4.7237047 0.26914163
4.7241648 0.27236011
4.7246249 0.27553028
4.725085 0.27864661
4.7255451 0.28171105
4.7260052 0.28472555
4.7264653 0.28769203
4.7269254 0.29061243
4.7273855 0.29348871
4.7278456 0.29632279
4.7283057 0.29911661
4.7287658 0.30187212
4.7292258 0.30459125
4.7296859 0.30727594
4.730146 0.30992813
4.7306061 0.31254977
4.7310662 0.31514279
4.7315263 0.31770912
4.7319864 0.32025071
4.7324465 0.3227695
4.7329066 0.32526743
4.7333667 0.32772274
4.7338268 0.33005942
4.7342869 0.33227489
4.7347469 0.3343729
4.735207 0.3363572
4.7356671 0.33823152
4.7361272 0.33999963
4.7365873 0.34166527
4.7370474 0.34323218
4.7375075 0.34470412
4.7379676 0.34608482
4.7384277 0.34737805
4.7388878 0.34858753
4.7393479 0.34971703
4.739808 0.35077028
4.7402681 0.35175104
4.7407281 0.35266305
4.7411882 0.35351006
4.7416483 0.35429582
4.7421084 0.35502394
4.7425685 0.35567246
4.7430286 0.35622307
4.7434887 0.35667522
4.7439488 0.35702836
4.7444089 0.35728198
4.744869 0.35743551
4.7453291 0.35748843
4.7457892 0.35744019
4.7462492 0.35729026
4.7467093 0.3570381
4.7471694 0.35668316
4.7476295 0.35622492
4.7480896 0.35566282
4.7485497 0.35499633
4.7490098 0.35422492
4.7494699 0.35334804
4.74993 0.35236515
4.7503901 0.35127572
4.7508502 0.35007921
4.7513103 0.34878348
4.7517704 0.34743741
4.7522304 0.34604538
4.7526905 0.34460308
4.7531506 0.3431062
4.7536107 0.34155044
4.7540708 0.33993148
4.7545309 0.33824503
4.754991 0.33648678
4.7554511 0.33465241
4.7559112 0.33273762
4.7563713 0.33073811
4.7568314 0.32864956
4.7572915 0.32646767
4.7577516 0.32418813
4.7582116 0.32180664
4.7586717 0.31931889
4.7591318 0.31672057
4.7595919 0.31400737
4.760052 0.31117499
4.7605121 0.30826621
4.7609722 0.30534308
4.7614323 0.30240481
4.7618924 0.29945025
4.7623525 0.29647824
4.7628126 0.29348762
4.7632727 0.29047724
4.7637327 0.28744592
4.7641928 0.28439252
4.7646529 0.28131587
4.765113 0.27821483
4.7655731 0.27508821
4.7660332 0.27193488
4.7664933 0.26875367
4.7669534 0.26554342
4.7674135 0.26230297
4.7678736 0.25903117
4.7683337 0.25572685
4.7687938 0.25238886
4.7692539 0.24901646
4.7697139 0.2456152
4.770174 0.24218945
4.7706341 0.23874225
4.7710942 0.23527664
4.7715543 0.23179563
4.7720144 0.22830227
4.7724745 0.22479958
4.7729346 0.2212906
4.7733947 0.21777836
4.7738548 0.21426589
4.7743149 0.21075622
4.774775 0.20725239
4.775235 0.20375742
4.7756951 0.20027435
4.7761552 0.19680621
4.7766153 0.19335603
4.7770754 0.18992684
4.7775355 0.18652167
4.7779956 0.18314357
4.7784557 0.17979474
4.7789158 0.17647443
4.7793759 0.17318203
4.779836 0.16991697
4.7802961 0.16667868
4.7807562 0.16346662
4.7812162 0.1602802
4.7816763 0.15711887
4.7821364 0.15398206
4.7825965 0.1508692
4.7830566 0.14777974
4.7835167 0.14471311
4.7839768 0.14166874
4.7844369 0.13864608
4.784897 0.13564454
4.7853571 0.13266359
4.7858172 0.12970263
4.7862773 0.12676113
4.7867373 0.1238385
4.7871974 0.12093513
4.7876575 0.11808963
4.7881176 0.1153206
4.7885777 0.11262541
4.7890378 0.11000145
4.7894979 0.10744612
4.789958 0.10495679
4.7904181 0.10253087
4.7908782 0.10016573
4.7913383 0.097858767
4.7917984 0.095607367
4.7922585 0.093408918
4.7927185 0.091260809
4.7931786 0.089160428
4.7936387 0.087105162
4.7940988 0.085092401
4.7945589 0.083119533
4.795019 0.081183945
4.7954791 0.079283026
4.7959392 0.077414164
4.7963993 0.075581399
4.7968594 0.073810785
4.7973195 0.072104464
4.7977796 0.07046152
4.7982396 0.068881036
4.7986997 0.067362094
4.7991598 0.065903777
4.7996199 0.064505166
4.80008 0.063165346
4.8005401 0.061883399
4.8010002 0.060658407
4.8014603 0.059489452
4.8019204 0.058375618
4.8023805 0.057315987
4.8028406 0.056309642
4.8033007 0.055355665
4.8037608 0.054453139
4.8042208 0.053601146
4.8046809 0.05279877
4.805141 0.052045093
4.8056011 0.051344328
4.8060612 0.050700965
4.8065213 0.050114886
4.8069814 0.049585969
4.8074415 0.049114095
4.8079016 0.048699144
4.8083617 0.048340996
4.8088218 0.04803953
4.8092819 0.047794628
4.8097419 0.047606168
4.810202 0.047474031
4.8106621 0.047398097
4.8111222 0.047378245
4.8115823 0.047414357
4.8120424 0.047506312
4.8125025 0.047653989
4.8129626 0.047857269
4.8134227 0.048116032
4.8138828 0.048430159
4.8143429 0.048799206
4.814803 0.049220706
4.8152631 0.04969459
4.8157231 0.050221378
4.8161832 0.050801589
4.8166433 0.051435744
4.8171034 0.052124363
4.8175635 0.052867965
4.8180236 0.05366707
4.8184837 0.0545222
4.8189438 0.055433873
4.8194039 0.056402609
4.819864 0.05742893
4.8203241 0.058513353
4.8207842 0.059656401
4.8212442 0.060858592
4.8217043 0.062120446
4.8221644 0.063442485
4.8226245 0.064825226
4.8230846 0.066269192
4.8235447 0.067766807
4.8240048 0.069305275
4.8244649 0.070886049
4.824925 0.072510831
4.8253851 0.074181324
4.8258452 0.075899231
4.8263053 0.077666257
4.8267654 0.079484103
4.8272254 0.081354473
4.8276855 0.08327907
4.8281456 0.085259597
4.8286057 0.087297757
4.8290658 0.089395254
4.8295259 0.091553789
4.829986 0.093775068
4.8304461 0.096060792
4.8309062 0.098412665
4.8313663 0.10083239
4.8318264 0.10332167
4.8322865 0.10587988
4.8327465 0.10846497
4.8332066 0.11106371
4.8336667 0.11367999
4.8341268 0.1163177
4.8345869 0.11898075
4.835047 0.12167301
4.8355071 0.12439838
4.8359672 0.12716076
4.8364273 0.12996402
4.8368874 0.13281207
4.8373475 0.1357088
4.8378076 0.1386581
4.8382677 0.14166385
4.8387277 0.14472996
4.8391878 0.14786031
4.8396479 0.15105879
4.840108 0.1543293
4.8405681 0.15767573
4.8410282 0.16110196
4.8414883 0.16459176
4.8419484 0.16808664
4.8424085 0.17158257
4.8428686 0.1750795
4.8433287 0.17857742
4.8437888 0.18207628
4.8442488 0.18557605
4.8447089 0.18907671
4.845169 0.19257822
4.8456291 0.19608055
4.8460892 0.19958366
4.8465493 0.20308753
4.8470094 0.20659212
4.8474695 0.2100974
4.8479296 0.21360334
4.8483897 0.2171099
4.8488498 0.22061706
4.8493099 0.22412478
4.84977 0.22763303
4.85023 0.23114179
4.8506901 0.23465208
4.8511502 0.23816441
4.8516103 0.24167854
4.8520704 0.24519423
4.8525305 0.24871124
4.8529906 0.25222934
4.8534507 0.25574828
4.8539108 0.25926784
4.8543709 0.26278775
4.854831 0.2663078
4.8552911 0.26982774
4.8557512 0.27334733
4.8562112 0.27686633
4.8566713 0.2803845
4.8571314 0.28390161
4.8575915 0.28741741
4.8580516 0.29093167
4.8585117 0.29444414
4.8589718 0.2979546
4.8594319 0.30145068
4.859892 0.30486862
4.8603521 0.30820231
4.8608122 0.31145551
4.8612723 0.31463194
4.8617323 0.31773535
4.8621924 0.32076948
4.8626525 0.32373807
4.8631126 0.32664485
4.8635727 0.32949357
4.8640328 0.33228796
4.8644929 0.33503176
4.864953 0.33772872
4.8654131 0.34038257
4.8658732 0.34299706
4.8663333 0.34557591
4.8667934 0.34812287
4.8672535 0.35064169
4.8677135 0.35313609
4.8681736 0.35560982
4.8686337 0.35803973
4.8690938 0.3603944
4.8695539 0.36267407
4.870014 0.36487905
4.8704741 0.36700966
4.8709342 0.36906621
4.8713943 0.37104902
4.8718544 0.37295841
4.8723145 0.37479469
4.8727746 0.37655818
4.8732346 0.37824919
4.8736947 0.37986804
4.8741548 0.38141505
4.8746149 0.38289053
4.875075 0.3842948
4.8755351 0.38562817
4.8759952 0.38689096
4.8764553 0.38808349
4.8769154 0.38920607
4.8773755 0.39026193
4.8778356 0.39128212
4.8782957 0.3922723
4.8787558 0.39322915
4.8792158 0.39414934
4.8796759 0.39502956
4.880136 0.39586647
4.8805961 0.39665677
4.8810562 0.39739712
4.8815163 0.39808421
4.8819764 0.39871472
4.8824365 0.39928531
4.8828966 0.39979267
4.8833567 0.40023349
4.8838168 0.40060442
4.8842769 0.40090217
4.8847369 0.40112339
4.885197 0.40126477
4.8856571 0.401323
4.8861172 0.40129473
4.8865773 0.40120316
4.8870374 0.40110403
4.8874975 0.40099909
4.8879576 0.40088814
4.8884177 0.40077096
4.8888778 0.40064733
4.8893379 0.40051705
4.889798 0.4003799
4.8902581 0.40023567
4.8907181 0.40008415
4.8911782 0.39992513
4.8916383 0.39975839
4.8920984 0.39958372
4.8925585 0.39940091
4.8930186 0.39920975
4.8934787 0.39901002
4.8939388 0.39880152
4.8943989 0.39858402
4.894859 0.39835732
4.8953191 0.39812107
4.8957792 0.39787119
4.8962392 0.39760731
4.8966993 0.39733139
4.8971594 0.3970454
4.8976195 0.3967513
4.8980796 0.39645106
4.8985397 0.39614665
4.8989998 0.39584002
4.8994599 0.39553314
4.89992 0.39522797
4.9003801 0.39492649
4.9008402 0.39463065
4.9013003 0.39434241
4.9017604 0.39406375
4.9022204 0.39379662
4.9026805 0.393543
4.9031406 0.39330484
4.9036007 0.39308411
4.9040608 0.39288277
4.9045209 0.39270369
4.904981 0.3925511
4.9054411 0.39242481
4.9059012 0.39232423
4.9063613 0.39224878
4.9068214 0.39219788
4.9072815 0.39217093
4.9077415 0.39216736
4.9082016 0.39218658
4.9086617 0.39222801
4.9091218 0.39229106
4.9095819 0.39237515
4.910042 0.39247969
4.9105021 0.3926041
4.9109622 0.3927478
4.9114223 0.39291019
4.9118824 0.3930907
4.9123425 0.39328875
4.9128026 0.39350374
4.9132627 0.3937351
4.9137227 0.39398688
4.9141828 0.39426124
4.9146429 0.39455589
4.915103 0.39486854
4.9155631 0.39519692
4.9160232 0.39553873
4.9164833 0.3958917
4.9169434 0.39625352
4.9174035 0.39662193
4.9178636 0.39699463
4.9183237 0.39736934
4.9187838 0.39774376
4.9192438 0.39811563
4.9197039 0.39848264
4.920164 0.39884252
4.9206241 0.39919298
4.9210842 0.39953173
4.9215443 0.39985649
4.9220044 0.40016498
4.9224645 0.40045567
4.9229246 0.40073258
4.9233847 0.4009968
4.9238448 0.40124849
4.9243049 0.40148782
4.924765 0.40171495
4.925225 0.40193003
4.9256851 0.40213323
4.9261452 0.40232471
4.9266053 0.40250464
4.9270654 0.40267317
4.9275255 0.40283047
4.9279856 0.40297671
4.9284457 0.40311203
4.9289058 0.4032366
4.9293659 0.40335059
4.929826 0.40345416
4.9302861 0.40354747
4.9307461 0.40363067
4.9312062 0.40370394
4.9316663 0.40374336
4.9321264 0.40371245
4.9325865 0.40361243
4.9330466 0.40344495
4.9335067 0.40321168
4.9339668 0.40291427
4.9344269 0.40255439
4.934887 0.40213369
4.9353471 0.40165384
4.9358072 0.40111649
4.9362673 0.4005233
4.9367273 0.39987594
4.9371874 0.39917606
4.9376475 0.39842532
4.9381076 0.39762538
4.9385677 0.39677791
4.9390278 0.39588455
4.9394879 0.39494698
4.939948 0.39396685
4.9404081 0.39294615
4.9408682 0.39189078
4.9413283 0.39080092
4.9417884 0.38967466
4.9422484 0.38851007
4.9427085 0.38730524
4.9431686 0.38605824
4.9436287 0.38476716
4.9440888 0.38343008
4.9445489 0.38204509
4.945009 0.38061025
4.9454691 0.37912365
4.9459292 0.37758338
4.9463893 0.37598751
4.9468494 0.37433413
4.9473095 0.37262131
4.9477696 0.37084714
4.9482296 0.3690097
4.9486897 0.36710707
4.9491498 0.36513733
4.9496099 0.36311224
4.95007 0.3610688
4.9505301 0.35901072
4.9509902 0.3569397
4.9514503 0.35485741
4.9519104 0.35276555
4.9523705 0.3506658
4.9528306 0.34855984
4.9532907 0.34644936
4.9537508 0.34433605
4.9542108 0.34222159
4.9546709 0.34010767
4.955131 0.33799598
4.9555911 0.33588819
4.9560512 0.333786
4.9565113 0.33169109
4.9569714 0.32960514
4.9574315 0.32752985
4.9578916 0.3254669
4.9583517 0.32341787
4.9588118 0.32137823
4.9592719 0.31934469
4.9597319 0.31731732
4.960192 0.31529616
4.9606521 0.31328128
4.9611122 0.31127273
4.9615723 0.30927057
4.9620324 0.30727486
4.9624925 0.30528564
4.9629526 0.30330299
4.9634127 0.30132694
4.9638728 0.29935757
4.9643329 0.29739492
4.964793 0.29543905
4.9652531 0.29349002
4.9657131 0.29154789
4.9661732 0.28961271
4.9666333 0.28768453
4.9670934 0.28576342
4.9675535 0.2838653
4.9680136 0.28206487
4.9684737 0.28036831
4.9689338 0.27877169
4.9693939 0.27727107
4.969854 0.27586252
4.9703141 0.27454211
4.9707742 0.27330588
4.9712342 0.27214992
4.9716943 0.27107028
4.9721544 0.27006302
4.9726145 0.26912421
4.9730746 0.26824992
4.9735347 0.2674362
4.9739948 0.26667912
4.9744549 0.26597475
4.974915 0.26531915
4.9753751 0.26470837
4.9758352 0.2641385
4.9762953 0.26360558
4.9767554 0.26312189
4.9772154 0.26270498
4.9776755 0.26235667
4.9781356 0.26207875
4.9785957 0.26187301
4.9790558 0.26174126
4.9795159 0.26168529
4.979976 0.2617069
4.9804361 0.26180789
4.9808962 0.26199006
4.9813563 0.2622552
4.9818164 0.26260511
4.9822765 0.2630416
4.9827365 0.26356645
4.9831966 0.26418147
4.9836567 0.26488845
4.9841168 0.26568919
4.9845769 0.2665855
4.985037 0.26757916
4.9854971 0.26866634
4.9859572 0.26979518
4.9864173 0.27095299
4.9868774 0.27214012
4.9873375 0.27335693
4.9877976 0.27460378
4.9882577 0.275881
4.9887177 0.27718897
4.9891778 0.27852804
4.9896379 0.27989855
4.990098 0.28130086
4.9905581 0.28273534
4.9910182 0.28420233
4.9914783 0.28570218
4.9919384 0.28723525
4.9923985 0.2888019
4.9928586 0.29040248
4.9933187 0.29203735
4.9937788 0.29370685
4.9942388 0.29541135
4.9946989 0.29715275
4.995159 0.29893197
4.9956191 0.30074491
4.9960792 0.30258741
4.9965393 0.30445525
4.9969994 0.30634426
4.9974595 0.30825026
4.9979196 0.31016904
4.9983797 0.31209642
4.9988398 0.31402822
4.9992999 0.31596025
4.99976 0.31788831
5.00022 0.31980823
5.0006801 0.3217158
5.0011402 0.32360685
5.0016003 0.32547719
5.0020604 0.32732262
5.0025205 0.32913896
5.0029806 0.33092202
5.0034407 0.33266756
5.0039008 0.33437136
5.0043609 0.33603325
5.004821 0.33765415
5.0052811 0.33923496
5.0057411 0.34077658
5.0062012 0.34227992
5.0066613 0.3437459
5.0071214 0.34517541
5.0075815 0.34656936
5.0080416 0.34792865
5.0085017 0.34925421
5.0089618 0.35054692
5.0094219 0.3518077
5.009882 0.35303746
5.0103421 0.35423709
5.0108022 0.35540752
5.0112623 0.35654963
5.0117223 0.35766435
5.0121824 0.35875257
5.0126425 0.35979515
5.0131026 0.36072568
5.0135627 0.36154151
5.0140228 0.36224569
5.0144829 0.36284129
5.014943 0.36333134
5.0154031 0.36371891
5.0158632 0.36400705
5.0163233 0.3641988
5.0167834 0.36429723
5.0172434 0.36430537
5.0177035 0.3642263
5.0181636 0.36406305
5.0186237 0.36381868
5.0190838 0.36349625
5.0195439 0.3630988
5.020004 0.3626294
5.0204641 0.36209108
5.0209242 0.36148691
5.0213843 0.36081991
5.0218444 0.36008729
5.0223045 0.35928406
5.0227646 0.35840822
5.0232246 0.35745777
5.0236847 0.35643069
5.0241448 0.35532498
5.0246049 0.35413864
5.025065 0.35286964
5.0255251 0.351516
5.0259852 0.3500757
5.0264453 0.34854673
5.0269054 0.34692708
5.0273655 0.34521476
5.0278256 0.34340776
5.0282857 0.34150406
5.0287457 0.33950165
5.0292058 0.33739855
5.0296659 0.33519273
5.030126 0.33288218
5.0305861 0.33047609
5.0310462 0.3280412
5.0315063 0.32558587
5.0319664 0.32310639
5.0324265 0.32059906
5.0328866 0.31806018
5.0333467 0.31548606
5.0338068 0.312873
5.0342669 0.3102173
5.0347269 0.30751526
5.035187 0.30476319
5.0356471 0.30195738
5.0361072 0.29909413
5.0365673 0.29616976
5.0370274 0.29318055
5.0374875 0.29012281
5.0379476 0.28699285
5.0384077 0.28378697
5.0388678 0.28050146
5.0393279 0.27713262
5.039788 0.27370916
5.040248 0.27027572
5.0407081 0.26683371
5.0411682 0.26338424
5.0416283 0.25992844
5.0420884 0.2564674
5.0425485 0.25300224
5.0430086 0.24953408
5.0434687 0.24606401
5.0439288 0.24259315
5.0443889 0.23912262
5.044849 0.23565352
5.0453091 0.23218697
5.0457692 0.22872407
5.0462292 0.22526593
5.0466893 0.22181368
5.0471494 0.21836841
5.0476095 0.21493124
5.0480696 0.21150328
5.0485297 0.20808514
5.0489898 0.20467105
5.0494499 0.20125923
5.04991 0.1978499
5.0503701 0.19444331
5.0508302 0.19103967
5.0512903 0.18763921
5.0517504 0.18424217
5.0522104 0.18084876
5.0526705 0.17745921
5.0531306 0.17407376
5.0535907 0.17069263
5.0540508 0.16731604
5.0545109 0.16394423
5.054971 0.16057742
5.0554311 0.15721584
5.0558912 0.15385971
5.0563513 0.15050928
5.0568114 0.14716475
5.0572715 0.14382636
5.0577315 0.14051328
5.0581916 0.13727058
5.0586517 0.13409747
5.0591118 0.13099097
5.0595719 0.12794814
5.060032 0.124966
5.0604921 0.12204158
5.0609522 0.11917193
5.0614123 0.11635408
5.0618724 0.11358507
5.0623325 0.11086193
5.0627926 0.1081817
5.0632527 0.10554141
5.0637127 0.10293811
5.0641728 0.10036882
5.0646329 0.097830582
5.065093 0.095320436
5.0655531 0.092835415
5.0660132 0.090372555
5.0664733 0.08792931
5.0669334 0.08552232
5.0673935 0.0831614
5.0678536 0.080846442
5.0683137 0.078577339
5.0687738 0.076353981
5.0692338 0.074176262
5.0696939 0.072044073
5.070154 0.069957306
5.0706141 0.067915852
5.0710742 0.065919604
5.0715343 0.063968453
5.0719944 0.062062292
5.0724545 0.060201013
5.0729146 0.058384506
5.0733747 0.056612664
5.0738348 0.05488538
5.0742949 0.053202544
5.074755 0.051564049
5.075215 0.049969787
5.0756751 0.048416246
5.0761352 0.046889167
5.0765953 0.045387943
5.0770554 0.043913679
5.0775155 0.042467486
5.0779756 0.041050471
5.0784357 0.039663741
5.0788958 0.038308406
5.0793559 0.036985574
5.079816 0.035696352
5.0802761 0.034441849
5.0807361 0.033223172
5.0811962 0.032041431
5.0816563 0.030897733
5.0821164 0.029793186
5.0825765 0.028728899
5.0830366 0.027705979
5.0834967 0.026725535
5.0839568 0.025788675
5.0844169 0.024896507
5.084877 0.024032277
5.0853371 0.023179755
5.0857972 0.022340172
5.0862573 0.021514755
5.0867173 0.020704736
5.0871774 0.019911343
5.0876375 0.019135807
5.0880976 0.018379356
5.0885577 0.017643221
5.0890178 0.016928631
5.0894779 0.016236816
5.089938 0.015569005
5.0903981 0.014926429
5.0908582 0.014310316
5.0913183 0.013721896
5.0917784 0.013162399
5.0922384 0.012633055
5.0926985 0.012135093
5.0931586 0.011669742
5.0936187 0.011235517
5.0940788 0.010811156
5.0945389 0.010392555
5.094999 0.009980542
5.0954591 0.0095759459
5.0959192 0.0091795954
5.0963793 0.0087923194
5.0968394 0.0084149467
5.0972995 0.0080483059
5.0977596 0.0076932259
5.0982196 0.0073505354
5.0986797 0.0070210633
5.0991398 0.0067056383
5.0995999 0.0064050891
5.10006 0.0061202447
5.1005201 0.0058519336
5.1009802 0.0056009847
5.1014403 0.0053682269
5.1019004 0.0051544888
5.1023605 0.0049605992
5.1028206 0.0047812883
5.1032807 0.0046063144
5.1037407 0.0044358171
5.1042008 0.0042701407
5.1046609 0.0041096297
5.105121 0.0039546282
5.1055811 0.0038054807
5.1060412 0.0036625315
5.1065013 0.003526125
5.1069614 0.0033966055
5.1074215 0.0032743174
5.1078816 0.0031596049
5.1083417 0.0030528126
5.1088018 0.0029542846
5.1092619 0.0028643654
5.1097219 0.0027833992
5.110182 0.0027117305
5.1106421 0.0026497036
5.1111022 0.0025976628
5.1115623 0.0025558091
5.1120224 0.0025215156
5.1124825 0.0024936403
5.1129426 0.0024721232
5.1134027 0.0024569042
5.1138628 0.0024479231
5.1143229 0.00244512
5.114783 0.0024484346
5.115243 0.0024578069
5.1157031 0.0024731769
5.1161632 0.0024944843
5.1166233 0.0025216692
5.1170834 0.0025546713
5.1175435 0.0025934307
5.1180036 0.0026378872
5.1184637 0.0026879808
5.1189238 0.0027436512
5.1193839 0.0028048386
5.119844 0.0028714826
5.1203041 0.0029435233
5.1207642 0.0030227138
5.1212242 0.0031143668
5.1216843 0.0032183939
5.1221444 0.0033343086
5.1226045 0.0034616244
5.1230646 0.0035998544
5.1235247 0.0037485122
5.1239848 0.0039071111
5.1244449 0.0040751645
5.124905 0.0042521857
5.1253651 0.0044376881
5.1258252 0.0046311851
5.1262853 0.0048321901
5.1267453 0.0050402164
5.1272054 0.0052547774
5.1276655 0.0054753866
5.1281256 0.0057015572
5.1285857 0.0059328026
5.1290458 0.0061686362
5.1295059 0.0064086816
5.129966 0.0066648894
5.1304261 0.0069448941
5.1308862 0.0072477172
5.1313463 0.0075723805
5.1318064 0.0079179058
5.1322665 0.0082833147
5.1327265 0.0086676289
5.1331866 0.0090698701
5.1336467 0.0094890602
5.1341068 0.0099242207
5.1345669 0.010374373
5.135027 0.01083854
5.1354871 0.011315742
5.1359472 0.011805002
5.1364073 0.012305341
5.1368674 0.01281578
5.1373275 0.013335342
5.1377876 0.013863048
5.1382476 0.01439792
5.1387077 0.014943452
5.1391678 0.015523248
5.1396279 0.016139823
5.140088 0.016791904
5.1405481 0.017478216
5.1410082 0.018197486
5.1414683 0.01894844
5.1419284 0.019729804
5.1423885 0.020540304
5.1428486 0.021378666
5.1433087 0.022243617
5.1437688 0.023133883
5.1442288 0.024048189
5.1446889 0.024985263
5.145149 0.025943829
5.1456091 0.026922615
5.1460692 0.027920346
5.1465293 0.028935749
5.1469894 0.029967549
5.1474495 0.031014473
5.1479096 0.03209008
5.1483697 0.033212016
5.1488298 0.034379471
5.1492899 0.035591577
5.1497499 0.036847464
5.15021 0.038146265
5.1506701 0.03948711
5.1511302 0.04086913
5.1515903 0.042291456
5.1520504 0.043753219
5.1525105 0.045253551
5.1529706 0.046791583
5.1534307 0.048366445
5.1538908 0.04997727
5.1543509 0.051623187
5.154811 0.053303328
5.1552711 0.055016824
5.1557311 0.056762807
5.1561912 0.058540407
5.1566513 0.06034932
5.1571114 0.062195571
5.1575715 0.064081656
5.1580316 0.066008394
5.1584917 0.067976604
5.1589518 0.069987105
5.1594119 0.072040715
5.159872 0.074138255
5.1603321 0.076280543
5.1607922 0.078468397
5.1612523 0.080702638
5.1617123 0.082984083
5.1621724 0.085313551
5.1626325 0.087691863
5.1630926 0.090119836
5.1635527 0.09259829
5.1640128 0.095128044
5.1644729 0.097709916
5.164933 0.10034473
5.1653931 0.10303329
5.1658532 0.1057657
5.1663133 0.10851929
5.1667734 0.11129465
5.1672334 0.11409326
5.1676935 0.11691659
5.1681536 0.1197661
5.1686137 0.12264327
5.1690738 0.12554958
5.1695339 0.12848648
5.169994 0.13145545
5.1704541 0.13445797
5.1709142 0.13749549
5.1713743 0.1405695
5.1718344 0.14368146
5.1722945 0.14683284
5.1727546 0.15002512
5.1732146 0.15325976
5.1736747 0.15653824
5.1741348 0.15986203
5.1745949 0.16323209
5.175055 0.16663168
5.1755151 0.17005055
5.1759752 0.17348663
5.1764353 0.17693782
5.1768954 0.18040203
5.1773555 0.18387719
5.1778156 0.1873612
5.1782757 0.19085198
5.1787357 0.19434745
5.1791958 0.19784551
5.1796559 0.20134409
5.180116 0.20484109
5.1805761 0.20833444
5.1810362 0.21182204
5.1814963 0.21530181
5.1819564 0.21877166
5.1824165 0.22222951
5.1828766 0.22567327
5.1833367 0.22910086
5.1837968 0.23251135
5.1842569 0.23590823
5.1847169 0.23929225
5.185177 0.24266375
5.1856371 0.24602306
5.1860972 0.24937053
5.1865573 0.2527065
5.1870174 0.25603132
5.1874775 0.25934532
5.1879376 0.26264885
5.1883977 0.26594225
5.1888578 0.26922586
5.1893179 0.27250003
5.189778 0.27576509
5.190238 0.27902139
5.1906981 0.28226927
5.1911582 0.28550908
5.1916183 0.28874115
5.1920784 0.29196582
5.1925385 0.29518338
5.1929986 0.29833564
5.1934587 0.30137473
5.1939188 0.3043055
5.1943789 0.30713279
5.194839 0.30986145
5.1952991 0.31249632
5.1957592 0.31504225
5.1962192 0.31750408
5.1966793 0.31988666
5.1971394 0.32219482
5.1975995 0.32443342
5.1980596 0.3266073
5.1985197 0.32872131
5.1989798 0.33078028
5.1994399 0.33278907
5.1999 0.33475251
5.2003601 0.33667546
5.2008202 0.33856275
5.2012803 0.34041924
5.2017403 0.34224001
5.2022004 0.34395782
5.2026605 0.34556042
5.2031206 0.34704965
5.2035807 0.34842735
5.2040408 0.34969535
5.2045009 0.3508555
5.204961 0.35190962
5.2054211 0.35285957
5.2058812 0.35370717
5.2063413 0.35445426
5.2068014 0.35510269
5.2072615 0.35565428
5.2077215 0.35611088
5.2081816 0.35647433
5.2086417 0.35674645
5.2091018 0.35692909
5.2095619 0.35702409
5.210022 0.35703329
5.2104821 0.35695851
5.2109422 0.35680379
5.2114023 0.35657202
5.2118624 0.35626092
5.2123225 0.35586817
5.2127826 0.35539142
5.2132426 0.35482834
5.2137027 0.35417659
5.2141628 0.35343383
5.2146229 0.35259773
5.215083 0.35166596
5.2155431 0.35063617
5.2160032 0.34950602
5.2164633 0.34827319
5.2169234 0.34693534
5.2173835 0.34549012
5.2178436 0.3439352
5.2183037 0.34226825
5.2187638 0.34048693
5.2192238 0.3385889
5.2196839 0.33657625
5.220144 0.3345196
5.2206041 0.33244034
5.2210642 0.33033341
5.2215243 0.32819379
5.2219844 0.3260164
5.2224445 0.32379621
5.2229046 0.32152817
5.2233647 0.31920722
5.2238248 0.31682831
5.2242849 0.3143864
5.2247449 0.31187644
5.225205 0.30929337
5.2256651 0.30663215
5.2261252 0.30388773
5.2265853 0.30105506
5.2270454 0.29812909
5.2275055 0.29510477
5.2279656 0.29197704
5.2284257 0.28874087
5.2288858 0.28541972
5.2293459 0.28209076
5.229806 0.2787586
5.2302661 0.27542315
5.2307261 0.27208432
5.2311862 0.26874202
5.2316463 0.26539618
5.2321064 0.2620467
5.2325665 0.2586935
5.2330266 0.2553365
5.2334867 0.25197561
5.2339468 0.24861074
5.2344069 0.24524182
5.234867 0.24186875
5.2353271 0.23849144
5.2357872 0.23510983
5.2362472 0.23172381
5.2367073 0.2283333
5.2371674 0.22493823
5.2376275 0.22153846
5.2380876 0.21813137
5.2385477 0.21471612
5.2390078 0.21129373
5.2394679 0.20786523
5.239928 0.20443164
5.2403881 0.20099398
5.2408482 0.19755327
5.2413083 0.19411053
5.2417684 0.19066679
5.2422284 0.18722306
5.2426885 0.18378038
5.2431486 0.18033975
5.2436087 0.1769022
5.2440688 0.17346876
5.2445289 0.17004044
5.244989 0.16661827
5.2454491 0.16320327
5.2459092 0.15979646
5.2463693 0.15639886
5.2468294 0.15302009
5.2472895 0.1497023
5.2477495 0.14644865
5.2482096 0.14325633
5.2486697 0.14012253
5.2491298 0.13704446
5.2495899 0.1340193
5.25005 0.13104426
5.2505101 0.12811653
5.2509702 0.12523331
5.2514303 0.12239179
5.2518904 0.11958916
5.2523505 0.11682263
5.2528106 0.11408939
5.2532707 0.11138663
5.2537307 0.10871156
5.2541908 0.10606136
5.2546509 0.10343324
5.255111 0.10082439
5.2555711 0.098232002
5.2560312 0.095675682
5.2564913 0.093179088
5.2569514 0.090741043
5.2574115 0.088360348
5.2578716 0.0860358
5.2583317 0.0837662
5.2587918 0.081550347
5.2592519 0.079387039
5.2597119 0.077275076
5.260172 0.075213256
5.2606321 0.073200381
5.2610922 0.071235247
5.2615523 0.069316655
5.2620124 0.067443404
5.2624725 0.065614293
5.2629326 0.06382812
5.2633927 0.062083687
5.2638528 0.06037979
5.2643129 0.058715231
5.264773 0.057089427
5.265233 0.055507649
5.2656931 0.053971303
5.2661532 0.052480311
5.2666133 0.05103459
5.2670734 0.049634061
5.2675335 0.048278643
5.2679936 0.046968255
5.2684537 0.045702818
5.2689138 0.04448225
5.2693739 0.043306471
5.269834 0.042175401
5.2702941 0.041088959
5.2707542 0.040047065
5.2712142 0.039049637
5.2716743 0.038096597
5.2721344 0.037187862
5.2725945 0.036323353
5.2730546 0.035502989
5.2735147 0.03472669
5.2739748 0.033992982
5.2744349 0.033299045
5.274895 0.032644859
5.2753551 0.032030488
5.2758152 0.031455992
5.2762753 0.030921434
5.2767353 0.030426876
5.2771954 0.02997238
5.2776555 0.029558007
5.2781156 0.02918382
5.2785757 0.028849881
5.2790358 0.028556252
5.2794959 0.028302994
5.279956 0.02809017
5.2804161 0.027917841
5.2808762 0.02778607
5.2813363 0.027694919
5.2817964 0.02764445
5.2822565 0.027634724
5.2827165 0.027665814
5.2831766 0.027738005
5.2836367 0.027851355
5.2840968 0.028005793
5.2845569 0.028201248
5.285017 0.028437648
5.2854771 0.028714922
5.2859372 0.029032999
5.2863973 0.029391808
5.2868574 0.029791278
5.2873175 0.030231338
5.2877776 0.030711916
5.2882376 0.031232942
5.2886977 0.031794344
5.2891578 0.032396051
5.2896179 0.033037992
5.290078 0.033720096
5.2905381 0.034442291
5.2909982 0.035204507
5.2914583 0.036006673
5.2919184 0.036849584
5.2923785 0.037736316
5.2928386 0.038667272
5.2932987 0.039642592
5.2937588 0.04066242
5.2942188 0.041726896
5.2946789 0.042836164
5.295139 0.043990364
5.2955991 0.045189638
5.2960592 0.04643413
5.2965193 0.04772398
5.2969794 0.04905933
5.2974395 0.050440323
5.2978996 0.0518671
5.2983597 0.053339803
5.2988198 0.054858575
5.2992799 0.056423556
5.2997399 0.05803489
5.3002 0.059692717
5.3006601 0.061397158
5.3011202 0.063142261
5.3015803 0.064924288
5.3020404 0.066744654
5.3025005 0.068604773
5.3029606 0.070506061
5.3034207 0.072449931
5.3038808 0.0744378
5.3043409 0.076471082
5.304801 0.078551191
5.3052611 0.080679543
5.3057211 0.082857551
5.3061812 0.085086632
5.3066413 0.0873682
5.3071014 0.089703669
5.3075615 0.092094454
5.3080216 0.094541971
5.3084817 0.097047633
5.3089418 0.099612856
5.3094019 0.10223906
5.309862 0.10492226
5.3103221 0.10762942
5.3107822 0.11035619
5.3112422 0.11310447
5.3117023 0.11587614
5.3121624 0.11867308
5.3126225 0.12149719
5.3130826 0.12435036
5.3135427 0.12723446
5.3140028 0.13015138
5.3144629 0.13310302
5.314923 0.13609126
5.3153831 0.13911797
5.3158432 0.14218506
5.3163033 0.14529441
5.3167634 0.1484479
5.3172234 0.15164742
5.3176835 0.15489486
5.3181436 0.1581921
5.3186037 0.16154103
5.3190638 0.16492939
5.3195239 0.16833624
5.319984 0.1717595
5.3204441 0.17519724
5.3209042 0.17864753
5.3213643 0.18210843
5.3218244 0.18557802
5.3222845 0.18905436
5.3227445 0.19253553
5.3232046 0.1960196
5.3236647 0.19950463
5.3241248 0.20298869
5.3245849 0.20646986
5.325045 0.2099462
5.3255051 0.21341579
5.3259652 0.21687668
5.3264253 0.22032697
5.3268854 0.2237647
5.3273455 0.22718795
5.3278056 0.23059513
5.3282657 0.23398944
5.3287257 0.23737247
5.3291858 0.24074447
5.3296459 0.24410573
5.330106 0.24745653
5.3305661 0.25079713
5.3310262 0.25412781
5.3314863 0.25744885
5.3319464 0.26076053
5.3324065 0.26406311
5.3328666 0.26735688
5.3333267 0.27064211
5.3337868 0.27391907
5.3342468 0.27718804
5.3347069 0.28044929
5.335167 0.28370311
5.3356271 0.28694977
5.3360872 0.29018953
5.3365473 0.29342268
5.3370074 0.29661919
5.3374675 0.29970499
5.3379276 0.30268117
5.3383877 0.30555264
5.3388478 0.3083243
5.3393079 0.31100104
5.339768 0.31358776
5.340228 0.31608937
5.3406881 0.31851075
5.3411482 0.32085682
5.3416083 0.32313246
5.3420684 0.32534257
5.3425285 0.32749206
5.3429886 0.32958583
5.3434487 0.33162876
5.3439088 0.33362577
5.3443689 0.33558174
5.344829 0.33750158
5.3452891 0.33939019
5.3457491 0.34125125
5.3462092 0.34302797
5.3466693 0.34468859
5.3471294 0.346235
5.3475895 0.3476691
5.3480496 0.3489928
5.3485097 0.35020801
5.3489698 0.35131663
5.3494299 0.35232056
5.34989 0.35322171
5.3503501 0.35402198
5.3508102 0.35472328
5.3512703 0.35532751
5.3517303 0.35583658
5.3521904 0.35625239
5.3526505 0.35657685
5.3531106 0.35681185
5.3535707 0.35695931
5.3540308 0.35702113
5.3544909 0.35699922
5.354951 0.3568962
5.3554111 0.35671551
5.3558712 0.35645539
5.3563313 0.35611357
5.3567914 0.35568778
5.3572515 0.35517574
5.3577115 0.3545752
5.3581716 0.35388387
5.3586317 0.35309948
5.3590918 0.35221978
5.3595519 0.35124248
5.360012 0.35016532
5.3604721 0.34898602
5.3609322 0.34770232
5.3613923 0.34631195
5.3618524 0.34481263
5.3623125 0.34320209
5.3627726 0.34147807
5.3632326 0.33963829
5.3636927 0.33768049
5.3641528 0.33565321
5.3646129 0.33360375
5.365073 0.3315271
5.3655331 0.32941828
5.3659932 0.32727228
5.3664533 0.32508412
5.3669134 0.32284879
5.3673735 0.32056131
5.3678336 0.31821666
5.3682937 0.31580987
5.3687538 0.31333592
5.3692138 0.31078983
5.3696739 0.3081666
5.370134 0.30546123
5.3705941 0.30266873
5.3710542 0.2997841
5.3715143 0.29680235
5.3719744 0.29371848
5.3724345 0.29052748
5.3728946 0.28723409
5.3733547 0.28391814
5.3738148 0.28059832
5.3742749 0.27727449
5.3747349 0.27394652
5.375195 0.2706143
5.3756551 0.26727769
5.3761152 0.26393657
5.3765753 0.26059081
5.3770354 0.25724029
5.3774955 0.25388487
5.3779556 0.25052444
5.3784157 0.24715886
5.3788758 0.24378801
5.3793359 0.24041177
5.379796 0.23703
5.3802561 0.23364257
5.3807161 0.23024937
5.3811762 0.22685027
5.3816363 0.22344514
5.3820964 0.22003218
5.3825565 0.216609
5.3830166 0.21317677
5.3834767 0.20973675
5.3839368 0.20629018
5.3843969 0.20283833
5.384857 0.19938243
5.3853171 0.19592374
5.3857772 0.19246352
5.3862372 0.189003
5.3866973 0.18554345
5.3871574 0.18208611
5.3876175 0.17863224
5.3880776 0.17518308
5.3885377 0.17173989
5.3889978 0.16830391
5.3894579 0.1648764
5.389918 0.16145861
5.3903781 0.15805179
5.3908382 0.15465876
5.3912983 0.15131309
5.3917584 0.14802619
5.3922184 0.14479576
5.3926785 0.14161949
5.3931386 0.13849508
5.3935987 0.13542021
5.3940588 0.13239258
5.3945189 0.12940989
5.394979 0.12646981
5.3954391 0.12357006
5.3958992 0.12070831
5.3963593 0.11788227
5.3968194 0.11508962
5.3972795 0.11232806
5.3977395 0.10959528
5.3981996 0.10688897
5.3986597 0.10420683
5.3991198 0.10154654
5.3995799 0.098905806
5.40004 0.096290403
5.4005001 0.093724498
5.4009602 0.091209404
5.4014203 0.088744569
5.4018804 0.086329442
5.4023405 0.083963469
5.4028006 0.081646101
5.4032607 0.079376785
5.4037207 0.077154968
5.4041808 0.0749801
5.4046409 0.072851628
5.405101 0.070769001
5.4055611 0.068731667
5.4060212 0.066739073
5.4064813 0.064790669
5.4069414 0.062885901
5.4074015 0.06102422
5.4078616 0.059205072
5.4083217 0.057427906
5.4087818 0.055692113
5.4092418 0.053989768
5.4097019 0.052316242
5.410162 0.050672523
5.4106221 0.049059599
5.4110822 0.047478457
5.4115423 0.045930086
5.4120024 0.044415474
5.4124625 0.042935609
5.4129226 0.041491478
5.4133827 0.040084071
5.4138428 0.038714375
5.4143029 0.037383378
5.414763 0.036092068
5.415223 0.034841434
5.4156831 0.033632462
5.4161432 0.032466143
5.4166033 0.031343462
5.4170634 0.030265409
5.4175235 0.029232972
5.4179836 0.028242533
5.4184437 0.02726887
5.4189038 0.026309112
5.4193639 0.025364581
5.419824 0.0244366
5.4202841 0.023526492
5.4207441 0.02263558
5.4212042 0.021765186
5.4216643 0.020916633
5.4221244 0.020091245
5.4225845 0.019290344
5.4230446 0.018515253
5.4235047 0.017767294
5.4239648 0.017047791
5.4244249 0.016358066
5.424885 0.015699442
5.4253451 0.015073243
5.4258052 0.01448079
5.4262653 0.013923407
5.4267253 0.013402416
5.4271854 0.012904337
5.4276455 0.012411064
5.4281056 0.011923568
5.4285657 0.011442902
5.4290258 0.010970117
5.4294859 0.010506267
5.429946 0.010052404
5.4304061 0.0096095781
5.4308662 0.0091788434
5.4313263 0.0087612515
5.4317864 0.0083578546
5.4322464 0.0079697049
5.4327065 0.0075978546
5.4331666 0.0072433558
5.4336267 0.0069072607
5.4340868 0.0065906216
5.4345469 0.0062944906
5.435007 0.0060199199
5.4354671 0.0057679617
5.4359272 0.0055382059
5.4363873 0.0053142444
5.4368474 0.0050917219
5.4373075 0.0048712829
5.4377676 0.004653572
5.4382276 0.0044392336
5.4386877 0.0042289121
5.4391478 0.0040232521
5.4396079 0.003822898
5.440068 0.0036284943
5.4405281 0.0034406855
5.4409882 0.0032601161
5.4414483 0.0030874305
5.4419084 0.0029232732
5.4423685 0.0027682887
5.4428286 0.0026231215
5.4432887 0.002488416
5.4437487 0.0023648167
5.4442088 0.0022529682
5.4446689 0.0021535148
5.445129 0.0020631006
5.4455891 0.0019730506
5.4460492 0.0018833347
5.4465093 0.0017942793
5.4469694 0.0017062107
5.4474295 0.0016194553
5.4478896 0.0015343392
5.4483497 0.001451189
5.4488098 0.0013703307
5.4492699 0.0012920909
5.4497299 0.0012167958
5.45019 0.0011447717
5.4506501 0.001076345
5.4511102 0.0010118419
5.4515703 0.00095158875
5.4520304 0.00089591191
5.4524905 0.00084513769
5.4529506 0.00079959238
5.4534107 0.00075960233
5.4538708 0.00072537966
5.4543309 0.00069301528
5.454791 0.00066055739
5.4552511 0.00062814683
5.4557111 0.00059592446
5.4561712 0.00056403111
5.4566313 0.00053260765
5.4570914 0.00050179492
5.4575515 0.00047173377
5.4580116 0.00044256505
5.4584717 0.00041442961
5.4589318 0.0003874683
5.4593919 0.00036182198
5.459852 0.00033763148
5.4603121 0.00031503766
5.4607722 0.00029418137
5.4612322 0.00027520346
5.4616923 0.00025824477
5.4621524 0.00024344617
5.4626125 0.00023094849
5.4630726 0.00022040228
5.4635327 0.00020994997
5.4639928 0.00019944226
5.4644529 0.00018893185
5.464913 0.00017847145
5.4653731 0.00016811376
5.4658332 0.00015791147
5.4662933 0.0001479173
5.4667534 0.00013818395
5.4672134 0.00012876412
5.4676735 0.00011971052
5.4681336 0.00011107584
5.4685937 0.00010291279
5.4690538 9.5274079e-05
5.4695139 8.8212405e-05
5.469974 8.1780471e-05
5.4704341 7.6030982e-05
5.4708942 7.101664e-05
5.4713543 6.6790148e-05
5.4718144 6.3403869e-05
5.4722745 6.0405129e-05
5.4727345 5.7367598e-05
5.4731946 5.4308547e-05
5.4736547 5.1245246e-05
5.4741148 4.8194963e-05
5.4745749 4.5174969e-05
5.475035 4.2202534e-05
5.4754951 3.9294926e-05
5.4759552 3.6469417e-05
5.4764153 3.3743276e-05
5.4768754 3.1133772e-05
5.4773355 2.8658176e-05
5.4777956 2.6333757e-05
5.4782557 2.4177785e-05
5.4787157 2.2207529e-05
5.4791758 2.044026e-05
5.4796359 1.8893247e-05
5.480096 1.758376e-05
5.4805561 1.6529069e-05
5.4810162 1.5716384e-05
5.4814763 1.4932918e-05
5.4819364 1.4137912e-05
5.4823965 1.3336359e-05
5.4828566 1.2533253e-05
5.4833167 1.1733585e-05
5.4837768 1.0942349e-05
5.4842368 1.0164536e-05
5.4846969 9.4051387e-06
5.485157 8.6691502e-06
5.4856171 7.9615627e-06
5.4860772 7.2873688e-06
5.4865373 6.6515609e-06
5.4869974 6.0591316e-06
5.4874575 5.5150733e-06
5.4879176 5.0243785e-06
5.4883777 4.5920398e-06
5.4888378 4.2230496e-06
5.4892979 3.9224005e-06
5.489758 3.6950848e-06
5.490218 3.5141561e-06
5.4906781 3.3298197e-06
5.4911382 3.1425839e-06
5.4915983 2.9537217e-06
5.4920584 2.764506e-06
5.4925185 2.5762099e-06
5.4929786 2.3901062e-06
5.4934387 2.2074681e-06
5.4938988 2.0295684e-06
5.4943589 1.8576801e-06
5.494819 1.6930763e-06
5.4952791 1.53703e-06
5.4957391 1.390814e-06
5.4961992 1.2557015e-06
5.4966593 1.1329653e-06
5.4971194 1.0238785e-06
5.4975795 9.2971399e-07
5.4980396 8.5174485e-07
5.4984997 7.9124403e-07
5.4989598 7.486332e-07
5.4994199 7.1009536e-07
5.49988 6.7061317e-07
5.5003401 6.304823e-07
5.5008002 5.8999844e-07
5.5012603 5.4945726e-07
5.5017203 5.0915445e-07
5.5021804 4.6938569e-07
5.5026405 4.3044666e-07
5.5031006 3.9263304e-07
5.5035607 3.5624051e-07
5.5040208 3.2156475e-07
5.5044809 2.8890145e-07
5.504941 2.5854629e-07
5.5054011 2.3079494e-07
5.5058612 2.0594309e-07
5.5063213 1.8428643e-07
5.5067814 1.6612062e-07
5.5072414 1.5174136e-07
5.5077015 1.4144432e-07
5.5081616 1.3433912e-07
5.5086217 1.2720912e-07
5.5090818 1.1990484e-07
5.5095419 1.1248419e-07
5.510002 1.050051e-07
5.5104621 9.7525466e-08
5.5109222 9.0103209e-08
5.5113823 8.2796242e-08
5.5118424 7.5662478e-08
5.5123025 6.8759831e-08
5.5127626 6.2146213e-08
5.5132226 5.5879537e-08
5.5136827 5.0017719e-08
5.5141428 4.4618669e-08
5.5146029 3.9740303e-08
5.515063 3.5440533e-08
5.5155231 3.1777273e-08
5.5159832 2.8808436e-08
5.5164433 2.6591936e-08
5.5169034 2.5178921e-08
5.5173635 2.406945e-08
5.5178236 2.2930807e-08
5.5182837 2.1770625e-08
5.5187437 2.0596535e-08
5.5192038 1.9416171e-08
5.5196639 1.8237164e-08
5.520124 1.7067147e-08
5.5205841 1.5913753e-08
5.5210442 1.4784614e-08
5.5215043 1.3687362e-08
5.5219644 1.2629629e-08
5.5224245 1.1619049e-08
5.5228846 1.0663254e-08
5.5233447 9.7698751e-09
5.5238048 8.9465458e-09
5.5242649 8.2008984e-09
5.5247249 7.5405652e-09
5.525185 6.9731786e-09
5.5256451 6.506371e-09
5.5261052 6.1276694e-09
5.5265653 5.7408892e-09
5.5270254 5.3361741e-09
5.5274855 4.9179493e-09
5.5279456 4.4906401e-09
5.5284057 4.0586717e-09
5.5288658 3.6264695e-09
5.5293259 3.1984585e-09
5.529786 2.7790642e-09
5.530246 2.3727118e-09
5.5307061 1.9838265e-09
5.5311662 1.6168336e-09
5.5316263 1.2761583e-09
5.5320864 9.6622599e-10
5.5325465 6.9146181e-10
5.5330066 4.5629105e-10
5.5334667 2.6513899e-10
5.5339268 1.2243086e-10
5.5343869 3.2591941e-11
5.534847 4.7482982e-14
5.5353071 0
5.5357672 0
5.5362272 0
5.5366873 0
5.5371474 0
5.5376075 0
5.5380676 0
5.5385277 0
5.5389878 0
5.5394479 0
5.539908 0
5.5403681 0
5.5408282 0
5.5412883 0
5.5417483 0
5.5422084 0
5.5426685 0
5.5431286 0
5.5435887 0
5.5440488 0
5.5445089 0
5.544969 0
5.5454291 0
5.5458892 0
5.5463493 0
5.5468094 0
5.5472695 0
5.5477295 0
5.5481896 0
5.5486497 0
5.5491098 0
5.5495699 0
5.55003 0
5.5504901 0
5.5509502 0
5.5514103 0
5.5518704 0
5.5523305 0
5.5527906 0
5.5532507 0
5.5537107 0
5.5541708 0
5.5546309 0
5.555091 0
5.5555511 0
5.5560112 0
5.5564713 0
5.5569314 0
5.5573915 0
5.5578516 0
5.5583117 0
5.5587718 0
5.5592318 0
5.5596919 0
5.560152 0
5.5606121 0
5.5610722 0
5.5615323 0
5.5619924 0
5.5624525 0
5.5629126 0
5.5633727 0
5.5638328 0
5.5642929 0
5.564753 0
5.565213 0
5.5656731 0
5.5661332 0
5.5665933 0
5.5670534 0
5.5675135 0
5.5679736 0
5.5684337 0
5.5688938 0
5.5693539 0
5.569814 0
5.5702741 0
5.5707341 0
5.5711942 0
5.5716543 0
5.5721144 0
5.5725745 0
5.5730346 0
5.5734947 0
5.5739548 0
5.5744149 0
5.574875 0
5.5753351 0
5.5757952 0
5.5762553 0
5.5767153 0
5.5771754 0
5.5776355 0
5.5780956 0
5.5785557 0
5.5790158 0
5.5794759 0
5.579936 0
5.5803961 0
5.5808562 0
5.5813163 0
5.5817764 0
5.5822364 0
5.5826965 0
5.5831566 0
5.5836167 0
5.5840768 0
5.5845369 0
5.584997 0
5.5854571 0
5.5859172 0
5.5863773 0
5.5868374 0
5.5872975 0
5.5877576 0
5.5882176 0
5.5886777 0
5.5891378 0
5.5895979 0
5.590058 0
5.5905181 0
5.5909782 0
5.5914383 0
5.5918984 0
5.5923585 0
5.5928186 0
5.5932787 0
5.5937387 0
5.5941988 0
5.5946589 0
5.595119 0
5.5955791 0
5.5960392 0
5.5964993 0
5.5969594 0
5.5974195 0
5.5978796 0
5.5983397 0
5.5987998 0
5.5992599 0
5.5997199 0
5.60018 0
5.6006401 0
5.6011002 0
5.6015603 0
5.6020204 0
5.6024805 0
5.6029406 0
5.6034007 0
5.6038608 0
5.6043209 0
5.604781 0
5.605241 0
5.6057011 0
5.6061612 0
5.6066213 0
5.6070814 0
5.6075415 0
5.6080016 0
5.6084617 0
5.6089218 0
5.6093819 0
5.609842 0
5.6103021 0
5.6107622 0
5.6112222 0
5.6116823 0
5.6121424 0
5.6126025 0
5.6130626 0
5.6135227 0
5.6139828 0
5.6144429 0
5.614903 0
5.6153631 0
5.6158232 0
5.6162833 0
5.6167433 0
5.6172034 0
5.6176635 0
5.6181236 0
5.6185837 0
5.6190438 0
5.6195039 0
5.619964 0
5.6204241 0
5.6208842 0
5.6213443 0
5.6218044 0
5.6222645 0
5.6227245 0
5.6231846 0
5.6236447 0
5.6241048 0
5.6245649 0
5.625025 0
5.6254851 0
5.6259452 0
5.6264053 0
5.6268654 0
5.6273255 0
5.6277856 0
5.6282456 0
5.6287057 0
5.6291658 0
5.6296259 0
5.630086 0
5.6305461 0
5.6310062 0
5.6314663 0
5.6319264 0
5.6323865 0
5.6328466 0
5.6333067 0
5.6337668 0
5.6342268 1.9738311e-11
5.6346869 1.4574991e-10
5.635147 3.8074597e-10
5.6356071 7.160566e-10
5.6360672 1.1430119e-09
5.6365273 1.652942e-09
5.6369874 2.2371769e-09
5.6374475 2.8870469e-09
5.6379076 3.5938819e-09
5.6383677 4.3490122e-09
5.6388278 5.1437677e-09
5.6392879 5.9694786e-09
5.6397479 6.8174751e-09
5.640208 7.6790872e-09
5.6406681 8.545645e-09
5.6411282 9.4084786e-09
5.6415883 1.0258918e-08
5.6420484 1.1088294e-08
5.6425085 1.1887935e-08
5.6429686 1.2649173e-08
5.6434287 1.35494e-08
5.6438888 1.4763953e-08
5.6443489 1.6270143e-08
5.644809 1.8045264e-08
5.6452691 2.0066608e-08
5.6457291 2.2311468e-08
5.6461892 2.4757138e-08
5.6466493 2.7380911e-08
5.6471094 3.016008e-08
5.6475695 3.3071938e-08
5.6480296 3.6093778e-08
5.6484897 3.9202894e-08
5.6489498 4.2376578e-08
5.6494099 4.5592124e-08
5.64987 4.8826824e-08
5.6503301 5.2057972e-08
5.6507902 5.5262862e-08
5.6512503 5.8418785e-08
5.6517103 6.1503036e-08
5.6521704 6.469065e-08
5.6526305 6.9665378e-08
5.6530906 7.669437e-08
5.6535507 8.5626321e-08
5.6540108 9.6309923e-08
5.6544709 1.0859387e-07
5.654931 1.2232685e-07
5.6553911 1.3735756e-07
5.6558512 1.535347e-07
5.6563113 1.7070695e-07
5.6567714 1.8872301e-07
5.6572314 2.0743158e-07
5.6576915 2.2668134e-07
5.6581516 2.4632099e-07
5.6586117 2.6619922e-07
5.6590718 2.8616472e-07
5.6595319 3.0606619e-07
5.659992 3.2575232e-07
5.6604521 3.4507181e-07
5.6609122 3.6387334e-07
5.6613723 3.8577729e-07
5.6618324 4.173877e-07
5.6622925 4.5818555e-07
5.6627526 5.0748803e-07
5.6632126 5.6461234e-07
5.6636727 6.2887567e-07
5.6641328 6.9959523e-07
5.6645929 7.7608821e-07
5.665053 8.576718e-07
5.6655131 9.436632e-07
5.6659732 1.0333796e-06
5.6664333 1.1261382e-06
5.6668934 1.2212562e-06
5.6673535 1.3180508e-06
5.6678136 1.4158392e-06
5.6682737 1.5139386e-06
5.6687337 1.6116662e-06
5.6691938 1.7083391e-06
5.6696539 1.8032747e-06
5.670114 1.8972174e-06
5.6705741 2.0208421e-06
5.6710342 2.1847019e-06
5.6714943 2.3860017e-06
5.6719544 2.6219462e-06
5.6724145 2.8897403e-06
5.6728746 3.1865889e-06
5.6733347 3.5096968e-06
5.6737948 3.8562688e-06
5.6742549 4.2235099e-06
5.6747149 4.6086248e-06
5.675175 5.0088184e-06
5.6756351 5.4212955e-06
5.6760952 5.843261e-06
5.6765553 6.2719198e-06
5.6770154 6.7044766e-06
5.6774755 7.1381364e-06
5.6779356 7.5701039e-06
5.6783957 7.997584e-06
5.6788558 8.4177816e-06
5.6793159 8.8665642e-06
5.679776 9.4632194e-06
5.680236 1.0207295e-05
5.6806961 1.108856e-05
5.6811562 1.2096786e-05
5.6816163 1.3221741e-05
5.6820764 1.4453197e-05
5.6825365 1.5780924e-05
5.6829966 1.719469e-05
5.6834567 1.8684267e-05
5.6839168 2.0239424e-05
5.6843769 2.1849932e-05
5.684837 2.350556e-05
5.6852971 2.5196078e-05
5.6857572 2.6911257e-05
5.6862172 2.8640866e-05
5.6866773 3.0374675e-05
5.6871374 3.2102456e-05
5.6875975 3.3813976e-05
5.6880576 3.5501174e-05
5.6885177 3.7487629e-05
5.6889778 3.9987601e-05
5.6894379 4.296804e-05
5.689898 4.6395896e-05
5.6903581 5.0238116e-05
5.6908182 5.4461651e-05
5.6912783 5.9033449e-05
5.6917383 6.3920461e-05
5.6921984 6.9089635e-05
5.6926585 7.450792e-05
5.6931186 8.0142266e-05
5.6935787 8.5959622e-05
5.6940388 9.1926937e-05
5.6944989 9.8011161e-05
5.694959 0.00010417924
5.6954191 0.00011039813
5.6958792 0.00011663477
5.6963393 0.00012285612
5.6967994 0.00012902913
5.6972595 0.00013533957
5.6977195 0.00014301732
5.6981796 0.00015218081
5.6986397 0.00016273611
5.6990998 0.00017458931
5.6995599 0.00018764649
5.70002 0.00020181373
5.7004801 0.0002169971
5.7009402 0.00023310268
5.7014003 0.00025003656
5.7018604 0.00026770482
5.7023205 0.00028601352
5.7027806 0.00030486876
5.7032406 0.00032417661
5.7037007 0.00034384315
5.7041608 0.00036377446
5.7046209 0.00038387662
5.705081 0.00040405571
5.7055411 0.00042421781
5.7060012 0.00044426899
5.7064613 0.00046600517
5.7069214 0.00049176757
5.7073815 0.0005213359
5.7078416 0.00055447712
5.7083017 0.00059095815
5.7087618 0.00063054594
5.7092218 0.00067300743
5.7096819 0.00071810955
5.710142 0.00076561925
5.7106021 0.00081530346
5.7110622 0.00086692912
5.7115223 0.00092026317
5.7119824 0.00097507255
5.7124425 0.0010311242
5.7129026 0.0010881851
5.7133627 0.0011460221
5.7138228 0.0012044022
5.7142829 0.0012630923
5.7147429 0.0013218594
5.715203 0.0013810627
5.7156631 0.0014476734
5.7161232 0.0015233751
5.7165833 0.0016076683
5.7170434 0.0017000538
5.7175035 0.0018000322
5.7179636 0.0019071043
5.7184237 0.0020207706
5.7188838 0.0021405319
5.7193439 0.0022658888
5.719804 0.002396342
5.7202641 0.0025313923
5.7207241 0.0026705401
5.7211842 0.0028132864
5.7216443 0.0029591316
5.7221044 0.0031075766
5.7225645 0.0032581219
5.7230246 0.0034102682
5.7234847 0.0035635163
5.7239448 0.0037173668
5.7244049 0.0038769636
5.724865 0.0040548122
5.7253251 0.0042505556
5.7257852 0.0044632865
5.7262452 0.0046920975
5.7267053 0.0049360812
5.7271654 0.0051943302
5.7276255 0.0054659372
5.7280856 0.0057499948
5.7285457 0.0060455956
5.7290058 0.0063518322
5.7294659 0.0066677973
5.729926 0.0069925835
5.7303861 0.0073252833
5.7308462 0.0076649895
5.7313063 0.0080107946
5.7317664 0.0083617913
5.7322264 0.0087170722
5.7326865 0.0090757299
5.7331466 0.0094373809
5.7336067 0.009821587
5.7340668 0.01023766
5.7345269 0.010684246
5.734987 0.011159992
5.7354471 0.011663543
5.7359072 0.012193545
5.7363673 0.012748645
5.7368274 0.013327489
5.7372875 0.013928723
5.7377475 0.014550994
5.7382076 0.015192946
5.7386677 0.015853227
5.7391278 0.016530483
5.7395879 0.01722336
5.740048 0.017930503
5.7405081 0.01865056
5.7409682 0.019382175
5.7414283 0.020123997
5.7418884 0.020874669
5.7423485 0.021640317
5.7428086 0.022450144
5.7432687 0.023305914
5.7437287 0.024206085
5.7441888 0.025149116
5.7446489 0.026133465
5.745109 0.027157593
5.7455691 0.028219956
5.7460292 0.029319015
5.7464893 0.030453227
5.7469494 0.031621053
5.7474095 0.03282095
5.7478696 0.034051377
5.7483297 0.035310794
5.7487898 0.036597659
5.7492498 0.03791043
5.7497099 0.039247568
5.75017 0.04060753
5.7506301 0.041988775
5.7510902 0.04338977
5.7515503 0.044829107
5.7520104 0.0463242
5.7524705 0.047874018
5.7529306 0.049477534
5.7533907 0.051133719
5.7538508 0.052841544
5.7543109 0.05459998
5.754771 0.056407999
5.755231 0.058264572
5.7556911 0.06016867
5.7561512 0.062119266
5.7566113 0.064115329
5.7570714 0.066155832
5.7575315 0.068239745
5.7579916 0.070366041
5.7584517 0.07253369
5.7589118 0.074741664
5.7593719 0.076988935
5.759832 0.079274472
5.7602921 0.081598486
5.7607522 0.08397005
5.7612122 0.086391593
5.7616723 0.08886361
5.7621324 0.091386593
5.7625925 0.093961035
5.7630526 0.096587428
5.7635127 0.099266266
5.7639728 0.10199804
5.7644329 0.10478324
5.764893 0.10762237
5.7653531 0.11051591
5.7658132 0.11346436
5.7662733 0.11646822
5.7667333 0.11952796
5.7671934 0.12264409
5.7676535 0.1258171
5.7681136 0.12904749
5.7685737 0.13233573
5.7690338 0.13568234
5.7694939 0.13907394
5.769954 0.14248898
5.7704141 0.14592991
5.7708742 0.14939958
5.7713343 0.15290082
5.7717944 0.15643647
5.7722545 0.16000936
5.7727145 0.16362234
5.7731746 0.16727823
5.7736347 0.17097988
5.7740948 0.17473012
5.7745549 0.1785318
5.775015 0.18238774
5.7754751 0.18630079
5.7759352 0.19027378
5.7763953 0.19430956
5.7768554 0.19841095
5.7773155 0.20258079
5.7777756 0.20682193
5.7782356 0.21113463
5.7786957 0.21547431
5.7791558 0.21982381
5.7796159 0.22418311
5.780076 0.22855219
5.7805361 0.23293102
5.7809962 0.23731957
5.7814563 0.24171783
5.7819164 0.24612578
5.7823765 0.25054339
5.7828366 0.25497063
5.7832967 0.25940749
5.7837568 0.26385394
5.7842168 0.26830996
5.7846769 0.27277553
5.785137 0.27725062
5.7855971 0.28173522
5.7860572 0.28622929
5.7865173 0.29073281
5.7869774 0.29524577
5.7874375 0.2997704
5.7878976 0.30431239
5.7883577 0.30887024
5.7888178 0.31344199
5.7892779 0.31802569
5.7897379 0.32261937
5.790198 0.32722108
5.7906581 0.33182887
5.7911182 0.33644077
5.7915783 0.34105483
5.7920384 0.34566909
5.7924985 0.35028159
5.7929586 0.35489038
5.7934187 0.3594935
5.7938788 0.36408899
5.7943389 0.3686749
5.794799 0.37324926
5.7952591 0.37781013
5.7957191 0.38235553
5.7961792 0.38688331
5.7966393 0.39137257
5.7970994 0.39581203
5.7975595 0.40020371
5.7980196 0.40454966
5.7984797 0.4088519
5.7989398 0.41311247
5.7993999 0.4173334
5.79986 0.42151674
5.8003201 0.42566451
5.8007802 0.42977874
5.8012402 0.43386148
5.8017003 0.43791476
5.8021604 0.44194061
5.8026205 0.44594107
5.8030806 0.44991817
5.8035407 0.45387395
5.8040008 0.45781043
5.8044609 0.46172967
5.804921 0.46563368
5.8053811 0.4695135
5.8058412 0.47331377
5.8063013 0.47702885
5.8067614 0.48066145
5.8072214 0.48421428
5.8076815 0.48769004
5.8081416 0.49109146
5.8086017 0.49442122
5.8090618 0.49768205
5.8095219 0.50087665
5.809982 0.50400773
5.8104421 0.507078
5.8109022 0.51009017
5.8113623 0.51304695
5.8118224 0.51595104
5.8122825 0.51880516
5.8127425 0.52161202
5.8132026 0.52437431
5.8136627 0.52709476
5.8141228 0.52977607
5.8145829 0.53240236
5.815043 0.53495274
5.8155031 0.53742772
5.8159632 0.53982785
5.8164233 0.54215369
5.8168834 0.5444058
5.8173435 0.54658472
5.8178036 0.54869101
5.8182637 0.55072523
5.8187237 0.55268792
5.8191838 0.55457964
5.8196439 0.55640094
5.820104 0.55815239
5.8205641 0.55983452
5.8210242 0.56144789
5.8214843 0.56299307
5.8219444 0.56447059
5.8224045 0.56588103
5.8228646 0.56722491
5.8233247 0.56850372
5.8237848 0.56972687
5.8242448 0.57089559
5.8247049 0.57200843
5.825165 0.57306393
5.8256251 0.57406064
5.8260852 0.57499711
5.8265453 0.57587189
5.8270054 0.57668351
5.8274655 0.57743053
5.8279256 0.57811149
5.8283857 0.57872494
5.8288458 0.57926943
5.8293059 0.5797435
5.829766 0.5801457
5.830226 0.58047457
5.8306861 0.58072866
5.8311462 0.58090652
5.8316063 0.5810067
5.8320664 0.58102773
5.8325265 0.58098665
5.8329866 0.58092024
5.8334467 0.58082664
5.8339068 0.58070273
5.8343669 0.58054537
5.834827 0.58035143
5.8352871 0.58011778
5.8357471 0.57984128
5.8362072 0.57951881
5.8366673 0.57914724
5.8371274 0.57872342
5.8375875 0.57824424
5.8380476 0.57770655
5.8385077 0.57710723
5.8389678 0.57644314
5.8394279 0.57571115
5.839888 0.57490813
5.8403481 0.57403095
5.8408082 0.57307648
5.8412683 0.57204321
5.8417283 0.57097752
5.8421884 0.5699012
5.8426485 0.56881347
5.8431086 0.56771358
5.8435687 0.56660074
5.8440288 0.5654742
5.8444889 0.56433318
5.844949 0.5631769
5.8454091 0.56200461
5.8458692 0.56081554
5.8463293 0.5596089
5.8467894 0.55838394
5.8472494 0.55713989
5.8477095 0.55587597
5.8481696 0.55459142
5.8486297 0.55328546
5.8490898 0.55195733
5.8495499 0.55060625
5.85001 0.54923147
5.8504701 0.54783293
5.8509302 0.5464139
5.8513903 0.54497682
5.8518504 0.54352395
5.8523105 0.54205755
5.8527706 0.54057987
5.8532306 0.53909317
5.8536907 0.53759972
5.8541508 0.53610177
5.8546109 0.53460157
5.855071 0.5331014
5.8555311 0.5316035
5.8559912 0.53011013
5.8564513 0.52862356
5.8569114 0.52714604
5.8573715 0.52567983
5.8578316 0.52422719
5.8582917 0.52279038
5.8587518 0.52137166
5.8592118 0.51997328
5.8596719 0.51859668
5.860132 0.51724163
5.8605921 0.51590776
5.8610522 0.51459471
5.8615123 0.51330213
5.8619724 0.51202966
5.8624325 0.51077694
5.8628926 0.50954362
5.8633527 0.50832933
5.8638128 0.50713371
5.8642729 0.50595641
5.8647329 0.50479708
5.865193 0.50365535
5.8656531 0.50253086
5.8661132 0.50142326
5.8665733 0.50033218
5.8670334 0.49925728
5.8674935 0.49819819
5.8679536 0.49715455
5.8684137 0.49613097
5.8688738 0.49516053
5.8693339 0.49424811
5.869794 0.49339221
5.8702541 0.49259128
5.8707141 0.49184381
5.8711742 0.49114825
5.8716343 0.49050309
5.8720944 0.4899068
5.8725545 0.48935784
5.8730146 0.48885469
5.8734747 0.48839582
5.8739348 0.4879797
5.8743949 0.48760481
5.874855 0.48726961
5.8753151 0.48697258
5.8757752 0.48671218
5.8762352 0.4864869
5.8766953 0.48629521
5.8771554 0.48613556
5.8776155 0.48600926
5.8780756 0.48592019
5.8785357 0.48586877
5.8789958 0.48585538
5.8794559 0.4858804
5.879916 0.4859442
5.8803761 0.48604715
5.8808362 0.48618965
5.8812963 0.48637207
5.8817564 0.48659478
5.8822164 0.48685816
5.8826765 0.4871626
5.8831366 0.48750846
5.8835967 0.48789613
5.8840568 0.48832598
5.8845169 0.4887984
5.884977 0.48931376
5.8854371 0.48987243
5.8858972 0.4904748
5.8863573 0.4911201
5.8868174 0.49179152
5.8872775 0.49248385
5.8877375 0.4931977
5.8881976 0.49393369
5.8886577 0.49469243
5.8891178 0.49547454
5.8895779 0.49628065
5.890038 0.49711136
5.8904981 0.4979673
5.8909582 0.49884908
5.8914183 0.49975732
5.8918784 0.50069263
5.8923385 0.50165564
5.8927986 0.50264695
5.8932587 0.5036672
5.8937187 0.50471698
5.8941788 0.50579693
5.8946389 0.50690765
5.895099 0.50804977
5.8955591 0.50921996
5.8960192 0.51040809
5.8964793 0.51161369
5.8969394 0.51283681
5.8973995 0.51407754
5.8978596 0.51533593
5.8983197 0.51661206
5.8987798 0.51790599
5.8992398 0.51921779
5.8996999 0.52054753
5.90016 0.52189529
5.9006201 0.52326111
5.9010802 0.52464509
5.9015403 0.52604727
5.9020004 0.52746774
5.9024605 0.52890655
5.9029206 0.53036379
5.9033807 0.53183951
5.9038408 0.53333378
5.9043009 0.53484677
5.904761 0.53638361
5.905221 0.53794687
5.9056811 0.53953601
5.9061412 0.54115048
5.9066013 0.54278972
5.9070614 0.54445319
5.9075215 0.54614034
5.9079816 0.54785061
5.9084417 0.54958346
5.9089018 0.55133833
5.9093619 0.55311468
5.909822 0.55491196
5.9102821 0.55672961
5.9107421 0.55856709
5.9112022 0.56042385
5.9116623 0.56229933
5.9121224 0.56419299
5.9125825 0.56610427
5.9130426 0.56803263
5.9135027 0.56998208
5.9139628 0.5719733
5.9144229 0.57400813
5.914883 0.57608569
5.9153431 0.57820511
5.9158032 0.58036551
5.9162633 0.58256599
5.9167233 0.58480569
5.9171834 0.58708372
5.9176435 0.58939921
5.9181036 0.59175126
5.9185637 0.59413901
5.9190238 0.59656157
5.9194839 0.59901806
5.919944 0.6015076
5.9204041 0.6040293
5.9208642 0.6065823
5.9213243 0.60916571
5.9217844 0.61177865
5.9222444 0.61442023
5.9227045 0.6170986
5.9231646 0.61982335
5.9236247 0.62259492
5.9240848 0.62541377
5.9245449 0.62828034
5.925005 0.63119506
5.9254651 0.63415837
5.9259252 0.63717073
5.9263853 0.64023258
5.9268454 0.64334435
5.9273055 0.64650649
5.9277656 0.64971945
5.9282256 0.65298366
5.9286857 0.65629956
5.9291458 0.65966761
5.9296059 0.66308824
5.930066 0.66656189
5.9305261 0.67008902
5.9309862 0.67367005
5.9314463 0.67730256
5.9319064 0.6809614
5.9323665 0.68464251
5.9328266 0.68834826
5.9332867 0.69208104
5.9337467 0.69584324
5.9342068 0.69963722
5.9346669 0.70346538
5.935127 0.70733008
5.9355871 0.71123372
5.9360472 0.71517867
5.9365073 0.71916731
5.9369674 0.72320203
5.9374275 0.72728519
5.9378876 0.7314192
5.9383477 0.73560641
5.9388078 0.73984922
5.9392679 0.74415
5.9397279 0.74851114
5.940188 0.75293501
5.9406481 0.75740592
5.9411082 0.76188965
5.9415683 0.7663841
5.9420284 0.77088804
5.9424885 0.77540022
5.9429486 0.77991938
5.9434087 0.78444429
5.9438688 0.78897368
5.9443289 0.79350632
5.944789 0.79804095
5.945249 0.80257633
5.9457091 0.8071112
5.9461692 0.81164432
5.9466293 0.81617445
5.9470894 0.82070033
5.9475495 0.82522071
5.9480096 0.82973434
5.9484697 0.83423998
5.9489298 0.83873639
5.9493899 0.84322247
5.94985 0.8477013
5.9503101 0.85217454
5.9507702 0.85664227
5.9512302 0.86110459
5.9516903 0.86556161
5.9521504 0.87001341
5.9526105 0.8744601
5.9530706 0.87890177
5.9535307 0.88333852
5.9539908 0.88777045
5.9544509 0.89219765
5.954911 0.89662022
5.9553711 0.90103826
5.9558312 0.90545186
5.9562913 0.90986113
5.9567514 0.91426615
5.9572114 0.91866703
5.9576715 0.92306387
5.9581316 0.92745675
5.9585917 0.93182204
5.9590518 0.93608321
5.9595119 0.94023901
5.959972 0.94429456
5.9604321 0.948255
5.9608922 0.95212546
5.9613523 0.95591107
5.9618124 0.95961697
5.9622725 0.96324827
5.9627325 0.96681013
5.9631926 0.97030766
5.9636527 0.973746
5.9641128 0.97713028
5.9645729 0.98046563
5.965033 0.98375719
5.9654931 0.98701008
5.9659532 0.99022944
5.9664133 0.9934204
5.9668734 0.9965881
5.9673335 0.9997373
5.9677936 1.0028091
5.9682537 1.0057599
5.9687137 1.0085926
5.9691738 1.0113104
5.9696339 1.0139163
5.970094 1.0164135
5.9705541 1.018805
5.9710142 1.0210938
5.9714743 1.0232832
5.9719344 1.025376
5.9723945 1.0273755
5.9728546 1.0292846
5.9733147 1.0311066
5.9737748 1.0328444
5.9742348 1.0345011
5.9746949 1.0360798
5.975155 1.0375836
5.9756151 1.0390155
5.9760752 1.0403787
5.9765353 1.0416713
5.9769954 1.0428648
5.9774555 1.0439544
5.9779156 1.0449399
5.9783757 1.0458212
5.9788358 1.0465982
5.9792959 1.0472709
5.979756 1.047839
5.980216 1.0483026
5.9806761 1.0486615
5.9811362 1.0489156
5.9815963 1.0490649
5.9820564 1.0491092
5.9825165 1.0490484
5.9829766 1.0488824
5.9834367 1.0486111
5.9838968 1.0482345
5.9843569 1.0477524
5.984817 1.0471647
5.9852771 1.0464714
5.9857371 1.0456908
5.9861972 1.0448462
5.9866573 1.0439344
5.9871174 1.0429521
5.9875775 1.0418961
5.9880376 1.0407628
5.9884977 1.0395492
5.9889578 1.0382518
5.9894179 1.0368673
5.989878 1.0353925
5.9903381 1.0338239
5.9907982 1.0321584
5.9912583 1.0303925
5.9917183 1.0285229
5.9921784 1.0265464
5.9926385 1.0244596
5.9930986 1.0222592
5.9935587 1.0199419
5.9940188 1.0175044
5.9944789 1.0149498
5.994939 1.0123579
5.9953991 1.0097489
5.9958592 1.0071178
5.9963193 1.0044592
5.9967794 1.0017681
5.9972394 0.99903916
5.9976995 0.99626734
5.9981596 0.99344741
5.9986197 0.9905742
5.9990798 0.98764252
5.9995399 0.98464719
6 0.98158304
