# Supplementary material for: Structural motifs of gold cluster anions with 17 to 69 atoms
Source: Nat Commun. 2026 Apr 10;17:5099. doi: 10.1038/s41467-026-71649-9 (PMC13246909; doi:10.1038/s41467-026-71649-9)
Supplement: Supplementary file 5 — Source Data [file 41467_2026_71649_MOESM5_ESM.zip › Figure2/42_exp.dat]

3.6 0.0025
3.6004801 0.0024883116
3.6009602 0.0024840723
3.6014403 0.0024855116
3.6019204 0.002490859
3.6024005 0.002498344
3.6028806 0.0025061959
3.6033607 0.0025126444
3.6038408 0.0025159188
3.6043209 0.0025142486
3.604801 0.0025058634
3.6052811 0.0024856021
3.6057612 0.0024407085
3.6062412 0.0023763107
3.6067213 0.0022994909
3.6072014 0.0022173313
3.6076815 0.0021369138
3.6081616 0.0020653208
3.6086417 0.0020096343
3.6091218 0.0019769365
3.6096019 0.0019743094
3.610082 0.0020082016
3.6105621 0.0020562112
3.6110422 0.0021042208
3.6115223 0.0021522304
3.6120024 0.00220024
3.6124825 0.0022482496
3.6129626 0.0022962593
3.6134427 0.0023442689
3.6139228 0.0023922785
3.6144029 0.0024402881
3.614883 0.0024882977
3.6153631 0.0025411972
3.6158432 0.0026079587
3.6163233 0.002683831
3.6168034 0.0027635026
3.6172835 0.0028416619
3.6177636 0.0029129973
3.6182436 0.0029721971
3.6187237 0.0030139497
3.6192038 0.0030329436
3.6196839 0.0030238672
3.620164 0.0029835967
3.6206441 0.0029355871
3.6211242 0.0028875775
3.6216043 0.0028395679
3.6220844 0.0027915583
3.6225645 0.0027435487
3.6230446 0.0026955391
3.6235247 0.0026475295
3.6240048 0.0025995199
3.6244849 0.0025515103
3.624965 0.0025035007
3.6254451 0.0024554911
3.6259252 0.0024074815
3.6264053 0.0023594719
3.6268854 0.0023114623
3.6273655 0.0022634527
3.6278456 0.0022154431
3.6283257 0.0021674335
3.6288058 0.0021194239
3.6292859 0.0020714143
3.629766 0.0020234047
3.630246 0.0019753951
3.6307261 0.0019273855
3.6312062 0.0018793759
3.6316863 0.0018313663
3.6321664 0.0017833567
3.6326465 0.0017353471
3.6331266 0.0016873375
3.6336067 0.0016393279
3.6340868 0.0015913183
3.6345669 0.0015433087
3.635047 0.0014952991
3.6355271 0.0014472895
3.6360072 0.0013992799
3.6364873 0.0013512703
3.6369674 0.0013032607
3.6374475 0.0012552511
3.6379276 0.0012072414
3.6384077 0.0011592318
3.6388878 0.0011112222
3.6393679 0.0010632126
3.639848 0.001015203
3.6403281 0.00097035163
3.6408082 0.00093772193
3.6412883 0.00091668646
3.6417684 0.00090591733
3.6422484 0.00090408662
3.6427285 0.00090986644
3.6432086 0.0009219289
3.6436887 0.00093894608
3.6441688 0.00095959009
3.6446489 0.00098253303
3.645129 0.0010066178
3.6456091 0.0010341664
3.6460892 0.0010663248
3.6465693 0.0011030932
3.6470494 0.0011444713
3.6475295 0.0011904593
3.6480096 0.0012410571
3.6484897 0.0012962648
3.6489698 0.0013560823
3.6494499 0.0014205097
3.64993 0.0014895469
3.6504101 0.0015678252
3.6508902 0.001660991
3.6513703 0.0017652098
3.6518504 0.0018764977
3.6523305 0.0019908712
3.6528106 0.0021043465
3.6532907 0.00221294
3.6537708 0.0023126678
3.6542509 0.0023995464
3.6547309 0.002469592
3.655211 0.0025211042
3.6556911 0.0025691138
3.6561712 0.0026171234
3.6566513 0.002665133
3.6571314 0.0027131426
3.6576115 0.0027611522
3.6580916 0.0028091618
3.6585717 0.0028571714
3.6590518 0.002905181
3.6595319 0.0029531906
3.660012 0.0030012002
3.6604921 0.0030492098
3.6609722 0.0030972194
3.6614523 0.003145229
3.6619324 0.0031932386
3.6624125 0.0032412482
3.6628926 0.0032892579
3.6633727 0.0033372675
3.6638528 0.0033852771
3.6643329 0.0034332867
3.664813 0.0034812963
3.6652931 0.0035367837
3.6657732 0.0036264929
3.6662533 0.0037469984
3.6667333 0.0038916606
3.6672134 0.00405384
3.6676935 0.0042268971
3.6681736 0.0044041925
3.6686537 0.0045790866
3.6691338 0.0047449398
3.6696139 0.0048951128
3.670094 0.0050236765
3.6705741 0.0051489855
3.6710542 0.0052787503
3.6715343 0.0054089872
3.6720144 0.0055357126
3.6724945 0.0056549427
3.6729746 0.0057626939
3.6734547 0.0058549824
3.6739348 0.0059278245
3.6744149 0.0059772366
3.674895 0.0059992349
3.6753751 0.006
3.6758552 0.006
3.6763353 0.006
3.6768154 0.006
3.6772955 0.006
3.6777756 0.006
3.6782557 0.006
3.6787357 0.006
3.6792158 0.006
3.6796959 0.006
3.680176 0.006
3.6806561 0.006
3.6811362 0.006
3.6816163 0.006
3.6820964 0.006
3.6825765 0.006
3.6830566 0.006
3.6835367 0.006
3.6840168 0.006
3.6844969 0.006
3.684977 0.006
3.6854571 0.006
3.6859372 0.006
3.6864173 0.006
3.6868974 0.006
3.6873775 0.006
3.6878576 0.006
3.6883377 0.006
3.6888178 0.006
3.6892979 0.006
3.689778 0.006
3.6902581 0.006
3.6907381 0.006
3.6912182 0.006
3.6916983 0.006
3.6921784 0.006
3.6926585 0.006
3.6931386 0.006
3.6936187 0.006
3.6940988 0.006
3.6945789 0.006
3.695059 0.006
3.6955391 0.006
3.6960192 0.006
3.6964993 0.006
3.6969794 0.006
3.6974595 0.006
3.6979396 0.006
3.6984197 0.006
3.6988998 0.006
3.6993799 0.006
3.69986 0.006
3.7003401 0.0060023129
3.7008202 0.0060134534
3.7013003 0.0060338135
3.7017804 0.0060633934
3.7022605 0.0061021929
3.7027405 0.0061502121
3.7032206 0.006207451
3.7037007 0.0062739096
3.7041808 0.0063495878
3.7046609 0.0064344858
3.705141 0.0065282056
3.7056211 0.0066242248
3.7061012 0.006720244
3.7065813 0.0068162633
3.7070614 0.0069122825
3.7075415 0.0070083017
3.7080216 0.0071043209
3.7085017 0.0072003401
3.7089818 0.0072963593
3.7094619 0.0073923785
3.709942 0.0074883977
3.7104221 0.0075844169
3.7109022 0.0076804361
3.7113823 0.0077764553
3.7118624 0.0078724745
3.7123425 0.0079684937
3.7128226 0.0080645129
3.7133027 0.0081605321
3.7137828 0.0082565513
3.7142629 0.0083525705
3.7147429 0.0084485897
3.715223 0.0085472674
3.7157031 0.008665387
3.7161832 0.0088020539
3.7166633 0.0089526204
3.7171434 0.0091124388
3.7176235 0.0092768616
3.7181036 0.009441241
3.7185837 0.0096009294
3.7190638 0.0097512792
3.7195439 0.0098876426
3.720024 0.010005329
3.7205041 0.010083479
3.7209842 0.010114839
3.7214643 0.010110165
3.7219444 0.010080213
3.7224245 0.010035738
3.7229046 0.0099874974
3.7233847 0.0099462463
3.7238648 0.009922741
3.7243449 0.0099277373
3.724825 0.0099719914
3.7253051 0.01005662
3.7257852 0.010153006
3.7262653 0.010258992
3.7267453 0.010375375
3.7272254 0.010502953
3.7277055 0.010642522
3.7281856 0.010794878
3.7286657 0.010960819
3.7291458 0.011141141
3.7296259 0.011336641
3.730106 0.011548005
3.7305861 0.011772242
3.7310662 0.012006071
3.7315463 0.012247277
3.7320264 0.012493647
3.7325065 0.012742969
3.7329866 0.01299303
3.7334667 0.013241616
3.7339468 0.013486513
3.7344269 0.01372551
3.734907 0.013956392
3.7353871 0.014182325
3.7358672 0.01441123
3.7363473 0.014639885
3.7368274 0.01486475
3.7373075 0.015082283
3.7377876 0.015288943
3.7382677 0.015481189
3.7387477 0.015655481
3.7392278 0.015808276
3.7397079 0.015936035
3.740188 0.016034492
3.7406681 0.016096433
3.7411482 0.016126126
3.7416283 0.016130209
3.7421084 0.016115323
3.7425885 0.016088107
3.7430686 0.0160552
3.7435487 0.016023242
3.7440288 0.015998873
3.7445089 0.015988731
3.744989 0.015999457
3.7454691 0.016022332
3.7459492 0.016044304
3.7464293 0.016067578
3.7469094 0.016094368
3.7473895 0.016126886
3.7478696 0.016167347
3.7483497 0.016217962
3.7488298 0.016280946
3.7493099 0.016358511
3.74979 0.016452871
3.7502701 0.016567822
3.7507502 0.016711424
3.7512302 0.016882992
3.7517103 0.017080756
3.7521904 0.017302944
3.7526705 0.017547787
3.7531506 0.017813513
3.7536307 0.018098352
3.7541108 0.018400534
3.7545909 0.018718288
3.755071 0.01904971
3.7555511 0.019385777
3.7560312 0.019721844
3.7565113 0.020057912
3.7569914 0.020393979
3.7574715 0.020730046
3.7579516 0.021066113
3.7584317 0.02140218
3.7589118 0.021738248
3.7593919 0.022074315
3.759872 0.022410382
3.7603521 0.022746449
3.7608322 0.023082517
3.7613123 0.023418584
3.7617924 0.023754651
3.7622725 0.024090718
3.7627526 0.024426785
3.7632326 0.024762853
3.7637127 0.02509892
3.7641928 0.025434987
3.7646729 0.025771054
3.765153 0.026098758
3.7656331 0.026308649
3.7661132 0.026389969
3.7665933 0.026372461
3.7670734 0.026285871
3.7675535 0.026159944
3.7680336 0.026024424
3.7685137 0.025909058
3.7689938 0.025843589
3.7694739 0.025857762
3.769954 0.025981324
3.7704341 0.026201489
3.7709142 0.026463214
3.7713943 0.026756519
3.7718744 0.027071845
3.7723545 0.027399629
3.7728346 0.027730312
3.7733147 0.028054332
3.7737948 0.028362128
3.7742749 0.02864414
3.774755 0.028890806
3.775235 0.029094325
3.7757151 0.02926254
3.7761952 0.029404352
3.7766753 0.0295275
3.7771554 0.029639724
3.7776355 0.029748765
3.7781156 0.02986236
3.7785957 0.029988252
3.7790758 0.030134178
3.7795559 0.030307879
3.780036 0.030517065
3.7805161 0.030761306
3.7809962 0.031034379
3.7814763 0.031333047
3.7819564 0.031654073
3.7824365 0.031994218
3.7829166 0.032350246
3.7833967 0.032718918
3.7838768 0.033096997
3.7843569 0.033481246
3.784837 0.033868427
3.7853171 0.034273559
3.7857972 0.034747817
3.7862773 0.035279508
3.7867574 0.035851854
3.7872374 0.036448074
3.7877175 0.03705139
3.7881976 0.037645023
3.7886777 0.038212193
3.7891578 0.038736121
3.7896379 0.039200028
3.790118 0.039583763
3.7905981 0.039808491
3.7910782 0.039876193
3.7915583 0.039825876
3.7920384 0.039696543
3.7925185 0.039527202
3.7929986 0.039356856
3.7934787 0.039224511
3.7939588 0.039169172
3.7944389 0.039229845
3.794919 0.039445535
3.7953991 0.039799278
3.7958792 0.040199022
3.7963593 0.040632788
3.7968394 0.041090676
3.7973195 0.041562783
3.7977996 0.042039206
3.7982797 0.042510043
3.7987598 0.042965392
3.7992398 0.04339535
3.7997199 0.043790015
3.8002 0.044140994
3.8006801 0.044457014
3.8011602 0.044747236
3.8016403 0.04501883
3.8021204 0.045278967
3.8026005 0.045534818
3.8030806 0.045793553
3.8035607 0.046062343
3.8040408 0.046348359
3.8045209 0.046658771
3.805001 0.04700075
3.8054811 0.04738636
3.8059612 0.047820836
3.8064413 0.048301191
3.8069214 0.048824437
3.8074015 0.049387587
3.8078816 0.049987652
3.8083617 0.050621645
3.8088418 0.051286578
3.8093219 0.051979464
3.809802 0.052697314
3.8102821 0.053462317
3.8107622 0.054366395
3.8112422 0.055388007
3.8117223 0.056492294
3.8122024 0.057644399
3.8126825 0.058809465
3.8131626 0.059952634
3.8136427 0.06103905
3.8141228 0.062033854
3.8146029 0.06290219
3.815083 0.06361166
3.8155631 0.064241533
3.8160432 0.064845305
3.8165233 0.065424303
3.8170034 0.065979856
3.8174835 0.06651329
3.8179636 0.067025935
3.8184437 0.067519118
3.8189238 0.067994166
3.8194039 0.068452408
3.819884 0.068895172
3.8203641 0.069315183
3.8208442 0.069698115
3.8213243 0.070053628
3.8218044 0.070392345
3.8222845 0.070724889
3.8227646 0.071061883
3.8232446 0.071413951
3.8237247 0.071791715
3.8242048 0.0722058
3.8246849 0.072666827
3.825165 0.073183303
3.8256451 0.073735611
3.8261252 0.074313624
3.8266053 0.074913927
3.8270854 0.075533105
3.8275655 0.076167745
3.8280456 0.076814431
3.8285257 0.077469749
3.8290058 0.078130285
3.8294859 0.078792623
3.829966 0.079453349
3.8304461 0.080110683
3.8309262 0.080768292
3.8314063 0.081430734
3.8318864 0.08210256
3.8323665 0.082788323
3.8328466 0.083492577
3.8333267 0.084219874
3.8338068 0.084974766
3.8342869 0.085761807
3.834767 0.08658555
3.835247 0.087457846
3.8357271 0.088417739
3.8362072 0.089459078
3.8366873 0.09056851
3.8371674 0.091732686
3.8376475 0.092938254
3.8381276 0.094171864
3.8386077 0.095420165
3.8390878 0.096669806
3.8395679 0.097907436
3.840048 0.099120332
3.8405281 0.10036828
3.8410082 0.10168525
3.8414883 0.1030539
3.8419684 0.1044569
3.8424485 0.10587692
3.8429286 0.10729661
3.8434087 0.10869865
3.8438888 0.1100657
3.8443689 0.11138042
3.844849 0.11262549
3.8453291 0.11364889
3.8458092 0.114096
3.8462893 0.11407276
3.8467694 0.11371606
3.8472494 0.11316274
3.8477295 0.11254969
3.8482096 0.11201375
3.8486897 0.1116918
3.8491698 0.11172071
3.8496499 0.11223733
3.85013 0.11335193
3.8506101 0.11465836
3.8510902 0.11597524
3.8515703 0.11730186
3.8520504 0.11863753
3.8525305 0.11998154
3.8530106 0.12133318
3.8534907 0.12269175
3.8539708 0.12405654
3.8544509 0.12542685
3.854931 0.12680197
3.8554111 0.12819106
3.8558912 0.12960552
3.8563713 0.13103691
3.8568514 0.13247645
3.8573315 0.13391539
3.8578116 0.13534496
3.8582917 0.1367564
3.8587718 0.13814094
3.8592519 0.13948981
3.8597319 0.14079426
3.860212 0.14203325
3.8606921 0.14311781
3.8611722 0.14405701
3.8616523 0.14488158
3.8621324 0.14562226
3.8626125 0.14630977
3.8630926 0.14697486
3.8635727 0.14764824
3.8640528 0.14836065
3.8645329 0.14914283
3.865013 0.15002545
3.8654931 0.15096798
3.8659732 0.15191568
3.8664533 0.15286805
3.8669334 0.1538246
3.8674135 0.15478482
3.8678936 0.15574822
3.8683737 0.15671428
3.8688538 0.15768252
3.8693339 0.15865243
3.869814 0.1596235
3.8702941 0.16061541
3.8707742 0.16169496
3.8712543 0.16284288
3.8717343 0.16403112
3.8722144 0.16523163
3.8726945 0.16641637
3.8731746 0.16755729
3.8736547 0.16862635
3.8741348 0.1695955
3.8746149 0.17043669
3.875095 0.17112033
3.8755751 0.17158209
3.8760552 0.1718296
3.8765353 0.17190355
3.8770154 0.17184467
3.8774955 0.17169366
3.8779756 0.17149123
3.8784557 0.1712781
3.8789358 0.17109497
3.8794159 0.17098255
3.879896 0.17098156
3.8803761 0.17110247
3.8808562 0.17128765
3.8813363 0.17151503
3.8818164 0.17176436
3.8822965 0.17201542
3.8827766 0.17224796
3.8832567 0.17244173
3.8837367 0.17257651
3.8842168 0.17263204
3.8846969 0.1725881
3.885177 0.17243054
3.8856571 0.17221351
3.8861372 0.17196039
3.8866173 0.17167847
3.8870974 0.17137505
3.8875775 0.17105744
3.8880576 0.17073294
3.8885377 0.17040886
3.8890178 0.17009249
3.8894979 0.16979115
3.889978 0.16951213
3.8904581 0.16924634
3.8909382 0.1689785
3.8914183 0.16871124
3.8918984 0.16844722
3.8923785 0.16818909
3.8928586 0.16793951
3.8933387 0.16770113
3.8938188 0.16747661
3.8942989 0.1672686
3.894779 0.16707977
3.8952591 0.16693196
3.8957391 0.16691514
3.8962192 0.1670181
3.8966993 0.16721464
3.8971794 0.16747854
3.8976595 0.16778359
3.8981396 0.1681036
3.8986197 0.16841234
3.8990998 0.16868361
3.8995799 0.1688912
3.90006 0.16900964
3.9005401 0.16907534
3.9010202 0.16911985
3.9015003 0.16914187
3.9019804 0.16914007
3.9024605 0.16911316
3.9029406 0.16905982
3.9034207 0.16897874
3.9039008 0.16886861
3.9043809 0.16872812
3.904861 0.16855596
3.9053411 0.16831847
3.9058212 0.1679394
3.9063013 0.16744335
3.9067814 0.16686075
3.9072615 0.16622204
3.9077415 0.16555764
3.9082216 0.16489799
3.9087017 0.16427352
3.9091818 0.16371465
3.9096619 0.16325182
3.910142 0.16291732
3.9106221 0.16275195
3.9111022 0.16273225
3.9115823 0.16281846
3.9120624 0.16297081
3.9125425 0.16314955
3.9130226 0.1633149
3.9135027 0.16342712
3.9139828 0.16344642
3.9144629 0.16333306
3.914943 0.16304726
3.9154231 0.16261408
3.9159032 0.16212026
3.9163833 0.1615705
3.9168634 0.16096841
3.9173435 0.1603176
3.9178236 0.15962169
3.9183037 0.1588843
3.9187838 0.15810904
3.9192639 0.15729952
3.9197439 0.15645937
3.920224 0.15558302
3.9207041 0.15461869
3.9211842 0.15357805
3.9216643 0.15248575
3.9221444 0.15136645
3.9226245 0.15024478
3.9231046 0.14914539
3.9235847 0.14809293
3.9240648 0.14711205
3.9245449 0.14622739
3.925025 0.14546348
3.9255051 0.14478983
3.9259852 0.14416452
3.9264653 0.14358141
3.9269454 0.14303439
3.9274255 0.14251735
3.9279056 0.14202417
3.9283857 0.14154873
3.9288658 0.14108491
3.9293459 0.14062661
3.929826 0.14016769
3.9303061 0.13973393
3.9307862 0.13941985
3.9312663 0.139199
3.9317463 0.13903397
3.9322264 0.13888731
3.9327065 0.13872159
3.9331866 0.13849937
3.9336667 0.13818322
3.9341468 0.13773571
3.9346269 0.1371194
3.935107 0.13629856
3.9355871 0.1352978
3.9360672 0.13415802
3.9365473 0.1329059
3.9370274 0.13156812
3.9375075 0.13017136
3.9379876 0.12874231
3.9384677 0.12730764
3.9389478 0.12589404
3.9394279 0.1245282
3.939908 0.12323679
3.9403881 0.12199581
3.9408682 0.12072526
3.9413483 0.11943978
3.9418284 0.11815679
3.9423085 0.11689374
3.9427886 0.11566803
3.9432687 0.11449711
3.9437487 0.11339841
3.9442288 0.11238934
3.9447089 0.11148734
3.945189 0.11071938
3.9456691 0.1101742
3.9461492 0.10983489
3.9466293 0.10965818
3.9471094 0.10960082
3.9475895 0.10961955
3.9480696 0.1096711
3.9485497 0.10971222
3.9490298 0.10969963
3.9495099 0.1095901
3.94999 0.10934034
3.9504701 0.10898174
3.9509502 0.10858735
3.9514303 0.10816802
3.9519104 0.10773453
3.9523905 0.10729771
3.9528706 0.10686835
3.9533507 0.10645726
3.9538308 0.10607525
3.9543109 0.10573311
3.954791 0.10544166
3.9552711 0.10521014
3.9557512 0.10503295
3.9562312 0.10489831
3.9567113 0.10479464
3.9571914 0.10471039
3.9576715 0.10463399
3.9581516 0.10455386
3.9586317 0.10445843
3.9591118 0.10433616
3.9595919 0.10417545
3.960072 0.10396506
3.9605521 0.10371466
3.9610322 0.10343839
3.9615123 0.10314263
3.9619924 0.10283376
3.9624725 0.10251815
3.9629526 0.10220218
3.9634327 0.10189222
3.9639128 0.10159463
3.9643929 0.10131581
3.964873 0.10106211
3.9653531 0.10084415
3.9658332 0.10067069
3.9663133 0.100532
3.9667934 0.10041762
3.9672735 0.10031707
3.9677536 0.10021988
3.9682336 0.10011558
3.9687137 0.099993695
3.9691938 0.099843759
3.9696739 0.099655297
3.970154 0.099417573
3.9706341 0.099122574
3.9711142 0.098778193
3.9715943 0.098395144
3.9720744 0.097984138
3.9725545 0.097555889
3.9730346 0.097121108
3.9735147 0.096690509
3.9739948 0.096274803
3.9744749 0.095884703
3.974955 0.095530922
3.9754351 0.095205132
3.9759152 0.094888473
3.9763953 0.094587412
3.9768754 0.094308616
3.9773555 0.09405875
3.9778356 0.093844478
3.9783157 0.093672468
3.9787958 0.093549384
3.9792759 0.093481892
3.979756 0.093476657
3.980236 0.093542795
3.9807161 0.09369609
3.9811962 0.09393013
3.9816763 0.094235176
3.9821564 0.09460149
3.9826365 0.095019335
3.9831166 0.095478972
3.9835967 0.095970664
3.9840768 0.096484673
3.9845569 0.097011261
3.985037 0.09754089
3.9855171 0.098101885
3.9859972 0.098710997
3.9864773 0.09935583
3.9869574 0.10002399
3.9874375 0.10070309
3.9879176 0.10138072
3.9883977 0.1020445
3.9888778 0.10268204
3.9893579 0.10328093
3.989838 0.1038288
3.9903181 0.10431943
3.9907982 0.1047656
3.9912783 0.10516654
3.9917584 0.10552007
3.9922384 0.10582401
3.9927185 0.10607618
3.9931986 0.10627441
3.9936787 0.10641652
3.9941588 0.10650032
3.9946389 0.10652363
3.995119 0.10648286
3.9955991 0.10635024
3.9960792 0.1061326
3.9965593 0.10585223
3.9970394 0.10553142
3.9975195 0.10519245
3.9979996 0.10485761
3.9984797 0.10454919
3.9989598 0.10428947
3.9994399 0.10410074
3.99992 0.10400528
4.0004001 0.1039825
4.0008802 0.10396372
4.0013603 0.10394799
4.0018404 0.10393602
4.0023205 0.10392848
4.0028006 0.10392608
4.0032807 0.1039295
4.0037608 0.10393942
4.0042408 0.10395655
4.0047209 0.10398156
4.005201 0.10401469
4.0056811 0.10405236
4.0061612 0.10409338
4.0066413 0.1041374
4.0071214 0.10418408
4.0076015 0.10423306
4.0080816 0.10428399
4.0085617 0.10433652
4.0090418 0.10439031
4.0095219 0.10444499
4.010002 0.10450023
4.0104821 0.10456076
4.0109622 0.10463294
4.0114423 0.10471894
4.0119224 0.10482094
4.0124025 0.10494112
4.0128826 0.10508166
4.0133627 0.10524475
4.0138428 0.10543255
4.0143229 0.10564725
4.014803 0.10589103
4.0152831 0.10618311
4.0157632 0.10659184
4.0162432 0.10711226
4.0167233 0.10773076
4.0172034 0.10843371
4.0176835 0.10920746
4.0181636 0.11003838
4.0186437 0.11091285
4.0191238 0.11181722
4.0196039 0.11273788
4.020084 0.11366274
4.0205641 0.11464308
4.0210442 0.11569477
4.0215243 0.11679798
4.0220044 0.11793289
4.0224845 0.11907966
4.0229646 0.12021847
4.0234447 0.12132949
4.0239248 0.12239288
4.0244049 0.12338881
4.024885 0.12429746
4.0253651 0.12511155
4.0258452 0.12585798
4.0263253 0.12655096
4.0268054 0.12720376
4.0272855 0.12782966
4.0277656 0.12844195
4.0282456 0.12905389
4.0287257 0.12967878
4.0292058 0.13032989
4.0296859 0.1310205
4.030166 0.13176107
4.0306461 0.13252798
4.0311262 0.13331622
4.0316063 0.13413021
4.0320864 0.13497437
4.0325665 0.13585314
4.0330466 0.13677094
4.0335267 0.13773219
4.0340068 0.13874132
4.0344869 0.13980276
4.034967 0.14092093
4.0354471 0.14212652
4.0359272 0.14345105
4.0364073 0.14488771
4.0368874 0.14642955
4.0373675 0.1480696
4.0378476 0.14980091
4.0383277 0.15161654
4.0388078 0.15350951
4.0392879 0.15547288
4.039768 0.1574997
4.040248 0.15958527
4.0407281 0.16173291
4.0412082 0.16393128
4.0416883 0.16616677
4.0421684 0.1684258
4.0426485 0.17069476
4.0431286 0.17296007
4.0436087 0.17520813
4.0440888 0.17742533
4.0445689 0.1795981
4.045049 0.18171281
4.0455291 0.1837598
4.0460092 0.18574878
4.0464893 0.18769451
4.0469694 0.18961173
4.0474495 0.19151521
4.0479296 0.1934197
4.0484097 0.19533995
4.0488898 0.19729072
4.0493699 0.19928677
4.04985 0.20134284
4.0503301 0.20347228
4.0508102 0.2056781
4.0512903 0.20795915
4.0517704 0.2103143
4.0522505 0.21274247
4.0527305 0.21524253
4.0532106 0.21781337
4.0536907 0.22045389
4.0541708 0.22316297
4.0546509 0.22593951
4.055131 0.22878208
4.0556111 0.23168356
4.0560912 0.23463987
4.0565713 0.23764902
4.0570514 0.24070903
4.0575315 0.24381792
4.0580116 0.2469737
4.0584917 0.2501744
4.0589718 0.25341802
4.0594519 0.25670259
4.059932 0.26002613
4.0604121 0.26339095
4.0608922 0.2668003
4.0613723 0.27024876
4.0618524 0.27373078
4.0623325 0.27724084
4.0628126 0.28077339
4.0632927 0.28432289
4.0637728 0.2878838
4.0642529 0.29145058
4.0647329 0.29501769
4.065213 0.29860927
4.0656931 0.30242372
4.0661732 0.30644455
4.0666533 0.31060551
4.0671334 0.31484034
4.0676135 0.3190828
4.0680936 0.32326663
4.0685737 0.32732558
4.0690538 0.3311934
4.0695339 0.33480385
4.070014 0.3380905
4.0704941 0.34081344
4.0709742 0.34288718
4.0714543 0.34444338
4.0719344 0.34561373
4.0724145 0.34652989
4.0728946 0.34732353
4.0733747 0.34812632
4.0738548 0.34906994
4.0743349 0.35028605
4.074815 0.35190633
4.0752951 0.35397567
4.0757752 0.35621513
4.0762553 0.35856057
4.0767353 0.36097786
4.0772154 0.36343289
4.0776955 0.36589154
4.0781756 0.36831967
4.0786557 0.37068317
4.0791358 0.37294791
4.0796159 0.37507978
4.080096 0.37704725
4.0805761 0.37890923
4.0810562 0.38069914
4.0815363 0.38241174
4.0820164 0.3840418
4.0824965 0.38558407
4.0829766 0.38703333
4.0834567 0.38838433
4.0839368 0.38963184
4.0844169 0.39077063
4.084897 0.39179545
4.0853771 0.39265556
4.0858572 0.39327983
4.0863373 0.39372071
4.0868174 0.39403454
4.0872975 0.39427766
4.0877776 0.39450641
4.0882577 0.39477712
4.0887377 0.39514613
4.0892178 0.39566977
4.0896979 0.39640438
4.090178 0.3973867
4.0906581 0.39844706
4.0911382 0.39953454
4.0916183 0.40065104
4.0920984 0.40179847
4.0925785 0.40297873
4.0930586 0.40419371
4.0935387 0.40544532
4.0940188 0.40673546
4.0944989 0.40806603
4.094979 0.40943894
4.0954591 0.41084243
4.0959392 0.41226154
4.0964193 0.41369704
4.0968994 0.41514973
4.0973795 0.4166204
4.0978596 0.41810987
4.0983397 0.41961893
4.0988198 0.42114837
4.0992999 0.42269901
4.09978 0.42427164
4.1002601 0.4258797
4.1007401 0.42758024
4.1012202 0.4293632
4.1017003 0.43120876
4.1021804 0.43309708
4.1026605 0.43500834
4.1031406 0.43692272
4.1036207 0.43882037
4.1041008 0.44068148
4.1045809 0.44248622
4.105061 0.44421475
4.1055411 0.44585093
4.1060212 0.44739193
4.1065013 0.44883776
4.1069814 0.4501884
4.1074615 0.45144387
4.1079416 0.45260415
4.1084217 0.45366925
4.1089018 0.45463918
4.1093819 0.45551393
4.109862 0.45629349
4.1103421 0.45696411
4.1108222 0.45748691
4.1113023 0.45785831
4.1117824 0.45807698
4.1122625 0.45814157
4.1127425 0.45805075
4.1132226 0.45780317
4.1137027 0.45739748
4.1141828 0.45683236
4.1146629 0.45610644
4.115143 0.45522423
4.1156231 0.45427768
4.1161032 0.45329812
4.1165833 0.45228456
4.1170634 0.45123596
4.1175435 0.45015133
4.1180236 0.44902964
4.1185037 0.44786988
4.1189838 0.44667105
4.1194639 0.44543211
4.119944 0.44415206
4.1204241 0.44283917
4.1209042 0.44150775
4.1213843 0.44015866
4.1218644 0.43879256
4.1223445 0.43741016
4.1228246 0.43601212
4.1233047 0.43459913
4.1237848 0.43317188
4.1242649 0.43173104
4.1247449 0.43027731
4.125225 0.42882593
4.1257051 0.42745616
4.1261852 0.42613222
4.1266653 0.4247969
4.1271454 0.42339299
4.1276255 0.42186327
4.1281056 0.42015052
4.1285857 0.41819755
4.1290658 0.41594712
4.1295459 0.41334204
4.130026 0.41032577
4.1305061 0.40710912
4.1309862 0.40389248
4.1314663 0.40067584
4.1319464 0.39745919
4.1324265 0.39424255
4.1329066 0.39102591
4.1333867 0.38780926
4.1338668 0.38459262
4.1343469 0.38137598
4.134827 0.37815933
4.1353071 0.37494269
4.1357872 0.37172605
4.1362673 0.3685094
4.1367473 0.36529276
4.1372274 0.36207612
4.1377075 0.35885947
4.1381876 0.35564283
4.1386677 0.35242619
4.1391478 0.34920954
4.1396279 0.3459929
4.140108 0.3427848
4.1405881 0.33979831
4.1410682 0.33708199
4.1415483 0.33457715
4.1420284 0.33222508
4.1425085 0.32996707
4.1429886 0.32774442
4.1434687 0.32549841
4.1439488 0.32317034
4.1444289 0.3207015
4.144909 0.31803319
4.1453891 0.31519434
4.1458692 0.31233291
4.1463493 0.3094536
4.1468294 0.30655665
4.1473095 0.30364231
4.1477896 0.30071084
4.1482697 0.2977625
4.1487497 0.29479752
4.1492298 0.29181617
4.1497099 0.28881869
4.15019 0.28580126
4.1506701 0.28273024
4.1511502 0.27960949
4.1516303 0.27645319
4.1521104 0.27327553
4.1525905 0.27009071
4.1530706 0.2669129
4.1535507 0.26375631
4.1540308 0.26063512
4.1545109 0.25756352
4.154991 0.2545557
4.1554711 0.25161839
4.1559512 0.24874953
4.1564313 0.24595072
4.1569114 0.24322356
4.1573915 0.24056966
4.1578716 0.23799062
4.1583517 0.23548805
4.1588318 0.23306356
4.1593119 0.23071875
4.159792 0.22845522
4.1602721 0.22626681
4.1607522 0.22411576
4.1612322 0.22199127
4.1617123 0.21988685
4.1621924 0.217796
4.1626725 0.21571221
4.1631526 0.21362898
4.1636327 0.21153982
4.1641128 0.20943823
4.1645929 0.2073177
4.165073 0.20517159
4.1655531 0.20298891
4.1660332 0.20077302
4.1665133 0.19853392
4.1669934 0.19628156
4.1674735 0.19402594
4.1679536 0.19177703
4.1684337 0.18954482
4.1689138 0.18733927
4.1693939 0.18517038
4.169874 0.18304812
4.1703541 0.18099686
4.1708342 0.17905382
4.1713143 0.17721217
4.1717944 0.17546308
4.1722745 0.17379768
4.1727546 0.17220712
4.1732346 0.17068256
4.1737147 0.16921513
4.1741948 0.16779599
4.1746749 0.16641628
4.175155 0.16506652
4.1756351 0.16373157
4.1761152 0.16240734
4.1765953 0.16109313
4.1770754 0.15978824
4.1775555 0.15849199
4.1780356 0.15720365
4.1785157 0.15592255
4.1789958 0.15464797
4.1794759 0.15337922
4.179956 0.1521156
4.1804361 0.15085198
4.1809162 0.14958533
4.1813963 0.14832133
4.1818764 0.14706573
4.1823565 0.1458243
4.1828366 0.14460277
4.1833167 0.14340691
4.1837968 0.14224245
4.1842769 0.14111516
4.184757 0.14003078
4.185237 0.13900441
4.1857171 0.13809153
4.1861972 0.1372877
4.1866773 0.13657773
4.1871574 0.13594645
4.1876375 0.13537868
4.1881176 0.13485925
4.1885977 0.13437297
4.1890778 0.13390469
4.1895579 0.13343921
4.190038 0.13296152
4.1905181 0.13248661
4.1909982 0.13203228
4.1914783 0.13159818
4.1919584 0.13118397
4.1924385 0.13078931
4.1929186 0.13041386
4.1933987 0.13005728
4.1938788 0.12971923
4.1943589 0.12939937
4.194839 0.12909736
4.1953191 0.1288087
4.1957992 0.12852893
4.1962793 0.1282769
4.1967594 0.1280729
4.1972394 0.12793721
4.1977195 0.12789013
4.1981996 0.12795195
4.1986797 0.12814296
4.1991598 0.12848344
4.1996399 0.12899369
4.20012 0.12968941
4.2006001 0.13048179
4.2010802 0.13132202
4.2015603 0.13219981
4.2020404 0.13310485
4.2025205 0.13402685
4.2030006 0.13495548
4.2034807 0.13588047
4.2039608 0.13679149
4.2044409 0.13767824
4.204921 0.13853044
4.2054011 0.13934866
4.2058812 0.14015071
4.2063613 0.14094121
4.2068414 0.14172443
4.2073215 0.14250463
4.2078016 0.14328608
4.2082817 0.14407305
4.2087618 0.14486981
4.2092418 0.14568062
4.2097219 0.14650974
4.210202 0.14737645
4.2106821 0.14839561
4.2111622 0.14955685
4.2116423 0.15081886
4.2121224 0.15214034
4.2126025 0.15347997
4.2130826 0.15479643
4.2135627 0.15604842
4.2140428 0.15719462
4.2145229 0.15819371
4.215003 0.1590044
4.2154831 0.15970854
4.2159632 0.16041268
4.2164433 0.16111682
4.2169234 0.16182096
4.2174035 0.16252511
4.2178836 0.16322925
4.2183637 0.16393339
4.2188438 0.16463753
4.2193239 0.16534167
4.219804 0.16604581
4.2202841 0.16674995
4.2207642 0.16745409
4.2212442 0.16815823
4.2217243 0.16886237
4.2222044 0.16956651
4.2226845 0.17027065
4.2231646 0.17097479
4.2236447 0.17167894
4.2241248 0.17238308
4.2246049 0.17308722
4.225085 0.17379562
4.2255651 0.17467177
4.2260452 0.17576103
4.2265253 0.17701068
4.2270054 0.17836806
4.2274855 0.17978045
4.2279656 0.18119516
4.2284457 0.1825595
4.2289258 0.18382078
4.2294059 0.18492629
4.229886 0.18582336
4.2303661 0.18646295
4.2308462 0.1868564
4.2313263 0.1870573
4.2318064 0.18711993
4.2322865 0.18709854
4.2327666 0.18704739
4.2332466 0.18702074
4.2337267 0.18707286
4.2342068 0.187258
4.2346869 0.18763043
4.235167 0.18822818
4.2356471 0.18889401
4.2361272 0.18957414
4.2366073 0.1902679
4.2370874 0.1909746
4.2375675 0.19169355
4.2380476 0.19242408
4.2385277 0.19316551
4.2390078 0.19391715
4.2394879 0.19467833
4.239968 0.19544837
4.2404481 0.19618806
4.2409282 0.19686668
4.2414083 0.19751493
4.2418884 0.19816372
4.2423685 0.19884394
4.2428486 0.19958652
4.2433287 0.20042235
4.2438088 0.20138235
4.2442889 0.20249742
4.244769 0.20379847
4.245249 0.20529592
4.2457291 0.20688962
4.2462092 0.20855047
4.2466893 0.21026534
4.2471694 0.21202107
4.2476495 0.21380453
4.2481296 0.21560256
4.2486097 0.21740202
4.2490898 0.21918976
4.2495699 0.22095264
4.25005 0.22267789
4.2505301 0.22439446
4.2510102 0.22612227
4.2514903 0.22785442
4.2519704 0.22958404
4.2524505 0.23130422
4.2529306 0.23300809
4.2534107 0.23468876
4.2538908 0.23633935
4.2543709 0.23795296
4.254851 0.23952272
4.2553311 0.24096574
4.2558112 0.24207957
4.2562913 0.24290948
4.2567714 0.24351724
4.2572515 0.24396461
4.2577315 0.24431336
4.2582116 0.24462525
4.2586917 0.24496205
4.2591718 0.24538553
4.2596519 0.24595745
4.260132 0.24672966
4.2606121 0.24756506
4.2610922 0.24840454
4.2615723 0.24925296
4.2620524 0.25011517
4.2625325 0.25099604
4.2630126 0.25190042
4.2634927 0.25283317
4.2639728 0.25379914
4.2644529 0.25480319
4.264933 0.25585017
4.2654131 0.25697038
4.2658932 0.25819464
4.2663733 0.25949971
4.2668534 0.26086159
4.2673335 0.26225629
4.2678136 0.2636598
4.2682937 0.26504813
4.2687738 0.26639728
4.2692539 0.26768324
4.2697339 0.26888202
4.270214 0.2699742
4.2706941 0.27098379
4.2711742 0.27193072
4.2716543 0.27282983
4.2721344 0.27369597
4.2726145 0.27454398
4.2730946 0.27538871
4.2735747 0.27624499
4.2740548 0.27712768
4.2745349 0.27805161
4.275015 0.27903168
4.2754951 0.28013821
4.2759752 0.28139402
4.2764553 0.28275411
4.2769354 0.28417346
4.2774155 0.28560707
4.2778956 0.28700994
4.2783757 0.28833707
4.2788558 0.28954344
4.2793359 0.29058406
4.279816 0.29141392
4.2802961 0.29202635
4.2807762 0.29255029
4.2812563 0.29301251
4.2817363 0.29342642
4.2822164 0.29380538
4.2826965 0.2941628
4.2831766 0.29451207
4.2836567 0.29486656
4.2841368 0.29523968
4.2846169 0.29564482
4.285097 0.29609475
4.2855771 0.29657892
4.2860572 0.29708447
4.2865373 0.29760586
4.2870174 0.29813758
4.2874975 0.2986741
4.2879776 0.29920989
4.2884577 0.29973943
4.2889378 0.30025719
4.2894179 0.30075766
4.289898 0.3012353
4.2903781 0.3016582
4.2908582 0.30196449
4.2913383 0.30214759
4.2918184 0.30220285
4.2922985 0.30212562
4.2927786 0.30191124
4.2932587 0.30155506
4.2937387 0.30105242
4.2942188 0.30039867
4.2946989 0.29958917
4.295179 0.2986142
4.2956591 0.2974314
4.2961392 0.2960681
4.2966193 0.29456914
4.2970994 0.29297937
4.2975795 0.29134364
4.2980596 0.28970679
4.2985397 0.28811367
4.2990198 0.28660913
4.2994999 0.28523802
4.29998 0.28404517
4.3004601 0.28296181
4.3009402 0.28187493
4.3014203 0.28079124
4.3019004 0.27971768
4.3023805 0.27866117
4.3028606 0.27762863
4.3033407 0.27662699
4.3038208 0.27566317
4.3043009 0.2747441
4.304781 0.2738767
4.3052611 0.27306019
4.3057411 0.27225943
4.3062212 0.27146851
4.3067013 0.27068667
4.3071814 0.26991315
4.3076615 0.26914721
4.3081416 0.26838809
4.3086217 0.26763503
4.3091018 0.26688727
4.3095819 0.26614408
4.310062 0.26540514
4.3105421 0.26470101
4.3110222 0.26404092
4.3115023 0.26341147
4.3119824 0.26279929
4.3124625 0.26219098
4.3129426 0.26157315
4.3134227 0.26093242
4.3139028 0.26025538
4.3143829 0.25952866
4.314863 0.25873886
4.3153431 0.25785822
4.3158232 0.25685119
4.3163033 0.25573733
4.3167834 0.25453895
4.3172635 0.25327839
4.3177435 0.25197798
4.3182236 0.25066003
4.3187037 0.24934687
4.3191838 0.24806083
4.3196639 0.24682424
4.320144 0.24565948
4.3206241 0.2445783
4.3211042 0.24356541
4.3215843 0.24260178
4.3220644 0.2416684
4.3225445 0.24074625
4.3230246 0.2398163
4.3235047 0.23885954
4.3239848 0.23785694
4.3244649 0.23678948
4.324945 0.23563814
4.3254251 0.23417867
4.3259052 0.23216242
4.3263853 0.22971054
4.3268654 0.22694791
4.3273455 0.22399943
4.3278256 0.22098999
4.3283057 0.21804449
4.3287858 0.21528782
4.3292659 0.21284488
4.3297459 0.21084056
4.330226 0.20933112
4.3307061 0.20793239
4.3311862 0.20656301
4.3316663 0.20522247
4.3321464 0.20391025
4.3326265 0.20262582
4.3331066 0.20136867
4.3335867 0.20013827
4.3340668 0.19893412
4.3345469 0.19775569
4.335027 0.19660232
4.3355071 0.19542815
4.3359872 0.19421249
4.3364673 0.19297808
4.3369474 0.19174767
4.3374275 0.190544
4.3379076 0.1893898
4.3383877 0.18830782
4.3388678 0.18732081
4.3393479 0.1864515
4.339828 0.18572264
4.3403081 0.18512996
4.3407882 0.18458691
4.3412683 0.18407847
4.3417483 0.18359737
4.3422284 0.18313636
4.3427085 0.18268818
4.3431886 0.18224556
4.3436687 0.18180126
4.3441488 0.18134801
4.3446289 0.18087855
4.345109 0.18038662
4.3455891 0.17989155
4.3460692 0.17940036
4.3465493 0.17890893
4.3470294 0.17841316
4.3475095 0.17790895
4.3479896 0.17739218
4.3484697 0.17685877
4.3489498 0.1763046
4.3494299 0.17572556
4.34991 0.17511756
4.3503901 0.17438801
4.3508702 0.17338857
4.3513503 0.17216602
4.3518304 0.17077218
4.3523105 0.16925886
4.3527906 0.16767789
4.3532707 0.16608108
4.3537508 0.16452025
4.3542308 0.16304722
4.3547109 0.16171381
4.355191 0.16055369
4.3556711 0.15943436
4.3561512 0.15832346
4.3566313 0.15722744
4.3571114 0.15615274
4.3575915 0.1551058
4.3580716 0.15409306
4.3585517 0.15312096
4.3590318 0.15219596
4.3595119 0.15132448
4.359992 0.15051298
4.3604721 0.14975157
4.3609522 0.14902522
4.3614323 0.1483342
4.3619124 0.14767879
4.3623925 0.14705927
4.3628726 0.14647591
4.3633527 0.14592901
4.3638328 0.14541882
4.3643129 0.14494564
4.364793 0.14450974
4.3652731 0.14410579
4.3657532 0.14370966
4.3662332 0.14332184
4.3667133 0.14294611
4.3671934 0.14258628
4.3676735 0.14224616
4.3681536 0.14192954
4.3686337 0.14164024
4.3691138 0.14138205
4.3695939 0.14115878
4.370074 0.14097379
4.3705541 0.14080667
4.3710342 0.14064462
4.3715143 0.14048765
4.3719944 0.14033574
4.3724745 0.14018891
4.3729546 0.14004715
4.3734347 0.13991045
4.3739148 0.13977883
4.3743949 0.13965228
4.374875 0.1395308
4.3753551 0.13941285
4.3758352 0.13929527
4.3763153 0.13917931
4.3767954 0.13906642
4.3772755 0.13895808
4.3777556 0.13885573
4.3782356 0.13876085
4.3787157 0.13867489
4.3791958 0.13859932
4.3796759 0.13853559
4.380156 0.13848604
4.3806361 0.1384626
4.3811162 0.13846569
4.3815963 0.13849154
4.3820764 0.13853638
4.3825565 0.13859645
4.3830366 0.13866796
4.3835167 0.13874717
4.3839968 0.13883028
4.3844769 0.13891354
4.384957 0.13899317
4.3854371 0.13906923
4.3859172 0.13914805
4.3863973 0.13923369
4.3868774 0.13933015
4.3873575 0.13944146
4.3878376 0.13957164
4.3883177 0.13972472
4.3887978 0.13990471
4.3892779 0.14011563
4.389758 0.14036151
4.390238 0.14065243
4.3907181 0.14102225
4.3911982 0.14146278
4.3916783 0.14195878
4.3921584 0.14249497
4.3926385 0.14305609
4.3931186 0.14362688
4.3935987 0.14419208
4.3940788 0.14473643
4.3945589 0.14524466
4.395039 0.14570157
4.3955191 0.14610794
4.3959992 0.14647763
4.3964793 0.14681962
4.3969594 0.14714286
4.3974395 0.14745634
4.3979196 0.147769
4.3983997 0.14808983
4.3988798 0.14842779
4.3993599 0.14879184
4.39984 0.14919095
4.4003201 0.14963841
4.4008002 0.15015283
4.4012803 0.15073506
4.4017604 0.15138471
4.4022404 0.15210136
4.4027205 0.15288462
4.4032006 0.15373409
4.4036807 0.15464936
4.4041608 0.15563002
4.4046409 0.15667569
4.405121 0.15778852
4.4056011 0.15901673
4.4060812 0.16035774
4.4065613 0.16178373
4.4070414 0.16326692
4.4075215 0.16477951
4.4080016 0.16629369
4.4084817 0.16778166
4.4089618 0.16921562
4.4094419 0.17056778
4.409922 0.17181033
4.4104021 0.17295041
4.4108822 0.17404467
4.4113623 0.17510396
4.4118424 0.17613798
4.4123225 0.17715643
4.4128026 0.178169
4.4132827 0.1791854
4.4137628 0.18021531
4.4142428 0.18126844
4.4147229 0.18235449
4.415203 0.18349396
4.4156831 0.18476941
4.4161632 0.18616301
4.4166433 0.18763399
4.4171234 0.18914158
4.4176035 0.190645
4.4180836 0.19210351
4.4185637 0.19347632
4.4190438 0.19472268
4.4195239 0.19580181
4.420004 0.19667296
4.4204841 0.19737538
4.4209642 0.19798554
4.4214443 0.19852191
4.4219244 0.19900296
4.4224045 0.19944716
4.4228846 0.19987297
4.4233647 0.20029887
4.4238448 0.20074333
4.4243249 0.2012248
4.424805 0.20176177
4.4252851 0.20236181
4.4257652 0.20298727
4.4262452 0.20362787
4.4267253 0.20427776
4.4272054 0.20493111
4.4276855 0.20558206
4.4281656 0.20622476
4.4286457 0.20685337
4.4291258 0.20746204
4.4296059 0.20804493
4.430086 0.20859591
4.4305661 0.2091018
4.4310462 0.20956481
4.4315263 0.20999461
4.4320064 0.21040084
4.4324865 0.21079316
4.4329666 0.21118122
4.4334467 0.21157466
4.4339268 0.21198316
4.4344069 0.21241635
4.434887 0.21288389
4.4353671 0.21338259
4.4358472 0.21388882
4.4363273 0.21440457
4.4368074 0.21493299
4.4372875 0.21547723
4.4377676 0.21604043
4.4382476 0.21662574
4.4387277 0.2172363
4.4392078 0.21787526
4.4396879 0.21854576
4.440168 0.21925111
4.4406481 0.21999322
4.4411282 0.22076664
4.4416083 0.22156472
4.4420884 0.22238083
4.4425685 0.2232083
4.4430486 0.2240405
4.4435287 0.22487077
4.4440088 0.22569248
4.4444889 0.22649896
4.444969 0.22728357
4.4454491 0.22805274
4.4459292 0.22881847
4.4464093 0.22957719
4.4468894 0.23032527
4.4473695 0.23105911
4.4478496 0.23177507
4.4483297 0.23246953
4.4488098 0.23313888
4.4492899 0.23377949
4.44977 0.23438774
4.4502501 0.23494334
4.4507301 0.23536298
4.4512102 0.23565987
4.4516903 0.23586256
4.4521704 0.23599961
4.4526505 0.23609956
4.4531306 0.23619098
4.4536107 0.23630241
4.4540908 0.2364624
4.4545709 0.23669951
4.455051 0.23704192
4.4555311 0.23747033
4.4560112 0.23794983
4.4564913 0.23846605
4.4569714 0.23900462
4.4574515 0.23955117
4.4579316 0.24009134
4.4584117 0.24061075
4.4588918 0.24109503
4.4593719 0.24152982
4.459852 0.24190074
4.4603321 0.24220967
4.4608122 0.24249776
4.4612923 0.24276852
4.4617724 0.24302248
4.4622525 0.24326017
4.4627325 0.24348211
4.4632126 0.24368882
4.4636927 0.24388083
4.4641728 0.24405867
4.4646529 0.24422285
4.465133 0.24437391
4.4656131 0.24451261
4.4660932 0.24463971
4.4665733 0.24475592
4.4670534 0.24486199
4.4675335 0.24495861
4.4680136 0.24504653
4.4684937 0.24512645
4.4689738 0.24519909
4.4694539 0.24526519
4.469934 0.24532546
4.4704141 0.24537608
4.4708942 0.24540811
4.4713743 0.24541853
4.4718544 0.24540444
4.4723345 0.24536291
4.4728146 0.24529104
4.4732947 0.2451859
4.4737748 0.2450446
4.4742549 0.24486421
4.4747349 0.24464183
4.475215 0.2443655
4.4756951 0.24397523
4.4761752 0.24348211
4.4766553 0.24291242
4.4771354 0.24229248
4.4776155 0.24164856
4.4780956 0.24100696
4.4785757 0.24039398
4.4790558 0.23983592
4.4795359 0.23935906
4.480016 0.23898963
4.4804961 0.23868508
4.4809762 0.23839136
4.4814563 0.23810586
4.4819364 0.23782597
4.4824165 0.23754907
4.4828966 0.23727254
4.4833767 0.23699379
4.4838568 0.23671019
4.4843369 0.23641913
4.484817 0.236118
4.4852971 0.23580658
4.4857772 0.23549221
4.4862573 0.23517487
4.4867373 0.23485367
4.4872174 0.23452773
4.4876975 0.23419617
4.4881776 0.2338581
4.4886577 0.23351263
4.4891378 0.23315888
4.4896179 0.23279596
4.490098 0.23242242
4.4905781 0.23201929
4.4910582 0.23157775
4.4915383 0.23109779
4.4920184 0.23057942
4.4924985 0.23002263
4.4929786 0.22942743
4.4934587 0.22879381
4.4939388 0.22812178
4.4944189 0.22741133
4.494899 0.22666247
4.4953791 0.22588333
4.4958592 0.22509211
4.4963393 0.22429079
4.4968194 0.22348082
4.4972995 0.22266362
4.4977796 0.22184062
4.4982597 0.22101326
4.4987397 0.22018296
4.4992198 0.21935117
4.4996999 0.21851931
4.50018 0.21768802
4.5006601 0.21685023
4.5011402 0.21600447
4.5016203 0.21515145
4.5021004 0.21429185
4.5025805 0.21342637
4.5030606 0.2125557
4.5035407 0.21168054
4.5040208 0.21080158
4.5045009 0.20991952
4.504981 0.20903505
4.5054611 0.20799351
4.5059412 0.20666102
4.5064213 0.20511086
4.5069014 0.20341657
4.5073815 0.20165169
4.5078616 0.19988978
4.5083417 0.19820439
4.5088218 0.19666906
4.5093019 0.19535734
4.509782 0.19434278
4.5102621 0.19365466
4.5107421 0.1931114
4.5112222 0.19267627
4.5117023 0.19234032
4.5121824 0.19209464
4.5126625 0.19193028
4.5131426 0.19183833
4.5136227 0.19180986
4.5141028 0.19183593
4.5145829 0.19190762
4.515063 0.19201574
4.5155431 0.19213543
4.5160232 0.1922566
4.5165033 0.19238188
4.5169834 0.19251395
4.5174635 0.19265545
4.5179436 0.19280904
4.5184237 0.19297737
4.5189038 0.19316311
4.5193839 0.19336891
4.519864 0.19359742
4.5203441 0.19386074
4.5208242 0.19417851
4.5213043 0.19453706
4.5217844 0.19492105
4.5222645 0.1953151
4.5227445 0.19570384
4.5232246 0.19607192
4.5237047 0.19640396
4.5241848 0.1966846
4.5246649 0.19689848
4.525145 0.19703288
4.5256251 0.19711981
4.5261052 0.19717777
4.5265853 0.19721283
4.5270654 0.19723105
4.5275455 0.19723851
4.5280256 0.19724127
4.5285057 0.19724541
4.5289858 0.197257
4.5294659 0.19728211
4.529946 0.19732681
4.5304261 0.19739391
4.5309062 0.19747853
4.5313863 0.19757658
4.5318664 0.19768402
4.5323465 0.1977968
4.5328266 0.19791087
4.5333067 0.1980222
4.5337868 0.19812672
4.5342669 0.19822039
4.5347469 0.19829917
4.535227 0.19834958
4.5357071 0.19831008
4.5361872 0.19818009
4.5366673 0.19797151
4.5371474 0.19769621
4.5376275 0.19736607
4.5381076 0.19699299
4.5385877 0.19658884
4.5390678 0.1961655
4.5395479 0.19573487
4.540028 0.19530818
4.5405081 0.19470075
4.5409882 0.19381388
4.5414683 0.19272553
4.5419484 0.19151367
4.5424285 0.19025625
4.5429086 0.18903124
4.5433887 0.18791661
4.5438688 0.1869903
4.5443489 0.18633029
4.544829 0.18601453
4.5453091 0.18604765
4.5457892 0.18621049
4.5462693 0.18647389
4.5467493 0.1868293
4.5472294 0.1872682
4.5477095 0.18778205
4.5481896 0.1883623
4.5486697 0.18900043
4.5491498 0.1896879
4.5496299 0.19041616
4.55011 0.19117604
4.5505901 0.19194419
4.5510702 0.19271234
4.5515503 0.1934805
4.5520304 0.19424865
4.5525105 0.1950168
4.5529906 0.19578496
4.5534707 0.19655311
4.5539508 0.19732126
4.5544309 0.19808942
4.554911 0.19885757
4.5553911 0.19962573
4.5558712 0.20039388
4.5563513 0.20116203
4.5568314 0.20193019
4.5573115 0.20269834
4.5577916 0.20346649
4.5582717 0.20423465
4.5587518 0.2050028
4.5592318 0.20577095
4.5597119 0.20653911
4.560192 0.20733868
4.5606721 0.20843872
4.5611522 0.20984779
4.5616323 0.21149979
4.5621124 0.21332862
4.5625925 0.21526817
4.5630726 0.21725236
4.5635527 0.21921507
4.5640328 0.22109021
4.5645129 0.22281169
4.564993 0.22431339
4.5654731 0.22567434
4.5659532 0.22702549
4.5664333 0.22836669
4.5669134 0.22969773
4.5673935 0.23101843
4.5678736 0.23232859
4.5683537 0.23362804
4.5688338 0.23491657
4.5693139 0.236194
4.569794 0.23746013
4.5702741 0.23870835
4.5707542 0.23991306
4.5712342 0.24107986
4.5717143 0.24221825
4.5721944 0.24333776
4.5726745 0.24444791
4.5731546 0.24555821
4.5736347 0.24667819
4.5741148 0.24781736
4.5745949 0.24898524
4.575075 0.25019572
4.5755551 0.25166266
4.5760352 0.2534385
4.5765153 0.25543721
4.5769954 0.25757275
4.5774755 0.25975909
4.5779556 0.26191021
4.5784357 0.26394007
4.5789158 0.26576264
4.5793959 0.26729189
4.579876 0.26844179
4.5803561 0.26923934
4.5808362 0.26993117
4.5813163 0.27053982
4.5817964 0.27107513
4.5822765 0.27154697
4.5827566 0.27196521
4.5832366 0.27233972
4.5837167 0.27268035
4.5841968 0.27299698
4.5846769 0.27329946
4.585157 0.27359401
4.5856371 0.27384294
4.5861172 0.27404632
4.5865973 0.2742202
4.5870774 0.27438062
4.5875575 0.27454363
4.5880376 0.27472527
4.5885177 0.27494159
4.5889978 0.27520863
4.5894779 0.27554245
4.589958 0.27595907
4.5904381 0.27646148
4.5909182 0.27703209
4.5913983 0.27766162
4.5918784 0.27834085
4.5923585 0.27906059
4.5928386 0.27981162
4.5933187 0.28058474
4.5937988 0.28137075
4.5942789 0.28216044
4.594759 0.2829446
4.595239 0.28372682
4.5957191 0.28457288
4.5961992 0.28548035
4.5966793 0.28643353
4.5971594 0.28741673
4.5976395 0.28841422
4.5981196 0.28941031
4.5985997 0.29038931
4.5990798 0.29133549
4.5995599 0.29223316
4.60004 0.29306478
4.6005201 0.29353636
4.6010002 0.29352753
4.6014803 0.29315947
4.6019604 0.29255334
4.6024405 0.2918303
4.6029206 0.29111154
4.6034007 0.29051821
4.6038808 0.29017148
4.6043609 0.29019252
4.604841 0.2907025
4.6053211 0.29170931
4.6058012 0.29290391
4.6062813 0.29424284
4.6067614 0.29570792
4.6072414 0.29728092
4.6077215 0.29894366
4.6082016 0.30067792
4.6086817 0.3024655
4.6091618 0.30428819
4.6096419 0.3061278
4.610122 0.3079801
4.6106021 0.31010248
4.6110822 0.31251711
4.6115623 0.31511752
4.6120424 0.31779724
4.6125225 0.32044979
4.6130026 0.32296869
4.6134827 0.32524748
4.6139628 0.32717967
4.6144429 0.32865879
4.614923 0.32957837
4.6154031 0.33003441
4.6158832 0.33035494
4.6163633 0.33056417
4.6168434 0.33067945
4.6173235 0.33071815
4.6178036 0.33069761
4.6182837 0.33063519
4.6187638 0.33054825
4.6192438 0.33045414
4.6197239 0.33037023
4.620204 0.33030832
4.6206841 0.33023598
4.6211642 0.33014866
4.6216443 0.33005127
4.6221244 0.32994872
4.6226045 0.32984592
4.6230846 0.32974777
4.6235647 0.32965918
4.6240448 0.32958505
4.6245249 0.3295303
4.625005 0.32949984
4.6254851 0.32961882
4.6259652 0.32996286
4.6264453 0.33047056
4.6269254 0.33108052
4.6274055 0.33173134
4.6278856 0.33236163
4.6283657 0.33290998
4.6288458 0.333315
4.6293259 0.33351528
4.629806 0.33344943
4.6302861 0.33311308
4.6307662 0.33271066
4.6312462 0.33227072
4.6317263 0.33179737
4.6322064 0.33129469
4.6326865 0.3307668
4.6331666 0.33021778
4.6336467 0.32965174
4.6341268 0.32907277
4.6346069 0.32848497
4.635087 0.32789231
4.6355671 0.32729318
4.6360472 0.326687
4.6365273 0.32607562
4.6370074 0.32546087
4.6374875 0.32484458
4.6379676 0.3242286
4.6384477 0.32361476
4.6389278 0.32300491
4.6394079 0.32240089
4.639888 0.32180452
4.6403681 0.32123565
4.6408482 0.32072953
4.6413283 0.32027417
4.6418084 0.31985573
4.6422885 0.3194604
4.6427686 0.31907435
4.6432486 0.31868378
4.6437287 0.31827485
4.6442088 0.31783375
4.6446889 0.31734666
4.645169 0.31678251
4.6456491 0.31594979
4.6461292 0.31485237
4.6466093 0.31355826
4.6470894 0.31213544
4.6475695 0.31065192
4.6480496 0.30917569
4.6485297 0.30777477
4.6490098 0.30651714
4.6494899 0.30547081
4.64997 0.30470378
4.6504501 0.30414669
4.6509302 0.30365092
4.6514103 0.30321668
4.6518904 0.30284478
4.6523705 0.30253601
4.6528506 0.30229117
4.6533307 0.30211107
4.6538108 0.30199649
4.6542909 0.30194824
4.654771 0.30196711
4.6552511 0.3020471
4.6557311 0.30215051
4.6562112 0.30226956
4.6566913 0.30240203
4.6571714 0.30254569
4.6576515 0.30269829
4.6581316 0.30285762
4.6586117 0.30302145
4.6590918 0.30318754
4.6595719 0.30335366
4.660052 0.3035177
4.6605321 0.30369057
4.6610122 0.30388283
4.6614923 0.30409776
4.6619724 0.30433868
4.6624525 0.30460887
4.6629326 0.30491163
4.6634127 0.30525026
4.6638928 0.30562805
4.6643729 0.30604829
4.664853 0.3065143
4.6653331 0.30733323
4.6658132 0.30929361
4.6662933 0.31222222
4.6667734 0.31588288
4.6672535 0.32003943
4.6677335 0.3244557
4.6682136 0.32889551
4.6686937 0.3331227
4.6691738 0.33690108
4.6696539 0.3399945
4.670134 0.34220449
4.6706141 0.34403638
4.6710942 0.34571591
4.6715743 0.34723737
4.6720544 0.34859504
4.6725345 0.3497832
4.6730146 0.35079612
4.6734947 0.35162808
4.6739748 0.35227337
4.6744549 0.35272627
4.674935 0.35298104
4.6754151 0.35289226
4.6758952 0.35230115
4.6763753 0.35133216
4.6768554 0.35011356
4.6773355 0.34877365
4.6778156 0.34744069
4.6782957 0.34624298
4.6787758 0.34530879
4.6792559 0.3447664
4.6797359 0.3447441
4.680216 0.3453107
4.6806961 0.34610853
4.6811762 0.34704985
4.6816563 0.34812903
4.6821364 0.3493404
4.6826165 0.35067833
4.6830966 0.35213715
4.6835767 0.35371122
4.6840568 0.35539488
4.6845369 0.3571825
4.685017 0.35906847
4.6854971 0.36109281
4.6859772 0.3632678
4.6864573 0.36555607
4.6869374 0.36792027
4.6874175 0.37032304
4.6878976 0.37272704
4.6883777 0.3750949
4.6888578 0.37738926
4.6893379 0.37957279
4.689818 0.3816081
4.6902981 0.38338844
4.6907782 0.38468454
4.6912583 0.38559598
4.6917383 0.3862522
4.6922184 0.38678267
4.6926985 0.38731684
4.6931786 0.38798416
4.6936587 0.38891409
4.6941388 0.39023609
4.6946189 0.39207961
4.695099 0.39455935
4.6955791 0.3973114
4.6960592 0.40012641
4.6965393 0.40299961
4.6970194 0.40592625
4.6974995 0.40890155
4.6979796 0.41192077
4.6984597 0.41497915
4.6989398 0.41807192
4.6994199 0.42119433
4.6999 0.42434162
4.7003801 0.42750379
4.7008602 0.43066752
4.7013403 0.43383244
4.7018204 0.43699857
4.7023005 0.44016593
4.7027806 0.44333456
4.7032607 0.44650448
4.7037407 0.44967571
4.7042208 0.45284827
4.7047009 0.4560222
4.705181 0.45920949
4.7056611 0.46251879
4.7061412 0.4659384
4.7066213 0.46942088
4.7071014 0.47291882
4.7075815 0.4763848
4.7080616 0.47977137
4.7085417 0.48303113
4.7090218 0.48611664
4.7095019 0.48898048
4.709982 0.49157523
4.7104621 0.49387445
4.7109422 0.49591287
4.7114223 0.4977332
4.7119024 0.49937814
4.7123825 0.50089037
4.7128626 0.50231261
4.7133427 0.50368754
4.7138228 0.50505786
4.7143029 0.50646627
4.714783 0.50795546
4.7152631 0.50956188
4.7157431 0.51126598
4.7162232 0.51303095
4.7167033 0.51482159
4.7171834 0.51660268
4.7176635 0.51833902
4.7181436 0.51999541
4.7186237 0.52153663
4.7191038 0.52292748
4.7195839 0.52413275
4.720064 0.52511508
4.7205441 0.52571198
4.7210242 0.52588845
4.7215043 0.52571388
4.7219844 0.5252577
4.7224645 0.52458929
4.7229446 0.52377807
4.7234247 0.52289344
4.7239048 0.52200481
4.7243849 0.52118158
4.724865 0.52049315
4.7253451 0.51994011
4.7258252 0.51937341
4.7263053 0.51878918
4.7267854 0.51819319
4.7272655 0.51759127
4.7277455 0.51698921
4.7282256 0.51639281
4.7287057 0.51580787
4.7291858 0.5152402
4.7296659 0.5146956
4.730146 0.51420382
4.7306261 0.51410408
4.7311062 0.51441359
4.7315863 0.5150142
4.7320664 0.51578778
4.7325465 0.51661618
4.7330266 0.51738124
4.7335067 0.51796482
4.7339868 0.51824878
4.7344669 0.51811497
4.734947 0.51744523
4.7354271 0.51637689
4.7359072 0.51525178
4.7363873 0.5140794
4.7368674 0.51286557
4.7373475 0.5116161
4.7378276 0.5103368
4.7383077 0.50903351
4.7387878 0.50771202
4.7392679 0.50637815
4.7397479 0.50503772
4.740228 0.50369615
4.7407081 0.5023538
4.7411882 0.50100859
4.7416683 0.4996586
4.7421484 0.4983019
4.7426285 0.49693656
4.7431086 0.49556064
4.7435887 0.49417222
4.7440688 0.49276936
4.7445489 0.49135013
4.745029 0.48991214
4.7455091 0.48832508
4.7459892 0.48652144
4.7464693 0.48455073
4.7469494 0.48246244
4.7474295 0.48030608
4.7479096 0.47813114
4.7483897 0.47598712
4.7488698 0.47392353
4.7493499 0.47198986
4.74983 0.47023562
4.7503101 0.46872669
4.7507902 0.46751529
4.7512703 0.46653763
4.7517504 0.46572243
4.7522304 0.46499845
4.7527105 0.46429442
4.7531906 0.46353908
4.7536707 0.46266117
4.7541508 0.46158944
4.7546309 0.46025262
4.755111 0.4585894
4.7555911 0.45679986
4.7560712 0.45499081
4.7565513 0.45316653
4.7570314 0.45133131
4.7575115 0.44948943
4.7579916 0.44764517
4.7584717 0.44580283
4.7589518 0.44396667
4.7594319 0.44214099
4.759912 0.44033006
4.7603921 0.43854196
4.7608722 0.43678167
4.7613523 0.43504164
4.7618324 0.43331405
4.7623125 0.43159111
4.7627926 0.429865
4.7632727 0.42812792
4.7637528 0.42637204
4.7642328 0.42458956
4.7647129 0.42277268
4.765193 0.4208768
4.7656731 0.41858878
4.7661532 0.41591002
4.7666333 0.412929
4.7671134 0.4097342
4.7675935 0.40641408
4.7680736 0.40305712
4.7685537 0.3997518
4.7690338 0.39658658
4.7695139 0.39364994
4.769994 0.39103036
4.7704741 0.38864556
4.7709542 0.38633463
4.7714343 0.38407971
4.7719144 0.38186299
4.7723945 0.37966666
4.7728746 0.37747291
4.7733547 0.37526391
4.7738348 0.37302184
4.7743149 0.3707289
4.774795 0.36836727
4.7752751 0.36592055
4.7757552 0.36339144
4.7762352 0.36079601
4.7767153 0.35815057
4.7771954 0.35547145
4.7776755 0.35277495
4.7781556 0.3500774
4.7786357 0.34739512
4.7791158 0.34474441
4.7795959 0.3421416
4.780076 0.33960604
4.7805561 0.3372908
4.7810362 0.33523179
4.7815163 0.33337015
4.7819964 0.33164701
4.7824765 0.3300035
4.7829566 0.32838078
4.7834367 0.32671996
4.7839168 0.3249622
4.7843969 0.32304863
4.784877 0.32092038
4.7853571 0.31834118
4.7858372 0.31494087
4.7863173 0.31089653
4.7867974 0.30640912
4.7872775 0.30167961
4.7877576 0.29690899
4.7882376 0.29229821
4.7887177 0.28804826
4.7891978 0.2843601
4.7896779 0.28143471
4.790158 0.27942668
4.7906381 0.27784618
4.7911182 0.27646955
4.7915983 0.27524689
4.7920784 0.27412832
4.7925585 0.27306396
4.7930386 0.2720039
4.7935187 0.27089827
4.7939988 0.26969717
4.7944789 0.26835071
4.794959 0.26680901
4.7954391 0.2651076
4.7959192 0.26335369
4.7963993 0.26156198
4.7968794 0.25974647
4.7973595 0.25792117
4.7978396 0.2561001
4.7983197 0.25429727
4.7987998 0.2525267
4.7992799 0.25080239
4.79976 0.24913836
4.80024 0.24754051
4.8007201 0.24597487
4.8012002 0.24444934
4.8016803 0.24298001
4.8021604 0.24158297
4.8026405 0.24027433
4.8031206 0.23907016
4.8036007 0.23798658
4.8040808 0.23703967
4.8045609 0.23624553
4.805041 0.23562
4.8055211 0.23513314
4.8060012 0.23474815
4.8064813 0.23445381
4.8069614 0.23423893
4.8074415 0.23409229
4.8079216 0.23400268
4.8084017 0.23395891
4.8088818 0.23394976
4.8093619 0.23396403
4.809842 0.23399051
4.8103221 0.23400311
4.8108022 0.23396196
4.8112823 0.23389249
4.8117624 0.23382444
4.8122424 0.23378756
4.8127225 0.23381161
4.8132026 0.23392632
4.8136827 0.23416146
4.8141628 0.23454676
4.8146429 0.23511198
4.815123 0.23588014
4.8156031 0.23673064
4.8160832 0.23760511
4.8165633 0.23849852
4.8170434 0.23940586
4.8175235 0.24032212
4.8180036 0.24124227
4.8184837 0.24216132
4.8189638 0.24307423
4.8194439 0.24397599
4.819924 0.24486159
4.8204041 0.24573364
4.8208842 0.24660363
4.8213643 0.2474719
4.8218444 0.24833853
4.8223245 0.2492036
4.8228046 0.25006721
4.8232847 0.25092942
4.8237648 0.25179034
4.8242448 0.25265003
4.8247249 0.25350859
4.825205 0.25434703
4.8256851 0.25502622
4.8261652 0.2555579
4.8266453 0.25599081
4.8271254 0.25637368
4.8276055 0.25675523
4.8280856 0.2571842
4.8285657 0.25770932
4.8290458 0.25837931
4.8295259 0.25924292
4.830006 0.26034884
4.8304861 0.26167671
4.8309662 0.26316238
4.8314463 0.26478485
4.8319264 0.2665231
4.8324065 0.2683561
4.8328866 0.27026285
4.8333667 0.27222232
4.8338468 0.2742135
4.8343269 0.27621536
4.834807 0.27820689
4.8352871 0.28018976
4.8357672 0.28223632
4.8362472 0.28433455
4.8367273 0.28646214
4.8372074 0.28859677
4.8376875 0.29071612
4.8381676 0.29279788
4.8386477 0.29481973
4.8391278 0.29675936
4.8396079 0.29859444
4.840088 0.30030513
4.8405681 0.30196946
4.8410482 0.30363379
4.8415283 0.30529813
4.8420084 0.30696246
4.8424885 0.30862679
4.8429686 0.31029112
4.8434487 0.31195546
4.8439288 0.31361979
4.8444089 0.31528412
4.844889 0.31694846
4.8453691 0.31861279
4.8458492 0.32027712
4.8463293 0.32194145
4.8468094 0.32360579
4.8472895 0.32527012
4.8477696 0.32693445
4.8482496 0.32859879
4.8487297 0.33026312
4.8492098 0.33192745
4.8496899 0.33359179
4.85017 0.33525906
4.8506501 0.33696364
4.8511302 0.33871594
4.8516103 0.34051664
4.8520904 0.34236644
4.8525705 0.34426602
4.8530506 0.34621605
4.8535307 0.34821724
4.8540108 0.35027025
4.8544909 0.35237579
4.854971 0.35453452
4.8554511 0.35688367
4.8559312 0.35955296
4.8564113 0.36247485
4.8568914 0.3655812
4.8573715 0.36880386
4.8578516 0.37207469
4.8583317 0.37532554
4.8588118 0.37848828
4.8592919 0.38149476
4.859772 0.38427682
4.8602521 0.38679364
4.8607321 0.38916203
4.8612122 0.39142678
4.8616923 0.39361391
4.8621724 0.39574942
4.8626525 0.39785931
4.8631326 0.39996957
4.8636127 0.40210622
4.8640928 0.40429526
4.8645729 0.40656268
4.865053 0.40893636
4.8655331 0.41159987
4.8660132 0.41458901
4.8664933 0.41780086
4.8669734 0.42113248
4.8674535 0.42448094
4.8679336 0.42774331
4.8684137 0.43081666
4.8688938 0.43359806
4.8693739 0.43598457
4.869854 0.43787327
4.8703341 0.43930461
4.8708142 0.44065018
4.8712943 0.44194335
4.8717744 0.44319181
4.8722545 0.44440326
4.8727345 0.44558537
4.8732146 0.44674584
4.8736947 0.44789235
4.8741748 0.44903259
4.8746549 0.45017425
4.875135 0.45132371
4.8756151 0.4524644
4.8760952 0.45359191
4.8765753 0.45471005
4.8770554 0.45582262
4.8775355 0.45693343
4.8780156 0.45804626
4.8784957 0.45916494
4.8789758 0.46029324
4.8794559 0.46143498
4.879936 0.46259396
4.8804161 0.46388102
4.8808962 0.4654385
4.8813763 0.46720945
4.8818564 0.46913416
4.8823365 0.47115293
4.8828166 0.47320607
4.8832967 0.47523388
4.8837768 0.47717666
4.8842569 0.47897472
4.8847369 0.48056835
4.885217 0.48190914
4.8856971 0.48304592
4.8861772 0.48400565
4.8866573 0.48480242
4.8871374 0.48545034
4.8876175 0.48596349
4.8880976 0.48635596
4.8885777 0.48664185
4.8890578 0.48683524
4.8895379 0.48695023
4.890018 0.48700088
4.8904981 0.48697731
4.8909782 0.48685903
4.8914583 0.48664004
4.8919384 0.48631434
4.8924185 0.48587593
4.8928986 0.48531881
4.8933787 0.484637
4.8938588 0.48382448
4.8943389 0.48287527
4.894819 0.48178336
4.8952991 0.48054514
4.8957792 0.47916748
4.8962593 0.47765375
4.8967393 0.47600663
4.8972194 0.47422883
4.8976995 0.47232305
4.8981796 0.47029198
4.8986597 0.46813832
4.8991398 0.46586476
4.8996199 0.46347401
4.9001 0.46096449
4.9005801 0.45822309
4.9010602 0.45524638
4.9015403 0.45209911
4.9020204 0.448846
4.9025005 0.44555181
4.9029806 0.44228127
4.9034607 0.43909912
4.9039408 0.43607011
4.9044209 0.43325896
4.904901 0.43073043
4.9053811 0.42844324
4.9058612 0.42620629
4.9063413 0.42401697
4.9068214 0.42187943
4.9073015 0.4197978
4.9077816 0.41777623
4.9082617 0.41581885
4.9087417 0.41392979
4.9092218 0.4121132
4.9097019 0.41037322
4.910182 0.40871162
4.9106621 0.4071038
4.9111422 0.40553379
4.9116223 0.40399095
4.9121024 0.40246466
4.9125825 0.4009443
4.9130626 0.39941923
4.9135427 0.39787884
4.9140228 0.39631249
4.9145029 0.39470957
4.914983 0.39305944
4.9154631 0.39135698
4.9159432 0.38961044
4.9164233 0.38782875
4.9169034 0.38602082
4.9173835 0.3841956
4.9178636 0.38236198
4.9183437 0.38052891
4.9188238 0.37870529
4.9193039 0.37690005
4.919784 0.37512212
4.9202641 0.37338457
4.9207441 0.37171423
4.9212242 0.37011634
4.9217043 0.36859317
4.9221844 0.36714696
4.9226645 0.36577995
4.9231446 0.36449441
4.9236247 0.36329257
4.9241048 0.36217669
4.9245849 0.36114901
4.925065 0.3602136
4.9255451 0.35949235
4.9260252 0.35905463
4.9265053 0.35889545
4.9269854 0.35900985
4.9274655 0.35939285
4.9279456 0.36003947
4.9284257 0.36094476
4.9289058 0.36210372
4.9293859 0.36351139
4.929866 0.3651628
4.9303461 0.36699861
4.9308262 0.3688688
4.9313063 0.37076364
4.9317864 0.37268158
4.9322665 0.37462108
4.9327465 0.37658062
4.9332266 0.37855865
4.9337067 0.38055364
4.9341868 0.38256404
4.9346669 0.38458832
4.935147 0.38663
4.9356271 0.38875606
4.9361072 0.3909637
4.9365873 0.39322177
4.9370674 0.3954991
4.9375475 0.39776455
4.9380276 0.39998696
4.9385077 0.40213517
4.9389878 0.40417802
4.9394679 0.40608436
4.939948 0.40782302
4.9404281 0.40933276
4.9409082 0.41058326
4.9413883 0.41161996
4.9418684 0.41248891
4.9423485 0.41323614
4.9428286 0.41390769
4.9433087 0.41454959
4.9437888 0.41520788
4.9442689 0.41592861
4.9447489 0.4167578
4.945229 0.41772333
4.9457091 0.41873503
4.9461892 0.41977346
4.9466693 0.42083892
4.9471494 0.42193173
4.9476295 0.42305218
4.9481096 0.42420059
4.9485897 0.42537725
4.9490698 0.42658247
4.9495499 0.42781656
4.95003 0.42908157
4.9505101 0.43084631
4.9509902 0.43335392
4.9514703 0.43642648
4.9519504 0.43988609
4.9524305 0.44355482
4.9529106 0.44725476
4.9533907 0.45080799
4.9538708 0.4540366
4.9543509 0.45676266
4.954831 0.45880827
4.9553111 0.46014459
4.9557912 0.46119726
4.9562713 0.46201938
4.9567514 0.46262398
4.9572314 0.4630241
4.9577115 0.46323277
4.9581916 0.46326301
4.9586717 0.46312785
4.9591518 0.46284033
4.9596319 0.46241348
4.960112 0.46185728
4.9605921 0.46111727
4.9610722 0.4602031
4.9615523 0.4591604
4.9620324 0.45803482
4.9625125 0.45687199
4.9629926 0.45571755
4.9634727 0.45461713
4.9639528 0.45361639
4.9644329 0.45276094
4.964913 0.45209645
4.9653931 0.45172432
4.9658732 0.45172423
4.9663533 0.45201125
4.9668334 0.45249697
4.9673135 0.45309299
4.9677936 0.45371092
4.9682737 0.45426236
4.9687538 0.45465891
4.9692338 0.45481216
4.9697139 0.45463372
4.970194 0.45406205
4.9706741 0.4532757
4.9711542 0.45231105
4.9716343 0.45115024
4.9721144 0.44977544
4.9725945 0.44816879
4.9730746 0.44631246
4.9735547 0.4441886
4.9740348 0.44177935
4.9745149 0.43906689
4.974995 0.43603335
4.9754751 0.43280786
4.9759552 0.42954317
4.9764353 0.42624787
4.9769154 0.42293056
4.9773955 0.41959981
4.9778756 0.41626421
4.9783557 0.41293235
4.9788358 0.40961281
4.9793159 0.40631417
4.979796 0.40304502
4.9802761 0.39978909
4.9807562 0.39645457
4.9812362 0.39306352
4.9817163 0.38965242
4.9821964 0.38625777
4.9826765 0.38291604
4.9831566 0.37966372
4.9836367 0.37653729
4.9841168 0.37357324
4.9845969 0.37080804
4.985077 0.3682789
4.9855571 0.36603944
4.9860372 0.36407494
4.9865173 0.36234178
4.9869974 0.36079635
4.9874775 0.35939501
4.9879576 0.35809415
4.9884377 0.35685014
4.9889178 0.35561937
4.9893979 0.35435821
4.989878 0.35302304
4.9903581 0.35162041
4.9908382 0.35024808
4.9913183 0.34890132
4.9917984 0.34756997
4.9922785 0.34624384
4.9927586 0.34491276
4.9932386 0.34356655
4.9937187 0.34219503
4.9941988 0.34078802
4.9946789 0.33933535
4.995159 0.33781829
4.9956391 0.33612937
4.9961192 0.33427051
4.9965993 0.33228218
4.9970794 0.33020484
4.9975595 0.32807899
4.9980396 0.3259451
4.9985197 0.32384363
4.9989998 0.32181507
4.9994799 0.31989989
4.99996 0.31813856
5.0004401 0.31651861
5.0009202 0.31497387
5.0014003 0.31348899
5.0018804 0.31204897
5.0023605 0.31063881
5.0028406 0.30924352
5.0033207 0.30784812
5.0038008 0.3064376
5.0042809 0.30499697
5.004761 0.30351124
5.005241 0.30195355
5.0057211 0.30025629
5.0062012 0.29843883
5.0066813 0.29653418
5.0071614 0.29457537
5.0076415 0.29259542
5.0081216 0.29062733
5.0086017 0.28870414
5.0090818 0.28685886
5.0095619 0.2851245
5.010042 0.28353619
5.0105221 0.28241206
5.0110022 0.28187237
5.0114823 0.28178689
5.0119624 0.28202542
5.0124425 0.28245773
5.0129226 0.28295361
5.0134027 0.28338283
5.0138828 0.28361518
5.0143629 0.28352045
5.014843 0.2829684
5.0153231 0.28187027
5.0158032 0.28033557
5.0162833 0.27847116
5.0167634 0.27637823
5.0172434 0.27415798
5.0177235 0.2719116
5.0182036 0.2697403
5.0186837 0.26774526
5.0191638 0.26602767
5.0196439 0.26468875
5.020124 0.26381348
5.0206041 0.26314041
5.0210842 0.26254391
5.0215643 0.26202236
5.0220444 0.26157414
5.0225245 0.26119764
5.0230046 0.26089124
5.0234847 0.26065332
5.0239648 0.26048226
5.0244449 0.26037646
5.024925 0.26033428
5.0254051 0.26042908
5.0258852 0.26075369
5.0263653 0.26124123
5.0268454 0.26182196
5.0273255 0.26242614
5.0278056 0.26298403
5.0282857 0.2634259
5.0287658 0.26368199
5.0292458 0.26368259
5.0297259 0.26335794
5.030206 0.26267723
5.0306861 0.26191062
5.0311662 0.26112657
5.0316463 0.26032865
5.0321264 0.25952044
5.0326065 0.25870551
5.0330866 0.25788744
5.0335667 0.25706979
5.0340468 0.25625615
5.0345269 0.25545008
5.035007 0.25465517
5.0354871 0.25385363
5.0359672 0.25303285
5.0364473 0.25220223
5.0369274 0.25137119
5.0374075 0.25054915
5.0378876 0.24974551
5.0383677 0.24896968
5.0388478 0.24823108
5.0393279 0.24753913
5.039808 0.24690322
5.0402881 0.24643413
5.0407682 0.24651167
5.0412482 0.24708493
5.0417283 0.24805506
5.0422084 0.24932321
5.0426885 0.25079053
5.0431686 0.25235818
5.0436487 0.25392729
5.0441288 0.25539903
5.0446089 0.25667455
5.045089 0.25766278
5.0455691 0.25857674
5.0460492 0.25953204
5.0465293 0.26050192
5.0470094 0.26145965
5.0474895 0.26237848
5.0479696 0.26323167
5.0484497 0.26399246
5.0489298 0.26463412
5.0494099 0.2651299
5.04989 0.26545306
5.0503701 0.26557643
5.0508502 0.26550491
5.0513303 0.26527349
5.0518104 0.26491774
5.0522905 0.26447325
5.0527706 0.26397557
5.0532507 0.26346029
5.0537307 0.26296298
5.0542108 0.26251921
5.0546909 0.26216457
5.055171 0.26192113
5.0556511 0.26166618
5.0561312 0.2613811
5.0566113 0.26109053
5.0570914 0.26081912
5.0575715 0.26059152
5.0580516 0.26043238
5.0585317 0.26036633
5.0590118 0.26041803
5.0594919 0.26061212
5.059972 0.26097326
5.0604521 0.26149755
5.0609322 0.26214841
5.0614123 0.26290976
5.0618924 0.26376564
5.0623725 0.26470005
5.0628526 0.26569702
5.0633327 0.26674057
5.0638128 0.2678147
5.0642929 0.26890345
5.064773 0.26999083
5.0652531 0.27106477
5.0657331 0.27213732
5.0662132 0.27321273
5.0666933 0.27429278
5.0671734 0.27537924
5.0676535 0.27647387
5.0681336 0.27757845
5.0686137 0.27869475
5.0690938 0.27982453
5.0695739 0.28096957
5.070054 0.28213179
5.0705341 0.28332634
5.0710142 0.28455912
5.0714943 0.28582558
5.0719744 0.28712118
5.0724545 0.28844136
5.0729346 0.28978157
5.0734147 0.29113726
5.0738948 0.29250388
5.0743749 0.29387687
5.074855 0.29525169
5.0753351 0.29664817
5.0758152 0.29813143
5.0762953 0.29969828
5.0767754 0.3013409
5.0772555 0.3030515
5.0777355 0.30482227
5.0782156 0.3066454
5.0786957 0.30851309
5.0791758 0.31041754
5.0796559 0.31235094
5.080136 0.31431574
5.0806161 0.31647986
5.0810962 0.318888
5.0815763 0.321518
5.0820564 0.3243477
5.0825365 0.32735494
5.0830166 0.33051756
5.0834967 0.3338134
5.0839768 0.3372203
5.0844569 0.3407161
5.084937 0.34427863
5.0854171 0.3481705
5.0858972 0.35274791
5.0863773 0.35784963
5.0868574 0.3633075
5.0873375 0.36895338
5.0878176 0.37461911
5.0882977 0.38013654
5.0887778 0.38533752
5.0892579 0.3900539
5.0897379 0.39411753
5.090218 0.39743045
5.0906981 0.40040082
5.0911782 0.40314307
5.0916583 0.40567969
5.0921384 0.40803317
5.0926185 0.410226
5.0930986 0.41228068
5.0935787 0.4142197
5.0940588 0.41606555
5.0945389 0.41784073
5.095019 0.4195679
5.0954991 0.42137005
5.0959792 0.42328028
5.0964593 0.42521189
5.0969394 0.42707817
5.0974195 0.42879242
5.0978996 0.43026794
5.0983797 0.43141802
5.0988598 0.43215595
5.0993399 0.43239504
5.09982 0.43204858
5.1003001 0.43114287
5.1007802 0.43006041
5.1012603 0.42885348
5.1017403 0.42753603
5.1022204 0.42612202
5.1027005 0.42462541
5.1031806 0.42306016
5.1036607 0.42144023
5.1041408 0.41977956
5.1046209 0.41809212
5.105101 0.4163919
5.1055811 0.4146904
5.1060612 0.41298924
5.1065413 0.41128807
5.1070214 0.40958653
5.1075015 0.40788426
5.1079816 0.40618092
5.1084617 0.40447615
5.1089418 0.40276959
5.1094219 0.4010609
5.109902 0.39934971
5.1103821 0.39763717
5.1108622 0.3959255
5.1113423 0.39421335
5.1118224 0.39249925
5.1123025 0.39078177
5.1127826 0.38905944
5.1132627 0.38733081
5.1137427 0.38559444
5.1142228 0.38384887
5.1147029 0.38209264
5.115183 0.38031677
5.1156631 0.37844758
5.1161432 0.37647555
5.1166233 0.37441177
5.1171034 0.37226737
5.1175835 0.37005345
5.1180636 0.36778113
5.1185437 0.3654615
5.1190238 0.36310569
5.1195039 0.3607248
5.119984 0.35832994
5.1204641 0.35592576
5.1209442 0.35351044
5.1214243 0.35108639
5.1219044 0.34865608
5.1223845 0.34622193
5.1228646 0.34378638
5.1233447 0.34135189
5.1238248 0.33892089
5.1243049 0.33649582
5.124785 0.33407912
5.1252651 0.33167314
5.1257451 0.32927836
5.1262252 0.32689348
5.1267053 0.32451716
5.1271854 0.32214806
5.1276655 0.31978483
5.1281456 0.31742612
5.1286257 0.31507058
5.1291058 0.31271687
5.1295859 0.31036364
5.130066 0.30801046
5.1305461 0.30571636
5.1310262 0.30351746
5.1315063 0.30141396
5.1319864 0.29940609
5.1324665 0.29749406
5.1329466 0.29567808
5.1334267 0.29395837
5.1339068 0.29233513
5.1343869 0.29080859
5.134867 0.28937895
5.1353471 0.28809823
5.1358272 0.28710488
5.1363073 0.28640554
5.1367874 0.28599925
5.1372675 0.28588504
5.1377475 0.28606195
5.1382276 0.28652901
5.1387077 0.28728524
5.1391878 0.28832969
5.1396679 0.28966138
5.140148 0.29126629
5.1406281 0.2929477
5.1411082 0.29463937
5.1415883 0.29634078
5.1420684 0.29805142
5.1425485 0.29977075
5.1430286 0.30149828
5.1435087 0.30323347
5.1439888 0.3049758
5.1444689 0.30672477
5.144949 0.30847985
5.1454291 0.31022669
5.1459092 0.31195091
5.1463893 0.31366308
5.1468694 0.31537397
5.1473495 0.31709438
5.1478296 0.31883506
5.1483097 0.32060682
5.1487898 0.32242042
5.1492699 0.32428665
5.1497499 0.32621628
5.15023 0.32824799
5.1507101 0.33055251
5.1511902 0.33311555
5.1516703 0.33588711
5.1521504 0.3388172
5.1526305 0.34185584
5.1531106 0.34495304
5.1535907 0.34805881
5.1540708 0.35112316
5.1545509 0.35409609
5.155031 0.35692842
5.1555111 0.35978027
5.1559912 0.36275556
5.1564713 0.36578991
5.1569514 0.36881898
5.1574315 0.37177841
5.1579116 0.37460383
5.1583917 0.3772309
5.1588718 0.37959524
5.1593519 0.38163251
5.159832 0.38327834
5.1603121 0.38449575
5.1607922 0.38536947
5.1612723 0.38596162
5.1617524 0.38632882
5.1622324 0.38652769
5.1627125 0.38661488
5.1631926 0.386647
5.1636727 0.38668069
5.1641528 0.38677257
5.1646329 0.38697929
5.165113 0.38735137
5.1655931 0.38778272
5.1660732 0.38821854
5.1665533 0.38866312
5.1670334 0.3891208
5.1675135 0.38959587
5.1679936 0.39009266
5.1684737 0.39061548
5.1689538 0.39116864
5.1694339 0.39175646
5.169914 0.39238325
5.1703941 0.39330796
5.1708742 0.39493632
5.1713543 0.39712693
5.1718344 0.39972542
5.1723145 0.40257743
5.1727946 0.40552859
5.1732747 0.40842451
5.1737548 0.41111085
5.1742348 0.41343322
5.1747149 0.41523725
5.175195 0.41642221
5.1756751 0.41736851
5.1761552 0.41818807
5.1766353 0.41888769
5.1771154 0.4194742
5.1775955 0.41995442
5.1780756 0.42033517
5.1785557 0.42062327
5.1790358 0.42082554
5.1795159 0.42094879
5.179996 0.42099986
5.1804761 0.42104292
5.1809562 0.42111209
5.1814363 0.42116582
5.1819164 0.42116253
5.1823965 0.42106065
5.1828766 0.42081862
5.1833567 0.42039486
5.1838368 0.41974781
5.1843169 0.4188359
5.184797 0.41761756
5.1852771 0.41608307
5.1857572 0.41436411
5.1862372 0.41250869
5.1867173 0.4105499
5.1871974 0.40852084
5.1876775 0.40645463
5.1881576 0.40438436
5.1886377 0.40234315
5.1891178 0.40036409
5.1895979 0.39848029
5.190078 0.39672335
5.1905581 0.39504453
5.1910382 0.39340003
5.1915183 0.39178112
5.1919984 0.39017907
5.1924785 0.38858512
5.1929586 0.38699055
5.1934387 0.38538662
5.1939188 0.38376459
5.1943989 0.38211572
5.194879 0.38043127
5.1953591 0.3786876
5.1958392 0.37684638
5.1963193 0.37491097
5.1967994 0.37288656
5.1972795 0.37077836
5.1977596 0.36859156
5.1982396 0.36633136
5.1987197 0.36400296
5.1991998 0.36161155
5.1996799 0.35916235
5.20016 0.35663085
5.2006401 0.35366643
5.2011202 0.35024958
5.2016003 0.34648705
5.2020804 0.34248561
5.2025605 0.33835203
5.2030406 0.33419306
5.2035207 0.33011546
5.2040008 0.326226
5.2044809 0.32263143
5.204961 0.31943853
5.2054411 0.31660562
5.2059212 0.31397069
5.2064013 0.31153071
5.2068814 0.30928371
5.2073615 0.30722773
5.2078416 0.30536078
5.2083217 0.3036809
5.2088018 0.30218612
5.2092819 0.30087447
5.209762 0.29974397
5.210242 0.29885018
5.2107221 0.29848186
5.2112022 0.29856859
5.2116823 0.29897904
5.2121624 0.29958184
5.2126425 0.30024565
5.2131226 0.30083912
5.2136027 0.3012309
5.2140828 0.30128964
5.2145629 0.30088398
5.215043 0.29988506
5.2155231 0.29854635
5.2160032 0.2971059
5.2164833 0.29556433
5.2169634 0.29392228
5.2174435 0.29218041
5.2179236 0.29033934
5.2184037 0.28839972
5.2188838 0.28636218
5.2193639 0.28422737
5.219844 0.28199592
5.2203241 0.2796524
5.2208042 0.27716319
5.2212843 0.2745599
5.2217644 0.27187846
5.2222444 0.26915484
5.2227245 0.26642497
5.2232046 0.2637248
5.2236847 0.26109028
5.2241648 0.25855736
5.2246449 0.25616198
5.225125 0.25393371
5.2256051 0.25177565
5.2260852 0.24966412
5.2265653 0.24762619
5.2270454 0.24568888
5.2275255 0.24387925
5.2280056 0.24222435
5.2284857 0.24075121
5.2289658 0.2394869
5.2294459 0.23845845
5.229926 0.2376929
5.2304061 0.23711401
5.2308862 0.23655053
5.2313663 0.23599764
5.2318464 0.23545383
5.2323265 0.23491759
5.2328066 0.2343874
5.2332867 0.23386175
5.2337668 0.23333913
5.2342468 0.23281803
5.2347269 0.23229694
5.235207 0.23177727
5.2356871 0.23127897
5.2361672 0.2308001
5.2366473 0.23033334
5.2371274 0.22987137
5.2376075 0.22940686
5.2380876 0.22893248
5.2385677 0.22844092
5.2390478 0.22792485
5.2395279 0.22737693
5.240008 0.22678977
5.2404881 0.22584773
5.2409682 0.22433384
5.2414483 0.22235739
5.2419284 0.22002763
5.2424085 0.21745385
5.2428886 0.21474531
5.2433687 0.21201129
5.2438488 0.20936106
5.2443289 0.2069039
5.244809 0.20474906
5.2452891 0.20292156
5.2457692 0.20114255
5.2462492 0.1993838
5.2467293 0.19765116
5.2472094 0.19595049
5.2476895 0.19428764
5.2481696 0.19266846
5.2486497 0.1910988
5.2491298 0.18958453
5.2496099 0.18813148
5.25009 0.18674579
5.2505701 0.18544192
5.2510502 0.1842242
5.2515303 0.1830909
5.2520104 0.18204025
5.2524905 0.18107052
5.2529706 0.18017996
5.2534507 0.17936682
5.2539308 0.17862934
5.2544109 0.17796579
5.254891 0.17737442
5.2553711 0.17686168
5.2558512 0.1764449
5.2563313 0.17612397
5.2568114 0.17589807
5.2572915 0.1757664
5.2577716 0.17572813
5.2582517 0.17578246
5.2587317 0.17592857
5.2592118 0.17616566
5.2596919 0.17649291
5.260172 0.17691782
5.2606521 0.17752116
5.2611322 0.17828954
5.2616123 0.17918003
5.2620924 0.18014969
5.2625725 0.18115558
5.2630526 0.18215476
5.2635327 0.1831043
5.2640128 0.18396125
5.2644929 0.18468267
5.264973 0.18522563
5.2654531 0.18563299
5.2659332 0.18599164
5.2664133 0.18629588
5.2668934 0.18653974
5.2673735 0.18671723
5.2678536 0.18682238
5.2683337 0.1868492
5.2688138 0.18679172
5.2692939 0.18664396
5.269774 0.18639993
5.2702541 0.18604462
5.2707341 0.18553942
5.2712142 0.18491028
5.2716943 0.18419177
5.2721744 0.1834185
5.2726545 0.18262505
5.2731346 0.18184602
5.2736147 0.18111599
5.2740948 0.18046955
5.2745749 0.1799413
5.275055 0.17956483
5.2755351 0.17927604
5.2760152 0.17901914
5.2764953 0.17879325
5.2769754 0.17859747
5.2774555 0.17843092
5.2779356 0.1782927
5.2784157 0.17818193
5.2788958 0.17809773
5.2793759 0.17803919
5.279856 0.17800543
5.2803361 0.17798829
5.2808162 0.17797308
5.2812963 0.17797242
5.2817764 0.17800048
5.2822565 0.17807146
5.2827365 0.17819952
5.2832166 0.17839886
5.2836967 0.17868366
5.2841768 0.1790681
5.2846569 0.17956636
5.285137 0.18019048
5.2856171 0.18091068
5.2860972 0.18170457
5.2865773 0.18256103
5.2870574 0.18346895
5.2875375 0.18441722
5.2880176 0.18539471
5.2884977 0.18639032
5.2889778 0.18739293
5.2894579 0.18839142
5.289938 0.18937468
5.2904181 0.19033776
5.2908982 0.19129345
5.2913783 0.19225468
5.2918584 0.19323427
5.2923385 0.19424506
5.2928186 0.19529988
5.2932987 0.19641158
5.2937788 0.19759298
5.2942589 0.19885693
5.2947389 0.20021626
5.295219 0.20173684
5.2956991 0.20376935
5.2961792 0.20628566
5.2966593 0.20917625
5.2971394 0.21233163
5.2976195 0.2156423
5.2980996 0.21899877
5.2985797 0.22229153
5.2990598 0.22541109
5.2995399 0.22824795
5.30002 0.23069302
5.3005001 0.23291685
5.3009802 0.23512317
5.3014603 0.23731081
5.3019404 0.23947859
5.3024205 0.24162533
5.3029006 0.24374987
5.3033807 0.24585102
5.3038608 0.2479276
5.3043409 0.24997845
5.304821 0.25200237
5.3053011 0.2539991
5.3057812 0.25597001
5.3062613 0.25791258
5.3067413 0.25982395
5.3072214 0.26170123
5.3077015 0.26354156
5.3081816 0.26534205
5.3086617 0.26709984
5.3091418 0.26881204
5.3096219 0.27047579
5.310102 0.27208101
5.3105821 0.27342932
5.3110622 0.27448148
5.3115423 0.27530424
5.3120224 0.27596432
5.3125025 0.27652846
5.3129826 0.2770634
5.3134627 0.27763587
5.3139428 0.27831261
5.3144229 0.27916035
5.314903 0.28024582
5.3153831 0.28164979
5.3158632 0.28338639
5.3163433 0.28537257
5.3168234 0.28752333
5.3173035 0.28975368
5.3177836 0.29197862
5.3182637 0.29411317
5.3187437 0.29607233
5.3192238 0.29777111
5.3197039 0.29912451
5.320184 0.30007484
5.3206641 0.3008448
5.3211442 0.3015206
5.3216243 0.30212465
5.3221044 0.30267935
5.3225845 0.30320709
5.3230646 0.30373028
5.3235447 0.30427133
5.3240248 0.30485263
5.3245049 0.30549659
5.324985 0.3062256
5.3254651 0.30704945
5.3259452 0.30794742
5.3264253 0.30889728
5.3269054 0.30987679
5.3273855 0.31086372
5.3278656 0.31183583
5.3283457 0.31277089
5.3288258 0.31364667
5.3293059 0.31444092
5.329786 0.31513143
5.3302661 0.31568265
5.3307461 0.31603406
5.3312262 0.31621819
5.3317063 0.31627839
5.3321864 0.31625797
5.3326665 0.31620027
5.3331466 0.31614862
5.3336267 0.31614634
5.3341068 0.31623676
5.3345869 0.31646321
5.335067 0.316867
5.3355471 0.31735257
5.3360272 0.31784651
5.3365073 0.31834688
5.3369874 0.31885174
5.3374675 0.31935914
5.3379476 0.31986716
5.3384277 0.32037384
5.3389078 0.32087725
5.3393879 0.32137544
5.339868 0.32186648
5.3403481 0.32234967
5.3408282 0.32282736
5.3413083 0.32329968
5.3417884 0.32376662
5.3422685 0.32422814
5.3427485 0.32468423
5.3432286 0.32513487
5.3437087 0.32558004
5.3441888 0.3260197
5.3446689 0.32645385
5.345149 0.32687745
5.3456291 0.32721496
5.3461092 0.32743731
5.3465893 0.32753974
5.3470694 0.32751749
5.3475495 0.32736582
5.3480296 0.32707997
5.3485097 0.32665518
5.3489898 0.32608669
5.3494699 0.32536977
5.34995 0.32449964
5.3504301 0.32348928
5.3509102 0.32237576
5.3513903 0.32118063
5.3518704 0.31992523
5.3523505 0.3186309
5.3528306 0.317319
5.3533107 0.31601087
5.3537908 0.31472784
5.3542709 0.31349128
5.354751 0.31232252
5.355231 0.31123338
5.3557111 0.31017527
5.3561912 0.30913718
5.3566713 0.30811815
5.3571514 0.30711725
5.3576315 0.30613353
5.3581116 0.30516604
5.3585917 0.30421385
5.3590718 0.303276
5.3595519 0.30235156
5.360032 0.30144035
5.3605121 0.30072614
5.3609922 0.30030104
5.3614723 0.30009348
5.3619524 0.30003188
5.3624325 0.30004468
5.3629126 0.30006028
5.3633927 0.30000712
5.3638728 0.29981362
5.3643529 0.29940821
5.364833 0.29871929
5.3653131 0.29763423
5.3657932 0.2960255
5.3662733 0.29399191
5.3667534 0.29164769
5.3672334 0.28910709
5.3677135 0.28648435
5.3681936 0.2838937
5.3686737 0.28144939
5.3691538 0.27926566
5.3696339 0.27745675
5.370114 0.27612058
5.3705941 0.27495047
5.3710742 0.27379767
5.3715543 0.27267143
5.3720344 0.27158102
5.3725145 0.27053572
5.3729946 0.26954481
5.3734747 0.26861753
5.3739548 0.26776318
5.3744349 0.26699101
5.374915 0.26631031
5.3753951 0.26569811
5.3758752 0.26509603
5.3763553 0.2645007
5.3768354 0.2639102
5.3773155 0.26332259
5.3777956 0.26273593
5.3782757 0.2621483
5.3787558 0.26155776
5.3792358 0.26096239
5.3797159 0.26036024
5.380196 0.25974746
5.3806761 0.25910808
5.3811562 0.25844508
5.3816363 0.25776608
5.3821164 0.25707867
5.3825965 0.25639046
5.3830766 0.25570905
5.3835567 0.25504204
5.3840368 0.25439704
5.3845169 0.25378165
5.384997 0.25320348
5.3854771 0.25279325
5.3859572 0.25265255
5.3864373 0.25274031
5.3869174 0.25301547
5.3873975 0.25343694
5.3878776 0.25396366
5.3883577 0.25455455
5.3888378 0.25516855
5.3893179 0.25576458
5.389798 0.25630158
5.3902781 0.2567991
5.3907582 0.25748169
5.3912382 0.2583325
5.3917183 0.25930244
5.3921984 0.2603424
5.3926785 0.26140328
5.3931586 0.26243599
5.3936387 0.26339142
5.3941188 0.26422049
5.3945989 0.26487408
5.395079 0.26528875
5.3955591 0.26480825
5.3960392 0.26328112
5.3965193 0.26096089
5.3969994 0.25810111
5.3974795 0.25495532
5.3979596 0.25177705
5.3984397 0.24881986
5.3989198 0.24633727
5.3993999 0.24458283
5.39988 0.24381009
5.4003601 0.24394718
5.4008402 0.24430135
5.4013203 0.24479735
5.4018004 0.24539305
5.4022805 0.24604629
5.4027606 0.24671492
5.4032406 0.24735678
5.4037207 0.24792974
5.4042008 0.24839163
5.4046809 0.24870031
5.405161 0.24882609
5.4056411 0.24889869
5.4061212 0.24896157
5.4066013 0.2490122
5.4070814 0.24904802
5.4075615 0.2490665
5.4080416 0.24906509
5.4085217 0.24904126
5.4090018 0.24899245
5.4094819 0.24891614
5.409962 0.24880978
5.4104421 0.24859253
5.4109222 0.24818607
5.4114023 0.24763598
5.4118824 0.24698853
5.4123625 0.24628993
5.4128426 0.24558643
5.4133227 0.24492427
5.4138028 0.24434968
5.4142829 0.2439089
5.414763 0.24364817
5.415243 0.24363931
5.4157231 0.24403011
5.4162032 0.24476876
5.4166833 0.24577391
5.4171634 0.24696423
5.4176435 0.24825838
5.4181236 0.24957501
5.4186037 0.25083279
5.4190838 0.25195038
5.4195639 0.25284643
5.420044 0.25344156
5.4205241 0.25392971
5.4210042 0.25444243
5.4214843 0.25492357
5.4219644 0.25531697
5.4224445 0.25556649
5.4229246 0.25561596
5.4234047 0.25540925
5.4238848 0.25489018
5.4243649 0.25400262
5.424845 0.2526904
5.4253251 0.25100667
5.4258052 0.24926702
5.4262853 0.24750116
5.4267654 0.245715
5.4272454 0.24391443
5.4277255 0.24210537
5.4282056 0.24029374
5.4286857 0.23848544
5.4291658 0.23668638
5.4296459 0.23490247
5.430126 0.23313852
5.4306061 0.23137762
5.4310862 0.22961472
5.4315663 0.22785323
5.4320464 0.22609658
5.4325265 0.22434817
5.4330066 0.22261142
5.4334867 0.22088976
5.4339668 0.21918659
5.4344469 0.21750533
5.434927 0.21584941
5.4354071 0.2143976
5.4358872 0.21342716
5.4363673 0.21288935
5.4368474 0.2127296
5.4373275 0.21289331
5.4378076 0.21332588
5.4382877 0.21397274
5.4387678 0.21477928
5.4392478 0.21569093
5.4397279 0.21665309
5.440208 0.21762775
5.4406881 0.21870231
5.4411682 0.21987896
5.4416483 0.22113313
5.4421284 0.22244026
5.4426085 0.22377579
5.4430886 0.22511517
5.4435687 0.22643381
5.4440488 0.22770717
5.4445289 0.22891068
5.445009 0.23001979
5.4454891 0.23103749
5.4459692 0.23197829
5.4464493 0.23283749
5.4469294 0.23361037
5.4474095 0.23429221
5.4478896 0.23487831
5.4483697 0.23536394
5.4488498 0.23574441
5.4493299 0.23601498
5.44981 0.23617096
5.4502901 0.23601107
5.4507702 0.23483557
5.4512503 0.23278462
5.4517303 0.2300889
5.4522104 0.22697911
5.4526905 0.22368592
5.4531706 0.22044002
5.4536507 0.2174721
5.4541308 0.21501284
5.4546109 0.21329293
5.455091 0.21252519
5.4555711 0.212235
5.4560512 0.21211666
5.4565313 0.21216504
5.4570114 0.21237502
5.4574915 0.21274146
5.4579716 0.21325925
5.4584517 0.21392326
5.4589318 0.21472835
5.4594119 0.21566941
5.459892 0.21674131
5.4603721 0.21802622
5.4608522 0.21966717
5.4613323 0.22157609
5.4618124 0.22365676
5.4622925 0.22581296
5.4627726 0.22794848
5.4632527 0.2299671
5.4637327 0.23177262
5.4642128 0.23326881
5.4646929 0.23435946
5.465173 0.23495987
5.4656531 0.23515579
5.4661332 0.23504558
5.4666133 0.23470292
5.4670934 0.2342015
5.4675735 0.23361501
5.4680536 0.23301713
5.4685337 0.23248155
5.4690138 0.23208194
5.4694939 0.231892
5.469974 0.23198541
5.4704541 0.23238134
5.4709342 0.23299874
5.4714143 0.23377244
5.4718944 0.23463739
5.4723745 0.23552851
5.4728546 0.23638076
5.4733347 0.23712907
5.4738148 0.23770838
5.4742949 0.23805364
5.474775 0.23809977
5.4752551 0.23782721
5.4757351 0.23744325
5.4762152 0.23699462
5.4766953 0.23649554
5.4771754 0.23596022
5.4776555 0.23540287
5.4781356 0.23483772
5.4786157 0.23427897
5.4790958 0.23374084
5.4795759 0.23323756
5.480056 0.23278288
5.4805361 0.23234976
5.4810162 0.23192117
5.4814963 0.23150512
5.4819764 0.23110961
5.4824565 0.23074266
5.4829366 0.23041228
5.4834167 0.23012646
5.4838968 0.22989323
5.4843769 0.22972059
5.484857 0.22961655
5.4853371 0.22977162
5.4858172 0.23064352
5.4862973 0.23211923
5.4867774 0.23405054
5.4872575 0.23628925
5.4877375 0.23868715
5.4882176 0.24109605
5.4886977 0.24336774
5.4891778 0.24535402
5.4896579 0.24690668
5.490138 0.24790545
5.4906181 0.24871604
5.4910982 0.24948685
5.4915783 0.25020636
5.4920584 0.25086303
5.4925385 0.25144536
5.4930186 0.25194182
5.4934987 0.2523409
5.4939788 0.25263106
5.4944589 0.25280079
5.494939 0.25283857
5.4954191 0.25274068
5.4958992 0.25253051
5.4963793 0.25223494
5.4968594 0.25188075
5.4973395 0.25149474
5.4978196 0.25110371
5.4982997 0.25073447
5.4987798 0.2504138
5.4992599 0.2501685
5.4997399 0.25002538
5.50022 0.25000681
5.5007001 0.25009225
5.5011802 0.2502598
5.5016603 0.25049153
5.5021404 0.25076955
5.5026205 0.25107592
5.5031006 0.25139276
5.5035807 0.25170212
5.5040608 0.25198612
5.5045409 0.25222682
5.505021 0.25240565
5.5055011 0.25216068
5.5059812 0.25132985
5.5064613 0.25010567
5.5069414 0.24868067
5.5074215 0.24724738
5.5079016 0.24599831
5.5083817 0.24512599
5.5088618 0.24482294
5.5093419 0.24528169
5.509822 0.24669475
5.5103021 0.24906913
5.5107822 0.25180267
5.5112623 0.25478649
5.5117423 0.25797061
5.5122224 0.26130504
5.5127025 0.26473978
5.5131826 0.26822485
5.5136627 0.27171026
5.5141428 0.27514603
5.5146229 0.27848215
5.515103 0.28168296
5.5155831 0.28509344
5.5160632 0.28878075
5.5165433 0.29261188
5.5170234 0.29645382
5.5175035 0.30017355
5.5179836 0.30363805
5.5184637 0.30671431
5.5189438 0.30926932
5.5194239 0.31117005
5.519904 0.31228349
5.5203841 0.31241642
5.5208642 0.31148078
5.5213443 0.30965095
5.5218244 0.30710715
5.5223045 0.3040296
5.5227846 0.30059851
5.5232647 0.29699412
5.5237447 0.29339664
5.5242248 0.2899863
5.5247049 0.28694331
5.525185 0.28439494
5.5256651 0.2819428
5.5261452 0.27947649
5.5266253 0.27700982
5.5271054 0.2745566
5.5275855 0.27213062
5.5280656 0.26974569
5.5285457 0.26741562
5.5290258 0.26515419
5.5295059 0.26297521
5.529986 0.26089249
5.5304661 0.25918311
5.5309462 0.25809494
5.5314263 0.25754764
5.5319064 0.25746063
5.5323865 0.25775334
5.5328666 0.25834519
5.5333467 0.2591556
5.5338268 0.260104
5.5343069 0.26110979
5.534787 0.26209241
5.5352671 0.26310855
5.5357471 0.26470461
5.5362272 0.26680187
5.5367073 0.26923134
5.5371874 0.27182406
5.5376675 0.27441102
5.5381476 0.27682326
5.5386277 0.27889178
5.5391078 0.28044761
5.5395879 0.28132176
5.540068 0.28135247
5.5405481 0.28086027
5.5410282 0.28011061
5.5415083 0.27912734
5.5419884 0.27793431
5.5424685 0.2765554
5.5429486 0.27501444
5.5434287 0.27333531
5.5439088 0.27154186
5.5443889 0.26965794
5.544869 0.26770743
5.5453491 0.26565968
5.5458292 0.26341336
5.5463093 0.26102187
5.5467894 0.2585468
5.5472695 0.25604969
5.5477495 0.25359211
5.5482296 0.25123563
5.5487097 0.24904181
5.5491898 0.24707222
5.5496699 0.24538842
5.55015 0.24403372
5.5506301 0.24278461
5.5511102 0.24155634
5.5515903 0.24034754
5.5520704 0.23915678
5.5525505 0.23798268
5.5530306 0.23682384
5.5535107 0.23567885
5.5539908 0.23454632
5.5544709 0.23342484
5.554951 0.23231301
5.5554311 0.23120792
5.5559112 0.2301066
5.5563913 0.2290087
5.5568714 0.22791391
5.5573515 0.2268219
5.5578316 0.22573235
5.5583117 0.22464496
5.5587918 0.22355939
5.5592719 0.22247533
5.559752 0.22139246
5.560232 0.22030747
5.5607121 0.21920842
5.5611922 0.21811114
5.5616723 0.21703577
5.5621524 0.21600246
5.5626325 0.21503137
5.5631126 0.21414264
5.5635927 0.21335643
5.5640728 0.21269288
5.5645529 0.21217214
5.565033 0.21181532
5.5655131 0.21184715
5.5659932 0.21236312
5.5664733 0.21326779
5.5669534 0.21446571
5.5674335 0.21586145
5.5679136 0.21735957
5.5683937 0.21886462
5.5688738 0.22028117
5.5693539 0.22151378
5.569834 0.22246701
5.5703141 0.22314927
5.5707942 0.22384995
5.5712743 0.22457216
5.5717544 0.22529142
5.5722344 0.22598322
5.5727145 0.22662308
5.5731946 0.22718649
5.5736747 0.22764897
5.5741548 0.22798602
5.5746349 0.22817314
5.575115 0.22819129
5.5755951 0.22815193
5.5760752 0.2281084
5.5765553 0.22806162
5.5770354 0.22801253
5.5775155 0.22796206
5.5779956 0.22791113
5.5784757 0.22786068
5.5789558 0.22781164
5.5794359 0.22776493
5.579916 0.22772148
5.5803961 0.22768133
5.5808762 0.22764299
5.5813563 0.22760605
5.5818364 0.22757014
5.5823165 0.22753491
5.5827966 0.22749999
5.5832767 0.227465
5.5837568 0.2274296
5.5842368 0.2273934
5.5847169 0.22735605
5.585197 0.22730172
5.5856771 0.22710476
5.5861572 0.22676364
5.5866373 0.22631061
5.5871174 0.22577793
5.5875975 0.22519785
5.5880776 0.22460264
5.5885577 0.22402453
5.5890378 0.22349578
5.5895179 0.22304865
5.589998 0.22271539
5.5904781 0.22289283
5.5909582 0.22383442
5.5914383 0.22534729
5.5919184 0.22723856
5.5923985 0.22931535
5.5928786 0.23138476
5.5933587 0.23325393
5.5938388 0.23472995
5.5943189 0.23561995
5.594799 0.23573105
5.5952791 0.2349413
5.5957592 0.23350123
5.5962392 0.23156039
5.5967193 0.22924067
5.5971994 0.22666401
5.5976795 0.22395233
5.5981596 0.22122753
5.5986397 0.21861154
5.5991198 0.21622628
5.5995999 0.21419366
5.60008 0.21262818
5.6005601 0.21128443
5.6010402 0.20999747
5.6015203 0.20877461
5.6020004 0.20762314
5.6024805 0.20655037
5.6029606 0.2055636
5.6034407 0.20467014
5.6039208 0.20387728
5.6044009 0.20319233
5.604881 0.20262258
5.6053611 0.20230027
5.6058412 0.20247621
5.6063213 0.20305579
5.6068014 0.20392961
5.6072815 0.2049883
5.6077616 0.20612246
5.6082416 0.20722272
5.6087217 0.20817967
5.6092018 0.20888394
5.6096819 0.20922615
5.610162 0.20906629
5.6106421 0.20800657
5.6111222 0.206132
5.6116023 0.20367014
5.6120824 0.20084859
5.6125625 0.19789491
5.6130426 0.19503669
5.6135227 0.19250152
5.6140028 0.19051696
5.6144829 0.1893106
5.614963 0.18911002
5.6154431 0.18976368
5.6159232 0.19079964
5.6164033 0.19213309
5.6168834 0.19368156
5.6173635 0.19536258
5.6178436 0.19709368
5.6183237 0.19879237
5.6188038 0.20037619
5.6192839 0.20176267
5.619764 0.20286933
5.620244 0.20363004
5.6207241 0.20411422
5.6212042 0.2043993
5.6216843 0.20455346
5.6221644 0.20464491
5.6226445 0.20474184
5.6231246 0.20491244
5.6236047 0.20522491
5.6240848 0.20574746
5.6245649 0.20654827
5.625045 0.20769582
5.6255251 0.20926406
5.6260052 0.2112148
5.6264853 0.21346348
5.6269654 0.21592556
5.6274455 0.2185165
5.6279256 0.22115175
5.6284057 0.22374677
5.6288858 0.22621702
5.6293659 0.22847795
5.629846 0.23044502
5.6303261 0.23213907
5.6308062 0.23382704
5.6312863 0.23549691
5.6317664 0.23711399
5.6322464 0.23864361
5.6327265 0.24005108
5.6332066 0.24130173
5.6336867 0.24236087
5.6341668 0.24319383
5.6346469 0.24376592
5.635127 0.24405157
5.6356071 0.2442069
5.6360872 0.24430229
5.6365673 0.24434124
5.6370474 0.24432724
5.6375275 0.24426379
5.6380076 0.24415438
5.6384877 0.2440025
5.6389678 0.24381165
5.6394479 0.24358532
5.639928 0.243327
5.6404081 0.24304177
5.6408882 0.2427361
5.6413683 0.24241403
5.6418484 0.24207954
5.6423285 0.24173659
5.6428086 0.24138917
5.6432887 0.24104126
5.6437688 0.24069684
5.6442488 0.24035988
5.6447289 0.24003437
5.645209 0.23967364
5.6456891 0.23894127
5.6461692 0.23791598
5.6466493 0.23677057
5.6471294 0.23567784
5.6476095 0.2348106
5.6480896 0.23434166
5.6485697 0.23444383
5.6490498 0.23528991
5.6495299 0.23705271
5.65001 0.2399048
5.6504901 0.24343498
5.6509702 0.24714109
5.6514503 0.25099457
5.6519304 0.25496689
5.6524105 0.25902949
5.6528906 0.26315383
5.6533707 0.26731135
5.6538508 0.27147352
5.6543309 0.27561177
5.654811 0.27969757
5.6552911 0.28372406
5.6557712 0.28775996
5.6562513 0.29180866
5.6567313 0.29586505
5.6572114 0.29992399
5.6576915 0.30398033
5.6581716 0.30802895
5.6586517 0.31206472
5.6591318 0.31608249
5.6596119 0.32007713
5.660092 0.32403481
5.6605721 0.32765244
5.6610522 0.3308166
5.6615323 0.33357428
5.6620124 0.33597251
5.6624925 0.33805829
5.6629726 0.33987866
5.6634527 0.34148061
5.6639328 0.34291117
5.6644129 0.34421734
5.664893 0.34544616
5.6653731 0.3465968
5.6658532 0.34760283
5.6663333 0.3484945
5.6668134 0.34930588
5.6672935 0.35007104
5.6677736 0.35082406
5.6682537 0.351599
5.6687337 0.35242995
5.6692138 0.35335097
5.6696939 0.35439613
5.670174 0.3556005
5.6706541 0.35698484
5.6711342 0.358513
5.6716143 0.3601405
5.6720944 0.36182281
5.6725745 0.36351544
5.6730546 0.36517388
5.6735347 0.36675361
5.6740148 0.36821015
5.6744949 0.36949897
5.674975 0.37057558
5.6754551 0.37142748
5.6759352 0.37209993
5.6764153 0.37262852
5.6768954 0.37304878
5.6773755 0.37339622
5.6778556 0.37370638
5.6783357 0.37401477
5.6788158 0.37435693
5.6792959 0.37476838
5.679776 0.37528464
5.6802561 0.37592493
5.6807361 0.37662663
5.6812162 0.37738251
5.6816963 0.37819674
5.6821764 0.37907346
5.6826565 0.3800168
5.6831366 0.38103091
5.6836167 0.38211994
5.6840968 0.38328803
5.6845769 0.38453932
5.685057 0.38587975
5.6855371 0.3874625
5.6860172 0.38937107
5.6864973 0.39158738
5.6869774 0.39409334
5.6874575 0.3968709
5.6879376 0.39990196
5.6884177 0.40316845
5.6888978 0.40665229
5.6893779 0.41033541
5.689858 0.41419973
5.6903381 0.41826927
5.6908182 0.42262667
5.6912983 0.42722136
5.6917784 0.43199478
5.6922585 0.43688833
5.6927385 0.44184346
5.6932186 0.44680157
5.6936987 0.4517041
5.6941788 0.45649246
5.6946589 0.46110808
5.695139 0.46551012
5.6956191 0.46993045
5.6960992 0.47439137
5.6965793 0.4788061
5.6970594 0.48308789
5.6975395 0.48714997
5.6980196 0.49090559
5.6984997 0.49426798
5.6989798 0.49715039
5.6994599 0.49946606
5.69994 0.50112822
5.7004201 0.50215487
5.7009002 0.50271285
5.7013803 0.50286533
5.7018604 0.50267376
5.7023405 0.50219957
5.7028206 0.50150418
5.7033007 0.50064903
5.7037808 0.49969556
5.7042609 0.49870519
5.7047409 0.49773935
5.705221 0.49682714
5.7057011 0.49579274
5.7061812 0.49462959
5.7066613 0.49337435
5.7071414 0.49206369
5.7076215 0.49073427
5.7081016 0.48942276
5.7085817 0.48816582
5.7090618 0.48700013
5.7095419 0.48596233
5.710022 0.48508991
5.7105021 0.48480002
5.7109822 0.48530158
5.7114623 0.48642097
5.7119424 0.48798455
5.7124225 0.48981868
5.7129026 0.49174975
5.7133827 0.49360411
5.7138628 0.49520813
5.7143429 0.49638818
5.714823 0.49697063
5.7153031 0.49667467
5.7157832 0.49512886
5.7162633 0.49255584
5.7167433 0.48922483
5.7172234 0.48540507
5.7177035 0.48136579
5.7181836 0.47737622
5.7186637 0.47370561
5.7191438 0.47062317
5.7196239 0.46839815
5.720104 0.46728668
5.7205841 0.46710406
5.7210642 0.46765653
5.7215443 0.46888829
5.7220244 0.47074356
5.7225045 0.47316656
5.7229846 0.47610149
5.7234647 0.47949258
5.7239448 0.48328402
5.7244249 0.48742005
5.724905 0.49184487
5.7253851 0.49737964
5.7258652 0.5054242
5.7263453 0.51535158
5.7268254 0.52647731
5.7273055 0.5381169
5.7277856 0.54958589
5.7282657 0.5601998
5.7287457 0.56927415
5.7292258 0.57612447
5.7297059 0.58006629
5.730186 0.58069068
5.7306661 0.58026433
5.7311462 0.57950694
5.7316263 0.57849753
5.7321064 0.57731507
5.7325865 0.57603856
5.7330666 0.57474702
5.7335467 0.57351942
5.7340268 0.57243477
5.7345069 0.57157206
5.734987 0.57101029
5.7354671 0.57065896
5.7359472 0.57034911
5.7364273 0.57006795
5.7369074 0.56980282
5.7373875 0.56954105
5.7378676 0.56926999
5.7383477 0.56897696
5.7388278 0.56864931
5.7393079 0.56827436
5.739788 0.56783945
5.7402681 0.56728185
5.7407481 0.56638784
5.7412282 0.56520629
5.7417083 0.56382053
5.7421884 0.56231388
5.7426685 0.56076967
5.7431486 0.55927123
5.7436287 0.55790188
5.7441088 0.55674495
5.7445889 0.55588376
5.745069 0.55540039
5.7455491 0.55528085
5.7460292 0.55547687
5.7465093 0.55597257
5.7469894 0.55675205
5.7474695 0.55779943
5.7479496 0.55909882
5.7484297 0.56063435
5.7489098 0.56239011
5.7493899 0.56435024
5.74987 0.56649883
5.7503501 0.56880028
5.7508302 0.57118974
5.7513103 0.57365422
5.7517904 0.57618352
5.7522705 0.57876746
5.7527506 0.58139583
5.7532306 0.58405844
5.7537107 0.58674508
5.7541908 0.58944557
5.7546709 0.59214971
5.755151 0.59490413
5.7556311 0.59843439
5.7561112 0.60272389
5.7565913 0.60746275
5.7570714 0.61234106
5.7575515 0.61704895
5.7580316 0.62127651
5.7585117 0.62471387
5.7589918 0.62705113
5.7594719 0.6279784
5.759952 0.62718579
5.7604321 0.6250919
5.7609122 0.62266752
5.7613923 0.61997577
5.7618724 0.61707141
5.7623525 0.61400919
5.7628326 0.61084385
5.7633127 0.60763014
5.7637928 0.60442281
5.7642729 0.60127662
5.764753 0.59824631
5.765233 0.59535143
5.7657131 0.59241405
5.7661932 0.5894268
5.7666733 0.58642084
5.7671534 0.58342732
5.7676335 0.58047739
5.7681136 0.57760219
5.7685937 0.57483289
5.7690738 0.57220062
5.7695539 0.56973654
5.770034 0.56747838
5.7705141 0.5668603
5.7709942 0.56867909
5.7714743 0.57253691
5.7719544 0.57803593
5.7724345 0.58477829
5.7729146 0.59236615
5.7733947 0.60040168
5.7738748 0.60848701
5.7743549 0.61622432
5.774835 0.62321575
5.7753151 0.62952697
5.7757952 0.63641536
5.7762753 0.64381044
5.7767554 0.65151858
5.7772354 0.65934615
5.7777155 0.66709952
5.7781956 0.67458506
5.7786757 0.68160913
5.7791558 0.68797811
5.7796359 0.69349835
5.780116 0.69787596
5.7805961 0.69882421
5.7810762 0.69605325
5.7815563 0.6903551
5.7820364 0.68252178
5.7825165 0.67334532
5.7829966 0.66361775
5.7834767 0.65413109
5.7839568 0.64567736
5.7844369 0.63904859
5.784917 0.63503681
5.7853971 0.63311603
5.7858772 0.63120492
5.7863573 0.62933053
5.7868374 0.62757397
5.7873175 0.62601635
5.7877976 0.62473878
5.7882777 0.62382239
5.7887578 0.62334828
5.7892378 0.62339757
5.7897179 0.62405137
5.790198 0.6253464
5.7906781 0.62693481
5.7911582 0.62868974
5.7916383 0.63056716
5.7921184 0.63252306
5.7925985 0.63451342
5.7930786 0.63649423
5.7935587 0.63842146
5.7940388 0.6402511
5.7945189 0.64193913
5.794999 0.64344154
5.7954791 0.64481416
5.7959592 0.64613412
5.7964393 0.64738817
5.7969194 0.64856307
5.7973995 0.64964554
5.7978796 0.65062234
5.7983597 0.65148021
5.7988398 0.65220589
5.7993199 0.65278613
5.7998 0.65320768
5.8002801 0.65328087
5.8007602 0.65232478
5.8012402 0.65047492
5.8017203 0.64796392
5.8022004 0.64502444
5.8026805 0.6418891
5.8031606 0.63879053
5.8036407 0.63596138
5.8041208 0.63363428
5.8046009 0.63204186
5.805081 0.63140201
5.8055611 0.63123558
5.8060412 0.63122968
5.8065213 0.63140503
5.8070014 0.63178239
5.8074815 0.63238248
5.8079616 0.63322605
5.8084417 0.63433383
5.8089218 0.63572657
5.8094019 0.637425
5.809882 0.63944986
5.8103621 0.64174378
5.8108422 0.64412582
5.8113223 0.64658254
5.8118024 0.6491085
5.8122825 0.6516983
5.8127626 0.65434651
5.8132426 0.65704771
5.8137227 0.65979648
5.8142028 0.6625874
5.8146829 0.66541506
5.815163 0.66828743
5.8156431 0.67135337
5.8161232 0.67461481
5.8166033 0.67801963
5.8170834 0.6815157
5.8175635 0.68505089
5.8180436 0.68857308
5.8185237 0.69203013
5.8190038 0.69536992
5.8194839 0.69854033
5.819964 0.70148922
5.8204441 0.70396383
5.8209242 0.70572263
5.8214043 0.70683777
5.8218844 0.70738281
5.8223645 0.70743133
5.8228446 0.70705689
5.8233247 0.70633307
5.8238048 0.70533345
5.8242849 0.70413158
5.824765 0.70280106
5.825245 0.70122422
5.8257251 0.69846459
5.8262052 0.69464892
5.8266853 0.69008944
5.8271654 0.68509837
5.8276455 0.67998793
5.8281256 0.67507034
5.8286057 0.67065782
5.8290858 0.6670626
5.8295659 0.66459689
5.830046 0.66356983
5.8305261 0.66379603
5.8310062 0.66487003
5.8314863 0.6665918
5.8319664 0.66876135
5.8324465 0.67117866
5.8329266 0.67364373
5.8334067 0.67595655
5.8338868 0.67791713
5.8343669 0.67932544
5.834847 0.67998148
5.8353271 0.67993874
5.8358072 0.67985629
5.8362873 0.6797477
5.8367674 0.67957373
5.8372474 0.67929517
5.8377275 0.67887277
5.8382076 0.67826733
5.8386877 0.6774396
5.8391678 0.67635037
5.8396479 0.67496042
5.840128 0.67323671
5.8406081 0.67128186
5.8410882 0.66917341
5.8415683 0.66694888
5.8420484 0.66464581
5.8425285 0.6623017
5.8430086 0.65995409
5.8434887 0.6576405
5.8439688 0.65539846
5.8444489 0.65326548
5.844929 0.65127909
5.8454091 0.64939527
5.8458892 0.64750601
5.8463693 0.64563785
5.8468494 0.64381975
5.8473295 0.64208066
5.8478096 0.64044956
5.8482897 0.6389554
5.8487698 0.63762715
5.8492498 0.63649377
5.8497299 0.63558421
5.85021 0.6349407
5.8506901 0.63466146
5.8511702 0.63470354
5.8516503 0.63499687
5.8521304 0.63547138
5.8526105 0.63605699
5.8530906 0.63668362
5.8535707 0.6372812
5.8540508 0.63777965
5.8545309 0.6381089
5.855011 0.6381989
5.8554911 0.63806089
5.8559712 0.63776978
5.8564513 0.63735925
5.8569314 0.63686295
5.8574115 0.63631454
5.8578916 0.63574769
5.8583717 0.63519604
5.8588518 0.63469327
5.8593319 0.63427303
5.859812 0.63396899
5.8602921 0.63387691
5.8607722 0.63424118
5.8612523 0.63503741
5.8617323 0.6362133
5.8622124 0.63771651
5.8626925 0.63949473
5.8631726 0.64149563
5.8636527 0.6436669
5.8641328 0.64595622
5.8646129 0.64831125
5.865093 0.65074233
5.8655731 0.65522666
5.8660532 0.66219439
5.8665333 0.67091785
5.8670134 0.68066936
5.8674935 0.69072126
5.8679736 0.70034587
5.8684537 0.70881551
5.8689338 0.71540251
5.8694139 0.71937919
5.869894 0.72001789
5.8703741 0.71769093
5.8708542 0.71456139
5.8713343 0.710846
5.8718144 0.70668017
5.8722945 0.70219928
5.8727746 0.69753873
5.8732547 0.69283393
5.8737347 0.68822025
5.8742148 0.68383309
5.8746949 0.67980785
5.875175 0.67623861
5.8756551 0.67277442
5.8761352 0.6693306
5.8766153 0.66594116
5.8770954 0.66264011
5.8775755 0.65946147
5.8780556 0.65643923
5.8785357 0.6536074
5.8790158 0.65100001
5.8794959 0.64865105
5.879976 0.64659454
5.8804561 0.64652731
5.8809362 0.64996436
5.8814163 0.6560981
5.8818964 0.66411595
5.8823765 0.67320537
5.8828566 0.68255379
5.8833367 0.69134865
5.8838168 0.69877739
5.8842969 0.70402744
5.884777 0.70628626
5.8852571 0.70535375
5.8857371 0.70393444
5.8862172 0.70245625
5.8866973 0.70091504
5.8871774 0.69930666
5.8876575 0.69762699
5.8881376 0.69587187
5.8886177 0.69403717
5.8890978 0.69211874
5.8895779 0.69011245
5.890058 0.6880149
5.8905381 0.68588364
5.8910182 0.68375565
5.8914983 0.68162916
5.8919784 0.67950242
5.8924585 0.67737367
5.8929386 0.67524116
5.8934187 0.67310312
5.8938988 0.67095781
5.8943789 0.66880346
5.894859 0.66663832
5.8953391 0.66446039
5.8958192 0.662269
5.8962993 0.66006597
5.8967794 0.65785319
5.8972595 0.65563257
5.8977395 0.65340601
5.8982196 0.65117542
5.8986997 0.64894269
5.8991798 0.64670973
5.8996599 0.64447844
5.90014 0.64223576
5.9006201 0.63975505
5.9011002 0.63701627
5.9015803 0.63409376
5.9020604 0.63106184
5.9025405 0.62799482
5.9030206 0.62496704
5.9035007 0.62205281
5.9039808 0.61932646
5.9044609 0.6168623
5.904941 0.61473467
5.9054211 0.61328989
5.9059012 0.61290715
5.9063813 0.6134538
5.9068614 0.6147913
5.9073415 0.61678114
5.9078216 0.61928479
5.9083017 0.62216372
5.9087818 0.6252794
5.9092619 0.62849332
5.9097419 0.63166694
5.910222 0.63472194
5.9107021 0.63798111
5.9111822 0.64149371
5.9116623 0.64523311
5.9121424 0.64917263
5.9126225 0.65328564
5.9131026 0.65754547
5.9135827 0.66192548
5.9140628 0.66639901
5.9145429 0.6709394
5.915023 0.6755225
5.9155031 0.68122793
5.9159832 0.68865925
5.9164633 0.69737546
5.9169434 0.70693557
5.9174235 0.71689858
5.9179036 0.72682351
5.9183837 0.73626935
5.9188638 0.7447951
5.9193439 0.75195978
5.919824 0.7573224
5.9203041 0.76004745
5.9207842 0.75882098
5.9212643 0.75431714
5.9217443 0.74737088
5.9222244 0.73881715
5.9227045 0.72949091
5.9231846 0.72022711
5.9236647 0.7118607
5.9241448 0.70522665
5.9246249 0.7011599
5.925105 0.70042791
5.9255851 0.70169863
5.9260652 0.70395132
5.9265453 0.70691364
5.9270254 0.71031325
5.9275055 0.71387779
5.9279856 0.71733492
5.9284657 0.72041229
5.9289458 0.72283756
5.9294259 0.72433838
5.929906 0.7246424
5.9303861 0.72374196
5.9308662 0.72213874
5.9313463 0.72000797
5.9318264 0.71751199
5.9323065 0.71481312
5.9327866 0.71207371
5.9332667 0.70945607
5.9337467 0.70712254
5.9342268 0.70523545
5.9347069 0.70395712
5.935187 0.70346615
5.9356671 0.70396006
5.9361472 0.70528296
5.9366273 0.70721536
5.9371074 0.70953774
5.9375875 0.71203061
5.9380676 0.71447447
5.9385477 0.71664979
5.9390278 0.7183371
5.9395079 0.71931687
5.939988 0.7193696
5.9404681 0.7179891
5.9409482 0.71503123
5.9414283 0.71087869
5.9419084 0.70591441
5.9423885 0.70052134
5.9428686 0.69508242
5.9433487 0.6899806
5.9438288 0.68559881
5.9443089 0.68232001
5.944789 0.68052712
5.9452691 0.68035302
5.9457491 0.68081906
5.9462292 0.68174175
5.9467093 0.68307775
5.9471894 0.68478372
5.9476695 0.68681631
5.9481496 0.68913218
5.9486297 0.69168799
5.9491098 0.69444039
5.9495899 0.69734605
5.95007 0.70038251
5.9505501 0.70463283
5.9510302 0.71036592
5.9515103 0.71707792
5.9519904 0.72426493
5.9524705 0.7314231
5.9529506 0.73804855
5.9534307 0.7436374
5.9539108 0.74768578
5.9543909 0.74968983
5.954871 0.74914565
5.9553511 0.74640288
5.9558312 0.74344064
5.9563113 0.74038368
5.9567914 0.73724772
5.9572715 0.73404848
5.9577516 0.73080166
5.9582316 0.72752299
5.9587117 0.72422817
5.9591918 0.72093293
5.9596719 0.71765299
5.960152 0.71439936
5.9606321 0.71111949
5.9611122 0.70780316
5.9615923 0.70446161
5.9620724 0.70110611
5.9625525 0.6977479
5.9630326 0.69439825
5.9635127 0.69106841
5.9639928 0.68776964
5.9644729 0.68451319
5.964953 0.68131031
5.9654331 0.67905902
5.9659132 0.67888623
5.9663933 0.68053784
5.9668734 0.6837489
5.9673535 0.68825443
5.9678336 0.69378946
5.9683137 0.70008903
5.9687938 0.70688816
5.9692739 0.71392188
5.969754 0.72092523
5.970234 0.72801667
5.9707141 0.73723358
5.9711942 0.74843069
5.9716743 0.76102501
5.9721544 0.77443358
5.9726345 0.78807343
5.9731146 0.80136159
5.9735947 0.81371509
5.9740748 0.82455095
5.9745549 0.83328622
5.975035 0.83934237
5.9755151 0.8432206
5.9759952 0.84564367
5.9764753 0.84671016
5.9769554 0.84651866
5.9774355 0.84516774
5.9779156 0.84275598
5.9783957 0.83938196
5.9788758 0.83514427
5.9793559 0.83014147
5.979836 0.82447215
5.9803161 0.81800215
5.9807962 0.81016562
5.9812763 0.80124272
5.9817564 0.79158112
5.9822364 0.78152848
5.9827165 0.7714325
5.9831966 0.76164083
5.9836767 0.75250116
5.9841568 0.74436117
5.9846369 0.73756852
5.985117 0.73242084
5.9855971 0.72803853
5.9860772 0.72402792
5.9865573 0.72044993
5.9870374 0.7173655
5.9875175 0.71483554
5.9879976 0.71292098
5.9884777 0.71168275
5.9889578 0.71118176
5.9894379 0.71147894
5.989918 0.71263522
5.9903981 0.71458518
5.9908782 0.71705042
5.9913583 0.71990181
5.9918384 0.72301468
5.9923185 0.72626434
5.9927986 0.72952612
5.9932787 0.73267535
5.9937588 0.73558736
5.9942388 0.73813746
5.9947189 0.74020098
5.995199 0.74170778
5.9956791 0.74304608
5.9961592 0.74431776
5.9966393 0.74552307
5.9971194 0.7466623
5.9975995 0.74773571
5.9980796 0.74874358
5.9985597 0.74968617
5.9990398 0.75056376
5.9995199 0.75137661
6 0.752125
