# Supplementary material for: Structural motifs of gold cluster anions with 17 to 69 atoms
Source: Nat Commun. 2026 Apr 10;17:5099. doi: 10.1038/s41467-026-71649-9 (PMC13246909; doi:10.1038/s41467-026-71649-9)
Supplement: Supplementary file 5 — Source Data [file 41467_2026_71649_MOESM5_ESM.zip › Figure2/42_th_green.dat]

3.6 2.7542237e-08
3.6004801 2.7410008e-08
3.6009602 2.7277779e-08
3.6014403 2.714555e-08
3.6019204 2.701332e-08
3.6024005 2.6881091e-08
3.6028806 2.6748862e-08
3.6033607 2.6616633e-08
3.6038408 2.6484404e-08
3.6043209 2.6352175e-08
3.604801 2.6219945e-08
3.6052811 2.6087716e-08
3.6057612 2.5955487e-08
3.6062412 2.5823258e-08
3.6067213 2.5691029e-08
3.6072014 2.5558799e-08
3.6076815 2.542657e-08
3.6081616 2.5294341e-08
3.6086417 2.5162112e-08
3.6091218 2.5029883e-08
3.6096019 2.4897653e-08
3.610082 2.4765424e-08
3.6105621 2.4633195e-08
3.6110422 2.4500966e-08
3.6115223 2.4368737e-08
3.6120024 2.4236508e-08
3.6124825 2.4104278e-08
3.6129626 2.3972049e-08
3.6134427 2.383982e-08
3.6139228 2.3707591e-08
3.6144029 2.3575362e-08
3.614883 2.3443132e-08
3.6153631 2.3310903e-08
3.6158432 2.3178674e-08
3.6163233 2.3046445e-08
3.6168034 2.2914216e-08
3.6172835 2.2781987e-08
3.6177636 2.2649757e-08
3.6182436 2.2517528e-08
3.6187237 2.2385299e-08
3.6192038 2.225307e-08
3.6196839 2.2120841e-08
3.620164 2.1988611e-08
3.6206441 2.1856382e-08
3.6211242 2.1724153e-08
3.6216043 2.1591924e-08
3.6220844 2.1459695e-08
3.6225645 2.1327466e-08
3.6230446 2.1195236e-08
3.6235247 2.1063007e-08
3.6240048 2.0930778e-08
3.6244849 2.0798549e-08
3.624965 2.066632e-08
3.6254451 2.053409e-08
3.6259252 2.0401861e-08
3.6264053 2.0269632e-08
3.6268854 2.0137403e-08
3.6273655 2.0005174e-08
3.6278456 1.9872944e-08
3.6283257 1.9740715e-08
3.6288058 1.9608486e-08
3.6292859 1.9476257e-08
3.629766 1.9344028e-08
3.630246 1.9211799e-08
3.6307261 1.9079569e-08
3.6312062 1.894734e-08
3.6316863 1.8815111e-08
3.6321664 1.8682882e-08
3.6326465 1.8550653e-08
3.6331266 1.8418423e-08
3.6336067 1.8286194e-08
3.6340868 1.8153965e-08
3.6345669 1.8021736e-08
3.635047 1.7889507e-08
3.6355271 1.7757278e-08
3.6360072 1.7625048e-08
3.6364873 1.7492819e-08
3.6369674 1.736059e-08
3.6374475 1.7228361e-08
3.6379276 1.7096132e-08
3.6384077 1.6963902e-08
3.6388878 1.6831673e-08
3.6393679 1.6699444e-08
3.639848 1.6567215e-08
3.6403281 1.6434986e-08
3.6408082 1.6302757e-08
3.6412883 1.6170527e-08
3.6417684 1.6038298e-08
3.6422484 1.5906069e-08
3.6427285 1.577384e-08
3.6432086 1.5641611e-08
3.6436887 1.5509381e-08
3.6441688 1.5377152e-08
3.6446489 1.5244923e-08
3.645129 1.5112694e-08
3.6456091 1.4980465e-08
3.6460892 1.4848235e-08
3.6465693 1.4716006e-08
3.6470494 1.4583777e-08
3.6475295 1.4451548e-08
3.6480096 1.4319319e-08
3.6484897 1.418709e-08
3.6489698 1.405486e-08
3.6494499 1.3922631e-08
3.64993 1.3790402e-08
3.6504101 1.3658173e-08
3.6508902 1.3525944e-08
3.6513703 1.3393714e-08
3.6518504 1.3261485e-08
3.6523305 1.3129256e-08
3.6528106 1.2997027e-08
3.6532907 1.2864798e-08
3.6537708 1.2732569e-08
3.6542509 1.2600339e-08
3.6547309 1.246811e-08
3.655211 1.2335881e-08
3.6556911 1.2203652e-08
3.6561712 1.2071423e-08
3.6566513 1.1939193e-08
3.6571314 1.1806964e-08
3.6576115 1.1674735e-08
3.6580916 1.1542506e-08
3.6585717 1.1410277e-08
3.6590518 1.1278048e-08
3.6595319 1.1145818e-08
3.660012 1.1013589e-08
3.6604921 1.088136e-08
3.6609722 1.0749131e-08
3.6614523 1.0616902e-08
3.6619324 1.0484672e-08
3.6624125 1.0352443e-08
3.6628926 1.0220214e-08
3.6633727 1.0087985e-08
3.6638528 9.9557557e-09
3.6643329 9.8235265e-09
3.664813 9.6912973e-09
3.6652931 9.5590681e-09
3.6657732 9.4268389e-09
3.6662533 9.2946097e-09
3.6667333 9.1623806e-09
3.6672134 9.0301514e-09
3.6676935 8.8979222e-09
3.6681736 8.765693e-09
3.6686537 8.6334638e-09
3.6691338 8.5012346e-09
3.6696139 8.3690055e-09
3.670094 8.2367763e-09
3.6705741 8.1045471e-09
3.6710542 7.9723179e-09
3.6715343 7.8400887e-09
3.6720144 7.7078595e-09
3.6724945 7.5756304e-09
3.6729746 7.4434012e-09
3.6734547 7.311172e-09
3.6739348 7.1789428e-09
3.6744149 7.0467136e-09
3.674895 6.9144844e-09
3.6753751 6.7822552e-09
3.6758552 6.6500261e-09
3.6763353 6.5177969e-09
3.6768154 6.3855677e-09
3.6772955 6.2533385e-09
3.6777756 6.1211093e-09
3.6782557 5.9888801e-09
3.6787357 5.856651e-09
3.6792158 5.7244218e-09
3.6796959 5.5921926e-09
3.680176 5.4599634e-09
3.6806561 5.3277342e-09
3.6811362 5.195505e-09
3.6816163 5.0632758e-09
3.6820964 4.9310467e-09
3.6825765 4.7988175e-09
3.6830566 4.6665883e-09
3.6835367 4.5343591e-09
3.6840168 4.4021299e-09
3.6844969 4.2699007e-09
3.684977 4.1376716e-09
3.6854571 4.0054424e-09
3.6859372 3.8732132e-09
3.6864173 3.740984e-09
3.6868974 3.6087548e-09
3.6873775 3.4765256e-09
3.6878576 3.3442965e-09
3.6883377 3.2120673e-09
3.6888178 3.0798381e-09
3.6892979 2.9476089e-09
3.689778 2.8153797e-09
3.6902581 2.6831505e-09
3.6907381 2.5509213e-09
3.6912182 2.4186922e-09
3.6916983 2.286463e-09
3.6921784 2.1542338e-09
3.6926585 2.0220046e-09
3.6931386 1.8897754e-09
3.6936187 1.7575462e-09
3.6940988 1.6253171e-09
3.6945789 1.4930879e-09
3.695059 1.3608587e-09
3.6955391 1.2286295e-09
3.6960192 1.0964003e-09
3.6964993 9.6417114e-10
3.6969794 8.3194195e-10
3.6974595 6.9971277e-10
3.6979396 5.6748358e-10
3.6984197 4.352544e-10
3.6988998 3.0302521e-10
3.6993799 1.7079603e-10
3.69986 3.8566845e-11
3.7003401 -8.3444395e-11
3.7008202 -1.6786662e-10
3.7013003 -2.1582284e-10
3.7017804 -2.302096e-10
3.7022605 -2.1392344e-10
3.7027405 -1.6986089e-10
3.7032206 -1.0091849e-10
3.7037007 -9.9927836e-12
3.7041808 1.0001969e-10
3.7046609 2.262224e-10
3.705141 3.657188e-10
3.7056211 5.1561236e-10
3.7061012 6.7300654e-10
3.7065813 8.3500479e-10
3.7070614 9.9871059e-10
3.7075415 1.1612274e-09
3.7080216 1.3196586e-09
3.7085017 1.4711078e-09
3.7089818 1.6126784e-09
3.7094619 1.7420374e-09
3.709942 1.9112828e-09
3.7104221 2.1519885e-09
3.7109022 2.4586136e-09
3.7113823 2.8256168e-09
3.7118624 3.2474573e-09
3.7123425 3.7185938e-09
3.7128226 4.2334855e-09
3.7133027 4.7865912e-09
3.7137828 5.3723698e-09
3.7142629 5.9852803e-09
3.7147429 6.6197818e-09
3.715223 7.270333e-09
3.7157031 7.931393e-09
3.7161832 8.5974207e-09
3.7166633 9.262875e-09
3.7171434 9.9222149e-09
3.7176235 1.0569899e-08
3.7181036 1.1200387e-08
3.7185837 1.1808138e-08
3.7190638 1.251484e-08
3.7195439 1.4025241e-08
3.720024 1.6391761e-08
3.7205041 1.9546821e-08
3.7209842 2.342284e-08
3.7214643 2.7952238e-08
3.7219444 3.3067435e-08
3.7224245 3.870085e-08
3.7229046 4.4784903e-08
3.7233847 5.1252014e-08
3.7238648 5.8034602e-08
3.7243449 6.5065087e-08
3.724825 7.227589e-08
3.7253051 7.9599429e-08
3.7257852 8.6968124e-08
3.7262653 9.4314396e-08
3.7267453 1.0157066e-07
3.7272254 1.0866935e-07
3.7277055 1.1554286e-07
3.7281856 1.2212364e-07
3.7286657 1.3175587e-07
3.7291458 1.4884179e-07
3.7296259 1.7286263e-07
3.730106 2.0326703e-07
3.7305861 2.3950366e-07
3.7310662 2.8102117e-07
3.7315463 3.272682e-07
3.7320264 3.7769341e-07
3.7325065 4.3174546e-07
3.7329866 4.8887299e-07
3.7334667 5.4852466e-07
3.7339468 6.1014912e-07
3.7344269 6.7319503e-07
3.734907 7.3711103e-07
3.7353871 8.0134578e-07
3.7358672 8.6534793e-07
3.7363473 9.2856614e-07
3.7368274 9.9044905e-07
3.7373075 1.0504453e-06
3.7377876 1.1106852e-06
3.7382677 1.2092492e-06
3.7387477 1.3559364e-06
3.7392278 1.5472115e-06
3.7397079 1.7795392e-06
3.740188 2.0493844e-06
3.7406681 2.3532118e-06
3.7411482 2.687486e-06
3.7416283 3.0486719e-06
3.7421084 3.4332341e-06
3.7425885 3.8376375e-06
3.7430686 4.2583467e-06
3.7435487 4.6918265e-06
3.7440288 5.1345416e-06
3.7445089 5.5829568e-06
3.744989 6.0335368e-06
3.7454691 6.4827463e-06
3.7459492 6.9270501e-06
3.7464293 7.362913e-06
3.7469094 7.7867996e-06
3.7473895 8.2696581e-06
3.7478696 9.0071103e-06
3.7483497 9.9933918e-06
3.7488298 1.1210513e-05
3.7493099 1.2640485e-05
3.74979 1.4265319e-05
3.7502701 1.6067024e-05
3.7507502 1.8027613e-05
3.7512302 2.0129095e-05
3.7517103 2.2353481e-05
3.7521904 2.4682783e-05
3.7526705 2.7099011e-05
3.7531506 2.9584175e-05
3.7536307 3.2120287e-05
3.7541108 3.4689356e-05
3.7545909 3.7273395e-05
3.755071 3.9854414e-05
3.7555511 4.2414423e-05
3.7560312 4.4935433e-05
3.7565113 4.7407686e-05
3.7569914 5.054905e-05
3.7574715 5.4781217e-05
3.7579516 6.0033303e-05
3.7584317 6.6234423e-05
3.7589118 7.3313694e-05
3.7593919 8.120023e-05
3.759872 8.9823147e-05
3.7603521 9.9111561e-05
3.7608322 0.00010899459
3.7613123 0.00011940134
3.7617924 0.00013026094
3.7622725 0.0001415025
3.7627526 0.00015305513
3.7632326 0.00016484795
3.7637127 0.00017681007
3.7641928 0.00018887062
3.7646729 0.00020095871
3.765153 0.00021300344
3.7656331 0.00022493395
3.7661132 0.00023720875
3.7665933 0.00025269786
3.7670734 0.00027166702
3.7675535 0.00029390676
3.7680336 0.00031920766
3.7685137 0.00034736027
3.7689938 0.00037815515
3.7694739 0.00041138284
3.769954 0.00044683391
3.7704341 0.00048429891
3.7709142 0.00052356841
3.7713943 0.00056443294
3.7718744 0.00060668308
3.7723545 0.00065010938
3.7728346 0.00069450238
3.7733147 0.00073965266
3.7737948 0.00078535076
3.7742749 0.00083138725
3.774755 0.00087755267
3.775235 0.00092363758
3.7757151 0.00097340745
3.7761952 0.0010319707
3.7766753 0.0010989338
3.7771554 0.0011738699
3.7776355 0.0012563525
3.7781156 0.0013459549
3.7785957 0.0014422505
3.7790758 0.0015448125
3.7795559 0.0016532144
3.780036 0.0017670295
3.7805161 0.0018858311
3.7809962 0.0020091926
3.7814763 0.0021366873
3.7819564 0.0022678885
3.7824365 0.0024023697
3.7829166 0.0025397042
3.7833967 0.0026794652
3.7838768 0.0028212262
3.7843569 0.0029645605
3.784837 0.0031097708
3.7853171 0.0032668558
3.7857972 0.0034387796
3.7862773 0.003625105
3.7867574 0.0038253949
3.7872374 0.0040392122
3.7877175 0.0042661199
3.7881976 0.0045056808
3.7886777 0.0047574578
3.7891578 0.005021014
3.7896379 0.0052959121
3.790118 0.0055817151
3.7905981 0.0058779858
3.7910782 0.0061842873
3.7915583 0.0065001824
3.7920384 0.006825234
3.7925185 0.007159005
3.7929986 0.0075010583
3.7934787 0.0078509569
3.7939588 0.0082082636
3.7944389 0.0085739765
3.794919 0.008952078
3.7953991 0.0093433812
3.7958792 0.0097484927
3.7963593 0.010168019
3.7968394 0.010602566
3.7973195 0.01105274
3.7977996 0.011519148
3.7982797 0.012002397
3.7987598 0.012503092
3.7992398 0.01302184
3.7997199 0.013559248
3.8002 0.014115921
3.8006801 0.014692467
3.8011602 0.015289491
3.8016403 0.015907601
3.8021204 0.016547402
3.8026005 0.017209501
3.8030806 0.017894504
3.8035607 0.018602914
3.8040408 0.019326169
3.8045209 0.020058255
3.805001 0.020798804
3.8054811 0.021547447
3.8059612 0.022303816
3.8064413 0.023067542
3.8069214 0.023838256
3.8074015 0.024615589
3.8078816 0.025399174
3.8083617 0.026188641
3.8088418 0.026983622
3.8093219 0.027783748
3.809802 0.028588651
3.8102821 0.029397962
3.8107622 0.030211312
3.8112422 0.031028332
3.8117223 0.031848655
3.8122024 0.032671911
3.8126825 0.033497731
3.8131626 0.034327109
3.8136427 0.035166902
3.8141228 0.036017098
3.8146029 0.036876491
3.815083 0.037743876
3.8155631 0.038618048
3.8160432 0.039497803
3.8165233 0.040381935
3.8170034 0.04126924
3.8174835 0.042158511
3.8179636 0.043048545
3.8184437 0.043938136
3.8189238 0.04482608
3.8194039 0.04571117
3.819884 0.046592203
3.8203641 0.047467973
3.8208442 0.048337275
3.8213243 0.049198904
3.8218044 0.050051655
3.8222845 0.050894323
3.8227646 0.051718743
3.8232446 0.052515584
3.8237247 0.053285618
3.8242048 0.054029668
3.8246849 0.054748558
3.825165 0.05544311
3.8256451 0.056114147
3.8261252 0.056762493
3.8266053 0.057388971
3.8270854 0.057994405
3.8275655 0.058579617
3.8280456 0.059145431
3.8285257 0.059692669
3.8290058 0.060222156
3.8294859 0.060734714
3.829966 0.061231167
3.8304461 0.061712337
3.8309262 0.062179048
3.8314063 0.062632124
3.8318864 0.063070881
3.8323665 0.063475059
3.8328466 0.063838203
3.8333267 0.064160515
3.8338068 0.064442195
3.8342869 0.064683442
3.834767 0.064884457
3.835247 0.065045439
3.8357271 0.065166588
3.8362072 0.065248104
3.8366873 0.065290187
3.8371674 0.065293037
3.8376475 0.065256855
3.8381276 0.065181839
3.8386077 0.06506819
3.8390878 0.064916108
3.8395679 0.064725792
3.840048 0.064497443
3.8405281 0.064231261
3.8410082 0.063927446
3.8414883 0.063592445
3.8419684 0.063242449
3.8424485 0.062877117
3.8429286 0.062495174
3.8434087 0.062095348
3.8438888 0.061676366
3.8443689 0.061236952
3.844849 0.060775835
3.8453291 0.06029174
3.8458092 0.059783394
3.8462893 0.059249524
3.8467694 0.058688855
3.8472494 0.058100114
3.8477295 0.057482029
3.8482096 0.056833324
3.8486897 0.056152728
3.8491698 0.055438965
3.8496499 0.054690764
3.85013 0.053906849
3.8506101 0.053086186
3.8510902 0.052246982
3.8515703 0.051401748
3.8520504 0.050551195
3.8525305 0.049696032
3.8530106 0.048836969
3.8534907 0.047974718
3.8539708 0.047109987
3.8544509 0.046243488
3.854931 0.045375931
3.8554111 0.044508025
3.8558912 0.043640482
3.8563713 0.042774011
3.8568514 0.041909322
3.8573315 0.041047127
3.8578116 0.040188134
3.8582917 0.039333054
3.8587718 0.038482598
3.8592519 0.037637475
3.8597319 0.036798397
3.860212 0.035965126
3.8606921 0.035133051
3.8611722 0.034301667
3.8616523 0.033471231
3.8621324 0.032641996
3.8626125 0.031814216
3.8630926 0.030988147
3.8635727 0.030164042
3.8640528 0.029342156
3.8645329 0.028522744
3.865013 0.02770606
3.8654931 0.026892358
3.8659732 0.026081892
3.8664533 0.025274918
3.8669334 0.02447169
3.8674135 0.023672462
3.8678936 0.022877489
3.8683737 0.022087025
3.8688538 0.021301325
3.8693339 0.020520642
3.869814 0.019754899
3.8702941 0.01901639
3.8707742 0.018304234
3.8712543 0.01761749
3.8717343 0.016955216
3.8722144 0.016316469
3.8726945 0.015700308
3.8731746 0.015105791
3.8736547 0.014531976
3.8741348 0.013977921
3.8746149 0.013442684
3.875095 0.012925323
3.8755751 0.012424897
3.8760552 0.011940463
3.8765353 0.01147108
3.8770154 0.011015805
3.8774955 0.010573697
3.8779756 0.010143814
3.8784557 0.0097252133
3.8789358 0.0093168952
3.8794159 0.0089175126
3.879896 0.0085270962
3.8803761 0.0081460258
3.8808562 0.0077746815
3.8813363 0.0074134433
3.8818164 0.0070626912
3.8822965 0.0067228053
3.8827766 0.0063941654
3.8832567 0.0060771518
3.8837367 0.0057721443
3.8842168 0.005479523
3.8846969 0.0051996678
3.885177 0.0049329589
3.8856571 0.0046797762
3.8861372 0.0044404997
3.8866173 0.0042155094
3.8870974 0.0040051853
3.8875775 0.0038099075
3.8880576 0.003630056
3.8885377 0.0034621404
3.8890178 0.0032963972
3.8894979 0.0031327411
3.889978 0.0029716257
3.8904581 0.002813505
3.8909382 0.0026588325
3.8914183 0.002508062
3.8918984 0.0023616473
3.8923785 0.002220042
3.8928586 0.0020837
3.8933387 0.0019530749
3.8938188 0.0018286204
3.8942989 0.0017107904
3.894779 0.0016000385
3.8952591 0.0014968185
3.8957391 0.001401584
3.8962192 0.0013147889
3.8966993 0.0012368868
3.8971794 0.0011683315
3.8976595 0.0011094907
3.8981396 0.0010543648
3.8986197 0.00099923856
3.8990998 0.00094435046
3.8995799 0.00088993882
3.90006 0.000836242
3.9005401 0.00078349836
3.9010202 0.00073194627
3.9015003 0.00068182409
3.9019804 0.00063337019
3.9024605 0.00058682293
3.9029406 0.00054242066
3.9034207 0.00050040177
3.9039008 0.0004610046
3.9043809 0.00042446752
3.904861 0.0003910289
3.9053411 0.0003609271
3.9058212 0.00033440048
3.9063013 0.00031168741
3.9067814 0.00029302625
3.9072615 0.00027799861
3.9077415 0.00026328006
3.9082216 0.00024844441
3.9087017 0.0002335762
3.9091818 0.00021876003
3.9096619 0.00020408047
3.910142 0.0001896221
3.9106221 0.00017546949
3.9111022 0.00016170721
3.9115823 0.00014841984
3.9120624 0.00013569197
3.9125425 0.00012360815
3.9130226 0.00011225298
3.9135027 0.00010171103
3.9139828 9.2066863e-05
3.9144629 8.3405067e-05
3.914943 7.5810214e-05
3.9154231 6.9366881e-05
3.9159032 6.4159644e-05
3.9163833 6.0273078e-05
3.9168634 5.713261e-05
3.9173435 5.392855e-05
3.9178236 5.0679721e-05
3.9183037 4.7408425e-05
3.9187838 4.4136962e-05
3.9192639 4.0887635e-05
3.9197439 3.7682743e-05
3.920224 3.4544589e-05
3.9207041 3.1495474e-05
3.9211842 2.8557699e-05
3.9216643 2.5753565e-05
3.9221444 2.3105373e-05
3.9226245 2.0635425e-05
3.9231046 1.8366023e-05
3.9235847 1.6319467e-05
3.9240648 1.4518058e-05
3.9245449 1.2984099e-05
3.925025 1.173989e-05
3.9255051 1.0807732e-05
3.9259852 1.0189468e-05
3.9264653 9.6336068e-06
3.9269454 9.0628894e-06
3.9274255 8.4818622e-06
3.9279056 7.8950721e-06
3.9283857 7.3070656e-06
3.9288658 6.7223897e-06
3.9293459 6.1455908e-06
3.929826 5.5812159e-06
3.9303061 5.0338116e-06
3.9307862 4.5079246e-06
3.9312663 4.0081016e-06
3.9317463 3.5388894e-06
3.9322264 3.1048346e-06
3.9327065 2.7104841e-06
3.9331866 2.3603845e-06
3.9336667 2.0590825e-06
3.9341468 1.8111249e-06
3.9346269 1.6210583e-06
3.935107 1.4934296e-06
3.9355871 1.4132004e-06
3.9360672 1.3323609e-06
3.9365473 1.2490988e-06
3.9370274 1.1641436e-06
3.9375075 1.078225e-06
3.9379876 9.9207264e-07
3.9384677 9.0641601e-07
3.9389478 8.2198477e-07
3.9394279 7.3950853e-07
3.939908 6.5971689e-07
3.9403881 5.8333946e-07
3.9408682 5.1110586e-07
3.9413483 4.4374567e-07
3.9418284 3.8198852e-07
3.9423085 3.2656401e-07
3.9427886 2.7820174e-07
3.9432687 2.3763132e-07
3.9437487 2.0558237e-07
3.9442288 1.8278448e-07
3.9447089 1.6986834e-07
3.945189 1.6056345e-07
3.9456691 1.5085422e-07
3.9461492 1.4083572e-07
3.9466293 1.3060302e-07
3.9471094 1.2025119e-07
3.9475895 1.0987532e-07
3.9480696 9.9570472e-08
3.9485497 8.9431728e-08
3.9490298 7.955416e-08
3.9495099 7.0032843e-08
3.94999 6.0962852e-08
3.9504701 5.2439262e-08
3.9509502 4.4557148e-08
3.9514303 3.7411584e-08
3.9519104 3.1097645e-08
3.9523905 2.5710407e-08
3.9528706 2.1344943e-08
3.9533507 1.8096328e-08
3.9538308 1.6059638e-08
3.9543109 1.5127646e-08
3.954791 1.4303006e-08
3.9552711 1.3444388e-08
3.9557512 1.2560136e-08
3.9562312 1.1658594e-08
3.9567113 1.0748105e-08
3.9571914 9.8370126e-09
3.9576715 8.9336608e-09
3.9581516 8.046393e-09
3.9586317 7.183553e-09
3.9591118 6.3534841e-09
3.9595919 5.5645302e-09
3.960072 4.8250348e-09
3.9605521 4.1433415e-09
3.9610322 3.5277939e-09
3.9615123 2.9867357e-09
3.9619924 2.5285104e-09
3.9624725 2.1614617e-09
3.9629526 1.8939332e-09
3.9634327 1.7342684e-09
3.9639128 1.6353292e-09
3.9643929 1.5303399e-09
3.964873 1.420314e-09
3.9653531 1.3065123e-09
3.9658332 1.1901955e-09
3.9663133 1.0726245e-09
3.9667934 9.5506013e-10
3.9672735 8.3876312e-10
3.9677536 7.2499427e-10
3.9682336 6.1501439e-10
3.9687137 5.1008428e-10
3.9691938 4.1146474e-10
3.9696739 3.2041655e-10
3.970154 2.3820053e-10
3.9706341 1.6607746e-10
3.9711142 1.0530814e-10
3.9715943 5.7153376e-11
3.9720744 2.287396e-11
3.9725545 3.7306881e-12
3.9730346 0
3.9735147 0
3.9739948 0
3.9744749 0
3.974955 0
3.9754351 0
3.9759152 0
3.9763953 0
3.9768754 0
3.9773555 0
3.9778356 0
3.9783157 0
3.9787958 0
3.9792759 0
3.979756 0
3.980236 0
3.9807161 0
3.9811962 0
3.9816763 0
3.9821564 0
3.9826365 0
3.9831166 0
3.9835967 0
3.9840768 0
3.9845569 0
3.985037 0
3.9855171 0
3.9859972 0
3.9864773 0
3.9869574 0
3.9874375 0
3.9879176 0
3.9883977 0
3.9888778 0
3.9893579 0
3.989838 0
3.9903181 0
3.9907982 0
3.9912783 0
3.9917584 0
3.9922384 0
3.9927185 0
3.9931986 0
3.9936787 0
3.9941588 0
3.9946389 0
3.995119 0
3.9955991 0
3.9960792 0
3.9965593 0
3.9970394 0
3.9975195 0
3.9979996 0
3.9984797 0
3.9989598 0
3.9994399 0
3.99992 0
4.0004001 0
4.0008802 0
4.0013603 0
4.0018404 0
4.0023205 0
4.0028006 0
4.0032807 0
4.0037608 0
4.0042408 0
4.0047209 0
4.005201 0
4.0056811 0
4.0061612 0
4.0066413 0
4.0071214 0
4.0076015 0
4.0080816 0
4.0085617 0
4.0090418 0
4.0095219 0
4.010002 0
4.0104821 0
4.0109622 0
4.0114423 0
4.0119224 0
4.0124025 0
4.0128826 0
4.0133627 0
4.0138428 0
4.0143229 0
4.014803 0
4.0152831 0
4.0157632 0
4.0162432 0
4.0167233 0
4.0172034 0
4.0176835 0
4.0181636 0
4.0186437 0
4.0191238 0
4.0196039 0
4.020084 0
4.0205641 0
4.0210442 0
4.0215243 0
4.0220044 0
4.0224845 0
4.0229646 0
4.0234447 0
4.0239248 0
4.0244049 0
4.024885 0
4.0253651 0
4.0258452 0
4.0263253 0
4.0268054 0
4.0272855 0
4.0277656 0
4.0282456 0
4.0287257 0
4.0292058 0
4.0296859 0
4.030166 0
4.0306461 0
4.0311262 0
4.0316063 0
4.0320864 0
4.0325665 0
4.0330466 0
4.0335267 0
4.0340068 0
4.0344869 0
4.034967 0
4.0354471 0
4.0359272 0
4.0364073 0
4.0368874 0
4.0373675 0
4.0378476 0
4.0383277 0
4.0388078 0
4.0392879 0
4.039768 0
4.040248 0
4.0407281 0
4.0412082 0
4.0416883 0
4.0421684 0
4.0426485 0
4.0431286 0
4.0436087 0
4.0440888 0
4.0445689 0
4.045049 0
4.0455291 0
4.0460092 0
4.0464893 0
4.0469694 0
4.0474495 0
4.0479296 0
4.0484097 0
4.0488898 0
4.0493699 0
4.04985 0
4.0503301 0
4.0508102 0
4.0512903 0
4.0517704 0
4.0522505 0
4.0527305 0
4.0532106 0
4.0536907 0
4.0541708 0
4.0546509 0
4.055131 0
4.0556111 0
4.0560912 0
4.0565713 0
4.0570514 0
4.0575315 0
4.0580116 0
4.0584917 0
4.0589718 0
4.0594519 0
4.059932 0
4.0604121 0
4.0608922 0
4.0613723 0
4.0618524 0
4.0623325 0
4.0628126 0
4.0632927 0
4.0637728 0
4.0642529 0
4.0647329 0
4.065213 0
4.0656931 0
4.0661732 0
4.0666533 0
4.0671334 0
4.0676135 0
4.0680936 0
4.0685737 0
4.0690538 0
4.0695339 0
4.070014 0
4.0704941 0
4.0709742 0
4.0714543 0
4.0719344 0
4.0724145 0
4.0728946 0
4.0733747 0
4.0738548 0
4.0743349 0
4.074815 0
4.0752951 0
4.0757752 0
4.0762553 0
4.0767353 0
4.0772154 0
4.0776955 0
4.0781756 0
4.0786557 0
4.0791358 0
4.0796159 0
4.080096 0
4.0805761 0
4.0810562 0
4.0815363 0
4.0820164 0
4.0824965 0
4.0829766 0
4.0834567 0
4.0839368 0
4.0844169 0
4.084897 0
4.0853771 0
4.0858572 0
4.0863373 0
4.0868174 0
4.0872975 0
4.0877776 0
4.0882577 0
4.0887377 0
4.0892178 0
4.0896979 0
4.090178 0
4.0906581 0
4.0911382 0
4.0916183 0
4.0920984 0
4.0925785 0
4.0930586 0
4.0935387 0
4.0940188 0
4.0944989 0
4.094979 0
4.0954591 0
4.0959392 0
4.0964193 0
4.0968994 0
4.0973795 0
4.0978596 0
4.0983397 0
4.0988198 0
4.0992999 0
4.09978 0
4.1002601 0
4.1007401 0
4.1012202 0
4.1017003 0
4.1021804 0
4.1026605 0
4.1031406 0
4.1036207 0
4.1041008 0
4.1045809 0
4.105061 0
4.1055411 0
4.1060212 0
4.1065013 0
4.1069814 0
4.1074615 0
4.1079416 0
4.1084217 0
4.1089018 0
4.1093819 0
4.109862 0
4.1103421 0
4.1108222 0
4.1113023 0
4.1117824 0
4.1122625 0
4.1127425 0
4.1132226 0
4.1137027 0
4.1141828 0
4.1146629 0
4.115143 0
4.1156231 0
4.1161032 0
4.1165833 0
4.1170634 0
4.1175435 0
4.1180236 0
4.1185037 0
4.1189838 0
4.1194639 0
4.119944 0
4.1204241 0
4.1209042 0
4.1213843 0
4.1218644 0
4.1223445 0
4.1228246 0
4.1233047 0
4.1237848 0
4.1242649 0
4.1247449 0
4.125225 0
4.1257051 0
4.1261852 0
4.1266653 0
4.1271454 0
4.1276255 0
4.1281056 0
4.1285857 0
4.1290658 0
4.1295459 0
4.130026 0
4.1305061 0
4.1309862 0
4.1314663 0
4.1319464 0
4.1324265 0
4.1329066 0
4.1333867 0
4.1338668 0
4.1343469 0
4.134827 0
4.1353071 0
4.1357872 0
4.1362673 0
4.1367473 0
4.1372274 0
4.1377075 0
4.1381876 0
4.1386677 0
4.1391478 0
4.1396279 0
4.140108 0
4.1405881 0
4.1410682 0
4.1415483 0
4.1420284 0
4.1425085 2.6220607e-12
4.1429886 2.006925e-11
4.1434687 5.2803816e-11
4.1439488 9.9562008e-11
4.1444289 1.5908008e-10
4.144909 2.3009427e-10
4.1453891 3.1134083e-10
4.1458692 4.0155601e-10
4.1463493 4.9947606e-10
4.1468294 6.0383724e-10
4.1473095 7.1337577e-10
4.1477896 8.2682793e-10
4.1482697 9.4292994e-10
4.1487497 1.0604181e-09
4.1492298 1.1780286e-09
4.1497099 1.2944977e-09
4.15019 1.4085616e-09
4.1506701 1.5189567e-09
4.1511502 1.6244191e-09
4.1516303 1.7236851e-09
4.1521104 1.8636538e-09
4.1525905 2.0966862e-09
4.1530706 2.4157344e-09
4.1535507 2.8136408e-09
4.1540308 3.2832478e-09
4.1545109 3.8173976e-09
4.154991 4.4089327e-09
4.1554711 5.0506954e-09
4.1559512 5.7355281e-09
4.1564313 6.456273e-09
4.1569114 7.2057727e-09
4.1573915 7.9768694e-09
4.1578716 8.7624056e-09
4.1583517 9.5552234e-09
4.1588318 1.0348165e-08
4.1593119 1.1134074e-08
4.159792 1.1905791e-08
4.1602721 1.265616e-08
4.1607522 1.3378022e-08
4.1612322 1.41418e-08
4.1617123 1.5806447e-08
4.1621924 1.8545862e-08
4.1626725 2.2276309e-08
4.1631526 2.6914057e-08
4.1636327 3.2375372e-08
4.1641128 3.8576521e-08
4.1645929 4.5433771e-08
4.165073 5.2863389e-08
4.1655531 6.0781641e-08
4.1660332 6.9104794e-08
4.1665133 7.7749115e-08
4.1669934 8.6630871e-08
4.1674735 9.5666329e-08
4.1679536 1.0477176e-07
4.1684337 1.1386342e-07
4.1689138 1.2285758e-07
4.1693939 1.3167052e-07
4.169874 1.4021849e-07
4.1703541 1.4841776e-07
4.1708342 1.59015e-07
4.1713143 1.7835252e-07
4.1717944 2.0606602e-07
4.1722745 2.4149876e-07
4.1727546 2.8399404e-07
4.1732346 3.3289514e-07
4.1737147 3.8754534e-07
4.1741948 4.4728793e-07
4.1746749 5.1146618e-07
4.175155 5.7942339e-07
4.1756351 6.5050284e-07
4.1761152 7.240478e-07
4.1765953 7.9940157e-07
4.1770754 8.7590743e-07
4.1775555 9.5290865e-07
4.1780356 1.0297485e-06
4.1785157 1.1057703e-06
4.1789958 1.1803174e-06
4.1794759 1.2527329e-06
4.179956 1.3231795e-06
4.1804361 1.4316283e-06
4.1809162 1.5974956e-06
4.1813963 1.8166164e-06
4.1818764 2.0848256e-06
4.1823565 2.3979582e-06
4.1828366 2.7518491e-06
4.1833167 3.1423331e-06
4.1837968 3.5652454e-06
4.1842769 4.0164207e-06
4.184757 4.4916942e-06
4.185237 4.9869006e-06
4.1857171 5.4978749e-06
4.1861972 6.0204522e-06
4.1866773 6.5504672e-06
4.1871574 7.083755e-06
4.1876375 7.6161505e-06
4.1881176 8.1434887e-06
4.1885977 8.6616045e-06
4.1890778 9.1663327e-06
4.1895579 9.7071558e-06
4.190038 1.0528363e-05
4.1905181 1.1642647e-05
4.1909982 1.3029072e-05
4.1914783 1.4666703e-05
4.1919584 1.6534606e-05
4.1924385 1.8611844e-05
4.1929186 2.0877484e-05
4.1933987 2.3310589e-05
4.1938788 2.5890224e-05
4.1943589 2.8595455e-05
4.194839 3.1405347e-05
4.1953191 3.4298963e-05
4.1957992 3.725537e-05
4.1962793 4.0253631e-05
4.1967594 4.3272813e-05
4.1972394 4.6291979e-05
4.1977195 4.9290194e-05
4.1981996 5.2246524e-05
4.1986797 5.5140033e-05
4.1991598 5.8603531e-05
4.1996399 6.3341043e-05
4.20012 6.9271493e-05
4.2006001 7.6312648e-05
4.2010802 8.4382272e-05
4.2015603 9.3398133e-05
4.2020404 0.000103278
4.2025205 0.00011393963
4.2030006 0.00012530079
4.2034807 0.00013727926
4.2039608 0.00014979279
4.2044409 0.00016275915
4.204921 0.00017609611
4.2054011 0.00018972144
4.2058812 0.0002035529
4.2063613 0.00021750825
4.2068414 0.00023150526
4.2073215 0.00024546171
4.2078016 0.00025929534
4.2082817 0.00027322773
4.2087618 0.00029052017
4.2092418 0.00031188401
4.2097219 0.00033707355
4.210202 0.00036584305
4.2106821 0.00039794679
4.2111622 0.00043313906
4.2116423 0.00047117413
4.2121224 0.00051180629
4.2126025 0.00055478981
4.2130826 0.00059987897
4.2135627 0.00064682805
4.2140428 0.00069539132
4.2145229 0.00074532308
4.215003 0.00079637759
4.2154831 0.00084830914
4.2159632 0.00090087201
4.2164433 0.00095382047
4.2169234 0.0010069088
4.2174035 0.0010598913
4.2178836 0.0011158065
4.2183637 0.001181982
4.2188438 0.0012582097
4.2193239 0.0013439562
4.219804 0.0014386886
4.2202841 0.0015418735
4.2207642 0.0016529777
4.2212442 0.0017714682
4.2217243 0.0018968117
4.2222044 0.002028475
4.2226845 0.0021659249
4.2231646 0.0023086283
4.2236447 0.002456052
4.2241248 0.0026076628
4.2246049 0.0027629274
4.225085 0.0029213128
4.2255651 0.0030822858
4.2260452 0.003245313
4.2265253 0.0034098615
4.2270054 0.0035756594
4.2274855 0.0037546156
4.2279656 0.003952879
4.2284457 0.004169708
4.2289258 0.0044043609
4.2294059 0.004656096
4.229886 0.0049241715
4.2303661 0.0052078458
4.2308462 0.005506377
4.2313263 0.0058190236
4.2318064 0.0061450438
4.2322865 0.0064836959
4.2327666 0.0068342382
4.2332466 0.007195929
4.2337267 0.0075680265
4.2342068 0.0079497891
4.2346869 0.008340475
4.235167 0.0087393425
4.2356471 0.0091456499
4.2361272 0.0095586556
4.2366073 0.0099806814
4.2370874 0.010425466
4.2375675 0.01089449
4.2380476 0.011387435
4.2385277 0.011903983
4.2390078 0.012443814
4.2394879 0.01300661
4.239968 0.013592052
4.2404481 0.01419982
4.2409282 0.014829596
4.2414083 0.015481061
4.2418884 0.016153896
4.2423685 0.016847782
4.2428486 0.017562401
4.2433287 0.018297433
4.2438088 0.019052559
4.2442889 0.019827461
4.244769 0.02062182
4.245249 0.021435316
4.2457291 0.022267632
4.2462092 0.02311631
4.2466893 0.02397956
4.2471694 0.02485858
4.2476495 0.025754573
4.2481296 0.026668742
4.2486097 0.027602289
4.2490898 0.028556416
4.2495699 0.029532326
4.25005 0.030531221
4.2505301 0.031554303
4.2510102 0.032602775
4.2514903 0.03367784
4.2519704 0.034780699
4.2524505 0.035912556
4.2529306 0.037074611
4.2534107 0.038268069
4.2538908 0.039494131
4.2543709 0.040754
4.254851 0.042048878
4.2553311 0.043377881
4.2558112 0.044719079
4.2562913 0.04606619
4.2567714 0.047419062
4.2572515 0.048777544
4.2577315 0.050141483
4.2582116 0.051510728
4.2586917 0.052885126
4.2591718 0.054264525
4.2596519 0.055648773
4.260132 0.057037719
4.2606121 0.05843121
4.2610922 0.059829095
4.2615723 0.06123122
4.2620524 0.062637435
4.2625325 0.064047587
4.2630126 0.065461525
4.2634927 0.066879096
4.2639728 0.068300148
4.2644529 0.069724529
4.264933 0.071154024
4.2654131 0.0725925
4.2658932 0.074039115
4.2663733 0.07549284
4.2668534 0.076952646
4.2673335 0.078417503
4.2678136 0.079886383
4.2682937 0.081358255
4.2687738 0.082832091
4.2692539 0.084306861
4.2697339 0.085781537
4.270214 0.087255088
4.2706941 0.088726486
4.2711742 0.090194701
4.2716543 0.091658703
4.2721344 0.093117465
4.2726145 0.094569955
4.2730946 0.096015146
4.2735747 0.097452008
4.2740548 0.098879239
4.2745349 0.10028397
4.275015 0.10166029
4.2754951 0.10300915
4.2759752 0.1043315
4.2764553 0.10562831
4.2769354 0.10690053
4.2774155 0.10814911
4.2778956 0.10937501
4.2783757 0.11057919
4.2788558 0.11176259
4.2793359 0.11292619
4.279816 0.11407092
4.2802961 0.11519776
4.2807762 0.11630764
4.2812563 0.11740154
4.2817363 0.1184804
4.2822164 0.11954519
4.2826965 0.12059685
4.2831766 0.12163634
4.2836567 0.12266061
4.2841368 0.12365205
4.2846169 0.1246089
4.285097 0.12553166
4.2855771 0.12642083
4.2860572 0.12727691
4.2865373 0.12810038
4.2870174 0.12889177
4.2874975 0.12965155
4.2879776 0.13038024
4.2884577 0.13107832
4.2889378 0.13174631
4.2894179 0.1323847
4.289898 0.13299398
4.2903781 0.13357466
4.2908582 0.13412723
4.2913383 0.1346522
4.2918184 0.13515006
4.2922985 0.13562132
4.2927786 0.13606647
4.2932587 0.13648989
4.2937387 0.13689568
4.2942188 0.13728311
4.2946989 0.13765149
4.295179 0.1380001
4.2956591 0.13832822
4.2961392 0.13863513
4.2966193 0.13892014
4.2970994 0.13918251
4.2975795 0.13942155
4.2980596 0.13963653
4.2985397 0.13982675
4.2990198 0.13999148
4.2994999 0.14013002
4.29998 0.14024165
4.3004601 0.14032567
4.3009402 0.14038134
4.3014203 0.14040797
4.3019004 0.14040484
4.3023805 0.14037303
4.3028606 0.14033092
4.3033407 0.14028278
4.3038208 0.14022774
4.3043009 0.14016492
4.304781 0.14009346
4.3052611 0.14001247
4.3057411 0.13992108
4.3062212 0.13981843
4.3067013 0.13970363
4.3071814 0.13957581
4.3076615 0.1394341
4.3081416 0.13927762
4.3086217 0.1391055
4.3091018 0.13891686
4.3095819 0.13871084
4.310062 0.13848655
4.3105421 0.13824312
4.3110222 0.13797969
4.3115023 0.13769537
4.3119824 0.13739546
4.3124625 0.13709337
4.3129426 0.13678922
4.3134227 0.13648261
4.3139028 0.13617312
4.3143829 0.13586036
4.314863 0.1355439
4.3153431 0.13522335
4.3158232 0.13489829
4.3163033 0.13456832
4.3167834 0.13423303
4.3172635 0.13389201
4.3177435 0.13354485
4.3182236 0.13319115
4.3187037 0.13283049
4.3191838 0.13246247
4.3196639 0.13208668
4.320144 0.13170271
4.3206241 0.13131015
4.3211042 0.13090871
4.3215843 0.13050274
4.3220644 0.13009464
4.3225445 0.12968435
4.3230246 0.12927184
4.3235047 0.12885704
4.3239848 0.12843992
4.3244649 0.12802043
4.324945 0.12759851
4.3254251 0.12717412
4.3259052 0.12674721
4.3263853 0.12631773
4.3268654 0.12588564
4.3273455 0.12545089
4.3278256 0.12501342
4.3283057 0.12457319
4.3287858 0.12413015
4.3292659 0.12368426
4.3297459 0.12323545
4.330226 0.1227837
4.3307061 0.12232851
4.3311862 0.12186801
4.3316663 0.12140211
4.3321464 0.12093098
4.3326265 0.12045479
4.3331066 0.11997372
4.3335867 0.11948793
4.3340668 0.11899758
4.3345469 0.11850286
4.335027 0.11800391
4.3355071 0.11750092
4.3359872 0.11699405
4.3364673 0.11648348
4.3369474 0.11596936
4.3374275 0.11545186
4.3379076 0.11493117
4.3383877 0.11440743
4.3388678 0.11388083
4.3393479 0.11335153
4.339828 0.1128197
4.3403081 0.11228028
4.3407882 0.11172772
4.3412683 0.11116226
4.3417483 0.11058414
4.3422284 0.1099936
4.3427085 0.10939089
4.3431886 0.10877624
4.3436687 0.10814991
4.3441488 0.10751213
4.3446289 0.10686315
4.345109 0.10620321
4.3455891 0.10553255
4.3460692 0.10485142
4.3465493 0.10416005
4.3470294 0.1034587
4.3475095 0.10274759
4.3479896 0.10202698
4.3484697 0.10129711
4.3489498 0.10055822
4.3494299 0.099810535
4.34991 0.099053709
4.3503901 0.098286876
4.3508702 0.097509149
4.3513503 0.096719646
4.3518304 0.095917481
4.3523105 0.09510177
4.3527906 0.094271629
4.3532707 0.093426174
4.3537508 0.092564519
4.3542308 0.091685781
4.3547109 0.090789075
4.355191 0.089873517
4.3556711 0.088938222
4.3561512 0.087982307
4.3566313 0.087004886
4.3571114 0.086005075
4.3575915 0.08498199
4.3580716 0.083934746
4.3585517 0.08286246
4.3590318 0.081771597
4.3595119 0.080678206
4.359992 0.079582976
4.3604721 0.078485995
4.3609522 0.077387351
4.3614323 0.076287134
4.3619124 0.075185431
4.3623925 0.07408233
4.3628726 0.072977919
4.3633527 0.071872288
4.3638328 0.070765524
4.3643129 0.069657715
4.364793 0.068548951
4.3652731 0.067439318
4.3657532 0.066328906
4.3662332 0.065217802
4.3667133 0.064106095
4.3671934 0.062993873
4.3676735 0.061881225
4.3681536 0.060768199
4.3686337 0.059653311
4.3691138 0.058535984
4.3695939 0.057416507
4.370074 0.056295171
4.3705541 0.055172266
4.3710342 0.054048083
4.3715143 0.052922911
4.3719944 0.05179704
4.3724745 0.050670761
4.3729546 0.049544364
4.3734347 0.048418139
4.3739148 0.047292376
4.3743949 0.046167366
4.374875 0.045043398
4.3753551 0.043920763
4.3758352 0.042799751
4.3763153 0.041680652
4.3767954 0.040563756
4.3772755 0.039449354
4.3777556 0.038342317
4.3782356 0.037262514
4.3787157 0.036211078
4.3791958 0.035186701
4.3796759 0.034188071
4.380156 0.033213877
4.3806361 0.03226281
4.3811162 0.031333558
4.3815963 0.030424811
4.3820764 0.029535259
4.3825565 0.028663591
4.3830366 0.027808496
4.3835167 0.026968664
4.3839968 0.026142785
4.3844769 0.025329547
4.384957 0.024527641
4.3854371 0.023735755
4.3859172 0.02295258
4.3863973 0.022176804
4.3868774 0.021407118
4.3873575 0.020654166
4.3878376 0.019929898
4.3883177 0.019233497
4.3887978 0.018564143
4.3892779 0.017921013
4.389758 0.017303287
4.390238 0.016710143
4.3907181 0.01614076
4.3911982 0.015594318
4.3916783 0.015069994
4.3921584 0.014566968
4.3926385 0.014084417
4.3931186 0.013621522
4.3935987 0.013177461
4.3940788 0.012751412
4.3945589 0.012342555
4.395039 0.011950067
4.3955191 0.011573129
4.3959992 0.011210918
4.3964793 0.010863512
4.3969594 0.01053928
4.3974395 0.010240099
4.3979196 0.0099655154
4.3983997 0.0097150733
4.3988798 0.0094883184
4.3993599 0.0092847958
4.39984 0.0091040508
4.4003201 0.0089456286
4.4008002 0.0088090745
4.4012803 0.0086939336
4.4017604 0.0085997511
4.4022404 0.0085260724
4.4027205 0.0084724427
4.4032006 0.008438407
4.4036807 0.0084235108
4.4041608 0.0084272991
4.4046409 0.0084493173
4.405121 0.0084891106
4.4056011 0.0085462241
4.4060812 0.0086233157
4.4065613 0.008726901
4.4070414 0.0088570207
4.4075215 0.0090134746
4.4080016 0.0091960622
4.4084817 0.0094045832
4.4089618 0.0096388373
4.4094419 0.009898624
4.409922 0.010183743
4.4104021 0.010493994
4.4108822 0.010829177
4.4113623 0.01118909
4.4118424 0.011573535
4.4123225 0.01198231
4.4128026 0.012415216
4.4132827 0.012872051
4.4137628 0.013352616
4.4142428 0.013856709
4.4147229 0.014384132
4.415203 0.014934685
4.4156831 0.01550853
4.4161632 0.016106568
4.4166433 0.016729785
4.4171234 0.017379168
4.4176035 0.018055706
4.4180836 0.018760385
4.4185637 0.019494194
4.4190438 0.020258118
4.4195239 0.021053147
4.420004 0.021880267
4.4204841 0.022740466
4.4209642 0.023634731
4.4214443 0.02456405
4.4219244 0.025529409
4.4224045 0.026531797
4.4228846 0.027572202
4.4233647 0.028651609
4.4238448 0.029771007
4.4243249 0.030931384
4.424805 0.032129842
4.4252851 0.033349941
4.4257652 0.034589631
4.4262452 0.035848814
4.4267253 0.037127392
4.4272054 0.03842527
4.4276855 0.039742349
4.4281656 0.041078532
4.4286457 0.042433722
4.4291258 0.043807822
4.4296059 0.045200734
4.430086 0.046612361
4.4305661 0.048042607
4.4310462 0.049491372
4.4315263 0.050958562
4.4320064 0.052444077
4.4324865 0.053947821
4.4329666 0.055469697
4.4334467 0.057009607
4.4339268 0.058567454
4.4344069 0.060147377
4.434887 0.061752099
4.4353671 0.063378974
4.4358472 0.065025354
4.4363273 0.066688593
4.4368074 0.068366042
4.4372875 0.070055056
4.4377676 0.071752985
4.4382476 0.073457185
4.4387277 0.075165006
4.4392078 0.076873801
4.4396879 0.078580924
4.440168 0.080283727
4.4406481 0.081979563
4.4411282 0.083665785
4.4416083 0.085339744
4.4420884 0.086998795
4.4425685 0.088640289
4.4430486 0.09026158
4.4435287 0.091859931
4.4440088 0.093432823
4.4444889 0.094980313
4.444969 0.096502879
4.4454491 0.098000995
4.4459292 0.09947514
4.4464093 0.10092579
4.4468894 0.10235342
4.4473695 0.10375851
4.4478496 0.10514153
4.4483297 0.10650296
4.4488098 0.10784328
4.4492899 0.10916296
4.44977 0.11046248
4.4502501 0.11174232
4.4507301 0.11300295
4.4512102 0.11424486
4.4516903 0.1154685
4.4521704 0.11667437
4.4526505 0.11786294
4.4531306 0.11901559
4.4536107 0.12009188
4.4540908 0.12109148
4.4545709 0.12201549
4.455051 0.12286498
4.4555311 0.12364104
4.4560112 0.12434474
4.4564913 0.12497718
4.4569714 0.12553944
4.4574515 0.1260326
4.4579316 0.12645774
4.4584117 0.12681594
4.4588918 0.1271083
4.4593719 0.12733589
4.459852 0.12749979
4.4603321 0.12760109
4.4608122 0.12764088
4.4612923 0.12762024
4.4617724 0.12754024
4.4622525 0.12740239
4.4627325 0.12722228
4.4632126 0.12700629
4.4636927 0.12675287
4.4641728 0.12646045
4.4646529 0.12612748
4.465133 0.12575241
4.4656131 0.12533368
4.4660932 0.12486974
4.4665733 0.12435903
4.4670534 0.1238
4.4675335 0.12319109
4.4680136 0.12253075
4.4684937 0.12181742
4.4689738 0.12104954
4.4694539 0.12022557
4.469934 0.11934395
4.4704141 0.11840312
4.4708942 0.11740153
4.4713743 0.11633762
4.4718544 0.11521696
4.4723345 0.11407025
4.4728146 0.1129033
4.4732947 0.11171851
4.4737748 0.11051831
4.4742549 0.10930511
4.4747349 0.10808133
4.475215 0.1068494
4.4756951 0.10561172
4.4761752 0.10437073
4.4766553 0.10312882
4.4771354 0.10188843
4.4776155 0.10065197
4.4780956 0.099421861
4.4785757 0.098200518
4.4790558 0.09699036
4.4795359 0.095793806
4.480016 0.094613273
4.4804961 0.09345118
4.4809762 0.092309945
4.4814563 0.091182924
4.4819364 0.09006188
4.4824165 0.08894737
4.4828966 0.087839955
4.4833767 0.086740193
4.4838568 0.085648643
4.4843369 0.084565865
4.484817 0.083492417
4.4852971 0.08242886
4.4857772 0.081375751
4.4862573 0.080333651
4.4867373 0.079303118
4.4872174 0.078284712
4.4876975 0.077278992
4.4881776 0.076286517
4.4886577 0.075307845
4.4891378 0.074343538
4.4896179 0.073394152
4.490098 0.072460248
4.4905781 0.071546706
4.4910582 0.070694973
4.4915383 0.069914071
4.4920184 0.069202485
4.4924985 0.0685587
4.4929786 0.067981201
4.4934587 0.067468474
4.4939388 0.067019003
4.4944189 0.066631274
4.494899 0.066303771
4.4953791 0.06603498
4.4958592 0.065823386
4.4963393 0.065667473
4.4968194 0.065565728
4.4972995 0.065516634
4.4977796 0.065518678
4.4982597 0.065570343
4.4987397 0.065670116
4.4992198 0.06581648
4.4996999 0.066007922
4.50018 0.066236928
4.5006601 0.066490512
4.5011402 0.06676908
4.5016203 0.067073475
4.5021004 0.067404537
4.5025805 0.067763107
4.5030606 0.068150026
4.5035407 0.068566134
4.5040208 0.069012273
4.5045009 0.069489283
4.504981 0.069998005
4.5054611 0.07053928
4.5059412 0.071113949
4.5064213 0.071722852
4.5069014 0.072366831
4.5073815 0.073046726
4.5078616 0.073763378
4.5083417 0.074517627
4.5088218 0.075310316
4.5093019 0.076141913
4.509782 0.076999564
4.5102621 0.07787507
4.5107421 0.078766369
4.5112222 0.079671398
4.5117023 0.080588094
4.5121824 0.081514394
4.5126625 0.082448236
4.5131426 0.083387556
4.5136227 0.084330293
4.5141028 0.085274382
4.5145829 0.086217761
4.515063 0.087158368
4.5155431 0.088094139
4.5160232 0.089023012
4.5165033 0.089942924
4.5169834 0.090851811
4.5174635 0.091747612
4.5179436 0.092628263
4.5184237 0.093491702
4.5189038 0.094337981
4.5193839 0.095174751
4.519864 0.09600277
4.5203441 0.096821853
4.5208242 0.097631817
4.5213043 0.098432477
4.5217844 0.099223647
4.5222645 0.10000514
4.5227445 0.10077678
4.5232246 0.10153838
4.5237047 0.10228975
4.5241848 0.10303071
4.5246649 0.10376107
4.525145 0.10448065
4.5256251 0.10518927
4.5261052 0.10588674
4.5265853 0.10657287
4.5270654 0.10724748
4.5275455 0.10791039
4.5280256 0.10856141
4.5285057 0.10917668
4.5289858 0.10973313
4.5294659 0.11023247
4.529946 0.11067645
4.5304261 0.11106678
4.5309062 0.1114052
4.5313863 0.11169344
4.5318664 0.11193321
4.5323465 0.11212626
4.5328266 0.1122743
4.5333067 0.11237907
4.5337868 0.11244229
4.5342669 0.11246569
4.5347469 0.112451
4.535227 0.11239994
4.5357071 0.11231425
4.5361872 0.11219566
4.5366673 0.11204588
4.5371474 0.11186665
4.5376275 0.11165962
4.5381076 0.11142479
4.5385877 0.11116085
4.5390678 0.11086648
4.5395479 0.11054035
4.540028 0.11018114
4.5405081 0.10978753
4.5409882 0.1093582
4.5414683 0.10889182
4.5419484 0.10838707
4.5424285 0.10784262
4.5429086 0.10725716
4.5433887 0.10662936
4.5438688 0.10595791
4.5443489 0.10524146
4.544829 0.10447872
4.5453091 0.10366834
4.5457892 0.10280901
4.5462693 0.10189941
4.5467493 0.10093821
4.5472294 0.099938256
4.5477095 0.098928202
4.5481896 0.097908421
4.5486697 0.096878366
4.5491498 0.095837493
4.5496299 0.094785255
4.55011 0.093721109
4.5505901 0.092644509
4.5510702 0.091554909
4.5515503 0.090451764
4.5520304 0.089334529
4.5525105 0.088202658
4.5529906 0.087055607
4.5534707 0.08589283
4.5539508 0.084713782
4.5544309 0.083517917
4.554911 0.08230469
4.5553911 0.081073556
4.5558712 0.07982397
4.5563513 0.078555478
4.5568314 0.077271116
4.5573115 0.075973741
4.5577916 0.07466494
4.5582717 0.073346303
4.5587518 0.072019416
4.5592318 0.070685868
4.5597119 0.069347247
4.560192 0.068005141
4.5606721 0.066661138
4.5611522 0.065316826
4.5616323 0.063973794
4.5621124 0.062633629
4.5625925 0.06129792
4.5630726 0.059968254
4.5635527 0.058646219
4.5640328 0.057333405
4.5645129 0.056031398
4.564993 0.054741787
4.5654731 0.05346616
4.5659532 0.052204874
4.5664333 0.050953798
4.5669134 0.049712541
4.5673935 0.048481228
4.5678736 0.047259983
4.5683537 0.046048931
4.5688338 0.044848198
4.5693139 0.043657907
4.569794 0.042478183
4.5702741 0.041309151
4.5707542 0.040150937
4.5712342 0.039003663
4.5717143 0.037867456
4.5721944 0.03674244
4.5726745 0.03562874
4.5731546 0.03452648
4.5736347 0.033435785
4.5741148 0.03235678
4.5745949 0.03128959
4.575075 0.030234339
4.5755551 0.029199436
4.5760352 0.028192836
4.5765153 0.027213989
4.5769954 0.026262345
4.5774755 0.025337351
4.5779556 0.024438457
4.5784357 0.023565111
4.5789158 0.022716764
4.5793959 0.021892863
4.579876 0.021092859
4.5803561 0.020316199
4.5808362 0.019562333
4.5813163 0.018830709
4.5817964 0.018120777
4.5822765 0.017431987
4.5827566 0.016763785
4.5832366 0.016115623
4.5837167 0.015486948
4.5841968 0.01487721
4.5846769 0.014285318
4.585157 0.013706133
4.5856371 0.013138951
4.5861172 0.012584332
4.5865973 0.012042833
4.5870774 0.011515013
4.5875575 0.01100143
4.5880376 0.010502643
4.5885177 0.01001921
4.5889978 0.0095516889
4.5894779 0.0091006388
4.589958 0.0086666179
4.5904381 0.0082501847
4.5909182 0.0078518974
4.5913983 0.0074723145
4.5918784 0.0071119945
4.5923585 0.0067714956
4.5928386 0.0064513764
4.5933187 0.0061521951
4.5937988 0.0058745103
4.5942789 0.0056125324
4.594759 0.0053538419
4.595239 0.0050986864
4.5957191 0.0048477027
4.5961992 0.0046015276
4.5966793 0.004360798
4.5971594 0.0041261506
4.5976395 0.0038982224
4.5981196 0.00367765
4.5985997 0.0034650704
4.5990798 0.0032611203
4.5995599 0.0030664365
4.60004 0.002881656
4.6005201 0.0027074154
4.6010002 0.0025443517
4.6014803 0.0023931016
4.6019604 0.002254302
4.6024405 0.0021285896
4.6029206 0.0020166014
4.6034007 0.0019186624
4.6038808 0.0018253736
4.6043609 0.0017323508
4.604841 0.001639958
4.6053211 0.0015485591
4.6058012 0.0014585184
4.6062813 0.0013701998
4.6067614 0.0012839675
4.6072414 0.0012001854
4.6077215 0.0011192177
4.6082016 0.0010414283
4.6086817 0.00096718143
4.6091618 0.00089684106
4.6096419 0.00083077127
4.610122 0.00076933611
4.6106021 0.00071289965
4.6110822 0.00066182595
4.6115623 0.00061647907
4.6120424 0.00057722307
4.6125225 0.00054442201
4.6130026 0.00051710079
4.6134827 0.00049008658
4.6139628 0.00046294854
4.6144429 0.00043582949
4.614923 0.00040887223
4.6154031 0.00038221956
4.6158832 0.0003560143
4.6163633 0.00033039924
4.6168434 0.0003055172
4.6173235 0.00028151097
4.6178036 0.00025852337
4.6182837 0.00023669719
4.6187638 0.00021617525
4.6192438 0.00019710035
4.6197239 0.00017961528
4.620204 0.00016386287
4.6206841 0.00014998592
4.6211642 0.00013812722
4.6216443 0.00012842959
4.6221244 0.00012103579
4.6226045 0.0001147601
4.6230846 0.00010837542
4.6235647 0.00010192334
4.6240448 9.5445438e-05
4.6245249 8.8983292e-05
4.625005 8.2578482e-05
4.6254851 7.6272588e-05
4.6259652 7.0107189e-05
4.6264453 6.4123866e-05
4.6269254 5.8364198e-05
4.6274055 5.2869764e-05
4.6278856 4.7682144e-05
4.6283657 4.2842919e-05
4.6288458 3.8393667e-05
4.6293259 3.4375968e-05
4.629806 3.0831402e-05
4.6302861 2.7801549e-05
4.6307662 2.5327988e-05
4.6312462 2.34523e-05
4.6317263 2.2157938e-05
4.6322064 2.0950249e-05
4.6326865 1.971482e-05
4.6331666 1.8460992e-05
4.6336467 1.7198106e-05
4.6341268 1.5935503e-05
4.6346069 1.4682524e-05
4.635087 1.3448509e-05
4.6355671 1.2242801e-05
4.6360472 1.107474e-05
4.6365273 9.9536668e-06
4.6370074 8.8889226e-06
4.6374875 7.8898484e-06
4.6379676 6.9657852e-06
4.6384477 6.126074e-06
4.6389278 5.3800558e-06
4.6394079 4.7370717e-06
4.639888 4.2064626e-06
4.6403681 3.7975695e-06
4.6408482 3.5197335e-06
4.6413283 3.3327531e-06
4.6418084 3.1418897e-06
4.6422885 2.9459872e-06
4.6427686 2.746688e-06
4.6432486 2.5456349e-06
4.6437287 2.3444703e-06
4.6442088 2.1448368e-06
4.6446889 1.948377e-06
4.645169 1.7567335e-06
4.6456491 1.5715488e-06
4.6461292 1.3944654e-06
4.6466093 1.2271261e-06
4.6470894 1.0711732e-06
4.6475695 9.2824943e-07
4.6480496 7.9999732e-07
4.6485297 6.8805944e-07
4.6490098 5.9407834e-07
4.6494899 5.196966e-07
4.64997 4.6655679e-07
4.6504501 4.3575275e-07
4.6509302 4.1178633e-07
4.6514103 3.8710578e-07
4.6518904 3.6191917e-07
4.6523705 3.3643457e-07
4.6528506 3.1086004e-07
4.6533307 2.8540365e-07
4.6538108 2.6027346e-07
4.6542909 2.3567755e-07
4.654771 2.1182396e-07
4.6552511 1.8892077e-07
4.6557311 1.6717605e-07
4.6562112 1.4679786e-07
4.6566913 1.2799426e-07
4.6571714 1.1097332e-07
4.6576515 9.5943098e-08
4.6581316 8.3111671e-08
4.6586117 7.2687097e-08
4.6590918 6.4877443e-08
4.6595719 5.9890774e-08
4.660052 5.7546889e-08
4.6605321 5.6390445e-08
4.6610122 5.6211367e-08
4.6614923 5.6953909e-08
4.6619724 5.8562327e-08
4.6624525 6.0980877e-08
4.6629326 6.4153815e-08
4.6634127 6.8025395e-08
4.6638928 7.2539875e-08
4.6643729 7.7641509e-08
4.664853 8.3274554e-08
4.6653331 8.9383264e-08
4.6658132 9.5911895e-08
4.6662933 1.028047e-07
4.6667734 1.1000595e-07
4.6672535 1.1745988e-07
4.6677335 1.2511075e-07
4.6682136 1.3290282e-07
4.6686937 1.4078035e-07
4.6691738 1.4868807e-07
4.6696539 1.613142e-07
4.670134 1.8275885e-07
4.6706141 2.1236906e-07
4.6710942 2.4949182e-07
4.6715743 2.9347414e-07
4.6720544 3.4366304e-07
4.6725345 3.9940552e-07
4.6730146 4.600486e-07
4.6734947 5.2493928e-07
4.6739748 5.9342456e-07
4.6744549 6.6485147e-07
4.674935 7.3856701e-07
4.6754151 8.1391818e-07
4.6758952 8.9025201e-07
4.6763753 9.6691549e-07
4.6768554 1.0432556e-06
4.6773355 1.1186195e-06
4.6778156 1.192354e-06
4.6782957 1.2638062e-06
4.6787758 1.3380881e-06
4.6792559 1.464222e-06
4.6797359 1.6499453e-06
4.680216 1.8908202e-06
4.6806961 2.1824091e-06
4.6811762 2.5202741e-06
4.6816563 2.8999776e-06
4.6821364 3.3170817e-06
4.6826165 3.7671488e-06
4.6830966 4.245741e-06
4.6835767 4.7484207e-06
4.6840568 5.2707501e-06
4.6845369 5.8082914e-06
4.685017 6.3566069e-06
4.6854971 6.9112588e-06
4.6859772 7.4678095e-06
4.6864573 8.021821e-06
4.6869374 8.5688558e-06
4.6874175 9.104476e-06
4.6878976 9.624244e-06
4.6883777 1.0248231e-05
4.6888578 1.1208345e-05
4.6893379 1.2487898e-05
4.689818 1.4063387e-05
4.6902981 1.5911306e-05
4.6907782 1.800815e-05
4.6912583 2.0330416e-05
4.6917383 2.2854597e-05
4.6922184 2.5557191e-05
4.6926985 2.8414691e-05
4.6931786 3.1403594e-05
4.6936587 3.4500394e-05
4.6941388 3.7681588e-05
4.6946189 4.092367e-05
4.695099 4.4203135e-05
4.6955791 4.749648e-05
4.6960592 5.0780199e-05
4.6965393 5.4030788e-05
4.6970194 5.7224742e-05
4.6974995 6.0376777e-05
4.6979796 6.456535e-05
4.6984597 7.0219326e-05
4.6989398 7.7241254e-05
4.6994199 8.5533684e-05
4.6999 9.4999168e-05
4.7003801 0.00010554026
4.7008602 0.0001170595
4.7013403 0.00012945944
4.7018204 0.00014264264
4.7023005 0.00015651165
4.7027806 0.00017096901
4.7032607 0.00018591728
4.7037407 0.000201259
4.7042208 0.00021689673
4.7047009 0.00023273302
4.705181 0.00024867041
4.7056611 0.00026461147
4.7061412 0.00028045873
4.7066213 0.00029611475
4.7071014 0.00031255712
4.7075815 0.0003338114
4.7080616 0.00036000218
4.7085417 0.00039082121
4.7090218 0.00042596026
4.7095019 0.00046511107
4.709982 0.00050796542
4.7104621 0.00055421505
4.7109422 0.00060355174
4.7114223 0.00065566723
4.7119024 0.00071025329
4.7123825 0.00076700167
4.7128626 0.00082560414
4.7133427 0.00088575245
4.7138228 0.00094713837
4.7143029 0.0010094536
4.714783 0.00107239
4.7152631 0.0011356393
4.7157431 0.0011988932
4.7162232 0.0012618452
4.7167033 0.0013317457
4.7171834 0.0014151422
4.7176635 0.0015113352
4.7181436 0.0016196249
4.7186237 0.0017393119
4.7191038 0.0018696965
4.7195839 0.002010079
4.720064 0.00215976
4.7205441 0.0023180398
4.7210242 0.0024842187
4.7215043 0.0026575972
4.7219844 0.0028374757
4.7224645 0.0030231545
4.7229446 0.0032139341
4.7234247 0.0034091148
4.7239048 0.0036079971
4.7243849 0.0038098813
4.724865 0.0040140678
4.7253451 0.004219857
4.7258252 0.0044288015
4.7263053 0.0046595583
4.7267854 0.0049156725
4.7272655 0.0051961938
4.7277455 0.0055001719
4.7282256 0.0058266567
4.7287057 0.0061746979
4.7291858 0.0065433452
4.7296659 0.0069316485
4.730146 0.0073386574
4.7306261 0.0077634218
4.7311062 0.0082049914
4.7315863 0.008662416
4.7320664 0.0091347453
4.7325465 0.0096210291
4.7330266 0.010120317
4.7335067 0.010631659
4.7339868 0.011154105
4.7344669 0.011686704
4.734947 0.012228507
4.7354271 0.012785858
4.7359072 0.013372603
4.7363873 0.013989215
4.7368674 0.014635807
4.7373475 0.01531249
4.7378276 0.016019376
4.7383077 0.016756577
4.7387878 0.017524204
4.7392679 0.018322368
4.7397479 0.019151183
4.740228 0.02001076
4.7407081 0.020901209
4.7411882 0.021822644
4.7416683 0.022775176
4.7421484 0.023758916
4.7426285 0.024773977
4.7431086 0.02582047
4.7435887 0.026898506
4.7440688 0.028008198
4.7445489 0.029149461
4.745029 0.030316829
4.7455091 0.031507743
4.7459892 0.032722149
4.7464693 0.033959989
4.7469494 0.03522121
4.7474295 0.036505753
4.7479096 0.037813565
4.7483897 0.039144589
4.7488698 0.040498769
4.7493499 0.041876049
4.74983 0.043276375
4.7503101 0.044699689
4.7507902 0.046145936
4.7512703 0.047615061
4.7517504 0.049107008
4.7522304 0.05062172
4.7527105 0.052159143
4.7531906 0.05371922
4.7536707 0.055301895
4.7541508 0.056907997
4.7546309 0.058539746
4.755111 0.060194913
4.7555911 0.061870867
4.7560712 0.063564978
4.7565513 0.065274616
4.7570314 0.066997152
4.7575115 0.068729955
4.7579916 0.070470395
4.7584717 0.072215843
4.7589518 0.073963668
4.7594319 0.07571124
4.759912 0.07745593
4.7603921 0.079195107
4.7608722 0.080926142
4.7613523 0.082646404
4.7618324 0.084353264
4.7623125 0.086044091
4.7627926 0.087716255
4.7632727 0.089367128
4.7637528 0.090996509
4.7642328 0.092606004
4.7647129 0.094195911
4.765193 0.095766531
4.7656731 0.097318162
4.7661532 0.098851104
4.7666333 0.10036566
4.7671134 0.10186212
4.7675935 0.10334078
4.7680736 0.10480196
4.7685537 0.10624594
4.7690338 0.10767303
4.7695139 0.10908352
4.769994 0.11047772
4.7704741 0.11185592
4.7709542 0.11321842
4.7714343 0.11456552
4.7719144 0.11589752
4.7723945 0.11721473
4.7728746 0.1185112
4.7733547 0.11973507
4.7738348 0.12087599
4.7743149 0.12193556
4.774795 0.12291539
4.7752751 0.12381708
4.7757552 0.12464224
4.7762352 0.12539248
4.7767153 0.12606941
4.7771954 0.12667463
4.7776755 0.12720976
4.7781556 0.12767639
4.7786357 0.12807614
4.7791158 0.12841062
4.7795959 0.12868143
4.780076 0.12889018
4.7805561 0.12903848
4.7810362 0.12912794
4.7815163 0.12916016
4.7819964 0.12913675
4.7824765 0.12906557
4.7829566 0.12895795
4.7834367 0.12881176
4.7839168 0.12862452
4.7843969 0.12839378
4.784877 0.12811708
4.7853571 0.12779195
4.7858372 0.12741594
4.7863173 0.12698659
4.7867974 0.12650143
4.7872775 0.125958
4.7877576 0.12535384
4.7882376 0.12468649
4.7887177 0.12395349
4.7891978 0.12315238
4.7896779 0.1222807
4.790158 0.12133598
4.7906381 0.12031577
4.7911182 0.11921761
4.7915983 0.11804074
4.7920784 0.11682989
4.7925585 0.11560674
4.7930386 0.11437269
4.7935187 0.11312917
4.7939988 0.11187755
4.7944789 0.11061925
4.794959 0.10935568
4.7954391 0.10808822
4.7959192 0.1068183
4.7963993 0.1055473
4.7968794 0.10427664
4.7973595 0.10300771
4.7978396 0.10174192
4.7983197 0.10048067
4.7987998 0.099225361
4.7992799 0.097977403
4.79976 0.096738195
4.80024 0.095509141
4.8007201 0.094291642
4.8012002 0.09308463
4.8016803 0.091879741
4.8021604 0.090676569
4.8026405 0.089475589
4.8031206 0.088277274
4.8036007 0.087082099
4.8040808 0.085890537
4.8045609 0.084703064
4.805041 0.083520154
4.8055211 0.082342281
4.8060012 0.081169919
4.8064813 0.080003543
4.8069614 0.078843627
4.8074415 0.077690644
4.8079216 0.076545071
4.8084017 0.07540738
4.8088818 0.074278046
4.8093619 0.073157544
4.809842 0.072046347
4.8103221 0.07094495
4.8108022 0.069885318
4.8112823 0.068894914
4.8117624 0.067971952
4.8122424 0.067114649
4.8127225 0.066321218
4.8132026 0.065589877
4.8136827 0.064918839
4.8141628 0.06430632
4.8146429 0.063750534
4.815123 0.063249699
4.8156031 0.062802027
4.8160832 0.062405735
4.8165633 0.062059039
4.8170434 0.061760152
4.8175235 0.06150729
4.8180036 0.061298669
4.8184837 0.061132503
4.8189638 0.061007009
4.8194439 0.0609204
4.819924 0.060869207
4.8204041 0.060838592
4.8208842 0.060826063
4.8213643 0.060832354
4.8218444 0.060858197
4.8223245 0.060904329
4.8228046 0.060971483
4.8232847 0.061060392
4.8237648 0.061171792
4.8242448 0.061306416
4.8247249 0.061464999
4.825205 0.061648274
4.8256851 0.061856976
4.8261652 0.062091839
4.8266453 0.062353597
4.8271254 0.062642984
4.8276055 0.062960735
4.8280856 0.063307583
4.8285657 0.063684264
4.8290458 0.064091509
4.8295259 0.06452367
4.830006 0.064968239
4.8304861 0.065423486
4.8309662 0.065887952
4.8314463 0.066360176
4.8319264 0.066838696
4.8324065 0.067322054
4.8328866 0.067808789
4.8333667 0.068297439
4.8338468 0.068786545
4.8343269 0.069274647
4.834807 0.069760284
4.8352871 0.070241995
4.8357672 0.07071832
4.8362472 0.071187799
4.8367273 0.071648972
4.8372074 0.072100377
4.8376875 0.072540555
4.8381676 0.072968045
4.8386477 0.073381803
4.8391278 0.073791509
4.8396079 0.074201172
4.840088 0.074610006
4.8405681 0.075017229
4.8410482 0.075422057
4.8415283 0.075823703
4.8420084 0.076221386
4.8424885 0.07661432
4.8429686 0.077001721
4.8434487 0.077382806
4.8439288 0.077756789
4.8444089 0.078122887
4.844889 0.078480315
4.8453691 0.07882829
4.8458492 0.079166026
4.8463293 0.079492741
4.8468094 0.079807649
4.8472895 0.080109967
4.8477696 0.080398911
4.8482496 0.080673277
4.8487297 0.08093134
4.8492098 0.081173514
4.8496899 0.081400392
4.85017 0.081612568
4.8506501 0.081810636
4.8511302 0.081995189
4.8516103 0.082166821
4.8520904 0.082326124
4.8525705 0.082473692
4.8530506 0.082610119
4.8535307 0.082735998
4.8540108 0.082851922
4.8544909 0.082958485
4.854971 0.083056281
4.8554511 0.083145902
4.8559312 0.083227942
4.8564113 0.083302995
4.8568914 0.083371654
4.8573715 0.083434512
4.8578516 0.083492115
4.8583317 0.08354465
4.8588118 0.083592176
4.8592919 0.083634757
4.859772 0.083672453
4.8602521 0.083705325
4.8607321 0.083733436
4.8612122 0.083756847
4.8616923 0.083775619
4.8621724 0.083789814
4.8626525 0.083799492
4.8631326 0.083804717
4.8636127 0.083805548
4.8640928 0.083802048
4.8645729 0.083794278
4.865053 0.083782299
4.8655331 0.083766174
4.8660132 0.083745962
4.8664933 0.083721727
4.8669734 0.083693208
4.8674535 0.08365787
4.8679336 0.08361517
4.8684137 0.083565127
4.8688938 0.083507759
4.8693739 0.083443087
4.869854 0.083371128
4.8703341 0.083291902
4.8708142 0.083205427
4.8712943 0.083111723
4.8717744 0.083010809
4.8722545 0.082902702
4.8727345 0.082787423
4.8732146 0.08266499
4.8736947 0.082535423
4.8741748 0.082398739
4.8746549 0.082254958
4.875135 0.082104099
4.8756151 0.081946181
4.8760952 0.081781223
4.8765753 0.081608734
4.8770554 0.081427104
4.8775355 0.081235106
4.8780156 0.081031527
4.8784957 0.080815154
4.8789758 0.080584775
4.8794559 0.080339179
4.879936 0.080077151
4.8804161 0.079797481
4.8808962 0.079498955
4.8813763 0.079180361
4.8818564 0.078840487
4.8823365 0.07847812
4.8828166 0.078092048
4.8832967 0.077681058
4.8837768 0.077243939
4.8842569 0.076779477
4.8847369 0.07628646
4.885217 0.075763675
4.8856971 0.07521064
4.8861772 0.074644978
4.8866573 0.074074979
4.8871374 0.073501063
4.8876175 0.072923655
4.8880976 0.072343175
4.8885777 0.071760047
4.8890578 0.071174692
4.8895379 0.070587534
4.890018 0.069998995
4.8904981 0.069409497
4.8909782 0.068819463
4.8914583 0.068229315
4.8919384 0.067639475
4.8924185 0.067050367
4.8928986 0.066462412
4.8933787 0.065876032
4.8938588 0.065291651
4.8943389 0.064709691
4.894819 0.064130574
4.8952991 0.063554346
4.8957792 0.062979846
4.8962593 0.062406916
4.8967393 0.061835517
4.8972194 0.061265607
4.8976995 0.060697144
4.8981796 0.060130088
4.8986597 0.059564398
4.8991398 0.059000032
4.8996199 0.058436949
4.9001 0.057875109
4.9005801 0.05731447
4.9010602 0.056754991
4.9015403 0.056196631
4.9020204 0.055639349
4.9025005 0.055083104
4.9029806 0.054527854
4.9034607 0.053973559
4.9039408 0.053420178
4.9044209 0.052867712
4.904901 0.052353103
4.9053811 0.05190667
4.9058612 0.051525649
4.9063413 0.051207273
4.9068214 0.050948777
4.9073015 0.050747396
4.9077816 0.050600364
4.9082617 0.050504916
4.9087417 0.050458287
4.9092218 0.05045771
4.9097019 0.050500421
4.910182 0.050583654
4.9106621 0.050704643
4.9111422 0.050860624
4.9116223 0.05104883
4.9121024 0.051266497
4.9125825 0.051510858
4.9130626 0.051779148
4.9135427 0.052068603
4.9140228 0.052380066
4.9145029 0.052740623
4.914983 0.053157435
4.9154631 0.053631779
4.9159432 0.054164936
4.9164233 0.054758186
4.9169034 0.055412808
4.9173835 0.056130083
4.9178636 0.056911289
4.9183437 0.057757706
4.9188238 0.058670615
4.9193039 0.059651294
4.919784 0.060701025
4.9202641 0.061821086
4.9207441 0.063012756
4.9212242 0.064277317
4.9217043 0.065616048
4.9221844 0.067030228
4.9226645 0.068521136
4.9231446 0.070090054
4.9236247 0.071721034
4.9241048 0.073382904
4.9245849 0.075074292
4.925065 0.076794474
4.9255451 0.078542724
4.9260252 0.080318319
4.9265053 0.082120533
4.9269854 0.083948641
4.9274655 0.085801919
4.9279456 0.087679641
4.9284257 0.089581083
4.9289058 0.09150552
4.9293859 0.093452227
4.929866 0.09542048
4.9303461 0.097409553
4.9308262 0.099418722
4.9313063 0.10144726
4.9317864 0.10349445
4.9322665 0.10555955
4.9327465 0.10764255
4.9332266 0.10975871
4.9337067 0.11191143
4.9341868 0.11409654
4.9346669 0.11630987
4.935147 0.11854725
4.9356271 0.12080452
4.9361072 0.12307751
4.9365873 0.12536204
4.9370674 0.12765396
4.9375475 0.12994908
4.9380276 0.13224326
4.9385077 0.13453231
4.9389878 0.13681206
4.9394679 0.13907836
4.939948 0.14132703
4.9404281 0.1435539
4.9409082 0.14575481
4.9413883 0.14792559
4.9418684 0.15006207
4.9423485 0.15215576
4.9428286 0.15418951
4.9433087 0.15616323
4.9437888 0.15807832
4.9442689 0.1599362
4.9447489 0.16173828
4.945229 0.16348596
4.9457091 0.16518067
4.9461892 0.1668238
4.9466693 0.16841678
4.9471494 0.16996101
4.9476295 0.17145791
4.9481096 0.17290888
4.9485897 0.17431534
4.9490698 0.17567869
4.9495499 0.17700036
4.95003 0.17828174
4.9505101 0.17952426
4.9509902 0.18072931
4.9514703 0.18189826
4.9519504 0.18299102
4.9524305 0.18397318
4.9529106 0.18484566
4.9533907 0.18560937
4.9538708 0.18626523
4.9543509 0.18681416
4.954831 0.18725709
4.9553111 0.18759492
4.9557912 0.18782857
4.9562713 0.18795897
4.9567514 0.18798702
4.9572314 0.18791366
4.9577115 0.18773979
4.9581916 0.18746633
4.9586717 0.18709421
4.9591518 0.18662434
4.9596319 0.18605764
4.960112 0.18539502
4.9605921 0.18463741
4.9610722 0.18379137
4.9615523 0.18289984
4.9620324 0.18196849
4.9625125 0.18099361
4.9629926 0.17997145
4.9634727 0.17889828
4.9639528 0.17777039
4.9644329 0.17658403
4.964913 0.17533549
4.9653931 0.17402103
4.9658732 0.17263692
4.9663533 0.17117944
4.9668334 0.16964485
4.9673135 0.16802942
4.9677936 0.16632943
4.9682737 0.16454115
4.9687538 0.16266085
4.9692338 0.1606848
4.9697139 0.15860927
4.970194 0.15643052
4.9706741 0.15417803
4.9711542 0.15191033
4.9716343 0.14963016
4.9721144 0.14733909
4.9725945 0.14503868
4.9730746 0.1427305
4.9735547 0.14041612
4.9740348 0.13809712
4.9745149 0.13577505
4.974995 0.13345149
4.9754751 0.131128
4.9759552 0.12880616
4.9764353 0.12648753
4.9769154 0.12417369
4.9773955 0.12186619
4.9778756 0.11956662
4.9783557 0.11727654
4.9788358 0.11499751
4.9793159 0.11273111
4.979796 0.11047852
4.9802761 0.10823189
4.9807562 0.10598785
4.9812362 0.10374681
4.9817163 0.10150912
4.9821964 0.099275178
4.9826765 0.097045349
4.9831566 0.094820014
4.9836367 0.09259955
4.9841168 0.090384334
4.9845969 0.088174745
4.985077 0.085971159
4.9855571 0.083773954
4.9860372 0.081583506
4.9865173 0.079400194
4.9869974 0.077224395
4.9874775 0.075056486
4.9879576 0.072896845
4.9884377 0.070745848
4.9889178 0.068603873
4.9893979 0.066488799
4.989878 0.064460941
4.9903581 0.062522258
4.9908382 0.060669248
4.9913183 0.058898412
4.9917984 0.057206249
4.9922785 0.055589258
4.9927586 0.054043938
4.9932386 0.052566789
4.9937187 0.05115431
4.9941988 0.049803001
4.9946789 0.04850936
4.995159 0.047269888
4.9956391 0.046081083
4.9961192 0.044939445
4.9965993 0.043841473
4.9970794 0.042783667
4.9975595 0.041762526
4.9980396 0.040774548
4.9985197 0.039816251
4.9989998 0.038893602
4.9994799 0.038014329
4.99996 0.037179658
5.0004401 0.036390811
5.0009202 0.035649012
5.0014003 0.034955485
5.0018804 0.034311452
5.0023605 0.033718139
5.0028406 0.033176767
5.0033207 0.032688562
5.0038008 0.032254746
5.0042809 0.031876542
5.004761 0.031555175
5.005241 0.031291868
5.0057211 0.031087845
5.0062012 0.030944328
5.0066813 0.030862543
5.0071614 0.030843711
5.0076415 0.030889057
5.0081216 0.030994442
5.0086017 0.031120769
5.0090818 0.031261302
5.0095619 0.031417671
5.010042 0.031591504
5.0105221 0.031784431
5.0110022 0.031998081
5.0114823 0.032234084
5.0119624 0.032494068
5.0124425 0.032779664
5.0129226 0.033092499
5.0134027 0.033434204
5.0138828 0.033806407
5.0143629 0.034210738
5.014843 0.034648826
5.0153231 0.035122301
5.0158032 0.035632791
5.0162833 0.036181925
5.0167634 0.036771334
5.0172434 0.037402645
5.0177235 0.038067232
5.0182036 0.03874684
5.0186837 0.039439496
5.0191638 0.040143548
5.0196439 0.040857346
5.020124 0.041579237
5.0206041 0.04230757
5.0210842 0.043040693
5.0215643 0.043776956
5.0220444 0.044514708
5.0225245 0.045252295
5.0230046 0.045988068
5.0234847 0.046720375
5.0239648 0.047447564
5.0244449 0.048167984
5.024925 0.048879984
5.0254051 0.049581911
5.0258852 0.050272116
5.0263653 0.050948946
5.0268454 0.051611089
5.0273255 0.052264876
5.0278056 0.052913009
5.0282857 0.053555154
5.0287658 0.054190973
5.0292458 0.054820131
5.0297259 0.055442293
5.030206 0.056057122
5.0306861 0.056664282
5.0311662 0.057263438
5.0316463 0.057854255
5.0321264 0.058436395
5.0326065 0.059009523
5.0330866 0.059573303
5.0335667 0.0601274
5.0340468 0.060671478
5.0345269 0.0612052
5.035007 0.061728231
5.0354871 0.062240235
5.0359672 0.062740876
5.0364473 0.06322258
5.0369274 0.063660371
5.0374075 0.06405271
5.0378876 0.064400205
5.0383677 0.064703465
5.0388478 0.0649631
5.0393279 0.065179718
5.039808 0.065353929
5.0402881 0.06548634
5.0407682 0.065577562
5.0412482 0.065628203
5.0417283 0.065638872
5.0422084 0.065610178
5.0426885 0.06554273
5.0431686 0.065437137
5.0436487 0.065294007
5.0441288 0.065113951
5.0446089 0.064897576
5.045089 0.064645491
5.0455691 0.064358324
5.0460492 0.064044979
5.0465293 0.063712596
5.0470094 0.063361272
5.0474895 0.06299111
5.0479696 0.062602207
5.0484497 0.062194664
5.0489298 0.06176858
5.0494099 0.061324055
5.04989 0.060861188
5.0503701 0.060380079
5.0508502 0.059880828
5.0513303 0.059363534
5.0518104 0.058828297
5.0522905 0.058275217
5.0527706 0.057704393
5.0532507 0.057115924
5.0537307 0.056509911
5.0542108 0.055886453
5.0546909 0.055245649
5.055171 0.054587243
5.0556511 0.053909412
5.0561312 0.053213639
5.0566113 0.05250204
5.0570914 0.051776732
5.0575715 0.051039833
5.0580516 0.050293458
5.0585317 0.049539724
5.0590118 0.048780749
5.0594919 0.048018649
5.059972 0.04725554
5.0604521 0.04649354
5.0609322 0.045734766
5.0614123 0.044981333
5.0618924 0.044235359
5.0623725 0.043498961
5.0628526 0.042774255
5.0633327 0.042063358
5.0638128 0.041368387
5.0642929 0.040691459
5.064773 0.040033621
5.0652531 0.039393768
5.0657331 0.038771585
5.0662132 0.03816678
5.0666933 0.037579059
5.0671734 0.037008131
5.0676535 0.036453703
5.0681336 0.035915482
5.0686137 0.035393177
5.0690938 0.034886496
5.0695739 0.034395145
5.070054 0.033918832
5.0705341 0.033457265
5.0710142 0.033010152
5.0714943 0.0325772
5.0719744 0.032158117
5.0724545 0.03175261
5.0729346 0.031360388
5.0734147 0.030981157
5.0738948 0.030615967
5.0743749 0.030293449
5.074855 0.030024342
5.0753351 0.029807434
5.0758152 0.029641512
5.0762953 0.029525362
5.0767754 0.029457772
5.0772555 0.029437528
5.0777355 0.029463418
5.0782156 0.029534227
5.0786957 0.029648744
5.0791758 0.029805754
5.0796559 0.030004046
5.080136 0.030242405
5.0806161 0.030519619
5.0810962 0.030834474
5.0815763 0.031185758
5.0820564 0.031572256
5.0825365 0.031992758
5.0830166 0.032446048
5.0834967 0.032928597
5.0839768 0.033433003
5.0844569 0.033961045
5.084937 0.034515228
5.0854171 0.035098058
5.0858972 0.03571204
5.0863773 0.036359679
5.0868574 0.037043481
5.0873375 0.037765951
5.0878176 0.038529595
5.0882977 0.039336919
5.0887778 0.040190426
5.0892579 0.041092624
5.0897379 0.042046018
5.090218 0.043053112
5.0906981 0.044116412
5.0911782 0.045238424
5.0916583 0.046421654
5.0921384 0.047668606
5.0926185 0.048981696
5.0930986 0.050328086
5.0935787 0.051679609
5.0940588 0.053036078
5.0945389 0.054397306
5.095019 0.055763108
5.0954991 0.057133297
5.0959792 0.058507686
5.0964593 0.059886089
5.0969394 0.061268319
5.0974195 0.06265419
5.0978996 0.064043515
5.0983797 0.065436108
5.0988598 0.066831783
5.0993399 0.068230352
5.09982 0.06963163
5.1003001 0.071035429
5.1007802 0.072441564
5.1012603 0.073849848
5.1017403 0.075260094
5.1022204 0.076672885
5.1027005 0.078093317
5.1031806 0.079521581
5.1036607 0.080956726
5.1041408 0.082397802
5.1046209 0.083843858
5.105101 0.085293944
5.1055811 0.086747109
5.1060612 0.088202403
5.1065413 0.089658875
5.1070214 0.091115575
5.1075015 0.092571553
5.1079816 0.094025858
5.1084617 0.09547754
5.1089418 0.096925647
5.1094219 0.098369231
5.109902 0.099807339
5.1103821 0.10123902
5.1108622 0.10266333
5.1113423 0.10407931
5.1118224 0.10546334
5.1123025 0.10677804
5.1127826 0.10802534
5.1132627 0.10920781
5.1137427 0.11032805
5.1142228 0.11138862
5.1147029 0.11239211
5.115183 0.1133411
5.1156631 0.11423816
5.1161432 0.11508588
5.1166233 0.11588683
5.1171034 0.1166436
5.1175835 0.11735876
5.1180636 0.1180349
5.1185437 0.11867458
5.1190238 0.1192804
5.1195039 0.11985492
5.119984 0.12040074
5.1204641 0.12092043
5.1209442 0.12141525
5.1214243 0.12185954
5.1219044 0.12224222
5.1223845 0.12256296
5.1228646 0.12282142
5.1233447 0.12301725
5.1238248 0.12315011
5.1243049 0.12321967
5.124785 0.12322558
5.1252651 0.1231675
5.1257451 0.12304509
5.1262252 0.12285801
5.1267053 0.12260593
5.1271854 0.12228849
5.1276655 0.12190536
5.1281456 0.12145621
5.1286257 0.12094067
5.1291058 0.12035843
5.1295859 0.11970913
5.130066 0.11899244
5.1305461 0.11821873
5.1310262 0.11742275
5.1315063 0.11660547
5.1319864 0.11576493
5.1324665 0.11489919
5.1329466 0.1140063
5.1334267 0.1130843
5.1339068 0.11213125
5.1343869 0.1111452
5.134867 0.11012419
5.1353471 0.10906628
5.1358272 0.10796952
5.1363073 0.10683195
5.1367874 0.10565163
5.1372675 0.1044266
5.1377475 0.10315492
5.1382276 0.10183464
5.1387077 0.1004638
5.1391878 0.099040462
5.1396679 0.09756274
5.140148 0.096053061
5.1406281 0.09453133
5.1411082 0.092998964
5.1415883 0.091457383
5.1420684 0.089908006
5.1425485 0.088352251
5.1430286 0.086791537
5.1435087 0.085227283
5.1439888 0.083660908
5.1444689 0.08209383
5.144949 0.080527469
5.1454291 0.078963243
5.1459092 0.077402572
5.1463893 0.075846873
5.1468694 0.074297566
5.1473495 0.072756069
5.1478296 0.071223802
5.1483097 0.069702183
5.1487898 0.068192632
5.1492699 0.066695217
5.1497499 0.065201474
5.15023 0.063710028
5.1507101 0.062221314
5.1511902 0.060735768
5.1516703 0.059253826
5.1521504 0.057775922
5.1526305 0.056302492
5.1531106 0.054833972
5.1535907 0.053370797
5.1540708 0.051913402
5.1545509 0.050462224
5.155031 0.049017697
5.1555111 0.047580257
5.1559912 0.04615034
5.1564713 0.044728381
5.1569514 0.043314815
5.1574315 0.041910078
5.1579116 0.040514605
5.1583917 0.039128832
5.1588718 0.037766022
5.1593519 0.036446911
5.159832 0.035170401
5.1603121 0.033935059
5.1607922 0.03273945
5.1612723 0.03158214
5.1617524 0.030461697
5.1622324 0.029376685
5.1627125 0.028325673
5.1631926 0.027307224
5.1636727 0.026319907
5.1641528 0.025362286
5.1646329 0.024432929
5.165113 0.023530401
5.1655931 0.022653269
5.1660732 0.021800099
5.1665533 0.020969457
5.1670334 0.02015991
5.1675135 0.019370023
5.1679936 0.018598325
5.1684737 0.017843154
5.1689538 0.017104625
5.1694339 0.016383339
5.169914 0.015679899
5.1703941 0.014994906
5.1708742 0.014328963
5.1713543 0.013682671
5.1718344 0.013056631
5.1723145 0.012451447
5.1727946 0.011867719
5.1732747 0.01130605
5.1737548 0.010767042
5.1742348 0.010251296
5.1747149 0.009759414
5.175195 0.0092919983
5.1756751 0.0088496508
5.1761552 0.0084329731
5.1766353 0.0080425672
5.1771154 0.007679035
5.1775955 0.0073376186
5.1780756 0.0070013995
5.1785557 0.0066698015
5.1790358 0.0063436314
5.1795159 0.0060236959
5.179996 0.0057108019
5.1804761 0.0054057561
5.1809562 0.0051093654
5.1814363 0.0048224365
5.1819164 0.0045457761
5.1823965 0.0042801912
5.1828766 0.0040264885
5.1833567 0.0037854747
5.1838368 0.0035579568
5.1843169 0.0033447413
5.184797 0.0031466353
5.1852771 0.0029644454
5.1857572 0.0027989784
5.1862372 0.0026510411
5.1867173 0.0025214018
5.1871974 0.0024000084
5.1876775 0.0022789098
5.1881576 0.0021585767
5.1886377 0.0020394797
5.1891178 0.0019220895
5.1895979 0.0018068766
5.190078 0.0016943117
5.1905581 0.0015848655
5.1910382 0.0014790085
5.1915183 0.0013772115
5.1919984 0.0012799449
5.1924785 0.0011876796
5.1929586 0.001100886
5.1934387 0.0010200348
5.1939188 0.00094559676
5.1943989 0.00087804238
5.194879 0.00081784233
5.1953591 0.00076546724
5.1958392 0.00072138775
5.1963193 0.00068504552
5.1967994 0.00064968394
5.1972795 0.00061414073
5.1977596 0.00057860166
5.1982396 0.00054325248
5.1987197 0.00050827897
5.1991998 0.00047386689
5.1996799 0.00044020201
5.20016 0.00040747009
5.2006401 0.00037585691
5.2011202 0.00034554822
5.2016003 0.00031672979
5.2020804 0.0002895874
5.2025605 0.00026430681
5.2030406 0.00024107378
5.2035207 0.00022007408
5.2040008 0.00020149348
5.2044809 0.00018551774
5.204961 0.00017233263
5.2054411 0.00016212392
5.2059212 0.00015379781
5.2064013 0.00014535303
5.2068814 0.00013681341
5.2073615 0.00012823367
5.2078416 0.0001196685
5.2083217 0.00011117262
5.2088018 0.00010280072
5.2092819 9.4607513e-05
5.209762 8.6647707e-05
5.210242 7.8976006e-05
5.2107221 7.1647114e-05
5.2112022 6.4715737e-05
5.2116823 5.8236582e-05
5.2121624 5.2264353e-05
5.2126425 4.6853756e-05
5.2131226 4.2059497e-05
5.2136027 3.7936282e-05
5.2140828 3.4538815e-05
5.2145629 3.1921802e-05
5.215043 3.010678e-05
5.2155231 2.8488112e-05
5.2160032 2.6831106e-05
5.2164833 2.5148223e-05
5.2169634 2.3451924e-05
5.2174435 2.175467e-05
5.2179236 2.0068921e-05
5.2184037 1.8407138e-05
5.2188838 1.6781783e-05
5.2193639 1.5205316e-05
5.219844 1.3690197e-05
5.2203241 1.2248887e-05
5.2208042 1.0893848e-05
5.2212843 9.6375398e-06
5.2217644 8.4924233e-06
5.2222444 7.4709595e-06
5.2227245 6.5856089e-06
5.2232046 5.8488325e-06
5.2236847 5.2730911e-06
5.2241648 4.8708453e-06
5.2246449 4.6091455e-06
5.225125 4.3490428e-06
5.2256051 4.0817938e-06
5.2260852 3.8096375e-06
5.2265653 3.5348129e-06
5.2270454 3.2595589e-06
5.2275255 2.9861146e-06
5.2280056 2.7167191e-06
5.2284857 2.4536113e-06
5.2289658 2.1990303e-06
5.2294459 1.955215e-06
5.229926 1.7244046e-06
5.2304061 1.5088379e-06
5.2308862 1.310754e-06
5.2313663 1.132392e-06
5.2318464 9.7599079e-07
5.2323265 8.4378947e-07
5.2328066 7.3802702e-07
5.2332867 6.6094247e-07
5.2337668 6.14694e-07
5.2342468 5.8158416e-07
5.2347269 5.4713605e-07
5.235207 5.1167101e-07
5.2356871 4.7551038e-07
5.2361672 4.389755e-07
5.2366473 4.023877e-07
5.2371274 3.6606832e-07
5.2376075 3.303387e-07
5.2380876 2.9552018e-07
5.2385677 2.6193409e-07
5.2390478 2.2990178e-07
5.2395279 1.9974458e-07
5.240008 1.7178383e-07
5.2404881 1.4634086e-07
5.2409682 1.2373702e-07
5.2414483 1.0429364e-07
5.2419284 8.833206e-08
5.2424085 7.6173618e-08
5.2428886 6.8139652e-08
5.2433687 6.4013659e-08
5.2438488 6.0367951e-08
5.2443289 5.6569905e-08
5.244809 5.2657222e-08
5.2452891 4.86676e-08
5.2457692 4.463874e-08
5.2462492 4.0608343e-08
5.2467293 3.6614108e-08
5.2472094 3.2693735e-08
5.2476895 2.8884924e-08
5.2481696 2.5225376e-08
5.2486497 2.1752791e-08
5.2491298 1.8504868e-08
5.2496099 1.5519307e-08
5.25009 1.2833809e-08
5.2505701 1.0486074e-08
5.2510502 8.5138021e-09
5.2515303 6.9546927e-09
5.2520104 5.8464462e-09
5.2524905 5.2267626e-09
5.2529706 4.9207396e-09
5.2534507 4.6016015e-09
5.2539308 4.2683532e-09
5.2544109 3.9246661e-09
5.254891 3.5742118e-09
5.2553711 3.2206615e-09
5.2558512 2.8676869e-09
5.2563313 2.5189592e-09
5.2568114 2.1781499e-09
5.2572915 1.8489305e-09
5.2577716 1.5349724e-09
5.2582517 1.239947e-09
5.2587317 9.675257e-10
5.2592118 7.2138001e-10
5.2596919 5.0518133e-10
5.260172 3.2260109e-10
5.2606521 1.7731073e-10
5.2611322 7.2981677e-11
5.2616123 1.3285361e-11
5.2620924 0
5.2625725 0
5.2630526 0
5.2635327 0
5.2640128 0
5.2644929 0
5.264973 0
5.2654531 0
5.2659332 0
5.2664133 0
5.2668934 0
5.2673735 0
5.2678536 0
5.2683337 0
5.2688138 0
5.2692939 0
5.269774 0
5.2702541 0
5.2707341 0
5.2712142 0
5.2716943 0
5.2721744 0
5.2726545 0
5.2731346 0
5.2736147 0
5.2740948 0
5.2745749 0
5.275055 0
5.2755351 0
5.2760152 0
5.2764953 0
5.2769754 0
5.2774555 0
5.2779356 0
5.2784157 0
5.2788958 0
5.2793759 0
5.279856 0
5.2803361 0
5.2808162 0
5.2812963 0
5.2817764 0
5.2822565 0
5.2827365 0
5.2832166 0
5.2836967 0
5.2841768 0
5.2846569 0
5.285137 0
5.2856171 0
5.2860972 0
5.2865773 0
5.2870574 0
5.2875375 0
5.2880176 0
5.2884977 0
5.2889778 0
5.2894579 0
5.289938 0
5.2904181 0
5.2908982 0
5.2913783 0
5.2918584 0
5.2923385 0
5.2928186 0
5.2932987 0
5.2937788 0
5.2942589 0
5.2947389 0
5.295219 0
5.2956991 0
5.2961792 0
5.2966593 0
5.2971394 0
5.2976195 0
5.2980996 0
5.2985797 0
5.2990598 0
5.2995399 0
5.30002 0
5.3005001 0
5.3009802 0
5.3014603 0
5.3019404 0
5.3024205 0
5.3029006 0
5.3033807 0
5.3038608 0
5.3043409 0
5.304821 0
5.3053011 0
5.3057812 0
5.3062613 0
5.3067413 0
5.3072214 0
5.3077015 0
5.3081816 0
5.3086617 0
5.3091418 0
5.3096219 0
5.310102 0
5.3105821 0
5.3110622 0
5.3115423 0
5.3120224 0
5.3125025 0
5.3129826 0
5.3134627 0
5.3139428 0
5.3144229 0
5.314903 0
5.3153831 0
5.3158632 0
5.3163433 0
5.3168234 0
5.3173035 0
5.3177836 0
5.3182637 0
5.3187437 0
5.3192238 0
5.3197039 0
5.320184 0
5.3206641 0
5.3211442 0
5.3216243 0
5.3221044 0
5.3225845 0
5.3230646 0
5.3235447 0
5.3240248 0
5.3245049 0
5.324985 0
5.3254651 0
5.3259452 0
5.3264253 0
5.3269054 0
5.3273855 0
5.3278656 0
5.3283457 0
5.3288258 0
5.3293059 0
5.329786 0
5.3302661 0
5.3307461 0
5.3312262 0
5.3317063 0
5.3321864 0
5.3326665 0
5.3331466 0
5.3336267 0
5.3341068 0
5.3345869 0
5.335067 0
5.3355471 0
5.3360272 0
5.3365073 0
5.3369874 0
5.3374675 0
5.3379476 0
5.3384277 0
5.3389078 0
5.3393879 0
5.339868 0
5.3403481 0
5.3408282 0
5.3413083 0
5.3417884 0
5.3422685 0
5.3427485 0
5.3432286 0
5.3437087 0
5.3441888 0
5.3446689 0
5.345149 0
5.3456291 0
5.3461092 0
5.3465893 0
5.3470694 0
5.3475495 0
5.3480296 0
5.3485097 0
5.3489898 0
5.3494699 0
5.34995 0
5.3504301 0
5.3509102 0
5.3513903 0
5.3518704 0
5.3523505 0
5.3528306 0
5.3533107 0
5.3537908 0
5.3542709 0
5.354751 0
5.355231 0
5.3557111 0
5.3561912 0
5.3566713 0
5.3571514 0
5.3576315 0
5.3581116 0
5.3585917 0
5.3590718 0
5.3595519 0
5.360032 0
5.3605121 0
5.3609922 0
5.3614723 0
5.3619524 0
5.3624325 0
5.3629126 0
5.3633927 0
5.3638728 0
5.3643529 0
5.364833 0
5.3653131 0
5.3657932 0
5.3662733 0
5.3667534 0
5.3672334 0
5.3677135 0
5.3681936 0
5.3686737 0
5.3691538 0
5.3696339 0
5.370114 0
5.3705941 0
5.3710742 0
5.3715543 0
5.3720344 0
5.3725145 0
5.3729946 0
5.3734747 0
5.3739548 0
5.3744349 0
5.374915 0
5.3753951 0
5.3758752 0
5.3763553 0
5.3768354 0
5.3773155 0
5.3777956 0
5.3782757 0
5.3787558 0
5.3792358 0
5.3797159 0
5.380196 0
5.3806761 0
5.3811562 0
5.3816363 0
5.3821164 0
5.3825965 0
5.3830766 0
5.3835567 0
5.3840368 0
5.3845169 0
5.384997 0
5.3854771 0
5.3859572 0
5.3864373 0
5.3869174 0
5.3873975 0
5.3878776 0
5.3883577 0
5.3888378 0
5.3893179 0
5.389798 0
5.3902781 0
5.3907582 0
5.3912382 0
5.3917183 0
5.3921984 0
5.3926785 0
5.3931586 0
5.3936387 0
5.3941188 0
5.3945989 0
5.395079 0
5.3955591 0
5.3960392 0
5.3965193 0
5.3969994 0
5.3974795 0
5.3979596 0
5.3984397 0
5.3989198 0
5.3993999 0
5.39988 0
5.4003601 0
5.4008402 0
5.4013203 0
5.4018004 0
5.4022805 0
5.4027606 0
5.4032406 0
5.4037207 0
5.4042008 0
5.4046809 0
5.405161 0
5.4056411 0
5.4061212 0
5.4066013 0
5.4070814 0
5.4075615 0
5.4080416 0
5.4085217 0
5.4090018 0
5.4094819 0
5.409962 0
5.4104421 0
5.4109222 0
5.4114023 0
5.4118824 0
5.4123625 0
5.4128426 0
5.4133227 0
5.4138028 0
5.4142829 0
5.414763 0
5.415243 0
5.4157231 0
5.4162032 0
5.4166833 0
5.4171634 0
5.4176435 0
5.4181236 0
5.4186037 0
5.4190838 0
5.4195639 0
5.420044 0
5.4205241 0
5.4210042 0
5.4214843 0
5.4219644 6.7018577e-14
5.4224445 9.9316848e-12
5.4229246 3.5653171e-11
5.4234047 7.5971676e-11
5.4238848 1.296274e-10
5.4243649 1.9536054e-10
5.424845 2.7191131e-10
5.4253251 3.5801989e-10
5.4258052 4.5242649e-10
5.4262853 5.538713e-10
5.4267654 6.6109454e-10
5.4272454 7.7283639e-10
5.4277255 8.8783707e-10
5.4282056 1.0048368e-09
5.4286857 1.1225757e-09
5.4291658 1.239794e-09
5.4296459 1.3552319e-09
5.430126 1.4676297e-09
5.4306061 1.5757275e-09
5.4310862 1.6782655e-09
5.4315663 1.7887576e-09
5.4320464 1.9955578e-09
5.4325265 2.3066198e-09
5.4330066 2.7136043e-09
5.4334867 3.2081715e-09
5.4339668 3.781982e-09
5.4344469 4.4266963e-09
5.434927 5.1339748e-09
5.4354071 5.8954779e-09
5.4358872 6.7028662e-09
5.4363673 7.5478001e-09
5.4368474 8.42194e-09
5.4373275 9.3169464e-09
5.4378076 1.022448e-08
5.4382877 1.11362e-08
5.4387678 1.2043769e-08
5.4392478 1.2938846e-08
5.4397279 1.3813092e-08
5.440208 1.4658167e-08
5.4406881 1.5465732e-08
5.4411682 1.6764542e-08
5.4416483 1.9306417e-08
5.4421284 2.3005767e-08
5.4426085 2.7768609e-08
5.4430886 3.3500958e-08
5.4435687 4.0108829e-08
5.4440488 4.7498239e-08
5.4445289 5.5575202e-08
5.445009 6.4245734e-08
5.4454891 7.3415851e-08
5.4459692 8.2991569e-08
5.4464493 9.2878903e-08
5.4469294 1.0298387e-07
5.4474095 1.1321248e-07
5.4478896 1.2347076e-07
5.4483697 1.3366471e-07
5.4488498 1.4370036e-07
5.4493299 1.5348372e-07
5.44981 1.629208e-07
5.4502901 1.7238302e-07
5.4507702 1.8933007e-07
5.4512503 2.1583599e-07
5.4517303 2.5117913e-07
5.4522104 2.9463784e-07
5.4526905 3.4549045e-07
5.4531706 4.0301531e-07
5.4536507 4.6649076e-07
5.4541308 5.3519515e-07
5.4546109 6.0840682e-07
5.455091 6.8540411e-07
5.4555711 7.6546538e-07
5.4560512 8.4786895e-07
5.4565313 9.3189318e-07
5.4570114 1.0168164e-06
5.4574915 1.101917e-06
5.4579716 1.1864732e-06
5.4584517 1.2697635e-06
5.4589318 1.3510662e-06
5.4594119 1.4296596e-06
5.459892 1.5216949e-06
5.4603721 1.6749807e-06
5.4608522 1.8884102e-06
5.4613323 2.1574577e-06
5.4618124 2.4775974e-06
5.4622925 2.8443034e-06
5.4627726 3.25305e-06
5.4632527 3.6993114e-06
5.4637327 4.1785618e-06
5.4642128 4.6862753e-06
5.4646929 5.2179261e-06
5.465173 5.7689886e-06
5.4656531 6.3349368e-06
5.4661332 6.911245e-06
5.4666133 7.4933873e-06
5.4670934 8.076838e-06
5.4675735 8.6570713e-06
5.4680536 9.2295614e-06
5.4685337 9.7897824e-06
5.4690138 1.0334819e-05
5.4694939 1.10728e-05
5.469974 1.2135806e-05
5.4704541 1.3501455e-05
5.4709342 1.5147365e-05
5.4714143 1.7051152e-05
5.4718944 1.9190436e-05
5.4723745 2.1542833e-05
5.4728546 2.4085962e-05
5.4733347 2.679744e-05
5.4738148 2.9654885e-05
5.4742949 3.2635915e-05
5.474775 3.5718147e-05
5.4752551 3.8879199e-05
5.4757351 4.2096689e-05
5.4762152 4.5348234e-05
5.4766953 4.8611452e-05
5.4771754 5.1863962e-05
5.4776555 5.508338e-05
5.4781356 5.8247325e-05
5.4786157 6.1517988e-05
5.4790958 6.5978427e-05
5.4795759 7.1737107e-05
5.480056 7.8707926e-05
5.4805361 8.6804777e-05
5.4810162 9.5941557e-05
5.4814963 0.00010603216
5.4819764 0.00011699048
5.4824565 0.00012873042
5.4829366 0.00014116587
5.4834167 0.00015421072
5.4838968 0.00016777887
5.4843769 0.00018178422
5.484857 0.00019614065
5.4853371 0.00021076208
5.4858172 0.00022556238
5.4862973 0.00024045546
5.4867774 0.00025535522
5.4872575 0.00027017554
5.4877375 0.00028483032
5.4882176 0.0003011393
5.4886977 0.0003217451
5.4891778 0.00034642345
5.4896579 0.00037492352
5.490138 0.00040699447
5.4906181 0.00044238545
5.4910982 0.00048084562
5.4915783 0.00052212415
5.4920584 0.00056597018
5.4925385 0.00061213288
5.4930186 0.00066036141
5.4934987 0.00071040492
5.4939788 0.00076201257
5.4944589 0.00081493352
5.494939 0.00086891693
5.4954191 0.00092371196
5.4958992 0.00097906776
5.4963793 0.0010347335
5.4968594 0.0010904583
5.4973395 0.0011464915
5.4978196 0.0012105562
5.4982997 0.0012849619
5.4987798 0.0013691869
5.4992599 0.0014627097
5.4997399 0.0015650084
5.50022 0.0016755616
5.5007001 0.0017938476
5.5011802 0.0019193447
5.5016603 0.0020515312
5.5021404 0.0021898856
5.5026205 0.0023338862
5.5031006 0.0024830113
5.5035807 0.0026367394
5.5040608 0.0027945486
5.5045409 0.0029559175
5.505021 0.0031203244
5.5055011 0.0032872476
5.5059812 0.0034561655
5.5064613 0.0036265564
5.5069414 0.0038023923
5.5074215 0.0039962633
5.5079016 0.0042083639
5.5083817 0.0044380327
5.5088618 0.0046846087
5.5093419 0.0049474308
5.509822 0.0052258378
5.5103021 0.0055191685
5.5107822 0.0058267619
5.5112623 0.0061479568
5.5117423 0.006482092
5.5122224 0.0068285065
5.5127025 0.0071865391
5.5131826 0.0075555286
5.5136627 0.007934814
5.5141428 0.008323734
5.5146229 0.0087216276
5.515103 0.0091278337
5.5155831 0.009541691
5.5160632 0.0099626121
5.5165433 0.010399015
5.5170234 0.010856927
5.5175035 0.011336266
5.5179836 0.011836948
5.5184637 0.012358891
5.5189438 0.012902012
5.5194239 0.013466228
5.519904 0.014051455
5.5203841 0.014657612
5.5208642 0.015284616
5.5213443 0.015932382
5.5218244 0.016600829
5.5223045 0.017289873
5.5227846 0.017999432
5.5232647 0.018729423
5.5237447 0.019479762
5.5242248 0.020250368
5.5247049 0.021041156
5.525185 0.021852044
5.5256651 0.02268173
5.5261452 0.023523267
5.5266253 0.024376499
5.5271054 0.025242536
5.5275855 0.026122491
5.5280656 0.027017476
5.5285457 0.0279286
5.5290258 0.028856977
5.5295059 0.029803718
5.529986 0.030769933
5.5304661 0.031756735
5.5309462 0.032765235
5.5314263 0.033796545
5.5319064 0.034851775
5.5323865 0.035932038
5.5328666 0.037038445
5.5333467 0.038172108
5.5338268 0.039334137
5.5343069 0.040525644
5.534787 0.041747742
5.5352671 0.042990804
5.5357471 0.044239302
5.5362272 0.045492558
5.5367073 0.046750023
5.5371874 0.048011152
5.5376675 0.049275397
5.5381476 0.05054221
5.5386277 0.051811045
5.5391078 0.053081353
5.5395879 0.054352588
5.540068 0.055624203
5.5405481 0.056895649
5.5410282 0.058166381
5.5415083 0.05943585
5.5419884 0.060703509
5.5424685 0.061968811
5.5429486 0.063231209
5.5434287 0.064490155
5.5439088 0.065745103
5.5443889 0.066995631
5.544869 0.068243344
5.5453491 0.069488895
5.5458292 0.070732302
5.5463093 0.071973584
5.5467894 0.073212756
5.5472695 0.074449839
5.5477495 0.075684849
5.5482296 0.076917804
5.5487097 0.078148721
5.5491898 0.07937762
5.5496699 0.080604516
5.55015 0.081829429
5.5506301 0.083052376
5.5511102 0.084273375
5.5515903 0.085492443
5.5520704 0.086709598
5.5525505 0.087924859
5.5530306 0.089138242
5.5535107 0.090349766
5.5539908 0.091546847
5.5544709 0.092694245
5.554951 0.093791875
5.5554311 0.094841971
5.5559112 0.095846761
5.5563913 0.096808479
5.5568714 0.097729355
5.5573515 0.09861162
5.5578316 0.099457506
5.5583117 0.10026924
5.5587918 0.10104906
5.5592719 0.1017992
5.559752 0.10252188
5.560232 0.10321934
5.5607121 0.1038938
5.5611922 0.10454751
5.5616723 0.10518268
5.5621524 0.10580156
5.5626325 0.10640637
5.5631126 0.10699915
5.5635927 0.10755972
5.5640728 0.10807384
5.5645529 0.10854198
5.565033 0.1089646
5.5655131 0.10934218
5.5659932 0.10967517
5.5664733 0.10996406
5.5669534 0.1102093
5.5674335 0.11041136
5.5679136 0.11057072
5.5683937 0.11068784
5.5688738 0.11076318
5.5693539 0.11079722
5.569834 0.11079043
5.5703141 0.11074326
5.5707942 0.1106562
5.5712743 0.1105297
5.5717544 0.11036424
5.5722344 0.11016028
5.5727145 0.10992023
5.5731946 0.10965515
5.5736747 0.10936538
5.5741548 0.1090493
5.5746349 0.10870532
5.575115 0.10833181
5.5755951 0.10792717
5.5760752 0.10748979
5.5765553 0.10701806
5.5770354 0.10651038
5.5775155 0.10596513
5.5779956 0.1053807
5.5784757 0.10475549
5.5789558 0.10408789
5.5794359 0.10337628
5.579916 0.10261907
5.5803961 0.10181463
5.5808762 0.10096136
5.5813563 0.10005766
5.5818364 0.099101903
5.5823165 0.098111448
5.5827966 0.097112442
5.5832767 0.096104525
5.5837568 0.095087132
5.5842368 0.094059696
5.5847169 0.09302165
5.585197 0.091972429
5.5856771 0.090911467
5.5861572 0.089838196
5.5866373 0.088752051
5.5871174 0.087652465
5.5875975 0.086538872
5.5880776 0.085410707
5.5885577 0.084267401
5.5890378 0.08310839
5.5895179 0.081933107
5.589998 0.080740985
5.5904781 0.079531458
5.5909582 0.078303961
5.5914383 0.077058152
5.5919184 0.075797471
5.5923985 0.074524428
5.5928786 0.07324055
5.5933587 0.071947365
5.5938388 0.070646399
5.5943189 0.06933918
5.594799 0.068027236
5.5952791 0.066712093
5.5957592 0.065395279
5.5962392 0.064078321
5.5967193 0.062762746
5.5971994 0.061450082
5.5976795 0.060141856
5.5981596 0.058839594
5.5986397 0.057544825
5.5991198 0.056259076
5.5995999 0.054983873
5.60008 0.053720745
5.6005601 0.052471218
5.6010402 0.051235208
5.6015203 0.050008987
5.6020004 0.048792407
5.6024805 0.047585577
5.6029606 0.046388608
5.6034407 0.045201609
5.6039208 0.044024689
5.6044009 0.042857959
5.604881 0.041701527
5.6053611 0.040555504
5.6058412 0.039419998
5.6063213 0.038295121
5.6068014 0.037180981
5.6072815 0.036077687
5.6077616 0.03498535
5.6082416 0.03390408
5.6087217 0.032833985
5.6092018 0.031775176
5.6096819 0.030727762
5.610162 0.02969195
5.6106421 0.028677669
5.6111222 0.027691089
5.6116023 0.026731663
5.6120824 0.025798842
5.6125625 0.02489208
5.6130426 0.024010829
5.6135227 0.023154541
5.6140028 0.022322669
5.6144829 0.021514665
5.614963 0.020729983
5.6154431 0.019968073
5.6159232 0.01922839
5.6164033 0.018510385
5.6168834 0.017813511
5.6173635 0.01713722
5.6178436 0.016480965
5.6183237 0.015844198
5.6188038 0.015226372
5.6192839 0.014626939
5.619764 0.014044544
5.620244 0.013474352
5.6207241 0.012916106
5.6212042 0.012370348
5.6216843 0.01183762
5.6221644 0.011318465
5.6226445 0.010813426
5.6231246 0.010323044
5.6236047 0.009847864
5.6240848 0.0093884271
5.6245649 0.0089452761
5.625045 0.0085189538
5.6255251 0.0081100027
5.6260052 0.0077189655
5.6264853 0.0073463846
5.6269654 0.0069928028
5.6274455 0.0066587627
5.6279256 0.0063448068
5.6284057 0.0060514777
5.6288858 0.0057793181
5.6293659 0.0055208658
5.629846 0.0052654626
5.6303261 0.0050136551
5.6308062 0.0047660686
5.6312863 0.0045233284
5.6317664 0.0042860595
5.6322464 0.0040548872
5.6327265 0.0038304367
5.6332066 0.0036133331
5.6336867 0.0034042018
5.6341668 0.0032036677
5.6346469 0.0030123563
5.635127 0.0028308926
5.6356071 0.0026599018
5.6360872 0.0025000092
5.6365673 0.0023518399
5.6370474 0.0022160192
5.6375275 0.0020931722
5.6380076 0.0019839241
5.6384877 0.0018881785
5.6389678 0.0017958772
5.6394479 0.0017038854
5.639928 0.0016125625
5.6404081 0.0015222679
5.6408882 0.0014333609
5.6413683 0.0013462009
5.6418484 0.0012611473
5.6423285 0.0011785595
5.6428086 0.0010987968
5.6432887 0.0010222187
5.6437688 0.00094918436
5.6442488 0.00088005333
5.6447289 0.00081518493
5.645209 0.00075493854
5.6456891 0.00069967354
5.6461692 0.00064974929
5.6466493 0.00060552517
5.6471294 0.00056736056
5.6476095 0.00053561483
5.6480896 0.00050880399
5.6485697 0.00048204579
5.6490498 0.00045518156
5.6495299 0.00042835251
5.65001 0.00040169986
5.6504901 0.00037536483
5.6509702 0.00034948861
5.6514503 0.00032421243
5.6519304 0.00029967749
5.6524105 0.00027602502
5.6528906 0.00025339622
5.6533707 0.0002319323
5.6538508 0.00021177448
5.6543309 0.00019306397
5.654811 0.00017594198
5.6552911 0.00016054973
5.6557712 0.00014702842
5.6562513 0.00013551928
5.6567313 0.0001261635
5.6572114 0.00011908577
5.6576915 0.00011286163
5.6581716 0.00010653419
5.6586517 0.0001001446
5.6591318 9.3733993e-05
5.6596119 8.7343512e-05
5.660092 8.1014299e-05
5.6605721 7.4787495e-05
5.6610522 6.870424e-05
5.6615323 6.2805677e-05
5.6620124 5.7132945e-05
5.6624925 5.1727186e-05
5.6629726 4.6629541e-05
5.6634527 4.1881152e-05
5.6639328 3.7523158e-05
5.6644129 3.3596701e-05
5.664893 3.0142923e-05
5.6653731 2.7202964e-05
5.6658532 2.4817965e-05
5.6663333 2.3029067e-05
5.6668134 2.1784832e-05
5.6672935 2.0586981e-05
5.6677736 1.9362683e-05
5.6682537 1.812118e-05
5.6687337 1.6871713e-05
5.6692138 1.5623523e-05
5.6696939 1.4385851e-05
5.670174 1.3167938e-05
5.6706541 1.1979026e-05
5.6711342 1.0828354e-05
5.6716143 9.7251656e-06
5.6720944 8.6787003e-06
5.6725745 7.6981996e-06
5.6730546 6.7929047e-06
5.6735347 5.9720565e-06
5.6740148 5.2448963e-06
5.6744949 4.6206652e-06
5.674975 4.1086041e-06
5.6754551 3.7179543e-06
5.6759352 3.4579567e-06
5.6764153 3.2746548e-06
5.6768954 3.0854083e-06
5.6773755 2.8913114e-06
5.6778556 2.6939945e-06
5.6783357 2.495088e-06
5.6788158 2.2962223e-06
5.6792959 2.099028e-06
5.679776 1.9051355e-06
5.6802561 1.7161752e-06
5.6807361 1.5337775e-06
5.6812162 1.359573e-06
5.6816963 1.1951919e-06
5.6821764 1.0422649e-06
5.6826565 9.0242232e-07
5.6831366 7.772946e-07
5.6836167 6.6851222e-07
5.6840968 5.777056e-07
5.6845769 5.065052e-07
5.685057 4.5654146e-07
5.6855371 4.281733e-07
5.6860172 4.0447567e-07
5.6864973 3.7987487e-07
5.6869774 3.5460027e-07
5.6874575 3.2888122e-07
5.6879376 3.0294709e-07
5.6884177 2.7702724e-07
5.6888978 2.5135104e-07
5.6893779 2.2614785e-07
5.689858 2.0164703e-07
5.6903381 1.7807796e-07
5.6908182 1.5566998e-07
5.6912983 1.3465246e-07
5.6917784 1.1525477e-07
5.6922585 9.7706277e-08
5.6927385 8.2236333e-08
5.6932186 6.9074307e-08
5.6936987 5.8449562e-08
5.6941788 5.059146e-08
5.6946589 4.5729366e-08
5.695139 4.3204961e-08
5.6956191 4.0715495e-08
5.6960992 3.8148159e-08
5.6965793 3.552625e-08
5.6970594 3.2873062e-08
5.6975395 3.0211892e-08
5.6980196 2.7566033e-08
5.6984997 2.4958782e-08
5.6989798 2.2413434e-08
5.6994599 1.9953284e-08
5.69994 1.7601627e-08
5.7004201 1.538176e-08
5.7009002 1.3316976e-08
5.7013803 1.1430572e-08
5.7018604 9.745843e-09
5.7023405 8.2860839e-09
5.7028206 7.0745903e-09
5.7033007 6.1346575e-09
5.7037808 5.4895808e-09
5.7042609 5.1611047e-09
5.7047409 5.0325736e-09
5.705221 5.0151564e-09
5.7057011 5.1020769e-09
5.7061812 5.2865587e-09
5.7066613 5.5618255e-09
5.7071414 5.9211011e-09
5.7076215 6.357609e-09
5.7081016 6.864573e-09
5.7085817 7.4352168e-09
5.7090618 8.0627641e-09
5.7095419 8.7404385e-09
5.710022 9.4614639e-09
5.7105021 1.0219064e-08
5.7109822 1.1006462e-08
5.7114623 1.1816882e-08
5.7119424 1.2643548e-08
5.7124225 1.3479683e-08
5.7129026 1.4318511e-08
5.7133827 1.5153256e-08
5.7138628 1.6150898e-08
5.7143429 1.8242484e-08
5.714823 2.1490281e-08
5.7153031 2.5803049e-08
5.7157832 3.1089549e-08
5.7162633 3.7258542e-08
5.7167433 4.4218789e-08
5.7172234 5.1879051e-08
5.7177035 6.014809e-08
5.7181836 6.8934665e-08
5.7186637 7.8147539e-08
5.7191438 8.7695471e-08
5.7196239 9.7487223e-08
5.720104 1.0743156e-07
5.7205841 1.1743723e-07
5.7210642 1.2741301e-07
5.7215443 1.3726765e-07
5.7220244 1.4690992e-07
5.7225045 1.5624857e-07
5.7229846 1.6519237e-07
5.7234647 1.7836344e-07
5.7239448 2.0165378e-07
5.7244249 2.3434935e-07
5.724905 2.7569977e-07
5.7253851 3.2495466e-07
5.7258652 3.8136366e-07
5.7263453 4.4417639e-07
5.7268254 5.1264248e-07
5.7273055 5.8601154e-07
5.7277856 6.6353321e-07
5.7282657 7.4445711e-07
5.7287457 8.2803287e-07
5.7292258 9.1351011e-07
5.7297059 1.0001384e-06
5.730186 1.0871675e-06
5.7306661 1.173847e-06
5.7311462 1.2594264e-06
5.7316263 1.3431554e-06
5.7321064 1.4242837e-06
5.7325865 1.5060409e-06
5.7330666 1.6416533e-06
5.7335467 1.8441721e-06
5.7340268 2.1086566e-06
5.7345069 2.4301662e-06
5.734987 2.8037602e-06
5.7354671 3.2244979e-06
5.7359472 3.6874387e-06
5.7364273 4.1876418e-06
5.7369074 4.7201667e-06
5.7373875 5.2800726e-06
5.7378676 5.8624189e-06
5.7383477 6.4622649e-06
5.7388278 7.0746699e-06
5.7393079 7.6946932e-06
5.739788 8.3173942e-06
5.7402681 8.9378322e-06
5.7407481 9.5510666e-06
5.7412282 1.0152157e-05
5.7417083 1.0736162e-05
5.7421884 1.1406718e-05
5.7426685 1.2440871e-05
5.7431486 1.382923e-05
5.7436287 1.5545978e-05
5.7441088 1.7565293e-05
5.7445889 1.9861356e-05
5.745069 2.2408347e-05
5.7455491 2.5180446e-05
5.7460292 2.8151834e-05
5.7465093 3.1296691e-05
5.7469894 3.4589197e-05
5.7474695 3.8003533e-05
5.7479496 4.1513878e-05
5.7484297 4.5094412e-05
5.7489098 4.8719317e-05
5.7493899 5.2362772e-05
5.74987 5.5998957e-05
5.7503501 5.9602054e-05
5.7508302 6.3146241e-05
5.7513103 6.6619606e-05
5.7517904 7.1089812e-05
5.7522705 7.7162823e-05
5.7527506 8.4733077e-05
5.7532306 9.3695016e-05
5.7537107 0.00010394308
5.7541908 0.0001153717
5.7546709 0.00012787533
5.755151 0.00014134841
5.7556311 0.00015568536
5.7561112 0.00017078064
5.7565913 0.00018652868
5.7570714 0.00020282393
5.7575515 0.00021956081
5.7580316 0.00023663378
5.7585117 0.00025393728
5.7589918 0.00027136573
5.7594719 0.00028881358
5.759952 0.00030617528
5.7604321 0.00032334526
5.7609122 0.00034105753
5.7613923 0.00036371764
5.7618724 0.00039170257
5.7623525 0.00042468355
5.7628326 0.0004623318
5.7633127 0.00050431857
5.7637928 0.00055031506
5.7642729 0.00059999252
5.764753 0.00065302216
5.765233 0.00070907522
5.7657131 0.00076782292
5.7661932 0.00082893649
5.7666733 0.00089208716
5.7671534 0.00095694615
5.7676335 0.0010231847
5.7681136 0.001090474
5.7685937 0.0011584853
5.7690738 0.0012268899
5.7695539 0.0012953589
5.770034 0.0013635636
5.7705141 0.0014378153
5.7709942 0.00152637
5.7714743 0.0016285362
5.7719544 0.0017435785
5.7724345 0.0018707611
5.7729146 0.0020093486
5.7733947 0.0021586054
5.7738748 0.0023177959
5.7743549 0.0024861846
5.774835 0.0026630359
5.7753151 0.0028476142
5.7757952 0.003039184
5.7762753 0.0032370097
5.7767554 0.0034403558
5.7772354 0.0036484867
5.7777155 0.0038606668
5.7781956 0.0040761606
5.7786757 0.0042942325
5.7791558 0.004514147
5.7796359 0.0047366273
5.780116 0.0049805252
5.7805961 0.0052510509
5.7810762 0.0055472074
5.7815563 0.005867998
5.7820364 0.0062124259
5.7825165 0.0065794944
5.7829966 0.0069682067
5.7834767 0.0073775659
5.7839568 0.0078065752
5.7844369 0.008254238
5.784917 0.0087195573
5.7853971 0.0092015365
5.7858772 0.0096991786
5.7863573 0.010211487
5.7868374 0.010737465
5.7873175 0.011276115
5.7877976 0.011826442
5.7882777 0.012387447
5.7887578 0.012958135
5.7892378 0.013543837
5.7897179 0.01416076
5.790198 0.014809698
5.7906781 0.015490562
5.7911582 0.016203263
5.7916383 0.016947713
5.7921184 0.017723822
5.7925985 0.018531501
5.7930786 0.019370661
5.7935587 0.020241213
5.7940388 0.021143067
5.7945189 0.022076136
5.794999 0.023040329
5.7954791 0.024035558
5.7959592 0.025061734
5.7964393 0.026118767
5.7969194 0.027206569
5.7973995 0.02832505
5.7978796 0.029474121
5.7983597 0.030653598
5.7988398 0.031856494
5.7993199 0.033079317
5.7998 0.034323157
5.8002801 0.035589106
5.8007602 0.036878255
5.8012402 0.038191696
5.8017203 0.039530519
5.8022004 0.040895817
5.8026805 0.042288681
5.8031606 0.043710201
5.8036407 0.045161469
5.8041208 0.046643577
5.8046009 0.048157616
5.805081 0.049704677
5.8055611 0.051285851
5.8060412 0.05290223
5.8065213 0.054554906
5.8070014 0.056244968
5.8074815 0.05797351
5.8079616 0.059738136
5.8084417 0.06152021
5.8089218 0.063315554
5.8094019 0.065122672
5.809882 0.06694007
5.8103621 0.068766252
5.8108422 0.070599724
5.8113223 0.07243899
5.8118024 0.074282557
5.8122825 0.076128928
5.8127626 0.07797661
5.8132426 0.079824107
5.8137227 0.081669924
5.8142028 0.083512567
5.8146829 0.085350541
5.815163 0.08718235
5.8156431 0.0890065
5.8161232 0.090821497
5.8166033 0.092625844
5.8170834 0.094418048
5.8175635 0.096200807
5.8180436 0.097978883
5.8185237 0.09975206
5.8190038 0.1015201
5.8194839 0.10328276
5.819964 0.1050398
5.8204441 0.10679098
5.8209242 0.10853607
5.8214043 0.11027481
5.8218844 0.11200699
5.8223645 0.11373234
5.8228446 0.11545064
5.8233247 0.11716164
5.8238048 0.1188651
5.8242849 0.12056079
5.824765 0.12224847
5.825245 0.12392789
5.8257251 0.12559881
5.8262052 0.127261
5.8266853 0.12891149
5.8271654 0.13051435
5.8276455 0.13205952
5.8281256 0.13354829
5.8286057 0.13498197
5.8290858 0.13636187
5.8295659 0.13768929
5.830046 0.13896553
5.8305261 0.1401919
5.8310062 0.14136971
5.8314863 0.14250026
5.8319664 0.14358484
5.8324465 0.14462478
5.8329266 0.14562136
5.8334067 0.1465759
5.8338868 0.14748971
5.8343669 0.14836407
5.834847 0.14920031
5.8353271 0.14999972
5.8358072 0.15076361
5.8362873 0.15149802
5.8367674 0.15221521
5.8372474 0.15291445
5.8377275 0.15359432
5.8382076 0.1542534
5.8386877 0.15489029
5.8391678 0.15550357
5.8396479 0.15609183
5.840128 0.15665366
5.8406081 0.15718764
5.8410882 0.15769236
5.8415683 0.1581664
5.8420484 0.15860836
5.8425285 0.15901683
5.8430086 0.15939038
5.8434887 0.1597276
5.8439688 0.16002709
5.8444489 0.16028743
5.844929 0.1605072
5.8454091 0.16068539
5.8458892 0.16084747
5.8463693 0.16100949
5.8468494 0.16117142
5.8473295 0.16133324
5.8478096 0.16149495
5.8482897 0.16165652
5.8487698 0.16181793
5.8492498 0.16197917
5.8497299 0.16214022
5.85021 0.16230107
5.8506901 0.16246169
5.8511702 0.16262207
5.8516503 0.1627822
5.8521304 0.16294205
5.8526105 0.1631016
5.8530906 0.16326085
5.8535707 0.16341977
5.8540508 0.16357835
5.8545309 0.16373657
5.855011 0.1638944
5.8554911 0.16405182
5.8559712 0.16420888
5.8564513 0.16436564
5.8569314 0.16452218
5.8574115 0.16467854
5.8578916 0.16483479
5.8583717 0.164991
5.8588518 0.16514722
5.8593319 0.16530353
5.859812 0.16545997
5.8602921 0.16561662
5.8607722 0.16577354
5.8612523 0.16593079
5.8617323 0.16608843
5.8622124 0.16624653
5.8626925 0.16640514
5.8631726 0.16656433
5.8636527 0.16672417
5.8641328 0.16688471
5.8646129 0.16704987
5.865093 0.1672242
5.8655731 0.16740701
5.8660532 0.16759763
5.8665333 0.16779535
5.8670134 0.16799949
5.8674935 0.16820936
5.8679736 0.16842426
5.8684537 0.16864351
5.8689338 0.16886642
5.8694139 0.16909229
5.869894 0.16932044
5.8703741 0.16955018
5.8708542 0.1697808
5.8713343 0.17001164
5.8718144 0.17024198
5.8722945 0.17047115
5.8727746 0.17069846
5.8732547 0.1709232
5.8737347 0.17114522
5.8742148 0.17137073
5.8746949 0.1716015
5.875175 0.17183726
5.8756551 0.17207775
5.8761352 0.1723227
5.8766153 0.17257184
5.8770954 0.1728249
5.8775755 0.17308162
5.8780556 0.17334172
5.8785357 0.17360495
5.8790158 0.17387103
5.8794959 0.1741397
5.879976 0.17441069
5.8804561 0.17468372
5.8809362 0.17495855
5.8814163 0.17523488
5.8818964 0.17551247
5.8823765 0.17579104
5.8828566 0.17607032
5.8833367 0.1763571
5.8838168 0.17666918
5.8842969 0.1770073
5.884777 0.17737129
5.8852571 0.17776097
5.8857371 0.17817618
5.8862172 0.17861676
5.8866973 0.17908252
5.8871774 0.17957329
5.8876575 0.18008892
5.8881376 0.18062923
5.8886177 0.18119405
5.8890978 0.18178321
5.8895779 0.18239654
5.890058 0.18303388
5.8905381 0.18369504
5.8910182 0.18437987
5.8914983 0.18508819
5.8919784 0.18581983
5.8924585 0.18657483
5.8929386 0.18736538
5.8934187 0.18819745
5.8938988 0.18906917
5.8943789 0.18997866
5.894859 0.19092405
5.8953391 0.19190347
5.8958192 0.19291503
5.8962993 0.19395687
5.8967794 0.19502711
5.8972595 0.19612387
5.8977395 0.19724528
5.8982196 0.19838947
5.8986997 0.19955456
5.8991798 0.20073868
5.8996599 0.20193994
5.90014 0.20315649
5.9006201 0.20438643
5.9011002 0.2056279
5.9015803 0.20687903
5.9020604 0.20814309
5.9025405 0.209444
5.9030206 0.21078159
5.9035007 0.21215182
5.9039808 0.21355062
5.9044609 0.21497396
5.904941 0.21641779
5.9054211 0.21787805
5.9059012 0.2193507
5.9063813 0.22083168
5.9068614 0.22231696
5.9073415 0.22380248
5.9078216 0.22528419
5.9083017 0.22675804
5.9087818 0.22821999
5.9092619 0.22966599
5.9097419 0.23109199
5.910222 0.23249393
5.9107021 0.23386778
5.9111822 0.23520948
5.9116623 0.23651338
5.9121424 0.23777632
5.9126225 0.23899888
5.9131026 0.24018165
5.9135827 0.2413252
5.9140628 0.24243012
5.9145429 0.243497
5.915023 0.24452642
5.9155031 0.24551896
5.9159832 0.24647521
5.9164633 0.24739575
5.9169434 0.24828117
5.9174235 0.24913204
5.9179036 0.24994896
5.9183837 0.2507325
5.9188638 0.25148326
5.9193439 0.25220181
5.919824 0.25288874
5.9203041 0.25354464
5.9207842 0.25416627
5.9212643 0.25470599
5.9217443 0.25514881
5.9222244 0.25549403
5.9227045 0.25574094
5.9231846 0.25588885
5.9236647 0.25593705
5.9241448 0.25588484
5.9246249 0.25573153
5.925105 0.2554764
5.9255851 0.25511876
5.9260652 0.25465792
5.9265453 0.25409316
5.9270254 0.25342379
5.9275055 0.2526491
5.9279856 0.2517684
5.9284657 0.25078099
5.9289458 0.24968616
5.9294259 0.24848321
5.929906 0.24717145
5.9303861 0.24576835
5.9308662 0.24431991
5.9313463 0.24282948
5.9318264 0.24129823
5.9323065 0.23972732
5.9327866 0.23811793
5.9332667 0.23647123
5.9337467 0.23478839
5.9342268 0.23307058
5.9347069 0.23131896
5.935187 0.22953471
5.9356671 0.227719
5.9361472 0.22587299
5.9366273 0.22399787
5.9371074 0.22209478
5.9375875 0.22016492
5.9380676 0.21820944
5.9385477 0.21622952
5.9390278 0.21422632
5.9395079 0.21220068
5.939988 0.21013411
5.9404681 0.20801954
5.9409482 0.20586257
5.9414283 0.2036688
5.9419084 0.20144385
5.9423885 0.19919332
5.9428686 0.19692283
5.9433487 0.19463796
5.9438288 0.19234435
5.9443089 0.19004758
5.944789 0.18775326
5.9452691 0.18546701
5.9457491 0.18319443
5.9462292 0.18094113
5.9467093 0.17871271
5.9471894 0.17651478
5.9476695 0.17435295
5.9481496 0.17223282
5.9486297 0.17016
5.9491098 0.16814296
5.9495899 0.1661991
5.95007 0.16432957
5.9505501 0.16253323
5.9510302 0.16080896
5.9515103 0.15915564
5.9519904 0.15757214
5.9524705 0.15605735
5.9529506 0.15461014
5.9534307 0.15322939
5.9539108 0.15191397
5.9543909 0.15066277
5.954871 0.14947465
5.9553511 0.1483485
5.9558312 0.14728319
5.9563113 0.14627761
5.9567914 0.14533061
5.9572715 0.1444411
5.9577516 0.14360793
5.9582316 0.14283
5.9587117 0.14212966
5.9591918 0.14153572
5.9596719 0.14104859
5.960152 0.14066857
5.9606321 0.14039598
5.9611122 0.14023114
5.9615923 0.14017435
5.9620724 0.14022593
5.9625525 0.1403862
5.9630326 0.14065547
5.9635127 0.14103406
5.9639928 0.14152227
5.9644729 0.14212043
5.964953 0.14282884
5.9654331 0.14364783
5.9659132 0.1445777
5.9663933 0.14561878
5.9668734 0.14677136
5.9673535 0.14803578
5.9678336 0.14940749
5.9683137 0.15082806
5.9687938 0.15228194
5.9692739 0.1537712
5.969754 0.15529795
5.970234 0.15686426
5.9707141 0.15847222
5.9711942 0.16012392
5.9716743 0.16182143
5.9721544 0.16356686
5.9726345 0.16536228
5.9731146 0.16720978
5.9735947 0.16911144
5.9740748 0.17106936
5.9745549 0.17308562
5.975035 0.1751623
5.9755151 0.17730149
5.9759952 0.17950528
5.9764753 0.18177576
5.9769554 0.184115
5.9774355 0.18651385
5.9779156 0.18894379
5.9783957 0.19140016
5.9788758 0.19387956
5.9793559 0.19637858
5.979836 0.19889379
5.9803161 0.20142179
5.9807962 0.20395917
5.9812763 0.2065025
5.9817564 0.20904839
5.9822364 0.21159341
5.9827165 0.21413415
5.9831966 0.21666721
5.9836767 0.21918916
5.9841568 0.2216966
5.9846369 0.22418611
5.985117 0.22665428
5.9855971 0.22909769
5.9860772 0.23151294
5.9865573 0.23389687
5.9870374 0.23626148
5.9875175 0.23861439
5.9879976 0.24095503
5.9884777 0.24328282
5.9889578 0.24559716
5.9894379 0.24789748
5.989918 0.2501832
5.9903981 0.25245374
5.9908782 0.25470851
5.9913583 0.25694692
5.9918384 0.25916841
5.9923185 0.26137238
5.9927986 0.26355825
5.9932787 0.26572544
5.9937588 0.26787337
5.9942388 0.27000146
5.9947189 0.27210912
5.995199 0.27419577
5.9956791 0.27626084
5.9961592 0.27829508
5.9966393 0.28025618
5.9971194 0.28214069
5.9975995 0.28395117
5.9980796 0.28569015
5.9985597 0.28736017
5.9990398 0.28896377
5.9995199 0.29050349
6 0.29198188
