# Supplementary material for: Structural motifs of gold cluster anions with 17 to 69 atoms
Source: Nat Commun. 2026 Apr 10;17:5099. doi: 10.1038/s41467-026-71649-9 (PMC13246909; doi:10.1038/s41467-026-71649-9)
Supplement: Supplementary file 5 — Source Data [file 41467_2026_71649_MOESM5_ESM.zip › Figure2/42_th_red.dat]

3.6 0
3.6004801 0
3.6009602 0
3.6014403 0
3.6019204 0
3.6024005 0
3.6028806 0
3.6033607 0
3.6038408 0
3.6043209 0
3.604801 0
3.6052811 0
3.6057612 0
3.6062412 0
3.6067213 0
3.6072014 0
3.6076815 0
3.6081616 0
3.6086417 0
3.6091218 0
3.6096019 0
3.610082 0
3.6105621 0
3.6110422 0
3.6115223 0
3.6120024 0
3.6124825 0
3.6129626 0
3.6134427 0
3.6139228 0
3.6144029 0
3.614883 0
3.6153631 0
3.6158432 0
3.6163233 0
3.6168034 0
3.6172835 0
3.6177636 0
3.6182436 0
3.6187237 0
3.6192038 0
3.6196839 0
3.620164 0
3.6206441 0
3.6211242 0
3.6216043 0
3.6220844 0
3.6225645 0
3.6230446 0
3.6235247 0
3.6240048 0
3.6244849 0
3.624965 0
3.6254451 0
3.6259252 0
3.6264053 0
3.6268854 0
3.6273655 0
3.6278456 0
3.6283257 0
3.6288058 0
3.6292859 0
3.629766 0
3.630246 0
3.6307261 0
3.6312062 0
3.6316863 0
3.6321664 0
3.6326465 0
3.6331266 0
3.6336067 0
3.6340868 0
3.6345669 0
3.635047 0
3.6355271 0
3.6360072 0
3.6364873 0
3.6369674 0
3.6374475 0
3.6379276 0
3.6384077 0
3.6388878 0
3.6393679 0
3.639848 0
3.6403281 0
3.6408082 0
3.6412883 0
3.6417684 0
3.6422484 0
3.6427285 0
3.6432086 0
3.6436887 0
3.6441688 0
3.6446489 0
3.645129 0
3.6456091 0
3.6460892 0
3.6465693 0
3.6470494 0
3.6475295 0
3.6480096 0
3.6484897 0
3.6489698 0
3.6494499 0
3.64993 0
3.6504101 0
3.6508902 0
3.6513703 0
3.6518504 0
3.6523305 0
3.6528106 0
3.6532907 0
3.6537708 0
3.6542509 0
3.6547309 0
3.655211 0
3.6556911 0
3.6561712 0
3.6566513 0
3.6571314 0
3.6576115 0
3.6580916 0
3.6585717 0
3.6590518 0
3.6595319 0
3.660012 0
3.6604921 0
3.6609722 0
3.6614523 0
3.6619324 0
3.6624125 0
3.6628926 0
3.6633727 0
3.6638528 0
3.6643329 0
3.664813 0
3.6652931 0
3.6657732 0
3.6662533 0
3.6667333 0
3.6672134 0
3.6676935 0
3.6681736 0
3.6686537 0
3.6691338 0
3.6696139 0
3.670094 0
3.6705741 0
3.6710542 0
3.6715343 0
3.6720144 0
3.6724945 0
3.6729746 0
3.6734547 0
3.6739348 0
3.6744149 0
3.674895 0
3.6753751 0
3.6758552 0
3.6763353 0
3.6768154 0
3.6772955 0
3.6777756 0
3.6782557 0
3.6787357 0
3.6792158 0
3.6796959 0
3.680176 0
3.6806561 0
3.6811362 0
3.6816163 0
3.6820964 0
3.6825765 0
3.6830566 0
3.6835367 0
3.6840168 0
3.6844969 0
3.684977 0
3.6854571 0
3.6859372 0
3.6864173 0
3.6868974 0
3.6873775 0
3.6878576 0
3.6883377 0
3.6888178 0
3.6892979 0
3.689778 0
3.6902581 0
3.6907381 0
3.6912182 0
3.6916983 0
3.6921784 0
3.6926585 0
3.6931386 0
3.6936187 0
3.6940988 0
3.6945789 0
3.695059 0
3.6955391 0
3.6960192 0
3.6964993 0
3.6969794 0
3.6974595 0
3.6979396 0
3.6984197 0
3.6988998 0
3.6993799 0
3.69986 0
3.7003401 0
3.7008202 0
3.7013003 0
3.7017804 0
3.7022605 0
3.7027405 0
3.7032206 0
3.7037007 0
3.7041808 0
3.7046609 0
3.705141 0
3.7056211 0
3.7061012 0
3.7065813 0
3.7070614 0
3.7075415 0
3.7080216 0
3.7085017 0
3.7089818 0
3.7094619 0
3.709942 0
3.7104221 0
3.7109022 0
3.7113823 0
3.7118624 0
3.7123425 0
3.7128226 0
3.7133027 0
3.7137828 0
3.7142629 0
3.7147429 0
3.715223 0
3.7157031 0
3.7161832 0
3.7166633 0
3.7171434 0
3.7176235 0
3.7181036 0
3.7185837 0
3.7190638 0
3.7195439 0
3.720024 0
3.7205041 0
3.7209842 0
3.7214643 0
3.7219444 0
3.7224245 0
3.7229046 0
3.7233847 0
3.7238648 0
3.7243449 0
3.724825 0
3.7253051 0
3.7257852 0
3.7262653 0
3.7267453 0
3.7272254 0
3.7277055 0
3.7281856 0
3.7286657 0
3.7291458 0
3.7296259 0
3.730106 0
3.7305861 0
3.7310662 0
3.7315463 0
3.7320264 0
3.7325065 0
3.7329866 0
3.7334667 0
3.7339468 0
3.7344269 0
3.734907 0
3.7353871 0
3.7358672 0
3.7363473 0
3.7368274 0
3.7373075 0
3.7377876 0
3.7382677 0
3.7387477 0
3.7392278 0
3.7397079 0
3.740188 0
3.7406681 0
3.7411482 0
3.7416283 0
3.7421084 0
3.7425885 0
3.7430686 0
3.7435487 0
3.7440288 0
3.7445089 0
3.744989 0
3.7454691 0
3.7459492 0
3.7464293 0
3.7469094 0
3.7473895 0
3.7478696 0
3.7483497 0
3.7488298 0
3.7493099 0
3.74979 0
3.7502701 0
3.7507502 0
3.7512302 0
3.7517103 0
3.7521904 0
3.7526705 0
3.7531506 0
3.7536307 0
3.7541108 0
3.7545909 0
3.755071 0
3.7555511 0
3.7560312 0
3.7565113 0
3.7569914 0
3.7574715 0
3.7579516 0
3.7584317 0
3.7589118 0
3.7593919 0
3.759872 0
3.7603521 0
3.7608322 0
3.7613123 0
3.7617924 0
3.7622725 0
3.7627526 0
3.7632326 0
3.7637127 0
3.7641928 0
3.7646729 4.8693168e-12
3.765153 5.1625176e-11
3.7656331 1.4479568e-10
3.7661132 2.8050095e-10
3.7665933 4.5486112e-10
3.7670734 6.6399632e-10
3.7675535 9.0402667e-10
3.7680336 1.1710723e-09
3.7685137 1.4612534e-09
3.7689938 1.77069e-09
3.7694739 2.0955022e-09
3.769954 2.4318103e-09
3.7704341 2.7757343e-09
3.7709142 3.1233944e-09
3.7713943 3.4709106e-09
3.7718744 3.8144031e-09
3.7723545 4.1499921e-09
3.7728346 4.4737977e-09
3.7733147 4.78194e-09
3.7737948 5.0807173e-09
3.7742749 5.5829905e-09
3.774755 6.3586545e-09
3.775235 7.3857975e-09
3.7757151 8.6425075e-09
3.7761952 1.0106873e-08
3.7766753 1.1756982e-08
3.7771554 1.3570922e-08
3.7776355 1.5526782e-08
3.7781156 1.760265e-08
3.7785957 1.9776615e-08
3.7790758 2.2026764e-08
3.7795559 2.4331185e-08
3.780036 2.6667967e-08
3.7805161 2.9015198e-08
3.7809962 3.1350966e-08
3.7814763 3.3653359e-08
3.7819564 3.5900466e-08
3.7824365 3.8070374e-08
3.7829166 4.0149715e-08
3.7833967 4.4047421e-08
3.7838768 5.1062978e-08
3.7843569 6.0954027e-08
3.784837 7.3478206e-08
3.7853171 8.8393158e-08
3.7857972 1.0545652e-07
3.7862773 1.2442594e-07
3.7867574 1.4505905e-07
3.7872374 1.6711349e-07
3.7877175 1.9034691e-07
3.7881976 2.1451695e-07
3.7886777 2.3938124e-07
3.7891578 2.6469743e-07
3.7896379 2.9022315e-07
3.790118 3.1571605e-07
3.7905981 3.4093377e-07
3.7910782 3.6563395e-07
3.7915583 3.8957422e-07
3.7920384 4.1251224e-07
3.7925185 4.4467391e-07
3.7929986 5.0078351e-07
3.7934787 5.7920498e-07
3.7939588 6.7813369e-07
3.7944389 7.9576504e-07
3.794919 9.3029443e-07
3.7953991 1.0799172e-06
3.7958792 1.2428289e-06
3.7963593 1.4172247e-06
3.7968394 1.6013001e-06
3.7973195 1.7932506e-06
3.7977996 1.9912714e-06
3.7982797 2.193558e-06
3.7987598 2.3983057e-06
3.7992398 2.60371e-06
3.7997199 2.8079663e-06
3.8002 3.0092699e-06
3.8006801 3.2058162e-06
3.8011602 3.3958006e-06
3.8016403 3.6196473e-06
3.8021204 3.9906284e-06
3.8026005 4.505087e-06
3.8030806 5.1519664e-06
3.8035607 5.9202097e-06
3.8040408 6.7987602e-06
3.8045209 7.776561e-06
3.805001 8.8425553e-06
3.8054811 9.9856863e-06
3.8059612 1.1194897e-05
3.8064413 1.2459131e-05
3.8069214 1.3767331e-05
3.8074015 1.5108441e-05
3.8078816 1.6471403e-05
3.8083617 1.7845161e-05
3.8088418 1.9218659e-05
3.8093219 2.0580838e-05
3.809802 2.1920643e-05
3.8102821 2.3227016e-05
3.8107622 2.4607682e-05
3.8112422 2.6685574e-05
3.8117223 2.9507017e-05
3.8122024 3.3018009e-05
3.8126825 3.7164547e-05
3.8131626 4.1892628e-05
3.8136427 4.7148248e-05
3.8141228 5.2877404e-05
3.8146029 5.9026094e-05
3.815083 6.5540313e-05
3.8155631 7.2366059e-05
3.8160432 7.9449329e-05
3.8165233 8.673612e-05
3.8170034 9.4172427e-05
3.8174835 0.00010170425
3.8179636 0.00010927758
3.8184437 0.00011683842
3.8189238 0.00012433277
3.8194039 0.00013170661
3.819884 0.00013911251
3.8203641 0.00014901769
3.8208442 0.00016199433
3.8213243 0.00017783594
3.8218044 0.00019633602
3.8222845 0.00021728808
3.8227646 0.00024048561
3.8232446 0.00026572213
3.8237247 0.00029279113
3.8242048 0.00032148613
3.8246849 0.00035160063
3.825165 0.00038292812
3.8256451 0.00041526212
3.8261252 0.00044839613
3.8266053 0.00048212365
3.8270854 0.00051623819
3.8275655 0.00055053326
3.8280456 0.00058480235
3.8285257 0.00061883897
3.8290058 0.00065258039
3.8294859 0.00069285952
3.829966 0.00074308753
3.8304461 0.0008026653
3.8309262 0.0008709937
3.8314063 0.0009474736
3.8318864 0.0010315059
3.8323665 0.0011224915
3.8328466 0.0012198312
3.8333267 0.0013229259
3.8338068 0.0014311765
3.8342869 0.001543984
3.834767 0.001660749
3.835247 0.0017808726
3.8357271 0.0019037557
3.8362072 0.002028799
3.8366873 0.0021554035
3.8371674 0.00228297
3.8376475 0.0024108995
3.8381276 0.0025385927
3.8386077 0.0026780535
3.8390878 0.002841995
3.8395679 0.0030291961
3.840048 0.0032384293
3.8405281 0.0034684672
3.8410082 0.0037180824
3.8414883 0.0039860473
3.8419684 0.0042711346
3.8424485 0.0045721168
3.8429286 0.0048877665
3.8434087 0.0052168562
3.8438888 0.0055581585
3.8443689 0.0059104459
3.844849 0.0062724911
3.8453291 0.0066430665
3.8458092 0.0070209447
3.8462893 0.0074048983
3.8467694 0.0077936999
3.8472494 0.0081861219
3.8477295 0.0085941282
3.8482096 0.0090439206
3.8486897 0.0095349907
3.8491698 0.010065971
3.8496499 0.010635496
3.85013 0.011242197
3.8506101 0.011884707
3.8510902 0.01256166
3.8515703 0.013271689
3.8520504 0.014013425
3.8525305 0.014785503
3.8530106 0.015586556
3.8534907 0.016415215
3.8539708 0.017270115
3.8544509 0.018149888
3.854931 0.019053167
3.8554111 0.019978585
3.8558912 0.020924775
3.8563713 0.02189037
3.8568514 0.022878267
3.8573315 0.023904887
3.8578116 0.024972961
3.8582917 0.02608358
3.8587718 0.027237837
3.8592519 0.028436825
3.8597319 0.029681637
3.860212 0.030973365
3.8606921 0.032313102
3.8611722 0.033701941
3.8616523 0.035140974
3.8621324 0.036631294
3.8626125 0.038173993
3.8630926 0.039770166
3.8635727 0.041420903
3.8640528 0.043127298
3.8645329 0.044890444
3.865013 0.046711433
3.8654931 0.048591359
3.8659732 0.050528641
3.8664533 0.052502303
3.8669334 0.054506891
3.8674135 0.056541477
3.8678936 0.058605134
3.8683737 0.060696932
3.8688538 0.062815946
3.8693339 0.064961245
3.869814 0.067131904
3.8702941 0.069326993
3.8707742 0.071545585
3.8712543 0.073786752
3.8717343 0.076049567
3.8722144 0.0783331
3.8726945 0.080636425
3.8731746 0.082958613
3.8736547 0.085298736
3.8741348 0.087655867
3.8746149 0.090029078
3.875095 0.092418293
3.8755751 0.094840503
3.8760552 0.097299523
3.8765353 0.099791185
3.8770154 0.10231133
3.8774955 0.10485578
3.8779756 0.10742038
3.8784557 0.11000096
3.8789358 0.11259337
3.8794159 0.11519342
3.879896 0.11779696
3.8803761 0.12039982
3.8808562 0.12299784
3.8813363 0.12558685
3.8818164 0.12816268
3.8822965 0.13072118
3.8827766 0.13325817
3.8832567 0.13576949
3.8837367 0.13825097
3.8842168 0.1406984
3.8846969 0.1430968
3.885177 0.14543773
3.8856571 0.14772277
3.8861372 0.14995348
3.8866173 0.15213143
3.8870974 0.15425821
3.8875775 0.15633537
3.8880576 0.1583645
3.8885377 0.16034715
3.8890178 0.16228491
3.8894979 0.16417934
3.889978 0.16603202
3.8904581 0.16784452
3.8909382 0.1696184
3.8914183 0.17135524
3.8918984 0.17305661
3.8923785 0.17472408
3.8928586 0.17635922
3.8933387 0.17796361
3.8938188 0.1794992
3.8942989 0.18090734
3.894779 0.18218939
3.8952591 0.18334735
3.8957391 0.18438322
3.8962192 0.185299
3.8966993 0.18609669
3.8971794 0.18677829
3.8976595 0.18734581
3.8981396 0.18780124
3.8986197 0.18814658
3.8990998 0.18838384
3.8995799 0.18851501
3.90006 0.1885421
3.9005401 0.18846711
3.9010202 0.18829204
3.9015003 0.18801888
3.9019804 0.18764965
3.9024605 0.18718634
3.9029406 0.18664221
3.9034207 0.18604812
3.9039008 0.18540113
3.9043809 0.18469618
3.904861 0.1839282
3.9053411 0.18309213
3.9058212 0.18218293
3.9063013 0.18119551
3.9067814 0.18012484
3.9072615 0.17896583
3.9077415 0.17771345
3.9082216 0.17636262
3.9087017 0.17490828
3.9091818 0.17334538
3.9096619 0.17166886
3.910142 0.16987365
3.9106221 0.1679547
3.9111022 0.16590694
3.9115823 0.16372532
3.9120624 0.16142339
3.9125425 0.15910056
3.9130226 0.15677225
3.9135027 0.1544384
3.9139828 0.15209897
3.9144629 0.14975388
3.914943 0.14740309
3.9154231 0.14504655
3.9159032 0.1426842
3.9163833 0.14031598
3.9168634 0.13794183
3.9173435 0.13556171
3.9178236 0.13317556
3.9183037 0.13078332
3.9187838 0.12838495
3.9192639 0.12598037
3.9197439 0.12356954
3.920224 0.12115241
3.9207041 0.11872892
3.9211842 0.1162986
3.9216643 0.11385679
3.9221444 0.11140344
3.9226245 0.10894015
3.9231046 0.10646853
3.9235847 0.10399017
3.9240648 0.10150667
3.9245449 0.099019651
3.925025 0.096530701
3.9255051 0.094041426
3.9259852 0.091553429
3.9264653 0.089068313
3.9269454 0.086587679
3.9274255 0.084113131
3.9279056 0.08164627
3.9283857 0.079188699
3.9288658 0.076742021
3.9293459 0.074307838
3.929826 0.071887753
3.9303061 0.069484076
3.9307862 0.067133264
3.9312663 0.064853326
3.9317463 0.062641795
3.9322264 0.060496203
3.9327065 0.058414083
3.9331866 0.056392968
3.9336667 0.05443039
3.9341468 0.052523881
3.9346269 0.050670975
3.935107 0.048869204
3.9355871 0.0471161
3.9360672 0.045409196
3.9365473 0.043746025
3.9370274 0.042124119
3.9375075 0.040541012
3.9379876 0.038994234
3.9384677 0.03748132
3.9389478 0.035999801
3.9394279 0.03454721
3.939908 0.03312574
3.9403881 0.031740038
3.9408682 0.030390728
3.9413483 0.029078428
3.9418284 0.027803761
3.9423085 0.026567345
3.9427886 0.025369802
3.9432687 0.024211752
3.9437487 0.023093816
3.9442288 0.022016612
3.9447089 0.020980763
3.945189 0.019986888
3.9456691 0.019035608
3.9461492 0.018127543
3.9466293 0.017263313
3.9471094 0.016443539
3.9475895 0.015668842
3.9480696 0.01493984
3.9485497 0.014257156
3.9490298 0.013609084
3.9495099 0.012970676
3.94999 0.012342546
3.9504701 0.011726151
3.9509502 0.011122947
3.9514303 0.010534394
3.9519104 0.0099619465
3.9523905 0.0094070634
3.9528706 0.0088712015
3.9533507 0.0083558182
3.9538308 0.0078623706
3.9543109 0.0073923162
3.954791 0.0069471121
3.9552711 0.0065282156
3.9557512 0.006137084
3.9562312 0.0057751747
3.9567113 0.0054439448
3.9571914 0.0051448516
3.9576715 0.0048793524
3.9581516 0.004642203
3.9586317 0.004408198
3.9591118 0.004175562
3.9595919 0.0039452086
3.960072 0.0037180511
3.9605521 0.0034950032
3.9610322 0.0032769783
3.9615123 0.0030648898
3.9619924 0.0028596512
3.9624725 0.0026621761
3.9629526 0.0024733779
3.9634327 0.0022941701
3.9639128 0.0021254662
3.9643929 0.0019681796
3.964873 0.0018232239
3.9653531 0.0016915125
3.9658332 0.0015739589
3.9663133 0.0014714766
3.9667934 0.0013849791
3.9672735 0.0013136838
3.9677536 0.0012446519
3.9682336 0.0011753047
3.9687137 0.0011060142
3.9691938 0.0010371519
3.9696739 0.00096908968
3.970154 0.00090219917
3.9706341 0.00083685212
3.9711142 0.00077342026
3.9715943 0.00071227532
3.9720744 0.00065378902
3.9725545 0.00059833309
3.9730346 0.00054627924
3.9735147 0.00049799921
3.9739948 0.00045386472
3.9744749 0.00041424749
3.974955 0.00037951926
3.9754351 0.00035005174
3.9759152 0.00032621667
3.9763953 0.00030817928
3.9768754 0.00029164936
3.9773555 0.00027487336
3.9778356 0.00025796263
3.9783157 0.0002410285
3.9787958 0.00022418232
3.9792759 0.00020753542
3.979756 0.00019119916
3.980236 0.00017528486
3.9807161 0.00015990387
3.9811962 0.00014516753
3.9816763 0.00013118719
3.9821564 0.00011807419
3.9826365 0.00010593986
3.9831166 9.4895546e-05
3.9835967 8.5052595e-05
3.9840768 7.6522345e-05
3.9845569 6.9416137e-05
3.985037 6.3845313e-05
3.9855171 5.9917065e-05
3.9859972 5.6682702e-05
3.9864773 5.3371965e-05
3.9869574 5.0010046e-05
3.9874375 4.6622136e-05
3.9879176 4.3233424e-05
3.9883977 3.9869102e-05
3.9888778 3.655436e-05
3.9893579 3.3314388e-05
3.989838 3.0174378e-05
3.9903181 2.715952e-05
3.9907982 2.4295003e-05
3.9912783 2.160602e-05
3.9917584 1.911776e-05
3.9922384 1.6855414e-05
3.9927185 1.4844172e-05
3.9931986 1.3109226e-05
3.9936787 1.1675765e-05
3.9941588 1.056898e-05
3.9946389 9.8140627e-06
3.995119 9.2832374e-06
3.9955991 8.7523457e-06
3.9960792 8.2223001e-06
3.9965593 7.696639e-06
3.9970394 7.1789006e-06
3.9975195 6.6726232e-06
3.9979996 6.1813451e-06
3.9984797 5.7086044e-06
3.9989598 5.2579396e-06
3.9994399 4.8328888e-06
3.99992 4.4369903e-06
4.0004001 4.0737825e-06
4.0008802 3.7468034e-06
4.0013603 3.4595916e-06
4.0018404 3.2156851e-06
4.0023205 3.0186223e-06
4.0028006 2.8719414e-06
4.0032807 2.7791807e-06
4.0037608 2.7438785e-06
4.0042408 2.7716996e-06
4.0047209 2.8685055e-06
4.005201 3.0304511e-06
4.0056811 3.2531897e-06
4.0061612 3.5323744e-06
4.0066413 3.8636585e-06
4.0071214 4.2426953e-06
4.0076015 4.6651379e-06
4.0080816 5.1266396e-06
4.0085617 5.6228537e-06
4.0090418 6.1494333e-06
4.0095219 6.7020318e-06
4.010002 7.2763024e-06
4.0104821 7.8678983e-06
4.0109622 8.4724727e-06
4.0114423 9.0856789e-06
4.0119224 9.7031702e-06
4.0124025 1.03206e-05
4.0128826 1.0933621e-05
4.0133627 1.1597656e-05
4.0138428 1.2630228e-05
4.0143229 1.4054276e-05
4.014803 1.5840889e-05
4.0152831 1.7961158e-05
4.0157632 2.0386171e-05
4.0162432 2.3087017e-05
4.0167233 2.6034785e-05
4.0172034 2.9200564e-05
4.0176835 3.2555444e-05
4.0181636 3.6070514e-05
4.0186437 3.9716862e-05
4.0191238 4.3465578e-05
4.0196039 4.7287751e-05
4.020084 5.1154471e-05
4.0205641 5.5036825e-05
4.0210442 5.8905903e-05
4.0215243 6.2732795e-05
4.0220044 6.648859e-05
4.0224845 7.0264449e-05
4.0229646 7.5519775e-05
4.0234447 8.2593749e-05
4.0239248 9.1359742e-05
4.0244049 0.00010169112
4.024885 0.00011346126
4.0253651 0.00012654353
4.0258452 0.0001408113
4.0263253 0.00015613794
4.0268054 0.00017239681
4.0272855 0.00018946129
4.0277656 0.00020720475
4.0282456 0.00022550055
4.0287257 0.00024422208
4.0292058 0.00026324269
4.0296859 0.00028243575
4.030166 0.00030167465
4.0306461 0.00032083274
4.0311262 0.0003397834
4.0316063 0.0003584908
4.0320864 0.00038154274
4.0325665 0.00041125573
4.0330466 0.00044720369
4.0335267 0.00048896053
4.0340068 0.00053610016
4.0344869 0.0005881965
4.034967 0.00064482347
4.0354471 0.00070555496
4.0359272 0.00076996491
4.0364073 0.00083762721
4.0368874 0.00090811579
4.0373675 0.00098100456
4.0378476 0.0010558674
4.0383277 0.0011322783
4.0388078 0.0012098111
4.0392879 0.0012880398
4.039768 0.0013665382
4.040248 0.0014448803
4.0407281 0.00152264
4.0412082 0.0016093238
4.0416883 0.0017151124
4.0421684 0.0018389304
4.0426485 0.0019796947
4.0431286 0.0021363222
4.0436087 0.0023077299
4.0440888 0.0024928347
4.0445689 0.0026905534
4.045049 0.0028998031
4.0455291 0.0031195007
4.0460092 0.003348563
4.0464893 0.0035859071
4.0469694 0.0038304498
4.0474495 0.0040811081
4.0479296 0.0043367989
4.0484097 0.004596439
4.0488898 0.0048589456
4.0493699 0.0051232354
4.04985 0.0053882254
4.0503301 0.005666542
4.0508102 0.0059857345
4.0512903 0.0063448172
4.0517704 0.0067418485
4.0522505 0.0071748867
4.0527305 0.0076419902
4.0532106 0.0081412174
4.0536907 0.0086706268
4.0541708 0.0092282765
4.0546509 0.0098122252
4.055131 0.010420531
4.0556111 0.011051252
4.0560912 0.011702448
4.0565713 0.012372176
4.0570514 0.013058494
4.0575315 0.013759462
4.0580116 0.014473137
4.0584917 0.015197578
4.0589718 0.015930843
4.0594519 0.016682325
4.059932 0.017495033
4.0604121 0.018371668
4.0608922 0.019310302
4.0613723 0.020309008
4.0618524 0.021365856
4.0623325 0.02247892
4.0628126 0.02364627
4.0632927 0.024865979
4.0637728 0.026136119
4.0642529 0.027454761
4.0647329 0.028819977
4.065213 0.03022984
4.0656931 0.031682422
4.0661732 0.033175793
4.0666533 0.034708026
4.0671334 0.036277193
4.0676135 0.037881366
4.0680936 0.039518617
4.0685737 0.041189885
4.0690538 0.042917523
4.0695339 0.044707522
4.070014 0.046560935
4.0704941 0.048478814
4.0709742 0.050462212
4.0714543 0.05251218
4.0719344 0.054629773
4.0724145 0.056816041
4.0728946 0.059072038
4.0733747 0.061398815
4.0738548 0.063797426
4.0743349 0.066268923
4.074815 0.068814358
4.0752951 0.071434783
4.0757752 0.074131252
4.0762553 0.076904816
4.0767353 0.079756529
4.0772154 0.082687441
4.0776955 0.085697407
4.0781756 0.088759851
4.0786557 0.091863659
4.0791358 0.095009055
4.0796159 0.098196259
4.080096 0.10142549
4.0805761 0.10469698
4.0810562 0.10801095
4.0815363 0.11136761
4.0820164 0.11476719
4.0824965 0.11820991
4.0829766 0.12169599
4.0834567 0.12522566
4.0839368 0.12879914
4.0844169 0.13241664
4.084897 0.1360784
4.0853771 0.13978463
4.0858572 0.14353555
4.0863373 0.14733139
4.0868174 0.15117238
4.0872975 0.15506096
4.0877776 0.15899536
4.0882577 0.16297055
4.0887377 0.16698149
4.0892178 0.17102313
4.0896979 0.17509045
4.090178 0.1791784
4.0906581 0.18328194
4.0911382 0.18739604
4.0916183 0.19151565
4.0920984 0.19563574
4.0925785 0.19975128
4.0930586 0.20385721
4.0935387 0.2079485
4.0940188 0.21202012
4.0944989 0.21606701
4.094979 0.22008416
4.0954591 0.22406651
4.0959392 0.22800903
4.0964193 0.23190769
4.0968994 0.23576269
4.0973795 0.2395752
4.0978596 0.2433464
4.0983397 0.24707746
4.0988198 0.25076955
4.0992999 0.25442385
4.09978 0.25804152
4.1002601 0.26162374
4.1007401 0.26517169
4.1012202 0.26868653
4.1017003 0.27216943
4.1021804 0.27562158
4.1026605 0.27904414
4.1031406 0.28243829
4.1036207 0.28580519
4.1041008 0.28914603
4.1045809 0.29246197
4.105061 0.29575419
4.1055411 0.29898424
4.1060212 0.30204083
4.1065013 0.30492259
4.1069814 0.30763547
4.1074615 0.31018544
4.1079416 0.31257845
4.1084217 0.31482048
4.1089018 0.31691748
4.1093819 0.31887541
4.109862 0.32070024
4.1103421 0.32239792
4.1108222 0.32397442
4.1113023 0.3254357
4.1117824 0.32678772
4.1122625 0.32803644
4.1127425 0.32918783
4.1132226 0.33024784
4.1137027 0.33122243
4.1141828 0.33211758
4.1146629 0.33293116
4.115143 0.33362111
4.1156231 0.33417898
4.1161032 0.33460302
4.1165833 0.33489145
4.1170634 0.3350425
4.1175435 0.3350544
4.1180236 0.33492537
4.1185037 0.33465366
4.1189838 0.33423749
4.1194639 0.33367508
4.119944 0.33296468
4.1204241 0.3321045
4.1209042 0.33109278
4.1213843 0.32992775
4.1218644 0.32860763
4.1223445 0.32713067
4.1228246 0.32549508
4.1233047 0.3236991
4.1237848 0.32174844
4.1242649 0.31973616
4.1247449 0.31768484
4.125225 0.31558708
4.1257051 0.31343548
4.1261852 0.31122267
4.1266653 0.30894124
4.1271454 0.30658382
4.1276255 0.304143
4.1281056 0.3016114
4.1285857 0.29898163
4.1290658 0.29624629
4.1295459 0.293398
4.130026 0.29042937
4.1305061 0.28733301
4.1309862 0.28410152
4.1314663 0.28072751
4.1319464 0.2772036
4.1324265 0.2735224
4.1329066 0.26967846
4.1333867 0.26577076
4.1338668 0.26185843
4.1343469 0.25794202
4.134827 0.2540221
4.1353071 0.25009922
4.1357872 0.24617392
4.1362673 0.24224677
4.1367473 0.23831831
4.1372274 0.23438911
4.1377075 0.23045971
4.1381876 0.22653067
4.1386677 0.22260254
4.1391478 0.21867587
4.1396279 0.21475122
4.140108 0.21082915
4.1405881 0.2069102
4.1410682 0.20299494
4.1415483 0.19908391
4.1420284 0.19517766
4.1425085 0.19127431
4.1429886 0.18737142
4.1434687 0.18346915
4.1439488 0.17956768
4.1444289 0.17566716
4.144909 0.17176777
4.1453891 0.16786968
4.1458692 0.16397306
4.1463493 0.16007806
4.1468294 0.15618487
4.1473095 0.15229364
4.1477896 0.14840455
4.1482697 0.14451776
4.1487497 0.14063344
4.1492298 0.13675176
4.1497099 0.13287288
4.15019 0.12899699
4.1506701 0.12512423
4.1511502 0.12125478
4.1516303 0.11742609
4.1521104 0.11371506
4.1525905 0.11011928
4.1530706 0.10663368
4.1535507 0.1032532
4.1540308 0.099972764
4.1545109 0.096787304
4.154991 0.093691751
4.1554711 0.090681035
4.1559512 0.087750088
4.1564313 0.08489384
4.1569114 0.082107221
4.1573915 0.079385162
4.1578716 0.076722594
4.1583517 0.074114447
4.1588318 0.071555653
4.1593119 0.069041141
4.159792 0.066565842
4.1602721 0.064124687
4.1607522 0.06171813
4.1612322 0.059365623
4.1617123 0.057070036
4.1621924 0.0548321
4.1626725 0.052652547
4.1631526 0.050532109
4.1636327 0.048471518
4.1641128 0.046471504
4.1645929 0.044532801
4.165073 0.042656139
4.1655531 0.040842251
4.1660332 0.039091867
4.1665133 0.037405721
4.1669934 0.035784543
4.1674735 0.034229065
4.1679536 0.032740019
4.1684337 0.031318136
4.1689138 0.029964149
4.1693939 0.028678789
4.169874 0.027458034
4.1703541 0.026263891
4.1708342 0.02508973
4.1713143 0.023937712
4.1717944 0.022809995
4.1722745 0.021708741
4.1727546 0.020636109
4.1732346 0.01959426
4.1737147 0.018585353
4.1741948 0.017611548
4.1746749 0.016675006
4.175155 0.015777887
4.1756351 0.01492235
4.1761152 0.014110555
4.1765953 0.013344664
4.1770754 0.012626835
4.1775555 0.011959228
4.1780356 0.011344005
4.1785157 0.010783324
4.1789958 0.010277674
4.1794759 0.0097904133
4.179956 0.0093070083
4.1804361 0.0088290507
4.1809162 0.008358132
4.1813963 0.0078958435
4.1818764 0.0074437765
4.1823565 0.0070035226
4.1828366 0.006576673
4.1833167 0.0061648191
4.1837968 0.0057695522
4.1842769 0.0053924638
4.184757 0.0050351453
4.185237 0.0046991879
4.1857171 0.004386183
4.1861972 0.0040977221
4.1866773 0.0038353965
4.1871574 0.0036007976
4.1876375 0.0033955167
4.1881176 0.0032210814
4.1885977 0.0030602173
4.1890778 0.0028990401
4.1895579 0.0027383044
4.190038 0.0025787646
4.1905181 0.0024211752
4.1909982 0.0022662909
4.1914783 0.0021148662
4.1919584 0.0019676555
4.1924385 0.0018254135
4.1929186 0.0016888946
4.1933987 0.0015588534
4.1938788 0.0014360444
4.1943589 0.0013212222
4.194839 0.0012151413
4.1953191 0.0011185562
4.1957992 0.0010322214
4.1962793 0.00095689158
4.1967594 0.00089332116
4.1972394 0.00084226469
4.1977195 0.00079895018
4.1981996 0.00075520196
4.1986797 0.00071118062
4.1991598 0.00066714809
4.1996399 0.00062336631
4.20012 0.00058009723
4.2006001 0.00053760277
4.2010802 0.00049614488
4.2015603 0.00045598549
4.2020404 0.00041738655
4.2025205 0.00038060998
4.2030006 0.00034591773
4.2034807 0.00031357174
4.2039608 0.00028383393
4.2044409 0.00025696626
4.204921 0.00023323066
4.2054011 0.00021288906
4.2058812 0.0001962034
4.2063613 0.00018343562
4.2068414 0.00017373885
4.2073215 0.00016403048
4.2078016 0.00015417281
4.2082817 0.00014423583
4.2087618 0.0001342895
4.2092418 0.00012440379
4.2097219 0.00011464868
4.210202 0.00010509414
4.2106821 9.5810148e-05
4.2111622 8.6866668e-05
4.2116423 7.8333676e-05
4.2121224 7.0281144e-05
4.2126025 6.2779045e-05
4.2130826 5.5897352e-05
4.2135627 4.9706037e-05
4.2140428 4.4275073e-05
4.2145229 3.9674432e-05
4.215003 3.5974087e-05
4.2154831 3.3244011e-05
4.2159632 3.140186e-05
4.2164433 2.9634901e-05
4.2169234 2.7824809e-05
4.2174035 2.598631e-05
4.2178836 2.4134128e-05
4.2183637 2.2282988e-05
4.2188438 2.0447613e-05
4.2193239 1.8642729e-05
4.219804 1.688306e-05
4.2202841 1.518333e-05
4.2207642 1.3558265e-05
4.2212442 1.2022588e-05
4.2217243 1.0591025e-05
4.2222044 9.278299e-06
4.2226845 8.0991354e-06
4.2231646 7.0682586e-06
4.2236447 6.200393e-06
4.2241248 5.5102632e-06
4.2246049 5.0125938e-06
4.225085 4.7093088e-06
4.2255651 4.4450689e-06
4.2260452 4.1720416e-06
4.2265253 3.8927031e-06
4.2270054 3.6095297e-06
4.2274855 3.3249978e-06
4.2279656 3.0415837e-06
4.2284457 2.7617637e-06
4.2289258 2.488014e-06
4.2294059 2.222811e-06
4.229886 1.968631e-06
4.2303661 1.7279503e-06
4.2308462 1.5032452e-06
4.2313263 1.296992e-06
4.2318064 1.111667e-06
4.2322865 9.4974647e-07
4.2327666 8.1370681e-07
4.2332466 7.0602427e-07
4.2337267 6.2917517e-07
4.2342068 5.8520686e-07
4.2346869 5.5269237e-07
4.235167 5.18816e-07
4.2356471 4.8391372e-07
4.2361272 4.4832149e-07
4.2366073 4.1237527e-07
4.2370874 3.7641103e-07
4.2375675 3.4076472e-07
4.2380476 3.057723e-07
4.2385277 2.7176974e-07
4.2390078 2.3909299e-07
4.2394879 2.0807802e-07
4.239968 1.7906079e-07
4.2404481 1.5237727e-07
4.2409282 1.283634e-07
4.2414083 1.0735515e-07
4.2418884 8.968849e-08
4.2423685 7.5699373e-08
4.2428486 6.5723761e-08
4.2433287 6.0097616e-08
4.2438088 5.680779e-08
4.2442889 5.3356087e-08
4.244769 4.9776958e-08
4.245249 4.6107037e-08
4.2457291 4.2382954e-08
4.2462092 3.8641343e-08
4.2466893 3.4918834e-08
4.2471694 3.1252061e-08
4.2476495 2.7677655e-08
4.2481296 2.4232249e-08
4.2486097 2.0952474e-08
4.2490898 1.7874963e-08
4.2495699 1.5036348e-08
4.25005 1.247326e-08
4.2505301 1.0222332e-08
4.2510102 8.320197e-09
4.2514903 6.8034857e-09
4.2519704 5.7088307e-09
4.2524505 5.0728642e-09
4.2529306 4.7672924e-09
4.2534107 4.4551046e-09
4.2538908 4.1282026e-09
4.2543709 3.7903942e-09
4.254851 3.4454876e-09
4.2553311 3.0972907e-09
4.2558112 2.7496117e-09
4.2562913 2.4062586e-09
4.2567714 2.0710394e-09
4.2572515 1.7477621e-09
4.2577315 1.4402349e-09
4.2582116 1.1522657e-09
4.2586917 8.8766262e-10
4.2591718 6.5023367e-10
4.2596519 4.4378691e-10
4.260132 2.7213038e-10
4.2606121 1.3907212e-10
4.2610922 4.8420189e-11
4.2615723 3.9826216e-12
4.2620524 0
4.2625325 0
4.2630126 0
4.2634927 0
4.2639728 0
4.2644529 0
4.264933 0
4.2654131 0
4.2658932 0
4.2663733 0
4.2668534 0
4.2673335 0
4.2678136 0
4.2682937 0
4.2687738 0
4.2692539 0
4.2697339 0
4.270214 0
4.2706941 0
4.2711742 0
4.2716543 0
4.2721344 0
4.2726145 0
4.2730946 0
4.2735747 0
4.2740548 0
4.2745349 0
4.275015 0
4.2754951 0
4.2759752 0
4.2764553 0
4.2769354 0
4.2774155 0
4.2778956 0
4.2783757 0
4.2788558 0
4.2793359 0
4.279816 0
4.2802961 0
4.2807762 0
4.2812563 0
4.2817363 0
4.2822164 0
4.2826965 0
4.2831766 0
4.2836567 0
4.2841368 0
4.2846169 0
4.285097 0
4.2855771 0
4.2860572 0
4.2865373 0
4.2870174 0
4.2874975 0
4.2879776 0
4.2884577 0
4.2889378 0
4.2894179 0
4.289898 0
4.2903781 0
4.2908582 0
4.2913383 0
4.2918184 0
4.2922985 0
4.2927786 0
4.2932587 0
4.2937387 0
4.2942188 0
4.2946989 0
4.295179 0
4.2956591 0
4.2961392 0
4.2966193 0
4.2970994 0
4.2975795 0
4.2980596 0
4.2985397 0
4.2990198 0
4.2994999 0
4.29998 0
4.3004601 0
4.3009402 0
4.3014203 0
4.3019004 0
4.3023805 0
4.3028606 0
4.3033407 0
4.3038208 0
4.3043009 0
4.304781 0
4.3052611 0
4.3057411 0
4.3062212 0
4.3067013 0
4.3071814 0
4.3076615 0
4.3081416 0
4.3086217 0
4.3091018 0
4.3095819 0
4.310062 0
4.3105421 0
4.3110222 0
4.3115023 0
4.3119824 0
4.3124625 0
4.3129426 0
4.3134227 0
4.3139028 0
4.3143829 0
4.314863 0
4.3153431 0
4.3158232 0
4.3163033 0
4.3167834 0
4.3172635 0
4.3177435 0
4.3182236 0
4.3187037 0
4.3191838 0
4.3196639 0
4.320144 0
4.3206241 0
4.3211042 0
4.3215843 0
4.3220644 0
4.3225445 0
4.3230246 0
4.3235047 0
4.3239848 0
4.3244649 0
4.324945 0
4.3254251 0
4.3259052 0
4.3263853 0
4.3268654 0
4.3273455 0
4.3278256 0
4.3283057 0
4.3287858 0
4.3292659 0
4.3297459 0
4.330226 0
4.3307061 0
4.3311862 0
4.3316663 0
4.3321464 0
4.3326265 0
4.3331066 0
4.3335867 0
4.3340668 0
4.3345469 0
4.335027 0
4.3355071 0
4.3359872 0
4.3364673 0
4.3369474 0
4.3374275 0
4.3379076 0
4.3383877 0
4.3388678 0
4.3393479 0
4.339828 0
4.3403081 0
4.3407882 0
4.3412683 0
4.3417483 0
4.3422284 0
4.3427085 0
4.3431886 0
4.3436687 0
4.3441488 0
4.3446289 0
4.345109 0
4.3455891 0
4.3460692 0
4.3465493 0
4.3470294 0
4.3475095 0
4.3479896 0
4.3484697 0
4.3489498 0
4.3494299 0
4.34991 0
4.3503901 0
4.3508702 0
4.3513503 0
4.3518304 0
4.3523105 0
4.3527906 0
4.3532707 0
4.3537508 0
4.3542308 0
4.3547109 0
4.355191 0
4.3556711 0
4.3561512 0
4.3566313 0
4.3571114 0
4.3575915 0
4.3580716 0
4.3585517 0
4.3590318 0
4.3595119 0
4.359992 0
4.3604721 0
4.3609522 0
4.3614323 0
4.3619124 0
4.3623925 0
4.3628726 0
4.3633527 0
4.3638328 0
4.3643129 0
4.364793 0
4.3652731 0
4.3657532 0
4.3662332 0
4.3667133 0
4.3671934 0
4.3676735 0
4.3681536 0
4.3686337 0
4.3691138 0
4.3695939 0
4.370074 0
4.3705541 0
4.3710342 0
4.3715143 0
4.3719944 0
4.3724745 0
4.3729546 0
4.3734347 0
4.3739148 0
4.3743949 0
4.374875 0
4.3753551 0
4.3758352 0
4.3763153 0
4.3767954 0
4.3772755 0
4.3777556 0
4.3782356 0
4.3787157 0
4.3791958 0
4.3796759 0
4.380156 0
4.3806361 0
4.3811162 0
4.3815963 0
4.3820764 0
4.3825565 0
4.3830366 0
4.3835167 0
4.3839968 0
4.3844769 0
4.384957 0
4.3854371 0
4.3859172 0
4.3863973 0
4.3868774 0
4.3873575 0
4.3878376 0
4.3883177 0
4.3887978 0
4.3892779 0
4.389758 0
4.390238 0
4.3907181 0
4.3911982 0
4.3916783 0
4.3921584 0
4.3926385 0
4.3931186 0
4.3935987 0
4.3940788 0
4.3945589 0
4.395039 0
4.3955191 0
4.3959992 0
4.3964793 0
4.3969594 0
4.3974395 0
4.3979196 0
4.3983997 0
4.3988798 0
4.3993599 0
4.39984 0
4.4003201 0
4.4008002 0
4.4012803 0
4.4017604 0
4.4022404 0
4.4027205 0
4.4032006 0
4.4036807 0
4.4041608 0
4.4046409 0
4.405121 0
4.4056011 0
4.4060812 0
4.4065613 0
4.4070414 0
4.4075215 0
4.4080016 0
4.4084817 0
4.4089618 0
4.4094419 0
4.409922 0
4.4104021 0
4.4108822 0
4.4113623 0
4.4118424 0
4.4123225 0
4.4128026 0
4.4132827 0
4.4137628 0
4.4142428 0
4.4147229 0
4.415203 0
4.4156831 0
4.4161632 0
4.4166433 0
4.4171234 0
4.4176035 0
4.4180836 0
4.4185637 0
4.4190438 0
4.4195239 0
4.420004 0
4.4204841 0
4.4209642 0
4.4214443 0
4.4219244 0
4.4224045 0
4.4228846 0
4.4233647 0
4.4238448 0
4.4243249 0
4.424805 0
4.4252851 0
4.4257652 0
4.4262452 0
4.4267253 0
4.4272054 0
4.4276855 0
4.4281656 0
4.4286457 0
4.4291258 0
4.4296059 0
4.430086 0
4.4305661 0
4.4310462 0
4.4315263 0
4.4320064 0
4.4324865 0
4.4329666 0
4.4334467 0
4.4339268 0
4.4344069 0
4.434887 0
4.4353671 0
4.4358472 0
4.4363273 0
4.4368074 0
4.4372875 0
4.4377676 0
4.4382476 0
4.4387277 0
4.4392078 0
4.4396879 0
4.440168 0
4.4406481 0
4.4411282 0
4.4416083 0
4.4420884 0
4.4425685 0
4.4430486 0
4.4435287 0
4.4440088 0
4.4444889 0
4.444969 0
4.4454491 0
4.4459292 0
4.4464093 0
4.4468894 0
4.4473695 0
4.4478496 0
4.4483297 0
4.4488098 0
4.4492899 0
4.44977 0
4.4502501 0
4.4507301 0
4.4512102 0
4.4516903 0
4.4521704 0
4.4526505 0
4.4531306 0
4.4536107 0
4.4540908 0
4.4545709 0
4.455051 0
4.4555311 0
4.4560112 0
4.4564913 0
4.4569714 0
4.4574515 0
4.4579316 0
4.4584117 0
4.4588918 0
4.4593719 0
4.459852 0
4.4603321 0
4.4608122 0
4.4612923 0
4.4617724 0
4.4622525 0
4.4627325 0
4.4632126 0
4.4636927 0
4.4641728 0
4.4646529 0
4.465133 0
4.4656131 0
4.4660932 0
4.4665733 0
4.4670534 0
4.4675335 0
4.4680136 0
4.4684937 0
4.4689738 0
4.4694539 0
4.469934 0
4.4704141 0
4.4708942 0
4.4713743 0
4.4718544 0
4.4723345 0
4.4728146 0
4.4732947 0
4.4737748 8.9362073e-12
4.4742549 1.0021913e-10
4.4747349 2.8393086e-10
4.475215 5.5242e-10
4.4756951 8.9803515e-10
4.4761752 1.3131249e-09
4.4766553 1.7900379e-09
4.4771354 2.3211227e-09
4.4776155 2.8987279e-09
4.4780956 3.5152022e-09
4.4785757 4.1628941e-09
4.4790558 4.8341523e-09
4.4795359 5.5213253e-09
4.480016 6.2167618e-09
4.4804961 6.9128103e-09
4.4809762 7.6018194e-09
4.4814563 8.2761379e-09
4.4819364 8.9281142e-09
4.4824165 9.550097e-09
4.4828966 1.0156571e-08
4.4833767 1.1266302e-08
4.4838568 1.3059778e-08
4.4843369 1.5482417e-08
4.484817 1.8479634e-08
4.4852971 2.1996849e-08
4.4857772 2.5979479e-08
4.4862573 3.037294e-08
4.4867373 3.5122651e-08
4.4872174 4.017403e-08
4.4876975 4.5472492e-08
4.4881776 5.0963457e-08
4.4886577 5.6592342e-08
4.4891378 6.2304563e-08
4.4896179 6.8045539e-08
4.490098 7.3760687e-08
4.4905781 7.9395425e-08
4.4910582 8.4895169e-08
4.4915383 9.0205338e-08
4.4920184 9.5282837e-08
4.4924985 1.041792e-07
4.4929786 1.1983352e-07
4.4934587 1.4172346e-07
4.4939388 1.6932666e-07
4.4944189 2.0212078e-07
4.494899 2.3958347e-07
4.4953791 2.8119237e-07
4.4958592 3.2642516e-07
4.4963393 3.7475947e-07
4.4968194 4.2567295e-07
4.4972995 4.7864327e-07
4.4977796 5.3314807e-07
4.4982597 5.8866501e-07
4.4987397 6.4467174e-07
4.4992198 7.006459e-07
4.4996999 7.5606516e-07
4.50018 8.1040717e-07
4.5006601 8.6314957e-07
4.5011402 9.1377002e-07
4.5016203 9.8293253e-07
4.5021004 1.1021362e-06
4.5025805 1.2680782e-06
4.5030606 1.4770017e-06
4.5035407 1.7251501e-06
4.5040208 2.0087669e-06
4.5045009 2.3240954e-06
4.504981 2.6673789e-06
4.5054611 3.0348608e-06
4.5059412 3.4227845e-06
4.5064213 3.8273933e-06
4.5069014 4.2449307e-06
4.5073815 4.6716399e-06
4.5078616 5.1037644e-06
4.5083417 5.5375475e-06
4.5088218 5.9692326e-06
4.5093019 6.395063e-06
4.509782 6.8112822e-06
4.5102621 7.2141334e-06
4.5107421 7.6811441e-06
4.5112222 8.4420531e-06
4.5117023 9.4912003e-06
4.5121824 1.0806509e-05
4.5126625 1.2365901e-05
4.5131426 1.4147301e-05
4.5136227 1.612863e-05
4.5141028 1.8287813e-05
4.5145829 2.0602771e-05
4.515063 2.3051428e-05
4.5155431 2.5611706e-05
4.5160232 2.8261529e-05
4.5165033 3.097882e-05
4.5169834 3.3741501e-05
4.5174635 3.6527496e-05
4.5179436 3.9314726e-05
4.5184237 4.2081116e-05
4.5189038 4.4804588e-05
4.5193839 4.7463066e-05
4.519864 5.0251974e-05
4.5203441 5.4381321e-05
4.5208242 5.9953851e-05
4.5213043 6.6865259e-05
4.5217844 7.5011241e-05
4.5222645 8.4287493e-05
4.5227445 9.4589711e-05
4.5232246 0.00010581359
4.5237047 0.00011785483
4.5241848 0.00013060912
4.5246649 0.00014397215
4.525145 0.00015783964
4.5256251 0.00017210726
4.5261052 0.00018667072
4.5265853 0.00020142571
4.5270654 0.00021626794
4.5275455 0.00023109308
4.5280256 0.00024579684
4.5285057 0.00026027493
4.5289858 0.00027478068
4.5294659 0.00029395391
4.529946 0.00031894604
4.5304261 0.00034936627
4.5309062 0.00038482378
4.5313863 0.00042492777
4.5318664 0.00046928744
4.5323465 0.00051751197
4.5328266 0.00056921056
4.5333067 0.00062399241
4.5337868 0.0006814667
4.5342669 0.00074124263
4.5347469 0.0008029294
4.535227 0.00086613619
4.5357071 0.0009304722
4.5361872 0.00099554662
4.5366673 0.0010609687
4.5371474 0.0011263475
4.5376275 0.0011912923
4.5381076 0.0012556343
4.5385877 0.0013319918
4.5390678 0.001427035
4.5395479 0.0015396273
4.540028 0.0016686325
4.5405081 0.0018129139
4.5409882 0.0019713354
4.5414683 0.0021427603
4.5419484 0.0023260523
4.5424285 0.0025200751
4.5429086 0.0027236921
4.5433887 0.002935767
4.5438688 0.0031551633
4.5443489 0.0033807447
4.544829 0.0036113746
4.5453091 0.0038459168
4.5457892 0.0040832348
4.5462693 0.0043221921
4.5467493 0.0045616524
4.5472294 0.0048004792
4.5477095 0.00506102
4.5481896 0.0053683743
4.5486697 0.0057201225
4.5491498 0.0061138108
4.5496299 0.0065469852
4.55011 0.0070171919
4.5505901 0.0075219771
4.5510702 0.008058887
4.5515503 0.0086254676
4.5520304 0.0092192652
4.5525105 0.0098378258
4.5529906 0.010478696
4.5534707 0.011139421
4.5539508 0.011817548
4.5544309 0.012510622
4.554911 0.01321619
4.5553911 0.013931799
4.5558712 0.014654993
4.5563513 0.01538332
4.5568314 0.016141344
4.5573115 0.016985347
4.5577916 0.017913962
4.5582717 0.018923713
4.5587518 0.02001112
4.5592318 0.021172707
4.5597119 0.022404995
4.560192 0.023704507
4.5606721 0.025067765
4.5611522 0.026491291
4.5616323 0.027971609
4.5621124 0.029505239
4.5625925 0.031088704
4.5630726 0.032718527
4.5635527 0.03439123
4.5640328 0.036103335
4.5645129 0.037851364
4.564993 0.03963184
4.5654731 0.041441285
4.5659532 0.043292179
4.5664333 0.045247934
4.5669134 0.047314239
4.5673935 0.049489634
4.5678736 0.05177266
4.5683537 0.05416186
4.5688338 0.056655775
4.5693139 0.059252945
4.569794 0.061951913
4.5702741 0.064751219
4.5707542 0.067649406
4.5712342 0.070645014
4.5717143 0.073736586
4.5721944 0.076922662
4.5726745 0.080201784
4.5731546 0.083572494
4.5736347 0.087033332
4.5741148 0.090582841
4.5745949 0.094219561
4.575075 0.097938828
4.5755551 0.10171496
4.5760352 0.10554929
4.5765153 0.10944999
4.5769954 0.11342525
4.5774755 0.11748323
4.5779556 0.1216321
4.5784357 0.12588004
4.5789158 0.13023522
4.5793959 0.13470581
4.579876 0.13929999
4.5803561 0.14402593
4.5808362 0.14889181
4.5813163 0.15390579
4.5817964 0.15907605
4.5822765 0.16441076
4.5827566 0.1699181
4.5832366 0.17560624
4.5837167 0.18148335
4.5841968 0.18755222
4.5846769 0.19368617
4.585157 0.19982852
4.5856371 0.20597883
4.5861172 0.21213666
4.5865973 0.21830159
4.5870774 0.22447318
4.5875575 0.23065099
4.5880376 0.23683459
4.5885177 0.24302354
4.5889978 0.24921742
4.5894779 0.25541578
4.589958 0.26161819
4.5904381 0.26782422
4.5909182 0.27403343
4.5913983 0.28024539
4.5918784 0.28645966
4.5923585 0.29267581
4.5928386 0.2988934
4.5933187 0.30511202
4.5937988 0.31133806
4.5942789 0.31757596
4.594759 0.32382434
4.595239 0.33008181
4.5957191 0.33634701
4.5961992 0.34261855
4.5966793 0.34889504
4.5971594 0.35517512
4.5976395 0.36145738
4.5981196 0.36774047
4.5985997 0.37402298
4.5990798 0.38030355
4.5995599 0.38658079
4.60004 0.39285332
4.6005201 0.39911976
4.6010002 0.40537873
4.6014803 0.41162885
4.6019604 0.41786873
4.6024405 0.424097
4.6029206 0.43021503
4.6034007 0.43607086
4.6038808 0.4416731
4.6043609 0.44703257
4.604841 0.45216007
4.6053211 0.45706641
4.6058012 0.46176241
4.6062813 0.46625888
4.6067614 0.47056663
4.6072414 0.47469648
4.6077215 0.47865922
4.6082016 0.48246569
4.6086817 0.48612668
4.6091618 0.48965301
4.6096419 0.49305549
4.610122 0.49634493
4.6106021 0.49953215
4.6110822 0.50262796
4.6115623 0.50564317
4.6120424 0.50854993
4.6125225 0.5112367
4.6130026 0.51369448
4.6134827 0.515922
4.6139628 0.51791802
4.6144429 0.51968127
4.614923 0.52121049
4.6154031 0.52250443
4.6158832 0.52356183
4.6163633 0.52438143
4.6168434 0.52496197
4.6173235 0.5253022
4.6178036 0.52540085
4.6182837 0.52525667
4.6187638 0.5248684
4.6192438 0.52423477
4.6197239 0.52335454
4.620204 0.52222645
4.6206841 0.52084923
4.6211642 0.51924379
4.6216443 0.51753639
4.6221244 0.51574169
4.6226045 0.51385316
4.6230846 0.51186424
4.6235647 0.50976839
4.6240448 0.50755906
4.6245249 0.5052297
4.625005 0.50277376
4.6254851 0.5001847
4.6259652 0.49745597
4.6264453 0.49458101
4.6269254 0.49155328
4.6274055 0.48836624
4.6278856 0.48501333
4.6283657 0.481488
4.6288458 0.47778372
4.6293259 0.47389392
4.629806 0.46981206
4.6302861 0.46553894
4.6307662 0.46117195
4.6312462 0.45674873
4.6317263 0.45227627
4.6322064 0.44776158
4.6326865 0.44321167
4.6331666 0.43863354
4.6336467 0.43403419
4.6341268 0.42942063
4.6346069 0.42479986
4.635087 0.42017889
4.6355671 0.41556471
4.6360472 0.41096434
4.6365273 0.40638477
4.6370074 0.40183302
4.6374875 0.39731608
4.6379676 0.39284097
4.6384477 0.38841467
4.6389278 0.38404421
4.6394079 0.37973588
4.639888 0.37545418
4.6403681 0.37117822
4.6408482 0.36691121
4.6413283 0.36265634
4.6418084 0.35841682
4.6422885 0.35419584
4.6427686 0.34999662
4.6432486 0.34582236
4.6437287 0.34167625
4.6442088 0.3375615
4.6446889 0.33348131
4.645169 0.32943889
4.6456491 0.32543744
4.6461292 0.32148015
4.6466093 0.31757024
4.6470894 0.3137109
4.6475695 0.30990534
4.6480496 0.30615676
4.6485297 0.30246836
4.6490098 0.29887824
4.6494899 0.29542701
4.64997 0.29211266
4.6504501 0.28893308
4.6509302 0.28588618
4.6514103 0.28296988
4.6518904 0.28018207
4.6523705 0.27752067
4.6528506 0.27498359
4.6533307 0.27256873
4.6538108 0.270274
4.6542909 0.26809732
4.654771 0.26603658
4.6552511 0.26408969
4.6557311 0.26225457
4.6562112 0.26052913
4.6566913 0.25891126
4.6571714 0.25739888
4.6576515 0.2559899
4.6581316 0.25465575
4.6586117 0.25333762
4.6590918 0.25203511
4.6595719 0.25075004
4.660052 0.2494842
4.6605321 0.24823941
4.6610122 0.24701745
4.6614923 0.24582014
4.6619724 0.24464928
4.6624525 0.24350667
4.6629326 0.24239411
4.6634127 0.2413134
4.6638928 0.24026635
4.6643729 0.23925476
4.664853 0.23828044
4.6653331 0.23734518
4.6658132 0.23645079
4.6662933 0.23559907
4.6667734 0.23479182
4.6672535 0.23402259
4.6677335 0.233258
4.6682136 0.23249421
4.6686937 0.23173113
4.6691738 0.23096865
4.6696539 0.23020665
4.670134 0.22944505
4.6706141 0.22868373
4.6710942 0.22792258
4.6715743 0.22716151
4.6720544 0.22640041
4.6725345 0.22563917
4.6730146 0.2248777
4.6734947 0.22411587
4.6739748 0.22335359
4.6744549 0.22259076
4.674935 0.22182727
4.6754151 0.22106301
4.6758952 0.22029788
4.6763753 0.21953169
4.6768554 0.21876367
4.6773355 0.21799384
4.6778156 0.2172224
4.6782957 0.21644954
4.6787758 0.21567547
4.6792559 0.21490038
4.6797359 0.21412448
4.680216 0.21334796
4.6806961 0.21257103
4.6811762 0.21179387
4.6816563 0.21101671
4.6821364 0.21023973
4.6826165 0.20946313
4.6830966 0.20868711
4.6835767 0.20791187
4.6840568 0.20713762
4.6845369 0.20636455
4.685017 0.20559286
4.6854971 0.20482569
4.6859772 0.20413494
4.6864573 0.20354797
4.6869374 0.2030601
4.6874175 0.20266665
4.6878976 0.20236291
4.6883777 0.20214422
4.6888578 0.20200587
4.6893379 0.20194319
4.689818 0.20195148
4.6902981 0.20202605
4.6907782 0.20216223
4.6912583 0.20235532
4.6917383 0.20260064
4.6922184 0.2028935
4.6926985 0.20322921
4.6931786 0.20360309
4.6936587 0.20401045
4.6941388 0.20444659
4.6946189 0.20490703
4.695099 0.20546876
4.6955791 0.20619652
4.6960592 0.20708855
4.6965393 0.20814311
4.6970194 0.20935842
4.6974995 0.21073273
4.6979796 0.21226429
4.6984597 0.21395134
4.6989398 0.21579213
4.6994199 0.21778488
4.6999 0.21992786
4.7003801 0.2222193
4.7008602 0.22465744
4.7013403 0.22724054
4.7018204 0.22996682
4.7023005 0.23283454
4.7027806 0.23584193
4.7032607 0.23898725
4.7037407 0.24226873
4.7042208 0.24566829
4.7047009 0.24916019
4.705181 0.25274681
4.7056611 0.25643094
4.7061412 0.26021535
4.7066213 0.26410281
4.7071014 0.2680961
4.7075815 0.27219799
4.7080616 0.27641127
4.7085417 0.2807387
4.7090218 0.28518307
4.7095019 0.28974714
4.709982 0.2944337
4.7104621 0.29924551
4.7109422 0.30418537
4.7114223 0.30925603
4.7119024 0.31446028
4.7123825 0.3198009
4.7128626 0.32528065
4.7133427 0.33088573
4.7138228 0.33656373
4.7143029 0.34230392
4.714783 0.34809886
4.7152631 0.35394111
4.7157431 0.35982322
4.7162232 0.36573775
4.7167033 0.37167726
4.7171834 0.37763431
4.7176635 0.38360145
4.7181436 0.38957124
4.7186237 0.39553624
4.7191038 0.401489
4.7195839 0.40742209
4.720064 0.41332805
4.7205441 0.41919945
4.7210242 0.42502884
4.7215043 0.43080878
4.7219844 0.43653183
4.7224645 0.442195
4.7229446 0.44781977
4.7234247 0.4534101
4.7239048 0.45896601
4.7243849 0.46448747
4.724865 0.46997448
4.7253451 0.47542705
4.7258252 0.48084516
4.7263053 0.48622881
4.7267854 0.49157799
4.7272655 0.4968927
4.7277455 0.50217293
4.7282256 0.50741869
4.7287057 0.51262995
4.7291858 0.51780673
4.7296659 0.52294901
4.730146 0.52805679
4.7306261 0.53313006
4.7311062 0.53816882
4.7315863 0.5431599
4.7320664 0.54792526
4.7325465 0.55241673
4.7330266 0.55664451
4.7335067 0.56061879
4.7339868 0.56434979
4.7344669 0.5678477
4.734947 0.57112272
4.7354271 0.57418506
4.7359072 0.57704491
4.7363873 0.57971249
4.7368674 0.58219798
4.7373475 0.5845116
4.7378276 0.58666354
4.7383077 0.58866401
4.7387878 0.5905232
4.7392679 0.59225133
4.7397479 0.59385859
4.740228 0.59535517
4.7407081 0.59675033
4.7411882 0.59799069
4.7416683 0.59904011
4.7421484 0.59989748
4.7426285 0.60056174
4.7431086 0.60103179
4.7435887 0.60130654
4.7440688 0.60138491
4.7445489 0.6012658
4.745029 0.60094814
4.7455091 0.60043084
4.7459892 0.5997128
4.7464693 0.59879294
4.7469494 0.59767018
4.7474295 0.59634342
4.7479096 0.59481158
4.7483897 0.59307358
4.7488698 0.59112832
4.7493499 0.58897472
4.74983 0.58661169
4.7503101 0.58410386
4.7507902 0.58152288
4.7512703 0.57886057
4.7517504 0.57610867
4.7522304 0.57325891
4.7527105 0.57030301
4.7531906 0.5672327
4.7536707 0.5640397
4.7541508 0.56071574
4.7546309 0.55725254
4.755111 0.55364184
4.7555911 0.54987535
4.7560712 0.54594481
4.7565513 0.54184194
4.7570314 0.53755846
4.7575115 0.5330861
4.7579916 0.52841659
4.7584717 0.52354165
4.7589518 0.51845301
4.7594319 0.51320484
4.759912 0.50793132
4.7603921 0.50263512
4.7608722 0.49731377
4.7613523 0.49196482
4.7618324 0.4865858
4.7623125 0.48117427
4.7627926 0.47572776
4.7632727 0.47024382
4.7637528 0.46471999
4.7642328 0.45915381
4.7647129 0.45354282
4.765193 0.44788456
4.7656731 0.44217658
4.7661532 0.43641642
4.7666333 0.43060162
4.7671134 0.42472973
4.7675935 0.41879828
4.7680736 0.41280482
4.7685537 0.40675038
4.7690338 0.40065031
4.7695139 0.39451118
4.769994 0.38833816
4.7704741 0.3821364
4.7709542 0.37591106
4.7714343 0.3696673
4.7719144 0.36341029
4.7723945 0.35714518
4.7728746 0.35087713
4.7733547 0.34461131
4.7738348 0.33835287
4.7743149 0.33210697
4.774795 0.32587877
4.7752751 0.31967344
4.7757552 0.31349614
4.7762352 0.30735201
4.7767153 0.30124624
4.7771954 0.29518396
4.7776755 0.28916957
4.7781556 0.28319957
4.7786357 0.27727221
4.7791158 0.27138701
4.7795959 0.26554347
4.780076 0.2597411
4.7805561 0.25397941
4.7810362 0.24825789
4.7815163 0.24257607
4.7819964 0.23693345
4.7824765 0.23132953
4.7829566 0.22576382
4.7834367 0.22023582
4.7839168 0.21474505
4.7843969 0.20929102
4.784877 0.20387322
4.7853571 0.19849117
4.7858372 0.19314436
4.7863173 0.18783232
4.7867974 0.18255683
4.7872775 0.17737521
4.7877576 0.17231024
4.7882376 0.16735881
4.7887177 0.16251784
4.7891978 0.15778421
4.7896779 0.15315484
4.790158 0.14862662
4.7906381 0.14419645
4.7911182 0.13986124
4.7915983 0.13561789
4.7920784 0.1314633
4.7925585 0.12739437
4.7930386 0.123408
4.7935187 0.11950109
4.7939988 0.11567055
4.7944789 0.11191327
4.794959 0.10822616
4.7954391 0.10460612
4.7959192 0.10105006
4.7963993 0.097562033
4.7968794 0.094147723
4.7973595 0.090808154
4.7978396 0.087544347
4.7983197 0.084357325
4.7987998 0.081248108
4.7992799 0.078217717
4.79976 0.075267173
4.80024 0.072397498
4.8007201 0.069609712
4.8012002 0.066904837
4.8016803 0.064283894
4.8021604 0.061747904
4.8026405 0.059297888
4.8031206 0.056934867
4.8036007 0.054659863
4.8040808 0.052473896
4.8045609 0.050377987
4.805041 0.048373159
4.8055211 0.046439277
4.8060012 0.044543335
4.8064813 0.04268695
4.8069614 0.040872245
4.8074415 0.039101341
4.8079216 0.03737636
4.8084017 0.035699423
4.8088818 0.034072652
4.8093619 0.032498169
4.809842 0.030978096
4.8103221 0.029514553
4.8108022 0.028109664
4.8112823 0.026765549
4.8117624 0.02548433
4.8122424 0.02426813
4.8127225 0.023119069
4.8132026 0.022039269
4.8136827 0.021030852
4.8141628 0.02009594
4.8146429 0.019223813
4.815123 0.018376963
4.8156031 0.017553828
4.8160832 0.016755542
4.8165633 0.015983238
4.8170434 0.015238049
4.8175235 0.014521108
4.8180036 0.01383355
4.8184837 0.013176507
4.8189638 0.012551112
4.8194439 0.0119585
4.819924 0.011399803
4.8204041 0.010876156
4.8208842 0.01038869
4.8213643 0.0099385405
4.8218444 0.0095268399
4.8223245 0.0091547218
4.8228046 0.0088233196
4.8232847 0.0085337667
4.8237648 0.0082851429
4.8242448 0.0080658325
4.8247249 0.0078736625
4.825205 0.0077084341
4.8256851 0.0075699485
4.8261652 0.0074580069
4.8266453 0.0073724107
4.8271254 0.0073129609
4.8276055 0.0072794588
4.8280856 0.0072717057
4.8285657 0.0072895028
4.8290458 0.0073326514
4.8295259 0.0074009525
4.830006 0.0074942076
4.8304861 0.0076122178
4.8309662 0.0077547843
4.8314463 0.0079217084
4.8319264 0.0081127913
4.8324065 0.0083278342
4.8328866 0.0085680157
4.8333667 0.0088520823
4.8338468 0.0091848848
4.8343269 0.0095649499
4.834807 0.0099908045
4.8352871 0.010460975
4.8357672 0.010973989
4.8362472 0.011528373
4.8367273 0.012122654
4.8372074 0.012755359
4.8376875 0.013425013
4.8381676 0.014130146
4.8386477 0.014869282
4.8391278 0.015640949
4.8396079 0.016443674
4.840088 0.017275983
4.8405681 0.018136404
4.8410482 0.019023463
4.8415283 0.019935687
4.8420084 0.020872171
4.8424885 0.02186821
4.8429686 0.022944288
4.8434487 0.024098818
4.8439288 0.02533021
4.8444089 0.026636877
4.844889 0.02801723
4.8453691 0.029469679
4.8458492 0.030992637
4.8463293 0.032584515
4.8468094 0.034243725
4.8472895 0.035968677
4.8477696 0.037757784
4.8482496 0.039609456
4.8487297 0.041522105
4.8492098 0.043494143
4.8496899 0.045523981
4.85017 0.047610031
4.8506501 0.049750703
4.8511302 0.05194441
4.8516103 0.054195176
4.8520904 0.05651162
4.8525705 0.058897748
4.8530506 0.061357556
4.8535307 0.063895043
4.8540108 0.066514205
4.8544909 0.069219039
4.854971 0.072013543
4.8554511 0.074901713
4.8559312 0.077887547
4.8564113 0.080975041
4.8568914 0.084168194
4.8573715 0.087471001
4.8578516 0.09088746
4.8583317 0.094421568
4.8588118 0.098077323
4.8592919 0.10185872
4.859772 0.10576976
4.8602521 0.10981443
4.8607321 0.1139683
4.8612122 0.1181685
4.8616923 0.12241092
4.8621724 0.12669381
4.8626525 0.13101541
4.8631326 0.13537396
4.8636127 0.13976771
4.8640928 0.14419489
4.8645729 0.14865375
4.865053 0.15314253
4.8655331 0.15765948
4.8660132 0.16220283
4.8664933 0.16677084
4.8669734 0.17136173
4.8674535 0.17597375
4.8679336 0.18060515
4.8684137 0.18525416
4.8688938 0.18991903
4.8693739 0.19459801
4.869854 0.1992981
4.8703341 0.2040528
4.8708142 0.20886007
4.8712943 0.21371357
4.8717744 0.21860695
4.8722545 0.22353387
4.8727345 0.22848799
4.8732146 0.23346296
4.8736947 0.23845243
4.8741748 0.24345006
4.8746549 0.24844951
4.875135 0.25344443
4.8756151 0.25842847
4.8760952 0.26339529
4.8765753 0.26833855
4.8770554 0.2732519
4.8775355 0.278129
4.8780156 0.2829635
4.8784957 0.28774905
4.8789758 0.29247175
4.8794559 0.29706188
4.879936 0.30150734
4.8804161 0.30581235
4.8808962 0.3099811
4.8813763 0.31401781
4.8818564 0.31792667
4.8823365 0.32171189
4.8828166 0.32537769
4.8832967 0.32892825
4.8837768 0.3323678
4.8842569 0.33570053
4.8847369 0.33893065
4.885217 0.34206236
4.8856971 0.34509988
4.8861772 0.3480474
4.8866573 0.35090913
4.8871374 0.35368928
4.8876175 0.35639205
4.8880976 0.35901847
4.8885777 0.36148889
4.8890578 0.3637656
4.8895379 0.36584653
4.890018 0.36772959
4.8904981 0.36941268
4.8909782 0.37089372
4.8914583 0.37217064
4.8919384 0.37324133
4.8924185 0.37410372
4.8928986 0.37475571
4.8933787 0.37519523
4.8938588 0.37542018
4.8943389 0.37542848
4.894819 0.37521804
4.8952991 0.37478678
4.8957792 0.37413261
4.8962593 0.37325344
4.8967393 0.37214719
4.8972194 0.37081193
4.8976995 0.36932465
4.8981796 0.36775119
4.8986597 0.36609223
4.8991398 0.36434849
4.8996199 0.36252067
4.9001 0.36060945
4.9005801 0.35861554
4.9010602 0.35653964
4.9015403 0.35438245
4.9020204 0.35214467
4.9025005 0.349827
4.9029806 0.34743013
4.9034607 0.34495477
4.9039408 0.34240161
4.9044209 0.33977136
4.904901 0.33706472
4.9053811 0.33428237
4.9058612 0.33142503
4.9063413 0.32849339
4.9068214 0.32547514
4.9073015 0.32235597
4.9077816 0.31914732
4.9082617 0.31586099
4.9087417 0.31250876
4.9092218 0.30910243
4.9097019 0.3056538
4.910182 0.30217465
4.9106621 0.29867678
4.9111422 0.29517199
4.9116223 0.29167205
4.9121024 0.28818877
4.9125825 0.28473394
4.9130626 0.28131935
4.9135427 0.27795679
4.9140228 0.27465806
4.9145029 0.27143495
4.914983 0.26829925
4.9154631 0.26526275
4.9159432 0.26233134
4.9164233 0.25949359
4.9169034 0.2567496
4.9173835 0.2541006
4.9178636 0.25154782
4.9183437 0.24909249
4.9188238 0.24673582
4.9193039 0.24447905
4.919784 0.24232339
4.9202641 0.24027008
4.9207441 0.23832034
4.9212242 0.2364754
4.9217043 0.23473648
4.9221844 0.2331048
4.9226645 0.2315816
4.9231446 0.23016809
4.9236247 0.2288655
4.9241048 0.22767507
4.9245849 0.226598
4.925065 0.22563822
4.9255451 0.22481522
4.9260252 0.22413856
4.9265053 0.22361534
4.9269854 0.22325268
4.9274655 0.22305767
4.9279456 0.22303744
4.9284257 0.22319909
4.9289058 0.22354973
4.9293859 0.22409647
4.929866 0.22484642
4.9303461 0.22580668
4.9308262 0.22698438
4.9313063 0.22838661
4.9317864 0.23002048
4.9322665 0.23189311
4.9327465 0.23401161
4.9332266 0.23638307
4.9337067 0.23901463
4.9341868 0.24190008
4.9346669 0.24485626
4.935147 0.24782236
4.9356271 0.25079796
4.9361072 0.25378261
4.9365873 0.25677587
4.9370674 0.2597773
4.9375475 0.26278646
4.9380276 0.26580293
4.9385077 0.26882625
4.9389878 0.27185599
4.9394679 0.27489172
4.939948 0.27793298
4.9404281 0.28097935
4.9409082 0.28403039
4.9413883 0.28708565
4.9418684 0.29014471
4.9423485 0.29320711
4.9428286 0.29627243
4.9433087 0.29934035
4.9437888 0.30241903
4.9442689 0.30551216
4.9447489 0.30861794
4.945229 0.31173455
4.9457091 0.31486016
4.9461892 0.31799297
4.9466693 0.32113115
4.9471494 0.32427289
4.9476295 0.32741637
4.9481096 0.33055978
4.9485897 0.33370129
4.9490698 0.3368391
4.9495499 0.33997138
4.95003 0.34309632
4.9505101 0.34621209
4.9509902 0.34931689
4.9514703 0.3524089
4.9519504 0.3554863
4.9524305 0.35854727
4.9529106 0.36146803
4.9533907 0.36410894
4.9538708 0.36647928
4.9543509 0.36858865
4.954831 0.37044663
4.9553111 0.3720628
4.9557912 0.37344673
4.9562713 0.37460802
4.9567514 0.37555625
4.9572314 0.37630099
4.9577115 0.37685183
4.9581916 0.37721835
4.9586717 0.37741013
4.9591518 0.37743675
4.9596319 0.3773078
4.960112 0.37703286
4.9605921 0.3766215
4.9610722 0.37608332
4.9615523 0.37542789
4.9620324 0.37465869
4.9625125 0.37376271
4.9629926 0.37273256
4.9634727 0.37156123
4.9639528 0.37024169
4.9644329 0.36876694
4.964913 0.36712996
4.9653931 0.36532374
4.9658732 0.36334126
4.9663533 0.36117552
4.9668334 0.35881949
4.9673135 0.35626616
4.9677936 0.35350852
4.9682737 0.35053955
4.9687538 0.34735225
4.9692338 0.34393959
4.9697139 0.34029457
4.970194 0.33641016
4.9706741 0.33227936
4.9711542 0.32793618
4.9716343 0.32355136
4.9721144 0.31914436
4.9725945 0.31471499
4.9730746 0.31026306
4.9735547 0.3057884
4.9740348 0.30129081
4.9745149 0.29677011
4.974995 0.29222612
4.9754751 0.28765866
4.9759552 0.28306754
4.9764353 0.27845257
4.9769154 0.27381357
4.9773955 0.26915036
4.9778756 0.26446275
4.9783557 0.25975057
4.9788358 0.25501361
4.9793159 0.25025171
4.979796 0.24546467
4.9802761 0.24065067
4.9807562 0.23579672
4.9812362 0.23090432
4.9817163 0.22597877
4.9821964 0.22102532
4.9826765 0.21604928
4.9831566 0.2110559
4.9836367 0.20605048
4.9841168 0.20103828
4.9845969 0.1960246
4.985077 0.1910147
4.9855571 0.18601386
4.9860372 0.18102737
4.9865173 0.17606051
4.9869974 0.17111854
4.9874775 0.16620675
4.9879576 0.16133043
4.9884377 0.15649484
4.9889178 0.15170526
4.9893979 0.14696846
4.989878 0.14232652
4.9903581 0.13779465
4.9908382 0.13337004
4.9913183 0.12904992
4.9917984 0.12483149
4.9922785 0.12071195
4.9927586 0.11668851
4.9932386 0.11275839
4.9937187 0.10891879
4.9941988 0.10516691
4.9946789 0.10149997
4.995159 0.097915179
4.9956391 0.094409734
4.9961192 0.090980848
4.9965993 0.087625729
4.9970794 0.084341585
4.9975595 0.081125624
4.9980396 0.077975054
4.9985197 0.074887103
4.9989998 0.071870355
4.9994799 0.068933871
4.99996 0.066078178
5.0004401 0.0633038
5.0009202 0.060611261
5.0014003 0.058001088
5.0018804 0.055473805
5.0023605 0.053029938
5.0028406 0.050670011
5.0033207 0.04839455
5.0038008 0.04620408
5.0042809 0.044099126
5.004761 0.042080212
5.005241 0.040147865
5.0057211 0.038302609
5.0062012 0.03654497
5.0066813 0.034875472
5.0071614 0.033294641
5.0076415 0.031803001
5.0081216 0.030376496
5.0086017 0.028975757
5.0090818 0.027602617
5.0095619 0.026259548
5.010042 0.024949024
5.0105221 0.023673518
5.0110022 0.022435503
5.0114823 0.021237453
5.0119624 0.020081841
5.0124425 0.01897114
5.0129226 0.017907824
5.0134027 0.016894365
5.0138828 0.015933237
5.0143629 0.015026914
5.014843 0.014177867
5.0153231 0.013388572
5.0158032 0.012661501
5.0162833 0.011999127
5.0167634 0.011403923
5.0172434 0.010864198
5.0177235 0.010337888
5.0182036 0.0098231543
5.0186837 0.0093212746
5.0191638 0.0088335268
5.0196439 0.0083611891
5.020124 0.0079055393
5.0206041 0.0074678556
5.0210842 0.0070494159
5.0215643 0.0066514982
5.0220444 0.0062753805
5.0225245 0.0059223408
5.0230046 0.0055936571
5.0234847 0.0052906074
5.0239648 0.0050144697
5.0244449 0.004766522
5.024925 0.0045480424
5.0254051 0.0043603087
5.0258852 0.0042045991
5.0263653 0.0040797512
5.0268454 0.003971833
5.0273255 0.0038784385
5.0278056 0.0037995805
5.0282857 0.0037352718
5.0287658 0.0036855252
5.0292458 0.0036503536
5.0297259 0.0036297697
5.030206 0.0036237863
5.0306861 0.0036324164
5.0311662 0.0036556727
5.0316463 0.0036935681
5.0321264 0.0037461153
5.0326065 0.0038133271
5.0330866 0.0038952165
5.0335667 0.0039917962
5.0340468 0.0041030791
5.0345269 0.0042290779
5.035007 0.0043698055
5.0354871 0.0045262407
5.0359672 0.0047118245
5.0364473 0.0049299071
5.0369274 0.0051792491
5.0374075 0.0054586111
5.0378876 0.0057667536
5.0383677 0.0061024373
5.0388478 0.0064644227
5.0393279 0.0068514704
5.039808 0.0072623411
5.0402881 0.0076957952
5.0407682 0.0081505935
5.0412482 0.0086254964
5.0417283 0.0091192646
5.0422084 0.0096306587
5.0426885 0.010158439
5.0431686 0.010701367
5.0436487 0.011258202
5.0441288 0.011827705
5.0446089 0.012409151
5.045089 0.013036746
5.0455691 0.013730121
5.0460492 0.014487004
5.0465293 0.015305123
5.0470094 0.016182206
5.0474895 0.01711598
5.0479696 0.018104173
5.0484497 0.019144513
5.0489298 0.020234727
5.0494099 0.021372543
5.04989 0.022555689
5.0503701 0.023781892
5.0508502 0.025048881
5.0513303 0.026354382
5.0518104 0.027696124
5.0522905 0.029071834
5.0527706 0.03047924
5.0532507 0.03191607
5.0537307 0.033380051
5.0542108 0.034895258
5.0546909 0.036492518
5.055171 0.038171703
5.0556511 0.039932615
5.0561312 0.041775059
5.0566113 0.04369884
5.0570914 0.045703761
5.0575715 0.047789626
5.0580516 0.049956239
5.0585317 0.052203404
5.0590118 0.054530926
5.0594919 0.056938608
5.059972 0.059426255
5.0604521 0.06199367
5.0609322 0.064640657
5.0614123 0.067367021
5.0618924 0.070172565
5.0623725 0.073057094
5.0628526 0.076020411
5.0633327 0.079055493
5.0638128 0.082147795
5.0642929 0.085298879
5.064773 0.088510941
5.0652531 0.091786173
5.0657331 0.09512677
5.0662132 0.098534924
5.0666933 0.10201283
5.0671734 0.10556268
5.0676535 0.10918667
5.0681336 0.112887
5.0686137 0.11666585
5.0690938 0.12052542
5.0695739 0.12446791
5.070054 0.1284955
5.0705341 0.13261039
5.0710142 0.13681479
5.0714943 0.14111087
5.0719744 0.14550083
5.0724545 0.1499792
5.0729346 0.15451217
5.0734147 0.15909102
5.0738948 0.16371058
5.0743749 0.16836567
5.074855 0.1730511
5.0753351 0.17776171
5.0758152 0.1824923
5.0762953 0.18723771
5.0767754 0.19199275
5.0772555 0.19675225
5.0777355 0.20151103
5.0782156 0.20626391
5.0786957 0.21100571
5.0791758 0.21573126
5.0796559 0.22043537
5.080136 0.22511287
5.0806161 0.22975858
5.0810962 0.23436732
5.0815763 0.23893539
5.0820564 0.24347268
5.0825365 0.24798242
5.0830166 0.252465
5.0834967 0.25692083
5.0839768 0.26135033
5.0844569 0.26575388
5.084937 0.27013191
5.0854171 0.27448481
5.0858972 0.27881299
5.0863773 0.28311685
5.0868574 0.2873968
5.0873375 0.29165325
5.0878176 0.2958866
5.0882977 0.30009726
5.0887778 0.30428563
5.0892579 0.30845212
5.0897379 0.31259713
5.090218 0.31672107
5.0906981 0.32081874
5.0911782 0.32474107
5.0916583 0.32842722
5.0921384 0.33188492
5.0926185 0.33512187
5.0930986 0.33814578
5.0935787 0.34096439
5.0940588 0.34358538
5.0945389 0.3460165
5.095019 0.34826543
5.0954991 0.35033991
5.0959792 0.35224765
5.0964593 0.35399635
5.0969394 0.35559374
5.0974195 0.35704753
5.0978996 0.35836543
5.0983797 0.35955515
5.0988598 0.36062442
5.0993399 0.36158095
5.09982 0.36243242
5.1003001 0.363165
5.1007802 0.36375813
5.1012603 0.36420515
5.1017403 0.3644994
5.1022204 0.36463422
5.1027005 0.36460295
5.1031806 0.36439894
5.1036607 0.36401552
5.1041408 0.36344604
5.1046209 0.36268383
5.105101 0.36172224
5.1055811 0.36055461
5.1060612 0.35917428
5.1065413 0.35757459
5.1070214 0.35574889
5.1075015 0.3536905
5.1079816 0.35139279
5.1084617 0.34884907
5.1089418 0.34605271
5.1094219 0.34307676
5.109902 0.34005245
5.1103821 0.33698236
5.1108622 0.33386698
5.1113423 0.33070682
5.1118224 0.32750237
5.1123025 0.32425412
5.1127826 0.32096257
5.1132627 0.31762822
5.1137427 0.31425157
5.1142228 0.3108331
5.1147029 0.30737332
5.115183 0.30387272
5.1156631 0.3003318
5.1161432 0.29675105
5.1166233 0.29313097
5.1171034 0.28947206
5.1175835 0.28577482
5.1180636 0.28203972
5.1185437 0.27825866
5.1190238 0.2744088
5.1195039 0.27049628
5.119984 0.26652927
5.1204641 0.26251597
5.1209442 0.25846457
5.1214243 0.25438327
5.1219044 0.25028025
5.1223845 0.24616371
5.1228646 0.24204183
5.1233447 0.23792281
5.1238248 0.23381483
5.1243049 0.2297261
5.124785 0.2256648
5.1252651 0.22163911
5.1257451 0.21765724
5.1262252 0.21372737
5.1267053 0.2098577
5.1271854 0.20605641
5.1276655 0.20234018
5.1281456 0.19876424
5.1286257 0.19533404
5.1291058 0.1920458
5.1295859 0.18889576
5.130066 0.18588016
5.1305461 0.18299523
5.1310262 0.18023721
5.1315063 0.17760234
5.1319864 0.17508685
5.1324665 0.17268697
5.1329466 0.17039894
5.1334267 0.16821901
5.1339068 0.1661434
5.1343869 0.16416834
5.134867 0.16229008
5.1353471 0.16050486
5.1358272 0.1588089
5.1363073 0.15719844
5.1367874 0.15567457
5.1372675 0.15430583
5.1377475 0.15311652
5.1382276 0.15210797
5.1387077 0.15128152
5.1391878 0.15063852
5.1396679 0.1501803
5.140148 0.14990821
5.1406281 0.14982358
5.1411082 0.14992776
5.1415883 0.15022208
5.1420684 0.15070789
5.1425485 0.15138653
5.1430286 0.15225933
5.1435087 0.15332764
5.1439888 0.1545928
5.1444689 0.15605614
5.144949 0.15771901
5.1454291 0.15958275
5.1459092 0.16164762
5.1463893 0.16383882
5.1468694 0.1661107
5.1473495 0.16846426
5.1478296 0.1709005
5.1483097 0.17342043
5.1487898 0.17602505
5.1492699 0.17871537
5.1497499 0.18149238
5.15023 0.18435709
5.1507101 0.18731051
5.1511902 0.19035364
5.1516703 0.19348747
5.1521504 0.19671303
5.1526305 0.2000313
5.1531106 0.20344329
5.1535907 0.20695
5.1540708 0.21055245
5.1545509 0.21425163
5.155031 0.21804854
5.1555111 0.22194438
5.1559912 0.22593305
5.1564713 0.23000399
5.1569514 0.23414665
5.1574315 0.23835047
5.1579116 0.2426049
5.1583917 0.24689936
5.1588718 0.25122331
5.1593519 0.25556618
5.159832 0.25991742
5.1603121 0.26426646
5.1607922 0.26860276
5.1612723 0.27291574
5.1617524 0.27719486
5.1622324 0.28142955
5.1627125 0.28560926
5.1631926 0.28972342
5.1636727 0.29376148
5.1641528 0.29771288
5.1646329 0.30157455
5.165113 0.30535878
5.1655931 0.30906642
5.1660732 0.31269775
5.1665533 0.31625305
5.1670334 0.3197326
5.1675135 0.32313666
5.1679936 0.32646553
5.1684737 0.32971946
5.1689538 0.33289875
5.1694339 0.33600366
5.169914 0.33903448
5.1703941 0.34199147
5.1708742 0.34487492
5.1713543 0.34768511
5.1718344 0.3504223
5.1723145 0.35308678
5.1727946 0.35567881
5.1732747 0.35819869
5.1737548 0.36061605
5.1742348 0.36280063
5.1747149 0.36474102
5.175195 0.3664411
5.1756751 0.36790472
5.1761552 0.36913577
5.1766353 0.37013811
5.1771154 0.37091561
5.1775955 0.37147215
5.1780756 0.37181159
5.1785557 0.37193781
5.1790358 0.37185467
5.1795159 0.37156604
5.179996 0.37107581
5.1804761 0.37038783
5.1809562 0.36950597
5.1814363 0.36843412
5.1819164 0.36717613
5.1823965 0.36573588
5.1828766 0.36412592
5.1833567 0.36242485
5.1838368 0.36064289
5.1843169 0.35877043
5.184797 0.35679787
5.1852771 0.35471561
5.1857572 0.35251405
5.1862372 0.35018358
5.1867173 0.34771459
5.1871974 0.34509749
5.1876775 0.34232268
5.1881576 0.33938054
5.1886377 0.33626148
5.1891178 0.33295589
5.1895979 0.32945416
5.190078 0.32574671
5.1905581 0.32182391
5.1910382 0.31767617
5.1915183 0.31329389
5.1919984 0.30867354
5.1924785 0.30397441
5.1929586 0.29927095
5.1934387 0.29456369
5.1939188 0.28985314
5.1943989 0.28513982
5.194879 0.28042425
5.1953591 0.27570695
5.1958392 0.27098845
5.1963193 0.26626925
5.1967994 0.2615499
5.1972795 0.25683089
5.1977596 0.25211276
5.1982396 0.24739602
5.1987197 0.24268119
5.1991998 0.2379688
5.1996799 0.23325937
5.20016 0.2285534
5.2006401 0.22385143
5.2011202 0.21915397
5.2016003 0.21445874
5.2020804 0.20976363
5.2025605 0.20506883
5.2030406 0.20037454
5.2035207 0.19568095
5.2040008 0.19098825
5.2044809 0.18629663
5.204961 0.18160629
5.2054411 0.17691741
5.2059212 0.1722302
5.2064013 0.16754483
5.2068814 0.16286152
5.2073615 0.15818043
5.2078416 0.15350178
5.2083217 0.14882575
5.2088018 0.14415253
5.2092819 0.13948232
5.209762 0.13481531
5.210242 0.13015168
5.2107221 0.12555365
5.2112022 0.12112178
5.2116823 0.11685066
5.2121624 0.11273316
5.2126425 0.10876217
5.2131226 0.10493057
5.2136027 0.10123124
5.2140828 0.097657047
5.2145629 0.094200879
5.215043 0.090855613
5.2155231 0.087614129
5.2160032 0.084469305
5.2164833 0.08141402
5.2169634 0.078441153
5.2174435 0.075543584
5.2179236 0.072714191
5.2184037 0.069945852
5.2188838 0.067231448
5.2193639 0.064563858
5.219844 0.061941651
5.2203241 0.05937974
5.2208042 0.056880837
5.2212843 0.054446479
5.2217644 0.052078208
5.2222444 0.049777563
5.2227245 0.047546085
5.2232046 0.045385313
5.2236847 0.043296789
5.2241648 0.04128205
5.2246449 0.039342639
5.225125 0.037480095
5.2256051 0.035695957
5.2260852 0.033991767
5.2265653 0.032369064
5.2270454 0.030829388
5.2275255 0.029374279
5.2280056 0.028005278
5.2284857 0.026723924
5.2289658 0.025522452
5.2294459 0.024345475
5.229926 0.023185853
5.2304061 0.022046323
5.2308862 0.020929621
5.2313663 0.019838484
5.2318464 0.018775648
5.2323265 0.017743849
5.2328066 0.016745823
5.2332867 0.015784307
5.2337668 0.014862037
5.2342468 0.013981749
5.2347269 0.01314618
5.235207 0.012358066
5.2356871 0.011620143
5.2361672 0.010935148
5.2366473 0.010305816
5.2371274 0.0097348853
5.2376075 0.0092250906
5.2380876 0.0087759655
5.2385677 0.0083428064
5.2390478 0.0079117368
5.2395279 0.0074844241
5.240008 0.0070625358
5.2404881 0.0066477392
5.2409682 0.006241702
5.2414483 0.0058460913
5.2419284 0.0054625748
5.2424085 0.0050928199
5.2428886 0.0047384939
5.2433687 0.0044012643
5.2438488 0.0040827986
5.2443289 0.0037847641
5.244809 0.0035088284
5.2452891 0.0032566589
5.2457692 0.003029923
5.2462492 0.002830288
5.2467293 0.0026594216
5.2472094 0.0025187121
5.2476895 0.0023893864
5.2481696 0.0022597348
5.2486497 0.002130398
5.2491298 0.0020020167
5.2496099 0.0018752316
5.25009 0.0017506834
5.2505701 0.001629013
5.2510502 0.0015108608
5.2515303 0.0013968677
5.2520104 0.0012876744
5.2524905 0.0011839216
5.2529706 0.00108625
5.2534507 0.00099530026
5.2539308 0.00091171314
5.2544109 0.00083612935
5.254891 0.00076918958
5.2553711 0.00071153454
5.2558512 0.00066380496
5.2563313 0.00062664153
5.2568114 0.00059573622
5.2572915 0.00056537526
5.2577716 0.00053568572
5.2582517 0.00050680904
5.2587317 0.00047888668
5.2592118 0.00045206007
5.2596919 0.00042647066
5.260172 0.0004022599
5.2606521 0.00037956922
5.2611322 0.00035854008
5.2616123 0.00033931392
5.2620924 0.00032203219
5.2625725 0.00030683633
5.2630526 0.00029386778
5.2635327 0.00028326799
5.2640128 0.0002751784
5.2644929 0.00026974047
5.264973 0.00026709563
5.2654531 0.00026738533
5.2659332 0.0002707022
5.2664133 0.00027693609
5.2668934 0.00028596028
5.2673735 0.0002976502
5.2678536 0.0003118813
5.2683337 0.00032852899
5.2688138 0.00034746872
5.2692939 0.00036857593
5.269774 0.00039172603
5.2702541 0.00041679448
5.2707341 0.0004436567
5.2712142 0.00047218813
5.2716943 0.0005022642
5.2721744 0.00053376035
5.2726545 0.00056655202
5.2731346 0.00060051462
5.2736147 0.00063552361
5.2740948 0.00067145441
5.2745749 0.00070818246
5.275055 0.00074728888
5.2755351 0.00079591273
5.2760152 0.00085436288
5.2764953 0.00092206422
5.2769754 0.00099844163
5.2774555 0.00108292
5.2779356 0.0011749243
5.2784157 0.0012738793
5.2788958 0.0013792099
5.2793759 0.0014903411
5.279856 0.0016066978
5.2803361 0.0017277048
5.2808162 0.001852787
5.2812963 0.0019813693
5.2817764 0.0021128766
5.2822565 0.0022467339
5.2827365 0.0023823659
5.2832166 0.0025191976
5.2836967 0.0026566539
5.2841768 0.0027963201
5.2846569 0.0029572305
5.285137 0.0031429758
5.2856171 0.0033523129
5.2860972 0.0035839986
5.2865773 0.0038367894
5.2870574 0.0041094423
5.2875375 0.004400714
5.2880176 0.0047093612
5.2884977 0.0050341407
5.2889778 0.0053738092
5.2894579 0.0057271235
5.289938 0.0060928404
5.2904181 0.0064697166
5.2908982 0.0068565088
5.2913783 0.0072519738
5.2918584 0.0076548684
5.2923385 0.0080639493
5.2928186 0.0084779733
5.2932987 0.0088967075
5.2937788 0.009346912
5.2942589 0.0098399621
5.2947389 0.010374536
5.295219 0.010949311
5.2956991 0.011562965
5.2961792 0.012214176
5.2966593 0.012901622
5.2971394 0.013623982
5.2976195 0.014379932
5.2980996 0.015168151
5.2985797 0.015987316
5.2990598 0.016836106
5.2995399 0.017713198
5.30002 0.018617271
5.3005001 0.019547001
5.3009802 0.020501068
5.3014603 0.021478149
5.3019404 0.022476922
5.3024205 0.023496078
5.3029006 0.024544805
5.3033807 0.025632707
5.3038608 0.02676118
5.3043409 0.027931621
5.304821 0.029145424
5.3053011 0.030403987
5.3057812 0.031708706
5.3062613 0.033060977
5.3067413 0.034462196
5.3072214 0.03591376
5.3077015 0.037417064
5.3081816 0.038973505
5.3086617 0.040584479
5.3091418 0.042251383
5.3096219 0.043975612
5.310102 0.045758563
5.3105821 0.047601632
5.3110622 0.049506215
5.3115423 0.051473708
5.3120224 0.053492628
5.3125025 0.055540989
5.3129826 0.057617416
5.3134627 0.059720896
5.3139428 0.061850418
5.3144229 0.064004969
5.314903 0.066183536
5.3153831 0.068385109
5.3158632 0.070608673
5.3163433 0.072853218
5.3168234 0.075117731
5.3173035 0.077401199
5.3177836 0.079702611
5.3182637 0.082020954
5.3187437 0.084355216
5.3192238 0.086704385
5.3197039 0.089067448
5.320184 0.091443394
5.3206641 0.093831209
5.3211442 0.096236319
5.3216243 0.098676787
5.3221044 0.10115023
5.3225845 0.1036527
5.3230646 0.10618025
5.3235447 0.10872894
5.3240248 0.1112948
5.3245049 0.11387389
5.324985 0.11646227
5.3254651 0.11905598
5.3259452 0.12165108
5.3264253 0.12424361
5.3269054 0.12682963
5.3273855 0.12940519
5.3278656 0.13196633
5.3283457 0.13450912
5.3288258 0.1370296
5.3293059 0.13952382
5.329786 0.14198784
5.3302661 0.14441395
5.3307461 0.14677714
5.3312262 0.14907509
5.3317063 0.15130972
5.3321864 0.15348299
5.3326665 0.15559682
5.3331466 0.15765315
5.3336267 0.15965391
5.3341068 0.16160103
5.3345869 0.16349647
5.335067 0.16534214
5.3355471 0.16713999
5.3360272 0.16889194
5.3365073 0.17059995
5.3369874 0.17226593
5.3374675 0.17389183
5.3379476 0.17547958
5.3384277 0.17703112
5.3389078 0.17854838
5.3393879 0.1800287
5.339868 0.18140557
5.3403481 0.1826578
5.3408282 0.18378695
5.3413083 0.18479459
5.3417884 0.18568228
5.3422685 0.18645157
5.3427485 0.18710404
5.3432286 0.18764124
5.3437087 0.18806473
5.3441888 0.18837607
5.3446689 0.18857683
5.345149 0.18866857
5.3456291 0.18865284
5.3461092 0.18853122
5.3465893 0.18830525
5.3470694 0.18797651
5.3475495 0.18754656
5.3480296 0.18701694
5.3485097 0.18638972
5.3489898 0.18570038
5.3494699 0.18496645
5.34995 0.18418261
5.3504301 0.18334353
5.3509102 0.18244388
5.3513903 0.18147836
5.3518704 0.18044162
5.3523505 0.17932836
5.3528306 0.17813324
5.3533107 0.17685095
5.3537908 0.17547616
5.3542709 0.17400355
5.354751 0.17242779
5.355231 0.17074357
5.3557111 0.16894555
5.3561912 0.16702843
5.3566713 0.16498686
5.3571514 0.16281553
5.3576315 0.16050913
5.3581116 0.15812489
5.3585917 0.15573824
5.3590718 0.15334937
5.3595519 0.15095827
5.360032 0.14856493
5.3605121 0.14616933
5.3609922 0.14377146
5.3614723 0.14137131
5.3619524 0.13896885
5.3624325 0.13656408
5.3629126 0.13415698
5.3633927 0.13174754
5.3638728 0.12933574
5.3643529 0.12692157
5.364833 0.12450502
5.3653131 0.12208607
5.3657932 0.11966471
5.3662733 0.11724092
5.3667534 0.11481469
5.3672334 0.11238504
5.3677135 0.10995005
5.3681936 0.10751034
5.3686737 0.10506661
5.3691538 0.10261956
5.3696339 0.1001699
5.370114 0.09771833
5.3705941 0.095265559
5.3710742 0.092812292
5.3715543 0.090359232
5.3720344 0.087907085
5.3725145 0.085456555
5.3729946 0.083008348
5.3734747 0.080563168
5.3739548 0.078121721
5.3744349 0.07568471
5.374915 0.073252842
5.3753951 0.070826821
5.3758752 0.068407351
5.3763553 0.066008162
5.3768354 0.063685513
5.3773155 0.061442961
5.3777956 0.05927721
5.3782757 0.057184967
5.3787558 0.055162937
5.3792358 0.053207824
5.3797159 0.051316336
5.380196 0.049485176
5.3806761 0.047711051
5.3811562 0.045990666
5.3816363 0.044320725
5.3821164 0.042697936
5.3825965 0.041119002
5.3830766 0.039580631
5.3835567 0.038079525
5.3840368 0.036612393
5.3845169 0.035175938
5.384997 0.033766866
5.3854771 0.032382813
5.3859572 0.031030391
5.3864373 0.029712149
5.3869174 0.028428779
5.3873975 0.027180977
5.3878776 0.025969438
5.3883577 0.024794856
5.3888378 0.023657926
5.3893179 0.022559342
5.389798 0.0214998
5.3902781 0.020479993
5.3907582 0.019500616
5.3912382 0.018562364
5.3917183 0.017665932
5.3921984 0.016812014
5.3926785 0.016001305
5.3931586 0.015234499
5.3936387 0.014512292
5.3941188 0.013835377
5.3945989 0.013203542
5.395079 0.012592123
5.3955591 0.011990723
5.3960392 0.011400608
5.3965193 0.010823046
5.3969994 0.010259305
5.3974795 0.0097106515
5.3979596 0.0091783541
5.3984397 0.0086636798
5.3989198 0.0081678962
5.3993999 0.0076922706
5.39988 0.0072380707
5.4003601 0.0068065639
5.4008402 0.0063990178
5.4013203 0.0060166997
5.4018004 0.0056608773
5.4022805 0.005332818
5.4027606 0.0050337893
5.4032406 0.0047650587
5.4037207 0.0045278759
5.4042008 0.0043077321
5.4046809 0.004091651
5.405161 0.0038802093
5.4056411 0.0036739838
5.4061212 0.0034735514
5.4066013 0.0032794888
5.4070814 0.003092373
5.4075615 0.0029127805
5.4080416 0.0027412884
5.4085217 0.0025784733
5.4090018 0.0024249122
5.4094819 0.0022811817
5.409962 0.0021478587
5.4104421 0.0020255201
5.4109222 0.0019147426
5.4114023 0.001816103
5.4118824 0.0017301781
5.4123625 0.0016575448
5.4128426 0.0015987798
5.4133227 0.0015514361
5.4138028 0.0015105462
5.4142829 0.0014759856
5.414763 0.0014477168
5.415243 0.0014257027
5.4157231 0.0014099057
5.4162032 0.0014002885
5.4166833 0.0013968138
5.4171634 0.0013994442
5.4176435 0.0014081424
5.4181236 0.0014228709
5.4186037 0.0014435925
5.4190838 0.0014702698
5.4195639 0.0015028654
5.420044 0.0015413419
5.4205241 0.0015856621
5.4210042 0.0016357885
5.4214843 0.0016916838
5.4219644 0.0017533107
5.4224445 0.0018230387
5.4229246 0.0019082202
5.4234047 0.002008765
5.4238848 0.0021239966
5.4243649 0.0022532387
5.424845 0.0023958147
5.4253251 0.0025510482
5.4258052 0.0027182626
5.4262853 0.0028967815
5.4267654 0.0030859284
5.4272454 0.0032850269
5.4277255 0.0034934004
5.4282056 0.0037103726
5.4286857 0.0039352668
5.4291658 0.0041674067
5.4296459 0.0044061157
5.430126 0.0046507175
5.4306061 0.0049005354
5.4310862 0.0051548931
5.4315663 0.0054169422
5.4320464 0.0057096697
5.4325265 0.0060359328
5.4330066 0.0063944184
5.4334867 0.0067838137
5.4339668 0.0072028057
5.4344469 0.0076500813
5.434927 0.0081243278
5.4354071 0.0086242321
5.4358872 0.0091484813
5.4363673 0.0096957624
5.4368474 0.010264762
5.4373275 0.010854169
5.4378076 0.011462668
5.4382877 0.012088947
5.4387678 0.012731694
5.4392478 0.013389594
5.4397279 0.014061336
5.440208 0.014745607
5.4406881 0.015442784
5.4411682 0.016177488
5.4416483 0.016957926
5.4421284 0.017783717
5.4426085 0.018654481
5.4430886 0.019569835
5.4435687 0.0205294
5.4440488 0.021532794
5.4445289 0.022579636
5.445009 0.023669546
5.4454891 0.024802143
5.4459692 0.025977045
5.4464493 0.027193872
5.4469294 0.028452242
5.4474095 0.029751776
5.4478896 0.031092092
5.4483697 0.032472808
5.4488498 0.033893545
5.4493299 0.035353921
5.44981 0.03685349
5.4502901 0.03838714
5.4507702 0.039952963
5.4512503 0.041552535
5.4517303 0.043187427
5.4522104 0.044859214
5.4526905 0.046569471
5.4531706 0.048319769
5.4536507 0.050111683
5.4541308 0.051946788
5.4546109 0.053826655
5.455091 0.05575286
5.4555711 0.057726976
5.4560512 0.059750576
5.4565313 0.061825234
5.4570114 0.063952525
5.4574915 0.066134021
5.4579716 0.068371296
5.4584517 0.070665924
5.4589318 0.07301948
5.4594119 0.075418001
5.459892 0.077841138
5.4603721 0.080286278
5.4608522 0.082750863
5.4613323 0.085232336
5.4618124 0.087728138
5.4622925 0.090235711
5.4627726 0.092752497
5.4632527 0.095275939
5.4637327 0.097803478
5.4642128 0.10033256
5.4646929 0.10286061
5.465173 0.1053851
5.4656531 0.10790344
5.4661332 0.1104131
5.4666133 0.1129115
5.4670934 0.1153961
5.4675735 0.11786432
5.4680536 0.12031362
5.4685337 0.12274445
5.4690138 0.12516273
5.4694939 0.12756886
5.469974 0.129963
5.4704541 0.13234529
5.4709342 0.13471588
5.4714143 0.13707492
5.4718944 0.13942256
5.4723745 0.14175894
5.4728546 0.1440842
5.4733347 0.1463985
5.4738148 0.14870199
5.4742949 0.1509948
5.474775 0.1532771
5.4752551 0.15554901
5.4757351 0.1578107
5.4762152 0.16006231
5.4766953 0.16230398
5.4771754 0.16453586
5.4776555 0.16673605
5.4781356 0.16880913
5.4786157 0.1707481
5.4790958 0.17255762
5.4795759 0.17424238
5.480056 0.17580705
5.4805361 0.17725631
5.4810162 0.17859483
5.4814963 0.17982728
5.4819764 0.18095834
5.4824565 0.18199268
5.4829366 0.18293499
5.4834167 0.18378993
5.4838968 0.18456218
5.4843769 0.18525642
5.484857 0.18587732
5.4853371 0.18642956
5.4858172 0.18691781
5.4862973 0.18734674
5.4867774 0.1877184
5.4872575 0.18801035
5.4877375 0.18821435
5.4882176 0.18832784
5.4886977 0.18834826
5.4891778 0.18827305
5.4896579 0.18809964
5.490138 0.18782547
5.4906181 0.18744798
5.4910982 0.1869646
5.4915783 0.18637277
5.4920584 0.18566992
5.4925385 0.1848535
5.4930186 0.18392094
5.4934987 0.18286967
5.4939788 0.18169714
5.4944589 0.18040077
5.494939 0.17897801
5.4954191 0.1774263
5.4958992 0.17574555
5.4963793 0.17400552
5.4968594 0.17223808
5.4973395 0.17044207
5.4978196 0.16861631
5.4982997 0.16675965
5.4987798 0.16487092
5.4992599 0.16294895
5.4997399 0.16099259
5.50022 0.15900067
5.5007001 0.15697203
5.5011802 0.15490549
5.5016603 0.15279991
5.5021404 0.1506541
5.5026205 0.14846692
5.5031006 0.14623719
5.5035807 0.14396376
5.5040608 0.14164545
5.5045409 0.1392811
5.505021 0.13686956
5.5055011 0.13441585
5.5059812 0.13192799
5.5064613 0.12941025
5.5069414 0.12686691
5.5074215 0.12430227
5.5079016 0.12172059
5.5083817 0.11912616
5.5088618 0.11652326
5.5093419 0.11391617
5.509822 0.11130917
5.5103021 0.10870654
5.5107822 0.10611256
5.5112623 0.10353152
5.5117423 0.10096769
5.5122224 0.098425361
5.5127025 0.095908804
5.5131826 0.093422304
5.5136627 0.090970141
5.5141428 0.088556596
5.5146229 0.086177229
5.515103 0.083819228
5.5155831 0.081483065
5.5160632 0.079169462
5.5165433 0.076879143
5.5170234 0.074612828
5.5175035 0.072371242
5.5179836 0.070155107
5.5184637 0.067965144
5.5189438 0.065802077
5.5194239 0.063666628
5.519904 0.06155952
5.5203841 0.059481475
5.5208642 0.057433215
5.5213443 0.055415463
5.5218244 0.053428942
5.5223045 0.051474374
5.5227846 0.049552482
5.5232647 0.047663988
5.5237447 0.045814386
5.5242248 0.04401904
5.5247049 0.042278395
5.525185 0.040591713
5.5256651 0.038958255
5.5261452 0.037377284
5.5266253 0.035848061
5.5271054 0.034369848
5.5275855 0.032941908
5.5280656 0.031563503
5.5285457 0.030233894
5.5290258 0.028952343
5.5295059 0.027718112
5.529986 0.026530464
5.5304661 0.02538866
5.5309462 0.024291962
5.5314263 0.023239633
5.5319064 0.022230934
5.5323865 0.021265127
5.5328666 0.020338413
5.5333467 0.019431454
5.5338268 0.018542158
5.5343069 0.017671938
5.534787 0.01682221
5.5352671 0.015994386
5.5357471 0.015189879
5.5362272 0.014410104
5.5367073 0.013656473
5.5371874 0.012930401
5.5376675 0.012233301
5.5381476 0.011566587
5.5386277 0.010931672
5.5391078 0.010329969
5.5395879 0.009762893
5.540068 0.0092318567
5.5405481 0.0087382738
5.5410282 0.008283558
5.5415083 0.0078691227
5.5419884 0.0074944731
5.5424685 0.0071317295
5.5429486 0.0067721743
5.5434287 0.0064169871
5.5439088 0.0060673479
5.5443889 0.0057244364
5.544869 0.0053894324
5.5453491 0.0050635157
5.5458292 0.0047478662
5.5463093 0.0044436635
5.5467894 0.0041520875
5.5472695 0.003874318
5.5477495 0.0036115348
5.5482296 0.0033649177
5.5487097 0.0031356465
5.5491898 0.002924901
5.5496699 0.0027338609
5.55015 0.0025637061
5.5506301 0.0024156164
5.5511102 0.00229058
5.5515903 0.0021743316
5.5520704 0.002057833
5.5525505 0.0019416428
5.5530306 0.0018263193
5.5535107 0.0017124212
5.5539908 0.0016005069
5.5544709 0.001491135
5.554951 0.0013848639
5.5554311 0.0012822522
5.5559112 0.0011838584
5.5563913 0.001090241
5.5568714 0.0010019585
5.5573515 0.00091956945
5.5578316 0.00084363233
5.5583117 0.00077470565
5.5587918 0.00071334794
5.5592719 0.00066011771
5.559752 0.00061557346
5.560232 0.00058027372
5.5607121 0.00055010898
5.5611922 0.00051956474
5.5616723 0.00048881153
5.5621524 0.00045803749
5.5626325 0.00042743078
5.5631126 0.00039717953
5.5635927 0.00036747189
5.5640728 0.00033849602
5.5645529 0.00031044007
5.565033 0.00028349217
5.5655131 0.00025784047
5.5659932 0.00023367314
5.5664733 0.0002111783
5.5669534 0.00019054412
5.5674335 0.00017195873
5.5679136 0.00015561029
5.5683937 0.00014168694
5.5688738 0.00013037683
5.5693539 0.00012186811
5.569834 0.00011540683
5.5703141 0.00010888432
5.5707942 0.00010225641
5.5712743 9.5571338e-05
5.5717544 8.8877332e-05
5.5722344 8.2222629e-05
5.5727145 7.5655467e-05
5.5731946 6.9224079e-05
5.5736747 6.2976702e-05
5.5741548 5.6961572e-05
5.5746349 5.1226922e-05
5.575115 4.582099e-05
5.5755951 4.079201e-05
5.5760752 3.6188218e-05
5.5765553 3.2057849e-05
5.5770354 2.8449139e-05
5.5775155 2.5410322e-05
5.5779956 2.2989636e-05
5.5784757 2.1235314e-05
5.5789558 2.0064882e-05
5.5794359 1.8925357e-05
5.579916 1.775708e-05
5.5803961 1.6569758e-05
5.5808762 1.53731e-05
5.5813563 1.4176812e-05
5.5818364 1.2990603e-05
5.5823165 1.1824181e-05
5.5827966 1.0687252e-05
5.5832767 9.5895256e-06
5.5837568 8.5407085e-06
5.5842368 7.5505086e-06
5.5847169 6.6286338e-06
5.585197 5.7847916e-06
5.5856771 5.0286898e-06
5.5861572 4.3700361e-06
5.5866373 3.8185382e-06
5.5871174 3.3839039e-06
5.5875975 3.0758409e-06
5.5880776 2.8922829e-06
5.5885577 2.7287417e-06
5.5890378 2.5596428e-06
5.5895179 2.3865466e-06
5.589998 2.2110132e-06
5.5904781 2.034603e-06
5.5909582 1.8588762e-06
5.5914383 1.6853931e-06
5.5919184 1.5157139e-06
5.5923985 1.3513988e-06
5.5928786 1.1940082e-06
5.5933587 1.0451022e-06
5.5938388 9.0624118e-07
5.5943189 7.7898533e-07
5.594799 6.648949e-07
5.5952791 5.6553017e-07
5.5957592 4.8245138e-07
5.5962392 4.1721879e-07
5.5967193 3.7139265e-07
5.5971994 3.4600137e-07
5.5976795 3.2666936e-07
5.5981596 3.065119e-07
5.5986397 2.8573271e-07
5.5991198 2.6453552e-07
5.5995999 2.4312403e-07
5.60008 2.2170198e-07
5.6005601 2.0047307e-07
5.6010402 1.7964105e-07
5.6015203 1.5940961e-07
5.6020004 1.399825e-07
5.6024805 1.2156342e-07
5.6029606 1.043561e-07
5.6034407 8.8564253e-08
5.6039208 7.4391609e-08
5.6044009 6.2041886e-08
5.604881 5.1718803e-08
5.6053611 4.3626083e-08
5.6058412 3.7967446e-08
5.6063213 3.4945128e-08
5.6068014 3.3170991e-08
5.6072815 3.1315632e-08
5.6077616 2.9397316e-08
5.6082416 2.7434307e-08
5.6087217 2.544487e-08
5.6092018 2.3447269e-08
5.6096819 2.1459768e-08
5.610162 1.9500632e-08
5.6106421 1.7588126e-08
5.6111222 1.5740514e-08
5.6116023 1.397606e-08
5.6120824 1.2313029e-08
5.6125625 1.0769686e-08
5.6130426 9.3642949e-09
5.6135227 8.1151201e-09
5.6140028 7.0404263e-09
5.6144829 6.1584778e-09
5.614963 5.4875393e-09
5.6154431 5.0458752e-09
5.6159232 4.7521692e-09
5.6164033 4.4424019e-09
5.6168834 4.1173199e-09
5.6173635 3.7808075e-09
5.6178436 3.4367493e-09
5.6183237 3.0890296e-09
5.6188038 2.7415327e-09
5.6192839 2.3981431e-09
5.619764 2.062745e-09
5.620244 1.739223e-09
5.6207241 1.4314614e-09
5.6212042 1.1433445e-09
5.6216843 8.7875676e-10
5.6221644 6.4158255e-10
5.6226445 4.3570625e-10
5.6231246 2.6501223e-10
5.6236047 1.3338488e-10
5.6240848 4.4708581e-11
5.6245649 2.8677096e-12
5.625045 0
5.6255251 0
5.6260052 0
5.6264853 0
5.6269654 0
5.6274455 0
5.6279256 0
5.6284057 0
5.6288858 0
5.6293659 0
5.629846 0
5.6303261 0
5.6308062 0
5.6312863 0
5.6317664 0
5.6322464 0
5.6327265 0
5.6332066 0
5.6336867 0
5.6341668 0
5.6346469 0
5.635127 0
5.6356071 0
5.6360872 0
5.6365673 0
5.6370474 0
5.6375275 0
5.6380076 0
5.6384877 0
5.6389678 0
5.6394479 0
5.639928 0
5.6404081 0
5.6408882 0
5.6413683 0
5.6418484 0
5.6423285 0
5.6428086 0
5.6432887 0
5.6437688 0
5.6442488 0
5.6447289 0
5.645209 0
5.6456891 0
5.6461692 0
5.6466493 0
5.6471294 0
5.6476095 0
5.6480896 0
5.6485697 0
5.6490498 0
5.6495299 0
5.65001 0
5.6504901 0
5.6509702 0
5.6514503 0
5.6519304 0
5.6524105 0
5.6528906 0
5.6533707 0
5.6538508 0
5.6543309 0
5.654811 0
5.6552911 0
5.6557712 0
5.6562513 0
5.6567313 0
5.6572114 0
5.6576915 0
5.6581716 0
5.6586517 0
5.6591318 0
5.6596119 0
5.660092 0
5.6605721 0
5.6610522 0
5.6615323 0
5.6620124 0
5.6624925 0
5.6629726 0
5.6634527 0
5.6639328 0
5.6644129 0
5.664893 0
5.6653731 0
5.6658532 0
5.6663333 0
5.6668134 0
5.6672935 0
5.6677736 0
5.6682537 0
5.6687337 0
5.6692138 0
5.6696939 0
5.670174 0
5.6706541 0
5.6711342 0
5.6716143 0
5.6720944 0
5.6725745 0
5.6730546 0
5.6735347 0
5.6740148 0
5.6744949 0
5.674975 0
5.6754551 0
5.6759352 0
5.6764153 0
5.6768954 0
5.6773755 0
5.6778556 0
5.6783357 0
5.6788158 0
5.6792959 0
5.679776 0
5.6802561 8.3941087e-12
5.6807361 6.1407632e-11
5.6812162 1.5993618e-10
5.6816963 3.0017467e-10
5.6821764 4.7831803e-10
5.6826565 6.9056118e-10
5.6831366 9.3309905e-10
5.6836167 1.2021266e-09
5.6840968 1.4938386e-09
5.6845769 1.8044302e-09
5.685057 2.1300962e-09
5.6855371 2.4670315e-09
5.6860172 2.8114311e-09
5.6864973 3.1594899e-09
5.6869774 3.5074027e-09
5.6874575 3.8513646e-09
5.6879376 4.1875705e-09
5.6884177 4.5122152e-09
5.6888978 4.8214938e-09
5.6893779 5.1636994e-09
5.689858 6.0179851e-09
5.6903381 7.4628934e-09
5.6908182 9.450399e-09
5.6912983 1.1932477e-08
5.6917784 1.4861102e-08
5.6922585 1.8188249e-08
5.6927385 2.1865893e-08
5.6932186 2.5846009e-08
5.6936987 3.0080572e-08
5.6941788 3.4521556e-08
5.6946589 3.9120937e-08
5.695139 4.383069e-08
5.6956191 4.8602789e-08
5.6960992 5.3389209e-08
5.6965793 5.8141925e-08
5.6970594 6.2812912e-08
5.6975395 6.7354145e-08
5.6980196 7.1717599e-08
5.6984997 7.5997456e-08
5.6989798 8.4277485e-08
5.6994599 9.812839e-08
5.69994 1.1711178e-07
5.7004201 1.4078927e-07
5.7009002 1.6872247e-07
5.7013803 2.0047299e-07
5.7018604 2.3560244e-07
5.7023405 2.7367243e-07
5.7028206 3.1424457e-07
5.7033007 3.5688048e-07
5.7037808 4.0114177e-07
5.7042609 4.4659003e-07
5.7047409 4.927869e-07
5.705221 5.3929398e-07
5.7057011 5.8567287e-07
5.7061812 6.3148519e-07
5.7066613 6.7629256e-07
5.7071414 7.1965657e-07
5.7076215 7.6115877e-07
5.7081016 8.2631112e-07
5.7085817 9.3590415e-07
5.7090618 1.0865677e-06
5.7095419 1.2749317e-06
5.710022 1.4976259e-06
5.7105021 1.7512802e-06
5.7109822 2.0325245e-06
5.7114623 2.3379886e-06
5.7119424 2.6643024e-06
5.7124225 3.0080957e-06
5.7129026 3.3659984e-06
5.7133827 3.7346404e-06
5.7138628 4.1106515e-06
5.7143429 4.4906616e-06
5.714823 4.8713005e-06
5.7153031 5.2491981e-06
5.7157832 5.6209843e-06
5.7162633 5.9832888e-06
5.7167433 6.3327416e-06
5.7172234 6.780408e-06
5.7177035 7.5140077e-06
5.7181836 8.5163137e-06
5.7186637 9.7662717e-06
5.7191438 1.1242828e-05
5.7196239 1.2924928e-05
5.720104 1.4791518e-05
5.7205841 1.6821544e-05
5.7210642 1.8993951e-05
5.7215443 2.1287686e-05
5.7220244 2.3681695e-05
5.7225045 2.6154923e-05
5.7229846 2.8686316e-05
5.7234647 3.125482e-05
5.7239448 3.3839382e-05
5.7244249 3.6418947e-05
5.724905 3.897246e-05
5.7253851 4.1478869e-05
5.7258652 4.3917118e-05
5.7263453 4.663808e-05
5.7268254 5.0797206e-05
5.7273055 5.6384556e-05
5.7277856 6.3294226e-05
5.7282657 7.1420314e-05
5.7287457 8.0656916e-05
5.7292258 9.0898128e-05
5.7297059 0.00010203805
5.730186 0.00011397077
5.7306661 0.00012659039
5.7311462 0.00013979101
5.7316263 0.00015346673
5.7321064 0.00016751164
5.7325865 0.00018181983
5.7330666 0.0001962854
5.7335467 0.00021080246
5.7340268 0.0002252651
5.7345069 0.0002395674
5.734987 0.00025360348
5.7354671 0.00026810194
5.7359472 0.00028819404
5.7364273 0.00031442184
5.7369074 0.00034636035
5.7373875 0.00038358457
5.7378676 0.00042566953
5.7383477 0.00047219025
5.7388278 0.00052272173
5.7393079 0.00057683899
5.739788 0.00063411705
5.7402681 0.00069413092
5.7407481 0.00075645562
5.7412282 0.00082066616
5.7417083 0.00088633756
5.7421884 0.00095304483
5.7426685 0.001020363
5.7431486 0.001087867
5.7436287 0.001155132
5.7441088 0.0012217329
5.7445889 0.0012883441
5.745069 0.0013714331
5.7455491 0.0014756183
5.7460292 0.0015995631
5.7465093 0.0017419309
5.7469894 0.0019013854
5.7474695 0.0020765899
5.7479496 0.002266208
5.7484297 0.0024689032
5.7489098 0.002683339
5.7493899 0.0029081789
5.74987 0.0031420864
5.7503501 0.003383725
5.7508302 0.0036317581
5.7513103 0.0038848493
5.7517904 0.0041416621
5.7522705 0.0044008599
5.7527506 0.0046611064
5.7532306 0.0049210649
5.7537107 0.0051798432
5.7541908 0.0054741498
5.7546709 0.0058257543
5.755151 0.0062314532
5.7556311 0.0066880432
5.7561112 0.007192321
5.7565913 0.0077410832
5.7570714 0.0083311265
5.7575515 0.0089592476
5.7580316 0.009622243
5.7585117 0.010316909
5.7589918 0.011040044
5.7594719 0.011788442
5.759952 0.012558902
5.7604321 0.013348219
5.7609122 0.01415319
5.7613923 0.014970613
5.7618724 0.015797283
5.7623525 0.016629997
5.7628326 0.017465552
5.7633127 0.018355534
5.7637928 0.019365183
5.7642729 0.020489261
5.764753 0.021722278
5.765233 0.023058746
5.7657131 0.024493174
5.7661932 0.026020072
5.7666733 0.027633952
5.7671534 0.029329322
5.7676335 0.031100693
5.7681136 0.032942576
5.7685937 0.034849481
5.7690738 0.036815918
5.7695539 0.038836398
5.770034 0.040905429
5.7705141 0.043017524
5.7709942 0.045167192
5.7714743 0.047348943
5.7719544 0.049557288
5.7724345 0.051834944
5.7729146 0.054292249
5.7733947 0.056928751
5.7738748 0.059738924
5.7743549 0.062717241
5.774835 0.065858176
5.7753151 0.069156201
5.7757952 0.072605791
5.7762753 0.076201418
5.7767554 0.079937557
5.7772354 0.08380868
5.7777155 0.087809262
5.7781956 0.091933774
5.7786757 0.096176692
5.7791558 0.10053249
5.7796359 0.10499563
5.780116 0.10956061
5.7805961 0.11422188
5.7810762 0.11897392
5.7815563 0.12382797
5.7820364 0.12885705
5.7825165 0.13407114
5.7829966 0.13947114
5.7834767 0.14505795
5.7839568 0.15083245
5.7844369 0.15679556
5.784917 0.16294816
5.7853971 0.16929116
5.7858772 0.17582546
5.7863573 0.18255194
5.7868374 0.18947151
5.7873175 0.19658507
5.7877976 0.20389351
5.7882777 0.21139773
5.7887578 0.21909864
5.7892378 0.22699711
5.7897179 0.23509407
5.790198 0.24339039
5.7906781 0.25187783
5.7911582 0.2604719
5.7916383 0.26915913
5.7921184 0.27794864
5.7925985 0.28684952
5.7930786 0.29587087
5.7935587 0.30502179
5.7940388 0.31431138
5.7945189 0.32374874
5.794999 0.33334297
5.7954791 0.34310317
5.7959592 0.35303843
5.7964393 0.36315787
5.7969194 0.37347058
5.7973995 0.38398565
5.7978796 0.3947122
5.7983597 0.40565931
5.7988398 0.41683609
5.7993199 0.42825164
5.7998 0.43991077
5.8002801 0.45168725
5.8007602 0.46351488
5.8012402 0.475388
5.8017203 0.48730093
5.8022004 0.49924803
5.8026805 0.51122362
5.8031606 0.52322205
5.8036407 0.53523766
5.8041208 0.54726479
5.8046009 0.55929777
5.805081 0.57133094
5.8055611 0.58335865
5.8060412 0.59537523
5.8065213 0.60737502
5.8070014 0.61935236
5.8074815 0.63130159
5.8079616 0.64321705
5.8084417 0.65509307
5.8089218 0.66692401
5.8094019 0.67871918
5.809882 0.69049046
5.8103621 0.7022381
5.8108422 0.71396235
5.8113223 0.72566348
5.8118024 0.73734173
5.8122825 0.74899737
5.8127626 0.76063064
5.8132426 0.7722418
5.8137227 0.78383112
5.8142028 0.79539883
5.8146829 0.80694521
5.815163 0.81847049
5.8156431 0.82997495
5.8161232 0.84145883
5.8166033 0.85292238
5.8170834 0.86436587
5.8175635 0.87578955
5.8180436 0.88719368
5.8185237 0.89843028
5.8190038 0.9092481
5.8194839 0.91966061
5.819964 0.92968635
5.8204441 0.93934386
5.8209242 0.94865168
5.8214043 0.95762834
5.8218844 0.96629239
5.8223645 0.97466237
5.8228446 0.98275681
5.8233247 0.99059425
5.8238048 0.99819323
5.8242849 1.0055723
5.824765 1.01275
5.825245 1.0197448
5.8257251 1.0265754
5.8262052 1.0332601
5.8266853 1.0398177
5.8271654 1.0462666
5.8276455 1.0525568
5.8281256 1.0584751
5.8286057 1.0640083
5.8290858 1.0691609
5.8295659 1.0739369
5.830046 1.0783406
5.8305261 1.0823763
5.8310062 1.0860483
5.8314863 1.0893607
5.8319664 1.0923178
5.8324465 1.0949239
5.8329266 1.0971831
5.8334067 1.0990998
5.8338868 1.1006783
5.8343669 1.1019226
5.834847 1.1028372
5.8353271 1.1034261
5.8358072 1.1036938
5.8362873 1.1036444
5.8367674 1.1032946
5.8372474 1.102724
5.8377275 1.1019355
5.8382076 1.1009169
5.8386877 1.0996558
5.8391678 1.0981398
5.8396479 1.0963566
5.840128 1.0942938
5.8406081 1.0919391
5.8410882 1.0892801
5.8415683 1.0863044
5.8420484 1.0829998
5.8425285 1.0793539
5.8430086 1.0753542
5.8434887 1.0709885
5.8439688 1.0662445
5.8444489 1.0611096
5.844929 1.0555717
5.8454091 1.0496183
5.8458892 1.0432537
5.8463693 1.0367323
5.8468494 1.0301385
5.8473295 1.0234648
5.8478096 1.0167038
5.8482897 1.009848
5.8487698 1.00289
5.8492498 0.99582246
5.8497299 0.98863787
5.85021 0.98132884
5.8506901 0.97388792
5.8511702 0.9663077
5.8516503 0.95858076
5.8521304 0.95069965
5.8526105 0.94265697
5.8530906 0.93444527
5.8535707 0.92605714
5.8540508 0.91748515
5.8545309 0.90872188
5.855011 0.8997606
5.8554911 0.89066055
5.8559712 0.88147087
5.8564513 0.87220239
5.8569314 0.86286598
5.8574115 0.85347249
5.8578916 0.84403275
5.8583717 0.83455762
5.8588518 0.82505796
5.8593319 0.8155446
5.859812 0.80602839
5.8602921 0.7965202
5.8607722 0.78703086
5.8612523 0.77757122
5.8617323 0.76815213
5.8622124 0.75878445
5.8626925 0.74947902
5.8631726 0.74024669
5.8636527 0.73109831
5.8641328 0.72204473
5.8646129 0.71307563
5.865093 0.7041677
5.8655731 0.69532047
5.8660532 0.68653356
5.8665333 0.67780661
5.8670134 0.66913922
5.8674935 0.66053103
5.8679736 0.65198166
5.8684537 0.64349072
5.8689338 0.63505785
5.8694139 0.62668267
5.869894 0.61836479
5.8703741 0.61010384
5.8708542 0.60189945
5.8713343 0.59375123
5.8718144 0.58565882
5.8722945 0.57762182
5.8727746 0.56963988
5.8732547 0.5617126
5.8737347 0.55391492
5.8742148 0.54642255
5.8746949 0.53923184
5.875175 0.53233099
5.8756551 0.52570818
5.8761352 0.51935159
5.8766153 0.51324943
5.8770954 0.50738986
5.8775755 0.5017611
5.8780556 0.49635131
5.8785357 0.4911487
5.8790158 0.48614144
5.8794959 0.48131773
5.879976 0.47666575
5.8804561 0.4721737
5.8809362 0.46782975
5.8814163 0.46362211
5.8818964 0.45953895
5.8823765 0.45556846
5.8828566 0.45172301
5.8833367 0.44810692
5.8838168 0.44473436
5.8842969 0.44160612
5.884777 0.43872299
5.8852571 0.43608576
5.8857371 0.43369522
5.8862172 0.43155216
5.8866973 0.42965738
5.8871774 0.42801165
5.8876575 0.42661578
5.8881376 0.42547054
5.8886177 0.42457674
5.8890978 0.42393515
5.8895779 0.42354658
5.890058 0.4234118
5.8905381 0.42353161
5.8910182 0.42390681
5.8914983 0.42453817
5.8919784 0.42541208
5.8924585 0.42639417
5.8929386 0.42746658
5.8934187 0.42864836
5.8938988 0.42995858
5.8943789 0.4314163
5.894859 0.43304058
5.8953391 0.43485048
5.8958192 0.43686505
5.8962993 0.43910337
5.8967794 0.44158449
5.8972595 0.44432747
5.8977395 0.44735138
5.8982196 0.45067526
5.8986997 0.45431819
5.8991798 0.45829922
5.8996599 0.46263742
5.90014 0.46735184
5.9006201 0.47246154
5.9011002 0.4779764
5.9015803 0.48362528
5.9020604 0.48927478
5.9025405 0.49492488
5.9030206 0.50057556
5.9035007 0.50622679
5.9039808 0.51187854
5.9044609 0.51753079
5.904941 0.52318351
5.9054211 0.52883667
5.9059012 0.53449024
5.9063813 0.54014421
5.9068614 0.54579853
5.9073415 0.5514532
5.9078216 0.55710817
5.9083017 0.56276343
5.9087818 0.56841894
5.9092619 0.57407468
5.9097419 0.57973062
5.910222 0.58538674
5.9107021 0.59104355
5.9111822 0.59670144
5.9116623 0.60236029
5.9121424 0.60801995
5.9126225 0.61368031
5.9131026 0.61934122
5.9135827 0.62500256
5.9140628 0.6306642
5.9145429 0.636326
5.915023 0.64198783
5.9155031 0.64764957
5.9159832 0.65331108
5.9164633 0.65897223
5.9169434 0.66463289
5.9174235 0.67029293
5.9179036 0.67595221
5.9183837 0.68161061
5.9188638 0.687268
5.9193439 0.69292424
5.919824 0.69841379
5.9203041 0.70345225
5.9207842 0.70805064
5.9212643 0.71222571
5.9217443 0.71599426
5.9222244 0.71937303
5.9227045 0.72237882
5.9231846 0.72502839
5.9236647 0.72733852
5.9241448 0.72932597
5.9246249 0.73100753
5.925105 0.73239995
5.9255851 0.73352002
5.9260652 0.73438451
5.9265453 0.73501019
5.9270254 0.73541383
5.9275055 0.7356122
5.9279856 0.73562209
5.9284657 0.73546025
5.9289458 0.73512922
5.9294259 0.73458425
5.929906 0.7338082
5.9303861 0.73278713
5.9308662 0.73150709
5.9313463 0.72995413
5.9318264 0.7281143
5.9323065 0.72597365
5.9327866 0.72351824
5.9332667 0.72073411
5.9337467 0.71760733
5.9342268 0.71412393
5.9347069 0.71026999
5.935187 0.70603154
5.9356671 0.70139463
5.9361472 0.69634533
5.9366273 0.69086969
5.9371074 0.68495374
5.9375875 0.67858356
5.9380676 0.67179499
5.9385477 0.66490596
5.9390278 0.65797613
5.9395079 0.65100655
5.939988 0.64399829
5.9404681 0.63695241
5.9409482 0.62986997
5.9414283 0.62275203
5.9419084 0.61559966
5.9423885 0.60841392
5.9428686 0.60119586
5.9433487 0.59394656
5.9438288 0.58666707
5.9443089 0.57935846
5.944789 0.57202178
5.9452691 0.56465811
5.9457491 0.5572685
5.9462292 0.54985401
5.9467093 0.5424157
5.9471894 0.53495238
5.9476695 0.52743066
5.9481496 0.51984534
5.9486297 0.51220456
5.9491098 0.50451643
5.9495899 0.49678906
5.95007 0.48903058
5.9505501 0.48124911
5.9510302 0.47345276
5.9515103 0.46564965
5.9519904 0.4578479
5.9524705 0.45005563
5.9529506 0.44228095
5.9534307 0.43453199
5.9539108 0.42681686
5.9543909 0.41914368
5.954871 0.41152057
5.9553511 0.40395565
5.9558312 0.39645703
5.9563113 0.38903477
5.9567914 0.38186841
5.9572715 0.3750626
5.9577516 0.36860504
5.9582316 0.36248342
5.9587117 0.35668546
5.9591918 0.35119887
5.9596719 0.34601133
5.960152 0.34111057
5.9606321 0.33648428
5.9611122 0.33212018
5.9615923 0.32800595
5.9620724 0.32412932
5.9625525 0.32047798
5.9630326 0.31703964
5.9635127 0.313802
5.9639928 0.31075276
5.9644729 0.30787965
5.964953 0.30517034
5.9654331 0.30261256
5.9659132 0.30024862
5.9663933 0.29814749
5.9668734 0.29631446
5.9673535 0.2947546
5.9678336 0.29347293
5.9683137 0.29247451
5.9687938 0.29176438
5.9692739 0.29134758
5.969754 0.29122917
5.970234 0.29141418
5.9707141 0.29190767
5.9711942 0.29271467
5.9716743 0.29384023
5.9721544 0.2952894
5.9726345 0.29706721
5.9731146 0.29917873
5.9735947 0.30162899
5.9740748 0.30442303
5.9745549 0.3075659
5.975035 0.31098753
5.9755151 0.3145086
5.9759952 0.31812463
5.9764753 0.32183945
5.9769554 0.3256569
5.9774355 0.32958083
5.9779156 0.33361508
5.9783957 0.3377635
5.9788758 0.34202992
5.9793559 0.3464182
5.979836 0.35093217
5.9803161 0.35557568
5.9807962 0.36035257
5.9812763 0.36526669
5.9817564 0.37032187
5.9822364 0.37552196
5.9827165 0.38087081
5.9831966 0.38637226
5.9836767 0.39203015
5.9841568 0.3978417
5.9846369 0.40377322
5.985117 0.40980826
5.9855971 0.41593364
5.9860772 0.4221362
5.9865573 0.42840277
5.9870374 0.43472017
5.9875175 0.44107525
5.9879976 0.44745482
5.9884777 0.45384572
5.9889578 0.46023478
5.9894379 0.46660883
5.989918 0.47295471
5.9903981 0.47925923
5.9908782 0.48550925
5.9913583 0.49169158
5.9918384 0.49779305
5.9923185 0.5038005
5.9927986 0.50970076
5.9932787 0.51548458
5.9937588 0.52118142
5.9942388 0.52679961
5.9947189 0.53233836
5.995199 0.53779692
5.9956791 0.5431745
5.9961592 0.54847033
5.9966393 0.55368364
5.9971194 0.55881366
5.9975995 0.56385961
5.9980796 0.56882073
5.9985597 0.57369624
5.9990398 0.57848538
5.9995199 0.58318735
6 0.58780141
