# Supplementary material for: Structural motifs of gold cluster anions with 17 to 69 atoms
Source: Nat Commun. 2026 Apr 10;17:5099. doi: 10.1038/s41467-026-71649-9 (PMC13246909; doi:10.1038/s41467-026-71649-9)
Supplement: Supplementary file 5 — Source Data [file 41467_2026_71649_MOESM5_ESM.zip › Figure2/47_exp.dat]

3.7 0
3.7004601 0
3.7009202 0
3.7013803 0
3.7018404 0
3.7023005 0
3.7027606 0
3.7032206 0
3.7036807 0
3.7041408 0
3.7046009 0
3.705061 0
3.7055211 0
3.7059812 0
3.7064413 0
3.7069014 0
3.7073615 0
3.7078216 0
3.7082817 0
3.7087417 0
3.7092018 0
3.7096619 0
3.710122 0
3.7105821 0
3.7110422 0
3.7115023 0
3.7119624 0
3.7124225 0
3.7128826 0
3.7133427 0
3.7138028 0
3.7142629 0
3.7147229 0
3.715183 0
3.7156431 0
3.7161032 0
3.7165633 0
3.7170234 0
3.7174835 0
3.7179436 0
3.7184037 0
3.7188638 0
3.7193239 0
3.719784 0
3.720244 0
3.7207041 0
3.7211642 0
3.7216243 0
3.7220844 0
3.7225445 0
3.7230046 0
3.7234647 0
3.7239248 0
3.7243849 0
3.724845 0
3.7253051 0
3.7257652 0
3.7262252 0
3.7266853 0
3.7271454 0
3.7276055 0
3.7280656 0
3.7285257 0
3.7289858 0
3.7294459 0
3.729906 0
3.7303661 0
3.7308262 0
3.7312863 0
3.7317463 0
3.7322064 0
3.7326665 0
3.7331266 0
3.7335867 0
3.7340468 0
3.7345069 0
3.734967 0
3.7354271 0
3.7358872 0
3.7363473 0
3.7368074 0
3.7372675 0
3.7377275 0
3.7381876 0
3.7386477 0
3.7391078 0
3.7395679 0
3.740028 0
3.7404881 0
3.7409482 0
3.7414083 0
3.7418684 0
3.7423285 0
3.7427886 0
3.7432486 0
3.7437087 0
3.7441688 0
3.7446289 0
3.745089 0
3.7455491 0
3.7460092 0
3.7464693 0
3.7469294 0
3.7473895 0
3.7478496 0
3.7483097 0
3.7487698 0
3.7492298 0
3.7496899 0
3.75015 1.105188e-06
3.7506101 1.7249741e-05
3.7510702 4.9913235e-05
3.7515303 9.5589471e-05
3.7519904 0.00015077225
3.7524505 0.00021195537
3.7529106 0.00027563264
3.7533707 0.00033829785
3.7538308 0.00039644481
3.7542909 0.00044656731
3.754751 0.00048515916
3.755211 0.00051010672
3.7556711 0.0005290525
3.7561312 0.00054376458
3.7565913 0.00055424298
3.7570514 0.00056048767
3.7575115 0.00056249868
3.7579716 0.00056027599
3.7584317 0.00055381961
3.7588918 0.00054312953
3.7593519 0.00052820576
3.759812 0.0005090483
3.7602721 0.00048355755
3.7607321 0.00044430589
3.7611922 0.0003936989
3.7616523 0.00033524275
3.7621124 0.00027244367
3.7625725 0.00020880784
3.7630326 0.00014784146
3.7634927 9.3050734e-05
3.7639528 4.7941862e-05
3.7644129 1.6021043e-05
3.764873 7.94475e-07
3.7653331 0
3.7657932 0
3.7662533 0
3.7667133 0
3.7671734 0
3.7676335 0
3.7680936 0
3.7685537 0
3.7690138 0
3.7694739 0
3.769934 0
3.7703941 0
3.7708542 0
3.7713143 0
3.7717744 0
3.7722344 0
3.7726945 0
3.7731546 0
3.7736147 0
3.7740748 0
3.7745349 0
3.774995 0
3.7754551 0
3.7759152 0
3.7763753 0
3.7768354 0
3.7772955 0
3.7777556 0
3.7782156 0
3.7786757 0
3.7791358 0
3.7795959 0
3.780056 1.2478731e-07
3.7805161 1.0104619e-05
3.7809762 3.4397197e-05
3.7814363 7.0665054e-05
3.7818964 0.00011657073
3.7823565 0.00016977674
3.7828166 0.00022794564
3.7832767 0.00028873996
3.7837367 0.00034982222
3.7841968 0.00040885497
3.7846569 0.00046350073
3.785117 0.00051196982
3.7855771 0.00056360393
3.7860372 0.00062077342
3.7864973 0.00068114084
3.7869574 0.00074236872
3.7874175 0.00080211959
3.7878776 0.00085805599
3.7883377 0.00090784045
3.7887978 0.0009491355
3.7892579 0.00097960368
3.7897179 0.00099690752
3.790178 0.001
3.7906381 0.001
3.7910982 0.001
3.7915583 0.001
3.7920184 0.001
3.7924785 0.001
3.7929386 0.001
3.7933987 0.001
3.7938588 0.001
3.7943189 0.001
3.794779 0.001
3.795239 0.001
3.7956991 0.001
3.7961592 0.001
3.7966193 0.001
3.7970794 0.001
3.7975395 0.001
3.7979996 0.001
3.7984597 0.001
3.7989198 0.001
3.7993799 0.001
3.79984 0.001
3.8003001 0.001
3.8007602 0.001
3.8012202 0.001
3.8016803 0.001
3.8021404 0.001
3.8026005 0.001
3.8030606 0.001
3.8035207 0.001
3.8039808 0.001
3.8044409 0.001
3.804901 0.001
3.8053611 0.001
3.8058212 0.001
3.8062813 0.001
3.8067413 0.001
3.8072014 0.001
3.8076615 0.001
3.8081216 0.001
3.8085817 0.001
3.8090418 0.001
3.8095019 0.001
3.809962 0.001
3.8104221 0.001
3.8108822 0.001
3.8113423 0.001
3.8118024 0.001
3.8122625 0.001
3.8127225 0.001
3.8131826 0.001
3.8136427 0.001
3.8141028 0.001
3.8145629 0.001
3.815023 0.001
3.8154831 0.001
3.8159432 0.001
3.8164033 0.001
3.8168634 0.001
3.8173235 0.001
3.8177836 0.001
3.8182436 0.001
3.8187037 0.001
3.8191638 0.001
3.8196239 0.001
3.820084 0.001
3.8205441 0.001
3.8210042 0.001
3.8214643 0.001
3.8219244 0.001
3.8223845 0.001
3.8228446 0.001
3.8233047 0.001
3.8237648 0.001
3.8242248 0.001
3.8246849 0.001
3.825145 0.0010016583
3.8256051 0.0010275211
3.8260652 0.0010811049
3.8265253 0.0011577348
3.8269854 0.0012527358
3.8274455 0.001361433
3.8279056 0.0014791515
3.8283657 0.0016012163
3.8288258 0.0017229525
3.8292859 0.0018396851
3.8297459 0.0019467393
3.830206 0.0020412082
3.8306661 0.0021332266
3.8311262 0.002225245
3.8315863 0.0023172635
3.8320464 0.0024092819
3.8325065 0.0025013003
3.8329666 0.0025933187
3.8334267 0.0026853371
3.8338868 0.0027773555
3.8343469 0.0028693739
3.834807 0.0029613923
3.8352671 0.0030519843
3.8357271 0.0031348543
3.8361872 0.0032092568
3.8366473 0.003275192
3.8371074 0.0033326598
3.8375675 0.0033816602
3.8380276 0.0034221932
3.8384877 0.0034542588
3.8389478 0.0034778571
3.8394079 0.0034929879
3.839868 0.0034996514
3.8403281 0.0035
3.8407882 0.0035
3.8412482 0.0035
3.8417083 0.0035
3.8421684 0.0035
3.8426285 0.0035
3.8430886 0.0035
3.8435487 0.0035
3.8440088 0.0035
3.8444689 0.0035
3.844929 0.0035
3.8453891 0.0035
3.8458492 0.0035
3.8463093 0.0035
3.8467694 0.0035
3.8472294 0.0035
3.8476895 0.0035
3.8481496 0.0035
3.8486097 0.0035
3.8490698 0.0035
3.8495299 0.0035
3.84999 0.0035
3.8504501 0.0035
3.8509102 0.0035
3.8513703 0.0035
3.8518304 0.0035
3.8522905 0.0035
3.8527506 0.0035
3.8532106 0.0035
3.8536707 0.0035
3.8541308 0.0035
3.8545909 0.0035
3.855051 0.0035004142
3.8555111 0.0035396599
3.8559712 0.0036362581
3.8564313 0.0037808592
3.8568914 0.0039641131
3.8573515 0.00417667
3.8578116 0.0044091801
3.8582717 0.0046522935
3.8587317 0.0048966603
3.8591918 0.0051329306
3.8596519 0.0053517547
3.860112 0.005544809
3.8605721 0.0057288458
3.8610322 0.0059128826
3.8614923 0.0060969194
3.8619524 0.0062809562
3.8624125 0.006464993
3.8628726 0.0066490298
3.8633327 0.0068330666
3.8637928 0.0070171034
3.8642529 0.0072011402
3.8647129 0.007385177
3.865173 0.0075620905
3.8656331 0.0076631526
3.8660932 0.0076843719
3.8665533 0.0076424445
3.8670134 0.0075540666
3.8674735 0.0074359344
3.8679336 0.0073047442
3.8683937 0.0071771919
3.8688538 0.007069974
3.8693139 0.0069997865
3.869774 0.0069833256
3.870234 0.007029152
3.8706941 0.0070992299
3.8711542 0.0071834956
3.8716143 0.0072786706
3.8720744 0.0073814763
3.8725345 0.0074886343
3.8729946 0.007596866
3.8734547 0.0077028929
3.8739148 0.0078034364
3.8743749 0.007895218
3.874835 0.0079749593
3.8752951 0.0080314481
3.8757552 0.008040437
3.8762152 0.0080118504
3.8766753 0.007958438
3.8771354 0.0078929496
3.8775955 0.007828135
3.8780556 0.0077767441
3.8785157 0.0077515266
3.8789758 0.0077652324
3.8794359 0.0078306113
3.879896 0.0079604131
3.8803561 0.0081578051
3.8808162 0.008404528
3.8812763 0.0086947224
3.8817363 0.0090231941
3.8821964 0.0093847487
3.8826565 0.0097741917
3.8831166 0.010186329
3.8835767 0.010615966
3.8840368 0.011057908
3.8844969 0.011506961
3.884957 0.011957931
3.8854171 0.012407171
3.8858772 0.012855463
3.8863373 0.013303854
3.8867974 0.013753383
3.8872575 0.014205088
3.8877175 0.01466001
3.8881776 0.015119186
3.8886377 0.015583655
3.8890978 0.016054456
3.8895579 0.016532629
3.890018 0.017019209
3.8904781 0.017513387
3.8909382 0.018013156
3.8913983 0.018517443
3.8918584 0.019025178
3.8923185 0.019535289
3.8927786 0.020046704
3.8932386 0.020558353
3.8936987 0.021069164
3.8941588 0.021578066
3.8946189 0.022083987
3.895079 0.02258557
3.8955391 0.023070606
3.8959992 0.023536537
3.8964593 0.023988136
3.8969194 0.024430175
3.8973795 0.024867427
3.8978396 0.025304663
3.8982997 0.025746656
3.8987598 0.026198178
3.8992198 0.026664003
3.8996799 0.027148901
3.90014 0.027660416
3.9006001 0.028241475
3.9010602 0.028896996
3.9015203 0.029616164
3.9019804 0.030388165
3.9024405 0.031202185
3.9029006 0.032047411
3.9033607 0.032913027
3.9038208 0.03378822
3.9042809 0.034662175
3.9047409 0.035524079
3.905201 0.036375089
3.9056611 0.037295452
3.9061212 0.03828738
3.9065813 0.039332823
3.9070414 0.040413732
3.9075015 0.041512057
3.9079616 0.04260975
3.9084217 0.043688762
3.9088818 0.044731043
3.9093419 0.045718544
3.909802 0.046633216
3.9102621 0.047399899
3.9107221 0.047781611
3.9111822 0.0478302
3.9116423 0.047633399
3.9121024 0.047278939
3.9125625 0.046854552
3.9130226 0.046447971
3.9134827 0.046146927
3.9139428 0.046039153
3.9144029 0.04621238
3.914863 0.04675434
3.9153231 0.047635219
3.9157832 0.048562774
3.9162432 0.049518219
3.9167033 0.050502633
3.9171634 0.051517094
3.9176235 0.052562681
3.9180836 0.053640474
3.9185437 0.054751551
3.9190038 0.055896991
3.9194639 0.057077872
3.919924 0.058295274
3.9203841 0.059537007
3.9208442 0.060779256
3.9213043 0.062021504
3.9217644 0.063263753
3.9222244 0.064506001
3.9226845 0.06574825
3.9231446 0.066990498
3.9236047 0.068232747
3.9240648 0.069474995
3.9245249 0.070717243
3.924985 0.071959492
3.9254451 0.07320174
3.9259052 0.074443989
3.9263653 0.075686237
3.9268254 0.076928486
3.9272855 0.078170734
3.9277455 0.079412983
3.9282056 0.080655231
3.9286657 0.081897479
3.9291258 0.083139728
3.9295859 0.084381976
3.930046 0.085624142
3.9305061 0.08685882
3.9309662 0.08808942
3.9314263 0.089327628
3.9318864 0.090585132
3.9323465 0.09187362
3.9328066 0.093204778
3.9332667 0.094590294
3.9337267 0.096041855
3.9341868 0.097571149
3.9346469 0.099189863
3.935107 0.10091011
3.9355671 0.10274701
3.9360272 0.10469135
3.9364873 0.10672651
3.9369474 0.10883588
3.9374075 0.11100286
3.9378676 0.11321084
3.9383277 0.1154432
3.9387878 0.11768334
3.9392478 0.11991465
3.9397079 0.12212052
3.940168 0.12429593
3.9406281 0.12654758
3.9410882 0.12888237
3.9415483 0.13127136
3.9420084 0.13368563
3.9424685 0.13609624
3.9429286 0.13847425
3.9433887 0.14079073
3.9438488 0.14301674
3.9443089 0.14512336
3.944769 0.14708165
3.945229 0.14882502
3.9456891 0.15013656
3.9461492 0.15105112
3.9466093 0.15164639
3.9470694 0.15200002
3.9475295 0.15218968
3.9479896 0.15229304
3.9484497 0.15238776
3.9489098 0.1525515
3.9493699 0.15286194
3.94983 0.15339672
3.9502901 0.15418134
3.9507502 0.15505792
3.9512102 0.15599139
3.9516703 0.15696242
3.9521304 0.15795164
3.9525905 0.15893972
3.9530506 0.1599073
3.9535107 0.16083505
3.9539708 0.16170361
3.9544309 0.16249364
3.954891 0.16318578
3.9553511 0.16377332
3.9558112 0.16427899
3.9562713 0.1647087
3.9567313 0.16506737
3.9571914 0.16535991
3.9576515 0.16559125
3.9581116 0.1657663
3.9585717 0.16588998
3.9590318 0.16596721
3.9594919 0.16600292
3.959952 0.16600201
3.9604121 0.16598296
3.9608722 0.16596015
3.9613323 0.16592097
3.9617924 0.16585261
3.9622525 0.16574225
3.9627125 0.16557707
3.9631726 0.16534426
3.9636327 0.16503101
3.9640928 0.16462449
3.9645529 0.16411189
3.965013 0.16348045
3.9654731 0.16278281
3.9659332 0.16207424
3.9663933 0.16135579
3.9668534 0.1606285
3.9673135 0.15989341
3.9677736 0.15915158
3.9682336 0.15840403
3.9686937 0.15765183
3.9691538 0.15689601
3.9696139 0.15613761
3.970074 0.15537775
3.9705341 0.15461959
3.9709942 0.15386287
3.9714543 0.15310538
3.9719144 0.15234489
3.9723745 0.15157916
3.9728346 0.15080597
3.9732947 0.15002311
3.9737548 0.14922833
3.9742148 0.14841942
3.9746749 0.14759415
3.975135 0.14674625
3.9755951 0.1458111
3.9760552 0.14477593
3.9765153 0.14365252
3.9769754 0.14245265
3.9774355 0.14118811
3.9778956 0.13987069
3.9783557 0.13851217
3.9788158 0.13712434
3.9792759 0.13571898
3.9797359 0.13430788
3.980196 0.1328939
3.9806561 0.13141785
3.9811162 0.12988123
3.9815763 0.12830211
3.9820364 0.12669852
3.9824965 0.12508852
3.9829566 0.12349014
3.9834167 0.12192144
3.9838768 0.12040047
3.9843369 0.11894526
3.984797 0.11757387
3.9852571 0.11628943
3.9857171 0.11503101
3.9861772 0.11378909
3.9866373 0.11256287
3.9870974 0.11135151
3.9875575 0.1101542
3.9880176 0.10897013
3.9884777 0.10779847
3.9889378 0.10663841
3.9893979 0.10548914
3.989858 0.10434982
3.9903181 0.10321942
3.9907782 0.10209647
3.9912382 0.10098013
3.9916983 0.099869615
3.9921584 0.098764122
3.9926185 0.097662862
3.9930786 0.096565043
3.9935387 0.095469871
3.9939988 0.094376555
3.9944589 0.0932843
3.994919 0.092192316
3.9953791 0.091108561
3.9958392 0.090049035
3.9962993 0.089013623
3.9967594 0.088001814
3.9972194 0.087013094
3.9976795 0.086046953
3.9981396 0.085102877
3.9985997 0.084180354
3.9990598 0.083278873
3.9995199 0.082397921
3.99998 0.081536986
4.0004401 0.080888866
4.0009002 0.080627115
4.0013603 0.080665766
4.0018204 0.080918427
4.0022805 0.081298706
4.0027405 0.081720209
4.0032006 0.082096543
4.0036607 0.082341316
4.0041208 0.082368136
4.0045809 0.082090609
4.005041 0.08142409
4.0055011 0.080555111
4.0059612 0.079654783
4.0064213 0.078723715
4.0068814 0.077762518
4.0073415 0.076771799
4.0078016 0.075752169
4.0082617 0.074704237
4.0087217 0.073628613
4.0091818 0.072525906
4.0096419 0.071396725
4.010102 0.070241727
4.0105621 0.069063831
4.0110222 0.067868024
4.0114823 0.066659155
4.0119424 0.06544207
4.0124025 0.064221619
4.0128626 0.063002649
4.0133227 0.061790008
4.0137828 0.060588545
4.0142428 0.059403107
4.0147029 0.058238543
4.015163 0.057099331
4.0156231 0.055985202
4.0160832 0.054897261
4.0165433 0.053837649
4.0170034 0.05280851
4.0174635 0.051811987
4.0179236 0.050850221
4.0183837 0.049925356
4.0188438 0.049039534
4.0193039 0.048194899
4.019764 0.047393592
4.020224 0.046638076
4.0206841 0.045932228
4.0211442 0.0452778
4.0216043 0.044676157
4.0220644 0.044128661
4.0225245 0.043636677
4.0229846 0.043201567
4.0234447 0.042824695
4.0239048 0.042507425
4.0243649 0.042251121
4.024825 0.042057145
4.0252851 0.041914483
4.0257451 0.041776455
4.0262052 0.041638428
4.0266653 0.0415004
4.0271254 0.041362372
4.0275855 0.041224345
4.0280456 0.041086317
4.0285057 0.04094829
4.0289658 0.040810262
4.0294259 0.040672234
4.029886 0.040534207
4.0303461 0.040396179
4.0308062 0.040258152
4.0312663 0.040120124
4.0317263 0.039982096
4.0321864 0.039844069
4.0326465 0.039706041
4.0331066 0.039568014
4.0335667 0.039429986
4.0340268 0.039291958
4.0344869 0.039153931
4.034947 0.039015903
4.0354071 0.038877876
4.0358672 0.038739848
4.0363273 0.03860182
4.0367874 0.038463793
4.0372474 0.038325765
4.0377075 0.038187738
4.0381676 0.03804971
4.0386277 0.037911682
4.0390878 0.037773655
4.0395479 0.037635627
4.040008 0.037497598
4.0404681 0.03735642
4.0409282 0.03721391
4.0413883 0.037077078
4.0418484 0.036952938
4.0423085 0.036848503
4.0427686 0.036770784
4.0432286 0.036726794
4.0436887 0.036723545
4.0441488 0.03676805
4.0446089 0.036867322
4.045069 0.037027606
4.0455291 0.037211642
4.0459892 0.037395679
4.0464493 0.037579716
4.0469094 0.037763753
4.0473695 0.03794779
4.0478296 0.038131826
4.0482897 0.038315863
4.0487497 0.0384999
4.0492098 0.038683937
4.0496699 0.038867974
4.05013 0.03905201
4.0505901 0.039236047
4.0510502 0.039420084
4.0515103 0.039604121
4.0519704 0.039788158
4.0524305 0.039972194
4.0528906 0.040156231
4.0533507 0.040340268
4.0538108 0.040524305
4.0542709 0.040708342
4.0547309 0.040892378
4.055191 0.041085007
4.0556511 0.04135558
4.0561112 0.041707913
4.0565713 0.042127982
4.0570314 0.042601761
4.0574915 0.043115227
4.0579516 0.043654355
4.0584117 0.044205118
4.0588718 0.044753494
4.0593319 0.045285456
4.059792 0.045786981
4.0602521 0.04625205
4.0607121 0.046712142
4.0611722 0.047172234
4.0616323 0.047632326
4.0620924 0.048092418
4.0625525 0.048552511
4.0630126 0.049012603
4.0634727 0.049472695
4.0639328 0.049932787
4.0643929 0.050392879
4.064853 0.050852971
4.0653131 0.051283264
4.0657732 0.051601034
4.0662332 0.051819811
4.0666933 0.051960051
4.0671534 0.052042204
4.0676135 0.052086723
4.0680736 0.052114063
4.0685337 0.052144675
4.0689938 0.052199012
4.0694539 0.052297527
4.069914 0.052460673
4.0703741 0.052674503
4.0708342 0.052884169
4.0712943 0.053094806
4.0717544 0.053313286
4.0722144 0.053546482
4.0726745 0.053801268
4.0731346 0.054084518
4.0735947 0.054403103
4.0740548 0.054763899
4.0745149 0.055173777
4.074975 0.055639612
4.0754351 0.056154585
4.0758952 0.056700644
4.0763553 0.057271876
4.0768154 0.057862406
4.0772755 0.058466359
4.0777355 0.059077861
4.0781956 0.059691037
4.0786557 0.060300013
4.0791158 0.060898913
4.0795759 0.061481864
4.080036 0.062043068
4.0804961 0.06259196
4.0809562 0.063137638
4.0814163 0.063679268
4.0818764 0.06421602
4.0823365 0.064747062
4.0827966 0.065271561
4.0832567 0.065788686
4.0837167 0.066297605
4.0841768 0.066797486
4.0846369 0.067287497
4.085097 0.067765047
4.0855571 0.068180252
4.0860172 0.068521231
4.0864773 0.068802326
4.0869374 0.069037881
4.0873975 0.069242238
4.0878576 0.06942974
4.0883177 0.06961473
4.0887778 0.069811551
4.0892378 0.070034547
4.0896979 0.07029806
4.090158 0.070612975
4.0906181 0.070949713
4.0910782 0.071305669
4.0915383 0.071690536
4.0919984 0.072114005
4.0924585 0.07258577
4.0929186 0.073115524
4.0933787 0.073712958
4.0938388 0.074387765
4.0942989 0.075149638
4.094759 0.07600827
4.095219 0.076974383
4.0956791 0.078057005
4.0961392 0.079247444
4.0965993 0.080534819
4.0970594 0.081908249
4.0975195 0.083356852
4.0979796 0.084869749
4.0984397 0.086436058
4.0988998 0.088044898
4.0993599 0.089685389
4.09982 0.091346649
4.1002801 0.093026433
4.1007401 0.094748443
4.1012002 0.096505766
4.1016603 0.098287931
4.1021204 0.10008447
4.1025805 0.1018849
4.1030406 0.10367875
4.1035007 0.10545557
4.1039608 0.10720486
4.1044209 0.10891616
4.104881 0.110579
4.1053411 0.11218006
4.1058012 0.11371407
4.1062613 0.1151945
4.1067213 0.11663543
4.1071814 0.11805094
4.1076415 0.1194551
4.1081016 0.120862
4.1085617 0.12228572
4.1090218 0.12374033
4.1094819 0.12523993
4.109942 0.12679857
4.1104021 0.12841596
4.1108622 0.13007537
4.1113223 0.13177728
4.1117824 0.13352246
4.1122424 0.13531166
4.1127025 0.13714563
4.1131626 0.13902515
4.1136227 0.14095095
4.1140828 0.14292379
4.1145429 0.14494444
4.115003 0.14701366
4.1154631 0.14916763
4.1159232 0.15142627
4.1163833 0.15376737
4.1168434 0.15616871
4.1173035 0.15860809
4.1177636 0.16106331
4.1182236 0.16351216
4.1186837 0.16593243
4.1191438 0.16830193
4.1196039 0.17059843
4.120064 0.17279932
4.1205241 0.17486755
4.1209842 0.17681484
4.1214443 0.17867625
4.1219044 0.18048685
4.1223645 0.18228169
4.1228246 0.18409584
4.1232847 0.18596436
4.1237447 0.18792231
4.1242048 0.19000476
4.1246649 0.19224676
4.125125 0.19467514
4.1255851 0.19715963
4.1260452 0.19964413
4.1265053 0.20212863
4.1269654 0.20461312
4.1274255 0.20709762
4.1278856 0.20958212
4.1283457 0.21206661
4.1288058 0.21455111
4.1292659 0.21703561
4.1297259 0.2195201
4.130186 0.2220046
4.1306461 0.2244891
4.1311062 0.22697359
4.1315663 0.22945809
4.1320264 0.23194259
4.1324865 0.23442709
4.1329466 0.23691158
4.1334067 0.23939608
4.1338668 0.24188058
4.1343269 0.24436507
4.134787 0.24684957
4.135247 0.24927012
4.1357071 0.25131725
4.1361672 0.25299889
4.1366273 0.25437253
4.1370874 0.25549571
4.1375475 0.25642593
4.1380076 0.2572207
4.1384677 0.25793756
4.1389278 0.258634
4.1393879 0.25936755
4.139848 0.26019572
4.1403081 0.26113087
4.1407682 0.26206014
4.1412282 0.26297717
4.1416883 0.2638856
4.1421484 0.26478907
4.1426085 0.26569122
4.1430686 0.26659569
4.1435287 0.26750614
4.1439888 0.26842619
4.1444489 0.2693595
4.144909 0.27030971
4.1453691 0.27130171
4.1458292 0.27237063
4.1462893 0.27349927
4.1467493 0.27466899
4.1472094 0.27586118
4.1476695 0.27705719
4.1481296 0.27823839
4.1485897 0.27938616
4.1490498 0.28048186
4.1495099 0.28150686
4.14997 0.28244253
4.1504301 0.28325827
4.1508902 0.28394087
4.1513503 0.28450491
4.1518104 0.28496507
4.1522705 0.28533602
4.1527305 0.28563244
4.1531906 0.28586898
4.1536507 0.28606034
4.1541108 0.28622117
4.1545709 0.28636615
4.155031 0.28650986
4.1554911 0.28664055
4.1559512 0.28674069
4.1564113 0.28680832
4.1568714 0.28684148
4.1573315 0.28683821
4.1577916 0.28679653
4.1582517 0.28671449
4.1587117 0.28659012
4.1591718 0.28642146
4.1596319 0.28620655
4.160092 0.2859439
4.1605521 0.2856443
4.1610122 0.28530265
4.1614723 0.284905
4.1619324 0.28443738
4.1623925 0.28388583
4.1628526 0.28323638
4.1633127 0.28247508
4.1637728 0.28158796
4.1642328 0.28056105
4.1646929 0.2793804
4.165153 0.27804063
4.1656131 0.27664507
4.1660732 0.27523106
4.1665333 0.27380269
4.1669934 0.2723641
4.1674535 0.27091941
4.1679136 0.26947272
4.1683737 0.26802817
4.1688338 0.26658987
4.1692939 0.26516195
4.169754 0.26374851
4.170214 0.26235259
4.1706741 0.26096835
4.1711342 0.25959216
4.1715943 0.25822146
4.1720544 0.25685375
4.1725145 0.25548647
4.1729746 0.25411711
4.1734347 0.25274314
4.1738948 0.25136203
4.1743549 0.24997124
4.174815 0.24856826
4.1752751 0.24713934
4.1757351 0.24563993
4.1761952 0.24407234
4.1766553 0.24244421
4.1771154 0.24076321
4.1775755 0.23903699
4.1780356 0.23727321
4.1784957 0.23547952
4.1789558 0.23366357
4.1794159 0.23183302
4.179876 0.22999552
4.1803361 0.2281523
4.1807962 0.22628691
4.1812563 0.22439178
4.1817163 0.22246002
4.1821764 0.22048472
4.1826365 0.21845901
4.1830966 0.216376
4.1835567 0.21422879
4.1840168 0.2120105
4.1844769 0.20971423
4.184937 0.2073331
4.1853971 0.20487623
4.1858572 0.20237038
4.1863173 0.19982126
4.1867774 0.19723422
4.1872374 0.19461459
4.1876975 0.19196772
4.1881576 0.18929895
4.1886177 0.18661363
4.1890778 0.18391709
4.1895379 0.18121468
4.189998 0.17851175
4.1904581 0.17575544
4.1909182 0.1729068
4.1913783 0.16999362
4.1918384 0.16704366
4.1922985 0.16408472
4.1927586 0.16114458
4.1932186 0.15825101
4.1936787 0.15543181
4.1941388 0.15271475
4.1945989 0.15012761
4.195059 0.14769764
4.1955191 0.14540249
4.1959792 0.14320523
4.1964393 0.14108833
4.1968994 0.13903428
4.1973595 0.13702556
4.1978196 0.13504465
4.1982797 0.13307404
4.1987397 0.13109621
4.1991998 0.12909365
4.1996599 0.12704883
4.20012 0.12494425
4.2005801 0.12277186
4.2010402 0.12054573
4.2015003 0.11828298
4.2019604 0.11600073
4.2024205 0.11371608
4.2028806 0.11144616
4.2033407 0.10920809
4.2038008 0.10701898
4.2042609 0.10489594
4.2047209 0.1028561
4.205181 0.10092643
4.2056411 0.099203924
4.2061012 0.097687704
4.2065613 0.096350753
4.2070214 0.095166051
4.2074815 0.094106579
4.2079416 0.093145318
4.2084017 0.092255248
4.2088618 0.09140935
4.2093219 0.090580604
4.209782 0.089741991
4.210242 0.08887306
4.2107021 0.087995835
4.2111622 0.087122038
4.2116223 0.086259361
4.2120824 0.085415496
4.2125425 0.084598136
4.2130026 0.083814972
4.2134627 0.083073696
4.2139228 0.082382
4.2143829 0.081747575
4.214843 0.081178115
4.2153031 0.080674123
4.2157632 0.080214103
4.2162232 0.079792751
4.2166833 0.079406474
4.2171434 0.079051678
4.2176035 0.07872477
4.2180636 0.078422157
4.2185237 0.078140246
4.2189838 0.077875443
4.2194439 0.077624154
4.219904 0.077382788
4.2203641 0.07714216
4.2208242 0.07689506
4.2212843 0.076652832
4.2217443 0.076427322
4.2222044 0.076230377
4.2226645 0.076073843
4.2231246 0.075969565
4.2235847 0.075929389
4.2240448 0.075965161
4.2245049 0.076088728
4.224965 0.076311935
4.2254251 0.076636754
4.2258852 0.077045318
4.2263453 0.077522659
4.2268054 0.07805385
4.2272655 0.078623963
4.2277255 0.079218072
4.2281856 0.07982125
4.2286457 0.080418568
4.2291058 0.0809951
4.2295659 0.081535919
4.230026 0.082025918
4.2304861 0.082398903
4.2309462 0.082640364
4.2314063 0.082794711
4.2318664 0.082906351
4.2323265 0.083019694
4.2327866 0.083179147
4.2332466 0.083429118
4.2337067 0.083814017
4.2341668 0.084378253
4.2346269 0.085166232
4.235087 0.086218256
4.2355471 0.087415926
4.2360072 0.088680021
4.2364673 0.090000909
4.2369274 0.091368958
4.2373875 0.092774539
4.2378476 0.094208018
4.2383077 0.095659765
4.2387678 0.097120149
4.2392278 0.098579539
4.2396879 0.1000283
4.240148 0.10145823
4.2406081 0.10288232
4.2410682 0.10430635
4.2415283 0.10573049
4.2419884 0.10715494
4.2424485 0.1085799
4.2429086 0.11000554
4.2433687 0.11143207
4.2438288 0.11285968
4.2442889 0.11428854
4.2447489 0.11571886
4.245209 0.1171518
4.2456691 0.11859411
4.2461292 0.12004618
4.2465893 0.12150692
4.2470494 0.12297525
4.2475095 0.12445009
4.2479696 0.12593036
4.2484297 0.12741497
4.2488898 0.12890284
4.2493499 0.13039289
4.24981 0.13188403
4.2502701 0.13337468
4.2507301 0.13486929
4.2511902 0.13638443
4.2516503 0.13793741
4.2521104 0.13954556
4.2525705 0.14122621
4.2530306 0.14299667
4.2534907 0.14487428
4.2539508 0.14687636
4.2544109 0.14902024
4.254871 0.15132323
4.2553311 0.1537643
4.2557912 0.15624527
4.2562513 0.15875462
4.2567113 0.16128633
4.2571714 0.16383439
4.2576315 0.16639279
4.2580916 0.16895552
4.2585517 0.17151657
4.2590118 0.17406993
4.2594719 0.17660958
4.259932 0.17912952
4.2603921 0.1816485
4.2608522 0.18419914
4.2613123 0.18676922
4.2617724 0.1893457
4.2622324 0.19191556
4.2626925 0.19446577
4.2631526 0.19698332
4.2636127 0.19945517
4.2640728 0.20186832
4.2645329 0.20420973
4.264993 0.20646638
4.2654531 0.20862663
4.2659132 0.21069715
4.2663733 0.2126927
4.2668334 0.21462803
4.2672935 0.21651791
4.2677536 0.21837709
4.2682136 0.22022032
4.2686737 0.22206236
4.2691338 0.22391797
4.2695939 0.22580191
4.270054 0.22772858
4.2705141 0.22967959
4.2709742 0.23163721
4.2714343 0.23360111
4.2718944 0.235571
4.2723545 0.23754654
4.2728146 0.23952743
4.2732747 0.24151335
4.2737347 0.24350398
4.2741948 0.24549903
4.2746549 0.24749816
4.275115 0.24951923
4.2755751 0.25193469
4.2760352 0.25481416
4.2764953 0.25805407
4.2769554 0.26155084
4.2774155 0.26520093
4.2778756 0.26890075
4.2783357 0.27254674
4.2787958 0.27603535
4.2792559 0.27926299
4.2797159 0.28212611
4.280176 0.28451306
4.2806361 0.28631003
4.2810962 0.28760122
4.2815563 0.28850607
4.2820164 0.28914399
4.2824765 0.28963441
4.2829366 0.29009677
4.2833967 0.29065047
4.2838568 0.29141495
4.2843169 0.29250963
4.284777 0.29405393
4.285237 0.29615127
4.2856971 0.2987425
4.2861572 0.30171165
4.2866173 0.30494786
4.2870774 0.30834033
4.2875375 0.31177821
4.2879976 0.31515069
4.2884577 0.31834692
4.2889178 0.32125609
4.2893779 0.32376736
4.289838 0.32576991
4.2902981 0.3272904
4.2907582 0.32874411
4.2912182 0.33016672
4.2916783 0.33155553
4.2921384 0.33290786
4.2925985 0.33422099
4.2930586 0.33549223
4.2935187 0.33671887
4.2939788 0.33789823
4.2944389 0.33902759
4.294899 0.34010426
4.2953591 0.34114308
4.2958192 0.34218102
4.2962793 0.34321867
4.2967393 0.34425522
4.2971994 0.34528986
4.2976595 0.34632179
4.2981196 0.34735022
4.2985797 0.34837434
4.2990398 0.34939335
4.2994999 0.35040645
4.29996 0.35141283
4.3004201 0.35240424
4.3008802 0.35337351
4.3013403 0.35432632
4.3018004 0.35526843
4.3022605 0.35620561
4.3027205 0.35714362
4.3031806 0.35808821
4.3036407 0.35904515
4.3041008 0.3600202
4.3045609 0.36101913
4.305021 0.36204778
4.3054811 0.36315894
4.3059412 0.36437883
4.3064013 0.365686
4.3068614 0.36705902
4.3073215 0.36847645
4.3077816 0.36991684
4.3082416 0.37135875
4.3087017 0.37278074
4.3091618 0.37416137
4.3096219 0.37547919
4.310082 0.37671405
4.3105421 0.37790168
4.3110022 0.37906794
4.3114623 0.38021415
4.3119224 0.38134163
4.3123825 0.3824517
4.3128426 0.38354567
4.3133027 0.38462487
4.3137628 0.38569061
4.3142228 0.38674422
4.3146829 0.387787
4.315143 0.38881836
4.3156031 0.38981172
4.3160632 0.39076056
4.3165233 0.39166796
4.3169834 0.39253697
4.3174435 0.39337065
4.3179036 0.39417207
4.3183637 0.39494428
4.3188238 0.39569035
4.3192839 0.39641334
4.3197439 0.39711632
4.320204 0.39777846
4.3206641 0.39823692
4.3211242 0.39849942
4.3215843 0.39861357
4.3220444 0.398627
4.3225045 0.39858732
4.3229646 0.39854216
4.3234247 0.39853914
4.3238848 0.39862588
4.3243449 0.39885
4.324805 0.39925912
4.3252651 0.39989859
4.3257251 0.40076794
4.3261852 0.40182474
4.3266453 0.40302504
4.3271054 0.40432489
4.3275655 0.40568034
4.3280256 0.40704744
4.3284857 0.40838224
4.3289458 0.4096408
4.3294059 0.41077917
4.329866 0.41175339
4.3303261 0.41255866
4.3307862 0.41328154
4.3312462 0.41392603
4.3317063 0.4144901
4.3321664 0.41497175
4.3326265 0.41536895
4.3330866 0.41567969
4.3335467 0.41590194
4.3340068 0.41603369
4.3344669 0.41607291
4.334927 0.4160176
4.3353871 0.41573964
4.3358472 0.4150642
4.3363073 0.41407804
4.3367674 0.41287278
4.3372274 0.41154005
4.3376875 0.41017148
4.3381476 0.4088587
4.3386077 0.40769334
4.3390678 0.40676702
4.3395279 0.40617138
4.339988 0.40599804
4.3404481 0.4061001
4.3409082 0.4062473
4.3413683 0.40644239
4.3418284 0.40668827
4.3422885 0.40698787
4.3427485 0.40734408
4.3432086 0.40775982
4.3436687 0.408238
4.3441288 0.40878152
4.3445889 0.40939329
4.345049 0.41007582
4.3455091 0.41078942
4.3459692 0.41150658
4.3464293 0.41222768
4.3468894 0.41295311
4.3473495 0.41368323
4.3478096 0.41441843
4.3482697 0.41515909
4.3487297 0.41590558
4.3491898 0.4166583
4.3496499 0.41741761
4.35011 0.41818383
4.3505701 0.41895605
4.3510302 0.41973519
4.3514903 0.42052298
4.3519504 0.42132115
4.3524105 0.42213143
4.3528706 0.42295556
4.3533307 0.42379526
4.3537908 0.42465227
4.3542509 0.42552833
4.3547109 0.42642516
4.355171 0.42736235
4.3556311 0.42851518
4.3560912 0.42988869
4.3565513 0.43143358
4.3570114 0.43310052
4.3574715 0.43484021
4.3579316 0.43660332
4.3583917 0.43834054
4.3588518 0.44000256
4.3593119 0.44154006
4.359772 0.44290373
4.360232 0.44406541
4.3606921 0.44512475
4.3611522 0.44611437
4.3616123 0.44704911
4.3620724 0.44794379
4.3625325 0.44881324
4.3629926 0.44967229
4.3634527 0.45053577
4.3639128 0.45141851
4.3643729 0.45233533
4.364833 0.45330107
4.3652931 0.45432547
4.3657532 0.45539947
4.3662132 0.45652402
4.3666733 0.45770144
4.3671334 0.45893404
4.3675935 0.46022415
4.3680536 0.46157408
4.3685137 0.46298615
4.3689738 0.46446268
4.3694339 0.46600599
4.369894 0.4676184
4.3703541 0.4695469
4.3708142 0.47226255
4.3712743 0.47561695
4.3717343 0.47943824
4.3721944 0.48355456
4.3726545 0.48779402
4.3731146 0.49198477
4.3735747 0.49595493
4.3740348 0.49953264
4.3744949 0.50254602
4.374955 0.50482322
4.3754151 0.50656982
4.3758752 0.50826245
4.3763353 0.50990398
4.3767954 0.51149311
4.3772555 0.51302852
4.3777155 0.51450893
4.3781756 0.51593302
4.3786357 0.51729949
4.3790958 0.51860705
4.3795559 0.51985438
4.380016 0.52104021
4.3804761 0.52217733
4.3809362 0.52328333
4.3813963 0.52436652
4.3818564 0.52543516
4.3823165 0.52649753
4.3827766 0.52756193
4.3832366 0.52863662
4.3836967 0.5297299
4.3841568 0.53085004
4.3846169 0.53200532
4.385077 0.53320475
4.3855371 0.53448355
4.3859972 0.5358448
4.3864573 0.53727079
4.3869174 0.5387438
4.3873775 0.54024609
4.3878376 0.54175996
4.3882977 0.54326768
4.3887578 0.54475153
4.3892178 0.54619378
4.3896779 0.54757672
4.390138 0.54888072
4.3905981 0.55006531
4.3910582 0.55112621
4.3915183 0.55207166
4.3919784 0.55290986
4.3924385 0.55364904
4.3928986 0.55429744
4.3933587 0.55486325
4.3938188 0.55535472
4.3942789 0.55578005
4.3947389 0.55614748
4.395199 0.55645668
4.3956591 0.55664157
4.3961192 0.55667818
4.3965793 0.55655626
4.3970394 0.55626553
4.3974995 0.55579574
4.3979596 0.55513662
4.3984197 0.55427791
4.3988798 0.55320934
4.3993399 0.55192066
4.3998 0.55040159
4.4002601 0.54864503
4.4007201 0.54667618
4.4011802 0.54453573
4.4016403 0.54226411
4.4021004 0.53990174
4.4025605 0.53748906
4.4030206 0.53506649
4.4034807 0.53267445
4.4039408 0.53035339
4.4044009 0.52814371
4.404861 0.52608586
4.4053211 0.52419719
4.4057812 0.52242109
4.4062412 0.52073271
4.4067013 0.51911058
4.4071614 0.51753325
4.4076215 0.51597926
4.4080816 0.51442714
4.4085417 0.51285543
4.4090018 0.51124268
4.4094619 0.50956741
4.409922 0.50780817
4.4103821 0.50592219
4.4108422 0.50385554
4.4113023 0.50159864
4.4117624 0.49914283
4.4122224 0.49647946
4.4126825 0.49359988
4.4131426 0.49049546
4.4136027 0.48715753
4.4140628 0.48357745
4.4145229 0.47974657
4.414983 0.47565625
4.4154431 0.47089671
4.4159032 0.46513532
4.4163633 0.45857965
4.4168234 0.45143791
4.4172835 0.44391832
4.4177435 0.43622907
4.4182036 0.42857839
4.4186637 0.42117448
4.4191238 0.41422556
4.4195839 0.40793983
4.420044 0.40252273
4.4205041 0.39776639
4.4209642 0.3933747
4.4214243 0.38926005
4.4218844 0.38533486
4.4223445 0.38151152
4.4228046 0.37770245
4.4232647 0.37382003
4.4237247 0.36977667
4.4241848 0.36548478
4.4246449 0.36085676
4.425105 0.35580288
4.4255651 0.35023293
4.4260252 0.3442236
4.4264853 0.3378967
4.4269454 0.33137404
4.4274055 0.32477742
4.4278656 0.31822865
4.4283257 0.31184954
4.4287858 0.3057619
4.4292458 0.30008754
4.4297059 0.29494826
4.430166 0.29043124
4.4306261 0.28622064
4.4310862 0.28218153
4.4315463 0.27827679
4.4320064 0.27446929
4.4324665 0.27072191
4.4329266 0.26699754
4.4333867 0.26325904
4.4338468 0.25946931
4.4343069 0.25559121
4.434767 0.25158762
4.435227 0.2473912
4.4356871 0.24283405
4.4361472 0.23798979
4.4366073 0.23297025
4.4370674 0.22788726
4.4375275 0.22285265
4.4379876 0.21797826
4.4384477 0.2133759
4.4389078 0.20915742
4.4393679 0.20543463
4.439828 0.20231938
4.4402881 0.19978705
4.4407481 0.19738309
4.4412082 0.19504817
4.4416683 0.1927687
4.4421284 0.19053107
4.4425885 0.18832168
4.4430486 0.18612693
4.4435087 0.18393323
4.4439688 0.18172698
4.4444289 0.17949458
4.444889 0.17722242
4.4453491 0.17491409
4.4458092 0.17260321
4.4462693 0.17029035
4.4467293 0.16797447
4.4471894 0.16565453
4.4476495 0.16332949
4.4481096 0.1609983
4.4485697 0.15865992
4.4490298 0.1563133
4.4494899 0.15395741
4.44995 0.1515912
4.4504101 0.14900446
4.4508702 0.1459424
4.4513303 0.14250228
4.4517904 0.13878465
4.4522505 0.13489007
4.4527105 0.13091909
4.4531706 0.12697227
4.4536307 0.12315017
4.4540908 0.11955334
4.4545509 0.11628234
4.455011 0.11343761
4.4554711 0.11088343
4.4559312 0.10844324
4.4563913 0.10612664
4.4568514 0.1039432
4.4573115 0.10190252
4.4577716 0.10001418
4.4582316 0.098287768
4.4586917 0.096732867
4.4591518 0.095359065
4.4596119 0.09417595
4.460072 0.093190612
4.4605321 0.092282096
4.4609922 0.09138024
4.4614523 0.090486328
4.4619124 0.089601645
4.4623725 0.088727477
4.4628326 0.087865109
4.4632927 0.087015825
4.4637528 0.086180912
4.4642128 0.085361653
4.4646729 0.084559336
4.465133 0.083774754
4.4655931 0.083000168
4.4660532 0.082231403
4.4665133 0.081467014
4.4669734 0.080705558
4.4674335 0.079945591
4.4678936 0.079185667
4.4683537 0.078424344
4.4688138 0.077660176
4.4692739 0.07689172
4.4697339 0.076117532
4.470194 0.075326571
4.4706541 0.074446115
4.4711142 0.073481867
4.4715743 0.072459058
4.4720344 0.071402918
4.4724945 0.070338677
4.4729546 0.069291565
4.4734147 0.068286813
4.4738748 0.067349652
4.4743349 0.06650531
4.474795 0.06577902
4.4752551 0.065196511
4.4757151 0.064769038
4.4761752 0.064482736
4.4766353 0.064322069
4.4770954 0.064271502
4.4775555 0.064315498
4.4780156 0.064438521
4.4784757 0.064625035
4.4789358 0.064859504
4.4793959 0.065126391
4.479856 0.06541016
4.4803161 0.065696825
4.4807762 0.065983104
4.4812362 0.066269465
4.4816963 0.066556312
4.4821564 0.066844051
4.4826165 0.067133085
4.4830766 0.06742382
4.4835367 0.06771666
4.4839968 0.068012011
4.4844569 0.068310278
4.484917 0.068611865
4.4853771 0.068915792
4.4858372 0.069219685
4.4862973 0.069523689
4.4867574 0.069828015
4.4872174 0.070132873
4.4876775 0.070438475
4.4881376 0.07074503
4.4885977 0.07105275
4.4890578 0.071361846
4.4895179 0.071672528
4.489978 0.071985007
4.4904381 0.072316587
4.4908982 0.072682199
4.4913583 0.073072885
4.4918184 0.073479641
4.4922785 0.073893464
4.4927385 0.07430535
4.4931986 0.074706296
4.4936587 0.075087298
4.4941188 0.075439352
4.4945789 0.075753456
4.495039 0.076020804
4.4954991 0.076266187
4.4959592 0.076511569
4.4964193 0.076756951
4.4968794 0.077002334
4.4973395 0.077247716
4.4977996 0.077493099
4.4982597 0.077738481
4.4987197 0.077983863
4.4991798 0.078229246
4.4996399 0.078474628
4.5001 0.078720011
4.5005601 0.078965393
4.5010202 0.079210775
4.5014803 0.079456158
4.5019404 0.07970154
4.5024005 0.079946923
4.5028606 0.080192305
4.5033207 0.080437688
4.5037808 0.08068307
4.5042408 0.080928452
4.5047009 0.081173835
4.505161 0.081431824
4.5056211 0.081842389
4.5060812 0.082419133
4.5065413 0.083129915
4.5070014 0.083942596
4.5074615 0.084825034
4.5079216 0.085745091
4.5083817 0.086670625
4.5088418 0.087569497
4.5093019 0.088409567
4.509762 0.089158694
4.510222 0.089800893
4.5106821 0.090419925
4.5111422 0.091033261
4.5116023 0.091641255
4.5120624 0.09224426
4.5125225 0.09284263
4.5129826 0.093436718
4.5134427 0.094026878
4.5139028 0.094613464
4.5143629 0.095196828
4.514823 0.095777324
4.5152831 0.096347857
4.5157431 0.096882882
4.5162032 0.097386791
4.5166633 0.097867065
4.5171234 0.098331187
4.5175835 0.098786637
4.5180436 0.099240899
4.5185037 0.099701453
4.5189638 0.10017578
4.5194239 0.10067137
4.519884 0.10119569
4.5203441 0.10177846
4.5208042 0.10247713
4.5212643 0.10329247
4.5217243 0.10422263
4.5221844 0.10526574
4.5226445 0.10641993
4.5231046 0.10768336
4.5235647 0.10905416
4.5240248 0.11053047
4.5244849 0.11211044
4.524945 0.1137922
4.5254051 0.11564552
4.5258652 0.11774838
4.5263253 0.12004597
4.5267854 0.12248207
4.5272454 0.12500043
4.5277055 0.12754481
4.5281656 0.13005898
4.5286257 0.13248669
4.5290858 0.1347717
4.5295459 0.13685777
4.530006 0.13868869
4.5304661 0.14036873
4.5309262 0.14203427
4.5313863 0.14368859
4.5318464 0.14533496
4.5323065 0.14697668
4.5327666 0.14861701
4.5332266 0.15025925
4.5336867 0.15190666
4.5341468 0.15356254
4.5346069 0.15523016
4.535067 0.15691263
4.5355271 0.1586022
4.5359872 0.16029417
4.5364473 0.16198971
4.5369074 0.16369004
4.5373675 0.16539633
4.5378276 0.1671098
4.5382877 0.16883163
4.5387477 0.17056301
4.5392078 0.17230515
4.5396679 0.17405924
4.540128 0.17583556
4.5405881 0.17778727
4.5410482 0.17993502
4.5415083 0.18223441
4.5419684 0.18464101
4.5424285 0.18711042
4.5428886 0.18959822
4.5433487 0.19206001
4.5438088 0.19445136
4.5442689 0.19672788
4.5447289 0.19884514
4.545189 0.20076868
4.5456491 0.20256379
4.5461092 0.20426993
4.5465693 0.20591001
4.5470294 0.20750693
4.5474895 0.20908361
4.5479496 0.21066296
4.5484097 0.21226789
4.5488698 0.21392131
4.5493299 0.21564613
4.54979 0.21746527
4.5502501 0.21938611
4.5507101 0.22134219
4.5511702 0.22331913
4.5516303 0.22531254
4.5520904 0.22731807
4.5525505 0.22933132
4.5530106 0.23134792
4.5534707 0.23336351
4.5539308 0.2353737
4.5543909 0.23737411
4.554851 0.23936038
4.5553111 0.24130636
4.5557712 0.24315392
4.5562312 0.24492461
4.5566913 0.24664553
4.5571514 0.24834377
4.5576115 0.25004641
4.5580716 0.25178057
4.5585317 0.25357332
4.5589918 0.25545177
4.5594519 0.257443
4.559912 0.25957411
4.5603721 0.26199097
4.5608322 0.26489755
4.5612923 0.26821659
4.5617524 0.27186351
4.5622124 0.27575372
4.5626725 0.27980263
4.5631326 0.28392564
4.5635927 0.28803816
4.5640528 0.29205561
4.5645129 0.2958934
4.564973 0.29946693
4.5654331 0.30293284
4.5658932 0.30652108
4.5663533 0.31016743
4.5668134 0.31380676
4.5672735 0.31737392
4.5677335 0.32080376
4.5681936 0.32403114
4.5686537 0.32699093
4.5691138 0.32961797
4.5695739 0.33184713
4.570034 0.33361435
4.5704941 0.33509656
4.5709542 0.33646794
4.5714143 0.33774297
4.5718744 0.33893615
4.5723345 0.34006198
4.5727946 0.34113495
4.5732547 0.34216956
4.5737147 0.34318029
4.5741748 0.34418166
4.5746349 0.34518813
4.575095 0.34621362
4.5755551 0.34724976
4.5760152 0.34828718
4.5764753 0.3493237
4.5769354 0.35035712
4.5773955 0.35138524
4.5778556 0.35240588
4.5783157 0.35341685
4.5787758 0.35441594
4.5792358 0.35540098
4.5796959 0.35636975
4.580156 0.35731809
4.5806161 0.35821935
4.5810762 0.35906552
4.5815363 0.3598563
4.5819964 0.36059138
4.5824565 0.36127046
4.5829166 0.36189322
4.5833767 0.36245936
4.5838368 0.36296857
4.5842969 0.36342055
4.584757 0.36381497
4.585217 0.36413696
4.5856771 0.36430136
4.5861372 0.36432497
4.5865973 0.36424458
4.5870574 0.36409701
4.5875175 0.36391904
4.5879776 0.3637475
4.5884377 0.36361918
4.5888978 0.36357088
4.5893579 0.36363941
4.589818 0.36386157
4.5902781 0.36423606
4.5907381 0.36462938
4.5911982 0.3650256
4.5916583 0.36542412
4.5921184 0.36582436
4.5925785 0.36622573
4.5930386 0.36662764
4.5934987 0.36702951
4.5939588 0.36743074
4.5944189 0.36783076
4.594879 0.36822896
4.5953391 0.3686267
4.5957992 0.36902761
4.5962593 0.36942992
4.5967193 0.36983161
4.5971794 0.37023068
4.5976395 0.37062509
4.5980996 0.37101283
4.5985597 0.37139189
4.5990198 0.37176024
4.5994799 0.37211586
4.59994 0.37245673
4.6004001 0.37252311
4.6008602 0.37194691
4.6013203 0.37080948
4.6017804 0.36919823
4.6022404 0.36720057
4.6027005 0.3649039
4.6031606 0.36239564
4.6036207 0.3597632
4.6040808 0.35709397
4.6045409 0.35447538
4.605001 0.35199482
4.6054611 0.34955502
4.6059212 0.34701941
4.6063813 0.34441417
4.6068414 0.34176553
4.6073015 0.33909966
4.6077616 0.33644277
4.6082216 0.33382107
4.6086817 0.33126074
4.6091418 0.32878799
4.6096019 0.32642902
4.610062 0.3242092
4.6105221 0.3220918
4.6109822 0.32004197
4.6114423 0.31805525
4.6119024 0.31612716
4.6123625 0.31425323
4.6128226 0.31242898
4.6132827 0.31064994
4.6137427 0.30891164
4.6142028 0.30720961
4.6146629 0.30553937
4.615123 0.30390184
4.6155831 0.30238986
4.6160432 0.30101362
4.6165033 0.29974034
4.6169634 0.29853724
4.6174235 0.29737154
4.6178836 0.29621046
4.6183437 0.29502121
4.6188038 0.29377101
4.6192639 0.29242708
4.6197239 0.29095663
4.620184 0.28933312
4.6206441 0.2875907
4.6211042 0.28573739
4.6215643 0.28376889
4.6220244 0.28168093
4.6224845 0.2794692
4.6229446 0.27712943
4.6234047 0.27465732
4.6238648 0.27204857
4.6243249 0.26929891
4.624785 0.26640404
4.625245 0.26335634
4.6257051 0.26014854
4.6261652 0.25680986
4.6266253 0.25337344
4.6270854 0.24987244
4.6275455 0.24634
4.6280056 0.24280926
4.6284657 0.23931338
4.6289258 0.2358855
4.6293859 0.23255877
4.629846 0.22936634
4.6303061 0.22630444
4.6307662 0.22327095
4.6312262 0.22025839
4.6316863 0.21726801
4.6321464 0.21430106
4.6326065 0.21135882
4.6330666 0.20844253
4.6335267 0.20555347
4.6339868 0.20269288
4.6344469 0.19986203
4.634907 0.19706218
4.6353671 0.19429415
4.6358272 0.19156079
4.6362873 0.18886785
4.6367473 0.18622119
4.6372074 0.18362663
4.6376675 0.18109
4.6381276 0.17861715
4.6385877 0.1762139
4.6390478 0.1738861
4.6395079 0.17163958
4.639968 0.16948016
4.6404281 0.16745322
4.6408882 0.16559207
4.6413483 0.16386403
4.6418084 0.16223615
4.6422685 0.1606755
4.6427285 0.15914915
4.6431886 0.15762415
4.6436487 0.15606757
4.6441088 0.15444647
4.6445689 0.15272791
4.645029 0.15087892
4.6454891 0.14886989
4.6459492 0.14672063
4.6464093 0.14446924
4.6468694 0.1421538
4.6473295 0.13981241
4.6477896 0.13748317
4.6482496 0.13520416
4.6487097 0.13301349
4.6491698 0.13094923
4.6496299 0.12904949
4.65009 0.12735065
4.6505501 0.12581686
4.6510102 0.12440092
4.6514703 0.12307783
4.6519304 0.12182257
4.6523905 0.12061013
4.6528506 0.11941549
4.6533107 0.11821364
4.6537708 0.11697957
4.6542308 0.11568826
4.6546909 0.1143147
4.655151 0.11283668
4.6556111 0.11127885
4.6560712 0.10966619
4.6565313 0.10801503
4.6569914 0.10634173
4.6574515 0.1046626
4.6579116 0.102994
4.6583717 0.10135226
4.6588318 0.099753718
4.6592919 0.098214718
4.659752 0.096751595
4.660212 0.095375996
4.6606721 0.094063105
4.6611322 0.092801212
4.6615923 0.09158393
4.6620524 0.09040487
4.6625125 0.089257644
4.6629726 0.088135864
4.6634327 0.087033143
4.6638928 0.085943092
4.6643529 0.084859323
4.664813 0.083775447
4.6652731 0.082689084
4.6657331 0.081615724
4.6661932 0.080562385
4.6666533 0.079534533
4.6671134 0.078537632
4.6675735 0.077577147
4.6680336 0.076658544
4.6684937 0.075787287
4.6689538 0.074968843
4.6694139 0.074208675
4.669874 0.07351225
4.6703341 0.07291179
4.6707942 0.072473729
4.6712543 0.072187498
4.6717143 0.072038465
4.6721744 0.072012002
4.6726345 0.07209348
4.6730946 0.072268268
4.6735547 0.072521737
4.6740148 0.072839258
4.6744749 0.073206201
4.674935 0.073607936
4.6753951 0.074020548
4.6758552 0.074430853
4.6763153 0.07485357
4.6767754 0.075303764
4.6772354 0.075796503
4.6776955 0.076346853
4.6781556 0.076969881
4.6786157 0.077680655
4.6790758 0.078494241
4.6795359 0.079425706
4.679996 0.080490117
4.6804561 0.081630487
4.6809162 0.082776519
4.6813763 0.08392697
4.6818364 0.085080602
4.6822965 0.086236176
4.6827566 0.087392454
4.6832166 0.088548199
4.6836767 0.089702171
4.6841368 0.090853133
4.6845969 0.091999846
4.685057 0.093141115
4.6855171 0.094279291
4.6859772 0.095416412
4.6864373 0.096552604
4.6868974 0.097687997
4.6873575 0.098822717
4.6878176 0.099956893
4.6882777 0.10109065
4.6887377 0.10222412
4.6891978 0.10335743
4.6896579 0.10449071
4.690118 0.10561992
4.6905781 0.10666474
4.6910382 0.107614
4.6914983 0.1084939
4.6919584 0.10933061
4.6924185 0.11015033
4.6928786 0.11097925
4.6933387 0.11184355
4.6937988 0.11276942
4.6942589 0.11378304
4.6947189 0.1149106
4.695179 0.11621575
4.6956391 0.11804738
4.6960992 0.12040051
4.6965593 0.12316964
4.6970194 0.12624929
4.6974795 0.12953395
4.6979396 0.13291815
4.6983997 0.13629638
4.6988598 0.13956316
4.6993199 0.14261299
4.69978 0.14534038
4.70024 0.14767708
4.7007001 0.14978142
4.7011602 0.15172568
4.7016203 0.15355664
4.7020804 0.15532106
4.7025405 0.15706574
4.7030006 0.15883745
4.7034607 0.16068298
4.7039208 0.1626491
4.7043809 0.16478258
4.704841 0.16713022
4.7053011 0.16973644
4.7057612 0.17259714
4.7062212 0.17566625
4.7066813 0.17889646
4.7071414 0.1822405
4.7076015 0.18565108
4.7080616 0.1890809
4.7085217 0.19248267
4.7089818 0.1958091
4.7094419 0.1990129
4.709902 0.20204678
4.7103621 0.20483587
4.7108222 0.20733269
4.7112823 0.20959847
4.7117423 0.21169733
4.7122024 0.21369336
4.7126625 0.21565066
4.7131226 0.21763335
4.7135827 0.21970552
4.7140428 0.22193127
4.7145029 0.22437472
4.714963 0.22709995
4.7154231 0.23038438
4.7158832 0.23444184
4.7163433 0.23911061
4.7168034 0.24422712
4.7172635 0.24962778
4.7177235 0.25514901
4.7181836 0.26062723
4.7186437 0.26589885
4.7191038 0.27080029
4.7195639 0.27516797
4.720024 0.27883863
4.7204841 0.28183555
4.7209442 0.2843384
4.7214043 0.28645601
4.7218644 0.28829721
4.7223245 0.28997082
4.7227846 0.29158566
4.7232446 0.29325057
4.7237047 0.29507435
4.7241648 0.29716585
4.7246249 0.29963387
4.725085 0.30258855
4.7255451 0.30613222
4.7260052 0.31018631
4.7264653 0.31462049
4.7269254 0.31930442
4.7273855 0.32410776
4.7278456 0.32890019
4.7283057 0.33355137
4.7287658 0.33793096
4.7292258 0.34190863
4.7296859 0.34535405
4.730146 0.34814374
4.7306061 0.3503155
4.7310662 0.35199601
4.7315263 0.35329919
4.7319864 0.354339
4.7324465 0.35522937
4.7329066 0.35608424
4.7333667 0.35701754
4.7338268 0.35814323
4.7342869 0.35957524
4.7347469 0.3614275
4.735207 0.36378982
4.7356671 0.3665322
4.7361272 0.36955465
4.7365873 0.37278382
4.7370474 0.37614634
4.7375075 0.37956885
4.7379676 0.382978
4.7384277 0.38630043
4.7388878 0.38946278
4.7393479 0.39239169
4.739808 0.39501379
4.7402681 0.39732923
4.7407281 0.39959323
4.7411882 0.40178585
4.7416483 0.40384992
4.7421084 0.40572825
4.7425685 0.40736368
4.7430286 0.408699
4.7434887 0.40967706
4.7439488 0.41024066
4.7444089 0.41033263
4.744869 0.40989578
4.7453291 0.40903047
4.7457892 0.40814096
4.7462492 0.40725145
4.7467093 0.40636194
4.7471694 0.40547243
4.7476295 0.40458292
4.7480896 0.40369341
4.7485497 0.40280389
4.7490098 0.40191438
4.7494699 0.40102487
4.74993 0.40013536
4.7503901 0.39924585
4.7508502 0.39835634
4.7513103 0.39746683
4.7517704 0.39657732
4.7522304 0.3956878
4.7526905 0.39479829
4.7531506 0.39390878
4.7536107 0.39301927
4.7540708 0.39212976
4.7545309 0.39124025
4.754991 0.39035074
4.7554511 0.38914267
4.7559112 0.38732504
4.7563713 0.3849789
4.7568314 0.38218549
4.7572915 0.379026
4.7577516 0.37558164
4.7582116 0.37193364
4.7586717 0.36816319
4.7591318 0.36435151
4.7595919 0.36057981
4.760052 0.35692625
4.7605121 0.35318111
4.7609722 0.34922015
4.7614323 0.34510437
4.7618924 0.34089476
4.7623525 0.33665235
4.7628126 0.33243812
4.7632727 0.32831309
4.7637327 0.32433826
4.7641928 0.32057464
4.7646529 0.31708323
4.765113 0.31391661
4.7655731 0.31092754
4.7660332 0.30803783
4.7664933 0.30524242
4.7669534 0.30253623
4.7674135 0.29991419
4.7678736 0.29737122
4.7683337 0.29490224
4.7687938 0.29250219
4.7692539 0.29016599
4.7697139 0.28788857
4.770174 0.285666
4.7706341 0.28350265
4.7710942 0.28138936
4.7715543 0.27931335
4.7720144 0.27726186
4.7724745 0.2752221
4.7729346 0.2731813
4.7733947 0.27112669
4.7738548 0.2690455
4.7743149 0.26692494
4.774775 0.26475224
4.775235 0.26250494
4.7756951 0.26012996
4.7761552 0.25764472
4.7766153 0.25507713
4.7770754 0.2524551
4.7775355 0.24980655
4.7779956 0.24715938
4.7784557 0.24454153
4.7789158 0.2419809
4.7793759 0.2395054
4.779836 0.23714296
4.7802961 0.23495767
4.7807562 0.23306663
4.7812162 0.23142546
4.7816763 0.22997686
4.7821364 0.22866354
4.7825965 0.2274282
4.7830566 0.22621357
4.7835167 0.22496233
4.7839768 0.2236172
4.7844369 0.22212089
4.784897 0.22041611
4.7853571 0.21839547
4.7858172 0.21597008
4.7862773 0.21323019
4.7867373 0.21027149
4.7871974 0.20718969
4.7876575 0.20408048
4.7881176 0.20103957
4.7885777 0.19816266
4.7890378 0.19554543
4.7894979 0.1932836
4.789958 0.19147286
4.7904181 0.19004807
4.7908782 0.18881191
4.7913383 0.18775011
4.7917984 0.18684986
4.7922585 0.18609836
4.7927185 0.18548281
4.7931786 0.18499039
4.7936387 0.1846083
4.7940988 0.18432374
4.7945589 0.1841239
4.795019 0.18399595
4.7954791 0.18391192
4.7959392 0.18385906
4.7963993 0.18384328
4.7968594 0.18387045
4.7973195 0.18394648
4.7977796 0.18407726
4.7982396 0.18426868
4.7986997 0.18452664
4.7991598 0.18485704
4.7996199 0.18526576
4.80008 0.18576147
4.8005401 0.18645482
4.8010002 0.18736363
4.8014603 0.18843681
4.8019204 0.18962323
4.8023805 0.19087178
4.8028406 0.19213135
4.8033007 0.19335083
4.8037608 0.19447911
4.8042208 0.19546507
4.8046809 0.19625759
4.805141 0.19680152
4.8056011 0.19701991
4.8060612 0.1969567
4.8065213 0.19668667
4.8069814 0.19628463
4.8074415 0.19582537
4.8079016 0.1953837
4.8083617 0.1950344
4.8088218 0.19485229
4.8092819 0.19491216
4.8097419 0.19528881
4.810202 0.19601628
4.8106621 0.19682774
4.8111222 0.19765962
4.8115823 0.19851083
4.8120424 0.1993803
4.8125025 0.20026695
4.8129626 0.20116972
4.8134227 0.20208752
4.8138828 0.20301928
4.8143429 0.20396393
4.814803 0.20492038
4.8152631 0.20588998
4.8157231 0.20688113
4.8161832 0.20789052
4.8166433 0.20891335
4.8171034 0.20994484
4.8175635 0.21098019
4.8180236 0.21201462
4.8184837 0.21304333
4.8189438 0.21406155
4.8194039 0.21506447
4.819864 0.2160473
4.8203241 0.21693881
4.8207842 0.21757491
4.8212442 0.21800115
4.8217043 0.21827567
4.8221644 0.21845664
4.8226245 0.21860221
4.8230846 0.21877055
4.8235447 0.21901981
4.8240048 0.21940814
4.8244649 0.21999372
4.824925 0.22083469
4.8253851 0.22199086
4.8258452 0.22345568
4.8263053 0.22516755
4.8267654 0.22706428
4.8272254 0.22908369
4.8276855 0.23116359
4.8281456 0.23324179
4.8286057 0.2352561
4.8290658 0.23714433
4.8295259 0.2388443
4.829986 0.24029381
4.8304461 0.24158985
4.8309062 0.24288104
4.8313663 0.24415399
4.8318264 0.2453952
4.8322865 0.24659114
4.8327465 0.2477283
4.8332066 0.24879317
4.8336667 0.24977221
4.8341268 0.25065192
4.8345869 0.25141877
4.835047 0.25205969
4.8355071 0.25261525
4.8359672 0.25312509
4.8364273 0.25359807
4.8368874 0.25404307
4.8373475 0.25446898
4.8378076 0.25488466
4.8382677 0.25529899
4.8387277 0.25572085
4.8391878 0.25615912
4.8396479 0.25662268
4.840108 0.25711787
4.8405681 0.25759453
4.8410282 0.25804582
4.8414883 0.25849286
4.8419484 0.25895678
4.8424085 0.25945872
4.8428686 0.26001978
4.8433287 0.26066112
4.8437888 0.26140385
4.8442488 0.2622691
4.8447089 0.263278
4.845169 0.26447053
4.8456291 0.26604433
4.8460892 0.26799275
4.8465493 0.27024729
4.8470094 0.27273946
4.8474695 0.27540076
4.8479296 0.27816268
4.8483897 0.28095673
4.8488498 0.28371441
4.8493099 0.28636723
4.84977 0.28884669
4.85023 0.29113705
4.8506901 0.29349254
4.8511502 0.29591318
4.8516103 0.29834687
4.8520704 0.30074153
4.8525305 0.30304508
4.8529906 0.30520545
4.8534507 0.30717054
4.8539108 0.30888828
4.8543709 0.31030658
4.854831 0.31137336
4.8552911 0.31202746
4.8557512 0.31223155
4.8562112 0.31203614
4.8566713 0.31149722
4.8571314 0.31067078
4.8575915 0.30961281
4.8580516 0.30837932
4.8585117 0.30702629
4.8589718 0.30560971
4.8594319 0.30418559
4.859892 0.30280992
4.8603521 0.30149445
4.8608122 0.30016561
4.8612723 0.2988239
4.8617323 0.29747352
4.8621924 0.29611868
4.8626525 0.29476356
4.8631126 0.29341237
4.8635727 0.29206931
4.8640328 0.29073856
4.8644929 0.28942434
4.864953 0.28813083
4.8654131 0.28687367
4.8658732 0.28566515
4.8663333 0.28449521
4.8667934 0.2833536
4.8672535 0.28223008
4.8677135 0.2811144
4.8681736 0.27999632
4.8686337 0.27886561
4.8690938 0.277712
4.8695539 0.27652527
4.870014 0.27529495
4.8704741 0.27378941
4.8709342 0.27187275
4.8713943 0.26963795
4.8718544 0.26717801
4.8723145 0.26458593
4.8727746 0.26195469
4.8732346 0.25937731
4.8736947 0.25694676
4.8741548 0.25475605
4.8746149 0.25289817
4.875075 0.25146241
4.8755351 0.25033891
4.8759952 0.24942337
4.8764553 0.24869597
4.8769154 0.24813688
4.8773755 0.24772628
4.8778356 0.24744435
4.8782957 0.24727126
4.8787558 0.24718719
4.8792158 0.24717231
4.8796759 0.2472068
4.880136 0.24727114
4.8805961 0.24736153
4.8810562 0.24749622
4.8815163 0.24769505
4.8819764 0.24797782
4.8824365 0.24836435
4.8828966 0.24887446
4.8833567 0.24952796
4.8838168 0.25034467
4.8842769 0.25134441
4.8847369 0.252547
4.885197 0.25397093
4.8856571 0.25561402
4.8861172 0.25746211
4.8865773 0.25950157
4.8870374 0.26171876
4.8874975 0.26410004
4.8879576 0.26663177
4.8884177 0.26930031
4.8888778 0.27209202
4.8893379 0.27499326
4.889798 0.2779904
4.8902581 0.28109855
4.8907181 0.28442353
4.8911782 0.28792893
4.8916383 0.29155937
4.8920984 0.29525948
4.8925585 0.29897387
4.8930186 0.30264718
4.8934787 0.30622402
4.8939388 0.30964901
4.8943989 0.31286678
4.894859 0.31582195
4.8953191 0.31851531
4.8957792 0.32109435
4.8962392 0.3235897
4.8966993 0.32602222
4.8971594 0.32841275
4.8976195 0.33078215
4.8980796 0.33315126
4.8985397 0.33554094
4.8989998 0.33797204
4.8994599 0.3404654
4.89992 0.34304189
4.9003801 0.34571471
4.9008402 0.34846861
4.9013003 0.35128524
4.9017604 0.3541464
4.9022204 0.35703388
4.9026805 0.35992947
4.9031406 0.36281498
4.9036007 0.3656722
4.9040608 0.36848292
4.9045209 0.37122894
4.904981 0.37389205
4.9054411 0.37632745
4.9059012 0.37842881
4.9063613 0.38027233
4.9068214 0.38193449
4.9072815 0.38349175
4.9077415 0.38502058
4.9082016 0.38659745
4.9086617 0.38829883
4.9091218 0.39020119
4.9095819 0.39238099
4.910042 0.39491335
4.9105021 0.39766872
4.9109622 0.40051825
4.9114223 0.40345611
4.9118824 0.40647648
4.9123425 0.40957351
4.9128026 0.41274137
4.9132627 0.41597424
4.9137227 0.41926627
4.9141828 0.42261163
4.9146429 0.42600449
4.915103 0.42944038
4.9155631 0.43294726
4.9160232 0.43652593
4.9164833 0.44015983
4.9169434 0.44383239
4.9174035 0.44752702
4.9178636 0.45122717
4.9183237 0.45491625
4.9187838 0.45857769
4.9192438 0.46219492
4.9197039 0.46575137
4.920164 0.4692294
4.9206241 0.47260627
4.9210842 0.47588017
4.9215443 0.47905409
4.9220044 0.48213101
4.9224645 0.48511392
4.9229246 0.48800581
4.9233847 0.49080967
4.9238448 0.49352848
4.9243049 0.49616523
4.924765 0.49872291
4.925225 0.50118597
4.9256851 0.5034405
4.9261452 0.50546749
4.9266053 0.5072681
4.9270654 0.50884347
4.9275255 0.51019473
4.9279856 0.51132304
4.9284457 0.51222953
4.9289058 0.51291536
4.9293659 0.51338166
4.929826 0.51362958
4.9302861 0.51368601
4.9307461 0.51364656
4.9312062 0.51351419
4.9316663 0.51328213
4.9321264 0.51294362
4.9325865 0.51249189
4.9330466 0.51192018
4.9335067 0.51122172
4.9339668 0.51038975
4.9344269 0.50941751
4.934887 0.50829823
4.9353471 0.50706789
4.9358072 0.50582442
4.9362673 0.50456882
4.9367273 0.50329762
4.9371874 0.50200733
4.9376475 0.50069448
4.9381076 0.49935556
4.9385677 0.49798712
4.9390278 0.49658565
4.9394879 0.49514769
4.939948 0.49366974
4.9404081 0.49215048
4.9408682 0.49059607
4.9413283 0.48901376
4.9417884 0.4874108
4.9422484 0.48579442
4.9427085 0.48417188
4.9431686 0.48255041
4.9436287 0.48093725
4.9440888 0.47933966
4.9445489 0.47776486
4.945009 0.47622015
4.9454691 0.4747981
4.9459292 0.47355075
4.9463893 0.47243499
4.9468494 0.4714077
4.9473095 0.47042577
4.9477696 0.46944607
4.9482296 0.4684255
4.9486897 0.46732092
4.9491498 0.46608924
4.9496099 0.46468732
4.95007 0.46307024
4.9505301 0.46112023
4.9509902 0.45883389
4.9514503 0.45627731
4.9519104 0.45351664
4.9523705 0.45061797
4.9528306 0.44764745
4.9532907 0.44467117
4.9537508 0.44175528
4.9542108 0.43896587
4.9546709 0.43636908
4.955131 0.43401979
4.9555911 0.43177352
4.9560512 0.42957379
4.9565113 0.42743019
4.9569714 0.42535233
4.9574315 0.42334979
4.9578916 0.42143217
4.9583517 0.41960907
4.9588118 0.41789007
4.9592719 0.41628477
4.9597319 0.41480278
4.960192 0.41347856
4.9606521 0.41250662
4.9611122 0.41186754
4.9615723 0.41148877
4.9620324 0.41129775
4.9624925 0.41122193
4.9629526 0.41118876
4.9634127 0.41112568
4.9638728 0.41096014
4.9643329 0.41061957
4.964793 0.41003143
4.9652531 0.40908135
4.9657131 0.40757819
4.9661732 0.40563385
4.9666333 0.40339567
4.9670934 0.40101097
4.9675535 0.39862707
4.9680136 0.3963913
4.9684737 0.39445099
4.9689338 0.39295345
4.9693939 0.39204601
4.969854 0.391876
4.9703141 0.39237274
4.9707742 0.39294215
4.9712342 0.39353684
4.9716943 0.39415403
4.9721544 0.39479095
4.9726145 0.39544481
4.9730746 0.39611285
4.9735347 0.39679227
4.9739948 0.39748031
4.9744549 0.39817418
4.974915 0.39887111
4.9753751 0.39956883
4.9758352 0.40026725
4.9762953 0.40096664
4.9767554 0.40166728
4.9772154 0.40236943
4.9776755 0.40307337
4.9781356 0.40377935
4.9785957 0.40448766
4.9790558 0.40519855
4.9795159 0.4059123
4.979976 0.40662917
4.9804361 0.40741555
4.9808962 0.40833498
4.9813563 0.40936015
4.9818164 0.41046356
4.9822765 0.41161766
4.9827365 0.41279495
4.9831966 0.41396791
4.9836567 0.415109
4.9841168 0.41619072
4.9845769 0.41718554
4.985037 0.41806397
4.9854971 0.41848391
4.9859572 0.41830716
4.9864173 0.41767541
4.9868774 0.41673029
4.9873375 0.41561349
4.9877976 0.41446667
4.9882577 0.41343148
4.9887177 0.41264958
4.9891778 0.41226265
4.9896379 0.41241235
4.990098 0.4132277
4.9905581 0.41443353
4.9910182 0.41583351
4.9914783 0.41738453
4.9919384 0.41904352
4.9923985 0.42076738
4.9928586 0.42251302
4.9933187 0.42423734
4.9937788 0.42589726
4.9942388 0.42744968
4.9946989 0.42885152
4.995159 0.43007155
4.9956191 0.43122423
4.9960792 0.43235
4.9965393 0.4334499
4.9969994 0.43452497
4.9974595 0.43557626
4.9979196 0.4366048
4.9983797 0.43761164
4.9988398 0.43859783
4.9992999 0.4395644
4.99976 0.44051241
5.00022 0.44144411
5.0006801 0.44235659
5.0011402 0.44322103
5.0016003 0.44400568
5.0020604 0.44467877
5.0025205 0.44520857
5.0029806 0.4455633
5.0034407 0.44571121
5.0039008 0.44562055
5.0043609 0.44525957
5.004821 0.4445965
5.0052811 0.44354546
5.0057411 0.44192101
5.0062012 0.43980553
5.0066613 0.43730688
5.0071214 0.43453292
5.0075815 0.43159151
5.0080416 0.42859052
5.0085017 0.4256378
5.0089618 0.42284122
5.0094219 0.42030865
5.009882 0.41814793
5.0103421 0.41636179
5.0108022 0.41472442
5.0112623 0.41319283
5.0117223 0.411735
5.0121824 0.41031892
5.0126425 0.40891258
5.0131026 0.40748396
5.0135627 0.40600105
5.0140228 0.40443184
5.0144829 0.40274431
5.014943 0.40090645
5.0154031 0.39897118
5.0158632 0.39703304
5.0163233 0.39504785
5.0167834 0.39296969
5.0172434 0.39075265
5.0177035 0.38835084
5.0181636 0.38571833
5.0186237 0.38280922
5.0190838 0.3795776
5.0195439 0.37597755
5.020004 0.37196319
5.0204641 0.36773035
5.0209242 0.3634975
5.0213843 0.35926465
5.0218444 0.35503181
5.0223045 0.35079896
5.0227646 0.34656611
5.0232246 0.34233327
5.0236847 0.33810042
5.0241448 0.33386757
5.0246049 0.32963473
5.025065 0.32540188
5.0255251 0.32116903
5.0259852 0.31693619
5.0264453 0.31270334
5.0269054 0.30847049
5.0273655 0.30423765
5.0278256 0.3000048
5.0282857 0.29577195
5.0287457 0.29153911
5.0292058 0.28730626
5.0296659 0.28307341
5.030126 0.278828
5.0305861 0.27435339
5.0310462 0.2696201
5.0315063 0.2646926
5.0319664 0.25963538
5.0324265 0.25451291
5.0328866 0.24938966
5.0333467 0.24433012
5.0338068 0.23939875
5.0342669 0.23466003
5.0347269 0.23017845
5.035187 0.22601157
5.0356471 0.22213276
5.0361072 0.21850843
5.0365673 0.21511448
5.0370274 0.21192683
5.0374875 0.20892139
5.0379476 0.20607408
5.0384077 0.2033608
5.0388678 0.20075746
5.0393279 0.19823999
5.039788 0.19578428
5.040248 0.1933599
5.0407081 0.19092845
5.0411682 0.18850644
5.0416283 0.18611666
5.0420884 0.1837819
5.0425485 0.18152495
5.0430086 0.17936861
5.0434687 0.17733567
5.0439288 0.17544894
5.0443889 0.17373119
5.044849 0.17220524
5.0453091 0.17085016
5.0457692 0.16953728
5.0462292 0.16825389
5.0466893 0.16699729
5.0471494 0.16576477
5.0476095 0.16455362
5.0480696 0.16336111
5.0485297 0.16218454
5.0489898 0.1610212
5.0494499 0.15986837
5.04991 0.15872335
5.0503701 0.15757513
5.0508302 0.15641164
5.0512903 0.15524333
5.0517504 0.15408125
5.0522104 0.15293643
5.0526705 0.15181991
5.0531306 0.15074271
5.0535907 0.14971589
5.0540508 0.14875047
5.0545109 0.14785749
5.054971 0.14704798
5.0554311 0.14637572
5.0558912 0.14588458
5.0563513 0.14555133
5.0568114 0.14535251
5.0572715 0.14526467
5.0577315 0.14526434
5.0581916 0.14532807
5.0586517 0.14543241
5.0591118 0.1455539
5.0595719 0.14566908
5.060032 0.14575469
5.0604921 0.14583751
5.0609522 0.14594952
5.0614123 0.14609107
5.0618724 0.14626254
5.0623325 0.1464643
5.0627926 0.14669672
5.0632527 0.14696018
5.0637127 0.14725504
5.0641728 0.14758167
5.0646329 0.14794045
5.065093 0.14833266
5.0655531 0.14879109
5.0660132 0.14934198
5.0664733 0.14999885
5.0669334 0.1507752
5.0673935 0.15168458
5.0678536 0.15274049
5.0683137 0.15395646
5.0687738 0.15534601
5.0692338 0.15692267
5.0696939 0.15869995
5.070154 0.16068389
5.0706141 0.16278639
5.0710742 0.16497555
5.0715343 0.16724778
5.0719944 0.1695995
5.0724545 0.17202711
5.0729146 0.17452702
5.0733747 0.17709564
5.0738348 0.17972939
5.0742949 0.18242466
5.074755 0.18517787
5.075215 0.18798008
5.0756751 0.1907925
5.0761352 0.19360863
5.0765953 0.19642912
5.0770554 0.19925463
5.0775155 0.20208581
5.0779756 0.20492331
5.0784357 0.20776779
5.0788958 0.2106199
5.0793559 0.2134803
5.079816 0.21634962
5.0802761 0.21922768
5.0807361 0.22211218
5.0811962 0.22500478
5.0816563 0.22790754
5.0821164 0.23082252
5.0825765 0.2337518
5.0830366 0.23669744
5.0834967 0.23966151
5.0839568 0.24264606
5.0844169 0.24565317
5.084877 0.2486849
5.0853371 0.25179198
5.0857972 0.25508486
5.0862573 0.25853697
5.0867173 0.26211482
5.0871774 0.26578496
5.0876375 0.2695139
5.0880976 0.27326816
5.0885577 0.27701426
5.0890178 0.28071874
5.0894779 0.28434812
5.089938 0.28786892
5.0903981 0.29123813
5.0908582 0.29444532
5.0913183 0.29752334
5.0917784 0.30050549
5.0922384 0.30342506
5.0926985 0.30631535
5.0931586 0.30920964
5.0936187 0.31214123
5.0940788 0.31514343
5.0945389 0.31824951
5.094999 0.32149278
5.0954591 0.32525099
5.0959192 0.32976138
5.0963793 0.33484146
5.0968394 0.34030875
5.0972995 0.34598078
5.0977596 0.35167505
5.0982196 0.35720909
5.0986797 0.36240041
5.0991398 0.36706654
5.0995999 0.37102499
5.10006 0.37410066
5.1005201 0.37668485
5.1009802 0.37909521
5.1014403 0.38134645
5.1019004 0.38345327
5.1023605 0.3854304
5.1028206 0.38729254
5.1032807 0.38905441
5.1037407 0.39073072
5.1042008 0.39233619
5.1046609 0.39388554
5.105121 0.39539534
5.1055811 0.39690985
5.1060412 0.3984309
5.1065013 0.3999428
5.1069614 0.40142989
5.1074215 0.40287651
5.1078816 0.40426699
5.1083417 0.40558567
5.1088018 0.40681688
5.1092619 0.40794496
5.1097219 0.40895423
5.110182 0.40982752
5.1106421 0.41054561
5.1111022 0.41112073
5.1115623 0.41157066
5.1120224 0.41191323
5.1124825 0.41216624
5.1129426 0.41234749
5.1134027 0.41247478
5.1138628 0.41256593
5.1143229 0.41263873
5.114783 0.412711
5.115243 0.41279021
5.1157031 0.412826
5.1161632 0.4127964
5.1166233 0.41268649
5.1170834 0.41248134
5.1175435 0.41216602
5.1180036 0.4117256
5.1184637 0.41114515
5.1189238 0.41040973
5.1193839 0.40950443
5.119844 0.40841431
5.1203041 0.40706855
5.1207642 0.40529281
5.1212242 0.4031126
5.1216843 0.40056923
5.1221444 0.39770399
5.1226045 0.39455821
5.1230646 0.39117319
5.1235247 0.38759023
5.1239848 0.38385065
5.1244449 0.37999575
5.124905 0.37606684
5.1253651 0.3719809
5.1258252 0.36754142
5.1262853 0.36282639
5.1267453 0.35792255
5.1272054 0.35291664
5.1276655 0.34789539
5.1281256 0.34294554
5.1285857 0.33815384
5.1290458 0.33360702
5.1295059 0.32939183
5.129966 0.32559499
5.1304261 0.32213059
5.1308862 0.31880025
5.1313463 0.31559873
5.1318064 0.31252179
5.1322665 0.3095652
5.1327265 0.30672473
5.1331866 0.30399616
5.1336467 0.30137525
5.1341068 0.29885777
5.1345669 0.29643949
5.135027 0.29411663
5.1354871 0.29201606
5.1359472 0.29018674
5.1364073 0.2885513
5.1368674 0.28703239
5.1373275 0.28555264
5.1377876 0.2840347
5.1382476 0.28240122
5.1387077 0.28057482
5.1391678 0.27847816
5.1396279 0.27603388
5.140088 0.27317311
5.1405481 0.27014201
5.1410082 0.26708816
5.1414683 0.26401623
5.1419284 0.26093087
5.1423885 0.25783672
5.1428486 0.25473845
5.1433087 0.25164071
5.1437688 0.24854815
5.1442288 0.24546542
5.1446889 0.24239717
5.145149 0.23934638
5.1456091 0.23629434
5.1460692 0.23323769
5.1465293 0.23018037
5.1469894 0.22712633
5.1474495 0.22407949
5.1479096 0.22104382
5.1483697 0.21802323
5.1488298 0.21502169
5.1492899 0.21204312
5.1497499 0.20909147
5.15021 0.20620432
5.1506701 0.20360581
5.1511302 0.20129012
5.1515903 0.19920078
5.1520504 0.1972813
5.1525105 0.19547523
5.1529706 0.19372608
5.1534307 0.19197739
5.1538908 0.19017267
5.1543509 0.18825546
5.154811 0.18616928
5.1552711 0.18387916
5.1557311 0.18145608
5.1561912 0.1789359
5.1566513 0.17634642
5.1571114 0.1737154
5.1575715 0.17107064
5.1580316 0.16843992
5.1584917 0.16585102
5.1589518 0.16333172
5.1594119 0.16090982
5.159872 0.15861308
5.1603321 0.15646013
5.1607922 0.1544364
5.1612523 0.15253298
5.1617123 0.15074185
5.1621724 0.149055
5.1626325 0.14746441
5.1630926 0.14596206
5.1635527 0.14453995
5.1640128 0.14319006
5.1644729 0.14190437
5.164933 0.14067487
5.1653931 0.1395457
5.1658532 0.13858287
5.1663133 0.13775337
5.1667734 0.13702259
5.1672334 0.13635593
5.1676935 0.13571877
5.1681536 0.13507651
5.1686137 0.13439454
5.1690738 0.13363824
5.1695339 0.13277302
5.169994 0.13176426
5.1704541 0.13052702
5.1709142 0.1290344
5.1713743 0.12734405
5.1718344 0.12551365
5.1722945 0.12360084
5.1727546 0.1216633
5.1732146 0.11975868
5.1736747 0.11794465
5.1741348 0.11627888
5.1745949 0.11481902
5.175055 0.11362146
5.1755151 0.11262622
5.1759752 0.11178228
5.1764353 0.11110208
5.1768954 0.11059805
5.1773555 0.11028263
5.1778156 0.11016825
5.1782757 0.11026734
5.1787357 0.11059235
5.1791958 0.1111557
5.1796559 0.11196983
5.180116 0.11304019
5.1805761 0.11422389
5.1810362 0.11545798
5.1814963 0.11673956
5.1819564 0.1180657
5.1824165 0.1194335
5.1828766 0.12084003
5.1833367 0.12228237
5.1837968 0.12375761
5.1842569 0.12526284
5.1847169 0.12679513
5.185177 0.12836205
5.1856371 0.13005301
5.1860972 0.1318567
5.1865573 0.13373262
5.1870174 0.13564029
5.1874775 0.1375392
5.1879376 0.13938888
5.1883977 0.14114882
5.1888578 0.14277854
5.1893179 0.14423755
5.189778 0.14548535
5.190238 0.14650096
5.1906981 0.14737703
5.1911582 0.14814986
5.1916183 0.14884118
5.1920784 0.14947272
5.1925385 0.15006623
5.1929986 0.15064344
5.1934587 0.15122609
5.1939188 0.1518359
5.1943789 0.15249463
5.194839 0.15322401
5.1952991 0.15402671
5.1957592 0.15484759
5.1962192 0.15567862
5.1966793 0.15651675
5.1971394 0.15735894
5.1975995 0.15820217
5.1980596 0.1590434
5.1985197 0.15987959
5.1989798 0.16070771
5.1994399 0.16152474
5.1999 0.16232763
5.2003601 0.16311395
5.2008202 0.16388171
5.2012803 0.16462736
5.2017403 0.16534731
5.2022004 0.16603796
5.2026605 0.16669571
5.2031206 0.16731697
5.2035807 0.16789815
5.2040408 0.16843564
5.2045009 0.16892586
5.204961 0.16936521
5.2054211 0.16973137
5.2058812 0.17000369
5.2063413 0.17019274
5.2068014 0.17030926
5.2072615 0.17036397
5.2077215 0.17036763
5.2081816 0.17033097
5.2086417 0.17026472
5.2091018 0.17017964
5.2095619 0.17008645
5.210022 0.16999576
5.2104821 0.16985702
5.2109422 0.16963673
5.2114023 0.16935519
5.2118624 0.1690327
5.2123225 0.16868957
5.2127826 0.1683461
5.2132426 0.1680226
5.2137027 0.16773938
5.2141628 0.16751673
5.2146229 0.16737497
5.215083 0.16733457
5.2155431 0.16741408
5.2160032 0.16760583
5.2164633 0.16789485
5.2169234 0.16826616
5.2173835 0.1687048
5.2178436 0.16919579
5.2183037 0.16972416
5.2187638 0.17027494
5.2192238 0.17083316
5.2196839 0.17138384
5.220144 0.1719301
5.2206041 0.17270382
5.2210642 0.1737224
5.2215243 0.17491147
5.2219844 0.17619665
5.2224445 0.17750359
5.2229046 0.17875791
5.2233647 0.17988525
5.2238248 0.18081124
5.2242849 0.18146151
5.2247449 0.1817617
5.225205 0.18163395
5.2256651 0.18103362
5.2261252 0.1800332
5.2265853 0.17871878
5.2270454 0.17717644
5.2275055 0.17549228
5.2279656 0.1737524
5.2284257 0.17204287
5.2288858 0.17044979
5.2293459 0.16905925
5.229806 0.16795735
5.2302661 0.16716061
5.2307261 0.16640894
5.2311862 0.16566551
5.2316463 0.16492791
5.2321064 0.1641937
5.2325665 0.16346046
5.2330266 0.16272574
5.2334867 0.16198713
5.2339468 0.16124218
5.2344069 0.16048848
5.234867 0.15972359
5.2353271 0.15894228
5.2357872 0.1581381
5.2362472 0.15731579
5.2367073 0.15648061
5.2371674 0.15563788
5.2376275 0.15479288
5.2380876 0.1539509
5.2385477 0.15311724
5.2390078 0.15229719
5.2394679 0.15149604
5.239928 0.15071908
5.2403881 0.15008522
5.2408482 0.14976246
5.2413083 0.14969116
5.2417684 0.14980747
5.2422284 0.15004756
5.2426885 0.15034758
5.2431486 0.1506437
5.2436087 0.15087206
5.2440688 0.15096884
5.2445289 0.15087018
5.244989 0.15051226
5.2454491 0.14994745
5.2459092 0.14928652
5.2463693 0.14853775
5.2468294 0.14770939
5.2472895 0.14680966
5.2477495 0.1458468
5.2482096 0.14482903
5.2486697 0.1437646
5.2491298 0.14266174
5.2495899 0.14152867
5.25005 0.14037241
5.2505101 0.13908323
5.2509702 0.13761533
5.2514303 0.13601032
5.2518904 0.13430984
5.2523505 0.1325555
5.2528106 0.13078895
5.2532707 0.1290518
5.2537307 0.12738569
5.2541908 0.12583223
5.2546509 0.12443307
5.255111 0.12322851
5.2555711 0.12221998
5.2560312 0.12140283
5.2564913 0.12078182
5.2569514 0.12036171
5.2574115 0.12014727
5.2578716 0.12014326
5.2583317 0.12035444
5.2587918 0.12078558
5.2592519 0.12144143
5.2597119 0.12232677
5.260172 0.12343835
5.2606321 0.12469277
5.2610922 0.12605988
5.2615523 0.12753105
5.2620124 0.1290977
5.2624725 0.13075119
5.2629326 0.13248292
5.2633927 0.13428427
5.2638528 0.13614665
5.2643129 0.13806142
5.264773 0.14001999
5.265233 0.14203872
5.2656931 0.14423995
5.2661532 0.14660042
5.2666133 0.14907153
5.2670734 0.15160469
5.2675335 0.15415131
5.2679936 0.1566628
5.2684537 0.15909055
5.2689138 0.16138599
5.2693739 0.1635005
5.269834 0.16538551
5.2702941 0.16700788
5.2707542 0.16840475
5.2712142 0.16959873
5.2716743 0.17060898
5.2721344 0.17145465
5.2725945 0.17215491
5.2730546 0.17272891
5.2735147 0.17319581
5.2739748 0.17357477
5.2744349 0.17388494
5.274895 0.17414549
5.2753551 0.17428828
5.2758152 0.17416256
5.2762753 0.17383343
5.2767353 0.1733741
5.2771954 0.17285776
5.2776555 0.17235764
5.2781156 0.17194693
5.2785757 0.17169884
5.2790358 0.17168657
5.2794959 0.17198334
5.279956 0.17266234
5.2804161 0.17360195
5.2808762 0.17455113
5.2813363 0.17550694
5.2817964 0.17646849
5.2822565 0.1774349
5.2827165 0.17840529
5.2831766 0.17937878
5.2836367 0.18035449
5.2840968 0.18133153
5.2845569 0.18230902
5.285017 0.18328609
5.2854771 0.18426371
5.2859372 0.1852433
5.2863973 0.18622499
5.2868574 0.18720893
5.2873175 0.18819524
5.2877776 0.18918405
5.2882376 0.1901755
5.2886977 0.19116972
5.2891578 0.19216685
5.2896179 0.19316702
5.290078 0.19417527
5.2905381 0.19540403
5.2909982 0.19694553
5.2914583 0.1987709
5.2919184 0.20085126
5.2923785 0.20315772
5.2928386 0.20566142
5.2932987 0.20833345
5.2937588 0.21114496
5.2942188 0.21406705
5.2946789 0.21707085
5.295139 0.22015586
5.2955991 0.22370933
5.2960592 0.22776993
5.2965193 0.23221759
5.2969794 0.23693221
5.2974395 0.2417937
5.2978996 0.24668198
5.2983597 0.25147697
5.2988198 0.25605858
5.2992799 0.26030671
5.2997399 0.26410129
5.3002 0.26736731
5.3006601 0.27037977
5.3011202 0.27320333
5.3015803 0.27583257
5.3020404 0.27826205
5.3025005 0.28048635
5.3029606 0.28250004
5.3034207 0.2842977
5.3038808 0.28587388
5.3043409 0.28722318
5.304801 0.28834015
5.3052611 0.28919154
5.3057211 0.28967854
5.3061812 0.28986347
5.3066413 0.28982753
5.3071014 0.28965193
5.3075615 0.28941786
5.3080216 0.28920652
5.3084817 0.28909913
5.3089418 0.28917688
5.3094019 0.28952097
5.309862 0.2902126
5.3103221 0.29128106
5.3107822 0.29259394
5.3112422 0.29409369
5.3117023 0.29573036
5.3121624 0.29745399
5.3126225 0.29921462
5.3130826 0.30096228
5.3135427 0.30264702
5.3140028 0.30421887
5.3144629 0.30562788
5.314923 0.30682409
5.3153831 0.30783795
5.3158432 0.30878579
5.3163033 0.30965274
5.3167634 0.31042081
5.3172234 0.31107203
5.3176835 0.31158844
5.3181436 0.31195206
5.3186037 0.3121449
5.3190638 0.31214901
5.3195239 0.31194641
5.319984 0.31151913
5.3204441 0.31080318
5.3209042 0.30978097
5.3213643 0.30851685
5.3218244 0.30707526
5.3222845 0.30552064
5.3227445 0.30391742
5.3232046 0.30233006
5.3236647 0.30082298
5.3241248 0.29946062
5.3245849 0.29830742
5.325045 0.29742713
5.3255051 0.29677795
5.3259652 0.29627741
5.3264253 0.29588874
5.3268854 0.29557516
5.3273455 0.2952999
5.3278056 0.29502617
5.3282657 0.29471721
5.3287257 0.29433624
5.3291858 0.29384648
5.3296459 0.29321115
5.330106 0.29239784
5.3305661 0.29148626
5.3310262 0.29050839
5.3314863 0.28944999
5.3319464 0.28829677
5.3324065 0.2870345
5.3328666 0.28564891
5.3333267 0.28412573
5.3337868 0.28245072
5.3342468 0.28060961
5.3347069 0.27858814
5.335167 0.27638064
5.3356271 0.27407481
5.3360872 0.27170341
5.3365473 0.26927432
5.3370074 0.2667954
5.3374675 0.26427453
5.3379276 0.26171956
5.3383877 0.25913838
5.3388478 0.25653884
5.3393079 0.25392882
5.339768 0.25131618
5.340228 0.2486896
5.3406881 0.24594859
5.3411482 0.24310383
5.3416083 0.2401869
5.3420684 0.23722937
5.3425285 0.23426279
5.3429886 0.23131875
5.3434487 0.22842881
5.3439088 0.22562453
5.3443689 0.22293749
5.344829 0.22039926
5.3452891 0.21814968
5.3457491 0.21655114
5.3462092 0.21551467
5.3466693 0.21490964
5.3471294 0.21460544
5.3475895 0.21447145
5.3480496 0.21437706
5.3485097 0.21419164
5.3489698 0.21378457
5.3494299 0.21302524
5.34989 0.21178304
5.3503501 0.21007161
5.3508102 0.20818835
5.3512703 0.20618572
5.3517303 0.20410358
5.3521904 0.20198175
5.3526505 0.1998601
5.3531106 0.19777845
5.3535707 0.19577666
5.3540308 0.19389457
5.3544909 0.19217202
5.354951 0.19064885
5.3554111 0.18926392
5.3558712 0.18788241
5.3563313 0.18650249
5.3567914 0.18512368
5.3572515 0.18374551
5.3577115 0.18236753
5.3581716 0.18098926
5.3586317 0.17961022
5.3590918 0.17822996
5.3595519 0.17684799
5.360012 0.17546386
5.3604721 0.17407838
5.3609322 0.17269246
5.3613923 0.17130599
5.3618524 0.16991882
5.3623125 0.16853083
5.3627726 0.1671419
5.3632326 0.16575188
5.3636927 0.16436065
5.3641528 0.16296808
5.3646129 0.16157404
5.365073 0.16017527
5.3655331 0.15862448
5.3659932 0.15687529
5.3664533 0.15497505
5.3669134 0.15297111
5.3673735 0.15091082
5.3678336 0.14884152
5.3682937 0.14681058
5.3687538 0.14486533
5.3692138 0.14305313
5.3696739 0.14142134
5.370134 0.14000735
5.3705941 0.13867917
5.3710542 0.13737942
5.3715143 0.13610534
5.3719744 0.13485416
5.3724345 0.13362312
5.3728946 0.13240946
5.3733547 0.1312104
5.3738148 0.1300232
5.3742749 0.12884507
5.3747349 0.12767327
5.375195 0.12650526
5.3756551 0.12534164
5.3761152 0.12418379
5.3765753 0.12303289
5.3770354 0.12189011
5.3774955 0.12075661
5.3779556 0.11963355
5.3784157 0.11852212
5.3788758 0.11742347
5.3793359 0.11633877
5.379796 0.11526919
5.3802561 0.11422135
5.3807161 0.11322373
5.3811762 0.11228355
5.3816363 0.11140462
5.3820964 0.11059076
5.3825565 0.10984579
5.3830166 0.10917354
5.3834767 0.10857783
5.3839368 0.10806248
5.3843969 0.10763131
5.384857 0.10728815
5.3853171 0.10702415
5.3857772 0.10680126
5.3862372 0.10661285
5.3866973 0.10645473
5.3871574 0.10632272
5.3876175 0.10621264
5.3880776 0.10612031
5.3885377 0.10604154
5.3889978 0.10597216
5.3894579 0.10590797
5.389918 0.10584481
5.3903781 0.10579503
5.3908382 0.10578364
5.3912983 0.10580272
5.3917584 0.10584351
5.3922184 0.10589729
5.3926785 0.10595532
5.3931386 0.10600886
5.3935987 0.10604918
5.3940588 0.10606755
5.3945189 0.10605521
5.394979 0.10600345
5.3954391 0.10577392
5.3958992 0.10525011
5.3963593 0.1044966
5.3968194 0.10357834
5.3972795 0.10256025
5.3977395 0.10150725
5.3981996 0.10048427
5.3986597 0.099556238
5.3991198 0.098788079
5.3995799 0.098244721
5.40004 0.097990593
5.4005001 0.097993617
5.4009602 0.098172803
5.4014203 0.098487254
5.4018804 0.098896076
5.4023405 0.09935837
5.4028006 0.09983324
5.4032607 0.10027979
5.4037207 0.10065712
5.4041808 0.10092434
5.4046409 0.10104055
5.405101 0.10097001
5.4055611 0.1008256
5.4060212 0.10066843
5.4064813 0.10049867
5.4069414 0.10031645
5.4074015 0.10012195
5.4078616 0.09991531
5.4083217 0.099696682
5.4087818 0.099466221
5.4092418 0.09922408
5.4097019 0.098970413
5.410162 0.098699057
5.4106221 0.098344188
5.4110822 0.097909505
5.4115423 0.097421947
5.4120024 0.096908454
5.4124625 0.096395966
5.4129226 0.095911421
5.4133827 0.095481761
5.4138428 0.095133923
5.4143029 0.094894848
5.414763 0.094791474
5.415223 0.094844865
5.4156831 0.095027029
5.4161432 0.095312933
5.4166033 0.095682083
5.4170634 0.096113985
5.4175235 0.096588147
5.4179836 0.097084075
5.4184437 0.097581276
5.4189038 0.098059256
5.4193639 0.098497522
5.419824 0.098875581
5.4202841 0.09918863
5.4207441 0.099485924
5.4212042 0.099773444
5.4216643 0.10005166
5.4221244 0.10032103
5.4225845 0.10058202
5.4230446 0.10083511
5.4235047 0.10108076
5.4239648 0.10131942
5.4244249 0.10155158
5.424885 0.10177769
5.4253451 0.10193746
5.4258052 0.10190415
5.4262653 0.10171292
5.4267253 0.1014061
5.4271854 0.10102603
5.4276455 0.10061503
5.4281056 0.10021546
5.4285657 0.099869637
5.4290258 0.099619902
5.4294859 0.099508589
5.429946 0.099578033
5.4304061 0.099879507
5.4308662 0.10042936
5.4313263 0.10120278
5.4317864 0.10217466
5.4322464 0.10331989
5.4327065 0.10461336
5.4331666 0.10602995
5.4336267 0.10754455
5.4340868 0.10913204
5.4345469 0.11076732
5.435007 0.11242532
5.4354671 0.11426902
5.4359272 0.1164186
5.4363873 0.11880187
5.4368474 0.12134666
5.4373075 0.1239808
5.4377676 0.12663211
5.4382276 0.12922841
5.4386877 0.13169755
5.4391478 0.13396732
5.4396079 0.13596558
5.440068 0.13762201
5.4405281 0.13899078
5.4409882 0.14013633
5.4414483 0.14107078
5.4419084 0.14180623
5.4423685 0.1423548
5.4428286 0.1427286
5.4432887 0.14293973
5.4437487 0.14300032
5.4442088 0.14292246
5.4446689 0.14271828
5.445129 0.14238914
5.4455891 0.14177126
5.4460492 0.14085951
5.4465093 0.13972455
5.4469694 0.13843706
5.4474295 0.13706771
5.4478896 0.13568719
5.4483497 0.13436617
5.4488098 0.13317532
5.4492699 0.13218533
5.4497299 0.13146686
5.45019 0.13106981
5.4506501 0.13086158
5.4511102 0.13080753
5.4515703 0.13091117
5.4520304 0.131176
5.4524905 0.13160551
5.4529506 0.13220321
5.4534107 0.13297258
5.4538708 0.13391713
5.4543309 0.13504036
5.454791 0.13634576
5.4552511 0.13788701
5.4557111 0.13987811
5.4561712 0.14225651
5.4566313 0.14492125
5.4570914 0.1477714
5.4575515 0.15070602
5.4580116 0.15362415
5.4584717 0.15642487
5.4589318 0.15900722
5.4593919 0.16127027
5.459852 0.16311307
5.4603121 0.16448938
5.4607722 0.16554855
5.4612322 0.16636827
5.4616923 0.16701683
5.4621524 0.16756254
5.4626125 0.16807372
5.4630726 0.16861865
5.4635327 0.16926565
5.4639928 0.17008302
5.4644529 0.17113907
5.464913 0.17250209
5.4653731 0.17415635
5.4658332 0.17595082
5.4662933 0.17785406
5.4667534 0.17983862
5.4672134 0.18187707
5.4676735 0.18394198
5.4681336 0.1860059
5.4685937 0.18804139
5.4690538 0.19002102
5.4695139 0.19191735
5.469974 0.19370294
5.4704341 0.1954172
5.4708942 0.19711687
5.4713543 0.19877645
5.4718144 0.20037021
5.4722745 0.20187242
5.4727345 0.20325735
5.4731946 0.20449927
5.4736547 0.20557244
5.4741148 0.20645113
5.4745749 0.20710962
5.475035 0.2075219
5.4754951 0.20762266
5.4759552 0.20739946
5.4764153 0.2068868
5.4768754 0.20611916
5.4773355 0.20513101
5.4777956 0.20395685
5.4782557 0.20263116
5.4787157 0.20118841
5.4791758 0.1996631
5.4796359 0.19808971
5.480096 0.19649611
5.4805561 0.19472263
5.4810162 0.19273666
5.4814763 0.1906038
5.4819364 0.18838963
5.4823965 0.18615974
5.4828566 0.18397972
5.4833167 0.18191517
5.4837768 0.18003167
5.4842368 0.17839482
5.4846969 0.1770702
5.485157 0.17610094
5.4856171 0.17525126
5.4860772 0.17443555
5.4865373 0.1736466
5.4869974 0.17287721
5.4874575 0.17212017
5.4879176 0.17136827
5.4883777 0.1706143
5.4888378 0.16985106
5.4892979 0.16907134
5.489758 0.16826794
5.490218 0.16742919
5.4906781 0.16652797
5.4911382 0.16557722
5.4915983 0.16459663
5.4920584 0.16360589
5.4925185 0.16262468
5.4929786 0.16167269
5.4934387 0.1607696
5.4938988 0.1599351
5.4943589 0.15918886
5.494819 0.15855058
5.4952791 0.15805454
5.4957391 0.15775633
5.4961992 0.15763028
5.4966593 0.1576432
5.4971194 0.15776193
5.4975795 0.15795328
5.4980396 0.15818406
5.4984997 0.1584211
5.4989598 0.15863122
5.4994199 0.15878125
5.49988 0.15883799
5.5003401 0.15879977
5.5008002 0.15873258
5.5012603 0.15864491
5.5017203 0.15854178
5.5021804 0.15842818
5.5026405 0.15830914
5.5031006 0.15818965
5.5035607 0.15807473
5.5040208 0.15796939
5.5044809 0.15787863
5.504941 0.15780745
5.5054011 0.15788697
5.5058612 0.15828016
5.5063213 0.15891785
5.5067814 0.1597279
5.5072414 0.16063819
5.5077015 0.16157659
5.5081616 0.16247098
5.5086217 0.16324923
5.5090818 0.1638392
5.5095419 0.16416878
5.510002 0.16416583
5.5104621 0.16359979
5.5109222 0.16238342
5.5113823 0.16065461
5.5118424 0.15855124
5.5123025 0.15621118
5.5127626 0.15377231
5.5132226 0.1513725
5.5136827 0.14914964
5.5141428 0.14724161
5.5146029 0.14578628
5.515063 0.14491644
5.5155231 0.1443971
5.5159832 0.14401148
5.5164433 0.14372323
5.5169034 0.14349598
5.5173635 0.14329336
5.5178236 0.143079
5.5182837 0.14281653
5.5187437 0.14246958
5.5192038 0.1420018
5.5196639 0.1413768
5.520124 0.14056623
5.5205841 0.13969743
5.5210442 0.13882652
5.5215043 0.13795407
5.5219644 0.13708063
5.5224245 0.13620677
5.5228846 0.13533304
5.5233447 0.13446
5.5238048 0.13358822
5.5242649 0.13271824
5.5247249 0.13185064
5.525185 0.13098595
5.5256451 0.13012409
5.5261052 0.1292645
5.5265653 0.12840663
5.5270254 0.12754991
5.5274855 0.12669376
5.5279456 0.12583762
5.5284057 0.12498092
5.5288658 0.12412311
5.5293259 0.1232636
5.529786 0.12240183
5.530246 0.12151176
5.5307061 0.12047201
5.5311662 0.11929379
5.5316263 0.11800878
5.5320864 0.11664864
5.5325465 0.11524504
5.5330066 0.11382965
5.5334667 0.11243414
5.5339268 0.11109017
5.5343869 0.10982942
5.534847 0.10868354
5.5353071 0.10767694
5.5357672 0.10680083
5.5362272 0.10604946
5.5366873 0.1054182
5.5371474 0.10490242
5.5376075 0.1044975
5.5380676 0.10419881
5.5385277 0.10400174
5.5389878 0.10390164
5.5394479 0.10389389
5.539908 0.10397388
5.5403681 0.10419693
5.5408282 0.10465771
5.5412883 0.10531056
5.5417483 0.10610576
5.5422084 0.10699359
5.5426685 0.10792434
5.5431286 0.10884829
5.5435887 0.10971571
5.5440488 0.1104769
5.5445089 0.11108214
5.544969 0.1114817
5.5454291 0.1117005
5.5458892 0.11181994
5.5463493 0.11184616
5.5468094 0.11178494
5.5472695 0.11164206
5.5477295 0.11142332
5.5481896 0.11113448
5.5486497 0.11078133
5.5491098 0.11036967
5.5495699 0.10990526
5.55003 0.10939259
5.5504901 0.10851534
5.5509502 0.10712479
5.5514103 0.10536293
5.5518704 0.10337179
5.5523305 0.10129337
5.5527906 0.099269682
5.5532507 0.097442741
5.5537107 0.095954557
5.5541708 0.09494714
5.5546309 0.094562503
5.555091 0.094926436
5.5555511 0.095598716
5.5560112 0.096319338
5.5564713 0.097078734
5.5569314 0.097867335
5.5573915 0.098675572
5.5578516 0.099493876
5.5583117 0.10031268
5.5587718 0.10112241
5.5592318 0.10191351
5.5596919 0.10267639
5.560152 0.10340461
5.5606121 0.10413107
5.5610722 0.10486338
5.5615323 0.10559674
5.5619924 0.10632634
5.5624525 0.10704739
5.5629126 0.10775508
5.5633727 0.10844462
5.5638328 0.10911119
5.5642929 0.10975
5.564753 0.11035625
5.565213 0.11087892
5.5656731 0.11102133
5.5661332 0.11079893
5.5665933 0.11029344
5.5670534 0.10958658
5.5675135 0.1087601
5.5679736 0.10789573
5.5684337 0.1070752
5.5688938 0.10638023
5.5693539 0.10589257
5.569814 0.10569394
5.5702741 0.10579486
5.5707341 0.10594452
5.5711942 0.10611126
5.5716543 0.10629396
5.5721144 0.10649152
5.5725745 0.10670284
5.5730346 0.10692681
5.5734947 0.10716233
5.5739548 0.10740829
5.5744149 0.10766359
5.574875 0.10792711
5.5753351 0.10819678
5.5757952 0.10847171
5.5762553 0.10875623
5.5767153 0.10905489
5.5771754 0.10937223
5.5776355 0.1097128
5.5780956 0.11008115
5.5785557 0.1104818
5.5790158 0.11091931
5.5794759 0.11139822
5.579936 0.11192308
5.5803961 0.11261976
5.5808562 0.11365707
5.5813163 0.11497588
5.5817764 0.11651368
5.5822364 0.11820795
5.5826965 0.11999618
5.5831566 0.12181587
5.5836167 0.1236045
5.5840768 0.12529956
5.5845369 0.12683853
5.584997 0.12815891
5.5854571 0.12931892
5.5859172 0.13041515
5.5863773 0.13143821
5.5868374 0.1323787
5.5872975 0.13322723
5.5877576 0.1339744
5.5882176 0.13461083
5.5886777 0.13512712
5.5891378 0.13551387
5.5895979 0.13576169
5.590058 0.13585827
5.5905181 0.13559046
5.5909782 0.13489369
5.5914383 0.13385626
5.5918984 0.13256648
5.5923585 0.13111263
5.5928186 0.12958302
5.5932787 0.12806594
5.5937387 0.12664969
5.5941988 0.12542257
5.5946589 0.12447288
5.595119 0.12387547
5.5955791 0.12342448
5.5960392 0.12304228
5.5964993 0.12275604
5.5969594 0.12259293
5.5974195 0.12258014
5.5978796 0.12274483
5.5983397 0.12311418
5.5987998 0.12371536
5.5992599 0.12457556
5.5997199 0.12572194
5.60018 0.12719256
5.6006401 0.12908189
5.6011002 0.13133427
5.6015603 0.13386051
5.6020204 0.13657145
5.6024805 0.13937791
5.6029406 0.14219074
5.6034007 0.14492075
5.6038608 0.14747879
5.6043209 0.14977567
5.604781 0.15172222
5.605241 0.15329109
5.6057011 0.15476874
5.6061612 0.15621205
5.6066213 0.15763056
5.6070814 0.15903385
5.6075415 0.16043146
5.6080016 0.16183296
5.6084617 0.1632479
5.6089218 0.16468585
5.6093819 0.16615636
5.609842 0.167669
5.6103021 0.16922927
5.6107622 0.17082564
5.6112222 0.17245056
5.6116823 0.17409724
5.6121424 0.17575892
5.6126025 0.17742882
5.6130626 0.17910016
5.6135227 0.18076618
5.6139828 0.1824201
5.6144429 0.18405514
5.614903 0.18566454
5.6153631 0.18709823
5.6158232 0.18810601
5.6162833 0.18878852
5.6167433 0.18925754
5.6172034 0.18962483
5.6176635 0.19000215
5.6181236 0.19050126
5.6185837 0.19123393
5.6190438 0.19231193
5.6195039 0.19384701
5.619964 0.19595093
5.6204241 0.19859773
5.6208842 0.20160319
5.6213443 0.20489887
5.6218044 0.20841711
5.6222645 0.21209026
5.6227245 0.21585068
5.6231846 0.2196307
5.6236447 0.22336269
5.6241048 0.22697899
5.6245649 0.23041195
5.625025 0.23359434
5.6254851 0.23662602
5.6259452 0.23962799
5.6264053 0.24260795
5.6268654 0.2455736
5.6273255 0.24853264
5.6277856 0.25149278
5.6282456 0.25446171
5.6287057 0.25744714
5.6291658 0.26045676
5.6296259 0.26349828
5.630086 0.26658087
5.6305461 0.2697599
5.6310062 0.27304326
5.6314663 0.27640756
5.6319264 0.27982941
5.6323865 0.28328541
5.6328466 0.28675216
5.6333067 0.29020628
5.6337668 0.29362437
5.6342268 0.29698303
5.6346869 0.30025887
5.635147 0.30342295
5.6356071 0.30638558
5.6360672 0.3091356
5.6365273 0.31169019
5.6369874 0.31406648
5.6374475 0.31628165
5.6379076 0.31835286
5.6383677 0.32029725
5.6388278 0.32213199
5.6392879 0.32387424
5.6397479 0.32554115
5.640208 0.32710161
5.6406681 0.32824672
5.6411282 0.32899594
5.6415883 0.32944347
5.6420484 0.32968348
5.6425085 0.32981017
5.6429686 0.32991771
5.6434287 0.33010029
5.6438888 0.33045211
5.6443489 0.33106733
5.644809 0.33204015
5.6452691 0.33351771
5.6457291 0.33571091
5.6461892 0.33847758
5.6466493 0.34164112
5.6471094 0.3450249
5.6475695 0.3484523
5.6480296 0.35174668
5.6484897 0.35473144
5.6489498 0.35722993
5.6494099 0.35906555
5.64987 0.36006166
5.6503301 0.3603246
5.6507902 0.3605378
5.6512503 0.36074383
5.6517103 0.36094373
5.6521704 0.36113852
5.6526305 0.36132924
5.6530906 0.3615169
5.6535507 0.36170255
5.6540108 0.36188722
5.6544709 0.36207192
5.654931 0.36225769
5.6553911 0.3624466
5.6558512 0.36263946
5.6563113 0.36283379
5.6567714 0.36302711
5.6572314 0.36321689
5.6576915 0.36340064
5.6581516 0.36357584
5.6586117 0.36373998
5.6590718 0.36389057
5.6595319 0.36402508
5.659992 0.36414102
5.6604521 0.36337298
5.6609122 0.36098578
5.6613723 0.35726908
5.6618324 0.35251281
5.6622925 0.34700691
5.6627526 0.34104133
5.6632126 0.33490598
5.6636727 0.32889082
5.6641328 0.32328578
5.6645929 0.3183808
5.665053 0.31445755
5.6655131 0.31100294
5.6659732 0.30759319
5.6664333 0.30425758
5.6668934 0.30102539
5.6673535 0.29792588
5.6678136 0.29498834
5.6682737 0.29224204
5.6687337 0.28971625
5.6691938 0.28744025
5.6696539 0.28544331
5.670114 0.28377115
5.6705741 0.28277118
5.6710342 0.28245164
5.6714943 0.28265133
5.6719544 0.28320905
5.6724145 0.2839636
5.6728746 0.2847538
5.6733347 0.28541844
5.6737948 0.28579633
5.6742549 0.28572626
5.6747149 0.28504705
5.675175 0.28363629
5.6756351 0.28179872
5.6760952 0.27968676
5.6765553 0.27736436
5.6770154 0.27489545
5.6774755 0.27234396
5.6779356 0.26977384
5.6783957 0.26724902
5.6788558 0.26483344
5.6793159 0.26259103
5.679776 0.26058574
5.680236 0.25885298
5.6806961 0.25727115
5.6811562 0.25582038
5.6816163 0.25450413
5.6820764 0.25332582
5.6825365 0.2522889
5.6829966 0.25139682
5.6834567 0.25065301
5.6839168 0.25006091
5.6843769 0.24962398
5.684837 0.24934564
5.6852971 0.24945838
5.6857572 0.25065369
5.6862172 0.25275935
5.6866773 0.2555289
5.6871374 0.25871592
5.6875975 0.26207395
5.6880576 0.26535657
5.6885177 0.26831731
5.6889778 0.27070975
5.6894379 0.27228744
5.689898 0.27280394
5.6903581 0.27227042
5.6908182 0.27120118
5.6912783 0.2697256
5.6917383 0.2679551
5.6921984 0.26600106
5.6926585 0.26397491
5.6931186 0.26198803
5.6935787 0.26015185
5.6940388 0.25857776
5.6944989 0.25737717
5.694959 0.25666149
5.6954191 0.25634767
5.6958792 0.25618336
5.6963393 0.25612818
5.6967994 0.25614342
5.6972595 0.25619037
5.6977195 0.25623033
5.6981796 0.25622457
5.6986397 0.2561344
5.6990998 0.2559211
5.6995599 0.25554596
5.70002 0.25497051
5.7004801 0.25429589
5.7009402 0.25361744
5.7014003 0.2529194
5.7018604 0.25218601
5.7023205 0.2514015
5.7027806 0.25055011
5.7032406 0.24961609
5.7037007 0.24858365
5.7041608 0.24743705
5.7046209 0.24616052
5.705081 0.24474033
5.7055411 0.24324991
5.7060012 0.2417364
5.7064613 0.24020491
5.7069214 0.23866053
5.7073815 0.23710836
5.7078416 0.2355535
5.7083017 0.23400104
5.7087618 0.23245608
5.7092218 0.23092373
5.7096819 0.22940907
5.710142 0.22791669
5.7106021 0.22644175
5.7110622 0.22497971
5.7115223 0.22352801
5.7119824 0.22208407
5.7124425 0.22064533
5.7129026 0.21920924
5.7133627 0.21777323
5.7138228 0.21633473
5.7142829 0.21489118
5.7147429 0.21344002
5.715203 0.21192401
5.7156631 0.20996971
5.7161232 0.20761929
5.7165833 0.20500981
5.7170434 0.20227833
5.7175035 0.19956191
5.7179636 0.19699761
5.7184237 0.1947225
5.7188838 0.19287363
5.7193439 0.19158807
5.719804 0.19100288
5.7202641 0.19117905
5.7207241 0.19182433
5.7211842 0.19283335
5.7216443 0.19413637
5.7221044 0.19566368
5.7225645 0.19734557
5.7230246 0.19911231
5.7234847 0.20089418
5.7239448 0.20262148
5.7244049 0.20422447
5.724865 0.20563344
5.7253251 0.20682615
5.7257852 0.20791376
5.7262452 0.20892877
5.7267053 0.20989686
5.7271654 0.21084371
5.7276255 0.21179502
5.7280856 0.21277647
5.7285457 0.21381373
5.7290058 0.2149325
5.7294659 0.21615845
5.729926 0.21751727
5.7303861 0.21932779
5.7308462 0.22202641
5.7313063 0.22544122
5.7317664 0.22938864
5.7322264 0.23368509
5.7326865 0.23814697
5.7331466 0.24259071
5.7336067 0.24683272
5.7340668 0.25068942
5.7345269 0.25397721
5.734987 0.25651252
5.7354471 0.25856375
5.7359072 0.26057367
5.7363673 0.2625464
5.7368274 0.26448566
5.7372875 0.26639522
5.7377475 0.26827882
5.7382076 0.27014021
5.7386677 0.27198314
5.7391278 0.27381136
5.7395879 0.27562861
5.740048 0.27743849
5.7405081 0.27922719
5.7409682 0.28098339
5.7414283 0.28270648
5.7418884 0.28439585
5.7423485 0.28605089
5.7428086 0.28767097
5.7432687 0.2892555
5.7437287 0.29080385
5.7441888 0.29231541
5.7446489 0.29378958
5.745109 0.29518285
5.7455691 0.29552715
5.7460292 0.29463322
5.7464893 0.2927839
5.7469494 0.29026203
5.7474095 0.28735046
5.7478696 0.28433201
5.7483297 0.28148954
5.7487898 0.27910589
5.7492498 0.2774639
5.7497099 0.27684641
5.75017 0.27749427
5.7506301 0.27910058
5.7510902 0.28141066
5.7515503 0.28426255
5.7520104 0.28749429
5.7524705 0.29094393
5.7529306 0.29444951
5.7533907 0.29784907
5.7538508 0.30098065
5.7543109 0.30368231
5.754771 0.30579208
5.755231 0.30724722
5.7556911 0.30852397
5.7561512 0.30968031
5.7566113 0.31068197
5.7570714 0.3114947
5.7575315 0.31208424
5.7579916 0.31241632
5.7584517 0.3124567
5.7589118 0.31217112
5.7593719 0.31152531
5.759832 0.31048501
5.7602921 0.30894213
5.7607522 0.30667586
5.7612122 0.3038069
5.7616723 0.30048446
5.7621324 0.29685775
5.7625925 0.29307598
5.7630526 0.28928837
5.7635127 0.28564413
5.7639728 0.28229247
5.7644329 0.2793826
5.764893 0.27706374
5.7653531 0.27523992
5.7658132 0.27345027
5.7662733 0.27173561
5.7667333 0.27015852
5.7671934 0.26878158
5.7676535 0.26766735
5.7681136 0.26687842
5.7685737 0.26647736
5.7690338 0.26652674
5.7694939 0.26708914
5.769954 0.26822713
5.7704141 0.26982378
5.7708742 0.27161901
5.7713343 0.27357176
5.7717944 0.275643
5.7722545 0.2777937
5.7727145 0.27998483
5.7731746 0.28217738
5.7736347 0.2843323
5.7740948 0.28641058
5.7745549 0.28837319
5.775015 0.29018114
5.7754751 0.29183928
5.7759352 0.29339135
5.7763953 0.29486251
5.7768554 0.29627794
5.7773155 0.29766281
5.7777756 0.29904228
5.7782356 0.30044153
5.7786957 0.30188572
5.7791558 0.30340002
5.7796159 0.30500961
5.780076 0.30675013
5.7805361 0.30909613
5.7809962 0.3121808
5.7814563 0.31584856
5.7819164 0.31994384
5.7823765 0.32431107
5.7828366 0.32879466
5.7832967 0.33323904
5.7837568 0.33748864
5.7842168 0.34138788
5.7846769 0.34478119
5.785137 0.34748688
5.7855971 0.34904994
5.7860572 0.34955481
5.7865173 0.34926545
5.7869774 0.34844583
5.7874375 0.34735991
5.7878976 0.34627166
5.7883577 0.34544505
5.7888178 0.34514405
5.7892779 0.34563261
5.7897379 0.3471747
5.790198 0.34999507
5.7906581 0.35388137
5.7911182 0.35858309
5.7915783 0.36389291
5.7920384 0.36960351
5.7924985 0.37550758
5.7929586 0.3813978
5.7934187 0.38706685
5.7938788 0.39230743
5.7943389 0.39691221
5.794799 0.40067387
5.7952591 0.4035582
5.7957191 0.40625905
5.7961792 0.40887919
5.7966393 0.41142393
5.7970994 0.41389855
5.7975595 0.41630834
5.7980196 0.41865859
5.7984797 0.42095461
5.7989398 0.42320167
5.7993999 0.42540507
5.79986 0.42757011
5.8003201 0.42968888
5.8007802 0.43172239
5.8012402 0.43366217
5.8017003 0.43550209
5.8021604 0.43723602
5.8026205 0.43885783
5.8030806 0.44036139
5.8035407 0.44174057
5.8040008 0.44298925
5.8044609 0.44410129
5.804921 0.44507057
5.8053811 0.44521352
5.8058412 0.44347473
5.8063013 0.44021041
5.8067614 0.43580781
5.8072214 0.43065419
5.8076815 0.42513681
5.8081416 0.41964292
5.8086017 0.41455978
5.8090618 0.41027465
5.8095219 0.40717478
5.809982 0.40564744
5.8104421 0.40570508
5.8109022 0.40688661
5.8113623 0.40893611
5.8118224 0.41159813
5.8122825 0.41461721
5.8127425 0.41773788
5.8132026 0.42070471
5.8136627 0.42326222
5.8141228 0.42515496
5.8145829 0.42612748
5.815043 0.42592588
5.8155031 0.42459853
5.8159632 0.42244868
5.8164233 0.4196983
5.8168834 0.41656936
5.8173435 0.41328384
5.8178036 0.41006371
5.8182637 0.40713094
5.8187237 0.40470751
5.8191838 0.40301538
5.8196439 0.40227655
5.820104 0.40267871
5.8205641 0.40348217
5.8210242 0.40430361
5.8214843 0.40513864
5.8219444 0.40598284
5.8224045 0.40683181
5.8228646 0.40768113
5.8233247 0.4085264
5.8237848 0.40936321
5.8242448 0.41018715
5.8247049 0.41099382
5.825165 0.41178008
5.8256251 0.41255778
5.8260852 0.41333164
5.8265453 0.41410263
5.8270054 0.41487175
5.8274655 0.41563998
5.8279256 0.41640829
5.8283857 0.41717768
5.8288458 0.41794912
5.8293059 0.41872361
5.829766 0.41950212
5.830226 0.42032099
5.8306861 0.42137952
5.8311462 0.42266133
5.8316063 0.42410964
5.8320664 0.42566768
5.8325265 0.42727867
5.8329866 0.42888584
5.8334467 0.43043241
5.8339068 0.4318616
5.8343669 0.43311665
5.834827 0.43414078
5.8352871 0.4347161
5.8357471 0.43429507
5.8362072 0.43302304
5.8366673 0.43111017
5.8371274 0.42876661
5.8375875 0.42620254
5.8380476 0.42362812
5.8385077 0.42125352
5.8389678 0.41928889
5.8394279 0.41794442
5.839888 0.41743025
5.8403481 0.41770345
5.8408082 0.41823712
5.8412683 0.41896132
5.8417283 0.41982974
5.8421884 0.42079612
5.8426485 0.42181417
5.8431086 0.42283761
5.8435687 0.42382016
5.8440288 0.42471554
5.8444889 0.42547746
5.844949 0.42605964
5.8454091 0.42648152
5.8458692 0.42681913
5.8463293 0.42706549
5.8467894 0.42721267
5.8472494 0.42725274
5.8477095 0.42717777
5.8481696 0.42697983
5.8486297 0.42665099
5.8490898 0.42618332
5.8495499 0.42556889
5.85001 0.42479937
5.8504701 0.42306432
5.8509302 0.4198569
5.8513903 0.4155184
5.8518504 0.41039013
5.8523105 0.4048134
5.8527706 0.3991295
5.8532306 0.39367975
5.8536907 0.38880545
5.8541508 0.3848479
5.8546109 0.38214841
5.855071 0.38102666
5.8555311 0.38060364
5.8559912 0.38026975
5.8564513 0.38002338
5.8569114 0.37986292
5.8573715 0.37978677
5.8578316 0.3797933
5.8582917 0.37988092
5.8587518 0.38004802
5.8592118 0.38029297
5.8596719 0.38061418
5.860132 0.38100703
5.8605921 0.38142024
5.8610522 0.38183881
5.8615123 0.38226667
5.8619724 0.38270778
5.8624325 0.38316608
5.8628926 0.38364552
5.8633527 0.38415003
5.8638128 0.38468357
5.8642729 0.38525007
5.8647329 0.38585349
5.865193 0.38652252
5.8656531 0.38744784
5.8661132 0.38861782
5.8665733 0.38996972
5.8670334 0.3914408
5.8674935 0.39296832
5.8679536 0.39448953
5.8684137 0.3959417
5.8688738 0.39726207
5.8693339 0.39838792
5.869794 0.39925649
5.8702541 0.39978386
5.8707141 0.39986052
5.8711742 0.39954722
5.8716343 0.39892339
5.8720944 0.39806846
5.8725545 0.39706186
5.8730146 0.39598301
5.8734747 0.39491136
5.8739348 0.39392633
5.8743949 0.39310735
5.874855 0.39253385
5.8753151 0.39224135
5.8757752 0.39213896
5.8762352 0.39222144
5.8766953 0.39249161
5.8771554 0.39295227
5.8776155 0.39360623
5.8780756 0.3944563
5.8785357 0.39550528
5.8789958 0.39675598
5.8794559 0.39821122
5.879916 0.39987379
5.8803761 0.4025499
5.8808362 0.40751345
5.8812963 0.41428288
5.8817564 0.42233363
5.8822164 0.43114111
5.8826765 0.44018075
5.8831366 0.44892796
5.8835967 0.45685817
5.8840568 0.46344681
5.8845169 0.46816929
5.884977 0.47050103
5.8854371 0.47127203
5.8858972 0.47194612
5.8863573 0.47254655
5.8868174 0.47309301
5.8872775 0.47360524
5.8877375 0.47410293
5.8881976 0.47460579
5.8886577 0.47513354
5.8891178 0.47570588
5.8895779 0.47634253
5.890038 0.477063
5.8904981 0.47784848
5.8909582 0.47866941
5.8914183 0.47951606
5.8918784 0.48037867
5.8923385 0.48124752
5.8927986 0.48211286
5.8932587 0.48296496
5.8937187 0.48379408
5.8941788 0.48459047
5.8946389 0.4853444
5.895099 0.48601964
5.8955591 0.48590283
5.8960192 0.4848559
5.8964793 0.48311855
5.8969394 0.48093049
5.8973995 0.47853144
5.8978596 0.47616112
5.8983197 0.47405924
5.8987798 0.4724655
5.8992398 0.47161963
5.8996999 0.47176135
5.90016 0.47305333
5.9006201 0.47473226
5.9010802 0.47652894
5.9015403 0.47842677
5.9020004 0.48040913
5.9024605 0.48245944
5.9029206 0.48456109
5.9033807 0.48669748
5.9038408 0.488852
5.9043009 0.49100806
5.904761 0.49314906
5.905221 0.49527828
5.9056811 0.49750476
5.9061412 0.49982605
5.9066013 0.50221598
5.9070614 0.50464839
5.9075215 0.50709714
5.9079816 0.50953607
5.9084417 0.51193903
5.9089018 0.51427985
5.9093619 0.51653239
5.909822 0.51867048
5.9102821 0.52011444
5.9107421 0.51893086
5.9112022 0.51546758
5.9116623 0.51030821
5.9121224 0.50403636
5.9125825 0.49723561
5.9130426 0.49048958
5.9135027 0.48438188
5.9139628 0.47949609
5.9144229 0.47641584
5.914883 0.47572471
5.9153431 0.47721799
5.9158032 0.47918533
5.9162633 0.48145971
5.9167233 0.48395869
5.9171834 0.48659979
5.9176435 0.48930057
5.9181036 0.49197857
5.9185637 0.49455132
5.9190238 0.49693637
5.9194839 0.49905126
5.919944 0.50081352
5.9204041 0.50236217
5.9208642 0.503988
5.9213243 0.5056548
5.9217844 0.50732219
5.9222444 0.50894981
5.9227045 0.51049729
5.9231646 0.51192425
5.9236247 0.51319033
5.9240848 0.51425517
5.9245449 0.51507838
5.925005 0.51561962
5.9254651 0.51596888
5.9259252 0.51624253
5.9263853 0.51644751
5.9268454 0.51659074
5.9273055 0.51667917
5.9277656 0.51671974
5.9282256 0.51671938
5.9286857 0.51668503
5.9291458 0.51662363
5.9296059 0.51654211
5.930066 0.51644679
5.9305261 0.5163086
5.9309862 0.51611667
5.9314463 0.51588253
5.9319064 0.51561768
5.9323665 0.51533365
5.9328266 0.51504194
5.9332867 0.51475408
5.9337467 0.51448156
5.9342068 0.51423592
5.9346669 0.51402866
5.935127 0.5138854
5.9355871 0.51405333
5.9360472 0.51456207
5.9365073 0.51533665
5.9369674 0.51630212
5.9374275 0.51738353
5.9378876 0.51850593
5.9383477 0.51959435
5.9388078 0.52057385
5.9392679 0.52136947
5.9397279 0.52190626
5.940188 0.52203647
5.9406481 0.52113867
5.9411082 0.51927005
5.9415683 0.51665778
5.9420284 0.513529
5.9424885 0.51011088
5.9429486 0.50663058
5.9434087 0.50331526
5.9438688 0.50039207
5.9443289 0.49808818
5.944789 0.49663075
5.945249 0.49627292
5.9457091 0.49717487
5.9461692 0.49909563
5.9466293 0.50175788
5.9470894 0.5048843
5.9475495 0.50819758
5.9480096 0.51142039
5.9484697 0.51427542
5.9489298 0.51648534
5.9493899 0.51777284
5.94985 0.5178606
5.9503101 0.51680876
5.9507702 0.51553796
5.9512302 0.51411991
5.9516903 0.51255216
5.9521504 0.51083229
5.9526105 0.50895784
5.9530706 0.50692637
5.9535307 0.50473546
5.9539908 0.50238265
5.9544509 0.49986551
5.954911 0.4971816
5.9553711 0.49433351
5.9558312 0.49134661
5.9562913 0.48825097
5.9567514 0.4850766
5.9572114 0.48185348
5.9576715 0.47861161
5.9581316 0.47538098
5.9585917 0.47219158
5.9590518 0.46907342
5.9595119 0.46605648
5.959972 0.46317075
5.9604321 0.46039634
5.9608922 0.45770556
5.9613523 0.45513672
5.9618124 0.45272837
5.9622725 0.45051903
5.9627325 0.44854725
5.9631926 0.44685155
5.9636527 0.44547048
5.9641128 0.44444257
5.9645729 0.44380636
5.965033 0.44360171
5.9654931 0.44412315
5.9659532 0.44546329
5.9664133 0.44746289
5.9668734 0.44996269
5.9673335 0.45280346
5.9677936 0.45582596
5.9682537 0.45887095
5.9687137 0.46177917
5.9691738 0.46439138
5.9696339 0.46654835
5.970094 0.46810559
5.9705541 0.46940427
5.9710142 0.47062735
5.9714743 0.47174799
5.9719344 0.47273937
5.9723945 0.47357465
5.9728546 0.47422699
5.9733147 0.47466957
5.9737748 0.47487555
5.9742348 0.4748181
5.9746949 0.47447038
5.975155 0.47377017
5.9756151 0.47229564
5.9760752 0.4700576
5.9765353 0.46721773
5.9769954 0.46393773
5.9774555 0.46037926
5.9779156 0.45670403
5.9783757 0.45307371
5.9788358 0.44964999
5.9792959 0.44659457
5.979756 0.44406912
5.980216 0.44218209
5.9806761 0.4406746
5.9811362 0.43948458
5.9815963 0.43861019
5.9820564 0.43804962
5.9825165 0.43780105
5.9829766 0.43786266
5.9834367 0.43823264
5.9838968 0.43890916
5.9843569 0.4398904
5.984817 0.44117455
5.9852771 0.44306797
5.9857371 0.44666749
5.9861972 0.45174514
5.9866573 0.45792866
5.9871174 0.46484581
5.9875775 0.47212433
5.9880376 0.47939196
5.9884977 0.48627646
5.9889578 0.49240556
5.9894179 0.49740703
5.989878 0.50090859
5.9903381 0.50263447
5.9907982 0.50281548
5.9912583 0.50179107
5.9917183 0.49989639
5.9921784 0.49746659
5.9926385 0.49483684
5.9930986 0.49234229
5.9935587 0.4903181
5.9940188 0.48909943
5.9944789 0.48902142
5.994939 0.49041925
5.9953991 0.49322203
5.9958592 0.49680801
5.9963193 0.50100009
5.9967794 0.50562914
5.9972394 0.51052605
5.9976995 0.51552172
5.9981596 0.52044704
5.9986197 0.52513288
5.9990798 0.52941015
5.9995399 0.53310972
6 0.5360625
