# Supplementary material for: Structural motifs of gold cluster anions with 17 to 69 atoms
Source: Nat Commun. 2026 Apr 10;17:5099. doi: 10.1038/s41467-026-71649-9 (PMC13246909; doi:10.1038/s41467-026-71649-9)
Supplement: Supplementary file 5 — Source Data [file 41467_2026_71649_MOESM5_ESM.zip › Figure2/47_th_green.dat]

3.7 0
3.7004601 0
3.7009202 0
3.7013803 0
3.7018404 0
3.7023005 0
3.7027606 0
3.7032206 0
3.7036807 0
3.7041408 0
3.7046009 0
3.705061 0
3.7055211 0
3.7059812 0
3.7064413 0
3.7069014 0
3.7073615 0
3.7078216 0
3.7082817 0
3.7087417 0
3.7092018 0
3.7096619 0
3.710122 0
3.7105821 0
3.7110422 0
3.7115023 0
3.7119624 0
3.7124225 0
3.7128826 0
3.7133427 0
3.7138028 0
3.7142629 0
3.7147229 0
3.715183 0
3.7156431 0
3.7161032 0
3.7165633 0
3.7170234 0
3.7174835 0
3.7179436 0
3.7184037 0
3.7188638 0
3.7193239 0
3.719784 0
3.720244 0
3.7207041 0
3.7211642 0
3.7216243 0
3.7220844 0
3.7225445 0
3.7230046 0
3.7234647 0
3.7239248 0
3.7243849 0
3.724845 0
3.7253051 0
3.7257652 0
3.7262252 0
3.7266853 0
3.7271454 0
3.7276055 0
3.7280656 0
3.7285257 0
3.7289858 0
3.7294459 0
3.729906 0
3.7303661 0
3.7308262 0
3.7312863 0
3.7317463 0
3.7322064 0
3.7326665 0
3.7331266 0
3.7335867 0
3.7340468 0
3.7345069 0
3.734967 0
3.7354271 0
3.7358872 0
3.7363473 0
3.7368074 0
3.7372675 0
3.7377275 0
3.7381876 0
3.7386477 0
3.7391078 0
3.7395679 0
3.740028 0
3.7404881 0
3.7409482 0
3.7414083 0
3.7418684 0
3.7423285 0
3.7427886 0
3.7432486 0
3.7437087 0
3.7441688 0
3.7446289 0
3.745089 0
3.7455491 0
3.7460092 0
3.7464693 0
3.7469294 0
3.7473895 0
3.7478496 0
3.7483097 0
3.7487698 0
3.7492298 0
3.7496899 0
3.75015 0
3.7506101 0
3.7510702 0
3.7515303 0
3.7519904 0
3.7524505 0
3.7529106 0
3.7533707 0
3.7538308 0
3.7542909 0
3.754751 0
3.755211 0
3.7556711 0
3.7561312 0
3.7565913 0
3.7570514 0
3.7575115 0
3.7579716 0
3.7584317 0
3.7588918 0
3.7593519 0
3.759812 0
3.7602721 0
3.7607321 0
3.7611922 0
3.7616523 0
3.7621124 0
3.7625725 0
3.7630326 0
3.7634927 0
3.7639528 0
3.7644129 0
3.764873 0
3.7653331 0
3.7657932 0
3.7662533 0
3.7667133 0
3.7671734 0
3.7676335 0
3.7680936 0
3.7685537 0
3.7690138 0
3.7694739 0
3.769934 0
3.7703941 0
3.7708542 0
3.7713143 0
3.7717744 0
3.7722344 0
3.7726945 0
3.7731546 0
3.7736147 0
3.7740748 0
3.7745349 0
3.774995 0
3.7754551 0
3.7759152 0
3.7763753 0
3.7768354 0
3.7772955 0
3.7777556 0
3.7782156 0
3.7786757 0
3.7791358 0
3.7795959 0
3.780056 0
3.7805161 0
3.7809762 0
3.7814363 0
3.7818964 0
3.7823565 0
3.7828166 0
3.7832767 1.2950616e-11
3.7837367 6.486909e-11
3.7841968 1.5372771e-10
3.7846569 2.7656635e-10
3.785117 4.3042489e-10
3.7855771 6.1234319e-10
3.7860372 8.1936114e-10
3.7864973 1.0485186e-09
3.7869574 1.2968555e-09
3.7874175 1.5614116e-09
3.7878776 1.8392268e-09
3.7883377 2.1273411e-09
3.7887978 2.4227942e-09
3.7892579 2.7226261e-09
3.7897179 3.0238766e-09
3.790178 3.3235856e-09
3.7906381 3.618793e-09
3.7910982 3.9065387e-09
3.7915583 4.1838625e-09
3.7920184 4.4478042e-09
3.7924785 4.7129067e-09
3.7929386 5.1904218e-09
3.7933987 5.9278249e-09
3.7938588 6.9055126e-09
3.7943189 8.1038811e-09
3.794779 9.5033269e-09
3.795239 1.1084246e-08
3.7956991 1.2827036e-08
3.7961592 1.4712092e-08
3.7966193 1.671981e-08
3.7970794 1.8830588e-08
3.7975395 2.1024821e-08
3.7979996 2.3282906e-08
3.7984597 2.558524e-08
3.7989198 2.7912218e-08
3.7993799 3.0244237e-08
3.79984 3.2561694e-08
3.8003001 3.4844984e-08
3.8007602 3.7074505e-08
3.8012202 3.9230652e-08
3.8016803 4.1293822e-08
3.8021404 4.4555677e-08
3.8026005 5.087289e-08
3.8030606 6.004615e-08
3.8035207 7.1854741e-08
3.8039808 8.607795e-08
3.8044409 1.0249506e-07
3.804901 1.2088536e-07
3.8053611 1.4102813e-07
3.8058212 1.6270265e-07
3.8062813 1.8568822e-07
3.8067413 2.0976411e-07
3.8072014 2.3470962e-07
3.8076615 2.6030402e-07
3.8081216 2.863266e-07
3.8085817 3.1255665e-07
3.8090418 3.3877345e-07
3.8095019 3.6475629e-07
3.809962 3.9028444e-07
3.8104221 4.1513721e-07
3.8108822 4.3909386e-07
3.8113423 4.6449955e-07
3.8118024 5.1063173e-07
3.8122625 5.8011216e-07
3.8127225 6.7124145e-07
3.8131826 7.8232022e-07
3.8136427 9.1164908e-07
3.8141028 1.0575287e-06
3.8145629 1.2182595e-06
3.815023 1.3921424e-06
3.8154831 1.5774778e-06
3.8159432 1.7725663e-06
3.8164033 1.9757086e-06
3.8168634 2.1852053e-06
3.8173235 2.3993571e-06
3.8177836 2.6164644e-06
3.8182436 2.834828e-06
3.8187037 3.0527485e-06
3.8191638 3.2685264e-06
3.8196239 3.4804623e-06
3.820084 3.686857e-06
3.8205441 3.886011e-06
3.8210042 4.1597044e-06
3.8214643 4.5889615e-06
3.8219244 5.1631907e-06
3.8223845 5.8717809e-06
3.8228446 6.704121e-06
3.8233047 7.6495998e-06
3.8237648 8.6976062e-06
3.8242248 9.8375291e-06
3.8246849 1.1058757e-05
3.825145 1.235068e-05
3.8256051 1.3702685e-05
3.8260652 1.5104162e-05
3.8265253 1.65445e-05
3.8269854 1.8013088e-05
3.8274455 1.9499314e-05
3.8279056 2.0992567e-05
3.8283657 2.2482237e-05
3.8288258 2.3957711e-05
3.8292859 2.5408379e-05
3.8297459 2.6823631e-05
3.830206 2.832085e-05
3.8306661 3.0543411e-05
3.8311262 3.3537536e-05
3.8315863 3.7251076e-05
3.8320464 4.163188e-05
3.8325065 4.6627797e-05
3.8329666 5.2186676e-05
3.8334267 5.8256368e-05
3.8338868 6.4784721e-05
3.8343469 7.1719584e-05
3.834807 7.9008807e-05
3.8352671 8.660024e-05
3.8357271 9.4441732e-05
3.8361872 0.00010248113
3.8366473 0.00011066629
3.8371074 0.00011894505
3.8375675 0.00012726527
3.8380276 0.0001355748
3.8384877 0.00014382148
3.8389478 0.00015195317
3.8394079 0.00015993077
3.839868 0.00016978567
3.8403281 0.00018287302
3.8407882 0.00019899449
3.8412482 0.00021795177
3.8417083 0.00023954652
3.8421684 0.00026358041
3.8426285 0.00028985514
3.8430886 0.00031817236
3.8435487 0.00034833377
3.8440088 0.00038014102
3.8444689 0.00041339579
3.844929 0.00044789977
3.8453891 0.00048345462
3.8458492 0.00051986202
3.8463093 0.00055692365
3.8467694 0.00059444118
3.8472294 0.00063221628
3.8476895 0.00067005063
3.8481496 0.00070774591
3.8486097 0.00074510379
3.8490698 0.00078419247
3.8495299 0.00083296288
3.84999 0.00089162715
3.8504501 0.00095962117
3.8509102 0.0010363808
3.8513703 0.0011213421
3.8518304 0.0012139408
3.8522905 0.0013136128
3.8527506 0.0014197941
3.8532106 0.0015319206
3.8536707 0.0016494282
3.8541308 0.0017717527
3.8545909 0.0018983302
3.855051 0.0020285964
3.8555111 0.0021619873
3.8559712 0.0022979387
3.8564313 0.0024358867
3.8568914 0.0025752671
3.8573515 0.0027155158
3.8578116 0.0028560686
3.8582717 0.0029967927
3.8587317 0.0031539168
3.8591918 0.0033351227
3.8596519 0.0035393023
3.860112 0.0037653476
3.8605721 0.0040121505
3.8610322 0.0042786029
3.8614923 0.0045635968
3.8619524 0.0048660241
3.8624125 0.0051847767
3.8628726 0.0055187466
3.8633327 0.0058668258
3.8637928 0.0062279061
3.8642529 0.0066008795
3.8647129 0.006984638
3.865173 0.0073780734
3.8656331 0.0077800777
3.8660932 0.0081895429
3.8665533 0.0086053608
3.8670134 0.0090264235
3.8674735 0.0094516228
3.8679336 0.0098902012
3.8683937 0.010368161
3.8688538 0.010885771
3.8693139 0.011441871
3.869774 0.012035306
3.870234 0.012664917
3.8706941 0.013329545
3.8711542 0.014028035
3.8716143 0.014759227
3.8720744 0.015521964
3.8725345 0.016315088
3.8729946 0.017137441
3.8734547 0.017987866
3.8739148 0.018865205
3.8743749 0.0197683
3.874835 0.020695993
3.8752951 0.021647127
3.8757552 0.022620544
3.8762152 0.023615086
3.8766753 0.024629595
3.8771354 0.025663713
3.8775955 0.026731184
3.8780556 0.02783786
3.8785157 0.028984417
3.8789758 0.03017153
3.8794359 0.031399876
3.879896 0.03267013
3.8803561 0.033982969
3.8808162 0.035339068
3.8812763 0.036739103
3.8817363 0.03818375
3.8821964 0.039673684
3.8826565 0.041209582
3.8831166 0.04279212
3.8835767 0.044421973
3.8840368 0.046099817
3.8844969 0.047826329
3.884957 0.049602183
3.8854171 0.051428056
3.8858772 0.053304624
3.8863373 0.055232562
3.8867974 0.057202974
3.8872575 0.059198363
3.8877175 0.061218492
3.8881776 0.063263526
3.8886377 0.065333632
3.8890978 0.067428975
3.8895579 0.069549723
3.890018 0.07169604
3.8904781 0.073868095
3.8909382 0.076066052
3.8913983 0.078290078
3.8918584 0.08054034
3.8923185 0.082817003
3.8927786 0.085120234
3.8932386 0.0874502
3.8936987 0.089807066
3.8941588 0.092190998
3.8946189 0.094602163
3.895079 0.097040728
3.8955391 0.099506858
3.8959992 0.10200082
3.8964593 0.10452286
3.8969194 0.10707062
3.8973795 0.10964126
3.8978396 0.11223195
3.8982997 0.11483985
3.8987598 0.11746213
3.8992198 0.12009596
3.8996799 0.1227385
3.90014 0.12538691
3.9006001 0.12803838
3.9010602 0.13069005
3.9015203 0.1333391
3.9019804 0.13598269
3.9024405 0.13861799
3.9029006 0.14124217
3.9033607 0.14385238
3.9038208 0.14644581
3.9042809 0.14901961
3.9047409 0.15157095
3.905201 0.15409699
3.9056611 0.15659926
3.9061212 0.15908243
3.9065813 0.16154651
3.9070414 0.16399147
3.9075015 0.16641731
3.9079616 0.16882401
3.9084217 0.17121154
3.9088818 0.17357989
3.9093419 0.17592905
3.909802 0.17825898
3.9102621 0.18056969
3.9107221 0.18286114
3.9111822 0.18513333
3.9116423 0.18738623
3.9121024 0.18961983
3.9125625 0.1918341
3.9130226 0.19402904
3.9134827 0.19620462
3.9139428 0.19836083
3.9144029 0.20049764
3.914863 0.20260891
3.9153231 0.20465446
3.9157832 0.20662883
3.9162432 0.20853421
3.9167033 0.21037283
3.9171634 0.21214688
3.9176235 0.21385858
3.9180836 0.21551013
3.9185437 0.21710375
3.9190038 0.21864163
3.9194639 0.220126
3.919924 0.22155905
3.9203841 0.22294299
3.9208442 0.22428004
3.9213043 0.2255724
3.9217644 0.22682228
3.9222244 0.22803188
3.9226845 0.22920342
3.9231446 0.2303391
3.9236047 0.23144113
3.9240648 0.23251171
3.9245249 0.23354425
3.924985 0.23453173
3.9254451 0.23547461
3.9259052 0.23637333
3.9263653 0.23722835
3.9268254 0.23804012
3.9272855 0.2388091
3.9277455 0.23953573
3.9282056 0.24022048
3.9286657 0.24086379
3.9291258 0.24146611
3.9295859 0.24202791
3.930046 0.24254963
3.9305061 0.24303173
3.9309662 0.24347466
3.9314263 0.24387887
3.9318864 0.24424481
3.9323465 0.24457295
3.9328066 0.24486372
3.9332667 0.24511759
3.9337267 0.24533514
3.9341868 0.24551715
3.9346469 0.24566363
3.935107 0.2457745
3.9355671 0.24584968
3.9360272 0.24588907
3.9364873 0.24589261
3.9369474 0.24586021
3.9374075 0.24579177
3.9378676 0.24568723
3.9383277 0.2455465
3.9387878 0.2453695
3.9392478 0.24515613
3.9397079 0.24490633
3.940168 0.24462
3.9406281 0.24429707
3.9410882 0.24393745
3.9415483 0.24354105
3.9420084 0.2431078
3.9424685 0.24263762
3.9429286 0.24213042
3.9433887 0.24158625
3.9438488 0.24100451
3.9443089 0.24038428
3.944769 0.23972464
3.945229 0.23902469
3.9456891 0.2382835
3.9461492 0.23750016
3.9466093 0.23667375
3.9470694 0.23580337
3.9475295 0.23488809
3.9479896 0.233927
3.9484497 0.23291919
3.9489098 0.23186373
3.9493699 0.23075973
3.94983 0.22960625
3.9502901 0.22840239
3.9507502 0.22714723
3.9512102 0.22583985
3.9516703 0.22447935
3.9521304 0.2230648
3.9525905 0.22160399
3.9530506 0.22012273
3.9535107 0.21861978
3.9539708 0.21709172
3.9544309 0.21553518
3.954891 0.21394674
3.9553511 0.21232302
3.9558112 0.21066062
3.9562713 0.20895614
3.9567313 0.20720619
3.9571914 0.20540736
3.9576515 0.20355627
3.9581116 0.20164951
3.9585717 0.19968369
3.9590318 0.19765541
3.9594919 0.19556128
3.959952 0.1933979
3.9604121 0.19116187
3.9608722 0.1888498
3.9613323 0.18645829
3.9617924 0.18398595
3.9622525 0.18148684
3.9627125 0.17898646
3.9631726 0.17648485
3.9636327 0.17398203
3.9640928 0.17147806
3.9645529 0.16897297
3.965013 0.1664668
3.9654731 0.16395958
3.9659332 0.16145137
3.9663933 0.15894219
3.9668534 0.15643208
3.9673135 0.15392109
3.9677736 0.15140925
3.9682336 0.14889661
3.9686937 0.14638319
3.9691538 0.14386904
3.9696139 0.1413542
3.970074 0.13883871
3.9705341 0.1363226
3.9709942 0.13380592
3.9714543 0.13128813
3.9719144 0.1287681
3.9723745 0.12624604
3.9728346 0.12372221
3.9732947 0.12119688
3.9737548 0.1186703
3.9742148 0.11614274
3.9746749 0.11361447
3.975135 0.11108574
3.9755951 0.10855682
3.9760552 0.10602798
3.9765153 0.10349947
3.9769754 0.10097157
3.9774355 0.098444525
3.9778956 0.09591861
3.9783557 0.093394084
3.9788158 0.090871213
3.9792759 0.088350258
3.9797359 0.085831483
3.980196 0.083315152
3.9806561 0.080805039
3.9811162 0.078351076
3.9815763 0.075967303
3.9820364 0.073650991
3.9824965 0.07139941
3.9829566 0.069209829
3.9834167 0.067079518
3.9838768 0.065005747
3.9843369 0.062985786
3.984797 0.061016904
3.9852571 0.059096372
3.9857171 0.05722146
3.9861772 0.055389436
3.9866373 0.053597571
3.9870974 0.051843136
3.9875575 0.050123399
3.9880176 0.04843563
3.9884777 0.046777099
3.9889378 0.045145077
3.9893979 0.043536833
3.989858 0.041949636
3.9903181 0.04038807
3.9907782 0.03886324
3.9912382 0.037375667
3.9916983 0.035925705
3.9921584 0.034513708
3.9926185 0.033140028
3.9930786 0.031805019
3.9935387 0.030509035
3.9939988 0.029252429
3.9944589 0.028035555
3.994919 0.026858764
3.9953791 0.025722412
3.9958392 0.024626852
3.9962993 0.023572436
3.9967594 0.022559518
3.9972194 0.021588452
3.9976795 0.020659591
3.9981396 0.019773288
3.9985997 0.018929896
3.9990598 0.01812977
3.9995199 0.017370353
3.99998 0.016627198
4.0004401 0.015895747
4.0009002 0.015177277
4.0013603 0.014473067
4.0018204 0.013784396
4.0022805 0.013112543
4.0027405 0.012458786
4.0032006 0.011824403
4.0036607 0.011210674
4.0041208 0.010618877
4.0045809 0.01005029
4.005041 0.0095061919
4.0055011 0.0089878617
4.0059612 0.0084965778
4.0064213 0.0080336188
4.0068814 0.0076002632
4.0073415 0.0071977898
4.0078016 0.006827477
4.0082617 0.0064906035
4.0087217 0.0061884478
4.0091818 0.0059057785
4.0096419 0.0056245199
4.010102 0.0053455429
4.0105621 0.0050697432
4.0110222 0.0047980167
4.0114823 0.0045312593
4.0119424 0.0042703667
4.0124025 0.0040162349
4.0128626 0.0037697596
4.0133227 0.0035318366
4.0137828 0.0033033619
4.0142428 0.0030852312
4.0147029 0.0028783404
4.015163 0.0026835853
4.0156231 0.0025018618
4.0160832 0.0023340656
4.0165433 0.0021810926
4.0170034 0.0020438387
4.0174635 0.0019231996
4.0179236 0.0018200713
4.0183837 0.0017327583
4.0188438 0.0016471532
4.0193039 0.0015613148
4.019764 0.001475631
4.020224 0.0013904901
4.0206841 0.00130628
4.0211442 0.001223389
4.0216043 0.001142205
4.0220644 0.0010631161
4.0225245 0.00098651047
4.0229846 0.00091277617
4.0234447 0.00084230127
4.0239048 0.00077547387
4.0243649 0.00071268204
4.024825 0.00065431387
4.0252851 0.00060075745
4.0257451 0.00055240087
4.0262052 0.0005096322
4.0266653 0.00047283954
4.0271254 0.00044241098
4.0275855 0.00041872108
4.0280456 0.00039790756
4.0285057 0.00037679321
4.0289658 0.00035549911
4.0294259 0.00033414633
4.029886 0.00031285596
4.0303461 0.00029174907
4.0308062 0.00027094674
4.0312663 0.00025057006
4.0317263 0.0002307401
4.0321864 0.00021157793
4.0326465 0.00019320465
4.0331066 0.00017574132
4.0335667 0.00015930903
4.0340268 0.00014402886
4.0344869 0.00013002188
4.034947 0.00011740917
4.0354071 0.00010631182
4.0358672 9.6850896e-05
4.0363273 8.9147484e-05
4.0367874 8.3322662e-05
4.0372474 7.9090204e-05
4.0377075 7.4913263e-05
4.0381676 7.0655739e-05
4.0386277 6.6346303e-05
4.0390878 6.2013625e-05
4.0395479 5.7686375e-05
4.040008 5.3393225e-05
4.0404681 4.9162844e-05
4.0409282 4.5023905e-05
4.0413883 4.1005077e-05
4.0418484 3.713503e-05
4.0423085 3.3442437e-05
4.0427686 2.9955967e-05
4.0432286 2.670429e-05
4.0436887 2.3716079e-05
4.0441488 2.1020003e-05
4.0446089 1.8644732e-05
4.045069 1.6618939e-05
4.0455291 1.4971292e-05
4.0459892 1.3730464e-05
4.0464493 1.2918946e-05
4.0469094 1.2251446e-05
4.0473695 1.1563876e-05
4.0478296 1.0861489e-05
4.0482897 1.0149541e-05
4.0487497 9.4332847e-06
4.0492098 8.7179746e-06
4.0496699 8.0088649e-06
4.05013 7.3112096e-06
4.0505901 6.6302631e-06
4.0510502 5.9712794e-06
4.0515103 5.3395127e-06
4.0519704 4.740217e-06
4.0524305 4.1786467e-06
4.0528906 3.6600558e-06
4.0533507 3.1896984e-06
4.0538108 2.7728288e-06
4.0542709 2.414701e-06
4.0547309 2.1205693e-06
4.055191 1.8956877e-06
4.0556511 1.7453105e-06
4.0561112 1.6534204e-06
4.0565713 1.5628238e-06
4.0570314 1.470583e-06
4.0574915 1.3773526e-06
4.0579516 1.2837869e-06
4.0584117 1.1905407e-06
4.0588718 1.0982683e-06
4.0593319 1.0076244e-06
4.059792 9.1926347e-07
4.0602521 8.3384001e-07
4.0607121 7.5200857e-07
4.0611722 6.7442368e-07
4.0616323 6.0173987e-07
4.0620924 5.3461167e-07
4.0625525 4.7369361e-07
4.0630126 4.1964022e-07
4.0634727 3.7310603e-07
4.0639328 3.3474557e-07
4.0643929 3.0521337e-07
4.064853 2.8516395e-07
4.0653131 2.7511755e-07
4.0657732 2.7263976e-07
4.0662332 2.7632287e-07
4.0666933 2.8579155e-07
4.0671534 3.0067043e-07
4.0676135 3.2058417e-07
4.0680736 3.451574e-07
4.0685337 3.7401478e-07
4.0689938 4.0678095e-07
4.0694539 4.4308057e-07
4.069914 4.8253827e-07
4.0703741 5.2477871e-07
4.0708342 5.6942654e-07
4.0712943 6.1610639e-07
4.0717544 6.6444292e-07
4.0722144 7.1406077e-07
4.0726745 7.645846e-07
4.0731346 8.1563904e-07
4.0735947 8.6684875e-07
4.0740548 9.1783838e-07
4.0745149 9.6823256e-07
4.074975 1.0350748e-06
4.0754351 1.1517028e-06
4.0758952 1.3156504e-06
4.0763553 1.5233987e-06
4.0768154 1.7714287e-06
4.0772755 2.0562215e-06
4.0777355 2.3742579e-06
4.0781956 2.7220191e-06
4.0786557 3.0959861e-06
4.0791158 3.4926398e-06
4.0795759 3.9084614e-06
4.080036 4.3399317e-06
4.0804961 4.7835319e-06
4.0809562 5.235743e-06
4.0814163 5.6930459e-06
4.0818764 6.1519216e-06
4.0823365 6.6088513e-06
4.0827966 7.0603159e-06
4.0832567 7.5027965e-06
4.0837167 7.9327739e-06
4.0841768 8.3693393e-06
4.0846369 9.0663785e-06
4.085097 1.0078516e-05
4.0855571 1.1383743e-05
4.0860172 1.2960051e-05
4.0864773 1.4785431e-05
4.0869374 1.6837875e-05
4.0873975 1.9095373e-05
4.0878576 2.1535918e-05
4.0883177 2.4137501e-05
4.0887778 2.6878113e-05
4.0892378 2.9735745e-05
4.0896979 3.2688389e-05
4.090158 3.5714036e-05
4.0906181 3.8790677e-05
4.0910782 4.1896305e-05
4.0915383 4.5008909e-05
4.0919984 4.8106482e-05
4.0924585 5.1167015e-05
4.0929186 5.4168499e-05
4.0933787 5.7088926e-05
4.0938388 6.0654668e-05
4.0942989 6.5868319e-05
4.094759 7.2631379e-05
4.095219 8.0836711e-05
4.0956791 9.0377175e-05
4.0961392 0.00010114563
4.0965993 0.00011303495
4.0970594 0.00012593799
4.0975195 0.0001397476
4.0979796 0.00015435667
4.0984397 0.00016965803
4.0988998 0.00018554457
4.0993599 0.00020190913
4.09982 0.00021864458
4.1002801 0.00023564379
4.1007401 0.00025279961
4.1012002 0.00027000492
4.1016603 0.00028715256
4.1021204 0.0003041354
4.1025805 0.00032084631
4.1030406 0.0003379341
4.1035007 0.00036073921
4.1039608 0.00038999134
4.1044209 0.00042528721
4.104881 0.00046622355
4.1053411 0.00051239711
4.1058012 0.0005634046
4.1062613 0.00061884278
4.1067213 0.00067830836
4.1071814 0.00074139809
4.1076415 0.0008077087
4.1081016 0.00087683691
4.1085617 0.00094837947
4.1090218 0.0010219331
4.1094819 0.0010970945
4.109942 0.0011734605
4.1104021 0.0012506278
4.1108622 0.0013281931
4.1113223 0.0014057531
4.1117824 0.0014829046
4.1122424 0.0015592443
4.1127025 0.0016457692
4.1131626 0.0017529488
4.1136227 0.0018796558
4.1140828 0.0020247631
4.1145429 0.0021871435
4.115003 0.0023656698
4.1154631 0.0025592147
4.1159232 0.002766651
4.1163833 0.0029868516
4.1168434 0.0032186892
4.1173035 0.0034610366
4.1177636 0.0037127667
4.1182236 0.0039727521
4.1186837 0.0042398658
4.1191438 0.0045129805
4.1196039 0.0047909689
4.120064 0.0050727039
4.1205241 0.0053570583
4.1209842 0.0056429049
4.1214443 0.0059291164
4.1219044 0.0062222764
4.1223645 0.0065591735
4.1228246 0.0069429337
4.1232847 0.0073714259
4.1237447 0.0078425191
4.1242048 0.0083540823
4.1246649 0.0089039844
4.125125 0.0094900944
4.1255851 0.010110281
4.1260452 0.010762414
4.1265053 0.011444362
4.1269654 0.012153993
4.1274255 0.012889177
4.1278856 0.013647783
4.1283457 0.014427679
4.1288058 0.015226736
4.1292659 0.01604282
4.1297259 0.016873803
4.130186 0.017717552
4.1306461 0.018571937
4.1311062 0.01943517
4.1315663 0.020347066
4.1320264 0.02133474
4.1324865 0.022396438
4.1329466 0.023530407
4.1334067 0.024734892
4.1338668 0.026008142
4.1343269 0.027348401
4.134787 0.028753917
4.135247 0.030222936
4.1357071 0.031753704
4.1361672 0.033344468
4.1366273 0.034993476
4.1370874 0.036698972
4.1375475 0.038459204
4.1380076 0.040272418
4.1384677 0.04213686
4.1389278 0.044050778
4.1393879 0.046012417
4.139848 0.048020025
4.1403081 0.050071847
4.1407682 0.052167421
4.1412282 0.054312288
4.1416883 0.056511178
4.1421484 0.058768568
4.1426085 0.061088936
4.1430686 0.06347676
4.1435287 0.065936518
4.1439888 0.068472686
4.1444489 0.071089742
4.144909 0.073792165
4.1453691 0.076584432
4.1458292 0.07947102
4.1462893 0.082456407
4.1467493 0.085545071
4.1472094 0.088741489
4.1476695 0.092050139
4.1481296 0.095475499
4.1485897 0.099022045
4.1490498 0.10269426
4.1495099 0.10649661
4.14997 0.11043141
4.1504301 0.11442691
4.1508902 0.11844575
4.1513503 0.12248678
4.1518104 0.12654884
4.1522705 0.13063081
4.1527305 0.13473153
4.1531906 0.13884986
4.1536507 0.14298467
4.1541108 0.1471348
4.1545709 0.15129911
4.155031 0.15547647
4.1554911 0.15966572
4.1559512 0.16386572
4.1564113 0.16807534
4.1568714 0.17229342
4.1573315 0.17651883
4.1577916 0.18075042
4.1582517 0.18498704
4.1587117 0.18922756
4.1591718 0.19347083
4.1596319 0.1977244
4.160092 0.20200771
4.1605521 0.20631859
4.1610122 0.21065387
4.1614723 0.21501037
4.1619324 0.2193849
4.1623925 0.22377429
4.1628526 0.22817536
4.1633127 0.23258491
4.1637728 0.23699977
4.1642328 0.24141676
4.1646929 0.2458327
4.165153 0.2502444
4.1656131 0.25464869
4.1660732 0.25904237
4.1665333 0.26342228
4.1669934 0.26778522
4.1674535 0.27212802
4.1679136 0.27644749
4.1683737 0.28074046
4.1688338 0.2849971
4.1692939 0.28910737
4.169754 0.29303787
4.170214 0.29679466
4.1706741 0.30038381
4.1711342 0.30381137
4.1715943 0.30708339
4.1720544 0.31020595
4.1725145 0.3131851
4.1729746 0.31602689
4.1734347 0.31873739
4.1738948 0.32132265
4.1743549 0.32378875
4.174815 0.32614172
4.1752751 0.32838764
4.1757351 0.33053257
4.1761952 0.33258256
4.1766553 0.33454367
4.1771154 0.33642196
4.1775755 0.33822349
4.1780356 0.33995432
4.1784957 0.34157783
4.1789558 0.34302006
4.1794159 0.3442786
4.179876 0.34535251
4.1803361 0.34624084
4.1807962 0.34694264
4.1812563 0.34745698
4.1817163 0.3477829
4.1821764 0.34791946
4.1826365 0.34786571
4.1830966 0.3476207
4.1835567 0.3471835
4.1840168 0.34655315
4.1844769 0.3457287
4.184937 0.34470922
4.1853971 0.34349376
4.1858572 0.34208136
4.1863173 0.34047109
4.1867774 0.338662
4.1872374 0.33665314
4.1876975 0.33445433
4.1881576 0.33216801
4.1886177 0.32981675
4.1890778 0.32739667
4.1895379 0.32490385
4.189998 0.32233443
4.1904581 0.31968448
4.1909182 0.31695014
4.1913783 0.3141275
4.1918384 0.31121267
4.1922985 0.30820175
4.1927586 0.30509085
4.1932186 0.30187608
4.1936787 0.29855355
4.1941388 0.29511936
4.1945989 0.29156962
4.195059 0.28790043
4.1955191 0.28410791
4.1959792 0.28018815
4.1964393 0.27613727
4.1968994 0.27195137
4.1973595 0.26766502
4.1978196 0.26332874
4.1982797 0.25894824
4.1987397 0.25452912
4.1991998 0.25007696
4.1996599 0.24559734
4.20012 0.24109585
4.2005801 0.23657805
4.2010402 0.23204955
4.2015003 0.22751592
4.2019604 0.22298273
4.2024205 0.21845559
4.2028806 0.21394006
4.2033407 0.20944173
4.2038008 0.20496618
4.2042609 0.200519
4.2047209 0.19610577
4.205181 0.19173207
4.2056411 0.18740348
4.2061012 0.18312559
4.2065613 0.17889796
4.2070214 0.17468721
4.2074815 0.17048867
4.2079416 0.16630405
4.2084017 0.16213506
4.2088618 0.15798339
4.2093219 0.15385075
4.209782 0.14973885
4.210242 0.14564939
4.2107021 0.14158408
4.2111622 0.13754461
4.2116223 0.13353269
4.2120824 0.12955002
4.2125425 0.12559831
4.2130026 0.12167927
4.2134627 0.11779458
4.2139228 0.11394597
4.2143829 0.11013513
4.214843 0.10636377
4.2153031 0.10263359
4.2157632 0.098946338
4.2162232 0.095342016
4.2166833 0.091852284
4.2171434 0.088474281
4.2176035 0.085205146
4.2180636 0.082042017
4.2185237 0.078982033
4.2189838 0.076022335
4.2194439 0.073160059
4.219904 0.070392347
4.2203641 0.067716336
4.2208242 0.065129166
4.2212843 0.062627976
4.2217443 0.060209904
4.2222044 0.05787209
4.2226645 0.055611673
4.2231246 0.053425791
4.2235847 0.051311585
4.2240448 0.049266192
4.2245049 0.047286752
4.224965 0.045370404
4.2254251 0.043510126
4.2258852 0.041687177
4.2263453 0.039901371
4.2268054 0.038154721
4.2272655 0.036449239
4.2277255 0.034786937
4.2281856 0.033169827
4.2286457 0.031599922
4.2291058 0.030079233
4.2295659 0.028609773
4.230026 0.027193554
4.2304861 0.025832589
4.2309462 0.024528889
4.2314063 0.023284466
4.2318664 0.022101334
4.2323265 0.020981503
4.2327866 0.019926987
4.2332466 0.018939797
4.2337067 0.018021946
4.2341668 0.017175446
4.2346269 0.016401672
4.235087 0.015659275
4.2355471 0.014923883
4.2360072 0.014197447
4.2364673 0.013481917
4.2369274 0.012779246
4.2373875 0.012091383
4.2378476 0.011420281
4.2383077 0.01076789
4.2387678 0.010136162
4.2392278 0.0095270469
4.2396879 0.0089424964
4.240148 0.0083844616
4.2406081 0.0078548936
4.2410682 0.0073557434
4.2415283 0.0068889622
4.2419884 0.006456501
4.2424485 0.0060603109
4.2429086 0.005702343
4.2433687 0.0053845485
4.2438288 0.0051088784
4.2442889 0.0048667524
4.2447489 0.0046274008
4.245209 0.0043894575
4.2456691 0.0041537792
4.2461292 0.0039212224
4.2465893 0.0036926436
4.2470494 0.0034688994
4.2475095 0.0032508464
4.2479696 0.003039341
4.2484297 0.00283524
4.2488898 0.0026393997
4.2493499 0.0024526768
4.24981 0.0022759279
4.2502701 0.0021100095
4.2507301 0.0019557781
4.2511902 0.0018140903
4.2516503 0.0016858027
4.2521104 0.0015717717
4.2525705 0.0014728541
4.2530306 0.0013899063
4.2534907 0.0013233601
4.2539508 0.0012633595
4.2544109 0.0012055754
4.254871 0.0011501577
4.2553311 0.0010972564
4.2557912 0.0010470212
4.2562513 0.00099960233
4.2567113 0.00095514953
4.2571714 0.00091381279
4.2576315 0.00087574202
4.2580916 0.00084108716
4.2585517 0.00080999814
4.2590118 0.00078262489
4.2594719 0.00075911734
4.259932 0.00073962542
4.2603921 0.00072429906
4.2608522 0.00071328819
4.2613123 0.00070674274
4.2617724 0.00070481264
4.2622324 0.00070764782
4.2626925 0.00071539821
4.2631526 0.00072907219
4.2636127 0.00075044211
4.2640728 0.00077923305
4.2645329 0.00081509918
4.264993 0.00085769468
4.2654531 0.00090667371
4.2659132 0.00096169045
4.2663733 0.0010223991
4.2668334 0.0010884537
4.2672935 0.0011595086
4.2677536 0.0012352178
4.2682136 0.0013152356
4.2686737 0.0013992161
4.2691338 0.0014868135
4.2695939 0.0015776819
4.270054 0.0016714756
4.2705141 0.0017678487
4.2709742 0.0018664553
4.2714343 0.0019669497
4.2718944 0.0020689859
4.2723545 0.0021735653
4.2728146 0.0022977793
4.2732747 0.0024459397
4.2737347 0.0026168086
4.2741948 0.0028091481
4.2746549 0.0030217204
4.275115 0.0032532875
4.2755751 0.0035026116
4.2760352 0.0037684549
4.2764953 0.0040495794
4.2769554 0.0043447472
4.2774155 0.0046527206
4.2778756 0.0049722615
4.2783357 0.0053021322
4.2787958 0.0056410948
4.2792559 0.0059879113
4.2797159 0.0063413439
4.280176 0.0067001548
4.2806361 0.007063106
4.2810962 0.0074289596
4.2815563 0.0077964779
4.2820164 0.0081862013
4.2824765 0.0086304884
4.2829366 0.0091275123
4.2833967 0.0096750308
4.2838568 0.010270802
4.2843169 0.010912582
4.284777 0.01159813
4.285237 0.012325204
4.2856971 0.013091561
4.2861572 0.013894958
4.2866173 0.014733153
4.2870774 0.015603905
4.2875375 0.016504971
4.2879976 0.017434108
4.2884577 0.018389074
4.2889178 0.019367627
4.2893779 0.020367524
4.289838 0.021386524
4.2902981 0.022422384
4.2907582 0.023472861
4.2912182 0.024541998
4.2916783 0.025678869
4.2921384 0.026893426
4.2925985 0.028184523
4.2930586 0.029551013
4.2935187 0.030991748
4.2939788 0.032505582
4.2944389 0.034091366
4.294899 0.035747955
4.2953591 0.037474201
4.2958192 0.039268957
4.2962793 0.041131075
4.2967393 0.043059409
4.2971994 0.045052811
4.2976595 0.047110134
4.2981196 0.049230232
4.2985797 0.051411956
4.2990398 0.053654161
4.2994999 0.055955698
4.29996 0.058315421
4.3004201 0.060732182
4.3008802 0.06320006
4.3013403 0.065716207
4.3018004 0.068284835
4.3022605 0.070910158
4.3027205 0.073596391
4.3031806 0.076347747
4.3036407 0.079168441
4.3041008 0.082062688
4.3045609 0.085034702
4.305021 0.088088697
4.3054811 0.091228886
4.3059412 0.094459486
4.3064013 0.09778471
4.3068614 0.10120877
4.3073215 0.10473589
4.3077816 0.10837027
4.3082416 0.11211613
4.3087017 0.11597769
4.3091618 0.11995916
4.3096219 0.12406475
4.310082 0.12828407
4.3105421 0.13253972
4.3110022 0.13681781
4.3114623 0.14111605
4.3119224 0.14543218
4.3123825 0.14976392
4.3128426 0.15410901
4.3133027 0.15846515
4.3137628 0.16283009
4.3142228 0.16720154
4.3146829 0.17157724
4.315143 0.1759549
4.3156031 0.18033226
4.3160632 0.18470703
4.3165233 0.18907696
4.3169834 0.19343975
4.3174435 0.19779314
4.3179036 0.20213486
4.3183637 0.20646263
4.3188238 0.21077417
4.3192839 0.21506725
4.3197439 0.21934653
4.320204 0.22361661
4.3206641 0.22787755
4.3211242 0.23212939
4.3215843 0.2363722
4.3220444 0.24060604
4.3225045 0.24483094
4.3229646 0.24904698
4.3234247 0.25325421
4.3238848 0.25745268
4.3243449 0.26164246
4.324805 0.26582358
4.3252651 0.26999612
4.3257251 0.27416012
4.3261852 0.27831564
4.3266453 0.28246274
4.3271054 0.28660148
4.3275655 0.2907319
4.3280256 0.29485407
4.3284857 0.29896804
4.3289458 0.30302892
4.3294059 0.30687025
4.329866 0.31048343
4.3303261 0.31387644
4.3307862 0.31705728
4.3312462 0.32003392
4.3317063 0.32281437
4.3321664 0.32540659
4.3326265 0.32781859
4.3330866 0.33005835
4.3335467 0.33213386
4.3340068 0.33405311
4.3344669 0.33582408
4.334927 0.33745476
4.3353871 0.33895315
4.3358472 0.34032722
4.3363073 0.34158497
4.3367674 0.34273439
4.3372274 0.34378345
4.3376875 0.34474016
4.3381476 0.34561141
4.3386077 0.34635589
4.3390678 0.34694647
4.3395279 0.34737945
4.339988 0.34765115
4.3404481 0.34775789
4.3409082 0.34769599
4.3413683 0.34746176
4.3418284 0.34705153
4.3422885 0.34646159
4.3427485 0.34568828
4.3432086 0.3447279
4.3436687 0.34357678
4.3441288 0.34223123
4.3445889 0.34068757
4.345049 0.33894211
4.3455091 0.33699117
4.3459692 0.33483106
4.3464293 0.33245811
4.3468894 0.32986863
4.3473495 0.32705893
4.3478096 0.32407211
4.3482697 0.32103088
4.3487297 0.31794037
4.3491898 0.31479886
4.3496499 0.31160461
4.35011 0.30835591
4.3505701 0.30505103
4.3510302 0.30168825
4.3514903 0.29826584
4.3519504 0.29478208
4.3524105 0.29123525
4.3528706 0.28762361
4.3533307 0.28394545
4.3537908 0.28019905
4.3542509 0.27638267
4.3547109 0.27249459
4.355171 0.2685331
4.3556311 0.26449646
4.3560912 0.26038294
4.3565513 0.25619084
4.3570114 0.25191898
4.3574715 0.24757876
4.3579316 0.24318047
4.3583917 0.23873111
4.3588518 0.23423764
4.3593119 0.22970703
4.359772 0.22514627
4.360232 0.22056232
4.3606921 0.21596216
4.3611522 0.21135277
4.3616123 0.20674112
4.3620724 0.20213418
4.3625325 0.19753893
4.3629926 0.19296235
4.3634527 0.1884114
4.3639128 0.18389306
4.3643729 0.17941431
4.364833 0.17498212
4.3652931 0.17060346
4.3657532 0.16628532
4.3662132 0.16203465
4.3666733 0.15784419
4.3671334 0.15369026
4.3675935 0.14957346
4.3680536 0.14549505
4.3685137 0.14145627
4.3689738 0.13745837
4.3694339 0.1335026
4.369894 0.1295902
4.3703541 0.12572243
4.3708142 0.12190053
4.3712743 0.11812575
4.3717343 0.11439934
4.3721944 0.11072255
4.3726545 0.10709662
4.3731146 0.1035228
4.3735747 0.10000235
4.3740348 0.096536513
4.3744949 0.093126532
4.374955 0.089773659
4.3754151 0.086479141
4.3758752 0.083246372
4.3763353 0.080099132
4.3767954 0.077042897
4.3772555 0.07407665
4.3777155 0.071199376
4.3781756 0.068410058
4.3786357 0.06570768
4.3790958 0.063091226
4.3795559 0.06055968
4.380016 0.058112026
4.3804761 0.055747246
4.3809362 0.053464326
4.3813963 0.051262249
4.3818564 0.049139998
4.3823165 0.047096558
4.3827766 0.045130912
4.3832366 0.043242044
4.3836967 0.041428938
4.3841568 0.039690578
4.3846169 0.038025947
4.385077 0.03643403
4.3855371 0.034894115
4.3859972 0.033380259
4.3864573 0.03189457
4.3869174 0.030439322
4.3873775 0.029016786
4.3878376 0.027629236
4.3882977 0.026278944
4.3887578 0.024968183
4.3892178 0.023699224
4.3896779 0.022474341
4.390138 0.021295806
4.3905981 0.020165891
4.3910582 0.019086869
4.3915183 0.018061013
4.3919784 0.017090595
4.3924385 0.016177888
4.3928986 0.015325163
4.3933587 0.014534694
4.3938188 0.013808754
4.3942789 0.013149614
4.3947389 0.012552129
4.395199 0.011967029
4.3956591 0.011386305
4.3961192 0.010811744
4.3965793 0.010245134
4.3970394 0.0096882614
4.3974995 0.0091429146
4.3979596 0.0086108804
4.3984197 0.0080939461
4.3988798 0.0075938989
4.3993399 0.0071125261
4.3998 0.006651615
4.4002601 0.0062129529
4.4007201 0.0057983271
4.4011802 0.0054095248
4.4016403 0.0050483333
4.4021004 0.00471654
4.4025605 0.004415932
4.4030206 0.0041482967
4.4034807 0.0039154213
4.4039408 0.0037190888
4.4044009 0.0035403844
4.404861 0.0033608992
4.4053211 0.0031814321
4.4057812 0.0030027822
4.4062412 0.0028257484
4.4067013 0.0026511299
4.4071614 0.0024797255
4.4076215 0.0023123344
4.4080816 0.0021497555
4.4085417 0.0019927878
4.4090018 0.0018422304
4.4094619 0.0016988823
4.409922 0.0015635425
4.4103821 0.00143701
4.4108422 0.0013200839
4.4113023 0.001213563
4.4117624 0.0011182465
4.4122224 0.0010349334
4.4126825 0.00096442272
4.4131426 0.0009075134
4.4136027 0.00086249763
4.4140628 0.00081821667
4.4145229 0.00077344872
4.414983 0.0007284468
4.4154431 0.00068346391
4.4159032 0.00063875308
4.4163633 0.00059456733
4.4168234 0.00055115966
4.4172835 0.0005087831
4.4177435 0.00046769065
4.4182036 0.00042813534
4.4186637 0.00039037019
4.4191238 0.0003546482
4.4195839 0.00032122239
4.420044 0.00029034578
4.4205041 0.00026227139
4.4209642 0.00023725223
4.4214243 0.00021554131
4.4218844 0.00019739166
4.4223445 0.00018305628
4.4228046 0.00017275953
4.4232647 0.00016397776
4.4237247 0.00015499716
4.4241848 0.00014587835
4.4246449 0.00013668198
4.425105 0.0001274687
4.4255651 0.00011829913
4.4260252 0.00010923393
4.4264853 0.00010033373
4.4269454 9.1659176e-05
4.4274055 8.3270905e-05
4.4278656 7.522956e-05
4.4283257 6.759578e-05
4.4287858 6.0430207e-05
4.4292458 5.379348e-05
4.4297059 4.7746242e-05
4.430166 4.2349132e-05
4.4306261 3.7662791e-05
4.4310862 3.3747861e-05
4.4315463 3.0664981e-05
4.4320064 2.8474792e-05
4.4324665 2.7009957e-05
4.4329266 2.5554904e-05
4.4333867 2.4062338e-05
4.4338468 2.2543555e-05
4.4343069 2.1009854e-05
4.434767 1.9472531e-05
4.435227 1.7942883e-05
4.4356871 1.6432208e-05
4.4361472 1.4951801e-05
4.4366073 1.3512961e-05
4.4370674 1.2126984e-05
4.4375275 1.0805168e-05
4.4379876 9.5588088e-06
4.4384477 8.3992041e-06
4.4389078 7.3376508e-06
4.4393679 6.3854459e-06
4.439828 5.5538866e-06
4.4402881 4.8542698e-06
4.4407481 4.2978925e-06
4.4412082 3.8960519e-06
4.4416683 3.6560199e-06
4.4421284 3.4645205e-06
4.4425885 3.2667648e-06
4.4430486 3.0643418e-06
4.4435087 2.8588404e-06
4.4439688 2.6518494e-06
4.4444289 2.4449576e-06
4.444889 2.2397541e-06
4.4453491 2.0378275e-06
4.4458092 1.8407669e-06
4.4462693 1.650161e-06
4.4467293 1.4675988e-06
4.4471894 1.294669e-06
4.4476495 1.1329607e-06
4.4481096 9.8406257e-07
4.4485697 8.4956358e-07
4.4490298 7.3105256e-07
4.4494899 6.301184e-07
4.44995 5.4834997e-07
4.4504101 4.8733612e-07
4.4508702 4.4866574e-07
4.4513303 4.2750417e-07
4.4517904 4.0938705e-07
4.4522505 3.936628e-07
4.4527105 3.8031106e-07
4.4531706 3.6931144e-07
4.4536307 3.606436e-07
4.4540908 3.5428714e-07
4.4545509 3.502217e-07
4.455011 3.4842692e-07
4.4554711 3.4888241e-07
4.4559312 3.5156782e-07
4.4563913 3.5646276e-07
4.4568514 3.6354688e-07
4.4573115 3.7279979e-07
4.4577716 3.8420112e-07
4.4582316 3.9773052e-07
4.4586917 4.133676e-07
4.4591518 4.3109199e-07
4.4596119 4.5088333e-07
4.460072 4.7272125e-07
4.4605321 4.9776351e-07
4.4609922 5.4311581e-07
4.4614523 6.1305672e-07
4.4619124 7.0582727e-07
4.4623725 8.1966848e-07
4.4628326 9.5282139e-07
4.4632927 1.103527e-06
4.4637528 1.2700265e-06
4.4642128 1.4505607e-06
4.4646729 1.6433707e-06
4.465133 1.8466976e-06
4.4655931 2.0587824e-06
4.4660532 2.2778661e-06
4.4665133 2.5021898e-06
4.4669734 2.7299945e-06
4.4674335 2.9595212e-06
4.4678936 3.1890109e-06
4.4683537 3.4167048e-06
4.4688138 3.6408437e-06
4.4692739 3.8596688e-06
4.4697339 4.0714211e-06
4.470194 4.3462138e-06
4.4706541 4.7983445e-06
4.4711142 5.4176164e-06
4.4715743 6.191777e-06
4.4720344 7.1085736e-06
4.4724945 8.1557538e-06
4.4729546 9.321065e-06
4.4734147 1.0592255e-05
4.4738748 1.195707e-05
4.4743349 1.340326e-05
4.474795 1.491857e-05
4.4752551 1.6490748e-05
4.4757151 1.8107543e-05
4.4761752 1.97567e-05
4.4766353 2.1425969e-05
4.4770954 2.3103096e-05
4.4775555 2.4775828e-05
4.4780156 2.6431914e-05
4.4784757 2.8059101e-05
4.4789358 2.9645136e-05
4.4793959 3.1268139e-05
4.479856 3.3710602e-05
4.4803161 3.7104062e-05
4.4807762 4.1383812e-05
4.4812362 4.6485143e-05
4.4816963 5.2343351e-05
4.4821564 5.8893726e-05
4.4826165 6.6071563e-05
4.4830766 7.3812153e-05
4.4835367 8.2050791e-05
4.4839968 9.0722768e-05
4.4844569 9.9763378e-05
4.484917 0.00010910791
4.4853771 0.00011869167
4.4858372 0.00012844993
4.4862973 0.000138318
4.4867574 0.00014823117
4.4872174 0.00015812473
4.4876775 0.00016793397
4.4881376 0.00017759418
4.4885977 0.00018704066
4.4890578 0.00019836723
4.4895179 0.00021396341
4.489978 0.00023356828
4.4904381 0.00025691581
4.4908982 0.00028373993
4.4913583 0.00031377462
4.4918184 0.0003467538
4.4922785 0.00038241144
4.4927385 0.00042048149
4.4931986 0.00046069789
4.4936587 0.0005027946
4.4941188 0.00054650557
4.4945789 0.00059156474
4.495039 0.00063770607
4.4954991 0.00068466351
4.4959592 0.00073217101
4.4964193 0.00077996252
4.4968794 0.00082777199
4.4973395 0.00087533337
4.4977996 0.00092238061
4.4982597 0.00097069533
4.4987197 0.0010319163
4.4991798 0.001107231
4.4996399 0.0011958126
4.5001 0.0012968345
4.5005601 0.0014094698
4.5010202 0.0015328917
4.5014803 0.0016662735
4.5019404 0.0018087883
4.5024005 0.0019596094
4.5028606 0.0021179101
4.5033207 0.0022828634
4.5037808 0.0024536427
4.5042408 0.0026294212
4.5047009 0.002809372
4.505161 0.0029926685
4.5056211 0.0031784838
4.5060812 0.0033659911
4.5065413 0.0035543636
4.5070014 0.0037427747
4.5074615 0.0039304552
4.5079216 0.0041388464
4.5083817 0.0043845633
4.5088418 0.0046657924
4.5093019 0.00498072
4.509762 0.0053275328
4.510222 0.0057044171
4.5106821 0.0061095595
4.5111422 0.0065411463
4.5116023 0.0069973642
4.5120624 0.0074763995
4.5125225 0.0079764387
4.5129826 0.0084956683
4.5134427 0.0090322749
4.5139028 0.0095844447
4.5143629 0.010150364
4.514823 0.01072822
4.5152831 0.011316199
4.5157431 0.011912487
4.5162032 0.012515271
4.5166633 0.013122737
4.5171234 0.013745455
4.5175835 0.014432192
4.5180436 0.015186188
4.5185037 0.016005206
4.5189638 0.016887007
4.5194239 0.017829354
4.519884 0.018830007
4.5203441 0.01988673
4.5208042 0.020997285
4.5212643 0.022159432
4.5217243 0.023370935
4.5221844 0.024629555
4.5226445 0.025933055
4.5231046 0.027279195
4.5235647 0.028665739
4.5240248 0.030090448
4.5244849 0.031551084
4.524945 0.033045409
4.5254051 0.034571185
4.5258652 0.036126175
4.5263253 0.037708647
4.5267854 0.039345251
4.5272454 0.041052972
4.5277055 0.042833059
4.5281656 0.044686759
4.5286257 0.04661532
4.5290858 0.04861999
4.5295459 0.050702017
4.530006 0.052862648
4.5304661 0.055103131
4.5309262 0.057424715
4.5313863 0.059828646
4.5318464 0.062316172
4.5323065 0.064888542
4.5327666 0.067547004
4.5332266 0.070292804
4.5336867 0.073127191
4.5341468 0.076051413
4.5346069 0.079066717
4.535067 0.082174352
4.5355271 0.085375564
4.5359872 0.088662542
4.5364473 0.092008845
4.5369074 0.095411433
4.5373675 0.098868926
4.5378276 0.10237994
4.5382877 0.10594309
4.5387477 0.10955699
4.5392078 0.11322026
4.5396679 0.11693152
4.540128 0.12068939
4.5405881 0.12449248
4.5410482 0.1283394
4.5415083 0.13222878
4.5419684 0.13615922
4.5424285 0.14012936
4.5428886 0.1441378
4.5433487 0.14818317
4.5438088 0.15226407
4.5442689 0.15637912
4.5447289 0.16052695
4.545189 0.1647075
4.5456491 0.16894784
4.5461092 0.17325393
4.5465693 0.1776189
4.5470294 0.18203587
4.5474895 0.18649798
4.5479496 0.19099836
4.5484097 0.19553013
4.5488698 0.20008643
4.5493299 0.20466039
4.54979 0.20924513
4.5502501 0.2138338
4.5507101 0.2184195
4.5511702 0.22299539
4.5516303 0.22755459
4.5520904 0.23209022
4.5525505 0.23659542
4.5530106 0.24106332
4.5534707 0.24548704
4.5539308 0.24985973
4.5543909 0.2541745
4.554851 0.25841832
4.5553111 0.26257626
4.5557712 0.26664981
4.5562312 0.27064092
4.5566913 0.27455155
4.5571514 0.27838366
4.5576115 0.28213921
4.5580716 0.28582013
4.5585317 0.28942841
4.5589918 0.29296598
4.5594519 0.2964348
4.559912 0.29983683
4.5603721 0.30317402
4.5608322 0.30644834
4.5612923 0.30966173
4.5617524 0.31281614
4.5622124 0.31591355
4.5626725 0.31895589
4.5631326 0.32194513
4.5635927 0.32488322
4.5640528 0.32776182
4.5645129 0.33045777
4.564973 0.33293726
4.5654331 0.33520364
4.5658932 0.33726026
4.5663533 0.33911046
4.5668134 0.34075761
4.5672735 0.34220505
4.5677335 0.34345613
4.5681936 0.34451421
4.5686537 0.34538263
4.5691138 0.34606474
4.5695739 0.3465639
4.570034 0.34688346
4.5704941 0.34702677
4.5709542 0.34699717
4.5714143 0.34679802
4.5718744 0.34643267
4.5723345 0.34590447
4.5727946 0.34521677
4.5732547 0.34437293
4.5737147 0.34340664
4.5741748 0.34235942
4.5746349 0.34122362
4.575095 0.3399911
4.5755551 0.33865377
4.5760152 0.33720352
4.5764753 0.33563223
4.5769354 0.3339318
4.5773955 0.3320941
4.5778556 0.33011104
4.5783157 0.32797451
4.5787758 0.32567638
4.5792358 0.32320856
4.5796959 0.32056293
4.580156 0.31773138
4.5806161 0.3147058
4.5810762 0.31147808
4.5815363 0.30804011
4.5819964 0.30438378
4.5824565 0.30050097
4.5829166 0.29640652
4.5833767 0.29226995
4.5838368 0.28812721
4.5842969 0.28397827
4.584757 0.27982309
4.585217 0.27566163
4.5856771 0.27149385
4.5861372 0.26731973
4.5865973 0.26313922
4.5870574 0.25895229
4.5875175 0.2547589
4.5879776 0.25055901
4.5884377 0.2463526
4.5888978 0.24213961
4.5893579 0.23792003
4.589818 0.2336938
4.5902781 0.2294609
4.5907381 0.22522129
4.5911982 0.22097493
4.5916583 0.21672178
4.5921184 0.21246182
4.5925785 0.20819083
4.5930386 0.20390568
4.5934987 0.19960813
4.5939588 0.19529994
4.5944189 0.19098286
4.594879 0.18665866
4.5953391 0.18232911
4.5957992 0.17799595
4.5962593 0.17366096
4.5967193 0.16932589
4.5971794 0.1649925
4.5976395 0.16066256
4.5980996 0.15633782
4.5985597 0.15202005
4.5990198 0.14771101
4.5994799 0.14341245
4.59994 0.13912615
4.6004001 0.13485386
4.6008602 0.13059733
4.6013203 0.12635834
4.6017804 0.12215535
4.6022404 0.11807339
4.6027005 0.11412021
4.6031606 0.11029117
4.6036207 0.10658163
4.6040808 0.10298696
4.6045409 0.099502525
4.605001 0.09612369
4.6054611 0.092845819
4.6059212 0.08966428
4.6063813 0.086574437
4.6068414 0.083571655
4.6073015 0.080651302
4.6077616 0.07780874
4.6082216 0.075039338
4.6086817 0.072338458
4.6091418 0.069701469
4.6096019 0.067123733
4.610062 0.064600618
4.6105221 0.062127489
4.6109822 0.059699767
4.6114423 0.057322225
4.6119024 0.055001071
4.6123625 0.052737413
4.6128226 0.050532358
4.6132827 0.048387015
4.6137427 0.04630249
4.6142028 0.044279891
4.6146629 0.042320326
4.615123 0.040424904
4.6155831 0.03859473
4.6160432 0.036830914
4.6165033 0.035134562
4.6169634 0.033506783
4.6174235 0.031948683
4.6178836 0.030461372
4.6183437 0.029045956
4.6188038 0.027703542
4.6192639 0.02643524
4.6197239 0.025242156
4.620184 0.024125397
4.6206441 0.023072896
4.6211042 0.022039037
4.6215643 0.021021591
4.6220244 0.020022542
4.6224845 0.019043872
4.6229446 0.018087566
4.6234047 0.017155608
4.6238648 0.01624998
4.6243249 0.015372668
4.624785 0.014525654
4.625245 0.013710923
4.6257051 0.012930458
4.6261652 0.012186243
4.6266253 0.011480261
4.6270854 0.010814497
4.6275455 0.010190933
4.6280056 0.0096115548
4.6284657 0.0090783449
4.6289258 0.0085932872
4.6293859 0.0081583655
4.629846 0.0077747174
4.6303061 0.0074124629
4.6307662 0.0070565644
4.6312262 0.0067078863
4.6316863 0.0063672929
4.6321464 0.0060356484
4.6326065 0.0057138171
4.6330666 0.0054026634
4.6335267 0.0051030515
4.6339868 0.0048158457
4.6344469 0.0045419104
4.634907 0.0042821097
4.6353671 0.004037308
4.6358272 0.0038083697
4.6362873 0.0035961589
4.6367473 0.0034015399
4.6372074 0.0032253772
4.6376675 0.0030685349
4.6381276 0.0029318773
4.6385877 0.0028162688
4.6390478 0.0027225736
4.6395079 0.002648214
4.639968 0.0025847692
4.6404281 0.0025317215
4.6408882 0.002488982
4.6413483 0.0024564621
4.6418084 0.0024340729
4.6422685 0.0024217257
4.6427285 0.0024193317
4.6431886 0.0024268022
4.6436487 0.0024440483
4.6441088 0.0024709815
4.6445689 0.0025075128
4.645029 0.0025535536
4.6454891 0.002609015
4.6459492 0.0026738084
4.6464093 0.0027478449
4.6468694 0.0028310359
4.6473295 0.0029232924
4.6477896 0.0030245259
4.6482496 0.0031346475
4.6487097 0.0032543459
4.6491698 0.0033967983
4.6496299 0.0035659198
4.65009 0.0037606051
4.6505501 0.0039797491
4.6510102 0.0042222463
4.6514703 0.0044869916
4.6519304 0.0047728796
4.6523905 0.0050788051
4.6528506 0.0054036627
4.6533107 0.0057463473
4.6537708 0.0061057535
4.6542308 0.0064807761
4.6546909 0.0068703097
4.655151 0.0072732492
4.6556111 0.0076884891
4.6560712 0.0081149243
4.6565313 0.0085514495
4.6569914 0.0089969593
4.6574515 0.0094503486
4.6579116 0.0099105119
4.6583717 0.010395468
4.6588318 0.010938677
4.6592919 0.011538814
4.659752 0.01219379
4.660212 0.012901515
4.6606721 0.013659902
4.6611322 0.014466861
4.6615923 0.015320304
4.6620524 0.016218141
4.6625125 0.017158284
4.6629726 0.018138644
4.6634327 0.019157131
4.6638928 0.020211658
4.6643529 0.021300134
4.664813 0.022420473
4.6652731 0.023570583
4.6657331 0.024748377
4.6661932 0.025951766
4.6666533 0.027178661
4.6671134 0.028426972
4.6675735 0.029698922
4.6680336 0.031036131
4.6684937 0.032449338
4.6689538 0.033938273
4.6694139 0.035502666
4.669874 0.037142246
4.6703341 0.038856744
4.6707942 0.04064589
4.6712543 0.042509413
4.6717143 0.044447044
4.6721744 0.046458512
4.6726345 0.048543548
4.6730946 0.050701881
4.6735547 0.052933241
4.6740148 0.055237358
4.6744749 0.057613962
4.674935 0.060062784
4.6753951 0.062583552
4.6758552 0.065175998
4.6763153 0.06783985
4.6767754 0.070574839
4.6772354 0.073375397
4.6776955 0.076235128
4.6781556 0.079154959
4.6786157 0.082135851
4.6790758 0.085178761
4.6795359 0.088284649
4.679996 0.091454473
4.6804561 0.094689193
4.6809162 0.097989767
4.6813763 0.10135715
4.6818364 0.10479231
4.6822965 0.1082962
4.6827566 0.11186978
4.6832166 0.11551401
4.6836767 0.11922985
4.6841368 0.12301825
4.6845969 0.12688018
4.685057 0.13081659
4.6855171 0.13482845
4.6859772 0.13891671
4.6864373 0.14308032
4.6868974 0.14730483
4.6873575 0.15158268
4.6878176 0.15590834
4.6882777 0.1602763
4.6887377 0.16468102
4.6891978 0.16911699
4.6896579 0.17357869
4.690118 0.17806059
4.6905781 0.18255718
4.6910382 0.18706293
4.6914983 0.19157233
4.6919584 0.19607984
4.6924185 0.20057995
4.6928786 0.20506713
4.6933387 0.20953588
4.6937988 0.21398065
4.6942589 0.21839594
4.6947189 0.22277622
4.695179 0.22711597
4.6956391 0.23140967
4.6960992 0.23566128
4.6965593 0.23987788
4.6970194 0.24405992
4.6974795 0.24820791
4.6979396 0.25232232
4.6983997 0.25640363
4.6988598 0.26045232
4.6993199 0.26446887
4.69978 0.26845376
4.70024 0.27240747
4.7007001 0.27633049
4.7011602 0.28022329
4.7016203 0.28408636
4.7020804 0.28792017
4.7025405 0.29172521
4.7030006 0.29550195
4.7034607 0.29925088
4.7039208 0.30297248
4.7043809 0.30666723
4.704841 0.31033561
4.7053011 0.31394301
4.7057612 0.31733621
4.7062212 0.32050265
4.7066813 0.32344864
4.7071414 0.32618044
4.7076015 0.32870433
4.7080616 0.33102661
4.7085217 0.33315356
4.7089818 0.33509145
4.7094419 0.33684657
4.709902 0.3384252
4.7103621 0.33983363
4.7108222 0.34107814
4.7112823 0.34216502
4.7117423 0.34310053
4.7122024 0.34389098
4.7126625 0.34454263
4.7131226 0.34506178
4.7135827 0.34545471
4.7140428 0.34572769
4.7145029 0.34588694
4.714963 0.34592972
4.7154231 0.34584788
4.7158832 0.34563572
4.7163433 0.34528758
4.7168034 0.34479778
4.7172635 0.34416065
4.7177235 0.3433705
4.7181836 0.34242165
4.7186437 0.34130844
4.7191038 0.34002519
4.7195639 0.33856621
4.720024 0.33692584
4.7204841 0.3350984
4.7209442 0.3330782
4.7214043 0.33085958
4.7218644 0.32843685
4.7223245 0.32580434
4.7227846 0.32295638
4.7232446 0.31988728
4.7237047 0.31659137
4.7241648 0.31310962
4.7246249 0.30958566
4.725085 0.30602945
4.7255451 0.30244028
4.7260052 0.29881744
4.7264653 0.29516021
4.7269254 0.29146788
4.7273855 0.28773974
4.7278456 0.28397508
4.7283057 0.28017319
4.7287658 0.27633334
4.7292258 0.27245484
4.7296859 0.26853697
4.730146 0.26457901
4.7306061 0.26058026
4.7310662 0.25653999
4.7315263 0.25245751
4.7319864 0.2483321
4.7324465 0.24416304
4.7329066 0.23994963
4.7333667 0.23569086
4.7338268 0.23138001
4.7342869 0.22701909
4.7347469 0.22261424
4.735207 0.2181716
4.7356671 0.2136973
4.7361272 0.20919747
4.7365873 0.20467826
4.7370474 0.20014579
4.7375075 0.1956062
4.7379676 0.19106562
4.7384277 0.18653019
4.7388878 0.18200605
4.7393479 0.17749933
4.739808 0.17301617
4.7402681 0.16856269
4.7407281 0.16414504
4.7411882 0.15976935
4.7416483 0.15544176
4.7421084 0.15116839
4.7425685 0.14695539
4.7430286 0.14280756
4.7434887 0.13872466
4.7439488 0.13470641
4.7444089 0.13075257
4.744869 0.12686289
4.7453291 0.12303714
4.7457892 0.11927509
4.7462492 0.11557648
4.7467093 0.11194109
4.7471694 0.10836868
4.7476295 0.10485901
4.7480896 0.10141184
4.7485497 0.098026935
4.7490098 0.094704053
4.7494699 0.091442958
4.74993 0.088243413
4.7503901 0.085105178
4.7508502 0.082028016
4.7513103 0.079011689
4.7517704 0.076055958
4.7522304 0.073161407
4.7526905 0.070339185
4.7531506 0.067592863
4.7536107 0.064922408
4.7540708 0.062327792
4.7545309 0.059808983
4.754991 0.05736595
4.7554511 0.054998663
4.7559112 0.052707092
4.7563713 0.050491206
4.7568314 0.048350974
4.7572915 0.046286365
4.7577516 0.04429735
4.7582116 0.042383897
4.7586717 0.040545976
4.7591318 0.038783556
4.7595919 0.037096606
4.760052 0.035485097
4.7605121 0.033948997
4.7609722 0.032488276
4.7614323 0.031102903
4.7618924 0.029771987
4.7623525 0.028463224
4.7628126 0.027178252
4.7632727 0.025919161
4.7637327 0.024688044
4.7641928 0.023486989
4.7646529 0.022318089
4.765113 0.021183434
4.7655731 0.020085114
4.7660332 0.01902522
4.7664933 0.018005843
4.7669534 0.017029074
4.7674135 0.016097003
4.7678736 0.015211722
4.7683337 0.01437532
4.7687938 0.013589889
4.7692539 0.012857519
4.7697139 0.012180301
4.770174 0.011560326
4.7706341 0.010999685
4.7710942 0.010495431
4.7715543 0.010006881
4.7720144 0.0095256713
4.7724745 0.0090529943
4.7729346 0.0085900437
4.7733947 0.0081380129
4.7738548 0.0076980951
4.7743149 0.0072714839
4.774775 0.0068593725
4.775235 0.0064629544
4.7756951 0.006083423
4.7761552 0.0057219716
4.7766153 0.0053797936
4.7770754 0.0050580823
4.7775355 0.0047580313
4.7779956 0.0044808338
4.7784557 0.0042276832
4.7789158 0.0039997729
4.7793759 0.0037982963
4.779836 0.0036244467
4.7802961 0.0034794176
4.7807562 0.0033539114
4.7812162 0.003236656
4.7816763 0.0031278243
4.7821364 0.0030275995
4.7825965 0.0029361649
4.7830566 0.0028537034
4.7835167 0.0027803984
4.7839768 0.0027164329
4.7844369 0.0026619901
4.784897 0.0026172531
4.7853571 0.0025824051
4.7858172 0.0025576293
4.7862773 0.0025431088
4.7867373 0.0025390267
4.7871974 0.0025455663
4.7876575 0.0025629106
4.7881176 0.0025912428
4.7885777 0.0026307461
4.7890378 0.0026816036
4.7894979 0.0027439985
4.789958 0.0028192814
4.7904181 0.0029138362
4.7908782 0.0030280052
4.7913383 0.0031610794
4.7917984 0.0033123499
4.7922585 0.0034811075
4.7927185 0.0036666432
4.7931786 0.003868248
4.7936387 0.004085213
4.7940988 0.0043168289
4.7945589 0.0045623869
4.795019 0.0048211778
4.7954791 0.0050924927
4.7959392 0.0053756225
4.7963993 0.0056698582
4.7968594 0.0059744907
4.7973195 0.0062888111
4.7977796 0.0066121103
4.7982396 0.0069436792
4.7986997 0.0072828088
4.7991598 0.0076288831
4.7996199 0.0080042834
4.80008 0.0084254484
4.8005401 0.0088906553
4.8010002 0.0093981811
4.8014603 0.009946303
4.8019204 0.010533298
4.8023805 0.011157444
4.8028406 0.011817017
4.8033007 0.012510295
4.8037608 0.013235554
4.8042208 0.013991073
4.8046809 0.014775128
4.805141 0.015585996
4.8056011 0.016421955
4.8060612 0.017281281
4.8065213 0.018162252
4.8069814 0.019063144
4.8074415 0.019982236
4.8079016 0.020917804
4.8083617 0.021868125
4.8088218 0.022842393
4.8092819 0.023881699
4.8097419 0.024989116
4.810202 0.026163437
4.8106621 0.027403454
4.8111222 0.028707959
4.8115823 0.030075744
4.8120424 0.031505602
4.8125025 0.032996325
4.8129626 0.034546704
4.8134227 0.036155534
4.8138828 0.037821605
4.8143429 0.03954371
4.814803 0.041320641
4.8152631 0.043151191
4.8157231 0.045034152
4.8161832 0.046968316
4.8166433 0.048952476
4.8171034 0.050985423
4.8175635 0.05306595
4.8180236 0.055192754
4.8184837 0.057361364
4.8189438 0.059572886
4.8194039 0.061831514
4.819864 0.064141441
4.8203241 0.066506861
4.8207842 0.068931966
4.8212442 0.071420949
4.8217043 0.073978005
4.8221644 0.076607326
4.8226245 0.079313105
4.8230846 0.082099536
4.8235447 0.084970811
4.8240048 0.087931125
4.8244649 0.09098467
4.824925 0.094135639
4.8253851 0.097388227
4.8258452 0.10074662
4.8263053 0.10421503
4.8267654 0.10779763
4.8272254 0.11149862
4.8276855 0.11529454
4.8281456 0.1191108
4.8286057 0.12294233
4.8290658 0.1267884
4.8295259 0.13064831
4.829986 0.13452134
4.8304461 0.13840678
4.8309062 0.14230391
4.8313663 0.14621202
4.8318264 0.15013039
4.8322865 0.15405832
4.8327465 0.15799508
4.8332066 0.16193997
4.8336667 0.16589227
4.8341268 0.16985126
4.8345869 0.17381624
4.835047 0.17778649
4.8355071 0.18176129
4.8359672 0.18573993
4.8364273 0.18972169
4.8368874 0.19370662
4.8373475 0.19770873
4.8378076 0.20173178
4.8382677 0.20577342
4.8387277 0.20983132
4.8391878 0.21390313
4.8396479 0.2179865
4.840108 0.22207909
4.8405681 0.22617857
4.8410282 0.23028257
4.8414883 0.23438876
4.8419484 0.2384948
4.8424085 0.24259834
4.8428686 0.24669704
4.8433287 0.25078855
4.8437888 0.25487053
4.8442488 0.25894063
4.8447089 0.26299652
4.845169 0.26703584
4.8456291 0.27105625
4.8460892 0.27505542
4.8465493 0.27899284
4.8470094 0.28279375
4.8474695 0.28645961
4.8479296 0.28999399
4.8483897 0.29340045
4.8488498 0.29668255
4.8493099 0.29984387
4.84977 0.30288796
4.85023 0.3058184
4.8506901 0.30863874
4.8511502 0.31135256
4.8516103 0.31396341
4.8520704 0.31647486
4.8525305 0.31889048
4.8529906 0.32121383
4.8534507 0.32344848
4.8539108 0.32559799
4.8543709 0.32766593
4.854831 0.32965586
4.8552911 0.33157134
4.8557512 0.3334151
4.8562112 0.33517809
4.8566713 0.33685241
4.8571314 0.33843222
4.8575915 0.33991169
4.8580516 0.34128498
4.8585117 0.34254625
4.8589718 0.34368968
4.8594319 0.34470942
4.859892 0.34559965
4.8603521 0.34635453
4.8608122 0.34696822
4.8612723 0.34743489
4.8617323 0.34774871
4.8621924 0.34790383
4.8626525 0.34789444
4.8631126 0.34771468
4.8635727 0.34735874
4.8640328 0.34682077
4.8644929 0.34609493
4.864953 0.3451754
4.8654131 0.34413727
4.8658732 0.34309284
4.8663333 0.34204348
4.8667934 0.34098975
4.8672535 0.3399322
4.8677135 0.33887137
4.8681736 0.33780783
4.8686337 0.33674213
4.8690938 0.33567482
4.8695539 0.33460645
4.870014 0.33353759
4.8704741 0.33246878
4.8709342 0.33140057
4.8713943 0.33033352
4.8718544 0.32926819
4.8723145 0.32820513
4.8727746 0.32714488
4.8732346 0.32608802
4.8736947 0.32503508
4.8741548 0.32398662
4.8746149 0.3229426
4.875075 0.32189917
4.8755351 0.32085578
4.8759952 0.31981266
4.8764553 0.31877008
4.8769154 0.31772828
4.8773755 0.31668753
4.8778356 0.31564807
4.8782957 0.31461016
4.8787558 0.31357404
4.8792158 0.31253998
4.8796759 0.31150823
4.880136 0.31047903
4.8805961 0.30945265
4.8810562 0.30842934
4.8815163 0.30740934
4.8819764 0.30639292
4.8824365 0.30538032
4.8828966 0.3043718
4.8833567 0.30336761
4.8838168 0.30236801
4.8842769 0.30144963
4.8847369 0.30068559
4.885197 0.30007358
4.8856571 0.29961131
4.8861172 0.29929648
4.8865773 0.2991268
4.8870374 0.29909997
4.8874975 0.29921369
4.8879576 0.29946566
4.8884177 0.29985359
4.8888778 0.30037517
4.8893379 0.30102812
4.889798 0.30181013
4.8902581 0.30271891
4.8907181 0.30375216
4.8911782 0.30490758
4.8916383 0.30618288
4.8920984 0.30757576
4.8925585 0.30908391
4.8930186 0.31070505
4.8934787 0.31242322
4.8939388 0.31417025
4.8943989 0.31593549
4.894859 0.31771703
4.8953191 0.31951297
4.8957792 0.3213214
4.8962392 0.32314043
4.8966993 0.32496814
4.8971594 0.32680263
4.8976195 0.32864199
4.8980796 0.33048432
4.8985397 0.33232771
4.8989998 0.33417026
4.8994599 0.33601007
4.89992 0.33784522
4.9003801 0.33967381
4.9008402 0.34149394
4.9013003 0.3433037
4.9017604 0.34510119
4.9022204 0.3468845
4.9026805 0.34865183
4.9031406 0.35041322
4.9036007 0.35217553
4.9040608 0.3539378
4.9045209 0.35569906
4.904981 0.35745833
4.9054411 0.35921467
4.9059012 0.36096708
4.9063613 0.36271461
4.9068214 0.36445628
4.9072815 0.36619113
4.9077415 0.36791818
4.9082016 0.36963648
4.9086617 0.37134504
4.9091218 0.37304291
4.9095819 0.3747291
4.910042 0.37640266
4.9105021 0.37806262
4.9109622 0.379708
4.9114223 0.38133783
4.9118824 0.38295115
4.9123425 0.38451862
4.9128026 0.38594538
4.9132627 0.3872285
4.9137227 0.38837316
4.9141828 0.38938455
4.9146429 0.39026786
4.915103 0.39102826
4.9155631 0.39167096
4.9160232 0.39220113
4.9164833 0.39262397
4.9169434 0.39294465
4.9174035 0.39316837
4.9178636 0.39330032
4.9183237 0.39334567
4.9187838 0.39330963
4.9192438 0.39319737
4.9197039 0.39301408
4.920164 0.39276495
4.9206241 0.39245516
4.9210842 0.39208991
4.9215443 0.39167434
4.9220044 0.39121233
4.9224645 0.39070798
4.9229246 0.39016587
4.9233847 0.38959059
4.9238448 0.38898672
4.9243049 0.38835886
4.924765 0.38771158
4.925225 0.38704948
4.9256851 0.38637715
4.9261452 0.38569916
4.9266053 0.38502012
4.9270654 0.38434459
4.9275255 0.38367718
4.9279856 0.38302247
4.9284457 0.38238504
4.9289058 0.38176948
4.9293659 0.38118038
4.929826 0.38062233
4.9302861 0.38009991
4.9307461 0.37961771
4.9312062 0.37916175
4.9316663 0.3786913
4.9321264 0.3782089
4.9325865 0.37771917
4.9330466 0.37722671
4.9335067 0.37673612
4.9339668 0.37625201
4.9344269 0.37577899
4.934887 0.37532167
4.9353471 0.37488464
4.9358072 0.37447251
4.9362673 0.37408989
4.9367273 0.37374139
4.9371874 0.37343161
4.9376475 0.37316515
4.9381076 0.37294663
4.9385677 0.37278064
4.9390278 0.3726718
4.9394879 0.3726247
4.939948 0.37264396
4.9404081 0.37273411
4.9408682 0.37289562
4.9413283 0.37312305
4.9417884 0.37341049
4.9422484 0.37375203
4.9427085 0.37414176
4.9431686 0.37457379
4.9436287 0.37504219
4.9440888 0.37554107
4.9445489 0.37606452
4.945009 0.37660663
4.9454691 0.37716149
4.9459292 0.3777232
4.9463893 0.37828585
4.9468494 0.37884353
4.9473095 0.37939034
4.9477696 0.37992036
4.9482296 0.3804277
4.9486897 0.38090645
4.9491498 0.38135069
4.9496099 0.38175453
4.95007 0.38212672
4.9505301 0.38248994
4.9509902 0.38284383
4.9514503 0.38318758
4.9519104 0.38352038
4.9523705 0.38384142
4.9528306 0.38414987
4.9532907 0.38444494
4.9537508 0.3847258
4.9542108 0.38499166
4.9546709 0.38524168
4.955131 0.38547507
4.9555911 0.385691
4.9560512 0.38588867
4.9565113 0.38606726
4.9569714 0.38622597
4.9574315 0.38636398
4.9578916 0.38648047
4.9583517 0.38657463
4.9588118 0.38664566
4.9592719 0.38668368
4.9597319 0.38660381
4.960192 0.38638685
4.9606521 0.38603453
4.9611122 0.38554863
4.9615723 0.38493091
4.9620324 0.38418312
4.9624925 0.38330703
4.9629526 0.3823044
4.9634127 0.381177
4.9638728 0.37992657
4.9643329 0.37855489
4.964793 0.37706372
4.9652531 0.37545481
4.9657131 0.37372993
4.9661732 0.37189084
4.9666333 0.36993929
4.9670934 0.36787706
4.9675535 0.3657059
4.9680136 0.36342758
4.9684737 0.36104385
4.9689338 0.35857909
4.9693939 0.35606467
4.969854 0.35350546
4.9703141 0.35090624
4.9707742 0.34827179
4.9712342 0.34560688
4.9716943 0.34291631
4.9721544 0.34020485
4.9726145 0.33747729
4.9730746 0.33473842
4.9735347 0.331993
4.9739948 0.32924583
4.9744549 0.32650168
4.974915 0.32376534
4.9753751 0.3210416
4.9758352 0.31833522
4.9762953 0.315651
4.9767554 0.31299373
4.9772154 0.31036817
4.9776755 0.30777911
4.9781356 0.30522714
4.9785957 0.30268985
4.9790558 0.30016392
4.9795159 0.29765025
4.979976 0.29514976
4.9804361 0.29266333
4.9808962 0.29019187
4.9813563 0.28773629
4.9818164 0.28529747
4.9822765 0.28287633
4.9827365 0.28047376
4.9831966 0.27809067
4.9836567 0.27572795
4.9841168 0.27338652
4.9845769 0.27106726
4.985037 0.26877108
4.9854971 0.26649888
4.9859572 0.26425156
4.9864173 0.26203003
4.9868774 0.25983519
4.9873375 0.25766808
4.9877976 0.25561228
4.9882577 0.25373723
4.9887177 0.25204231
4.9891778 0.25052691
4.9896379 0.24919044
4.990098 0.2480323
4.9905581 0.24705186
4.9910182 0.24624853
4.9914783 0.24562171
4.9919384 0.24517079
4.9923985 0.24489517
4.9928586 0.24479423
4.9933187 0.24486738
4.9937788 0.24511401
4.9942388 0.24553351
4.9946989 0.24612529
4.995159 0.24688873
4.9956191 0.24782323
4.9960792 0.24892819
4.9965393 0.250203
4.9969994 0.25162771
4.9974595 0.25311919
4.9979196 0.25466604
4.9983797 0.25626597
4.9988398 0.25791673
4.9992999 0.25961605
4.99976 0.26136166
5.00022 0.26315129
5.0006801 0.26498268
5.0011402 0.26685355
5.0016003 0.26876164
5.0020604 0.27070468
5.0025205 0.27268041
5.0029806 0.27468654
5.0034407 0.27672083
5.0039008 0.278781
5.0043609 0.28086477
5.004821 0.28296989
5.0052811 0.28509409
5.0057411 0.28723509
5.0062012 0.28939121
5.0066613 0.29159511
5.0071214 0.29386155
5.0075815 0.29618342
5.0080416 0.29855359
5.0085017 0.30096492
5.0089618 0.30341029
5.0094219 0.30588258
5.009882 0.30837466
5.0103421 0.31087939
5.0108022 0.31338966
5.0112623 0.31589834
5.0117223 0.3183983
5.0121824 0.3208824
5.0126425 0.32334354
5.0131026 0.32577457
5.0135627 0.32816837
5.0140228 0.33051781
5.0144829 0.33281578
5.014943 0.33505513
5.0154031 0.33722874
5.0158632 0.33930989
5.0163233 0.34123701
5.0167834 0.34300824
5.0172434 0.34462587
5.0177035 0.34609217
5.0181636 0.34740943
5.0186237 0.34857992
5.0190838 0.34960593
5.0195439 0.35048972
5.020004 0.35123359
5.0204641 0.35183982
5.0209242 0.35231067
5.0213843 0.35264843
5.0218444 0.35285538
5.0223045 0.3529338
5.0227646 0.35288598
5.0232246 0.35271417
5.0236847 0.35242068
5.0241448 0.35200778
5.0246049 0.35147774
5.025065 0.35083307
5.0255251 0.35007942
5.0259852 0.34921403
5.0264453 0.34823106
5.0269054 0.34712467
5.0273655 0.34588902
5.0278256 0.34451825
5.0282857 0.34300653
5.0287457 0.34134802
5.0292058 0.33953687
5.0296659 0.33756723
5.030126 0.33543327
5.0305861 0.33312915
5.0310462 0.33064901
5.0315063 0.32798702
5.0319664 0.32513732
5.0324265 0.32209409
5.0328866 0.31885148
5.0333467 0.31540363
5.0338068 0.31174472
5.0342669 0.30786889
5.0347269 0.30383788
5.035187 0.29979378
5.0356471 0.29574157
5.0361072 0.2916814
5.0365673 0.28761342
5.0370274 0.2835378
5.0374875 0.2794547
5.0379476 0.27536428
5.0384077 0.2712667
5.0388678 0.26716211
5.0393279 0.26305068
5.039788 0.25893256
5.040248 0.25480793
5.0407081 0.25067693
5.0411682 0.24653972
5.0416283 0.24239647
5.0420884 0.23824734
5.0425485 0.23409248
5.0430086 0.22993206
5.0434687 0.22576623
5.0439288 0.22159455
5.0443889 0.21740983
5.044849 0.21321128
5.0453091 0.20900058
5.0457692 0.20477941
5.0462292 0.20054945
5.0466893 0.19631238
5.0471494 0.19206988
5.0476095 0.18782363
5.0480696 0.18357533
5.0485297 0.17932664
5.0489898 0.17507924
5.0494499 0.17083483
5.04991 0.16659508
5.0503701 0.16236168
5.0508302 0.1581363
5.0512903 0.15392062
5.0517504 0.14971633
5.0522104 0.14552511
5.0526705 0.14134864
5.0531306 0.1371886
5.0535907 0.13311202
5.0540508 0.12921499
5.0545109 0.12549095
5.054971 0.12193223
5.0554311 0.11853114
5.0558912 0.11528001
5.0563513 0.11217116
5.0568114 0.10919693
5.0572715 0.10634962
5.0577315 0.10362157
5.0581916 0.10100511
5.0586517 0.098492545
5.0591118 0.096076213
5.0595719 0.093748434
5.060032 0.091501533
5.0604921 0.089327835
5.0609522 0.087219662
5.0614123 0.08516934
5.0618724 0.083169193
5.0623325 0.081211544
5.0627926 0.07929931
5.0632527 0.07751086
5.0637127 0.075862344
5.0641728 0.074352189
5.0646329 0.072978817
5.065093 0.071740655
5.0655531 0.070636125
5.0660132 0.069663653
5.0664733 0.068821663
5.0669334 0.06810858
5.0673935 0.067522828
5.0678536 0.067062832
5.0683137 0.066727016
5.0687738 0.066513805
5.0692338 0.066421624
5.0696939 0.066448896
5.070154 0.066594046
5.0706141 0.066855499
5.0710742 0.067231679
5.0715343 0.067721012
5.0719944 0.06832192
5.0724545 0.069013753
5.0729146 0.069779106
5.0733747 0.070623315
5.0738348 0.071551722
5.0742949 0.072569669
5.074755 0.073682497
5.075215 0.074895548
5.0756751 0.076214163
5.0761352 0.077643686
5.0765953 0.079189456
5.0770554 0.080856816
5.0775155 0.082651108
5.0779756 0.084577673
5.0784357 0.086641853
5.0788958 0.08884899
5.0793559 0.091204426
5.079816 0.093713501
5.0802761 0.096381559
5.0807361 0.09921394
5.0811962 0.10221599
5.0816563 0.10537404
5.0821164 0.10859128
5.0825765 0.11185332
5.0830366 0.11516013
5.0834967 0.11851171
5.0839568 0.12190804
5.0844169 0.1253491
5.084877 0.12883486
5.0853371 0.13236532
5.0857972 0.13594045
5.0862573 0.13956024
5.0867173 0.14322467
5.0871774 0.14693372
5.0876375 0.15068738
5.0880976 0.15448562
5.0885577 0.15832842
5.0890178 0.16221578
5.0894779 0.16614767
5.089938 0.17012407
5.0903981 0.17414497
5.0908582 0.17821046
5.0913183 0.18233759
5.0917784 0.18653368
5.0922384 0.19079138
5.0926985 0.19510335
5.0931586 0.19946225
5.0936187 0.20386074
5.0940788 0.20829146
5.0945389 0.21274708
5.094999 0.21722026
5.0954591 0.22170364
5.0959192 0.2261899
5.0963793 0.23067168
5.0968394 0.23514164
5.0972995 0.23959244
5.0977596 0.24401673
5.0982196 0.24840718
5.0986797 0.25275644
5.0991398 0.25705716
5.0995999 0.26130201
5.10006 0.26548364
5.1005201 0.26958927
5.1009802 0.27359574
5.1014403 0.277503
5.1019004 0.28131311
5.1023605 0.2850281
5.1028206 0.28865002
5.1032807 0.29218092
5.1037407 0.29562284
5.1042008 0.29897783
5.1046609 0.30224793
5.105121 0.30543519
5.1055811 0.30854165
5.1060412 0.31156936
5.1065013 0.31452037
5.1069614 0.31739671
5.1074215 0.32020043
5.1078816 0.32293359
5.1083417 0.32559822
5.1088018 0.32819636
5.1092619 0.33073008
5.1097219 0.333199
5.110182 0.33550739
5.1106421 0.33760621
5.1111022 0.33949754
5.1115623 0.34118344
5.1120224 0.342666
5.1124825 0.34394727
5.1129426 0.34502932
5.1134027 0.34591424
5.1138628 0.34660409
5.1143229 0.34710093
5.114783 0.34740685
5.115243 0.34752392
5.1157031 0.34745419
5.1161632 0.34719975
5.1166233 0.34676266
5.1170834 0.346145
5.1175435 0.34534884
5.1180036 0.34437624
5.1184637 0.34322928
5.1189238 0.34191003
5.1193839 0.34044793
5.119844 0.3389126
5.1203041 0.33730087
5.1207642 0.33560563
5.1212242 0.33381974
5.1216843 0.3319361
5.1221444 0.32994759
5.1226045 0.3278471
5.1230646 0.32562749
5.1235247 0.32328167
5.1239848 0.3208025
5.1244449 0.31818288
5.124905 0.31541568
5.1253651 0.31249378
5.1258252 0.30941008
5.1262853 0.30615746
5.1267453 0.30272878
5.1272054 0.29911695
5.1276655 0.29531484
5.1281256 0.29131533
5.1285857 0.28711872
5.1290458 0.28285512
5.1295059 0.27857573
5.129966 0.27428236
5.1304261 0.26997678
5.1308862 0.26566078
5.1313463 0.26133615
5.1318064 0.25700466
5.1322665 0.25266811
5.1327265 0.24832827
5.1331866 0.24398694
5.1336467 0.2396459
5.1341068 0.23530694
5.1345669 0.23097183
5.135027 0.22664237
5.1354871 0.22232034
5.1359472 0.21800753
5.1364073 0.21370571
5.1368674 0.20941668
5.1373275 0.20514222
5.1377876 0.20088411
5.1382476 0.19663775
5.1387077 0.19239217
5.1391678 0.18814778
5.1396279 0.18390524
5.140088 0.17966524
5.1405481 0.17542844
5.1410082 0.17119551
5.1414683 0.16696714
5.1419284 0.162744
5.1423885 0.15852675
5.1428486 0.15431608
5.1433087 0.15011266
5.1437688 0.14591716
5.1442288 0.14173025
5.1446889 0.13755261
5.145149 0.13338492
5.1456091 0.12922784
5.1460692 0.12508205
5.1465293 0.12094823
5.1469894 0.11682704
5.1474495 0.11272852
5.1479096 0.10874916
5.1483697 0.10491009
5.1488298 0.10120606
5.1492899 0.097631815
5.1497499 0.094182104
5.15021 0.090851675
5.1506701 0.087635275
5.1511302 0.084527652
5.1515903 0.081523554
5.1520504 0.07861773
5.1525105 0.075804926
5.1529706 0.07307989
5.1534307 0.070437371
5.1538908 0.067872116
5.1543509 0.065378874
5.154811 0.062952391
5.1552711 0.060587416
5.1557311 0.058278696
5.1561912 0.05602098
5.1566513 0.053809015
5.1571114 0.051640785
5.1575715 0.049519602
5.1580316 0.047447078
5.1584917 0.045424808
5.1589518 0.043454387
5.1594119 0.04153741
5.159872 0.039675473
5.1603321 0.037870171
5.1607922 0.0361231
5.1612523 0.034435854
5.1617123 0.032810029
5.1621724 0.03124722
5.1626325 0.029749022
5.1630926 0.028317031
5.1635527 0.026952843
5.1640128 0.025658051
5.1644729 0.024434252
5.164933 0.023283041
5.1653931 0.022206014
5.1658532 0.021204764
5.1663133 0.020273042
5.1667734 0.019359926
5.1672334 0.018457758
5.1676935 0.017568712
5.1681536 0.016694961
5.1686137 0.015838675
5.1690738 0.015002029
5.1695339 0.014187193
5.169994 0.013396341
5.1704541 0.012631645
5.1709142 0.011895277
5.1713743 0.01118941
5.1718344 0.010516216
5.1722945 0.0098778667
5.1727546 0.0092765356
5.1732146 0.0087143947
5.1736747 0.0081936162
5.1741348 0.0077163726
5.1745949 0.0072848363
5.175055 0.0069011796
5.1755151 0.0065675645
5.1759752 0.0062582997
5.1764353 0.0059491176
5.1768954 0.0056412075
5.1773555 0.005335759
5.1778156 0.0050339617
5.1782757 0.004737005
5.1787357 0.0044460784
5.1791958 0.0041623715
5.1796559 0.0038870738
5.180116 0.0036213747
5.1805761 0.0033664638
5.1810362 0.0031235306
5.1814963 0.0028937646
5.1819564 0.0026783553
5.1824165 0.0024784922
5.1828766 0.0022953649
5.1833367 0.0021301628
5.1837968 0.0019840755
5.1842569 0.0018582924
5.1847169 0.0017540031
5.185177 0.0016684065
5.1856371 0.001584047
5.1860972 0.0014991033
5.1865573 0.0014140105
5.1870174 0.0013292036
5.1874775 0.0012451179
5.1879376 0.0011621883
5.1883977 0.0010808501
5.1888578 0.0010015383
5.1893179 0.00092468802
5.189778 0.0008507344
5.190238 0.00078011255
5.1906981 0.00071325758
5.1911582 0.00065060459
5.1916183 0.0005925887
5.1920784 0.00053964502
5.1925385 0.00049220866
5.1929986 0.00045071473
5.1934587 0.00041559835
5.1939188 0.00038729463
5.1943789 0.00036618094
5.194839 0.00034771527
5.1952991 0.00032890846
5.1957592 0.0003098782
5.1962192 0.00029074221
5.1966793 0.0002716182
5.1971394 0.00025262387
5.1975995 0.00023387693
5.1980596 0.00021549509
5.1985197 0.00019759606
5.1989798 0.00018029755
5.1994399 0.00016371726
5.1999 0.00014797291
5.2003601 0.00013318219
5.2008202 0.00011946283
5.2012803 0.00010693253
5.2017403 9.5708995e-05
5.2022004 8.5909935e-05
5.2026605 7.7653059e-05
5.2031206 7.1056075e-05
5.2035807 6.6236691e-05
5.2040408 6.2853707e-05
5.2045009 5.9490803e-05
5.204961 5.6059004e-05
5.2054211 5.2582146e-05
5.2058812 4.9084063e-05
5.2063413 4.5588592e-05
5.2068014 4.2119568e-05
5.2072615 3.8700827e-05
5.2077215 3.5356203e-05
5.2081816 3.2109533e-05
5.2086417 2.8984652e-05
5.2091018 2.6005395e-05
5.2095619 2.3195598e-05
5.210022 2.0579097e-05
5.2104821 1.8179726e-05
5.2109422 1.6021322e-05
5.2114023 1.412772e-05
5.2118624 1.2522756e-05
5.2123225 1.1230264e-05
5.2127826 1.027408e-05
5.2132426 9.6692038e-06
5.2137027 9.1819153e-06
5.2141628 8.7013591e-06
5.2146229 8.2301263e-06
5.215083 7.7708079e-06
5.2155431 7.325995e-06
5.2160032 6.8982787e-06
5.2164633 6.4902499e-06
5.2169234 6.1044998e-06
5.2173835 5.7436194e-06
5.2178436 5.4101998e-06
5.2183037 5.1068319e-06
5.2187638 4.8361069e-06
5.2192238 4.6006158e-06
5.2196839 4.4029497e-06
5.220144 4.2456996e-06
5.2206041 4.1314566e-06
5.2210642 4.0628117e-06
5.2215243 4.042356e-06
5.2219844 4.0726805e-06
5.2224445 4.1563763e-06
5.2229046 4.3170372e-06
5.2233647 4.6007634e-06
5.2238248 5.0017893e-06
5.2242849 5.5122512e-06
5.2247449 6.1242859e-06
5.225205 6.8300298e-06
5.2256651 7.6216196e-06
5.2261252 8.4911917e-06
5.2265853 9.4308827e-06
5.2270454 1.0432829e-05
5.2275055 1.1489168e-05
5.2279656 1.2592035e-05
5.2284257 1.3733567e-05
5.2288858 1.4905901e-05
5.2293459 1.6101174e-05
5.229806 1.7311521e-05
5.2302661 1.8529079e-05
5.2307261 1.9745986e-05
5.2311862 2.0954377e-05
5.2316463 2.2146389e-05
5.2321064 2.335383e-05
5.2325665 2.5133211e-05
5.2330266 2.7628803e-05
5.2334867 3.0792162e-05
5.2339468 3.4574844e-05
5.2344069 3.8928403e-05
5.234867 4.3804396e-05
5.2353271 4.9154379e-05
5.2357872 5.4929906e-05
5.2362472 6.1082533e-05
5.2367073 6.7563816e-05
5.2371674 7.4325311e-05
5.2376275 8.1318573e-05
5.2380876 8.8495157e-05
5.2385477 9.580662e-05
5.2390078 0.00010320452
5.2394679 0.0001106404
5.239928 0.00011806583
5.2403881 0.00012543236
5.2408482 0.00013269155
5.2413083 0.00013979495
5.2417684 0.0001480466
5.2422284 0.00015954805
5.2426885 0.00017412888
5.2431486 0.00019158447
5.2436087 0.0002117102
5.2440688 0.00023430147
5.2445289 0.00025915366
5.244989 0.00028606215
5.2454491 0.00031482233
5.2459092 0.00034522958
5.2463693 0.00037707929
5.2468294 0.00041016684
5.2472895 0.00044428761
5.2477495 0.000479237
5.2482096 0.00051481038
5.2486697 0.00055080314
5.2491298 0.00058701067
5.2495899 0.00062322835
5.25005 0.00065925157
5.2505101 0.0006948757
5.2509702 0.00073096619
5.2514303 0.00077656109
5.2518904 0.00083322455
5.2523505 0.00090030086
5.2528106 0.00097713429
5.2532707 0.0010630691
5.2537307 0.0011574496
5.2541908 0.0012596201
5.2546509 0.0013689249
5.255111 0.0014847081
5.2555711 0.0016063142
5.2560312 0.0017330874
5.2564913 0.0018643719
5.2569514 0.0019995121
5.2574115 0.0021378522
5.2578716 0.0022787365
5.2583317 0.0024215093
5.2587918 0.0025655149
5.2592519 0.0027100975
5.2597119 0.0028546015
5.260172 0.002998371
5.2606321 0.0031559739
5.2610922 0.0033439217
5.2615523 0.0035607172
5.2620124 0.003804838
5.2624725 0.0040747614
5.2629326 0.0043689651
5.2633927 0.0046859263
5.2638528 0.0050241226
5.2643129 0.0053820314
5.264773 0.0057581303
5.265233 0.0061508967
5.2656931 0.006558808
5.2661532 0.0069803417
5.2666133 0.0074139753
5.2670734 0.0078581863
5.2675335 0.008311452
5.2679936 0.0087722501
5.2684537 0.0092390579
5.2689138 0.0097103528
5.2693739 0.010184613
5.269834 0.010668154
5.2702941 0.011204671
5.2707542 0.011799321
5.2712142 0.012449912
5.2716743 0.013154251
5.2721344 0.013910145
5.2725945 0.014715403
5.2730546 0.015567832
5.2735147 0.016465239
5.2739748 0.017405433
5.2744349 0.018386219
5.274895 0.019405408
5.2753551 0.020460804
5.2758152 0.021550218
5.2762753 0.022671455
5.2767353 0.023822323
5.2771954 0.025000631
5.2776555 0.026204185
5.2781156 0.027430793
5.2785757 0.028678263
5.2790358 0.029944499
5.2794959 0.031259033
5.279956 0.032646391
5.2804161 0.034106317
5.2808762 0.035638554
5.2813363 0.037242846
5.2817964 0.038918937
5.2822565 0.040666572
5.2827165 0.042485494
5.2831766 0.044375448
5.2836367 0.046336177
5.2840968 0.048367426
5.2845569 0.050468939
5.285017 0.052640459
5.2854771 0.05488173
5.2859372 0.057192497
5.2863973 0.059572504
5.2868574 0.062021495
5.2873175 0.064539213
5.2877776 0.067125403
5.2882376 0.069779809
5.2886977 0.072499539
5.2891578 0.075274372
5.2896179 0.078104245
5.290078 0.080990221
5.2905381 0.083933364
5.2909982 0.086934739
5.2914583 0.089995409
5.2919184 0.093116438
5.2923785 0.09629889
5.2928386 0.099543831
5.2932987 0.10285232
5.2937588 0.10622543
5.2942188 0.10966422
5.2946789 0.11316975
5.295139 0.11674309
5.2955991 0.1203853
5.2960592 0.12409745
5.2965193 0.12788059
5.2969794 0.13173581
5.2974395 0.13566415
5.2978996 0.13966645
5.2983597 0.1437302
5.2988198 0.14784421
5.2992799 0.15200344
5.2997399 0.15620284
5.3002 0.16043737
5.3006601 0.16470201
5.3011202 0.1689917
5.3015803 0.17330141
5.3020404 0.1776261
5.3025005 0.18196073
5.3029606 0.18630027
5.3034207 0.19063968
5.3038808 0.1949739
5.3043409 0.19929792
5.304801 0.20360668
5.3052611 0.20789515
5.3057211 0.2121583
5.3061812 0.21639107
5.3066413 0.22058844
5.3071014 0.22474536
5.3075615 0.22886078
5.3080216 0.23294363
5.3084817 0.23699502
5.3089418 0.2410154
5.3094019 0.24500525
5.309862 0.24896504
5.3103221 0.25289523
5.3107822 0.25679631
5.3112422 0.26066872
5.3117023 0.26451296
5.3121624 0.26832948
5.3126225 0.27211876
5.3130826 0.27588127
5.3135427 0.27961747
5.3140028 0.28332784
5.3144629 0.28701284
5.314923 0.29067295
5.3153831 0.29430864
5.3158432 0.29792037
5.3163033 0.30150862
5.3167634 0.30506747
5.3172234 0.30846134
5.3176835 0.3116402
5.3181436 0.31461024
5.3186037 0.31737769
5.3190638 0.31994876
5.3195239 0.32232965
5.319984 0.32452658
5.3204441 0.32654577
5.3209042 0.32839341
5.3213643 0.33007573
5.3218244 0.33159893
5.3222845 0.33296924
5.3227445 0.33419285
5.3232046 0.33527598
5.3236647 0.33622484
5.3241248 0.33704564
5.3245849 0.3377446
5.325045 0.33832793
5.3255051 0.33880184
5.3259652 0.33917253
5.3264253 0.33943723
5.3268854 0.33957784
5.3273455 0.33958921
5.3278056 0.33946664
5.3282657 0.33920547
5.3287257 0.33880099
5.3291858 0.33824853
5.3296459 0.3375434
5.330106 0.33668092
5.3305661 0.33565641
5.3310262 0.33446517
5.3314863 0.33310252
5.3319464 0.33156379
5.3324065 0.32984428
5.3328666 0.32793931
5.3333267 0.32584419
5.3337868 0.32355425
5.3342468 0.32106479
5.3347069 0.31837113
5.335167 0.31546859
5.3356271 0.31236377
5.3360872 0.30918535
5.3365473 0.30597
5.3370074 0.30271652
5.3374675 0.29942371
5.3379276 0.29609036
5.3383877 0.29271528
5.3388478 0.28929726
5.3393079 0.28583511
5.339768 0.28232762
5.340228 0.27877359
5.3406881 0.27517182
5.3411482 0.27152111
5.3416083 0.26782026
5.3420684 0.26406806
5.3425285 0.26026333
5.3429886 0.25640485
5.3434487 0.25249142
5.3439088 0.24852185
5.3443689 0.24449493
5.344829 0.24040947
5.3452891 0.23626537
5.3457491 0.23206754
5.3462092 0.22782223
5.3466693 0.22353566
5.3471294 0.21921408
5.3475895 0.21486372
5.3480496 0.21049081
5.3485097 0.20610161
5.3489698 0.20170233
5.3494299 0.19729923
5.34989 0.19289853
5.3503501 0.18850648
5.3508102 0.18412931
5.3512703 0.17977325
5.3517303 0.17544456
5.3521904 0.17114945
5.3526505 0.16689418
5.3531106 0.16268497
5.3535707 0.15852807
5.3540308 0.15442971
5.3544909 0.15039368
5.354951 0.14640613
5.3554111 0.14246422
5.3558712 0.1385685
5.3563313 0.13471952
5.3567914 0.13091781
5.3572515 0.12716392
5.3577115 0.12345839
5.3581716 0.11980178
5.3586317 0.11619461
5.3590918 0.11263744
5.3595519 0.10913081
5.360012 0.10567527
5.3604721 0.10227135
5.3609322 0.098919599
5.3613923 0.095620567
5.3618524 0.092374793
5.3623125 0.089182823
5.3627726 0.0860452
5.3632326 0.082962467
5.3636927 0.079935169
5.3641528 0.076976199
5.3646129 0.074097838
5.365073 0.071299504
5.3655331 0.068580617
5.3659932 0.065940596
5.3664533 0.063378859
5.3669134 0.060894825
5.3673735 0.058487913
5.3678336 0.056157543
5.3682937 0.053903132
5.3687538 0.0517241
5.3692138 0.049619866
5.3696739 0.047589848
5.370134 0.045633466
5.3705941 0.043750138
5.3710542 0.041939284
5.3715143 0.040200321
5.3719744 0.03853267
5.3724345 0.036935749
5.3728946 0.035408976
5.3733547 0.033944736
5.3738148 0.032508369
5.3742749 0.031097107
5.3747349 0.029713099
5.375195 0.028358496
5.3756551 0.027035447
5.3761152 0.025746103
5.3765753 0.024492612
5.3770354 0.023277125
5.3774955 0.022101792
5.3779556 0.020968763
5.3784157 0.019880187
5.3788758 0.018838214
5.3793359 0.017844995
5.379796 0.016902678
5.3802561 0.016013414
5.3807161 0.015179353
5.3811762 0.014402644
5.3816363 0.013685438
5.3820964 0.013029884
5.3825565 0.012437846
5.3830166 0.011873955
5.3834767 0.011313762
5.3839368 0.010758947
5.3843969 0.010211189
5.384857 0.0096721693
5.3853171 0.0091435687
5.3857772 0.0086270674
5.3862372 0.0081243458
5.3866973 0.0076370842
5.3871574 0.0071669632
5.3876175 0.0067156632
5.3880776 0.0062848646
5.3885377 0.0058762478
5.3889978 0.0054914933
5.3894579 0.0051322815
5.389918 0.0048002929
5.3903781 0.0044972078
5.3908382 0.0042247068
5.3912983 0.0039844702
5.3917584 0.0037781785
5.3922184 0.0035996572
5.3926785 0.0034225825
5.3931386 0.0032453482
5.3935987 0.0030687225
5.3940588 0.0028934738
5.3945189 0.0027203705
5.394979 0.0025501807
5.3954391 0.0023836728
5.3958992 0.0022216152
5.3963593 0.0020647762
5.3968194 0.001913924
5.3972795 0.0017698269
5.3977395 0.0016332534
5.3981996 0.0015049716
5.3986597 0.0013857499
5.3991198 0.0012763566
5.3995799 0.0011775601
5.40004 0.0010901286
5.4005001 0.0010148304
5.4009602 0.00095243391
5.4014203 0.00090342176
5.4018804 0.00085848276
5.4023405 0.00081299791
5.4028006 0.00076721858
5.4032607 0.00072139612
5.4037207 0.0006757819
5.4041808 0.0006306273
5.4046409 0.00058618368
5.405101 0.0005427024
5.4055611 0.00050043484
5.4060212 0.00045963235
5.4064813 0.00042054631
5.4069414 0.00038342808
5.4074015 0.00034852903
5.4078616 0.00031610053
5.4083217 0.00028639394
5.4087818 0.00025966063
5.4092418 0.00023615196
5.4097019 0.00021611931
5.410162 0.00019981403
5.4106221 0.0001874875
5.4110822 0.00017812323
5.4115423 0.00016868862
5.4120024 0.00015909454
5.4124625 0.00014940364
5.4129226 0.00013967857
5.4133827 0.00012998197
5.4138428 0.00012037651
5.4143029 0.00011092482
5.414763 0.00010168956
5.415223 9.2733384e-05
5.4156831 8.4118934e-05
5.4161432 7.5908862e-05
5.4166033 6.816582e-05
5.4170634 6.0952457e-05
5.4175235 5.4331423e-05
5.4179836 4.8365369e-05
5.4184437 4.3116944e-05
5.4189038 3.8648798e-05
5.4193639 3.5023583e-05
5.419824 3.2303946e-05
5.4202841 3.0506806e-05
5.4207441 2.8919631e-05
5.4212042 2.7288344e-05
5.4216643 2.5625162e-05
5.4221244 2.3942301e-05
5.4225845 2.2251977e-05
5.4230446 2.0566406e-05
5.4235047 1.8897806e-05
5.4239648 1.7258392e-05
5.4244249 1.566038e-05
5.424885 1.4115988e-05
5.4253451 1.2637432e-05
5.4258052 1.1236928e-05
5.4262653 9.9266916e-06
5.4267253 8.7189405e-06
5.4271854 7.6258905e-06
5.4276455 6.659758e-06
5.4281056 5.8327596e-06
5.4285657 5.1571115e-06
5.4290258 4.6450301e-06
5.4294859 4.3087319e-06
5.429946 4.0890012e-06
5.4304061 3.8633196e-06
5.4308662 3.6309967e-06
5.4313263 3.3939305e-06
5.4317864 3.1540189e-06
5.4322464 2.9131598e-06
5.4327065 2.6732512e-06
5.4331666 2.4361909e-06
5.4336267 2.2038768e-06
5.4340868 1.978207e-06
5.4345469 1.7610792e-06
5.435007 1.5543914e-06
5.4354671 1.3600415e-06
5.4359272 1.1799275e-06
5.4363873 1.0159473e-06
5.4368474 8.6999866e-07
5.4373075 7.4397964e-07
5.4377676 6.3978812e-07
5.4382276 5.5932201e-07
5.4386877 5.0447922e-07
5.4391478 4.7487435e-07
5.4396079 4.4957457e-07
5.440068 4.2327046e-07
5.4405281 3.9619732e-07
5.4409882 3.6859043e-07
5.4414483 3.4068505e-07
5.4419084 3.1271647e-07
5.4423685 2.8491998e-07
5.4428286 2.5753084e-07
5.4432887 2.3078433e-07
5.4437487 2.0491575e-07
5.4442088 1.8016036e-07
5.4446689 1.5675344e-07
5.445129 1.3493027e-07
5.4455891 1.1492614e-07
5.4460492 9.697632e-08
5.4465093 8.1316088e-08
5.4469694 6.8180724e-08
5.4474295 5.7805509e-08
5.4478896 5.042572e-08
5.4483497 4.6276636e-08
5.4488098 4.3973117e-08
5.4492699 4.1564528e-08
5.4497299 3.906658e-08
5.45019 3.6501825e-08
5.4506501 3.3892816e-08
5.4511102 3.1262104e-08
5.4515703 2.8632242e-08
5.4520304 2.6025783e-08
5.4524905 2.3465277e-08
5.4529506 2.0973279e-08
5.4534107 1.8572339e-08
5.4538708 1.6285011e-08
5.4543309 1.4133845e-08
5.454791 1.2141396e-08
5.4552511 1.0330215e-08
5.4557111 8.7228533e-09
5.4561712 7.3418645e-09
5.4566313 6.2098004e-09
5.4570914 5.3492133e-09
5.4575515 4.7826554e-09
5.4580116 4.4914218e-09
5.4584717 4.2288981e-09
5.4589318 3.9527367e-09
5.4593919 3.6658764e-09
5.459852 3.3712561e-09
5.4603121 3.0718145e-09
5.4607722 2.7704904e-09
5.4612322 2.4702226e-09
5.4616923 2.1739501e-09
5.4621524 1.8846114e-09
5.4626125 1.6051456e-09
5.4630726 1.3384913e-09
5.4635327 1.0875874e-09
5.4639928 8.5537272e-10
5.4644529 6.4478601e-10
5.464913 4.5876611e-10
5.4653731 3.0025182e-10
5.4658332 1.7218194e-10
5.4662933 7.7495295e-11
5.4667534 1.9130679e-11
5.4672134 0
5.4676735 0
5.4681336 0
5.4685937 0
5.4690538 0
5.4695139 0
5.469974 0
5.4704341 0
5.4708942 0
5.4713543 0
5.4718144 0
5.4722745 0
5.4727345 0
5.4731946 0
5.4736547 0
5.4741148 0
5.4745749 0
5.475035 0
5.4754951 0
5.4759552 0
5.4764153 0
5.4768754 0
5.4773355 0
5.4777956 0
5.4782557 0
5.4787157 0
5.4791758 0
5.4796359 0
5.480096 0
5.4805561 0
5.4810162 0
5.4814763 0
5.4819364 0
5.4823965 0
5.4828566 0
5.4833167 0
5.4837768 0
5.4842368 0
5.4846969 0
5.485157 0
5.4856171 0
5.4860772 0
5.4865373 0
5.4869974 0
5.4874575 0
5.4879176 0
5.4883777 0
5.4888378 0
5.4892979 0
5.489758 0
5.490218 0
5.4906781 0
5.4911382 0
5.4915983 0
5.4920584 0
5.4925185 0
5.4929786 0
5.4934387 0
5.4938988 0
5.4943589 0
5.494819 0
5.4952791 0
5.4957391 0
5.4961992 0
5.4966593 0
5.4971194 0
5.4975795 0
5.4980396 0
5.4984997 0
5.4989598 0
5.4994199 0
5.49988 0
5.5003401 0
5.5008002 0
5.5012603 0
5.5017203 0
5.5021804 0
5.5026405 0
5.5031006 0
5.5035607 0
5.5040208 0
5.5044809 0
5.504941 0
5.5054011 0
5.5058612 0
5.5063213 0
5.5067814 0
5.5072414 0
5.5077015 0
5.5081616 0
5.5086217 0
5.5090818 0
5.5095419 0
5.510002 0
5.5104621 0
5.5109222 0
5.5113823 0
5.5118424 0
5.5123025 0
5.5127626 0
5.5132226 0
5.5136827 0
5.5141428 0
5.5146029 0
5.515063 0
5.5155231 0
5.5159832 0
5.5164433 0
5.5169034 0
5.5173635 0
5.5178236 0
5.5182837 0
5.5187437 0
5.5192038 0
5.5196639 0
5.520124 0
5.5205841 0
5.5210442 0
5.5215043 0
5.5219644 0
5.5224245 0
5.5228846 0
5.5233447 0
5.5238048 0
5.5242649 0
5.5247249 0
5.525185 0
5.5256451 0
5.5261052 0
5.5265653 0
5.5270254 0
5.5274855 0
5.5279456 0
5.5284057 0
5.5288658 0
5.5293259 0
5.529786 0
5.530246 0
5.5307061 0
5.5311662 0
5.5316263 0
5.5320864 0
5.5325465 0
5.5330066 0
5.5334667 0
5.5339268 0
5.5343869 0
5.534847 0
5.5353071 0
5.5357672 0
5.5362272 0
5.5366873 0
5.5371474 0
5.5376075 0
5.5380676 0
5.5385277 0
5.5389878 0
5.5394479 0
5.539908 0
5.5403681 0
5.5408282 0
5.5412883 0
5.5417483 0
5.5422084 0
5.5426685 0
5.5431286 0
5.5435887 0
5.5440488 0
5.5445089 0
5.544969 0
5.5454291 0
5.5458892 0
5.5463493 0
5.5468094 0
5.5472695 0
5.5477295 0
5.5481896 0
5.5486497 0
5.5491098 0
5.5495699 0
5.55003 0
5.5504901 0
5.5509502 0
5.5514103 0
5.5518704 0
5.5523305 0
5.5527906 0
5.5532507 0
5.5537107 0
5.5541708 0
5.5546309 0
5.555091 0
5.5555511 0
5.5560112 0
5.5564713 0
5.5569314 0
5.5573915 0
5.5578516 0
5.5583117 0
5.5587718 0
5.5592318 0
5.5596919 0
5.560152 0
5.5606121 0
5.5610722 0
5.5615323 0
5.5619924 0
5.5624525 0
5.5629126 0
5.5633727 0
5.5638328 0
5.5642929 0
5.564753 0
5.565213 0
5.5656731 0
5.5661332 0
5.5665933 0
5.5670534 0
5.5675135 0
5.5679736 0
5.5684337 0
5.5688938 0
5.5693539 0
5.569814 0
5.5702741 0
5.5707341 0
5.5711942 0
5.5716543 0
5.5721144 0
5.5725745 0
5.5730346 0
5.5734947 0
5.5739548 0
5.5744149 0
5.574875 0
5.5753351 0
5.5757952 0
5.5762553 0
5.5767153 0
5.5771754 0
5.5776355 0
5.5780956 0
5.5785557 0
5.5790158 0
5.5794759 0
5.579936 0
5.5803961 0
5.5808562 0
5.5813163 0
5.5817764 0
5.5822364 0
5.5826965 0
5.5831566 0
5.5836167 0
5.5840768 0
5.5845369 0
5.584997 0
5.5854571 0
5.5859172 0
5.5863773 0
5.5868374 0
5.5872975 0
5.5877576 0
5.5882176 0
5.5886777 0
5.5891378 0
5.5895979 2.3910557e-12
5.590058 1.1134757e-10
5.5905181 3.7411444e-10
5.5909782 7.7908201e-10
5.5914383 1.3146406e-09
5.5918984 1.9691806e-09
5.5923585 2.7310923e-09
5.5928186 3.588766e-09
5.5932787 4.5305921e-09
5.5937387 5.5449609e-09
5.5941988 6.6202628e-09
5.5946589 7.7448881e-09
5.595119 8.9072272e-09
5.5955791 1.009567e-08
5.5960392 1.1298608e-08
5.5964993 1.250443e-08
5.5969594 1.3701528e-08
5.5974195 1.487829e-08
5.5978796 1.6023109e-08
5.5983397 1.7124374e-08
5.5987998 1.8170475e-08
5.5992599 1.957375e-08
5.5997199 2.242578e-08
5.60018 2.6683732e-08
5.6006401 3.2238805e-08
5.6011002 3.8982198e-08
5.6015603 4.680511e-08
5.6020204 5.5598741e-08
5.6024805 6.5254289e-08
5.6029406 7.5662953e-08
5.6034007 8.6715934e-08
5.6038608 9.8304428e-08
5.6043209 1.1031964e-07
5.604781 1.2265276e-07
5.605241 1.3519499e-07
5.6057011 1.4783754e-07
5.6061612 1.6047159e-07
5.6066213 1.7298835e-07
5.6070814 1.8527903e-07
5.6075415 1.9723481e-07
5.6080016 2.0874689e-07
5.6084617 2.2026835e-07
5.6089218 2.4227976e-07
5.6093819 2.7801113e-07
5.609842 3.2645676e-07
5.6103021 3.8661089e-07
5.6107622 4.574678e-07
5.6112222 5.3802175e-07
5.6116823 6.2726702e-07
5.6121424 7.2419787e-07
5.6126025 8.2780857e-07
5.6130626 9.3709338e-07
5.6135227 1.0510466e-06
5.6139828 1.1686624e-06
5.6144429 1.2889352e-06
5.614903 1.4108592e-06
5.6153631 1.5334286e-06
5.6158232 1.6556377e-06
5.6162833 1.7764808e-06
5.6167433 1.8949522e-06
5.6172034 2.0100461e-06
5.6176635 2.1207568e-06
5.6181236 2.2650531e-06
5.6185837 2.5144103e-06
5.6190438 2.8634257e-06
5.6195039 3.3046897e-06
5.619964 3.8307929e-06
5.6204241 4.4343255e-06
5.6208842 5.1078783e-06
5.6213443 5.8440415e-06
5.6218044 6.6354056e-06
5.6222645 7.4745612e-06
5.6227245 8.3540986e-06
5.6231846 9.2666084e-06
5.6236447 1.0204681e-05
5.6241048 1.1160907e-05
5.6245649 1.2127876e-05
5.625025 1.309818e-05
5.6254851 1.4064408e-05
5.6259452 1.5019152e-05
5.6264053 1.5955001e-05
5.6268654 1.6864546e-05
5.6273255 1.7788776e-05
5.6277856 1.9237565e-05
5.6282456 2.1314719e-05
5.6287057 2.397659e-05
5.6291658 2.7179524e-05
5.6296259 3.087987e-05
5.630086 3.5033978e-05
5.6305461 3.9598196e-05
5.6310062 4.4528873e-05
5.6314663 4.9782357e-05
5.6319264 5.5314997e-05
5.6323865 6.1083143e-05
5.6328466 6.7043141e-05
5.6333067 7.3151342e-05
5.6337668 7.9364094e-05
5.6342268 8.5637746e-05
5.6346869 9.1928646e-05
5.635147 9.8193144e-05
5.6356071 0.00010438759
5.6360672 0.00011046832
5.6365273 0.00011639171
5.6369874 0.00012358181
5.6374475 0.00013393225
5.6379076 0.00014725224
5.6383677 0.00016333772
5.6388278 0.00018198462
5.6392879 0.00020298889
5.6397479 0.00022614645
5.640208 0.00025125325
5.6406681 0.00027810523
5.6411282 0.00030649831
5.6415883 0.00033622844
5.6420484 0.00036709156
5.6425085 0.0003988836
5.6429686 0.00043140049
5.6434287 0.00046443818
5.6438888 0.00049779261
5.6443489 0.0005312597
5.644809 0.0005646354
5.6452691 0.00059771565
5.6457291 0.00063029637
5.6461892 0.00066365024
5.6466493 0.00070767498
5.6471094 0.00076363331
5.6475695 0.0008307831
5.6480296 0.00090838223
5.6484897 0.00099568856
5.6489498 0.00109196
5.6494099 0.0011964543
5.64987 0.0013084295
5.6503301 0.0014271434
5.6507902 0.0015518539
5.6512503 0.0016818188
5.6517103 0.001816296
5.6521704 0.0019545434
5.6526305 0.0020958189
5.6530906 0.0022393803
5.6535507 0.0023844856
5.6540108 0.0025303925
5.6544709 0.0026763589
5.654931 0.0028216428
5.6553911 0.0029655056
5.6558512 0.0031282585
5.6563113 0.0033282713
5.6567714 0.0035635169
5.6572314 0.0038319683
5.6576915 0.0041315984
5.6581516 0.0044603801
5.6586117 0.0048162865
5.6590718 0.0051972904
5.6595319 0.0056013647
5.659992 0.0060264825
5.6604521 0.0064706166
5.6609122 0.00693174
5.6613723 0.0074078256
5.6618324 0.0078968463
5.6622925 0.0083967752
5.6627526 0.0089055851
5.6632126 0.009421249
5.6636727 0.0099417397
5.6641328 0.01046503
5.6645929 0.010989094
5.665053 0.01152626
5.6655131 0.012141911
5.6659732 0.012841077
5.6664333 0.01361992
5.6668934 0.014474603
5.6673535 0.015401291
5.6678136 0.016396146
5.6682737 0.017455331
5.6687337 0.018575011
5.6691938 0.019751349
5.6696539 0.020980507
5.670114 0.022258649
5.6705741 0.023581939
5.6710342 0.02494654
5.6714943 0.026348615
5.6719544 0.027784328
5.6724145 0.029249842
5.6728746 0.03074132
5.6733347 0.032254925
5.6737948 0.033786822
5.6742549 0.035333968
5.6747149 0.036970445
5.675175 0.038744135
5.6756351 0.040651472
5.6760952 0.042688893
5.6765553 0.044852833
5.6770154 0.047139728
5.6774755 0.049546013
5.6779356 0.052068125
5.6783957 0.054702499
5.6788558 0.05744557
5.6793159 0.060293774
5.679776 0.063243547
5.680236 0.066291324
5.6806961 0.069433542
5.6811562 0.072666636
5.6816163 0.075987041
5.6820764 0.079391194
5.6825365 0.082875529
5.6829966 0.086436483
5.6834567 0.090070492
5.6839168 0.093782699
5.6843769 0.097602797
5.684837 0.10153834
5.6852971 0.1055947
5.6857572 0.10977726
5.6862172 0.11409139
5.6866773 0.11854247
5.6871374 0.12313587
5.6875975 0.12787698
5.6880576 0.13277116
5.6885177 0.13782381
5.6889778 0.14304028
5.6894379 0.14842596
5.689898 0.15398622
5.6903581 0.15972645
5.6908182 0.16565201
5.6912783 0.17176829
5.6917383 0.17808066
5.6921984 0.18459449
5.6926585 0.19131517
5.6931186 0.19824506
5.6935787 0.205295
5.6940388 0.21241931
5.6944989 0.21961516
5.694959 0.22687972
5.6954191 0.23421013
5.6958792 0.24160357
5.6963393 0.2490572
5.6967994 0.25656817
5.6972595 0.26413365
5.6977195 0.2717508
5.6981796 0.27941679
5.6986397 0.28712877
5.6990998 0.29488391
5.6995599 0.30267936
5.70002 0.3105123
5.7004801 0.31837987
5.7009402 0.32627925
5.7014003 0.3342076
5.7018604 0.34216207
5.7023205 0.35013983
5.7027806 0.35816204
5.7032406 0.36627941
5.7037007 0.37448453
5.7041608 0.38276748
5.7046209 0.39111833
5.705081 0.39952715
5.7055411 0.40798402
5.7060012 0.416479
5.7064613 0.42500219
5.7069214 0.43354363
5.7073815 0.44209342
5.7078416 0.45064162
5.7083017 0.45917831
5.7087618 0.46769356
5.7092218 0.47617743
5.7096819 0.48462002
5.710142 0.49301138
5.7106021 0.5013416
5.7110622 0.50960074
5.7115223 0.51777888
5.7119824 0.52585916
5.7124425 0.53373055
5.7129026 0.54136307
5.7133627 0.54876403
5.7138228 0.55594075
5.7142829 0.56290058
5.7147429 0.56965082
5.715203 0.57619882
5.7156631 0.58255189
5.7161232 0.58871736
5.7165833 0.59470256
5.7170434 0.60051481
5.7175035 0.60616144
5.7179636 0.61164978
5.7184237 0.61698714
5.7188838 0.62218087
5.7193439 0.62723828
5.719804 0.6321667
5.7202641 0.63697346
5.7207241 0.64166588
5.7211842 0.64625128
5.7216443 0.6506344
5.7221044 0.65464501
5.7225645 0.65828345
5.7230246 0.66155298
5.7234847 0.66445689
5.7239448 0.66699844
5.7244049 0.66918092
5.724865 0.6710076
5.7253251 0.67248175
5.7257852 0.67360665
5.7262452 0.67438557
5.7267053 0.6748218
5.7271654 0.67491859
5.7276255 0.67467924
5.7280856 0.67410701
5.7285457 0.67320518
5.7290058 0.67197702
5.7294659 0.67042581
5.729926 0.66855482
5.7303861 0.66636734
5.7308462 0.66388312
5.7313063 0.66124986
5.7317664 0.65848906
5.7322264 0.6555847
5.7326865 0.65252077
5.7331466 0.64928125
5.7336067 0.64585015
5.7340668 0.64221143
5.7345269 0.6383491
5.734987 0.63424715
5.7354471 0.62988955
5.7359072 0.6252603
5.7363673 0.62034339
5.7368274 0.6151228
5.7372875 0.60958253
5.7377475 0.60370657
5.7382076 0.59747889
5.7386677 0.59088349
5.7391278 0.58390437
5.7395879 0.5765255
5.740048 0.56873087
5.7405081 0.56070261
5.7409682 0.55267326
5.7414283 0.54464332
5.7418884 0.5366128
5.7423485 0.52858168
5.7428086 0.52054998
5.7432687 0.51251769
5.7437287 0.5044848
5.7441888 0.49645132
5.7446489 0.48841725
5.745109 0.48038259
5.7455691 0.47234734
5.7460292 0.46431149
5.7464893 0.45627505
5.7469494 0.44823802
5.7474095 0.44020039
5.7478696 0.43216217
5.7483297 0.42412335
5.7487898 0.41608393
5.7492498 0.40804392
5.7497099 0.40000319
5.75017 0.39196109
5.7506301 0.38391766
5.7510902 0.37587308
5.7515503 0.36782752
5.7520104 0.35978115
5.7524705 0.35173415
5.7529306 0.34368669
5.7533907 0.33563893
5.7538508 0.32759107
5.7543109 0.31954325
5.754771 0.31149567
5.755231 0.30344849
5.7556911 0.29540189
5.7561512 0.28735604
5.7566113 0.2793111
5.7570714 0.27126726
5.7575315 0.26322469
5.7579916 0.25518356
5.7584517 0.24714404
5.7589118 0.23910669
5.7593719 0.23123927
5.759832 0.22367082
5.7602921 0.21638787
5.7607522 0.20937698
5.7612122 0.20262467
5.7616723 0.19611749
5.7621324 0.18984198
5.7625925 0.18378468
5.7630526 0.17793213
5.7635127 0.17227087
5.7639728 0.16678744
5.7644329 0.16146839
5.764893 0.15630024
5.7653531 0.15126955
5.7658132 0.14636284
5.7662733 0.14156668
5.7667333 0.13686758
5.7671934 0.13225209
5.7676535 0.12770676
5.7681136 0.12321813
5.7685737 0.11879746
5.7690338 0.11453801
5.7694939 0.11044821
5.769954 0.10652572
5.7704141 0.10276822
5.7708742 0.099173375
5.7713343 0.095738851
5.7717944 0.092462317
5.7722545 0.089341443
5.7727145 0.086373897
5.7731746 0.083557347
5.7736347 0.080889462
5.7740948 0.07836791
5.7745549 0.07599036
5.775015 0.07375448
5.7754751 0.071657939
5.7759352 0.069698405
5.7763953 0.067873546
5.7768554 0.066181032
5.7773155 0.064618531
5.7777756 0.063183714
5.7782356 0.06187509
5.7786957 0.060692827
5.7791558 0.059637275
5.7796159 0.058708784
5.780076 0.057907704
5.7805361 0.057234385
5.7809962 0.056689175
5.7814563 0.056272425
5.7819164 0.055984484
5.7823765 0.055825703
5.7828366 0.05579643
5.7832967 0.055897016
5.7837568 0.05612781
5.7842168 0.056489163
5.7846769 0.056981422
5.785137 0.05760494
5.7855971 0.058360064
5.7860572 0.059247145
5.7865173 0.060266532
5.7869774 0.061418576
5.7874375 0.062699624
5.7878976 0.064099056
5.7883577 0.065618027
5.7888178 0.067258477
5.7892779 0.069022344
5.7897379 0.070911567
5.790198 0.072928086
5.7906581 0.07507384
5.7911182 0.077350767
5.7915783 0.079760807
5.7920384 0.082305898
5.7924985 0.084987981
5.7929586 0.087808993
5.7934187 0.090770874
5.7938788 0.093875564
5.7943389 0.097125
5.794799 0.10052112
5.7952591 0.10406587
5.7957191 0.10776118
5.7961792 0.111609
5.7966393 0.1156089
5.7970994 0.11971017
5.7975595 0.12389684
5.7980196 0.12817595
5.7984797 0.13255456
5.7989398 0.1370397
5.7993999 0.14163843
5.79986 0.1463578
5.8003201 0.15120485
5.8007802 0.15618663
5.8012402 0.16131019
5.8017003 0.16658257
5.8021604 0.17201084
5.8026205 0.17760202
5.8030806 0.18336317
5.8035407 0.18930134
5.8040008 0.19542358
5.8044609 0.20173693
5.804921 0.20824844
5.8053811 0.21496516
5.8058412 0.22189414
5.8063013 0.22898972
5.8067614 0.23614413
5.8072214 0.24335374
5.8076815 0.25061844
5.8081416 0.25793812
5.8086017 0.26531265
5.8090618 0.27274191
5.8095219 0.28022579
5.809982 0.28776418
5.8104421 0.29535694
5.8109022 0.30300397
5.8113623 0.31070515
5.8118224 0.31846036
5.8122825 0.32626948
5.8127425 0.33413239
5.8132026 0.34204898
5.8136627 0.35001913
5.8141228 0.35804272
5.8145829 0.36611963
5.815043 0.37424975
5.8155031 0.38243504
5.8159632 0.39069833
5.8164233 0.39903926
5.8168834 0.40744924
5.8173435 0.41591972
5.8178036 0.42444212
5.8182637 0.43300788
5.8187237 0.44160844
5.8191838 0.45023522
5.8196439 0.45887965
5.820104 0.46753318
5.8205641 0.47618724
5.8210242 0.48483324
5.8214843 0.49346264
5.8219444 0.50206687
5.8224045 0.51063735
5.8228646 0.51916551
5.8233247 0.5276428
5.8237848 0.53606065
5.8242448 0.54441048
5.8247049 0.55268373
5.825165 0.56085775
5.8256251 0.5689099
5.8260852 0.57684332
5.8265453 0.58466135
5.8270054 0.59236738
5.8274655 0.59996477
5.8279256 0.60745687
5.8283857 0.61484706
5.8288458 0.6221387
5.8293059 0.62933515
5.829766 0.63643978
5.830226 0.64345596
5.8306861 0.65038704
5.8311462 0.65723639
5.8316063 0.66400737
5.8320664 0.67070336
5.8325265 0.67732771
5.8329866 0.68388378
5.8334467 0.69037496
5.8339068 0.69680459
5.8343669 0.70315389
5.834827 0.70925763
5.8352871 0.71508758
5.8357471 0.72065137
5.8362072 0.72595659
5.8366673 0.73101087
5.8371274 0.73582181
5.8375875 0.74039702
5.8380476 0.74474412
5.8385077 0.74887072
5.8389678 0.75278442
5.8394279 0.75649284
5.839888 0.76000359
5.8403481 0.76332429
5.8408082 0.76646253
5.8412683 0.76942594
5.8417283 0.77222212
5.8421884 0.77485869
5.8426485 0.77734325
5.8431086 0.77968342
5.8435687 0.78188681
5.8440288 0.7839283
5.8444889 0.78577551
5.844949 0.78742734
5.8454091 0.7888827
5.8458692 0.7901405
5.8463293 0.79119965
5.8467894 0.79205904
5.8472494 0.7927176
5.8477095 0.79317422
5.8481696 0.79342782
5.8486297 0.7934773
5.8490898 0.79332156
5.8495499 0.79295953
5.85001 0.79239009
5.8504701 0.79161217
5.8509302 0.79062466
5.8513903 0.78942649
5.8518504 0.78801654
5.8523105 0.78639373
5.8527706 0.78455697
5.8532306 0.78252351
5.8536907 0.78038453
5.8541508 0.77814642
5.8546109 0.77580182
5.855071 0.77334339
5.8555311 0.77076378
5.8559912 0.76805564
5.8564513 0.76521163
5.8569114 0.76222439
5.8573715 0.75908658
5.8578316 0.75579085
5.8582917 0.75232985
5.8587518 0.74869624
5.8592118 0.74488267
5.8596719 0.7408818
5.860132 0.73668626
5.8605921 0.73228872
5.8610522 0.72768183
5.8615123 0.72285824
5.8619724 0.7178106
5.8624325 0.71253237
5.8628926 0.7071361
5.8633527 0.70170227
5.8638128 0.69622608
5.8642729 0.69070276
5.8647329 0.68512756
5.865193 0.67949568
5.8656531 0.67380236
5.8661132 0.66804283
5.8665733 0.66221231
5.8670334 0.65630602
5.8674935 0.6503192
5.8679536 0.64424708
5.8684137 0.63808487
5.8688738 0.63182781
5.8693339 0.62547112
5.869794 0.61901003
5.8702541 0.61243976
5.8707141 0.60575555
5.8711742 0.59895262
5.8716343 0.59202619
5.8720944 0.5849855
5.8725545 0.57788128
5.8730146 0.57072391
5.8734747 0.5635194
5.8739348 0.55627375
5.8743949 0.54899296
5.874855 0.54168306
5.8753151 0.53435003
5.8757752 0.5269999
5.8762352 0.51963867
5.8766953 0.51227234
5.8771554 0.50490693
5.8776155 0.49754843
5.8780756 0.49020286
5.8785357 0.48287623
5.8789958 0.47557454
5.8794559 0.4683038
5.879916 0.46107001
5.8803761 0.45387919
5.8808362 0.44673734
5.8812963 0.43965018
5.8817564 0.43261115
5.8822164 0.42561463
5.8826765 0.41865986
5.8831366 0.41174609
5.8835967 0.40487256
5.8840568 0.3980385
5.8845169 0.39124315
5.884977 0.38448575
5.8854371 0.37776556
5.8858972 0.37108179
5.8863573 0.3644337
5.8868174 0.35782052
5.8872775 0.35124149
5.8877375 0.34469586
5.8881976 0.33818285
5.8886577 0.33170173
5.8891178 0.32525171
5.8895779 0.31883204
5.890038 0.31244197
5.8904981 0.30608073
5.8909582 0.29981224
5.8914183 0.29379911
5.8918784 0.28804089
5.8923385 0.28252844
5.8927986 0.27725261
5.8932587 0.27220427
5.8937187 0.26737427
5.8941788 0.26275348
5.8946389 0.25833274
5.895099 0.25410291
5.8955591 0.25005486
5.8960192 0.24617944
5.8964793 0.24246752
5.8969394 0.23890993
5.8973995 0.23549756
5.8978596 0.23222125
5.8983197 0.22907185
5.8987798 0.22604024
5.8992398 0.22311727
5.8996999 0.22029379
5.90016 0.21756568
5.9006201 0.21501493
5.9010802 0.21267386
5.9015403 0.21054333
5.9020004 0.20862417
5.9024605 0.2069172
5.9029206 0.20542328
5.9033807 0.20414323
5.9038408 0.20307789
5.9043009 0.20222811
5.904761 0.2015947
5.905221 0.20117852
5.9056811 0.2009804
5.9061412 0.20100117
5.9066013 0.20124167
5.9070614 0.20170274
5.9075215 0.20238522
5.9079816 0.20328993
5.9084417 0.20441772
5.9089018 0.20576943
5.9093619 0.20734589
5.909822 0.20909121
5.9102821 0.21090723
5.9107421 0.21280259
5.9112022 0.21478829
5.9116623 0.21687533
5.9121224 0.21907472
5.9125825 0.22139745
5.9130426 0.22385453
5.9135027 0.22645694
5.9139628 0.22921571
5.9144229 0.23214181
5.914883 0.23524626
5.9153431 0.23854006
5.9158032 0.2420342
5.9162633 0.24573969
5.9167233 0.24966752
5.9171834 0.2538287
5.9176435 0.25823423
5.9181036 0.2628951
5.9185637 0.26782232
5.9190238 0.27300705
5.9194839 0.27825463
5.919944 0.28351293
5.9204041 0.28878192
5.9208642 0.2940616
5.9213243 0.29935195
5.9217844 0.30465295
5.9222444 0.3099646
5.9227045 0.31528687
5.9231646 0.32061976
5.9236247 0.32596324
5.9240848 0.33131732
5.9245449 0.33668196
5.925005 0.34205717
5.9254651 0.34744291
5.9259252 0.35283919
5.9263853 0.35824598
5.9268454 0.36366327
5.9273055 0.36909105
5.9277656 0.37452931
5.9282256 0.37997802
5.9286857 0.38544362
5.9291458 0.39093283
5.9296059 0.39644294
5.930066 0.4019712
5.9305261 0.40751486
5.9309862 0.41307118
5.9314463 0.4186374
5.9319064 0.42421079
5.9323665 0.42978859
5.9328266 0.43536805
5.9332867 0.44094642
5.9337467 0.44652097
5.9342068 0.45208894
5.9346669 0.45764758
5.935127 0.46319414
5.9355871 0.46872588
5.9360472 0.47424006
5.9365073 0.47973391
5.9369674 0.4852047
5.9374275 0.49064967
5.9378876 0.49604835
5.9383477 0.50128461
5.9388078 0.50634301
5.9392679 0.5112298
5.9397279 0.51595121
5.940188 0.52051351
5.9406481 0.52492293
5.9411082 0.52918572
5.9415683 0.53330812
5.9420284 0.53729638
5.9424885 0.54115675
5.9429486 0.54489547
5.9434087 0.54851878
5.9438688 0.55203293
5.9443289 0.55544418
5.944789 0.55875875
5.945249 0.5619829
5.9457091 0.56512287
5.9461692 0.56818492
5.9466293 0.57117527
5.9470894 0.57410017
5.9475495 0.57693308
5.9480096 0.57964549
5.9484697 0.58223592
5.9489298 0.5847029
5.9493899 0.58704495
5.94985 0.58926058
5.9503101 0.59134832
5.9507702 0.59330669
5.9512302 0.59513421
5.9516903 0.5968294
5.9521504 0.59839078
5.9526105 0.59981688
5.9530706 0.60110621
5.9535307 0.6022573
5.9539908 0.60326866
5.9544509 0.60413882
5.954911 0.6048663
5.9553711 0.60544962
5.9558312 0.6058873
5.9562913 0.60617787
5.9567514 0.6063412
5.9572114 0.60646971
5.9576715 0.60656945
5.9581316 0.60663481
5.9585917 0.60666021
5.9590518 0.60664006
5.9595119 0.60656877
5.959972 0.60644075
5.9604321 0.60625041
5.9608922 0.60599215
5.9613523 0.60566039
5.9618124 0.60524953
5.9622725 0.604754
5.9627325 0.60416818
5.9631926 0.6034865
5.9636527 0.60270337
5.9641128 0.60181319
5.9645729 0.60081037
5.965033 0.59968932
5.9654931 0.59844446
5.9659532 0.59707122
5.9664133 0.59564664
5.9668734 0.59422135
5.9673335 0.59279544
5.9677936 0.59136899
5.9682537 0.58994209
5.9687137 0.58851481
5.9691738 0.58708725
5.9696339 0.58565948
5.970094 0.5842316
5.9705541 0.58280368
5.9710142 0.58137582
5.9714743 0.57994808
5.9719344 0.57852057
5.9723945 0.57709336
5.9728546 0.57566654
5.9733147 0.57424019
5.9737748 0.57281439
5.9742348 0.57138923
5.9746949 0.5699648
5.975155 0.56854118
5.9756151 0.56711805
5.9760752 0.56569427
5.9765353 0.56426988
5.9769954 0.56284503
5.9774555 0.56141985
5.9779156 0.55999449
5.9783757 0.5585691
5.9788358 0.5571438
5.9792959 0.55571875
5.979756 0.55429408
5.980216 0.55286994
5.9806761 0.55144646
5.9811362 0.5500238
5.9815963 0.54860208
5.9820564 0.54718146
5.9825165 0.54576207
5.9829766 0.54434405
5.9834367 0.54292755
5.9838968 0.5415127
5.9843569 0.54009966
5.984817 0.53868982
5.9852771 0.53731716
5.9857371 0.53599455
5.9861972 0.53471892
5.9866573 0.53348719
5.9871174 0.5322963
5.9875775 0.53114317
5.9880376 0.53002475
5.9884977 0.52893795
5.9889578 0.5278797
5.9894179 0.52684695
5.989878 0.52583661
5.9903381 0.52484563
5.9907982 0.52387092
5.9912583 0.52290943
5.9917183 0.52195807
5.9921784 0.52101379
5.9926385 0.52007351
5.9930986 0.51913416
5.9935587 0.51819267
5.9940188 0.51724598
5.9944789 0.51629461
5.994939 0.51534527
5.9953991 0.51439824
5.9958592 0.5134535
5.9963193 0.51251102
5.9967794 0.51157079
5.9972394 0.51063279
5.9976995 0.50969699
5.9981596 0.50876338
5.9986197 0.50783193
5.9990798 0.50690264
5.9995399 0.50597547
6 0.50505041
