# Supplementary material for: Structural motifs of gold cluster anions with 17 to 69 atoms
Source: Nat Commun. 2026 Apr 10;17:5099. doi: 10.1038/s41467-026-71649-9 (PMC13246909; doi:10.1038/s41467-026-71649-9)
Supplement: Supplementary file 5 — Source Data [file 41467_2026_71649_MOESM5_ESM.zip › Figure2/47_th_red.dat]

3.7 0
3.7004601 0
3.7009202 0
3.7013803 0
3.7018404 0
3.7023005 0
3.7027606 0
3.7032206 0
3.7036807 0
3.7041408 0
3.7046009 0
3.705061 0
3.7055211 0
3.7059812 0
3.7064413 0
3.7069014 0
3.7073615 0
3.7078216 0
3.7082817 0
3.7087417 0
3.7092018 0
3.7096619 0
3.710122 0
3.7105821 0
3.7110422 0
3.7115023 0
3.7119624 0
3.7124225 0
3.7128826 0
3.7133427 0
3.7138028 0
3.7142629 0
3.7147229 0
3.715183 0
3.7156431 0
3.7161032 0
3.7165633 0
3.7170234 0
3.7174835 0
3.7179436 0
3.7184037 0
3.7188638 0
3.7193239 0
3.719784 0
3.720244 0
3.7207041 0
3.7211642 0
3.7216243 0
3.7220844 0
3.7225445 0
3.7230046 0
3.7234647 0
3.7239248 0
3.7243849 0
3.724845 0
3.7253051 0
3.7257652 0
3.7262252 0
3.7266853 0
3.7271454 0
3.7276055 0
3.7280656 0
3.7285257 0
3.7289858 0
3.7294459 0
3.729906 0
3.7303661 0
3.7308262 0
3.7312863 0
3.7317463 0
3.7322064 0
3.7326665 0
3.7331266 0
3.7335867 0
3.7340468 0
3.7345069 0
3.734967 0
3.7354271 0
3.7358872 0
3.7363473 0
3.7368074 0
3.7372675 0
3.7377275 0
3.7381876 0
3.7386477 0
3.7391078 0
3.7395679 0
3.740028 0
3.7404881 0
3.7409482 0
3.7414083 0
3.7418684 0
3.7423285 0
3.7427886 0
3.7432486 0
3.7437087 0
3.7441688 0
3.7446289 0
3.745089 0
3.7455491 0
3.7460092 0
3.7464693 0
3.7469294 0
3.7473895 0
3.7478496 0
3.7483097 0
3.7487698 0
3.7492298 0
3.7496899 0
3.75015 0
3.7506101 0
3.7510702 0
3.7515303 0
3.7519904 0
3.7524505 0
3.7529106 0
3.7533707 0
3.7538308 0
3.7542909 0
3.754751 0
3.755211 0
3.7556711 0
3.7561312 0
3.7565913 0
3.7570514 0
3.7575115 0
3.7579716 0
3.7584317 0
3.7588918 0
3.7593519 0
3.759812 0
3.7602721 0
3.7607321 0
3.7611922 0
3.7616523 0
3.7621124 0
3.7625725 0
3.7630326 0
3.7634927 0
3.7639528 0
3.7644129 0
3.764873 0
3.7653331 0
3.7657932 0
3.7662533 0
3.7667133 0
3.7671734 0
3.7676335 0
3.7680936 0
3.7685537 0
3.7690138 0
3.7694739 0
3.769934 0
3.7703941 0
3.7708542 0
3.7713143 0
3.7717744 0
3.7722344 0
3.7726945 0
3.7731546 0
3.7736147 0
3.7740748 0
3.7745349 0
3.774995 0
3.7754551 0
3.7759152 0
3.7763753 0
3.7768354 0
3.7772955 0
3.7777556 0
3.7782156 0
3.7786757 0
3.7791358 0
3.7795959 0
3.780056 0
3.7805161 0
3.7809762 0
3.7814363 0
3.7818964 0
3.7823565 0
3.7828166 0
3.7832767 0
3.7837367 0
3.7841968 0
3.7846569 0
3.785117 0
3.7855771 0
3.7860372 0
3.7864973 0
3.7869574 0
3.7874175 0
3.7878776 0
3.7883377 0
3.7887978 0
3.7892579 0
3.7897179 0
3.790178 0
3.7906381 0
3.7910982 0
3.7915583 0
3.7920184 0
3.7924785 0
3.7929386 0
3.7933987 0
3.7938588 0
3.7943189 0
3.794779 0
3.795239 0
3.7956991 0
3.7961592 0
3.7966193 0
3.7970794 0
3.7975395 0
3.7979996 0
3.7984597 0
3.7989198 0
3.7993799 0
3.79984 0
3.8003001 0
3.8007602 0
3.8012202 0
3.8016803 0
3.8021404 0
3.8026005 0
3.8030606 0
3.8035207 0
3.8039808 0
3.8044409 0
3.804901 1.5201409e-11
3.8053611 1.4546933e-10
3.8058212 4.0100335e-10
3.8062813 7.721299e-10
3.8067413 1.2491754e-09
3.8072014 1.8224662e-09
3.8076615 2.4823288e-09
3.8081216 3.2190897e-09
3.8085817 4.0230751e-09
3.8090418 4.8846116e-09
3.8095019 5.7940255e-09
3.809962 6.7416434e-09
3.8104221 7.7177915e-09
3.8108822 8.7127964e-09
3.8113423 9.7169844e-09
3.8118024 1.0720682e-08
3.8122625 1.1714215e-08
3.8127225 1.2687911e-08
3.8131826 1.3632096e-08
3.8136427 1.4537096e-08
3.8141028 1.5393456e-08
3.8145629 1.679511e-08
3.815023 1.9246513e-08
3.8154831 2.2670977e-08
3.8159432 2.6991811e-08
3.8164033 3.213233e-08
3.8168634 3.8015843e-08
3.8173235 4.4565664e-08
3.8177836 5.1705103e-08
3.8182436 5.9357472e-08
3.8187037 6.7446084e-08
3.8191638 7.5894249e-08
3.8196239 8.462528e-08
3.820084 9.3562488e-08
3.8205441 1.0262919e-07
3.8210042 1.1174868e-07
3.8214643 1.2084429e-07
3.8219244 1.2983933e-07
3.8223845 1.386571e-07
3.8228446 1.4722092e-07
3.8233047 1.5545409e-07
3.8237648 1.6503291e-07
3.8242248 1.8376075e-07
3.8246849 2.119751e-07
3.825145 2.4896927e-07
3.8256051 2.9403657e-07
3.8260652 3.4647029e-07
3.8265253 4.0556374e-07
3.8269854 4.7061022e-07
3.8274455 5.4090305e-07
3.8279056 6.1573551e-07
3.8283657 6.9440093e-07
3.8288258 7.7619259e-07
3.8292859 8.6040381e-07
3.8297459 9.4632789e-07
3.830206 1.0332581e-06
3.8306661 1.1204878e-06
3.8311262 1.2073103e-06
3.8315863 1.2930189e-06
3.8320464 1.3769068e-06
3.8325065 1.4582674e-06
3.8329666 1.5369313e-06
3.8334267 1.6590648e-06
3.8338868 1.8512177e-06
3.8343469 2.1084851e-06
3.834807 2.4259623e-06
3.8352671 2.7987445e-06
3.8357271 3.2219271e-06
3.8361872 3.6906053e-06
3.8366473 4.1998742e-06
3.8371074 4.7448293e-06
3.8375675 5.3205658e-06
3.8380276 5.9221789e-06
3.8384877 6.5447638e-06
3.8389478 7.1834159e-06
3.8394079 7.8332303e-06
3.839868 8.4893024e-06
3.8403281 9.1467275e-06
3.8407882 9.8006007e-06
3.8412482 1.0446017e-05
3.8417083 1.1078073e-05
3.8421684 1.1691862e-05
3.8426285 1.2383085e-05
3.8430886 1.3464004e-05
3.8435487 1.4933125e-05
3.8440088 1.676329e-05
3.8444689 1.8927342e-05
3.844929 2.1398123e-05
3.8453891 2.4148477e-05
3.8458492 2.7151244e-05
3.8463093 3.0379267e-05
3.8467694 3.380539e-05
3.8472294 3.7402453e-05
3.8476895 4.11433e-05
3.8481496 4.5000773e-05
3.8486097 4.8947715e-05
3.8490698 5.2956967e-05
3.8495299 5.7001373e-05
3.84999 6.1053774e-05
3.8504501 6.5087013e-05
3.8509102 6.9073932e-05
3.8513703 7.2987374e-05
3.8518304 7.6848028e-05
3.8522905 8.2005145e-05
3.8527506 8.899732e-05
3.8532106 9.7706792e-05
3.8536707 0.0001080158
3.8541308 0.00011980659
3.8545909 0.00013296139
3.855051 0.00014736244
3.8555111 0.00016289199
3.8559712 0.00017943228
3.8564313 0.00019686554
3.8568914 0.00021507402
3.8573515 0.00023393995
3.8578116 0.00025334557
3.8582717 0.00027317312
3.8587317 0.00029330485
3.8591918 0.00031362299
3.8596519 0.00033400978
3.860112 0.00035434747
3.8605721 0.00037451828
3.8610322 0.00039440447
3.8614923 0.00041605145
3.8619524 0.00044425119
3.8624125 0.0004788247
3.8628726 0.00051938301
3.8633327 0.00056553713
3.8637928 0.00061689808
3.8642529 0.00067307687
3.8647129 0.00073368454
3.865173 0.00079833209
3.8656331 0.00086663055
3.8660932 0.00093819093
3.8665533 0.0010126243
3.8670134 0.0010895415
3.8674735 0.0011685538
3.8679336 0.0012492721
3.8683937 0.0013313074
3.8688538 0.0014142707
3.8693139 0.0014977731
3.869774 0.0015814255
3.870234 0.0016648391
3.8706941 0.0017485974
3.8711542 0.0018465127
3.8716143 0.0019624642
3.8720744 0.0020955189
3.8725345 0.0022447438
3.8729946 0.0024092059
3.8734547 0.0025879724
3.8739148 0.0027801102
3.8743749 0.0029846863
3.874835 0.0032007677
3.8752951 0.0034274216
3.8757552 0.0036637148
3.8762152 0.0039087145
3.8766753 0.0041614876
3.8771354 0.0044211012
3.8775955 0.0046866224
3.8780556 0.004957118
3.8785157 0.0052316553
3.8789758 0.0055093011
3.8794359 0.0057891225
3.879896 0.0060701866
3.8803561 0.006365635
3.8808162 0.0066977918
3.8812763 0.007065599
3.8817363 0.0074676293
3.8821964 0.0079024551
3.8826565 0.0083686492
3.8831166 0.0088647841
3.8835767 0.0093894325
3.8840368 0.009941167
3.8844969 0.01051856
3.884957 0.011120184
3.8854171 0.011744613
3.8858772 0.012390418
3.8863373 0.013056172
3.8867974 0.013740447
3.8872575 0.014441817
3.8877175 0.015158854
3.8881776 0.015890131
3.8886377 0.016634219
3.8890978 0.017389693
3.8895579 0.018158547
3.890018 0.018969752
3.8904781 0.019829665
3.8909382 0.020737636
3.8913983 0.021693015
3.8918584 0.022695151
3.8923185 0.023743391
3.8927786 0.024837087
3.8932386 0.025975587
3.8936987 0.027158239
3.8941588 0.028384394
3.8946189 0.029653401
3.895079 0.030964607
3.8955391 0.032317364
3.8959992 0.033711019
3.8964593 0.035144923
3.8969194 0.036618423
3.8973795 0.03813087
3.8978396 0.039681613
3.8982997 0.04127
3.8987598 0.04289538
3.8992198 0.044552228
3.8996799 0.046236338
3.90014 0.047950465
3.9006001 0.049697376
3.9010602 0.051479835
3.9015203 0.053300608
3.9019804 0.05516246
3.9024405 0.057068158
3.9029006 0.059020466
3.9033607 0.061022151
3.9038208 0.063075976
3.9042809 0.065184709
3.9047409 0.067351115
3.905201 0.069577959
3.9056611 0.071868006
3.9061212 0.074224023
3.9065813 0.076648774
3.9070414 0.079145025
3.9075015 0.081715542
3.9079616 0.08436309
3.9084217 0.0870809
3.9088818 0.089815158
3.9093419 0.092556773
3.909802 0.095305485
3.9102621 0.098061034
3.9107221 0.10082316
3.9111822 0.10359159
3.9116423 0.10636609
3.9121024 0.10914637
3.9125625 0.11193218
3.9130226 0.11472326
3.9134827 0.11751935
3.9139428 0.12032019
3.9144029 0.12312552
3.914863 0.12593507
3.9153231 0.12874859
3.9157832 0.1315658
3.9162432 0.13438647
3.9167033 0.13721031
3.9171634 0.14003707
3.9176235 0.14286651
3.9180836 0.14570375
3.9185437 0.14855219
3.9190038 0.15141055
3.9194639 0.15427756
3.919924 0.15715195
3.9203841 0.16003246
3.9208442 0.16291782
3.9213043 0.16580675
3.9217644 0.16869799
3.9222244 0.17159027
3.9226845 0.17448232
3.9231446 0.17737286
3.9236047 0.18026064
3.9240648 0.18314439
3.9245249 0.18602282
3.924985 0.18889468
3.9254451 0.19175869
3.9259052 0.19461359
3.9263653 0.19745811
3.9268254 0.20029097
3.9272855 0.20309934
3.9277455 0.20583697
3.9282056 0.20850163
3.9286657 0.21109612
3.9291258 0.21362323
3.9295859 0.21608576
3.930046 0.21848649
3.9305061 0.22082822
3.9309662 0.22311374
3.9314263 0.22534585
3.9318864 0.22752734
3.9323465 0.22966101
3.9328066 0.23174965
3.9332667 0.23379604
3.9337267 0.235803
3.9341868 0.2377733
3.9346469 0.23970975
3.935107 0.24161514
3.9355671 0.24349226
3.9360272 0.2453439
3.9364873 0.24717227
3.9369474 0.24894895
3.9374075 0.25065805
3.9378676 0.252301
3.9383277 0.25387923
3.9387878 0.25539419
3.9392478 0.25684732
3.9397079 0.25824005
3.940168 0.25957381
3.9406281 0.26085005
3.9410882 0.2620702
3.9415483 0.26323571
3.9420084 0.26434799
3.9424685 0.26540851
3.9429286 0.26641868
3.9433887 0.26737996
3.9438488 0.26829377
3.9443089 0.26916155
3.944769 0.26998475
3.945229 0.27076479
3.9456891 0.27150312
3.9461492 0.27219933
3.9466093 0.27284895
3.9470694 0.27345187
3.9475295 0.27400826
3.9479896 0.27451831
3.9484497 0.2749822
3.9489098 0.27540012
3.9493699 0.27577225
3.94983 0.27609877
3.9502901 0.27637987
3.9507502 0.27661573
3.9512102 0.27680654
3.9516703 0.27695248
3.9521304 0.27705373
3.9525905 0.27711048
3.9530506 0.27712291
3.9535107 0.27709121
3.9539708 0.27701555
3.9544309 0.27689614
3.954891 0.27673314
3.9553511 0.27652677
3.9558112 0.27627762
3.9562713 0.27598539
3.9567313 0.27564946
3.9571914 0.27526919
3.9576515 0.27484397
3.9581116 0.27437316
3.9585717 0.27385613
3.9590318 0.27329227
3.9594919 0.27268094
3.959952 0.27202152
3.9604121 0.27131337
3.9608722 0.27055588
3.9613323 0.26974842
3.9617924 0.26889036
3.9622525 0.26798106
3.9627125 0.26701992
3.9631726 0.26600629
3.9636327 0.26493956
3.9640928 0.26381909
3.9645529 0.26264426
3.965013 0.26142201
3.9654731 0.26016622
3.9659332 0.25887473
3.9663933 0.2575449
3.9668534 0.25617407
3.9673135 0.2547596
3.9677736 0.25329883
3.9682336 0.25178912
3.9686937 0.25022782
3.9691538 0.24861228
3.9696139 0.24693985
3.970074 0.24520788
3.9705341 0.24341372
3.9709942 0.24155473
3.9714543 0.23962826
3.9719144 0.23763164
3.9723745 0.23556225
3.9728346 0.23341742
3.9732947 0.23119452
3.9737548 0.22889088
3.9742148 0.22650783
3.9746749 0.22409074
3.975135 0.22165314
3.9755951 0.21919498
3.9760552 0.21671623
3.9765153 0.21421686
3.9769754 0.21169682
3.9774355 0.20915609
3.9778956 0.20659462
3.9783557 0.20401239
3.9788158 0.20140936
3.9792759 0.19878549
3.9797359 0.19614075
3.980196 0.1934751
3.9806561 0.1907885
3.9811162 0.18808093
3.9815763 0.18535235
3.9820364 0.18260271
3.9824965 0.17983199
3.9829566 0.17704016
3.9834167 0.17422716
3.9838768 0.17138935
3.9843369 0.16852328
3.984797 0.16563202
3.9852571 0.16271867
3.9857171 0.15978636
3.9861772 0.15683818
3.9866373 0.15387726
3.9870974 0.15090671
3.9875575 0.14792963
3.9880176 0.14494915
3.9884777 0.14196837
3.9889378 0.1389904
3.9893979 0.13601837
3.989858 0.13305538
3.9903181 0.13010454
3.9907782 0.12716896
3.9912382 0.12425177
3.9916983 0.12135607
3.9921584 0.11848497
3.9926185 0.11564159
3.9930786 0.11282889
3.9935387 0.11004775
3.9939988 0.1072979
3.9944589 0.1045791
3.994919 0.10189114
3.9953791 0.099233801
3.9958392 0.09660685
3.9962993 0.094010068
3.9967594 0.091443231
3.9972194 0.088906117
3.9976795 0.086398502
3.9981396 0.083920164
3.9985997 0.081470879
3.9990598 0.079050424
3.9995199 0.076658577
3.99998 0.074295114
4.0004401 0.071959811
4.0009002 0.069652447
4.0013603 0.067372798
4.0018204 0.065120641
4.0022805 0.062895753
4.0027405 0.060713461
4.0032006 0.05858894
4.0036607 0.056521425
4.0041208 0.054510149
4.0045809 0.052554346
4.005041 0.05065325
4.0055011 0.048806095
4.0059612 0.047012115
4.0064213 0.045270543
4.0068814 0.043580613
4.0073415 0.04194156
4.0078016 0.040352616
4.0082617 0.038813016
4.0087217 0.037321993
4.0091818 0.035878782
4.0096419 0.034482617
4.010102 0.03313273
4.0105621 0.031828356
4.0110222 0.030568729
4.0114823 0.029353082
4.0119424 0.028177377
4.0124025 0.027025139
4.0128626 0.025895295
4.0133227 0.024789137
4.0137828 0.02370796
4.0142428 0.022653057
4.0147029 0.021625722
4.015163 0.020627248
4.0156231 0.019658928
4.0160832 0.018722057
4.0165433 0.017817927
4.0170034 0.016947832
4.0174635 0.016113066
4.0179236 0.015314922
4.0183837 0.014554694
4.0188438 0.013833675
4.0193039 0.013153159
4.019764 0.012514439
4.020224 0.011918808
4.0206841 0.011367562
4.0211442 0.010861799
4.0216043 0.01037726
4.0220644 0.0098972819
4.0225245 0.0094231123
4.0229846 0.0089559999
4.0234447 0.0084971933
4.0239048 0.0080479409
4.0243649 0.0076094912
4.024825 0.0071830927
4.0252851 0.006769994
4.0257451 0.0063714435
4.0262052 0.0059886899
4.0266653 0.0056229815
4.0271254 0.0052755668
4.0275855 0.0049476945
4.0280456 0.0046406129
4.0285057 0.0043555707
4.0289658 0.0040938163
4.0294259 0.0038565982
4.029886 0.0036451649
4.0303461 0.003460765
4.0308062 0.0032985459
4.0312663 0.0031378408
4.0317263 0.0029773984
4.0321864 0.0028178592
4.0326465 0.0026598639
4.0331066 0.002504053
4.0335667 0.0023510672
4.0340268 0.0022015471
4.0344869 0.0020561333
4.034947 0.0019154663
4.0354071 0.0017801868
4.0358672 0.0016509354
4.0363273 0.0015283527
4.0367874 0.0014130793
4.0372474 0.0013057558
4.0377075 0.0012070228
4.0381676 0.001117521
4.0386277 0.0010378908
4.0390878 0.00096877297
4.0395479 0.00091080807
4.040008 0.0008643984
4.0404681 0.00082155765
4.0409282 0.0007782974
4.0413883 0.00073484448
4.0418484 0.00069142571
4.0423085 0.00064826792
4.0427686 0.00060559793
4.0432286 0.00056364256
4.0436887 0.00052262864
4.0441488 0.000482783
4.0446089 0.00044433244
4.045069 0.00040750381
4.0455291 0.00037252392
4.0459892 0.0003396196
4.0464493 0.00030901767
4.0469094 0.00028094496
4.0473695 0.00025562828
4.0478296 0.00023329447
4.0482897 0.00021417035
4.0487497 0.00019848274
4.0492098 0.00018645846
4.0496699 0.00017716133
4.05013 0.00016780288
4.0505901 0.00015830286
4.0510502 0.00014872124
4.0515103 0.00013911799
4.0519704 0.00012955307
4.0524305 0.00012008644
4.0528906 0.00011077806
4.0533507 0.00010168791
4.0538108 9.2875943e-05
4.0542709 8.4402122e-05
4.0547309 7.6326412e-05
4.055191 6.8708778e-05
4.0556511 6.1609183e-05
4.0561112 5.5087591e-05
4.0565713 4.9203966e-05
4.0570314 4.4018271e-05
4.0574915 3.959047e-05
4.0579516 3.5980528e-05
4.0584117 3.3248407e-05
4.0588718 3.1410607e-05
4.0593319 2.9777698e-05
4.059792 2.8101828e-05
4.0602521 2.6395266e-05
4.0607121 2.4670279e-05
4.0611722 2.2939136e-05
4.0616323 2.1214105e-05
4.0620924 1.9507454e-05
4.0625525 1.7831451e-05
4.0630126 1.6198364e-05
4.0634727 1.4620462e-05
4.0639328 1.3110013e-05
4.0643929 1.1679284e-05
4.064853 1.0340545e-05
4.0653131 9.106062e-06
4.0657732 7.9881046e-06
4.0662332 6.9989406e-06
4.0666933 6.1508381e-06
4.0671534 5.4560653e-06
4.0676135 4.9268903e-06
4.0680736 4.5755813e-06
4.0685337 4.3422193e-06
4.0689938 4.1027205e-06
4.0694539 3.8564263e-06
4.069914 3.6053182e-06
4.0703741 3.3513776e-06
4.0708342 3.0965861e-06
4.0712943 2.8429252e-06
4.0717544 2.5923762e-06
4.0722144 2.3469209e-06
4.0726745 2.1085405e-06
4.0731346 1.8792166e-06
4.0735947 1.6609307e-06
4.0740548 1.4556642e-06
4.0745149 1.2653987e-06
4.074975 1.0921157e-06
4.0754351 9.3779656e-07
4.0758952 8.0442286e-07
4.0763553 6.9397605e-07
4.0768154 6.0843763e-07
4.0772755 5.4978909e-07
4.0777355 5.1764908e-07
4.0781956 4.9005884e-07
4.0786557 4.6139684e-07
4.0791158 4.3191679e-07
4.0795759 4.0187238e-07
4.080036 3.7151731e-07
4.0804961 3.4110527e-07
4.0809562 3.1088997e-07
4.0814163 2.811251e-07
4.0818764 2.5206436e-07
4.0823365 2.2396144e-07
4.0827966 1.9707006e-07
4.0832567 1.7164389e-07
4.0837167 1.4793665e-07
4.0841768 1.2620203e-07
4.0846369 1.0669372e-07
4.085097 8.9665425e-08
4.0855571 7.5370843e-08
4.0860172 6.406367e-08
4.0864773 5.5997605e-08
4.0869374 5.1426344e-08
4.0873975 4.8860326e-08
4.0878576 4.6179229e-08
4.0883177 4.3399925e-08
4.0887778 4.0547377e-08
4.0892378 3.7646547e-08
4.0896979 3.4722396e-08
4.090158 3.1799888e-08
4.0906181 2.8903984e-08
4.0910782 2.6059646e-08
4.0915383 2.3291838e-08
4.0919984 2.062552e-08
4.0924585 1.8085655e-08
4.0929186 1.5697206e-08
4.0933787 1.3485135e-08
4.0938388 1.1474403e-08
4.0942989 9.6899737e-09
4.094759 8.1568085e-09
4.095219 6.8998699e-09
4.0956791 5.94412e-09
4.0961392 5.314521e-09
4.0965993 4.9904047e-09
4.0970594 4.6983101e-09
4.0975195 4.3911584e-09
4.0979796 4.0722059e-09
4.0984397 3.7447091e-09
4.0988998 3.4119246e-09
4.0993599 3.0771088e-09
4.09982 2.7435181e-09
4.1002801 2.414409e-09
4.1007401 2.0930381e-09
4.1012002 1.7826618e-09
4.1016603 1.4865365e-09
4.1021204 1.2079188e-09
4.1025805 9.500651e-10
4.1030406 7.1623188e-10
4.1035007 5.0967562e-10
4.1039608 3.336528e-10
4.1044209 1.9141989e-10
4.104881 8.6233364e-11
4.1053411 2.1349702e-11
4.1058012 0
4.1062613 0
4.1067213 0
4.1071814 0
4.1076415 0
4.1081016 0
4.1085617 0
4.1090218 0
4.1094819 0
4.109942 0
4.1104021 0
4.1108622 0
4.1113223 0
4.1117824 0
4.1122424 0
4.1127025 0
4.1131626 0
4.1136227 0
4.1140828 0
4.1145429 0
4.115003 0
4.1154631 0
4.1159232 0
4.1163833 0
4.1168434 0
4.1173035 0
4.1177636 0
4.1182236 0
4.1186837 0
4.1191438 0
4.1196039 0
4.120064 0
4.1205241 0
4.1209842 0
4.1214443 0
4.1219044 0
4.1223645 0
4.1228246 0
4.1232847 0
4.1237447 0
4.1242048 0
4.1246649 0
4.125125 0
4.1255851 0
4.1260452 0
4.1265053 0
4.1269654 0
4.1274255 0
4.1278856 0
4.1283457 0
4.1288058 0
4.1292659 0
4.1297259 0
4.130186 0
4.1306461 0
4.1311062 0
4.1315663 0
4.1320264 0
4.1324865 0
4.1329466 0
4.1334067 0
4.1338668 0
4.1343269 0
4.134787 0
4.135247 0
4.1357071 0
4.1361672 0
4.1366273 0
4.1370874 0
4.1375475 0
4.1380076 0
4.1384677 0
4.1389278 0
4.1393879 0
4.139848 0
4.1403081 0
4.1407682 0
4.1412282 0
4.1416883 0
4.1421484 0
4.1426085 0
4.1430686 0
4.1435287 0
4.1439888 0
4.1444489 0
4.144909 0
4.1453691 0
4.1458292 0
4.1462893 0
4.1467493 0
4.1472094 0
4.1476695 0
4.1481296 0
4.1485897 0
4.1490498 0
4.1495099 0
4.14997 0
4.1504301 0
4.1508902 0
4.1513503 0
4.1518104 0
4.1522705 0
4.1527305 0
4.1531906 0
4.1536507 0
4.1541108 0
4.1545709 0
4.155031 0
4.1554911 0
4.1559512 0
4.1564113 0
4.1568714 0
4.1573315 0
4.1577916 0
4.1582517 0
4.1587117 0
4.1591718 0
4.1596319 0
4.160092 0
4.1605521 0
4.1610122 0
4.1614723 0
4.1619324 0
4.1623925 0
4.1628526 0
4.1633127 0
4.1637728 0
4.1642328 0
4.1646929 0
4.165153 0
4.1656131 0
4.1660732 0
4.1665333 0
4.1669934 0
4.1674535 0
4.1679136 0
4.1683737 0
4.1688338 0
4.1692939 0
4.169754 0
4.170214 0
4.1706741 0
4.1711342 0
4.1715943 0
4.1720544 8.6741391e-11
4.1725145 3.8912684e-10
4.1729746 8.9300893e-10
4.1734347 1.5824162e-09
4.1738948 2.4413773e-09
4.1743549 3.4539208e-09
4.174815 4.6040751e-09
4.1752751 5.875869e-09
4.1757351 7.2533308e-09
4.1761952 8.7204893e-09
4.1766553 1.0261373e-08
4.1771154 1.186001e-08
4.1775755 1.350043e-08
4.1780356 1.5166661e-08
4.1784957 1.6842731e-08
4.1789558 1.8512669e-08
4.1794159 2.0160503e-08
4.179876 2.1770263e-08
4.1803361 2.3325976e-08
4.1807962 2.4811672e-08
4.1812563 2.6392673e-08
4.1817163 2.9512546e-08
4.1821764 3.4380046e-08
4.1826365 4.0864012e-08
4.1830966 4.8833283e-08
4.1835567 5.81567e-08
4.1840168 6.8703101e-08
4.1844769 8.0341325e-08
4.184937 9.2940212e-08
4.1853971 1.063686e-07
4.1858572 1.2049533e-07
4.1863173 1.3518924e-07
4.1867774 1.5031917e-07
4.1872374 1.6575396e-07
4.1876975 1.8136245e-07
4.1881576 1.9701348e-07
4.1886177 2.1257588e-07
4.1890778 2.279185e-07
4.1895379 2.4291018e-07
4.189998 2.5741975e-07
4.1904581 2.7131606e-07
4.1909182 2.9262082e-07
4.1913783 3.2959024e-07
4.1918384 3.8111712e-07
4.1922985 4.4608841e-07
4.1927586 5.2339103e-07
4.1932186 6.1191193e-07
4.1936787 7.1053803e-07
4.1941388 8.1815629e-07
4.1945989 9.3365362e-07
4.195059 1.055917e-06
4.1955191 1.1838333e-06
4.1959792 1.3162895e-06
4.1964393 1.4521725e-06
4.1968994 1.5903693e-06
4.1973595 1.7297668e-06
4.1978196 1.869252e-06
4.1982797 2.0077117e-06
4.1987397 2.1440329e-06
4.1991998 2.2771026e-06
4.1996599 2.4058077e-06
4.20012 2.5453938e-06
4.2005801 2.782405e-06
4.2010402 3.123379e-06
4.2015003 3.5608603e-06
4.2019604 4.0873932e-06
4.2024205 4.6955219e-06
4.2028806 5.3777909e-06
4.2033407 6.1267445e-06
4.2038008 6.934927e-06
4.2042609 7.7948827e-06
4.2047209 8.6991561e-06
4.205181 9.6402913e-06
4.2056411 1.0610833e-05
4.2061012 1.1603325e-05
4.2065613 1.2610312e-05
4.2070214 1.3624339e-05
4.2074815 1.4637949e-05
4.2079416 1.5643687e-05
4.2084017 1.6634097e-05
4.2088618 1.7601724e-05
4.2093219 1.8540832e-05
4.209782 1.9819586e-05
4.210242 2.1693528e-05
4.2107021 2.4122914e-05
4.2111622 2.7067999e-05
4.2116223 3.0489037e-05
4.2120824 3.4346284e-05
4.2125425 3.8599995e-05
4.2130026 4.3210424e-05
4.2134627 4.8137826e-05
4.2139228 5.3342458e-05
4.2143829 5.8784573e-05
4.214843 6.4424427e-05
4.2153031 7.0222274e-05
4.2157632 7.6138371e-05
4.2162232 8.2132971e-05
4.2166833 8.816633e-05
4.2171434 9.4198703e-05
4.2176035 0.00010019034
4.2180636 0.00010610151
4.2185237 0.00011189245
4.2189838 0.00011809109
4.2194439 0.00012678254
4.219904 0.00013801829
4.2203641 0.00015163171
4.2208242 0.00016745616
4.2212843 0.00018532498
4.2217443 0.00020507156
4.2222044 0.00022652924
4.2226645 0.00024953138
4.2231246 0.00027391135
4.2235847 0.00029950251
4.2240448 0.00032613822
4.2245049 0.00035365183
4.224965 0.00038187671
4.2254251 0.00041064621
4.2258852 0.00043979371
4.2263453 0.00046915255
4.2268054 0.0004985561
4.2272655 0.00052783772
4.2277255 0.00055683077
4.2281856 0.00058551599
4.2286457 0.00062027037
4.2291058 0.00066417613
4.2295659 0.00071669633
4.230026 0.00077729404
4.2304861 0.00084543231
4.2309462 0.00092057422
4.2314063 0.0010021828
4.2318664 0.0010897212
4.2323265 0.0011826524
4.2327866 0.0012804396
4.2332466 0.0013825456
4.2337067 0.0014884337
4.2341668 0.001597567
4.2346269 0.0017094083
4.235087 0.0018234209
4.2355471 0.0019390678
4.2360072 0.0020558121
4.2364673 0.0021731168
4.2369274 0.002290445
4.2373875 0.0024072597
4.2378476 0.0025300278
4.2383077 0.0026770458
4.2387678 0.0028481443
4.2392278 0.0030420452
4.2396879 0.0032574706
4.240148 0.0034931425
4.2406081 0.003747783
4.2410682 0.0040201141
4.2415283 0.0043088578
4.2419884 0.0046127362
4.2424485 0.0049304713
4.2429086 0.0052607851
4.2433687 0.0056023996
4.2438288 0.005954037
4.2442889 0.0063144192
4.2447489 0.0066822683
4.245209 0.0070563062
4.2456691 0.0074352551
4.2461292 0.007817837
4.2465893 0.0082027739
4.2470494 0.0085906389
4.2475095 0.0090163192
4.2479696 0.0094919488
4.2484297 0.010015508
4.2488898 0.010584979
4.2493499 0.011198341
4.24981 0.011853576
4.2502701 0.012548665
4.2507301 0.013281587
4.2511902 0.014050325
4.2516503 0.014852858
4.2521104 0.015687168
4.2525705 0.016551236
4.2530306 0.017443043
4.2534907 0.018360568
4.2539508 0.019301794
4.2544109 0.0202647
4.254871 0.021247268
4.2553311 0.022247479
4.2557912 0.023263313
4.2562513 0.024292751
4.2567113 0.025353671
4.2571714 0.02648339
4.2576315 0.027681723
4.2580916 0.028947479
4.2585517 0.030279465
4.2590118 0.031676488
4.2594719 0.033137355
4.259932 0.034660874
4.2603921 0.036245853
4.2608522 0.037891098
4.2613123 0.039595417
4.2617724 0.041357617
4.2622324 0.043176506
4.2626925 0.04505089
4.2631526 0.046979578
4.2636127 0.048961376
4.2640728 0.050995092
4.2645329 0.053079534
4.264993 0.055213508
4.2654531 0.057395821
4.2659132 0.059624735
4.2663733 0.061894604
4.2668334 0.064207416
4.2672935 0.06656719
4.2677536 0.068977946
4.2682136 0.071443702
4.2686737 0.073968479
4.2691338 0.076556295
4.2695939 0.07921117
4.270054 0.081937124
4.2705141 0.084738176
4.2709742 0.087618345
4.2714343 0.090581651
4.2718944 0.093632113
4.2723545 0.09677375
4.2728146 0.10001058
4.2732747 0.10334663
4.2737347 0.10678591
4.2741948 0.11033245
4.2746549 0.11399025
4.275115 0.11776335
4.2755751 0.12161232
4.2760352 0.1254779
4.2764953 0.12935899
4.2769554 0.13325487
4.2774155 0.13716482
4.2778756 0.14108813
4.2783357 0.14502407
4.2787958 0.14897193
4.2792559 0.15293099
4.2797159 0.15690053
4.280176 0.16087983
4.2806361 0.16486817
4.2810962 0.16886483
4.2815563 0.1728691
4.2820164 0.17688026
4.2824765 0.18089758
4.2829366 0.18492036
4.2833967 0.18894786
4.2838568 0.19297938
4.2843169 0.19701419
4.284777 0.20105391
4.285237 0.20511369
4.2856971 0.20919447
4.2861572 0.21329388
4.2866173 0.2174096
4.2870774 0.22153927
4.2875375 0.22568055
4.2879976 0.22983108
4.2884577 0.23398853
4.2889178 0.23815054
4.2893779 0.24231477
4.289838 0.24647888
4.2902981 0.25064051
4.2907582 0.25479733
4.2912182 0.25894697
4.2916783 0.26308711
4.2921384 0.26721538
4.2925985 0.27132945
4.2930586 0.27542697
4.2935187 0.27950559
4.2939788 0.28356296
4.2944389 0.28753156
4.294899 0.29135183
4.2953591 0.29502927
4.2958192 0.29856939
4.2962793 0.30197771
4.2967393 0.30525974
4.2971994 0.30842099
4.2976595 0.31146698
4.2981196 0.3144032
4.2985797 0.31723518
4.2990398 0.31996843
4.2994999 0.32260846
4.29996 0.32516078
4.3004201 0.3276309
4.3008802 0.33002434
4.3013403 0.3323466
4.3018004 0.33460321
4.3022605 0.33679966
4.3027205 0.33894147
4.3031806 0.34103415
4.3036407 0.34306401
4.3041008 0.34494308
4.3045609 0.34666015
4.305021 0.3482157
4.3054811 0.34961018
4.3059412 0.35084406
4.3064013 0.35191782
4.3068614 0.35283192
4.3073215 0.35358683
4.3077816 0.35418302
4.3082416 0.35462095
4.3087017 0.35490109
4.3091618 0.35502392
4.3096219 0.35498989
4.310082 0.35479948
4.3105421 0.35445316
4.3110022 0.35395139
4.3114623 0.35329464
4.3119224 0.35248338
4.3123825 0.35151808
4.3128426 0.35039974
4.3133027 0.34918296
4.3137628 0.34790034
4.3142228 0.34654683
4.3146829 0.34511738
4.315143 0.34360696
4.3156031 0.34201052
4.3160632 0.340323
4.3165233 0.33853938
4.3169834 0.33665461
4.3174435 0.33466364
4.3179036 0.33256143
4.3183637 0.33034293
4.3188238 0.32800311
4.3192839 0.32553691
4.3197439 0.3229393
4.320204 0.32020522
4.3206641 0.31732964
4.3211242 0.31430751
4.3215843 0.31113379
4.3220444 0.30780344
4.3225045 0.30433782
4.3229646 0.30082471
4.3234247 0.2972752
4.3238848 0.29369341
4.3243449 0.29008343
4.324805 0.28644937
4.3252651 0.28279533
4.3257251 0.27912541
4.3261852 0.27544372
4.3266453 0.27175436
4.3271054 0.26806144
4.3275655 0.26436905
4.3280256 0.26068131
4.3284857 0.25700232
4.3289458 0.25333617
4.3294059 0.24968698
4.329866 0.24605885
4.3303261 0.24245588
4.3307862 0.23888218
4.3312462 0.23534184
4.3317063 0.23183843
4.3321664 0.22835787
4.3326265 0.22489263
4.3330866 0.22144298
4.3335467 0.21800919
4.3340068 0.21459153
4.3344669 0.21119028
4.334927 0.20780572
4.3353871 0.20443811
4.3358472 0.20108774
4.3363073 0.19775487
4.3367674 0.19443978
4.3372274 0.19114275
4.3376875 0.18786404
4.3381476 0.18460393
4.3386077 0.1813627
4.3390678 0.17814062
4.3395279 0.17493797
4.339988 0.17175501
4.3404481 0.16859202
4.3409082 0.16544928
4.3413683 0.16238346
4.3418284 0.15952667
4.3422885 0.15687779
4.3427485 0.15442969
4.3432086 0.15217524
4.3436687 0.15010729
4.3441288 0.1482187
4.3445889 0.14650235
4.345049 0.14495108
4.3455091 0.14355777
4.3459692 0.14231527
4.3464293 0.14121646
4.3468894 0.14025418
4.3473495 0.13942131
4.3478096 0.1387107
4.3482697 0.13811522
4.3487297 0.13762773
4.3491898 0.1372411
4.3496499 0.13694818
4.35011 0.13674183
4.3505701 0.13661652
4.3510302 0.13659327
4.3514903 0.13668535
4.3519504 0.1368988
4.3524105 0.13723965
4.3528706 0.13771393
4.3533307 0.13832767
4.3537908 0.1390869
4.3542509 0.13999767
4.3547109 0.14106599
4.355171 0.1422979
4.3556311 0.14369943
4.3560912 0.14527662
4.3565513 0.1470355
4.3570114 0.1489821
4.3574715 0.15112245
4.3579316 0.15346258
4.3583917 0.15600853
4.3588518 0.15876633
4.3593119 0.16174201
4.359772 0.1649416
4.360232 0.16830393
4.3606921 0.17171505
4.3611522 0.17517186
4.3616123 0.17867325
4.3620724 0.1822181
4.3625325 0.18580532
4.3629926 0.18943379
4.3634527 0.19310241
4.3639128 0.19681006
4.3643729 0.20055564
4.364833 0.20433804
4.3652931 0.20815615
4.3657532 0.21200887
4.3662132 0.21589509
4.3666733 0.21981369
4.3671334 0.22376357
4.3675935 0.22774362
4.3680536 0.23175273
4.3685137 0.2357898
4.3689738 0.23985372
4.3694339 0.24394742
4.369894 0.2481048
4.3703541 0.25232772
4.3708142 0.25660867
4.3712743 0.26094015
4.3717343 0.26531467
4.3721944 0.26972473
4.3726545 0.27416282
4.3731146 0.27862145
4.3735747 0.28309312
4.3740348 0.28757032
4.3744949 0.29204557
4.374955 0.29651135
4.3754151 0.30096018
4.3758752 0.30538454
4.3763353 0.30977696
4.3767954 0.31412991
4.3772555 0.31843591
4.3777155 0.32268745
4.3781756 0.32687704
4.3786357 0.33099717
4.3790958 0.33499739
4.3795559 0.3388252
4.380016 0.34248442
4.3804761 0.345979
4.3809362 0.34931286
4.3813963 0.35248997
4.3818564 0.35551426
4.3823165 0.35838967
4.3827766 0.36112015
4.3832366 0.36370964
4.3836967 0.36616209
4.3841568 0.36848144
4.3846169 0.37067162
4.385077 0.37273659
4.3855371 0.37468029
4.3859972 0.37650666
4.3864573 0.37821965
4.3869174 0.37982319
4.3873775 0.38132123
4.3878376 0.38271772
4.3882977 0.38400437
4.3887578 0.38510935
4.3892178 0.38601874
4.3896779 0.38673065
4.390138 0.38724323
4.3905981 0.3875546
4.3910582 0.38766289
4.3915183 0.38756624
4.3919784 0.38726277
4.3924385 0.38675061
4.3928986 0.38602789
4.3933587 0.38509275
4.3938188 0.38394331
4.3942789 0.38257771
4.3947389 0.38099407
4.395199 0.37919052
4.3956591 0.3771652
4.3961192 0.37491624
4.3965793 0.37244176
4.3970394 0.3697399
4.3974995 0.36680898
4.3979596 0.36374067
4.3984197 0.3606101
4.3988798 0.35741482
4.3993399 0.35415241
4.3998 0.35082044
4.4002601 0.34741645
4.4007201 0.34393803
4.4011802 0.34038273
4.4016403 0.33674812
4.4021004 0.33303176
4.4025605 0.32923123
4.4030206 0.32534408
4.4034807 0.32136788
4.4039408 0.31730019
4.4044009 0.31313859
4.404861 0.30888063
4.4053211 0.30452387
4.4057812 0.3000659
4.4062412 0.29550426
4.4067013 0.29083653
4.4071614 0.28606705
4.4076215 0.2812259
4.4080816 0.27632349
4.4085417 0.27136738
4.4090018 0.26636513
4.4094619 0.26132431
4.409922 0.25625248
4.4103821 0.2511572
4.4108422 0.24604605
4.4113023 0.24092658
4.4117624 0.23580636
4.4122224 0.23069296
4.4126825 0.22559394
4.4131426 0.22051687
4.4136027 0.2154693
4.4140628 0.21045881
4.4145229 0.20549296
4.414983 0.20057931
4.4154431 0.19572543
4.4159032 0.19093888
4.4163633 0.18622665
4.4168234 0.18156106
4.4172835 0.17692477
4.4177435 0.17231953
4.4182036 0.16774709
4.4186637 0.16320921
4.4191238 0.15870764
4.4195839 0.15424415
4.420044 0.14982048
4.4205041 0.1454384
4.4209642 0.14109965
4.4214243 0.13680599
4.4218844 0.13255919
4.4223445 0.12836098
4.4228046 0.12421314
4.4232647 0.12011741
4.4237247 0.11607555
4.4241848 0.11208932
4.4246449 0.10816046
4.425105 0.10429075
4.4255651 0.10048193
4.4260252 0.096747295
4.4264853 0.093121105
4.4269454 0.089603891
4.4274055 0.086193884
4.4278656 0.082889315
4.4283257 0.079688415
4.4287858 0.076589415
4.4292458 0.073590547
4.4297059 0.070690041
4.430166 0.067886129
4.4306261 0.065177042
4.4310862 0.062561011
4.4315463 0.060036267
4.4320064 0.057601041
4.4324665 0.055253565
4.4329266 0.05299207
4.4333867 0.050814786
4.4338468 0.048719945
4.4343069 0.046705778
4.434767 0.044770516
4.435227 0.042911044
4.4356871 0.041095598
4.4361472 0.03931324
4.4366073 0.037566433
4.4370674 0.035857637
4.4375275 0.034189317
4.4379876 0.032563934
4.4384477 0.030983951
4.4389078 0.029451829
4.4393679 0.027970033
4.439828 0.026541024
4.4402881 0.025167264
4.4407481 0.023851216
4.4412082 0.022595342
4.4416683 0.021402106
4.4421284 0.020273968
4.4425885 0.019213393
4.4430486 0.018222841
4.4435087 0.017304776
4.4439688 0.01646166
4.4444289 0.015695956
4.444889 0.014985809
4.4453491 0.014281779
4.4458092 0.01358425
4.4462693 0.012895297
4.4467293 0.012216996
4.4471894 0.011551423
4.4476495 0.010900653
4.4481096 0.010266762
4.4485697 0.0096518266
4.4490298 0.0090579218
4.4494899 0.0084871234
4.44995 0.0079415075
4.4504101 0.0074231496
4.4508702 0.0069341256
4.4513303 0.0064765112
4.4517904 0.0060523823
4.4522505 0.0056638145
4.4527105 0.0053128838
4.4531706 0.0050016658
4.4536307 0.0047322363
4.4540908 0.0045039341
4.4545509 0.0042843548
4.455011 0.0040643004
4.4554711 0.0038447285
4.4559312 0.0036265966
4.4563913 0.0034108622
4.4568514 0.0031984826
4.4573115 0.0029904156
4.4577716 0.0027876184
4.4582316 0.0025910487
4.4586917 0.0024016639
4.4591518 0.0022204215
4.4596119 0.002048279
4.460072 0.0018861939
4.4605321 0.0017351237
4.4609922 0.0015960258
4.4614523 0.0014698578
4.4619124 0.0013575772
4.4623725 0.0012601414
4.4628326 0.001178508
4.4632927 0.0011136343
4.4637528 0.0010589162
4.4642128 0.001003533
4.4646729 0.00094768215
4.465133 0.00089167354
4.4655931 0.00083581726
4.4660532 0.00078042334
4.4665133 0.00072580181
4.4669734 0.00067226273
4.4674335 0.00062011612
4.4678936 0.00056967203
4.4683537 0.0005212405
4.4688138 0.00047513156
4.4692739 0.00043165526
4.4697339 0.00039112164
4.470194 0.00035384073
4.4706541 0.00032012257
4.4711142 0.00029027721
4.4715743 0.00026461468
4.4720344 0.00024344503
4.4724945 0.00022707828
4.4729546 0.00021528296
4.4734147 0.00020407845
4.4738748 0.00019266156
4.4743349 0.00018110714
4.474795 0.00016949007
4.4752551 0.0001578852
4.4757151 0.0001463674
4.4761752 0.00013501154
4.4766353 0.00012389247
4.4770954 0.00011308507
4.4775555 0.0001026642
4.4780156 9.2704717e-05
4.4784757 8.3281492e-05
4.4789358 7.4469388e-05
4.4793959 6.6343268e-05
4.479856 5.8977998e-05
4.4803161 5.2448441e-05
4.4807762 4.6829462e-05
4.4812362 4.2195925e-05
4.4816963 3.8622695e-05
4.4821564 3.6184636e-05
4.4826165 3.4334008e-05
4.4830766 3.2451323e-05
4.4835367 3.0548884e-05
4.4839968 2.8639084e-05
4.4844569 2.6734317e-05
4.484917 2.4846977e-05
4.4853771 2.2989459e-05
4.4858372 2.1174157e-05
4.4862973 1.9413464e-05
4.4867574 1.7719775e-05
4.4872174 1.6105483e-05
4.4876775 1.4582983e-05
4.4881376 1.316467e-05
4.4885977 1.1862936e-05
4.4890578 1.0690176e-05
4.4895179 9.6587836e-06
4.489978 8.7811539e-06
4.4904381 8.0696803e-06
4.4908982 7.536757e-06
4.4913583 7.194778e-06
4.4918184 7.0398294e-06
4.4922785 6.9925115e-06
4.4927385 7.0367001e-06
4.4931986 7.1679384e-06
4.4936587 7.3817697e-06
4.4941188 7.6737374e-06
4.4945789 8.0393846e-06
4.495039 8.4742548e-06
4.4954991 8.9738911e-06
4.4959592 9.533837e-06
4.4964193 1.0149636e-05
4.4968794 1.081683e-05
4.4973395 1.1530964e-05
4.4977996 1.2287581e-05
4.4982597 1.3082223e-05
4.4987197 1.3910435e-05
4.4991798 1.476776e-05
4.4996399 1.564974e-05
4.5001 1.6551919e-05
4.5005601 1.7469841e-05
4.5010202 1.8401323e-05
4.5014803 1.9697307e-05
4.5019404 2.1585532e-05
4.5024005 2.40266e-05
4.5028606 2.6981114e-05
4.5033207 3.0409675e-05
4.5037808 3.4272885e-05
4.5042408 3.8531347e-05
4.5047009 4.3145664e-05
4.505161 4.8076436e-05
4.5056211 5.3284267e-05
4.5060812 5.8729758e-05
4.5065413 6.4373512e-05
4.5070014 7.0176131e-05
4.5074615 7.6098217e-05
4.5079216 8.2100372e-05
4.5083817 8.8143199e-05
4.5088418 9.4187299e-05
4.5093019 0.00010019327
4.509762 0.00010612173
4.510222 0.00011193326
4.5106821 0.00011822242
4.5111422 0.00012718871
4.5116023 0.00013886517
4.5120624 0.00015307218
4.5125225 0.00016963013
4.5129826 0.00018835939
4.5134427 0.00020908036
4.5139028 0.00023161341
4.5143629 0.00025577894
4.514823 0.00028139731
4.5152831 0.00030828893
4.5157431 0.00033627417
4.5162032 0.00036517342
4.5166633 0.00039480706
4.5171234 0.00042499547
4.5175835 0.00045555903
4.5180436 0.00048631815
4.5185037 0.00051709318
4.5189638 0.00054770453
4.5194239 0.00057797256
4.519884 0.00060791068
4.5203441 0.00064476136
4.5208042 0.00069183492
4.5212643 0.00074852234
4.5217243 0.00081421459
4.5221844 0.00088830264
4.5226445 0.00097017747
4.5231046 0.00105923
4.5235647 0.0011548513
4.5240248 0.0012564323
4.5244849 0.0013633639
4.524945 0.0014750372
4.5254051 0.001590843
4.5258652 0.0017101724
4.5263253 0.0018324164
4.5267854 0.0019569659
4.5272454 0.0020832118
4.5277055 0.0022105452
4.5281656 0.0023383571
4.5286257 0.0024660383
4.5290858 0.0025929799
4.5295459 0.002727136
4.530006 0.0028896774
4.5304661 0.0030802472
4.5309262 0.0032973331
4.5313863 0.0035394228
4.5318464 0.003805004
4.5323065 0.0040925643
4.5327666 0.0044005914
4.5332266 0.0047275729
4.5336867 0.0050719965
4.5341468 0.0054323499
4.5346069 0.0058071208
4.535067 0.0061947967
4.5355271 0.0065938654
4.5359872 0.0070028146
4.5364473 0.0074201318
4.5369074 0.0078443049
4.5373675 0.0082738213
4.5378276 0.0087071689
4.5382877 0.0091428352
4.5387477 0.0095817884
4.5392078 0.010066707
4.5396679 0.010611668
4.540128 0.011214237
4.5405881 0.011871983
4.5410482 0.012582473
4.5415083 0.013343276
4.5419684 0.014151958
4.5424285 0.015006089
4.5428886 0.015903235
4.5433487 0.016840964
4.5438088 0.017816844
4.5442689 0.018828443
4.5447289 0.019873329
4.545189 0.020949069
4.5456491 0.022053231
4.5461092 0.023183383
4.5465693 0.024337092
4.5470294 0.025511927
4.5474895 0.026705455
4.5479496 0.027915243
4.5484097 0.029163255
4.5488698 0.030493293
4.5493299 0.031905325
4.54979 0.033398294
4.5502501 0.034971145
4.5507101 0.036622822
4.5511702 0.038352268
4.5516303 0.040158427
4.5520904 0.042040244
4.5525505 0.043996663
4.5530106 0.046026626
4.5534707 0.048129079
4.5539308 0.050302965
4.5543909 0.052547229
4.554851 0.054860813
4.5553111 0.057242663
4.5557712 0.059691721
4.5562312 0.062206933
4.5566913 0.064787241
4.5571514 0.06743159
4.5576115 0.07013789
4.5580716 0.072896145
4.5585317 0.075707356
4.5589918 0.078575623
4.5594519 0.081505048
4.559912 0.084499732
4.5603721 0.087563775
4.5608322 0.090701279
4.5612923 0.093916345
4.5617524 0.097213074
4.5622124 0.10059557
4.5626725 0.10406792
4.5631326 0.10763425
4.5635927 0.11129864
4.5640528 0.1150652
4.5645129 0.11893802
4.564973 0.12292122
4.5654331 0.12701889
4.5658932 0.13123513
4.5663533 0.13557404
4.5668134 0.14003973
4.5672735 0.14459228
4.5677335 0.1491734
4.5681936 0.15378011
4.5686537 0.15840968
4.5691138 0.16305941
4.5695739 0.16772657
4.570034 0.17240846
4.5704941 0.17710234
4.5709542 0.18180551
4.5714143 0.18651524
4.5718744 0.19122883
4.5723345 0.19594354
4.5727946 0.20065668
4.5732547 0.20536551
4.5737147 0.21006732
4.5741748 0.2147594
4.5746349 0.21943903
4.575095 0.22410349
4.5755551 0.22875006
4.5760152 0.23337603
4.5764753 0.23798022
4.5769354 0.24257107
4.5773955 0.2471504
4.5778556 0.2517183
4.5783157 0.25627487
4.5787758 0.26082019
4.5792358 0.26535435
4.5796959 0.26987746
4.580156 0.27438959
4.5806161 0.27889084
4.5810762 0.2833813
4.5815363 0.28786107
4.5819964 0.29233023
4.5824565 0.29678888
4.5829166 0.3012371
4.5833767 0.305675
4.5838368 0.31010265
4.5842969 0.31452016
4.584757 0.31892761
4.585217 0.32332509
4.5856771 0.32771263
4.5861372 0.33196506
4.5865973 0.33597424
4.5870574 0.3397486
4.5875175 0.34329655
4.5879776 0.34662652
4.5884377 0.34974691
4.5888978 0.35266616
4.5893579 0.35539267
4.589818 0.35793486
4.5902781 0.36030116
4.5907381 0.36249997
4.5911982 0.36453972
4.5916583 0.36642883
4.5921184 0.36817571
4.5925785 0.36978877
4.5930386 0.37127645
4.5934987 0.37264715
4.5939588 0.37390929
4.5944189 0.3750713
4.594879 0.37614158
4.5953391 0.37711465
4.5957992 0.37793119
4.5962593 0.37858045
4.5967193 0.37905902
4.5971794 0.37936345
4.5976395 0.37949031
4.5980996 0.37943618
4.5985597 0.37919762
4.5990198 0.37877121
4.5994799 0.3781535
4.59994 0.37734107
4.6004001 0.3763305
4.6008602 0.37511833
4.6013203 0.37370116
4.6017804 0.37207554
4.6022404 0.37023804
4.6027005 0.36818523
4.6031606 0.36591369
4.6036207 0.36341997
4.6040808 0.36070065
4.6045409 0.35775369
4.605001 0.35468588
4.6054611 0.35156406
4.6059212 0.34838573
4.6063813 0.34514841
4.6068414 0.3418496
4.6073015 0.3384868
4.6077616 0.33505752
4.6082216 0.33155928
4.6086817 0.32798957
4.6091418 0.3243459
4.6096019 0.32062578
4.610062 0.31682671
4.6105221 0.31294621
4.6109822 0.30898177
4.6114423 0.30493091
4.6119024 0.30079113
4.6123625 0.29655993
4.6128226 0.29223483
4.6132827 0.28781333
4.6137427 0.28329294
4.6142028 0.27867931
4.6146629 0.27400046
4.615123 0.2692652
4.6155831 0.26448058
4.6160432 0.25965363
4.6165033 0.25479141
4.6169634 0.24990095
4.6174235 0.24498928
4.6178836 0.24006346
4.6183437 0.23513052
4.6188038 0.2301975
4.6192639 0.22527145
4.6197239 0.22035941
4.620184 0.2154684
4.6206441 0.21060549
4.6211042 0.2057777
4.6215643 0.20099209
4.6220244 0.19625568
4.6224845 0.19157552
4.6229446 0.18695865
4.6234047 0.18241092
4.6238648 0.17790517
4.6243249 0.17342866
4.624785 0.16898289
4.625245 0.1645694
4.6257051 0.16018969
4.6261652 0.15584529
4.6266253 0.1515377
4.6270854 0.14726845
4.6275455 0.14303904
4.6280056 0.13885101
4.6284657 0.13470586
4.6289258 0.13060511
4.6293859 0.12655027
4.629846 0.12254287
4.6303061 0.11858442
4.6307662 0.11467644
4.6312262 0.11082044
4.6316863 0.10701794
4.6321464 0.10327045
4.6326065 0.099579499
4.6330666 0.095960623
4.6335267 0.092445841
4.6339868 0.089034708
4.6344469 0.085725483
4.634907 0.082516421
4.6353671 0.079405779
4.6358272 0.076391813
4.6362873 0.073472781
4.6367473 0.070646939
4.6372074 0.067912543
4.6376675 0.06526785
4.6381276 0.062711116
4.6385877 0.060240599
4.6390478 0.057854555
4.6395079 0.055551239
4.639968 0.05332891
4.6404281 0.051185823
4.6408882 0.049120235
4.6413483 0.047130403
4.6418084 0.045214583
4.6422685 0.04336906
4.6427285 0.04156531
4.6431886 0.039796135
4.6436487 0.03806368
4.6441088 0.036370092
4.6445689 0.034717516
4.645029 0.033108098
4.6454891 0.031543984
4.6459492 0.03002732
4.6464093 0.028560251
4.6468694 0.027144925
4.6473295 0.025783486
4.6477896 0.024478081
4.6482496 0.023230854
4.6487097 0.022043954
4.6491698 0.020919524
4.6496299 0.019859711
4.65009 0.018866662
4.6505501 0.017942521
4.6510102 0.017089435
4.6514703 0.016309549
4.6519304 0.015579472
4.6523905 0.014859085
4.6528506 0.014149425
4.6533107 0.013452139
4.6537708 0.012768875
4.6542308 0.01210128
4.6546909 0.011451003
4.655151 0.010819689
4.6556111 0.010208988
4.6560712 0.0096205455
4.6565313 0.0090560101
4.6569914 0.008517029
4.6574515 0.0080052496
4.6579116 0.0075223196
4.6583717 0.0070698863
4.6588318 0.0066495973
4.6592919 0.0062631
4.659752 0.0059120421
4.660212 0.0055980708
4.6606721 0.0053228338
4.6611322 0.0050849832
4.6615923 0.0048600042
4.6620524 0.0046424966
4.6625125 0.0044329137
4.6629726 0.0042317085
4.6634327 0.0040393344
4.6638928 0.0038562444
4.6643529 0.0036828918
4.664813 0.0035197298
4.6652731 0.0033672116
4.6657331 0.0032257903
4.6661932 0.0030959193
4.6666533 0.0029780516
4.6671134 0.0028726406
4.6675735 0.0027801393
4.6680336 0.0027010009
4.6684937 0.0026356788
4.6689538 0.002584626
4.6694139 0.0025482958
4.669874 0.0025271414
4.6703341 0.002521616
4.6707942 0.0025322775
4.6712543 0.002559094
4.6717143 0.002601579
4.6721744 0.0026592457
4.6726345 0.0027316073
4.6730946 0.0028181769
4.6735547 0.0029184677
4.6740148 0.003031993
4.6744749 0.0031582659
4.674935 0.0032967995
4.6753951 0.0034471072
4.6758552 0.003608702
4.6763153 0.0037810972
4.6767754 0.0039638058
4.6772354 0.0041563413
4.6776955 0.0043582166
4.6781556 0.004568945
4.6786157 0.0047880397
4.6790758 0.0050150138
4.6795359 0.0052493806
4.679996 0.0054953382
4.6804561 0.0057786443
4.6809162 0.0061018806
4.6813763 0.0064633568
4.6818364 0.0068613828
4.6822965 0.0072942683
4.6827566 0.007760323
4.6832166 0.0082578569
4.6836767 0.0087851797
4.6841368 0.0093406012
4.6845969 0.0099224312
4.685057 0.010528979
4.6855171 0.011158556
4.6859772 0.01180947
4.6864373 0.012480032
4.6868974 0.013168551
4.6873575 0.013873338
4.6878176 0.014592702
4.6882777 0.015324952
4.6887377 0.016068399
4.6891978 0.016821488
4.6896579 0.017620814
4.690118 0.018494483
4.6905781 0.019440373
4.6910382 0.020456362
4.6914983 0.021540328
4.6919584 0.022690151
4.6924185 0.023903707
4.6928786 0.025178876
4.6933387 0.026513534
4.6937988 0.027905562
4.6942589 0.029352836
4.6947189 0.030853236
4.695179 0.032404638
4.6956391 0.034004922
4.6960992 0.035651966
4.6965593 0.037343648
4.6970194 0.039077846
4.6974795 0.040852438
4.6979396 0.042665303
4.6983997 0.044514319
4.6988598 0.04640426
4.6993199 0.048362128
4.69978 0.050392657
4.70024 0.052497872
4.7007001 0.054679801
4.7011602 0.056940468
4.7016203 0.059281901
4.7020804 0.061706125
4.7025405 0.064215167
4.7030006 0.066811052
4.7034607 0.069495807
4.7039208 0.072271458
4.7043809 0.075140031
4.704841 0.078103552
4.7053011 0.081164047
4.7057612 0.084323542
4.7062212 0.087584064
4.7066813 0.090947639
4.7071414 0.094416292
4.7076015 0.097992051
4.7080616 0.10167624
4.7085217 0.10543547
4.7089818 0.1092493
4.7094419 0.1131161
4.709902 0.11703424
4.7103621 0.12100208
4.7108222 0.12501801
4.7112823 0.12908038
4.7117423 0.13318757
4.7122024 0.13733795
4.7126625 0.14152989
4.7131226 0.14576175
4.7135827 0.15003191
4.7140428 0.15433874
4.7145029 0.15868061
4.714963 0.16305589
4.7154231 0.16746294
4.7158832 0.17190014
4.7163433 0.17636586
4.7168034 0.18085847
4.7172635 0.18537633
4.7177235 0.18993028
4.7181836 0.19455107
4.7186437 0.19923397
4.7191038 0.2039721
4.7195639 0.20875857
4.720024 0.2135865
4.7204841 0.218449
4.7209442 0.22333918
4.7214043 0.22825017
4.7218644 0.23317508
4.7223245 0.23810702
4.7227846 0.24303911
4.7232446 0.24796446
4.7237047 0.2528762
4.7241648 0.25776743
4.7246249 0.26263127
4.725085 0.26746083
4.7255451 0.27224924
4.7260052 0.2769896
4.7264653 0.28167504
4.7269254 0.28629723
4.7273855 0.2908218
4.7278456 0.29523871
4.7283057 0.29955077
4.7287658 0.30376079
4.7292258 0.30787161
4.7296859 0.31188603
4.730146 0.31580687
4.7306061 0.31963696
4.7310662 0.32337911
4.7315263 0.32703614
4.7319864 0.33061087
4.7324465 0.33410611
4.7329066 0.33752469
4.7333667 0.34086942
4.7338268 0.34414312
4.7342869 0.34734862
4.7347469 0.35048872
4.735207 0.35356625
4.7356671 0.35658402
4.7361272 0.35954486
4.7365873 0.36239432
4.7370474 0.36502004
4.7375075 0.36742175
4.7379676 0.36960248
4.7384277 0.37156524
4.7388878 0.37331304
4.7393479 0.37484891
4.739808 0.37617586
4.7402681 0.37729691
4.7407281 0.37821507
4.7411882 0.37893336
4.7416483 0.3794548
4.7421084 0.37978241
4.7425685 0.37991919
4.7430286 0.37986817
4.7434887 0.37963237
4.7439488 0.3792148
4.7444089 0.37861848
4.744869 0.37784642
4.7453291 0.37690164
4.7457892 0.375793
4.7462492 0.37458752
4.7467093 0.37329661
4.7471694 0.37191156
4.7476295 0.37042363
4.7480896 0.36882409
4.7485497 0.36710421
4.7490098 0.36525528
4.7494699 0.36326856
4.74993 0.36113533
4.7503901 0.35884685
4.7508502 0.35639441
4.7513103 0.35376927
4.7517704 0.35096271
4.7522304 0.347966
4.7526905 0.34477042
4.7531506 0.34136723
4.7536107 0.33774771
4.7540708 0.33390314
4.7545309 0.32982478
4.754991 0.32550391
4.7554511 0.32103343
4.7559112 0.3165556
4.7563713 0.3120715
4.7568314 0.3075811
4.7572915 0.30308435
4.7577516 0.29858119
4.7582116 0.2940716
4.7586717 0.28955553
4.7591318 0.28503292
4.7595919 0.28050375
4.760052 0.27596796
4.7605121 0.27142551
4.7609722 0.26687636
4.7614323 0.26232046
4.7618924 0.25775777
4.7623525 0.25318825
4.7628126 0.24861185
4.7632727 0.24402852
4.7637327 0.23943824
4.7641928 0.23484094
4.7646529 0.23023566
4.765113 0.22561631
4.7655731 0.22098325
4.7660332 0.21633829
4.7664933 0.21168322
4.7669534 0.20701986
4.7674135 0.20235
4.7678736 0.19767546
4.7683337 0.19299802
4.7687938 0.18831949
4.7692539 0.18364169
4.7697139 0.1789664
4.770174 0.17429543
4.7706341 0.16963059
4.7710942 0.16497367
4.7715543 0.16032649
4.7720144 0.15569084
4.7724745 0.15106852
4.7729346 0.14646134
4.7733947 0.14187111
4.7738548 0.13729962
4.7743149 0.13280945
4.774775 0.12845827
4.775235 0.12424117
4.7756951 0.12015319
4.7761552 0.11618941
4.7766153 0.1123449
4.7770754 0.10861472
4.7775355 0.10499394
4.7779956 0.10147762
4.7784557 0.09806084
4.7789158 0.094738659
4.7793759 0.091506145
4.779836 0.088358366
4.7802961 0.085290388
4.7807562 0.082297279
4.7812162 0.079374106
4.7816763 0.076515935
4.7821364 0.073717833
4.7825965 0.070974868
4.7830566 0.068282107
4.7835167 0.065637321
4.7839768 0.063051327
4.7844369 0.060526904
4.784897 0.058065243
4.7853571 0.055667538
4.7858172 0.053334982
4.7862773 0.051068767
4.7867373 0.048870087
4.7871974 0.046740134
4.7876575 0.044680102
4.7881176 0.042691183
4.7885777 0.04077457
4.7890378 0.038931457
4.7894979 0.037163036
4.789958 0.0354705
4.7904181 0.033855041
4.7908782 0.032317854
4.7913383 0.030860131
4.7917984 0.029483064
4.7922585 0.028187847
4.7927185 0.026975322
4.7931786 0.025804706
4.7936387 0.024649168
4.7940988 0.02351113
4.7945589 0.022393014
4.795019 0.021297242
4.7954791 0.020226237
4.7959392 0.01918242
4.7963993 0.018168215
4.7968594 0.017186043
4.7973195 0.016238327
4.7977796 0.015327489
4.7982396 0.014455951
4.7986997 0.013626136
4.7991598 0.012840465
4.7996199 0.012101362
4.80008 0.011411248
4.8005401 0.010772545
4.8010002 0.010187677
4.8014603 0.0096590641
4.8019204 0.00918913
4.8023805 0.0087671248
4.8028406 0.0083494765
4.8033007 0.007933813
4.8037608 0.0075216046
4.8042208 0.0071143213
4.8046809 0.0067134333
4.805141 0.0063204109
4.8056011 0.0059367241
4.8060612 0.0055638432
4.8065213 0.0052032383
4.8069814 0.0048563795
4.8074415 0.0045247372
4.8079016 0.0042097813
4.8083617 0.0039129822
4.8088218 0.0036358099
4.8092819 0.0033797346
4.8097419 0.0031462265
4.810202 0.0029367558
4.8106621 0.0027527926
4.8111222 0.0025958072
4.8115823 0.0024666577
4.8120424 0.0023461253
4.8125025 0.0022248995
4.8129626 0.0021035525
4.8134227 0.0019826565
4.8138828 0.0018627838
4.8143429 0.0017445065
4.814803 0.0016283968
4.8152631 0.0015150268
4.8157231 0.0014049689
4.8161832 0.0012987951
4.8166433 0.0011970777
4.8171034 0.0011003888
4.8175635 0.0010093007
4.8180236 0.00092438546
4.8184837 0.00084621538
4.8189438 0.0007753626
4.8194039 0.00071239933
4.819864 0.00065789775
4.8203241 0.00061243004
4.8207842 0.00057656841
4.8212442 0.00054789598
4.8217043 0.00051936079
4.8221644 0.00049076269
4.8226245 0.00046224328
4.8230846 0.00043394415
4.8235447 0.0004060069
4.8240048 0.00037857312
4.8244649 0.00035178441
4.824925 0.00032578234
4.8253851 0.00030070853
4.8258452 0.00027670456
4.8263053 0.00025391203
4.8267654 0.00023247252
4.8272254 0.00021252763
4.8276855 0.00019421896
4.8281456 0.0001776881
4.8286057 0.00016307663
4.8290658 0.00015052616
4.8295259 0.00014017828
4.829986 0.00013217458
4.8304461 0.0001265757
4.8309062 0.00012216829
4.8313663 0.00011848983
4.8318264 0.00011552352
4.8322865 0.00011325255
4.8327465 0.00011166013
4.8332066 0.00011072945
4.8336667 0.00011044373
4.8341268 0.00011078616
4.8345869 0.00011173994
4.835047 0.00011328827
4.8355071 0.00011541435
4.8359672 0.00011810139
4.8364273 0.00012133258
4.8368874 0.00012509113
4.8373475 0.00012936024
4.8378076 0.0001341231
4.8382677 0.00013936293
4.8387277 0.00014506291
4.8391878 0.00015120625
4.8396479 0.00015777616
4.840108 0.00016591285
4.8405681 0.00017754444
4.8410282 0.00019249775
4.8414883 0.00021055886
4.8419484 0.00023151387
4.8424085 0.00025514886
4.8428686 0.00028124993
4.8433287 0.00030960315
4.8437888 0.00033999464
4.8442488 0.00037221046
4.8447089 0.00040603672
4.845169 0.0004412595
4.8456291 0.0004776649
4.8460892 0.000515039
4.8465493 0.00055316788
4.8470094 0.00059183765
4.8474695 0.0006308344
4.8479296 0.0006699442
4.8483897 0.00070895315
4.8488498 0.00074764735
4.8493099 0.00078697766
4.84977 0.00083767139
4.85023 0.0009017304
4.8506901 0.00097834349
4.8511502 0.0010666995
4.8516103 0.0011659872
4.8520704 0.0012753955
4.8525305 0.0013941131
4.8529906 0.0015213289
4.8534507 0.0016562317
4.8539108 0.0017980102
4.8543709 0.0019458535
4.854831 0.0020989501
4.8552911 0.002256489
4.8557512 0.002417659
4.8562112 0.0025816489
4.8566713 0.0027476474
4.8571314 0.0029148435
4.8575915 0.003082426
4.8580516 0.0032495836
4.8585117 0.0034155052
4.8589718 0.0035987661
4.8594319 0.0038220931
4.859892 0.0040834513
4.8603521 0.0043807279
4.8608122 0.0047118103
4.8612723 0.0050745856
4.8617323 0.0054669414
4.8621924 0.0058867646
4.8626525 0.0063319428
4.8631126 0.0068003631
4.8635727 0.0072899128
4.8640328 0.0077984793
4.8644929 0.0083239497
4.864953 0.0088642114
4.8654131 0.0094171516
4.8658732 0.0099806577
4.8663333 0.010552617
4.8667934 0.011130916
4.8672535 0.011713444
4.8677135 0.012298086
4.8681736 0.01289366
4.8686337 0.013565661
4.8690938 0.014322353
4.8695539 0.015160132
4.870014 0.016075396
4.8704741 0.017064543
4.8709342 0.018123969
4.8713943 0.019250073
4.8718544 0.020439252
4.8723145 0.021687903
4.8727746 0.022992423
4.8732346 0.024349211
4.8736947 0.025754663
4.8741548 0.027205178
4.8746149 0.028697151
4.875075 0.030226982
4.8755351 0.031791066
4.8759952 0.033385802
4.8764553 0.035007588
4.8769154 0.03665282
4.8773755 0.038317984
4.8778356 0.040059134
4.8782957 0.041924723
4.8787558 0.043912633
4.8792158 0.046020749
4.8796759 0.048246954
4.880136 0.050589132
4.8805961 0.053045167
4.8810562 0.055612942
4.8815163 0.058290341
4.8819764 0.061075247
4.8824365 0.063965544
4.8828966 0.066959116
4.8833567 0.070053847
4.8838168 0.07324762
4.8842769 0.076538318
4.8847369 0.079923826
4.885197 0.083402027
4.8856571 0.086970805
4.8861172 0.090628043
4.8865773 0.094371626
4.8870374 0.098194456
4.8874975 0.10207798
4.8879576 0.1060291
4.8884177 0.11005751
4.8888778 0.11417289
4.8893379 0.11838495
4.889798 0.12270337
4.8902581 0.12713784
4.8907181 0.13169804
4.8911782 0.13639368
4.8916383 0.14123445
4.8920984 0.14623002
4.8925585 0.1513901
4.8930186 0.15672437
4.8934787 0.16224253
4.8939388 0.16795426
4.8943989 0.17386925
4.894859 0.1799972
4.8953191 0.1863478
4.8957792 0.19293074
4.8962392 0.19975335
4.8966993 0.20666942
4.8971594 0.21358752
4.8976195 0.22050743
4.8980796 0.22742898
4.8985397 0.23435196
4.8989998 0.24127617
4.8994599 0.24820143
4.89992 0.25512754
4.9003801 0.26205429
4.9008402 0.26898151
4.9013003 0.27590898
4.9017604 0.28283652
4.9022204 0.28976394
4.9026805 0.29669103
4.9031406 0.3036176
4.9036007 0.31054345
4.9040608 0.3174684
4.9045209 0.32439224
4.904981 0.33131478
4.9054411 0.33823582
4.9059012 0.34515544
4.9063613 0.35207436
4.9068214 0.35899262
4.9072815 0.36591023
4.9077415 0.37282719
4.9082016 0.3797435
4.9086617 0.38665917
4.9091218 0.39357419
4.9095819 0.40048857
4.910042 0.4074023
4.9105021 0.4143154
4.9109622 0.42122785
4.9114223 0.42813967
4.9118824 0.43505085
4.9123425 0.44196139
4.9128026 0.4488713
4.9132627 0.45578058
4.9137227 0.46268923
4.9141828 0.46959724
4.9146429 0.47650463
4.915103 0.48340114
4.9155631 0.49003733
4.9160232 0.49631627
4.9164833 0.50225126
4.9169434 0.50785558
4.9174035 0.51314252
4.9178636 0.51812537
4.9183237 0.52281742
4.9187838 0.52723196
4.9192438 0.53138228
4.9197039 0.53528166
4.920164 0.53894339
4.9206241 0.54238077
4.9210842 0.54560708
4.9215443 0.54863561
4.9220044 0.55147965
4.9224645 0.55415248
4.9229246 0.55666741
4.9233847 0.5590377
4.9238448 0.56127666
4.9243049 0.56339758
4.924765 0.56536907
4.925225 0.56709713
4.9256851 0.56857255
4.9261452 0.56978938
4.9266053 0.57074164
4.9270654 0.57142336
4.9275255 0.57182859
4.9279856 0.57195135
4.9284457 0.57178567
4.9289058 0.57132558
4.9293659 0.57056512
4.929826 0.56949832
4.9302861 0.56811921
4.9307461 0.56642183
4.9312062 0.56440019
4.9316663 0.56204835
4.9321264 0.55936032
4.9325865 0.55633015
4.9330466 0.55295186
4.9335067 0.54921948
4.9339668 0.54514216
4.9344269 0.54091338
4.934887 0.53659346
4.9353471 0.532182
4.9358072 0.52767862
4.9362673 0.52308292
4.9367273 0.51839451
4.9371874 0.51361301
4.9376475 0.50873802
4.9381076 0.50376916
4.9385677 0.49870603
4.9390278 0.49354824
4.9394879 0.4882954
4.939948 0.48294713
4.9404081 0.47750303
4.9408682 0.47196271
4.9413283 0.46632579
4.9417884 0.46059186
4.9422484 0.45476055
4.9427085 0.44883146
4.9431686 0.4428042
4.9436287 0.4366671
4.9440888 0.4304103
4.9445489 0.42404686
4.945009 0.41759004
4.9454691 0.41105312
4.9459292 0.40444938
4.9463893 0.3977921
4.9468494 0.39109456
4.9473095 0.38437002
4.9477696 0.37763177
4.9482296 0.37089308
4.9486897 0.36416723
4.9491498 0.3574675
4.9496099 0.35080717
4.95007 0.34419951
4.9505301 0.33765779
4.9509902 0.3311953
4.9514503 0.32482531
4.9519104 0.31856109
4.9523705 0.31241594
4.9528306 0.30640245
4.9532907 0.30052377
4.9537508 0.29477867
4.9542108 0.28916634
4.9546709 0.28368597
4.955131 0.27833674
4.9555911 0.27311785
4.9560512 0.26802847
4.9565113 0.2630678
4.9569714 0.25823502
4.9574315 0.25352931
4.9578916 0.24894987
4.9583517 0.24449588
4.9588118 0.24016653
4.9592719 0.23596099
4.9597319 0.23187847
4.960192 0.22791815
4.9606521 0.2240792
4.9611122 0.22036083
4.9615723 0.21676221
4.9620324 0.21328254
4.9624925 0.20997488
4.9629526 0.20689792
4.9634127 0.20405239
4.9638728 0.20143899
4.9643329 0.19905845
4.964793 0.19691146
4.9652531 0.19499873
4.9657131 0.19332097
4.9661732 0.19187889
4.9666333 0.19067319
4.9670934 0.18970459
4.9675535 0.18897379
4.9680136 0.18848149
4.9684737 0.18822842
4.9689338 0.18821526
4.9693939 0.18844274
4.969854 0.18891155
4.9703141 0.18962242
4.9707742 0.19057604
4.9712342 0.19177312
4.9716943 0.19319252
4.9721544 0.19471833
4.9726145 0.19633484
4.9730746 0.19804371
4.9735347 0.19984662
4.9739948 0.20174523
4.9744549 0.2037412
4.974915 0.20583621
4.9753751 0.20803193
4.9758352 0.21033001
4.9762953 0.21273213
4.9767554 0.21523996
4.9772154 0.21785515
4.9776755 0.22057938
4.9781356 0.22341432
4.9785957 0.22636163
4.9790558 0.22942299
4.9795159 0.23260004
4.979976 0.23589447
4.9804361 0.23930795
4.9808962 0.2428421
4.9813563 0.2464912
4.9818164 0.25024223
4.9822765 0.25408404
4.9827365 0.25800551
4.9831966 0.26199548
4.9836567 0.26604282
4.9841168 0.27013639
4.9845769 0.27426504
4.985037 0.27841764
4.9854971 0.28258304
4.9859572 0.2867501
4.9864173 0.29090768
4.9868774 0.29504465
4.9873375 0.29914985
4.9877976 0.30321215
4.9882577 0.3072204
4.9887177 0.31116347
4.9891778 0.31503022
4.9896379 0.3188095
4.990098 0.32249017
4.9905581 0.32606967
4.9910182 0.32957347
4.9914783 0.33300353
4.9919384 0.336359
4.9923985 0.33963901
4.9928586 0.34284271
4.9933187 0.34596924
4.9937788 0.34901773
4.9942388 0.35198734
4.9946989 0.3548772
4.995159 0.35768646
4.9956191 0.36041425
4.9960792 0.36305972
4.9965393 0.36562201
4.9969994 0.36810026
4.9974595 0.37049361
4.9979196 0.37280121
4.9983797 0.37502219
4.9988398 0.3771557
4.9992999 0.37920088
4.99976 0.38115468
5.00022 0.3829235
5.0006801 0.38445938
5.0011402 0.38576414
5.0016003 0.38683962
5.0020604 0.38768766
5.0025205 0.3883101
5.0029806 0.38870877
5.0034407 0.38888552
5.0039008 0.38884217
5.0043609 0.38858058
5.004821 0.38810257
5.0052811 0.38740998
5.0057411 0.38650466
5.0062012 0.38538843
5.0066613 0.38406314
5.0071214 0.38253062
5.0075815 0.38079271
5.0080416 0.37885125
5.0085017 0.37670808
5.0089618 0.37436503
5.0094219 0.37185634
5.009882 0.36926777
5.0103421 0.36660044
5.0108022 0.36385065
5.0112623 0.36101471
5.0117223 0.35808892
5.0121824 0.35506961
5.0126425 0.35195307
5.0131026 0.34873563
5.0135627 0.34541357
5.0140228 0.34198322
5.0144829 0.33844089
5.014943 0.33478288
5.0154031 0.3310055
5.0158632 0.32710507
5.0163233 0.32307788
5.0167834 0.31892025
5.0172434 0.3146285
5.0177035 0.31019892
5.0181636 0.30562782
5.0186237 0.30091472
5.0190838 0.29611833
5.0195439 0.29126676
5.020004 0.28636639
5.0204641 0.28142364
5.0209242 0.2764449
5.0213843 0.27143657
5.0218444 0.26640507
5.0223045 0.26135678
5.0227646 0.25629811
5.0232246 0.25123547
5.0236847 0.24617526
5.0241448 0.24112388
5.0246049 0.23608773
5.025065 0.23107321
5.0255251 0.22608673
5.0259852 0.22113468
5.0264453 0.21622348
5.0269054 0.21135952
5.0273655 0.20654921
5.0278256 0.20179894
5.0282857 0.19709681
5.0287457 0.19241137
5.0292058 0.18774337
5.0296659 0.18309442
5.030126 0.1784661
5.0305861 0.17386003
5.0310462 0.16927779
5.0315063 0.16472098
5.0319664 0.16019121
5.0324265 0.15569007
5.0328866 0.15121915
5.0333467 0.14678005
5.0338068 0.14237438
5.0342669 0.13800373
5.0347269 0.1336697
5.035187 0.12937388
5.0356471 0.12511788
5.0361072 0.12090329
5.0365673 0.1167317
5.0370274 0.11260473
5.0374875 0.1085307
5.0379476 0.10458122
5.0384077 0.10077157
5.0388678 0.097097153
5.0393279 0.093553398
5.039788 0.09013572
5.040248 0.086839537
5.0407081 0.083660267
5.0411682 0.080593329
5.0416283 0.077634141
5.0420884 0.07477812
5.0425485 0.072020686
5.0430086 0.069357256
5.0434687 0.066783249
5.0439288 0.064294083
5.0443889 0.061885176
5.044849 0.059551947
5.0453091 0.057289813
5.0457692 0.055094193
5.0462292 0.052960505
5.0466893 0.050884168
5.0471494 0.048870299
5.0476095 0.046930225
5.0480696 0.045063795
5.0485297 0.043270786
5.0489898 0.041550974
5.0494499 0.039904137
5.04991 0.03833005
5.0503701 0.036828491
5.0508302 0.035399237
5.0512903 0.034042063
5.0517504 0.032756747
5.0522104 0.031543066
5.0526705 0.030400796
5.0531306 0.029329714
5.0535907 0.028329596
5.0540508 0.02740022
5.0545109 0.026541362
5.054971 0.025752798
5.0554311 0.025034306
5.0558912 0.024385663
5.0563513 0.023805624
5.0568114 0.023287073
5.0572715 0.022828672
5.0577315 0.022430417
5.0581916 0.022092301
5.0586517 0.021814316
5.0591118 0.021596458
5.0595719 0.021438719
5.060032 0.021341094
5.0604921 0.021303575
5.0609522 0.021326157
5.0614123 0.021408833
5.0618724 0.021551597
5.0623325 0.021754443
5.0627926 0.022017363
5.0632527 0.022340352
5.0637127 0.022723403
5.0641728 0.02316651
5.0646329 0.023669667
5.065093 0.024232867
5.0655531 0.024856105
5.0660132 0.025544569
5.0664733 0.026303354
5.0669334 0.027132773
5.0673935 0.028033136
5.0678536 0.029004757
5.0683137 0.030047945
5.0687738 0.031163014
5.0692338 0.032350274
5.0696939 0.033610038
5.070154 0.034942618
5.0706141 0.036348325
5.0710742 0.03782747
5.0715343 0.039380367
5.0719944 0.041007325
5.0724545 0.042708658
5.0729146 0.044484677
5.0733747 0.046335693
5.0738348 0.048262019
5.0742949 0.050263966
5.074755 0.052341846
5.075215 0.054491594
5.0756751 0.05669507
5.0761352 0.058954683
5.0765953 0.061275587
5.0770554 0.063662935
5.0775155 0.066121881
5.0779756 0.068657578
5.0784357 0.071275178
5.0788958 0.073979836
5.0793559 0.076776705
5.079816 0.079670938
5.0802761 0.082667688
5.0807361 0.085772108
5.0811962 0.088989352
5.0816563 0.092324574
5.0821164 0.095782925
5.0825765 0.09936956
5.0830366 0.10308963
5.0834967 0.10694829
5.0839568 0.1109507
5.0844169 0.11510125
5.084877 0.11933547
5.0853371 0.12360827
5.0857972 0.12791811
5.0862573 0.13226346
5.0867173 0.13664276
5.0871774 0.14105449
5.0876375 0.14549711
5.0880976 0.14996908
5.0885577 0.15446885
5.0890178 0.15899489
5.0894779 0.16354567
5.089938 0.16811964
5.0903981 0.17271526
5.0908582 0.177331
5.0913183 0.18196531
5.0917784 0.18661666
5.0922384 0.19128351
5.0926985 0.19596432
5.0931586 0.20065756
5.0936187 0.20536167
5.0940788 0.21008572
5.0945389 0.21486121
5.094999 0.21968547
5.0954591 0.22455297
5.0959192 0.22945821
5.0963793 0.23439566
5.0968394 0.23935983
5.0972995 0.2443452
5.0977596 0.24934625
5.0982196 0.25435748
5.0986797 0.25937337
5.0991398 0.2643884
5.0995999 0.26939707
5.10006 0.27439386
5.1005201 0.27937327
5.1009802 0.28432977
5.1014403 0.28925786
5.1019004 0.29415202
5.1023605 0.29900674
5.1028206 0.30381651
5.1032807 0.30857316
5.1037407 0.31319518
5.1042008 0.31764998
5.1046609 0.32194263
5.105121 0.32607822
5.1055811 0.3300618
5.1060412 0.33389844
5.1065013 0.33759323
5.1069614 0.34115122
5.1074215 0.34457749
5.1078816 0.34787711
5.1083417 0.35105514
5.1088018 0.35411667
5.1092619 0.35706675
5.1097219 0.35991046
5.110182 0.36265287
5.1106421 0.36529906
5.1111022 0.36785408
5.1115623 0.37032301
5.1120224 0.37271092
5.1124825 0.37502289
5.1129426 0.37722129
5.1134027 0.37920773
5.1138628 0.38097813
5.1143229 0.38253265
5.114783 0.38387141
5.115243 0.38499456
5.1157031 0.38590224
5.1161632 0.38659459
5.1166233 0.38707175
5.1170834 0.38733387
5.1175435 0.38738109
5.1180036 0.38721354
5.1184637 0.38683137
5.1189238 0.38623472
5.1193839 0.38542373
5.119844 0.38439854
5.1203041 0.38315929
5.1207642 0.38170613
5.1212242 0.38003919
5.1216843 0.37815862
5.1221444 0.37607128
5.1226045 0.37387576
5.1230646 0.37160072
5.1235247 0.369241
5.1239848 0.36679142
5.1244449 0.36424684
5.124905 0.36160207
5.1253651 0.35885196
5.1258252 0.35599134
5.1262853 0.35301505
5.1267453 0.34991793
5.1272054 0.3466948
5.1276655 0.34334051
5.1281256 0.33984988
5.1285857 0.33621776
5.1290458 0.33243899
5.1295059 0.32850839
5.129966 0.3244208
5.1304261 0.32017106
5.1308862 0.315754
5.1313463 0.31116446
5.1318064 0.30644382
5.1322665 0.30167131
5.1327265 0.29685368
5.1331866 0.29199644
5.1336467 0.28710511
5.1341068 0.28218519
5.1345669 0.27724221
5.135027 0.27228168
5.1354871 0.26730912
5.1359472 0.26233004
5.1364073 0.25734996
5.1368674 0.2523744
5.1373275 0.24740887
5.1377876 0.24245888
5.1382476 0.23752996
5.1387077 0.23262762
5.1391678 0.22775737
5.1396279 0.22292473
5.140088 0.21813521
5.1405481 0.21339434
5.1410082 0.20870389
5.1414683 0.20403449
5.1419284 0.19937952
5.1423885 0.19474006
5.1428486 0.19011717
5.1433087 0.18551192
5.1437688 0.18092537
5.1442288 0.17635858
5.1446889 0.17181263
5.145149 0.16728857
5.1456091 0.16278748
5.1460692 0.15831042
5.1465293 0.15385845
5.1469894 0.14943264
5.1474495 0.14503406
5.1479096 0.14066377
5.1483697 0.13632284
5.1488298 0.13201233
5.1492899 0.12773331
5.1497499 0.12348684
5.15021 0.119274
5.1506701 0.1151628
5.1511302 0.11122846
5.1515903 0.10746421
5.1520504 0.10386316
5.1525105 0.10041839
5.1529706 0.097122993
5.1534307 0.093970064
5.1538908 0.090952696
5.1543509 0.088063982
5.154811 0.085297014
5.1552711 0.082644886
5.1557311 0.08010069
5.1561912 0.077657519
5.1566513 0.075308467
5.1571114 0.073046626
5.1575715 0.070865089
5.1580316 0.068756949
5.1584917 0.066715299
5.1589518 0.064733231
5.1594119 0.06280384
5.159872 0.060929927
5.1603321 0.059164031
5.1607922 0.0575141
5.1612523 0.055978924
5.1617123 0.054557296
5.1621724 0.053248005
5.1626325 0.052049845
5.1630926 0.050961605
5.1635527 0.049982077
5.1640128 0.049110052
5.1644729 0.048344321
5.164933 0.047683677
5.1653931 0.047126909
5.1658532 0.046672809
5.1663133 0.046320169
5.1667734 0.046067779
5.1672334 0.045914432
5.1676935 0.045858917
5.1681536 0.045900027
5.1686137 0.046036552
5.1690738 0.046267272
5.1695339 0.046586976
5.169994 0.046993592
5.1704541 0.047489313
5.1709142 0.048076334
5.1713743 0.048756849
5.1718344 0.049533054
5.1722945 0.050407142
5.1727546 0.051381309
5.1732146 0.052457748
5.1736747 0.053638655
5.1741348 0.054926224
5.1745949 0.056322649
5.175055 0.057830125
5.1755151 0.059450847
5.1759752 0.06118701
5.1764353 0.063040807
5.1768954 0.065014433
5.1773555 0.067110084
5.1778156 0.069329953
5.1782757 0.071676235
5.1787357 0.074132316
5.1791958 0.076626659
5.1796559 0.079159214
5.180116 0.081738192
5.1805761 0.084371806
5.1810362 0.08706827
5.1814963 0.089835796
5.1819564 0.092682598
5.1824165 0.095616887
5.1828766 0.098646876
5.1833367 0.10178078
5.1837968 0.10502681
5.1842569 0.10839318
5.1847169 0.1118881
5.185177 0.11551978
5.1856371 0.11929644
5.1860972 0.1232263
5.1865573 0.12731755
5.1870174 0.13157842
5.1874775 0.13601712
5.1879376 0.1406398
5.1883977 0.14533927
5.1888578 0.15005051
5.1893179 0.15477236
5.189778 0.15950362
5.190238 0.16424313
5.1906981 0.16898971
5.1911582 0.17374217
5.1916183 0.17849935
5.1920784 0.18326006
5.1925385 0.18802312
5.1929986 0.19278737
5.1934587 0.19755161
5.1939188 0.20231468
5.1943789 0.20707539
5.194839 0.21183257
5.1952991 0.21658504
5.1957592 0.22133162
5.1962192 0.22607114
5.1966793 0.23080241
5.1971394 0.23552426
5.1975995 0.24023723
5.1980596 0.24494561
5.1985197 0.2496497
5.1989798 0.25434948
5.1994399 0.25904495
5.1999 0.26373607
5.2003601 0.26842285
5.2008202 0.27310527
5.2012803 0.27778332
5.2017403 0.28245698
5.2022004 0.28712624
5.2026605 0.29179108
5.2031206 0.29645151
5.2035807 0.30110749
5.2040408 0.30575902
5.2045009 0.31040608
5.204961 0.31504867
5.2054211 0.31968677
5.2058812 0.32432036
5.2063413 0.32894944
5.2068014 0.33356576
5.2072615 0.33798897
5.2077215 0.34215238
5.2081816 0.34606537
5.2086417 0.34973727
5.2091018 0.35317745
5.2095619 0.35639526
5.210022 0.35940005
5.2104821 0.36220118
5.2109422 0.364808
5.2114023 0.36722986
5.2118624 0.36947612
5.2123225 0.37155613
5.2127826 0.37347924
5.2132426 0.37525482
5.2137027 0.37689221
5.2141628 0.37840077
5.2146229 0.37978985
5.215083 0.3810688
5.2155431 0.38224699
5.2160032 0.38333376
5.2164633 0.38430893
5.2169234 0.38511342
5.2173835 0.38574155
5.2178436 0.3861894
5.2183037 0.38645308
5.2187638 0.38652868
5.2192238 0.38641229
5.2196839 0.38610002
5.220144 0.38558795
5.2206041 0.3848722
5.2210642 0.38394884
5.2215243 0.38281399
5.2219844 0.38146373
5.2224445 0.37989416
5.2229046 0.37810139
5.2233647 0.3760815
5.2238248 0.37383059
5.2242849 0.37134476
5.2247449 0.36862011
5.225205 0.36565273
5.2256651 0.3624504
5.2261252 0.35915163
5.2265853 0.35579629
5.2270454 0.35238259
5.2275055 0.34890876
5.2279656 0.34537305
5.2284257 0.34177367
5.2288858 0.33810885
5.2293459 0.33437684
5.229806 0.33057586
5.2302661 0.32670414
5.2307261 0.3227599
5.2311862 0.31874139
5.2316463 0.31464683
5.2321064 0.31047445
5.2325665 0.30622249
5.2330266 0.30188916
5.2334867 0.29747271
5.2339468 0.29297137
5.2344069 0.28838336
5.234867 0.28370691
5.2353271 0.27894696
5.2357872 0.27411745
5.2362472 0.26922632
5.2367073 0.26428144
5.2371674 0.2592907
5.2376275 0.25426196
5.2380876 0.2492031
5.2385477 0.244122
5.2390078 0.23902653
5.2394679 0.23392457
5.239928 0.22882399
5.2403881 0.22373267
5.2408482 0.21865848
5.2413083 0.21360929
5.2417684 0.20859299
5.2422284 0.20361745
5.2426885 0.19869054
5.2431486 0.19382014
5.2436087 0.18901412
5.2440688 0.18428036
5.2445289 0.17962349
5.244989 0.17502427
5.2454491 0.17047815
5.2459092 0.16598519
5.2463693 0.16154549
5.2468294 0.1571591
5.2472895 0.15282611
5.2477495 0.14854659
5.2482096 0.14432061
5.2486697 0.14014826
5.2491298 0.13602959
5.2495899 0.1319647
5.25005 0.12795364
5.2505101 0.12399651
5.2509702 0.12009337
5.2514303 0.1162443
5.2518904 0.11244936
5.2523505 0.10870865
5.2528106 0.10502222
5.2532707 0.10139017
5.2537307 0.097812547
5.2541908 0.094336487
5.2546509 0.091007504
5.255111 0.087821238
5.2555711 0.084773323
5.2560312 0.081859397
5.2564913 0.079075094
5.2569514 0.076416051
5.2574115 0.073877903
5.2578716 0.071456287
5.2583317 0.069146839
5.2587918 0.066945193
5.2592519 0.064846986
5.2597119 0.062847854
5.260172 0.060943433
5.2606321 0.059129359
5.2610922 0.057401267
5.2615523 0.055754793
5.2620124 0.054185574
5.2624725 0.052689244
5.2629326 0.051261441
5.2633927 0.049903559
5.2638528 0.048642084
5.2643129 0.047480592
5.264773 0.046418711
5.265233 0.045456065
5.2656931 0.044592282
5.2661532 0.043826987
5.2666133 0.043159806
5.2670734 0.042590364
5.2675335 0.042118289
5.2679936 0.041743205
5.2684537 0.04146474
5.2689138 0.041282519
5.2693739 0.041196167
5.269834 0.041205311
5.2702941 0.041309578
5.2707542 0.041508592
5.2712142 0.04180198
5.2716743 0.042189368
5.2721344 0.042670382
5.2725945 0.043244576
5.2730546 0.043901828
5.2735147 0.044636879
5.2739748 0.045452186
5.2744349 0.046350207
5.274895 0.047333402
5.2753551 0.048404229
5.2758152 0.049565147
5.2762753 0.050818613
5.2767353 0.052167087
5.2771954 0.053613026
5.2776555 0.05515889
5.2781156 0.056807137
5.2785757 0.058560225
5.2790358 0.060420613
5.2794959 0.062390759
5.279956 0.064473122
5.2804161 0.06667016
5.2808762 0.068984332
5.2813363 0.071418097
5.2817964 0.073973912
5.2822565 0.076635572
5.2827165 0.079340538
5.2831766 0.082088788
5.2836367 0.084886286
5.2840968 0.087738993
5.2845569 0.090652871
5.285017 0.093633883
5.2854771 0.09668799
5.2859372 0.099821154
5.2863973 0.10303934
5.2868574 0.1063485
5.2873175 0.10975461
5.2877776 0.11326362
5.2882376 0.1168815
5.2886977 0.12061421
5.2891578 0.12446771
5.2896179 0.12844797
5.290078 0.13256094
5.2905381 0.13681258
5.2909982 0.14120887
5.2914583 0.14575356
5.2919184 0.15037065
5.2923785 0.15501799
5.2928386 0.15969252
5.2932987 0.16439121
5.2937588 0.16911098
5.2942188 0.17384881
5.2946789 0.17860163
5.295139 0.1833664
5.2955991 0.18814007
5.2960592 0.19291959
5.2965193 0.1977019
5.2969794 0.20248396
5.2974395 0.20726271
5.2978996 0.21203511
5.2983597 0.21679811
5.2988198 0.22154866
5.2992799 0.22628371
5.2997399 0.2310002
5.3002 0.23569509
5.3006601 0.24036532
5.3011202 0.24501216
5.3015803 0.24964509
5.3020404 0.25426467
5.3025005 0.25887094
5.3029606 0.26346395
5.3034207 0.26804374
5.3038808 0.27261036
5.3043409 0.27716386
5.304801 0.28170428
5.3052611 0.28623166
5.3057211 0.29074605
5.3061812 0.2952475
5.3066413 0.29973605
5.3071014 0.30421174
5.3075615 0.30867462
5.3080216 0.31312474
5.3084817 0.31756214
5.3089418 0.32198686
5.3094019 0.32639896
5.309862 0.33079847
5.3103221 0.33517517
5.3107822 0.33935565
5.3112422 0.34328432
5.3117023 0.34696967
5.3121624 0.35042022
5.3126225 0.35364449
5.3130826 0.35665097
5.3135427 0.35944819
5.3140028 0.36204465
5.3144629 0.36444885
5.314923 0.36666932
5.3153831 0.36871456
5.3158432 0.37059308
5.3163033 0.3723134
5.3167634 0.37388401
5.3172234 0.37531344
5.3176835 0.37661019
5.3181436 0.37778277
5.3186037 0.3788397
5.3190638 0.37978947
5.3195239 0.38064061
5.319984 0.38137658
5.3204441 0.38195282
5.3209042 0.38236415
5.3213643 0.3826063
5.3218244 0.38267499
5.3222845 0.38256596
5.3227445 0.38227495
5.3232046 0.38179768
5.3236647 0.38112989
5.3241248 0.3802673
5.3245849 0.37920566
5.325045 0.37794068
5.3255051 0.37646811
5.3259652 0.37478368
5.3264253 0.37288311
5.3268854 0.37076214
5.3273455 0.36841649
5.3278056 0.36584192
5.3282657 0.36303413
5.3287257 0.35998887
5.3291858 0.35671638
5.3296459 0.35335791
5.330106 0.34994867
5.3305661 0.34648684
5.3310262 0.34297057
5.3314863 0.339398
5.3319464 0.33576731
5.3324065 0.33207664
5.3328666 0.32832414
5.3333267 0.32450798
5.3337868 0.32062631
5.3342468 0.31667729
5.3347069 0.31265906
5.335167 0.30856979
5.3356271 0.30440763
5.3360872 0.30017073
5.3365473 0.29585725
5.3370074 0.29146535
5.3374675 0.28699319
5.3379276 0.28243891
5.3383877 0.27780067
5.3388478 0.27308423
5.3393079 0.26830334
5.339768 0.26346547
5.340228 0.25857806
5.3406881 0.25364855
5.3411482 0.24868438
5.3416083 0.243693
5.3420684 0.23868184
5.3425285 0.23365836
5.3429886 0.22862999
5.3434487 0.22360418
5.3439088 0.21858836
5.3443689 0.21358999
5.344829 0.20861649
5.3452891 0.20367533
5.3457491 0.19877393
5.3462092 0.19391974
5.3466693 0.1891202
5.3471294 0.18438276
5.3475895 0.17971485
5.3480496 0.17511897
5.3485097 0.17056824
5.3489698 0.16605845
5.3494299 0.16159085
5.34989 0.15716668
5.3503501 0.15278718
5.3508102 0.1484536
5.3512703 0.14416719
5.3517303 0.13992919
5.3521904 0.13574084
5.3526505 0.13160339
5.3531106 0.12751809
5.3535707 0.12348617
5.3540308 0.1195089
5.3544909 0.1155875
5.354951 0.11172323
5.3554111 0.10791732
5.3558712 0.10417104
5.3563313 0.10048561
5.3567914 0.096862288
5.3572515 0.093302334
5.3577115 0.089825393
5.3581716 0.086447363
5.3586317 0.083167134
5.3590918 0.079983599
5.3595519 0.076895646
5.360012 0.073902166
5.3604721 0.07100205
5.3609322 0.068194188
5.3613923 0.065477471
5.3618524 0.062850789
5.3623125 0.060313033
5.3627726 0.057863092
5.3632326 0.055499859
5.3636927 0.053222222
5.3641528 0.051029073
5.3646129 0.048919301
5.365073 0.046891799
5.3655331 0.044945455
5.3659932 0.04307916
5.3664533 0.041291805
5.3669134 0.039573869
5.3673735 0.037888398
5.3678336 0.036233293
5.3682937 0.03461101
5.3687538 0.033024003
5.3692138 0.031474726
5.3696739 0.029965636
5.370134 0.028499187
5.3705941 0.027077833
5.3710542 0.02570403
5.3715143 0.024380233
5.3719744 0.023108896
5.3724345 0.021892474
5.3728946 0.020733422
5.3733547 0.019634196
5.3738148 0.018597249
5.3742749 0.017625037
5.3747349 0.016720015
5.375195 0.015884638
5.3756551 0.01512136
5.3761152 0.014432019
5.3765753 0.013773396
5.3770354 0.013119259
5.3774955 0.012471571
5.3779556 0.011832293
5.3784157 0.01120339
5.3788758 0.010586823
5.3793359 0.0099845548
5.379796 0.0093985485
5.3802561 0.0088307666
5.3807161 0.0082831716
5.3811762 0.0077577261
5.3816363 0.0072563928
5.3820964 0.0067811344
5.3825565 0.0063339134
5.3830166 0.0059166924
5.3834767 0.0055314341
5.3839368 0.0051801011
5.3843969 0.004864656
5.384857 0.0045870615
5.3853171 0.0043492801
5.3857772 0.0041430715
5.3862372 0.0039380606
5.3866973 0.0037328696
5.3871574 0.0035283941
5.3876175 0.0033255295
5.3880776 0.0031251711
5.3885377 0.0029282146
5.3889978 0.0027355553
5.3894579 0.0025480886
5.389918 0.0023667101
5.3903781 0.0021923152
5.3908382 0.0020257993
5.3912983 0.0018680578
5.3917584 0.0017199864
5.3922184 0.0015824803
5.3926785 0.001456435
5.3931386 0.001342746
5.3935987 0.0012423088
5.3940588 0.0011560187
5.3945189 0.0010847713
5.394979 0.0010290108
5.3954391 0.00097755781
5.3958992 0.00092547225
5.3963593 0.00087304446
5.3968194 0.00082056478
5.3972795 0.00076832358
5.3977395 0.00071661121
5.3981996 0.00066571803
5.3986597 0.00061593441
5.3991198 0.00056755069
5.3995799 0.00052085723
5.40004 0.0004761444
5.4005001 0.00043370256
5.4009602 0.00039382205
5.4014203 0.00035679324
5.4018804 0.00032290649
5.4023405 0.00029245215
5.4028006 0.00026572058
5.4032607 0.00024300215
5.4037207 0.0002245872
5.4041808 0.0002107661
5.4046409 0.00020023008
5.405101 0.00018957284
5.4055611 0.00017873395
5.4060212 0.0001677847
5.4064813 0.00015679642
5.4069414 0.00014584041
5.4074015 0.00013498798
5.4078616 0.00012431044
5.4083217 0.00011387911
5.4087818 0.00010376529
5.4092418 9.4040299e-05
5.4097019 8.4775438e-05
5.410162 7.6042021e-05
5.4106221 6.7911359e-05
5.4110822 6.0454761e-05
5.4115423 5.3743539e-05
5.4120024 4.7849002e-05
5.4124625 4.284246e-05
5.4129226 3.8795224e-05
5.4133827 3.5778605e-05
5.4138428 3.3799926e-05
5.4143029 3.203388e-05
5.414763 3.0218352e-05
5.415223 2.8367043e-05
5.4156831 2.6493652e-05
5.4161432 2.4611881e-05
5.4166033 2.2735428e-05
5.4170634 2.0877996e-05
5.4175235 1.9053283e-05
5.4179836 1.727499e-05
5.4184437 1.5556818e-05
5.4189038 1.3912467e-05
5.4193639 1.2355637e-05
5.419824 1.0900029e-05
5.4202841 9.5593421e-06
5.4207441 8.3472774e-06
5.4212042 7.2775352e-06
5.4216643 6.3638156e-06
5.4221244 5.6198191e-06
5.4225845 5.0592458e-06
5.4230446 4.6957962e-06
5.4235047 4.4566061e-06
5.4239648 4.2098577e-06
5.4244249 3.9558362e-06
5.424885 3.6966247e-06
5.4253451 3.4343065e-06
5.4258052 3.1709648e-06
5.4262653 2.9086826e-06
5.4267253 2.6495433e-06
5.4271854 2.3956299e-06
5.4276455 2.1490256e-06
5.4281056 1.9118135e-06
5.4285657 1.686077e-06
5.4290258 1.4738991e-06
5.4294859 1.277363e-06
5.429946 1.0985518e-06
5.4304061 9.3954885e-07
5.4308662 8.0243718e-07
5.4313263 6.8930001e-07
5.4317864 6.0222049e-07
5.4322464 5.4328181e-07
5.4327065 5.1163305e-07
5.4331666 4.8408095e-07
5.4336267 4.5542187e-07
5.4340868 4.2591538e-07
5.4345469 3.9582109e-07
5.435007 3.6539859e-07
5.4354671 3.3490747e-07
5.4359272 3.0460732e-07
5.4363873 2.7475775e-07
5.4368474 2.4561833e-07
5.4373075 2.1744868e-07
5.4377676 1.9050837e-07
5.4382276 1.65057e-07
5.4386877 1.4135417e-07
5.4391478 1.1965946e-07
5.4396079 1.0023248e-07
5.440068 8.3332815e-08
5.4405281 6.9220058e-08
5.4409882 5.8153804e-08
5.4414483 5.0393645e-08
5.4419084 4.6199175e-08
5.4423685 4.3928252e-08
5.4428286 4.155114e-08
5.4432887 3.9088022e-08
5.4437487 3.6560812e-08
5.4442088 3.3991426e-08
5.4446689 3.140178e-08
5.445129 2.8813789e-08
5.4455891 2.624937e-08
5.4460492 2.3730437e-08
5.4465093 2.1278906e-08
5.4469694 1.8916693e-08
5.4474295 1.6665713e-08
5.4478896 1.4547882e-08
5.4483497 1.2585116e-08
5.4488098 1.0799331e-08
5.4492699 9.2124411e-09
5.4497299 7.8463629e-09
5.45019 6.7230119e-09
5.4506501 5.8643036e-09
5.4511102 5.2921536e-09
5.4515703 4.9821142e-09
5.4520304 4.6920196e-09
5.4524905 4.3864269e-09
5.4529506 4.0686384e-09
5.4534107 3.7419562e-09
5.4538708 3.4096826e-09
5.4543309 3.0751198e-09
5.454791 2.7415699e-09
5.4552511 2.4123352e-09
5.4557111 2.090718e-09
5.4561712 1.7800203e-09
5.4566313 1.4835444e-09
5.4570914 1.2045926e-09
5.4575515 9.4646702e-10
5.4580116 7.1246987e-10
5.4584717 5.0590337e-10
5.4589318 3.3006974e-10
5.4593919 1.8827117e-10
5.459852 8.3809876e-11
5.4603121 1.9988074e-11
5.4607722 0
5.4612322 0
5.4616923 0
5.4621524 0
5.4626125 0
5.4630726 0
5.4635327 0
5.4639928 0
5.4644529 0
5.464913 0
5.4653731 0
5.4658332 0
5.4662933 0
5.4667534 0
5.4672134 0
5.4676735 0
5.4681336 0
5.4685937 0
5.4690538 0
5.4695139 0
5.469974 0
5.4704341 0
5.4708942 0
5.4713543 0
5.4718144 0
5.4722745 0
5.4727345 0
5.4731946 0
5.4736547 0
5.4741148 0
5.4745749 0
5.475035 0
5.4754951 0
5.4759552 0
5.4764153 0
5.4768754 0
5.4773355 0
5.4777956 0
5.4782557 0
5.4787157 0
5.4791758 0
5.4796359 0
5.480096 0
5.4805561 0
5.4810162 0
5.4814763 0
5.4819364 0
5.4823965 0
5.4828566 0
5.4833167 0
5.4837768 0
5.4842368 0
5.4846969 0
5.485157 0
5.4856171 0
5.4860772 0
5.4865373 0
5.4869974 0
5.4874575 0
5.4879176 0
5.4883777 0
5.4888378 0
5.4892979 0
5.489758 0
5.490218 0
5.4906781 0
5.4911382 0
5.4915983 0
5.4920584 0
5.4925185 0
5.4929786 0
5.4934387 0
5.4938988 0
5.4943589 0
5.494819 0
5.4952791 0
5.4957391 0
5.4961992 0
5.4966593 0
5.4971194 0
5.4975795 0
5.4980396 0
5.4984997 0
5.4989598 0
5.4994199 0
5.49988 0
5.5003401 0
5.5008002 0
5.5012603 0
5.5017203 0
5.5021804 0
5.5026405 0
5.5031006 0
5.5035607 0
5.5040208 0
5.5044809 0
5.504941 0
5.5054011 0
5.5058612 0
5.5063213 0
5.5067814 0
5.5072414 0
5.5077015 0
5.5081616 0
5.5086217 0
5.5090818 0
5.5095419 0
5.510002 0
5.5104621 0
5.5109222 0
5.5113823 0
5.5118424 0
5.5123025 0
5.5127626 0
5.5132226 0
5.5136827 0
5.5141428 0
5.5146029 0
5.515063 0
5.5155231 0
5.5159832 0
5.5164433 0
5.5169034 0
5.5173635 0
5.5178236 0
5.5182837 0
5.5187437 0
5.5192038 0
5.5196639 0
5.520124 0
5.5205841 0
5.5210442 0
5.5215043 0
5.5219644 0
5.5224245 0
5.5228846 0
5.5233447 0
5.5238048 0
5.5242649 0
5.5247249 0
5.525185 0
5.5256451 0
5.5261052 0
5.5265653 0
5.5270254 0
5.5274855 0
5.5279456 0
5.5284057 0
5.5288658 0
5.5293259 0
5.529786 0
5.530246 0
5.5307061 0
5.5311662 0
5.5316263 0
5.5320864 0
5.5325465 0
5.5330066 0
5.5334667 0
5.5339268 0
5.5343869 0
5.534847 0
5.5353071 0
5.5357672 0
5.5362272 4.9223943e-12
5.5366873 4.8533034e-11
5.5371474 1.3449532e-10
5.5376075 2.5947963e-10
5.5380676 4.2015633e-10
5.5385277 6.1319579e-10
5.5389878 8.3526839e-10
5.5394479 1.0830445e-09
5.539908 1.3531945e-09
5.5403681 1.6423887e-09
5.5408282 1.9472975e-09
5.5412883 2.2645913e-09
5.5417483 2.5909405e-09
5.5422084 2.9230154e-09
5.5426685 3.2574864e-09
5.5431286 3.5910239e-09
5.5435887 3.9202982e-09
5.5440488 4.2419797e-09
5.5445089 4.5527388e-09
5.544969 4.8492458e-09
5.5454291 5.1281828e-09
5.5458892 5.5334464e-09
5.5463493 6.1933944e-09
5.5468094 7.089183e-09
5.5472695 8.201968e-09
5.5477295 9.5129057e-09
5.5481896 1.1003152e-08
5.5486497 1.2653863e-08
5.5491098 1.4446194e-08
5.5495699 1.6361303e-08
5.55003 1.8380344e-08
5.5504901 2.0484473e-08
5.5509502 2.2654848e-08
5.5514103 2.4872624e-08
5.5518704 2.7118956e-08
5.5523305 2.9375001e-08
5.5527906 3.1621915e-08
5.5532507 3.3840854e-08
5.5537107 3.6012975e-08
5.5541708 3.8119432e-08
5.5546309 4.0141382e-08
5.555091 4.2631386e-08
5.5555511 4.8235227e-08
5.5560112 5.7077407e-08
5.5564713 6.8911921e-08
5.5569314 8.3492764e-08
5.5573915 1.0057393e-07
5.5578516 1.1990942e-07
5.5583117 1.4125322e-07
5.5587718 1.6435934e-07
5.5592318 1.8898176e-07
5.5596919 2.1487448e-07
5.560152 2.4179149e-07
5.5606121 2.694868e-07
5.5610722 2.9771439e-07
5.5615323 3.2622827e-07
5.5619924 3.5478242e-07
5.5624525 3.8313084e-07
5.5629126 4.1102753e-07
5.5633727 4.3822649e-07
5.5638328 4.644817e-07
5.5642929 4.8972808e-07
5.564753 5.3244094e-07
5.565213 6.0363032e-07
5.5656731 7.0124995e-07
5.5661332 8.2325358e-07
5.5665933 9.6759494e-07
5.5670534 1.1322278e-06
5.5675135 1.3151058e-06
5.5679736 1.5141828e-06
5.5684337 1.7274125e-06
5.5688938 1.9527487e-06
5.5693539 2.188145e-06
5.569814 2.4315552e-06
5.5702741 2.6809331e-06
5.5707341 2.9342324e-06
5.5711942 3.1894068e-06
5.5716543 3.44441e-06
5.5721144 3.6971959e-06
5.5725745 3.9457181e-06
5.5730346 4.1879305e-06
5.5734947 4.4217866e-06
5.5739548 4.6931501e-06
5.5744149 5.1573734e-06
5.574875 5.8141466e-06
5.5753351 6.6494836e-06
5.5757952 7.6493979e-06
5.5762553 8.7999035e-06
5.5767153 1.0087014e-05
5.5771754 1.1496743e-05
5.5776355 1.3015105e-05
5.5780956 1.4628112e-05
5.5785557 1.632178e-05
5.5790158 1.8082121e-05
5.5794759 1.9895149e-05
5.579936 2.1746879e-05
5.5803961 2.3623323e-05
5.5808562 2.5510496e-05
5.5813163 2.7394411e-05
5.5817764 2.9261082e-05
5.5822364 3.1096523e-05
5.5826965 3.2886747e-05
5.5831566 3.4644346e-05
5.5836167 3.7190101e-05
5.5840768 4.0861512e-05
5.5845369 4.5582376e-05
5.584997 5.127649e-05
5.5854571 5.7867649e-05
5.5859172 6.5279651e-05
5.5863773 7.3436293e-05
5.5868374 8.2261372e-05
5.5872975 9.1678683e-05
5.5877576 0.00010161202
5.5882176 0.00011198519
5.5886777 0.00012272198
5.5891378 0.00013374619
5.5895979 0.00014498162
5.590058 0.00015635206
5.5905181 0.00016778131
5.5909782 0.00017919317
5.5914383 0.00019051143
5.5918984 0.00020165989
5.5923585 0.00021256235
5.5928186 0.00022477894
5.5932787 0.000242061
5.5937387 0.00026425959
5.5941988 0.00029104765
5.5946589 0.00032209809
5.595119 0.00035708386
5.5955791 0.00039567786
5.5960392 0.00043755303
5.5964993 0.00048238229
5.5969594 0.00052983857
5.5974195 0.00057959479
5.5978796 0.00063132388
5.5983397 0.00068469877
5.5987998 0.00073939238
5.5992599 0.00079507764
5.5997199 0.00085142747
5.60018 0.0009081148
5.6006401 0.00096481255
5.6011002 0.0010211937
5.6015603 0.001076931
5.6020204 0.0011326341
5.6024805 0.0012024644
5.6029406 0.0012904577
5.6034007 0.001395529
5.6038608 0.0015165932
5.6043209 0.0016525654
5.604781 0.0018023604
5.605241 0.0019648933
5.6057011 0.0021390789
5.6061612 0.0023238323
5.6066213 0.0025180683
5.6070814 0.002720702
5.6075415 0.0029306483
5.6080016 0.0031468221
5.6084617 0.0033681384
5.6089218 0.0035935122
5.6093819 0.0038218585
5.609842 0.004052092
5.6103021 0.004283128
5.6107622 0.0045138811
5.6112222 0.0047432666
5.6116823 0.0049905217
5.6121424 0.0052888928
5.6126025 0.0056363495
5.6130626 0.0060302285
5.6135227 0.0064678664
5.6139828 0.0069465998
5.6144429 0.0074637653
5.614903 0.0080166995
5.6153631 0.008602739
5.6158232 0.0092192204
5.6162833 0.0098634803
5.6167433 0.010532855
5.6172034 0.011224682
5.6176635 0.011936297
5.6181236 0.012665037
5.6185837 0.013408239
5.6190438 0.014163238
5.6195039 0.014927373
5.619964 0.015697979
5.6204241 0.016472392
5.6208842 0.017256774
5.6213443 0.018130246
5.6218044 0.019108713
5.6222645 0.020187815
5.6227245 0.021363188
5.6231846 0.02263047
5.6236447 0.023985301
5.6241048 0.025423318
5.6245649 0.026940159
5.625025 0.028531463
5.6254851 0.030192866
5.6259452 0.031920009
5.6264053 0.033708528
5.6268654 0.035554062
5.6273255 0.037452249
5.6277856 0.039398727
5.6282456 0.041389134
5.6287057 0.043419109
5.6291658 0.045484289
5.6296259 0.047580312
5.630086 0.049702818
5.6305461 0.051906683
5.6310062 0.054261079
5.6314663 0.056763536
5.6319264 0.059411405
5.6323865 0.062202039
5.6328466 0.065132789
5.6333067 0.068201007
5.6337668 0.071404044
5.6342268 0.074739251
5.6346869 0.078203982
5.635147 0.081795586
5.6356071 0.085511417
5.6360672 0.089348824
5.6365273 0.093305161
5.6369874 0.097377779
5.6374475 0.10156403
5.6379076 0.10586126
5.6383677 0.11026683
5.6388278 0.11477809
5.6392879 0.11939239
5.6397479 0.12410438
5.640208 0.12889967
5.6406681 0.13378479
5.6411282 0.13876958
5.6415883 0.14386391
5.6420484 0.14907763
5.6425085 0.15442059
5.6429686 0.15990264
5.6434287 0.16553364
5.6438888 0.17132344
5.6443489 0.1772819
5.644809 0.18341887
5.6452691 0.18974421
5.6457291 0.19626776
5.6461892 0.20299938
5.6466493 0.20994893
5.6471094 0.21712626
5.6475695 0.22454122
5.6480296 0.23220367
5.6484897 0.24012346
5.6489498 0.24831019
5.6494099 0.25663529
5.64987 0.26498478
5.6503301 0.27335745
5.6507902 0.2817521
5.6512503 0.29016755
5.6517103 0.29860258
5.6521704 0.30705601
5.6526305 0.31552664
5.6530906 0.32401326
5.6535507 0.33251468
5.6540108 0.34102971
5.6544709 0.34955714
5.654931 0.35809578
5.6553911 0.36664443
5.6558512 0.37520189
5.6563113 0.38376696
5.6567714 0.39233846
5.6572314 0.40091517
5.6576915 0.4094959
5.6581516 0.41807945
5.6586117 0.42667073
5.6590718 0.43529306
5.6595319 0.44394586
5.659992 0.45262566
5.6604521 0.46132899
5.6609122 0.47005236
5.6613723 0.47879232
5.6618324 0.48754537
5.6622925 0.49630805
5.6627526 0.50507689
5.6632126 0.51384841
5.6636727 0.52261913
5.6641328 0.53138559
5.6645929 0.54014431
5.665053 0.54889182
5.6655131 0.55762464
5.6659732 0.5663393
5.6664333 0.57503232
5.6668934 0.58370023
5.6673535 0.59233956
5.6678136 0.6009433
5.6682737 0.60929512
5.6687337 0.61727878
5.6691938 0.62490817
5.6696539 0.63219718
5.670114 0.63915971
5.6705741 0.64580966
5.6710342 0.65216091
5.6714943 0.65822736
5.6719544 0.6640229
5.6724145 0.66956143
5.6728746 0.67485685
5.6733347 0.67992303
5.6737948 0.68477389
5.6742549 0.68942331
5.6747149 0.69388519
5.675175 0.69817342
5.6756351 0.70230189
5.6760952 0.70628451
5.6765553 0.71013515
5.6770154 0.71386772
5.6774755 0.71743386
5.6779356 0.72065554
5.6783957 0.72352066
5.6788558 0.72602919
5.6793159 0.72818112
5.679776 0.72997641
5.680236 0.73141505
5.6806961 0.732497
5.6811562 0.73322226
5.6816163 0.73359078
5.6820764 0.73360256
5.6825365 0.73325757
5.6829966 0.73255578
5.6834567 0.73149717
5.6839168 0.73008172
5.6843769 0.7283094
5.684837 0.72618019
5.6852971 0.72369407
5.6857572 0.72085101
5.6862172 0.717651
5.6866773 0.71410133
5.6871374 0.71037243
5.6875975 0.70652559
5.6880576 0.70254712
5.6885177 0.69842335
5.6889778 0.69414059
5.6894379 0.68968515
5.689898 0.68504335
5.6903581 0.68020152
5.6908182 0.67514595
5.6912783 0.66986298
5.6917383 0.66433892
5.6921984 0.65856007
5.6926585 0.65251277
5.6931186 0.64618333
5.6935787 0.63955805
5.6940388 0.63262327
5.6944989 0.62536529
5.694959 0.61777043
5.6954191 0.609825
5.6958792 0.60151534
5.6963393 0.59293584
5.6967994 0.58431318
5.6972595 0.57565875
5.6977195 0.56697636
5.6981796 0.55826984
5.6986397 0.549543
5.6990998 0.54079967
5.6995599 0.53204367
5.70002 0.52327883
5.7004801 0.51450895
5.7009402 0.50573788
5.7014003 0.49696942
5.7018604 0.4882074
5.7023205 0.47945564
5.7027806 0.47071796
5.7032406 0.46199819
5.7037007 0.45330015
5.7041608 0.44462766
5.7046209 0.43598453
5.705081 0.4273746
5.7055411 0.41879957
5.7060012 0.41023583
5.7064613 0.40167667
5.7069214 0.39312317
5.7073815 0.38457645
5.7078416 0.37603761
5.7083017 0.36750773
5.7087618 0.35898793
5.7092218 0.35047929
5.7096819 0.34198293
5.710142 0.33349995
5.7106021 0.32503143
5.7110622 0.31657848
5.7115223 0.30814221
5.7119824 0.29972371
5.7124425 0.29132407
5.7129026 0.28294441
5.7133627 0.27458582
5.7138228 0.2662494
5.7142829 0.25793626
5.7147429 0.24964748
5.715203 0.24149053
5.7156631 0.23362107
5.7161232 0.2260288
5.7165833 0.21870165
5.7170434 0.21162758
5.7175035 0.20479452
5.7179636 0.19819041
5.7184237 0.19180321
5.7188838 0.18562084
5.7193439 0.17963125
5.719804 0.17382239
5.7202641 0.16818219
5.7207241 0.1626986
5.7211842 0.15735956
5.7216443 0.15215301
5.7221044 0.14706689
5.7225645 0.14208915
5.7230246 0.13720773
5.7234847 0.13241057
5.7239448 0.12768561
5.7244049 0.12303205
5.724865 0.11852929
5.7253251 0.11419321
5.7257852 0.11002152
5.7262452 0.10601189
5.7267053 0.10216199
5.7271654 0.098469513
5.7276255 0.094932134
5.7280856 0.091547535
5.7285457 0.088313395
5.7290058 0.085227394
5.7294659 0.082287213
5.729926 0.079490532
5.7303861 0.076835032
5.7308462 0.074318392
5.7313063 0.071938293
5.7317664 0.069692415
5.7322264 0.067578439
5.7326865 0.065594044
5.7331466 0.06373691
5.7336067 0.062004719
5.7340668 0.060402284
5.7345269 0.058935732
5.734987 0.057604047
5.7354471 0.056406207
5.7359072 0.055341192
5.7363673 0.054407983
5.7368274 0.053605559
5.7372875 0.052932902
5.7377475 0.052388989
5.7382076 0.051972802
5.7386677 0.051683321
5.7391278 0.051519525
5.7395879 0.051480395
5.740048 0.05156491
5.7405081 0.051772051
5.7409682 0.052100798
5.7414283 0.05255013
5.7418884 0.053119027
5.7423485 0.05380647
5.7428086 0.054611438
5.7432687 0.055538805
5.7437287 0.056618427
5.7441888 0.057853576
5.7446489 0.059243023
5.745109 0.060785543
5.7455691 0.062479909
5.7460292 0.064324893
5.7464893 0.066319269
5.7469494 0.068461809
5.7474095 0.070751287
5.7478696 0.073186475
5.7483297 0.075766147
5.7487898 0.078489076
5.7492498 0.081354034
5.7497099 0.084359796
5.75017 0.087505133
5.7506301 0.090788819
5.7510902 0.094209627
5.7515503 0.097766329
5.7520104 0.1014577
5.7524705 0.10528264
5.7529306 0.10926111
5.7533907 0.11340997
5.7538508 0.11773168
5.7543109 0.1222287
5.754771 0.12690351
5.755231 0.13175856
5.7556911 0.13679633
5.7561512 0.14201926
5.7566113 0.14742983
5.7570714 0.15303051
5.7575315 0.15882375
5.7579916 0.16481202
5.7584517 0.17099779
5.7589118 0.17738351
5.7593719 0.18397166
5.759832 0.19076469
5.7602921 0.19776508
5.7607522 0.20497528
5.7612122 0.21239777
5.7616723 0.220035
5.7621324 0.22786407
5.7625925 0.23579737
5.7630526 0.24383579
5.7635127 0.25198905
5.7639728 0.26026685
5.7644329 0.26867892
5.764893 0.27723497
5.7653531 0.2859447
5.7658132 0.29481784
5.7662733 0.3038641
5.7667333 0.31309319
5.7671934 0.32251482
5.7676535 0.33213871
5.7681136 0.34197457
5.7685737 0.35203212
5.7690338 0.36232107
5.7694939 0.37285113
5.769954 0.38363202
5.7704141 0.39467345
5.7708742 0.40598513
5.7713343 0.41757329
5.7717944 0.42930571
5.7722545 0.44110597
5.7727145 0.45296727
5.7731746 0.46488279
5.7736347 0.47684572
5.7740948 0.48884925
5.7745549 0.50088657
5.775015 0.51295086
5.7754751 0.52503532
5.7759352 0.53713313
5.7763953 0.54923748
5.7768554 0.56134156
5.7773155 0.57343856
5.7777756 0.58552166
5.7782356 0.59758406
5.7786957 0.60961894
5.7791558 0.62161949
5.7796159 0.63357891
5.780076 0.64549037
5.7805361 0.65734707
5.7809962 0.66915055
5.7814563 0.68091958
5.7819164 0.69265573
5.7823765 0.70435948
5.7828366 0.71603131
5.7832967 0.72767171
5.7837568 0.73928116
5.7842168 0.75086015
5.7846769 0.76240916
5.785137 0.77392869
5.7855971 0.7854192
5.7860572 0.7968812
5.7865173 0.80831515
5.7869774 0.81972156
5.7874375 0.8311009
5.7878976 0.84245366
5.7883577 0.85378032
5.7888178 0.86508137
5.7892779 0.8763573
5.7897379 0.88760858
5.790198 0.89881494
5.7906581 0.90960656
5.7911182 0.9198625
5.7915783 0.92960316
5.7920384 0.93884896
5.7924985 0.94762032
5.7929586 0.95593764
5.7934187 0.96382135
5.7938788 0.97129185
5.7943389 0.97836956
5.794799 0.98507489
5.7952591 0.99142825
5.7957191 0.99745006
5.7961792 1.0031607
5.7966393 1.0085807
5.7970994 1.0137303
5.7975595 1.01863
5.7980196 1.0233003
5.7984797 1.0277615
5.7989398 1.032034
5.7993999 1.0361383
5.79986 1.0399907
5.8003201 1.0434043
5.8007802 1.0463726
5.8012402 1.0488936
5.8017003 1.0509653
5.8021604 1.0525856
5.8026205 1.0537525
5.8030806 1.0544639
5.8035407 1.0547178
5.8040008 1.0545121
5.8044609 1.0538449
5.804921 1.0527141
5.8053811 1.0511175
5.8058412 1.0490533
5.8063013 1.0465193
5.8067614 1.0435136
5.8072214 1.040034
5.8076815 1.0360785
5.8081416 1.0316452
5.8086017 1.0267319
5.8090618 1.0213617
5.8095219 1.0157892
5.809982 1.010066
5.8104421 1.0041732
5.8109022 0.99809216
5.8113623 0.99180386
5.8118224 0.98528948
5.8122825 0.97853018
5.8127425 0.97150709
5.8132026 0.96420137
5.8136627 0.95659416
5.8141228 0.94866661
5.8145829 0.94039986
5.815043 0.93177506
5.8155031 0.92277335
5.8159632 0.91337589
5.8164233 0.90356382
5.8168834 0.89331828
5.8173435 0.88262042
5.8178036 0.87145139
5.8182637 0.85979233
5.8187237 0.84782416
5.8191838 0.83580829
5.8196439 0.823751
5.820104 0.81165731
5.8205641 0.79953223
5.8210242 0.78738076
5.8214843 0.77520792
5.8219444 0.7630187
5.8224045 0.75081813
5.8228646 0.73861122
5.8233247 0.72640296
5.8237848 0.71419837
5.8242448 0.70200246
5.8247049 0.68982024
5.825165 0.67765672
5.8256251 0.6655169
5.8260852 0.6534058
5.8265453 0.64132842
5.8270054 0.62928978
5.8274655 0.61729488
5.8279256 0.60534367
5.8283857 0.59340585
5.8288458 0.58147649
5.8293059 0.56955676
5.829766 0.55764785
5.830226 0.54575094
5.8306861 0.53386721
5.8311462 0.52199783
5.8316063 0.51014399
5.8320664 0.49830687
5.8325265 0.48648764
5.8329866 0.47468749
5.8334467 0.4629076
5.8339068 0.45114914
5.8343669 0.4394133
5.834827 0.42770125
5.8352871 0.41601419
5.8357471 0.40435327
5.8362072 0.39271969
5.8366673 0.38111463
5.8371274 0.36953937
5.8375875 0.3582028
5.8380476 0.34728367
5.8385077 0.3367649
5.8389678 0.3266294
5.8394279 0.31686009
5.839888 0.30743991
5.8403481 0.29835176
5.8408082 0.28957857
5.8412683 0.28110326
5.8417283 0.27290875
5.8421884 0.26497796
5.8426485 0.25729381
5.8431086 0.24983922
5.8435687 0.24259712
5.8440288 0.23555042
5.8444889 0.22868204
5.844949 0.22197491
5.8454091 0.21541195
5.8458692 0.20897607
5.8463293 0.2026502
5.8467894 0.19644424
5.8472494 0.1904716
5.8477095 0.1847466
5.8481696 0.17926871
5.8486297 0.17403744
5.8490898 0.16905226
5.8495499 0.16431268
5.85001 0.15981818
5.8504701 0.15556825
5.8509302 0.15156239
5.8513903 0.14780008
5.8518504 0.14428082
5.8523105 0.14100408
5.8527706 0.13796938
5.8532306 0.13517619
5.8536907 0.132624
5.8541508 0.13031232
5.8546109 0.12824062
5.855071 0.12640839
5.8555311 0.12481514
5.8559912 0.12345952
5.8564513 0.12227294
5.8569114 0.12121713
5.8573715 0.12029938
5.8578316 0.11952698
5.8582917 0.11890722
5.8587518 0.11844739
5.8592118 0.11815478
5.8596719 0.11803669
5.860132 0.11810041
5.8605921 0.11835322
5.8610522 0.11880242
5.8615123 0.1194553
5.8619724 0.12031915
5.8624325 0.12140126
5.8628926 0.12270893
5.8633527 0.12424944
5.8638128 0.12603009
5.8642729 0.12805817
5.8647329 0.13034097
5.865193 0.13288577
5.8656531 0.13564341
5.8661132 0.13844149
5.8665733 0.14127763
5.8670334 0.14416327
5.8674935 0.14710985
5.8679536 0.15012879
5.8684137 0.15323154
5.8688738 0.15642953
5.8693339 0.15973419
5.869794 0.16315696
5.8702541 0.16670928
5.8707141 0.17040257
5.8711742 0.17424828
5.8716343 0.17825785
5.8720944 0.18244269
5.8725545 0.18681426
5.8730146 0.19138399
5.8734747 0.1961633
5.8739348 0.20116365
5.8743949 0.20639645
5.874855 0.21186729
5.8753151 0.2174184
5.8757752 0.22297493
5.8762352 0.22853696
5.8766953 0.23410453
5.8771554 0.23967772
5.8776155 0.24525658
5.8780756 0.25084117
5.8785357 0.25643157
5.8789958 0.26202783
5.8794559 0.26763
5.879916 0.27323817
5.8803761 0.27885237
5.8808362 0.28447269
5.8812963 0.29009918
5.8817564 0.29573189
5.8822164 0.3013709
5.8826765 0.30701627
5.8831366 0.31266805
5.8835967 0.31832632
5.8840568 0.32399112
5.8845169 0.32966523
5.884977 0.33535401
5.8854371 0.34105596
5.8858972 0.34676934
5.8863573 0.3524924
5.8868174 0.35822338
5.8872775 0.36396053
5.8877375 0.36970211
5.8881976 0.37544635
5.8886577 0.38119151
5.8891178 0.38693583
5.8895779 0.39267757
5.890038 0.39841497
5.8904981 0.40414628
5.8909582 0.40986976
5.8914183 0.41558364
5.8918784 0.42128617
5.8923385 0.42697561
5.8927986 0.4326502
5.8932587 0.4383082
5.8937187 0.44394126
5.8941788 0.44945434
5.8946389 0.45482074
5.895099 0.46004553
5.8955591 0.4651338
5.8960192 0.47009061
5.8964793 0.47492104
5.8969394 0.47963019
5.8973995 0.48422312
5.8978596 0.48870492
5.8983197 0.49308066
5.8987798 0.49735543
5.8992398 0.5015343
5.8996999 0.50562235
5.90016 0.50962467
5.9006201 0.51354633
5.9010802 0.51739241
5.9015403 0.52116798
5.9020004 0.52487814
5.9024605 0.52852795
5.9029206 0.5321225
5.9033807 0.53565657
5.9038408 0.53911486
5.9043009 0.54249644
5.904761 0.54580061
5.905221 0.54902669
5.9056811 0.55217397
5.9061412 0.55524176
5.9066013 0.55822936
5.9070614 0.56113608
5.9075215 0.56396122
5.9079816 0.56670409
5.9084417 0.56936399
5.9089018 0.57194022
5.9093619 0.57443209
5.909822 0.5768389
5.9102821 0.57915996
5.9107421 0.58139457
5.9112022 0.58354203
5.9116623 0.58560166
5.9121224 0.58757275
5.9125825 0.58946045
5.9130426 0.5913142
5.9135027 0.59314371
5.9139628 0.59494688
5.9144229 0.59672164
5.914883 0.59846591
5.9153431 0.6001776
5.9158032 0.60185463
5.9162633 0.60349492
5.9167233 0.6050964
5.9171834 0.60665697
5.9176435 0.60817456
5.9181036 0.60964708
5.9185637 0.61107246
5.9190238 0.61244862
5.9194839 0.61377346
5.919944 0.61504492
5.9204041 0.6162609
5.9208642 0.61741933
5.9213243 0.61851813
5.9217844 0.61955521
5.9222444 0.62055413
5.9227045 0.62154294
5.9231646 0.62252014
5.9236247 0.62348423
5.9240848 0.62443366
5.9245449 0.62536692
5.925005 0.62628249
5.9254651 0.62717883
5.9259252 0.62805443
5.9263853 0.62890776
5.9268454 0.6297373
5.9273055 0.63054151
5.9277656 0.63131888
5.9282256 0.63206789
5.9286857 0.632787
5.9291458 0.6334747
5.9296059 0.63412945
5.930066 0.63474974
5.9305261 0.63533404
5.9309862 0.63588083
5.9314463 0.63639241
5.9319064 0.63688948
5.9323665 0.63737461
5.9328266 0.63784693
5.9332867 0.63830555
5.9337467 0.63874957
5.9342068 0.6391781
5.9346669 0.63959027
5.935127 0.63998518
5.9355871 0.64036194
5.9360472 0.64071967
5.9365073 0.64105747
5.9369674 0.64137447
5.9374275 0.64166976
5.9378876 0.64194247
5.9383477 0.64219171
5.9388078 0.64241658
5.9392679 0.6426162
5.9397279 0.64278968
5.940188 0.64293613
5.9406481 0.6430547
5.9411082 0.64315407
5.9415683 0.64324115
5.9420284 0.64331525
5.9424885 0.64337569
5.9429486 0.64342181
5.9434087 0.64345291
5.9438688 0.64346833
5.9443289 0.64346738
5.944789 0.6434494
5.945249 0.64341369
5.9457091 0.64335959
5.9461692 0.64328641
5.9466293 0.64319349
5.9470894 0.64308013
5.9475495 0.64294567
5.9480096 0.64278942
5.9484697 0.64261071
5.9489298 0.64240886
5.9493899 0.64218319
5.94985 0.64193303
5.9503101 0.64166138
5.9507702 0.64138214
5.9512302 0.64109586
5.9516903 0.6408016
5.9521504 0.64049838
5.9526105 0.64018525
5.9530706 0.63986124
5.9535307 0.6395254
5.9539908 0.63917676
5.9544509 0.63881436
5.954911 0.63843724
5.9553711 0.63804444
5.9558312 0.637635
5.9562913 0.63720795
5.9567514 0.63676234
5.9572114 0.6362972
5.9576715 0.63581158
5.9581316 0.6353045
5.9585917 0.63477502
5.9590518 0.63422216
5.9595119 0.63364527
5.959972 0.63305851
5.9604321 0.63246985
5.9608922 0.63187894
5.9613523 0.63128541
5.9618124 0.63068893
5.9622725 0.63008913
5.9627325 0.62948566
5.9631926 0.62887817
5.9636527 0.62826632
5.9641128 0.62764973
5.9645729 0.62702807
5.965033 0.62640097
5.9654931 0.6257681
5.9659532 0.62512908
5.9664133 0.62448358
5.9668734 0.62383123
5.9673335 0.62317169
5.9677936 0.6225046
5.9682537 0.62182961
5.9687137 0.62114637
5.9691738 0.62045658
5.9696339 0.61976591
5.970094 0.61907469
5.9705541 0.61838292
5.9710142 0.61769059
5.9714743 0.61699769
5.9719344 0.61630421
5.9723945 0.61561015
5.9728546 0.61491549
5.9733147 0.61422023
5.9737748 0.61352435
5.9742348 0.61282785
5.9746949 0.61213073
5.975155 0.61143296
5.9756151 0.61073454
5.9760752 0.61003547
5.9765353 0.60933574
5.9769954 0.60863533
5.9774555 0.60793423
5.9779156 0.60723245
5.9783757 0.60652995
5.9788358 0.60582647
5.9792959 0.60512186
5.979756 0.60441607
5.980216 0.60370902
5.9806761 0.60300068
5.9811362 0.60229097
5.9815963 0.60157985
5.9820564 0.60086726
5.9825165 0.60015313
5.9829766 0.59943742
5.9834367 0.59872007
5.9838968 0.59800101
5.9843569 0.59728019
5.984817 0.59655757
5.9852771 0.59583307
5.9857371 0.59510664
5.9861972 0.59437822
5.9866573 0.59364777
5.9871174 0.59291521
5.9875775 0.5921805
5.9880376 0.59143844
5.9884977 0.59067889
5.9889578 0.58990224
5.9894179 0.5891092
5.989878 0.58830046
5.9903381 0.58747672
5.9907982 0.58663868
5.9912583 0.58578704
5.9917183 0.5849225
5.9921784 0.58404576
5.9926385 0.58315752
5.9930986 0.58225848
5.9935587 0.58134934
5.9940188 0.5804308
5.9944789 0.57950355
5.994939 0.5785683
5.9953991 0.57762575
5.9958592 0.57667659
5.9963193 0.57572153
5.9967794 0.57476126
5.9972394 0.57379554
5.9976995 0.57281434
5.9981596 0.57181626
5.9986197 0.57080316
5.9990798 0.56977691
5.9995399 0.56873937
6 0.56769242
