# Supplementary material for: Structural motifs of gold cluster anions with 17 to 69 atoms
Source: Nat Commun. 2026 Apr 10;17:5099. doi: 10.1038/s41467-026-71649-9 (PMC13246909; doi:10.1038/s41467-026-71649-9)
Supplement: Supplementary file 5 — Source Data [file 41467_2026_71649_MOESM5_ESM.zip › Figure2/48_exp.dat]

3.7 0.008
3.7004601 0.0079957663
3.7009202 0.0079830652
3.7013803 0.0079618968
3.7018404 0.0079322609
3.7023005 0.0078941577
3.7027606 0.007847587
3.7032206 0.007792549
3.7036807 0.0077290436
3.7041408 0.0076570708
3.7046009 0.0075766307
3.705061 0.0074877976
3.7055211 0.0073957792
3.7059812 0.0073037608
3.7064413 0.0072117423
3.7069014 0.0071197239
3.7073615 0.0070277055
3.7078216 0.0069356871
3.7082817 0.0068436687
3.7087417 0.0067516503
3.7092018 0.0066596319
3.7096619 0.0065676135
3.710122 0.0064755951
3.7105821 0.0063835767
3.7110422 0.0062915583
3.7115023 0.0061995399
3.7119624 0.0061075215
3.7124225 0.0060155031
3.7128826 0.0059234847
3.7133427 0.0058314663
3.7138028 0.0057394479
3.7142629 0.0056474295
3.7147229 0.0055554111
3.715183 0.0054643855
3.7156431 0.0053832507
3.7161032 0.0053131833
3.7165633 0.0052530146
3.7170234 0.0052015757
3.7174835 0.0051576981
3.7179436 0.005120213
3.7184037 0.0050879516
3.7188638 0.0050597451
3.7193239 0.005034425
3.719784 0.0050108223
3.720244 0.0049895262
3.7207041 0.0049782709
3.7211642 0.0049761393
3.7216243 0.004980794
3.7220844 0.0049898975
3.7225445 0.0050011124
3.7230046 0.0050121011
3.7234647 0.0050205262
3.7239248 0.0050240503
3.7243849 0.0050203359
3.724845 0.0050070454
3.7253051 0.0049820686
3.7257652 0.0049459704
3.7262252 0.0049010585
3.7266853 0.0048496702
3.7271454 0.0047941431
3.7276055 0.0047368146
3.7280656 0.0046800222
3.7285257 0.0046261033
3.7289858 0.0045773955
3.7294459 0.0045362362
3.729906 0.0045049628
3.7303661 0.0044830364
3.7308262 0.0044655172
3.7312863 0.0044522317
3.7317463 0.0044431799
3.7322064 0.0044383618
3.7326665 0.0044377773
3.7331266 0.0044414266
3.7335867 0.0044493095
3.7340468 0.0044614262
3.7345069 0.0044777765
3.734967 0.0044983606
3.7354271 0.0045265147
3.7358872 0.0045651783
3.7363473 0.0046120356
3.7368074 0.0046647494
3.7372675 0.004720982
3.7377275 0.0047783961
3.7381876 0.0048346541
3.7386477 0.0048874187
3.7391078 0.0049343522
3.7395679 0.0049731174
3.740028 0.0050014002
3.7404881 0.0050241723
3.7409482 0.0050457045
3.7414083 0.0050648281
3.7418684 0.0050803744
3.7423285 0.0050911746
3.7427886 0.0050960599
3.7432486 0.0050938618
3.7437087 0.0050834113
3.7441688 0.0050635399
3.7446289 0.0050330787
3.745089 0.0049910982
3.7455491 0.004945089
3.7460092 0.0048990798
3.7464693 0.0048530706
3.7469294 0.0048070614
3.7473895 0.0047610522
3.7478496 0.004715043
3.7483097 0.0046690338
3.7487698 0.0046230246
3.7492298 0.0045770154
3.7496899 0.0045310062
3.75015 0.004484997
3.7506101 0.0044389878
3.7510702 0.0043929786
3.7515303 0.0043469694
3.7519904 0.0043009602
3.7524505 0.004254951
3.7529106 0.0042089418
3.7533707 0.0041629326
3.7538308 0.0041169234
3.7542909 0.0040709142
3.754751 0.004024905
3.755211 0.0039788958
3.7556711 0.0039328866
3.7561312 0.0038868774
3.7565913 0.0038408682
3.7570514 0.003794859
3.7575115 0.0037488498
3.7579716 0.0037028406
3.7584317 0.0036568314
3.7588918 0.0036108222
3.7593519 0.003564813
3.759812 0.0035188038
3.7602721 0.0034685148
3.7607321 0.0033977627
3.7611922 0.0033090477
3.7616523 0.0032070447
3.7621124 0.0030964286
3.7625725 0.0029818744
3.7630326 0.002868057
3.7634927 0.0027596514
3.7639528 0.0026613324
3.7644129 0.0025777751
3.764873 0.0025136543
3.7653331 0.0024723635
3.7657932 0.0024509097
3.7662533 0.0024453196
3.7667133 0.0024516974
3.7671734 0.0024661474
3.7676335 0.0024847738
3.7680936 0.0025036808
3.7685537 0.0025189727
3.7690138 0.0025267536
3.7694739 0.0025231278
3.769934 0.0025041994
3.7703941 0.0024688779
3.7708542 0.0024220588
3.7713143 0.0023669135
3.7717744 0.0023065586
3.7722344 0.0022441107
3.7726945 0.0021826864
3.7731546 0.0021254023
3.7736147 0.0020753752
3.7740748 0.0020357215
3.7745349 0.002009558
3.774995 0.0020000012
3.7754551 0.002
3.7759152 0.002
3.7763753 0.002
3.7768354 0.002
3.7772955 0.002
3.7777556 0.002
3.7782156 0.002
3.7786757 0.002
3.7791358 0.002
3.7795959 0.002
3.780056 0.002
3.7805161 0.002
3.7809762 0.002
3.7814363 0.002
3.7818964 0.002
3.7823565 0.002
3.7828166 0.002
3.7832767 0.002
3.7837367 0.002
3.7841968 0.002
3.7846569 0.002
3.785117 0.002
3.7855771 0.002
3.7860372 0.002
3.7864973 0.002
3.7869574 0.002
3.7874175 0.002
3.7878776 0.002
3.7883377 0.002
3.7887978 0.002
3.7892579 0.002
3.7897179 0.002
3.790178 0.002
3.7906381 0.002
3.7910982 0.002
3.7915583 0.002
3.7920184 0.002
3.7924785 0.002
3.7929386 0.002
3.7933987 0.002
3.7938588 0.002
3.7943189 0.002
3.794779 0.002
3.795239 0.0019981316
3.7956991 0.0019846181
3.7961592 0.0019593602
3.7966193 0.0019239162
3.7970794 0.0018798445
3.7975395 0.0018287034
3.7979996 0.0017720512
3.7984597 0.0017114462
3.7989198 0.0016484467
3.7993799 0.001584611
3.79984 0.0015214974
3.8003001 0.0014559704
3.8007602 0.0013746092
3.8012202 0.0012799273
3.8016803 0.0011758203
3.8021404 0.0010661843
3.8026005 0.00095491476
3.8030606 0.00084590764
3.8035207 0.00074305867
3.8039808 0.00065026363
3.8044409 0.00057141829
3.804901 0.00051041844
3.8053611 0.00046730663
3.8058212 0.0004351269
3.8062813 0.0004128464
3.8067413 0.00039968597
3.8072014 0.00039486645
3.8076615 0.00039760869
3.8081216 0.00040713354
3.8085817 0.00042266184
3.8090418 0.00044341443
3.8095019 0.00046861215
3.809962 0.00049747586
3.8104221 0.00053367642
3.8108822 0.00058109139
3.8113423 0.00063664288
3.8118024 0.00069721428
3.8122625 0.00075968896
3.8127225 0.00082095031
3.8131826 0.0008778817
3.8136427 0.00092736651
3.8141028 0.00096628812
3.8145629 0.0009915299
3.815023 0.001
3.8154831 0.001
3.8159432 0.001
3.8164033 0.001
3.8168634 0.001
3.8173235 0.001
3.8177836 0.001
3.8182436 0.001
3.8187037 0.001
3.8191638 0.001
3.8196239 0.001
3.820084 0.001
3.8205441 0.001
3.8210042 0.001
3.8214643 0.001
3.8219244 0.001
3.8223845 0.001
3.8228446 0.001
3.8233047 0.001
3.8237648 0.001
3.8242248 0.001
3.8246849 0.001
3.825145 0.001
3.8256051 0.001
3.8260652 0.001
3.8265253 0.001
3.8269854 0.001
3.8274455 0.001
3.8279056 0.001
3.8283657 0.001
3.8288258 0.001
3.8292859 0.001
3.8297459 0.001
3.830206 0.001
3.8306661 0.001
3.8311262 0.001
3.8315863 0.001
3.8320464 0.001
3.8325065 0.001
3.8329666 0.001
3.8334267 0.001
3.8338868 0.001
3.8343469 0.001
3.834807 0.001
3.8352671 0.0010023265
3.8357271 0.0010165994
3.8361872 0.0010425219
3.8366473 0.0010785355
3.8371074 0.0011230821
3.8375675 0.0011746032
3.8380276 0.0012315406
3.8384877 0.0012923359
3.8389478 0.0013554308
3.8394079 0.0014192671
3.839868 0.0014822864
3.8403281 0.0015475236
3.8407882 0.00162558
3.8412482 0.0017144883
3.8417083 0.0018115215
3.8421684 0.0019139527
3.8426285 0.0020190548
3.8430886 0.0021241006
3.8435487 0.0022263633
3.8440088 0.0023231157
3.8444689 0.0024116307
3.844929 0.0024891814
3.8453891 0.0025440481
3.8458492 0.0025638391
3.8463093 0.0025563927
3.8467694 0.00252989
3.8472294 0.0024925122
3.8476895 0.0024524404
3.8481496 0.0024178557
3.8486097 0.0023969392
3.8490698 0.0023978721
3.8495299 0.0024288355
3.84999 0.0024980106
3.8504501 0.0025949913
3.8509102 0.0027019932
3.8513703 0.0028184232
3.8518304 0.002943697
3.8522905 0.0030772304
3.8527506 0.0032184388
3.8532106 0.003366738
3.8536707 0.0035215435
3.8541308 0.0036822711
3.8545909 0.0038483363
3.855051 0.0040191719
3.8555111 0.0041957056
3.8559712 0.0043777807
3.8564313 0.0045640338
3.8568914 0.0047531013
3.8573515 0.0049436197
3.8578116 0.0051342254
3.8582717 0.005323555
3.8587317 0.005510245
3.8591918 0.0056929317
3.8596519 0.0058702517
3.860112 0.0060402533
3.8605721 0.0061899518
3.8610322 0.0063191765
3.8614923 0.0064341608
3.8619524 0.0065411378
3.8624125 0.0066463409
3.8628726 0.0067560032
3.8633327 0.006876358
3.8637928 0.0070136386
3.8642529 0.0071740781
3.8647129 0.0073639098
3.865173 0.0075865173
3.8656331 0.0078165633
3.8660932 0.0080466093
3.8665533 0.0082766553
3.8670134 0.0085067013
3.8674735 0.0087367473
3.8679336 0.0089667934
3.8683937 0.0091968394
3.8688538 0.0094268854
3.8693139 0.0096569314
3.869774 0.0098869774
3.870234 0.010117023
3.8706941 0.010347069
3.8711542 0.010577115
3.8716143 0.010807161
3.8720744 0.011037207
3.8725345 0.011267253
3.8729946 0.011497299
3.8734547 0.011727345
3.8739148 0.011957391
3.8743749 0.012187437
3.874835 0.012417483
3.8752951 0.012627218
3.8757552 0.012751965
3.8762152 0.012801574
3.8766753 0.0127926
3.8771354 0.012741602
3.8775955 0.012665135
3.8780556 0.012579758
3.8785157 0.012502027
3.8789758 0.012448499
3.8794359 0.012435731
3.879896 0.012480281
3.8803561 0.012576671
3.8808162 0.012685667
3.8812763 0.012810357
3.8817363 0.012955612
3.8821964 0.0131263
3.8826565 0.013327293
3.8831166 0.013563459
3.8835767 0.013839668
3.8840368 0.014160791
3.8844969 0.014531695
3.884957 0.014957253
3.8854171 0.015425955
3.8858772 0.015915566
3.8863373 0.016424519
3.8867974 0.01695141
3.8872575 0.017494838
3.8877175 0.0180534
3.8881776 0.018625693
3.8886377 0.019210315
3.8890978 0.019805863
3.8895579 0.020410936
3.890018 0.021024138
3.8904781 0.021649415
3.8909382 0.022288572
3.8913983 0.022938202
3.8918584 0.023594899
3.8923185 0.024255258
3.8927786 0.024915871
3.8932386 0.025573334
3.8936987 0.02622424
3.8941588 0.026865184
3.8946189 0.027492758
3.895079 0.028103011
3.8955391 0.028672008
3.8959992 0.029196264
3.8964593 0.029686631
3.8969194 0.030153963
3.8973795 0.030609111
3.8978396 0.031062928
3.8982997 0.031526267
3.8987598 0.03200998
3.8992198 0.03252492
3.8996799 0.033081939
3.90014 0.033690733
3.9006001 0.034340054
3.9010602 0.035020703
3.9015203 0.035728297
3.9019804 0.036458454
3.9024405 0.037206791
3.9029006 0.037968925
3.9033607 0.038740474
3.9038208 0.039517054
3.9042809 0.040294284
3.9047409 0.041067779
3.905201 0.04183963
3.9056611 0.042653926
3.9061212 0.04351125
3.9065813 0.044401115
3.9070414 0.045313036
3.9075015 0.046236526
3.9079616 0.047161099
3.9084217 0.048076268
3.9088818 0.048971549
3.9093419 0.049836454
3.909802 0.050660498
3.9102621 0.051372674
3.9107221 0.051723219
3.9111822 0.051758544
3.9116423 0.051562537
3.9121024 0.051219088
3.9125625 0.050812086
3.9130226 0.050425419
3.9134827 0.050142977
3.9139428 0.050048649
3.9144029 0.050226324
3.914863 0.050759891
3.9153231 0.05162426
3.9157832 0.052549331
3.9162432 0.053516739
3.9167033 0.054526484
3.9171634 0.055578566
3.9176235 0.056672985
3.9180836 0.057809741
3.9185437 0.058988834
3.9190038 0.060210263
3.9194639 0.06147403
3.919924 0.062780134
3.9203841 0.064113823
3.9208442 0.06544809
3.9213043 0.066782356
3.9217644 0.068116623
3.9222244 0.06945089
3.9226845 0.070785157
3.9231446 0.072119424
3.9236047 0.073453691
3.9240648 0.074787958
3.9245249 0.076122224
3.924985 0.077456491
3.9254451 0.078790758
3.9259052 0.080125025
3.9263653 0.081459292
3.9268254 0.082793559
3.9272855 0.084127826
3.9277455 0.085462092
3.9282056 0.086796359
3.9286657 0.088130626
3.9291258 0.089464893
3.9295859 0.09079916
3.930046 0.09213291
3.9305061 0.093407662
3.9309662 0.094592187
3.9314263 0.095698757
3.9318864 0.096739644
3.9323465 0.09772712
3.9328066 0.098673456
3.9332667 0.099590923
3.9337267 0.10049179
3.9341868 0.10138834
3.9346469 0.10229283
3.935107 0.103216
3.9355671 0.10412946
3.9360272 0.10502166
3.9364873 0.10589706
3.9369474 0.10676013
3.9374075 0.10761534
3.9378676 0.10846717
3.9383277 0.10932008
3.9387878 0.11017853
3.9392478 0.111047
3.9397079 0.11192996
3.940168 0.11283967
3.9406281 0.11385571
3.9410882 0.1149746
3.9415483 0.11616706
3.9420084 0.11740379
3.9424685 0.11865549
3.9429286 0.11989287
3.9433887 0.12108664
3.9438488 0.1222075
3.9443089 0.12322615
3.944769 0.12411331
3.945229 0.12483369
3.9456891 0.12534698
3.9461492 0.12568231
3.9466093 0.12587772
3.9470694 0.12597124
3.9475295 0.12600093
3.9479896 0.12600481
3.9484497 0.12602094
3.9489098 0.12608736
3.9493699 0.12624209
3.94983 0.1265232
3.9502901 0.12694672
3.9507502 0.12744531
3.9512102 0.12799591
3.9516703 0.12858174
3.9521304 0.12918605
3.9525905 0.12979207
3.9530506 0.13038304
3.9535107 0.13094219
3.9539708 0.13145277
3.9544309 0.13189801
3.954891 0.13226115
3.9553511 0.13252966
3.9558112 0.13271435
3.9562713 0.13283267
3.9567313 0.13290197
3.9571914 0.13293963
3.9576515 0.132963
3.9581116 0.13298942
3.9585717 0.13303628
3.9590318 0.13312091
3.9594919 0.13326069
3.959952 0.13347297
3.9604121 0.13375738
3.9608722 0.13408862
3.9613323 0.13445644
3.9617924 0.13485077
3.9622525 0.13526154
3.9627125 0.13567869
3.9631726 0.13609214
3.9636327 0.13649184
3.9640928 0.13686772
3.9645529 0.1372097
3.965013 0.13750774
3.9654731 0.13776392
3.9659332 0.13798611
3.9663933 0.13817447
3.9668534 0.1383292
3.9673135 0.13845047
3.9677736 0.13853846
3.9682336 0.13859336
3.9686937 0.13861535
3.9691538 0.13860461
3.9696139 0.13856131
3.970074 0.13848534
3.9705341 0.13836112
3.9709942 0.1381792
3.9714543 0.13793852
3.9719144 0.13763806
3.9723745 0.13727678
3.9728346 0.13685362
3.9732947 0.13636756
3.9737548 0.13581755
3.9742148 0.13520255
3.9746749 0.13452153
3.975135 0.13377259
3.9755951 0.13294565
3.9760552 0.13205094
3.9765153 0.13110505
3.9769754 0.13012459
3.9774355 0.12912616
3.9778956 0.12812638
3.9783557 0.12714184
3.9788158 0.12618916
3.9792759 0.12528494
3.9797359 0.12444578
3.980196 0.1236797
3.9806561 0.1229284
3.9811162 0.12218057
3.9815763 0.12143976
3.9820364 0.12070954
3.9824965 0.11999348
3.9829566 0.11929513
3.9834167 0.11861806
3.9838768 0.11796582
3.9843369 0.11734199
3.984797 0.11675011
3.9852571 0.11619206
3.9857171 0.11565982
3.9861772 0.11514759
3.9866373 0.11465036
3.9870974 0.11416313
3.9875575 0.11368089
3.9880176 0.11319863
3.9884777 0.11271134
3.9889378 0.11221401
3.9893979 0.11170163
3.989858 0.11116919
3.9903181 0.1106152
3.9907782 0.11004818
3.9912382 0.10947008
3.9916983 0.10888225
3.9921584 0.10828605
3.9926185 0.10768282
3.9930786 0.10707393
3.9935387 0.10646073
3.9939988 0.10584456
3.9944589 0.10522678
3.994919 0.10460875
3.9953791 0.10396141
3.9958392 0.10323712
3.9962993 0.10245159
3.9967594 0.10162203
3.9972194 0.10076562
3.9976795 0.099899577
3.9981396 0.099041081
3.9985997 0.098207333
3.9990598 0.097415529
3.9995199 0.096682866
3.99998 0.096026539
4.0004401 0.095548369
4.0009002 0.095321397
4.0013603 0.095293518
4.0018204 0.095412427
4.0022805 0.095625821
4.0027405 0.095881398
4.0032006 0.096126853
4.0036607 0.096309884
4.0041208 0.096378186
4.0045809 0.096279458
4.005041 0.09596189
4.0055011 0.095461573
4.0059612 0.094847636
4.0064213 0.09414873
4.0068814 0.093393509
4.0073415 0.092610625
4.0078016 0.09182873
4.0082617 0.091076477
4.0087217 0.090382519
4.0091818 0.089775507
4.0096419 0.089284094
4.010102 0.0889339
4.0105621 0.088661232
4.0110222 0.088423552
4.0114823 0.088211886
4.0119424 0.088017264
4.0124025 0.087830714
4.0128626 0.087643263
4.0133227 0.087445941
4.0137828 0.087229775
4.0142428 0.086985794
4.0147029 0.086705025
4.015163 0.086380554
4.0156231 0.086031194
4.0160832 0.085666735
4.0165433 0.085291035
4.0170034 0.084907951
4.0174635 0.084521338
4.0179236 0.084135055
4.0183837 0.083752958
4.0188438 0.083378903
4.0193039 0.083016747
4.019764 0.082670348
4.020224 0.082342173
4.0206841 0.082026649
4.0211442 0.081724413
4.0216043 0.08143757
4.0220644 0.081168223
4.0225245 0.080918477
4.0229846 0.080690434
4.0234447 0.080486199
4.0239048 0.080307876
4.0243649 0.080157567
4.024825 0.080037377
4.0252851 0.07995991
4.0257451 0.07995965
4.0262052 0.080025095
4.0266653 0.08014035
4.0271254 0.08028952
4.0275855 0.080456712
4.0280456 0.08062603
4.0285057 0.080781579
4.0289658 0.080907464
4.0294259 0.080987792
4.029886 0.081006666
4.0303461 0.080970587
4.0308062 0.080925516
4.0312663 0.080872534
4.0317263 0.080810436
4.0321864 0.080738022
4.0326465 0.080654089
4.0331066 0.080557435
4.0335667 0.080446857
4.0340268 0.080321154
4.0344869 0.080179124
4.034947 0.080019565
4.0354071 0.079833773
4.0358672 0.079614616
4.0363273 0.079370212
4.0367874 0.079108825
4.0372474 0.078838718
4.0377075 0.078568158
4.0381676 0.078305408
4.0386277 0.078058734
4.0390878 0.077836399
4.0395479 0.077646668
4.040008 0.077497802
4.0404681 0.077380519
4.0409282 0.07727872
4.0413883 0.077188899
4.0418484 0.07710755
4.0423085 0.077031167
4.0427686 0.076956244
4.0432286 0.076879274
4.0436887 0.076796751
4.0441488 0.07670517
4.0446089 0.076601023
4.045069 0.076480955
4.0455291 0.076350843
4.0459892 0.076216014
4.0464493 0.076077519
4.0469094 0.07593641
4.0473695 0.075793739
4.0478296 0.075650558
4.0482897 0.075507919
4.0487497 0.075366873
4.0492098 0.075228473
4.0496699 0.07509377
4.05013 0.07496398
4.0505901 0.074842523
4.0510502 0.074729784
4.0515103 0.074624933
4.0519704 0.074527138
4.0524305 0.074435568
4.0528906 0.074349392
4.0533507 0.07426778
4.0538108 0.074189899
4.0542709 0.074114919
4.0547309 0.074042009
4.055191 0.073977417
4.0556511 0.07397654
4.0561112 0.074039123
4.0565713 0.074150055
4.0570314 0.074294225
4.0574915 0.074456522
4.0579516 0.074621835
4.0584117 0.074775054
4.0588718 0.074901066
4.0593319 0.074984763
4.059792 0.075011032
4.0602521 0.074968229
4.0607121 0.074866402
4.0611722 0.074711868
4.0616323 0.074509253
4.0620924 0.074263187
4.0625525 0.073978296
4.0630126 0.073659208
4.0634727 0.073310552
4.0639328 0.072936954
4.0643929 0.072543043
4.064853 0.072133446
4.0653131 0.071687939
4.0657732 0.071143448
4.0662332 0.070518586
4.0666933 0.069837781
4.0671534 0.069125464
4.0676135 0.068406064
4.0680736 0.067704011
4.0685337 0.067043735
4.0689938 0.066449665
4.0694539 0.065946232
4.069914 0.065557865
4.0703741 0.065286087
4.0708342 0.065088214
4.0712943 0.06494767
4.0717544 0.064848858
4.0722144 0.064776179
4.0726745 0.064714037
4.0731346 0.064646835
4.0735947 0.064558974
4.0740548 0.064434857
4.0745149 0.064258888
4.074975 0.064015468
4.0754351 0.06372277
4.0758952 0.063418519
4.0763553 0.063105732
4.0768154 0.06278732
4.0772755 0.062466197
4.0777355 0.062145276
4.0781956 0.06182747
4.0786557 0.061515691
4.0791158 0.061212853
4.0795759 0.060921868
4.080036 0.060645608
4.0804961 0.060378622
4.0809562 0.060115641
4.0814163 0.059856817
4.0818764 0.0596023
4.0823365 0.059352244
4.0827966 0.059106798
4.0832567 0.058866115
4.0837167 0.058630346
4.0841768 0.058399642
4.0846369 0.058174156
4.085097 0.057955307
4.0855571 0.057777951
4.0860172 0.057647826
4.0864773 0.057551492
4.0869374 0.057475507
4.0873975 0.057406432
4.0878576 0.057330826
4.0883177 0.057235249
4.0887778 0.05710626
4.0892378 0.056930418
4.0896979 0.056694284
4.090158 0.056389378
4.0906181 0.056067313
4.0910782 0.055745249
4.0915383 0.055423185
4.0919984 0.05510112
4.0924585 0.054779056
4.0929186 0.054456991
4.0933787 0.054134927
4.0938388 0.053812863
4.0942989 0.053490798
4.094759 0.053168734
4.095219 0.052846669
4.0956791 0.052524605
4.0961392 0.052202541
4.0965993 0.051880476
4.0970594 0.051558412
4.0975195 0.051236347
4.0979796 0.050914283
4.0984397 0.050592218
4.0988998 0.050270154
4.0993599 0.04994809
4.09982 0.049626025
4.1002801 0.049317369
4.1007401 0.049077099
4.1012002 0.048914262
4.1016603 0.048832453
4.1021204 0.048835268
4.1025805 0.048926304
4.1030406 0.049109156
4.1035007 0.049387421
4.1039608 0.049764694
4.1044209 0.050244573
4.104881 0.050830652
4.1053411 0.051515483
4.1058012 0.052266729
4.1062613 0.053070751
4.1067213 0.053915075
4.1071814 0.054787226
4.1076415 0.055674731
4.1081016 0.056565116
4.1085617 0.057445907
4.1090218 0.05830463
4.1094819 0.059128811
4.109942 0.059905975
4.1104021 0.060647106
4.1108622 0.061383414
4.1113223 0.062113481
4.1117824 0.062835428
4.1122424 0.063547376
4.1127025 0.064247449
4.1131626 0.064933766
4.1136227 0.06560445
4.1140828 0.066257623
4.1145429 0.066891407
4.115003 0.067503919
4.1154631 0.068023396
4.1159232 0.068401924
4.1163833 0.068670493
4.1168434 0.068860096
4.1173035 0.069001725
4.1177636 0.069126373
4.1182236 0.069265032
4.1186837 0.069448695
4.1191438 0.069708352
4.1196039 0.070074998
4.120064 0.07057855
4.1205241 0.071173711
4.1209842 0.071819679
4.1214443 0.072512402
4.1219044 0.073247832
4.1223645 0.07402192
4.1228246 0.074830614
4.1232847 0.075669866
4.1237447 0.076535626
4.1242048 0.077423845
4.1246649 0.078330472
4.125125 0.079250755
4.1255851 0.080171592
4.1260452 0.081098208
4.1265053 0.082042264
4.1269654 0.083015422
4.1274255 0.084029344
4.1278856 0.085095692
4.1283457 0.086226127
4.1288058 0.087432312
4.1292659 0.088725908
4.1297259 0.090118577
4.130186 0.091617526
4.1306461 0.093188172
4.1311062 0.094815696
4.1315663 0.09649389
4.1320264 0.098216544
4.1324865 0.099977451
4.1329466 0.1017704
4.1334067 0.10358919
4.1338668 0.1054276
4.1343269 0.10727943
4.134787 0.10913847
4.135247 0.11100077
4.1357071 0.11287435
4.1361672 0.11476085
4.1366273 0.11666041
4.1370874 0.11857322
4.1375475 0.12049943
4.1380076 0.12243921
4.1384677 0.12439273
4.1389278 0.12636016
4.1393879 0.12834165
4.139848 0.13033738
4.1403081 0.13235882
4.1407682 0.13444204
4.1412282 0.13658908
4.1416883 0.13879918
4.1421484 0.1410716
4.1426085 0.14340558
4.1430686 0.14580038
4.1435287 0.14825526
4.1439888 0.15076945
4.1444489 0.15334222
4.144909 0.15597281
4.1453691 0.15872092
4.1458292 0.16168544
4.1462893 0.1648251
4.1467493 0.16809464
4.1472094 0.17144882
4.1476695 0.1748424
4.1481296 0.17823013
4.1485897 0.18156677
4.1490498 0.18480707
4.1495099 0.18790578
4.14997 0.19081767
4.1504301 0.19359137
4.1508902 0.19632793
4.1513503 0.1990238
4.1518104 0.20167499
4.1522705 0.20427752
4.1527305 0.20682741
4.1531906 0.20932066
4.1536507 0.2117533
4.1541108 0.21412135
4.1545709 0.21642081
4.155031 0.21864781
4.1554911 0.22082274
4.1559512 0.22296212
4.1564113 0.22506429
4.1568714 0.22712762
4.1573315 0.22915046
4.1577916 0.23113116
4.1582517 0.23306808
4.1587117 0.23495956
4.1591718 0.23680396
4.1596319 0.23859964
4.160092 0.24034545
4.1605521 0.24205616
4.1610122 0.24373865
4.1614723 0.24539199
4.1619324 0.24701524
4.1623925 0.24860748
4.1628526 0.25016775
4.1633127 0.25169513
4.1637728 0.25318868
4.1642328 0.25464747
4.1646929 0.25607056
4.165153 0.25745758
4.1656131 0.25881457
4.1660732 0.26014197
4.1665333 0.26143792
4.1669934 0.26270054
4.1674535 0.26392796
4.1679136 0.26511831
4.1683737 0.26626972
4.1688338 0.26738033
4.1692939 0.26844826
4.169754 0.26947164
4.170214 0.27044875
4.1706741 0.27138048
4.1711342 0.27226991
4.1715943 0.27312017
4.1720544 0.27393436
4.1725145 0.27471563
4.1729746 0.27546709
4.1734347 0.27619187
4.1738948 0.27689309
4.1743549 0.27757387
4.174815 0.27823735
4.1752751 0.27886665
4.1757351 0.27939185
4.1761952 0.27982932
4.1766553 0.2802051
4.1771154 0.28054522
4.1775755 0.2808757
4.1780356 0.28122257
4.1784957 0.28161187
4.1789558 0.28206963
4.1794159 0.28262188
4.179876 0.28329465
4.1803361 0.28409294
4.1807962 0.28497039
4.1812563 0.2859156
4.1817163 0.2869196
4.1821764 0.28797345
4.1826365 0.28906816
4.1830966 0.2901948
4.1835567 0.29134439
4.1840168 0.29250797
4.1844769 0.29367659
4.184937 0.29484129
4.1853971 0.29603856
4.1858572 0.29732743
4.1863173 0.29868722
4.1867774 0.30009608
4.1872374 0.30153214
4.1876975 0.30297353
4.1881576 0.30439839
4.1886177 0.30578486
4.1890778 0.30711108
4.1895379 0.30835518
4.189998 0.3094953
4.1904581 0.31047289
4.1909182 0.31125522
4.1913783 0.31186027
4.1918384 0.31230603
4.1922985 0.3126105
4.1927586 0.31279166
4.1932186 0.31286751
4.1936787 0.31285603
4.1941388 0.31277521
4.1945989 0.31264305
4.195059 0.31247737
4.1955191 0.31227797
4.1959792 0.31202956
4.1964393 0.31172049
4.1968994 0.31133914
4.1973595 0.31087386
4.1978196 0.31031302
4.1982797 0.30964498
4.1987397 0.3088581
4.1991998 0.30794074
4.1996599 0.30688126
4.20012 0.30566661
4.2005801 0.30426989
4.2010402 0.30271511
4.2015003 0.30104242
4.2019604 0.29929195
4.2024205 0.29750384
4.2028806 0.29571824
4.2033407 0.29397529
4.2038008 0.29231512
4.2042609 0.29077787
4.2047209 0.2894037
4.205181 0.28821488
4.2056411 0.28706828
4.2061012 0.28592403
4.2065613 0.28478221
4.2070214 0.28364289
4.2074815 0.28250617
4.2079416 0.28137212
4.2084017 0.28024082
4.2088618 0.27911235
4.2093219 0.27798681
4.209782 0.27686425
4.210242 0.27575626
4.2107021 0.27471566
4.2111622 0.27372851
4.2116223 0.27277067
4.2120824 0.27181798
4.2125425 0.27084628
4.2130026 0.26983143
4.2134627 0.26874927
4.2139228 0.26757564
4.2143829 0.26628639
4.214843 0.26485737
4.2153031 0.26330293
4.2157632 0.26173861
4.2162232 0.2601743
4.2166833 0.25860999
4.2171434 0.25704568
4.2176035 0.25548136
4.2180636 0.25391705
4.2185237 0.25235274
4.2189838 0.25078842
4.2194439 0.24922411
4.219904 0.2476598
4.2203641 0.24609549
4.2208242 0.24453117
4.2212843 0.24296686
4.2217443 0.24140255
4.2222044 0.23983823
4.2226645 0.23827392
4.2231246 0.23670961
4.2235847 0.2351453
4.2240448 0.23358098
4.2245049 0.23201667
4.224965 0.23045236
4.2254251 0.22877692
4.2258852 0.22687352
4.2263453 0.22479265
4.2268054 0.22258563
4.2272655 0.22030375
4.2277255 0.21799833
4.2281856 0.21572066
4.2286457 0.21352205
4.2291058 0.21145381
4.2295659 0.20956724
4.230026 0.20791406
4.2304861 0.20666733
4.2309462 0.2058748
4.2314063 0.20544321
4.2318664 0.20527934
4.2323265 0.20528993
4.2327866 0.20538176
4.2332466 0.20546157
4.2337067 0.20543612
4.2341668 0.20521217
4.2346269 0.20469649
4.235087 0.20379863
4.2355471 0.20256528
4.2360072 0.20109514
4.2364673 0.1994525
4.2369274 0.19770161
4.2373875 0.19590674
4.2378476 0.19413217
4.2383077 0.19244216
4.2387678 0.19090097
4.2392278 0.18957288
4.2396879 0.18852215
4.240148 0.18779561
4.2406081 0.18719635
4.2410682 0.18665066
4.2415283 0.18615734
4.2419884 0.18571518
4.2424485 0.18532299
4.2429086 0.18497956
4.2433687 0.18468369
4.2438288 0.18443418
4.2442889 0.18422982
4.2447489 0.18406942
4.245209 0.18395562
4.2456691 0.1839097
4.2461292 0.18392129
4.2465893 0.18397367
4.2470494 0.18405015
4.2475095 0.18413403
4.2479696 0.18420859
4.2484297 0.18425715
4.2488898 0.18426299
4.2493499 0.18420941
4.24981 0.18407971
4.2502701 0.183844
4.2507301 0.18345119
4.2511902 0.18292987
4.2516503 0.18231668
4.2521104 0.18164826
4.2525705 0.18096126
4.2530306 0.18029233
4.2534907 0.17967809
4.2539508 0.1791552
4.2544109 0.17876029
4.254871 0.17853002
4.2553311 0.17845276
4.2557912 0.17841341
4.2562513 0.17839942
4.2567113 0.17840498
4.2571714 0.17842431
4.2576315 0.17845162
4.2580916 0.17848111
4.2585517 0.17850699
4.2590118 0.17852347
4.2594719 0.17852475
4.259932 0.17850505
4.2603921 0.17846844
4.2608522 0.17842809
4.2613123 0.17838181
4.2617724 0.17832714
4.2622324 0.17826162
4.2626925 0.1781828
4.2631526 0.17808821
4.2636127 0.17797539
4.2640728 0.17784189
4.2645329 0.17768524
4.264993 0.17750298
4.2654531 0.17716135
4.2659132 0.17655491
4.2663733 0.17573675
4.2668334 0.17475996
4.2672935 0.17367766
4.2677536 0.17254296
4.2682136 0.17140897
4.2686737 0.1703288
4.2691338 0.16935557
4.2695939 0.16854237
4.270054 0.16794069
4.2705141 0.16745012
4.2709742 0.16698933
4.2714343 0.16656338
4.2718944 0.16617732
4.2723545 0.1658362
4.2728146 0.16554507
4.2732747 0.16530897
4.2737347 0.16513297
4.2741948 0.1650221
4.2746549 0.16498141
4.275115 0.16501636
4.2755751 0.16513473
4.2760352 0.16532454
4.2764953 0.16556815
4.2769554 0.16584791
4.2774155 0.1661462
4.2778756 0.16644536
4.2783357 0.16672775
4.2787958 0.16697573
4.2792559 0.16717165
4.2797159 0.16729788
4.280176 0.16734315
4.2806361 0.16735898
4.2810962 0.16735928
4.2815563 0.16734236
4.2820164 0.16730654
4.2824765 0.16725013
4.2829366 0.16717146
4.2833967 0.16706883
4.2838568 0.16694057
4.2843169 0.16678499
4.284777 0.16660042
4.285237 0.16637921
4.2856971 0.16609237
4.2861572 0.16574883
4.2866173 0.16536346
4.2870774 0.16495108
4.2875375 0.16452657
4.2879976 0.16410476
4.2884577 0.1637005
4.2889178 0.16332865
4.2893779 0.16300405
4.289838 0.16274155
4.2902981 0.16254572
4.2907582 0.16238751
4.2912182 0.16226098
4.2916783 0.16216287
4.2921384 0.16208991
4.2925985 0.16203884
4.2930586 0.1620064
4.2935187 0.16198931
4.2939788 0.16198431
4.2944389 0.16198813
4.294899 0.16199752
4.2953591 0.16201426
4.2958192 0.16205025
4.2962793 0.16211011
4.2967393 0.16219812
4.2971994 0.16231856
4.2976595 0.1624757
4.2981196 0.16267384
4.2985797 0.16291724
4.2990398 0.1632102
4.2994999 0.163557
4.29996 0.1639619
4.3004201 0.16444194
4.3008802 0.16501376
4.3013403 0.16567299
4.3018004 0.16641516
4.3022605 0.16723577
4.3027205 0.16813035
4.3031806 0.1690944
4.3036407 0.17012345
4.3041008 0.17121301
4.3045609 0.17235859
4.305021 0.1735557
4.3054811 0.1747935
4.3059412 0.17606079
4.3064013 0.17735104
4.3068614 0.17865775
4.3073215 0.17997441
4.3077816 0.18129449
4.3082416 0.18261151
4.3087017 0.18391893
4.3091618 0.18521025
4.3096219 0.18647896
4.310082 0.1877183
4.3105421 0.18891567
4.3110022 0.19007403
4.3114623 0.19120342
4.3119224 0.19231383
4.3123825 0.1934153
4.3128426 0.19451784
4.3133027 0.19563147
4.3137628 0.1967662
4.3142228 0.19793206
4.3146829 0.19913905
4.315143 0.20040065
4.3156031 0.20177087
4.3160632 0.20325417
4.3165233 0.20483619
4.3169834 0.20650253
4.3174435 0.20823879
4.3179036 0.2100306
4.3183637 0.21186355
4.3188238 0.21372327
4.3192839 0.21559537
4.3197439 0.21746544
4.320204 0.21932585
4.3206641 0.22122064
4.3211242 0.22316611
4.3215843 0.22516902
4.3220444 0.22723615
4.3225045 0.22937426
4.3229646 0.23159015
4.3234247 0.23389057
4.3238848 0.2362823
4.3243449 0.23877211
4.324805 0.24136679
4.3252651 0.24411166
4.3257251 0.24715974
4.3261852 0.25047604
4.3266453 0.25400277
4.3271054 0.25768212
4.3275655 0.2614563
4.3280256 0.2652675
4.3284857 0.26905792
4.3289458 0.27276976
4.3294059 0.27634522
4.329866 0.27972651
4.3303261 0.28282077
4.3307862 0.28554663
4.3312462 0.28799232
4.3317063 0.29025418
4.3321664 0.29242855
4.3326265 0.29461177
4.3330866 0.29690017
4.3335467 0.2993901
4.3340068 0.30217788
4.3344669 0.30535986
4.334927 0.30903238
4.3353871 0.31318501
4.3358472 0.31763575
4.3363073 0.3223234
4.3367674 0.32718988
4.3372274 0.33217716
4.3376875 0.33722717
4.3381476 0.34228187
4.3386077 0.34728319
4.3390678 0.35217308
4.3395279 0.35689349
4.339988 0.36138636
4.3404481 0.3657306
4.3409082 0.37005995
4.3413683 0.3743782
4.3418284 0.37868902
4.3422885 0.38299608
4.3427485 0.38730307
4.3432086 0.39161366
4.3436687 0.39593153
4.3441288 0.40026036
4.3445889 0.40460383
4.345049 0.40896574
4.3455091 0.41336187
4.3459692 0.41779543
4.3464293 0.42225833
4.3468894 0.42674252
4.3473495 0.43123993
4.3478096 0.4357425
4.3482697 0.44024215
4.3487297 0.44473082
4.3491898 0.44920045
4.3496499 0.45364296
4.35011 0.4580514
4.3505701 0.4624349
4.3510302 0.4667646
4.3514903 0.47099711
4.3519504 0.47508901
4.3524105 0.47899688
4.3528706 0.48267733
4.3533307 0.48608693
4.3537908 0.48918228
4.3542509 0.49191997
4.3547109 0.49425659
4.355171 0.49617996
4.3556311 0.49799273
4.3560912 0.49978376
4.3565513 0.50155572
4.3570114 0.50331129
4.3574715 0.50505313
4.3579316 0.50678393
4.3583917 0.50850635
4.3588518 0.51022306
4.3593119 0.51193675
4.359772 0.51365009
4.360232 0.5153651
4.3606921 0.51707948
4.3611522 0.51879232
4.3616123 0.5205032
4.3620724 0.5222117
4.3625325 0.52391741
4.3629926 0.5256199
4.3634527 0.52731877
4.3639128 0.52901358
4.3643729 0.53070393
4.364833 0.53238939
4.3652931 0.53403112
4.3657532 0.53549902
4.3662132 0.5367996
4.3666733 0.53795232
4.3671334 0.5389766
4.3675935 0.53989188
4.3680536 0.54071761
4.3685137 0.54147322
4.3689738 0.54217816
4.3694339 0.54285186
4.369894 0.54351376
4.3703541 0.54412366
4.3708142 0.54454915
4.3712743 0.54477504
4.3717343 0.54479124
4.3721944 0.54458764
4.3726545 0.54415416
4.3731146 0.5434807
4.3735747 0.54255716
4.3740348 0.54137345
4.3744949 0.53991946
4.374955 0.5381851
4.3754151 0.53617763
4.3758752 0.53391992
4.3763353 0.53141518
4.3767954 0.52866639
4.3772555 0.52567657
4.3777155 0.52244872
4.3781756 0.51898584
4.3786357 0.51529095
4.3790958 0.51136704
4.3795559 0.50721712
4.380016 0.50284425
4.3804761 0.49831398
4.3809362 0.49369663
4.3813963 0.48901366
4.3818564 0.48428657
4.3823165 0.47953684
4.3827766 0.47478595
4.3832366 0.47005539
4.3836967 0.46536663
4.3841568 0.46074117
4.3846169 0.45620047
4.385077 0.45176438
4.3855371 0.44737506
4.3859972 0.4429976
4.3864573 0.43863589
4.3869174 0.43429382
4.3873775 0.42997529
4.3878376 0.4256842
4.3882977 0.42142443
4.3887578 0.41719989
4.3892178 0.41301445
4.3896779 0.40887202
4.390138 0.40478033
4.3905981 0.40079875
4.3910582 0.3969356
4.3915183 0.39317684
4.3919784 0.38950846
4.3924385 0.38591641
4.3928986 0.38238667
4.3933587 0.37890521
4.3938188 0.37545799
4.3942789 0.372031
4.3947389 0.36861019
4.395199 0.36521815
4.3956591 0.36211321
4.3961192 0.35929102
4.3965793 0.35668122
4.3970394 0.35421347
4.3974995 0.35181739
4.3979596 0.34942265
4.3984197 0.34695888
4.3988798 0.34435575
4.3993399 0.34154288
4.3998 0.33844993
4.4002601 0.33492385
4.4007201 0.33060736
4.4011802 0.32561633
4.4016403 0.3201232
4.4021004 0.31430042
4.4025605 0.30832044
4.4030206 0.3023557
4.4034807 0.29657866
4.4039408 0.29116175
4.4044009 0.28627742
4.404861 0.28209813
4.4053211 0.27857613
4.4057812 0.27516451
4.4062412 0.27183756
4.4067013 0.26860845
4.4071614 0.26549032
4.4076215 0.26249633
4.4080816 0.25963966
4.4085417 0.25693345
4.4090018 0.25439086
4.4094619 0.25202505
4.409922 0.24984917
4.4103821 0.24780528
4.4108422 0.24576708
4.4113023 0.24373182
4.4117624 0.24169966
4.4122224 0.23967075
4.4126825 0.23764524
4.4131426 0.23562328
4.4136027 0.23360503
4.4140628 0.23159065
4.4145229 0.22958027
4.414983 0.22757406
4.4154431 0.22556951
4.4159032 0.22356478
4.4163633 0.22156171
4.4168234 0.21956212
4.4172835 0.21756785
4.4177435 0.21558074
4.4182036 0.21360262
4.4186637 0.21163532
4.4191238 0.20968069
4.4195839 0.20774055
4.420044 0.20581812
4.4205041 0.20408396
4.4209642 0.2026301
4.4214243 0.20142042
4.4218844 0.20041881
4.4223445 0.19958916
4.4228046 0.19889538
4.4232647 0.19830135
4.4237247 0.19777096
4.4241848 0.19726811
4.4246449 0.19675668
4.425105 0.19620332
4.4255651 0.19565583
4.4260252 0.19515539
4.4264853 0.19471697
4.4269454 0.19435552
4.4274055 0.194086
4.4278656 0.19392336
4.4283257 0.19388258
4.4287858 0.19397859
4.4292458 0.19422637
4.4297059 0.19464086
4.430166 0.19523678
4.4306261 0.19601802
4.4310862 0.19697387
4.4315463 0.19809256
4.4320064 0.19936234
4.4324665 0.20077145
4.4329266 0.20230815
4.4333867 0.20396068
4.4338468 0.20571728
4.4343069 0.2075662
4.434767 0.20949568
4.435227 0.21150913
4.4356871 0.21367759
4.4361472 0.21597822
4.4366073 0.218371
4.4370674 0.22081592
4.4375275 0.22327297
4.4379876 0.22570212
4.4384477 0.22806336
4.4389078 0.23031668
4.4393679 0.23242205
4.439828 0.23433947
4.4402881 0.23606462
4.4407481 0.23771407
4.4412082 0.23931107
4.4416683 0.24086735
4.4421284 0.24239464
4.4425885 0.24390467
4.4430486 0.24540918
4.4435087 0.24691988
4.4439688 0.24844851
4.4444289 0.2500068
4.444889 0.25160648
4.4453491 0.25320653
4.4458092 0.25471134
4.4462693 0.25616154
4.4467293 0.25760344
4.4471894 0.25908335
4.4476495 0.26064757
4.4481096 0.26234243
4.4485697 0.26421422
4.4490298 0.26630926
4.4494899 0.26867386
4.44995 0.27135432
4.4504101 0.27432576
4.4508702 0.27748162
4.4513303 0.28079031
4.4517904 0.28422115
4.4522505 0.28774348
4.4527105 0.29132661
4.4531706 0.29493987
4.4536307 0.29855257
4.4540908 0.30213405
4.4545509 0.30565363
4.455011 0.30908073
4.4554711 0.31255442
4.4559312 0.31617736
4.4563913 0.31988781
4.4568514 0.32362403
4.4573115 0.32732429
4.4577716 0.33092684
4.4582316 0.33436994
4.4586917 0.33759186
4.4591518 0.34053086
4.4596119 0.34312519
4.460072 0.34531731
4.4605321 0.34727869
4.4609922 0.34913865
4.4614523 0.35091451
4.4619124 0.35262358
4.4623725 0.3542832
4.4628326 0.35591069
4.4632927 0.35752338
4.4637528 0.35913858
4.4642128 0.36077362
4.4646729 0.36244583
4.465133 0.36416968
4.4655931 0.36590976
4.4660532 0.36765066
4.4665133 0.3693927
4.4669734 0.37113622
4.4674335 0.37288156
4.4678936 0.37462907
4.4683537 0.37637907
4.4688138 0.37813191
4.4692739 0.37988793
4.4697339 0.38164746
4.470194 0.38343937
4.4706541 0.38548201
4.4711142 0.38777153
4.4715743 0.39024705
4.4720344 0.39284769
4.4724945 0.39551257
4.4729546 0.3981808
4.4734147 0.4007915
4.4738748 0.40328379
4.4743349 0.40559678
4.474795 0.4076696
4.4752551 0.40947424
4.4757151 0.41113503
4.4761752 0.41267328
4.4766353 0.4140911
4.4770954 0.41539063
4.4775555 0.41657399
4.4780156 0.41764332
4.4784757 0.41860073
4.4789358 0.41944835
4.4793959 0.42018831
4.479856 0.42082275
4.4803161 0.42136331
4.4807762 0.42184636
4.4812362 0.42228702
4.4816963 0.42269863
4.4821564 0.42309454
4.4826165 0.42348809
4.4830766 0.4238926
4.4835367 0.42432142
4.4839968 0.4247879
4.4844569 0.42530536
4.484917 0.42588714
4.4853771 0.4265197
4.4858372 0.4271569
4.4862973 0.42779703
4.4867574 0.42843965
4.4872174 0.42908429
4.4876775 0.42973051
4.4881376 0.43037783
4.4885977 0.43102581
4.4890578 0.43167398
4.4895179 0.43232189
4.489978 0.43296907
4.4904381 0.43363678
4.4908982 0.43434354
4.4913583 0.43507778
4.4918184 0.43582783
4.4922785 0.43658206
4.4927385 0.4373288
4.4931986 0.43805641
4.4936587 0.43875323
4.4941188 0.43940762
4.4945789 0.44000792
4.495039 0.44053838
4.4954991 0.44036671
4.4959592 0.43917127
4.4964193 0.43713539
4.4968794 0.43444241
4.4973395 0.43127568
4.4977996 0.42781851
4.4982597 0.42425426
4.4987197 0.42076626
4.4991798 0.41753785
4.4996399 0.41475237
4.5001 0.41257982
4.5005601 0.41076751
4.5010202 0.40911429
4.5014803 0.40756761
4.5019404 0.40607492
4.5024005 0.40458364
4.5028606 0.40304123
4.5033207 0.40139511
4.5037808 0.39959272
4.5042408 0.39758151
4.5047009 0.39530892
4.505161 0.39274031
4.5056211 0.39005521
4.5060812 0.38732123
4.5065413 0.38454856
4.5070014 0.38174736
4.5074615 0.37892782
4.5079216 0.37610011
4.5083817 0.37327441
4.5088418 0.3704609
4.5093019 0.36766975
4.509762 0.36491115
4.510222 0.36219012
4.5106821 0.3594806
4.5111422 0.3567788
4.5116023 0.35408646
4.5120624 0.35140534
4.5125225 0.34873719
4.5129826 0.34608375
4.5134427 0.34344677
4.5139028 0.34082801
4.5143629 0.33822921
4.514823 0.33565213
4.5152831 0.33319455
4.5157431 0.33118546
4.5162032 0.32955954
4.5166633 0.32821124
4.5171234 0.327035
4.5175835 0.32592529
4.5180436 0.32477657
4.5185037 0.32348327
4.5189638 0.32193986
4.5194239 0.3200408
4.519884 0.31768053
4.5203441 0.3149227
4.5208042 0.31213343
4.5212643 0.30933326
4.5217243 0.30652465
4.5221844 0.30371005
4.5226445 0.3008919
4.5231046 0.29807267
4.5235647 0.29525481
4.5240248 0.29244077
4.5244849 0.28963301
4.524945 0.28683397
4.5254051 0.28402841
4.5258652 0.28119617
4.5263253 0.27834787
4.5267854 0.27549449
4.5272454 0.27264699
4.5277055 0.26981636
4.5281656 0.26701356
4.5286257 0.26424956
4.5290858 0.26153535
4.5295459 0.2588819
4.530006 0.25630019
4.5304661 0.25395458
4.5309262 0.25195904
4.5313863 0.25026144
4.5318464 0.24880965
4.5323065 0.24755153
4.5327666 0.24643496
4.5332266 0.24540779
4.5336867 0.24441789
4.5341468 0.24341312
4.5346069 0.24234136
4.535067 0.24115226
4.5355271 0.23991084
4.5359872 0.23867254
4.5364473 0.23743733
4.5369074 0.23620518
4.5373675 0.23497606
4.5378276 0.23374994
4.5382877 0.23252678
4.5387477 0.23130655
4.5392078 0.23008922
4.5396679 0.22887476
4.540128 0.22766196
4.5405881 0.22643388
4.5410482 0.22519701
4.5415083 0.22396709
4.5419684 0.22275986
4.5424285 0.22159108
4.5428886 0.22047649
4.5433487 0.21943184
4.5438088 0.21847287
4.5442689 0.21761533
4.5447289 0.21687496
4.545189 0.21628307
4.5456491 0.21597331
4.5461092 0.21593996
4.5465693 0.21614206
4.5470294 0.21653862
4.5474895 0.21708868
4.5479496 0.21775127
4.5484097 0.21848539
4.5488698 0.2192501
4.5493299 0.2200044
4.54979 0.22070733
4.5502501 0.22135556
4.5507101 0.22210285
4.5511702 0.22294458
4.5516303 0.22384993
4.5520904 0.22478809
4.5525505 0.22572822
4.5530106 0.22663951
4.5534707 0.22749113
4.5539308 0.22825226
4.5543909 0.22889208
4.554851 0.22937977
4.5553111 0.22965094
4.5557712 0.22961225
4.5562312 0.22931559
4.5566913 0.22882215
4.5571514 0.22819313
4.5576115 0.22748972
4.5580716 0.22677312
4.5585317 0.22610451
4.5589918 0.2255451
4.5594519 0.22515608
4.559912 0.22499864
4.5603721 0.2250618
4.5608322 0.22521795
4.5612923 0.22544344
4.5617524 0.22571819
4.5622124 0.22602211
4.5626725 0.22633512
4.5631326 0.22663711
4.5635927 0.22690801
4.5640528 0.22712773
4.5645129 0.22727617
4.564973 0.22733325
4.5654331 0.22733684
4.5658932 0.22734082
4.5663533 0.22732742
4.5668134 0.22727864
4.5672735 0.22717648
4.5677335 0.22700295
4.5681936 0.22674006
4.5686537 0.2263698
4.5691138 0.2258742
4.5695739 0.22523524
4.570034 0.22443532
4.5704941 0.22354101
4.5709542 0.22261317
4.5714143 0.22165496
4.5718744 0.22066954
4.5723345 0.21966007
4.5727946 0.21862972
4.5732547 0.21758163
4.5737147 0.21651897
4.5741748 0.2154449
4.5746349 0.21436258
4.575095 0.21327476
4.5755551 0.21217234
4.5760152 0.21105363
4.5764753 0.20992298
4.5769354 0.20878479
4.5773955 0.20764343
4.5778556 0.20650327
4.5783157 0.20536871
4.5787758 0.2042441
4.5792358 0.20313384
4.5796959 0.2020423
4.580156 0.20097433
4.5806161 0.19993996
4.5810762 0.19894437
4.5815363 0.19799087
4.5819964 0.19708275
4.5824565 0.19622331
4.5829166 0.19541586
4.5833767 0.19466368
4.5838368 0.19397009
4.5842969 0.19333838
4.584757 0.19277184
4.585217 0.19227435
4.5856771 0.19184717
4.5861372 0.19147916
4.5865973 0.1911577
4.5870574 0.19087018
4.5875175 0.19060401
4.5879776 0.19034658
4.5884377 0.19008529
4.5888978 0.18980752
4.5893579 0.18950069
4.589818 0.18915218
4.5902781 0.18877136
4.5907381 0.1884305
4.5911982 0.18811703
4.5916583 0.18780874
4.5921184 0.18748342
4.5925785 0.18711885
4.5930386 0.18669281
4.5934987 0.18618308
4.5939588 0.18556745
4.5944189 0.1848237
4.594879 0.18392961
4.5953391 0.1829046
4.5957992 0.18184589
4.5962593 0.18076227
4.5967193 0.17965749
4.5971794 0.17853535
4.5976395 0.17739961
4.5980996 0.17625405
4.5985597 0.17510244
4.5990198 0.17394855
4.5994799 0.17279616
4.59994 0.17164904
4.6004001 0.17050486
4.6008602 0.16935602
4.6013203 0.16820356
4.6017804 0.16704869
4.6022404 0.1658926
4.6027005 0.16473649
4.6031606 0.16358156
4.6036207 0.162429
4.6040808 0.16128001
4.6045409 0.16013579
4.605001 0.15899753
4.6054611 0.15788186
4.6059212 0.15680472
4.6063813 0.15576648
4.6068414 0.15476752
4.6073015 0.15380822
4.6077616 0.15288896
4.6082216 0.1520101
4.6086817 0.15117203
4.6091418 0.15037512
4.6096019 0.14961975
4.610062 0.14890632
4.6105221 0.14823618
4.6109822 0.14760868
4.6114423 0.14702202
4.6119024 0.1464744
4.6123625 0.145964
4.6128226 0.14548902
4.6132827 0.14504766
4.6137427 0.14463811
4.6142028 0.14425856
4.6146629 0.14390721
4.615123 0.14358208
4.6155831 0.14327739
4.6160432 0.14298856
4.6165033 0.1427122
4.6169634 0.14244494
4.6174235 0.14218341
4.6178836 0.14192423
4.6183437 0.14166403
4.6188038 0.14139943
4.6192639 0.14112705
4.6197239 0.14084353
4.620184 0.14054307
4.6206441 0.14020395
4.6211042 0.1398291
4.6215643 0.13942765
4.6220244 0.13900874
4.6224845 0.13858149
4.6229446 0.13815504
4.6234047 0.13773851
4.6238648 0.13734104
4.6243249 0.13697175
4.624785 0.13663979
4.625245 0.13637416
4.6257051 0.13627759
4.6261652 0.13634641
4.6266253 0.13656056
4.6270854 0.1369
4.6275455 0.13734468
4.6280056 0.13787453
4.6284657 0.13846951
4.6289258 0.13910957
4.6293859 0.13977466
4.629846 0.14044472
4.6303061 0.14110317
4.6307662 0.1417639
4.6312262 0.14245569
4.6316863 0.14320735
4.6321464 0.14404769
4.6326065 0.14500554
4.6330666 0.1461097
4.6335267 0.147389
4.6339868 0.14887224
4.6344469 0.15058824
4.634907 0.15256583
4.6353671 0.15476295
4.6358272 0.1570408
4.6362873 0.15938604
4.6367473 0.16178965
4.6372074 0.16424256
4.6376675 0.16673573
4.6381276 0.16926013
4.6385877 0.17180671
4.6390478 0.17436642
4.6395079 0.17693022
4.639968 0.17948908
4.6404281 0.18209945
4.6408882 0.18482177
4.6413483 0.18762159
4.6418084 0.19046408
4.6422685 0.19331439
4.6427285 0.19613769
4.6431886 0.19889916
4.6436487 0.20156395
4.6441088 0.20409723
4.6445689 0.20646417
4.645029 0.2086298
4.6454891 0.21053818
4.6459492 0.21219344
4.6464093 0.2136395
4.6468694 0.21492026
4.6473295 0.21607961
4.6477896 0.21716146
4.6482496 0.2182097
4.6487097 0.21926823
4.6491698 0.22038096
4.6496299 0.22159178
4.65009 0.22294023
4.6505501 0.22431491
4.6510102 0.22566623
4.6514703 0.22701605
4.6519304 0.22838624
4.6523905 0.22979867
4.6528506 0.2312752
4.6533107 0.2328377
4.6537708 0.23450804
4.6542308 0.23630807
4.6546909 0.23825967
4.655151 0.24041135
4.6556111 0.24310228
4.6560712 0.24634291
4.6565313 0.2500221
4.6569914 0.25402869
4.6574515 0.25825153
4.6579116 0.26257947
4.6583717 0.26690136
4.6588318 0.27110604
4.6592919 0.27508236
4.659752 0.27871918
4.660212 0.28195436
4.6606721 0.28506639
4.6611322 0.28812906
4.6615923 0.29115508
4.6620524 0.29415716
4.6625125 0.297148
4.6629726 0.3001403
4.6634327 0.30314678
4.6638928 0.30618014
4.6643529 0.30925309
4.664813 0.31237833
4.6652731 0.31558521
4.6657331 0.31893759
4.6661932 0.32241256
4.6666533 0.32597813
4.6671134 0.32960235
4.6675735 0.33325324
4.6680336 0.33689884
4.6684937 0.34050717
4.6689538 0.34404627
4.6694139 0.34748418
4.669874 0.35078892
4.6703341 0.35380867
4.6707942 0.35626597
4.6712543 0.35825552
4.6717143 0.35989088
4.6721744 0.36128563
4.6726345 0.36255333
4.6730946 0.36380756
4.6735547 0.36516189
4.6740148 0.36672989
4.6744749 0.36862512
4.674935 0.37096116
4.6753951 0.37384386
4.6758552 0.3772419
4.6763153 0.38104029
4.6767754 0.38512352
4.6772354 0.38937607
4.6776955 0.39368242
4.6781556 0.39792705
4.6786157 0.40199443
4.6790758 0.40576905
4.6795359 0.40913539
4.679996 0.41197792
4.6804561 0.41445217
4.6809162 0.41679248
4.6813763 0.41898821
4.6818364 0.42102867
4.6822965 0.42290321
4.6827566 0.42460115
4.6832166 0.42611181
4.6836767 0.42742453
4.6841368 0.42852863
4.6845969 0.42941345
4.685057 0.43006964
4.6855171 0.43059521
4.6859772 0.43105724
4.6864373 0.43145754
4.6868974 0.43179793
4.6873575 0.43208021
4.6878176 0.43230619
4.6882777 0.43247768
4.6887377 0.4325965
4.6891978 0.43266445
4.6896579 0.43268334
4.690118 0.43265548
4.6905781 0.43259022
4.6910382 0.43248426
4.6914983 0.43232926
4.6919584 0.43211687
4.6924185 0.43183875
4.6928786 0.43148655
4.6933387 0.43105195
4.6937988 0.43052658
4.6942589 0.42990211
4.6947189 0.4291702
4.695179 0.42831509
4.6956391 0.42725983
4.6960992 0.42598871
4.6965593 0.42450501
4.6970194 0.42281202
4.6974795 0.42091304
4.6979396 0.41881134
4.6983997 0.41651023
4.6988598 0.41401298
4.6993199 0.4113229
4.69978 0.40844326
4.70024 0.40539028
4.7007001 0.40224004
4.7011602 0.39901081
4.7016203 0.39571018
4.7020804 0.39234572
4.7025405 0.38892501
4.7030006 0.38545564
4.7034607 0.38194519
4.7039208 0.37840124
4.7043809 0.37483137
4.704841 0.37124316
4.7053011 0.36760378
4.7057612 0.36379834
4.7062212 0.35985456
4.7066813 0.35581205
4.7071414 0.35171045
4.7076015 0.34758936
4.7080616 0.34348842
4.7085217 0.33944725
4.7089818 0.33550547
4.7094419 0.3317027
4.709902 0.32807857
4.7103621 0.32488186
4.7108222 0.32249413
4.7112823 0.32076695
4.7117423 0.31953502
4.7122024 0.31863304
4.7126625 0.31789569
4.7131226 0.31715768
4.7135827 0.31625371
4.7140428 0.31501846
4.7145029 0.31328664
4.714963 0.31089294
4.7154231 0.3078401
4.7158832 0.30435232
4.7163433 0.3005281
4.7168034 0.29646494
4.7172635 0.29226034
4.7177235 0.28801179
4.7181836 0.2838168
4.7186437 0.27977287
4.7191038 0.27597748
4.7195639 0.27252815
4.720024 0.26952217
4.7204841 0.26694093
4.7209442 0.26466932
4.7214043 0.26263657
4.7218644 0.26077189
4.7223245 0.25900448
4.7227846 0.25726355
4.7232446 0.25547833
4.7237047 0.25357802
4.7241648 0.25149183
4.7246249 0.24914898
4.725085 0.24647465
4.7255451 0.24329141
4.7260052 0.23962943
4.7264653 0.2356198
4.7269254 0.23139364
4.7273855 0.22708204
4.7278456 0.2228161
4.7283057 0.21872692
4.7287658 0.21494561
4.7292258 0.21160327
4.7296859 0.208831
4.730146 0.20672809
4.7306061 0.20492642
4.7310662 0.20326154
4.7315263 0.20170365
4.7319864 0.20022296
4.7324465 0.19878966
4.7329066 0.19737396
4.7333667 0.19594606
4.7338268 0.19447617
4.7342869 0.19293449
4.7347469 0.19129123
4.735207 0.189523
4.7356671 0.18766456
4.7361272 0.18574222
4.7365873 0.18377513
4.7370474 0.18178248
4.7375075 0.17978343
4.7379676 0.17779716
4.7384277 0.17584285
4.7388878 0.17393965
4.7393479 0.17210675
4.739808 0.17036332
4.7402681 0.16877957
4.7407281 0.16755921
4.7411882 0.16665715
4.7416483 0.16599937
4.7421084 0.16551185
4.7425685 0.16512058
4.7430286 0.16475156
4.7434887 0.16433076
4.7439488 0.16378418
4.7444089 0.16303779
4.744869 0.1620176
4.7453291 0.16064637
4.7457892 0.15891805
4.7462492 0.15691269
4.7467093 0.15471297
4.7471694 0.15240155
4.7476295 0.15006112
4.7480896 0.14777434
4.7485497 0.1456239
4.7490098 0.14369246
4.7494699 0.1420627
4.74993 0.14081729
4.7503901 0.13988995
4.7508502 0.13905309
4.7513103 0.13829789
4.7517704 0.13761998
4.7522304 0.13701497
4.7526905 0.13647851
4.7531506 0.13600622
4.7536107 0.13559372
4.7540708 0.13523665
4.7545309 0.13493063
4.754991 0.1346713
4.7554511 0.1344383
4.7559112 0.13421775
4.7563713 0.13401715
4.7568314 0.13384399
4.7572915 0.13370576
4.7577516 0.13360998
4.7582116 0.13356414
4.7586717 0.13357573
4.7591318 0.13365226
4.7595919 0.13380122
4.760052 0.13403094
4.7605121 0.13441689
4.7609722 0.13497822
4.7614323 0.1356776
4.7618924 0.1364777
4.7623525 0.13734119
4.7628126 0.13823074
4.7632727 0.13910901
4.7637327 0.13993868
4.7641928 0.14068241
4.7646529 0.14130287
4.765113 0.14175965
4.7655731 0.1419715
4.7660332 0.14196291
4.7664933 0.1417969
4.7669534 0.14153647
4.7674135 0.14124467
4.7678736 0.14098449
4.7683337 0.14081897
4.7687938 0.14081111
4.7692539 0.14102395
4.7697139 0.14152049
4.770174 0.14234065
4.7706341 0.14328633
4.7710942 0.14428783
4.7715543 0.14533307
4.7720144 0.14640991
4.7724745 0.14750627
4.7729346 0.14861002
4.7733947 0.14970906
4.7738548 0.15079128
4.7743149 0.15184457
4.774775 0.15285682
4.775235 0.15382334
4.7756951 0.15477892
4.7761552 0.15572903
4.7766153 0.15667276
4.7770754 0.15760922
4.7775355 0.15853751
4.7779956 0.15945674
4.7784557 0.16036599
4.7789158 0.16126438
4.7793759 0.16215101
4.779836 0.16302498
4.7802961 0.16383673
4.7807562 0.16443674
4.7812162 0.16485869
4.7816763 0.16515229
4.7821364 0.16536724
4.7825965 0.16555324
4.7830566 0.16576
4.7835167 0.16603723
4.7839768 0.16643461
4.7844369 0.16700186
4.784897 0.16778869
4.7853571 0.16879216
4.7858172 0.16991038
4.7862773 0.17112477
4.7867373 0.17242063
4.7871974 0.17378322
4.7876575 0.17519781
4.7881176 0.17664969
4.7885777 0.17812412
4.7890378 0.17960639
4.7894979 0.18108176
4.789958 0.18253552
4.7904181 0.18398617
4.7908782 0.18547634
4.7913383 0.18700878
4.7917984 0.18858592
4.7922585 0.19021019
4.7927185 0.19188404
4.7931786 0.1936099
4.7936387 0.1953902
4.7940988 0.19722739
4.7945589 0.19912389
4.795019 0.20108318
4.7954791 0.20372325
4.7959392 0.20740854
4.7963993 0.21190733
4.7968594 0.21698791
4.7973195 0.22241858
4.7977796 0.22796763
4.7982396 0.23340334
4.7986997 0.23849401
4.7991598 0.24300793
4.7996199 0.24671339
4.80008 0.24939539
4.8005401 0.25158871
4.8010002 0.25365145
4.8014603 0.25559196
4.8019204 0.25741855
4.8023805 0.25913956
4.8028406 0.26076332
4.8033007 0.26229815
4.8037608 0.2637524
4.8042208 0.26513439
4.8046809 0.26645244
4.805141 0.26770201
4.8056011 0.26871479
4.8060612 0.269494
4.8065213 0.27011409
4.8069814 0.27064953
4.8074415 0.27117479
4.8079016 0.27176433
4.8083617 0.2724926
4.8088218 0.27343408
4.8092819 0.27466323
4.8097419 0.2762545
4.810202 0.27827805
4.8106621 0.28072251
4.8111222 0.28351133
4.8115823 0.28656706
4.8120424 0.28981223
4.8125025 0.29316937
4.8129626 0.29656103
4.8134227 0.29990974
4.8138828 0.30313802
4.8143429 0.30616843
4.814803 0.3089235
4.8152631 0.31139152
4.8157231 0.31382486
4.8161832 0.31625387
4.8166433 0.31867424
4.8171034 0.32108166
4.8175635 0.32347181
4.8180236 0.32584039
4.8184837 0.32818308
4.8189438 0.33049558
4.8194039 0.33277356
4.819864 0.33501272
4.8203241 0.33721704
4.8207842 0.33940692
4.8212442 0.34158167
4.8217043 0.34373918
4.8221644 0.34587732
4.8226245 0.34799397
4.8230846 0.35008702
4.8235447 0.35215434
4.8240048 0.35419382
4.8244649 0.35620334
4.824925 0.35818078
4.8253851 0.36008802
4.8258452 0.36187314
4.8263053 0.36356032
4.8267654 0.36517518
4.8272254 0.36674339
4.8276855 0.36829059
4.8281456 0.36984243
4.8286057 0.37142455
4.8290658 0.37306261
4.8295259 0.37478225
4.829986 0.37660911
4.8304461 0.37855663
4.8309062 0.38060764
4.8313663 0.38274287
4.8318264 0.38494307
4.8322865 0.38718897
4.8327465 0.38946132
4.8332066 0.39174087
4.8336667 0.39400834
4.8341268 0.39624448
4.8345869 0.39843003
4.835047 0.40054605
4.8355071 0.40260892
4.8359672 0.40462646
4.8364273 0.40658323
4.8368874 0.40846379
4.8373475 0.41025272
4.8378076 0.41193457
4.8382677 0.41349391
4.8387277 0.4149153
4.8391878 0.41618331
4.8396479 0.4172825
4.840108 0.41818989
4.8405681 0.41871918
4.8410282 0.41882934
4.8414883 0.41856546
4.8419484 0.41797265
4.8424085 0.41709602
4.8428686 0.41598066
4.8433287 0.41467168
4.8437888 0.41321418
4.8442488 0.41165326
4.8447089 0.41003402
4.845169 0.4083776
4.8456291 0.40647779
4.8460892 0.40433495
4.8465493 0.40202239
4.8470094 0.39961339
4.8474695 0.39718126
4.8479296 0.3947993
4.8483897 0.39254081
4.8488498 0.39047909
4.8493099 0.38868743
4.84977 0.38723914
4.85023 0.38615775
4.8506901 0.38518847
4.8511502 0.38427959
4.8516103 0.38342587
4.8520704 0.38262208
4.8525305 0.381863
4.8529906 0.3811434
4.8534507 0.38045806
4.8539108 0.37980174
4.8543709 0.37916922
4.854831 0.37855527
4.8552911 0.37797313
4.8557512 0.37747794
4.8562112 0.37705468
4.8566713 0.37668173
4.8571314 0.37633748
4.8575915 0.3760003
4.8580516 0.37564858
4.8585117 0.3752607
4.8589718 0.37481505
4.8594319 0.37429001
4.859892 0.37366396
4.8603521 0.37280945
4.8608122 0.37151946
4.8612723 0.36987751
4.8617323 0.36797812
4.8621924 0.36591582
4.8626525 0.36378514
4.8631126 0.36168061
4.8635727 0.35969676
4.8640328 0.35792812
4.8644929 0.35646923
4.864953 0.3554146
4.8654131 0.35469061
4.8658732 0.35407484
4.8663333 0.35354308
4.8667934 0.35307308
4.8672535 0.35264262
4.8677135 0.35222946
4.8681736 0.35181136
4.8686337 0.3513661
4.8690938 0.35087144
4.8695539 0.35030514
4.870014 0.34964497
4.8704741 0.34887693
4.8709342 0.34801815
4.8713943 0.34709315
4.8718544 0.34612643
4.8723145 0.34514249
4.8727746 0.34416585
4.8732346 0.34322102
4.8736947 0.34233249
4.8741548 0.34152479
4.8746149 0.34082241
4.875075 0.3402499
4.8755351 0.33982459
4.8759952 0.33953767
4.8764553 0.33937498
4.8769154 0.33932235
4.8773755 0.3393656
4.8778356 0.33949057
4.8782957 0.33968308
4.8787558 0.33992897
4.8792158 0.34021407
4.8796759 0.3405242
4.880136 0.3408472
4.8805961 0.34120586
4.8810562 0.34161219
4.8815163 0.34206812
4.8819764 0.34257564
4.8824365 0.34313668
4.8828966 0.34375322
4.8833567 0.34442722
4.8838168 0.34516062
4.8842769 0.3459554
4.8847369 0.34681351
4.885197 0.34774441
4.8856571 0.34880612
4.8861172 0.35000054
4.8865773 0.35131539
4.8870374 0.35273843
4.8874975 0.35425739
4.8879576 0.35586001
4.8884177 0.35753405
4.8888778 0.35926722
4.8893379 0.36104729
4.889798 0.36286199
4.8902581 0.36475684
4.8907181 0.36696836
4.8911782 0.36945912
4.8916383 0.37215425
4.8920984 0.37497888
4.8925585 0.37785814
4.8930186 0.38071716
4.8934787 0.38348108
4.8939388 0.38607502
4.8943989 0.38842411
4.894859 0.39045349
4.8953191 0.39207638
4.8957792 0.39325991
4.8962392 0.39408618
4.8966993 0.39464212
4.8971594 0.39501469
4.8976195 0.39529082
4.8980796 0.39555746
4.8985397 0.39590156
4.8989998 0.39641007
4.8994599 0.39716991
4.89992 0.39826806
4.9003801 0.399737
4.9008402 0.40148135
4.9013003 0.40344297
4.9017604 0.40556546
4.9022204 0.40779236
4.9026805 0.41006728
4.9031406 0.41233376
4.9036007 0.4145354
4.9040608 0.41661576
4.9045209 0.41851842
4.904981 0.42018694
4.9054411 0.42164316
4.9059012 0.42294286
4.9063613 0.42406154
4.9068214 0.42497458
4.9072815 0.42565736
4.9077415 0.42608524
4.9082016 0.4262336
4.9086617 0.42607782
4.9091218 0.42559326
4.9095819 0.4247553
4.910042 0.42353738
4.9105021 0.42168139
4.9109622 0.41912962
4.9114223 0.41604072
4.9118824 0.41257333
4.9123425 0.4088861
4.9128026 0.40513768
4.9132627 0.40148669
4.9137227 0.3980918
4.9141828 0.39511164
4.9146429 0.39270486
4.915103 0.39100952
4.9155631 0.38958926
4.9160232 0.38820443
4.9164833 0.38684569
4.9169434 0.38550375
4.9174035 0.38416928
4.9178636 0.38283296
4.9183237 0.38148548
4.9187838 0.38011753
4.9192438 0.37871979
4.9197039 0.37728294
4.920164 0.37580077
4.9206241 0.37430241
4.9210842 0.37279711
4.9215443 0.37128458
4.9220044 0.36976457
4.9224645 0.36823681
4.9229246 0.36670105
4.9233847 0.365157
4.9238448 0.36360441
4.9243049 0.36204302
4.924765 0.36047256
4.925225 0.35885881
4.9256851 0.35700958
4.9261452 0.35494164
4.9266053 0.35271121
4.9270654 0.35037454
4.9275255 0.34798788
4.9279856 0.34560746
4.9284457 0.34328952
4.9289058 0.3410903
4.9293659 0.33906605
4.929826 0.33727301
4.9302861 0.33575193
4.9307461 0.33447318
4.9312062 0.33342728
4.9316663 0.33260901
4.9321264 0.33201316
4.9325865 0.33163452
4.9330466 0.33146786
4.9335067 0.33150798
4.9339668 0.33174965
4.9344269 0.33218766
4.934887 0.33281681
4.9353471 0.33358379
4.9358072 0.3343717
4.9362673 0.33517812
4.9367273 0.33600584
4.9371874 0.3368576
4.9376475 0.33773618
4.9381076 0.33864434
4.9385677 0.33958485
4.9390278 0.34056048
4.9394879 0.34157399
4.939948 0.34262815
4.9404081 0.34371229
4.9408682 0.34480593
4.9413283 0.34590709
4.9417884 0.34701396
4.9422484 0.34812476
4.9427085 0.34923768
4.9431686 0.35035094
4.9436287 0.35146273
4.9440888 0.35257127
4.9445489 0.35367475
4.945009 0.35477136
4.9454691 0.35582324
4.9459292 0.35680697
4.9463893 0.35773817
4.9468494 0.35863244
4.9473095 0.35950537
4.9477696 0.36037256
4.9482296 0.36124962
4.9486897 0.36215215
4.9491498 0.36309573
4.9496099 0.36409598
4.95007 0.36518143
4.9505301 0.36702193
4.9509902 0.36983998
4.9514503 0.37342981
4.9519104 0.3775856
4.9523705 0.38210156
4.9528306 0.3867719
4.9532907 0.39139082
4.9537508 0.39575253
4.9542108 0.39965121
4.9546709 0.40288109
4.955131 0.40525185
4.9555911 0.40691885
4.9560512 0.40808044
4.9565113 0.40886576
4.9569714 0.40940397
4.9574315 0.40982419
4.9578916 0.41025558
4.9583517 0.41082729
4.9588118 0.41166844
4.9592719 0.41290819
4.9597319 0.41467569
4.960192 0.41706
4.9606521 0.41978721
4.9611122 0.42273576
4.9615723 0.4258518
4.9620324 0.4290815
4.9624925 0.43237101
4.9629526 0.43566649
4.9634127 0.43891409
4.9638728 0.44205998
4.9643329 0.44505032
4.964793 0.44783124
4.9652531 0.4504115
4.9657131 0.45304355
4.9661732 0.45570841
4.9666333 0.45834497
4.9670934 0.4608921
4.9675535 0.4632887
4.9680136 0.46547363
4.9684737 0.46738579
4.9689338 0.46896406
4.9693939 0.47014732
4.969854 0.47087445
4.9703141 0.47118345
4.9707742 0.47135638
4.9712342 0.47143326
4.9716943 0.47143406
4.9721544 0.47137875
4.9726145 0.47128728
4.9730746 0.47117962
4.9735347 0.47107574
4.9739948 0.47099561
4.9744549 0.47095917
4.974915 0.47098641
4.9753751 0.47110013
4.9758352 0.4713014
4.9762953 0.47156601
4.9767554 0.47186935
4.9772154 0.47218682
4.9776755 0.47249381
4.9781356 0.47276569
4.9785957 0.47297788
4.9790558 0.47310575
4.9795159 0.47312469
4.979976 0.47301011
4.9804361 0.47252474
4.9808962 0.47144578
4.9813563 0.46984583
4.9818164 0.46779818
4.9822765 0.46537614
4.9827365 0.46265298
4.9831966 0.459702
4.9836567 0.4565965
4.9841168 0.45340977
4.9845769 0.4502151
4.985037 0.44708455
4.9854971 0.4438687
4.9859572 0.44046154
4.9864173 0.43691506
4.9868774 0.43328122
4.9873375 0.42961201
4.9877976 0.4259594
4.9882577 0.42237538
4.9887177 0.41891193
4.9891778 0.41562102
4.9896379 0.41255463
4.990098 0.40976304
4.9905581 0.40722395
4.9910182 0.40487749
4.9914783 0.40267681
4.9919384 0.40057506
4.9923985 0.39852539
4.9928586 0.39648094
4.9933187 0.39439487
4.9937788 0.39222032
4.9942388 0.38991044
4.9946989 0.38741838
4.995159 0.38470884
4.9956191 0.38189316
4.9960792 0.37902082
4.9965393 0.37610417
4.9969994 0.37315553
4.9974595 0.37018724
4.9979196 0.36721163
4.9983797 0.36424103
4.9988398 0.36128778
4.9992999 0.3583642
4.99976 0.35548263
5.00022 0.3526664
5.0006801 0.34998398
5.0011402 0.34741905
5.0016003 0.34494024
5.0020604 0.34251618
5.0025205 0.34011549
5.0029806 0.33770681
5.0034407 0.33525876
5.0039008 0.33273997
5.0043609 0.33011905
5.004821 0.32736465
5.0052811 0.32431458
5.0057411 0.32050701
5.0062012 0.31605291
5.0066613 0.3111214
5.0071214 0.30588162
5.0075815 0.30050267
5.0080416 0.29515369
5.0085017 0.2900038
5.0089618 0.28522211
5.0094219 0.28097776
5.009882 0.27743986
5.0103421 0.27451698
5.0108022 0.27164077
5.0112623 0.26878087
5.0117223 0.26593607
5.0121824 0.26310515
5.0126425 0.2602869
5.0131026 0.2574801
5.0135627 0.25468355
5.0140228 0.25189603
5.0144829 0.24911633
5.014943 0.24634322
5.0154031 0.24357243
5.0158632 0.24080038
5.0163233 0.23803015
5.0167834 0.23526488
5.0172434 0.23250771
5.0177035 0.22976177
5.0181636 0.2270302
5.0186237 0.22431615
5.0190838 0.22162276
5.0195439 0.21895315
5.020004 0.21631049
5.0204641 0.21385144
5.0209242 0.21170305
5.0213843 0.2098322
5.0218444 0.20820575
5.0223045 0.20679056
5.0227646 0.20555349
5.0232246 0.20446142
5.0236847 0.2034812
5.0241448 0.2025797
5.0246049 0.20172379
5.025065 0.20088323
5.0255251 0.20020219
5.0259852 0.19974113
5.0264453 0.19945135
5.0269054 0.19928419
5.0273655 0.19919095
5.0278256 0.19912298
5.0282857 0.19903158
5.0287457 0.19886807
5.0292058 0.19858378
5.0296659 0.19813004
5.030126 0.19744775
5.0305861 0.19633687
5.0310462 0.19481842
5.0315063 0.19300024
5.0319664 0.19099017
5.0324265 0.18889607
5.0328866 0.18682577
5.0333467 0.18488712
5.0338068 0.18318796
5.0342669 0.18183613
5.0347269 0.18093949
5.035187 0.1805724
5.0356471 0.18050061
5.0361072 0.18064116
5.0365673 0.18097497
5.0370274 0.18148297
5.0374875 0.18214608
5.0379476 0.18294523
5.0384077 0.18386133
5.0388678 0.18487533
5.0393279 0.18596813
5.039788 0.18712066
5.040248 0.18836384
5.0407081 0.18990843
5.0411682 0.19170429
5.0416283 0.19366227
5.0420884 0.19569325
5.0425485 0.19770807
5.0430086 0.19961759
5.0434687 0.20133267
5.0439288 0.20276416
5.0443889 0.20382293
5.044849 0.20441983
5.0453091 0.20459885
5.0457692 0.20473799
5.0462292 0.20486849
5.0466893 0.20499142
5.0471494 0.20510787
5.0476095 0.2052189
5.0480696 0.20532559
5.0485297 0.205429
5.0489898 0.20553022
5.0494499 0.20563031
5.04991 0.20573034
5.0503701 0.20582932
5.0508302 0.20592402
5.0512903 0.20601534
5.0517504 0.20610427
5.0522104 0.2061918
5.0526705 0.20627894
5.0531306 0.20636667
5.0535907 0.20645599
5.0540508 0.20654791
5.0545109 0.20664342
5.054971 0.20674351
5.0554311 0.20689731
5.0558912 0.20717384
5.0563513 0.20758512
5.0568114 0.20814292
5.0572715 0.20885905
5.0577315 0.20974528
5.0581916 0.21081342
5.0586517 0.21207524
5.0591118 0.21354255
5.0595719 0.21522714
5.060032 0.21714095
5.0604921 0.21932402
5.0609522 0.22176444
5.0614123 0.22441016
5.0618724 0.22720909
5.0623325 0.23010919
5.0627926 0.23305838
5.0632527 0.2360046
5.0637127 0.23889578
5.0641728 0.24167985
5.0646329 0.24430476
5.065093 0.24672077
5.0655531 0.24897136
5.0660132 0.2511144
5.0664733 0.25318002
5.0669334 0.25519836
5.0673935 0.25719955
5.0678536 0.25921373
5.0683137 0.26127103
5.0687738 0.26340159
5.0692338 0.26563553
5.0696939 0.268003
5.070154 0.27053757
5.0706141 0.27329213
5.0710742 0.27624306
5.0715343 0.27934782
5.0719944 0.28256386
5.0724545 0.28584863
5.0729146 0.28915958
5.0733747 0.29245416
5.0738348 0.29568982
5.0742949 0.29882401
5.074755 0.30181418
5.075215 0.3046439
5.0756751 0.30745461
5.0761352 0.31025092
5.0765953 0.31300417
5.0770554 0.31568571
5.0775155 0.3182669
5.0779756 0.32071908
5.0784357 0.32301361
5.0788958 0.32512183
5.0793559 0.3270151
5.079816 0.32866476
5.0802761 0.33006942
5.0807361 0.33133439
5.0811962 0.33249325
5.0816563 0.3335688
5.0821164 0.33458386
5.0825765 0.33556124
5.0830366 0.33652377
5.0834967 0.33749426
5.0839568 0.33849552
5.0844169 0.33955038
5.084877 0.34068164
5.0853371 0.34190748
5.0857972 0.34321649
5.0862573 0.34458713
5.0867173 0.34599794
5.0871774 0.34742746
5.0876375 0.34885424
5.0880976 0.3502568
5.0885577 0.35161371
5.0890178 0.35290349
5.0894779 0.35410469
5.089938 0.35519585
5.0903981 0.35605858
5.0908582 0.35656475
5.0913183 0.35678168
5.0917784 0.35677931
5.0922384 0.35662762
5.0926985 0.35639654
5.0931586 0.35615603
5.0936187 0.35597604
5.0940788 0.35592653
5.0945389 0.35607744
5.094999 0.35649874
5.0954591 0.35709699
5.0959192 0.35773199
5.0963793 0.35840548
5.0968394 0.35911921
5.0972995 0.35987494
5.0977596 0.36067442
5.0982196 0.36151939
5.0986797 0.36241161
5.0991398 0.36335283
5.0995999 0.3643448
5.10006 0.36539046
5.1005201 0.36656836
5.1009802 0.36789831
5.1014403 0.36934264
5.1019004 0.37086367
5.1023605 0.37242373
5.1028206 0.37398512
5.1032807 0.37551019
5.1037407 0.37696124
5.1042008 0.37830061
5.1046609 0.37949062
5.105121 0.38049497
5.1055811 0.3813213
5.1060412 0.38200274
5.1065013 0.3825675
5.1069614 0.3830438
5.1074215 0.38345985
5.1078816 0.38384386
5.1083417 0.38422405
5.1088018 0.38462863
5.1092619 0.38508581
5.1097219 0.38562381
5.110182 0.38628152
5.1106421 0.3871617
5.1111022 0.38824141
5.1115623 0.38946786
5.1120224 0.39078824
5.1124825 0.39214976
5.1129426 0.39349964
5.1134027 0.39478506
5.1138628 0.39595324
5.1143229 0.39695139
5.114783 0.39772671
5.115243 0.39811168
5.1157031 0.39753754
5.1161632 0.39610746
5.1166233 0.39402559
5.1170834 0.39149609
5.1175435 0.38872312
5.1180036 0.38591085
5.1184637 0.38326344
5.1189238 0.38098506
5.1193839 0.37927986
5.119844 0.378352
5.1203041 0.37818253
5.1207642 0.37814584
5.1212242 0.37819571
5.1216843 0.37834087
5.1221444 0.37859009
5.1226045 0.37895214
5.1230646 0.37943577
5.1235247 0.38004974
5.1239848 0.38080281
5.1244449 0.38170373
5.124905 0.38276128
5.1253651 0.38399447
5.1258252 0.38540376
5.1262853 0.38694307
5.1267453 0.38856524
5.1272054 0.39022312
5.1276655 0.39186954
5.1281256 0.39345735
5.1285857 0.39493939
5.1290458 0.39626849
5.1295059 0.39739751
5.129966 0.39827927
5.1304261 0.39899374
5.1308862 0.39969311
5.1313463 0.40038086
5.1318064 0.40105972
5.1322665 0.40173241
5.1327265 0.40240163
5.1331866 0.40307011
5.1336467 0.40374057
5.1341068 0.40441572
5.1345669 0.40509829
5.135027 0.40579098
5.1354871 0.40649424
5.1359472 0.4072065
5.1364073 0.40792699
5.1368674 0.40865496
5.1373275 0.40938962
5.1377876 0.41013022
5.1382476 0.41087597
5.1387077 0.41162613
5.1391678 0.41237991
5.1396279 0.41313655
5.140088 0.41391963
5.1405481 0.41553311
5.1410082 0.41816051
5.1414683 0.42151943
5.1419284 0.42532749
5.1423885 0.4293023
5.1428486 0.43316149
5.1433087 0.43662266
5.1437688 0.43940344
5.1442288 0.44122144
5.1446889 0.44179427
5.145149 0.44092366
5.1456091 0.43956913
5.1460692 0.43809678
5.1465293 0.43652954
5.1469894 0.43489033
5.1474495 0.4332021
5.1479096 0.43148777
5.1483697 0.42977028
5.1488298 0.42807255
5.1492899 0.42641752
5.1497499 0.42482812
5.15021 0.42332271
5.1506701 0.42187844
5.1511302 0.42047693
5.1515903 0.41910449
5.1520504 0.41774741
5.1525105 0.41639199
5.1529706 0.41502455
5.1534307 0.41363137
5.1538908 0.41219876
5.1543509 0.41071303
5.154811 0.40916046
5.1552711 0.40730793
5.1557311 0.40431178
5.1561912 0.40030183
5.1566513 0.39552187
5.1571114 0.3902157
5.1575715 0.38462712
5.1580316 0.37899993
5.1584917 0.37357792
5.1589518 0.36860488
5.1594119 0.36432462
5.159872 0.36098093
5.1603321 0.35853264
5.1607922 0.35631623
5.1612523 0.35425234
5.1617123 0.35230032
5.1621724 0.3504195
5.1626325 0.34856923
5.1630926 0.34670885
5.1635527 0.34479768
5.1640128 0.34279508
5.1644729 0.34066038
5.164933 0.33835293
5.1653931 0.33590254
5.1658532 0.33341168
5.1663133 0.33088094
5.1667734 0.32830897
5.1672334 0.32569443
5.1676935 0.32303597
5.1681536 0.32033227
5.1686137 0.31758197
5.1690738 0.31478375
5.1695339 0.31193625
5.169994 0.30903814
5.1704541 0.30574212
5.1709142 0.30179363
5.1713743 0.29736008
5.1718344 0.29260895
5.1722945 0.28770772
5.1727546 0.28282388
5.1732146 0.27812491
5.1736747 0.27377829
5.1741348 0.2699515
5.1745949 0.26681203
5.175055 0.26452227
5.1755151 0.26277425
5.1759752 0.26127011
5.1764353 0.25995903
5.1768954 0.25879023
5.1773555 0.25771289
5.1778156 0.25667622
5.1782757 0.25562941
5.1787357 0.25452166
5.1791958 0.25330218
5.1796559 0.25192015
5.180116 0.25033332
5.1805761 0.24868746
5.1810362 0.24704734
5.1814963 0.24540678
5.1819564 0.2437596
5.1824165 0.24209964
5.1828766 0.24042071
5.1833367 0.23871665
5.1837968 0.23698128
5.1842569 0.23520842
5.1847169 0.23339191
5.185177 0.23152938
5.1856371 0.2296514
5.1860972 0.22775835
5.1865573 0.22584067
5.1870174 0.22388879
5.1874775 0.22189313
5.1879376 0.21984415
5.1883977 0.21773227
5.1888578 0.21554792
5.1893179 0.21328155
5.189778 0.21092358
5.190238 0.20847355
5.1906981 0.20597895
5.1911582 0.20345335
5.1916183 0.20090304
5.1920784 0.19833428
5.1925385 0.19575337
5.1929986 0.19316656
5.1934587 0.19058014
5.1939188 0.18800038
5.1943789 0.18543356
5.194839 0.18288596
5.1952991 0.18035735
5.1957592 0.1778306
5.1962192 0.1753079
5.1966793 0.17279327
5.1971394 0.17029074
5.1975995 0.16780432
5.1980596 0.16533803
5.1985197 0.16289591
5.1989798 0.16048196
5.1994399 0.15810022
5.1999 0.15575471
5.2003601 0.15352126
5.2008202 0.15154506
5.2012803 0.14980564
5.2017403 0.14827677
5.2022004 0.14693222
5.2026605 0.14574575
5.2031206 0.14469114
5.2035807 0.14374215
5.2040408 0.14287254
5.2045009 0.14205608
5.204961 0.14126654
5.2054211 0.14051377
5.2058812 0.13982815
5.2063413 0.13919493
5.2068014 0.1385991
5.2072615 0.13802561
5.2077215 0.13745943
5.2081816 0.13688554
5.2086417 0.13628889
5.2091018 0.13565446
5.2095619 0.13496721
5.210022 0.13421205
5.2104821 0.13334882
5.2109422 0.13237332
5.2114023 0.13131603
5.2118624 0.13020741
5.2123225 0.12907792
5.2127826 0.12795804
5.2132426 0.12687824
5.2137027 0.12586897
5.2141628 0.1249607
5.2146229 0.12418392
5.215083 0.12356877
5.2155431 0.1231203
5.2160032 0.12281078
5.2164633 0.12261207
5.2169234 0.12249603
5.2173835 0.12243451
5.2178436 0.12239936
5.2183037 0.12236244
5.2187638 0.1222956
5.2192238 0.1221707
5.2196839 0.12195959
5.220144 0.12163667
5.2206041 0.12122403
5.2210642 0.1207474
5.2215243 0.1202238
5.2219844 0.11967023
5.2224445 0.11910368
5.2229046 0.11854115
5.2233647 0.11799966
5.2238248 0.1174962
5.2242849 0.11704777
5.2247449 0.11667138
5.225205 0.11639777
5.2256651 0.11632518
5.2261252 0.11643151
5.2265853 0.11667014
5.2270454 0.11699445
5.2275055 0.11735782
5.2279656 0.11771362
5.2284257 0.11801524
5.2288858 0.11821606
5.2293459 0.11826944
5.229806 0.11812878
5.2302661 0.11778017
5.2307261 0.11734754
5.2311862 0.11686007
5.2316463 0.11633135
5.2321064 0.11577492
5.2325665 0.11520437
5.2330266 0.11463326
5.2334867 0.11407516
5.2339468 0.11354364
5.2344069 0.11305227
5.234867 0.1126146
5.2353271 0.11223751
5.2357872 0.11190399
5.2362472 0.11160263
5.2367073 0.11132279
5.2371674 0.11105382
5.2376275 0.11078508
5.2380876 0.11050593
5.2385477 0.11020573
5.2390078 0.10987383
5.2394679 0.10949959
5.239928 0.10907236
5.2403881 0.10857326
5.2408482 0.10799229
5.2413083 0.10734544
5.2417684 0.10664907
5.2422284 0.10591955
5.2426885 0.10517325
5.2431486 0.10442655
5.2436087 0.1036958
5.2440688 0.10299739
5.2445289 0.10234768
5.244989 0.10176305
5.2454491 0.10124588
5.2459092 0.10077986
5.2463693 0.10035474
5.2468294 0.099960276
5.2472895 0.099586229
5.2477495 0.099222353
5.2482096 0.098858401
5.2486697 0.098484132
5.2491298 0.0980893
5.2495899 0.097663661
5.25005 0.097196371
5.2505101 0.096624165
5.2509702 0.095928903
5.2514303 0.095137789
5.2518904 0.094278032
5.2523505 0.093376836
5.2528106 0.092461409
5.2532707 0.091558956
5.2537307 0.090696684
5.2541908 0.089901799
5.2546509 0.089201508
5.255111 0.088629803
5.2555711 0.088349674
5.2560312 0.088372914
5.2564913 0.088635476
5.2569514 0.089073313
5.2574115 0.089622377
5.2578716 0.090218622
5.2583317 0.090798001
5.2587918 0.091296465
5.2592519 0.091649969
5.2597119 0.091794464
5.260172 0.091645055
5.2606321 0.090980955
5.2610922 0.089864498
5.2615523 0.08842939
5.2620124 0.086809343
5.2624725 0.085138063
5.2629326 0.083549259
5.2633927 0.082176641
5.2638528 0.081153917
5.2643129 0.080614795
5.264773 0.080692984
5.265233 0.081424357
5.2656931 0.082315101
5.2661532 0.08326515
5.2666133 0.084261341
5.2670734 0.085290508
5.2675335 0.086339488
5.2679936 0.087395115
5.2684537 0.088444225
5.2689138 0.089473654
5.2693739 0.090470236
5.269834 0.091420809
5.2702941 0.092327045
5.2707542 0.093233221
5.2712142 0.094140424
5.2716743 0.095045225
5.2721344 0.09594419
5.2725945 0.096833889
5.2730546 0.097710891
5.2735147 0.098571765
5.2739748 0.099413078
5.2744349 0.1002314
5.274895 0.1010233
5.2753551 0.10171805
5.2758152 0.10218395
5.2762753 0.10245813
5.2767353 0.10258402
5.2771954 0.10260504
5.2776555 0.10256463
5.2781156 0.10250623
5.2785757 0.10247325
5.2790358 0.10250913
5.2794959 0.1026573
5.279956 0.10296118
5.2804161 0.10341602
5.2808762 0.10396807
5.2813363 0.10461388
5.2817964 0.10535047
5.2822565 0.10617489
5.2827165 0.10708414
5.2831766 0.10807525
5.2836367 0.10914525
5.2840968 0.11029117
5.2845569 0.11151002
5.285017 0.11279923
5.2854771 0.11443825
5.2859372 0.11658187
5.2863973 0.11910142
5.2868574 0.12186823
5.2873175 0.12475362
5.2877776 0.1276289
5.2882376 0.13036541
5.2886977 0.13283447
5.2891578 0.1349074
5.2896179 0.13645552
5.290078 0.13736114
5.2905381 0.13801441
5.2909982 0.13866409
5.2914583 0.13931043
5.2919184 0.13995368
5.2923785 0.14059406
5.2928386 0.14123182
5.2932987 0.1418672
5.2937588 0.14250044
5.2942188 0.14313177
5.2946789 0.14376145
5.295139 0.1443897
5.2955991 0.14501671
5.2960592 0.14564272
5.2965193 0.14626797
5.2969794 0.14689272
5.2974395 0.14751723
5.2978996 0.14814175
5.2983597 0.14876653
5.2988198 0.14939183
5.2992799 0.1500179
5.2997399 0.150645
5.3002 0.1512698
5.3006601 0.15187347
5.3011202 0.15247569
5.3015803 0.15310359
5.3020404 0.15378431
5.3025005 0.154545
5.3029606 0.15541282
5.3034207 0.15641489
5.3038808 0.15757837
5.3043409 0.1589304
5.304801 0.16049813
5.3052611 0.16231713
5.3057211 0.16442148
5.3061812 0.16676719
5.3066413 0.16930293
5.3071014 0.17197738
5.3075615 0.17473919
5.3080216 0.17753703
5.3084817 0.18031958
5.3089418 0.18303549
5.3094019 0.18563344
5.309862 0.18806209
5.3103221 0.19033
5.3107822 0.19258452
5.3112422 0.19483671
5.3117023 0.19708739
5.3121624 0.19933741
5.3126225 0.20158761
5.3130826 0.20383883
5.3135427 0.2060919
5.3140028 0.20834766
5.3144629 0.21060694
5.314923 0.2128706
5.3153831 0.21513936
5.3158432 0.21741284
5.3163033 0.21969005
5.3167634 0.22196998
5.3172234 0.22425163
5.3176835 0.22653398
5.3181436 0.22881603
5.3186037 0.23109677
5.3190638 0.2333752
5.3195239 0.23565032
5.319984 0.23792111
5.3204441 0.24015856
5.3209042 0.24233516
5.3213643 0.24445851
5.3218244 0.24653622
5.3222845 0.24857593
5.3227445 0.25058527
5.3232046 0.25257187
5.3236647 0.25454336
5.3241248 0.25650737
5.3245849 0.25847152
5.325045 0.26044281
5.3255051 0.26234918
5.3259652 0.26414453
5.3264253 0.26583839
5.3268854 0.26744031
5.3273455 0.26895982
5.3278056 0.27040647
5.3282657 0.2717898
5.3287257 0.27311934
5.3291858 0.27440463
5.3296459 0.27565522
5.330106 0.27687882
5.3305661 0.27802568
5.3310262 0.27903941
5.3314863 0.27987898
5.3319464 0.28050336
5.3324065 0.28087152
5.3328666 0.28094243
5.3333267 0.28067505
5.3337868 0.28002835
5.3342468 0.2789613
5.3347069 0.27743288
5.335167 0.27542774
5.3356271 0.27321
5.3360872 0.2708779
5.3365473 0.26845496
5.3370074 0.26596468
5.3374675 0.26343057
5.3379276 0.26087613
5.3383877 0.25832489
5.3388478 0.25580034
5.3393079 0.25332599
5.339768 0.25092535
5.340228 0.24859276
5.3406881 0.24618061
5.3411482 0.24370024
5.3416083 0.24119397
5.3420684 0.23870414
5.3425285 0.23627308
5.3429886 0.23394313
5.3434487 0.2317566
5.3439088 0.22975585
5.3443689 0.22798319
5.344829 0.22648096
5.3452891 0.22531987
5.3457491 0.22459613
5.3462092 0.22424792
5.3466693 0.22420078
5.3471294 0.22438026
5.3475895 0.2247119
5.3480496 0.22512125
5.3485097 0.22553385
5.3489698 0.22587526
5.3494299 0.22607102
5.34989 0.22604667
5.3503501 0.22580082
5.3508102 0.22547916
5.3512703 0.22510651
5.3517303 0.22470133
5.3521904 0.22428209
5.3526505 0.22386726
5.3531106 0.22347532
5.3535707 0.22312474
5.3540308 0.22283398
5.3544909 0.22262153
5.354951 0.22250585
5.3554111 0.22255095
5.3558712 0.22280871
5.3563313 0.22324066
5.3567914 0.22380755
5.3572515 0.22447015
5.3577115 0.22518924
5.3581716 0.22592557
5.3586317 0.22663991
5.3590918 0.22729304
5.3595519 0.2278457
5.360012 0.22825872
5.3604721 0.22857564
5.3609322 0.22884715
5.3613923 0.22905624
5.3618524 0.22918593
5.3623125 0.22921922
5.3627726 0.22913911
5.3632326 0.22892862
5.3636927 0.22857075
5.3641528 0.22804851
5.3646129 0.22734489
5.365073 0.22643783
5.3655331 0.22508129
5.3659932 0.22322327
5.3664533 0.22096953
5.3669134 0.2184258
5.3673735 0.21569784
5.3678336 0.21289139
5.3682937 0.21011219
5.3687538 0.207466
5.3692138 0.20505856
5.3696739 0.20299561
5.370134 0.20136114
5.3705941 0.19987189
5.3710542 0.19841704
5.3715143 0.19700659
5.3719744 0.19565055
5.3724345 0.19435889
5.3728946 0.19314163
5.3733547 0.19200875
5.3738148 0.19097026
5.3742749 0.19003615
5.3747349 0.18921642
5.375195 0.18852795
5.3756551 0.18802055
5.3761152 0.1876687
5.3765753 0.18743134
5.3770354 0.18726741
5.3774955 0.18713582
5.3779556 0.18699553
5.3784157 0.18680545
5.3788758 0.18652453
5.3793359 0.18611169
5.379796 0.18552587
5.3802561 0.18474139
5.3807161 0.18381798
5.3811762 0.18278802
5.3816363 0.18167628
5.3820964 0.18050754
5.3825565 0.17930657
5.3830166 0.17809815
5.3834767 0.17690704
5.3839368 0.17575803
5.3843969 0.17467587
5.384857 0.17368536
5.3853171 0.17280383
5.3857772 0.17201813
5.3862372 0.17131919
5.3866973 0.17069897
5.3871574 0.1701494
5.3876175 0.16966242
5.3880776 0.16922996
5.3885377 0.16884398
5.3889978 0.16849639
5.3894579 0.16817915
5.389918 0.16788419
5.3903781 0.16787459
5.3908382 0.16857209
5.3912983 0.16982068
5.3917584 0.17145073
5.3922184 0.17329259
5.3926785 0.17517664
5.3931386 0.17693325
5.3935987 0.17839277
5.3940588 0.17938558
5.3945189 0.17974204
5.394979 0.17929252
5.3954391 0.17805595
5.3958992 0.17626792
5.3963593 0.17404212
5.3968194 0.1714919
5.3972795 0.16873061
5.3977395 0.1658716
5.3981996 0.16302824
5.3986597 0.16031387
5.3991198 0.15784184
5.3995799 0.15572552
5.40004 0.15407603
5.4005001 0.15264611
5.4009602 0.151217
5.4014203 0.14980099
5.4018804 0.14841037
5.4023405 0.14705742
5.4028006 0.14575446
5.4032607 0.14451375
5.4037207 0.14334761
5.4041808 0.14226831
5.4046409 0.14128815
5.405101 0.14041658
5.4055611 0.13958626
5.4060212 0.138773
5.4064813 0.13798861
5.4069414 0.13724489
5.4074015 0.13655365
5.4078616 0.13592671
5.4083217 0.13537586
5.4087818 0.13491292
5.4092418 0.13454969
5.4097019 0.13429798
5.410162 0.13416291
5.4106221 0.13407438
5.4110822 0.13401123
5.4115423 0.13397416
5.4120024 0.13396385
5.4124625 0.13398099
5.4129226 0.13402629
5.4133827 0.13410042
5.4138428 0.13420409
5.4143029 0.13433798
5.414763 0.13450279
5.415223 0.13469802
5.4156831 0.13491498
5.4161432 0.13514847
5.4166033 0.1353944
5.4170634 0.13564869
5.4175235 0.13590725
5.4179836 0.13616602
5.4184437 0.1364209
5.4189038 0.13666781
5.4193639 0.13690269
5.419824 0.13712143
5.4202841 0.13731304
5.4207441 0.13745298
5.4212042 0.13754861
5.4216643 0.13761031
5.4221244 0.13764847
5.4225845 0.13767345
5.4230446 0.13769564
5.4235047 0.13772541
5.4239648 0.13777315
5.4244249 0.13784923
5.424885 0.13796403
5.4253451 0.13819444
5.4258052 0.13868094
5.4262653 0.13937833
5.4267253 0.1402334
5.4271854 0.14119289
5.4276455 0.14220357
5.4281056 0.14321222
5.4285657 0.14416558
5.4290258 0.14501042
5.4294859 0.14569351
5.429946 0.14616161
5.4304061 0.14640713
5.4308662 0.14648151
5.4313263 0.14638967
5.4317864 0.14613584
5.4322464 0.14572428
5.4327065 0.14515921
5.4331666 0.14444488
5.4336267 0.14358552
5.4340868 0.14258539
5.4345469 0.14144871
5.435007 0.1401797
5.4354671 0.13871275
5.4359272 0.13701683
5.4363873 0.13514125
5.4368474 0.13313534
5.4373075 0.13104843
5.4377676 0.12892985
5.4382276 0.12682892
5.4386877 0.12479497
5.4391478 0.12287732
5.4396079 0.1211253
5.440068 0.11958588
5.4405281 0.11816508
5.4409882 0.11680187
5.4414483 0.11550931
5.4419084 0.11430045
5.4423685 0.11318837
5.4428286 0.11218613
5.4432887 0.11130678
5.4437487 0.1105634
5.4442088 0.10996904
5.4446689 0.10953677
5.445129 0.10927868
5.4455891 0.10918549
5.4460492 0.10924719
5.4465093 0.10945859
5.4469694 0.10981452
5.4474295 0.11030981
5.4478896 0.11093926
5.4483497 0.1116977
5.4488098 0.11257995
5.4492699 0.11358084
5.4497299 0.11469517
5.45019 0.11592044
5.4506501 0.11726823
5.4511102 0.11872071
5.4515703 0.12025358
5.4520304 0.12184254
5.4524905 0.12346328
5.4529506 0.1250915
5.4534107 0.12670291
5.4538708 0.12827321
5.4543309 0.12977808
5.454791 0.13119324
5.4552511 0.13251091
5.4557111 0.13379267
5.4561712 0.13503237
5.4566313 0.13621264
5.4570914 0.13731612
5.4575515 0.13832545
5.4580116 0.13922325
5.4584717 0.13999216
5.4589318 0.14061481
5.4593919 0.14107384
5.459852 0.14135188
5.4603121 0.14135435
5.4607722 0.1408745
5.4612322 0.13998595
5.4616923 0.13878156
5.4621524 0.1373542
5.4626125 0.13579676
5.4630726 0.13420211
5.4635327 0.13266312
5.4639928 0.13127267
5.4644529 0.13012363
5.464913 0.12930888
5.4653731 0.12878284
5.4658332 0.12831722
5.4662933 0.12791375
5.4667534 0.12758117
5.4672134 0.12732823
5.4676735 0.12716367
5.4681336 0.12709625
5.4685937 0.1271347
5.4690538 0.12728778
5.4695139 0.12756422
5.469974 0.12797278
5.4704341 0.12854737
5.4708942 0.12931404
5.4713543 0.13025947
5.4718144 0.13137023
5.4722745 0.13263287
5.4727345 0.13403397
5.4731946 0.1355601
5.4736547 0.13719781
5.4741148 0.13893368
5.4745749 0.14075427
5.475035 0.14264754
5.4754951 0.14485587
5.4759552 0.14749138
5.4764153 0.15044828
5.4768754 0.15362076
5.4773355 0.15690302
5.4777956 0.16018925
5.4782557 0.16337364
5.4787157 0.16635041
5.4791758 0.16901373
5.4796359 0.17125781
5.480096 0.17298535
5.4805561 0.17438012
5.4810162 0.17556873
5.4814763 0.1765684
5.4819364 0.17739637
5.4823965 0.17806988
5.4828566 0.17860616
5.4833167 0.17902246
5.4837768 0.179336
5.4842368 0.17956401
5.4846969 0.17972374
5.485157 0.17980834
5.4856171 0.17956082
5.4860772 0.17898787
5.4865373 0.17819203
5.4869974 0.17727586
5.4874575 0.17634193
5.4879176 0.1754928
5.4883777 0.17483101
5.4888378 0.17445913
5.4892979 0.17447973
5.489758 0.17499535
5.490218 0.17605267
5.4906781 0.17733361
5.4911382 0.17874632
5.4915983 0.18026178
5.4920584 0.18185095
5.4925185 0.18348479
5.4929786 0.18513426
5.4934387 0.18677034
5.4938988 0.18836399
5.4943589 0.18988616
5.494819 0.19130784
5.4952791 0.1926248
5.4957391 0.19392015
5.4961992 0.1952035
5.4966593 0.19647475
5.4971194 0.1977338
5.4975795 0.19898056
5.4980396 0.20021493
5.4984997 0.20143682
5.4989598 0.20264612
5.4994199 0.20384275
5.49988 0.20502661
5.5003401 0.20607895
5.5008002 0.20674966
5.5012603 0.20712374
5.5017203 0.20730211
5.5021804 0.20738569
5.5026405 0.20747541
5.5031006 0.20767218
5.5035607 0.20807693
5.5040208 0.20879058
5.5044809 0.20991405
5.504941 0.21154826
5.5054011 0.21366824
5.5058612 0.21608275
5.5063213 0.21873726
5.5067814 0.22157953
5.5072414 0.22455731
5.5077015 0.22761837
5.5081616 0.23071048
5.5086217 0.23378139
5.5090818 0.23677887
5.5095419 0.23965068
5.510002 0.24234459
5.5104621 0.24493744
5.5109222 0.2475315
5.5113823 0.25011574
5.5118424 0.25267917
5.5123025 0.25521078
5.5127626 0.25769958
5.5132226 0.26013455
5.5136827 0.26250468
5.5141428 0.26479899
5.5146029 0.26700645
5.515063 0.26911403
5.5155231 0.27098539
5.5159832 0.27256657
5.5164433 0.27389018
5.5169034 0.27498883
5.5173635 0.27589513
5.5178236 0.27664171
5.5182837 0.27726116
5.5187437 0.2777861
5.5192038 0.27824915
5.5196639 0.27868291
5.520124 0.27911666
5.5205841 0.27950572
5.5210442 0.27981327
5.5215043 0.28002267
5.5219644 0.28011725
5.5224245 0.28008035
5.5228846 0.27989531
5.5233447 0.27954547
5.5238048 0.27901418
5.5242649 0.27828478
5.5247249 0.27734059
5.525185 0.27614324
5.5256451 0.27451317
5.5261052 0.27248938
5.5265653 0.2701655
5.5270254 0.26763512
5.5274855 0.26499186
5.5279456 0.26232931
5.5284057 0.25974109
5.5288658 0.25732081
5.5293259 0.25516206
5.529786 0.25335847
5.530246 0.25194177
5.5307061 0.25064348
5.5311662 0.24941674
5.5316263 0.24825798
5.5320864 0.24716364
5.5325465 0.24613017
5.5330066 0.24515402
5.5334667 0.24423162
5.5339268 0.2433594
5.5343869 0.24253383
5.534847 0.24175133
5.5353071 0.241069
5.5357672 0.24065322
5.5362272 0.2404591
5.5366873 0.24042558
5.5371474 0.24049164
5.5376075 0.24059624
5.5380676 0.24067834
5.5385277 0.24067691
5.5389878 0.2405309
5.5394479 0.24017928
5.539908 0.23956102
5.5403681 0.23847082
5.5408282 0.23666221
5.5412883 0.23427128
5.5417483 0.23144455
5.5422084 0.22832852
5.5426685 0.2250697
5.5431286 0.2218146
5.5435887 0.21870971
5.5440488 0.21590156
5.5445089 0.21353664
5.544969 0.21176146
5.5454291 0.21047921
5.5458892 0.20942275
5.5463493 0.20857887
5.5468094 0.20793548
5.5472695 0.20748049
5.5477295 0.20720184
5.5481896 0.20708745
5.5486497 0.20712522
5.5491098 0.20730309
5.5495699 0.20760898
5.55003 0.20803225
5.5504901 0.20891532
5.5509502 0.21042386
5.5514103 0.21240668
5.5518704 0.21471259
5.5523305 0.2171904
5.5527906 0.21968892
5.5532507 0.22205696
5.5537107 0.22414334
5.5541708 0.22579686
5.5546309 0.22686634
5.555091 0.22719866
5.5555511 0.22665587
5.5560112 0.22534521
5.5564713 0.2234402
5.5569314 0.22111441
5.5573915 0.21854135
5.5578516 0.21589458
5.5583117 0.21334764
5.5587718 0.21107407
5.5592318 0.20924741
5.5596919 0.2080412
5.560152 0.20760454
5.5606121 0.20770946
5.5610722 0.20818216
5.5615323 0.20892924
5.5619924 0.20985728
5.5624525 0.21087287
5.5629126 0.21188259
5.5633727 0.21279304
5.5638328 0.21351079
5.5642929 0.21394243
5.564753 0.21399455
5.565213 0.21357402
5.5656731 0.21265996
5.5661332 0.21134747
5.5665933 0.2097408
5.5670534 0.20794417
5.5675135 0.2060618
5.5679736 0.20419794
5.5684337 0.2024568
5.5688938 0.20094263
5.5693539 0.19975964
5.569814 0.19901208
5.5702741 0.1987931
5.5707341 0.19907491
5.5711942 0.1997598
5.5716543 0.20074966
5.5721144 0.20194637
5.5725745 0.20325183
5.5730346 0.20456791
5.5734947 0.20579651
5.5739548 0.20683951
5.5744149 0.20759879
5.574875 0.20797625
5.5753351 0.2078262
5.5757952 0.20704829
5.5762553 0.20578166
5.5767153 0.20417512
5.5771754 0.20237746
5.5776355 0.20053748
5.5780956 0.19880398
5.5785557 0.19732578
5.5790158 0.19625166
5.5794759 0.19573042
5.579936 0.19591088
5.5803961 0.19683334
5.5808562 0.19831104
5.5813163 0.20022374
5.5817764 0.20245319
5.5822364 0.20488113
5.5826965 0.20738929
5.5831566 0.20985943
5.5836167 0.21217328
5.5840768 0.21421259
5.5845369 0.21585909
5.584997 0.21699453
5.5854571 0.21783798
5.5859172 0.21868423
5.5863773 0.21951602
5.5868374 0.22031604
5.5872975 0.221067
5.5877576 0.22175162
5.5882176 0.22235259
5.5886777 0.22285263
5.5891378 0.22323444
5.5895979 0.22348073
5.590058 0.22357556
5.5905181 0.22360888
5.5909782 0.22364011
5.5914383 0.22366493
5.5918984 0.22367903
5.5923585 0.22367811
5.5928186 0.22365785
5.5932787 0.22361394
5.5937387 0.22354206
5.5941988 0.2234379
5.5946589 0.22329716
5.595119 0.22311693
5.5955791 0.2229233
5.5960392 0.22272771
5.5964993 0.22253042
5.5969594 0.22233167
5.5974195 0.22213173
5.5978796 0.22193083
5.5983397 0.22172925
5.5987998 0.22152723
5.5992599 0.22132503
5.5997199 0.22112289
5.60018 0.22091932
5.6006401 0.22069902
5.6011002 0.2204624
5.6015603 0.22021445
5.6020204 0.21996015
5.6024805 0.21970446
5.6029406 0.21945239
5.6034007 0.2192089
5.6038608 0.21897897
5.6043209 0.21876759
5.604781 0.21857973
5.605241 0.21851686
5.6057011 0.21906452
5.6061612 0.22019224
5.6066213 0.22178535
5.6070814 0.22372916
5.6075415 0.225909
5.6080016 0.22821021
5.6084617 0.23051811
5.6089218 0.23271803
5.6093819 0.23469529
5.609842 0.23633522
5.6103021 0.2376268
5.6107622 0.23885168
5.6112222 0.24002509
5.6116823 0.24113594
5.6121424 0.24217313
5.6126025 0.24312558
5.6130626 0.24398218
5.6135227 0.24473185
5.6139828 0.24536348
5.6144429 0.24586598
5.614903 0.24622827
5.6153631 0.24630081
5.6158232 0.24584172
5.6162833 0.24495181
5.6167433 0.2437427
5.6172034 0.24232599
5.6176635 0.2408133
5.6181236 0.23931623
5.6185837 0.2379464
5.6190438 0.23681542
5.6195039 0.2360349
5.619964 0.23571645
5.6204241 0.23576156
5.6208842 0.23592967
5.6213443 0.23621858
5.6218044 0.23662751
5.6222645 0.23715566
5.6227245 0.23780224
5.6231846 0.23856645
5.6236447 0.23944752
5.6241048 0.24044464
5.6245649 0.24155703
5.625025 0.24278421
5.6254851 0.24423304
5.6259452 0.24594826
5.6264053 0.24786943
5.6268654 0.24993615
5.6273255 0.252088
5.6277856 0.25426455
5.6282456 0.2564054
5.6287057 0.25845013
5.6291658 0.26033832
5.6296259 0.26200955
5.630086 0.2634008
5.6305461 0.26438871
5.6310062 0.26499311
5.6314663 0.26529913
5.6319264 0.26539185
5.6323865 0.2653564
5.6328466 0.26527788
5.6333067 0.26524139
5.6337668 0.26533205
5.6342268 0.26563496
5.6346869 0.26623522
5.635147 0.26723275
5.6356071 0.26885474
5.6360672 0.27104403
5.6365273 0.27365889
5.6369874 0.27655757
5.6374475 0.27959833
5.6379076 0.28263944
5.6383677 0.28553914
5.6388278 0.28815571
5.6392879 0.29034739
5.6397479 0.29197245
5.640208 0.29290804
5.6406681 0.29323871
5.6411282 0.29308836
5.6415883 0.29256565
5.6420484 0.29177928
5.6425085 0.29083793
5.6429686 0.28985027
5.6434287 0.28892499
5.6438888 0.28817076
5.6443489 0.28769627
5.644809 0.2876102
5.6452691 0.28808767
5.6457291 0.28938714
5.6461892 0.29132841
5.6466493 0.29368826
5.6471094 0.29624346
5.6475695 0.29877078
5.6480296 0.30104699
5.6484897 0.30284887
5.6489498 0.30395319
5.6494099 0.30413672
5.64987 0.30317623
5.6503301 0.3012134
5.6507902 0.29913646
5.6512503 0.2970095
5.6517103 0.29484309
5.6521704 0.29264778
5.6526305 0.29043416
5.6530906 0.2882128
5.6535507 0.28599425
5.6540108 0.28378909
5.6544709 0.28160789
5.654931 0.27946123
5.6553911 0.27732582
5.6558512 0.27515629
5.6563113 0.27296704
5.6567714 0.27077356
5.6572314 0.26859134
5.6576915 0.26643585
5.6581516 0.2643226
5.6586117 0.26226705
5.6590718 0.2602847
5.6595319 0.25839104
5.659992 0.25660154
5.6604521 0.25532785
5.6609122 0.25491823
5.6613723 0.25524855
5.6618324 0.25619453
5.6622925 0.2576319
5.6627526 0.2594364
5.6632126 0.26148374
5.6636727 0.26364967
5.6641328 0.26580992
5.6645929 0.26784021
5.665053 0.26961986
5.6655131 0.2713695
5.6659732 0.27325506
5.6664333 0.27524209
5.6668934 0.2772961
5.6673535 0.27938261
5.6678136 0.28146715
5.6682737 0.28351524
5.6687337 0.28549241
5.6691938 0.28736417
5.6696539 0.28909606
5.670114 0.2906485
5.6705741 0.29188956
5.6710342 0.29279442
5.6714943 0.29339097
5.6719544 0.29370712
5.6724145 0.29377077
5.6728746 0.29360981
5.6733347 0.29325215
5.6737948 0.29272569
5.6742549 0.29205833
5.6747149 0.29127796
5.675175 0.29033753
5.6756351 0.28856524
5.6760952 0.28597397
5.6765553 0.28278798
5.6770154 0.27923154
5.6774755 0.27552891
5.6779356 0.27190435
5.6783957 0.26858211
5.6788558 0.26578646
5.6793159 0.26374167
5.679776 0.26267198
5.680236 0.26265622
5.6806961 0.26299426
5.6811562 0.26353851
5.6816163 0.26426249
5.6820764 0.2651397
5.6825365 0.26614368
5.6829966 0.26724794
5.6834567 0.268426
5.6839168 0.26965138
5.6843769 0.27089759
5.684837 0.27213817
5.6852971 0.27342693
5.6857572 0.27499759
5.6862172 0.27680324
5.6866773 0.27877183
5.6871374 0.28083129
5.6875975 0.28290958
5.6880576 0.28493464
5.6885177 0.28683441
5.6889778 0.28853683
5.6894379 0.28996986
5.689898 0.29106143
5.6903581 0.29115228
5.6908182 0.28913241
5.6912783 0.28538297
5.6917383 0.28033693
5.6921984 0.27442727
5.6926585 0.26808695
5.6931186 0.26174894
5.6935787 0.2558462
5.6940388 0.25081172
5.6944989 0.24707845
5.694959 0.24507937
5.6954191 0.24432175
5.6958792 0.24369087
5.6963393 0.24319924
5.6967994 0.24286772
5.6972595 0.24271715
5.6977195 0.24276836
5.6981796 0.24304219
5.6986397 0.24355949
5.6990998 0.24434111
5.6995599 0.24540787
5.70002 0.24678031
5.7004801 0.24830157
5.7009402 0.24983775
5.7014003 0.25140298
5.7018604 0.25301139
5.7023205 0.25467713
5.7027806 0.25641433
5.7032406 0.25823713
5.7037007 0.26015967
5.7041608 0.26219608
5.7046209 0.26436051
5.705081 0.2666663
5.7055411 0.26908857
5.7060012 0.27160173
5.7064613 0.2741948
5.7069214 0.27685681
5.7073815 0.27957679
5.7078416 0.28234375
5.7083017 0.28514674
5.7087618 0.28797476
5.7092218 0.29081686
5.7096819 0.29366205
5.710142 0.29653517
5.7106021 0.29991816
5.7110622 0.30384045
5.7115223 0.3081399
5.7119824 0.31265434
5.7124425 0.31722161
5.7129026 0.32167955
5.7133627 0.32586601
5.7138228 0.32961883
5.7142829 0.33277585
5.7147429 0.33517491
5.715203 0.33660402
5.7156631 0.33665917
5.7161232 0.33548221
5.7165833 0.33331592
5.7170434 0.33040309
5.7175035 0.32698651
5.7179636 0.32330895
5.7184237 0.31961321
5.7188838 0.31614207
5.7193439 0.31313831
5.719804 0.31084471
5.7202641 0.30930899
5.7207241 0.3078179
5.7211842 0.30633273
5.7216443 0.30491687
5.7221044 0.30363369
5.7225645 0.30254659
5.7230246 0.30171896
5.7234847 0.30121416
5.7239448 0.3010956
5.7244049 0.30142666
5.724865 0.30227072
5.7253251 0.30387338
5.7257852 0.30666308
5.7262452 0.31042732
5.7267053 0.31491769
5.7271654 0.31988578
5.7276255 0.32508317
5.7280856 0.33026145
5.7285457 0.33517221
5.7290058 0.33956702
5.7294659 0.34319748
5.729926 0.34581517
5.7303861 0.34764632
5.7308462 0.34943814
5.7313063 0.35120611
5.7317664 0.35294935
5.7322264 0.35466698
5.7326865 0.35635811
5.7331466 0.35802186
5.7336067 0.35965734
5.7340668 0.36126367
5.7345269 0.36283997
5.734987 0.36438536
5.7354471 0.36588172
5.7359072 0.36731786
5.7363673 0.36870664
5.7368274 0.37006092
5.7372875 0.3713936
5.7377475 0.37271753
5.7382076 0.3740456
5.7386677 0.37539068
5.7391278 0.37676564
5.7395879 0.37818337
5.740048 0.37966354
5.7405081 0.38190611
5.7409682 0.3851855
5.7414283 0.38923639
5.7418884 0.39379345
5.7423485 0.39859136
5.7428086 0.40336479
5.7432687 0.40784842
5.7437287 0.41177691
5.7441888 0.41488495
5.7446489 0.4169072
5.745109 0.41759648
5.7455691 0.41723367
5.7460292 0.41611812
5.7464893 0.4144016
5.7469494 0.41223584
5.7474095 0.40977261
5.7478696 0.40716366
5.7483297 0.40456074
5.7487898 0.40211559
5.7492498 0.39997998
5.7497099 0.39830565
5.75017 0.39719462
5.7506301 0.39622605
5.7510902 0.39529162
5.7515503 0.39441953
5.7520104 0.39363802
5.7524705 0.39297533
5.7529306 0.39245967
5.7533907 0.39211928
5.7538508 0.39198238
5.7543109 0.39207721
5.754771 0.39243199
5.755231 0.39317141
5.7556911 0.39481414
5.7561512 0.39727091
5.7566113 0.40034845
5.7570714 0.40385354
5.7575315 0.40759294
5.7579916 0.41137339
5.7584517 0.41500167
5.7589118 0.41828454
5.7593719 0.42102875
5.759832 0.42304107
5.7602921 0.42431088
5.7607522 0.42538224
5.7612122 0.4262846
5.7616723 0.42699065
5.7621324 0.42747307
5.7625925 0.42770455
5.7630526 0.42765777
5.7635127 0.42730542
5.7639728 0.42662018
5.7644329 0.42557474
5.764893 0.42414178
5.7653531 0.4223259
5.7658132 0.42021623
5.7662733 0.41787015
5.7667333 0.41534282
5.7671934 0.41268942
5.7676535 0.40996514
5.7681136 0.40722516
5.7685737 0.40452464
5.7690338 0.40191878
5.7694939 0.39946274
5.769954 0.3972117
5.7704141 0.39510567
5.7708742 0.39302639
5.7713343 0.39101828
5.7717944 0.38912716
5.7722545 0.38739886
5.7727145 0.3858792
5.7731746 0.384614
5.7736347 0.38364908
5.7740948 0.38303027
5.7745549 0.38280338
5.775015 0.38301501
5.7754751 0.38439898
5.7759352 0.38735124
5.7763953 0.39154596
5.7768554 0.39665734
5.7773155 0.40235953
5.7777756 0.40832673
5.7782356 0.41423311
5.7786957 0.41975284
5.7791558 0.42456011
5.7796159 0.42832909
5.780076 0.43075598
5.7805361 0.43261805
5.7809962 0.43444001
5.7814563 0.4362223
5.7819164 0.43796534
5.7823765 0.43966957
5.7828366 0.44133541
5.7832967 0.44296329
5.7837568 0.44455363
5.7842168 0.44610688
5.7846769 0.44762345
5.785137 0.44912297
5.7855971 0.45087674
5.7860572 0.45287465
5.7865173 0.45498947
5.7869774 0.45709394
5.7874375 0.45906084
5.7878976 0.46076291
5.7883577 0.46207292
5.7888178 0.46286363
5.7892779 0.4630078
5.7897379 0.46237819
5.790198 0.46090729
5.7906581 0.45900922
5.7911182 0.45683006
5.7915783 0.45442091
5.7920384 0.45183289
5.7924985 0.44911712
5.7929586 0.44632471
5.7934187 0.44350677
5.7938788 0.44071442
5.7943389 0.43799877
5.794799 0.43541094
5.7952591 0.43296982
5.7957191 0.43055472
5.7961792 0.42814947
5.7966393 0.42575575
5.7970994 0.42337522
5.7975595 0.42100956
5.7980196 0.41866044
5.7984797 0.41632951
5.7989398 0.41401846
5.7993999 0.41172896
5.79986 0.40946266
5.8003201 0.40739923
5.8007802 0.40603225
5.8012402 0.40533249
5.8017003 0.40523561
5.8021604 0.40567729
5.8026205 0.4065932
5.8030806 0.40791903
5.8035407 0.40959045
5.8040008 0.41154312
5.8044609 0.41371273
5.804921 0.41603496
5.8053811 0.41897049
5.8058412 0.423295
5.8063013 0.4287112
5.8067614 0.43489798
5.8072214 0.44153423
5.8076815 0.44829884
5.8081416 0.45487068
5.8086017 0.46092864
5.8090618 0.46615162
5.8095219 0.47021849
5.809982 0.47280814
5.8104421 0.4743505
5.8109022 0.47560481
5.8113623 0.4765721
5.8118224 0.47725225
5.8122825 0.47764514
5.8127425 0.47775065
5.8132026 0.47756865
5.8136627 0.47709903
5.8141228 0.47634165
5.8145829 0.47529641
5.815043 0.47396315
5.8155031 0.47235208
5.8159632 0.47051308
5.8164233 0.46850524
5.8168834 0.46638759
5.8173435 0.46421922
5.8178036 0.46205917
5.8182637 0.45996651
5.8187237 0.4580003
5.8191838 0.4562196
5.8196439 0.45468347
5.820104 0.45345287
5.8205641 0.45260068
5.8210242 0.45207683
5.8214843 0.45179433
5.8219444 0.45166622
5.8224045 0.4516055
5.8228646 0.45152518
5.8233247 0.45133829
5.8237848 0.45095784
5.8242448 0.45029685
5.8247049 0.44926833
5.825165 0.44780456
5.8256251 0.44607208
5.8260852 0.44415099
5.8265453 0.44206759
5.8270054 0.43984815
5.8274655 0.43751896
5.8279256 0.4351063
5.8283857 0.43263646
5.8288458 0.43013572
5.8293059 0.42763037
5.829766 0.42514669
5.830226 0.42261681
5.8306861 0.41953439
5.8311462 0.41595995
5.8316063 0.41206103
5.8320664 0.40800517
5.8325265 0.40395993
5.8329866 0.40009284
5.8334467 0.39657145
5.8339068 0.39356331
5.8343669 0.39123595
5.834827 0.38975693
5.8352871 0.38943587
5.8357471 0.39077116
5.8362072 0.39352547
5.8366673 0.39739885
5.8371274 0.40209134
5.8375875 0.40730298
5.8380476 0.4127338
5.8385077 0.41808384
5.8389678 0.42305315
5.8394279 0.42734176
5.839888 0.43064972
5.8403481 0.43308462
5.8408082 0.43547197
5.8412683 0.43784484
5.8417283 0.44019699
5.8421884 0.44252215
5.8426485 0.44481409
5.8431086 0.44706656
5.8435687 0.44927331
5.8440288 0.45142808
5.8444889 0.45352464
5.844949 0.45555672
5.8454091 0.45752254
5.8458692 0.4594235
5.8463293 0.46125497
5.8467894 0.46301224
5.8472494 0.46469063
5.8477095 0.46628543
5.8481696 0.46779193
5.8486297 0.46920545
5.8490898 0.47052127
5.8495499 0.47173471
5.85001 0.47284095
5.8504701 0.47360266
5.8509302 0.47384371
5.8513903 0.47362125
5.8518504 0.47299242
5.8523105 0.47201437
5.8527706 0.47074425
5.8532306 0.4692392
5.8536907 0.46755638
5.8541508 0.46575293
5.8546109 0.46388601
5.855071 0.46199723
5.8555311 0.45936736
5.8559912 0.4557658
5.8564513 0.45145183
5.8569114 0.44668469
5.8573715 0.44172364
5.8578316 0.43682795
5.8582917 0.43225686
5.8587518 0.42826964
5.8592118 0.42512554
5.8596719 0.42308382
5.860132 0.4223555
5.8605921 0.42229732
5.8610522 0.4226156
5.8615123 0.42329089
5.8619724 0.42430373
5.8624325 0.42563467
5.8628926 0.42726425
5.8633527 0.42917304
5.8638128 0.43134156
5.8642729 0.43375038
5.8647329 0.43638004
5.865193 0.439198
5.8656531 0.44207813
5.8661132 0.44498655
5.8665733 0.44791507
5.8670334 0.45085547
5.8674935 0.45379956
5.8679536 0.45673913
5.8684137 0.45966598
5.8688738 0.4625719
5.8693339 0.46544869
5.869794 0.46828815
5.8702541 0.47108356
5.8707141 0.47384012
5.8711742 0.47656516
5.8716343 0.47926554
5.8720944 0.48194811
5.8725545 0.48461973
5.8730146 0.48728724
5.8734747 0.48995752
5.8739348 0.49263741
5.8743949 0.49533376
5.874855 0.49805344
5.8753151 0.5009971
5.8757752 0.50467259
5.8762352 0.50893935
5.8766953 0.51361258
5.8771554 0.51850746
5.8776155 0.52343919
5.8780756 0.52822296
5.8785357 0.53267397
5.8789958 0.5366074
5.8794559 0.53983845
5.879916 0.54218231
5.8803761 0.54328958
5.8808362 0.54291202
5.8812963 0.54131979
5.8817564 0.5387939
5.8822164 0.53561532
5.8826765 0.53206506
5.8831366 0.52842409
5.8835967 0.52497341
5.8840568 0.52199401
5.8845169 0.51976687
5.884977 0.51857299
5.8854371 0.51807611
5.8858972 0.5176361
5.8863573 0.51726055
5.8868174 0.51695866
5.8872775 0.51673964
5.8877375 0.51661268
5.8881976 0.51658698
5.8886577 0.51667174
5.8891178 0.51687615
5.8895779 0.51720942
5.890038 0.51768225
5.8904981 0.51853281
5.8909582 0.51985034
5.8914183 0.52152225
5.8918784 0.52343597
5.8923385 0.52547892
5.8927986 0.52753851
5.8932587 0.52950218
5.8937187 0.53125734
5.8941788 0.5326914
5.8946389 0.5336918
5.895099 0.53413308
5.8955591 0.53361411
5.8960192 0.53215461
5.8964793 0.52998015
5.8969394 0.52731634
5.8973995 0.52438875
5.8978596 0.52142296
5.8983197 0.51864457
5.8987798 0.51627916
5.8992398 0.51455231
5.8996999 0.51368962
5.90016 0.51384677
5.9006201 0.5143402
5.9010802 0.51493713
5.9015403 0.51563424
5.9020004 0.51642824
5.9024605 0.51731583
5.9029206 0.51829371
5.9033807 0.51935857
5.9038408 0.52050713
5.9043009 0.52173607
5.904761 0.5230421
5.905221 0.52441767
5.9056811 0.52583571
5.9061412 0.52729769
5.9066013 0.52881053
5.9070614 0.53038114
5.9075215 0.53201642
5.9079816 0.53372328
5.9084417 0.53550862
5.9089018 0.53737936
5.9093619 0.53934241
5.909822 0.54140467
5.9102821 0.54369839
5.9107421 0.54665574
5.9112022 0.55018408
5.9116623 0.55413696
5.9121224 0.55836797
5.9125825 0.56273068
5.9130426 0.56707866
5.9135027 0.5712655
5.9139628 0.57514476
5.9144229 0.57857001
5.914883 0.58139484
5.9153431 0.58361856
5.9158032 0.58554244
5.9162633 0.58720479
5.9167233 0.58862881
5.9171834 0.58983768
5.9176435 0.59085459
5.9181036 0.59170274
5.9185637 0.59240531
5.9190238 0.59298549
5.9194839 0.59346647
5.919944 0.59387144
5.9204041 0.59415593
5.9208642 0.5942306
5.9213243 0.59410703
5.9217844 0.59379806
5.9222444 0.59331657
5.9227045 0.5926754
5.9231646 0.59188742
5.9236247 0.59096547
5.9240848 0.58992243
5.9245449 0.58877113
5.925005 0.58752436
5.9254651 0.58552934
5.9259252 0.58233567
5.9263853 0.57821484
5.9268454 0.57343833
5.9273055 0.56827763
5.9277656 0.56300424
5.9282256 0.55788965
5.9286857 0.55320534
5.9291458 0.54922281
5.9296059 0.54621354
5.930066 0.54445461
5.9305261 0.54441402
5.9309862 0.54599182
5.9314463 0.54880941
5.9319064 0.55248822
5.9323665 0.55664966
5.9328266 0.56091515
5.9332867 0.56490611
5.9337467 0.56824396
5.9342068 0.5705501
5.9346669 0.57144596
5.935127 0.57061313
5.9355871 0.56890853
5.9360472 0.56680543
5.9365073 0.56440525
5.9369674 0.56180943
5.9374275 0.55911937
5.9378876 0.55643652
5.9383477 0.55386229
5.9388078 0.55149811
5.9392679 0.5494454
5.9397279 0.54780559
5.940188 0.54662627
5.9406481 0.54550891
5.9411082 0.5443797
5.9415683 0.5432736
5.9420284 0.54222558
5.9424885 0.54127062
5.9429486 0.54044368
5.9434087 0.53977973
5.9438688 0.53931375
5.9443289 0.5390807
5.944789 0.53911556
5.945249 0.53943102
5.9457091 0.53992347
5.9461692 0.54055137
5.9466293 0.54128701
5.9470894 0.54210265
5.9475495 0.54297058
5.9480096 0.54386306
5.9484697 0.54475237
5.9489298 0.54561078
5.9493899 0.54641057
5.94985 0.54712401
5.9503101 0.54773671
5.9507702 0.54827384
5.9512302 0.54873315
5.9516903 0.54910966
5.9521504 0.5493984
5.9526105 0.54959438
5.9530706 0.54969264
5.9535307 0.54968818
5.9539908 0.54957605
5.9544509 0.54935125
5.954911 0.54900883
5.9553711 0.54778705
5.9558312 0.54440298
5.9562913 0.53926207
5.9567514 0.53281614
5.9572114 0.52551703
5.9576715 0.51781657
5.9581316 0.51016661
5.9585917 0.50301896
5.9590518 0.49682548
5.9595119 0.49203799
5.959972 0.48910832
5.9604321 0.48768556
5.9608922 0.48685196
5.9613523 0.48648937
5.9618124 0.48648266
5.9622725 0.4867167
5.9627325 0.48707637
5.9631926 0.48744653
5.9636527 0.48771206
5.9641128 0.48775782
5.9645729 0.48746868
5.965033 0.48672835
5.9654931 0.48522544
5.9659532 0.482924
5.9664133 0.48003024
5.9668734 0.4767504
5.9673335 0.47329068
5.9677936 0.46985732
5.9682537 0.46665652
5.9687137 0.46389452
5.9691738 0.46177752
5.9696339 0.46051175
5.970094 0.46035512
5.9705541 0.46294918
5.9710142 0.46852537
5.9714743 0.4764421
5.9719344 0.48605775
5.9723945 0.49673071
5.9728546 0.50781939
5.9733147 0.51868217
5.9737748 0.52867745
5.9742348 0.53716363
5.9746949 0.54349909
5.975155 0.5472071
5.9756151 0.54994126
5.9760752 0.55230237
5.9765353 0.55430064
5.9769954 0.55594624
5.9774555 0.55724936
5.9779156 0.55822019
5.9783757 0.5588689
5.9788358 0.55920569
5.9792959 0.55924075
5.979756 0.55898424
5.980216 0.55832256
5.9806761 0.55652113
5.9811362 0.55368768
5.9815963 0.55010051
5.9820564 0.54603791
5.9825165 0.54177818
5.9829766 0.53759961
5.9834367 0.5337805
5.9838968 0.53059915
5.9843569 0.52833385
5.984817 0.52726289
5.9852771 0.52800881
5.9857371 0.53183579
5.9861972 0.53822056
5.9866573 0.54646381
5.9871174 0.55586624
5.9875775 0.56572853
5.9880376 0.57535139
5.9884977 0.5840355
5.9889578 0.59108157
5.9894179 0.59579027
5.989878 0.59746232
5.9903381 0.59647971
5.9907982 0.59527596
5.9912583 0.5939811
5.9917183 0.59259248
5.9921784 0.59110743
5.9926385 0.58952329
5.9930986 0.5878374
5.9935587 0.58604708
5.9940188 0.58414968
5.9944789 0.58214254
5.994939 0.58002299
5.9953991 0.57781355
5.9958592 0.57556056
5.9963193 0.57327533
5.9967794 0.57096863
5.9972394 0.56865122
5.9976995 0.56633388
5.9981596 0.56402737
5.9986197 0.56174246
5.9990798 0.55948992
5.9995399 0.55728051
6 0.555125
