# Supplementary material for: Structural motifs of gold cluster anions with 17 to 69 atoms
Source: Nat Commun. 2026 Apr 10;17:5099. doi: 10.1038/s41467-026-71649-9 (PMC13246909; doi:10.1038/s41467-026-71649-9)
Supplement: Supplementary file 5 — Source Data [file 41467_2026_71649_MOESM5_ESM.zip › Figure2/48_th_red.dat]

3.7 0
3.7004601 0
3.7009202 0
3.7013803 0
3.7018404 0
3.7023005 0
3.7027606 0
3.7032206 0
3.7036807 0
3.7041408 0
3.7046009 0
3.705061 0
3.7055211 0
3.7059812 0
3.7064413 0
3.7069014 0
3.7073615 0
3.7078216 0
3.7082817 0
3.7087417 0
3.7092018 0
3.7096619 0
3.710122 0
3.7105821 0
3.7110422 0
3.7115023 0
3.7119624 0
3.7124225 0
3.7128826 0
3.7133427 0
3.7138028 0
3.7142629 0
3.7147229 0
3.715183 0
3.7156431 0
3.7161032 0
3.7165633 0
3.7170234 0
3.7174835 0
3.7179436 0
3.7184037 0
3.7188638 0
3.7193239 0
3.719784 0
3.720244 0
3.7207041 0
3.7211642 0
3.7216243 0
3.7220844 0
3.7225445 0
3.7230046 0
3.7234647 0
3.7239248 0
3.7243849 0
3.724845 0
3.7253051 0
3.7257652 0
3.7262252 0
3.7266853 0
3.7271454 0
3.7276055 0
3.7280656 0
3.7285257 0
3.7289858 0
3.7294459 0
3.729906 0
3.7303661 0
3.7308262 0
3.7312863 0
3.7317463 0
3.7322064 0
3.7326665 0
3.7331266 0
3.7335867 0
3.7340468 0
3.7345069 0
3.734967 0
3.7354271 0
3.7358872 0
3.7363473 0
3.7368074 0
3.7372675 0
3.7377275 0
3.7381876 0
3.7386477 0
3.7391078 0
3.7395679 0
3.740028 0
3.7404881 0
3.7409482 0
3.7414083 0
3.7418684 0
3.7423285 0
3.7427886 0
3.7432486 0
3.7437087 0
3.7441688 0
3.7446289 0
3.745089 0
3.7455491 0
3.7460092 0
3.7464693 0
3.7469294 0
3.7473895 0
3.7478496 0
3.7483097 0
3.7487698 0
3.7492298 0
3.7496899 0
3.75015 0
3.7506101 0
3.7510702 0
3.7515303 0
3.7519904 0
3.7524505 0
3.7529106 0
3.7533707 0
3.7538308 0
3.7542909 0
3.754751 0
3.755211 0
3.7556711 0
3.7561312 0
3.7565913 0
3.7570514 0
3.7575115 0
3.7579716 0
3.7584317 0
3.7588918 0
3.7593519 0
3.759812 0
3.7602721 0
3.7607321 0
3.7611922 0
3.7616523 0
3.7621124 0
3.7625725 0
3.7630326 0
3.7634927 0
3.7639528 0
3.7644129 0
3.764873 0
3.7653331 0
3.7657932 0
3.7662533 0
3.7667133 0
3.7671734 0
3.7676335 0
3.7680936 0
3.7685537 0
3.7690138 0
3.7694739 0
3.769934 0
3.7703941 0
3.7708542 0
3.7713143 0
3.7717744 0
3.7722344 0
3.7726945 0
3.7731546 0
3.7736147 0
3.7740748 0
3.7745349 0
3.774995 0
3.7754551 0
3.7759152 0
3.7763753 0
3.7768354 0
3.7772955 0
3.7777556 0
3.7782156 0
3.7786757 0
3.7791358 0
3.7795959 0
3.780056 0
3.7805161 0
3.7809762 0
3.7814363 0
3.7818964 0
3.7823565 0
3.7828166 0
3.7832767 0
3.7837367 0
3.7841968 0
3.7846569 0
3.785117 0
3.7855771 0
3.7860372 0
3.7864973 0
3.7869574 0
3.7874175 0
3.7878776 0
3.7883377 0
3.7887978 0
3.7892579 0
3.7897179 0
3.790178 0
3.7906381 0
3.7910982 0
3.7915583 0
3.7920184 0
3.7924785 0
3.7929386 0
3.7933987 0
3.7938588 0
3.7943189 0
3.794779 0
3.795239 0
3.7956991 0
3.7961592 0
3.7966193 0
3.7970794 0
3.7975395 0
3.7979996 0
3.7984597 0
3.7989198 0
3.7993799 0
3.79984 0
3.8003001 0
3.8007602 0
3.8012202 0
3.8016803 0
3.8021404 0
3.8026005 0
3.8030606 0
3.8035207 0
3.8039808 0
3.8044409 0
3.804901 0
3.8053611 0
3.8058212 0
3.8062813 0
3.8067413 0
3.8072014 0
3.8076615 0
3.8081216 0
3.8085817 0
3.8090418 0
3.8095019 0
3.809962 0
3.8104221 0
3.8108822 0
3.8113423 0
3.8118024 0
3.8122625 0
3.8127225 0
3.8131826 0
3.8136427 0
3.8141028 0
3.8145629 0
3.815023 0
3.8154831 0
3.8159432 0
3.8164033 0
3.8168634 0
3.8173235 0
3.8177836 0
3.8182436 0
3.8187037 0
3.8191638 0
3.8196239 0
3.820084 0
3.8205441 0
3.8210042 0
3.8214643 0
3.8219244 0
3.8223845 0
3.8228446 0
3.8233047 0
3.8237648 0
3.8242248 0
3.8246849 0
3.825145 0
3.8256051 0
3.8260652 0
3.8265253 0
3.8269854 0
3.8274455 0
3.8279056 0
3.8283657 0
3.8288258 0
3.8292859 7.8372873e-13
3.8297459 3.7371009e-11
3.830206 1.2581263e-10
3.8306661 2.6222401e-10
3.8311262 4.4272056e-10
3.8315863 6.6341767e-10
3.8320464 9.2043076e-10
3.8325065 1.2098752e-09
3.8329666 1.5278665e-09
3.8334267 1.87052e-09
3.8338868 2.2339511e-09
3.8343469 2.6142752e-09
3.834807 3.0076077e-09
3.8352671 3.4100641e-09
3.8357271 3.8177597e-09
3.8361872 4.22681e-09
3.8366473 4.6333303e-09
3.8371074 5.0334361e-09
3.8375675 5.4232428e-09
3.8380276 5.7988657e-09
3.8384877 6.1564204e-09
3.8389478 6.5691592e-09
3.8394079 7.4872106e-09
3.839868 8.9498915e-09
3.8403281 1.0916111e-08
3.8407882 1.3344777e-08
3.8412482 1.61948e-08
3.8417083 1.9425088e-08
3.8421684 2.2994549e-08
3.8426285 2.6862093e-08
3.8430886 3.0986629e-08
3.8435487 3.5327065e-08
3.8440088 3.9842311e-08
3.8444689 4.4491274e-08
3.844929 4.9232865e-08
3.8453891 5.4025991e-08
3.8458492 5.8829563e-08
3.8463093 6.3602487e-08
3.8467694 6.8303675e-08
3.8472294 7.2892033e-08
3.8476895 7.7326472e-08
3.8481496 8.15659e-08
3.8486097 8.7722217e-08
3.8490698 9.9561835e-08
3.8495299 1.1676997e-07
3.84999 1.389393e-07
3.8504501 1.6566253e-07
3.8509102 1.9653234e-07
3.8513703 2.3114142e-07
3.8518304 2.6908246e-07
3.8522905 3.0994815e-07
3.8527506 3.5333118e-07
3.8532106 3.9882424e-07
3.8536707 4.4602002e-07
3.8541308 4.9451121e-07
3.8545909 5.438905e-07
3.855051 5.9375057e-07
3.8555111 6.4368413e-07
3.8559712 6.9328385e-07
3.8564313 7.4214243e-07
3.8568914 7.8985255e-07
3.8573515 8.3600691e-07
3.8578116 8.808387e-07
3.8582717 9.5511878e-07
3.8587317 1.0737309e-06
3.8591918 1.233556e-06
3.8596519 1.431475e-06
3.860112 1.664369e-06
3.8605721 1.929119e-06
3.8610322 2.2226057e-06
3.8614923 2.5417104e-06
3.8619524 2.8833139e-06
3.8624125 3.2442972e-06
3.8628726 3.6215413e-06
3.8633327 4.0119271e-06
3.8637928 4.4123356e-06
3.8642529 4.8196479e-06
3.8647129 5.2307448e-06
3.865173 5.6425073e-06
3.8656331 6.0518165e-06
3.8660932 6.4555533e-06
3.8665533 6.8505986e-06
3.8670134 7.2338334e-06
3.8674735 7.6405831e-06
3.8679336 8.2997343e-06
3.8683937 9.2337667e-06
3.8688538 1.042358e-05
3.8693139 1.1850074e-05
3.869774 1.3494149e-05
3.870234 1.5336704e-05
3.8706941 1.7358639e-05
3.8711542 1.9540854e-05
3.8716143 2.1864248e-05
3.8720744 2.4309723e-05
3.8725345 2.6858176e-05
3.8729946 2.9490508e-05
3.8734547 3.2187619e-05
3.8739148 3.4930409e-05
3.8743749 3.7699777e-05
3.874835 4.0476623e-05
3.8752951 4.3241847e-05
3.8757552 4.5976349e-05
3.8762152 4.8661028e-05
3.8766753 5.1276784e-05
3.8771354 5.4343306e-05
3.8775955 5.8830386e-05
3.8780556 6.4672011e-05
3.8785157 7.17767e-05
3.8789758 8.0052969e-05
3.8794359 8.9409335e-05
3.879896 9.9754314e-05
3.8803561 0.00011099642
3.8808162 0.00012304418
3.8812763 0.0001358061
3.8817363 0.0001491907
3.8821964 0.0001631065
3.8826565 0.00017746201
3.8831166 0.00019216576
3.8835767 0.00020712625
3.8840368 0.00022225201
3.8844969 0.00023745155
3.884957 0.00025263339
3.8854171 0.00026770604
3.8858772 0.00028257802
3.8863373 0.00029723368
3.8867974 0.00031551525
3.8872575 0.00033937412
3.8877175 0.00036847565
3.8881776 0.00040248517
3.8886377 0.00044106804
3.8890978 0.00048388959
3.8895579 0.00053061518
3.890018 0.00058091014
3.8904781 0.00063443982
3.8909382 0.00069086957
3.8913983 0.00074986473
3.8918584 0.00081109064
3.8923185 0.00087421265
3.8927786 0.00093889611
3.8932386 0.0010048063
3.8936987 0.0010716087
3.8941588 0.0011389686
3.8946189 0.0012065512
3.895079 0.0012740221
3.8955391 0.0013410464
3.8959992 0.0014094945
3.8964593 0.0014928751
3.8969194 0.0015928019
3.8973795 0.0017083802
3.8978396 0.0018387155
3.8982997 0.0019829129
3.8987598 0.0021400779
3.8992198 0.0023093157
3.8996799 0.0024897317
3.90014 0.0026804312
3.9006001 0.0028805196
3.9010602 0.0030891021
3.9015203 0.0033052841
3.9019804 0.0035281709
3.9024405 0.0037568678
3.9029006 0.0039904802
3.9033607 0.0042281133
3.9038208 0.0044688725
3.9042809 0.0047118632
3.9047409 0.0049561906
3.905201 0.0052009601
3.9056611 0.0054584555
3.9061212 0.0057530286
3.9065813 0.0060837998
3.9070414 0.0064492294
3.9075015 0.0068477773
3.9079616 0.0072779039
3.9084217 0.0077380691
3.9088818 0.0082267332
3.9093419 0.0087423564
3.909802 0.0092833987
3.9102621 0.0098483203
3.9107221 0.010435581
3.9111822 0.011043642
3.9116423 0.011670962
3.9121024 0.012316003
3.9125625 0.012977223
3.9130226 0.013653083
3.9134827 0.014342044
3.9139428 0.015042566
3.9144029 0.015753108
3.914863 0.016472645
3.9153231 0.017229358
3.9157832 0.018039533
3.9162432 0.018902405
3.9167033 0.01981721
3.9171634 0.020783184
3.9176235 0.021799562
3.9180836 0.022865581
3.9185437 0.023980476
3.9190038 0.025143483
3.9194639 0.026353838
3.919924 0.027610776
3.9203841 0.028913533
3.9208442 0.030261344
3.9213043 0.031653446
3.9217644 0.033089075
3.9222244 0.034567465
3.9226845 0.036087853
3.9231446 0.037649474
3.9236047 0.039251565
3.9240648 0.04089336
3.9245249 0.042573465
3.924985 0.044288211
3.9254451 0.046039223
3.9259052 0.047829013
3.9263653 0.049660094
3.9268254 0.051534979
3.9272855 0.05345618
3.9277455 0.05542621
3.9282056 0.057447581
3.9286657 0.059522806
3.9291258 0.061654398
3.9295859 0.063844868
3.930046 0.06609673
3.9305061 0.068412496
3.9309662 0.070794679
3.9314263 0.073245791
3.9318864 0.075768344
3.9323465 0.078364852
3.9328066 0.081037827
3.9332667 0.083789781
3.9337267 0.086623227
3.9341868 0.089519853
3.9346469 0.092438281
3.935107 0.09537546
3.9355671 0.098329454
3.9360272 0.10129833
3.9364873 0.10428014
3.9369474 0.10727296
3.9374075 0.11027486
3.9378676 0.11328388
3.9383277 0.1162981
3.9387878 0.11931558
3.9392478 0.12233439
3.9397079 0.12535259
3.940168 0.12836823
3.9406281 0.13137939
3.9410882 0.13438413
3.9415483 0.13738052
3.9420084 0.14036661
3.9424685 0.14334046
3.9429286 0.14630016
3.9433887 0.14924384
3.9438488 0.15217593
3.9443089 0.1550997
3.944769 0.15801522
3.945229 0.16092254
3.9456891 0.1638217
3.9461492 0.16671276
3.9466093 0.16959578
3.9470694 0.1724708
3.9475295 0.17533787
3.9479896 0.17819704
3.9484497 0.18104838
3.9489098 0.18389192
3.9493699 0.18672773
3.94983 0.18955585
3.9502901 0.19237633
3.9507502 0.19518923
3.9512102 0.1979946
3.9516703 0.20079249
3.9521304 0.20358294
3.9525905 0.20636603
3.9530506 0.2091241
3.9535107 0.2117406
3.9539708 0.21419858
3.9544309 0.21650327
3.954891 0.2186599
3.9553511 0.2206737
3.9558112 0.22254992
3.9562713 0.22429379
3.9567313 0.22591054
3.9571914 0.2274054
3.9576515 0.22878362
3.9581116 0.23005043
3.9585717 0.23121106
3.9590318 0.23227075
3.9594919 0.23323473
3.959952 0.23410825
3.9604121 0.23489652
3.9608722 0.2356048
3.9613323 0.2362383
3.9617924 0.23680228
3.9622525 0.23730196
3.9627125 0.23772922
3.9631726 0.23805777
3.9636327 0.23828394
3.9640928 0.2384048
3.9645529 0.2384174
3.965013 0.23831881
3.9654731 0.23810609
3.9659332 0.2377763
3.9663933 0.23732649
3.9668534 0.23675373
3.9673135 0.23605507
3.9677736 0.23522759
3.9682336 0.23426833
3.9686937 0.23317436
3.9691538 0.23194274
3.9696139 0.23057053
3.970074 0.22905479
3.9705341 0.22739258
3.9709942 0.22558095
3.9714543 0.22361698
3.9719144 0.2214989
3.9723745 0.21930404
3.9728346 0.21707961
3.9732947 0.21482479
3.9737548 0.21253877
3.9742148 0.21022074
3.9746749 0.20786988
3.975135 0.20548539
3.9755951 0.20306644
3.9760552 0.20061221
3.9765153 0.19812191
3.9769754 0.1955947
3.9774355 0.19302978
3.9778956 0.19042634
3.9783557 0.18778355
3.9788158 0.1851006
3.9792759 0.18237669
3.9797359 0.17961099
3.980196 0.17680269
3.9806561 0.17395098
3.9811162 0.17105504
3.9815763 0.16811419
3.9820364 0.16513043
3.9824965 0.16210839
3.9829566 0.15905277
3.9834167 0.15596827
3.9838768 0.15285959
3.9843369 0.14973145
3.984797 0.14658855
3.9852571 0.1434356
3.9857171 0.14027729
3.9861772 0.13711835
3.9866373 0.13396347
3.9870974 0.13081735
3.9875575 0.12768472
3.9880176 0.12457026
3.9884777 0.12147869
3.9889378 0.11841471
3.9893979 0.11538303
3.989858 0.11238835
3.9903181 0.10943538
3.9907782 0.10652883
3.9912382 0.1036665
3.9916983 0.10083653
3.9921584 0.098039095
3.9926185 0.095274751
3.9930786 0.09254407
3.9935387 0.089847621
3.9939988 0.087185974
3.9944589 0.084559697
3.994919 0.08196936
3.9953791 0.07941553
3.9958392 0.076898778
3.9962993 0.074419673
3.9967594 0.071978783
3.9972194 0.069576677
3.9976795 0.067213924
3.9981396 0.064891094
3.9985997 0.062608755
3.9990598 0.060367476
3.9995199 0.058167826
3.99998 0.056010375
4.0004401 0.053895815
4.0009002 0.051833441
4.0013603 0.049828527
4.0018204 0.04788074
4.0022805 0.045989748
4.0027405 0.044155217
4.0032006 0.042376816
4.0036607 0.040654211
4.0041208 0.038987071
4.0045809 0.037375061
4.005041 0.035817851
4.0055011 0.034315106
4.0059612 0.032866495
4.0064213 0.031471685
4.0068814 0.030130343
4.0073415 0.028842136
4.0078016 0.027606732
4.0082617 0.026423799
4.0087217 0.025293003
4.0091818 0.024214012
4.0096419 0.023186493
4.010102 0.022206185
4.0105621 0.021245738
4.0110222 0.020301254
4.0114823 0.019374306
4.0119424 0.018466468
4.0124025 0.017579312
4.0128626 0.016714412
4.0133227 0.015873341
4.0137828 0.015057673
4.0142428 0.01426898
4.0147029 0.013508835
4.015163 0.012778812
4.0156231 0.012080485
4.0160832 0.011415425
4.0165433 0.010785207
4.0170034 0.010191404
4.0174635 0.0096355888
4.0179236 0.0091193345
4.0183837 0.0086442145
4.0188438 0.0082118019
4.0193039 0.00782367
4.019764 0.0074669927
4.020224 0.0071127136
4.0206841 0.0067609878
4.0211442 0.0064129461
4.0216043 0.0060697192
4.0220644 0.0057324377
4.0225245 0.0054022323
4.0229846 0.0050802338
4.0234447 0.0047675728
4.0239048 0.00446538
4.0243649 0.004174786
4.024825 0.0038969217
4.0252851 0.0036329176
4.0257451 0.0033839044
4.0262052 0.0031510129
4.0266653 0.0029353737
4.0271254 0.0027381176
4.0275855 0.0025603751
4.0280456 0.002403277
4.0285057 0.002267954
4.0289658 0.0021553461
4.0294259 0.0020512264
4.029886 0.0019465425
4.0303461 0.0018417723
4.0308062 0.0017373939
4.0312663 0.0016338851
4.0317263 0.001531724
4.0321864 0.0014313887
4.0326465 0.001333357
4.0331066 0.001238107
4.0335667 0.0011461167
4.0340268 0.001057864
4.0344869 0.00097382703
4.034947 0.0008944837
4.0354071 0.00082031202
4.0358672 0.00075178999
4.0363273 0.00068939559
4.0367874 0.00063360682
4.0372474 0.00058490168
4.0377075 0.00054375815
4.0381676 0.00051065423
4.0386277 0.00048509529
4.0390878 0.00046043804
4.0395479 0.0004354564
4.040008 0.00041029388
4.0404681 0.00038509401
4.0409282 0.00036000028
4.0413883 0.00033515621
4.0418484 0.00031070531
4.0423085 0.0002867911
4.0427686 0.00026355709
4.0432286 0.0002411468
4.0436887 0.00021970372
4.0441488 0.00019937139
4.0446089 0.0001802933
4.045069 0.00016261297
4.0455291 0.00014647392
4.0459892 0.00013201965
4.0464493 0.00011939369
4.0469094 0.00010873953
4.0473695 0.0001002007
4.0478296 9.3920706e-05
4.0482897 8.9236399e-05
4.0487497 8.4487672e-05
4.0492098 7.9648184e-05
4.0496699 7.4750503e-05
4.05013 6.9827198e-05
4.0505901 6.4910838e-05
4.0510502 6.0033991e-05
4.0515103 5.5229227e-05
4.0519704 5.0529113e-05
4.0524305 4.5966218e-05
4.0528906 4.1573111e-05
4.0533507 3.7382361e-05
4.0538108 3.3426536e-05
4.0542709 2.9738205e-05
4.0547309 2.6349937e-05
4.055191 2.32943e-05
4.0556511 2.0603863e-05
4.0561112 1.8311194e-05
4.0565713 1.6448863e-05
4.0570314 1.5049437e-05
4.0574915 1.4141605e-05
4.0579516 1.3417917e-05
4.0584117 1.2672477e-05
4.0588718 1.1910864e-05
4.0593319 1.1138654e-05
4.059792 1.0361427e-05
4.0602521 9.5847615e-06
4.0607121 8.8142346e-06
4.0611722 8.0554249e-06
4.0616323 7.3139106e-06
4.0620924 6.5952699e-06
4.0625525 5.9050809e-06
4.0630126 5.248922e-06
4.0634727 4.6323712e-06
4.0639328 4.0610068e-06
4.0643929 3.540407e-06
4.064853 3.0761499e-06
4.0653131 2.6738138e-06
4.0657732 2.3389768e-06
4.0662332 2.0772172e-06
4.0666933 1.8941131e-06
4.0671534 1.786471e-06
4.0676135 1.692946e-06
4.0680736 1.6010076e-06
4.0685337 1.5111106e-06
4.0689938 1.4237098e-06
4.0694539 1.33926e-06
4.069914 1.2582161e-06
4.0703741 1.1810327e-06
4.0708342 1.1081646e-06
4.0712943 1.0400668e-06
4.0717544 9.7719384e-07
4.0722144 9.2000067e-07
4.0726745 8.6894203e-07
4.0731346 8.2447273e-07
4.0735947 7.8704754e-07
4.0740548 7.5712127e-07
4.0745149 7.351487e-07
4.074975 7.2158462e-07
4.0754351 7.1688383e-07
4.0758952 7.2150111e-07
4.0763553 7.3589127e-07
4.0768154 7.6716813e-07
4.0772755 8.2910208e-07
4.0777355 9.2017043e-07
4.0781956 1.0383072e-06
4.0786557 1.1814463e-06
4.0791158 1.3475219e-06
4.0795759 1.5344678e-06
4.080036 1.7402181e-06
4.0804961 1.9627068e-06
4.0809562 2.1998679e-06
4.0814163 2.4496353e-06
4.0818764 2.7099431e-06
4.0823365 2.9787253e-06
4.0827966 3.2539158e-06
4.0832567 3.5334487e-06
4.0837167 3.815258e-06
4.0841768 4.0972776e-06
4.0846369 4.3774416e-06
4.085097 4.6536839e-06
4.0855571 4.9239385e-06
4.0860172 5.187662e-06
4.0864773 5.5873422e-06
4.0869374 6.206678e-06
4.0873975 7.0305672e-06
4.0878576 8.0439077e-06
4.0883177 9.2315975e-06
4.0887778 1.0578535e-05
4.0892378 1.2069617e-05
4.0896979 1.3689742e-05
4.090158 1.5423809e-05
4.0906181 1.7256714e-05
4.0910782 1.9173357e-05
4.0915383 2.1158634e-05
4.0919984 2.3197445e-05
4.0924585 2.5274686e-05
4.0929186 2.7375255e-05
4.0933787 2.9484052e-05
4.0938388 3.1585973e-05
4.0942989 3.3665917e-05
4.094759 3.5708781e-05
4.095219 3.7699463e-05
4.0956791 3.9758697e-05
4.0961392 4.287919e-05
4.0965993 4.7197019e-05
4.0970594 5.2631317e-05
4.0975195 5.9101218e-05
4.0979796 6.6525853e-05
4.0984397 7.4824356e-05
4.0988998 8.391586e-05
4.0993599 9.3719497e-05
4.09982 0.0001041544
4.1002801 0.0001151397
4.1007401 0.00012659454
4.1012002 0.00013843804
4.1016603 0.00015058934
4.1021204 0.00016296757
4.1025805 0.00017549186
4.1030406 0.00018808135
4.1035007 0.00020065517
4.1039608 0.00021313245
4.1044209 0.00022543232
4.104881 0.00023747393
4.1053411 0.00025098986
4.1058012 0.00026985299
4.1062613 0.00029388449
4.1067213 0.00032274857
4.1071814 0.00035610944
4.1076415 0.00039363132
4.1081016 0.00043497842
4.1085617 0.00047981495
4.1090218 0.00052780513
4.1094819 0.00057861318
4.109942 0.0006319033
4.1104021 0.00068733971
4.1108622 0.00074458662
4.1113223 0.00080330825
4.1117824 0.00086316882
4.1122424 0.00092383253
4.1127025 0.0009849636
4.1131626 0.0010462262
4.1136227 0.0011072847
4.1140828 0.0011678031
4.1145429 0.0012275635
4.115003 0.0012984795
4.1154631 0.0013879135
4.1159232 0.0014948122
4.1163833 0.0016181226
4.1168434 0.0017567916
4.1173035 0.0019097661
4.1177636 0.0020759931
4.1182236 0.0022544194
4.1186837 0.0024439919
4.1191438 0.0026436576
4.1196039 0.0028523634
4.120064 0.0030690561
4.1205241 0.0032926827
4.1209842 0.0035221901
4.1214443 0.0037565252
4.1219044 0.0039946349
4.1223645 0.0042354662
4.1228246 0.0044779659
4.1232847 0.0047210809
4.1237447 0.0049637582
4.1242048 0.0052099681
4.1246649 0.0054975471
4.125125 0.0058325944
4.1255851 0.0062127712
4.1260452 0.0066357384
4.1265053 0.0070991569
4.1269654 0.0076006878
4.1274255 0.0081379921
4.1278856 0.0087087307
4.1283457 0.0093105647
4.1288058 0.009941155
4.1292659 0.010598163
4.1297259 0.011279249
4.130186 0.011982074
4.1306461 0.0127043
4.1311062 0.013443586
4.1315663 0.014197596
4.1320264 0.014963988
4.1324865 0.015740425
4.1329466 0.016524567
4.1334067 0.017314075
4.1338668 0.018133132
4.1343269 0.019040326
4.134787 0.020035153
4.135247 0.021114652
4.1357071 0.02227586
4.1361672 0.023515816
4.1366273 0.024831557
4.1370874 0.02622012
4.1375475 0.027678544
4.1380076 0.029203867
4.1384677 0.030793126
4.1389278 0.032443359
4.1393879 0.034151604
4.139848 0.035914898
4.1403081 0.03773028
4.1407682 0.039594787
4.1412282 0.041505457
4.1416883 0.043459329
4.1421484 0.045453438
4.1426085 0.047484825
4.1430686 0.049550833
4.1435287 0.051686255
4.1439888 0.053917251
4.1444489 0.05624516
4.144909 0.058671324
4.1453691 0.061197084
4.1458292 0.063823778
4.1462893 0.06655275
4.1467493 0.069385339
4.1472094 0.072322885
4.1476695 0.075366731
4.1481296 0.078518215
4.1485897 0.08177868
4.1490498 0.085149465
4.1495099 0.088631912
4.14997 0.092227361
4.1504301 0.095937152
4.1508902 0.099762627
4.1513503 0.10370513
4.1518104 0.10776599
4.1522705 0.11194656
4.1527305 0.1162442
4.1531906 0.12062712
4.1536507 0.12508689
4.1541108 0.12962191
4.1545709 0.1342306
4.155031 0.1389114
4.1554911 0.14366271
4.1559512 0.14848295
4.1564113 0.15337054
4.1568714 0.1583239
4.1573315 0.16334146
4.1577916 0.16842162
4.1582517 0.17356281
4.1587117 0.17876345
4.1591718 0.18402196
4.1596319 0.18933675
4.160092 0.19470624
4.1605521 0.20012885
4.1610122 0.20560301
4.1614723 0.21112713
4.1619324 0.21669962
4.1623925 0.22233361
4.1628526 0.22805819
4.1633127 0.23386584
4.1637728 0.23974755
4.1642328 0.2456943
4.1646929 0.25169707
4.165153 0.25774684
4.1656131 0.26383459
4.1660732 0.2699513
4.1665333 0.27608796
4.1669934 0.28223555
4.1674535 0.28838504
4.1679136 0.29452743
4.1683737 0.30065368
4.1688338 0.30675478
4.1692939 0.31282172
4.169754 0.31884547
4.170214 0.32481702
4.1706741 0.33072735
4.1711342 0.33656743
4.1715943 0.34232818
4.1720544 0.34799201
4.1725145 0.35355201
4.1729746 0.3590104
4.1734347 0.36436943
4.1738948 0.36963134
4.1743549 0.37479835
4.174815 0.37987272
4.1752751 0.38485668
4.1757351 0.38975246
4.1761952 0.39456231
4.1766553 0.39928847
4.1771154 0.40393317
4.1775755 0.40849865
4.1780356 0.41298716
4.1784957 0.41740092
4.1789558 0.42174217
4.1794159 0.42601317
4.179876 0.43021613
4.1803361 0.43435331
4.1807962 0.43842694
4.1812563 0.442418
4.1817163 0.44615389
4.1821764 0.44960029
4.1826365 0.45276215
4.1830966 0.45564441
4.1835567 0.45825202
4.1840168 0.46058993
4.1844769 0.46266307
4.184937 0.46447641
4.1853971 0.46603487
4.1858572 0.46734342
4.1863173 0.46840698
4.1867774 0.46923052
4.1872374 0.46981898
4.1876975 0.47017729
4.1881576 0.47031042
4.1886177 0.47022329
4.1890778 0.46992087
4.1895379 0.46940809
4.189998 0.46868991
4.1904581 0.46777126
4.1909182 0.46668135
4.1913783 0.46547571
4.1918384 0.46414681
4.1922985 0.46268444
4.1927586 0.46107834
4.1932186 0.45931828
4.1936787 0.45739403
4.1941388 0.45529536
4.1945989 0.45301202
4.195059 0.45053378
4.1955191 0.4478504
4.1959792 0.44495165
4.1964393 0.4418273
4.1968994 0.4384671
4.1973595 0.43486082
4.1978196 0.43099823
4.1982797 0.42686909
4.1987397 0.42246316
4.1991998 0.41777021
4.1996599 0.41278001
4.20012 0.40748346
4.2005801 0.40204852
4.2010402 0.39660041
4.2015003 0.39113902
4.2019604 0.38566426
4.2024205 0.38017601
4.2028806 0.37467417
4.2033407 0.36915862
4.2038008 0.36362928
4.2042609 0.35808602
4.2047209 0.35252874
4.205181 0.34695733
4.2056411 0.3413717
4.2061012 0.33577173
4.2065613 0.33015731
4.2070214 0.32452835
4.2074815 0.31888473
4.2079416 0.31322634
4.2084017 0.30755309
4.2088618 0.30186486
4.2093219 0.29616155
4.209782 0.29044161
4.210242 0.28469377
4.2107021 0.27891853
4.2111622 0.27311942
4.2116223 0.26729997
4.2120824 0.26146369
4.2125425 0.25561412
4.2130026 0.24975478
4.2134627 0.2438892
4.2139228 0.23802091
4.2143829 0.23215342
4.214843 0.22629027
4.2153031 0.22043498
4.2157632 0.21459108
4.2162232 0.20876209
4.2166833 0.20295154
4.2171434 0.19716296
4.2176035 0.19139987
4.2180636 0.18566579
4.2185237 0.17996426
4.2189838 0.1742988
4.2194439 0.1687068
4.219904 0.16327033
4.2203641 0.15798832
4.2208242 0.15285579
4.2212843 0.14786781
4.2217443 0.14301942
4.2222044 0.13830566
4.2226645 0.13372158
4.2231246 0.12926223
4.2235847 0.12492266
4.2240448 0.1206979
4.2245049 0.11658301
4.224965 0.11257303
4.2254251 0.108663
4.2258852 0.10484799
4.2263453 0.10112302
4.2268054 0.097483154
4.2272655 0.09392343
4.2277255 0.090438896
4.2281856 0.087024598
4.2286457 0.083675632
4.2291058 0.080397041
4.2295659 0.07719579
4.230026 0.07407327
4.2304861 0.071030873
4.2309462 0.068069988
4.2314063 0.065192007
4.2318664 0.06239832
4.2323265 0.059690319
4.2327866 0.057069393
4.2332466 0.054536933
4.2337067 0.052094331
4.2341668 0.049742977
4.2346269 0.047484261
4.235087 0.045319575
4.2355471 0.04325031
4.2360072 0.041277855
4.2364673 0.039403602
4.2369274 0.037628942
4.2373875 0.035955264
4.2378476 0.034383961
4.2383077 0.032908847
4.2387678 0.031465654
4.2392278 0.030041869
4.2396879 0.028640471
4.240148 0.027264439
4.2406081 0.025916751
4.2410682 0.024600388
4.2415283 0.023318328
4.2419884 0.02207355
4.2424485 0.020869034
4.2429086 0.019707759
4.2433687 0.018592703
4.2438288 0.017526847
4.2442889 0.016513169
4.2447489 0.015554649
4.245209 0.014654264
4.2456691 0.013814996
4.2461292 0.013039823
4.2465893 0.012331723
4.2470494 0.011693677
4.2475095 0.011128663
4.2479696 0.010618215
4.2484297 0.010110923
4.2488898 0.0096060025
4.2493499 0.0091052361
4.24981 0.0086104068
4.2502701 0.0081232973
4.2507301 0.0076456906
4.2511902 0.0071793694
4.2516503 0.0067261166
4.2521104 0.0062877151
4.2525705 0.0058659476
4.2530306 0.005462597
4.2534907 0.0050794462
4.2539508 0.004718278
4.2544109 0.0043808751
4.254871 0.0040690206
4.2553311 0.0037844971
4.2557912 0.0035290876
4.2562513 0.0033045749
4.2567113 0.0031127417
4.2571714 0.0029552654
4.2576315 0.0028122467
4.2580916 0.0026683703
4.2585517 0.0025243003
4.2590118 0.0023807003
4.2594719 0.0022382345
4.259932 0.0020975667
4.2603921 0.0019593607
4.2608522 0.0018242806
4.2613123 0.0016929902
4.2617724 0.0015661534
4.2622324 0.0014444342
4.2626925 0.0013284965
4.2631526 0.0012190041
4.2636127 0.001116621
4.2640728 0.001022011
4.2645329 0.00093583819
4.264993 0.00085876636
4.2654531 0.00079145944
4.2659132 0.00073458135
4.2663733 0.00068879599
4.2668334 0.00065376303
4.2672935 0.00062090452
4.2677536 0.00058822806
4.2682136 0.00055587693
4.2686737 0.0005239944
4.2691338 0.00049272374
4.2695939 0.00046220823
4.270054 0.00043259115
4.2705141 0.00040401576
4.2709742 0.00037662534
4.2714343 0.00035056316
4.2718944 0.00032597249
4.2723545 0.00030299662
4.2728146 0.0002817788
4.2732747 0.00026246232
4.2737347 0.00024519045
4.2741948 0.00023010646
4.2746549 0.00021735363
4.275115 0.00020707522
4.2755751 0.00019941452
4.2760352 0.00019451479
4.2764953 0.00019225847
4.2769554 0.00019201006
4.2774155 0.0001936569
4.2778756 0.00019711679
4.2783357 0.00020230757
4.2787958 0.00020914703
4.2792559 0.000217553
4.2797159 0.00022744328
4.280176 0.0002387357
4.2806361 0.00025134805
4.2810962 0.00026519816
4.2815563 0.00028020384
4.2820164 0.00029628291
4.2824765 0.00031335316
4.2829366 0.00033133243
4.2833967 0.00035013852
4.2838568 0.00036968925
4.2843169 0.00038990242
4.284777 0.00041069586
4.285237 0.00043198737
4.2856971 0.00045371441
4.2861572 0.00048054516
4.2866173 0.00051577307
4.2870774 0.0005589055
4.2875375 0.00060944981
4.2879976 0.00066691336
4.2884577 0.00073080353
4.2889178 0.00080062768
4.2893779 0.00087589318
4.289838 0.00095610739
4.2902981 0.0010407777
4.2907582 0.0011294114
4.2912182 0.0012215159
4.2916783 0.0013165986
4.2921384 0.0014141669
4.2925985 0.0015137281
4.2930586 0.0016147895
4.2935187 0.0017168586
4.2939788 0.0018194426
4.2944389 0.0019220491
4.294899 0.0020241852
4.2953591 0.0021277709
4.2958192 0.002254296
4.2962793 0.0024077592
4.2967393 0.0025866755
4.2971994 0.0027895595
4.2976595 0.0030149262
4.2981196 0.0032612904
4.2985797 0.0035271668
4.2990398 0.0038110703
4.2994999 0.0041115157
4.29996 0.0044270178
4.3004201 0.0047560914
4.3008802 0.0050972514
4.3013403 0.0054490126
4.3018004 0.0058098897
4.3022605 0.0061783976
4.3027205 0.0065530511
4.3031806 0.0069323651
4.3036407 0.0073148542
4.3041008 0.0076990335
4.3045609 0.0080834176
4.305021 0.0084849362
4.3054811 0.0089495511
4.3059412 0.0094769384
4.3064013 0.010064246
4.3068614 0.010708622
4.3073215 0.011407215
4.3077816 0.012157173
4.3082416 0.012955642
4.3087017 0.013799773
4.3091618 0.014686712
4.3096219 0.015613607
4.310082 0.016577608
4.3105421 0.017575861
4.3110022 0.018605515
4.3114623 0.019663717
4.3119224 0.020747616
4.3123825 0.02185436
4.3128426 0.022981097
4.3133027 0.024124975
4.3137628 0.025283141
4.3142228 0.026452934
4.3146829 0.027685441
4.315143 0.029020591
4.3156031 0.030456067
4.3160632 0.031989554
4.3165233 0.033618734
4.3169834 0.03534129
4.3174435 0.037154906
4.3179036 0.039057264
4.3183637 0.041046048
4.3188238 0.043118941
4.3192839 0.045273627
4.3197439 0.047507788
4.320204 0.049819107
4.3206641 0.052205269
4.3211242 0.054663955
4.3215843 0.057192849
4.3220444 0.059789635
4.3225045 0.062451995
4.3229646 0.065177613
4.3234247 0.067964172
4.3238848 0.070809749
4.3243449 0.073718571
4.324805 0.07669733
4.3252651 0.079752306
4.3257251 0.08288978
4.3261852 0.086116031
4.3266453 0.089437341
4.3271054 0.092859989
4.3275655 0.096390255
4.3280256 0.10003442
4.3284857 0.10379876
4.3289458 0.10768957
4.3294059 0.11171311
4.329866 0.11587567
4.3303261 0.12018353
4.3307862 0.12464297
4.3312462 0.12926027
4.3317063 0.13404171
4.3321664 0.13899358
4.3326265 0.14412214
4.3330866 0.14943368
4.3335467 0.15489156
4.3340068 0.16038413
4.3344669 0.16590394
4.334927 0.1714496
4.3353871 0.17701972
4.3358472 0.18261292
4.3363073 0.1882278
4.3367674 0.19386298
4.3372274 0.19951706
4.3376875 0.20518865
4.3381476 0.21087638
4.3386077 0.21657884
4.3390678 0.22229465
4.3395279 0.22802242
4.339988 0.23376076
4.3404481 0.23950829
4.3409082 0.2452636
4.3413683 0.25102532
4.3418284 0.25679205
4.3422885 0.2625624
4.3427485 0.26833505
4.3432086 0.27412954
4.3436687 0.27995972
4.3441288 0.28582181
4.3445889 0.29171203
4.345049 0.29762659
4.3455091 0.30356173
4.3459692 0.30951365
4.3464293 0.31547858
4.3468894 0.32145274
4.3473495 0.32743235
4.3478096 0.33341363
4.3482697 0.3393928
4.3487297 0.34536608
4.3491898 0.35132969
4.3496499 0.35727986
4.35011 0.36321279
4.3505701 0.36912472
4.3510302 0.37501186
4.3514903 0.38087043
4.3519504 0.38669666
4.3524105 0.39246989
4.3528706 0.39802498
4.3533307 0.40332767
4.3537908 0.40838648
4.3542509 0.4132099
4.3547109 0.41780645
4.355171 0.42218462
4.3556311 0.42635292
4.3560912 0.43031985
4.3565513 0.43409393
4.3570114 0.43768364
4.3574715 0.44109751
4.3579316 0.44434404
4.3583917 0.44743172
4.3588518 0.45036906
4.3593119 0.45316458
4.359772 0.45582677
4.360232 0.45836413
4.3606921 0.46078518
4.3611522 0.46309842
4.3616123 0.46531235
4.3620724 0.46739567
4.3625325 0.46924334
4.3629926 0.47084751
4.3634527 0.47220631
4.3639128 0.47331788
4.3643729 0.47418037
4.364833 0.47479191
4.3652931 0.47515064
4.3657532 0.47525469
4.3662132 0.47510221
4.3666733 0.47469133
4.3671334 0.47402019
4.3675935 0.47308694
4.3680536 0.4718897
4.3685137 0.47042663
4.3689738 0.46869584
4.3694339 0.4666955
4.369894 0.46442372
4.3703541 0.46187866
4.3708142 0.45905844
4.3712743 0.45596147
4.3717343 0.4526948
4.3721944 0.44934438
4.3726545 0.44590582
4.3731146 0.44237472
4.3735747 0.43874668
4.3740348 0.43501732
4.3744949 0.43118222
4.374955 0.42723701
4.3754151 0.42317727
4.3758752 0.41899862
4.3763353 0.41469666
4.3767954 0.41026699
4.3772555 0.40570522
4.3777155 0.40100695
4.3781756 0.39616778
4.3786357 0.39118332
4.3790958 0.38604918
4.3795559 0.38076095
4.380016 0.37531425
4.3804761 0.36970467
4.3809362 0.36393433
4.3813963 0.35806902
4.3818564 0.35213341
4.3823165 0.34613572
4.3827766 0.34008421
4.3832366 0.33398712
4.3836967 0.32785267
4.3841568 0.3216891
4.3846169 0.31550467
4.385077 0.3093076
4.3855371 0.30310613
4.3859972 0.29690851
4.3864573 0.29072297
4.3869174 0.28455775
4.3873775 0.27842108
4.3878376 0.27232121
4.3882977 0.26626638
4.3887578 0.26026483
4.3892178 0.25432478
4.3896779 0.24845449
4.390138 0.24266219
4.3905981 0.2369383
4.3910582 0.23123877
4.3915183 0.225563
4.3919784 0.21991318
4.3924385 0.2142915
4.3928986 0.20870017
4.3933587 0.20314137
4.3938188 0.19761731
4.3942789 0.19213018
4.3947389 0.18668218
4.395199 0.1812755
4.3956591 0.17591233
4.3961192 0.17059489
4.3965793 0.16532535
4.3970394 0.16010592
4.3974995 0.15493879
4.3979596 0.14982616
4.3984197 0.14477023
4.3988798 0.13977319
4.3993399 0.13483724
4.3998 0.12996465
4.4002601 0.12520741
4.4007201 0.1206054
4.4011802 0.11615456
4.4016403 0.1118508
4.4021004 0.10769005
4.4025605 0.10366824
4.4030206 0.09978128
4.4034807 0.096025105
4.4039408 0.092395636
4.4044009 0.088888797
4.404861 0.085500512
4.4053211 0.082226704
4.4057812 0.079063298
4.4062412 0.076006219
4.4067013 0.073051389
4.4071614 0.070194733
4.4076215 0.067432175
4.4080816 0.064759638
4.4085417 0.062173048
4.4090018 0.059668328
4.4094619 0.057240694
4.409922 0.05488033
4.4103821 0.052585988
4.4108422 0.050358708
4.4113023 0.048199526
4.4117624 0.046109479
4.4122224 0.044089606
4.4126825 0.042140942
4.4131426 0.040264526
4.4136027 0.038461396
4.4140628 0.036732587
4.4145229 0.035079138
4.414983 0.033502087
4.4154431 0.03200247
4.4159032 0.030581324
4.4163633 0.029239688
4.4168234 0.027978598
4.4172835 0.026799093
4.4177435 0.025702208
4.4182036 0.024688982
4.4186637 0.023760453
4.4191238 0.022906827
4.4195839 0.022098217
4.420044 0.021333415
4.4205041 0.020613084
4.4209642 0.019937888
4.4214243 0.019308492
4.4218844 0.01872556
4.4223445 0.018189756
4.4228046 0.017701743
4.4232647 0.017262187
4.4237247 0.016871752
4.4241848 0.0165311
4.4246449 0.016240898
4.425105 0.016001808
4.4255651 0.015814495
4.4260252 0.015679623
4.4264853 0.015597856
4.4269454 0.015569859
4.4274055 0.015596294
4.4278656 0.015677828
4.4283257 0.015815122
4.4287858 0.016008354
4.4292458 0.01625702
4.4297059 0.016560708
4.430166 0.016919005
4.4306261 0.017331499
4.4310862 0.017797775
4.4315463 0.018317422
4.4320064 0.018890026
4.4324665 0.019515174
4.4329266 0.020192453
4.4333867 0.020921451
4.4338468 0.021701754
4.4343069 0.022532948
4.434767 0.023414623
4.435227 0.024346363
4.4356871 0.025327757
4.4361472 0.02635839
4.4366073 0.027437852
4.4370674 0.028565727
4.4375275 0.029741604
4.4379876 0.030967301
4.4384477 0.032266554
4.4389078 0.033645712
4.4393679 0.03510459
4.439828 0.036643006
4.4402881 0.038260775
4.4407481 0.039957713
4.4412082 0.041733636
4.4416683 0.04358836
4.4421284 0.045521702
4.4425885 0.047533476
4.4430486 0.0496235
4.4435087 0.051791588
4.4439688 0.054037558
4.4444289 0.056361225
4.444889 0.058762405
4.4453491 0.061240915
4.4458092 0.063796569
4.4462693 0.066429185
4.4467293 0.069138578
4.4471894 0.071924564
4.4476495 0.074779245
4.4481096 0.077683311
4.4485697 0.080641617
4.4490298 0.083660517
4.4494899 0.086746364
4.44995 0.089905513
4.4504101 0.093144318
4.4508702 0.096469134
4.4513303 0.099886313
4.4517904 0.10340221
4.4522505 0.10702318
4.4527105 0.11075558
4.4531706 0.11460576
4.4536307 0.11858007
4.4540908 0.12268488
4.4545509 0.12692652
4.455011 0.13131137
4.4554711 0.13584577
4.4559312 0.14053607
4.4563913 0.14538863
4.4568514 0.15040974
4.4573115 0.15552251
4.4577716 0.16065465
4.4582316 0.16580525
4.4586917 0.1709734
4.4591518 0.17615819
4.4596119 0.18135869
4.460072 0.186574
4.4605321 0.19180321
4.4609922 0.19704539
4.4614523 0.20229964
4.4619124 0.20756504
4.4623725 0.21284068
4.4628326 0.21812565
4.4632927 0.22341903
4.4637528 0.2287199
4.4642128 0.23402736
4.4646729 0.23934049
4.465133 0.24465838
4.4655931 0.24998011
4.4660532 0.25530477
4.4665133 0.26063325
4.4669734 0.26598397
4.4674335 0.27135983
4.4678936 0.27675806
4.4683537 0.28217592
4.4688138 0.28761065
4.4692739 0.29305949
4.4697339 0.2985197
4.470194 0.30398852
4.4706541 0.3094632
4.4711142 0.31494098
4.4715743 0.32041911
4.4720344 0.32589484
4.4724945 0.33136541
4.4729546 0.33682807
4.4734147 0.34228007
4.4738748 0.34771865
4.4743349 0.35314106
4.474795 0.35854455
4.4752551 0.36392636
4.4757151 0.36928374
4.4761752 0.37456531
4.4766353 0.37962957
4.4770954 0.38447495
4.4775555 0.3891095
4.4780156 0.3935413
4.4784757 0.39777839
4.4789358 0.40182884
4.4793959 0.4057007
4.479856 0.40940205
4.4803161 0.41294094
4.4807762 0.41632542
4.4812362 0.41956357
4.4816963 0.42266343
4.4821564 0.42563308
4.4826165 0.42848057
4.4830766 0.43121397
4.4835367 0.43384132
4.4839968 0.4363707
4.4844569 0.43881016
4.484917 0.44116777
4.4853771 0.44345152
4.4858372 0.44558602
4.4862973 0.44749837
4.4867574 0.44918837
4.4872174 0.45065582
4.4876775 0.45190051
4.4881376 0.45292223
4.4885977 0.45372079
4.4890578 0.45429597
4.4895179 0.45464757
4.489978 0.45477538
4.4904381 0.45467921
4.4908982 0.45435884
4.4913583 0.45381407
4.4918184 0.4530447
4.4922785 0.45205052
4.4927385 0.45083132
4.4931986 0.44938691
4.4936587 0.44771707
4.4941188 0.44582161
4.4945789 0.44370031
4.495039 0.4413631
4.4954991 0.43892384
4.4959592 0.43640857
4.4964193 0.43380983
4.4968794 0.43112013
4.4973395 0.428332
4.4977996 0.42543798
4.4982597 0.42243059
4.4987197 0.41930235
4.4991798 0.41604581
4.4996399 0.41265348
4.5001 0.40911789
4.5005601 0.40543157
4.5010202 0.40158705
4.5014803 0.39757686
4.5019404 0.39339352
4.5024005 0.38902956
4.5028606 0.38447751
4.5033207 0.3797299
4.5037808 0.37477925
4.5042408 0.3696181
4.5047009 0.36428354
4.505161 0.3589075
4.5056211 0.35350233
4.5060812 0.34807149
4.5065413 0.34261842
4.5070014 0.33714656
4.5074615 0.33165936
4.5079216 0.32616026
4.5083817 0.32065272
4.5088418 0.31514017
4.5093019 0.30962606
4.509762 0.30411383
4.510222 0.29860694
4.5106821 0.29310883
4.5111422 0.28762294
4.5116023 0.28215271
4.5120624 0.2767016
4.5125225 0.27127305
4.5129826 0.2658705
4.5134427 0.26049741
4.5139028 0.2551572
4.5143629 0.24983522
4.514823 0.24451657
4.5152831 0.23920242
4.5157431 0.23389394
4.5162032 0.22859227
4.5166633 0.2232986
4.5171234 0.21801408
4.5175835 0.21273989
4.5180436 0.20747717
4.5185037 0.2022271
4.5189638 0.19699084
4.5194239 0.19176956
4.519884 0.18656442
4.5203441 0.18137658
4.5208042 0.17620721
4.5212643 0.17105747
4.5217243 0.16592853
4.5221844 0.16082156
4.5226445 0.1557377
4.5231046 0.15067814
4.5235647 0.14565255
4.5240248 0.14076057
4.5244849 0.13602626
4.524945 0.13144425
4.5254051 0.12700912
4.5258652 0.1227155
4.5263253 0.11855796
4.5267854 0.11453114
4.5272454 0.11062961
4.5277055 0.106848
4.5281656 0.1031809
4.5286257 0.099622923
4.5290858 0.096168662
4.5295459 0.092812727
4.530006 0.08954972
4.5304661 0.086374245
4.5309262 0.083280907
4.5313863 0.080264308
4.5318464 0.077319053
4.5323065 0.074439745
4.5327666 0.071620988
4.5332266 0.068858356
4.5336867 0.066152879
4.5341468 0.063506528
4.5346069 0.060921183
4.535067 0.058398726
4.5355271 0.055941038
4.5359872 0.053550001
4.5364473 0.051227496
4.5369074 0.048975405
4.5373675 0.046795608
4.5378276 0.044689988
4.5382877 0.042660426
4.5387477 0.040708803
4.5392078 0.038837
4.5396679 0.037046899
4.540128 0.035340382
4.5405881 0.033719329
4.5410482 0.032185623
4.5415083 0.030741144
4.5419684 0.029387774
4.5424285 0.028127387
4.5428886 0.02691893
4.5433487 0.025724188
4.5438088 0.024545786
4.5442689 0.023386352
4.5447289 0.022248511
4.545189 0.021134891
4.5456491 0.020048116
4.5461092 0.018990814
4.5465693 0.017965611
4.5470294 0.016975134
4.5474895 0.016022008
4.5479496 0.01510886
4.5484097 0.014238317
4.5488698 0.013413005
4.5493299 0.01263555
4.54979 0.011908578
4.5502501 0.011234717
4.5507101 0.010616592
4.5511702 0.01005683
4.5516303 0.009558057
4.5520904 0.0091189671
4.5525505 0.0086937059
4.5530106 0.008269606
4.5534707 0.0078481804
4.5539308 0.007430942
4.5543909 0.0070194036
4.554851 0.0066150783
4.5553111 0.006219479
4.5557712 0.0058341185
4.5562312 0.0054605098
4.5566913 0.0051001657
4.5571514 0.0047545993
4.5576115 0.0044253234
4.5580716 0.004113851
4.5585317 0.003821695
4.5589918 0.0035503682
4.5594519 0.0033013836
4.559912 0.0030762542
4.5603721 0.0028764928
4.5608322 0.0027036123
4.5612923 0.0025591258
4.5617524 0.0024371892
4.5622124 0.0023157839
4.5626725 0.002193827
4.5631326 0.0020718981
4.5635927 0.0019505769
4.5640528 0.0018304431
4.5645129 0.0017120765
4.564973 0.0015960568
4.5654331 0.0014829636
4.5658932 0.0013733766
4.5663533 0.0012678757
4.5668134 0.0011670404
4.5672735 0.0010714506
4.5677335 0.00098168584
4.5681936 0.00089832591
4.5686537 0.00082195051
4.5691138 0.00075313935
4.5695739 0.00069247213
4.570034 0.00064052856
4.5704941 0.00059788836
4.5709542 0.00056513097
4.5714143 0.00053721052
4.5718744 0.00050894817
4.5723345 0.00048049735
4.5727946 0.00045201149
4.5732547 0.00042364404
4.5737147 0.00039554844
4.5741748 0.00036787813
4.5746349 0.00034078654
4.575095 0.00031442711
4.5755551 0.00028895329
4.5760152 0.00026451851
4.5764753 0.0002412762
4.5769354 0.00021937982
4.5773955 0.0001989828
4.5778556 0.00018023857
4.5783157 0.00016330058
4.5787758 0.00014832227
4.5792358 0.00013545707
4.5796959 0.00012485843
4.580156 0.00011667977
4.5806161 0.00011093315
4.5810762 0.00010595164
4.5815363 0.00010122302
4.5819964 9.6760919e-05
4.5824565 9.2578972e-05
4.5829166 8.8690799e-05
4.5833767 8.5110026e-05
4.5838368 8.1850277e-05
4.5842969 7.8925179e-05
4.584757 7.6348355e-05
4.585217 7.4133432e-05
4.5856771 7.2294034e-05
4.5861372 7.0843787e-05
4.5865973 6.9796315e-05
4.5870574 6.9165245e-05
4.5875175 6.89642e-05
4.5879776 6.9206807e-05
4.5884377 6.990669e-05
4.5888978 7.1077474e-05
4.5893579 7.2732785e-05
4.589818 7.4886249e-05
4.5902781 7.7793569e-05
4.5907381 8.2199538e-05
4.5911982 8.8075764e-05
4.5916583 9.5333021e-05
4.5921184 0.00010388208
4.5925785 0.00011363372
4.5930386 0.0001244987
4.5934987 0.0001363878
4.5939588 0.0001492118
4.5944189 0.00016288146
4.594879 0.00017730757
4.5953391 0.00019240088
4.5957992 0.00020807218
4.5962593 0.00022423223
4.5967193 0.00024079181
4.5971794 0.0002576617
4.5976395 0.00027475266
4.5980996 0.00029197546
4.5985597 0.00030924089
4.5990198 0.00032645971
4.5994799 0.0003435427
4.59994 0.00036393899
4.6004001 0.00039086935
4.6008602 0.0004239438
4.6013203 0.00046277232
4.6017804 0.00050696491
4.6022404 0.00055613157
4.6027005 0.0006098823
4.6031606 0.0006678271
4.6036207 0.00072957597
4.6040808 0.00079473889
4.6045409 0.00086292588
4.605001 0.00093374692
4.6054611 0.001006812
4.6059212 0.0010817312
4.6063813 0.0011581144
4.6068414 0.0012355716
4.6073015 0.0013137129
4.6077616 0.0013921483
4.6082216 0.0014704876
4.6086817 0.0015483411
4.6091418 0.0016265707
4.6096019 0.0017209553
4.610062 0.0018354958
4.6105221 0.0019690778
4.6109822 0.0021205871
4.6114423 0.0022889093
4.6119024 0.0024729301
4.6123625 0.0026715353
4.6128226 0.0028836104
4.6132827 0.0031080412
4.6137427 0.0033437134
4.6142028 0.0035895127
4.6146629 0.0038443247
4.615123 0.0041070352
4.6155831 0.0043765298
4.6160432 0.0046516942
4.6165033 0.0049314141
4.6169634 0.0052145752
4.6174235 0.0055000632
4.6178836 0.0057867637
4.6183437 0.0060735625
4.6188038 0.0063707515
4.6192639 0.0067140583
4.6197239 0.0071042142
4.620184 0.0075390242
4.6206441 0.0080162935
4.6211042 0.0085338271
4.6215643 0.0090894301
4.6220244 0.0096809076
4.6224845 0.010306065
4.6229446 0.010962706
4.6234047 0.011648637
4.6238648 0.012361663
4.6243249 0.013099589
4.624785 0.01386022
4.625245 0.014641361
4.6257051 0.015440816
4.6261652 0.016256392
4.6266253 0.017085893
4.6270854 0.017927125
4.6275455 0.018777891
4.6280056 0.019635999
4.6284657 0.020537949
4.6289258 0.021520939
4.6293859 0.022582597
4.629846 0.023720549
4.6303061 0.024932424
4.6307662 0.026215847
4.6312262 0.027568446
4.6316863 0.028987848
4.6321464 0.030471679
4.6326065 0.032017566
4.6330666 0.033623137
4.6335267 0.035286018
4.6339868 0.037003837
4.6344469 0.03877422
4.634907 0.040594794
4.6353671 0.042463186
4.6358272 0.044377023
4.6362873 0.046333932
4.6367473 0.04833154
4.6372074 0.050367474
4.6376675 0.052441639
4.6381276 0.054583827
4.6385877 0.056805045
4.6390478 0.059106767
4.6395079 0.061490465
4.639968 0.063957612
4.6404281 0.06650968
4.6408882 0.069148142
4.6413483 0.07187447
4.6418084 0.074690137
4.6422685 0.077596616
4.6427285 0.080595379
4.6431886 0.083687898
4.6436487 0.086875646
4.6441088 0.090160095
4.6445689 0.093542719
4.645029 0.09702499
4.6454891 0.10060838
4.6459492 0.10429436
4.6464093 0.10808441
4.6468694 0.11197999
4.6473295 0.11597195
4.6477896 0.12002501
4.6482496 0.12413546
4.6487097 0.12830242
4.6491698 0.13252503
4.6496299 0.13680241
4.65009 0.14113369
4.6505501 0.145518
4.6510102 0.14995447
4.6514703 0.15444223
4.6519304 0.1589804
4.6523905 0.16356812
4.6528506 0.16820451
4.6533107 0.1728887
4.6537708 0.17761983
4.6542308 0.18239701
4.6546909 0.18721938
4.655151 0.19208607
4.6556111 0.1969962
4.6560712 0.20194891
4.6565313 0.20694332
4.6569914 0.21199465
4.6574515 0.21711497
4.6579116 0.22229731
4.6583717 0.22753475
4.6588318 0.23282034
4.6592919 0.23814714
4.659752 0.24350822
4.660212 0.24889662
4.6606721 0.25430541
4.6611322 0.25972766
4.6615923 0.26515641
4.6620524 0.27058472
4.6625125 0.27600567
4.6629726 0.28141229
4.6634327 0.28679767
4.6638928 0.29215485
4.6643529 0.29747689
4.664813 0.30275685
4.6652731 0.3079878
4.6657331 0.31316279
4.6661932 0.31827406
4.6666533 0.32330596
4.6671134 0.32825621
4.6675735 0.3331269
4.6680336 0.3379201
4.6684937 0.34263791
4.6689538 0.3472824
4.6694139 0.35185567
4.669874 0.35635979
4.6703341 0.36079684
4.6707942 0.36516892
4.6712543 0.36947811
4.6717143 0.37372648
4.6721744 0.37791613
4.6726345 0.38204914
4.6730946 0.38612759
4.6735547 0.39015356
4.6740148 0.39412914
4.6744749 0.39805641
4.674935 0.40193746
4.6753951 0.40577437
4.6758552 0.40952598
4.6763153 0.41304708
4.6767754 0.41633056
4.6772354 0.41938186
4.6776955 0.42220644
4.6781556 0.42480976
4.6786157 0.42719727
4.6790758 0.42937443
4.6795359 0.43134669
4.679996 0.4331195
4.6804561 0.43469833
4.6809162 0.43608863
4.6813763 0.43729585
4.6818364 0.43832545
4.6822965 0.43918288
4.6827566 0.4398736
4.6832166 0.44040306
4.6836767 0.44077672
4.6841368 0.44100004
4.6845969 0.44107846
4.685057 0.44101745
4.6855171 0.44082549
4.6859772 0.44050373
4.6864373 0.44004607
4.6868974 0.43944641
4.6873575 0.43869868
4.6878176 0.43779676
4.6882777 0.43673457
4.6887377 0.43550602
4.6891978 0.43410501
4.6896579 0.43252545
4.690118 0.43076124
4.6905781 0.4288063
4.6910382 0.42665452
4.6914983 0.42429982
4.6919584 0.4217361
4.6924185 0.41895727
4.6928786 0.41595723
4.6933387 0.41272989
4.6937988 0.40926916
4.6942589 0.40556895
4.6947189 0.40163358
4.695179 0.39761057
4.6956391 0.39354826
4.6960992 0.38944504
4.6965593 0.38529933
4.6970194 0.38110952
4.6974795 0.37687401
4.6979396 0.37259122
4.6983997 0.36825954
4.6988598 0.36387737
4.6993199 0.35944312
4.69978 0.35495519
4.70024 0.35041198
4.7007001 0.3458119
4.7011602 0.34115334
4.7016203 0.33643472
4.7020804 0.33165443
4.7025405 0.32681088
4.7030006 0.32190247
4.7034607 0.31692759
4.7039208 0.31188466
4.7043809 0.30677332
4.704841 0.30160012
4.7053011 0.29637208
4.7057612 0.29109603
4.7062212 0.2857788
4.7066813 0.28042721
4.7071414 0.27504809
4.7076015 0.26964826
4.7080616 0.26423456
4.7085217 0.25881381
4.7089818 0.25339283
4.7094419 0.24797846
4.709902 0.24257752
4.7103621 0.23719683
4.7108222 0.23184322
4.7112823 0.22652353
4.7117423 0.22124457
4.7122024 0.21601317
4.7126625 0.21083616
4.7131226 0.20572037
4.7135827 0.20067262
4.7140428 0.19568746
4.7145029 0.19075404
4.714963 0.18587279
4.7154231 0.18104414
4.7158832 0.17626852
4.7163433 0.17154636
4.7168034 0.16687811
4.7172635 0.16226418
4.7177235 0.15770502
4.7181836 0.15320106
4.7186437 0.14875274
4.7191038 0.14436047
4.7195639 0.14002471
4.720024 0.13574588
4.7204841 0.13152441
4.7209442 0.12736074
4.7214043 0.1232553
4.7218644 0.11920852
4.7223245 0.11522084
4.7227846 0.1112927
4.7232446 0.10742649
4.7237047 0.10365201
4.7241648 0.099978236
4.7246249 0.096404056
4.725085 0.092928338
4.7255451 0.089549955
4.7260052 0.086267779
4.7264653 0.083080683
4.7269254 0.079987539
4.7273855 0.076987219
4.7278456 0.074078596
4.7283057 0.071260542
4.7287658 0.06853193
4.7292258 0.065891632
4.7296859 0.06333852
4.730146 0.060871467
4.7306061 0.058489346
4.7310662 0.056191029
4.7315263 0.053975387
4.7319864 0.051841294
4.7324465 0.049787623
4.7329066 0.04780425
4.7333667 0.045859234
4.7338268 0.043951789
4.7342869 0.042084095
4.7347469 0.040258332
4.735207 0.038476681
4.7356671 0.036741321
4.7361272 0.035054432
4.7365873 0.033418194
4.7370474 0.031834788
4.7375075 0.030306393
4.7379676 0.02883519
4.7384277 0.027423358
4.7388878 0.026073077
4.7393479 0.024786528
4.739808 0.02356589
4.7402681 0.022413344
4.7407281 0.02133107
4.7411882 0.020321247
4.7416483 0.019386055
4.7421084 0.018527675
4.7425685 0.017716055
4.7430286 0.016916812
4.7434887 0.016131508
4.7439488 0.015361736
4.7444089 0.014609087
4.744869 0.013875155
4.7453291 0.013161531
4.7457892 0.012469807
4.7462492 0.011801576
4.7467093 0.01115843
4.7471694 0.010541962
4.7476295 0.0099537623
4.7480896 0.0093954246
4.7485497 0.0088685407
4.7490098 0.008374703
4.7494699 0.0079155035
4.74993 0.0074925346
4.7503901 0.0071073885
4.7508502 0.0067616573
4.7513103 0.0064569333
4.7517704 0.0061933106
4.7522304 0.0059485076
4.7526905 0.0057149114
4.7531506 0.0054929124
4.7536107 0.0052829015
4.7540708 0.0050852692
4.7545309 0.0049004062
4.754991 0.0047287031
4.7554511 0.0045705506
4.7559112 0.0044263393
4.7563713 0.0042964598
4.7568314 0.0041813029
4.7572915 0.004081259
4.7577516 0.003996719
4.7582116 0.0039280734
4.7586717 0.0038757128
4.7591318 0.0038400279
4.7595919 0.0038214094
4.760052 0.0038202479
4.7605121 0.003836934
4.7609722 0.0038718584
4.7614323 0.0039262931
4.7618924 0.0040033932
4.7623525 0.0041028417
4.7628126 0.0042240027
4.7632727 0.0043662402
4.7637327 0.0045289184
4.7641928 0.0047114012
4.7646529 0.0049130527
4.765113 0.0051332369
4.7655731 0.005371318
4.7660332 0.00562666
4.7664933 0.0058986269
4.7669534 0.0061865828
4.7674135 0.0064898917
4.7678736 0.0068079178
4.7683337 0.007140025
4.7687938 0.0074855774
4.7692539 0.007843939
4.7697139 0.008214474
4.770174 0.0085965464
4.7706341 0.0089895202
4.7710942 0.0094119187
4.7715543 0.0098845017
4.7720144 0.010405558
4.7724745 0.010973348
4.7729346 0.011586134
4.7733947 0.012242174
4.7738548 0.012939732
4.7743149 0.013677066
4.774775 0.014452438
4.775235 0.015264109
4.7756951 0.01611034
4.7761552 0.016989391
4.7766153 0.017899522
4.7770754 0.018838996
4.7775355 0.019806072
4.7779956 0.020799012
4.7784557 0.021816076
4.7789158 0.022855524
4.7793759 0.023915619
4.779836 0.024994619
4.7802961 0.026093473
4.7807562 0.027254033
4.7812162 0.02849012
4.7816763 0.029800355
4.7821364 0.031183358
4.7825965 0.032637749
4.7830566 0.034162149
4.7835167 0.035755179
4.7839768 0.037415458
4.7844369 0.039141608
4.784897 0.040932248
4.7853571 0.042785999
4.7858172 0.044701482
4.7862773 0.046677317
4.7867373 0.048712124
4.7871974 0.050804524
4.7876575 0.052953138
4.7881176 0.055156585
4.7885777 0.057413487
4.7890378 0.059722463
4.7894979 0.062082134
4.789958 0.064491895
4.7904181 0.0669553
4.7908782 0.069475761
4.7913383 0.072056522
4.7917984 0.074700824
4.7922585 0.077411912
4.7927185 0.080193026
4.7931786 0.083047412
4.7936387 0.085978311
4.7940988 0.088988966
4.7945589 0.09208262
4.795019 0.095262516
4.7954791 0.098531897
4.7959392 0.10189401
4.7963993 0.10535208
4.7968594 0.10890938
4.7973195 0.11256913
4.7977796 0.11633457
4.7982396 0.12020896
4.7986997 0.12419554
4.7991598 0.12829754
4.7996199 0.13247775
4.80008 0.13668913
4.8005401 0.14093061
4.8010002 0.1452012
4.8014603 0.14949993
4.8019204 0.1538258
4.8023805 0.15817783
4.8028406 0.16255503
4.8033007 0.16695641
4.8037608 0.17138099
4.8042208 0.17582778
4.8046809 0.18029579
4.805141 0.18478404
4.8056011 0.18929154
4.8060612 0.19381729
4.8065213 0.19836033
4.8069814 0.20291965
4.8074415 0.20749427
4.8079016 0.21208321
4.8083617 0.21668548
4.8088218 0.22130152
4.8092819 0.22595371
4.8097419 0.23064667
4.810202 0.23537601
4.8106621 0.24013735
4.8111222 0.24492631
4.8115823 0.24973851
4.8120424 0.25456954
4.8125025 0.25941504
4.8129626 0.26427061
4.8134227 0.26913187
4.8138828 0.27399444
4.8143429 0.27885394
4.814803 0.28370596
4.8152631 0.28854614
4.8157231 0.29337009
4.8161832 0.29817341
4.8166433 0.30295174
4.8171034 0.30770067
4.8175635 0.31241583
4.8180236 0.31709284
4.8184837 0.32171335
4.8189438 0.3262233
4.8194039 0.33062095
4.819864 0.33490997
4.8203241 0.33909402
4.8207842 0.34317677
4.8212442 0.34716188
4.8217043 0.35105301
4.8221644 0.35485383
4.8226245 0.358568
4.8230846 0.36219918
4.8235447 0.36575103
4.8240048 0.36922723
4.8244649 0.37263142
4.824925 0.37596728
4.8253851 0.37923847
4.8258452 0.38244866
4.8263053 0.38560149
4.8267654 0.38870065
4.8272254 0.39174979
4.8276855 0.39475257
4.8281456 0.39765468
4.8286057 0.40038811
4.8290658 0.40295377
4.8295259 0.40535272
4.829986 0.40758605
4.8304461 0.40965481
4.8309062 0.41156008
4.8313663 0.41330292
4.8318264 0.41488441
4.8322865 0.41630561
4.8327465 0.41756759
4.8332066 0.41867143
4.8336667 0.41961818
4.8341268 0.42040892
4.8345869 0.42104472
4.835047 0.42152664
4.8355071 0.42185576
4.8359672 0.42203315
4.8364273 0.42205986
4.8368874 0.42193698
4.8373475 0.42166839
4.8378076 0.42130328
4.8382677 0.42085651
4.8387277 0.42032456
4.8391878 0.41970391
4.8396479 0.418991
4.840108 0.41818233
4.8405681 0.41727434
4.8410282 0.41626352
4.8414883 0.41514632
4.8419484 0.41391922
4.8424085 0.41257868
4.8428686 0.41112118
4.8433287 0.40954317
4.8437888 0.40784114
4.8442488 0.40601154
4.8447089 0.40405084
4.845169 0.40195552
4.8456291 0.39972204
4.8460892 0.39734687
4.8465493 0.39482648
4.8470094 0.39217294
4.8474695 0.38944817
4.8479296 0.38666456
4.8483897 0.38382855
4.8488498 0.38094661
4.8493099 0.37802518
4.84977 0.37507073
4.85023 0.3720897
4.8506901 0.36908855
4.8511502 0.36607373
4.8516103 0.3630517
4.8520704 0.36002892
4.8525305 0.35701184
4.8529906 0.3540069
4.8534507 0.35102057
4.8539108 0.34805931
4.8543709 0.34512956
4.854831 0.34223778
4.8552911 0.33939042
4.8557512 0.33659394
4.8562112 0.33385479
4.8566713 0.33116111
4.8571314 0.32849327
4.8575915 0.32585208
4.8580516 0.3232384
4.8585117 0.32065308
4.8589718 0.31809699
4.8594319 0.315571
4.859892 0.31307596
4.8603521 0.31061273
4.8608122 0.30818219
4.8612723 0.30578518
4.8617323 0.30342257
4.8621924 0.30109522
4.8626525 0.298804
4.8631126 0.29654976
4.8635727 0.29433336
4.8640328 0.29215568
4.8644929 0.29001756
4.864953 0.28791987
4.8654131 0.28586348
4.8658732 0.28385563
4.8663333 0.28201379
4.8667934 0.28038045
4.8672535 0.27895406
4.8677135 0.27773307
4.8681736 0.27671594
4.8686337 0.27590111
4.8690938 0.27528704
4.8695539 0.27487217
4.870014 0.27465496
4.8704741 0.27463386
4.8709342 0.27480731
4.8713943 0.27517376
4.8718544 0.27573168
4.8723145 0.2764795
4.8727746 0.27741568
4.8732346 0.27853866
4.8736947 0.27984691
4.8741548 0.28133886
4.8746149 0.28301297
4.875075 0.2848677
4.8755351 0.2868877
4.8759952 0.28901602
4.8764553 0.29124421
4.8769154 0.29356949
4.8773755 0.29598905
4.8778356 0.29850012
4.8782957 0.30109989
4.8787558 0.30378559
4.8792158 0.30655441
4.8796759 0.30940357
4.880136 0.31233028
4.8805961 0.31533175
4.8810562 0.31840519
4.8815163 0.3215478
4.8819764 0.3247568
4.8824365 0.3280294
4.8828966 0.3313628
4.8833567 0.33475422
4.8838168 0.33820086
4.8842769 0.34169994
4.8847369 0.34524866
4.885197 0.34887575
4.8856571 0.35261267
4.8861172 0.35644792
4.8865773 0.36036983
4.8870374 0.36436675
4.8874975 0.36842702
4.8879576 0.37253899
4.8884177 0.37669099
4.8888778 0.38087138
4.8893379 0.3850685
4.889798 0.38927069
4.8902581 0.3934663
4.8907181 0.39764366
4.8911782 0.40179113
4.8916383 0.40589705
4.8920984 0.40994975
4.8925585 0.41393759
4.8930186 0.41784891
4.8934787 0.42167205
4.8939388 0.42539536
4.8943989 0.42900686
4.894859 0.43249214
4.8953191 0.43584795
4.8957792 0.43907431
4.8962392 0.44217124
4.8966993 0.44513878
4.8971594 0.44797695
4.8976195 0.45068578
4.8980796 0.45326529
4.8985397 0.45571552
4.8989998 0.45803648
4.8994599 0.46022821
4.89992 0.46229073
4.9003801 0.46422407
4.9008402 0.46602826
4.9013003 0.46770332
4.9017604 0.46924928
4.9022204 0.47066617
4.9026805 0.47195401
4.9031406 0.47311283
4.9036007 0.47414265
4.9040608 0.47503542
4.9045209 0.47575519
4.904981 0.47629197
4.9054411 0.47663911
4.9059012 0.47678997
4.9063613 0.47673792
4.9068214 0.47647631
4.9072815 0.4759985
4.9077415 0.47529787
4.9082016 0.47436776
4.9086617 0.47320154
4.9091218 0.47179258
4.9095819 0.47013422
4.910042 0.46821984
4.9105021 0.4660428
4.9109622 0.46359645
4.9114223 0.46087416
4.9118824 0.45786929
4.9123425 0.45457519
4.9128026 0.45098524
4.9132627 0.44709279
4.9137227 0.44301511
4.9141828 0.43890981
4.9146429 0.4347784
4.915103 0.4306218
4.9155631 0.42644091
4.9160232 0.42223666
4.9164833 0.41800996
4.9169434 0.41376171
4.9174035 0.40949283
4.9178636 0.40520423
4.9183237 0.40089682
4.9187838 0.39657152
4.9192438 0.39222924
4.9197039 0.38787088
4.920164 0.38349737
4.9206241 0.37910961
4.9210842 0.37470851
4.9215443 0.370295
4.9220044 0.36586997
4.9224645 0.36143435
4.9229246 0.35698784
4.9233847 0.35250834
4.9238448 0.34799066
4.9243049 0.34343925
4.924765 0.33885858
4.925225 0.33425309
4.9256851 0.32962725
4.9261452 0.32498551
4.9266053 0.32033234
4.9270654 0.31567218
4.9275255 0.3110095
4.9279856 0.30634876
4.9284457 0.30169441
4.9289058 0.2970509
4.9293659 0.29242271
4.929826 0.28781427
4.9302861 0.28323006
4.9307461 0.27867453
4.9312062 0.27415213
4.9316663 0.26966733
4.9321264 0.26522458
4.9325865 0.26086903
4.9330466 0.25676931
4.9335067 0.25293675
4.9339668 0.24936375
4.9344269 0.24604271
4.934887 0.24296604
4.9353471 0.24012614
4.9358072 0.23751541
4.9362673 0.23512625
4.9367273 0.23295107
4.9371874 0.23098226
4.9376475 0.22921224
4.9381076 0.2276334
4.9385677 0.22623814
4.9390278 0.22501887
4.9394879 0.22396799
4.939948 0.2230779
4.9404081 0.22234101
4.9408682 0.22174971
4.9413283 0.22129641
4.9417884 0.22097352
4.9422484 0.22077337
4.9427085 0.22069978
4.9431686 0.22076366
4.9436287 0.22097597
4.9440888 0.22134765
4.9445489 0.22188965
4.945009 0.22261292
4.9454691 0.22352841
4.9459292 0.22464705
4.9463893 0.2259798
4.9468494 0.22753761
4.9473095 0.22933141
4.9477696 0.23137216
4.9482296 0.23367081
4.9486897 0.2362383
4.9491498 0.23908557
4.9496099 0.24222358
4.95007 0.24566327
4.9505301 0.24941559
4.9509902 0.25349148
4.9514503 0.25789047
4.9519104 0.26238535
4.9523705 0.26688357
4.9528306 0.27138481
4.9532907 0.27588871
4.9537508 0.28039494
4.9542108 0.28490315
4.9546709 0.28941299
4.955131 0.29392413
4.9555911 0.29843622
4.9560512 0.30294892
4.9565113 0.30746188
4.9569714 0.31197477
4.9574315 0.31648725
4.9578916 0.32099896
4.9583517 0.32550956
4.9588118 0.33001873
4.9592719 0.3345261
4.9597319 0.33903134
4.960192 0.3435341
4.9606521 0.34803405
4.9611122 0.35253131
4.9615723 0.35702769
4.9620324 0.36152335
4.9624925 0.36601824
4.9629526 0.3705123
4.9634127 0.37500548
4.9638728 0.37949772
4.9643329 0.38398897
4.964793 0.38847917
4.9652531 0.39296826
4.9657131 0.3974562
4.9661732 0.40194292
4.9666333 0.40642838
4.9670934 0.41091251
4.9675535 0.41539526
4.9680136 0.41987657
4.9684737 0.4243564
4.9689338 0.42883468
4.9693939 0.43331136
4.969854 0.43778639
4.9703141 0.4422597
4.9707742 0.44657654
4.9712342 0.45053598
4.9716943 0.45414886
4.9721544 0.45742712
4.9726145 0.4603827
4.9730746 0.46302757
4.9735347 0.46537365
4.9739948 0.46743291
4.9744549 0.46921729
4.974915 0.47073874
4.9753751 0.4720092
4.9758352 0.47304063
4.9762953 0.47384497
4.9767554 0.47443417
4.9772154 0.47482018
4.9776755 0.47501494
4.9781356 0.47503041
4.9785957 0.47487853
4.9790558 0.47457125
4.9795159 0.47412052
4.979976 0.4735377
4.9804361 0.47281672
4.9808962 0.47194583
4.9813563 0.4709165
4.9818164 0.46972023
4.9822765 0.4683485
4.9827365 0.4667928
4.9831966 0.46504461
4.9836567 0.46309541
4.9841168 0.4609367
4.9845769 0.45855995
4.985037 0.45595666
4.9854971 0.4531183
4.9859572 0.45003637
4.9864173 0.44670234
4.9868774 0.44310771
4.9873375 0.43924396
4.9877976 0.43510258
4.9882577 0.43067504
4.9887177 0.42595284
4.9891778 0.42092746
4.9896379 0.41564077
4.990098 0.41030686
4.9905581 0.40495093
4.9910182 0.39957294
4.9914783 0.39417286
4.9919384 0.38875065
4.9923985 0.38330628
4.9928586 0.37783973
4.9933187 0.37235095
4.9937788 0.36683992
4.9942388 0.3613066
4.9946989 0.35575096
4.995159 0.35017298
4.9956191 0.34457261
4.9960792 0.33894982
4.9965393 0.33330459
4.9969994 0.32763688
4.9974595 0.32194666
4.9979196 0.31623389
4.9983797 0.31049855
4.9988398 0.3047406
4.9992999 0.29895082
4.99976 0.2931195
5.00022 0.28725144
5.0006801 0.28135152
5.0011402 0.27542464
5.0016003 0.26947567
5.0020604 0.26350951
5.0025205 0.25753104
5.0029806 0.25154514
5.0034407 0.24555672
5.0039008 0.23957064
5.0043609 0.2335918
5.004821 0.22762509
5.0052811 0.22167539
5.0057411 0.21574758
5.0062012 0.20984656
5.0066613 0.20397722
5.0071214 0.19814443
5.0075815 0.19235308
5.0080416 0.18660807
5.0085017 0.18091784
5.0089618 0.17536482
5.0094219 0.16997744
5.009882 0.16474996
5.0103421 0.15967668
5.0108022 0.15475185
5.0112623 0.14996976
5.0117223 0.14532467
5.0121824 0.14081086
5.0126425 0.13642261
5.0131026 0.13215419
5.0135627 0.12799986
5.0140228 0.12395391
5.0144829 0.12001061
5.014943 0.11616423
5.0154031 0.11240904
5.0158632 0.10873933
5.0163233 0.10514936
5.0167834 0.1016334
5.0172434 0.098185733
5.0177035 0.094800629
5.0181636 0.091486165
5.0186237 0.088299916
5.0190838 0.0852475
5.0195439 0.082327258
5.020004 0.079537534
5.0204641 0.076876669
5.0209242 0.074343005
5.0213843 0.071934885
5.0218444 0.06965065
5.0223045 0.067488643
5.0227646 0.065447206
5.0232246 0.06352468
5.0236847 0.061719409
5.0241448 0.060029734
5.0246049 0.058453997
5.025065 0.056990541
5.0255251 0.055637707
5.0259852 0.054393838
5.0264453 0.053257275
5.0269054 0.052226362
5.0273655 0.051299439
5.0278256 0.050465723
5.0282857 0.049712888
5.0287457 0.049042754
5.0292058 0.048457235
5.0296659 0.047958247
5.030126 0.047547704
5.0305861 0.04722752
5.0310462 0.046999611
5.0315063 0.046865891
5.0319664 0.046828275
5.0324265 0.046888677
5.0328866 0.047049012
5.0333467 0.047311195
5.0338068 0.04767714
5.0342669 0.048148762
5.0347269 0.048727976
5.035187 0.049416697
5.0356471 0.050216838
5.0361072 0.051130315
5.0365673 0.052159043
5.0370274 0.053302776
5.0374875 0.054512824
5.0379476 0.055771495
5.0384077 0.057082982
5.0388678 0.058451478
5.0393279 0.059881176
5.039788 0.06137627
5.040248 0.062940953
5.0407081 0.064579419
5.0411682 0.066295859
5.0416283 0.068094468
5.0420884 0.069979439
5.0425485 0.071954965
5.0430086 0.074025239
5.0434687 0.076194455
5.0439288 0.078466805
5.0443889 0.080846484
5.044849 0.083337683
5.0453091 0.085944597
5.0457692 0.088671419
5.0462292 0.091522341
5.0466893 0.094483934
5.0471494 0.097479555
5.0476095 0.10050191
5.0480696 0.10355348
5.0485297 0.10663676
5.0489898 0.10975425
5.0494499 0.11290843
5.04991 0.11610178
5.0503701 0.11933681
5.0508302 0.12261599
5.0512903 0.12594183
5.0517504 0.1293168
5.0522104 0.13274341
5.0526705 0.13622413
5.0531306 0.13976146
5.0535907 0.14335789
5.0540508 0.14701591
5.0545109 0.15073801
5.054971 0.15452667
5.0554311 0.1583844
5.0558912 0.16231367
5.0563513 0.16630148
5.0568114 0.17032426
5.0572715 0.17437822
5.0577315 0.17845972
5.0581916 0.18256514
5.0586517 0.18669085
5.0591118 0.19083322
5.0595719 0.19498862
5.060032 0.19915344
5.0604921 0.20332403
5.0609522 0.20749677
5.0614123 0.21166803
5.0618724 0.21583419
5.0623325 0.21999162
5.0627926 0.22413668
5.0632527 0.22826576
5.0637127 0.23237522
5.0641728 0.23646143
5.0646329 0.24052078
5.065093 0.24454962
5.0655531 0.24854482
5.0660132 0.25251568
5.0664733 0.25646688
5.0669334 0.2603983
5.0673935 0.2643098
5.0678536 0.26820125
5.0683137 0.2720725
5.0687738 0.27592343
5.0692338 0.2797539
5.0696939 0.28356377
5.070154 0.2873529
5.0706141 0.29112117
5.0710742 0.29486843
5.0715343 0.29859454
5.0719944 0.30229939
5.0724545 0.30598281
5.0729146 0.3096447
5.0733747 0.31328489
5.0738348 0.31690327
5.0742949 0.3204997
5.074755 0.32407403
5.075215 0.32761074
5.0756751 0.33103908
5.0761352 0.33435277
5.0765953 0.33755475
5.0770554 0.34064796
5.0775155 0.34363533
5.0779756 0.3465198
5.0784357 0.3493043
5.0788958 0.35199177
5.0793559 0.35458515
5.079816 0.35708737
5.0802761 0.35950137
5.0807361 0.36183008
5.0811962 0.36407644
5.0816563 0.36624339
5.0821164 0.36833386
5.0825765 0.37035079
5.0830366 0.37229711
5.0834967 0.37417577
5.0839568 0.37598968
5.0844169 0.3777418
5.084877 0.37944155
5.0853371 0.38109695
5.0857972 0.38270362
5.0862573 0.38425708
5.0867173 0.38575283
5.0871774 0.38718641
5.0876375 0.38855332
5.0880976 0.38984909
5.0885577 0.39106922
5.0890178 0.39220925
5.0894779 0.39326468
5.089938 0.39423103
5.0903981 0.39510382
5.0908582 0.39587857
5.0913183 0.39655079
5.0917784 0.39711601
5.0922384 0.39756973
5.0926985 0.39790748
5.0931586 0.39812477
5.0936187 0.39821713
5.0940788 0.3981833
5.0945389 0.39810455
5.094999 0.3980179
5.0954591 0.39792357
5.0959192 0.3978218
5.0963793 0.3977128
5.0968394 0.39759679
5.0972995 0.39747399
5.0977596 0.39734462
5.0982196 0.3972089
5.0986797 0.39706706
5.0991398 0.39691931
5.0995999 0.39676587
5.10006 0.39660697
5.1005201 0.39644282
5.1009802 0.39627365
5.1014403 0.39609968
5.1019004 0.39592112
5.1023605 0.39573819
5.1028206 0.39555113
5.1032807 0.39536014
5.1037407 0.39516346
5.1042008 0.39495243
5.1046609 0.39472752
5.105121 0.39449046
5.1055811 0.39424299
5.1060412 0.39398683
5.1065013 0.39372374
5.1069614 0.39345543
5.1074215 0.39318364
5.1078816 0.39291012
5.1083417 0.39263659
5.1088018 0.39236479
5.1092619 0.39209645
5.1097219 0.39183331
5.110182 0.39157711
5.1106421 0.39132958
5.1111022 0.39109245
5.1115623 0.39086746
5.1120224 0.39065634
5.1124825 0.39046084
5.1129426 0.39028267
5.1134027 0.39014227
5.1138628 0.39007067
5.1143229 0.39007182
5.114783 0.39014936
5.115243 0.39030697
5.1157031 0.3905483
5.1161632 0.39087701
5.1166233 0.39129676
5.1170834 0.3918112
5.1175435 0.392424
5.1180036 0.39313883
5.1184637 0.39395932
5.1189238 0.39488916
5.1193839 0.39593199
5.119844 0.39709147
5.1203041 0.39837127
5.1207642 0.39977504
5.1212242 0.40130644
5.1216843 0.40296914
5.1221444 0.40476679
5.1226045 0.40669989
5.1230646 0.40868379
5.1235247 0.41067856
5.1239848 0.41268321
5.1244449 0.41469675
5.124905 0.41671817
5.1253651 0.41874649
5.1258252 0.42078069
5.1262853 0.42281979
5.1267453 0.42486279
5.1272054 0.4269087
5.1276655 0.4289565
5.1281256 0.43100522
5.1285857 0.43305385
5.1290458 0.43510139
5.1295059 0.43714684
5.129966 0.43918922
5.1304261 0.44122753
5.1308862 0.44326075
5.1313463 0.44528791
5.1318064 0.44730801
5.1322665 0.44932096
5.1327265 0.45133067
5.1331866 0.45333769
5.1336467 0.45534202
5.1341068 0.45734362
5.1345669 0.45934248
5.135027 0.46133859
5.1354871 0.46333193
5.1359472 0.46532247
5.1364073 0.4673102
5.1368674 0.46929511
5.1373275 0.47127717
5.1377876 0.47325638
5.1382476 0.4752327
5.1387077 0.47720613
5.1391678 0.47917664
5.1396279 0.48114422
5.140088 0.48310885
5.1405481 0.48507051
5.1410082 0.48702919
5.1414683 0.48898487
5.1419284 0.49083959
5.1423885 0.49244652
5.1428486 0.49381172
5.1433087 0.49494294
5.1437688 0.49584798
5.1442288 0.49653461
5.1446889 0.4970106
5.145149 0.49728374
5.1456091 0.49736178
5.1460692 0.49725253
5.1465293 0.49696373
5.1469894 0.49650319
5.1474495 0.49587866
5.1479096 0.49509794
5.1483697 0.49416878
5.1488298 0.49309897
5.1492899 0.49189629
5.1497499 0.49056851
5.15021 0.48912341
5.1506701 0.48756876
5.1511302 0.48591192
5.1515903 0.48414486
5.1520504 0.48225665
5.1525105 0.48024047
5.1529706 0.4780895
5.1534307 0.47579691
5.1538908 0.47335589
5.1543509 0.4707596
5.154811 0.46800123
5.1552711 0.46507395
5.1557311 0.46197094
5.1561912 0.45868539
5.1566513 0.45521046
5.1571114 0.45153933
5.1575715 0.44766518
5.1580316 0.44358119
5.1584917 0.43928054
5.1589518 0.43475641
5.1594119 0.43000196
5.159872 0.42501038
5.1603321 0.41977485
5.1607922 0.41432439
5.1612523 0.40883489
5.1617123 0.40333107
5.1621724 0.39781309
5.1626325 0.3922811
5.1630926 0.38673526
5.1635527 0.38117573
5.1640128 0.37560267
5.1644729 0.37001622
5.164933 0.36441654
5.1653931 0.35880379
5.1658532 0.35317813
5.1663133 0.34753971
5.1667734 0.34188868
5.1672334 0.33622521
5.1676935 0.33054944
5.1681536 0.32486154
5.1686137 0.31916166
5.1690738 0.31344996
5.1695339 0.30772658
5.169994 0.30199169
5.1704541 0.2962388
5.1709142 0.29045936
5.1713743 0.28465638
5.1718344 0.27883302
5.1722945 0.27299243
5.1727546 0.26713777
5.1732146 0.26127218
5.1736747 0.25539882
5.1741348 0.24952084
5.1745949 0.24364139
5.175055 0.23776363
5.1755151 0.2318907
5.1759752 0.22602576
5.1764353 0.22017196
5.1768954 0.21433245
5.1773555 0.20851039
5.1778156 0.20270893
5.1782757 0.19693121
5.1787357 0.1911804
5.1791958 0.18545964
5.1796559 0.1797747
5.180116 0.17420692
5.1805761 0.16879002
5.1810362 0.16351917
5.1814963 0.15838951
5.1819564 0.15339622
5.1824165 0.14853444
5.1828766 0.14379935
5.1833367 0.13918609
5.1837968 0.13468982
5.1842569 0.13030572
5.1847169 0.12602893
5.185177 0.12185461
5.1856371 0.11777792
5.1860972 0.11379403
5.1865573 0.10989808
5.1870174 0.10608525
5.1874775 0.10235069
5.1879376 0.09868955
5.1883977 0.095097
5.1888578 0.091568197
5.1893179 0.088101904
5.189778 0.084714071
5.190238 0.081408173
5.1906981 0.07818529
5.1911582 0.075046506
5.1916183 0.071992904
5.1920784 0.069025568
5.1925385 0.066145579
5.1929986 0.06335402
5.1934587 0.060651976
5.1939188 0.058040527
5.1943789 0.055520759
5.194839 0.053093752
5.1952991 0.050760591
5.1957592 0.048522358
5.1962192 0.046380136
5.1966793 0.044335008
5.1971394 0.042388057
5.1975995 0.040540366
5.1980596 0.038793017
5.1985197 0.037147094
5.1989798 0.035571881
5.1994399 0.034018242
5.1999 0.032488431
5.2003601 0.030985406
5.2008202 0.029512122
5.2012803 0.028071537
5.2017403 0.026666606
5.2022004 0.025300286
5.2026605 0.023975534
5.2031206 0.022695305
5.2035807 0.021462557
5.2040408 0.020280245
5.2045009 0.019151327
5.204961 0.018078758
5.2054211 0.017065495
5.2058812 0.016114495
5.2063413 0.015228713
5.2068014 0.014411107
5.2072615 0.013664632
5.2077215 0.012992246
5.2081816 0.012395265
5.2086417 0.011823979
5.2091018 0.011255262
5.2095619 0.010690979
5.210022 0.010132992
5.2104821 0.0095831659
5.2109422 0.0090433643
5.2114023 0.008515451
5.2118624 0.0080012898
5.2123225 0.0075027443
5.2127826 0.0070216785
5.2132426 0.006559956
5.2137027 0.0061194408
5.2141628 0.0057019965
5.2146229 0.0053094869
5.215083 0.0049437759
5.2155431 0.0046067272
5.2160032 0.0043002046
5.2164633 0.0040260718
5.2169234 0.0037861928
5.2173835 0.0035824312
5.2178436 0.0034109548
5.2183037 0.0032432216
5.2187638 0.0030756214
5.2192238 0.0029088482
5.2196839 0.0027435963
5.220144 0.0025805597
5.2206041 0.0024204327
5.2210642 0.0022639093
5.2215243 0.0021116837
5.2219844 0.0019644502
5.2224445 0.0018229028
5.2229046 0.0016877356
5.2233647 0.0015596429
5.2238248 0.0014393188
5.2242849 0.0013274574
5.2247449 0.0012247529
5.225205 0.0011318995
5.2256651 0.0010495912
5.2261252 0.00097852235
5.2265853 0.00091938696
5.2270454 0.00087287922
5.2275055 0.00083505514
5.2279656 0.00079866039
5.2284257 0.00076370784
5.2288858 0.00073031944
5.2293459 0.00069861715
5.229806 0.00066872293
5.2302661 0.00064075871
5.2307261 0.00061484647
5.2311862 0.00059110815
5.2316463 0.0005696657
5.2321064 0.00055064109
5.2325665 0.00053415626
5.2330266 0.00052033316
5.2334867 0.00050929376
5.2339468 0.00050116001
5.2344069 0.00049605385
5.234867 0.00049409725
5.2353271 0.00049541215
5.2357872 0.00050012051
5.2362472 0.00050834429
5.2367073 0.00052024802
5.2371674 0.00053731649
5.2376275 0.00056004869
5.2380876 0.00058818989
5.2385477 0.00062148536
5.2390078 0.00065968037
5.2394679 0.00070252019
5.239928 0.00074975008
5.2403881 0.00080111532
5.2408482 0.00085636119
5.2413083 0.00091523294
5.2417684 0.00097747586
5.2422284 0.0010428352
5.2426885 0.0011110562
5.2431486 0.0011818843
5.2436087 0.0012550645
5.2440688 0.0013303423
5.2445289 0.0014074629
5.244989 0.0014861715
5.2454491 0.0015662134
5.2459092 0.0016473339
5.2463693 0.0017318782
5.2468294 0.0018332665
5.2472895 0.0019526705
5.2477495 0.002089172
5.2482096 0.0022418528
5.2486697 0.0024097948
5.2491298 0.0025920797
5.2495899 0.0027877895
5.25005 0.0029960059
5.2505101 0.0032158109
5.2509702 0.0034462861
5.2514303 0.0036865136
5.2518904 0.003935575
5.2523505 0.0041925523
5.2528106 0.0044565273
5.2532707 0.0047265818
5.2537307 0.0050017977
5.2541908 0.0052812567
5.2546509 0.0055640408
5.255111 0.0058492317
5.2555711 0.0061359113
5.2560312 0.0064383556
5.2564913 0.0067808613
5.2569514 0.0071622847
5.2574115 0.0075810702
5.2578716 0.0080356626
5.2583317 0.0085245062
5.2587918 0.0090460458
5.2592519 0.0095987257
5.2597119 0.010180991
5.260172 0.010791285
5.2606321 0.011428053
5.2610922 0.01208974
5.2615523 0.01277479
5.2620124 0.013481648
5.2624725 0.014208758
5.2629326 0.014954565
5.2633927 0.015717513
5.2638528 0.016496047
5.2643129 0.017288612
5.264773 0.018093651
5.265233 0.018910419
5.2656931 0.019766562
5.2661532 0.020676007
5.2666133 0.021638363
5.2670734 0.022653238
5.2675335 0.023720242
5.2679936 0.024838983
5.2684537 0.026009071
5.2689138 0.027230114
5.2693739 0.028501721
5.269834 0.029823502
5.2702941 0.031195065
5.2707542 0.03261602
5.2712142 0.034085974
5.2716743 0.035604538
5.2721344 0.03717132
5.2725945 0.038785929
5.2730546 0.040447975
5.2735147 0.042157065
5.2739748 0.043912809
5.2744349 0.045714816
5.274895 0.047561895
5.2753551 0.049449792
5.2758152 0.051378789
5.2762753 0.053349896
5.2767353 0.055364123
5.2771954 0.057422479
5.2776555 0.059525974
5.2781156 0.061675617
5.2785757 0.063872418
5.2790358 0.066117387
5.2794959 0.068411532
5.279956 0.070755863
5.2804161 0.07315139
5.2808762 0.075599123
5.2813363 0.078100071
5.2817964 0.080655243
5.2822565 0.08326565
5.2827165 0.0859323
5.2831766 0.088656203
5.2836367 0.091438368
5.2840968 0.094279806
5.2845569 0.097173272
5.285017 0.10010308
5.2854771 0.10306553
5.2859372 0.10605718
5.2863973 0.10907456
5.2868574 0.11211421
5.2873175 0.11517267
5.2877776 0.11824648
5.2882376 0.12133218
5.2886977 0.12442632
5.2891578 0.12752542
5.2896179 0.13062603
5.290078 0.1337247
5.2905381 0.13681795
5.2909982 0.13990233
5.2914583 0.14297438
5.2919184 0.14603064
5.2923785 0.14906764
5.2928386 0.15208194
5.2932987 0.15507006
5.2937588 0.15802878
5.2942188 0.1609644
5.2946789 0.16388118
5.295139 0.16677919
5.2955991 0.1696585
5.2960592 0.1725192
5.2965193 0.17536136
5.2969794 0.17818506
5.2974395 0.18099036
5.2978996 0.18377735
5.2983597 0.18654611
5.2988198 0.18929671
5.2992799 0.19202923
5.2997399 0.19474373
5.3002 0.19744031
5.3006601 0.20011903
5.3011202 0.20277998
5.3015803 0.20542322
5.3020404 0.20804883
5.3025005 0.21065689
5.3029606 0.21324748
5.3034207 0.21580321
5.3038808 0.21822711
5.3043409 0.22050664
5.304801 0.22264469
5.3052611 0.22464413
5.3057211 0.22650784
5.3061812 0.22823868
5.3066413 0.22983953
5.3071014 0.23131327
5.3075615 0.23266278
5.3080216 0.23389092
5.3084817 0.23500057
5.3089418 0.2359946
5.3094019 0.2368759
5.309862 0.23764732
5.3103221 0.23831176
5.3107822 0.23887208
5.3112422 0.23933115
5.3117023 0.23969186
5.3121624 0.23995708
5.3126225 0.24012967
5.3130826 0.2402167
5.3135427 0.24022598
5.3140028 0.24015632
5.3144629 0.24000639
5.314923 0.23977484
5.3153831 0.23946033
5.3158432 0.23906153
5.3163033 0.23857709
5.3167634 0.23800568
5.3172234 0.23734595
5.3176835 0.23659657
5.3181436 0.23575619
5.3186037 0.23482348
5.3190638 0.23379709
5.3195239 0.23267569
5.319984 0.23145793
5.3204441 0.23014247
5.3209042 0.22872799
5.3213643 0.22721312
5.3218244 0.22559654
5.3222845 0.22387765
5.3227445 0.22208666
5.3232046 0.22024388
5.3236647 0.21835483
5.3241248 0.216425
5.3245849 0.2144599
5.325045 0.21246501
5.3255051 0.21044585
5.3259652 0.20840792
5.3264253 0.20635671
5.3268854 0.20429773
5.3273455 0.20223647
5.3278056 0.20017844
5.3282657 0.19812913
5.3287257 0.19609406
5.3291858 0.19407871
5.3296459 0.19208859
5.330106 0.1901292
5.3305661 0.18820604
5.3310262 0.18632461
5.3314863 0.18449041
5.3319464 0.18270346
5.3324065 0.18093607
5.3328666 0.17918483
5.3333267 0.17745125
5.3337868 0.17573683
5.3342468 0.1740431
5.3347069 0.17237155
5.335167 0.17072369
5.3356271 0.16910105
5.3360872 0.16750512
5.3365473 0.16593741
5.3370074 0.16439944
5.3374675 0.16289272
5.3379276 0.16141875
5.3383877 0.15997905
5.3388478 0.15857512
5.3393079 0.15720847
5.339768 0.15588062
5.340228 0.15459307
5.3406881 0.15334733
5.3411482 0.15214492
5.3416083 0.15101282
5.3420684 0.14999785
5.3425285 0.14910205
5.3429886 0.14832655
5.3434487 0.1476725
5.3439088 0.14714103
5.3443689 0.14673327
5.344829 0.14645037
5.3452891 0.14629345
5.3457491 0.14626367
5.3462092 0.14636214
5.3466693 0.14659002
5.3471294 0.14694843
5.3475895 0.14743852
5.3480496 0.14806142
5.3485097 0.14881826
5.3489698 0.14971019
5.3494299 0.15073833
5.34989 0.15190384
5.3503501 0.15320783
5.3508102 0.15464974
5.3512703 0.15615542
5.3517303 0.15768429
5.3521904 0.15923542
5.3526505 0.16080788
5.3531106 0.16240072
5.3535707 0.16401304
5.3540308 0.16564388
5.3544909 0.16729234
5.354951 0.16895746
5.3554111 0.17063833
5.3558712 0.17233401
5.3563313 0.17404357
5.3567914 0.17576608
5.3572515 0.17750062
5.3577115 0.17924624
5.3581716 0.18100203
5.3586317 0.18276704
5.3590918 0.18454035
5.3595519 0.18632104
5.360012 0.18810816
5.3604721 0.1899043
5.3609322 0.19172835
5.3613923 0.19358043
5.3618524 0.19545722
5.3623125 0.19735536
5.3627726 0.1992715
5.3632326 0.20120231
5.3636927 0.20314442
5.3641528 0.20509449
5.3646129 0.20704919
5.365073 0.20900515
5.3655331 0.21095904
5.3659932 0.21290751
5.3664533 0.21484721
5.3669134 0.21677479
5.3673735 0.21868691
5.3678336 0.22058022
5.3682937 0.22245137
5.3687538 0.22429703
5.3692138 0.22611383
5.3696739 0.22789843
5.370134 0.22961182
5.3705941 0.23118894
5.3710542 0.23263151
5.3715143 0.23394264
5.3719744 0.23512548
5.3724345 0.23618317
5.3728946 0.23711883
5.3733547 0.2379356
5.3738148 0.23863661
5.3742749 0.23922501
5.3747349 0.23970391
5.375195 0.24007646
5.3756551 0.24034579
5.3761152 0.24051504
5.3765753 0.24058733
5.3770354 0.2405658
5.3774955 0.24045359
5.3779556 0.24025384
5.3784157 0.23996966
5.3788758 0.23960421
5.3793359 0.23916066
5.379796 0.23864322
5.3802561 0.23805018
5.3807161 0.23737754
5.3811762 0.23662132
5.3816363 0.23577753
5.3820964 0.23484219
5.3825565 0.2338113
5.3830166 0.23268087
5.3834767 0.23144693
5.3839368 0.23010548
5.3843969 0.22865254
5.384857 0.22708411
5.3853171 0.22539621
5.3857772 0.22358486
5.3862372 0.22164606
5.3866973 0.21957582
5.3871574 0.21737016
5.3876175 0.2150251
5.3880776 0.21253664
5.3885377 0.20990079
5.3889978 0.20713167
5.3894579 0.20433653
5.389918 0.20153371
5.3903781 0.19872323
5.3908382 0.19590509
5.3912983 0.1930793
5.3917584 0.19024588
5.3922184 0.18740483
5.3926785 0.18455617
5.3931386 0.18169991
5.3935987 0.17883606
5.3940588 0.17596463
5.3945189 0.17308564
5.394979 0.17019908
5.3954391 0.16730498
5.3958992 0.16440335
5.3963593 0.16149419
5.3968194 0.15857753
5.3972795 0.15565336
5.3977395 0.1527217
5.3981996 0.14978256
5.3986597 0.14683282
5.3991198 0.14386767
5.3995799 0.14088883
5.40004 0.13789816
5.4005001 0.13489751
5.4009602 0.13188874
5.4014203 0.12887372
5.4018804 0.12585429
5.4023405 0.12283231
5.4028006 0.11980965
5.4032607 0.11678816
5.4037207 0.11376969
5.4041808 0.11075611
5.4046409 0.10774927
5.405101 0.10475103
5.4055611 0.10176325
5.4060212 0.098787783
5.4064813 0.095826489
5.4069414 0.092881225
5.4074015 0.089953849
5.4078616 0.087047031
5.4083217 0.084201992
5.4087818 0.081439134
5.4092418 0.078755888
5.4097019 0.076149689
5.410162 0.073617967
5.4106221 0.071158156
5.4110822 0.068767689
5.4115423 0.066443997
5.4120024 0.064184513
5.4124625 0.061986671
5.4129226 0.059847901
5.4133827 0.057765638
5.4138428 0.055737313
5.4143029 0.053760358
5.414763 0.051832207
5.415223 0.049950292
5.4156831 0.048112046
5.4161432 0.0463149
5.4166033 0.044556288
5.4170634 0.042833642
5.4175235 0.041145324
5.4179836 0.039495726
5.4184437 0.037886399
5.4189038 0.036318043
5.4193639 0.034791359
5.419824 0.03330705
5.4202841 0.031865816
5.4207441 0.030468359
5.4212042 0.029115381
5.4216643 0.027807582
5.4221244 0.026545664
5.4225845 0.025330329
5.4230446 0.024162277
5.4235047 0.023042211
5.4239648 0.021970831
5.4244249 0.02094884
5.424885 0.019976938
5.4253451 0.019055827
5.4258052 0.018186208
5.4262653 0.017368783
5.4267253 0.016604252
5.4271854 0.015878242
5.4276455 0.015163028
5.4281056 0.014459267
5.4285657 0.013768321
5.4290258 0.01309155
5.4294859 0.012430318
5.429946 0.011785984
5.4304061 0.011159912
5.4308662 0.010553463
5.4313263 0.0099679974
5.4317864 0.0094048783
5.4322464 0.0088654667
5.4327065 0.0083511245
5.4331666 0.0078632131
5.4336267 0.0074030943
5.4340868 0.0069721298
5.4345469 0.0065716811
5.435007 0.0062031099
5.4354671 0.0058677779
5.4359272 0.0055670466
5.4363873 0.0053018775
5.4368474 0.0050523999
5.4373075 0.0048073356
5.4377676 0.0045672212
5.4382276 0.0043325931
5.4386877 0.0041039878
5.4391478 0.0038819419
5.4396079 0.0036669918
5.440068 0.0034596741
5.4405281 0.0032605252
5.4409882 0.0030700818
5.4414483 0.0028888801
5.4419084 0.0027174569
5.4423685 0.0025563486
5.4428286 0.0024060916
5.4432887 0.0022672225
5.4437487 0.0021402778
5.4442088 0.002025794
5.4446689 0.0019243076
5.445129 0.0018363551
5.4455891 0.0017624731
5.4460492 0.0017024029
5.4465093 0.0016513505
5.4469694 0.0016082684
5.4474295 0.0015729726
5.4478896 0.0015452792
5.4483497 0.0015250041
5.4488098 0.0015119635
5.4492699 0.0015059734
5.4497299 0.0015068498
5.45019 0.0015144088
5.4506501 0.0015284664
5.4511102 0.0015488387
5.4515703 0.0015753417
5.4520304 0.0016077914
5.4524905 0.0016460039
5.4529506 0.0016897953
5.4534107 0.0017389816
5.4538708 0.0017933788
5.4543309 0.0018528029
5.454791 0.0019170701
5.4552511 0.0019859963
5.4557111 0.0020658158
5.4561712 0.0021683023
5.4566313 0.002292671
5.4570914 0.0024378121
5.4575515 0.0026026157
5.4580116 0.0027859722
5.4584717 0.0029867718
5.4589318 0.0032039047
5.4593919 0.0034362611
5.459852 0.0036827313
5.4603121 0.0039422054
5.4607722 0.0042135739
5.4612322 0.0044957267
5.4616923 0.0047875543
5.4621524 0.0050879468
5.4626125 0.0053957945
5.4630726 0.0057099875
5.4635327 0.0060294162
5.4639928 0.0063529707
5.4644529 0.0066795414
5.464913 0.0070086732
5.4653731 0.0073764811
5.4658332 0.0078023321
5.4662933 0.0082836253
5.4667534 0.0088177598
5.4672134 0.0094021348
5.4676735 0.010034149
5.4681336 0.010711202
5.4685937 0.011430693
5.4690538 0.012190021
5.4695139 0.012986585
5.469974 0.013817785
5.4704341 0.014681018
5.4708942 0.015573685
5.4713543 0.016493184
5.4718144 0.017436916
5.4722745 0.018402278
5.4727345 0.019386669
5.4731946 0.02038749
5.4736547 0.02140214
5.4741148 0.022428016
5.4745749 0.023473553
5.475035 0.024607889
5.4754951 0.025841317
5.4759552 0.027171196
5.4764153 0.028594883
5.4768754 0.030109737
5.4773355 0.031713115
5.4777956 0.033402377
5.4782557 0.035174879
5.4787157 0.03702798
5.4791758 0.038959038
5.4796359 0.040965411
5.480096 0.043044457
5.4805561 0.045193534
5.4810162 0.04741
5.4814763 0.049691213
5.4819364 0.052034531
5.4823965 0.054437313
5.4828566 0.056896916
5.4833167 0.059410699
5.4837768 0.061976018
5.4842368 0.064600115
5.4846969 0.067303915
5.485157 0.070092407
5.4856171 0.072970083
5.4860772 0.075941433
5.4865373 0.079010949
5.4869974 0.082183122
5.4874575 0.085462444
5.4879176 0.088853405
5.4883777 0.092360496
5.4888378 0.095988209
5.4892979 0.099741036
5.489758 0.10362347
5.490218 0.10763999
5.4906781 0.1117951
5.4911382 0.11609329
5.4915983 0.12053905
5.4920584 0.12513687
5.4925185 0.12989124
5.4929786 0.13480665
5.4934387 0.13988643
5.4938988 0.14506191
5.4943589 0.15028938
5.494819 0.15556658
5.4952791 0.16089128
5.4957391 0.16626124
5.4961992 0.17167422
5.4966593 0.17712797
5.4971194 0.18262026
5.4975795 0.18814883
5.4980396 0.19371146
5.4984997 0.19930589
5.4989598 0.2049299
5.4994199 0.21058123
5.49988 0.21625764
5.5003401 0.2219569
5.5008002 0.22767677
5.5012603 0.23341499
5.5017203 0.23916933
5.5021804 0.24493755
5.5026405 0.25071741
5.5031006 0.25651376
5.5035607 0.26237021
5.5040208 0.26828899
5.5044809 0.27426331
5.504941 0.28028636
5.5054011 0.28635135
5.5058612 0.29245149
5.5063213 0.29857997
5.5067814 0.30473
5.5072414 0.31089478
5.5077015 0.31706753
5.5081616 0.32324143
5.5086217 0.3294097
5.5090818 0.33556553
5.5095419 0.34170214
5.510002 0.34781272
5.5104621 0.35389048
5.5109222 0.35992862
5.5113823 0.36592035
5.5118424 0.37185887
5.5123025 0.37773738
5.5127626 0.38350362
5.5132226 0.38906567
5.5136827 0.39442684
5.5141428 0.39959318
5.5146029 0.40457071
5.515063 0.40936549
5.5155231 0.41398354
5.5159832 0.41843092
5.5164433 0.42271366
5.5169034 0.4268378
5.5173635 0.43080938
5.5178236 0.43463444
5.5182837 0.43831902
5.5187437 0.44186916
5.5192038 0.4452909
5.5196639 0.44859028
5.520124 0.45177334
5.5205841 0.45484612
5.5210442 0.45781466
5.5215043 0.46068501
5.5219644 0.46346155
5.5224245 0.46603917
5.5228846 0.46835218
5.5233447 0.47040062
5.5238048 0.47218456
5.5242649 0.47370405
5.5247249 0.47495915
5.525185 0.47594992
5.5256451 0.47667643
5.5261052 0.47713872
5.5265653 0.47733686
5.5270254 0.4772709
5.5274855 0.47694091
5.5279456 0.47634693
5.5284057 0.47548904
5.5288658 0.47436729
5.5293259 0.47298173
5.529786 0.47133243
5.530246 0.46941944
5.5307061 0.46724283
5.5311662 0.46480264
5.5316263 0.46211814
5.5320864 0.45931839
5.5325465 0.45642234
5.5330066 0.4534238
5.5334667 0.45031662
5.5339268 0.44709464
5.5343869 0.44375169
5.534847 0.4402816
5.5353071 0.43667822
5.5357672 0.43293537
5.5362272 0.4290469
5.5366873 0.42500664
5.5371474 0.42080842
5.5376075 0.41644608
5.5380676 0.41191346
5.5385277 0.40720439
5.5389878 0.40231272
5.5394479 0.39723226
5.539908 0.39195687
5.5403681 0.38648037
5.5408282 0.38079661
5.5412883 0.3749476
5.5417483 0.36903408
5.5422084 0.3630657
5.5426685 0.35704913
5.5431286 0.35099102
5.5435887 0.34489805
5.5440488 0.33877687
5.5445089 0.33263414
5.544969 0.32647653
5.5454291 0.3203107
5.5458892 0.31414332
5.5463493 0.30798104
5.5468094 0.30183053
5.5472695 0.29569844
5.5477295 0.28959146
5.5481896 0.28351622
5.5486497 0.27747941
5.5491098 0.27148767
5.5495699 0.26554768
5.55003 0.25966609
5.5504901 0.25384904
5.5509502 0.24806331
5.5514103 0.24228773
5.5518704 0.2365245
5.5523305 0.23077585
5.5527906 0.22504398
5.5532507 0.21933111
5.5537107 0.21363946
5.5541708 0.20797123
5.5546309 0.20232863
5.555091 0.1967139
5.5555511 0.19112923
5.5560112 0.18557684
5.5564713 0.18005895
5.5569314 0.17457776
5.5573915 0.1691355
5.5578516 0.16373437
5.5583117 0.1583766
5.5587718 0.15306439
5.5592318 0.14779995
5.5596919 0.14258551
5.560152 0.13743561
5.5606121 0.13243697
5.5610722 0.12760224
5.5615323 0.12292682
5.5619924 0.11840614
5.5624525 0.11403561
5.5629126 0.10981066
5.5633727 0.1057267
5.5638328 0.10177915
5.5642929 0.097963432
5.564753 0.094274965
5.565213 0.090709166
5.5656731 0.087261455
5.5661332 0.083927251
5.5665933 0.080701972
5.5670534 0.077581037
5.5675135 0.074559865
5.5679736 0.071633875
5.5684337 0.068798485
5.5688938 0.066049116
5.5693539 0.063381185
5.569814 0.060782145
5.5702741 0.058234472
5.5707341 0.055740224
5.5711942 0.05330205
5.5716543 0.050922599
5.5721144 0.04860452
5.5725745 0.046350463
5.5730346 0.044163076
5.5734947 0.042045009
5.5739548 0.039998912
5.5744149 0.038027432
5.574875 0.036133221
5.5753351 0.034318926
5.5757952 0.032587198
5.5762553 0.030940684
5.5767153 0.029382036
5.5771754 0.027913901
5.5776355 0.026538929
5.5780956 0.025259769
5.5785557 0.024079071
5.5790158 0.022998747
5.5794759 0.021962658
5.579936 0.020936339
5.5803961 0.019922459
5.5808562 0.018923686
5.5813163 0.017942692
5.5817764 0.016982145
5.5822364 0.016044716
5.5826965 0.015133073
5.5831566 0.014249887
5.5836167 0.013397827
5.5840768 0.012579563
5.5845369 0.011797764
5.584997 0.0110551
5.5854571 0.01035424
5.5859172 0.0096978548
5.5863773 0.0090886133
5.5868374 0.0085291852
5.5872975 0.0080222402
5.5877576 0.0075704479
5.5882176 0.007176478
5.5886777 0.0068365108
5.5891378 0.0065059773
5.5895979 0.0061769003
5.590058 0.0058504766
5.5905181 0.0055279024
5.5909782 0.0052103743
5.5914383 0.0048990888
5.5918984 0.0045952423
5.5923585 0.0043000313
5.5928186 0.0040146523
5.5932787 0.0037403017
5.5937387 0.0034781762
5.5941988 0.003229472
5.5946589 0.0029953857
5.595119 0.0027771138
5.5955791 0.0025758527
5.5960392 0.0023927989
5.5964993 0.002229149
5.5969594 0.0020860993
5.5974195 0.0019648464
5.5978796 0.0018665866
5.5983397 0.0017855313
5.5987998 0.0017072795
5.5992599 0.0016315945
5.5997199 0.0015587499
5.60018 0.001489019
5.6006401 0.0014226755
5.6011002 0.0013599928
5.6015603 0.0013012445
5.6020204 0.0012467041
5.6024805 0.001196645
5.6029406 0.0011513409
5.6034007 0.0011110652
5.6038608 0.0010760913
5.6043209 0.001046693
5.604781 0.0010231435
5.605241 0.0010057166
5.6057011 0.00099468561
5.6061612 0.00099032412
5.6066213 0.00099290564
5.6070814 0.0010027037
5.6075415 0.0010199995
5.6080016 0.0010456109
5.6084617 0.0010797352
5.6089218 0.0011220666
5.6093819 0.0011722998
5.609842 0.0012301293
5.6103021 0.0012952495
5.6107622 0.001367355
5.6112222 0.0014461403
5.6116823 0.0015312998
5.6121424 0.0016225281
5.6126025 0.0017195196
5.6130626 0.001821969
5.6135227 0.0019295706
5.6139828 0.002042019
5.6144429 0.0021590086
5.614903 0.0022802341
5.6153631 0.0024053898
5.6158232 0.0025341704
5.6162833 0.0026662702
5.6167433 0.0028013838
5.6172034 0.0029415975
5.6176635 0.0031040741
5.6181236 0.0032913359
5.6185837 0.0035022526
5.6190438 0.003735694
5.6195039 0.0039905297
5.619964 0.0042656296
5.6204241 0.0045598634
5.6208842 0.0048721008
5.6213443 0.0052012115
5.6218044 0.0055460652
5.6222645 0.0059055318
5.6227245 0.0062784809
5.6231846 0.0066637822
5.6236447 0.0070603056
5.6241048 0.0074669207
5.6245649 0.0078824973
5.625025 0.0083059051
5.6254851 0.0087360138
5.6259452 0.0091716932
5.6264053 0.0096118131
5.6268654 0.010069615
5.6273255 0.010575579
5.6277856 0.011129292
5.6282456 0.011729176
5.6287057 0.012373655
5.6291658 0.013061153
5.6296259 0.013790093
5.630086 0.0145589
5.6305461 0.015365996
5.6310062 0.016209806
5.6314663 0.017088752
5.6319264 0.018001259
5.6323865 0.018945751
5.6328466 0.01992065
5.6333067 0.020924381
5.6337668 0.021955367
5.6342268 0.023012032
5.6346869 0.0240928
5.635147 0.025196094
5.6356071 0.026320337
5.6360672 0.027464175
5.6365273 0.028647851
5.6369874 0.029885616
5.6374475 0.03117786
5.6379076 0.032524973
5.6383677 0.033927345
5.6388278 0.035385367
5.6392879 0.036899429
5.6397479 0.038469921
5.640208 0.040097234
5.6406681 0.041781757
5.6411282 0.043523881
5.6415883 0.045323997
5.6420484 0.047182494
5.6425085 0.049099763
5.6429686 0.051076194
5.6434287 0.053112178
5.6438888 0.055208104
5.6443489 0.057364362
5.644809 0.059581345
5.6452691 0.06185944
5.6457291 0.0641966
5.6461892 0.066574547
5.6466493 0.06898982
5.6471094 0.071442861
5.6475695 0.073934114
5.6480296 0.07646402
5.6484897 0.079033024
5.6489498 0.081641567
5.6494099 0.084290093
5.64987 0.086979045
5.6503301 0.089708865
5.6507902 0.092479997
5.6512503 0.095292884
5.6517103 0.098147967
5.6521704 0.10104569
5.6526305 0.1039865
5.6530906 0.10697083
5.6535507 0.10999913
5.6540108 0.11307185
5.6544709 0.11618942
5.654931 0.11935228
5.6553911 0.12255899
5.6558512 0.1258035
5.6563113 0.12908189
5.6567714 0.13239039
5.6572314 0.13572522
5.6576915 0.13908259
5.6581516 0.14245873
5.6586117 0.14584985
5.6590718 0.14925216
5.6595319 0.1526619
5.659992 0.15607528
5.6604521 0.15948852
5.6609122 0.16289783
5.6613723 0.16629944
5.6618324 0.16968956
5.6622925 0.17306441
5.6627526 0.17642021
5.6632126 0.17975319
5.6636727 0.18305955
5.6641328 0.18633552
5.6645929 0.18957742
5.665053 0.1927935
5.6655131 0.1959905
5.6659732 0.1991679
5.6664333 0.20232518
5.6668934 0.20546183
5.6673535 0.20857733
5.6678136 0.21167117
5.6682737 0.21474284
5.6687337 0.21779181
5.6691938 0.22081757
5.6696539 0.2238196
5.670114 0.2267974
5.6705741 0.22975044
5.6710342 0.2326782
5.6714943 0.23558018
5.6719544 0.23845586
5.6724145 0.24130472
5.6728746 0.24412624
5.6733347 0.24691991
5.6737948 0.24968522
5.6742549 0.25241519
5.6747149 0.25505952
5.675175 0.25760922
5.6756351 0.26006619
5.6760952 0.26243231
5.6765553 0.2647095
5.6770154 0.26689963
5.6774755 0.2690046
5.6779356 0.27102632
5.6783957 0.27296667
5.6788558 0.27482755
5.6793159 0.27661085
5.679776 0.27831847
5.680236 0.27995231
5.6806961 0.28151426
5.6811562 0.28300621
5.6816163 0.28443007
5.6820764 0.28578771
5.6825365 0.28708105
5.6829966 0.28831197
5.6834567 0.28948237
5.6839168 0.29060067
5.6843769 0.29168254
5.684837 0.29272805
5.6852971 0.29373663
5.6857572 0.29470773
5.6862172 0.29564077
5.6866773 0.2965352
5.6871374 0.29739045
5.6875975 0.29820597
5.6880576 0.29898119
5.6885177 0.29971555
5.6889778 0.30040848
5.6894379 0.30105943
5.689898 0.30166783
5.6903581 0.30223313
5.6908182 0.30275475
5.6912783 0.30323213
5.6917383 0.30366472
5.6921984 0.30405195
5.6926585 0.30439326
5.6931186 0.30468823
5.6935787 0.30495427
5.6940388 0.3052035
5.6944989 0.30543583
5.694959 0.30565113
5.6954191 0.3058493
5.6958792 0.30603024
5.6963393 0.30619383
5.6967994 0.30633997
5.6972595 0.30646855
5.6977195 0.30657947
5.6981796 0.3066726
5.6986397 0.30674786
5.6990998 0.30680513
5.6995599 0.30684429
5.70002 0.30686525
5.7004801 0.3068679
5.7009402 0.30685212
5.7014003 0.30681781
5.7018604 0.30676487
5.7023205 0.30669318
5.7027806 0.3066017
5.7032406 0.30648294
5.7037007 0.3063356
5.7041608 0.30616006
5.7046209 0.3059567
5.705081 0.30572591
5.7055411 0.30546807
5.7060012 0.30518356
5.7064613 0.30487276
5.7069214 0.30453605
5.7073815 0.30417382
5.7078416 0.30378645
5.7083017 0.30337431
5.7087618 0.3029378
5.7092218 0.30247729
5.7096819 0.30199316
5.710142 0.3014858
5.7106021 0.30095559
5.7110622 0.30040291
5.7115223 0.29982814
5.7119824 0.29923166
5.7124425 0.29860139
5.7129026 0.29790819
5.7133627 0.2971508
5.7138228 0.29632918
5.7142829 0.2954433
5.7147429 0.29449311
5.715203 0.29347857
5.7156631 0.29239964
5.7161232 0.29125627
5.7165833 0.29004843
5.7170434 0.28877608
5.7175035 0.28743917
5.7179636 0.28603766
5.7184237 0.28457151
5.7188838 0.28304069
5.7193439 0.28144514
5.719804 0.27978483
5.7202641 0.27805972
5.7207241 0.27626977
5.7211842 0.27441492
5.7216443 0.27249524
5.7221044 0.27052176
5.7225645 0.26850122
5.7230246 0.2664321
5.7234847 0.26431288
5.7239448 0.26214205
5.7244049 0.25991808
5.724865 0.25763945
5.7253251 0.25530466
5.7257852 0.25291218
5.7262452 0.25046049
5.7267053 0.24794807
5.7271654 0.24537341
5.7276255 0.242735
5.7280856 0.2400313
5.7285457 0.23726081
5.7290058 0.234422
5.7294659 0.23151336
5.729926 0.22853337
5.7303861 0.22548051
5.7308462 0.22235326
5.7313063 0.21915454
5.7317664 0.21592084
5.7322264 0.21266274
5.7326865 0.20938289
5.7331466 0.20608395
5.7336067 0.20276856
5.7340668 0.19943937
5.7345269 0.19609905
5.734987 0.19275024
5.7354471 0.1893956
5.7359072 0.18603777
5.7363673 0.18267942
5.7368274 0.17932319
5.7372875 0.17597173
5.7377475 0.1726277
5.7382076 0.16929376
5.7386677 0.16597255
5.7391278 0.16266672
5.7395879 0.15937894
5.740048 0.15611185
5.7405081 0.1528681
5.7409682 0.14964423
5.7414283 0.14642712
5.7418884 0.14321671
5.7423485 0.14001358
5.7428086 0.13681829
5.7432687 0.13363141
5.7437287 0.13045351
5.7441888 0.12728518
5.7446489 0.12412697
5.745109 0.12097945
5.7455691 0.11784321
5.7460292 0.11471881
5.7464893 0.11160681
5.7469494 0.1085078
5.7474095 0.10542235
5.7478696 0.10235101
5.7483297 0.099294374
5.7487898 0.096253001
5.7492498 0.093227465
5.7497099 0.090218336
5.75017 0.08722648
5.7506301 0.084296655
5.7510902 0.081458614
5.7515503 0.078709314
5.7520104 0.076045714
5.7524705 0.07346477
5.7529306 0.070963439
5.7533907 0.06853868
5.7538508 0.066187448
5.7543109 0.063906701
5.754771 0.061693397
5.755231 0.059544493
5.7556911 0.057456945
5.7561512 0.055427712
5.7566113 0.05345375
5.7570714 0.051532016
5.7575315 0.049659469
5.7579916 0.047833064
5.7584517 0.04604976
5.7589118 0.044306513
5.7593719 0.042600282
5.759832 0.040929046
5.7602921 0.039299611
5.7607522 0.037714038
5.7612122 0.036172575
5.7616723 0.034675471
5.7621324 0.033222975
5.7625925 0.031815337
5.7630526 0.030452805
5.7635127 0.029135628
5.7639728 0.027864056
5.7644329 0.026638337
5.764893 0.025458721
5.7653531 0.024325456
5.7658132 0.023238791
5.7662733 0.022198976
5.7667333 0.021206259
5.7671934 0.020260889
5.7676535 0.019363116
5.7681136 0.018513188
5.7685737 0.017711354
5.7690338 0.016957864
5.7694939 0.016246686
5.769954 0.015562672
5.7704141 0.014905314
5.7708742 0.014274808
5.7713343 0.013671346
5.7717944 0.013095124
5.7722545 0.012546335
5.7727145 0.012025174
5.7731746 0.011531834
5.7736347 0.011066509
5.7740948 0.010629394
5.7745549 0.010220682
5.775015 0.0098405673
5.7754751 0.0094892444
5.7759352 0.009166907
5.7763953 0.0088737493
5.7768554 0.0086099651
5.7773155 0.0083757486
5.7777756 0.0081712938
5.7782356 0.0079967947
5.7786957 0.0078524578
5.7791558 0.0077405133
5.7796159 0.0076619746
5.780076 0.0076160798
5.7805361 0.0076020672
5.7809962 0.007619175
5.7814563 0.0076666413
5.7819164 0.0077437043
5.7823765 0.0078496024
5.7828366 0.0079835735
5.7832967 0.008144856
5.7837568 0.008332688
5.7842168 0.0085463077
5.7846769 0.0087849534
5.785137 0.0090478631
5.7855971 0.0093342752
5.7860572 0.0096434277
5.7865173 0.0099745589
5.7869774 0.010326907
5.7874375 0.01069971
5.7878976 0.011092207
5.7883577 0.011507493
5.7888178 0.011978127
5.7892779 0.012510098
5.7897379 0.013101488
5.790198 0.013750376
5.7906581 0.014454843
5.7911182 0.015212969
5.7915783 0.016022834
5.7920384 0.01688252
5.7924985 0.017790106
5.7929586 0.018743673
5.7934187 0.019741301
5.7938788 0.020781071
5.7943389 0.021861063
5.794799 0.022979358
5.7952591 0.024134035
5.7957191 0.025323176
5.7961792 0.02654486
5.7966393 0.027797169
5.7970994 0.029078182
5.7975595 0.03038598
5.7980196 0.031738282
5.7984797 0.033182733
5.7989398 0.0347204
5.7993999 0.036349988
5.79986 0.038070208
5.8003201 0.039879768
5.8007802 0.041777375
5.8012402 0.043761739
5.8017003 0.045831567
5.8021604 0.047985568
5.8026205 0.050222451
5.8030806 0.052540923
5.8035407 0.054939694
5.8040008 0.057417472
5.8044609 0.059972964
5.804921 0.06260488
5.8053811 0.065311927
5.8058412 0.068092815
5.8063013 0.070946251
5.8067614 0.073870944
5.8072214 0.076865543
5.8076815 0.079918076
5.8081416 0.083024998
5.8086017 0.086193116
5.8090618 0.089429239
5.8095219 0.092740174
5.809982 0.09613273
5.8104421 0.099613715
5.8109022 0.10318994
5.8113623 0.1068682
5.8118224 0.11065532
5.8122825 0.1145581
5.8127425 0.11858335
5.8132026 0.12273788
5.8136627 0.1270285
5.8141228 0.131462
5.8145829 0.13604521
5.815043 0.14078493
5.8155031 0.14568797
5.8159632 0.15076114
5.8164233 0.15601124
5.8168834 0.16143072
5.8173435 0.16689423
5.8178036 0.17237059
5.8182637 0.17785918
5.8187237 0.18335934
5.8191838 0.18887045
5.8196439 0.19439186
5.820104 0.19992294
5.8205641 0.20546304
5.8210242 0.21101154
5.8214843 0.21656778
5.8219444 0.22213114
5.8224045 0.22770097
5.8228646 0.23327664
5.8233247 0.2388575
5.8237848 0.24444293
5.8242448 0.25003228
5.8247049 0.25562491
5.825165 0.26122019
5.8256251 0.26681747
5.8260852 0.27241613
5.8265453 0.27802061
5.8270054 0.28364263
5.8274655 0.28928094
5.8279256 0.29493363
5.8283857 0.30059878
5.8288458 0.30627448
5.8293059 0.31195883
5.829766 0.3176499
5.830226 0.32334579
5.8306861 0.32904459
5.8311462 0.33474438
5.8316063 0.34044326
5.8320664 0.34613931
5.8325265 0.35183061
5.8329866 0.35751526
5.8334467 0.36319135
5.8339068 0.36885696
5.8343669 0.37451018
5.834827 0.38014911
5.8352871 0.38577182
5.8357471 0.39137592
5.8362072 0.39684158
5.8366673 0.40208178
5.8371274 0.40710289
5.8375875 0.4119113
5.8380476 0.41651338
5.8385077 0.42091552
5.8389678 0.4251241
5.8394279 0.42914551
5.839888 0.43298612
5.8403481 0.43665233
5.8408082 0.4401505
5.8412683 0.44348703
5.8417283 0.44666829
5.8421884 0.44970067
5.8426485 0.45259056
5.8431086 0.45534432
5.8435687 0.45796835
5.8440288 0.46046903
5.8444889 0.46285274
5.844949 0.46512586
5.8454091 0.46729285
5.8458692 0.46933775
5.8463293 0.47124955
5.8467894 0.47302074
5.8472494 0.47464379
5.8477095 0.47611118
5.8481696 0.4774154
5.8486297 0.47854893
5.8490898 0.47950424
5.8495499 0.48027381
5.85001 0.48085014
5.8504701 0.4812257
5.8509302 0.48139296
5.8513903 0.48134442
5.8518504 0.48107255
5.8523105 0.48056983
5.8527706 0.47982875
5.8532306 0.47884178
5.8536907 0.4776014
5.8541508 0.47610011
5.8546109 0.47433037
5.855071 0.47235267
5.8555311 0.47034214
5.8559912 0.46831023
5.8564513 0.46625925
5.8569114 0.46419153
5.8573715 0.46210937
5.8578316 0.46001508
5.8582917 0.45791097
5.8587518 0.45579937
5.8592118 0.45368257
5.8596719 0.45156289
5.860132 0.44944265
5.8605921 0.44732415
5.8610522 0.4452097
5.8615123 0.44310163
5.8619724 0.44100223
5.8624325 0.43891383
5.8628926 0.43683873
5.8633527 0.43477924
5.8638128 0.43273769
5.8642729 0.43071634
5.8647329 0.42870665
5.865193 0.42670111
5.8656531 0.42470017
5.8661132 0.4227043
5.8665733 0.42071397
5.8670334 0.41872962
5.8674935 0.41675172
5.8679536 0.41478073
5.8684137 0.41281712
5.8688738 0.41086134
5.8693339 0.40891385
5.869794 0.40697513
5.8702541 0.40504562
5.8707141 0.40312578
5.8711742 0.40121609
5.8716343 0.399317
5.8720944 0.39742897
5.8725545 0.39555247
5.8730146 0.39368795
5.8734747 0.39183587
5.8739348 0.39001893
5.8743949 0.38844708
5.874855 0.38716469
5.8753151 0.38616249
5.8757752 0.38543122
5.8762352 0.38496159
5.8766953 0.38474434
5.8771554 0.38477019
5.8776155 0.38502988
5.8780756 0.38551412
5.8785357 0.38621364
5.8789958 0.38711918
5.8794559 0.38822146
5.879916 0.3895112
5.8803761 0.39097914
5.8808362 0.392616
5.8812963 0.39441251
5.8817564 0.3963594
5.8822164 0.39844739
5.8826765 0.40066722
5.8831366 0.4030096
5.8835967 0.40546095
5.8840568 0.40800889
5.8845169 0.41066019
5.884977 0.41342241
5.8854371 0.41630317
5.8858972 0.41931003
5.8863573 0.42245059
5.8868174 0.42573244
5.8872775 0.42916317
5.8877375 0.43275036
5.8881976 0.4365016
5.8886577 0.44042448
5.8891178 0.44452658
5.8895779 0.4488155
5.890038 0.45329882
5.8904981 0.45798413
5.8909582 0.46287902
5.8914183 0.46799107
5.8918784 0.47332788
5.8923385 0.47889703
5.8927986 0.48470576
5.8932587 0.49063554
5.8937187 0.49658539
5.8941788 0.50255324
5.8946389 0.50853703
5.895099 0.51453469
5.8955591 0.52054418
5.8960192 0.52656341
5.8964793 0.53259034
5.8969394 0.53862291
5.8973995 0.54465904
5.8978596 0.55069668
5.8983197 0.55673377
5.8987798 0.56276824
5.8992398 0.56879804
5.8996999 0.5748211
5.90016 0.58083535
5.9006201 0.58683875
5.9010802 0.59282922
5.9015403 0.59880471
5.9020004 0.60476315
5.9024605 0.61070364
5.9029206 0.61663597
5.9033807 0.62256267
5.9038408 0.62848351
5.9043009 0.63439825
5.904761 0.64030666
5.905221 0.6462085
5.9056811 0.65210355
5.9061412 0.65799156
5.9066013 0.66387232
5.9070614 0.66974557
5.9075215 0.6756111
5.9079816 0.68146866
5.9084417 0.68731802
5.9089018 0.69315896
5.9093619 0.69899124
5.909822 0.70481462
5.9102821 0.71062887
5.9107421 0.71643376
5.9112022 0.72222905
5.9116623 0.72801452
5.9121224 0.73372044
5.9125825 0.73916194
5.9130426 0.7443373
5.9135027 0.74925564
5.9139628 0.7539261
5.9144229 0.75835778
5.914883 0.76255982
5.9153431 0.76654132
5.9158032 0.77031142
5.9162633 0.77387924
5.9167233 0.77725388
5.9171834 0.78044449
5.9176435 0.78346017
5.9181036 0.78631004
5.9185637 0.78900324
5.9190238 0.79154888
5.9194839 0.79395608
5.919944 0.79623396
5.9204041 0.79839164
5.9208642 0.80043825
5.9213243 0.80238285
5.9217844 0.80421074
5.9222444 0.80590011
5.9227045 0.80744384
5.9231646 0.80883484
5.9236247 0.810066
5.9240848 0.81113022
5.9245449 0.81202038
5.925005 0.81272939
5.9254651 0.81325014
5.9259252 0.81357552
5.9263853 0.81369843
5.9268454 0.81361176
5.9273055 0.81330842
5.9277656 0.81278128
5.9282256 0.81202325
5.9286857 0.81102722
5.9291458 0.80978609
5.9296059 0.80829276
5.930066 0.8065401
5.9305261 0.80452103
5.9309862 0.80224622
5.9314463 0.79989123
5.9319064 0.79750267
5.9323665 0.79508058
5.9328266 0.79262501
5.9332867 0.790136
5.9337467 0.7876136
5.9342068 0.78505785
5.9346669 0.7824688
5.935127 0.7798465
5.9355871 0.77719099
5.9360472 0.77450232
5.9365073 0.77178053
5.9369674 0.76902567
5.9374275 0.76623778
5.9378876 0.76341692
5.9383477 0.76056311
5.9388078 0.75767642
5.9392679 0.75475689
5.9397279 0.75180456
5.940188 0.74881948
5.9406481 0.74579322
5.9411082 0.74270603
5.9415683 0.73956395
5.9420284 0.73637452
5.9424885 0.73314527
5.9429486 0.72988372
5.9434087 0.72659741
5.9438688 0.72329385
5.9443289 0.71998058
5.944789 0.71666513
5.945249 0.71335503
5.9457091 0.7100578
5.9461692 0.70678098
5.9466293 0.70353208
5.9470894 0.70031865
5.9475495 0.6971482
5.9480096 0.69402827
5.9484697 0.69096638
5.9489298 0.68797007
5.9493899 0.68504686
5.94985 0.68220425
5.9503101 0.67943621
5.9507702 0.67673624
5.9512302 0.67410816
5.9516903 0.67155581
5.9521504 0.66908303
5.9526105 0.66669364
5.9530706 0.66439149
5.9535307 0.66218041
5.9539908 0.66006423
5.9544509 0.65804678
5.954911 0.65613191
5.9553711 0.65432343
5.9558312 0.6526252
5.9562913 0.65104103
5.9567514 0.64957478
5.9572114 0.64823026
5.9576715 0.64701131
5.9581316 0.64592178
5.9585917 0.64496549
5.9590518 0.64414627
5.9595119 0.64345831
5.959972 0.64280382
5.9604321 0.64215629
5.9608922 0.64151557
5.9613523 0.64088153
5.9618124 0.64025401
5.9622725 0.63963288
5.9627325 0.639018
5.9631926 0.63840921
5.9636527 0.63780639
5.9641128 0.63720937
5.9645729 0.63661803
5.965033 0.63603221
5.9654931 0.63545178
5.9659532 0.63487659
5.9664133 0.6343065
5.9668734 0.63374137
5.9673335 0.63318105
5.9677936 0.6326254
5.9682537 0.63207427
5.9687137 0.63152753
5.9691738 0.63098552
5.9696339 0.63044925
5.970094 0.62991809
5.9705541 0.62939136
5.9710142 0.62886835
5.9714743 0.62834836
5.9719344 0.62783069
5.9723945 0.62731464
5.9728546 0.6267995
5.9733147 0.62628459
5.9737748 0.62576918
5.9742348 0.6252526
5.9746949 0.62473412
5.975155 0.62421306
5.9756151 0.62368871
5.9760752 0.62316038
5.9765353 0.62262735
5.9769954 0.62208893
5.9774555 0.62154442
5.9779156 0.62099312
5.9783757 0.62043428
5.9788358 0.61983291
5.9792959 0.61916355
5.979756 0.61843233
5.980216 0.6176454
5.9806761 0.61680892
5.9811362 0.61592903
5.9815963 0.61501188
5.9820564 0.61406361
5.9825165 0.61309038
5.9829766 0.61209834
5.9834367 0.61109362
5.9838968 0.61008238
5.9843569 0.60907077
5.984817 0.60806494
5.9852771 0.60707103
5.9857371 0.60609519
5.9861972 0.60514357
5.9866573 0.60422232
5.9871174 0.60333758
5.9875775 0.60249551
5.9880376 0.60170261
5.9884977 0.60096673
5.9889578 0.60028865
5.9894179 0.59966761
5.989878 0.59910288
5.9903381 0.59859372
5.9907982 0.59813938
5.9912583 0.59773913
5.9917183 0.59739222
5.9921784 0.59709791
5.9926385 0.59685546
5.9930986 0.59666413
5.9935587 0.59652317
5.9940188 0.59643185
5.9944789 0.59638943
5.994939 0.59639516
5.9953991 0.5964483
5.9958592 0.59654812
5.9963193 0.59669386
5.9967794 0.59688479
5.9972394 0.59712017
5.9976995 0.59741715
5.9981596 0.59782841
5.9986197 0.59836001
5.9990798 0.5990148
5.9995399 0.59979564
6 0.60070539
