# Supplementary material for: Structural motifs of gold cluster anions with 17 to 69 atoms
Source: Nat Commun. 2026 Apr 10;17:5099. doi: 10.1038/s41467-026-71649-9 (PMC13246909; doi:10.1038/s41467-026-71649-9)
Supplement: Supplementary file 5 — Source Data [file 41467_2026_71649_MOESM5_ESM.zip › Figure2/49_exp.dat]

3.8 0.001
3.8004401 0.001
3.8008802 0.001
3.8013203 0.001
3.8017604 0.001
3.8022004 0.001
3.8026405 0.001
3.8030806 0.001
3.8035207 0.001
3.8039608 0.001
3.8044009 0.001
3.804841 0.001
3.8052811 0.001
3.8057211 0.001
3.8061612 0.001
3.8066013 0.001
3.8070414 0.001
3.8074815 0.001
3.8079216 0.001
3.8083617 0.001
3.8088018 0.001
3.8092418 0.001
3.8096819 0.001
3.810122 0.001
3.8105621 0.001
3.8110022 0.001
3.8114423 0.001
3.8118824 0.001
3.8123225 0.001
3.8127626 0.001
3.8132026 0.001
3.8136427 0.001
3.8140828 0.001
3.8145229 0.001
3.814963 0.001
3.8154031 0.001
3.8158432 0.001
3.8162833 0.001
3.8167233 0.001
3.8171634 0.001
3.8176035 0.001
3.8180436 0.001
3.8184837 0.001
3.8189238 0.001
3.8193639 0.001
3.819804 0.001
3.820244 0.0010023243
3.8206841 0.0010174409
3.8211242 0.0010448717
3.8215643 0.001082571
3.8220044 0.0011284932
3.8224445 0.0011805926
3.8228846 0.0012368236
3.8233247 0.0012951405
3.8237648 0.0013534977
3.8242048 0.0014098496
3.8246449 0.0014621505
3.825085 0.0015087859
3.8255251 0.0015623816
3.8259652 0.0016265898
3.8264053 0.0016973193
3.8268454 0.0017704788
3.8272855 0.001841977
3.8277255 0.0019077226
3.8281656 0.0019636243
3.8286057 0.0020055908
3.8290458 0.0020295308
3.8294859 0.0020313532
3.829926 0.0020069665
3.8303661 0.0019633927
3.8308062 0.0019193839
3.8312462 0.0018753751
3.8316863 0.0018313663
3.8321264 0.0017873575
3.8325665 0.0017433487
3.8330066 0.0016993399
3.8334467 0.0016553311
3.8338868 0.0016113223
3.8343269 0.0015673135
3.834767 0.0015233047
3.835207 0.0014792959
3.8356471 0.0014352871
3.8360872 0.0013912783
3.8365273 0.0013472695
3.8369674 0.0013032607
3.8374075 0.0012592519
3.8378476 0.001215243
3.8382877 0.0011712342
3.8387277 0.0011272254
3.8391678 0.0010832166
3.8396079 0.0010392078
3.840048 0.00099541299
3.8404881 0.00097218554
3.8409282 0.00097906108
3.8413683 0.0010105846
3.8418084 0.0010613009
3.8422484 0.0011257551
3.8426885 0.0011984921
3.8431286 0.0012740568
3.8435687 0.0013469942
3.8440088 0.0014118493
3.8444489 0.0014631669
3.844889 0.0014954921
3.8453291 0.0015075494
3.8457692 0.0015083454
3.8462092 0.0015009964
3.8466493 0.0014882302
3.8470894 0.0014727741
3.8475295 0.0014573557
3.8479696 0.0014447026
3.8484097 0.0014375422
3.8488498 0.0014386022
3.8492899 0.0014506099
3.8497299 0.0014762929
3.85017 0.0015170034
3.8506101 0.0015610122
3.8510502 0.001605021
3.8514903 0.0016490298
3.8519304 0.0016930386
3.8523705 0.0017370474
3.8528106 0.0017810562
3.8532507 0.001825065
3.8536907 0.0018690738
3.8541308 0.0019130826
3.8545709 0.0019570914
3.855011 0.0020011002
3.8554511 0.002045109
3.8558912 0.0020891178
3.8563313 0.0021331266
3.8567714 0.0021771354
3.8572114 0.0022211442
3.8576515 0.002265153
3.8580916 0.0023091618
3.8585317 0.0023531706
3.8589718 0.0023971794
3.8594119 0.0024411882
3.859852 0.002485197
3.8602921 0.0025324185
3.8607321 0.0025915165
3.8611722 0.0026593023
3.8616123 0.0027316847
3.8620524 0.0028045722
3.8624925 0.0028738737
3.8629326 0.0029354978
3.8633727 0.0029853532
3.8638128 0.0030193487
3.8642529 0.003033393
3.8646929 0.0030233948
3.865133 0.0029866973
3.8655731 0.0029426885
3.8660132 0.0028986797
3.8664533 0.0028546709
3.8668934 0.0028106621
3.8673335 0.0027666533
3.8677736 0.0027226445
3.8682136 0.0026786357
3.8686537 0.0026346269
3.8690938 0.0025906181
3.8695339 0.0025466093
3.869974 0.0025026005
3.8704141 0.0024585917
3.8708542 0.0024145829
3.8712943 0.0023705741
3.8717343 0.0023265653
3.8721744 0.0022825565
3.8726145 0.0022385477
3.8730546 0.0021945389
3.8734947 0.0021505301
3.8739348 0.0021065213
3.8743749 0.0020625125
3.874815 0.0020185037
3.8752551 0.0019764132
3.8756951 0.0019443108
3.8761352 0.0019222135
3.8765753 0.0019090984
3.8770154 0.0019039427
3.8774555 0.0019057235
3.8778956 0.0019134182
3.8783357 0.0019260038
3.8787758 0.0019424575
3.8792158 0.0019617565
3.8796559 0.001982878
3.880096 0.002005074
3.8805361 0.0020348114
3.8809762 0.0020736774
3.8814163 0.0021196265
3.8818564 0.0021706129
3.8822965 0.0022245911
3.8827365 0.0022795155
3.8831766 0.0023333403
3.8836167 0.0023840199
3.8840568 0.0024295087
3.8844969 0.002467761
3.884937 0.0024967313
3.8853771 0.0025169937
3.8858172 0.0025323185
3.8862573 0.0025431117
3.8866973 0.0025497141
3.8871374 0.0025524668
3.8875775 0.0025517106
3.8880176 0.0025477865
3.8884577 0.0025410354
3.8888978 0.0025317983
3.8893379 0.0025204162
3.889778 0.0025072298
3.890218 0.0024896729
3.8906581 0.0024522271
3.8910982 0.0023971154
3.8915383 0.0023297929
3.8919784 0.0022557146
3.8924185 0.0021803355
3.8928586 0.0021091108
3.8932987 0.0020474954
3.8937387 0.0020009444
3.8941788 0.0019749129
3.8946189 0.0019748559
3.895059 0.0020059012
3.8954991 0.00204991
3.8959392 0.0020939188
3.8963793 0.0021379276
3.8968194 0.0021819364
3.8972595 0.0022259452
3.8976995 0.002269954
3.8981396 0.0023139628
3.8985797 0.0023579716
3.8990198 0.0024019804
3.8994599 0.0024459892
3.8999 0.002489998
3.9003401 0.0025340068
3.9007802 0.0025780156
3.9012202 0.0026220244
3.9016603 0.0026660332
3.9021004 0.002710042
3.9025405 0.0027540508
3.9029806 0.0027980596
3.9034207 0.0028420684
3.9038608 0.0028860772
3.9043009 0.002930086
3.9047409 0.0029740948
3.905181 0.0030181036
3.9056211 0.0030621124
3.9060612 0.0031061212
3.9065013 0.00315013
3.9069414 0.0031941388
3.9073815 0.0032381476
3.9078216 0.0032821564
3.9082617 0.0033261652
3.9087017 0.003370174
3.9091418 0.0034141828
3.9095819 0.0034581916
3.910022 0.0035021618
3.9104621 0.0035303109
3.9109022 0.0035339154
3.9113423 0.0035191122
3.9117824 0.0034920382
3.9122224 0.0034588304
3.9126625 0.0034256258
3.9131026 0.0033985611
3.9135427 0.0033837734
3.9139828 0.0033873996
3.9144229 0.0034155766
3.914863 0.0034744413
3.9153031 0.0035606121
3.9157431 0.0036486297
3.9161832 0.0037366473
3.9166233 0.0038246649
3.9170634 0.0039126825
3.9175035 0.0040007001
3.9179436 0.0040887177
3.9183837 0.0041767353
3.9188238 0.004264753
3.9192639 0.0043527706
3.9197039 0.0044407882
3.920144 0.0045288058
3.9205841 0.0046168234
3.9210242 0.004704841
3.9214643 0.0047928586
3.9219044 0.0048808762
3.9223445 0.0049688938
3.9227846 0.0050569114
3.9232246 0.005144929
3.9236647 0.0052329466
3.9241048 0.0053209642
3.9245449 0.0054089818
3.924985 0.0054969994
3.9254251 0.0055744824
3.9258652 0.0056307136
3.9263053 0.005667725
3.9267453 0.0056875622
3.9271854 0.0056922711
3.9276255 0.0056838971
3.9280656 0.0056644859
3.9285057 0.0056360832
3.9289458 0.0056007347
3.9293859 0.0055604858
3.929826 0.0055173824
3.9302661 0.0054679579
3.9307061 0.0053937203
3.9311462 0.0052983413
3.9315863 0.0051879578
3.9320264 0.0050687068
3.9324665 0.0049467251
3.9329066 0.0048281498
3.9333467 0.0047191176
3.9337868 0.0046257657
3.9342268 0.0045542308
3.9346669 0.00451065
3.935107 0.0045
3.9355471 0.0045
3.9359872 0.0045
3.9364273 0.0045
3.9368674 0.0045
3.9373075 0.0045
3.9377475 0.0045
3.9381876 0.0045
3.9386277 0.0045
3.9390678 0.0045
3.9395079 0.0045
3.939948 0.0045
3.9403881 0.0045
3.9408282 0.0045
3.9412683 0.0045
3.9417083 0.0045
3.9421484 0.0045
3.9425885 0.0045
3.9430286 0.0045
3.9434687 0.0045
3.9439088 0.0045
3.9443489 0.0045
3.944789 0.0045
3.945229 0.0045006488
3.9456691 0.0045058522
3.9461092 0.0045169481
3.9465493 0.0045347546
3.9469894 0.00456009
3.9474295 0.0045937725
3.9478696 0.0046366205
3.9483097 0.0046894521
3.9487497 0.0047530856
3.9491898 0.0048283393
3.9496299 0.0049160315
3.95007 0.0050170261
3.9505101 0.0051336258
3.9509502 0.0052647545
3.9513903 0.005407635
3.9518304 0.0055594902
3.9522705 0.0057175431
3.9527105 0.0058790165
3.9531506 0.0060411333
3.9535907 0.0062011164
3.9540308 0.0063561886
3.9544709 0.0065035728
3.954911 0.006640492
3.9553511 0.006766879
3.9557912 0.0068877198
3.9562312 0.0070043393
3.9566713 0.0071179155
3.9571114 0.0072296261
3.9575515 0.0073406489
3.9579916 0.0074521617
3.9584317 0.0075653422
3.9588718 0.0076813684
3.9593119 0.007801418
3.959752 0.0079266687
3.960192 0.0080596257
3.9606321 0.008210196
3.9610722 0.0083771692
3.9615123 0.0085568632
3.9619524 0.0087455959
3.9623925 0.008939685
3.9628326 0.0091354485
3.9632727 0.0093292041
3.9637127 0.0095172698
3.9641528 0.0096959633
3.9645929 0.0098616025
3.965033 0.010010481
3.9654731 0.010135751
3.9659132 0.01023767
3.9663533 0.01032142
3.9667934 0.010392183
3.9672334 0.010455141
3.9676735 0.010515476
3.9681136 0.010578372
3.9685537 0.01064901
3.9689938 0.010732572
3.9694339 0.010834241
3.969874 0.0109592
3.9703141 0.01110816
3.9707542 0.011270236
3.9711942 0.011442425
3.9716343 0.011622342
3.9720744 0.011807598
3.9725145 0.011995808
3.9729546 0.012184585
3.9733947 0.012371542
3.9738348 0.012554293
3.9742749 0.012730451
3.9747149 0.01289763
3.975155 0.013053477
3.9755951 0.01319747
3.9760352 0.013331778
3.9764753 0.013458788
3.9769154 0.013580887
3.9773555 0.013700461
3.9777956 0.013819897
3.9782356 0.013941581
3.9786757 0.0140679
3.9791158 0.014201241
3.9795559 0.01434399
3.979996 0.014498534
3.9804361 0.014662655
3.9808762 0.014833294
3.9813163 0.015011812
3.9817564 0.015199574
3.9821964 0.015397943
3.9826365 0.015608283
3.9830766 0.015831958
3.9835167 0.016070332
3.9839568 0.016324768
3.9843969 0.016596631
3.984837 0.016887283
3.9852771 0.017193939
3.9857171 0.017502
3.9861572 0.017810062
3.9865973 0.018118124
3.9870374 0.018426185
3.9874775 0.018734247
3.9879176 0.019042308
3.9883577 0.01935037
3.9887978 0.019658432
3.9892378 0.019966493
3.9896779 0.020274555
3.990118 0.020582617
3.9905581 0.020890678
3.9909982 0.02119874
3.9914383 0.021506801
3.9918784 0.021814863
3.9923185 0.022122925
3.9927586 0.022430986
3.9931986 0.022739048
3.9936387 0.023047109
3.9940788 0.023355171
3.9945189 0.023663233
3.994959 0.023971294
3.9953991 0.024261925
3.9958392 0.024512329
3.9962793 0.02472559
3.9967193 0.024904981
3.9971594 0.025053776
3.9975995 0.025175248
3.9980396 0.025272668
3.9984797 0.025349312
3.9989198 0.02540845
3.9993599 0.025453357
3.9998 0.025487306
4.00024 0.025512583
4.0006801 0.025527036
4.0011202 0.025532123
4.0015603 0.02552995
4.0020004 0.02552262
4.0024405 0.025512238
4.0028806 0.025500907
4.0033207 0.025490731
4.0037608 0.025483815
4.0042008 0.025482263
4.0046409 0.025488178
4.005081 0.025503363
4.0055211 0.025518487
4.0059612 0.02553043
4.0064013 0.025542116
4.0068414 0.025556467
4.0072815 0.025576405
4.0077215 0.025604852
4.0081616 0.025644731
4.0086017 0.025698964
4.0090418 0.025770473
4.0094819 0.025862181
4.009922 0.02597701
4.0103621 0.026116784
4.0108022 0.026279352
4.0112422 0.026462236
4.0116823 0.026662982
4.0121224 0.026879135
4.0125625 0.02710824
4.0130026 0.027347842
4.0134427 0.027595486
4.0138828 0.027848719
4.0143229 0.028105084
4.014763 0.028362127
4.015203 0.028617296
4.0156431 0.028868902
4.0160832 0.029118253
4.0165233 0.029366982
4.0169634 0.029616729
4.0174035 0.029869128
4.0178436 0.030125816
4.0182837 0.03038843
4.0187237 0.030658607
4.0191638 0.030937982
4.0196039 0.031228193
4.020044 0.031530806
4.0204841 0.031838868
4.0209242 0.032146929
4.0213643 0.032454991
4.0218044 0.032763053
4.0222444 0.033071114
4.0226845 0.033379176
4.0231246 0.033687237
4.0235647 0.033995299
4.0240048 0.034303361
4.0244449 0.034611422
4.024885 0.034919484
4.0253251 0.035227546
4.0257652 0.035535607
4.0262052 0.035843669
4.0266453 0.03615173
4.0270854 0.036459792
4.0275255 0.036767854
4.0279656 0.037075915
4.0284057 0.037383977
4.0288458 0.037692038
4.0292859 0.0380001
4.0297259 0.038308162
4.030166 0.038614606
4.0306061 0.038904023
4.0310462 0.039175834
4.0314863 0.03943413
4.0319264 0.039683002
4.0323665 0.039926541
4.0328066 0.040168839
4.0332466 0.040413987
4.0336867 0.040666076
4.0341268 0.040929198
4.0345669 0.041207443
4.035007 0.041504907
4.0354471 0.041835552
4.0358872 0.042208982
4.0363273 0.042623735
4.0367674 0.043078351
4.0372074 0.043571368
4.0376475 0.044101325
4.0380876 0.04466676
4.0385277 0.045266214
4.0389678 0.045898224
4.0394079 0.046561329
4.039848 0.047254069
4.0402881 0.047972542
4.0407281 0.048706354
4.0411682 0.049451931
4.0416083 0.050206352
4.0420484 0.050966694
4.0424885 0.051730035
4.0429286 0.052493452
4.0433687 0.053254024
4.0438088 0.054008827
4.0442488 0.054754939
4.0446889 0.055489438
4.045129 0.056209616
4.0455691 0.056917611
4.0460092 0.057616834
4.0464493 0.058309914
4.0468894 0.058999481
4.0473295 0.059688166
4.0477696 0.060378599
4.0482096 0.061073409
4.0486497 0.061775228
4.0490898 0.062486684
4.0495299 0.063210408
4.04997 0.063949031
4.0504101 0.064704362
4.0508502 0.065474742
4.0512903 0.066257613
4.0517303 0.067050419
4.0521704 0.067850601
4.0526105 0.068655603
4.0530506 0.069462869
4.0534907 0.07026984
4.0539308 0.071073961
4.0543709 0.071872673
4.054811 0.07266342
4.0552511 0.073445207
4.0556911 0.07422331
4.0561312 0.074997643
4.0565713 0.075767285
4.0570114 0.076531317
4.0574515 0.077288817
4.0578916 0.078038865
4.0583317 0.078780541
4.0587718 0.079512924
4.0592118 0.080235093
4.0596519 0.080946128
4.060092 0.081643318
4.0605321 0.082275246
4.0609722 0.08283007
4.0614123 0.083323273
4.0618524 0.08377034
4.0622925 0.084186755
4.0627325 0.084588002
4.0631726 0.084989564
4.0636127 0.085406926
4.0640528 0.085855571
4.0644929 0.086350983
4.064933 0.086908647
4.0653731 0.087522519
4.0658132 0.088159146
4.0662533 0.088813621
4.0666933 0.089481658
4.0671334 0.090158971
4.0675735 0.090841271
4.0680136 0.091524273
4.0684537 0.092203689
4.0688938 0.092875232
4.0693339 0.093534616
4.069774 0.094177553
4.070214 0.094796398
4.0706541 0.095371007
4.0710942 0.09590749
4.0715343 0.09641635
4.0719744 0.096908091
4.0724145 0.097393219
4.0728546 0.097882239
4.0732947 0.098385654
4.0737347 0.09891397
4.0741748 0.099477691
4.0746149 0.10008732
4.075055 0.10075336
4.0754951 0.10148242
4.0759352 0.10226944
4.0763753 0.10310719
4.0768154 0.10398846
4.0772555 0.10490602
4.0776955 0.10585266
4.0781356 0.10682115
4.0785757 0.10780428
4.0790158 0.10879483
4.0794559 0.10978558
4.079896 0.1107693
4.0803361 0.11176033
4.0807762 0.11280016
4.0812162 0.11388052
4.0816563 0.11499107
4.0820964 0.11612146
4.0825365 0.11726133
4.0829766 0.11840035
4.0834167 0.11952817
4.0838568 0.12063442
4.0842969 0.12170877
4.0847369 0.12274087
4.085177 0.12370377
4.0856171 0.1244542
4.0860572 0.12499965
4.0864973 0.12538773
4.0869374 0.12566604
4.0873775 0.1258822
4.0878176 0.12608379
4.0882577 0.12631842
4.0886977 0.12663371
4.0891378 0.12707724
4.0895779 0.12769663
4.090018 0.12853938
4.0904581 0.12957653
4.0908982 0.13073972
4.0913383 0.13200336
4.0917784 0.13334187
4.0922184 0.13472966
4.0926585 0.13614116
4.0930986 0.13755078
4.0935387 0.13893295
4.0939788 0.14026208
4.0944189 0.14151259
4.094859 0.14265889
4.0952991 0.14368759
4.0957391 0.14463122
4.0961792 0.14550928
4.0966193 0.1463393
4.0970594 0.14713881
4.0974995 0.14792534
4.0979396 0.14871642
4.0983797 0.14952959
4.0988198 0.15038237
4.0992599 0.15129229
4.0996999 0.15227688
4.10014 0.15335023
4.1005801 0.15447782
4.1010202 0.15565146
4.1014603 0.15687799
4.1019004 0.15816425
4.1023405 0.1595171
4.1027806 0.16094336
4.1032206 0.1624499
4.1036607 0.16404355
4.1041008 0.16573115
4.1045409 0.16751955
4.104981 0.1694156
4.1054211 0.17140739
4.1058612 0.17346629
4.1063013 0.17557823
4.1067413 0.17772917
4.1071814 0.17990507
4.1076215 0.18209189
4.1080616 0.1842756
4.1085017 0.18644214
4.1089418 0.1885775
4.1093819 0.19066762
4.109822 0.19269847
4.1102621 0.19466559
4.1107021 0.19660366
4.1111422 0.19852282
4.1115823 0.20042933
4.1120224 0.20232948
4.1124625 0.20422953
4.1129026 0.20613577
4.1133427 0.20805445
4.1137828 0.20999186
4.1142228 0.21195428
4.1146629 0.21394796
4.115103 0.21597833
4.1155431 0.2180283
4.1159832 0.22008761
4.1164233 0.22215443
4.1168634 0.22422692
4.1173035 0.22630324
4.1177435 0.22838153
4.1181836 0.23045998
4.1186237 0.23253672
4.1190638 0.23460992
4.1195039 0.23667775
4.119944 0.23873835
4.1203841 0.24078896
4.1208242 0.24282846
4.1212643 0.24485877
4.1217043 0.24688187
4.1221444 0.24889972
4.1225845 0.25091427
4.1230246 0.25292749
4.1234647 0.25494134
4.1239048 0.25695779
4.1243449 0.25897879
4.124785 0.26100632
4.125225 0.26304085
4.1256651 0.26508081
4.1261052 0.2671392
4.1265453 0.26923087
4.1269854 0.27137067
4.1274255 0.27357344
4.1278656 0.27585403
4.1283057 0.27822731
4.1287457 0.2807081
4.1291858 0.28331128
4.1296259 0.28605168
4.130066 0.28894459
4.1305061 0.29201957
4.1309462 0.29526628
4.1313863 0.29865485
4.1318264 0.30215542
4.1322665 0.30573811
4.1327065 0.30937306
4.1331466 0.31303041
4.1335867 0.31668028
4.1340268 0.32029282
4.1344669 0.32383815
4.134907 0.32728641
4.1353471 0.33065339
4.1357872 0.33401817
4.1362272 0.3373748
4.1366673 0.34071416
4.1371074 0.34402717
4.1375475 0.34730473
4.1379876 0.35053775
4.1384277 0.35371712
4.1388678 0.35683376
4.1393079 0.35987857
4.1397479 0.36284246
4.140188 0.3656989
4.1406281 0.36830765
4.1410682 0.37065888
4.1415083 0.37277587
4.1419484 0.37468187
4.1423885 0.37640014
4.1428286 0.37795395
4.1432687 0.37936656
4.1437087 0.38066122
4.1441488 0.38186121
4.1445889 0.38298978
4.145029 0.38406991
4.1454691 0.38505397
4.1459092 0.38591513
4.1463493 0.38668369
4.1467894 0.38738998
4.1472294 0.38806429
4.1476695 0.38873695
4.1481096 0.38943826
4.1485497 0.39019853
4.1489898 0.39104808
4.1494299 0.39201722
4.14987 0.39313625
4.1503101 0.3943908
4.1507502 0.39566931
4.1511902 0.39696502
4.1516303 0.39827859
4.1520704 0.3996107
4.1525105 0.40096202
4.1529506 0.40233322
4.1533907 0.40372496
4.1538308 0.40513792
4.1542709 0.40657276
4.1547109 0.40803016
4.155151 0.40950866
4.1555911 0.41098505
4.1560312 0.41245917
4.1564713 0.41393915
4.1569114 0.41543312
4.1573515 0.41694922
4.1577916 0.41849559
4.1582316 0.42008036
4.1586717 0.42171167
4.1591118 0.42339766
4.1595519 0.42514646
4.159992 0.42696621
4.1604321 0.42885441
4.1608722 0.43079662
4.1613123 0.43278396
4.1617524 0.43480751
4.1621924 0.43685838
4.1626325 0.43892767
4.1630726 0.44100649
4.1635127 0.44308592
4.1639528 0.44515708
4.1643929 0.44721107
4.164833 0.44923899
4.1652731 0.45124328
4.1657131 0.45325773
4.1661532 0.4552762
4.1665933 0.45728824
4.1670334 0.45928343
4.1674735 0.46125133
4.1679136 0.46318151
4.1683537 0.46506354
4.1687938 0.46688698
4.1692338 0.46864141
4.1696739 0.47031638
4.170114 0.47189052
4.1705541 0.47314264
4.1709942 0.47402471
4.1714343 0.47458351
4.1718744 0.47486582
4.1723145 0.47491844
4.1727546 0.47478814
4.1731946 0.4745217
4.1736347 0.47416593
4.1740748 0.47376759
4.1745149 0.47337347
4.174955 0.47303037
4.1753951 0.47269606
4.1758352 0.47227202
4.1762753 0.47177952
4.1767153 0.47124099
4.1771554 0.47067883
4.1775955 0.47011544
4.1780356 0.46957323
4.1784757 0.46907461
4.1789158 0.46864199
4.1793559 0.46829778
4.179796 0.46806437
4.180236 0.4679604
4.1806761 0.46797191
4.1811162 0.46807777
4.1815563 0.46825813
4.1819964 0.46849318
4.1824365 0.46876309
4.1828766 0.46904801
4.1833167 0.46932814
4.1837568 0.46958363
4.1841968 0.46979466
4.1846369 0.4699414
4.185077 0.47000538
4.1855171 0.47002601
4.1859572 0.47002014
4.1863973 0.46997501
4.1868374 0.46987786
4.1872775 0.46971592
4.1877175 0.46947644
4.1881576 0.46914665
4.1885977 0.46871379
4.1890378 0.46816511
4.1894779 0.46748784
4.189918 0.46666922
4.1903581 0.46562062
4.1907982 0.46422463
4.1912382 0.4625455
4.1916783 0.46065198
4.1921184 0.45861279
4.1925585 0.45649666
4.1929986 0.45437231
4.1934387 0.45230848
4.1938788 0.45037388
4.1943189 0.44863726
4.194759 0.44716733
4.195199 0.44599366
4.1956391 0.44487468
4.1960792 0.44375717
4.1965193 0.44264197
4.1969594 0.44152991
4.1973995 0.44042181
4.1978396 0.43931853
4.1982797 0.43822089
4.1987197 0.43712972
4.1991598 0.43604586
4.1995999 0.43497015
4.20004 0.43390341
4.2004801 0.43284488
4.2009202 0.43179236
4.2013603 0.43074406
4.2018004 0.42969818
4.2022404 0.42865292
4.2026805 0.42760649
4.2031206 0.42655709
4.2035607 0.42550292
4.2040008 0.42444219
4.2044409 0.42337311
4.204881 0.42229386
4.2053211 0.42120023
4.2057612 0.42008588
4.2062012 0.41895243
4.2066413 0.41780185
4.2070814 0.41663614
4.2075215 0.41545727
4.2079616 0.41426723
4.2084017 0.413068
4.2088418 0.41186157
4.2092819 0.41064992
4.2097219 0.40943503
4.210162 0.40821753
4.2106021 0.40698467
4.2110422 0.40573429
4.2114823 0.40446819
4.2119224 0.40318819
4.2123625 0.40189609
4.2128026 0.40059371
4.2132426 0.39928286
4.2136827 0.39796535
4.2141228 0.39664298
4.2145629 0.39531758
4.215003 0.39399095
4.2154431 0.39259572
4.2158832 0.39108565
4.2163233 0.38949132
4.2167634 0.38784328
4.2172034 0.38617209
4.2176435 0.3845083
4.2180836 0.38288248
4.2185237 0.38132518
4.2189638 0.37986696
4.2194039 0.37853839
4.219844 0.37737001
4.2202841 0.37635345
4.2207241 0.37536806
4.2211642 0.37440029
4.2216043 0.37344764
4.2220444 0.3725076
4.2224845 0.37157769
4.2229246 0.37065541
4.2233647 0.36973824
4.2238048 0.3688237
4.2242448 0.36790929
4.2246849 0.36699251
4.225125 0.36607122
4.2255651 0.36514984
4.2260052 0.36423052
4.2264453 0.3633134
4.2268854 0.36239858
4.2273255 0.36148618
4.2277656 0.36057631
4.2282056 0.35966909
4.2286457 0.35876464
4.2290858 0.35786308
4.2295259 0.35696451
4.229966 0.35606906
4.2304061 0.35527542
4.2308462 0.35468849
4.2312863 0.35426444
4.2317263 0.35395873
4.2321664 0.35372681
4.2326065 0.35352415
4.2330466 0.35330618
4.2334867 0.35302836
4.2339268 0.35264614
4.2343669 0.35211498
4.234807 0.35139033
4.235247 0.35044519
4.2356871 0.34934705
4.2361272 0.34813108
4.2365673 0.34682401
4.2370074 0.34545259
4.2374475 0.34404354
4.2378876 0.34262361
4.2383277 0.34121953
4.2387678 0.33985803
4.2392078 0.33856587
4.2396479 0.33736976
4.240088 0.33629378
4.2405281 0.3352701
4.2409682 0.33425857
4.2414083 0.33325887
4.2418484 0.33227066
4.2422885 0.33129361
4.2427285 0.33032739
4.2431686 0.32937167
4.2436087 0.32842612
4.2440488 0.3274904
4.2444889 0.32656418
4.244929 0.32564714
4.2453691 0.32472728
4.2458092 0.32379193
4.2462492 0.32285575
4.2466893 0.3219339
4.2471294 0.32104151
4.2475695 0.32019375
4.2480096 0.31940577
4.2484497 0.31869273
4.2488898 0.31806977
4.2493299 0.31755204
4.24977 0.31715471
4.25021 0.3168936
4.2506501 0.31677447
4.2510902 0.316777
4.2515303 0.31687834
4.2519704 0.31705563
4.2524105 0.317286
4.2528506 0.3175466
4.2532907 0.31781457
4.2537307 0.31806704
4.2541708 0.31828117
4.2546109 0.31843409
4.255051 0.31850366
4.2554911 0.31853566
4.2559312 0.31856551
4.2563713 0.31858904
4.2568114 0.31860208
4.2572515 0.31860047
4.2576915 0.31858005
4.2581316 0.31853665
4.2585717 0.3184661
4.2590118 0.31836425
4.2594519 0.31822693
4.259892 0.31804997
4.2603321 0.31780431
4.2607722 0.3174347
4.2612122 0.31695138
4.2616523 0.31636741
4.2620924 0.31569587
4.2625325 0.31494981
4.2629726 0.31414229
4.2634127 0.31328638
4.2638528 0.31239513
4.2642929 0.31148161
4.2647329 0.31055889
4.265173 0.30962787
4.2656131 0.30858928
4.2660532 0.30743766
4.2664933 0.30619713
4.2669334 0.30489182
4.2673735 0.30354585
4.2678136 0.30218336
4.2682537 0.30082846
4.2686937 0.29950529
4.2691338 0.29823797
4.2695739 0.29705062
4.270014 0.29596737
4.2704541 0.2950004
4.2708942 0.29415093
4.2713343 0.29342506
4.2717744 0.29282891
4.2722144 0.29236861
4.2726545 0.29205026
4.2730946 0.29187998
4.2735347 0.2918639
4.2739748 0.29200811
4.2744149 0.29231875
4.274855 0.29280193
4.2752951 0.29353871
4.2757351 0.29473009
4.2761752 0.29630421
4.2766153 0.29816931
4.2770554 0.30023364
4.2774955 0.30240546
4.2779356 0.30459301
4.2783757 0.30670456
4.2788158 0.30864833
4.2792559 0.3103326
4.2796959 0.3116656
4.280136 0.31257149
4.2805761 0.31323279
4.2810162 0.31375613
4.2814563 0.31417899
4.2818964 0.31453885
4.2823365 0.31487321
4.2827766 0.31521956
4.2832166 0.31561538
4.2836567 0.31609816
4.2840968 0.3167054
4.2845369 0.31747457
4.284977 0.31844318
4.2854171 0.31953685
4.2858572 0.32063242
4.2862973 0.32172944
4.2867373 0.32282779
4.2871774 0.32392735
4.2876175 0.32502799
4.2880576 0.32612959
4.2884977 0.32723203
4.2889378 0.32833519
4.2893779 0.32943893
4.289818 0.33054315
4.2902581 0.33164785
4.2906981 0.33275364
4.2911382 0.3338608
4.2915783 0.33496953
4.2920184 0.33608004
4.2924585 0.33719253
4.2928986 0.33830723
4.2933387 0.33942433
4.2937788 0.34054404
4.2942188 0.34166657
4.2946589 0.34279214
4.295099 0.34393537
4.2955391 0.34545785
4.2959792 0.3474481
4.2964193 0.34981426
4.2968594 0.35246444
4.2972995 0.35530678
4.2977395 0.3582494
4.2981796 0.36120043
4.2986197 0.36406799
4.2990598 0.36676022
4.2994999 0.36918524
4.29994 0.37125117
4.3003801 0.37303743
4.3008202 0.37477523
4.3012603 0.37644473
4.3017003 0.37802201
4.3021404 0.37948319
4.3025805 0.38080436
4.3030206 0.38196161
4.3034607 0.38293105
4.3039008 0.38368877
4.3043409 0.38421087
4.304781 0.38447345
4.305221 0.38447994
4.3056611 0.38438363
4.3061012 0.38422496
4.3065413 0.38401913
4.3069814 0.38378135
4.3074215 0.38352684
4.3078616 0.3832708
4.3083017 0.38302845
4.3087417 0.38281499
4.3091818 0.38264564
4.3096219 0.38253559
4.310062 0.38249924
4.3105021 0.38249589
4.3109422 0.3824956
4.3113823 0.38249757
4.3118224 0.38250106
4.3122625 0.38250526
4.3127025 0.38250942
4.3131426 0.38251275
4.3135827 0.38251448
4.3140228 0.38251383
4.3144629 0.38251003
4.314903 0.38250231
4.3153431 0.38248913
4.3157832 0.38246871
4.3162232 0.38244148
4.3166633 0.38240795
4.3171034 0.38236859
4.3175435 0.38232393
4.3179836 0.38227444
4.3184237 0.38222063
4.3188638 0.38216299
4.3193039 0.38210202
4.3197439 0.38203823
4.320184 0.38196427
4.3206241 0.38181426
4.3210642 0.38157368
4.3215043 0.38124318
4.3219444 0.38082341
4.3223845 0.380315
4.3228246 0.37971861
4.3232647 0.37903488
4.3237047 0.37826445
4.3241448 0.37740796
4.3245849 0.37646607
4.325025 0.37543913
4.3254651 0.37424058
4.3259052 0.37283174
4.3263453 0.37125703
4.3267854 0.36956088
4.3272254 0.3677877
4.3276655 0.36598192
4.3281056 0.36418797
4.3285457 0.36245027
4.3289858 0.36081323
4.3294259 0.3593213
4.329866 0.35801888
4.3303061 0.35690332
4.3307461 0.35585282
4.3311862 0.35484612
4.3316263 0.35387007
4.3320664 0.35291154
4.3325065 0.35195739
4.3329466 0.35099448
4.3333867 0.35000968
4.3338268 0.34898984
4.3342669 0.34792183
4.3347069 0.34679251
4.335147 0.345593
4.3355871 0.34436964
4.3360272 0.34313982
4.3364673 0.34190505
4.3369074 0.34066687
4.3373475 0.33942682
4.3377876 0.33818643
4.3382276 0.33694724
4.3386677 0.33571078
4.3391078 0.33447859
4.3395479 0.33325219
4.339988 0.33203313
4.3404281 0.33082146
4.3408682 0.32961577
4.3413083 0.32841559
4.3417483 0.32722044
4.3421884 0.32602986
4.3426285 0.32484336
4.3430686 0.32366047
4.3435087 0.32248072
4.3439488 0.32130364
4.3443889 0.32012875
4.344829 0.31895558
4.3452691 0.31778888
4.3457091 0.31665172
4.3461492 0.31555232
4.3465893 0.31449694
4.3470294 0.31349183
4.3474695 0.31254326
4.3479096 0.31165748
4.3483497 0.31084076
4.3487898 0.31009936
4.3492298 0.30943954
4.3496699 0.30886757
4.35011 0.30839138
4.3505501 0.30804637
4.3509902 0.30782653
4.3514303 0.3077079
4.3518704 0.30766651
4.3523105 0.30767839
4.3527506 0.30771955
4.3531906 0.30776604
4.3536307 0.30779388
4.3540708 0.3077791
4.3545109 0.30769773
4.354951 0.3075258
4.3553911 0.30728324
4.3558312 0.30702576
4.3562713 0.30675201
4.3567113 0.30645999
4.3571514 0.30614771
4.3575915 0.30581317
4.3580316 0.30545437
4.3584717 0.30506932
4.3589118 0.30465603
4.3593519 0.30421249
4.359792 0.30373671
4.360232 0.30320421
4.3606721 0.3025054
4.3611122 0.30165386
4.3615523 0.30068254
4.3619924 0.2996244
4.3624325 0.2985124
4.3628726 0.29737949
4.3633127 0.29625862
4.3637528 0.29518276
4.3641928 0.29418485
4.3646329 0.29329785
4.365073 0.29255293
4.3655131 0.29189482
4.3659532 0.29129201
4.3663933 0.29075589
4.3668334 0.29029785
4.3672735 0.28992927
4.3677135 0.28966154
4.3681536 0.28950606
4.3685937 0.2894742
4.3690338 0.28957737
4.3694739 0.28982694
4.369914 0.2902343
4.3703541 0.29077944
4.3707942 0.29140194
4.3712342 0.2920966
4.3716743 0.29286002
4.3721144 0.29368878
4.3725545 0.29457946
4.3729946 0.29552864
4.3734347 0.29653291
4.3738748 0.29758884
4.3743149 0.29869302
4.374755 0.29984204
4.375195 0.30102895
4.3756351 0.30222592
4.3760752 0.3034302
4.3765153 0.30464494
4.3769554 0.30587328
4.3773955 0.30711837
4.3778356 0.30838336
4.3782757 0.3096714
4.3787157 0.31098563
4.3791558 0.31232919
4.3795959 0.31370524
4.380036 0.31511693
4.3804761 0.3165681
4.3809162 0.31805737
4.3813563 0.31958088
4.3817964 0.32113475
4.3822364 0.3227151
4.3826765 0.32431806
4.3831166 0.32593976
4.3835567 0.32757633
4.3839968 0.32922389
4.3844369 0.33087856
4.384877 0.33253648
4.3853171 0.33419515
4.3857572 0.33586383
4.3861972 0.33755775
4.3866373 0.33929217
4.3870774 0.34108233
4.3875175 0.3429435
4.3879576 0.34489093
4.3883977 0.34693988
4.3888378 0.34910561
4.3892779 0.35140337
4.3897179 0.35384843
4.390158 0.35646212
4.3905981 0.35931179
4.3910382 0.3623809
4.3914783 0.36562974
4.3919184 0.36901861
4.3923585 0.3725078
4.3927986 0.3760576
4.3932386 0.37962831
4.3936787 0.38318022
4.3941188 0.38667363
4.3945589 0.39006883
4.394999 0.39332612
4.3954391 0.39643105
4.3958792 0.39941365
4.3963193 0.40230074
4.3967594 0.40511912
4.3971994 0.40789559
4.3976395 0.41065697
4.3980796 0.41343006
4.3985197 0.41624168
4.3989598 0.41911861
4.3993999 0.42208768
4.39984 0.42517569
4.4002801 0.42858845
4.4007201 0.43290172
4.4011602 0.43798688
4.4016003 0.44365207
4.4020404 0.44970539
4.4024805 0.45595495
4.4029206 0.46220889
4.4033607 0.4682753
4.4038008 0.47396231
4.4042408 0.47907804
4.4046809 0.4834306
4.405121 0.48686446
4.4055611 0.48991352
4.4060012 0.49281843
4.4064413 0.49558446
4.4068814 0.49821689
4.4073215 0.50072096
4.4077616 0.50310196
4.4082016 0.50536514
4.4086417 0.50751577
4.4090818 0.50955913
4.4095219 0.51150047
4.409962 0.51334506
4.4104021 0.51508648
4.4108422 0.51672478
4.4112823 0.51828317
4.4117223 0.51978497
4.4121624 0.52125349
4.4126025 0.52271206
4.4130426 0.524184
4.4134827 0.52569263
4.4139228 0.52726127
4.4143629 0.52891325
4.414803 0.53067188
4.415243 0.53258854
4.4156831 0.53479031
4.4161232 0.53723791
4.4165633 0.53987083
4.4170034 0.54262856
4.4174435 0.54545058
4.4178836 0.54827637
4.4183237 0.55104541
4.4187638 0.55369721
4.4192038 0.55617122
4.4196439 0.55840695
4.420084 0.56034731
4.4205241 0.56206745
4.4209642 0.56361508
4.4214043 0.56498197
4.4218444 0.56615989
4.4222845 0.56714061
4.4227245 0.56791589
4.4231646 0.5684775
4.4236047 0.5688172
4.4240448 0.56892676
4.4244849 0.56879794
4.424925 0.56842252
4.4253651 0.56786444
4.4258052 0.56725588
4.4262452 0.56660204
4.4266853 0.56590516
4.4271254 0.56516745
4.4275655 0.56439114
4.4280056 0.56357844
4.4284457 0.56273158
4.4288858 0.56185278
4.4293259 0.56094426
4.429766 0.56000823
4.430206 0.55905476
4.4306461 0.55813168
4.4310862 0.55723028
4.4315263 0.55633075
4.4319664 0.55541323
4.4324065 0.55445791
4.4328466 0.55344494
4.4332867 0.55235449
4.4337267 0.55116672
4.4341668 0.54986179
4.4346069 0.54841988
4.435047 0.54682075
4.4354871 0.54501471
4.4359272 0.54300486
4.4363673 0.54083015
4.4368074 0.53852953
4.4372474 0.53614194
4.4376875 0.53370632
4.4381276 0.53126162
4.4385677 0.52884679
4.4390078 0.52650077
4.4394479 0.52426252
4.439888 0.52217096
4.4403281 0.520215
4.4407682 0.51828719
4.4412082 0.51637754
4.4416483 0.51448144
4.4420884 0.51259427
4.4425285 0.51071142
4.4429686 0.50882827
4.4434087 0.5069402
4.4438488 0.5050426
4.4442889 0.50313086
4.4447289 0.50120036
4.445169 0.49925435
4.4456091 0.49735901
4.4460492 0.4955068
4.4464893 0.49366836
4.4469294 0.49181434
4.4473695 0.48991538
4.4478096 0.48794213
4.4482496 0.48586524
4.4486897 0.48365533
4.4491298 0.48128307
4.4495699 0.47871909
4.45001 0.47593408
4.4504501 0.47299712
4.4508902 0.46999512
4.4513303 0.4669373
4.4517704 0.46383284
4.4522104 0.46069096
4.4526505 0.45752085
4.4530906 0.45433172
4.4535307 0.45113275
4.4539708 0.44793317
4.4544109 0.44474215
4.454851 0.44156892
4.4552911 0.43839603
4.4557311 0.43515116
4.4561712 0.43185062
4.4566113 0.42851797
4.4570514 0.42517678
4.4574915 0.42185062
4.4579316 0.41856304
4.4583717 0.41533762
4.4588118 0.41219792
4.4592519 0.40916751
4.4596919 0.40626996
4.460132 0.40353253
4.4605721 0.40102059
4.4610122 0.39872333
4.4614523 0.39660489
4.4618924 0.39462942
4.4623325 0.39276107
4.4627726 0.39096397
4.4632126 0.38920228
4.4636527 0.38744013
4.4640928 0.38564167
4.4645329 0.38377105
4.464973 0.3817924
4.4654131 0.37973645
4.4658532 0.37767424
4.4662933 0.37560631
4.4667333 0.37353293
4.4671734 0.37145439
4.4676135 0.36937096
4.4680536 0.36728292
4.4684937 0.36519055
4.4689338 0.36309414
4.4693739 0.36099395
4.469814 0.35889027
4.4702541 0.35670688
4.4706941 0.35414399
4.4711342 0.35125783
4.4715743 0.34814866
4.4720144 0.34491674
4.4724545 0.3416623
4.4728946 0.33848559
4.4733347 0.33548686
4.4737748 0.33276637
4.4742148 0.33042436
4.4746549 0.32856107
4.475095 0.3272654
4.4755351 0.32628156
4.4759752 0.3254517
4.4764153 0.32475548
4.4768554 0.32417255
4.4772955 0.32368259
4.4777355 0.32326525
4.4781756 0.32290018
4.4786157 0.32256706
4.4790558 0.32224553
4.4794959 0.32191526
4.479936 0.3215559
4.4803761 0.32111723
4.4808162 0.32056467
4.4812563 0.31994113
4.4816963 0.31929064
4.4821364 0.3186572
4.4825765 0.31808482
4.4830166 0.31761753
4.4834567 0.31729932
4.4838968 0.31717422
4.4843369 0.31728623
4.484777 0.31767936
4.485217 0.31836273
4.4856571 0.31914546
4.4860972 0.31998426
4.4865373 0.32087045
4.4869774 0.32179535
4.4874175 0.32275027
4.4878576 0.32372653
4.4882977 0.32471544
4.4887377 0.32570833
4.4891778 0.32669651
4.4896179 0.3276713
4.490058 0.32862427
4.4904981 0.3295669
4.4909382 0.33051036
4.4913783 0.33145602
4.4918184 0.33240525
4.4922585 0.33335944
4.4926985 0.33431995
4.4931386 0.33528816
4.4935787 0.33626545
4.4940188 0.33725319
4.4944589 0.33825275
4.494899 0.33926552
4.4953391 0.3404985
4.4957792 0.34235908
4.4962192 0.34474734
4.4966593 0.34754408
4.4970994 0.3506301
4.4975395 0.35388618
4.4979796 0.35719313
4.4984197 0.36043173
4.4988598 0.36348277
4.4992999 0.36622706
4.4997399 0.36854537
4.50018 0.37035746
4.5006201 0.37193803
4.5010602 0.37338739
4.5015003 0.37473309
4.5019404 0.37600271
4.5023805 0.37722381
4.5028206 0.37842395
4.5032607 0.3796307
4.5037007 0.38087162
4.5041408 0.38217428
4.5045809 0.38356624
4.505021 0.38507497
4.5054611 0.38667221
4.5059012 0.38832592
4.5063413 0.39004473
4.5067814 0.39183723
4.5072214 0.39371205
4.5076615 0.39567777
4.5081016 0.39774302
4.5085417 0.3999164
4.5089818 0.40220653
4.5094219 0.40462201
4.509862 0.40717144
4.5103021 0.4100648
4.5107421 0.41383284
4.5111822 0.41834095
4.5116223 0.42340941
4.5120624 0.42885847
4.5125025 0.43450839
4.5129426 0.44017942
4.5133827 0.44569185
4.5138228 0.45086591
4.5142629 0.45552188
4.5147029 0.45948002
4.515143 0.46261218
4.5155831 0.46549227
4.5160232 0.46832351
4.5164633 0.47109977
4.5169034 0.47381489
4.5173435 0.47646271
4.5177836 0.47903708
4.5182236 0.48153184
4.5186637 0.48394085
4.5191038 0.48625795
4.5195439 0.48847699
4.519984 0.49059181
4.5204241 0.49263389
4.5208642 0.49464873
4.5213043 0.49664307
4.5217443 0.49862364
4.5221844 0.50059713
4.5226245 0.50257025
4.5230646 0.50454972
4.5235047 0.50654225
4.5239448 0.50855453
4.5243849 0.51059329
4.524825 0.51266522
4.5252651 0.51478158
4.5257051 0.51695873
4.5261452 0.51918529
4.5265853 0.52144733
4.5270254 0.52373095
4.5274655 0.52602223
4.5279056 0.52830726
4.5283457 0.53057212
4.5287858 0.53280291
4.5292258 0.5349857
4.5296659 0.53710659
4.530106 0.53915094
4.5305461 0.54109421
4.5309862 0.54293769
4.5314263 0.54469222
4.5318664 0.54636864
4.5323065 0.54797779
4.5327465 0.54953051
4.5331866 0.55103764
4.5336267 0.55251001
4.5340668 0.55395847
4.5345069 0.55539386
4.534947 0.556827
4.5353871 0.55827362
4.5358272 0.55973364
4.5362673 0.56118664
4.5367073 0.56261201
4.5371474 0.56398914
4.5375875 0.56529743
4.5380276 0.56651628
4.5384677 0.56762508
4.5389078 0.56860323
4.5393479 0.56943013
4.539788 0.57008516
4.540228 0.57056456
4.5406681 0.57095461
4.5411082 0.57128169
4.5415483 0.57155895
4.5419884 0.57179951
4.5424285 0.57201651
4.5428686 0.57222308
4.5433087 0.57243237
4.5437487 0.57265749
4.5441888 0.5729116
4.5446289 0.57320783
4.545069 0.5735585
4.5455091 0.57393261
4.5459492 0.57430906
4.5463893 0.57468849
4.5468294 0.57507159
4.5472695 0.57545901
4.5477095 0.57585142
4.5481496 0.57624948
4.5485897 0.57665385
4.5490298 0.5770652
4.5494699 0.5774842
4.54991 0.57791151
4.5503501 0.57836623
4.5507902 0.57888186
4.5512302 0.57944965
4.5516703 0.58005956
4.5521104 0.58070152
4.5525505 0.58136549
4.5529906 0.58204141
4.5534307 0.58271924
4.5538708 0.58338892
4.5543109 0.5840404
4.554751 0.58466363
4.555191 0.58527375
4.5556311 0.58603369
4.5560712 0.58690342
4.5565113 0.587796
4.5569514 0.58862448
4.5573915 0.58930193
4.5578316 0.58974139
4.5582717 0.58985594
4.5587117 0.58955861
4.5591518 0.58876248
4.5595919 0.58738059
4.560032 0.58532707
4.5604721 0.58276698
4.5609122 0.57989628
4.5613523 0.5767573
4.5617924 0.57339236
4.5622324 0.5698438
4.5626725 0.56615393
4.5631126 0.5623651
4.5635527 0.55851962
4.5639928 0.55465982
4.5644329 0.55082804
4.564873 0.5470666
4.5653131 0.54336724
4.5657532 0.53961803
4.5661932 0.5358262
4.5666333 0.53200696
4.5670734 0.5281755
4.5675135 0.52434701
4.5679536 0.5205367
4.5683937 0.51675977
4.5688338 0.51303139
4.5692739 0.50936678
4.5697139 0.50578113
4.570154 0.50230819
4.5705941 0.49915728
4.5710342 0.49632722
4.5714743 0.49374677
4.5719144 0.49134465
4.5723545 0.48904963
4.5727946 0.48679043
4.5732346 0.4844958
4.5736747 0.48209449
4.5741148 0.47951524
4.5745549 0.4766868
4.574995 0.4735379
4.5754351 0.47018825
4.5758752 0.46681346
4.5763153 0.46341376
4.5767554 0.45998936
4.5771954 0.45654047
4.5776355 0.4530673
4.5780756 0.44957005
4.5785157 0.44604894
4.5789558 0.44250418
4.5793959 0.43893598
4.579836 0.43534453
4.5802761 0.43173062
4.5807161 0.42809705
4.5811562 0.42444543
4.5815963 0.42077716
4.5820364 0.41709367
4.5824765 0.41339638
4.5829166 0.40968671
4.5833567 0.40596608
4.5837968 0.40223591
4.5842368 0.39849761
4.5846769 0.39475261
4.585117 0.39099123
4.5855571 0.38701323
4.5859972 0.3827919
4.5864373 0.3783907
4.5868774 0.37387308
4.5873175 0.36930249
4.5877576 0.36474239
4.5881976 0.36025622
4.5886377 0.35590744
4.5890778 0.35175951
4.5895179 0.34787587
4.589958 0.34431997
4.5903981 0.34116039
4.5908382 0.33838614
4.5912783 0.33592573
4.5917183 0.3337074
4.5921584 0.33165941
4.5925985 0.32970998
4.5930386 0.32778737
4.5934787 0.32581981
4.5939188 0.32373555
4.5943589 0.32146283
4.594799 0.3189299
4.595239 0.31611119
4.5956791 0.3132034
4.5961192 0.31025056
4.5965593 0.30726701
4.5969994 0.30426708
4.5974395 0.30126511
4.5978796 0.29827545
4.5983197 0.29531243
4.5987598 0.2923904
4.5991998 0.28952369
4.5996399 0.28672665
4.60008 0.28401208
4.6005201 0.28133077
4.6009602 0.27865355
4.6014003 0.27598078
4.6018404 0.27331284
4.6022805 0.27065011
4.6027205 0.26799294
4.6031606 0.26534171
4.6036007 0.26269679
4.6040408 0.26005855
4.6044809 0.25742737
4.604921 0.2548036
4.6053611 0.25218833
4.6058012 0.24958248
4.6062412 0.24698508
4.6066813 0.24439512
4.6071214 0.24181158
4.6075615 0.23923345
4.6080016 0.23665971
4.6084417 0.23408935
4.6088818 0.23152135
4.6093219 0.22895469
4.609762 0.22638837
4.610202 0.22382179
4.6106421 0.22126139
4.6110822 0.2187185
4.6115223 0.21620443
4.6119624 0.21373052
4.6124025 0.21130809
4.6128426 0.20894847
4.6132827 0.20666298
4.6137227 0.20446296
4.6141628 0.20235973
4.6146029 0.20036462
4.615043 0.19848977
4.6154831 0.19683683
4.6159232 0.19543798
4.6163633 0.19424713
4.6168034 0.1932182
4.6172434 0.19230511
4.6176835 0.19146177
4.6181236 0.1906421
4.6185637 0.18980003
4.6190038 0.18888946
4.6194439 0.18786431
4.619884 0.18667851
4.6203241 0.1853077
4.6207642 0.1838023
4.6212042 0.18219935
4.6216443 0.18053406
4.6220844 0.17884164
4.6225245 0.17715727
4.6229646 0.17551616
4.6234047 0.17395352
4.6238448 0.17250455
4.6242849 0.17120444
4.6247249 0.17008841
4.625165 0.1691761
4.6256051 0.16832855
4.6260452 0.16750267
4.6264853 0.1666961
4.6269254 0.1659065
4.6273655 0.1651315
4.6278056 0.16436877
4.6282456 0.16361594
4.6286857 0.16287066
4.6291258 0.16213059
4.6295659 0.16139335
4.630006 0.16065661
4.6304461 0.1599159
4.6308862 0.15917041
4.6313263 0.15842304
4.6317664 0.15767668
4.6322064 0.15693422
4.6326465 0.15619855
4.6330866 0.15547257
4.6335267 0.15475917
4.6339668 0.15406125
4.6344069 0.15338169
4.634847 0.1527234
4.6352871 0.15209778
4.6357271 0.15153258
4.6361672 0.15102389
4.6366073 0.1505652
4.6370474 0.15015001
4.6374875 0.14977178
4.6379276 0.14942402
4.6383677 0.1491002
4.6388078 0.14879381
4.6392478 0.14849835
4.6396879 0.14820728
4.640128 0.14791476
4.6405681 0.14762721
4.6410082 0.1473492
4.6414483 0.14708214
4.6418884 0.14682743
4.6423285 0.14658648
4.6427686 0.14636068
4.6432086 0.14615145
4.6436487 0.14596018
4.6440888 0.14578828
4.6445289 0.14563716
4.644969 0.14550821
4.6454091 0.14540162
4.6458492 0.14531659
4.6462893 0.14525362
4.6467293 0.14521319
4.6471694 0.14519579
4.6476095 0.14520189
4.6480496 0.14523199
4.6484897 0.14528656
4.6489298 0.14536609
4.6493699 0.14547108
4.64981 0.145602
4.6502501 0.14576255
4.6506901 0.14596418
4.6511302 0.14619993
4.6515703 0.14646072
4.6520104 0.14673745
4.6524505 0.14702101
4.6528906 0.14730232
4.6533307 0.14757227
4.6537708 0.14782177
4.6542108 0.14804173
4.6546509 0.14822303
4.655091 0.14835762
4.6555311 0.14847086
4.6559712 0.14857805
4.6564113 0.14868049
4.6568514 0.14877946
4.6572915 0.14887622
4.6577315 0.14897207
4.6581716 0.14906829
4.6586117 0.14916614
4.6590518 0.14926692
4.6594919 0.1493719
4.659932 0.14948236
4.6603721 0.14960129
4.6608122 0.14973078
4.6612523 0.14986833
4.6616923 0.15001137
4.6621324 0.1501573
4.6625725 0.15030356
4.6630126 0.15044756
4.6634527 0.15058673
4.6638928 0.15071848
4.6643329 0.15084024
4.664773 0.15094943
4.665213 0.15104144
4.6656531 0.15110241
4.6660932 0.15113186
4.6665333 0.15113181
4.6669734 0.15110429
4.6674135 0.15105133
4.6678536 0.15097494
4.6682937 0.15087717
4.6687337 0.15076003
4.6691738 0.15062555
4.6696139 0.15047575
4.670054 0.15031273
4.6704941 0.15014289
4.6709342 0.14996997
4.6713743 0.14979458
4.6718144 0.14961731
4.6722545 0.14943878
4.6726945 0.14925956
4.6731346 0.14908027
4.6735747 0.14890151
4.6740148 0.14872387
4.6744549 0.14854795
4.674895 0.14837435
4.6753351 0.14820343
4.6757752 0.14803482
4.6762152 0.14786832
4.6766553 0.14770379
4.6770954 0.14754104
4.6775355 0.14737993
4.6779756 0.14722027
4.6784157 0.14706191
4.6788558 0.14690468
4.6792959 0.14674842
4.6797359 0.14659296
4.680176 0.14644872
4.6806161 0.14640563
4.6810562 0.14646499
4.6814963 0.14660288
4.6819364 0.14679535
4.6823765 0.14701847
4.6828166 0.14724831
4.6832567 0.14746093
4.6836967 0.14763241
4.6841368 0.1477388
4.6845769 0.14775617
4.685017 0.14766058
4.6854571 0.14743498
4.6858972 0.14709317
4.6863373 0.14665727
4.6867774 0.14614943
4.6872174 0.14559175
4.6876575 0.14500638
4.6880976 0.14441544
4.6885377 0.14384105
4.6889778 0.14330534
4.6894179 0.14283044
4.689858 0.14243847
4.6902981 0.14211895
4.6907381 0.14178847
4.6911782 0.14145474
4.6916183 0.14113277
4.6920584 0.14083756
4.6924985 0.14058411
4.6929386 0.14038742
4.6933787 0.14026249
4.6938188 0.14022432
4.6942589 0.14028792
4.6946989 0.14046829
4.695139 0.14077502
4.6955791 0.14113969
4.6960192 0.14153318
4.6964593 0.14195008
4.6968994 0.14238503
4.6973395 0.14283261
4.6977796 0.14328745
4.6982196 0.14374416
4.6986597 0.14419735
4.6990998 0.14464163
4.6995399 0.14507161
4.69998 0.14548191
4.7004201 0.14584382
4.7008602 0.14614096
4.7013003 0.14639424
4.7017403 0.14662464
4.7021804 0.14685314
4.7026205 0.14710071
4.7030606 0.14738833
4.7035007 0.14773697
4.7039408 0.14816762
4.7043809 0.14870126
4.704821 0.14935886
4.7052611 0.15014609
4.7057011 0.15100662
4.7061412 0.15192472
4.7065813 0.15289102
4.7070214 0.15389615
4.7074615 0.15493075
4.7079016 0.15598543
4.7083417 0.15705084
4.7087818 0.15811761
4.7092218 0.15917636
4.7096619 0.16021772
4.710102 0.16123331
4.7105421 0.16224092
4.7109822 0.16325083
4.7114223 0.16426357
4.7118624 0.16527965
4.7123025 0.1662996
4.7127425 0.16732393
4.7131826 0.16835317
4.7136227 0.16938783
4.7140628 0.17042844
4.7145029 0.17147552
4.714943 0.17252958
4.7153831 0.17382536
4.7158232 0.1756805
4.7162633 0.17799521
4.7167033 0.18066423
4.7171434 0.18358226
4.7175835 0.18664405
4.7180236 0.18974432
4.7184637 0.19277778
4.7189038 0.19563917
4.7193439 0.19822322
4.719784 0.20042464
4.720224 0.20217271
4.7206641 0.2036224
4.7211042 0.20485311
4.7215443 0.20591852
4.7219844 0.20687232
4.7224245 0.20776819
4.7228646 0.20865981
4.7233047 0.20960085
4.7237447 0.210645
4.7241848 0.21184594
4.7246249 0.21325735
4.725065 0.21493168
4.7255051 0.21683312
4.7259452 0.21889774
4.7263853 0.22109181
4.7268254 0.2233816
4.7272655 0.22573338
4.7277055 0.22811345
4.7281456 0.23048806
4.7285857 0.23282349
4.7290258 0.23508603
4.7294659 0.23724193
4.729906 0.23925749
4.7303461 0.24104973
4.7307862 0.24253235
4.7312262 0.24376835
4.7316663 0.24482517
4.7321064 0.24577023
4.7325465 0.24667094
4.7329866 0.24759475
4.7334267 0.24860905
4.7338668 0.24978129
4.7343069 0.25117889
4.7347469 0.25286926
4.735187 0.25493827
4.7356271 0.25754735
4.7360672 0.26063562
4.7365073 0.26409904
4.7369474 0.26783353
4.7373875 0.27173505
4.7378276 0.27569952
4.7382677 0.27962288
4.7387077 0.28340108
4.7391478 0.28693004
4.7395879 0.29010571
4.740028 0.29282449
4.7404681 0.29514307
4.7409082 0.29719734
4.7413483 0.29904475
4.7417884 0.30074274
4.7422284 0.30234874
4.7426685 0.3039202
4.7431086 0.30551456
4.7435487 0.30718925
4.7439888 0.30900171
4.7444289 0.31100939
4.744869 0.31326973
4.7453091 0.31585962
4.7457491 0.3188272
4.7461892 0.32210024
4.7466293 0.32560101
4.7470694 0.32925178
4.7475095 0.33297483
4.7479496 0.33669243
4.7483897 0.34032684
4.7488298 0.34380035
4.7492699 0.34703522
4.7497099 0.34995374
4.75015 0.35246649
4.7505901 0.3544106
4.7510302 0.35585164
4.7514703 0.35691341
4.7519104 0.3577197
4.7523505 0.35839429
4.7527906 0.35906098
4.7532306 0.35984356
4.7536707 0.36086582
4.7541108 0.36225156
4.7545509 0.36412455
4.754991 0.36660861
4.7554311 0.36950017
4.7558712 0.372482
4.7563113 0.37554578
4.7567514 0.37868332
4.7571914 0.38188642
4.7576315 0.38514689
4.7580716 0.38845655
4.7585117 0.3918072
4.7589518 0.39519065
4.7593919 0.39859871
4.759832 0.40202319
4.7602721 0.40549715
4.7607121 0.40915448
4.7611522 0.41296503
4.7615923 0.41688198
4.7620324 0.42085853
4.7624725 0.42484784
4.7629126 0.42880312
4.7633527 0.43267752
4.7637928 0.43642426
4.7642328 0.43999649
4.7646729 0.44334741
4.765113 0.44642333
4.7655531 0.44905733
4.7659932 0.45122695
4.7664333 0.45297555
4.7668734 0.45434645
4.7673135 0.45538302
4.7677536 0.4561286
4.7681936 0.45662653
4.7686337 0.45692016
4.7690738 0.45705284
4.7695139 0.45706791
4.769954 0.45700872
4.7703941 0.45691644
4.7708342 0.45679864
4.7712743 0.45664435
4.7717143 0.45644254
4.7721544 0.45618216
4.7725945 0.45585218
4.7730346 0.45544157
4.7734747 0.45493929
4.7739148 0.4543343
4.7743549 0.45361556
4.774795 0.45277204
4.775235 0.45179083
4.7756751 0.45066733
4.7761152 0.44942929
4.7765553 0.44810737
4.7769954 0.44673224
4.7774355 0.44533457
4.7778756 0.44394502
4.7783157 0.44259428
4.7787558 0.441313
4.7791958 0.44013186
4.7796359 0.43908153
4.780076 0.43819046
4.7805161 0.43738686
4.7809562 0.43662408
4.7813963 0.43590291
4.7818364 0.43522417
4.7822765 0.43458866
4.7827165 0.4339972
4.7831566 0.4334506
4.7835967 0.43294966
4.7840368 0.4324952
4.7844769 0.43208803
4.784917 0.43172894
4.7853571 0.43141567
4.7857972 0.43114273
4.7862372 0.43091051
4.7866773 0.43071956
4.7871174 0.43057043
4.7875575 0.43046367
4.7879976 0.43039985
4.7884377 0.4303795
4.7888778 0.43040319
4.7893179 0.43047145
4.789758 0.43058486
4.790198 0.43075499
4.7906381 0.43105448
4.7910782 0.43147488
4.7915183 0.43198986
4.7919584 0.4325731
4.7923985 0.43319829
4.7928386 0.43383912
4.7932787 0.43446927
4.7937187 0.43506242
4.7941588 0.43559225
4.7945989 0.43603246
4.795039 0.43635633
4.7954791 0.43649436
4.7959192 0.43643898
4.7963593 0.43623275
4.7967994 0.43591826
4.7972394 0.43553809
4.7976795 0.43513482
4.7981196 0.43475101
4.7985597 0.43442926
4.7989998 0.43421214
4.7994399 0.43414223
4.79988 0.4342621
4.8003201 0.43462537
4.8007602 0.43525766
4.8012002 0.43611168
4.8016403 0.4371374
4.8020804 0.43828481
4.8025205 0.43950389
4.8029606 0.44074464
4.8034007 0.44195703
4.8038408 0.44309106
4.8042809 0.4440967
4.8047209 0.44492395
4.805161 0.44552088
4.8056011 0.44584862
4.8060412 0.44594774
4.8064813 0.44587148
4.8069214 0.44567307
4.8073615 0.44540575
4.8078016 0.44512275
4.8082416 0.44487732
4.8086817 0.44472269
4.8091218 0.4447121
4.8095619 0.44489878
4.810002 0.44533597
4.8104421 0.44602781
4.8108822 0.44693555
4.8113223 0.44804708
4.8117624 0.44935026
4.8122024 0.45083297
4.8126425 0.45248309
4.8130826 0.4542885
4.8135227 0.45623708
4.8139628 0.45831669
4.8144029 0.46051522
4.814843 0.46282054
4.8152831 0.46530754
4.8157231 0.46823359
4.8161632 0.47153208
4.8166033 0.47510788
4.8170434 0.47886584
4.8174835 0.48271081
4.8179236 0.48654764
4.8183637 0.49028121
4.8188038 0.49381635
4.8192438 0.49705793
4.8196839 0.4999108
4.820124 0.5022945
4.8205641 0.50440206
4.8210042 0.50632857
4.8214443 0.5080827
4.8218844 0.50967312
4.8223245 0.51110847
4.8227646 0.51239744
4.8232046 0.51354867
4.8236447 0.51457083
4.8240848 0.51547259
4.8245249 0.5162626
4.824965 0.51694953
4.8254051 0.5173642
4.8258452 0.51733722
4.8262853 0.51697755
4.8267253 0.51639565
4.8271654 0.51570194
4.8276055 0.51500684
4.8280456 0.51442079
4.8284857 0.51405422
4.8289258 0.51401756
4.8293659 0.51442124
4.829806 0.51537568
4.830246 0.51689857
4.8306861 0.51860384
4.8311262 0.52041657
4.8315663 0.52231525
4.8320064 0.52427836
4.8324465 0.52628439
4.8328866 0.52831182
4.8333267 0.53033914
4.8337668 0.53234483
4.8342068 0.53430739
4.8346469 0.5362053
4.835087 0.53801988
4.8355271 0.53982596
4.8359672 0.54165116
4.8364073 0.54347663
4.8368474 0.54528351
4.8372875 0.54705295
4.8377275 0.54876611
4.8381676 0.55040411
4.8386077 0.55194812
4.8390478 0.55337928
4.8394879 0.55467873
4.839928 0.55582763
4.8403681 0.5565741
4.8408082 0.5565609
4.8412482 0.55591235
4.8416883 0.5547624
4.8421284 0.55324498
4.8425685 0.55149404
4.8430086 0.54964352
4.8434487 0.54782736
4.8438888 0.54617949
4.8443289 0.54483386
4.844769 0.5439244
4.845209 0.54353387
4.8456491 0.54339263
4.8460892 0.54340486
4.8465293 0.54352924
4.8469694 0.54372443
4.8474095 0.5439491
4.8478496 0.5441619
4.8482897 0.54432151
4.8487297 0.5443866
4.8491698 0.54431582
4.8496099 0.54406784
4.85005 0.54360204
4.8504901 0.54295313
4.8509302 0.54216767
4.8513703 0.54125636
4.8518104 0.5402299
4.8522505 0.53909896
4.8526905 0.53787425
4.8531306 0.53656645
4.8535707 0.53518625
4.8540108 0.53374434
4.8544509 0.53225141
4.854891 0.53071816
4.8553311 0.52901634
4.8557712 0.52686824
4.8562112 0.52436348
4.8566513 0.5216077
4.8570914 0.51870654
4.8575315 0.51576565
4.8579716 0.51289066
4.8584117 0.51018723
4.8588518 0.50776099
4.8592919 0.5057176
4.8597319 0.50416268
4.860172 0.503183
4.8606121 0.50264553
4.8610522 0.50244695
4.8614923 0.50251905
4.8619324 0.50279362
4.8623725 0.50320246
4.8628126 0.50367736
4.8632527 0.50415012
4.8636927 0.50455254
4.8641328 0.5048164
4.8645729 0.5048735
4.865013 0.50465579
4.8654531 0.50428326
4.8658932 0.50389203
4.8663333 0.50346742
4.8667734 0.50299475
4.8672134 0.50245934
4.8676535 0.50184652
4.8680936 0.5011416
4.8685337 0.5003299
4.8689738 0.49939675
4.8694139 0.49832746
4.869854 0.49710736
4.8702941 0.49563021
4.8707341 0.49364269
4.8711742 0.491229
4.8716143 0.48849819
4.8720544 0.48555929
4.8724945 0.48252136
4.8729346 0.47949343
4.8733747 0.47658456
4.8738148 0.47390377
4.8742549 0.47156013
4.8746949 0.46966267
4.875135 0.46829317
4.8755751 0.4671138
4.8760152 0.46598437
4.8764553 0.46489425
4.8768954 0.46383283
4.8773355 0.4627895
4.8777756 0.46175363
4.8782156 0.46071461
4.8786557 0.45966182
4.8790958 0.45858465
4.8795359 0.45747247
4.879976 0.45631467
4.8804161 0.45507319
4.8808562 0.45372923
4.8812963 0.45231281
4.8817363 0.45085407
4.8821764 0.44938313
4.8826165 0.44793014
4.8830566 0.44652522
4.8834967 0.4451985
4.8839368 0.44398012
4.8843769 0.44290021
4.884817 0.4419889
4.8852571 0.441282
4.8856971 0.44080998
4.8861372 0.44054932
4.8865773 0.44047192
4.8870174 0.44054968
4.8874575 0.44075452
4.8878976 0.44105835
4.8883377 0.44143307
4.8887778 0.44185058
4.8892178 0.44228281
4.8896579 0.44270165
4.890098 0.44308016
4.8905381 0.44343013
4.8909782 0.44376939
4.8914183 0.44410547
4.8918584 0.44444588
4.8922985 0.44479813
4.8927385 0.44516974
4.8931786 0.44556822
4.8936187 0.44600109
4.8940588 0.44647586
4.8944989 0.44700006
4.894939 0.44758118
4.8953791 0.44821338
4.8958192 0.44887425
4.8962593 0.44955791
4.8966993 0.45025877
4.8971394 0.45097125
4.8975795 0.45168977
4.8980196 0.45240875
4.8984597 0.45312259
4.8988998 0.45382571
4.8993399 0.45451254
4.89978 0.45517748
4.90022 0.4558152
4.9006601 0.45642587
4.9011002 0.45701522
4.9015403 0.45758923
4.9019804 0.45815384
4.9024205 0.45871504
4.9028606 0.45927878
4.9033007 0.45985103
4.9037407 0.46043776
4.9041808 0.46104494
4.9046209 0.46167852
4.905061 0.46234449
4.9055011 0.46304735
4.9059412 0.4637853
4.9063813 0.46455505
4.9068214 0.46535333
4.9072615 0.46617685
4.9077015 0.46702234
4.9081416 0.46788651
4.9085817 0.46876608
4.9090218 0.46965778
4.9094619 0.47055832
4.909902 0.47146443
4.9103421 0.47237941
4.9107822 0.47331538
4.9112222 0.47427096
4.9116623 0.47524421
4.9121024 0.47623319
4.9125425 0.47723599
4.9129826 0.47825068
4.9134227 0.47927531
4.9138628 0.48030798
4.9143029 0.48134674
4.9147429 0.48238967
4.915183 0.48343809
4.9156231 0.48451854
4.9160632 0.48563725
4.9165033 0.48679412
4.9169434 0.48798909
4.9173835 0.48922208
4.9178236 0.490493
4.9182637 0.49180178
4.9187037 0.49314834
4.9191438 0.4945326
4.9195839 0.49595448
4.920024 0.49741409
4.9204641 0.49897763
4.9209042 0.5006863
4.9213443 0.50252232
4.9217844 0.50446788
4.9222244 0.5065052
4.9226645 0.50861649
4.9231046 0.51078395
4.9235447 0.51298979
4.9239848 0.51521623
4.9244249 0.51744547
4.924865 0.51965971
4.9253051 0.52198632
4.9257451 0.52478314
4.9261852 0.52794762
4.9266253 0.53134701
4.9270654 0.53484852
4.9275055 0.53831938
4.9279456 0.54162682
4.9283857 0.54463806
4.9288258 0.54722034
4.9292659 0.54924086
4.9297059 0.55056687
4.930146 0.55111682
4.9305861 0.55146889
4.9310262 0.55182096
4.9314663 0.55217303
4.9319064 0.55252511
4.9323465 0.55287718
4.9327866 0.55322925
4.9332266 0.55358132
4.9336667 0.55393339
4.9341068 0.55428546
4.9345469 0.55463753
4.934987 0.5549896
4.9354271 0.55534167
4.9358672 0.55569374
4.9363073 0.55604581
4.9367473 0.55639788
4.9371874 0.55674995
4.9376275 0.55710202
4.9380676 0.55745409
4.9385077 0.55780616
4.9389478 0.55815823
4.9393879 0.5585103
4.939828 0.55886237
4.9402681 0.55920175
4.9407081 0.55948152
4.9411482 0.55970452
4.9415883 0.55987903
4.9420284 0.56001333
4.9424685 0.5601157
4.9429086 0.56019442
4.9433487 0.56025777
4.9437888 0.56031403
4.9442288 0.56037149
4.9446689 0.56043841
4.945109 0.56051962
4.9455491 0.56054753
4.9459892 0.56050427
4.9464293 0.5604045
4.9468694 0.56026287
4.9473095 0.56009406
4.9477495 0.55991273
4.9481896 0.55973355
4.9486297 0.55957117
4.9490698 0.55944027
4.9495099 0.55935551
4.94995 0.55933155
4.9503901 0.55952393
4.9508302 0.56010586
4.9512703 0.56099869
4.9517103 0.56212123
4.9521504 0.5633923
4.9525905 0.56473072
4.9530306 0.56605529
4.9534707 0.56728484
4.9539108 0.56833818
4.9543509 0.56913412
4.954791 0.56959149
4.955231 0.56967726
4.9556711 0.56960089
4.9561112 0.56939191
4.9565513 0.56904322
4.9569914 0.5685477
4.9574315 0.56789826
4.9578716 0.56708778
4.9583117 0.56610916
4.9587518 0.56495529
4.9591918 0.56361906
4.9596319 0.56209336
4.960072 0.56037381
4.9605121 0.55858412
4.9609522 0.55679443
4.9613923 0.55500473
4.9618324 0.55321504
4.9622725 0.55142535
4.9627125 0.54963566
4.9631526 0.54784597
4.9635927 0.54605628
4.9640328 0.54426659
4.9644729 0.5424769
4.964913 0.5406872
4.9653531 0.53889751
4.9657932 0.53710782
4.9662332 0.53531813
4.9666733 0.53352844
4.9671134 0.53173875
4.9675535 0.52994906
4.9679936 0.52815937
4.9684337 0.52636967
4.9688738 0.52457998
4.9693139 0.52279029
4.969754 0.5210006
4.970194 0.51921108
4.9706341 0.51742189
4.9710742 0.51563017
4.9715143 0.51383258
4.9719544 0.51202582
4.9723945 0.51020655
4.9728346 0.50837147
4.9732747 0.50651724
4.9737147 0.50464055
4.9741548 0.50273808
4.9745949 0.50080651
4.975035 0.49884127
4.9754751 0.49662444
4.9759152 0.49403213
4.9763553 0.49111419
4.9767954 0.48792048
4.9772354 0.48450086
4.9776755 0.48090517
4.9781156 0.47718326
4.9785557 0.473385
4.9789958 0.46956024
4.9794359 0.46575882
4.979876 0.46203061
4.9803161 0.45829752
4.9807562 0.45427671
4.9811962 0.45002988
4.9816363 0.44563882
4.9820764 0.44118537
4.9825165 0.43675132
4.9829566 0.43241849
4.9833967 0.4282687
4.9838368 0.42438375
4.9842769 0.42084547
4.9847169 0.41773566
4.985157 0.41510329
4.9855971 0.41262697
4.9860372 0.4102004
4.9864773 0.40781799
4.9869174 0.40547414
4.9873575 0.40316325
4.9877976 0.40087973
4.9882376 0.39861799
4.9886777 0.39637242
4.9891178 0.39413743
4.9895579 0.39190743
4.989998 0.38967682
4.9904381 0.3874451
4.9908782 0.38521529
4.9913183 0.38298689
4.9917584 0.38075941
4.9921984 0.37853236
4.9926385 0.37630526
4.9930786 0.37407761
4.9935187 0.37184892
4.9939588 0.36961871
4.9943989 0.36738649
4.994839 0.36515176
4.9952791 0.36291341
4.9957191 0.36066855
4.9961592 0.35841624
4.9965993 0.35615575
4.9970394 0.35388637
4.9974795 0.35160736
4.9979196 0.349318
4.9983597 0.34701756
4.9987998 0.34470531
4.9992398 0.34238052
4.9996799 0.34004248
5.00012 0.33768351
5.0005601 0.33518071
5.0010002 0.3325111
5.0014403 0.32970357
5.0018804 0.32678706
5.0023205 0.32379048
5.0027606 0.32074275
5.0032006 0.31767278
5.0036407 0.31460949
5.0040808 0.3115818
5.0045209 0.30861863
5.004961 0.30574888
5.0054011 0.30292895
5.0058412 0.30008759
5.0062813 0.29725519
5.0067213 0.29446281
5.0071614 0.29174153
5.0076015 0.28912242
5.0080416 0.28663654
5.0084817 0.28431496
5.0089218 0.28218875
5.0093619 0.28028898
5.009802 0.27864673
5.010242 0.27734342
5.0106821 0.27660624
5.0111222 0.27637235
5.0115623 0.27654075
5.0120024 0.27701046
5.0124425 0.27768045
5.0128826 0.27844974
5.0133227 0.27921733
5.0137628 0.27988221
5.0142028 0.28034338
5.0146429 0.28049985
5.015083 0.28025802
5.0155231 0.27981664
5.0159632 0.2793158
5.0164033 0.27877114
5.0168434 0.27819831
5.0172835 0.27761296
5.0177235 0.27703076
5.0181636 0.27646734
5.0186037 0.27593836
5.0190438 0.27545948
5.0194839 0.27504633
5.019924 0.27471458
5.0203641 0.27443351
5.0208042 0.27413462
5.0212442 0.27383682
5.0216843 0.27356108
5.0221244 0.27332833
5.0225645 0.27315954
5.0230046 0.27307566
5.0234447 0.27309766
5.0238848 0.27324648
5.0243249 0.27354308
5.024765 0.27400842
5.025205 0.27464345
5.0256451 0.27532239
5.0260852 0.27601675
5.0265253 0.27672316
5.0269654 0.27743824
5.0274055 0.27815864
5.0278456 0.27888097
5.0282857 0.27960187
5.0287257 0.28031797
5.0291658 0.2810259
5.0296059 0.2817223
5.030046 0.28240388
5.0304861 0.28307868
5.0309262 0.28375348
5.0313663 0.28442829
5.0318064 0.28510309
5.0322464 0.28577789
5.0326865 0.28645269
5.0331266 0.28712749
5.0335667 0.28780229
5.0340068 0.2884771
5.0344469 0.2891519
5.034887 0.2898267
5.0353271 0.2905015
5.0357672 0.2911763
5.0362072 0.2918511
5.0366473 0.29252591
5.0370874 0.29320071
5.0375275 0.29387551
5.0379676 0.29455031
5.0384077 0.29522511
5.0388478 0.29589991
5.0392879 0.29657471
5.0397279 0.29724952
5.040168 0.29793421
5.0406081 0.29872513
5.0410482 0.29963796
5.0414883 0.30066172
5.0419284 0.30178548
5.0423685 0.30299826
5.0428086 0.30428913
5.0432486 0.30564711
5.0436887 0.30706127
5.0441288 0.30852064
5.0445689 0.31001426
5.045009 0.31153119
5.0454491 0.31307621
5.0458892 0.31466384
5.0463293 0.31629927
5.0467694 0.31798771
5.0472094 0.31973434
5.0476495 0.32154436
5.0480896 0.32342296
5.0485297 0.32537533
5.0489698 0.32740666
5.0494099 0.32952215
5.04985 0.331727
5.0502901 0.33401717
5.0507301 0.33636075
5.0511702 0.33874686
5.0516103 0.34116682
5.0520504 0.34361196
5.0524905 0.34607359
5.0529306 0.34854304
5.0533707 0.35101164
5.0538108 0.3534707
5.0542509 0.35591154
5.0546909 0.35832549
5.055131 0.36070805
5.0555711 0.3631139
5.0560112 0.36554621
5.0564513 0.36798388
5.0568914 0.37040582
5.0573315 0.37279091
5.0577716 0.37511808
5.0582116 0.37736622
5.0586517 0.37951422
5.0590918 0.38154101
5.0595319 0.38342546
5.059972 0.3851465
5.0604121 0.38658143
5.0608522 0.38763438
5.0612923 0.38837153
5.0617323 0.38885962
5.0621724 0.38916536
5.0626125 0.38935548
5.0630526 0.38949671
5.0634927 0.38965577
5.0639328 0.38989938
5.0643729 0.39029428
5.064813 0.39090717
5.0652531 0.39174979
5.0656931 0.39261471
5.0661332 0.39347651
5.0665733 0.39433791
5.0670134 0.39520161
5.0674535 0.39607032
5.0678936 0.39694675
5.0683337 0.3978336
5.0687738 0.39873358
5.0692138 0.39964941
5.0696539 0.40058378
5.070094 0.40153895
5.0705341 0.40250319
5.0709742 0.40346998
5.0714143 0.40443874
5.0718544 0.4054089
5.0722945 0.40637988
5.0727345 0.40735113
5.0731746 0.40832205
5.0736147 0.4092921
5.0740548 0.41026068
5.0744949 0.41122723
5.074935 0.41219119
5.0753751 0.41315106
5.0758152 0.41410534
5.0762553 0.41505454
5.0766953 0.41599917
5.0771354 0.41693976
5.0775755 0.41787684
5.0780156 0.41881093
5.0784557 0.41974257
5.0788958 0.42067228
5.0793359 0.42160059
5.079776 0.42252802
5.080216 0.42344638
5.0806561 0.4243039
5.0810962 0.4250969
5.0815363 0.42583134
5.0819764 0.42651316
5.0824165 0.42714829
5.0828566 0.4277427
5.0832967 0.42830231
5.0837367 0.42883308
5.0841768 0.42934094
5.0846169 0.42983186
5.085057 0.43030982
5.0854971 0.430646
5.0859372 0.43078597
5.0863773 0.43076662
5.0868174 0.43062483
5.0872575 0.43039748
5.0876975 0.43012145
5.0881376 0.42983364
5.0885777 0.42957093
5.0890178 0.42937019
5.0894579 0.42926831
5.089898 0.42930218
5.0903381 0.42961118
5.0907782 0.43039008
5.0912182 0.43153734
5.0916583 0.43294077
5.0920984 0.43448818
5.0925385 0.43606738
5.0929786 0.43756615
5.0934187 0.43887231
5.0938588 0.43987367
5.0942989 0.44045802
5.0947389 0.44051317
5.095179 0.43995775
5.0956191 0.43901083
5.0960592 0.43778325
5.0964993 0.4363301
5.0969394 0.4347065
5.0973795 0.43296756
5.0978196 0.43116837
5.0982597 0.42936405
5.0986997 0.4276097
5.0991398 0.42596043
5.0995799 0.42447134
5.10002 0.4231971
5.1004601 0.42195466
5.1009002 0.42059935
5.1013403 0.41918606
5.1017804 0.41776969
5.1022204 0.41640515
5.1026605 0.41514732
5.1031006 0.41405113
5.1035407 0.41317145
5.1039808 0.4125632
5.1044209 0.41228128
5.104861 0.41238058
5.1053011 0.41281958
5.1057411 0.41332888
5.1061812 0.41388207
5.1066213 0.4144723
5.1070614 0.4150927
5.1075015 0.41573642
5.1079416 0.41639658
5.1083817 0.41706634
5.1088218 0.41773882
5.1092619 0.41840716
5.1097019 0.41906452
5.110142 0.41970942
5.1105821 0.42040595
5.1110222 0.4211592
5.1114623 0.42194945
5.1119024 0.422757
5.1123425 0.42356213
5.1127826 0.42434512
5.1132226 0.42508627
5.1136627 0.42576586
5.1141028 0.42636418
5.1145429 0.42686151
5.114983 0.42723814
5.1154231 0.42700553
5.1158632 0.42571995
5.1163033 0.42354951
5.1167433 0.4206631
5.1171834 0.41722963
5.1176235 0.413418
5.1180636 0.40939712
5.1185037 0.40533589
5.1189438 0.40140321
5.1193839 0.39776799
5.119824 0.39459913
5.1202641 0.39190339
5.1207041 0.38913503
5.1211442 0.38628123
5.1215843 0.38339821
5.1220244 0.38054221
5.1224645 0.37776947
5.1229046 0.37513623
5.1233447 0.37269871
5.1237848 0.37051314
5.1242248 0.36863577
5.1246649 0.36712283
5.125105 0.36602353
5.1255451 0.36520538
5.1259852 0.36458048
5.1264253 0.36412467
5.1268654 0.36381379
5.1273055 0.36362368
5.1277455 0.36353018
5.1281856 0.36350912
5.1286257 0.36353636
5.1290658 0.36358772
5.1295059 0.36363905
5.129946 0.36366618
5.1303861 0.36370043
5.1308262 0.36380714
5.1312663 0.3639665
5.1317063 0.36415763
5.1321464 0.36435964
5.1325865 0.36455164
5.1330266 0.36471273
5.1334667 0.36482203
5.1339068 0.36485865
5.1343469 0.36480171
5.134787 0.3646303
5.135227 0.36432675
5.1356671 0.36390356
5.1361072 0.36338136
5.1365473 0.36277951
5.1369874 0.36211738
5.1374275 0.36141435
5.1378676 0.36068979
5.1383077 0.35996306
5.1387477 0.35925355
5.1391878 0.35858062
5.1396279 0.35796364
5.140068 0.35742323
5.1405081 0.35702958
5.1409482 0.35678176
5.1413883 0.35663409
5.1418284 0.35654088
5.1422685 0.35645645
5.1427085 0.3563351
5.1431486 0.35613115
5.1435887 0.35579892
5.1440288 0.35529271
5.1444689 0.35456685
5.144909 0.35357564
5.1453491 0.35236602
5.1457892 0.35111478
5.1462292 0.34983254
5.1466693 0.34852397
5.1471094 0.34719374
5.1475495 0.34584653
5.1479896 0.34448701
5.1484297 0.34311985
5.1488698 0.34174973
5.1493099 0.3403813
5.1497499 0.33901926
5.15019 0.33766696
5.1506301 0.33631671
5.1510702 0.33496579
5.1515103 0.33361342
5.1519504 0.33225885
5.1523905 0.33090133
5.1528306 0.3295401
5.1532707 0.3281744
5.1537107 0.32680346
5.1541508 0.32542655
5.1545909 0.32404289
5.155031 0.32265106
5.1554711 0.32110873
5.1559112 0.31934057
5.1563513 0.31739319
5.1567914 0.31531317
5.1572314 0.31314709
5.1576715 0.31094156
5.1581116 0.30874316
5.1585517 0.30659848
5.1589918 0.30455412
5.1594319 0.30265665
5.159872 0.30095269
5.1603121 0.29942989
5.1607522 0.2979484
5.1611922 0.29650244
5.1616323 0.29509555
5.1620724 0.29373127
5.1625125 0.29241314
5.1629526 0.29114469
5.1633927 0.28992948
5.1638328 0.28877102
5.1642729 0.28767287
5.1647129 0.28663856
5.165153 0.28566742
5.1655931 0.28471141
5.1660332 0.28375631
5.1664733 0.28280248
5.1669134 0.2818503
5.1673535 0.28090015
5.1677936 0.2799524
5.1682336 0.27900742
5.1686737 0.27806558
5.1691138 0.27712726
5.1695539 0.27619282
5.169994 0.27526265
5.1704341 0.27433524
5.1708742 0.2734087
5.1713143 0.27248294
5.1717544 0.27155789
5.1721944 0.27063346
5.1726345 0.26970959
5.1730746 0.2687862
5.1735147 0.2678632
5.1739548 0.26694053
5.1743949 0.26601809
5.174835 0.26509582
5.1752751 0.26416648
5.1757151 0.26320895
5.1761552 0.26223375
5.1765953 0.26125425
5.1770354 0.26028385
5.1774755 0.25933594
5.1779156 0.25842391
5.1783557 0.25756114
5.1787958 0.25676103
5.1792358 0.25603696
5.1796759 0.25540233
5.180116 0.25487058
5.1805561 0.25444876
5.1809962 0.25412535
5.1814363 0.25388591
5.1818764 0.25371601
5.1823165 0.25360121
5.1827566 0.25352707
5.1831966 0.25347914
5.1836367 0.25344298
5.1840768 0.25340416
5.1845169 0.25334824
5.184957 0.25326078
5.1853971 0.25314985
5.1858372 0.2530424
5.1862773 0.25293888
5.1867173 0.2528395
5.1871574 0.25274447
5.1875975 0.25265401
5.1880376 0.25256833
5.1884777 0.25248763
5.1889178 0.25241215
5.1893579 0.25234208
5.189798 0.25227764
5.190238 0.25223363
5.1906781 0.2522807
5.1911182 0.25241942
5.1915583 0.25263946
5.1919984 0.25293051
5.1924385 0.25328224
5.1928786 0.25368433
5.1933187 0.25412647
5.1937588 0.25459833
5.1941988 0.2550896
5.1946389 0.25558995
5.195079 0.25609088
5.1955191 0.25665889
5.1959592 0.25733627
5.1963993 0.25812924
5.1968394 0.25904401
5.1972795 0.26008676
5.1977195 0.26126373
5.1981596 0.2625811
5.1985997 0.26404509
5.1990398 0.26566191
5.1994799 0.26743775
5.19992 0.26937884
5.2003601 0.27157051
5.2008002 0.27413049
5.2012402 0.27699334
5.2016803 0.28008927
5.2021204 0.2833485
5.2025605 0.28670124
5.2030006 0.29007772
5.2034407 0.29340814
5.2038808 0.29662273
5.2043209 0.2996517
5.204761 0.30242528
5.205201 0.30491618
5.2056411 0.30737365
5.2060812 0.30982643
5.2065213 0.31224513
5.2069614 0.31460035
5.2074015 0.31686272
5.2078416 0.31900285
5.2082817 0.32099136
5.2087217 0.32279886
5.2091618 0.32439596
5.2096019 0.32575329
5.210042 0.32684225
5.2104821 0.3277464
5.2109222 0.32855036
5.2113623 0.32927335
5.2118024 0.32993457
5.2122424 0.33055325
5.2126825 0.3311486
5.2131226 0.33173984
5.2135627 0.33234619
5.2140028 0.33298686
5.2144429 0.33368107
5.214883 0.33444804
5.2153231 0.3352861
5.2157632 0.33615052
5.2162032 0.33703781
5.2166433 0.337947
5.2170834 0.33887713
5.2175235 0.33982723
5.2179636 0.34079633
5.2184037 0.34178345
5.2188438 0.34278762
5.2192839 0.34380788
5.2197239 0.34484326
5.220164 0.34594432
5.2206041 0.34760586
5.2210442 0.34982772
5.2214843 0.3524536
5.2219244 0.35532718
5.2223645 0.35829214
5.2228046 0.36119217
5.2232446 0.36387095
5.2236847 0.36617217
5.2241248 0.36793951
5.2245649 0.36901665
5.225005 0.36924734
5.2254451 0.36895843
5.2258852 0.36856816
5.2263253 0.36808738
5.2267654 0.36752692
5.2272054 0.36689765
5.2276455 0.36621039
5.2280856 0.365476
5.2285257 0.36470531
5.2289658 0.36390918
5.2294059 0.36309845
5.229846 0.36228395
5.2302861 0.36146426
5.2307261 0.36060808
5.2311662 0.35972314
5.2316063 0.35882069
5.2320464 0.35791202
5.2324865 0.35700842
5.2329266 0.35612114
5.2333667 0.35526147
5.2338068 0.35444069
5.2342468 0.35367007
5.2346869 0.35296089
5.235127 0.35232385
5.2355671 0.35175515
5.2360072 0.35124438
5.2364473 0.3507829
5.2368874 0.35036207
5.2373275 0.34997325
5.2377676 0.34960779
5.2382076 0.34925706
5.2386477 0.3489124
5.2390878 0.34856519
5.2395279 0.34820678
5.239968 0.34782852
5.2404081 0.34747789
5.2408482 0.34721337
5.2412883 0.34701546
5.2417283 0.34686432
5.2421684 0.3467401
5.2426085 0.34662295
5.2430486 0.34649302
5.2434887 0.34633045
5.2439288 0.3461154
5.2443689 0.34582802
5.244809 0.34544847
5.245249 0.34474877
5.2456891 0.34284559
5.2461292 0.33984686
5.2465693 0.3359911
5.2470094 0.3315168
5.2474495 0.32666247
5.2478896 0.32166662
5.2483297 0.31676776
5.2487698 0.31220439
5.2492098 0.30821501
5.2496499 0.30503814
5.25009 0.30288719
5.2505301 0.3011493
5.2509702 0.29947484
5.2514103 0.29786906
5.2518504 0.2963372
5.2522905 0.29488453
5.2527305 0.2935163
5.2531706 0.29223776
5.2536107 0.29105417
5.2540508 0.28997078
5.2544909 0.28899284
5.254931 0.28812561
5.2553711 0.2873884
5.2558112 0.28678988
5.2562513 0.28629781
5.2566913 0.28587933
5.2571314 0.28550156
5.2575715 0.28513165
5.2580116 0.2847367
5.2584517 0.28428386
5.2588918 0.28374026
5.2593319 0.28307301
5.259772 0.28224927
5.260212 0.28124877
5.2606521 0.28013249
5.2610922 0.27891431
5.2615323 0.27759499
5.2619724 0.27617531
5.2624125 0.27465603
5.2628526 0.27303793
5.2632927 0.27132176
5.2637327 0.26950832
5.2641728 0.26759835
5.2646129 0.26559264
5.265053 0.26349085
5.2654931 0.26121063
5.2659332 0.25873338
5.2663733 0.25610553
5.2668134 0.25337351
5.2672535 0.25058374
5.2676935 0.24778265
5.2681336 0.24501667
5.2685737 0.24233224
5.2690138 0.23977578
5.2694539 0.23739371
5.269894 0.23523247
5.2703341 0.2332865
5.2707742 0.23144411
5.2712142 0.22967941
5.2716543 0.22797111
5.2720944 0.22629792
5.2725345 0.22463856
5.2729746 0.22297171
5.2734147 0.2212761
5.2738548 0.21953044
5.2742949 0.21771342
5.2747349 0.21580375
5.275175 0.21378936
5.2756151 0.21174214
5.2760552 0.20968243
5.2764953 0.20761076
5.2769354 0.20552768
5.2773755 0.20343372
5.2778156 0.20132943
5.2782557 0.19921534
5.2786957 0.19709199
5.2791358 0.19495991
5.2795759 0.19281966
5.280016 0.19067168
5.2804561 0.18845171
5.2808962 0.18612452
5.2813363 0.1837203
5.2817764 0.18126927
5.2822164 0.17880161
5.2826565 0.17634754
5.2830966 0.17393724
5.2835367 0.17160091
5.2839768 0.16936877
5.2844169 0.167271
5.284857 0.16533781
5.2852971 0.1635811
5.2857371 0.16194996
5.2861772 0.16042131
5.2866173 0.15897543
5.2870574 0.15759261
5.2874975 0.15625313
5.2879376 0.15493728
5.2883777 0.15362534
5.2888178 0.15229759
5.2892579 0.15093431
5.2896979 0.1495158
5.290138 0.14802538
5.2905781 0.14649492
5.2910182 0.14494245
5.2914583 0.14337337
5.2918984 0.14179308
5.2923385 0.140207
5.2927786 0.13862051
5.2932186 0.13703903
5.2936587 0.13546795
5.2940988 0.13391268
5.2945389 0.13237863
5.294979 0.13087119
5.2954191 0.1294177
5.2958592 0.12804659
5.2962993 0.12675801
5.2967393 0.12555204
5.2971794 0.1244288
5.2976195 0.12338836
5.2980596 0.12243083
5.2984997 0.1215563
5.2989398 0.12076486
5.2993799 0.12005661
5.29982 0.11943164
5.3002601 0.1188966
5.3007001 0.11847386
5.3011402 0.11815392
5.3015803 0.11792375
5.3020204 0.11777035
5.3024605 0.11768069
5.3029006 0.11764176
5.3033407 0.11764055
5.3037808 0.11766403
5.3042208 0.1176992
5.3046609 0.11773304
5.305101 0.11775879
5.3055411 0.11791734
5.3059812 0.11824085
5.3064213 0.1186881
5.3068614 0.11921786
5.3073015 0.11978891
5.3077415 0.12036002
5.3081816 0.12088998
5.3086217 0.12133755
5.3090618 0.12166152
5.3095019 0.12182066
5.309942 0.12177374
5.3103821 0.12132049
5.3108222 0.1202521
5.3112623 0.11868098
5.3117023 0.11672364
5.3121424 0.1144966
5.3125825 0.11211639
5.3130226 0.10969952
5.3134627 0.10736251
5.3139028 0.10522188
5.3143429 0.10339415
5.314783 0.10199585
5.315223 0.10106902
5.3156631 0.10025535
5.3161032 0.099499282
5.3165433 0.098811465
5.3169834 0.098202562
5.3174235 0.097683231
5.3178636 0.097264132
5.3183037 0.096955921
5.3187437 0.096769259
5.3191838 0.096714802
5.3196239 0.09680321
5.320064 0.097046203
5.3205041 0.097503347
5.3209442 0.098166554
5.3213843 0.098983386
5.3218244 0.099901405
5.3222645 0.10086817
5.3227045 0.10183124
5.3231446 0.10273819
5.3235847 0.10353656
5.3240248 0.10417392
5.3244649 0.10459784
5.324905 0.10475587
5.3253451 0.10469822
5.3257852 0.10462464
5.3262252 0.10454409
5.3266653 0.10445818
5.3271054 0.10436852
5.3275455 0.10427673
5.3279856 0.1041844
5.3284257 0.10409314
5.3288658 0.10400458
5.3293059 0.1039203
5.3297459 0.10384193
5.330186 0.10377053
5.3306261 0.10370277
5.3310662 0.10363783
5.3315063 0.10357583
5.3319464 0.10351687
5.3323865 0.10346104
5.3328266 0.10340847
5.3332667 0.10335925
5.3337067 0.10331348
5.3341468 0.10327128
5.3345869 0.10323274
5.335027 0.10319843
5.3354671 0.10330023
5.3359072 0.10362849
5.3363473 0.10416366
5.3367874 0.10488618
5.3372274 0.10577649
5.3376675 0.10681505
5.3381076 0.1079823
5.3385477 0.10925869
5.3389878 0.11062466
5.3394279 0.11206066
5.339868 0.11354714
5.3403081 0.11520945
5.3407481 0.1173977
5.3411882 0.12001604
5.3416283 0.12294048
5.3420684 0.12604698
5.3425085 0.12921153
5.3429486 0.13231013
5.3433887 0.13521875
5.3438288 0.13781338
5.3442689 0.13997
5.3447089 0.1415646
5.345149 0.14251704
5.3455891 0.14329524
5.3460292 0.14406002
5.3464693 0.14481407
5.3469094 0.14556007
5.3473495 0.14630072
5.3477896 0.14703869
5.3482296 0.14777668
5.3486697 0.14851737
5.3491098 0.14926343
5.3495499 0.15001757
5.34999 0.15078247
5.3504301 0.15155864
5.3508702 0.15234334
5.3513103 0.15313455
5.3517504 0.15393026
5.3521904 0.15472845
5.3526305 0.15552712
5.3530706 0.15632423
5.3535107 0.15711779
5.3539508 0.15790576
5.3543909 0.15868615
5.354831 0.15945693
5.3552711 0.1600974
5.3557111 0.16019175
5.3561512 0.15979746
5.3565913 0.15902081
5.3570314 0.15796811
5.3574715 0.15674563
5.3579116 0.15545968
5.3583517 0.15421654
5.3587918 0.15312251
5.3592318 0.15228388
5.3596719 0.15180694
5.360112 0.1517856
5.3605521 0.15203579
5.3609922 0.15246524
5.3614323 0.1530785
5.3618724 0.15388012
5.3623125 0.15487462
5.3627526 0.15606657
5.3631926 0.15746049
5.3636327 0.15906092
5.3640728 0.16087242
5.3645129 0.16289952
5.364953 0.16514675
5.3653931 0.1676732
5.3658332 0.17052359
5.3662733 0.17363436
5.3667133 0.17694109
5.3671534 0.1803793
5.3675935 0.18388455
5.3680336 0.18739238
5.3684737 0.19083835
5.3689138 0.194158
5.3693539 0.19728688
5.369794 0.20016055
5.370234 0.20276403
5.3706741 0.20530874
5.3711142 0.20780238
5.3715543 0.21021555
5.3719944 0.21251887
5.3724345 0.21468295
5.3728746 0.2166784
5.3733147 0.21847584
5.3737548 0.22004587
5.3741948 0.22135912
5.3746349 0.22238619
5.375075 0.22309669
5.3755151 0.22343874
5.3759552 0.22344566
5.3763953 0.22318606
5.3768354 0.22272854
5.3772755 0.22214171
5.3777155 0.22149419
5.3781556 0.22085457
5.3785957 0.22029146
5.3790358 0.21987348
5.3794759 0.21966922
5.379916 0.2197473
5.3803561 0.22006536
5.3807962 0.22043334
5.3812362 0.22084664
5.3816763 0.22130643
5.3821164 0.22181386
5.3825565 0.22237012
5.3829966 0.22297636
5.3834367 0.22363374
5.3838768 0.22434345
5.3843169 0.22510664
5.384757 0.22592448
5.385197 0.22683621
5.3856371 0.22809643
5.3860772 0.22968147
5.3865173 0.23150531
5.3869574 0.2334819
5.3873975 0.23552521
5.3878376 0.23754922
5.3882777 0.23946788
5.3887177 0.24119517
5.3891578 0.24264505
5.3895979 0.24373148
5.390038 0.24436946
5.3904781 0.24465229
5.3909182 0.2447044
5.3913583 0.24455263
5.3917984 0.24422382
5.3922384 0.2437448
5.3926785 0.24314241
5.3931186 0.24244348
5.3935587 0.24167485
5.3939988 0.24086336
5.3944389 0.24003584
5.394879 0.23921913
5.3953191 0.23832657
5.3957592 0.23711155
5.3961992 0.23564152
5.3966393 0.23400098
5.3970794 0.23227441
5.3975195 0.23054631
5.3979596 0.22890117
5.3983997 0.2274235
5.3988398 0.22619778
5.3992799 0.22530851
5.3997199 0.22484019
5.40016 0.22488132
5.4006001 0.22550452
5.4010402 0.22663752
5.4014803 0.2281835
5.4019204 0.23004567
5.4023605 0.23212721
5.4028006 0.23433134
5.4032406 0.23656125
5.4036807 0.23872013
5.4041208 0.24071119
5.4045609 0.24243762
5.405001 0.24380262
5.4054411 0.24498199
5.4058812 0.24619069
5.4063213 0.24739428
5.4067614 0.24855828
5.4072014 0.24964824
5.4076415 0.25062969
5.4080816 0.25146818
5.4085217 0.25212922
5.4089618 0.25257838
5.4094019 0.25278118
5.409842 0.25270315
5.4102821 0.25229332
5.4107221 0.25150377
5.4111622 0.25039364
5.4116023 0.24902946
5.4120424 0.24747774
5.4124825 0.245805
5.4129226 0.24407773
5.4133627 0.24236247
5.4138028 0.24072573
5.4142428 0.23923401
5.4146829 0.23795383
5.415123 0.23693759
5.4155631 0.23598753
5.4160032 0.23503977
5.4164433 0.2341207
5.4168834 0.23325671
5.4173235 0.23247417
5.4177636 0.23179949
5.4182036 0.23125903
5.4186437 0.2308792
5.4190838 0.23068637
5.4195239 0.23070693
5.419964 0.23096728
5.4204041 0.23155839
5.4208442 0.23253433
5.4212843 0.23382345
5.4217243 0.23535352
5.4221644 0.23705227
5.4226045 0.23884746
5.4230446 0.24066683
5.4234847 0.24243815
5.4239248 0.24408914
5.4243649 0.24554757
5.424805 0.24674118
5.425245 0.24763347
5.4256851 0.24836441
5.4261252 0.2489802
5.4265653 0.24950766
5.4270054 0.24997361
5.4274455 0.25040484
5.4278856 0.25082818
5.4283257 0.25127044
5.4287658 0.25175841
5.4292058 0.25231893
5.4296459 0.2529788
5.430086 0.25377581
5.4305261 0.25507201
5.4309662 0.25691986
5.4314063 0.25916619
5.4318464 0.26165786
5.4322865 0.2642417
5.4327265 0.26676456
5.4331666 0.26907329
5.4336067 0.27101474
5.4340468 0.27243575
5.4344869 0.27318316
5.434927 0.27310382
5.4353671 0.27236277
5.4358072 0.2714852
5.4362472 0.27049813
5.4366873 0.26941676
5.4371274 0.2682563
5.4375675 0.26703193
5.4380076 0.26575888
5.4384477 0.26445233
5.4388878 0.26312749
5.4393279 0.26179957
5.439768 0.26048376
5.440208 0.25915498
5.4406481 0.25758343
5.4410882 0.25580045
5.4415283 0.2538907
5.4419684 0.25193888
5.4424085 0.25002964
5.4428486 0.24824767
5.4432887 0.24667764
5.4437287 0.24540422
5.4441688 0.24451209
5.4446089 0.24408593
5.445049 0.24420706
5.4454891 0.24461614
5.4459292 0.24510093
5.4463693 0.24565031
5.4468094 0.24625318
5.4472494 0.24689845
5.4476895 0.247575
5.4481296 0.24827174
5.4485697 0.24897756
5.4490098 0.24968136
5.4494499 0.25037203
5.44989 0.25103848
5.4503301 0.25168317
5.4507702 0.25233304
5.4512102 0.25298792
5.4516503 0.25364619
5.4520904 0.25430625
5.4525305 0.25496652
5.4529706 0.25562539
5.4534107 0.25628126
5.4538508 0.25693254
5.4542909 0.25757762
5.4547309 0.25821491
5.455171 0.25882482
5.4556111 0.25923926
5.4560512 0.25943877
5.4564913 0.25945016
5.4569314 0.25930023
5.4573715 0.25901581
5.4578116 0.25862369
5.4582517 0.2581507
5.4586917 0.25762364
5.4591318 0.25706933
5.4595719 0.25651457
5.460012 0.25598594
5.4604521 0.2551989
5.4608922 0.25395771
5.4613323 0.25237287
5.4617724 0.25055485
5.4622124 0.24861412
5.4626525 0.24666117
5.4630926 0.24480646
5.4635327 0.24316049
5.4639728 0.24183372
5.4644129 0.24093664
5.464853 0.24057971
5.4652931 0.24082225
5.4657331 0.24152064
5.4661732 0.24258713
5.4666133 0.24394336
5.4670534 0.24551096
5.4674935 0.24721155
5.4679336 0.24896677
5.4683737 0.25069825
5.4688138 0.25232761
5.4692539 0.25377649
5.4696939 0.25496651
5.470134 0.25583801
5.4705741 0.25661745
5.4710142 0.25738172
5.4714543 0.25811524
5.4718944 0.25880246
5.4723345 0.25942781
5.4727746 0.25997573
5.4732146 0.26043066
5.4736547 0.26077702
5.4740948 0.26099926
5.4745349 0.26108181
5.474975 0.26100911
5.4754151 0.26076431
5.4758552 0.26034461
5.4762953 0.25975726
5.4767353 0.25900952
5.4771754 0.25810865
5.4776155 0.25706193
5.4780556 0.2558766
5.4784957 0.25455994
5.4789358 0.2531192
5.4793759 0.25156165
5.479816 0.24989456
5.4802561 0.2481034
5.4806961 0.24611415
5.4811362 0.24395621
5.4815763 0.2416713
5.4820164 0.23930109
5.4824565 0.23688727
5.4828966 0.23447153
5.4833367 0.23209555
5.4837768 0.22980102
5.4842168 0.22762964
5.4846569 0.22562308
5.485097 0.22381795
5.4855371 0.22210796
5.4859772 0.22044527
5.4864173 0.21884284
5.4868574 0.21731359
5.4872975 0.21587046
5.4877375 0.21452641
5.4881776 0.21329436
5.4886177 0.21218725
5.4890578 0.21121803
5.4894979 0.21039963
5.489938 0.209745
5.4903781 0.20923548
5.4908182 0.20881938
5.4912583 0.20848902
5.4916983 0.20823749
5.4921384 0.20805788
5.4925785 0.20794328
5.4930186 0.20788678
5.4934587 0.20788148
5.4938988 0.20792047
5.4943389 0.20799684
5.494779 0.20810368
5.495219 0.20825365
5.4956591 0.20854715
5.4960992 0.2089687
5.4965393 0.20948165
5.4969794 0.21004933
5.4974195 0.21063509
5.4978596 0.21120227
5.4982997 0.21171421
5.4987397 0.21213426
5.4991798 0.21242576
5.4996199 0.21255204
5.50006 0.21247642
5.5005001 0.21217494
5.5009402 0.21167442
5.5013803 0.211013
5.5018204 0.21022881
5.5022605 0.20935999
5.5027005 0.20844469
5.5031406 0.20752104
5.5035807 0.20662718
5.5040208 0.20580126
5.5044609 0.2050814
5.504901 0.20450575
5.5053411 0.20406906
5.5057812 0.20369064
5.5062212 0.20336452
5.5066613 0.20308808
5.5071014 0.20285865
5.5075415 0.2026736
5.5079816 0.20253029
5.5084217 0.20242607
5.5088618 0.2023583
5.5093019 0.20232434
5.5097419 0.20232154
5.510182 0.20238104
5.5106221 0.20277022
5.5110622 0.20348867
5.5115023 0.20446413
5.5119424 0.2056243
5.5123825 0.20689692
5.5128226 0.20820972
5.5132627 0.20949041
5.5137027 0.21066673
5.5141428 0.2116664
5.5145829 0.21241713
5.515023 0.21284594
5.5154631 0.21263079
5.5159032 0.21166544
5.5163433 0.21012083
5.5167834 0.20816787
5.5172234 0.2059775
5.5176635 0.20372066
5.5181036 0.20156826
5.5185437 0.19969124
5.5189838 0.19826053
5.5194239 0.19744706
5.519864 0.19742175
5.5203041 0.19813319
5.5207441 0.19900485
5.5211842 0.19999226
5.5216243 0.2010927
5.5220644 0.20230344
5.5225045 0.20362176
5.5229446 0.20504493
5.5233847 0.20657023
5.5238248 0.20819493
5.5242649 0.20991631
5.5247049 0.21173165
5.525145 0.21363688
5.5255851 0.21560895
5.5260252 0.21763107
5.5264653 0.21969127
5.5269054 0.22177757
5.5273455 0.22387798
5.5277856 0.22598054
5.5282256 0.22807326
5.5286657 0.23014417
5.5291058 0.23218128
5.5295459 0.23417263
5.529986 0.23610622
5.5304261 0.23797445
5.5308662 0.23977636
5.5313063 0.24150946
5.5317463 0.24317123
5.5321864 0.24475916
5.5326265 0.24627074
5.5330666 0.24770345
5.5335067 0.2490548
5.5339468 0.25032226
5.5343869 0.25150332
5.534827 0.25259548
5.5352671 0.25353295
5.5357071 0.25408
5.5361472 0.25425418
5.5365873 0.25410085
5.5370274 0.25366535
5.5374675 0.25299304
5.5379076 0.25212926
5.5383477 0.25111937
5.5387878 0.25000872
5.5392278 0.24884266
5.5396679 0.24766653
5.540108 0.24649158
5.5405481 0.24463373
5.5409882 0.24197939
5.5414283 0.23875455
5.5418684 0.23518519
5.5423085 0.23149731
5.5427485 0.22791688
5.5431886 0.2246699
5.5436287 0.22198235
5.5440688 0.22008021
5.5445089 0.21918949
5.544949 0.21953615
5.5453891 0.22085916
5.5458292 0.22247145
5.5462693 0.22431704
5.5467093 0.22634775
5.5471494 0.22851534
5.5475895 0.23077161
5.5480296 0.23306836
5.5484697 0.23535736
5.5489098 0.23759042
5.5493499 0.23971931
5.54979 0.24169584
5.55023 0.243504
5.5506701 0.24528716
5.5511102 0.24706098
5.5515503 0.24881569
5.5519904 0.25054153
5.5524305 0.25222876
5.5528706 0.25386761
5.5533107 0.25544834
5.5537508 0.25696118
5.5541908 0.25839638
5.5546309 0.25974418
5.555071 0.2609772
5.5555111 0.26128365
5.5559512 0.26040703
5.5563913 0.25859757
5.5568314 0.25610553
5.5572715 0.25318113
5.5577115 0.25007463
5.5581516 0.24703627
5.5585917 0.24431629
5.5590318 0.24216492
5.5594719 0.24083242
5.559912 0.24056903
5.5603521 0.24128781
5.5607922 0.24237059
5.5612322 0.24372829
5.5616723 0.2452908
5.5621124 0.24698797
5.5625525 0.2487497
5.5629926 0.25050583
5.5634327 0.25218626
5.5638728 0.25372085
5.5643129 0.25503947
5.564753 0.256072
5.565193 0.25679229
5.5656331 0.25748496
5.5660732 0.25818911
5.5665133 0.25887383
5.5669534 0.25950824
5.5673935 0.26006142
5.5678336 0.26050249
5.5682737 0.26080055
5.5687137 0.2609247
5.5691538 0.26084405
5.5695939 0.2605277
5.570034 0.25994496
5.5704741 0.25911905
5.5709142 0.25810814
5.5713543 0.25694959
5.5717944 0.25568076
5.5722344 0.25433902
5.5726745 0.25296173
5.5731146 0.25158625
5.5735547 0.25024996
5.5739948 0.2489902
5.5744349 0.24784435
5.574875 0.24684977
5.5753151 0.24601059
5.5757552 0.24524821
5.5761952 0.24454501
5.5766353 0.24388793
5.5770754 0.2432639
5.5775155 0.24265985
5.5779556 0.24206272
5.5783957 0.24145945
5.5788358 0.24083696
5.5792759 0.24018219
5.5797159 0.23948209
5.580156 0.23867674
5.5805961 0.23727114
5.5810362 0.23528296
5.5814763 0.23289895
5.5819164 0.23030588
5.5823565 0.22769049
5.5827966 0.22523954
5.5832366 0.22313978
5.5836767 0.22157798
5.5841168 0.22074087
5.5845569 0.22081523
5.584997 0.22198781
5.5854371 0.22386564
5.5858772 0.2258994
5.5863173 0.2280637
5.5867574 0.23033318
5.5871974 0.2326825
5.5876375 0.23508629
5.5880776 0.23751922
5.5885177 0.23995591
5.5889578 0.24237102
5.5893979 0.2447392
5.589838 0.24703509
5.5902781 0.24925827
5.5907181 0.25148333
5.5911582 0.25371184
5.5915983 0.25593738
5.5920384 0.25815348
5.5924785 0.26035369
5.5929186 0.26253157
5.5933587 0.26468067
5.5937988 0.26679453
5.5942388 0.26886671
5.5946789 0.27089076
5.595119 0.27280781
5.5955591 0.27367885
5.5959992 0.27334265
5.5964393 0.27204153
5.5968794 0.27001778
5.5973195 0.26751368
5.5977596 0.26477154
5.5981996 0.26203364
5.5986397 0.25954229
5.5990798 0.25753978
5.5995199 0.2562684
5.59996 0.25597044
5.6004001 0.25635968
5.6008402 0.25678849
5.6012803 0.25725608
5.6017203 0.25776657
5.6021604 0.25832412
5.6026005 0.25893286
5.6030406 0.25959694
5.6034807 0.26032049
5.6039208 0.26110766
5.6043609 0.26196259
5.604801 0.26288943
5.605241 0.26389993
5.6056811 0.26502352
5.6061212 0.26623881
5.6065613 0.26751812
5.6070014 0.26883375
5.6074415 0.27015803
5.6078816 0.27146327
5.6083217 0.27272178
5.6087618 0.27390589
5.6092018 0.2749879
5.6096419 0.27594014
5.610082 0.27673364
5.6105221 0.27730924
5.6109622 0.27767668
5.6114023 0.2778776
5.6118424 0.27795363
5.6122825 0.27794642
5.6127225 0.27789761
5.6131626 0.27784883
5.6136027 0.27784172
5.6140428 0.27791793
5.6144829 0.27811909
5.614923 0.27848684
5.6153631 0.27898881
5.6158032 0.27951204
5.6162432 0.28006897
5.6166833 0.28067522
5.6171234 0.28134642
5.6175635 0.28209819
5.6180036 0.28294618
5.6184437 0.28390599
5.6188838 0.28499326
5.6193239 0.28622362
5.619764 0.28761269
5.620204 0.2891686
5.6206441 0.29084483
5.6210842 0.29262053
5.6215243 0.29448355
5.6219644 0.29642175
5.6224045 0.29842297
5.6228446 0.30047507
5.6232847 0.3025659
5.6237247 0.30468332
5.6241648 0.30681517
5.6246049 0.30894931
5.625045 0.31107468
5.6254851 0.31329709
5.6259252 0.31566607
5.6263653 0.31814387
5.6268054 0.32069274
5.6272454 0.32327494
5.6276855 0.32585271
5.6281256 0.32838832
5.6285657 0.330844
5.6290058 0.33318201
5.6294459 0.33536461
5.629886 0.33735403
5.6303261 0.33902623
5.6307662 0.34018962
5.6312062 0.34092071
5.6316463 0.34130798
5.6320864 0.34143991
5.6325265 0.34140497
5.6329666 0.34129166
5.6334067 0.34118845
5.6338468 0.34118381
5.6342869 0.34136624
5.6347269 0.3418242
5.635167 0.34262446
5.6356071 0.34360291
5.6360472 0.34469921
5.6364873 0.34590482
5.6369274 0.3472112
5.6373675 0.34860983
5.6378076 0.35009218
5.6382476 0.35164972
5.6386877 0.35327391
5.6391278 0.35495623
5.6395679 0.35668815
5.640008 0.35846135
5.6404481 0.3609229
5.6408882 0.36449215
5.6413283 0.36889187
5.6417684 0.37384482
5.6422084 0.37907378
5.6426485 0.38430153
5.6430886 0.38925083
5.6435287 0.39364446
5.6439688 0.3972052
5.6444089 0.3996558
5.644849 0.40071906
5.6452891 0.4003881
5.6457291 0.39946401
5.6461692 0.39810555
5.6466093 0.39640494
5.6470494 0.39445442
5.6474895 0.39234621
5.6479296 0.39017252
5.6483697 0.38802557
5.6488098 0.3859976
5.6492498 0.38418082
5.6496899 0.38266746
5.65013 0.38152831
5.6505701 0.38048575
5.6510102 0.37943692
5.6514503 0.37839413
5.6518904 0.37736969
5.6523305 0.3763759
5.6527706 0.3754251
5.6532106 0.37452958
5.6536507 0.37370166
5.6540908 0.37295366
5.6545309 0.37229788
5.654971 0.37174665
5.6554111 0.3714264
5.6558512 0.3714445
5.6562913 0.37173066
5.6567313 0.37221397
5.6571714 0.37282351
5.6576115 0.37348839
5.6580516 0.3741377
5.6584917 0.37470051
5.6589318 0.37510592
5.6593719 0.37528302
5.659812 0.37516091
5.6602521 0.37467826
5.6606921 0.37386289
5.6611322 0.37277897
5.6615723 0.37148936
5.6620124 0.37005697
5.6624525 0.36854468
5.6628926 0.36701538
5.6633327 0.36553194
5.6637728 0.36415726
5.6642128 0.36295423
5.6646529 0.36198573
5.665093 0.36130892
5.6655331 0.36080066
5.6659732 0.36038768
5.6664133 0.3600698
5.6668534 0.35984682
5.6672935 0.35971854
5.6677335 0.35968477
5.6681736 0.3597453
5.6686137 0.35989995
5.6690538 0.3601485
5.6694939 0.36049078
5.669934 0.36092658
5.6703741 0.36154089
5.6708142 0.36244976
5.6712543 0.36360021
5.6716943 0.36493639
5.6721344 0.36640245
5.6725745 0.36794254
5.6730146 0.36950082
5.6734547 0.37102144
5.6738948 0.37244856
5.6743349 0.37372632
5.674775 0.37479889
5.675215 0.37561559
5.6756551 0.37617833
5.6760952 0.37650208
5.6765353 0.37659913
5.6769754 0.37648176
5.6774155 0.37616226
5.6778556 0.3756529
5.6782957 0.37496598
5.6787357 0.37411377
5.6791758 0.37310856
5.6796159 0.37196262
5.680056 0.37067752
5.6804961 0.36851013
5.6809362 0.36518905
5.6813763 0.36097905
5.6818164 0.3561449
5.6822565 0.35095136
5.6826965 0.34566321
5.6831366 0.34054521
5.6835767 0.33586213
5.6840168 0.33187873
5.6844569 0.32885979
5.684897 0.32707007
5.6853371 0.32636164
5.6857772 0.32590892
5.6862172 0.32568158
5.6866573 0.32568548
5.6870974 0.32592648
5.6875375 0.32641042
5.6879776 0.32714318
5.6884177 0.3281306
5.6888578 0.32937855
5.6892979 0.33089288
5.6897379 0.33267945
5.690178 0.33472212
5.6906181 0.33682471
5.6910582 0.33893738
5.6914983 0.34105747
5.6919384 0.3431823
5.6923785 0.3453092
5.6928186 0.34743551
5.6932587 0.34955855
5.6936987 0.35167566
5.6941388 0.35378415
5.6945789 0.35588137
5.695019 0.35796467
5.6954591 0.3600517
5.6958992 0.36215376
5.6963393 0.36426356
5.6967794 0.36637383
5.6972194 0.36847728
5.6976595 0.37056663
5.6980996 0.3726346
5.6985397 0.37467391
5.6989798 0.37667727
5.6994199 0.3786374
5.69986 0.38054702
5.7003001 0.38234243
5.7007401 0.38386339
5.7011802 0.38513425
5.7016203 0.38619239
5.7020604 0.38707522
5.7025005 0.38782011
5.7029406 0.38846446
5.7033807 0.38904567
5.7038208 0.38960112
5.7042609 0.39016819
5.7047009 0.3907843
5.705141 0.39146845
5.7055811 0.39200729
5.7060212 0.39237422
5.7064613 0.39262679
5.7069014 0.39282253
5.7073415 0.39301897
5.7077816 0.39327365
5.7082216 0.39364409
5.7086617 0.39418783
5.7091018 0.3949624
5.7095419 0.39602534
5.709982 0.39743417
5.7104221 0.39906597
5.7108622 0.40072724
5.7113023 0.4024135
5.7117423 0.40412061
5.7121824 0.40584439
5.7126225 0.40758071
5.7130626 0.40932539
5.7135027 0.41107429
5.7139428 0.41282324
5.7143829 0.41456809
5.714823 0.41630468
5.7152631 0.41803055
5.7157031 0.41975141
5.7161432 0.42147044
5.7165833 0.42319026
5.7170234 0.42491346
5.7174635 0.42664265
5.7179036 0.42838043
5.7183437 0.43012941
5.7187838 0.43189219
5.7192238 0.43367137
5.7196639 0.43546956
5.720104 0.43731692
5.7205441 0.43984922
5.7209842 0.44322212
5.7214243 0.4472892
5.7218644 0.45190404
5.7223045 0.45692025
5.7227445 0.46219141
5.7231846 0.46757111
5.7236247 0.47291294
5.7240648 0.47807049
5.7245049 0.48289735
5.724945 0.48724712
5.7253851 0.49120764
5.7258252 0.49508646
5.7262653 0.49887994
5.7267053 0.50257998
5.7271454 0.5061785
5.7275855 0.50966743
5.7280256 0.51303868
5.7284657 0.51628416
5.7289058 0.51939581
5.7293459 0.52236553
5.729786 0.52518524
5.730226 0.52771891
5.7306661 0.52930923
5.7311062 0.53002969
5.7315463 0.53007658
5.7319864 0.52964617
5.7324265 0.52893476
5.7328666 0.52813861
5.7333067 0.52745402
5.7337467 0.52707727
5.7341868 0.52720463
5.7346269 0.52803239
5.735067 0.52975521
5.7355071 0.53239975
5.7359472 0.53578697
5.7363873 0.53974385
5.7368274 0.54409734
5.7372675 0.5486744
5.7377075 0.55330198
5.7381476 0.55780706
5.7385877 0.56201657
5.7390278 0.5657575
5.7394679 0.56885679
5.739908 0.57114139
5.7403481 0.57274332
5.7407882 0.57422565
5.7412282 0.57559857
5.7416683 0.57685218
5.7421084 0.57797653
5.7425485 0.57896172
5.7429886 0.5797978
5.7434287 0.58047487
5.7438688 0.58098299
5.7443089 0.58131224
5.7447489 0.5814527
5.745189 0.5814027
5.7456291 0.58122905
5.7460692 0.58096406
5.7465093 0.58062704
5.7469494 0.58023729
5.7473895 0.57981412
5.7478296 0.57937685
5.7482697 0.57894479
5.7487097 0.57853724
5.7491498 0.57817353
5.7495899 0.57787294
5.75003 0.57765529
5.7504701 0.57764289
5.7509102 0.57788334
5.7513503 0.57832389
5.7517904 0.5789118
5.7522304 0.57959431
5.7526705 0.58031868
5.7531106 0.58103216
5.7535507 0.58168201
5.7539908 0.58221546
5.7544309 0.58257979
5.754871 0.58272223
5.7553111 0.5820594
5.7557512 0.57928948
5.7561912 0.57478256
5.7566313 0.56900751
5.7570714 0.5624332
5.7575115 0.55552851
5.7579516 0.54876231
5.7583917 0.54260347
5.7588318 0.53752086
5.7592719 0.53398335
5.7597119 0.53245981
5.760152 0.53326039
5.7605921 0.53477725
5.7610322 0.53646271
5.7614723 0.53830458
5.7619124 0.54029067
5.7623525 0.54240879
5.7627926 0.54464675
5.7632326 0.54699235
5.7636727 0.5494334
5.7641128 0.55195771
5.7645529 0.5545531
5.764993 0.55720736
5.7654331 0.55997013
5.7658732 0.56287532
5.7663133 0.56588067
5.7667534 0.56894394
5.7671934 0.57202286
5.7676335 0.57507516
5.7680736 0.57805859
5.7685137 0.58093088
5.7689538 0.58364977
5.7693939 0.58617301
5.769834 0.58845833
5.7702741 0.59047108
5.7707141 0.59222913
5.7711542 0.59376247
5.7715943 0.59509999
5.7720344 0.59627057
5.7724745 0.59730311
5.7729146 0.59822648
5.7733547 0.59906958
5.7737948 0.59986128
5.7742348 0.60063049
5.7746749 0.60140609
5.775115 0.60221338
5.7755551 0.60299818
5.7759952 0.60372458
5.7764353 0.60438155
5.7768754 0.60495809
5.7773155 0.60544317
5.7777556 0.60582578
5.7781956 0.60609492
5.7786357 0.60623956
5.7790758 0.60624869
5.7795159 0.60611129
5.779956 0.60581636
5.7803961 0.60518358
5.7808362 0.60400191
5.7812763 0.60233559
5.7817163 0.60025105
5.7821564 0.59781475
5.7825965 0.59509312
5.7830366 0.59215263
5.7834767 0.58905972
5.7839168 0.58588083
5.7843569 0.58268241
5.784797 0.57953091
5.785237 0.5762687
5.7856771 0.57190085
5.7861172 0.56656099
5.7865573 0.56055567
5.7869974 0.55419143
5.7874375 0.54777481
5.7878776 0.54161238
5.7883177 0.53601066
5.7887578 0.5312762
5.7891978 0.52771556
5.7896379 0.52563527
5.790078 0.52532395
5.7905181 0.52624831
5.7909582 0.52793432
5.7913983 0.53024411
5.7918384 0.5330398
5.7922785 0.53618351
5.7927185 0.53953736
5.7931586 0.54296347
5.7935987 0.54632398
5.7940388 0.549481
5.7944789 0.55229665
5.794919 0.55463306
5.7953591 0.55658072
5.7957992 0.55851357
5.7962392 0.56042423
5.7966793 0.56229441
5.7971194 0.5641058
5.7975595 0.56584007
5.7979996 0.56747893
5.7984397 0.56900407
5.7988798 0.57039716
5.7993199 0.5716399
5.79976 0.57271399
5.8002 0.57347523
5.8006401 0.57309018
5.8010802 0.57161878
5.8015203 0.56931576
5.8019604 0.56643586
5.8024005 0.56323383
5.8028406 0.55996441
5.8032807 0.55688233
5.8037207 0.55424233
5.8041608 0.55229916
5.8046009 0.55130756
5.805041 0.55151886
5.8054811 0.55265541
5.8059212 0.55432762
5.8063613 0.55641693
5.8068014 0.55880478
5.8072414 0.56137261
5.8076815 0.56400187
5.8081216 0.566574
5.8085617 0.56897044
5.8090018 0.57107263
5.8094419 0.57276202
5.809882 0.57392004
5.8103221 0.57456428
5.8107622 0.57501075
5.8112022 0.57531852
5.8116423 0.57553031
5.8120824 0.57568883
5.8125225 0.5758368
5.8129626 0.57601692
5.8134027 0.57627193
5.8138428 0.57664452
5.8142829 0.57717743
5.8147229 0.57791336
5.815163 0.57888367
5.8156031 0.57999022
5.8160432 0.58118451
5.8164833 0.58244672
5.8169234 0.58375702
5.8173635 0.58509556
5.8178036 0.58644252
5.8182436 0.58777807
5.8186837 0.58908236
5.8191238 0.59033558
5.8195639 0.59151789
5.820004 0.59260946
5.8204441 0.59361622
5.8208842 0.5945565
5.8213243 0.59543028
5.8217644 0.5962375
5.8222044 0.59697813
5.8226445 0.59765212
5.8230846 0.59825944
5.8235247 0.59880003
5.8239648 0.59927387
5.8244049 0.5996809
5.824845 0.60002109
5.8252851 0.60017436
5.8257251 0.59977742
5.8261652 0.59891038
5.8266053 0.59769127
5.8270454 0.59623813
5.8274855 0.59466899
5.8279256 0.59310191
5.8283657 0.59165491
5.8288058 0.59044605
5.8292458 0.58959335
5.8296859 0.58921486
5.830126 0.58940496
5.8305661 0.58984209
5.8310062 0.59038734
5.8314463 0.59103851
5.8318864 0.59179343
5.8323265 0.59264991
5.8327666 0.59360576
5.8332066 0.59465879
5.8336467 0.59580683
5.8340868 0.59704768
5.8345269 0.59837917
5.834967 0.59979909
5.8354071 0.60128653
5.8358472 0.60281413
5.8362873 0.60437926
5.8367273 0.60597938
5.8371674 0.60761197
5.8376075 0.60927452
5.8380476 0.61096449
5.8384877 0.61267936
5.8389278 0.61441662
5.8393679 0.61617373
5.839808 0.61794818
5.840248 0.6197788
5.8406881 0.62183784
5.8411282 0.62410119
5.8415683 0.62651845
5.8420084 0.62903922
5.8424485 0.63161308
5.8428886 0.63418962
5.8433287 0.63671845
5.8437688 0.63914915
5.8442088 0.64143131
5.8446489 0.64351452
5.845089 0.64533142
5.8455291 0.64634167
5.8459692 0.64644829
5.8464093 0.64584395
5.8468494 0.64472132
5.8472895 0.64327308
5.8477295 0.64169189
5.8481696 0.64017044
5.8486097 0.6389014
5.8490498 0.63807743
5.8494899 0.63789122
5.84993 0.63853543
5.8503701 0.63996727
5.8508102 0.64180159
5.8512503 0.64394816
5.8516903 0.64632399
5.8521304 0.64884612
5.8525705 0.65143155
5.8530106 0.65399732
5.8534507 0.65646044
5.8538908 0.65873793
5.8543309 0.66074683
5.854771 0.66240414
5.855211 0.66366178
5.8556511 0.66470625
5.8560912 0.66560554
5.8565313 0.66639178
5.8569714 0.66709707
5.8574115 0.66775351
5.8578516 0.66839322
5.8582917 0.6690483
5.8587317 0.66975087
5.8591718 0.67053301
5.8596119 0.67142686
5.860052 0.67246861
5.8604921 0.67400502
5.8609322 0.67612816
5.8613723 0.67867661
5.8618124 0.68148894
5.8622525 0.68440373
5.8626925 0.68725954
5.8631326 0.68989495
5.8635727 0.69214855
5.8640128 0.69385889
5.8644529 0.69486455
5.864893 0.69500412
5.8653331 0.69426033
5.8657732 0.69294805
5.8662132 0.69117458
5.8666533 0.68903488
5.8670934 0.68662389
5.8675335 0.68403659
5.8679736 0.68136791
5.8684137 0.67871282
5.8688538 0.67616627
5.8692939 0.67382321
5.8697339 0.6717786
5.870174 0.67009372
5.8706141 0.66851428
5.8710542 0.66696678
5.8714943 0.6654506
5.8719344 0.66396511
5.8723745 0.66250968
5.8728146 0.66108368
5.8732547 0.65968648
5.8736947 0.65831746
5.8741348 0.65697599
5.8745749 0.65566144
5.875015 0.65437333
5.8754551 0.65325192
5.8758952 0.65240506
5.8763353 0.6518106
5.8767754 0.65144637
5.8772154 0.65129023
5.8776555 0.65132
5.8780956 0.65151355
5.8785357 0.65184869
5.8789758 0.65230329
5.8794159 0.65285518
5.879856 0.65348221
5.8802961 0.65472029
5.8807361 0.65810984
5.8811762 0.66331085
5.8816163 0.6698431
5.8820564 0.67722632
5.8824965 0.68498029
5.8829366 0.69262474
5.8833767 0.69967945
5.8838168 0.70566416
5.8842569 0.71009864
5.8846969 0.71250263
5.885137 0.71248021
5.8855771 0.71098532
5.8860172 0.70856519
5.8864573 0.70540735
5.8868974 0.70169934
5.8873375 0.69762872
5.8877776 0.693383
5.8882176 0.68914974
5.8886577 0.68511647
5.8890978 0.68147074
5.8895379 0.67840007
5.889978 0.67609202
5.8904181 0.67435188
5.8908582 0.67278384
5.8912983 0.67138581
5.8917383 0.67015664
5.8921784 0.66909522
5.8926185 0.6682004
5.8930586 0.66747106
5.8934987 0.66690607
5.8939388 0.66650431
5.8943789 0.66626463
5.894819 0.66618592
5.8952591 0.66672591
5.8956991 0.66961865
5.8961392 0.67455451
5.8965793 0.68098429
5.8970194 0.68835881
5.8974595 0.69612888
5.8978996 0.7037453
5.8983397 0.71065889
5.8987798 0.71632045
5.8992198 0.72018079
5.8996599 0.72169072
5.9001 0.72033068
5.9005401 0.71655437
5.9009802 0.71097277
5.9014203 0.70394476
5.9018604 0.69582924
5.9023005 0.6869851
5.9027405 0.67777123
5.9031806 0.66854652
5.9036207 0.65966986
5.9040608 0.65150014
5.9045009 0.64439626
5.904941 0.63871711
5.9053811 0.63395721
5.9058212 0.62894782
5.9062613 0.62384311
5.9067013 0.61881741
5.9071414 0.61404504
5.9075815 0.60970033
5.9080216 0.60595762
5.9084617 0.60299123
5.9089018 0.60097549
5.9093419 0.60008473
5.909782 0.60049328
5.910222 0.60222899
5.9106621 0.60451038
5.9111022 0.60713498
5.9115423 0.61003149
5.9119824 0.61312863
5.9124225 0.61635509
5.9128626 0.6196396
5.9133027 0.62291087
5.9137427 0.62609761
5.9141828 0.62912852
5.9146229 0.63193232
5.915063 0.63444135
5.9155031 0.63681804
5.9159432 0.63917325
5.9163833 0.64149492
5.9168234 0.64377101
5.9172635 0.64598947
5.9177035 0.64813825
5.9181436 0.65020529
5.9185837 0.65217854
5.9190238 0.65404596
5.9194639 0.65579549
5.919904 0.65741509
5.9203441 0.65845156
5.9207842 0.6580883
5.9212242 0.6565852
5.9216643 0.65423897
5.9221044 0.65134631
5.9225445 0.6482039
5.9229846 0.64510846
5.9234247 0.64235667
5.9238648 0.64024525
5.9243049 0.63907088
5.9247449 0.63913027
5.925185 0.64061513
5.9256251 0.64280706
5.9260652 0.64543291
5.9265053 0.64839705
5.9269454 0.65160381
5.9273855 0.65495756
5.9278256 0.65836264
5.9282657 0.6617234
5.9287057 0.6649442
5.9291458 0.66792938
5.9295859 0.6705833
5.930026 0.67281127
5.9304661 0.6748354
5.9309062 0.67686057
5.9313463 0.67885845
5.9317864 0.68080074
5.9322264 0.68265909
5.9326665 0.68440521
5.9331066 0.68601075
5.9335467 0.68744741
5.9339868 0.68868686
5.9344269 0.68970078
5.934867 0.69046086
5.9353071 0.6908832
5.9357471 0.6908343
5.9361872 0.69039239
5.9366273 0.68964791
5.9370674 0.68869133
5.9375075 0.6876131
5.9379476 0.68650368
5.9383877 0.68545354
5.9388278 0.68455312
5.9392679 0.68389289
5.9397079 0.6835633
5.940148 0.68365291
5.9405881 0.68417351
5.9410282 0.68503872
5.9414683 0.68615617
5.9419084 0.68743346
5.9423485 0.68877818
5.9427886 0.69009795
5.9432286 0.69130038
5.9436687 0.69229306
5.9441088 0.69298361
5.9445489 0.69327964
5.944989 0.69308873
5.9454291 0.692553
5.9458692 0.69190245
5.9463093 0.69114287
5.9467493 0.69027991
5.9471894 0.68931919
5.9476295 0.68826636
5.9480696 0.68712707
5.9485097 0.68590694
5.9489498 0.68461161
5.9493899 0.68324674
5.94983 0.68181795
5.9502701 0.68033278
5.9507101 0.67880338
5.9511502 0.67723415
5.9515903 0.67562868
5.9520304 0.67399055
5.9524705 0.67232337
5.9529106 0.67063072
5.9533507 0.66891618
5.9537908 0.66718336
5.9542308 0.66543585
5.9546709 0.66367722
5.955111 0.66190029
5.9555511 0.65989006
5.9559912 0.65760726
5.9564313 0.65511278
5.9568714 0.65246748
5.9573115 0.64973225
5.9577516 0.64696796
5.9581916 0.64423549
5.9586317 0.64159572
5.9590718 0.63910953
5.9595119 0.6368378
5.959952 0.6348414
5.9603921 0.63337847
5.9608322 0.63272472
5.9612723 0.63280664
5.9617123 0.6335475
5.9621524 0.63487058
5.9625925 0.63669914
5.9630326 0.63895645
5.9634727 0.64156578
5.9639128 0.6444504
5.9643529 0.64753357
5.964793 0.65073858
5.965233 0.65419341
5.9656731 0.65883318
5.9661132 0.66454003
5.9665533 0.67102678
5.9669934 0.67800621
5.9674335 0.68519114
5.9678736 0.69229437
5.9683137 0.69902869
5.9687538 0.70510691
5.9691938 0.71024183
5.9696339 0.71414625
5.970074 0.71655165
5.9705141 0.71808968
5.9709542 0.71921709
5.9713943 0.71997121
5.9718344 0.72038936
5.9722745 0.72050885
5.9727145 0.720367
5.9731546 0.72000113
5.9735947 0.71944856
5.9740348 0.71874661
5.9744749 0.71793259
5.974915 0.71704383
5.9753551 0.71604931
5.9757952 0.71483851
5.9762352 0.7134263
5.9766753 0.71183137
5.9771154 0.71007239
5.9775555 0.70816804
5.9779956 0.70613698
5.9784357 0.70399791
5.9788758 0.70176949
5.9793159 0.69947041
5.979756 0.69711933
5.980196 0.69444563
5.9806361 0.689483
5.9810762 0.68232871
5.9815163 0.67355684
5.9819564 0.6637415
5.9823965 0.65345678
5.9828366 0.64327677
5.9832767 0.63377557
5.9837167 0.62552728
5.9841568 0.619106
5.9845969 0.61508581
5.985037 0.61404334
5.9854771 0.61672059
5.9859172 0.62292067
5.9863573 0.63197353
5.9867974 0.64320914
5.9872374 0.65595746
5.9876775 0.66954844
5.9881176 0.68331205
5.9885577 0.69657823
5.9889978 0.70867697
5.9894379 0.7189382
5.989878 0.7266919
5.9903181 0.73218091
5.9907582 0.73746477
5.9911982 0.74256938
5.9916383 0.74739356
5.9920784 0.75183615
5.9925185 0.75579596
5.9929586 0.75917183
5.9933987 0.76186259
5.9938388 0.76376705
5.9942789 0.76478405
5.9947189 0.76481242
5.995159 0.76368327
5.9955991 0.76069929
5.9960392 0.75603532
5.9964793 0.75011319
5.9969194 0.74335473
5.9973595 0.73618178
5.9977996 0.72901617
5.9982396 0.72227975
5.9986797 0.71639433
5.9991198 0.71178176
5.9995599 0.70886387
6 0.7080625
