# Supplementary material for: Structural motifs of gold cluster anions with 17 to 69 atoms
Source: Nat Commun. 2026 Apr 10;17:5099. doi: 10.1038/s41467-026-71649-9 (PMC13246909; doi:10.1038/s41467-026-71649-9)
Supplement: Supplementary file 5 — Source Data [file 41467_2026_71649_MOESM5_ESM.zip › Figure2/49_th_red.dat]

3.8 0
3.8004401 0
3.8008802 0
3.8013203 0
3.8017604 0
3.8022004 0
3.8026405 0
3.8030806 0
3.8035207 0
3.8039608 0
3.8044009 0
3.804841 0
3.8052811 0
3.8057211 0
3.8061612 0
3.8066013 0
3.8070414 0
3.8074815 0
3.8079216 0
3.8083617 0
3.8088018 0
3.8092418 0
3.8096819 0
3.810122 0
3.8105621 0
3.8110022 0
3.8114423 0
3.8118824 0
3.8123225 0
3.8127626 0
3.8132026 0
3.8136427 0
3.8140828 0
3.8145229 0
3.814963 0
3.8154031 0
3.8158432 0
3.8162833 0
3.8167233 0
3.8171634 0
3.8176035 0
3.8180436 0
3.8184837 0
3.8189238 0
3.8193639 0
3.819804 0
3.820244 0
3.8206841 0
3.8211242 0
3.8215643 0
3.8220044 0
3.8224445 0
3.8228846 0
3.8233247 0
3.8237648 0
3.8242048 0
3.8246449 0
3.825085 0
3.8255251 0
3.8259652 0
3.8264053 0
3.8268454 0
3.8272855 0
3.8277255 0
3.8281656 0
3.8286057 0
3.8290458 0
3.8294859 0
3.829926 0
3.8303661 0
3.8308062 0
3.8312462 0
3.8316863 0
3.8321264 0
3.8325665 0
3.8330066 0
3.8334467 0
3.8338868 0
3.8343269 0
3.834767 0
3.835207 0
3.8356471 0
3.8360872 0
3.8365273 0
3.8369674 0
3.8374075 0
3.8378476 0
3.8382877 0
3.8387277 0
3.8391678 0
3.8396079 0
3.840048 0
3.8404881 0
3.8409282 0
3.8413683 0
3.8418084 0
3.8422484 0
3.8426885 0
3.8431286 0
3.8435687 0
3.8440088 0
3.8444489 0
3.844889 0
3.8453291 0
3.8457692 0
3.8462092 0
3.8466493 0
3.8470894 0
3.8475295 0
3.8479696 0
3.8484097 0
3.8488498 0
3.8492899 0
3.8497299 0
3.85017 0
3.8506101 0
3.8510502 0
3.8514903 0
3.8519304 0
3.8523705 0
3.8528106 0
3.8532507 0
3.8536907 0
3.8541308 0
3.8545709 0
3.855011 0
3.8554511 0
3.8558912 0
3.8563313 0
3.8567714 0
3.8572114 0
3.8576515 0
3.8580916 0
3.8585317 0
3.8589718 0
3.8594119 0
3.859852 0
3.8602921 0
3.8607321 0
3.8611722 0
3.8616123 0
3.8620524 0
3.8624925 0
3.8629326 0
3.8633727 0
3.8638128 0
3.8642529 0
3.8646929 0
3.865133 0
3.8655731 0
3.8660132 0
3.8664533 0
3.8668934 0
3.8673335 0
3.8677736 0
3.8682136 0
3.8686537 0
3.8690938 0
3.8695339 0
3.869974 0
3.8704141 0
3.8708542 0
3.8712943 0
3.8717343 0
3.8721744 0
3.8726145 0
3.8730546 0
3.8734947 0
3.8739348 0
3.8743749 0
3.874815 0
3.8752551 0
3.8756951 0
3.8761352 0
3.8765753 0
3.8770154 0
3.8774555 0
3.8778956 0
3.8783357 0
3.8787758 0
3.8792158 0
3.8796559 0
3.880096 0
3.8805361 0
3.8809762 0
3.8814163 0
3.8818564 0
3.8822965 0
3.8827365 0
3.8831766 0
3.8836167 0
3.8840568 0
3.8844969 0
3.884937 0
3.8853771 0
3.8858172 0
3.8862573 0
3.8866973 0
3.8871374 0
3.8875775 0
3.8880176 0
3.8884577 0
3.8888978 0
3.8893379 0
3.889778 0
3.890218 0
3.8906581 0
3.8910982 0
3.8915383 0
3.8919784 0
3.8924185 0
3.8928586 0
3.8932987 0
3.8937387 0
3.8941788 0
3.8946189 0
3.895059 0
3.8954991 0
3.8959392 0
3.8963793 0
3.8968194 0
3.8972595 0
3.8976995 0
3.8981396 0
3.8985797 0
3.8990198 0
3.8994599 0
3.8999 0
3.9003401 0
3.9007802 0
3.9012202 0
3.9016603 0
3.9021004 0
3.9025405 0
3.9029806 0
3.9034207 0
3.9038608 0
3.9043009 0
3.9047409 0
3.905181 0
3.9056211 0
3.9060612 0
3.9065013 0
3.9069414 0
3.9073815 0
3.9078216 0
3.9082617 0
3.9087017 0
3.9091418 0
3.9095819 0
3.910022 0
3.9104621 0
3.9109022 0
3.9113423 0
3.9117824 0
3.9122224 0
3.9126625 0
3.9131026 0
3.9135427 0
3.9139828 0
3.9144229 0
3.914863 0
3.9153031 0
3.9157431 0
3.9161832 0
3.9166233 0
3.9170634 0
3.9175035 0
3.9179436 0
3.9183837 0
3.9188238 0
3.9192639 0
3.9197039 0
3.920144 0
3.9205841 0
3.9210242 0
3.9214643 0
3.9219044 0
3.9223445 0
3.9227846 0
3.9232246 0
3.9236647 0
3.9241048 0
3.9245449 0
3.924985 0
3.9254251 0
3.9258652 0
3.9263053 0
3.9267453 0
3.9271854 0
3.9276255 0
3.9280656 0
3.9285057 0
3.9289458 0
3.9293859 0
3.929826 0
3.9302661 0
3.9307061 0
3.9311462 0
3.9315863 0
3.9320264 0
3.9324665 0
3.9329066 0
3.9333467 0
3.9337868 0
3.9342268 0
3.9346669 0
3.935107 0
3.9355471 0
3.9359872 0
3.9364273 0
3.9368674 0
3.9373075 0
3.9377475 0
3.9381876 0
3.9386277 0
3.9390678 0
3.9395079 0
3.939948 0
3.9403881 0
3.9408282 0
3.9412683 0
3.9417083 0
3.9421484 0
3.9425885 0
3.9430286 0
3.9434687 0
3.9439088 0
3.9443489 0
3.944789 0
3.945229 0
3.9456691 0
3.9461092 0
3.9465493 0
3.9469894 0
3.9474295 0
3.9478696 0
3.9483097 0
3.9487497 0
3.9491898 0
3.9496299 0
3.95007 0
3.9505101 0
3.9509502 0
3.9513903 0
3.9518304 0
3.9522705 0
3.9527105 0
3.9531506 0
3.9535907 0
3.9540308 0
3.9544709 0
3.954911 0
3.9553511 0
3.9557912 0
3.9562312 0
3.9566713 0
3.9571114 0
3.9575515 0
3.9579916 0
3.9584317 0
3.9588718 0
3.9593119 0
3.959752 0
3.960192 0
3.9606321 0
3.9610722 0
3.9615123 0
3.9619524 0
3.9623925 0
3.9628326 0
3.9632727 0
3.9637127 0
3.9641528 0
3.9645929 0
3.965033 0
3.9654731 0
3.9659132 0
3.9663533 0
3.9667934 0
3.9672334 0
3.9676735 0
3.9681136 0
3.9685537 0
3.9689938 0
3.9694339 0
3.969874 0
3.9703141 0
3.9707542 0
3.9711942 0
3.9716343 0
3.9720744 0
3.9725145 0
3.9729546 0
3.9733947 0
3.9738348 0
3.9742749 0
3.9747149 0
3.975155 0
3.9755951 0
3.9760352 0
3.9764753 0
3.9769154 0
3.9773555 0
3.9777956 0
3.9782356 0
3.9786757 0
3.9791158 0
3.9795559 0
3.979996 0
3.9804361 0
3.9808762 0
3.9813163 0
3.9817564 0
3.9821964 0
3.9826365 0
3.9830766 0
3.9835167 0
3.9839568 0
3.9843969 0
3.984837 0
3.9852771 0
3.9857171 0
3.9861572 0
3.9865973 0
3.9870374 0
3.9874775 0
3.9879176 0
3.9883577 0
3.9887978 0
3.9892378 0
3.9896779 0
3.990118 0
3.9905581 0
3.9909982 0
3.9914383 0
3.9918784 0
3.9923185 0
3.9927586 0
3.9931986 0
3.9936387 0
3.9940788 0
3.9945189 0
3.994959 0
3.9953991 0
3.9958392 0
3.9962793 0
3.9967193 0
3.9971594 0
3.9975995 0
3.9980396 0
3.9984797 0
3.9989198 0
3.9993599 0
3.9998 0
4.00024 0
4.0006801 0
4.0011202 0
4.0015603 0
4.0020004 0
4.0024405 0
4.0028806 0
4.0033207 0
4.0037608 0
4.0042008 0
4.0046409 0
4.005081 0
4.0055211 0
4.0059612 0
4.0064013 0
4.0068414 0
4.0072815 0
4.0077215 0
4.0081616 0
4.0086017 0
4.0090418 0
4.0094819 0
4.009922 0
4.0103621 0
4.0108022 0
4.0112422 0
4.0116823 0
4.0121224 0
4.0125625 0
4.0130026 0
4.0134427 0
4.0138828 0
4.0143229 0
4.014763 0
4.015203 0
4.0156431 0
4.0160832 0
4.0165233 0
4.0169634 0
4.0174035 0
4.0178436 0
4.0182837 0
4.0187237 0
4.0191638 0
4.0196039 0
4.020044 0
4.0204841 0
4.0209242 0
4.0213643 0
4.0218044 0
4.0222444 0
4.0226845 0
4.0231246 0
4.0235647 0
4.0240048 0
4.0244449 0
4.024885 0
4.0253251 0
4.0257652 0
4.0262052 0
4.0266453 0
4.0270854 0
4.0275255 0
4.0279656 0
4.0284057 0
4.0288458 0
4.0292859 0
4.0297259 0
4.030166 0
4.0306061 0
4.0310462 0
4.0314863 0
4.0319264 0
4.0323665 0
4.0328066 0
4.0332466 0
4.0336867 0
4.0341268 0
4.0345669 0
4.035007 0
4.0354471 0
4.0358872 0
4.0363273 0
4.0367674 0
4.0372074 0
4.0376475 0
4.0380876 0
4.0385277 0
4.0389678 0
4.0394079 0
4.039848 0
4.0402881 0
4.0407281 0
4.0411682 0
4.0416083 0
4.0420484 0
4.0424885 0
4.0429286 0
4.0433687 0
4.0438088 0
4.0442488 0
4.0446889 0
4.045129 0
4.0455691 0
4.0460092 0
4.0464493 0
4.0468894 0
4.0473295 0
4.0477696 2.7785873e-11
4.0482096 2.7529267e-10
4.0486497 7.645162e-10
4.0490898 1.4776638e-09
4.0495299 2.3969428e-09
4.04997 3.5045605e-09
4.0504101 4.7827243e-09
4.0508502 6.2136415e-09
4.0512903 7.7795195e-09
4.0517303 9.4625655e-09
4.0521704 1.1244987e-08
4.0526105 1.3108991e-08
4.0530506 1.5036785e-08
4.0534907 1.7010577e-08
4.0539308 1.9012573e-08
4.0543709 2.1024982e-08
4.054811 2.303001e-08
4.0552511 2.5009864e-08
4.0556911 2.6946753e-08
4.0561312 2.8822883e-08
4.0565713 3.0620462e-08
4.0570114 3.2440443e-08
4.0574515 3.6037798e-08
4.0578916 4.18777e-08
4.0583317 4.9799574e-08
4.0587718 5.9642845e-08
4.0592118 7.1246939e-08
4.0596519 8.4451282e-08
4.060092 9.9095299e-08
4.0605321 1.1501842e-07
4.0609722 1.3206006e-07
4.0614123 1.5005965e-07
4.0618524 1.6885662e-07
4.0622925 1.8829039e-07
4.0627325 2.0820039e-07
4.0631726 2.2842605e-07
4.0636127 2.4880678e-07
4.0640528 2.6918201e-07
4.0644929 2.8939118e-07
4.064933 3.092737e-07
4.0653731 3.28669e-07
4.0658132 3.4741651e-07
4.0662533 3.6560086e-07
4.0666933 3.9603046e-07
4.0671334 4.450868e-07
4.0675735 5.1147984e-07
4.0680136 5.939195e-07
4.0684537 6.9111575e-07
4.0688938 8.0177852e-07
4.0693339 9.2461777e-07
4.069774 1.0583434e-06
4.070214 1.2016654e-06
4.0706541 1.3532938e-06
4.0710942 1.5119383e-06
4.0715343 1.6763091e-06
4.0719744 1.845116e-06
4.0724145 2.017069e-06
4.0728546 2.190878e-06
4.0732947 2.365253e-06
4.0737347 2.5389039e-06
4.0741748 2.7105406e-06
4.0746149 2.8788732e-06
4.075055 3.0426115e-06
4.0754951 3.2004656e-06
4.0759352 3.4219005e-06
4.0763753 3.7714866e-06
4.0768154 4.2406884e-06
4.0772555 4.8209706e-06
4.0776955 5.5037978e-06
4.0781356 6.2806345e-06
4.0785757 7.1429454e-06
4.0790158 8.082195e-06
4.0794559 9.089848e-06
4.079896 1.0157369e-05
4.0803361 1.1276223e-05
4.0807762 1.2437873e-05
4.0812162 1.3633786e-05
4.0816563 1.4855425e-05
4.0820964 1.6094254e-05
4.0825365 1.734174e-05
4.0829766 1.8589345e-05
4.0834167 1.9828536e-05
4.0838568 2.1050775e-05
4.0842969 2.2247529e-05
4.0847369 2.3410261e-05
4.085177 2.480941e-05
4.0856171 2.6908165e-05
4.0860572 2.9670992e-05
4.0864973 3.305288e-05
4.0869374 3.7008818e-05
4.0873775 4.1493793e-05
4.0878176 4.6462793e-05
4.0882577 5.1870806e-05
4.0886977 5.7672821e-05
4.0891378 6.3823826e-05
4.0895779 7.0278808e-05
4.090018 7.6992755e-05
4.0904581 8.3920656e-05
4.0908982 9.1017499e-05
4.0913383 9.8238272e-05
4.0917784 0.00010553796
4.0922184 0.00011287156
4.0926585 0.00012019405
4.0930986 0.00012746042
4.0935387 0.00013462566
4.0939788 0.00014164476
4.0944189 0.00014930089
4.094859 0.00015994084
4.0952991 0.00017354177
4.0957391 0.0001899157
4.0961792 0.00020887465
4.0966193 0.00023023065
4.0970594 0.00025379572
4.0974995 0.00027938189
4.0979396 0.00030680117
4.0983797 0.0003358656
4.0988198 0.0003663872
4.0992599 0.00039817799
4.0996999 0.00043105
4.10014 0.00046481525
4.1005801 0.00049928576
4.1010202 0.00053427356
4.1014603 0.00056959068
4.1019004 0.00060504913
4.1023405 0.00064046095
4.1027806 0.00067563815
4.1032206 0.00071039277
4.1036607 0.00074629292
4.1041008 0.00079199208
4.1045409 0.00084816912
4.104981 0.00091421576
4.1054211 0.00098952372
4.1058612 0.0010734847
4.1063013 0.0011654905
4.1067413 0.0012649328
4.1071814 0.0013712032
4.1076215 0.0014836936
4.1080616 0.0016017957
4.1085017 0.0017249011
4.1089418 0.0018524016
4.1093819 0.0019836888
4.109822 0.0021181547
4.1102621 0.0022551907
4.1107021 0.0023941888
4.1111422 0.0025345405
4.1115823 0.0026756377
4.1120224 0.0028168719
4.1124625 0.0029576351
4.1129026 0.0030997154
4.1133427 0.0032660175
4.1137828 0.0034612264
4.1142228 0.0036838752
4.1146629 0.0039324966
4.115103 0.0042056235
4.1155431 0.0045017886
4.1159832 0.0048195249
4.1164233 0.0051573651
4.1168634 0.0055138421
4.1173035 0.0058874887
4.1177435 0.0062768377
4.1181836 0.006680422
4.1186237 0.0070967744
4.1190638 0.0075244278
4.1195039 0.0079619149
4.119944 0.0084077686
4.1203841 0.0088605217
4.1208242 0.009318707
4.1212643 0.0097808575
4.1217043 0.010245506
4.1221444 0.010712887
4.1225845 0.011223945
4.1230246 0.011794888
4.1234647 0.012423339
4.1239048 0.013106921
4.1243449 0.013843258
4.124785 0.014629972
4.125225 0.015464687
4.1256651 0.016345025
4.1261052 0.01726861
4.1265453 0.018233065
4.1269854 0.019236013
4.1274255 0.020275076
4.1278656 0.021347879
4.1283057 0.022452043
4.1287457 0.023585193
4.1291858 0.024744951
4.1296259 0.02592894
4.130066 0.027134783
4.1305061 0.028360104
4.1309462 0.029602525
4.1313863 0.030859908
4.1318264 0.032172523
4.1322665 0.033570068
4.1327065 0.035051045
4.1331466 0.036613953
4.1335867 0.038257295
4.1340268 0.039979571
4.1344669 0.041779281
4.134907 0.043654927
4.1353471 0.045605009
4.1357872 0.047628029
4.1362272 0.049722486
4.1366673 0.051886883
4.1371074 0.054119719
4.1375475 0.056419496
4.1379876 0.058784715
4.1384277 0.061213876
4.1388678 0.06370548
4.1393079 0.066258028
4.1397479 0.068870022
4.140188 0.071539961
4.1406281 0.074266346
4.1410682 0.077044853
4.1415083 0.079874161
4.1419484 0.08275912
4.1423885 0.085704602
4.1428286 0.088715479
4.1432687 0.091796626
4.1437087 0.094952914
4.1441488 0.098189216
4.1445889 0.10151041
4.145029 0.10492136
4.1454691 0.10842694
4.1459092 0.11203203
4.1463493 0.1157415
4.1467894 0.11956022
4.1472294 0.12349307
4.1476695 0.12754491
4.1481096 0.13172062
4.1485497 0.13602508
4.1489898 0.14046316
4.1494299 0.14503972
4.14987 0.14975965
4.1503101 0.15458909
4.1507502 0.15944228
4.1511902 0.16431501
4.1516303 0.16920639
4.1520704 0.17411551
4.1525105 0.17904146
4.1529506 0.18398335
4.1533907 0.18894027
4.1538308 0.19391133
4.1542709 0.19889561
4.1547109 0.20389223
4.155151 0.20890026
4.1555911 0.21391883
4.1560312 0.21894701
4.1564713 0.22398391
4.1569114 0.22902863
4.1573515 0.23408026
4.1577916 0.23913791
4.1582316 0.24420067
4.1586717 0.24926764
4.1591118 0.25433791
4.1595519 0.25941588
4.159992 0.26452004
4.1604321 0.26964966
4.1608722 0.27480195
4.1613123 0.27997414
4.1617524 0.28516343
4.1621924 0.29036705
4.1626325 0.29558223
4.1630726 0.30080617
4.1635127 0.30603611
4.1639528 0.31126926
4.1643929 0.31650285
4.164833 0.32173408
4.1652731 0.32696019
4.1657131 0.33217839
4.1661532 0.3373859
4.1665933 0.34257994
4.1670334 0.34775774
4.1674735 0.35291651
4.1679136 0.35805347
4.1683537 0.36316584
4.1687938 0.36823266
4.1692338 0.37312873
4.1696739 0.3778364
4.170114 0.3823625
4.1705541 0.38671385
4.1709942 0.39089729
4.1714343 0.39491963
4.1718744 0.39878772
4.1723145 0.40250837
4.1727546 0.40608842
4.1731946 0.40953469
4.1736347 0.41285402
4.1740748 0.41605322
4.1745149 0.41913913
4.174955 0.42211858
4.1753951 0.42499839
4.1758352 0.42778539
4.1762753 0.43048642
4.1767153 0.43310829
4.1771554 0.43565784
4.1775955 0.43814189
4.1780356 0.44055967
4.1784757 0.44280494
4.1789158 0.44484227
4.1793559 0.44667257
4.179796 0.44829671
4.180236 0.44971559
4.1806761 0.4509301
4.1811162 0.45194112
4.1815563 0.45274956
4.1819964 0.45335629
4.1824365 0.45376222
4.1828766 0.45396822
4.1833167 0.4539752
4.1837568 0.45378403
4.1841968 0.45339562
4.1846369 0.45281085
4.185077 0.45203061
4.1855171 0.4510558
4.1859572 0.4498873
4.1863973 0.448526
4.1868374 0.44697279
4.1872775 0.44523027
4.1877175 0.44338128
4.1881576 0.4414648
4.1885977 0.43947188
4.1890378 0.43739356
4.1894779 0.43522087
4.189918 0.43294487
4.1903581 0.43055659
4.1907982 0.42804708
4.1912382 0.42540737
4.1916783 0.42262851
4.1921184 0.41970154
4.1925585 0.4166175
4.1929986 0.41336743
4.1934387 0.40994238
4.1938788 0.40633338
4.1943189 0.40253148
4.194759 0.39852773
4.195199 0.39431315
4.1956391 0.38987879
4.1960792 0.3852157
4.1965193 0.38031492
4.1969594 0.37529208
4.1973995 0.37026622
4.1978396 0.36523732
4.1982797 0.36020535
4.1987197 0.3551703
4.1991598 0.35013214
4.1995999 0.34509085
4.20004 0.3400464
4.2004801 0.33499877
4.2009202 0.32994795
4.2013603 0.3248939
4.2018004 0.31983661
4.2022404 0.31477605
4.2026805 0.3097122
4.2031206 0.30464503
4.2035607 0.29957453
4.2040008 0.29450067
4.2044409 0.28942342
4.204881 0.28434277
4.2053211 0.2792587
4.2057612 0.27417117
4.2062012 0.26907846
4.2066413 0.26397814
4.2070814 0.25887104
4.2075215 0.25375805
4.2079616 0.24864007
4.2084017 0.243518
4.2088418 0.23839272
4.2092819 0.23326513
4.2097219 0.22813612
4.210162 0.22300659
4.2106021 0.21787743
4.2110422 0.21274953
4.2114823 0.20762379
4.2119224 0.2025011
4.2123625 0.19738235
4.2128026 0.19226844
4.2132426 0.18716025
4.2136827 0.18205869
4.2141228 0.17696465
4.2145629 0.17187902
4.215003 0.16680269
4.2154431 0.16177214
4.2158832 0.15688812
4.2163233 0.1521514
4.2167634 0.1475561
4.2172034 0.14309636
4.2176435 0.13876632
4.2180836 0.13456011
4.2185237 0.13047187
4.2189638 0.12649573
4.2194039 0.12262582
4.219844 0.11885628
4.2202841 0.11518125
4.2207241 0.11159485
4.2211642 0.10809123
4.2216043 0.10466451
4.2220444 0.10130883
4.2224845 0.098018334
4.2229246 0.094787146
4.2233647 0.091609403
4.2238048 0.088479239
4.2242448 0.08539079
4.2246849 0.082345064
4.225125 0.079372791
4.2255651 0.076478337
4.2260052 0.073661567
4.2264453 0.070922346
4.2268854 0.068260538
4.2273255 0.06567601
4.2277656 0.063168625
4.2282056 0.060738248
4.2286457 0.058384745
4.2290858 0.05610798
4.2295259 0.053907818
4.229966 0.051784124
4.2304061 0.049736763
4.2308462 0.0477656
4.2312863 0.045870499
4.2317263 0.044051327
4.2321664 0.042307946
4.2326065 0.040640223
4.2330466 0.039048023
4.2334867 0.037531209
4.2339268 0.036087224
4.2343669 0.034692959
4.234807 0.03334319
4.235247 0.032038541
4.2356871 0.030779634
4.2361272 0.029567093
4.2365673 0.028401541
4.2370074 0.0272836
4.2374475 0.026213894
4.2378876 0.025193046
4.2383277 0.024221679
4.2387678 0.023300417
4.2392078 0.022429881
4.2396479 0.021610696
4.240088 0.020843484
4.2405281 0.020128869
4.2409682 0.019467473
4.2414083 0.01885992
4.2418484 0.018306832
4.2422885 0.017808834
4.2427285 0.017366547
4.2431686 0.016980258
4.2436087 0.01664237
4.2440488 0.016349314
4.2444889 0.016100815
4.244929 0.015896598
4.2453691 0.015736387
4.2458092 0.015619908
4.2462492 0.015546885
4.2466893 0.015517043
4.2471294 0.015530108
4.2475695 0.015585803
4.2480096 0.015683854
4.2484497 0.015823986
4.2488898 0.016005923
4.2493299 0.016229391
4.24977 0.016494115
4.25021 0.016799818
4.2506501 0.017146227
4.2510902 0.017533065
4.2515303 0.017960059
4.2519704 0.018426932
4.2524105 0.018933521
4.2528506 0.01949629
4.2532907 0.020126428
4.2537307 0.020822883
4.2541708 0.021584606
4.2546109 0.022410547
4.255051 0.023299655
4.2554911 0.024250879
4.2559312 0.025263171
4.2563713 0.026335478
4.2568114 0.027466751
4.2572515 0.028655939
4.2576915 0.029901993
4.2581316 0.031203862
4.2585717 0.032560496
4.2590118 0.033970843
4.2594519 0.035433855
4.259892 0.036948481
4.2603321 0.03851367
4.2607722 0.040128372
4.2612122 0.041791536
4.2616523 0.043502114
4.2620924 0.045274927
4.2625325 0.047130623
4.2629726 0.049070082
4.2634127 0.051094102
4.2638528 0.053203482
4.2642929 0.055399018
4.2647329 0.05768151
4.265173 0.060051756
4.2656131 0.062510553
4.2660532 0.0650587
4.2664933 0.067696995
4.2669334 0.070426236
4.2673735 0.073247222
4.2678136 0.07616075
4.2682537 0.079167618
4.2686937 0.082268626
4.2691338 0.08546457
4.2695739 0.088756249
4.270014 0.092144462
4.2704541 0.095630005
4.2708942 0.099213679
4.2713343 0.10288544
4.2717744 0.10662255
4.2722144 0.11042566
4.2726545 0.1142963
4.2730946 0.11823598
4.2735347 0.12224624
4.2739748 0.1263286
4.2744149 0.13048459
4.274855 0.13471572
4.2752951 0.13902352
4.2757351 0.14340952
4.2761752 0.14787525
4.2766153 0.15242222
4.2770554 0.15705196
4.2774955 0.16176599
4.2779356 0.16656584
4.2783757 0.17145304
4.2788158 0.1764291
4.2792559 0.18149556
4.2796959 0.18665393
4.280136 0.19190575
4.2805761 0.19724736
4.2810162 0.20265762
4.2814563 0.20812871
4.2818964 0.21365446
4.2823365 0.21922868
4.2827766 0.2248452
4.2832166 0.23049784
4.2836567 0.23618043
4.2840968 0.24188679
4.2845369 0.24761074
4.284977 0.25334611
4.2854171 0.25908672
4.2858572 0.2648264
4.2862973 0.27055896
4.2867373 0.27627824
4.2871774 0.28197805
4.2876175 0.28765221
4.2880576 0.29329456
4.2884977 0.29889892
4.2889378 0.30445911
4.2893779 0.30996894
4.289818 0.31542434
4.2902581 0.32083559
4.2906981 0.32620559
4.2911382 0.33153497
4.2915783 0.33682435
4.2920184 0.34207435
4.2924585 0.34728561
4.2928986 0.35245874
4.2933387 0.35759436
4.2937788 0.3626931
4.2942188 0.36775559
4.2946589 0.37278245
4.295099 0.3777743
4.2955391 0.38273176
4.2959792 0.38765547
4.2964193 0.39254604
4.2968594 0.39740409
4.2972995 0.40223026
4.2977395 0.40702516
4.2981796 0.41178942
4.2986197 0.41652367
4.2990598 0.42121563
4.2994999 0.42568732
4.29994 0.42988762
4.3003801 0.43382419
4.3008202 0.43750468
4.3012603 0.44093674
4.3017003 0.44412803
4.3021404 0.4470862
4.3025805 0.4498189
4.3030206 0.45233378
4.3034607 0.45463849
4.3039008 0.4567407
4.3043409 0.45864804
4.304781 0.46036817
4.305221 0.46190874
4.3056611 0.46327741
4.3061012 0.46448183
4.3065413 0.46552965
4.3069814 0.46642852
4.3074215 0.4671861
4.3078616 0.46781003
4.3083017 0.46830745
4.3087417 0.46865941
4.3091818 0.46884911
4.3096219 0.46887107
4.310062 0.46871978
4.3105021 0.46838976
4.3109422 0.46787549
4.3113823 0.4671715
4.3118224 0.46627228
4.3122625 0.46517234
4.3127025 0.46386618
4.3131426 0.46234831
4.3135827 0.46061322
4.3140228 0.45865543
4.3144629 0.45646944
4.314903 0.45404975
4.3153431 0.45139086
4.3157832 0.44848729
4.3162232 0.44533353
4.3166633 0.44192409
4.3171034 0.43825348
4.3175435 0.4343162
4.3179836 0.4302229
4.3184237 0.42608111
4.3188638 0.42188905
4.3193039 0.41764496
4.3197439 0.41334708
4.320184 0.40899366
4.3206241 0.40458291
4.3210642 0.40011309
4.3215043 0.39558242
4.3219444 0.39098915
4.3223845 0.38633151
4.3228246 0.38160773
4.3232647 0.37681606
4.3237047 0.37195473
4.3241448 0.36702198
4.3245849 0.36201604
4.325025 0.35693515
4.3254651 0.35177755
4.3259052 0.34654147
4.3263453 0.34122516
4.3267854 0.33582684
4.3272254 0.33034884
4.3276655 0.32480167
4.3281056 0.31919307
4.3285457 0.31353068
4.3289858 0.30782215
4.3294259 0.30207513
4.329866 0.29629726
4.3303061 0.2904962
4.3307461 0.28467958
4.3311862 0.27885507
4.3316263 0.27303031
4.3320664 0.26721295
4.3325065 0.26141063
4.3329466 0.25563101
4.3333867 0.24988173
4.3338268 0.24417044
4.3342669 0.23850479
4.3347069 0.23289243
4.335147 0.227341
4.3355871 0.22185816
4.3360272 0.21645154
4.3364673 0.21111964
4.3369074 0.20584085
4.3373475 0.20061447
4.3377876 0.19544131
4.3382276 0.19032214
4.3386677 0.18525776
4.3391078 0.18024895
4.3395479 0.17529651
4.339988 0.17040121
4.3404281 0.16556385
4.3408682 0.16078521
4.3413083 0.15606609
4.3417483 0.15140727
4.3421884 0.14680953
4.3426285 0.14227367
4.3430686 0.13780047
4.3435087 0.13339073
4.3439488 0.12904523
4.3443889 0.12476475
4.344829 0.12055009
4.3452691 0.11640203
4.3457091 0.11232828
4.3461492 0.10836224
4.3465893 0.10450686
4.3470294 0.10076056
4.3474695 0.097121761
4.3479096 0.093588875
4.3483497 0.09016032
4.3487898 0.086834515
4.3492298 0.083609876
4.3496699 0.08048482
4.35011 0.077457765
4.3505501 0.074527129
4.3509902 0.071691328
4.3514303 0.06894878
4.3518704 0.066297903
4.3523105 0.063737113
4.3527506 0.061264828
4.3531906 0.058879465
4.3536307 0.056579441
4.3540708 0.054363174
4.3545109 0.052229082
4.354951 0.050172863
4.3553911 0.048168751
4.3558312 0.046211807
4.3562713 0.044303389
4.3567113 0.042444855
4.3571514 0.040637563
4.3575915 0.03888287
4.3580316 0.037182133
4.3584717 0.035536711
4.3589118 0.033947962
4.3593519 0.032417242
4.359792 0.03094591
4.360232 0.029535323
4.3606721 0.028186839
4.3611122 0.026901816
4.3615523 0.025681611
4.3619924 0.024527581
4.3624325 0.023441086
4.3628726 0.022423482
4.3633127 0.021476127
4.3637528 0.020600379
4.3641928 0.019796276
4.3646329 0.019035377
4.365073 0.01830608
4.3655131 0.017608925
4.3659532 0.016944447
4.3663933 0.016313184
4.3668334 0.015715674
4.3672735 0.015152454
4.3677135 0.014624062
4.3681536 0.014131034
4.3685937 0.013673908
4.3690338 0.013253221
4.3694739 0.012869511
4.369914 0.012523315
4.3703541 0.012215171
4.3707942 0.011945616
4.3712342 0.011715186
4.3716743 0.01152442
4.3721144 0.011373855
4.3725545 0.011264029
4.3729946 0.011195478
4.3734347 0.011168753
4.3738748 0.01118585
4.3743149 0.011247398
4.374755 0.01135265
4.375195 0.011500857
4.3756351 0.011691272
4.3760752 0.011923148
4.3765153 0.012195738
4.3769554 0.012508294
4.3773955 0.012860069
4.3778356 0.013250315
4.3782757 0.013678285
4.3787157 0.014143232
4.3791558 0.014644408
4.3795959 0.015181065
4.380036 0.015752457
4.3804761 0.016357835
4.3809162 0.016996453
4.3813563 0.017667563
4.3817964 0.018370418
4.3822364 0.01910427
4.3826765 0.019868372
4.3831166 0.020683818
4.3835567 0.02157688
4.3839968 0.0225461
4.3844369 0.02358993
4.384877 0.024706821
4.3853171 0.025895224
4.3857572 0.027153593
4.3861972 0.028480377
4.3866373 0.02987403
4.3870774 0.031333003
4.3875175 0.032855747
4.3879576 0.034440715
4.3883977 0.036086358
4.3888378 0.037791127
4.3892779 0.039553475
4.3897179 0.041371853
4.390158 0.043244713
4.3905981 0.045170507
4.3910382 0.047147686
4.3914783 0.049174702
4.3919184 0.051250007
4.3923585 0.053383913
4.3927986 0.055602236
4.3932386 0.05790768
4.3936787 0.060302112
4.3941188 0.062787398
4.3945589 0.065365405
4.394999 0.068037996
4.3954391 0.07080704
4.3958792 0.073674401
4.3963193 0.076641946
4.3967594 0.07971154
4.3971994 0.08288505
4.3976395 0.08616434
4.3980796 0.089551279
4.3985197 0.09304773
4.3989598 0.09665556
4.3993999 0.10037664
4.39984 0.10421282
4.4002801 0.10816599
4.4007201 0.11223799
4.4011602 0.11643071
4.4016003 0.12073581
4.4020404 0.12511675
4.4024805 0.12956888
4.4029206 0.1340909
4.4033607 0.13868147
4.4038008 0.14333927
4.4042408 0.14806297
4.4046809 0.15285126
4.405121 0.15770281
4.4055611 0.16261629
4.4060012 0.16759037
4.4064413 0.17262375
4.4068814 0.17771508
4.4073215 0.18286305
4.4077616 0.18806633
4.4082016 0.19332361
4.4086417 0.19863354
4.4090818 0.20399482
4.4095219 0.20940611
4.409962 0.21486609
4.4104021 0.22037345
4.4108422 0.22593234
4.4112823 0.2315747
4.4117223 0.2372989
4.4121624 0.24309654
4.4126025 0.24895922
4.4130426 0.25487853
4.4134827 0.26084607
4.4139228 0.26685344
4.4143629 0.27289223
4.414803 0.27895405
4.415243 0.28503049
4.4156831 0.29111314
4.4161232 0.2971936
4.4165633 0.30326348
4.4170034 0.30931436
4.4174435 0.31533785
4.4178836 0.32132554
4.4183237 0.32726902
4.4187638 0.33315991
4.4192038 0.33898978
4.4196439 0.34475025
4.420084 0.35043194
4.4205241 0.35601668
4.4209642 0.36150178
4.4214043 0.36688939
4.4218444 0.37218167
4.4222845 0.37738077
4.4227245 0.38248886
4.4231646 0.38750808
4.4236047 0.3924406
4.4240448 0.39728856
4.4244849 0.40205414
4.424925 0.40673948
4.4253651 0.41134673
4.4258052 0.41587806
4.4262452 0.42033562
4.4266853 0.42472157
4.4271254 0.42903807
4.4275655 0.43328726
4.4280056 0.43747131
4.4284457 0.44159237
4.4288858 0.44565261
4.4293259 0.44965069
4.429766 0.45344267
4.430206 0.45695543
4.4306461 0.46019371
4.4310862 0.46316227
4.4315263 0.46586585
4.4319664 0.4683092
4.4324065 0.47049707
4.4328466 0.47243419
4.4332867 0.47412532
4.4337267 0.47557521
4.4341668 0.4767886
4.4346069 0.47777024
4.435047 0.47852487
4.4354871 0.47905724
4.4359272 0.47937211
4.4363673 0.47947421
4.4368074 0.47936829
4.4372474 0.47905911
4.4376875 0.4785514
4.4381276 0.47784991
4.4385677 0.47695941
4.4390078 0.47592405
4.4394479 0.47477533
4.439888 0.4735037
4.4403281 0.47209961
4.4407682 0.47055354
4.4412082 0.46885594
4.4416483 0.46699726
4.4420884 0.46496798
4.4425285 0.46275854
4.4429686 0.46035942
4.4434087 0.45776106
4.4438488 0.45495392
4.4442889 0.45192847
4.4447289 0.44867517
4.445169 0.44518448
4.4456091 0.44144684
4.4460492 0.43745274
4.4464893 0.43319261
4.4469294 0.42865693
4.4473695 0.42383616
4.4478096 0.41872074
4.4482496 0.41341142
4.4486897 0.40808454
4.4491298 0.40274257
4.4495699 0.39738542
4.45001 0.392013
4.4504501 0.38662522
4.4508902 0.38122201
4.4513303 0.37580326
4.4517704 0.37036889
4.4522104 0.36491881
4.4526505 0.35945293
4.4530906 0.35397117
4.4535307 0.34847344
4.4539708 0.34295964
4.4544109 0.33742969
4.454851 0.33188351
4.4552911 0.32632099
4.4557311 0.32074207
4.4561712 0.31514663
4.4566113 0.30953461
4.4570514 0.30390591
4.4574915 0.2982561
4.4579316 0.29257496
4.4583717 0.28686535
4.4588118 0.28113088
4.4592519 0.27537516
4.4596919 0.2696018
4.460132 0.26381441
4.4605721 0.2580166
4.4610122 0.25221197
4.4614523 0.24640414
4.4618924 0.24059672
4.4623325 0.2347933
4.4627726 0.22899751
4.4632126 0.22321296
4.4636527 0.21744324
4.4640928 0.21169197
4.4645329 0.20596277
4.464973 0.20025923
4.4654131 0.19458496
4.4658532 0.18894359
4.4662933 0.1833387
4.4667333 0.17779409
4.4671734 0.17240466
4.4676135 0.16717689
4.4680536 0.16210468
4.4684937 0.15718195
4.4689338 0.15240262
4.4693739 0.14776058
4.469814 0.14324977
4.4702541 0.13886409
4.4706941 0.13459745
4.4711342 0.13044376
4.4715743 0.12639695
4.4720144 0.12245091
4.4724545 0.11859958
4.4728946 0.11483684
4.4733347 0.11115663
4.4737748 0.10755286
4.4742148 0.10401942
4.4746549 0.10055025
4.475095 0.097139251
4.4755351 0.093780335
4.4759752 0.090474834
4.4764153 0.087284255
4.4768554 0.084221798
4.4772955 0.081285161
4.4777355 0.078472045
4.4781756 0.075780147
4.4786157 0.073207167
4.4790558 0.070750803
4.4794959 0.068408755
4.479936 0.066178719
4.4803761 0.064058397
4.4808162 0.062045486
4.4812563 0.060137685
4.4816963 0.058332694
4.4821364 0.05662821
4.4825765 0.055021932
4.4830166 0.05351156
4.4834567 0.052094792
4.4838968 0.050769327
4.4843369 0.049532864
4.484777 0.048383102
4.485217 0.047318184
4.4856571 0.04634589
4.4860972 0.045469805
4.4865373 0.044689903
4.4869774 0.044006161
4.4874175 0.043418553
4.4878576 0.042927056
4.4882977 0.042531644
4.4887377 0.042232293
4.4891778 0.042028978
4.4896179 0.041921675
4.490058 0.041910359
4.4904981 0.041995006
4.4909382 0.042175592
4.4913783 0.042452091
4.4918184 0.042824478
4.4922585 0.043292731
4.4926985 0.043856823
4.4931386 0.044516731
4.4935787 0.045272429
4.4940188 0.046123894
4.4944589 0.047071036
4.494899 0.048106998
4.4953391 0.049228711
4.4957792 0.050438366
4.4962192 0.051738155
4.4966593 0.05313027
4.4970994 0.054616903
4.4975395 0.056200246
4.4979796 0.05788249
4.4984197 0.059665827
4.4988598 0.06155245
4.4992999 0.063544549
4.4997399 0.065644317
4.50018 0.067853945
4.5006201 0.070175626
4.5010602 0.07261155
4.5015003 0.075163911
4.5019404 0.077834899
4.5023805 0.080626707
4.5028206 0.083541526
4.5032607 0.086581548
4.5037007 0.089748965
4.5041408 0.093005734
4.5045809 0.096307631
4.505021 0.099661348
4.5054611 0.10307371
4.5059012 0.10655153
4.5063413 0.11010163
4.5067814 0.11373084
4.5072214 0.11744597
4.5076615 0.12125384
4.5081016 0.12516128
4.5085417 0.1291751
4.5089818 0.13330213
4.5094219 0.13754918
4.509862 0.14192308
4.5103021 0.14643065
4.5107421 0.1510787
4.5111822 0.15587407
4.5116223 0.16082356
4.5120624 0.165934
4.5125025 0.17121221
4.5129426 0.17666501
4.5133827 0.18225111
4.5138228 0.18787107
4.5142629 0.19351889
4.5147029 0.19919172
4.515143 0.20488672
4.5155831 0.21060103
4.5160232 0.21633182
4.5164633 0.22207623
4.5169034 0.22783143
4.5173435 0.23359455
4.5177836 0.23936275
4.5182236 0.2451332
4.5186637 0.25090303
4.5191038 0.2566694
4.5195439 0.26242947
4.519984 0.26818039
4.5204241 0.27391932
4.5208642 0.27964339
4.5213043 0.28534978
4.5217443 0.29103562
4.5221844 0.29669808
4.5226245 0.3023375
4.5230646 0.30796362
4.5235047 0.31357744
4.5239448 0.31917899
4.5243849 0.32476833
4.524825 0.33034551
4.5252651 0.33591057
4.5257051 0.34146356
4.5261452 0.34700453
4.5265853 0.35253352
4.5270254 0.3580506
4.5274655 0.3635558
4.5279056 0.36904917
4.5283457 0.37453076
4.5287858 0.38000063
4.5292258 0.38545881
4.5296659 0.39090536
4.530106 0.39634032
4.5305461 0.40176375
4.5309862 0.40717569
4.5314263 0.41257619
4.5318664 0.41793061
4.5323065 0.42302339
4.5327465 0.42782546
4.5331866 0.43234665
4.5336267 0.43659677
4.5340668 0.44058563
4.5345069 0.44432307
4.534947 0.44781889
4.5353871 0.45108292
4.5358272 0.45412497
4.5362673 0.45695486
4.5367073 0.45958242
4.5371474 0.46201745
4.5375875 0.46426978
4.5380276 0.46634922
4.5384677 0.4682656
4.5389078 0.47002873
4.5393479 0.47164843
4.539788 0.47313452
4.540228 0.47449682
4.5406681 0.47574514
4.5411082 0.47688403
4.5415483 0.47785098
4.5419884 0.47862183
4.5424285 0.47919224
4.5428686 0.4795579
4.5433087 0.47971447
4.5437487 0.47965763
4.5441888 0.47938304
4.5446289 0.47888639
4.545069 0.47816333
4.5455091 0.47720955
4.5459492 0.47602072
4.5463893 0.47459251
4.5468294 0.47292058
4.5472695 0.47100063
4.5477095 0.4688283
4.5481496 0.46639928
4.5485897 0.46370925
4.5490298 0.46075386
4.5494699 0.4575288
4.54991 0.45402974
4.5503501 0.45025602
4.5507902 0.44634817
4.5512302 0.442378
4.5516703 0.43834307
4.5521104 0.43424096
4.5525505 0.43006922
4.5529906 0.42582543
4.5534307 0.42150715
4.5538708 0.41711195
4.5543109 0.4126374
4.554751 0.40808105
4.555191 0.40344049
4.5556311 0.39871326
4.5560712 0.39389694
4.5565113 0.3889891
4.5569514 0.3839873
4.5573915 0.37888911
4.5578316 0.37369209
4.5582717 0.36839381
4.5587117 0.36299184
4.5591518 0.35748374
4.5595919 0.35186709
4.560032 0.34615588
4.5604721 0.34036984
4.5609122 0.33451734
4.5613523 0.32860675
4.5617924 0.32264646
4.5622324 0.31664483
4.5626725 0.31061023
4.5631126 0.30455105
4.5635527 0.29847565
4.5639928 0.2923924
4.5644329 0.28630969
4.564873 0.28023588
4.5653131 0.27417935
4.5657532 0.26814847
4.5661932 0.26215161
4.5666333 0.25619715
4.5670734 0.25029347
4.5675135 0.24444893
4.5679536 0.23867191
4.5683937 0.23297078
4.5688338 0.22735391
4.5692739 0.22180809
4.5697139 0.21630327
4.570154 0.21084066
4.5705941 0.20542189
4.5710342 0.2000486
4.5714743 0.19472241
4.5719144 0.18944496
4.5723545 0.18421788
4.5727946 0.17904279
4.5732346 0.17392132
4.5736747 0.16885512
4.5741148 0.1638458
4.5745549 0.15889501
4.574995 0.15400436
4.5754351 0.1491755
4.5758752 0.14441005
4.5763153 0.13970964
4.5767554 0.13507591
4.5771954 0.13051048
4.5776355 0.12601499
4.5780756 0.12159106
4.5785157 0.11725264
4.5789558 0.11303288
4.5793959 0.10893208
4.579836 0.10494867
4.5802761 0.10108107
4.5807161 0.097327719
4.5811562 0.093687037
4.5815963 0.090157456
4.5820364 0.086737403
4.5824765 0.083425308
4.5829166 0.080219598
4.5833567 0.077118702
4.5837968 0.074121049
4.5842368 0.071225066
4.5846769 0.068429183
4.585117 0.065731827
4.5855571 0.063131427
4.5859972 0.060626412
4.5864373 0.058215209
4.5868774 0.055896248
4.5873175 0.053667957
4.5877576 0.05151998
4.5881976 0.049411782
4.5886377 0.047340846
4.5890778 0.045309911
4.5895179 0.043321714
4.589958 0.041378996
4.5903981 0.039484492
4.5908382 0.037640943
4.5912783 0.035851087
4.5917183 0.034117661
4.5921584 0.032443405
4.5925985 0.030831056
4.5930386 0.029283353
4.5934787 0.027803035
4.5939188 0.02639284
4.5943589 0.025055506
4.594799 0.023793771
4.595239 0.022610374
4.5956791 0.021508054
4.5961192 0.020489549
4.5965593 0.019557596
4.5969994 0.018707396
4.5974395 0.017876338
4.5978796 0.017051667
4.5983197 0.016235653
4.5987598 0.015430561
4.5991998 0.014638658
4.5996399 0.013862213
4.60008 0.013103492
4.6005201 0.012364763
4.6009602 0.011648292
4.6014003 0.010956347
4.6018404 0.010291196
4.6022805 0.0096551044
4.6027205 0.0090503405
4.6031606 0.0084791713
4.6036007 0.0079438641
4.6040408 0.0074466859
4.6044809 0.0069899041
4.604921 0.0065757858
4.6053611 0.0062065983
4.6058012 0.0058846087
4.6062412 0.0056102605
4.6066813 0.005348622
4.6071214 0.0050863682
4.6075615 0.0048245532
4.6080016 0.0045642316
4.6084417 0.0043064575
4.6088818 0.0040522854
4.6093219 0.0038027696
4.609762 0.0035589645
4.610202 0.0033219243
4.6106421 0.0030927036
4.6110822 0.0028723566
4.6115223 0.0026619376
4.6119624 0.0024625011
4.6124025 0.0022751013
4.6128426 0.0021007927
4.6132827 0.0019406296
4.6137227 0.0017956663
4.6141628 0.0016669571
4.6146029 0.0015555565
4.615043 0.0014625188
4.6154831 0.0013887695
4.6159232 0.0013223257
4.6163633 0.0012550667
4.6168034 0.0011873395
4.6172434 0.0011194909
4.6176835 0.0010518679
4.6181236 0.00098481752
4.6185637 0.00091868659
4.6190038 0.00085382209
4.6194439 0.00079057096
4.619884 0.00072928015
4.6203241 0.00067029659
4.6207642 0.00061396722
4.6212042 0.00056063899
4.6216443 0.00051065883
4.6220844 0.00046437368
4.6225245 0.00042213049
4.6229646 0.0003842762
4.6234047 0.00035115775
4.6238448 0.00032312207
4.6242849 0.00030051611
4.6247249 0.00028368681
4.625165 0.00026997257
4.6256051 0.00025596456
4.6260452 0.00024174258
4.6264853 0.00022739319
4.6269254 0.00021300293
4.6273655 0.00019865837
4.6278056 0.00018444607
4.6282456 0.00017045258
4.6286857 0.00015676445
4.6291258 0.00014346825
4.6295659 0.00013065053
4.630006 0.00011839786
4.6304461 0.00010679678
4.6308862 9.5933849e-05
4.6313263 8.5895632e-05
4.6317664 7.6768682e-05
4.6322064 6.8639557e-05
4.6326465 6.1594814e-05
4.6330866 5.5721009e-05
4.6335267 5.11047e-05
4.6339668 4.7832443e-05
4.6344069 4.5492563e-05
4.634847 4.3112621e-05
4.6352871 4.0679295e-05
4.6357271 3.8209231e-05
4.6361672 3.5719076e-05
4.6366073 3.322548e-05
4.6370474 3.0745088e-05
4.6374875 2.8294549e-05
4.6379276 2.589051e-05
4.6383677 2.3549618e-05
4.6388078 2.1288521e-05
4.6392478 1.9123867e-05
4.6396879 1.7072302e-05
4.640128 1.5150475e-05
4.6405681 1.3375033e-05
4.6410082 1.1762623e-05
4.6414483 1.0329893e-05
4.6418884 9.0934909e-06
4.6423285 8.0700632e-06
4.6427686 7.2762579e-06
4.6432086 6.7287225e-06
4.6436487 6.385271e-06
4.6440888 6.0528334e-06
4.6445289 5.7166674e-06
4.644969 5.3789032e-06
4.6454091 5.0416711e-06
4.6458492 4.7071012e-06
4.6462893 4.3773237e-06
4.6467293 4.054469e-06
4.6471694 3.7406671e-06
4.6476095 3.4380482e-06
4.6480496 3.1487427e-06
4.6484897 2.8748807e-06
4.6489298 2.6185923e-06
4.6493699 2.3820079e-06
4.64981 2.1672576e-06
4.6502501 1.9764717e-06
4.6506901 1.8117802e-06
4.6511302 1.6753135e-06
4.6515703 1.5692018e-06
4.6520104 1.4955752e-06
4.6524505 1.456564e-06
4.6528906 1.4540203e-06
4.6533307 1.4868229e-06
4.6537708 1.5528377e-06
4.6542108 1.6500448e-06
4.6546509 1.7764242e-06
4.655091 1.9299559e-06
4.6555311 2.10862e-06
4.6559712 2.3103964e-06
4.6564113 2.5332653e-06
4.6568514 2.7752065e-06
4.6572915 3.0342001e-06
4.6577315 3.3082262e-06
4.6581716 3.5952647e-06
4.6586117 3.8932957e-06
4.6590518 4.2002991e-06
4.6594919 4.5142551e-06
4.659932 4.8331437e-06
4.6603721 5.1549447e-06
4.6608122 5.4776384e-06
4.6612523 5.7992046e-06
4.6616923 6.1176235e-06
4.6621324 6.4462797e-06
4.6625725 6.9701252e-06
4.6630126 7.7312542e-06
4.6634527 8.7136285e-06
4.6638928 9.9012102e-06
4.6643329 1.1277961e-05
4.664773 1.2827843e-05
4.665213 1.4534819e-05
4.6656531 1.638285e-05
4.6660932 1.8355897e-05
4.6665333 2.0437924e-05
4.6669734 2.2612893e-05
4.6674135 2.4864764e-05
4.6678536 2.71775e-05
4.6682937 2.9535064e-05
4.6687337 3.1921416e-05
4.6691738 3.4320519e-05
4.6696139 3.6716336e-05
4.670054 3.9092827e-05
4.6704941 4.1433955e-05
4.6709342 4.3723682e-05
4.6713743 4.5972417e-05
4.6718144 4.911343e-05
4.6722545 5.355587e-05
4.6726945 5.9215901e-05
4.6731346 6.6009689e-05
4.6735747 7.3853399e-05
4.6740148 8.2663196e-05
4.6744549 9.2355246e-05
4.674895 0.00010284571
4.6753351 0.00011405076
4.6757752 0.00012588656
4.6762152 0.00013826927
4.6766553 0.00015111506
4.6770954 0.0001643401
4.6775355 0.00017786054
4.6779756 0.00019159256
4.6784157 0.00020545231
4.6788558 0.00021935597
4.6792959 0.0002332197
4.6797359 0.00024695967
4.680176 0.00026049203
4.6806161 0.00027373671
4.6810562 0.00028994657
4.6814963 0.00031178036
4.6819364 0.00033890002
4.6823765 0.00037096746
4.6828166 0.00040764462
4.6832567 0.00044859342
4.6836967 0.00049347578
4.6841368 0.00054195363
4.6845769 0.00059368889
4.685017 0.00064834349
4.6854571 0.00070557935
4.6858972 0.0007650584
4.6863373 0.00082644257
4.6867774 0.00088939377
4.6872174 0.00095357393
4.6876575 0.001018645
4.6880976 0.0010842689
4.6885377 0.0011501075
4.6889778 0.0012158227
4.6894179 0.0012810766
4.689858 0.001345531
4.6902981 0.0014169651
4.6907381 0.0015072471
4.6911782 0.0016154909
4.6916183 0.001740663
4.6920584 0.00188173
4.6924985 0.0020376582
4.6929386 0.0022074142
4.6933787 0.0023899645
4.6938188 0.0025842755
4.6942589 0.0027893138
4.6946989 0.0030040457
4.695139 0.0032274378
4.6955791 0.0034584566
4.6960192 0.0036960686
4.6964593 0.0039392402
4.6968994 0.0041869379
4.6973395 0.0044381283
4.6977796 0.0046917777
4.6982196 0.0049468527
4.6986597 0.0052023198
4.6990998 0.0054571454
4.6995399 0.0057241134
4.69998 0.006037838
4.7004201 0.0063979993
4.7008602 0.0068023568
4.7013003 0.0072486699
4.7017403 0.0077346983
4.7021804 0.0082582015
4.7026205 0.0088169388
4.7030606 0.00940867
4.7035007 0.010031154
4.7039408 0.010682152
4.7043809 0.011359421
4.704821 0.012060722
4.7052611 0.012783815
4.7057011 0.013526459
4.7061412 0.014286412
4.7065813 0.015061436
4.7070214 0.015849289
4.7074615 0.016647731
4.7079016 0.017454522
4.7083417 0.01826742
4.7087818 0.019098567
4.7092218 0.020010427
4.7096619 0.021008158
4.710102 0.022089005
4.7105421 0.023250212
4.7109822 0.024489021
4.7114223 0.025802678
4.7118624 0.027188425
4.7123025 0.028643507
4.7127425 0.030165168
4.7131826 0.031750651
4.7136227 0.0333972
4.7140628 0.035102059
4.7145029 0.036862471
4.714943 0.038675682
4.7153831 0.040538934
4.7158232 0.042449471
4.7162633 0.044404537
4.7167033 0.046401376
4.7171434 0.048437232
4.7175835 0.050509349
4.7180236 0.052620152
4.7184637 0.054811628
4.7189038 0.057094672
4.7193439 0.059470668
4.719784 0.061940999
4.720224 0.064507049
4.7206641 0.067170201
4.7211042 0.06993184
4.7215443 0.072793348
4.7219844 0.075756109
4.7224245 0.078821507
4.7228646 0.081990926
4.7233047 0.085265748
4.7237447 0.088647358
4.7241848 0.09213714
4.7246249 0.095736476
4.725065 0.099446751
4.7255051 0.10326935
4.7259452 0.10720565
4.7263853 0.11125704
4.7268254 0.1154249
4.7272655 0.11970901
4.7277055 0.12407891
4.7281456 0.12852146
4.7285857 0.13303519
4.7290258 0.1376186
4.7294659 0.14227021
4.729906 0.14698853
4.7303461 0.15177208
4.7307862 0.15661937
4.7312262 0.16152892
4.7316663 0.16649923
4.7321064 0.17152883
4.7325465 0.17661623
4.7329866 0.18175994
4.7334267 0.18695847
4.7338668 0.19221034
4.7343069 0.19751407
4.7347469 0.20286817
4.735187 0.20827115
4.7356271 0.21372153
4.7360672 0.21921781
4.7365073 0.22475887
4.7369474 0.23037232
4.7373875 0.23607046
4.7378276 0.24184488
4.7382677 0.24768721
4.7387077 0.25358905
4.7391478 0.25954201
4.7395879 0.26553771
4.740028 0.27156776
4.7404681 0.27762377
4.7409082 0.28369734
4.7413483 0.28978009
4.7417884 0.29586364
4.7422284 0.30193959
4.7426685 0.30799956
4.7431086 0.31403515
4.7435487 0.32003798
4.7439888 0.32599965
4.7444289 0.33191179
4.744869 0.337766
4.7453091 0.34355389
4.7457491 0.34926707
4.7461892 0.35488953
4.7466293 0.36041074
4.7470694 0.36583278
4.7475095 0.37115776
4.7479496 0.37638776
4.7483897 0.38152487
4.7488298 0.3865712
4.7492699 0.39152885
4.7497099 0.39639989
4.75015 0.40118644
4.7505901 0.40589058
4.7510302 0.41051442
4.7514703 0.41506004
4.7519104 0.41952954
4.7523505 0.42392502
4.7527906 0.42824857
4.7532306 0.43250229
4.7536707 0.43668828
4.7541108 0.44080862
4.7545509 0.44486541
4.754991 0.44886076
4.7554311 0.45272626
4.7558712 0.45632394
4.7563113 0.4596535
4.7567514 0.46271859
4.7571914 0.46552286
4.7576315 0.46806996
4.7580716 0.47036351
4.7585117 0.47240719
4.7589518 0.47420461
4.7593919 0.47575944
4.759832 0.47707532
4.7602721 0.47815588
4.7607121 0.47900478
4.7611522 0.47962567
4.7615923 0.48002218
4.7620324 0.48019796
4.7624725 0.48015666
4.7629126 0.47990191
4.7633527 0.47943738
4.7637928 0.47876669
4.7642328 0.4778935
4.7646729 0.47684031
4.765113 0.47566934
4.7655531 0.47437892
4.7659932 0.47296198
4.7664333 0.47141146
4.7668734 0.46972032
4.7673135 0.4678815
4.7677536 0.46588793
4.7681936 0.46373257
4.7686337 0.46140836
4.7690738 0.45890823
4.7695139 0.45622514
4.769954 0.45335203
4.7703941 0.45028183
4.7708342 0.44700751
4.7712743 0.44352199
4.7717143 0.43981822
4.7721544 0.43588916
4.7725945 0.43172773
4.7730346 0.42732688
4.7734747 0.42267956
4.7739148 0.41780399
4.7743549 0.41284843
4.774795 0.40784267
4.775235 0.40279209
4.7756751 0.39770205
4.7761152 0.39257794
4.7765553 0.38742512
4.7769954 0.38224896
4.7774355 0.37705484
4.7778756 0.37184813
4.7783157 0.36663421
4.7787558 0.36141843
4.7791958 0.35620619
4.7796359 0.35100284
4.780076 0.34581376
4.7805161 0.34064433
4.7809562 0.3354999
4.7813963 0.33038587
4.7818364 0.3253076
4.7822765 0.32027046
4.7827165 0.31527982
4.7831566 0.31033853
4.7835967 0.30542049
4.7840368 0.30051802
4.7844769 0.29563189
4.784917 0.29076287
4.7853571 0.28591173
4.7857972 0.28107923
4.7862372 0.27626615
4.7866773 0.27147325
4.7871174 0.26670131
4.7875575 0.26195108
4.7879976 0.25722335
4.7884377 0.25251888
4.7888778 0.24783843
4.7893179 0.24318278
4.789758 0.2385527
4.790198 0.23394896
4.7906381 0.22937231
4.7910782 0.22482354
4.7915183 0.22030341
4.7919584 0.21581269
4.7923985 0.21135733
4.7928386 0.20711231
4.7932787 0.20315605
4.7937187 0.19947926
4.7941588 0.19607265
4.7945989 0.1929269
4.795039 0.19003273
4.7954791 0.18738083
4.7959192 0.1849619
4.7963593 0.18276664
4.7967994 0.18078576
4.7972394 0.17900994
4.7976795 0.1774299
4.7981196 0.17603633
4.7985597 0.17481994
4.7989998 0.17377142
4.7994399 0.17288147
4.79988 0.1721408
4.8003201 0.1715401
4.8007602 0.17107008
4.8012002 0.17072143
4.8016403 0.17048488
4.8020804 0.17036419
4.8025205 0.17037311
4.8029606 0.17051954
4.8034007 0.17081138
4.8038408 0.17125653
4.8042809 0.17186289
4.8047209 0.17263836
4.805161 0.17359084
4.8056011 0.17472822
4.8060412 0.17605842
4.8064813 0.17758932
4.8069214 0.17932882
4.8073615 0.18128484
4.8078016 0.18346526
4.8082416 0.18587799
4.8086817 0.18853093
4.8091218 0.19143197
4.8095619 0.19458902
4.810002 0.19800998
4.8104421 0.20170274
4.8108822 0.2056752
4.8113223 0.20983841
4.8117624 0.21404832
4.8122024 0.21830255
4.8126425 0.22260022
4.8130826 0.22694044
4.8135227 0.23132232
4.8139628 0.23574498
4.8144029 0.24020752
4.814843 0.24470907
4.8152831 0.24924874
4.8157231 0.25382563
4.8161632 0.25843887
4.8166033 0.26308756
4.8170434 0.26777083
4.8174835 0.27248777
4.8179236 0.27723752
4.8183637 0.28201917
4.8188038 0.28683185
4.8192438 0.29167466
4.8196839 0.29654673
4.820124 0.30144715
4.8205641 0.30638874
4.8210042 0.31140221
4.8214443 0.31648178
4.8218844 0.32161981
4.8223245 0.32680868
4.8227646 0.33204076
4.8232046 0.33730843
4.8236447 0.34260405
4.8240848 0.34792
4.8245249 0.35324866
4.824965 0.35858239
4.8254051 0.36391356
4.8258452 0.36923456
4.8262853 0.37453775
4.8267253 0.3798155
4.8271654 0.3850602
4.8276055 0.3902642
4.8280456 0.39541989
4.8284857 0.40051963
4.8289258 0.40555581
4.8293659 0.41052078
4.829806 0.41538478
4.830246 0.42004813
4.8306861 0.42450405
4.8311262 0.42875762
4.8315663 0.43281391
4.8320064 0.43667799
4.8324465 0.44035492
4.8328866 0.44384977
4.8333267 0.44716762
4.8337668 0.45031353
4.8342068 0.45329257
4.8346469 0.45610981
4.835087 0.45877032
4.8355271 0.46127917
4.8359672 0.46364143
4.8364073 0.46586216
4.8368474 0.46794643
4.8372875 0.46989932
4.8377275 0.47172588
4.8381676 0.4734312
4.8386077 0.47502034
4.8390478 0.47648841
4.8394879 0.47775732
4.839928 0.47880751
4.8403681 0.47963664
4.8408082 0.48024236
4.8412482 0.48062235
4.8416883 0.48077427
4.8421284 0.48069578
4.8425685 0.48038455
4.8430086 0.47983824
4.8434487 0.47905451
4.8438888 0.47803103
4.8443289 0.47676547
4.844769 0.47525548
4.845209 0.47349873
4.8456491 0.47149288
4.8460892 0.4692356
4.8465293 0.46672456
4.8469694 0.46395741
4.8474095 0.46093182
4.8478496 0.45764545
4.8482897 0.45410352
4.8487297 0.45044182
4.8491698 0.44670935
4.8496099 0.44290338
4.85005 0.43902117
4.8504901 0.43505997
4.8509302 0.43101707
4.8513703 0.42688971
4.8518104 0.42267518
4.8522505 0.41837071
4.8526905 0.4139736
4.8531306 0.40948109
4.8535707 0.40489045
4.8540108 0.40019895
4.8544509 0.39540384
4.854891 0.39050241
4.8553311 0.3854919
4.8557712 0.38036958
4.8562112 0.37513272
4.8566513 0.36977858
4.8570914 0.36430442
4.8575315 0.35870784
4.8579716 0.35301416
4.8584117 0.34724647
4.8588518 0.34141302
4.8592919 0.33552204
4.8597319 0.32958178
4.860172 0.32360048
4.8606121 0.31758638
4.8610522 0.31154773
4.8614923 0.30549277
4.8619324 0.29942974
4.8623725 0.29336689
4.8628126 0.28731246
4.8632527 0.28127468
4.8636927 0.27526182
4.8641328 0.26928209
4.8645729 0.26334376
4.865013 0.25745506
4.8654531 0.25162424
4.8658932 0.24585954
4.8663333 0.24016919
4.8667734 0.23456145
4.8672134 0.22901928
4.8676535 0.22351771
4.8680936 0.21805768
4.8685337 0.2126402
4.8689738 0.20726626
4.8694139 0.20193685
4.869854 0.19665295
4.8702941 0.19141557
4.8707341 0.18622568
4.8711742 0.18108428
4.8716143 0.17599236
4.8720544 0.17095091
4.8724945 0.16596093
4.8729346 0.1610234
4.8733747 0.15613931
4.8738148 0.15130965
4.8742549 0.14653542
4.8746949 0.1418176
4.875135 0.13715719
4.8755751 0.13255517
4.8760152 0.12801254
4.8764553 0.12356466
4.8768954 0.11927634
4.8773355 0.11514458
4.8777756 0.11116459
4.8782156 0.10733158
4.8786557 0.10364075
4.8790958 0.10008734
4.8795359 0.096666537
4.879976 0.093373566
4.8804161 0.090203637
4.8808562 0.087151962
4.8812963 0.084213753
4.8817363 0.081384223
4.8821764 0.078658585
4.8826165 0.07603205
4.8830566 0.073499832
4.8834967 0.071057142
4.8839368 0.068699193
4.8843769 0.066421198
4.884817 0.064218369
4.8852571 0.062085918
4.8856971 0.060027751
4.8861372 0.058069494
4.8865773 0.056212595
4.8870174 0.054456346
4.8874575 0.052800041
4.8878976 0.051242974
4.8883377 0.049784438
4.8887778 0.048423726
4.8892178 0.047160133
4.8896579 0.045992952
4.890098 0.044921476
4.8905381 0.043945
4.8909782 0.043062815
4.8914183 0.042274217
4.8918584 0.041578499
4.8922985 0.040974954
4.8927385 0.040462876
4.8931786 0.040041558
4.8936187 0.039710294
4.8940588 0.039468377
4.8944989 0.039315101
4.894939 0.039249839
4.8953791 0.039272835
4.8958192 0.039384703
4.8962593 0.039586035
4.8966993 0.039877424
4.8971394 0.040259463
4.8975795 0.040732742
4.8980196 0.041297856
4.8984597 0.041955397
4.8988998 0.042705957
4.8993399 0.043550129
4.89978 0.044488504
4.90022 0.045521676
4.9006601 0.046650238
4.9011002 0.04787478
4.9015403 0.049195897
4.9019804 0.05061418
4.9024205 0.052130222
4.9028606 0.053744616
4.9033007 0.055457953
4.9037407 0.057270827
4.9041808 0.059181792
4.9046209 0.061169154
4.905061 0.06323028
4.9055011 0.065369438
4.9059412 0.067590898
4.9063813 0.069898927
4.9068214 0.072297796
4.9072615 0.074791772
4.9077015 0.077385124
4.9081416 0.080082121
4.9085817 0.082887032
4.9090218 0.085804126
4.9094619 0.08883767
4.909902 0.091991934
4.9103421 0.095271187
4.9107822 0.098679697
4.9112222 0.10222173
4.9116623 0.10590156
4.9121024 0.10972346
4.9125425 0.11369168
4.9129826 0.11781051
4.9134227 0.12208223
4.9138628 0.12644697
4.9143029 0.13087456
4.9147429 0.1353645
4.915183 0.13991628
4.9156231 0.1445294
4.9160632 0.14920335
4.9165033 0.15393763
4.9169434 0.15873172
4.9173835 0.16358512
4.9178236 0.16849732
4.9182637 0.17346781
4.9187037 0.1784961
4.9191438 0.18358167
4.9195839 0.18872401
4.920024 0.19392262
4.9204641 0.199177
4.9209042 0.20448663
4.9213443 0.209851
4.9217844 0.21526962
4.9222244 0.22074197
4.9226645 0.2262676
4.9231046 0.2318671
4.9235447 0.23755187
4.9239848 0.24331347
4.9244249 0.24914344
4.924865 0.25503332
4.9253051 0.26097466
4.9257451 0.26695899
4.9261852 0.27297787
4.9266253 0.27902284
4.9270654 0.28508545
4.9275055 0.29115723
4.9279456 0.29722973
4.9283857 0.3032945
4.9288258 0.30934308
4.9292659 0.31536702
4.9297059 0.32135786
4.930146 0.32730714
4.9305861 0.33320641
4.9310262 0.33904722
4.9314663 0.3448211
4.9319064 0.3505196
4.9323465 0.35612716
4.9327866 0.36163119
4.9332266 0.36703377
4.9336667 0.37233707
4.9341068 0.37754329
4.9345469 0.3826546
4.934987 0.38767319
4.9354271 0.39260125
4.9358672 0.39744095
4.9363073 0.40219448
4.9367473 0.40686402
4.9371874 0.41145176
4.9376275 0.41595989
4.9380676 0.42039057
4.9385077 0.42474601
4.9389478 0.42902838
4.9393879 0.43323986
4.939828 0.43738265
4.9402681 0.44145892
4.9407081 0.44547085
4.9411482 0.44942064
4.9415883 0.45324857
4.9420284 0.45680349
4.9424685 0.46008257
4.9429086 0.46309034
4.9433487 0.46583133
4.9437888 0.46831008
4.9442288 0.47053111
4.9446689 0.47249896
4.945109 0.47421817
4.9455491 0.47569326
4.9459892 0.47692877
4.9464293 0.47792924
4.9468694 0.47869918
4.9473095 0.47924315
4.9477495 0.47956566
4.9481896 0.47967126
4.9486297 0.47956448
4.9490698 0.47924985
4.9495099 0.47873189
4.94995 0.47801516
4.9503901 0.47710417
4.9508302 0.47601811
4.9512703 0.47481828
4.9517103 0.47350262
4.9521504 0.47206152
4.9525905 0.4704854
4.9530306 0.46876464
4.9534707 0.46688965
4.9539108 0.46485083
4.9543509 0.46263859
4.954791 0.46024332
4.955231 0.45765543
4.9556711 0.45486531
4.9561112 0.45186337
4.9565513 0.44864001
4.9569914 0.44518563
4.9574315 0.44149063
4.9578716 0.43754541
4.9583117 0.43334037
4.9587518 0.42886592
4.9591918 0.42411246
4.9596319 0.41907038
4.960072 0.41375786
4.9605121 0.40838623
4.9609522 0.40300122
4.9613923 0.39760272
4.9618324 0.39219061
4.9622725 0.38676476
4.9627125 0.38132507
4.9631526 0.37587141
4.9635927 0.37040367
4.9640328 0.36492172
4.9644729 0.35942545
4.964913 0.35391474
4.9653531 0.34838948
4.9657932 0.34284953
4.9662332 0.3372948
4.9666733 0.33172514
4.9671134 0.32614046
4.9675535 0.32054063
4.9679936 0.31492553
4.9684337 0.30929505
4.9688738 0.30364906
4.9693139 0.29798678
4.969754 0.29229739
4.970194 0.28657977
4.9706341 0.2808374
4.9710742 0.27507375
4.9715143 0.26929228
4.9719544 0.26349646
4.9723945 0.25768976
4.9728346 0.25187565
4.9732747 0.24605759
4.9737147 0.24023905
4.9741548 0.23442351
4.9745949 0.22861442
4.975035 0.22281526
4.9754751 0.21702949
4.9759152 0.21126059
4.9763553 0.20551201
4.9767954 0.19978723
4.9772354 0.19408972
4.9776755 0.18842294
4.9781156 0.18279036
4.9785557 0.17719642
4.9789958 0.17171195
4.9794359 0.16637595
4.979876 0.16118393
4.9803161 0.15613141
4.9807562 0.1512139
4.9811962 0.14642693
4.9816363 0.14176601
4.9820764 0.13722666
4.9825165 0.1328044
4.9829566 0.12849474
4.9833967 0.1242932
4.9838368 0.12019531
4.9842769 0.11619658
4.9847169 0.11229252
4.985157 0.10847865
4.9855971 0.1047505
4.9860372 0.10110358
4.9864773 0.097533406
4.9869174 0.094035497
4.9873575 0.090605372
4.9877976 0.087238547
4.9882376 0.083938967
4.9886777 0.080715112
4.9891178 0.077568212
4.9895579 0.074499494
4.989998 0.071510182
4.9904381 0.068601501
4.9908782 0.065774678
4.9913183 0.063030937
4.9917584 0.060371505
4.9921984 0.057797605
4.9926385 0.055310464
4.9930786 0.052911308
4.9935187 0.050601361
4.9939588 0.048381849
4.9943989 0.046253997
4.994839 0.044219031
4.9952791 0.042278177
4.9957191 0.040432659
4.9961592 0.038683702
4.9965993 0.037032534
4.9970394 0.035480378
4.9974795 0.033999815
4.9979196 0.03253847
4.9983597 0.031097833
4.9987998 0.029680718
4.9992398 0.028289937
4.9996799 0.026928302
5.00012 0.025598627
5.0005601 0.024303724
5.0010002 0.023046406
5.0014403 0.021829485
5.0018804 0.020655774
5.0023205 0.019528086
5.0027606 0.018449234
5.0032006 0.017422029
5.0036407 0.016449286
5.0040808 0.015533815
5.0045209 0.014678431
5.004961 0.013885946
5.0054011 0.013159172
5.0058412 0.012500922
5.0062813 0.011914009
5.0067213 0.011384171
5.0071614 0.010859064
5.0076015 0.010336337
5.0080416 0.0098177145
5.0084817 0.0093049257
5.0089218 0.0087996976
5.0093619 0.0083037577
5.009802 0.0078188333
5.010242 0.0073466521
5.0106821 0.0068889413
5.0111222 0.0064474286
5.0115623 0.0060238413
5.0120024 0.0056199068
5.0124425 0.0052373528
5.0128826 0.0048779065
5.0133227 0.0045432955
5.0137628 0.0042352472
5.0142028 0.0039554891
5.0146429 0.0037057486
5.015083 0.0034877531
5.0155231 0.0033032302
5.0159632 0.003148841
5.0164033 0.0029974085
5.0168434 0.0028452103
5.0172835 0.0026929321
5.0177235 0.0025412594
5.0181636 0.0023908778
5.0186037 0.0022424731
5.0190438 0.0020967309
5.0194839 0.0019543368
5.019924 0.0018159764
5.0203641 0.0016823354
5.0208042 0.0015540994
5.0212442 0.0014319541
5.0216843 0.001316585
5.0221244 0.0012086779
5.0225645 0.0011089183
5.0230046 0.0010179919
5.0234447 0.00093658436
5.0238848 0.00086538128
5.0243249 0.0008050683
5.024765 0.00075633106
5.025205 0.00071896157
5.0256451 0.00068360928
5.0260852 0.00064776813
5.0265253 0.00061163535
5.0269654 0.00057540818
5.0274055 0.00053928385
5.0278456 0.0005034596
5.0282857 0.00046813267
5.0287257 0.00043350029
5.0291658 0.00039975971
5.0296059 0.00036710815
5.030046 0.00033574286
5.0304861 0.00030586107
5.0309262 0.00027766003
5.0313663 0.00025133696
5.0318064 0.0002270891
5.0322464 0.00020511369
5.0326865 0.00018560797
5.0331266 0.00016876918
5.0335667 0.00015479454
5.0340068 0.00014388131
5.0344469 0.00013614748
5.034887 0.00012938082
5.0353271 0.00012252941
5.0357672 0.00011563179
5.0362072 0.00010872648
5.0366473 0.000101852
5.0370874 9.5046888e-05
5.0375275 8.8349663e-05
5.0379676 8.1798852e-05
5.0384077 7.5432981e-05
5.0388478 6.9290577e-05
5.0392879 6.3410166e-05
5.0397279 5.7830272e-05
5.040168 5.2589424e-05
5.0406081 4.7726146e-05
5.0410482 4.3278964e-05
5.0414883 3.9286406e-05
5.0419284 3.5786996e-05
5.0423685 3.2819261e-05
5.0428086 3.0421727e-05
5.0432486 2.863292e-05
5.0436887 2.749065e-05
5.0441288 2.677425e-05
5.0445689 2.6281072e-05
5.045009 2.6003411e-05
5.0454491 2.5933561e-05
5.0458892 2.6063815e-05
5.0463293 2.6386469e-05
5.0467694 2.6893816e-05
5.0472094 2.757815e-05
5.0476495 2.8431766e-05
5.0480896 2.9446958e-05
5.0485297 3.0616019e-05
5.0489698 3.1931245e-05
5.0494099 3.3384929e-05
5.04985 3.4969365e-05
5.0502901 3.6676848e-05
5.0507301 3.8499672e-05
5.0511702 4.043013e-05
5.0516103 4.2460518e-05
5.0520504 4.4583129e-05
5.0524905 4.6790257e-05
5.0529306 4.9074197e-05
5.0533707 5.195083e-05
5.0538108 5.6121576e-05
5.0542509 6.1512291e-05
5.0546909 6.8042761e-05
5.055131 7.5632774e-05
5.0555711 8.4202117e-05
5.0560112 9.3670578e-05
5.0564513 0.00010395794
5.0568914 0.000114984
5.0573315 0.00012666854
5.0577716 0.00013893134
5.0582116 0.0001516922
5.0586517 0.0001648709
5.0590918 0.00017838722
5.0595319 0.00019216096
5.059972 0.00020611191
5.0604121 0.00022015984
5.0608522 0.00023422456
5.0612923 0.00024822583
5.0617323 0.00026208346
5.0621724 0.00027571723
5.0626125 0.00029082205
5.0630526 0.00031150854
5.0634927 0.0003376337
5.0639328 0.00036885683
5.0643729 0.00040483719
5.064813 0.00044523405
5.0652531 0.00048970669
5.0656931 0.00053791438
5.0661332 0.00058951638
5.0665733 0.00064417199
5.0670134 0.00070154045
5.0674535 0.00076128106
5.0678936 0.00082305307
5.0683337 0.00088651577
5.0687738 0.00095132842
5.0692138 0.0010171503
5.0696539 0.0010836407
5.070094 0.0011504588
5.0705341 0.001217264
5.0709742 0.0012837156
5.0714143 0.0013494727
5.0718544 0.0014179508
5.0722945 0.0015041681
5.0727345 0.0016088249
5.0731746 0.0017308792
5.0736147 0.0018692891
5.0740548 0.0020230126
5.0744949 0.0021910076
5.074935 0.0023722322
5.0753751 0.0025656444
5.0758152 0.0027702022
5.0762553 0.0029848636
5.0766953 0.0032085867
5.0771354 0.0034403293
5.0775755 0.0036790496
5.0780156 0.0039237056
5.0784557 0.0041732552
5.0788958 0.0044266565
5.0793359 0.0046828675
5.079776 0.0049408461
5.080216 0.0051995505
5.0806561 0.0054579386
5.0810962 0.0057201235
5.0815363 0.0060237747
5.0819764 0.0063748148
5.0824165 0.0067709933
5.0828566 0.0072100596
5.0832967 0.0076897634
5.0837367 0.008207854
5.0841768 0.008762081
5.0846169 0.0093501939
5.085057 0.0099699421
5.0854971 0.010619075
5.0859372 0.011295343
5.0863773 0.011996494
5.0868174 0.012720279
5.0872575 0.013464446
5.0876975 0.014226746
5.0881376 0.015004928
5.0885777 0.015796741
5.0890178 0.016599935
5.0894579 0.017412259
5.089898 0.018231463
5.0903381 0.01905899
5.0907782 0.019954069
5.0912182 0.020935925
5.0916583 0.022001819
5.0920984 0.023149012
5.0925385 0.024374764
5.0929786 0.025676335
5.0934187 0.027050985
5.0938588 0.028495976
5.0942989 0.030008566
5.0947389 0.031586017
5.095179 0.033225589
5.0956191 0.034924542
5.0960592 0.036680137
5.0964993 0.038489634
5.0969394 0.040350293
5.0973795 0.042259375
5.0978196 0.044214139
5.0982597 0.046211847
5.0986997 0.048249759
5.0991398 0.050325134
5.0995799 0.052435761
5.10002 0.054614912
5.1004601 0.056884727
5.1009002 0.059246659
5.1013403 0.061702157
5.1017804 0.064252673
5.1022204 0.066899658
5.1026605 0.069644562
5.1031006 0.072488836
5.1035407 0.075433931
5.1039808 0.078481299
5.1044209 0.081632389
5.104861 0.084888653
5.1053011 0.088251541
5.1057411 0.091722505
5.1061812 0.095302996
5.1066213 0.098994463
5.1070614 0.10279836
5.1075015 0.10671613
5.1079416 0.11074924
5.1083817 0.11489912
5.1088218 0.11916724
5.1092619 0.12353247
5.1097019 0.12797021
5.110142 0.13247892
5.1105821 0.13705706
5.1110222 0.14170309
5.1114623 0.14641547
5.1119024 0.15119266
5.1123425 0.15603313
5.1127826 0.16093533
5.1132226 0.16589773
5.1136627 0.17091879
5.1141028 0.17599696
5.1145429 0.18113071
5.114983 0.1863185
5.1154231 0.1915588
5.1158632 0.19685005
5.1163033 0.20219073
5.1167433 0.2075793
5.1171834 0.21301421
5.1176235 0.21849392
5.1180636 0.22401691
5.1185037 0.22959903
5.1189438 0.23526725
5.1193839 0.24101394
5.119824 0.24683074
5.1202641 0.25270926
5.1207041 0.25864113
5.1211442 0.26461799
5.1215843 0.27063146
5.1220244 0.27667317
5.1224645 0.28273475
5.1229046 0.28880781
5.1233447 0.294884
5.1237848 0.30095494
5.1242248 0.30701226
5.1246649 0.31304757
5.125105 0.31905252
5.1255451 0.32501873
5.1259852 0.33093782
5.1264253 0.33680143
5.1268654 0.34260118
5.1273055 0.3483287
5.1277455 0.35397083
5.1281856 0.35950925
5.1286257 0.36494497
5.1290658 0.37028027
5.1295059 0.37551744
5.129946 0.38065874
5.1303861 0.38570645
5.1308262 0.39066284
5.1312663 0.3955302
5.1317063 0.40031081
5.1321464 0.40500693
5.1325865 0.40962084
5.1330266 0.41415482
5.1334667 0.41861115
5.1339068 0.42299211
5.1343469 0.42729996
5.134787 0.43153699
5.135227 0.43570547
5.1356671 0.43980767
5.1361072 0.44384589
5.1365473 0.44782238
5.1369874 0.45170906
5.1374275 0.45534281
5.1378676 0.45870268
5.1383077 0.46179293
5.1387477 0.46461781
5.1391878 0.4671816
5.1396279 0.46948855
5.140068 0.47154294
5.1405081 0.47334902
5.1409482 0.47491107
5.1413883 0.47623333
5.1418284 0.47732008
5.1422685 0.47817559
5.1427085 0.47880411
5.1431486 0.47920992
5.1435887 0.47939726
5.1440288 0.47937042
5.1444689 0.47913365
5.144909 0.47869122
5.1453491 0.47804738
5.1457892 0.47720641
5.1462292 0.47617938
5.1466693 0.47503835
5.1471094 0.47379308
5.1475495 0.47243274
5.1479896 0.47094652
5.1484297 0.46932361
5.1488698 0.46755319
5.1493099 0.46562444
5.1497499 0.46352655
5.15019 0.4612487
5.1506301 0.45878008
5.1510702 0.45610986
5.1515103 0.45322724
5.1519504 0.4501214
5.1523905 0.44678151
5.1528306 0.44319678
5.1532707 0.43935637
5.1537107 0.43524947
5.1541508 0.43086527
5.1545909 0.42619296
5.155031 0.4212217
5.1554711 0.41594824
5.1559112 0.41057666
5.1563513 0.40520255
5.1567914 0.39982593
5.1572314 0.39444686
5.1576715 0.38906536
5.1581116 0.38368146
5.1585517 0.3782952
5.1589918 0.37290661
5.1594319 0.36751573
5.159872 0.36212259
5.1603121 0.35672723
5.1607522 0.35132967
5.1611922 0.34592996
5.1616323 0.34052812
5.1620724 0.33512419
5.1625125 0.32971821
5.1629526 0.32431021
5.1633927 0.31890021
5.1638328 0.31348827
5.1642729 0.3080744
5.1647129 0.30265864
5.165153 0.29723894
5.1655931 0.29181409
5.1660332 0.28638467
5.1664733 0.28095129
5.1669134 0.27551451
5.1673535 0.27007494
5.1677936 0.26463316
5.1682336 0.25918976
5.1686737 0.25374533
5.1691138 0.24830045
5.1695539 0.24285572
5.169994 0.23741172
5.1704341 0.23196904
5.1708742 0.22652827
5.1713143 0.22109
5.1717544 0.21565481
5.1721944 0.2102233
5.1726345 0.20479605
5.1730746 0.19937365
5.1735147 0.19395669
5.1739548 0.18854576
5.1743949 0.18324615
5.174835 0.17819828
5.1752751 0.17339254
5.1757151 0.16881827
5.1761552 0.16446485
5.1765953 0.16032162
5.1770354 0.15637795
5.1774755 0.15262318
5.1779156 0.14904669
5.1783557 0.14563783
5.1787958 0.14238596
5.1792358 0.13928043
5.1796759 0.13631061
5.180116 0.13346585
5.1805561 0.13073552
5.1809962 0.12810896
5.1814363 0.12557554
5.1818764 0.12312461
5.1823165 0.12074555
5.1827566 0.11842769
5.1831966 0.1161604
5.1836367 0.11397208
5.1840768 0.11194985
5.1845169 0.1100967
5.184957 0.10841175
5.1853971 0.1068941
5.1858372 0.10554288
5.1862773 0.10435719
5.1867173 0.10333615
5.1871574 0.10247888
5.1875975 0.10178448
5.1880376 0.10125207
5.1884777 0.10088076
5.1889178 0.10066967
5.1893579 0.10061792
5.189798 0.10072461
5.190238 0.10098885
5.1906781 0.10140978
5.1911182 0.10198648
5.1915583 0.10271809
5.1919984 0.10360371
5.1924385 0.10464246
5.1928786 0.10581831
5.1933187 0.10707246
5.1937588 0.10840563
5.1941988 0.10982527
5.1946389 0.11133887
5.195079 0.11295389
5.1955191 0.1146778
5.1959592 0.11651806
5.1963993 0.11848214
5.1968394 0.12057752
5.1972795 0.12281165
5.1977195 0.12519201
5.1981596 0.12772606
5.1985997 0.13042128
5.1990398 0.13328513
5.1994799 0.13632508
5.19992 0.1395486
5.2003601 0.14296315
5.2008002 0.14657621
5.2012402 0.15039524
5.2016803 0.1544277
5.2021204 0.15866207
5.2025605 0.16296329
5.2030006 0.16730327
5.2034407 0.17168171
5.2038808 0.17609833
5.2043209 0.18055283
5.204761 0.18504493
5.205201 0.18957435
5.2056411 0.19414077
5.2060812 0.19874393
5.2065213 0.20338352
5.2069614 0.20805927
5.2074015 0.21277087
5.2078416 0.21751804
5.2082817 0.22230048
5.2087217 0.22711792
5.2091618 0.23197006
5.2096019 0.2368566
5.210042 0.24177727
5.2104821 0.24673176
5.2109222 0.25171979
5.2113623 0.25674283
5.2118024 0.26182668
5.2122424 0.26697475
5.2126825 0.27218016
5.2131226 0.27743607
5.2135627 0.28273563
5.2140028 0.28807197
5.2144429 0.29343825
5.214883 0.29882761
5.2153231 0.30423319
5.2157632 0.30964815
5.2162032 0.31506562
5.2166433 0.32047876
5.2170834 0.3258807
5.2175235 0.33126461
5.2179636 0.33662361
5.2184037 0.34195086
5.2188438 0.3472395
5.2192839 0.35248267
5.2197239 0.35767353
5.220164 0.36280523
5.2206041 0.36787007
5.2210442 0.37281397
5.2214843 0.37761032
5.2219244 0.38226306
5.2223645 0.3867761
5.2228046 0.39115339
5.2232446 0.39539885
5.2236847 0.39951641
5.2241248 0.40351
5.2245649 0.40738355
5.225005 0.41114098
5.2254451 0.41478624
5.2258852 0.41832325
5.2263253 0.42175594
5.2267654 0.42508823
5.2272054 0.42832406
5.2276455 0.43146737
5.2280856 0.43452207
5.2285257 0.43749209
5.2289658 0.44038138
5.2294059 0.44319385
5.229846 0.44593343
5.2302861 0.44852384
5.2307261 0.45088435
5.2311662 0.45301674
5.2316063 0.45492275
5.2320464 0.45660415
5.2324865 0.45806269
5.2329266 0.45930015
5.2333667 0.46031827
5.2338068 0.46111882
5.2342468 0.46170356
5.2346869 0.46207425
5.235127 0.46223265
5.2355671 0.46218052
5.2360072 0.46191962
5.2364473 0.46145172
5.2368874 0.46077856
5.2373275 0.45990192
5.2377676 0.45882355
5.2382076 0.45754522
5.2386477 0.45606867
5.2390878 0.45439569
5.2395279 0.45257335
5.239968 0.45067912
5.2404081 0.44870532
5.2408482 0.4466425
5.2412883 0.44448124
5.2417283 0.44221211
5.2421684 0.43982567
5.2426085 0.4373125
5.2430486 0.43466316
5.2434887 0.43186822
5.2439288 0.42891825
5.2443689 0.42580382
5.244809 0.42251549
5.245249 0.41904384
5.2456891 0.41537944
5.2461292 0.41151285
5.2465693 0.40743464
5.2470094 0.40313538
5.2474495 0.39860564
5.2478896 0.393836
5.2483297 0.388817
5.2487698 0.38360096
5.2492098 0.37837077
5.2496499 0.37313924
5.25009 0.36790637
5.2505301 0.36267215
5.2509702 0.35743657
5.2514103 0.35219962
5.2518504 0.3469613
5.2522905 0.34172159
5.2527305 0.3364805
5.2531706 0.33123801
5.2536107 0.32599411
5.2540508 0.32074879
5.2544909 0.31550206
5.254931 0.3102539
5.2553711 0.3050043
5.2558112 0.29975326
5.2562513 0.29450077
5.2566913 0.28924682
5.2571314 0.2839914
5.2575715 0.2787345
5.2580116 0.27347581
5.2584517 0.26821379
5.2588918 0.26294859
5.2593319 0.25768062
5.259772 0.25241027
5.260212 0.24713797
5.2606521 0.24186411
5.2610922 0.2365891
5.2615323 0.23131336
5.2619724 0.22603728
5.2624125 0.22076127
5.2628526 0.21548574
5.2632927 0.2102111
5.2637327 0.20493775
5.2641728 0.19966611
5.2646129 0.19439657
5.265053 0.18912954
5.2654931 0.18386543
5.2659332 0.17860465
5.2663733 0.17334761
5.2668134 0.16809471
5.2672535 0.16285819
5.2676935 0.15775806
5.2681336 0.15282042
5.2685737 0.14803893
5.2690138 0.14340727
5.2694539 0.13891911
5.269894 0.13456811
5.2703341 0.13034795
5.2707742 0.1262523
5.2712142 0.12227482
5.2716543 0.11840918
5.2720944 0.11464906
5.2725345 0.11098812
5.2729746 0.10742003
5.2734147 0.10393847
5.2738548 0.1005371
5.2742949 0.097209589
5.2747349 0.09394961
5.275175 0.090750831
5.2756151 0.087606922
5.2760552 0.084511553
5.2764953 0.081459096
5.2769354 0.078463778
5.2773755 0.075534376
5.2778156 0.07267213
5.2782557 0.069878282
5.2786957 0.067154074
5.2791358 0.064500745
5.2795759 0.061919539
5.280016 0.059411694
5.2804561 0.056978454
5.2808962 0.054621059
5.2813363 0.05234075
5.2817764 0.050138768
5.2822164 0.048016355
5.2826565 0.045974752
5.2830966 0.044015199
5.2835367 0.042138939
5.2839768 0.040347213
5.2844169 0.03864126
5.284857 0.037022324
5.2852971 0.035491644
5.2857371 0.034050274
5.2861772 0.032656911
5.2866173 0.031281251
5.2870574 0.02992582
5.2874975 0.028593147
5.2879376 0.027285761
5.2883777 0.026006188
5.2888178 0.024756959
5.2892579 0.0235406
5.2896979 0.022359641
5.290138 0.021216608
5.2905781 0.020114032
5.2910182 0.019054439
5.2914583 0.018040358
5.2918984 0.017074317
5.2923385 0.016158845
5.2927786 0.01529647
5.2932186 0.014489719
5.2936587 0.013741122
5.2940988 0.013053206
5.2945389 0.0124285
5.294979 0.011869531
5.2954191 0.011349906
5.2958592 0.01083213
5.2962993 0.010317586
5.2967393 0.0098078837
5.2971794 0.0093046354
5.2976195 0.0088094517
5.2980596 0.0083239438
5.2984997 0.0078497229
5.2989398 0.0073883999
5.2993799 0.006941586
5.29982 0.0065108922
5.3002601 0.0060979297
5.3007001 0.0057043096
5.3011402 0.0053316428
5.3015803 0.0049815406
5.3020204 0.0046556139
5.3024605 0.004355474
5.3029006 0.0040827318
5.3033407 0.0038389984
5.3037808 0.0036258851
5.3042208 0.0034450027
5.3046609 0.0032874077
5.305101 0.0031297539
5.3055411 0.0029717335
5.3059812 0.0028140197
5.3064213 0.0026572855
5.3068614 0.0025022041
5.3073015 0.0023494486
5.3077415 0.0021996921
5.3081816 0.0020536076
5.3086217 0.0019118683
5.3090618 0.0017751473
5.3095019 0.0016441177
5.309942 0.0015194525
5.3103821 0.001401825
5.3108222 0.0012919081
5.3112623 0.001190375
5.3117023 0.0010978988
5.3121424 0.0010151526
5.3125825 0.00094280948
5.3130226 0.00088154256
5.3134627 0.00083202493
5.3139028 0.00079242127
5.3143429 0.00075327752
5.314783 0.0007137863
5.315223 0.00067414722
5.3156631 0.00063455989
5.3161032 0.00059522394
5.3165433 0.00055633899
5.3169834 0.00051810465
5.3174235 0.00048072054
5.3178636 0.00044438628
5.3183037 0.00040930149
5.3187437 0.00037566578
5.3191838 0.00034367877
5.3196239 0.00031354009
5.320064 0.00028544934
5.3205041 0.00025960615
5.3209442 0.00023621013
5.3213843 0.00021546091
5.3218244 0.0001975581
5.3222645 0.00018270131
5.3227045 0.00017109017
5.3231446 0.00016255433
5.3235847 0.00015459633
5.3240248 0.00014673861
5.3244649 0.00013901283
5.324905 0.00013145067
5.3253451 0.0001240838
5.3257852 0.0001169439
5.3262252 0.00011006265
5.3266653 0.00010347171
5.3271054 9.7202773e-05
5.3275455 9.1287498e-05
5.3279856 8.5757564e-05
5.3284257 8.0644647e-05
5.3288658 7.598042e-05
5.3293059 7.1796559e-05
5.3297459 6.8124737e-05
5.330186 6.4996629e-05
5.3306261 6.244391e-05
5.3310662 6.0498254e-05
5.3315063 5.9191335e-05
5.3319464 5.8554828e-05
5.3323865 5.8631272e-05
5.3328266 5.9595203e-05
5.3332667 6.1460408e-05
5.3337067 6.4178097e-05
5.3341468 6.7699485e-05
5.3345869 7.1975784e-05
5.335027 7.6958205e-05
5.3354671 8.2597963e-05
5.3359072 8.8846269e-05
5.3363473 9.5654336e-05
5.3367874 0.00010297338
5.3372274 0.0001107546
5.3376675 0.00011894923
5.3381076 0.00012750846
5.3385477 0.00013638352
5.3389878 0.00014552562
5.3394279 0.00015488597
5.339868 0.00016441577
5.3403081 0.00017406626
5.3407481 0.00018378862
5.3411882 0.00019353409
5.3416283 0.00020330608
5.3420684 0.00021589718
5.3425085 0.00023273347
5.3429486 0.00025355789
5.3433887 0.00027811335
5.3438288 0.00030614277
5.3442689 0.00033738908
5.3447089 0.00037159519
5.345149 0.00040850404
5.3455891 0.00044785853
5.3460292 0.00048940159
5.3464693 0.00053287615
5.3469094 0.00057802512
5.3473495 0.00062459142
5.3477896 0.00067231798
5.3482296 0.00072094772
5.3486697 0.00077022355
5.3491098 0.00081988841
5.3495499 0.0008696852
5.34999 0.00091935686
5.3504301 0.00096864631
5.3508702 0.0010172965
5.3513103 0.0010734489
5.3517504 0.0011449108
5.3521904 0.0012308274
5.3526305 0.0013303439
5.3530706 0.0014426055
5.3535107 0.0015667576
5.3539508 0.0017019453
5.3543909 0.0018473139
5.354831 0.0020020086
5.3552711 0.0021651747
5.3557111 0.0023359573
5.3561512 0.0025135018
5.3565913 0.0026969533
5.3570314 0.0028854572
5.3574715 0.0030781586
5.3579116 0.0032742027
5.3583517 0.0034727349
5.3587918 0.0036729004
5.3592318 0.0038738443
5.3596719 0.004074712
5.360112 0.0042746486
5.3605521 0.004488833
5.3609922 0.0047440448
5.3614323 0.0050388233
5.3618724 0.0053711682
5.3623125 0.005739079
5.3627526 0.0061405555
5.3631926 0.0065735973
5.3636327 0.0070362041
5.3640728 0.0075263754
5.3645129 0.008042111
5.364953 0.0085814104
5.3653931 0.0091422734
5.3658332 0.0097226996
5.3662733 0.010320689
5.3667133 0.01093424
5.3671534 0.011561354
5.3675935 0.012200029
5.3680336 0.012848266
5.3684737 0.013504064
5.3689138 0.014165423
5.3693539 0.014830342
5.369794 0.015516576
5.370234 0.016280369
5.3706741 0.017122767
5.3711142 0.018040925
5.3715543 0.019031998
5.3719944 0.020093138
5.3724345 0.021221502
5.3728746 0.022414243
5.3733147 0.023668516
5.3737548 0.024981474
5.3741948 0.026350273
5.3746349 0.027772067
5.375075 0.029244009
5.3755151 0.030763256
5.3759552 0.03232696
5.3763953 0.033932276
5.3768354 0.035576359
5.3772755 0.037256363
5.3777155 0.038969442
5.3781556 0.040712751
5.3785957 0.042483444
5.3790358 0.04428944
5.3794759 0.04618466
5.379916 0.04817689
5.3803561 0.050266081
5.3807962 0.052452188
5.3812362 0.054735163
5.3816763 0.057114959
5.3821164 0.059591528
5.3825565 0.062164824
5.3829966 0.064834799
5.3834367 0.067601406
5.3838768 0.070464598
5.3843169 0.073424328
5.384757 0.076480548
5.385197 0.079633212
5.3856371 0.082882272
5.3860772 0.086227681
5.3865173 0.089669392
5.3869574 0.093207357
5.3873975 0.09684153
5.3878376 0.10057186
5.3882777 0.1043968
5.3887177 0.10830147
5.3891578 0.11228246
5.3895979 0.1163402
5.390038 0.12047513
5.3904781 0.1246877
5.3909182 0.12897835
5.3913583 0.13334751
5.3917984 0.13779563
5.3922384 0.14232315
5.3926785 0.14693051
5.3931186 0.15161815
5.3935587 0.15638651
5.3939988 0.16123603
5.3944389 0.16616716
5.394879 0.17118033
5.3953191 0.17627599
5.3957592 0.18145458
5.3961992 0.18671653
5.3966393 0.1920623
5.3970794 0.19749231
5.3975195 0.20300699
5.3979596 0.20860417
5.3983997 0.21427693
5.3988398 0.2200179
5.3992799 0.22581966
5.3997199 0.23167482
5.40016 0.23757598
5.4006001 0.24351575
5.4010402 0.24948672
5.4014803 0.25548151
5.4019204 0.2614927
5.4023605 0.26751291
5.4028006 0.27353473
5.4032406 0.27955078
5.4036807 0.28555364
5.4041208 0.29153592
5.4045609 0.29749023
5.405001 0.30340916
5.4054411 0.30928533
5.4058812 0.31511132
5.4063213 0.32087975
5.4067614 0.32658326
5.4072014 0.33222517
5.4076415 0.33781195
5.4080816 0.34334444
5.4085217 0.34882352
5.4089618 0.35425004
5.4094019 0.35962486
5.409842 0.36494883
5.4102821 0.37022282
5.4107221 0.37544768
5.4111622 0.38062428
5.4116023 0.38575347
5.4120424 0.39083612
5.4124825 0.39587307
5.4129226 0.40086519
5.4133627 0.40581335
5.4138028 0.41071839
5.4142428 0.41558117
5.4146829 0.42040256
5.415123 0.42518342
5.4155631 0.4299246
5.4160032 0.43462696
5.4164433 0.43918047
5.4168834 0.4434426
5.4173235 0.44741986
5.4177636 0.45111948
5.4182036 0.45454869
5.4186437 0.45771473
5.4190838 0.46062482
5.4195239 0.4632862
5.419964 0.46570611
5.4204041 0.46789177
5.4208442 0.46985043
5.4212843 0.4715893
5.4217243 0.47311563
5.4221644 0.47443664
5.4226045 0.47555957
5.4230446 0.47649165
5.4234847 0.47724012
5.4239248 0.47781221
5.4243649 0.47821514
5.424805 0.47845616
5.425245 0.47854249
5.4256851 0.47848078
5.4261252 0.47826928
5.4265653 0.47790075
5.4270054 0.47736785
5.4274455 0.47666325
5.4278856 0.47577961
5.4283257 0.4747096
5.4287658 0.4734459
5.4292058 0.47198116
5.4296459 0.47030806
5.430086 0.46841926
5.4305261 0.46630743
5.4309662 0.46396524
5.4314063 0.46138536
5.4318464 0.45856046
5.4322865 0.45548319
5.4327265 0.45214623
5.4331666 0.44854226
5.4336067 0.44466392
5.4340468 0.4405039
5.4344869 0.43605486
5.434927 0.43135979
5.4353671 0.42660816
5.4358072 0.42181822
5.4362472 0.41698916
5.4366873 0.41212015
5.4371274 0.40721039
5.4375675 0.40225907
5.4380076 0.39726536
5.4384477 0.39222845
5.4388878 0.38714754
5.4393279 0.3820218
5.439768 0.37685042
5.440208 0.37163258
5.4406481 0.36636748
5.4410882 0.36105429
5.4415283 0.35569221
5.4419684 0.35028042
5.4424085 0.3448181
5.4428486 0.33930444
5.4432887 0.33373863
5.4437287 0.32811984
5.4441688 0.32244561
5.4446089 0.31670648
5.445049 0.31090719
5.4454891 0.30505504
5.4459292 0.29915735
5.4463693 0.29322144
5.4468094 0.28725461
5.4472494 0.28126419
5.4476895 0.27525749
5.4481296 0.26924182
5.4485697 0.2632245
5.4490098 0.25721284
5.4494499 0.25121416
5.44989 0.24523576
5.4503301 0.23928497
5.4507702 0.2333691
5.4512102 0.22749547
5.4516503 0.22167138
5.4520904 0.21590416
5.4525305 0.21020111
5.4529706 0.20456956
5.4534107 0.19901694
5.4538508 0.19355023
5.4542909 0.18817011
5.4547309 0.18287603
5.455171 0.17766742
5.4556111 0.17254371
5.4560512 0.16750433
5.4564913 0.16254874
5.4569314 0.15767635
5.4573715 0.15288661
5.4578116 0.14817894
5.4582517 0.1435528
5.4586917 0.13900761
5.4591318 0.1345428
5.4595719 0.13015782
5.460012 0.1258521
5.4604521 0.12162507
5.4608922 0.11747618
5.4613323 0.11340485
5.4617724 0.10941052
5.4622124 0.10549262
5.4626525 0.10165085
5.4630926 0.097897237
5.4635327 0.094238789
5.4639728 0.090675616
5.4644129 0.087207824
5.464853 0.083835522
5.4652931 0.080558819
5.4657331 0.077377822
5.4661732 0.07429264
5.4666133 0.071303381
5.4670534 0.068410154
5.4674935 0.065613065
5.4679336 0.062912225
5.4683737 0.06030774
5.4688138 0.05779972
5.4692539 0.055388271
5.4696939 0.053073504
5.470134 0.050855524
5.4705741 0.048734442
5.4710142 0.046710365
5.4714543 0.044783402
5.4718944 0.042953659
5.4723345 0.041184088
5.4727746 0.039440271
5.4732146 0.037725054
5.4736547 0.036041286
5.4740948 0.034391815
5.4745349 0.032779489
5.474975 0.031207157
5.4754151 0.029677666
5.4758552 0.028193864
5.4762953 0.026758601
5.4767353 0.025374723
5.4771754 0.024045079
5.4776155 0.022772518
5.4780556 0.021559886
5.4784957 0.020410033
5.4789358 0.019325807
5.4793759 0.018310055
5.479816 0.017365625
5.4802561 0.016495367
5.4806961 0.015702128
5.4811362 0.014988755
5.4815763 0.014328098
5.4820164 0.013670906
5.4824565 0.013018279
5.4828966 0.012372205
5.4833367 0.011734673
5.4837768 0.011107671
5.4842168 0.010493188
5.4846569 0.0098932124
5.485097 0.0093097333
5.4855371 0.0087447392
5.4859772 0.0082002187
5.4864173 0.0076781605
5.4868574 0.0071805532
5.4872975 0.0067093854
5.4877375 0.0062666459
5.4881776 0.0058543232
5.4886177 0.0054744061
5.4890578 0.0051288831
5.4894979 0.0048197429
5.489938 0.0045489742
5.4903781 0.0043185657
5.4908182 0.0041195077
5.4912583 0.0039211462
5.4916983 0.003722289
5.4921384 0.0035237862
5.4925785 0.003326488
5.4930186 0.0031312444
5.4934587 0.0029389057
5.4938988 0.0027503218
5.4943389 0.002566343
5.494779 0.0023878193
5.495219 0.0022156009
5.4956591 0.0020505379
5.4960992 0.0018934805
5.4965393 0.0017452786
5.4969794 0.0016067826
5.4974195 0.0014788424
5.4978596 0.0013623082
5.4982997 0.0012580302
5.4987397 0.0011668584
5.4991798 0.001089643
5.4996199 0.0010272341
5.50006 0.00097793537
5.5005001 0.00092955594
5.5009402 0.00088060907
5.5013803 0.0008313573
5.5018204 0.00078206317
5.5022605 0.00073298922
5.5027005 0.000684398
5.5031406 0.00063655205
5.5035807 0.00058971392
5.5040208 0.00054414614
5.5044609 0.00050011125
5.504901 0.0004578718
5.5053411 0.00041769034
5.5057812 0.0003798294
5.5062212 0.00034455153
5.5066613 0.00031211927
5.5071014 0.00028279516
5.5075415 0.00025684175
5.5079816 0.00023452158
5.5084217 0.00021609718
5.5088618 0.00020183111
5.5093019 0.00019160861
5.5097419 0.00018201534
5.510182 0.00017222393
5.5106221 0.00016229641
5.5110622 0.00015229477
5.5115023 0.00014228101
5.5119424 0.00013231715
5.5123825 0.00012246518
5.5128226 0.00011278711
5.5132627 0.00010334494
5.5137027 9.4200681e-05
5.5141428 8.5416333e-05
5.5145829 7.7053902e-05
5.515023 6.9175392e-05
5.5154631 6.1842807e-05
5.5159032 5.5118151e-05
5.5163433 4.9063429e-05
5.5167834 4.3740645e-05
5.5172234 3.9211804e-05
5.5176635 3.553891e-05
5.5181036 3.2783967e-05
5.5185437 3.0977516e-05
5.5189838 2.9424228e-05
5.5194239 2.7825637e-05
5.519864 2.6193237e-05
5.5203041 2.4538521e-05
5.5207441 2.2872985e-05
5.5211842 2.1208123e-05
5.5216243 1.9555428e-05
5.5220644 1.7926394e-05
5.5225045 1.6332516e-05
5.5229446 1.4785289e-05
5.5233847 1.3296205e-05
5.5238248 1.187676e-05
5.5242649 1.0538447e-05
5.5247049 9.2927599e-06
5.525145 8.151194e-06
5.5255851 7.1252429e-06
5.5260252 6.2264007e-06
5.5264653 5.4661616e-06
5.5269054 4.8560198e-06
5.5273455 4.4074693e-06
5.5277856 4.1313e-06
5.5282256 3.9252879e-06
5.5286657 3.7115991e-06
5.5291058 3.4919333e-06
5.5295459 3.2679898e-06
5.529986 3.0414682e-06
5.5304261 2.814068e-06
5.5308662 2.5874887e-06
5.5313063 2.3634297e-06
5.5317463 2.1435907e-06
5.5321864 1.929671e-06
5.5326265 1.7233702e-06
5.5330666 1.5263877e-06
5.5335067 1.3404231e-06
5.5339468 1.1671759e-06
5.5343869 1.0083455e-06
5.534827 8.6563153e-07
5.5352671 7.4073338e-07
5.5357071 6.3535058e-07
5.5361472 5.5118264e-07
5.5365873 4.8992905e-07
5.5370274 4.532893e-07
5.5374675 4.3074325e-07
5.5379076 4.0725135e-07
5.5383477 3.8295373e-07
5.5387878 3.5805292e-07
5.5392278 3.3275142e-07
5.5396679 3.0725176e-07
5.540108 2.8175647e-07
5.5405481 2.5646806e-07
5.5409882 2.3158906e-07
5.5414283 2.0732197e-07
5.5418684 1.8386934e-07
5.5423085 1.6143366e-07
5.5427485 1.4021747e-07
5.5431886 1.2042329e-07
5.5436287 1.0225363e-07
5.5440688 8.5911025e-08
5.5445089 7.1597982e-08
5.544949 5.9517027e-08
5.5453891 4.987068e-08
5.5458292 4.2861461e-08
5.5462693 3.8691891e-08
5.5467093 3.6570606e-08
5.5471494 3.4411475e-08
5.5475895 3.2158505e-08
5.5480296 2.9833155e-08
5.5484697 2.7456884e-08
5.5489098 2.5051152e-08
5.5493499 2.2637419e-08
5.54979 2.0237144e-08
5.55023 1.7871787e-08
5.5506701 1.5562807e-08
5.5511102 1.3331665e-08
5.5515503 1.119982e-08
5.5519904 9.188731e-09
5.5524305 7.3198583e-09
5.5528706 5.6146614e-09
5.5533107 4.0945999e-09
5.5537508 2.7811334e-09
5.5541908 1.6957217e-09
5.5546309 8.598242e-10
5.555071 2.9490068e-10
5.5555111 2.2410757e-11
5.5559512 0
5.5563913 0
5.5568314 0
5.5572715 0
5.5577115 0
5.5581516 0
5.5585917 0
5.5590318 0
5.5594719 0
5.559912 0
5.5603521 0
5.5607922 0
5.5612322 0
5.5616723 0
5.5621124 0
5.5625525 0
5.5629926 0
5.5634327 0
5.5638728 0
5.5643129 0
5.564753 0
5.565193 0
5.5656331 0
5.5660732 0
5.5665133 0
5.5669534 0
5.5673935 0
5.5678336 0
5.5682737 0
5.5687137 0
5.5691538 0
5.5695939 0
5.570034 0
5.5704741 0
5.5709142 0
5.5713543 0
5.5717944 0
5.5722344 0
5.5726745 0
5.5731146 0
5.5735547 0
5.5739948 0
5.5744349 0
5.574875 0
5.5753151 0
5.5757552 0
5.5761952 0
5.5766353 0
5.5770754 0
5.5775155 0
5.5779556 0
5.5783957 0
5.5788358 0
5.5792759 0
5.5797159 0
5.580156 0
5.5805961 0
5.5810362 0
5.5814763 0
5.5819164 0
5.5823565 0
5.5827966 0
5.5832366 0
5.5836767 0
5.5841168 0
5.5845569 0
5.584997 0
5.5854371 0
5.5858772 0
5.5863173 0
5.5867574 0
5.5871974 0
5.5876375 0
5.5880776 0
5.5885177 0
5.5889578 0
5.5893979 0
5.589838 0
5.5902781 0
5.5907181 0
5.5911582 0
5.5915983 0
5.5920384 0
5.5924785 0
5.5929186 0
5.5933587 0
5.5937988 0
5.5942388 0
5.5946789 0
5.595119 0
5.5955591 0
5.5959992 0
5.5964393 0
5.5968794 0
5.5973195 0
5.5977596 0
5.5981996 0
5.5986397 0
5.5990798 0
5.5995199 0
5.59996 0
5.6004001 0
5.6008402 0
5.6012803 0
5.6017203 0
5.6021604 0
5.6026005 1.9606383e-11
5.6030406 8.9605931e-11
5.6034807 2.0689699e-10
5.6039208 3.6784735e-10
5.6043609 5.6882479e-10
5.604801 8.061971e-10
5.605241 1.0763321e-09
5.6056811 1.3755975e-09
5.6061212 1.7003611e-09
5.6065613 2.0469907e-09
5.6070014 2.4118541e-09
5.6074415 2.7913191e-09
5.6078816 3.1817535e-09
5.6083217 3.579525e-09
5.6087618 3.9810014e-09
5.6092018 4.3825506e-09
5.6096419 4.7805402e-09
5.610082 5.1713381e-09
5.6105221 5.5513121e-09
5.6109622 5.91683e-09
5.6114023 6.2642595e-09
5.6118424 6.7644775e-09
5.6122825 7.8902253e-09
5.6127225 9.6269406e-09
5.6131626 1.1928968e-08
5.6136027 1.4750653e-08
5.6140428 1.804634e-08
5.6144829 2.1770375e-08
5.614923 2.5877101e-08
5.6153631 3.0320865e-08
5.6158032 3.505601e-08
5.6162432 4.0036882e-08
5.6166833 4.5217827e-08
5.6171234 5.0553188e-08
5.6175635 5.599731e-08
5.6180036 6.1504539e-08
5.6184437 6.702922e-08
5.6188838 7.2525698e-08
5.6193239 7.7948316e-08
5.619764 8.3251421e-08
5.620204 8.8389358e-08
5.6206441 9.331647e-08
5.6210842 9.9050508e-08
5.6215243 1.1059034e-07
5.6219644 1.2820524e-07
5.6224045 1.5145457e-07
5.6228446 1.7989767e-07
5.6232847 2.1309391e-07
5.6237247 2.5060264e-07
5.6241648 2.9198322e-07
5.6246049 3.36795e-07
5.625045 3.8459733e-07
5.6254851 4.3494958e-07
5.6259252 4.8741109e-07
5.6263653 5.4154122e-07
5.6268054 5.9689933e-07
5.6272454 6.5304477e-07
5.6276855 7.095369e-07
5.6281256 7.6593506e-07
5.6285657 8.2179863e-07
5.6290058 8.7668695e-07
5.6294459 9.3015937e-07
5.629886 9.8177526e-07
5.6303261 1.03555e-06
5.6307662 1.1312777e-06
5.6312062 1.275745e-06
5.6316463 1.4655401e-06
5.6320864 1.6972511e-06
5.6325265 1.9674661e-06
5.6329666 2.2727732e-06
5.6334067 2.6097605e-06
5.6338468 2.9750161e-06
5.6342869 3.3651281e-06
5.6347269 3.7766847e-06
5.635167 4.2062739e-06
5.6356071 4.6504839e-06
5.6360472 5.1059027e-06
5.6364873 5.5691185e-06
5.6369274 6.0367194e-06
5.6373675 6.5052934e-06
5.6378076 6.9714288e-06
5.6382476 7.4317135e-06
5.6386877 7.8827357e-06
5.6391278 8.3210836e-06
5.6395679 8.7544275e-06
5.640008 9.4230499e-06
5.6404481 1.0409777e-05
5.6408882 1.1693276e-05
5.6413283 1.3252216e-05
5.6417684 1.5065265e-05
5.6422084 1.7111092e-05
5.6426485 1.9368363e-05
5.6430886 2.1815748e-05
5.6435287 2.4431914e-05
5.6439688 2.7195531e-05
5.6444089 3.0085265e-05
5.644849 3.3079785e-05
5.6452891 3.615776e-05
5.6457291 3.9297857e-05
5.6461692 4.2478745e-05
5.6466093 4.5679091e-05
5.6470494 4.8877565e-05
5.6474895 5.2052833e-05
5.6479296 5.5183565e-05
5.6483697 5.8248428e-05
5.6488098 6.1234177e-05
5.6492498 6.5203725e-05
5.6496899 7.0838939e-05
5.65013 7.8034009e-05
5.6505701 8.6683127e-05
5.6510102 9.6680484e-05
5.6514503 0.00010792027
5.6518904 0.00012029668
5.6523305 0.00013370389
5.6527706 0.00014803611
5.6532106 0.00016318752
5.6536507 0.00017905232
5.6540908 0.00019552468
5.6545309 0.00021249881
5.654971 0.0002298689
5.6554111 0.00024752914
5.6558512 0.00026537371
5.6562913 0.00028329681
5.6567313 0.00030119262
5.6571714 0.00031895535
5.6576115 0.00033647918
5.6580516 0.0003536583
5.6584917 0.0003737756
5.6589318 0.00040080218
5.6593719 0.00043434292
5.659812 0.00047398874
5.6602521 0.00051933054
5.6606921 0.00056995925
5.6611322 0.00062546578
5.6615723 0.00068544103
5.6620124 0.00074947592
5.6624525 0.00081716137
5.6628926 0.00088808828
5.6633327 0.00096184758
5.6637728 0.0010380302
5.6642128 0.001116227
5.6646529 0.0011960289
5.665093 0.0012770268
5.6655331 0.0013588117
5.6659732 0.0014409745
5.6664133 0.001523106
5.6668534 0.0016047972
5.6672935 0.001685639
5.6677335 0.0017728202
5.6681736 0.0018818701
5.6686137 0.0020121568
5.6690538 0.002162489
5.6694939 0.0023316754
5.669934 0.0025185246
5.6703741 0.0027218454
5.6708142 0.0029404465
5.6712543 0.0031731364
5.6716943 0.003418724
5.6721344 0.0036760178
5.6725745 0.0039438266
5.6730146 0.0042209591
5.6734547 0.0045062239
5.6738948 0.0047984297
5.6743349 0.0050963852
5.674775 0.0053988991
5.675215 0.00570478
5.6756551 0.0060128368
5.6760952 0.0063218779
5.6765353 0.0066307122
5.6769754 0.0069497372
5.6774155 0.007319637
5.6778556 0.0077419264
5.6782957 0.0082141834
5.6787357 0.0087339858
5.6791758 0.0092989116
5.6796159 0.0099065387
5.680056 0.010554445
5.6804961 0.011240208
5.6809362 0.011961407
5.6813763 0.012715618
5.6818164 0.01350042
5.6822565 0.014313391
5.6826965 0.015152109
5.6831366 0.016014151
5.6835767 0.016897095
5.6840168 0.01779852
5.6844569 0.018716003
5.684897 0.019647123
5.6853371 0.020589456
5.6857772 0.021540582
5.6862172 0.022508386
5.6866573 0.02355747
5.6870974 0.024697373
5.6875375 0.02592553
5.6879776 0.027239377
5.6884177 0.028636347
5.6888578 0.030113876
5.6892979 0.031669398
5.6897379 0.033300348
5.690178 0.035004162
5.6906181 0.036778273
5.6910582 0.038620117
5.6914983 0.040527129
5.6919384 0.042496744
5.6923785 0.044526395
5.6928186 0.046613519
5.6932587 0.048755549
5.6936987 0.050949921
5.6941388 0.05319407
5.6945789 0.05548543
5.695019 0.057821436
5.6954591 0.060201653
5.6958992 0.062653713
5.6963393 0.065189049
5.6967794 0.067810515
5.6972194 0.07052097
5.6976595 0.073323267
5.6980996 0.076220265
5.6985397 0.079214817
5.6989798 0.082309781
5.6994199 0.085508012
5.69986 0.088812367
5.7003001 0.092225702
5.7007401 0.095750872
5.7011802 0.099390733
5.7016203 0.10314814
5.7020604 0.10702595
5.7025005 0.11102703
5.7029406 0.11515422
5.7033807 0.11941037
5.7038208 0.12379836
5.7042609 0.12832103
5.7047009 0.1329801
5.705141 0.13772767
5.7055811 0.14253583
5.7060212 0.14740253
5.7064613 0.15232571
5.7069014 0.15730333
5.7073415 0.16233333
5.7077816 0.16741364
5.7082216 0.17254223
5.7086617 0.17771704
5.7091018 0.18293601
5.7095419 0.18819708
5.709982 0.19349822
5.7104221 0.19883735
5.7108622 0.20421244
5.7113023 0.20962142
5.7117423 0.21506224
5.7121824 0.22053284
5.7126225 0.22603118
5.7130626 0.23155521
5.7135027 0.23710285
5.7139428 0.24267209
5.7143829 0.24829292
5.714823 0.2539892
5.7152631 0.25975339
5.7157031 0.26557796
5.7161432 0.27145537
5.7165833 0.27737809
5.7170234 0.28333857
5.7174635 0.28932927
5.7179036 0.29534267
5.7183437 0.30137122
5.7187838 0.30740739
5.7192238 0.31344363
5.7196639 0.31947242
5.720104 0.32548622
5.7205441 0.33147748
5.7209842 0.33743867
5.7214243 0.34336226
5.7218644 0.3492407
5.7223045 0.35506646
5.7227445 0.360832
5.7231846 0.36652979
5.7236247 0.37212469
5.7240648 0.37757074
5.7245049 0.38287119
5.724945 0.38803001
5.7253851 0.39305112
5.7258252 0.39793848
5.7262653 0.40269603
5.7267053 0.40732771
5.7271454 0.41183749
5.7275855 0.41622928
5.7280256 0.42050706
5.7284657 0.42467475
5.7289058 0.42873631
5.7293459 0.43269568
5.729786 0.43655681
5.730226 0.44032364
5.7306661 0.44400011
5.7311062 0.44759018
5.7315463 0.45109779
5.7319864 0.45452688
5.7324265 0.45788141
5.7328666 0.46111537
5.7333067 0.46409331
5.7337467 0.46680952
5.7341868 0.46926642
5.7346269 0.47146641
5.735067 0.47341189
5.7355071 0.47510527
5.7359472 0.47654897
5.7363873 0.47774538
5.7368274 0.47869691
5.7372675 0.47940597
5.7377075 0.47987497
5.7381476 0.48010631
5.7385877 0.48010241
5.7390278 0.47986565
5.7394679 0.47939846
5.739908 0.47870324
5.7403481 0.4777824
5.7407882 0.47663834
5.7412282 0.47527347
5.7416683 0.4736902
5.7421084 0.47191199
5.7425485 0.47003653
5.7429886 0.46806745
5.7434287 0.46599497
5.7438688 0.46380931
5.7443089 0.46150068
5.7447489 0.45905932
5.745189 0.45647544
5.7456291 0.45373925
5.7460692 0.45084099
5.7465093 0.44777086
5.7469494 0.4445191
5.7473895 0.44107592
5.7478296 0.43743154
5.7482697 0.43357619
5.7487097 0.42950008
5.7491498 0.42519343
5.7495899 0.42064647
5.75003 0.41584941
5.7504701 0.41079248
5.7509102 0.40546589
5.7513503 0.39988274
5.7517904 0.39424118
5.7522304 0.38859003
5.7526705 0.38293035
5.7531106 0.37726319
5.7535507 0.3715896
5.7539908 0.36591063
5.7544309 0.36022734
5.754871 0.35454076
5.7553111 0.34885196
5.7557512 0.34316199
5.7561912 0.33747189
5.7566313 0.33178272
5.7570714 0.32609553
5.7575115 0.32041137
5.7579516 0.31473129
5.7583917 0.30905635
5.7588318 0.30338759
5.7592719 0.29772607
5.7597119 0.29207283
5.760152 0.28642893
5.7605921 0.28079506
5.7610322 0.27516446
5.7614723 0.26953446
5.7619124 0.26390543
5.7623525 0.2582777
5.7627926 0.25265164
5.7632326 0.24702758
5.7636727 0.24140589
5.7641128 0.23578691
5.7645529 0.230171
5.764993 0.2245585
5.7654331 0.21894977
5.7658732 0.21334515
5.7663133 0.207745
5.7667534 0.20214967
5.7671934 0.19655951
5.7676335 0.19097486
5.7680736 0.18539609
5.7685137 0.17982354
5.7689538 0.17425756
5.7693939 0.1686985
5.769834 0.16314772
5.7702741 0.15772213
5.7707141 0.15249577
5.7711542 0.14746028
5.7715943 0.14260729
5.7720344 0.13792841
5.7724745 0.13341527
5.7729146 0.1290595
5.7733547 0.12485273
5.7737948 0.12078658
5.7742348 0.11685267
5.7746749 0.11304264
5.775115 0.1093481
5.7755551 0.10576069
5.7759952 0.10227203
5.7764353 0.098873743
5.7768754 0.095557458
5.7773155 0.0923148
5.7777556 0.089137395
5.7781956 0.086016868
5.7786357 0.082944846
5.7790758 0.079912954
5.7795159 0.076946579
5.779956 0.074083329
5.7803961 0.071322224
5.7808362 0.068662179
5.7812763 0.066102112
5.7817163 0.06364094
5.7821564 0.061277581
5.7825965 0.05901095
5.7830366 0.056839966
5.7834767 0.054763546
5.7839168 0.052780605
5.7843569 0.050890063
5.784797 0.049090835
5.785237 0.047381839
5.7856771 0.045761992
5.7861172 0.044230211
5.7865573 0.042785412
5.7869974 0.041426514
5.7874375 0.040152434
5.7878776 0.038962087
5.7883177 0.037854392
5.7887578 0.036826839
5.7891978 0.035875907
5.7896379 0.035001448
5.790078 0.034203416
5.7905181 0.033481765
5.7909582 0.032836449
5.7913983 0.032267422
5.7918384 0.031774639
5.7922785 0.031358053
5.7927185 0.031017619
5.7931586 0.03075329
5.7935987 0.030565022
5.7940388 0.030452767
5.7944789 0.030416481
5.794919 0.030456117
5.7953591 0.030571629
5.7957992 0.030762972
5.7962392 0.0310301
5.7966793 0.031372967
5.7971194 0.031791526
5.7975595 0.032285732
5.7979996 0.032856837
5.7984397 0.033509597
5.7988798 0.034244761
5.7993199 0.035062679
5.79976 0.035963698
5.8002 0.036948164
5.8006401 0.038016427
5.8010802 0.039168833
5.8015203 0.04040573
5.8019604 0.041727467
5.8024005 0.04313439
5.8028406 0.044626848
5.8032807 0.046205187
5.8037207 0.047869757
5.8041608 0.049620904
5.8046009 0.051458976
5.805041 0.053384321
5.8054811 0.055397286
5.8059212 0.05749822
5.8063613 0.059687469
5.8068014 0.061965382
5.8072414 0.064329764
5.8076815 0.066766322
5.8081216 0.069276262
5.8085617 0.071863776
5.8090018 0.074533056
5.8094419 0.077288291
5.809882 0.080133674
5.8103221 0.083073395
5.8107622 0.086111645
5.8112022 0.089252615
5.8116423 0.092500497
5.8120824 0.095859481
5.8125225 0.099333757
5.8129626 0.10292752
5.8134027 0.10664495
5.8138428 0.11049026
5.8142829 0.11446762
5.8147229 0.11858122
5.815163 0.12283527
5.8156031 0.12723395
5.8160432 0.13178145
5.8164833 0.13647646
5.8169234 0.14125079
5.8173635 0.14608224
5.8178036 0.15096999
5.8182436 0.1559132
5.8186837 0.16091103
5.8191238 0.16596263
5.8195639 0.17106719
5.820004 0.17622386
5.8204441 0.18143179
5.8208842 0.18669017
5.8213243 0.19199814
5.8217644 0.19735488
5.8222044 0.20275954
5.8226445 0.20821129
5.8230846 0.2137093
5.8235247 0.21925272
5.8239648 0.22484071
5.8244049 0.23047245
5.824845 0.2361471
5.8252851 0.24186381
5.8257251 0.24762247
5.8261652 0.25344905
5.8266053 0.25935127
5.8270454 0.26532131
5.8274855 0.2713513
5.8279256 0.27743343
5.8283657 0.28355983
5.8288058 0.28972269
5.8292458 0.29591414
5.8296859 0.30212636
5.830126 0.30835151
5.8305661 0.31458173
5.8310062 0.3208092
5.8314463 0.32702607
5.8318864 0.33322451
5.8323265 0.33939667
5.8327666 0.3455347
5.8332066 0.35163078
5.8336467 0.35767707
5.8340868 0.36366571
5.8345269 0.36958887
5.834967 0.37543871
5.8354071 0.38120432
5.8358472 0.38688062
5.8362873 0.39246778
5.8367273 0.39796598
5.8371674 0.40337542
5.8376075 0.40869629
5.8380476 0.41392875
5.8384877 0.41907301
5.8389278 0.42412924
5.8393679 0.42909764
5.839808 0.43397838
5.840248 0.43877166
5.8406881 0.44347765
5.8411282 0.44809654
5.8415683 0.45262853
5.8420084 0.45707379
5.8424485 0.46143251
5.8428886 0.46570487
5.8433287 0.46989106
5.8437688 0.47399128
5.8442088 0.47800569
5.8446489 0.48190872
5.845089 0.48565753
5.8455291 0.4892484
5.8459692 0.49267812
5.8464093 0.4959435
5.8468494 0.49904134
5.8472895 0.50196845
5.8477295 0.50472161
5.8481696 0.50729765
5.8486097 0.50969335
5.8490498 0.51190553
5.8494899 0.51393098
5.84993 0.5157665
5.8503701 0.5174089
5.8508102 0.51885498
5.8512503 0.52010154
5.8516903 0.52114539
5.8521304 0.52198331
5.8525705 0.52261213
5.8530106 0.52302863
5.8534507 0.52322963
5.8538908 0.52326017
5.8543309 0.5232495
5.854771 0.52320526
5.855211 0.52312782
5.8556511 0.52301753
5.8560912 0.52287477
5.8565313 0.5226999
5.8569714 0.5224933
5.8574115 0.52225532
5.8578516 0.52198633
5.8582917 0.52168671
5.8587317 0.52135682
5.8591718 0.52099702
5.8596119 0.52060769
5.860052 0.52018919
5.8604921 0.51974188
5.8609322 0.51926614
5.8613723 0.51876233
5.8618124 0.51823081
5.8622525 0.51767197
5.8626925 0.51708615
5.8631326 0.51646616
5.8635727 0.51578071
5.8640128 0.51503397
5.8644529 0.51423474
5.864893 0.51339187
5.8653331 0.51251416
5.8657732 0.51161046
5.8662132 0.51068957
5.8666533 0.50976033
5.8670934 0.50883156
5.8675335 0.50791209
5.8679736 0.50701073
5.8684137 0.50613632
5.8688538 0.50529768
5.8692939 0.50450363
5.8697339 0.503763
5.870174 0.50308461
5.8706141 0.50247728
5.8710542 0.50194985
5.8714943 0.50151113
5.8719344 0.50116996
5.8723745 0.50093283
5.8728146 0.50078409
5.8732547 0.50071505
5.8736947 0.50072087
5.8741348 0.5007967
5.8745749 0.50093771
5.875015 0.50113905
5.8754551 0.50139586
5.8758952 0.50170331
5.8763353 0.50205654
5.8767754 0.50245072
5.8772154 0.502881
5.8776555 0.50334253
5.8780956 0.50383047
5.8785357 0.50433997
5.8789758 0.50486619
5.8794159 0.50540427
5.879856 0.50594938
5.8802961 0.50649667
5.8807361 0.5070413
5.8811762 0.50757841
5.8816163 0.50810621
5.8820564 0.50868181
5.8824965 0.50932329
5.8829366 0.51002381
5.8833767 0.51077655
5.8838168 0.51157469
5.8842569 0.51241139
5.8846969 0.51327984
5.885137 0.5141732
5.8855771 0.51508466
5.8860172 0.51600737
5.8864573 0.51693452
5.8868974 0.51785928
5.8873375 0.51877482
5.8877776 0.51967432
5.8882176 0.52055095
5.8886577 0.52139788
5.8890978 0.52220828
5.8895379 0.52297534
5.889978 0.52369222
5.8904181 0.52435209
5.8908582 0.52494782
5.8912983 0.52544146
5.8917383 0.5258103
5.8921784 0.52605427
5.8926185 0.52617331
5.8930586 0.52616735
5.8934987 0.52603631
5.8939388 0.52578014
5.8943789 0.52539877
5.894819 0.52489213
5.8952591 0.52426016
5.8956991 0.52350278
5.8961392 0.52261994
5.8965793 0.52161156
5.8970194 0.52047758
5.8974595 0.51921793
5.8978996 0.51783254
5.8983397 0.51632135
5.8987798 0.5146843
5.8992198 0.5129213
5.8996599 0.51103231
5.9001 0.50901725
5.9005401 0.50686624
5.9009802 0.5045692
5.9014203 0.50212868
5.9018604 0.49954724
5.9023005 0.49682746
5.9027405 0.4939719
5.9031806 0.49098315
5.9036207 0.48786375
5.9040608 0.4846163
5.9045009 0.48124335
5.904941 0.47774747
5.9053811 0.47413125
5.9058212 0.47039724
5.9062613 0.46654801
5.9067013 0.46258614
5.9071414 0.4585142
5.9075815 0.45433476
5.9080216 0.45005038
5.9084617 0.44566364
5.9089018 0.4411771
5.9093419 0.43659334
5.909782 0.43191014
5.910222 0.42712429
5.9106621 0.4222455
5.9111022 0.4172838
5.9115423 0.41224925
5.9119824 0.40715186
5.9124225 0.40200169
5.9128626 0.39680878
5.9133027 0.39158316
5.9137427 0.38633488
5.9141828 0.38107397
5.9146229 0.37581048
5.915063 0.37055445
5.9155031 0.36531591
5.9159432 0.3601049
5.9163833 0.35493147
5.9168234 0.34980566
5.9172635 0.3447375
5.9177035 0.33973703
5.9181436 0.3348143
5.9185837 0.32997935
5.9190238 0.32523332
5.9194639 0.32055081
5.919904 0.31592941
5.9203441 0.31136915
5.9207842 0.30687003
5.9212242 0.30243208
5.9216643 0.29805533
5.9221044 0.2937398
5.9225445 0.28948549
5.9229846 0.28529245
5.9234247 0.28116068
5.9238648 0.27709021
5.9243049 0.27308106
5.9247449 0.26913325
5.925185 0.2652468
5.9256251 0.26142174
5.9260652 0.25765808
5.9265053 0.25395584
5.9269454 0.25031505
5.9273855 0.24673573
5.9278256 0.2432179
5.9282657 0.23978909
5.9287057 0.23661575
5.9291458 0.23372074
5.9295859 0.2310979
5.930026 0.22874107
5.9304661 0.22664409
5.9309062 0.22480083
5.9313463 0.22320512
5.9317864 0.22185081
5.9322264 0.22073174
5.9326665 0.21984177
5.9331066 0.21917473
5.9335467 0.21872448
5.9339868 0.21848486
5.9344269 0.21844971
5.934867 0.21861289
5.9353071 0.21896824
5.9357471 0.21950961
5.9361872 0.22023084
5.9366273 0.22112578
5.9370674 0.22218827
5.9375075 0.22340898
5.9379476 0.22474676
5.9383877 0.22619769
5.9388278 0.22777075
5.9392679 0.22947488
5.9397079 0.23131908
5.940148 0.2333123
5.9405881 0.2354635
5.9410282 0.23778167
5.9414683 0.24027577
5.9419084 0.24295476
5.9423485 0.24582761
5.9427886 0.2489033
5.9432286 0.25219078
5.9436687 0.25569904
5.9441088 0.25943703
5.9445489 0.26341372
5.944989 0.26763809
5.9454291 0.2721191
5.9458692 0.27686571
5.9463093 0.28188691
5.9467493 0.28718693
5.9471894 0.29259687
5.9476295 0.29802876
5.9480696 0.30348269
5.9485097 0.30895876
5.9489498 0.31445708
5.9493899 0.31997774
5.94983 0.32552085
5.9502701 0.33108651
5.9507101 0.33667482
5.9511502 0.34228588
5.9515903 0.34791978
5.9520304 0.35357664
5.9524705 0.35925656
5.9529106 0.36495962
5.9533507 0.37068595
5.9537908 0.37643563
5.9542308 0.38220876
5.9546709 0.38800546
5.955111 0.39382581
5.9555511 0.39966992
5.9559912 0.40553791
5.9564313 0.41144281
5.9568714 0.4173923
5.9573115 0.42338113
5.9577516 0.42940401
5.9581916 0.43545569
5.9586317 0.4415309
5.9590718 0.44762436
5.9595119 0.45373081
5.959952 0.45984497
5.9603921 0.46596158
5.9608322 0.47207536
5.9612723 0.47818106
5.9617123 0.48427339
5.9621524 0.4903471
5.9625925 0.4963969
5.9630326 0.50241754
5.9634727 0.50840375
5.9639128 0.51435024
5.9643529 0.52025176
5.964793 0.52610304
5.965233 0.5318988
5.9656731 0.5376109
5.9661132 0.54320229
5.9665533 0.54867361
5.9669934 0.55402593
5.9674335 0.55926031
5.9678736 0.56437783
5.9683137 0.56937956
5.9687538 0.57426656
5.9691938 0.5790399
5.9696339 0.58370065
5.970074 0.58824988
5.9705141 0.59268866
5.9709542 0.59701805
5.9713943 0.60123913
5.9718344 0.60535296
5.9722745 0.60936062
5.9727145 0.61326317
5.9731546 0.61706168
5.9735947 0.62075721
5.9740348 0.62435085
5.9744749 0.62784365
5.974915 0.63124831
5.9753551 0.63459547
5.9757952 0.63788556
5.9762352 0.64111731
5.9766753 0.6442895
5.9771154 0.64740087
5.9775555 0.65045017
5.9779956 0.65343616
5.9784357 0.6563576
5.9788758 0.65921323
5.9793159 0.66200181
5.979756 0.6647221
5.980196 0.66737285
5.9806361 0.66995281
5.9810762 0.67246073
5.9815163 0.67489538
5.9819564 0.6772555
5.9823965 0.67953984
5.9828366 0.68174717
5.9832767 0.68387623
5.9837167 0.68592578
5.9841568 0.6879029
5.9845969 0.6898457
5.985037 0.69176166
5.9854771 0.69365384
5.9859172 0.69552528
5.9863573 0.69737903
5.9867974 0.69921813
5.9872374 0.70104565
5.9876775 0.70286463
5.9881176 0.70467811
5.9885577 0.70648915
5.9889978 0.70830079
5.9894379 0.71011609
5.989878 0.71193808
5.9903181 0.71376983
5.9907582 0.71561438
5.9911982 0.71747478
5.9916383 0.71935407
5.9920784 0.72125531
5.9925185 0.72318155
5.9929586 0.72513583
5.9933987 0.72711898
5.9938388 0.72911458
5.9942789 0.7311192
5.9947189 0.73313347
5.995159 0.73515801
5.9955991 0.73719343
5.9960392 0.73924035
5.9964793 0.7412994
5.9969194 0.7433712
5.9973595 0.74545636
5.9977996 0.74755551
5.9982396 0.74966927
5.9986797 0.75179825
5.9991198 0.75394309
5.9995599 0.75610438
6 0.75828277
