# Supplementary material for: Structural motifs of gold cluster anions with 17 to 69 atoms
Source: Nat Commun. 2026 Apr 10;17:5099. doi: 10.1038/s41467-026-71649-9 (PMC13246909; doi:10.1038/s41467-026-71649-9)
Supplement: Supplementary file 5 — Source Data [file 41467_2026_71649_MOESM5_ESM.zip › Figure2/51_exp.dat]

3.8 0
3.8004401 0
3.8008802 0
3.8013203 0
3.8017604 0
3.8022004 0
3.8026405 0
3.8030806 0
3.8035207 0
3.8039608 0
3.8044009 0
3.804841 0
3.8052811 0
3.8057211 0
3.8061612 0
3.8066013 0
3.8070414 0
3.8074815 0
3.8079216 0
3.8083617 0
3.8088018 0
3.8092418 0
3.8096819 0
3.810122 0
3.8105621 0
3.8110022 0
3.8114423 0
3.8118824 0
3.8123225 0
3.8127626 0
3.8132026 0
3.8136427 0
3.8140828 0
3.8145229 0
3.814963 0
3.8154031 0
3.8158432 0
3.8162833 0
3.8167233 0
3.8171634 0
3.8176035 0
3.8180436 0
3.8184837 0
3.8189238 0
3.8193639 0
3.819804 0
3.820244 0
3.8206841 0
3.8211242 0
3.8215643 0
3.8220044 0
3.8224445 0
3.8228846 0
3.8233247 0
3.8237648 0
3.8242048 0
3.8246449 0
3.825085 0
3.8255251 0
3.8259652 0
3.8264053 0
3.8268454 0
3.8272855 0
3.8277255 0
3.8281656 0
3.8286057 0
3.8290458 0
3.8294859 0
3.829926 0
3.8303661 0
3.8308062 0
3.8312462 0
3.8316863 0
3.8321264 0
3.8325665 0
3.8330066 0
3.8334467 0
3.8338868 0
3.8343269 0
3.834767 0
3.835207 0
3.8356471 0
3.8360872 0
3.8365273 0
3.8369674 0
3.8374075 0
3.8378476 0
3.8382877 0
3.8387277 0
3.8391678 0
3.8396079 0
3.840048 0
3.8404881 0
3.8409282 0
3.8413683 0
3.8418084 0
3.8422484 0
3.8426885 0
3.8431286 0
3.8435687 0
3.8440088 0
3.8444489 0
3.844889 0
3.8453291 0
3.8457692 0
3.8462092 0
3.8466493 0
3.8470894 0
3.8475295 0
3.8479696 0
3.8484097 0
3.8488498 0
3.8492899 0
3.8497299 0
3.85017 0
3.8506101 0
3.8510502 0
3.8514903 0
3.8519304 0
3.8523705 0
3.8528106 0
3.8532507 0
3.8536907 0
3.8541308 0
3.8545709 0
3.855011 0
3.8554511 0
3.8558912 0
3.8563313 0
3.8567714 0
3.8572114 0
3.8576515 0
3.8580916 0
3.8585317 0
3.8589718 0
3.8594119 0
3.859852 0
3.8602921 3.3122765e-06
3.8607321 1.9871701e-05
3.8611722 4.8522117e-05
3.8616123 8.721788e-05
3.8620524 0.00013391335
3.8624925 0.00018656288
3.8629326 0.00024312082
3.8633727 0.00030154155
3.8638128 0.0003597794
3.8642529 0.00041578874
3.8646929 0.00046752393
3.865133 0.00051364717
3.8655731 0.00056312769
3.8660132 0.00061769132
3.8664533 0.00067529243
3.8668934 0.00073388536
3.8673335 0.00079142448
3.8677736 0.00084586413
3.8682136 0.00089515869
3.8686537 0.0009372625
3.8690938 0.00097012992
3.8695339 0.00099171531
3.869974 0.00099997302
3.8704141 0.001
3.8708542 0.001
3.8712943 0.001
3.8717343 0.001
3.8721744 0.001
3.8726145 0.001
3.8730546 0.001
3.8734947 0.001
3.8739348 0.001
3.8743749 0.001
3.874815 0.001
3.8752551 0.001
3.8756951 0.001
3.8761352 0.001
3.8765753 0.001
3.8770154 0.001
3.8774555 0.001
3.8778956 0.001
3.8783357 0.001
3.8787758 0.001
3.8792158 0.001
3.8796559 0.001
3.880096 0.001
3.8805361 0.001
3.8809762 0.001
3.8814163 0.001
3.8818564 0.001
3.8822965 0.001
3.8827365 0.001
3.8831766 0.001
3.8836167 0.001
3.8840568 0.001
3.8844969 0.001
3.884937 0.001
3.8853771 0.001
3.8858172 0.001
3.8862573 0.001
3.8866973 0.001
3.8871374 0.001
3.8875775 0.001
3.8880176 0.001
3.8884577 0.001
3.8888978 0.001
3.8893379 0.001
3.889778 0.001
3.890218 0.001
3.8906581 0.001
3.8910982 0.001
3.8915383 0.001
3.8919784 0.001
3.8924185 0.001
3.8928586 0.001
3.8932987 0.001
3.8937387 0.001
3.8941788 0.001
3.8946189 0.001
3.895059 0.001
3.8954991 0.001
3.8959392 0.001
3.8963793 0.001
3.8968194 0.001
3.8972595 0.001
3.8976995 0.001
3.8981396 0.001
3.8985797 0.001
3.8990198 0.001
3.8994599 0.001
3.8999 0.001
3.9003401 0.0010066242
3.9007802 0.0010327199
3.9012202 0.0010748042
3.9016603 0.0011287858
3.9021004 0.0011905734
3.9025405 0.0012560757
3.9029806 0.0013212014
3.9034207 0.0013818592
3.9038608 0.0014339579
3.9043009 0.0014734061
3.9047409 0.0014961126
3.905181 0.0015
3.9056211 0.0015
3.9060612 0.0015
3.9065013 0.0015
3.9069414 0.0015
3.9073815 0.0015
3.9078216 0.0015
3.9082617 0.0015
3.9087017 0.0015
3.9091418 0.0015
3.9095819 0.0015
3.910022 0.0015
3.9104621 0.0015
3.9109022 0.0015
3.9113423 0.0015
3.9117824 0.0015
3.9122224 0.0015
3.9126625 0.0015
3.9131026 0.0015
3.9135427 0.0015
3.9139828 0.0015
3.9144229 0.0015
3.914863 0.0015
3.9153031 0.0014947119
3.9157431 0.0014701472
3.9161832 0.0014292498
3.9166233 0.0013761111
3.9170634 0.0013148224
3.9175035 0.0012494749
3.9179436 0.00118416
3.9183837 0.0011229689
3.9188238 0.0010699929
3.9192639 0.0010293233
3.9197039 0.0010050515
3.920144 0.001
3.9205841 0.001
3.9210242 0.001
3.9214643 0.001
3.9219044 0.001
3.9223445 0.001
3.9227846 0.001
3.9232246 0.001
3.9236647 0.001
3.9241048 0.001
3.9245449 0.001
3.924985 0.001
3.9254251 0.001
3.9258652 0.001
3.9263053 0.001
3.9267453 0.001
3.9271854 0.001
3.9276255 0.001
3.9280656 0.001
3.9285057 0.001
3.9289458 0.001
3.9293859 0.001
3.929826 0.001
3.9302661 0.001
3.9307061 0.001
3.9311462 0.001
3.9315863 0.001
3.9320264 0.001
3.9324665 0.001
3.9329066 0.001
3.9333467 0.001
3.9337868 0.001
3.9342268 0.001
3.9346669 0.001
3.935107 0.0010004532
3.9355471 0.0010113181
3.9359872 0.001035134
3.9364273 0.0010698554
3.9368674 0.0011134366
3.9373075 0.0011638319
3.9377475 0.0012189958
3.9381876 0.0012768826
3.9386277 0.0013354465
3.9390678 0.0013926421
3.9395079 0.0014464236
3.939948 0.0014947454
3.9403881 0.0015415861
3.9408282 0.0015942617
3.9412683 0.0016508349
3.9417083 0.0017092601
3.9421484 0.0017674915
3.9425885 0.0018234836
3.9430286 0.0018751907
3.9434687 0.0019205671
3.9439088 0.0019575672
3.9443489 0.0019841454
3.944789 0.001998256
3.945229 0.002
3.9456691 0.002
3.9461092 0.002
3.9465493 0.002
3.9469894 0.002
3.9474295 0.002
3.9478696 0.002
3.9483097 0.002
3.9487497 0.002
3.9491898 0.002
3.9496299 0.002
3.95007 0.002
3.9505101 0.002
3.9509502 0.002
3.9513903 0.002
3.9518304 0.002
3.9522705 0.002
3.9527105 0.002
3.9531506 0.002
3.9535907 0.002
3.9540308 0.002
3.9544709 0.002
3.954911 0.002
3.9553511 0.002
3.9557912 0.002
3.9562312 0.002
3.9566713 0.002
3.9571114 0.002
3.9575515 0.002
3.9579916 0.002
3.9584317 0.002
3.9588718 0.002
3.9593119 0.002
3.959752 0.002
3.960192 0.0020014468
3.9606321 0.002014973
3.9610722 0.0020410551
3.9615123 0.0020776475
3.9619524 0.0021227044
3.9623925 0.0021741804
3.9628326 0.0022300297
3.9632727 0.0022882067
3.9637127 0.0023466657
3.9641528 0.0024033612
3.9645929 0.0024562474
3.965033 0.0025033007
3.9654731 0.0025473095
3.9659132 0.0025913183
3.9663533 0.0026353271
3.9667934 0.0026793359
3.9672334 0.0027233447
3.9676735 0.0027673535
3.9681136 0.0028113623
3.9685537 0.0028553711
3.9689938 0.0028993799
3.9694339 0.0029433887
3.969874 0.0029873975
3.9703141 0.0030383098
3.9707542 0.0031136195
3.9711942 0.0032112101
3.9716343 0.0033278083
3.9720744 0.0034601413
3.9725145 0.003604936
3.9729546 0.0037589193
3.9733947 0.0039188183
3.9738348 0.0040813599
3.9742749 0.004243271
3.9747149 0.0044012787
3.975155 0.0045546758
3.9755951 0.0047290554
3.9760352 0.0049260142
3.9764753 0.0051381879
3.9769154 0.0053582123
3.9773555 0.005578723
3.9777956 0.0057923557
3.9782356 0.005991746
3.9786757 0.0061695297
3.9791158 0.0063183424
3.9795559 0.0064308199
3.979996 0.0064995978
3.9804361 0.0065436087
3.9808762 0.0065876175
3.9813163 0.0066316263
3.9817564 0.0066756351
3.9821964 0.0067196439
3.9826365 0.0067636527
3.9830766 0.0068076615
3.9835167 0.0068516703
3.9839568 0.0068956791
3.9843969 0.0069396879
3.984837 0.0069836967
3.9852771 0.0070277055
3.9857171 0.0070717143
3.9861572 0.0071157231
3.9865973 0.0071597319
3.9870374 0.0072037407
3.9874775 0.0072477495
3.9879176 0.0072917584
3.9883577 0.0073357672
3.9887978 0.007379776
3.9892378 0.0074237848
3.9896779 0.0074677936
3.990118 0.0075113878
3.9905581 0.0075468142
3.9909982 0.0075719171
3.9914383 0.0075877193
3.9918784 0.0075952436
3.9923185 0.0075955129
3.9927586 0.0075895499
3.9931986 0.0075783775
3.9936387 0.0075630186
3.9940788 0.0075444958
3.9945189 0.0075238321
3.994959 0.0075020503
3.9953991 0.0074755223
3.9958392 0.0074392793
3.9962793 0.0073953163
3.9967193 0.007345679
3.9971594 0.007292413
3.9975995 0.007237564
3.9980396 0.0071831775
3.9984797 0.0071312993
3.9989198 0.0070839749
3.9993599 0.0070432501
3.9998 0.0070111705
4.00024 0.0069880253
4.0006801 0.0069666224
4.0011202 0.0069468003
4.0015603 0.0069295818
4.0020004 0.0069159896
4.0024405 0.0069070466
4.0028806 0.0069037756
4.0033207 0.0069071995
4.0037608 0.006918341
4.0042008 0.0069382229
4.0046409 0.0069678682
4.005081 0.0070081016
4.0055211 0.0070521104
4.0059612 0.0070961192
4.0064013 0.007140128
4.0068414 0.0071841368
4.0072815 0.0072281456
4.0077215 0.0072721544
4.0081616 0.0073161632
4.0086017 0.007360172
4.0090418 0.0074041808
4.0094819 0.0074481896
4.009922 0.0074921984
4.0103621 0.0075362072
4.0108022 0.007580216
4.0112422 0.0076242248
4.0116823 0.0076682336
4.0121224 0.0077122424
4.0125625 0.0077562513
4.0130026 0.0078002601
4.0134427 0.0078442689
4.0138828 0.0078882777
4.0143229 0.0079322865
4.014763 0.0079762953
4.015203 0.0080203041
4.0156431 0.0080643129
4.0160832 0.0081083217
4.0165233 0.0081523305
4.0169634 0.0081963393
4.0174035 0.0082403481
4.0178436 0.0082843569
4.0182837 0.0083283657
4.0187237 0.0083723745
4.0191638 0.0084163833
4.0196039 0.0084603921
4.020044 0.0085045164
4.0204841 0.0085615631
4.0209242 0.0086373506
4.0213643 0.0087277878
4.0218044 0.0088287833
4.0222444 0.0089362457
4.0226845 0.009046084
4.0231246 0.0091542066
4.0235647 0.0092565225
4.0240048 0.0093489402
4.0244449 0.0094273685
4.024885 0.0094877161
4.0253251 0.0095292076
4.0257652 0.0095588557
4.0262052 0.0095782425
4.0266453 0.0095885953
4.0270854 0.0095911414
4.0275255 0.0095871084
4.0279656 0.0095777235
4.0284057 0.0095642141
4.0288458 0.0095478077
4.0292859 0.0095297316
4.0297259 0.0095112132
4.030166 0.009492175
4.0306061 0.0094610154
4.0310462 0.0094173201
4.0314863 0.009364362
4.0319264 0.0093054143
4.0323665 0.0092437498
4.0328066 0.0091826417
4.0332466 0.009125363
4.0336867 0.0090751867
4.0341268 0.0090353858
4.0345669 0.0090092334
4.035007 0.0090000025
4.0354471 0.0090098157
4.0358872 0.0090379576
4.0363273 0.0090834054
4.0367674 0.0091451361
4.0372074 0.0092221271
4.0376475 0.0093133554
4.0380876 0.0094177982
4.0385277 0.0095344328
4.0389678 0.0096622363
4.0394079 0.0098001858
4.039848 0.0099472587
4.0402881 0.010103996
4.0407281 0.010273742
4.0411682 0.010453906
4.0416083 0.010641419
4.0420484 0.010833212
4.0424885 0.011026217
4.0429286 0.011217365
4.0433687 0.011403589
4.0438088 0.011581819
4.0442488 0.011748987
4.0446889 0.011902024
4.045129 0.012038708
4.0455691 0.012170734
4.0460092 0.012302761
4.0464493 0.012434787
4.0468894 0.012566813
4.0473295 0.01269884
4.0477696 0.012830866
4.0482096 0.012962893
4.0486497 0.013094919
4.0490898 0.013226945
4.0495299 0.013358972
4.04997 0.013490998
4.0504101 0.013623025
4.0508502 0.013755051
4.0512903 0.013887077
4.0517303 0.014019104
4.0521704 0.01415113
4.0526105 0.014283157
4.0530506 0.014415183
4.0534907 0.014547209
4.0539308 0.014679236
4.0543709 0.014811262
4.054811 0.014943289
4.0552511 0.015078371
4.0556911 0.015229244
4.0561312 0.015394666
4.0565713 0.015571568
4.0570114 0.015756882
4.0574515 0.015947539
4.0578916 0.016140472
4.0583317 0.016332611
4.0587718 0.016520888
4.0592118 0.016702235
4.0596519 0.016873583
4.060092 0.017031914
4.0605321 0.017177081
4.0609722 0.017311782
4.0614123 0.017438574
4.0618524 0.017560015
4.0622925 0.017678661
4.0627325 0.01779707
4.0631726 0.017917798
4.0636127 0.018043403
4.0640528 0.018176442
4.0644929 0.018319471
4.064933 0.018475048
4.0653731 0.018641458
4.0658132 0.018811933
4.0662533 0.018985669
4.0666933 0.019161981
4.0671334 0.019340189
4.0675735 0.01951961
4.0680136 0.019699563
4.0684537 0.019879366
4.0688938 0.020058337
4.0693339 0.020235794
4.069774 0.020411055
4.070214 0.02058321
4.0706541 0.020750715
4.0710942 0.020914165
4.0715343 0.021074481
4.0719744 0.021232583
4.0724145 0.021389393
4.0728546 0.021545829
4.0732947 0.021702814
4.0737347 0.021861268
4.0741748 0.02202211
4.0746149 0.022186262
4.075055 0.022354848
4.0754951 0.022543995
4.0759352 0.022761611
4.0763753 0.02300515
4.0768154 0.023272066
4.0772555 0.023559815
4.0776955 0.023865849
4.0781356 0.024187623
4.0785757 0.024522593
4.0790158 0.024868211
4.0794559 0.025221932
4.079896 0.025581211
4.0803361 0.025959789
4.0807762 0.026389532
4.0812162 0.026862577
4.0816563 0.027369436
4.0820964 0.027900619
4.0825365 0.028446639
4.0829766 0.028998006
4.0834167 0.029545234
4.0838568 0.030078832
4.0842969 0.030589312
4.0847369 0.031067187
4.085177 0.031494344
4.0856171 0.031796344
4.0860572 0.031984724
4.0864973 0.032092597
4.0869374 0.032153076
4.0873775 0.032199274
4.0878176 0.032264303
4.0882577 0.032381277
4.0886977 0.032583308
4.0891378 0.032903509
4.0895779 0.033374993
4.090018 0.034030712
4.0904581 0.034793448
4.0908982 0.035577672
4.0913383 0.036381065
4.0917784 0.037201313
4.0922184 0.038036097
4.0926585 0.038883103
4.0930986 0.039740013
4.0935387 0.040604512
4.0939788 0.041474282
4.0944189 0.042347007
4.094859 0.043220371
4.0952991 0.0440921
4.0957391 0.04496165
4.0961792 0.045830138
4.0966193 0.046698728
4.0970594 0.047568587
4.0974995 0.048440882
4.0979396 0.049316777
4.0983797 0.05019744
4.0988198 0.051084036
4.0992599 0.051977731
4.0996999 0.052879691
4.10014 0.053791612
4.1005801 0.054721562
4.1010202 0.055671216
4.1014603 0.056639653
4.1019004 0.057625953
4.1023405 0.058629195
4.1027806 0.059648458
4.1032206 0.060682823
4.1036607 0.061731368
4.1041008 0.062793173
4.1045409 0.063867317
4.104981 0.06495288
4.1054211 0.066054065
4.1058612 0.067174378
4.1063013 0.068310352
4.1067413 0.069458511
4.1071814 0.070615376
4.1076215 0.071777469
4.1080616 0.072941314
4.1085017 0.074103432
4.1089418 0.075260347
4.1093819 0.076408579
4.109822 0.077544653
4.1102621 0.078662843
4.1107021 0.079753981
4.1111422 0.080822026
4.1115823 0.081872212
4.1120224 0.082909775
4.1124625 0.083939948
4.1129026 0.084967966
4.1133427 0.085999064
4.1137828 0.087038475
4.1142228 0.088091435
4.1146629 0.089163177
4.115103 0.090259335
4.1155431 0.091394965
4.1159832 0.092579355
4.1164233 0.093817503
4.1168634 0.095114408
4.1173035 0.096475069
4.1177435 0.097904483
4.1181836 0.099407649
4.1186237 0.10098957
4.1190638 0.10265523
4.1195039 0.10440964
4.119944 0.1062578
4.1203841 0.1082021
4.1208242 0.11023072
4.1212643 0.11232698
4.1217043 0.11447424
4.1221444 0.11665582
4.1225845 0.11885508
4.1230246 0.12105534
4.1234647 0.12323994
4.1239048 0.12539223
4.1243449 0.12749554
4.124785 0.12953322
4.125225 0.13150096
4.1256651 0.13345888
4.1261052 0.13541628
4.1265453 0.13737179
4.1269854 0.13932403
4.1274255 0.14127163
4.1278656 0.14321322
4.1283057 0.14514741
4.1287457 0.14707284
4.1291858 0.14898812
4.1296259 0.15089188
4.130066 0.1527827
4.1305061 0.15465721
4.1309462 0.15651642
4.1313863 0.1583636
4.1318264 0.16020204
4.1322665 0.16203504
4.1327065 0.16386588
4.1331466 0.16569785
4.1335867 0.16753423
4.1340268 0.16937832
4.1344669 0.17123339
4.134907 0.17310275
4.1353471 0.17500226
4.1357872 0.17695406
4.1362272 0.17894722
4.1366673 0.18096975
4.1371074 0.18300969
4.1375475 0.18505508
4.1379876 0.18709395
4.1384277 0.18911433
4.1388678 0.19110426
4.1393079 0.19305176
4.1397479 0.19494488
4.140188 0.19677412
4.1406281 0.19855459
4.1410682 0.20029764
4.1415083 0.20201125
4.1419484 0.20370339
4.1423885 0.20538205
4.1428286 0.2070552
4.1432687 0.20873082
4.1437087 0.21041689
4.1441488 0.21212139
4.1445889 0.21385228
4.145029 0.21561747
4.1454691 0.21740004
4.1459092 0.21918369
4.1463493 0.22096946
4.1467894 0.22275836
4.1472294 0.22455142
4.1476695 0.22634966
4.1481096 0.22815411
4.1485497 0.22996578
4.1489898 0.2317857
4.1494299 0.2336149
4.14987 0.23545439
4.1503101 0.23730779
4.1507502 0.23918102
4.1511902 0.24107051
4.1516303 0.24297218
4.1520704 0.24488194
4.1525105 0.24679568
4.1529506 0.24870934
4.1533907 0.2506188
4.1538308 0.25251998
4.1542709 0.25440879
4.1547109 0.25628114
4.155151 0.25813336
4.1555911 0.25996856
4.1560312 0.26179022
4.1564713 0.2636007
4.1569114 0.26540238
4.1573515 0.26719764
4.1577916 0.26898883
4.1582316 0.27077835
4.1586717 0.27256856
4.1591118 0.27436184
4.1595519 0.27616055
4.159992 0.27796707
4.1604321 0.27980469
4.1608722 0.28168912
4.1613123 0.28360875
4.1617524 0.28555199
4.1621924 0.28750722
4.1626325 0.28946284
4.1630726 0.29140724
4.1635127 0.29332883
4.1639528 0.29521598
4.1643929 0.2970571
4.164833 0.29884059
4.1652731 0.30052683
4.1657131 0.30201127
4.1661532 0.30330305
4.1665933 0.30442256
4.1670334 0.30539018
4.1674735 0.30622631
4.1679136 0.30695133
4.1683537 0.30758563
4.1687938 0.3081496
4.1692338 0.30866363
4.1696739 0.3091481
4.170114 0.30962255
4.1705541 0.31008526
4.1709942 0.31053394
4.1714343 0.31097168
4.1718744 0.3114016
4.1723145 0.31182678
4.1727546 0.31225032
4.1731946 0.31267532
4.1736347 0.31310487
4.1740748 0.31354209
4.1745149 0.31399005
4.174955 0.31445187
4.1753951 0.31496551
4.1758352 0.31556714
4.1762753 0.31623007
4.1767153 0.31692714
4.1771554 0.31763117
4.1775955 0.31831497
4.1780356 0.31895137
4.1784757 0.31951319
4.1789158 0.31997325
4.1793559 0.32030438
4.179796 0.3204794
4.180236 0.32048588
4.1806761 0.32038979
4.1811162 0.32021499
4.1815563 0.3199758
4.1819964 0.31968653
4.1824365 0.31936151
4.1828766 0.31901506
4.1833167 0.31866149
4.1837568 0.31831512
4.1841968 0.31799028
4.1846369 0.31770129
4.185077 0.31746149
4.1855171 0.31724145
4.1859572 0.3170214
4.1863973 0.31680136
4.1868374 0.31658132
4.1872775 0.31636127
4.1877175 0.31614123
4.1881576 0.31592118
4.1885977 0.31570114
4.1890378 0.3154811
4.1894779 0.31526105
4.189918 0.31504101
4.1903581 0.31482096
4.1907982 0.31460092
4.1912382 0.31438088
4.1916783 0.31416083
4.1921184 0.31394079
4.1925585 0.31372074
4.1929986 0.3135007
4.1934387 0.31328066
4.1938788 0.31306061
4.1943189 0.31284057
4.194759 0.31262052
4.195199 0.31238901
4.1956391 0.31206326
4.1960792 0.31162945
4.1965193 0.31109072
4.1969594 0.31045022
4.1973995 0.30971111
4.1978396 0.30887653
4.1982797 0.30794963
4.1987197 0.30693356
4.1991598 0.30583147
4.1995999 0.3046465
4.20004 0.30338106
4.2004801 0.30194027
4.2009202 0.30028923
4.2013603 0.29847468
4.2018004 0.29654335
4.2022404 0.29454199
4.2026805 0.29251734
4.2031206 0.29051613
4.2035607 0.28858511
4.2040008 0.28677101
4.2044409 0.28512059
4.204881 0.28368057
4.2053211 0.28242325
4.2057612 0.28117717
4.2062012 0.27993305
4.2066413 0.2786913
4.2070814 0.27745229
4.2075215 0.27621642
4.2079616 0.27498408
4.2084017 0.27375565
4.2088418 0.27253153
4.2092819 0.27131211
4.2097219 0.27009777
4.210162 0.26888932
4.2106021 0.26769052
4.2110422 0.26649982
4.2114823 0.26531425
4.2119224 0.26413084
4.2123625 0.26294663
4.2128026 0.26175864
4.2132426 0.2605639
4.2136827 0.25935944
4.2141228 0.2581423
4.2145629 0.25690949
4.215003 0.25565806
4.2154431 0.25438694
4.2158832 0.25309864
4.2163233 0.25179563
4.2167634 0.25048037
4.2172034 0.24915532
4.2176435 0.24782294
4.2180836 0.2464857
4.2185237 0.24514605
4.2189638 0.24380646
4.2194039 0.24246939
4.219844 0.24113729
4.2202841 0.23980957
4.2207241 0.23847704
4.2211642 0.2371393
4.2216043 0.23579685
4.2220444 0.23445017
4.2224845 0.23309975
4.2229246 0.23174609
4.2233647 0.23038967
4.2238048 0.22903098
4.2242448 0.22767051
4.2246849 0.22630875
4.225125 0.22493776
4.2255651 0.22342028
4.2260052 0.22173413
4.2264453 0.21991357
4.2268854 0.21799286
4.2273255 0.21600626
4.2277656 0.21398803
4.2282056 0.21197244
4.2286457 0.20999375
4.2290858 0.20808621
4.2295259 0.2062841
4.229966 0.20462166
4.2304061 0.20321167
4.2308462 0.20213145
4.2312863 0.20131487
4.2317263 0.20069512
4.2321664 0.20020541
4.2326065 0.19977893
4.2330466 0.19934889
4.2334867 0.19884848
4.2339268 0.19821092
4.2343669 0.1973694
4.234807 0.19625712
4.235247 0.19479124
4.2356871 0.19289479
4.2361272 0.19064775
4.2365673 0.1881451
4.2370074 0.18548182
4.2374475 0.18275289
4.2378876 0.18005328
4.2383277 0.17747796
4.2387678 0.17512192
4.2392078 0.17308014
4.2396479 0.17144758
4.240088 0.17030765
4.2405281 0.16935035
4.2409682 0.16840037
4.2414083 0.16745749
4.2418484 0.16652148
4.2422885 0.16559213
4.2427285 0.16466923
4.2431686 0.16375255
4.2436087 0.16284188
4.2440488 0.16193701
4.2444889 0.1610377
4.244929 0.16014376
4.2453691 0.15925726
4.2458092 0.15838068
4.2462492 0.15751134
4.2466893 0.15664645
4.2471294 0.15578324
4.2475695 0.15491893
4.2480096 0.15405073
4.2484497 0.15317586
4.2488898 0.15229153
4.2493299 0.15139498
4.24977 0.15048341
4.25021 0.14953935
4.2506501 0.14847316
4.2510902 0.14729014
4.2515303 0.14601446
4.2519704 0.14467029
4.2524105 0.14328178
4.2528506 0.14187311
4.2532907 0.14046843
4.2537307 0.13909192
4.2541708 0.13776773
4.2546109 0.13652003
4.255051 0.13537219
4.2554911 0.1342736
4.2559312 0.13318571
4.2563713 0.13211341
4.2568114 0.13106156
4.2572515 0.13003504
4.2576915 0.12903871
4.2581316 0.12807747
4.2585717 0.12715616
4.2590118 0.12627968
4.2594519 0.12545288
4.259892 0.12468065
4.2603321 0.12395482
4.2607722 0.12324581
4.2612122 0.12255115
4.2616523 0.12186973
4.2620924 0.12120039
4.2625325 0.120542
4.2629726 0.11989342
4.2634127 0.11925353
4.2638528 0.11862118
4.2642929 0.11799523
4.2647329 0.11737455
4.265173 0.1167594
4.2656131 0.11616118
4.2660532 0.11557962
4.2664933 0.11501102
4.2669334 0.11445163
4.2673735 0.11389773
4.2678136 0.11334558
4.2682537 0.11279146
4.2686937 0.11223164
4.2691338 0.11166238
4.2695739 0.11107995
4.270014 0.11048061
4.2704541 0.10983596
4.2708942 0.10912714
4.2713343 0.10836008
4.2717744 0.10754069
4.2722144 0.10667491
4.2726545 0.10576864
4.2730946 0.10482783
4.2735347 0.10385837
4.2739748 0.10286621
4.2744149 0.10185726
4.274855 0.10083745
4.2752951 0.099738682
4.2757351 0.098358078
4.2761752 0.096744038
4.2766153 0.094963954
4.2770554 0.093085221
4.2774955 0.091175233
4.2779356 0.089301384
4.2783757 0.087531069
4.2788158 0.085931681
4.2792559 0.084570614
4.2796959 0.083515263
4.280136 0.082814588
4.2805761 0.082240497
4.2810162 0.081703379
4.2814563 0.08120011
4.2818964 0.080727568
4.2823365 0.080282631
4.2827766 0.079862175
4.2832166 0.079463079
4.2836567 0.079082221
4.2840968 0.078716477
4.2845369 0.078362725
4.284977 0.078017843
4.2854171 0.077675031
4.2858572 0.077329887
4.2862973 0.076984369
4.2867373 0.076640447
4.2871774 0.076300091
4.2876175 0.075965271
4.2880576 0.075637958
4.2884977 0.075320123
4.2889378 0.075013736
4.2893779 0.074720768
4.289818 0.074443188
4.2902581 0.074191798
4.2906981 0.07400069
4.2911382 0.073862281
4.2915783 0.073764186
4.2920184 0.073694019
4.2924585 0.073639393
4.2928986 0.073587923
4.2933387 0.073527223
4.2937788 0.073444907
4.2942188 0.073328589
4.2946589 0.073165884
4.295099 0.072943621
4.2955391 0.072636561
4.2959792 0.072251783
4.2964193 0.071808848
4.2968594 0.071327319
4.2972995 0.070826756
4.2977395 0.070326721
4.2981796 0.069846775
4.2986197 0.06940648
4.2990598 0.069025398
4.2994999 0.06872309
4.29994 0.068519116
4.3003801 0.068385977
4.3008202 0.068253951
4.3012603 0.068121924
4.3017003 0.067989898
4.3021404 0.067857872
4.3025805 0.067725845
4.3030206 0.067593819
4.3034607 0.067461792
4.3039008 0.067329766
4.3043409 0.06719774
4.304781 0.067065713
4.305221 0.066932753
4.3056611 0.066794074
4.3061012 0.066650722
4.3065413 0.066504741
4.3069814 0.066358178
4.3074215 0.066213077
4.3078616 0.066071485
4.3083017 0.065935448
4.3087417 0.06580701
4.3091818 0.065688218
4.3096219 0.065581117
4.310062 0.065487598
4.3105021 0.06539958
4.3109422 0.065311562
4.3113823 0.065223545
4.3118224 0.065135527
4.3122625 0.06504751
4.3127025 0.064959492
4.3131426 0.064871474
4.3135827 0.064783457
4.3140228 0.064695439
4.3144629 0.064607421
4.314903 0.064519404
4.3153431 0.064431386
4.3157832 0.064343369
4.3162232 0.064255351
4.3166633 0.064167333
4.3171034 0.064079316
4.3175435 0.063991298
4.3179836 0.063903281
4.3184237 0.063815263
4.3188638 0.063727245
4.3193039 0.063639228
4.3197439 0.06355121
4.320184 0.063464547
4.3206241 0.063390756
4.3210642 0.063332459
4.3215043 0.063289657
4.3219444 0.063262348
4.3223845 0.063250534
4.3228246 0.063254214
4.3232647 0.063273388
4.3237047 0.063308056
4.3241448 0.063358218
4.3245849 0.063423875
4.325025 0.063505099
4.3254651 0.063625126
4.3259052 0.063795622
4.3263453 0.064006615
4.3267854 0.064248132
4.3272254 0.0645102
4.3276655 0.064782848
4.3281056 0.065056103
4.3285457 0.065319992
4.3289858 0.065564542
4.3294259 0.065779782
4.329866 0.065955739
4.3303061 0.066092688
4.3307461 0.066216078
4.3311862 0.066328688
4.3316263 0.066431507
4.3320664 0.066525519
4.3325065 0.066611712
4.3329466 0.066691072
4.3333867 0.066764584
4.3338268 0.066833236
4.3342669 0.066898014
4.3347069 0.066959903
4.335147 0.067016687
4.3355871 0.067030834
4.3360272 0.066999837
4.3364673 0.066934656
4.3369074 0.06684625
4.3373475 0.066745576
4.3377876 0.066643595
4.3382276 0.066551264
4.3386677 0.066479542
4.3391078 0.066439389
4.3395479 0.066441764
4.339988 0.066497624
4.3404281 0.066623317
4.3408682 0.066825373
4.3413083 0.067098686
4.3417483 0.06743814
4.3421884 0.067838622
4.3426285 0.068295017
4.3430686 0.068802212
4.3435087 0.069355092
4.3439488 0.069948543
4.3443889 0.070577451
4.344829 0.071236702
4.3452691 0.071929059
4.3457091 0.072677278
4.3461492 0.073472177
4.3465893 0.074301202
4.3470294 0.075151801
4.3474695 0.076011422
4.3479096 0.076867511
4.3483497 0.077707515
4.3487898 0.078518883
4.3492298 0.07928906
4.3496699 0.080005494
4.35011 0.080657224
4.3505501 0.081271047
4.3509902 0.081863842
4.3514303 0.082439736
4.3518704 0.08300285
4.3523105 0.083557308
4.3527506 0.084107235
4.3531906 0.084656754
4.3536307 0.085209988
4.3540708 0.085771061
4.3545109 0.086344096
4.354951 0.086933218
4.3553911 0.087538752
4.3558312 0.088157616
4.3562713 0.088791451
4.3567113 0.089441951
4.3571514 0.090110813
4.3575915 0.09079973
4.3580316 0.091510399
4.3584717 0.092244514
4.3589118 0.09300377
4.3593519 0.093789862
4.359792 0.094604487
4.360232 0.095485093
4.3606721 0.096606741
4.3611122 0.097951927
4.3615523 0.099472549
4.3619924 0.10112051
4.3624325 0.10284771
4.3628726 0.10460605
4.3633127 0.10634742
4.3637528 0.10802374
4.3641928 0.1095869
4.3646329 0.11098879
4.365073 0.11218303
4.3655131 0.11321652
4.3659532 0.11414736
4.3663933 0.11499903
4.3668334 0.11579498
4.3672735 0.11655867
4.3677135 0.11731358
4.3681536 0.11808317
4.3685937 0.11889089
4.3690338 0.11976022
4.3694739 0.12071462
4.369914 0.12177756
4.3703541 0.122934
4.3707942 0.1241186
4.3712342 0.12533306
4.3716743 0.12658124
4.3721144 0.12786697
4.3725545 0.12919412
4.3729946 0.13056654
4.3734347 0.13198807
4.3738748 0.13346256
4.3743149 0.13499387
4.374755 0.13658584
4.375195 0.13823699
4.3756351 0.13991118
4.3760752 0.14160545
4.3765153 0.14332538
4.3769554 0.14507654
4.3773955 0.14686448
4.3778356 0.14869479
4.3782757 0.15057304
4.3787157 0.15250478
4.3791558 0.15449559
4.3795959 0.15655103
4.380036 0.15867644
4.3804761 0.16083287
4.3809162 0.1629893
4.3813563 0.16514573
4.3817964 0.16730216
4.3822364 0.16945859
4.3826765 0.17161502
4.3831166 0.17377145
4.3835567 0.17592789
4.3839968 0.17808432
4.3844369 0.18024075
4.384877 0.18239718
4.3853171 0.18455361
4.3857572 0.18671004
4.3861972 0.18886647
4.3866373 0.1910229
4.3870774 0.19317934
4.3875175 0.19533577
4.3879576 0.1974922
4.3883977 0.19964863
4.3888378 0.20180506
4.3892779 0.20396149
4.3897179 0.20611792
4.390158 0.20833105
4.3905981 0.21120039
4.3910382 0.21477761
4.3914783 0.21892434
4.3919184 0.22350216
4.3923585 0.22837269
4.3927986 0.23339752
4.3932386 0.23843825
4.3936787 0.24335649
4.3941188 0.24801384
4.3945589 0.25227189
4.394999 0.25599226
4.3954391 0.25924851
4.3958792 0.26224737
4.3963193 0.26504776
4.3967594 0.26770859
4.3971994 0.27028878
4.3976395 0.27284722
4.3980796 0.27544285
4.3985197 0.27813456
4.3989598 0.28098128
4.3993999 0.2840419
4.39984 0.28737535
4.4002801 0.29103385
4.4007201 0.29499648
4.4011602 0.29919795
4.4016003 0.3035724
4.4020404 0.30805398
4.4024805 0.31257682
4.4029206 0.31707508
4.4033607 0.32148289
4.4038008 0.32573439
4.4042408 0.32976373
4.4046809 0.33350505
4.405121 0.33690488
4.4055611 0.34014778
4.4060012 0.34332617
4.4064413 0.34645334
4.4068814 0.34954256
4.4073215 0.35260713
4.4077616 0.35566034
4.4082016 0.35871547
4.4086417 0.36178582
4.4090818 0.36488466
4.4095219 0.36802529
4.409962 0.37122099
4.4104021 0.37446537
4.4108422 0.37773645
4.4112823 0.38103435
4.4117223 0.38435931
4.4121624 0.38771159
4.4126025 0.39109147
4.4130426 0.39449919
4.4134827 0.39793503
4.4139228 0.40139923
4.4143629 0.40489207
4.414803 0.40841379
4.415243 0.4120697
4.4156831 0.41632043
4.4161232 0.42110481
4.4165633 0.4262881
4.4170034 0.43173557
4.4174435 0.43731249
4.4178836 0.44288412
4.4183237 0.44831574
4.4187638 0.45347261
4.4192038 0.45822001
4.4196439 0.46242319
4.420084 0.46595716
4.4205241 0.46907826
4.4209642 0.47198436
4.4214043 0.47471803
4.4218444 0.47732184
4.4222845 0.47983835
4.4227245 0.48231014
4.4231646 0.48477976
4.4236047 0.48728981
4.4240448 0.48988283
4.4244849 0.49260141
4.424925 0.49548811
4.4253651 0.49857724
4.4258052 0.50184613
4.4262452 0.50524805
4.4266853 0.50873619
4.4271254 0.51226374
4.4275655 0.51578389
4.4280056 0.51924985
4.4284457 0.52261478
4.4288858 0.5258319
4.4293259 0.52885438
4.429766 0.53163543
4.430206 0.53414035
4.4306461 0.53642865
4.4310862 0.53853129
4.4315263 0.54046666
4.4319664 0.54225314
4.4324065 0.54390912
4.4328466 0.54545299
4.4332867 0.54690312
4.4337267 0.54827791
4.4341668 0.54959574
4.4346069 0.55087501
4.435047 0.55213414
4.4354871 0.55339161
4.4359272 0.55464533
4.4363673 0.55588554
4.4368074 0.55710247
4.4372474 0.55828639
4.4376875 0.55942754
4.4381276 0.56051616
4.4385677 0.5615425
4.4390078 0.56249681
4.4394479 0.56336934
4.439888 0.56415032
4.4403281 0.5648447
4.4407682 0.56548507
4.4412082 0.56607487
4.4416483 0.56661596
4.4420884 0.56711018
4.4425285 0.56755939
4.4429686 0.56796544
4.4434087 0.56833019
4.4438488 0.56865548
4.4442889 0.56894318
4.4447289 0.56919514
4.445169 0.56941529
4.4456091 0.56962337
4.4460492 0.56981759
4.4464893 0.56999017
4.4469294 0.57013335
4.4473695 0.57023935
4.4478096 0.5703004
4.4482496 0.57030873
4.4486897 0.57025656
4.4491298 0.57013611
4.4495699 0.56993962
4.45001 0.56965932
4.4504501 0.56931803
4.4508902 0.56894214
4.4513303 0.56853294
4.4517704 0.56809176
4.4522104 0.5676199
4.4526505 0.56711867
4.4530906 0.56658937
4.4535307 0.56603332
4.4539708 0.56545183
4.4544109 0.56484621
4.454851 0.56421776
4.4552911 0.56356152
4.4557311 0.56286253
4.4561712 0.56212998
4.4566113 0.56137489
4.4570514 0.56060829
4.4574915 0.55984121
4.4579316 0.55908467
4.4583717 0.5583497
4.4588118 0.55764732
4.4592519 0.55698857
4.4596919 0.55638446
4.460132 0.55584312
4.4605721 0.55532625
4.4610122 0.55481759
4.4614523 0.55431565
4.4618924 0.55381896
4.4623325 0.55332602
4.4627726 0.55283536
4.4632126 0.55234549
4.4636527 0.55185494
4.4640928 0.55136221
4.4645329 0.55086583
4.464973 0.55036431
4.4654131 0.54982876
4.4658532 0.54923571
4.4662933 0.54860384
4.4667333 0.54795194
4.4671734 0.54729882
4.4676135 0.54666328
4.4680536 0.54606413
4.4684937 0.54552017
4.4689338 0.54505021
4.4693739 0.54467304
4.469814 0.54440747
4.4702541 0.54426997
4.4706941 0.54425412
4.4711342 0.54434281
4.4715743 0.54451912
4.4720144 0.54476612
4.4724545 0.54506689
4.4728946 0.5454045
4.4733347 0.54576204
4.4737748 0.54612258
4.4742148 0.5464692
4.4746549 0.54678497
4.475095 0.54705427
4.4755351 0.54730221
4.4759752 0.54754627
4.4764153 0.54778878
4.4768554 0.54803208
4.4772955 0.54827848
4.4777355 0.54853033
4.4781756 0.54878996
4.4786157 0.54905968
4.4790558 0.54934183
4.4794959 0.54963875
4.479936 0.54995276
4.4803761 0.55033035
4.4808162 0.55083829
4.4812563 0.551461
4.4816963 0.55218153
4.4821364 0.55298295
4.4825765 0.55384831
4.4830166 0.55476068
4.4834567 0.55570313
4.4838968 0.5566587
4.4843369 0.55761046
4.484777 0.55854147
4.485217 0.55944415
4.4856571 0.5603648
4.4860972 0.56131073
4.4865373 0.56228002
4.4869774 0.56327072
4.4874175 0.56428093
4.4878576 0.5653087
4.4882977 0.56635212
4.4887377 0.56740924
4.4891778 0.56847816
4.4896179 0.56955693
4.490058 0.57064675
4.4904981 0.57195093
4.4909382 0.57354132
4.4913783 0.57534586
4.4918184 0.57729252
4.4922585 0.57930925
4.4926985 0.581324
4.4931386 0.58326473
4.4935787 0.58505939
4.4940188 0.58663594
4.4944589 0.58792233
4.494899 0.58884653
4.4953391 0.58943704
4.4957792 0.58989432
4.4962192 0.59023713
4.4966593 0.59047601
4.4970994 0.5906215
4.4975395 0.59068416
4.4979796 0.59067453
4.4984197 0.59060316
4.4988598 0.59048059
4.4992999 0.59031739
4.4997399 0.59012409
4.50018 0.5899118
4.5006201 0.58969266
4.5010602 0.5894689
4.5015003 0.58924095
4.5019404 0.58900928
4.5023805 0.58877434
4.5028206 0.58853659
4.5032607 0.58829649
4.5037007 0.58805449
4.5041408 0.58781104
4.5045809 0.5875666
4.505021 0.58732163
4.5054611 0.58707333
4.5059012 0.58681705
4.5063413 0.58654976
4.5067814 0.58626845
4.5072214 0.5859701
4.5076615 0.5856517
4.5081016 0.58531022
4.5085417 0.58494266
4.5089818 0.58454598
4.5094219 0.58411718
4.509862 0.58365323
4.5103021 0.58287513
4.5107421 0.58104087
4.5111822 0.57829537
4.5116223 0.57484466
4.5120624 0.57089472
4.5125025 0.56665157
4.5129426 0.5623212
4.5133827 0.55810962
4.5138228 0.55422282
4.5142629 0.55086682
4.5147029 0.54824761
4.515143 0.5465131
4.5155831 0.5450183
4.5160232 0.54352989
4.5164633 0.54204967
4.5169034 0.5405794
4.5173435 0.53912085
4.5177836 0.53767582
4.5182236 0.53624606
4.5186637 0.53483336
4.5191038 0.53343949
4.5195439 0.53206623
4.519984 0.53071535
4.5204241 0.52937708
4.5208642 0.52803887
4.5213043 0.5267009
4.5217443 0.52536335
4.5221844 0.52402641
4.5226245 0.52269028
4.5230646 0.52135513
4.5235047 0.52002116
4.5239448 0.51868855
4.5243849 0.51735749
4.524825 0.51602818
4.5252651 0.51469999
4.5257051 0.51337114
4.5261452 0.51204437
4.5265853 0.51072287
4.5270254 0.50940982
4.5274655 0.5081084
4.5279056 0.5068218
4.5283457 0.50555319
4.5287858 0.50430576
4.5292258 0.50308269
4.5296659 0.50188717
4.530106 0.50072626
4.5305461 0.49968952
4.5309862 0.49880078
4.5314263 0.4980433
4.5318664 0.4974004
4.5323065 0.49685537
4.5327465 0.4963915
4.5331866 0.49599208
4.5336267 0.4956404
4.5340668 0.49531977
4.5345069 0.49501347
4.534947 0.4947048
4.5353871 0.49439276
4.5358272 0.49409422
4.5362673 0.49380795
4.5367073 0.49353248
4.5371474 0.49326635
4.5375875 0.49300808
4.5380276 0.4927562
4.5384677 0.49250923
4.5389078 0.4922657
4.5393479 0.49202414
4.539788 0.49178307
4.540228 0.49156857
4.5406681 0.49151451
4.5411082 0.49159712
4.5415483 0.49176697
4.5419884 0.49197463
4.5424285 0.49217067
4.5428686 0.49230565
4.5433087 0.49233015
4.5437487 0.49219472
4.5441888 0.49184995
4.5446289 0.4912464
4.545069 0.49033476
4.5455091 0.48909365
4.5459492 0.48756319
4.5463893 0.48579155
4.5468294 0.48382687
4.5472695 0.4817173
4.5477095 0.479511
4.5481496 0.47725611
4.5485897 0.47500078
4.5490298 0.47279318
4.5494699 0.47068144
4.54991 0.46871372
4.5503501 0.46686877
4.5507902 0.46502554
4.5512302 0.46318352
4.5516703 0.46134649
4.5521104 0.45951823
4.5525505 0.45770253
4.5529906 0.45590315
4.5534307 0.45412389
4.5538708 0.45236852
4.5543109 0.45064081
4.554751 0.44894456
4.555191 0.4473076
4.5556311 0.44590672
4.5560712 0.44473838
4.5565113 0.44375541
4.5569514 0.44291065
4.5573915 0.44215694
4.5578316 0.4414471
4.5582717 0.44073398
4.5587117 0.43997042
4.5591518 0.43910924
4.5595919 0.43810328
4.560032 0.43690572
4.5604721 0.43555021
4.5609122 0.43408806
4.5613523 0.43252438
4.5617924 0.43086432
4.5622324 0.429113
4.5626725 0.42727556
4.5631126 0.42535714
4.5635527 0.42336287
4.5639928 0.42129787
4.5644329 0.41916729
4.564873 0.41697626
4.5653131 0.41461701
4.5657532 0.41182382
4.5661932 0.40867181
4.5666333 0.40525594
4.5670734 0.40167115
4.5675135 0.39801241
4.5679536 0.39437466
4.5683937 0.39085287
4.5688338 0.387542
4.5692739 0.38453699
4.5697139 0.3819328
4.570154 0.37981111
4.5705941 0.37806211
4.5710342 0.3765912
4.5714743 0.3753387
4.5719144 0.37424494
4.5723545 0.37325024
4.5727946 0.37229493
4.5732346 0.37131933
4.5736747 0.37026376
4.5741148 0.36906856
4.5745549 0.36767403
4.574995 0.36602051
4.5754351 0.36420778
4.5758752 0.3623725
4.5763153 0.36049982
4.5767554 0.35857484
4.5771954 0.35658269
4.5776355 0.35450848
4.5780756 0.35233732
4.5785157 0.35005434
4.5789558 0.34764466
4.5793959 0.34509338
4.579836 0.34238563
4.5802761 0.33948753
4.5807161 0.3363409
4.5811562 0.33298504
4.5815963 0.32946742
4.5820364 0.32583551
4.5824765 0.32213676
4.5829166 0.31841865
4.5833567 0.31472864
4.5837968 0.31111419
4.5842368 0.30762276
4.5846769 0.30430182
4.585117 0.30119042
4.5855571 0.29816127
4.5859972 0.29516616
4.5864373 0.29221793
4.5868774 0.28932942
4.5873175 0.28651345
4.5877576 0.28378287
4.5881976 0.2811505
4.5886377 0.27862919
4.5890778 0.27623176
4.5895179 0.27397105
4.589958 0.2718599
4.5903981 0.26995535
4.5908382 0.26829396
4.5912783 0.26682353
4.5917183 0.26549127
4.5921584 0.26424439
4.5925985 0.2630301
4.5930386 0.26179562
4.5934787 0.26048816
4.5939188 0.25905493
4.5943589 0.25744314
4.594799 0.25560001
4.595239 0.25351921
4.5956791 0.2514046
4.5961192 0.24928721
4.5965593 0.24716709
4.5969994 0.24504426
4.5974395 0.24291873
4.5978796 0.24079054
4.5983197 0.23865971
4.5987598 0.23652627
4.5991998 0.23439024
4.5996399 0.23225165
4.60008 0.23010989
4.6005201 0.22794262
4.6009602 0.22574618
4.6014003 0.22353078
4.6018404 0.22130664
4.6022805 0.21908399
4.6027205 0.21687303
4.6031606 0.214684
4.6036007 0.21252711
4.6040408 0.21041258
4.6044809 0.20835064
4.604921 0.2063515
4.6053611 0.20444436
4.6058012 0.20266057
4.6062412 0.20098363
4.6066813 0.19939599
4.6071214 0.19788006
4.6075615 0.19641828
4.6080016 0.1949931
4.6084417 0.19358695
4.6088818 0.19218225
4.6093219 0.19076144
4.609762 0.18930697
4.610202 0.18780765
4.6106421 0.18629826
4.6110822 0.18478872
4.6115223 0.18328104
4.6119624 0.18177726
4.6124025 0.18027937
4.6128426 0.1787894
4.6132827 0.17730935
4.6137227 0.17584124
4.6141628 0.17438709
4.6146029 0.17294892
4.615043 0.17152956
4.6154831 0.17022707
4.6159232 0.16908493
4.6163633 0.16807066
4.6168034 0.16715182
4.6172434 0.16629594
4.6176835 0.16547056
4.6181236 0.16464322
4.6185637 0.16378147
4.6190038 0.16285284
4.6194439 0.16182488
4.619884 0.16066512
4.6203241 0.15938055
4.6207642 0.1580593
4.6212042 0.15671253
4.6216443 0.15534678
4.6220844 0.1539686
4.6225245 0.15258455
4.6229646 0.15120118
4.6234047 0.14982503
4.6238448 0.14846265
4.6242849 0.1471206
4.6247249 0.14580543
4.625165 0.14452127
4.6256051 0.14324781
4.6260452 0.14197976
4.6264853 0.14071818
4.6269254 0.13946411
4.6273655 0.1382186
4.6278056 0.13698271
4.6282456 0.13575747
4.6286857 0.13454395
4.6291258 0.13334318
4.6295659 0.13215622
4.630006 0.13098412
4.6304461 0.12983382
4.6308862 0.12871106
4.6313263 0.12761559
4.6317664 0.12654713
4.6322064 0.12550543
4.6326465 0.12449023
4.6330866 0.12350126
4.6335267 0.12253826
4.6339668 0.12160097
4.6344069 0.12068912
4.634847 0.11980246
4.6352871 0.11894088
4.6357271 0.11810417
4.6361672 0.11729103
4.6366073 0.11650009
4.6370474 0.11573
4.6374875 0.11497939
4.6379276 0.11424689
4.6383677 0.11353114
4.6388078 0.11283078
4.6392478 0.11214445
4.6396879 0.11147077
4.640128 0.1108084
4.6405681 0.11015693
4.6410082 0.10951754
4.6414483 0.1088916
4.6418884 0.10828048
4.6423285 0.10768555
4.6427686 0.10710815
4.6432086 0.10654967
4.6436487 0.10601146
4.6440888 0.10549489
4.6445289 0.10500131
4.644969 0.1045321
4.6454091 0.10409326
4.6458492 0.10368938
4.6462893 0.10331728
4.6467293 0.10297376
4.6471694 0.1026556
4.6476095 0.10235961
4.6480496 0.10208256
4.6484897 0.10182125
4.6489298 0.10157247
4.6493699 0.10133302
4.64981 0.10109968
4.6502501 0.10088424
4.6506901 0.10074625
4.6511302 0.10067576
4.6515703 0.10065363
4.6520104 0.10066075
4.6524505 0.10067801
4.6528906 0.10068627
4.6533307 0.10066643
4.6537708 0.10059936
4.6542108 0.10046594
4.6546509 0.10024705
4.655091 0.099924004
4.6555311 0.099499467
4.6559712 0.098992915
4.6564113 0.098421454
4.6568514 0.097802192
4.6572915 0.097152234
4.6577315 0.096488689
4.6581716 0.095828661
4.6586117 0.09518926
4.6590518 0.094587591
4.6594919 0.09404076
4.659932 0.093565876
4.6603721 0.093146849
4.6608122 0.092732567
4.6612523 0.092322118
4.6616923 0.091915626
4.6621324 0.091513219
4.6625725 0.091115024
4.6630126 0.090721167
4.6634527 0.090331774
4.6638928 0.089946973
4.6643329 0.089566891
4.664773 0.089191653
4.665213 0.088821033
4.6656531 0.088453488
4.6660932 0.088090286
4.6665333 0.087733171
4.6669734 0.087383882
4.6674135 0.087044161
4.6678536 0.086715751
4.6682937 0.086400393
4.6687337 0.086099828
4.6691738 0.085815798
4.6696139 0.085550046
4.670054 0.085304917
4.6704941 0.085127262
4.6709342 0.085034244
4.6713743 0.085009808
4.6718144 0.085037899
4.6722545 0.085102464
4.6726945 0.085187449
4.6731346 0.085276799
4.6735747 0.08535446
4.6740148 0.085404379
4.6744549 0.0854105
4.674895 0.085356771
4.6753351 0.085245274
4.6757752 0.085111505
4.6762152 0.084958217
4.6766553 0.084786547
4.6770954 0.084597633
4.6775355 0.08439261
4.6779756 0.084172615
4.6784157 0.083938784
4.6788558 0.083692255
4.6792959 0.083434162
4.6797359 0.083165643
4.680176 0.082874812
4.6806161 0.082453824
4.6810562 0.081907535
4.6814963 0.081272208
4.6819364 0.080584107
4.6823765 0.079879496
4.6828166 0.079194638
4.6832567 0.078565798
4.6836967 0.078029238
4.6841368 0.077621223
4.6845769 0.077378015
4.685017 0.077335721
4.6854571 0.077409326
4.6858972 0.077503094
4.6863373 0.077613278
4.6867774 0.077736128
4.6872174 0.077867894
4.6876575 0.078004829
4.6880976 0.078143182
4.6885377 0.078279205
4.6889778 0.078409149
4.6894179 0.078529264
4.689858 0.078635802
4.6902981 0.078727605
4.6907381 0.07881176
4.6911782 0.078890792
4.6916183 0.078966738
4.6920584 0.079041633
4.6924985 0.079117515
4.6929386 0.07919642
4.6933787 0.079280385
4.6938188 0.079371445
4.6942589 0.079471638
4.6946989 0.079583001
4.695139 0.079708003
4.6955791 0.079853559
4.6960192 0.080019423
4.6964593 0.080202952
4.6968994 0.080401499
4.6973395 0.08061242
4.6977796 0.08083307
4.6982196 0.081060805
4.6986597 0.081292979
4.6990998 0.081526947
4.6995399 0.081760065
4.69998 0.081989688
4.7004201 0.0822243
4.7008602 0.082474239
4.7013003 0.082736431
4.7017403 0.083007777
4.7021804 0.083285177
4.7026205 0.083565532
4.7030606 0.083845743
4.7035007 0.084122709
4.7039408 0.084393332
4.7043809 0.084654512
4.704821 0.08490315
4.7052611 0.085123442
4.7057011 0.085266988
4.7061412 0.085343641
4.7065813 0.085369768
4.7070214 0.085361732
4.7074615 0.085335899
4.7079016 0.085308634
4.7083417 0.085296302
4.7087818 0.085315268
4.7092218 0.085381898
4.7096619 0.085512557
4.710102 0.085723297
4.7105421 0.086014936
4.7109822 0.086373109
4.7114223 0.086783905
4.7118624 0.087233414
4.7123025 0.087707726
4.7127425 0.08819293
4.7131826 0.088675115
4.7136227 0.089140372
4.7140628 0.08957479
4.7145029 0.089964458
4.714943 0.090295467
4.7153831 0.090581504
4.7158232 0.090859925
4.7162633 0.091128765
4.7167033 0.091385476
4.7171434 0.091627515
4.7175835 0.091852334
4.7180236 0.092057388
4.7184637 0.092240132
4.7189038 0.09239802
4.7193439 0.092528506
4.719784 0.092629044
4.720224 0.092699713
4.7206641 0.092753773
4.7211042 0.092792688
4.7215443 0.092815549
4.7219844 0.092821447
4.7224245 0.092809473
4.7228646 0.092778717
4.7233047 0.092728271
4.7237447 0.092657226
4.7241848 0.092564671
4.7246249 0.092449699
4.725065 0.092311567
4.7255051 0.092159433
4.7259452 0.091999626
4.7263853 0.091833095
4.7268254 0.091660793
4.7272655 0.091483668
4.7277055 0.091302671
4.7281456 0.091118754
4.7285857 0.090932866
4.7290258 0.090745959
4.7294659 0.090558981
4.729906 0.090372885
4.7303461 0.09016881
4.7307862 0.0899124
4.7312262 0.089617129
4.7316663 0.08929804
4.7321064 0.088970174
4.7325465 0.088648576
4.7329866 0.088348287
4.7334267 0.088084351
4.7338668 0.08787181
4.7343069 0.087725706
4.7347469 0.087661083
4.735187 0.087701739
4.7356271 0.087919785
4.7360672 0.088304123
4.7365073 0.088825168
4.7369474 0.089453334
4.7373875 0.090159037
4.7378276 0.090912692
4.7382677 0.091684713
4.7387077 0.092445516
4.7391478 0.093165515
4.7395879 0.093815126
4.740028 0.094364955
4.7404681 0.094845661
4.7409082 0.095301014
4.7413483 0.095738478
4.7417884 0.096165517
4.7422284 0.096589594
4.7426685 0.097018175
4.7431086 0.097458721
4.7435487 0.097918698
4.7439888 0.098405569
4.7444289 0.098926797
4.744869 0.099489848
4.7453091 0.10010107
4.7457491 0.10075768
4.7461892 0.1014525
4.7466293 0.10217835
4.7470694 0.10292805
4.7475095 0.10369442
4.7479496 0.10447028
4.7483897 0.10524844
4.7488298 0.10602173
4.7492699 0.10678296
4.7497099 0.10752496
4.75015 0.10823416
4.7505901 0.10883621
4.7510302 0.10933834
4.7514703 0.10977455
4.7519104 0.11017888
4.7523505 0.11058536
4.7527906 0.11102799
4.7532306 0.11154081
4.7536707 0.11215784
4.7541108 0.1129131
4.7545509 0.11384062
4.754991 0.11497442
4.7554311 0.11629893
4.7558712 0.11776001
4.7563113 0.11933896
4.7567514 0.1210171
4.7571914 0.12277576
4.7576315 0.12459626
4.7580716 0.12645992
4.7585117 0.12834808
4.7589518 0.13024204
4.7593919 0.13212314
4.759832 0.1339727
4.7602721 0.13577893
4.7607121 0.13756111
4.7611522 0.13932887
4.7615923 0.14108984
4.7620324 0.14285162
4.7624725 0.14462186
4.7629126 0.14640817
4.7633527 0.14821818
4.7637928 0.15005951
4.7642328 0.15193979
4.7646729 0.15386665
4.765113 0.1558457
4.7655531 0.15784077
4.7659932 0.15983583
4.7664333 0.1618309
4.7668734 0.16382597
4.7673135 0.16582103
4.7677536 0.1678161
4.7681936 0.16981116
4.7686337 0.17180623
4.7690738 0.17380129
4.7695139 0.17579636
4.769954 0.17779142
4.7703941 0.17978649
4.7708342 0.18178156
4.7712743 0.18377662
4.7717143 0.18577169
4.7721544 0.18776675
4.7725945 0.18976182
4.7730346 0.19175688
4.7734747 0.19375195
4.7739148 0.19574702
4.7743549 0.19774208
4.774795 0.19973715
4.775235 0.20180362
4.7756751 0.2042828
4.7761152 0.20714633
4.7765553 0.21030845
4.7769954 0.21368336
4.7774355 0.2171853
4.7778756 0.22072847
4.7783157 0.2242271
4.7787558 0.22759542
4.7791958 0.23074762
4.7796359 0.23359795
4.780076 0.23605887
4.7805161 0.23801322
4.7809562 0.23950363
4.7813963 0.24063425
4.7818364 0.24150927
4.7822765 0.24223284
4.7827165 0.24290914
4.7831566 0.24364233
4.7835967 0.24453657
4.7840368 0.24569604
4.7844769 0.2472249
4.784917 0.24922733
4.7853571 0.25166723
4.7857972 0.25429356
4.7862372 0.25706301
4.7866773 0.25993899
4.7871174 0.26288493
4.7875575 0.26586426
4.7879976 0.2688404
4.7884377 0.27177678
4.7888778 0.27463682
4.7893179 0.27738395
4.789758 0.2799816
4.790198 0.28240052
4.7906381 0.28468011
4.7910782 0.28685381
4.7915183 0.28894728
4.7919584 0.29098615
4.7923985 0.29299605
4.7928386 0.29500262
4.7932787 0.29703149
4.7937187 0.29910832
4.7941588 0.30125872
4.7945989 0.30350835
4.795039 0.30588391
4.7954791 0.30854911
4.7959192 0.31155494
4.7963593 0.31482512
4.7967994 0.31828337
4.7972394 0.32185342
4.7976795 0.32545901
4.7981196 0.32902385
4.7985597 0.33247167
4.7989998 0.3357262
4.7994399 0.33871116
4.79988 0.34135029
4.8003201 0.3436489
4.8007602 0.34578516
4.8012002 0.34777165
4.8016403 0.34961043
4.8020804 0.35130359
4.8025205 0.35285321
4.8029606 0.35426136
4.8034007 0.35553011
4.8038408 0.35666156
4.8042809 0.35765776
4.8047209 0.3585208
4.805161 0.35925409
4.8056011 0.35987973
4.8060412 0.3604201
4.8064813 0.36089474
4.8069214 0.36132319
4.8073615 0.36172497
4.8078016 0.36211963
4.8082416 0.3625267
4.8086817 0.36296572
4.8091218 0.36345623
4.8095619 0.36401777
4.810002 0.36466986
4.8104421 0.3653908
4.8108822 0.3661488
4.8113223 0.3669473
4.8117624 0.36778974
4.8122024 0.36867953
4.8126425 0.36962012
4.8130826 0.37061492
4.8135227 0.37166738
4.8139628 0.37278092
4.8144029 0.37395898
4.814843 0.37520497
4.8152831 0.37659649
4.8157231 0.37836365
4.8161632 0.38045697
4.8166033 0.38280252
4.8170434 0.38532635
4.8174835 0.38795452
4.8179236 0.39061311
4.8183637 0.39322816
4.8188038 0.39572573
4.8192438 0.3980319
4.8196839 0.40007271
4.820124 0.40178739
4.8205641 0.40335111
4.8210042 0.40483008
4.8214443 0.40621023
4.8218844 0.40747745
4.8223245 0.40861767
4.8227646 0.40961679
4.8232046 0.41046073
4.8236447 0.41113541
4.8240848 0.41162673
4.8245249 0.4119206
4.824965 0.41200295
4.8254051 0.41193077
4.8258452 0.41179373
4.8262853 0.41159061
4.8267253 0.41131965
4.8271654 0.4109791
4.8276055 0.41056721
4.8280456 0.41008223
4.8284857 0.40952241
4.8289258 0.40888599
4.8293659 0.40817122
4.829806 0.40737636
4.830246 0.40650981
4.8306861 0.4056192
4.8311262 0.40471104
4.8315663 0.40378558
4.8320064 0.40284309
4.8324465 0.40188382
4.8328866 0.40090804
4.8333267 0.39991599
4.8337668 0.39890793
4.8342068 0.39788412
4.8346469 0.39684483
4.835087 0.39579012
4.8355271 0.39471355
4.8359672 0.39360884
4.8364073 0.39247211
4.8368474 0.39129945
4.8372875 0.39008696
4.8377275 0.38883074
4.8381676 0.38752689
4.8386077 0.38617151
4.8390478 0.3847607
4.8394879 0.38329057
4.839928 0.3817572
4.8403681 0.38003385
4.8408082 0.37793529
4.8412482 0.37552806
4.8416883 0.3728837
4.8421284 0.37007379
4.8425685 0.36716987
4.8430086 0.3642435
4.8434487 0.36136625
4.8438888 0.35860966
4.8443289 0.35604531
4.844769 0.35374475
4.845209 0.35174411
4.8456491 0.34985371
4.8460892 0.34803381
4.8465293 0.34628468
4.8469694 0.34460657
4.8474095 0.34299974
4.8478496 0.34146445
4.8482897 0.34000097
4.8487297 0.33860956
4.8491698 0.33729047
4.8496099 0.33604396
4.85005 0.33486967
4.8504901 0.33371447
4.8509302 0.33256477
4.8513703 0.3314495
4.8518104 0.33039759
4.8522505 0.32943798
4.8526905 0.3285996
4.8531306 0.32791139
4.8535707 0.32740228
4.8540108 0.32710121
4.8544509 0.3270371
4.854891 0.3272389
4.8553311 0.32765268
4.8557712 0.32809013
4.8562112 0.32853977
4.8566513 0.32899876
4.8570914 0.32946426
4.8575315 0.32993344
4.8579716 0.33040347
4.8584117 0.3308715
4.8588518 0.3313347
4.8592919 0.33179024
4.8597319 0.33223528
4.860172 0.33266799
4.8606121 0.33309627
4.8610522 0.33352273
4.8614923 0.3339478
4.8619324 0.33437186
4.8623725 0.33479532
4.8628126 0.33521859
4.8632527 0.33564206
4.8636927 0.33606614
4.8641328 0.33649122
4.8645729 0.33691771
4.865013 0.33734599
4.8654531 0.33775139
4.8658932 0.33812826
4.8663333 0.33850074
4.8667734 0.33889298
4.8672134 0.33932914
4.8676535 0.33983335
4.8680936 0.34042976
4.8685337 0.34114253
4.8689738 0.34199579
4.8694139 0.3430137
4.869854 0.3442204
4.8702941 0.34565015
4.8707341 0.347334
4.8711742 0.3492441
4.8716143 0.35134904
4.8720544 0.35361743
4.8724945 0.35601788
4.8729346 0.35851902
4.8733747 0.36108944
4.8738148 0.36369775
4.8742549 0.36631257
4.8746949 0.36890251
4.875135 0.3714414
4.8755751 0.3739841
4.8760152 0.37654909
4.8764553 0.37913016
4.8768954 0.38172113
4.8773355 0.38431582
4.8777756 0.38690803
4.8782156 0.38949159
4.8786557 0.39206029
4.8790958 0.39460795
4.8795359 0.3971284
4.879976 0.39961543
4.8804161 0.40203662
4.8808562 0.40436967
4.8812963 0.40663407
4.8817363 0.40884941
4.8821764 0.4110353
4.8826165 0.41321132
4.8830566 0.41539707
4.8834967 0.41761215
4.8839368 0.41987616
4.8843769 0.42220868
4.884817 0.42462931
4.8852571 0.42715195
4.8856971 0.42975926
4.8861372 0.4324398
4.8865773 0.43518423
4.8870174 0.43798316
4.8874575 0.44082723
4.8878976 0.44370709
4.8883377 0.44661335
4.8887778 0.44953666
4.8892178 0.45246765
4.8896579 0.45539695
4.890098 0.4583193
4.8905381 0.46133211
4.8909782 0.46445981
4.8914183 0.46767507
4.8918584 0.47095059
4.8922985 0.47425905
4.8927385 0.47757313
4.8931786 0.48086553
4.8936187 0.48410893
4.8940588 0.48727602
4.8944989 0.49033947
4.894939 0.49327199
4.8953791 0.49600479
4.8958192 0.49847256
4.8962593 0.5007008
4.8966993 0.50271626
4.8971394 0.5045457
4.8975795 0.50621586
4.8980196 0.50775349
4.8984597 0.50918534
4.8988998 0.51053816
4.8993399 0.5118387
4.89978 0.51311371
4.90022 0.5143771
4.9006601 0.51556564
4.9011002 0.51666005
4.9015403 0.51765246
4.9019804 0.518535
4.9024205 0.51929979
4.9028606 0.51993896
4.9033007 0.52044465
4.9037407 0.52080897
4.9041808 0.52102405
4.9046209 0.52108203
4.905061 0.52097519
4.9055011 0.52070683
4.9059412 0.52027723
4.9063813 0.51968043
4.9068214 0.51891051
4.9072615 0.51796153
4.9077015 0.51682755
4.9081416 0.51550264
4.9085817 0.51398085
4.9090218 0.51225626
4.9094619 0.51032293
4.909902 0.50817492
4.9103421 0.50583058
4.9107822 0.50335534
4.9112222 0.50077774
4.9116623 0.4981246
4.9121024 0.49542275
4.9125425 0.49269901
4.9129826 0.48998019
4.9134227 0.48729312
4.9138628 0.48466462
4.9143029 0.4821215
4.9147429 0.4796906
4.915183 0.47739122
4.9156231 0.4751724
4.9160632 0.47300864
4.9165033 0.47088698
4.9169434 0.46879448
4.9173835 0.46671818
4.9178236 0.46464514
4.9182637 0.4625624
4.9187037 0.46045701
4.9191438 0.45831601
4.9195839 0.45612646
4.920024 0.45387506
4.9204641 0.45143294
4.9209042 0.44874303
4.9213443 0.44586348
4.9217844 0.44285241
4.9222244 0.43976796
4.9226645 0.43666828
4.9231046 0.43361149
4.9235447 0.43065573
4.9239848 0.42785914
4.9244249 0.42527986
4.924865 0.42297601
4.9253051 0.42097309
4.9257451 0.41919367
4.9261852 0.41760975
4.9266253 0.4161985
4.9270654 0.41493704
4.9275055 0.41380252
4.9279456 0.41277209
4.9283857 0.41182288
4.9288258 0.41093203
4.9292659 0.4100767
4.9297059 0.40923401
4.930146 0.40838615
4.9305861 0.40758315
4.9310262 0.40684458
4.9314663 0.40617138
4.9319064 0.40556448
4.9323465 0.40502485
4.9327866 0.40455341
4.9332266 0.40415112
4.9336667 0.40381892
4.9341068 0.40355776
4.9345469 0.40336857
4.934987 0.40325232
4.9354271 0.4032747
4.9358672 0.40351299
4.9363073 0.40397381
4.9367473 0.40466368
4.9371874 0.40558915
4.9376275 0.40675677
4.9380676 0.40817306
4.9385077 0.40984457
4.9389478 0.41177783
4.9393879 0.4139794
4.939828 0.41645581
4.9402681 0.41925372
4.9407081 0.42249618
4.9411482 0.42610891
4.9415883 0.42999854
4.9420284 0.43407171
4.9424685 0.43823507
4.9429086 0.44239525
4.9433487 0.44645889
4.9437888 0.45033263
4.9442288 0.45392311
4.9446689 0.45713698
4.945109 0.45989732
4.9455491 0.4625033
4.9459892 0.46509834
4.9464293 0.46768297
4.9468694 0.47025771
4.9473095 0.47282307
4.9477495 0.47537957
4.9481896 0.47792773
4.9486297 0.48046807
4.9490698 0.48300111
4.9495099 0.48552736
4.94995 0.48804734
4.9503901 0.49059257
4.9508302 0.49319575
4.9512703 0.49583235
4.9517103 0.49847726
4.9521504 0.50110539
4.9525905 0.50369162
4.9530306 0.50621085
4.9534707 0.50863799
4.9539108 0.51094793
4.9543509 0.51311556
4.954791 0.51511579
4.955231 0.51688979
4.9556711 0.51825988
4.9561112 0.51924978
4.9565513 0.5199138
4.9569914 0.52030625
4.9574315 0.52048145
4.9578716 0.5204937
4.9583117 0.52039732
4.9587518 0.52024662
4.9591918 0.52009591
4.9596319 0.5199995
4.960072 0.5200096
4.9605121 0.52006828
4.9609522 0.52012696
4.9613923 0.52018564
4.9618324 0.52024432
4.9622725 0.52030299
4.9627125 0.52036167
4.9631526 0.52042035
4.9635927 0.52047903
4.9640328 0.52053771
4.9644729 0.52059639
4.964913 0.52065506
4.9653531 0.52071374
4.9657932 0.52077242
4.9662332 0.5208311
4.9666733 0.52088978
4.9671134 0.52094846
4.9675535 0.52100713
4.9679936 0.52106581
4.9684337 0.52112449
4.9688738 0.52118317
4.9693139 0.52124185
4.969754 0.52130053
4.970194 0.52126013
4.9706341 0.52041391
4.9710742 0.51875098
4.9715143 0.51642793
4.9719544 0.51360133
4.9723945 0.51042778
4.9728346 0.50706385
4.9732747 0.50366612
4.9737147 0.50039118
4.9741548 0.4973956
4.9745949 0.49483598
4.975035 0.49286753
4.9754751 0.49135928
4.9759152 0.49010293
4.9763553 0.48904205
4.9767954 0.48812018
4.9772354 0.48728089
4.9776755 0.48646772
4.9781156 0.48562424
4.9785557 0.484694
4.9789958 0.48362056
4.9794359 0.48234747
4.979876 0.48081829
4.9803161 0.47888633
4.9807562 0.476346
4.9811962 0.47332081
4.9816363 0.46995075
4.9820764 0.46637585
4.9825165 0.46273609
4.9829566 0.45917149
4.9833967 0.45582204
4.9838368 0.45282776
4.9842769 0.45032864
4.9847169 0.4484647
4.985157 0.44732712
4.9855971 0.4464506
4.9860372 0.44567682
4.9864773 0.44499565
4.9869174 0.44439701
4.9873575 0.44387078
4.9877976 0.44340685
4.9882376 0.44299512
4.9886777 0.44262548
4.9891178 0.44228783
4.9895579 0.44197205
4.989998 0.44166804
4.9904381 0.44136602
4.9908782 0.44106936
4.9913183 0.44078775
4.9917584 0.44053088
4.9921984 0.44030844
4.9926385 0.44013012
4.9930786 0.44000563
4.9935187 0.43994463
4.9939588 0.43995684
4.9943989 0.44005194
4.994839 0.44023961
4.9952791 0.44066421
4.9957191 0.4417578
4.9961592 0.44342569
4.9965993 0.44552496
4.9970394 0.4479127
4.9974795 0.45044597
4.9979196 0.45298187
4.9983597 0.45537747
4.9987998 0.45748984
4.9992398 0.45917607
4.9996799 0.46029323
5.00012 0.46072903
5.0005601 0.4609544
5.0010002 0.46117481
5.0014403 0.46139057
5.0018804 0.46160195
5.0023205 0.46180924
5.0027606 0.46201274
5.0032006 0.46221273
5.0036407 0.4624095
5.0040808 0.46260334
5.0045209 0.46279453
5.004961 0.46298337
5.0054011 0.46316402
5.0058412 0.4633306
5.0062813 0.46348725
5.0067213 0.4636382
5.0071614 0.46378763
5.0076015 0.46393976
5.0080416 0.4640988
5.0084817 0.46426896
5.0089218 0.46445443
5.0093619 0.46465945
5.009802 0.4648882
5.010242 0.46519732
5.0106821 0.46582508
5.0111222 0.4667503
5.0115623 0.46791461
5.0120024 0.46925962
5.0124425 0.47072695
5.0128826 0.47225823
5.0133227 0.47379507
5.0137628 0.4752791
5.0142028 0.47665193
5.0146429 0.4778552
5.015083 0.47883524
5.0155231 0.4797216
5.0159632 0.4805967
5.0164033 0.48146189
5.0168434 0.48231853
5.0172835 0.48316796
5.0177235 0.48401154
5.0181636 0.48485062
5.0186037 0.48568655
5.0190438 0.48652069
5.0194839 0.48735438
5.019924 0.48818898
5.0203641 0.48902273
5.0208042 0.48984766
5.0212442 0.49065886
5.0216843 0.49145149
5.0221244 0.49222073
5.0225645 0.49296175
5.0230046 0.49366973
5.0234447 0.49433984
5.0238848 0.49496725
5.0243249 0.49554715
5.024765 0.49607469
5.025205 0.49647038
5.0256451 0.49623976
5.0260852 0.49534808
5.0265253 0.49386216
5.0269654 0.49184879
5.0274055 0.48937478
5.0278456 0.48650693
5.0282857 0.48331205
5.0287257 0.47985693
5.0291658 0.47620839
5.0296059 0.47243323
5.030046 0.46859714
5.0304861 0.46464106
5.0309262 0.46052473
5.0313663 0.45628477
5.0318064 0.45195777
5.0322464 0.44758033
5.0326865 0.44318905
5.0331266 0.43882054
5.0335667 0.43451139
5.0340068 0.43029821
5.0344469 0.42621758
5.034887 0.42230612
5.0353271 0.41860945
5.0357672 0.41513971
5.0362072 0.41184273
5.0366473 0.40866223
5.0370874 0.40554192
5.0375275 0.40242555
5.0379676 0.39925682
5.0384077 0.39597946
5.0388478 0.3925372
5.0392879 0.38887376
5.0397279 0.38493286
5.040168 0.38066941
5.0406081 0.37617011
5.0410482 0.37149654
5.0414883 0.36668698
5.0419284 0.36177972
5.0423685 0.35681305
5.0428086 0.35182525
5.0432486 0.34685462
5.0436887 0.34193945
5.0441288 0.33711801
5.0445689 0.33242861
5.045009 0.32790949
5.0454491 0.32349682
5.0458892 0.31910545
5.0463293 0.31473064
5.0467694 0.31036766
5.0472094 0.30601176
5.0476495 0.30165822
5.0480896 0.2973023
5.0485297 0.29293926
5.0489698 0.28856437
5.0494099 0.28417289
5.04985 0.27976008
5.0502901 0.2753152
5.0507301 0.27082012
5.0511702 0.2662828
5.0516103 0.26171311
5.0520504 0.2571209
5.0524905 0.25251605
5.0529306 0.2479084
5.0533707 0.24330783
5.0538108 0.2387242
5.0542509 0.23416736
5.0546909 0.22964718
5.055131 0.22517585
5.0555711 0.22080019
5.0560112 0.2165419
5.0564513 0.2124096
5.0568914 0.20841193
5.0573315 0.2045575
5.0577716 0.20085495
5.0582116 0.19731291
5.0586517 0.19393999
5.0590918 0.19074482
5.0595319 0.18773604
5.059972 0.18492226
5.0604121 0.18228307
5.0608522 0.17977655
5.0612923 0.17738969
5.0617323 0.17510957
5.0621724 0.17292329
5.0626125 0.17081793
5.0630526 0.1687806
5.0634927 0.16679837
5.0639328 0.16485835
5.0643729 0.16294763
5.064813 0.16105329
5.0652531 0.15916221
5.0656931 0.15727105
5.0661332 0.15539154
5.0665733 0.15353635
5.0670134 0.15171811
5.0674535 0.14994945
5.0678936 0.14824304
5.0683337 0.14661149
5.0687738 0.14506747
5.0692138 0.14362361
5.0696539 0.14229255
5.070094 0.14108789
5.0705341 0.1400444
5.0709742 0.13916674
5.0714143 0.13844426
5.0718544 0.13786633
5.0722945 0.13742231
5.0727345 0.13710156
5.0731746 0.13689345
5.0736147 0.13678734
5.0740548 0.13677258
5.0744949 0.13683855
5.074935 0.13697461
5.0753751 0.13716122
5.0758152 0.13737988
5.0762553 0.13763266
5.0766953 0.13792192
5.0771354 0.13825003
5.0775755 0.13861938
5.0780156 0.13903234
5.0784557 0.13949127
5.0788958 0.13999857
5.0793359 0.14055659
5.079776 0.14116772
5.080216 0.14184311
5.0806561 0.14262991
5.0810962 0.14351426
5.0815363 0.14447172
5.0819764 0.14547781
5.0824165 0.14650808
5.0828566 0.14753808
5.0832967 0.14854335
5.0837367 0.14949943
5.0841768 0.15038187
5.0846169 0.15116619
5.085057 0.1518278
5.0854971 0.15234132
5.0859372 0.15271898
5.0863773 0.15298647
5.0868174 0.15316949
5.0872575 0.15329376
5.0876975 0.15338497
5.0881376 0.15346883
5.0885777 0.15357103
5.0890178 0.15371729
5.0894579 0.1539333
5.089898 0.15424477
5.0903381 0.15464036
5.0907782 0.15505898
5.0912182 0.15551983
5.0916583 0.15604544
5.0920984 0.15665835
5.0925385 0.15738107
5.0929786 0.15823616
5.0934187 0.15924613
5.0938588 0.16043353
5.0942989 0.16182089
5.0947389 0.16343073
5.095179 0.16530134
5.0956191 0.16756397
5.0960592 0.17018256
5.0964993 0.17308187
5.0969394 0.17618666
5.0973795 0.17942168
5.0978196 0.18271167
5.0982597 0.1859814
5.0986997 0.18915561
5.0991398 0.19215907
5.0995799 0.19491651
5.10002 0.19735306
5.1004601 0.19959738
5.1009002 0.20180401
5.1013403 0.20398235
5.1017804 0.20614176
5.1022204 0.20829163
5.1026605 0.21044133
5.1031006 0.21260023
5.1035407 0.21477773
5.1039808 0.21698319
5.1044209 0.21922599
5.104861 0.22151551
5.1053011 0.22385065
5.1057411 0.22620417
5.1061812 0.22857363
5.1066213 0.23095868
5.1070614 0.23335896
5.1075015 0.2357741
5.1079416 0.23820376
5.1083817 0.24064757
5.1088218 0.24310517
5.1092619 0.24557621
5.1097019 0.24806033
5.110142 0.25056141
5.1105821 0.25313541
5.1110222 0.25579337
5.1114623 0.25852704
5.1119024 0.26132818
5.1123425 0.26418855
5.1127826 0.26709988
5.1132226 0.27005393
5.1136627 0.27304246
5.1141028 0.2760572
5.1145429 0.27908992
5.114983 0.28213237
5.1154231 0.28539566
5.1158632 0.28907129
5.1163033 0.29306515
5.1167433 0.2972828
5.1171834 0.30162978
5.1176235 0.30601163
5.1180636 0.31033389
5.1185037 0.3145021
5.1189438 0.31842181
5.1193839 0.32199857
5.119824 0.3251379
5.1202641 0.32779286
5.1207041 0.33012689
5.1211442 0.33220961
5.1215843 0.33409343
5.1220244 0.33583076
5.1224645 0.337474
5.1229046 0.33907559
5.1233447 0.34068791
5.1237848 0.3423634
5.1242248 0.34415445
5.1246649 0.34611348
5.125105 0.34829003
5.1255451 0.35064666
5.1259852 0.35313228
5.1264253 0.3557171
5.1268654 0.35837137
5.1273055 0.36106529
5.1277455 0.36376912
5.1281856 0.36645306
5.1286257 0.36908735
5.1290658 0.37164222
5.1295059 0.37408789
5.129946 0.3763946
5.1303861 0.3785521
5.1308262 0.38056055
5.1312663 0.38238897
5.1317063 0.38400601
5.1321464 0.38538031
5.1325865 0.38648052
5.1330266 0.38727527
5.1334667 0.38773322
5.1339068 0.387823
5.1343469 0.38751326
5.134787 0.38677264
5.135227 0.38559673
5.1356671 0.38413678
5.1361072 0.38246225
5.1365473 0.38062202
5.1369874 0.37866496
5.1374275 0.37663993
5.1378676 0.37459581
5.1383077 0.37258147
5.1387477 0.37064577
5.1391878 0.3688376
5.1396279 0.36720583
5.140068 0.36579612
5.1405081 0.36447831
5.1409482 0.36316347
5.1413883 0.36185239
5.1418284 0.36054582
5.1422685 0.35924455
5.1427085 0.35794934
5.1431486 0.35666096
5.1435887 0.35538019
5.1440288 0.3541078
5.1444689 0.35284456
5.144909 0.35159123
5.1453491 0.35036537
5.1457892 0.34919606
5.1462292 0.34807206
5.1466693 0.34698092
5.1471094 0.34591018
5.1475495 0.34484738
5.1479896 0.34378007
5.1484297 0.34269578
5.1488698 0.34158205
5.1493099 0.34042643
5.1497499 0.33921645
5.15019 0.33790283
5.1506301 0.33620859
5.1510702 0.33414048
5.1515103 0.33177374
5.1519504 0.3291836
5.1523905 0.3264453
5.1528306 0.32363407
5.1532707 0.32082515
5.1537107 0.31809377
5.1541508 0.31551518
5.1545909 0.3131646
5.155031 0.31111645
5.1554711 0.30924794
5.1559112 0.30744427
5.1563513 0.30572606
5.1567914 0.30411398
5.1572314 0.30262865
5.1576715 0.30129073
5.1581116 0.30012086
5.1585517 0.29913967
5.1589918 0.29836783
5.1594319 0.29782596
5.159872 0.29753471
5.1603121 0.29752048
5.1607522 0.29778289
5.1611922 0.29826816
5.1616323 0.29892051
5.1620724 0.29968414
5.1625125 0.30050323
5.1629526 0.301322
5.1633927 0.30208464
5.1638328 0.30273536
5.1642729 0.30321834
5.1647129 0.3034778
5.165153 0.30347554
5.1655931 0.30338633
5.1660332 0.30327399
5.1664733 0.30314475
5.1669134 0.30300483
5.1673535 0.30286049
5.1677936 0.30271794
5.1682336 0.30258342
5.1686737 0.30246316
5.1691138 0.3023634
5.1695539 0.30229036
5.169994 0.30225029
5.1704341 0.30223428
5.1708742 0.302228
5.1713143 0.30223068
5.1717544 0.30224154
5.1721944 0.30225981
5.1726345 0.30228473
5.1730746 0.30231552
5.1735147 0.30235141
5.1739548 0.30239163
5.1743949 0.30243541
5.174835 0.30248197
5.1752751 0.3025573
5.1757151 0.30275057
5.1761552 0.30304714
5.1765953 0.30342215
5.1770354 0.30385077
5.1774755 0.30430816
5.1779156 0.30476948
5.1783557 0.30520987
5.1787958 0.30560452
5.1792358 0.30592856
5.1796759 0.30615716
5.180116 0.30625358
5.1805561 0.30598199
5.1809962 0.3053161
5.1814363 0.30433155
5.1818764 0.30310399
5.1823165 0.30170906
5.1827566 0.30022242
5.1831966 0.2987197
5.1836367 0.29727655
5.1840768 0.29596863
5.1845169 0.29487156
5.184957 0.29406101
5.1853971 0.29353571
5.1858372 0.29320789
5.1862773 0.29306574
5.1867173 0.29309821
5.1871574 0.29329424
5.1875975 0.29364279
5.1880376 0.29413281
5.1884777 0.29475323
5.1889178 0.29549302
5.1893579 0.29634111
5.189798 0.29728646
5.190238 0.29851032
5.1906781 0.30087727
5.1911182 0.30425135
5.1915583 0.30834842
5.1919984 0.31288441
5.1924385 0.3175752
5.1928786 0.32213668
5.1933187 0.32628476
5.1937588 0.32973533
5.1941988 0.33220428
5.1946389 0.33340751
5.195079 0.33308905
5.1955191 0.33216137
5.1959592 0.33118426
5.1963993 0.33016258
5.1968394 0.32910119
5.1972795 0.32800498
5.1977195 0.32687881
5.1981596 0.32572755
5.1985997 0.32455606
5.1990398 0.32336922
5.1994799 0.32217189
5.19992 0.32096894
5.2003601 0.31974502
5.2008002 0.3184712
5.2012402 0.31716114
5.2016803 0.31582957
5.2021204 0.31449119
5.2025605 0.31316072
5.2030006 0.31185287
5.2034407 0.31058235
5.2038808 0.30936388
5.2043209 0.30821218
5.204761 0.30714195
5.205201 0.30621934
5.2056411 0.30578828
5.2060812 0.30582996
5.2065213 0.30624739
5.2069614 0.30694356
5.2074015 0.30782148
5.2078416 0.30878414
5.2082817 0.30973454
5.2087217 0.31057567
5.2091618 0.31121055
5.2096019 0.31154216
5.210042 0.31147571
5.2104821 0.3112168
5.2109222 0.31094949
5.2113623 0.31067339
5.2118024 0.31038807
5.2122424 0.31009312
5.2126825 0.30978813
5.2131226 0.30947269
5.2135627 0.30914639
5.2140028 0.30880881
5.2144429 0.30845955
5.214883 0.30809818
5.2153231 0.30772912
5.2157632 0.30736213
5.2162032 0.30699301
5.2166433 0.30661686
5.2170834 0.30622879
5.2175235 0.3058239
5.2179636 0.30539731
5.2184037 0.30494412
5.2188438 0.30445943
5.2192839 0.30393836
5.2197239 0.303376
5.220164 0.30276037
5.2206041 0.30201637
5.2210442 0.30113366
5.2214843 0.30012304
5.2219244 0.29899533
5.2223645 0.29776135
5.2228046 0.2964319
5.2232446 0.2950178
5.2236847 0.29352985
5.2241248 0.29197889
5.2245649 0.2903757
5.225005 0.28873112
5.2254451 0.28704752
5.2258852 0.28532622
5.2263253 0.28357593
5.2267654 0.28180534
5.2272054 0.28002315
5.2276455 0.27823803
5.2280856 0.2764587
5.2285257 0.27469384
5.2289658 0.27295215
5.2294059 0.27124233
5.229846 0.26957305
5.2302861 0.26794298
5.2307261 0.26632239
5.2311662 0.26470885
5.2316063 0.26310269
5.2320464 0.26150423
5.2324865 0.2599138
5.2329266 0.25833172
5.2333667 0.25675831
5.2338068 0.25519389
5.2342468 0.25363879
5.2346869 0.25209334
5.235127 0.25056142
5.2355671 0.24909853
5.2360072 0.24770881
5.2364473 0.24637303
5.2368874 0.24507195
5.2373275 0.24378635
5.2377676 0.24249698
5.2382076 0.24118462
5.2386477 0.23983002
5.2390878 0.23841397
5.2395279 0.23691722
5.239968 0.23532054
5.2404081 0.23364169
5.2408482 0.23192434
5.2412883 0.23017223
5.2417283 0.2283889
5.2421684 0.22657785
5.2426085 0.22474263
5.2430486 0.22288676
5.2434887 0.22101377
5.2439288 0.21912717
5.2443689 0.21723051
5.244809 0.21532731
5.245249 0.21341992
5.2456891 0.21150528
5.2461292 0.20958358
5.2465693 0.20765562
5.2470094 0.20572218
5.2474495 0.20378406
5.2478896 0.20184204
5.2483297 0.19989692
5.2487698 0.19794949
5.2492098 0.19600055
5.2496499 0.19405087
5.25009 0.19209959
5.2505301 0.19009798
5.2509702 0.18803393
5.2514103 0.18592202
5.2518504 0.1837768
5.2522905 0.18161285
5.2527305 0.17944475
5.2531706 0.17728705
5.2536107 0.17515434
5.2540508 0.17306118
5.2544909 0.17102215
5.254931 0.1690518
5.2553711 0.16721608
5.2558112 0.16560494
5.2562513 0.16420672
5.2566913 0.16300786
5.2571314 0.16199479
5.2575715 0.16115394
5.2580116 0.16047175
5.2584517 0.15993466
5.2588918 0.1595291
5.2593319 0.15924152
5.259772 0.15905833
5.260212 0.15896139
5.2606521 0.15891129
5.2610922 0.1588993
5.2615323 0.15892252
5.2619724 0.158978
5.2624125 0.15906284
5.2628526 0.15917411
5.2632927 0.15930888
5.2637327 0.15946424
5.2641728 0.15963725
5.2646129 0.159825
5.265053 0.16002532
5.2654931 0.16029387
5.2659332 0.16065107
5.2663733 0.16107496
5.2668134 0.16154355
5.2672535 0.16203485
5.2676935 0.16252688
5.2681336 0.16299768
5.2685737 0.16342524
5.2690138 0.1637876
5.2694539 0.16406277
5.269894 0.16422878
5.2703341 0.16417292
5.2707742 0.16370801
5.2712142 0.16289861
5.2716543 0.16181934
5.2720944 0.16054482
5.2725345 0.15914967
5.2729746 0.15770851
5.2734147 0.15629598
5.2738548 0.15498668
5.2742949 0.15385525
5.2747349 0.15297631
5.275175 0.15239558
5.2756151 0.15190005
5.2760552 0.15144772
5.2764953 0.15105958
5.2769354 0.15075666
5.2773755 0.15055994
5.2778156 0.15049044
5.2782557 0.15056916
5.2786957 0.15081711
5.2791358 0.15125529
5.2795759 0.15190471
5.280016 0.15278635
5.2804561 0.15389812
5.2808962 0.15519994
5.2813363 0.15665335
5.2817764 0.15821991
5.2822164 0.15986114
5.2826565 0.16153861
5.2830966 0.16321385
5.2835367 0.16484841
5.2839768 0.16640383
5.2844169 0.16784166
5.284857 0.16912344
5.2852971 0.17026031
5.2857371 0.17138452
5.2861772 0.17249866
5.2866173 0.17359438
5.2870574 0.17466331
5.2874975 0.17569709
5.2879376 0.17668735
5.2883777 0.17762574
5.2888178 0.1785039
5.2892579 0.17931345
5.2896979 0.18004605
5.290138 0.18068948
5.2905781 0.1811909
5.2910182 0.18155956
5.2914583 0.18182617
5.2918984 0.18202143
5.2923385 0.18217605
5.2927786 0.18232072
5.2932186 0.18248614
5.2936587 0.18270302
5.2940988 0.18300205
5.2945389 0.18341394
5.294979 0.18396938
5.2954191 0.18465323
5.2958592 0.18541083
5.2962993 0.18622519
5.2967393 0.1870794
5.2971794 0.18795659
5.2976195 0.18883987
5.2980596 0.18971234
5.2984997 0.19055711
5.2989398 0.1913573
5.2993799 0.19209601
5.29982 0.19275636
5.3002601 0.19333609
5.3007001 0.19388875
5.3011402 0.19442347
5.3015803 0.19494288
5.3020204 0.19544962
5.3024605 0.19594632
5.3029006 0.19643562
5.3033407 0.19692017
5.3037808 0.1974026
5.3042208 0.19788555
5.3046609 0.19837166
5.305101 0.19886067
5.3055411 0.19928541
5.3059812 0.19963221
5.3064213 0.19992179
5.3068614 0.20017486
5.3073015 0.20041214
5.3077415 0.20065436
5.3081816 0.20092223
5.3086217 0.20123647
5.3090618 0.20161781
5.3095019 0.20208697
5.309942 0.20266466
5.3103821 0.20375203
5.3108222 0.20587492
5.3112623 0.20886542
5.3117023 0.21254632
5.3121424 0.21674036
5.3125825 0.22127032
5.3130226 0.22595895
5.3134627 0.23062903
5.3139028 0.23510331
5.3143429 0.23920457
5.314783 0.24275556
5.315223 0.2457085
5.3156631 0.2486791
5.3161032 0.25170675
5.3165433 0.25471225
5.3169834 0.25761636
5.3174235 0.26033989
5.3178636 0.26280362
5.3183037 0.26492833
5.3187437 0.26663482
5.3191838 0.26784386
5.3196239 0.26847626
5.320064 0.26845927
5.3205041 0.268116
5.3209442 0.26766966
5.3213843 0.26713043
5.3218244 0.26650854
5.3222645 0.26581418
5.3227045 0.26505757
5.3231446 0.26424892
5.3235847 0.26339842
5.3240248 0.2625163
5.3244649 0.26161275
5.324905 0.26069799
5.3253451 0.2597414
5.3257852 0.25867671
5.3262252 0.25753421
5.3266653 0.25634747
5.3271054 0.25515005
5.3275455 0.25397553
5.3279856 0.25285748
5.3284257 0.25182946
5.3288658 0.25092505
5.3293059 0.2501778
5.3297459 0.24962129
5.330186 0.24927201
5.3306261 0.24900694
5.3310662 0.24878759
5.3315063 0.24860496
5.3319464 0.24845005
5.3323865 0.24831386
5.3328266 0.24818738
5.3332667 0.24806162
5.3337067 0.24792758
5.3341468 0.24777626
5.3345869 0.24759865
5.335027 0.24738583
5.3354671 0.24715433
5.3359072 0.24692178
5.3363473 0.24668843
5.3367874 0.24645449
5.3372274 0.24622019
5.3376675 0.24598575
5.3381076 0.2457514
5.3385477 0.24551735
5.3389878 0.24528384
5.3394279 0.24505108
5.339868 0.24481931
5.3403081 0.24459274
5.3407481 0.24438149
5.3411882 0.244183
5.3416283 0.24399392
5.3420684 0.2438109
5.3425085 0.2436306
5.3429486 0.24344968
5.3433887 0.24326478
5.3438288 0.24307256
5.3442689 0.24286968
5.3447089 0.24265278
5.345149 0.24240879
5.3455891 0.24201738
5.3460292 0.24145617
5.3464693 0.24074132
5.3469094 0.239889
5.3473495 0.23891537
5.3477896 0.2378366
5.3482296 0.23666883
5.3486697 0.23542824
5.3491098 0.23413098
5.3495499 0.23279322
5.34999 0.23143111
5.3504301 0.23000133
5.3508702 0.22845933
5.3513103 0.22682796
5.3517504 0.2251301
5.3521904 0.22338863
5.3526305 0.22162643
5.3530706 0.21986637
5.3535107 0.21813133
5.3539508 0.21644419
5.3543909 0.21482783
5.354831 0.21330513
5.3552711 0.21188729
5.3557111 0.21054046
5.3561512 0.20925744
5.3565913 0.20803492
5.3570314 0.20686957
5.3574715 0.20575809
5.3579116 0.20469715
5.3583517 0.20368344
5.3587918 0.20271366
5.3592318 0.20178448
5.3596719 0.20089258
5.360112 0.20004719
5.3605521 0.19949196
5.3609922 0.19926277
5.3614323 0.1992811
5.3618724 0.1994684
5.3623125 0.19974614
5.3627526 0.20003581
5.3631926 0.20025886
5.3636327 0.20033676
5.3640728 0.20019099
5.3645129 0.19974301
5.364953 0.19891429
5.3653931 0.19775908
5.3658332 0.19645309
5.3662733 0.19501334
5.3667133 0.19345514
5.3671534 0.1917938
5.3675935 0.19004461
5.3680336 0.18822288
5.3684737 0.18634392
5.3689138 0.18442302
5.3693539 0.1824755
5.369794 0.18051666
5.370234 0.17851012
5.3706741 0.17622328
5.3711142 0.17369483
5.3715543 0.17100596
5.3719944 0.16823781
5.3724345 0.16547155
5.3728746 0.16278836
5.3733147 0.16026939
5.3737548 0.1579958
5.3741948 0.15604877
5.3746349 0.15450945
5.375075 0.15345399
5.3755151 0.15271594
5.3759552 0.1521572
5.3763953 0.1517456
5.3768354 0.15144898
5.3772755 0.15123516
5.3777155 0.151072
5.3781556 0.15092731
5.3785957 0.15076894
5.3790358 0.15056473
5.3794759 0.15028251
5.379916 0.14989011
5.3803561 0.14941093
5.3807962 0.14893737
5.3812362 0.14846492
5.3816763 0.14798615
5.3821164 0.1474936
5.3825565 0.14697982
5.3829966 0.14643737
5.3834367 0.14585879
5.3838768 0.14523665
5.3843169 0.14456348
5.384757 0.14383184
5.385197 0.14300756
5.3856371 0.14190608
5.3860772 0.14053959
5.3865173 0.13896419
5.3869574 0.13723598
5.3873975 0.13541104
5.3878376 0.13354548
5.3882777 0.13169538
5.3887177 0.12991685
5.3891578 0.12826596
5.3895979 0.12679883
5.390038 0.12557105
5.3904781 0.12454481
5.3909182 0.12364728
5.3913583 0.12284938
5.3917984 0.12212205
5.3922384 0.12143623
5.3926785 0.12076284
5.3931186 0.12007283
5.3935587 0.11933712
5.3939988 0.11852665
5.3944389 0.11761234
5.394879 0.11656514
5.3953191 0.11536314
5.3957592 0.1140244
5.3961992 0.11257674
5.3966393 0.11104766
5.3970794 0.10946467
5.3975195 0.10785529
5.3979596 0.10624702
5.3983997 0.10466736
5.3988398 0.10314382
5.3992799 0.10170391
5.3997199 0.10037513
5.40016 0.099174619
5.4006001 0.098011373
5.4010402 0.096870189
5.4014803 0.095766868
5.4019204 0.094717213
5.4023605 0.093737026
5.4028006 0.09284211
5.4032406 0.092048267
5.4036807 0.0913713
5.4041208 0.09082701
5.4045609 0.0904312
5.405001 0.090199672
5.4054411 0.090062515
5.4058812 0.08993912
5.4063213 0.089828117
5.4067614 0.089728137
5.4072014 0.08963781
5.4076415 0.089555766
5.4080816 0.089480637
5.4085217 0.089411053
5.4089618 0.089345645
5.4094019 0.089283042
5.409842 0.089221876
5.4102821 0.089164814
5.4107221 0.089123641
5.4111622 0.089095652
5.4116023 0.089076817
5.4120424 0.089063106
5.4124825 0.089050489
5.4129226 0.089034936
5.4133627 0.089012419
5.4138028 0.088978905
5.4142428 0.088930366
5.4146829 0.088862773
5.415123 0.088762035
5.4155631 0.088457256
5.4160032 0.087923457
5.4164433 0.087206815
5.4168834 0.086353508
5.4173235 0.085409713
5.4177636 0.084421607
5.4182036 0.083435368
5.4186437 0.082497173
5.4190838 0.081653199
5.4195239 0.080949624
5.419964 0.080432625
5.4204041 0.080058862
5.4208442 0.079723741
5.4212843 0.079426078
5.4217243 0.079165348
5.4221644 0.078941027
5.4226045 0.078752591
5.4230446 0.078599514
5.4234847 0.078481273
5.4239248 0.078397342
5.4243649 0.078347198
5.424805 0.078330315
5.425245 0.078349065
5.4256851 0.078415706
5.4261252 0.078528772
5.4265653 0.078684864
5.4270054 0.078880587
5.4274455 0.079112543
5.4278856 0.079377336
5.4283257 0.07967157
5.4287658 0.079991847
5.4292058 0.080334771
5.4296459 0.080696945
5.430086 0.081081733
5.4305261 0.081701067
5.4309662 0.082601463
5.4314063 0.083707094
5.4318464 0.08494213
5.4322865 0.086230744
5.4327265 0.087497108
5.4331666 0.088665393
5.4336067 0.089659771
5.4340468 0.090404414
5.4344869 0.090823493
5.434927 0.090841182
5.4353671 0.09053884
5.4358072 0.090175305
5.4362472 0.089762979
5.4366873 0.089308419
5.4371274 0.088818187
5.4375675 0.088298842
5.4380076 0.087756943
5.4384477 0.08719905
5.4388878 0.086631722
5.4393279 0.086061519
5.439768 0.085495001
5.440208 0.084931203
5.4406481 0.084328251
5.4410882 0.083688682
5.4415283 0.083024649
5.4419684 0.082348307
5.4424085 0.081671812
5.4428486 0.081007319
5.4432887 0.080366982
5.4437287 0.079762957
5.4441688 0.079207398
5.4446089 0.078712461
5.445049 0.078291818
5.4454891 0.07809168
5.4459292 0.078167577
5.4463693 0.07847026
5.4468094 0.078950478
5.4472494 0.07955898
5.4476895 0.080246515
5.4481296 0.080963833
5.4485697 0.081661682
5.4490098 0.082290813
5.4494499 0.082801974
5.44989 0.083145915
5.4503301 0.083336308
5.4507702 0.083500581
5.4512102 0.083640799
5.4516503 0.083752502
5.4520904 0.08383123
5.4525305 0.083872525
5.4529706 0.083871926
5.4534107 0.083824975
5.4538508 0.083727212
5.4542909 0.083574177
5.4547309 0.083361411
5.455171 0.083066643
5.4556111 0.082531409
5.4560512 0.081765404
5.4564913 0.080826271
5.4569314 0.079771651
5.4573715 0.078659184
5.4578116 0.077546513
5.4582517 0.076491278
5.4586917 0.075551121
5.4591318 0.074783683
5.4595719 0.074246606
5.460012 0.073997406
5.4604521 0.073908662
5.4608922 0.073832547
5.4613323 0.073769437
5.4617724 0.073719712
5.4622124 0.073683749
5.4626525 0.073661926
5.4630926 0.073654621
5.4635327 0.073662211
5.4639728 0.073685076
5.4644129 0.073723593
5.464853 0.073778139
5.4652931 0.073845741
5.4657331 0.073915536
5.4661732 0.073986382
5.4666133 0.074057968
5.4670534 0.074129983
5.4674935 0.074202117
5.4679336 0.074274058
5.4683737 0.074345495
5.4688138 0.074416119
5.4692539 0.074485616
5.4696939 0.074553678
5.470134 0.074619684
5.4705741 0.074679124
5.4710142 0.074731815
5.4714543 0.074779337
5.4718944 0.074823268
5.4723345 0.074865186
5.4727746 0.074906671
5.4732146 0.0749493
5.4736547 0.074994651
5.4740948 0.075044305
5.4745349 0.075099839
5.474975 0.075162831
5.4754151 0.075286233
5.4758552 0.075521431
5.4762953 0.07584775
5.4767353 0.076244315
5.4771754 0.076690253
5.4776155 0.077164689
5.4780556 0.077646751
5.4784957 0.078115563
5.4789358 0.078550253
5.4793759 0.078929945
5.479816 0.079233768
5.4802561 0.079441213
5.4806961 0.07955024
5.4811362 0.079580248
5.4815763 0.079551648
5.4820164 0.079484851
5.4824565 0.07940027
5.4828966 0.079318316
5.4833367 0.079259401
5.4837768 0.079243936
5.4842168 0.079292334
5.4846569 0.079425005
5.485097 0.079661007
5.4855371 0.079975672
5.4859772 0.080344968
5.4864173 0.080758709
5.4868574 0.081206715
5.4872975 0.081678802
5.4877375 0.082164788
5.4881776 0.082654491
5.4886177 0.083137726
5.4890578 0.083604313
5.4894979 0.084044068
5.489938 0.08444681
5.4903781 0.084828376
5.4908182 0.085220236
5.4912583 0.0856092
5.4916983 0.085981366
5.4921384 0.086322833
5.4925785 0.086619697
5.4930186 0.086858056
5.4934587 0.087024009
5.4938988 0.087103653
5.4943389 0.087083086
5.494779 0.086948406
5.495219 0.086667866
5.4956591 0.086140405
5.4960992 0.085387466
5.4965393 0.084451013
5.4969794 0.08337301
5.4974195 0.082195422
5.4978596 0.080960213
5.4982997 0.079709348
5.4987397 0.078484791
5.4991798 0.077328506
5.4996199 0.076282457
5.50006 0.075385963
5.5005001 0.07450348
5.5009402 0.073563867
5.5013803 0.072601116
5.5018204 0.071649219
5.5022605 0.070742168
5.5027005 0.069913956
5.5031406 0.069198572
5.5035807 0.06863001
5.5040208 0.068242262
5.5044609 0.068069318
5.504901 0.068145171
5.5053411 0.068453891
5.5057812 0.068890863
5.5062212 0.069435828
5.5066613 0.070072309
5.5071014 0.070783828
5.5075415 0.071553909
5.5079816 0.072366075
5.5084217 0.073203848
5.5088618 0.074050751
5.5093019 0.074890307
5.5097419 0.075706038
5.510182 0.076492152
5.5106221 0.077325263
5.5110622 0.078211386
5.5115023 0.079135131
5.5119424 0.08008111
5.5123825 0.08103393
5.5128226 0.081978203
5.5132627 0.082898537
5.5137027 0.083779544
5.5141428 0.084605832
5.5145829 0.085362012
5.515023 0.08603194
5.5154631 0.086318795
5.5159032 0.086058432
5.5163433 0.085351593
5.5167834 0.084299024
5.5172234 0.083001467
5.5176635 0.081559668
5.5181036 0.08007437
5.5185437 0.078646317
5.5189838 0.077376252
5.5194239 0.076364921
5.519864 0.075713067
5.5203041 0.075458784
5.5207441 0.075444209
5.5211842 0.075610292
5.5216243 0.075908139
5.5220644 0.076288857
5.5225045 0.07670355
5.5229446 0.077103326
5.5233847 0.077439289
5.5238248 0.077662547
5.5242649 0.077724204
5.5247049 0.077575367
5.525145 0.077164944
5.5255851 0.076447046
5.5260252 0.075464735
5.5264653 0.074278355
5.5269054 0.072948249
5.5273455 0.07153476
5.5277856 0.070098231
5.5282256 0.068699005
5.5286657 0.067397425
5.5291058 0.066253835
5.5295459 0.065328577
5.529986 0.064681994
5.5304261 0.064246047
5.5308662 0.063897672
5.5313063 0.063638213
5.5317463 0.063469143
5.5321864 0.063391935
5.5326265 0.063408061
5.5330666 0.063518994
5.5335067 0.063726206
5.5339468 0.064031172
5.5343869 0.064435363
5.534827 0.064940252
5.5352671 0.065583949
5.5357071 0.066488167
5.5361472 0.067609242
5.5365873 0.068886526
5.5370274 0.07025937
5.5374675 0.071667128
5.5379076 0.073049152
5.5383477 0.074344795
5.5387878 0.075493408
5.5392278 0.076434345
5.5396679 0.077106958
5.540108 0.077459211
5.5405481 0.077646278
5.5409882 0.077758734
5.5414283 0.077813104
5.5418684 0.077825909
5.5423085 0.077813675
5.5427485 0.077792924
5.5431886 0.077780179
5.5436287 0.077791964
5.5440688 0.077844803
5.5445089 0.077955218
5.544949 0.078139734
5.5453891 0.078397043
5.5458292 0.078699482
5.5462693 0.079035106
5.5467093 0.07939221
5.5471494 0.079759092
5.5475895 0.080124048
5.5480296 0.080475376
5.5484697 0.080801372
5.5489098 0.081090333
5.5493499 0.081330556
5.54979 0.081510338
5.55023 0.08161633
5.5506701 0.081638797
5.5511102 0.081592037
5.5515503 0.081492801
5.5519904 0.081357838
5.5524305 0.081203898
5.5528706 0.081047732
5.5533107 0.080906089
5.5537508 0.08079572
5.5541908 0.080733376
5.5546309 0.080735805
5.555071 0.080818579
5.5555111 0.080937198
5.5559512 0.081061842
5.5563913 0.081192562
5.5568314 0.081329407
5.5572715 0.081472426
5.5577115 0.08162167
5.5581516 0.081777189
5.5585917 0.081939031
5.5590318 0.082107246
5.5594719 0.082281885
5.559912 0.082462997
5.5603521 0.082651712
5.5607922 0.082849691
5.5612322 0.083055908
5.5616723 0.083269262
5.5621124 0.083488652
5.5625525 0.083712979
5.5629926 0.083941142
5.5634327 0.084172041
5.5638728 0.084404574
5.5643129 0.084637641
5.564753 0.084870142
5.565193 0.085110207
5.5656331 0.085423134
5.5660732 0.085808666
5.5665133 0.086250637
5.5669534 0.08673288
5.5673935 0.08723923
5.5678336 0.087753519
5.5682737 0.088259582
5.5687137 0.088741253
5.5691538 0.089182364
5.5695939 0.08956675
5.570034 0.089876745
5.5704741 0.089832342
5.5709142 0.089306179
5.5713543 0.088401715
5.5717944 0.08722241
5.5722344 0.085871722
5.5726745 0.084453111
5.5731146 0.083070037
5.5735547 0.081825958
5.5739948 0.080824334
5.5744349 0.080168623
5.574875 0.079962286
5.5753151 0.080184301
5.5757552 0.080540863
5.5761952 0.081004062
5.5766353 0.081564064
5.5770754 0.082211038
5.5775155 0.082935149
5.5779556 0.083726566
5.5783957 0.084575454
5.5788358 0.085471982
5.5792759 0.086406316
5.5797159 0.087368624
5.580156 0.08837252
5.5805961 0.089655624
5.5810362 0.091211412
5.5814763 0.092950092
5.5819164 0.094781875
5.5823565 0.096616972
5.5827966 0.098365593
5.5832366 0.099937948
5.5836767 0.10124425
5.5841168 0.1021947
5.5845569 0.10269952
5.584997 0.10266892
5.5854371 0.10231891
5.5858772 0.10193628
5.5863173 0.1015254
5.5867574 0.10109064
5.5871974 0.10063636
5.5876375 0.10016694
5.5880776 0.099686742
5.5885177 0.099200128
5.5889578 0.098711468
5.5893979 0.098225129
5.589838 0.097745476
5.5902781 0.097266946
5.5907181 0.096759575
5.5911582 0.096229016
5.5915983 0.095684402
5.5920384 0.095134867
5.5924785 0.094589545
5.5929186 0.09405757
5.5933587 0.093548075
5.5937988 0.093070193
5.5942388 0.092633059
5.5946789 0.092245806
5.595119 0.091931924
5.5955591 0.091956282
5.5959992 0.092371539
5.5964393 0.093119956
5.5968794 0.094143799
5.5973195 0.09538533
5.5977596 0.096786812
5.5981996 0.098290509
5.5986397 0.099838684
5.5990798 0.1013736
5.5995199 0.10283752
5.59996 0.10417271
5.6004001 0.10545158
5.6008402 0.10682199
5.6012803 0.10826384
5.6017203 0.1097558
5.6021604 0.11127649
5.6026005 0.11280458
5.6030406 0.11431872
5.6034807 0.11579755
5.6039208 0.11721972
5.6043609 0.11856389
5.604801 0.1198087
5.605241 0.12084686
5.6056811 0.12128531
5.6061212 0.1211812
5.6065613 0.12065514
5.6070014 0.11982773
5.6074415 0.11881958
5.6078816 0.11775128
5.6083217 0.11674344
5.6087618 0.11591665
5.6092018 0.11539153
5.6096419 0.11528868
5.610082 0.11572379
5.6105221 0.1165909
5.6109622 0.11775505
5.6114023 0.11915454
5.6118424 0.12072764
5.6122825 0.12241265
5.6127225 0.12414786
5.6131626 0.12587156
5.6136027 0.12752203
5.6140428 0.12903757
5.6144829 0.13035646
5.614923 0.131417
5.6153631 0.13207395
5.6158032 0.13221315
5.6162432 0.1319585
5.6166833 0.13143864
5.6171234 0.1307822
5.6175635 0.13011781
5.6180036 0.12957412
5.6184437 0.12927976
5.6188838 0.12936337
5.6193239 0.12995358
5.619764 0.13117903
5.620204 0.13310961
5.6206441 0.1354007
5.6210842 0.13793138
5.6215243 0.14065076
5.6219644 0.14350794
5.6224045 0.14645201
5.6228446 0.14943208
5.6232847 0.15239723
5.6237247 0.15529658
5.6241648 0.15807921
5.6246049 0.16069423
5.625045 0.1630921
5.6254851 0.16538637
5.6259252 0.16767373
5.6263653 0.16995216
5.6268054 0.17221965
5.6272454 0.17447421
5.6276855 0.17671384
5.6281256 0.17893653
5.6285657 0.18114028
5.6290058 0.18332308
5.6294459 0.18548294
5.629886 0.18761785
5.6303261 0.18965316
5.6307662 0.19143787
5.6312062 0.1930279
5.6316463 0.19448881
5.6320864 0.19588615
5.6325265 0.19728548
5.6329666 0.19875236
5.6334067 0.20035236
5.6338468 0.20215102
5.6342869 0.20421391
5.6347269 0.20660659
5.635167 0.20937089
5.6356071 0.21230513
5.6360472 0.21533793
5.6364873 0.21845625
5.6369274 0.22164705
5.6373675 0.2248973
5.6378076 0.22819398
5.6382476 0.23152404
5.6386877 0.23487446
5.6391278 0.2382322
5.6395679 0.24158422
5.640008 0.24491751
5.6404481 0.24824622
5.6408882 0.25159036
5.6413283 0.25494833
5.6417684 0.25831849
5.6422084 0.26169924
5.6426485 0.26508896
5.6430886 0.26848603
5.6435287 0.27188883
5.6439688 0.27529574
5.6444089 0.27870516
5.644849 0.28211545
5.6452891 0.28565113
5.6457291 0.28968019
5.6461692 0.29411858
5.6466093 0.29884548
5.6470494 0.30374008
5.6474895 0.30868155
5.6479296 0.31354909
5.6483697 0.31822187
5.6488098 0.32257908
5.6492498 0.32649989
5.6496899 0.3298635
5.65013 0.33252062
5.6505701 0.33398523
5.6510102 0.33429142
5.6514503 0.33366373
5.6518904 0.33232668
5.6523305 0.33050479
5.6527706 0.32842259
5.6532106 0.3263046
5.6536507 0.32437536
5.6540908 0.32285938
5.6545309 0.3219812
5.654971 0.32196532
5.6554111 0.32254329
5.6558512 0.32316765
5.6562913 0.32384025
5.6567313 0.32456527
5.6571714 0.32534686
5.6576115 0.3261892
5.6580516 0.32709645
5.6584917 0.32807276
5.6589318 0.3291223
5.6593719 0.33024924
5.659812 0.33145774
5.6602521 0.33281326
5.6606921 0.33455848
5.6611322 0.33663802
5.6615723 0.33895949
5.6620124 0.34143045
5.6624525 0.34395851
5.6628926 0.34645124
5.6633327 0.34881623
5.6637728 0.35096106
5.6642128 0.35279333
5.6646529 0.35422061
5.665093 0.35515493
5.6655331 0.35566165
5.6659732 0.35580328
5.6664133 0.35559139
5.6668534 0.35503757
5.6672935 0.35415336
5.6677335 0.35295036
5.6681736 0.35144011
5.6686137 0.3496342
5.6690538 0.3475442
5.6694939 0.34518166
5.669934 0.34255817
5.6703741 0.33975864
5.6708142 0.33691969
5.6712543 0.33405114
5.6716943 0.33116046
5.6721344 0.32825517
5.6725745 0.32534274
5.6730146 0.32243067
5.6734547 0.31952646
5.6738948 0.3166376
5.6743349 0.31377159
5.674775 0.31093591
5.675215 0.30813032
5.6756551 0.30531471
5.6760952 0.3024908
5.6765353 0.29966895
5.6769754 0.2968595
5.6774155 0.2940728
5.6778556 0.2913192
5.6782957 0.28860904
5.6787357 0.28595266
5.6791758 0.28336041
5.6796159 0.28084265
5.680056 0.27841477
5.6804961 0.27644326
5.6809362 0.27507033
5.6813763 0.27418478
5.6818164 0.2736754
5.6822565 0.273431
5.6826965 0.27334038
5.6831366 0.27329233
5.6835767 0.27317564
5.6840168 0.27287912
5.6844569 0.27229156
5.684897 0.27130177
5.6853371 0.26995524
5.6857772 0.26856043
5.6862172 0.26712885
5.6866573 0.2656584
5.6870974 0.26414696
5.6875375 0.26259242
5.6879776 0.26099266
5.6884177 0.25934558
5.6888578 0.25764905
5.6892979 0.25590097
5.6897379 0.25409922
5.690178 0.25222595
5.6906181 0.25015294
5.6910582 0.247891
5.6914983 0.24548798
5.6919384 0.24299174
5.6923785 0.24045012
5.6928186 0.23791099
5.6932587 0.2354222
5.6936987 0.23303161
5.6941388 0.23078706
5.6945789 0.22873641
5.695019 0.22692737
5.6954591 0.22530693
5.6958992 0.22380834
5.6963393 0.22243719
5.6967794 0.22119905
5.6972194 0.2200995
5.6976595 0.21914413
5.6980996 0.21833851
5.6985397 0.21768824
5.6989798 0.21719889
5.6994199 0.21687603
5.69986 0.21672527
5.7003001 0.2167111
5.7007401 0.21670949
5.7011802 0.21671094
5.7016203 0.21671476
5.7020604 0.21672027
5.7025005 0.21672678
5.7029406 0.21673363
5.7033807 0.21674014
5.7038208 0.21674561
5.7042609 0.21674938
5.7047009 0.21675077
5.705141 0.2167495
5.7055811 0.21675047
5.7060212 0.21675396
5.7064613 0.21675834
5.7069014 0.21676194
5.7073415 0.21676314
5.7077816 0.21676026
5.7082216 0.21675168
5.7086617 0.21673574
5.7091018 0.21671078
5.7095419 0.21667517
5.709982 0.21662725
5.7104221 0.21633547
5.7108622 0.21557852
5.7113023 0.21443226
5.7117423 0.21297301
5.7121824 0.21127706
5.7126225 0.20942074
5.7130626 0.20748035
5.7135027 0.20553219
5.7139428 0.20365259
5.7143829 0.20191784
5.714823 0.20040426
5.7152631 0.19913604
5.7157031 0.19793972
5.7161432 0.1967908
5.7165833 0.19568627
5.7170234 0.19462309
5.7174635 0.19359824
5.7179036 0.19260869
5.7183437 0.19165141
5.7187838 0.19072337
5.7192238 0.18982155
5.7196639 0.18894293
5.720104 0.18808972
5.7205441 0.18739007
5.7209842 0.18690657
5.7214243 0.18664811
5.7218644 0.18662355
5.7223045 0.18684176
5.7227445 0.18731162
5.7231846 0.18804199
5.7236247 0.18904176
5.7240648 0.19031978
5.7245049 0.19188494
5.724945 0.1937461
5.7253851 0.19619236
5.7258252 0.19956253
5.7262653 0.20367358
5.7267053 0.2083362
5.7271454 0.21336112
5.7275855 0.21855903
5.7280256 0.22374065
5.7284657 0.22871669
5.7289058 0.23329787
5.7293459 0.23729488
5.729786 0.24051845
5.730226 0.24291866
5.7306661 0.24517033
5.7311062 0.24738979
5.7315463 0.24957579
5.7319864 0.2517271
5.7324265 0.25384249
5.7328666 0.25592071
5.7333067 0.25796053
5.7337467 0.25996071
5.7341868 0.26192002
5.7346269 0.26383721
5.735067 0.26571141
5.7355071 0.26756001
5.7359472 0.26939054
5.7363873 0.27119931
5.7368274 0.27298263
5.7372675 0.27473681
5.7377075 0.27645814
5.7381476 0.27814293
5.7385877 0.2797875
5.7390278 0.28138813
5.7394679 0.28294115
5.739908 0.28444284
5.7403481 0.28572363
5.7407882 0.28648467
5.7412282 0.28681802
5.7416683 0.28682807
5.7421084 0.28661925
5.7425485 0.28629596
5.7429886 0.28596262
5.7434287 0.28572365
5.7438688 0.28568345
5.7443089 0.28594643
5.7447489 0.28661703
5.745189 0.28779471
5.7456291 0.28947536
5.7460692 0.29156381
5.7465093 0.2939626
5.7469494 0.2965743
5.7473895 0.29930146
5.7478296 0.30204664
5.7482697 0.3047124
5.7487097 0.30720129
5.7491498 0.30941586
5.7495899 0.31125869
5.75003 0.31263309
5.7504701 0.3136559
5.7509102 0.31449318
5.7513503 0.31518635
5.7517904 0.31577681
5.7522304 0.31630598
5.7526705 0.31681529
5.7531106 0.31734614
5.7535507 0.31793995
5.7539908 0.31863814
5.7544309 0.31948213
5.754871 0.32051332
5.7553111 0.32176765
5.7557512 0.32322664
5.7561912 0.32484077
5.7566313 0.32656014
5.7570714 0.32833486
5.7575115 0.33011504
5.7579516 0.33185079
5.7583917 0.33349222
5.7588318 0.33498944
5.7592719 0.33629256
5.7597119 0.33735167
5.760152 0.33813316
5.7605921 0.33880295
5.7610322 0.33942493
5.7614723 0.34000893
5.7619124 0.34056473
5.7623525 0.34110214
5.7627926 0.34163097
5.7632326 0.34216103
5.7636727 0.34270211
5.7641128 0.34326402
5.7645529 0.34385656
5.764993 0.34448955
5.7654331 0.34516971
5.7658732 0.34589013
5.7663133 0.34664007
5.7667534 0.3474088
5.7671934 0.34818562
5.7676335 0.34895978
5.7680736 0.34972056
5.7685137 0.35045725
5.7689538 0.35115911
5.7693939 0.35181542
5.769834 0.35241545
5.7702741 0.35293353
5.7707141 0.3533139
5.7711542 0.35356635
5.7715943 0.35370676
5.7720344 0.35375104
5.7724745 0.35371507
5.7729146 0.35361477
5.7733547 0.353466
5.7737948 0.35328469
5.7742348 0.35308671
5.7746749 0.35288797
5.775115 0.35269965
5.7755551 0.35244303
5.7759952 0.35209933
5.7764353 0.35168769
5.7768754 0.35122723
5.7773155 0.35073708
5.7777556 0.35023635
5.7781956 0.34974418
5.7786357 0.34927968
5.7790758 0.34886198
5.7795159 0.34851021
5.779956 0.34824348
5.7803961 0.34814145
5.7808362 0.34827389
5.7812763 0.34859843
5.7817163 0.34907185
5.7821564 0.3496509
5.7825965 0.35029238
5.7830366 0.35095304
5.7834767 0.35158966
5.7839168 0.35215901
5.7843569 0.35261787
5.784797 0.352923
5.785237 0.3529724
5.7856771 0.35248538
5.7861172 0.35153663
5.7865573 0.35024988
5.7869974 0.34874885
5.7874375 0.34715727
5.7878776 0.34559888
5.7883177 0.3441974
5.7887578 0.34307656
5.7891978 0.34236009
5.7896379 0.34217172
5.790078 0.34262869
5.7905181 0.34355116
5.7909582 0.34478109
5.7913983 0.3462821
5.7918384 0.3480178
5.7922785 0.34995178
5.7927185 0.35204767
5.7931586 0.35426906
5.7935987 0.35657956
5.7940388 0.35894278
5.7944789 0.36132234
5.794919 0.36368183
5.7953591 0.36614584
5.7957992 0.36896417
5.7962392 0.37205746
5.7966793 0.37533786
5.7971194 0.37871752
5.7975595 0.38210861
5.7979996 0.38542327
5.7984397 0.38857366
5.7988798 0.39147194
5.7993199 0.39403025
5.79976 0.39616075
5.8002 0.3977265
5.8006401 0.39837377
5.8010802 0.39818561
5.8015203 0.39732836
5.8019604 0.39596837
5.8024005 0.394272
5.8028406 0.39240558
5.8032807 0.39053548
5.8037207 0.38882803
5.8041608 0.38744959
5.8046009 0.38656651
5.805041 0.38634415
5.8054811 0.3867609
5.8059212 0.38764738
5.8063613 0.38888837
5.8068014 0.39036869
5.8072414 0.39197312
5.8076815 0.39358648
5.8081216 0.39509355
5.8085617 0.39637915
5.8090018 0.39732806
5.8094419 0.39782509
5.809882 0.39775503
5.8103221 0.39695426
5.8107622 0.39532486
5.8112022 0.39302818
5.8116423 0.39023549
5.8120824 0.3871181
5.8125225 0.38384728
5.8129626 0.38059433
5.8134027 0.37753054
5.8138428 0.37482718
5.8142829 0.37265556
5.8147229 0.37118694
5.815163 0.37052664
5.8156031 0.37008829
5.8160432 0.36969628
5.8164833 0.36935454
5.8169234 0.36906701
5.8173635 0.36883761
5.8178036 0.36867028
5.8182436 0.36856895
5.8186837 0.36853754
5.8191238 0.36858
5.8195639 0.36870025
5.820004 0.36890222
5.8204441 0.3691967
5.8208842 0.36957756
5.8213243 0.37002393
5.8217644 0.37051497
5.8222044 0.37102981
5.8226445 0.3715476
5.8230846 0.37204747
5.8235247 0.37250857
5.8239648 0.37291004
5.8244049 0.37323103
5.824845 0.37345066
5.8252851 0.37354744
5.8257251 0.37351162
5.8261652 0.37335114
5.8266053 0.37307477
5.8270454 0.37269124
5.8274855 0.37220932
5.8279256 0.37163774
5.8283657 0.37098526
5.8288058 0.37026064
5.8292458 0.36947261
5.8296859 0.36862994
5.830126 0.36773462
5.8305661 0.36668229
5.8310062 0.36544874
5.8314463 0.36405246
5.8318864 0.36251194
5.8323265 0.36084569
5.8327666 0.3590722
5.8332066 0.35720996
5.8336467 0.35527747
5.8340868 0.35329321
5.8345269 0.3512757
5.834967 0.34924341
5.8354071 0.34689325
5.8358472 0.34389582
5.8362873 0.34039712
5.8367273 0.33654539
5.8371674 0.33248887
5.8376075 0.32837578
5.8380476 0.32435437
5.8384877 0.32057287
5.8389278 0.31717952
5.8393679 0.31432255
5.839808 0.3121502
5.840248 0.31073323
5.8406881 0.30978964
5.8411282 0.30926341
5.8415683 0.30913979
5.8420084 0.30940404
5.8424485 0.31004139
5.8428886 0.31103709
5.8433287 0.3123764
5.8437688 0.31404456
5.8442088 0.31602683
5.8446489 0.31830844
5.845089 0.32086914
5.8455291 0.32351936
5.8459692 0.32617199
5.8464093 0.32882736
5.8468494 0.33148579
5.8472895 0.33414761
5.8477295 0.33681315
5.8481696 0.33948273
5.8486097 0.34215669
5.8490498 0.34483534
5.8494899 0.34751902
5.84993 0.35020805
5.8503701 0.35290423
5.8508102 0.35560918
5.8512503 0.35832086
5.8516903 0.36103716
5.8521304 0.363756
5.8525705 0.36647527
5.8530106 0.36919287
5.8534507 0.37190671
5.8538908 0.37461469
5.8543309 0.37731471
5.854771 0.38000467
5.855211 0.38263724
5.8556511 0.38493796
5.8560912 0.38691057
5.8565313 0.3886149
5.8569714 0.39011078
5.8574115 0.39145804
5.8578516 0.3927165
5.8582917 0.39394599
5.8587317 0.39520633
5.8591718 0.39655736
5.8596119 0.3980589
5.860052 0.39977394
5.8604921 0.40199518
5.8609322 0.4047904
5.8613723 0.40802672
5.8618124 0.41157123
5.8622525 0.41529106
5.8626925 0.4190533
5.8631326 0.42272506
5.8635727 0.42617346
5.8640128 0.4292656
5.8644529 0.43186859
5.864893 0.43384954
5.8653331 0.43468606
5.8657732 0.43357128
5.8662132 0.43082552
5.8666533 0.4268142
5.8670934 0.42190276
5.8675335 0.41645664
5.8679736 0.41084126
5.8684137 0.40542206
5.8688538 0.40056448
5.8692939 0.39663395
5.8697339 0.3939959
5.870174 0.39288976
5.8706141 0.39237061
5.8710542 0.39216378
5.8714943 0.39226662
5.8719344 0.39267653
5.8723745 0.39339087
5.8728146 0.39440701
5.8732547 0.39572233
5.8736947 0.3973342
5.8741348 0.39923998
5.8745749 0.40143706
5.875015 0.40392373
5.8754551 0.40748511
5.8758952 0.41254301
5.8763353 0.41870977
5.8767754 0.42559773
5.8772154 0.43281924
5.8776555 0.43998663
5.8780956 0.44671226
5.8785357 0.45260846
5.8789758 0.45728758
5.8794159 0.46036196
5.879856 0.46144394
5.8802961 0.46069035
5.8807361 0.45963572
5.8811762 0.45841997
5.8816163 0.45706138
5.8820564 0.45557825
5.8824965 0.45398888
5.8829366 0.45231155
5.8833767 0.45056456
5.8838168 0.44876621
5.8842569 0.44693479
5.8846969 0.4450886
5.885137 0.44323793
5.8855771 0.44128692
5.8860172 0.43922657
5.8864573 0.43708799
5.8868974 0.43490227
5.8873375 0.43270053
5.8877776 0.43051386
5.8882176 0.42837337
5.8886577 0.42631018
5.8890978 0.42435538
5.8895379 0.42254008
5.889978 0.42089538
5.8904181 0.42003681
5.8908582 0.42052278
5.8912983 0.42209932
5.8917383 0.4245107
5.8921784 0.42750122
5.8926185 0.43081517
5.8930586 0.43419683
5.8934987 0.43739049
5.8939388 0.44014044
5.8943789 0.44219096
5.894819 0.44328634
5.8952591 0.44326403
5.8956991 0.44244003
5.8961392 0.44100282
5.8965793 0.43910696
5.8970194 0.43690701
5.8974595 0.43455754
5.8978996 0.4322131
5.8983397 0.43002826
5.8987798 0.42815759
5.8992198 0.42675563
5.8996599 0.42597696
5.9001 0.42597135
5.9005401 0.42669701
5.9009802 0.4279975
5.9014203 0.42974339
5.9018604 0.43180528
5.9023005 0.43405373
5.9027405 0.43635932
5.9031806 0.43859264
5.9036207 0.44062426
5.9040608 0.44232476
5.9045009 0.44356471
5.904941 0.4442147
5.9053811 0.44411701
5.9058212 0.44327223
5.9062613 0.44185349
5.9067013 0.44003554
5.9071414 0.43799311
5.9075815 0.43590094
5.9080216 0.43393376
5.9084617 0.43226632
5.9089018 0.43107336
5.9093419 0.4305296
5.909782 0.43080978
5.910222 0.43198217
5.9106621 0.43351099
5.9111022 0.435257
5.9115423 0.4371746
5.9119824 0.43921821
5.9124225 0.44134224
5.9128626 0.44350112
5.9133027 0.44564924
5.9137427 0.44774104
5.9141828 0.44973092
5.9146229 0.45157329
5.915063 0.45322418
5.9155031 0.45474589
5.9159432 0.45619214
5.9163833 0.457565
5.9168234 0.45886652
5.9172635 0.46009876
5.9177035 0.4612638
5.9181436 0.4623637
5.9185837 0.46340051
5.9190238 0.4643763
5.9194639 0.46529313
5.919904 0.46615307
5.9203441 0.4665317
5.9207842 0.46562629
5.9212242 0.46365128
5.9216643 0.46085625
5.9221044 0.45749081
5.9225445 0.45380454
5.9229846 0.45004704
5.9234247 0.44646791
5.9238648 0.44331675
5.9243049 0.44084315
5.9247449 0.43929671
5.925185 0.43902285
5.9256251 0.44084303
5.9260652 0.44453097
5.9265053 0.44963927
5.9269454 0.45572056
5.9273855 0.46232747
5.9278256 0.46901261
5.9282657 0.4753286
5.9287057 0.48082807
5.9291458 0.48506364
5.9295859 0.48758792
5.930026 0.48795533
5.9304661 0.48642398
5.9309062 0.48362769
5.9313463 0.47985702
5.9317864 0.47540251
5.9322264 0.47055471
5.9326665 0.46560416
5.9331066 0.46084141
5.9335467 0.456557
5.9339868 0.45304148
5.9344269 0.4505854
5.934867 0.4494793
5.9353071 0.44958013
5.9357471 0.44977109
5.9361872 0.44997238
5.9366273 0.45018106
5.9370674 0.45039422
5.9375075 0.45060896
5.9379476 0.45082235
5.9383877 0.45103149
5.9388278 0.45123345
5.9392679 0.45142532
5.9397079 0.45160419
5.940148 0.45177401
5.9405881 0.45201207
5.9410282 0.45231826
5.9414683 0.45266384
5.9419084 0.45302006
5.9423485 0.45335816
5.9427886 0.45364942
5.9432286 0.45386506
5.9436687 0.45397636
5.9441088 0.45395456
5.9445489 0.45377091
5.944989 0.45339666
5.9454291 0.45281452
5.9458692 0.45204609
5.9463093 0.45112063
5.9467493 0.4500674
5.9471894 0.44891568
5.9476295 0.44769472
5.9480696 0.44643379
5.9485097 0.44516215
5.9489498 0.44390908
5.9493899 0.44270383
5.94983 0.44157567
5.9502701 0.44053149
5.9507101 0.43949993
5.9511502 0.43847197
5.9515903 0.43744676
5.9520304 0.43642341
5.9524705 0.43540104
5.9529106 0.43437878
5.9533507 0.43335576
5.9537908 0.43233109
5.9542308 0.43130391
5.9546709 0.43027333
5.955111 0.42923426
5.9555511 0.42810055
5.9559912 0.42685596
5.9564313 0.42552361
5.9568714 0.42412663
5.9573115 0.42268816
5.9577516 0.42123133
5.9581916 0.41977927
5.9586317 0.41835511
5.9590718 0.41698198
5.9595119 0.41568303
5.959952 0.41448136
5.9603921 0.4136074
5.9608322 0.41331241
5.9612723 0.41348237
5.9617123 0.41399984
5.9621524 0.41474742
5.9625925 0.41560769
5.9630326 0.41646323
5.9634727 0.41719661
5.9639128 0.41769043
5.9643529 0.41782726
5.964793 0.41748968
5.965233 0.41659196
5.9656731 0.41526141
5.9661132 0.41359209
5.9665533 0.41166017
5.9669934 0.40954184
5.9674335 0.4073133
5.9678736 0.40505072
5.9683137 0.4028303
5.9687538 0.40072823
5.9691938 0.39882068
5.9696339 0.39718384
5.970074 0.39588941
5.9705141 0.39479344
5.9709542 0.39379721
5.9713943 0.39290349
5.9718344 0.39211509
5.9722745 0.39143481
5.9727145 0.39086545
5.9731546 0.39040979
5.9735947 0.39007063
5.9740348 0.38985077
5.9744749 0.389753
5.974915 0.38978013
5.9753551 0.39007703
5.9757952 0.39087585
5.9762352 0.39208346
5.9766753 0.39359794
5.9771154 0.39531738
5.9775555 0.39713987
5.9779956 0.39896347
5.9784357 0.40068628
5.9788758 0.40220637
5.9793159 0.40342183
5.979756 0.40423073
5.980196 0.40451705
5.9806361 0.40415577
5.9810762 0.40324987
5.9815163 0.40193647
5.9819564 0.40035271
5.9823965 0.39863569
5.9828366 0.39692256
5.9832767 0.39535042
5.9837167 0.3940564
5.9841568 0.39317763
5.9845969 0.39285122
5.985037 0.39321207
5.9854771 0.39400158
5.9859172 0.39495607
5.9863573 0.39605504
5.9867974 0.39727795
5.9872374 0.39860431
5.9876775 0.40001359
5.9881176 0.40148528
5.9885577 0.40299886
5.9889978 0.40453383
5.9894379 0.40606966
5.989878 0.40758584
5.9903181 0.40916975
5.9907582 0.41106617
5.9911982 0.41322248
5.9916383 0.41556958
5.9920784 0.41803836
5.9925185 0.42055969
5.9929586 0.42306448
5.9933987 0.42548359
5.9938388 0.42774793
5.9942789 0.42978837
5.9947189 0.43153581
5.995159 0.43269031
5.9955991 0.43083985
5.9960392 0.42592023
5.9964793 0.41864111
5.9969194 0.40971214
5.9973595 0.39984298
5.9977996 0.38974329
5.9982396 0.38012274
5.9986797 0.37169097
5.9991198 0.36515766
5.9995599 0.36123245
6 0.360625
