# Supplementary material for: Structural motifs of gold cluster anions with 17 to 69 atoms
Source: Nat Commun. 2026 Apr 10;17:5099. doi: 10.1038/s41467-026-71649-9 (PMC13246909; doi:10.1038/s41467-026-71649-9)
Supplement: Supplementary file 5 — Source Data [file 41467_2026_71649_MOESM5_ESM.zip › Figure2/51_th_red.dat]

3.8 0
3.8004401 0
3.8008802 0
3.8013203 0
3.8017604 0
3.8022004 0
3.8026405 0
3.8030806 0
3.8035207 0
3.8039608 0
3.8044009 0
3.804841 0
3.8052811 0
3.8057211 0
3.8061612 0
3.8066013 0
3.8070414 0
3.8074815 0
3.8079216 0
3.8083617 0
3.8088018 0
3.8092418 0
3.8096819 0
3.810122 0
3.8105621 0
3.8110022 0
3.8114423 0
3.8118824 0
3.8123225 0
3.8127626 0
3.8132026 0
3.8136427 0
3.8140828 0
3.8145229 0
3.814963 0
3.8154031 0
3.8158432 0
3.8162833 0
3.8167233 0
3.8171634 0
3.8176035 0
3.8180436 0
3.8184837 0
3.8189238 0
3.8193639 0
3.819804 0
3.820244 0
3.8206841 0
3.8211242 0
3.8215643 0
3.8220044 0
3.8224445 0
3.8228846 0
3.8233247 0
3.8237648 0
3.8242048 0
3.8246449 0
3.825085 0
3.8255251 0
3.8259652 0
3.8264053 0
3.8268454 0
3.8272855 0
3.8277255 0
3.8281656 0
3.8286057 0
3.8290458 0
3.8294859 0
3.829926 0
3.8303661 0
3.8308062 0
3.8312462 0
3.8316863 0
3.8321264 0
3.8325665 0
3.8330066 0
3.8334467 0
3.8338868 0
3.8343269 0
3.834767 0
3.835207 0
3.8356471 0
3.8360872 0
3.8365273 0
3.8369674 0
3.8374075 0
3.8378476 0
3.8382877 0
3.8387277 0
3.8391678 0
3.8396079 0
3.840048 0
3.8404881 0
3.8409282 0
3.8413683 0
3.8418084 0
3.8422484 0
3.8426885 0
3.8431286 0
3.8435687 0
3.8440088 0
3.8444489 0
3.844889 0
3.8453291 0
3.8457692 0
3.8462092 0
3.8466493 0
3.8470894 0
3.8475295 0
3.8479696 0
3.8484097 0
3.8488498 0
3.8492899 0
3.8497299 0
3.85017 0
3.8506101 0
3.8510502 0
3.8514903 0
3.8519304 0
3.8523705 0
3.8528106 0
3.8532507 0
3.8536907 0
3.8541308 0
3.8545709 0
3.855011 0
3.8554511 0
3.8558912 0
3.8563313 0
3.8567714 0
3.8572114 0
3.8576515 0
3.8580916 0
3.8585317 0
3.8589718 0
3.8594119 0
3.859852 0
3.8602921 0
3.8607321 0
3.8611722 0
3.8616123 0
3.8620524 0
3.8624925 0
3.8629326 0
3.8633727 0
3.8638128 0
3.8642529 0
3.8646929 0
3.865133 0
3.8655731 0
3.8660132 0
3.8664533 0
3.8668934 0
3.8673335 0
3.8677736 0
3.8682136 0
3.8686537 0
3.8690938 0
3.8695339 0
3.869974 0
3.8704141 0
3.8708542 0
3.8712943 0
3.8717343 0
3.8721744 0
3.8726145 0
3.8730546 0
3.8734947 0
3.8739348 0
3.8743749 0
3.874815 0
3.8752551 0
3.8756951 0
3.8761352 0
3.8765753 0
3.8770154 0
3.8774555 0
3.8778956 0
3.8783357 0
3.8787758 0
3.8792158 0
3.8796559 0
3.880096 0
3.8805361 0
3.8809762 0
3.8814163 0
3.8818564 0
3.8822965 0
3.8827365 0
3.8831766 0
3.8836167 0
3.8840568 0
3.8844969 0
3.884937 0
3.8853771 0
3.8858172 0
3.8862573 0
3.8866973 0
3.8871374 0
3.8875775 0
3.8880176 0
3.8884577 0
3.8888978 0
3.8893379 0
3.889778 0
3.890218 0
3.8906581 0
3.8910982 0
3.8915383 0
3.8919784 0
3.8924185 0
3.8928586 0
3.8932987 0
3.8937387 0
3.8941788 0
3.8946189 0
3.895059 0
3.8954991 0
3.8959392 0
3.8963793 0
3.8968194 0
3.8972595 0
3.8976995 0
3.8981396 0
3.8985797 0
3.8990198 0
3.8994599 0
3.8999 0
3.9003401 0
3.9007802 0
3.9012202 0
3.9016603 0
3.9021004 0
3.9025405 0
3.9029806 0
3.9034207 0
3.9038608 0
3.9043009 0
3.9047409 0
3.905181 0
3.9056211 0
3.9060612 0
3.9065013 0
3.9069414 0
3.9073815 0
3.9078216 0
3.9082617 0
3.9087017 0
3.9091418 0
3.9095819 0
3.910022 0
3.9104621 0
3.9109022 0
3.9113423 0
3.9117824 0
3.9122224 0
3.9126625 0
3.9131026 0
3.9135427 0
3.9139828 0
3.9144229 0
3.914863 0
3.9153031 0
3.9157431 0
3.9161832 0
3.9166233 0
3.9170634 0
3.9175035 0
3.9179436 0
3.9183837 0
3.9188238 0
3.9192639 0
3.9197039 0
3.920144 0
3.9205841 0
3.9210242 0
3.9214643 0
3.9219044 0
3.9223445 0
3.9227846 0
3.9232246 0
3.9236647 0
3.9241048 0
3.9245449 0
3.924985 0
3.9254251 0
3.9258652 0
3.9263053 0
3.9267453 0
3.9271854 0
3.9276255 0
3.9280656 0
3.9285057 0
3.9289458 0
3.9293859 0
3.929826 0
3.9302661 0
3.9307061 0
3.9311462 0
3.9315863 0
3.9320264 0
3.9324665 0
3.9329066 0
3.9333467 0
3.9337868 0
3.9342268 0
3.9346669 0
3.935107 0
3.9355471 0
3.9359872 0
3.9364273 0
3.9368674 0
3.9373075 0
3.9377475 0
3.9381876 0
3.9386277 0
3.9390678 0
3.9395079 0
3.939948 0
3.9403881 0
3.9408282 0
3.9412683 0
3.9417083 0
3.9421484 0
3.9425885 0
3.9430286 0
3.9434687 0
3.9439088 0
3.9443489 0
3.944789 0
3.945229 0
3.9456691 0
3.9461092 0
3.9465493 0
3.9469894 0
3.9474295 0
3.9478696 0
3.9483097 0
3.9487497 0
3.9491898 0
3.9496299 0
3.95007 0
3.9505101 0
3.9509502 0
3.9513903 0
3.9518304 0
3.9522705 0
3.9527105 0
3.9531506 0
3.9535907 0
3.9540308 0
3.9544709 0
3.954911 0
3.9553511 0
3.9557912 0
3.9562312 0
3.9566713 0
3.9571114 0
3.9575515 0
3.9579916 0
3.9584317 0
3.9588718 0
3.9593119 0
3.959752 0
3.960192 0
3.9606321 0
3.9610722 0
3.9615123 0
3.9619524 0
3.9623925 0
3.9628326 0
3.9632727 0
3.9637127 0
3.9641528 0
3.9645929 0
3.965033 0
3.9654731 0
3.9659132 0
3.9663533 0
3.9667934 0
3.9672334 0
3.9676735 0
3.9681136 0
3.9685537 0
3.9689938 0
3.9694339 0
3.969874 0
3.9703141 0
3.9707542 0
3.9711942 0
3.9716343 0
3.9720744 0
3.9725145 0
3.9729546 0
3.9733947 0
3.9738348 0
3.9742749 0
3.9747149 0
3.975155 0
3.9755951 0
3.9760352 0
3.9764753 0
3.9769154 0
3.9773555 0
3.9777956 0
3.9782356 0
3.9786757 0
3.9791158 0
3.9795559 0
3.979996 0
3.9804361 0
3.9808762 0
3.9813163 0
3.9817564 0
3.9821964 0
3.9826365 0
3.9830766 0
3.9835167 0
3.9839568 0
3.9843969 0
3.984837 0
3.9852771 0
3.9857171 0
3.9861572 0
3.9865973 0
3.9870374 0
3.9874775 0
3.9879176 0
3.9883577 0
3.9887978 0
3.9892378 0
3.9896779 0
3.990118 0
3.9905581 0
3.9909982 0
3.9914383 0
3.9918784 0
3.9923185 0
3.9927586 0
3.9931986 0
3.9936387 0
3.9940788 0
3.9945189 0
3.994959 0
3.9953991 0
3.9958392 0
3.9962793 0
3.9967193 0
3.9971594 0
3.9975995 0
3.9980396 0
3.9984797 0
3.9989198 0
3.9993599 0
3.9998 0
4.00024 0
4.0006801 0
4.0011202 0
4.0015603 0
4.0020004 0
4.0024405 0
4.0028806 0
4.0033207 0
4.0037608 0
4.0042008 0
4.0046409 0
4.005081 0
4.0055211 0
4.0059612 0
4.0064013 0
4.0068414 0
4.0072815 0
4.0077215 0
4.0081616 0
4.0086017 0
4.0090418 0
4.0094819 0
4.009922 0
4.0103621 0
4.0108022 0
4.0112422 0
4.0116823 0
4.0121224 0
4.0125625 0
4.0130026 0
4.0134427 0
4.0138828 0
4.0143229 0
4.014763 0
4.015203 0
4.0156431 0
4.0160832 0
4.0165233 0
4.0169634 0
4.0174035 0
4.0178436 0
4.0182837 0
4.0187237 0
4.0191638 0
4.0196039 0
4.020044 0
4.0204841 0
4.0209242 0
4.0213643 0
4.0218044 0
4.0222444 0
4.0226845 0
4.0231246 0
4.0235647 0
4.0240048 0
4.0244449 0
4.024885 0
4.0253251 0
4.0257652 0
4.0262052 0
4.0266453 0
4.0270854 8.9552249e-12
4.0275255 6.7213058e-11
4.0279656 1.7636022e-10
4.0284057 3.3252996e-10
4.0288458 5.3185555e-10
4.0292859 7.7047024e-10
4.0297259 1.0445073e-09
4.030166 1.3501e-09
4.0306061 1.6833815e-09
4.0310462 2.0404853e-09
4.0314863 2.4175444e-09
4.0319264 2.8106921e-09
4.0323665 3.2160618e-09
4.0328066 3.6297867e-09
4.0332466 4.048e-09
4.0336867 4.466835e-09
4.0341268 4.882425e-09
4.0345669 5.2909032e-09
4.035007 5.6884029e-09
4.0354471 6.0710573e-09
4.0358872 6.4349997e-09
4.0363273 6.8818479e-09
4.0367674 7.7719434e-09
4.0372074 9.1062873e-09
4.0376475 1.0851608e-08
4.0380876 1.2974636e-08
4.0385277 1.5442098e-08
4.0389678 1.8220723e-08
4.0394079 2.1277241e-08
4.039848 2.457838e-08
4.0402881 2.8090869e-08
4.0407281 3.1781437e-08
4.0411682 3.5616813e-08
4.0416083 3.9563725e-08
4.0420484 4.3588901e-08
4.0424885 4.7659072e-08
4.0429286 5.1740966e-08
4.0433687 5.5801311e-08
4.0438088 5.9806836e-08
4.0442488 6.372427e-08
4.0446889 6.7520342e-08
4.045129 7.1161781e-08
4.0455691 7.588475e-08
4.0460092 8.5026381e-08
4.0464493 9.8476242e-08
4.0468894 1.1591583e-07
4.0473295 1.3702666e-07
4.0477696 1.6149021e-07
4.0482096 1.88988e-07
4.0486497 2.1920152e-07
4.0490898 2.5181228e-07
4.0495299 2.8650177e-07
4.04997 3.2295149e-07
4.0504101 3.6084295e-07
4.0508502 3.9985764e-07
4.0512903 4.3967707e-07
4.0517303 4.7998274e-07
4.0521704 5.2045615e-07
4.0526105 5.6077879e-07
4.0530506 6.0063217e-07
4.0534907 6.3969779e-07
4.0539308 6.7765715e-07
4.0543709 7.1419176e-07
4.054811 7.6067066e-07
4.0552511 8.4078146e-07
4.0556911 9.5305279e-07
4.0561312 1.0951563e-06
4.0565713 1.2647637e-06
4.0570114 1.4595466e-06
4.0574515 1.6771766e-06
4.0578916 1.9153255e-06
4.0583317 2.1716649e-06
4.0587718 2.4438664e-06
4.0592118 2.7296017e-06
4.0596519 3.0265425e-06
4.060092 3.3323604e-06
4.0605321 3.644727e-06
4.0609722 3.9613141e-06
4.0614123 4.2797933e-06
4.0618524 4.5978363e-06
4.0622925 4.9131147e-06
4.0627325 5.2233001e-06
4.0631726 5.5260643e-06
4.0636127 5.8190789e-06
4.0640528 6.1861369e-06
4.0644929 6.7623395e-06
4.064933 7.53609e-06
4.0653731 8.4935007e-06
4.0658132 9.6206842e-06
4.0662533 1.0903753e-05
4.0666933 1.2328819e-05
4.0671334 1.3881995e-05
4.0675735 1.5549393e-05
4.0680136 1.7317127e-05
4.0684537 1.9171307e-05
4.0688938 2.1098047e-05
4.0693339 2.3083459e-05
4.069774 2.5113656e-05
4.070214 2.7174749e-05
4.0706541 2.9252851e-05
4.0710942 3.1334076e-05
4.0715343 3.3404534e-05
4.0719744 3.5450339e-05
4.0724145 3.7457603e-05
4.0728546 3.9412438e-05
4.0732947 4.1806598e-05
4.0737347 4.5241495e-05
4.0741748 4.9653739e-05
4.0746149 5.4977494e-05
4.075055 6.1146923e-05
4.0754951 6.809619e-05
4.0759352 7.5759458e-05
4.0763753 8.4070889e-05
4.0768154 9.2964649e-05
4.0772555 0.0001023749
4.0776955 0.0001122358
4.0781356 0.00012248152
4.0785757 0.00013304623
4.0790158 0.00014386407
4.0794559 0.00015486923
4.079896 0.00016599585
4.0803361 0.00017717811
4.0807762 0.00018835017
4.0812162 0.00019944618
4.0816563 0.00021040033
4.0820964 0.00022114699
4.0825365 0.00023394987
4.0829766 0.00025086147
4.0834167 0.00027163751
4.0838568 0.00029603371
4.0842969 0.00032380578
4.0847369 0.00035470944
4.085177 0.00038850041
4.0856171 0.0004249344
4.0860572 0.00046376714
4.0864973 0.00050475433
4.0869374 0.0005476517
4.0873775 0.00059221497
4.0878176 0.00063819985
4.0882577 0.00068536205
4.0886977 0.00073345731
4.0891378 0.00078224133
4.0895779 0.00083146983
4.090018 0.00088089853
4.0904581 0.00093028314
4.0908982 0.00097937939
4.0913383 0.0010279939
4.0917784 0.001083993
4.0922184 0.0011526979
4.0926585 0.0012334219
4.0930986 0.001325478
4.0935387 0.0014281795
4.0939788 0.0015408397
4.0944189 0.0016627717
4.094859 0.0017932889
4.0952991 0.0019317043
4.0957391 0.0020773313
4.0961792 0.002229483
4.0966193 0.0023874727
4.0970594 0.0025506136
4.0974995 0.0027182188
4.0979396 0.0028896017
4.0983797 0.0030640755
4.0988198 0.0032409533
4.0992599 0.0034195484
4.0996999 0.003599174
4.10014 0.0037791433
4.1005801 0.0039591706
4.1010202 0.0041589807
4.1014603 0.0043888364
4.1019004 0.0046473665
4.1023405 0.0049331993
4.1027806 0.0052449635
4.1032206 0.0055812876
4.1036607 0.0059408001
4.1041008 0.0063221296
4.1045409 0.0067239047
4.104981 0.0071447538
4.1054211 0.0075833055
4.1058612 0.0080381884
4.1063013 0.0085080311
4.1067413 0.008991462
4.1071814 0.0094871097
4.1076215 0.0099936027
4.1080616 0.01050957
4.1085017 0.011033639
4.1089418 0.011564439
4.1093819 0.012100599
4.109822 0.0126421
4.1102621 0.013221692
4.1107021 0.013852686
4.1111422 0.014533498
4.1115823 0.015262541
4.1120224 0.01603823
4.1124625 0.016858979
4.1129026 0.017723202
4.1133427 0.018629315
4.1137828 0.019575729
4.1142228 0.020560862
4.1146629 0.021583125
4.115103 0.022640934
4.1155431 0.023732704
4.1159832 0.024856847
4.1164233 0.02601178
4.1168634 0.027195915
4.1173035 0.028407667
4.1177435 0.02964545
4.1181836 0.03090768
4.1186237 0.032192769
4.1190638 0.033500771
4.1195039 0.034855507
4.119944 0.036265462
4.1203841 0.037730868
4.1208242 0.039251953
4.1212643 0.040828946
4.1217043 0.042462075
4.1221444 0.044151572
4.1225845 0.045897663
4.1230246 0.047700579
4.1234647 0.049560549
4.1239048 0.051477802
4.1243449 0.053452566
4.124785 0.055485071
4.125225 0.057575547
4.1256651 0.059724222
4.1261052 0.061931325
4.1265453 0.064197085
4.1269854 0.066521732
4.1274255 0.068905495
4.1278656 0.071348603
4.1283057 0.073849102
4.1287457 0.07638555
4.1291858 0.078953753
4.1296259 0.08155537
4.130066 0.08419206
4.1305061 0.086865482
4.1309462 0.089577295
4.1313863 0.092329157
4.1318264 0.095122729
4.1322665 0.097959668
4.1327065 0.10084163
4.1331466 0.10377029
4.1335867 0.10674728
4.1340268 0.10977428
4.1344669 0.11285295
4.134907 0.11598493
4.1353471 0.1191719
4.1357872 0.12241551
4.1362272 0.12571741
4.1366673 0.12907928
4.1371074 0.13250276
4.1375475 0.13598546
4.1379876 0.13949846
4.1384277 0.14303382
4.1388678 0.14658918
4.1393079 0.15016219
4.1397479 0.15375048
4.140188 0.15735171
4.1406281 0.16096352
4.1410682 0.16458355
4.1415083 0.16820944
4.1419484 0.17183885
4.1423885 0.17546942
4.1428286 0.17909879
4.1432687 0.1827246
4.1437087 0.1863445
4.1441488 0.18995613
4.1445889 0.19355715
4.145029 0.19714518
4.1454691 0.20071789
4.1459092 0.2042729
4.1463493 0.20780787
4.1467894 0.21132247
4.1472294 0.21482611
4.1476695 0.21832014
4.1481096 0.2218044
4.1485497 0.22527871
4.1489898 0.22874289
4.1494299 0.23219678
4.14987 0.23564019
4.1503101 0.23907296
4.1507502 0.24249491
4.1511902 0.24590586
4.1516303 0.24930564
4.1520704 0.25269407
4.1525105 0.25607099
4.1529506 0.25943621
4.1533907 0.26278957
4.1538308 0.26613088
4.1542709 0.26945997
4.1547109 0.27277668
4.155151 0.27608082
4.1555911 0.27937221
4.1560312 0.28263367
4.1564713 0.2857974
4.1569114 0.28885976
4.1573515 0.29182463
4.1577916 0.29469588
4.1582316 0.29747737
4.1586717 0.30017299
4.1591118 0.30278659
4.1595519 0.30532206
4.159992 0.30778326
4.1604321 0.31017407
4.1608722 0.31249835
4.1613123 0.31475998
4.1617524 0.31696283
4.1621924 0.31911077
4.1626325 0.32120767
4.1630726 0.3232574
4.1635127 0.32526383
4.1639528 0.32723085
4.1643929 0.3291623
4.164833 0.33106208
4.1652731 0.33292273
4.1657131 0.33471137
4.1661532 0.33642667
4.1665933 0.33806978
4.1670334 0.33964189
4.1674735 0.34114415
4.1679136 0.34257775
4.1683537 0.34394386
4.1687938 0.34524364
4.1692338 0.34647826
4.1696739 0.34764891
4.170114 0.34875674
4.1705541 0.34980293
4.1709942 0.35078866
4.1714343 0.35171508
4.1718744 0.35258338
4.1723145 0.35339473
4.1727546 0.35415029
4.1731946 0.35485123
4.1736347 0.35549874
4.1740748 0.35609397
4.1745149 0.35663639
4.174955 0.35712239
4.1753951 0.35755176
4.1758352 0.35792449
4.1762753 0.35824053
4.1767153 0.35849987
4.1771554 0.35870247
4.1775955 0.35884831
4.1780356 0.35893735
4.1784757 0.35896958
4.1789158 0.35894496
4.1793559 0.35886345
4.179796 0.35872505
4.180236 0.35852971
4.1806761 0.35827741
4.1811162 0.35796812
4.1815563 0.35760181
4.1819964 0.35717846
4.1824365 0.35669803
4.1828766 0.3561605
4.1833167 0.35556584
4.1837568 0.35491627
4.1841968 0.35421529
4.1846369 0.35346171
4.185077 0.35265426
4.1855171 0.35179164
4.1859572 0.35087256
4.1863973 0.34989575
4.1868374 0.34885991
4.1872775 0.34776376
4.1877175 0.346606
4.1881576 0.34538536
4.1885977 0.34410054
4.1890378 0.34275026
4.1894779 0.34133323
4.189918 0.33984817
4.1903581 0.33829379
4.1907982 0.33666879
4.1912382 0.3349719
4.1916783 0.33320183
4.1921184 0.33135729
4.1925585 0.32943699
4.1929986 0.32746094
4.1934387 0.32545731
4.1938788 0.32342228
4.1943189 0.32135178
4.194759 0.31924171
4.195199 0.31708799
4.1956391 0.31488654
4.1960792 0.31263326
4.1965193 0.31032408
4.1969594 0.3079549
4.1973995 0.30552164
4.1978396 0.30302022
4.1982797 0.30044654
4.1987197 0.29779653
4.1991598 0.29506609
4.1995999 0.29225114
4.20004 0.2893476
4.2004801 0.28635137
4.2009202 0.28325838
4.2013603 0.28006454
4.2018004 0.27676575
4.2022404 0.27340588
4.2026805 0.27003679
4.2031206 0.26665867
4.2035607 0.2632717
4.2040008 0.25987604
4.2044409 0.25647187
4.204881 0.25305934
4.2053211 0.24963864
4.2057612 0.24620992
4.2062012 0.24277335
4.2066413 0.23932911
4.2070814 0.23587735
4.2075215 0.23241826
4.2079616 0.22895199
4.2084017 0.22547871
4.2088418 0.2219986
4.2092819 0.21851182
4.2097219 0.21501853
4.210162 0.21151891
4.2106021 0.20801313
4.2110422 0.20450133
4.2114823 0.20097759
4.2119224 0.19743811
4.2123625 0.19388469
4.2128026 0.19031908
4.2132426 0.18674308
4.2136827 0.18315846
4.2141228 0.17956698
4.2145629 0.17597044
4.215003 0.1723706
4.2154431 0.16876925
4.2158832 0.16516815
4.2163233 0.16156908
4.2167634 0.15797383
4.2172034 0.15438417
4.2176435 0.15080186
4.2180836 0.1472287
4.2185237 0.14366646
4.2189638 0.1401169
4.2194039 0.13658182
4.219844 0.13306298
4.2202841 0.12956257
4.2207241 0.12611459
4.2211642 0.12273828
4.2216043 0.11943141
4.2220444 0.11619177
4.2224845 0.11301715
4.2229246 0.10990533
4.2233647 0.1068541
4.2238048 0.10386125
4.2242448 0.10092456
4.2246849 0.098041816
4.225125 0.095210807
4.2255651 0.092429318
4.2260052 0.089695135
4.2264453 0.087006044
4.2268854 0.08435983
4.2273255 0.081754281
4.2277656 0.079187182
4.2282056 0.076656318
4.2286457 0.074159477
4.2290858 0.071694443
4.2295259 0.069259568
4.229966 0.066872227
4.2304061 0.06454148
4.2308462 0.062267299
4.2312863 0.060049657
4.2317263 0.057888525
4.2321664 0.055783875
4.2326065 0.05373568
4.2330466 0.05174391
4.2334867 0.049808538
4.2339268 0.047929536
4.2343669 0.046106876
4.234807 0.044340529
4.235247 0.042630467
4.2356871 0.040976663
4.2361272 0.039379088
4.2365673 0.037837715
4.2370074 0.036352514
4.2374475 0.034923458
4.2378876 0.033550519
4.2383277 0.032233669
4.2387678 0.030971516
4.2392078 0.029738382
4.2396479 0.028525755
4.240088 0.027335252
4.2405281 0.026168488
4.2409682 0.025027077
4.2414083 0.023912635
4.2418484 0.022826776
4.2422885 0.021771116
4.2427285 0.02074727
4.2431686 0.019756853
4.2436087 0.018801479
4.2440488 0.017882765
4.2444889 0.017002325
4.244929 0.016161774
4.2453691 0.015362728
4.2458092 0.0146068
4.2462492 0.013895608
4.2466893 0.013230765
4.2471294 0.012613886
4.2475695 0.012046587
4.2480096 0.011527525
4.2484497 0.01102204
4.2488898 0.01052077
4.2493299 0.010025046
4.24977 0.0095361948
4.25021 0.0090555472
4.2506501 0.0085844322
4.2510902 0.0081241791
4.2515303 0.0076761171
4.2519704 0.0072415757
4.2524105 0.0068218841
4.2528506 0.0064183716
4.2532907 0.0060323676
4.2537307 0.0056652014
4.2541708 0.0053182022
4.2546109 0.0049926995
4.255051 0.0046900224
4.2554911 0.0044115004
4.2559312 0.0041584628
4.2563713 0.0039322388
4.2568114 0.0037341577
4.2572515 0.0035627994
4.2576915 0.003395991
4.2581316 0.0032291389
4.2585717 0.0030628931
4.2590118 0.0028979032
4.2594519 0.0027348192
4.259892 0.0025742907
4.2603321 0.0024169676
4.2607722 0.0022634997
4.2612122 0.0021145368
4.2616523 0.0019707287
4.2620924 0.0018327251
4.2625325 0.0017011759
4.2629726 0.001576731
4.2634127 0.0014600399
4.2638528 0.0013517527
4.2642929 0.001252519
4.2647329 0.0011629887
4.265173 0.0010838116
4.2656131 0.0010156375
4.2660532 0.00095911606
4.2664933 0.00091326119
4.2669334 0.00086849989
4.2673735 0.00082335721
4.2678136 0.00077805985
4.2682537 0.00073283456
4.2686937 0.00068790806
4.2691338 0.00064350708
4.2695739 0.00059985834
4.270014 0.00055718857
4.2704541 0.00051572451
4.2708942 0.00047569287
4.2713343 0.00043732038
4.2717744 0.00040083378
4.2722144 0.00036645979
4.2726545 0.00033442513
4.2730946 0.00030495654
4.2735347 0.00027828075
4.2739748 0.00025462447
4.2744149 0.00023421444
4.274855 0.00021727738
4.2752951 0.00020404003
4.2757351 0.00019403316
4.2761752 0.00018420422
4.2766153 0.00017421723
4.2770554 0.0001641323
4.2774955 0.00015400955
4.2779356 0.00014390908
4.2783757 0.00013389101
4.2788158 0.00012401545
4.2792559 0.0001143425
4.2796959 0.00010493229
4.280136 9.5844917e-05
4.2805761 8.7140495e-05
4.2810162 7.8879137e-05
4.2814563 7.1120954e-05
4.2818964 6.3926055e-05
4.2823365 5.7354554e-05
4.2827766 5.146656e-05
4.2832166 4.6322185e-05
4.2836567 4.198154e-05
4.2840968 3.8504735e-05
4.2845369 3.5951883e-05
4.284977 3.4162045e-05
4.2854171 3.2387745e-05
4.2858572 3.0573028e-05
4.2862973 2.8730392e-05
4.2867373 2.6872333e-05
4.2871774 2.5011349e-05
4.2876175 2.3159935e-05
4.2880576 2.133059e-05
4.2884977 1.9535809e-05
4.2889378 1.778809e-05
4.2893779 1.609993e-05
4.289818 1.4483825e-05
4.2902581 1.2952273e-05
4.2906981 1.151777e-05
4.2911382 1.0192813e-05
4.2915783 8.9898992e-06
4.2920184 7.9215253e-06
4.2924585 7.0001881e-06
4.2928986 6.2383846e-06
4.2933387 5.6486117e-06
4.2937788 5.2433661e-06
4.2942188 4.9803889e-06
4.2946589 4.716505e-06
4.295099 4.4452406e-06
4.2955391 4.1686454e-06
4.2959792 3.8887693e-06
4.2964193 3.607662e-06
4.2968594 3.3273732e-06
4.2972995 3.0499529e-06
4.2977395 2.7774508e-06
4.2981796 2.5119166e-06
4.2986197 2.2554003e-06
4.2990598 2.0099515e-06
4.2994999 1.77762e-06
4.29994 1.5604558e-06
4.3003801 1.3605084e-06
4.3008202 1.1798278e-06
4.3012603 1.0204637e-06
4.3017003 8.84466e-07
4.3021404 7.7388435e-07
4.3025805 6.9076862e-07
4.3030206 6.3716858e-07
4.3034607 6.0471109e-07
4.3039008 5.7223511e-07
4.3043409 5.3924645e-07
4.304781 5.0597357e-07
4.305221 4.7264495e-07
4.3056611 4.3948904e-07
4.3061012 4.0673432e-07
4.3065413 3.7460925e-07
4.3069814 3.4334231e-07
4.3074215 3.1316196e-07
4.3078616 2.8429667e-07
4.3083017 2.569749e-07
4.3087417 2.3142514e-07
4.3091818 2.0787584e-07
4.3096219 1.8655547e-07
4.310062 1.6769251e-07
4.3105021 1.5151541e-07
4.3109422 1.3825266e-07
4.3113823 1.281327e-07
4.3118224 1.2138403e-07
4.3122625 1.182351e-07
4.3127025 1.18804e-07
4.3131426 1.2287811e-07
4.3135827 1.3023767e-07
4.3140228 1.4066432e-07
4.3144629 1.5393964e-07
4.314903 1.6984527e-07
4.3153431 1.8816279e-07
4.3157832 2.0867383e-07
4.3162232 2.3116e-07
4.3166633 2.554029e-07
4.3171034 2.8118414e-07
4.3175435 3.0828534e-07
4.3179836 3.3648811e-07
4.3184237 3.6557404e-07
4.3188638 3.9532476e-07
4.3193039 4.2552188e-07
4.3197439 4.55947e-07
4.320184 4.8638173e-07
4.3206241 5.1660769e-07
4.3210642 5.4640648e-07
4.3215043 5.7555971e-07
4.3219444 6.1750513e-07
4.3223845 6.8830744e-07
4.3228246 7.8604632e-07
4.3232647 9.0873863e-07
4.3237047 1.0544012e-06
4.3241448 1.221051e-06
4.3245849 1.4067049e-06
4.325025 1.6093797e-06
4.3254651 1.8270923e-06
4.3259052 2.0578596e-06
4.3263453 2.2996985e-06
4.3267854 2.5506257e-06
4.3272254 2.8086584e-06
4.3276655 3.0718132e-06
4.3281056 3.338107e-06
4.3285457 3.6055568e-06
4.3289858 3.8721794e-06
4.3294259 4.1359918e-06
4.329866 4.3950106e-06
4.3303061 4.647253e-06
4.3307461 4.8907501e-06
4.3311862 5.2302972e-06
4.3316263 5.7586421e-06
4.3320664 6.4631166e-06
4.3325065 7.3310525e-06
4.3329466 8.3497815e-06
4.3333867 9.5066353e-06
4.3338268 1.0788946e-05
4.3342669 1.2184045e-05
4.3347069 1.3679264e-05
4.335147 1.5261935e-05
4.3355871 1.691939e-05
4.3360272 1.8638961e-05
4.3364673 2.0407979e-05
4.3369074 2.2213775e-05
4.3373475 2.4043683e-05
4.3377876 2.5885033e-05
4.3382276 2.7725158e-05
4.3386677 2.9551389e-05
4.3391078 3.1351058e-05
4.3395479 3.3111496e-05
4.339988 3.4824237e-05
4.3404281 3.7118778e-05
4.3408682 4.0408202e-05
4.3413083 4.4628015e-05
4.3417483 4.9713726e-05
4.3421884 5.5600843e-05
4.3426285 6.2224873e-05
4.3430686 6.9521324e-05
4.3435087 7.7425704e-05
4.3439488 8.587352e-05
4.3443889 9.4800282e-05
4.344829 0.0001041415
4.3452691 0.00011383267
4.3457091 0.00012380931
4.3461492 0.00013400693
4.3465893 0.00014436103
4.3470294 0.00015480713
4.3474695 0.00016528072
4.3479096 0.00017571732
4.3483497 0.00018605244
4.3487898 0.00019622158
4.3492298 0.00020622245
4.3496699 0.00021899521
4.35011 0.00023599217
4.3505501 0.00025695297
4.3509902 0.00028161727
4.3514303 0.00030972472
4.3518704 0.00034101498
4.3523105 0.00037522771
4.3527506 0.00041210255
4.3531906 0.00045137916
4.3536307 0.00049279719
4.3540708 0.0005360963
4.3545109 0.00058101615
4.354951 0.00062729638
4.3553911 0.00067467665
4.3558312 0.00072289662
4.3562713 0.00077169593
4.3567113 0.00082081425
4.3571514 0.00086999123
4.3575915 0.00091896651
4.3580316 0.00096747976
4.3584717 0.0010157191
4.3589118 0.0010742699
4.3593519 0.001147092
4.359792 0.0012333717
4.360232 0.0013322954
4.3606721 0.0014430496
4.3611122 0.0015648208
4.3615523 0.0016967953
4.3619924 0.0018381595
4.3624325 0.0019881
4.3628726 0.0021458031
4.3633127 0.0023104554
4.3637528 0.0024812431
4.3641928 0.0026573528
4.3646329 0.0028379709
4.365073 0.0030222838
4.3655131 0.0032094779
4.3659532 0.0033987398
4.3663933 0.0035892557
4.3668334 0.0037802122
4.3672735 0.0039707957
4.3677135 0.0041621698
4.3681536 0.0043829464
4.3685937 0.0046413132
4.3690338 0.0049353914
4.3694739 0.0052633019
4.369914 0.0056231659
4.3703541 0.0060131044
4.3707942 0.0064312385
4.3712342 0.0068756892
4.3716743 0.0073445776
4.3721144 0.0078360247
4.3725545 0.0083481516
4.3729946 0.0088790794
4.3734347 0.0094269292
4.3738748 0.0099898219
4.3743149 0.010565879
4.374755 0.011153221
4.375195 0.011749969
4.3756351 0.012354244
4.3760752 0.012964167
4.3765153 0.01357786
4.3769554 0.014199075
4.3773955 0.014882278
4.3778356 0.015639382
4.3782757 0.016467576
4.3787157 0.017364054
4.3791558 0.018326007
4.3795959 0.019350625
4.380036 0.020435101
4.3804761 0.021576627
4.3809162 0.022772393
4.3813563 0.024019591
4.3817964 0.025315413
4.3822364 0.02665705
4.3826765 0.028041694
4.3831166 0.029466537
4.3835567 0.030928769
4.3839968 0.032425582
4.3844369 0.033954168
4.384877 0.035511719
4.3853171 0.037095425
4.3857572 0.038702479
4.3861972 0.040338441
4.3866373 0.042061006
4.3870774 0.043880793
4.3875175 0.045796715
4.3879576 0.047807686
4.3883977 0.049912617
4.3888378 0.052110422
4.3892779 0.054400015
4.3897179 0.056780308
4.390158 0.059250214
4.3905981 0.061808646
4.3910382 0.064454518
4.3914783 0.067186742
4.3919184 0.070004232
4.3923585 0.0729059
4.3927986 0.075890659
4.3932386 0.078957423
4.3936787 0.082105105
4.3941188 0.085332617
4.3945589 0.088638873
4.394999 0.092022786
4.3954391 0.095478934
4.3958792 0.098986078
4.3963193 0.10254668
4.3967594 0.10616683
4.3971994 0.1098526
4.3976395 0.11361008
4.3980796 0.11744535
4.3985197 0.1213645
4.3989598 0.1253736
4.3993999 0.12947874
4.39984 0.133686
4.4002801 0.13800146
4.4007201 0.14243121
4.4011602 0.14698133
4.4016003 0.15165789
4.4020404 0.156467
4.4024805 0.16141472
4.4029206 0.16650713
4.4033607 0.17175033
4.4038008 0.1771504
4.4042408 0.18271341
4.4046809 0.18841616
4.405121 0.19414402
4.4055611 0.19988366
4.4060012 0.20563389
4.4064413 0.21139351
4.4068814 0.21716133
4.4073215 0.22293615
4.4077616 0.22871679
4.4082016 0.23450206
4.4086417 0.24029075
4.4090818 0.24608168
4.4095219 0.25187366
4.409962 0.25766548
4.4104021 0.26345596
4.4108422 0.26924391
4.4112823 0.27502813
4.4117223 0.28080743
4.4121624 0.28658061
4.4126025 0.29234649
4.4130426 0.29810387
4.4134827 0.30385156
4.4139228 0.30959023
4.4143629 0.31532499
4.414803 0.32105613
4.415243 0.32678357
4.4156831 0.33250719
4.4161232 0.3382269
4.4165633 0.34394259
4.4170034 0.34965417
4.4174435 0.35536153
4.4178836 0.36106458
4.4183237 0.3667632
4.4187638 0.37245731
4.4192038 0.3781468
4.4196439 0.38383157
4.420084 0.38951151
4.4205241 0.39518653
4.4209642 0.40085653
4.4214043 0.40652141
4.4218444 0.41218106
4.4222845 0.41783538
4.4227245 0.42348427
4.4231646 0.42906597
4.4236047 0.4344344
4.4240448 0.43958867
4.4244849 0.44453451
4.424925 0.44927768
4.4253651 0.45382392
4.4258052 0.45817898
4.4262452 0.4623486
4.4266853 0.46633853
4.4271254 0.47015452
4.4275655 0.47380231
4.4280056 0.47728764
4.4284457 0.48061627
4.4288858 0.48379394
4.4293259 0.4868264
4.429766 0.48971938
4.430206 0.49247865
4.4306461 0.49510994
4.4310862 0.497619
4.4315263 0.50001157
4.4319664 0.50229341
4.4324065 0.50446898
4.4328466 0.50653684
4.4332867 0.50849412
4.4337267 0.51033797
4.4341668 0.51206553
4.4346069 0.51367395
4.435047 0.51516038
4.4354871 0.51652196
4.4359272 0.51775583
4.4363673 0.51885915
4.4368074 0.51982905
4.4372474 0.52066269
4.4376875 0.5213572
4.4381276 0.52190974
4.4385677 0.52231745
4.4390078 0.52257747
4.4394479 0.52268695
4.439888 0.52264304
4.4403281 0.52244288
4.4407682 0.52208361
4.4412082 0.52156239
4.4416483 0.52092099
4.4420884 0.52022601
4.4425285 0.51948355
4.4429686 0.51869918
4.4434087 0.51787851
4.4438488 0.5170271
4.4442889 0.51615055
4.4447289 0.51525445
4.445169 0.51434438
4.4456091 0.51342593
4.4460492 0.51250467
4.4464893 0.51158621
4.4469294 0.51067613
4.4473695 0.50978
4.4478096 0.50890343
4.4482496 0.50805199
4.4486897 0.50723127
4.4491298 0.50644686
4.4495699 0.50570434
4.45001 0.5050093
4.4504501 0.50436732
4.4508902 0.50373177
4.4513303 0.50305382
4.4517704 0.50234315
4.4522104 0.50160944
4.4526505 0.50086239
4.4530906 0.50011169
4.4535307 0.49936703
4.4539708 0.49863811
4.4544109 0.4979346
4.454851 0.49726622
4.4552911 0.49664264
4.4557311 0.49607357
4.4561712 0.49556868
4.4566113 0.49513768
4.4570514 0.49479026
4.4574915 0.49453611
4.4579316 0.49438491
4.4583717 0.49434637
4.4588118 0.49443017
4.4592519 0.49464601
4.4596919 0.4950035
4.460132 0.4954736
4.4605721 0.49602344
4.4610122 0.49664751
4.4614523 0.49734029
4.4618924 0.49809626
4.4623325 0.49890989
4.4627726 0.49977567
4.4632126 0.50068807
4.4636527 0.50164158
4.4640928 0.50263068
4.4645329 0.50364984
4.464973 0.50469354
4.4654131 0.50575627
4.4658532 0.5068325
4.4662933 0.50791671
4.4667333 0.50900339
4.4671734 0.510087
4.4676135 0.51116205
4.4680536 0.51222299
4.4684937 0.51326431
4.4689338 0.51428101
4.4693739 0.51530862
4.469814 0.51636887
4.4702541 0.51745814
4.4706941 0.51857284
4.4711342 0.51970934
4.4715743 0.52086404
4.4720144 0.52203334
4.4724545 0.52321362
4.4728946 0.52440127
4.4733347 0.52559269
4.4737748 0.52678427
4.4742148 0.5279724
4.4746549 0.52915346
4.475095 0.53032386
4.4755351 0.53147998
4.4759752 0.53261822
4.4764153 0.53373496
4.4768554 0.53482659
4.4772955 0.53588952
4.4777355 0.53692012
4.4781756 0.53791241
4.4786157 0.53878418
4.4790558 0.53949609
4.4794959 0.54004768
4.479936 0.54043852
4.4803761 0.54066817
4.4808162 0.54073619
4.4812563 0.54064215
4.4816963 0.54038561
4.4821364 0.53996613
4.4825765 0.53938326
4.4830166 0.53863658
4.4834567 0.53772565
4.4838968 0.53665002
4.4843369 0.53540925
4.484777 0.53400292
4.485217 0.53243058
4.4856571 0.53069179
4.4860972 0.52878612
4.4865373 0.52671312
4.4869774 0.52447237
4.4874175 0.52206592
4.4878576 0.5195413
4.4882977 0.51691988
4.4887377 0.5142058
4.4891778 0.51140322
4.4896179 0.50851626
4.490058 0.50554907
4.4904981 0.50250581
4.4909382 0.4993906
4.4913783 0.49620759
4.4918184 0.49296092
4.4922585 0.48965475
4.4926985 0.4862932
4.4931386 0.48288042
4.4935787 0.47942056
4.4940188 0.47591776
4.4944589 0.47237616
4.494899 0.46879991
4.4953391 0.46519314
4.4957792 0.46156
4.4962192 0.45790464
4.4966593 0.45422601
4.4970994 0.45046725
4.4975395 0.44661935
4.4979796 0.44269218
4.4984197 0.43869561
4.4988598 0.43463951
4.4992999 0.43053374
4.4997399 0.42638818
4.50018 0.42221269
4.5006201 0.41801714
4.5010602 0.4138114
4.5015003 0.40960535
4.5019404 0.40540884
4.5023805 0.40123175
4.5028206 0.39708395
4.5032607 0.3929753
4.5037007 0.38891568
4.5041408 0.38491495
4.5045809 0.38098298
4.505021 0.37712964
4.5054611 0.3733648
4.5059012 0.36970205
4.5063413 0.36617905
4.5067814 0.36280317
4.5072214 0.35957416
4.5076615 0.35649178
4.5081016 0.3535558
4.5085417 0.35076596
4.5089818 0.34812202
4.5094219 0.34562375
4.509862 0.3432709
4.5103021 0.34106322
4.5107421 0.33900048
4.5111822 0.33708244
4.5116223 0.33530884
4.5120624 0.33367945
4.5125025 0.33219403
4.5129426 0.33085233
4.5133827 0.32965411
4.5138228 0.32859913
4.5142629 0.32768715
4.5147029 0.32691792
4.515143 0.32629378
4.5155831 0.32583115
4.5160232 0.32553474
4.5164633 0.3254067
4.5169034 0.32544916
4.5173435 0.32566427
4.5177836 0.32605415
4.5182236 0.32662095
4.5186637 0.32736682
4.5191038 0.32829388
4.5195439 0.32940428
4.519984 0.33070016
4.5204241 0.33218366
4.5208642 0.33385691
4.5213043 0.33572205
4.5217443 0.33778123
4.5221844 0.34003659
4.5226245 0.34249025
4.5230646 0.34514437
4.5235047 0.34800108
4.5239448 0.35106252
4.5243849 0.35431028
4.524825 0.35764827
4.5252651 0.3610576
4.5257051 0.36453073
4.5261452 0.36806016
4.5265853 0.37163837
4.5270254 0.37525784
4.5274655 0.37891106
4.5279056 0.38259051
4.5283457 0.38628866
4.5287858 0.38999802
4.5292258 0.39371105
4.5296659 0.39742024
4.530106 0.40111808
4.5305461 0.40479704
4.5309862 0.40844962
4.5314263 0.41206829
4.5318664 0.41564555
4.5323065 0.41917386
4.5327465 0.42264572
4.5331866 0.42605361
4.5336267 0.42940135
4.5340668 0.43272406
4.5345069 0.43602382
4.534947 0.4392994
4.5353871 0.44254956
4.5358272 0.44577306
4.5362673 0.44896869
4.5367073 0.45213519
4.5371474 0.45527134
4.5375875 0.4583759
4.5380276 0.46144765
4.5384677 0.46448534
4.5389078 0.46748774
4.5393479 0.47045363
4.539788 0.47338176
4.540228 0.4762709
4.5406681 0.47911982
4.5411082 0.48192729
4.5415483 0.48469207
4.5419884 0.48741293
4.5424285 0.49008864
4.5428686 0.49264924
4.5433087 0.49490982
4.5437487 0.49686677
4.5441888 0.4985273
4.5446289 0.49989864
4.545069 0.50098799
4.5455091 0.50180256
4.5459492 0.50234957
4.5463893 0.50263623
4.5468294 0.50266976
4.5472695 0.50245736
4.5477095 0.50200626
4.5481496 0.50132365
4.5485897 0.50041676
4.5490298 0.49929281
4.5494699 0.49795899
4.54991 0.49642253
4.5503501 0.49469063
4.5507902 0.49277052
4.5512302 0.4906694
4.5516703 0.48839448
4.5521104 0.48597366
4.5525505 0.4834506
4.5529906 0.48082018
4.5534307 0.47807578
4.5538708 0.47521077
4.5543109 0.4722185
4.554751 0.46909234
4.555191 0.46582565
4.5556311 0.46241181
4.5560712 0.45884417
4.5565113 0.4551161
4.5569514 0.45122097
4.5573915 0.44715214
4.5578316 0.44290297
4.5582717 0.43846684
4.5587117 0.43383709
4.5591518 0.42900711
4.5595919 0.42397025
4.560032 0.41871988
4.5604721 0.41324937
4.5609122 0.40755207
4.5613523 0.40169672
4.5617924 0.39580623
4.5622324 0.38988587
4.5626725 0.38393916
4.5631126 0.37796961
4.5635527 0.37198073
4.5639928 0.36597604
4.5644329 0.35995903
4.564873 0.35393323
4.5653131 0.34790216
4.5657532 0.34186931
4.5661932 0.3358382
4.5666333 0.32981234
4.5670734 0.32379525
4.5675135 0.31779044
4.5679536 0.31180141
4.5683937 0.30583169
4.5688338 0.29988477
4.5692739 0.29396418
4.5697139 0.28807343
4.570154 0.28221602
4.5705941 0.27637951
4.5710342 0.27054591
4.5714743 0.26471636
4.5719144 0.25889205
4.5723545 0.25307419
4.5727946 0.24726397
4.5732346 0.24146259
4.5736747 0.23567125
4.5741148 0.22989114
4.5745549 0.22412346
4.574995 0.21836941
4.5754351 0.21263019
4.5758752 0.20690698
4.5763153 0.201201
4.5767554 0.19551343
4.5771954 0.18984548
4.5776355 0.18419834
4.5780756 0.17857321
4.5785157 0.17297129
4.5789558 0.16739377
4.5793959 0.16184187
4.579836 0.1563965
4.5802761 0.15112892
4.5807161 0.14603309
4.5811562 0.14110298
4.5815963 0.13633255
4.5820364 0.13171578
4.5824765 0.12724663
4.5829166 0.12291908
4.5833567 0.11872708
4.5837968 0.11466462
4.5842368 0.11072565
4.5846769 0.10690415
4.585117 0.10319408
4.5855571 0.099589411
4.5859972 0.096084117
4.5864373 0.092672161
4.5868774 0.089347514
4.5873175 0.086104144
4.5877576 0.082936018
4.5881976 0.079837105
4.5886377 0.076801385
4.5890778 0.073826001
4.5895179 0.070913027
4.589958 0.068064528
4.5903981 0.065282567
4.5908382 0.06256921
4.5912783 0.05992652
4.5917183 0.057356561
4.5921584 0.054861399
4.5925985 0.052443096
4.5930386 0.050103718
4.5934787 0.047845329
4.5939188 0.045669993
4.5943589 0.043579775
4.594799 0.041576738
4.595239 0.039662947
4.5956791 0.037840467
4.5961192 0.036111361
4.5965593 0.034477694
4.5969994 0.03294153
4.5974395 0.031504934
4.5978796 0.03016875
4.5983197 0.028876588
4.5987598 0.02759887
4.5991998 0.026338414
4.5996399 0.025098038
4.60008 0.02388056
4.6005201 0.022688798
4.6009602 0.02152557
4.6014003 0.020393693
4.6018404 0.019295987
4.6022805 0.018235267
4.6027205 0.017214354
4.6031606 0.016236064
4.6036007 0.015303215
4.6040408 0.014418626
4.6044809 0.013585114
4.604921 0.012805498
4.6053611 0.012082595
4.6058012 0.011419223
4.6062412 0.0108182
4.6066813 0.010282345
4.6071214 0.009812464
4.6075615 0.00936244
4.6080016 0.0089132134
4.6084417 0.0084663745
4.6088818 0.0080235139
4.6093219 0.0075862219
4.609762 0.0071560889
4.610202 0.0067347053
4.6106421 0.0063236616
4.6110822 0.0059245481
4.6115223 0.0055389553
4.6119624 0.0051684736
4.6124025 0.0048146933
4.6128426 0.0044792049
4.6132827 0.0041635989
4.6137227 0.0038694655
4.6141628 0.0035983953
4.6146029 0.0033519786
4.615043 0.0031318059
4.6154831 0.0029394675
4.6159232 0.0027765539
4.6163633 0.0026430061
4.6168034 0.0025159016
4.6172434 0.0023878975
4.6176835 0.0022595994
4.6181236 0.0021316131
4.6185637 0.0020045442
4.6190038 0.0018789985
4.6194439 0.0017555817
4.619884 0.0016348994
4.6203241 0.0015175574
4.6207642 0.0014041614
4.6212042 0.0012953171
4.6216443 0.0011916301
4.6220844 0.0010937063
4.6225245 0.0010021513
4.6229646 0.00091757077
4.6234047 0.00084057048
4.6238448 0.00077175611
4.6242849 0.00071173337
4.6247249 0.00066110797
4.625165 0.00062048562
4.6256051 0.0005895964
4.6260452 0.0005602684
4.6264853 0.0005304959
4.6269254 0.00050045101
4.6273655 0.00047030585
4.6278056 0.00044023252
4.6282456 0.00041040316
4.6286857 0.00038098986
4.6291258 0.00035216475
4.6295659 0.00032409993
4.630006 0.00029696754
4.6304461 0.00027093967
4.6308862 0.00024618845
4.6313263 0.00022288598
4.6317664 0.00020120439
4.6322064 0.00018131579
4.6326465 0.00016339229
4.6330866 0.00014760601
4.6335267 0.00013412907
4.6339668 0.00012313357
4.6344069 0.00011479164
4.634847 0.00010894692
4.6352871 0.00010339
4.6357271 9.7708886e-05
4.6361672 9.1941629e-05
4.6366073 8.6126269e-05
4.6370474 8.0300848e-05
4.6374875 7.4503405e-05
4.6379276 6.8771983e-05
4.6383677 6.3144624e-05
4.6388078 5.7659367e-05
4.6392478 5.2354254e-05
4.6396879 4.7267326e-05
4.640128 4.2436626e-05
4.6405681 3.7900193e-05
4.6410082 3.369607e-05
4.6414483 2.9862296e-05
4.6418884 2.6436915e-05
4.6423285 2.3457966e-05
4.6427686 2.0963491e-05
4.6432086 1.8991531e-05
4.6436487 1.7580128e-05
4.6440888 1.6673812e-05
4.6445289 1.5806385e-05
4.644969 1.4914199e-05
4.6454091 1.4003926e-05
4.6458492 1.308224e-05
4.6462893 1.2155812e-05
4.6467293 1.1231316e-05
4.6471694 1.0315425e-05
4.6476095 9.4148109e-06
4.6480496 8.5361465e-06
4.6484897 7.6861045e-06
4.6489298 6.8713578e-06
4.6493699 6.0985789e-06
4.64981 5.3744407e-06
4.6502501 4.7056157e-06
4.6506901 4.0987768e-06
4.6511302 3.5605965e-06
4.6515703 3.0977477e-06
4.6520104 2.7169029e-06
4.6524505 2.4247349e-06
4.6528906 2.2279165e-06
4.6533307 2.1125747e-06
4.6537708 2.0009014e-06
4.6542108 1.8854574e-06
4.6546509 1.7671824e-06
4.655091 1.6470161e-06
4.6555311 1.5258982e-06
4.6559712 1.4047683e-06
4.6564113 1.2845662e-06
4.6568514 1.1662315e-06
4.6572915 1.0507038e-06
4.6577315 9.3892296e-07
4.6581716 8.3182853e-07
4.6586117 7.3036023e-07
4.6590518 6.3545773e-07
4.6594919 5.480607e-07
4.659932 4.6910883e-07
4.6603721 3.9954179e-07
4.6608122 3.4029927e-07
4.6612523 2.9232093e-07
4.6616923 2.5654646e-07
4.6621324 2.3391554e-07
4.6625725 2.2182384e-07
4.6630126 2.0992538e-07
4.6634527 1.9757642e-07
4.6638928 1.8488373e-07
4.6643329 1.7195409e-07
4.664773 1.5889428e-07
4.665213 1.4581106e-07
4.6656531 1.3281121e-07
4.6660932 1.2000151e-07
4.6665333 1.0748873e-07
4.6669734 9.5379655e-08
4.6674135 8.3781048e-08
4.6678536 7.2799687e-08
4.6682937 6.2542349e-08
4.6687337 5.3115807e-08
4.6691738 4.4626837e-08
4.6696139 3.7182213e-08
4.670054 3.0888711e-08
4.6704941 2.5853105e-08
4.6709342 2.2182171e-08
4.6713743 1.9982683e-08
4.6718144 1.8874092e-08
4.6722545 1.7752787e-08
4.6726945 1.6581247e-08
4.6731346 1.5370961e-08
4.6735747 1.4133419e-08
4.6740148 1.2880114e-08
4.6744549 1.1622535e-08
4.674895 1.0372172e-08
4.6753351 9.1405174e-09
4.6757752 7.939061e-09
4.6762152 6.7792934e-09
4.6766553 5.6727054e-09
4.6770954 4.6307877e-09
4.6775355 3.6650307e-09
4.6779756 2.7869254e-09
4.6784157 2.0079622e-09
4.6788558 1.3396318e-09
4.6792959 7.9342492e-10
4.6797359 3.8083217e-10
4.680176 1.1334423e-10
4.6806161 2.4517238e-12
4.6810562 0
4.6814963 0
4.6819364 0
4.6823765 0
4.6828166 0
4.6832567 0
4.6836967 0
4.6841368 0
4.6845769 0
4.685017 0
4.6854571 0
4.6858972 0
4.6863373 0
4.6867774 0
4.6872174 0
4.6876575 0
4.6880976 0
4.6885377 0
4.6889778 0
4.6894179 0
4.689858 0
4.6902981 0
4.6907381 0
4.6911782 0
4.6916183 0
4.6920584 0
4.6924985 0
4.6929386 0
4.6933787 0
4.6938188 0
4.6942589 0
4.6946989 0
4.695139 0
4.6955791 0
4.6960192 0
4.6964593 0
4.6968994 0
4.6973395 0
4.6977796 0
4.6982196 0
4.6986597 0
4.6990998 0
4.6995399 5.3533512e-11
4.69998 2.1363975e-10
4.7004201 4.7256134e-10
4.7008602 8.2251606e-10
4.7013003 1.2557217e-09
4.7017403 1.764396e-09
4.7021804 2.3407567e-09
4.7026205 2.9770217e-09
4.7030606 3.6654086e-09
4.7035007 4.3981353e-09
4.7039408 5.1674195e-09
4.7043809 5.9654791e-09
4.704821 6.7845317e-09
4.7052611 7.6167951e-09
4.7057011 8.4544872e-09
4.7061412 9.2898257e-09
4.7065813 1.0115028e-08
4.7070214 1.0922313e-08
4.7074615 1.1703897e-08
4.7079016 1.2451999e-08
4.7083417 1.3160106e-08
4.7087818 1.4295363e-08
4.7092218 1.6202562e-08
4.7096619 1.8826288e-08
4.710102 2.2111122e-08
4.7105421 2.6001649e-08
4.7109822 3.0442451e-08
4.7114223 3.5378112e-08
4.7118624 4.0753216e-08
4.7123025 4.6512344e-08
4.7127425 5.2600082e-08
4.7131826 5.8961011e-08
4.7136227 6.5539715e-08
4.7140628 7.2280777e-08
4.7145029 7.9128781e-08
4.714943 8.602831e-08
4.7153831 9.2923947e-08
4.7158232 9.9760276e-08
4.7162633 1.0648188e-07
4.7167033 1.1303334e-07
4.7171434 1.1935924e-07
4.7175835 1.2547488e-07
4.7180236 1.3664048e-07
4.7184637 1.5575019e-07
4.7189038 1.8224045e-07
4.7193439 2.1554768e-07
4.719784 2.5510832e-07
4.720224 3.003588e-07
4.7206641 3.5073553e-07
4.7211042 4.0567496e-07
4.7215443 4.6461351e-07
4.7219844 5.269876e-07
4.7224245 5.9223368e-07
4.7228646 6.5978817e-07
4.7233047 7.2908749e-07
4.7237447 7.9956808e-07
4.7241848 8.7066637e-07
4.7246249 9.4181878e-07
4.725065 1.0124617e-06
4.7255051 1.0820317e-06
4.7259452 1.1499651e-06
4.7263853 1.2156983e-06
4.7268254 1.2800351e-06
4.7272655 1.3863461e-06
4.7277055 1.5525136e-06
4.7281456 1.7743738e-06
4.7285857 2.047763e-06
4.7290258 2.3685175e-06
4.7294659 2.7324737e-06
4.729906 3.1354677e-06
4.7303461 3.573336e-06
4.7307862 4.0419149e-06
4.7312262 4.5370406e-06
4.7316663 5.0545495e-06
4.7321064 5.5902778e-06
4.7325465 6.1400619e-06
4.7329866 6.699738e-06
4.7334267 7.2651426e-06
4.7338668 7.8321118e-06
4.7343069 8.396482e-06
4.7347469 8.9540896e-06
4.735187 9.5007707e-06
4.7356271 1.0032362e-05
4.7360672 1.0560782e-05
4.7365073 1.1372807e-05
4.7369474 1.2556434e-05
4.7373875 1.408652e-05
4.7378276 1.5937922e-05
4.7382677 1.8085497e-05
4.7387077 2.0504103e-05
4.7391478 2.3168596e-05
4.7395879 2.6053834e-05
4.740028 2.9134674e-05
4.7404681 3.2385973e-05
4.7409082 3.5782589e-05
4.7413483 3.9299378e-05
4.7417884 4.2911198e-05
4.7422284 4.6592906e-05
4.7426685 5.0319359e-05
4.7431086 5.4065414e-05
4.7435487 5.7805929e-05
4.7439888 6.151576e-05
4.7444289 6.5169766e-05
4.744869 6.8742802e-05
4.7453091 7.2340368e-05
4.7457491 7.7459407e-05
4.7461892 8.443622e-05
4.7466293 9.3150078e-05
4.7470694 0.00010348025
4.7475095 0.00011530601
4.7479496 0.00012850662
4.7483897 0.00014296136
4.7488298 0.00015854949
4.7492699 0.00017515029
4.7497099 0.00019264302
4.75015 0.00021090697
4.7505901 0.00022982139
4.7510302 0.00024926555
4.7514703 0.00026911874
4.7519104 0.00028926021
4.7523505 0.00030956924
4.7527906 0.0003299251
4.7532306 0.00035020705
4.7536707 0.00037029438
4.7541108 0.00039006634
4.7545509 0.00041017056
4.754991 0.00043671484
4.7554311 0.00047067394
4.7558712 0.00051159454
4.7563113 0.0005590233
4.7567514 0.0006125069
4.7571914 0.00067159201
4.7576315 0.0007358253
4.7580716 0.00080475345
4.7585117 0.00087792312
4.7589518 0.00095488098
4.7593919 0.0010351737
4.759832 0.001118348
4.7602721 0.0012039505
4.7607121 0.0012915278
4.7611522 0.0013806268
4.7615923 0.0014707939
4.7620324 0.001561576
4.7624725 0.0016525196
4.7629126 0.0017431715
4.7633527 0.0018330782
4.7637928 0.0019250564
4.7642328 0.0020381904
4.7646729 0.002174574
4.765113 0.0023329186
4.7655531 0.0025119355
4.7659932 0.0027103361
4.7664333 0.0029268317
4.7668734 0.0031601338
4.7673135 0.0034089537
4.7677536 0.0036720028
4.7681936 0.0039479924
4.7686337 0.004235634
4.7690738 0.0045336389
4.7695139 0.0048407185
4.769954 0.0051555841
4.7703941 0.0054769472
4.7708342 0.005803519
4.7712743 0.0061340111
4.7717143 0.0064671347
4.7721544 0.0068016012
4.7725945 0.007136122
4.7730346 0.0074793843
4.7734747 0.0078750409
4.7739148 0.008326166
4.7743549 0.0088301968
4.774795 0.0093845705
4.775235 0.0099867243
4.7756751 0.010634095
4.7761152 0.011324121
4.7765553 0.012054238
4.7769954 0.012821885
4.7774355 0.013624497
4.7778756 0.014459513
4.7783157 0.015324369
4.7787558 0.016216503
4.7791958 0.017133351
4.7796359 0.018072352
4.780076 0.019030942
4.7805161 0.020006559
4.7809562 0.020996639
4.7813963 0.021998621
4.7818364 0.02300994
4.7822765 0.024047362
4.7827165 0.02517569
4.7831566 0.02639805
4.7835967 0.027711782
4.7840368 0.029114224
4.7844769 0.030602715
4.784917 0.032174594
4.7853571 0.033827201
4.7857972 0.035557873
4.7862372 0.03736395
4.7866773 0.039242771
4.7871174 0.041191674
4.7875575 0.043207999
4.7879976 0.045289085
4.7884377 0.04743227
4.7888778 0.049634893
4.7893179 0.051894294
4.789758 0.05420781
4.790198 0.056572782
4.7906381 0.058986548
4.7910782 0.061446447
4.7915183 0.063960581
4.7919584 0.06655806
4.7923985 0.069243304
4.7928386 0.072019192
4.7932787 0.074888605
4.7937187 0.077854423
4.7941588 0.080919525
4.7945989 0.084086793
4.795039 0.087359105
4.7954791 0.090739342
4.7959192 0.094230383
4.7963593 0.09783511
4.7967994 0.1015564
4.7972394 0.10539714
4.7976795 0.1093602
4.7981196 0.11344847
4.7985597 0.11766482
4.7989998 0.12201213
4.7994399 0.1264933
4.79988 0.13111118
4.8003201 0.13586867
4.8007602 0.14074351
4.8012002 0.14568332
4.8016403 0.15068447
4.8020804 0.15574494
4.8025205 0.16086274
4.8029606 0.16603584
4.8034007 0.17126225
4.8038408 0.17653996
4.8042809 0.18186694
4.8047209 0.1872412
4.805161 0.19266073
4.8056011 0.19812351
4.8060412 0.20362754
4.8064813 0.20917081
4.8069214 0.21475131
4.8073615 0.22036703
4.8078016 0.22601596
4.8082416 0.23169609
4.8086817 0.23740542
4.8091218 0.24314193
4.8095619 0.24890362
4.810002 0.25471174
4.8104421 0.26059882
4.8108822 0.26655747
4.8113223 0.27257978
4.8117624 0.2786578
4.8122024 0.28478362
4.8126425 0.29094929
4.8130826 0.2971469
4.8135227 0.3033685
4.8139628 0.30960618
4.8144029 0.315852
4.814843 0.32209802
4.8152831 0.32833634
4.8157231 0.334559
4.8161632 0.34075809
4.8166033 0.34692567
4.8170434 0.35305381
4.8174835 0.35913459
4.8179236 0.36516007
4.8183637 0.37112233
4.8188038 0.37701343
4.8192438 0.3827978
4.8196839 0.38844009
4.820124 0.39394351
4.8205641 0.39931137
4.8210042 0.40454699
4.8214443 0.40965369
4.8218844 0.41463477
4.8223245 0.41949356
4.8227646 0.42423338
4.8232046 0.42885753
4.8236447 0.43336933
4.8240848 0.4377721
4.8245249 0.44206915
4.824965 0.4462638
4.8254051 0.45035936
4.8258452 0.45435915
4.8262853 0.45826649
4.8267253 0.46208468
4.8271654 0.46581705
4.8276055 0.46946691
4.8280456 0.47303755
4.8284857 0.47644643
4.8289258 0.47961414
4.8293659 0.48254023
4.829806 0.48522423
4.830246 0.4876657
4.8306861 0.4898642
4.8311262 0.49181926
4.8315663 0.49353043
4.8320064 0.49499727
4.8324465 0.49621933
4.8328866 0.49719614
4.8333267 0.49792727
4.8337668 0.49841225
4.8342068 0.49865064
4.8346469 0.49864198
4.835087 0.49838583
4.8355271 0.49788174
4.8359672 0.49712924
4.8364073 0.49612789
4.8368474 0.49487724
4.8372875 0.49337742
4.8377275 0.49170822
4.8381676 0.48992615
4.8386077 0.48803112
4.8390478 0.48602302
4.8394879 0.48390178
4.839928 0.48166728
4.8403681 0.47931945
4.8408082 0.47685818
4.8412482 0.47428337
4.8416883 0.47159495
4.8421284 0.4687928
4.8425685 0.46587684
4.8430086 0.46284698
4.8434487 0.45970311
4.8438888 0.45644514
4.8443289 0.45307299
4.844769 0.44958655
4.845209 0.44598573
4.8456491 0.44227043
4.8460892 0.43844057
4.8465293 0.43449583
4.8469694 0.43042906
4.8474095 0.42624596
4.8478496 0.42195909
4.8482897 0.417581
4.8487297 0.41312425
4.8491698 0.4086014
4.8496099 0.40402501
4.85005 0.39940764
4.8504901 0.39476184
4.8509302 0.39010017
4.8513703 0.3854352
4.8518104 0.38077947
4.8522505 0.37614554
4.8526905 0.37154598
4.8531306 0.36699334
4.8535707 0.36250017
4.8540108 0.35807905
4.8544509 0.35374252
4.854891 0.34950314
4.8553311 0.34537347
4.8557712 0.34136465
4.8562112 0.33745233
4.8566513 0.33362458
4.8570914 0.32988284
4.8575315 0.32622854
4.8579716 0.32266314
4.8584117 0.31918808
4.8588518 0.31580479
4.8592919 0.31251472
4.8597319 0.30931931
4.860172 0.30622001
4.8606121 0.30321826
4.8610522 0.3003155
4.8614923 0.29751318
4.8619324 0.29481273
4.8623725 0.29221559
4.8628126 0.28972322
4.8632527 0.28733706
4.8636927 0.28505854
4.8641328 0.28288911
4.8645729 0.28083022
4.865013 0.278888
4.8654531 0.27713272
4.8658932 0.27558957
4.8663333 0.27426128
4.8667734 0.27315059
4.8672134 0.27226024
4.8676535 0.27159298
4.8680936 0.27115154
4.8685337 0.27093867
4.8689738 0.27095709
4.8694139 0.27120957
4.869854 0.27169883
4.8702941 0.27242761
4.8707341 0.27339866
4.8711742 0.27461472
4.8716143 0.27607852
4.8720544 0.27779281
4.8724945 0.27976032
4.8729346 0.2819838
4.8733747 0.28446599
4.8738148 0.28720963
4.8742549 0.29020244
4.8746949 0.29329884
4.875135 0.29646028
4.8755751 0.29968523
4.8760152 0.30297214
4.8764553 0.30631948
4.8768954 0.30972573
4.8773355 0.31318934
4.8777756 0.31670879
4.8782156 0.32028253
4.8786557 0.32390903
4.8790958 0.32758677
4.8795359 0.33131419
4.879976 0.33508978
4.8804161 0.33891199
4.8808562 0.3427793
4.8812963 0.34669016
4.8817363 0.35064304
4.8821764 0.35463642
4.8826165 0.35866874
4.8830566 0.36273849
4.8834967 0.36685071
4.8839368 0.37104706
4.8843769 0.37532706
4.884817 0.37968095
4.8852571 0.38409897
4.8856971 0.38857138
4.8861372 0.39308842
4.8865773 0.39764034
4.8870174 0.40221738
4.8874575 0.40680979
4.8878976 0.41140781
4.8883377 0.4160017
4.8887778 0.42058169
4.8892178 0.42513804
4.8896579 0.42966098
4.890098 0.43414077
4.8905381 0.43856765
4.8909782 0.44293187
4.8914183 0.44722368
4.8918584 0.45143331
4.8922985 0.45555102
4.8927385 0.45956011
4.8931786 0.46341826
4.8936187 0.46711937
4.8940588 0.47066296
4.8944989 0.47404851
4.894939 0.47727552
4.8953791 0.48034349
4.8958192 0.48325189
4.8962593 0.48600024
4.8966993 0.48858802
4.8971394 0.49101472
4.8975795 0.49327985
4.8980196 0.49538289
4.8984597 0.49732333
4.8988998 0.49910068
4.8993399 0.50071442
4.89978 0.50216405
4.90022 0.50344907
4.9006601 0.50456896
4.9011002 0.50552322
4.9015403 0.50631134
4.9019804 0.50693413
4.9024205 0.50739694
4.9028606 0.50770124
4.9033007 0.50784799
4.9037407 0.50783819
4.9041808 0.5076728
4.9046209 0.50735279
4.905061 0.50687915
4.9055011 0.50625284
4.9059412 0.50547484
4.9063813 0.50454612
4.9068214 0.50346767
4.9072615 0.50224044
4.9077015 0.50086542
4.9081416 0.49934358
4.9085817 0.4976759
4.9090218 0.49586335
4.9094619 0.4939069
4.909902 0.49180753
4.9103421 0.48956622
4.9107822 0.48718393
4.9112222 0.48466825
4.9116623 0.48204493
4.9121024 0.47932587
4.9125425 0.47652174
4.9129826 0.47364321
4.9134227 0.47070094
4.9138628 0.46770559
4.9143029 0.46466783
4.9147429 0.46159832
4.915183 0.45850773
4.9156231 0.45540673
4.9160632 0.45230597
4.9165033 0.44921613
4.9169434 0.44614786
4.9173835 0.44311184
4.9178236 0.44011872
4.9182637 0.43717917
4.9187037 0.43430386
4.9191438 0.43150346
4.9195839 0.42878861
4.920024 0.42617
4.9204641 0.42363212
4.9209042 0.42112032
4.9213443 0.41863626
4.9217844 0.41618421
4.9222244 0.41376839
4.9226645 0.41139305
4.9231046 0.40906243
4.9235447 0.40678079
4.9239848 0.40455236
4.9244249 0.40238138
4.924865 0.40027211
4.9253051 0.39822878
4.9257451 0.39625564
4.9261852 0.39435693
4.9266253 0.39253689
4.9270654 0.39079978
4.9275055 0.38914983
4.9279456 0.38759129
4.9283857 0.38612839
4.9288258 0.38476539
4.9292659 0.38350653
4.9297059 0.38238996
4.930146 0.3814779
4.9305861 0.38076829
4.9310262 0.38025768
4.9314663 0.37994264
4.9319064 0.37981971
4.9323465 0.37988545
4.9327866 0.38013642
4.9332266 0.38056918
4.9336667 0.38118027
4.9341068 0.38196627
4.9345469 0.38292371
4.934987 0.38404916
4.9354271 0.38533918
4.9358672 0.38679031
4.9363073 0.38839912
4.9367473 0.39016216
4.9371874 0.39207599
4.9376275 0.39413716
4.9380676 0.39634223
4.9385077 0.39868776
4.9389478 0.40115364
4.9393879 0.40370951
4.939828 0.40634644
4.9402681 0.40905571
4.9407081 0.41182855
4.9411482 0.41465624
4.9415883 0.41753003
4.9420284 0.42044118
4.9424685 0.42338094
4.9429086 0.42634058
4.9433487 0.42931135
4.9437888 0.43228451
4.9442288 0.43525131
4.9446689 0.43820302
4.945109 0.4411309
4.9455491 0.44402619
4.9459892 0.44688017
4.9464293 0.44968408
4.9468694 0.45242918
4.9473095 0.45510674
4.9477495 0.45770801
4.9481896 0.46025397
4.9486297 0.46277268
4.9490698 0.46526267
4.9495099 0.46772243
4.94995 0.47015046
4.9503901 0.47254527
4.9508302 0.47490537
4.9512703 0.47722926
4.9517103 0.47951543
4.9521504 0.4817624
4.9525905 0.48396867
4.9530306 0.48613274
4.9534707 0.48825311
4.9539108 0.49032829
4.9543509 0.49235679
4.954791 0.4943371
4.955231 0.49626773
4.9556711 0.49814718
4.9561112 0.49997396
4.9565513 0.50174657
4.9569914 0.50346318
4.9574315 0.50500191
4.9578716 0.50626796
4.9583117 0.50726542
4.9587518 0.50799836
4.9591918 0.50847086
4.9596319 0.50868699
4.960072 0.50865084
4.9605121 0.50836648
4.9609522 0.50783799
4.9613923 0.50706945
4.9618324 0.50606494
4.9622725 0.50482853
4.9627125 0.5033643
4.9631526 0.50167634
4.9635927 0.49976871
4.9640328 0.4976455
4.9644729 0.49531078
4.964913 0.49276864
4.9653531 0.49002315
4.9657932 0.48707838
4.9662332 0.48393917
4.9666733 0.48066281
4.9671134 0.47728335
4.9675535 0.47380099
4.9679936 0.47021594
4.9684337 0.46652841
4.9688738 0.4627386
4.9693139 0.45884672
4.969754 0.45485297
4.970194 0.45075756
4.9706341 0.4465607
4.9710742 0.44226259
4.9715143 0.43786344
4.9719544 0.43336346
4.9723945 0.42876284
4.9728346 0.42406181
4.9732747 0.41926055
4.9737147 0.41435929
4.9741548 0.40935822
4.9745949 0.40425756
4.975035 0.3990575
4.9754751 0.39375806
4.9759152 0.3883557
4.9763553 0.38285684
4.9767954 0.37727193
4.9772354 0.37161141
4.9776755 0.36588573
4.9781156 0.36010534
4.9785557 0.3542807
4.9789958 0.34842226
4.9794359 0.34254046
4.979876 0.33664575
4.9803161 0.33074858
4.9807562 0.32485941
4.9811962 0.31898869
4.9816363 0.31314685
4.9820764 0.30734437
4.9825165 0.30159167
4.9829566 0.29589922
4.9833967 0.29027747
4.9838368 0.28473686
4.9842769 0.27928784
4.9847169 0.27393986
4.985157 0.26868207
4.9855971 0.26350786
4.9860372 0.25841649
4.9864773 0.25340721
4.9869174 0.24847928
4.9873575 0.24363194
4.9877976 0.23886445
4.9882376 0.23417606
4.9886777 0.22956602
4.9891178 0.22503358
4.9895579 0.22057801
4.989998 0.21619854
4.9904381 0.21189443
4.9908782 0.20766493
4.9913183 0.2035093
4.9917584 0.19942678
4.9921984 0.19541664
4.9926385 0.19147811
4.9930786 0.18761046
4.9935187 0.18381293
4.9939588 0.18009652
4.9943989 0.17659723
4.994839 0.17334983
4.9952791 0.17034886
4.9957191 0.16758887
4.9961592 0.16506442
4.9965993 0.16277006
4.9970394 0.16070034
4.9974795 0.15884982
4.9979196 0.15721303
4.9983597 0.15578454
4.9987998 0.15455889
4.9992398 0.15353064
4.9996799 0.15269434
5.00012 0.15204454
5.0005601 0.15157579
5.0010002 0.15128264
5.0014403 0.15115965
5.0018804 0.15120135
5.0023205 0.15140232
5.0027606 0.15175709
5.0032006 0.15225621
5.0036407 0.15286637
5.0040808 0.15358869
5.0045209 0.15443236
5.004961 0.15540658
5.0054011 0.15652054
5.0058412 0.15778341
5.0062813 0.1592044
5.0067213 0.16079269
5.0071614 0.16255748
5.0076015 0.16450794
5.0080416 0.16665328
5.0084817 0.16900269
5.0089218 0.17156534
5.0093619 0.17435043
5.009802 0.17736716
5.010242 0.18062471
5.0106821 0.18413226
5.0111222 0.18789902
5.0115623 0.19193417
5.0120024 0.1962469
5.0124425 0.20081479
5.0128826 0.20545441
5.0133227 0.21013404
5.0137628 0.2148529
5.0142028 0.2196102
5.0146429 0.22440516
5.015083 0.22923701
5.0155231 0.23410495
5.0159632 0.23900821
5.0164033 0.24394601
5.0168434 0.24891755
5.0172835 0.25392207
5.0177235 0.25895877
5.0181636 0.26402688
5.0186037 0.26912561
5.0190438 0.27425418
5.0194839 0.27941181
5.019924 0.28459772
5.0203641 0.28981112
5.0208042 0.29505123
5.0212442 0.30031727
5.0216843 0.30561646
5.0221244 0.3109813
5.0225645 0.31640914
5.0230046 0.3218928
5.0234447 0.32742508
5.0238848 0.3329988
5.0243249 0.33860677
5.024765 0.3442418
5.025205 0.3498967
5.0256451 0.35556428
5.0260852 0.36123736
5.0265253 0.36690875
5.0269654 0.37257126
5.0274055 0.37821769
5.0278456 0.38384087
5.0282857 0.38943361
5.0287257 0.3949887
5.0291658 0.40049898
5.0296059 0.40595724
5.030046 0.41135631
5.0304861 0.41668898
5.0309262 0.42191735
5.0313663 0.42693357
5.0318064 0.43173421
5.0322464 0.43632516
5.0326865 0.44071234
5.0331266 0.44490162
5.0335667 0.44889893
5.0340068 0.45271014
5.0344469 0.45634118
5.034887 0.45979793
5.0353271 0.4630863
5.0357672 0.46621218
5.0362072 0.46918148
5.0366473 0.47200009
5.0370874 0.47467392
5.0375275 0.47720887
5.0379676 0.47961083
5.0384077 0.48188571
5.0388478 0.4840394
5.0392879 0.4860778
5.0397279 0.48800683
5.040168 0.48979787
5.0406081 0.49136062
5.0410482 0.49268849
5.0414883 0.4937799
5.0419284 0.49463324
5.0423685 0.49524692
5.0428086 0.49561936
5.0432486 0.49574895
5.0436887 0.4956341
5.0441288 0.49527323
5.0445689 0.49466473
5.045009 0.49380701
5.0454491 0.49269849
5.0458892 0.49133755
5.0463293 0.48972263
5.0467694 0.48785211
5.0472094 0.4857244
5.0476495 0.48333792
5.0480896 0.48069106
5.0485297 0.47778224
5.0489698 0.47460986
5.0494099 0.47123312
5.04985 0.46777556
5.0502901 0.46423689
5.0507301 0.46061286
5.0511702 0.45689925
5.0516103 0.45309181
5.0520504 0.44918631
5.0524905 0.44517851
5.0529306 0.44106418
5.0533707 0.43683908
5.0538108 0.43249897
5.0542509 0.42803962
5.0546909 0.42345678
5.055131 0.41874623
5.0555711 0.41390372
5.0560112 0.40892503
5.0564513 0.4038059
5.0568914 0.39854211
5.0573315 0.39312941
5.0577716 0.38756358
5.0582116 0.38184038
5.0586517 0.37598908
5.0590918 0.37006635
5.0595319 0.36408055
5.059972 0.35803937
5.0604121 0.35195048
5.0608522 0.34582156
5.0612923 0.33966029
5.0617323 0.33347435
5.0621724 0.32727141
5.0626125 0.32105916
5.0630526 0.31484527
5.0634927 0.30863742
5.0639328 0.30244328
5.0643729 0.29627055
5.064813 0.29012689
5.0652531 0.28401999
5.0656931 0.27795752
5.0661332 0.27194716
5.0665733 0.26599659
5.0670134 0.26011349
5.0674535 0.25430554
5.0678936 0.24855319
5.0683337 0.24282675
5.0687738 0.23712761
5.0692138 0.23145723
5.0696539 0.22581709
5.070094 0.22020865
5.0705341 0.21463339
5.0709742 0.20909277
5.0714143 0.20358826
5.0718544 0.19812133
5.0722945 0.19269345
5.0727345 0.18730609
5.0731746 0.18196072
5.0736147 0.1766588
5.0740548 0.17140181
5.0744949 0.16619122
5.074935 0.16102849
5.0753751 0.1559151
5.0758152 0.15085251
5.0762553 0.14584219
5.0766953 0.14088564
5.0771354 0.13604617
5.0775755 0.13137786
5.0780156 0.12687515
5.0784557 0.12253245
5.0788958 0.1183442
5.0793359 0.11430483
5.079776 0.11040875
5.080216 0.1066504
5.0806561 0.10302421
5.0810962 0.099524592
5.0815363 0.096145986
5.0819764 0.092882816
5.0824165 0.089729507
5.0828566 0.086680489
5.0832967 0.083730186
5.0837367 0.080873027
5.0841768 0.078103438
5.0846169 0.075415847
5.085057 0.07280468
5.0854971 0.070264365
5.0859372 0.067789521
5.0863773 0.06540127
5.0868174 0.063116242
5.0872575 0.060933637
5.0876975 0.058852654
5.0881376 0.056872494
5.0885777 0.054992357
5.0890178 0.053211443
5.0894579 0.051528953
5.089898 0.049944085
5.0903381 0.048456042
5.0907782 0.047064021
5.0912182 0.045767225
5.0916583 0.044564852
5.0920984 0.043456104
5.0925385 0.04244018
5.0929786 0.04151628
5.0934187 0.040683604
5.0938588 0.039941353
5.0942989 0.039288726
5.0947389 0.038724924
5.095179 0.038249153
5.0956191 0.037861063
5.0960592 0.037560844
5.0964993 0.037348673
5.0969394 0.037224727
5.0973795 0.037189182
5.0978196 0.037242216
5.0982597 0.037384007
5.0986997 0.03761473
5.0991398 0.037934563
5.0995799 0.038343683
5.10002 0.038842267
5.1004601 0.039430493
5.1009002 0.040108536
5.1013403 0.040876575
5.1017804 0.041734785
5.1022204 0.042683345
5.1026605 0.043722432
5.1031006 0.044852222
5.1035407 0.046072892
5.1039808 0.047384619
5.1044209 0.04878734
5.104861 0.050276188
5.1053011 0.051850892
5.1057411 0.053513726
5.1061812 0.055266961
5.1066213 0.05711287
5.1070614 0.059053724
5.1075015 0.061091795
5.1079416 0.063229355
5.1083817 0.065468676
5.1088218 0.067812029
5.1092619 0.070261688
5.1097019 0.072819924
5.110142 0.075489008
5.1105821 0.078271213
5.1110222 0.08116881
5.1114623 0.084184072
5.1119024 0.087319271
5.1123425 0.090576678
5.1127826 0.093958565
5.1132226 0.097467204
5.1136627 0.10110089
5.1141028 0.10480529
5.1145429 0.10856637
5.114983 0.1123891
5.1154231 0.11627844
5.1158632 0.12023934
5.1163033 0.12427678
5.1167433 0.1283957
5.1171834 0.13260108
5.1176235 0.13689788
5.1180636 0.14129105
5.1185037 0.14578556
5.1189438 0.15038636
5.1193839 0.15509844
5.119824 0.15992673
5.1202641 0.16487621
5.1207041 0.16995183
5.1211442 0.17515857
5.1215843 0.18050137
5.1220244 0.18598521
5.1224645 0.19161504
5.1229046 0.19738803
5.1233447 0.20323042
5.1237848 0.20911905
5.1242248 0.21504929
5.1246649 0.22101647
5.125105 0.22701595
5.1255451 0.23304307
5.1259852 0.23909318
5.1264253 0.24516163
5.1268654 0.25124376
5.1273055 0.25733493
5.1277455 0.26343048
5.1281856 0.26952575
5.1286257 0.27561611
5.1290658 0.28169688
5.1295059 0.28776343
5.129946 0.29381109
5.1303861 0.29983522
5.1308262 0.30583116
5.1312663 0.31179426
5.1317063 0.31771988
5.1321464 0.32360599
5.1325865 0.32946791
5.1330266 0.33530882
5.1334667 0.3411286
5.1339068 0.34692711
5.1343469 0.35270424
5.134787 0.35845987
5.135227 0.36419387
5.1356671 0.36990612
5.1361072 0.3755965
5.1365473 0.38126489
5.1369874 0.38691116
5.1374275 0.39253519
5.1378676 0.39813686
5.1383077 0.40371605
5.1387477 0.40927263
5.1391878 0.41480648
5.1396279 0.42031749
5.140068 0.42580551
5.1405081 0.43127044
5.1409482 0.43671216
5.1413883 0.44209545
5.1418284 0.44724184
5.1422685 0.45213119
5.1427085 0.4567692
5.1431486 0.46116158
5.1435887 0.46531404
5.1440288 0.46923226
5.1444689 0.47292196
5.144909 0.47638884
5.1453491 0.4796386
5.1457892 0.48267694
5.1462292 0.48550956
5.1466693 0.48814217
5.1471094 0.49058046
5.1475495 0.49283015
5.1479896 0.49489694
5.1484297 0.49678651
5.1488698 0.49850459
5.1493099 0.50005687
5.1497499 0.50144905
5.15019 0.50268683
5.1506301 0.50377767
5.1510702 0.50473051
5.1515103 0.50554369
5.1519504 0.50621466
5.1523905 0.50674086
5.1528306 0.50711973
5.1532707 0.50734872
5.1537107 0.50742528
5.1541508 0.50734685
5.1545909 0.50711087
5.155031 0.50671479
5.1554711 0.50615605
5.1559112 0.5054321
5.1563513 0.50454038
5.1567914 0.50347834
5.1572314 0.50224342
5.1576715 0.50083306
5.1581116 0.49924472
5.1585517 0.49747583
5.1589918 0.49552383
5.1594319 0.49338618
5.159872 0.49108264
5.1603121 0.48868395
5.1607522 0.4862037
5.1611922 0.48365097
5.1616323 0.48103486
5.1620724 0.47836445
5.1625125 0.47564883
5.1629526 0.47289711
5.1633927 0.47011836
5.1638328 0.46732168
5.1642729 0.46451616
5.1647129 0.46171089
5.165153 0.45891496
5.1655931 0.45613747
5.1660332 0.4533875
5.1664733 0.45067414
5.1669134 0.44800649
5.1673535 0.44539364
5.1677936 0.44284467
5.1682336 0.44036868
5.1686737 0.43797477
5.1691138 0.43564687
5.1695539 0.43333229
5.169994 0.43103271
5.1704341 0.42875226
5.1708742 0.42649505
5.1713143 0.42426522
5.1717544 0.42206689
5.1721944 0.41990418
5.1726345 0.41778122
5.1730746 0.41570213
5.1735147 0.41367103
5.1739548 0.41169206
5.1743949 0.40976932
5.174835 0.40790696
5.1752751 0.40610908
5.1757151 0.40437983
5.1761552 0.40272331
5.1765953 0.40114365
5.1770354 0.39964499
5.1774755 0.39823144
5.1779156 0.39690712
5.1783557 0.39571939
5.1787958 0.39474608
5.1792358 0.39398376
5.1796759 0.39342726
5.180116 0.39307141
5.1805561 0.39291105
5.1809962 0.39294103
5.1814363 0.39315616
5.1818764 0.3935513
5.1823165 0.39412127
5.1827566 0.39486091
5.1831966 0.39576506
5.1836367 0.39682854
5.1840768 0.39804621
5.1845169 0.39941289
5.184957 0.40092342
5.1853971 0.40257263
5.1858372 0.40435536
5.1862773 0.40626645
5.1867173 0.40830074
5.1871574 0.41045305
5.1875975 0.41271432
5.1880376 0.41507137
5.1884777 0.41751487
5.1889178 0.4200355
5.1893579 0.42262396
5.189798 0.42527093
5.190238 0.42796712
5.1906781 0.43070319
5.1911182 0.43346986
5.1915583 0.43625781
5.1919984 0.43905772
5.1924385 0.4418603
5.1928786 0.44465623
5.1933187 0.4474362
5.1937588 0.4501909
5.1941988 0.45291103
5.1946389 0.45558727
5.195079 0.45821032
5.1955191 0.46077086
5.1959592 0.46325959
5.1963993 0.46566719
5.1968394 0.46801475
5.1972795 0.47033038
5.1977195 0.47261269
5.1981596 0.47486022
5.1985997 0.47707157
5.1990398 0.47924529
5.1994799 0.48137997
5.19992 0.48347416
5.2003601 0.48552646
5.2008002 0.48753543
5.2012402 0.48949963
5.2016803 0.49141765
5.2021204 0.49328805
5.2025605 0.49510941
5.2030006 0.4968803
5.2034407 0.4985993
5.2038808 0.50026496
5.2043209 0.50187587
5.204761 0.5034306
5.205201 0.50492772
5.2056411 0.50636545
5.2060812 0.50762272
5.2065213 0.50860636
5.2069614 0.50932107
5.2074015 0.50977156
5.2078416 0.50996252
5.2082817 0.50989864
5.2087217 0.50958462
5.2091618 0.50902516
5.2096019 0.50822496
5.210042 0.5071887
5.2104821 0.50592109
5.2109222 0.50442683
5.2113623 0.5027106
5.2118024 0.50077711
5.2122424 0.49863105
5.2126825 0.49627712
5.2131226 0.49372002
5.2135627 0.49096444
5.2140028 0.48801508
5.2144429 0.48487663
5.214883 0.48155458
5.2153231 0.4781073
5.2157632 0.47456689
5.2162032 0.47093061
5.2166433 0.46719571
5.2170834 0.46335943
5.2175235 0.45941902
5.2179636 0.45537175
5.2184037 0.45121485
5.2188438 0.44694558
5.2192839 0.44256118
5.2197239 0.43805892
5.220164 0.43343603
5.2206041 0.42868977
5.2210442 0.4238174
5.2214843 0.41881615
5.2219244 0.41368329
5.2223645 0.40841605
5.2228046 0.4030117
5.2232446 0.39746748
5.2236847 0.39178064
5.2241248 0.38595001
5.2245649 0.38002424
5.225005 0.37403282
5.2254451 0.36798308
5.2258852 0.36188231
5.2263253 0.35573785
5.2267654 0.34955699
5.2272054 0.34334706
5.2276455 0.33711536
5.2280856 0.33086922
5.2285257 0.32461594
5.2289658 0.31836285
5.2294059 0.31211725
5.229846 0.30588646
5.2302861 0.29967779
5.2307261 0.29349856
5.2311662 0.28735608
5.2316063 0.28125766
5.2320464 0.27521063
5.2324865 0.26922228
5.2329266 0.26329995
5.2333667 0.25744854
5.2338068 0.25163136
5.2342468 0.24583505
5.2346869 0.24006144
5.235127 0.23431238
5.2355671 0.22858968
5.2360072 0.2228952
5.2364473 0.21723075
5.2368874 0.21159818
5.2373275 0.20599932
5.2377676 0.20043599
5.2382076 0.19491004
5.2386477 0.1894233
5.2390878 0.1839776
5.2395279 0.17857477
5.239968 0.17321665
5.2404081 0.16790507
5.2408482 0.16264187
5.2412883 0.15742887
5.2417283 0.15226792
5.2421684 0.14716084
5.2426085 0.14211571
5.2430486 0.13720457
5.2434887 0.13244429
5.2439288 0.12783089
5.2443689 0.12336035
5.244809 0.11902866
5.245249 0.11483182
5.2456891 0.11076583
5.2461292 0.10682668
5.2465693 0.10301036
5.2470094 0.099312864
5.2474495 0.095730193
5.2478896 0.092258338
5.2483297 0.088893293
5.2487698 0.085631052
5.2492098 0.082467609
5.2496499 0.07939896
5.25009 0.076421098
5.2505301 0.073530017
5.2509702 0.070721711
5.2514103 0.067992175
5.2518504 0.065336544
5.2522905 0.062745603
5.2527305 0.060218765
5.2531706 0.057757266
5.2536107 0.055362342
5.2540508 0.053035226
5.2544909 0.050777155
5.254931 0.048589363
5.2553711 0.046473086
5.2558112 0.044429558
5.2562513 0.042460015
5.2566913 0.040565691
5.2571314 0.038747822
5.2575715 0.037007643
5.2580116 0.035346389
5.2584517 0.033765296
5.2588918 0.032265597
5.2593319 0.030848529
5.259772 0.029515325
5.260212 0.028267223
5.2606521 0.027105456
5.2610922 0.026024682
5.2615323 0.024986953
5.2619724 0.023986723
5.2624125 0.023024865
5.2628526 0.022102256
5.2632927 0.021219772
5.2637327 0.020378287
5.2641728 0.019578678
5.2646129 0.01882182
5.265053 0.018108588
5.2654931 0.017439859
5.2659332 0.016816507
5.2663733 0.016239409
5.2668134 0.01570944
5.2672535 0.015227475
5.2676935 0.014794391
5.2681336 0.014411062
5.2685737 0.014078365
5.2690138 0.013797174
5.2694539 0.013568366
5.269894 0.013392816
5.2703341 0.013269902
5.2707742 0.013193266
5.2712142 0.013161703
5.2716543 0.013174771
5.2720944 0.013232028
5.2725345 0.013333032
5.2729746 0.013477343
5.2734147 0.013664517
5.2738548 0.013894114
5.2742949 0.014165692
5.2747349 0.014478809
5.275175 0.014833023
5.2756151 0.015227893
5.2760552 0.015662976
5.2764953 0.016137831
5.2769354 0.016652017
5.2773755 0.017205092
5.2778156 0.017796613
5.2782557 0.01842614
5.2786957 0.01909323
5.2791358 0.019797442
5.2795759 0.020546988
5.280016 0.021370605
5.2804561 0.022269405
5.2808962 0.023242017
5.2813363 0.024287068
5.2817764 0.025403186
5.2822164 0.026588999
5.2826565 0.027843135
5.2830966 0.029164221
5.2835367 0.030550886
5.2839768 0.032001757
5.2844169 0.033515462
5.284857 0.035090629
5.2852971 0.036725885
5.2857371 0.03841986
5.2861772 0.040171179
5.2866173 0.041978472
5.2870574 0.043840367
5.2874975 0.04575549
5.2879376 0.047722469
5.2883777 0.049739934
5.2888178 0.051817038
5.2892579 0.053981659
5.2896979 0.056236661
5.290138 0.058583454
5.2905781 0.06102345
5.2910182 0.063558056
5.2914583 0.066188684
5.2918984 0.068916743
5.2923385 0.071743644
5.2927786 0.074670795
5.2932186 0.077699608
5.2936587 0.080831492
5.2940988 0.084067856
5.2945389 0.087410112
5.294979 0.090859668
5.2954191 0.094417935
5.2958592 0.098086323
5.2962993 0.10186624
5.2967393 0.1057591
5.2971794 0.10976631
5.2976195 0.11388928
5.2980596 0.1181157
5.2984997 0.12241765
5.2989398 0.12679394
5.2993799 0.13124424
5.29982 0.13576823
5.3002601 0.14036558
5.3007001 0.14503595
5.3011402 0.14977903
5.3015803 0.15459449
5.3020204 0.15948198
5.3024605 0.1644412
5.3029006 0.16947181
5.3033407 0.17457348
5.3037808 0.17974589
5.3042208 0.1849887
5.3046609 0.19030159
5.305101 0.19568423
5.3055411 0.2011363
5.3059812 0.20665746
5.3064213 0.21224738
5.3068614 0.21790575
5.3073015 0.22364074
5.3077415 0.22946099
5.3081816 0.23535844
5.3086217 0.24132481
5.3090618 0.24735183
5.3095019 0.25343124
5.309942 0.25955476
5.3103821 0.26571412
5.3108222 0.27190106
5.3112623 0.27810729
5.3117023 0.28432456
5.3121424 0.29054459
5.3125825 0.29675911
5.3130226 0.30295986
5.3134627 0.30913855
5.3139028 0.31528693
5.3143429 0.32139672
5.314783 0.32745964
5.315223 0.33346744
5.3156631 0.33941184
5.3161032 0.34528457
5.3165433 0.35108015
5.3169834 0.35679988
5.3174235 0.36244523
5.3178636 0.36801768
5.3183037 0.37351868
5.3187437 0.3789497
5.3191838 0.38431221
5.3196239 0.38960767
5.320064 0.39483756
5.3205041 0.40000334
5.3209442 0.40510647
5.3213843 0.41014843
5.3218244 0.41513067
5.3222645 0.42005468
5.3227045 0.4249219
5.3231446 0.42973381
5.3235847 0.43449188
5.3240248 0.43919757
5.3244649 0.44385235
5.324905 0.44845769
5.3253451 0.45301498
5.3257852 0.45739386
5.3262252 0.46147885
5.3266653 0.46527656
5.3271054 0.46879363
5.3275455 0.47203669
5.3279856 0.47501236
5.3284257 0.47772729
5.3288658 0.48018809
5.3293059 0.4824014
5.3297459 0.48437385
5.330186 0.48611207
5.3306261 0.48762269
5.3310662 0.48891234
5.3315063 0.48998764
5.3319464 0.49085524
5.3323865 0.49152175
5.3328266 0.49199381
5.3332667 0.49227805
5.3337067 0.4923811
5.3341468 0.49230958
5.3345869 0.49207025
5.335027 0.49168097
5.3354671 0.49114556
5.3359072 0.49045592
5.3363473 0.48960395
5.3367874 0.48858154
5.3372274 0.48738059
5.3376675 0.48599301
5.3381076 0.48441068
5.3385477 0.48262551
5.3389878 0.48062939
5.3394279 0.47841423
5.339868 0.47597191
5.3403081 0.47329434
5.3407481 0.47037341
5.3411882 0.46720103
5.3416283 0.46376909
5.3420684 0.46006948
5.3425085 0.45609411
5.3429486 0.45183487
5.3433887 0.44728367
5.3438288 0.44243633
5.3442689 0.43746154
5.3447089 0.43245179
5.345149 0.42740633
5.3455891 0.4223244
5.3460292 0.41720524
5.3464693 0.41204808
5.3469094 0.40685216
5.3473495 0.40161672
5.3477896 0.396341
5.3482296 0.39102423
5.3486697 0.38566566
5.3491098 0.38026453
5.3495499 0.37482007
5.34999 0.36933152
5.3504301 0.36379811
5.3508702 0.3582191
5.3513103 0.35259371
5.3517504 0.34692118
5.3521904 0.34120076
5.3526305 0.33543168
5.3530706 0.32961264
5.3535107 0.32373277
5.3539508 0.31779339
5.3543909 0.31180164
5.354831 0.30576467
5.3552711 0.29968963
5.3557111 0.29358368
5.3561512 0.28745395
5.3565913 0.2813076
5.3570314 0.27515177
5.3574715 0.26899361
5.3579116 0.26284028
5.3583517 0.25669891
5.3587918 0.25057666
5.3592318 0.24448067
5.3596719 0.23841809
5.360112 0.23239608
5.3605521 0.22642177
5.3609922 0.22050233
5.3614323 0.21464488
5.3618724 0.20885659
5.3623125 0.20314532
5.3627526 0.19752588
5.3631926 0.19200113
5.3636327 0.18657005
5.3640728 0.18123164
5.3645129 0.17598486
5.364953 0.17082871
5.3653931 0.16576216
5.3658332 0.1607842
5.3662733 0.15589381
5.3667133 0.15108998
5.3671534 0.14637168
5.3675935 0.1417379
5.3680336 0.13718762
5.3684737 0.13271983
5.3689138 0.1283335
5.3693539 0.12402762
5.369794 0.11980118
5.370234 0.11565315
5.3706741 0.11158252
5.3711142 0.10758826
5.3715543 0.10367109
5.3719944 0.099846643
5.3724345 0.096119077
5.3728746 0.092488549
5.3733147 0.088955218
5.3737548 0.085519246
5.3741948 0.082180794
5.3746349 0.07894002
5.375075 0.075797086
5.3755151 0.072752152
5.3759552 0.069805379
5.3763953 0.066956927
5.3768354 0.064206957
5.3772755 0.061555628
5.3777155 0.059003102
5.3781556 0.056549539
5.3785957 0.054195099
5.3790358 0.051939943
5.3794759 0.049784231
5.379916 0.047728124
5.3803561 0.045771781
5.3807962 0.043907171
5.3812362 0.04207899
5.3816763 0.040279313
5.3821164 0.038511092
5.3825565 0.03677728
5.3829966 0.035080827
5.3834367 0.033424686
5.3838768 0.031811809
5.3843169 0.030245147
5.384757 0.028727653
5.385197 0.027262278
5.3856371 0.025851974
5.3860772 0.024499693
5.3865173 0.023208387
5.3869574 0.021981007
5.3873975 0.020820506
5.3878376 0.019729836
5.3882777 0.018711947
5.3887177 0.017769793
5.3891578 0.016906325
5.3895979 0.016124494
5.390038 0.015414854
5.3904781 0.014716569
5.3909182 0.01402283
5.3913583 0.013335736
5.3917984 0.012657383
5.3922384 0.01198987
5.3926785 0.011335296
5.3931186 0.010695758
5.3935587 0.010073355
5.3939988 0.0094701851
5.3944389 0.0088883462
5.394879 0.0083299367
5.3953191 0.0077970546
5.3957592 0.0072917983
5.3961992 0.0068162658
5.3966393 0.0063725554
5.3970794 0.0059627652
5.3975195 0.0055889935
5.3979596 0.0052533384
5.3983997 0.0049578981
5.3988398 0.0047047708
5.3992799 0.0044870769
5.3997199 0.0042714822
5.40016 0.0040554312
5.4006001 0.0038398438
5.4010402 0.00362564
5.4014803 0.0034137398
5.4019204 0.0032050633
5.4023605 0.0030005305
5.4028006 0.0028010614
5.4032406 0.0026075761
5.4036807 0.0024209945
5.4041208 0.0022422366
5.4045609 0.0020722226
5.405001 0.0019118724
5.4054411 0.001762106
5.4058812 0.0016238434
5.4063213 0.0014980048
5.4067614 0.00138551
5.4072014 0.0012872792
5.4076415 0.0012042323
5.4080816 0.0011372894
5.4085217 0.0010829665
5.4089618 0.0010286826
5.4094019 0.0009738529
5.409842 0.00091877048
5.4102821 0.00086372858
5.4107221 0.00080902038
5.4111622 0.00075493906
5.4116023 0.00070177783
5.4120424 0.00064982988
5.4124825 0.00059938839
5.4129226 0.00055074655
5.4133627 0.00050419756
5.4138028 0.00046003461
5.4142428 0.00041855088
5.4146829 0.00038003957
5.415123 0.00034479387
5.4155631 0.00031310696
5.4160032 0.00028527205
5.4164433 0.00026158231
5.4168834 0.00024233095
5.4173235 0.00022781115
5.4177636 0.00021671688
5.4182036 0.00020550793
5.4186437 0.00019410676
5.4190838 0.00018258512
5.4195239 0.00017101478
5.419964 0.00015946749
5.4204041 0.00014801502
5.4208442 0.00013672913
5.4212843 0.00012568158
5.4217243 0.00011494412
5.4221644 0.00010458853
5.4226045 9.4686552e-05
5.4230446 8.5309956e-05
5.4234847 7.65305e-05
5.4239248 6.8419946e-05
5.4243649 6.1050052e-05
5.424805 5.4492581e-05
5.425245 4.8819292e-05
5.4256851 4.4101945e-05
5.4261252 4.0412303e-05
5.4265653 3.7822123e-05
5.4270054 3.5958544e-05
5.4274455 3.4053221e-05
5.4278856 3.2103434e-05
5.4283257 3.0123047e-05
5.4287658 2.8125921e-05
5.4292058 2.6125917e-05
5.4296459 2.4136897e-05
5.430086 2.2172722e-05
5.4305261 2.0247254e-05
5.4309662 1.8374354e-05
5.4314063 1.6567885e-05
5.4318464 1.4841708e-05
5.4322865 1.3209683e-05
5.4327265 1.1685674e-05
5.4331666 1.0283541e-05
5.4336067 9.017146e-06
5.4340468 7.9003506e-06
5.4344869 6.9470164e-06
5.434927 6.171005e-06
5.4353671 5.5861779e-06
5.4358072 5.2063967e-06
5.4362472 4.9476531e-06
5.4366873 4.6799957e-06
5.4371274 4.4046742e-06
5.4375675 4.1238399e-06
5.4380076 3.8396443e-06
5.4384477 3.5542386e-06
5.4388878 3.2697743e-06
5.4393279 2.9884028e-06
5.439768 2.7122753e-06
5.440208 2.4435433e-06
5.4406481 2.1843582e-06
5.4410882 1.9368712e-06
5.4415283 1.7032338e-06
5.4419684 1.4855974e-06
5.4424085 1.2861132e-06
5.4428486 1.1069328e-06
5.4432887 9.5020738e-07
5.4437287 8.1808839e-07
5.4441688 7.1272719e-07
5.4446089 6.3627514e-07
5.445049 5.9088361e-07
5.4454891 5.6148509e-07
5.4459292 5.3081782e-07
5.4463693 4.9914356e-07
5.4468094 4.6672728e-07
5.4472494 4.3383397e-07
5.4476895 4.0072861e-07
5.4481296 3.6767617e-07
5.4485697 3.3494164e-07
5.4490098 3.0278999e-07
5.4494499 2.7148621e-07
5.44989 2.4129527e-07
5.4503301 2.1248216e-07
5.4507702 1.8531184e-07
5.4512102 1.6004931e-07
5.4516503 1.3695954e-07
5.4520904 1.1630751e-07
5.4525305 9.8358208e-08
5.4529706 8.3376601e-08
5.4534107 7.1627674e-08
5.4538508 6.3376407e-08
5.4542909 5.8880005e-08
5.4547309 5.6032268e-08
5.455171 5.3054273e-08
5.4556111 4.997218e-08
5.4560512 4.6812152e-08
5.4564913 4.3600349e-08
5.4569314 4.0362933e-08
5.4573715 3.7126066e-08
5.4578116 3.391591e-08
5.4582517 3.0758625e-08
5.4586917 2.7680374e-08
5.4591318 2.4707318e-08
5.4595719 2.1865619e-08
5.460012 1.9181438e-08
5.4604521 1.6680937e-08
5.4608922 1.4390278e-08
5.4613323 1.2335621e-08
5.4617724 1.0543129e-08
5.4622124 9.0389628e-09
5.4626525 7.8492846e-09
5.4630926 7.0002557e-09
5.4635327 6.5142209e-09
5.4639728 6.1565607e-09
5.4644129 5.7790239e-09
5.464853 5.3854993e-09
5.4652931 4.9798756e-09
5.4657331 4.5660413e-09
5.4661732 4.1478853e-09
5.4666133 3.7292962e-09
5.4670534 3.3141628e-09
5.4674935 2.9063736e-09
5.4679336 2.5098173e-09
5.4683737 2.1283828e-09
5.4688138 1.7659586e-09
5.4692539 1.4264335e-09
5.4696939 1.1136961e-09
5.470134 8.3163515e-10
5.4705741 5.8413933e-10
5.4710142 3.7509732e-10
5.4714543 2.0839781e-10
5.4718944 8.7929497e-11
5.4723345 1.758107e-11
5.4727746 0
5.4732146 0
5.4736547 0
5.4740948 0
5.4745349 0
5.474975 0
5.4754151 0
5.4758552 0
5.4762953 0
5.4767353 0
5.4771754 0
5.4776155 0
5.4780556 0
5.4784957 0
5.4789358 0
5.4793759 0
5.479816 0
5.4802561 0
5.4806961 0
5.4811362 0
5.4815763 0
5.4820164 0
5.4824565 0
5.4828966 0
5.4833367 0
5.4837768 0
5.4842168 0
5.4846569 0
5.485097 0
5.4855371 0
5.4859772 0
5.4864173 0
5.4868574 0
5.4872975 0
5.4877375 0
5.4881776 0
5.4886177 0
5.4890578 0
5.4894979 0
5.489938 0
5.4903781 0
5.4908182 0
5.4912583 0
5.4916983 0
5.4921384 0
5.4925785 0
5.4930186 0
5.4934587 0
5.4938988 0
5.4943389 0
5.494779 0
5.495219 0
5.4956591 0
5.4960992 0
5.4965393 0
5.4969794 0
5.4974195 0
5.4978596 0
5.4982997 0
5.4987397 0
5.4991798 0
5.4996199 0
5.50006 0
5.5005001 0
5.5009402 0
5.5013803 0
5.5018204 0
5.5022605 0
5.5027005 0
5.5031406 0
5.5035807 0
5.5040208 0
5.5044609 0
5.504901 0
5.5053411 0
5.5057812 0
5.5062212 0
5.5066613 0
5.5071014 0
5.5075415 0
5.5079816 0
5.5084217 0
5.5088618 0
5.5093019 0
5.5097419 0
5.510182 0
5.5106221 0
5.5110622 0
5.5115023 0
5.5119424 0
5.5123825 0
5.5128226 0
5.5132627 0
5.5137027 0
5.5141428 0
5.5145829 0
5.515023 0
5.5154631 0
5.5159032 0
5.5163433 0
5.5167834 0
5.5172234 0
5.5176635 0
5.5181036 0
5.5185437 0
5.5189838 0
5.5194239 0
5.519864 0
5.5203041 0
5.5207441 0
5.5211842 0
5.5216243 0
5.5220644 0
5.5225045 0
5.5229446 0
5.5233847 0
5.5238248 0
5.5242649 0
5.5247049 0
5.525145 0
5.5255851 0
5.5260252 0
5.5264653 0
5.5269054 0
5.5273455 0
5.5277856 0
5.5282256 0
5.5286657 0
5.5291058 0
5.5295459 0
5.529986 0
5.5304261 0
5.5308662 0
5.5313063 0
5.5317463 0
5.5321864 0
5.5326265 0
5.5330666 0
5.5335067 0
5.5339468 0
5.5343869 0
5.534827 0
5.5352671 0
5.5357071 0
5.5361472 0
5.5365873 0
5.5370274 0
5.5374675 0
5.5379076 0
5.5383477 0
5.5387878 0
5.5392278 0
5.5396679 0
5.540108 0
5.5405481 0
5.5409882 0
5.5414283 0
5.5418684 0
5.5423085 0
5.5427485 0
5.5431886 0
5.5436287 0
5.5440688 0
5.5445089 0
5.544949 0
5.5453891 0
5.5458292 0
5.5462693 0
5.5467093 0
5.5471494 0
5.5475895 0
5.5480296 0
5.5484697 0
5.5489098 0
5.5493499 0
5.54979 0
5.55023 0
5.5506701 0
5.5511102 0
5.5515503 0
5.5519904 0
5.5524305 0
5.5528706 0
5.5533107 0
5.5537508 0
5.5541908 0
5.5546309 0
5.555071 0
5.5555111 0
5.5559512 0
5.5563913 0
5.5568314 0
5.5572715 0
5.5577115 0
5.5581516 0
5.5585917 0
5.5590318 0
5.5594719 0
5.559912 0
5.5603521 0
5.5607922 0
5.5612322 0
5.5616723 0
5.5621124 0
5.5625525 0
5.5629926 0
5.5634327 0
5.5638728 0
5.5643129 0
5.564753 0
5.565193 0
5.5656331 0
5.5660732 0
5.5665133 0
5.5669534 0
5.5673935 0
5.5678336 0
5.5682737 0
5.5687137 0
5.5691538 0
5.5695939 0
5.570034 0
5.5704741 0
5.5709142 0
5.5713543 0
5.5717944 0
5.5722344 0
5.5726745 0
5.5731146 0
5.5735547 0
5.5739948 0
5.5744349 0
5.574875 0
5.5753151 0
5.5757552 0
5.5761952 0
5.5766353 0
5.5770754 0
5.5775155 0
5.5779556 0
5.5783957 0
5.5788358 0
5.5792759 0
5.5797159 0
5.580156 0
5.5805961 0
5.5810362 0
5.5814763 0
5.5819164 0
5.5823565 0
5.5827966 0
5.5832366 0
5.5836767 0
5.5841168 0
5.5845569 0
5.584997 0
5.5854371 0
5.5858772 0
5.5863173 0
5.5867574 0
5.5871974 0
5.5876375 0
5.5880776 0
5.5885177 0
5.5889578 0
5.5893979 0
5.589838 0
5.5902781 0
5.5907181 0
5.5911582 0
5.5915983 0
5.5920384 0
5.5924785 0
5.5929186 0
5.5933587 0
5.5937988 0
5.5942388 0
5.5946789 0
5.595119 0
5.5955591 0
5.5959992 0
5.5964393 0
5.5968794 0
5.5973195 0
5.5977596 0
5.5981996 0
5.5986397 0
5.5990798 0
5.5995199 0
5.59996 0
5.6004001 0
5.6008402 0
5.6012803 0
5.6017203 0
5.6021604 0
5.6026005 0
5.6030406 0
5.6034807 0
5.6039208 0
5.6043609 0
5.604801 0
5.605241 0
5.6056811 0
5.6061212 0
5.6065613 0
5.6070014 0
5.6074415 0
5.6078816 0
5.6083217 0
5.6087618 0
5.6092018 0
5.6096419 0
5.610082 0
5.6105221 0
5.6109622 0
5.6114023 0
5.6118424 0
5.6122825 0
5.6127225 0
5.6131626 0
5.6136027 0
5.6140428 0
5.6144829 0
5.614923 0
5.6153631 0
5.6158032 0
5.6162432 0
5.6166833 0
5.6171234 0
5.6175635 0
5.6180036 0
5.6184437 0
5.6188838 0
5.6193239 0
5.619764 0
5.620204 8.7931936e-12
5.6206441 1.069967e-10
5.6210842 3.0795192e-10
5.6215243 6.0398521e-10
5.6219644 9.8742295e-10
5.6224045 1.4505915e-09
5.6228446 1.9858172e-09
5.6232847 2.5854265e-09
5.6237247 3.2417457e-09
5.6241648 3.9471011e-09
5.6246049 4.6938192e-09
5.625045 5.4742263e-09
5.6254851 6.2806487e-09
5.6259252 7.1054129e-09
5.6263653 7.9408452e-09
5.6268054 8.7792719e-09
5.6272454 9.6130195e-09
5.6276855 1.0434414e-08
5.6281256 1.1235783e-08
5.6285657 1.2009451e-08
5.6290058 1.2747745e-08
5.6294459 1.3569671e-08
5.629886 1.5302407e-08
5.6303261 1.8035923e-08
5.6307662 2.1696134e-08
5.6312062 2.6208956e-08
5.6316463 3.1500304e-08
5.6320864 3.7496095e-08
5.6325265 4.4122243e-08
5.6329666 5.1304664e-08
5.6334067 5.8969274e-08
5.6338468 6.7041988e-08
5.6342869 7.5448721e-08
5.6347269 8.411539e-08
5.635167 9.296791e-08
5.6356071 1.019322e-07
5.6360472 1.1093417e-07
5.6364873 1.1989973e-07
5.6369274 1.2875481e-07
5.6373675 1.3742532e-07
5.6378076 1.4583717e-07
5.6382476 1.5391628e-07
5.6386877 1.6313277e-07
5.6391278 1.8096403e-07
5.6395679 2.0784844e-07
5.640008 2.4312561e-07
5.6404481 2.8613518e-07
5.6408882 3.3621677e-07
5.6413283 3.9271001e-07
5.6417684 4.5495452e-07
5.6422084 5.2228994e-07
5.6426485 5.9405589e-07
5.6430886 6.6959199e-07
5.6435287 7.4823788e-07
5.6439688 8.2933319e-07
5.6444089 9.1221753e-07
5.644849 9.9623054e-07
5.6452891 1.0807119e-06
5.6457291 1.1650011e-06
5.6461692 1.2484379e-06
5.6466093 1.3303618e-06
5.6470494 1.4101126e-06
5.6474895 1.4870298e-06
5.6479296 1.5755091e-06
5.6483697 1.7312677e-06
5.6488098 1.9553235e-06
5.6492498 2.2427954e-06
5.6496899 2.5888023e-06
5.65013 2.9884632e-06
5.6505701 3.436897e-06
5.6510102 3.9292226e-06
5.6514503 4.460559e-06
5.6518904 5.0260251e-06
5.6523305 5.6207399e-06
5.6527706 6.2398223e-06
5.6532106 6.8783913e-06
5.6536507 7.5315657e-06
5.6540908 8.1944646e-06
5.6545309 8.8622068e-06
5.654971 9.5299114e-06
5.6554111 1.0192697e-05
5.6558512 1.0845683e-05
5.6562913 1.1483988e-05
5.6567313 1.2102732e-05
5.6571714 1.2813169e-05
5.6576115 1.3945169e-05
5.6580516 1.5493295e-05
5.6584917 1.742867e-05
5.6589318 1.9722417e-05
5.6593719 2.2345659e-05
5.659812 2.526952e-05
5.6602521 2.8465123e-05
5.6606921 3.190359e-05
5.6611322 3.5556046e-05
5.6615723 3.9393614e-05
5.6620124 4.3387416e-05
5.6624525 4.7508577e-05
5.6628926 5.1728218e-05
5.6633327 5.6017464e-05
5.6637728 6.0347438e-05
5.6642128 6.4689263e-05
5.6646529 6.9014062e-05
5.665093 7.3292959e-05
5.6655331 7.7497077e-05
5.6659732 8.1597538e-05
5.6664133 8.6269712e-05
5.6668534 9.3057315e-05
5.6672935 0.00010189075
5.6677335 0.000112634
5.6681736 0.00012515107
5.6686137 0.00013930595
5.6690538 0.00015496263
5.6694939 0.00017198512
5.669934 0.0001902374
5.6703741 0.00020958348
5.6708142 0.00022988733
5.6712543 0.00025101297
5.6716943 0.00027282439
5.6721344 0.00029518557
5.6725745 0.00031796051
5.6730146 0.00034101322
5.6734547 0.00036420768
5.6738948 0.00038740788
5.6743349 0.00041047783
5.674775 0.00043328152
5.675215 0.00045568294
5.6756551 0.00048087212
5.6760952 0.00051446678
5.6765353 0.00055608713
5.6769754 0.00060523305
5.6774155 0.00066140439
5.6778556 0.00072410104
5.6782957 0.00079282285
5.6787357 0.0008670697
5.6791758 0.00094634145
5.6796159 0.001030138
5.680056 0.0011179591
5.6804961 0.0012093048
5.6809362 0.0013036749
5.6813763 0.0014005692
5.6818164 0.0014994876
5.6822565 0.00159993
5.6826965 0.0017013962
5.6831366 0.0018033862
5.6835767 0.0019053998
5.6840168 0.0020069368
5.6844569 0.0021074971
5.684897 0.0022185641
5.6853371 0.0023555958
5.6857772 0.0025173106
5.6862172 0.0027023239
5.6866573 0.0029092513
5.6870974 0.0031367085
5.6875375 0.0033833109
5.6879776 0.0036476743
5.6884177 0.003928414
5.6888578 0.0042241457
5.6892979 0.0045334851
5.6897379 0.0048550475
5.690178 0.0051874487
5.6906181 0.0055293042
5.6910582 0.0058792296
5.6914983 0.0062358404
5.6919384 0.0065977522
5.6923785 0.0069635806
5.6928186 0.0073319412
5.6932587 0.0077014495
5.6936987 0.0080707211
5.6941388 0.0084697135
5.6945789 0.0089290673
5.695019 0.009446131
5.6954591 0.010018248
5.6958992 0.010642763
5.6963393 0.011317019
5.6967794 0.012038361
5.6972194 0.012804131
5.6976595 0.013611673
5.6980996 0.014458332
5.6985397 0.015341451
5.6989798 0.016258374
5.6994199 0.017206444
5.69986 0.018183006
5.7003001 0.019185403
5.7007401 0.020210979
5.7011802 0.021257078
5.7016203 0.022321044
5.7020604 0.023400219
5.7025005 0.024491949
5.7029406 0.02559376
5.7033807 0.026754987
5.7038208 0.028013964
5.7042609 0.029368192
5.7047009 0.030815176
5.705141 0.032352419
5.7055811 0.033977425
5.7060212 0.035687696
5.7064613 0.037480737
5.7069014 0.03935405
5.7073415 0.041305139
5.7077816 0.043331508
5.7082216 0.04543066
5.7086617 0.047600097
5.7091018 0.049837325
5.7095419 0.052139846
5.709982 0.054505163
5.7104221 0.056930781
5.7108622 0.059414201
5.7113023 0.061952929
5.7117423 0.064544467
5.7121824 0.067186576
5.7126225 0.069895069
5.7130626 0.072683228
5.7135027 0.07555494
5.7139428 0.078514095
5.7143829 0.081564578
5.714823 0.084710279
5.7152631 0.087955085
5.7157031 0.091302884
5.7161432 0.094757563
5.7165833 0.09832301
5.7170234 0.10200311
5.7174635 0.10580176
5.7179036 0.10972284
5.7183437 0.11377024
5.7187838 0.11794785
5.7192238 0.12225955
5.7196639 0.12670923
5.720104 0.13130079
5.7205441 0.1360381
5.7209842 0.14092506
5.7214243 0.14596326
5.7218644 0.15108691
5.7223045 0.15626283
5.7227445 0.16148901
5.7231846 0.16676338
5.7236247 0.17208393
5.7240648 0.17744862
5.7245049 0.18285541
5.724945 0.18830226
5.7253851 0.19378715
5.7258252 0.19930804
5.7262653 0.20486288
5.7267053 0.21044966
5.7271454 0.21606632
5.7275855 0.22171084
5.7280256 0.22738118
5.7284657 0.23307531
5.7289058 0.23879119
5.7293459 0.24452679
5.729786 0.25028007
5.730226 0.25604899
5.7306661 0.261834
5.7311062 0.26767477
5.7315463 0.27358056
5.7319864 0.27954456
5.7324265 0.28555995
5.7328666 0.29161991
5.7333067 0.29771765
5.7337467 0.30384633
5.7341868 0.30999914
5.7346269 0.31616928
5.735067 0.32234992
5.7355071 0.32853426
5.7359472 0.33471547
5.7363873 0.34088674
5.7368274 0.34704127
5.7372675 0.35317223
5.7377075 0.35927281
5.7381476 0.36533619
5.7385877 0.37135557
5.7390278 0.37732412
5.7394679 0.38323504
5.739908 0.38907411
5.7403481 0.39475446
5.7407882 0.40025699
5.7412282 0.405587
5.7416683 0.41074981
5.7421084 0.41575071
5.7425485 0.42059501
5.7429886 0.42528803
5.7434287 0.42983505
5.7438688 0.4342414
5.7443089 0.43851238
5.7447489 0.44265329
5.745189 0.44666944
5.7456291 0.45056614
5.7460692 0.45434869
5.7465093 0.4580224
5.7469494 0.46159257
5.7473895 0.46506452
5.7478296 0.46844354
5.7482697 0.47173495
5.7487097 0.47494404
5.7491498 0.47805799
5.7495899 0.48093697
5.75003 0.48355191
5.7504701 0.48590448
5.7509102 0.4879964
5.7513503 0.48982933
5.7517904 0.49140496
5.7522304 0.492725
5.7526705 0.49379111
5.7531106 0.49460499
5.7535507 0.49516834
5.7539908 0.49548282
5.7544309 0.49555015
5.754871 0.49537199
5.7553111 0.49495004
5.7557512 0.49428598
5.7561912 0.49338151
5.7566313 0.49223832
5.7570714 0.49085808
5.7575115 0.48924248
5.7579516 0.48739323
5.7583917 0.48533152
5.7588318 0.48316811
5.7592719 0.48091207
5.7597119 0.47855371
5.760152 0.47608337
5.7605921 0.47349136
5.7610322 0.47076802
5.7614723 0.46790366
5.7619124 0.46488861
5.7623525 0.4617132
5.7627926 0.45836775
5.7632326 0.45484258
5.7636727 0.45112803
5.7641128 0.44721441
5.7645529 0.44309205
5.764993 0.43875127
5.7654331 0.4341824
5.7658732 0.42937576
5.7663133 0.42432169
5.7667534 0.41901049
5.7671934 0.41343251
5.7676335 0.40762292
5.7680736 0.40177315
5.7685137 0.39590761
5.7689538 0.39002811
5.7693939 0.38413645
5.769834 0.37823442
5.7702741 0.37232382
5.7707141 0.36640644
5.7711542 0.36048408
5.7715943 0.35455854
5.7720344 0.34863161
5.7724745 0.34270509
5.7729146 0.33678078
5.7733547 0.33086047
5.7737948 0.32494595
5.7742348 0.31903903
5.7746749 0.31314149
5.775115 0.30725515
5.7755551 0.30138178
5.7759952 0.2955232
5.7764353 0.28968119
5.7768754 0.28385341
5.7773155 0.27802715
5.7777556 0.27220195
5.7781956 0.26637848
5.7786357 0.26055741
5.7790758 0.2547394
5.7795159 0.24892513
5.779956 0.24311524
5.7803961 0.23731042
5.7808362 0.23151133
5.7812763 0.22571864
5.7817163 0.21993301
5.7821564 0.21415511
5.7825965 0.20838561
5.7830366 0.20262517
5.7834767 0.19687447
5.7839168 0.19113416
5.7843569 0.18540491
5.784797 0.1796874
5.785237 0.17398229
5.7856771 0.16829023
5.7861172 0.16265987
5.7865573 0.15721357
5.7869974 0.15195098
5.7874375 0.14686513
5.7878776 0.14194902
5.7883177 0.13719567
5.7887578 0.13259807
5.7891978 0.12814925
5.7896379 0.12384222
5.790078 0.11966997
5.7905181 0.11562553
5.7909582 0.11170189
5.7913983 0.10789208
5.7918384 0.10418911
5.7922785 0.10058597
5.7927185 0.097075686
5.7931586 0.093651263
5.7935987 0.090305712
5.7940388 0.087032043
5.7944789 0.083823265
5.794919 0.080672388
5.7953591 0.077578196
5.7957992 0.074550188
5.7962392 0.071590435
5.7966793 0.068700724
5.7971194 0.065882843
5.7975595 0.063138579
5.7979996 0.060469719
5.7984397 0.05787805
5.7988798 0.05536536
5.7993199 0.052933435
5.79976 0.050584063
5.8002 0.048319031
5.8006401 0.046140127
5.8010802 0.044049136
5.8015203 0.042047847
5.8019604 0.040138047
5.8024005 0.038321523
5.8028406 0.036600061
5.8032807 0.03497545
5.8037207 0.033449477
5.8041608 0.032023928
5.8046009 0.03066708
5.805041 0.029328605
5.8054811 0.028010418
5.8059212 0.026715066
5.8063613 0.025445097
5.8068014 0.02420306
5.8072414 0.022991502
5.8076815 0.021812972
5.8081216 0.020670018
5.8085617 0.019565188
5.8090018 0.01850103
5.8094419 0.017480092
5.809882 0.016504923
5.8103221 0.01557807
5.8107622 0.014702082
5.8112022 0.013879506
5.8116423 0.013112891
5.8120824 0.012404785
5.8125225 0.011757736
5.8129626 0.011174293
5.8134027 0.010657002
5.8138428 0.010179719
5.8142829 0.0097097604
5.8147229 0.009248175
5.815163 0.0087960774
5.8156031 0.0083545822
5.8160432 0.0079248043
5.8164833 0.0075078582
5.8169234 0.0071048588
5.8173635 0.0067169207
5.8178036 0.0063451586
5.8182436 0.0059906874
5.8186837 0.0056546216
5.8191238 0.005338076
5.8195639 0.0050421654
5.820004 0.0047680044
5.8204441 0.0045167078
5.8208842 0.0042893902
5.8213243 0.0040871664
5.8217644 0.0039111512
5.8222044 0.0037624591
5.8226445 0.0036421991
5.8230846 0.0035422958
5.8235247 0.0034547652
5.8239648 0.0033795419
5.8244049 0.0033165603
5.824845 0.0032657549
5.8252851 0.0032270603
5.8257251 0.0032004111
5.8261652 0.0031857416
5.8266053 0.0031829865
5.8270454 0.0031920803
5.8274855 0.0032129574
5.8279256 0.0032455524
5.8283657 0.0032897998
5.8288058 0.0033456341
5.8292458 0.0034129898
5.8296859 0.0034918015
5.830126 0.0035820037
5.8305661 0.0036835309
5.8310062 0.0037963175
5.8314463 0.0039202982
5.8318864 0.0040555205
5.8323265 0.0042148007
5.8327666 0.0044059944
5.8332066 0.0046278049
5.8336467 0.0048789353
5.8340868 0.005158089
5.8345269 0.0054639691
5.834967 0.005795279
5.8354071 0.0061507217
5.8358472 0.0065290006
5.8362873 0.006928819
5.8367273 0.00734888
5.8371674 0.0077878868
5.8376075 0.0082445428
5.8380476 0.0087175512
5.8384877 0.0092056151
5.8389278 0.0097074379
5.8393679 0.010221723
5.839808 0.010747173
5.840248 0.011282492
5.8406881 0.011826382
5.8411282 0.012378596
5.8415683 0.01298144
5.8420084 0.013655564
5.8424485 0.014398307
5.8428886 0.01520701
5.8433287 0.016079012
5.8437688 0.017011655
5.8442088 0.018002278
5.8446489 0.01904822
5.845089 0.020146823
5.8455291 0.021295426
5.8459692 0.022491369
5.8464093 0.023731992
5.8468494 0.025014635
5.8472895 0.02633664
5.8477295 0.027695344
5.8481696 0.029088089
5.8486097 0.030512215
5.8490498 0.031965061
5.8494899 0.033443968
5.84993 0.034946276
5.8503701 0.036471971
5.8508102 0.038076904
5.8512503 0.039783397
5.8516903 0.041590111
5.8521304 0.043495707
5.8525705 0.045498845
5.8530106 0.047598185
5.8534507 0.049792388
5.8538908 0.052080115
5.8543309 0.054460026
5.854771 0.056930781
5.855211 0.059491041
5.8556511 0.062139466
5.8560912 0.064874717
5.8565313 0.067695455
5.8569714 0.07060034
5.8574115 0.073588032
5.8578516 0.076657191
5.8582917 0.07980648
5.8587317 0.083034557
5.8591718 0.086340083
5.8596119 0.089720466
5.860052 0.093159498
5.8604921 0.096657463
5.8609322 0.10022064
5.8613723 0.10385531
5.8618124 0.10756776
5.8622525 0.11136426
5.8626925 0.1152511
5.8631326 0.11923455
5.8635727 0.12332091
5.8640128 0.12751644
5.8644529 0.13182744
5.864893 0.13626017
5.8653331 0.14082093
5.8657732 0.14551599
5.8662132 0.15035163
5.8666533 0.15533413
5.8670934 0.16046979
5.8675335 0.16576486
5.8679736 0.17122565
5.8684137 0.17685842
5.8688538 0.18265666
5.8692939 0.18850392
5.8697339 0.1943694
5.870174 0.20025132
5.8706141 0.20614789
5.8710542 0.21205734
5.8714943 0.21797787
5.8719344 0.22390772
5.8723745 0.22984509
5.8728146 0.23578821
5.8732547 0.24173528
5.8736947 0.24768454
5.8741348 0.25363419
5.8745749 0.25958246
5.875015 0.26552757
5.8754551 0.27146772
5.8758952 0.27740115
5.8763353 0.28332606
5.8767754 0.28924067
5.8772154 0.29514321
5.8776555 0.30103189
5.8780956 0.3069061
5.8785357 0.31277257
5.8789758 0.31863267
5.8794159 0.32448636
5.879856 0.33033361
5.8802961 0.33617438
5.8807361 0.34200863
5.8811762 0.34783633
5.8816163 0.35365746
5.8820564 0.35947196
5.8824965 0.36527982
5.8829366 0.37108099
5.8833767 0.37687545
5.8838168 0.38266315
5.8842569 0.38844407
5.8846969 0.39421816
5.885137 0.39998541
5.8855771 0.40574576
5.8860172 0.41149919
5.8864573 0.41724566
5.8868974 0.42298514
5.8873375 0.42867698
5.8877776 0.43412089
5.8882176 0.43929659
5.8886577 0.44421206
5.8890978 0.4488753
5.8895379 0.45329428
5.889978 0.457477
5.8904181 0.46143143
5.8908582 0.46516558
5.8912983 0.46868741
5.8917383 0.47200493
5.8921784 0.4751261
5.8926185 0.47805893
5.8930586 0.4808114
5.8934987 0.48339149
5.8939388 0.48580719
5.8943789 0.48806648
5.894819 0.49017735
5.8952591 0.49214779
5.8956991 0.49398578
5.8961392 0.49569932
5.8965793 0.4972928
5.8970194 0.49875352
5.8974595 0.50007245
5.8978996 0.50124151
5.8983397 0.50225262
5.8987798 0.50309769
5.8992198 0.50376865
5.8996599 0.50425742
5.9001 0.50455591
5.9005401 0.50465603
5.9009802 0.50454972
5.9014203 0.50422889
5.9018604 0.50368545
5.9023005 0.50291132
5.9027405 0.50189843
5.9031806 0.50063869
5.9036207 0.49912402
5.9040608 0.49734634
5.9045009 0.49529757
5.904941 0.49296962
5.9053811 0.49035442
5.9058212 0.48750819
5.9062613 0.48461879
5.9067013 0.4817016
5.9071414 0.4787596
5.9075815 0.47579579
5.9080216 0.47281314
5.9084617 0.46981466
5.9089018 0.46680332
5.9093419 0.46378212
5.909782 0.46075404
5.910222 0.45772207
5.9106621 0.45468919
5.9111022 0.4516584
5.9115423 0.44863267
5.9119824 0.44561501
5.9124225 0.44260839
5.9128626 0.4396158
5.9133027 0.43664024
5.9137427 0.43368468
5.9141828 0.43075211
5.9146229 0.42784553
5.915063 0.42495958
5.9155031 0.42207702
5.9159432 0.41919809
5.9163833 0.4163238
5.9168234 0.41345513
5.9172635 0.41059307
5.9177035 0.40773861
5.9181436 0.40489274
5.9185837 0.40205645
5.9190238 0.39923074
5.9194639 0.39641659
5.919904 0.39361499
5.9203441 0.39082694
5.9207842 0.38805342
5.9212242 0.38529542
5.9216643 0.38255394
5.9221044 0.37982997
5.9225445 0.37712449
5.9229846 0.3744385
5.9234247 0.37177299
5.9238648 0.36912895
5.9243049 0.36658824
5.9247449 0.36429421
5.925185 0.36224765
5.9256251 0.36044651
5.9260652 0.35888875
5.9265053 0.3575723
5.9269454 0.35649513
5.9273855 0.35565518
5.9278256 0.3550504
5.9282657 0.35467876
5.9287057 0.35453819
5.9291458 0.35462665
5.9295859 0.35494209
5.930026 0.35548247
5.9304661 0.35624572
5.9309062 0.35722982
5.9313463 0.3584327
5.9317864 0.35985231
5.9322264 0.36148662
5.9326665 0.36333356
5.9331066 0.3653911
5.9335467 0.3675945
5.9339868 0.36985577
5.9344269 0.37217206
5.934867 0.37454103
5.9353071 0.37696035
5.9357471 0.37942769
5.9361872 0.38194071
5.9366273 0.38449707
5.9370674 0.38709445
5.9375075 0.38973049
5.9379476 0.39240288
5.9383877 0.39510927
5.9388278 0.39784733
5.9392679 0.40061472
5.9397079 0.40340912
5.940148 0.40622817
5.9405881 0.40906956
5.9410282 0.41193093
5.9414683 0.41480997
5.9419084 0.41770433
5.9423485 0.42061167
5.9427886 0.42355989
5.9432286 0.42657451
5.9436687 0.42964811
5.9441088 0.43277331
5.9445489 0.4359427
5.944989 0.43914887
5.9454291 0.44238444
5.9458692 0.44564199
5.9463093 0.44891413
5.9467493 0.45219346
5.9471894 0.45547257
5.9476295 0.45874406
5.9480696 0.46200053
5.9485097 0.46523459
5.9489498 0.46843882
5.9493899 0.47160583
5.94983 0.47472822
5.9502701 0.47779858
5.9507101 0.48080952
5.9511502 0.48375363
5.9515903 0.48662329
5.9520304 0.48934978
5.9524705 0.49188352
5.9529106 0.49422516
5.9533507 0.49637539
5.9537908 0.49833486
5.9542308 0.50010424
5.9546709 0.50168419
5.955111 0.50307539
5.9555511 0.5042785
5.9559912 0.50529419
5.9564313 0.50612312
5.9568714 0.50676596
5.9573115 0.50722338
5.9577516 0.50749605
5.9581916 0.50758462
5.9586317 0.50748978
5.9590718 0.50721218
5.9595119 0.50675249
5.959952 0.50611137
5.9603921 0.50528951
5.9608322 0.5042878
5.9612723 0.50312323
5.9617123 0.50180841
5.9621524 0.50034692
5.9625925 0.49874233
5.9630326 0.49699821
5.9634727 0.49511815
5.9639128 0.49310572
5.9643529 0.4909645
5.964793 0.48869806
5.965233 0.48630998
5.9656731 0.48380384
5.9661132 0.48118321
5.9665533 0.47845166
5.9669934 0.47561279
5.9674335 0.47267015
5.9678736 0.46962733
5.9683137 0.46648791
5.9687538 0.46325546
5.9691938 0.45993355
5.9696339 0.45652577
5.970074 0.45303433
5.9705141 0.44942526
5.9709542 0.44569216
5.9713943 0.44184807
5.9718344 0.43790601
5.9722745 0.43387902
5.9727145 0.42978012
5.9731546 0.42562234
5.9735947 0.42141872
5.9740348 0.41718227
5.9744749 0.41292604
5.974915 0.40866305
5.9753551 0.40440633
5.9757952 0.4001689
5.9762352 0.39596381
5.9766753 0.39180407
5.9771154 0.38770273
5.9775555 0.38367279
5.9779956 0.37972731
5.9784357 0.3758793
5.9788758 0.37214179
5.9793159 0.36852683
5.979756 0.36502681
5.980196 0.3616361
5.9806361 0.35835396
5.9810762 0.35517962
5.9815163 0.35211236
5.9819564 0.34915141
5.9823965 0.34629603
5.9828366 0.34354547
5.9832767 0.34089898
5.9837167 0.33835582
5.9841568 0.33591522
5.9845969 0.33357646
5.985037 0.33133877
5.9854771 0.32920141
5.9859172 0.32716362
5.9863573 0.32522467
5.9867974 0.3233838
5.9872374 0.32164027
5.9876775 0.31999331
5.9881176 0.3184422
5.9885577 0.3170005
5.9889978 0.31582561
5.9894379 0.31495786
5.989878 0.31439324
5.9903181 0.31412768
5.9907582 0.31415717
5.9911982 0.31447765
5.9916383 0.31508508
5.9920784 0.31597544
5.9925185 0.31714468
5.9929586 0.31858876
5.9933987 0.32030364
5.9938388 0.32228528
5.9942789 0.32452964
5.9947189 0.32703269
5.995159 0.32979039
5.9955991 0.33279869
5.9960392 0.33605356
5.9964793 0.33955096
5.9969194 0.34328684
5.9973595 0.34725718
5.9977996 0.3514459
5.9982396 0.35575874
5.9986797 0.36018385
5.9991198 0.3647303
5.9995599 0.36940716
6 0.37422351
