# Supplementary material for: Structural motifs of gold cluster anions with 17 to 69 atoms
Source: Nat Commun. 2026 Apr 10;17:5099. doi: 10.1038/s41467-026-71649-9 (PMC13246909; doi:10.1038/s41467-026-71649-9)
Supplement: Supplementary file 5 — Source Data [file 41467_2026_71649_MOESM5_ESM.zip › Figure2/52_exp.dat]

3.8 0.0005
3.8004401 0.00054754141
3.8008802 0.00060078428
3.8013203 0.00065768295
3.8017604 0.0007161918
3.8022004 0.00077426517
3.8026405 0.00082985743
3.8030806 0.00088092293
3.8035207 0.00092541602
3.8039608 0.00096129106
3.8044009 0.00098650242
3.804841 0.00099900444
3.8052811 0.001
3.8057211 0.001
3.8061612 0.001
3.8066013 0.001
3.8070414 0.001
3.8074815 0.001
3.8079216 0.001
3.8083617 0.001
3.8088018 0.001
3.8092418 0.001
3.8096819 0.001
3.810122 0.001
3.8105621 0.001
3.8110022 0.001
3.8114423 0.001
3.8118824 0.001
3.8123225 0.001
3.8127626 0.001
3.8132026 0.001
3.8136427 0.001
3.8140828 0.001
3.8145229 0.001
3.814963 0.001
3.8154031 0.001
3.8158432 0.001
3.8162833 0.001
3.8167233 0.001
3.8171634 0.001
3.8176035 0.001
3.8180436 0.001
3.8184837 0.001
3.8189238 0.001
3.8193639 0.001
3.819804 0.001
3.820244 0.001
3.8206841 0.001
3.8211242 0.001
3.8215643 0.001
3.8220044 0.001
3.8224445 0.001
3.8228846 0.001
3.8233247 0.001
3.8237648 0.001
3.8242048 0.001
3.8246449 0.001
3.825085 0.001
3.8255251 0.001
3.8259652 0.001
3.8264053 0.001
3.8268454 0.001
3.8272855 0.001
3.8277255 0.001
3.8281656 0.001
3.8286057 0.001
3.8290458 0.001
3.8294859 0.001
3.829926 0.001
3.8303661 0.00099359386
3.8308062 0.00097064873
3.8312462 0.00093395672
3.8316863 0.00088658629
3.8321264 0.00083160592
3.8325665 0.00077208407
3.8330066 0.00071108919
3.8334467 0.00065168977
3.8338868 0.00059695425
3.8343269 0.00054995112
3.834767 0.00051374882
3.835207 0.00049007659
3.8356471 0.00047183129
3.8360872 0.00045745955
3.8365273 0.00044696135
3.8369674 0.0004403367
3.8374075 0.0004375856
3.8378476 0.00043870805
3.8382877 0.00044370404
3.8387277 0.00045257359
3.8391678 0.00046531669
3.8396079 0.00048193333
3.840048 0.00050249201
3.8404881 0.00053323675
3.8409282 0.00057607247
3.8413683 0.00062793073
3.8418084 0.00068574304
3.8422484 0.00074644095
3.8426885 0.00080695599
3.8431286 0.0008642197
3.8435687 0.00091516361
3.8440088 0.00095671926
3.8444489 0.00098581818
3.844889 0.00099939191
3.8453291 0.001
3.8457692 0.001
3.8462092 0.001
3.8466493 0.001
3.8470894 0.001
3.8475295 0.001
3.8479696 0.001
3.8484097 0.001
3.8488498 0.001
3.8492899 0.001
3.8497299 0.001
3.85017 0.001
3.8506101 0.001
3.8510502 0.001
3.8514903 0.001
3.8519304 0.001
3.8523705 0.001
3.8528106 0.001
3.8532507 0.001
3.8536907 0.001
3.8541308 0.001
3.8545709 0.001
3.855011 0.0010000048
3.8554511 0.0010077721
3.8558912 0.0010289369
3.8563313 0.0010614533
3.8567714 0.001103276
3.8572114 0.001152359
3.8576515 0.001206657
3.8580916 0.0012641241
3.8585317 0.0013227148
3.8589718 0.0013803834
3.8594119 0.0014350843
3.859852 0.0014847718
3.8602921 0.0015308122
3.8607321 0.0015823656
3.8611722 0.0016382629
3.8616123 0.0016964585
3.8620524 0.0017549066
3.8624925 0.0018115618
3.8629326 0.0018643782
3.8633727 0.0019113103
3.8638128 0.0019503125
3.8642529 0.001979339
3.8646929 0.0019963443
3.865133 0.002
3.8655731 0.002
3.8660132 0.002
3.8664533 0.002
3.8668934 0.002
3.8673335 0.002
3.8677736 0.002
3.8682136 0.002
3.8686537 0.002
3.8690938 0.002
3.8695339 0.002
3.869974 0.002
3.8704141 0.002
3.8708542 0.002
3.8712943 0.002
3.8717343 0.002
3.8721744 0.002
3.8726145 0.002
3.8730546 0.002
3.8734947 0.002
3.8739348 0.002
3.8743749 0.002
3.874815 0.002
3.8752551 0.002
3.8756951 0.002
3.8761352 0.002
3.8765753 0.002
3.8770154 0.002
3.8774555 0.002
3.8778956 0.002
3.8783357 0.002
3.8787758 0.002
3.8792158 0.002
3.8796559 0.002
3.880096 0.0019996348
3.8805361 0.0019891199
3.8809762 0.0019656028
3.8814163 0.0019311291
3.8818564 0.0018877445
3.8822965 0.0018374946
3.8827365 0.001782425
3.8831766 0.0017245814
3.8836167 0.0016660094
3.8840568 0.0016087547
3.8844969 0.0015548629
3.884937 0.0015063797
3.8853771 0.0014622925
3.8858172 0.0014182837
3.8862573 0.0013742749
3.8866973 0.0013302661
3.8871374 0.0012862573
3.8875775 0.0012422484
3.8880176 0.0011982396
3.8884577 0.0011542308
3.8888978 0.001110222
3.8893379 0.0010662132
3.889778 0.0010222044
3.890218 0.0009791465
3.8906581 0.00094284958
3.8910982 0.00091429976
3.8915383 0.00089349704
3.8919784 0.00088044142
3.8924185 0.0008751329
3.8928586 0.00087757147
3.8932987 0.00088775715
3.8937387 0.00090568992
3.8941788 0.00093136979
3.8946189 0.00096479676
3.895059 0.0010059012
3.8954991 0.00104991
3.8959392 0.0010939188
3.8963793 0.0011379276
3.8968194 0.0011819364
3.8972595 0.0012259452
3.8976995 0.001269954
3.8981396 0.0013139628
3.8985797 0.0013579716
3.8990198 0.0014019804
3.8994599 0.0014459892
3.8999 0.001489998
3.9003401 0.0015340068
3.9007802 0.0015780156
3.9012202 0.0016220244
3.9016603 0.0016660332
3.9021004 0.001710042
3.9025405 0.0017540508
3.9029806 0.0017980596
3.9034207 0.0018420684
3.9038608 0.0018860772
3.9043009 0.001930086
3.9047409 0.0019740948
3.905181 0.002015108
3.9056211 0.0020286609
3.9060612 0.0020137597
3.9065013 0.0019758595
3.9069414 0.0019204153
3.9073815 0.0018528822
3.9078216 0.0017787152
3.9082617 0.0017033694
3.9087017 0.0016322999
3.9091418 0.0015709615
3.9095819 0.0015248095
3.910022 0.0014992778
3.9104621 0.0014892504
3.9109022 0.0014864713
3.9113423 0.0014892359
3.9117824 0.0014958394
3.9122224 0.0015045771
3.9126625 0.0015137444
3.9131026 0.0015216365
3.9135427 0.0015265488
3.9139828 0.0015267764
3.9144229 0.0015206148
3.914863 0.0015063592
3.9153031 0.0014813401
3.9157431 0.0014432143
3.9161832 0.0013947757
3.9166233 0.001339093
3.9170634 0.0012792345
3.9175035 0.0012182687
3.9179436 0.0011592641
3.9183837 0.0011052892
3.9188238 0.0010594123
3.9192639 0.0010247021
3.9197039 0.0010042269
3.920144 0.001
3.9205841 0.001
3.9210242 0.001
3.9214643 0.001
3.9219044 0.001
3.9223445 0.001
3.9227846 0.001
3.9232246 0.001
3.9236647 0.001
3.9241048 0.001
3.9245449 0.001
3.924985 0.001
3.9254251 0.001
3.9258652 0.001
3.9263053 0.001
3.9267453 0.001
3.9271854 0.001
3.9276255 0.001
3.9280656 0.001
3.9285057 0.001
3.9289458 0.001
3.9293859 0.001
3.929826 0.001
3.9302661 0.001002756
3.9307061 0.001018537
3.9311462 0.0010465298
3.9315863 0.0010846888
3.9320264 0.0011309685
3.9324665 0.001183323
3.9329066 0.0012397069
3.9333467 0.0012980744
3.9337868 0.0013563799
3.9342268 0.0014125778
3.9346669 0.0014646225
3.935107 0.0015107021
3.9355471 0.0015547109
3.9359872 0.0015987197
3.9364273 0.0016427285
3.9368674 0.0016867373
3.9373075 0.0017307461
3.9377475 0.001774755
3.9381876 0.0018187638
3.9386277 0.0018627726
3.9390678 0.0019067814
3.9395079 0.0019507902
3.939948 0.001994799
3.9403881 0.0020240518
3.9408282 0.0020194118
3.9412683 0.001987028
3.9417083 0.0019333298
3.9421484 0.0018647461
3.9425885 0.0017877063
3.9430286 0.0017086394
3.9434687 0.0016339746
3.9439088 0.0015701411
3.9443489 0.001523568
3.944789 0.0015006846
3.945229 0.0015038851
3.9456691 0.0015144658
3.9461092 0.0015284357
3.9465493 0.0015449506
3.9469894 0.0015631663
3.9474295 0.0015822385
3.9478696 0.001601323
3.9483097 0.0016195755
3.9487497 0.0016361519
3.9491898 0.0016502079
3.9496299 0.0016608993
3.95007 0.0016674015
3.9505101 0.0016701985
3.9509502 0.0016703428
3.9513903 0.0016685161
3.9518304 0.0016654004
3.9522705 0.0016616775
3.9527105 0.0016580294
3.9531506 0.0016551379
3.9535907 0.0016536849
3.9540308 0.0016543522
3.9544709 0.0016578218
3.954911 0.0016647756
3.9553511 0.0016771936
3.9557912 0.0016973053
3.9562312 0.0017237541
3.9566713 0.0017550854
3.9571114 0.0017898443
3.9575515 0.0018265763
3.9579916 0.0018638267
3.9584317 0.0019001407
3.9588718 0.0019340638
3.9593119 0.0019641412
3.959752 0.0019889182
3.960192 0.0020068191
3.9606321 0.0020165033
3.9610722 0.0020192417
3.9615123 0.0020166706
3.9619524 0.0020104267
3.9623925 0.0020021465
3.9628326 0.0019934664
3.9632727 0.001986023
3.9637127 0.0019814528
3.9641528 0.0019813923
3.9645929 0.001987478
3.965033 0.0020013355
3.9654731 0.0020220149
3.9659132 0.0020478973
3.9663533 0.0020787783
3.9667934 0.0021144532
3.9672334 0.0021547174
3.9676735 0.0021993665
3.9681136 0.0022481958
3.9685537 0.0023010007
3.9689938 0.0023575768
3.9694339 0.0024177195
3.969874 0.0024812241
3.9703141 0.0025499446
3.9707542 0.0026284693
3.9711942 0.0027151091
3.9716343 0.0028078185
3.9720744 0.0029045517
3.9725145 0.0030032631
3.9729546 0.0031019072
3.9733947 0.0031984382
3.9738348 0.0032908105
3.9742749 0.0033769784
3.9747149 0.0034548964
3.975155 0.0035230143
3.9755951 0.0035857262
3.9760352 0.0036445645
3.9764753 0.0036995293
3.9769154 0.0037506205
3.9773555 0.0037978382
3.9777956 0.0038411824
3.9782356 0.0038806529
3.9786757 0.00391625
3.9791158 0.0039479735
3.9795559 0.0039758234
3.979996 0.0039997998
3.9804361 0.0040216385
3.9808762 0.0040424635
3.9813163 0.0040612522
3.9817564 0.0040769817
3.9821964 0.0040886292
3.9826365 0.0040951719
3.9830766 0.004095587
3.9835167 0.0040888516
3.9839568 0.004073943
3.9843969 0.0040498382
3.984837 0.0040155145
3.9852771 0.0039722945
3.9857171 0.0039282857
3.9861572 0.0038842769
3.9865973 0.0038402681
3.9870374 0.0037962593
3.9874775 0.0037522505
3.9879176 0.0037082416
3.9883577 0.0036642328
3.9887978 0.003620224
3.9892378 0.0035762152
3.9896779 0.0035322064
3.990118 0.0034879256
3.9905581 0.0034386544
3.9909982 0.0033842304
3.9914383 0.0033266992
3.9918784 0.0032681064
3.9923185 0.0032104977
3.9927586 0.0031559187
3.9931986 0.003106415
3.9936387 0.0030640324
3.9940788 0.0030308164
3.9945189 0.0030088127
3.994959 0.003000067
3.9953991 0.003
3.9958392 0.003
3.9962793 0.003
3.9967193 0.003
3.9971594 0.003
3.9975995 0.003
3.9980396 0.003
3.9984797 0.003
3.9989198 0.003
3.9993599 0.003
3.9998 0.003
4.00024 0.003
4.0006801 0.003
4.0011202 0.003
4.0015603 0.003
4.0020004 0.003
4.0024405 0.003
4.0028806 0.003
4.0033207 0.003
4.0037608 0.003
4.0042008 0.003
4.0046409 0.003
4.005081 0.003
4.0055211 0.003
4.0059612 0.003
4.0064013 0.003
4.0068414 0.003
4.0072815 0.003
4.0077215 0.003
4.0081616 0.003
4.0086017 0.003
4.0090418 0.003
4.0094819 0.003
4.009922 0.003
4.0103621 0.0030091352
4.0108022 0.0030430258
4.0112422 0.0030988402
4.0116823 0.0031733052
4.0121224 0.0032631479
4.0125625 0.0033650952
4.0130026 0.0034758742
4.0134427 0.0035922116
4.0138828 0.0037108347
4.0143229 0.0038284702
4.014763 0.0039418453
4.015203 0.0040508856
4.0156431 0.0041744516
4.0160832 0.0043126569
4.0165233 0.0044612058
4.0169634 0.0046158023
4.0174035 0.0047721507
4.0178436 0.004925955
4.0182837 0.0050729194
4.0187237 0.0052087481
4.0191638 0.0053291451
4.0196039 0.0054298148
4.020044 0.0055064626
4.0204841 0.0055566943
4.0209242 0.0055837619
4.0213643 0.0055919612
4.0218044 0.0055855881
4.0222444 0.0055689385
4.0226845 0.0055463081
4.0231246 0.0055219929
4.0235647 0.0055002886
4.0240048 0.0054854912
4.0244449 0.0054818965
4.024885 0.0054938003
4.0253251 0.0055191637
4.0257652 0.0055446425
4.0262052 0.0055707058
4.0266453 0.0055985811
4.0270854 0.0056294957
4.0275255 0.0056646771
4.0279656 0.0057053525
4.0284057 0.0057527495
4.0288458 0.0058080953
4.0292859 0.0058726173
4.0297259 0.005947543
4.030166 0.0060339357
4.0306061 0.0061307242
4.0310462 0.0062369031
4.0314863 0.0063517904
4.0319264 0.0064747043
4.0323665 0.0066049629
4.0328066 0.0067418843
4.0332466 0.0068847866
4.0336867 0.007032988
4.0341268 0.0071858065
4.0345669 0.0073425603
4.035007 0.0075025688
4.0354471 0.0076701191
4.0358872 0.0078478103
4.0363273 0.008032915
4.0367674 0.0082227054
4.0372074 0.0084144543
4.0376475 0.0086054339
4.0380876 0.0087929168
4.0385277 0.0089741755
4.0389678 0.0091464825
4.0394079 0.0093071101
4.039848 0.009453331
4.0402881 0.0095864173
4.0407281 0.0097184437
4.0411682 0.0098504701
4.0416083 0.0099824965
4.0420484 0.010114523
4.0424885 0.010246549
4.0429286 0.010378576
4.0433687 0.010510602
4.0438088 0.010642629
4.0442488 0.010774655
4.0446889 0.010906681
4.045129 0.011038706
4.0455691 0.011170707
4.0460092 0.011302685
4.0464493 0.011434648
4.0468894 0.011566606
4.0473295 0.011698569
4.0477696 0.011830547
4.0482096 0.011962548
4.0486497 0.012094583
4.0490898 0.012226661
4.0495299 0.012358792
4.04997 0.012490984
4.0504101 0.012629637
4.0508502 0.012781778
4.0512903 0.012945408
4.0517303 0.01311849
4.0521704 0.013298988
4.0526105 0.013484867
4.0530506 0.01367409
4.0534907 0.013864621
4.0539308 0.014054423
4.0543709 0.014241462
4.054811 0.0144237
4.0552511 0.014594434
4.0556911 0.014735291
4.0561312 0.014853475
4.0565713 0.014959215
4.0570114 0.015062739
4.0574515 0.015174275
4.0578916 0.015304052
4.0583317 0.015462296
4.0587718 0.015659238
4.0592118 0.015905105
4.0596519 0.016210124
4.060092 0.016582817
4.0605321 0.016978896
4.0609722 0.017374975
4.0614123 0.017771054
4.0618524 0.018167133
4.0622925 0.018563213
4.0627325 0.018959292
4.0631726 0.019355371
4.0636127 0.01975145
4.0640528 0.02014753
4.0644929 0.020543609
4.064933 0.020939688
4.0653731 0.021335767
4.0658132 0.021731846
4.0662533 0.022127926
4.0666933 0.022524005
4.0671334 0.022920084
4.0675735 0.023316163
4.0680136 0.023712242
4.0684537 0.024108322
4.0688938 0.024504401
4.0693339 0.02490048
4.069774 0.025296559
4.070214 0.0256812
4.0706541 0.025988037
4.0710942 0.026220284
4.0715343 0.026394647
4.0719744 0.026527832
4.0724145 0.026636547
4.0728546 0.026737495
4.0732947 0.026847385
4.0737347 0.026982921
4.0741748 0.02716081
4.0746149 0.027397757
4.075055 0.027709881
4.0754951 0.028064199
4.0759352 0.028433036
4.0763753 0.028815303
4.0768154 0.029209912
4.0772555 0.029615773
4.0776955 0.030031799
4.0781356 0.0304569
4.0785757 0.030889987
4.0790158 0.031329971
4.0794559 0.031775764
4.079896 0.032226277
4.0803361 0.032686069
4.0807762 0.03316567
4.0812162 0.033661555
4.0816563 0.034169628
4.0820964 0.034685795
4.0825365 0.035205959
4.0829766 0.035726026
4.0834167 0.036241901
4.0838568 0.036749487
4.0842969 0.03724469
4.0847369 0.037723415
4.085177 0.03817499
4.0856171 0.038542855
4.0860572 0.038830537
4.0864973 0.039057482
4.0869374 0.039243138
4.0873775 0.03940695
4.0878176 0.039568368
4.0882577 0.039746836
4.0886977 0.039961802
4.0891378 0.040232713
4.0895779 0.040579015
4.090018 0.041020128
4.0904581 0.041551142
4.0908982 0.042148152
4.0913383 0.042798007
4.0917784 0.043487557
4.0922184 0.044203651
4.0926585 0.044933139
4.0930986 0.04566287
4.0935387 0.046379694
4.0939788 0.04707046
4.0944189 0.047722016
4.094859 0.048321214
4.0952991 0.048873458
4.0957391 0.049426989
4.0961792 0.04998054
4.0966193 0.050528849
4.0970594 0.051066657
4.0974995 0.051588703
4.0979396 0.052089728
4.0983797 0.05256447
4.0988198 0.05300767
4.0992599 0.053414068
4.0996999 0.053778403
4.10014 0.054097035
4.1005801 0.054390095
4.1010202 0.054667553
4.1014603 0.054932588
4.1019004 0.055188385
4.1023405 0.055438124
4.1027806 0.055684989
4.1032206 0.05593216
4.1036607 0.05618282
4.1041008 0.056440152
4.1045409 0.056707337
4.104981 0.056987557
4.1054211 0.057283394
4.1058612 0.057592965
4.1063013 0.057912637
4.1067413 0.05823877
4.1071814 0.05856773
4.1076215 0.05889588
4.1080616 0.059219581
4.1085017 0.059535199
4.1089418 0.059839096
4.1093819 0.060127636
4.109822 0.060397181
4.1102621 0.060640562
4.1107021 0.060843769
4.1111422 0.061011603
4.1115823 0.061150777
4.1120224 0.061268005
4.1124625 0.061370001
4.1129026 0.061463479
4.1133427 0.061555153
4.1137828 0.061651737
4.1142228 0.061759945
4.1146629 0.061886491
4.115103 0.062037453
4.1155431 0.062202339
4.1159832 0.062375781
4.1164233 0.062558631
4.1168634 0.062751737
4.1173035 0.06295595
4.1177435 0.06317212
4.1181836 0.063401095
4.1186237 0.063643726
4.1190638 0.063900863
4.1195039 0.064173354
4.119944 0.064462051
4.1203841 0.064793499
4.1208242 0.065204416
4.1212643 0.065687049
4.1217043 0.066233074
4.1221444 0.066834165
4.1225845 0.067481998
4.1230246 0.068168248
4.1234647 0.068884589
4.1239048 0.069622697
4.1243449 0.070374248
4.124785 0.071130915
4.125225 0.071899322
4.1256651 0.072752887
4.1261052 0.073686901
4.1265453 0.07468259
4.1269854 0.075721181
4.1274255 0.0767839
4.1278656 0.077851975
4.1283057 0.078906632
4.1287457 0.079929096
4.1291858 0.080900596
4.1296259 0.081802357
4.130066 0.082616017
4.1305061 0.083349477
4.1309462 0.084012207
4.1313863 0.084602554
4.1318264 0.085118867
4.1322665 0.085559493
4.1327065 0.08592278
4.1331466 0.086207076
4.1335867 0.086410728
4.1340268 0.086532084
4.1344669 0.086569493
4.134907 0.0865213
4.1353471 0.086362208
4.1357872 0.08605678
4.1362272 0.085633152
4.1366673 0.085121395
4.1371074 0.084551581
4.1375475 0.08395378
4.1379876 0.083358064
4.1384277 0.082794502
4.1388678 0.082293167
4.1393079 0.081884129
4.1397479 0.081597458
4.140188 0.081447265
4.1406281 0.081325291
4.1410682 0.081210365
4.1415083 0.081108693
4.1419484 0.08102648
4.1423885 0.080969931
4.1428286 0.080945251
4.1432687 0.080958646
4.1437087 0.08101632
4.1441488 0.081124478
4.1445889 0.081289326
4.145029 0.08151694
4.1454691 0.081778773
4.1459092 0.082049644
4.1463493 0.082329553
4.1467894 0.082618501
4.1472294 0.082916487
4.1476695 0.083223511
4.1481096 0.083539574
4.1485497 0.083864674
4.1489898 0.084198814
4.1494299 0.084541991
4.14987 0.084894207
4.1503101 0.085257826
4.1507502 0.085637945
4.1511902 0.08603162
4.1516303 0.086435442
4.1520704 0.086846002
4.1525105 0.087259889
4.1529506 0.087673696
4.1533907 0.088084011
4.1538308 0.088487427
4.1542709 0.088880533
4.1547109 0.089259919
4.155151 0.08962098
4.1555911 0.089947209
4.1560312 0.090235951
4.1564713 0.090489337
4.1569114 0.090709497
4.1573515 0.090898563
4.1577916 0.091058665
4.1582316 0.091191934
4.1586717 0.0913005
4.1591118 0.091386496
4.1595519 0.091452051
4.159992 0.091499297
4.1604321 0.091454571
4.1608722 0.091259771
4.1613123 0.090949391
4.1617524 0.09055795
4.1621924 0.090119969
4.1626325 0.089669968
4.1630726 0.089242467
4.1635127 0.088871986
4.1639528 0.088593046
4.1643929 0.088440167
4.164833 0.088447868
4.1652731 0.088612828
4.1657131 0.08880851
4.1661532 0.089018587
4.1665933 0.089239991
4.1670334 0.089469654
4.1674735 0.089704507
4.1679136 0.089941482
4.1683537 0.090177509
4.1687938 0.090409521
4.1692338 0.09063445
4.1696739 0.090849226
4.170114 0.091051452
4.1705541 0.09125213
4.1709942 0.091454474
4.1714343 0.091656294
4.1718744 0.091855398
4.1723145 0.092049594
4.1727546 0.09223669
4.1731946 0.092414495
4.1736347 0.092580816
4.1740748 0.092733462
4.1745149 0.092870242
4.174955 0.092988963
4.1753951 0.093027547
4.1758352 0.092913805
4.1762753 0.092674635
4.1767153 0.092337761
4.1771554 0.09193091
4.1775955 0.091481808
4.1780356 0.091018179
4.1784757 0.09056775
4.1789158 0.090158247
4.1793559 0.089817396
4.179796 0.089572921
4.180236 0.089440767
4.1806761 0.089371466
4.1811162 0.089345056
4.1815563 0.089348935
4.1819964 0.0893705
4.1824365 0.089397148
4.1828766 0.089416277
4.1833167 0.089415284
4.1837568 0.089381567
4.1841968 0.089302522
4.1846369 0.089165548
4.185077 0.088959152
4.1855171 0.088720571
4.1859572 0.088473912
4.1863973 0.088220149
4.1868374 0.087960256
4.1872775 0.087695207
4.1877175 0.087425977
4.1881576 0.087153539
4.1885977 0.086878867
4.1890378 0.086602937
4.1894779 0.086326721
4.189918 0.086051194
4.1903581 0.085744296
4.1907982 0.085355748
4.1912382 0.084909776
4.1916783 0.084432488
4.1921184 0.08394999
4.1925585 0.083488388
4.1929986 0.083073788
4.1934387 0.082732296
4.1938788 0.08249002
4.1943189 0.082373064
4.194759 0.082407536
4.195199 0.082605917
4.1956391 0.082882472
4.1960792 0.083210278
4.1965193 0.083580657
4.1969594 0.08398493
4.1973995 0.084414419
4.1978396 0.084860446
4.1982797 0.085314331
4.1987197 0.085767397
4.1991598 0.086210965
4.1995999 0.086636356
4.20004 0.087035046
4.2004801 0.087421573
4.2009202 0.08780944
4.2013603 0.088197889
4.2018004 0.088586161
4.2022404 0.088973498
4.2026805 0.089359143
4.2031206 0.089742337
4.2035607 0.090122322
4.2040008 0.090498339
4.2044409 0.090869631
4.204881 0.091235439
4.2053211 0.091570037
4.2057612 0.091815713
4.2062012 0.091985069
4.2066413 0.092094344
4.2070814 0.092159776
4.2075215 0.092197606
4.2079616 0.092224073
4.2084017 0.092255415
4.2088418 0.092307872
4.2092819 0.092397684
4.2097219 0.092541089
4.210162 0.092752158
4.2106021 0.093015414
4.2110422 0.093315948
4.2114823 0.093643473
4.2119224 0.093987703
4.2123625 0.094338351
4.2128026 0.094685131
4.2132426 0.095017756
4.2136827 0.095325939
4.2141228 0.095599393
4.2145629 0.095827833
4.215003 0.096000972
4.2154431 0.096141233
4.2158832 0.096277067
4.2163233 0.096408474
4.2167634 0.096535454
4.2172034 0.096658008
4.2176435 0.096776134
4.2180836 0.096889834
4.2185237 0.096999106
4.2189638 0.097103952
4.2194039 0.097204371
4.219844 0.097300363
4.2202841 0.097392754
4.2207241 0.097484402
4.2211642 0.097575478
4.2216043 0.097665906
4.2220444 0.097755607
4.2224845 0.097844503
4.2229246 0.097932517
4.2233647 0.09801957
4.2238048 0.098105584
4.2242448 0.098190482
4.2246849 0.098274186
4.225125 0.098356299
4.2255651 0.098431598
4.2260052 0.098499316
4.2264453 0.09856083
4.2268854 0.09861752
4.2273255 0.098670762
4.2277656 0.098721936
4.2282056 0.098772419
4.2286457 0.09882359
4.2290858 0.098876826
4.2295259 0.098933506
4.229966 0.098995007
4.2304061 0.099049385
4.2308462 0.099087105
4.2312863 0.099120747
4.2317263 0.099162995
4.2321664 0.099226536
4.2326065 0.099324053
4.2330466 0.099468231
4.2334867 0.099671757
4.2339268 0.099947314
4.2343669 0.10030759
4.234807 0.10076526
4.235247 0.10132295
4.2356871 0.10193725
4.2361272 0.10259467
4.2365673 0.10328724
4.2370074 0.10400696
4.2374475 0.10474586
4.2378876 0.10549594
4.2383277 0.10624922
4.2387678 0.1069977
4.2392078 0.10773341
4.2396479 0.10844836
4.240088 0.10913526
4.2405281 0.10981121
4.2409682 0.11048607
4.2414083 0.11115914
4.2418484 0.11182976
4.2422885 0.11249724
4.2427285 0.11316092
4.2431686 0.1138201
4.2436087 0.11447411
4.2440488 0.11512227
4.2444889 0.11576391
4.244929 0.11639835
4.2453691 0.11700694
4.2458092 0.11755865
4.2462492 0.11805575
4.2466893 0.11850122
4.2471294 0.11889804
4.2475695 0.11924918
4.2480096 0.11955762
4.2484497 0.11982632
4.2488898 0.12005827
4.2493299 0.12025643
4.24977 0.12042379
4.25021 0.12055556
4.2506501 0.12060883
4.2510902 0.12059067
4.2515303 0.12051807
4.2519704 0.12040802
4.2524105 0.12027752
4.2528506 0.12014356
4.2532907 0.12002315
4.2537307 0.11993326
4.2541708 0.1198909
4.2546109 0.11991306
4.255051 0.12001622
4.2554911 0.1201666
4.2559312 0.12033482
4.2563713 0.12051954
4.2568114 0.12071946
4.2572515 0.12093325
4.2576915 0.12115958
4.2581316 0.12139713
4.2585717 0.12164459
4.2590118 0.12190063
4.2594519 0.12216393
4.259892 0.12243316
4.2603321 0.12273429
4.2607722 0.12312102
4.2612122 0.12357435
4.2616523 0.12407217
4.2620924 0.12459242
4.2625325 0.12511298
4.2629726 0.12561176
4.2634127 0.12606668
4.2638528 0.12645564
4.2642929 0.12675654
4.2647329 0.1269473
4.265173 0.12701167
4.2656131 0.12699292
4.2660532 0.1269104
4.2664933 0.12677134
4.2669334 0.12658295
4.2673735 0.12635245
4.2678136 0.12608707
4.2682537 0.12579402
4.2686937 0.12548052
4.2691338 0.1251538
4.2695739 0.12482106
4.270014 0.12448953
4.2704541 0.12415098
4.2708942 0.12379688
4.2713343 0.1234314
4.2717744 0.12305868
4.2722144 0.12268287
4.2726545 0.12230814
4.2730946 0.12193861
4.2735347 0.12157846
4.2739748 0.12123183
4.2744149 0.12090287
4.274855 0.12059573
4.2752951 0.12031248
4.2757351 0.12004767
4.2761752 0.11979886
4.2766153 0.11956397
4.2770554 0.11934094
4.2774955 0.11912771
4.2779356 0.11892221
4.2783757 0.11872238
4.2788158 0.11852615
4.2792559 0.11833147
4.2796959 0.11813626
4.280136 0.11793915
4.2805761 0.11774971
4.2810162 0.11757352
4.2814563 0.11741308
4.2818964 0.11727088
4.2823365 0.11714942
4.2827766 0.1170512
4.2832166 0.11697871
4.2836567 0.11693446
4.2840968 0.11692094
4.2845369 0.11694065
4.284977 0.11699607
4.2854171 0.1171769
4.2858572 0.11756461
4.2862973 0.11811819
4.2867373 0.11879632
4.2871774 0.11955772
4.2876175 0.12036108
4.2880576 0.12116509
4.2884977 0.12192846
4.2889378 0.12260988
4.2893779 0.12316806
4.289818 0.12356168
4.2902581 0.12378791
4.2906981 0.12398911
4.2911382 0.12418364
4.2915783 0.1243719
4.2920184 0.12455429
4.2924585 0.12473123
4.2928986 0.1249031
4.2933387 0.12507032
4.2937788 0.1252333
4.2942188 0.12539243
4.2946589 0.12554812
4.295099 0.12570034
4.2955391 0.12583877
4.2959792 0.12596163
4.2964193 0.12607264
4.2968594 0.12617549
4.2972995 0.12627389
4.2977395 0.12637153
4.2981796 0.12647212
4.2986197 0.12657937
4.2990598 0.12669697
4.2994999 0.12682863
4.29994 0.12697804
4.3003801 0.12718325
4.3008202 0.1274994
4.3012603 0.12792174
4.3017003 0.12844463
4.3021404 0.12906245
4.3025805 0.12976954
4.3030206 0.13056027
4.3034607 0.13142902
4.3039008 0.13237014
4.3043409 0.13337798
4.304781 0.13444693
4.305221 0.13557266
4.3056611 0.13675821
4.3061012 0.13800141
4.3065413 0.13929889
4.3069814 0.14064729
4.3074215 0.14204323
4.3078616 0.14348333
4.3083017 0.14496424
4.3087417 0.14648258
4.3091818 0.14803497
4.3096219 0.14961805
4.310062 0.15122945
4.3105021 0.15292368
4.3109422 0.15471581
4.3113823 0.15658114
4.3118224 0.15849497
4.3122625 0.16043261
4.3127025 0.16236934
4.3131426 0.16428046
4.3135827 0.16614128
4.3140228 0.1679271
4.3144629 0.16961321
4.314903 0.17117491
4.3153431 0.17260635
4.3157832 0.17394522
4.3162232 0.17520733
4.3166633 0.17640727
4.3171034 0.17755964
4.3175435 0.17867906
4.3179836 0.17978013
4.3184237 0.18087744
4.3188638 0.18198561
4.3193039 0.18311923
4.3197439 0.18429291
4.320184 0.1855156
4.3206241 0.18675309
4.3210642 0.18800714
4.3215043 0.18929033
4.3219444 0.19061525
4.3223845 0.1919945
4.3228246 0.19344065
4.3232647 0.19496629
4.3237047 0.19658402
4.3241448 0.19830643
4.3245849 0.20014609
4.325025 0.20211759
4.3254651 0.20487274
4.3259052 0.2087745
4.3263453 0.21360304
4.3267854 0.21913851
4.3272254 0.22516107
4.3276655 0.23145087
4.3281056 0.23778807
4.3285457 0.24395282
4.3289858 0.24972529
4.3294259 0.25488562
4.329866 0.25921397
4.3303061 0.2627518
4.3307461 0.26616181
4.3311862 0.26950744
4.3316263 0.27280568
4.3320664 0.27607351
4.3325065 0.27932792
4.3329466 0.2825859
4.3333867 0.28586442
4.3338268 0.28918049
4.3342669 0.29255108
4.3347069 0.29599317
4.335147 0.29952489
4.3355871 0.30316529
4.3360272 0.30689672
4.3364673 0.31069392
4.3369074 0.31453164
4.3373475 0.31838463
4.3377876 0.32222764
4.3382276 0.32603541
4.3386677 0.32978268
4.3391078 0.33344421
4.3395479 0.33699475
4.339988 0.34040903
4.3404281 0.34349887
4.3408682 0.34613458
4.3413083 0.34840931
4.3417483 0.35041637
4.3421884 0.35224907
4.3426285 0.35400072
4.3430686 0.35576461
4.3435087 0.35763405
4.3439488 0.35970236
4.3443889 0.36206283
4.344829 0.36480877
4.3452691 0.36794641
4.3457091 0.37117974
4.3461492 0.37446396
4.3465893 0.37778684
4.3470294 0.38113612
4.3474695 0.38449956
4.3479096 0.38786491
4.3483497 0.39121991
4.3487898 0.39455233
4.3492298 0.39784991
4.3496699 0.4011004
4.35011 0.4042967
4.3505501 0.40753504
4.3509902 0.41083323
4.3514303 0.41416115
4.3518704 0.41748866
4.3523105 0.42078561
4.3527506 0.42402188
4.3531906 0.42716732
4.3536307 0.43019181
4.3540708 0.43306519
4.3545109 0.43575734
4.354951 0.43823812
4.3553911 0.4405714
4.3558312 0.44288875
4.3562713 0.44519359
4.3567113 0.44748791
4.3571514 0.44977371
4.3575915 0.45205301
4.3580316 0.4543278
4.3584717 0.45660008
4.3589118 0.45887186
4.3593519 0.46114514
4.359792 0.46342191
4.360232 0.46570318
4.3606721 0.46798458
4.3611122 0.47026512
4.3615523 0.47254454
4.3619924 0.47482259
4.3624325 0.47709899
4.3628726 0.47937348
4.3633127 0.48164581
4.3637528 0.48391571
4.3641928 0.48618293
4.3646329 0.48844718
4.365073 0.4907041
4.3655131 0.49276971
4.3659532 0.49456988
4.3663933 0.49613883
4.3668334 0.49751078
4.3672735 0.49871994
4.3677135 0.49980055
4.3681536 0.50078682
4.3685937 0.50171297
4.3690338 0.50261321
4.3694739 0.50352177
4.369914 0.50447287
4.3703541 0.5055178
4.3707942 0.50666289
4.3712342 0.50782885
4.3716743 0.50893465
4.3721144 0.50989925
4.3725545 0.51064163
4.3729946 0.51108074
4.3734347 0.51113557
4.3738748 0.51072508
4.3743149 0.50976823
4.374755 0.50818399
4.375195 0.50595192
4.3756351 0.50348505
4.3760752 0.50088933
4.3765153 0.49818002
4.3769554 0.4953724
4.3773955 0.49248174
4.3778356 0.48952334
4.3782757 0.48651245
4.3787157 0.48346437
4.3791558 0.48039436
4.3795959 0.4773177
4.380036 0.47424949
4.3804761 0.47117316
4.3809162 0.46807463
4.3813563 0.46496079
4.3817964 0.46183854
4.3822364 0.4587148
4.3826765 0.45559645
4.3831166 0.4524904
4.3835567 0.44940354
4.3839968 0.44634279
4.3844369 0.44331503
4.384877 0.44032717
4.3853171 0.43738688
4.3857572 0.43449673
4.3861972 0.43165087
4.3866373 0.42884317
4.3870774 0.42606752
4.3875175 0.42331779
4.3879576 0.42058785
4.3883977 0.41787157
4.3888378 0.41516283
4.3892779 0.41245551
4.3897179 0.40974348
4.390158 0.40702027
4.3905981 0.40428342
4.3910382 0.40154832
4.3914783 0.39883311
4.3919184 0.39615593
4.3923585 0.39353492
4.3927986 0.39098821
4.3932386 0.38853396
4.3936787 0.38619028
4.3941188 0.38397532
4.3945589 0.38190722
4.394999 0.38000412
4.3954391 0.37832351
4.3958792 0.37689415
4.3963193 0.37569046
4.3967594 0.37468688
4.3971994 0.37385781
4.3976395 0.37317768
4.3980796 0.37262091
4.3985197 0.37216191
4.3989598 0.37177512
4.3993999 0.37143495
4.39984 0.37111583
4.4002801 0.37079576
4.4007201 0.37047404
4.4011602 0.37015229
4.4016003 0.36983154
4.4020404 0.36951283
4.4024805 0.36919717
4.4029206 0.3688856
4.4033607 0.36857915
4.4038008 0.36827885
4.4042408 0.36798574
4.4046809 0.36770084
4.405121 0.36742494
4.4055611 0.36715428
4.4060012 0.36688678
4.4064413 0.36662184
4.4068814 0.36635886
4.4073215 0.36609725
4.4077616 0.36583642
4.4082016 0.36557576
4.4086417 0.3653147
4.4090818 0.36505263
4.4095219 0.36478895
4.409962 0.36452308
4.4104021 0.36416915
4.4108422 0.36364101
4.4112823 0.36299087
4.4117223 0.36227176
4.4121624 0.36153671
4.4126025 0.36083874
4.4130426 0.3602309
4.4134827 0.35976621
4.4139228 0.3594977
4.4143629 0.3594784
4.414803 0.35976134
4.415243 0.36037428
4.4156831 0.36121346
4.4161232 0.36223609
4.4165633 0.36341322
4.4170034 0.36471594
4.4174435 0.36611531
4.4178836 0.36758241
4.4183237 0.3690883
4.4187638 0.37060406
4.4192038 0.37210076
4.4196439 0.37354947
4.420084 0.37492285
4.4205241 0.37625707
4.4209642 0.37758258
4.4214043 0.37890515
4.4218444 0.38023053
4.4222845 0.38156451
4.4227245 0.38291285
4.4231646 0.38428131
4.4236047 0.38567567
4.4240448 0.38710169
4.4244849 0.38856514
4.424925 0.39007179
4.4253651 0.39173794
4.4258052 0.39374049
4.4262452 0.3960276
4.4266853 0.39854243
4.4271254 0.40122816
4.4275655 0.40402799
4.4280056 0.40688508
4.4284457 0.40974262
4.4288858 0.41254378
4.4293259 0.41523175
4.429766 0.41774969
4.430206 0.42004877
4.4306461 0.42216082
4.4310862 0.42413007
4.4315263 0.42599495
4.4319664 0.42779389
4.4324065 0.42956533
4.4328466 0.4313477
4.4332867 0.43317943
4.4337267 0.43509896
4.4341668 0.43714472
4.4346069 0.43935514
4.435047 0.44177012
4.4354871 0.44455544
4.4359272 0.4477426
4.4363673 0.45124376
4.4368074 0.45497105
4.4372474 0.45883662
4.4376875 0.46275261
4.4381276 0.46663115
4.4385677 0.4703844
4.4390078 0.4739245
4.4394479 0.47716358
4.439888 0.48001379
4.4403281 0.48253077
4.4407682 0.48502718
4.4412082 0.48751819
4.4416483 0.49000319
4.4420884 0.49248157
4.4425285 0.49495269
4.4429686 0.49741596
4.4434087 0.49987075
4.4438488 0.50231644
4.4442889 0.50475243
4.4447289 0.50717809
4.445169 0.50959338
4.4456091 0.51200385
4.4460492 0.5144115
4.4464893 0.51681696
4.4469294 0.51922083
4.4473695 0.52162372
4.4478096 0.52402624
4.4482496 0.52642902
4.4486897 0.52883265
4.4491298 0.53123775
4.4495699 0.53364493
4.45001 0.53605482
4.4504501 0.53850197
4.4508902 0.54100897
4.4513303 0.54356317
4.4517704 0.54615189
4.4522104 0.54876248
4.4526505 0.55138227
4.4530906 0.5539986
4.4535307 0.55659881
4.4539708 0.55917023
4.4544109 0.56170021
4.454851 0.56417608
4.4552911 0.5665369
4.4557311 0.56862301
4.4561712 0.57043646
4.4566113 0.57199246
4.4570514 0.57330626
4.4574915 0.57439307
4.4579316 0.57526813
4.4583717 0.57594666
4.4588118 0.57644389
4.4592519 0.57677505
4.4596919 0.57695537
4.460132 0.57700241
4.4605721 0.57696284
4.4610122 0.57684703
4.4614523 0.57665108
4.4618924 0.57637109
4.4623325 0.57600316
4.4627726 0.57554338
4.4632126 0.57498786
4.4636527 0.5743327
4.4640928 0.573574
4.4645329 0.57270785
4.464973 0.57173036
4.4654131 0.57068502
4.4658532 0.56962781
4.4662933 0.56855488
4.4667333 0.56746215
4.4671734 0.56634557
4.4676135 0.56520106
4.4680536 0.56402457
4.4684937 0.56281202
4.4689338 0.56155936
4.4693739 0.56026252
4.469814 0.55891743
4.4702541 0.55751728
4.4706941 0.55605292
4.4711342 0.5545357
4.4715743 0.55297899
4.4720144 0.55139613
4.4724545 0.54980048
4.4728946 0.5482054
4.4733347 0.54662423
4.4737748 0.54507034
4.4742148 0.54355707
4.4746549 0.54209779
4.475095 0.54070756
4.4755351 0.53943892
4.4759752 0.53829059
4.4764153 0.5372343
4.4768554 0.53624182
4.4772955 0.53528487
4.4777355 0.53433521
4.4781756 0.53336458
4.4786157 0.53234474
4.4790558 0.53124741
4.4794959 0.53004436
4.479936 0.52870732
4.4803761 0.52722093
4.4808162 0.52560988
4.4812563 0.52390006
4.4816963 0.52211716
4.4821364 0.52028688
4.4825765 0.51843491
4.4830166 0.51658696
4.4834567 0.51476872
4.4838968 0.51300588
4.4843369 0.51132415
4.484777 0.50974922
4.485217 0.50828975
4.4856571 0.50685719
4.4860972 0.50543577
4.4865373 0.50402663
4.4869774 0.50263091
4.4874175 0.50124979
4.4878576 0.49988441
4.4882977 0.49853592
4.4887377 0.49720547
4.4891778 0.49589422
4.4896179 0.49460333
4.490058 0.49333406
4.4904981 0.492094
4.4909382 0.49088291
4.4913783 0.48969471
4.4918184 0.48852333
4.4922585 0.48736271
4.4926985 0.48620678
4.4931386 0.48504948
4.4935787 0.48388472
4.4940188 0.48270645
4.4944589 0.4815086
4.494899 0.4802851
4.4953391 0.47901356
4.4957792 0.47766211
4.4962192 0.47624495
4.4966593 0.47477793
4.4970994 0.47327686
4.4975395 0.47175761
4.4979796 0.47023599
4.4984197 0.46872785
4.4988598 0.46724903
4.4992999 0.46581537
4.4997399 0.46444269
4.50018 0.46315629
4.5006201 0.4620392
4.5010602 0.46108003
4.5015003 0.46024479
4.5019404 0.45949948
4.5023805 0.45881012
4.5028206 0.45814271
4.5032607 0.45746325
4.5037007 0.45673777
4.5041408 0.45593225
4.5045809 0.45501272
4.505021 0.4539451
4.5054611 0.45267055
4.5059012 0.45119065
4.5063413 0.44955208
4.5067814 0.44780152
4.5072214 0.44598565
4.5076615 0.44415117
4.5081016 0.44234474
4.5085417 0.44061305
4.5089818 0.43900279
4.5094219 0.43756064
4.509862 0.43633328
4.5103021 0.43531481
4.5107421 0.43436907
4.5111822 0.43348365
4.5116223 0.4326563
4.5120624 0.4318848
4.5125025 0.43116692
4.5129426 0.4305004
4.5133827 0.42988303
4.5138228 0.42931256
4.5142629 0.42878677
4.5147029 0.42830341
4.515143 0.42786248
4.5155831 0.42748845
4.5160232 0.42717682
4.5164633 0.42691245
4.5169034 0.42668022
4.5173435 0.426465
4.5177836 0.42625168
4.5182236 0.42602511
4.5186637 0.42577018
4.5191038 0.42547175
4.5195439 0.42511471
4.519984 0.42468391
4.5204241 0.42412954
4.5208642 0.42342814
4.5213043 0.42261386
4.5217443 0.42172092
4.5221844 0.42078352
4.5226245 0.41983586
4.5230646 0.41891215
4.5235047 0.4180466
4.5239448 0.41727341
4.5243849 0.41662679
4.524825 0.41614095
4.5252651 0.41581931
4.5257051 0.41555467
4.5261452 0.41533144
4.5265853 0.41514651
4.5270254 0.41499673
4.5274655 0.41487898
4.5279056 0.41479014
4.5283457 0.41472706
4.5287858 0.41468661
4.5292258 0.41466568
4.5296659 0.41466112
4.530106 0.41466849
4.5305461 0.4146578
4.5309862 0.41462744
4.5314263 0.4145904
4.5318664 0.4145597
4.5323065 0.41454832
4.5327465 0.41456927
4.5331866 0.41463555
4.5336267 0.41476016
4.5340668 0.4149561
4.5345069 0.41523638
4.534947 0.41561399
4.5353871 0.41606024
4.5358272 0.41651456
4.5362673 0.41697523
4.5367073 0.41744127
4.5371474 0.41791169
4.5375875 0.41838552
4.5380276 0.41886177
4.5384677 0.41933946
4.5389078 0.41981762
4.5393479 0.42029526
4.539788 0.42077141
4.540228 0.42124582
4.5406681 0.42172199
4.5411082 0.42220035
4.5415483 0.42268074
4.5419884 0.423163
4.5424285 0.42364696
4.5428686 0.42413245
4.5433087 0.4246193
4.5437487 0.42510734
4.5441888 0.42559642
4.5446289 0.42608635
4.545069 0.42657966
4.5455091 0.42721078
4.5459492 0.42804314
4.5463893 0.42906067
4.5468294 0.43024727
4.5472695 0.43158683
4.5477095 0.43306327
4.5481496 0.43466049
4.5485897 0.43636239
4.5490298 0.43815288
4.5494699 0.44001586
4.54991 0.44193524
4.5503501 0.44412244
4.5507902 0.44696973
4.5512302 0.45034999
4.5516703 0.45412018
4.5521104 0.45813725
4.5525505 0.46225815
4.5529906 0.46633984
4.5534307 0.47023927
4.5538708 0.47381339
4.5543109 0.47691916
4.554751 0.47941353
4.555191 0.48120374
4.5556311 0.48261361
4.5560712 0.48377571
4.5565113 0.48474784
4.5569514 0.48558779
4.5573915 0.48635337
4.5578316 0.48710238
4.5582717 0.48789262
4.5587117 0.4887819
4.5591518 0.48982801
4.5595919 0.49108876
4.560032 0.49262115
4.5604721 0.49430253
4.5609122 0.49601192
4.5613523 0.49774805
4.5617924 0.49950965
4.5622324 0.50129546
4.5626725 0.5031042
4.5631126 0.5049346
4.5635527 0.5067854
4.5639928 0.50865531
4.5644329 0.51054308
4.564873 0.51244743
4.5653131 0.51443372
4.5657532 0.51665885
4.5661932 0.51907691
4.5666333 0.52163023
4.5670734 0.52426113
4.5675135 0.52691193
4.5679536 0.52952496
4.5683937 0.53204255
4.5688338 0.53440701
4.5692739 0.53656069
4.5697139 0.5384459
4.570154 0.5399966
4.5705941 0.54108687
4.5710342 0.54172535
4.5714743 0.54195674
4.5719144 0.54182572
4.5723545 0.54137702
4.5727946 0.54065531
4.5732346 0.5397053
4.5736747 0.53857169
4.5741148 0.53729917
4.5745549 0.53593244
4.574995 0.53451621
4.5754351 0.53301289
4.5758752 0.53137302
4.5763153 0.52962897
4.5767554 0.52781314
4.5771954 0.52595791
4.5776355 0.52409568
4.5780756 0.52225884
4.5785157 0.52047978
4.5789558 0.51879089
4.5793959 0.51722457
4.579836 0.51581319
4.5802761 0.51458881
4.5807161 0.51354945
4.5811562 0.51265421
4.5815963 0.51186063
4.5820364 0.51112621
4.5824765 0.51040846
4.5829166 0.5096649
4.5833567 0.50885304
4.5837968 0.50793039
4.5842368 0.50685446
4.5846769 0.50558278
4.585117 0.50407888
4.5855571 0.50243467
4.5859972 0.50070741
4.5864373 0.49891368
4.5868774 0.49707007
4.5873175 0.49519315
4.5877576 0.49329951
4.5881976 0.49140574
4.5886377 0.48952841
4.5890778 0.48768411
4.5895179 0.48588942
4.589958 0.48416093
4.5903981 0.48251175
4.5908382 0.48093423
4.5912783 0.47941306
4.5917183 0.47793291
4.5921584 0.47647847
4.5925985 0.47503442
4.5930386 0.47358544
4.5934787 0.4721162
4.5939188 0.47061139
4.5943589 0.4690557
4.594799 0.46743379
4.595239 0.46567443
4.5956791 0.4635189
4.5961192 0.46101003
4.5965593 0.45823372
4.5969994 0.45527587
4.5974395 0.45222238
4.5978796 0.44915915
4.5983197 0.44617209
4.5987598 0.44334711
4.5991998 0.44077009
4.5996399 0.43852694
4.60008 0.4366997
4.6005201 0.43519161
4.6009602 0.43389388
4.6014003 0.43276167
4.6018404 0.43175011
4.6022805 0.43081434
4.6027205 0.42990951
4.6031606 0.42899076
4.6036007 0.42801323
4.6040408 0.42693207
4.6044809 0.42570242
4.604921 0.42427942
4.6053611 0.42267193
4.6058012 0.42097371
4.6062412 0.41920599
4.6066813 0.41738781
4.6071214 0.41553818
4.6075615 0.41367613
4.6080016 0.41182068
4.6084417 0.40999085
4.6088818 0.40820566
4.6093219 0.40648413
4.609762 0.40484529
4.610202 0.40330007
4.6106421 0.40180627
4.6110822 0.40036154
4.6115223 0.39897423
4.6119624 0.39765267
4.6124025 0.39640523
4.6128426 0.39524025
4.6132827 0.39416607
4.6137227 0.39319104
4.6141628 0.39232353
4.6146029 0.39157186
4.615043 0.39094429
4.6154831 0.39043355
4.6159232 0.39002635
4.6163633 0.38971611
4.6168034 0.38949622
4.6172434 0.3893601
4.6176835 0.38930116
4.6181236 0.3893128
4.6185637 0.38938843
4.6190038 0.38952145
4.6194439 0.38970529
4.619884 0.38993334
4.6203241 0.3901964
4.6207642 0.39048554
4.6212042 0.39080244
4.6216443 0.39114924
4.6220844 0.39152804
4.6225245 0.39194097
4.6229646 0.39239015
4.6234047 0.3928777
4.6238448 0.39340573
4.6242849 0.39397637
4.6247249 0.39459174
4.625165 0.39526128
4.6256051 0.3960548
4.6260452 0.39696864
4.6264853 0.39797694
4.6269254 0.39905388
4.6273655 0.40017362
4.6278056 0.40131031
4.6282456 0.40243813
4.6286857 0.40353122
4.6291258 0.40456377
4.6295659 0.40550992
4.630006 0.40634382
4.6304461 0.40696271
4.6308862 0.40732488
4.6313263 0.40748883
4.6317664 0.4075131
4.6322064 0.40745622
4.6326465 0.40737669
4.6330866 0.40733304
4.6335267 0.40738381
4.6339668 0.4075875
4.6344069 0.40800265
4.634847 0.40868777
4.6352871 0.40965616
4.6357271 0.41077959
4.6361672 0.41203438
4.6366073 0.41340828
4.6370474 0.41488903
4.6374875 0.41646437
4.6379276 0.41812205
4.6383677 0.41984982
4.6388078 0.42163542
4.6392478 0.42346659
4.6396879 0.42533109
4.640128 0.42722452
4.6405681 0.42925855
4.6410082 0.43144291
4.6414483 0.43373833
4.6418884 0.4361055
4.6423285 0.43850513
4.6427686 0.44089792
4.6432086 0.44324458
4.6436487 0.44550582
4.6440888 0.44764234
4.6445289 0.44961484
4.644969 0.45138404
4.6454091 0.4529679
4.6458492 0.45442914
4.6462893 0.45577234
4.6467293 0.45700183
4.6471694 0.4581219
4.6476095 0.45913685
4.6480496 0.46005099
4.6484897 0.46086863
4.6489298 0.46159407
4.6493699 0.46223161
4.64981 0.46278556
4.6502501 0.46326743
4.6506901 0.46371299
4.6511302 0.46412629
4.6515703 0.46450709
4.6520104 0.46485514
4.6524505 0.46517018
4.6528906 0.46545198
4.6533307 0.46570029
4.6537708 0.46591485
4.6542108 0.46609543
4.6546509 0.46624177
4.655091 0.46635352
4.6555311 0.4664273
4.6559712 0.46646178
4.6564113 0.46645726
4.6568514 0.466414
4.6572915 0.4663323
4.6577315 0.46621244
4.6581716 0.46605471
4.6586117 0.46585937
4.6590518 0.46562672
4.6594919 0.46535704
4.659932 0.46505062
4.6603721 0.46461089
4.6608122 0.46389952
4.6612523 0.46297016
4.6616923 0.4618799
4.6621324 0.46068585
4.6625725 0.45944511
4.6630126 0.4582148
4.6634527 0.45705201
4.6638928 0.45601385
4.6643329 0.45515742
4.664773 0.45453983
4.665213 0.45419305
4.6656531 0.4539901
4.6660932 0.45389898
4.6665333 0.45391345
4.6669734 0.45402727
4.6674135 0.45423418
4.6678536 0.45452793
4.6682937 0.45490227
4.6687337 0.45535097
4.6691738 0.45586775
4.6696139 0.45644639
4.670054 0.45708207
4.6704941 0.45787626
4.6709342 0.45885869
4.6713743 0.45997948
4.6718144 0.46118875
4.6722545 0.46243662
4.6726945 0.4636732
4.6731346 0.46484861
4.6735747 0.46591297
4.6740148 0.4668164
4.6744549 0.46750903
4.674895 0.46794096
4.6753351 0.46814926
4.6757752 0.46831635
4.6762152 0.46845416
4.6766553 0.4685666
4.6770954 0.46865757
4.6775355 0.46873097
4.6779756 0.4687907
4.6784157 0.46884067
4.6788558 0.46888477
4.6792959 0.46892691
4.6797359 0.46897099
4.680176 0.46901553
4.6806161 0.46901721
4.6810562 0.46897564
4.6814963 0.46890303
4.6819364 0.46881163
4.6823765 0.46871366
4.6828166 0.46862134
4.6832567 0.46854691
4.6836967 0.4685026
4.6841368 0.46850064
4.6845769 0.46855325
4.685017 0.46867315
4.6854571 0.4691963
4.6858972 0.47032718
4.6863373 0.4719532
4.6867774 0.47396178
4.6872174 0.47624033
4.6876575 0.47867629
4.6880976 0.48115706
4.6885377 0.48357007
4.6889778 0.48580273
4.6894179 0.48774246
4.689858 0.48927669
4.6902981 0.49041837
4.6907381 0.49149701
4.6911782 0.49253074
4.6916183 0.49351097
4.6920584 0.49442912
4.6924985 0.49527658
4.6929386 0.49604479
4.6933787 0.49672515
4.6938188 0.49730908
4.6942589 0.49778799
4.6946989 0.4981533
4.695139 0.49839237
4.6955791 0.49845226
4.6960192 0.49834913
4.6964593 0.49812176
4.6968994 0.49780897
4.6973395 0.49744956
4.6977796 0.49708233
4.6982196 0.49674608
4.6986597 0.49647961
4.6990998 0.49632174
4.6995399 0.49631125
4.69998 0.49648696
4.7004201 0.49684511
4.7008602 0.49733229
4.7013003 0.49792213
4.7017403 0.49858834
4.7021804 0.49930461
4.7026205 0.50004467
4.7030606 0.5007822
4.7035007 0.50149092
4.7039408 0.50214452
4.7043809 0.50271673
4.704821 0.50318122
4.7052611 0.50352447
4.7057011 0.50378633
4.7061412 0.5039752
4.7065813 0.50409431
4.7070214 0.50414686
4.7074615 0.50413607
4.7079016 0.50406516
4.7083417 0.50393734
4.7087818 0.50375583
4.7092218 0.50352384
4.7096619 0.50324459
4.710102 0.50292123
4.7105421 0.50254771
4.7109822 0.50209961
4.7114223 0.50155036
4.7118624 0.50087336
4.7123025 0.50004203
4.7127425 0.49902979
4.7131826 0.49781004
4.7136227 0.49635621
4.7140628 0.4946417
4.7145029 0.49263993
4.714943 0.49032432
4.7153831 0.48776009
4.7158232 0.48509434
4.7162633 0.48234557
4.7167033 0.4795304
4.7171434 0.47666541
4.7175835 0.4737672
4.7180236 0.47085237
4.7184637 0.46793752
4.7189038 0.46503925
4.7193439 0.46217415
4.719784 0.45935881
4.720224 0.45661222
4.7206641 0.45395148
4.7211042 0.45136194
4.7215443 0.44882537
4.7219844 0.44632352
4.7224245 0.44383817
4.7228646 0.44135108
4.7233047 0.43884399
4.7237447 0.43629868
4.7241848 0.4336969
4.7246249 0.43102041
4.725065 0.42823173
4.7255051 0.42428023
4.7259452 0.41879661
4.7263853 0.41209254
4.7268254 0.40447971
4.7272655 0.3962698
4.7277055 0.3877745
4.7281456 0.3793055
4.7285857 0.37117447
4.7290258 0.36369311
4.7294659 0.35717309
4.729906 0.3519261
4.7303461 0.34796547
4.7307862 0.34471778
4.7312262 0.34202397
4.7316663 0.33974356
4.7321064 0.33773606
4.7325465 0.33586098
4.7329866 0.33397786
4.7334267 0.3319462
4.7338668 0.32962551
4.7343069 0.32687532
4.7347469 0.32355514
4.735187 0.31952659
4.7356271 0.31477102
4.7360672 0.30944348
4.7365073 0.3037122
4.7369474 0.29774539
4.7373875 0.29171126
4.7378276 0.28577804
4.7382677 0.28011394
4.7387077 0.27488718
4.7391478 0.27026597
4.7395879 0.26641853
4.740028 0.26351094
4.7404681 0.2610892
4.7409082 0.25871338
4.7413483 0.25638076
4.7417884 0.25408863
4.7422284 0.2518343
4.7426685 0.24961504
4.7431086 0.24742816
4.7435487 0.24527094
4.7439888 0.24314067
4.7444289 0.24103466
4.744869 0.23895018
4.7453091 0.2368792
4.7457491 0.23480664
4.7461892 0.23273485
4.7466293 0.23066724
4.7470694 0.22860721
4.7475095 0.22655817
4.7479496 0.22452353
4.7483897 0.22250668
4.7488298 0.22051104
4.7492699 0.21854001
4.7497099 0.21659699
4.75015 0.21470053
4.7505901 0.21302748
4.7510302 0.21159025
4.7514703 0.21034095
4.7519104 0.2092317
4.7523505 0.20821461
4.7527906 0.20724179
4.7532306 0.20626536
4.7536707 0.20523743
4.7541108 0.20411011
4.7545509 0.20283552
4.754991 0.20136577
4.7554311 0.19954238
4.7558712 0.19729421
4.7563113 0.19472126
4.7567514 0.19192359
4.7571914 0.18900126
4.7576315 0.18605433
4.7580716 0.18318285
4.7585117 0.18048688
4.7589518 0.17806649
4.7593919 0.17602172
4.759832 0.17445265
4.7602721 0.17336102
4.7607121 0.17242023
4.7611522 0.17158573
4.7615923 0.17084779
4.7620324 0.17019669
4.7624725 0.1696227
4.7629126 0.1691161
4.7633527 0.16866716
4.7637928 0.16826617
4.7642328 0.16790338
4.7646729 0.16756908
4.765113 0.16725258
4.7655531 0.16692964
4.7659932 0.16660234
4.7664333 0.16628288
4.7668734 0.16598347
4.7673135 0.16571631
4.7677536 0.16549362
4.7681936 0.1653276
4.7686337 0.16523045
4.7690738 0.16521438
4.7695139 0.1652916
4.769954 0.16547431
4.7703941 0.1657765
4.7708342 0.16620152
4.7712743 0.16674252
4.7717143 0.16739255
4.7721544 0.16814468
4.7725945 0.16899198
4.7730346 0.16992752
4.7734747 0.17094435
4.7739148 0.17203554
4.7743549 0.17319417
4.774795 0.17441329
4.775235 0.17568951
4.7756751 0.17703234
4.7761152 0.17843232
4.7765553 0.17987707
4.7769954 0.18135423
4.7774355 0.18285144
4.7778756 0.18435634
4.7783157 0.18585657
4.7787558 0.18733976
4.7791958 0.18879355
4.7796359 0.19020557
4.780076 0.19156224
4.7805161 0.19280697
4.7809562 0.19393338
4.7813963 0.19496775
4.7818364 0.19593637
4.7822765 0.19686551
4.7827165 0.19778146
4.7831566 0.1987105
4.7835967 0.19967892
4.7840368 0.20071299
4.7844769 0.201839
4.784917 0.20308322
4.7853571 0.20467044
4.7857972 0.20692707
4.7862372 0.20971983
4.7866773 0.21290373
4.7871174 0.21633373
4.7875575 0.21986484
4.7879976 0.22335203
4.7884377 0.2266503
4.7888778 0.22961462
4.7893179 0.2321
4.789758 0.2339614
4.790198 0.23513157
4.7906381 0.23609666
4.7910782 0.23698286
4.7915183 0.23780846
4.7919584 0.23859174
4.7923985 0.23935098
4.7928386 0.24010449
4.7932787 0.24087053
4.7937187 0.2416674
4.7941588 0.24251338
4.7945989 0.24342676
4.795039 0.24442548
4.7954791 0.24547383
4.7959192 0.24653555
4.7963593 0.24760682
4.7967994 0.24868381
4.7972394 0.2497627
4.7976795 0.25083967
4.7981196 0.2519109
4.7985597 0.25297258
4.7989998 0.25402087
4.7994399 0.25505195
4.79988 0.25606201
4.8003201 0.25704727
4.8007602 0.2580069
4.8012002 0.25894283
4.8016403 0.25985708
4.8020804 0.26075163
4.8025205 0.26162849
4.8029606 0.26248966
4.8034007 0.26333715
4.8038408 0.26417294
4.8042809 0.26499904
4.8047209 0.26581746
4.805161 0.26662074
4.8056011 0.26731511
4.8060412 0.26789659
4.8064813 0.26839117
4.8069214 0.26882481
4.8073615 0.26922352
4.8078016 0.26961326
4.8082416 0.27002003
4.8086817 0.2704698
4.8091218 0.27098856
4.8095619 0.2716023
4.810002 0.27233699
4.8104421 0.27325144
4.8108822 0.27435933
4.8113223 0.27562014
4.8117624 0.27699336
4.8122024 0.27843847
4.8126425 0.27991495
4.8130826 0.28138229
4.8135227 0.28279996
4.8139628 0.28412746
4.8144029 0.28532427
4.814843 0.28634987
4.8152831 0.28720709
4.8157231 0.28802589
4.8161632 0.28881732
4.8166033 0.28957988
4.8170434 0.29031211
4.8174835 0.29101252
4.8179236 0.29167963
4.8183637 0.29231196
4.8188038 0.29290804
4.8192438 0.29346639
4.8196839 0.29398552
4.820124 0.29446475
4.8205641 0.29491716
4.8210042 0.29534874
4.8214443 0.29576059
4.8218844 0.2961538
4.8223245 0.29652948
4.8227646 0.29688873
4.8232046 0.29723265
4.8236447 0.29756235
4.8240848 0.29787891
4.8245249 0.29818346
4.824965 0.29847708
4.8254051 0.29870813
4.8258452 0.29882265
4.8262853 0.29884785
4.8267253 0.29881135
4.8271654 0.29874079
4.8276055 0.29866382
4.8280456 0.29860804
4.8284857 0.29860111
4.8289258 0.29867066
4.8293659 0.29884431
4.829806 0.2991497
4.830246 0.29960299
4.8306861 0.30016323
4.8311262 0.30081802
4.8315663 0.30156094
4.8320064 0.30238561
4.8324465 0.30328563
4.8328866 0.30425461
4.8333267 0.30528615
4.8337668 0.30637387
4.8342068 0.30751136
4.8346469 0.30869224
4.835087 0.30990982
4.8355271 0.31114918
4.8359672 0.31240232
4.8364073 0.31366621
4.8368474 0.3149378
4.8372875 0.31621404
4.8377275 0.31749189
4.8381676 0.31876829
4.8386077 0.32004021
4.8390478 0.32130459
4.8394879 0.32255839
4.839928 0.32379857
4.8403681 0.32503052
4.8408082 0.32626572
4.8412482 0.32749995
4.8416883 0.32872866
4.8421284 0.32994727
4.8425685 0.33115125
4.8430086 0.33233604
4.8434487 0.33349706
4.8438888 0.33462978
4.8443289 0.33572964
4.844769 0.33679207
4.845209 0.33780146
4.8456491 0.33868759
4.8460892 0.33945299
4.8465293 0.3401147
4.8469694 0.34068974
4.8474095 0.34119515
4.8478496 0.34164797
4.8482897 0.34206524
4.8487297 0.34246399
4.8491698 0.34286125
4.8496099 0.34327406
4.85005 0.34371895
4.8504901 0.34416205
4.8509302 0.34457479
4.8513703 0.34495745
4.8518104 0.34531028
4.8522505 0.34563354
4.8526905 0.3459275
4.8531306 0.3461924
4.8535707 0.34642853
4.8540108 0.34663613
4.8544509 0.34681547
4.854891 0.34696681
4.8553311 0.34694331
4.8557712 0.34644402
4.8562112 0.34556076
4.8566513 0.3444024
4.8570914 0.34307781
4.8575315 0.34169588
4.8579716 0.34036547
4.8584117 0.33919546
4.8588518 0.33829472
4.8592919 0.33777214
4.8597319 0.33773659
4.860172 0.33824688
4.8606121 0.33889249
4.8610522 0.33955665
4.8614923 0.34023725
4.8619324 0.3409322
4.8623725 0.34163938
4.8628126 0.3423567
4.8632527 0.34308205
4.8636927 0.34381333
4.8641328 0.34454844
4.8645729 0.34528528
4.865013 0.34602175
4.8654531 0.34677907
4.8658932 0.34757011
4.8663333 0.34838437
4.8667734 0.34921138
4.8672134 0.35004062
4.8676535 0.35086161
4.8680936 0.35166385
4.8685337 0.35243684
4.8689738 0.35317009
4.8694139 0.35385311
4.869854 0.3544754
4.8702941 0.35496909
4.8707341 0.35516152
4.8711742 0.35507738
4.8716143 0.35475646
4.8720544 0.35423851
4.8724945 0.35356333
4.8729346 0.35277067
4.8733747 0.35190031
4.8738148 0.35099202
4.8742549 0.35008558
4.8746949 0.34922077
4.875135 0.34842907
4.8755751 0.34761742
4.8760152 0.34675865
4.8764553 0.34586564
4.8768954 0.3449513
4.8773355 0.3440285
4.8777756 0.34311014
4.8782156 0.34220912
4.8786557 0.34133831
4.8790958 0.34051061
4.8795359 0.33973891
4.879976 0.3390361
4.8804161 0.33842987
4.8808562 0.33793039
4.8812963 0.33751738
4.8817363 0.33717047
4.8821764 0.3368693
4.8826165 0.33659353
4.8830566 0.33632278
4.8834967 0.3360367
4.8839368 0.33571494
4.8843769 0.33533712
4.884817 0.33488291
4.8852571 0.33431649
4.8856971 0.33357571
4.8861372 0.33269142
4.8865773 0.331704
4.8870174 0.33065387
4.8874575 0.32958145
4.8878976 0.32852713
4.8883377 0.32753133
4.8887778 0.32663446
4.8892178 0.32587692
4.8896579 0.32529912
4.890098 0.32493892
4.8905381 0.32475128
4.8909782 0.32468738
4.8914183 0.32472298
4.8918584 0.32483384
4.8922985 0.32499571
4.8927385 0.32518437
4.8931786 0.32537558
4.8936187 0.3255451
4.8940588 0.3256687
4.8944989 0.32572213
4.894939 0.32568116
4.8953791 0.32557357
4.8958192 0.32547057
4.8962593 0.32536411
4.8966993 0.32524487
4.8971394 0.32510349
4.8975795 0.32493064
4.8980196 0.32471698
4.8984597 0.32445317
4.8988998 0.32412986
4.8993399 0.32373771
4.89978 0.32326739
4.90022 0.32270271
4.9006601 0.32200619
4.9011002 0.32119488
4.9015403 0.32029414
4.9019804 0.31932931
4.9024205 0.31832574
4.9028606 0.31730877
4.9033007 0.31630375
4.9037407 0.31533603
4.9041808 0.31443096
4.9046209 0.31361388
4.905061 0.312909
4.9055011 0.312262
4.9059412 0.31163069
4.9063813 0.31101385
4.9068214 0.31041027
4.9072615 0.30981873
4.9077015 0.30923801
4.9081416 0.30866689
4.9085817 0.30810417
4.9090218 0.30754862
4.9094619 0.30699902
4.909902 0.30645417
4.9103421 0.30591625
4.9107822 0.30539439
4.9112222 0.30489282
4.9116623 0.30441552
4.9121024 0.30396647
4.9125425 0.30354966
4.9129826 0.30316908
4.9134227 0.3028287
4.9138628 0.30253252
4.9143029 0.30228452
4.9147429 0.30208867
4.915183 0.30197356
4.9156231 0.30213461
4.9160632 0.30256865
4.9165033 0.30322067
4.9169434 0.30403566
4.9173835 0.30495861
4.9178236 0.3059345
4.9182637 0.30690832
4.9187037 0.30782506
4.9191438 0.30862971
4.9195839 0.30926725
4.920024 0.30968272
4.9204641 0.30985703
4.9209042 0.30983864
4.9213443 0.30967868
4.9217844 0.30942827
4.9222244 0.30913853
4.9226645 0.30886059
4.9231046 0.30864556
4.9235447 0.30854458
4.9239848 0.30860876
4.9244249 0.30888922
4.924865 0.30943708
4.9253051 0.31022589
4.9257451 0.31105031
4.9261852 0.3118921
4.9266253 0.31274734
4.9270654 0.31361212
4.9275055 0.31448252
4.9279456 0.31535463
4.9283857 0.31622454
4.9288258 0.31708832
4.9292659 0.31794208
4.9297059 0.3187819
4.930146 0.31960457
4.9305861 0.32041724
4.9310262 0.32122397
4.9314663 0.32202632
4.9319064 0.32282587
4.9323465 0.32362418
4.9327866 0.32442281
4.9332266 0.32522333
4.9336667 0.32602729
4.9341068 0.32683627
4.9345469 0.32765182
4.934987 0.32847552
4.9354271 0.32933208
4.9358672 0.33024659
4.9363073 0.33121684
4.9367473 0.33224061
4.9371874 0.33331566
4.9376275 0.33443977
4.9380676 0.33561069
4.9385077 0.3368262
4.9389478 0.33808408
4.9393879 0.33938207
4.939828 0.34071797
4.9402681 0.34209388
4.9407081 0.34352627
4.9411482 0.34501784
4.9415883 0.34656959
4.9420284 0.34818251
4.9424685 0.34985759
4.9429086 0.35159581
4.9433487 0.35339818
4.9437888 0.35526568
4.9442288 0.35719931
4.9446689 0.35920006
4.945109 0.36126723
4.9455491 0.36336387
4.9459892 0.36547444
4.9464293 0.36759884
4.9468694 0.36973696
4.9473095 0.37188869
4.9477495 0.37405393
4.9481896 0.37623257
4.9486297 0.3784245
4.9490698 0.38062962
4.9495099 0.38284781
4.94995 0.38507898
4.9503901 0.38732281
4.9508302 0.38957837
4.9512703 0.39184459
4.9517103 0.39412045
4.9521504 0.3964049
4.9525905 0.3986969
4.9530306 0.4009954
4.9534707 0.40329937
4.9539108 0.40560775
4.9543509 0.40791952
4.954791 0.41023362
4.955231 0.41256684
4.9556711 0.41500654
4.9561112 0.41754516
4.9565513 0.42015969
4.9569914 0.42282715
4.9574315 0.42552455
4.9578716 0.4282289
4.9583117 0.43091719
4.9587518 0.43356645
4.9591918 0.43615368
4.9596319 0.43865589
4.960072 0.44104851
4.9605121 0.44324284
4.9609522 0.44521144
4.9613923 0.44697299
4.9618324 0.44854615
4.9622725 0.44994959
4.9627125 0.45120198
4.9631526 0.45232199
4.9635927 0.45332828
4.9640328 0.45423952
4.9644729 0.45507439
4.964913 0.45585155
4.9653531 0.45656601
4.9657932 0.45717525
4.9662332 0.45767306
4.9666733 0.45805452
4.9671134 0.45831471
4.9675535 0.4584487
4.9679936 0.45845158
4.9684337 0.4583184
4.9688738 0.45804426
4.9693139 0.45762423
4.969754 0.45705338
4.970194 0.45633232
4.9706341 0.45549965
4.9710742 0.45456254
4.9715143 0.45351945
4.9719544 0.45236883
4.9723945 0.45110914
4.9728346 0.44973883
4.9732747 0.44825637
4.9737147 0.44666021
4.9741548 0.44494882
4.9745949 0.44312063
4.975035 0.44117399
4.9754751 0.43908728
4.9759152 0.43686482
4.9763553 0.43453396
4.9767954 0.43212204
4.9772354 0.42965643
4.9776755 0.42716447
4.9781156 0.42467351
4.9785557 0.42221091
4.9789958 0.41980401
4.9794359 0.41748018
4.979876 0.41526675
4.9803161 0.41327914
4.9807562 0.41171542
4.9811962 0.41047798
4.9816363 0.40945378
4.9820764 0.40852976
4.9825165 0.40759289
4.9829566 0.40653012
4.9833967 0.40522842
4.9838368 0.40357474
4.9842769 0.40145604
4.9847169 0.39875927
4.985157 0.39541538
4.9855971 0.3918528
4.9860372 0.38821548
4.9864773 0.38451292
4.9869174 0.38075461
4.9873575 0.37695008
4.9877976 0.37310882
4.9882376 0.36924033
4.9886777 0.36535413
4.9891178 0.36145972
4.9895579 0.3575666
4.989998 0.35368427
4.9904381 0.3498004
4.9908782 0.34589891
4.9913183 0.34198432
4.9917584 0.33806115
4.9921984 0.33413391
4.9926385 0.33020712
4.9930786 0.32628529
4.9935187 0.32237294
4.9939588 0.31847459
4.9943989 0.31459475
4.994839 0.31073793
4.9952791 0.30693643
4.9957191 0.30328682
4.9961592 0.29978304
4.9965993 0.29640931
4.9970394 0.29314986
4.9974795 0.28998891
4.9979196 0.28691067
4.9983597 0.28389939
4.9987998 0.28093928
4.9992398 0.27801457
4.9996799 0.27510948
5.00012 0.27222407
5.0005601 0.26962388
5.0010002 0.26735161
5.0014403 0.26533211
5.0018804 0.26349024
5.0023205 0.26175087
5.0027606 0.26003883
5.0032006 0.258279
5.0036407 0.25639624
5.0040808 0.25431539
5.0045209 0.25196131
5.004961 0.24925887
5.0054011 0.24612198
5.0058412 0.24255745
5.0062813 0.23864945
5.0067213 0.23448249
5.0071614 0.23014109
5.0076015 0.22570975
5.0080416 0.22127298
5.0084817 0.21691528
5.0089218 0.21272116
5.0093619 0.20877513
5.009802 0.20516169
5.010242 0.20189974
5.0106821 0.19872358
5.0111222 0.19561112
5.0115623 0.192582
5.0120024 0.18965587
5.0124425 0.18685238
5.0128826 0.18419118
5.0133227 0.18169191
5.0137628 0.17937422
5.0142028 0.17725776
5.0146429 0.17536217
5.015083 0.17370399
5.0155231 0.17218375
5.0159632 0.17074566
5.0164033 0.16938942
5.0168434 0.16811471
5.0172835 0.16692121
5.0177235 0.16580863
5.0181636 0.16477664
5.0186037 0.16382493
5.0190438 0.1629532
5.0194839 0.16216114
5.019924 0.16144842
5.0203641 0.16079554
5.0208042 0.16016715
5.0212442 0.15956396
5.0216843 0.15898756
5.0221244 0.15843952
5.0225645 0.15792141
5.0230046 0.15743479
5.0234447 0.15698126
5.0238848 0.15656237
5.0243249 0.1561797
5.024765 0.15583483
5.025205 0.15552686
5.0256451 0.15524386
5.0260852 0.1549934
5.0265253 0.15478675
5.0269654 0.1546352
5.0274055 0.15455002
5.0278456 0.15454248
5.0282857 0.15462386
5.0287257 0.15480544
5.0291658 0.15509848
5.0296059 0.15551427
5.030046 0.15606386
5.0304861 0.15673028
5.0309262 0.15749404
5.0313663 0.15835037
5.0318064 0.15929447
5.0322464 0.16032157
5.0326865 0.16142688
5.0331266 0.16260562
5.0335667 0.16385302
5.0340068 0.16516428
5.0344469 0.16653462
5.034887 0.16795927
5.0353271 0.16942384
5.0357672 0.17090173
5.0362072 0.17239142
5.0366473 0.17389254
5.0370874 0.17540474
5.0375275 0.17692767
5.0379676 0.17846098
5.0384077 0.18000432
5.0388478 0.18155733
5.0392879 0.18311967
5.0397279 0.18469098
5.040168 0.1862717
5.0406081 0.18786978
5.0410482 0.1894878
5.0414883 0.19112631
5.0419284 0.19278584
5.0423685 0.19446696
5.0428086 0.1961702
5.0432486 0.19789612
5.0436887 0.19964526
5.0441288 0.20141818
5.0445689 0.20321542
5.045009 0.20503756
5.0454491 0.2069705
5.0458892 0.20908449
5.0463293 0.2113668
5.0467694 0.21380468
5.0472094 0.21638541
5.0476495 0.21909625
5.0480896 0.22192445
5.0485297 0.2248573
5.0489698 0.22788204
5.0494099 0.23098595
5.04985 0.23415629
5.0502901 0.23742745
5.0507301 0.24092824
5.0511702 0.244625
5.0516103 0.2484708
5.0520504 0.2524187
5.0524905 0.25642177
5.0529306 0.26043308
5.0533707 0.26440569
5.0538108 0.26829266
5.0542509 0.27204708
5.0546909 0.27562199
5.055131 0.27897905
5.0555711 0.28222053
5.0560112 0.28538673
5.0564513 0.28847376
5.0568914 0.29147778
5.0573315 0.2943949
5.0577716 0.29722128
5.0582116 0.29995303
5.0586517 0.3025863
5.0590918 0.30511721
5.0595319 0.30754191
5.059972 0.30985652
5.0604121 0.31207076
5.0608522 0.31419735
5.0612923 0.31623135
5.0617323 0.31816774
5.0621724 0.32000152
5.0626125 0.32172766
5.0630526 0.32334117
5.0634927 0.32483701
5.0639328 0.32621018
5.0643729 0.32745568
5.064813 0.32856847
5.0652531 0.32956149
5.0656931 0.33051055
5.0661332 0.33142063
5.0665733 0.33228696
5.0670134 0.33310472
5.0674535 0.33386912
5.0678936 0.33457535
5.0683337 0.33521864
5.0687738 0.33579416
5.0692138 0.33629714
5.0696539 0.33672276
5.070094 0.33706721
5.0705341 0.33735728
5.0709742 0.3376126
5.0714143 0.33784089
5.0718544 0.33804987
5.0722945 0.33824726
5.0727345 0.33844077
5.0731746 0.33863813
5.0736147 0.33884705
5.0740548 0.33907526
5.0744949 0.33933048
5.074935 0.33962042
5.0753751 0.33995786
5.0758152 0.34034885
5.0762553 0.34078316
5.0766953 0.34125032
5.0771354 0.3417399
5.0775755 0.34224144
5.0780156 0.3427445
5.0784557 0.34323862
5.0788958 0.34371335
5.0793359 0.34415825
5.079776 0.34456285
5.080216 0.34491162
5.0806561 0.34516453
5.0810962 0.34531132
5.0815363 0.34534746
5.0819764 0.34526844
5.0824165 0.34506972
5.0828566 0.34474678
5.0832967 0.3442951
5.0837367 0.34371016
5.0841768 0.34298742
5.0846169 0.34212237
5.085057 0.34110908
5.0854971 0.33985271
5.0859372 0.33833317
5.0863773 0.33660015
5.0868174 0.3347034
5.0872575 0.33269262
5.0876975 0.33061754
5.0881376 0.32852787
5.0885777 0.32647334
5.0890178 0.32450366
5.0894579 0.32266856
5.089898 0.32101776
5.0903381 0.31961278
5.0907782 0.31847137
5.0912182 0.31753186
5.0916583 0.31673048
5.0920984 0.31600346
5.0925385 0.31528706
5.0929786 0.31451751
5.0934187 0.31363104
5.0938588 0.31256389
5.0942989 0.3112523
5.0947389 0.30963251
5.095179 0.30764184
5.0956191 0.30526859
5.0960592 0.30257198
5.0964993 0.29961645
5.0969394 0.29646644
5.0973795 0.29318639
5.0978196 0.28984072
5.0982597 0.28649387
5.0986997 0.28321028
5.0991398 0.28005439
5.0995799 0.27709062
5.10002 0.27438296
5.1004601 0.2717478
5.1009002 0.26903195
5.1013403 0.26628586
5.1017804 0.26356
5.1022204 0.26090483
5.1026605 0.25837081
5.1031006 0.25600841
5.1035407 0.2538681
5.1039808 0.25200033
5.1044209 0.25045557
5.104861 0.24928429
5.1053011 0.24843853
5.1057411 0.24764154
5.1061812 0.24686871
5.1066213 0.24611552
5.1070614 0.24537743
5.1075015 0.24464991
5.1079416 0.24392842
5.1083817 0.24320844
5.1088218 0.24248542
5.1092619 0.24175484
5.1097019 0.24101216
5.110142 0.24025408
5.1105821 0.23949353
5.1110222 0.23873342
5.1114623 0.23797146
5.1119024 0.23720535
5.1123425 0.23643279
5.1127826 0.2356515
5.1132226 0.23485917
5.1136627 0.23405352
5.1141028 0.23323224
5.1145429 0.23239305
5.114983 0.23153364
5.1154231 0.23009307
5.1158632 0.2275513
5.1163033 0.22411045
5.1167433 0.21997353
5.1171834 0.21534361
5.1176235 0.21042371
5.1180636 0.20541688
5.1185037 0.20052616
5.1189438 0.1959546
5.1193839 0.19190523
5.119824 0.1885811
5.1202641 0.18599843
5.1207041 0.18351054
5.1211442 0.18105111
5.1215843 0.17863174
5.1220244 0.17626404
5.1224645 0.17395961
5.1229046 0.17173005
5.1233447 0.16958697
5.1237848 0.16754197
5.1242248 0.16560666
5.1246649 0.16379264
5.125105 0.16210799
5.1255451 0.16047737
5.1259852 0.15886718
5.1264253 0.15727865
5.1268654 0.15571303
5.1273055 0.15417156
5.1277455 0.15265547
5.1281856 0.15116602
5.1286257 0.14970443
5.1290658 0.14827196
5.1295059 0.14686983
5.129946 0.1454993
5.1303861 0.14416026
5.1308262 0.14285329
5.1312663 0.14158202
5.1317063 0.14035014
5.1321464 0.13916132
5.1325865 0.13801924
5.1330266 0.13692757
5.1334667 0.13589
5.1339068 0.13491018
5.1343469 0.13399181
5.134787 0.13313856
5.135227 0.13238617
5.1356671 0.13189785
5.1361072 0.13165271
5.1365473 0.13159945
5.1369874 0.1316868
5.1374275 0.13186347
5.1378676 0.13207818
5.1383077 0.13227964
5.1387477 0.13241657
5.1391878 0.13243769
5.1396279 0.13229172
5.140068 0.13192925
5.1405081 0.13141085
5.1409482 0.13079042
5.1413883 0.13007205
5.1418284 0.12925979
5.1422685 0.12835774
5.1427085 0.12736997
5.1431486 0.12630056
5.1435887 0.12515359
5.1440288 0.12393313
5.1444689 0.12264326
5.144909 0.12128806
5.1453491 0.11968659
5.1457892 0.11752253
5.1462292 0.11491731
5.1466693 0.1120059
5.1471094 0.10892324
5.1475495 0.10580431
5.1479896 0.10278406
5.1484297 0.099997452
5.1488698 0.097579438
5.1493099 0.09566498
5.1497499 0.094389036
5.15019 0.093808048
5.1506301 0.09338258
5.1510702 0.092982338
5.1515103 0.092605607
5.1519504 0.092250676
5.1523905 0.091915831
5.1528306 0.091599359
5.1532707 0.091299548
5.1537107 0.091014684
5.1541508 0.090743055
5.1545909 0.090482948
5.155031 0.090232628
5.1554711 0.089985736
5.1559112 0.089738517
5.1563513 0.089491383
5.1567914 0.089244745
5.1572314 0.088999014
5.1576715 0.088754601
5.1581116 0.088511917
5.1585517 0.088271374
5.1589918 0.088033382
5.1594319 0.087798353
5.159872 0.087566698
5.1603121 0.087359352
5.1607522 0.087224777
5.1611922 0.08714738
5.1616323 0.087107837
5.1620724 0.087086821
5.1625125 0.087065008
5.1629526 0.087023074
5.1633927 0.086941692
5.1638328 0.086801537
5.1642729 0.086583285
5.1647129 0.08626761
5.165153 0.085837034
5.1655931 0.085303973
5.1660332 0.084684914
5.1664733 0.083992087
5.1669134 0.083237719
5.1673535 0.082434041
5.1677936 0.081593281
5.1682336 0.080727668
5.1686737 0.079849432
5.1691138 0.0789708
5.1695539 0.078104003
5.169994 0.077261269
5.1704341 0.076416243
5.1708742 0.075537964
5.1713143 0.074634903
5.1717544 0.073715539
5.1721944 0.07278835
5.1726345 0.071861815
5.1730746 0.070944413
5.1735147 0.070044622
5.1739548 0.069170921
5.1743949 0.068331789
5.174835 0.067535703
5.1752751 0.066823599
5.1757151 0.066305435
5.1761552 0.065955769
5.1765953 0.065736383
5.1770354 0.065609057
5.1774755 0.065535571
5.1779156 0.065477706
5.1783557 0.065397242
5.1787958 0.065255961
5.1792358 0.065015642
5.1796759 0.064638067
5.180116 0.064091451
5.1805561 0.06347679
5.1809962 0.062842577
5.1814363 0.062190727
5.1818764 0.061523155
5.1823165 0.060841775
5.1827566 0.060148505
5.1831966 0.059445257
5.1836367 0.058733949
5.1840768 0.058016494
5.1845169 0.057294808
5.184957 0.056570807
5.1853971 0.055811358
5.1858372 0.05497801
5.1862773 0.054089283
5.1867173 0.053164133
5.1871574 0.052221518
5.1875975 0.051280395
5.1880376 0.05035972
5.1884777 0.04947845
5.1889178 0.048655543
5.1893579 0.047909955
5.189798 0.047260643
5.190238 0.046756681
5.1906781 0.04654255
5.1911182 0.04658933
5.1915583 0.046843876
5.1919984 0.04725304
5.1924385 0.047763677
5.1928786 0.048322639
5.1933187 0.048876782
5.1937588 0.049372958
5.1941988 0.049758021
5.1946389 0.049978824
5.195079 0.049986621
5.1955191 0.049915839
5.1959592 0.049846993
5.1963993 0.049774026
5.1968394 0.049690879
5.1972795 0.049591496
5.1977195 0.04946982
5.1981596 0.049319792
5.1985997 0.049135357
5.1990398 0.048910457
5.1994799 0.048639034
5.19992 0.048315032
5.2003601 0.047944855
5.2008002 0.047552451
5.2012402 0.047142936
5.2016803 0.046720868
5.2021204 0.046290808
5.2025605 0.045857314
5.2030006 0.045424946
5.2034407 0.044998262
5.2038808 0.044581822
5.2043209 0.044180185
5.204761 0.04379791
5.205201 0.043437799
5.2056411 0.043089894
5.2060812 0.042751122
5.2065213 0.042420625
5.2069614 0.042097549
5.2074015 0.041781037
5.2078416 0.041470232
5.2082817 0.04116428
5.2087217 0.040862324
5.2091618 0.040563507
5.2096019 0.040266974
5.210042 0.039971859
5.2104821 0.039677956
5.2109222 0.039391799
5.2113623 0.03912211
5.2118024 0.038877612
5.2122424 0.038667029
5.2126825 0.038499083
5.2131226 0.038382498
5.2135627 0.038325995
5.2140028 0.038338299
5.2144429 0.038428133
5.214883 0.038604218
5.2153231 0.038886309
5.2157632 0.039296714
5.2162032 0.039816281
5.2166433 0.040424059
5.2170834 0.041099097
5.2175235 0.041820446
5.2179636 0.042567155
5.2184037 0.043318274
5.2188438 0.044052852
5.2192839 0.044749939
5.2197239 0.045388586
5.220164 0.045954184
5.2206041 0.046497743
5.2210442 0.04703097
5.2214843 0.047548634
5.2219244 0.048045503
5.2223645 0.048516349
5.2228046 0.048955939
5.2232446 0.049359043
5.2236847 0.04972043
5.2241248 0.05003487
5.2245649 0.050297132
5.225005 0.050501959
5.2254451 0.050445843
5.2258852 0.049989904
5.2263253 0.049211817
5.2267654 0.048189255
5.2272054 0.046999891
5.2276455 0.045721399
5.2280856 0.044431452
5.2285257 0.043207725
5.2289658 0.042127889
5.2294059 0.04126962
5.229846 0.040710591
5.2302861 0.040447712
5.2307261 0.040246198
5.2311662 0.040086179
5.2316063 0.039969659
5.2320464 0.039898641
5.2324865 0.039875129
5.2329266 0.039901126
5.2333667 0.039978634
5.2338068 0.040109658
5.2342468 0.040296201
5.2346869 0.040540266
5.235127 0.040847203
5.2355671 0.041267614
5.2360072 0.041797105
5.2364473 0.042408488
5.2368874 0.043074575
5.2373275 0.043768177
5.2377676 0.044462108
5.2382076 0.045129178
5.2386477 0.0457422
5.2390878 0.046273985
5.2395279 0.046697347
5.239968 0.046985096
5.2404081 0.047155573
5.2408482 0.04726012
5.2412883 0.04730158
5.2417283 0.047282546
5.2421684 0.047205609
5.2426085 0.047073359
5.2430486 0.046888388
5.2434887 0.046653287
5.2439288 0.046370648
5.2443689 0.046043061
5.244809 0.045673118
5.245249 0.045248997
5.2456891 0.044715052
5.2461292 0.044086443
5.2465693 0.043387492
5.2470094 0.042642522
5.2474495 0.041875857
5.2478896 0.041111818
5.2483297 0.040374728
5.2487698 0.039688912
5.2492098 0.03907869
5.2496499 0.038568387
5.25009 0.038182592
5.2505301 0.037941141
5.2509702 0.037824474
5.2514103 0.037803339
5.2518504 0.037848484
5.2522905 0.037930654
5.2527305 0.038020598
5.2531706 0.038089064
5.2536107 0.038106797
5.2540508 0.038044546
5.2544909 0.037873058
5.254931 0.03756308
5.2553711 0.037137585
5.2558112 0.03667838
5.2562513 0.03618998
5.2566913 0.035675227
5.2571314 0.035136961
5.2575715 0.034578023
5.2580116 0.034001256
5.2584517 0.0334095
5.2588918 0.032805596
5.2593319 0.032192386
5.259772 0.03157271
5.260212 0.030932187
5.2606521 0.030173927
5.2610922 0.029310862
5.2615323 0.028377253
5.2619724 0.02740736
5.2624125 0.026435445
5.2628526 0.025495767
5.2632927 0.024622587
5.2637327 0.023850164
5.2641728 0.02321276
5.2646129 0.022744635
5.265053 0.022479153
5.2654931 0.022366111
5.2659332 0.022351699
5.2663733 0.022423874
5.2668134 0.022570591
5.2672535 0.022779804
5.2676935 0.023039469
5.2681336 0.023337541
5.2685737 0.023661976
5.2690138 0.024000728
5.2694539 0.024341752
5.269894 0.024673004
5.2703341 0.0249909
5.2707742 0.025309995
5.2712142 0.025631667
5.2716543 0.025956567
5.2720944 0.026285343
5.2725345 0.026618645
5.2729746 0.02695712
5.2734147 0.02730142
5.2738548 0.027652191
5.2742949 0.028010085
5.2747349 0.028375749
5.275175 0.028758166
5.2756151 0.02922777
5.2760552 0.029780868
5.2764953 0.030393151
5.2769354 0.031040311
5.2773755 0.031698038
5.2778156 0.032342023
5.2782557 0.032947957
5.2786957 0.033491532
5.2791358 0.033948439
5.2795759 0.034294368
5.280016 0.034505067
5.2804561 0.034608227
5.2808962 0.034648941
5.2813363 0.034638092
5.2817764 0.03458656
5.2822164 0.034505228
5.2826565 0.034404978
5.2830966 0.034296691
5.2835367 0.03419125
5.2839768 0.034099536
5.2844169 0.034032431
5.284857 0.034000817
5.2852971 0.033991561
5.2857371 0.033942482
5.2861772 0.033864709
5.2866173 0.033775046
5.2870574 0.033690295
5.2874975 0.033627258
5.2879376 0.033602737
5.2883777 0.033633535
5.2888178 0.033736454
5.2892579 0.033928297
5.2896979 0.034225866
5.290138 0.034639992
5.2905781 0.035095235
5.2910182 0.035562476
5.2914583 0.03603971
5.2918984 0.036524935
5.2923385 0.037016149
5.2927786 0.037511348
5.2932186 0.03800853
5.2936587 0.038505692
5.2940988 0.039000832
5.2945389 0.039491947
5.294979 0.039977033
5.2954191 0.040458079
5.2958592 0.040938964
5.2962993 0.041419396
5.2967393 0.041899071
5.2971794 0.042377689
5.2976195 0.042854948
5.2980596 0.043330545
5.2984997 0.043804179
5.2989398 0.044275549
5.2993799 0.044744352
5.29982 0.045210287
5.3002601 0.045634083
5.3007001 0.045859946
5.3011402 0.045892103
5.3015803 0.045754122
5.3020204 0.045469571
5.3024605 0.045062019
5.3029006 0.044555034
5.3033407 0.043972185
5.3037808 0.043337039
5.3042208 0.042673166
5.3046609 0.042004133
5.305101 0.041347879
5.3055411 0.040585892
5.3059812 0.039687613
5.3064213 0.038686948
5.3068614 0.037617806
5.3073015 0.036514091
5.3077415 0.035409712
5.3081816 0.034338575
5.3086217 0.033334586
5.3090618 0.032431652
5.3095019 0.031663681
5.309942 0.031064578
5.3103821 0.030615626
5.3108222 0.030241768
5.3112623 0.029935996
5.3117023 0.029692395
5.3121424 0.029505052
5.3125825 0.029368056
5.3130226 0.029275493
5.3134627 0.02922145
5.3139028 0.029200014
5.3143429 0.029205274
5.314783 0.029231314
5.315223 0.029292106
5.3156631 0.029486839
5.3161032 0.029800552
5.3165433 0.030198282
5.3169834 0.030645064
5.3174235 0.031105935
5.3178636 0.03154593
5.3183037 0.031930085
5.3187437 0.032223436
5.3191838 0.03239102
5.3196239 0.032397871
5.320064 0.032209843
5.3205041 0.031852977
5.3209442 0.031371948
5.3213843 0.03079037
5.3218244 0.030131858
5.3222645 0.029420028
5.3227045 0.028678494
5.3231446 0.027930872
5.3235847 0.027200776
5.3240248 0.026511822
5.3244649 0.025887625
5.324905 0.0253518
5.3253451 0.024873354
5.3257852 0.024355847
5.3262252 0.023816578
5.3266653 0.023276973
5.3271054 0.022758458
5.3275455 0.022282457
5.3279856 0.021870395
5.3284257 0.021543698
5.3288658 0.021323791
5.3293059 0.021232098
5.3297459 0.021290045
5.330186 0.021505704
5.3306261 0.021780162
5.3310662 0.022084327
5.3315063 0.022412503
5.3319464 0.022758992
5.3323865 0.023118097
5.3328266 0.023484121
5.3332667 0.023851366
5.3337067 0.024214134
5.3341468 0.02456673
5.3345869 0.024903455
5.335027 0.025218646
5.3354671 0.025518047
5.3359072 0.025810254
5.3363473 0.026097023
5.3367874 0.026380109
5.3372274 0.026661269
5.3376675 0.026942259
5.3381076 0.027224834
5.3385477 0.027510752
5.3389878 0.027801767
5.3394279 0.028099636
5.339868 0.028406115
5.3403081 0.028749984
5.3407481 0.029200654
5.3411882 0.029743052
5.3416283 0.030356808
5.3420684 0.03102155
5.3425085 0.03171691
5.3429486 0.032422516
5.3433887 0.033118
5.3438288 0.03378299
5.3442689 0.034397118
5.3447089 0.034940012
5.345149 0.035392558
5.3455891 0.035758237
5.3460292 0.036046293
5.3464693 0.036263134
5.3469094 0.036415166
5.3473495 0.036508796
5.3477896 0.036550433
5.3482296 0.036546483
5.3486697 0.036503354
5.3491098 0.036427452
5.3495499 0.036325185
5.34999 0.03620296
5.3504301 0.035949328
5.3508702 0.035471009
5.3513103 0.034819146
5.3517504 0.034044949
5.3521904 0.033199629
5.3526305 0.032334398
5.3530706 0.031500465
5.3535107 0.030749041
5.3539508 0.030131339
5.3543909 0.029698567
5.354831 0.029501937
5.3552711 0.029576049
5.3557111 0.029867073
5.3561512 0.030328926
5.3565913 0.030919691
5.3570314 0.031597455
5.3574715 0.032320302
5.3579116 0.033046317
5.3583517 0.033733586
5.3587918 0.034340194
5.3592318 0.034824225
5.3596719 0.035143766
5.360112 0.035264599
5.3605521 0.035319602
5.3609922 0.035370632
5.3614323 0.03541738
5.3618724 0.035459538
5.3623125 0.035496798
5.3627526 0.035528852
5.3631926 0.035555393
5.3636327 0.035576112
5.3640728 0.035590702
5.3645129 0.035598854
5.364953 0.035600261
5.3653931 0.035598215
5.3658332 0.035596671
5.3662733 0.035593524
5.3667133 0.035586608
5.3671534 0.035573763
5.3675935 0.035552825
5.3680336 0.035521632
5.3684737 0.03547802
5.3689138 0.035419826
5.3693539 0.035344889
5.369794 0.035251045
5.370234 0.03511391
5.3706741 0.034826704
5.3711142 0.034402266
5.3715543 0.03387188
5.3719944 0.033266829
5.3724345 0.032618396
5.3728746 0.031957864
5.3733147 0.031316516
5.3737548 0.030725636
5.3741948 0.030216507
5.3746349 0.029820413
5.375075 0.029566213
5.3755151 0.029371006
5.3759552 0.029180694
5.3763953 0.028994929
5.3768354 0.028813363
5.3772755 0.028635647
5.3777155 0.028461434
5.3781556 0.028290377
5.3785957 0.028122126
5.3790358 0.027956335
5.3794759 0.027792656
5.379916 0.02763074
5.3803561 0.027465236
5.3807962 0.027288708
5.3812362 0.027105836
5.3816763 0.026921612
5.3821164 0.026741029
5.3825565 0.026569079
5.3829966 0.026410753
5.3834367 0.026271046
5.3838768 0.026154947
5.3843169 0.026067451
5.384757 0.026013549
5.385197 0.026003628
5.3856371 0.026076892
5.3860772 0.026230193
5.3865173 0.026451296
5.3869574 0.026727971
5.3873975 0.027047982
5.3878376 0.027399098
5.3882777 0.027769085
5.3887177 0.028145709
5.3891578 0.028516739
5.3895979 0.02886994
5.390038 0.029193381
5.3904781 0.029522331
5.3909182 0.029881881
5.3913583 0.030264074
5.3917984 0.030660955
5.3922384 0.031064569
5.3926785 0.031466958
5.3931186 0.031860167
5.3935587 0.032236241
5.3939988 0.032587224
5.3944389 0.032905158
5.394879 0.03318209
5.3953191 0.033355412
5.3957592 0.033296638
5.3961992 0.033039529
5.3966393 0.032626339
5.3970794 0.032099325
5.3975195 0.031500741
5.3979596 0.030872843
5.3983997 0.030257886
5.3988398 0.029698126
5.3992799 0.029235817
5.3997199 0.028913217
5.40016 0.028758806
5.4006001 0.028651118
5.4010402 0.028556082
5.4014803 0.028479339
5.4019204 0.028426527
5.4023605 0.028403288
5.4028006 0.02841526
5.4032406 0.028468084
5.4036807 0.0285674
5.4041208 0.028718847
5.4045609 0.028928066
5.405001 0.029200696
5.4054411 0.02954573
5.4058812 0.029957914
5.4063213 0.030421606
5.4067614 0.030921167
5.4072014 0.031440958
5.4076415 0.031965337
5.4080816 0.032478665
5.4085217 0.032965302
5.4089618 0.033409608
5.4094019 0.033795943
5.409842 0.034108667
5.4102821 0.034351921
5.4107221 0.034587447
5.4111622 0.034821215
5.4116023 0.035053322
5.4120424 0.035283865
5.4124825 0.035512942
5.4129226 0.03574065
5.4133627 0.035967086
5.4138028 0.036192349
5.4142428 0.036416535
5.4146829 0.036639742
5.415123 0.036861905
5.4155631 0.037080413
5.4160032 0.037294948
5.4164433 0.03750633
5.4168834 0.037715377
5.4173235 0.03792291
5.4177636 0.038129747
5.4182036 0.038336708
5.4186437 0.038544613
5.4190838 0.03875428
5.4195239 0.038966529
5.419964 0.03918218
5.4204041 0.039503812
5.4208442 0.040037689
5.4212843 0.040731046
5.4217243 0.041530251
5.4221644 0.042381668
5.4226045 0.043231666
5.4230446 0.044026609
5.4234847 0.044712865
5.4239248 0.045236799
5.4243649 0.045544778
5.424805 0.045583168
5.425245 0.045350647
5.4256851 0.045068182
5.4261252 0.044769425
5.4265653 0.044456716
5.4270054 0.044132401
5.4274455 0.043798822
5.4278856 0.043458323
5.4283257 0.043113247
5.4287658 0.042765938
5.4292058 0.042418738
5.4296459 0.042073993
5.430086 0.041733647
5.4305261 0.041386594
5.4309662 0.041029116
5.4314063 0.04066429
5.4318464 0.04029519
5.4322865 0.039924889
5.4327265 0.039556462
5.4331666 0.039192983
5.4336067 0.038837527
5.4340468 0.038493168
5.4344869 0.03816298
5.434927 0.037850037
5.4353671 0.037672383
5.4358072 0.037812344
5.4362472 0.0382212
5.4366873 0.038845419
5.4371274 0.039631472
5.4375675 0.040525829
5.4380076 0.041474958
5.4384477 0.04242533
5.4388878 0.043323414
5.4393279 0.04411568
5.439768 0.044748598
5.440208 0.045194376
5.4406481 0.045588886
5.4410882 0.045954943
5.4415283 0.046285495
5.4419684 0.04657349
5.4424085 0.046811875
5.4428486 0.046993599
5.4432887 0.04711161
5.4437287 0.047158855
5.4441688 0.047128281
5.4446089 0.047012838
5.445049 0.046803927
5.4454891 0.046358588
5.4459292 0.045627678
5.4463693 0.044668972
5.4468094 0.043540248
5.4472494 0.042299281
5.4476895 0.041003849
5.4481296 0.039711728
5.4485697 0.038480693
5.4490098 0.037368523
5.4494499 0.036432993
5.44989 0.03573188
5.4503301 0.035233552
5.4507702 0.034756595
5.4512102 0.034308839
5.4516503 0.033907625
5.4520904 0.033570296
5.4525305 0.033314194
5.4529706 0.033156662
5.4534107 0.033115043
5.4538508 0.033206677
5.4542909 0.033448909
5.4547309 0.03385908
5.455171 0.034443782
5.4556111 0.035106514
5.4560512 0.035812206
5.4564913 0.036550676
5.4569314 0.037311741
5.4573715 0.038085219
5.4578116 0.038860927
5.4582517 0.039628685
5.4586917 0.040378309
5.4591318 0.041099618
5.4595719 0.041782429
5.460012 0.042416579
5.4604521 0.043021541
5.4608922 0.043621556
5.4613323 0.044217813
5.4617724 0.044811498
5.4622124 0.0454038
5.4626525 0.045995906
5.4630926 0.046589004
5.4635327 0.047184282
5.4639728 0.047782928
5.4644129 0.048386128
5.464853 0.048995072
5.4652931 0.049625626
5.4657331 0.050317933
5.4661732 0.051058026
5.4666133 0.051827888
5.4670534 0.0526095
5.4674935 0.053384843
5.4679336 0.0541359
5.4683737 0.054844652
5.4688138 0.055493081
5.4692539 0.056063169
5.4696939 0.056536897
5.470134 0.056900968
5.4705741 0.057215878
5.4710142 0.057507852
5.4714543 0.057780221
5.4718944 0.058036316
5.4723345 0.058279466
5.4727746 0.058513001
5.4732146 0.058740251
5.4736547 0.058964547
5.4740948 0.059189219
5.4745349 0.059417597
5.474975 0.059653011
5.4754151 0.059892981
5.4758552 0.060131586
5.4762953 0.060368926
5.4767353 0.060605122
5.4771754 0.060840294
5.4776155 0.061074563
5.4780556 0.061308048
5.4784957 0.061540871
5.4789358 0.06177315
5.4793759 0.062005007
5.479816 0.062236562
5.4802561 0.062440892
5.4806961 0.062513614
5.4811362 0.062474072
5.4815763 0.062356576
5.4820164 0.062195437
5.4824565 0.062024966
5.4828966 0.061879473
5.4833367 0.061793269
5.4837768 0.061800664
5.4842168 0.06193597
5.4846569 0.062233496
5.485097 0.062727462
5.4855371 0.063432975
5.4859772 0.06432279
5.4864173 0.065363993
5.4868574 0.066523669
5.4872975 0.067768903
5.4877375 0.069066782
5.4881776 0.070384389
5.4886177 0.07168881
5.4890578 0.072947132
5.4894979 0.074126438
5.489938 0.075193815
5.4903781 0.076169811
5.4908182 0.077130299
5.4912583 0.078076349
5.4916983 0.079007703
5.4921384 0.079924099
5.4925785 0.08082528
5.4930186 0.081710984
5.4934587 0.082580952
5.4938988 0.083434924
5.4943389 0.084272642
5.494779 0.085093845
5.495219 0.085862854
5.4956591 0.086385969
5.4960992 0.086680708
5.4965393 0.08680302
5.4969794 0.086808856
5.4974195 0.086754165
5.4978596 0.086694897
5.4982997 0.086687003
5.4987397 0.086786432
5.4991798 0.087049134
5.4996199 0.087531059
5.50006 0.088288524
5.5005001 0.089376792
5.5009402 0.0907645
5.5013803 0.09239108
5.5018204 0.094195961
5.5022605 0.096118574
5.5027005 0.098098349
5.5031406 0.10007472
5.5035807 0.10198711
5.5040208 0.10377495
5.5044609 0.10537768
5.504901 0.10673472
5.5053411 0.1078293
5.5057812 0.10875121
5.5062212 0.10954171
5.5066613 0.11023922
5.5071014 0.11088215
5.5075415 0.11150892
5.5079816 0.11215793
5.5084217 0.11286761
5.5088618 0.11367637
5.5093019 0.11462263
5.5097419 0.11574479
5.510182 0.1170642
5.5106221 0.1184597
5.5110622 0.11990329
5.5115023 0.1213993
5.5119424 0.12295211
5.5123825 0.12456605
5.5128226 0.12624548
5.5132627 0.12799474
5.5137027 0.1298182
5.5141428 0.13172019
5.5145829 0.13370508
5.515023 0.13577715
5.5154631 0.1379116
5.5159032 0.1400814
5.5163433 0.14228004
5.5167834 0.14450102
5.5172234 0.14673783
5.5176635 0.14898398
5.5181036 0.15123296
5.5185437 0.15347827
5.5189838 0.1557134
5.5194239 0.15793187
5.519864 0.16012716
5.5203041 0.16229555
5.5207441 0.16444111
5.5211842 0.16656245
5.5216243 0.16865776
5.5220644 0.17072519
5.5225045 0.1727629
5.5229446 0.17476906
5.5233847 0.17674181
5.5238248 0.17867933
5.5242649 0.18057977
5.5247049 0.1824413
5.525145 0.18421868
5.5255851 0.18537521
5.5260252 0.18585921
5.5264653 0.18580919
5.5269054 0.1853636
5.5273455 0.18466094
5.5277856 0.18383969
5.5282256 0.18303832
5.5286657 0.18239531
5.5291058 0.18204915
5.5295459 0.18213831
5.529986 0.18280128
5.5304261 0.18403048
5.5308662 0.185652
5.5313063 0.18757657
5.5317463 0.18971503
5.5321864 0.19197822
5.5326265 0.19427699
5.5330666 0.19652217
5.5335067 0.19862461
5.5339468 0.20049515
5.5343869 0.20204463
5.534827 0.2031839
5.5352671 0.20388676
5.5357071 0.20437164
5.5361472 0.20470021
5.5365873 0.204911
5.5370274 0.20504255
5.5374675 0.20513337
5.5379076 0.20522199
5.5383477 0.20534695
5.5387878 0.20554676
5.5392278 0.20585996
5.5396679 0.20632508
5.540108 0.20697437
5.5405481 0.20769636
5.5409882 0.20844384
5.5414283 0.20922598
5.5418684 0.21005195
5.5423085 0.21093093
5.5427485 0.21187208
5.5431886 0.21288458
5.5436287 0.2139776
5.5440688 0.21516032
5.5445089 0.2164419
5.544949 0.21783152
5.5453891 0.2193437
5.5458292 0.22098366
5.5462693 0.22274015
5.5467093 0.2246018
5.5471494 0.22655721
5.5475895 0.228595
5.5480296 0.23070377
5.5484697 0.23287214
5.5489098 0.23508873
5.5493499 0.23734215
5.54979 0.239621
5.55023 0.24195382
5.5506701 0.24452998
5.5511102 0.24732599
5.5515503 0.2502833
5.5519904 0.25334336
5.5524305 0.2564476
5.5528706 0.25953748
5.5533107 0.26255445
5.5537508 0.26543995
5.5541908 0.26813542
5.5546309 0.27058231
5.555071 0.27272381
5.5555111 0.27460278
5.5559512 0.27627336
5.5563913 0.27775154
5.5568314 0.27905331
5.5572715 0.28019467
5.5577115 0.28119162
5.5581516 0.28206016
5.5585917 0.28281627
5.5590318 0.28347595
5.5594719 0.28405521
5.559912 0.28457003
5.5603521 0.28495876
5.5607922 0.28510195
5.5612322 0.28505623
5.5616723 0.28488336
5.5621124 0.28464512
5.5625525 0.28440328
5.5629926 0.28421961
5.5634327 0.28415589
5.5638728 0.28427389
5.5643129 0.28463538
5.564753 0.28530214
5.565193 0.28629907
5.5656331 0.2873799
5.5660732 0.28848566
5.5665133 0.28961439
5.5669534 0.29076417
5.5673935 0.29193306
5.5678336 0.29311912
5.5682737 0.2943204
5.5687137 0.29553499
5.5691538 0.29676092
5.5695939 0.29799628
5.570034 0.29923917
5.5704741 0.30049781
5.5709142 0.30177609
5.5713543 0.30306965
5.5717944 0.30437416
5.5722344 0.30568525
5.5726745 0.30699858
5.5731146 0.30830979
5.5735547 0.30961453
5.5739948 0.31090845
5.5744349 0.3121872
5.574875 0.31344643
5.5753151 0.31461691
5.5757552 0.31554253
5.5761952 0.31626154
5.5766353 0.31682314
5.5770754 0.31727655
5.5775155 0.31767095
5.5779556 0.31805556
5.5783957 0.31847956
5.5788358 0.31899217
5.5792759 0.31964258
5.5797159 0.32048
5.580156 0.32156437
5.5805961 0.3230318
5.5810362 0.32485205
5.5814763 0.32695064
5.5819164 0.3292531
5.5823565 0.33168497
5.5827966 0.33417177
5.5832366 0.33663904
5.5836767 0.33901231
5.5841168 0.3412171
5.5845569 0.34317895
5.584997 0.34482338
5.5854371 0.34625061
5.5858772 0.3476025
5.5863173 0.34886021
5.5867574 0.35000492
5.5871974 0.35101781
5.5876375 0.35188003
5.5880776 0.35257276
5.5885177 0.35307717
5.5889578 0.35337442
5.5893979 0.3534457
5.589838 0.35327216
5.5902781 0.35287122
5.5907181 0.35236525
5.5911582 0.35176576
5.5915983 0.35107235
5.5920384 0.3502846
5.5924785 0.34940213
5.5929186 0.34842454
5.5933587 0.34735142
5.5937988 0.34618239
5.5942388 0.34491703
5.5946789 0.34355495
5.595119 0.34209769
5.5955591 0.34058392
5.5959992 0.33903448
5.5964393 0.3374568
5.5968794 0.33585829
5.5973195 0.33424638
5.5977596 0.3326285
5.5981996 0.33101207
5.5986397 0.32940451
5.5990798 0.32781325
5.5995199 0.3262457
5.59996 0.3247093
5.6004001 0.32320759
5.6008402 0.32173955
5.6012803 0.32030767
5.6017203 0.31891447
5.6021604 0.31756246
5.6026005 0.31625417
5.6030406 0.31499211
5.6034807 0.3137788
5.6039208 0.31261677
5.6043609 0.31150852
5.604801 0.31045659
5.605241 0.30960269
5.6056811 0.3095731
5.6061212 0.31029558
5.6065613 0.31159701
5.6070014 0.31330426
5.6074415 0.3152442
5.6078816 0.3172437
5.6083217 0.31912964
5.6087618 0.32072887
5.6092018 0.32186828
5.6096419 0.32237474
5.610082 0.3220873
5.6105221 0.32134148
5.6109622 0.3203914
5.6114023 0.31928308
5.6118424 0.31806256
5.6122825 0.31677586
5.6127225 0.315469
5.6131626 0.31418801
5.6136027 0.31297893
5.6140428 0.31188777
5.6144829 0.31096057
5.614923 0.31024335
5.6153631 0.30974488
5.6158032 0.30939348
5.6162432 0.30914903
5.6166833 0.30897265
5.6171234 0.30882545
5.6175635 0.30866855
5.6180036 0.30846308
5.6184437 0.30817015
5.6188838 0.30775087
5.6193239 0.30716637
5.619764 0.30637776
5.620204 0.305372
5.6206441 0.30430579
5.6210842 0.30321646
5.6215243 0.3021089
5.6219644 0.30098798
5.6224045 0.29985857
5.6228446 0.29872553
5.6232847 0.29759375
5.6237247 0.29646809
5.6241648 0.29535342
5.6246049 0.29425462
5.625045 0.2931765
5.6254851 0.29211704
5.6259252 0.29107076
5.6263653 0.29003481
5.6268054 0.28900634
5.6272454 0.28798247
5.6276855 0.28696036
5.6281256 0.28593714
5.6285657 0.28490996
5.6290058 0.28387596
5.6294459 0.28283227
5.629886 0.28177605
5.6303261 0.2806354
5.6307662 0.27925873
5.6312062 0.27768435
5.6316463 0.27595956
5.6320864 0.27413164
5.6325265 0.27224791
5.6329666 0.27035564
5.6334067 0.26850216
5.6338468 0.26673474
5.6342869 0.26510069
5.6347269 0.26364731
5.635167 0.26242861
5.6356071 0.26152793
5.6360472 0.26091422
5.6364873 0.26053189
5.6369274 0.26032534
5.6373675 0.26023897
5.6378076 0.26021718
5.6382476 0.26020437
5.6386877 0.26014494
5.6391278 0.25998329
5.6395679 0.25966382
5.640008 0.2591309
5.6404481 0.25825215
5.6408882 0.25699424
5.6413283 0.25543971
5.6417684 0.25367109
5.6422084 0.25177092
5.6426485 0.24982173
5.6430886 0.24790608
5.6435287 0.24610648
5.6439688 0.24450549
5.6444089 0.24318564
5.644849 0.24222946
5.6452891 0.24187761
5.6457291 0.24260641
5.6461692 0.24424606
5.6466093 0.24657764
5.6470494 0.24938228
5.6474895 0.25244108
5.6479296 0.25553513
5.6483697 0.25844555
5.6488098 0.26095343
5.6492498 0.26283989
5.6496899 0.26388603
5.65013 0.26391735
5.6505701 0.26349894
5.6510102 0.26287291
5.6514503 0.26204769
5.6518904 0.26103171
5.6523305 0.2598334
5.6527706 0.25846119
5.6532106 0.25692351
5.6536507 0.25522879
5.6540908 0.25338546
5.6545309 0.25140195
5.654971 0.2492867
5.6554111 0.2468221
5.6558512 0.24380981
5.6562913 0.24039204
5.6567313 0.23671222
5.6571714 0.23291378
5.6576115 0.22914015
5.6580516 0.22553476
5.6584917 0.22224104
5.6589318 0.21940242
5.6593719 0.21716233
5.659812 0.2156642
5.6602521 0.21491853
5.6606921 0.21440013
5.6611322 0.21402556
5.6615723 0.21378055
5.6620124 0.21365085
5.6624525 0.2136222
5.6628926 0.21368033
5.6633327 0.21381098
5.6637728 0.2139999
5.6642128 0.21423283
5.6646529 0.2144955
5.665093 0.21477638
5.6655331 0.21513925
5.6659732 0.21559606
5.6664133 0.21611952
5.6668534 0.21668235
5.6672935 0.21725725
5.6677335 0.21781694
5.6681736 0.21833414
5.6686137 0.21878155
5.6690538 0.21913188
5.6694939 0.21935786
5.669934 0.21943219
5.6703741 0.21928977
5.6708142 0.21888019
5.6712543 0.21824925
5.6716943 0.21744425
5.6721344 0.21651246
5.6725745 0.21550116
5.6730146 0.21445764
5.6734547 0.21342916
5.6738948 0.21246302
5.6743349 0.21160649
5.674775 0.21090685
5.675215 0.21039302
5.6756551 0.20997964
5.6760952 0.20964916
5.6765353 0.20940209
5.6769754 0.20923893
5.6774155 0.20916019
5.6778556 0.20916639
5.6782957 0.20925804
5.6787357 0.20943564
5.6791758 0.2096997
5.6796159 0.21005074
5.680056 0.21049407
5.6804961 0.21137002
5.6809362 0.21280914
5.6813763 0.21470167
5.6818164 0.21693782
5.6822565 0.21940782
5.6826965 0.22200192
5.6831366 0.22461034
5.6835767 0.22712331
5.6840168 0.22943106
5.6844569 0.23142382
5.684897 0.23299182
5.6853371 0.23391539
5.6857772 0.23398836
5.6862172 0.23339217
5.6866573 0.23232133
5.6870974 0.23097032
5.6875375 0.22953363
5.6879776 0.22820575
5.6884177 0.22718119
5.6888578 0.22665442
5.6892979 0.22681994
5.6897379 0.22787224
5.690178 0.22995033
5.6906181 0.23265323
5.6910582 0.23578889
5.6914983 0.23926876
5.6919384 0.24300428
5.6923785 0.24690691
5.6928186 0.25088809
5.6932587 0.25485926
5.6936987 0.25873186
5.6941388 0.26241736
5.6945789 0.26582719
5.695019 0.26887321
5.6954591 0.2717182
5.6958992 0.27453278
5.6963393 0.27729563
5.6967794 0.27998541
5.6972194 0.28258077
5.6976595 0.2850604
5.6980996 0.28740295
5.6985397 0.28958708
5.6989798 0.29159147
5.6994199 0.29339478
5.69986 0.29497566
5.7003001 0.29626698
5.7007401 0.29712777
5.7011802 0.29757199
5.7016203 0.29762437
5.7020604 0.29730961
5.7025005 0.29665244
5.7029406 0.29567756
5.7033807 0.2944097
5.7038208 0.29287357
5.7042609 0.29109389
5.7047009 0.28909537
5.705141 0.28688751
5.7055811 0.28429935
5.7060212 0.28134137
5.7064613 0.27809701
5.7069014 0.27464969
5.7073415 0.27108285
5.7077816 0.26747993
5.7082216 0.26392436
5.7086617 0.26049958
5.7091018 0.25728901
5.7095419 0.25437609
5.709982 0.25184425
5.7104221 0.24951177
5.7108622 0.24714456
5.7113023 0.24481523
5.7117423 0.24259686
5.7121824 0.24056255
5.7126225 0.23878538
5.7130626 0.23733843
5.7135027 0.23629479
5.7139428 0.23572755
5.7143829 0.23570979
5.714823 0.2363146
5.7152631 0.23750078
5.7157031 0.23882979
5.7161432 0.24023633
5.7165833 0.24170441
5.7170234 0.24321809
5.7174635 0.24476139
5.7179036 0.24631835
5.7183437 0.247873
5.7187838 0.24940939
5.7192238 0.25091154
5.7196639 0.2523635
5.720104 0.25375156
5.7205441 0.25511763
5.7209842 0.25648031
5.7214243 0.25783589
5.7218644 0.25918069
5.7223045 0.26051102
5.7227445 0.26182317
5.7231846 0.26311345
5.7236247 0.26437817
5.7240648 0.26561364
5.7245049 0.26681615
5.724945 0.26798203
5.7253851 0.26879853
5.7258252 0.2688601
5.7262653 0.26831001
5.7267053 0.26729826
5.7271454 0.26597483
5.7275855 0.26448972
5.7280256 0.26299293
5.7284657 0.26163443
5.7289058 0.26056423
5.7293459 0.25993231
5.729786 0.25988866
5.730226 0.26052375
5.7306661 0.26156483
5.7311062 0.26289624
5.7315463 0.26444701
5.7319864 0.26614615
5.7324265 0.26792268
5.7328666 0.2697056
5.7333067 0.27142395
5.7337467 0.27300672
5.7341868 0.27438294
5.7346269 0.27548161
5.735067 0.27623431
5.7355071 0.27673247
5.7359472 0.27708088
5.7363873 0.27731869
5.7368274 0.27748505
5.7372675 0.27761908
5.7377075 0.27775993
5.7381476 0.27794674
5.7385877 0.27821866
5.7390278 0.27861481
5.7394679 0.27917435
5.739908 0.27993642
5.7403481 0.28088283
5.7407882 0.28190163
5.7412282 0.28297372
5.7416683 0.28408362
5.7421084 0.28521587
5.7425485 0.28635498
5.7429886 0.28748547
5.7434287 0.28859186
5.7438688 0.28965868
5.7443089 0.29067046
5.7447489 0.2916117
5.745189 0.29247483
5.7456291 0.29331388
5.7460692 0.29414367
5.7465093 0.29496606
5.7469494 0.2957829
5.7473895 0.29659605
5.7478296 0.29740737
5.7482697 0.2982187
5.7487097 0.2990319
5.7491498 0.29984884
5.7495899 0.30067135
5.75003 0.3015008
5.7504701 0.30222784
5.7509102 0.30280914
5.7513503 0.30330365
5.7517904 0.30377036
5.7522304 0.30426822
5.7526705 0.3048562
5.7531106 0.30559328
5.7535507 0.30653841
5.7539908 0.30775056
5.7544309 0.3092887
5.754871 0.3112118
5.7553111 0.31348023
5.7557512 0.31583992
5.7561912 0.31826408
5.7566313 0.32074192
5.7570714 0.3232626
5.7575115 0.32581532
5.7579516 0.32838925
5.7583917 0.3309736
5.7588318 0.33355753
5.7592719 0.33613025
5.7597119 0.33868092
5.760152 0.34120137
5.7605921 0.34371603
5.7610322 0.34623332
5.7614723 0.34875295
5.7619124 0.35127463
5.7623525 0.35379807
5.7627926 0.356323
5.7632326 0.35884912
5.7636727 0.36137614
5.7641128 0.36390379
5.7645529 0.36643176
5.764993 0.36895978
5.7654331 0.37218356
5.7658732 0.37667124
5.7663133 0.38215947
5.7667534 0.38838467
5.7671934 0.39508326
5.7676335 0.4019917
5.7680736 0.4088464
5.7685137 0.41538379
5.7689538 0.42134032
5.7693939 0.42645241
5.769834 0.43045649
5.7702741 0.43258864
5.7707141 0.43113953
5.7711542 0.42666476
5.7715943 0.41992793
5.7720344 0.41169267
5.7724745 0.4027226
5.7729146 0.39378132
5.7733547 0.38563246
5.7737948 0.37903963
5.7742348 0.37476644
5.7746749 0.37357652
5.775115 0.37608084
5.7755551 0.37974335
5.7759952 0.38341444
5.7764353 0.38709416
5.7768754 0.39078253
5.7773155 0.3944796
5.7777556 0.3981854
5.7781956 0.40189997
5.7786357 0.40562336
5.7790758 0.40935558
5.7795159 0.41309669
5.779956 0.41684673
5.7803961 0.42060538
5.7808362 0.42437107
5.7812763 0.42814195
5.7817163 0.43191619
5.7821564 0.43569194
5.7825965 0.43946737
5.7830366 0.44324065
5.7834767 0.44700992
5.7839168 0.45077335
5.7843569 0.4545291
5.784797 0.45827534
5.785237 0.46199269
5.7856771 0.46557208
5.7861172 0.46895779
5.7865573 0.47210544
5.7869974 0.47497066
5.7874375 0.47750908
5.7878776 0.47967633
5.7883177 0.48142804
5.7887578 0.48271983
5.7891978 0.48350734
5.7896379 0.48374619
5.790078 0.48339723
5.7905181 0.48265167
5.7909582 0.48165765
5.7913983 0.48046094
5.7918384 0.47910731
5.7922785 0.47764253
5.7927185 0.47611238
5.7931586 0.47456262
5.7935987 0.47303902
5.7940388 0.47158736
5.7944789 0.4702534
5.794919 0.46908291
5.7953591 0.46801532
5.7957992 0.46688356
5.7962392 0.46571886
5.7966793 0.4645578
5.7971194 0.46343695
5.7975595 0.4623929
5.7979996 0.46146222
5.7984397 0.4606815
5.7988798 0.46008732
5.7993199 0.45971625
5.79976 0.45960487
5.8002 0.4598314
5.8006401 0.46068389
5.8010802 0.46212457
5.8015203 0.46404873
5.8019604 0.46635166
5.8024005 0.46892865
5.8028406 0.47167497
5.8032807 0.47448593
5.8037207 0.4772568
5.8041608 0.47988287
5.8046009 0.48225944
5.805041 0.48428352
5.8054811 0.48610316
5.8059212 0.48785583
5.8063613 0.48952593
5.8068014 0.49109787
5.8072414 0.49255603
5.8076815 0.49388482
5.8081216 0.49506864
5.8085617 0.49609188
5.8090018 0.49693895
5.8094419 0.49759424
5.809882 0.49804215
5.8103221 0.49774788
5.8107622 0.49553101
5.8112022 0.49167229
5.8116423 0.48652658
5.8120824 0.48044878
5.8125225 0.47379377
5.8129626 0.46691644
5.8134027 0.46017167
5.8138428 0.45391435
5.8142829 0.44849937
5.8147229 0.44428161
5.815163 0.44152228
5.8156031 0.43946336
5.8160432 0.43785566
5.8164833 0.43669695
5.8169234 0.43598499
5.8173635 0.43571756
5.8178036 0.43589244
5.8182436 0.43650739
5.8186837 0.43756018
5.8191238 0.43904858
5.8195639 0.44097038
5.820004 0.4433234
5.8204441 0.4469208
5.8208842 0.45228493
5.8213243 0.45902423
5.8217644 0.46674714
5.8222044 0.4750621
5.8226445 0.48357756
5.8230846 0.49190195
5.8235247 0.49964373
5.8239648 0.50641134
5.8244049 0.51181321
5.824845 0.5154578
5.8252851 0.51708862
5.8257251 0.51710835
5.8261652 0.51586953
5.8266053 0.5136996
5.8270454 0.51092598
5.8274855 0.50787613
5.8279256 0.50487749
5.8283657 0.50225749
5.8288058 0.50034357
5.8292458 0.49946319
5.8296859 0.49994377
5.830126 0.50204389
5.8305661 0.50480417
5.8310062 0.50777989
5.8314463 0.51092204
5.8318864 0.51418162
5.8323265 0.51750965
5.8327666 0.5208571
5.8332066 0.52417499
5.8336467 0.52741431
5.8340868 0.53052607
5.8345269 0.53346125
5.834967 0.53617087
5.8354071 0.53874697
5.8358472 0.54133559
5.8362873 0.54390052
5.8367273 0.54640462
5.8371674 0.54881077
5.8376075 0.55108184
5.8380476 0.55318068
5.8384877 0.55507018
5.8389278 0.5567132
5.8393679 0.55807261
5.839808 0.55911128
5.840248 0.55964931
5.8406881 0.55907774
5.8411282 0.55750809
5.8415683 0.5551451
5.8420084 0.55219353
5.8424485 0.54885813
5.8428886 0.54534367
5.8433287 0.54185489
5.8437688 0.53859656
5.8442088 0.53577342
5.8446489 0.53359024
5.845089 0.53224551
5.8455291 0.53165931
5.8459692 0.53163176
5.8464093 0.53202361
5.8468494 0.53269562
5.8472895 0.53350855
5.8477295 0.53432314
5.8481696 0.53500014
5.8486097 0.53540032
5.8490498 0.53538441
5.8494899 0.53481319
5.84993 0.53354738
5.8503701 0.53144485
5.8508102 0.52853136
5.8512503 0.52496771
5.8516903 0.52091608
5.8521304 0.51653862
5.8525705 0.51199752
5.8530106 0.50745495
5.8534507 0.50307306
5.8538908 0.49901404
5.8543309 0.49544005
5.854771 0.49251327
5.855211 0.49030308
5.8556511 0.48831232
5.8560912 0.48645132
5.8565313 0.48473296
5.8569714 0.48317011
5.8574115 0.48177566
5.8578516 0.48056248
5.8582917 0.47954346
5.8587317 0.47873147
5.8591718 0.47813938
5.8596119 0.47778009
5.860052 0.47766819
5.8604921 0.47794489
5.8609322 0.4786303
5.8613723 0.47963497
5.8618124 0.48086946
5.8622525 0.48224431
5.8626925 0.48367008
5.8631326 0.48505733
5.8635727 0.4863166
5.8640128 0.48735845
5.8644529 0.48809344
5.864893 0.4884321
5.8653331 0.48825264
5.8657732 0.48750028
5.8662132 0.48629783
5.8666533 0.48477356
5.8670934 0.48305578
5.8675335 0.48127276
5.8679736 0.4795528
5.8684137 0.47802417
5.8688538 0.47681517
5.8692939 0.47605409
5.8697339 0.4758692
5.870174 0.47633664
5.8706141 0.4770498
5.8710542 0.4778938
5.8714943 0.47886777
5.8719344 0.47997087
5.8723745 0.48120224
5.8728146 0.48256103
5.8732547 0.48404638
5.8736947 0.48565743
5.8741348 0.48739334
5.8745749 0.48925324
5.875015 0.4912363
5.8754551 0.49334332
5.8758952 0.49555655
5.8763353 0.49784839
5.8767754 0.50019127
5.8772154 0.50255762
5.8776555 0.50491987
5.8780956 0.50725044
5.8785357 0.50952176
5.8789758 0.51170626
5.8794159 0.51377635
5.879856 0.51570446
5.8802961 0.51748782
5.8807361 0.51919671
5.8811762 0.52084945
5.8816163 0.52245917
5.8820564 0.52403904
5.8824965 0.52560221
5.8829366 0.52716184
5.8833767 0.52873107
5.8838168 0.53032307
5.8842569 0.53195098
5.8846969 0.53362796
5.885137 0.53536858
5.8855771 0.53719803
5.8860172 0.53910833
5.8864573 0.54108223
5.8868974 0.54310246
5.8873375 0.54515175
5.8877776 0.54721285
5.8882176 0.54926847
5.8886577 0.55130137
5.8890978 0.55329427
5.8895379 0.55522991
5.889978 0.55709103
5.8904181 0.55888082
5.8908582 0.56059918
5.8912983 0.56221679
5.8917383 0.56370427
5.8921784 0.56503225
5.8926185 0.56617135
5.8930586 0.5670922
5.8934987 0.56776541
5.8939388 0.56816162
5.8943789 0.56825144
5.894819 0.56800549
5.8952591 0.56743133
5.8956991 0.56668153
5.8961392 0.56579976
5.8965793 0.56481326
5.8970194 0.56374927
5.8974595 0.56263502
5.8978996 0.56149776
5.8983397 0.56036473
5.8987798 0.55926315
5.8992198 0.55822028
5.8996599 0.55726335
5.9001 0.55641619
5.9005401 0.55561133
5.9009802 0.55481546
5.9014203 0.55403222
5.9018604 0.55326521
5.9023005 0.55251804
5.9027405 0.55179432
5.9031806 0.55109768
5.9036207 0.55043171
5.9040608 0.54980004
5.9045009 0.54920628
5.904941 0.54865403
5.9053811 0.5482201
5.9058212 0.54801381
5.9062613 0.54801548
5.9067013 0.54820362
5.9071414 0.54855674
5.9075815 0.54905334
5.9080216 0.54967192
5.9084617 0.550391
5.9089018 0.55118906
5.9093419 0.55204462
5.909782 0.55293618
5.910222 0.5538942
5.9106621 0.55518681
5.9111022 0.55680061
5.9115423 0.55867031
5.9119824 0.56073063
5.9124225 0.56291626
5.9128626 0.56516192
5.9133027 0.56740232
5.9137427 0.56957216
5.9141828 0.57160616
5.9146229 0.57343903
5.915063 0.57500379
5.9155031 0.57615707
5.9159432 0.57686915
5.9163833 0.57718362
5.9168234 0.5771441
5.9172635 0.57679418
5.9177035 0.57617748
5.9181436 0.5753376
5.9185837 0.57431815
5.9190238 0.57316273
5.9194639 0.57191495
5.919904 0.57061841
5.9203441 0.56844281
5.9207842 0.56377439
5.9212242 0.5570764
5.9216643 0.54888404
5.9221044 0.53973253
5.9225445 0.53015708
5.9229846 0.5206929
5.9234247 0.51187518
5.9238648 0.50423916
5.9243049 0.49832002
5.9247449 0.494653
5.925185 0.49380434
5.9256251 0.49618688
5.9260652 0.50131774
5.9265053 0.50859119
5.9269454 0.51740147
5.9273855 0.52714283
5.9278256 0.53720953
5.9282657 0.54699581
5.9287057 0.55589593
5.9291458 0.56330415
5.9295859 0.56861471
5.930026 0.57122709
5.9304661 0.5723095
5.9309062 0.57307593
5.9313463 0.57349833
5.9317864 0.57354863
5.9322264 0.57319879
5.9326665 0.57242075
5.9331066 0.57118645
5.9335467 0.56946785
5.9339868 0.56723689
5.9344269 0.56446552
5.934867 0.56112567
5.9353071 0.55694404
5.9357471 0.55134675
5.9361872 0.54460925
5.9366273 0.53705837
5.9370674 0.529021
5.9375075 0.52082398
5.9379476 0.51279418
5.9383877 0.50525847
5.9388278 0.49854369
5.9392679 0.49297672
5.9397079 0.48888441
5.940148 0.48651523
5.9405881 0.48508096
5.9410282 0.48425198
5.9414683 0.48397603
5.9419084 0.48420081
5.9423485 0.48487406
5.9427886 0.48594348
5.9432286 0.48735682
5.9436687 0.48906177
5.9441088 0.49100608
5.9445489 0.49313745
5.944989 0.49540361
5.9454291 0.49823183
5.9458692 0.50198868
5.9463093 0.5064527
5.9467493 0.5114021
5.9471894 0.51661507
5.9476295 0.52186982
5.9480696 0.52694457
5.9485097 0.5316175
5.9489498 0.53566683
5.9493899 0.53887077
5.94983 0.54100751
5.9502701 0.54170062
5.9507101 0.54038885
5.9511502 0.5373867
5.9515903 0.53308522
5.9520304 0.52787546
5.9524705 0.52214848
5.9529106 0.51629532
5.9533507 0.51070704
5.9537908 0.50577469
5.9542308 0.50188932
5.9546709 0.49944199
5.955111 0.49878158
5.9555511 0.4992456
5.9559912 0.50036507
5.9564313 0.50199112
5.9568714 0.50397485
5.9573115 0.50616739
5.9577516 0.50841986
5.9581916 0.51058336
5.9586317 0.51250902
5.9590718 0.51404795
5.9595119 0.51505127
5.959952 0.5153701
5.9603921 0.51486157
5.9608322 0.51357146
5.9612723 0.51166184
5.9617123 0.50929531
5.9621524 0.50663447
5.9625925 0.50384191
5.9630326 0.50108022
5.9634727 0.49851202
5.9639128 0.49629989
5.9643529 0.49460643
5.964793 0.49359423
5.965233 0.49355326
5.9656731 0.49513771
5.9661132 0.49814421
5.9665533 0.50225101
5.9669934 0.50713637
5.9674335 0.51247853
5.9678736 0.51795574
5.9683137 0.52324624
5.9687538 0.52802829
5.9691938 0.53198014
5.9696339 0.53478003
5.970074 0.53609064
5.9705141 0.53508195
5.9709542 0.53181484
5.9713943 0.52683067
5.9718344 0.52067078
5.9722745 0.51387652
5.9727145 0.50698925
5.9731546 0.5005503
5.9735947 0.49510104
5.9740348 0.4911828
5.9744749 0.48933695
5.974915 0.49010482
5.9753551 0.49325731
5.9757952 0.49738984
5.9762352 0.50228101
5.9766753 0.50774912
5.9771154 0.51361244
5.9775555 0.51968927
5.9779956 0.52579789
5.9784357 0.53175658
5.9788758 0.53738363
5.9793159 0.54249733
5.979756 0.54691596
5.980196 0.55058325
5.9806361 0.55428507
5.9810762 0.55809701
5.9815163 0.56190362
5.9819564 0.56558948
5.9823965 0.56903915
5.9828366 0.5721372
5.9832767 0.5747682
5.9837167 0.57681673
5.9841568 0.57816734
5.9845969 0.5787046
5.985037 0.57831506
5.9854771 0.5772383
5.9859172 0.57573519
5.9863573 0.57385508
5.9867974 0.57164731
5.9872374 0.56916123
5.9876775 0.56644616
5.9881176 0.56355145
5.9885577 0.56052644
5.9889978 0.55742046
5.9894379 0.55428286
5.989878 0.55116298
5.9903181 0.54788718
5.9907582 0.54397265
5.9911982 0.53956724
5.9916383 0.53485333
5.9920784 0.5300133
5.9925185 0.52522953
5.9929586 0.5206844
5.9933987 0.51656028
5.9938388 0.51303956
5.9942789 0.51030462
5.9947189 0.50853782
5.995159 0.50789385
5.9955991 0.50814802
5.9960392 0.50910386
5.9964793 0.51063012
5.9969194 0.51259554
5.9973595 0.51486887
5.9977996 0.51731887
5.9982396 0.51981427
5.9986797 0.52222384
5.9991198 0.52441632
5.9995599 0.52626045
6 0.527625
