# Supplementary material for: Structural motifs of gold cluster anions with 17 to 69 atoms
Source: Nat Commun. 2026 Apr 10;17:5099. doi: 10.1038/s41467-026-71649-9 (PMC13246909; doi:10.1038/s41467-026-71649-9)
Supplement: Supplementary file 5 — Source Data [file 41467_2026_71649_MOESM5_ESM.zip › Figure2/52_th.dat]

3.8 0
3.8004401 0
3.8008802 0
3.8013203 0
3.8017604 0
3.8022004 0
3.8026405 0
3.8030806 0
3.8035207 0
3.8039608 0
3.8044009 0
3.804841 0
3.8052811 0
3.8057211 0
3.8061612 0
3.8066013 0
3.8070414 0
3.8074815 0
3.8079216 0
3.8083617 0
3.8088018 0
3.8092418 0
3.8096819 0
3.810122 0
3.8105621 0
3.8110022 0
3.8114423 0
3.8118824 0
3.8123225 0
3.8127626 0
3.8132026 0
3.8136427 0
3.8140828 0
3.8145229 0
3.814963 0
3.8154031 0
3.8158432 0
3.8162833 0
3.8167233 0
3.8171634 0
3.8176035 0
3.8180436 0
3.8184837 0
3.8189238 0
3.8193639 0
3.819804 0
3.820244 0
3.8206841 0
3.8211242 0
3.8215643 0
3.8220044 0
3.8224445 0
3.8228846 0
3.8233247 0
3.8237648 0
3.8242048 0
3.8246449 0
3.825085 0
3.8255251 0
3.8259652 0
3.8264053 0
3.8268454 0
3.8272855 0
3.8277255 0
3.8281656 0
3.8286057 0
3.8290458 0
3.8294859 0
3.829926 0
3.8303661 0
3.8308062 0
3.8312462 0
3.8316863 0
3.8321264 0
3.8325665 0
3.8330066 0
3.8334467 0
3.8338868 0
3.8343269 0
3.834767 0
3.835207 0
3.8356471 0
3.8360872 0
3.8365273 0
3.8369674 0
3.8374075 0
3.8378476 0
3.8382877 0
3.8387277 0
3.8391678 0
3.8396079 0
3.840048 0
3.8404881 0
3.8409282 0
3.8413683 0
3.8418084 0
3.8422484 0
3.8426885 0
3.8431286 0
3.8435687 0
3.8440088 0
3.8444489 0
3.844889 0
3.8453291 0
3.8457692 0
3.8462092 0
3.8466493 0
3.8470894 0
3.8475295 0
3.8479696 0
3.8484097 0
3.8488498 0
3.8492899 0
3.8497299 0
3.85017 0
3.8506101 0
3.8510502 0
3.8514903 0
3.8519304 0
3.8523705 0
3.8528106 0
3.8532507 0
3.8536907 0
3.8541308 0
3.8545709 0
3.855011 0
3.8554511 0
3.8558912 0
3.8563313 0
3.8567714 0
3.8572114 0
3.8576515 0
3.8580916 0
3.8585317 0
3.8589718 0
3.8594119 0
3.859852 0
3.8602921 0
3.8607321 0
3.8611722 0
3.8616123 0
3.8620524 0
3.8624925 0
3.8629326 0
3.8633727 0
3.8638128 0
3.8642529 0
3.8646929 0
3.865133 0
3.8655731 0
3.8660132 0
3.8664533 0
3.8668934 0
3.8673335 0
3.8677736 0
3.8682136 0
3.8686537 0
3.8690938 0
3.8695339 0
3.869974 0
3.8704141 0
3.8708542 0
3.8712943 0
3.8717343 0
3.8721744 0
3.8726145 0
3.8730546 0
3.8734947 0
3.8739348 0
3.8743749 0
3.874815 0
3.8752551 0
3.8756951 0
3.8761352 0
3.8765753 0
3.8770154 0
3.8774555 0
3.8778956 0
3.8783357 0
3.8787758 0
3.8792158 0
3.8796559 0
3.880096 0
3.8805361 0
3.8809762 0
3.8814163 0
3.8818564 0
3.8822965 0
3.8827365 0
3.8831766 0
3.8836167 0
3.8840568 0
3.8844969 0
3.884937 0
3.8853771 0
3.8858172 0
3.8862573 0
3.8866973 0
3.8871374 0
3.8875775 0
3.8880176 0
3.8884577 0
3.8888978 0
3.8893379 0
3.889778 0
3.890218 0
3.8906581 0
3.8910982 0
3.8915383 0
3.8919784 0
3.8924185 0
3.8928586 0
3.8932987 0
3.8937387 0
3.8941788 0
3.8946189 0
3.895059 0
3.8954991 0
3.8959392 0
3.8963793 0
3.8968194 0
3.8972595 0
3.8976995 0
3.8981396 0
3.8985797 0
3.8990198 0
3.8994599 0
3.8999 0
3.9003401 0
3.9007802 0
3.9012202 0
3.9016603 0
3.9021004 0
3.9025405 0
3.9029806 0
3.9034207 0
3.9038608 0
3.9043009 0
3.9047409 0
3.905181 0
3.9056211 0
3.9060612 0
3.9065013 0
3.9069414 0
3.9073815 0
3.9078216 0
3.9082617 0
3.9087017 0
3.9091418 0
3.9095819 0
3.910022 0
3.9104621 0
3.9109022 0
3.9113423 0
3.9117824 0
3.9122224 0
3.9126625 0
3.9131026 0
3.9135427 0
3.9139828 0
3.9144229 0
3.914863 0
3.9153031 0
3.9157431 0
3.9161832 0
3.9166233 0
3.9170634 0
3.9175035 0
3.9179436 0
3.9183837 0
3.9188238 0
3.9192639 0
3.9197039 0
3.920144 0
3.9205841 0
3.9210242 0
3.9214643 0
3.9219044 0
3.9223445 0
3.9227846 0
3.9232246 0
3.9236647 0
3.9241048 0
3.9245449 0
3.924985 0
3.9254251 0
3.9258652 0
3.9263053 0
3.9267453 0
3.9271854 0
3.9276255 0
3.9280656 0
3.9285057 0
3.9289458 0
3.9293859 0
3.929826 0
3.9302661 0
3.9307061 0
3.9311462 0
3.9315863 0
3.9320264 0
3.9324665 0
3.9329066 0
3.9333467 0
3.9337868 0
3.9342268 0
3.9346669 0
3.935107 0
3.9355471 0
3.9359872 0
3.9364273 0
3.9368674 0
3.9373075 0
3.9377475 0
3.9381876 0
3.9386277 0
3.9390678 0
3.9395079 0
3.939948 0
3.9403881 0
3.9408282 0
3.9412683 0
3.9417083 0
3.9421484 0
3.9425885 0
3.9430286 0
3.9434687 0
3.9439088 0
3.9443489 0
3.944789 0
3.945229 0
3.9456691 0
3.9461092 0
3.9465493 0
3.9469894 0
3.9474295 0
3.9478696 0
3.9483097 0
3.9487497 0
3.9491898 0
3.9496299 0
3.95007 0
3.9505101 0
3.9509502 0
3.9513903 0
3.9518304 0
3.9522705 0
3.9527105 0
3.9531506 0
3.9535907 0
3.9540308 0
3.9544709 0
3.954911 0
3.9553511 0
3.9557912 0
3.9562312 0
3.9566713 0
3.9571114 0
3.9575515 0
3.9579916 0
3.9584317 0
3.9588718 0
3.9593119 0
3.959752 0
3.960192 0
3.9606321 0
3.9610722 0
3.9615123 0
3.9619524 0
3.9623925 0
3.9628326 0
3.9632727 0
3.9637127 0
3.9641528 0
3.9645929 0
3.965033 0
3.9654731 0
3.9659132 0
3.9663533 0
3.9667934 0
3.9672334 0
3.9676735 0
3.9681136 0
3.9685537 0
3.9689938 0
3.9694339 0
3.969874 0
3.9703141 0
3.9707542 0
3.9711942 0
3.9716343 0
3.9720744 0
3.9725145 0
3.9729546 0
3.9733947 0
3.9738348 0
3.9742749 0
3.9747149 0
3.975155 0
3.9755951 0
3.9760352 0
3.9764753 0
3.9769154 0
3.9773555 0
3.9777956 0
3.9782356 0
3.9786757 0
3.9791158 0
3.9795559 0
3.979996 0
3.9804361 0
3.9808762 0
3.9813163 0
3.9817564 0
3.9821964 0
3.9826365 0
3.9830766 0
3.9835167 0
3.9839568 0
3.9843969 0
3.984837 0
3.9852771 0
3.9857171 0
3.9861572 0
3.9865973 0
3.9870374 0
3.9874775 0
3.9879176 0
3.9883577 0
3.9887978 0
3.9892378 0
3.9896779 0
3.990118 0
3.9905581 0
3.9909982 0
3.9914383 0
3.9918784 0
3.9923185 0
3.9927586 0
3.9931986 0
3.9936387 0
3.9940788 0
3.9945189 0
3.994959 0
3.9953991 0
3.9958392 0
3.9962793 0
3.9967193 0
3.9971594 0
3.9975995 0
3.9980396 0
3.9984797 0
3.9989198 0
3.9993599 0
3.9998 0
4.00024 0
4.0006801 0
4.0011202 0
4.0015603 0
4.0020004 0
4.0024405 0
4.0028806 0
4.0033207 0
4.0037608 0
4.0042008 0
4.0046409 0
4.005081 0
4.0055211 0
4.0059612 0
4.0064013 0
4.0068414 0
4.0072815 0
4.0077215 0
4.0081616 0
4.0086017 0
4.0090418 0
4.0094819 0
4.009922 0
4.0103621 0
4.0108022 0
4.0112422 0
4.0116823 0
4.0121224 0
4.0125625 0
4.0130026 0
4.0134427 0
4.0138828 0
4.0143229 0
4.014763 0
4.015203 0
4.0156431 0
4.0160832 0
4.0165233 0
4.0169634 0
4.0174035 0
4.0178436 0
4.0182837 0
4.0187237 0
4.0191638 0
4.0196039 0
4.020044 0
4.0204841 0
4.0209242 0
4.0213643 2.7904461e-11
4.0218044 2.40847e-10
4.0222444 6.5127041e-10
4.0226845 1.244719e-09
4.0231246 2.0067373e-09
4.0235647 2.9228694e-09
4.0240048 3.9786599e-09
4.0244449 5.1596531e-09
4.024885 6.4513933e-09
4.0253251 7.8394249e-09
4.0257652 9.3092922e-09
4.0262052 1.084654e-08
4.0266453 1.2436712e-08
4.0270854 1.4065352e-08
4.0275255 1.5718006e-08
4.0279656 1.7380218e-08
4.0284057 1.9037531e-08
4.0288458 2.0675491e-08
4.0292859 2.2279642e-08
4.0297259 2.3835527e-08
4.030166 2.5328692e-08
4.0306061 2.6760407e-08
4.0310462 2.9315148e-08
4.0314863 3.3649615e-08
4.0319264 3.9639412e-08
4.0323665 4.7160142e-08
4.0328066 5.6087411e-08
4.0332466 6.6296822e-08
4.0336867 7.766398e-08
4.0341268 9.0064489e-08
4.0345669 1.0337395e-07
4.035007 1.1746798e-07
4.0354471 1.3222216e-07
4.0358872 1.4751212e-07
4.0363273 1.6321344e-07
4.0367674 1.7920175e-07
4.0372074 1.9535263e-07
4.0376475 2.115417e-07
4.0380876 2.2764455e-07
4.0385277 2.435368e-07
4.0389678 2.5909405e-07
4.0394079 2.741919e-07
4.039848 2.8870595e-07
4.0402881 3.0719095e-07
4.0407281 3.4067613e-07
4.0411682 3.8868105e-07
4.0416083 4.5016981e-07
4.0420484 5.2410645e-07
4.0424885 6.0945505e-07
4.0429286 7.0517967e-07
4.0433687 8.1024438e-07
4.0438088 9.2361325e-07
4.0442488 1.0442503e-06
4.0446889 1.1711197e-06
4.045129 1.3031854e-06
4.0455691 1.4394116e-06
4.0460092 1.5787622e-06
4.0464493 1.7202014e-06
4.0468894 1.8626932e-06
4.0473295 2.0052016e-06
4.0477696 2.1466909e-06
4.0482096 2.2861249e-06
4.0486497 2.4224678e-06
4.0490898 2.5546837e-06
4.0495299 2.689501e-06
4.04997 2.9091038e-06
4.0504101 3.2304093e-06
4.0508502 3.6465705e-06
4.0512903 4.1507405e-06
4.0517303 4.7360722e-06
4.0521704 5.3957188e-06
4.0526105 6.1228331e-06
4.0530506 6.9105683e-06
4.0534907 7.7520774e-06
4.0539308 8.6405133e-06
4.0543709 9.5690292e-06
4.054811 1.0530778e-05
4.0552511 1.1518913e-05
4.0556911 1.2526586e-05
4.0561312 1.3546952e-05
4.0565713 1.4573163e-05
4.0570114 1.5598372e-05
4.0574515 1.6615732e-05
4.0578916 1.7618396e-05
4.0583317 1.8599517e-05
4.0587718 1.9552248e-05
4.0592118 2.0774402e-05
4.0596519 2.2565281e-05
4.060092 2.4889159e-05
4.0605321 2.7710225e-05
4.0609722 3.0992664e-05
4.0614123 3.4700665e-05
4.0618524 3.8798414e-05
4.0622925 4.3250098e-05
4.0627325 4.8019906e-05
4.0631726 5.3072025e-05
4.0636127 5.837064e-05
4.0640528 6.3879941e-05
4.0644929 6.9564114e-05
4.064933 7.5387346e-05
4.0653731 8.1313825e-05
4.0658132 8.7307738e-05
4.0662533 9.3333272e-05
4.0666933 9.9354614e-05
4.0671334 0.00010533595
4.0675735 0.00011124147
4.0680136 0.00011703536
4.0684537 0.00012318071
4.0688938 0.00013161841
4.0693339 0.0001424208
4.069774 0.00015544238
4.070214 0.00017053767
4.0706541 0.00018756117
4.0710942 0.0002063674
4.0715343 0.00022681086
4.0719744 0.00024874606
4.0724145 0.00027202751
4.0728546 0.00029650973
4.0732947 0.00032204721
4.0737347 0.00034849448
4.0741748 0.00037570603
4.0746149 0.00040353639
4.075055 0.00043184005
4.0754951 0.00046047153
4.0759352 0.00048928534
4.0763753 0.00051813598
4.0768154 0.00054687798
4.0772555 0.00057536582
4.0776955 0.00060367961
4.0781356 0.00063777575
4.0785757 0.00068002124
4.0790158 0.00072997062
4.0794559 0.00078717847
4.079896 0.00085119933
4.0803361 0.00092158777
4.0807762 0.00099789834
4.0812162 0.0010796856
4.0816563 0.0011665041
4.0820964 0.0012579085
4.0825365 0.0013534532
4.0829766 0.0014526928
4.0834167 0.0015551819
4.0838568 0.001660475
4.0842969 0.0017681268
4.0847369 0.0018776917
4.085177 0.0019887244
4.0856171 0.0021007793
4.0860572 0.002213411
4.0864973 0.0023261742
4.0869374 0.0024386233
4.0873775 0.0025583114
4.0878176 0.0026987976
4.0882577 0.0028594112
4.0886977 0.0030391973
4.0891378 0.0032372006
4.0895779 0.0034524661
4.090018 0.0036840387
4.0904581 0.0039309633
4.0908982 0.0041922848
4.0913383 0.0044670481
4.0917784 0.0047542982
4.0922184 0.0050530798
4.0926585 0.0053624379
4.0930986 0.0056814175
4.0935387 0.0060090634
4.0939788 0.0063444205
4.0944189 0.0066865338
4.094859 0.0070344481
4.0952991 0.0073872083
4.0957391 0.0077438594
4.0961792 0.0081034462
4.0966193 0.0084689599
4.0970594 0.0088670698
4.0974995 0.0093020297
4.0979396 0.0097727352
4.0983797 0.010278082
4.0988198 0.010816965
4.0992599 0.01138828
4.0996999 0.011990923
4.10014 0.012623789
4.1005801 0.013285774
4.1010202 0.013975773
4.1014603 0.014692681
4.1019004 0.015435395
4.1023405 0.01620281
4.1027806 0.016993822
4.1032206 0.017807325
4.1036607 0.018642216
4.1041008 0.019497389
4.1045409 0.020371742
4.104981 0.021264168
4.1054211 0.022173564
4.1058612 0.02309889
4.1063013 0.024051146
4.1067413 0.025039602
4.1071814 0.026065169
4.1076215 0.027128761
4.1080616 0.02823129
4.1085017 0.029373666
4.1089418 0.030556802
4.1093819 0.031781611
4.109822 0.033049003
4.1102621 0.034359892
4.1107021 0.035715189
4.1111422 0.037115806
4.1115823 0.038562656
4.1120224 0.040056649
4.1124625 0.041598699
4.1129026 0.043189717
4.1133427 0.044830615
4.1137828 0.046522305
4.1142228 0.0482657
4.1146629 0.05006171
4.115103 0.051911249
4.1155431 0.053808855
4.1159832 0.055736135
4.1164233 0.057691107
4.1168634 0.059672932
4.1173035 0.06168077
4.1177435 0.063713784
4.1181836 0.065771133
4.1186237 0.06785198
4.1190638 0.069955485
4.1195039 0.072080809
4.119944 0.074227114
4.1203841 0.07639356
4.1208242 0.078579308
4.1212643 0.08078352
4.1217043 0.083005357
4.1221444 0.085243979
4.1225845 0.087498549
4.1230246 0.089768226
4.1234647 0.092052172
4.1239048 0.094349548
4.1243449 0.096659515
4.124785 0.098982564
4.125225 0.10133597
4.1256651 0.10372268
4.1261052 0.10613933
4.1265453 0.10858255
4.1269854 0.11104899
4.1274255 0.11353528
4.1278656 0.11603805
4.1283057 0.11855395
4.1287457 0.12107961
4.1291858 0.12361166
4.1296259 0.12614675
4.130066 0.1286815
4.1305061 0.13121257
4.1309462 0.13373657
4.1313863 0.13625016
4.1318264 0.13874996
4.1322665 0.14123261
4.1327065 0.14369476
4.1331466 0.14613303
4.1335867 0.14854406
4.1340268 0.15092449
4.1344669 0.15326183
4.134907 0.15554405
4.1353471 0.15777242
4.1357872 0.15994826
4.1362272 0.16207287
4.1366673 0.16414757
4.1371074 0.16617368
4.1375475 0.1681525
4.1379876 0.17008534
4.1384277 0.17197352
4.1388678 0.17381835
4.1393079 0.17562115
4.1397479 0.17738321
4.140188 0.17910586
4.1406281 0.18079041
4.1410682 0.18243817
4.1415083 0.18405045
4.1419484 0.18562857
4.1423885 0.18717383
4.1428286 0.18868755
4.1432687 0.19017103
4.1437087 0.19161232
4.1441488 0.19294905
4.1445889 0.19417413
4.145029 0.19528878
4.1454691 0.1962942
4.1459092 0.19719162
4.1463493 0.19798223
4.1467894 0.19866726
4.1472294 0.19924791
4.1476695 0.1997254
4.1481096 0.20010093
4.1485497 0.20037573
4.1489898 0.200551
4.1494299 0.20062795
4.14987 0.2006078
4.1503101 0.20049176
4.1507502 0.20028103
4.1511902 0.19997684
4.1516303 0.1995804
4.1520704 0.1990929
4.1525105 0.19851558
4.1529506 0.19785047
4.1533907 0.1971321
4.1538308 0.19637513
4.1542709 0.19557545
4.1547109 0.19472894
4.155151 0.1938315
4.1555911 0.19287901
4.1560312 0.19186736
4.1564713 0.19079244
4.1569114 0.18965015
4.1573515 0.18843636
4.1577916 0.18714697
4.1582316 0.18577787
4.1586717 0.18432494
4.1591118 0.18278408
4.1595519 0.18115117
4.159992 0.17942211
4.1604321 0.17759277
4.1608722 0.17565906
4.1613123 0.17361686
4.1617524 0.17146205
4.1621924 0.16919054
4.1626325 0.16683615
4.1630726 0.16447636
4.1635127 0.16211394
4.1639528 0.15974916
4.1643929 0.15738234
4.164833 0.15501377
4.1652731 0.15264375
4.1657131 0.15027258
4.1661532 0.14790056
4.1665933 0.14552799
4.1670334 0.14315516
4.1674735 0.14078239
4.1679136 0.13840996
4.1683537 0.13603818
4.1687938 0.13366735
4.1692338 0.13129776
4.1696739 0.12892972
4.170114 0.12656352
4.1705541 0.12419946
4.1709942 0.12183785
4.1714343 0.11947898
4.1718744 0.11712286
4.1723145 0.11476725
4.1727546 0.11241169
4.1731946 0.11005631
4.1736347 0.10770123
4.1740748 0.10534655
4.1745149 0.1029924
4.174955 0.10063889
4.1753951 0.098286152
4.1758352 0.09593429
4.1762753 0.093583426
4.1767153 0.091233678
4.1771554 0.088885163
4.1775955 0.086537998
4.1780356 0.084192302
4.1784757 0.081848191
4.1789158 0.079505784
4.1793559 0.077165198
4.179796 0.07482655
4.180236 0.072489958
4.1806761 0.07015554
4.1811162 0.067823461
4.1815563 0.065536069
4.1819964 0.063328229
4.1824365 0.061196942
4.1828766 0.059139208
4.1833167 0.057152029
4.1837568 0.055232405
4.1841968 0.053377337
4.1846369 0.051583826
4.185077 0.049848872
4.1855171 0.048169477
4.1859572 0.046542641
4.1863973 0.044965364
4.1868374 0.043434649
4.1872775 0.041947494
4.1877175 0.040500902
4.1881576 0.039091872
4.1885977 0.037717406
4.1890378 0.036374505
4.1894779 0.035060168
4.189918 0.033771398
4.1903581 0.032505194
4.1907982 0.031260242
4.1912382 0.030040998
4.1916783 0.028848615
4.1921184 0.027683848
4.1925585 0.026547448
4.1929986 0.025440169
4.1934387 0.024362761
4.1938788 0.023315979
4.1943189 0.022300575
4.194759 0.0213173
4.195199 0.020366909
4.1956391 0.019450152
4.1960792 0.018567784
4.1965193 0.017720556
4.1969594 0.01690922
4.1973995 0.016134531
4.1978396 0.015397239
4.1982797 0.014698098
4.1987197 0.01403786
4.1991598 0.013417277
4.1995999 0.012837103
4.20004 0.012296707
4.2004801 0.011770968
4.2009202 0.011251136
4.2013603 0.010738329
4.2018004 0.010233664
4.2022404 0.0097382602
4.2026805 0.0092532349
4.2031206 0.008779706
4.2035607 0.0083187918
4.2040008 0.0078716101
4.2044409 0.0074392789
4.204881 0.0070229162
4.2053211 0.0066236399
4.2057612 0.0062425681
4.2062012 0.0058808187
4.2066413 0.0055395097
4.2070814 0.0052197591
4.2075215 0.0049226848
4.2079616 0.0046494048
4.2084017 0.0044010371
4.2088418 0.0041786996
4.2092819 0.0039835105
4.2097219 0.0038049887
4.210162 0.0036266239
4.2106021 0.0034488717
4.2110422 0.0032723536
4.2114823 0.0030976912
4.2119224 0.002925506
4.2123625 0.0027564196
4.2128026 0.0025910537
4.2132426 0.0024300297
4.2136827 0.0022739692
4.2141228 0.0021234938
4.2145629 0.0019792251
4.215003 0.0018417847
4.2154431 0.001711794
4.2158832 0.0015898747
4.2163233 0.0014766484
4.2167634 0.0013727366
4.2172034 0.0012787608
4.2176435 0.0011953427
4.2180836 0.0011231039
4.2185237 0.0010626658
4.2189638 0.001012891
4.2194039 0.00096414012
4.219844 0.0009150446
4.2202841 0.00086583371
4.2207241 0.00081673677
4.2211642 0.00076798309
4.2216043 0.00071980196
4.2220444 0.0006724227
4.2224845 0.00062607462
4.2229246 0.00058098703
4.2233647 0.00053738922
4.2238048 0.00049551052
4.2242448 0.00045558023
4.2246849 0.00041782766
4.225125 0.00038248211
4.2255651 0.0003497729
4.2260052 0.00031992933
4.2264453 0.00029318071
4.2268854 0.00026975634
4.2273255 0.00024988554
4.2277656 0.00023379762
4.2282056 0.00022168345
4.2286457 0.00021098673
4.2290858 0.00020009911
4.2295259 0.00018908294
4.229966 0.0001780006
4.2304061 0.00016691444
4.2308462 0.00015588682
4.2312863 0.0001449801
4.2317263 0.00013425663
4.2321664 0.00012377879
4.2326065 0.00011360892
4.2330466 0.00010380939
4.2334867 9.4442558e-05
4.2339268 8.5570783e-05
4.2343669 7.7256424e-05
4.234807 6.9561842e-05
4.235247 6.2549396e-05
4.2356871 5.6281446e-05
4.2361272 5.0820351e-05
4.2365673 4.622847e-05
4.2370074 4.2568165e-05
4.2374475 3.9901793e-05
4.2378876 3.7969838e-05
4.2383277 3.6019694e-05
4.2387678 3.4028641e-05
4.2392078 3.2009631e-05
4.2396479 2.9975613e-05
4.240088 2.7939539e-05
4.2405281 2.5914361e-05
4.2409682 2.3913028e-05
4.2414083 2.1948492e-05
4.2418484 2.0033704e-05
4.2422885 1.8181615e-05
4.2427285 1.6405176e-05
4.2431686 1.4717337e-05
4.2436087 1.313105e-05
4.2440488 1.1659265e-05
4.2444889 1.0314935e-05
4.244929 9.1110081e-06
4.2453691 8.0604371e-06
4.2458092 7.1761725e-06
4.2462492 6.4711653e-06
4.2466893 5.9583664e-06
4.2471294 5.6355919e-06
4.2475695 5.3494585e-06
4.2480096 5.0582851e-06
4.2484497 4.7638795e-06
4.2488898 4.4680495e-06
4.2493299 4.1726031e-06
4.24977 3.8793481e-06
4.25021 3.5900924e-06
4.2506501 3.3066438e-06
4.2510902 3.0308102e-06
4.2515303 2.7643994e-06
4.2519704 2.5092194e-06
4.2524105 2.2670779e-06
4.2528506 2.0397829e-06
4.2532907 1.8291422e-06
4.2537307 1.6369636e-06
4.2541708 1.4650551e-06
4.2546109 1.3152244e-06
4.255051 1.1892795e-06
4.2554911 1.0890282e-06
4.2559312 1.0162784e-06
4.2563713 9.7283787e-07
4.2568114 9.5318804e-07
4.2572515 9.4972626e-07
4.2576915 9.615835e-07
4.2581316 9.8789149e-07
4.2585717 1.027782e-06
4.2590118 1.0803868e-06
4.2594519 1.1448377e-06
4.259892 1.2202664e-06
4.2603321 1.3058047e-06
4.2607722 1.4005843e-06
4.2612122 1.503737e-06
4.2616523 1.6143946e-06
4.2620924 1.7316889e-06
4.2625325 1.8547515e-06
4.2629726 1.9827142e-06
4.2634127 2.1147089e-06
4.2638528 2.2498673e-06
4.2642929 2.3873211e-06
4.2647329 2.5262021e-06
4.265173 2.665642e-06
4.2656131 2.8047727e-06
4.2660532 2.9659985e-06
4.2664933 3.2387062e-06
4.2669334 3.6250126e-06
4.2673735 4.1171145e-06
4.2678136 4.7072091e-06
4.2682537 5.3874933e-06
4.2686937 6.1501643e-06
4.2691338 6.9874189e-06
4.2695739 7.8914542e-06
4.270014 8.8544673e-06
4.2704541 9.8686551e-06
4.2708942 1.0926215e-05
4.2713343 1.2019343e-05
4.2717744 1.3140237e-05
4.2722144 1.4281095e-05
4.2726545 1.5434112e-05
4.2730946 1.6591486e-05
4.2735347 1.7745413e-05
4.2739748 1.8888092e-05
4.2744149 2.0011719e-05
4.274855 2.1108491e-05
4.2752951 2.2190773e-05
4.2757351 2.3768757e-05
4.2761752 2.6034436e-05
4.2766153 2.8943231e-05
4.2770554 3.2450567e-05
4.2774955 3.6511866e-05
4.2779356 4.1082551e-05
4.2783757 4.6118045e-05
4.2788158 5.1573771e-05
4.2792559 5.7405152e-05
4.2796959 6.3567612e-05
4.280136 7.0016573e-05
4.2805761 7.6707458e-05
4.2810162 8.359569e-05
4.2814563 9.0636692e-05
4.2818964 9.7785888e-05
4.2823365 0.0001049987
4.2827766 0.00011223055
4.2832166 0.00011943686
4.2836567 0.00012657306
4.2840968 0.00013359457
4.2845369 0.00014045681
4.284977 0.00014840017
4.2854171 0.00015956312
4.2858572 0.00017379355
4.2862973 0.00019089568
4.2867373 0.00021067374
4.2871774 0.00023293195
4.2876175 0.00025747453
4.2880576 0.00028410572
4.2884977 0.00031262973
4.2889378 0.0003428508
4.2893779 0.00037457314
4.289818 0.00040760098
4.2902581 0.00044173854
4.2906981 0.00047679006
4.2911382 0.00051255975
4.2915783 0.00054885184
4.2920184 0.00058547056
4.2924585 0.00062222013
4.2928986 0.00065890477
4.2933387 0.00069532872
4.2937788 0.00073129619
4.2942188 0.00076802749
4.2946589 0.00081495114
4.295099 0.00087330156
4.2955391 0.00094242371
4.2959792 0.0010216626
4.2964193 0.001110363
4.2968594 0.0012078702
4.2972995 0.0013135289
4.2977395 0.0014266841
4.2981796 0.0015466808
4.2986197 0.001672864
4.2990598 0.0018045786
4.2994999 0.0019411696
4.29994 0.002081982
4.3003801 0.0022263606
4.3008202 0.0023736505
4.3012603 0.0025231967
4.3017003 0.002674344
4.3021404 0.0028264375
4.3025805 0.0029788221
4.3030206 0.0031308428
4.3034607 0.0032819754
4.3039008 0.0034520223
4.3043409 0.0036544501
4.304781 0.0038876781
4.305221 0.0041501256
4.3056611 0.0044402117
4.3061012 0.0047563558
4.3065413 0.005096977
4.3069814 0.0054604945
4.3074215 0.0058453276
4.3078616 0.0062498956
4.3083017 0.0066726175
4.3087417 0.0071119128
4.3091818 0.0075662005
4.3096219 0.0080338999
4.310062 0.0085134302
4.3105021 0.0090032107
4.3109422 0.0095016606
4.3113823 0.010007199
4.3118224 0.010518246
4.3122625 0.011033219
4.3127025 0.011550539
4.3131426 0.012085268
4.3135827 0.012683105
4.3140228 0.013344666
4.3144629 0.014067605
4.314903 0.014849571
4.3153431 0.015688218
4.3157832 0.016581196
4.3162232 0.017526157
4.3166633 0.018520752
4.3171034 0.019562634
4.3175435 0.020649453
4.3179836 0.021778862
4.3184237 0.022948511
4.3188638 0.024156053
4.3193039 0.025399139
4.3197439 0.026675421
4.320184 0.02798255
4.3206241 0.029318178
4.3210642 0.030679956
4.3215043 0.032065536
4.3219444 0.03347257
4.3223845 0.034902069
4.3228246 0.036398398
4.3232647 0.037975839
4.3237047 0.039634175
4.3241448 0.04137319
4.3245849 0.043192668
4.325025 0.045092393
4.3254651 0.047072148
4.3259052 0.049131718
4.3263453 0.051270886
4.3267854 0.053489435
4.3272254 0.055787151
4.3276655 0.058163816
4.3281056 0.060619214
4.3285457 0.06315313
4.3289858 0.065765346
4.3294259 0.068455648
4.329866 0.071223818
4.3303061 0.07406964
4.3307461 0.076992899
4.3311862 0.079993377
4.3316263 0.08307086
4.3320664 0.086219262
4.3325065 0.089431531
4.3329466 0.09270824
4.3333867 0.096049986
4.3338268 0.099457362
4.3342669 0.10293097
4.3347069 0.10647139
4.335147 0.11007924
4.3355871 0.11375509
4.3360272 0.11749956
4.3364673 0.12131323
4.3369074 0.12519671
4.3373475 0.12915057
4.3377876 0.13317543
4.3382276 0.13727188
4.3386677 0.14144051
4.3391078 0.14568192
4.3395479 0.1499967
4.339988 0.15438545
4.3404281 0.15884877
4.3408682 0.16338724
4.3413083 0.16800017
4.3417483 0.17267929
4.3421884 0.17741809
4.3426285 0.18221063
4.3430686 0.18705095
4.3435087 0.19193313
4.3439488 0.19685122
4.3443889 0.20179927
4.344829 0.20677136
4.3452691 0.21176154
4.3457091 0.21676387
4.3461492 0.22177241
4.3465893 0.22678122
4.3470294 0.23178435
4.3474695 0.23677587
4.3479096 0.24174984
4.3483497 0.24670032
4.3487898 0.25162136
4.3492298 0.25650703
4.3496699 0.26135138
4.35011 0.26614847
4.3505501 0.27089264
4.3509902 0.27558996
4.3514303 0.28024567
4.3518704 0.28486032
4.3523105 0.28943446
4.3527506 0.29396862
4.3531906 0.29846336
4.3536307 0.30291922
4.3540708 0.30733675
4.3545109 0.31171648
4.354951 0.31605898
4.3553911 0.32036477
4.3558312 0.32463442
4.3562713 0.32886845
4.3567113 0.33306743
4.3571514 0.33723189
4.3575915 0.34136238
4.3580316 0.34545945
4.3584717 0.34952364
4.3589118 0.35355549
4.3593519 0.35755556
4.359792 0.36152438
4.360232 0.36539419
4.3606721 0.36902731
4.3611122 0.37242502
4.3615523 0.37559291
4.3619924 0.37853656
4.3624325 0.38126155
4.3628726 0.38377346
4.3633127 0.38607789
4.3637528 0.38818041
4.3641928 0.39008661
4.3646329 0.39180208
4.365073 0.39333239
4.3655131 0.39468313
4.3659532 0.39585989
4.3663933 0.39686824
4.3668334 0.39771378
4.3672735 0.39840209
4.3677135 0.39893874
4.3681536 0.39932933
4.3685937 0.39957944
4.3690338 0.39969465
4.3694739 0.39968275
4.369914 0.39956327
4.3703541 0.39933311
4.3707942 0.39898418
4.3712342 0.39850844
4.3716743 0.39789779
4.3721144 0.39714419
4.3725545 0.39623955
4.3729946 0.39517581
4.3734347 0.39394491
4.3738748 0.39253876
4.3743149 0.39094931
4.374755 0.38916849
4.375195 0.38718822
4.3756351 0.38500044
4.3760752 0.38259708
4.3765153 0.37997008
4.3769554 0.37711135
4.3773955 0.37401284
4.3778356 0.37066647
4.3782757 0.36706417
4.3787157 0.36319808
4.3791558 0.35919977
4.3795959 0.35518734
4.380036 0.35116103
4.3804761 0.34712108
4.3809162 0.34306772
4.3813563 0.33900118
4.3817964 0.33492172
4.3822364 0.33082955
4.3826765 0.32672492
4.3831166 0.32260806
4.3835567 0.31847922
4.3839968 0.31433862
4.3844369 0.3101865
4.384877 0.3060231
4.3853171 0.30184866
4.3857572 0.29766342
4.3861972 0.2934676
4.3866373 0.28926144
4.3870774 0.28504519
4.3875175 0.28081907
4.3879576 0.27658333
4.3883977 0.27233428
4.3888378 0.26806019
4.3892779 0.26376275
4.3897179 0.25944475
4.390158 0.25510898
4.3905981 0.25075823
4.3910382 0.24639528
4.3914783 0.24202293
4.3919184 0.23764396
4.3923585 0.23326117
4.3927986 0.22887734
4.3932386 0.22449527
4.3936787 0.22011774
4.3941188 0.21574754
4.3945589 0.21138747
4.394999 0.2070403
4.3954391 0.20270884
4.3958792 0.19839587
4.3963193 0.19410418
4.3967594 0.18983656
4.3971994 0.1855958
4.3976395 0.18139131
4.3980796 0.17734477
4.3985197 0.1734954
4.3989598 0.16983606
4.3993999 0.1663596
4.39984 0.16305887
4.4002801 0.15992671
4.4007201 0.15695599
4.4011602 0.15413955
4.4016003 0.15147024
4.4020404 0.14894091
4.4024805 0.14654442
4.4029206 0.14427361
4.4033607 0.14212134
4.4038008 0.14008045
4.4042408 0.1381438
4.4046809 0.13630424
4.405121 0.13455461
4.4055611 0.13288778
4.4060012 0.13129658
4.4064413 0.12977388
4.4068814 0.12831252
4.4073215 0.12694462
4.4077616 0.12572511
4.4082016 0.12465424
4.4086417 0.12373173
4.4090818 0.12295729
4.4095219 0.12233066
4.409962 0.12185154
4.4104021 0.12151968
4.4108422 0.12133478
4.4112823 0.12129658
4.4117223 0.12140479
4.4121624 0.12165913
4.4126025 0.12205934
4.4130426 0.12260514
4.4134827 0.12329623
4.4139228 0.12413236
4.4143629 0.12511324
4.414803 0.1262386
4.415243 0.12750815
4.4156831 0.12892162
4.4161232 0.13047874
4.4165633 0.13216737
4.4170034 0.13392274
4.4174435 0.13573944
4.4178836 0.13762265
4.4183237 0.13957756
4.4187638 0.14160934
4.4192038 0.14372318
4.4196439 0.14592427
4.420084 0.14821778
4.4205241 0.15060891
4.4209642 0.15310283
4.4214043 0.15570473
4.4218444 0.1584198
4.4222845 0.16125321
4.4227245 0.16421015
4.4231646 0.1672958
4.4236047 0.17051535
4.4240448 0.17387398
4.4244849 0.17737687
4.424925 0.18102921
4.4253651 0.18483618
4.4258052 0.18880162
4.4262452 0.19283799
4.4266853 0.19689173
4.4271254 0.20096484
4.4275655 0.2050593
4.4280056 0.20917711
4.4284457 0.21332025
4.4288858 0.2174907
4.4293259 0.22169047
4.429766 0.22592152
4.430206 0.23018587
4.4306461 0.23448548
4.4310862 0.23882235
4.4315263 0.24319847
4.4319664 0.24761583
4.4324065 0.25207641
4.4328466 0.2565822
4.4332867 0.26113519
4.4337267 0.26573737
4.4341668 0.27039073
4.4346069 0.27509725
4.435047 0.27985893
4.4354871 0.28467068
4.4359272 0.28951478
4.4363673 0.29438725
4.4368074 0.29928482
4.4372474 0.30420419
4.4376875 0.30914209
4.4381276 0.31409522
4.4385677 0.31906029
4.4390078 0.32403404
4.4394479 0.32901317
4.439888 0.33399439
4.4403281 0.33897443
4.4407682 0.34394999
4.4412082 0.3489178
4.4416483 0.35387457
4.4420884 0.35881701
4.4425285 0.36374184
4.4429686 0.36864577
4.4434087 0.37352552
4.4438488 0.37837781
4.4442889 0.38319935
4.4447289 0.38798718
4.445169 0.39274282
4.4456091 0.39746776
4.4460492 0.40216282
4.4464893 0.40682881
4.4469294 0.41146656
4.4473695 0.41607689
4.4478096 0.42066061
4.4482496 0.42521855
4.4486897 0.42975153
4.4491298 0.43426036
4.4495699 0.43874587
4.45001 0.44320887
4.4504501 0.44765019
4.4508902 0.45207064
4.4513303 0.45647105
4.4517704 0.46085223
4.4522104 0.46521501
4.4526505 0.4695602
4.4530906 0.47388863
4.4535307 0.47820111
4.4539708 0.48249846
4.4544109 0.48672762
4.454851 0.49083655
4.4552911 0.49483006
4.4557311 0.49871291
4.4561712 0.50248991
4.4566113 0.50616583
4.4570514 0.50974547
4.4574915 0.51323361
4.4579316 0.51663505
4.4583717 0.51995457
4.4588118 0.52319695
4.4592519 0.52636699
4.4596919 0.52946947
4.460132 0.53250919
4.4605721 0.53549092
4.4610122 0.53841947
4.4614523 0.5412996
4.4618924 0.54413612
4.4623325 0.54693382
4.4627726 0.54969747
4.4632126 0.55243187
4.4636527 0.55511984
4.4640928 0.55767918
4.4645329 0.56010419
4.464973 0.56239789
4.4654131 0.5645633
4.4658532 0.56660345
4.4662933 0.56852134
4.4667333 0.57032
4.4671734 0.57200244
4.4676135 0.57357169
4.4680536 0.57503077
4.4684937 0.57638269
4.4689338 0.57763047
4.4693739 0.57877714
4.469814 0.5798257
4.4702541 0.58077919
4.4706941 0.58164061
4.4711342 0.582413
4.4715743 0.58309936
4.4720144 0.58370272
4.4724545 0.58422609
4.4728946 0.58467105
4.4733347 0.58500261
4.4737748 0.58520426
4.4742148 0.5852753
4.4746549 0.585215
4.475095 0.58502267
4.4755351 0.5846976
4.4759752 0.58423907
4.4764153 0.58364637
4.4768554 0.5829188
4.4772955 0.58205564
4.4777355 0.58105619
4.4781756 0.57991974
4.4786157 0.57864557
4.4790558 0.57723298
4.4794959 0.57568126
4.479936 0.5739897
4.4803761 0.57215759
4.4808162 0.57018422
4.4812563 0.56806887
4.4816963 0.56581085
4.4821364 0.56340945
4.4825765 0.56089648
4.4830166 0.55832387
4.4834567 0.55568539
4.4838968 0.55297381
4.4843369 0.55018189
4.484777 0.5473024
4.485217 0.54432811
4.4856571 0.54125177
4.4860972 0.53806615
4.4865373 0.53476402
4.4869774 0.53133815
4.4874175 0.52778129
4.4878576 0.52408621
4.4882977 0.52024568
4.4887377 0.51625246
4.4891778 0.51209931
4.4896179 0.50777901
4.490058 0.50328431
4.4904981 0.49860798
4.4909382 0.49374279
4.4913783 0.48868149
4.4918184 0.48343773
4.4922585 0.47814914
4.4926985 0.47284241
4.4931386 0.46751784
4.4935787 0.46217568
4.4940188 0.45681622
4.4944589 0.45143975
4.494899 0.44604652
4.4953391 0.44063684
4.4957792 0.43521096
4.4962192 0.42976917
4.4966593 0.42431176
4.4970994 0.41883899
4.4975395 0.41335114
4.4979796 0.40784849
4.4984197 0.40233133
4.4988598 0.39679992
4.4992999 0.39125454
4.4997399 0.38569549
4.50018 0.38012302
4.5006201 0.37453742
4.5010602 0.36893888
4.5015003 0.3633151
4.5019404 0.35765963
4.5023805 0.35197583
4.5028206 0.34626708
4.5032607 0.34053678
4.5037007 0.33478828
4.5041408 0.32902499
4.5045809 0.32325026
4.505021 0.31746749
4.5054611 0.31168005
4.5059012 0.30589132
4.5063413 0.30010468
4.5067814 0.29432351
4.5072214 0.28855118
4.5076615 0.28279108
4.5081016 0.27704659
4.5085417 0.27132108
4.5089818 0.26561793
4.5094219 0.25994052
4.509862 0.25429224
4.5103021 0.24867645
4.5107421 0.24312762
4.5111822 0.23773183
4.5116223 0.23248856
4.5120624 0.22739193
4.5125025 0.22243606
4.5129426 0.21761506
4.5133827 0.21292306
4.5138228 0.20835417
4.5142629 0.20390252
4.5147029 0.19956223
4.515143 0.19532741
4.5155831 0.19119218
4.5160232 0.18715067
4.5164633 0.18319699
4.5169034 0.17932526
4.5173435 0.1755296
4.5177836 0.17180414
4.5182236 0.16814299
4.5186637 0.16454026
4.5191038 0.16099009
4.5195439 0.15748658
4.519984 0.15403188
4.5204241 0.15072882
4.5208642 0.14760817
4.5213043 0.14466703
4.5217443 0.1419025
4.5221844 0.13931168
4.5226245 0.13689168
4.5230646 0.13463959
4.5235047 0.13255252
4.5239448 0.13062758
4.5243849 0.12886185
4.524825 0.12725244
4.5252651 0.12579646
4.5257051 0.12449101
4.5261452 0.12333319
4.5265853 0.12232009
4.5270254 0.12144882
4.5274655 0.12071649
4.5279056 0.1201202
4.5283457 0.11965703
4.5287858 0.11932411
4.5292258 0.11911853
4.5296659 0.11902404
4.530106 0.11902713
4.5305461 0.11913392
4.5309862 0.11935059
4.5314263 0.11968329
4.5318664 0.1201382
4.5323065 0.1207215
4.5327465 0.12143933
4.5331866 0.12229789
4.5336267 0.12330332
4.5340668 0.12446181
4.5345069 0.12577952
4.534947 0.12726263
4.5353871 0.12891729
4.5358272 0.13074968
4.5362673 0.13276596
4.5367073 0.13497231
4.5371474 0.1373749
4.5375875 0.13997989
4.5380276 0.14279345
4.5384677 0.14582175
4.5389078 0.1490431
4.5393479 0.152331
4.539788 0.15566901
4.540228 0.15905693
4.5406681 0.16249458
4.5411082 0.16598178
4.5415483 0.16951834
4.5419884 0.17310408
4.5424285 0.17673882
4.5428686 0.18042237
4.5433087 0.18415456
4.5437487 0.18793518
4.5441888 0.19176407
4.5446289 0.19564104
4.545069 0.1995659
4.5455091 0.20353847
4.5459492 0.20755856
4.5463893 0.211626
4.5468294 0.2157406
4.5472695 0.21990218
4.5477095 0.22411054
4.5481496 0.22836619
4.5485897 0.23269248
4.5490298 0.23709522
4.5494699 0.24156639
4.54991 0.246098
4.5503501 0.25068204
4.5507902 0.25531052
4.5512302 0.25997541
4.5516703 0.26466873
4.5521104 0.26938248
4.5525505 0.27410863
4.5529906 0.2788392
4.5534307 0.28356618
4.5538708 0.28828157
4.5543109 0.29297736
4.554751 0.29764555
4.555191 0.30227813
4.5556311 0.30686712
4.5560712 0.31140449
4.5565113 0.31588225
4.5569514 0.32029239
4.5573915 0.32462691
4.5578316 0.32886591
4.5582717 0.33298276
4.5587117 0.3369787
4.5591518 0.34085575
4.5595919 0.34461593
4.560032 0.34826124
4.5604721 0.35179369
4.5609122 0.3552153
4.5613523 0.35852808
4.5617924 0.36173403
4.5622324 0.36483518
4.5626725 0.36783354
4.5631126 0.3707311
4.5635527 0.3735299
4.5639928 0.37623193
4.5644329 0.37883921
4.564873 0.38135375
4.5653131 0.38377756
4.5657532 0.38611266
4.5661932 0.38836105
4.5666333 0.39052475
4.5670734 0.392595
4.5675135 0.39448362
4.5679536 0.39617036
4.5683937 0.39765479
4.5688338 0.39893647
4.5692739 0.40001498
4.5697139 0.40088987
4.570154 0.40156071
4.5705941 0.40202708
4.5710342 0.40228853
4.5714743 0.40234464
4.5719144 0.40219496
4.5723545 0.40183907
4.5727946 0.40127652
4.5732346 0.4005069
4.5736747 0.39952975
4.5741148 0.39834466
4.5745549 0.39695118
4.574995 0.39534888
4.5754351 0.39353733
4.5758752 0.3915161
4.5763153 0.38928487
4.5767554 0.38691522
4.5771954 0.38446681
4.5776355 0.38193819
4.5780756 0.37932794
4.5785157 0.37663465
4.5789558 0.37385687
4.5793959 0.37099319
4.579836 0.36804218
4.5802761 0.36500242
4.5807161 0.36187247
4.5811562 0.35865092
4.5815963 0.35533633
4.5820364 0.35192729
4.5824765 0.34842236
4.5829166 0.34482011
4.5833567 0.34111914
4.5837968 0.33731799
4.5842368 0.33341527
4.5846769 0.32940952
4.585117 0.32529934
4.5855571 0.32108329
4.5859972 0.31676463
4.5864373 0.31236189
4.5868774 0.30788447
4.5873175 0.30334075
4.5877576 0.29873909
4.5881976 0.29408785
4.5886377 0.28939541
4.5890778 0.28467012
4.5895179 0.27992036
4.589958 0.27515449
4.5903981 0.27038088
4.5908382 0.26560789
4.5912783 0.2608439
4.5917183 0.25609726
4.5921584 0.25137635
4.5925985 0.24668952
4.5930386 0.24204516
4.5934787 0.23745162
4.5939188 0.23291727
4.5943589 0.22845048
4.594799 0.22405961
4.595239 0.21975168
4.5956791 0.21550896
4.5961192 0.21132337
4.5965593 0.20719485
4.5969994 0.20312334
4.5974395 0.19910878
4.5978796 0.19515112
4.5983197 0.19125028
4.5987598 0.18740621
4.5991998 0.18361885
4.5996399 0.17988814
4.60008 0.17621402
4.6005201 0.17259643
4.6009602 0.16903531
4.6014003 0.16553059
4.6018404 0.16208222
4.6022805 0.15869014
4.6027205 0.15535429
4.6031606 0.15207461
4.6036007 0.14885103
4.6040408 0.1456835
4.6044809 0.14257196
4.604921 0.13957871
4.6053611 0.13679182
4.6058012 0.13420739
4.6062412 0.13182074
4.6066813 0.12962717
4.6071214 0.127622
4.6075615 0.12580056
4.6080016 0.12415814
4.6084417 0.12269006
4.6088818 0.12139164
4.6093219 0.1202582
4.609762 0.11928504
4.610202 0.11846748
4.6106421 0.11780083
4.6110822 0.11728041
4.6115223 0.11690153
4.6119624 0.11665951
4.6124025 0.11654965
4.6128426 0.11656728
4.6132827 0.11670771
4.6137227 0.11696624
4.6141628 0.11733497
4.6146029 0.11779559
4.615043 0.11835141
4.6154831 0.11900891
4.6159232 0.11977461
4.6163633 0.120655
4.6168034 0.12165656
4.6172434 0.1227858
4.6176835 0.12404921
4.6181236 0.12545328
4.6185637 0.12700452
4.6190038 0.12870941
4.6194439 0.13057445
4.619884 0.13260615
4.6203241 0.13481098
4.6207642 0.13719545
4.6212042 0.13976606
4.6216443 0.14252929
4.6220844 0.14549165
4.6225245 0.14865963
4.6229646 0.15203972
4.6234047 0.15563659
4.6238448 0.15933923
4.6242849 0.16307906
4.6247249 0.1668558
4.625165 0.17066913
4.6256051 0.17451876
4.6260452 0.1784044
4.6264853 0.18232575
4.6269254 0.18628251
4.6273655 0.19027439
4.6278056 0.19430108
4.6282456 0.19836229
4.6286857 0.20245772
4.6291258 0.20658708
4.6295659 0.21075007
4.630006 0.21494639
4.6304461 0.21917574
4.6308862 0.22343783
4.6313263 0.22773235
4.6317664 0.23205903
4.6322064 0.23641754
4.6326465 0.2408076
4.6330866 0.24523938
4.6335267 0.24973416
4.6339668 0.25428641
4.6344069 0.25888946
4.634847 0.26353665
4.6352871 0.26822132
4.6357271 0.27293679
4.6361672 0.2776764
4.6366073 0.28243349
4.6370474 0.28720139
4.6374875 0.29197344
4.6379276 0.29674296
4.6383677 0.3015033
4.6388078 0.30624779
4.6392478 0.31096975
4.6396879 0.31566254
4.640128 0.32031948
4.6405681 0.3249339
4.6410082 0.32949914
4.6414483 0.33400854
4.6418884 0.33845542
4.6423285 0.34283023
4.6427686 0.34709862
4.6432086 0.35125253
4.6436487 0.35529222
4.6440888 0.35921791
4.6445289 0.36302986
4.644969 0.3667283
4.6454091 0.37031348
4.6458492 0.37378563
4.6462893 0.377145
4.6467293 0.38039182
4.6471694 0.38352634
4.6476095 0.38654881
4.6480496 0.38945945
4.6484897 0.39225851
4.6489298 0.39494624
4.6493699 0.39752287
4.64981 0.39998865
4.6502501 0.40234381
4.6506901 0.4045886
4.6511302 0.40672326
4.6515703 0.40874802
4.6520104 0.41066031
4.6524505 0.41245592
4.6528906 0.41413277
4.6533307 0.41568877
4.6537708 0.41712183
4.6542108 0.41842985
4.6546509 0.41961075
4.655091 0.42066243
4.6555311 0.4215828
4.6559712 0.42236978
4.6564113 0.42302126
4.6568514 0.42353516
4.6572915 0.42390939
4.6577315 0.42414185
4.6581716 0.42423046
4.6586117 0.42417312
4.6590518 0.42396774
4.6594919 0.42361223
4.659932 0.42310451
4.6603721 0.42244247
4.6608122 0.42162402
4.6612523 0.4206682
4.6616923 0.41965762
4.6621324 0.41860486
4.6625725 0.41751448
4.6630126 0.41639101
4.6634527 0.41523901
4.6638928 0.41406302
4.6643329 0.41286761
4.664773 0.41165731
4.665213 0.41043668
4.6656531 0.40921027
4.6660932 0.40798263
4.6665333 0.4067583
4.6669734 0.40554184
4.6674135 0.4043378
4.6678536 0.40315072
4.6682937 0.40198517
4.6687337 0.40084568
4.6691738 0.3997368
4.6696139 0.39866309
4.670054 0.3976291
4.6704941 0.39663747
4.6709342 0.39564636
4.6713743 0.3946406
4.6718144 0.39362493
4.6722545 0.39260407
4.6726945 0.39158276
4.6731346 0.39056573
4.6735747 0.38955771
4.6740148 0.38856343
4.6744549 0.38758763
4.674895 0.38663504
4.6753351 0.38571038
4.6757752 0.38481839
4.6762152 0.38396381
4.6766553 0.38315135
4.6770954 0.38238576
4.6775355 0.38167177
4.6779756 0.3810141
4.6784157 0.3804175
4.6788558 0.37988668
4.6792959 0.37942639
4.6797359 0.37904135
4.680176 0.3787626
4.6806161 0.37863195
4.6810562 0.37864124
4.6814963 0.37878147
4.6819364 0.37904366
4.6823765 0.37941882
4.6828166 0.37989795
4.6832567 0.38047206
4.6836967 0.38113217
4.6841368 0.38186929
4.6845769 0.38267442
4.685017 0.38353857
4.6854571 0.38445276
4.6858972 0.38540799
4.6863373 0.38639528
4.6867774 0.38740563
4.6872174 0.38843006
4.6876575 0.38945957
4.6880976 0.39048517
4.6885377 0.39149788
4.6889778 0.3924887
4.6894179 0.3934618
4.689858 0.39449619
4.6902981 0.39560047
4.6907381 0.39676719
4.6911782 0.3979889
4.6916183 0.39925815
4.6920584 0.40056749
4.6924985 0.40190947
4.6929386 0.40327664
4.6933787 0.40466155
4.6938188 0.40605676
4.6942589 0.4074548
4.6946989 0.40884825
4.695139 0.41022963
4.6955791 0.41159151
4.6960192 0.41292643
4.6964593 0.41422695
4.6968994 0.41548561
4.6973395 0.41669498
4.6977796 0.41784759
4.6982196 0.41893599
4.6986597 0.41995259
4.6990998 0.42087027
4.6995399 0.42167352
4.69998 0.42236295
4.7004201 0.42293916
4.7008602 0.42340275
4.7013003 0.42375432
4.7017403 0.42399446
4.7021804 0.42412379
4.7026205 0.42414289
4.7030606 0.42405238
4.7035007 0.42385284
4.7039408 0.42354488
4.7043809 0.42312911
4.704821 0.42260611
4.7052611 0.42197649
4.7057011 0.42124086
4.7061412 0.42039981
4.7065813 0.41945393
4.7070214 0.41840384
4.7074615 0.41725013
4.7079016 0.4159934
4.7083417 0.41463236
4.7087818 0.4131599
4.7092218 0.41157144
4.7096619 0.4098626
4.710102 0.40802902
4.7105421 0.40606634
4.7109822 0.40397019
4.7114223 0.40173622
4.7118624 0.39936005
4.7123025 0.39683733
4.7127425 0.39416368
4.7131826 0.39133475
4.7136227 0.38834618
4.7140628 0.38519359
4.7145029 0.38187264
4.714943 0.37837894
4.7153831 0.37470814
4.7158232 0.37085588
4.7162633 0.36681779
4.7167033 0.3625895
4.7171434 0.35816667
4.7175835 0.35355564
4.7180236 0.34889321
4.7184637 0.34422227
4.7189038 0.33954295
4.7193439 0.3348554
4.719784 0.33015976
4.720224 0.32545617
4.7206641 0.32074477
4.7211042 0.3160257
4.7215443 0.31129909
4.7219844 0.3065651
4.7224245 0.30182387
4.7228646 0.29707552
4.7233047 0.29232021
4.7237447 0.28755807
4.7241848 0.28278925
4.7246249 0.27801389
4.725065 0.27323212
4.7255051 0.26844409
4.7259452 0.26364994
4.7263853 0.25884981
4.7268254 0.25404384
4.7272655 0.24922723
4.7277055 0.2443952
4.7281456 0.23954951
4.7285857 0.23469196
4.7290258 0.22982433
4.7294659 0.2249484
4.729906 0.22006597
4.7303461 0.21517882
4.7307862 0.21028874
4.7312262 0.20539751
4.7316663 0.20050692
4.7321064 0.19561877
4.7325465 0.19073482
4.7329866 0.18585688
4.7334267 0.18098673
4.7338668 0.17612615
4.7343069 0.17127694
4.7347469 0.16644087
4.735187 0.16161974
4.7356271 0.15681533
4.7360672 0.15202943
4.7365073 0.14728329
4.7369474 0.14266502
4.7373875 0.13818121
4.7378276 0.13382729
4.7382677 0.12959869
4.7387077 0.12549082
4.7391478 0.12149912
4.7395879 0.11761899
4.740028 0.11384587
4.7404681 0.11017519
4.7409082 0.10660235
4.7413483 0.10312279
4.7417884 0.099731928
4.7422284 0.096425189
4.7426685 0.093197994
4.7431086 0.090045769
4.7435487 0.086963935
4.7439888 0.083947915
4.7444289 0.080993134
4.744869 0.078095014
4.7453091 0.075248977
4.7457491 0.072450765
4.7461892 0.069708716
4.7466293 0.067029126
4.7470694 0.064413085
4.7475095 0.061861681
4.7479496 0.059376001
4.7483897 0.056957134
4.7488298 0.054606167
4.7492699 0.05232419
4.7497099 0.05011229
4.75015 0.047971554
4.7505901 0.045903072
4.7510302 0.043907931
4.7514703 0.04198722
4.7519104 0.040142025
4.7523505 0.038373437
4.7527906 0.036682542
4.7532306 0.035070429
4.7536707 0.033538186
4.7541108 0.0320869
4.7545509 0.030717661
4.754991 0.029431555
4.7554311 0.028206366
4.7558712 0.026997237
4.7563113 0.025805147
4.7567514 0.024632379
4.7571914 0.023481215
4.7576315 0.022353939
4.7580716 0.021252833
4.7585117 0.02018018
4.7589518 0.019138264
4.7593919 0.018129366
4.759832 0.01715577
4.7602721 0.016219758
4.7607121 0.015323614
4.7611522 0.01446962
4.7615923 0.013660059
4.7620324 0.012897214
4.7624725 0.012183368
4.7629126 0.011520804
4.7633527 0.010911804
4.7637928 0.010358651
4.7642328 0.0098636287
4.7646729 0.0094233887
4.765113 0.008994352
4.7655531 0.0085679006
4.7659932 0.0081453113
4.7664333 0.0077278613
4.7668734 0.0073168274
4.7673135 0.0069134865
4.7677536 0.0065191158
4.7681936 0.0061349921
4.7686337 0.0057623924
4.7690738 0.0054025936
4.7695139 0.0050568728
4.769954 0.0047265069
4.7703941 0.0044127728
4.7708342 0.0041169476
4.7712743 0.0038403082
4.7717143 0.0035841315
4.7721544 0.0033496946
4.7725945 0.0031382743
4.7730346 0.0029511477
4.7734747 0.0027895917
4.7739148 0.0026548537
4.7743549 0.0025335719
4.774795 0.002414184
4.775235 0.0022970377
4.7756751 0.0021824803
4.7761152 0.0020708594
4.7765553 0.0019625225
4.7769954 0.0018578171
4.7774355 0.0017570907
4.7778756 0.0016606907
4.7783157 0.0015689647
4.7787558 0.0014822602
4.7791958 0.0014009246
4.7796359 0.0013253055
4.780076 0.0012557503
4.7805161 0.0011926066
4.7809562 0.0011362218
4.7813963 0.0010869434
4.7818364 0.001045119
4.7822765 0.001011096
4.7827165 0.00098522197
4.7831566 0.00096784432
4.7835967 0.00095876274
4.7840368 0.00095629545
4.7844769 0.00096011723
4.784917 0.00097002884
4.7853571 0.00098583103
4.7857972 0.0010073246
4.7862372 0.0010343102
4.7866773 0.0010665887
4.7871174 0.0011039608
4.7875575 0.0011462272
4.7879976 0.0011931887
4.7884377 0.0012446462
4.7888778 0.0013004002
4.7893179 0.0013602516
4.789758 0.0014240012
4.790198 0.0014914496
4.7906381 0.0015623977
4.7910782 0.0016366462
4.7915183 0.0017139959
4.7919584 0.0017942474
4.7923985 0.0018772016
4.7928386 0.0019634467
4.7932787 0.0020661803
4.7937187 0.0021894101
4.7941588 0.0023321354
4.7945989 0.0024933553
4.795039 0.0026720689
4.7954791 0.0028672754
4.7959192 0.0030779738
4.7963593 0.0033031634
4.7967994 0.0035418432
4.7972394 0.0037930125
4.7976795 0.0040556702
4.7981196 0.0043288156
4.7985597 0.0046114478
4.7989998 0.004902566
4.7994399 0.0052011692
4.79988 0.0055062566
4.8003201 0.0058168274
4.8007602 0.0061318807
4.8012002 0.0064504155
4.8016403 0.0067714311
4.8020804 0.0070939266
4.8025205 0.0074382258
4.8029606 0.007833119
4.8034007 0.0082767376
4.8038408 0.0087669792
4.8042809 0.0093017413
4.8047209 0.0098789215
4.805161 0.010496417
4.8056011 0.011152127
4.8060412 0.011843947
4.8064813 0.012569775
4.8069214 0.013327509
4.8073615 0.014115047
4.8078016 0.014930286
4.8082416 0.015771123
4.8086817 0.016635457
4.8091218 0.017521185
4.8095619 0.018426204
4.810002 0.019348411
4.8104421 0.020285706
4.8108822 0.021235984
4.8113223 0.022197144
4.8117624 0.023177264
4.8122024 0.02423009
4.8126425 0.025362331
4.8130826 0.02657227
4.8135227 0.027858192
4.8139628 0.029218379
4.8144029 0.030651115
4.814843 0.032154683
4.8152831 0.033727367
4.8157231 0.035367451
4.8161632 0.037073217
4.8166033 0.03884295
4.8170434 0.040674932
4.8174835 0.042567448
4.8179236 0.04451878
4.8183637 0.046527213
4.8188038 0.048591029
4.8192438 0.050708513
4.8196839 0.052877947
4.820124 0.055097616
4.8205641 0.057365802
4.8210042 0.059680816
4.8214443 0.062043975
4.8218844 0.064460167
4.8223245 0.066934105
4.8227646 0.069470502
4.8232046 0.07207407
4.8236447 0.074749523
4.8240848 0.077501573
4.8245249 0.080334933
4.824965 0.083254317
4.8254051 0.086264438
4.8258452 0.089370007
4.8262853 0.092575739
4.8267253 0.095886346
4.8271654 0.099306541
4.8276055 0.10284104
4.8280456 0.10649455
4.8284857 0.11027178
4.8289258 0.11417746
4.8293659 0.11821629
4.829806 0.12239298
4.830246 0.12671226
4.8306861 0.13114189
4.8311262 0.13559746
4.8315663 0.14007445
4.8320064 0.14457179
4.8324465 0.14908846
4.8328866 0.1536234
4.8333267 0.15817556
4.8337668 0.1627439
4.8342068 0.16732737
4.8346469 0.17192492
4.835087 0.17653551
4.8355271 0.1811581
4.8359672 0.18579162
4.8364073 0.19043504
4.8368474 0.19508731
4.8372875 0.19974738
4.8377275 0.2044142
4.8381676 0.20908674
4.8386077 0.21376393
4.8390478 0.21844474
4.8394879 0.22312812
4.839928 0.22781522
4.8403681 0.23252661
4.8408082 0.2372653
4.8412482 0.24202842
4.8416883 0.24681307
4.8421284 0.25161639
4.8425685 0.2564355
4.8430086 0.26126751
4.8434487 0.26610954
4.8438888 0.27095873
4.8443289 0.27581219
4.844769 0.28066703
4.845209 0.28552039
4.8456491 0.29036938
4.8460892 0.29521113
4.8465293 0.30004275
4.8469694 0.30486137
4.8474095 0.30966411
4.8478496 0.31444808
4.8482897 0.31921042
4.8487297 0.32394824
4.8491698 0.32865866
4.8496099 0.33325295
4.85005 0.33764923
4.8504901 0.34185388
4.8509302 0.3458733
4.8513703 0.34971388
4.8518104 0.35338203
4.8522505 0.35688413
4.8526905 0.36022657
4.8531306 0.36341575
4.8535707 0.36645807
4.8540108 0.36935992
4.8544509 0.37212769
4.854891 0.37476778
4.8553311 0.37728658
4.8557712 0.37969048
4.8562112 0.38198589
4.8566513 0.38417918
4.8570914 0.38627677
4.8575315 0.38828503
4.8579716 0.39021038
4.8584117 0.39205919
4.8588518 0.39381436
4.8592919 0.39538894
4.8597319 0.39677297
4.860172 0.39796512
4.8606121 0.39896411
4.8610522 0.39976862
4.8614923 0.40037735
4.8619324 0.40078899
4.8623725 0.40100224
4.8628126 0.40101578
4.8632527 0.40082833
4.8636927 0.40043856
4.8641328 0.39984517
4.8645729 0.39904686
4.865013 0.39804231
4.8654531 0.39683024
4.8658932 0.39540932
4.8663333 0.39377825
4.8667734 0.39193573
4.8672134 0.38988046
4.8676535 0.38761111
4.8680936 0.38513078
4.8685337 0.38254138
4.8689738 0.37988378
4.8694139 0.37715472
4.869854 0.37435097
4.8702941 0.3714693
4.8707341 0.36850646
4.8711742 0.36545922
4.8716143 0.36232434
4.8720544 0.35909857
4.8724945 0.35577868
4.8729346 0.35236143
4.8733747 0.34884358
4.8738148 0.3452219
4.8742549 0.34149313
4.8746949 0.33765406
4.875135 0.33370143
4.8755751 0.329632
4.8760152 0.32544255
4.8764553 0.32112982
4.8768954 0.31669059
4.8773355 0.31212161
4.8777756 0.30744557
4.8782156 0.30270825
4.8786557 0.29791666
4.8790958 0.29307717
4.8795359 0.28819615
4.879976 0.28327995
4.8804161 0.27833494
4.8808562 0.27336748
4.8812963 0.26838394
4.8817363 0.26339068
4.8821764 0.25839407
4.8826165 0.25340047
4.8830566 0.24841624
4.8834967 0.24344774
4.8839368 0.23850134
4.8843769 0.23358341
4.884817 0.2287003
4.8852571 0.22385839
4.8856971 0.21906403
4.8861372 0.21432359
4.8865773 0.20964343
4.8870174 0.20502467
4.8874575 0.20043723
4.8878976 0.19587592
4.8883377 0.19134157
4.8887778 0.18683497
4.8892178 0.18235695
4.8896579 0.17790831
4.890098 0.17348987
4.8905381 0.16910243
4.8909782 0.16474682
4.8914183 0.16042385
4.8918584 0.15613432
4.8922985 0.15187906
4.8927385 0.14765886
4.8931786 0.14347455
4.8936187 0.13932694
4.8940588 0.13521684
4.8944989 0.13114507
4.894939 0.12711243
4.8953791 0.12311973
4.8958192 0.1191678
4.8962593 0.11525804
4.8966993 0.11146283
4.8971394 0.10782783
4.8975795 0.10434755
4.8980196 0.10101651
4.8984597 0.097829229
4.8988998 0.094780208
4.8993399 0.091863964
4.89978 0.08907501
4.90022 0.086407858
4.9006601 0.083857022
4.9011002 0.081417013
4.9015403 0.079082344
4.9019804 0.076847529
4.9024205 0.07470708
4.9028606 0.07265551
4.9033007 0.07068733
4.9037407 0.068797055
4.9041808 0.066979197
4.9046209 0.065228268
4.905061 0.063538782
4.9055011 0.06190525
4.9059412 0.060338103
4.9063813 0.058877835
4.9068214 0.057526155
4.9072615 0.056282334
4.9077015 0.055145646
4.9081416 0.054115363
4.9085817 0.053190758
4.9090218 0.052371103
4.9094619 0.051655671
4.909902 0.051043733
4.9103421 0.050534564
4.9107822 0.050127435
4.9112222 0.049821619
4.9116623 0.049616388
4.9121024 0.049511016
4.9125425 0.049504773
4.9129826 0.049596934
4.9134227 0.049786771
4.9138628 0.050073556
4.9143029 0.050456561
4.9147429 0.05093506
4.915183 0.051507272
4.9156231 0.052160056
4.9160632 0.052891838
4.9165033 0.053705396
4.9169434 0.054603513
4.9173835 0.055588966
4.9178236 0.056664538
4.9182637 0.057833006
4.9187037 0.059097152
4.9191438 0.060459755
4.9195839 0.061923595
4.920024 0.063491453
4.9204641 0.065166107
4.9209042 0.06695034
4.9213443 0.068846929
4.9217844 0.070858655
4.9222244 0.072988299
4.9226645 0.07523864
4.9231046 0.077612458
4.9235447 0.080112533
4.9239848 0.082741645
4.9244249 0.085502574
4.924865 0.088356142
4.9253051 0.091256069
4.9257451 0.094206
4.9261852 0.097209666
4.9266253 0.1002708
4.9270654 0.10339313
4.9275055 0.10658038
4.9279456 0.1098363
4.9283857 0.1131646
4.9288258 0.11656903
4.9292659 0.12005331
4.9297059 0.12362117
4.930146 0.12727635
4.9305861 0.13102257
4.9310262 0.13486357
4.9314663 0.13880308
4.9319064 0.14284483
4.9323465 0.14699255
4.9327866 0.15124996
4.9332266 0.15562081
4.9336667 0.16010883
4.9341068 0.1647066
4.9345469 0.16936407
4.934987 0.17407044
4.9354271 0.17882077
4.9358672 0.18361011
4.9363073 0.18843352
4.9367473 0.19328605
4.9371874 0.19816276
4.9376275 0.2030587
4.9380676 0.20796893
4.9385077 0.2128885
4.9389478 0.21781247
4.9393879 0.22273589
4.939828 0.22765382
4.9402681 0.23256131
4.9407081 0.23745342
4.9411482 0.24232521
4.9415883 0.24717172
4.9420284 0.25198802
4.9424685 0.25676915
4.9429086 0.26151018
4.9433487 0.26620655
4.9437888 0.27086808
4.9442288 0.27550109
4.9446689 0.28010577
4.945109 0.2846823
4.9455491 0.28923089
4.9459892 0.29375171
4.9464293 0.29824495
4.9468694 0.30271081
4.9473095 0.30714946
4.9477495 0.3115611
4.9481896 0.31594592
4.9486297 0.3203041
4.9490698 0.32463584
4.9495099 0.32894131
4.94995 0.33322072
4.9503901 0.33747424
4.9508302 0.34170206
4.9512703 0.34590439
4.9517103 0.35008139
4.9521504 0.35423326
4.9525905 0.35836019
4.9530306 0.36238675
4.9534707 0.36616733
4.9539108 0.36970467
4.9543509 0.37300558
4.954791 0.37607686
4.955231 0.37892532
4.9556711 0.38155775
4.9561112 0.38398097
4.9565513 0.38620177
4.9569914 0.38822696
4.9574315 0.39006335
4.9578716 0.39171773
4.9583117 0.39319691
4.9587518 0.3945077
4.9591918 0.39565689
4.9596319 0.3966513
4.960072 0.39749772
4.9605121 0.39820296
4.9609522 0.39877382
4.9613923 0.39921711
4.9618324 0.39953963
4.9622725 0.39974627
4.9627125 0.39982433
4.9631526 0.39976558
4.9635927 0.39956441
4.9640328 0.39921522
4.9644729 0.39871239
4.964913 0.39805031
4.9653531 0.39722338
4.9657932 0.39622599
4.9662332 0.39505253
4.9666733 0.39369739
4.9671134 0.39215497
4.9675535 0.39041965
4.9679936 0.38848582
4.9684337 0.38634789
4.9688738 0.38400023
4.9693139 0.38143724
4.969754 0.37865332
4.970194 0.37564284
4.9706341 0.37240022
4.9710742 0.36891982
4.9715143 0.36519636
4.9719544 0.36134318
4.9723945 0.35745507
4.9728346 0.3535313
4.9732747 0.34957114
4.9737147 0.34557387
4.9741548 0.34153876
4.9745949 0.33746508
4.975035 0.33335211
4.9754751 0.32919912
4.9759152 0.32500539
4.9763553 0.32077018
4.9767954 0.31649277
4.9772354 0.31217243
4.9776755 0.30780845
4.9781156 0.30340008
4.9785557 0.29894661
4.9789958 0.29444731
4.9794359 0.28990145
4.979876 0.2853083
4.9803161 0.28066714
4.9807562 0.27597725
4.9811962 0.27123542
4.9816363 0.26643634
4.9820764 0.2615856
4.9825165 0.25668952
4.9829566 0.25175441
4.9833967 0.2467866
4.9838368 0.2417924
4.9842769 0.23677814
4.9847169 0.23175013
4.985157 0.22671469
4.9855971 0.22167815
4.9860372 0.21664681
4.9864773 0.211627
4.9869174 0.20662503
4.9873575 0.20164723
4.9877976 0.19669992
4.9882376 0.1917894
4.9886777 0.18692201
4.9891178 0.18210406
4.9895579 0.17734187
4.989998 0.17264175
4.9904381 0.16800997
4.9908782 0.1634498
4.9913183 0.15896084
4.9917584 0.15454253
4.9921984 0.1501943
4.9926385 0.14591558
4.9930786 0.14170579
4.9935187 0.13756437
4.9939588 0.13349075
4.9943989 0.12948435
4.994839 0.12554461
4.9952791 0.12167095
4.9957191 0.11786281
4.9961592 0.11411961
4.9965993 0.11044078
4.9970394 0.10682576
4.9974795 0.10327397
4.9979196 0.09978484
4.9983597 0.096357805
4.9987998 0.092992291
4.9992398 0.089687729
4.9996799 0.086443548
5.00012 0.08327365
5.0005601 0.080197518
5.0010002 0.077214133
5.0014403 0.074322327
5.0018804 0.071520933
5.0023205 0.068808785
5.0027606 0.066184715
5.0032006 0.063647558
5.0036407 0.061196147
5.0040808 0.058829314
5.0045209 0.056545892
5.004961 0.054344716
5.0054011 0.052224618
5.0058412 0.050184432
5.0062813 0.048222991
5.0067213 0.046339127
5.0071614 0.044531675
5.0076015 0.042799468
5.0080416 0.041141338
5.0084817 0.03955612
5.0089218 0.038042646
5.0093619 0.036596462
5.009802 0.035199562
5.010242 0.033850034
5.0106821 0.032548639
5.0111222 0.031296137
5.0115623 0.030093291
5.0120024 0.02894086
5.0124425 0.027839606
5.0128826 0.02679029
5.0133227 0.025793674
5.0137628 0.024850517
5.0142028 0.023961582
5.0146429 0.023127629
5.015083 0.02234942
5.0155231 0.021627715
5.0159632 0.020963275
5.0164033 0.020356863
5.0168434 0.019809238
5.0172835 0.019321161
5.0177235 0.018893395
5.0181636 0.0185267
5.0186037 0.018221584
5.0190438 0.017964168
5.0194839 0.017746431
5.019924 0.017568784
5.0203641 0.017431635
5.0208042 0.017335394
5.0212442 0.01728047
5.0216843 0.017267273
5.0221244 0.017296212
5.0225645 0.017367698
5.0230046 0.017482138
5.0234447 0.017639942
5.0238848 0.017841521
5.0243249 0.018087283
5.024765 0.018377637
5.025205 0.018712994
5.0256451 0.019093763
5.0260852 0.019520352
5.0265253 0.019993172
5.0269654 0.020512632
5.0274055 0.021079141
5.0278456 0.021693109
5.0282857 0.022355311
5.0287257 0.023066908
5.0291658 0.023828169
5.0296059 0.024639327
5.030046 0.025500616
5.0304861 0.02641227
5.0309262 0.027374522
5.0313663 0.028387605
5.0318064 0.029451754
5.0322464 0.030567202
5.0326865 0.031734182
5.0331266 0.032952928
5.0335667 0.034223674
5.0340068 0.035546653
5.0344469 0.036922098
5.034887 0.038350244
5.0353271 0.039831323
5.0357672 0.04136557
5.0362072 0.042953218
5.0366473 0.0445945
5.0370874 0.04628965
5.0375275 0.048038076
5.0379676 0.049832568
5.0384077 0.051673254
5.0388478 0.053562457
5.0392879 0.0555025
5.0397279 0.057495708
5.040168 0.059544403
5.0406081 0.061650908
5.0410482 0.063817548
5.0414883 0.066046645
5.0419284 0.068340523
5.0423685 0.070701505
5.0428086 0.073131915
5.0432486 0.075634076
5.0436887 0.078210311
5.0441288 0.080862944
5.0445689 0.083594298
5.045009 0.086406696
5.0454491 0.089302463
5.0458892 0.092283921
5.0463293 0.095353393
5.0467694 0.098513202
5.0472094 0.10173639
5.0476495 0.10499475
5.0480896 0.10828788
5.0485297 0.11161533
5.0489698 0.11497668
5.0494099 0.1183715
5.04985 0.12179935
5.0502901 0.12525982
5.0507301 0.12875247
5.0511702 0.13227688
5.0516103 0.1358326
5.0520504 0.13941923
5.0524905 0.14303631
5.0529306 0.14668344
5.0533707 0.15036017
5.0538108 0.15406609
5.0542509 0.15780075
5.0546909 0.16156373
5.055131 0.16535461
5.0555711 0.16917295
5.0560112 0.17301832
5.0564513 0.1768949
5.0568914 0.18081771
5.0573315 0.18478395
5.0577716 0.1887891
5.0582116 0.1928286
5.0586517 0.19689792
5.0590918 0.20099252
5.0595319 0.20510787
5.059972 0.20923942
5.0604121 0.21338264
5.0608522 0.21753299
5.0612923 0.22168593
5.0617323 0.22583692
5.0621724 0.22998142
5.0626125 0.23411489
5.0630526 0.2382328
5.0634927 0.24233061
5.0639328 0.24640378
5.0643729 0.25044777
5.064813 0.25445803
5.0652531 0.25843005
5.0656931 0.26235867
5.0661332 0.26622722
5.0665733 0.27003113
5.0670134 0.27377219
5.0674535 0.27745217
5.0678936 0.28107286
5.0683337 0.28463606
5.0687738 0.28814354
5.0692138 0.2915971
5.0696539 0.29499851
5.070094 0.29834957
5.0705341 0.30165207
5.0709742 0.30490778
5.0714143 0.30811849
5.0718544 0.31128599
5.0722945 0.31441207
5.0727345 0.31749851
5.0731746 0.3205471
5.0736147 0.32355962
5.0740548 0.32653786
5.0744949 0.32948361
5.074935 0.33239865
5.0753751 0.33523112
5.0758152 0.33789512
5.0762553 0.34039318
5.0766953 0.34272914
5.0771354 0.34490686
5.0775755 0.34693021
5.0780156 0.34880304
5.0784557 0.3505292
5.0788958 0.35211255
5.0793359 0.35355695
5.079776 0.35486626
5.080216 0.35604433
5.0806561 0.35709503
5.0810962 0.3580222
5.0815363 0.3588297
5.0819764 0.3595214
5.0824165 0.36010114
5.0828566 0.36057279
5.0832967 0.36094021
5.0837367 0.36120724
5.0841768 0.36137775
5.0846169 0.36145483
5.085057 0.36143477
5.0854971 0.36131351
5.0859372 0.36108752
5.0863773 0.36075328
5.0868174 0.36030727
5.0872575 0.35974596
5.0876975 0.35906584
5.0881376 0.35826339
5.0885777 0.35733507
5.0890178 0.35627737
5.0894579 0.35508676
5.089898 0.35375973
5.0903381 0.35229275
5.0907782 0.35068229
5.0912182 0.34892485
5.0916583 0.34701688
5.0920984 0.34495488
5.0925385 0.34273532
5.0929786 0.34035467
5.0934187 0.33780942
5.0938588 0.33509677
5.0942989 0.33229698
5.0947389 0.32946466
5.095179 0.32659767
5.0956191 0.32369384
5.0960592 0.32075103
5.0964993 0.31776708
5.0969394 0.31473985
5.0973795 0.31166716
5.0978196 0.30854689
5.0982597 0.30537686
5.0986997 0.30215493
5.0991398 0.29887894
5.0995799 0.29554675
5.10002 0.29215619
5.1004601 0.28870511
5.1009002 0.28519136
5.1013403 0.2816128
5.1017804 0.27796725
5.1022204 0.27425258
5.1026605 0.27046662
5.1031006 0.26660723
5.1035407 0.26268079
5.1039808 0.25871133
5.1044209 0.25470446
5.104861 0.25066457
5.1053011 0.24659606
5.1057411 0.24250335
5.1061812 0.23839084
5.1066213 0.23426293
5.1070614 0.23012402
5.1075015 0.22597853
5.1079416 0.22183086
5.1083817 0.21768541
5.1088218 0.21354658
5.1092619 0.20941879
5.1097019 0.20530644
5.110142 0.20121393
5.1105821 0.19714566
5.1110222 0.19310605
5.1114623 0.1890995
5.1119024 0.18513041
5.1123425 0.18120318
5.1127826 0.1773205
5.1132226 0.17346399
5.1136627 0.16962815
5.1141028 0.16581375
5.1145429 0.16202156
5.114983 0.15825233
5.1154231 0.15450685
5.1158632 0.15078586
5.1163033 0.14709015
5.1167433 0.14342047
5.1171834 0.13977758
5.1176235 0.13616226
5.1180636 0.13257527
5.1185037 0.12901738
5.1189438 0.12548934
5.1193839 0.12199193
5.119824 0.11852591
5.1202641 0.11509205
5.1207041 0.11169112
5.1211442 0.10832387
5.1215843 0.10499107
5.1220244 0.1016935
5.1224645 0.098454861
5.1229046 0.095301172
5.1233447 0.092230776
5.1237848 0.089241976
5.1242248 0.086333077
5.1246649 0.083502381
5.125105 0.080748194
5.1255451 0.078068819
5.1259852 0.075462559
5.1264253 0.07292772
5.1268654 0.070462605
5.1273055 0.068065518
5.1277455 0.065734762
5.1281856 0.063468643
5.1286257 0.061265463
5.1290658 0.059123527
5.1295059 0.057041139
5.129946 0.055016603
5.1303861 0.053048222
5.1308262 0.051134301
5.1312663 0.049273143
5.1317063 0.047460001
5.1321464 0.045681017
5.1325865 0.04393598
5.1330266 0.04222637
5.1334667 0.040553665
5.1339068 0.038919347
5.1343469 0.037324894
5.134787 0.035771786
5.135227 0.034261503
5.1356671 0.032795525
5.1361072 0.031375331
5.1365473 0.0300024
5.1369874 0.028678213
5.1374275 0.027404249
5.1378676 0.026181988
5.1383077 0.025012909
5.1387477 0.023898492
5.1391878 0.022840217
5.1396279 0.021839563
5.140068 0.02089801
5.1405081 0.020017038
5.1409482 0.019197011
5.1413883 0.018401999
5.1418284 0.017615372
5.1422685 0.016838792
5.1427085 0.016073922
5.1431486 0.015322428
5.1435887 0.014585972
5.1440288 0.013866218
5.1444689 0.01316483
5.144909 0.012483471
5.1453491 0.011823805
5.1457892 0.011187495
5.1462292 0.010576206
5.1466693 0.0099915998
5.1471094 0.0094353413
5.1475495 0.0089090938
5.1479896 0.0084145209
5.1484297 0.0079532863
5.1488698 0.0075270534
5.1493099 0.0071374861
5.1497499 0.0067862479
5.15019 0.0064750023
5.1506301 0.0061911059
5.1510702 0.0059081028
5.1515103 0.0056262294
5.1519504 0.0053464237
5.1523905 0.0050696237
5.1528306 0.0047967672
5.1532707 0.0045287922
5.1537107 0.0042666366
5.1541508 0.0040112383
5.1545909 0.0037635352
5.155031 0.0035244653
5.1554711 0.0032949664
5.1559112 0.0030759766
5.1563513 0.0028684336
5.1567914 0.0026732754
5.1572314 0.00249144
5.1576715 0.0023238652
5.1581116 0.002171489
5.1585517 0.0020352493
5.1589918 0.001916084
5.1594319 0.001814931
5.159872 0.0017307722
5.1603121 0.0016490126
5.1607522 0.0015667803
5.1611922 0.0014844406
5.1616323 0.0014023587
5.1620724 0.0013208999
5.1625125 0.0012404295
5.1629526 0.0011613127
5.1633927 0.0010839148
5.1638328 0.001008601
5.1642729 0.00093573659
5.1647129 0.00086568682
5.165153 0.00079881695
5.1655931 0.00073549222
5.1660332 0.00067607791
5.1664733 0.00062093926
5.1669134 0.00057044153
5.1673535 0.00052494998
5.1677936 0.00048482987
5.1682336 0.00045044644
5.1686737 0.00042216496
5.1691138 0.00040033917
5.1695539 0.00038128205
5.169994 0.00036191609
5.1704341 0.00034234745
5.1708742 0.00032268234
5.1713143 0.00030302692
5.1717544 0.00028348739
5.1721944 0.00026416993
5.1726345 0.00024518071
5.1730746 0.00022662593
5.1735147 0.00020861176
5.1739548 0.0001912444
5.1743949 0.00017463002
5.174835 0.0001588748
5.1752751 0.00014408493
5.1757151 0.0001303666
5.1761552 0.00011782598
5.1765953 0.00010656926
5.1770354 9.6702618e-05
5.1774755 8.8332244e-05
5.1779156 8.1564318e-05
5.1783557 7.6505023e-05
5.1787958 7.2806982e-05
5.1792358 6.9113412e-05
5.1796759 6.5345983e-05
5.180116 6.1528565e-05
5.1805561 5.7685025e-05
5.1809962 5.3839231e-05
5.1814363 5.0015051e-05
5.1818764 4.6236353e-05
5.1823165 4.2527004e-05
5.1827566 3.8910873e-05
5.1831966 3.5411828e-05
5.1836367 3.2053736e-05
5.1840768 2.8860466e-05
5.1845169 2.5855886e-05
5.184957 2.3063862e-05
5.1853971 2.0508264e-05
5.1858372 1.821296e-05
5.1862773 1.6201816e-05
5.1867173 1.4498701e-05
5.1871574 1.3127484e-05
5.1875975 1.2112031e-05
5.1880376 1.1457957e-05
5.1884777 1.0885706e-05
5.1889178 1.0296381e-05
5.1893579 9.6942138e-06
5.189798 9.0834364e-06
5.190238 8.4682808e-06
5.1906781 7.852979e-06
5.1911182 7.2417631e-06
5.1915583 6.6388651e-06
5.1919984 6.0485171e-06
5.1924385 5.4749509e-06
5.1928786 4.9223988e-06
5.1933187 4.3950927e-06
5.1937588 3.8972646e-06
5.1941988 3.4331465e-06
5.1946389 3.0069706e-06
5.195079 2.6229687e-06
5.1955191 2.285373e-06
5.1959592 1.9984155e-06
5.1963993 1.7663282e-06
5.1968394 1.593343e-06
5.1972795 1.4836922e-06
5.1977195 1.411298e-06
5.1981596 1.3362902e-06
5.1985997 1.2590062e-06
5.1990398 1.1800424e-06
5.1994799 1.0999953e-06
5.19992 1.0194613e-06
5.2003601 9.390371e-07
5.2008002 8.5931901e-07
5.2012402 7.8090358e-07
5.2016803 7.0438729e-07
5.2021204 6.3036662e-07
5.2025605 5.5943808e-07
5.2030006 4.9219813e-07
5.2034407 4.2924329e-07
5.2038808 3.7117002e-07
5.2043209 3.1857483e-07
5.204761 2.7205419e-07
5.205201 2.3220461e-07
5.2056411 1.9962255e-07
5.2060812 1.7490453e-07
5.2065213 1.5864701e-07
5.2069614 1.5004913e-07
5.2074015 1.4212259e-07
5.2078416 1.3388051e-07
5.2082817 1.2539298e-07
5.2087217 1.167301e-07
5.2091618 1.0796197e-07
5.2096019 9.9158682e-08
5.210042 9.0390336e-08
5.2104821 8.172703e-08
5.2109222 7.323886e-08
5.2113623 6.4995925e-08
5.2118024 5.7068321e-08
5.2122424 4.9526147e-08
5.2126825 4.24395e-08
5.2131226 3.5878478e-08
5.2135627 2.9913177e-08
5.2140028 2.4613695e-08
5.2144429 2.0050131e-08
5.214883 1.629258e-08
5.2153231 1.3411142e-08
5.2157632 1.1475912e-08
5.2162032 1.0543974e-08
5.2166433 9.9692987e-09
5.2170834 9.3651878e-09
5.2175235 8.7374372e-09
5.2179636 8.0918423e-09
5.2184037 7.4341984e-09
5.2188438 6.770301e-09
5.2192839 6.1059455e-09
5.2197239 5.4469274e-09
5.220164 4.7990419e-09
5.2206041 4.1680845e-09
5.2210442 3.5598507e-09
5.2214843 2.9801358e-09
5.2219244 2.4347352e-09
5.2223645 1.9294444e-09
5.2228046 1.4700588e-09
5.2232446 1.0623737e-09
5.2236847 7.1218469e-10
5.2241248 4.2528703e-10
5.2245649 2.0747618e-10
5.225005 6.4547549e-11
5.2254451 2.2965463e-12
5.2258852 0
5.2263253 0
5.2267654 0
5.2272054 0
5.2276455 0
5.2280856 0
5.2285257 0
5.2289658 0
5.2294059 0
5.229846 0
5.2302861 0
5.2307261 0
5.2311662 0
5.2316063 0
5.2320464 0
5.2324865 0
5.2329266 0
5.2333667 0
5.2338068 0
5.2342468 0
5.2346869 0
5.235127 0
5.2355671 0
5.2360072 0
5.2364473 0
5.2368874 0
5.2373275 0
5.2377676 0
5.2382076 0
5.2386477 0
5.2390878 0
5.2395279 0
5.239968 0
5.2404081 0
5.2408482 0
5.2412883 0
5.2417283 0
5.2421684 0
5.2426085 0
5.2430486 0
5.2434887 0
5.2439288 0
5.2443689 0
5.244809 0
5.245249 0
5.2456891 0
5.2461292 0
5.2465693 0
5.2470094 0
5.2474495 0
5.2478896 0
5.2483297 0
5.2487698 0
5.2492098 0
5.2496499 0
5.25009 0
5.2505301 0
5.2509702 0
5.2514103 0
5.2518504 0
5.2522905 0
5.2527305 0
5.2531706 0
5.2536107 0
5.2540508 0
5.2544909 0
5.254931 0
5.2553711 0
5.2558112 0
5.2562513 0
5.2566913 0
5.2571314 0
5.2575715 0
5.2580116 0
5.2584517 0
5.2588918 0
5.2593319 0
5.259772 0
5.260212 0
5.2606521 0
5.2610922 0
5.2615323 0
5.2619724 0
5.2624125 0
5.2628526 0
5.2632927 0
5.2637327 0
5.2641728 0
5.2646129 0
5.265053 0
5.2654931 0
5.2659332 0
5.2663733 0
5.2668134 0
5.2672535 0
5.2676935 0
5.2681336 0
5.2685737 0
5.2690138 0
5.2694539 0
5.269894 0
5.2703341 0
5.2707742 0
5.2712142 0
5.2716543 0
5.2720944 0
5.2725345 0
5.2729746 0
5.2734147 0
5.2738548 0
5.2742949 0
5.2747349 0
5.275175 0
5.2756151 0
5.2760552 0
5.2764953 0
5.2769354 0
5.2773755 0
5.2778156 0
5.2782557 0
5.2786957 0
5.2791358 0
5.2795759 0
5.280016 0
5.2804561 0
5.2808962 0
5.2813363 0
5.2817764 0
5.2822164 0
5.2826565 0
5.2830966 0
5.2835367 0
5.2839768 0
5.2844169 0
5.284857 0
5.2852971 0
5.2857371 0
5.2861772 0
5.2866173 0
5.2870574 0
5.2874975 0
5.2879376 0
5.2883777 0
5.2888178 0
5.2892579 0
5.2896979 0
5.290138 0
5.2905781 0
5.2910182 0
5.2914583 0
5.2918984 0
5.2923385 0
5.2927786 0
5.2932186 0
5.2936587 0
5.2940988 0
5.2945389 0
5.294979 0
5.2954191 0
5.2958592 0
5.2962993 0
5.2967393 0
5.2971794 0
5.2976195 0
5.2980596 0
5.2984997 0
5.2989398 0
5.2993799 0
5.29982 0
5.3002601 0
5.3007001 0
5.3011402 0
5.3015803 0
5.3020204 0
5.3024605 0
5.3029006 0
5.3033407 0
5.3037808 0
5.3042208 0
5.3046609 0
5.305101 0
5.3055411 0
5.3059812 0
5.3064213 0
5.3068614 0
5.3073015 0
5.3077415 0
5.3081816 0
5.3086217 0
5.3090618 0
5.3095019 0
5.309942 0
5.3103821 0
5.3108222 0
5.3112623 0
5.3117023 0
5.3121424 0
5.3125825 0
5.3130226 0
5.3134627 0
5.3139028 0
5.3143429 0
5.314783 0
5.315223 0
5.3156631 0
5.3161032 0
5.3165433 0
5.3169834 0
5.3174235 0
5.3178636 0
5.3183037 0
5.3187437 0
5.3191838 0
5.3196239 0
5.320064 0
5.3205041 0
5.3209442 0
5.3213843 0
5.3218244 0
5.3222645 0
5.3227045 0
5.3231446 0
5.3235847 0
5.3240248 0
5.3244649 0
5.324905 0
5.3253451 0
5.3257852 0
5.3262252 0
5.3266653 0
5.3271054 0
5.3275455 0
5.3279856 0
5.3284257 0
5.3288658 0
5.3293059 0
5.3297459 0
5.330186 0
5.3306261 0
5.3310662 0
5.3315063 0
5.3319464 0
5.3323865 0
5.3328266 0
5.3332667 0
5.3337067 0
5.3341468 0
5.3345869 0
5.335027 0
5.3354671 0
5.3359072 0
5.3363473 0
5.3367874 0
5.3372274 0
5.3376675 0
5.3381076 0
5.3385477 0
5.3389878 0
5.3394279 0
5.339868 0
5.3403081 0
5.3407481 0
5.3411882 0
5.3416283 0
5.3420684 0
5.3425085 0
5.3429486 0
5.3433887 0
5.3438288 0
5.3442689 0
5.3447089 0
5.345149 0
5.3455891 0
5.3460292 0
5.3464693 0
5.3469094 0
5.3473495 0
5.3477896 0
5.3482296 0
5.3486697 0
5.3491098 0
5.3495499 0
5.34999 0
5.3504301 0
5.3508702 0
5.3513103 0
5.3517504 0
5.3521904 0
5.3526305 0
5.3530706 0
5.3535107 0
5.3539508 0
5.3543909 0
5.354831 0
5.3552711 0
5.3557111 0
5.3561512 0
5.3565913 0
5.3570314 0
5.3574715 0
5.3579116 0
5.3583517 0
5.3587918 0
5.3592318 0
5.3596719 0
5.360112 0
5.3605521 0
5.3609922 0
5.3614323 0
5.3618724 0
5.3623125 0
5.3627526 0
5.3631926 0
5.3636327 0
5.3640728 0
5.3645129 0
5.364953 0
5.3653931 0
5.3658332 0
5.3662733 0
5.3667133 0
5.3671534 0
5.3675935 0
5.3680336 0
5.3684737 0
5.3689138 0
5.3693539 0
5.369794 0
5.370234 0
5.3706741 0
5.3711142 0
5.3715543 0
5.3719944 0
5.3724345 0
5.3728746 0
5.3733147 0
5.3737548 0
5.3741948 0
5.3746349 0
5.375075 0
5.3755151 0
5.3759552 0
5.3763953 0
5.3768354 0
5.3772755 0
5.3777155 0
5.3781556 0
5.3785957 0
5.3790358 0
5.3794759 0
5.379916 0
5.3803561 0
5.3807962 0
5.3812362 0
5.3816763 0
5.3821164 0
5.3825565 0
5.3829966 0
5.3834367 0
5.3838768 0
5.3843169 0
5.384757 0
5.385197 0
5.3856371 0
5.3860772 0
5.3865173 0
5.3869574 0
5.3873975 0
5.3878376 0
5.3882777 0
5.3887177 0
5.3891578 0
5.3895979 0
5.390038 0
5.3904781 0
5.3909182 0
5.3913583 0
5.3917984 0
5.3922384 0
5.3926785 0
5.3931186 0
5.3935587 0
5.3939988 0
5.3944389 0
5.394879 0
5.3953191 0
5.3957592 0
5.3961992 0
5.3966393 0
5.3970794 0
5.3975195 0
5.3979596 0
5.3983997 0
5.3988398 0
5.3992799 0
5.3997199 0
5.40016 0
5.4006001 0
5.4010402 0
5.4014803 0
5.4019204 0
5.4023605 0
5.4028006 0
5.4032406 0
5.4036807 0
5.4041208 0
5.4045609 0
5.405001 0
5.4054411 0
5.4058812 0
5.4063213 0
5.4067614 0
5.4072014 0
5.4076415 0
5.4080816 0
5.4085217 0
5.4089618 0
5.4094019 0
5.409842 0
5.4102821 0
5.4107221 0
5.4111622 0
5.4116023 0
5.4120424 0
5.4124825 0
5.4129226 0
5.4133627 0
5.4138028 0
5.4142428 0
5.4146829 0
5.415123 0
5.4155631 0
5.4160032 0
5.4164433 0
5.4168834 0
5.4173235 0
5.4177636 0
5.4182036 0
5.4186437 0
5.4190838 0
5.4195239 0
5.419964 0
5.4204041 0
5.4208442 0
5.4212843 0
5.4217243 0
5.4221644 0
5.4226045 0
5.4230446 0
5.4234847 0
5.4239248 0
5.4243649 0
5.424805 0
5.425245 0
5.4256851 0
5.4261252 0
5.4265653 0
5.4270054 0
5.4274455 0
5.4278856 0
5.4283257 0
5.4287658 0
5.4292058 0
5.4296459 0
5.430086 0
5.4305261 0
5.4309662 0
5.4314063 0
5.4318464 0
5.4322865 0
5.4327265 0
5.4331666 0
5.4336067 0
5.4340468 0
5.4344869 0
5.434927 0
5.4353671 0
5.4358072 0
5.4362472 0
5.4366873 0
5.4371274 0
5.4375675 0
5.4380076 0
5.4384477 0
5.4388878 0
5.4393279 0
5.439768 0
5.440208 0
5.4406481 0
5.4410882 0
5.4415283 0
5.4419684 0
5.4424085 0
5.4428486 0
5.4432887 0
5.4437287 0
5.4441688 0
5.4446089 0
5.445049 0
5.4454891 0
5.4459292 0
5.4463693 0
5.4468094 0
5.4472494 0
5.4476895 0
5.4481296 0
5.4485697 0
5.4490098 0
5.4494499 0
5.44989 0
5.4503301 0
5.4507702 0
5.4512102 0
5.4516503 8.8135789e-12
5.4520904 5.7142146e-11
5.4525305 1.4500561e-10
5.4529706 2.6943874e-10
5.4534107 4.2747632e-10
5.4538508 6.1615312e-10
5.4542909 8.3250391e-10
5.4547309 1.0735635e-09
5.455171 1.3363666e-09
5.4556111 1.6179481e-09
5.4560512 1.9153426e-09
5.4564913 2.225585e-09
5.4569314 2.5457101e-09
5.4573715 2.8727526e-09
5.4578116 3.2037473e-09
5.4582517 3.535729e-09
5.4586917 3.8657325e-09
5.4591318 4.1907925e-09
5.4595719 4.5079438e-09
5.460012 4.8142212e-09
5.4604521 5.1066594e-09
5.4608922 5.3911115e-09
5.4613323 5.8512906e-09
5.4617724 6.5486879e-09
5.4622124 7.4663112e-09
5.4626525 8.5871681e-09
5.4630926 9.8942664e-09
5.4635327 1.1370614e-08
5.4639728 1.2999218e-08
5.4644129 1.4763087e-08
5.464853 1.6645228e-08
5.4652931 1.8628648e-08
5.4657331 2.0696357e-08
5.4661732 2.2831361e-08
5.4666133 2.5016668e-08
5.4670534 2.7235286e-08
5.4674935 2.9470222e-08
5.4679336 3.1704485e-08
5.4683737 3.3921081e-08
5.4688138 3.6103019e-08
5.4692539 3.8233307e-08
5.4696939 4.0294951e-08
5.470134 4.2270961e-08
5.4705741 4.5221518e-08
5.4710142 5.0762863e-08
5.4714543 5.8739346e-08
5.4718944 6.8972009e-08
5.4723345 8.1281895e-08
5.4727746 9.5490044e-08
5.4732146 1.114175e-07
5.4736547 1.288853e-07
5.4740948 1.4771449e-07
5.4745349 1.6772611e-07
5.474975 1.887412e-07
5.4754151 2.1058081e-07
5.4758552 2.3306597e-07
5.4762953 2.5601773e-07
5.4767353 2.7925712e-07
5.4771754 3.026052e-07
5.4776155 3.25883e-07
5.4780556 3.4891156e-07
5.4784957 3.7151193e-07
5.4789358 3.9350514e-07
5.4793759 4.1471224e-07
5.479816 4.3781024e-07
5.4802561 4.7993863e-07
5.4806961 5.4278272e-07
5.4811362 6.2489717e-07
5.4815763 7.2483665e-07
5.4820164 8.4115582e-07
5.4824565 9.7240934e-07
5.4828966 1.1171519e-06
5.4833367 1.2739381e-06
5.4837768 1.4413227e-06
5.4842168 1.6178602e-06
5.4846569 1.8021055e-06
5.485097 1.992613e-06
5.4855371 2.1879376e-06
5.4859772 2.3866338e-06
5.4864173 2.5872564e-06
5.4868574 2.7883599e-06
5.4872975 2.9884991e-06
5.4877375 3.1862286e-06
5.4881776 3.380103e-06
5.4886177 3.5686771e-06
5.4890578 3.7514751e-06
5.4894979 4.0198177e-06
5.489938 4.4278318e-06
5.4903781 4.9663207e-06
5.4908182 5.6260879e-06
5.4912583 6.3979367e-06
5.4916983 7.2726705e-06
5.4921384 8.2410926e-06
5.4925785 9.2940065e-06
5.4930186 1.0422216e-05
5.4934587 1.1616523e-05
5.4938988 1.2867733e-05
5.4943389 1.4166647e-05
5.494779 1.5504071e-05
5.495219 1.6870807e-05
5.4956591 1.8257658e-05
5.4960992 1.9655427e-05
5.4965393 2.1054919e-05
5.4969794 2.2446937e-05
5.4974195 2.3822284e-05
5.4978596 2.5171763e-05
5.4982997 2.6486177e-05
5.4987397 2.7976653e-05
5.4991798 3.0189711e-05
5.4996199 3.3109265e-05
5.50006 3.6688976e-05
5.5005001 4.0882507e-05
5.5009402 4.564352e-05
5.5013803 5.0925675e-05
5.5018204 5.6682635e-05
5.5022605 6.2868062e-05
5.5027005 6.9435617e-05
5.5031406 7.6338961e-05
5.5035807 8.3531757e-05
5.5040208 9.0967666e-05
5.5044609 9.8600351e-05
5.504901 0.00010638347
5.5053411 0.00011427069
5.5057812 0.00012221567
5.5062212 0.00013017207
5.5066613 0.00013809356
5.5071014 0.00014593379
5.5075415 0.00015364642
5.5079816 0.00016139592
5.5084217 0.00017161162
5.5088618 0.00018485455
5.5093019 0.00020094281
5.5097419 0.00021969447
5.510182 0.00024092764
5.5106221 0.0002644604
5.5110622 0.00029011086
5.5115023 0.0003176971
5.5119424 0.00034703721
5.5123825 0.00037794929
5.5128226 0.00041025143
5.5132627 0.00044376172
5.5137027 0.00047829826
5.5141428 0.00051367913
5.5145829 0.00054972244
5.515023 0.00058624627
5.5154631 0.00062306871
5.5159032 0.00066000786
5.5163433 0.00069688181
5.5167834 0.00073350865
5.5172234 0.00076970648
5.5176635 0.0008105125
5.5181036 0.00086140126
5.5185437 0.00092183819
5.5189838 0.00099128337
5.5194239 0.0010691969
5.519864 0.0011550388
5.5203041 0.0012482693
5.5207441 0.0013483483
5.5211842 0.0014547361
5.5216243 0.0015668926
5.5220644 0.001684278
5.5225045 0.0018063523
5.5229446 0.0019325757
5.5233847 0.0020624082
5.5238248 0.0021953099
5.5242649 0.002330741
5.5247049 0.0024681614
5.525145 0.0026070313
5.5255851 0.0027468108
5.5260252 0.0028869599
5.5264653 0.0030269388
5.5269054 0.0031708626
5.5273455 0.0033379878
5.5277856 0.0035294841
5.5282256 0.0037442018
5.5286657 0.0039809909
5.5291058 0.0042387018
5.5295459 0.0045161845
5.529986 0.0048122892
5.5304261 0.0051258662
5.5308662 0.0054557656
5.5313063 0.0058008377
5.5317463 0.0061599325
5.5321864 0.0065319004
5.5326265 0.0069155914
5.5330666 0.0073098558
5.5335067 0.0077135437
5.5339468 0.0081255054
5.5343869 0.008544591
5.534827 0.0089696507
5.5352671 0.0093995346
5.5357071 0.0098330931
5.5361472 0.010270152
5.5365873 0.010739629
5.5370274 0.0112543
5.5374675 0.011812639
5.5379076 0.012413119
5.5383477 0.013054212
5.5387878 0.013734393
5.5392278 0.014452133
5.5396679 0.015205907
5.540108 0.015994186
5.5405481 0.016815445
5.5409882 0.017668156
5.5414283 0.018550792
5.5418684 0.019461826
5.5423085 0.020399732
5.5427485 0.021362982
5.5431886 0.02235005
5.5436287 0.023359409
5.5440688 0.024389531
5.5445089 0.02543889
5.544949 0.026505958
5.5453891 0.02758921
5.5458292 0.028701304
5.5462693 0.029867906
5.5467093 0.031089105
5.5471494 0.032364382
5.5475895 0.033693212
5.5480296 0.035075076
5.5484697 0.03650945
5.5489098 0.037995815
5.5493499 0.039533647
5.54979 0.041122425
5.55023 0.042761628
5.5506701 0.044450734
5.5511102 0.04618922
5.5515503 0.047976566
5.5519904 0.04981225
5.5524305 0.05169575
5.5528706 0.053626544
5.5533107 0.055604111
5.5537508 0.057627929
5.5541908 0.059697477
5.5546309 0.061812232
5.555071 0.063970246
5.5555111 0.066161241
5.5559512 0.068385182
5.5563913 0.070644396
5.5568314 0.072941205
5.5572715 0.075277935
5.5577115 0.07765691
5.5581516 0.080080454
5.5585917 0.082550893
5.5590318 0.08507055
5.5594719 0.087641751
5.559912 0.090266819
5.5603521 0.09294808
5.5607922 0.095687857
5.5612322 0.098488476
5.5616723 0.10135226
5.5621124 0.10428153
5.5625525 0.10727862
5.5629926 0.11034585
5.5634327 0.11348555
5.5638728 0.11670003
5.5643129 0.11999148
5.564753 0.12332394
5.565193 0.12666824
5.5656331 0.13002429
5.5660732 0.13339198
5.5665133 0.13677121
5.5669534 0.14016189
5.5673935 0.14356392
5.5678336 0.14697719
5.5682737 0.15040162
5.5687137 0.15383709
5.5691538 0.1572835
5.5695939 0.16074077
5.570034 0.16420879
5.5704741 0.16768746
5.5709142 0.17117668
5.5713543 0.17467635
5.5717944 0.17818637
5.5722344 0.18170665
5.5726745 0.18523708
5.5731146 0.18877757
5.5735547 0.19232801
5.5739948 0.19589072
5.5744349 0.1994721
5.574875 0.20307072
5.5753151 0.20668456
5.5757552 0.21031165
5.5761952 0.21394997
5.5766353 0.21759754
5.5770754 0.22125236
5.5775155 0.22491243
5.5779556 0.22857575
5.5783957 0.23224034
5.5788358 0.23590419
5.5792759 0.23956531
5.5797159 0.2432217
5.580156 0.24687137
5.5805961 0.25051232
5.5810362 0.25414255
5.5814763 0.25776007
5.5819164 0.26136289
5.5823565 0.264949
5.5827966 0.26851641
5.5832366 0.27206197
5.5836767 0.27556696
5.5841168 0.27902654
5.5845569 0.28244217
5.584997 0.28581534
5.5854371 0.28914752
5.5858772 0.29244019
5.5863173 0.29569483
5.5867574 0.2989129
5.5871974 0.30209589
5.5876375 0.30524527
5.5880776 0.30836252
5.5885177 0.31144911
5.5889578 0.31450652
5.5893979 0.31753623
5.589838 0.32053971
5.5902781 0.32351844
5.5907181 0.32647389
5.5911582 0.32940755
5.5915983 0.33232088
5.5920384 0.33521536
5.5924785 0.33809247
5.5929186 0.34093269
5.5933587 0.34370938
5.5937988 0.34642413
5.5942388 0.34907869
5.5946789 0.35167481
5.595119 0.35421422
5.5955591 0.35669867
5.5959992 0.35912991
5.5964393 0.36150969
5.5968794 0.36383974
5.5973195 0.36612182
5.5977596 0.36835766
5.5981996 0.37054902
5.5986397 0.37269763
5.5990798 0.37480526
5.5995199 0.37687363
5.59996 0.37890449
5.6004001 0.38089959
5.6008402 0.38286068
5.6012803 0.3847895
5.6017203 0.38668779
5.6021604 0.38855369
5.6026005 0.39037003
5.6030406 0.39213467
5.6034807 0.39384804
5.6039208 0.39551055
5.6043609 0.39712262
5.604801 0.39868465
5.605241 0.40019707
5.6056811 0.40166028
5.6061212 0.4030747
5.6065613 0.40444075
5.6070014 0.40575885
5.6074415 0.40702939
5.6078816 0.40825281
5.6083217 0.40942951
5.6087618 0.41055991
5.6092018 0.41164442
5.6096419 0.41268346
5.610082 0.41367744
5.6105221 0.41462678
5.6109622 0.41553189
5.6114023 0.41639318
5.6118424 0.4172103
5.6122825 0.41798228
5.6127225 0.41870826
5.6131626 0.41938738
5.6136027 0.42001878
5.6140428 0.4206016
5.6144829 0.42113497
5.614923 0.42161805
5.6153631 0.42204995
5.6158032 0.42242984
5.6162432 0.42275683
5.6166833 0.42303008
5.6171234 0.42324871
5.6175635 0.42341188
5.6180036 0.42351872
5.6184437 0.42356837
5.6188838 0.42355996
5.6193239 0.42349264
5.619764 0.42336554
5.620204 0.42317781
5.6206441 0.42292858
5.6210842 0.42262875
5.6215243 0.42230259
5.6219644 0.4219486
5.6224045 0.42156436
5.6228446 0.42114743
5.6232847 0.42069537
5.6237247 0.42020576
5.6241648 0.41967615
5.6246049 0.41910411
5.625045 0.41848721
5.6254851 0.417823
5.6259252 0.41710907
5.6263653 0.41634296
5.6268054 0.41552225
5.6272454 0.41464451
5.6276855 0.41370728
5.6281256 0.41270816
5.6285657 0.41164468
5.6290058 0.41051443
5.6294459 0.40931497
5.629886 0.40804386
5.6303261 0.40670422
5.6307662 0.40534554
5.6312062 0.40397945
5.6316463 0.40260519
5.6320864 0.40122197
5.6325265 0.39982904
5.6329666 0.39842563
5.6334067 0.39701097
5.6338468 0.39558429
5.6342869 0.39414483
5.6347269 0.39269182
5.635167 0.3912245
5.6356071 0.38974208
5.6360472 0.38824382
5.6364873 0.38672893
5.6369274 0.38519666
5.6373675 0.38364623
5.6378076 0.38207688
5.6382476 0.38048784
5.6386877 0.37887834
5.6391278 0.37724762
5.6395679 0.37559491
5.640008 0.37392574
5.6404481 0.37224654
5.6408882 0.37055857
5.6413283 0.36886305
5.6417684 0.36716122
5.6422084 0.36545433
5.6426485 0.36374361
5.6430886 0.3620303
5.6435287 0.36031563
5.6439688 0.35860085
5.6444089 0.35688718
5.644849 0.35517588
5.6452891 0.35346818
5.6457291 0.3517653
5.6461692 0.3500685
5.6466093 0.34837901
5.6470494 0.34669807
5.6474895 0.34502691
5.6479296 0.34336678
5.6483697 0.34171891
5.6488098 0.34008453
5.6492498 0.33846355
5.6496899 0.33685145
5.65013 0.33524709
5.6505701 0.33364973
5.6510102 0.33205859
5.6514503 0.33047293
5.6518904 0.32889199
5.6523305 0.32731501
5.6527706 0.32574123
5.6532106 0.32416991
5.6536507 0.32260027
5.6540908 0.32103158
5.6545309 0.31946307
5.654971 0.31789398
5.6554111 0.31632356
5.6558512 0.31475105
5.6562913 0.3131757
5.6567313 0.31159675
5.6571714 0.31001345
5.6576115 0.30842503
5.6580516 0.30683074
5.6584917 0.30522975
5.6589318 0.30361983
5.6593719 0.30200027
5.659812 0.30037114
5.6602521 0.29873247
5.6606921 0.29708432
5.6611322 0.29542674
5.6615723 0.29375977
5.6620124 0.29208346
5.6624525 0.29039786
5.6628926 0.28870301
5.6633327 0.28699897
5.6637728 0.28528578
5.6642128 0.2835635
5.6646529 0.28183216
5.665093 0.28009182
5.6655331 0.27834253
5.6659732 0.27658433
5.6664133 0.27481728
5.6668534 0.27304141
5.6672935 0.27125678
5.6677335 0.26946344
5.6681736 0.2676513
5.6686137 0.26580366
5.6690538 0.26391918
5.6694939 0.26199672
5.669934 0.26003516
5.6703741 0.25803336
5.6708142 0.25599017
5.6712543 0.25390447
5.6716943 0.25177511
5.6721344 0.24960097
5.6725745 0.2473809
5.6730146 0.24511377
5.6734547 0.24279844
5.6738948 0.24043378
5.6743349 0.23801866
5.674775 0.23555193
5.675215 0.23303246
5.6756551 0.23045911
5.6760952 0.22783076
5.6765353 0.22514625
5.6769754 0.22240446
5.6774155 0.21961116
5.6778556 0.21680776
5.6782957 0.21400144
5.6787357 0.21119236
5.6791758 0.20838067
5.6796159 0.20556652
5.680056 0.20275005
5.6804961 0.19993141
5.6809362 0.19711076
5.6813763 0.19428823
5.6818164 0.19146397
5.6822565 0.18863815
5.6826965 0.18581089
5.6831366 0.18298236
5.6835767 0.18015269
5.6840168 0.17732204
5.6844569 0.17449055
5.684897 0.17165838
5.6853371 0.16882567
5.6857772 0.16599257
5.6862172 0.16315922
5.6866573 0.16032575
5.6870974 0.15749016
5.6875375 0.15465131
5.6879776 0.15180959
5.6884177 0.14896533
5.6888578 0.1461189
5.6892979 0.14327067
5.6897379 0.14042097
5.690178 0.13757019
5.6906181 0.13471866
5.6910582 0.13186675
5.6914983 0.12901482
5.6919384 0.12616322
5.6923785 0.12331231
5.6928186 0.12046245
5.6932587 0.117614
5.6936987 0.11476731
5.6941388 0.11192275
5.6945789 0.10908067
5.695019 0.10624142
5.6954591 0.10340537
5.6958992 0.10057288
5.6963393 0.097762863
5.6967794 0.095022062
5.6972194 0.092350375
5.6976595 0.089745243
5.6980996 0.087204106
5.6985397 0.084724407
5.6989798 0.082303586
5.6994199 0.079939084
5.69986 0.077628343
5.7003001 0.075368802
5.7007401 0.073157903
5.7011802 0.070993088
5.7016203 0.068871797
5.7020604 0.066791471
5.7025005 0.064749552
5.7029406 0.06274348
5.7033807 0.060770696
5.7038208 0.058828642
5.7042609 0.056914757
5.7047009 0.055026485
5.705141 0.053161265
5.7055811 0.051317991
5.7060212 0.049511784
5.7064613 0.047747467
5.7069014 0.046025251
5.7073415 0.044345345
5.7077816 0.042707957
5.7082216 0.041113298
5.7086617 0.039561576
5.7091018 0.038053
5.7095419 0.036587781
5.709982 0.035166126
5.7104221 0.033788247
5.7108622 0.032454351
5.7113023 0.031164648
5.7117423 0.029919348
5.7121824 0.028718659
5.7126225 0.027562791
5.7130626 0.026451954
5.7135027 0.025386356
5.7139428 0.024366206
5.7143829 0.023391715
5.714823 0.022463091
5.7152631 0.021564674
5.7157031 0.020679707
5.7161432 0.019809473
5.7165833 0.018955266
5.7170234 0.018118379
5.7174635 0.017300106
5.7179036 0.016501742
5.7183437 0.01572458
5.7187838 0.014969914
5.7192238 0.01423904
5.7196639 0.013533249
5.720104 0.012853837
5.7205441 0.012202097
5.7209842 0.011579324
5.7214243 0.010986812
5.7218644 0.010425853
5.7223045 0.0098977435
5.7227445 0.0094037761
5.7231846 0.0089452451
5.7236247 0.0085234446
5.7240648 0.0081396684
5.7245049 0.0077883729
5.724945 0.0074418634
5.7253851 0.0070978856
5.7258252 0.0067574016
5.7262653 0.0064213734
5.7267053 0.006090763
5.7271454 0.0057665322
5.7275855 0.0054496432
5.7280256 0.0051410578
5.7284657 0.0048417382
5.7289058 0.0045526462
5.7293459 0.0042747439
5.729786 0.0040089932
5.730226 0.0037563561
5.7306661 0.0035177946
5.7311062 0.0032942708
5.7315463 0.0030867465
5.7319864 0.0028961838
5.7324265 0.0027235446
5.7328666 0.002569791
5.7333067 0.0024358849
5.7337467 0.0023222891
5.7341868 0.002214859
5.7346269 0.0021070824
5.735067 0.0019993928
5.7355071 0.0018922237
5.7359472 0.0017860087
5.7363873 0.0016811813
5.7368274 0.0015781752
5.7372675 0.0014774239
5.7377075 0.001379361
5.7381476 0.00128442
5.7385877 0.0011930344
5.7390278 0.0011056379
5.7394679 0.001022664
5.739908 0.00094454623
5.7403481 0.0008717182
5.7407882 0.00080461345
5.7412282 0.00074366555
5.7416683 0.00068930806
5.7421084 0.00064197454
5.7425485 0.00060209855
5.7429886 0.00057011365
5.7434287 0.00054335362
5.7438688 0.00051633678
5.7443089 0.00048907551
5.7447489 0.00046170912
5.745189 0.00043437691
5.7456291 0.00040721816
5.7460692 0.00038037219
5.7465093 0.0003539783
5.7469494 0.00032817577
5.7473895 0.00030310392
5.7478296 0.00027890204
5.7482697 0.00025570943
5.7487097 0.00023366539
5.7491498 0.00021290922
5.7495899 0.00019358022
5.75003 0.00017581769
5.7504701 0.00015976093
5.7509102 0.00014554923
5.7513503 0.00013332191
5.7517904 0.00012321825
5.7522304 0.00011537756
5.7526705 0.00010966963
5.7531106 0.00010421665
5.7535507 9.8658841e-05
5.7539908 9.3030062e-05
5.7544309 8.736419e-05
5.754871 8.1695095e-05
5.7553111 7.605665e-05
5.7557512 7.0482726e-05
5.7561912 6.5007195e-05
5.7566313 5.966393e-05
5.7570714 5.4486802e-05
5.7575115 4.9509683e-05
5.7579516 4.4766444e-05
5.7583917 4.0290958e-05
5.7588318 3.6117096e-05
5.7592719 3.2278731e-05
5.7597119 2.8809734e-05
5.760152 2.5743976e-05
5.7605921 2.3115331e-05
5.7610322 2.0957669e-05
5.7614723 1.9304863e-05
5.7619124 1.8189344e-05
5.7623525 1.7298832e-05
5.7627926 1.6381891e-05
5.7632326 1.5444945e-05
5.7636727 1.4494417e-05
5.7641128 1.3536728e-05
5.7645529 1.25783e-05
5.764993 1.1625558e-05
5.7654331 1.0684922e-05
5.7658732 9.7628158e-06
5.7663133 8.8656615e-06
5.7667534 7.9998815e-06
5.7671934 7.1718984e-06
5.7676335 6.3881347e-06
5.7680736 5.6550127e-06
5.7685137 4.978955e-06
5.7689538 4.3663841e-06
5.7693939 3.8237224e-06
5.769834 3.3573924e-06
5.7702741 2.9738166e-06
5.7707141 2.6794175e-06
5.7711542 2.4806175e-06
5.7715943 2.3575629e-06
5.7720344 2.2350643e-06
5.7724745 2.1088215e-06
5.7729146 1.9797884e-06
5.7733547 1.8489191e-06
5.7737948 1.7171676e-06
5.7742348 1.585488e-06
5.7746749 1.4548344e-06
5.775115 1.3261607e-06
5.7755551 1.200421e-06
5.7759952 1.0785695e-06
5.7764353 9.6156e-07
5.7768754 8.5034672e-07
5.7773155 7.4588366e-07
5.7777556 6.4912487e-07
5.7781956 5.6102439e-07
5.7786357 4.8253627e-07
5.7790758 4.1461457e-07
5.7795159 3.5821333e-07
5.779956 3.1428659e-07
5.7803961 2.8378842e-07
5.7808362 2.6693476e-07
5.7812763 2.5328321e-07
5.7817163 2.3924903e-07
5.7821564 2.249355e-07
5.7825965 2.1044589e-07
5.7830366 1.9588349e-07
5.7834767 1.8135158e-07
5.7839168 1.6695342e-07
5.7843569 1.5279229e-07
5.784797 1.3897147e-07
5.785237 1.2559425e-07
5.7856771 1.1276389e-07
5.7861172 1.0058367e-07
5.7865573 8.9156863e-08
5.7869974 7.8586756e-08
5.7874375 6.8976621e-08
5.7878776 6.0429735e-08
5.7883177 5.3049374e-08
5.7887578 4.6938815e-08
5.7891978 4.2201336e-08
5.7896379 3.8940212e-08
5.790078 3.7258721e-08
5.7905181 3.6962196e-08
5.7909582 3.7660232e-08
5.7913983 3.9292077e-08
5.7918384 4.1798666e-08
5.7922785 4.5120934e-08
5.7927185 4.9199816e-08
5.7931586 5.3976248e-08
5.7935987 5.9391164e-08
5.7940388 6.5385499e-08
5.7944789 7.190019e-08
5.794919 7.8876169e-08
5.7953591 8.6254374e-08
5.7957992 9.3975738e-08
5.7962392 1.019812e-07
5.7966793 1.1021169e-07
5.7971194 1.1860814e-07
5.7975595 1.271115e-07
5.7979996 1.3566269e-07
5.7984397 1.4420265e-07
5.7988798 1.5267231e-07
5.7993199 1.6101262e-07
5.79976 1.7063998e-07
5.8002 1.8869419e-07
5.8006401 2.1559507e-07
5.8010802 2.5071645e-07
5.8015203 2.9343217e-07
5.8019604 3.4311604e-07
5.8024005 3.991419e-07
5.8028406 4.6088359e-07
5.8032807 5.2771494e-07
5.8037207 5.9900977e-07
5.8041608 6.7414192e-07
5.8046009 7.5248522e-07
5.805041 8.3341349e-07
5.8054811 9.1630058e-07
5.8059212 1.0005203e-06
5.8063613 1.0854465e-06
5.8068014 1.170453e-06
5.8072414 1.2549136e-06
5.8076815 1.3382022e-06
5.8081216 1.4196926e-06
5.8085617 1.4987587e-06
5.8090018 1.5758116e-06
5.8094419 1.6977236e-06
5.809882 1.886832e-06
5.8103221 2.1386158e-06
5.8107622 2.4485537e-06
5.8112022 2.8121246e-06
5.8116423 3.2248074e-06
5.8120824 3.682081e-06
5.8125225 4.179424e-06
5.8129626 4.7123155e-06
5.8134027 5.2762342e-06
5.8138428 5.8666591e-06
5.8142829 6.4790689e-06
5.8147229 7.1089425e-06
5.815163 7.7517587e-06
5.8156031 8.4029964e-06
5.8160432 9.0581345e-06
5.8164833 9.7126518e-06
5.8169234 1.0362027e-05
5.8173635 1.1001739e-05
5.8178036 1.1627267e-05
5.8182436 1.223409e-05
5.8186837 1.2955252e-05
5.8191238 1.4072917e-05
5.8195639 1.5571716e-05
5.820004 1.7425873e-05
5.8204441 1.9609613e-05
5.8208842 2.2097158e-05
5.8213243 2.4862733e-05
5.8217644 2.7880561e-05
5.8222044 3.1124867e-05
5.8226445 3.4569874e-05
5.8230846 3.8189806e-05
5.8235247 4.1958887e-05
5.8239648 4.5851341e-05
5.8244049 4.9841391e-05
5.824845 5.3903262e-05
5.8252851 5.8011177e-05
5.8257251 6.2139361e-05
5.8261652 6.6262037e-05
5.8266053 7.0353428e-05
5.8270454 7.438776e-05
5.8274855 7.8339255e-05
5.8279256 8.2355438e-05
5.8283657 8.7957474e-05
5.8288058 9.541314e-05
5.8292458 0.00010460618
5.8296859 0.00011542035
5.830126 0.00012773939
5.8305661 0.00014144704
5.8310062 0.00015642706
5.8314463 0.00017256319
5.8318864 0.00018973918
5.8323265 0.00020783877
5.8327666 0.00022674571
5.8332066 0.00024634375
5.8336467 0.00026651664
5.8340868 0.00028714812
5.8345269 0.00030812194
5.834967 0.00032932184
5.8354071 0.00035063158
5.8358472 0.00037193489
5.8362873 0.00039311554
5.8367273 0.00041405725
5.8371674 0.00043464603
5.8376075 0.00045890355
5.8380476 0.0004902851
5.8384877 0.00052838414
5.8389278 0.00057279415
5.8393679 0.00062310859
5.839808 0.00067892091
5.840248 0.00073982458
5.8406881 0.00080541306
5.8411282 0.00087527982
5.8415683 0.00094901832
5.8420084 0.001026222
5.8424485 0.0011064844
5.8428886 0.0011893989
5.8433287 0.001274559
5.8437688 0.0013615581
5.8442088 0.0014499897
5.8446489 0.0015394474
5.845089 0.0016295245
5.8455291 0.0017198144
5.8459692 0.0018099108
5.8464093 0.001899407
5.8468494 0.0019926243
5.8472895 0.0021056258
5.8477295 0.0022388345
5.8481696 0.0023911844
5.8486097 0.0025616093
5.8490498 0.0027490433
5.8494899 0.0029524202
5.84993 0.003170674
5.8503701 0.0034027386
5.8508102 0.0036475479
5.8512503 0.0039040359
5.8516903 0.0041711365
5.8521304 0.0044477836
5.8525705 0.0047329111
5.8530106 0.0050254531
5.8534507 0.0053243433
5.8538908 0.0056285158
5.8543309 0.0059369045
5.854771 0.0062484433
5.855211 0.0065620661
5.8556511 0.0068767068
5.8560912 0.0071929755
5.8565313 0.0075434801
5.8569714 0.0079396951
5.8574115 0.0083796918
5.8578516 0.0088615419
5.8582917 0.0093833168
5.8587317 0.0099430882
5.8591718 0.010538928
5.8596119 0.011168906
5.860052 0.011831096
5.8604921 0.012523569
5.8609322 0.013244395
5.8613723 0.013991648
5.8618124 0.014763397
5.8622525 0.015557715
5.8626925 0.016372673
5.8631326 0.017206343
5.8635727 0.018056797
5.8640128 0.018922105
5.8644529 0.01980034
5.864893 0.020689573
5.8653331 0.021587875
5.8657732 0.022519296
5.8662132 0.023522368
5.8666533 0.024595817
5.8670934 0.025737905
5.8675335 0.026946896
5.8679736 0.028221052
5.8684137 0.029558635
5.8688538 0.030957908
5.8692939 0.032417133
5.8697339 0.033934574
5.870174 0.035508491
5.8706141 0.037137149
5.8710542 0.038818809
5.8714943 0.040551735
5.8719344 0.042334188
5.8723745 0.044164431
5.8728146 0.046040726
5.8732547 0.047961337
5.8736947 0.049924526
5.8741348 0.051928554
5.8745749 0.053971686
5.875015 0.056055149
5.8754551 0.058196379
5.8758952 0.060400096
5.8763353 0.062668207
5.8767754 0.065002616
5.8772154 0.067405228
5.8776555 0.069877948
5.8780956 0.072422682
5.8785357 0.075041333
5.8789758 0.077735808
5.8794159 0.08050801
5.879856 0.083359846
5.8802961 0.08629322
5.8807361 0.089310036
5.8811762 0.092412201
5.8816163 0.095601619
5.8820564 0.098880195
5.8824965 0.10224983
5.8829366 0.10571244
5.8833767 0.10926992
5.8838168 0.11292418
5.8842569 0.11667668
5.8846969 0.12049222
5.885137 0.12434713
5.8855771 0.12824084
5.8860172 0.13217276
5.8864573 0.13614233
5.8868974 0.14014896
5.8873375 0.14419208
5.8877776 0.1482711
5.8882176 0.15238544
5.8886577 0.15653454
5.8890978 0.1607178
5.8895379 0.16493466
5.889978 0.16918453
5.8904181 0.17346683
5.8908582 0.17778099
5.8912983 0.18212643
5.8917383 0.18650256
5.8921784 0.19090882
5.8926185 0.19534461
5.8930586 0.19980937
5.8934987 0.20430251
5.8939388 0.2088306
5.8943789 0.21340893
5.894819 0.21803337
5.8952591 0.22269885
5.8956991 0.22740029
5.8961392 0.23213259
5.8965793 0.23689069
5.8970194 0.24166949
5.8974595 0.24646391
5.8978996 0.25126888
5.8983397 0.25607931
5.8987798 0.26089012
5.8992198 0.26569623
5.8996599 0.27049255
5.9001 0.27527401
5.9005401 0.28003552
5.9009802 0.28477199
5.9014203 0.28947836
5.9018604 0.29414953
5.9023005 0.29878042
5.9027405 0.30336595
5.9031806 0.30790105
5.9036207 0.31238218
5.9040608 0.31680894
5.9045009 0.32118123
5.904941 0.325499
5.9053811 0.32976214
5.9058212 0.3339706
5.9062613 0.33812429
5.9067013 0.34222313
5.9071414 0.34626705
5.9075815 0.35025596
5.9080216 0.3541898
5.9084617 0.35806847
5.9089018 0.36189191
5.9093419 0.36566004
5.909782 0.36937277
5.910222 0.37303003
5.9106621 0.37663175
5.9111022 0.38017783
5.9115423 0.38366822
5.9119824 0.38710282
5.9124225 0.39048156
5.9128626 0.39378434
5.9133027 0.39698883
5.9137427 0.40009425
5.9141828 0.40309984
5.9146229 0.40600484
5.915063 0.40880847
5.9155031 0.41150998
5.9159432 0.4141086
5.9163833 0.41660356
5.9168234 0.4189941
5.9172635 0.42127946
5.9177035 0.42345888
5.9181436 0.42553158
5.9185837 0.4274968
5.9190238 0.42935378
5.9194639 0.43110175
5.919904 0.43273995
5.9203441 0.43426761
5.9207842 0.43568397
5.9212242 0.43698827
5.9216643 0.43817974
5.9221044 0.43927499
5.9225445 0.44034543
5.9229846 0.44139762
5.9234247 0.44243015
5.9238648 0.44344162
5.9243049 0.44443062
5.9247449 0.44539573
5.925185 0.44633556
5.9256251 0.44724868
5.9260652 0.44813369
5.9265053 0.44898919
5.9269454 0.44981375
5.9273855 0.45060598
5.9278256 0.45136447
5.9282657 0.4520878
5.9287057 0.45277456
5.9291458 0.45342335
5.9295859 0.45403276
5.930026 0.45460137
5.9304661 0.45512778
5.9309062 0.45561059
5.9313463 0.4560493
5.9317864 0.45646949
5.9322264 0.45688376
5.9326665 0.45729278
5.9331066 0.45769723
5.9335467 0.45809777
5.9339868 0.45849508
5.9344269 0.45888983
5.934867 0.4592827
5.9353071 0.45967436
5.9357471 0.46006548
5.9361872 0.46045673
5.9366273 0.46084879
5.9370674 0.46124234
5.9375075 0.46163803
5.9379476 0.46203655
5.9383877 0.46243857
5.9388278 0.46284476
5.9392679 0.4632558
5.9397079 0.46367236
5.940148 0.4640951
5.9405881 0.46452471
5.9410282 0.4649631
5.9414683 0.46541227
5.9419084 0.46587126
5.9423485 0.46633903
5.9427886 0.46681457
5.9432286 0.46729686
5.9436687 0.46778486
5.9441088 0.46827756
5.9445489 0.46877393
5.944989 0.46927296
5.9454291 0.4697736
5.9458692 0.47027485
5.9463093 0.47077568
5.9467493 0.47127506
5.9471894 0.47177198
5.9476295 0.4722654
5.9480696 0.4727543
5.9485097 0.47323767
5.9489498 0.47371448
5.9493899 0.4741837
5.94983 0.47464431
5.9502701 0.47509054
5.9507101 0.47548737
5.9511502 0.475828
5.9515903 0.47611251
5.9520304 0.47634099
5.9524705 0.47651353
5.9529106 0.4766302
5.9533507 0.47669109
5.9537908 0.47669628
5.9542308 0.47664586
5.9546709 0.47653992
5.955111 0.47637854
5.9555511 0.4761618
5.9559912 0.47588979
5.9564313 0.47556259
5.9568714 0.47518029
5.9573115 0.47474297
5.9577516 0.47425071
5.9581916 0.47370361
5.9586317 0.47310174
5.9590718 0.47244519
5.9595119 0.47173387
5.959952 0.47093309
5.9603921 0.47002003
5.9608322 0.4689993
5.9612723 0.46787554
5.9617123 0.46665335
5.9621524 0.46533737
5.9625925 0.46393223
5.9630326 0.46244254
5.9634727 0.46087292
5.9639128 0.45922801
5.9643529 0.45751242
5.964793 0.45573077
5.965233 0.4538877
5.9656731 0.45198782
5.9661132 0.45003576
5.9665533 0.44803614
5.9669934 0.44599359
5.9674335 0.44391272
5.9678736 0.44179817
5.9683137 0.43965455
5.9687538 0.43748649
5.9691938 0.43527901
5.9696339 0.4329805
5.970074 0.43059583
5.9705141 0.42813381
5.9709542 0.42560325
5.9713943 0.42301294
5.9718344 0.4203717
5.9722745 0.41768833
5.9727145 0.41497164
5.9731546 0.41223042
5.9735947 0.40947349
5.9740348 0.40670965
5.9744749 0.40394771
5.974915 0.40119646
5.9753551 0.39846472
5.9757952 0.3957613
5.9762352 0.39309498
5.9766753 0.39047459
5.9771154 0.38790892
5.9775555 0.38540678
5.9779956 0.38297698
5.9784357 0.38062817
5.9788758 0.37836421
5.9793159 0.37618436
5.979756 0.37408783
5.980196 0.37207385
5.9806361 0.37014163
5.9810762 0.36829039
5.9815163 0.36651935
5.9819564 0.36482773
5.9823965 0.36321474
5.9828366 0.3616796
5.9832767 0.36022154
5.9837167 0.35883977
5.9841568 0.3575335
5.9845969 0.35630196
5.985037 0.35514437
5.9854771 0.35405994
5.9859172 0.35304789
5.9863573 0.35210745
5.9867974 0.35123782
5.9872374 0.35043823
5.9876775 0.34970789
5.9881176 0.34910886
5.9885577 0.34872311
5.9889978 0.3485517
5.9894379 0.34859531
5.989878 0.34885463
5.9903181 0.34933036
5.9907582 0.35002318
5.9911982 0.35093378
5.9916383 0.35206286
5.9920784 0.3534111
5.9925185 0.3549792
5.9929586 0.35676784
5.9933987 0.35877772
5.9938388 0.36100953
5.9942789 0.36346396
5.9947189 0.3661417
5.995159 0.36904344
5.9955991 0.37216986
5.9960392 0.37552167
5.9964793 0.37909955
5.9969194 0.38290419
5.9973595 0.3869166
5.9977996 0.39103935
5.9982396 0.39525736
5.9986797 0.39956849
5.9991198 0.40397065
5.9995599 0.40846171
6 0.41303956
