# Supplementary material for: Structural motifs of gold cluster anions with 17 to 69 atoms
Source: Nat Commun. 2026 Apr 10;17:5099. doi: 10.1038/s41467-026-71649-9 (PMC13246909; doi:10.1038/s41467-026-71649-9)
Supplement: Supplementary file 5 — Source Data [file 41467_2026_71649_MOESM5_ESM.zip › Figure2/55_exp.dat]

3.8 0
3.8004401 0
3.8008802 0
3.8013203 0
3.8017604 0
3.8022004 0
3.8026405 0
3.8030806 0
3.8035207 0
3.8039608 0
3.8044009 0
3.804841 0
3.8052811 0
3.8057211 0
3.8061612 0
3.8066013 0
3.8070414 0
3.8074815 0
3.8079216 0
3.8083617 0
3.8088018 0
3.8092418 0
3.8096819 0
3.810122 0
3.8105621 0
3.8110022 0
3.8114423 0
3.8118824 0
3.8123225 0
3.8127626 0
3.8132026 0
3.8136427 0
3.8140828 0
3.8145229 0
3.814963 0
3.8154031 0
3.8158432 0
3.8162833 0
3.8167233 0
3.8171634 0
3.8176035 0
3.8180436 0
3.8184837 0
3.8189238 0
3.8193639 0
3.819804 0
3.820244 0
3.8206841 0
3.8211242 0
3.8215643 0
3.8220044 0
3.8224445 0
3.8228846 0
3.8233247 0
3.8237648 0
3.8242048 0
3.8246449 0
3.825085 0
3.8255251 0
3.8259652 0
3.8264053 0
3.8268454 0
3.8272855 0
3.8277255 0
3.8281656 0
3.8286057 0
3.8290458 0
3.8294859 0
3.829926 0
3.8303661 0
3.8308062 0
3.8312462 0
3.8316863 0
3.8321264 0
3.8325665 0
3.8330066 0
3.8334467 0
3.8338868 0
3.8343269 0
3.834767 0
3.835207 0
3.8356471 0
3.8360872 0
3.8365273 0
3.8369674 0
3.8374075 0
3.8378476 0
3.8382877 0
3.8387277 0
3.8391678 0
3.8396079 0
3.840048 0
3.8404881 0
3.8409282 0
3.8413683 0
3.8418084 0
3.8422484 0
3.8426885 0
3.8431286 0
3.8435687 0
3.8440088 0
3.8444489 0
3.844889 0
3.8453291 0
3.8457692 0
3.8462092 0
3.8466493 0
3.8470894 0
3.8475295 0
3.8479696 0
3.8484097 0
3.8488498 0
3.8492899 0
3.8497299 0
3.85017 0
3.8506101 0
3.8510502 0
3.8514903 0
3.8519304 0
3.8523705 0
3.8528106 0
3.8532507 0
3.8536907 0
3.8541308 0
3.8545709 0
3.855011 0
3.8554511 0
3.8558912 0
3.8563313 0
3.8567714 0
3.8572114 0
3.8576515 0
3.8580916 0
3.8585317 0
3.8589718 0
3.8594119 0
3.859852 0
3.8602921 0
3.8607321 0
3.8611722 0
3.8616123 0
3.8620524 0
3.8624925 0
3.8629326 0
3.8633727 0
3.8638128 0
3.8642529 0
3.8646929 0
3.865133 0
3.8655731 0
3.8660132 0
3.8664533 0
3.8668934 0
3.8673335 0
3.8677736 0
3.8682136 0
3.8686537 0
3.8690938 0
3.8695339 0
3.869974 0
3.8704141 0
3.8708542 0
3.8712943 0
3.8717343 0
3.8721744 0
3.8726145 0
3.8730546 0
3.8734947 0
3.8739348 0
3.8743749 0
3.874815 0
3.8752551 0
3.8756951 0
3.8761352 0
3.8765753 0
3.8770154 0
3.8774555 0
3.8778956 0
3.8783357 0
3.8787758 0
3.8792158 0
3.8796559 0
3.880096 0
3.8805361 0
3.8809762 0
3.8814163 0
3.8818564 0
3.8822965 0
3.8827365 0
3.8831766 0
3.8836167 0
3.8840568 0
3.8844969 0
3.884937 0
3.8853771 0
3.8858172 0
3.8862573 0
3.8866973 0
3.8871374 0
3.8875775 0
3.8880176 0
3.8884577 0
3.8888978 0
3.8893379 0
3.889778 0
3.890218 0
3.8906581 0
3.8910982 0
3.8915383 0
3.8919784 0
3.8924185 0
3.8928586 0
3.8932987 0
3.8937387 0
3.8941788 0
3.8946189 0
3.895059 0
3.8954991 0
3.8959392 0
3.8963793 0
3.8968194 0
3.8972595 0
3.8976995 0
3.8981396 0
3.8985797 0
3.8990198 0
3.8994599 0
3.8999 0
3.9003401 0
3.9007802 0
3.9012202 0
3.9016603 0
3.9021004 0
3.9025405 0
3.9029806 0
3.9034207 0
3.9038608 0
3.9043009 0
3.9047409 0
3.905181 0
3.9056211 0
3.9060612 0
3.9065013 0
3.9069414 0
3.9073815 0
3.9078216 0
3.9082617 0
3.9087017 0
3.9091418 0
3.9095819 0
3.910022 0
3.9104621 0
3.9109022 0
3.9113423 0
3.9117824 0
3.9122224 0
3.9126625 0
3.9131026 0
3.9135427 0
3.9139828 0
3.9144229 0
3.914863 0
3.9153031 0
3.9157431 0
3.9161832 0
3.9166233 0
3.9170634 0
3.9175035 0
3.9179436 0
3.9183837 0
3.9188238 0
3.9192639 0
3.9197039 0
3.920144 0
3.9205841 0
3.9210242 0
3.9214643 0
3.9219044 0
3.9223445 0
3.9227846 0
3.9232246 0
3.9236647 0
3.9241048 0
3.9245449 0
3.924985 0
3.9254251 0
3.9258652 0
3.9263053 0
3.9267453 0
3.9271854 0
3.9276255 0
3.9280656 0
3.9285057 0
3.9289458 0
3.9293859 0
3.929826 0
3.9302661 0
3.9307061 0
3.9311462 0
3.9315863 0
3.9320264 0
3.9324665 0
3.9329066 0
3.9333467 0
3.9337868 0
3.9342268 0
3.9346669 0
3.935107 0
3.9355471 0
3.9359872 0
3.9364273 0
3.9368674 0
3.9373075 0
3.9377475 0
3.9381876 0
3.9386277 0
3.9390678 0
3.9395079 0
3.939948 0
3.9403881 0
3.9408282 0
3.9412683 0
3.9417083 0
3.9421484 0
3.9425885 0
3.9430286 0
3.9434687 0
3.9439088 0
3.9443489 0
3.944789 0
3.945229 1.366943e-06
3.9456691 1.1140807e-05
3.9461092 2.9170598e-05
3.9465493 5.4092553e-05
3.9469894 8.4542911e-05
3.9474295 0.00011915791
3.9478696 0.00015657378
3.9483097 0.00019542678
3.9487497 0.00023435312
3.9491898 0.00027198906
3.9496299 0.00030697082
3.95007 0.00033800093
3.9505101 0.00036734013
3.9509502 0.00039667934
3.9513903 0.00042601854
3.9518304 0.00045535774
3.9522705 0.00048469694
3.9527105 0.00051403614
3.9531506 0.00054337534
3.9535907 0.00057271454
3.9540308 0.00060205374
3.9544709 0.00063139295
3.954911 0.00066073215
3.9553511 0.00069007135
3.9557912 0.00071941055
3.9562312 0.00074874975
3.9566713 0.00077808895
3.9571114 0.00080742815
3.9575515 0.00083676735
3.9579916 0.00086610655
3.9584317 0.00089544576
3.9588718 0.00092478496
3.9593119 0.00095412416
3.959752 0.00098346336
3.960192 0.0010096819
3.9606321 0.0010102054
3.9610722 0.00098499359
3.9615123 0.00093950147
3.9619524 0.00087918412
3.9623925 0.00080949659
3.9628326 0.00073589392
3.9632727 0.00066383117
3.9637127 0.00059876338
3.9641528 0.0005461456
3.9645929 0.00051143288
3.965033 0.0005
3.9654731 0.0005
3.9659132 0.0005
3.9663533 0.0005
3.9667934 0.0005
3.9672334 0.0005
3.9676735 0.0005
3.9681136 0.0005
3.9685537 0.0005
3.9689938 0.0005
3.9694339 0.0005
3.969874 0.0005
3.9703141 0.0005
3.9707542 0.0005
3.9711942 0.0005
3.9716343 0.0005
3.9720744 0.0005
3.9725145 0.0005
3.9729546 0.0005
3.9733947 0.0005
3.9738348 0.0005
3.9742749 0.0005
3.9747149 0.0005
3.975155 0.00049858773
3.9755951 0.00048043617
3.9760352 0.00044457585
3.9764753 0.00039509805
3.9769154 0.00033609407
3.9773555 0.00027165518
3.9777956 0.00020587268
3.9782356 0.00014283785
3.9786757 8.6641977e-05
3.9791158 4.1376347e-05
3.9795559 1.1132245e-05
3.979996 9.5987181e-10
3.9804361 0
3.9808762 0
3.9813163 0
3.9817564 0
3.9821964 0
3.9826365 0
3.9830766 0
3.9835167 0
3.9839568 0
3.9843969 0
3.984837 0
3.9852771 0
3.9857171 0
3.9861572 0
3.9865973 0
3.9870374 0
3.9874775 0
3.9879176 0
3.9883577 0
3.9887978 0
3.9892378 0
3.9896779 0
3.990118 0
3.9905581 0
3.9909982 0
3.9914383 0
3.9918784 0
3.9923185 0
3.9927586 0
3.9931986 0
3.9936387 0
3.9940788 0
3.9945189 0
3.994959 0
3.9953991 0
3.9958392 0
3.9962793 0
3.9967193 0
3.9971594 0
3.9975995 0
3.9980396 0
3.9984797 0
3.9989198 0
3.9993599 0
3.9998 0
4.00024 0
4.0006801 0
4.0011202 0
4.0015603 0
4.0020004 0
4.0024405 0
4.0028806 0
4.0033207 0
4.0037608 0
4.0042008 0
4.0046409 0
4.005081 0
4.0055211 0
4.0059612 0
4.0064013 0
4.0068414 0
4.0072815 0
4.0077215 0
4.0081616 0
4.0086017 0
4.0090418 0
4.0094819 0
4.009922 0
4.0103621 1.1324015e-05
4.0108022 5.274993e-05
4.0112422 0.00011971616
4.0116823 0.00020710861
4.0121224 0.00030981316
4.0125625 0.00042271571
4.0130026 0.00054070214
4.0134427 0.00065865835
4.0138828 0.00077147024
4.0143229 0.00087402369
4.014763 0.0009612046
4.015203 0.0010304394
4.0156431 0.0010959373
4.0160832 0.0011599405
4.0165233 0.0012214262
4.0169634 0.0012793715
4.0174035 0.0013327536
4.0178436 0.0013805498
4.0182837 0.0014217371
4.0187237 0.0014552928
4.0191638 0.001480194
4.0196039 0.0014954179
4.020044 0.0014998845
4.0204841 0.0014868466
4.0209242 0.0014550678
4.0213643 0.0014086395
4.0218044 0.0013516528
4.0222444 0.0012881992
4.0226845 0.0012223697
4.0231246 0.0011582559
4.0235647 0.0010999488
4.0240048 0.0010515399
4.0244449 0.0010171204
4.024885 0.0010007816
4.0253251 0.001
4.0257652 0.001
4.0262052 0.001
4.0266453 0.001
4.0270854 0.001
4.0275255 0.001
4.0279656 0.001
4.0284057 0.001
4.0288458 0.001
4.0292859 0.001
4.0297259 0.001
4.030166 0.001
4.0306061 0.001
4.0310462 0.001
4.0314863 0.001
4.0319264 0.001
4.0323665 0.001
4.0328066 0.001
4.0332466 0.001
4.0336867 0.001
4.0341268 0.001
4.0345669 0.001
4.035007 0.001
4.0354471 0.001
4.0358872 0.001
4.0363273 0.001
4.0367674 0.001
4.0372074 0.001
4.0376475 0.001
4.0380876 0.001
4.0385277 0.001
4.0389678 0.001
4.0394079 0.001
4.039848 0.001
4.0402881 0.001
4.0407281 0.001
4.0411682 0.001
4.0416083 0.001
4.0420484 0.001
4.0424885 0.001
4.0429286 0.001
4.0433687 0.001
4.0438088 0.001
4.0442488 0.001
4.0446889 0.001
4.045129 0.001
4.0455691 0.001
4.0460092 0.001
4.0464493 0.001
4.0468894 0.001
4.0473295 0.001
4.0477696 0.001
4.0482096 0.001
4.0486497 0.001
4.0490898 0.001
4.0495299 0.001
4.04997 0.001
4.0504101 0.001
4.0508502 0.001
4.0512903 0.001
4.0517303 0.001
4.0521704 0.001
4.0526105 0.001
4.0530506 0.001
4.0534907 0.001
4.0539308 0.001
4.0543709 0.001
4.054811 0.001
4.0552511 0.0010024578
4.0556911 0.0010177863
4.0561312 0.0010453965
4.0565713 0.0010832427
4.0570114 0.0011292791
4.0574515 0.0011814603
4.0578916 0.0012377405
4.0583317 0.001296074
4.0587718 0.0013544154
4.0592118 0.0014107188
4.0596519 0.0014629387
4.060092 0.0015093681
4.0605321 0.0015582708
4.0609722 0.0016124472
4.0614123 0.0016698517
4.0618524 0.0017284386
4.0622925 0.0017861623
4.0627325 0.0018409772
4.0631726 0.0018908376
4.0636127 0.0019336979
4.0640528 0.0019675124
4.0644929 0.0019902355
4.064933 0.0019998216
4.0653731 0.002
4.0658132 0.002
4.0662533 0.002
4.0666933 0.002
4.0671334 0.002
4.0675735 0.002
4.0680136 0.002
4.0684537 0.002
4.0688938 0.002
4.0693339 0.002
4.069774 0.002
4.070214 0.002
4.0706541 0.002
4.0710942 0.002
4.0715343 0.002
4.0719744 0.002
4.0724145 0.002
4.0728546 0.002
4.0732947 0.002
4.0737347 0.002
4.0741748 0.002
4.0746149 0.002
4.075055 0.0019998931
4.0754951 0.0019918239
4.0759352 0.0019725391
4.0763753 0.0019443116
4.0768154 0.0019094145
4.0772555 0.0018701206
4.0776955 0.0018287029
4.0781356 0.0017874343
4.0785757 0.0017485878
4.0790158 0.0017144362
4.0794559 0.0016872526
4.079896 0.0016693099
4.0803361 0.0016603248
4.0807762 0.0016551119
4.0812162 0.0016528471
4.0816563 0.0016529242
4.0820964 0.0016547371
4.0825365 0.0016576797
4.0829766 0.0016611459
4.0834167 0.0016645296
4.0838568 0.0016672246
4.0842969 0.0016686249
4.0847369 0.0016681242
4.085177 0.0016646833
4.0856171 0.0016544949
4.0860572 0.0016381873
4.0864973 0.0016174843
4.0869374 0.0015941094
4.0873775 0.0015697863
4.0878176 0.0015462386
4.0882577 0.00152519
4.0886977 0.0015083641
4.0891378 0.0014974847
4.0895779 0.0014942752
4.090018 0.0015004792
4.0904581 0.0015292812
4.0908982 0.0015870895
4.0913383 0.0016682785
4.0917784 0.0017672228
4.0922184 0.0018782968
4.0926585 0.0019958751
4.0930986 0.002114332
4.0935387 0.0022280421
4.0939788 0.0023313799
4.0944189 0.0024187198
4.094859 0.0024844364
4.0952991 0.002529906
4.0957391 0.0025739148
4.0961792 0.0026179236
4.0966193 0.0026619324
4.0970594 0.0027059412
4.0974995 0.00274995
4.0979396 0.0027939588
4.0983797 0.0028379676
4.0988198 0.0028819764
4.0992599 0.0029259852
4.0996999 0.002969994
4.10014 0.0030140028
4.1005801 0.0030580116
4.1010202 0.0031020204
4.1014603 0.0031460292
4.1019004 0.003190038
4.1023405 0.0032340468
4.1027806 0.0032780556
4.1032206 0.0033220644
4.1036607 0.0033660732
4.1041008 0.003410082
4.1045409 0.0034540908
4.104981 0.0034980996
4.1054211 0.0035421084
4.1058612 0.0035861172
4.1063013 0.003630126
4.1067413 0.0036741348
4.1071814 0.0037181436
4.1076215 0.0037621524
4.1080616 0.0038061612
4.1085017 0.00385017
4.1089418 0.0038941788
4.1093819 0.0039381876
4.109822 0.0039821964
4.1102621 0.0040162284
4.1107021 0.0040024947
4.1111422 0.0039453445
4.1115823 0.0038539832
4.1120224 0.0037376162
4.1124625 0.003605449
4.1129026 0.003466687
4.1133427 0.0033305354
4.1137828 0.0032061998
4.1142228 0.0031028854
4.1146629 0.0030297978
4.115103 0.0029951674
4.1155431 0.0029816936
4.1159832 0.0029798404
4.1164233 0.0029896079
4.1168634 0.0030109961
4.1173035 0.0030440049
4.1177435 0.0030886344
4.1181836 0.0031448844
4.1186237 0.0032127552
4.1190638 0.0032922466
4.1195039 0.0033833586
4.119944 0.0034860913
4.1203841 0.0036094328
4.1208242 0.0037638595
4.1212643 0.0039428302
4.1217043 0.0041395942
4.1221444 0.0043474011
4.1225845 0.0045595
4.1230246 0.0047691405
4.1234647 0.0049695718
4.1239048 0.0051540434
4.1243449 0.0053158047
4.124785 0.005448105
4.125225 0.0055485846
4.1256651 0.0056380129
4.1261052 0.0057195413
4.1265453 0.0057925562
4.1269854 0.0058564437
4.1274255 0.0059105902
4.1278656 0.0059543821
4.1283057 0.0059872056
4.1287457 0.0060084471
4.1291858 0.0060174928
4.1296259 0.006013729
4.130066 0.0059966988
4.1305061 0.0059744357
4.1309462 0.0059509963
4.1313863 0.0059253579
4.1318264 0.0058964977
4.1322665 0.0058633927
4.1327065 0.0058250201
4.1331466 0.0057803572
4.1335867 0.0057283812
4.1340268 0.0056680691
4.1344669 0.0055983983
4.134907 0.0055183458
4.1353471 0.0054305861
4.1357872 0.0053425685
4.1362272 0.0052545509
4.1366673 0.0051665333
4.1371074 0.0050785157
4.1375475 0.0049904981
4.1379876 0.0049024805
4.1384277 0.0048144629
4.1388678 0.0047264453
4.1393079 0.0046384277
4.1397479 0.0045504101
4.140188 0.0044617119
4.1406281 0.0043674753
4.1410682 0.0042684113
4.1415083 0.0041665656
4.1419484 0.0040639837
4.1423885 0.0039627113
4.1428286 0.0038647942
4.1432687 0.0037722778
4.1437087 0.0036872078
4.1441488 0.00361163
4.1445889 0.0035475899
4.145029 0.0034970994
4.1454691 0.0034530906
4.1459092 0.0034090818
4.1463493 0.003365073
4.1467894 0.0033210642
4.1472294 0.0032770554
4.1476695 0.0032330466
4.1481096 0.0031890378
4.1485497 0.003145029
4.1489898 0.0031010202
4.1494299 0.0030570114
4.14987 0.0030130026
4.1503101 0.0029689938
4.1507502 0.002924985
4.1511902 0.0028809762
4.1516303 0.0028369674
4.1520704 0.0027929586
4.1525105 0.0027489498
4.1529506 0.002704941
4.1533907 0.0026609322
4.1538308 0.0026169234
4.1542709 0.0025729146
4.1547109 0.0025289058
4.155151 0.002484897
4.1555911 0.0024408882
4.1560312 0.0023968794
4.1564713 0.0023528706
4.1569114 0.0023088618
4.1573515 0.002264853
4.1577916 0.0022208442
4.1582316 0.0021768354
4.1586717 0.0021328266
4.1591118 0.0020888178
4.1595519 0.002044809
4.159992 0.0020008002
4.1604321 0.0019756687
4.1608722 0.0019866837
4.1613123 0.0020292494
4.1617524 0.0020987628
4.1621924 0.0021906215
4.1626325 0.0023002226
4.1630726 0.0024229635
4.1635127 0.0025542414
4.1639528 0.0026894538
4.1643929 0.0028239978
4.164833 0.0029532708
4.1652731 0.0030761677
4.1657131 0.0032030174
4.1661532 0.0033340201
4.1665933 0.0034681528
4.1670334 0.0036043928
4.1674735 0.0037417171
4.1679136 0.0038791031
4.1683537 0.0040155279
4.1687938 0.0041499686
4.1692338 0.0042814024
4.1696739 0.0044088066
4.170114 0.004531733
4.1705541 0.0046600604
4.1709942 0.0047942133
4.1714343 0.004929589
4.1718744 0.0050615847
4.1723145 0.0051855977
4.1727546 0.0052970254
4.1731946 0.005391265
4.1736347 0.0054637139
4.1740748 0.0055097693
4.1745149 0.0055248286
4.174955 0.005504289
4.1753951 0.0054604921
4.1758352 0.0054164833
4.1762753 0.0053724745
4.1767153 0.0053284657
4.1771554 0.0052844569
4.1775955 0.0052404481
4.1780356 0.0051964393
4.1784757 0.0051524305
4.1789158 0.0051084217
4.1793559 0.0050644129
4.179796 0.0050204041
4.180236 0.0049763953
4.1806761 0.0049323865
4.1811162 0.0048883777
4.1815563 0.0048443689
4.1819964 0.0048003601
4.1824365 0.0047563513
4.1828766 0.0047123425
4.1833167 0.0046683337
4.1837568 0.0046243249
4.1841968 0.0045803161
4.1846369 0.0045363073
4.185077 0.0044931234
4.1855171 0.0044840658
4.1859572 0.0045220271
4.1863973 0.0046008702
4.1868374 0.0047144583
4.1872775 0.0048566544
4.1877175 0.0050213215
4.1881576 0.0052023228
4.1885977 0.0053935214
4.1890378 0.0055887802
4.1894779 0.0057819624
4.189918 0.005966931
4.1903581 0.0061432286
4.1907982 0.0063192639
4.1912382 0.0064952991
4.1916783 0.0066713343
4.1921184 0.0068473695
4.1925585 0.0070234047
4.1929986 0.0071994399
4.1934387 0.0073754751
4.1938788 0.0075515103
4.1943189 0.0077275455
4.194759 0.0079035807
4.195199 0.0080796159
4.1956391 0.0082556511
4.1960792 0.0084316863
4.1965193 0.0086077215
4.1969594 0.0087837568
4.1973995 0.008959792
4.1978396 0.0091358272
4.1982797 0.0093118624
4.1987197 0.0094878976
4.1991598 0.0096639328
4.1995999 0.009839968
4.20004 0.010015854
4.2004801 0.010171706
4.2009202 0.010297356
4.2013603 0.010398258
4.2018004 0.010479868
4.2022404 0.010547642
4.2026805 0.010607033
4.2031206 0.010663497
4.2035607 0.01072249
4.2040008 0.010789466
4.2044409 0.01086988
4.204881 0.010969187
4.2053211 0.011084419
4.2057612 0.011197601
4.2062012 0.011310336
4.2066413 0.01142535
4.2070814 0.011545373
4.2075215 0.01167313
4.2079616 0.011811351
4.2084017 0.011962761
4.2088418 0.01213009
4.2092819 0.012316063
4.2097219 0.01252341
4.210162 0.012753084
4.2106021 0.012987798
4.2110422 0.013222511
4.2114823 0.013457225
4.2119224 0.013691938
4.2123625 0.013926652
4.2128026 0.014161366
4.2132426 0.014396079
4.2136827 0.014630793
4.2141228 0.014865506
4.2145629 0.01510022
4.215003 0.015334934
4.2154431 0.015569647
4.2158832 0.015804361
4.2163233 0.016039074
4.2167634 0.016273788
4.2172034 0.016508502
4.2176435 0.016743215
4.2180836 0.016977929
4.2185237 0.017212643
4.2189638 0.017447356
4.2194039 0.01768207
4.219844 0.017916783
4.2202841 0.018156183
4.2207241 0.018415781
4.2211642 0.018695072
4.2216043 0.018992095
4.2220444 0.01930489
4.2224845 0.019631496
4.2229246 0.019969954
4.2233647 0.020318302
4.2238048 0.02067458
4.2242448 0.021036829
4.2246849 0.021403087
4.225125 0.021777494
4.2255651 0.022257872
4.2260052 0.022859229
4.2264453 0.023555799
4.2268854 0.024321819
4.2273255 0.025131524
4.2277656 0.02595915
4.2282056 0.026778932
4.2286457 0.027565107
4.2290858 0.028291911
4.2295259 0.028933578
4.229966 0.029464345
4.2304061 0.029846906
4.2308462 0.030074709
4.2312863 0.030178172
4.2317263 0.030187847
4.2321664 0.03013429
4.2326065 0.030048053
4.2330466 0.029959692
4.2334867 0.029899759
4.2339268 0.029898809
4.2343669 0.029987395
4.234807 0.030196073
4.235247 0.03052831
4.2356871 0.030880709
4.2361272 0.031253758
4.2365673 0.03166403
4.2370074 0.032128103
4.2374475 0.032662551
4.2378876 0.033283949
4.2383277 0.034008874
4.2387678 0.034853899
4.2392078 0.035835602
4.2396479 0.036970556
4.240088 0.038271886
4.2405281 0.039638096
4.2409682 0.041015052
4.2414083 0.042402004
4.2418484 0.0437982
4.2422885 0.04520289
4.2427285 0.046615322
4.2431686 0.048034746
4.2436087 0.049460409
4.2440488 0.050891563
4.2444889 0.052327454
4.244929 0.053767333
4.2453691 0.055211608
4.2458092 0.056661337
4.2462492 0.058115307
4.2466893 0.059572259
4.2471294 0.061030934
4.2475695 0.062490072
4.2480096 0.063948416
4.2484497 0.065404707
4.2488898 0.066857685
4.2493299 0.068306091
4.24977 0.069748668
4.25021 0.071173185
4.2506501 0.072513523
4.2510902 0.073774489
4.2515303 0.074974966
4.2519704 0.076133835
4.2524105 0.077269981
4.2528506 0.078402286
4.2532907 0.079549633
4.2537307 0.080730905
4.2541708 0.081964984
4.2546109 0.083270754
4.255051 0.084666827
4.2554911 0.086143379
4.2559312 0.087684705
4.2563713 0.089287975
4.2568114 0.090950355
4.2572515 0.092669013
4.2576915 0.094441116
4.2581316 0.096263833
4.2585717 0.098134331
4.2590118 0.10004978
4.2594519 0.10200734
4.259892 0.10400418
4.2603321 0.1060335
4.2607722 0.10808352
4.2612122 0.11015222
4.2616523 0.11223805
4.2620924 0.11433942
4.2625325 0.11645477
4.2629726 0.11858251
4.2634127 0.12072108
4.2638528 0.1228689
4.2642929 0.12502439
4.2647329 0.12718599
4.265173 0.1293544
4.2656131 0.1315493
4.2660532 0.1337731
4.2664933 0.13602269
4.2669334 0.13829496
4.2673735 0.1405868
4.2678136 0.1428951
4.2682537 0.14521674
4.2686937 0.14754862
4.2691338 0.14988762
4.2695739 0.15223064
4.270014 0.15457466
4.2704541 0.15701376
4.2708942 0.15962279
4.2713343 0.16238717
4.2717744 0.16529234
4.2722144 0.16832371
4.2726545 0.17146672
4.2730946 0.1747068
4.2735347 0.17802937
4.2739748 0.18141985
4.2744149 0.18486369
4.274855 0.1883463
4.2752951 0.19205195
4.2757351 0.19653761
4.2761752 0.20169684
4.2766153 0.2073726
4.2770554 0.21340786
4.2774955 0.21964557
4.2779356 0.2259287
4.2783757 0.23210019
4.2788158 0.23800301
4.2792559 0.24348012
4.2796959 0.24837447
4.280136 0.2525157
4.2805761 0.25565149
4.2810162 0.25789242
4.2814563 0.25944454
4.2818964 0.26051388
4.2823365 0.26130649
4.2827766 0.2620284
4.2832166 0.26288566
4.2836567 0.2640843
4.2840968 0.26583037
4.2845369 0.26832989
4.284977 0.27178892
4.2854171 0.27615954
4.2858572 0.28112627
4.2862973 0.28656121
4.2867373 0.29233707
4.2871774 0.29832658
4.2876175 0.30440244
4.2880576 0.31043736
4.2884977 0.31630407
4.2889378 0.32187528
4.2893779 0.3270237
4.289818 0.33162205
4.2902581 0.33560676
4.2906981 0.33920894
4.2911382 0.34252571
4.2915783 0.34562809
4.2920184 0.34858715
4.2924585 0.35147394
4.2928986 0.35435949
4.2933387 0.35731486
4.2937788 0.36041111
4.2942188 0.36371926
4.2946589 0.36731038
4.295099 0.37126142
4.2955391 0.37575176
4.2959792 0.38074712
4.2964193 0.38612375
4.2968594 0.39175789
4.2972995 0.3975258
4.2977395 0.40330372
4.2981796 0.40896792
4.2986197 0.41439463
4.2990598 0.41946011
4.2994999 0.42404061
4.29994 0.42801239
4.3003801 0.43145648
4.3008202 0.43466175
4.3012603 0.43763588
4.3017003 0.44038183
4.3021404 0.44290256
4.3025805 0.44520103
4.3030206 0.44728022
4.3034607 0.44914308
4.3039008 0.45079258
4.3043409 0.45223169
4.304781 0.45346336
4.305221 0.45449176
4.3056611 0.45534079
4.3061012 0.45604984
4.3065413 0.45665865
4.3069814 0.45720696
4.3074215 0.45773451
4.3078616 0.45828103
4.3083017 0.45888626
4.3087417 0.45958993
4.3091818 0.4604318
4.3096219 0.46145158
4.310062 0.46268711
4.3105021 0.46404649
4.3109422 0.46545254
4.3113823 0.46689326
4.3118224 0.46835665
4.3122625 0.46983068
4.3127025 0.47130335
4.3131426 0.47276265
4.3135827 0.47419658
4.3140228 0.47559312
4.3144629 0.47694027
4.314903 0.47822601
4.3153431 0.47945958
4.3157832 0.48068242
4.3162232 0.48189647
4.3166633 0.48310204
4.3171034 0.48429945
4.3175435 0.48548903
4.3179836 0.48667109
4.3184237 0.48784595
4.3188638 0.48901395
4.3193039 0.4901754
4.3197439 0.49133061
4.320184 0.49247815
4.3206241 0.49360332
4.3210642 0.4947032
4.3215043 0.49577832
4.3219444 0.4968292
4.3223845 0.49785635
4.3228246 0.4988603
4.3232647 0.49984158
4.3237047 0.5008007
4.3241448 0.50173819
4.3245849 0.50265457
4.325025 0.50355013
4.3254651 0.50435171
4.3259052 0.50500858
4.3263453 0.50553265
4.3267854 0.50593583
4.3272254 0.50623
4.3276655 0.50642707
4.3281056 0.50653895
4.3285457 0.50657753
4.3289858 0.5065547
4.3294259 0.50648238
4.329866 0.50637246
4.3303061 0.50622344
4.3307461 0.50599997
4.3311862 0.50569532
4.3316263 0.5053051
4.3320664 0.5048249
4.3325065 0.50425031
4.3329466 0.50357694
4.3333867 0.50280039
4.3338268 0.50191624
4.3342669 0.5009201
4.3347069 0.49980757
4.335147 0.49856919
4.3355871 0.49714783
4.3360272 0.49555862
4.3364673 0.49383993
4.3369074 0.49203015
4.3373475 0.49016765
4.3377876 0.48829081
4.3382276 0.486438
4.3386677 0.4846476
4.3391078 0.48295798
4.3395479 0.48140752
4.339988 0.48003459
4.3404281 0.47878076
4.3408682 0.477554
4.3413083 0.47635775
4.3417483 0.47519549
4.3421884 0.47407071
4.3426285 0.47298691
4.3430686 0.47194757
4.3435087 0.47095619
4.3439488 0.47001626
4.3443889 0.46913127
4.344829 0.46830471
4.3452691 0.46752729
4.3457091 0.46675621
4.3461492 0.46599927
4.3465893 0.46526971
4.3470294 0.46458073
4.3474695 0.46394554
4.3479096 0.46337738
4.3483497 0.46288946
4.3487898 0.46249499
4.3492298 0.4622072
4.3496699 0.4620393
4.35011 0.462
4.3505501 0.462
4.3509902 0.462
4.3514303 0.462
4.3518704 0.462
4.3523105 0.462
4.3527506 0.462
4.3531906 0.462
4.3536307 0.462
4.3540708 0.462
4.3545109 0.462
4.354951 0.462
4.3553911 0.462
4.3558312 0.462
4.3562713 0.462
4.3567113 0.462
4.3571514 0.462
4.3575915 0.462
4.3580316 0.462
4.3584717 0.462
4.3589118 0.462
4.3593519 0.462
4.359792 0.462
4.360232 0.46197248
4.3606721 0.46178151
4.3611122 0.46143574
4.3615523 0.46096708
4.3619924 0.46040749
4.3624325 0.45978891
4.3628726 0.45914327
4.3633127 0.45850251
4.3637528 0.45789858
4.3641928 0.45736341
4.3646329 0.45692894
4.365073 0.45662466
4.3655131 0.45636994
4.3659532 0.45614057
4.3663933 0.45597531
4.3668334 0.45591293
4.3672735 0.45599217
4.3677135 0.4562518
4.3681536 0.45673057
4.3685937 0.45746725
4.3690338 0.4585006
4.3694739 0.45986936
4.369914 0.4616123
4.3703541 0.46362873
4.3707942 0.46565313
4.3712342 0.46767754
4.3716743 0.46970194
4.3721144 0.47172635
4.3725545 0.47375075
4.3729946 0.47577516
4.3734347 0.47779956
4.3738748 0.47982396
4.3743149 0.48184837
4.374755 0.48387277
4.375195 0.48589718
4.3756351 0.48792158
4.3760752 0.48994599
4.3765153 0.49197039
4.3769554 0.4939948
4.3773955 0.4960192
4.3778356 0.49804361
4.3782757 0.50006801
4.3787157 0.50209242
4.3791558 0.50411682
4.3795959 0.50614123
4.380036 0.50816549
4.3804761 0.51016459
4.3809162 0.51211792
4.3813563 0.51402237
4.3817964 0.51587481
4.3822364 0.51767208
4.3826765 0.51941107
4.3831166 0.52108865
4.3835567 0.52270167
4.3839968 0.52424702
4.3844369 0.52572154
4.384877 0.52712212
4.3853171 0.52845202
4.3857572 0.52972962
4.3861972 0.53096127
4.3866373 0.53215245
4.3870774 0.53330864
4.3875175 0.53443533
4.3879576 0.53553801
4.3883977 0.53662215
4.3888378 0.53769325
4.3892779 0.53875679
4.3897179 0.53981825
4.390158 0.54088204
4.3905981 0.54193924
4.3910382 0.54298543
4.3914783 0.54401913
4.3919184 0.54503891
4.3923585 0.54604329
4.3927986 0.54703082
4.3932386 0.54800004
4.3936787 0.5489495
4.3941188 0.54987773
4.3945589 0.55078328
4.394999 0.55166469
4.3954391 0.55247237
4.3958792 0.55316438
4.3963193 0.55375142
4.3967594 0.55424422
4.3971994 0.55465347
4.3976395 0.55498989
4.3980796 0.55526419
4.3985197 0.55548708
4.3989598 0.55566926
4.3993999 0.55582145
4.39984 0.55595436
4.4002801 0.5560646
4.4007201 0.55610671
4.4011602 0.55607517
4.4016003 0.55596884
4.4020404 0.55578655
4.4024805 0.55552714
4.4029206 0.55518946
4.4033607 0.55477233
4.4038008 0.55427461
4.4042408 0.55369514
4.4046809 0.55303274
4.405121 0.55228011
4.4055611 0.55133343
4.4060012 0.55018687
4.4064413 0.54888114
4.4068814 0.54745692
4.4073215 0.54595488
4.4077616 0.54441573
4.4082016 0.54288013
4.4086417 0.54138879
4.4090818 0.53998238
4.4095219 0.5387016
4.409962 0.53758712
4.4104021 0.53671794
4.4108422 0.53612378
4.4112823 0.53574083
4.4117223 0.53550482
4.4121624 0.53535143
4.4126025 0.5352164
4.4130426 0.53503543
4.4134827 0.53474423
4.4139228 0.53427851
4.4143629 0.53357398
4.414803 0.53256637
4.415243 0.5312234
4.4156831 0.52967071
4.4161232 0.52794436
4.4165633 0.52606213
4.4170034 0.52404179
4.4174435 0.52190109
4.4178836 0.51965781
4.4183237 0.51732971
4.4187638 0.51493456
4.4192038 0.51249012
4.4196439 0.51001416
4.420084 0.5075231
4.4205241 0.50498242
4.4209642 0.50237215
4.4214043 0.49969504
4.4218444 0.49695383
4.4222845 0.49415127
4.4227245 0.49129011
4.4231646 0.48837311
4.4236047 0.485403
4.4240448 0.48238254
4.4244849 0.47931447
4.424925 0.47620155
4.4253651 0.47281098
4.4258052 0.46878576
4.4262452 0.46426022
4.4266853 0.45937934
4.4271254 0.45428809
4.4275655 0.44913145
4.4280056 0.44405439
4.4284457 0.43920187
4.4288858 0.43471888
4.4293259 0.43075038
4.429766 0.42744135
4.430206 0.42489787
4.4306461 0.42291291
4.4310862 0.42135269
4.4315263 0.42012229
4.4319664 0.41912678
4.4324065 0.41827124
4.4328466 0.41746076
4.4332867 0.41660042
4.4337267 0.4155953
4.4341668 0.41435048
4.4346069 0.41277104
4.435047 0.41076503
4.4354871 0.40856628
4.4359272 0.40636679
4.4363673 0.40416294
4.4368074 0.40195113
4.4372474 0.39972774
4.4376875 0.39748917
4.4381276 0.39523179
4.4385677 0.392952
4.4390078 0.39064618
4.4394479 0.38831072
4.439888 0.38594202
4.4403281 0.3835361
4.4407682 0.38109432
4.4412082 0.3786244
4.4416483 0.37613422
4.4420884 0.37363165
4.4425285 0.37112459
4.4429686 0.36862092
4.4434087 0.36612851
4.4438488 0.36365525
4.4442889 0.36120901
4.4447289 0.35879769
4.445169 0.35643141
4.4456091 0.35413663
4.4460492 0.351916
4.4464893 0.34976565
4.4469294 0.34768168
4.4473695 0.34566025
4.4478096 0.34369747
4.4482496 0.34178946
4.4486897 0.33993237
4.4491298 0.33812231
4.4495699 0.33635542
4.45001 0.33462783
4.4504501 0.33297449
4.4508902 0.33142433
4.4513303 0.3299695
4.4517704 0.32860219
4.4522104 0.32731456
4.4526505 0.32609878
4.4530906 0.32494704
4.4535307 0.32385149
4.4539708 0.32280432
4.4544109 0.32179769
4.454851 0.32082377
4.4552911 0.31988451
4.4557311 0.31901021
4.4561712 0.31820803
4.4566113 0.31748282
4.4570514 0.31683939
4.4574915 0.3162826
4.4579316 0.31581727
4.4583717 0.31544823
4.4588118 0.31518033
4.4592519 0.3150184
4.4596919 0.31496727
4.460132 0.31503252
4.4605721 0.3152272
4.4610122 0.31554887
4.4614523 0.31599008
4.4618924 0.31654339
4.4623325 0.31720133
4.4627726 0.31795645
4.4632126 0.31880131
4.4636527 0.31972843
4.4640928 0.32073038
4.4645329 0.3217997
4.464973 0.32292892
4.4654131 0.32407761
4.4658532 0.32521737
4.4662933 0.32637384
4.4667333 0.3275728
4.4671734 0.32884005
4.4676135 0.33020139
4.4680536 0.3316826
4.4684937 0.33330949
4.4689338 0.33510784
4.4693739 0.33710345
4.469814 0.33932211
4.4702541 0.34174714
4.4706941 0.34420355
4.4711342 0.34666824
4.4715743 0.34914007
4.4720144 0.35161793
4.4724545 0.35410069
4.4728946 0.35658722
4.4733347 0.3590764
4.4737748 0.3615671
4.4742148 0.36405819
4.4746549 0.36654856
4.475095 0.36903717
4.4755351 0.37152587
4.4759752 0.37401638
4.4764153 0.37650939
4.4768554 0.37900563
4.4772955 0.38150582
4.4777355 0.38401068
4.4781756 0.38652091
4.4786157 0.38903724
4.4790558 0.39156038
4.4794959 0.39409105
4.479936 0.39662997
4.4803761 0.39955605
4.4808162 0.40340967
4.4812563 0.40801651
4.4816963 0.41319066
4.4821364 0.41874618
4.4825765 0.42449716
4.4830166 0.43025766
4.4834567 0.43584176
4.4838968 0.44106355
4.4843369 0.44573709
4.484777 0.44967645
4.485217 0.45281954
4.4856571 0.45581481
4.4860972 0.45878948
4.4865373 0.46174816
4.4869774 0.46469548
4.4874175 0.46763606
4.4878576 0.4705745
4.4882977 0.47351544
4.4887377 0.47646348
4.4891778 0.47942325
4.4896179 0.48239936
4.490058 0.48539626
4.4904981 0.48840506
4.4909382 0.49141881
4.4913783 0.49443769
4.4918184 0.49746188
4.4922585 0.50049157
4.4926985 0.50352692
4.4931386 0.50656814
4.4935787 0.50961539
4.4940188 0.51266885
4.4944589 0.51572872
4.494899 0.51879516
4.4953391 0.52205144
4.4957792 0.52585633
4.4962192 0.53011452
4.4966593 0.53471344
4.4970994 0.53954053
4.4975395 0.54448323
4.4979796 0.54942898
4.4984197 0.55426523
4.4988598 0.55887941
4.4992999 0.56315896
4.4997399 0.56699132
4.50018 0.57029376
4.5006201 0.57325614
4.5010602 0.57593603
4.5015003 0.57833541
4.5019404 0.5804563
4.5023805 0.58230066
4.5028206 0.5838705
4.5032607 0.58516781
4.5037007 0.58619457
4.5041408 0.58695279
4.5045809 0.58744444
4.505021 0.58767177
4.5054611 0.58775371
4.5059012 0.58778706
4.5063413 0.58777037
4.5067814 0.58770217
4.5072214 0.58758101
4.5076615 0.58740543
4.5081016 0.58717397
4.5085417 0.58688518
4.5089818 0.5865376
4.5094219 0.58612976
4.509862 0.58566021
4.5103021 0.58511151
4.5107421 0.58444724
4.5111822 0.58369085
4.5116223 0.5828696
4.5120624 0.58201074
4.5125025 0.58114153
4.5129426 0.58028922
4.5133827 0.57948107
4.5138228 0.57874433
4.5142629 0.57810626
4.5147029 0.57759411
4.515143 0.57724124
4.5155831 0.57713691
4.5160232 0.57726813
4.5164633 0.57759013
4.5169034 0.57805815
4.5173435 0.5786274
4.5177836 0.57925312
4.5182236 0.57989054
4.5186637 0.58049489
4.5191038 0.58102139
4.5195439 0.58142528
4.519984 0.58166179
4.5204241 0.58175975
4.5208642 0.58177747
4.5213043 0.58169875
4.5217443 0.58150726
4.5221844 0.58118668
4.5226245 0.5807207
4.5230646 0.580093
4.5235047 0.57928725
4.5239448 0.57828714
4.5243849 0.57707636
4.524825 0.57563857
4.5252651 0.57382961
4.5257051 0.57118963
4.5261452 0.56782353
4.5265853 0.56389677
4.5270254 0.55957481
4.5274655 0.5550231
4.5279056 0.55040709
4.5283457 0.54589226
4.5287858 0.54164405
4.5292258 0.53782792
4.5296659 0.53460933
4.530106 0.53212857
4.5305461 0.52991901
4.5309862 0.52775496
4.5314263 0.52564547
4.5318664 0.52359959
4.5323065 0.52162638
4.5327465 0.51973488
4.5331866 0.51793416
4.5336267 0.51623324
4.5340668 0.5146412
4.5345069 0.51316708
4.534947 0.51181994
4.5353871 0.51057154
4.5358272 0.50936697
4.5362673 0.50820507
4.5367073 0.50708537
4.5371474 0.5060074
4.5375875 0.5049707
4.5380276 0.5039748
4.5384677 0.50301922
4.5389078 0.50210349
4.5393479 0.50122715
4.539788 0.50038973
4.540228 0.49958696
4.5406681 0.49880633
4.5411082 0.49806699
4.5415483 0.49739229
4.5419884 0.4968056
4.5424285 0.49633027
4.5428686 0.49598965
4.5433087 0.4958071
4.5437487 0.49580598
4.5441888 0.49600964
4.5446289 0.49644144
4.545069 0.49712454
4.5455091 0.49806132
4.5459492 0.49922572
4.5463893 0.50059131
4.5468294 0.50213169
4.5472695 0.50382045
4.5477095 0.50563116
4.5481496 0.50753741
4.5485897 0.5095128
4.5490298 0.51153089
4.5494699 0.51356529
4.54991 0.51558958
4.5503501 0.51770352
4.5507902 0.52011467
4.5512302 0.52274894
4.5516703 0.52552347
4.5521104 0.52835542
4.5525505 0.53116192
4.5529906 0.53386015
4.5534307 0.53636724
4.5538708 0.53860035
4.5543109 0.54047662
4.554751 0.54191322
4.555191 0.54286863
4.5556311 0.54362091
4.5560712 0.54425083
4.5565113 0.54477417
4.5569514 0.54520672
4.5573915 0.54556427
4.5578316 0.54586259
4.5582717 0.54611748
4.5587117 0.54634472
4.5591518 0.5465601
4.5595919 0.54677939
4.560032 0.54701815
4.5604721 0.54723928
4.5609122 0.54741557
4.5613523 0.54755864
4.5617924 0.5476801
4.5622324 0.54779159
4.5626725 0.54790472
4.5631126 0.54803112
4.5635527 0.54818242
4.5639928 0.54837023
4.5644329 0.54860618
4.564873 0.54890188
4.5653131 0.54935403
4.5657532 0.55016903
4.5661932 0.55128713
4.5666333 0.55263335
4.5670734 0.55413271
4.5675135 0.55571024
4.5679536 0.55729096
4.5683937 0.55879989
4.5688338 0.56016206
4.5692739 0.56130249
4.5697139 0.56214621
4.570154 0.56263999
4.5705941 0.56299203
4.5710342 0.5632783
4.5714743 0.56350549
4.5719144 0.5636803
4.5723545 0.56380944
4.5727946 0.56389959
4.5732346 0.56395746
4.5736747 0.56398974
4.5741148 0.56400314
4.5745549 0.56400434
4.574995 0.56400005
4.5754351 0.56400652
4.5758752 0.56402389
4.5763153 0.56403383
4.5767554 0.56401795
4.5771954 0.56395789
4.5776355 0.5638353
4.5780756 0.56363179
4.5785157 0.56332903
4.5789558 0.56290862
4.5793959 0.56235222
4.579836 0.56164146
4.5802761 0.56073144
4.5807161 0.55952723
4.5811562 0.55805067
4.5815963 0.55633412
4.5820364 0.55440995
4.5824765 0.55231053
4.5829166 0.55006824
4.5833567 0.54771544
4.5837968 0.5452845
4.5842368 0.5428078
4.5846769 0.54031771
4.585117 0.53783986
4.5855571 0.53527329
4.5859972 0.53259568
4.5864373 0.52983561
4.5868774 0.52702171
4.5873175 0.52418255
4.5877576 0.52134677
4.5881976 0.51854295
4.5886377 0.5157997
4.5890778 0.51314563
4.5895179 0.51060934
4.589958 0.50821943
4.5903981 0.50602189
4.5908382 0.50402762
4.5912783 0.5021951
4.5917183 0.50048247
4.5921584 0.4988479
4.5925985 0.49724954
4.5930386 0.49564556
4.5934787 0.4939941
4.5939188 0.49225332
4.5943589 0.49038139
4.594799 0.48833646
4.595239 0.48608268
4.5956791 0.48363998
4.5961192 0.48104712
4.5965593 0.47834137
4.5969994 0.47555998
4.5974395 0.47274024
4.5978796 0.4699194
4.5983197 0.46713474
4.5987598 0.46442353
4.5991998 0.46182303
4.5996399 0.4593705
4.60008 0.45710104
4.6005201 0.45495581
4.6009602 0.45288847
4.6014003 0.45089205
4.6018404 0.44895954
4.6022805 0.44708395
4.6027205 0.44525829
4.6031606 0.44347557
4.6036007 0.44172878
4.6040408 0.44001093
4.6044809 0.43831503
4.604921 0.43663409
4.6053611 0.4349551
4.6058012 0.43327804
4.6062412 0.43162908
4.6066813 0.43003482
4.6071214 0.42852187
4.6075615 0.42711686
4.6080016 0.4258464
4.6084417 0.4247371
4.6088818 0.42381557
4.6093219 0.42310843
4.609762 0.4226423
4.610202 0.42245227
4.6106421 0.422594
4.6110822 0.42302236
4.6115223 0.42367614
4.6119624 0.42449414
4.6124025 0.42541518
4.6128426 0.42637806
4.6132827 0.42732158
4.6137227 0.42818454
4.6141628 0.42890576
4.6146029 0.42942402
4.615043 0.42967962
4.6154831 0.42980546
4.6159232 0.42992108
4.6163633 0.43002925
4.6168034 0.43013273
4.6172434 0.4302343
4.6176835 0.4303367
4.6181236 0.43044271
4.6185637 0.4305551
4.6190038 0.43067663
4.6194439 0.43081006
4.619884 0.43095816
4.6203241 0.43111977
4.6207642 0.43128592
4.6212042 0.43145569
4.6216443 0.43162859
4.6220844 0.43180416
4.6225245 0.43198191
4.6229646 0.43216138
4.6234047 0.43234208
4.6238448 0.43252354
4.6242849 0.43270528
4.6247249 0.43288684
4.625165 0.43306881
4.6256051 0.43326352
4.6260452 0.43347799
4.6264853 0.43371651
4.6269254 0.43398341
4.6273655 0.43428299
4.6278056 0.43461958
4.6282456 0.43499747
4.6286857 0.43542099
4.6291258 0.43589444
4.6295659 0.43642215
4.630006 0.43700844
4.6304461 0.43784649
4.6308862 0.4390957
4.6313263 0.44072514
4.6317664 0.44270388
4.6322064 0.44500099
4.6326465 0.44758555
4.6330866 0.45042662
4.6335267 0.45349327
4.6339668 0.45675457
4.6344069 0.46017959
4.634847 0.46373741
4.6352871 0.46738065
4.6357271 0.4710365
4.6361672 0.47470009
4.6366073 0.47837187
4.6370474 0.48205227
4.6374875 0.48574172
4.6379276 0.48944066
4.6383677 0.49314952
4.6388078 0.49686876
4.6392478 0.50059879
4.6396879 0.50434005
4.640128 0.50809314
4.6405681 0.51185996
4.6410082 0.51563887
4.6414483 0.51942709
4.6418884 0.52322185
4.6423285 0.52702038
4.6427686 0.53081991
4.6432086 0.53461765
4.6436487 0.53841086
4.6440888 0.54219673
4.6445289 0.54597252
4.644969 0.54973544
4.6454091 0.55347477
4.6458492 0.5571669
4.6462893 0.56079223
4.6467293 0.56433122
4.6471694 0.56776429
4.6476095 0.57107189
4.6480496 0.57423446
4.6484897 0.57723244
4.6489298 0.58004627
4.6493699 0.58265639
4.64981 0.58504324
4.6502501 0.58719601
4.6506901 0.58915253
4.6511302 0.59093836
4.6515703 0.59257528
4.6520104 0.59408508
4.6524505 0.59548954
4.6528906 0.59681044
4.6533307 0.59806958
4.6537708 0.59928874
4.6542108 0.60048971
4.6546509 0.60169426
4.655091 0.60292312
4.6555311 0.60415764
4.6559712 0.60537736
4.6564113 0.60657444
4.6568514 0.60774102
4.6572915 0.60886927
4.6577315 0.60995135
4.6581716 0.61097942
4.6586117 0.61194563
4.6590518 0.61284215
4.6594919 0.61366113
4.659932 0.61439474
4.6603721 0.61497097
4.6608122 0.61528573
4.6612523 0.61535889
4.6616923 0.61521255
4.6621324 0.61486884
4.6625725 0.61434986
4.6630126 0.61367774
4.6634527 0.61287459
4.6638928 0.61196251
4.6643329 0.61096364
4.664773 0.60990008
4.665213 0.60875059
4.6656531 0.6072804
4.6660932 0.60551575
4.6665333 0.6035346
4.6669734 0.60141491
4.6674135 0.59923464
4.6678536 0.59707175
4.6682937 0.5950042
4.6687337 0.59310996
4.6691738 0.59146697
4.6696139 0.5901532
4.670054 0.58924459
4.6704941 0.58863236
4.6709342 0.58819357
4.6713743 0.5878943
4.6718144 0.58770065
4.6722545 0.58757868
4.6726945 0.58749448
4.6731346 0.58741414
4.6735747 0.58730374
4.6740148 0.58712935
4.6744549 0.58685708
4.674895 0.58645299
4.6753351 0.58598002
4.6757752 0.58561854
4.6762152 0.58531824
4.6766553 0.58501906
4.6770954 0.58466092
4.6775355 0.58418376
4.6779756 0.58352751
4.6784157 0.5826321
4.6788558 0.58143747
4.6792959 0.57988354
4.6797359 0.57791025
4.680176 0.57548859
4.6806161 0.57287177
4.6810562 0.57014462
4.6814963 0.56732688
4.6819364 0.56443827
4.6823765 0.56149855
4.6828166 0.55852745
4.6832567 0.5555447
4.6836967 0.55257006
4.6841368 0.54962324
4.6845769 0.546724
4.685017 0.54389189
4.6854571 0.5410217
4.6858972 0.53804238
4.6863373 0.53499791
4.6867774 0.53193225
4.6872174 0.52888934
4.6876575 0.52591316
4.6880976 0.52304765
4.6885377 0.52033679
4.6889778 0.51782452
4.6894179 0.51555481
4.689858 0.51357161
4.6902981 0.51191275
4.6907381 0.51056261
4.6911782 0.50947928
4.6916183 0.50862076
4.6920584 0.50794504
4.6924985 0.50741011
4.6929386 0.50697396
4.6933787 0.50659458
4.6938188 0.50622997
4.6942589 0.50583811
4.6946989 0.50537699
4.695139 0.50481082
4.6955791 0.50420066
4.6960192 0.5035784
4.6964593 0.50295062
4.6968994 0.50232389
4.6973395 0.50170479
4.6977796 0.50109989
4.6982196 0.50051576
4.6986597 0.499959
4.6990998 0.49943615
4.6995399 0.49895382
4.69998 0.49851856
4.7004201 0.49816471
4.7008602 0.49791517
4.7013003 0.49775027
4.7017403 0.49765023
4.7021804 0.49759531
4.7026205 0.49756573
4.7030606 0.49754176
4.7035007 0.49750361
4.7039408 0.49743154
4.7043809 0.49730579
4.704821 0.49710659
4.7052611 0.49682698
4.7057011 0.49651184
4.7061412 0.49617209
4.7065813 0.49581332
4.7070214 0.49544114
4.7074615 0.49506115
4.7079016 0.49467895
4.7083417 0.49430014
4.7087818 0.49393034
4.7092218 0.49357513
4.7096619 0.49324012
4.710102 0.49293033
4.7105421 0.4926364
4.7109822 0.49235696
4.7114223 0.49209701
4.7118624 0.49186155
4.7123025 0.49165558
4.7127425 0.49148409
4.7131826 0.49135208
4.7136227 0.49126456
4.7140628 0.49122652
4.7145029 0.49124296
4.714943 0.49131889
4.7153831 0.49149298
4.7158232 0.49180799
4.7162633 0.49224103
4.7167033 0.4927684
4.7171434 0.49336639
4.7175835 0.49401128
4.7180236 0.49467938
4.7184637 0.49534697
4.7189038 0.49599034
4.7193439 0.49658579
4.719784 0.4971096
4.720224 0.49755278
4.7206641 0.49798126
4.7211042 0.49839659
4.7215443 0.49878717
4.7219844 0.49914135
4.7224245 0.49944753
4.7228646 0.49969407
4.7233047 0.49986935
4.7237447 0.49996175
4.7241848 0.49995965
4.7246249 0.49985141
4.725065 0.49962152
4.7255051 0.49905499
4.7259452 0.49809017
4.7263853 0.49680596
4.7268254 0.49528122
4.7272655 0.49359484
4.7277055 0.49182568
4.7281456 0.49005263
4.7285857 0.48835456
4.7290258 0.48681035
4.7294659 0.48549887
4.729906 0.484499
4.7303461 0.48378328
4.7307862 0.4831493
4.7312262 0.48257191
4.7316663 0.48203306
4.7321064 0.48151472
4.7325465 0.48099885
4.7329866 0.48046741
4.7334267 0.47990237
4.7338668 0.47928567
4.7343069 0.47859929
4.7347469 0.47782518
4.735187 0.47695556
4.7356271 0.47606315
4.7360672 0.47516605
4.7365073 0.47426464
4.7369474 0.47335927
4.7373875 0.47245031
4.7378276 0.47153811
4.7382677 0.47062304
4.7387077 0.46970546
4.7391478 0.46878572
4.7395879 0.46786419
4.740028 0.46694122
4.7404681 0.4660132
4.7409082 0.46507718
4.7413483 0.46413321
4.7417884 0.46318134
4.7422284 0.4622216
4.7426685 0.46125406
4.7431086 0.46027876
4.7435487 0.45929575
4.7439888 0.45830507
4.7444289 0.45730678
4.744869 0.45630093
4.7453091 0.45519496
4.7457491 0.45375332
4.7461892 0.45202185
4.7466293 0.45006398
4.7470694 0.44794314
4.7475095 0.44572277
4.7479496 0.44346629
4.7483897 0.44123714
4.7488298 0.43909875
4.7492699 0.43711454
4.7497099 0.43534795
4.75015 0.43386831
4.7505901 0.43276882
4.7510302 0.43199976
4.7514703 0.43147884
4.7519104 0.43112376
4.7523505 0.43085222
4.7527906 0.43058193
4.7532306 0.4302306
4.7536707 0.42971591
4.7541108 0.42895559
4.7545509 0.42786733
4.754991 0.42636884
4.7554311 0.42458032
4.7558712 0.4226971
4.7563113 0.42072602
4.7567514 0.4186738
4.7571914 0.41654719
4.7576315 0.41435292
4.7580716 0.41209774
4.7585117 0.40978837
4.7589518 0.40743157
4.7593919 0.40503406
4.759832 0.40260259
4.7602721 0.40011056
4.7607121 0.39745285
4.7611522 0.39466053
4.7615923 0.39177832
4.7620324 0.38885092
4.7624725 0.38592306
4.7629126 0.38303943
4.7633527 0.38024476
4.7637928 0.37758376
4.7642328 0.37510113
4.7646729 0.37284159
4.765113 0.37084464
4.7655531 0.36902784
4.7659932 0.36733087
4.7664333 0.36573085
4.7668734 0.36420493
4.7673135 0.36273025
4.7677536 0.36128396
4.7681936 0.35984318
4.7686337 0.35838506
4.7690738 0.35688675
4.7695139 0.35532539
4.769954 0.3536781
4.7703941 0.35193878
4.7708342 0.35013324
4.7712743 0.3482787
4.7717143 0.34639223
4.7721544 0.34449087
4.7725945 0.34259171
4.7730346 0.34071179
4.7734747 0.33886818
4.7739148 0.33707795
4.7743549 0.33535815
4.774795 0.33372584
4.775235 0.33220119
4.7756751 0.33080501
4.7761152 0.329526
4.7765553 0.32834936
4.7769954 0.32726028
4.7774355 0.32624394
4.7778756 0.32528555
4.7783157 0.32437028
4.7787558 0.32348333
4.7791958 0.3226099
4.7796359 0.32173517
4.780076 0.32084696
4.7805161 0.32004077
4.7809562 0.31935087
4.7813963 0.31874983
4.7818364 0.31821021
4.7822765 0.3177046
4.7827165 0.31720557
4.7831566 0.31668569
4.7835967 0.31611752
4.7840368 0.31547365
4.7844769 0.31472665
4.784917 0.31384909
4.7853571 0.31273341
4.7857972 0.31124888
4.7862372 0.30946493
4.7866773 0.30745596
4.7871174 0.30529632
4.7875575 0.3030604
4.7879976 0.30082257
4.7884377 0.2986572
4.7888778 0.29663868
4.7893179 0.29484138
4.789758 0.29333966
4.790198 0.29218085
4.7906381 0.29120393
4.7910782 0.29034665
4.7915183 0.28958209
4.7919584 0.28888333
4.7923985 0.28822345
4.7928386 0.28757553
4.7932787 0.28691265
4.7937187 0.28620788
4.7941588 0.28543432
4.7945989 0.28456503
4.795039 0.28357271
4.7954791 0.28238845
4.7959192 0.28101299
4.7963593 0.27949949
4.7967994 0.27790112
4.7972394 0.27627105
4.7976795 0.27466242
4.7981196 0.27312842
4.7985597 0.27172219
4.7989998 0.2704969
4.7994399 0.26950572
4.79988 0.2688018
4.8003201 0.26835936
4.8007602 0.26799292
4.8012002 0.26768461
4.8016403 0.26742693
4.8020804 0.26721237
4.8025205 0.26703341
4.8029606 0.26688254
4.8034007 0.26675225
4.8038408 0.26663504
4.8042809 0.26652339
4.8047209 0.26640979
4.805161 0.26629064
4.8056011 0.2662008
4.8060412 0.26614344
4.8064813 0.26610994
4.8069214 0.26609168
4.8073615 0.26608003
4.8078016 0.26606637
4.8082416 0.26604206
4.8086817 0.26599848
4.8091218 0.265927
4.8095619 0.265819
4.810002 0.26566585
4.8104421 0.2652859
4.8108822 0.26455691
4.8113223 0.26355435
4.8117624 0.2623537
4.8122024 0.26103041
4.8126425 0.25965996
4.8130826 0.25831782
4.8135227 0.25707944
4.8139628 0.2560203
4.8144029 0.25521587
4.814843 0.25474161
4.8152831 0.25459129
4.8157231 0.25451446
4.8161632 0.25447934
4.8166033 0.25447752
4.8170434 0.25450058
4.8174835 0.25454011
4.8179236 0.25458769
4.8183637 0.25463492
4.8188038 0.25467337
4.8192438 0.25469463
4.8196839 0.25469028
4.820124 0.25465135
4.8205641 0.25456431
4.8210042 0.25443403
4.8214443 0.25427075
4.8218844 0.25408466
4.8223245 0.25388601
4.8227646 0.253685
4.8232046 0.25349185
4.8236447 0.25331679
4.8240848 0.25317004
4.8245249 0.25306182
4.824965 0.25300233
4.8254051 0.25317456
4.8258452 0.25379407
4.8262853 0.25482627
4.8267253 0.25623524
4.8271654 0.25798504
4.8276055 0.26003974
4.8280456 0.2623634
4.8284857 0.2649201
4.8289258 0.26767389
4.8293659 0.27058886
4.829806 0.27362905
4.830246 0.2768619
4.8306861 0.28070178
4.8311262 0.28507367
4.8315663 0.28983484
4.8320064 0.29484252
4.8324465 0.29995397
4.8328866 0.30502645
4.8333267 0.30991719
4.8337668 0.31448345
4.8342068 0.31858249
4.8346469 0.32207155
4.835087 0.32482213
4.8355271 0.32721238
4.8359672 0.32948558
4.8364073 0.33166846
4.8368474 0.33378777
4.8372875 0.33587026
4.8377275 0.33794269
4.8381676 0.34003179
4.8386077 0.3421643
4.8390478 0.34436699
4.8394879 0.34666659
4.839928 0.34908986
4.8403681 0.35160961
4.8408082 0.35413947
4.8412482 0.35667759
4.8416883 0.35922409
4.8421284 0.36177909
4.8425685 0.36434268
4.8430086 0.36691499
4.8434487 0.36949613
4.8438888 0.3720862
4.8443289 0.37468532
4.844769 0.37729361
4.845209 0.37994552
4.8456491 0.38284301
4.8460892 0.38595879
4.8465293 0.38922029
4.8469694 0.39255492
4.8474095 0.39589012
4.8478496 0.3991533
4.8482897 0.40227188
4.8487297 0.40517328
4.8491698 0.40778493
4.8496099 0.41003424
4.85005 0.41185007
4.8504901 0.41331611
4.8509302 0.41454539
4.8513703 0.41557904
4.8518104 0.41645817
4.8522505 0.4172239
4.8526905 0.41791736
4.8531306 0.41857965
4.8535707 0.4192519
4.8540108 0.41997523
4.8544509 0.42079075
4.854891 0.42173958
4.8553311 0.42282
4.8557712 0.42394255
4.8562112 0.42509212
4.8566513 0.42625774
4.8570914 0.42742841
4.8575315 0.42859316
4.8579716 0.42974099
4.8584117 0.43086093
4.8588518 0.43194198
4.8592919 0.43297316
4.8597319 0.43394348
4.860172 0.43484493
4.8606121 0.43570045
4.8610522 0.43652205
4.8614923 0.43731558
4.8619324 0.4380869
4.8623725 0.43884188
4.8628126 0.43958637
4.8632527 0.44032624
4.8636927 0.44106735
4.8641328 0.44181555
4.8645729 0.44257672
4.865013 0.44335675
4.8654531 0.44420912
4.8658932 0.44515801
4.8663333 0.44617414
4.8667734 0.44722822
4.8672134 0.44829096
4.8676535 0.44933308
4.8680936 0.4503253
4.8685337 0.45123833
4.8689738 0.45204289
4.8694139 0.45270969
4.869854 0.45320944
4.8702941 0.4534447
4.8707341 0.45320874
4.8711742 0.45254636
4.8716143 0.45152091
4.8720544 0.45019572
4.8724945 0.4486341
4.8729346 0.4468994
4.8733747 0.44505493
4.8738148 0.44316404
4.8742549 0.44129005
4.8746949 0.43949629
4.875135 0.43783703
4.8755751 0.43621999
4.8760152 0.43460287
4.8764553 0.43298444
4.8768954 0.43136345
4.8773355 0.42973867
4.8777756 0.42810889
4.8782156 0.42647285
4.8786557 0.42482934
4.8790958 0.42317712
4.8795359 0.42151496
4.879976 0.41984162
4.8804161 0.41814236
4.8808562 0.41640508
4.8812963 0.41463768
4.8817363 0.41284815
4.8821764 0.41104445
4.8826165 0.40923454
4.8830566 0.40742639
4.8834967 0.40562798
4.8839368 0.40384727
4.8843769 0.40209223
4.884817 0.40037082
4.8852571 0.39870075
4.8856971 0.39712806
4.8861372 0.39565561
4.8865773 0.39428101
4.8870174 0.39300191
4.8874575 0.39181592
4.8878976 0.39072068
4.8883377 0.38971381
4.8887778 0.38879293
4.8892178 0.38795568
4.8896579 0.38719968
4.890098 0.38652304
4.8905381 0.38593477
4.8909782 0.38543261
4.8914183 0.38500786
4.8918584 0.38465178
4.8922985 0.38435566
4.8927385 0.38411077
4.8931786 0.38390841
4.8936187 0.38373985
4.8940588 0.38359637
4.8944989 0.38346926
4.894939 0.38334978
4.8953791 0.38332149
4.8958192 0.38350285
4.8962593 0.38384116
4.8966993 0.38428121
4.8971394 0.38476777
4.8975795 0.38524561
4.8980196 0.38565951
4.8984597 0.38595424
4.8988998 0.38607457
4.8993399 0.38596528
4.89978 0.38557114
4.90022 0.38486446
4.9006601 0.38398295
4.9011002 0.38297001
4.9015403 0.38184459
4.9019804 0.38062565
4.9024205 0.37933215
4.9028606 0.37798304
4.9033007 0.37659728
4.9037407 0.37519383
4.9041808 0.37379164
4.9046209 0.37240967
4.905061 0.37106487
4.9055011 0.36964978
4.9059412 0.36811819
4.9063813 0.36650316
4.9068214 0.36483778
4.9072615 0.36315513
4.9077015 0.36148827
4.9081416 0.35987028
4.9085817 0.35833423
4.9090218 0.3569132
4.9094619 0.35564026
4.909902 0.35454849
4.9103421 0.35376195
4.9107822 0.35347066
4.9112222 0.35362898
4.9116623 0.35418303
4.9121024 0.35507898
4.9125425 0.35626296
4.9129826 0.35768113
4.9134227 0.35927962
4.9138628 0.36100459
4.9143029 0.36280218
4.9147429 0.36461853
4.915183 0.36641272
4.9156231 0.36825507
4.9160632 0.37015438
4.9165033 0.3720962
4.9169434 0.37406608
4.9173835 0.37604958
4.9178236 0.37803224
4.9182637 0.37999962
4.9187037 0.38193726
4.9191438 0.38383072
4.9195839 0.38566555
4.920024 0.38742739
4.9204641 0.38913572
4.9209042 0.39081169
4.9213443 0.39245241
4.9217844 0.39405496
4.9222244 0.39561646
4.9226645 0.39713399
4.9231046 0.39860466
4.9235447 0.40002557
4.9239848 0.40139381
4.9244249 0.40270648
4.924865 0.40396069
4.9253051 0.4050834
4.9257451 0.40589255
4.9261852 0.40643103
4.9266253 0.4067564
4.9270654 0.4069262
4.9275055 0.406998
4.9279456 0.40702936
4.9283857 0.40707783
4.9288258 0.40720099
4.9292659 0.40745638
4.9297059 0.40790156
4.930146 0.40857691
4.9305861 0.40931076
4.9310262 0.41007897
4.9314663 0.41092617
4.9319064 0.41189699
4.9323465 0.41303602
4.9327866 0.41438791
4.9332266 0.41599726
4.9336667 0.4179087
4.9341068 0.42016685
4.9345469 0.42281633
4.934987 0.42590175
4.9354271 0.42935724
4.9358672 0.43304699
4.9363073 0.43692842
4.9367473 0.44095903
4.9371874 0.44509633
4.9376275 0.44929781
4.9380676 0.453521
4.9385077 0.45772339
4.9389478 0.46186248
4.9393879 0.46589579
4.939828 0.46978082
4.9402681 0.47351174
4.9407081 0.47720872
4.9411482 0.48088236
4.9415883 0.48452913
4.9420284 0.48814551
4.9424685 0.49172798
4.9429086 0.49527302
4.9433487 0.4987771
4.9437888 0.50223671
4.9442288 0.50564831
4.9446689 0.50900839
4.945109 0.51230814
4.9455491 0.51542605
4.9459892 0.5183104
4.9464293 0.52095826
4.9468694 0.52336672
4.9473095 0.52553282
4.9477495 0.52745365
4.9481896 0.52912626
4.9486297 0.53054774
4.9490698 0.53171514
4.9495099 0.53262554
4.94995 0.533276
4.9503901 0.53368827
4.9508302 0.53390442
4.9512703 0.53393411
4.9517103 0.53378661
4.9521504 0.53347121
4.9525905 0.53299718
4.9530306 0.53237381
4.9534707 0.53161036
4.9539108 0.53071613
4.9543509 0.52970039
4.954791 0.52857242
4.955231 0.52733033
4.9556711 0.52593204
4.9561112 0.52440085
4.9565513 0.52277015
4.9569914 0.52107328
4.9574315 0.51934363
4.9578716 0.51761455
4.9583117 0.51591941
4.9587518 0.51429158
4.9591918 0.51276443
4.9596319 0.51137132
4.960072 0.51014846
4.9605121 0.50923897
4.9609522 0.50865057
4.9613923 0.50830348
4.9618324 0.50811794
4.9622725 0.50801418
4.9627125 0.50791243
4.9631526 0.50773293
4.9635927 0.5073959
4.9640328 0.50682157
4.9644729 0.50593018
4.964913 0.50464196
4.9653531 0.5029833
4.9657932 0.50114476
4.9662332 0.49915039
4.9666733 0.49701845
4.9671134 0.49476719
4.9675535 0.49241484
4.9679936 0.48997966
4.9684337 0.48747989
4.9688738 0.48493379
4.9693139 0.48235959
4.969754 0.47977555
4.970194 0.47717505
4.9706341 0.47439538
4.9710742 0.47144213
4.9715143 0.46836238
4.9719544 0.46520321
4.9723945 0.46201169
4.9728346 0.45883491
4.9732747 0.45571993
4.9737147 0.45271383
4.9741548 0.44986369
4.9745949 0.44721658
4.975035 0.44481975
4.9754751 0.4427359
4.9759152 0.44097628
4.9763553 0.43952166
4.9767954 0.43835283
4.9772354 0.43745058
4.9776755 0.43679569
4.9781156 0.43636895
4.9785557 0.43615115
4.9789958 0.43612306
4.9794359 0.43626549
4.979876 0.4365592
4.9803161 0.43700996
4.9807562 0.43765522
4.9811962 0.43845693
4.9816363 0.43937288
4.9820764 0.44036088
4.9825165 0.44137872
4.9829566 0.44238421
4.9833967 0.44333513
4.9838368 0.4441893
4.9842769 0.44490451
4.9847169 0.44543856
4.985157 0.44575671
4.9855971 0.44592316
4.9860372 0.44598329
4.9864773 0.4459629
4.9869174 0.44588781
4.9873575 0.44578382
4.9877976 0.44567675
4.9882376 0.44559241
4.9886777 0.4455566
4.9891178 0.44559513
4.9895579 0.44573382
4.989998 0.44599847
4.9904381 0.44643137
4.9908782 0.44703519
4.9913183 0.44777554
4.9917584 0.44861807
4.9921984 0.44952841
4.9926385 0.4504722
4.9930786 0.45141508
4.9935187 0.45232267
4.9939588 0.45316061
4.9943989 0.45389455
4.994839 0.4544901
4.9952791 0.45488749
4.9957191 0.45499853
4.9961592 0.45486544
4.9965993 0.45454089
4.9970394 0.45407752
4.9974795 0.45352799
4.9979196 0.45294494
4.9983597 0.45238103
4.9987998 0.45188891
4.9992398 0.45152124
4.9996799 0.45133065
5.00012 0.45136595
5.0005601 0.45159818
5.0010002 0.45202138
5.0014403 0.45265403
5.0018804 0.45351455
5.0023205 0.45462141
5.0027606 0.45599304
5.0032006 0.45764791
5.0036407 0.45960446
5.0040808 0.46188115
5.0045209 0.46449641
5.004961 0.4674687
5.0054011 0.47099028
5.0058412 0.47523004
5.0062813 0.48005622
5.0067213 0.48533519
5.0071614 0.49093331
5.0076015 0.49671698
5.0080416 0.50255256
5.0084817 0.50830644
5.0089218 0.51384498
5.0093619 0.51903456
5.009802 0.52374156
5.010242 0.52794206
5.0106821 0.53207717
5.0111222 0.53616523
5.0115623 0.54015391
5.0120024 0.54399088
5.0124425 0.54762378
5.0128826 0.55100029
5.0133227 0.55406805
5.0137628 0.55677474
5.0142028 0.55906801
5.0146429 0.56089552
5.015083 0.56220896
5.0155231 0.5631212
5.0159632 0.56372014
5.0164033 0.56402729
5.0168434 0.56406415
5.0172835 0.56385222
5.0177235 0.563413
5.0181636 0.56276801
5.0186037 0.56193874
5.0190438 0.5609467
5.0194839 0.5598134
5.019924 0.55856033
5.0203641 0.55715533
5.0208042 0.55553626
5.0212442 0.55375299
5.0216843 0.55185787
5.0221244 0.54990326
5.0225645 0.54794151
5.0230046 0.54602498
5.0234447 0.54420604
5.0238848 0.54253703
5.0243249 0.54107031
5.024765 0.53985825
5.025205 0.53894184
5.0256451 0.53826081
5.0260852 0.53776122
5.0265253 0.53739945
5.0269654 0.53713192
5.0274055 0.53691503
5.0278456 0.53670518
5.0282857 0.53645876
5.0287257 0.53613219
5.0291658 0.53568186
5.0296059 0.53506418
5.030046 0.53423668
5.0304861 0.53328752
5.0309262 0.53229174
5.0313663 0.53124636
5.0318064 0.53014844
5.0322464 0.52899501
5.0326865 0.52778311
5.0331266 0.5265098
5.0335667 0.52517211
5.0340068 0.52376709
5.0344469 0.52229178
5.034887 0.52074321
5.0353271 0.51911185
5.0357672 0.51738371
5.0362072 0.51556578
5.0366473 0.51366594
5.0370874 0.51169206
5.0375275 0.50965205
5.0379676 0.50755377
5.0384077 0.50540511
5.0388478 0.50321396
5.0392879 0.5009882
5.0397279 0.49873571
5.040168 0.49643832
5.0406081 0.49386076
5.0410482 0.49100123
5.0414883 0.48793024
5.0419284 0.48471826
5.0423685 0.4814358
5.0428086 0.47815335
5.0432486 0.4749414
5.0436887 0.47187045
5.0441288 0.46901098
5.0445689 0.4664335
5.045009 0.46420845
5.0454491 0.46230423
5.0458892 0.4606401
5.0463293 0.45920269
5.0467694 0.45797863
5.0472094 0.45695454
5.0476495 0.45611707
5.0480896 0.45545283
5.0485297 0.45494846
5.0489698 0.45459058
5.0494099 0.45436582
5.04985 0.45426081
5.0502901 0.45427714
5.0507301 0.45444271
5.0511702 0.45472966
5.0516103 0.45510578
5.0520504 0.45553887
5.0524905 0.4559967
5.0529306 0.45644708
5.0533707 0.45685778
5.0538108 0.45719659
5.0542509 0.45743131
5.0546909 0.45752971
5.055131 0.4574676
5.0555711 0.45734677
5.0560112 0.45719887
5.0564513 0.45701278
5.0568914 0.45677734
5.0573315 0.4564814
5.0577716 0.45611384
5.0582116 0.45566349
5.0586517 0.45511921
5.0590918 0.45446987
5.0595319 0.45370431
5.059972 0.45281139
5.0604121 0.45177549
5.0608522 0.4506024
5.0612923 0.44931717
5.0617323 0.44794491
5.0621724 0.44651071
5.0626125 0.44503968
5.0630526 0.44355691
5.0634927 0.4420875
5.0639328 0.44065656
5.0643729 0.43928918
5.064813 0.43801046
5.0652531 0.4368312
5.0656931 0.43570308
5.0661332 0.43462222
5.0665733 0.43359191
5.0670134 0.43261547
5.0674535 0.43169617
5.0678936 0.43083731
5.0683337 0.43004218
5.0687738 0.42931409
5.0692138 0.42865632
5.0696539 0.42807217
5.070094 0.42757991
5.0705341 0.42758741
5.0709742 0.42817704
5.0714143 0.42921395
5.0718544 0.43056329
5.0722945 0.43209024
5.0727345 0.43365994
5.0731746 0.43513755
5.0736147 0.43638825
5.0740548 0.43727718
5.0744949 0.4376695
5.074935 0.43743037
5.0753751 0.43670771
5.0758152 0.43593548
5.0762553 0.4351294
5.0766953 0.43429725
5.0771354 0.43344675
5.0775755 0.43258568
5.0780156 0.43172176
5.0784557 0.43086277
5.0788958 0.43001644
5.0793359 0.42919054
5.079776 0.42839281
5.080216 0.42763108
5.0806561 0.4269075
5.0810962 0.42621414
5.0815363 0.42554225
5.0819764 0.4248831
5.0824165 0.42422794
5.0828566 0.42356803
5.0832967 0.42289464
5.0837367 0.42219903
5.0841768 0.42147244
5.0846169 0.42070615
5.085057 0.41988661
5.0854971 0.41867676
5.0859372 0.41694439
5.0863773 0.41478787
5.0868174 0.41230555
5.0872575 0.40959582
5.0876975 0.40675703
5.0881376 0.40388754
5.0885777 0.40108574
5.0890178 0.39844997
5.0894579 0.39607862
5.089898 0.39407005
5.0903381 0.39249724
5.0907782 0.39130481
5.0912182 0.39040723
5.0916583 0.38971968
5.0920984 0.3891573
5.0925385 0.38863528
5.0929786 0.38806875
5.0934187 0.38737289
5.0938588 0.38646286
5.0942989 0.38525381
5.0947389 0.38366091
5.095179 0.38161657
5.0956191 0.37923693
5.0960592 0.37660649
5.0964993 0.37378132
5.0969394 0.37081749
5.0973795 0.36777108
5.0978196 0.36469818
5.0982597 0.36165484
5.0986997 0.35869717
5.0991398 0.35588122
5.0995799 0.35326309
5.10002 0.35089851
5.1004601 0.34866436
5.1009002 0.34643702
5.1013403 0.34423019
5.1017804 0.3420576
5.1022204 0.33993296
5.1026605 0.33786998
5.1031006 0.33588238
5.1035407 0.33398387
5.1039808 0.33218817
5.1044209 0.33050899
5.104861 0.32896005
5.1053011 0.3275378
5.1057411 0.32619306
5.1061812 0.32491497
5.1066213 0.32369603
5.1070614 0.32252872
5.1075015 0.32140551
5.1079416 0.32031889
5.1083817 0.31926133
5.1088218 0.31822532
5.1092619 0.31720334
5.1097019 0.31618787
5.110142 0.31518138
5.1105821 0.3143059
5.1110222 0.31357128
5.1114623 0.31294115
5.1119024 0.31237913
5.1123425 0.31184886
5.1127826 0.31131395
5.1132226 0.31073804
5.1136627 0.31008475
5.1141028 0.30931771
5.1145429 0.30840054
5.114983 0.30729688
5.1154231 0.3057679
5.1158632 0.30364356
5.1163033 0.30104569
5.1167433 0.29809645
5.1171834 0.29491803
5.1176235 0.29163261
5.1180636 0.28836236
5.1185037 0.28522946
5.1189438 0.28235609
5.1193839 0.27986443
5.119824 0.27787665
5.1202641 0.27638946
5.1207041 0.27495682
5.1211442 0.27352585
5.1215843 0.27209617
5.1220244 0.27066736
5.1224645 0.26923906
5.1229046 0.26781085
5.1233447 0.26638236
5.1237848 0.2649532
5.1242248 0.26352296
5.1246649 0.26209126
5.125105 0.26065885
5.1255451 0.25924997
5.1259852 0.25786682
5.1264253 0.25649904
5.1268654 0.25513631
5.1273055 0.25376829
5.1277455 0.25238464
5.1281856 0.25097503
5.1286257 0.24952912
5.1290658 0.24803658
5.1295059 0.24648706
5.129946 0.24487024
5.1303861 0.24309044
5.1308262 0.24103296
5.1312663 0.23873738
5.1317063 0.23624508
5.1321464 0.23359743
5.1325865 0.23083582
5.1330266 0.22800162
5.1334667 0.22513622
5.1339068 0.22228099
5.1343469 0.21947731
5.134787 0.21676656
5.135227 0.21416748
5.1356671 0.21157865
5.1361072 0.20898333
5.1365473 0.20638314
5.1369874 0.20377971
5.1374275 0.20117467
5.1378676 0.19856965
5.1383077 0.19596627
5.1387477 0.19336617
5.1391878 0.19077097
5.1396279 0.1881823
5.140068 0.18560404
5.1405081 0.18315813
5.1409482 0.18091999
5.1413883 0.17889868
5.1418284 0.17710327
5.1422685 0.17554281
5.1427085 0.17422637
5.1431486 0.17316301
5.1435887 0.17236178
5.1440288 0.17183176
5.1444689 0.17158199
5.144909 0.17162155
5.1453491 0.17193918
5.1457892 0.17247357
5.1462292 0.17318141
5.1466693 0.17402042
5.1471094 0.17494831
5.1475495 0.17592278
5.1479896 0.17690156
5.1484297 0.17784235
5.1488698 0.17870287
5.1493099 0.17944083
5.1497499 0.18001394
5.15019 0.1804013
5.1506301 0.18074611
5.1510702 0.18108315
5.1515103 0.18141241
5.1519504 0.18173393
5.1523905 0.18204771
5.1528306 0.18235376
5.1532707 0.1826521
5.1537107 0.18294274
5.1541508 0.1832257
5.1545909 0.18350098
5.155031 0.1837684
5.1554711 0.18398461
5.1559112 0.18412753
5.1563513 0.18421272
5.1567914 0.18425571
5.1572314 0.18427208
5.1576715 0.18427736
5.1581116 0.18428712
5.1585517 0.18431691
5.1589918 0.18438227
5.1594319 0.18449877
5.159872 0.18468196
5.1603121 0.18500854
5.1607522 0.18565231
5.1611922 0.18661156
5.1616323 0.18787393
5.1620724 0.18942702
5.1625125 0.19125848
5.1629526 0.19335592
5.1633927 0.19570696
5.1638328 0.19829922
5.1642729 0.20112033
5.1647129 0.20415792
5.165153 0.20739796
5.1655931 0.21081155
5.1660332 0.21439014
5.1664733 0.21813166
5.1669134 0.22203404
5.1673535 0.22609522
5.1677936 0.23031312
5.1682336 0.23468569
5.1686737 0.23921085
5.1691138 0.24388654
5.1695539 0.24871068
5.169994 0.25368122
5.1704341 0.25880877
5.1708742 0.2640846
5.1713143 0.26947614
5.1717544 0.27495081
5.1721944 0.28047604
5.1726345 0.28601925
5.1730746 0.29154786
5.1735147 0.2970293
5.1739548 0.30243099
5.1743949 0.30772036
5.174835 0.31286483
5.1752751 0.31780646
5.1757151 0.32246139
5.1761552 0.32688563
5.1765953 0.33114668
5.1770354 0.33531204
5.1774755 0.33944921
5.1779156 0.34362569
5.1783557 0.34790897
5.1787958 0.35236657
5.1792358 0.35706597
5.1796759 0.36207467
5.180116 0.36745039
5.1805561 0.37304316
5.1809962 0.37876935
5.1814363 0.38461428
5.1818764 0.39056328
5.1823165 0.39660169
5.1827566 0.40271483
5.1831966 0.40888804
5.1836367 0.41510663
5.1840768 0.42135594
5.1845169 0.42762131
5.184957 0.43388804
5.1853971 0.44019639
5.1858372 0.4466075
5.1862773 0.45310157
5.1867173 0.45965813
5.1871574 0.46625672
5.1875975 0.47287687
5.1880376 0.47949812
5.1884777 0.48610001
5.1889178 0.49266207
5.1893579 0.49916383
5.189798 0.50558484
5.190238 0.51188279
5.1906781 0.51793427
5.1911182 0.52372451
5.1915583 0.5292552
5.1919984 0.53452807
5.1924385 0.53954483
5.1928786 0.5443072
5.1933187 0.5488169
5.1937588 0.55307564
5.1941988 0.55708514
5.1946389 0.56084712
5.195079 0.56435844
5.1955191 0.56743431
5.1959592 0.57000554
5.1963993 0.57210786
5.1968394 0.573777
5.1972795 0.57504868
5.1977195 0.57595863
5.1981596 0.57654258
5.1985997 0.57683625
5.1990398 0.57687537
5.1994799 0.57669566
5.19992 0.57633285
5.2003601 0.57587811
5.2008002 0.57541817
5.2012402 0.5748895
5.2016803 0.57422531
5.2021204 0.57335877
5.2025605 0.57222307
5.2030006 0.5707514
5.2034407 0.56887696
5.2038808 0.56653292
5.2043209 0.56365248
5.204761 0.56016882
5.205201 0.55608637
5.2056411 0.55187345
5.2060812 0.54762923
5.2065213 0.54335555
5.2069614 0.53905424
5.2074015 0.53472713
5.2078416 0.53037606
5.2082817 0.52600284
5.2087217 0.52160933
5.2091618 0.51719734
5.2096019 0.51276871
5.210042 0.50832547
5.2104821 0.50389348
5.2109222 0.49948221
5.2113623 0.49508085
5.2118024 0.49067864
5.2122424 0.48626478
5.2126825 0.4818285
5.2131226 0.47735902
5.2135627 0.47284554
5.2140028 0.4682773
5.2144429 0.46364349
5.214883 0.45893335
5.2153231 0.45409481
5.2157632 0.44902955
5.2162032 0.44375887
5.2166433 0.4383099
5.2170834 0.43270981
5.2175235 0.42698574
5.2179636 0.42116483
5.2184037 0.41527424
5.2188438 0.40934111
5.2192839 0.40339259
5.2197239 0.39745583
5.220164 0.39154059
5.2206041 0.38549482
5.2210442 0.37930965
5.2214843 0.37302642
5.2219244 0.36668643
5.2223645 0.360331
5.2228046 0.35400146
5.2232446 0.34773911
5.2236847 0.34158528
5.2241248 0.33558128
5.2245649 0.32976843
5.225005 0.32418804
5.2254451 0.31879225
5.2258852 0.31349727
5.2263253 0.30828525
5.2267654 0.30313835
5.2272054 0.29803871
5.2276455 0.2929685
5.2280856 0.28790986
5.2285257 0.28284496
5.2289658 0.27775595
5.2294059 0.27262498
5.229846 0.2674342
5.2302861 0.26216605
5.2307261 0.25681993
5.2311662 0.25141336
5.2316063 0.24596449
5.2320464 0.24049148
5.2324865 0.23501249
5.2329266 0.22954568
5.2333667 0.22410921
5.2338068 0.21872124
5.2342468 0.21339992
5.2346869 0.20816343
5.235127 0.20303754
5.2355671 0.19815511
5.2360072 0.19353305
5.2364473 0.1891376
5.2368874 0.18493497
5.2373275 0.1808914
5.2377676 0.17697311
5.2382076 0.17314633
5.2386477 0.16937729
5.2390878 0.16563221
5.2395279 0.16187733
5.239968 0.15807886
5.2404081 0.15421007
5.2408482 0.15029719
5.2412883 0.14638837
5.2417283 0.1425318
5.2421684 0.13877567
5.2426085 0.13516815
5.2430486 0.13175743
5.2434887 0.1285917
5.2439288 0.12571913
5.2443689 0.12318793
5.244809 0.12104626
5.245249 0.11932541
5.2456891 0.11795201
5.2461292 0.1168628
5.2465693 0.11600117
5.2470094 0.11531052
5.2474495 0.11473423
5.2478896 0.1142157
5.2483297 0.11369833
5.2487698 0.11312551
5.2492098 0.11244062
5.2496499 0.11158707
5.25009 0.11051146
5.2505301 0.10927881
5.2509702 0.10795463
5.2514103 0.10656452
5.2518504 0.10513407
5.2522905 0.10368889
5.2527305 0.10225457
5.2531706 0.10085672
5.2536107 0.099520927
5.2540508 0.098272799
5.2544909 0.097137933
5.254931 0.096141927
5.2553711 0.095381374
5.2558112 0.09495337
5.2562513 0.094789645
5.2566913 0.094819079
5.2571314 0.09497055
5.2575715 0.095172936
5.2580116 0.095355116
5.2584517 0.095445968
5.2588918 0.095374372
5.2593319 0.095069206
5.259772 0.094459349
5.260212 0.093522905
5.2606521 0.092532707
5.2610922 0.091542509
5.2615323 0.09055231
5.2619724 0.089562112
5.2624125 0.088571914
5.2628526 0.087581716
5.2632927 0.086591518
5.2637327 0.08560132
5.2641728 0.084611122
5.2646129 0.083620924
5.265053 0.082630726
5.2654931 0.081640528
5.2659332 0.08065033
5.2663733 0.079660132
5.2668134 0.078669934
5.2672535 0.077679736
5.2676935 0.076689538
5.2681336 0.07569934
5.2685737 0.074709142
5.2690138 0.073718944
5.2694539 0.072728746
5.269894 0.071738548
5.2703341 0.070745988
5.2707742 0.069752882
5.2712142 0.068773229
5.2716543 0.067821406
5.2720944 0.06691179
5.2725345 0.066058755
5.2729746 0.06527668
5.2734147 0.064579939
5.2738548 0.06398291
5.2742949 0.063499968
5.2747349 0.063145491
5.275175 0.062930272
5.2756151 0.062826384
5.2760552 0.062814565
5.2764953 0.062882132
5.2769354 0.063016399
5.2773755 0.063204683
5.2778156 0.063434299
5.2782557 0.063692563
5.2786957 0.06396679
5.2791358 0.064244297
5.2795759 0.0645124
5.280016 0.064758485
5.2804561 0.065027375
5.2808962 0.065353932
5.2813363 0.065722061
5.2817764 0.066115665
5.2822164 0.066518647
5.2826565 0.06691491
5.2830966 0.067288358
5.2835367 0.067622894
5.2839768 0.067902422
5.2844169 0.068110844
5.284857 0.068232065
5.2852971 0.068221148
5.2857371 0.067995703
5.2861772 0.06758499
5.2866173 0.067025891
5.2870574 0.066355285
5.2874975 0.065610051
5.2879376 0.06482707
5.2883777 0.064043222
5.2888178 0.063295386
5.2892579 0.062620443
5.2896979 0.062055272
5.290138 0.061627899
5.2905781 0.061238412
5.2910182 0.060855589
5.2914583 0.06048842
5.2918984 0.0601459
5.2923385 0.059837019
5.2927786 0.059570771
5.2932186 0.059356148
5.2936587 0.059202142
5.2940988 0.059117746
5.2945389 0.059111952
5.294979 0.059193752
5.2954191 0.059413525
5.2958592 0.059803203
5.2962993 0.060329638
5.2967393 0.06095956
5.2971794 0.061659699
5.2976195 0.062396787
5.2980596 0.063137555
5.2984997 0.063848732
5.2989398 0.064497051
5.2993799 0.065049242
5.29982 0.065472035
5.3002601 0.065760454
5.3007001 0.066015166
5.3011402 0.066248117
5.3015803 0.066458599
5.3020204 0.066645904
5.3024605 0.066809325
5.3029006 0.066948156
5.3033407 0.067061688
5.3037808 0.067149214
5.3042208 0.067210027
5.3046609 0.06724342
5.305101 0.06724919
5.3055411 0.067237854
5.3059812 0.067208051
5.3064213 0.067152025
5.3068614 0.067062016
5.3073015 0.066930268
5.3077415 0.066749024
5.3081816 0.066510527
5.3086217 0.066207018
5.3090618 0.06583074
5.3095019 0.065373936
5.309942 0.064828849
5.3103821 0.064189596
5.3108222 0.063464897
5.3112623 0.06267004
5.3117023 0.061820337
5.3121424 0.060931101
5.3125825 0.060017645
5.3130226 0.059095281
5.3134627 0.058179321
5.3139028 0.057285077
5.3143429 0.056427863
5.314783 0.055622991
5.315223 0.054876784
5.3156631 0.054147714
5.3161032 0.053431526
5.3165433 0.052732007
5.3169834 0.052052946
5.3174235 0.051398131
5.3178636 0.050771351
5.3183037 0.050176393
5.3187437 0.049617045
5.3191838 0.049097097
5.3196239 0.048620336
5.320064 0.048192755
5.3205041 0.047938077
5.3209442 0.047895476
5.3213843 0.048022414
5.3218244 0.048276354
5.3222645 0.04861476
5.3227045 0.048995095
5.3231446 0.049374822
5.3235847 0.049711404
5.3240248 0.049962305
5.3244649 0.050084989
5.324905 0.050036917
5.3253451 0.049798006
5.3257852 0.049414361
5.3262252 0.048919506
5.3266653 0.048345847
5.3271054 0.047725788
5.3275455 0.047091736
5.3279856 0.046476095
5.3284257 0.045911271
5.3288658 0.045429668
5.3293059 0.045063691
5.3297459 0.044845747
5.330186 0.044796307
5.3306261 0.044833381
5.3310662 0.044925036
5.3315063 0.045059116
5.3319464 0.045223466
5.3323865 0.04540593
5.3328266 0.045594353
5.3332667 0.045776579
5.3337067 0.045940451
5.3341468 0.046073816
5.3345869 0.046164516
5.335027 0.0462005
5.3354671 0.046202324
5.3359072 0.046191356
5.3363473 0.046166341
5.3367874 0.04612602
5.3372274 0.046069138
5.3376675 0.045994438
5.3381076 0.045900663
5.3385477 0.045786556
5.3389878 0.045650862
5.3394279 0.045492322
5.339868 0.04530968
5.3403081 0.045061182
5.3407481 0.044646459
5.3411882 0.044094136
5.3416283 0.043440846
5.3420684 0.042723221
5.3425085 0.041977895
5.3429486 0.041241498
5.3433887 0.040550665
5.3438288 0.039942027
5.3442689 0.039452216
5.3447089 0.039117866
5.345149 0.038967001
5.3455891 0.038913235
5.3460292 0.038915861
5.3464693 0.038963508
5.3469094 0.039044801
5.3473495 0.03914837
5.3477896 0.039262839
5.3482296 0.039376838
5.3486697 0.039478992
5.3491098 0.039557929
5.3495499 0.039602276
5.34999 0.03960066
5.3504301 0.039570193
5.3508702 0.039535421
5.3513103 0.0394923
5.3517504 0.039436774
5.3521904 0.039364788
5.3526305 0.039272283
5.3530706 0.039155204
5.3535107 0.039009494
5.3539508 0.038831095
5.3543909 0.038615952
5.354831 0.038360008
5.3552711 0.038030768
5.3557111 0.037529307
5.3561512 0.036875395
5.3565913 0.036100741
5.3570314 0.035237053
5.3574715 0.034316042
5.3579116 0.033369415
5.3583517 0.032428883
5.3587918 0.031526153
5.3592318 0.030692935
5.3596719 0.029960939
5.360112 0.029356675
5.3605521 0.028796138
5.3609922 0.028248972
5.3614323 0.027727612
5.3618724 0.027244492
5.3623125 0.026812047
5.3627526 0.026442712
5.3631926 0.026148921
5.3636327 0.02594311
5.3640728 0.025837712
5.3645129 0.025845164
5.364953 0.025977899
5.3653931 0.026242311
5.3658332 0.026620938
5.3662733 0.027091247
5.3667133 0.027630725
5.3671534 0.028216857
5.3675935 0.02882713
5.3680336 0.029439031
5.3684737 0.030030045
5.3689138 0.03057766
5.3693539 0.03105936
5.369794 0.031452634
5.370234 0.03175424
5.3706741 0.032050602
5.3711142 0.032351035
5.3715543 0.032650557
5.3719944 0.032944186
5.3724345 0.033226941
5.3728746 0.033493841
5.3733147 0.033739903
5.3737548 0.033960146
5.3741948 0.034149589
5.3746349 0.03430325
5.375075 0.034416734
5.3755151 0.034512272
5.3759552 0.034603886
5.3763953 0.034692364
5.3768354 0.034778496
5.3772755 0.034863071
5.3777155 0.034946879
5.3781556 0.035030709
5.3785957 0.035115352
5.3790358 0.035201595
5.3794759 0.03529023
5.379916 0.035382045
5.3803561 0.03547866
5.3807962 0.035581334
5.3812362 0.035688734
5.3816763 0.035799465
5.3821164 0.035912133
5.3825565 0.036025345
5.3829966 0.036137708
5.3834367 0.036247826
5.3838768 0.036354308
5.3843169 0.036455757
5.384757 0.036550783
5.385197 0.036633738
5.3856371 0.036672602
5.3860772 0.036662392
5.3865173 0.036604747
5.3869574 0.036501308
5.3873975 0.036353714
5.3878376 0.036163603
5.3882777 0.035932617
5.3887177 0.035662394
5.3891578 0.035354573
5.3895979 0.035010796
5.390038 0.034632794
5.3904781 0.034236615
5.3909182 0.033833952
5.3913583 0.033425974
5.3917984 0.033013854
5.3922384 0.032598763
5.3926785 0.032181873
5.3931186 0.031764353
5.3935587 0.031347377
5.3939988 0.030932116
5.3944389 0.03051974
5.394879 0.030111421
5.3953191 0.029706787
5.3957592 0.029302748
5.3961992 0.028899949
5.3966393 0.028499251
5.3970794 0.028101517
5.3975195 0.027707609
5.3979596 0.027318389
5.3983997 0.026934719
5.3988398 0.026557462
5.3992799 0.026187479
5.3997199 0.025825634
5.40016 0.025482326
5.4006001 0.025259814
5.4010402 0.025175784
5.4014803 0.025217811
5.4019204 0.025373473
5.4023605 0.025630348
5.4028006 0.025976013
5.4032406 0.026398045
5.4036807 0.026884022
5.4041208 0.027421521
5.4045609 0.027998118
5.405001 0.028601392
5.4054411 0.029226303
5.4058812 0.029873167
5.4063213 0.03053767
5.4067614 0.031215502
5.4072014 0.031902352
5.4076415 0.032593908
5.4080816 0.033285859
5.4085217 0.033973893
5.4089618 0.034653699
5.4094019 0.035320965
5.409842 0.035971381
5.4102821 0.036604203
5.4107221 0.037228996
5.4111622 0.037845155
5.4116023 0.038451015
5.4120424 0.039044909
5.4124825 0.039625168
5.4129226 0.040190128
5.4133627 0.04073812
5.4138028 0.041267478
5.4142428 0.041776536
5.4146829 0.042263625
5.415123 0.042721631
5.4155631 0.043054957
5.4160032 0.043238796
5.4164433 0.043285773
5.4168834 0.043208516
5.4173235 0.04301965
5.4177636 0.042731802
5.4182036 0.042357598
5.4186437 0.041909664
5.4190838 0.041400626
5.4195239 0.040843112
5.419964 0.040249747
5.4204041 0.039585674
5.4208442 0.038805563
5.4212843 0.037932783
5.4217243 0.036991095
5.4221644 0.036004256
5.4226045 0.034996027
5.4230446 0.033990168
5.4234847 0.033010437
5.4239248 0.032080594
5.4243649 0.031224398
5.424805 0.03046561
5.425245 0.029811893
5.4256851 0.029202123
5.4261252 0.028632252
5.4265653 0.028107832
5.4270054 0.027634415
5.4274455 0.027217554
5.4278856 0.0268628
5.4283257 0.026575705
5.4287658 0.026361822
5.4292058 0.026226703
5.4296459 0.026175899
5.430086 0.02621732
5.4305261 0.026427094
5.4309662 0.026811437
5.4314063 0.027331897
5.4318464 0.027950027
5.4322865 0.028627375
5.4327265 0.029325494
5.4331666 0.030005933
5.4336067 0.030630242
5.4340468 0.031159974
5.4344869 0.031556677
5.434927 0.031781903
5.4353671 0.031872674
5.4358072 0.031948154
5.4362472 0.032006801
5.4366873 0.032044243
5.4371274 0.032056109
5.4375675 0.032038028
5.4380076 0.031985627
5.4384477 0.031894536
5.4388878 0.031760383
5.4393279 0.031578796
5.439768 0.031345403
5.440208 0.031059281
5.4406481 0.030742452
5.4410882 0.03040348
5.4415283 0.030047063
5.4419684 0.029677899
5.4424085 0.029300685
5.4428486 0.028920118
5.4432887 0.028540897
5.4437287 0.028167717
5.4441688 0.027805278
5.4446089 0.027458276
5.445049 0.027131295
5.4454891 0.026817829
5.4459292 0.026514313
5.4463693 0.026224241
5.4468094 0.025951111
5.4472494 0.025698419
5.4476895 0.025469662
5.4481296 0.025268336
5.4485697 0.025097938
5.4490098 0.024961965
5.4494499 0.024863912
5.44989 0.024807277
5.4503301 0.024875009
5.4507702 0.025233574
5.4512102 0.025834711
5.4516503 0.026620695
5.4520904 0.027533799
5.4525305 0.028516299
5.4529706 0.029510467
5.4534107 0.030458579
5.4538508 0.031302909
5.4542909 0.03198573
5.4547309 0.032449317
5.455171 0.032659544
5.4556111 0.032807888
5.4560512 0.032949592
5.4564913 0.033085119
5.4569314 0.033214935
5.4573715 0.033339505
5.4578116 0.033459293
5.4582517 0.033574764
5.4586917 0.033686383
5.4591318 0.033794615
5.4595719 0.033899924
5.460012 0.034002775
5.4604521 0.034101743
5.4608922 0.034195259
5.4613323 0.034283293
5.4617724 0.034365818
5.4622124 0.034442805
5.4626525 0.034514226
5.4630926 0.034580053
5.4635327 0.034640258
5.4639728 0.034694812
5.4644129 0.034743687
5.464853 0.034786855
5.4652931 0.034732235
5.4657331 0.034316306
5.4661732 0.033593225
5.4666133 0.03264179
5.4670534 0.031540796
5.4674935 0.03036904
5.4679336 0.029205318
5.4683737 0.028128424
5.4688138 0.027217157
5.4692539 0.026550311
5.4696939 0.026206684
5.470134 0.026252219
5.4705741 0.026537253
5.4710142 0.026972374
5.4714543 0.027526316
5.4718944 0.028167808
5.4723345 0.028865581
5.4727746 0.029588367
5.4732146 0.030304896
5.4736547 0.030983899
5.4740948 0.031594107
5.4745349 0.032104252
5.474975 0.032483063
5.4754151 0.032777909
5.4758552 0.033070856
5.4762953 0.033355481
5.4767353 0.033625089
5.4771754 0.033872987
5.4776155 0.034092479
5.4780556 0.034276872
5.4784957 0.034419469
5.4789358 0.034513577
5.4793759 0.034552502
5.479816 0.034529548
5.4802561 0.034422602
5.4806961 0.034172351
5.4811362 0.033799267
5.4815763 0.033332843
5.4820164 0.032802572
5.4824565 0.032237947
5.4828966 0.031668462
5.4833367 0.031123609
5.4837768 0.030632882
5.4842168 0.030225773
5.4846569 0.029931775
5.485097 0.029778734
5.4855371 0.029738588
5.4859772 0.029776734
5.4864173 0.029874268
5.4868574 0.030012282
5.4872975 0.03017187
5.4877375 0.030334125
5.4881776 0.030480141
5.4886177 0.030591012
5.4890578 0.030647831
5.4894979 0.030631692
5.489938 0.030523688
5.4903781 0.030341601
5.4908182 0.030139811
5.4912583 0.029920362
5.4916983 0.029684376
5.4921384 0.029432977
5.4925785 0.029167288
5.4930186 0.028888431
5.4934587 0.02859753
5.4938988 0.028295708
5.4943389 0.027984089
5.494779 0.027663794
5.495219 0.027329495
5.4956591 0.026946859
5.4960992 0.02651972
5.4965393 0.026058892
5.4969794 0.025575187
5.4974195 0.025079418
5.4978596 0.024582399
5.4982997 0.024094942
5.4987397 0.02362786
5.4991798 0.023191966
5.4996199 0.022798073
5.50006 0.02245727
5.5005001 0.02219558
5.5009402 0.022022402
5.5013803 0.02193434
5.5018204 0.021927998
5.5022605 0.021999979
5.5027005 0.022146888
5.5031406 0.022365328
5.5035807 0.022651903
5.5040208 0.023003217
5.5044609 0.023415873
5.504901 0.023886476
5.5053411 0.024441889
5.5057812 0.02513296
5.5062212 0.025932956
5.5066613 0.026812371
5.5071014 0.027741703
5.5075415 0.028691448
5.5079816 0.0296321
5.5084217 0.030534156
5.5088618 0.031368113
5.5093019 0.032104465
5.5097419 0.032713709
5.510182 0.033180417
5.5106221 0.03360716
5.5110622 0.03402072
5.5115023 0.034421297
5.5119424 0.034809089
5.5123825 0.035184292
5.5128226 0.035547106
5.5132627 0.035897729
5.5137027 0.036236359
5.5141428 0.036563194
5.5145829 0.036878431
5.515023 0.037182299
5.5154631 0.037485687
5.5159032 0.037793293
5.5163433 0.038099261
5.5167834 0.038397737
5.5172234 0.038682864
5.5176635 0.038948785
5.5181036 0.039189646
5.5185437 0.039399589
5.5189838 0.03957276
5.5194239 0.039703301
5.519864 0.039785358
5.5203041 0.039804418
5.5207441 0.039738755
5.5211842 0.039601454
5.5216243 0.039407662
5.5220644 0.039172531
5.5225045 0.038911211
5.5229446 0.03863885
5.5233847 0.038370599
5.5238248 0.038121608
5.5242649 0.037907026
5.5247049 0.037742003
5.525145 0.037640382
5.5255851 0.037592129
5.5260252 0.037582387
5.5264653 0.037599716
5.5269054 0.037632677
5.5273455 0.03766983
5.5277856 0.037699736
5.5282256 0.037710955
5.5286657 0.037692049
5.5291058 0.037631577
5.5295459 0.037518101
5.529986 0.03734018
5.5304261 0.037115864
5.5308662 0.036875624
5.5313063 0.036621234
5.5317463 0.036354441
5.5321864 0.036076988
5.5326265 0.035790621
5.5330666 0.035497086
5.5335067 0.035198127
5.5339468 0.03489549
5.5343869 0.03459092
5.534827 0.034286162
5.5352671 0.033979689
5.5357071 0.033660598
5.5361472 0.033330344
5.5365873 0.032991786
5.5370274 0.032647782
5.5374675 0.03230119
5.5379076 0.031954868
5.5383477 0.031611675
5.5387878 0.031274469
5.5392278 0.030946107
5.5396679 0.030629449
5.540108 0.030328567
5.5405481 0.030072275
5.5409882 0.029869005
5.5414283 0.029715083
5.5418684 0.029606838
5.5423085 0.029540598
5.5427485 0.02951269
5.5431886 0.029519443
5.5436287 0.029557184
5.5440688 0.029622241
5.5445089 0.029710941
5.544949 0.029819613
5.5453891 0.029962057
5.5458292 0.030160258
5.5462693 0.030408689
5.5467093 0.030701518
5.5471494 0.031032913
5.5475895 0.031397042
5.5480296 0.031788073
5.5484697 0.032200173
5.5489098 0.032627511
5.5493499 0.033064255
5.54979 0.033504572
5.55023 0.033970194
5.5506701 0.034592965
5.5511102 0.035356342
5.5515503 0.036219475
5.5519904 0.037141513
5.5524305 0.038081606
5.5528706 0.038998904
5.5533107 0.039852555
5.5537508 0.04060171
5.5541908 0.041205519
5.5546309 0.04162313
5.555071 0.041814253
5.5555111 0.041782526
5.5559512 0.04156964
5.5563913 0.041211115
5.5568314 0.040742475
5.5572715 0.04019924
5.5577115 0.039616932
5.5581516 0.039031072
5.5585917 0.038477183
5.5590318 0.037990786
5.5594719 0.037607402
5.559912 0.037362553
5.5603521 0.037240249
5.5607922 0.037147123
5.5612322 0.03707382
5.5616723 0.037013926
5.5621124 0.036961026
5.5625525 0.036908706
5.5629926 0.036850551
5.5634327 0.036780147
5.5638728 0.036691078
5.5643129 0.036576932
5.564753 0.036431292
5.565193 0.03624899
5.5656331 0.036037112
5.5660732 0.035801838
5.5665133 0.035547894
5.5669534 0.035280006
5.5673935 0.0350029
5.5678336 0.034721302
5.5682737 0.034439938
5.5687137 0.034163535
5.5691538 0.033896817
5.5695939 0.033644512
5.570034 0.033411345
5.5704741 0.033201711
5.5709142 0.033018408
5.5713543 0.032863812
5.5717944 0.032740296
5.5722344 0.032650234
5.5726745 0.032596001
5.5731146 0.032579972
5.5735547 0.032604519
5.5739948 0.032672018
5.5744349 0.032784842
5.574875 0.032945366
5.5753151 0.03323319
5.5757552 0.033830819
5.5761952 0.034688788
5.5766353 0.035744598
5.5770754 0.036935752
5.5775155 0.03819975
5.5779556 0.039474095
5.5783957 0.040696287
5.5788358 0.041803829
5.5792759 0.042734222
5.5797159 0.043424968
5.580156 0.043832719
5.5805961 0.04413873
5.5810362 0.04440992
5.5814763 0.044654656
5.5819164 0.044881304
5.5823565 0.045098232
5.5827966 0.045313807
5.5832366 0.045536395
5.5836767 0.045774365
5.5841168 0.046036082
5.5845569 0.046329915
5.584997 0.046664229
5.5854371 0.047009565
5.5858772 0.0473359
5.5863173 0.047652322
5.5867574 0.047967918
5.5871974 0.048291779
5.5876375 0.048632992
5.5880776 0.049000647
5.5885177 0.049403833
5.5889578 0.049851639
5.5893979 0.050353153
5.589838 0.050917464
5.5902781 0.051539822
5.5907181 0.052173989
5.5911582 0.052814382
5.5915983 0.053459888
5.5920384 0.054109393
5.5924785 0.054761783
5.5929186 0.055415945
5.5933587 0.056070766
5.5937988 0.056725131
5.5942388 0.057377928
5.5946789 0.058028043
5.595119 0.058674475
5.5955591 0.059318548
5.5959992 0.059960935
5.5964393 0.060601581
5.5968794 0.061240434
5.5973195 0.061877437
5.5977596 0.062512538
5.5981996 0.063145681
5.5986397 0.063776813
5.5990798 0.064405879
5.5995199 0.065032826
5.59996 0.065657598
5.6004001 0.066076245
5.6008402 0.066051749
5.6012803 0.06566509
5.6017203 0.064999401
5.6021604 0.064137814
5.6026005 0.063163463
5.6030406 0.062159481
5.6034807 0.061209
5.6039208 0.060395154
5.6043609 0.059801076
5.604801 0.059509898
5.605241 0.059563797
5.6056811 0.059803049
5.6061212 0.060189253
5.6065613 0.060708626
5.6070014 0.061347388
5.6074415 0.062091757
5.6078816 0.062927952
5.6083217 0.063842193
5.6087618 0.064820697
5.6092018 0.065849685
5.6096419 0.066915374
5.610082 0.068015341
5.6105221 0.069533299
5.6109622 0.071563177
5.6114023 0.073968934
5.6118424 0.076614529
5.6122825 0.079363922
5.6127225 0.082081073
5.6131626 0.084629941
5.6136027 0.086874486
5.6140428 0.088678667
5.6144829 0.089906444
5.614923 0.090421777
5.6153631 0.090239803
5.6158032 0.089628311
5.6162432 0.088668786
5.6166833 0.087436994
5.6171234 0.086008699
5.6175635 0.084459667
5.6180036 0.082865661
5.6184437 0.081302447
5.6188838 0.07984579
5.6193239 0.078571455
5.619764 0.077555206
5.620204 0.076825475
5.6206441 0.076110168
5.6210842 0.075373312
5.6215243 0.074639847
5.6219644 0.073934709
5.6224045 0.073282839
5.6228446 0.072709173
5.6232847 0.072238651
5.6237247 0.07189621
5.6241648 0.071706789
5.6246049 0.071695326
5.625045 0.071886949
5.6254851 0.072314279
5.6259252 0.072957928
5.6263653 0.073774745
5.6268054 0.074721581
5.6272454 0.075755283
5.6276855 0.076832703
5.6281256 0.077910688
5.6285657 0.078946089
5.6290058 0.079895755
5.6294459 0.080716534
5.629886 0.081365277
5.6303261 0.081826361
5.6307662 0.082162743
5.6312062 0.082406495
5.6316463 0.082587135
5.6320864 0.082734183
5.6325265 0.082877158
5.6329666 0.083045578
5.6334067 0.083268962
5.6338468 0.083576829
5.6342869 0.083998699
5.6347269 0.08456409
5.635167 0.085291469
5.6356071 0.086087906
5.6360472 0.086925044
5.6364873 0.087802118
5.6369274 0.08871836
5.6373675 0.089673005
5.6378076 0.090665286
5.6382476 0.091694437
5.6386877 0.092759691
5.6391278 0.093860282
5.6395679 0.094995443
5.640008 0.096164405
5.6404481 0.097356734
5.6408882 0.098562479
5.6413283 0.099780596
5.6417684 0.10101004
5.6422084 0.10224978
5.6426485 0.10349876
5.6430886 0.10475594
5.6435287 0.10602028
5.6439688 0.10729074
5.6444089 0.10856628
5.644849 0.10984585
5.6452891 0.11113013
5.6457291 0.11242664
5.6461692 0.11374068
5.6466093 0.11507721
5.6470494 0.11644119
5.6474895 0.11783759
5.6479296 0.11927135
5.6483697 0.12074743
5.6488098 0.12227081
5.6492498 0.12384642
5.6496899 0.12547924
5.65013 0.12717978
5.6505701 0.12903866
5.6510102 0.13107749
5.6514503 0.13328487
5.6518904 0.13564945
5.6523305 0.13815985
5.6527706 0.14080468
5.6532106 0.14357258
5.6536507 0.14645217
5.6540908 0.14943207
5.6545309 0.15250091
5.654971 0.15564732
5.6554111 0.15883495
5.6558512 0.16202721
5.6562913 0.16522367
5.6567313 0.16842401
5.6571714 0.17162795
5.6576115 0.17483516
5.6580516 0.17804535
5.6584917 0.18125822
5.6589318 0.18447346
5.6593719 0.18769076
5.659812 0.19090983
5.6602521 0.19413206
5.6606921 0.19736413
5.6611322 0.20060495
5.6615723 0.20385247
5.6620124 0.20710459
5.6624525 0.21035924
5.6628926 0.21361433
5.6633327 0.2168678
5.6637728 0.22011756
5.6642128 0.22336154
5.6646529 0.22659765
5.665093 0.22981265
5.6655331 0.23269318
5.6659732 0.23516247
5.6664133 0.23730857
5.6668534 0.23921953
5.6672935 0.24098343
5.6677335 0.24268829
5.6681736 0.2444222
5.6686137 0.24627319
5.6690538 0.24832932
5.6694939 0.25067865
5.669934 0.25340923
5.6703741 0.25662202
5.6708142 0.26031829
5.6712543 0.26439582
5.6716943 0.26875125
5.6721344 0.27328121
5.6725745 0.27788236
5.6730146 0.28245135
5.6734547 0.28688481
5.6738948 0.2910794
5.6743349 0.29493176
5.674775 0.29833852
5.675215 0.30126752
5.6756551 0.30410105
5.6760952 0.3069137
5.6765353 0.30970663
5.6769754 0.31248105
5.6774155 0.31523814
5.6778556 0.31797909
5.6782957 0.32070507
5.6787357 0.32341729
5.6791758 0.32611692
5.6796159 0.32880515
5.680056 0.33148281
5.6804961 0.33412609
5.6809362 0.33672731
5.6813763 0.3392967
5.6818164 0.3418445
5.6822565 0.34438096
5.6826965 0.34691631
5.6831366 0.3494608
5.6835767 0.35202466
5.6840168 0.35461815
5.6844569 0.35725149
5.684897 0.35993492
5.6853371 0.36277586
5.6857772 0.36597883
5.6862172 0.36950455
5.6866573 0.37330416
5.6870974 0.37732875
5.6875375 0.38152945
5.6879776 0.38585737
5.6884177 0.39026363
5.6888578 0.39469933
5.6892979 0.3991156
5.6897379 0.40346354
5.690178 0.40776134
5.6906181 0.41254385
5.6910582 0.41784037
5.6914983 0.42353071
5.6919384 0.42949466
5.6923785 0.43561201
5.6928186 0.44176258
5.6932587 0.44782616
5.6936987 0.45368255
5.6941388 0.45921155
5.6945789 0.46429295
5.695019 0.46880392
5.6954591 0.47122269
5.6958992 0.47074882
5.6963393 0.46798968
5.6967794 0.4635526
5.6972194 0.45804495
5.6976595 0.45207406
5.6980996 0.4462473
5.6985397 0.44117201
5.6989798 0.43745555
5.6994199 0.43570527
5.69986 0.43652851
5.7003001 0.43993233
5.7007401 0.44431093
5.7011802 0.44938692
5.7016203 0.45500072
5.7020604 0.46099274
5.7025005 0.46720338
5.7029406 0.47347307
5.7033807 0.4796422
5.7038208 0.48555119
5.7042609 0.49104046
5.7047009 0.49595041
5.705141 0.50016161
5.7055811 0.5041093
5.7060212 0.50792067
5.7064613 0.51155117
5.7069014 0.51495626
5.7073415 0.51809139
5.7077816 0.52091201
5.7082216 0.52337357
5.7086617 0.52543154
5.7091018 0.52704135
5.7095419 0.52815848
5.709982 0.52873836
5.7104221 0.52766322
5.7108622 0.5240077
5.7113023 0.51831526
5.7117423 0.51113145
5.7121824 0.50300185
5.7126225 0.49447202
5.7130626 0.48608755
5.7135027 0.478394
5.7139428 0.47193694
5.7143829 0.46726194
5.714823 0.46491456
5.7152631 0.46497903
5.7157031 0.4658067
5.7161432 0.46708956
5.7165833 0.46871067
5.7170234 0.4705531
5.7174635 0.47249992
5.7179036 0.47443419
5.7183437 0.476239
5.7187838 0.47779739
5.7192238 0.47899245
5.7196639 0.47970725
5.720104 0.47984331
5.7205441 0.47976333
5.7209842 0.47964773
5.7214243 0.47949537
5.7218644 0.47930509
5.7223045 0.47907573
5.7227445 0.47880615
5.7231846 0.47849517
5.7236247 0.47814166
5.7240648 0.47774444
5.7245049 0.47730238
5.724945 0.4768143
5.7253851 0.47611951
5.7258252 0.47501608
5.7262653 0.47359019
5.7267053 0.47193149
5.7271454 0.47012964
5.7275855 0.46827432
5.7280256 0.46645518
5.7284657 0.46476189
5.7289058 0.4632841
5.7293459 0.46211149
5.729786 0.46133371
5.730226 0.46127837
5.7306661 0.46319046
5.7311062 0.46687694
5.7315463 0.47191107
5.7319864 0.47786611
5.7324265 0.48431529
5.7328666 0.4908319
5.7333067 0.49698916
5.7337467 0.50236035
5.7341868 0.50651872
5.7346269 0.50903752
5.735067 0.50951792
5.7355071 0.50914404
5.7359472 0.50873624
5.7363873 0.50830157
5.7368274 0.50784708
5.7372675 0.50737983
5.7377075 0.50690687
5.7381476 0.50643526
5.7385877 0.50597205
5.7390278 0.50552429
5.7394679 0.50509903
5.739908 0.50470334
5.7403481 0.50432685
5.7407882 0.50393931
5.7412282 0.50354606
5.7416683 0.50315366
5.7421084 0.50276865
5.7425485 0.50239761
5.7429886 0.50204708
5.7434287 0.50172362
5.7438688 0.50143378
5.7443089 0.50118412
5.7447489 0.5009812
5.745189 0.50093836
5.7456291 0.5018559
5.7460692 0.50373791
5.7465093 0.5063892
5.7469494 0.50961457
5.7473895 0.51321882
5.7478296 0.51700676
5.7482697 0.52078319
5.7487097 0.52435291
5.7491498 0.52752073
5.7495899 0.53009145
5.75003 0.531872
5.7504701 0.53321927
5.7509102 0.53450303
5.7513503 0.53572504
5.7517904 0.53688707
5.7522304 0.5379909
5.7526705 0.53903831
5.7531106 0.54003105
5.7535507 0.54097091
5.7539908 0.54185965
5.7544309 0.54269906
5.754871 0.54349089
5.7553111 0.5442337
5.7557512 0.54491594
5.7561912 0.54553033
5.7566313 0.54607005
5.7570714 0.54652828
5.7575115 0.54689817
5.7579516 0.5471729
5.7583917 0.54734565
5.7588318 0.54740957
5.7592719 0.54735784
5.7597119 0.54718362
5.760152 0.54683865
5.7605921 0.54585266
5.7610322 0.54419616
5.7614723 0.54199815
5.7619124 0.53938763
5.7623525 0.53649362
5.7627926 0.53344511
5.7632326 0.53037111
5.7636727 0.52740063
5.7641128 0.52466267
5.7645529 0.52228624
5.764993 0.52040034
5.7654331 0.51924906
5.7658732 0.51888683
5.7663133 0.51914227
5.7667534 0.51984393
5.7671934 0.52082038
5.7676335 0.52190017
5.7680736 0.52291187
5.7685137 0.52368404
5.7689538 0.52404525
5.7693939 0.52382405
5.769834 0.522849
5.7702741 0.52073528
5.7707141 0.51674849
5.7711542 0.51118586
5.7715943 0.50443624
5.7720344 0.49688849
5.7724745 0.48893147
5.7729146 0.48095402
5.7733547 0.47334499
5.7737948 0.46649325
5.7742348 0.46078764
5.7746749 0.45661701
5.775115 0.45431412
5.7755551 0.45299836
5.7759952 0.45216139
5.7764353 0.45169804
5.7768754 0.45150316
5.7773155 0.45147158
5.7777556 0.45149815
5.7781956 0.45147769
5.7786357 0.45130506
5.7790758 0.45087508
5.7795159 0.4500826
5.779956 0.44882245
5.7803961 0.446995
5.7808362 0.44464852
5.7812763 0.4419192
5.7817163 0.43894355
5.7821564 0.43585807
5.7825965 0.43279929
5.7830366 0.4299037
5.7834767 0.42730783
5.7839168 0.42514819
5.7843569 0.42356128
5.784797 0.42268362
5.785237 0.42257052
5.7856771 0.42287238
5.7861172 0.423502
5.7865573 0.42442575
5.7869974 0.42560997
5.7874375 0.42702102
5.7878776 0.42862525
5.7883177 0.43038901
5.7887578 0.43227866
5.7891978 0.43426056
5.7896379 0.43630104
5.790078 0.43836621
5.7905181 0.44042548
5.7909582 0.44249236
5.7913983 0.44459267
5.7918384 0.44675225
5.7922785 0.44899692
5.7927185 0.4513525
5.7931586 0.45384483
5.7935987 0.45649972
5.7940388 0.45934301
5.7944789 0.46240052
5.794919 0.46569807
5.7953591 0.46936058
5.7957992 0.47353682
5.7962392 0.47812992
5.7966793 0.48303723
5.7971194 0.48815613
5.7975595 0.49338397
5.7979996 0.49861811
5.7984397 0.50375591
5.7988798 0.50869473
5.7993199 0.51333194
5.79976 0.51756488
5.8002 0.52133946
5.8006401 0.52494395
5.8010802 0.52845228
5.8015203 0.53187406
5.8019604 0.53521891
5.8024005 0.53849645
5.8028406 0.54171628
5.8032807 0.54488802
5.8037207 0.5480213
5.8041608 0.55112572
5.8046009 0.55421089
5.805041 0.55728606
5.8054811 0.56030667
5.8059212 0.5632295
5.8063613 0.56604383
5.8068014 0.56873894
5.8072414 0.57130412
5.8076815 0.57372863
5.8081216 0.57600176
5.8085617 0.57811277
5.8090018 0.58005096
5.8094419 0.5818056
5.809882 0.58336596
5.8103221 0.58436586
5.8107622 0.58399756
5.8112022 0.58245408
5.8116423 0.57997924
5.8120824 0.57681686
5.8125225 0.57321072
5.8129626 0.56940466
5.8134027 0.56564248
5.8138428 0.562168
5.8142829 0.55922501
5.8147229 0.55705734
5.815163 0.55591708
5.8156031 0.55598234
5.8160432 0.55706068
5.8164833 0.5589032
5.8169234 0.56126098
5.8173635 0.56388511
5.8178036 0.5665267
5.8182436 0.56893683
5.8186837 0.57086659
5.8191238 0.57206708
5.8195639 0.57228938
5.820004 0.57128455
5.8204441 0.56839255
5.8208842 0.56342916
5.8213243 0.55683118
5.8217644 0.54903539
5.8222044 0.5404786
5.8226445 0.53159759
5.8230846 0.52282915
5.8235247 0.51461008
5.8239648 0.50737718
5.8244049 0.50156722
5.824845 0.49761701
5.8252851 0.4954778
5.8257251 0.49370851
5.8261652 0.49218586
5.8266053 0.4909214
5.8270454 0.48992665
5.8274855 0.48921317
5.8279256 0.48879248
5.8283657 0.48867612
5.8288058 0.48887564
5.8292458 0.48940257
5.8296859 0.49026844
5.830126 0.49149248
5.8305661 0.49318572
5.8310062 0.49530048
5.8314463 0.49773149
5.8318864 0.50037353
5.8323265 0.50312136
5.8327666 0.50586972
5.8332066 0.50851338
5.8336467 0.5109471
5.8340868 0.51306564
5.8345269 0.51476375
5.834967 0.51593619
5.8354071 0.5163733
5.8358472 0.51600575
5.8362873 0.51501054
5.8367273 0.51356563
5.8371674 0.51184897
5.8376075 0.51003853
5.8380476 0.50831224
5.8384877 0.50684808
5.8389278 0.50582399
5.8393679 0.50541792
5.839808 0.50580784
5.840248 0.50709048
5.8406881 0.50894828
5.8411282 0.51123931
5.8415683 0.51386142
5.8420084 0.51671248
5.8424485 0.51969034
5.8428886 0.52269286
5.8433287 0.5256179
5.8437688 0.52836332
5.8442088 0.53082698
5.8446489 0.53290673
5.845089 0.53450405
5.8455291 0.53567689
5.8459692 0.53653928
5.8464093 0.53716796
5.8468494 0.53763964
5.8472895 0.53803106
5.8477295 0.53841893
5.8481696 0.53887999
5.8486097 0.53949097
5.8490498 0.54032857
5.8494899 0.54146955
5.84993 0.5429906
5.8503701 0.54495567
5.8508102 0.5473316
5.8512503 0.55004144
5.8516903 0.55300803
5.8521304 0.55615423
5.8525705 0.55940288
5.8530106 0.56267683
5.8534507 0.56589893
5.8538908 0.56899204
5.8543309 0.571879
5.854771 0.57448265
5.855211 0.57675003
5.8556511 0.57879065
5.8560912 0.58063205
5.8565313 0.58227687
5.8569714 0.58372778
5.8574115 0.58498742
5.8578516 0.58605845
5.8582917 0.58694353
5.8587317 0.58764532
5.8591718 0.58816646
5.8596119 0.58850962
5.860052 0.5886698
5.8604921 0.58803179
5.8609322 0.5863572
5.8613723 0.58386132
5.8618124 0.58075941
5.8622525 0.57726673
5.8626925 0.57359856
5.8631326 0.56997016
5.8635727 0.5665968
5.8640128 0.56369376
5.8644529 0.56147629
5.864893 0.56015967
5.8653331 0.55990261
5.8657732 0.56058466
5.8662132 0.56202919
5.8666533 0.56406153
5.8670934 0.56650705
5.8675335 0.56919108
5.8679736 0.57193897
5.8684137 0.57457608
5.8688538 0.57692774
5.8692939 0.57881931
5.8697339 0.58007614
5.870174 0.58046025
5.8706141 0.57936678
5.8710542 0.5769599
5.8714943 0.57358334
5.8719344 0.56958081
5.8723745 0.56529603
5.8728146 0.56107273
5.8732547 0.55725463
5.8736947 0.55418545
5.8741348 0.55220891
5.8745749 0.55166872
5.875015 0.5529084
5.8754551 0.55596316
5.8758952 0.56047244
5.8763353 0.56614927
5.8767754 0.57270668
5.8772154 0.57985771
5.8776555 0.58731539
5.8780956 0.59479275
5.8785357 0.60200283
5.8789758 0.60865865
5.8794159 0.61447324
5.879856 0.61915965
5.8802961 0.62267688
5.8807361 0.62569366
5.8811762 0.62834518
5.8816163 0.63071503
5.8820564 0.63288681
5.8824965 0.63494412
5.8829366 0.63697055
5.8833767 0.63904969
5.8838168 0.64126514
5.8842569 0.6437005
5.8846969 0.64643936
5.885137 0.64962635
5.8855771 0.65412881
5.8860172 0.65995631
5.8864573 0.66678784
5.8868974 0.67430237
5.8873375 0.6821789
5.8877776 0.69009641
5.8882176 0.69773389
5.8886577 0.70477033
5.8890978 0.71088472
5.8895379 0.71575604
5.889978 0.71906327
5.8904181 0.71912218
5.8908582 0.71474195
5.8912983 0.70683468
5.8917383 0.69631678
5.8921784 0.68410463
5.8926185 0.67111464
5.8930586 0.65826319
5.8934987 0.64646669
5.8939388 0.63664152
5.8943789 0.62970409
5.894819 0.62657079
5.8952591 0.62731584
5.8956991 0.62883057
5.8961392 0.63065579
5.8965793 0.63271565
5.8970194 0.63493428
5.8974595 0.63723581
5.8978996 0.63954437
5.8983397 0.6417841
5.8987798 0.64387914
5.8992198 0.64575361
5.8996599 0.64733166
5.9001 0.64854758
5.9005401 0.64960807
5.9009802 0.6506142
5.9014203 0.65155604
5.9018604 0.65242366
5.9023005 0.65320715
5.9027405 0.65389658
5.9031806 0.65448201
5.9036207 0.65495353
5.9040608 0.65530122
5.9045009 0.65551514
5.904941 0.65558538
5.9053811 0.65458234
5.9058212 0.65127985
5.9062613 0.64615302
5.9067013 0.63970055
5.9071414 0.63242112
5.9075815 0.62481342
5.9080216 0.61737615
5.9084617 0.610608
5.9089018 0.60500764
5.9093419 0.60107379
5.909782 0.59930511
5.910222 0.60003095
5.9106621 0.60245571
5.9111022 0.60616145
5.9115423 0.61086143
5.9119824 0.61626889
5.9124225 0.62209707
5.9128626 0.62805922
5.9133027 0.63386858
5.9137427 0.6392384
5.9141828 0.64388193
5.9146229 0.64751242
5.915063 0.64985832
5.9155031 0.65161649
5.9159432 0.65328084
5.9163833 0.65483271
5.9168234 0.65625342
5.9172635 0.6575243
5.9177035 0.65862668
5.9181436 0.6595419
5.9185837 0.66025128
5.9190238 0.66073616
5.9194639 0.66097785
5.919904 0.6609577
5.9203441 0.66049524
5.9207842 0.65930457
5.9212242 0.65751894
5.9216643 0.65528552
5.9221044 0.65275147
5.9225445 0.65006396
5.9229846 0.64737016
5.9234247 0.64481722
5.9238648 0.64255233
5.9243049 0.64072264
5.9247449 0.63947533
5.925185 0.63903063
5.9256251 0.64000204
5.9260652 0.64225841
5.9265053 0.64550502
5.9269454 0.64944714
5.9273855 0.65379004
5.9278256 0.65823899
5.9282657 0.66249925
5.9287057 0.66627611
5.9291458 0.66927482
5.9295859 0.67120066
5.930026 0.67175819
5.9304661 0.67055182
5.9309062 0.66767793
5.9313463 0.66351197
5.9317864 0.65842938
5.9322264 0.65280561
5.9326665 0.64701609
5.9331066 0.64143627
5.9335467 0.63644159
5.9339868 0.6324075
5.9344269 0.62970944
5.934867 0.62872284
5.9353071 0.62932988
5.9357471 0.63028339
5.9361872 0.63149326
5.9366273 0.63295617
5.9370674 0.63466882
5.9375075 0.6366279
5.9379476 0.63883011
5.9383877 0.64127214
5.9388278 0.64395069
5.9392679 0.64686244
5.9397079 0.65000408
5.940148 0.65339135
5.9405881 0.65723103
5.9410282 0.6614906
5.9414683 0.66605527
5.9419084 0.67081027
5.9423485 0.67564082
5.9427886 0.68043215
5.9432286 0.68506947
5.9436687 0.68943801
5.9441088 0.693423
5.9445489 0.69690964
5.944989 0.69978316
5.9454291 0.70211466
5.9458692 0.70408249
5.9463093 0.70570749
5.9467493 0.70701039
5.9471894 0.70801192
5.9476295 0.70873281
5.9480696 0.70919378
5.9485097 0.70941557
5.9489498 0.70941891
5.9493899 0.70922452
5.94983 0.70885314
5.9502701 0.7082737
5.9507101 0.70732652
5.9511502 0.70606199
5.9515903 0.70455233
5.9520304 0.70286975
5.9524705 0.70108645
5.9529106 0.69927466
5.9533507 0.69750657
5.9537908 0.69585441
5.9542308 0.69439038
5.9546709 0.6931867
5.955111 0.69234276
5.9555511 0.69243422
5.9559912 0.69347777
5.9564313 0.69522098
5.9568714 0.69741147
5.9573115 0.69979683
5.9577516 0.70212466
5.9581916 0.70414255
5.9586317 0.70559811
5.9590718 0.70623893
5.9595119 0.7058126
5.959952 0.70406673
5.9603921 0.70103974
5.9608322 0.69715537
5.9612723 0.69256505
5.9617123 0.68741665
5.9621524 0.68185802
5.9625925 0.67603703
5.9630326 0.67010154
5.9634727 0.66419941
5.9639128 0.6584785
5.9643529 0.65308668
5.964793 0.6481718
5.965233 0.6437426
5.9656731 0.63919111
5.9661132 0.63452467
5.9665533 0.62985923
5.9669934 0.62531078
5.9674335 0.62099529
5.9678736 0.61702873
5.9683137 0.61352706
5.9687538 0.61060626
5.9691938 0.6083823
5.9696339 0.60697116
5.970074 0.60648855
5.9705141 0.60698671
5.9709542 0.60837054
5.9713943 0.61052417
5.9718344 0.61333172
5.9722745 0.61667733
5.9727145 0.62044513
5.9731546 0.62451923
5.9735947 0.62878378
5.9740348 0.63312289
5.9744749 0.63742069
5.974915 0.64156132
5.9753551 0.64569854
5.9757952 0.65026633
5.9762352 0.65517607
5.9766753 0.66032378
5.9771154 0.66560546
5.9775555 0.67091713
5.9779956 0.6761548
5.9784357 0.68121448
5.9788758 0.68599217
5.9793159 0.69038389
5.979756 0.69428565
5.980196 0.69753482
5.9806361 0.69966111
5.9810762 0.70067458
5.9815163 0.70068728
5.9819564 0.69981122
5.9823965 0.69815844
5.9828366 0.69584096
5.9832767 0.69297082
5.9837167 0.68966004
5.9841568 0.68602065
5.9845969 0.68216467
5.985037 0.67819707
5.9854771 0.6731316
5.9859172 0.66648879
5.9863573 0.65866885
5.9867974 0.65007198
5.9872374 0.64109838
5.9876775 0.63214826
5.9881176 0.62362181
5.9885577 0.61591926
5.9889978 0.60944079
5.9894379 0.60458661
5.989878 0.60175692
5.9903181 0.60083848
5.9907582 0.60060113
5.9911982 0.60086375
5.9916383 0.60151428
5.9920784 0.60244062
5.9925185 0.60353068
5.9929586 0.60467239
5.9933987 0.60575365
5.9938388 0.60666239
5.9942789 0.60728651
5.9947189 0.60751392
5.995159 0.60724968
5.9955991 0.60662862
5.9960392 0.60575882
5.9964793 0.60470704
5.9969194 0.60354
5.9973595 0.60232446
5.9977996 0.60112714
5.9982396 0.6000148
5.9986797 0.59905418
5.9991198 0.59831201
5.9995599 0.59785503
6 0.59775
