# Supplementary material for: Structural motifs of gold cluster anions with 17 to 69 atoms
Source: Nat Commun. 2026 Apr 10;17:5099. doi: 10.1038/s41467-026-71649-9 (PMC13246909; doi:10.1038/s41467-026-71649-9)
Supplement: Supplementary file 5 — Source Data [file 41467_2026_71649_MOESM5_ESM.zip › Figure2/55_th_red.dat]

3.8 0
3.8004401 0
3.8008802 0
3.8013203 0
3.8017604 0
3.8022004 0
3.8026405 0
3.8030806 0
3.8035207 0
3.8039608 0
3.8044009 0
3.804841 0
3.8052811 0
3.8057211 0
3.8061612 0
3.8066013 0
3.8070414 0
3.8074815 0
3.8079216 0
3.8083617 0
3.8088018 0
3.8092418 0
3.8096819 0
3.810122 0
3.8105621 0
3.8110022 0
3.8114423 0
3.8118824 0
3.8123225 0
3.8127626 0
3.8132026 0
3.8136427 0
3.8140828 0
3.8145229 0
3.814963 0
3.8154031 0
3.8158432 0
3.8162833 0
3.8167233 0
3.8171634 0
3.8176035 0
3.8180436 0
3.8184837 0
3.8189238 0
3.8193639 0
3.819804 0
3.820244 0
3.8206841 0
3.8211242 0
3.8215643 0
3.8220044 0
3.8224445 0
3.8228846 0
3.8233247 0
3.8237648 0
3.8242048 0
3.8246449 0
3.825085 0
3.8255251 0
3.8259652 0
3.8264053 0
3.8268454 0
3.8272855 0
3.8277255 0
3.8281656 0
3.8286057 0
3.8290458 0
3.8294859 0
3.829926 0
3.8303661 0
3.8308062 0
3.8312462 0
3.8316863 0
3.8321264 0
3.8325665 0
3.8330066 0
3.8334467 0
3.8338868 0
3.8343269 0
3.834767 0
3.835207 0
3.8356471 0
3.8360872 0
3.8365273 0
3.8369674 0
3.8374075 0
3.8378476 0
3.8382877 0
3.8387277 0
3.8391678 0
3.8396079 0
3.840048 0
3.8404881 0
3.8409282 0
3.8413683 0
3.8418084 0
3.8422484 0
3.8426885 0
3.8431286 0
3.8435687 0
3.8440088 0
3.8444489 0
3.844889 0
3.8453291 0
3.8457692 0
3.8462092 0
3.8466493 0
3.8470894 0
3.8475295 0
3.8479696 0
3.8484097 0
3.8488498 0
3.8492899 0
3.8497299 0
3.85017 0
3.8506101 0
3.8510502 0
3.8514903 0
3.8519304 0
3.8523705 0
3.8528106 0
3.8532507 0
3.8536907 0
3.8541308 0
3.8545709 0
3.855011 0
3.8554511 0
3.8558912 0
3.8563313 0
3.8567714 0
3.8572114 0
3.8576515 0
3.8580916 0
3.8585317 0
3.8589718 0
3.8594119 0
3.859852 0
3.8602921 0
3.8607321 0
3.8611722 0
3.8616123 0
3.8620524 0
3.8624925 0
3.8629326 0
3.8633727 0
3.8638128 0
3.8642529 0
3.8646929 0
3.865133 0
3.8655731 0
3.8660132 0
3.8664533 0
3.8668934 0
3.8673335 0
3.8677736 0
3.8682136 0
3.8686537 0
3.8690938 0
3.8695339 0
3.869974 0
3.8704141 0
3.8708542 0
3.8712943 0
3.8717343 0
3.8721744 0
3.8726145 0
3.8730546 0
3.8734947 0
3.8739348 0
3.8743749 0
3.874815 0
3.8752551 0
3.8756951 0
3.8761352 0
3.8765753 0
3.8770154 0
3.8774555 0
3.8778956 0
3.8783357 0
3.8787758 0
3.8792158 0
3.8796559 0
3.880096 0
3.8805361 0
3.8809762 0
3.8814163 0
3.8818564 0
3.8822965 0
3.8827365 0
3.8831766 0
3.8836167 0
3.8840568 0
3.8844969 0
3.884937 0
3.8853771 0
3.8858172 0
3.8862573 0
3.8866973 0
3.8871374 0
3.8875775 0
3.8880176 0
3.8884577 0
3.8888978 0
3.8893379 0
3.889778 0
3.890218 0
3.8906581 0
3.8910982 0
3.8915383 0
3.8919784 0
3.8924185 0
3.8928586 0
3.8932987 0
3.8937387 0
3.8941788 0
3.8946189 0
3.895059 0
3.8954991 0
3.8959392 0
3.8963793 0
3.8968194 0
3.8972595 0
3.8976995 0
3.8981396 0
3.8985797 0
3.8990198 0
3.8994599 0
3.8999 0
3.9003401 0
3.9007802 0
3.9012202 0
3.9016603 0
3.9021004 0
3.9025405 0
3.9029806 0
3.9034207 0
3.9038608 0
3.9043009 0
3.9047409 0
3.905181 0
3.9056211 0
3.9060612 0
3.9065013 0
3.9069414 0
3.9073815 0
3.9078216 0
3.9082617 0
3.9087017 0
3.9091418 0
3.9095819 0
3.910022 0
3.9104621 0
3.9109022 0
3.9113423 0
3.9117824 0
3.9122224 0
3.9126625 0
3.9131026 0
3.9135427 0
3.9139828 0
3.9144229 0
3.914863 0
3.9153031 0
3.9157431 0
3.9161832 0
3.9166233 0
3.9170634 0
3.9175035 0
3.9179436 0
3.9183837 0
3.9188238 0
3.9192639 0
3.9197039 0
3.920144 0
3.9205841 0
3.9210242 0
3.9214643 0
3.9219044 0
3.9223445 0
3.9227846 0
3.9232246 0
3.9236647 0
3.9241048 0
3.9245449 0
3.924985 0
3.9254251 0
3.9258652 0
3.9263053 0
3.9267453 0
3.9271854 0
3.9276255 0
3.9280656 0
3.9285057 0
3.9289458 0
3.9293859 0
3.929826 0
3.9302661 0
3.9307061 0
3.9311462 0
3.9315863 0
3.9320264 0
3.9324665 0
3.9329066 0
3.9333467 0
3.9337868 0
3.9342268 0
3.9346669 0
3.935107 0
3.9355471 0
3.9359872 0
3.9364273 0
3.9368674 0
3.9373075 0
3.9377475 0
3.9381876 0
3.9386277 0
3.9390678 0
3.9395079 0
3.939948 0
3.9403881 0
3.9408282 0
3.9412683 0
3.9417083 0
3.9421484 0
3.9425885 0
3.9430286 0
3.9434687 0
3.9439088 0
3.9443489 0
3.944789 0
3.945229 0
3.9456691 0
3.9461092 0
3.9465493 0
3.9469894 0
3.9474295 0
3.9478696 0
3.9483097 0
3.9487497 0
3.9491898 0
3.9496299 0
3.95007 0
3.9505101 0
3.9509502 0
3.9513903 0
3.9518304 0
3.9522705 0
3.9527105 0
3.9531506 0
3.9535907 0
3.9540308 0
3.9544709 0
3.954911 0
3.9553511 0
3.9557912 0
3.9562312 0
3.9566713 0
3.9571114 0
3.9575515 0
3.9579916 0
3.9584317 0
3.9588718 0
3.9593119 0
3.959752 0
3.960192 0
3.9606321 0
3.9610722 0
3.9615123 0
3.9619524 0
3.9623925 0
3.9628326 0
3.9632727 0
3.9637127 0
3.9641528 0
3.9645929 0
3.965033 0
3.9654731 0
3.9659132 0
3.9663533 0
3.9667934 0
3.9672334 0
3.9676735 0
3.9681136 0
3.9685537 0
3.9689938 0
3.9694339 0
3.969874 0
3.9703141 0
3.9707542 0
3.9711942 0
3.9716343 0
3.9720744 0
3.9725145 0
3.9729546 0
3.9733947 0
3.9738348 0
3.9742749 0
3.9747149 0
3.975155 0
3.9755951 0
3.9760352 0
3.9764753 0
3.9769154 0
3.9773555 0
3.9777956 0
3.9782356 0
3.9786757 0
3.9791158 0
3.9795559 0
3.979996 0
3.9804361 0
3.9808762 0
3.9813163 0
3.9817564 0
3.9821964 0
3.9826365 0
3.9830766 0
3.9835167 0
3.9839568 0
3.9843969 0
3.984837 0
3.9852771 0
3.9857171 0
3.9861572 0
3.9865973 0
3.9870374 0
3.9874775 0
3.9879176 0
3.9883577 0
3.9887978 0
3.9892378 0
3.9896779 0
3.990118 0
3.9905581 0
3.9909982 0
3.9914383 0
3.9918784 0
3.9923185 0
3.9927586 0
3.9931986 0
3.9936387 0
3.9940788 0
3.9945189 0
3.994959 0
3.9953991 0
3.9958392 0
3.9962793 0
3.9967193 0
3.9971594 0
3.9975995 0
3.9980396 0
3.9984797 0
3.9989198 0
3.9993599 0
3.9998 0
4.00024 0
4.0006801 0
4.0011202 0
4.0015603 0
4.0020004 0
4.0024405 0
4.0028806 0
4.0033207 0
4.0037608 0
4.0042008 0
4.0046409 0
4.005081 0
4.0055211 0
4.0059612 0
4.0064013 0
4.0068414 0
4.0072815 0
4.0077215 0
4.0081616 0
4.0086017 0
4.0090418 0
4.0094819 0
4.009922 0
4.0103621 0
4.0108022 0
4.0112422 0
4.0116823 0
4.0121224 0
4.0125625 0
4.0130026 0
4.0134427 0
4.0138828 0
4.0143229 0
4.014763 0
4.015203 0
4.0156431 0
4.0160832 0
4.0165233 0
4.0169634 0
4.0174035 0
4.0178436 0
4.0182837 0
4.0187237 0
4.0191638 0
4.0196039 0
4.020044 0
4.0204841 0
4.0209242 0
4.0213643 0
4.0218044 0
4.0222444 0
4.0226845 0
4.0231246 0
4.0235647 0
4.0240048 0
4.0244449 0
4.024885 0
4.0253251 0
4.0257652 0
4.0262052 0
4.0266453 0
4.0270854 0
4.0275255 0
4.0279656 0
4.0284057 0
4.0288458 0
4.0292859 0
4.0297259 0
4.030166 0
4.0306061 0
4.0310462 0
4.0314863 0
4.0319264 0
4.0323665 0
4.0328066 0
4.0332466 0
4.0336867 0
4.0341268 0
4.0345669 0
4.035007 0
4.0354471 0
4.0358872 0
4.0363273 0
4.0367674 0
4.0372074 0
4.0376475 0
4.0380876 0
4.0385277 0
4.0389678 0
4.0394079 0
4.039848 0
4.0402881 0
4.0407281 0
4.0411682 0
4.0416083 0
4.0420484 0
4.0424885 0
4.0429286 0
4.0433687 0
4.0438088 0
4.0442488 0
4.0446889 0
4.045129 0
4.0455691 0
4.0460092 0
4.0464493 0
4.0468894 0
4.0473295 0
4.0477696 0
4.0482096 0
4.0486497 0
4.0490898 0
4.0495299 0
4.04997 0
4.0504101 0
4.0508502 0
4.0512903 0
4.0517303 0
4.0521704 0
4.0526105 0
4.0530506 0
4.0534907 0
4.0539308 0
4.0543709 0
4.054811 0
4.0552511 0
4.0556911 0
4.0561312 0
4.0565713 0
4.0570114 0
4.0574515 0
4.0578916 0
4.0583317 0
4.0587718 0
4.0592118 0
4.0596519 0
4.060092 0
4.0605321 0
4.0609722 0
4.0614123 0
4.0618524 0
4.0622925 0
4.0627325 0
4.0631726 0
4.0636127 0
4.0640528 0
4.0644929 0
4.064933 0
4.0653731 0
4.0658132 0
4.0662533 0
4.0666933 0
4.0671334 0
4.0675735 0
4.0680136 0
4.0684537 0
4.0688938 0
4.0693339 0
4.069774 0
4.070214 0
4.0706541 0
4.0710942 0
4.0715343 0
4.0719744 0
4.0724145 0
4.0728546 0
4.0732947 0
4.0737347 0
4.0741748 0
4.0746149 0
4.075055 0
4.0754951 0
4.0759352 0
4.0763753 0
4.0768154 0
4.0772555 0
4.0776955 0
4.0781356 0
4.0785757 0
4.0790158 0
4.0794559 0
4.079896 0
4.0803361 0
4.0807762 0
4.0812162 0
4.0816563 0
4.0820964 0
4.0825365 0
4.0829766 0
4.0834167 0
4.0838568 0
4.0842969 0
4.0847369 0
4.085177 0
4.0856171 0
4.0860572 0
4.0864973 0
4.0869374 0
4.0873775 0
4.0878176 0
4.0882577 0
4.0886977 0
4.0891378 0
4.0895779 0
4.090018 0
4.0904581 0
4.0908982 0
4.0913383 0
4.0917784 0
4.0922184 0
4.0926585 0
4.0930986 0
4.0935387 0
4.0939788 0
4.0944189 0
4.094859 0
4.0952991 0
4.0957391 0
4.0961792 0
4.0966193 0
4.0970594 0
4.0974995 0
4.0979396 0
4.0983797 0
4.0988198 0
4.0992599 0
4.0996999 0
4.10014 0
4.1005801 0
4.1010202 0
4.1014603 0
4.1019004 0
4.1023405 0
4.1027806 0
4.1032206 0
4.1036607 0
4.1041008 0
4.1045409 0
4.104981 0
4.1054211 0
4.1058612 0
4.1063013 0
4.1067413 0
4.1071814 0
4.1076215 0
4.1080616 0
4.1085017 0
4.1089418 0
4.1093819 0
4.109822 0
4.1102621 0
4.1107021 0
4.1111422 0
4.1115823 0
4.1120224 0
4.1124625 0
4.1129026 0
4.1133427 0
4.1137828 0
4.1142228 0
4.1146629 0
4.115103 0
4.1155431 0
4.1159832 0
4.1164233 0
4.1168634 0
4.1173035 0
4.1177435 0
4.1181836 0
4.1186237 0
4.1190638 0
4.1195039 0
4.119944 0
4.1203841 0
4.1208242 0
4.1212643 0
4.1217043 0
4.1221444 0
4.1225845 0
4.1230246 0
4.1234647 0
4.1239048 0
4.1243449 0
4.124785 0
4.125225 0
4.1256651 0
4.1261052 0
4.1265453 0
4.1269854 0
4.1274255 0
4.1278656 0
4.1283057 0
4.1287457 0
4.1291858 0
4.1296259 0
4.130066 0
4.1305061 0
4.1309462 0
4.1313863 0
4.1318264 0
4.1322665 0
4.1327065 0
4.1331466 0
4.1335867 0
4.1340268 0
4.1344669 0
4.134907 0
4.1353471 0
4.1357872 0
4.1362272 0
4.1366673 0
4.1371074 0
4.1375475 0
4.1379876 0
4.1384277 0
4.1388678 0
4.1393079 0
4.1397479 0
4.140188 0
4.1406281 0
4.1410682 0
4.1415083 0
4.1419484 0
4.1423885 0
4.1428286 0
4.1432687 0
4.1437087 0
4.1441488 0
4.1445889 0
4.145029 0
4.1454691 0
4.1459092 0
4.1463493 0
4.1467894 0
4.1472294 0
4.1476695 0
4.1481096 0
4.1485497 0
4.1489898 0
4.1494299 0
4.14987 0
4.1503101 0
4.1507502 0
4.1511902 0
4.1516303 0
4.1520704 0
4.1525105 0
4.1529506 0
4.1533907 0
4.1538308 0
4.1542709 0
4.1547109 0
4.155151 0
4.1555911 0
4.1560312 0
4.1564713 0
4.1569114 0
4.1573515 0
4.1577916 0
4.1582316 0
4.1586717 0
4.1591118 0
4.1595519 0
4.159992 0
4.1604321 0
4.1608722 0
4.1613123 0
4.1617524 0
4.1621924 0
4.1626325 0
4.1630726 0
4.1635127 0
4.1639528 0
4.1643929 0
4.164833 0
4.1652731 0
4.1657131 0
4.1661532 0
4.1665933 4.2680578e-13
4.1670334 7.1787565e-11
4.1674735 2.5956525e-10
4.1679136 5.5530485e-10
4.1683537 9.5055136e-10
4.1687938 1.4368498e-09
4.1692338 2.0057451e-09
4.1696739 2.6487823e-09
4.170114 3.3575064e-09
4.1705541 4.1234624e-09
4.1709942 4.9381952e-09
4.1714343 5.79325e-09
4.1718744 6.6801716e-09
4.1723145 7.590505e-09
4.1727546 8.5157953e-09
4.1731946 9.4475874e-09
4.1736347 1.0377426e-08
4.1740748 1.1296857e-08
4.1745149 1.2197425e-08
4.174955 1.3070674e-08
4.1753951 1.3908151e-08
4.1758352 1.471941e-08
4.1762753 1.639931e-08
4.1767153 1.9382258e-08
4.1771554 2.3574609e-08
4.1775955 2.8882717e-08
4.1780356 3.5212936e-08
4.1784757 4.247162e-08
4.1789158 5.0565125e-08
4.1793559 5.9399804e-08
4.179796 6.8882012e-08
4.180236 7.8918102e-08
4.1806761 8.9414431e-08
4.1811162 1.0027735e-07
4.1815563 1.1141322e-07
4.1819964 1.2272839e-07
4.1824365 1.3412921e-07
4.1828766 1.4552204e-07
4.1833167 1.5681324e-07
4.1837568 1.6790915e-07
4.1841968 1.7871614e-07
4.1846369 1.8914055e-07
4.185077 1.9942295e-07
4.1855171 2.1773152e-07
4.1859572 2.4702641e-07
4.1863973 2.8653017e-07
4.1868374 3.3546533e-07
4.1872775 3.9305446e-07
4.1877175 4.585201e-07
4.1881576 5.310848e-07
4.1885977 6.0997111e-07
4.1890378 6.9440158e-07
4.1894779 7.8359875e-07
4.189918 8.7678518e-07
4.1903581 9.7318341e-07
4.1907982 1.072016e-06
4.1912382 1.1725055e-06
4.1916783 1.2738744e-06
4.1921184 1.3753453e-06
4.1925585 1.4761408e-06
4.1929986 1.5754834e-06
4.1934387 1.6725956e-06
4.1938788 1.7667e-06
4.1943189 1.8611139e-06
4.194759 2.015913e-06
4.195199 2.2471435e-06
4.1956391 2.5495167e-06
4.1960792 2.9177435e-06
4.1965193 3.3465351e-06
4.1969594 3.8306026e-06
4.1973995 4.3646571e-06
4.1978396 4.9434098e-06
4.1982797 5.5615717e-06
4.1987197 6.2138539e-06
4.1991598 6.8949676e-06
4.1995999 7.5996239e-06
4.20004 8.3225338e-06
4.2004801 9.0584086e-06
4.2009202 9.8019592e-06
4.2013603 1.0547897e-05
4.2018004 1.1290933e-05
4.2022404 1.2025778e-05
4.2026805 1.2747143e-05
4.2031206 1.344974e-05
4.2035607 1.4164395e-05
4.2040008 1.5244264e-05
4.2044409 1.6757104e-05
4.204881 1.8673902e-05
4.2053211 2.0965641e-05
4.2057612 2.3603308e-05
4.2062012 2.6557886e-05
4.2066413 2.9800362e-05
4.2070814 3.330172e-05
4.2075215 3.7032945e-05
4.2079616 4.0965023e-05
4.2084017 4.5068939e-05
4.2088418 4.9315677e-05
4.2092819 5.3676223e-05
4.2097219 5.8121562e-05
4.210162 6.2622679e-05
4.2106021 6.7150559e-05
4.2110422 7.1676187e-05
4.2114823 7.6170549e-05
4.2119224 8.0604629e-05
4.2123625 8.4949412e-05
4.2128026 8.9410243e-05
4.2132426 9.5628485e-05
4.2136827 0.00010382299
4.2141228 0.0001138673
4.2145629 0.00012563496
4.215003 0.00013899951
4.2154431 0.0001538345
4.2158832 0.00017001347
4.2163233 0.00018740996
4.2167634 0.00020589752
4.2172034 0.00022534969
4.2176435 0.00024564001
4.2180836 0.00026664203
4.2185237 0.00028822929
4.2189638 0.00031027534
4.2194039 0.00033265371
4.219844 0.00035523795
4.2202841 0.00037790161
4.2207241 0.00040051823
4.2211642 0.00042296135
4.2216043 0.00044510451
4.2220444 0.00046797602
4.2224845 0.00049753584
4.2229246 0.00053428769
4.2233647 0.00057780199
4.2238048 0.00062764914
4.2242448 0.00068339955
4.2246849 0.00074462361
4.225125 0.00081089174
4.2255651 0.00088177434
4.2260052 0.0009568418
4.2264453 0.0010356645
4.2268854 0.001117813
4.2273255 0.0012028575
4.2277656 0.0012903685
4.2282056 0.0013799163
4.2286457 0.0014710715
4.2290858 0.0015634044
4.2295259 0.0016564854
4.229966 0.0017498849
4.2304061 0.0018431733
4.2308462 0.001935921
4.2312863 0.0020319362
4.2317263 0.0021477531
4.2321664 0.0022841287
4.2326065 0.0024399615
4.2330466 0.0026141501
4.2334867 0.002805593
4.2339268 0.0030131886
4.2343669 0.0032358355
4.234807 0.0034724323
4.235247 0.0037218773
4.2356871 0.0039830691
4.2361272 0.0042549063
4.2365673 0.0045362872
4.2370074 0.0048261106
4.2374475 0.0051232747
4.2378876 0.0054266783
4.2383277 0.0057352197
4.2387678 0.0060477974
4.2392078 0.0063633101
4.2396479 0.0066806562
4.240088 0.0069987341
4.2405281 0.0073276499
4.2409682 0.0077009869
4.2414083 0.0081193137
4.2418484 0.0085806409
4.2422885 0.0090829793
4.2427285 0.0096243396
4.2431686 0.010202732
4.2436087 0.010816169
4.2440488 0.011462659
4.2444889 0.012140214
4.244929 0.012846845
4.2453691 0.013580562
4.2458092 0.014339376
4.2462492 0.015121297
4.2466893 0.015924338
4.2471294 0.016746507
4.2475695 0.017585816
4.2480096 0.018440276
4.2484497 0.019307897
4.2488898 0.02018669
4.2493299 0.021074665
4.24977 0.021989169
4.25021 0.022975142
4.2506501 0.024032682
4.2510902 0.025159785
4.2515303 0.026354447
4.2519704 0.027614663
4.2524105 0.028938428
4.2528506 0.030323738
4.2532907 0.03176859
4.2537307 0.033270977
4.2541708 0.034828897
4.2546109 0.036440344
4.255051 0.038103314
4.2554911 0.039815802
4.2559312 0.041575805
4.2563713 0.043381317
4.2568114 0.045230335
4.2572515 0.047120853
4.2576915 0.049050868
4.2581316 0.051018375
4.2585717 0.053021369
4.2590118 0.055070726
4.2594519 0.05719044
4.259892 0.059381881
4.2603321 0.06164585
4.2607722 0.063983149
4.2612122 0.066394577
4.2616523 0.068880937
4.2620924 0.07144303
4.2625325 0.074081656
4.2629726 0.076797617
4.2634127 0.079591713
4.2638528 0.082464746
4.2642929 0.085417516
4.2647329 0.088450826
4.265173 0.091565475
4.2656131 0.094762265
4.2660532 0.098041997
4.2664933 0.10140547
4.2669334 0.10485349
4.2673735 0.10838686
4.2678136 0.11200637
4.2682537 0.11569479
4.2686937 0.11942673
4.2691338 0.12320309
4.2695739 0.12702497
4.270014 0.13089348
4.2704541 0.13480973
4.2708942 0.13877484
4.2713343 0.14278991
4.2717744 0.14685605
4.2722144 0.15097438
4.2726545 0.155146
4.2730946 0.15937203
4.2735347 0.16365358
4.2739748 0.16799175
4.2744149 0.17238766
4.274855 0.17684242
4.2752951 0.18135713
4.2757351 0.18593292
4.2761752 0.19057089
4.2766153 0.19527215
4.2770554 0.2000378
4.2774955 0.20485984
4.2779356 0.20972571
4.2783757 0.21463106
4.2788158 0.21957155
4.2792559 0.22454284
4.2796959 0.22954059
4.280136 0.23456046
4.2805761 0.23959812
4.2810162 0.24464922
4.2814563 0.24970942
4.2818964 0.25477438
4.2823365 0.25983977
4.2827766 0.26490124
4.2832166 0.26995445
4.2836567 0.27499506
4.2840968 0.28001874
4.2845369 0.28502115
4.284977 0.28999794
4.2854171 0.29494477
4.2858572 0.29985731
4.2862973 0.30473122
4.2867373 0.30956876
4.2871774 0.31437451
4.2876175 0.31914912
4.2880576 0.32389324
4.2884977 0.32860751
4.2889378 0.3332926
4.2893779 0.33794913
4.289818 0.34257777
4.2902581 0.34717915
4.2906981 0.35175393
4.2911382 0.35630276
4.2915783 0.36082627
4.2920184 0.36532512
4.2924585 0.36979996
4.2928986 0.37425143
4.2933387 0.37868019
4.2937788 0.38308687
4.2942188 0.38747213
4.2946589 0.39183662
4.295099 0.39618098
4.2955391 0.40050457
4.2959792 0.40470549
4.2964193 0.40872371
4.2968594 0.41256557
4.2972995 0.41623742
4.2977395 0.4197456
4.2981796 0.42309643
4.2986197 0.42629628
4.2990598 0.42935148
4.2994999 0.43226837
4.29994 0.43505328
4.3003801 0.43771257
4.3008202 0.44025258
4.3012603 0.44267964
4.3017003 0.4450001
4.3021404 0.44722029
4.3025805 0.44934656
4.3030206 0.45138526
4.3034607 0.45334271
4.3039008 0.45522527
4.3043409 0.45703927
4.304781 0.45878936
4.305221 0.46042167
4.3056611 0.4619075
4.3061012 0.46324624
4.3065413 0.4644373
4.3069814 0.46548007
4.3074215 0.46637395
4.3078616 0.46711834
4.3083017 0.46771263
4.3087417 0.46815623
4.3091818 0.46844854
4.3096219 0.46858895
4.310062 0.46857685
4.3105021 0.46841165
4.3109422 0.46809275
4.3113823 0.46761955
4.3118224 0.46699143
4.3122625 0.4662078
4.3127025 0.46526807
4.3131426 0.46417161
4.3135827 0.46291785
4.3140228 0.46151041
4.3144629 0.46002801
4.314903 0.4584945
4.3153431 0.45690204
4.3157832 0.45524275
4.3162232 0.4535088
4.3166633 0.45169231
4.3171034 0.44978545
4.3175435 0.44778035
4.3179836 0.44566916
4.3184237 0.44344403
4.3188638 0.44109709
4.3193039 0.4386205
4.3197439 0.4360064
4.320184 0.43324694
4.3206241 0.43033425
4.3210642 0.4272605
4.3215043 0.42401781
4.3219444 0.42059834
4.3223845 0.41699423
4.3228246 0.41319763
4.3232647 0.40921202
4.3237047 0.40517101
4.3241448 0.40111636
4.3245849 0.3970495
4.325025 0.39297184
4.3254651 0.38888479
4.3259052 0.38478977
4.3263453 0.38068819
4.3267854 0.37658146
4.3272254 0.37247101
4.3276655 0.36835824
4.3281056 0.36424457
4.3285457 0.36013141
4.3289858 0.35602018
4.3294259 0.35191229
4.329866 0.34780915
4.3303061 0.34371219
4.3307461 0.33962281
4.3311862 0.33554242
4.3316263 0.33147245
4.3320664 0.32741431
4.3325065 0.32336858
4.3329466 0.31932925
4.3333867 0.31529486
4.3338268 0.31126546
4.3342669 0.30724109
4.3347069 0.3032218
4.335147 0.29920764
4.3355871 0.29519866
4.3360272 0.29119491
4.3364673 0.28719643
4.3369074 0.28320327
4.3373475 0.27921548
4.3377876 0.27523311
4.3382276 0.2712562
4.3386677 0.26728481
4.3391078 0.26331897
4.3395479 0.25935875
4.339988 0.25540418
4.3404281 0.25145531
4.3408682 0.2475122
4.3413083 0.24357489
4.3417483 0.23967314
4.3421884 0.23598798
4.3426285 0.23254228
4.3430686 0.22932671
4.3435087 0.22633197
4.3439488 0.22354872
4.3443889 0.22096766
4.344829 0.21857946
4.3452691 0.21637482
4.3457091 0.2143444
4.3461492 0.21247889
4.3465893 0.21076898
4.3470294 0.20920534
4.3474695 0.20777865
4.3479096 0.20647961
4.3483497 0.20529889
4.3487898 0.20422718
4.3492298 0.20325514
4.3496699 0.20237348
4.35011 0.20157287
4.3505501 0.20084398
4.3509902 0.20019592
4.3514303 0.19971025
4.3518704 0.19940107
4.3523105 0.19927205
4.3527506 0.19932687
4.3531906 0.19956922
4.3536307 0.20000278
4.3540708 0.20063123
4.3545109 0.20145825
4.354951 0.20248754
4.3553911 0.20372276
4.3558312 0.20516761
4.3562713 0.20682576
4.3567113 0.2087009
4.3571514 0.21079671
4.3575915 0.21311687
4.3580316 0.21566507
4.3584717 0.21844499
4.3589118 0.22146032
4.3593519 0.22471472
4.359792 0.2282119
4.360232 0.23192342
4.3606721 0.23573684
4.3611122 0.23964134
4.3615523 0.24363607
4.3619924 0.24772021
4.3624325 0.2518929
4.3628726 0.25615331
4.3633127 0.2605006
4.3637528 0.26493393
4.3641928 0.26945247
4.3646329 0.27405537
4.365073 0.2787418
4.3655131 0.28351092
4.3659532 0.28836189
4.3663933 0.29329387
4.3668334 0.29830602
4.3672735 0.3033975
4.3677135 0.30856747
4.3681536 0.31381511
4.3685937 0.31913955
4.3690338 0.32453998
4.3694739 0.3300284
4.369914 0.33563384
4.3703541 0.34134645
4.3707942 0.34715422
4.3712342 0.35304511
4.3716743 0.35900711
4.3721144 0.36502819
4.3725545 0.37109634
4.3729946 0.37719952
4.3734347 0.38332572
4.3738748 0.3894629
4.3743149 0.39559906
4.374755 0.40172217
4.375195 0.4078202
4.3756351 0.41388113
4.3760752 0.41989294
4.3765153 0.42584361
4.3769554 0.43172111
4.3773955 0.43751341
4.3778356 0.44320851
4.3782757 0.44879437
4.3787157 0.45425478
4.3791558 0.45957614
4.3795959 0.46475992
4.380036 0.46980795
4.3804761 0.47472207
4.3809162 0.47950413
4.3813563 0.48415597
4.3817964 0.48867944
4.3822364 0.49307637
4.3826765 0.49734861
4.3831166 0.50149801
4.3835567 0.5055264
4.3839968 0.50943563
4.3844369 0.51322754
4.384877 0.51690398
4.3853171 0.52046678
4.3857572 0.5239178
4.3861972 0.52725886
4.3866373 0.53049183
4.3870774 0.53361853
4.3875175 0.53664081
4.3879576 0.53948685
4.3883977 0.5420362
4.3888378 0.54428926
4.3892779 0.54624828
4.3897179 0.54791552
4.390158 0.54929322
4.3905981 0.55038365
4.3910382 0.55118907
4.3914783 0.55171172
4.3919184 0.55195387
4.3923585 0.55191777
4.3927986 0.55160567
4.3932386 0.55101984
4.3936787 0.55016253
4.3941188 0.54903599
4.3945589 0.54764248
4.394999 0.54598426
4.3954391 0.54406358
4.3958792 0.54188269
4.3963193 0.53944386
4.3967594 0.53674935
4.3971994 0.53387088
4.3976395 0.5308929
4.3980796 0.52780792
4.3985197 0.52460816
4.3989598 0.52128585
4.3993999 0.51783318
4.39984 0.51424239
4.4002801 0.51050569
4.4007201 0.50661529
4.4011602 0.50256341
4.4016003 0.49834226
4.4020404 0.49394406
4.4024805 0.48936103
4.4029206 0.48458538
4.4033607 0.47960932
4.4038008 0.47442508
4.4042408 0.46902487
4.4046809 0.4634009
4.405121 0.4575454
4.4055611 0.45145057
4.4060012 0.44510864
4.4064413 0.43861759
4.4068814 0.43207924
4.4073215 0.42549868
4.4077616 0.41888103
4.4082016 0.41223139
4.4086417 0.40555486
4.4090818 0.39885657
4.4095219 0.39214159
4.409962 0.38541506
4.4104021 0.37868206
4.4108422 0.37194772
4.4112823 0.36521712
4.4117223 0.35849538
4.4121624 0.35178761
4.4126025 0.34509891
4.4130426 0.33843438
4.4134827 0.33179914
4.4139228 0.32519828
4.4143629 0.31863692
4.414803 0.31212016
4.415243 0.30565292
4.4156831 0.29921147
4.4161232 0.29277753
4.4165633 0.28635255
4.4170034 0.27993801
4.4174435 0.27353538
4.4178836 0.26714613
4.4183237 0.26077174
4.4187638 0.25441366
4.4192038 0.24807337
4.4196439 0.24175235
4.420084 0.23545206
4.4205241 0.22917397
4.4209642 0.22291955
4.4214043 0.21669027
4.4218444 0.21048761
4.4222845 0.20431303
4.4227245 0.198168
4.4231646 0.19205399
4.4236047 0.18597248
4.4240448 0.17992493
4.4244849 0.17391513
4.424925 0.16805541
4.4253651 0.16240168
4.4258052 0.15694617
4.4262452 0.1516811
4.4266853 0.14659872
4.4271254 0.14169125
4.4275655 0.13695092
4.4280056 0.13236996
4.4284457 0.12794061
4.4288858 0.1236551
4.4293259 0.11950567
4.429766 0.11548453
4.430206 0.11158393
4.4306461 0.1077961
4.4310862 0.10411326
4.4315263 0.10052765
4.4319664 0.097031506
4.4324065 0.093617054
4.4328466 0.090276526
4.4332867 0.087002156
4.4337267 0.083787809
4.4341668 0.080668215
4.4346069 0.077659474
4.435047 0.074760734
4.4354871 0.071971142
4.4359272 0.069289845
4.4363673 0.066715992
4.4368074 0.06424873
4.4372474 0.061887206
4.4376875 0.059630569
4.4381276 0.057477965
4.4385677 0.055428543
4.4390078 0.05348145
4.4394479 0.051635834
4.439888 0.049890842
4.4403281 0.048245623
4.4407682 0.046699323
4.4412082 0.04525109
4.4416483 0.043900072
4.4420884 0.042645416
4.4425285 0.041486271
4.4429686 0.040421409
4.4434087 0.03944459
4.4438488 0.038553852
4.4442889 0.037749187
4.4447289 0.037030588
4.445169 0.03639805
4.4456091 0.035851565
4.4460492 0.035391127
4.4464893 0.035016728
4.4469294 0.034728363
4.4473695 0.034526023
4.4478096 0.034409703
4.4482496 0.034379396
4.4486897 0.034435095
4.4491298 0.034576794
4.4495699 0.034804484
4.45001 0.035118161
4.4504501 0.035517816
4.4508902 0.036003444
4.4513303 0.036575038
4.4517704 0.03723259
4.4522104 0.037976637
4.4526505 0.038812793
4.4530906 0.039742955
4.4535307 0.04076764
4.4539708 0.041887366
4.4544109 0.043102651
4.454851 0.044414012
4.4552911 0.045821968
4.4557311 0.047327035
4.4561712 0.048929733
4.4566113 0.050630579
4.4570514 0.05243009
4.4574915 0.054328785
4.4579316 0.05632718
4.4583717 0.058425795
4.4588118 0.060625147
4.4592519 0.062925754
4.4596919 0.065328132
4.460132 0.067832802
4.4605721 0.070440279
4.4610122 0.073151082
4.4614523 0.07596208
4.4618924 0.078849573
4.4623325 0.081814002
4.4627726 0.084861203
4.4632126 0.087997012
4.4636527 0.091227266
4.4640928 0.0945578
4.4645329 0.097994451
4.464973 0.10154306
4.4654131 0.10520945
4.4658532 0.10899947
4.4662933 0.11291895
4.4667333 0.11697373
4.4671734 0.12116965
4.4676135 0.12551254
4.4680536 0.13000823
4.4684937 0.13466257
4.4689338 0.13948139
4.4693739 0.14447053
4.469814 0.14963581
4.4702541 0.15498309
4.4706941 0.16049971
4.4711342 0.1660907
4.4715743 0.17174023
4.4720144 0.17744651
4.4724545 0.18320774
4.4728946 0.18902211
4.4733347 0.19488781
4.4737748 0.20080306
4.4742148 0.20676604
4.4746549 0.21277496
4.475095 0.21882801
4.4755351 0.22492339
4.4759752 0.2310593
4.4764153 0.23723395
4.4768554 0.24344552
4.4772955 0.24969221
4.4777355 0.25597223
4.4781756 0.26228377
4.4786157 0.26862503
4.4790558 0.27499421
4.4794959 0.28138951
4.479936 0.28782102
4.4803761 0.2943323
4.4808162 0.3009203
4.4812563 0.30757669
4.4816963 0.31429315
4.4821364 0.32106136
4.4825765 0.327873
4.4830166 0.33471975
4.4834567 0.34159328
4.4838968 0.34848529
4.4843369 0.35538743
4.484777 0.3622914
4.485217 0.36918887
4.4856571 0.37607152
4.4860972 0.38293102
4.4865373 0.38975907
4.4869774 0.39654733
4.4874175 0.40328748
4.4878576 0.40997121
4.4882977 0.41659019
4.4887377 0.4231361
4.4891778 0.42957885
4.4896179 0.43584833
4.490058 0.441944
4.4904981 0.44787039
4.4909382 0.45363205
4.4913783 0.45923351
4.4918184 0.46467931
4.4922585 0.46997399
4.4926985 0.47512208
4.4931386 0.48012812
4.4935787 0.48499665
4.4940188 0.4897322
4.4944589 0.49433932
4.494899 0.49882253
4.4953391 0.50318638
4.4957792 0.50743541
4.4962192 0.51157415
4.4966593 0.51560714
4.4970994 0.51953892
4.4975395 0.52337402
4.4979796 0.52711698
4.4984197 0.53071946
4.4988598 0.53405579
4.4992999 0.53711994
4.4997399 0.53991147
4.50018 0.54242995
4.5006201 0.54467494
4.5010602 0.54664602
4.5015003 0.54834273
4.5019404 0.54976466
4.5023805 0.55091137
4.5028206 0.55178242
4.5032607 0.55237738
4.5037007 0.55269581
4.5041408 0.55273729
4.5045809 0.55250137
4.505021 0.55198762
4.5054611 0.55119561
4.5059012 0.55012491
4.5063413 0.54877507
4.5067814 0.54714567
4.5072214 0.54523627
4.5076615 0.5431003
4.5081016 0.54083782
4.5085417 0.53845004
4.5089818 0.53593588
4.5094219 0.53329422
4.509862 0.53052399
4.5103021 0.52762407
4.5107421 0.52459339
4.5111822 0.52143083
4.5116223 0.51813531
4.5120624 0.51470574
4.5125025 0.51114101
4.5129426 0.50744003
4.5133827 0.5036017
4.5138228 0.49962494
4.5142629 0.49550863
4.5147029 0.4912517
4.515143 0.48685304
4.5155831 0.48231156
4.5160232 0.47762616
4.5164633 0.47279575
4.5169034 0.46782362
4.5173435 0.46272374
4.5177836 0.45750948
4.5182236 0.45219418
4.5186637 0.44679119
4.5191038 0.44131385
4.5195439 0.43577549
4.519984 0.43018946
4.5204241 0.42456911
4.5208642 0.41892776
4.5213043 0.41327877
4.5217443 0.40763548
4.5221844 0.40201122
4.5226245 0.39641934
4.5230646 0.39087318
4.5235047 0.38538607
4.5239448 0.37997138
4.5243849 0.37464242
4.524825 0.36941255
4.5252651 0.36429511
4.5257051 0.35930343
4.5261452 0.35442269
4.5265853 0.34962716
4.5270254 0.3449178
4.5274655 0.34029564
4.5279056 0.33576165
4.5283457 0.33131685
4.5287858 0.32696223
4.5292258 0.32269879
4.5296659 0.31852752
4.530106 0.31444943
4.5305461 0.31046552
4.5309862 0.30657678
4.5314263 0.30278421
4.5318664 0.29908881
4.5323065 0.29549158
4.5327465 0.29199352
4.5331866 0.28859562
4.5336267 0.28529889
4.5340668 0.28210433
4.5345069 0.27901292
4.534947 0.27602589
4.5353871 0.2732356
4.5358272 0.27071703
4.5362673 0.26846923
4.5367073 0.26649123
4.5371474 0.2647821
4.5375875 0.26334087
4.5380276 0.26216659
4.5384677 0.26125831
4.5389078 0.26061508
4.5393479 0.26023595
4.539788 0.26011996
4.540228 0.26026616
4.5406681 0.26067359
4.5411082 0.26134132
4.5415483 0.26226838
4.5419884 0.26345382
4.5424285 0.26489668
4.5428686 0.26659603
4.5433087 0.2685509
4.5437487 0.27076033
4.5441888 0.27322233
4.5446289 0.27585274
4.545069 0.27859873
4.5455091 0.28145994
4.5459492 0.28443601
4.5463893 0.2875266
4.5468294 0.29073134
4.5472695 0.29404988
4.5477095 0.29748187
4.5481496 0.30102695
4.5485897 0.30468476
4.5490298 0.30845496
4.5494699 0.31233718
4.54991 0.31633107
4.5503501 0.32043628
4.5507902 0.32465246
4.5512302 0.32897924
4.5516703 0.33341627
4.5521104 0.3379632
4.5525505 0.34261967
4.5529906 0.34738533
4.5534307 0.35226049
4.5538708 0.35726378
4.5543109 0.36239381
4.554751 0.36763701
4.555191 0.37297979
4.5556311 0.37840858
4.5560712 0.38390981
4.5565113 0.38946989
4.5569514 0.39507526
4.5573915 0.40071233
4.5578316 0.40636753
4.5582717 0.41202728
4.5587117 0.41767801
4.5591518 0.42330614
4.5595919 0.42889809
4.560032 0.43444029
4.5604721 0.43991916
4.5609122 0.44532112
4.5613523 0.45063261
4.5617924 0.45584003
4.5622324 0.46092982
4.5626725 0.46588936
4.5631126 0.47072698
4.5635527 0.47544843
4.5639928 0.48005377
4.5644329 0.48454304
4.564873 0.48891628
4.5653131 0.49317354
4.5657532 0.49731486
4.5661932 0.50134029
4.5666333 0.50524987
4.5670734 0.50904364
4.5675135 0.51272166
4.5679536 0.51628396
4.5683937 0.51973059
4.5688338 0.5230616
4.5692739 0.52627703
4.5697139 0.52937691
4.570154 0.53236131
4.5705941 0.53523026
4.5710342 0.53798381
4.5714743 0.540622
4.5719144 0.5431344
4.5723545 0.54539449
4.5727946 0.54736597
4.5732346 0.54904993
4.5736747 0.55044745
4.5741148 0.55155964
4.5745549 0.55238759
4.574995 0.55293239
4.5754351 0.55319514
4.5758752 0.55317693
4.5763153 0.55287886
4.5767554 0.55230201
4.5771954 0.55144748
4.5776355 0.55031637
4.5780756 0.54890977
4.5785157 0.54722878
4.5789558 0.54527448
4.5793959 0.54304798
4.579836 0.54055036
4.5802761 0.53778272
4.5807161 0.53474616
4.5811562 0.53145621
4.5815963 0.52803399
4.5820364 0.52450445
4.5824765 0.52086499
4.5829166 0.51711302
4.5833567 0.51324592
4.5837968 0.5092611
4.5842368 0.50515596
4.5846769 0.50092789
4.585117 0.4965743
4.5855571 0.49209259
4.5859972 0.48748015
4.5864373 0.48273438
4.5868774 0.47785269
4.5873175 0.47283247
4.5877576 0.46767112
4.5881976 0.46236604
4.5886377 0.45691463
4.5890778 0.45131429
4.5895179 0.44556241
4.589958 0.43965641
4.5903981 0.43359968
4.5908382 0.4274313
4.5912783 0.42116765
4.5917183 0.41481949
4.5921584 0.40839752
4.5925985 0.40191249
4.5930386 0.39537513
4.5934787 0.38879617
4.5939188 0.38218633
4.5943589 0.37555636
4.594799 0.36891698
4.595239 0.36227893
4.5956791 0.35565293
4.5961192 0.34904972
4.5965593 0.34248003
4.5969994 0.33595458
4.5974395 0.32948412
4.5978796 0.32307937
4.5983197 0.31675107
4.5987598 0.31050994
4.5991998 0.30436672
4.5996399 0.29832388
4.60008 0.2923499
4.6005201 0.28644049
4.6009602 0.28059572
4.6014003 0.27481565
4.6018404 0.26910035
4.6022805 0.26344989
4.6027205 0.25786433
4.6031606 0.25234375
4.6036007 0.24688821
4.6040408 0.24149779
4.6044809 0.23617254
4.604921 0.23091254
4.6053611 0.22571785
4.6058012 0.22058855
4.6062412 0.2155247
4.6066813 0.21052636
4.6071214 0.20559362
4.6075615 0.20072652
4.6080016 0.19592515
4.6084417 0.19118957
4.6088818 0.18656534
4.6093219 0.18220973
4.609762 0.1781291
4.610202 0.17431554
4.6106421 0.17076115
4.6110822 0.16745805
4.6115223 0.16439832
4.6119624 0.16157407
4.6124025 0.15897741
4.6128426 0.15660043
4.6132827 0.15443524
4.6137227 0.15247394
4.6141628 0.15070862
4.6146029 0.14913139
4.615043 0.14773436
4.6154831 0.14650962
4.6159232 0.14544927
4.6163633 0.14454542
4.6168034 0.14379017
4.6172434 0.14317562
4.6176835 0.14269387
4.6181236 0.14234524
4.6185637 0.1421509
4.6190038 0.1421175
4.6194439 0.14225058
4.619884 0.14255569
4.6203241 0.14303836
4.6207642 0.14370415
4.6212042 0.1445586
4.6216443 0.14560725
4.6220844 0.14685564
4.6225245 0.14830933
4.6229646 0.14997385
4.6234047 0.15185475
4.6238448 0.15395758
4.6242849 0.15628787
4.6247249 0.15885118
4.625165 0.16165304
4.6256051 0.164699
4.6260452 0.16799461
4.6264853 0.1715454
4.6269254 0.17535694
4.6273655 0.17937467
4.6278056 0.18347482
4.6282456 0.18765518
4.6286857 0.19191767
4.6291258 0.19626423
4.6295659 0.20069678
4.630006 0.20521724
4.6304461 0.20982754
4.6308862 0.21452961
4.6313263 0.21932536
4.6317664 0.22421674
4.6322064 0.22920565
4.6326465 0.23429403
4.6330866 0.23948381
4.6335267 0.24477691
4.6339668 0.25017525
4.6344069 0.25568076
4.634847 0.26129537
4.6352871 0.267021
4.6357271 0.27285958
4.6361672 0.27881303
4.6366073 0.2848825
4.6370474 0.29106108
4.6374875 0.2973377
4.6379276 0.30370128
4.6383677 0.31014073
4.6388078 0.31664497
4.6392478 0.3232029
4.6396879 0.32980345
4.640128 0.33643551
4.6405681 0.34308802
4.6410082 0.34974988
4.6414483 0.35641001
4.6418884 0.36305731
4.6423285 0.36968071
4.6427686 0.37626911
4.6432086 0.38281143
4.6436487 0.38929658
4.6440888 0.39571348
4.6445289 0.40205104
4.644969 0.40829817
4.6454091 0.41444379
4.6458492 0.42048612
4.6462893 0.42643313
4.6467293 0.43228547
4.6471694 0.43804376
4.6476095 0.44370864
4.6480496 0.44928072
4.6484897 0.45476064
4.6489298 0.46014902
4.6493699 0.4654465
4.64981 0.47065369
4.6502501 0.47577122
4.6506901 0.48079972
4.6511302 0.48573982
4.6515703 0.49059214
4.6520104 0.49535731
4.6524505 0.50003596
4.6528906 0.50462871
4.6533307 0.50913619
4.6537708 0.51355903
4.6542108 0.51789786
4.6546509 0.52215327
4.655091 0.52621411
4.6555311 0.52997644
4.6559712 0.53344296
4.6564113 0.53661638
4.6568514 0.53949941
4.6572915 0.54209477
4.6577315 0.54440516
4.6581716 0.5464333
4.6586117 0.54818189
4.6590518 0.54965365
4.6594919 0.55085128
4.659932 0.55177749
4.6603721 0.55243501
4.6608122 0.55282653
4.6612523 0.55295476
4.6616923 0.55282242
4.6621324 0.55243222
4.6625725 0.55178687
4.6630126 0.55088907
4.6634527 0.54974154
4.6638928 0.54834743
4.6643329 0.54677334
4.664773 0.54506407
4.665213 0.54321719
4.6656531 0.54123028
4.6660932 0.53910091
4.6665333 0.53682667
4.6669734 0.53440511
4.6674135 0.53183383
4.6678536 0.5291104
4.6682937 0.52623238
4.6687337 0.52319736
4.6691738 0.52000291
4.6696139 0.51664661
4.670054 0.51312603
4.6704941 0.50943875
4.6709342 0.50558234
4.6713743 0.50155437
4.6718144 0.49735243
4.6722545 0.49297409
4.6726945 0.48841692
4.6731346 0.48367924
4.6735747 0.47879783
4.6740148 0.47380288
4.6744549 0.46870648
4.674895 0.46352071
4.6753351 0.45825769
4.6757752 0.45292949
4.6762152 0.44754821
4.6766553 0.44212595
4.6770954 0.43667481
4.6775355 0.43120686
4.6779756 0.42573421
4.6784157 0.42026896
4.6788558 0.41482319
4.6792959 0.409409
4.6797359 0.40403848
4.680176 0.39872372
4.6806161 0.39347683
4.6810562 0.38830989
4.6814963 0.383235
4.6819364 0.37826425
4.6823765 0.37340771
4.6828166 0.36862595
4.6832567 0.36390078
4.6836967 0.3592339
4.6841368 0.35462698
4.6845769 0.35008171
4.685017 0.34559976
4.6854571 0.34118281
4.6858972 0.33683256
4.6863373 0.33255067
4.6867774 0.32833883
4.6872174 0.32419872
4.6876575 0.32013203
4.6880976 0.31614043
4.6885377 0.3122256
4.6889778 0.30838923
4.6894179 0.304633
4.689858 0.30095859
4.6902981 0.29736768
4.6907381 0.29386195
4.6911782 0.29044308
4.6916183 0.28712205
4.6920584 0.28403553
4.6924985 0.28122602
4.6929386 0.27869049
4.6933787 0.27642591
4.6938188 0.27442925
4.6942589 0.27269748
4.6946989 0.27122758
4.695139 0.27001651
4.6955791 0.26906125
4.6960192 0.26835877
4.6964593 0.26790604
4.6968994 0.26770004
4.6973395 0.26773772
4.6977796 0.26801607
4.6982196 0.26853205
4.6986597 0.26928264
4.6990998 0.27026481
4.6995399 0.27147553
4.69998 0.27291177
4.7004201 0.2745705
4.7008602 0.27644096
4.7013003 0.27844426
4.7017403 0.28056129
4.7021804 0.28279297
4.7026205 0.28514027
4.7030606 0.28760415
4.7035007 0.29018554
4.7039408 0.29288541
4.7043809 0.2957047
4.704821 0.29864437
4.7052611 0.30170537
4.7057011 0.30488865
4.7061412 0.30819516
4.7065813 0.31162587
4.7070214 0.3151817
4.7074615 0.31886363
4.7079016 0.32267261
4.7083417 0.32660957
4.7087818 0.33067549
4.7092218 0.3348713
4.7096619 0.33919796
4.710102 0.34365549
4.7105421 0.34823367
4.7109822 0.35291997
4.7114223 0.35770254
4.7118624 0.36256955
4.7123025 0.36750913
4.7127425 0.37250945
4.7131826 0.37755865
4.7136227 0.38264489
4.7140628 0.38775631
4.7145029 0.39288108
4.714943 0.39800733
4.7153831 0.40312323
4.7158232 0.40821693
4.7162633 0.41327657
4.7167033 0.41829031
4.7171434 0.4232463
4.7175835 0.42813269
4.7180236 0.43293764
4.7184637 0.43764929
4.7189038 0.4422558
4.7193439 0.44675182
4.719784 0.45116415
4.720224 0.45549691
4.7206641 0.45974967
4.7211042 0.463922
4.7215443 0.46801349
4.7219844 0.47202371
4.7224245 0.47595222
4.7228646 0.47979861
4.7233047 0.48356245
4.7237447 0.48724332
4.7241848 0.49084078
4.7246249 0.49435442
4.725065 0.49778381
4.7255051 0.50112851
4.7259452 0.50438812
4.7263853 0.5075622
4.7268254 0.51065032
4.7272655 0.51365206
4.7277055 0.516567
4.7281456 0.51939471
4.7285857 0.52209748
4.7290258 0.52452812
4.7294659 0.52667525
4.729906 0.52854304
4.7303461 0.53013569
4.7307862 0.53145738
4.7312262 0.53251228
4.7316663 0.5333046
4.7321064 0.5338385
4.7325465 0.53411817
4.7329866 0.53414781
4.7334267 0.53393159
4.7338668 0.53347369
4.7343069 0.53277831
4.7347469 0.53184963
4.735187 0.53069182
4.7356271 0.52930908
4.7360672 0.52770559
4.7365073 0.52588553
4.7369474 0.52385309
4.7373875 0.52161245
4.7378276 0.51919613
4.7382677 0.51668963
4.7387077 0.51409005
4.7391478 0.511388
4.7395879 0.50857411
4.740028 0.50563899
4.7404681 0.50257327
4.7409082 0.49936757
4.7413483 0.49601251
4.7417884 0.4924987
4.7422284 0.48881678
4.7426685 0.48495737
4.7431086 0.48091107
4.7435487 0.47666852
4.7439888 0.47222034
4.7444289 0.46755714
4.744869 0.46266955
4.7453091 0.45754819
4.7457491 0.45218368
4.7461892 0.44656664
4.7466293 0.44068769
4.7470694 0.43461212
4.7475095 0.4285153
4.7479496 0.42240638
4.7483897 0.41628676
4.7488298 0.41015783
4.7492699 0.404021
4.7497099 0.39787768
4.75015 0.39172927
4.7505901 0.38557717
4.7510302 0.37942278
4.7514703 0.37326751
4.7519104 0.36711277
4.7523505 0.36095994
4.7527906 0.35481045
4.7532306 0.34866569
4.7536707 0.34252706
4.7541108 0.33639597
4.7545509 0.33027382
4.754991 0.32416201
4.7554311 0.31806195
4.7558712 0.31197504
4.7563113 0.30589757
4.7567514 0.2998209
4.7571914 0.29374531
4.7576315 0.28767128
4.7580716 0.28159932
4.7585117 0.27552991
4.7589518 0.26946355
4.7593919 0.26340071
4.759832 0.2573419
4.7602721 0.2512876
4.7607121 0.24523831
4.7611522 0.23919452
4.7615923 0.23315671
4.7620324 0.22712537
4.7624725 0.221101
4.7629126 0.2150841
4.7633527 0.20907514
4.7637928 0.20307461
4.7642328 0.19708302
4.7646729 0.19110085
4.765113 0.18512859
4.7655531 0.17924178
4.7659932 0.17354384
4.7664333 0.16802846
4.7668734 0.16268849
4.7673135 0.15751679
4.7677536 0.15250621
4.7681936 0.14764961
4.7686337 0.14293984
4.7690738 0.13836975
4.7695139 0.1339322
4.769954 0.12962003
4.7703941 0.1254261
4.7708342 0.12134328
4.7712743 0.11736439
4.7717143 0.11348232
4.7721544 0.10968989
4.7725945 0.10597998
4.7730346 0.10234542
4.7734747 0.098779085
4.7739148 0.095273815
4.7743549 0.091822467
4.774795 0.088431538
4.775235 0.085114343
4.7756751 0.081872397
4.7761152 0.07870721
4.7765553 0.075620294
4.7769954 0.072613159
4.7774355 0.069687316
4.7778756 0.066844275
4.7783157 0.064085547
4.7787558 0.061412642
4.7791958 0.058827071
4.7796359 0.056330345
4.780076 0.053923975
4.7805161 0.05160947
4.7809562 0.049388342
4.7813963 0.047262101
4.7818364 0.045232259
4.7822765 0.043300324
4.7827165 0.041467809
4.7831566 0.039736223
4.7835967 0.038106967
4.7840368 0.03653589
4.7844769 0.034987844
4.784917 0.033465401
4.7853571 0.031971137
4.7857972 0.030507626
4.7862372 0.02907744
4.7866773 0.027683155
4.7871174 0.026327345
4.7875575 0.025012583
4.7879976 0.023741444
4.7884377 0.022516502
4.7888778 0.021340331
4.7893179 0.020215504
4.789758 0.019144597
4.790198 0.018130183
4.7906381 0.017174836
4.7910782 0.01628113
4.7915183 0.01545164
4.7919584 0.014688939
4.7923985 0.013995602
4.7928386 0.013373683
4.7932787 0.012785676
4.7937187 0.012208055
4.7941588 0.011642
4.7945989 0.01108869
4.795039 0.010549306
4.7954791 0.010025025
4.7959192 0.0095170286
4.7963593 0.0090264954
4.7967994 0.0085546051
4.7972394 0.0081025372
4.7976795 0.0076714712
4.7981196 0.0072625866
4.7985597 0.006877063
4.7989998 0.0065160798
4.7994399 0.0061808166
4.79988 0.0058724528
4.8003201 0.005592168
4.8007602 0.0053411417
4.8012002 0.0051205533
4.8016403 0.0049315825
4.8020804 0.0047750445
4.8025205 0.0046398886
4.8029606 0.0045203723
4.8034007 0.0044163757
4.8038408 0.0043277788
4.8042809 0.0042544618
4.8047209 0.0041963045
4.805161 0.0041531871
4.8056011 0.0041249896
4.8060412 0.004111592
4.8064813 0.0041128744
4.8069214 0.0041287168
4.8073615 0.0041589991
4.8078016 0.0042036016
4.8082416 0.0042624041
4.8086817 0.0043352867
4.8091218 0.0044221295
4.8095619 0.0045228125
4.810002 0.0046372158
4.8104421 0.0047652193
4.8108822 0.0049067031
4.8113223 0.0050625342
4.8117624 0.0052504097
4.8122024 0.0054757763
4.8126425 0.0057371375
4.8130826 0.0060329967
4.8135227 0.0063618574
4.8139628 0.0067222232
4.8144029 0.0071125974
4.814843 0.0075314836
4.8152831 0.0079773853
4.8157231 0.0084488058
4.8161632 0.0089442488
4.8166033 0.0094622176
4.8170434 0.010001216
4.8174835 0.010559747
4.8179236 0.011136314
4.8183637 0.011729421
4.8188038 0.012337571
4.8192438 0.012959269
4.8196839 0.013593016
4.820124 0.014237317
4.8205641 0.01489538
4.8210042 0.015621103
4.8214443 0.016427852
4.8218844 0.017312694
4.8223245 0.018272691
4.8227646 0.019304909
4.8232046 0.020406413
4.8236447 0.021574267
4.8240848 0.022805536
4.8245249 0.024097284
4.824965 0.025446577
4.8254051 0.026850479
4.8258452 0.028306055
4.8262853 0.029810368
4.8267253 0.031360485
4.8271654 0.03295347
4.8276055 0.034586387
4.8280456 0.036256301
4.8284857 0.037960277
4.8289258 0.039695379
4.8293659 0.041458672
4.829806 0.043255295
4.830246 0.045150211
4.8306861 0.047157286
4.8311262 0.049275407
4.8315663 0.051503463
4.8320064 0.053840344
4.8324465 0.056284938
4.8328866 0.058836133
4.8333267 0.061492819
4.8337668 0.064253884
4.8342068 0.067118216
4.8346469 0.070084705
4.835087 0.073152239
4.8355271 0.076319707
4.8359672 0.079585997
4.8364073 0.082949999
4.8368474 0.0864106
4.8372875 0.08996669
4.8377275 0.093617158
4.8381676 0.097360891
4.8386077 0.10119678
4.8390478 0.10512115
4.8394879 0.10911953
4.839928 0.11319375
4.8403681 0.11734852
4.8408082 0.12158854
4.8412482 0.12591851
4.8416883 0.13034315
4.8421284 0.13486714
4.8425685 0.13949521
4.8430086 0.14423203
4.8434487 0.14908234
4.8438888 0.15405081
4.8443289 0.15914217
4.844769 0.16436111
4.845209 0.16971233
4.8456491 0.17520054
4.8460892 0.18083044
4.8465293 0.18660674
4.8469694 0.19253414
4.8474095 0.19861734
4.8478496 0.20486105
4.8482897 0.21125089
4.8487297 0.2177009
4.8491698 0.22419612
4.8496099 0.23073204
4.85005 0.23730413
4.8504901 0.24390786
4.8509302 0.25053871
4.8513703 0.25719215
4.8518104 0.26386365
4.8522505 0.2705487
4.8526905 0.27724275
4.8531306 0.28394129
4.8535707 0.29063979
4.8540108 0.29733373
4.8544509 0.30401857
4.854891 0.31068979
4.8553311 0.31734287
4.8557712 0.32397327
4.8562112 0.33057648
4.8566513 0.33714797
4.8570914 0.3436832
4.8575315 0.35018226
4.8579716 0.35665879
4.8584117 0.36311427
4.8588518 0.36954887
4.8592919 0.37596277
4.8597319 0.38235618
4.860172 0.38872927
4.8606121 0.39508224
4.8610522 0.40141526
4.8614923 0.40772852
4.8619324 0.41402222
4.8623725 0.42029653
4.8628126 0.42655164
4.8632527 0.43278775
4.8636927 0.43900502
4.8641328 0.44520367
4.8645729 0.45138386
4.865013 0.45754578
4.8654531 0.46368963
4.8658932 0.46981559
4.8663333 0.47592384
4.8667734 0.48193013
4.8672134 0.4876122
4.8676535 0.49296808
4.8680936 0.49800857
4.8685337 0.50274449
4.8689738 0.50718664
4.8694139 0.51134583
4.869854 0.51523286
4.8702941 0.51885854
4.8707341 0.52223367
4.8711742 0.52536906
4.8716143 0.52827552
4.8720544 0.53096385
4.8724945 0.53344486
4.8729346 0.53572935
4.8733747 0.53782814
4.8738148 0.53975201
4.8742549 0.54151179
4.8746949 0.54311828
4.875135 0.54458228
4.8755751 0.5459146
4.8760152 0.54709737
4.8764553 0.54807174
4.8768954 0.54882958
4.8773355 0.5493646
4.8777756 0.54967049
4.8782156 0.54974094
4.8786557 0.54956965
4.8790958 0.54915032
4.8795359 0.54847664
4.879976 0.54754231
4.8804161 0.54634102
4.8808562 0.54486647
4.8812963 0.54311235
4.8817363 0.54107237
4.8821764 0.53874021
4.8826165 0.53610958
4.8830566 0.53317416
4.8834967 0.52992766
4.8839368 0.52636377
4.8843769 0.52247618
4.884817 0.5182586
4.8852571 0.51380528
4.8856971 0.50927719
4.8861372 0.50467589
4.8865773 0.50000064
4.8870174 0.49525073
4.8874575 0.49042542
4.8878976 0.48552397
4.8883377 0.48054566
4.8887778 0.47548976
4.8892178 0.47035553
4.8896579 0.46514224
4.890098 0.45984917
4.8905381 0.45447558
4.8909782 0.44902074
4.8914183 0.44348392
4.8918584 0.43786438
4.8922985 0.43216141
4.8927385 0.42637426
4.8931786 0.4205022
4.8936187 0.41454451
4.8940588 0.40850046
4.8944989 0.40236094
4.894939 0.39612204
4.8953791 0.38979452
4.8958192 0.38338919
4.8962593 0.37691683
4.8966993 0.37038824
4.8971394 0.36381422
4.8975795 0.35720556
4.8980196 0.35057305
4.8984597 0.34392751
4.8988998 0.33727971
4.8993399 0.33064046
4.89978 0.32402055
4.90022 0.31743077
4.9006601 0.31088194
4.9011002 0.30438483
4.9015403 0.29795024
4.9019804 0.29158898
4.9024205 0.28531183
4.9028606 0.2791296
4.9033007 0.27305308
4.9037407 0.26709863
4.9041808 0.26127316
4.9046209 0.25557411
4.905061 0.2499989
4.9055011 0.24454496
4.9059412 0.23920971
4.9063813 0.23399059
4.9068214 0.22888501
4.9072615 0.22389041
4.9077015 0.21900421
4.9081416 0.21422384
4.9085817 0.20954673
4.9090218 0.20497029
4.9094619 0.20049196
4.909902 0.19610917
4.9103421 0.19181934
4.9107822 0.18761989
4.9112222 0.18350826
4.9116623 0.17948187
4.9121024 0.17553815
4.9125425 0.17167526
4.9129826 0.16799704
4.9134227 0.16457495
4.9138628 0.16140398
4.9143029 0.15847912
4.9147429 0.15579538
4.915183 0.15334775
4.9156231 0.15113124
4.9160632 0.14914083
4.9165033 0.14737153
4.9169434 0.14581833
4.9173835 0.14447623
4.9178236 0.14334022
4.9182637 0.14240532
4.9187037 0.1416665
4.9191438 0.14111878
4.9195839 0.14075714
4.920024 0.14057659
4.9204641 0.14057212
4.9209042 0.14073873
4.9213443 0.14107141
4.9217844 0.14156464
4.9222244 0.14219113
4.9226645 0.14294381
4.9231046 0.14383099
4.9235447 0.14486101
4.9239848 0.14604219
4.9244249 0.14738285
4.924865 0.1488913
4.9253051 0.15057588
4.9257451 0.15244491
4.9261852 0.15450671
4.9266253 0.1567696
4.9270654 0.15924191
4.9275055 0.16193195
4.9279456 0.16484805
4.9283857 0.16799854
4.9288258 0.17139174
4.9292659 0.17503596
4.9297059 0.17893953
4.930146 0.18311078
4.9305861 0.18755803
4.9310262 0.19228307
4.9314663 0.19713615
4.9319064 0.20205165
4.9323465 0.20702929
4.9327866 0.2120688
4.9332266 0.21716988
4.9336667 0.22233227
4.9341068 0.22755567
4.9345469 0.23283982
4.934987 0.23818442
4.9354271 0.24358921
4.9358672 0.2490539
4.9363073 0.25457821
4.9367473 0.26016187
4.9371874 0.26580458
4.9376275 0.27150608
4.9380676 0.27726608
4.9385077 0.2830843
4.9389478 0.28896046
4.9393879 0.29489429
4.939828 0.3008855
4.9402681 0.30693634
4.9407081 0.31308043
4.9411482 0.31932029
4.9415883 0.32564552
4.9420284 0.33204572
4.9424685 0.33851051
4.9429086 0.34502948
4.9433487 0.35159225
4.9437888 0.35818842
4.9442288 0.36480759
4.9446689 0.37143937
4.945109 0.37807337
4.9455491 0.38469918
4.9459892 0.39130643
4.9464293 0.3978847
4.9468694 0.40442362
4.9473095 0.41091277
4.9477495 0.41734178
4.9481896 0.42370023
4.9486297 0.42997775
4.9490698 0.43616393
4.9495099 0.44224389
4.94995 0.44816755
4.9503901 0.45392593
4.9508302 0.45952206
4.9512703 0.46495894
4.9517103 0.47023959
4.9521504 0.47536703
4.9525905 0.48034428
4.9530306 0.48517433
4.9534707 0.48986023
4.9539108 0.49440496
4.9543509 0.49881156
4.954791 0.50308304
4.955231 0.50722241
4.9556711 0.51123269
4.9561112 0.51511689
4.9565513 0.51887803
4.9569914 0.52251913
4.9574315 0.52604319
4.9578716 0.52945324
4.9583117 0.53275228
4.9587518 0.53592706
4.9591918 0.53886404
4.9596319 0.54153925
4.960072 0.54395082
4.9605121 0.54609686
4.9609522 0.54797549
4.9613923 0.54958483
4.9618324 0.55092299
4.9622725 0.55198809
4.9627125 0.55277824
4.9631526 0.55329157
4.9635927 0.55352618
4.9640328 0.5534802
4.9644729 0.55315175
4.964913 0.55253893
4.9653531 0.55163986
4.9657932 0.55045267
4.9662332 0.54897547
4.9666733 0.54720637
4.9671134 0.54514349
4.9675535 0.54278495
4.9679936 0.54015587
4.9684337 0.53739631
4.9688738 0.5345269
4.9693139 0.53154803
4.969754 0.52846007
4.970194 0.52526338
4.9706341 0.52195836
4.9710742 0.51854536
4.9715143 0.51502476
4.9719544 0.51139694
4.9723945 0.50766227
4.9728346 0.50382113
4.9732747 0.49987389
4.9737147 0.49582092
4.9741548 0.49166259
4.9745949 0.4873993
4.975035 0.48303139
4.9754751 0.47855926
4.9759152 0.47398328
4.9763553 0.46930381
4.9767954 0.46452123
4.9772354 0.45962937
4.9776755 0.45460832
4.9781156 0.44946862
4.9785557 0.44422388
4.9789958 0.43888765
4.9794359 0.43347352
4.979876 0.42799506
4.9803161 0.42246585
4.9807562 0.41689947
4.9811962 0.4113095
4.9816363 0.40570951
4.9820764 0.40011307
4.9825165 0.39453377
4.9829566 0.38898519
4.9833967 0.38348089
4.9838368 0.37803446
4.9842769 0.37265948
4.9847169 0.36736951
4.985157 0.36217815
4.9855971 0.35709895
4.9860372 0.35214551
4.9864773 0.34732556
4.9869174 0.34262844
4.9873575 0.3380532
4.9877976 0.3335999
4.9882376 0.32926861
4.9886777 0.32505937
4.9891178 0.32097226
4.9895579 0.31700733
4.989998 0.31316464
4.9904381 0.30944426
4.9908782 0.30584625
4.9913183 0.30237066
4.9917584 0.29901757
4.9921984 0.29578702
4.9926385 0.29267908
4.9930786 0.28969381
4.9935187 0.28683127
4.9939588 0.28409153
4.9943989 0.28147464
4.994839 0.27898066
4.9952791 0.27660966
4.9957191 0.27439494
4.9961592 0.27241654
4.9965993 0.27068017
4.9970394 0.26918826
4.9974795 0.26794319
4.9979196 0.26694739
4.9983597 0.26620325
4.9987998 0.26571319
4.9992398 0.26547961
4.9996799 0.26550492
5.00012 0.26579152
5.0005601 0.26634182
5.0010002 0.26715824
5.0014403 0.26824316
5.0018804 0.26959901
5.0023205 0.27122819
5.0027606 0.2731331
5.0032006 0.27531615
5.0036407 0.27777975
5.0040808 0.28052631
5.0045209 0.28355823
5.004961 0.28681042
5.0054011 0.2901582
5.0058412 0.29359737
5.0062813 0.29712647
5.0067213 0.30074403
5.0071614 0.30444861
5.0076015 0.30823873
5.0080416 0.31211295
5.0084817 0.3160698
5.0089218 0.32010783
5.0093619 0.32422558
5.009802 0.32842158
5.010242 0.33269438
5.0106821 0.33704253
5.0111222 0.34146456
5.0115623 0.34595901
5.0120024 0.35052443
5.0124425 0.35515936
5.0128826 0.35986233
5.0133227 0.3646319
5.0137628 0.3694666
5.0142028 0.37439132
5.0146429 0.37943537
5.015083 0.38458639
5.0155231 0.38983175
5.0159632 0.3951588
5.0164033 0.40055489
5.0168434 0.40600737
5.0172835 0.41150361
5.0177235 0.41703096
5.0181636 0.42257677
5.0186037 0.4281284
5.0190438 0.43367321
5.0194839 0.43919854
5.019924 0.44469176
5.0203641 0.45014021
5.0208042 0.45553126
5.0212442 0.46085226
5.0216843 0.46609057
5.0221244 0.47123353
5.0225645 0.47626851
5.0230046 0.48118286
5.0234447 0.48594568
5.0238848 0.49053431
5.0243249 0.49495089
5.024765 0.49919755
5.025205 0.50327642
5.0256451 0.50718965
5.0260852 0.51093937
5.0265253 0.51452771
5.0269654 0.51795682
5.0274055 0.52122882
5.0278456 0.52434586
5.0282857 0.52731007
5.0287257 0.53012359
5.0291658 0.53278855
5.0296059 0.53530709
5.030046 0.53768135
5.0304861 0.53991346
5.0309262 0.54200557
5.0313663 0.5439598
5.0318064 0.54577829
5.0322464 0.54746298
5.0326865 0.5489448
5.0331266 0.55016595
5.0335667 0.55112507
5.0340068 0.55182079
5.0344469 0.55225176
5.034887 0.5524166
5.0353271 0.55231396
5.0357672 0.55194248
5.0362072 0.55130079
5.0366473 0.55038752
5.0370874 0.54920133
5.0375275 0.54774084
5.0379676 0.54600469
5.0384077 0.54399153
5.0388478 0.54169998
5.0392879 0.53912869
5.0397279 0.53627629
5.040168 0.53314142
5.0406081 0.52972272
5.0410482 0.52601883
5.0414883 0.52203012
5.0419284 0.51788114
5.0423685 0.51364715
5.0428086 0.50932544
5.0432486 0.50491327
5.0436887 0.5004079
5.0441288 0.49580662
5.0445689 0.49110668
5.045009 0.48630537
5.0454491 0.48139993
5.0458892 0.47638766
5.0463293 0.47126581
5.0467694 0.46603166
5.0472094 0.46068247
5.0476495 0.45521551
5.0480896 0.44962806
5.0485297 0.44391739
5.0489698 0.43808075
5.0494099 0.43211543
5.04985 0.42601868
5.0502901 0.41978779
5.0507301 0.41342086
5.0511702 0.40694533
5.0516103 0.4003827
5.0520504 0.39374275
5.0524905 0.38703525
5.0529306 0.38026998
5.0533707 0.37345673
5.0538108 0.36660525
5.0542509 0.35972535
5.0546909 0.35282678
5.055131 0.34591933
5.0555711 0.33901278
5.0560112 0.3321169
5.0564513 0.32524147
5.0568914 0.31839626
5.0573315 0.31159106
5.0577716 0.30483564
5.0582116 0.29813978
5.0586517 0.29151326
5.0590918 0.28496584
5.0595319 0.27850732
5.059972 0.27214557
5.0604121 0.26585322
5.0608522 0.25961849
5.0612923 0.2534417
5.0617323 0.24732313
5.0621724 0.24126309
5.0626125 0.23526188
5.0630526 0.22931979
5.0634927 0.22343712
5.0639328 0.21761418
5.0643729 0.21185126
5.064813 0.20614866
5.0652531 0.20050669
5.0656931 0.19492563
5.0661332 0.1894058
5.0665733 0.18394748
5.0670134 0.17855098
5.0674535 0.1732166
5.0678936 0.16794463
5.0683337 0.16273538
5.0687738 0.15758914
5.0692138 0.1525162
5.0696539 0.14763199
5.070094 0.14296389
5.0705341 0.1385049
5.0709742 0.13424802
5.0714143 0.13018627
5.0718544 0.12631263
5.0722945 0.12262011
5.0727345 0.11910172
5.0731746 0.11575046
5.0736147 0.11255932
5.0740548 0.10952131
5.0744949 0.10662943
5.074935 0.10387669
5.0753751 0.10125608
5.0758152 0.098760618
5.0762553 0.096383293
5.0766953 0.094117112
5.0771354 0.091955077
5.0775755 0.08989019
5.0780156 0.087915454
5.0784557 0.0860308
5.0788958 0.084288179
5.0793359 0.082699251
5.079776 0.081263501
5.080216 0.079980412
5.0806561 0.078849469
5.0810962 0.077870156
5.0815363 0.077041956
5.0819764 0.076364354
5.0824165 0.075836833
5.0828566 0.075458877
5.0832967 0.075229971
5.0837367 0.075149598
5.0841768 0.075217242
5.0846169 0.075432387
5.085057 0.075794517
5.0854971 0.076303116
5.0859372 0.076957668
5.0863773 0.077757657
5.0868174 0.078702567
5.0872575 0.079791882
5.0876975 0.081019338
5.0881376 0.082352261
5.0885777 0.083789967
5.0890178 0.085337706
5.0894579 0.08700073
5.089898 0.088784287
5.0903381 0.09069363
5.0907782 0.092734009
5.0912182 0.094910674
5.0916583 0.097228876
5.0920984 0.099693865
5.0925385 0.10231089
5.0929786 0.10508521
5.0934187 0.10802206
5.0938588 0.11112671
5.0942989 0.1144044
5.0947389 0.11786037
5.095179 0.12149989
5.0956191 0.1253282
5.0960592 0.12935056
5.0964993 0.1335722
5.0969394 0.13797524
5.0973795 0.14245883
5.0978196 0.14701259
5.0982597 0.15163884
5.0986997 0.15633988
5.0991398 0.16111804
5.0995799 0.16597564
5.10002 0.17091499
5.1004601 0.17593843
5.1009002 0.18104825
5.1013403 0.18624679
5.1017804 0.19153635
5.1022204 0.19691927
5.1026605 0.20239786
5.1031006 0.20797443
5.1035407 0.21365131
5.1039808 0.21943081
5.1044209 0.22531525
5.104861 0.23130696
5.1053011 0.23740824
5.1057411 0.24362143
5.1061812 0.24994561
5.1066213 0.2563667
5.1070614 0.26287472
5.1075015 0.2694604
5.1079416 0.27611448
5.1083817 0.28282769
5.1088218 0.28959077
5.1092619 0.29639444
5.1097019 0.30322944
5.110142 0.31008651
5.1105821 0.31695638
5.1110222 0.32382977
5.1114623 0.33069743
5.1119024 0.33755009
5.1123425 0.34437848
5.1127826 0.35117333
5.1132226 0.35792538
5.1136627 0.36462536
5.1141028 0.37126401
5.1145429 0.37783205
5.114983 0.38432023
5.1154231 0.39072393
5.1158632 0.39705147
5.1163033 0.40330445
5.1167433 0.40948394
5.1171834 0.41559099
5.1176235 0.42162664
5.1180636 0.42759196
5.1185037 0.43348798
5.1189438 0.43931578
5.1193839 0.44507639
5.119824 0.45077088
5.1202641 0.4564003
5.1207041 0.46196569
5.1211442 0.46746812
5.1215843 0.47290863
5.1220244 0.47828828
5.1224645 0.48360812
5.1229046 0.48886921
5.1233447 0.49407259
5.1237848 0.49921932
5.1242248 0.50431046
5.1246649 0.5092581
5.125105 0.51388144
5.1255451 0.51818182
5.1259852 0.52216634
5.1264253 0.52584211
5.1268654 0.52921623
5.1273055 0.53229582
5.1277455 0.53508797
5.1281856 0.5375998
5.1286257 0.53983842
5.1290658 0.54181092
5.1295059 0.54352442
5.129946 0.54498603
5.1303861 0.54620285
5.1308262 0.54718199
5.1312663 0.54793055
5.1317063 0.54845565
5.1321464 0.54876439
5.1325865 0.54886387
5.1330266 0.54876121
5.1334667 0.54846352
5.1339068 0.54799811
5.1343469 0.54739398
5.134787 0.54663999
5.135227 0.54572449
5.1356671 0.54463586
5.1361072 0.54336246
5.1365473 0.54189265
5.1369874 0.54021479
5.1374275 0.53831724
5.1378676 0.53618836
5.1383077 0.53381653
5.1387477 0.5311901
5.1391878 0.52829742
5.1396279 0.52512688
5.140068 0.52166682
5.1405081 0.51790562
5.1409482 0.51383162
5.1413883 0.5094332
5.1418284 0.50469872
5.1422685 0.49961654
5.1427085 0.49417502
5.1431486 0.48852131
5.1435887 0.48284801
5.1440288 0.47715596
5.1444689 0.47144546
5.144909 0.46571682
5.1453491 0.45997033
5.1457892 0.4542063
5.1462292 0.44842503
5.1466693 0.44262682
5.1471094 0.43681198
5.1475495 0.43098079
5.1479896 0.42513357
5.1484297 0.41927062
5.1488698 0.41339223
5.1493099 0.40749871
5.1497499 0.40159037
5.15019 0.39566749
5.1506301 0.38973039
5.1510702 0.38377936
5.1515103 0.37781471
5.1519504 0.37183674
5.1523905 0.36583328
5.1528306 0.35979552
5.1532707 0.35372732
5.1537107 0.34763252
5.1541508 0.341515
5.1545909 0.3353786
5.155031 0.32922719
5.1554711 0.32306462
5.1559112 0.31689476
5.1563513 0.31072146
5.1567914 0.30454858
5.1572314 0.29837998
5.1576715 0.29221951
5.1581116 0.28607105
5.1585517 0.27993844
5.1589918 0.27382554
5.1594319 0.26773621
5.159872 0.26167432
5.1603121 0.25564372
5.1607522 0.24964826
5.1611922 0.24369288
5.1616323 0.23792156
5.1620724 0.2324262
5.1625125 0.2271964
5.1629526 0.22222173
5.1633927 0.21749178
5.1638328 0.21299614
5.1642729 0.2087244
5.1647129 0.20466613
5.165153 0.20081093
5.1655931 0.19714838
5.1660332 0.19366806
5.1664733 0.19035957
5.1669134 0.18721248
5.1673535 0.18421639
5.1677936 0.18136087
5.1682336 0.17863552
5.1686737 0.17602992
5.1691138 0.17353365
5.1695539 0.1711363
5.169994 0.16882746
5.1704341 0.16659883
5.1708742 0.16453869
5.1713143 0.16269821
5.1717544 0.16107783
5.1721944 0.159678
5.1726345 0.15849917
5.1730746 0.15754178
5.1735147 0.15680627
5.1739548 0.1562931
5.1743949 0.15600271
5.174835 0.15593554
5.1752751 0.15609204
5.1757151 0.15647266
5.1761552 0.15707784
5.1765953 0.15790803
5.1770354 0.15896367
5.1774755 0.16024521
5.1779156 0.1617531
5.1783557 0.16348777
5.1787958 0.16544969
5.1792358 0.16763929
5.1796759 0.1700526
5.180116 0.17258808
5.1805561 0.17520957
5.1809962 0.17792559
5.1814363 0.18074467
5.1818764 0.18367535
5.1823165 0.18672616
5.1827566 0.18990563
5.1831966 0.1932223
5.1836367 0.19668469
5.1840768 0.20030135
5.1845169 0.20408079
5.184957 0.20803156
5.1853971 0.21216218
5.1858372 0.2164812
5.1862773 0.22099713
5.1867173 0.22571852
5.1871574 0.2306539
5.1875975 0.23581179
5.1880376 0.24120073
5.1884777 0.24682926
5.1889178 0.25269644
5.1893579 0.25867032
5.189798 0.26470149
5.190238 0.270784
5.1906781 0.27691191
5.1911182 0.28307929
5.1915583 0.28928021
5.1919984 0.29550872
5.1924385 0.30175888
5.1928786 0.30802477
5.1933187 0.31430043
5.1937588 0.32057995
5.1941988 0.32685737
5.1946389 0.33312676
5.195079 0.33938219
5.1955191 0.34561771
5.1959592 0.35182739
5.1963993 0.35800529
5.1968394 0.36414548
5.1972795 0.37024202
5.1977195 0.37628897
5.1981596 0.38228315
5.1985997 0.38824723
5.1990398 0.39418725
5.1994799 0.40010283
5.19992 0.40599361
5.2003601 0.41185922
5.2008002 0.41769927
5.2012402 0.4235134
5.2016803 0.42930124
5.2021204 0.43506242
5.2025605 0.44079655
5.2030006 0.44650328
5.2034407 0.45218223
5.2038808 0.45783302
5.2043209 0.4634553
5.204761 0.46904867
5.205201 0.47461277
5.2056411 0.48014724
5.2060812 0.48565169
5.2065213 0.49112576
5.2069614 0.49656907
5.2074015 0.50194518
5.2078416 0.5070074
5.2082817 0.51171801
5.2087217 0.51608768
5.2091618 0.5201271
5.2096019 0.52384697
5.210042 0.52725796
5.2104821 0.53037077
5.2109222 0.53319607
5.2113623 0.53574457
5.2118024 0.53802694
5.2122424 0.54005387
5.2126825 0.54183605
5.2131226 0.54338416
5.2135627 0.54470889
5.2140028 0.54582094
5.2144429 0.54673098
5.214883 0.5474497
5.2153231 0.54798779
5.2157632 0.54835594
5.2162032 0.54856483
5.2166433 0.54862011
5.2170834 0.54849924
5.2175235 0.54819151
5.2179636 0.54768918
5.2184037 0.54698457
5.2188438 0.54606996
5.2192839 0.54493764
5.2197239 0.54357992
5.220164 0.54198907
5.2206041 0.5401574
5.2210442 0.5380772
5.2214843 0.53574076
5.2219244 0.53314037
5.2223645 0.53026832
5.2228046 0.52711692
5.2232446 0.52367845
5.2236847 0.5199452
5.2241248 0.51590948
5.2245649 0.51156356
5.225005 0.50689975
5.2254451 0.50191033
5.2258852 0.4966421
5.2263253 0.49130504
5.2267654 0.48591976
5.2272054 0.48048509
5.2276455 0.47499986
5.2280856 0.46946289
5.2285257 0.46387299
5.2289658 0.45822899
5.2294059 0.45252971
5.229846 0.44677398
5.2302861 0.44096061
5.2307261 0.43508842
5.2311662 0.42915624
5.2316063 0.42316289
5.2320464 0.41710719
5.2324865 0.41098797
5.2329266 0.40480404
5.2333667 0.39855422
5.2338068 0.39223735
5.2342468 0.38585223
5.2346869 0.37939769
5.235127 0.3728698
5.2355671 0.36626373
5.2360072 0.35958755
5.2364473 0.35285008
5.2368874 0.34606011
5.2373275 0.33922647
5.2377676 0.33235797
5.2382076 0.32546341
5.2386477 0.3185516
5.2390878 0.31163136
5.2395279 0.3047115
5.239968 0.29780083
5.2404081 0.29090815
5.2408482 0.28404228
5.2412883 0.27721203
5.2417283 0.27042621
5.2421684 0.26369363
5.2426085 0.2570231
5.2430486 0.25042343
5.2434887 0.24390343
5.2439288 0.23747192
5.2443689 0.23113416
5.244809 0.22488599
5.245249 0.218727
5.2456891 0.21265702
5.2461292 0.2066759
5.2465693 0.20078349
5.2470094 0.19497963
5.2474495 0.18926416
5.2478896 0.18363693
5.2483297 0.17809778
5.2487698 0.17264656
5.2492098 0.16728311
5.2496499 0.16200726
5.25009 0.15681888
5.2505301 0.1517178
5.2509702 0.14670387
5.2514103 0.14177692
5.2518504 0.13693681
5.2522905 0.13218338
5.2527305 0.12751647
5.2531706 0.12293592
5.2536107 0.11845175
5.2540508 0.11408229
5.2544909 0.10982769
5.254931 0.10568771
5.2553711 0.1016621
5.2558112 0.097750608
5.2562513 0.093952993
5.2566913 0.090269005
5.2571314 0.0866984
5.2575715 0.08324093
5.2580116 0.079896348
5.2584517 0.076664408
5.2588918 0.073544863
5.2593319 0.070537467
5.259772 0.067641972
5.260212 0.064858132
5.2606521 0.0621857
5.2610922 0.05962443
5.2615323 0.057174074
5.2619724 0.054834387
5.2624125 0.052605122
5.2628526 0.050453106
5.2632927 0.048334007
5.2637327 0.046250782
5.2641728 0.04420672
5.2646129 0.042205104
5.265053 0.040249221
5.2654931 0.038342356
5.2659332 0.036487795
5.2663733 0.034688823
5.2668134 0.032948727
5.2672535 0.031270792
5.2676935 0.029658303
5.2681336 0.028114546
5.2685737 0.026642807
5.2690138 0.025246371
5.2694539 0.023928524
5.269894 0.022692552
5.2703341 0.02154174
5.2707742 0.020479374
5.2712142 0.01950874
5.2716543 0.018633123
5.2720944 0.017809135
5.2725345 0.0169895
5.2729746 0.016176624
5.2734147 0.015372933
5.2738548 0.01458085
5.2742949 0.013802797
5.2747349 0.0130412
5.275175 0.012298481
5.2756151 0.011577063
5.2760552 0.010879371
5.2764953 0.010207828
5.2769354 0.0095648573
5.2773755 0.0089528827
5.2778156 0.0083743277
5.2782557 0.0078316158
5.2786957 0.0073271705
5.2791358 0.0068634155
5.2795759 0.0064427742
5.280016 0.0060676702
5.2804561 0.0057405271
5.2808962 0.0054636786
5.2813363 0.0052088927
5.2817764 0.0049530537
5.2822164 0.0046972405
5.2826565 0.0044425318
5.2830966 0.0041900064
5.2835367 0.003940743
5.2839768 0.0036958205
5.2844169 0.0034563175
5.284857 0.0032233128
5.2852971 0.0029978853
5.2857371 0.0027811137
5.2861772 0.0025740768
5.2866173 0.0023778533
5.2870574 0.0021935219
5.2874975 0.0020221616
5.2879376 0.001864851
5.2883777 0.0017226689
5.2888178 0.0015966942
5.2892579 0.0014880054
5.2896979 0.0013976815
5.290138 0.0013266132
5.2905781 0.0012624307
5.2910182 0.0011974215
5.2914583 0.0011319326
5.2918984 0.0010663112
5.2923385 0.0010009046
5.2927786 0.0009360599
5.2932186 0.00087212426
5.2936587 0.00080944486
5.2940988 0.00074836888
5.2945389 0.0006892435
5.294979 0.00063241589
5.2954191 0.00057823323
5.2958592 0.0005270427
5.2962993 0.00047919145
5.2967393 0.00043502668
5.2971794 0.00039489556
5.2976195 0.00035914526
5.2980596 0.00032812296
5.2984997 0.00030217583
5.2989398 0.00028165104
5.2993799 0.00026675845
5.29982 0.00025350556
5.3002601 0.00023997749
5.3007001 0.00022625982
5.3011402 0.00021243812
5.3015803 0.000198598
5.3020204 0.00018482502
5.3024605 0.00017120477
5.3029006 0.00015782283
5.3033407 0.00014476479
5.3037808 0.00013211624
5.3042208 0.00011996274
5.3046609 0.0001083899
5.305101 9.7483287e-05
5.3055411 8.732849e-05
5.3059812 7.801109e-05
5.3064213 6.9616672e-05
5.3068614 6.2230819e-05
5.3073015 5.5939115e-05
5.3077415 5.0827142e-05
5.3081816 4.6980485e-05
5.3086217 4.442535e-05
5.3090618 4.2173555e-05
5.3095019 3.9859435e-05
5.309942 3.74996e-05
5.3103821 3.5110661e-05
5.3108222 3.2709229e-05
5.3112623 3.0311915e-05
5.3117023 2.7935331e-05
5.3121424 2.5596087e-05
5.3125825 2.3310795e-05
5.3130226 2.1096066e-05
5.3134627 1.8968511e-05
5.3139028 1.694474e-05
5.3143429 1.5041366e-05
5.314783 1.3274999e-05
5.315223 1.166225e-05
5.3156631 1.0219731e-05
5.3161032 8.964052e-06
5.3165433 7.9118247e-06
5.3169834 7.0796601e-06
5.3174235 6.4841693e-06
5.3178636 6.1244835e-06
5.3183037 5.809114e-06
5.3187437 5.4831508e-06
5.3191838 5.1491701e-06
5.3196239 4.8097476e-06
5.320064 4.4674594e-06
5.3205041 4.1248815e-06
5.3209442 3.7845898e-06
5.3213843 3.4491602e-06
5.3218244 3.1211687e-06
5.3222645 2.8031913e-06
5.3227045 2.4978039e-06
5.3231446 2.2075825e-06
5.3235847 1.935103e-06
5.3240248 1.6829415e-06
5.3244649 1.4536738e-06
5.324905 1.2498759e-06
5.3253451 1.0741237e-06
5.3257852 9.2899331e-07
5.3262252 8.1706059e-07
5.3266653 7.409015e-07
5.3271054 6.9923913e-07
5.3275455 6.6257396e-07
5.3279856 6.2448212e-07
5.3284257 5.852907e-07
5.3288658 5.4532679e-07
5.3293059 5.0491747e-07
5.3297459 4.6438983e-07
5.330186 4.2407095e-07
5.3306261 3.8428791e-07
5.3310662 3.4536781e-07
5.3315063 3.0763772e-07
5.3319464 2.7142473e-07
5.3323865 2.3705594e-07
5.3328266 2.0485841e-07
5.3332667 1.7515924e-07
5.3337067 1.4828552e-07
5.3341468 1.2456432e-07
5.3345869 1.0432274e-07
5.335027 8.7887854e-08
5.3354671 7.5586753e-08
5.3359072 6.774652e-08
5.3363473 6.4040161e-08
5.3367874 6.0801467e-08
5.3372274 5.7432051e-08
5.3376675 5.3960909e-08
5.3381076 5.0417043e-08
5.3385477 4.6829452e-08
5.3389878 4.3227133e-08
5.3394279 3.9639088e-08
5.339868 3.6094315e-08
5.3403081 3.2621814e-08
5.3407481 2.9250583e-08
5.3411882 2.6009623e-08
5.3416283 2.2927932e-08
5.3420684 2.003451e-08
5.3425085 1.7358355e-08
5.3429486 1.4928469e-08
5.3433887 1.2773848e-08
5.3438288 1.0923494e-08
5.3442689 9.406405e-09
5.3447089 8.2515805e-09
5.345149 7.4880199e-09
5.3455891 7.0672247e-09
5.3460292 6.6621157e-09
5.3464693 6.2362854e-09
5.3469094 5.7940985e-09
5.3473495 5.33992e-09
5.3477896 4.8781146e-09
5.3482296 4.4130471e-09
5.3486697 3.9490824e-09
5.3491098 3.4905852e-09
5.3495499 3.0419203e-09
5.34999 2.6074526e-09
5.3504301 2.1915469e-09
5.3508702 1.7985679e-09
5.3513103 1.4328806e-09
5.3517504 1.0988496e-09
5.3521904 8.0083981e-10
5.3526305 5.4321606e-10
5.3530706 3.3034313e-10
5.3535107 1.6658583e-10
5.3539508 5.630897e-11
5.3543909 3.8773616e-12
5.354831 0
5.3552711 0
5.3557111 0
5.3561512 0
5.3565913 0
5.3570314 0
5.3574715 0
5.3579116 0
5.3583517 0
5.3587918 0
5.3592318 0
5.3596719 0
5.360112 0
5.3605521 0
5.3609922 0
5.3614323 0
5.3618724 0
5.3623125 0
5.3627526 0
5.3631926 0
5.3636327 0
5.3640728 0
5.3645129 0
5.364953 0
5.3653931 0
5.3658332 0
5.3662733 0
5.3667133 0
5.3671534 0
5.3675935 0
5.3680336 0
5.3684737 0
5.3689138 0
5.3693539 0
5.369794 0
5.370234 0
5.3706741 0
5.3711142 0
5.3715543 0
5.3719944 0
5.3724345 0
5.3728746 0
5.3733147 0
5.3737548 0
5.3741948 0
5.3746349 0
5.375075 0
5.3755151 0
5.3759552 0
5.3763953 0
5.3768354 0
5.3772755 0
5.3777155 0
5.3781556 0
5.3785957 0
5.3790358 0
5.3794759 0
5.379916 0
5.3803561 0
5.3807962 0
5.3812362 0
5.3816763 0
5.3821164 0
5.3825565 0
5.3829966 0
5.3834367 0
5.3838768 0
5.3843169 0
5.384757 0
5.385197 0
5.3856371 0
5.3860772 0
5.3865173 0
5.3869574 0
5.3873975 0
5.3878376 0
5.3882777 0
5.3887177 0
5.3891578 0
5.3895979 0
5.390038 0
5.3904781 0
5.3909182 0
5.3913583 0
5.3917984 0
5.3922384 0
5.3926785 0
5.3931186 0
5.3935587 0
5.3939988 0
5.3944389 0
5.394879 0
5.3953191 0
5.3957592 0
5.3961992 0
5.3966393 0
5.3970794 0
5.3975195 0
5.3979596 0
5.3983997 0
5.3988398 0
5.3992799 0
5.3997199 0
5.40016 0
5.4006001 0
5.4010402 0
5.4014803 0
5.4019204 0
5.4023605 0
5.4028006 0
5.4032406 0
5.4036807 0
5.4041208 0
5.4045609 0
5.405001 0
5.4054411 0
5.4058812 0
5.4063213 0
5.4067614 0
5.4072014 0
5.4076415 0
5.4080816 0
5.4085217 0
5.4089618 0
5.4094019 0
5.409842 0
5.4102821 0
5.4107221 0
5.4111622 0
5.4116023 0
5.4120424 0
5.4124825 0
5.4129226 0
5.4133627 0
5.4138028 0
5.4142428 0
5.4146829 0
5.415123 0
5.4155631 0
5.4160032 0
5.4164433 0
5.4168834 0
5.4173235 0
5.4177636 0
5.4182036 0
5.4186437 0
5.4190838 0
5.4195239 0
5.419964 0
5.4204041 0
5.4208442 0
5.4212843 0
5.4217243 0
5.4221644 0
5.4226045 0
5.4230446 0
5.4234847 0
5.4239248 0
5.4243649 0
5.424805 0
5.425245 0
5.4256851 0
5.4261252 0
5.4265653 0
5.4270054 0
5.4274455 0
5.4278856 0
5.4283257 0
5.4287658 0
5.4292058 0
5.4296459 0
5.430086 0
5.4305261 0
5.4309662 0
5.4314063 0
5.4318464 0
5.4322865 0
5.4327265 0
5.4331666 0
5.4336067 0
5.4340468 0
5.4344869 0
5.434927 0
5.4353671 0
5.4358072 0
5.4362472 0
5.4366873 0
5.4371274 0
5.4375675 0
5.4380076 0
5.4384477 0
5.4388878 0
5.4393279 0
5.439768 0
5.440208 0
5.4406481 0
5.4410882 0
5.4415283 0
5.4419684 0
5.4424085 0
5.4428486 0
5.4432887 0
5.4437287 0
5.4441688 0
5.4446089 0
5.445049 0
5.4454891 0
5.4459292 0
5.4463693 0
5.4468094 0
5.4472494 0
5.4476895 0
5.4481296 0
5.4485697 0
5.4490098 0
5.4494499 0
5.44989 0
5.4503301 0
5.4507702 0
5.4512102 0
5.4516503 0
5.4520904 0
5.4525305 0
5.4529706 0
5.4534107 0
5.4538508 0
5.4542909 0
5.4547309 0
5.455171 0
5.4556111 0
5.4560512 0
5.4564913 0
5.4569314 0
5.4573715 0
5.4578116 0
5.4582517 0
5.4586917 0
5.4591318 0
5.4595719 0
5.460012 0
5.4604521 0
5.4608922 0
5.4613323 0
5.4617724 0
5.4622124 0
5.4626525 0
5.4630926 0
5.4635327 0
5.4639728 0
5.4644129 0
5.464853 0
5.4652931 0
5.4657331 0
5.4661732 0
5.4666133 0
5.4670534 0
5.4674935 0
5.4679336 0
5.4683737 0
5.4688138 0
5.4692539 0
5.4696939 0
5.470134 0
5.4705741 0
5.4710142 0
5.4714543 0
5.4718944 0
5.4723345 0
5.4727746 0
5.4732146 0
5.4736547 0
5.4740948 0
5.4745349 0
5.474975 0
5.4754151 0
5.4758552 0
5.4762953 0
5.4767353 0
5.4771754 0
5.4776155 0
5.4780556 0
5.4784957 0
5.4789358 0
5.4793759 0
5.479816 0
5.4802561 0
5.4806961 0
5.4811362 0
5.4815763 0
5.4820164 0
5.4824565 0
5.4828966 0
5.4833367 0
5.4837768 0
5.4842168 0
5.4846569 0
5.485097 0
5.4855371 0
5.4859772 0
5.4864173 0
5.4868574 0
5.4872975 0
5.4877375 0
5.4881776 0
5.4886177 0
5.4890578 0
5.4894979 0
5.489938 0
5.4903781 0
5.4908182 0
5.4912583 0
5.4916983 0
5.4921384 0
5.4925785 0
5.4930186 0
5.4934587 0
5.4938988 0
5.4943389 0
5.494779 0
5.495219 0
5.4956591 0
5.4960992 0
5.4965393 0
5.4969794 0
5.4974195 0
5.4978596 0
5.4982997 0
5.4987397 0
5.4991798 0
5.4996199 0
5.50006 0
5.5005001 0
5.5009402 0
5.5013803 0
5.5018204 0
5.5022605 0
5.5027005 0
5.5031406 0
5.5035807 0
5.5040208 0
5.5044609 0
5.504901 0
5.5053411 0
5.5057812 0
5.5062212 0
5.5066613 0
5.5071014 0
5.5075415 0
5.5079816 0
5.5084217 0
5.5088618 0
5.5093019 0
5.5097419 0
5.510182 0
5.5106221 0
5.5110622 0
5.5115023 0
5.5119424 0
5.5123825 0
5.5128226 0
5.5132627 0
5.5137027 0
5.5141428 0
5.5145829 0
5.515023 0
5.5154631 0
5.5159032 0
5.5163433 0
5.5167834 0
5.5172234 0
5.5176635 0
5.5181036 0
5.5185437 0
5.5189838 0
5.5194239 0
5.519864 0
5.5203041 0
5.5207441 0
5.5211842 0
5.5216243 0
5.5220644 0
5.5225045 0
5.5229446 0
5.5233847 0
5.5238248 0
5.5242649 0
5.5247049 0
5.525145 0
5.5255851 0
5.5260252 0
5.5264653 0
5.5269054 0
5.5273455 0
5.5277856 0
5.5282256 0
5.5286657 0
5.5291058 0
5.5295459 0
5.529986 0
5.5304261 0
5.5308662 0
5.5313063 0
5.5317463 0
5.5321864 0
5.5326265 0
5.5330666 0
5.5335067 0
5.5339468 0
5.5343869 0
5.534827 0
5.5352671 0
5.5357071 0
5.5361472 0
5.5365873 0
5.5370274 0
5.5374675 0
5.5379076 0
5.5383477 0
5.5387878 0
5.5392278 0
5.5396679 0
5.540108 0
5.5405481 0
5.5409882 0
5.5414283 0
5.5418684 0
5.5423085 0
5.5427485 0
5.5431886 0
5.5436287 0
5.5440688 0
5.5445089 0
5.544949 0
5.5453891 0
5.5458292 0
5.5462693 0
5.5467093 0
5.5471494 0
5.5475895 0
5.5480296 0
5.5484697 0
5.5489098 0
5.5493499 0
5.54979 0
5.55023 0
5.5506701 0
5.5511102 0
5.5515503 0
5.5519904 0
5.5524305 0
5.5528706 0
5.5533107 0
5.5537508 0
5.5541908 0
5.5546309 0
5.555071 0
5.5555111 0
5.5559512 0
5.5563913 0
5.5568314 0
5.5572715 0
5.5577115 0
5.5581516 0
5.5585917 0
5.5590318 0
5.5594719 0
5.559912 0
5.5603521 0
5.5607922 0
5.5612322 0
5.5616723 0
5.5621124 0
5.5625525 0
5.5629926 0
5.5634327 0
5.5638728 0
5.5643129 0
5.564753 0
5.565193 0
5.5656331 0
5.5660732 0
5.5665133 0
5.5669534 0
5.5673935 0
5.5678336 0
5.5682737 0
5.5687137 0
5.5691538 0
5.5695939 0
5.570034 0
5.5704741 0
5.5709142 0
5.5713543 0
5.5717944 0
5.5722344 0
5.5726745 0
5.5731146 0
5.5735547 0
5.5739948 0
5.5744349 0
5.574875 0
5.5753151 0
5.5757552 0
5.5761952 0
5.5766353 0
5.5770754 0
5.5775155 0
5.5779556 0
5.5783957 0
5.5788358 0
5.5792759 0
5.5797159 0
5.580156 0
5.5805961 0
5.5810362 0
5.5814763 0
5.5819164 0
5.5823565 0
5.5827966 0
5.5832366 0
5.5836767 0
5.5841168 0
5.5845569 0
5.584997 0
5.5854371 0
5.5858772 0
5.5863173 0
5.5867574 0
5.5871974 0
5.5876375 0
5.5880776 0
5.5885177 0
5.5889578 0
5.5893979 0
5.589838 0
5.5902781 0
5.5907181 0
5.5911582 0
5.5915983 0
5.5920384 0
5.5924785 0
5.5929186 0
5.5933587 0
5.5937988 0
5.5942388 0
5.5946789 0
5.595119 0
5.5955591 0
5.5959992 0
5.5964393 0
5.5968794 0
5.5973195 0
5.5977596 0
5.5981996 0
5.5986397 0
5.5990798 0
5.5995199 0
5.59996 0
5.6004001 0
5.6008402 0
5.6012803 0
5.6017203 0
5.6021604 0
5.6026005 0
5.6030406 0
5.6034807 0
5.6039208 0
5.6043609 0
5.604801 0
5.605241 0
5.6056811 0
5.6061212 0
5.6065613 0
5.6070014 0
5.6074415 0
5.6078816 0
5.6083217 0
5.6087618 0
5.6092018 0
5.6096419 0
5.610082 0
5.6105221 0
5.6109622 0
5.6114023 0
5.6118424 0
5.6122825 0
5.6127225 0
5.6131626 0
5.6136027 0
5.6140428 0
5.6144829 0
5.614923 0
5.6153631 0
5.6158032 0
5.6162432 0
5.6166833 0
5.6171234 0
5.6175635 0
5.6180036 0
5.6184437 0
5.6188838 0
5.6193239 0
5.619764 0
5.620204 0
5.6206441 0
5.6210842 0
5.6215243 0
5.6219644 0
5.6224045 0
5.6228446 0
5.6232847 0
5.6237247 0
5.6241648 0
5.6246049 0
5.625045 0
5.6254851 0
5.6259252 0
5.6263653 0
5.6268054 0
5.6272454 0
5.6276855 0
5.6281256 0
5.6285657 0
5.6290058 0
5.6294459 0
5.629886 0
5.6303261 0
5.6307662 0
5.6312062 0
5.6316463 0
5.6320864 0
5.6325265 0
5.6329666 0
5.6334067 0
5.6338468 0
5.6342869 0
5.6347269 0
5.635167 0
5.6356071 0
5.6360472 0
5.6364873 0
5.6369274 0
5.6373675 0
5.6378076 0
5.6382476 0
5.6386877 0
5.6391278 0
5.6395679 0
5.640008 0
5.6404481 0
5.6408882 0
5.6413283 0
5.6417684 0
5.6422084 0
5.6426485 0
5.6430886 0
5.6435287 0
5.6439688 0
5.6444089 0
5.644849 0
5.6452891 0
5.6457291 0
5.6461692 0
5.6466093 0
5.6470494 0
5.6474895 0
5.6479296 0
5.6483697 0
5.6488098 0
5.6492498 0
5.6496899 0
5.65013 0
5.6505701 0
5.6510102 0
5.6514503 0
5.6518904 0
5.6523305 0
5.6527706 0
5.6532106 0
5.6536507 0
5.6540908 0
5.6545309 0
5.654971 0
5.6554111 0
5.6558512 0
5.6562913 0
5.6567313 0
5.6571714 0
5.6576115 0
5.6580516 0
5.6584917 0
5.6589318 0
5.6593719 0
5.659812 0
5.6602521 0
5.6606921 0
5.6611322 0
5.6615723 0
5.6620124 0
5.6624525 0
5.6628926 0
5.6633327 0
5.6637728 0
5.6642128 0
5.6646529 0
5.665093 0
5.6655331 0
5.6659732 0
5.6664133 0
5.6668534 0
5.6672935 0
5.6677335 0
5.6681736 0
5.6686137 0
5.6690538 0
5.6694939 0
5.669934 0
5.6703741 0
5.6708142 0
5.6712543 0
5.6716943 0
5.6721344 0
5.6725745 0
5.6730146 0
5.6734547 0
5.6738948 0
5.6743349 0
5.674775 0
5.675215 0
5.6756551 0
5.6760952 0
5.6765353 0
5.6769754 0
5.6774155 0
5.6778556 0
5.6782957 0
5.6787357 0
5.6791758 0
5.6796159 0
5.680056 0
5.6804961 0
5.6809362 0
5.6813763 0
5.6818164 0
5.6822565 0
5.6826965 0
5.6831366 0
5.6835767 0
5.6840168 0
5.6844569 0
5.684897 0
5.6853371 0
5.6857772 0
5.6862172 3.251942e-12
5.6866573 5.3823919e-11
5.6870974 1.6226243e-10
5.6875375 3.2422218e-10
5.6879776 5.3535789e-10
5.6884177 7.9132427e-10
5.6888578 1.087776e-09
5.6892979 1.4203679e-09
5.6897379 1.7847545e-09
5.690178 2.1765906e-09
5.6906181 2.591531e-09
5.6910582 3.0252303e-09
5.6914983 3.4733433e-09
5.6919384 3.9315245e-09
5.6923785 4.3954289e-09
5.6928186 4.860711e-09
5.6932587 5.3230257e-09
5.6936987 5.7780275e-09
5.6941388 6.2213712e-09
5.6945789 6.6487116e-09
5.695019 7.0557032e-09
5.6954591 7.473714e-09
5.6958992 8.2277462e-09
5.6963393 9.3736738e-09
5.6967794 1.0882498e-08
5.6972194 1.2725219e-08
5.6976595 1.4872839e-08
5.6980996 1.7296358e-08
5.6985397 1.9966776e-08
5.6989798 2.2855096e-08
5.6994199 2.5932317e-08
5.69986 2.916944e-08
5.7003001 3.2537468e-08
5.7007401 3.6007399e-08
5.7011802 3.9550236e-08
5.7016203 4.3136979e-08
5.7020604 4.6738629e-08
5.7025005 5.0326187e-08
5.7029406 5.3870654e-08
5.7033807 5.7343031e-08
5.7038208 6.0714318e-08
5.7042609 6.3955516e-08
5.7047009 6.7571894e-08
5.705141 7.5053138e-08
5.7055811 8.6779974e-08
5.7060212 1.024418e-07
5.7064613 1.21728e-07
5.7069014 1.4432797e-07
5.7073415 1.6993112e-07
5.7077816 1.9822682e-07
5.7082216 2.2890449e-07
5.7086617 2.616535e-07
5.7091018 2.9616326e-07
5.7095419 3.3212315e-07
5.709982 3.6922258e-07
5.7104221 4.0715094e-07
5.7108622 4.4559761e-07
5.7113023 4.84252e-07
5.7117423 5.228035e-07
5.7121824 5.609415e-07
5.7126225 5.983554e-07
5.7130626 6.3473459e-07
5.7135027 6.6976847e-07
5.7139428 7.0895339e-07
5.7143829 7.806409e-07
5.714823 8.8657193e-07
5.7152631 1.0242857e-06
5.7157031 1.1913215e-06
5.7161432 1.3852185e-06
5.7165833 1.6035159e-06
5.7170234 1.843753e-06
5.7174635 2.103469e-06
5.7179036 2.3802032e-06
5.7183437 2.6714946e-06
5.7187838 2.9748827e-06
5.7192238 3.2879066e-06
5.7196639 3.6081055e-06
5.720104 3.9330187e-06
5.7205441 4.2601853e-06
5.7209842 4.5871447e-06
5.7214243 4.9114361e-06
5.7218644 5.2305986e-06
5.7223045 5.5421715e-06
5.7227445 5.8436941e-06
5.7231846 6.1827542e-06
5.7236247 6.7444922e-06
5.7240648 7.5326196e-06
5.7245049 8.531274e-06
5.724945 9.7245925e-06
5.7253851 1.1096713e-05
5.7258252 1.2631772e-05
5.7262653 1.4313908e-05
5.7267053 1.6127257e-05
5.7271454 1.8055957e-05
5.7275855 2.0084147e-05
5.7280256 2.2195962e-05
5.7284657 2.437554e-05
5.7289058 2.6607019e-05
5.7293459 2.8874536e-05
5.729786 3.1162229e-05
5.730226 3.3454234e-05
5.7306661 3.573469e-05
5.7311062 3.7987733e-05
5.7315463 4.0197501e-05
5.7319864 4.2348132e-05
5.7324265 4.4762186e-05
5.7328666 4.8400756e-05
5.7333067 5.3250202e-05
5.7337467 5.9228717e-05
5.7341868 6.6254495e-05
5.7346269 7.424573e-05
5.735067 8.3120615e-05
5.7355071 9.2797345e-05
5.7359472 0.00010319411
5.7363873 0.00011422911
5.7368274 0.00012582054
5.7372675 0.00013788659
5.7377075 0.00015034545
5.7381476 0.00016311532
5.7385877 0.00017611439
5.7390278 0.00018926085
5.7394679 0.0002024729
5.739908 0.00021566874
5.7403481 0.00022876655
5.7407882 0.00024168454
5.7412282 0.00025434089
5.7416683 0.00026844122
5.7421084 0.00028790442
5.7425485 0.00031256595
5.7429886 0.00034209318
5.7434287 0.00037615345
5.7438688 0.00041441413
5.7443089 0.00045654256
5.7447489 0.0005022061
5.745189 0.0005510721
5.7456291 0.00060280792
5.7460692 0.00065708091
5.7465093 0.00071355843
5.7469494 0.00077190783
5.7473895 0.00083179647
5.7478296 0.00089289169
5.7482697 0.00095486085
5.7487097 0.0010173713
5.7491498 0.0010800904
5.7495899 0.0011426855
5.75003 0.001204824
5.7504701 0.0012661732
5.7509102 0.0013336369
5.7513503 0.0014195467
5.7517904 0.0015231333
5.7522304 0.0016433573
5.7526705 0.001779179
5.7531106 0.0019295593
5.7535507 0.0020934585
5.7539908 0.0022698372
5.7544309 0.0024576561
5.754871 0.0026558756
5.7553111 0.0028634564
5.7557512 0.0030793589
5.7561912 0.0033025438
5.7566313 0.0035319716
5.7570714 0.0037666029
5.7575115 0.0040053982
5.7579516 0.004247318
5.7583917 0.004491323
5.7588318 0.0047363737
5.7592719 0.0049814307
5.7597119 0.0052254545
5.760152 0.0054893932
5.7605921 0.0058019139
5.7610322 0.006160859
5.7614723 0.0065638719
5.7619124 0.0070085964
5.7623525 0.0074926761
5.7627926 0.0080137545
5.7632326 0.0085694753
5.7636727 0.009157482
5.7641128 0.0097754184
5.7645529 0.010420928
5.764993 0.011091654
5.7654331 0.011785241
5.7658732 0.012499332
5.7663133 0.01323157
5.7667534 0.0139796
5.7671934 0.014741065
5.7676335 0.015513608
5.7680736 0.016294873
5.7685137 0.017082504
5.7689538 0.017874144
5.7693939 0.018713462
5.769834 0.019645732
5.7702741 0.020667689
5.7707141 0.021776058
5.7711542 0.022967566
5.7715943 0.024238939
5.7720344 0.025586904
5.7724745 0.027008186
5.7729146 0.028499513
5.7733547 0.03005761
5.7737948 0.031679203
5.7742348 0.03336102
5.7746749 0.035099787
5.775115 0.036892229
5.7755551 0.038735074
5.7759952 0.040625047
5.7764353 0.042558875
5.7768754 0.044533284
5.7773155 0.046545001
5.7777556 0.048590752
5.7781956 0.050667427
5.7786357 0.052818808
5.7790758 0.055080859
5.7795159 0.05745351
5.779956 0.059936692
5.7803961 0.062530336
5.7808362 0.065234372
5.7812763 0.068048731
5.7817163 0.070973343
5.7821564 0.074008138
5.7825965 0.077153048
5.7830366 0.080408003
5.7834767 0.083772934
5.7839168 0.08724777
5.7843569 0.090832443
5.784797 0.094526883
5.785237 0.09833102
5.7856771 0.10224479
5.7861172 0.10626811
5.7865573 0.11040092
5.7869974 0.11464316
5.7874375 0.1189945
5.7878776 0.12343921
5.7883177 0.12796853
5.7887578 0.13258331
5.7891978 0.13728445
5.7896379 0.14207281
5.790078 0.14694927
5.7905181 0.15191472
5.7909582 0.15697003
5.7913983 0.16211607
5.7918384 0.16735372
5.7922785 0.17268387
5.7927185 0.17810738
5.7931586 0.18362514
5.7935987 0.18923802
5.7940388 0.1949469
5.7944789 0.20075266
5.794919 0.20665617
5.7953591 0.21265831
5.7957992 0.21875997
5.7962392 0.22496201
5.7966793 0.23126509
5.7971194 0.2376612
5.7975595 0.24413999
5.7979996 0.25069329
5.7984397 0.25731291
5.7988798 0.26399071
5.7993199 0.2707185
5.79976 0.27748811
5.8002 0.28429139
5.8006401 0.29112015
5.8010802 0.29796623
5.8015203 0.30482145
5.8019604 0.31167766
5.8024005 0.31852668
5.8028406 0.32536033
5.8032807 0.33217046
5.8037207 0.33894888
5.8041608 0.34568744
5.8046009 0.35237796
5.805041 0.35901228
5.8054811 0.36558221
5.8059212 0.37208044
5.8063613 0.37851586
5.8068014 0.38489386
5.8072414 0.39121528
5.8076815 0.39748095
5.8081216 0.40369173
5.8085617 0.40984844
5.8090018 0.41595194
5.8094419 0.42200306
5.809882 0.42800264
5.8103221 0.43395153
5.8107622 0.43985056
5.8112022 0.44570059
5.8116423 0.45150244
5.8120824 0.45725696
5.8125225 0.46296499
5.8129626 0.46862738
5.8134027 0.47424496
5.8138428 0.47981857
5.8142829 0.48534906
5.8147229 0.49083727
5.815163 0.49626542
5.8156031 0.50142577
5.8160432 0.50626631
5.8164833 0.51079476
5.8169234 0.51501889
5.8173635 0.51894642
5.8178036 0.52258509
5.8182436 0.52594264
5.8186837 0.52902682
5.8191238 0.53184535
5.8195639 0.53440599
5.820004 0.53671647
5.8204441 0.53878452
5.8208842 0.5406179
5.8213243 0.54222433
5.8217644 0.54361157
5.8222044 0.54478733
5.8226445 0.54575938
5.8230846 0.54653544
5.8235247 0.54712326
5.8239648 0.54753057
5.8244049 0.54776829
5.824845 0.54786265
5.8252851 0.54780816
5.8257251 0.54759285
5.8261652 0.54720476
5.8266053 0.54663193
5.8270454 0.54586239
5.8274855 0.54488418
5.8279256 0.54368533
5.8283657 0.54225388
5.8288058 0.54057787
5.8292458 0.53864533
5.8296859 0.53644429
5.830126 0.53396281
5.8305661 0.5311889
5.8310062 0.52811061
5.8314463 0.52471597
5.8318864 0.52099302
5.8323265 0.51692979
5.8327666 0.51251433
5.8332066 0.50773466
5.8336467 0.50262628
5.8340868 0.49745727
5.8345269 0.49227195
5.834967 0.48707072
5.8354071 0.481854
5.8358472 0.47662222
5.8362873 0.47137579
5.8367273 0.46611514
5.8371674 0.46084068
5.8376075 0.45555282
5.8380476 0.450252
5.8384877 0.44493863
5.8389278 0.43961312
5.8393679 0.43427591
5.839808 0.42892739
5.840248 0.42356801
5.8406881 0.41819817
5.8411282 0.41281829
5.8415683 0.40742879
5.8420084 0.4020301
5.8424485 0.39662263
5.8428886 0.39120296
5.8433287 0.38575573
5.8437688 0.38028201
5.8442088 0.37478498
5.8446489 0.36926777
5.845089 0.36373356
5.8455291 0.35818549
5.8459692 0.35262672
5.8464093 0.34706041
5.8468494 0.34148971
5.8472895 0.3359178
5.8477295 0.33034781
5.8481696 0.3247829
5.8486097 0.31922625
5.8490498 0.31368099
5.8494899 0.30815029
5.84993 0.30263731
5.8503701 0.29714519
5.8508102 0.29167711
5.8512503 0.28623621
5.8516903 0.28082566
5.8521304 0.2755129
5.8525705 0.27051148
5.8530106 0.26582744
5.8534507 0.26144878
5.8538908 0.25736347
5.8543309 0.25355949
5.854771 0.25002481
5.855211 0.24674742
5.8556511 0.2437153
5.8560912 0.24091643
5.8565313 0.23833877
5.8569714 0.23597033
5.8574115 0.23379906
5.8578516 0.23181296
5.8582917 0.23
5.8587317 0.22834816
5.8591718 0.22684543
5.8596119 0.22547977
5.860052 0.22423917
5.8604921 0.2231116
5.8609322 0.22208506
5.8613723 0.22118745
5.8618124 0.22051819
5.8622525 0.22008439
5.8626925 0.21988788
5.8631326 0.2199305
5.8635727 0.22021406
5.8640128 0.22074041
5.8644529 0.22151137
5.864893 0.22252877
5.8653331 0.22379444
5.8657732 0.22531021
5.8662132 0.22707791
5.8666533 0.22909937
5.8670934 0.23137642
5.8675335 0.23391089
5.8679736 0.2367046
5.8684137 0.23975939
5.8688538 0.24307709
5.8692939 0.24665952
5.8697339 0.25050852
5.870174 0.25462591
5.8706141 0.25894861
5.8710542 0.2633502
5.8714943 0.26783517
5.8719344 0.27241186
5.8723745 0.27708863
5.8728146 0.28187383
5.8732547 0.2867758
5.8736947 0.2918029
5.8741348 0.29696348
5.8745749 0.3022659
5.875015 0.30771849
5.8754551 0.31332962
5.8758952 0.31910762
5.8763353 0.32506087
5.8767754 0.33119769
5.8772154 0.33752645
5.8776555 0.3440555
5.8780956 0.35079318
5.8785357 0.35774785
5.8789758 0.36492786
5.8794159 0.37234155
5.879856 0.37992339
5.8802961 0.38755781
5.8807361 0.39523811
5.8811762 0.40295898
5.8816163 0.41071509
5.8820564 0.41850109
5.8824965 0.42631168
5.8829366 0.43414151
5.8833767 0.44198526
5.8838168 0.44983761
5.8842569 0.45769322
5.8846969 0.46554676
5.885137 0.47339291
5.8855771 0.48122634
5.8860172 0.48904171
5.8864573 0.49683371
5.8868974 0.504597
5.8873375 0.51232626
5.8877776 0.52001615
5.8882176 0.52766134
5.8886577 0.53525652
5.8890978 0.54281523
5.8895379 0.55035783
5.889978 0.55788361
5.8904181 0.56539184
5.8908582 0.57288178
5.8912983 0.58035269
5.8917383 0.58780383
5.8921784 0.59523445
5.8926185 0.60264382
5.8930586 0.61003119
5.8934987 0.61739583
5.8939388 0.62473699
5.8943789 0.63205393
5.894819 0.63934591
5.8952591 0.6466122
5.8956991 0.65385205
5.8961392 0.66106471
5.8965793 0.66824946
5.8970194 0.67540554
5.8974595 0.68253223
5.8978996 0.68962868
5.8983397 0.6965679
5.8987798 0.70324304
5.8992198 0.70966471
5.8996599 0.71584352
5.9001 0.7217901
5.9005401 0.72751505
5.9009802 0.73302899
5.9014203 0.73834254
5.9018604 0.74346631
5.9023005 0.74841091
5.9027405 0.75318697
5.9031806 0.75780509
5.9036207 0.76227589
5.9040608 0.76660999
5.9045009 0.770818
5.904941 0.77491054
5.9053811 0.77889822
5.9058212 0.78279166
5.9062613 0.78660147
5.9067013 0.79033826
5.9071414 0.79401191
5.9075815 0.79754533
5.9080216 0.80088357
5.9084617 0.80402957
5.9089018 0.8069863
5.9093419 0.80975672
5.909782 0.81234377
5.910222 0.81475042
5.9106621 0.81697963
5.9111022 0.81903434
5.9115423 0.82091752
5.9119824 0.82263212
5.9124225 0.8241811
5.9128626 0.82556741
5.9133027 0.82679402
5.9137427 0.82786387
5.9141828 0.82877993
5.9146229 0.82954515
5.915063 0.83016249
5.9155031 0.8306349
5.9159432 0.83096534
5.9163833 0.83115661
5.9168234 0.83120371
5.9172635 0.83110167
5.9177035 0.83084856
5.9181436 0.83044243
5.9185837 0.82988136
5.9190238 0.8291634
5.9194639 0.82828662
5.919904 0.82724909
5.9203441 0.82604887
5.9207842 0.82468402
5.9212242 0.82315261
5.9216643 0.8214527
5.9221044 0.81958236
5.9225445 0.81753965
5.9229846 0.81532264
5.9234247 0.81292938
5.9238648 0.81035795
5.9243049 0.8076064
5.9247449 0.80467281
5.925185 0.80155524
5.9256251 0.79825495
5.9260652 0.79484027
5.9265053 0.79133348
5.9269454 0.78772674
5.9273855 0.7840122
5.9278256 0.78018204
5.9282657 0.77622841
5.9287057 0.77214348
5.9291458 0.76791941
5.9295859 0.76354835
5.930026 0.75902247
5.9304661 0.75433393
5.9309062 0.7494749
5.9313463 0.74443753
5.9317864 0.73921399
5.9322264 0.73379644
5.9326665 0.72817704
5.9331066 0.72234794
5.9335467 0.71630133
5.9339868 0.71002934
5.9344269 0.70352415
5.934867 0.69678819
5.9353071 0.68995725
5.9357471 0.68307485
5.9361872 0.67613973
5.9366273 0.66915063
5.9370674 0.66210632
5.9375075 0.65500553
5.9379476 0.64784702
5.9383877 0.64062954
5.9388278 0.63335183
5.9392679 0.62601265
5.9397079 0.61861074
5.940148 0.61114486
5.9405881 0.60361375
5.9410282 0.59601617
5.9414683 0.58835085
5.9419084 0.58061656
5.9423485 0.57281204
5.9427886 0.56493604
5.9432286 0.55698731
5.9436687 0.5489646
5.9441088 0.5408661
5.9445489 0.53268847
5.944989 0.52443797
5.9454291 0.51612271
5.9458692 0.50775077
5.9463093 0.49933027
5.9467493 0.4908693
5.9471894 0.48237596
5.9476295 0.47385836
5.9480696 0.46532459
5.9485097 0.45678276
5.9489498 0.44824096
5.9493899 0.4397073
5.94983 0.43118987
5.9502701 0.42269679
5.9507101 0.41423613
5.9511502 0.40581602
5.9515903 0.39744454
5.9520304 0.3891298
5.9524705 0.3808799
5.9529106 0.37270294
5.9533507 0.36460684
5.9537908 0.356595
5.9542308 0.34866606
5.9546709 0.34081842
5.955111 0.33305052
5.9555511 0.32536076
5.9559912 0.31774755
5.9564313 0.31020932
5.9568714 0.30274448
5.9573115 0.29535143
5.9577516 0.2880286
5.9581916 0.28077441
5.9586317 0.27358726
5.9590718 0.26646557
5.9595119 0.25940776
5.959952 0.25241224
5.9603921 0.24547742
5.9608322 0.23860173
5.9612723 0.23178357
5.9617123 0.22502136
5.9621524 0.21831352
5.9625925 0.21168494
5.9630326 0.2052645
5.9634727 0.19906356
5.9639128 0.19307509
5.9643529 0.18729204
5.964793 0.18170737
5.965233 0.17631403
5.9656731 0.17110497
5.9661132 0.16607316
5.9665533 0.16121155
5.9669934 0.15651309
5.9674335 0.15197074
5.9678736 0.14757745
5.9683137 0.14332619
5.9687538 0.1392099
5.9691938 0.13522155
5.9696339 0.13135408
5.970074 0.12760045
5.9705141 0.12395363
5.9709542 0.12040655
5.9713943 0.11695219
5.9718344 0.11360176
5.9722745 0.11042064
5.9727145 0.10741367
5.9731546 0.1045789
5.9735947 0.10191437
5.9740348 0.099418124
5.9744749 0.097088196
5.974915 0.094922632
5.9753551 0.092919473
5.9757952 0.091076762
5.9762352 0.089392539
5.9766753 0.087864846
5.9771154 0.086491726
5.9775555 0.08527122
5.9779956 0.084201369
5.9784357 0.083280215
5.9788758 0.082505801
5.9793159 0.081876167
5.979756 0.081389355
5.980196 0.081043408
5.9806361 0.080836366
5.9810762 0.080768327
5.9815163 0.080844948
5.9819564 0.081067805
5.9823965 0.081438125
5.9828366 0.081957134
5.9832767 0.082626058
5.9837167 0.083446122
5.9841568 0.084418554
5.9845969 0.085544579
5.985037 0.086825423
5.9854771 0.088262312
5.9859172 0.089856473
5.9863573 0.091609131
5.9867974 0.093521513
5.9872374 0.095594845
5.9876775 0.097830352
5.9881176 0.10022926
5.9885577 0.1027928
5.9889978 0.10552219
5.9894379 0.10841866
5.989878 0.11148344
5.9903181 0.11469816
5.9907582 0.11802117
5.9911982 0.12145605
5.9916383 0.12500817
5.9920784 0.1286829
5.9925185 0.13248564
5.9929586 0.13642175
5.9933987 0.14049663
5.9938388 0.14471564
5.9942789 0.14908417
5.9947189 0.15360761
5.995159 0.15829132
5.9955991 0.16314069
5.9960392 0.1681611
5.9964793 0.17335793
5.9969194 0.17873656
5.9973595 0.18430238
5.9977996 0.19006075
5.9982396 0.19601706
5.9986797 0.20217669
5.9991198 0.20854502
5.9995599 0.21506395
6 0.22162676
