# Supplementary material for: Structural motifs of gold cluster anions with 17 to 69 atoms
Source: Nat Commun. 2026 Apr 10;17:5099. doi: 10.1038/s41467-026-71649-9 (PMC13246909; doi:10.1038/s41467-026-71649-9)
Supplement: Supplementary file 5 — Source Data [file 41467_2026_71649_MOESM5_ESM.zip › Figure2/57_exp.dat]

3.8 0.002
3.8004401 0.0020147687
3.8008802 0.0020171117
3.8013203 0.0020100974
3.8017604 0.0019967943
3.8022004 0.0019802709
3.8026405 0.0019635956
3.8030806 0.0019498369
3.8035207 0.0019420632
3.8039608 0.0019433431
3.8044009 0.0019567449
3.804841 0.0019853372
3.8052811 0.0020281056
3.8057211 0.0020721144
3.8061612 0.0021161232
3.8066013 0.002160132
3.8070414 0.0022041408
3.8074815 0.0022481496
3.8079216 0.0022921584
3.8083617 0.0023361672
3.8088018 0.002380176
3.8092418 0.0024241848
3.8096819 0.0024681936
3.810122 0.0025122024
3.8105621 0.0025562112
3.8110022 0.00260022
3.8114423 0.0026442288
3.8118824 0.0026882376
3.8123225 0.0027322464
3.8127626 0.0027762553
3.8132026 0.0028202641
3.8136427 0.0028642729
3.8140828 0.0029082817
3.8145229 0.0029522905
3.814963 0.0029962993
3.8154031 0.0030370586
3.8158432 0.0030700982
3.8162833 0.0030953907
3.8167233 0.0031129361
3.8171634 0.0031227344
3.8176035 0.0031247857
3.8180436 0.0031190898
3.8184837 0.0031056468
3.8189238 0.0030844567
3.8193639 0.0030555196
3.819804 0.0030188353
3.820244 0.0029755951
3.8206841 0.0029315863
3.8211242 0.0028875775
3.8215643 0.0028435687
3.8220044 0.0027995599
3.8224445 0.0027555511
3.8228846 0.0027115423
3.8233247 0.0026675335
3.8237648 0.0026235247
3.8242048 0.0025795159
3.8246449 0.0025355071
3.825085 0.0024914983
3.8255251 0.0024474895
3.8259652 0.0024034807
3.8264053 0.0023594719
3.8268454 0.0023154631
3.8272855 0.0022714543
3.8277255 0.0022274455
3.8281656 0.0021834367
3.8286057 0.0021394279
3.8290458 0.0020954191
3.8294859 0.0020514103
3.829926 0.0020074015
3.8303661 0.0019710408
3.8308062 0.0019541863
3.8312462 0.0019530785
3.8316863 0.0019636263
3.8321264 0.0019817383
3.8325665 0.0020033233
3.8330066 0.0020242899
3.8334467 0.0020405469
3.8338868 0.002048003
3.8343269 0.0020425669
3.834767 0.0020201473
3.835207 0.0019792959
3.8356471 0.0019352871
3.8360872 0.0018912783
3.8365273 0.0018472695
3.8369674 0.0018032607
3.8374075 0.0017592519
3.8378476 0.001715243
3.8382877 0.0016712342
3.8387277 0.0016272254
3.8391678 0.0015832166
3.8396079 0.0015392078
3.840048 0.0014951534
3.8404881 0.0014468906
3.8409282 0.0013931495
3.8413683 0.0013359758
3.8418084 0.001277415
3.8422484 0.0012195129
3.8426885 0.0011643151
3.8431286 0.0011138671
3.8435687 0.0010702148
3.8440088 0.0010354037
3.8444489 0.0010114794
3.844889 0.0010004876
3.8453291 0.001
3.8457692 0.001
3.8462092 0.001
3.8466493 0.001
3.8470894 0.001
3.8475295 0.001
3.8479696 0.001
3.8484097 0.001
3.8488498 0.001
3.8492899 0.001
3.8497299 0.001
3.85017 0.001
3.8506101 0.001
3.8510502 0.001
3.8514903 0.001
3.8519304 0.001
3.8523705 0.001
3.8528106 0.001
3.8532507 0.001
3.8536907 0.001
3.8541308 0.001
3.8545709 0.001
3.855011 0.0010000048
3.8554511 0.0010077721
3.8558912 0.0010289369
3.8563313 0.0010614533
3.8567714 0.001103276
3.8572114 0.001152359
3.8576515 0.001206657
3.8580916 0.0012641241
3.8585317 0.0013227148
3.8589718 0.0013803834
3.8594119 0.0014350843
3.859852 0.0014847718
3.8602921 0.0015308122
3.8607321 0.0015823656
3.8611722 0.0016382629
3.8616123 0.0016964585
3.8620524 0.0017549066
3.8624925 0.0018115618
3.8629326 0.0018643782
3.8633727 0.0019113103
3.8638128 0.0019503125
3.8642529 0.001979339
3.8646929 0.0019963443
3.865133 0.002
3.8655731 0.002
3.8660132 0.002
3.8664533 0.002
3.8668934 0.002
3.8673335 0.002
3.8677736 0.002
3.8682136 0.002
3.8686537 0.002
3.8690938 0.002
3.8695339 0.002
3.869974 0.002
3.8704141 0.002
3.8708542 0.002
3.8712943 0.002
3.8717343 0.002
3.8721744 0.002
3.8726145 0.002
3.8730546 0.002
3.8734947 0.002
3.8739348 0.002
3.8743749 0.002
3.874815 0.002
3.8752551 0.002
3.8756951 0.002
3.8761352 0.002
3.8765753 0.002
3.8770154 0.002
3.8774555 0.002
3.8778956 0.002
3.8783357 0.002
3.8787758 0.002
3.8792158 0.002
3.8796559 0.002
3.880096 0.0019996348
3.8805361 0.0019891199
3.8809762 0.0019656028
3.8814163 0.0019311291
3.8818564 0.0018877445
3.8822965 0.0018374946
3.8827365 0.001782425
3.8831766 0.0017245814
3.8836167 0.0016660094
3.8840568 0.0016087547
3.8844969 0.0015548629
3.884937 0.0015063797
3.8853771 0.0014596632
3.8858172 0.0014071112
3.8862573 0.0013506105
3.8866973 0.0012922067
3.8871374 0.0012339455
3.8875775 0.0011778725
3.8880176 0.0011260334
3.8884577 0.0010804738
3.8888978 0.0010432393
3.8893379 0.0010163756
3.889778 0.0010019284
3.890218 0.001
3.8906581 0.001
3.8910982 0.001
3.8915383 0.001
3.8919784 0.001
3.8924185 0.001
3.8928586 0.001
3.8932987 0.001
3.8937387 0.001
3.8941788 0.001
3.8946189 0.001
3.895059 0.001
3.8954991 0.001
3.8959392 0.001
3.8963793 0.001
3.8968194 0.001
3.8972595 0.001
3.8976995 0.001
3.8981396 0.001
3.8985797 0.001
3.8990198 0.001
3.8994599 0.001
3.8999 0.001
3.9003401 0.00099553146
3.9007802 0.00097755361
3.9012202 0.00094770793
3.9016603 0.00090804006
3.9021004 0.00086059565
3.9025405 0.00080742034
3.9029806 0.00075055978
3.9034207 0.0006920596
3.9038608 0.00063396544
3.9043009 0.00057832296
3.9047409 0.0005271778
3.905181 0.00048126463
3.9056211 0.00043113018
3.9060612 0.00037613577
3.9065013 0.00031832706
3.9069414 0.00025974968
3.9073815 0.00020244928
3.9078216 0.0001484715
3.9082617 9.9861983e-05
3.9087017 5.8666372e-05
3.9091418 2.6930311e-05
3.9095819 6.6994425e-06
3.910022 0
3.9104621 0
3.9109022 0
3.9113423 0
3.9117824 0
3.9122224 0
3.9126625 0
3.9131026 0
3.9135427 0
3.9139828 0
3.9144229 0
3.914863 0
3.9153031 0
3.9157431 0
3.9161832 0
3.9166233 0
3.9170634 0
3.9175035 0
3.9179436 0
3.9183837 0
3.9188238 0
3.9192639 0
3.9197039 0
3.920144 1.0192882e-06
3.9205841 1.5863846e-05
3.9210242 4.600346e-05
3.9214643 8.8369666e-05
3.9219044 0.000139894
3.9223445 0.000197508
3.9227846 0.00025814319
3.9232246 0.00031873112
3.9236647 0.00037620331
3.9241048 0.00042749131
3.9245449 0.00046952665
3.924985 0.00049924087
3.9254251 0.00051944728
3.9258652 0.00053577341
3.9263053 0.00054822599
3.9267453 0.00055680502
3.9271854 0.0005615105
3.9276255 0.00056234243
3.9280656 0.00055930082
3.9285057 0.00055238565
3.9289458 0.00054159694
3.9293859 0.00052693467
3.929826 0.00050839886
3.9302661 0.00048397896
3.9307061 0.00044686016
3.9311462 0.00039917066
3.9315863 0.00034397891
3.9320264 0.00028435339
3.9324665 0.00022336256
3.9329066 0.00016407488
3.9333467 0.00010955882
3.9337868 6.2882835e-05
3.9342268 2.7115401e-05
3.9346669 5.3249792e-06
3.935107 0
3.9355471 0
3.9359872 0
3.9364273 0
3.9368674 0
3.9373075 0
3.9377475 0
3.9381876 0
3.9386277 0
3.9390678 0
3.9395079 0
3.939948 0
3.9403881 0
3.9408282 0
3.9412683 0
3.9417083 0
3.9421484 0
3.9425885 0
3.9430286 0
3.9434687 0
3.9439088 0
3.9443489 0
3.944789 0
3.945229 1.8119096e-06
3.9456691 1.45881e-05
3.9461092 3.7681014e-05
3.9465493 6.8817713e-05
3.9469894 0.00010572526
3.9474295 0.00014613072
3.9478696 0.00018776116
3.9483097 0.00022834363
3.9487497 0.0002656052
3.9491898 0.00029727294
3.9496299 0.00032107391
3.95007 0.00033482445
3.9505101 0.00034143551
3.9509502 0.00034393566
3.9513903 0.00034323406
3.9518304 0.0003402399
3.9522705 0.00033586234
3.9527105 0.00033101057
3.9531506 0.00032659375
3.9535907 0.00032352107
3.9540308 0.00032270169
3.9544709 0.0003250448
3.954911 0.00033145956
3.9553511 0.00034185444
3.9557912 0.0003543546
3.9562312 0.00036850686
3.9566713 0.00038391346
3.9571114 0.00040017662
3.9575515 0.00041689859
3.9579916 0.00043368161
3.9584317 0.0004501279
3.9588718 0.00046583971
3.9593119 0.00048041926
3.959752 0.0004934688
3.960192 0.00050426194
3.9606321 0.00051031458
3.9610722 0.00051202603
3.9615123 0.00051041913
3.9619524 0.00050651669
3.9623925 0.00050134153
3.9628326 0.00049591648
3.9632727 0.00049126436
3.9637127 0.00048840799
3.9641528 0.00048837018
3.9645929 0.00049217377
3.965033 0.00050087939
3.9654731 0.00052227708
3.9659132 0.00055919416
3.9663533 0.00060805073
3.9667934 0.00066526694
3.9672334 0.00072726291
3.9676735 0.00079045875
3.9681136 0.00085127459
3.9685537 0.00090613056
3.9689938 0.00095144678
3.9694339 0.00098364338
3.969874 0.00099914048
3.9703141 0.001
3.9707542 0.001
3.9711942 0.001
3.9716343 0.001
3.9720744 0.001
3.9725145 0.001
3.9729546 0.001
3.9733947 0.001
3.9738348 0.001
3.9742749 0.001
3.9747149 0.001
3.975155 0.001
3.9755951 0.001
3.9760352 0.001
3.9764753 0.001
3.9769154 0.001
3.9773555 0.001
3.9777956 0.001
3.9782356 0.001
3.9786757 0.001
3.9791158 0.001
3.9795559 0.001
3.979996 0.001
3.9804361 0.001
3.9808762 0.001
3.9813163 0.001
3.9817564 0.001
3.9821964 0.001
3.9826365 0.001
3.9830766 0.001
3.9835167 0.001
3.9839568 0.001
3.9843969 0.001
3.984837 0.001
3.9852771 0.00099628962
3.9857171 0.0009764982
3.9861572 0.00094233925
3.9865973 0.00089688121
3.9870374 0.00084319257
3.9874775 0.00078434177
3.9879176 0.00072339729
3.9883577 0.00066342758
3.9887978 0.00060750113
3.9892378 0.00055868638
3.9896779 0.0005200518
3.990118 0.00049423812
3.9905581 0.0004752093
3.9909982 0.00046005404
3.9914383 0.00044877233
3.9918784 0.00044136417
3.9923185 0.00043782955
3.9927586 0.00043816849
3.9931986 0.00044238097
3.9936387 0.00045046701
3.9940788 0.00046242659
3.9945189 0.00047825972
3.994959 0.00049796641
3.9953991 0.00052594322
3.9958392 0.00056658083
3.9962793 0.00061686163
3.9967193 0.00067371717
3.9971594 0.00073407896
3.9975995 0.00079487855
3.9980396 0.00085304748
3.9984797 0.00090551727
3.9989198 0.00094921947
3.9993599 0.00098108561
3.9998 0.00099804723
4.00024 0.001
4.0006801 0.001
4.0011202 0.001
4.0015603 0.001
4.0020004 0.001
4.0024405 0.001
4.0028806 0.001
4.0033207 0.001
4.0037608 0.001
4.0042008 0.001
4.0046409 0.001
4.005081 0.001
4.0055211 0.001
4.0059612 0.001
4.0064013 0.001
4.0068414 0.001
4.0072815 0.001
4.0077215 0.001
4.0081616 0.001
4.0086017 0.001
4.0090418 0.001
4.0094819 0.001
4.009922 0.001
4.0103621 0.001
4.0108022 0.001
4.0112422 0.001
4.0116823 0.001
4.0121224 0.001
4.0125625 0.001
4.0130026 0.001
4.0134427 0.001
4.0138828 0.001
4.0143229 0.001
4.014763 0.001
4.015203 0.00099838446
4.0156431 0.00098451945
4.0160832 0.00095814967
4.0165233 0.00092132077
4.0169634 0.00087607838
4.0174035 0.00082446816
4.0178436 0.00076853573
4.0182837 0.00071032676
4.0187237 0.00065188688
4.0191638 0.00059526173
4.0196039 0.00054249695
4.020044 0.00049556073
4.0204841 0.00044735712
4.0209242 0.00039365661
4.0213643 0.00033650487
4.0218044 0.00027794751
4.0222444 0.0002200302
4.0226845 0.00016479856
4.0231246 0.00011429825
4.0235647 7.0574911e-05
4.0240048 3.5674181e-05
4.0244449 1.1641704e-05
4.024885 5.2312451e-07
4.0253251 0
4.0257652 0
4.0262052 0
4.0266453 0
4.0270854 0
4.0275255 0
4.0279656 0
4.0284057 0
4.0288458 0
4.0292859 0
4.0297259 0
4.030166 0
4.0306061 0
4.0310462 0
4.0314863 0
4.0319264 0
4.0323665 0
4.0328066 0
4.0332466 0
4.0336867 0
4.0341268 0
4.0345669 0
4.035007 0
4.0354471 0
4.0358872 0
4.0363273 0
4.0367674 0
4.0372074 0
4.0376475 0
4.0380876 0
4.0385277 0
4.0389678 0
4.0394079 0
4.039848 0
4.0402881 0
4.0407281 0
4.0411682 0
4.0416083 0
4.0420484 0
4.0424885 0
4.0429286 0
4.0433687 0
4.0438088 0
4.0442488 0
4.0446889 0
4.045129 0
4.0455691 0
4.0460092 0
4.0464493 0
4.0468894 0
4.0473295 0
4.0477696 0
4.0482096 0
4.0486497 0
4.0490898 0
4.0495299 0
4.04997 0
4.0504101 0
4.0508502 0
4.0512903 0
4.0517303 0
4.0521704 0
4.0526105 0
4.0530506 0
4.0534907 0
4.0539308 0
4.0543709 0
4.054811 0
4.0552511 0
4.0556911 0
4.0561312 0
4.0565713 0
4.0570114 0
4.0574515 0
4.0578916 0
4.0583317 0
4.0587718 0
4.0592118 0
4.0596519 0
4.060092 0
4.0605321 0
4.0609722 0
4.0614123 0
4.0618524 0
4.0622925 0
4.0627325 0
4.0631726 0
4.0636127 0
4.0640528 0
4.0644929 0
4.064933 0
4.0653731 0
4.0658132 0
4.0662533 0
4.0666933 0
4.0671334 0
4.0675735 0
4.0680136 0
4.0684537 0
4.0688938 0
4.0693339 0
4.069774 0
4.070214 1.1955654e-06
4.0706541 1.0663939e-05
4.0710942 2.8434731e-05
4.0715343 5.314418e-05
4.0719744 8.3428522e-05
4.0724145 0.000117924
4.0728546 0.00015526684
4.0732947 0.00019409329
4.0737347 0.00023303959
4.0741748 0.00027074197
4.0746149 0.00030583668
4.075055 0.00033700073
4.0754951 0.00036633993
4.0759352 0.00039567914
4.0763753 0.00042501834
4.0768154 0.00045435754
4.0772555 0.00048369674
4.0776955 0.00051303594
4.0781356 0.00054237514
4.0785757 0.00057171434
4.0790158 0.00060105354
4.0794559 0.00063039275
4.079896 0.00065973195
4.0803361 0.00069047581
4.0807762 0.00072519572
4.0812162 0.00076267519
4.0816563 0.00080155044
4.0820964 0.00084045772
4.0825365 0.00087803326
4.0829766 0.00091291331
4.0834167 0.0009437341
4.0838568 0.00096913187
4.0842969 0.00098774285
4.0847369 0.00099820329
4.085177 0.001
4.0856171 0.001
4.0860572 0.001
4.0864973 0.001
4.0869374 0.001
4.0873775 0.001
4.0878176 0.001
4.0882577 0.001
4.0886977 0.001
4.0891378 0.001
4.0895779 0.001
4.090018 0.001
4.0904581 0.001
4.0908982 0.001
4.0913383 0.001
4.0917784 0.001
4.0922184 0.001
4.0926585 0.001
4.0930986 0.001
4.0935387 0.001
4.0939788 0.001
4.0944189 0.001
4.094859 0.001
4.0952991 0.001
4.0957391 0.001
4.0961792 0.001
4.0966193 0.001
4.0970594 0.001
4.0974995 0.001
4.0979396 0.001
4.0983797 0.001
4.0988198 0.001
4.0992599 0.001
4.0996999 0.001
4.10014 0.001
4.1005801 0.001
4.1010202 0.001
4.1014603 0.001
4.1019004 0.001
4.1023405 0.001
4.1027806 0.001
4.1032206 0.001
4.1036607 0.001
4.1041008 0.001
4.1045409 0.001
4.104981 0.001
4.1054211 0.001
4.1058612 0.001
4.1063013 0.001
4.1067413 0.001
4.1071814 0.001
4.1076215 0.001
4.1080616 0.001
4.1085017 0.001
4.1089418 0.001
4.1093819 0.001
4.109822 0.001
4.1102621 0.001
4.1107021 0.001
4.1111422 0.001
4.1115823 0.001
4.1120224 0.001
4.1124625 0.001
4.1129026 0.001
4.1133427 0.001
4.1137828 0.001
4.1142228 0.001
4.1146629 0.001
4.115103 0.0010004202
4.1155431 0.0010111579
4.1159832 0.0010348653
4.1164233 0.0010694968
4.1168634 0.0011130066
4.1173035 0.0011633492
4.1177435 0.001218479
4.1181836 0.0012763502
4.1186237 0.0013349172
4.1190638 0.0013921344
4.1195039 0.0014459562
4.119944 0.0014943368
4.1203841 0.0015411314
4.1208242 0.0015937622
4.1212643 0.0016503092
4.1217043 0.0017087267
4.1221444 0.0017669691
4.1225845 0.0018229908
4.1230246 0.001874746
4.1234647 0.0019201892
4.1239048 0.0019572747
4.1243449 0.0019839569
4.124785 0.00199819
4.125225 0.002
4.1256651 0.002
4.1261052 0.002
4.1265453 0.002
4.1269854 0.002
4.1274255 0.002
4.1278656 0.002
4.1283057 0.002
4.1287457 0.002
4.1291858 0.002
4.1296259 0.002
4.130066 0.002
4.1305061 0.002
4.1309462 0.002
4.1313863 0.002
4.1318264 0.002
4.1322665 0.002
4.1327065 0.002
4.1331466 0.002
4.1335867 0.002
4.1340268 0.002
4.1344669 0.002
4.134907 0.002
4.1353471 0.002
4.1357872 0.002
4.1362272 0.002
4.1366673 0.002
4.1371074 0.002
4.1375475 0.002
4.1379876 0.002
4.1384277 0.002
4.1388678 0.002
4.1393079 0.002
4.1397479 0.002
4.140188 0.002
4.1406281 0.002
4.1410682 0.002
4.1415083 0.002
4.1419484 0.002
4.1423885 0.002
4.1428286 0.002
4.1432687 0.002
4.1437087 0.002
4.1441488 0.002
4.1445889 0.002
4.145029 0.0019999664
4.1454691 0.0019916109
4.1459092 0.0019699417
4.1463493 0.0019370044
4.1467894 0.0018948446
4.1472294 0.0018455081
4.1476695 0.0017910403
4.1481096 0.0017334871
4.1485497 0.001674894
4.1489898 0.0016173067
4.1494299 0.0015627708
4.14987 0.0015133319
4.1503101 0.0014689938
4.1507502 0.001424985
4.1511902 0.0013809762
4.1516303 0.0013369674
4.1520704 0.0012929586
4.1525105 0.0012489498
4.1529506 0.001204941
4.1533907 0.0011609322
4.1538308 0.0011169234
4.1542709 0.0010729146
4.1547109 0.0010289058
4.155151 0.00098557439
4.1555911 0.0009509577
4.1560312 0.00092658782
4.1564713 0.00091144194
4.1569114 0.00090449722
4.1573515 0.00090473085
4.1577916 0.00091112
4.1582316 0.00092264186
4.1586717 0.00093827361
4.1591118 0.00095699241
4.1595519 0.00097777546
4.159992 0.00099959992
4.1604321 0.0010268826
4.1608722 0.0010637756
4.1613123 0.0011082351
4.1617524 0.0011582155
4.1621924 0.0012116712
4.1626325 0.0012665565
4.1630726 0.0013208258
4.1635127 0.0013724334
4.1639528 0.0014193338
4.1643929 0.0014594812
4.164833 0.00149083
4.1652731 0.0015125547
4.1657131 0.0015283912
4.1661532 0.0015392461
4.1665933 0.0015456309
4.1670334 0.0015480568
4.1674735 0.0015470354
4.1679136 0.001543078
4.1683537 0.001536696
4.1687938 0.0015284009
4.1692338 0.0015187041
4.1696739 0.001508117
4.170114 0.0014965097
4.1705541 0.0014719862
4.1709942 0.0014326023
4.1714343 0.001381938
4.1718744 0.001323573
4.1723145 0.0012610873
4.1727546 0.0011980608
4.1731946 0.0011380732
4.1736347 0.0010847046
4.1740748 0.0010415347
4.1745149 0.0010121435
4.174955 0.0010001108
4.1753951 0.0010062435
4.1758352 0.0010279002
4.1762753 0.001065051
4.1767153 0.0011176961
4.1771554 0.0011858353
4.1775955 0.0012694688
4.1780356 0.0013685964
4.1784757 0.0014832183
4.1789158 0.0016133343
4.1793559 0.0017589445
4.179796 0.001920049
4.180236 0.0020944189
4.1806761 0.0022704541
4.1811162 0.0024464893
4.1815563 0.0026225245
4.1819964 0.0027985597
4.1824365 0.0029745949
4.1828766 0.0031506301
4.1833167 0.0033266653
4.1837568 0.0035027005
4.1841968 0.0036787357
4.1846369 0.003854771
4.185077 0.0040308062
4.1855171 0.0042068414
4.1859572 0.0043828766
4.1863973 0.0045589118
4.1868374 0.004734947
4.1872775 0.0049109822
4.1877175 0.0050870174
4.1881576 0.0052630526
4.1885977 0.0054390878
4.1890378 0.005615123
4.1894779 0.0057911582
4.189918 0.0059671934
4.1903581 0.0061378373
4.1907982 0.0062938078
4.1912382 0.0064372372
4.1916783 0.0065705547
4.1921184 0.0066961895
4.1925585 0.0068165708
4.1929986 0.0069341279
4.1934387 0.0070512898
4.1938788 0.0071704859
4.1943189 0.0072941453
4.194759 0.0074246972
4.195199 0.0075625818
4.1956391 0.0076970049
4.1960792 0.0078310414
4.1965193 0.0079708706
4.1969594 0.0081226723
4.1973995 0.008292626
4.1978396 0.0084869111
4.1982797 0.0087117073
4.1987197 0.0089731941
4.1991598 0.009277551
4.1995999 0.0096309576
4.20004 0.010039597
4.2004801 0.010507611
4.2009202 0.011030588
4.2013603 0.01160203
4.2018004 0.01221544
4.2022404 0.012864321
4.2026805 0.013542174
4.2031206 0.014242504
4.2035607 0.014958812
4.2040008 0.0156846
4.2044409 0.016413373
4.204881 0.017138632
4.2053211 0.017857643
4.2057612 0.01857727
4.2062012 0.019298472
4.2066413 0.020021773
4.2070814 0.020747699
4.2075215 0.021476778
4.2079616 0.022209535
4.2084017 0.022946495
4.2088418 0.023688186
4.2092819 0.024435132
4.2097219 0.025187861
4.210162 0.025946111
4.2106021 0.026703086
4.2110422 0.027460516
4.2114823 0.028222696
4.2119224 0.028993922
4.2123625 0.02977849
4.2128026 0.030580697
4.2132426 0.031404837
4.2136827 0.032255207
4.2141228 0.033136102
4.2145629 0.034051819
4.215003 0.035006652
4.2154431 0.03599132
4.2158832 0.036992271
4.2163233 0.038006901
4.2167634 0.039032602
4.2172034 0.04006677
4.2176435 0.041106796
4.2180836 0.042150077
4.2185237 0.043194005
4.2189638 0.044235975
4.2194039 0.04527338
4.219844 0.046303615
4.2202841 0.047323387
4.2207241 0.04833016
4.2211642 0.049326472
4.2216043 0.050315185
4.2220444 0.051299159
4.2224845 0.052281255
4.2229246 0.053264333
4.2233647 0.054251255
4.2238048 0.055244881
4.2242448 0.056248072
4.2246849 0.057263688
4.225125 0.058310062
4.2255651 0.059642626
4.2260052 0.061305636
4.2264453 0.063239788
4.2268854 0.065385783
4.2273255 0.067684319
4.2277656 0.070076097
4.2282056 0.072501813
4.2286457 0.074902169
4.2290858 0.077217863
4.2295259 0.079389594
4.229966 0.08135806
4.2304061 0.083000052
4.2308462 0.084266088
4.2312863 0.085251403
4.2317263 0.086051831
4.2321664 0.086763211
4.2326065 0.087481378
4.2330466 0.088302169
4.2334867 0.089321419
4.2339268 0.090634966
4.2343669 0.092338646
4.234807 0.094528295
4.235247 0.097270488
4.2356871 0.10045362
4.2361272 0.10399165
4.2365673 0.10781093
4.2370074 0.11183786
4.2374475 0.11599879
4.2378876 0.12022011
4.2383277 0.12442819
4.2387678 0.12854941
4.2392078 0.13251014
4.2396479 0.13623675
4.240088 0.13966128
4.2405281 0.1429191
4.2409682 0.14610985
4.2414083 0.14925246
4.2418484 0.15236588
4.2422885 0.15546906
4.2427285 0.15858095
4.2431686 0.16172048
4.2436087 0.16490661
4.2440488 0.16815827
4.2444889 0.17149443
4.244929 0.17493401
4.2453691 0.17849441
4.2458092 0.18216712
4.2462492 0.18592746
4.2466893 0.18975061
4.2471294 0.19361176
4.2475695 0.19748611
4.2480096 0.20134883
4.2484497 0.20517512
4.2488898 0.20894017
4.2493299 0.21261916
4.24977 0.21618728
4.25021 0.21963
4.2506501 0.22300319
4.2510902 0.22632844
4.2515303 0.22961665
4.2519704 0.2328787
4.2524105 0.23612548
4.2528506 0.23936787
4.2532907 0.24261677
4.2537307 0.24588306
4.2541708 0.24917762
4.2546109 0.25251135
4.255051 0.25589478
4.2554911 0.25930579
4.2559312 0.26272828
4.2563713 0.26616556
4.2568114 0.26962091
4.2572515 0.27309764
4.2576915 0.27659903
4.2581316 0.2801284
4.2585717 0.28368903
4.2590118 0.28728422
4.2594519 0.29091727
4.259892 0.29459148
4.2603321 0.29834099
4.2607722 0.30222683
4.2612122 0.30622376
4.2616523 0.31030291
4.2620924 0.31443545
4.2625325 0.31859252
4.2629726 0.32274527
4.2634127 0.32686486
4.2638528 0.33092244
4.2642929 0.33488915
4.2647329 0.33873615
4.265173 0.34244668
4.2656131 0.3461174
4.2660532 0.34977747
4.2664933 0.35342918
4.2669334 0.35707483
4.2673735 0.3607167
4.2678136 0.36435709
4.2682537 0.36799828
4.2686937 0.37164256
4.2691338 0.37529222
4.2695739 0.37894956
4.270014 0.38261686
4.2704541 0.38629331
4.2708942 0.38997631
4.2713343 0.39366501
4.2717744 0.39735859
4.2722144 0.4010562
4.2726545 0.40475701
4.2730946 0.40846018
4.2735347 0.41216486
4.2739748 0.41587023
4.2744149 0.41957544
4.274855 0.42327965
4.2752951 0.42704674
4.2757351 0.43105617
4.2761752 0.43526521
4.2766153 0.43961443
4.2770554 0.44404441
4.2774955 0.44849573
4.2779356 0.45290894
4.2783757 0.45722463
4.2788158 0.46138338
4.2792559 0.46532574
4.2796959 0.46899231
4.280136 0.47230038
4.2805761 0.47489734
4.2810162 0.47678305
4.2814563 0.47808879
4.2818964 0.47894587
4.2823365 0.47948558
4.2827766 0.47983922
4.2832166 0.48013809
4.2836567 0.48051349
4.2840968 0.4810967
4.2845369 0.48201904
4.284977 0.48341179
4.2854171 0.48523349
4.2858572 0.4872872
4.2862973 0.48951901
4.2867373 0.49187546
4.2871774 0.49430308
4.2876175 0.4967484
4.2880576 0.49915796
4.2884977 0.50147829
4.2889378 0.50365592
4.2893779 0.50563738
4.289818 0.50736921
4.2902581 0.50882452
4.2906981 0.51007757
4.2911382 0.51111818
4.2915783 0.51192381
4.2920184 0.51247192
4.2924585 0.51273998
4.2928986 0.51270544
4.2933387 0.51234577
4.2937788 0.51163843
4.2942188 0.51056089
4.2946589 0.50909061
4.295099 0.5072145
4.2955391 0.50516755
4.2959792 0.50305975
4.2964193 0.50089119
4.2968594 0.49866195
4.2972995 0.49637214
4.2977395 0.49402184
4.2981796 0.49161114
4.2986197 0.48914014
4.2990598 0.48660892
4.2994999 0.48401758
4.29994 0.4813662
4.3003801 0.47866666
4.3008202 0.47594208
4.3012603 0.47319884
4.3017003 0.47044308
4.3021404 0.46768093
4.3025805 0.4649185
4.3030206 0.46216192
4.3034607 0.45941733
4.3039008 0.45669083
4.3043409 0.45398857
4.304781 0.45131667
4.305221 0.44867908
4.3056611 0.44606749
4.3061012 0.4434818
4.3065413 0.44092388
4.3069814 0.43839558
4.3074215 0.43589876
4.3078616 0.43343528
4.3083017 0.43100699
4.3087417 0.42861575
4.3091818 0.42626343
4.3096219 0.42395187
4.310062 0.42168326
4.3105021 0.41948007
4.3109422 0.41735691
4.3113823 0.41531633
4.3118224 0.41336087
4.3122625 0.41149308
4.3127025 0.4097155
4.3131426 0.40803068
4.3135827 0.40644117
4.3140228 0.4049495
4.3144629 0.40355824
4.314903 0.40226991
4.3153431 0.40105804
4.3157832 0.39985976
4.3162232 0.39867302
4.3166633 0.39749807
4.3171034 0.39633518
4.3175435 0.39518458
4.3179836 0.39404654
4.3184237 0.39292132
4.3188638 0.39180917
4.3193039 0.39071033
4.3197439 0.38962507
4.320184 0.38855265
4.3206241 0.38748471
4.3210642 0.3864193
4.3215043 0.38535641
4.3219444 0.38429601
4.3223845 0.38323807
4.3228246 0.38218257
4.3232647 0.38112949
4.3237047 0.38007879
4.3241448 0.37903045
4.3245849 0.37798445
4.325025 0.37694078
4.3254651 0.37590752
4.3259052 0.37489144
4.3263453 0.37389293
4.3267854 0.3729124
4.3272254 0.37195026
4.3276655 0.37100691
4.3281056 0.37008274
4.3285457 0.36917816
4.3289858 0.36829358
4.3294259 0.36742939
4.329866 0.36658599
4.3303061 0.36579769
4.3307461 0.36515603
4.3311862 0.36465018
4.3316263 0.36426253
4.3320664 0.36397549
4.3325065 0.36377146
4.3329466 0.36363281
4.3333867 0.36354197
4.3338268 0.36348131
4.3342669 0.36343324
4.3347069 0.36338015
4.335147 0.36330922
4.3355871 0.36327177
4.3360272 0.36329092
4.3364673 0.36337253
4.3369074 0.36352246
4.3373475 0.36374657
4.3377876 0.3640507
4.3382276 0.36444072
4.3386677 0.36492249
4.3391078 0.36550186
4.3395479 0.36618468
4.339988 0.36697681
4.3404281 0.36792248
4.3408682 0.36906071
4.3413083 0.37038268
4.3417483 0.37187953
4.3421884 0.3735424
4.3426285 0.37536244
4.3430686 0.3773308
4.3435087 0.37943862
4.3439488 0.38167705
4.3443889 0.38403723
4.344829 0.38651031
4.3452691 0.38907712
4.3457091 0.39169293
4.3461492 0.39435558
4.3465893 0.39706735
4.3470294 0.39983051
4.3474695 0.40264734
4.3479096 0.40552012
4.3483497 0.40845114
4.3487898 0.41144267
4.3492298 0.41449699
4.3496699 0.41761638
4.35011 0.42080595
4.3505501 0.42412125
4.3509902 0.42755872
4.3514303 0.43108607
4.3518704 0.43467104
4.3523105 0.43828136
4.3527506 0.44188476
4.3531906 0.44544895
4.3536307 0.44894168
4.3540708 0.45233066
4.3545109 0.45558362
4.354951 0.4586683
4.3553911 0.4615992
4.3558312 0.46444328
4.3562713 0.46721641
4.3567113 0.46993384
4.3571514 0.47261079
4.3575915 0.47526251
4.3580316 0.47790423
4.3584717 0.4805512
4.3589118 0.48321865
4.3593519 0.48592182
4.359792 0.48867594
4.360232 0.49150914
4.3606721 0.49448587
4.3611122 0.49758165
4.3615523 0.50075972
4.3619924 0.50398329
4.3624325 0.50721561
4.3628726 0.5104199
4.3633127 0.51355939
4.3637528 0.51659731
4.3641928 0.5194969
4.3646329 0.52222138
4.365073 0.52473317
4.3655131 0.52697365
4.3659532 0.52894712
4.3663933 0.53068649
4.3668334 0.53222466
4.3672735 0.53359452
4.3677135 0.53482898
4.3681536 0.53596093
4.3685937 0.53702328
4.3690338 0.53804893
4.3694739 0.53907077
4.369914 0.54012171
4.3703541 0.54120946
4.3707942 0.54229272
4.3712342 0.54336071
4.3716743 0.54440389
4.3721144 0.54541269
4.3725545 0.54637755
4.3729946 0.54728892
4.3734347 0.54813722
4.3738748 0.54891291
4.3743149 0.54960643
4.374755 0.55020821
4.375195 0.55070554
4.3756351 0.55107173
4.3760752 0.55131111
4.3765153 0.551434
4.3769554 0.55145073
4.3773955 0.55137164
4.3778356 0.55120705
4.3782757 0.55096729
4.3787157 0.5506627
4.3791558 0.5503036
4.3795959 0.54990033
4.380036 0.54946297
4.3804761 0.54896017
4.3809162 0.54836948
4.3813563 0.54769818
4.3817964 0.54695354
4.3822364 0.54614282
4.3826765 0.54527329
4.3831166 0.54435221
4.3835567 0.54338686
4.3839968 0.54238451
4.3844369 0.54135241
4.384877 0.54029783
4.3853171 0.5392067
4.3857572 0.53801779
4.3861972 0.53671367
4.3866373 0.53527981
4.3870774 0.53370168
4.3875175 0.53196476
4.3879576 0.53005454
4.3883977 0.52795648
4.3888378 0.52565606
4.3892779 0.52313876
4.3897179 0.52039007
4.390158 0.51736639
4.3905981 0.51376543
4.3910382 0.50960485
4.3914783 0.50500403
4.3919184 0.50008235
4.3923585 0.49495919
4.3927986 0.48975394
4.3932386 0.48458598
4.3936787 0.4795747
4.3941188 0.47483946
4.3945589 0.47049966
4.394999 0.46667468
4.3954391 0.46326063
4.3958792 0.46004187
4.3963193 0.45697281
4.3967594 0.45400786
4.3971994 0.45110145
4.3976395 0.44820799
4.3980796 0.44528189
4.3985197 0.44227757
4.3989598 0.43914945
4.3993999 0.43585194
4.39984 0.43233947
4.4002801 0.42857244
4.4007201 0.42457054
4.4011602 0.42038562
4.4016003 0.41606971
4.4020404 0.41167485
4.4024805 0.40725308
4.4029206 0.40285645
4.4033607 0.39853698
4.4038008 0.39434672
4.4042408 0.3903377
4.4046809 0.38656197
4.405121 0.38306027
4.4055611 0.37966278
4.4060012 0.37629934
4.4064413 0.37297409
4.4068814 0.36969119
4.4073215 0.36645477
4.4077616 0.36326897
4.4082016 0.36013795
4.4086417 0.35706584
4.4090818 0.35405678
4.4095219 0.35111493
4.409962 0.34824443
4.4104021 0.34541899
4.4108422 0.34259764
4.4112823 0.33977942
4.4117223 0.33696362
4.4121624 0.33414956
4.4126025 0.33133654
4.4130426 0.32852386
4.4134827 0.32571084
4.4139228 0.32289678
4.4143629 0.32008099
4.414803 0.31726277
4.415243 0.31443962
4.4156831 0.31160353
4.4161232 0.30875625
4.4165633 0.30590083
4.4170034 0.30304034
4.4174435 0.30017782
4.4178836 0.29731635
4.4183237 0.29445896
4.4187638 0.29160873
4.4192038 0.28876871
4.4196439 0.28594196
4.420084 0.28313998
4.4205241 0.28065881
4.4209642 0.27861367
4.4214043 0.27696312
4.4218444 0.27566576
4.4222845 0.27468017
4.4227245 0.27396491
4.4231646 0.27347858
4.4236047 0.27317976
4.4240448 0.27302701
4.4244849 0.27297893
4.424925 0.2729941
4.4253651 0.27305812
4.4258052 0.27320016
4.4262452 0.2734159
4.4266853 0.27370006
4.4271254 0.27404736
4.4275655 0.27445254
4.4280056 0.27491031
4.4284457 0.27541538
4.4288858 0.2759625
4.4293259 0.27654638
4.429766 0.27716173
4.430206 0.27779252
4.4306461 0.2783772
4.4310862 0.27894263
4.4315263 0.27953185
4.4319664 0.28018792
4.4324065 0.28095387
4.4328466 0.28187276
4.4332867 0.28298761
4.4337267 0.28434149
4.4341668 0.28597742
4.4346069 0.28793847
4.435047 0.29026795
4.4354871 0.29301625
4.4359272 0.29614794
4.4363673 0.29959195
4.4368074 0.30327716
4.4372474 0.30713247
4.4376875 0.31108679
4.4381276 0.31506902
4.4385677 0.31900807
4.4390078 0.32283282
4.4394479 0.32647218
4.439888 0.32985506
4.4403281 0.33299437
4.4407682 0.33606932
4.4412082 0.33909992
4.4416483 0.34209726
4.4420884 0.34507243
4.4425285 0.34803653
4.4429686 0.35100064
4.4434087 0.35397586
4.4438488 0.35697329
4.4442889 0.36000401
4.4447289 0.36307911
4.445169 0.36621051
4.4456091 0.36941636
4.4460492 0.37270687
4.4464893 0.37608993
4.4469294 0.37957346
4.4473695 0.38316536
4.4478096 0.38687353
4.4482496 0.39070589
4.4486897 0.39467034
4.4491298 0.39877479
4.4495699 0.40302714
4.45001 0.4074355
4.4504501 0.41236919
4.4508902 0.41806413
4.4513303 0.42437786
4.4517704 0.43116788
4.4522104 0.43829172
4.4526505 0.44560689
4.4530906 0.45297091
4.4535307 0.46024131
4.4539708 0.46727558
4.4544109 0.47393127
4.454851 0.48006588
4.4552911 0.48571019
4.4557311 0.49133274
4.4561712 0.49691636
4.4566113 0.50240003
4.4570514 0.50772271
4.4574915 0.51282337
4.4579316 0.51764099
4.4583717 0.52211454
4.4588118 0.52618298
4.4592519 0.52978528
4.4596919 0.53286042
4.460132 0.53537091
4.4605721 0.5376463
4.4610122 0.5398155
4.4614523 0.54188468
4.4618924 0.54385999
4.4623325 0.5457476
4.4627726 0.54755367
4.4632126 0.54928437
4.4636527 0.55094586
4.4640928 0.5525443
4.4645329 0.55408586
4.464973 0.5555767
4.4654131 0.55704213
4.4658532 0.55850669
4.4662933 0.55996724
4.4667333 0.56142057
4.4671734 0.56286347
4.4676135 0.56429271
4.4680536 0.56570507
4.4684937 0.56709735
4.4689338 0.56846632
4.4693739 0.56980877
4.469814 0.57112148
4.4702541 0.57239476
4.4706941 0.57360058
4.4711342 0.57474175
4.4715743 0.57582481
4.4720144 0.57685633
4.4724545 0.57784285
4.4728946 0.57879094
4.4733347 0.57970715
4.4737748 0.58059803
4.4742148 0.58147015
4.4746549 0.58233005
4.475095 0.58318155
4.4755351 0.58394861
4.4759752 0.58458788
4.4764153 0.58509061
4.4768554 0.58544807
4.4772955 0.58565153
4.4777355 0.58569226
4.4781756 0.58556152
4.4786157 0.58525058
4.4790558 0.5847507
4.4794959 0.58405315
4.479936 0.5831492
4.4803761 0.58199695
4.4808162 0.58054649
4.4812563 0.57881517
4.4816963 0.57682136
4.4821364 0.57458345
4.4825765 0.57211983
4.4830166 0.56944887
4.4834567 0.56658896
4.4838968 0.56355849
4.4843369 0.56037584
4.484777 0.55705939
4.485217 0.55361989
4.4856571 0.55003268
4.4860972 0.54631865
4.4865373 0.54250725
4.4869774 0.53862791
4.4874175 0.53471009
4.4878576 0.53078321
4.4882977 0.52687673
4.4887377 0.52302009
4.4891778 0.51924272
4.4896179 0.51557406
4.490058 0.51204494
4.4904981 0.50876205
4.4909382 0.50573467
4.4913783 0.50290137
4.4918184 0.50020071
4.4922585 0.49757127
4.4926985 0.49495162
4.4931386 0.49228032
4.4935787 0.48949594
4.4940188 0.48653705
4.4944589 0.48334223
4.494899 0.47985003
4.4953391 0.47588944
4.4957792 0.47125261
4.4962192 0.46606472
4.4966593 0.4604624
4.4970994 0.4545823
4.4975395 0.44856106
4.4979796 0.44253532
4.4984197 0.43664173
4.4988598 0.43101693
4.4992999 0.42579756
4.4997399 0.42112026
4.50018 0.41706549
4.5006201 0.41322076
4.5010602 0.40946014
4.5015003 0.40576597
4.5019404 0.40212056
4.5023805 0.39850624
4.5028206 0.39490533
4.5032607 0.39130017
4.5037007 0.38767307
4.5041408 0.38400635
4.5045809 0.38028235
4.505021 0.3764832
4.5054611 0.37251539
4.5059012 0.36834895
4.5063413 0.36403908
4.5067814 0.35964095
4.5072214 0.35520976
4.5076615 0.35080068
4.5081016 0.34646889
4.5085417 0.34226959
4.5089818 0.33825795
4.5094219 0.33448916
4.509862 0.3310184
4.5103021 0.32795196
4.5107421 0.32544485
4.5111822 0.32344801
4.5116223 0.3218998
4.5120624 0.32073856
4.5125025 0.31990264
4.5129426 0.3193304
4.5133827 0.31896019
4.5138228 0.31873035
4.5142629 0.31857924
4.5147029 0.31844522
4.515143 0.31827122
4.5155831 0.31807849
4.5160232 0.31788946
4.5164633 0.31771202
4.5169034 0.31755408
4.5173435 0.31742354
4.5177836 0.31732829
4.5182236 0.31727623
4.5186637 0.31727526
4.5191038 0.31733328
4.5195439 0.31745819
4.519984 0.31765789
4.5204241 0.31791647
4.5208642 0.31820892
4.5213043 0.31853461
4.5217443 0.31889295
4.5221844 0.31928334
4.5226245 0.31970519
4.5230646 0.3201579
4.5235047 0.32064088
4.5239448 0.32115352
4.5243849 0.32169524
4.524825 0.32226543
4.5252651 0.32287088
4.5257051 0.3235419
4.5261452 0.32428312
4.5265853 0.325096
4.5270254 0.325982
4.5274655 0.32694259
4.5279056 0.32797922
4.5283457 0.32909337
4.5287858 0.33028649
4.5292258 0.33156005
4.5296659 0.33291551
4.530106 0.33435727
4.5305461 0.33595197
4.5309862 0.33771535
4.5314263 0.33963232
4.5318664 0.34168779
4.5323065 0.34386663
4.5327465 0.34615377
4.5331866 0.34853408
4.5336267 0.35099247
4.5340668 0.35351384
4.5345069 0.35608307
4.534947 0.35868508
4.5353871 0.36132375
4.5358272 0.36402883
4.5362673 0.36681116
4.5367073 0.3696813
4.5371474 0.37264981
4.5375875 0.37572725
4.5380276 0.37892416
4.5384677 0.38225111
4.5389078 0.38571864
4.5393479 0.38933732
4.539788 0.3931177
4.540228 0.39709635
4.5406681 0.40140038
4.5411082 0.40599118
4.5415483 0.41080473
4.5419884 0.41577703
4.5424285 0.42084406
4.5428686 0.42594181
4.5433087 0.43100629
4.5437487 0.43597348
4.5441888 0.44077936
4.5446289 0.44535995
4.545069 0.44965456
4.5455091 0.45378491
4.5459492 0.45784
4.5463893 0.46182002
4.5468294 0.46572519
4.5472695 0.46955572
4.5477095 0.4733118
4.5481496 0.47699365
4.5485897 0.48060148
4.5490298 0.48413549
4.5494699 0.48759589
4.54991 0.49098289
4.5503501 0.49430879
4.5507902 0.49758408
4.5512302 0.500782
4.5516703 0.5038748
4.5521104 0.50683471
4.5525505 0.50963398
4.5529906 0.51224485
4.5534307 0.51463957
4.5538708 0.51679038
4.5543109 0.51866951
4.554751 0.52024922
4.555191 0.52152552
4.5556311 0.52267
4.5560712 0.52372607
4.5565113 0.52469846
4.5569514 0.52559191
4.5573915 0.52641114
4.5578316 0.52716089
4.5582717 0.52784588
4.5587117 0.52847086
4.5591518 0.52904054
4.5595919 0.52955967
4.560032 0.530033
4.5604721 0.53047035
4.5609122 0.53088171
4.5613523 0.53127379
4.5617924 0.53165329
4.5622324 0.53202693
4.5626725 0.5324014
4.5631126 0.53278341
4.5635527 0.53317967
4.5639928 0.53359689
4.5644329 0.53404176
4.564873 0.534521
4.5653131 0.5350446
4.5657532 0.53562052
4.5661932 0.53623998
4.5666333 0.53689342
4.5670734 0.53757129
4.5675135 0.53826403
4.5679536 0.53896211
4.5683937 0.53965596
4.5688338 0.54033603
4.5692739 0.54099278
4.5697139 0.54161664
4.570154 0.54220098
4.5705941 0.54276733
4.5710342 0.54330591
4.5714743 0.54379614
4.5719144 0.54421745
4.5723545 0.54454926
4.5727946 0.544771
4.5732346 0.54486209
4.5736747 0.54480197
4.5741148 0.54457005
4.5745549 0.54414577
4.574995 0.54350854
4.5754351 0.5426491
4.5758752 0.54159416
4.5763153 0.540377
4.5767554 0.53903087
4.5771954 0.53758904
4.5776355 0.53608477
4.5780756 0.53455133
4.5785157 0.53302198
4.5789558 0.53152998
4.5793959 0.5301086
4.579836 0.5287911
4.5802761 0.52755273
4.5807161 0.5262172
4.5811562 0.52481234
4.5815963 0.52338684
4.5820364 0.52198939
4.5824765 0.52066867
4.5829166 0.51947335
4.5833567 0.51845212
4.5837968 0.51765368
4.5842368 0.51712669
4.5846769 0.51691984
4.585117 0.51708055
4.5855571 0.51760518
4.5859972 0.51843904
4.5864373 0.51952783
4.5868774 0.52081726
4.5873175 0.52225301
4.5877576 0.52378078
4.5881976 0.52534627
4.5886377 0.52689518
4.5890778 0.5283732
4.5895179 0.52972603
4.589958 0.53089937
4.5903981 0.53194124
4.5908382 0.53297547
4.5912783 0.53400084
4.5917183 0.53501506
4.5921584 0.53601586
4.5925985 0.53700096
4.5930386 0.53796807
4.5934787 0.53891493
4.5939188 0.53983924
4.5943589 0.54073873
4.594799 0.54161112
4.595239 0.54240457
4.5956791 0.54289216
4.5961192 0.54310125
4.5965593 0.54309662
4.5969994 0.54294304
4.5974395 0.54270528
4.5978796 0.5424481
4.5983197 0.54223627
4.5987598 0.54213455
4.5991998 0.54220772
4.5996399 0.54252055
4.60008 0.54313537
4.6005201 0.54400429
4.6009602 0.5450753
4.6014003 0.54633681
4.6018404 0.54777725
4.6022805 0.54938506
4.6027205 0.55114866
4.6031606 0.55305649
4.6036007 0.55509695
4.6040408 0.5572585
4.6044809 0.55952954
4.604921 0.56189852
4.6053611 0.56444346
4.6058012 0.56729412
4.6062412 0.57038741
4.6066813 0.57365562
4.6071214 0.57703104
4.6075615 0.58044597
4.6080016 0.58383272
4.6084417 0.58712357
4.6088818 0.59025083
4.6093219 0.5931468
4.609762 0.59574378
4.610202 0.59801304
4.6106421 0.60018271
4.6110822 0.60228995
4.6115223 0.60432043
4.6119624 0.6062598
4.6124025 0.6080937
4.6128426 0.6098078
4.6132827 0.61138775
4.6137227 0.6128192
4.6141628 0.6140878
4.6146029 0.61517922
4.615043 0.61608002
4.6154831 0.61689318
4.6159232 0.61769714
4.6163633 0.61849353
4.6168034 0.61928399
4.6172434 0.62007017
4.6176835 0.62085371
4.6181236 0.62163626
4.6185637 0.62241944
4.6190038 0.62320492
4.6194439 0.62399432
4.619884 0.62478928
4.6203241 0.62559641
4.6207642 0.62642635
4.6212042 0.62727418
4.6216443 0.62813426
4.6220844 0.62900094
4.6225245 0.6298686
4.6229646 0.63073157
4.6234047 0.63158423
4.6238448 0.63242094
4.6242849 0.63323605
4.6247249 0.63402392
4.625165 0.63471063
4.6256051 0.63460816
4.6260452 0.63361231
4.6264853 0.63181493
4.6269254 0.62930783
4.6273655 0.62618285
4.6278056 0.62253181
4.6282456 0.61844655
4.6286857 0.61401888
4.6291258 0.60934064
4.6295659 0.60450366
4.630006 0.59959975
4.6304461 0.59468818
4.6308862 0.58976529
4.6313263 0.58482726
4.6317664 0.57987026
4.6322064 0.57489045
4.6326465 0.56988402
4.6330866 0.56484714
4.6335267 0.55977598
4.6339668 0.55466671
4.6344069 0.54951551
4.634847 0.54431855
4.6352871 0.5390823
4.6357271 0.53383902
4.6361672 0.5285897
4.6366073 0.52333247
4.6370474 0.51806544
4.6374875 0.51278671
4.6379276 0.50749441
4.6383677 0.50218665
4.6388078 0.49686155
4.6392478 0.49151721
4.6396879 0.48615176
4.640128 0.48075913
4.6405681 0.47527177
4.6410082 0.46967586
4.6414483 0.46398348
4.6418884 0.45820674
4.6423285 0.45235776
4.6427686 0.44644863
4.6432086 0.44049145
4.6436487 0.43449833
4.6440888 0.42848138
4.6445289 0.4224527
4.644969 0.41642439
4.6454091 0.41015797
4.6458492 0.40339849
4.6462893 0.39625478
4.6467293 0.3888372
4.6471694 0.38125609
4.6476095 0.3736218
4.6480496 0.36604468
4.6484897 0.35863508
4.6489298 0.35150335
4.6493699 0.34475984
4.64981 0.3385149
4.6502501 0.33288742
4.6506901 0.32793158
4.6511302 0.32353665
4.6515703 0.3195797
4.6520104 0.3159378
4.6524505 0.31248803
4.6528906 0.30910746
4.6533307 0.30567317
4.6537708 0.30206224
4.6542108 0.29815173
4.6546509 0.29381872
4.655091 0.28894764
4.6555311 0.28368859
4.6559712 0.27819202
4.6564113 0.27251967
4.6568514 0.26673324
4.6572915 0.26089446
4.6577315 0.25506503
4.6581716 0.24930667
4.6586117 0.2436811
4.6590518 0.23825004
4.6594919 0.2330752
4.659932 0.22821829
4.6603721 0.22363172
4.6608122 0.21914539
4.6612523 0.21474917
4.6616923 0.21043627
4.6621324 0.20619992
4.6625725 0.20203335
4.6630126 0.19792979
4.6634527 0.19388246
4.6638928 0.1898846
4.6643329 0.18592942
4.664773 0.18201016
4.665213 0.17811238
4.6656531 0.17419449
4.6660932 0.1702781
4.6665333 0.16639523
4.6669734 0.16257789
4.6674135 0.1588581
4.6678536 0.15526789
4.6682937 0.15183928
4.6687337 0.14860428
4.6691738 0.14559491
4.6696139 0.14284321
4.670054 0.1403814
4.6704941 0.13824086
4.6709342 0.13638943
4.6713743 0.13477278
4.6718144 0.1333366
4.6722545 0.13202655
4.6726945 0.13078832
4.6731346 0.12956758
4.6735747 0.12831001
4.6740148 0.12696129
4.6744549 0.12546709
4.674895 0.1237731
4.6753351 0.12184798
4.6757752 0.11974446
4.6762152 0.11751192
4.6766553 0.11519843
4.6770954 0.1128521
4.6775355 0.11052101
4.6779756 0.10825326
4.6784157 0.10609692
4.6788558 0.10410011
4.6792959 0.10231089
4.6797359 0.10077737
4.680176 0.099523831
4.6806161 0.098360973
4.6810562 0.097233904
4.6814963 0.096138141
4.6819364 0.095069199
4.6823765 0.094022595
4.6828166 0.092993845
4.6832567 0.091978465
4.6836967 0.09097197
4.6841368 0.089969878
4.6845769 0.088967704
4.685017 0.08796088
4.6854571 0.086891152
4.6858972 0.085734579
4.6863373 0.084525448
4.6867774 0.083298044
4.6872174 0.082086652
4.6876575 0.08092556
4.6880976 0.079849052
4.6885377 0.078891415
4.6889778 0.078086934
4.6894179 0.077469896
4.689858 0.077074586
4.6902981 0.076882771
4.6907381 0.076745093
4.6911782 0.076643887
4.6916183 0.076572708
4.6920584 0.076525109
4.6924985 0.076494645
4.6929386 0.076474869
4.6933787 0.076459335
4.6938188 0.076441598
4.6942589 0.076415211
4.6946989 0.076373729
4.695139 0.076312194
4.6955791 0.07624706
4.6960192 0.076183741
4.6964593 0.076121081
4.6968994 0.076057923
4.6973395 0.075993111
4.6977796 0.075925487
4.6982196 0.075853896
4.6986597 0.075777181
4.6990998 0.075694185
4.6995399 0.075603751
4.69998 0.075504724
4.7004201 0.075320641
4.7008602 0.074974556
4.7013003 0.074487171
4.7017403 0.073879365
4.7021804 0.073172019
4.7026205 0.072386012
4.7030606 0.071542224
4.7035007 0.070661535
4.7039408 0.069764824
4.7043809 0.068872972
4.704821 0.068006859
4.7052611 0.067160679
4.7057011 0.06624198
4.7061412 0.065257025
4.7065813 0.064224572
4.7070214 0.063163378
4.7074615 0.062092201
4.7079016 0.061029797
4.7083417 0.059994925
4.7087818 0.059006341
4.7092218 0.058082803
4.7096619 0.057243067
4.710102 0.056507308
4.7105421 0.055918213
4.7109822 0.055468037
4.7114223 0.055128906
4.7118624 0.054872945
4.7123025 0.05467228
4.7127425 0.054499034
4.7131826 0.054325334
4.7136227 0.054123304
4.7140628 0.053865069
4.7145029 0.053522755
4.714943 0.053068487
4.7153831 0.052491376
4.7158232 0.051819326
4.7162633 0.051073241
4.7167033 0.050273782
4.7171434 0.049441614
4.7175835 0.048597399
4.7180236 0.047761801
4.7184637 0.046955482
4.7189038 0.046199106
4.7193439 0.045513336
4.719784 0.044918835
4.720224 0.044425342
4.7206641 0.043984378
4.7211042 0.043591438
4.7215443 0.043251549
4.7219844 0.042969736
4.7224245 0.042751023
4.7228646 0.042600436
4.7233047 0.042523
4.7237447 0.042523741
4.7241848 0.042607684
4.7246249 0.042779854
4.725065 0.04304483
4.7255051 0.043378776
4.7259452 0.04375869
4.7263853 0.044174593
4.7268254 0.044616503
4.7272655 0.045074441
4.7277055 0.045538424
4.7281456 0.045998473
4.7285857 0.046444607
4.7290258 0.046866844
4.7294659 0.047255205
4.729906 0.047599709
4.7303461 0.047910526
4.7307862 0.048224375
4.7312262 0.048538658
4.7316663 0.048849333
4.7321064 0.049152359
4.7325465 0.049443696
4.7329866 0.049719304
4.7334267 0.04997514
4.7338668 0.050207165
4.7343069 0.050411338
4.7347469 0.050583618
4.735187 0.050721413
4.7356271 0.050834406
4.7360672 0.050926172
4.7365073 0.050997923
4.7369474 0.051050871
4.7373875 0.05108623
4.7378276 0.05110521
4.7382677 0.051109024
4.7387077 0.051098885
4.7391478 0.051076005
4.7395879 0.051041596
4.740028 0.050996872
4.7404681 0.05094359
4.7409082 0.050882714
4.7413483 0.050814503
4.7417884 0.050739219
4.7422284 0.05065712
4.7426685 0.050568466
4.7431086 0.050473518
4.7435487 0.050372534
4.7439888 0.050265775
4.7444289 0.0501535
4.744869 0.050035969
4.7453091 0.049906046
4.7457491 0.049745326
4.7461892 0.049558059
4.7466293 0.049349899
4.7470694 0.049126502
4.7475095 0.048893526
4.7479496 0.048656625
4.7483897 0.048421457
4.7488298 0.048193676
4.7492699 0.047978941
4.7497099 0.047782906
4.75015 0.047612999
4.7505901 0.047494113
4.7510302 0.047429684
4.7514703 0.04741584
4.7519104 0.047448707
4.7523505 0.047524413
4.7527906 0.047639083
4.7532306 0.047788846
4.7536707 0.047969826
4.7541108 0.048178152
4.7545509 0.04840995
4.754991 0.048661347
4.7554311 0.048976856
4.7558712 0.04940643
4.7563113 0.049948327
4.7567514 0.050600781
4.7571914 0.051362029
4.7576315 0.052230307
4.7580716 0.053203849
4.7585117 0.054280892
4.7589518 0.055459671
4.7593919 0.056738422
4.759832 0.058115381
4.7602721 0.059589061
4.7607121 0.061157905
4.7611522 0.062818332
4.7615923 0.064566605
4.7620324 0.066398988
4.7624725 0.068311745
4.7629126 0.07030114
4.7633527 0.072363436
4.7637928 0.074494899
4.7642328 0.076691791
4.7646729 0.078950377
4.765113 0.081268802
4.7655531 0.08367892
4.7659932 0.086179555
4.7664333 0.088752441
4.7668734 0.091379308
4.7673135 0.094041888
4.7677536 0.096721914
4.7681936 0.099401118
4.7686337 0.10206123
4.7690738 0.10468399
4.7695139 0.10725112
4.769954 0.10974435
4.7703941 0.11204912
4.7708342 0.11405768
4.7712743 0.11583905
4.7717143 0.11746368
4.7721544 0.11900205
4.7725945 0.12052462
4.7730346 0.12210186
4.7734747 0.12380424
4.7739148 0.12570222
4.7743549 0.12786629
4.774795 0.1303669
4.775235 0.13328973
4.7756751 0.13672447
4.7761152 0.14060425
4.7765553 0.14484502
4.7769954 0.14936275
4.7774355 0.15407342
4.7778756 0.15889297
4.7783157 0.16373738
4.7787558 0.16852262
4.7791958 0.17316463
4.7796359 0.1775794
4.780076 0.1816829
4.7805161 0.18542778
4.7809562 0.18886933
4.7813963 0.19208032
4.7818364 0.19513355
4.7822765 0.1981018
4.7827165 0.20105785
4.7831566 0.20407448
4.7835967 0.20722449
4.7840368 0.21058064
4.7844769 0.21421574
4.784917 0.21820256
4.7853571 0.22297012
4.7857972 0.22911389
4.7862372 0.2363912
4.7866773 0.24453815
4.7871174 0.25329081
4.7875575 0.26238528
4.7879976 0.27155765
4.7884377 0.28054399
4.7888778 0.28908039
4.7893179 0.29690295
4.789758 0.30374775
4.790198 0.30940088
4.7906381 0.31412359
4.7910782 0.31814925
4.7915183 0.321659
4.7919584 0.32483396
4.7923985 0.32785525
4.7928386 0.33090399
4.7932787 0.33416132
4.7937187 0.33780835
4.7941588 0.3420262
4.7945989 0.34699601
4.795039 0.35289531
4.7954791 0.35933673
4.7959192 0.36595367
4.7963593 0.37273121
4.7967994 0.37965442
4.7972394 0.3867084
4.7976795 0.3938782
4.7981196 0.40114892
4.7985597 0.40850564
4.7989998 0.41593341
4.7994399 0.42341734
4.79988 0.43094249
4.8003201 0.43875183
4.8007602 0.44739881
4.8012002 0.45668114
4.8016403 0.46635745
4.8020804 0.47618638
4.8025205 0.48592657
4.8029606 0.49533664
4.8034007 0.50417525
4.8038408 0.51220101
4.8042809 0.51917257
4.8047209 0.52484857
4.805161 0.52907558
4.8056011 0.53266764
4.8060412 0.53592894
4.8064813 0.53891978
4.8069214 0.54170049
4.8073615 0.54433136
4.8078016 0.54687271
4.8082416 0.54938485
4.8086817 0.55192809
4.8091218 0.55456275
4.8095619 0.55734912
4.810002 0.56034753
4.8104421 0.5634826
4.8108822 0.56663803
4.8113223 0.56980938
4.8117624 0.57299218
4.8122024 0.57618201
4.8126425 0.5793744
4.8130826 0.5825649
4.8135227 0.58574907
4.8139628 0.58892246
4.8144029 0.59208061
4.814843 0.59521908
4.8152831 0.59833386
4.8157231 0.60140612
4.8161632 0.60439697
4.8166033 0.60726661
4.8170434 0.60997524
4.8174835 0.61248307
4.8179236 0.61475031
4.8183637 0.61673717
4.8188038 0.61840386
4.8192438 0.61971058
4.8196839 0.62061753
4.820124 0.62106489
4.8205641 0.62069309
4.8210042 0.61944852
4.8214443 0.61741868
4.8218844 0.61469108
4.8223245 0.61135324
4.8227646 0.60749266
4.8232046 0.60319686
4.8236447 0.59855335
4.8240848 0.59364963
4.8245249 0.58857322
4.824965 0.58341163
4.8254051 0.57823616
4.8258452 0.57305198
4.8262853 0.56784838
4.8267253 0.56261465
4.8271654 0.55734008
4.8276055 0.55201397
4.8280456 0.54662561
4.8284857 0.5411643
4.8289258 0.53561933
4.8293659 0.52997999
4.829806 0.52423557
4.830246 0.51837869
4.8306861 0.51242577
4.8311262 0.50639532
4.8315663 0.50030472
4.8320064 0.49417133
4.8324465 0.4880125
4.8328866 0.48184561
4.8333267 0.47568801
4.8337668 0.46955708
4.8342068 0.46347018
4.8346469 0.45744466
4.835087 0.45149634
4.8355271 0.44559439
4.8359672 0.43974728
4.8364073 0.43399125
4.8368474 0.42836254
4.8372875 0.42289738
4.8377275 0.41763201
4.8381676 0.41260268
4.8386077 0.40784562
4.8390478 0.40339706
4.8394879 0.39929325
4.839928 0.39557043
4.8403681 0.39232121
4.8408082 0.3896282
4.8412482 0.38743
4.8416883 0.38566263
4.8421284 0.38426213
4.8425685 0.38316449
4.8430086 0.38230576
4.8434487 0.38162193
4.8438888 0.38104903
4.8443289 0.38052309
4.844769 0.37998011
4.845209 0.3793724
4.8456491 0.37877539
4.8460892 0.37822704
4.8465293 0.37774934
4.8469694 0.37736433
4.8474095 0.377094
4.8478496 0.37696037
4.8482897 0.37698546
4.8487297 0.37719126
4.8491698 0.3775998
4.8496099 0.37823309
4.85005 0.37911368
4.8504901 0.38030921
4.8509302 0.38185058
4.8513703 0.38373125
4.8518104 0.38594472
4.8522505 0.38848446
4.8526905 0.39134395
4.8531306 0.39451668
4.8535707 0.39799611
4.8540108 0.40177575
4.8544509 0.40584905
4.854891 0.41020951
4.8553311 0.41485345
4.8557712 0.41975814
4.8562112 0.42487254
4.8566513 0.43014485
4.8570914 0.43552326
4.8575315 0.44095599
4.8579716 0.44639122
4.8584117 0.45177717
4.8588518 0.45706202
4.8592919 0.46219397
4.8597319 0.46712123
4.860172 0.47179601
4.8606121 0.4762359
4.8610522 0.48048814
4.8614923 0.48459608
4.8619324 0.48860311
4.8623725 0.49255259
4.8628126 0.49648791
4.8632527 0.50045244
4.8636927 0.50448954
4.8641328 0.50864259
4.8645729 0.51295497
4.865013 0.5174703
4.8654531 0.52250216
4.8658932 0.52820938
4.8663333 0.53445269
4.8667734 0.54109283
4.8672134 0.54799054
4.8676535 0.55500656
4.8680936 0.56200163
4.8685337 0.56883648
4.8689738 0.57537185
4.8694139 0.58146849
4.869854 0.58698712
4.8702941 0.59188339
4.8707341 0.59638556
4.8711742 0.60050628
4.8716143 0.60423717
4.8720544 0.60756987
4.8724945 0.610496
4.8729346 0.6130072
4.8733747 0.6150951
4.8738148 0.61675133
4.8742549 0.61796753
4.8746949 0.61873533
4.875135 0.61905591
4.8755751 0.61907288
4.8760152 0.61884994
4.8764553 0.61840401
4.8768954 0.61775202
4.8773355 0.61691091
4.8777756 0.6158976
4.8782156 0.61472901
4.8786557 0.61342209
4.8790958 0.61199376
4.8795359 0.61046094
4.879976 0.60884057
4.8804161 0.60719577
4.8808562 0.60555401
4.8812963 0.60385876
4.8817363 0.60205326
4.8821764 0.60008078
4.8826165 0.59788459
4.8830566 0.59540795
4.8834967 0.59259412
4.8839368 0.58938637
4.8843769 0.58572795
4.884817 0.58156212
4.8852571 0.57684046
4.8856971 0.57158711
4.8861372 0.56585346
4.8865773 0.55968978
4.8870174 0.55314633
4.8874575 0.54627337
4.8878976 0.53912116
4.8883377 0.53173998
4.8887778 0.52418009
4.8892178 0.51649176
4.8896579 0.50872523
4.890098 0.50092002
4.8905381 0.49284238
4.8909782 0.48444112
4.8914183 0.47579954
4.8918584 0.46700093
4.8922985 0.45812859
4.8927385 0.44926581
4.8931786 0.44049588
4.8936187 0.43190209
4.8940588 0.42356775
4.8944989 0.41557614
4.894939 0.40801055
4.8953791 0.40099116
4.8958192 0.39454974
4.8962593 0.38857536
4.8966993 0.3829555
4.8971394 0.37757766
4.8975795 0.3723293
4.8980196 0.36709793
4.8984597 0.36177101
4.8988998 0.35623604
4.8993399 0.35038051
4.89978 0.34409188
4.90022 0.33725367
4.9006601 0.32982096
4.9011002 0.32191099
4.9015403 0.31365515
4.9019804 0.30518485
4.9024205 0.29663146
4.9028606 0.2881264
4.9033007 0.27980104
4.9037407 0.27178679
4.9041808 0.26421504
4.9046209 0.25721718
4.905061 0.25091834
4.9055011 0.2450158
4.9059412 0.23927577
4.9063813 0.23368882
4.9068214 0.22824549
4.9072615 0.22293636
4.9077015 0.21775198
4.9081416 0.21268292
4.9085817 0.20771974
4.9090218 0.20285298
4.9094619 0.19807323
4.909902 0.19337103
4.9103421 0.18871667
4.9107822 0.18406838
4.9112222 0.17943928
4.9116623 0.17484435
4.9121024 0.17029858
4.9125425 0.16581695
4.9129826 0.16141444
4.9134227 0.15710605
4.9138628 0.15290676
4.9143029 0.14883156
4.9147429 0.14489542
4.915183 0.14110953
4.9156231 0.13745069
4.9160632 0.133911
4.9165033 0.13048914
4.9169434 0.1271838
4.9173835 0.12399365
4.9178236 0.12091739
4.9182637 0.1179537
4.9187037 0.11510126
4.9191438 0.11235875
4.9195839 0.10972486
4.920024 0.1071982
4.9204641 0.1047547
4.9209042 0.10237345
4.9213443 0.10005152
4.9217844 0.097785966
4.9222244 0.095573856
4.9226645 0.093412256
4.9231046 0.091298231
4.9235447 0.089228845
4.9239848 0.087201164
4.9244249 0.085212252
4.924865 0.083259175
4.9253051 0.081310873
4.9257451 0.079302686
4.9261852 0.077270879
4.9266253 0.075257939
4.9270654 0.073306353
4.9275055 0.071458608
4.9279456 0.069757191
4.9283857 0.068244589
4.9288258 0.066963289
4.9292659 0.065955778
4.9297059 0.065264542
4.930146 0.064912535
4.9305861 0.064672549
4.9310262 0.064465321
4.9314663 0.064287381
4.9319064 0.064135261
4.9323465 0.064005493
4.9327866 0.063894608
4.9332266 0.063799138
4.9336667 0.063715614
4.9341068 0.063640568
4.9345469 0.063570532
4.934987 0.063502036
4.9354271 0.063434687
4.9358672 0.06337018
4.9363073 0.063307688
4.9367473 0.063246387
4.9371874 0.063185449
4.9376275 0.063124049
4.9380676 0.06306136
4.9385077 0.062996554
4.9389478 0.062928807
4.9393879 0.062857291
4.939828 0.062781181
4.9402681 0.062695061
4.9407081 0.062582816
4.9411482 0.062448416
4.9415883 0.062297899
4.9420284 0.062137301
4.9424685 0.061972659
4.9429086 0.06181001
4.9433487 0.06165539
4.9437888 0.061514836
4.9442288 0.061394384
4.9446689 0.061300071
4.945109 0.061238536
4.9455491 0.061225579
4.9459892 0.061259825
4.9464293 0.061332992
4.9468694 0.061436798
4.9473095 0.06156296
4.9477495 0.061703197
4.9481896 0.061849225
4.9486297 0.061992763
4.9490698 0.06212553
4.9495099 0.062239242
4.94995 0.062325617
4.9503901 0.062369231
4.9508302 0.062362659
4.9512703 0.06231732
4.9517103 0.062244795
4.9521504 0.062156663
4.9525905 0.062064505
4.9530306 0.0619799
4.9534707 0.061914428
4.9539108 0.06187967
4.9543509 0.061887204
4.954791 0.061948612
4.955231 0.062089448
4.9556711 0.062385026
4.9561112 0.062827941
4.9565513 0.06339816
4.9569914 0.06407565
4.9574315 0.064840377
4.9578716 0.065672308
4.9583117 0.06655141
4.9587518 0.067457648
4.9591918 0.06837099
4.9596319 0.069271402
4.960072 0.070139725
4.9605121 0.071004533
4.9609522 0.071896261
4.9613923 0.07282618
4.9618324 0.073805558
4.9622725 0.074845663
4.9627125 0.075957766
4.9631526 0.077153136
4.9635927 0.078443041
4.9640328 0.079838751
4.9644729 0.081351536
4.964913 0.082992663
4.9653531 0.084807371
4.9657932 0.086859475
4.9662332 0.089131166
4.9666733 0.091602365
4.9671134 0.094252991
4.9675535 0.097062968
4.9679936 0.10001221
4.9684337 0.10308065
4.9688738 0.10624821
4.9693139 0.10949479
4.969754 0.11280034
4.970194 0.11614384
4.9706341 0.11950806
4.9710742 0.12289851
4.9715143 0.12632365
4.9719544 0.12979194
4.9723945 0.13331185
4.9728346 0.13689184
4.9732747 0.14054039
4.9737147 0.14426595
4.9741548 0.14807699
4.9745949 0.15198198
4.975035 0.15598924
4.9754751 0.1600779
4.9759152 0.1642253
4.9763553 0.16842666
4.9767954 0.17267721
4.9772354 0.17697218
4.9776755 0.18130678
4.9781156 0.18567624
4.9785557 0.1900758
4.9789958 0.19450066
4.9794359 0.19894607
4.979876 0.20340724
4.9803161 0.20788883
4.9807562 0.21241617
4.9811962 0.21699485
4.9816363 0.22162907
4.9820764 0.22632307
4.9825165 0.23108109
4.9829566 0.23590735
4.9833967 0.24080609
4.9838368 0.24578152
4.9842769 0.25083789
4.9847169 0.25597942
4.985157 0.26122009
4.9855971 0.26667008
4.9860372 0.27234784
4.9864773 0.27823883
4.9869174 0.28432854
4.9873575 0.29060246
4.9877976 0.29704605
4.9882376 0.3036448
4.9886777 0.31038419
4.9891178 0.3172497
4.9895579 0.3242268
4.989998 0.33130098
4.9904381 0.33852846
4.9908782 0.34595032
4.9913183 0.35352724
4.9917584 0.36121989
4.9921984 0.36898895
4.9926385 0.37679509
4.9930786 0.38459901
4.9935187 0.39236137
4.9939588 0.40004286
4.9943989 0.40760414
4.994839 0.41500591
4.9952791 0.42225712
4.9957191 0.42949693
4.9961592 0.43670781
4.9965993 0.44385632
4.9970394 0.45090899
4.9974795 0.45783236
4.9979196 0.46459297
4.9983597 0.47115738
4.9987998 0.47749211
4.9992398 0.48356371
4.9996799 0.48933872
5.00012 0.49478709
5.0005601 0.49995907
5.0010002 0.50491165
5.0014403 0.509684
5.0018804 0.51431527
5.0023205 0.51884459
5.0027606 0.52331113
5.0032006 0.52775402
5.0036407 0.53221242
5.0040808 0.53672548
5.0045209 0.54133234
5.004961 0.54607215
5.0054011 0.5510222
5.0058412 0.55621286
5.0062813 0.56158184
5.0067213 0.56706631
5.0071614 0.57260346
5.0076015 0.57813049
5.0080416 0.58358459
5.0084817 0.58890294
5.0089218 0.59402273
5.0093619 0.59888116
5.009802 0.60341542
5.010242 0.60749377
5.0106821 0.61076991
5.0111222 0.61327272
5.0115623 0.61508204
5.0120024 0.61627767
5.0124425 0.61693946
5.0128826 0.61714723
5.0133227 0.6169808
5.0137628 0.61652
5.0142028 0.61584466
5.0146429 0.61503461
5.015083 0.61416927
5.0155231 0.61329552
5.0159632 0.6124161
5.0164033 0.61153244
5.0168434 0.61064597
5.0172835 0.60975811
5.0177235 0.6088703
5.0181636 0.60798398
5.0186037 0.60710056
5.0190438 0.60622149
5.0194839 0.60534819
5.019924 0.6044821
5.0203641 0.60362417
5.0208042 0.60277317
5.0212442 0.60192734
5.0216843 0.6010849
5.0221244 0.6002441
5.0225645 0.59940315
5.0230046 0.59856031
5.0234447 0.5977138
5.0238848 0.59686185
5.0243249 0.59600271
5.024765 0.5951346
5.025205 0.5942311
5.0256451 0.59313074
5.0260852 0.59182714
5.0265253 0.5903477
5.0269654 0.58871984
5.0274055 0.58697095
5.0278456 0.58512845
5.0282857 0.58321973
5.0287257 0.58127222
5.0291658 0.57931331
5.0296059 0.57737041
5.030046 0.57546859
5.0304861 0.57338922
5.0309262 0.57102219
5.0313663 0.56843418
5.0318064 0.56569186
5.0322464 0.56286194
5.0326865 0.56001109
5.0331266 0.557206
5.0335667 0.55451335
5.0340068 0.55199983
5.0344469 0.54973213
5.034887 0.54777693
5.0353271 0.54619263
5.0357672 0.54497886
5.0362072 0.54411089
5.0366473 0.54356398
5.0370874 0.5433134
5.0375275 0.5433344
5.0379676 0.54360224
5.0384077 0.54409217
5.0388478 0.54477947
5.0392879 0.54563938
5.0397279 0.54664717
5.040168 0.5477914
5.0406081 0.54917289
5.0410482 0.55077588
5.0414883 0.55254795
5.0419284 0.55443669
5.0423685 0.5563897
5.0428086 0.55835457
5.0432486 0.56027888
5.0436887 0.56211024
5.0441288 0.56379623
5.0445689 0.56528444
5.045009 0.56652245
5.0454491 0.56742582
5.0458892 0.56800272
5.0463293 0.56833325
5.0467694 0.56849754
5.0472094 0.56857568
5.0476495 0.56864778
5.0480896 0.56879396
5.0485297 0.56909432
5.0489698 0.56962897
5.0494099 0.57047803
5.04985 0.5717216
5.0502901 0.57338064
5.0507301 0.57528272
5.0511702 0.57737408
5.0516103 0.57961444
5.0520504 0.58196355
5.0524905 0.58438114
5.0529306 0.58682694
5.0533707 0.5892607
5.0538108 0.59164213
5.0542509 0.59393098
5.0546909 0.59608698
5.055131 0.59807659
5.0555711 0.5999778
5.0560112 0.60182326
5.0564513 0.60361144
5.0568914 0.60534082
5.0573315 0.60700985
5.0577716 0.60861701
5.0582116 0.61016078
5.0586517 0.61163961
5.0590918 0.61305199
5.0595319 0.61439638
5.059972 0.61567126
5.0604121 0.61682045
5.0608522 0.61775449
5.0612923 0.61844255
5.0617323 0.61885401
5.0621724 0.61895827
5.0626125 0.61872471
5.0630526 0.61812273
5.0634927 0.61712172
5.0639328 0.61569106
5.0643729 0.61380015
5.064813 0.61141838
5.0652531 0.60858273
5.0656931 0.6055851
5.0661332 0.60247437
5.0665733 0.59926383
5.0670134 0.59596676
5.0674535 0.59259644
5.0678936 0.58916616
5.0683337 0.5856892
5.0687738 0.58217884
5.0692138 0.57864837
5.0696539 0.57511107
5.070094 0.57157998
5.0705341 0.56805492
5.0709742 0.56452252
5.0714143 0.56097002
5.0718544 0.55738465
5.0722945 0.55375365
5.0727345 0.55006424
5.0731746 0.54630366
5.0736147 0.54245914
5.0740548 0.53851791
5.0744949 0.53446721
5.074935 0.53029426
5.0753751 0.52556808
5.0758152 0.51968916
5.0762553 0.5128657
5.0766953 0.50531933
5.0771354 0.49727167
5.0775755 0.48894435
5.0780156 0.48055897
5.0784557 0.47233717
5.0788958 0.46450057
5.0793359 0.45727078
5.079776 0.45086944
5.080216 0.44538914
5.0806561 0.44016411
5.0810962 0.43505901
5.0815363 0.43006737
5.0819764 0.42518273
5.0824165 0.42039864
5.0828566 0.41570865
5.0832967 0.41110629
5.0837367 0.40658511
5.0841768 0.40213866
5.0846169 0.39776047
5.085057 0.3934444
5.0854971 0.3892092
5.0859372 0.38507335
5.0863773 0.38104296
5.0868174 0.37712417
5.0872575 0.37332309
5.0876975 0.36964585
5.0881376 0.36609857
5.0885777 0.36268738
5.0890178 0.3594184
5.0894579 0.35629776
5.089898 0.35333158
5.0903381 0.35056848
5.0907782 0.34813389
5.0912182 0.34607893
5.0916583 0.34445124
5.0920984 0.34329844
5.0925385 0.34266815
5.0929786 0.34260801
5.0934187 0.34316565
5.0938588 0.34438868
5.0942989 0.34632475
5.0947389 0.34902147
5.095179 0.35246058
5.0956191 0.3560809
5.0960592 0.35973737
5.0964993 0.36342175
5.0969394 0.3671258
5.0973795 0.3708413
5.0978196 0.37455999
5.0982597 0.37827365
5.0986997 0.38197404
5.0991398 0.38565292
5.0995799 0.38930205
5.10002 0.39291325
5.1004601 0.39650521
5.1009002 0.40009764
5.1013403 0.40369007
5.1017804 0.40728202
5.1022204 0.41087299
5.1026605 0.41446252
5.1031006 0.41805011
5.1035407 0.42163529
5.1039808 0.42521757
5.1044209 0.42879646
5.104861 0.4323715
5.1053011 0.43593168
5.1057411 0.43944642
5.1061812 0.44291716
5.1066213 0.44634768
5.1070614 0.44974175
5.1075015 0.45310314
5.1079416 0.45643561
5.1083817 0.45974294
5.1088218 0.46302889
5.1092619 0.46629724
5.1097019 0.46955175
5.110142 0.47277011
5.1105821 0.47562035
5.1110222 0.47806838
5.1114623 0.48020136
5.1119024 0.48210647
5.1123425 0.48387089
5.1127826 0.4855818
5.1132226 0.48732637
5.1136627 0.48919179
5.1141028 0.49126522
5.1145429 0.49363385
5.114983 0.49638485
5.1154231 0.49964704
5.1158632 0.503426
5.1163033 0.5076063
5.1167433 0.51207237
5.1171834 0.51670867
5.1176235 0.52139963
5.1180636 0.52602971
5.1185037 0.53048333
5.1189438 0.53464496
5.1193839 0.53839902
5.119824 0.54162998
5.1202641 0.54433566
5.1207041 0.54692153
5.1211442 0.54944751
5.1215843 0.55192651
5.1220244 0.55437146
5.1224645 0.55679529
5.1229046 0.55921094
5.1233447 0.56163132
5.1237848 0.56406937
5.1242248 0.56653801
5.1246649 0.56905017
5.125105 0.57162485
5.1255451 0.57439943
5.1259852 0.57737475
5.1264253 0.58048195
5.1268654 0.5836522
5.1273055 0.58681664
5.1277455 0.58990642
5.1281856 0.59285268
5.1286257 0.59558658
5.1290658 0.59803926
5.1295059 0.60014188
5.129946 0.60182558
5.1303861 0.6030828
5.1308262 0.60401315
5.1312663 0.60467068
5.1317063 0.60510859
5.1321464 0.60538003
5.1325865 0.6055382
5.1330266 0.60563625
5.1334667 0.60572737
5.1339068 0.60586473
5.1343469 0.60610151
5.134787 0.60649088
5.135227 0.60705409
5.1356671 0.60764412
5.1361072 0.60823495
5.1365473 0.60882662
5.1369874 0.60941914
5.1374275 0.61001254
5.1378676 0.61060684
5.1383077 0.61120206
5.1387477 0.61179824
5.1391878 0.61239538
5.1396279 0.61299351
5.140068 0.6135928
5.1405081 0.61420017
5.1409482 0.61481925
5.1413883 0.61544966
5.1418284 0.61609098
5.1422685 0.61674283
5.1427085 0.61740482
5.1431486 0.61807654
5.1435887 0.6187576
5.1440288 0.6194476
5.1444689 0.62014615
5.144909 0.62085286
5.1453491 0.62184181
5.1457892 0.62361001
5.1462292 0.62602371
5.1466693 0.62892942
5.1471094 0.63217365
5.1475495 0.63560289
5.1479896 0.63906366
5.1484297 0.64240247
5.1488698 0.64546581
5.1493099 0.64810021
5.1497499 0.65015215
5.15019 0.65150065
5.1506301 0.65233346
5.1510702 0.6527787
5.1515103 0.65292107
5.1519504 0.65284524
5.1523905 0.6526359
5.1528306 0.65237772
5.1532707 0.65215539
5.1537107 0.65205359
5.1541508 0.65215699
5.1545909 0.65255028
5.155031 0.65331822
5.1554711 0.65452909
5.1559112 0.65612934
5.1563513 0.65802665
5.1567914 0.66012868
5.1572314 0.66234311
5.1576715 0.66457762
5.1581116 0.66673988
5.1585517 0.66873755
5.1589918 0.67047831
5.1594319 0.67186984
5.159872 0.6728198
5.1603121 0.67332479
5.1607522 0.67358597
5.1611922 0.6736144
5.1616323 0.67340743
5.1620724 0.67296244
5.1625125 0.67227678
5.1629526 0.67134781
5.1633927 0.67017288
5.1638328 0.66874937
5.1642729 0.66707464
5.1647129 0.66514603
5.165153 0.6629722
5.1655931 0.66068799
5.1660332 0.6583365
5.1664733 0.65592163
5.1669134 0.65344727
5.1673535 0.65091732
5.1677936 0.64833567
5.1682336 0.6457062
5.1686737 0.64303282
5.1691138 0.64031942
5.1695539 0.6375699
5.169994 0.63478814
5.1704341 0.6317748
5.1708742 0.62838958
5.1713143 0.62474325
5.1717544 0.62094662
5.1721944 0.61711053
5.1726345 0.61334577
5.1730746 0.60976318
5.1735147 0.60647357
5.1739548 0.60358776
5.1743949 0.60121656
5.174835 0.5994708
5.1752751 0.59833333
5.1757151 0.59737696
5.1761552 0.59654015
5.1765953 0.59580441
5.1770354 0.59515126
5.1774755 0.5945622
5.1779156 0.59401873
5.1783557 0.59350237
5.1787958 0.59299462
5.1792358 0.59247699
5.1796759 0.59193098
5.180116 0.5913452
5.1805561 0.59083852
5.1809962 0.59043306
5.1814363 0.59009412
5.1818764 0.58978703
5.1823165 0.58947711
5.1827566 0.58912967
5.1831966 0.58871002
5.1836367 0.58818349
5.1840768 0.58751539
5.1845169 0.58667104
5.184957 0.58561575
5.1853971 0.58399659
5.1858372 0.58143186
5.1862773 0.57806997
5.1867173 0.57406335
5.1871574 0.56956442
5.1875975 0.56472562
5.1880376 0.55969938
5.1884777 0.55463813
5.1889178 0.5496943
5.1893579 0.54502033
5.189798 0.54076863
5.190238 0.53698292
5.1906781 0.53321058
5.1911182 0.52940655
5.1915583 0.52559976
5.1919984 0.52181914
5.1924385 0.51809362
5.1928786 0.51445213
5.1933187 0.5109236
5.1937588 0.50753696
5.1941988 0.50432113
5.1946389 0.50130506
5.195079 0.49851995
5.1955191 0.49606516
5.1959592 0.49393708
5.1963993 0.49207447
5.1968394 0.4904161
5.1972795 0.48890072
5.1977195 0.48746711
5.1981596 0.48605403
5.1985997 0.48460023
5.1990398 0.48304449
5.1994799 0.48132557
5.19992 0.47938223
5.2003601 0.47729856
5.2008002 0.47530155
5.2012402 0.47334891
5.2016803 0.47139125
5.2021204 0.46937918
5.2025605 0.4672633
5.2030006 0.46499424
5.2034407 0.46252258
5.2038808 0.45979896
5.2043209 0.45677396
5.204761 0.4533982
5.205201 0.44966474
5.2056411 0.44584745
5.2060812 0.44200784
5.2065213 0.43815008
5.2069614 0.43427832
5.2074015 0.43039671
5.2078416 0.42650942
5.2082817 0.42262058
5.2087217 0.41873436
5.2091618 0.41485491
5.2096019 0.41098638
5.210042 0.40713285
5.2104821 0.40328666
5.2109222 0.39944133
5.2113623 0.39559769
5.2118024 0.39175658
5.2122424 0.38791881
5.2126825 0.38408522
5.2131226 0.38025664
5.2135627 0.3764339
5.2140028 0.37261783
5.2144429 0.36880926
5.214883 0.36500901
5.2153231 0.36138966
5.2157632 0.35833793
5.2162032 0.35576437
5.2166433 0.35355569
5.2170834 0.35159856
5.2175235 0.34977967
5.2179636 0.3479857
5.2184037 0.34610335
5.2188438 0.34401929
5.2192839 0.34162022
5.2197239 0.33879281
5.220164 0.33546209
5.2206041 0.33195657
5.2210442 0.32838106
5.2214843 0.32473953
5.2219244 0.32103591
5.2223645 0.31727417
5.2228046 0.31345824
5.2232446 0.30959208
5.2236847 0.30567963
5.2241248 0.30172485
5.2245649 0.29773167
5.225005 0.29370404
5.2254451 0.28957406
5.2258852 0.28530018
5.2263253 0.28092078
5.2267654 0.27647421
5.2272054 0.27199884
5.2276455 0.26753303
5.2280856 0.26311515
5.2285257 0.25878356
5.2289658 0.25457664
5.2294059 0.25053273
5.229846 0.24669021
5.2302861 0.24306098
5.2307261 0.23956938
5.2311662 0.23619659
5.2316063 0.23293041
5.2320464 0.22975867
5.2324865 0.22666918
5.2329266 0.22364975
5.2333667 0.2206882
5.2338068 0.21777234
5.2342468 0.21488999
5.2346869 0.21202896
5.235127 0.20917798
5.2355671 0.20634405
5.2360072 0.20353253
5.2364473 0.20074432
5.2368874 0.19798032
5.2373275 0.19524143
5.2377676 0.19252855
5.2382076 0.18984257
5.2386477 0.18718439
5.2390878 0.18455491
5.2395279 0.18195503
5.239968 0.17938565
5.2404081 0.17691957
5.2408482 0.17463052
5.2412883 0.17248421
5.2417283 0.17044587
5.2421684 0.16848074
5.2426085 0.16655404
5.2430486 0.16463101
5.2434887 0.16267688
5.2439288 0.16065689
5.2443689 0.15853627
5.244809 0.15628024
5.245249 0.15381931
5.2456891 0.1510011
5.2461292 0.14787515
5.2465693 0.14451485
5.2470094 0.14099359
5.2474495 0.13738473
5.2478896 0.13376168
5.2483297 0.13019781
5.2487698 0.12676651
5.2492098 0.12354115
5.2496499 0.12059513
5.25009 0.11799646
5.2505301 0.11563049
5.2509702 0.11342236
5.2514103 0.11137037
5.2518504 0.10947283
5.2522905 0.10772806
5.2527305 0.10613435
5.2531706 0.10469001
5.2536107 0.10339337
5.2540508 0.10224271
5.2544909 0.10123636
5.254931 0.10037262
5.2553711 0.099703194
5.2558112 0.099288558
5.2562513 0.09907122
5.2566913 0.0989916
5.2571314 0.09899012
5.2575715 0.099007199
5.2580116 0.098983258
5.2584517 0.098858718
5.2588918 0.098574
5.2593319 0.098069522
5.259772 0.097285707
5.260212 0.096202077
5.2606521 0.095036212
5.2610922 0.093838
5.2615323 0.092615115
5.2619724 0.091375227
5.2624125 0.09012601
5.2628526 0.088875134
5.2632927 0.087630271
5.2637327 0.086399093
5.2641728 0.085189272
5.2646129 0.084008479
5.265053 0.082864039
5.2654931 0.081733604
5.2659332 0.080602624
5.2663733 0.079474622
5.2668134 0.078353119
5.2672535 0.077241637
5.2676935 0.076143698
5.2681336 0.075062824
5.2685737 0.074002537
5.2690138 0.072966358
5.2694539 0.07195781
5.269894 0.070980414
5.2703341 0.070082464
5.2707742 0.069354801
5.2712142 0.068769354
5.2716543 0.068293191
5.2720944 0.06789338
5.2725345 0.067536988
5.2729746 0.067191083
5.2734147 0.066822733
5.2738548 0.066399006
5.2742949 0.065886969
5.2747349 0.06525369
5.275175 0.06447418
5.2756151 0.063604807
5.2760552 0.062674188
5.2764953 0.061695513
5.2769354 0.060681971
5.2773755 0.059646753
5.2778156 0.058603047
5.2782557 0.057564044
5.2786957 0.056542934
5.2791358 0.055552906
5.2795759 0.054607151
5.280016 0.053718826
5.2804561 0.052874525
5.2808962 0.052057992
5.2813363 0.051273185
5.2817764 0.050524063
5.2822164 0.049814585
5.2826565 0.049148709
5.2830966 0.048530396
5.2835367 0.047963604
5.2839768 0.047452292
5.2844169 0.047000419
5.284857 0.046611943
5.2852971 0.046331882
5.2857371 0.046271992
5.2861772 0.046399848
5.2866173 0.046672682
5.2870574 0.04704773
5.2874975 0.047482225
5.2879376 0.047933399
5.2883777 0.048358488
5.2888178 0.048714725
5.2892579 0.048959343
5.2896979 0.049049577
5.290138 0.048946273
5.2905781 0.048680519
5.2910182 0.048295074
5.2914583 0.047821197
5.2918984 0.047290152
5.2923385 0.0467332
5.2927786 0.046181603
5.2932186 0.045666622
5.2936587 0.045219519
5.2940988 0.044871555
5.2945389 0.044653992
5.294979 0.044598092
5.2954191 0.044675777
5.2958592 0.044817849
5.2962993 0.045009673
5.2967393 0.045236745
5.2971794 0.045484559
5.2976195 0.04573861
5.2980596 0.045984396
5.2984997 0.04620741
5.2989398 0.046393148
5.2993799 0.046527105
5.29982 0.046594778
5.3002601 0.046597257
5.3007001 0.046592357
5.3011402 0.046587015
5.3015803 0.046581094
5.3020204 0.046574454
5.3024605 0.046566958
5.3029006 0.046558468
5.3033407 0.046548846
5.3037808 0.046537955
5.3042208 0.046525655
5.3046609 0.046511809
5.305101 0.046496283
5.3055411 0.046479121
5.3059812 0.046460497
5.3064213 0.04644057
5.3068614 0.046419499
5.3073015 0.046397441
5.3077415 0.046374555
5.3081816 0.046351
5.3086217 0.046326932
5.3090618 0.046302512
5.3095019 0.046277896
5.309942 0.046253244
5.3103821 0.046218755
5.3108222 0.046158189
5.3112623 0.046071197
5.3117023 0.045957658
5.3121424 0.045817451
5.3125825 0.045650456
5.3130226 0.045456551
5.3134627 0.045235618
5.3139028 0.044987534
5.3143429 0.044712179
5.314783 0.044409432
5.315223 0.044047249
5.3156631 0.043456682
5.3161032 0.042651967
5.3165433 0.041679452
5.3169834 0.040585486
5.3174235 0.039416417
5.3178636 0.038218595
5.3183037 0.037038368
5.3187437 0.035922084
5.3191838 0.034916092
5.3196239 0.034066742
5.320064 0.033417828
5.3205041 0.03285716
5.3209442 0.032311172
5.3213843 0.031789975
5.3218244 0.031303681
5.3222645 0.030862401
5.3227045 0.030476247
5.3231446 0.030155329
5.3235847 0.029909761
5.3240248 0.029749653
5.3244649 0.029685116
5.324905 0.029726263
5.3253451 0.02984781
5.3257852 0.029977214
5.3262252 0.030111451
5.3266653 0.030250096
5.3271054 0.030392727
5.3275455 0.03053892
5.3279856 0.030688252
5.3284257 0.030840299
5.3288658 0.030994638
5.3293059 0.031150846
5.3297459 0.031308499
5.330186 0.031468256
5.3306261 0.031637946
5.3310662 0.031817026
5.3315063 0.032002813
5.3319464 0.03219262
5.3323865 0.032383762
5.3328266 0.032573555
5.3332667 0.032759313
5.3337067 0.03293835
5.3341468 0.033107981
5.3345869 0.033265521
5.335027 0.03340781
5.3354671 0.033400562
5.3359072 0.033170762
5.3363473 0.03276345
5.3367874 0.032223666
5.3372274 0.031596452
5.3376675 0.030926848
5.3381076 0.030259895
5.3385477 0.029640633
5.3389878 0.029114103
5.3394279 0.028725345
5.339868 0.028519401
5.3403081 0.028483108
5.3407481 0.0284699
5.3411882 0.028467215
5.3416283 0.02847247
5.3420684 0.02848308
5.3425085 0.02849646
5.3429486 0.028510027
5.3433887 0.028521195
5.3438288 0.02852738
5.3442689 0.028525998
5.3447089 0.028514465
5.345149 0.028490475
5.3455891 0.028456309
5.3460292 0.028414552
5.3464693 0.028367042
5.3469094 0.028315618
5.3473495 0.028262119
5.3477896 0.028208384
5.3482296 0.02815625
5.3486697 0.028107556
5.3491098 0.028064141
5.3495499 0.028027844
5.34999 0.028000503
5.3504301 0.028049647
5.3508702 0.028228456
5.3513103 0.028507351
5.3517504 0.028856714
5.3521904 0.029246927
5.3526305 0.029648374
5.3530706 0.030031438
5.3535107 0.030366499
5.3539508 0.030623943
5.3543909 0.03077415
5.354831 0.030787504
5.3552711 0.03065706
5.3557111 0.030458643
5.3561512 0.030210448
5.3565913 0.029922836
5.3570314 0.029606167
5.3574715 0.029270802
5.3579116 0.028927099
5.3583517 0.028585421
5.3587918 0.028256127
5.3592318 0.027949578
5.3596719 0.027676134
5.360112 0.027444325
5.3605521 0.027223763
5.3609922 0.027002993
5.3614323 0.026785637
5.3618724 0.026575316
5.3623125 0.026375652
5.3627526 0.026190268
5.3631926 0.026022785
5.3636327 0.025876826
5.3640728 0.025756012
5.3645129 0.025663965
5.364953 0.025604307
5.3653931 0.025608733
5.3658332 0.02571019
5.3662733 0.025891695
5.3667133 0.026135822
5.3671534 0.026425142
5.3675935 0.02674223
5.3680336 0.02706966
5.3684737 0.027390004
5.3689138 0.027685835
5.3693539 0.027939729
5.369794 0.028134256
5.370234 0.028251172
5.3706741 0.028283039
5.3711142 0.028247112
5.3715543 0.028162617
5.3719944 0.028048784
5.3724345 0.02792484
5.3728746 0.027810014
5.3733147 0.027723534
5.3737548 0.027684627
5.3741948 0.027712523
5.3746349 0.027826448
5.375075 0.028045289
5.3755151 0.028365252
5.3759552 0.028766842
5.3763953 0.029234715
5.3768354 0.029753527
5.3772755 0.030307934
5.3777155 0.030882592
5.3781556 0.031462156
5.3785957 0.032031283
5.3790358 0.032574628
5.3794759 0.033076847
5.379916 0.033522596
5.3803561 0.033923424
5.3807962 0.034322433
5.3812362 0.034714292
5.3816763 0.035092225
5.3821164 0.035449457
5.3825565 0.035779211
5.3829966 0.036074712
5.3834367 0.036329184
5.3838768 0.036535851
5.3843169 0.036687936
5.384757 0.036778664
5.385197 0.036798258
5.3856371 0.036723576
5.3860772 0.036559624
5.3865173 0.03631685
5.3869574 0.036005702
5.3873975 0.035636629
5.3878376 0.035220078
5.3882777 0.034766497
5.3887177 0.034286335
5.3891578 0.03379004
5.3895979 0.03328806
5.390038 0.032790386
5.3904781 0.032238684
5.3909182 0.031601814
5.3913583 0.030901349
5.3917984 0.030158862
5.3922384 0.029395926
5.3926785 0.028634115
5.3931186 0.027895001
5.3935587 0.027200159
5.3939988 0.02657116
5.3944389 0.026029578
5.394879 0.025596987
5.3953191 0.025275529
5.3957592 0.025023768
5.3961992 0.024837984
5.3966393 0.024716964
5.3970794 0.024659496
5.3975195 0.024664367
5.3979596 0.024730366
5.3983997 0.024856278
5.3988398 0.025040892
5.3992799 0.025282995
5.3997199 0.025581375
5.40016 0.025931541
5.4006001 0.02629613
5.4010402 0.026664254
5.4014803 0.027035091
5.4019204 0.027407818
5.4023605 0.027781614
5.4028006 0.028155658
5.4032406 0.028529127
5.4036807 0.028901199
5.4041208 0.029271054
5.4045609 0.029637868
5.405001 0.03000082
5.4054411 0.03036685
5.4058812 0.030741051
5.4063213 0.031119938
5.4067614 0.03150003
5.4072014 0.031877843
5.4076415 0.032249895
5.4080816 0.032612702
5.4085217 0.032962782
5.4089618 0.033296652
5.4094019 0.033610828
5.409842 0.033901828
5.4102821 0.034155012
5.4107221 0.034333672
5.4111622 0.034444859
5.4116023 0.034499436
5.4120424 0.034508267
5.4124825 0.034482214
5.4129226 0.03443214
5.4133627 0.034368907
5.4138028 0.03430338
5.4142428 0.03424642
5.4146829 0.034208891
5.415123 0.03420002
5.4155631 0.034198089
5.4160032 0.034192295
5.4164433 0.034181677
5.4168834 0.03416527
5.4173235 0.034142112
5.4177636 0.034111239
5.4182036 0.034071689
5.4186437 0.034022498
5.4190838 0.033962703
5.4195239 0.033891341
5.419964 0.033807448
5.4204041 0.033592662
5.4208442 0.033118124
5.4212843 0.032434522
5.4217243 0.031593534
5.4221644 0.03064684
5.4226045 0.029646118
5.4230446 0.028643048
5.4234847 0.027689308
5.4239248 0.026836577
5.4243649 0.026136535
5.424805 0.025640859
5.425245 0.025359929
5.4256851 0.025125597
5.4261252 0.02491339
5.4265653 0.024723308
5.4270054 0.024555353
5.4274455 0.024409523
5.4278856 0.024285819
5.4283257 0.02418424
5.4287658 0.024104788
5.4292058 0.024047461
5.4296459 0.02401226
5.430086 0.023999499
5.4305261 0.024018201
5.4309662 0.024066941
5.4314063 0.024138146
5.4318464 0.024224244
5.4322865 0.024317662
5.4327265 0.024410828
5.4331666 0.024496167
5.4336067 0.024566108
5.4340468 0.024613078
5.4344869 0.024629504
5.434927 0.024607814
5.4353671 0.02452053
5.4358072 0.024339772
5.4362472 0.024085981
5.4366873 0.023780519
5.4371274 0.023444745
5.4375675 0.02310002
5.4380076 0.022767706
5.4384477 0.022469163
5.4388878 0.022225752
5.4393279 0.022058834
5.439768 0.02198977
5.440208 0.022026841
5.4406481 0.022094925
5.4410882 0.022175958
5.4415283 0.022267024
5.4419684 0.022365205
5.4424085 0.022467583
5.4428486 0.022571241
5.4432887 0.022673263
5.4437287 0.02277073
5.4441688 0.022860726
5.4446089 0.022940333
5.445049 0.023006812
5.4454891 0.023074248
5.4459292 0.023150331
5.4463693 0.023231328
5.4468094 0.023313501
5.4472494 0.023393116
5.4476895 0.023466436
5.4481296 0.023529727
5.4485697 0.023579253
5.4490098 0.023611279
5.4494499 0.023622068
5.44989 0.023607885
5.4503301 0.023573595
5.4507702 0.023538388
5.4512102 0.023503181
5.4516503 0.023467974
5.4520904 0.023432767
5.4525305 0.02339756
5.4529706 0.023362352
5.4534107 0.023327145
5.4538508 0.023291938
5.4542909 0.023256731
5.4547309 0.023221524
5.455171 0.023186317
5.4556111 0.02315111
5.4560512 0.023115903
5.4564913 0.023080696
5.4569314 0.023045489
5.4573715 0.023010282
5.4578116 0.022975075
5.4582517 0.022939868
5.4586917 0.022904661
5.4591318 0.022869454
5.4595719 0.022834247
5.460012 0.022799014
5.4604521 0.022729484
5.4608922 0.022603484
5.4613323 0.022433616
5.4617724 0.022232482
5.4622124 0.022012682
5.4626525 0.021786817
5.4630926 0.021567489
5.4635327 0.021367299
5.4639728 0.021198847
5.4644129 0.021074736
5.464853 0.021007566
5.4652931 0.021008608
5.4657331 0.021075006
5.4661732 0.021195427
5.4666133 0.021358429
5.4670534 0.021552566
5.4674935 0.021766396
5.4679336 0.021988473
5.4683737 0.022207355
5.4688138 0.022411597
5.4692539 0.022589755
5.4696939 0.022730385
5.470134 0.022822248
5.4705741 0.022863558
5.4710142 0.022865057
5.4714543 0.022838269
5.4718944 0.02279472
5.4723345 0.022745934
5.4727746 0.022703436
5.4732146 0.022678752
5.4736547 0.022683406
5.4740948 0.022728924
5.4745349 0.02282683
5.474975 0.02298865
5.4754151 0.023198826
5.4758552 0.023426965
5.4762953 0.023671444
5.4767353 0.023930734
5.4771754 0.024203305
5.4776155 0.024487626
5.4780556 0.024782168
5.4784957 0.025085401
5.4789358 0.025395795
5.4793759 0.025711819
5.479816 0.026031945
5.4802561 0.026355017
5.4806961 0.026681645
5.4811362 0.027011642
5.4815763 0.027344661
5.4820164 0.027680354
5.4824565 0.028018377
5.4828966 0.028358381
5.4833367 0.028700021
5.4837768 0.029042949
5.4842168 0.029386819
5.4846569 0.029731284
5.485097 0.030077765
5.4855371 0.030470966
5.4859772 0.030918799
5.4864173 0.031405512
5.4868574 0.031915354
5.4872975 0.032432573
5.4877375 0.032941418
5.4881776 0.033426138
5.4886177 0.033870981
5.4890578 0.034260195
5.4894979 0.034578029
5.489938 0.034808733
5.4903781 0.0349239
5.4908182 0.034908022
5.4912583 0.034782263
5.4916983 0.034568256
5.4921384 0.034287631
5.4925785 0.03396202
5.4930186 0.033613053
5.4934587 0.033262361
5.4938988 0.032931575
5.4943389 0.032642328
5.494779 0.032416248
5.495219 0.03226326
5.4956591 0.03212651
5.4960992 0.031996245
5.4965393 0.031873781
5.4969794 0.031760432
5.4974195 0.031657514
5.4978596 0.031566343
5.4982997 0.031488234
5.4987397 0.031424503
5.4991798 0.031376464
5.4996199 0.031345434
5.50006 0.031334466
5.5005001 0.031451871
5.5009402 0.031734191
5.5013803 0.032143366
5.5018204 0.032641335
5.5022605 0.033190037
5.5027005 0.033751412
5.5031406 0.034287399
5.5035807 0.034759938
5.5040208 0.035130967
5.5044609 0.035362428
5.504901 0.035416258
5.5053411 0.035316305
5.5057812 0.035184297
5.5062212 0.035026616
5.5066613 0.034844756
5.5071014 0.034640213
5.5075415 0.034414485
5.5079816 0.034169068
5.5084217 0.033905456
5.5088618 0.033625147
5.5093019 0.033329637
5.5097419 0.033020421
5.510182 0.032699457
5.5106221 0.032371798
5.5110622 0.03203859
5.5115023 0.031699977
5.5119424 0.0313561
5.5123825 0.031007102
5.5128226 0.030653125
5.5132627 0.030294311
5.5137027 0.029930803
5.5141428 0.029562743
5.5145829 0.029190274
5.515023 0.028813373
5.5154631 0.028371061
5.5159032 0.027831451
5.5163433 0.027220308
5.5167834 0.026563399
5.5172234 0.025886488
5.5176635 0.02521534
5.5181036 0.024575722
5.5185437 0.023993397
5.5189838 0.023494131
5.5194239 0.023103691
5.519864 0.02284784
5.5203041 0.022734148
5.5207441 0.022716186
5.5211842 0.022779325
5.5216243 0.022911986
5.5220644 0.023102587
5.5225045 0.023339547
5.5229446 0.023611287
5.5233847 0.023906225
5.5238248 0.02421278
5.5242649 0.024519372
5.5247049 0.024814421
5.525145 0.025090786
5.5255851 0.025396291
5.5260252 0.025739068
5.5264653 0.026108971
5.5269054 0.026495856
5.5273455 0.026889575
5.5277856 0.027279985
5.5282256 0.027656938
5.5286657 0.02801029
5.5291058 0.028329895
5.5295459 0.028605607
5.529986 0.02882728
5.5304261 0.02889406
5.5308662 0.028730563
5.5313063 0.028384605
5.5317463 0.027904112
5.5321864 0.027337009
5.5326265 0.026731222
5.5330666 0.026134676
5.5335067 0.025595297
5.5339468 0.025161009
5.5343869 0.024879738
5.534827 0.02479941
5.5352671 0.024917875
5.5357071 0.025061651
5.5361472 0.02521117
5.5365873 0.025366659
5.5370274 0.025528344
5.5374675 0.025696451
5.5379076 0.025871206
5.5383477 0.026052835
5.5387878 0.026241565
5.5392278 0.026437621
5.5396679 0.026641231
5.540108 0.026852392
5.5405481 0.027066201
5.5409882 0.02728084
5.5414283 0.027496647
5.5418684 0.027713958
5.5423085 0.02793311
5.5427485 0.028154441
5.5431886 0.028378287
5.5436287 0.028604986
5.5440688 0.028834874
5.5445089 0.029068288
5.544949 0.029305565
5.5453891 0.02956357
5.5458292 0.029863239
5.5462693 0.030196974
5.5467093 0.030556869
5.5471494 0.030935022
5.5475895 0.031323529
5.5480296 0.031714486
5.5484697 0.03209999
5.5489098 0.032472137
5.5493499 0.032823024
5.54979 0.033144747
5.55023 0.033425656
5.5506701 0.033642935
5.5511102 0.0337996
5.5515503 0.033902342
5.5519904 0.033957853
5.5524305 0.033972825
5.5528706 0.03395395
5.5533107 0.033907921
5.5537508 0.033841428
5.5541908 0.033761165
5.5546309 0.033673824
5.555071 0.03358281
5.5555111 0.033343527
5.5559512 0.032909457
5.5563913 0.032327546
5.5568314 0.031644738
5.5572715 0.030907981
5.5577115 0.030164219
5.5581516 0.0294604
5.5585917 0.028843468
5.5590318 0.02836037
5.5594719 0.028058052
5.559912 0.02798346
5.5603521 0.028162014
5.5607922 0.028550175
5.5612322 0.029108765
5.5616723 0.029799383
5.5621124 0.030583627
5.5625525 0.031423096
5.5629926 0.032279387
5.5634327 0.033114101
5.5638728 0.033888834
5.5643129 0.034565185
5.564753 0.035104753
5.565193 0.035487586
5.5656331 0.035829815
5.5660732 0.036154626
5.5665133 0.036456726
5.5669534 0.036730821
5.5673935 0.036971618
5.5678336 0.037173823
5.5682737 0.037332144
5.5687137 0.037441286
5.5691538 0.037495957
5.5695939 0.037490863
5.570034 0.03742034
5.5704741 0.037215744
5.5709142 0.036852571
5.5713543 0.036364732
5.5717944 0.03578614
5.5722344 0.03515071
5.5726745 0.034492352
5.5731146 0.033844982
5.5735547 0.033242511
5.5739948 0.032718853
5.5744349 0.032307921
5.574875 0.032043627
5.5753151 0.031922532
5.5757552 0.031858578
5.5761952 0.031844721
5.5766353 0.031879326
5.5770754 0.031960753
5.5775155 0.032087364
5.5779556 0.032257523
5.5783957 0.03246959
5.5788358 0.032721927
5.5792759 0.033012898
5.5797159 0.033340863
5.580156 0.03371428
5.5805961 0.034236813
5.5810362 0.034904509
5.5814763 0.035677287
5.5819164 0.036515069
5.5823565 0.037377776
5.5827966 0.038225328
5.5832366 0.039017647
5.5836767 0.039714653
5.5841168 0.040276267
5.5845569 0.04066241
5.584997 0.040833002
5.5854371 0.040851728
5.5858772 0.040818418
5.5863173 0.040743279
5.5867574 0.040636516
5.5871974 0.04050833
5.5876375 0.040368925
5.5880776 0.040228505
5.5885177 0.040097271
5.5889578 0.039985427
5.5893979 0.039903176
5.589838 0.039860722
5.5902781 0.039861727
5.5907181 0.039885587
5.5911582 0.039925302
5.5915983 0.039975745
5.5920384 0.040031789
5.5924785 0.040088309
5.5929186 0.040140178
5.5933587 0.040182269
5.5937988 0.040209456
5.5942388 0.040216612
5.5946789 0.040198612
5.595119 0.040149412
5.5955591 0.040050232
5.5959992 0.039902222
5.5964393 0.039714467
5.5968794 0.039496048
5.5973195 0.039256047
5.5977596 0.039003547
5.5981996 0.038747631
5.5986397 0.03849738
5.5990798 0.038261878
5.5995199 0.038050206
5.59996 0.037871448
5.6004001 0.037729733
5.6008402 0.037620494
5.6012803 0.037541804
5.6017203 0.037491768
5.6021604 0.03746849
5.6026005 0.037470078
5.6030406 0.037494636
5.6034807 0.037540271
5.6039208 0.037605088
5.6043609 0.037687193
5.604801 0.037784691
5.605241 0.037940829
5.6056811 0.038356999
5.6061212 0.039009504
5.6065613 0.039842012
5.6070014 0.040798193
5.6074415 0.041821715
5.6078816 0.042856248
5.6083217 0.043845461
5.6087618 0.044733022
5.6092018 0.045462601
5.6096419 0.045977866
5.610082 0.046223421
5.6105221 0.046202036
5.6109622 0.045966476
5.6114023 0.045563032
5.6118424 0.045037999
5.6122825 0.04443767
5.6127225 0.043808336
5.6131626 0.043196292
5.6136027 0.04264783
5.6140428 0.042209244
5.6144829 0.041926826
5.614923 0.041846869
5.6153631 0.041938469
5.6158032 0.042075087
5.6162432 0.042251764
5.6166833 0.042466767
5.6171234 0.042718365
5.6175635 0.043004825
5.6180036 0.043324417
5.6184437 0.043675407
5.6188838 0.044056065
5.6193239 0.044464658
5.619764 0.044899455
5.620204 0.045374115
5.6206441 0.04598412
5.6210842 0.046721669
5.6215243 0.047557019
5.6219644 0.048460428
5.6224045 0.049402151
5.6228446 0.050352447
5.6232847 0.051281572
5.6237247 0.052159783
5.6241648 0.052957338
5.6246049 0.053644492
5.625045 0.05418977
5.6254851 0.054390674
5.6259252 0.054184363
5.6263653 0.053657231
5.6268054 0.052895674
5.6272454 0.051986086
5.6276855 0.051014862
5.6281256 0.050068398
5.6285657 0.049233088
5.6290058 0.048595327
5.6294459 0.048241511
5.629886 0.048258035
5.6303261 0.048705272
5.6307662 0.049521664
5.6312062 0.050629216
5.6316463 0.05195129
5.6320864 0.053411249
5.6325265 0.054932456
5.6329666 0.056438274
5.6334067 0.057852064
5.6338468 0.05909719
5.6342869 0.060097013
5.6347269 0.060774898
5.635167 0.061083327
5.6356071 0.061267732
5.6360472 0.06140217
5.6364873 0.061487869
5.6369274 0.061526058
5.6373675 0.061517967
5.6378076 0.061464825
5.6382476 0.06136786
5.6386877 0.061228303
5.6391278 0.061047381
5.6395679 0.060826324
5.640008 0.060566342
5.6404481 0.060210599
5.6408882 0.0597262
5.6413283 0.059143729
5.6417684 0.058493771
5.6422084 0.057806908
5.6426485 0.057113724
5.6430886 0.056444804
5.6435287 0.055830731
5.6439688 0.055302089
5.6444089 0.054889461
5.644849 0.054623432
5.6452891 0.054570077
5.6457291 0.054837123
5.6461692 0.055374381
5.6466093 0.056120162
5.6470494 0.057012774
5.6474895 0.057990529
5.6479296 0.058991737
5.6483697 0.059954707
5.6488098 0.060817749
5.6492498 0.061519175
5.6496899 0.061997293
5.65013 0.062194925
5.6505701 0.06215289
5.6510102 0.061931344
5.6514503 0.061573469
5.6518904 0.061122448
5.6523305 0.060621465
5.6527706 0.060113703
5.6532106 0.059642344
5.6536507 0.059250574
5.6540908 0.058981573
5.6545309 0.058878527
5.654971 0.058984617
5.6554111 0.059267199
5.6558512 0.059640139
5.6562913 0.060095417
5.6567313 0.060625357
5.6571714 0.06122228
5.6576115 0.061878508
5.6580516 0.062586364
5.6584917 0.063338168
5.6589318 0.064126244
5.6593719 0.064942913
5.659812 0.065780497
5.6602521 0.066678292
5.6606921 0.067821006
5.6611322 0.069177936
5.6615723 0.070690694
5.6620124 0.072300889
5.6624525 0.073950132
5.6628926 0.075580035
5.6633327 0.077132208
5.6637728 0.078548261
5.6642128 0.079769805
5.6646529 0.080738452
5.665093 0.081390891
5.6655331 0.08156055
5.6659732 0.081262212
5.6664133 0.080595534
5.6668534 0.079660173
5.6672935 0.078555787
5.6677335 0.077382031
5.6681736 0.076238563
5.6686137 0.075225039
5.6690538 0.074441118
5.6694939 0.073986455
5.669934 0.073960708
5.6703741 0.074287747
5.6708142 0.07469544
5.6712543 0.075161918
5.6716943 0.075670353
5.6721344 0.076203916
5.6725745 0.076745777
5.6730146 0.077279108
5.6734547 0.077787078
5.6738948 0.078252859
5.6743349 0.078659621
5.674775 0.078990536
5.675215 0.0792336
5.6756551 0.079413244
5.6760952 0.079546253
5.6765353 0.079645418
5.6769754 0.079723531
5.6774155 0.079793382
5.6778556 0.079867763
5.6782957 0.079959465
5.6787357 0.080081279
5.6791758 0.080245995
5.6796159 0.080466406
5.680056 0.080755461
5.6804961 0.081132886
5.6809362 0.081597828
5.6813763 0.082138833
5.6818164 0.082744451
5.6822565 0.083403227
5.6826965 0.084103711
5.6831366 0.084834448
5.6835767 0.085583989
5.6840168 0.086340879
5.6844569 0.087093666
5.684897 0.087830899
5.6853371 0.088480673
5.6857772 0.088945338
5.6862172 0.089310376
5.6866573 0.089667862
5.6870974 0.090109871
5.6875375 0.090728477
5.6879776 0.091615754
5.6884177 0.092863777
5.6888578 0.094564622
5.6892979 0.096810361
5.6897379 0.099693071
5.690178 0.10326101
5.6906181 0.10716686
5.6910582 0.11128552
5.6914983 0.11557913
5.6919384 0.12000984
5.6923785 0.1245398
5.6928186 0.12913115
5.6932587 0.13374603
5.6936987 0.1383466
5.6941388 0.14289499
5.6945789 0.14735336
5.695019 0.15168401
5.6954591 0.15594833
5.6958992 0.16021594
5.6963393 0.16448292
5.6967794 0.16874534
5.6972194 0.17299928
5.6976595 0.17724081
5.6980996 0.181466
5.6985397 0.18567092
5.6989798 0.18985165
5.6994199 0.19400427
5.69986 0.19812484
5.7003001 0.20215275
5.7007401 0.20592472
5.7011802 0.20945686
5.7016203 0.21277815
5.7020604 0.21591759
5.7025005 0.21890418
5.7029406 0.2217669
5.7033807 0.22453475
5.7038208 0.22723672
5.7042609 0.22990182
5.7047009 0.23255903
5.705141 0.23520806
5.7055811 0.2374893
5.7060212 0.23936601
5.7064613 0.24093862
5.7069014 0.24230758
5.7073415 0.24357333
5.7077816 0.24483631
5.7082216 0.24619697
5.7086617 0.24775574
5.7091018 0.24961307
5.7095419 0.2518694
5.709982 0.25462518
5.7104221 0.25784771
5.7108622 0.26139622
5.7113023 0.26523789
5.7117423 0.26934005
5.7121824 0.27367007
5.7126225 0.2781953
5.7130626 0.28288311
5.7135027 0.28770086
5.7139428 0.2926159
5.7143829 0.29759558
5.714823 0.30260728
5.7152631 0.30771905
5.7157031 0.31328005
5.7161432 0.31922177
5.7165833 0.3254278
5.7170234 0.33178176
5.7174635 0.33816725
5.7179036 0.34446787
5.7183437 0.35056724
5.7187838 0.35634895
5.7192238 0.36169661
5.7196639 0.36649382
5.720104 0.37063031
5.7205441 0.37419141
5.7209842 0.37731171
5.7214243 0.38008215
5.7218644 0.38259366
5.7223045 0.38493719
5.7227445 0.38720367
5.7231846 0.38948404
5.7236247 0.39186925
5.7240648 0.39445023
5.7245049 0.39731791
5.724945 0.40056325
5.7253851 0.40410263
5.7258252 0.40769086
5.7262653 0.41131613
5.7267053 0.41496993
5.7271454 0.41864376
5.7275855 0.42232909
5.7280256 0.42601741
5.7284657 0.42970023
5.7289058 0.43336901
5.7293459 0.43701526
5.729786 0.44063047
5.730226 0.44421573
5.7306661 0.44781028
5.7311062 0.45139675
5.7315463 0.45494846
5.7319864 0.45843869
5.7324265 0.46184075
5.7328666 0.46512794
5.7333067 0.46827357
5.7337467 0.47125093
5.7341868 0.47403333
5.7346269 0.47659407
5.735067 0.47888793
5.7355071 0.47995436
5.7359472 0.47947578
5.7363873 0.47774716
5.7368274 0.47506348
5.7372675 0.47171971
5.7377075 0.46801085
5.7381476 0.46423186
5.7385877 0.46067773
5.7390278 0.45764344
5.7394679 0.45542397
5.739908 0.45431428
5.7403481 0.45413972
5.7407882 0.45403398
5.7412282 0.45395814
5.7416683 0.4539039
5.7421084 0.45386293
5.7425485 0.45382693
5.7429886 0.45378757
5.7434287 0.45373656
5.7438688 0.45366557
5.7443089 0.4535663
5.7447489 0.45343043
5.745189 0.45325419
5.7456291 0.45306734
5.7460692 0.45287329
5.7465093 0.45266766
5.7469494 0.45244604
5.7473895 0.45220405
5.7478296 0.4519373
5.7482697 0.4516414
5.7487097 0.45131195
5.7491498 0.45094456
5.7495899 0.45053485
5.75003 0.4500767
5.7504701 0.44917427
5.7509102 0.44761384
5.7513503 0.44552118
5.7517904 0.44302206
5.7522304 0.44024226
5.7526705 0.43730753
5.7531106 0.43434366
5.7535507 0.4314764
5.7539908 0.42883154
5.7544309 0.42653483
5.754871 0.42471205
5.7553111 0.42334435
5.7557512 0.42209831
5.7561912 0.4209738
5.7566313 0.41999415
5.7570714 0.41918266
5.7575115 0.41856263
5.7579516 0.41815738
5.7583917 0.4179902
5.7588318 0.41808441
5.7592719 0.41846332
5.7597119 0.41915022
5.760152 0.4201663
5.7605921 0.42148543
5.7610322 0.42305099
5.7614723 0.42480842
5.7619124 0.4267032
5.7623525 0.42868079
5.7627926 0.43068664
5.7632326 0.43266623
5.7636727 0.43456501
5.7641128 0.43632844
5.7645529 0.43790199
5.764993 0.43923113
5.7654331 0.44045725
5.7658732 0.44174402
5.7663133 0.44305144
5.7667534 0.44433948
5.7671934 0.44556808
5.7676335 0.44669721
5.7680736 0.44768683
5.7685137 0.44849689
5.7689538 0.44908736
5.7693939 0.44941819
5.769834 0.44944935
5.7702741 0.44921032
5.7707141 0.44894252
5.7711542 0.44867116
5.7715943 0.44839691
5.7720344 0.44812044
5.7724745 0.44784241
5.7729146 0.4475635
5.7733547 0.44728435
5.7737948 0.44700564
5.7742348 0.44672804
5.7746749 0.44645221
5.775115 0.44617873
5.7755551 0.44590629
5.7759952 0.44563443
5.7764353 0.44536336
5.7768754 0.44509327
5.7773155 0.44482438
5.7777556 0.4445569
5.7781956 0.44429103
5.7786357 0.44402698
5.7790758 0.44376495
5.7795159 0.44350516
5.779956 0.44324781
5.7803961 0.44353641
5.7808362 0.44502596
5.7812763 0.44749663
5.7817163 0.45072151
5.7821564 0.45447366
5.7825965 0.45852618
5.7830366 0.46265213
5.7834767 0.46662459
5.7839168 0.47021664
5.7843569 0.47320137
5.784797 0.47535185
5.785237 0.47660662
5.7856771 0.47767448
5.7861172 0.47865017
5.7865573 0.47951442
5.7869974 0.48024792
5.7874375 0.48083141
5.7878776 0.48124559
5.7883177 0.48147117
5.7887578 0.48148887
5.7891978 0.48127941
5.7896379 0.48082349
5.790078 0.48010482
5.7905181 0.47923479
5.7909582 0.47828884
5.7913983 0.47728199
5.7918384 0.47622923
5.7922785 0.47514556
5.7927185 0.47404599
5.7931586 0.47294552
5.7935987 0.47185915
5.7940388 0.47080189
5.7944789 0.46978872
5.794919 0.46883467
5.7953591 0.46797705
5.7957992 0.46725213
5.7962392 0.46663564
5.7966793 0.4661019
5.7971194 0.46562528
5.7975595 0.4651801
5.7979996 0.46474072
5.7984397 0.46428149
5.7988798 0.46377673
5.7993199 0.46320081
5.79976 0.46252805
5.8002 0.46150517
5.8006401 0.45862991
5.8010802 0.45401126
5.8015203 0.44811015
5.8019604 0.44138748
5.8024005 0.4343042
5.8028406 0.42732122
5.8032807 0.42089946
5.8037207 0.41549985
5.8041608 0.41158332
5.8046009 0.40961078
5.805041 0.41003361
5.8054811 0.41191382
5.8059212 0.41432015
5.8063613 0.41714893
5.8068014 0.42029645
5.8072414 0.42365902
5.8076815 0.42713294
5.8081216 0.43061454
5.8085617 0.43400011
5.8090018 0.43718595
5.8094419 0.44006839
5.809882 0.44254372
5.8103221 0.44466107
5.8107622 0.4467627
5.8112022 0.44886146
5.8116423 0.45095089
5.8120824 0.4530245
5.8125225 0.45507581
5.8129626 0.45709834
5.8134027 0.4590856
5.8138428 0.46103112
5.8142829 0.46292841
5.8147229 0.46477099
5.815163 0.4665379
5.8156031 0.46808466
5.8160432 0.46941259
5.8164833 0.47056835
5.8169234 0.47159859
5.8173635 0.47254995
5.8178036 0.4734691
5.8182436 0.47440268
5.8186837 0.47539734
5.8191238 0.47649973
5.8195639 0.4777565
5.820004 0.47921433
5.8204441 0.48123424
5.8208842 0.48403163
5.8213243 0.48745321
5.8217644 0.49134568
5.8222044 0.49555575
5.8226445 0.49993014
5.8230846 0.50431555
5.8235247 0.5085587
5.8239648 0.51250629
5.8244049 0.51600504
5.824845 0.51890165
5.8252851 0.52112017
5.8257251 0.52284147
5.8261652 0.52407743
5.8266053 0.52482008
5.8270454 0.5250614
5.8274855 0.52479342
5.8279256 0.52400815
5.8283657 0.52269759
5.8288058 0.52085376
5.8292458 0.51846867
5.8296859 0.51553432
5.830126 0.51202191
5.8305661 0.50761867
5.8310062 0.50236253
5.8314463 0.49643697
5.8318864 0.49002546
5.8323265 0.48331147
5.8327666 0.47647847
5.8332066 0.46970992
5.8336467 0.46318931
5.8340868 0.4571001
5.8345269 0.45162576
5.834967 0.44694976
5.8354071 0.44287787
5.8358472 0.43899014
5.8362873 0.43530466
5.8367273 0.43184187
5.8371674 0.42862217
5.8376075 0.42566599
5.8380476 0.42299374
5.8384877 0.42062585
5.8389278 0.41858273
5.8393679 0.41688481
5.839808 0.4155525
5.840248 0.41473808
5.8406881 0.41498154
5.8411282 0.41614574
5.8415683 0.41800674
5.8420084 0.42034061
5.8424485 0.42292341
5.8428886 0.42553122
5.8433287 0.42794008
5.8437688 0.42992608
5.8442088 0.43126528
5.8446489 0.43173374
5.845089 0.43111581
5.8455291 0.42954742
5.8459692 0.42727508
5.8464093 0.42445701
5.8468494 0.42125142
5.8472895 0.4178165
5.8477295 0.41431046
5.8481696 0.41089152
5.8486097 0.40771788
5.8490498 0.40494775
5.8494899 0.40273933
5.84993 0.40125084
5.8503701 0.4005039
5.8508102 0.40026586
5.8512503 0.4004326
5.8516903 0.40090379
5.8521304 0.40157909
5.8525705 0.40235816
5.8530106 0.40314068
5.8534507 0.40382631
5.8538908 0.40431471
5.8543309 0.40450557
5.854771 0.40429853
5.855211 0.40353252
5.8556511 0.40182508
5.8560912 0.39930262
5.8565313 0.3961772
5.8569714 0.39266088
5.8574115 0.38896575
5.8578516 0.38530387
5.8582917 0.38188731
5.8587317 0.37892813
5.8591718 0.37663841
5.8596119 0.37523022
5.860052 0.37491697
5.8604921 0.37592871
5.8609322 0.37814078
5.8613723 0.38129221
5.8618124 0.38512204
5.8622525 0.3893693
5.8626925 0.39377303
5.8631326 0.39807227
5.8635727 0.40200604
5.8640128 0.40531339
5.8644529 0.40773335
5.864893 0.40900496
5.8653331 0.40927613
5.8657732 0.40940721
5.8662132 0.40945798
5.8666533 0.40944876
5.8670934 0.40939989
5.8675335 0.40933169
5.8679736 0.40926449
5.8684137 0.40921862
5.8688538 0.40921441
5.8692939 0.40927219
5.8697339 0.40941228
5.870174 0.40965558
5.8706141 0.4100137
5.8710542 0.4104677
5.8714943 0.41099469
5.8719344 0.41157177
5.8723745 0.41217606
5.8728146 0.41278465
5.8732547 0.41337466
5.8736947 0.4139232
5.8741348 0.41440737
5.8745749 0.41480429
5.875015 0.41509023
5.8754551 0.41454076
5.8758952 0.41272169
5.8763353 0.40990461
5.8767754 0.40636116
5.8772154 0.40236294
5.8776555 0.39818156
5.8780956 0.39408864
5.8785357 0.39035579
5.8789758 0.38725464
5.8794159 0.38505678
5.879856 0.38403384
5.8802961 0.38433893
5.8807361 0.38565169
5.8811762 0.38776317
5.8816163 0.39048422
5.8820564 0.39362571
5.8824965 0.3969985
5.8829366 0.40041346
5.8833767 0.40368145
5.8838168 0.40661332
5.8842569 0.40901996
5.8846969 0.41071221
5.885137 0.41154785
5.8855771 0.41207986
5.8860172 0.41251193
5.8864573 0.4128323
5.8868974 0.41302922
5.8873375 0.41309095
5.8877776 0.41300574
5.8882176 0.41276185
5.8886577 0.41234753
5.8890978 0.41175103
5.8895379 0.4109606
5.889978 0.40996451
5.8904181 0.40860489
5.8908582 0.40676428
5.8912983 0.40454334
5.8917383 0.40204321
5.8921784 0.39936502
5.8926185 0.39660988
5.8930586 0.39387894
5.8934987 0.3912733
5.8939388 0.38889411
5.8943789 0.38684249
5.894819 0.38521957
5.8952591 0.38409233
5.8956991 0.38336354
5.8961392 0.38299715
5.8965793 0.38297032
5.8970194 0.38326019
5.8974595 0.3838439
5.8978996 0.38469859
5.8983397 0.38580141
5.8987798 0.3871295
5.8992198 0.38866
5.8996599 0.39037007
5.9001 0.39226615
5.9005401 0.3950379
5.9009802 0.39880639
5.9014203 0.40333229
5.9018604 0.40837628
5.9023005 0.41369902
5.9027405 0.41906118
5.9031806 0.42422345
5.9036207 0.42894647
5.9040608 0.43299094
5.9045009 0.43611751
5.904941 0.43808686
5.9053811 0.43886077
5.9058212 0.43877399
5.9062613 0.43801051
5.9067013 0.43675079
5.9071414 0.43517526
5.9075815 0.43346436
5.9080216 0.43179853
5.9084617 0.4303582
5.9089018 0.42932382
5.9093419 0.42887583
5.909782 0.42919466
5.910222 0.43033752
5.9106621 0.43168371
5.9111022 0.43310405
5.9115423 0.43458005
5.9119824 0.43609322
5.9124225 0.43762509
5.9128626 0.43915715
5.9133027 0.44067093
5.9137427 0.44214793
5.9141828 0.44356968
5.9146229 0.44491768
5.915063 0.44617288
5.9155031 0.44729378
5.9159432 0.44828723
5.9163833 0.44918669
5.9168234 0.4500256
5.9172635 0.4508374
5.9177035 0.45165555
5.9181436 0.45251349
5.9185837 0.45344466
5.9190238 0.45448252
5.9194639 0.45566052
5.919904 0.45701209
5.9203441 0.4587014
5.9207842 0.46097944
5.9212242 0.46376003
5.9216643 0.46694579
5.9221044 0.47043931
5.9225445 0.47414319
5.9229846 0.47796005
5.9234247 0.48179249
5.9238648 0.48554311
5.9243049 0.48911451
5.9247449 0.4924093
5.925185 0.49535313
5.9256251 0.49807289
5.9260652 0.5006004
5.9265053 0.50292878
5.9269454 0.50505113
5.9273855 0.50696056
5.9278256 0.50865018
5.9282657 0.51011311
5.9287057 0.51134245
5.9291458 0.51233132
5.9295859 0.51307282
5.930026 0.51355521
5.9304661 0.51232458
5.9309062 0.50858801
5.9313463 0.50286002
5.9317864 0.49565514
5.9322264 0.4874879
5.9326665 0.47887282
5.9331066 0.47032445
5.9335467 0.46235729
5.9339868 0.45548589
5.9344269 0.45022477
5.934867 0.44708846
5.9353071 0.44621578
5.9357471 0.44664865
5.9361872 0.44806171
5.9366273 0.45018819
5.9370674 0.45276134
5.9375075 0.4555144
5.9379476 0.45818062
5.9383877 0.46049325
5.9388278 0.46218552
5.9392679 0.46299068
5.9397079 0.46264198
5.940148 0.46094881
5.9405881 0.45871371
5.9410282 0.45626416
5.9414683 0.4536548
5.9419084 0.45094027
5.9423485 0.44817518
5.9427886 0.44541417
5.9432286 0.44271188
5.9436687 0.44012293
5.9441088 0.43770196
5.9445489 0.43550359
5.944989 0.43358247
5.9454291 0.43182647
5.9458692 0.4300797
5.9463093 0.42835576
5.9467493 0.42666837
5.9471894 0.42503127
5.9476295 0.42345816
5.9480696 0.42196277
5.9485097 0.42055883
5.9489498 0.41926005
5.9493899 0.41808015
5.94983 0.41703286
5.9502701 0.41616873
5.9507101 0.41561578
5.9511502 0.41533519
5.9515903 0.41527182
5.9520304 0.41537055
5.9524705 0.41557624
5.9529106 0.41583375
5.9533507 0.41608795
5.9537908 0.41628371
5.9542308 0.41636589
5.9546709 0.41627936
5.955111 0.41595853
5.9555511 0.41516384
5.9559912 0.41389337
5.9564313 0.41225193
5.9568714 0.41034434
5.9573115 0.40827543
5.9577516 0.40615001
5.9581916 0.40407292
5.9586317 0.40214896
5.9590718 0.40048296
5.9595119 0.39917974
5.959952 0.39834413
5.9603921 0.39876648
5.9608322 0.40124966
5.9612723 0.40535013
5.9617123 0.41061295
5.9621524 0.4165832
5.9625925 0.42280595
5.9630326 0.42882627
5.9634727 0.43418922
5.9639128 0.43843987
5.9643529 0.44112331
5.964793 0.44178459
5.965233 0.44033756
5.9656731 0.43847867
5.9661132 0.43649126
5.9665533 0.43438474
5.9669934 0.4321685
5.9674335 0.42985197
5.9678736 0.42744453
5.9683137 0.42495561
5.9687538 0.42239459
5.9691938 0.41977089
5.9696339 0.41709392
5.970074 0.4143685
5.9705141 0.41141485
5.9709542 0.40819954
5.9713943 0.40481001
5.9718344 0.40133369
5.9722745 0.39785804
5.9727145 0.39447049
5.9731546 0.39125848
5.9735947 0.38830945
5.9740348 0.38571085
5.9744749 0.38355012
5.974915 0.38191469
5.9753551 0.38078513
5.9757952 0.37996535
5.9762352 0.37941215
5.9766753 0.37908769
5.9771154 0.37895412
5.9775555 0.37897361
5.9779956 0.37910832
5.9784357 0.37932039
5.9788758 0.37957199
5.9793159 0.37982528
5.979756 0.3800424
5.980196 0.38019472
5.9806361 0.38032932
5.9810762 0.38046546
5.9815163 0.38061043
5.9819564 0.38077157
5.9823965 0.38095617
5.9828366 0.38117155
5.9832767 0.38142503
5.9837167 0.38172391
5.9841568 0.38207551
5.9845969 0.38248715
5.985037 0.38296713
5.9854771 0.38367341
5.9859172 0.38467663
5.9863573 0.38591978
5.9867974 0.38734585
5.9872374 0.38889784
5.9876775 0.39051872
5.9881176 0.39215148
5.9885577 0.39373912
5.9889978 0.39522463
5.9894379 0.39655099
5.989878 0.39766119
5.9903181 0.39849233
5.9907582 0.39902658
5.9911982 0.39931575
5.9916383 0.39941397
5.9920784 0.39937533
5.9925185 0.39925397
5.9929586 0.39910399
5.9933987 0.39897949
5.9938388 0.39893461
5.9942789 0.39902345
5.9947189 0.39930012
5.995159 0.39985172
5.9955991 0.40104147
5.9960392 0.40284528
5.9964793 0.40512286
5.9969194 0.4077339
5.9973595 0.4105381
5.9977996 0.41339514
5.9982396 0.41616474
5.9986797 0.41870658
5.9991198 0.42088035
5.9995599 0.42254576
6 0.4235625
