# Supplementary material for: Structural motifs of gold cluster anions with 17 to 69 atoms
Source: Nat Commun. 2026 Apr 10;17:5099. doi: 10.1038/s41467-026-71649-9 (PMC13246909; doi:10.1038/s41467-026-71649-9)
Supplement: Supplementary file 5 — Source Data [file 41467_2026_71649_MOESM5_ESM.zip › Figure2/57_th_green.dat]

3.8 0
3.8004401 0
3.8008802 0
3.8013203 0
3.8017604 0
3.8022004 0
3.8026405 0
3.8030806 0
3.8035207 0
3.8039608 0
3.8044009 0
3.804841 0
3.8052811 0
3.8057211 0
3.8061612 0
3.8066013 0
3.8070414 0
3.8074815 0
3.8079216 0
3.8083617 0
3.8088018 0
3.8092418 0
3.8096819 0
3.810122 0
3.8105621 0
3.8110022 0
3.8114423 0
3.8118824 0
3.8123225 0
3.8127626 0
3.8132026 0
3.8136427 0
3.8140828 0
3.8145229 0
3.814963 0
3.8154031 0
3.8158432 0
3.8162833 0
3.8167233 0
3.8171634 0
3.8176035 0
3.8180436 0
3.8184837 0
3.8189238 0
3.8193639 0
3.819804 0
3.820244 0
3.8206841 0
3.8211242 0
3.8215643 0
3.8220044 0
3.8224445 0
3.8228846 0
3.8233247 0
3.8237648 0
3.8242048 0
3.8246449 0
3.825085 0
3.8255251 0
3.8259652 0
3.8264053 0
3.8268454 0
3.8272855 0
3.8277255 0
3.8281656 0
3.8286057 0
3.8290458 0
3.8294859 0
3.829926 0
3.8303661 0
3.8308062 0
3.8312462 0
3.8316863 0
3.8321264 0
3.8325665 0
3.8330066 0
3.8334467 0
3.8338868 0
3.8343269 0
3.834767 0
3.835207 0
3.8356471 0
3.8360872 0
3.8365273 0
3.8369674 0
3.8374075 0
3.8378476 0
3.8382877 0
3.8387277 0
3.8391678 0
3.8396079 0
3.840048 0
3.8404881 0
3.8409282 0
3.8413683 0
3.8418084 0
3.8422484 0
3.8426885 0
3.8431286 0
3.8435687 0
3.8440088 0
3.8444489 0
3.844889 0
3.8453291 0
3.8457692 0
3.8462092 0
3.8466493 0
3.8470894 0
3.8475295 0
3.8479696 0
3.8484097 0
3.8488498 0
3.8492899 0
3.8497299 0
3.85017 0
3.8506101 0
3.8510502 0
3.8514903 0
3.8519304 0
3.8523705 0
3.8528106 0
3.8532507 0
3.8536907 0
3.8541308 0
3.8545709 0
3.855011 0
3.8554511 0
3.8558912 0
3.8563313 0
3.8567714 0
3.8572114 0
3.8576515 0
3.8580916 0
3.8585317 0
3.8589718 0
3.8594119 0
3.859852 0
3.8602921 0
3.8607321 0
3.8611722 0
3.8616123 0
3.8620524 0
3.8624925 0
3.8629326 0
3.8633727 0
3.8638128 0
3.8642529 0
3.8646929 0
3.865133 0
3.8655731 0
3.8660132 0
3.8664533 0
3.8668934 0
3.8673335 0
3.8677736 0
3.8682136 0
3.8686537 0
3.8690938 0
3.8695339 0
3.869974 0
3.8704141 0
3.8708542 0
3.8712943 0
3.8717343 0
3.8721744 0
3.8726145 0
3.8730546 0
3.8734947 0
3.8739348 0
3.8743749 0
3.874815 0
3.8752551 0
3.8756951 0
3.8761352 0
3.8765753 0
3.8770154 0
3.8774555 0
3.8778956 0
3.8783357 0
3.8787758 0
3.8792158 0
3.8796559 0
3.880096 0
3.8805361 0
3.8809762 0
3.8814163 0
3.8818564 0
3.8822965 0
3.8827365 0
3.8831766 0
3.8836167 0
3.8840568 0
3.8844969 0
3.884937 0
3.8853771 0
3.8858172 0
3.8862573 0
3.8866973 0
3.8871374 0
3.8875775 0
3.8880176 0
3.8884577 0
3.8888978 0
3.8893379 0
3.889778 0
3.890218 0
3.8906581 0
3.8910982 0
3.8915383 0
3.8919784 0
3.8924185 0
3.8928586 0
3.8932987 0
3.8937387 0
3.8941788 0
3.8946189 0
3.895059 0
3.8954991 0
3.8959392 0
3.8963793 0
3.8968194 0
3.8972595 0
3.8976995 0
3.8981396 0
3.8985797 0
3.8990198 0
3.8994599 0
3.8999 0
3.9003401 0
3.9007802 0
3.9012202 0
3.9016603 0
3.9021004 0
3.9025405 0
3.9029806 0
3.9034207 0
3.9038608 0
3.9043009 0
3.9047409 0
3.905181 0
3.9056211 0
3.9060612 0
3.9065013 0
3.9069414 0
3.9073815 0
3.9078216 0
3.9082617 0
3.9087017 0
3.9091418 0
3.9095819 0
3.910022 0
3.9104621 0
3.9109022 0
3.9113423 0
3.9117824 0
3.9122224 0
3.9126625 0
3.9131026 0
3.9135427 0
3.9139828 0
3.9144229 0
3.914863 0
3.9153031 0
3.9157431 0
3.9161832 0
3.9166233 0
3.9170634 0
3.9175035 0
3.9179436 0
3.9183837 0
3.9188238 0
3.9192639 0
3.9197039 0
3.920144 0
3.9205841 0
3.9210242 0
3.9214643 0
3.9219044 0
3.9223445 0
3.9227846 0
3.9232246 0
3.9236647 0
3.9241048 0
3.9245449 0
3.924985 0
3.9254251 0
3.9258652 0
3.9263053 0
3.9267453 0
3.9271854 0
3.9276255 0
3.9280656 0
3.9285057 0
3.9289458 0
3.9293859 0
3.929826 0
3.9302661 0
3.9307061 0
3.9311462 0
3.9315863 0
3.9320264 0
3.9324665 0
3.9329066 0
3.9333467 0
3.9337868 0
3.9342268 0
3.9346669 0
3.935107 0
3.9355471 0
3.9359872 0
3.9364273 0
3.9368674 0
3.9373075 0
3.9377475 0
3.9381876 0
3.9386277 0
3.9390678 0
3.9395079 0
3.939948 0
3.9403881 0
3.9408282 0
3.9412683 0
3.9417083 0
3.9421484 0
3.9425885 0
3.9430286 0
3.9434687 0
3.9439088 0
3.9443489 0
3.944789 0
3.945229 0
3.9456691 0
3.9461092 0
3.9465493 0
3.9469894 0
3.9474295 0
3.9478696 0
3.9483097 0
3.9487497 0
3.9491898 0
3.9496299 0
3.95007 0
3.9505101 0
3.9509502 0
3.9513903 0
3.9518304 0
3.9522705 0
3.9527105 0
3.9531506 0
3.9535907 0
3.9540308 0
3.9544709 0
3.954911 0
3.9553511 0
3.9557912 0
3.9562312 0
3.9566713 0
3.9571114 0
3.9575515 0
3.9579916 0
3.9584317 0
3.9588718 0
3.9593119 0
3.959752 0
3.960192 0
3.9606321 0
3.9610722 0
3.9615123 0
3.9619524 0
3.9623925 0
3.9628326 0
3.9632727 0
3.9637127 0
3.9641528 0
3.9645929 0
3.965033 0
3.9654731 0
3.9659132 0
3.9663533 0
3.9667934 0
3.9672334 0
3.9676735 0
3.9681136 0
3.9685537 0
3.9689938 0
3.9694339 0
3.969874 0
3.9703141 0
3.9707542 0
3.9711942 0
3.9716343 0
3.9720744 0
3.9725145 0
3.9729546 0
3.9733947 0
3.9738348 0
3.9742749 0
3.9747149 0
3.975155 0
3.9755951 0
3.9760352 0
3.9764753 0
3.9769154 0
3.9773555 0
3.9777956 0
3.9782356 0
3.9786757 0
3.9791158 0
3.9795559 0
3.979996 0
3.9804361 0
3.9808762 0
3.9813163 0
3.9817564 0
3.9821964 0
3.9826365 0
3.9830766 0
3.9835167 0
3.9839568 0
3.9843969 0
3.984837 0
3.9852771 0
3.9857171 0
3.9861572 0
3.9865973 0
3.9870374 0
3.9874775 0
3.9879176 0
3.9883577 0
3.9887978 0
3.9892378 0
3.9896779 0
3.990118 0
3.9905581 0
3.9909982 0
3.9914383 0
3.9918784 0
3.9923185 0
3.9927586 0
3.9931986 0
3.9936387 0
3.9940788 0
3.9945189 0
3.994959 0
3.9953991 0
3.9958392 0
3.9962793 0
3.9967193 0
3.9971594 0
3.9975995 0
3.9980396 0
3.9984797 0
3.9989198 0
3.9993599 0
3.9998 0
4.00024 0
4.0006801 0
4.0011202 0
4.0015603 0
4.0020004 0
4.0024405 0
4.0028806 0
4.0033207 0
4.0037608 0
4.0042008 0
4.0046409 0
4.005081 0
4.0055211 0
4.0059612 0
4.0064013 0
4.0068414 0
4.0072815 0
4.0077215 0
4.0081616 0
4.0086017 0
4.0090418 0
4.0094819 0
4.009922 0
4.0103621 0
4.0108022 0
4.0112422 0
4.0116823 0
4.0121224 0
4.0125625 0
4.0130026 0
4.0134427 0
4.0138828 0
4.0143229 0
4.014763 0
4.015203 0
4.0156431 0
4.0160832 0
4.0165233 0
4.0169634 0
4.0174035 0
4.0178436 0
4.0182837 0
4.0187237 0
4.0191638 0
4.0196039 0
4.020044 0
4.0204841 0
4.0209242 0
4.0213643 0
4.0218044 0
4.0222444 0
4.0226845 0
4.0231246 0
4.0235647 0
4.0240048 0
4.0244449 0
4.024885 0
4.0253251 0
4.0257652 0
4.0262052 0
4.0266453 0
4.0270854 0
4.0275255 0
4.0279656 0
4.0284057 0
4.0288458 0
4.0292859 0
4.0297259 0
4.030166 0
4.0306061 0
4.0310462 0
4.0314863 0
4.0319264 0
4.0323665 0
4.0328066 0
4.0332466 0
4.0336867 0
4.0341268 0
4.0345669 0
4.035007 0
4.0354471 0
4.0358872 0
4.0363273 0
4.0367674 0
4.0372074 0
4.0376475 0
4.0380876 0
4.0385277 0
4.0389678 0
4.0394079 0
4.039848 0
4.0402881 0
4.0407281 0
4.0411682 0
4.0416083 0
4.0420484 0
4.0424885 0
4.0429286 0
4.0433687 0
4.0438088 0
4.0442488 0
4.0446889 0
4.045129 0
4.0455691 0
4.0460092 0
4.0464493 0
4.0468894 0
4.0473295 0
4.0477696 0
4.0482096 0
4.0486497 0
4.0490898 0
4.0495299 0
4.04997 0
4.0504101 0
4.0508502 0
4.0512903 0
4.0517303 0
4.0521704 0
4.0526105 0
4.0530506 0
4.0534907 0
4.0539308 0
4.0543709 0
4.054811 0
4.0552511 0
4.0556911 0
4.0561312 0
4.0565713 0
4.0570114 0
4.0574515 0
4.0578916 0
4.0583317 0
4.0587718 0
4.0592118 0
4.0596519 0
4.060092 0
4.0605321 0
4.0609722 0
4.0614123 0
4.0618524 0
4.0622925 0
4.0627325 0
4.0631726 0
4.0636127 0
4.0640528 0
4.0644929 0
4.064933 0
4.0653731 0
4.0658132 0
4.0662533 0
4.0666933 0
4.0671334 0
4.0675735 0
4.0680136 0
4.0684537 0
4.0688938 0
4.0693339 0
4.069774 0
4.070214 0
4.0706541 0
4.0710942 0
4.0715343 0
4.0719744 0
4.0724145 0
4.0728546 0
4.0732947 0
4.0737347 0
4.0741748 0
4.0746149 0
4.075055 0
4.0754951 0
4.0759352 0
4.0763753 0
4.0768154 0
4.0772555 0
4.0776955 0
4.0781356 0
4.0785757 0
4.0790158 0
4.0794559 0
4.079896 0
4.0803361 0
4.0807762 0
4.0812162 0
4.0816563 0
4.0820964 0
4.0825365 0
4.0829766 0
4.0834167 0
4.0838568 0
4.0842969 0
4.0847369 0
4.085177 0
4.0856171 0
4.0860572 0
4.0864973 0
4.0869374 0
4.0873775 0
4.0878176 0
4.0882577 0
4.0886977 0
4.0891378 0
4.0895779 0
4.090018 0
4.0904581 0
4.0908982 0
4.0913383 0
4.0917784 0
4.0922184 0
4.0926585 0
4.0930986 0
4.0935387 0
4.0939788 0
4.0944189 0
4.094859 0
4.0952991 0
4.0957391 0
4.0961792 0
4.0966193 0
4.0970594 0
4.0974995 0
4.0979396 0
4.0983797 0
4.0988198 0
4.0992599 0
4.0996999 0
4.10014 0
4.1005801 0
4.1010202 0
4.1014603 0
4.1019004 0
4.1023405 0
4.1027806 0
4.1032206 0
4.1036607 0
4.1041008 0
4.1045409 0
4.104981 0
4.1054211 0
4.1058612 0
4.1063013 0
4.1067413 0
4.1071814 0
4.1076215 0
4.1080616 0
4.1085017 0
4.1089418 0
4.1093819 0
4.109822 0
4.1102621 0
4.1107021 0
4.1111422 0
4.1115823 0
4.1120224 0
4.1124625 0
4.1129026 0
4.1133427 0
4.1137828 0
4.1142228 0
4.1146629 0
4.115103 0
4.1155431 0
4.1159832 0
4.1164233 0
4.1168634 0
4.1173035 0
4.1177435 0
4.1181836 0
4.1186237 0
4.1190638 0
4.1195039 0
4.119944 0
4.1203841 0
4.1208242 0
4.1212643 0
4.1217043 0
4.1221444 0
4.1225845 0
4.1230246 0
4.1234647 0
4.1239048 0
4.1243449 0
4.124785 0
4.125225 0
4.1256651 0
4.1261052 0
4.1265453 0
4.1269854 0
4.1274255 0
4.1278656 0
4.1283057 0
4.1287457 0
4.1291858 0
4.1296259 0
4.130066 0
4.1305061 0
4.1309462 0
4.1313863 0
4.1318264 0
4.1322665 0
4.1327065 0
4.1331466 0
4.1335867 0
4.1340268 0
4.1344669 0
4.134907 0
4.1353471 0
4.1357872 0
4.1362272 0
4.1366673 0
4.1371074 0
4.1375475 0
4.1379876 0
4.1384277 0
4.1388678 0
4.1393079 0
4.1397479 0
4.140188 0
4.1406281 0
4.1410682 0
4.1415083 0
4.1419484 0
4.1423885 0
4.1428286 0
4.1432687 0
4.1437087 0
4.1441488 0
4.1445889 0
4.145029 0
4.1454691 0
4.1459092 0
4.1463493 0
4.1467894 0
4.1472294 0
4.1476695 0
4.1481096 0
4.1485497 0
4.1489898 0
4.1494299 0
4.14987 0
4.1503101 0
4.1507502 0
4.1511902 0
4.1516303 0
4.1520704 0
4.1525105 0
4.1529506 0
4.1533907 0
4.1538308 0
4.1542709 0
4.1547109 0
4.155151 0
4.1555911 0
4.1560312 0
4.1564713 0
4.1569114 0
4.1573515 0
4.1577916 0
4.1582316 0
4.1586717 0
4.1591118 0
4.1595519 0
4.159992 0
4.1604321 0
4.1608722 0
4.1613123 0
4.1617524 0
4.1621924 0
4.1626325 0
4.1630726 0
4.1635127 0
4.1639528 0
4.1643929 0
4.164833 0
4.1652731 0
4.1657131 0
4.1661532 0
4.1665933 0
4.1670334 0
4.1674735 0
4.1679136 0
4.1683537 0
4.1687938 0
4.1692338 0
4.1696739 0
4.170114 0
4.1705541 0
4.1709942 0
4.1714343 0
4.1718744 0
4.1723145 0
4.1727546 0
4.1731946 0
4.1736347 0
4.1740748 0
4.1745149 0
4.174955 0
4.1753951 0
4.1758352 0
4.1762753 0
4.1767153 0
4.1771554 0
4.1775955 0
4.1780356 0
4.1784757 0
4.1789158 0
4.1793559 0
4.179796 0
4.180236 0
4.1806761 0
4.1811162 0
4.1815563 0
4.1819964 0
4.1824365 0
4.1828766 0
4.1833167 0
4.1837568 0
4.1841968 0
4.1846369 0
4.185077 0
4.1855171 0
4.1859572 0
4.1863973 0
4.1868374 0
4.1872775 1.6190782e-14
4.1877175 2.9391465e-11
4.1881576 1.122238e-10
4.1885977 2.4466085e-10
4.1890378 4.2285026e-10
4.1894779 6.429397e-10
4.189918 9.0107681e-10
4.1903581 1.1934092e-09
4.1907982 1.5160847e-09
4.1912382 1.8652507e-09
4.1916783 2.2370551e-09
4.1921184 2.6276454e-09
4.1925585 3.0331693e-09
4.1929986 3.4497744e-09
4.1934387 3.8736084e-09
4.1938788 4.3008191e-09
4.1943189 4.7275539e-09
4.194759 5.1499606e-09
4.195199 5.5641868e-09
4.1956391 5.9663801e-09
4.1960792 6.3526884e-09
4.1965193 6.719259e-09
4.1969594 7.098085e-09
4.1973995 8.7886637e-09
4.1978396 1.2346947e-08
4.1982797 1.763896e-08
4.1987197 2.4530727e-08
4.1991598 3.2888272e-08
4.1995999 4.2577622e-08
4.20004 5.34648e-08
4.2004801 6.5415831e-08
4.2009202 7.829674e-08
4.2013603 9.1973552e-08
4.2018004 1.0631229e-07
4.2022404 1.2117898e-07
4.2026805 1.3643965e-07
4.2031206 1.5196032e-07
4.2035607 1.6760702e-07
4.2040008 1.8324577e-07
4.2044409 1.9874259e-07
4.204881 2.1396352e-07
4.2053211 2.2877457e-07
4.2057612 2.4304177e-07
4.2062012 2.5663115e-07
4.2066413 2.7217637e-07
4.2070814 3.2108861e-07
4.2075215 4.1003627e-07
4.2079616 5.361985e-07
4.2084017 6.9675442e-07
4.2088418 8.8888317e-07
4.2092819 1.1097639e-06
4.2097219 1.3565757e-06
4.210162 1.6264977e-06
4.2106021 1.9167091e-06
4.2110422 2.224389e-06
4.2114823 2.5467165e-06
4.2119224 2.8808708e-06
4.2123625 3.224031e-06
4.2128026 3.5733762e-06
4.2132426 3.9260855e-06
4.2136827 4.2793382e-06
4.2141228 4.6303133e-06
4.2145629 4.9761899e-06
4.215003 5.3141473e-06
4.2154431 5.6413645e-06
4.2158832 5.9550206e-06
4.2163233 6.3301583e-06
4.2167634 7.1894759e-06
4.2172034 8.5676198e-06
4.2176435 1.0429704e-05
4.2180836 1.2740843e-05
4.2185237 1.546615e-05
4.2189638 1.857074e-05
4.2194039 2.2019727e-05
4.219844 2.5778225e-05
4.2202841 2.9811347e-05
4.2207241 3.4084209e-05
4.2211642 3.8561924e-05
4.2216043 4.3209607e-05
4.2220444 4.799237e-05
4.2224845 5.287533e-05
4.2229246 5.7823599e-05
4.2233647 6.2802292e-05
4.2238048 6.7776523e-05
4.2242448 7.2711406e-05
4.2246849 7.7572055e-05
4.225125 8.2323584e-05
4.2255651 8.6931108e-05
4.2260052 9.2383858e-05
4.2264453 0.00010173485
4.2268854 0.00011498351
4.2273255 0.00013189888
4.2277656 0.00015224995
4.2282056 0.00017580576
4.2286457 0.00020233531
4.2290858 0.00023160762
4.2295259 0.00026339172
4.229966 0.00029745661
4.2304061 0.00033357132
4.2308462 0.00037150485
4.2312863 0.00041102624
4.2317263 0.0004519045
4.2321664 0.00049390863
4.2326065 0.00053680767
4.2330466 0.00058037062
4.2334867 0.00062436651
4.2339268 0.00066856435
4.2343669 0.00071273315
4.234807 0.00075664194
4.235247 0.00080005974
4.2356871 0.00084862442
4.2361272 0.00091230775
4.2365673 0.00099081421
4.2370074 0.0010836516
4.2374475 0.0011903276
4.2378876 0.00131035
4.2383277 0.0014432266
4.2387678 0.0015884651
4.2392078 0.0017455733
4.2396479 0.0019140591
4.240088 0.00209343
4.2405281 0.0022831939
4.2409682 0.0024828586
4.2414083 0.0026919318
4.2418484 0.0029099213
4.2422885 0.0031363349
4.2427285 0.0033706802
4.2431686 0.0036124651
4.2436087 0.0038611974
4.2440488 0.0041163848
4.2444889 0.004377535
4.244929 0.0046441566
4.2453691 0.0049255391
4.2458092 0.0052311998
4.2462492 0.0055614993
4.2466893 0.0059167982
4.2471294 0.0062974571
4.2475695 0.0067038367
4.2480096 0.0071362975
4.2484497 0.0075952
4.2488898 0.008080905
4.2493299 0.008593773
4.24977 0.0091341646
4.25021 0.0097024405
4.2506501 0.010298961
4.2510902 0.010924087
4.2515303 0.011578179
4.2519704 0.012261598
4.2524105 0.012974704
4.2528506 0.013717857
4.2532907 0.014491419
4.2537307 0.015295751
4.2541708 0.016131211
4.2546109 0.016998099
4.255051 0.017893449
4.2554911 0.018813859
4.2559312 0.019757081
4.2563713 0.020720867
4.2568114 0.021702971
4.2572515 0.022701146
4.2576915 0.023713143
4.2581316 0.024736716
4.2585717 0.025769616
4.2590118 0.026809597
4.2594519 0.027854412
4.259892 0.028901813
4.2603321 0.029949552
4.2607722 0.030995383
4.2612122 0.032037057
4.2616523 0.033072328
4.2620924 0.034098948
4.2625325 0.03511467
4.2629726 0.036117247
4.2634127 0.03710443
4.2638528 0.038073974
4.2642929 0.039025245
4.2647329 0.039976474
4.265173 0.040931708
4.2656131 0.041888822
4.2660532 0.042845687
4.2664933 0.043800178
4.2669334 0.044750168
4.2673735 0.045693529
4.2678136 0.046628135
4.2682537 0.04755186
4.2686937 0.048462576
4.2691338 0.049358156
4.2695739 0.050236475
4.270014 0.051095405
4.2704541 0.051932819
4.2708942 0.052746591
4.2713343 0.053534593
4.2717744 0.0542947
4.2722144 0.055024784
4.2726545 0.055722719
4.2730946 0.056386377
4.2735347 0.057013633
4.2739748 0.057598212
4.2744149 0.058115523
4.274855 0.058565074
4.2752951 0.058950711
4.2757351 0.059276282
4.2761752 0.059545633
4.2766153 0.05976261
4.2770554 0.059931059
4.2774955 0.060054827
4.2779356 0.060137761
4.2783757 0.060183706
4.2788158 0.06019651
4.2792559 0.060180018
4.2796959 0.060138077
4.280136 0.060074533
4.2805761 0.059993233
4.2810162 0.059898024
4.2814563 0.059792751
4.2818964 0.059681261
4.2823365 0.059567401
4.2827766 0.059455017
4.2832166 0.059347955
4.2836567 0.059239718
4.2840968 0.059100613
4.2845369 0.058931883
4.284977 0.058737341
4.2854171 0.058520801
4.2858572 0.058286074
4.2862973 0.058036973
4.2867373 0.057777312
4.2871774 0.057510901
4.2876175 0.057241555
4.2880576 0.056973084
4.2884977 0.056709303
4.2889378 0.056454024
4.2893779 0.056211059
4.289818 0.055984221
4.2902581 0.055777322
4.2906981 0.055594175
4.2911382 0.055438593
4.2915783 0.055314388
4.2920184 0.055225372
4.2924585 0.055175359
4.2928986 0.055168161
4.2933387 0.05520166
4.2937788 0.0552651
4.2942188 0.055355694
4.2946589 0.055470873
4.295099 0.055608064
4.2955391 0.055764699
4.2959792 0.055938205
4.2964193 0.056126011
4.2968594 0.056325549
4.2972995 0.056534245
4.2977395 0.056749531
4.2981796 0.056968834
4.2986197 0.057189584
4.2990598 0.057409211
4.2994999 0.057625144
4.29994 0.057834812
4.3003801 0.058035644
4.3008202 0.058225069
4.3012603 0.058400517
4.3017003 0.058559417
4.3021404 0.058699198
4.3025805 0.05881729
4.3030206 0.058930182
4.3034607 0.059054096
4.3039008 0.059185399
4.3043409 0.05932046
4.304781 0.059455647
4.305221 0.059587327
4.3056611 0.059711869
4.3061012 0.059825641
4.3065413 0.059925011
4.3069814 0.060006347
4.3074215 0.060066017
4.3078616 0.060100389
4.3083017 0.060105831
4.3087417 0.060078711
4.3091818 0.060015397
4.3096219 0.059912257
4.310062 0.05976566
4.3105021 0.059571973
4.3109422 0.059327564
4.3113823 0.059028801
4.3118224 0.058672053
4.3122625 0.058253814
4.3127025 0.057778293
4.3131426 0.057251477
4.3135827 0.056676669
4.3140228 0.056057177
4.3144629 0.055396305
4.314903 0.05469736
4.3153431 0.053963648
4.3157832 0.053198474
4.3162232 0.052405144
4.3166633 0.051586965
4.3171034 0.050747241
4.3175435 0.049889278
4.3179836 0.049016384
4.3184237 0.048131863
4.3188638 0.04723902
4.3193039 0.046341163
4.3197439 0.045441597
4.320184 0.044543627
4.3206241 0.04365056
4.3210642 0.042765702
4.3215043 0.041892357
4.3219444 0.041031785
4.3223845 0.040158795
4.3228246 0.039266571
4.3232647 0.038357149
4.3237047 0.037432567
4.3241448 0.036494861
4.3245849 0.03554607
4.325025 0.03458823
4.3254651 0.033623379
4.3259052 0.032653553
4.3263453 0.03168079
4.3267854 0.030707127
4.3272254 0.029734601
4.3276655 0.02876525
4.3281056 0.02780111
4.3285457 0.026844219
4.3289858 0.025896614
4.3294259 0.024960332
4.329866 0.02403741
4.3303061 0.023129886
4.3307461 0.022239797
4.3311862 0.021369179
4.3316263 0.020526039
4.3320664 0.01974852
4.3325065 0.019041842
4.3329466 0.01840457
4.3333867 0.017835271
4.3338268 0.017332509
4.3342669 0.016894852
4.3347069 0.016520864
4.335147 0.016209112
4.3355871 0.01595816
4.3360272 0.015766576
4.3364673 0.015632924
4.3369074 0.015555771
4.3373475 0.015533682
4.3377876 0.015565223
4.3382276 0.01564896
4.3386677 0.015783459
4.3391078 0.015967284
4.3395479 0.016199003
4.339988 0.016477181
4.3404281 0.016800384
4.3408682 0.017167177
4.3413083 0.017582414
4.3417483 0.018066201
4.3421884 0.018619083
4.3426285 0.01923983
4.3430686 0.019927212
4.3435087 0.020679998
4.3439488 0.021496958
4.3443889 0.022376862
4.344829 0.02331848
4.3452691 0.02432058
4.3457091 0.025381934
4.3461492 0.02650131
4.3465893 0.027677478
4.3470294 0.028909208
4.3474695 0.030195269
4.3479096 0.031534432
4.3483497 0.032925466
4.3487898 0.03436714
4.3492298 0.035858225
4.3496699 0.03739749
4.35011 0.038983704
4.3505501 0.040615638
4.3509902 0.042303846
4.3514303 0.04406695
4.3518704 0.045898633
4.3523105 0.047791948
4.3527506 0.049739948
4.3531906 0.051735683
4.3536307 0.053772208
4.3540708 0.055842574
4.3545109 0.057939833
4.354951 0.060057039
4.3553911 0.062187243
4.3558312 0.064323499
4.3562713 0.066458857
4.3567113 0.068586372
4.3571514 0.070699095
4.3575915 0.072790078
4.3580316 0.074852374
4.3584717 0.076879036
4.3589118 0.078863116
4.3593519 0.080797666
4.359792 0.082675739
4.360232 0.084490387
4.3606721 0.086259625
4.3611122 0.088005525
4.3615523 0.08972452
4.3619924 0.091413035
4.3624325 0.093067498
4.3628726 0.094684334
4.3633127 0.096259968
4.3637528 0.097790827
4.3641928 0.099273336
4.3646329 0.10070392
4.365073 0.10207901
4.3655131 0.10339503
4.3659532 0.1046484
4.3663933 0.10583555
4.3668334 0.10695291
4.3672735 0.1079969
4.3677135 0.10896394
4.3681536 0.10985047
4.3685937 0.11065291
4.3690338 0.11136769
4.3694739 0.11199123
4.369914 0.11251937
4.3703541 0.11291621
4.3707942 0.1131652
4.3712342 0.11327072
4.3716743 0.11323715
4.3721144 0.11306888
4.3725545 0.11277027
4.3729946 0.11234571
4.3734347 0.11179958
4.3738748 0.11113626
4.3743149 0.11036012
4.374755 0.10947555
4.375195 0.10848692
4.3756351 0.10739861
4.3760752 0.106215
4.3765153 0.10494047
4.3769554 0.10357939
4.3773955 0.10213616
4.3778356 0.10061514
4.3782757 0.09902071
4.3787157 0.097357257
4.3791558 0.095629155
4.3795959 0.093840189
4.380036 0.091986592
4.3804761 0.090071883
4.3809162 0.088102682
4.3813563 0.086085604
4.3817964 0.084027267
4.3822364 0.081934288
4.3826765 0.079813284
4.3831166 0.077670872
4.3835567 0.075513669
4.3839968 0.073348292
4.3844369 0.071181359
4.384877 0.069019486
4.3853171 0.066869291
4.3857572 0.064737391
4.3861972 0.062630402
4.3866373 0.060554942
4.3870774 0.058517629
4.3875175 0.056525078
4.3879576 0.054583907
4.3883977 0.052700734
4.3888378 0.050882175
4.3892779 0.049125951
4.3897179 0.047378281
4.390158 0.045631711
4.3905981 0.043889538
4.3910382 0.042155062
4.3914783 0.04043158
4.3919184 0.03872239
4.3923585 0.037030791
4.3927986 0.035360081
4.3932386 0.033713557
4.3936787 0.032094518
4.3941188 0.030506262
4.3945589 0.028952087
4.394999 0.027435292
4.3954391 0.025959174
4.3958792 0.024527031
4.3963193 0.023142163
4.3967594 0.021807866
4.3971994 0.020527439
4.3976395 0.01930418
4.3980796 0.018141387
4.3985197 0.017042358
4.3989598 0.016005103
4.3993999 0.015012275
4.39984 0.014061861
4.4002801 0.01315347
4.4007201 0.012286709
4.4011602 0.011461187
4.4016003 0.010676512
4.4020404 0.0099322931
4.4024805 0.0092281383
4.4029206 0.0085636559
4.4033607 0.0079384544
4.4038008 0.007352142
4.4042408 0.0068043272
4.4046809 0.0062946182
4.405121 0.0058226235
4.4055611 0.0053879515
4.4060012 0.0049902104
4.4064413 0.0046290086
4.4068814 0.0043039546
4.4073215 0.0040146566
4.4077616 0.003760723
4.4082016 0.0035417622
4.4086417 0.0033464455
4.4090818 0.0031526809
4.4095219 0.0029604678
4.409962 0.0027704644
4.4104021 0.0025833288
4.4108422 0.002399719
4.4112823 0.0022202933
4.4117223 0.0020457097
4.4121624 0.0018766263
4.4126025 0.0017137013
4.4130426 0.0015575927
4.4134827 0.0014089588
4.4139228 0.0012684575
4.4143629 0.001136747
4.414803 0.0010144854
4.415243 0.00090233092
4.4156831 0.00080094154
4.4161232 0.00071097542
4.4165633 0.00063309069
4.4170034 0.00056794544
4.4174435 0.0005161978
4.4178836 0.00047850588
4.4183237 0.00044912541
4.4187638 0.00042105422
4.4192038 0.00039434969
4.4196439 0.00036907645
4.420084 0.00034529911
4.4205241 0.00032308231
4.4209642 0.00030249067
4.4214043 0.00028358881
4.4218444 0.00026644136
4.4222845 0.00025111294
4.4227245 0.00023766818
4.4231646 0.0002261717
4.4236047 0.00021668813
4.4240448 0.00020928209
4.4244849 0.00020401821
4.424925 0.0002009611
4.4253651 0.00020017541
4.4258052 0.00020172574
4.4262452 0.00020567673
4.4266853 0.00021209299
4.4271254 0.00022103917
4.4275655 0.00023262293
4.4280056 0.00024991376
4.4284457 0.00027451498
4.4288858 0.00030607165
4.4293259 0.00034422884
4.429766 0.00038863163
4.430206 0.00043892506
4.4306461 0.00049475422
4.4310862 0.00055576416
4.4315263 0.00062159996
4.4319664 0.00069190667
4.4324065 0.00076632937
4.4328466 0.00084451312
4.4332867 0.00092610299
4.4337267 0.001010744
4.4341668 0.0010980813
4.4346069 0.0011877599
4.435047 0.0012794249
4.4354871 0.0013727214
4.4359272 0.0014672943
4.4363673 0.0015627889
4.4368074 0.0016588501
4.4372474 0.0017564864
4.4376875 0.0018771948
4.4381276 0.0020278487
4.4385677 0.0022075992
4.4390078 0.0024155973
4.4394479 0.0026509942
4.439888 0.0029129407
4.4403281 0.003200588
4.4407682 0.0035130872
4.4412082 0.0038495892
4.4416483 0.0042092451
4.4420884 0.004591206
4.4425285 0.0049946228
4.4429686 0.0054186467
4.4434087 0.0058624287
4.4438488 0.0063251198
4.4442889 0.0068058711
4.4447289 0.0073038337
4.445169 0.0078181584
4.4456091 0.0083479965
4.4460492 0.008892499
4.4464893 0.0094508168
4.4469294 0.010026916
4.4473695 0.01065407
4.4478096 0.011338188
4.4482496 0.01207854
4.4486897 0.012874399
4.4491298 0.013725036
4.4495699 0.014629724
4.45001 0.015587735
4.4504501 0.01659834
4.4508902 0.017660812
4.4513303 0.018774422
4.4517704 0.019938442
4.4522104 0.021152144
4.4526505 0.0224148
4.4530906 0.023725682
4.4535307 0.025084061
4.4539708 0.026489211
4.4544109 0.027940401
4.454851 0.029436906
4.4552911 0.030977996
4.4557311 0.032562943
4.4561712 0.034191019
4.4566113 0.03586733
4.4570514 0.037610744
4.4574915 0.039417551
4.4579316 0.041281827
4.4583717 0.043197651
4.4588118 0.0451591
4.4592519 0.047160252
4.4596919 0.049195185
4.460132 0.051257977
4.4605721 0.053342705
4.4610122 0.055443446
4.4614523 0.05755428
4.4618924 0.059669283
4.4623325 0.061782533
4.4627726 0.063888108
4.4632126 0.065980085
4.4636527 0.068052543
4.4640928 0.070099559
4.4645329 0.072115211
4.464973 0.074093576
4.4654131 0.076028733
4.4658532 0.077914759
4.4662933 0.079758488
4.4667333 0.08158333
4.4671734 0.083388034
4.4676135 0.085170468
4.4680536 0.086928499
4.4684937 0.088659995
4.4689338 0.090362821
4.4693739 0.092034847
4.469814 0.093673937
4.4702541 0.095277961
4.4706941 0.096844784
4.4711342 0.098372275
4.4715743 0.0998583
4.4720144 0.10130073
4.4724545 0.10269742
4.4728946 0.10404625
4.4733347 0.10534508
4.4737748 0.10659179
4.4742148 0.10778423
4.4746549 0.10892027
4.475095 0.10999779
4.4755351 0.11101464
4.4759752 0.11192334
4.4764153 0.11267079
4.4768554 0.11326038
4.4772955 0.11369559
4.4777355 0.1139799
4.4781756 0.11411682
4.4786157 0.11410983
4.4790558 0.1139624
4.4794959 0.11367805
4.479936 0.11326024
4.4803761 0.11271248
4.4808162 0.11203824
4.4812563 0.11124103
4.4816963 0.11032431
4.4821364 0.1092916
4.4825765 0.10814636
4.4830166 0.1068921
4.4834567 0.1055323
4.4838968 0.10407045
4.4843369 0.10251003
4.484777 0.10085454
4.485217 0.099107695
4.4856571 0.097293385
4.4860972 0.09542938
4.4865373 0.093520735
4.4869774 0.091572509
4.4874175 0.089589761
4.4878576 0.087577546
4.4882977 0.085540924
4.4887377 0.083484953
4.4891778 0.081414688
4.4896179 0.07933519
4.490058 0.077251515
4.4904981 0.075168721
4.4909382 0.073091866
4.4913783 0.071026008
4.4918184 0.068976205
4.4922585 0.066947513
4.4926985 0.064944992
4.4931386 0.062973698
4.4935787 0.06103869
4.4940188 0.059145026
4.4944589 0.057297762
4.494899 0.05549951
4.4953391 0.053711302
4.4957792 0.05191998
4.4962192 0.050128081
4.4966593 0.048338143
4.4970994 0.046552704
4.4975395 0.044774303
4.4979796 0.043005478
4.4984197 0.041248767
4.4988598 0.039506708
4.4992999 0.037781839
4.4997399 0.036076699
4.50018 0.034393826
4.5006201 0.032735757
4.5010602 0.031105031
4.5015003 0.029504187
4.5019404 0.027935763
4.5023805 0.026402295
4.5028206 0.024906324
4.5032607 0.023450387
4.5037007 0.022037022
4.5041408 0.020668767
4.5045809 0.019350943
4.505021 0.018104984
4.5054611 0.016932586
4.5059012 0.01583093
4.5063413 0.014797196
4.5067814 0.013828565
4.5072214 0.012922218
4.5076615 0.012075335
4.5081016 0.011285098
4.5085417 0.010548686
4.5089818 0.0098632815
4.5094219 0.0092260638
4.509862 0.0086342141
4.5103021 0.008084913
4.5107421 0.0075753413
4.5111822 0.0071026797
4.5116223 0.0066641088
4.5120624 0.0062568095
4.5125025 0.0058779623
4.5129426 0.0055247479
4.5133827 0.0051943471
4.5138228 0.0048839406
4.5142629 0.0045916326
4.5147029 0.004319456
4.515143 0.0040676737
4.5155831 0.0038362442
4.5160232 0.0036251258
4.5164633 0.0034342769
4.5169034 0.003263656
4.5173435 0.0031132214
4.5177836 0.0029829315
4.5182236 0.0028727447
4.5186637 0.0027826195
4.5191038 0.0027125141
4.5195439 0.002662387
4.519984 0.0026321966
4.5204241 0.0026219013
4.5208642 0.0026314594
4.5213043 0.0026608294
4.5217443 0.0027099697
4.5221844 0.0027788387
4.5226245 0.0028673946
4.5230646 0.0029755961
4.5235047 0.0031034013
4.5239448 0.0032516069
4.5243849 0.0034225362
4.524825 0.003617123
4.5252651 0.003836238
4.5257051 0.0040807517
4.5261452 0.0043515347
4.5265853 0.0046494577
4.5270254 0.0049753911
4.5274655 0.0053302056
4.5279056 0.0057147717
4.5283457 0.00612996
4.5287858 0.006576641
4.5292258 0.0070556855
4.5296659 0.0075679639
4.530106 0.0081143468
4.5305461 0.0086957047
4.5309862 0.0093129084
4.5314263 0.0099668283
4.5318664 0.010658335
4.5323065 0.011388299
4.5327465 0.012157591
4.5331866 0.012967082
4.5336267 0.013825726
4.5340668 0.01474284
4.5345069 0.015716569
4.534947 0.016745026
4.5353871 0.017826321
4.5358272 0.018958565
4.5362673 0.02013987
4.5367073 0.021368347
4.5371474 0.022642106
4.5375875 0.02395926
4.5380276 0.025317919
4.5384677 0.026716195
4.5389078 0.028152198
4.5393479 0.029624041
4.539788 0.031129833
4.540228 0.032667687
4.5406681 0.034235713
4.5411082 0.035832023
4.5415483 0.037454728
4.5419884 0.039101939
4.5424285 0.040771767
4.5428686 0.042462669
4.5433087 0.044209883
4.5437487 0.046032875
4.5441888 0.047924528
4.5446289 0.049877728
4.545069 0.051885357
4.5455091 0.0539403
4.5459492 0.056035441
4.5463893 0.058163663
4.5468294 0.06031785
4.5472695 0.062490886
4.5477095 0.064675656
4.5481496 0.066865043
4.5485897 0.06905193
4.5490298 0.071229203
4.5494699 0.073389744
4.54991 0.075526438
4.5503501 0.077632168
4.5507902 0.079699819
4.5512302 0.081722274
4.5516703 0.083692418
4.5521104 0.085603133
4.5525505 0.087449033
4.5529906 0.089256842
4.5534307 0.091034305
4.5538708 0.092776653
4.5543109 0.094479114
4.554751 0.096136919
4.555191 0.097745297
4.5556311 0.099299477
4.5560712 0.10079469
4.5565113 0.10222616
4.5569514 0.10358913
4.5573915 0.10487882
4.5578316 0.10609046
4.5582717 0.10721927
4.5587117 0.1082605
4.5591518 0.10920937
4.5595919 0.11006111
4.560032 0.11081094
4.5604721 0.11145411
4.5609122 0.11198583
4.5613523 0.11240134
4.5617924 0.11269586
4.5622324 0.11286342
4.5626725 0.11289332
4.5631126 0.11278915
4.5635527 0.11255717
4.5639928 0.11220368
4.5644329 0.11173492
4.564873 0.11115717
4.5653131 0.11047671
4.5657532 0.1096998
4.5661932 0.10883271
4.5666333 0.10788172
4.5670734 0.10685309
4.5675135 0.10575309
4.5679536 0.10458801
4.5683937 0.1033641
4.5688338 0.10208763
4.5692739 0.10076488
4.5697139 0.099402124
4.570154 0.098005623
4.5705941 0.09658165
4.5710342 0.095136476
4.5714743 0.093676372
4.5719144 0.092191543
4.5723545 0.090622531
4.5727946 0.088971068
4.5732346 0.087246334
4.5736747 0.085457508
4.5741148 0.08361377
4.5745549 0.0817243
4.574995 0.079798278
4.5754351 0.077844882
4.5758752 0.075873294
4.5763153 0.073892691
4.5767554 0.071912255
4.5771954 0.069941164
4.5776355 0.0679886
4.5780756 0.06606374
4.5785157 0.064175765
4.5789558 0.062333854
4.5793959 0.060547188
4.579836 0.058824945
4.5802761 0.057176306
4.5807161 0.055610451
4.5811562 0.054136558
4.5815963 0.052741139
4.5820364 0.051378931
4.5824765 0.050054541
4.5829166 0.048774768
4.5833567 0.04754641
4.5837968 0.046376267
4.5842368 0.045271135
4.5846769 0.044237815
4.585117 0.043283105
4.5855571 0.042413802
4.5859972 0.041636706
4.5864373 0.040958615
4.5868774 0.040386327
4.5873175 0.039926642
4.5877576 0.039586358
4.5881976 0.039372273
4.5886377 0.039291185
4.5890778 0.039349894
4.5895179 0.039555197
4.589958 0.039913894
4.5903981 0.040432783
4.5908382 0.041118662
4.5912783 0.041931466
4.5917183 0.04280952
4.5921584 0.043749304
4.5925985 0.044747597
4.5930386 0.045801174
4.5934787 0.046906813
4.5939188 0.04806129
4.5943589 0.049261382
4.594799 0.050503866
4.595239 0.051785518
4.5956791 0.053103115
4.5961192 0.054453434
4.5965593 0.055833252
4.5969994 0.057239345
4.5974395 0.058668491
4.5978796 0.060117465
4.5983197 0.061583046
4.5987598 0.063062008
4.5991998 0.06455113
4.5996399 0.066047188
4.60008 0.067546959
4.6005201 0.069047506
4.6009602 0.070585293
4.6014003 0.072182777
4.6018404 0.073833356
4.6022805 0.075530426
4.6027205 0.077267382
4.6031606 0.07903762
4.6036007 0.080834536
4.6040408 0.082651526
4.6044809 0.084481987
4.604921 0.086319313
4.6053611 0.088156902
4.6058012 0.089988148
4.6062412 0.091806448
4.6066813 0.093605198
4.6071214 0.095377793
4.6075615 0.09711763
4.6080016 0.098818105
4.6084417 0.10047261
4.6088818 0.10207455
4.6093219 0.10361731
4.609762 0.1050943
4.610202 0.10649858
4.6106421 0.10781712
4.6110822 0.10904218
4.6115223 0.11016893
4.6119624 0.11119258
4.6124025 0.11210831
4.6128426 0.11291131
4.6132827 0.11359677
4.6137227 0.11415987
4.6141628 0.11459581
4.6146029 0.11489977
4.615043 0.11506695
4.6154831 0.11509253
4.6159232 0.1149717
4.6163633 0.11469966
4.6168034 0.11427158
4.6172434 0.11368267
4.6176835 0.1129281
4.6181236 0.11200307
4.6185637 0.11090277
4.6190038 0.10962238
4.6194439 0.10815709
4.619884 0.10651786
4.6203241 0.10483571
4.6207642 0.10314135
4.6212042 0.10143524
4.6216443 0.099717867
4.6220844 0.097989694
4.6225245 0.096251194
4.6229646 0.094502836
4.6234047 0.092745091
4.6238448 0.09097843
4.6242849 0.089203323
4.6247249 0.087420241
4.625165 0.085629654
4.6256051 0.083832033
4.6260452 0.082027849
4.6264853 0.080217572
4.6269254 0.078401672
4.6273655 0.07658062
4.6278056 0.074754888
4.6282456 0.072924944
4.6286857 0.071091261
4.6291258 0.069254307
4.6295659 0.067412129
4.630006 0.06555523
4.6304461 0.063684263
4.6308862 0.061801159
4.6313263 0.059907848
4.6317664 0.058006258
4.6322064 0.05609832
4.6326465 0.054185963
4.6330866 0.052271117
4.6335267 0.050355712
4.6339668 0.048441677
4.6344069 0.046530943
4.634847 0.044625438
4.6352871 0.042727092
4.6357271 0.040837836
4.6361672 0.038959598
4.6366073 0.037094309
4.6370474 0.035243898
4.6374875 0.033410295
4.6379276 0.03159543
4.6383677 0.029801231
4.6388078 0.02802963
4.6392478 0.02630279
4.6396879 0.024669874
4.640128 0.023129881
4.6405681 0.021679438
4.6410082 0.020315173
4.6414483 0.019033713
4.6418884 0.017831685
4.6423285 0.016705718
4.6427686 0.015652438
4.6432086 0.014668474
4.6436487 0.013750451
4.6440888 0.012894999
4.6445289 0.012098743
4.644969 0.011358313
4.6454091 0.010670335
4.6458492 0.010031436
4.6462893 0.009438245
4.6467293 0.0088873882
4.6471694 0.0083754934
4.6476095 0.0078991881
4.6480496 0.0074550997
4.6484897 0.0070398556
4.6489298 0.0066421006
4.6493699 0.0062499371
4.64981 0.0058642909
4.6502501 0.0054861705
4.6506901 0.0051165844
4.6511302 0.004756541
4.6515703 0.0044070489
4.6520104 0.0040691164
4.6524505 0.0037437522
4.6528906 0.0034319646
4.6533307 0.0031347622
4.6537708 0.0028531534
4.6542108 0.0025881467
4.6546509 0.0023407506
4.655091 0.0021119735
4.6555311 0.001902824
4.6559712 0.0017143104
4.6564113 0.0015474414
4.6568514 0.0014032253
4.6572915 0.0012826706
4.6577315 0.0011867858
4.6581716 0.0011164978
4.6586117 0.0010567281
4.6590518 0.00099598877
4.6594919 0.00093462687
4.659932 0.00087298934
4.6603721 0.00081142313
4.6608122 0.00075027521
4.6612523 0.00068989256
4.6616923 0.00063062213
4.6621324 0.00057281088
4.6625725 0.0005168058
4.6630126 0.00046295383
4.6634527 0.00041160195
4.6638928 0.00036309712
4.6643329 0.00031778631
4.664773 0.00027601649
4.665213 0.00023813461
4.6656531 0.00020448765
4.6660932 0.00017542257
4.6665333 0.00015128633
4.6669734 0.00013242591
4.6674135 0.00011918826
4.6678536 0.00011173278
4.6682937 0.00010588108
4.6687337 9.9825091e-05
4.6691738 9.361112e-05
4.6696139 8.728547e-05
4.670054 8.0894447e-05
4.6704941 7.4484353e-05
4.6709342 6.8101494e-05
4.6713743 6.1792174e-05
4.6718144 5.5602695e-05
4.6722545 4.9579363e-05
4.6726945 4.3768482e-05
4.6731346 3.8216355e-05
4.6735747 3.2969287e-05
4.6740148 2.8073581e-05
4.6744549 2.3575543e-05
4.674895 1.9521475e-05
4.6753351 1.5957682e-05
4.6757752 1.2930469e-05
4.6762152 1.0486138e-05
4.6766553 8.6709948e-06
4.6770954 7.5313429e-06
4.6775355 7.0495872e-06
4.6779756 6.6822418e-06
4.6784157 6.2980108e-06
4.6788558 5.9002847e-06
4.6792959 5.492454e-06
4.6797359 5.0779092e-06
4.680176 4.6600408e-06
4.6806161 4.2422392e-06
4.6810562 3.8278951e-06
4.6814963 3.4203989e-06
4.6819364 3.0231411e-06
4.6823765 2.6395122e-06
4.6828166 2.2729027e-06
4.6832567 1.9267032e-06
4.6836967 1.6043041e-06
4.6841368 1.3090959e-06
4.6845769 1.0444692e-06
4.685017 8.1381436e-07
4.6854571 6.2052201e-07
4.6858972 4.6798261e-07
4.6863373 3.5958666e-07
4.6867774 2.9872467e-07
4.6872174 2.8004401e-07
4.6876575 2.653654e-07
4.6880976 2.4992305e-07
4.6885377 2.3386415e-07
4.6889778 2.173359e-07
4.6894179 2.0048546e-07
4.689858 1.8346005e-07
4.6902981 1.6640683e-07
4.6907381 1.4947301e-07
4.6911782 1.3280576e-07
4.6916183 1.1655228e-07
4.6920584 1.0085975e-07
4.6924985 8.5875359e-08
4.6929386 7.17463e-08
4.6933787 5.8619757e-08
4.6938188 4.664292e-08
4.6942589 3.5962974e-08
4.6946989 2.6727109e-08
4.695139 1.9082512e-08
4.6955791 1.3176371e-08
4.6960192 9.1558732e-09
4.6964593 7.168207e-09
4.6968994 6.7484728e-09
4.6973395 6.3845239e-09
4.6977796 6.0003373e-09
4.6982196 5.5997811e-09
4.6986597 5.1867235e-09
4.6990998 4.7650327e-09
4.6995399 4.3385769e-09
4.69998 3.9112242e-09
4.7004201 3.4868428e-09
4.7008602 3.0693009e-09
4.7013003 2.6624667e-09
4.7017403 2.2702084e-09
4.7021804 1.8963941e-09
4.7026205 1.5448921e-09
4.7030606 1.2195704e-09
4.7035007 9.2429732e-10
4.7039408 6.6294099e-10
4.7043809 4.393696e-10
4.704821 2.5745132e-10
4.7052611 1.2105434e-10
4.7057011 3.4046832e-11
4.7061412 2.9697617e-13
4.7065813 0
4.7070214 0
4.7074615 0
4.7079016 0
4.7083417 0
4.7087818 0
4.7092218 0
4.7096619 0
4.710102 0
4.7105421 0
4.7109822 0
4.7114223 0
4.7118624 0
4.7123025 0
4.7127425 0
4.7131826 0
4.7136227 0
4.7140628 0
4.7145029 0
4.714943 0
4.7153831 0
4.7158232 0
4.7162633 0
4.7167033 0
4.7171434 0
4.7175835 0
4.7180236 0
4.7184637 0
4.7189038 0
4.7193439 0
4.719784 0
4.720224 0
4.7206641 0
4.7211042 0
4.7215443 0
4.7219844 0
4.7224245 0
4.7228646 0
4.7233047 0
4.7237447 0
4.7241848 0
4.7246249 0
4.725065 0
4.7255051 2.1265895e-13
4.7259452 6.0525889e-12
4.7263853 1.9469583e-11
4.7268254 3.9904639e-11
4.7272655 6.6798757e-11
4.7277055 9.9592933e-11
4.7281456 1.3772817e-10
4.7285857 1.8064546e-10
4.7290258 2.277858e-10
4.7294659 2.785902e-10
4.729906 3.3249965e-10
4.7303461 3.8895515e-10
4.7307862 4.4739769e-10
4.7312262 5.0726828e-10
4.7316663 5.6800792e-10
4.7321064 6.290576e-10
4.7325465 6.8985832e-10
4.7329866 7.4985109e-10
4.7334267 8.0847688e-10
4.7338668 8.6517672e-10
4.7343069 9.1939159e-10
4.7347469 9.705625e-10
4.735187 1.037005e-09
4.7356271 1.2953783e-09
4.7360672 1.7760738e-09
4.7365073 2.4626823e-09
4.7369474 3.338794e-09
4.7373875 4.3879997e-09
4.7378276 5.5938897e-09
4.7382677 6.9400545e-09
4.7387077 8.4100848e-09
4.7391478 9.9875709e-09
4.7395879 1.1656103e-08
4.740028 1.3399273e-08
4.7404681 1.520067e-08
4.7409082 1.7043885e-08
4.7413483 1.8912508e-08
4.7417884 2.079013e-08
4.7422284 2.2660342e-08
4.7426685 2.4506733e-08
4.7431086 2.6312895e-08
4.7435487 2.8062418e-08
4.7439888 2.9738893e-08
4.7444289 3.1325909e-08
4.744869 3.4047798e-08
4.7453091 4.3713096e-08
4.7457491 6.061033e-08
4.7461892 8.4209321e-08
4.7466293 1.1397989e-07
4.7470694 1.4939185e-07
4.7475095 1.8991504e-07
4.7479496 2.3501926e-07
4.7483897 2.8417435e-07
4.7488298 3.3685011e-07
4.7492699 3.9251638e-07
4.7497099 4.5064297e-07
4.75015 5.1069971e-07
4.7505901 5.7215641e-07
4.7510302 6.3448289e-07
4.7514703 6.9714899e-07
4.7519104 7.5962451e-07
4.7523505 8.2137927e-07
4.7527906 8.8188311e-07
4.7532306 9.4060583e-07
4.7536707 9.9701727e-07
4.7541108 1.0505872e-06
4.7545509 1.141767e-06
4.754991 1.3762424e-06
4.7554311 1.7503237e-06
4.7558712 2.254006e-06
4.7563113 2.8772847e-06
4.7567514 3.610155e-06
4.7571914 4.4426122e-06
4.7576315 5.3646515e-06
4.7580716 6.3662682e-06
4.7585117 7.4374575e-06
4.7589518 8.5682148e-06
4.7593919 9.7485352e-06
4.759832 1.0968414e-05
4.7602721 1.2217847e-05
4.7607121 1.3486828e-05
4.7611522 1.4765354e-05
4.7615923 1.6043419e-05
4.7620324 1.7311019e-05
4.7624725 1.8558149e-05
4.7629126 1.9774804e-05
4.7633527 2.0950979e-05
4.7637928 2.2076671e-05
4.7642328 2.3869054e-05
4.7646729 2.7382231e-05
4.765113 3.2519252e-05
4.7655531 3.9170316e-05
4.7659932 4.7225623e-05
4.7664333 5.657537e-05
4.7668734 6.7109755e-05
4.7673135 7.8718979e-05
4.7677536 9.1293238e-05
4.7681936 0.00010472273
4.7686337 0.00011889766
4.7690738 0.00013370822
4.7695139 0.00014904461
4.769954 0.00016479703
4.7703941 0.00018085567
4.7708342 0.00019711074
4.7712743 0.00021345244
4.7717143 0.00022977096
4.7721544 0.0002459565
4.7725945 0.00026189926
4.7730346 0.00027748945
4.7734747 0.00029263257
4.7739148 0.00031402163
4.7743549 0.00034681412
4.774795 0.0003903923
4.775235 0.00044413841
4.7756751 0.00050743474
4.7761152 0.00057966352
4.7765553 0.00066020702
4.7769954 0.00074844749
4.7774355 0.0008437672
4.7778756 0.0009455484
4.7783157 0.0010531734
4.7787558 0.0011660243
4.7791958 0.0012834836
4.7796359 0.0014049333
4.780076 0.0015297559
4.7805161 0.0016573334
4.7809562 0.0017870483
4.7813963 0.0019182828
4.7818364 0.002050419
4.7822765 0.0021828394
4.7827165 0.002314926
4.7831566 0.0024468861
4.7835967 0.0026024371
4.7840368 0.0027922953
4.7844769 0.0030158895
4.784917 0.0032726485
4.7853571 0.0035620011
4.7857972 0.0038833762
4.7862372 0.0042362024
4.7866773 0.0046199086
4.7871174 0.0050339237
4.7875575 0.0054776763
4.7879976 0.0059505954
4.7884377 0.0064521097
4.7888778 0.0069816481
4.7893179 0.0075386392
4.789758 0.008122512
4.790198 0.0087326952
4.7906381 0.0093686176
4.7910782 0.010029708
4.7915183 0.010715395
4.7919584 0.011425108
4.7923985 0.012158276
4.7928386 0.012917687
4.7932787 0.013737035
4.7937187 0.014623155
4.7941588 0.015573519
4.7945989 0.016585598
4.795039 0.017656861
4.7954791 0.018784779
4.7959192 0.019966824
4.7963593 0.021200466
4.7967994 0.022483176
4.7972394 0.023812424
4.7976795 0.025185682
4.7981196 0.026600419
4.7985597 0.028054108
4.7989998 0.029544218
4.7994399 0.03106822
4.79988 0.032623585
4.8003201 0.034207784
4.8007602 0.035818288
4.8012002 0.037452566
4.8016403 0.039108091
4.8020804 0.040782332
4.8025205 0.042482789
4.8029606 0.044256211
4.8034007 0.046102817
4.8038408 0.048015503
4.8042809 0.049987164
4.8047209 0.052010695
4.805161 0.054078991
4.8056011 0.056184949
4.8060412 0.058321462
4.8064813 0.060481427
4.8069214 0.062657739
4.8073615 0.064843293
4.8078016 0.067030984
4.8082416 0.069213709
4.8086817 0.071384361
4.8091218 0.073535837
4.8095619 0.075661032
4.810002 0.077752842
4.8104421 0.07980416
4.8108822 0.081807884
4.8113223 0.083756907
4.8117624 0.085644126
4.8122024 0.087472602
4.8126425 0.089265873
4.8130826 0.091022101
4.8135227 0.092737731
4.8139628 0.094409205
4.8144029 0.096032965
4.814843 0.097605454
4.8152831 0.099123115
4.8157231 0.10058239
4.8161632 0.10197972
4.8166033 0.10331155
4.8170434 0.10457433
4.8174835 0.10576449
4.8179236 0.10687848
4.8183637 0.10791273
4.8188038 0.1088637
4.8192438 0.10972783
4.8196839 0.11050155
4.820124 0.11118132
4.8205641 0.11176357
4.8210042 0.11224474
4.8214443 0.11262129
4.8218844 0.11287689
4.8223245 0.11299201
4.8227646 0.11297089
4.8232046 0.11281814
4.8236447 0.11253833
4.8240848 0.11213606
4.8245249 0.1116159
4.824965 0.11098244
4.8254051 0.11024027
4.8258452 0.10939396
4.8262853 0.10844812
4.8267253 0.10740731
4.8271654 0.10627612
4.8276055 0.10505915
4.8280456 0.10376097
4.8284857 0.10238617
4.8289258 0.10093934
4.8293659 0.099425051
4.829806 0.097847899
4.830246 0.096212466
4.8306861 0.094523337
4.8311262 0.092785077
4.8315663 0.090985695
4.8320064 0.089117076
4.8324465 0.087186386
4.8328866 0.085200796
4.8333267 0.083167474
4.8337668 0.081093589
4.8342068 0.07898631
4.8346469 0.076852806
4.835087 0.074700246
4.8355271 0.072535799
4.8359672 0.070366633
4.8364073 0.068199917
4.8368474 0.066042821
4.8372875 0.063902513
4.8377275 0.061786163
4.8381676 0.059700938
4.8386077 0.057654008
4.8390478 0.055652543
4.8394879 0.05370371
4.839928 0.051814678
4.8403681 0.049992618
4.8408082 0.048243627
4.8412482 0.046537486
4.8416883 0.044858342
4.8421284 0.043207212
4.8425685 0.041585115
4.8430086 0.039993069
4.8434487 0.038432091
4.8438888 0.0369032
4.8443289 0.035407413
4.844769 0.033945749
4.845209 0.032519226
4.8456491 0.031128861
4.8460892 0.029775674
4.8465293 0.02846068
4.8469694 0.0271849
4.8474095 0.02594935
4.8478496 0.024755049
4.8482897 0.023603014
4.8487297 0.022494265
4.8491698 0.021429818
4.8496099 0.020410692
4.85005 0.019437904
4.8504901 0.018514818
4.8509302 0.017667998
4.8513703 0.016904504
4.8518104 0.016224144
4.8522505 0.015626726
4.8526905 0.015112057
4.8531306 0.014679946
4.8535707 0.0143302
4.8540108 0.014062626
4.8544509 0.013877033
4.854891 0.013773227
4.8553311 0.013751018
4.8557712 0.013810212
4.8562112 0.013950616
4.8566513 0.01417204
4.8570914 0.01447429
4.8575315 0.014857174
4.8579716 0.0153205
4.8584117 0.015864076
4.8588518 0.016487708
4.8592919 0.017191206
4.8597319 0.017974376
4.860172 0.018832769
4.8606121 0.019742978
4.8610522 0.02070073
4.8614923 0.021705147
4.8619324 0.022755354
4.8623725 0.023850473
4.8628126 0.024989629
4.8632527 0.026171944
4.8636927 0.027396542
4.8641328 0.028662548
4.8645729 0.029969083
4.865013 0.031315272
4.8654531 0.032700238
4.8658932 0.034123105
4.8663333 0.035582996
4.8667734 0.037079034
4.8672134 0.038610344
4.8676535 0.040176048
4.8680936 0.04177527
4.8685337 0.043407134
4.8689738 0.045070763
4.8694139 0.04676528
4.869854 0.048501725
4.8702941 0.050311838
4.8707341 0.052190871
4.8711742 0.054131585
4.8716143 0.056126742
4.8720544 0.058169102
4.8724945 0.060251426
4.8729346 0.062366475
4.8733747 0.06450701
4.8738148 0.066665793
4.8742549 0.068835585
4.8746949 0.071009145
4.875135 0.073179236
4.8755751 0.075338619
4.8760152 0.077480054
4.8764553 0.079596303
4.8768954 0.081680126
4.8773355 0.083724285
4.8777756 0.085721541
4.8782156 0.087664654
4.8786557 0.089546386
4.8790958 0.091359498
4.8795359 0.093110528
4.879976 0.094817204
4.8804161 0.096475391
4.8808562 0.098080575
4.8812963 0.099628241
4.8817363 0.10111388
4.8821764 0.10253296
4.8826165 0.10388099
4.8830566 0.10515345
4.8834967 0.10634582
4.8839368 0.10745359
4.8843769 0.10847224
4.884817 0.10939726
4.8852571 0.11022414
4.8856971 0.11094836
4.8861372 0.11156541
4.8865773 0.11207077
4.8870174 0.11245993
4.8874575 0.11272838
4.8878976 0.1128716
4.8883377 0.11288508
4.8887778 0.11276431
4.8892178 0.11251794
4.8896579 0.11215925
4.890098 0.11169198
4.8905381 0.11111989
4.8909782 0.11044673
4.8914183 0.10967624
4.8918584 0.10881218
4.8922985 0.10785829
4.8927385 0.10681833
4.8931786 0.10569604
4.8936187 0.10449518
4.8940588 0.10321949
4.8944989 0.10187273
4.894939 0.10045865
4.8953791 0.098980988
4.8958192 0.097443502
4.8962593 0.095849942
4.8966993 0.094204056
4.8971394 0.092509595
4.8975795 0.090770308
4.8980196 0.088989945
4.8984597 0.087171609
4.8988998 0.085295337
4.8993399 0.083355428
4.89978 0.081359039
4.90022 0.079313326
4.9006601 0.077225447
4.9011002 0.075102558
4.9015403 0.072951815
4.9019804 0.070780376
4.9024205 0.068595396
4.9028606 0.066404033
4.9033007 0.064213443
4.9037407 0.062030782
4.9041808 0.059863209
4.9046209 0.057717878
4.905061 0.055601947
4.9055011 0.053522572
4.9059412 0.051486911
4.9063813 0.049502119
4.9068214 0.047575354
4.9072615 0.045713772
4.9077015 0.043924529
4.9081416 0.042210317
4.9085817 0.040523649
4.9090218 0.038852044
4.9094619 0.037198238
4.909902 0.035564964
4.9103421 0.033954959
4.9107822 0.032370955
4.9112222 0.030815689
4.9116623 0.029291893
4.9121024 0.027802304
4.9125425 0.026349655
4.9129826 0.024936682
4.9134227 0.023566119
4.9138628 0.0222407
4.9143029 0.02096316
4.9147429 0.019736234
4.915183 0.018562657
4.9156231 0.017445162
4.9160632 0.016386485
4.9165033 0.015389361
4.9169434 0.014456523
4.9173835 0.013590706
4.9178236 0.012788536
4.9182637 0.012017001
4.9187037 0.011271141
4.9191438 0.01055143
4.9195839 0.0098583431
4.920024 0.0091923555
4.9204641 0.0085539422
4.9209042 0.0079435783
4.9213443 0.0073617389
4.9217844 0.006808899
4.9222244 0.0062855337
4.9226645 0.0057921182
4.9231046 0.0053291274
4.9235447 0.0048970364
4.9239848 0.0044963203
4.9244249 0.0041274541
4.924865 0.003790913
4.9253051 0.0034871719
4.9257451 0.0032167061
4.9261852 0.0029799904
4.9266253 0.0027775001
4.9270654 0.0026097101
4.9275055 0.0024686594
4.9279456 0.0023285612
4.9283857 0.002188157
4.9288258 0.002048089
4.9292659 0.0019089994
4.9297059 0.0017715305
4.930146 0.0016363246
4.9305861 0.0015040239
4.9310262 0.0013752707
4.9314663 0.0012507073
4.9319064 0.0011309758
4.9323465 0.0010167186
4.9327866 0.00090857795
4.9332266 0.00080719605
4.9336667 0.00071321518
4.9341068 0.0006272776
4.9345469 0.00055002558
4.934987 0.00048210135
4.9354271 0.0004241472
4.9358672 0.00037680537
4.9363073 0.00034071813
4.9367473 0.00031652772
4.9371874 0.00030013569
4.9376275 0.00028341328
4.9380676 0.00026631156
4.9385077 0.00024894701
4.9389478 0.0002314361
4.9393879 0.00021389532
4.939828 0.00019644114
4.9402681 0.00017919002
4.9407081 0.00016225846
4.9411482 0.00014576293
4.9415883 0.00012981989
4.9420284 0.00011454583
4.9424685 0.00010005723
4.9429086 8.6470562e-05
4.9433487 7.3902297e-05
4.9437888 6.2468915e-05
4.9442288 5.2286891e-05
4.9446689 4.3472702e-05
4.945109 3.6142825e-05
4.9455491 3.0413734e-05
4.9459892 2.6401907e-05
4.9464293 2.4223763e-05
4.9468694 2.2962969e-05
4.9473095 2.1661572e-05
4.9477495 2.0329074e-05
4.9481896 1.8974979e-05
4.9486297 1.7608788e-05
4.9490698 1.6240004e-05
4.9495099 1.487813e-05
4.94995 1.3532667e-05
4.9503901 1.2213119e-05
4.9508302 1.0928988e-05
4.9512703 9.6897769e-06
4.9517103 8.5049872e-06
4.9521504 7.3841219e-06
4.9525905 6.3366835e-06
4.9530306 5.3721744e-06
4.9534707 4.5000972e-06
4.9539108 3.7299543e-06
4.9543509 3.0712482e-06
4.954791 2.5334814e-06
4.955231 2.1261564e-06
4.9556711 1.8587756e-06
4.9561112 1.7398489e-06
4.9565513 1.7319488e-06
4.9569914 1.8083511e-06
4.9574315 1.964022e-06
4.9578716 2.1939277e-06
4.9583117 2.4930342e-06
4.9587518 2.8563076e-06
4.9591918 3.278714e-06
4.9596319 3.7552195e-06
4.960072 4.2807902e-06
4.9605121 4.8503923e-06
4.9609522 5.4589917e-06
4.9613923 6.1015547e-06
4.9618324 6.7730473e-06
4.9622725 7.4684355e-06
4.9627125 8.1826856e-06
4.9631526 8.9107636e-06
4.9635927 9.6476356e-06
4.9640328 1.0388268e-05
4.9644729 1.1127626e-05
4.964913 1.1860677e-05
4.9653531 1.2582386e-05
4.9657932 1.3354958e-05
4.9662332 1.5022422e-05
4.9666733 1.7783815e-05
4.9671134 2.1566781e-05
4.9675535 2.6298961e-05
4.9679936 3.1907997e-05
4.9684337 3.8321531e-05
4.9688738 4.5467206e-05
4.9693139 5.3272664e-05
4.969754 6.1665546e-05
4.970194 7.0573496e-05
4.9706341 7.9924154e-05
4.9710742 8.9645164e-05
4.9715143 9.9664166e-05
4.9719544 0.0001099088
4.9723945 0.00012030672
4.9728346 0.00013078556
4.9732747 0.00014127295
4.9737147 0.00015169655
4.9741548 0.000161984
4.9745949 0.00017206294
4.975035 0.000181861
4.9754751 0.00019245836
4.9759152 0.00021054294
4.9763553 0.00023680632
4.9767954 0.0002707718
4.9772354 0.00031196267
4.9776755 0.00035990222
4.9781156 0.00041411374
4.9785557 0.00047412052
4.9789958 0.00053944586
4.9794359 0.00060961304
4.979876 0.00068414536
4.9803161 0.00076256611
4.9807562 0.00084439858
4.9811962 0.00092916606
4.9816363 0.0010163918
4.9820764 0.0011055992
4.9825165 0.0011963115
4.9829566 0.0012880519
4.9833967 0.0013803439
4.9838368 0.0014727105
4.9842769 0.0015646753
4.9847169 0.0016557614
4.985157 0.0017527828
4.9855971 0.0018790054
4.9860372 0.0020353854
4.9864773 0.0022209964
4.9869174 0.002434912
4.9873575 0.0026762059
4.9877976 0.0029439517
4.9882376 0.003237223
4.9886777 0.0035550936
4.9891178 0.003896637
4.9895579 0.0042609268
4.989998 0.0046470368
4.9904381 0.0050540406
4.9908782 0.0054810118
4.9913183 0.0059270241
4.9917584 0.0063911511
4.9921984 0.0068724665
4.9926385 0.0073700438
4.9930786 0.0078829568
4.9935187 0.0084102791
4.9939588 0.0089510843
4.9943989 0.009504446
4.994839 0.010085161
4.9952791 0.010721824
4.9957191 0.011414508
4.9961592 0.012162624
4.9965993 0.01296558
4.9970394 0.013822785
4.9974795 0.014733649
4.9979196 0.015697582
4.9983597 0.016713992
4.9987998 0.017782289
4.9992398 0.018901882
4.9996799 0.02007218
5.00012 0.021292593
5.0005601 0.022562531
5.0010002 0.023881401
5.0014403 0.025248615
5.0018804 0.02666358
5.0023205 0.028125707
5.0027606 0.029634405
5.0032006 0.031189082
5.0036407 0.032789149
5.0040808 0.034434014
5.0045209 0.03613586
5.004961 0.037903781
5.0054011 0.039731961
5.0058412 0.041614583
5.0062813 0.043545831
5.0067213 0.045519887
5.0071614 0.047530935
5.0076015 0.049573157
5.0080416 0.051640737
5.0084817 0.053727857
5.0089218 0.055828702
5.0093619 0.057937452
5.009802 0.060048293
5.010242 0.062155407
5.0106821 0.064252976
5.0111222 0.066335185
5.0115623 0.068396215
5.0120024 0.070430251
5.0124425 0.072431475
5.0128826 0.07439407
5.0133227 0.076312219
5.0137628 0.078180625
5.0142028 0.080021137
5.0146429 0.081846091
5.015083 0.083653067
5.0155231 0.085439642
5.0159632 0.087203397
5.0164033 0.088941908
5.0168434 0.090652756
5.0172835 0.09233352
5.0177235 0.093981776
5.0181636 0.095595106
5.0186037 0.097171086
5.0190438 0.098707297
5.0194839 0.10020132
5.019924 0.10165072
5.0203641 0.1030531
5.0208042 0.10440602
5.0212442 0.10570706
5.0216843 0.1069538
5.0221244 0.10814383
5.0225645 0.10927472
5.0230046 0.11034404
5.0234447 0.11134326
5.0238848 0.11218771
5.0243249 0.11285614
5.024765 0.11335515
5.025205 0.11369134
5.0256451 0.11387131
5.0260852 0.11390165
5.0265253 0.11378897
5.0269654 0.11353987
5.0274055 0.11316094
5.0278456 0.11265879
5.0282857 0.11204001
5.0287257 0.11131121
5.0291658 0.11047898
5.0296059 0.10954993
5.030046 0.10853065
5.0304861 0.10742774
5.0309262 0.1062478
5.0313663 0.10499744
5.0318064 0.10368324
5.0322464 0.10231182
5.0326865 0.10088976
5.0331266 0.099416874
5.0335667 0.097857279
5.0340068 0.096212072
5.0344469 0.094490095
5.034887 0.092700189
5.0353271 0.090851192
5.0357672 0.088951948
5.0362072 0.087011295
5.0366473 0.085038074
5.0370874 0.083041127
5.0375275 0.081029293
5.0379676 0.079011414
5.0384077 0.076996329
5.0388478 0.07499288
5.0392879 0.073009907
5.0397279 0.07105625
5.040168 0.069140751
5.0406081 0.067272249
5.0410482 0.065459586
5.0414883 0.063711602
5.0419284 0.062037138
5.0423685 0.060445033
5.0428086 0.058926222
5.0432486 0.057425584
5.0436887 0.055942293
5.0441288 0.054480674
5.0445689 0.053045052
5.045009 0.051639751
5.0454491 0.050269096
5.0458892 0.048937412
5.0463293 0.047649023
5.0467694 0.046408255
5.0472094 0.045219431
5.0476495 0.044086876
5.0480896 0.043014916
5.0485297 0.042007875
5.0489698 0.041070078
5.0494099 0.040205848
5.04985 0.039419512
5.0502901 0.038715394
5.0507301 0.038097817
5.0511702 0.037571108
5.0516103 0.037139591
5.0520504 0.036807591
5.0524905 0.036588605
5.0529306 0.036499814
5.0533707 0.036536702
5.0538108 0.036694221
5.0542509 0.036967326
5.0546909 0.037350969
5.055131 0.037840104
5.0555711 0.038429684
5.0560112 0.039114664
5.0564513 0.039889996
5.0568914 0.040750635
5.0573315 0.041691533
5.0577716 0.042707644
5.0582116 0.043793922
5.0586517 0.04494532
5.0590918 0.046156791
5.0595319 0.04742329
5.059972 0.048739769
5.0604121 0.050101183
5.0608522 0.051502484
5.0612923 0.052938626
5.0617323 0.054404563
5.0621724 0.055931507
5.0626125 0.057551218
5.0630526 0.059254497
5.0634927 0.061032123
5.0639328 0.062874877
5.0643729 0.064773539
5.064813 0.066718889
5.0652531 0.068701707
5.0656931 0.070712775
5.0661332 0.072742872
5.0665733 0.074782778
5.0670134 0.076823275
5.0674535 0.078855141
5.0678936 0.080869159
5.0683337 0.082856107
5.0687738 0.084806766
5.0692138 0.086711917
5.0696539 0.08856234
5.070094 0.090348815
5.0705341 0.092062123
5.0709742 0.093693043
5.0714143 0.095233209
5.0718544 0.096725349
5.0722945 0.098192851
5.0727345 0.099629228
5.0731746 0.10102799
5.0736147 0.10238266
5.0740548 0.10368674
5.0744949 0.10493374
5.074935 0.10611719
5.0753751 0.10723058
5.0758152 0.10826745
5.0762553 0.10922129
5.0766953 0.11008562
5.0771354 0.11085395
5.0775755 0.11151981
5.0780156 0.11207669
5.0784557 0.11251811
5.0788958 0.11283759
5.0793359 0.11302864
5.079776 0.11308477
5.080216 0.11299949
5.0806561 0.11276632
5.0810962 0.11238121
5.0815363 0.11187744
5.0819764 0.11127053
5.0824165 0.11056445
5.0828566 0.10976317
5.0832967 0.10887066
5.0837367 0.1078909
5.0841768 0.10682784
5.0846169 0.10568547
5.085057 0.10446775
5.0854971 0.10317866
5.0859372 0.10182215
5.0863773 0.10040221
5.0868174 0.098922803
5.0872575 0.097387899
5.0876975 0.095801469
5.0881376 0.094167483
5.0885777 0.092489912
5.0890178 0.090772725
5.0894579 0.089019893
5.089898 0.087235387
5.0903381 0.085423176
5.0907782 0.083582086
5.0912182 0.081682345
5.0916583 0.079724207
5.0920984 0.077714567
5.0925385 0.075660318
5.0929786 0.073568358
5.0934187 0.071445579
5.0938588 0.069298878
5.0942989 0.067135148
5.0947389 0.064961286
5.095179 0.062784186
5.0956191 0.060610742
5.0960592 0.05844785
5.0964993 0.056302405
5.0969394 0.054181301
5.0973795 0.052091434
5.0978196 0.050039699
5.0982597 0.04803299
5.0986997 0.046078202
5.0991398 0.04418223
5.0995799 0.042351969
5.10002 0.040594315
5.1004601 0.038905568
5.1009002 0.037251698
5.1013403 0.035630289
5.1017804 0.034042248
5.1022204 0.032488483
5.1026605 0.030969903
5.1031006 0.029487416
5.1035407 0.028041929
5.1039808 0.02663435
5.1044209 0.025265588
5.104861 0.02393655
5.1053011 0.022648145
5.1057411 0.02140128
5.1061812 0.020196864
5.1066213 0.019035804
5.1070614 0.017919009
5.1075015 0.016847387
5.1079416 0.015821845
5.1083817 0.014843292
5.1088218 0.013912635
5.1092619 0.013030783
5.1097019 0.012198644
5.110142 0.011415993
5.1105821 0.01068012
5.1110222 0.0099894927
5.1114623 0.009342638
5.1119024 0.0087380806
5.1123425 0.0081743459
5.1127826 0.0076499592
5.1132226 0.0071634458
5.1136627 0.006713331
5.1141028 0.0062981401
5.1145429 0.0059163985
5.114983 0.0055666312
5.1154231 0.0052473638
5.1158632 0.0049571215
5.1163033 0.0046944295
5.1167433 0.0044578133
5.1171834 0.004245798
5.1176235 0.0040569089
5.1180636 0.0038896715
5.1185037 0.0037426109
5.1189438 0.0036142525
5.1193839 0.0035031215
5.119824 0.0034182677
5.1202641 0.0033706588
5.1207041 0.0033594649
5.1211442 0.0033838427
5.1215843 0.0034429492
5.1220244 0.0035359411
5.1224645 0.0036619753
5.1229046 0.0038202085
5.1233447 0.0040097977
5.1237848 0.0042298996
5.1242248 0.004479671
5.1246649 0.0047582688
5.125105 0.0050648499
5.1255451 0.0053985709
5.1259852 0.0057585888
5.1264253 0.0061440604
5.1268654 0.0065541425
5.1273055 0.0069879919
5.1277455 0.0074447654
5.1281856 0.0079236199
5.1286257 0.0084237122
5.1290658 0.0089444446
5.1295059 0.0095038748
5.129946 0.010115892
5.1303861 0.010783733
5.1308262 0.011510636
5.1312663 0.012299839
5.1317063 0.013154578
5.1321464 0.014078092
5.1325865 0.015073617
5.1330266 0.016144391
5.1334667 0.017293652
5.1339068 0.018524637
5.1343469 0.019840583
5.134787 0.021244728
5.135227 0.02274031
5.1356671 0.024330566
5.1361072 0.026018734
5.1365473 0.02780805
5.1369874 0.029701752
5.1374275 0.031703079
5.1378676 0.033815266
5.1383077 0.036041553
5.1387477 0.038384583
5.1391878 0.040835437
5.1396279 0.043386052
5.140068 0.046031119
5.1405081 0.048765324
5.1409482 0.051583358
5.1413883 0.054479907
5.1418284 0.05744966
5.1422685 0.060487306
5.1427085 0.063587532
5.1431486 0.066745028
5.1435887 0.069954481
5.1440288 0.073210581
5.1444689 0.076508014
5.144909 0.07984147
5.1453491 0.083205637
5.1457892 0.086595202
5.1462292 0.090004856
5.1466693 0.093429285
5.1471094 0.096863179
5.1475495 0.10030122
5.1479896 0.10373811
5.1484297 0.10718191
5.1488698 0.11072075
5.1493099 0.11436277
5.1497499 0.11809716
5.15019 0.1219131
5.1506301 0.12579979
5.1510702 0.1297464
5.1515103 0.13374213
5.1519504 0.13777614
5.1523905 0.14183764
5.1528306 0.14591579
5.1532707 0.14999979
5.1537107 0.15407883
5.1541508 0.15814208
5.1545909 0.16217872
5.155031 0.16617796
5.1554711 0.17012896
5.1559112 0.17402091
5.1563513 0.17784301
5.1567914 0.18158442
5.1572314 0.18523434
5.1576715 0.18878195
5.1581116 0.1922195
5.1585517 0.19554741
5.1589918 0.19875509
5.1594319 0.20183078
5.159872 0.20476273
5.1603121 0.2075392
5.1607522 0.21014842
5.1611922 0.21257866
5.1616323 0.21481814
5.1620724 0.21685514
5.1625125 0.21867788
5.1629526 0.22027463
5.1633927 0.22163362
5.1638328 0.22274311
5.1642729 0.22359135
5.1647129 0.22416658
5.165153 0.22445705
5.1655931 0.22445101
5.1660332 0.22413671
5.1664733 0.2235024
5.1669134 0.22253632
5.1673535 0.22122673
5.1677936 0.21964397
5.1682336 0.21796165
5.1686737 0.21619002
5.1691138 0.2143335
5.1695539 0.21239649
5.169994 0.21038342
5.1704341 0.20829869
5.1708742 0.20614671
5.1713143 0.2039319
5.1717544 0.20165866
5.1721944 0.1993314
5.1726345 0.19695455
5.1730746 0.1945325
5.1735147 0.19206967
5.1739548 0.18957047
5.1743949 0.18703932
5.174835 0.18448062
5.1752751 0.18189878
5.1757151 0.17929822
5.1761552 0.17668334
5.1765953 0.17405857
5.1770354 0.1714283
5.1774755 0.1687495
5.1779156 0.16597402
5.1783557 0.16311374
5.1787958 0.16018065
5.1792358 0.15718677
5.1796759 0.15414408
5.180116 0.15106458
5.1805561 0.14796029
5.1809962 0.1448432
5.1814363 0.14172532
5.1818764 0.13861863
5.1823165 0.13553516
5.1827566 0.13248689
5.1831966 0.12948582
5.1836367 0.12654397
5.1840768 0.12367332
5.1845169 0.12088589
5.184957 0.11819366
5.1853971 0.11560865
5.1858372 0.11314286
5.1862773 0.11080828
5.1867173 0.10861732
5.1871574 0.10661489
5.1875975 0.10481858
5.1880376 0.10321878
5.1884777 0.10180591
5.1889178 0.10057036
5.1893579 0.099502536
5.189798 0.098592841
5.190238 0.097831677
5.1906781 0.097209443
5.1911182 0.096716544
5.1915583 0.09634338
5.1919984 0.096080354
5.1924385 0.095917867
5.1928786 0.095846322
5.1933187 0.09585612
5.1937588 0.095937663
5.1941988 0.096081353
5.1946389 0.096277592
5.195079 0.096516783
5.1955191 0.096789326
5.1959592 0.097085624
5.1963993 0.097401217
5.1968394 0.097817384
5.1972795 0.098355094
5.1977195 0.099001067
5.1981596 0.099742024
5.1985997 0.10056468
5.1990398 0.10145577
5.1994799 0.102402
5.19992 0.10339009
5.2003601 0.10440677
5.2008002 0.10543876
5.2012402 0.10647277
5.2016803 0.10749552
5.2021204 0.10849375
5.2025605 0.10945415
5.2030006 0.11036347
5.2034407 0.11120841
5.2038808 0.1119757
5.2043209 0.11265206
5.204761 0.1132242
5.205201 0.11367885
5.2056411 0.11400273
5.2060812 0.1141968
5.2065213 0.11435792
5.2069614 0.11450082
5.2074015 0.11461815
5.2078416 0.11470253
5.2082817 0.11474661
5.2087217 0.11474303
5.2091618 0.11468441
5.2096019 0.1145634
5.210042 0.11437264
5.2104821 0.11410476
5.2109222 0.11375239
5.2113623 0.11330818
5.2118024 0.11276476
5.2122424 0.11211477
5.2126825 0.11135084
5.2131226 0.11046562
5.2135627 0.10945173
5.2140028 0.10830182
5.2144429 0.10700853
5.214883 0.10556448
5.2153231 0.10396232
5.2157632 0.1022176
5.2162032 0.10041895
5.2166433 0.098579503
5.2170834 0.096703264
5.2175235 0.094794236
5.2179636 0.092856422
5.2184037 0.090893824
5.2188438 0.088910445
5.2192839 0.086910288
5.2197239 0.084897357
5.220164 0.082875654
5.2206041 0.080849181
5.2210442 0.078821942
5.2214843 0.076797939
5.2219244 0.074781176
5.2223645 0.072775656
5.2228046 0.07078538
5.2232446 0.068814352
5.2236847 0.066866576
5.2241248 0.064946053
5.2245649 0.063056786
5.225005 0.061202779
5.2254451 0.059373594
5.2258852 0.057539538
5.2263253 0.055701432
5.2267654 0.053861329
5.2272054 0.052021283
5.2276455 0.050183345
5.2280856 0.048349569
5.2285257 0.046522008
5.2289658 0.044702715
5.2294059 0.042893742
5.229846 0.041097142
5.2302861 0.039314969
5.2307261 0.037549274
5.2311662 0.035802112
5.2316063 0.034075534
5.2320464 0.032371594
5.2324865 0.030692345
5.2329266 0.029039838
5.2333667 0.027416129
5.2338068 0.025823268
5.2342468 0.024263309
5.2346869 0.022738306
5.235127 0.021270595
5.2355671 0.019885156
5.2360072 0.018579368
5.2364473 0.017350512
5.2368874 0.016195873
5.2373275 0.01511273
5.2377676 0.014098368
5.2382076 0.013150067
5.2386477 0.012265111
5.2390878 0.011440782
5.2395279 0.010674361
5.239968 0.0099631314
5.2404081 0.0093043752
5.2408482 0.0086953745
5.2412883 0.0081334118
5.2417283 0.0076157691
5.2421684 0.0071397288
5.2426085 0.0067025731
5.2430486 0.0063015843
5.2434887 0.0059340446
5.2439288 0.0055972362
5.2443689 0.0052883164
5.244809 0.004991076
5.245249 0.0046962714
5.2456891 0.0044048542
5.2461292 0.0041177763
5.2465693 0.0038359893
5.2470094 0.0035604451
5.2474495 0.0032920954
5.2478896 0.0030318919
5.2483297 0.0027807865
5.2487698 0.0025397308
5.2492098 0.0023096767
5.2496499 0.0020915759
5.25009 0.0018863802
5.2505301 0.0016950413
5.2509702 0.0015185111
5.2514103 0.0013577411
5.2518504 0.0012136833
5.2522905 0.0010872894
5.2527305 0.00097951109
5.2531706 0.00089130019
5.2536107 0.00082360846
5.2540508 0.000776565
5.2544909 0.00073470632
5.254931 0.0006920535
5.2553711 0.00064886635
5.2558112 0.00060540469
5.2562513 0.00056192833
5.2566913 0.00051869709
5.2571314 0.00047597078
5.2575715 0.00043400921
5.2580116 0.00039307221
5.2584517 0.00035341958
5.2588918 0.00031531115
5.2593319 0.00027900673
5.259772 0.00024476612
5.260212 0.00021284916
5.2606521 0.00018351564
5.2610922 0.0001570254
5.2615323 0.00013363824
5.2619724 0.00011361397
5.2624125 9.721242e-05
5.2628526 8.4693397e-05
5.2632927 7.6316717e-05
5.2637327 7.1904076e-05
5.2641728 6.8088762e-05
5.2646129 6.4137334e-05
5.265053 6.0080806e-05
5.2654931 5.5950194e-05
5.2659332 5.1776512e-05
5.2663733 4.7590775e-05
5.2668134 4.3423997e-05
5.2672535 3.9307194e-05
5.2676935 3.5271381e-05
5.2681336 3.1347572e-05
5.2685737 2.7566783e-05
5.2690138 2.3960027e-05
5.2694539 2.055832e-05
5.269894 1.7392678e-05
5.2703341 1.4494113e-05
5.2707742 1.1893643e-05
5.2712142 9.6222801e-06
5.2716543 7.7110409e-06
5.2720944 6.1909397e-06
5.2725345 5.0929913e-06
5.2729746 4.4482108e-06
5.2734147 4.1964116e-06
5.2738548 3.9740425e-06
5.2742949 3.7415784e-06
5.2747349 3.5010913e-06
5.275175 3.2546537e-06
5.2756151 3.0043376e-06
5.2760552 2.7522155e-06
5.2764953 2.5003593e-06
5.2769354 2.2508415e-06
5.2773755 2.0057342e-06
5.2778156 1.7671097e-06
5.2782557 1.5370401e-06
5.2786957 1.3175978e-06
5.2791358 1.1108549e-06
5.2795759 9.1888366e-07
5.280016 7.4375635e-07
5.2804561 5.8754516e-07
5.2808962 4.5232234e-07
5.2813363 3.4016011e-07
5.2817764 2.531307e-07
5.2822164 1.9330634e-07
5.2826565 1.6275925e-07
5.2830966 1.5410471e-07
5.2835367 1.4589755e-07
5.2839768 1.3727619e-07
5.2844169 1.2832277e-07
5.284857 1.1911942e-07
5.2852971 1.0974829e-07
5.2857371 1.0029151e-07
5.2861772 9.0831226e-08
5.2866173 8.1449582e-08
5.2870574 7.2228715e-08
5.2874975 6.3250765e-08
5.2879376 5.4597874e-08
5.2883777 4.6352182e-08
5.2888178 3.8595829e-08
5.2892579 3.1410955e-08
5.2896979 2.4879702e-08
5.290138 1.9084209e-08
5.2905781 1.4106616e-08
5.2910182 1.0029065e-08
5.2914583 6.9336962e-09
5.2918984 4.9026492e-09
5.2923385 4.0180647e-09
5.2927786 3.8180396e-09
5.2932186 3.6081811e-09
5.2936587 3.3870833e-09
5.2940988 3.1569636e-09
5.2945389 2.9200397e-09
5.294979 2.6785292e-09
5.2954191 2.4346496e-09
5.2958592 2.1906186e-09
5.2962993 1.9486536e-09
5.2967393 1.7109724e-09
5.2971794 1.4797924e-09
5.2976195 1.2573313e-09
5.2980596 1.0458066e-09
5.2984997 8.4743592e-10
5.2989398 6.6443688e-10
5.2993799 4.9902702e-10
5.29982 3.5342394e-10
5.3002601 2.2984522e-10
5.3007001 1.3050844e-10
5.3011402 5.7631188e-11
5.3015803 1.3431041e-11
5.3020204 0
5.3024605 0
5.3029006 0
5.3033407 0
5.3037808 0
5.3042208 0
5.3046609 0
5.305101 0
5.3055411 0
5.3059812 0
5.3064213 0
5.3068614 0
5.3073015 0
5.3077415 0
5.3081816 0
5.3086217 0
5.3090618 0
5.3095019 0
5.309942 0
5.3103821 0
5.3108222 0
5.3112623 0
5.3117023 0
5.3121424 0
5.3125825 0
5.3130226 0
5.3134627 0
5.3139028 0
5.3143429 0
5.314783 0
5.315223 0
5.3156631 0
5.3161032 0
5.3165433 0
5.3169834 0
5.3174235 0
5.3178636 0
5.3183037 0
5.3187437 0
5.3191838 0
5.3196239 0
5.320064 0
5.3205041 0
5.3209442 0
5.3213843 0
5.3218244 0
5.3222645 0
5.3227045 0
5.3231446 0
5.3235847 0
5.3240248 0
5.3244649 0
5.324905 0
5.3253451 0
5.3257852 0
5.3262252 0
5.3266653 0
5.3271054 0
5.3275455 0
5.3279856 0
5.3284257 0
5.3288658 0
5.3293059 0
5.3297459 0
5.330186 0
5.3306261 0
5.3310662 0
5.3315063 0
5.3319464 0
5.3323865 0
5.3328266 0
5.3332667 0
5.3337067 0
5.3341468 0
5.3345869 0
5.335027 0
5.3354671 0
5.3359072 0
5.3363473 0
5.3367874 0
5.3372274 0
5.3376675 0
5.3381076 0
5.3385477 0
5.3389878 0
5.3394279 0
5.339868 0
5.3403081 0
5.3407481 0
5.3411882 0
5.3416283 0
5.3420684 0
5.3425085 0
5.3429486 0
5.3433887 0
5.3438288 0
5.3442689 0
5.3447089 0
5.345149 0
5.3455891 0
5.3460292 0
5.3464693 0
5.3469094 0
5.3473495 0
5.3477896 0
5.3482296 0
5.3486697 0
5.3491098 0
5.3495499 0
5.34999 0
5.3504301 0
5.3508702 0
5.3513103 0
5.3517504 0
5.3521904 0
5.3526305 0
5.3530706 0
5.3535107 0
5.3539508 0
5.3543909 0
5.354831 0
5.3552711 0
5.3557111 0
5.3561512 0
5.3565913 0
5.3570314 0
5.3574715 0
5.3579116 0
5.3583517 0
5.3587918 0
5.3592318 0
5.3596719 0
5.360112 0
5.3605521 0
5.3609922 0
5.3614323 0
5.3618724 0
5.3623125 0
5.3627526 0
5.3631926 0
5.3636327 0
5.3640728 0
5.3645129 0
5.364953 0
5.3653931 0
5.3658332 0
5.3662733 0
5.3667133 0
5.3671534 0
5.3675935 0
5.3680336 0
5.3684737 0
5.3689138 0
5.3693539 0
5.369794 0
5.370234 0
5.3706741 0
5.3711142 0
5.3715543 0
5.3719944 0
5.3724345 0
5.3728746 0
5.3733147 0
5.3737548 0
5.3741948 0
5.3746349 0
5.375075 0
5.3755151 0
5.3759552 0
5.3763953 0
5.3768354 0
5.3772755 0
5.3777155 0
5.3781556 0
5.3785957 0
5.3790358 0
5.3794759 0
5.379916 0
5.3803561 0
5.3807962 0
5.3812362 0
5.3816763 0
5.3821164 0
5.3825565 0
5.3829966 0
5.3834367 0
5.3838768 0
5.3843169 0
5.384757 0
5.385197 0
5.3856371 0
5.3860772 0
5.3865173 0
5.3869574 0
5.3873975 0
5.3878376 0
5.3882777 0
5.3887177 0
5.3891578 0
5.3895979 0
5.390038 0
5.3904781 0
5.3909182 0
5.3913583 0
5.3917984 0
5.3922384 0
5.3926785 0
5.3931186 0
5.3935587 0
5.3939988 0
5.3944389 0
5.394879 0
5.3953191 0
5.3957592 0
5.3961992 0
5.3966393 0
5.3970794 0
5.3975195 0
5.3979596 0
5.3983997 0
5.3988398 0
5.3992799 0
5.3997199 0
5.40016 0
5.4006001 0
5.4010402 0
5.4014803 0
5.4019204 0
5.4023605 0
5.4028006 0
5.4032406 0
5.4036807 0
5.4041208 0
5.4045609 0
5.405001 0
5.4054411 0
5.4058812 0
5.4063213 0
5.4067614 0
5.4072014 0
5.4076415 0
5.4080816 0
5.4085217 0
5.4089618 0
5.4094019 0
5.409842 0
5.4102821 0
5.4107221 0
5.4111622 0
5.4116023 0
5.4120424 0
5.4124825 0
5.4129226 0
5.4133627 0
5.4138028 0
5.4142428 0
5.4146829 0
5.415123 0
5.4155631 0
5.4160032 0
5.4164433 0
5.4168834 0
5.4173235 0
5.4177636 0
5.4182036 0
5.4186437 0
5.4190838 0
5.4195239 0
5.419964 0
5.4204041 0
5.4208442 0
5.4212843 0
5.4217243 0
5.4221644 0
5.4226045 0
5.4230446 0
5.4234847 0
5.4239248 0
5.4243649 0
5.424805 0
5.425245 0
5.4256851 0
5.4261252 0
5.4265653 0
5.4270054 0
5.4274455 0
5.4278856 0
5.4283257 0
5.4287658 0
5.4292058 0
5.4296459 0
5.430086 0
5.4305261 0
5.4309662 0
5.4314063 0
5.4318464 0
5.4322865 0
5.4327265 0
5.4331666 0
5.4336067 0
5.4340468 0
5.4344869 0
5.434927 0
5.4353671 0
5.4358072 0
5.4362472 0
5.4366873 0
5.4371274 0
5.4375675 0
5.4380076 0
5.4384477 0
5.4388878 0
5.4393279 0
5.439768 0
5.440208 0
5.4406481 0
5.4410882 0
5.4415283 0
5.4419684 0
5.4424085 0
5.4428486 0
5.4432887 0
5.4437287 0
5.4441688 0
5.4446089 0
5.445049 0
5.4454891 0
5.4459292 0
5.4463693 0
5.4468094 0
5.4472494 0
5.4476895 0
5.4481296 0
5.4485697 0
5.4490098 0
5.4494499 0
5.44989 0
5.4503301 0
5.4507702 0
5.4512102 0
5.4516503 0
5.4520904 0
5.4525305 0
5.4529706 0
5.4534107 0
5.4538508 0
5.4542909 0
5.4547309 0
5.455171 0
5.4556111 0
5.4560512 0
5.4564913 0
5.4569314 0
5.4573715 0
5.4578116 0
5.4582517 0
5.4586917 0
5.4591318 0
5.4595719 0
5.460012 0
5.4604521 0
5.4608922 0
5.4613323 0
5.4617724 0
5.4622124 0
5.4626525 0
5.4630926 0
5.4635327 0
5.4639728 0
5.4644129 0
5.464853 0
5.4652931 0
5.4657331 0
5.4661732 0
5.4666133 0
5.4670534 0
5.4674935 0
5.4679336 0
5.4683737 0
5.4688138 0
5.4692539 0
5.4696939 0
5.470134 0
5.4705741 0
5.4710142 0
5.4714543 0
5.4718944 0
5.4723345 0
5.4727746 0
5.4732146 0
5.4736547 0
5.4740948 0
5.4745349 0
5.474975 0
5.4754151 0
5.4758552 0
5.4762953 0
5.4767353 0
5.4771754 0
5.4776155 0
5.4780556 0
5.4784957 0
5.4789358 0
5.4793759 0
5.479816 0
5.4802561 0
5.4806961 0
5.4811362 0
5.4815763 0
5.4820164 0
5.4824565 0
5.4828966 0
5.4833367 0
5.4837768 0
5.4842168 0
5.4846569 0
5.485097 0
5.4855371 0
5.4859772 0
5.4864173 0
5.4868574 0
5.4872975 0
5.4877375 0
5.4881776 0
5.4886177 0
5.4890578 0
5.4894979 0
5.489938 0
5.4903781 0
5.4908182 0
5.4912583 0
5.4916983 0
5.4921384 0
5.4925785 0
5.4930186 0
5.4934587 0
5.4938988 0
5.4943389 0
5.494779 0
5.495219 0
5.4956591 0
5.4960992 0
5.4965393 0
5.4969794 0
5.4974195 0
5.4978596 0
5.4982997 0
5.4987397 0
5.4991798 0
5.4996199 0
5.50006 0
5.5005001 0
5.5009402 0
5.5013803 0
5.5018204 0
5.5022605 0
5.5027005 0
5.5031406 0
5.5035807 0
5.5040208 0
5.5044609 0
5.504901 0
5.5053411 0
5.5057812 0
5.5062212 0
5.5066613 0
5.5071014 0
5.5075415 0
5.5079816 0
5.5084217 0
5.5088618 0
5.5093019 0
5.5097419 0
5.510182 0
5.5106221 0
5.5110622 0
5.5115023 0
5.5119424 0
5.5123825 0
5.5128226 0
5.5132627 0
5.5137027 0
5.5141428 0
5.5145829 0
5.515023 0
5.5154631 0
5.5159032 0
5.5163433 0
5.5167834 0
5.5172234 0
5.5176635 0
5.5181036 0
5.5185437 0
5.5189838 0
5.5194239 0
5.519864 0
5.5203041 0
5.5207441 0
5.5211842 0
5.5216243 0
5.5220644 0
5.5225045 0
5.5229446 0
5.5233847 0
5.5238248 0
5.5242649 0
5.5247049 0
5.525145 0
5.5255851 0
5.5260252 0
5.5264653 0
5.5269054 0
5.5273455 0
5.5277856 0
5.5282256 0
5.5286657 0
5.5291058 0
5.5295459 0
5.529986 0
5.5304261 0
5.5308662 0
5.5313063 0
5.5317463 0
5.5321864 0
5.5326265 0
5.5330666 0
5.5335067 0
5.5339468 0
5.5343869 0
5.534827 0
5.5352671 0
5.5357071 0
5.5361472 0
5.5365873 0
5.5370274 0
5.5374675 0
5.5379076 0
5.5383477 0
5.5387878 0
5.5392278 0
5.5396679 0
5.540108 0
5.5405481 0
5.5409882 0
5.5414283 0
5.5418684 0
5.5423085 0
5.5427485 0
5.5431886 0
5.5436287 0
5.5440688 0
5.5445089 0
5.544949 0
5.5453891 0
5.5458292 0
5.5462693 0
5.5467093 0
5.5471494 0
5.5475895 0
5.5480296 0
5.5484697 0
5.5489098 0
5.5493499 0
5.54979 0
5.55023 0
5.5506701 0
5.5511102 0
5.5515503 0
5.5519904 0
5.5524305 0
5.5528706 0
5.5533107 0
5.5537508 0
5.5541908 0
5.5546309 0
5.555071 0
5.5555111 0
5.5559512 0
5.5563913 0
5.5568314 0
5.5572715 0
5.5577115 0
5.5581516 0
5.5585917 0
5.5590318 0
5.5594719 0
5.559912 0
5.5603521 0
5.5607922 0
5.5612322 0
5.5616723 0
5.5621124 0
5.5625525 0
5.5629926 0
5.5634327 0
5.5638728 0
5.5643129 0
5.564753 0
5.565193 0
5.5656331 0
5.5660732 0
5.5665133 0
5.5669534 0
5.5673935 0
5.5678336 0
5.5682737 0
5.5687137 0
5.5691538 0
5.5695939 0
5.570034 0
5.5704741 0
5.5709142 0
5.5713543 0
5.5717944 0
5.5722344 0
5.5726745 0
5.5731146 0
5.5735547 0
5.5739948 0
5.5744349 0
5.574875 0
5.5753151 0
5.5757552 0
5.5761952 0
5.5766353 0
5.5770754 0
5.5775155 0
5.5779556 0
5.5783957 0
5.5788358 0
5.5792759 0
5.5797159 0
5.580156 0
5.5805961 0
5.5810362 0
5.5814763 0
5.5819164 0
5.5823565 0
5.5827966 0
5.5832366 0
5.5836767 0
5.5841168 0
5.5845569 0
5.584997 0
5.5854371 0
5.5858772 0
5.5863173 0
5.5867574 0
5.5871974 0
5.5876375 0
5.5880776 0
5.5885177 0
5.5889578 0
5.5893979 0
5.589838 0
5.5902781 0
5.5907181 0
5.5911582 0
5.5915983 0
5.5920384 0
5.5924785 0
5.5929186 0
5.5933587 0
5.5937988 0
5.5942388 0
5.5946789 0
5.595119 0
5.5955591 0
5.5959992 0
5.5964393 0
5.5968794 0
5.5973195 0
5.5977596 0
5.5981996 0
5.5986397 0
5.5990798 0
5.5995199 0
5.59996 0
5.6004001 0
5.6008402 0
5.6012803 0
5.6017203 0
5.6021604 0
5.6026005 0
5.6030406 0
5.6034807 0
5.6039208 0
5.6043609 0
5.604801 0
5.605241 0
5.6056811 0
5.6061212 0
5.6065613 0
5.6070014 0
5.6074415 0
5.6078816 0
5.6083217 0
5.6087618 0
5.6092018 0
5.6096419 0
5.610082 0
5.6105221 0
5.6109622 0
5.6114023 0
5.6118424 0
5.6122825 0
5.6127225 0
5.6131626 0
5.6136027 0
5.6140428 0
5.6144829 0
5.614923 0
5.6153631 0
5.6158032 0
5.6162432 0
5.6166833 0
5.6171234 0
5.6175635 0
5.6180036 0
5.6184437 0
5.6188838 0
5.6193239 0
5.619764 0
5.620204 0
5.6206441 0
5.6210842 0
5.6215243 0
5.6219644 0
5.6224045 0
5.6228446 0
5.6232847 0
5.6237247 0
5.6241648 0
5.6246049 0
5.625045 0
5.6254851 0
5.6259252 0
5.6263653 0
5.6268054 0
5.6272454 0
5.6276855 0
5.6281256 0
5.6285657 0
5.6290058 0
5.6294459 0
5.629886 0
5.6303261 0
5.6307662 0
5.6312062 0
5.6316463 0
5.6320864 0
5.6325265 0
5.6329666 0
5.6334067 0
5.6338468 0
5.6342869 0
5.6347269 0
5.635167 0
5.6356071 0
5.6360472 0
5.6364873 0
5.6369274 0
5.6373675 0
5.6378076 0
5.6382476 0
5.6386877 0
5.6391278 0
5.6395679 0
5.640008 0
5.6404481 0
5.6408882 0
5.6413283 0
5.6417684 0
5.6422084 0
5.6426485 0
5.6430886 0
5.6435287 0
5.6439688 0
5.6444089 0
5.644849 0
5.6452891 0
5.6457291 0
5.6461692 0
5.6466093 0
5.6470494 0
5.6474895 0
5.6479296 0
5.6483697 0
5.6488098 0
5.6492498 0
5.6496899 0
5.65013 0
5.6505701 0
5.6510102 0
5.6514503 0
5.6518904 0
5.6523305 0
5.6527706 0
5.6532106 0
5.6536507 0
5.6540908 0
5.6545309 0
5.654971 0
5.6554111 0
5.6558512 0
5.6562913 0
5.6567313 0
5.6571714 0
5.6576115 0
5.6580516 0
5.6584917 0
5.6589318 0
5.6593719 0
5.659812 0
5.6602521 0
5.6606921 0
5.6611322 0
5.6615723 0
5.6620124 0
5.6624525 0
5.6628926 0
5.6633327 0
5.6637728 0
5.6642128 0
5.6646529 0
5.665093 0
5.6655331 0
5.6659732 0
5.6664133 0
5.6668534 0
5.6672935 0
5.6677335 0
5.6681736 0
5.6686137 0
5.6690538 0
5.6694939 0
5.669934 0
5.6703741 0
5.6708142 0
5.6712543 0
5.6716943 0
5.6721344 0
5.6725745 0
5.6730146 0
5.6734547 0
5.6738948 0
5.6743349 0
5.674775 0
5.675215 0
5.6756551 0
5.6760952 0
5.6765353 0
5.6769754 0
5.6774155 0
5.6778556 0
5.6782957 0
5.6787357 0
5.6791758 0
5.6796159 0
5.680056 0
5.6804961 0
5.6809362 0
5.6813763 0
5.6818164 0
5.6822565 0
5.6826965 0
5.6831366 0
5.6835767 0
5.6840168 0
5.6844569 0
5.684897 0
5.6853371 0
5.6857772 0
5.6862172 0
5.6866573 0
5.6870974 0
5.6875375 0
5.6879776 0
5.6884177 0
5.6888578 0
5.6892979 0
5.6897379 0
5.690178 0
5.6906181 0
5.6910582 0
5.6914983 0
5.6919384 0
5.6923785 0
5.6928186 0
5.6932587 0
5.6936987 0
5.6941388 0
5.6945789 0
5.695019 0
5.6954591 0
5.6958992 0
5.6963393 0
5.6967794 0
5.6972194 0
5.6976595 0
5.6980996 0
5.6985397 0
5.6989798 0
5.6994199 0
5.69986 0
5.7003001 0
5.7007401 0
5.7011802 0
5.7016203 0
5.7020604 0
5.7025005 0
5.7029406 0
5.7033807 0
5.7038208 0
5.7042609 0
5.7047009 0
5.705141 0
5.7055811 0
5.7060212 0
5.7064613 0
5.7069014 0
5.7073415 0
5.7077816 0
5.7082216 0
5.7086617 0
5.7091018 0
5.7095419 0
5.709982 0
5.7104221 0
5.7108622 0
5.7113023 0
5.7117423 0
5.7121824 0
5.7126225 0
5.7130626 0
5.7135027 0
5.7139428 0
5.7143829 0
5.714823 0
5.7152631 0
5.7157031 0
5.7161432 0
5.7165833 0
5.7170234 0
5.7174635 0
5.7179036 0
5.7183437 0
5.7187838 0
5.7192238 0
5.7196639 0
5.720104 0
5.7205441 0
5.7209842 0
5.7214243 0
5.7218644 0
5.7223045 0
5.7227445 0
5.7231846 0
5.7236247 0
5.7240648 0
5.7245049 0
5.724945 0
5.7253851 0
5.7258252 0
5.7262653 0
5.7267053 0
5.7271454 0
5.7275855 0
5.7280256 0
5.7284657 0
5.7289058 0
5.7293459 0
5.729786 0
5.730226 0
5.7306661 0
5.7311062 0
5.7315463 0
5.7319864 0
5.7324265 0
5.7328666 0
5.7333067 0
5.7337467 0
5.7341868 0
5.7346269 0
5.735067 0
5.7355071 0
5.7359472 0
5.7363873 0
5.7368274 0
5.7372675 0
5.7377075 0
5.7381476 0
5.7385877 0
5.7390278 0
5.7394679 0
5.739908 0
5.7403481 0
5.7407882 0
5.7412282 0
5.7416683 0
5.7421084 0
5.7425485 0
5.7429886 0
5.7434287 0
5.7438688 0
5.7443089 0
5.7447489 0
5.745189 0
5.7456291 0
5.7460692 0
5.7465093 0
5.7469494 0
5.7473895 0
5.7478296 0
5.7482697 0
5.7487097 0
5.7491498 0
5.7495899 0
5.75003 0
5.7504701 0
5.7509102 0
5.7513503 0
5.7517904 0
5.7522304 0
5.7526705 0
5.7531106 0
5.7535507 0
5.7539908 0
5.7544309 0
5.754871 0
5.7553111 0
5.7557512 0
5.7561912 0
5.7566313 0
5.7570714 0
5.7575115 0
5.7579516 0
5.7583917 0
5.7588318 0
5.7592719 0
5.7597119 0
5.760152 0
5.7605921 0
5.7610322 0
5.7614723 0
5.7619124 0
5.7623525 0
5.7627926 0
5.7632326 0
5.7636727 0
5.7641128 0
5.7645529 0
5.764993 0
5.7654331 0
5.7658732 0
5.7663133 0
5.7667534 0
5.7671934 0
5.7676335 0
5.7680736 0
5.7685137 0
5.7689538 0
5.7693939 0
5.769834 0
5.7702741 0
5.7707141 0
5.7711542 0
5.7715943 0
5.7720344 0
5.7724745 0
5.7729146 0
5.7733547 0
5.7737948 0
5.7742348 0
5.7746749 0
5.775115 0
5.7755551 0
5.7759952 0
5.7764353 0
5.7768754 0
5.7773155 0
5.7777556 0
5.7781956 0
5.7786357 0
5.7790758 0
5.7795159 0
5.779956 0
5.7803961 0
5.7808362 0
5.7812763 0
5.7817163 0
5.7821564 0
5.7825965 3.8309992e-13
5.7830366 6.8315203e-12
5.7834767 2.0808676e-11
5.7839168 4.1756337e-11
5.7843569 6.9116273e-11
5.784797 1.0233026e-10
5.785237 1.4084005e-10
5.7856771 1.8408744e-10
5.7861172 2.3151418e-10
5.7865573 2.8256205e-10
5.7869974 3.3667282e-10
5.7874375 3.9328825e-10
5.7878776 4.5185012e-10
5.7883177 5.118002e-10
5.7887578 5.7258026e-10
5.7891978 6.3363207e-10
5.7896379 6.943974e-10
5.790078 7.5431802e-10
5.7905181 8.1283569e-10
5.7909582 8.693922e-10
5.7913983 9.2342931e-10
5.7918384 9.7438879e-10
5.7922785 1.0559453e-09
5.7927185 1.3933028e-09
5.7931586 2.0104938e-09
5.7935987 2.8867633e-09
5.7940388 4.0013565e-09
5.7944789 5.3335185e-09
5.794919 6.8624943e-09
5.7953591 8.5675293e-09
5.7957992 1.0427868e-08
5.7962392 1.2422757e-08
5.7966793 1.453144e-08
5.7971194 1.6733163e-08
5.7975595 1.900717e-08
5.7979996 2.1332707e-08
5.7984397 2.368902e-08
5.7988798 2.6055352e-08
5.7993199 2.841095e-08
5.79976 3.0735058e-08
5.8002 3.3006922e-08
5.8006401 3.5205787e-08
5.8010802 3.7310897e-08
5.8015203 3.9301498e-08
5.8019604 4.311088e-08
5.8024005 5.5595809e-08
5.8028406 7.6788452e-08
5.8032807 1.0604782e-07
5.8037207 1.4273293e-07
5.8041608 1.8620277e-07
5.8046009 2.3581638e-07
5.805041 2.9093275e-07
5.8054811 3.509109e-07
5.8059212 4.1510983e-07
5.8063613 4.8288856e-07
5.8068014 5.536061e-07
5.8072414 6.2662145e-07
5.8076815 7.0129363e-07
5.8081216 7.7698165e-07
5.8085617 8.5304451e-07
5.8090018 9.2884124e-07
5.8094419 1.0037308e-06
5.809882 1.0770723e-06
5.8103221 1.1482247e-06
5.8107622 1.2165469e-06
5.8112022 1.2813981e-06
5.8116423 1.401138e-06
5.8120824 1.6915558e-06
5.8125225 2.1447928e-06
5.8129626 2.7491498e-06
5.8134027 3.4929271e-06
5.8138428 4.3644254e-06
5.8142829 5.3519454e-06
5.8147229 6.4437875e-06
5.815163 7.6282523e-06
5.8156031 8.8936405e-06
5.8160432 1.0228253e-05
5.8164833 1.1620389e-05
5.8169234 1.3058351e-05
5.8173635 1.4530438e-05
5.8178036 1.6024952e-05
5.8182436 1.7530192e-05
5.8186837 1.903446e-05
5.8191238 2.0526055e-05
5.8195639 2.1993279e-05
5.820004 2.3424433e-05
5.8204441 2.4807816e-05
5.8208842 2.6131729e-05
5.8213243 2.8360255e-05
5.8217644 3.2542297e-05
5.8222044 3.8555697e-05
5.8226445 4.627673e-05
5.8230846 5.5581669e-05
5.8235247 6.6346789e-05
5.8239648 7.8448364e-05
5.8244049 9.1762668e-05
5.824845 0.00010616598
5.8252851 0.00012153456
5.8257251 0.0001377447
5.8261652 0.00015467266
5.8266053 0.00017219472
5.8270454 0.00019018715
5.8274855 0.00020852624
5.8279256 0.00022708824
5.8283657 0.00024574945
5.8288058 0.00026438612
5.8292458 0.00028287453
5.8296859 0.00030109097
5.830126 0.0003189117
5.8305661 0.00033632098
5.8310062 0.00036147502
5.8314463 0.00039904588
5.8318864 0.00044836735
5.8323265 0.00050877321
5.8327666 0.00057959727
5.8332066 0.00066017329
5.8336467 0.00074983508
5.8340868 0.00084791642
5.8345269 0.00095375109
5.834967 0.0010666729
5.8354071 0.0011860156
5.8358472 0.001311113
5.8362873 0.0014412989
5.8367273 0.001575907
5.8371674 0.0017142713
5.8376075 0.0018557253
5.8380476 0.0019996031
5.8384877 0.0021452382
5.8389278 0.0022919645
5.8393679 0.0024391159
5.839808 0.002586026
5.840248 0.0027336577
5.8406881 0.0029085419
5.8411282 0.0031197431
5.8415683 0.0033666583
5.8420084 0.0036486841
5.8424485 0.0039652174
5.8428886 0.004315655
5.8433287 0.0046993935
5.8437688 0.0051158299
5.8442088 0.005564361
5.8446489 0.0060443834
5.845089 0.0065552941
5.8455291 0.0070964897
5.8459692 0.0076673672
5.8464093 0.0082673232
5.8468494 0.0088957546
5.8472895 0.0095520582
5.8477295 0.010235631
5.8481696 0.010945869
5.8486097 0.01168217
5.8490498 0.01244393
5.8494899 0.013230546
5.84993 0.014045708
5.8503701 0.014919492
5.8508102 0.015856359
5.8512503 0.016854523
5.8516903 0.017912199
5.8521304 0.0190276
5.8525705 0.020198941
5.8530106 0.021424436
5.8534507 0.0227023
5.8538908 0.024030746
5.8543309 0.025407988
5.854771 0.026832242
5.855211 0.028301721
5.8556511 0.02981464
5.8560912 0.031369213
5.8565313 0.032963653
5.8569714 0.034596176
5.8574115 0.036264995
5.8578516 0.037968325
5.8582917 0.039704381
5.8587317 0.041471375
5.8591718 0.043267523
5.8596119 0.045100212
5.860052 0.047000656
5.8604921 0.04896585
5.8609322 0.050989231
5.8613723 0.053064238
5.8618124 0.055184309
5.8622525 0.057342881
5.8626925 0.059533393
5.8631326 0.061749283
5.8635727 0.063983988
5.8640128 0.066230947
5.8644529 0.068483598
5.864893 0.070735378
5.8653331 0.072979727
5.8657732 0.075210081
5.8662132 0.077419879
5.8666533 0.079602558
5.8670934 0.081751557
5.8675335 0.083860315
5.8679736 0.085922267
5.8684137 0.087930854
5.8688538 0.089879513
5.8692939 0.091787591
5.8697339 0.093704658
5.870174 0.09562543
5.8706141 0.097542641
5.8710542 0.099449026
5.8714943 0.10133732
5.8719344 0.10320025
5.8723745 0.10503057
5.8728146 0.10682099
5.8732547 0.10856426
5.8736947 0.11025311
5.8741348 0.11188027
5.8745749 0.11343849
5.875015 0.11492048
5.8754551 0.116319
5.8758952 0.11762677
5.8763353 0.11883652
5.8767754 0.119941
5.8772154 0.12093293
5.8776555 0.12180505
5.8780956 0.1225501
5.8785357 0.12316081
5.8789758 0.12367509
5.8794159 0.12414676
5.879856 0.12457762
5.8802961 0.12496934
5.8807361 0.1253236
5.8811762 0.12564207
5.8816163 0.12592642
5.8820564 0.12617832
5.8824965 0.12639944
5.8829366 0.12659145
5.8833767 0.12675604
5.8838168 0.12689486
5.8842569 0.12700959
5.8846969 0.12710191
5.885137 0.12717347
5.8855771 0.12722597
5.8860172 0.12726106
5.8864573 0.12728042
5.8868974 0.12728573
5.8873375 0.12727864
5.8877776 0.12726084
5.8882176 0.12723404
5.8886577 0.12720329
5.8890978 0.12717133
5.8895379 0.12713829
5.889978 0.12710429
5.8904181 0.12706946
5.8908582 0.12703391
5.8912983 0.12699777
5.8917383 0.12696117
5.8921784 0.12692421
5.8926185 0.12688703
5.8930586 0.12684975
5.8934987 0.12681249
5.8939388 0.12677537
5.8943789 0.12673851
5.894819 0.12670204
5.8952591 0.12666608
5.8956991 0.12663075
5.8961392 0.12659617
5.8965793 0.12656247
5.8970194 0.12652976
5.8974595 0.12649817
5.8978996 0.12646809
5.8983397 0.12644421
5.8987798 0.12642759
5.8992198 0.1264174
5.8996599 0.12641283
5.9001 0.12641305
5.9005401 0.12641723
5.9009802 0.12642456
5.9014203 0.1264342
5.9018604 0.12644533
5.9023005 0.12645712
5.9027405 0.12646876
5.9031806 0.12647941
5.9036207 0.12648826
5.9040608 0.12649447
5.9045009 0.12649723
5.904941 0.12649571
5.9053811 0.12648908
5.9058212 0.12647652
5.9062613 0.1264572
5.9067013 0.12643031
5.9071414 0.12639501
5.9075815 0.1263357
5.9080216 0.12614171
5.9084617 0.12579727
5.9089018 0.12531063
5.9093419 0.12469005
5.909782 0.12394378
5.910222 0.12308008
5.9106621 0.1221072
5.9111022 0.12103341
5.9115423 0.11986694
5.9119824 0.11861607
5.9124225 0.11728905
5.9128626 0.11589412
5.9133027 0.11443955
5.9137427 0.1129336
5.9141828 0.11138451
5.9146229 0.10980054
5.915063 0.10818996
5.9155031 0.106561
5.9159432 0.10492194
5.9163833 0.10328102
5.9168234 0.1016465
5.9172635 0.10000594
5.9177035 0.098284205
5.9181436 0.096480857
5.9185837 0.094604252
5.9190238 0.092662747
5.9194639 0.090664695
5.919904 0.088618454
5.9203441 0.086532379
5.9207842 0.084414825
5.9212242 0.082274147
5.9216643 0.080118701
5.9221044 0.077956844
5.9225445 0.075796929
5.9229846 0.073647313
5.9234247 0.071516352
5.9238648 0.0694124
5.9243049 0.067343814
5.9247449 0.065318949
5.925185 0.06334616
5.9256251 0.061433804
5.9260652 0.059590234
5.9265053 0.057823808
5.9269454 0.056128296
5.9273855 0.054475677
5.9278256 0.052867404
5.9282657 0.051306197
5.9287057 0.049794775
5.9291458 0.048335859
5.9295859 0.046932169
5.930026 0.045586423
5.9304661 0.044301342
5.9309062 0.043079645
5.9313463 0.041924052
5.9317864 0.040837283
5.9322264 0.039822058
5.9326665 0.038881096
5.9331066 0.038017118
5.9335467 0.037232842
5.9339868 0.036530989
5.9344269 0.035914279
5.934867 0.03538543
5.9353071 0.034947163
5.9357471 0.034602199
5.9361872 0.034353255
5.9366273 0.034209774
5.9370674 0.034179265
5.9375075 0.034258323
5.9379476 0.034443505
5.9383877 0.03473137
5.9388278 0.035118474
5.9392679 0.035601375
5.9397079 0.03617663
5.940148 0.036840798
5.9405881 0.037590435
5.9410282 0.038422099
5.9414683 0.039332348
5.9419084 0.040317739
5.9423485 0.041374829
5.9427886 0.042500177
5.9432286 0.043690339
5.9436687 0.044941873
5.9441088 0.046251337
5.9445489 0.047615288
5.944989 0.049030284
5.9454291 0.050492882
5.9458692 0.051999909
5.9463093 0.053579725
5.9467493 0.055246967
5.9471894 0.056992815
5.9476295 0.058808448
5.9480696 0.060685047
5.9485097 0.062613791
5.9489498 0.06458586
5.9493899 0.066592435
5.94983 0.068624695
5.9502701 0.070673821
5.9507101 0.072730991
5.9511502 0.074787387
5.9515903 0.076834187
5.9520304 0.078862573
5.9524705 0.080863723
5.9529106 0.082828819
5.9533507 0.084749039
5.9537908 0.086615564
5.9542308 0.088419574
5.9546709 0.090152248
5.955111 0.091804767
5.9555511 0.093372992
5.9559912 0.094940419
5.9564313 0.09653109
5.9568714 0.098132244
5.9573115 0.099731122
5.9577516 0.10131496
5.9581916 0.10287101
5.9586317 0.1043865
5.9590718 0.10584868
5.9595119 0.10724478
5.959952 0.10856206
5.9603921 0.10978773
5.9608322 0.11090906
5.9612723 0.11191328
5.9617123 0.11278762
5.9621524 0.11351933
5.9625925 0.11409566
5.9630326 0.11450383
5.9634727 0.1147311
5.9639128 0.11476469
5.9643529 0.11459186
5.964793 0.11419984
5.965233 0.11359435
5.9656731 0.11291844
5.9661132 0.11220667
5.9665533 0.11146124
5.9669934 0.11068432
5.9674335 0.10987811
5.9678736 0.10904479
5.9683137 0.10818656
5.9687538 0.1073056
5.9691938 0.10640411
5.9696339 0.10548426
5.970074 0.10454825
5.9705141 0.10359827
5.9709542 0.1026365
5.9713943 0.10166514
5.9718344 0.10068636
5.9722745 0.099702367
5.9727145 0.098715341
5.9731546 0.097727472
5.9735947 0.096740947
5.9740348 0.095757956
5.9744749 0.094780686
5.974915 0.093802966
5.9753551 0.092792458
5.9757952 0.091749663
5.9762352 0.090679164
5.9766753 0.089585543
5.9771154 0.088473381
5.9775555 0.08734726
5.9779956 0.086211761
5.9784357 0.085071467
5.9788758 0.083930958
5.9793159 0.082794817
5.979756 0.081667626
5.980196 0.080553965
5.9806361 0.079458417
5.9810762 0.078385564
5.9815163 0.077339986
5.9819564 0.076326267
5.9823965 0.075348987
5.9828366 0.074412728
5.9832767 0.073522072
5.9837167 0.072681601
5.9841568 0.071895896
5.9845969 0.071211407
5.985037 0.070724112
5.9854771 0.070426148
5.9859172 0.070305143
5.9863573 0.070348727
5.9867974 0.070544528
5.9872374 0.070880176
5.9876775 0.071343301
5.9881176 0.07192153
5.9885577 0.072602494
5.9889978 0.073373822
5.9894379 0.074223142
5.989878 0.075138084
5.9903181 0.076106277
5.9907582 0.077115351
5.9911982 0.078152933
5.9916383 0.079206655
5.9920784 0.080264144
5.9925185 0.081313029
5.9929586 0.082340941
5.9933987 0.083335508
5.9938388 0.08428436
5.9942789 0.085243278
5.9947189 0.086293754
5.995159 0.087426322
5.9955991 0.088631002
5.9960392 0.089897815
5.9964793 0.091216781
5.9969194 0.092577921
5.9973595 0.093971254
5.9977996 0.095386802
5.9982396 0.096814584
5.9986797 0.098244621
5.9991198 0.099666934
5.9995599 0.10107154
6 0.10244847
