# Supplementary material for: Structural motifs of gold cluster anions with 17 to 69 atoms
Source: Nat Commun. 2026 Apr 10;17:5099. doi: 10.1038/s41467-026-71649-9 (PMC13246909; doi:10.1038/s41467-026-71649-9)
Supplement: Supplementary file 5 — Source Data [file 41467_2026_71649_MOESM5_ESM.zip › Figure2/57_th_red.dat]

3.8 0
3.8004401 0
3.8008802 0
3.8013203 0
3.8017604 0
3.8022004 0
3.8026405 0
3.8030806 0
3.8035207 0
3.8039608 0
3.8044009 0
3.804841 0
3.8052811 0
3.8057211 0
3.8061612 0
3.8066013 0
3.8070414 0
3.8074815 0
3.8079216 0
3.8083617 0
3.8088018 0
3.8092418 0
3.8096819 0
3.810122 0
3.8105621 0
3.8110022 0
3.8114423 0
3.8118824 0
3.8123225 0
3.8127626 0
3.8132026 0
3.8136427 0
3.8140828 0
3.8145229 0
3.814963 0
3.8154031 0
3.8158432 0
3.8162833 0
3.8167233 0
3.8171634 0
3.8176035 0
3.8180436 0
3.8184837 0
3.8189238 0
3.8193639 0
3.819804 0
3.820244 0
3.8206841 0
3.8211242 0
3.8215643 0
3.8220044 0
3.8224445 0
3.8228846 0
3.8233247 0
3.8237648 0
3.8242048 0
3.8246449 0
3.825085 0
3.8255251 0
3.8259652 0
3.8264053 0
3.8268454 0
3.8272855 0
3.8277255 0
3.8281656 0
3.8286057 0
3.8290458 0
3.8294859 0
3.829926 0
3.8303661 0
3.8308062 0
3.8312462 0
3.8316863 0
3.8321264 0
3.8325665 0
3.8330066 0
3.8334467 0
3.8338868 0
3.8343269 0
3.834767 0
3.835207 0
3.8356471 0
3.8360872 0
3.8365273 0
3.8369674 0
3.8374075 0
3.8378476 0
3.8382877 0
3.8387277 0
3.8391678 0
3.8396079 0
3.840048 0
3.8404881 0
3.8409282 0
3.8413683 0
3.8418084 0
3.8422484 0
3.8426885 0
3.8431286 0
3.8435687 0
3.8440088 0
3.8444489 0
3.844889 0
3.8453291 0
3.8457692 0
3.8462092 0
3.8466493 0
3.8470894 0
3.8475295 0
3.8479696 0
3.8484097 0
3.8488498 0
3.8492899 0
3.8497299 0
3.85017 0
3.8506101 0
3.8510502 0
3.8514903 0
3.8519304 0
3.8523705 0
3.8528106 0
3.8532507 0
3.8536907 0
3.8541308 0
3.8545709 0
3.855011 0
3.8554511 0
3.8558912 0
3.8563313 0
3.8567714 0
3.8572114 0
3.8576515 0
3.8580916 0
3.8585317 0
3.8589718 0
3.8594119 0
3.859852 0
3.8602921 0
3.8607321 0
3.8611722 0
3.8616123 0
3.8620524 0
3.8624925 0
3.8629326 0
3.8633727 0
3.8638128 0
3.8642529 0
3.8646929 0
3.865133 0
3.8655731 0
3.8660132 0
3.8664533 0
3.8668934 0
3.8673335 0
3.8677736 0
3.8682136 0
3.8686537 0
3.8690938 0
3.8695339 0
3.869974 0
3.8704141 0
3.8708542 0
3.8712943 0
3.8717343 0
3.8721744 0
3.8726145 0
3.8730546 0
3.8734947 0
3.8739348 0
3.8743749 0
3.874815 0
3.8752551 0
3.8756951 0
3.8761352 0
3.8765753 0
3.8770154 0
3.8774555 0
3.8778956 0
3.8783357 0
3.8787758 0
3.8792158 0
3.8796559 0
3.880096 0
3.8805361 0
3.8809762 0
3.8814163 0
3.8818564 0
3.8822965 0
3.8827365 0
3.8831766 0
3.8836167 0
3.8840568 0
3.8844969 0
3.884937 0
3.8853771 0
3.8858172 0
3.8862573 0
3.8866973 0
3.8871374 0
3.8875775 0
3.8880176 0
3.8884577 0
3.8888978 0
3.8893379 0
3.889778 0
3.890218 0
3.8906581 0
3.8910982 0
3.8915383 0
3.8919784 0
3.8924185 0
3.8928586 0
3.8932987 0
3.8937387 0
3.8941788 0
3.8946189 0
3.895059 0
3.8954991 0
3.8959392 0
3.8963793 0
3.8968194 0
3.8972595 0
3.8976995 0
3.8981396 0
3.8985797 0
3.8990198 0
3.8994599 0
3.8999 0
3.9003401 0
3.9007802 0
3.9012202 0
3.9016603 0
3.9021004 0
3.9025405 0
3.9029806 0
3.9034207 0
3.9038608 0
3.9043009 0
3.9047409 0
3.905181 0
3.9056211 0
3.9060612 0
3.9065013 0
3.9069414 0
3.9073815 0
3.9078216 0
3.9082617 0
3.9087017 0
3.9091418 0
3.9095819 0
3.910022 0
3.9104621 0
3.9109022 0
3.9113423 0
3.9117824 0
3.9122224 0
3.9126625 0
3.9131026 0
3.9135427 0
3.9139828 0
3.9144229 0
3.914863 0
3.9153031 0
3.9157431 0
3.9161832 0
3.9166233 0
3.9170634 0
3.9175035 0
3.9179436 0
3.9183837 0
3.9188238 0
3.9192639 0
3.9197039 0
3.920144 0
3.9205841 0
3.9210242 0
3.9214643 0
3.9219044 0
3.9223445 0
3.9227846 0
3.9232246 0
3.9236647 0
3.9241048 0
3.9245449 0
3.924985 0
3.9254251 0
3.9258652 0
3.9263053 0
3.9267453 0
3.9271854 0
3.9276255 0
3.9280656 0
3.9285057 0
3.9289458 0
3.9293859 0
3.929826 0
3.9302661 0
3.9307061 0
3.9311462 0
3.9315863 0
3.9320264 0
3.9324665 0
3.9329066 0
3.9333467 0
3.9337868 0
3.9342268 0
3.9346669 0
3.935107 0
3.9355471 0
3.9359872 0
3.9364273 0
3.9368674 0
3.9373075 0
3.9377475 0
3.9381876 0
3.9386277 0
3.9390678 0
3.9395079 0
3.939948 0
3.9403881 0
3.9408282 0
3.9412683 0
3.9417083 0
3.9421484 0
3.9425885 0
3.9430286 0
3.9434687 0
3.9439088 0
3.9443489 0
3.944789 0
3.945229 0
3.9456691 0
3.9461092 0
3.9465493 0
3.9469894 0
3.9474295 0
3.9478696 0
3.9483097 0
3.9487497 0
3.9491898 0
3.9496299 0
3.95007 0
3.9505101 0
3.9509502 0
3.9513903 0
3.9518304 0
3.9522705 0
3.9527105 0
3.9531506 0
3.9535907 0
3.9540308 0
3.9544709 0
3.954911 0
3.9553511 0
3.9557912 0
3.9562312 0
3.9566713 0
3.9571114 0
3.9575515 0
3.9579916 0
3.9584317 0
3.9588718 0
3.9593119 0
3.959752 0
3.960192 0
3.9606321 0
3.9610722 0
3.9615123 0
3.9619524 0
3.9623925 0
3.9628326 0
3.9632727 0
3.9637127 0
3.9641528 0
3.9645929 0
3.965033 0
3.9654731 0
3.9659132 0
3.9663533 0
3.9667934 0
3.9672334 0
3.9676735 0
3.9681136 0
3.9685537 0
3.9689938 0
3.9694339 0
3.969874 0
3.9703141 0
3.9707542 0
3.9711942 0
3.9716343 0
3.9720744 0
3.9725145 0
3.9729546 0
3.9733947 0
3.9738348 0
3.9742749 0
3.9747149 0
3.975155 0
3.9755951 0
3.9760352 0
3.9764753 0
3.9769154 0
3.9773555 0
3.9777956 0
3.9782356 0
3.9786757 0
3.9791158 0
3.9795559 0
3.979996 0
3.9804361 0
3.9808762 0
3.9813163 0
3.9817564 0
3.9821964 0
3.9826365 0
3.9830766 0
3.9835167 0
3.9839568 0
3.9843969 0
3.984837 0
3.9852771 0
3.9857171 0
3.9861572 0
3.9865973 0
3.9870374 0
3.9874775 0
3.9879176 0
3.9883577 0
3.9887978 0
3.9892378 0
3.9896779 0
3.990118 0
3.9905581 0
3.9909982 0
3.9914383 0
3.9918784 0
3.9923185 0
3.9927586 0
3.9931986 0
3.9936387 0
3.9940788 0
3.9945189 0
3.994959 0
3.9953991 0
3.9958392 0
3.9962793 0
3.9967193 0
3.9971594 0
3.9975995 0
3.9980396 0
3.9984797 0
3.9989198 0
3.9993599 0
3.9998 0
4.00024 0
4.0006801 0
4.0011202 0
4.0015603 0
4.0020004 0
4.0024405 0
4.0028806 0
4.0033207 0
4.0037608 0
4.0042008 0
4.0046409 0
4.005081 0
4.0055211 0
4.0059612 0
4.0064013 0
4.0068414 0
4.0072815 0
4.0077215 0
4.0081616 0
4.0086017 0
4.0090418 0
4.0094819 0
4.009922 0
4.0103621 0
4.0108022 0
4.0112422 0
4.0116823 0
4.0121224 0
4.0125625 0
4.0130026 0
4.0134427 0
4.0138828 0
4.0143229 0
4.014763 0
4.015203 0
4.0156431 0
4.0160832 0
4.0165233 0
4.0169634 0
4.0174035 0
4.0178436 0
4.0182837 0
4.0187237 0
4.0191638 0
4.0196039 0
4.020044 0
4.0204841 0
4.0209242 0
4.0213643 0
4.0218044 0
4.0222444 0
4.0226845 0
4.0231246 0
4.0235647 0
4.0240048 0
4.0244449 0
4.024885 0
4.0253251 0
4.0257652 0
4.0262052 0
4.0266453 0
4.0270854 0
4.0275255 0
4.0279656 0
4.0284057 0
4.0288458 0
4.0292859 0
4.0297259 0
4.030166 0
4.0306061 0
4.0310462 0
4.0314863 0
4.0319264 0
4.0323665 0
4.0328066 0
4.0332466 0
4.0336867 0
4.0341268 0
4.0345669 0
4.035007 0
4.0354471 0
4.0358872 0
4.0363273 0
4.0367674 0
4.0372074 0
4.0376475 0
4.0380876 0
4.0385277 0
4.0389678 0
4.0394079 0
4.039848 0
4.0402881 0
4.0407281 0
4.0411682 0
4.0416083 0
4.0420484 0
4.0424885 0
4.0429286 0
4.0433687 0
4.0438088 0
4.0442488 0
4.0446889 0
4.045129 0
4.0455691 0
4.0460092 0
4.0464493 0
4.0468894 0
4.0473295 0
4.0477696 0
4.0482096 0
4.0486497 0
4.0490898 0
4.0495299 0
4.04997 0
4.0504101 0
4.0508502 0
4.0512903 0
4.0517303 0
4.0521704 0
4.0526105 0
4.0530506 0
4.0534907 0
4.0539308 0
4.0543709 0
4.054811 0
4.0552511 0
4.0556911 0
4.0561312 0
4.0565713 0
4.0570114 0
4.0574515 0
4.0578916 0
4.0583317 0
4.0587718 0
4.0592118 0
4.0596519 0
4.060092 0
4.0605321 0
4.0609722 0
4.0614123 0
4.0618524 0
4.0622925 0
4.0627325 0
4.0631726 0
4.0636127 0
4.0640528 0
4.0644929 0
4.064933 0
4.0653731 0
4.0658132 0
4.0662533 0
4.0666933 0
4.0671334 0
4.0675735 0
4.0680136 0
4.0684537 0
4.0688938 0
4.0693339 0
4.069774 0
4.070214 0
4.0706541 0
4.0710942 0
4.0715343 0
4.0719744 0
4.0724145 0
4.0728546 0
4.0732947 0
4.0737347 0
4.0741748 0
4.0746149 0
4.075055 0
4.0754951 0
4.0759352 0
4.0763753 0
4.0768154 0
4.0772555 0
4.0776955 0
4.0781356 0
4.0785757 0
4.0790158 0
4.0794559 0
4.079896 0
4.0803361 0
4.0807762 0
4.0812162 0
4.0816563 0
4.0820964 0
4.0825365 0
4.0829766 0
4.0834167 0
4.0838568 0
4.0842969 0
4.0847369 0
4.085177 0
4.0856171 0
4.0860572 0
4.0864973 0
4.0869374 0
4.0873775 0
4.0878176 0
4.0882577 0
4.0886977 0
4.0891378 0
4.0895779 0
4.090018 0
4.0904581 0
4.0908982 0
4.0913383 0
4.0917784 0
4.0922184 0
4.0926585 0
4.0930986 0
4.0935387 0
4.0939788 0
4.0944189 0
4.094859 0
4.0952991 0
4.0957391 0
4.0961792 0
4.0966193 0
4.0970594 0
4.0974995 0
4.0979396 0
4.0983797 0
4.0988198 0
4.0992599 0
4.0996999 0
4.10014 0
4.1005801 0
4.1010202 0
4.1014603 0
4.1019004 0
4.1023405 0
4.1027806 0
4.1032206 0
4.1036607 0
4.1041008 0
4.1045409 0
4.104981 0
4.1054211 0
4.1058612 0
4.1063013 0
4.1067413 0
4.1071814 0
4.1076215 0
4.1080616 0
4.1085017 0
4.1089418 0
4.1093819 0
4.109822 0
4.1102621 0
4.1107021 0
4.1111422 0
4.1115823 0
4.1120224 0
4.1124625 0
4.1129026 0
4.1133427 0
4.1137828 0
4.1142228 0
4.1146629 0
4.115103 0
4.1155431 0
4.1159832 0
4.1164233 0
4.1168634 0
4.1173035 0
4.1177435 0
4.1181836 0
4.1186237 0
4.1190638 0
4.1195039 0
4.119944 0
4.1203841 0
4.1208242 0
4.1212643 0
4.1217043 0
4.1221444 0
4.1225845 0
4.1230246 0
4.1234647 0
4.1239048 0
4.1243449 0
4.124785 0
4.125225 0
4.1256651 0
4.1261052 0
4.1265453 0
4.1269854 0
4.1274255 0
4.1278656 0
4.1283057 0
4.1287457 0
4.1291858 0
4.1296259 0
4.130066 0
4.1305061 0
4.1309462 0
4.1313863 0
4.1318264 0
4.1322665 0
4.1327065 0
4.1331466 0
4.1335867 0
4.1340268 0
4.1344669 0
4.134907 0
4.1353471 0
4.1357872 0
4.1362272 0
4.1366673 0
4.1371074 0
4.1375475 0
4.1379876 0
4.1384277 0
4.1388678 0
4.1393079 0
4.1397479 0
4.140188 0
4.1406281 0
4.1410682 0
4.1415083 0
4.1419484 0
4.1423885 0
4.1428286 0
4.1432687 0
4.1437087 0
4.1441488 0
4.1445889 0
4.145029 0
4.1454691 0
4.1459092 0
4.1463493 0
4.1467894 0
4.1472294 0
4.1476695 0
4.1481096 0
4.1485497 0
4.1489898 0
4.1494299 0
4.14987 0
4.1503101 0
4.1507502 0
4.1511902 0
4.1516303 0
4.1520704 0
4.1525105 0
4.1529506 0
4.1533907 0
4.1538308 0
4.1542709 0
4.1547109 0
4.155151 0
4.1555911 0
4.1560312 0
4.1564713 0
4.1569114 0
4.1573515 0
4.1577916 0
4.1582316 0
4.1586717 0
4.1591118 0
4.1595519 0
4.159992 0
4.1604321 0
4.1608722 0
4.1613123 0
4.1617524 0
4.1621924 0
4.1626325 0
4.1630726 0
4.1635127 0
4.1639528 0
4.1643929 0
4.164833 0
4.1652731 0
4.1657131 0
4.1661532 0
4.1665933 0
4.1670334 0
4.1674735 0
4.1679136 0
4.1683537 0
4.1687938 0
4.1692338 0
4.1696739 0
4.170114 0
4.1705541 0
4.1709942 0
4.1714343 0
4.1718744 0
4.1723145 0
4.1727546 0
4.1731946 0
4.1736347 0
4.1740748 0
4.1745149 0
4.174955 0
4.1753951 0
4.1758352 0
4.1762753 0
4.1767153 0
4.1771554 0
4.1775955 0
4.1780356 0
4.1784757 0
4.1789158 0
4.1793559 0
4.179796 0
4.180236 0
4.1806761 0
4.1811162 0
4.1815563 0
4.1819964 0
4.1824365 0
4.1828766 0
4.1833167 0
4.1837568 0
4.1841968 0
4.1846369 0
4.185077 0
4.1855171 0
4.1859572 0
4.1863973 0
4.1868374 0
4.1872775 0
4.1877175 0
4.1881576 0
4.1885977 0
4.1890378 0
4.1894779 0
4.189918 0
4.1903581 0
4.1907982 0
4.1912382 0
4.1916783 0
4.1921184 0
4.1925585 0
4.1929986 0
4.1934387 0
4.1938788 0
4.1943189 0
4.194759 0
4.195199 0
4.1956391 0
4.1960792 0
4.1965193 0
4.1969594 1.9859051e-12
4.1973995 7.8060934e-11
4.1978396 2.5884007e-10
4.1982797 5.3666527e-10
4.1987197 9.038785e-10
4.1991598 1.3528217e-09
4.1995999 1.8758368e-09
4.20004 2.4652658e-09
4.2004801 3.1134507e-09
4.2009202 3.8127333e-09
4.2013603 4.5554557e-09
4.2018004 5.3339598e-09
4.2022404 6.1405875e-09
4.2026805 6.9676809e-09
4.2031206 7.8075818e-09
4.2035607 8.6526323e-09
4.2040008 9.4951742e-09
4.2044409 1.032755e-08
4.204881 1.11421e-08
4.2053211 1.1931168e-08
4.2057612 1.2687096e-08
4.2062012 1.3402224e-08
4.2066413 1.4340451e-08
4.2070814 1.858412e-08
4.2075215 2.6777352e-08
4.2079616 3.8632024e-08
4.2084017 5.3860017e-08
4.2088418 7.2173209e-08
4.2092819 9.328348e-08
4.2097219 1.1690271e-07
4.210162 1.4274277e-07
4.2106021 1.7051556e-07
4.2110422 1.9993293e-07
4.2114823 2.3070679e-07
4.2119224 2.6254899e-07
4.2123625 2.9517143e-07
4.2128026 3.2828598e-07
4.2132426 3.6160452e-07
4.2136827 3.9483893e-07
4.2141228 4.2770109e-07
4.2145629 4.5990288e-07
4.215003 4.9115618e-07
4.2154431 5.2117286e-07
4.2158832 5.4966481e-07
4.2163233 5.9057167e-07
4.2167634 7.2108189e-07
4.2172034 9.4705794e-07
4.2176435 1.2616287e-06
4.2180836 1.6579229e-06
4.2185237 2.1290694e-06
4.2189638 2.6681972e-06
4.2194039 3.268435e-06
4.219844 3.9229116e-06
4.2202841 4.6247559e-06
4.2207241 5.3670968e-06
4.2211642 6.143063e-06
4.2216043 6.9457835e-06
4.2220444 7.768387e-06
4.2224845 8.6040024e-06
4.2229246 9.4457586e-06
4.2233647 1.0286784e-05
4.2238048 1.1120208e-05
4.2242448 1.193916e-05
4.2246849 1.2736767e-05
4.225125 1.350616e-05
4.2255651 1.4240466e-05
4.2260052 1.5301211e-05
4.2264453 1.7782744e-05
4.2268854 2.1670555e-05
4.2273255 2.6866901e-05
4.2277656 3.3274037e-05
4.2282056 4.079422e-05
4.2286457 4.9329706e-05
4.2290858 5.8782751e-05
4.2295259 6.9055612e-05
4.229966 8.0050544e-05
4.2304061 9.1669804e-05
4.2308462 0.00010381565
4.2312863 0.00011639033
4.2317263 0.00012929611
4.2321664 0.00014243524
4.2326065 0.00015570999
4.2330466 0.00016902259
4.2334867 0.00018227532
4.2339268 0.00019537042
4.2343669 0.00020821016
4.234807 0.00022069678
4.235247 0.00023273256
4.2356871 0.00024929141
4.2361272 0.00027882771
4.2365673 0.00032072339
4.2370074 0.00037418856
4.2374475 0.00043843332
4.2378876 0.00051266778
4.2383277 0.00059610203
4.2387678 0.00068794618
4.2392078 0.00078741033
4.2396479 0.00089370459
4.240088 0.001006039
4.2405281 0.0011236238
4.2409682 0.001245669
4.2414083 0.0013713847
4.2418484 0.001499981
4.2422885 0.001630668
4.2427285 0.0017626558
4.2431686 0.0018951545
4.2436087 0.0020273743
4.2440488 0.0021585252
4.2444889 0.0022878173
4.244929 0.0024144637
4.2453691 0.0025733591
4.2458092 0.0027965865
4.2462492 0.0030810511
4.2466893 0.0034236579
4.2471294 0.003821312
4.2475695 0.0042709184
4.2480096 0.0047693821
4.2484497 0.0053136083
4.2488898 0.0059005021
4.2493299 0.0065269683
4.24977 0.0071899123
4.25021 0.0078862389
4.2506501 0.0086128533
4.2510902 0.0093666604
4.2515303 0.010144566
4.2519704 0.010943474
4.2524105 0.01176029
4.2528506 0.012591919
4.2532907 0.013435266
4.2537307 0.014287236
4.2541708 0.015144735
4.2546109 0.016006763
4.255051 0.016961354
4.2554911 0.018055924
4.2559312 0.019289957
4.2563713 0.020662939
4.2568114 0.022174356
4.2572515 0.023823691
4.2576915 0.025610432
4.2581316 0.027534062
4.2585717 0.029594068
4.2590118 0.031789933
4.2594519 0.034121144
4.259892 0.036587186
4.2603321 0.039187544
4.2607722 0.041921703
4.2612122 0.044789148
4.2616523 0.047789365
4.2620924 0.050921839
4.2625325 0.054186054
4.2629726 0.057581497
4.2634127 0.061107652
4.2638528 0.064764005
4.2642929 0.068554677
4.2647329 0.072535687
4.265173 0.07671765
4.2656131 0.081092916
4.2660532 0.085653836
4.2664933 0.090392758
4.2669334 0.095302034
4.2673735 0.10037401
4.2678136 0.10560104
4.2682537 0.11097547
4.2686937 0.11648966
4.2691338 0.12213595
4.2695739 0.12790668
4.270014 0.13379422
4.2704541 0.13979092
4.2708942 0.14588911
4.2713343 0.15208115
4.2717744 0.1583594
4.2722144 0.16471619
4.2726545 0.17114389
4.2730946 0.17763483
4.2735347 0.18418138
4.2739748 0.19079911
4.2744149 0.19761423
4.274855 0.2046303
4.2752951 0.21182747
4.2757351 0.21918588
4.2761752 0.22668567
4.2766153 0.23430699
4.2770554 0.24202996
4.2774955 0.24983475
4.2779356 0.25770148
4.2783757 0.2656103
4.2788158 0.27354135
4.2792559 0.28147478
4.2796959 0.28939072
4.280136 0.29726933
4.2805761 0.30509073
4.2810162 0.31283507
4.2814563 0.32048249
4.2818964 0.32801314
4.2823365 0.33540716
4.2827766 0.34264469
4.2832166 0.34970587
4.2836567 0.3565791
4.2840968 0.36327913
4.2845369 0.36980473
4.284977 0.37615296
4.2854171 0.38232084
4.2858572 0.38830542
4.2862973 0.39410374
4.2867373 0.39971283
4.2871774 0.40512974
4.2876175 0.41035151
4.2880576 0.41537517
4.2884977 0.42019777
4.2889378 0.42481634
4.2893779 0.42922792
4.289818 0.43342956
4.2902581 0.43741829
4.2906981 0.44119115
4.2911382 0.44474519
4.2915783 0.44807744
4.2920184 0.45118494
4.2924585 0.45406473
4.2928986 0.45671386
4.2933387 0.45909334
4.2937788 0.46113042
4.2942188 0.46281533
4.2946589 0.46413978
4.295099 0.46509549
4.2955391 0.46567416
4.2959792 0.4658675
4.2964193 0.46566721
4.2968594 0.46506501
4.2972995 0.4640526
4.2977395 0.46262169
4.2981796 0.46076398
4.2986197 0.45847119
4.2990598 0.45573502
4.2994999 0.45254719
4.29994 0.44889939
4.3003801 0.44478335
4.3008202 0.44019075
4.3012603 0.43511332
4.3017003 0.42954276
4.3021404 0.42347078
4.3025805 0.41688908
4.3030206 0.41003576
4.3034607 0.40316134
4.3039008 0.39626786
4.3043409 0.38935738
4.304781 0.38243191
4.305221 0.37549351
4.3056611 0.36854419
4.3061012 0.36158601
4.3065413 0.35462099
4.3069814 0.34765117
4.3074215 0.34067859
4.3078616 0.33370529
4.3083017 0.3267333
4.3087417 0.31976465
4.3091818 0.31280138
4.3096219 0.30584554
4.310062 0.29889915
4.3105021 0.29196425
4.3109422 0.28504287
4.3113823 0.27813707
4.3118224 0.27124886
4.3122625 0.26438001
4.3127025 0.25751877
4.3131426 0.2506584
4.3135827 0.24379951
4.3140228 0.23694268
4.3144629 0.23008852
4.314903 0.22323762
4.3153431 0.21639058
4.3157832 0.20954799
4.3162232 0.20271045
4.3166633 0.19587855
4.3171034 0.18905289
4.3175435 0.18223407
4.3179836 0.17542269
4.3184237 0.16861933
4.3188638 0.1618246
4.3193039 0.15503909
4.3197439 0.14826339
4.320184 0.14149811
4.3206241 0.13474384
4.3210642 0.12800117
4.3215043 0.12127071
4.3219444 0.11457662
4.3223845 0.1082371
4.3228246 0.102336
4.3232647 0.096852453
4.3237047 0.091765592
4.3241448 0.087054552
4.3245849 0.082698469
4.325025 0.078676476
4.3254651 0.07496771
4.3259052 0.071551303
4.3263453 0.068406392
4.3267854 0.06551211
4.3272254 0.062847593
4.3276655 0.060391975
4.3281056 0.058124391
4.3285457 0.056023975
4.3289858 0.054069862
4.3294259 0.052241187
4.329866 0.050517085
4.3303061 0.04887669
4.3307461 0.047299137
4.3311862 0.04576356
4.3316263 0.044272922
4.3320664 0.042964558
4.3325065 0.041866649
4.3329466 0.040982467
4.3333867 0.040315283
4.3338268 0.039868365
4.3342669 0.039644985
4.3347069 0.039648414
4.335147 0.039881921
4.3355871 0.040348776
4.3360272 0.041052251
4.3364673 0.041995615
4.3369074 0.043182139
4.3373475 0.044615093
4.3377876 0.046297748
4.3382276 0.048233374
4.3386677 0.050425241
4.3391078 0.05287662
4.3395479 0.055590781
4.339988 0.058570994
4.3404281 0.06182053
4.3408682 0.065342659
4.3413083 0.06913088
4.3417483 0.073151804
4.3421884 0.077398777
4.3426285 0.081867761
4.3430686 0.086554719
4.3435087 0.091455614
4.3439488 0.09656641
4.3443889 0.10188307
4.344829 0.10740155
4.3452691 0.11311783
4.3457091 0.11902786
4.3461492 0.1251276
4.3465893 0.13141302
4.3470294 0.13788009
4.3474695 0.14452476
4.3479096 0.151343
4.3483497 0.15833077
4.3487898 0.16548403
4.3492298 0.17279875
4.3496699 0.18027089
4.35011 0.18789642
4.3505501 0.19567129
4.3509902 0.20366631
4.3514303 0.21200787
4.3518704 0.22066743
4.3523105 0.22961253
4.3527506 0.23881069
4.3531906 0.24822942
4.3536307 0.25783624
4.3540708 0.2675987
4.3545109 0.27748429
4.354951 0.28746055
4.3553911 0.297495
4.3558312 0.30755515
4.3562713 0.31760854
4.3567113 0.32762269
4.3571514 0.33756511
4.3575915 0.34740333
4.3580316 0.35710487
4.3584717 0.36663725
4.3589118 0.375968
4.3593519 0.38506464
4.359792 0.39389469
4.360232 0.40242566
4.3606721 0.41071685
4.3611122 0.41884419
4.3615523 0.42679032
4.3619924 0.43453788
4.3624325 0.44206947
4.3628726 0.44936772
4.3633127 0.45641524
4.3637528 0.46319465
4.3641928 0.46968858
4.3646329 0.47587964
4.365073 0.48175045
4.3655131 0.48728363
4.3659532 0.49246179
4.3663933 0.49726756
4.3668334 0.50168355
4.3672735 0.50569239
4.3677135 0.50927669
4.3681536 0.51241906
4.3685937 0.51510214
4.3690338 0.51730853
4.3694739 0.51902087
4.369914 0.52022061
4.3703541 0.52083109
4.3707942 0.52082745
4.3712342 0.52022864
4.3716743 0.51905358
4.3721144 0.51732118
4.3725545 0.51505039
4.3729946 0.51226011
4.3734347 0.50896929
4.3738748 0.50519685
4.3743149 0.50096171
4.374755 0.4962828
4.375195 0.49117904
4.3756351 0.48566936
4.3760752 0.4797727
4.3765153 0.47350796
4.3769554 0.46689409
4.3773955 0.45995
4.3778356 0.45269462
4.3782757 0.44514689
4.3787157 0.43732571
4.3791558 0.42925003
4.3795959 0.42093343
4.380036 0.41231996
4.3804761 0.40341468
4.3809162 0.39424981
4.3813563 0.3848576
4.3817964 0.37527031
4.3822364 0.36552016
4.3826765 0.35563941
4.3831166 0.3456603
4.3835567 0.33561506
4.3839968 0.32553594
4.3844369 0.31545519
4.384877 0.30540505
4.3853171 0.29541776
4.3857572 0.28552556
4.3861972 0.2757607
4.3866373 0.26615542
4.3870774 0.25674196
4.3875175 0.24755257
4.3879576 0.23861948
4.3883977 0.22997495
4.3888378 0.22165121
4.3892779 0.21363913
4.3897179 0.20568928
4.390158 0.19776645
4.3905981 0.18988535
4.3910382 0.18206072
4.3914783 0.17430725
4.3919184 0.16663967
4.3923585 0.15907268
4.3927986 0.15162101
4.3932386 0.14429937
4.3936787 0.13712247
4.3941188 0.13010502
4.3945589 0.12326175
4.394999 0.11660737
4.3954391 0.11015658
4.3958792 0.10392411
4.3963193 0.097924667
4.3967594 0.092172971
4.3971994 0.086683733
4.3976395 0.081471669
4.3980796 0.076551493
4.3985197 0.071937919
4.3989598 0.067612015
4.3993999 0.063460956
4.39984 0.05947396
4.4002801 0.055650749
4.4007201 0.051991042
4.4011602 0.04849456
4.4016003 0.045161024
4.4020404 0.041990154
4.4024805 0.03898167
4.4029206 0.036135294
4.4033607 0.033450745
4.4038008 0.030927745
4.4042408 0.028566012
4.4046809 0.026365269
4.405121 0.024325236
4.4055611 0.022445632
4.4060012 0.02072618
4.4064413 0.019166598
4.4068814 0.017766608
4.4073215 0.01652593
4.4077616 0.015444284
4.4082016 0.014521392
4.4086417 0.013707834
4.4090818 0.012904718
4.4095219 0.012111476
4.409962 0.011330483
4.4104021 0.010564119
4.4108422 0.0098147604
4.4112823 0.0090847848
4.4117223 0.0083765699
4.4121624 0.007692493
4.4126025 0.0070349317
4.4130426 0.0064062635
4.4134827 0.0058088658
4.4139228 0.0052451163
4.4143629 0.0047173924
4.414803 0.0042280715
4.415243 0.0037795313
4.4156831 0.0033741491
4.4161232 0.0030143026
4.4165633 0.0027023691
4.4170034 0.0024407262
4.4174435 0.0022317514
4.4178836 0.0020778223
4.4183237 0.0019612675
4.4187638 0.0018600403
4.4192038 0.0017739599
4.4196439 0.0017028682
4.420084 0.0016466072
4.4205241 0.0016050188
4.4209642 0.0015779448
4.4214043 0.0015652273
4.4218444 0.0015667081
4.4222845 0.0015822291
4.4227245 0.0016116322
4.4231646 0.0016547594
4.4236047 0.0017114526
4.4240448 0.0017815537
4.4244849 0.0018649045
4.424925 0.0019613471
4.4253651 0.0020707233
4.4258052 0.002192875
4.4262452 0.0023276442
4.4266853 0.0024748728
4.4271254 0.0026344026
4.4275655 0.002806602
4.4280056 0.0030285335
4.4284457 0.0033208656
4.4288858 0.0036806216
4.4293259 0.0041048247
4.429766 0.0045904985
4.430206 0.0051346662
4.4306461 0.0057343512
4.4310862 0.0063865767
4.4315263 0.0070883663
4.4319664 0.0078367432
4.4324065 0.0086287307
4.4328466 0.0094613522
4.4332867 0.010331631
4.4337267 0.011236591
4.4341668 0.012173254
4.4346069 0.013138646
4.435047 0.014129787
4.4354871 0.015143703
4.4359272 0.016177417
4.4363673 0.017227951
4.4368074 0.018292329
4.4372474 0.019373639
4.4376875 0.020569066
4.4381276 0.021917496
4.4385677 0.023424342
4.4390078 0.025095017
4.4394479 0.026934934
4.439888 0.028949504
4.4403281 0.03114414
4.4407682 0.033524254
4.4412082 0.036095259
4.4416483 0.038862568
4.4420884 0.041831592
4.4425285 0.045007745
4.4429686 0.048396438
4.4434087 0.052003085
4.4438488 0.055833096
4.4442889 0.059891886
4.4447289 0.064184866
4.445169 0.068717449
4.4456091 0.073495046
4.4460492 0.078523072
4.4464893 0.083806938
4.4469294 0.089353195
4.4473695 0.095168256
4.4478096 0.10124019
4.4482496 0.10755454
4.4486897 0.11409683
4.4491298 0.12085261
4.4495699 0.12780739
4.45001 0.13494672
4.4504501 0.14225613
4.4508902 0.14972116
4.4513303 0.15732733
4.4517704 0.16506019
4.4522104 0.17290526
4.4526505 0.18084809
4.4530906 0.1888742
4.4535307 0.19696913
4.4539708 0.20511841
4.4544109 0.21330758
4.454851 0.22152217
4.4552911 0.22974772
4.4557311 0.23796975
4.4561712 0.24617381
4.4566113 0.25440897
4.4570514 0.262894
4.4574915 0.27162569
4.4579316 0.28057783
4.4583717 0.28972418
4.4588118 0.2990385
4.4592519 0.30849458
4.4596919 0.31806619
4.460132 0.32772708
4.4605721 0.33745104
4.4610122 0.34721183
4.4614523 0.35698323
4.4618924 0.366739
4.4623325 0.37645292
4.4627726 0.38609875
4.4632126 0.39565028
4.4636527 0.40508126
4.4640928 0.41436546
4.4645329 0.42347667
4.464973 0.43238865
4.4654131 0.44107517
4.4658532 0.44950999
4.4662933 0.45764399
4.4667333 0.46540647
4.4671734 0.47277811
4.4676135 0.47974132
4.4680536 0.48627846
4.4684937 0.49237193
4.4689338 0.49800413
4.4693739 0.50315742
4.469814 0.50781421
4.4702541 0.51195688
4.4706941 0.51556782
4.4711342 0.51862941
4.4715743 0.52112404
4.4720144 0.5230341
4.4724545 0.52434197
4.4728946 0.52503005
4.4733347 0.52508072
4.4737748 0.52447637
4.4742148 0.52319939
4.4746549 0.52123216
4.475095 0.51855706
4.4755351 0.5151565
4.4759752 0.51119946
4.4764153 0.50691114
4.4768554 0.50230352
4.4772955 0.49738813
4.4777355 0.4921765
4.4781756 0.48668015
4.4786157 0.48091063
4.4790558 0.47487946
4.4794959 0.46859817
4.479936 0.46207829
4.4803761 0.45533135
4.4808162 0.44836889
4.4812563 0.44120242
4.4816963 0.43384349
4.4821364 0.42630363
4.4825765 0.41859436
4.4830166 0.41072721
4.4834567 0.40271371
4.4838968 0.3945654
4.4843369 0.38629381
4.484777 0.37791046
4.485217 0.36942556
4.4856571 0.36073881
4.4860972 0.35180288
4.4865373 0.34264701
4.4869774 0.33330047
4.4874175 0.3237925
4.4878576 0.31415235
4.4882977 0.30440928
4.4887377 0.29459254
4.4891778 0.28473139
4.4896179 0.27485507
4.490058 0.26499283
4.4904981 0.25517394
4.4909382 0.24542764
4.4913783 0.23578318
4.4918184 0.22626983
4.4922585 0.21691682
4.4926985 0.20775342
4.4931386 0.19880887
4.4935787 0.19011243
4.4940188 0.18169335
4.4944589 0.17358088
4.494899 0.16579679
4.4953391 0.15823087
4.4957792 0.15084096
4.4962192 0.14363146
4.4966593 0.13660678
4.4970994 0.12977133
4.4975395 0.12312951
4.4979796 0.11668574
4.4984197 0.11044442
4.4988598 0.10440995
4.4992999 0.09858676
4.4997399 0.092979242
4.50018 0.087591808
4.5006201 0.082428866
4.5010602 0.077494824
4.5015003 0.07279409
4.5019404 0.068331072
4.5023805 0.064110178
4.5028206 0.060135817
4.5032607 0.056412395
4.5037007 0.052944321
4.5041408 0.049736004
4.5045809 0.046775296
4.505021 0.043941748
4.5054611 0.041211033
4.5059012 0.038583881
4.5063413 0.036061025
4.5067814 0.033643195
4.5072214 0.031331123
4.5076615 0.029125538
4.5081016 0.027027173
4.5085417 0.025036759
4.5089818 0.023155026
4.5094219 0.021382706
4.509862 0.019720529
4.5103021 0.018169228
4.5107421 0.016729533
4.5111822 0.015402175
4.5116223 0.014187885
4.5120624 0.013087394
4.5125025 0.012101434
4.5129426 0.011230735
4.5133827 0.010476029
4.5138228 0.0098380469
4.5142629 0.0093032127
4.5147029 0.0088156609
4.515143 0.0083702336
4.5155831 0.0079675744
4.5160232 0.0076083272
4.5164633 0.0072931354
4.5169034 0.0070226428
4.5173435 0.006797493
4.5177836 0.0066183296
4.5182236 0.0064857964
4.5186637 0.0064005369
4.5191038 0.0063631948
4.5195439 0.0063744137
4.519984 0.0064348373
4.5204241 0.0065451093
4.5208642 0.0067058733
4.5213043 0.0069177729
4.5217443 0.0071814518
4.5221844 0.0074975536
4.5226245 0.0078667221
4.5230646 0.0082896008
4.5235047 0.0087668334
4.5239448 0.0093098233
4.5243849 0.0099428992
4.524825 0.010666618
4.5252651 0.011480616
4.5257051 0.012384527
4.5261452 0.013377987
4.5265853 0.014460631
4.5270254 0.015632094
4.5274655 0.016892011
4.5279056 0.018240017
4.5283457 0.019675748
4.5287858 0.021198839
4.5292258 0.022808924
4.5296659 0.02450564
4.530106 0.02628862
4.5305461 0.028157501
4.5309862 0.030111918
4.5314263 0.032151505
4.5318664 0.034275898
4.5323065 0.036484732
4.5327465 0.038777643
4.5331866 0.041154264
4.5336267 0.043643525
4.5340668 0.046285984
4.5345069 0.049087841
4.534947 0.052055181
4.5353871 0.055194086
4.5358272 0.058510644
4.5362673 0.062010936
4.5367073 0.065701049
4.5371474 0.069587066
4.5375875 0.073675073
4.5380276 0.077971153
4.5384677 0.08248139
4.5389078 0.08721187
4.5393479 0.092168677
4.539788 0.097357895
4.540228 0.10278561
4.5406681 0.1084579
4.5411082 0.11438086
4.5415483 0.12056057
4.5419884 0.12700311
4.5424285 0.13371457
4.5428686 0.14070047
4.5433087 0.14790106
4.5437487 0.15526306
4.5441888 0.16277236
4.5446289 0.17041485
4.545069 0.17817642
4.5455091 0.18604294
4.5459492 0.19400031
4.5463893 0.2020344
4.5468294 0.21013111
4.5472695 0.21827631
4.5477095 0.22645589
4.5481496 0.23465574
4.5485897 0.24286175
4.5490298 0.25105979
4.5494699 0.25923575
4.54991 0.26737552
4.5503501 0.27546497
4.5507902 0.28349001
4.5512302 0.29143651
4.5516703 0.29929035
4.5521104 0.30703742
4.5525505 0.3146671
4.5529906 0.32223519
4.5534307 0.32976326
4.5538708 0.33724815
4.5543109 0.34468674
4.554751 0.35207587
4.555191 0.35941242
4.5556311 0.36669324
4.5560712 0.37391519
4.5565113 0.38107514
4.5569514 0.38816993
4.5573915 0.39519644
4.5578316 0.40215153
4.5582717 0.40903205
4.5587117 0.41583486
4.5591518 0.42255683
4.5595919 0.42919481
4.560032 0.43574567
4.5604721 0.44220626
4.5609122 0.44857345
4.5613523 0.4548441
4.5617924 0.46101506
4.5622324 0.46703729
4.5626725 0.47254478
4.5631126 0.47746311
4.5635527 0.48179717
4.5639928 0.48555184
4.5644329 0.48873201
4.564873 0.49134258
4.5653131 0.49338844
4.5657532 0.49487447
4.5661932 0.49580557
4.5666333 0.49618663
4.5670734 0.49602253
4.5675135 0.49531817
4.5679536 0.49407844
4.5683937 0.49230823
4.5688338 0.49001243
4.5692739 0.48719593
4.5697139 0.48386362
4.570154 0.48002039
4.5705941 0.47567113
4.5710342 0.47082073
4.5714743 0.46547408
4.5719144 0.45968958
4.5723545 0.45369979
4.5727946 0.44754497
4.5732346 0.44124111
4.5736747 0.43480424
4.5741148 0.42825035
4.5745549 0.42159546
4.574995 0.41485556
4.5754351 0.40804668
4.5758752 0.40118481
4.5763153 0.39428597
4.5767554 0.38736616
4.5771954 0.38044138
4.5776355 0.37352766
4.5780756 0.36664099
4.5785157 0.35979738
4.5789558 0.35301284
4.5793959 0.34630338
4.579836 0.33968501
4.5802761 0.33317373
4.5807161 0.32678555
4.5811562 0.32053647
4.5815963 0.31439627
4.5820364 0.30826739
4.5824765 0.30215174
4.5829166 0.29605566
4.5833567 0.28998551
4.5837968 0.28394761
4.5842368 0.27794831
4.5846769 0.27199394
4.585117 0.26609086
4.5855571 0.2602454
4.5859972 0.25446389
4.5864373 0.24875269
4.5868774 0.24311813
4.5873175 0.23756656
4.5877576 0.2321043
4.5881976 0.22673771
4.5886377 0.22147313
4.5890778 0.21631689
4.5895179 0.21127533
4.589958 0.2063548
4.5903981 0.20156164
4.5908382 0.19690219
4.5912783 0.19264751
4.5917183 0.18913642
4.5921584 0.18634567
4.5925985 0.1842503
4.5930386 0.18282533
4.5934787 0.18204576
4.5939188 0.18188663
4.5943589 0.18232296
4.594799 0.18332976
4.595239 0.18488206
4.5956791 0.18695487
4.5961192 0.18952322
4.5965593 0.19256213
4.5969994 0.19604661
4.5974395 0.1999517
4.5978796 0.2042524
4.5983197 0.20892375
4.5987598 0.21394075
4.5991998 0.21927844
4.5996399 0.22491183
4.60008 0.23081594
4.6005201 0.23696661
4.6009602 0.24345221
4.6014003 0.25032001
4.6018404 0.25753387
4.6022805 0.26505765
4.6027205 0.27285521
4.6031606 0.2808904
4.6036007 0.28912708
4.6040408 0.29752911
4.6044809 0.30606035
4.604921 0.31468466
4.6053611 0.32336589
4.6058012 0.3320679
4.6062412 0.34075454
4.6066813 0.34938969
4.6071214 0.35793719
4.6075615 0.3663609
4.6080016 0.37462468
4.6084417 0.38269239
4.6088818 0.39052788
4.6093219 0.39809502
4.609762 0.40535766
4.610202 0.41229158
4.6106421 0.41911796
4.6110822 0.42591552
4.6115223 0.43266213
4.6119624 0.43933564
4.6124025 0.44591389
4.6128426 0.45237474
4.6132827 0.45869605
4.6137227 0.46485567
4.6141628 0.47083144
4.6146029 0.47660124
4.615043 0.4821429
4.6154831 0.48743428
4.6159232 0.49245324
4.6163633 0.49717763
4.6168034 0.50158529
4.6172434 0.5056541
4.6176835 0.50936189
4.6181236 0.51268652
4.6185637 0.51560585
4.6190038 0.51809773
4.6194439 0.52014001
4.619884 0.52168807
4.6203241 0.52254518
4.6207642 0.52269214
4.6212042 0.52215608
4.6216443 0.52096414
4.6220844 0.51914346
4.6225245 0.51672116
4.6229646 0.51372439
4.6234047 0.51018027
4.6238448 0.50611593
4.6242849 0.50155853
4.6247249 0.49653518
4.625165 0.49107302
4.6256051 0.48519918
4.6260452 0.47894081
4.6264853 0.47232502
4.6269254 0.46537897
4.6273655 0.45812977
4.6278056 0.45060457
4.6282456 0.4428305
4.6286857 0.43483469
4.6291258 0.42664427
4.6295659 0.41825571
4.630006 0.40956456
4.6304461 0.40058757
4.6308862 0.3913572
4.6313263 0.38190595
4.6317664 0.3722663
4.6322064 0.36247072
4.6326465 0.35255171
4.6330866 0.34254173
4.6335267 0.33247327
4.6339668 0.32237882
4.6344069 0.31229085
4.634847 0.30224186
4.6352871 0.2922643
4.6357271 0.28239068
4.6361672 0.27265348
4.6366073 0.26308516
4.6370474 0.25371822
4.6374875 0.24458514
4.6379276 0.2357184
4.6383677 0.22715048
4.6388078 0.21891386
4.6392478 0.21093788
4.6396879 0.20299147
4.640128 0.1950777
4.6405681 0.18721126
4.6410082 0.17940683
4.6414483 0.1716791
4.6418884 0.16404275
4.6423285 0.15651247
4.6427686 0.14910294
4.6432086 0.14182885
4.6436487 0.13470488
4.6440888 0.12774572
4.6445289 0.12096606
4.644969 0.11438057
4.6454091 0.10800396
4.6458492 0.10185089
4.6462893 0.095936051
4.6467293 0.090274138
4.6471694 0.08487983
4.6476095 0.079767812
4.6480496 0.074952772
4.6484897 0.070449393
4.6489298 0.066200736
4.6493699 0.062112288
4.64981 0.05818361
4.6502501 0.054414935
4.6506901 0.050806496
4.6511302 0.047358526
4.6515703 0.044071258
4.6520104 0.040944923
4.6524505 0.037979755
4.6528906 0.035175987
4.6533307 0.03253385
4.6537708 0.030053578
4.6542108 0.027735404
4.6546509 0.025579559
4.655091 0.023586277
4.6555311 0.021755791
4.6559712 0.020088333
4.6564113 0.018584135
4.6568514 0.017243431
4.6572915 0.016066453
4.6577315 0.015053433
4.6581716 0.01420411
4.6586117 0.013422638
4.6590518 0.012639653
4.6594919 0.011858496
4.659932 0.011082511
4.6603721 0.01031504
4.6608122 0.0095594249
4.6612523 0.0088190088
4.6616923 0.0080971339
4.6621324 0.0073971425
4.6625725 0.0067223773
4.6630126 0.0060761804
4.6634527 0.0054618945
4.6638928 0.0048828619
4.6643329 0.0043424251
4.664773 0.0038439265
4.665213 0.0033907085
4.6656531 0.0029861135
4.6660932 0.0026334841
4.6665333 0.0023361625
4.6669734 0.0020974913
4.6674135 0.0019208128
4.6678536 0.0018074157
4.6682937 0.0017112497
4.6687337 0.0016126162
4.6691738 0.0015121803
4.6696139 0.001410607
4.670054 0.0013085615
4.6704941 0.0012067086
4.6709342 0.0011057135
4.6713743 0.0010062413
4.6718144 0.00090895682
4.6722545 0.00081452526
4.6726945 0.00072361161
4.6731346 0.00063688093
4.6735747 0.00055499823
4.6740148 0.00047862858
4.6744549 0.00040843699
4.674895 0.00034508853
4.6753351 0.00028924821
4.6757752 0.00024158108
4.6762152 0.00020275219
4.6766553 0.00017342656
4.6770954 0.00015426925
4.6775355 0.0001449822
4.6779756 0.00013735681
4.6784157 0.00012942581
4.6788558 0.00012125471
4.6792959 0.00011290902
4.6797359 0.00010445422
4.680176 9.5955825e-05
4.6806161 8.7479334e-05
4.6810562 7.9090248e-05
4.6814963 7.0854068e-05
4.6819364 6.2836295e-05
4.6823765 5.510243e-05
4.6828166 4.7717975e-05
4.6832567 4.074843e-05
4.6836967 3.4259296e-05
4.6841368 2.8316075e-05
4.6845769 2.2984268e-05
4.685017 1.8329376e-05
4.6854571 1.44169e-05
4.6858972 1.1312342e-05
4.6863373 9.0812015e-06
4.6867774 7.7889809e-06
4.6872174 7.3281093e-06
4.6876575 6.9421988e-06
4.6880976 6.5376345e-06
4.6885377 6.1181294e-06
4.6889778 5.6873965e-06
4.6894179 5.2491487e-06
4.689858 4.807099e-06
4.6902981 4.3649603e-06
4.6907381 3.9264455e-06
4.6911782 3.4952677e-06
4.6916183 3.0751398e-06
4.6920584 2.6697747e-06
4.6924985 2.2828854e-06
4.6929386 1.9181849e-06
4.6933787 1.5793861e-06
4.6938188 1.270202e-06
4.6942589 9.9434548e-07
4.6946989 7.5552956e-07
4.695139 5.5746718e-07
4.6955791 4.038713e-07
4.6960192 2.9845488e-07
4.6964593 2.4493086e-07
4.6968994 2.3135966e-07
4.6973395 2.1906003e-07
4.6977796 2.0611385e-07
4.6982196 1.9264696e-07
4.6986597 1.7878519e-07
4.6990998 1.6465435e-07
4.6995399 1.5038029e-07
4.69998 1.3608882e-07
4.7004201 1.2190578e-07
4.7008602 1.07957e-07
4.7013003 9.4368303e-08
4.7017403 8.1265517e-08
4.7021804 6.8774473e-08
4.7026205 5.7020998e-08
4.7030606 4.6130921e-08
4.7035007 3.623007e-08
4.7039408 2.7444275e-08
4.7043809 1.9899363e-08
4.704821 1.3721162e-08
4.7052611 9.0355027e-09
4.7057011 5.9682118e-09
4.7061412 4.6451182e-09
4.7065813 4.4105424e-09
4.7070214 4.170654e-09
4.7074615 3.918111e-09
4.7079016 3.6553827e-09
4.7083417 3.3849383e-09
4.7087818 3.1092471e-09
4.7092218 2.8307785e-09
4.7096619 2.5520017e-09
4.710102 2.2753859e-09
4.7105421 2.0034006e-09
4.7109822 1.7385149e-09
4.7114223 1.4831982e-09
4.7118624 1.2399198e-09
4.7123025 1.0111489e-09
4.7127425 7.9935484e-10
4.7131826 6.0700691e-10
4.7136227 4.3657441e-10
4.7140628 2.9052661e-10
4.7145029 1.7133281e-10
4.714943 8.1462292e-11
4.7153831 2.3384356e-11
4.7158232 -4.9956979e-13
4.7162633 -8.0637728e-12
4.7167033 -1.4656238e-11
4.7171434 -2.0313567e-11
4.7175835 -2.5072363e-11
4.7180236 -2.8969228e-11
4.7184637 -3.2040764e-11
4.7189038 -3.4323573e-11
4.7193439 -3.5854259e-11
4.719784 -3.6669423e-11
4.720224 -3.6805667e-11
4.7206641 -3.6299594e-11
4.7211042 -3.5187806e-11
4.7215443 -3.3506906e-11
4.7219844 -3.1293495e-11
4.7224245 -2.8584176e-11
4.7228646 -2.5415552e-11
4.7233047 -2.1824224e-11
4.7237447 -1.7846795e-11
4.7241848 -1.3519868e-11
4.7246249 -8.8800442e-12
4.725065 -3.9639263e-12
4.7255051 3.1191938e-12
4.7259452 6.1414062e-11
4.7263853 1.8858777e-10
4.7268254 3.7957403e-10
4.7272655 6.2930657e-10
4.7277055 9.3271911e-10
4.7281456 1.2847454e-09
4.7285857 1.6803191e-09
4.7290258 2.114374e-09
4.7294659 2.5818437e-09
4.729906 3.0776621e-09
4.7303461 3.5967628e-09
4.7307862 4.1340795e-09
4.7312262 4.684546e-09
4.7316663 5.243096e-09
4.7321064 5.8046632e-09
4.7325465 6.3641813e-09
4.7329866 6.9165841e-09
4.7334267 7.4568053e-09
4.7338668 7.9797786e-09
4.7343069 8.4804377e-09
4.7347469 8.9537163e-09
4.735187 9.6249909e-09
4.7356271 1.265227e-08
4.7360672 1.8406587e-08
4.7365073 2.6687459e-08
4.7369474 3.72944e-08
4.7373875 5.0026926e-08
4.7378276 6.4684552e-08
4.7382677 8.1066793e-08
4.7387077 9.8973164e-08
4.7391478 1.1820318e-07
4.7395879 1.3855636e-07
4.740028 1.5983221e-07
4.7404681 1.8183026e-07
4.7409082 2.0435001e-07
4.7413483 2.2719098e-07
4.7417884 2.501527e-07
4.7422284 2.7303466e-07
4.7426685 2.9563639e-07
4.7431086 3.1775741e-07
4.7435487 3.3919722e-07
4.7439888 3.5975535e-07
4.7444289 3.792313e-07
4.744869 4.1051576e-07
4.7453091 5.1489814e-07
4.7457491 6.9546832e-07
4.7461892 9.4668042e-07
4.7466293 1.2629886e-06
4.7470694 1.6388469e-06
4.7475095 2.0687096e-06
4.7479496 2.5470307e-06
4.7483897 3.0682644e-06
4.7488298 3.6268648e-06
4.7492699 4.2172861e-06
4.7497099 4.8339823e-06
4.75015 5.4714076e-06
4.7505901 6.1240162e-06
4.7510302 6.7862621e-06
4.7514703 7.4525995e-06
4.7519104 8.1174826e-06
4.7523505 8.7753654e-06
4.7527906 9.4207021e-06
4.7532306 1.0047947e-05
4.7536707 1.0651554e-05
4.7541108 1.1225977e-05
4.7545509 1.2145302e-05
4.754991 1.4388902e-05
4.7554311 1.7923945e-05
4.7558712 2.2659123e-05
4.7563113 2.8503131e-05
4.7567514 3.5364662e-05
4.7571914 4.315241e-05
4.7576315 5.177507e-05
4.7580716 6.1141333e-05
4.7585117 7.1159895e-05
4.7589518 8.173945e-05
4.7593919 9.278869e-05
4.759832 0.00010421631
4.7602721 0.000115931
4.7607121 0.00012784146
4.7611522 0.00013985639
4.7615923 0.00015188446
4.7620324 0.00016383439
4.7624725 0.00017561486
4.7629126 0.00018713456
4.7633527 0.00019830219
4.7637928 0.00020902645
4.7642328 0.00022506749
4.7646729 0.0002549188
4.765113 0.00029782688
4.7655531 0.00035293486
4.7659932 0.00041938591
4.7664333 0.00049632317
4.7668734 0.00058288979
4.7673135 0.00067822893
4.7677536 0.00078148372
4.7681936 0.00089179733
4.7686337 0.0010083129
4.7690738 0.0011301736
4.7695139 0.0012565225
4.769954 0.0013865029
4.7703941 0.0015192578
4.7708342 0.0016539304
4.7712743 0.0017896639
4.7717143 0.0019256014
4.7721544 0.002060886
4.7725945 0.002194661
4.7730346 0.0023260694
4.7734747 0.002454358
4.7739148 0.0026247595
4.7743549 0.0028724401
4.774795 0.0031935841
4.775235 0.0035843763
4.7756751 0.004041001
4.7761152 0.0045596428
4.7765553 0.0051364862
4.7769954 0.0057677158
4.7774355 0.006449516
4.7778756 0.0071780713
4.7783157 0.0079495663
4.7787558 0.0087601855
4.7791958 0.0096061133
4.7796359 0.010483534
4.780076 0.011388633
4.7805161 0.012317594
4.7809562 0.013266602
4.7813963 0.014231841
4.7818364 0.015209496
4.7822765 0.016195751
4.7827165 0.017186791
4.7831566 0.018182376
4.7835967 0.019285997
4.7840368 0.02054955
4.7844769 0.021976754
4.784917 0.023571324
4.7853571 0.02533698
4.7857972 0.027277436
4.7862372 0.029396411
4.7866773 0.031697622
4.7871174 0.034184786
4.7875575 0.03686162
4.7879976 0.039731841
4.7884377 0.042799167
4.7888778 0.046067314
4.7893179 0.049539999
4.789758 0.053220941
4.790198 0.057113855
4.7906381 0.06122246
4.7910782 0.065550471
4.7915183 0.070101607
4.7919584 0.074879585
4.7923985 0.079888121
4.7928386 0.085134853
4.7932787 0.090658299
4.7937187 0.096455488
4.7941588 0.10251146
4.7945989 0.10881125
4.795039 0.11533991
4.7954791 0.12208247
4.7959192 0.12902397
4.7963593 0.13614946
4.7967994 0.14344397
4.7972394 0.15089255
4.7976795 0.15848023
4.7981196 0.16619205
4.7985597 0.17401306
4.7989998 0.1819283
4.7994399 0.1899228
4.79988 0.19798161
4.8003201 0.20608976
4.8007602 0.2142323
4.8012002 0.22239427
4.8016403 0.2305607
4.8020804 0.23871664
4.8025205 0.24689728
4.8029606 0.25533802
4.8034007 0.26404713
4.8038408 0.27299662
4.8042809 0.28215847
4.8047209 0.29150467
4.805161 0.30100722
4.8056011 0.31063811
4.8060412 0.32036933
4.8064813 0.33017287
4.8069214 0.34002073
4.8073615 0.34988489
4.8078016 0.35973736
4.8082416 0.36955013
4.8086817 0.37929518
4.8091218 0.3889445
4.8095619 0.3984701
4.810002 0.40784396
4.8104421 0.41703808
4.8108822 0.42602445
4.8113223 0.43477506
4.8117624 0.4432619
4.8122024 0.45145209
4.8126425 0.45930819
4.8130826 0.46681029
4.8135227 0.47393947
4.8139628 0.48067683
4.8144029 0.48700345
4.814843 0.4929004
4.8152831 0.49834879
4.8157231 0.50332968
4.8161632 0.50782417
4.8166033 0.51181334
4.8170434 0.51527828
4.8174835 0.51820006
4.8179236 0.52055978
4.8183637 0.52233852
4.8188038 0.52351736
4.8192438 0.5240774
4.8196839 0.5239997
4.820124 0.52326536
4.8205641 0.52185546
4.8210042 0.51975109
4.8214443 0.51693333
4.8218844 0.51351978
4.8223245 0.50973249
4.8227646 0.50558813
4.8232046 0.50110035
4.8236447 0.49628278
4.8240848 0.49114908
4.8245249 0.48571289
4.824965 0.47998784
4.8254051 0.4739876
4.8258452 0.46772579
4.8262853 0.46121607
4.8267253 0.45447209
4.8271654 0.44750747
4.8276055 0.44033588
4.8280456 0.43297095
4.8284857 0.42542633
4.8289258 0.41771567
4.8293659 0.4098526
4.829806 0.40185078
4.830246 0.39372384
4.8306861 0.38548543
4.8311262 0.37714909
4.8315663 0.36862344
4.8320064 0.35984059
4.8324465 0.35082898
4.8328866 0.34161706
4.8333267 0.33223326
4.8337668 0.32270603
4.8342068 0.31306381
4.8346469 0.30333504
4.835087 0.29354817
4.8355271 0.28373163
4.8359672 0.27391386
4.8364073 0.26412332
4.8368474 0.25438844
4.8372875 0.24473765
4.8377275 0.23519942
4.8381676 0.22580216
4.8386077 0.21657434
4.8390478 0.20754438
4.8394879 0.19874074
4.839928 0.19019185
4.8403681 0.18192615
4.8408082 0.17397108
4.8412482 0.16631335
4.8416883 0.15893559
4.8421284 0.15183345
4.8425685 0.1450026
4.8430086 0.13843869
4.8434487 0.1321374
4.8438888 0.12609437
4.8443289 0.12030528
4.844769 0.11476577
4.845209 0.10947151
4.8456491 0.10441817
4.8460892 0.099601387
4.8465293 0.09501684
4.8469694 0.090660182
4.8474095 0.086527075
4.8478496 0.08261318
4.8482897 0.078914155
4.8487297 0.075425662
4.8491698 0.07214336
4.8496099 0.069062911
4.85005 0.066179974
4.8504901 0.063495416
4.8509302 0.061065275
4.8513703 0.058909596
4.8518104 0.057033109
4.8522505 0.055440544
4.8526905 0.054136632
4.8531306 0.053126102
4.8535707 0.052413686
4.8540108 0.052004113
4.8544509 0.051902113
4.854891 0.052112418
4.8553311 0.052639756
4.8557712 0.053488859
4.8562112 0.054664456
4.8566513 0.056171278
4.8570914 0.058014055
4.8575315 0.060197517
4.8579716 0.062726395
4.8584117 0.065605418
4.8588518 0.068839318
4.8592919 0.072432824
4.8597319 0.076390666
4.860172 0.080695208
4.8606121 0.085227183
4.8610522 0.089964854
4.8614923 0.094904138
4.8619324 0.10004095
4.8623725 0.10537122
4.8628126 0.11089084
4.8632527 0.11659575
4.8636927 0.12248186
4.8641328 0.12854509
4.8645729 0.13478135
4.865013 0.14118656
4.8654531 0.14775664
4.8658932 0.1544875
4.8663333 0.16137507
4.8667734 0.16841526
4.8672134 0.17560399
4.8676535 0.18293717
4.8680936 0.19041072
4.8685337 0.19802056
4.8689738 0.20576261
4.8694139 0.21363279
4.869854 0.22168427
4.8702941 0.23007066
4.8707341 0.23877116
4.8711742 0.24775303
4.8716143 0.25698353
4.8720544 0.26642992
4.8724945 0.27605945
4.8729346 0.28583938
4.8733747 0.29573698
4.8738148 0.3057195
4.8742549 0.3157542
4.8746949 0.32580835
4.875135 0.33584919
4.8755751 0.34584399
4.8760152 0.35576001
4.8764553 0.3655645
4.8768954 0.37522473
4.8773355 0.38470796
4.8777756 0.39398144
4.8782156 0.40301243
4.8786557 0.41176819
4.8790958 0.42021598
4.8795359 0.42837992
4.879976 0.43633117
4.8804161 0.44405133
4.8808562 0.45152043
4.8812963 0.4587185
4.8817363 0.46562559
4.8821764 0.47222173
4.8826165 0.47848695
4.8830566 0.48440129
4.8834967 0.48994478
4.8839368 0.49509747
4.8843769 0.49983938
4.884817 0.50415055
4.8852571 0.50801102
4.8856971 0.51140083
4.8861372 0.5143
4.8865773 0.51668858
4.8870174 0.5185466
4.8874575 0.51985409
4.8878976 0.5205911
4.8883377 0.52073765
4.8887778 0.52027381
4.8892178 0.51923307
4.8896579 0.5176702
4.890098 0.51560248
4.8905381 0.51304715
4.8909782 0.5100215
4.8914183 0.50654278
4.8918584 0.50262826
4.8922985 0.49829519
4.8927385 0.49356086
4.8931786 0.48844252
4.8936187 0.48295744
4.8940588 0.47712287
4.8944989 0.47095609
4.894939 0.46447437
4.8953791 0.45769495
4.8958192 0.45063512
4.8962593 0.44331213
4.8966993 0.43574326
4.8971394 0.42794575
4.8975795 0.41993688
4.8980196 0.41173392
4.8984597 0.4033512
4.8988998 0.39469917
4.8993399 0.38575285
4.89978 0.37654527
4.90022 0.36710947
4.9006601 0.35747849
4.9011002 0.34768535
4.9015403 0.3377631
4.9019804 0.32774477
4.9024205 0.3176634
4.9028606 0.30755202
4.9033007 0.29744367
4.9037407 0.28737138
4.9041808 0.27736819
4.9046209 0.26746714
4.905061 0.25770125
4.9055011 0.24810357
4.9059412 0.23870714
4.9063813 0.22954498
4.9068214 0.22065013
4.9072615 0.21205563
4.9077015 0.20379452
4.9081416 0.19587904
4.9085817 0.1880881
4.9090218 0.18036365
4.9094619 0.17271849
4.909902 0.16516541
4.9103421 0.15771721
4.9107822 0.15038666
4.9112222 0.14318657
4.9116623 0.13612972
4.9121024 0.1292289
4.9125425 0.12249691
4.9129826 0.11594653
4.9134227 0.10959055
4.9138628 0.10344177
4.9143029 0.097512968
4.9147429 0.091816945
4.915183 0.086366486
4.9156231 0.081174383
4.9160632 0.076253426
4.9165033 0.071616406
4.9169434 0.067276112
4.9173835 0.063245336
4.9178236 0.059508905
4.9182637 0.05591591
4.9187037 0.052443575
4.9191438 0.049093994
4.9195839 0.04586926
4.920024 0.042771466
4.9204641 0.039802706
4.9209042 0.036965072
4.9213443 0.034260658
4.9217844 0.031691558
4.9222244 0.029259863
4.9226645 0.026967668
4.9231046 0.024817066
4.9235447 0.022810149
4.9239848 0.020949012
4.9244249 0.019235747
4.924865 0.017672448
4.9253051 0.016261207
4.9257451 0.015004118
4.9261852 0.013903274
4.9266253 0.012960768
4.9270654 0.012178694
4.9275055 0.011520214
4.9279456 0.010866282
4.9283857 0.010211097
4.9288258 0.0095576367
4.9292659 0.0089088745
4.9297059 0.0082677859
4.930146 0.0076373459
4.9305861 0.0070205294
4.9310262 0.0064203117
4.9314663 0.0058396676
4.9319064 0.0052815723
4.9323465 0.0047490007
4.9327866 0.004244928
4.9332266 0.0037723291
4.9336667 0.003334179
4.9341068 0.0029334529
4.9345469 0.0025731257
4.934987 0.0022561725
4.9354271 0.0019855684
4.9358672 0.0017642882
4.9363073 0.0015953072
4.9367473 0.0014816003
4.9371874 0.0014042545
4.9376275 0.0013257233
4.9380676 0.0012457451
4.9385077 0.0011648221
4.9389478 0.0010834563
4.9393879 0.0010021498
4.939828 0.00092140462
4.9402681 0.00084172286
4.9407081 0.00076360655
4.9411482 0.00068755777
4.9415883 0.00061407857
4.9420284 0.00054367102
4.9424685 0.00047683717
4.9429086 0.00041407909
4.9433487 0.00035589884
4.9437888 0.00030279848
4.9442288 0.00025528006
4.9446689 0.00021384566
4.945109 0.00017899733
4.9455491 0.00015123713
4.9459892 0.00013106712
4.9464293 0.00011898914
4.9468694 0.00011142004
4.9473095 0.00010455974
4.9477495 9.8409353e-05
4.9481896 9.2969977e-05
4.9486297 8.8242714e-05
4.9490698 8.4228662e-05
4.9495099 8.0928924e-05
4.94995 7.8344601e-05
4.9503901 7.6476792e-05
4.9508302 7.5326599e-05
4.9512703 7.4895123e-05
4.9517103 7.5183464e-05
4.9521504 7.6192723e-05
4.9525905 7.7924001e-05
4.9530306 8.0378399e-05
4.9534707 8.3557018e-05
4.9539108 8.7460958e-05
4.9543509 9.209132e-05
4.954791 9.7449205e-05
4.955231 0.00010353571
4.9556711 0.00011035195
4.9561112 0.00011801086
4.9565513 0.00013131455
4.9569914 0.00015245925
4.9574315 0.00018095305
4.9578716 0.00021630408
4.9583117 0.00025802045
4.9587518 0.00030561028
4.9591918 0.00035858167
4.9596319 0.00041644276
4.960072 0.00047870164
4.9605121 0.00054486644
4.9609522 0.00061444527
4.9613923 0.00068694625
4.9618324 0.00076187748
4.9622725 0.00083874709
4.9627125 0.00091706319
4.9631526 0.0009963339
4.9635927 0.0010760673
4.9640328 0.0011557716
4.9644729 0.0012349548
4.964913 0.0013131251
4.9653531 0.0013897905
4.9657932 0.0014678134
4.9662332 0.0015893251
4.9666733 0.001764853
4.9671134 0.0019914531
4.9675535 0.0022661811
4.9679936 0.0025860932
4.9684337 0.0029482452
4.9688738 0.0033496931
4.9693139 0.0037874929
4.969754 0.0042587004
4.970194 0.0047603716
4.9706341 0.0052895626
4.9710742 0.0058433291
4.9715143 0.0064187272
4.9719544 0.0070128127
4.9723945 0.0076226418
4.9728346 0.0082452702
4.9732747 0.0088777539
4.9737147 0.0095171489
4.9741548 0.010160511
4.9745949 0.010804897
4.975035 0.011447361
4.9754751 0.012106173
4.9759152 0.01290585
4.9763553 0.013865272
4.9767954 0.014982149
4.9772354 0.016254196
4.9776755 0.017679125
4.9781156 0.019254649
4.9785557 0.020978481
4.9789958 0.022848332
4.9794359 0.024861918
4.979876 0.027016949
4.9803161 0.029311139
4.9807562 0.0317422
4.9811962 0.034307846
4.9816363 0.037005789
4.9820764 0.039833742
4.9825165 0.042789417
4.9829566 0.045870529
4.9833967 0.049074788
4.9838368 0.052399909
4.9842769 0.055843603
4.9847169 0.059403584
4.985157 0.063123649
4.9855971 0.067148387
4.9860372 0.071477767
4.9864773 0.076099729
4.9869174 0.081002212
4.9873575 0.086173154
4.9877976 0.091600496
4.9882376 0.097272176
4.9886777 0.10317613
4.9891178 0.10930031
4.9895579 0.11563264
4.989998 0.12216106
4.9904381 0.12887352
4.9908782 0.13575795
4.9913183 0.14280229
4.9917584 0.14999449
4.9921984 0.15732247
4.9926385 0.16477419
4.9930786 0.17233757
4.9935187 0.18000056
4.9939588 0.1877511
4.9943989 0.19557713
4.994839 0.20357649
4.9952791 0.21193045
4.9957191 0.22061061
4.9961592 0.22958387
4.9965993 0.23881707
4.9970394 0.24827709
4.9974795 0.2579308
4.9979196 0.26774507
4.9983597 0.27768675
4.9987998 0.28772273
4.9992398 0.29781986
4.9996799 0.30794502
5.00012 0.31806508
5.0005601 0.32814689
5.0010002 0.33815734
5.0014403 0.34806328
5.0018804 0.35783159
5.0023205 0.36742913
5.0027606 0.37682277
5.0032006 0.38597938
5.0036407 0.39486582
5.0040808 0.40344897
5.0045209 0.41186536
5.004961 0.42025368
5.0054011 0.42857663
5.0058412 0.43679686
5.0062813 0.44487703
5.0067213 0.45277981
5.0071614 0.46046787
5.0076015 0.46790387
5.0080416 0.47505047
5.0084817 0.48187035
5.0089218 0.48832616
5.0093619 0.49438057
5.009802 0.49999625
5.010242 0.50513586
5.0106821 0.50976206
5.0111222 0.51383752
5.0115623 0.51732491
5.0120024 0.52018689
5.0124425 0.52238612
5.0128826 0.52388527
5.0133227 0.52464701
5.0137628 0.52463838
5.0142028 0.52406279
5.0146429 0.52306479
5.015083 0.5216682
5.0155231 0.51989684
5.0159632 0.51777456
5.0164033 0.51532518
5.0168434 0.51257253
5.0172835 0.50954045
5.0177235 0.50625276
5.0181636 0.50273329
5.0186037 0.49900588
5.0190438 0.49509436
5.0194839 0.49102255
5.019924 0.4868143
5.0203641 0.48249342
5.0208042 0.47808375
5.0212442 0.47360912
5.0216843 0.46909337
5.0221244 0.46456031
5.0225645 0.46003379
5.0230046 0.45553763
5.0234447 0.45107259
5.0238848 0.44634753
5.0243249 0.44129928
5.024765 0.43596829
5.025205 0.430395
5.0256451 0.42461987
5.0260852 0.41868334
5.0265253 0.41262586
5.0269654 0.40648787
5.0274055 0.40030984
5.0278456 0.39413219
5.0282857 0.38799539
5.0287257 0.38193988
5.0291658 0.3760061
5.0296059 0.37023451
5.030046 0.36466556
5.0304861 0.35933968
5.0309262 0.35429734
5.0313663 0.34957897
5.0318064 0.34522503
5.0322464 0.34127596
5.0326865 0.33777222
5.0331266 0.33477176
5.0335667 0.33239995
5.0340068 0.33064778
5.0344469 0.32948337
5.034887 0.32887483
5.0353271 0.32879028
5.0357672 0.32919784
5.0362072 0.33006562
5.0366473 0.33136172
5.0370874 0.33305428
5.0375275 0.33511141
5.0379676 0.33750121
5.0384077 0.34019181
5.0388478 0.34315132
5.0392879 0.34634785
5.0397279 0.34974953
5.040168 0.35332447
5.0406081 0.35704077
5.0410482 0.36086656
5.0414883 0.36476996
5.0419284 0.36871907
5.0423685 0.37268201
5.0428086 0.37674783
5.0432486 0.38129396
5.0436887 0.38630506
5.0441288 0.39173
5.0445689 0.39751763
5.045009 0.4036168
5.0454491 0.40997638
5.0458892 0.41654521
5.0463293 0.42327216
5.0467694 0.43010607
5.0472094 0.43699581
5.0476495 0.44389023
5.0480896 0.45073819
5.0485297 0.45748854
5.0489698 0.46409014
5.0494099 0.47049184
5.04985 0.47664251
5.0502901 0.48249099
5.0507301 0.48798615
5.0511702 0.49307684
5.0516103 0.49771191
5.0520504 0.50184022
5.0524905 0.50558006
5.0529306 0.50921737
5.0533707 0.51271819
5.0538108 0.51603984
5.0542509 0.51913964
5.0546909 0.52197491
5.055131 0.52450295
5.0555711 0.5266811
5.0560112 0.52846666
5.0564513 0.52981695
5.0568914 0.53068929
5.0573315 0.53104099
5.0577716 0.53082938
5.0582116 0.53001177
5.0586517 0.52854547
5.0590918 0.52638781
5.0595319 0.5234961
5.059972 0.51982766
5.0604121 0.51533979
5.0608522 0.50998983
5.0612923 0.50373509
5.0617323 0.49653289
5.0621724 0.48877641
5.0626125 0.48093113
5.0630526 0.47300505
5.0634927 0.465006
5.0639328 0.45694179
5.0643729 0.44882023
5.064813 0.44064912
5.0652531 0.43243629
5.0656931 0.42418954
5.0661332 0.41591669
5.0665733 0.40762554
5.0670134 0.39932391
5.0674535 0.39101962
5.0678936 0.38272047
5.0683337 0.37443427
5.0687738 0.36616884
5.0692138 0.35793198
5.0696539 0.34973152
5.070094 0.34157526
5.0705341 0.33347101
5.0709742 0.32542659
5.0714143 0.31744905
5.0718544 0.30949978
5.0722945 0.30155475
5.0727345 0.29361575
5.0731746 0.28568457
5.0736147 0.27776301
5.0740548 0.26985284
5.0744949 0.26195587
5.074935 0.25407388
5.0753751 0.24620866
5.0758152 0.238362
5.0762553 0.2305357
5.0766953 0.22273153
5.0771354 0.2149513
5.0775755 0.20719679
5.0780156 0.19946979
5.0784557 0.1917721
5.0788958 0.18410549
5.0793359 0.17647177
5.079776 0.16887272
5.080216 0.16131013
5.0806561 0.1537858
5.0810962 0.14633305
5.0815363 0.13942525
5.0819764 0.1332087
5.0824165 0.12766795
5.0828566 0.12278756
5.0832967 0.11855208
5.0837367 0.11494607
5.0841768 0.11195407
5.0846169 0.10956063
5.085057 0.10775032
5.0854971 0.10650769
5.0859372 0.10581728
5.0863773 0.10566365
5.0868174 0.10603135
5.0872575 0.10690493
5.0876975 0.10826895
5.0881376 0.11010797
5.0885777 0.11240652
5.0890178 0.11514917
5.0894579 0.11832047
5.089898 0.12190497
5.0903381 0.12588722
5.0907782 0.13023779
5.0912182 0.13485021
5.0916583 0.13970087
5.0920984 0.14478433
5.0925385 0.15009513
5.0929786 0.15562781
5.0934187 0.16137694
5.0938588 0.16733706
5.0942989 0.17350271
5.0947389 0.17986845
5.095179 0.18642883
5.0956191 0.19317839
5.0960592 0.20011169
5.0964993 0.20722327
5.0969394 0.21450768
5.0973795 0.22195947
5.0978196 0.22957319
5.0982597 0.23734339
5.0986997 0.24526461
5.0991398 0.25333142
5.0995799 0.26153835
5.10002 0.26987995
5.1004601 0.27839618
5.1009002 0.28723209
5.1013403 0.29636767
5.1017804 0.30576742
5.1022204 0.31539585
5.1026605 0.32521746
5.1031006 0.33519677
5.1035407 0.34529827
5.1039808 0.35548648
5.1044209 0.3657259
5.104861 0.37598104
5.1053011 0.38621641
5.1057411 0.3963965
5.1061812 0.40648583
5.1066213 0.4164489
5.1070614 0.42625022
5.1075015 0.43585429
5.1079416 0.44522563
5.1083817 0.45432874
5.1088218 0.46312812
5.1092619 0.47158828
5.1097019 0.47967372
5.110142 0.4874193
5.1105821 0.49495019
5.1110222 0.50226389
5.1114623 0.50935372
5.1119024 0.51621296
5.1123425 0.52283494
5.1127826 0.52921294
5.1132226 0.53534027
5.1136627 0.54121023
5.1141028 0.54681613
5.1145429 0.55215126
5.114983 0.55720894
5.1154231 0.56198246
5.1158632 0.56646512
5.1163033 0.57065023
5.1167433 0.57453108
5.1171834 0.57810099
5.1176235 0.58135326
5.1180636 0.58428118
5.1185037 0.58687806
5.1189438 0.5891372
5.1193839 0.59105191
5.119824 0.59261649
5.1202641 0.59385091
5.1207041 0.59478801
5.1211442 0.59546068
5.1215843 0.59590176
5.1220244 0.59614414
5.1224645 0.59622069
5.1229046 0.59616426
5.1233447 0.59600773
5.1237848 0.59578396
5.1242248 0.59552583
5.1246649 0.59526621
5.125105 0.59503795
5.1255451 0.59487393
5.1259852 0.59480702
5.1264253 0.59487008
5.1268654 0.59509599
5.1273055 0.59551761
5.1277455 0.59616781
5.1281856 0.59707945
5.1286257 0.59828541
5.1290658 0.59981579
5.1295059 0.60149404
5.129946 0.60320155
5.1303861 0.60494182
5.1308262 0.60671836
5.1312663 0.60853467
5.1317063 0.61039424
5.1321464 0.61230058
5.1325865 0.61425718
5.1330266 0.61626756
5.1334667 0.61833521
5.1339068 0.62046363
5.1343469 0.62265632
5.134787 0.62491678
5.135227 0.62724851
5.1356671 0.62965503
5.1361072 0.63213981
5.1365473 0.63470637
5.1369874 0.63735821
5.1374275 0.64009883
5.1378676 0.64293173
5.1383077 0.6458604
5.1387477 0.64889609
5.1391878 0.65216235
5.1396279 0.65568249
5.140068 0.65943232
5.1405081 0.66338765
5.1409482 0.66752426
5.1413883 0.67181797
5.1418284 0.67624457
5.1422685 0.68077985
5.1427085 0.68539963
5.1431486 0.6900797
5.1435887 0.69479585
5.1440288 0.69952389
5.1444689 0.70423962
5.144909 0.70891884
5.1453491 0.71353735
5.1457892 0.71807094
5.1462292 0.72249542
5.1466693 0.72678659
5.1471094 0.73092024
5.1475495 0.73487217
5.1479896 0.73861819
5.1484297 0.74213933
5.1488698 0.74545849
5.1493099 0.74858513
5.1497499 0.75152275
5.15019 0.75427485
5.1506301 0.75684494
5.1510702 0.7592365
5.1515103 0.76145306
5.1519504 0.7634981
5.1523905 0.76537514
5.1528306 0.76708766
5.1532707 0.76863918
5.1537107 0.77003319
5.1541508 0.7712732
5.1545909 0.7723627
5.155031 0.77330521
5.1554711 0.77410421
5.1559112 0.77476322
5.1563513 0.77528573
5.1567914 0.77567524
5.1572314 0.77593526
5.1576715 0.77606929
5.1581116 0.77605237
5.1585517 0.7757744
5.1589918 0.7752165
5.1594319 0.77437001
5.159872 0.77322628
5.1603121 0.77177666
5.1607522 0.77001251
5.1611922 0.76792517
5.1616323 0.76550598
5.1620724 0.76274631
5.1625125 0.7596375
5.1629526 0.75617089
5.1633927 0.75233785
5.1638328 0.74812972
5.1642729 0.74353784
5.1647129 0.73855357
5.165153 0.73316826
5.1655931 0.72737326
5.1660332 0.72115991
5.1664733 0.71451958
5.1669134 0.70744359
5.1673535 0.69992332
5.1677936 0.69203556
5.1682336 0.68396301
5.1686737 0.67571704
5.1691138 0.6673029
5.1695539 0.65872582
5.169994 0.64999106
5.1704341 0.64110385
5.1708742 0.63206944
5.1713143 0.62289309
5.1717544 0.61358003
5.1721944 0.6041355
5.1726345 0.59456476
5.1730746 0.58487305
5.1735147 0.57506561
5.1739548 0.5651477
5.1743949 0.55512454
5.174835 0.5450014
5.1752751 0.53478351
5.1757151 0.52447611
5.1761552 0.51408447
5.1765953 0.50361381
5.1770354 0.49306939
5.1774755 0.48238138
5.1779156 0.47147584
5.1783557 0.46037605
5.1787958 0.44910552
5.1792358 0.43768772
5.1796759 0.42614617
5.180116 0.41450434
5.1805561 0.40278573
5.1809962 0.39101383
5.1814363 0.37921215
5.1818764 0.36740416
5.1823165 0.35561337
5.1827566 0.34386326
5.1831966 0.33217733
5.1836367 0.32057907
5.1840768 0.30909198
5.1845169 0.29773955
5.184957 0.28654526
5.1853971 0.27553262
5.1858372 0.26472512
5.1862773 0.25414625
5.1867173 0.24381918
5.1871574 0.23373415
5.1875975 0.22387776
5.1880376 0.21425288
5.1884777 0.20486236
5.1889178 0.19570902
5.1893579 0.18679573
5.189798 0.17812533
5.190238 0.16970066
5.1906781 0.16152456
5.1911182 0.1535999
5.1915583 0.1459295
5.1919984 0.13851623
5.1924385 0.13136291
5.1928786 0.12447241
5.1933187 0.11784756
5.1937588 0.11149122
5.1941988 0.10540622
5.1946389 0.099595415
5.195079 0.09406165
5.1955191 0.088807771
5.1959592 0.083836624
5.1963993 0.079144949
5.1968394 0.074626562
5.1972795 0.070244534
5.1977195 0.066002309
5.1981596 0.061903332
5.1985997 0.057951048
5.1990398 0.054148902
5.1994799 0.050500339
5.19992 0.047008803
5.2003601 0.04367774
5.2008002 0.040510594
5.2012402 0.037510809
5.2016803 0.034681832
5.2021204 0.032027107
5.2025605 0.029550078
5.2030006 0.02725419
5.2034407 0.025142889
5.2038808 0.023219619
5.2043209 0.021487825
5.204761 0.019950951
5.205201 0.018612444
5.2056411 0.017475747
5.2060812 0.01652339
5.2065213 0.015600203
5.2069614 0.014677129
5.2074015 0.013758042
5.2078416 0.012846814
5.2082817 0.011947319
5.2087217 0.01106343
5.2091618 0.01019902
5.2096019 0.0093579614
5.210042 0.0085441286
5.2104821 0.0077613944
5.2109222 0.0070136318
5.2113623 0.0063047141
5.2118024 0.0056385144
5.2122424 0.005018906
5.2126825 0.0044497619
5.2131226 0.0039349555
5.2135627 0.0034783597
5.2140028 0.0030838479
5.2144429 0.0027552931
5.214883 0.0024965686
5.2153231 0.0023115476
5.2157632 0.0021885855
5.2162032 0.0020685348
5.2166433 0.0019458975
5.2170834 0.0018214771
5.2175235 0.0016960773
5.2179636 0.0015705014
5.2184037 0.001445553
5.2188438 0.0013220358
5.2192839 0.0012007532
5.2197239 0.0010825087
5.220164 0.00096810597
5.2206041 0.00085834845
5.2210442 0.00075403971
5.2214843 0.00065598328
5.2219244 0.0005649827
5.2223645 0.0004818415
5.2228046 0.00040736323
5.2232446 0.00034235142
5.2236847 0.00028760962
5.2241248 0.00024394134
5.2245649 0.00021215014
5.225005 0.00019303955
5.2254451 0.00018312754
5.2258852 0.00017314378
5.2263253 0.00016280726
5.2267654 0.00015220125
5.2272054 0.00014140906
5.2276455 0.00013051397
5.2280856 0.00011959927
5.2285257 0.00010874826
5.2289658 9.8044233e-05
5.2294059 8.7570471e-05
5.229846 7.7410268e-05
5.2302861 6.7646918e-05
5.2307261 5.836371e-05
5.2311662 4.9643936e-05
5.2316063 4.1570888e-05
5.2320464 3.4227857e-05
5.2324865 2.7698134e-05
5.2329266 2.2065011e-05
5.2333667 1.7411779e-05
5.2338068 1.3821729e-05
5.2342468 1.1378153e-05
5.2346869 1.0164342e-05
5.235127 9.6608452e-06
5.2355671 9.1322585e-06
5.2360072 8.5807896e-06
5.2364473 8.0113897e-06
5.2368874 7.4290097e-06
5.2373275 6.8386006e-06
5.2377676 6.2451135e-06
5.2382076 5.6534994e-06
5.2386477 5.0687093e-06
5.2390878 4.4956942e-06
5.2395279 3.9394052e-06
5.239968 3.4047932e-06
5.2404081 2.8968094e-06
5.2408482 2.4204046e-06
5.2412883 1.9805299e-06
5.2417283 1.5821364e-06
5.2421684 1.2301751e-06
5.2426085 9.2959697e-07
5.2430486 6.8535304e-07
5.2434887 5.0239433e-07
5.2439288 3.8567187e-07
5.2443689 3.3973641e-07
5.244809 3.2302227e-07
5.245249 3.0529838e-07
5.2456891 2.8674036e-07
5.2461292 2.6752379e-07
5.2465693 2.4782429e-07
5.2470094 2.2781745e-07
5.2474495 2.0767889e-07
5.2478896 1.875842e-07
5.2483297 1.67709e-07
5.2487698 1.4822887e-07
5.2492098 1.2931944e-07
5.2496499 1.1115629e-07
5.25009 9.3915042e-08
5.2505301 7.777129e-08
5.2509702 6.290064e-08
5.2514103 4.9478696e-08
5.2518504 3.7681062e-08
5.2522905 2.7683341e-08
5.2527305 1.9661138e-08
5.2531706 1.3790056e-08
5.2536107 1.0245698e-08
5.2540508 9.1091793e-09
5.2544909 8.6463641e-09
5.254931 8.1539885e-09
5.2553711 7.6371878e-09
5.2558112 7.1010972e-09
5.2562513 6.550852e-09
5.2566913 5.9915874e-09
5.2571314 5.4284386e-09
5.2575715 4.8665408e-09
5.2580116 4.3110294e-09
5.2584517 3.7670394e-09
5.2588918 3.2397062e-09
5.2593319 2.7341651e-09
5.259772 2.2555511e-09
5.260212 1.8089996e-09
5.2606521 1.3996458e-09
5.2610922 1.032625e-09
5.2615323 7.1307226e-10
5.2619724 4.4612295e-10
5.2624125 2.3691227e-10
5.2628526 9.0575465e-11
5.2632927 1.2247756e-11
5.2637327 0
5.2641728 0
5.2646129 0
5.265053 0
5.2654931 0
5.2659332 0
5.2663733 0
5.2668134 0
5.2672535 0
5.2676935 0
5.2681336 0
5.2685737 0
5.2690138 0
5.2694539 0
5.269894 0
5.2703341 0
5.2707742 0
5.2712142 0
5.2716543 0
5.2720944 0
5.2725345 0
5.2729746 0
5.2734147 0
5.2738548 0
5.2742949 0
5.2747349 0
5.275175 0
5.2756151 0
5.2760552 0
5.2764953 0
5.2769354 0
5.2773755 0
5.2778156 0
5.2782557 0
5.2786957 0
5.2791358 0
5.2795759 0
5.280016 0
5.2804561 0
5.2808962 0
5.2813363 0
5.2817764 0
5.2822164 0
5.2826565 0
5.2830966 0
5.2835367 0
5.2839768 0
5.2844169 0
5.284857 0
5.2852971 0
5.2857371 0
5.2861772 0
5.2866173 0
5.2870574 0
5.2874975 0
5.2879376 0
5.2883777 0
5.2888178 0
5.2892579 0
5.2896979 0
5.290138 0
5.2905781 0
5.2910182 0
5.2914583 0
5.2918984 0
5.2923385 0
5.2927786 0
5.2932186 0
5.2936587 0
5.2940988 0
5.2945389 0
5.294979 0
5.2954191 0
5.2958592 0
5.2962993 0
5.2967393 0
5.2971794 0
5.2976195 0
5.2980596 0
5.2984997 0
5.2989398 0
5.2993799 0
5.29982 0
5.3002601 0
5.3007001 0
5.3011402 0
5.3015803 0
5.3020204 0
5.3024605 0
5.3029006 0
5.3033407 0
5.3037808 0
5.3042208 0
5.3046609 0
5.305101 0
5.3055411 0
5.3059812 0
5.3064213 0
5.3068614 0
5.3073015 0
5.3077415 0
5.3081816 0
5.3086217 0
5.3090618 0
5.3095019 0
5.309942 0
5.3103821 0
5.3108222 0
5.3112623 0
5.3117023 0
5.3121424 0
5.3125825 0
5.3130226 0
5.3134627 0
5.3139028 0
5.3143429 0
5.314783 0
5.315223 0
5.3156631 0
5.3161032 0
5.3165433 0
5.3169834 0
5.3174235 0
5.3178636 0
5.3183037 0
5.3187437 0
5.3191838 0
5.3196239 0
5.320064 0
5.3205041 0
5.3209442 0
5.3213843 0
5.3218244 0
5.3222645 0
5.3227045 0
5.3231446 0
5.3235847 0
5.3240248 0
5.3244649 0
5.324905 0
5.3253451 0
5.3257852 0
5.3262252 0
5.3266653 0
5.3271054 0
5.3275455 0
5.3279856 0
5.3284257 0
5.3288658 0
5.3293059 0
5.3297459 0
5.330186 0
5.3306261 0
5.3310662 0
5.3315063 0
5.3319464 0
5.3323865 0
5.3328266 0
5.3332667 0
5.3337067 0
5.3341468 0
5.3345869 0
5.335027 0
5.3354671 0
5.3359072 0
5.3363473 0
5.3367874 0
5.3372274 0
5.3376675 0
5.3381076 0
5.3385477 0
5.3389878 0
5.3394279 0
5.339868 0
5.3403081 0
5.3407481 0
5.3411882 0
5.3416283 0
5.3420684 0
5.3425085 0
5.3429486 0
5.3433887 0
5.3438288 0
5.3442689 0
5.3447089 0
5.345149 0
5.3455891 0
5.3460292 0
5.3464693 0
5.3469094 0
5.3473495 0
5.3477896 0
5.3482296 0
5.3486697 0
5.3491098 0
5.3495499 0
5.34999 0
5.3504301 0
5.3508702 0
5.3513103 0
5.3517504 0
5.3521904 0
5.3526305 0
5.3530706 0
5.3535107 0
5.3539508 0
5.3543909 0
5.354831 0
5.3552711 0
5.3557111 0
5.3561512 0
5.3565913 0
5.3570314 0
5.3574715 0
5.3579116 0
5.3583517 0
5.3587918 0
5.3592318 0
5.3596719 0
5.360112 0
5.3605521 0
5.3609922 0
5.3614323 0
5.3618724 0
5.3623125 0
5.3627526 0
5.3631926 0
5.3636327 0
5.3640728 0
5.3645129 0
5.364953 0
5.3653931 0
5.3658332 0
5.3662733 0
5.3667133 0
5.3671534 0
5.3675935 0
5.3680336 0
5.3684737 0
5.3689138 0
5.3693539 0
5.369794 0
5.370234 0
5.3706741 0
5.3711142 0
5.3715543 0
5.3719944 0
5.3724345 0
5.3728746 0
5.3733147 0
5.3737548 0
5.3741948 0
5.3746349 0
5.375075 0
5.3755151 0
5.3759552 0
5.3763953 0
5.3768354 0
5.3772755 0
5.3777155 0
5.3781556 0
5.3785957 0
5.3790358 0
5.3794759 0
5.379916 0
5.3803561 0
5.3807962 0
5.3812362 0
5.3816763 0
5.3821164 0
5.3825565 0
5.3829966 0
5.3834367 0
5.3838768 0
5.3843169 0
5.384757 0
5.385197 0
5.3856371 0
5.3860772 0
5.3865173 0
5.3869574 0
5.3873975 0
5.3878376 0
5.3882777 0
5.3887177 0
5.3891578 0
5.3895979 0
5.390038 0
5.3904781 0
5.3909182 0
5.3913583 0
5.3917984 0
5.3922384 0
5.3926785 0
5.3931186 0
5.3935587 0
5.3939988 0
5.3944389 0
5.394879 0
5.3953191 0
5.3957592 0
5.3961992 0
5.3966393 0
5.3970794 0
5.3975195 0
5.3979596 0
5.3983997 0
5.3988398 0
5.3992799 0
5.3997199 0
5.40016 0
5.4006001 0
5.4010402 0
5.4014803 0
5.4019204 0
5.4023605 0
5.4028006 0
5.4032406 0
5.4036807 0
5.4041208 0
5.4045609 0
5.405001 0
5.4054411 0
5.4058812 0
5.4063213 0
5.4067614 0
5.4072014 0
5.4076415 0
5.4080816 0
5.4085217 0
5.4089618 0
5.4094019 0
5.409842 0
5.4102821 0
5.4107221 0
5.4111622 0
5.4116023 0
5.4120424 0
5.4124825 0
5.4129226 0
5.4133627 0
5.4138028 0
5.4142428 0
5.4146829 0
5.415123 0
5.4155631 0
5.4160032 0
5.4164433 0
5.4168834 0
5.4173235 0
5.4177636 0
5.4182036 0
5.4186437 0
5.4190838 0
5.4195239 0
5.419964 0
5.4204041 0
5.4208442 0
5.4212843 0
5.4217243 0
5.4221644 0
5.4226045 0
5.4230446 0
5.4234847 0
5.4239248 0
5.4243649 0
5.424805 0
5.425245 0
5.4256851 0
5.4261252 0
5.4265653 0
5.4270054 0
5.4274455 0
5.4278856 0
5.4283257 0
5.4287658 0
5.4292058 0
5.4296459 0
5.430086 0
5.4305261 0
5.4309662 0
5.4314063 0
5.4318464 0
5.4322865 0
5.4327265 0
5.4331666 0
5.4336067 0
5.4340468 0
5.4344869 0
5.434927 0
5.4353671 0
5.4358072 0
5.4362472 0
5.4366873 0
5.4371274 0
5.4375675 0
5.4380076 0
5.4384477 0
5.4388878 0
5.4393279 0
5.439768 0
5.440208 0
5.4406481 0
5.4410882 0
5.4415283 0
5.4419684 0
5.4424085 0
5.4428486 0
5.4432887 0
5.4437287 0
5.4441688 0
5.4446089 0
5.445049 0
5.4454891 0
5.4459292 0
5.4463693 0
5.4468094 0
5.4472494 0
5.4476895 0
5.4481296 0
5.4485697 0
5.4490098 0
5.4494499 0
5.44989 0
5.4503301 0
5.4507702 0
5.4512102 0
5.4516503 0
5.4520904 0
5.4525305 0
5.4529706 0
5.4534107 0
5.4538508 0
5.4542909 0
5.4547309 0
5.455171 0
5.4556111 0
5.4560512 0
5.4564913 0
5.4569314 0
5.4573715 0
5.4578116 0
5.4582517 0
5.4586917 0
5.4591318 0
5.4595719 0
5.460012 0
5.4604521 0
5.4608922 0
5.4613323 0
5.4617724 0
5.4622124 0
5.4626525 0
5.4630926 0
5.4635327 0
5.4639728 0
5.4644129 0
5.464853 0
5.4652931 0
5.4657331 0
5.4661732 0
5.4666133 0
5.4670534 0
5.4674935 0
5.4679336 0
5.4683737 0
5.4688138 0
5.4692539 0
5.4696939 0
5.470134 0
5.4705741 0
5.4710142 0
5.4714543 0
5.4718944 0
5.4723345 0
5.4727746 0
5.4732146 0
5.4736547 0
5.4740948 0
5.4745349 0
5.474975 0
5.4754151 0
5.4758552 0
5.4762953 0
5.4767353 0
5.4771754 0
5.4776155 0
5.4780556 0
5.4784957 0
5.4789358 0
5.4793759 0
5.479816 0
5.4802561 0
5.4806961 0
5.4811362 0
5.4815763 0
5.4820164 0
5.4824565 0
5.4828966 0
5.4833367 0
5.4837768 0
5.4842168 0
5.4846569 0
5.485097 0
5.4855371 0
5.4859772 0
5.4864173 0
5.4868574 0
5.4872975 0
5.4877375 0
5.4881776 0
5.4886177 0
5.4890578 0
5.4894979 0
5.489938 0
5.4903781 0
5.4908182 0
5.4912583 0
5.4916983 0
5.4921384 0
5.4925785 0
5.4930186 0
5.4934587 0
5.4938988 0
5.4943389 0
5.494779 0
5.495219 0
5.4956591 0
5.4960992 0
5.4965393 0
5.4969794 0
5.4974195 0
5.4978596 0
5.4982997 0
5.4987397 0
5.4991798 0
5.4996199 0
5.50006 0
5.5005001 0
5.5009402 0
5.5013803 0
5.5018204 0
5.5022605 0
5.5027005 0
5.5031406 0
5.5035807 0
5.5040208 0
5.5044609 0
5.504901 0
5.5053411 0
5.5057812 0
5.5062212 0
5.5066613 0
5.5071014 0
5.5075415 0
5.5079816 0
5.5084217 0
5.5088618 0
5.5093019 0
5.5097419 0
5.510182 0
5.5106221 0
5.5110622 0
5.5115023 0
5.5119424 0
5.5123825 0
5.5128226 0
5.5132627 0
5.5137027 0
5.5141428 0
5.5145829 0
5.515023 0
5.5154631 0
5.5159032 0
5.5163433 0
5.5167834 0
5.5172234 0
5.5176635 0
5.5181036 0
5.5185437 0
5.5189838 0
5.5194239 0
5.519864 0
5.5203041 0
5.5207441 0
5.5211842 0
5.5216243 0
5.5220644 0
5.5225045 0
5.5229446 0
5.5233847 0
5.5238248 0
5.5242649 0
5.5247049 0
5.525145 0
5.5255851 0
5.5260252 0
5.5264653 0
5.5269054 0
5.5273455 0
5.5277856 0
5.5282256 0
5.5286657 0
5.5291058 0
5.5295459 0
5.529986 0
5.5304261 0
5.5308662 0
5.5313063 0
5.5317463 0
5.5321864 0
5.5326265 0
5.5330666 0
5.5335067 0
5.5339468 0
5.5343869 0
5.534827 0
5.5352671 0
5.5357071 0
5.5361472 0
5.5365873 0
5.5370274 0
5.5374675 0
5.5379076 0
5.5383477 0
5.5387878 0
5.5392278 0
5.5396679 0
5.540108 0
5.5405481 0
5.5409882 0
5.5414283 0
5.5418684 0
5.5423085 0
5.5427485 0
5.5431886 0
5.5436287 0
5.5440688 0
5.5445089 0
5.544949 0
5.5453891 0
5.5458292 0
5.5462693 0
5.5467093 0
5.5471494 0
5.5475895 0
5.5480296 0
5.5484697 0
5.5489098 0
5.5493499 0
5.54979 0
5.55023 0
5.5506701 0
5.5511102 0
5.5515503 0
5.5519904 0
5.5524305 0
5.5528706 0
5.5533107 0
5.5537508 0
5.5541908 0
5.5546309 0
5.555071 0
5.5555111 0
5.5559512 0
5.5563913 0
5.5568314 0
5.5572715 0
5.5577115 0
5.5581516 0
5.5585917 0
5.5590318 0
5.5594719 0
5.559912 0
5.5603521 0
5.5607922 0
5.5612322 0
5.5616723 0
5.5621124 0
5.5625525 0
5.5629926 0
5.5634327 0
5.5638728 0
5.5643129 0
5.564753 0
5.565193 0
5.5656331 0
5.5660732 0
5.5665133 0
5.5669534 0
5.5673935 0
5.5678336 0
5.5682737 0
5.5687137 0
5.5691538 0
5.5695939 0
5.570034 0
5.5704741 0
5.5709142 0
5.5713543 0
5.5717944 0
5.5722344 0
5.5726745 0
5.5731146 0
5.5735547 0
5.5739948 0
5.5744349 0
5.574875 0
5.5753151 0
5.5757552 0
5.5761952 0
5.5766353 0
5.5770754 0
5.5775155 0
5.5779556 0
5.5783957 0
5.5788358 0
5.5792759 0
5.5797159 0
5.580156 0
5.5805961 0
5.5810362 0
5.5814763 0
5.5819164 0
5.5823565 0
5.5827966 0
5.5832366 0
5.5836767 0
5.5841168 0
5.5845569 0
5.584997 0
5.5854371 0
5.5858772 0
5.5863173 0
5.5867574 0
5.5871974 0
5.5876375 0
5.5880776 0
5.5885177 0
5.5889578 0
5.5893979 0
5.589838 0
5.5902781 0
5.5907181 0
5.5911582 0
5.5915983 0
5.5920384 0
5.5924785 0
5.5929186 0
5.5933587 0
5.5937988 0
5.5942388 0
5.5946789 0
5.595119 0
5.5955591 0
5.5959992 0
5.5964393 0
5.5968794 0
5.5973195 0
5.5977596 0
5.5981996 0
5.5986397 0
5.5990798 0
5.5995199 0
5.59996 0
5.6004001 0
5.6008402 0
5.6012803 0
5.6017203 0
5.6021604 0
5.6026005 0
5.6030406 0
5.6034807 0
5.6039208 0
5.6043609 0
5.604801 0
5.605241 0
5.6056811 0
5.6061212 0
5.6065613 0
5.6070014 0
5.6074415 0
5.6078816 0
5.6083217 0
5.6087618 0
5.6092018 0
5.6096419 0
5.610082 0
5.6105221 0
5.6109622 0
5.6114023 0
5.6118424 0
5.6122825 0
5.6127225 0
5.6131626 0
5.6136027 0
5.6140428 0
5.6144829 0
5.614923 0
5.6153631 0
5.6158032 0
5.6162432 0
5.6166833 0
5.6171234 0
5.6175635 0
5.6180036 0
5.6184437 0
5.6188838 0
5.6193239 0
5.619764 0
5.620204 0
5.6206441 0
5.6210842 0
5.6215243 0
5.6219644 0
5.6224045 0
5.6228446 0
5.6232847 0
5.6237247 0
5.6241648 0
5.6246049 0
5.625045 0
5.6254851 0
5.6259252 0
5.6263653 0
5.6268054 0
5.6272454 0
5.6276855 0
5.6281256 0
5.6285657 0
5.6290058 0
5.6294459 0
5.629886 0
5.6303261 0
5.6307662 0
5.6312062 0
5.6316463 0
5.6320864 0
5.6325265 0
5.6329666 0
5.6334067 0
5.6338468 0
5.6342869 0
5.6347269 0
5.635167 0
5.6356071 0
5.6360472 0
5.6364873 0
5.6369274 0
5.6373675 0
5.6378076 0
5.6382476 0
5.6386877 0
5.6391278 0
5.6395679 0
5.640008 0
5.6404481 0
5.6408882 0
5.6413283 0
5.6417684 0
5.6422084 0
5.6426485 0
5.6430886 0
5.6435287 0
5.6439688 0
5.6444089 0
5.644849 0
5.6452891 0
5.6457291 0
5.6461692 0
5.6466093 0
5.6470494 0
5.6474895 0
5.6479296 0
5.6483697 0
5.6488098 0
5.6492498 0
5.6496899 0
5.65013 0
5.6505701 0
5.6510102 0
5.6514503 0
5.6518904 0
5.6523305 0
5.6527706 0
5.6532106 0
5.6536507 0
5.6540908 0
5.6545309 0
5.654971 0
5.6554111 0
5.6558512 0
5.6562913 0
5.6567313 0
5.6571714 0
5.6576115 0
5.6580516 0
5.6584917 0
5.6589318 0
5.6593719 0
5.659812 0
5.6602521 0
5.6606921 0
5.6611322 0
5.6615723 0
5.6620124 0
5.6624525 0
5.6628926 0
5.6633327 0
5.6637728 0
5.6642128 0
5.6646529 0
5.665093 0
5.6655331 0
5.6659732 0
5.6664133 0
5.6668534 0
5.6672935 0
5.6677335 0
5.6681736 0
5.6686137 0
5.6690538 0
5.6694939 0
5.669934 0
5.6703741 0
5.6708142 0
5.6712543 0
5.6716943 0
5.6721344 0
5.6725745 0
5.6730146 0
5.6734547 0
5.6738948 0
5.6743349 0
5.674775 0
5.675215 0
5.6756551 0
5.6760952 0
5.6765353 0
5.6769754 0
5.6774155 0
5.6778556 0
5.6782957 0
5.6787357 0
5.6791758 0
5.6796159 0
5.680056 0
5.6804961 0
5.6809362 0
5.6813763 0
5.6818164 0
5.6822565 0
5.6826965 0
5.6831366 0
5.6835767 0
5.6840168 0
5.6844569 0
5.684897 0
5.6853371 0
5.6857772 0
5.6862172 0
5.6866573 0
5.6870974 0
5.6875375 0
5.6879776 0
5.6884177 0
5.6888578 0
5.6892979 0
5.6897379 0
5.690178 0
5.6906181 0
5.6910582 0
5.6914983 0
5.6919384 0
5.6923785 0
5.6928186 0
5.6932587 0
5.6936987 0
5.6941388 0
5.6945789 0
5.695019 0
5.6954591 0
5.6958992 0
5.6963393 0
5.6967794 0
5.6972194 0
5.6976595 0
5.6980996 0
5.6985397 0
5.6989798 0
5.6994199 0
5.69986 0
5.7003001 0
5.7007401 0
5.7011802 0
5.7016203 0
5.7020604 0
5.7025005 0
5.7029406 0
5.7033807 0
5.7038208 0
5.7042609 0
5.7047009 0
5.705141 0
5.7055811 0
5.7060212 0
5.7064613 0
5.7069014 0
5.7073415 0
5.7077816 0
5.7082216 0
5.7086617 0
5.7091018 0
5.7095419 0
5.709982 0
5.7104221 0
5.7108622 0
5.7113023 0
5.7117423 0
5.7121824 0
5.7126225 0
5.7130626 0
5.7135027 0
5.7139428 0
5.7143829 0
5.714823 0
5.7152631 0
5.7157031 0
5.7161432 0
5.7165833 0
5.7170234 0
5.7174635 0
5.7179036 0
5.7183437 0
5.7187838 0
5.7192238 0
5.7196639 0
5.720104 0
5.7205441 0
5.7209842 0
5.7214243 0
5.7218644 0
5.7223045 0
5.7227445 0
5.7231846 0
5.7236247 0
5.7240648 0
5.7245049 0
5.724945 0
5.7253851 0
5.7258252 0
5.7262653 0
5.7267053 0
5.7271454 0
5.7275855 0
5.7280256 0
5.7284657 0
5.7289058 0
5.7293459 0
5.729786 0
5.730226 0
5.7306661 0
5.7311062 0
5.7315463 0
5.7319864 0
5.7324265 0
5.7328666 0
5.7333067 0
5.7337467 0
5.7341868 0
5.7346269 0
5.735067 0
5.7355071 0
5.7359472 0
5.7363873 0
5.7368274 0
5.7372675 0
5.7377075 0
5.7381476 0
5.7385877 0
5.7390278 0
5.7394679 0
5.739908 0
5.7403481 0
5.7407882 0
5.7412282 0
5.7416683 0
5.7421084 0
5.7425485 0
5.7429886 0
5.7434287 0
5.7438688 0
5.7443089 0
5.7447489 0
5.745189 0
5.7456291 0
5.7460692 0
5.7465093 0
5.7469494 0
5.7473895 0
5.7478296 0
5.7482697 0
5.7487097 0
5.7491498 0
5.7495899 0
5.75003 0
5.7504701 0
5.7509102 0
5.7513503 0
5.7517904 0
5.7522304 0
5.7526705 0
5.7531106 0
5.7535507 0
5.7539908 0
5.7544309 0
5.754871 0
5.7553111 0
5.7557512 0
5.7561912 0
5.7566313 0
5.7570714 0
5.7575115 0
5.7579516 0
5.7583917 0
5.7588318 0
5.7592719 0
5.7597119 0
5.760152 0
5.7605921 0
5.7610322 0
5.7614723 0
5.7619124 0
5.7623525 0
5.7627926 0
5.7632326 0
5.7636727 0
5.7641128 0
5.7645529 0
5.764993 0
5.7654331 0
5.7658732 0
5.7663133 0
5.7667534 0
5.7671934 0
5.7676335 0
5.7680736 0
5.7685137 0
5.7689538 0
5.7693939 0
5.769834 0
5.7702741 0
5.7707141 0
5.7711542 0
5.7715943 0
5.7720344 0
5.7724745 0
5.7729146 0
5.7733547 0
5.7737948 0
5.7742348 0
5.7746749 0
5.775115 0
5.7755551 0
5.7759952 0
5.7764353 0
5.7768754 0
5.7773155 0
5.7777556 0
5.7781956 0
5.7786357 0
5.7790758 0
5.7795159 0
5.779956 0
5.7803961 0
5.7808362 0
5.7812763 0
5.7817163 0
5.7821564 0
5.7825965 0
5.7830366 0
5.7834767 0
5.7839168 0
5.7843569 0
5.784797 0
5.785237 0
5.7856771 0
5.7861172 0
5.7865573 0
5.7869974 0
5.7874375 0
5.7878776 0
5.7883177 0
5.7887578 0
5.7891978 0
5.7896379 0
5.790078 0
5.7905181 0
5.7909582 0
5.7913983 0
5.7918384 0
5.7922785 1.0280287e-10
5.7927185 9.8544825e-10
5.7931586 2.7193039e-09
5.7935987 5.2411175e-09
5.7940388 8.4876369e-09
5.7944789 1.239561e-08
5.794919 1.6901784e-08
5.7953591 2.1942907e-08
5.7957992 2.7455726e-08
5.7962392 3.337699e-08
5.7966793 3.9643446e-08
5.7971194 4.6191842e-08
5.7975595 5.2958926e-08
5.7979996 5.9881445e-08
5.7984397 6.6896147e-08
5.7988798 7.393978e-08
5.7993199 8.0949091e-08
5.79976 8.7860829e-08
5.8002 9.461174e-08
5.8006401 1.0113857e-07
5.8010802 1.0737808e-07
5.8015203 1.13267e-07
5.8019604 1.2462056e-07
5.8024005 1.6206368e-07
5.8028406 2.256881e-07
5.8032807 3.1356032e-07
5.8037207 4.2374688e-07
5.8041608 5.5431429e-07
5.8046009 7.0332909e-07
5.805041 8.688578e-07
5.8054811 1.0489669e-06
5.8059212 1.241723e-06
5.8063613 1.4451926e-06
5.8068014 1.6574422e-06
5.8072414 1.8765383e-06
5.8076815 2.1005474e-06
5.8081216 2.3275362e-06
5.8085617 2.555571e-06
5.8090018 2.7827184e-06
5.8094419 3.007045e-06
5.809882 3.2266173e-06
5.8103221 3.4395017e-06
5.8107622 3.6437649e-06
5.8112022 3.8374733e-06
5.8116423 4.2078147e-06
5.8120824 5.1258565e-06
5.8125225 6.5661544e-06
5.8129626 8.4909501e-06
5.8134027 1.0862485e-05
5.8138428 1.3643001e-05
5.8142829 1.679474e-05
5.8147229 2.0279943e-05
5.815163 2.4060852e-05
5.8156031 2.8099709e-05
5.8160432 3.2358755e-05
5.8164833 3.6800232e-05
5.8169234 4.1386382e-05
5.8173635 4.6079446e-05
5.8178036 5.0841667e-05
5.8182436 5.5635284e-05
5.8186837 6.0422542e-05
5.8191238 6.516568e-05
5.8195639 6.982694e-05
5.820004 7.4368565e-05
5.8204441 7.8752796e-05
5.8208842 8.2941875e-05
5.8213243 9.0246103e-05
5.8217644 0.00010426152
5.8222044 0.00012456312
5.8226445 0.00015072053
5.8230846 0.00018230335
5.8235247 0.0002188812
5.8239648 0.00026002369
5.8244049 0.00030530043
5.824845 0.00035428104
5.8252851 0.00040653513
5.8257251 0.00046163231
5.8261652 0.0005191422
5.8266053 0.00057863441
5.8270454 0.00063967856
5.8274855 0.00070184425
5.8279256 0.00076470111
5.8283657 0.00082781874
5.8288058 0.00089076675
5.8292458 0.00095311477
5.8296859 0.0010144324
5.830126 0.0010742893
5.8305661 0.0011326573
5.8310062 0.0012199275
5.8314463 0.0013534295
5.8318864 0.0015305895
5.8323265 0.0017488334
5.8327666 0.0020055872
5.8332066 0.0022982769
5.8336467 0.0026243286
5.8340868 0.0029811683
5.8345269 0.003366222
5.834967 0.0037769157
5.8354071 0.0042106755
5.8358472 0.0046649273
5.8362873 0.0051370971
5.8367273 0.0056246111
5.8371674 0.0061248952
5.8376075 0.0066353753
5.8380476 0.0071534777
5.8384877 0.0076766282
5.8389278 0.0082022528
5.8393679 0.0087277777
5.839808 0.0092506288
5.840248 0.0097752956
5.8406881 0.010416644
5.8411282 0.011212661
5.8415683 0.012159261
5.8420084 0.013252362
5.8424485 0.014487878
5.8428886 0.015861724
5.8433287 0.017369818
5.8437688 0.019008073
5.8442088 0.020772405
5.8446489 0.022658731
5.845089 0.024662966
5.8455291 0.026781025
5.8459692 0.029008824
5.8464093 0.031342279
5.8468494 0.033777305
5.8472895 0.036309817
5.8477295 0.038935732
5.8481696 0.041650965
5.8486097 0.044451431
5.8490498 0.047333046
5.8494899 0.050291726
5.84993 0.053343216
5.8503701 0.056627839
5.8508102 0.060172164
5.8512503 0.063974287
5.8516903 0.068032303
5.8521304 0.072344305
5.8525705 0.076908388
5.8530106 0.081722648
5.8534507 0.086785179
5.8538908 0.092094076
5.8543309 0.097647434
5.854771 0.10344335
5.855211 0.10947991
5.8556511 0.11575522
5.8560912 0.12226736
5.8565313 0.12901444
5.8569714 0.13599455
5.8574115 0.14320579
5.8578516 0.15064624
5.8582917 0.158314
5.8587317 0.16620717
5.8591718 0.17432385
5.8596119 0.18267608
5.860052 0.19130525
5.8604921 0.20019216
5.8609322 0.20931179
5.8613723 0.21863916
5.8618124 0.22814926
5.8622525 0.23781708
5.8626925 0.24761763
5.8631326 0.25752591
5.8635727 0.26751691
5.8640128 0.27756563
5.8644529 0.28764708
5.864893 0.29773624
5.8653331 0.30780813
5.8657732 0.31783773
5.8662132 0.32780005
5.8666533 0.33767008
5.8670934 0.34742283
5.8675335 0.35703329
5.8679736 0.36647647
5.8684137 0.37572735
5.8688538 0.38476095
5.8692939 0.39365231
5.8697339 0.40259442
5.870174 0.4115694
5.8706141 0.42055179
5.8710542 0.42951608
5.8714943 0.43843679
5.8719344 0.44728844
5.8723745 0.45604554
5.8728146 0.46468259
5.8732547 0.47317412
5.8736947 0.48149464
5.8741348 0.48961865
5.8745749 0.49752068
5.875015 0.50517523
5.8754551 0.51255681
5.8758952 0.51963995
5.8763353 0.52639915
5.8767754 0.53280892
5.8772154 0.53884378
5.8776555 0.54447824
5.8780956 0.54968682
5.8785357 0.55444403
5.8789758 0.55876055
5.8794159 0.56268283
5.879856 0.56622903
5.8802961 0.56941724
5.8807361 0.57226554
5.8811762 0.574792
5.8816163 0.57701472
5.8820564 0.57895176
5.8824965 0.58062122
5.8829366 0.58204117
5.8833767 0.58322969
5.8838168 0.58420487
5.8842569 0.58498479
5.8846969 0.58558752
5.885137 0.58603116
5.8855771 0.58633377
5.8860172 0.58651345
5.8864573 0.58658826
5.8868974 0.5865763
5.8873375 0.58649565
5.8877776 0.58636438
5.8882176 0.58620035
5.8886577 0.58599682
5.8890978 0.58574593
5.8895379 0.58545259
5.889978 0.5851217
5.8904181 0.58475816
5.8908582 0.58436689
5.8912983 0.58395277
5.8917383 0.58352071
5.8921784 0.58307562
5.8926185 0.5826224
5.8930586 0.58216595
5.8934987 0.58171117
5.8939388 0.58126298
5.8943789 0.58082626
5.894819 0.58040593
5.8952591 0.58000689
5.8956991 0.57963403
5.8961392 0.57929227
5.8965793 0.57898651
5.8970194 0.57872165
5.8974595 0.57850259
5.8978996 0.57833789
5.8983397 0.57829447
5.8987798 0.57838478
5.8992198 0.57859449
5.8996599 0.57890925
5.9001 0.5793147
5.9005401 0.57979651
5.9009802 0.58034031
5.9014203 0.58093177
5.9018604 0.58155653
5.9023005 0.58220024
5.9027405 0.58284856
5.9031806 0.58348714
5.9036207 0.58410162
5.9040608 0.58467767
5.9045009 0.58520092
5.904941 0.58565704
5.9053811 0.58603167
5.9058212 0.58631046
5.9062613 0.58647907
5.9067013 0.58652315
5.9071414 0.58642834
5.9075815 0.58614876
5.9080216 0.58543976
5.9084617 0.58426617
5.9089018 0.58264472
5.9093419 0.58059216
5.909782 0.57812521
5.910222 0.57526059
5.9106621 0.57201506
5.9111022 0.56840532
5.9115423 0.56444812
5.9119824 0.56016019
5.9124225 0.55555826
5.9128626 0.55065906
5.9133027 0.54547931
5.9137427 0.54003576
5.9141828 0.53434514
5.9146229 0.52842417
5.915063 0.52228958
5.9155031 0.51595811
5.9159432 0.50944649
5.9163833 0.50277145
5.9168234 0.49594972
5.9172635 0.48893441
5.9177035 0.48149584
5.9181436 0.47364661
5.9185837 0.46542696
5.9190238 0.45687711
5.9194639 0.44803729
5.919904 0.43894774
5.9203441 0.42964867
5.9207842 0.42018032
5.9212242 0.41058293
5.9216643 0.40089671
5.9221044 0.3911619
5.9225445 0.38141873
5.9229846 0.37170742
5.9234247 0.36206821
5.9238648 0.35254133
5.9243049 0.343167
5.9247449 0.33398545
5.925185 0.32503692
5.9256251 0.31636164
5.9260652 0.30799982
5.9265053 0.29999171
5.9269454 0.29228487
5.9273855 0.28469391
5.9278256 0.27722561
5.9282657 0.26989492
5.9287057 0.26271676
5.9291458 0.25570607
5.9295859 0.24887777
5.930026 0.24224679
5.9304661 0.23582807
5.9309062 0.22963654
5.9313463 0.22368713
5.9317864 0.21799476
5.9322264 0.21257438
5.9326665 0.20744092
5.9331066 0.20260929
5.9335467 0.19809444
5.9339868 0.1939113
5.9344269 0.1900748
5.934867 0.18659986
5.9353071 0.18350142
5.9357471 0.18079442
5.9361872 0.17849378
5.9366273 0.17670369
5.9370674 0.17553091
5.9375075 0.17495417
5.9379476 0.17495176
5.9383877 0.17550195
5.9388278 0.17658302
5.9392679 0.17817326
5.9397079 0.18025095
5.940148 0.18279436
5.9405881 0.18578179
5.9410282 0.1891915
5.9414683 0.19300178
5.9419084 0.19719091
5.9423485 0.20173717
5.9427886 0.20661885
5.9432286 0.21181421
5.9436687 0.21730155
5.9441088 0.22305914
5.9445489 0.22906527
5.944989 0.23529821
5.9454291 0.24173625
5.9458692 0.24835912
5.9463093 0.25531986
5.9467493 0.26270258
5.9471894 0.27046503
5.9476295 0.27856494
5.9480696 0.28696004
5.9485097 0.29560806
5.9489498 0.30446673
5.9493899 0.31349379
5.94983 0.32264697
5.9502701 0.331884
5.9507101 0.34116261
5.9511502 0.35044054
5.9515903 0.35967552
5.9520304 0.36882528
5.9524705 0.37784755
5.9529106 0.38670007
5.9533507 0.39534057
5.9537908 0.40372677
5.9542308 0.41181642
5.9546709 0.41956725
5.955111 0.42693698
5.9555511 0.43390326
5.9559912 0.44081876
5.9564313 0.4477887
5.9568714 0.45476256
5.9573115 0.4616898
5.9577516 0.46851989
5.9581916 0.4752023
5.9586317 0.4816865
5.9590718 0.48792197
5.9595119 0.49385816
5.959952 0.49944455
5.9603921 0.50463062
5.9608322 0.50936582
5.9612723 0.51359963
5.9617123 0.51728152
5.9621524 0.52036095
5.9625925 0.5227874
5.9630326 0.52451034
5.9634727 0.52547924
5.9639128 0.52564356
5.9643529 0.52495277
5.964793 0.52335635
5.965233 0.52086396
5.9656731 0.5179395
5.9661132 0.51470558
5.9665533 0.51118043
5.9669934 0.50738228
5.9674335 0.50332935
5.9678736 0.49903988
5.9683137 0.49453208
5.9687538 0.48982419
5.9691938 0.48493443
5.9696339 0.47988104
5.970074 0.47468223
5.9705141 0.46935625
5.9709542 0.4639213
5.9713943 0.45839563
5.9718344 0.45279746
5.9722745 0.44714501
5.9727145 0.44145652
5.9731546 0.43575021
5.9735947 0.43004432
5.9740348 0.42435706
5.9744749 0.41870666
5.974915 0.41305582
5.9753551 0.40719042
5.9757952 0.40111068
5.9762352 0.39484373
5.9766753 0.38841669
5.9771154 0.38185667
5.9775555 0.3751908
5.9779956 0.3684462
5.9784357 0.36164999
5.9788758 0.3548293
5.9793159 0.34801125
5.979756 0.34122295
5.980196 0.33449153
5.9806361 0.32784411
5.9810762 0.32130781
5.9815163 0.31490976
5.9819564 0.30867707
5.9823965 0.30263687
5.9828366 0.29681628
5.9832767 0.29124241
5.9837167 0.2859424
5.9841568 0.28094337
5.9845969 0.27639319
5.985037 0.27257934
5.9854771 0.26948665
5.9859172 0.26708692
5.9863573 0.26535192
5.9867974 0.26425346
5.9872374 0.2637633
5.9876775 0.26385325
5.9881176 0.26449509
5.9885577 0.2656606
5.9889978 0.26732157
5.9894379 0.26944979
5.989878 0.27201704
5.9903181 0.27499512
5.9907582 0.2783558
5.9911982 0.28207088
5.9916383 0.28611214
5.9920784 0.29045137
5.9925185 0.29506036
5.9929586 0.29991089
5.9933987 0.30497474
5.9938388 0.31022371
5.9942789 0.31578207
5.9947189 0.32181656
5.995159 0.32828099
5.9955991 0.335128
5.9960392 0.34231025
5.9964793 0.34978036
5.9969194 0.35749099
5.9973595 0.36539477
5.9977996 0.37344435
5.9982396 0.38159237
5.9986797 0.38979146
5.9991198 0.39799429
5.9995599 0.40615347
6 0.41422167
