# Supplementary material for: Structural motifs of gold cluster anions with 17 to 69 atoms
Source: Nat Commun. 2026 Apr 10;17:5099. doi: 10.1038/s41467-026-71649-9 (PMC13246909; doi:10.1038/s41467-026-71649-9)
Supplement: Supplementary file 5 — Source Data [file 41467_2026_71649_MOESM5_ESM.zip › Figure2/58_exp.dat]

3.3 0
3.3004501 0
3.3009002 0
3.3013502 0
3.3018003 0
3.3022504 0
3.3027005 0
3.3031505 0
3.3036006 0
3.3040507 0
3.3045008 0
3.3049508 0
3.3054009 0
3.305851 0
3.3063011 0
3.3067511 0
3.3072012 0
3.3076513 0
3.3081014 0
3.3085514 0
3.3090015 0
3.3094516 0
3.3099017 0
3.3103517 0
3.3108018 0
3.3112519 0
3.311702 0
3.312152 0
3.3126021 0
3.3130522 0
3.3135023 0
3.3139523 0
3.3144024 0
3.3148525 0
3.3153026 0
3.3157526 0
3.3162027 0
3.3166528 0
3.3171029 0
3.3175529 0
3.318003 0
3.3184531 0
3.3189032 0
3.3193532 0
3.3198033 0
3.3202534 0
3.3207035 0
3.3211535 0
3.3216036 0
3.3220537 0
3.3225038 0
3.3229538 0
3.3234039 0
3.323854 0
3.3243041 0
3.3247541 0
3.3252042 0
3.3256543 0
3.3261044 0
3.3265544 0
3.3270045 0
3.3274546 0
3.3279047 0
3.3283547 0
3.3288048 0
3.3292549 0
3.329705 0
3.330155 0
3.3306051 0
3.3310552 0
3.3315053 0
3.3319553 0
3.3324054 0
3.3328555 0
3.3333056 0
3.3337556 0
3.3342057 0
3.3346558 0
3.3351059 0
3.3355559 0
3.336006 0
3.3364561 0
3.3369062 0
3.3373562 0
3.3378063 0
3.3382564 0
3.3387065 0
3.3391565 0
3.3396066 0
3.3400567 0
3.3405068 0
3.3409568 0
3.3414069 0
3.341857 0
3.3423071 0
3.3427571 0
3.3432072 0
3.3436573 0
3.3441074 0
3.3445574 0
3.3450075 0
3.3454576 0
3.3459077 0
3.3463577 0
3.3468078 0
3.3472579 0
3.347708 0
3.348158 0
3.3486081 0
3.3490582 0
3.3495083 0
3.3499583 0
3.3504084 0
3.3508585 0
3.3513086 0
3.3517586 0
3.3522087 0
3.3526588 0
3.3531089 0
3.3535589 0
3.354009 0
3.3544591 0
3.3549092 0
3.3553592 0
3.3558093 0
3.3562594 0
3.3567095 0
3.3571595 0
3.3576096 0
3.3580597 0
3.3585098 0
3.3589598 0
3.3594099 0
3.35986 0
3.3603101 0
3.3607601 0
3.3612102 0
3.3616603 0
3.3621104 0
3.3625604 0
3.3630105 0
3.3634606 0
3.3639107 0
3.3643607 0
3.3648108 0
3.3652609 0
3.365711 0
3.366161 0
3.3666111 0
3.3670612 0
3.3675113 0
3.3679613 0
3.3684114 0
3.3688615 0
3.3693116 0
3.3697616 0
3.3702117 0
3.3706618 0
3.3711119 0
3.3715619 0
3.372012 0
3.3724621 0
3.3729122 0
3.3733622 0
3.3738123 0
3.3742624 0
3.3747125 0
3.3751625 0
3.3756126 0
3.3760627 0
3.3765128 0
3.3769628 0
3.3774129 0
3.377863 0
3.3783131 0
3.3787631 0
3.3792132 0
3.3796633 0
3.3801134 0
3.3805634 0
3.3810135 0
3.3814636 0
3.3819137 0
3.3823637 0
3.3828138 0
3.3832639 0
3.383714 0
3.384164 0
3.3846141 0
3.3850642 0
3.3855143 0
3.3859643 0
3.3864144 0
3.3868645 0
3.3873146 0
3.3877646 0
3.3882147 0
3.3886648 0
3.3891149 0
3.3895649 0
3.390015 0
3.3904651 0
3.3909152 0
3.3913652 0
3.3918153 0
3.3922654 0
3.3927155 0
3.3931655 0
3.3936156 0
3.3940657 0
3.3945158 0
3.3949658 0
3.3954159 0
3.395866 0
3.3963161 0
3.3967661 0
3.3972162 0
3.3976663 0
3.3981164 0
3.3985664 0
3.3990165 0
3.3994666 0
3.3999167 0
3.4003667 5.182287e-06
3.4008168 2.4506898e-05
3.4012669 5.6065925e-05
3.401717 9.7671274e-05
3.402167 0.00014713485
3.4026171 0.00020226856
3.4030672 0.00026088432
3.4035173 0.00032079402
3.4039673 0.00037980957
3.4044174 0.00043574288
3.4048675 0.00048640586
3.4053176 0.000533644
3.4057676 0.00058673854
3.4062177 0.00064420386
3.4066678 0.00070385188
3.4071179 0.00076349449
3.4075679 0.0008209436
3.408018 0.00087401113
3.4084681 0.00092050897
3.4089182 0.00095824903
3.4093682 0.00098504322
3.4098183 0.00099870344
3.4102684 0.001
3.4107185 0.001
3.4111685 0.001
3.4116186 0.001
3.4120687 0.001
3.4125188 0.001
3.4129688 0.001
3.4134189 0.001
3.413869 0.001
3.4143191 0.001
3.4147691 0.001
3.4152192 0.001
3.4156693 0.001
3.4161194 0.001
3.4165694 0.001
3.4170195 0.001
3.4174696 0.001
3.4179197 0.001
3.4183697 0.001
3.4188198 0.001
3.4192699 0.001
3.41972 0.001
3.42017 0.001
3.4206201 0.001
3.4210702 0.001
3.4215203 0.001
3.4219703 0.001
3.4224204 0.001
3.4228705 0.001
3.4233206 0.001
3.4237706 0.001
3.4242207 0.001
3.4246708 0.001
3.4251209 0.0010005772
3.4255709 0.001012294
3.426021 0.0010374406
3.4264711 0.0010738288
3.4269212 0.0011192706
3.4273712 0.0011715779
3.4278213 0.0012285626
3.4282714 0.0012880366
3.4287215 0.0013478118
3.4291715 0.0014057001
3.4296216 0.0014595134
3.4300717 0.0015071679
3.4305218 0.0015521754
3.4309718 0.0015971829
3.4314219 0.0016421904
3.431872 0.0016871979
3.4323221 0.0017322054
3.4327721 0.0017772129
3.4332222 0.0018222204
3.4336723 0.0018672279
3.4341224 0.0019122354
3.4345724 0.0019572429
3.4350225 0.0020022201
3.4354726 0.0020347024
3.4359227 0.0020474715
3.4363727 0.0020449038
3.4368228 0.0020313753
3.4372729 0.0020112623
3.437723 0.001988941
3.438173 0.0019687874
3.4386231 0.0019551779
3.4390732 0.0019524886
3.4395233 0.0019650957
3.4399733 0.0019973754
3.4404234 0.0020423404
3.4408735 0.0020873479
3.4413236 0.0021323554
3.4417736 0.0021773629
3.4422237 0.0022223704
3.4426738 0.0022673779
3.4431239 0.0023123854
3.4435739 0.0023573929
3.444024 0.0024024004
3.4444741 0.0024474079
3.4449242 0.0024924154
3.4453742 0.0025374229
3.4458243 0.0025824304
3.4462744 0.0026274379
3.4467245 0.0026724454
3.4471745 0.0027174529
3.4476246 0.0027624604
3.4480747 0.0028074679
3.4485248 0.0028524754
3.4489748 0.0028974829
3.4494249 0.0029424904
3.449875 0.0029874979
3.4503251 0.0030244647
3.4507751 0.0030350355
3.4512252 0.0030245006
3.4516753 0.0029994244
3.4521254 0.002966371
3.4525754 0.0029319049
3.4530255 0.0029025902
3.4534756 0.0028849913
3.4539257 0.0028856724
3.4543757 0.0029111978
3.4548258 0.0029681318
3.4552759 0.0030551759
3.455726 0.0031451909
3.456176 0.0032352059
3.4566261 0.0033252209
3.4570762 0.0034152359
3.4575263 0.0035052509
3.4579763 0.0035952659
3.4584264 0.0036852809
3.4588765 0.0037752959
3.4593266 0.0038653109
3.4597766 0.0039553259
3.4602267 0.0040453409
3.4606768 0.0041353559
3.4611269 0.0042253709
3.4615769 0.0043153859
3.462027 0.0044054009
3.4624771 0.0044954159
3.4629272 0.0045854309
3.4633772 0.0046754459
3.4638273 0.0047654609
3.4642774 0.0048554759
3.4647275 0.0049454909
3.4651775 0.0050324214
3.4656276 0.0050890986
3.4660777 0.0051144159
3.4665278 0.0051149375
3.4669778 0.0050972276
3.4674279 0.0050678507
3.467878 0.0050333709
3.4683281 0.0050003525
3.4687781 0.0049753598
3.4692282 0.0049649571
3.4696783 0.0049757087
3.4701284 0.0050128355
3.4705784 0.005057843
3.4710285 0.0051028505
3.4714786 0.005147858
3.4719287 0.0051928655
3.4723787 0.005237873
3.4728288 0.0052828805
3.4732789 0.005327888
3.473729 0.0053728955
3.474179 0.005417903
3.4746291 0.0054629105
3.4750792 0.005507918
3.4755293 0.0055529255
3.4759793 0.005597933
3.4764294 0.0056429405
3.4768795 0.005687948
3.4773296 0.0057329555
3.4777796 0.005777963
3.4782297 0.0058229705
3.4786798 0.005867978
3.4791299 0.0059129855
3.4795799 0.005957993
3.48003 0.0060029527
3.4804801 0.0060364536
3.4809302 0.0060522372
3.4813802 0.0060539504
3.4818303 0.00604524
3.4822804 0.0060297528
3.4827305 0.0060111356
3.4831805 0.0059930353
3.4836306 0.0059790987
3.4840807 0.0059729725
3.4845308 0.0059783038
3.4849808 0.0059987391
3.4854309 0.0060348096
3.485881 0.0060836912
3.4863311 0.0061446496
3.4867811 0.0062169555
3.4872312 0.0062998795
3.4876813 0.0063926922
3.4881314 0.0064946643
3.4885814 0.0066050665
3.4890315 0.0067231692
3.4894816 0.0068482433
3.4899317 0.0069795593
3.4903817 0.0071237145
3.4908318 0.0072902967
3.4912819 0.0074744521
3.491732 0.0076710751
3.492182 0.0078750603
3.4926321 0.0080813019
3.4930822 0.0082846946
3.4935323 0.0084801326
3.4939823 0.0086625105
3.4944324 0.0088267228
3.4948825 0.0089676638
3.4953326 0.0090872069
3.4957826 0.0092005346
3.4962327 0.0093084606
3.4966828 0.0094109848
3.4971329 0.0095081072
3.4975829 0.0095998277
3.498033 0.0096861465
3.4984831 0.0097670635
3.4989332 0.0098425786
3.4993832 0.009912692
3.4998333 0.0099774036
3.5002834 0.010035986
3.5007335 0.010086557
3.5011835 0.010130646
3.5016336 0.010170077
3.5020837 0.010206673
3.5025338 0.010242258
3.5029838 0.010278654
3.5034339 0.010317686
3.503884 0.010361177
3.5043341 0.01041095
3.5047841 0.010468829
3.5052342 0.010536725
3.5056843 0.010615408
3.5061344 0.010702918
3.5065844 0.010797067
3.5070345 0.010895667
3.5074846 0.010996531
3.5079347 0.011097469
3.5083847 0.011196294
3.5088348 0.011290818
3.5092849 0.011378853
3.509735 0.01145821
3.510185 0.011527742
3.5106351 0.011594754
3.5110852 0.011660221
3.5115353 0.011723051
3.5119853 0.011782149
3.5124354 0.011836421
3.5128855 0.011884773
3.5133356 0.011926111
3.5137856 0.011959341
3.5142357 0.011983369
3.5146858 0.0119971
3.5151359 0.012
3.5155859 0.012
3.516036 0.012
3.5164861 0.012
3.5169362 0.012
3.5173862 0.012
3.5178363 0.012
3.5182864 0.012
3.5187365 0.012
3.5191865 0.012
3.5196366 0.012
3.5200867 0.012
3.5205368 0.012
3.5209868 0.012
3.5214369 0.012
3.521887 0.012
3.5223371 0.012
3.5227871 0.012
3.5232372 0.012
3.5236873 0.012
3.5241374 0.012
3.5245874 0.012
3.5250375 0.012000056
3.5254876 0.012009046
3.5259377 0.01203187
3.5263877 0.012066342
3.5268378 0.012110272
3.5272879 0.012161473
3.527738 0.012217757
3.528188 0.012276935
3.5286381 0.012336819
3.5290882 0.012395222
3.5295383 0.012449955
3.5299883 0.01249883
3.5304384 0.012543841
3.5308885 0.012588848
3.5313386 0.012633856
3.5317886 0.012678863
3.5322387 0.012723871
3.5326888 0.012768878
3.5331389 0.012813886
3.5335889 0.012858893
3.534039 0.012903901
3.5344891 0.012948908
3.5349392 0.012993916
3.5353892 0.013038923
3.5358393 0.013083931
3.5362894 0.013128938
3.5367395 0.013173946
3.5371895 0.013218953
3.5376396 0.013263961
3.5380897 0.013308968
3.5385398 0.013353976
3.5389898 0.013398983
3.5394399 0.013443991
3.53989 0.013488998
3.5403401 0.013534006
3.5407901 0.013579013
3.5412402 0.013624021
3.5416903 0.013669028
3.5421404 0.013714036
3.5425904 0.013759043
3.5430405 0.013804051
3.5434906 0.013849058
3.5439407 0.013894066
3.5443907 0.013939073
3.5448408 0.013984081
3.5452909 0.014027396
3.545741 0.014063115
3.546191 0.014090732
3.5466411 0.014110246
3.5470912 0.014121657
3.5475413 0.014124966
3.5479913 0.014120172
3.5484414 0.014107275
3.5488915 0.014086276
3.5493416 0.014057173
3.5497916 0.014019968
3.5502417 0.013975829
3.5506918 0.013930822
3.5511419 0.013885814
3.5515919 0.013840807
3.552042 0.013795799
3.5524921 0.013750792
3.5529422 0.013705784
3.5533922 0.013660777
3.5538423 0.013615769
3.5542924 0.013570762
3.5547425 0.013525754
3.5551925 0.013480034
3.5556426 0.013428542
3.5560927 0.013372071
3.5565428 0.01331281
3.5569928 0.013252946
3.5574429 0.013194668
3.557893 0.013140164
3.5583431 0.013091622
3.5587931 0.01305123
3.5592432 0.013021176
3.5596933 0.013003648
3.5601434 0.013
3.5605934 0.013
3.5610435 0.013
3.5614936 0.013
3.5619437 0.013
3.5623937 0.013
3.5628438 0.013
3.5632939 0.013
3.563744 0.013
3.564194 0.013
3.5646441 0.013
3.5650942 0.013
3.5655443 0.013
3.5659943 0.013
3.5664444 0.013
3.5668945 0.013
3.5673446 0.013
3.5677946 0.013
3.5682447 0.013
3.5686948 0.013
3.5691449 0.013
3.5695949 0.013
3.570045 0.013
3.5704951 0.013
3.5709452 0.013
3.5713952 0.013
3.5718453 0.013
3.5722954 0.013
3.5727455 0.013
3.5731955 0.013
3.5736456 0.013
3.5740957 0.013
3.5745458 0.013
3.5749958 0.013
3.5754459 0.012992401
3.575896 0.012970766
3.5763461 0.012937281
3.5767961 0.012894134
3.5772462 0.012843515
3.5776963 0.01278761
3.5781464 0.012728608
3.5785964 0.012668697
3.5790465 0.012610065
3.5794966 0.0125549
3.5799467 0.012505391
3.5803967 0.012460327
3.5808468 0.012415319
3.5812969 0.012370312
3.581747 0.012325304
3.582197 0.012280297
3.5826471 0.012235289
3.5830972 0.012190282
3.5835473 0.012145274
3.5839973 0.012100267
3.5844474 0.012055259
3.5848975 0.012010252
3.5853476 0.011965244
3.5857976 0.011920237
3.5862477 0.011875229
3.5866978 0.011830222
3.5871479 0.011785214
3.5875979 0.011740207
3.588048 0.011695199
3.5884981 0.011650192
3.5889482 0.011605184
3.5893982 0.011560177
3.5898483 0.011515169
3.5902984 0.011468487
3.5907485 0.011415628
3.5911985 0.011358304
3.5916486 0.011298704
3.5920987 0.011239017
3.5925488 0.011181429
3.5929988 0.011128131
3.5934489 0.011081308
3.593899 0.011043151
3.5943491 0.011015846
3.5947991 0.011001581
3.5952492 0.011
3.5956993 0.011
3.5961494 0.011
3.5965994 0.011
3.5970495 0.011
3.5974996 0.011
3.5979497 0.011
3.5983997 0.011
3.5988498 0.011
3.5992999 0.011
3.59975 0.011
3.6002 0.011
3.6006501 0.011
3.6011002 0.011
3.6015503 0.011
3.6020003 0.011
3.6024504 0.011
3.6029005 0.011
3.6033506 0.011
3.6038006 0.011
3.6042507 0.011
3.6047008 0.011
3.6051509 0.011
3.6056009 0.011
3.606051 0.011
3.6065011 0.011
3.6069512 0.011
3.6074012 0.011
3.6078513 0.011
3.6083014 0.011
3.6087515 0.011
3.6092015 0.011
3.6096516 0.011
3.6101017 0.011
3.6105518 0.011
3.6110018 0.011
3.6114519 0.011
3.611902 0.011
3.6123521 0.011
3.6128021 0.011
3.6132522 0.011
3.6137023 0.011
3.6141524 0.011
3.6146024 0.011
3.6150525 0.011
3.6155026 0.011
3.6159527 0.011
3.6164027 0.011
3.6168528 0.011
3.6173029 0.011
3.617753 0.011
3.618203 0.011
3.6186531 0.011
3.6191032 0.011
3.6195533 0.011
3.6200033 0.011
3.6204534 0.011
3.6209035 0.011
3.6213536 0.011
3.6218036 0.011
3.6222537 0.011
3.6227038 0.011
3.6231539 0.011
3.6236039 0.011
3.624054 0.011
3.6245041 0.011
3.6249542 0.011
3.6254042 0.011
3.6258543 0.011
3.6263044 0.011
3.6267545 0.011
3.6272045 0.011
3.6276546 0.011
3.6281047 0.011
3.6285548 0.011
3.6290048 0.011
3.6294549 0.011
3.629905 0.011
3.6303551 0.011
3.6308051 0.011
3.6312552 0.011
3.6317053 0.011
3.6321554 0.011
3.6326054 0.011
3.6330555 0.011
3.6335056 0.011
3.6339557 0.011
3.6344057 0.011
3.6348558 0.011
3.6353059 0.011
3.635756 0.011
3.636206 0.011
3.6366561 0.011
3.6371062 0.011
3.6375563 0.011
3.6380063 0.011
3.6384564 0.011
3.6389065 0.011
3.6393566 0.011
3.6398066 0.011
3.6402567 0.011000901
3.6407068 0.011007131
3.6411569 0.011019909
3.6416069 0.011039962
3.642057 0.011068022
3.6425071 0.011104817
3.6429572 0.011151077
3.6434072 0.011207531
3.6438573 0.011274908
3.6443074 0.011353937
3.6447575 0.011445349
3.6452075 0.011552098
3.6456576 0.011689025
3.6461077 0.011855736
3.6465578 0.012048583
3.6470078 0.01226392
3.6474579 0.0124981
3.647908 0.012747476
3.6483581 0.0130084
3.6488081 0.013277228
3.6492582 0.01355031
3.6497083 0.013824002
3.6501584 0.01409678
3.6506084 0.014389372
3.6510585 0.014703443
3.6515086 0.015033304
3.6519587 0.015373266
3.6524087 0.01571764
3.6528588 0.016060737
3.6533089 0.016396867
3.653759 0.016720342
3.654209 0.017025473
3.6546591 0.01730657
3.6551092 0.017557595
3.6555593 0.017768098
3.6560093 0.017940849
3.6564594 0.018083289
3.6569095 0.018202857
3.6573596 0.018306992
3.6578096 0.018403133
3.6582597 0.018498721
3.6587098 0.018601194
3.6591599 0.018717993
3.6596099 0.018856556
3.66006 0.019023863
3.6605101 0.01919575
3.6609602 0.019361351
3.6614102 0.019529417
3.6618603 0.019708703
3.6623104 0.01990796
3.6627605 0.02013594
3.6632105 0.020401396
3.6636606 0.02071308
3.6641107 0.021079745
3.6645608 0.021510143
3.6650108 0.022013011
3.6654609 0.022567962
3.665911 0.023148804
3.6663611 0.023751921
3.6668111 0.024373699
3.6672612 0.025010521
3.6677113 0.025658773
3.6681614 0.02631484
3.6686114 0.026975106
3.6690615 0.027635957
3.6695116 0.028293778
3.6699617 0.028944953
3.6704117 0.02959888
3.6708618 0.030269583
3.6713119 0.030953014
3.671762 0.03164501
3.672212 0.032341409
3.6726621 0.033038049
3.6731122 0.033730768
3.6735623 0.034415404
3.6740123 0.035087794
3.6744624 0.035743777
3.6749125 0.03637919
3.6753626 0.036909686
3.6758126 0.037196775
3.6762627 0.037282739
3.6767128 0.037214858
3.6771629 0.037040409
3.6776129 0.036806671
3.678063 0.036560922
3.6785131 0.036350442
3.6789632 0.036222507
3.6794132 0.036224397
3.6798633 0.036403391
3.6803134 0.036752405
3.6807635 0.0371365
3.6812135 0.03754606
3.6816636 0.037981086
3.6821137 0.038441578
3.6825638 0.038927535
3.6830138 0.039438958
3.6834639 0.039975847
3.683914 0.040538201
3.6843641 0.041126021
3.6848141 0.041739306
3.6852642 0.042379032
3.6857143 0.043048446
3.6861644 0.04374582
3.6866144 0.044468882
3.6870645 0.045215359
3.6875146 0.045982977
3.6879647 0.046769462
3.6884147 0.047572542
3.6888648 0.048389943
3.6893149 0.049219391
3.689765 0.050058614
3.690215 0.050925593
3.6906651 0.051939869
3.6911152 0.053093987
3.6915653 0.054354898
3.6920153 0.055689551
3.6924654 0.057064894
3.6929155 0.058447877
3.6933656 0.059805448
3.6938156 0.061104557
3.6942657 0.062312153
3.6947158 0.063395185
3.6951659 0.064300592
3.6956159 0.064817138
3.696066 0.06496589
3.6965161 0.06483471
3.6969662 0.064511457
3.6974162 0.064083992
3.6978663 0.063640175
3.6983164 0.063267866
3.6987665 0.063054927
3.6992165 0.063089217
3.6996666 0.063458597
3.7001167 0.064236637
3.7005668 0.065193869
3.7010168 0.066222147
3.7014669 0.067321984
3.701917 0.068493894
3.7023671 0.06973839
3.7028171 0.071055987
3.7032672 0.072447199
3.7037173 0.073912539
3.7041674 0.075452521
3.7046174 0.077067658
3.7050675 0.078757661
3.7055176 0.080479177
3.7059677 0.082210869
3.7064177 0.08395777
3.7068678 0.085724917
3.7073179 0.087517341
3.707768 0.089340079
3.708218 0.091198164
3.7086681 0.09309663
3.7091182 0.095040512
3.7095683 0.097034844
3.7100183 0.099084672
3.7104684 0.10120009
3.7109185 0.10337867
3.7113686 0.10560843
3.7118186 0.10787738
3.7122687 0.11017353
3.7127188 0.11248491
3.7131689 0.11479952
3.7136189 0.11710539
3.714069 0.11939053
3.7145191 0.12164295
3.7149692 0.12385067
3.7154192 0.12601067
3.7158693 0.12812656
3.7163194 0.13019271
3.7167695 0.13220343
3.7172195 0.13415306
3.7176696 0.13603592
3.7181197 0.13784634
3.7185698 0.13957865
3.7190198 0.14122716
3.7194699 0.14278622
3.71992 0.14425014
3.7203701 0.14542629
3.7208201 0.14602012
3.7212702 0.14614036
3.7217203 0.14590514
3.7221704 0.14543259
3.7226204 0.14484085
3.7230705 0.14424803
3.7235206 0.14377226
3.7239707 0.14353169
3.7244207 0.14364442
3.7248708 0.1442286
3.7253209 0.14527034
3.725771 0.1464511
3.726221 0.14772513
3.7266711 0.14906608
3.7271212 0.15044761
3.7275713 0.15184337
3.7280213 0.15322701
3.7284714 0.15457221
3.7289215 0.1558526
3.7293716 0.15704184
3.7298216 0.1581136
3.7302717 0.15907076
3.7307218 0.16001484
3.7311719 0.16095298
3.7316219 0.1618803
3.732072 0.16279189
3.7325221 0.16368287
3.7329722 0.16454836
3.7334222 0.16538345
3.7338723 0.16618325
3.7343224 0.16694289
3.7347725 0.16765745
3.7352225 0.16832678
3.7356726 0.16897511
3.7361227 0.16960285
3.7365728 0.17020552
3.7370228 0.17077863
3.7374729 0.17131767
3.737923 0.17181816
3.7383731 0.17227561
3.7388231 0.17268551
3.7392732 0.17304339
3.7397233 0.17334473
3.7401734 0.17358626
3.7406234 0.17377958
3.7410735 0.17393547
3.7415236 0.17406244
3.7419737 0.17416902
3.7424237 0.17426374
3.7428738 0.17435511
3.7433239 0.17445168
3.743774 0.17456196
3.744224 0.17469447
3.7446741 0.17485774
3.7451242 0.17505873
3.7455743 0.17527503
3.7460243 0.17549796
3.7464744 0.17572908
3.7469245 0.17596995
3.7473746 0.17622213
3.7478246 0.17648719
3.7482747 0.17676668
3.7487248 0.17706218
3.7491749 0.17737525
3.7496249 0.17770744
3.750075 0.1780613
3.7505251 0.17847964
3.7509752 0.17897256
3.7514252 0.17952344
3.7518753 0.18011566
3.7523254 0.18073257
3.7527755 0.18135756
3.7532255 0.18197399
3.7536756 0.18256524
3.7541257 0.18311466
3.7545758 0.18360565
3.7550258 0.18402168
3.7554759 0.18439135
3.755926 0.18474506
3.7563761 0.18508147
3.7568261 0.18539929
3.7572762 0.18569719
3.7577263 0.18597387
3.7581764 0.18622802
3.7586264 0.18645831
3.7590765 0.18666344
3.7595266 0.18684209
3.7599767 0.18699296
3.7604267 0.18712371
3.7608768 0.18724513
3.7613269 0.18735768
3.761777 0.1874618
3.762227 0.18755791
3.7626771 0.18764648
3.7631272 0.18772792
3.7635773 0.18780268
3.7640273 0.18787119
3.7644774 0.1879339
3.7649275 0.18799124
3.7653776 0.18802818
3.7658276 0.18802343
3.7662777 0.18798775
3.7667278 0.18793251
3.7671779 0.18786909
3.7676279 0.18780887
3.768078 0.18776323
3.7685281 0.18774355
3.7689782 0.1877612
3.7694282 0.18782756
3.7698783 0.18795401
3.7703284 0.18814056
3.7707785 0.18836048
3.7712285 0.18860708
3.7716786 0.18887507
3.7721287 0.18915912
3.7725788 0.18945392
3.7730288 0.18975415
3.7734789 0.19005451
3.773929 0.19034968
3.7743791 0.19063434
3.7748291 0.19090319
3.7752792 0.1911549
3.7757293 0.19140166
3.7761794 0.19164449
3.7766294 0.19188306
3.7770795 0.19211704
3.7775296 0.19234607
3.7779797 0.19256981
3.7784297 0.19278793
3.7788798 0.19300009
3.7793299 0.19320594
3.77978 0.19340514
3.78023 0.1935871
3.7806801 0.19369563
3.7811302 0.19372863
3.7815803 0.19369367
3.7820303 0.19359832
3.7824804 0.19345017
3.7829305 0.19325679
3.7833806 0.19302576
3.7838306 0.19276466
3.7842807 0.19248106
3.7847308 0.19218255
3.7851809 0.19186624
3.7856309 0.19144883
3.786081 0.19092898
3.7865311 0.19032939
3.7869812 0.18967281
3.7874312 0.18898194
3.7878813 0.18827951
3.7883314 0.18758824
3.7887815 0.18693085
3.7892315 0.18633006
3.7896816 0.1858086
3.7901317 0.18539715
3.7905818 0.18522557
3.7910318 0.18528255
3.7914819 0.18550288
3.791932 0.18582135
3.7923821 0.18617271
3.7928321 0.18649177
3.7932822 0.1867133
3.7937323 0.18677208
3.7941824 0.18660289
3.7946324 0.18614052
3.7950825 0.18532672
3.7955326 0.18438156
3.7959827 0.18343641
3.7964327 0.18249125
3.7968828 0.18154609
3.7973329 0.18060093
3.797783 0.17965578
3.798233 0.17871062
3.7986831 0.17776546
3.7991332 0.1768203
3.7995833 0.17587515
3.8000333 0.17492999
3.8004834 0.17398483
3.8009335 0.17303967
3.8013836 0.17209452
3.8018336 0.17114936
3.8022837 0.1702042
3.8027338 0.16925904
3.8031839 0.16831389
3.8036339 0.16736873
3.804084 0.16642357
3.8045341 0.16547841
3.8049842 0.16453326
3.8054342 0.1635881
3.8058843 0.16264294
3.8063344 0.16169778
3.8067845 0.16075263
3.8072345 0.15980747
3.8076846 0.15886231
3.8081347 0.15791715
3.8085848 0.156972
3.8090348 0.15602684
3.8094849 0.15508168
3.809935 0.15413652
3.8103851 0.1531905
3.8108351 0.15224389
3.8112852 0.15129972
3.8117353 0.15036106
3.8121854 0.14943098
3.8126354 0.14851252
3.8130855 0.14760876
3.8135356 0.14672276
3.8139857 0.14585758
3.8144357 0.14501629
3.8148858 0.14420195
3.8153359 0.14345602
3.815786 0.14286158
3.816236 0.14239684
3.8166861 0.14203527
3.8171362 0.14175035
3.8175863 0.14151553
3.8180363 0.14130428
3.8184864 0.14109008
3.8189365 0.14084637
3.8193866 0.14054664
3.8198366 0.14016435
3.8202867 0.13970072
3.8207368 0.13923799
3.8211869 0.13877775
3.8216369 0.13831302
3.822087 0.13783681
3.8225371 0.13734214
3.8229872 0.13682201
3.8234372 0.13626945
3.8238873 0.13567745
3.8243374 0.13503905
3.8247875 0.13434725
3.8252375 0.13359729
3.8256876 0.13280019
3.8261377 0.13196568
3.8265878 0.13110227
3.8270378 0.13021845
3.8274879 0.12932275
3.827938 0.12842366
3.8283881 0.12752971
3.8288381 0.12664939
3.8292882 0.12579123
3.8297383 0.12496372
3.8301884 0.12417294
3.8306384 0.12340254
3.8310885 0.12264464
3.8315386 0.12189533
3.8319887 0.12115073
3.8324387 0.12040694
3.8328888 0.11966009
3.8333389 0.11890627
3.833789 0.11814161
3.834239 0.1173622
3.8346891 0.11656416
3.8351392 0.11574434
3.8355893 0.11491152
3.8360393 0.11407029
3.8364894 0.11322189
3.8369395 0.1123676
3.8373896 0.11150867
3.8378396 0.11064636
3.8382897 0.10978193
3.8387398 0.10891665
3.8391899 0.10805176
3.8396399 0.10718854
3.84009 0.10632775
3.8405401 0.10545517
3.8409902 0.10456633
3.8414402 0.10366479
3.8418903 0.10275409
3.8423404 0.1018378
3.8427905 0.10091945
3.8432405 0.10000261
3.8436906 0.099090823
3.8441407 0.098187643
3.8445908 0.097296624
3.8450408 0.096423369
3.8454909 0.095841794
3.845941 0.095673707
3.8463911 0.095820645
3.8468411 0.096184144
3.8472912 0.096665739
3.8477413 0.097166966
3.8481914 0.097589361
3.8486414 0.097834459
3.8490915 0.097803797
3.8495416 0.09739891
3.8499917 0.096521334
3.8504417 0.095357506
3.8508918 0.094180533
3.8513419 0.092991477
3.851792 0.091791306
3.852242 0.090580985
3.8526921 0.089361484
3.8531422 0.088133768
3.8535923 0.086898805
3.8540423 0.085657561
3.8544924 0.084411004
3.8549425 0.083160101
3.8553926 0.081903658
3.8558426 0.08063987
3.8562927 0.07937085
3.8567428 0.078098766
3.8571929 0.076825781
3.8576429 0.075554063
3.858093 0.074285774
3.8585431 0.073023083
3.8589932 0.071768152
3.8594432 0.070523148
3.8598933 0.069290236
3.8603434 0.068079237
3.8607935 0.066907919
3.8612435 0.065774785
3.8616936 0.064677555
3.8621437 0.063613949
3.8625938 0.062581689
3.8630438 0.061578496
3.8634939 0.060602089
3.863944 0.05965019
3.8643941 0.05872052
3.8648441 0.057810798
3.8652942 0.056920325
3.8657443 0.056052105
3.8661944 0.055204122
3.8666444 0.054373914
3.8670945 0.053559021
3.8675446 0.05275698
3.8679947 0.05196533
3.8684447 0.051181609
3.8688948 0.050403357
3.8693449 0.04962811
3.869795 0.048853407
3.870245 0.048079364
3.8706951 0.047317988
3.8711452 0.046572187
3.8715953 0.04584319
3.8720453 0.04513223
3.8724954 0.044440535
3.8729455 0.043769339
3.8733956 0.04311987
3.8738456 0.042493361
3.8742957 0.041891041
3.8747458 0.041314142
3.8751959 0.040788609
3.8756459 0.040491589
3.876096 0.040414278
3.8765461 0.040503342
3.8769962 0.040705446
3.8774462 0.040967256
3.8778963 0.041235436
3.8783464 0.041456652
3.8787965 0.041577569
3.8792465 0.041544852
3.8796966 0.041305166
3.8801467 0.040820143
3.8805968 0.040255983
3.8810468 0.039676184
3.8814969 0.039084555
3.881947 0.038484905
3.8823971 0.037881045
3.8828471 0.037276783
3.8832972 0.036675931
3.8837473 0.036082296
3.8841974 0.035499689
3.8846474 0.03493192
3.8850975 0.034382337
3.8855476 0.033840552
3.8859977 0.033300511
3.8864477 0.032761745
3.8868978 0.032223787
3.8873479 0.031686166
3.887798 0.031148415
3.888248 0.030610064
3.8886981 0.030070644
3.8891482 0.029529686
3.8895983 0.028986722
3.8900483 0.028441081
3.8904984 0.027873268
3.8909485 0.027276603
3.8913986 0.026659525
3.8918486 0.026030475
3.8922987 0.025397892
3.8927488 0.024770216
3.8931989 0.024155887
3.8936489 0.023563344
3.894099 0.023001028
3.8945491 0.022477378
3.8949992 0.022000834
3.8954492 0.02157074
3.8958993 0.021177637
3.8963494 0.020816836
3.8967995 0.020483649
3.8972495 0.020173386
3.8976996 0.019881359
3.8981497 0.01960288
3.8985998 0.019333258
3.8990498 0.019067806
3.8994999 0.018801835
3.89995 0.018530656
3.9004001 0.018255491
3.9008501 0.017983049
3.9013002 0.017712827
3.9017503 0.01744424
3.9022004 0.017176702
3.9026504 0.016909627
3.9031005 0.016642428
3.9035506 0.016374519
3.9040007 0.016105314
3.9044507 0.015834228
3.9049008 0.015560673
3.9053509 0.015277715
3.905801 0.014973666
3.906251 0.014652953
3.9067011 0.014320553
3.9071512 0.013981444
3.9076013 0.013640604
3.9080513 0.013303012
3.9085014 0.012973644
3.9089515 0.012657479
3.9094016 0.012359494
3.9098516 0.012084669
3.9103017 0.011856802
3.9107518 0.011729696
3.9112019 0.01168844
3.9116519 0.011713121
3.912102 0.01178383
3.9125521 0.011880653
3.9130022 0.011983679
3.9134522 0.012072997
3.9139023 0.012128695
3.9143524 0.012130861
3.9148025 0.012059584
3.9152525 0.01190956
3.9157026 0.011739247
3.9161527 0.011559415
3.9166028 0.011372617
3.9170528 0.011181405
3.9175029 0.010988331
3.917953 0.01079595
3.9184031 0.010606813
3.9188531 0.010423474
3.9193032 0.010248484
3.9197533 0.010084398
3.9202034 0.0099311641
3.9206534 0.0097726597
3.9211035 0.0096086463
3.9215536 0.0094427708
3.9220037 0.00927868
3.9224537 0.0091200207
3.9229038 0.0089704397
3.9233539 0.0088335839
3.923804 0.0087131001
3.924254 0.008612635
3.9247041 0.0085358357
3.9251542 0.0084845808
3.9256043 0.0084395733
3.9260543 0.0083945658
3.9265044 0.0083495583
3.9269545 0.0083045508
3.9274046 0.0082595433
3.9278546 0.0082145358
3.9283047 0.0081695283
3.9287548 0.0081245208
3.9292049 0.0080795133
3.9296549 0.0080345058
3.930105 0.0079897056
3.9305551 0.007949751
3.9310052 0.0079149853
3.9314552 0.0078833075
3.9319053 0.0078526167
3.9323554 0.0078208118
3.9328055 0.0077857919
3.9332555 0.0077454561
3.9337056 0.0076977032
3.9341557 0.0076404325
3.9346058 0.0075715429
3.9350558 0.0074890489
3.9355059 0.0074004438
3.935956 0.0073112915
3.9364061 0.0072216789
3.9368561 0.0071316933
3.9373062 0.0070414218
3.9377563 0.0069509514
3.9382064 0.0068603693
3.9386564 0.0067697627
3.9391065 0.0066792186
3.9395566 0.0065888241
3.9400067 0.0064986664
3.9404567 0.0064086514
3.9409068 0.0063186364
3.9413569 0.0062286214
3.941807 0.0061386064
3.942257 0.0060485914
3.9427071 0.0059585764
3.9431572 0.0058685614
3.9436073 0.0057785464
3.9440573 0.0056885314
3.9445074 0.0055985164
3.9449575 0.0055085014
3.9454076 0.0054310163
3.9458576 0.0053809199
3.9463077 0.0053533414
3.9467578 0.0053432666
3.9472079 0.005345681
3.9476579 0.0053555703
3.948108 0.00536792
3.9485581 0.0053777159
3.9490082 0.0053799435
3.9494582 0.0053695884
3.9499083 0.0053416363
3.9503584 0.0052956988
3.9508085 0.0052402683
3.9512585 0.0051777313
3.9517086 0.0051102212
3.9521587 0.0050398715
3.9526088 0.0049688155
3.9530588 0.0048991866
3.9535089 0.0048331183
3.953959 0.0047727438
3.9544091 0.0047201967
3.9548591 0.0046776102
3.9553092 0.0046466692
3.9557593 0.0046260289
3.9562094 0.0046133349
3.9566594 0.0046062535
3.9571095 0.0046024506
3.9575596 0.0045995923
3.9580097 0.0045953446
3.9584597 0.0045873736
3.9589098 0.0045733452
3.9593599 0.0045509255
3.95981 0.0045177806
3.96026 0.0044739957
3.9607101 0.0044289882
3.9611602 0.0043839807
3.9616103 0.0043389732
3.9620603 0.0042939657
3.9625104 0.0042489582
3.9629605 0.0042039507
3.9634106 0.0041589432
3.9638606 0.0041139357
3.9643107 0.0040689282
3.9647608 0.0040239207
3.9652109 0.0039780613
3.9656609 0.0039263236
3.966111 0.0038696965
3.9665611 0.003810368
3.9670112 0.0037505263
3.9674612 0.0036923593
3.9679113 0.0036380554
3.9683614 0.0035898024
3.9688115 0.0035497886
3.9692615 0.0035202019
3.9697116 0.0035032306
3.9701617 0.0035
3.9706118 0.0035
3.9710618 0.0035
3.9715119 0.0035
3.971962 0.0035
3.9724121 0.0035
3.9728621 0.0035
3.9733122 0.0035
3.9737623 0.0035
3.9742124 0.0035
3.9746624 0.0035
3.9751125 0.0035
3.9755626 0.0035
3.9760127 0.0035
3.9764627 0.0035
3.9769128 0.0035
3.9773629 0.0035
3.977813 0.0035
3.978263 0.0035
3.9787131 0.0035
3.9791632 0.0035
3.9796133 0.0035
3.9800633 0.0035
3.9805134 0.0035
3.9809635 0.0035
3.9814136 0.0035
3.9818636 0.0035
3.9823137 0.0035
3.9827638 0.0035
3.9832139 0.0035
3.9836639 0.0035
3.984114 0.0035
3.9845641 0.0035
3.9850142 0.003500016
3.9854642 0.0035164414
3.9859143 0.0035607635
3.9863644 0.0036286064
3.9868145 0.0037155937
3.9872645 0.0038173492
3.9877146 0.0039294969
3.9881647 0.0040476605
3.9886148 0.0041674638
3.9890648 0.0042845306
3.9895149 0.0043944848
3.989965 0.0044929502
3.9904151 0.0045893331
3.9908651 0.0046977875
3.9913152 0.0048140354
3.9917653 0.0049337004
3.9922154 0.0050524065
3.9926654 0.0051657774
3.9931155 0.0052694369
3.9935656 0.005359009
3.9940157 0.0054301172
3.9944657 0.0054783856
3.9949158 0.0054994379
3.9953659 0.0055
3.995816 0.0055
3.996266 0.0055
3.9967161 0.0055
3.9971662 0.0055
3.9976163 0.0055
3.9980663 0.0055
3.9985164 0.0055
3.9989665 0.0055
3.9994166 0.0055
3.9998666 0.0055
4.0003167 0.0055
4.0007668 0.0055
4.0012169 0.0055
4.0016669 0.0055
4.002117 0.0055
4.0025671 0.0055
4.0030172 0.0055
4.0034672 0.0055
4.0039173 0.0055
4.0043674 0.0055
4.0048175 0.0055
4.0052675 0.0055
4.0057176 0.0055
4.0061677 0.0055
4.0066178 0.0055
4.0070678 0.0055
4.0075179 0.0055
4.007968 0.0055
4.0084181 0.0055
4.0088681 0.0055
4.0093182 0.0055
4.0097683 0.0055
4.0102184 0.0054987423
4.0106684 0.0054884831
4.0111185 0.0054685035
4.0115686 0.005439533
4.0120187 0.0054023008
4.0124687 0.0053575363
4.0129188 0.005305969
4.0133689 0.0052483281
4.013819 0.005185343
4.014269 0.0051177432
4.0147191 0.0050462579
4.0151692 0.0049691936
4.0156193 0.004864162
4.0160693 0.0047313532
4.0165194 0.0045780611
4.0169695 0.0044115791
4.0174196 0.0042392011
4.0178696 0.0040682205
4.0183197 0.003905931
4.0187698 0.0037596263
4.0192199 0.0036366001
4.0196699 0.003544146
4.02012 0.003487998
4.0205701 0.0034429905
4.0210202 0.003397983
4.0214702 0.0033529755
4.0219203 0.003307968
4.0223704 0.0032629605
4.0228205 0.003217953
4.0232705 0.0031729455
4.0237206 0.003127938
4.0241707 0.0030829305
4.0246208 0.003037923
4.0250708 0.0029929155
4.0255209 0.002947908
4.025971 0.0029029005
4.0264211 0.002857893
4.0268711 0.0028128855
4.0273212 0.002767878
4.0277713 0.0027228705
4.0282214 0.002677863
4.0286714 0.0026328555
4.0291215 0.002587848
4.0295716 0.0025428405
4.0300217 0.0024978111
4.0304717 0.002443
4.0309218 0.0023723405
4.0313719 0.0022887502
4.031822 0.0021951463
4.032272 0.0020944465
4.0327221 0.0019895681
4.0331722 0.0018834287
4.0336223 0.0017789456
4.0340723 0.0016790363
4.0345224 0.0015866184
4.0349725 0.0015046092
4.0354226 0.0014275932
4.0358726 0.0013479498
4.0363227 0.0012685612
4.0367728 0.001192345
4.0372229 0.0011222184
4.0376729 0.0010610991
4.038123 0.0010119045
4.0385731 0.00097755194
4.0390232 0.00096095898
4.0394732 0.00096504306
4.0399233 0.00099272163
4.0403734 0.0010373396
4.0408235 0.0010823471
4.0412735 0.0011273546
4.0417236 0.0011723621
4.0421737 0.0012173696
4.0426238 0.0012623771
4.0430738 0.0013073846
4.0435239 0.0013523921
4.043974 0.0013973996
4.0444241 0.0014424071
4.0448741 0.0014874146
4.0453242 0.0015343881
4.0457743 0.0015875634
4.0462244 0.001645077
4.0466744 0.0017047409
4.0471245 0.001764367
4.0475746 0.0018217672
4.0480247 0.0018747533
4.0484747 0.0019211374
4.0489248 0.0019587313
4.0493749 0.0019853468
4.049825 0.001998796
4.050275 0.002
4.0507251 0.002
4.0511752 0.002
4.0516253 0.002
4.0520753 0.002
4.0525254 0.002
4.0529755 0.002
4.0534256 0.002
4.0538756 0.002
4.0543257 0.002
4.0547758 0.002
4.0552259 0.002
4.0556759 0.002
4.056126 0.002
4.0565761 0.002
4.0570262 0.002
4.0574762 0.002
4.0579263 0.002
4.0583764 0.002
4.0588265 0.002
4.0592765 0.002
4.0597266 0.002
4.0601767 0.002
4.0606268 0.002
4.0610768 0.002
4.0615269 0.002
4.061977 0.002
4.0624271 0.002
4.0628771 0.002
4.0633272 0.002
4.0637773 0.002
4.0642274 0.002
4.0646774 0.002
4.0651275 0.002
4.0655776 0.002
4.0660277 0.002
4.0664777 0.002
4.0669278 0.002
4.0673779 0.002
4.067828 0.002
4.068278 0.002
4.0687281 0.002
4.0691782 0.002
4.0696283 0.002
4.0700783 0.002
4.0705284 0.002
4.0709785 0.002
4.0714286 0.002
4.0718786 0.002
4.0723287 0.002
4.0727788 0.002
4.0732289 0.002
4.0736789 0.002
4.074129 0.002
4.0745791 0.002
4.0750292 0.002
4.0754792 0.002
4.0759293 0.002
4.0763794 0.002
4.0768295 0.002
4.0772795 0.002
4.0777296 0.002
4.0781797 0.002
4.0786298 0.002
4.0790798 0.002
4.0795299 0.002
4.07998 0.002
4.0804301 0.002
4.0808801 0.002
4.0813302 0.002
4.0817803 0.002
4.0822304 0.002
4.0826804 0.002
4.0831305 0.002
4.0835806 0.002
4.0840307 0.002
4.0844807 0.002
4.0849308 0.002
4.0853809 0.002
4.085831 0.002
4.086281 0.002
4.0867311 0.002
4.0871812 0.002
4.0876313 0.002
4.0880813 0.002
4.0885314 0.002
4.0889815 0.002
4.0894316 0.002
4.0898816 0.002
4.0903317 0.0019957444
4.0907818 0.0019774631
4.0912319 0.0019467772
4.0916819 0.0019058747
4.092132 0.0018569439
4.0925821 0.0018021727
4.0930322 0.0017437493
4.0934822 0.0016838618
4.0939323 0.0016246982
4.0943824 0.0015684467
4.0948325 0.0015172953
4.0952825 0.0014702389
4.0957326 0.001417576
4.0961827 0.0013603721
4.0966328 0.0013008154
4.0970828 0.0012410939
4.0975329 0.0011833957
4.097983 0.0011299089
4.0984331 0.0010828216
4.0988831 0.0010443219
4.0993332 0.0010165979
4.0997833 0.0010018377
4.1002334 0.001
4.1006834 0.001
4.1011335 0.001
4.1015836 0.001
4.1020337 0.001
4.1024837 0.001
4.1029338 0.001
4.1033839 0.001
4.103834 0.001
4.104284 0.001
4.1047341 0.001
4.1051842 0.001
4.1056343 0.001
4.1060843 0.001
4.1065344 0.001
4.1069845 0.001
4.1074346 0.001
4.1078846 0.001
4.1083347 0.001
4.1087848 0.001
4.1092349 0.001
4.1096849 0.001
4.110135 0.001
4.1105851 0.001
4.1110352 0.001
4.1114852 0.001
4.1119353 0.001
4.1123854 0.001
4.1128355 0.001
4.1132855 0.001
4.1137356 0.001
4.1141857 0.001
4.1146358 0.001
4.1150858 0.001
4.1155359 0.001
4.115986 0.001
4.1164361 0.001
4.1168861 0.001
4.1173362 0.001
4.1177863 0.001
4.1182364 0.001
4.1186864 0.001
4.1191365 0.001
4.1195866 0.001
4.1200367 0.001
4.1204867 0.001
4.1209368 0.001
4.1213869 0.001
4.121837 0.001
4.122287 0.001
4.1227371 0.001
4.1231872 0.001
4.1236373 0.001
4.1240873 0.001
4.1245374 0.001
4.1249875 0.001
4.1254376 0.0010073237
4.1258876 0.0010287192
4.1263377 0.0010620047
4.1267878 0.0011049921
4.1272379 0.0011554933
4.1276879 0.0012113202
4.128138 0.0012702847
4.1285881 0.0013301988
4.1290382 0.0013888743
4.1294882 0.0014441231
4.1299383 0.0014937572
4.1303884 0.0015416225
4.1308385 0.0015955501
4.1312885 0.0016535041
4.1317386 0.0017132964
4.1321887 0.0017727388
4.1326388 0.0018296434
4.1330888 0.0018818219
4.1335389 0.0019270863
4.133989 0.0019632485
4.1344391 0.0019881204
4.1348891 0.0019995139
4.1353392 0.002
4.1357893 0.002
4.1362394 0.002
4.1366894 0.002
4.1371395 0.002
4.1375896 0.002
4.1380397 0.002
4.1384897 0.002
4.1389398 0.002
4.1393899 0.002
4.13984 0.002
4.14029 0.002
4.1407401 0.002
4.1411902 0.002
4.1416403 0.002
4.1420903 0.002
4.1425404 0.002
4.1429905 0.002
4.1434406 0.002
4.1438906 0.002
4.1443407 0.002
4.1447908 0.002
4.1452409 0.002
4.1456909 0.002
4.146141 0.002
4.1465911 0.002
4.1470412 0.002
4.1474912 0.002
4.1479413 0.002
4.1483914 0.002
4.1488415 0.002
4.1492915 0.002
4.1497416 0.002
4.1501917 0.0020014418
4.1506418 0.0020154176
4.1510918 0.0020424788
4.1515419 0.0020804373
4.151992 0.0021271049
4.1524421 0.0021802935
4.1528921 0.0022378152
4.1533422 0.0022974817
4.1537923 0.002357105
4.1542424 0.0024144969
4.1546924 0.0024674695
4.1551425 0.0025142524
4.1555926 0.0025592599
4.1560427 0.0026042674
4.1564927 0.0026492749
4.1569428 0.0026942824
4.1573929 0.0027392899
4.157843 0.0027842974
4.158293 0.0028293049
4.1587431 0.0028743124
4.1591932 0.0029193199
4.1596433 0.0029643274
4.1600933 0.0030090751
4.1605434 0.0030458041
4.1609935 0.0030716999
4.1614436 0.0030878568
4.1618936 0.0030953686
4.1623437 0.0030953295
4.1627938 0.0030888335
4.1632439 0.0030769746
4.1636939 0.0030608469
4.164144 0.0030415445
4.1645941 0.0030201613
4.1650442 0.0029977331
4.1654942 0.002968442
4.1659443 0.0029293998
4.1663944 0.0028827944
4.1668445 0.002830814
4.1672945 0.0027756467
4.1677446 0.0027194805
4.1681947 0.0026645037
4.1686448 0.0026129042
4.1690948 0.0025668701
4.1695449 0.0025285896
4.169995 0.0025002508
4.1704451 0.0024797272
4.1708951 0.0024632555
4.1713452 0.0024508351
4.1717953 0.002442466
4.1722454 0.0024381483
4.1726954 0.002437882
4.1731455 0.002441667
4.1735956 0.0024495034
4.1740457 0.0024613911
4.1744957 0.0024773302
4.1749458 0.0024973206
4.1753959 0.0025256921
4.175846 0.002567293
4.176296 0.00261893
4.1767461 0.0026773212
4.1771962 0.0027391842
4.1776463 0.002801237
4.1780963 0.0028601974
4.1785464 0.0029127833
4.1789965 0.0029557126
4.1794466 0.002985703
4.1798966 0.0029994726
4.1803467 0.003
4.1807968 0.003
4.1812469 0.003
4.1816969 0.003
4.182147 0.003
4.1825971 0.003
4.1830472 0.003
4.1834972 0.003
4.1839473 0.003
4.1843974 0.003
4.1848475 0.003
4.1852975 0.003
4.1857476 0.003
4.1861977 0.003
4.1866478 0.003
4.1870978 0.003
4.1875479 0.003
4.187998 0.003
4.1884481 0.003
4.1888981 0.003
4.1893482 0.003
4.1897983 0.003
4.1902484 0.0030006475
4.1906984 0.0030055598
4.1911485 0.0030162212
4.1915986 0.0030337257
4.1920487 0.0030591675
4.1924987 0.0030936406
4.1929488 0.0031382391
4.1933989 0.0031940569
4.193849 0.0032621882
4.194299 0.0033437269
4.1947491 0.0034397672
4.1951992 0.0035526232
4.1956493 0.0036906862
4.1960993 0.0038515021
4.1965494 0.0040303822
4.1969995 0.0042226378
4.1974496 0.0044235801
4.1978996 0.0046285203
4.1983497 0.0048327696
4.1987998 0.0050316392
4.1992499 0.0052204405
4.1996999 0.0053944845
4.20015 0.0055503607
4.2006001 0.0057011534
4.2010502 0.0058509042
4.2015003 0.0059988315
4.2019503 0.006144154
4.2024004 0.0062860901
4.2028505 0.0064238585
4.2033006 0.0065566776
4.2037506 0.0066837659
4.2042007 0.0068043421
4.2046508 0.0069176246
4.2051009 0.0070225203
4.2055509 0.007110999
4.206001 0.0071825769
4.2064511 0.0072409586
4.2069012 0.0072898489
4.2073512 0.0073329524
4.2078013 0.0073739739
4.2082514 0.007416618
4.2087015 0.0074645895
4.2091515 0.0075215931
4.2096016 0.0075913335
4.2100517 0.0076774005
4.2105018 0.007772375
4.2109518 0.007870473
4.2114019 0.007972343
4.211852 0.0080786331
4.2123021 0.0081899918
4.2127521 0.0083070673
4.2132022 0.008430508
4.2136523 0.0085609622
4.2141024 0.0086990783
4.2145524 0.0088455045
4.2150025 0.0090008891
4.2154526 0.0091638403
4.2159027 0.0093321415
4.2163527 0.0095051445
4.2168028 0.0096822009
4.2172529 0.0098626624
4.217703 0.010045881
4.218153 0.010231207
4.2186031 0.010417994
4.2190532 0.010605593
4.2195033 0.010793355
4.2199533 0.010980632
4.2204034 0.01116883
4.2208535 0.011360805
4.2213036 0.011556725
4.2217536 0.011756733
4.2222037 0.011960969
4.2226538 0.012169575
4.2231039 0.012382694
4.2235539 0.012600468
4.224004 0.012823037
4.2244541 0.013050544
4.2249042 0.013283131
4.2253542 0.01354184
4.2258043 0.01386565
4.2262544 0.014244645
4.2267045 0.014667292
4.2271545 0.015122057
4.2276046 0.015597405
4.2280547 0.016081804
4.2285048 0.016563718
4.2289548 0.017031615
4.2294049 0.017473959
4.229855 0.017879219
4.2303051 0.018226636
4.2307551 0.018490272
4.2312052 0.018686751
4.2316553 0.018835314
4.2321054 0.018955203
4.2325554 0.019065658
4.2330055 0.019185921
4.2334556 0.019335234
4.2339057 0.019532836
4.2343557 0.019797971
4.2348058 0.020149878
4.2352559 0.020617097
4.235706 0.021241276
4.236156 0.021998632
4.2366061 0.022858478
4.2370562 0.023790126
4.2375063 0.024762889
4.2379563 0.025746078
4.2384064 0.026709007
4.2388565 0.027620988
4.2393066 0.028451333
4.2397566 0.029169354
4.2402067 0.029760861
4.2406568 0.03032256
4.2411069 0.03087433
4.2415569 0.031414602
4.242007 0.031941802
4.2424571 0.032454361
4.2429072 0.032950708
4.2433572 0.033429271
4.2438073 0.033888479
4.2442574 0.034326762
4.2447075 0.034742547
4.2451575 0.035132856
4.2456076 0.035482827
4.2460577 0.035796598
4.2465078 0.03608397
4.2469578 0.036354742
4.2474079 0.036618714
4.247858 0.036885686
4.2483081 0.037165459
4.2487581 0.037467831
4.2492082 0.037802604
4.2496583 0.038179576
4.2501084 0.038608291
4.2505584 0.039087557
4.2510085 0.039607277
4.2514586 0.040158073
4.2519087 0.040730568
4.2523587 0.041315384
4.2528088 0.041903143
4.2532589 0.042484468
4.253709 0.043049982
4.254159 0.043590306
4.2546091 0.044096064
4.2550592 0.044558271
4.2555093 0.044997531
4.2559593 0.045429845
4.2564094 0.045855214
4.2568595 0.046273639
4.2573096 0.046685118
4.2577596 0.047089651
4.2582097 0.04748724
4.2586598 0.047877883
4.2591099 0.048261582
4.2595599 0.048638335
4.26001 0.049008136
4.2604601 0.049359252
4.2609102 0.049685019
4.2613602 0.049991437
4.2618103 0.050284508
4.2622604 0.050570235
4.2627105 0.050854619
4.2631605 0.05114366
4.2636106 0.051443362
4.2640607 0.051759726
4.2645108 0.052098752
4.2649608 0.052466444
4.2654109 0.052865199
4.265861 0.053290749
4.2663111 0.053740445
4.2667611 0.054211663
4.2672112 0.054701776
4.2676613 0.055208159
4.2681114 0.055728186
4.2685614 0.056259231
4.2690115 0.056798669
4.2694616 0.057343873
4.2699117 0.057892219
4.2703617 0.058447817
4.2708118 0.059022306
4.2712619 0.059614461
4.271712 0.060222659
4.272162 0.060845279
4.2726121 0.061480699
4.2730622 0.062127297
4.2735123 0.062783451
4.2739623 0.06344754
4.2744124 0.064117942
4.2748625 0.064793035
4.2753126 0.065496816
4.2757626 0.066294679
4.2762127 0.06717216
4.2766628 0.068109553
4.2771129 0.069087154
4.2775629 0.070085256
4.278013 0.071084155
4.2784631 0.072064146
4.2789132 0.073005522
4.2793632 0.073888579
4.2798133 0.074693611
4.2802634 0.075380213
4.2807135 0.075865058
4.2811635 0.076178752
4.2816136 0.076364095
4.2820637 0.076463888
4.2825138 0.076520931
4.2829638 0.076578024
4.2834139 0.076677967
4.283864 0.07686356
4.2843141 0.077177603
4.2847641 0.077662897
4.2852142 0.078348994
4.2856643 0.079166738
4.2861144 0.080079022
4.2865644 0.081061738
4.2870145 0.082090782
4.2874646 0.083142047
4.2879147 0.084191426
4.2883647 0.085214814
4.2888148 0.086188104
4.2892649 0.087087191
4.289715 0.087887967
4.290165 0.088575706
4.2906151 0.089235095
4.2910652 0.089889927
4.2915153 0.090537442
4.2919653 0.091174883
4.2924154 0.091799489
4.2928655 0.0924085
4.2933156 0.092999159
4.2937656 0.093568706
4.2942157 0.09411438
4.2946658 0.094633424
4.2951159 0.095123987
4.2955659 0.095602882
4.296016 0.096077032
4.2964661 0.096546011
4.2969162 0.097009392
4.2973662 0.097466749
4.2978163 0.097917655
4.2982664 0.098361686
4.2987165 0.098798413
4.2991665 0.099227412
4.2996166 0.099648256
4.3000667 0.10006031
4.3005168 0.10045234
4.3009668 0.10082198
4.3014169 0.10117454
4.301867 0.10151531
4.3023171 0.1018496
4.3027671 0.10218272
4.3032172 0.10251997
4.3036673 0.10286665
4.3041174 0.10322808
4.3045674 0.10360954
4.3050175 0.10401639
4.3054676 0.10447132
4.3059177 0.10498206
4.3063677 0.10553577
4.3068178 0.10611961
4.3072679 0.10672075
4.307718 0.10732635
4.308168 0.10792357
4.3086181 0.10849958
4.3090682 0.10904153
4.3095183 0.1095366
4.3099683 0.10997195
4.3104184 0.11036166
4.3108685 0.11073769
4.3113186 0.11110272
4.3117686 0.1114593
4.3122187 0.11180997
4.3126688 0.11215728
4.3131189 0.11250378
4.3135689 0.11285202
4.314019 0.11320453
4.3144691 0.11356387
4.3149192 0.11393258
4.3153692 0.114311
4.3158193 0.1146958
4.3162694 0.11508649
4.3167195 0.11548269
4.3171695 0.115884
4.3176196 0.11629003
4.3180697 0.11670038
4.3185198 0.11711466
4.3189698 0.11753247
4.3194199 0.11795343
4.31987 0.11837714
4.3203201 0.11881831
4.3207701 0.11931762
4.3212202 0.11987504
4.3216703 0.12048802
4.3221204 0.121154
4.3225704 0.12187043
4.3230205 0.12263474
4.3234706 0.12344437
4.3239207 0.12429678
4.3243707 0.12518941
4.3248208 0.1261197
4.3252709 0.12711581
4.325721 0.12828585
4.326171 0.12960686
4.3266211 0.13104154
4.3270712 0.13255258
4.3275213 0.13410268
4.3279713 0.13565453
4.3284214 0.13717083
4.3288715 0.13861426
4.3293216 0.13994752
4.3297716 0.14113331
4.3302217 0.14214955
4.3306718 0.1430727
4.3311219 0.14393229
4.3315719 0.14474398
4.332022 0.1455234
4.3324721 0.1462862
4.3329222 0.14704804
4.3333722 0.14782455
4.3338223 0.14863138
4.3342724 0.14948418
4.3347225 0.1503986
4.3351725 0.15138942
4.3356226 0.15245391
4.3360727 0.15357644
4.3365228 0.15474164
4.3369728 0.1559341
4.3374229 0.15713844
4.337873 0.15833927
4.3383231 0.1595212
4.3387731 0.16066884
4.3392232 0.16176681
4.3396733 0.16279971
4.3401234 0.16375094
4.3405734 0.16459317
4.3410235 0.16533851
4.3414736 0.1660111
4.3419237 0.16663505
4.3423737 0.16723449
4.3428238 0.16783355
4.3432739 0.16845634
4.343724 0.16912699
4.344174 0.16986963
4.3446241 0.17070837
4.3450742 0.17166551
4.3455243 0.17267373
4.3459743 0.17368851
4.3464244 0.17470951
4.3468745 0.17573638
4.3473246 0.17676875
4.3477746 0.17780627
4.3482247 0.1788486
4.3486748 0.17989538
4.3491249 0.18094625
4.3495749 0.18200086
4.350025 0.18305887
4.3504751 0.18412276
4.3509252 0.18519382
4.3513752 0.18627074
4.3518253 0.18735225
4.3522754 0.18843703
4.3527255 0.18952381
4.3531755 0.19061129
4.3536256 0.19169816
4.3540757 0.19278315
4.3545258 0.19386496
4.3549758 0.19494229
4.3554259 0.19592572
4.355876 0.19673533
4.3563261 0.19741671
4.3567761 0.19801578
4.3572262 0.19857845
4.3576763 0.19915063
4.3581264 0.19977823
4.3585764 0.20050715
4.3590265 0.20138332
4.3594766 0.20245263
4.3599267 0.20376099
4.3603767 0.20543224
4.3608268 0.20758154
4.3612769 0.21012983
4.361727 0.21299452
4.362177 0.21609303
4.3626271 0.21934278
4.3630772 0.22266117
4.3635273 0.22596563
4.3639773 0.22917357
4.3644274 0.2322024
4.3648775 0.23496954
4.3653276 0.23746125
4.3657776 0.23983054
4.3662277 0.24211185
4.3666778 0.24433136
4.3671279 0.24651522
4.3675779 0.2486896
4.368028 0.25088064
4.3684781 0.25311453
4.3689282 0.25541741
4.3693782 0.25781545
4.3698283 0.2603348
4.3702784 0.26306372
4.3707285 0.26621467
4.3711785 0.26972005
4.3716286 0.27348571
4.3720787 0.27741753
4.3725288 0.28142136
4.3729788 0.28540306
4.3734289 0.2892685
4.373879 0.29292354
4.3743291 0.29627403
4.3747791 0.29922584
4.3752292 0.30174896
4.3756793 0.30415546
4.3761294 0.30650032
4.3765794 0.3087827
4.3770295 0.31100177
4.3774796 0.3131567
4.3779297 0.31524665
4.3783797 0.3172708
4.3788298 0.31922831
4.3792799 0.32111835
4.37973 0.32294009
4.38018 0.32469813
4.3806301 0.32644178
4.3810802 0.32818201
4.3815303 0.32991754
4.3819803 0.33164709
4.3824304 0.33336937
4.3828805 0.3350831
4.3833306 0.336787
4.3837806 0.33847979
4.3842307 0.34016017
4.3846808 0.34182687
4.3851309 0.34347888
4.3855809 0.34511954
4.386031 0.34674944
4.3864811 0.34836758
4.3869312 0.34997295
4.3873812 0.35156455
4.3878313 0.35314136
4.3882814 0.35470239
4.3887315 0.35624662
4.3891815 0.35777305
4.3896316 0.35928068
4.3900817 0.36076756
4.3905318 0.36219664
4.3909818 0.36355075
4.3914319 0.36483204
4.391882 0.36604268
4.3923321 0.36718484
4.3927821 0.36826068
4.3932322 0.36927237
4.3936823 0.37022208
4.3941324 0.37111196
4.3945824 0.3719442
4.3950325 0.37272083
4.3954826 0.37341932
4.3959327 0.37403386
4.3963827 0.37458175
4.3968328 0.3750803
4.3972829 0.37554679
4.397733 0.37599854
4.398183 0.37645283
4.3986331 0.37692697
4.3990832 0.37743825
4.3995333 0.37800398
4.3999833 0.37864145
4.4004334 0.37939589
4.4008835 0.38028163
4.4013336 0.38126113
4.4017836 0.38229684
4.4022337 0.38335118
4.4026838 0.38438657
4.4031339 0.38536546
4.4035839 0.38625025
4.404034 0.3870034
4.4044841 0.38758731
4.4049342 0.38796442
4.4053842 0.38819212
4.4058343 0.38841715
4.4062844 0.38864219
4.4067345 0.38886723
4.4071845 0.38909227
4.4076346 0.3893173
4.4080847 0.38954234
4.4085348 0.38976738
4.4089848 0.38999242
4.4094349 0.39021745
4.409885 0.39044249
4.4103351 0.39066753
4.4107851 0.39089257
4.4112352 0.3911176
4.4116853 0.39134264
4.4121354 0.39156768
4.4125854 0.39179272
4.4130355 0.39201775
4.4134856 0.39224279
4.4139357 0.39246783
4.4143857 0.39269287
4.4148358 0.3929179
4.4152859 0.3930891
4.415736 0.39302974
4.416186 0.39276275
4.4166361 0.39232977
4.4170862 0.39177242
4.4175363 0.39113234
4.4179863 0.39045113
4.4184364 0.38977045
4.4188865 0.3891319
4.4193366 0.38857713
4.4197866 0.38814775
4.4202367 0.38786235
4.4206868 0.38762146
4.4211369 0.38740776
4.4215869 0.38722108
4.422037 0.38706124
4.4224871 0.38692807
4.4229372 0.3868214
4.4233872 0.38674105
4.4238373 0.38668685
4.4242874 0.38665863
4.4247375 0.38665622
4.4251875 0.38669468
4.4256376 0.38689236
4.4260877 0.38724544
4.4265378 0.3877182
4.4269878 0.38827495
4.4274379 0.38887998
4.427888 0.3894976
4.4283381 0.39009209
4.4287881 0.39062775
4.4292382 0.39106889
4.4296883 0.39137979
4.4301384 0.39152888
4.4305884 0.39155275
4.4310385 0.39146897
4.4314886 0.39127698
4.4319387 0.39097621
4.4323887 0.39056609
4.4328388 0.39004606
4.4332889 0.38941554
4.433739 0.38867399
4.434189 0.38782082
4.4346391 0.38685548
4.4350892 0.38577525
4.4355393 0.38451746
4.4359893 0.38308307
4.4364394 0.38151254
4.4368895 0.37984632
4.4373396 0.37812487
4.4377896 0.37638863
4.4382397 0.37467807
4.4386898 0.37303364
4.4391399 0.3714958
4.4395899 0.37010499
4.44004 0.36890087
4.4404901 0.36779812
4.4409402 0.36672169
4.4413902 0.36567637
4.4418403 0.364667
4.4422904 0.36369837
4.4427405 0.36277531
4.4431905 0.36190262
4.4436406 0.36108513
4.4440907 0.36032764
4.4445408 0.35963497
4.4449908 0.35901193
4.4454409 0.35845069
4.445891 0.35793742
4.4463411 0.35746937
4.4467911 0.35704382
4.4472412 0.35665802
4.4476913 0.35630924
4.4481414 0.35599475
4.4485914 0.35571182
4.4490415 0.3554577
4.4494916 0.35522966
4.4499417 0.35502497
4.4503917 0.35489866
4.4508418 0.35492234
4.4512919 0.35506184
4.451742 0.35528158
4.452192 0.35554601
4.4526421 0.35581958
4.4530922 0.35606674
4.4535423 0.35625191
4.4539923 0.35633956
4.4544424 0.35629412
4.4548925 0.35608003
4.4553426 0.35566891
4.4557926 0.35507786
4.4562427 0.35434053
4.4566928 0.35349052
4.4571429 0.35256143
4.4575929 0.35158687
4.458043 0.35060044
4.4584931 0.34963573
4.4589432 0.34872636
4.4593932 0.34790593
4.4598433 0.34720804
4.4602934 0.34663826
4.4607435 0.34611828
4.4611935 0.34563921
4.4616436 0.34519945
4.4620937 0.34479738
4.4625438 0.34443142
4.4629938 0.34409995
4.4634439 0.34380137
4.463894 0.34353407
4.4643441 0.34329646
4.4647941 0.34308692
4.4652442 0.34290539
4.4656943 0.34276685
4.4661444 0.34269234
4.4665944 0.34270256
4.4670445 0.34281822
4.4674946 0.34306004
4.4679447 0.34344872
4.4683947 0.34400498
4.4688448 0.34474953
4.4692949 0.34570307
4.469745 0.34688633
4.470195 0.34831659
4.4706451 0.34996729
4.4710952 0.35179752
4.4715453 0.35376903
4.4719953 0.35584359
4.4724454 0.35798296
4.4728955 0.3601489
4.4733456 0.36230316
4.4737956 0.36440751
4.4742457 0.36642372
4.4746958 0.36831353
4.4751459 0.37004425
4.4755959 0.37167006
4.476046 0.37322957
4.4764961 0.37474167
4.4769462 0.37622526
4.4773962 0.37769924
4.4778463 0.37918248
4.4782964 0.3806939
4.4787465 0.38225238
4.4791965 0.38387683
4.4796466 0.38558612
4.4800967 0.38739854
4.4805468 0.38930883
4.4809968 0.39130565
4.4814469 0.39338355
4.481897 0.39553703
4.4823471 0.39776064
4.4827971 0.40004891
4.4832472 0.40239636
4.4836973 0.40479752
4.4841474 0.40724693
4.4845974 0.40973911
4.4850475 0.41226932
4.4854976 0.41490357
4.4859477 0.41766701
4.4863977 0.42053019
4.4868478 0.42346364
4.4872979 0.4264379
4.487748 0.42942351
4.488198 0.43239101
4.4886481 0.43531093
4.4890982 0.43815382
4.4895483 0.44089022
4.4899983 0.44349066
4.4904484 0.44592808
4.4908985 0.44821577
4.4913486 0.45038501
4.4917986 0.45246703
4.4922487 0.45449312
4.4926988 0.45649452
4.4931489 0.45850248
4.4935989 0.46054828
4.494049 0.46266317
4.4944991 0.4648784
4.4949492 0.46722524
4.4953992 0.4697425
4.4958493 0.47243283
4.4962994 0.47526012
4.4967495 0.478188
4.4971995 0.48118008
4.4976496 0.4842
4.4980997 0.48721137
4.4985498 0.49017781
4.4989998 0.49306295
4.4994499 0.49583041
4.4999 0.49844382
4.5003501 0.50084821
4.5008001 0.50300995
4.5012502 0.50497419
4.5017003 0.50678826
4.5021504 0.50849953
4.5026004 0.51015533
4.5030505 0.51180301
4.5035006 0.51348993
4.5039507 0.51526342
4.5044007 0.51717083
4.5048508 0.51925952
4.5053009 0.52162031
4.505751 0.52437694
4.506201 0.52745184
4.5066511 0.53075425
4.5071012 0.53419337
4.5075513 0.53767844
4.5080013 0.54111869
4.5084514 0.54442332
4.5089015 0.54750158
4.5093516 0.55026267
4.5098016 0.55261583
4.5102517 0.55453312
4.5107018 0.5562636
4.5111519 0.55785076
4.5116019 0.55930223
4.512052 0.56062566
4.5125021 0.56182868
4.5129522 0.56291896
4.5134022 0.56390411
4.5138523 0.5647918
4.5143024 0.56558965
4.5147525 0.56630532
4.5152025 0.56695374
4.5156526 0.56759073
4.5161027 0.56821923
4.5165528 0.56883045
4.5170028 0.5694156
4.5174529 0.56996588
4.517903 0.5704725
4.5183531 0.57092666
4.5188031 0.57131958
4.5192532 0.57164246
4.5197033 0.5718865
4.5201534 0.57204684
4.5206034 0.5721659
4.5210535 0.57225595
4.5215036 0.572315
4.5219537 0.57234111
4.5224037 0.57233228
4.5228538 0.57228657
4.5233039 0.57220199
4.523754 0.57207657
4.524204 0.57190835
4.5246541 0.57169535
4.5251042 0.57143415
4.5255543 0.5710913
4.5260043 0.57066883
4.5264544 0.57018712
4.5269045 0.56966653
4.5273546 0.56912745
4.5278046 0.56859026
4.5282547 0.56807532
4.5287048 0.56760303
4.5291549 0.56719376
4.5296049 0.56686788
4.530055 0.56664505
4.5305051 0.56648235
4.5309552 0.56634406
4.5314052 0.566229
4.5318553 0.56613596
4.5323054 0.56606373
4.5327555 0.56601113
4.5332055 0.56597695
4.5336556 0.56595999
4.5341057 0.56595905
4.5345558 0.56597293
4.5350058 0.56600044
4.5354559 0.56604216
4.535906 0.56609941
4.5363561 0.5661722
4.5368061 0.56626051
4.5372562 0.56636435
4.5377063 0.56648372
4.5381564 0.56661863
4.5386064 0.56676906
4.5390565 0.56693502
4.5395066 0.56711652
4.5399567 0.56731354
4.5404067 0.56754602
4.5408568 0.56783947
4.5413069 0.56818889
4.541757 0.56858907
4.542207 0.5690348
4.5426571 0.56952085
4.5431072 0.57004201
4.5435573 0.57059307
4.5440073 0.5711688
4.5444574 0.571764
4.5449075 0.57237344
4.5453576 0.57306817
4.5458076 0.57397825
4.5462577 0.57505725
4.5467078 0.57625334
4.5471579 0.57751464
4.5476079 0.57878932
4.548058 0.58002551
4.5485081 0.58117137
4.5489582 0.58217503
4.5494082 0.58298465
4.5498583 0.58354837
4.5503084 0.58387932
4.5507585 0.58414989
4.5512085 0.58437629
4.5516586 0.58456194
4.5521087 0.58471023
4.5525588 0.58482457
4.5530088 0.58490836
4.5534589 0.584965
4.553909 0.58499791
4.5543591 0.58501048
4.5548091 0.58500613
4.5552592 0.58498922
4.5557093 0.58496619
4.5561594 0.58493781
4.5566094 0.58490424
4.5570595 0.58486563
4.5575096 0.58482213
4.5579597 0.5847739
4.5584097 0.58472108
4.5588598 0.58466383
4.5593099 0.5846023
4.55976 0.58453665
4.56021 0.58444852
4.5606601 0.58422553
4.5611102 0.58388267
4.5615603 0.58346104
4.5620103 0.58300173
4.5624604 0.58254586
4.5629105 0.58213451
4.5633606 0.58180879
4.5638106 0.5816098
4.5642607 0.58157864
4.5647108 0.5817564
4.5651609 0.58217318
4.5656109 0.5827276
4.566061 0.58337476
4.5665111 0.58410159
4.5669612 0.58489505
4.5674112 0.5857421
4.5678613 0.58662968
4.5683114 0.58754475
4.5687615 0.58847426
4.5692115 0.58940517
4.5696616 0.59032442
4.5701117 0.59122011
4.5705618 0.59210816
4.5710118 0.59299806
4.5714619 0.59389003
4.571912 0.5947843
4.5723621 0.59568109
4.5728121 0.59658063
4.5732622 0.59748316
4.5737123 0.59838888
4.5741624 0.59929804
4.5746124 0.60021086
4.5750625 0.60112787
4.5755126 0.60206851
4.5759627 0.60304298
4.5764127 0.60404947
4.5768628 0.60508615
4.5773129 0.60615121
4.577763 0.60724283
4.578213 0.6083592
4.5786631 0.60949848
4.5791132 0.61065887
4.5795633 0.61183855
4.5800133 0.61303584
4.5804634 0.61439932
4.5809135 0.61602642
4.5813636 0.61786468
4.5818136 0.61986166
4.5822637 0.62196494
4.5827138 0.62412205
4.5831639 0.62628058
4.5836139 0.62838807
4.584064 0.63039209
4.5845141 0.63224019
4.5849642 0.63387995
4.5854142 0.63532827
4.5858643 0.63666064
4.5863144 0.63788038
4.5867645 0.63899039
4.5872145 0.63999354
4.5876646 0.64089272
4.5881147 0.64169082
4.5885648 0.64239071
4.5890148 0.64299528
4.5894649 0.64350742
4.589915 0.64393
4.5903651 0.64424996
4.5908151 0.64443839
4.5912652 0.64449711
4.5917153 0.64442877
4.5921654 0.64423606
4.5926154 0.64392162
4.5930655 0.64348815
4.5935156 0.64293829
4.5939657 0.64227473
4.5944157 0.64150013
4.5948658 0.64061717
4.5953159 0.63962607
4.595766 0.63852115
4.596216 0.63730182
4.5966661 0.6359679
4.5971162 0.63451919
4.5975663 0.6329555
4.5980163 0.63127664
4.5984664 0.62948242
4.5989165 0.62757265
4.5993666 0.62554715
4.5998166 0.62340572
4.6002667 0.62115443
4.6007168 0.61881661
4.6011669 0.61638814
4.6016169 0.61386175
4.602067 0.61123018
4.6025171 0.60848617
4.6029672 0.60562246
4.6034172 0.60263176
4.6038673 0.59950683
4.6043174 0.5962404
4.6047675 0.5928252
4.6052175 0.58924947
4.6056676 0.58549242
4.6061177 0.58158138
4.6065678 0.57755069
4.6070178 0.57343467
4.6074679 0.56926765
4.607918 0.56508395
4.6083681 0.5609179
4.6088181 0.55680382
4.6092682 0.55277605
4.6097183 0.54886891
4.6101684 0.54510472
4.6106184 0.54138737
4.6110685 0.53770408
4.6115186 0.53407469
4.6119687 0.53051909
4.6124187 0.52705713
4.6128688 0.52370868
4.6133189 0.5204936
4.613769 0.51743176
4.614219 0.51454303
4.6146691 0.51184726
4.6151192 0.5093741
4.6155693 0.50730839
4.6160193 0.50564701
4.6164694 0.5043017
4.6169195 0.5031842
4.6173696 0.50220627
4.6178196 0.50127965
4.6182697 0.50031609
4.6187198 0.49922733
4.6191699 0.49792512
4.6196199 0.49632121
4.62007 0.49433289
4.6205201 0.49218068
4.6209702 0.49001496
4.6214202 0.48783252
4.6218703 0.48563015
4.6223204 0.48340465
4.6227705 0.48115282
4.6232205 0.47887144
4.6236706 0.47655732
4.6241207 0.47420725
4.6245708 0.47181803
4.6250208 0.46938644
4.6254709 0.46690882
4.625921 0.46438941
4.6263711 0.46183622
4.6268211 0.45925729
4.6272712 0.45666065
4.6277213 0.45405431
4.6281714 0.45144633
4.6286214 0.44884471
4.6290715 0.44625749
4.6295216 0.4436927
4.6299717 0.44115837
4.6304217 0.43859024
4.6308718 0.43593824
4.6313219 0.43326427
4.631772 0.43063057
4.632222 0.42809941
4.6326721 0.42573304
4.6331222 0.42359373
4.6335723 0.42174373
4.6340223 0.4202453
4.6344724 0.4191607
4.6349225 0.41855219
4.6353726 0.41840671
4.6358226 0.41858592
4.6362727 0.41904283
4.6367228 0.41973315
4.6371729 0.42061259
4.6376229 0.42163689
4.638073 0.42276176
4.6385231 0.42394291
4.6389732 0.42513608
4.6394232 0.42629698
4.6398733 0.42738132
4.6403234 0.42832733
4.6407735 0.42909903
4.6412235 0.42976169
4.6416736 0.43038472
4.6421237 0.43103756
4.6425738 0.43178966
4.6430238 0.43271042
4.6434739 0.43386931
4.643924 0.43533573
4.6443741 0.43717913
4.6448241 0.43946895
4.6452742 0.44224658
4.6457243 0.44541398
4.6461744 0.44890262
4.6466244 0.45265214
4.6470745 0.45660223
4.6475246 0.46069255
4.6479747 0.46486277
4.6484247 0.46905257
4.6488748 0.47320161
4.6493249 0.47724957
4.649775 0.48113611
4.650225 0.48482902
4.6506751 0.48846189
4.6511252 0.49206711
4.6515753 0.49565179
4.6520253 0.49922302
4.6524754 0.5027879
4.6529255 0.50635351
4.6533756 0.50992696
4.6538256 0.51351534
4.6542757 0.51712575
4.6547258 0.52076528
4.6551759 0.52449451
4.6556259 0.52878538
4.656076 0.53362296
4.6565261 0.53885224
4.6569762 0.54431824
4.6574262 0.54986595
4.6578763 0.5553404
4.6583264 0.56058657
4.6587765 0.56544947
4.6592265 0.56977412
4.6596766 0.57340551
4.6601267 0.57621761
4.6605768 0.5786184
4.6610268 0.58080704
4.6614769 0.58280957
4.661927 0.58465201
4.6623771 0.58636037
4.6628271 0.5879607
4.6632772 0.589479
4.6637273 0.59094131
4.6641774 0.59237365
4.6646274 0.59380204
4.6650775 0.59525228
4.6655276 0.59673106
4.6659777 0.59822265
4.6664277 0.59971187
4.6668778 0.60118357
4.6673279 0.60262258
4.667778 0.60401374
4.668228 0.60534187
4.6686781 0.60659183
4.6691282 0.60774843
4.6695783 0.60879652
4.6700283 0.60972071
4.6704784 0.61044992
4.6709285 0.61094963
4.6713786 0.61123953
4.6718286 0.61133928
4.6722787 0.61126855
4.6727288 0.61104702
4.6731789 0.61069436
4.6736289 0.61023023
4.674079 0.60967431
4.6745291 0.60904627
4.6749792 0.60836578
4.6754292 0.6076505
4.6758793 0.60689853
4.6763294 0.60609941
4.6767795 0.60524268
4.6772295 0.60431788
4.6776796 0.60331456
4.6781297 0.60222226
4.6785798 0.6010305
4.6790298 0.59972885
4.6794799 0.59830683
4.67993 0.59675399
4.6803801 0.59504547
4.6808301 0.59317253
4.6812802 0.59117199
4.6817303 0.58908137
4.6821804 0.58693818
4.6826304 0.58477992
4.6830805 0.5826441
4.6835306 0.58056825
4.6839807 0.57858986
4.6844307 0.57674645
4.6848808 0.57507552
4.6853309 0.57356095
4.685781 0.57208103
4.686231 0.57062436
4.6866811 0.56918599
4.6871312 0.56776095
4.6875813 0.56634432
4.6880313 0.56493113
4.6884814 0.56351644
4.6889315 0.5620953
4.6893816 0.56066276
4.6898316 0.55921387
4.6902817 0.55775002
4.6907318 0.55628836
4.6911819 0.55482256
4.6916319 0.55334393
4.692082 0.55184379
4.6925321 0.55031344
4.6929822 0.54874421
4.6934322 0.54712739
4.6938823 0.54545431
4.6943324 0.54371628
4.6947825 0.54190462
4.6952325 0.53993661
4.6956826 0.53741966
4.6961327 0.53435996
4.6965828 0.53083174
4.6970328 0.52690919
4.6974829 0.52266652
4.697933 0.51817795
4.6983831 0.51351768
4.6988331 0.50875992
4.6992832 0.50397887
4.6997333 0.49924874
4.7001834 0.49460797
4.7006334 0.48980219
4.7010835 0.48480454
4.7015336 0.47966228
4.7019837 0.47442267
4.7024337 0.46913298
4.7028838 0.46384047
4.7033339 0.4585924
4.703784 0.45343603
4.704234 0.44841863
4.7046841 0.44358746
4.7051342 0.43898545
4.7055843 0.43458351
4.7060343 0.43038127
4.7064844 0.4264002
4.7069345 0.42266179
4.7073846 0.41918755
4.7078346 0.41599895
4.7082847 0.41311749
4.7087348 0.41056466
4.7091849 0.40836194
4.7096349 0.40653083
4.710085 0.40508896
4.7105351 0.40391096
4.7109852 0.4029261
4.7114352 0.40213219
4.7118853 0.40152702
4.7123354 0.40110842
4.7127855 0.40087418
4.7132355 0.40082212
4.7136856 0.40095004
4.7141357 0.40125575
4.7145858 0.40173706
4.7150358 0.40239126
4.7154859 0.40312395
4.715936 0.4038675
4.7163861 0.40462347
4.7168361 0.40539343
4.7172862 0.40617894
4.7177363 0.40698155
4.7181864 0.40780284
4.7186364 0.40864435
4.7190865 0.40950767
4.7195366 0.41039434
4.7199867 0.41130593
4.7204367 0.41222956
4.7208868 0.41315457
4.7213369 0.41408868
4.721787 0.41503959
4.722237 0.41601504
4.7226871 0.41702275
4.7231372 0.41807045
4.7235873 0.41916584
4.7240373 0.42031667
4.7244874 0.42153065
4.7249375 0.42281551
4.7253876 0.4242826
4.7258376 0.42607428
4.7262877 0.42813438
4.7267378 0.43040382
4.7271879 0.43282353
4.7276379 0.43533442
4.728088 0.43787741
4.7285381 0.44039343
4.7289882 0.4428234
4.7294382 0.44510823
4.7298883 0.44718885
4.7303384 0.44902655
4.7307885 0.45066343
4.7312385 0.4521426
4.7316886 0.45350602
4.7321387 0.45479561
4.7325888 0.45605331
4.7330388 0.45732108
4.7334889 0.45864084
4.733939 0.46005453
4.7343891 0.4616041
4.7348391 0.46333149
4.7352892 0.46534185
4.7357393 0.46783535
4.7361894 0.47073167
4.7366394 0.47392784
4.7370895 0.47732089
4.7375396 0.48080786
4.7379897 0.48428576
4.7384397 0.48765164
4.7388898 0.49080253
4.7393399 0.49363545
4.73979 0.49604743
4.74024 0.49796658
4.7406901 0.49952034
4.7411402 0.50079393
4.7415903 0.50185496
4.7420403 0.50277105
4.7424904 0.50360983
4.7429405 0.50443892
4.7433906 0.50532593
4.7438406 0.50633848
4.7442907 0.5075442
4.7447408 0.50901071
4.7451909 0.51079852
4.7456409 0.5128722
4.746091 0.51516251
4.7465411 0.51760603
4.7469912 0.52013936
4.7474412 0.52269909
4.7478913 0.52522182
4.7483414 0.52764414
4.7487915 0.52990264
4.7492415 0.53193391
4.7496916 0.53367456
4.7501417 0.53507691
4.7505918 0.53632712
4.7510418 0.53750743
4.7514919 0.53863153
4.751942 0.53971313
4.7523921 0.54076592
4.7528421 0.54180361
4.7532922 0.5428399
4.7537423 0.54388849
4.7541924 0.54496308
4.7546424 0.54607737
4.7550925 0.54724612
4.7555426 0.54850738
4.7559927 0.54985734
4.7564427 0.55127236
4.7568928 0.55272879
4.7573429 0.55420302
4.757793 0.5556714
4.758243 0.5571103
4.7586931 0.55849609
4.7591432 0.55980512
4.7595933 0.56101377
4.7600433 0.56209667
4.7604934 0.56282371
4.7609435 0.56307222
4.7613936 0.56288012
4.7618436 0.56228533
4.7622937 0.56132575
4.7627438 0.56003932
4.7631939 0.55846393
4.7636439 0.55663751
4.764094 0.55459798
4.7645441 0.55238324
4.7649942 0.55003122
4.7654442 0.5476037
4.7658943 0.5451374
4.7663444 0.5426303
4.7667945 0.54008035
4.7672445 0.53748551
4.7676946 0.53484374
4.7681447 0.53215298
4.7685948 0.52941121
4.7690448 0.52661637
4.7694949 0.52376642
4.769945 0.52085933
4.7703951 0.51790547
4.7708451 0.51492337
4.7712952 0.51191285
4.7717453 0.50887352
4.7721954 0.50580497
4.7726454 0.50270679
4.7730955 0.49957859
4.7735456 0.49641995
4.7739957 0.49323048
4.7744457 0.49000977
4.7748958 0.48675741
4.7753459 0.4833761
4.775796 0.47967819
4.776246 0.47572153
4.7766961 0.47157334
4.7771462 0.46730083
4.7775963 0.46297124
4.7780463 0.45865179
4.7784964 0.4544097
4.7789465 0.45031221
4.7793966 0.44642652
4.7798466 0.44281988
4.7802967 0.43960242
4.7807468 0.43690603
4.7811969 0.43464176
4.7816469 0.43270586
4.782097 0.43099459
4.7825471 0.42940421
4.7829972 0.42783098
4.7834472 0.42617115
4.7838973 0.42432099
4.7843474 0.42217675
4.7847975 0.41963469
4.7852475 0.41661759
4.7856976 0.41322439
4.7861477 0.40954189
4.7865978 0.40564518
4.7870478 0.40160937
4.7874979 0.39750953
4.787948 0.39342076
4.7883981 0.38941815
4.7888481 0.3855768
4.7892982 0.3819718
4.7897483 0.37867823
4.7901984 0.37575714
4.7906484 0.37313203
4.7910985 0.37073605
4.7915486 0.3685184
4.7919987 0.36642831
4.7924487 0.364415
4.7928988 0.36242767
4.7933489 0.36041555
4.793799 0.35832785
4.794249 0.35611378
4.7946991 0.35372256
4.7951492 0.35108347
4.7955993 0.34793848
4.7960493 0.34432707
4.7964994 0.34038367
4.7969495 0.33624267
4.7973996 0.33203847
4.7978496 0.3279055
4.7982997 0.32397816
4.7987498 0.32039084
4.7991999 0.31727797
4.7996499 0.31477394
4.8001 0.31299937
4.8005501 0.31167114
4.8010002 0.31060415
4.8014502 0.30976537
4.8019003 0.30912177
4.8023504 0.30864033
4.8028005 0.30828803
4.8032505 0.30803184
4.8037006 0.30783873
4.8041507 0.30767569
4.8046008 0.30750967
4.8050508 0.30730703
4.8055009 0.30699383
4.805951 0.30657919
4.8064011 0.30612405
4.8068511 0.30568938
4.8073012 0.30533611
4.8077513 0.30512521
4.8082014 0.30511762
4.8086514 0.3053743
4.8091015 0.3059562
4.8095516 0.30692427
4.8100017 0.30833947
4.8104517 0.31025983
4.8109018 0.3126469
4.8113519 0.31541737
4.811802 0.31848794
4.812252 0.3217753
4.8127021 0.32519615
4.8131522 0.32866717
4.8136023 0.33210507
4.8140523 0.33542654
4.8145024 0.33854827
4.8149525 0.34138695
4.8154026 0.34402528
4.8158526 0.34666843
4.8163027 0.3493052
4.8167528 0.35192221
4.8172029 0.35450608
4.8176529 0.35704344
4.818103 0.35952089
4.8185531 0.36192506
4.8190032 0.36424258
4.8194532 0.36646005
4.8199033 0.36856411
4.8203534 0.37045724
4.8208035 0.37198863
4.8212535 0.37322278
4.8217036 0.37423111
4.8221537 0.37508505
4.8226038 0.37585603
4.8230538 0.37661548
4.8235039 0.37743484
4.823954 0.37838553
4.8244041 0.37953898
4.8248541 0.38096663
4.8253042 0.38266275
4.8257543 0.38442823
4.8262044 0.38625878
4.8266544 0.38816679
4.8271045 0.39016467
4.8275546 0.39226482
4.8280047 0.39447964
4.8284547 0.39682152
4.8289048 0.39930288
4.8293549 0.40193611
4.829805 0.40473361
4.830255 0.40769575
4.8307051 0.41076957
4.8311552 0.41393808
4.8316053 0.41719059
4.8320553 0.42051639
4.8325054 0.42390481
4.8329555 0.42734515
4.8334056 0.43082671
4.8338556 0.43433883
4.8343057 0.43787079
4.8347558 0.44141191
4.8352059 0.44497854
4.8356559 0.44873934
4.836106 0.45268385
4.8365561 0.45676161
4.8370062 0.46092214
4.8374562 0.46511498
4.8379063 0.46928966
4.8383564 0.47339572
4.8388065 0.4773827
4.8392565 0.48120011
4.8397066 0.48479751
4.8401567 0.48811995
4.8406068 0.49108262
4.8410568 0.49367812
4.8415069 0.49591916
4.841957 0.49781843
4.8424071 0.49938866
4.8428571 0.50064254
4.8433072 0.50159279
4.8437573 0.50225211
4.8442074 0.50263321
4.8446574 0.5027488
4.8451075 0.50261783
4.8455576 0.50240018
4.8460077 0.50216453
4.8464577 0.5019154
4.8469078 0.50165726
4.8473579 0.50139463
4.847808 0.50113199
4.848258 0.50087385
4.8487081 0.50062469
4.8491582 0.50038902
4.8496083 0.50017133
4.8500583 0.49997591
4.8505084 0.49979055
4.8509585 0.49960615
4.8514086 0.49942274
4.8518586 0.49924037
4.8523087 0.49905908
4.8527588 0.49887891
4.8532089 0.49869992
4.8536589 0.49852213
4.854109 0.4983456
4.8545591 0.49817036
4.8550092 0.49799649
4.8554592 0.497863
4.8559093 0.49779674
4.8563594 0.49778428
4.8568095 0.49781219
4.8572595 0.49786702
4.8577096 0.49793533
4.8581597 0.4980037
4.8586098 0.49805868
4.8590598 0.49808683
4.8595099 0.49807471
4.85996 0.4980089
4.8604101 0.49780278
4.8608601 0.49734722
4.8613102 0.49663906
4.8617603 0.49567591
4.8622104 0.49445533
4.8626604 0.49297492
4.8631105 0.49123223
4.8635606 0.48922487
4.8640107 0.4869504
4.8644607 0.4844064
4.8649108 0.48159046
4.8653609 0.47843623
4.865811 0.47485751
4.866261 0.47093479
4.8667111 0.46675304
4.8671612 0.46239721
4.8676113 0.45795227
4.8680613 0.45350316
4.8685114 0.44913486
4.8689615 0.44493233
4.8694116 0.44098051
4.8698616 0.43736437
4.8703117 0.43404932
4.8707618 0.43073659
4.8712119 0.42742922
4.8716619 0.42415285
4.872112 0.42093313
4.8725621 0.41779571
4.8730122 0.41476622
4.8734622 0.41187033
4.8739123 0.40913367
4.8743624 0.40658188
4.8748125 0.40424063
4.8752625 0.40210299
4.8757126 0.40003946
4.8761627 0.39802881
4.8766128 0.39606556
4.8770628 0.39414419
4.8775129 0.39225921
4.877963 0.3904051
4.8784131 0.38857637
4.8788631 0.38676752
4.8793132 0.38497303
4.8797633 0.38318741
4.8802134 0.38142278
4.8806634 0.37978033
4.8811135 0.3782476
4.8815636 0.37678904
4.8820137 0.37536908
4.8824637 0.37395218
4.8829138 0.37250279
4.8833639 0.37098536
4.883814 0.36936433
4.884264 0.36760416
4.8847141 0.36566928
4.8851642 0.36351074
4.8856143 0.3609789
4.8860643 0.35809781
4.8865144 0.35493939
4.8869645 0.35157558
4.8874146 0.3480783
4.8878646 0.34451949
4.8883147 0.34097107
4.8887648 0.33750498
4.8892149 0.33419315
4.8896649 0.3311075
4.890115 0.32830847
4.8905651 0.32560604
4.8910152 0.3229095
4.8914652 0.32021912
4.8919153 0.31753514
4.8923654 0.31485785
4.8928155 0.31218749
4.8932655 0.30952432
4.8937156 0.30686861
4.8941657 0.30422062
4.8946158 0.30158061
4.8950658 0.29894915
4.8955159 0.29634343
4.895966 0.29376848
4.8964161 0.29121779
4.8968661 0.28868483
4.8973162 0.2861631
4.8977663 0.28364608
4.8982164 0.28112724
4.8986664 0.27860008
4.8991165 0.27605807
4.8995666 0.2734947
4.9000167 0.27090306
4.9004667 0.26798999
4.9009168 0.26458943
4.9013669 0.26082316
4.901817 0.25681294
4.902267 0.25268056
4.9027171 0.24854777
4.9031672 0.24453636
4.9036173 0.24076809
4.9040673 0.23736474
4.9045174 0.23444808
4.9049675 0.23213989
4.9054176 0.23027113
4.9058676 0.22849811
4.9063177 0.22680799
4.9067678 0.22518956
4.9072179 0.22363165
4.9076679 0.22212304
4.908118 0.22065255
4.9085681 0.21920897
4.9090182 0.21778112
4.9094682 0.21635778
4.9099183 0.21492777
4.9103684 0.21346214
4.9108185 0.2119363
4.9112685 0.21037605
4.9117186 0.20880827
4.9121687 0.20725985
4.9126188 0.20575766
4.9130688 0.2043286
4.9135189 0.20299954
4.913969 0.20179737
4.9144191 0.20074896
4.9148691 0.19988121
4.9153192 0.19922822
4.9157693 0.19880985
4.9162194 0.19859878
4.9166694 0.19856572
4.9171195 0.19868137
4.9175696 0.19891643
4.9180197 0.19924158
4.9184697 0.19962753
4.9189198 0.20004498
4.9193699 0.20046462
4.91982 0.20085714
4.92027 0.20121062
4.9207201 0.20157787
4.9211702 0.20196189
4.9216203 0.20235863
4.9220703 0.20276402
4.9225204 0.20317402
4.9229705 0.20358456
4.9234206 0.2039916
4.9238706 0.20439107
4.9243207 0.20477893
4.9247708 0.20515112
4.9252209 0.20548401
4.9256709 0.2056676
4.926121 0.20571786
4.9265711 0.2056737
4.9270212 0.20557405
4.9274712 0.20545779
4.9279213 0.20536386
4.9283714 0.20533115
4.9288215 0.20539857
4.9292715 0.20560505
4.9297216 0.20598948
4.9301717 0.20660021
4.9306218 0.20754732
4.9310718 0.20882314
4.9315219 0.21039038
4.931972 0.21221174
4.9324221 0.21424991
4.9328721 0.21646758
4.9333222 0.21882745
4.9337723 0.22129222
4.9342224 0.22382459
4.9346724 0.22638724
4.9351225 0.22894417
4.9355726 0.23149493
4.9360227 0.23405398
4.9364727 0.23663069
4.9369228 0.23923443
4.9373729 0.24187457
4.937823 0.24456048
4.938273 0.24730154
4.9387231 0.25010711
4.9391732 0.25298657
4.9396233 0.25594928
4.9400733 0.25900473
4.9405234 0.26216089
4.9409735 0.26540392
4.9414236 0.26871361
4.9418736 0.27206973
4.9423237 0.27545206
4.9427738 0.2788404
4.9432239 0.28221452
4.9436739 0.28555421
4.944124 0.28883926
4.9445741 0.29204944
4.9450242 0.29516456
4.9454742 0.29817868
4.9459243 0.30111028
4.9463744 0.30397784
4.9468245 0.30679982
4.9472745 0.3095947
4.9477246 0.31238096
4.9481747 0.31517706
4.9486248 0.31800148
4.9490748 0.3208727
4.9495249 0.32380917
4.949975 0.32682938
4.9504251 0.32993622
4.9508751 0.33311301
4.9513252 0.33635308
4.9517753 0.33964979
4.9522254 0.34299649
4.9526754 0.34638655
4.9531255 0.34981333
4.9535756 0.35327018
4.9540257 0.35675046
4.9544757 0.36024754
4.9549258 0.36375477
4.9553759 0.36738167
4.955826 0.37129626
4.956276 0.37542963
4.9567261 0.37970803
4.9571762 0.38405771
4.9576263 0.38840494
4.9580763 0.39267595
4.9585264 0.39679702
4.9589765 0.40069437
4.9594266 0.40429428
4.9598766 0.407523
4.9603267 0.41040572
4.9607768 0.4131736
4.9612269 0.41585129
4.9616769 0.4184504
4.962127 0.42098255
4.9625771 0.42345936
4.9630272 0.42589246
4.9634772 0.42829344
4.9639273 0.43067395
4.9643774 0.43304559
4.9648275 0.43541997
4.9652775 0.43780221
4.9657276 0.44017354
4.9661777 0.44253158
4.9666278 0.44487617
4.9670778 0.44720716
4.9675279 0.44952439
4.967978 0.45182773
4.9684281 0.454117
4.9688781 0.45639206
4.9693282 0.45865276
4.9697783 0.46089893
4.9702284 0.46311216
4.9706784 0.46518851
4.9711285 0.46711758
4.9715786 0.46890648
4.9720287 0.47056232
4.9724787 0.47209221
4.9729288 0.47350326
4.9733789 0.47480258
4.973829 0.47599729
4.974279 0.4770945
4.9747291 0.47810131
4.9751792 0.47900828
4.9756293 0.47966935
4.9760793 0.48005798
4.9765294 0.48018572
4.9769795 0.48006416
4.9774296 0.47970485
4.9778796 0.47911937
4.9783297 0.4783193
4.9787798 0.47731619
4.9792299 0.47612161
4.9796799 0.47474715
4.98013 0.47320521
4.9805801 0.47151864
4.9810302 0.46969389
4.9814802 0.46773128
4.9819303 0.46563116
4.9823804 0.46339387
4.9828305 0.46101973
4.9832805 0.45850909
4.9837306 0.45586229
4.9841807 0.45307966
4.9846308 0.45016154
4.9850808 0.44710357
4.9855309 0.44373834
4.985981 0.44004699
4.9864311 0.43611852
4.9868811 0.43204191
4.9873312 0.42790616
4.9877813 0.42380024
4.9882314 0.41981316
4.9886814 0.4160339
4.9891315 0.41255144
4.9895816 0.40945478
4.9900317 0.40683169
4.9904817 0.40447501
4.9909318 0.40217574
4.9913819 0.39992191
4.991832 0.39770156
4.992282 0.39550272
4.9927321 0.39331342
4.9931822 0.39112172
4.9936323 0.38891563
4.9940823 0.38668319
4.9945324 0.38441245
4.9949825 0.38209144
4.9954326 0.37972763
4.9958826 0.37734232
4.9963327 0.37494025
4.9967828 0.37252608
4.9972329 0.37010452
4.9976829 0.36768024
4.998133 0.36525792
4.9985831 0.36284226
4.9990332 0.36043793
4.9994832 0.35804963
4.9999333 0.35568204
5.0003834 0.35337687
5.0008335 0.35119679
5.0012835 0.34913729
5.0017336 0.34719272
5.0021837 0.3453574
5.0026338 0.34362568
5.0030838 0.34199189
5.0035339 0.34045037
5.003984 0.33899546
5.0044341 0.33762149
5.0048841 0.3363228
5.0053342 0.33514048
5.0057843 0.33419113
5.0062344 0.33348455
5.0066844 0.33302503
5.0071345 0.33281686
5.0075846 0.33286434
5.0080347 0.33317176
5.0084847 0.33374341
5.0089348 0.33458358
5.0093849 0.33569657
5.009835 0.33708668
5.010285 0.33871486
5.0107351 0.3404253
5.0111852 0.34220357
5.0116353 0.34404966
5.0120853 0.34596359
5.0125354 0.34794535
5.0129855 0.34999494
5.0134356 0.35211236
5.0138856 0.35429761
5.0143357 0.35655069
5.0147858 0.3588716
5.0152359 0.36124938
5.0156859 0.36362759
5.016136 0.36600554
5.0165861 0.36839188
5.0170362 0.37079526
5.0174862 0.37322435
5.0179363 0.37568781
5.0183864 0.37819429
5.0188365 0.38075246
5.0192865 0.38337098
5.0197366 0.3860585
5.0201867 0.38882528
5.0206368 0.39168514
5.0210868 0.39462551
5.0215369 0.3976292
5.021987 0.40067902
5.0224371 0.40375777
5.0228871 0.40684823
5.0233372 0.40993323
5.0237873 0.41299555
5.0242374 0.416018
5.0246874 0.41898338
5.0251375 0.4218701
5.0255876 0.42460955
5.0260377 0.42721196
5.0264877 0.42971459
5.0269378 0.43215472
5.0273879 0.4345696
5.027838 0.43699648
5.028288 0.43947265
5.0287381 0.44203535
5.0291882 0.44472185
5.0296383 0.44756942
5.0300883 0.45061535
5.0305384 0.45388112
5.0309885 0.45733987
5.0314386 0.46095618
5.0318886 0.46469462
5.0323387 0.46851976
5.0327888 0.47239618
5.0332389 0.47628846
5.0336889 0.48016116
5.034139 0.48397886
5.0345891 0.48770614
5.0350392 0.49130709
5.0354892 0.49469382
5.0359393 0.49786347
5.0363894 0.50087838
5.0368395 0.50380088
5.0372895 0.50669329
5.0377396 0.50961794
5.0381897 0.51263716
5.0386398 0.51581328
5.0390898 0.51920861
5.0395399 0.5228855
5.03999 0.52690627
5.0404401 0.53134367
5.0408901 0.53618492
5.0413402 0.54135968
5.0417903 0.54679762
5.0422404 0.55242837
5.0426904 0.55818159
5.0431405 0.56398694
5.0435906 0.56977406
5.0440407 0.5754726
5.0444907 0.58101222
5.0449408 0.58632256
5.0453909 0.59147248
5.045841 0.59664414
5.046291 0.6018146
5.0467411 0.60695789
5.0471912 0.612048
5.0476413 0.61705896
5.0480913 0.62196478
5.0485414 0.62673947
5.0489915 0.63135705
5.0494416 0.63579152
5.0498916 0.6400169
5.0503417 0.64396656
5.0507918 0.64755271
5.0512419 0.65081151
5.0516919 0.65378384
5.052142 0.65651059
5.0525921 0.65903264
5.0530422 0.66139087
5.0534922 0.66362617
5.0539423 0.66577943
5.0543924 0.66789153
5.0548425 0.67000336
5.0552925 0.67214953
5.0557426 0.67431728
5.0561927 0.6764765
5.0566428 0.67859743
5.0570928 0.68065031
5.0575429 0.68260539
5.057993 0.68443292
5.0584431 0.68610315
5.0588931 0.68758631
5.0593432 0.68885266
5.0597933 0.68987245
5.0602434 0.69063519
5.0606934 0.69122826
5.0611435 0.69168089
5.0615936 0.69201002
5.0620437 0.6922326
5.0624937 0.6923656
5.0629438 0.69242597
5.0633939 0.69243065
5.063844 0.69239661
5.064294 0.69234079
5.0647441 0.69228015
5.0651942 0.69222191
5.0656443 0.6921017
5.0660943 0.69191031
5.0665444 0.69165493
5.0669945 0.69134273
5.0674446 0.69098088
5.0678946 0.69057655
5.0683447 0.69013694
5.0687948 0.6896692
5.0692449 0.68918052
5.0696949 0.68867807
5.070145 0.68815375
5.0705951 0.68739664
5.0710452 0.68632535
5.0714952 0.68492433
5.0719453 0.68317806
5.0723954 0.68107099
5.0728455 0.67858759
5.0732955 0.67571233
5.0737456 0.67242968
5.0741957 0.66872408
5.0746458 0.66458002
5.0750958 0.65994239
5.0755459 0.6537311
5.075996 0.64575748
5.0764461 0.63641561
5.0768961 0.62609954
5.0773462 0.61520337
5.0777963 0.60412114
5.0782464 0.59324694
5.0786964 0.58297483
5.0791465 0.57369888
5.0795966 0.56581317
5.0800467 0.55970035
5.0804967 0.55441681
5.0809468 0.54916706
5.0813969 0.54395617
5.081847 0.53878919
5.082297 0.53367121
5.0827471 0.52860729
5.0831972 0.52360249
5.0836473 0.5186619
5.0840973 0.51379057
5.0845474 0.50899357
5.0849975 0.50427598
5.0854476 0.4996016
5.0858976 0.4949327
5.0863477 0.4902734
5.0867978 0.48562783
5.0872479 0.48100011
5.0876979 0.47639435
5.088148 0.4718147
5.0885981 0.46726526
5.0890482 0.46275017
5.0894982 0.45827354
5.0899483 0.45383951
5.0903984 0.44957247
5.0908485 0.44562338
5.0912985 0.44193466
5.0917486 0.43844656
5.0921987 0.43509933
5.0926488 0.43183319
5.0930988 0.42858842
5.0935489 0.42530524
5.093999 0.4219239
5.0944491 0.41838466
5.0948991 0.41462775
5.0953492 0.41034038
5.0957993 0.40505362
5.0962494 0.39898331
5.0966994 0.39236889
5.0971495 0.38544982
5.0975996 0.37846554
5.0980497 0.37165549
5.0984997 0.36525913
5.0989498 0.35951589
5.0993999 0.35466523
5.09985 0.3509466
5.1003001 0.34835855
5.1007501 0.34622897
5.1012002 0.34446418
5.1016503 0.34302558
5.1021004 0.34187458
5.1025504 0.34097257
5.1030005 0.34028097
5.1034506 0.33976117
5.1039007 0.33937457
5.1043507 0.33908258
5.1048008 0.3388466
5.1052509 0.33863347
5.105701 0.33844947
5.106151 0.33830423
5.1066011 0.33820542
5.1070512 0.33816076
5.1075013 0.33817792
5.1079513 0.33826461
5.1084014 0.33842851
5.1088515 0.33867733
5.1093016 0.33901876
5.1097516 0.33946048
5.1102017 0.34002372
5.1106518 0.34081374
5.1111019 0.34185045
5.1115519 0.34313285
5.112002 0.34465991
5.1124521 0.34643064
5.1129022 0.348444
5.1133522 0.35069898
5.1138023 0.35319457
5.1142524 0.35592975
5.1147025 0.35890351
5.1151525 0.36215827
5.1156026 0.36618651
5.1160527 0.37098445
5.1165028 0.37636978
5.1169528 0.3821602
5.1174029 0.38817341
5.117853 0.39422709
5.1183031 0.40013895
5.1187531 0.40572668
5.1192032 0.41080799
5.1196533 0.41520056
5.1201034 0.41873833
5.1205534 0.42172159
5.1210035 0.42438567
5.1214536 0.42680887
5.1219037 0.42906953
5.1223537 0.43124597
5.1228038 0.43341652
5.1232539 0.43565949
5.123704 0.43805322
5.124154 0.44067602
5.1246041 0.44360623
5.1250542 0.44691997
5.1255043 0.45049045
5.1259543 0.45418619
5.1264044 0.45797862
5.1268545 0.46183919
5.1273046 0.46573933
5.1277546 0.46965048
5.1282047 0.47354409
5.1286548 0.47739159
5.1291049 0.48116441
5.1295549 0.48483401
5.130005 0.48837182
5.1304551 0.49182114
5.1309052 0.49522916
5.1313552 0.4985777
5.1318053 0.50184859
5.1322554 0.50502366
5.1327055 0.50808472
5.1331555 0.51101362
5.1336056 0.51379217
5.1340557 0.51640219
5.1345058 0.51882552
5.1349558 0.52104399
5.1354059 0.52303024
5.135856 0.52477285
5.1363061 0.5262867
5.1367561 0.52758682
5.1372062 0.52868822
5.1376563 0.52960596
5.1381064 0.53035505
5.1385564 0.53095052
5.1390065 0.53140741
5.1394566 0.53174075
5.1399067 0.53196557
5.1403567 0.53211079
5.1408068 0.53221323
5.1412569 0.53227491
5.141707 0.53229675
5.142157 0.5322797
5.1426071 0.53222469
5.1430572 0.53213267
5.1435073 0.53200456
5.1439573 0.53184132
5.1444074 0.53164388
5.1448575 0.53141317
5.1453076 0.53115628
5.1457576 0.53088508
5.1462077 0.53058538
5.1466578 0.5302414
5.1471079 0.52983735
5.1475579 0.52935745
5.148008 0.5287859
5.1484581 0.52810694
5.1489082 0.52730477
5.1493582 0.52636361
5.1498083 0.52526767
5.1502584 0.52397791
5.1507085 0.52239477
5.1511585 0.52053965
5.1516086 0.51844832
5.1520587 0.51615655
5.1525088 0.51370012
5.1529588 0.51111479
5.1534089 0.50843633
5.153859 0.50570052
5.1543091 0.50294311
5.1547591 0.50019989
5.1552092 0.49746572
5.1556593 0.49450118
5.1561094 0.49130995
5.1565594 0.48795102
5.1570095 0.4844834
5.1574596 0.48096608
5.1579097 0.47745807
5.1583597 0.47401835
5.1588098 0.47070593
5.1592599 0.46757981
5.15971 0.46469899
5.16016 0.46212584
5.1606101 0.4599353
5.1610602 0.45812785
5.1615103 0.45668775
5.1619603 0.45559924
5.1624104 0.45484657
5.1628605 0.45441398
5.1633106 0.45428573
5.1637606 0.45444605
5.1642107 0.45487921
5.1646608 0.45556943
5.1651109 0.45649831
5.1655609 0.45759468
5.166011 0.45883548
5.1664611 0.46022453
5.1669112 0.46176564
5.1673612 0.46346264
5.1678113 0.46531936
5.1682614 0.46733962
5.1687115 0.46952723
5.1691615 0.47188602
5.1696116 0.47441982
5.1700617 0.4771333
5.1705118 0.4800746
5.1709618 0.48323258
5.1714119 0.48655522
5.171862 0.48999051
5.1723121 0.49348646
5.1727621 0.49699103
5.1732122 0.50045223
5.1736623 0.50381804
5.1741124 0.50703644
5.1745624 0.51005544
5.1750125 0.51282311
5.1754626 0.51542236
5.1759127 0.51794847
5.1763627 0.52038791
5.1768128 0.52272711
5.1772629 0.52495253
5.177713 0.5270506
5.178163 0.52900778
5.1786131 0.53081052
5.1790632 0.53244525
5.1795133 0.53389843
5.1799633 0.5351565
5.1804134 0.53620503
5.1808635 0.53706006
5.1813136 0.53775812
5.1817636 0.53833585
5.1822137 0.53882986
5.1826638 0.53927677
5.1831139 0.53971319
5.1835639 0.54017575
5.184014 0.54070107
5.1844641 0.54132575
5.1849142 0.54208643
5.1853642 0.54309865
5.1858143 0.54448136
5.1862644 0.54613814
5.1867145 0.54796736
5.1871645 0.5498674
5.1876146 0.5517366
5.1880647 0.55347335
5.1885148 0.55497601
5.1889648 0.55614295
5.1894149 0.55687253
5.189865 0.55706312
5.1903151 0.55669079
5.1907651 0.5559567
5.1912152 0.55493223
5.1916653 0.5536769
5.1921154 0.55225025
5.1925654 0.55071178
5.1930155 0.54912103
5.1934656 0.54753751
5.1939157 0.54602076
5.1943657 0.5446303
5.1948158 0.54342565
5.1952659 0.54240201
5.195716 0.54133369
5.196166 0.54022223
5.1966161 0.53909925
5.1970662 0.53799637
5.1975163 0.5369452
5.1979663 0.53597738
5.1984164 0.53512453
5.1988665 0.53441825
5.1993166 0.53389019
5.1997666 0.53357195
5.2002167 0.53348052
5.2006668 0.53353572
5.2011169 0.53370748
5.2015669 0.53398065
5.202017 0.53434007
5.2024671 0.53477057
5.2029172 0.53525699
5.2033672 0.53578417
5.2038173 0.53633694
5.2042674 0.53690014
5.2047175 0.53745861
5.2051675 0.53800271
5.2056176 0.5385778
5.2060677 0.53919016
5.2065178 0.53983076
5.2069678 0.54049056
5.2074179 0.54116052
5.207868 0.5418316
5.2083181 0.54249477
5.2087681 0.54314098
5.2092182 0.5437612
5.2096683 0.54434639
5.2101184 0.54488635
5.2105684 0.5453485
5.2110185 0.54571454
5.2114686 0.54597537
5.2119187 0.54612189
5.2123687 0.54614498
5.2128188 0.54603555
5.2132689 0.54578448
5.213719 0.54538266
5.214169 0.54482101
5.2146191 0.54409039
5.2150692 0.54317975
5.2155193 0.54198938
5.2159693 0.54050923
5.2164194 0.53879713
5.2168695 0.53691089
5.2173196 0.53490837
5.2177696 0.53284738
5.2182197 0.53078577
5.2186698 0.52878135
5.2191199 0.52689198
5.2195699 0.52517547
5.22002 0.52368938
5.2204701 0.52233046
5.2209202 0.52099028
5.2213702 0.51968253
5.2218203 0.51842091
5.2222704 0.51721909
5.2227205 0.51609078
5.2231705 0.51504965
5.2236206 0.5141094
5.2240707 0.51328371
5.2245208 0.51258627
5.2249708 0.51203078
5.2254209 0.51168898
5.225871 0.51160856
5.2263211 0.51173873
5.2267711 0.51202838
5.2272212 0.51242641
5.2276713 0.51288171
5.2281214 0.51334316
5.2285714 0.51375967
5.2290215 0.51408012
5.2294716 0.51425339
5.2299217 0.5142284
5.2303717 0.51396855
5.2308218 0.51350364
5.2312719 0.5128789
5.231722 0.51213942
5.232172 0.51133026
5.2326221 0.51049652
5.2330722 0.50968326
5.2335223 0.50893558
5.2339723 0.50829854
5.2344224 0.50781723
5.2348725 0.50753673
5.2353226 0.50746978
5.2357726 0.50755238
5.2362227 0.50778322
5.2366728 0.5081655
5.2371229 0.50870242
5.2375729 0.50939717
5.238023 0.51025296
5.2384731 0.51127298
5.2389232 0.51246042
5.2393732 0.51381849
5.2398233 0.51535038
5.2402734 0.51705936
5.2407235 0.5189349
5.2411735 0.52094856
5.2416236 0.52307099
5.2420737 0.52527288
5.2425238 0.5275249
5.2429738 0.52979771
5.2434239 0.53206199
5.243874 0.53428842
5.2443241 0.53644767
5.2447741 0.5385104
5.2452242 0.54047582
5.2456743 0.54248045
5.2461244 0.54450705
5.2465744 0.5465087
5.2470245 0.54843849
5.2474746 0.55024949
5.2479247 0.55189478
5.2483747 0.55332743
5.2488248 0.55450054
5.2492749 0.55536718
5.249725 0.55588042
5.250175 0.55598015
5.2506251 0.55552779
5.2510752 0.55455211
5.2515253 0.55312168
5.2519753 0.5513051
5.2524254 0.54917091
5.2528755 0.54678771
5.2533256 0.54422406
5.2537756 0.54154854
5.2542257 0.53882971
5.2546758 0.53613616
5.2551259 0.5335199
5.2555759 0.53075045
5.256026 0.52778018
5.2564761 0.52467076
5.2569262 0.52148385
5.2573762 0.51828114
5.2578263 0.51512429
5.2582764 0.51207498
5.2587265 0.50919487
5.2591765 0.50654565
5.2596266 0.50418898
5.2600767 0.50218257
5.2605268 0.50039734
5.2609768 0.49874027
5.2614269 0.49720445
5.261877 0.49578294
5.2623271 0.49446883
5.2627771 0.4932552
5.2632272 0.49213513
5.2636773 0.49110169
5.2641274 0.49014796
5.2645774 0.48926702
5.2650275 0.48845193
5.2654776 0.48768838
5.2659277 0.48696275
5.2663777 0.48626683
5.2668278 0.48559245
5.2672779 0.48493142
5.267728 0.48427556
5.268178 0.48361668
5.2686281 0.4829466
5.2690782 0.48225713
5.2695283 0.48154009
5.2699783 0.48078729
5.2704284 0.47996356
5.2708785 0.47904565
5.2713286 0.47805282
5.2717786 0.4770044
5.2722287 0.47591972
5.2726788 0.4748181
5.2731289 0.47371888
5.2735789 0.47264139
5.274029 0.47160495
5.2744791 0.4706289
5.2749292 0.46973256
5.2753792 0.46915041
5.2758293 0.46920023
5.2762794 0.46975939
5.2767295 0.47069713
5.2771795 0.47188267
5.2776296 0.47318526
5.2780797 0.47447412
5.2785298 0.47561849
5.2789798 0.4764876
5.2794299 0.47695069
5.27988 0.476877
5.2803301 0.47614056
5.2807801 0.47475433
5.2812302 0.47284715
5.2816803 0.47055032
5.2821304 0.46799516
5.2825804 0.46531299
5.2830305 0.4626351
5.2834806 0.46009283
5.2839307 0.45781747
5.2843807 0.45594034
5.2848308 0.45459275
5.2852809 0.45378399
5.285731 0.4531301
5.286181 0.45259591
5.2866311 0.45218762
5.2870812 0.4519114
5.2875313 0.45177344
5.2879813 0.45177991
5.2884314 0.45193699
5.2888815 0.45225088
5.2893316 0.45272774
5.2897816 0.45337377
5.2902317 0.4542248
5.2906818 0.45542284
5.2911319 0.45691982
5.2915819 0.45863808
5.292032 0.46049991
5.2924821 0.46242764
5.2929322 0.46434357
5.2933822 0.46617002
5.2938323 0.46782931
5.2942824 0.46924374
5.2947325 0.47033563
5.2951825 0.47105278
5.2956326 0.47157373
5.2960827 0.47195129
5.2965328 0.47218823
5.2969828 0.47228733
5.2974329 0.47225135
5.297883 0.47208307
5.2983331 0.47178527
5.2987831 0.47136072
5.2992332 0.47081219
5.2996833 0.47014245
5.3001334 0.46934284
5.3005834 0.46825065
5.3010335 0.46686727
5.3014836 0.46526434
5.3019337 0.4635135
5.3023837 0.4616864
5.3028338 0.45985468
5.3032839 0.45808998
5.303734 0.45646395
5.304184 0.45504822
5.3046341 0.45391444
5.3050842 0.45313012
5.3055343 0.45259282
5.3059843 0.45222027
5.3064344 0.45199889
5.3068845 0.4519151
5.3073346 0.45195531
5.3077846 0.45210594
5.3082347 0.45235341
5.3086848 0.45268414
5.3091349 0.45308454
5.3095849 0.45354103
5.310035 0.45404211
5.3104851 0.45493987
5.3109352 0.45638986
5.3113852 0.45823448
5.3118353 0.46031613
5.3122854 0.46247724
5.3127355 0.46456019
5.3131855 0.4664074
5.3136356 0.46786128
5.3140857 0.46876422
5.3145358 0.46895864
5.3149858 0.46828694
5.3154359 0.46707463
5.315886 0.46581549
5.3163361 0.46451489
5.3167861 0.46317772
5.3172362 0.46180888
5.3176863 0.46041327
5.3181364 0.45899577
5.3185864 0.45756128
5.3190365 0.4561147
5.3194866 0.45466092
5.3199367 0.45320484
5.3203867 0.45174722
5.3208368 0.45028408
5.3212869 0.44881683
5.321737 0.44734695
5.322187 0.44587595
5.3226371 0.44440532
5.3230872 0.44293656
5.3235373 0.44147116
5.3239873 0.44001064
5.3244374 0.43855647
5.3248875 0.43711017
5.3253376 0.43570184
5.3257876 0.43439147
5.3262377 0.43316154
5.3266878 0.43199112
5.3271379 0.43085929
5.3275879 0.42974512
5.328038 0.42862768
5.3284881 0.42748603
5.3289382 0.42629926
5.3293882 0.42504642
5.3298383 0.4237066
5.3302884 0.42225983
5.3307385 0.42069799
5.3311885 0.41902095
5.3316386 0.4172287
5.3320887 0.41532125
5.3325388 0.41329859
5.3329888 0.41116072
5.3334389 0.40890764
5.333889 0.40653936
5.3343391 0.40405587
5.3347891 0.40145717
5.3352392 0.39875272
5.3356893 0.39599601
5.3361394 0.39320276
5.3365894 0.39038167
5.3370395 0.3875414
5.3374896 0.38469065
5.3379397 0.3818381
5.3383897 0.37899245
5.3388398 0.37616237
5.3392899 0.37335655
5.33974 0.37058368
5.34019 0.36784564
5.3406401 0.36509497
5.3410902 0.36232933
5.3415403 0.35955923
5.3419903 0.3567952
5.3424404 0.35404773
5.3428905 0.35132735
5.3433406 0.34864455
5.3437906 0.34600986
5.3442407 0.34343379
5.3446908 0.34092685
5.3451409 0.33849833
5.3455909 0.33613586
5.346041 0.3338271
5.3464911 0.33156411
5.3469412 0.32933894
5.3473912 0.32714363
5.3478413 0.32497022
5.3482914 0.32281077
5.3487415 0.32065732
5.3491915 0.31850192
5.3496416 0.31633661
5.3500917 0.31415468
5.3505418 0.31198803
5.3509918 0.30984903
5.3514419 0.30773132
5.351892 0.30562854
5.3523421 0.30353434
5.3527921 0.30144234
5.3532422 0.29934621
5.3536923 0.29723957
5.3541424 0.29511606
5.3545924 0.29296933
5.3550425 0.29079092
5.3554926 0.28831809
5.3559427 0.2854353
5.3563927 0.28223339
5.3568428 0.27880324
5.3572929 0.27523569
5.357743 0.27162162
5.358193 0.26805186
5.3586431 0.26461729
5.3590932 0.26140877
5.3595433 0.25851714
5.3599933 0.25603327
5.3604434 0.25383178
5.3608935 0.25171491
5.3613436 0.24968315
5.3617936 0.24773705
5.3622437 0.24587716
5.3626938 0.24410404
5.3631439 0.24241821
5.3635939 0.24082024
5.364044 0.23931066
5.3644941 0.23789003
5.3649442 0.23655889
5.3653942 0.23529274
5.3658443 0.23404934
5.3662944 0.23282356
5.3667445 0.23161077
5.3671945 0.23040633
5.3676446 0.2292056
5.3680947 0.22800395
5.3685448 0.22679673
5.3689948 0.22557932
5.3694449 0.22434708
5.369895 0.22309537
5.3703451 0.22183874
5.3707951 0.22061073
5.3712452 0.21939673
5.3716953 0.21818027
5.3721454 0.21694485
5.3725954 0.21567398
5.3730455 0.21435118
5.3734956 0.21295996
5.3739457 0.21148384
5.3743957 0.20990631
5.3748458 0.20821091
5.3752959 0.20634949
5.375746 0.20422688
5.376196 0.20187691
5.3766461 0.19934317
5.3770962 0.19666925
5.3775463 0.19389874
5.3779963 0.19107524
5.3784464 0.18824234
5.3788965 0.18544362
5.3793466 0.18272268
5.3797966 0.18012312
5.3802467 0.17765751
5.3806968 0.17520178
5.3811469 0.1727462
5.3815969 0.17030097
5.382047 0.1678763
5.3824971 0.16548239
5.3829472 0.16312944
5.3833972 0.16082767
5.3838473 0.15858727
5.3842974 0.15641846
5.3847475 0.15433142
5.3851975 0.15234625
5.3856476 0.15054085
5.3860977 0.14891729
5.3865478 0.14746016
5.3869978 0.14615407
5.3874479 0.14498361
5.387898 0.14393337
5.3883481 0.14298794
5.3887981 0.14213192
5.3892482 0.14134991
5.3896983 0.14062649
5.3901484 0.13994806
5.3905984 0.13932399
5.3910485 0.13874954
5.3914986 0.13821279
5.3919487 0.13770185
5.3923987 0.13720481
5.3928488 0.13670978
5.3932989 0.13620486
5.393749 0.13567815
5.394199 0.13511774
5.3946491 0.13451174
5.3950992 0.13384952
5.3955493 0.13315692
5.3959993 0.13244588
5.3964494 0.1317132
5.3968995 0.13095562
5.3973496 0.13016991
5.3977996 0.12935285
5.3982497 0.1285012
5.3986998 0.12761171
5.3991499 0.12668117
5.3995999 0.12570633
5.40005 0.12468333
5.4005001 0.12355253
5.4009502 0.12228788
5.4014002 0.12090583
5.4018503 0.11942283
5.4023004 0.11785533
5.4027505 0.11621977
5.4032005 0.1145326
5.4036506 0.11281028
5.4041007 0.11106924
5.4045508 0.10932594
5.4050008 0.10759682
5.4054509 0.10567091
5.405901 0.10339348
5.4063511 0.10086269
5.4068011 0.098176701
5.4072512 0.095433662
5.4077013 0.092731733
5.4081514 0.090169071
5.4086014 0.087843836
5.4090515 0.085854182
5.4095016 0.084298269
5.4099517 0.083274253
5.4104017 0.082697066
5.4108518 0.082311603
5.4113019 0.082080968
5.411752 0.081970663
5.412202 0.081946192
5.4126521 0.081973057
5.4131022 0.08201676
5.4135523 0.082042804
5.4140023 0.082016692
5.4144524 0.081903927
5.4149025 0.08167001
5.4153526 0.081337675
5.4158026 0.081012878
5.4162527 0.08069456
5.4167028 0.080377515
5.4171529 0.080056534
5.4176029 0.079726412
5.418053 0.079381941
5.4185031 0.079017914
5.4189532 0.078629123
5.4194032 0.078210362
5.4198533 0.077756424
5.4203034 0.077266516
5.4207535 0.076753178
5.4212035 0.076220141
5.4216536 0.075670247
5.4221037 0.075106338
5.4225538 0.074531255
5.4230038 0.07394784
5.4234539 0.073358935
5.423904 0.072767381
5.4243541 0.072176021
5.4248041 0.071587696
5.4252542 0.070993524
5.4257043 0.070345653
5.4261544 0.069649749
5.4266044 0.068918755
5.4270545 0.068165612
5.4275046 0.067403265
5.4279547 0.066644655
5.4284047 0.065902727
5.4288548 0.065190423
5.4293049 0.064520686
5.429755 0.063906459
5.430205 0.06340653
5.4306551 0.063327191
5.4311052 0.063646887
5.4315553 0.064273386
5.4320053 0.065114459
5.4324554 0.066077872
5.4329055 0.067071395
5.4333556 0.068002796
5.4338056 0.068779844
5.4342557 0.069310307
5.4347058 0.069501953
5.4351559 0.069289862
5.4356059 0.068943113
5.436056 0.068560484
5.4365061 0.068150625
5.4369562 0.067722183
5.4374062 0.067283808
5.4378563 0.066844148
5.4383064 0.066411851
5.4387565 0.065995566
5.4392065 0.065603941
5.4396566 0.065245624
5.4401067 0.064927948
5.4405568 0.064625713
5.4410068 0.064327062
5.4414569 0.064033037
5.441907 0.063744684
5.4423571 0.063463047
5.4428071 0.063189169
5.4432572 0.062924095
5.4437073 0.062668869
5.4441574 0.062424536
5.4446074 0.062192139
5.4450575 0.061973988
5.4455076 0.061858877
5.4459577 0.061877896
5.4464077 0.061998981
5.4468578 0.062190067
5.4473079 0.062419093
5.447758 0.062653993
5.448208 0.062862705
5.4486581 0.063013164
5.4491082 0.063073308
5.4495583 0.063011071
5.4500083 0.0627944
5.4504584 0.062426795
5.4509085 0.06194689
5.4513586 0.061378079
5.4518086 0.060743753
5.4522587 0.060067306
5.4527088 0.059372131
5.4531589 0.05868162
5.4536089 0.058019165
5.454059 0.05740816
5.4545091 0.056871997
5.4549592 0.05643407
5.4554092 0.056067163
5.4558593 0.055709117
5.4563094 0.05535941
5.4567595 0.055017991
5.4572095 0.054684813
5.4576596 0.054359825
5.4581097 0.054042978
5.4585598 0.053734222
5.4590098 0.053433508
5.4594599 0.053140786
5.45991 0.052856007
5.4603601 0.052581369
5.4608101 0.052321951
5.4612602 0.052078752
5.4617103 0.051852635
5.4621604 0.051644463
5.4626104 0.051455101
5.4630605 0.051285412
5.4635106 0.051136259
5.4639607 0.051008506
5.4644107 0.050903017
5.4648608 0.050820655
5.4653109 0.050807903
5.465761 0.05098298
5.466211 0.051316433
5.4666611 0.051769023
5.4671112 0.05230151
5.4675613 0.052874657
5.4680113 0.053449225
5.4684614 0.053985975
5.4689115 0.054445668
5.4693616 0.054789067
5.4698116 0.054976933
5.4702617 0.055003939
5.4707118 0.054994691
5.4711619 0.054961829
5.4716119 0.054901456
5.472062 0.054809674
5.4725121 0.054682587
5.4729622 0.054516297
5.4734122 0.054306908
5.4738623 0.054050522
5.4743124 0.053743242
5.4747625 0.053381172
5.4752125 0.052966358
5.4756626 0.052536829
5.4761127 0.052101376
5.4765628 0.051661622
5.4770128 0.051219191
5.4774629 0.050775705
5.477913 0.050332788
5.4783631 0.049892063
5.4788131 0.049455153
5.4792632 0.049023682
5.4797133 0.048599272
5.4801634 0.048183162
5.4806134 0.047771949
5.4810635 0.047363797
5.4815136 0.046957891
5.4819637 0.046553416
5.4824137 0.046149556
5.4828638 0.045745497
5.4833139 0.045340424
5.483764 0.044933521
5.484214 0.044523973
5.4846641 0.044110966
5.4851142 0.043692922
5.4855643 0.043254012
5.4860143 0.042791422
5.4864644 0.042309404
5.4869145 0.041812214
5.4873646 0.041304107
5.4878146 0.040789336
5.4882647 0.040272157
5.4887148 0.039756825
5.4891649 0.039247592
5.4896149 0.038748716
5.490065 0.038263279
5.4905151 0.037732153
5.4909652 0.037145019
5.4914152 0.036536303
5.4918653 0.035940432
5.4923154 0.035391832
5.4927655 0.034924929
5.4932155 0.03457415
5.4936656 0.034373922
5.4941157 0.034358671
5.4945658 0.034562823
5.4950158 0.035020668
5.4954659 0.035640544
5.495916 0.036317513
5.4963661 0.037043257
5.4968161 0.03780946
5.4972662 0.038607805
5.4977163 0.039429975
5.4981664 0.040267653
5.4986164 0.041112523
5.4990665 0.041956268
5.4995166 0.042790572
5.4999667 0.043607117
5.5004167 0.044415697
5.5008668 0.045235422
5.5013169 0.046063594
5.501767 0.046897405
5.502217 0.047734046
5.5026671 0.048570709
5.5031172 0.049404586
5.5035673 0.050232867
5.5040173 0.051052746
5.5044674 0.051861412
5.5049175 0.052656057
5.5053676 0.053357059
5.5058176 0.053828194
5.5062677 0.054092164
5.5067178 0.054175702
5.5071679 0.054105547
5.5076179 0.053908434
5.508068 0.053611099
5.5085181 0.053240279
5.5089682 0.052822709
5.5094182 0.052385125
5.5098683 0.051954265
5.5103184 0.051427319
5.5107685 0.050502055
5.5112185 0.049258235
5.5116686 0.047798875
5.5121187 0.046226987
5.5125688 0.044645586
5.5130188 0.043157686
5.5134689 0.041866299
5.513919 0.040874441
5.5143691 0.040285124
5.5148191 0.040201363
5.5152692 0.040627826
5.5157193 0.04120828
5.5161694 0.041881969
5.5166194 0.042629222
5.5170695 0.04343037
5.5175196 0.044265742
5.5179697 0.045115667
5.5184197 0.045960475
5.5188698 0.046780497
5.5193199 0.047556062
5.51977 0.048267499
5.52022 0.048909001
5.5206701 0.049551924
5.5211202 0.050202221
5.5215703 0.050851168
5.5220203 0.051490043
5.5224704 0.052110124
5.5229205 0.052702687
5.5233706 0.053259011
5.5238206 0.053770372
5.5242707 0.054228048
5.5247208 0.054623317
5.5251709 0.054927853
5.5256209 0.05495441
5.526071 0.054705524
5.5265211 0.054240435
5.5269712 0.053618385
5.5274212 0.052898614
5.5278713 0.052140363
5.5283214 0.051402874
5.5287715 0.050745387
5.5292215 0.050227144
5.5296716 0.049907385
5.5301217 0.049836798
5.5305718 0.049891711
5.5310218 0.050002174
5.5314719 0.050154008
5.531922 0.050333036
5.5323721 0.05052508
5.5328221 0.050715965
5.5332722 0.050891511
5.5337223 0.051037542
5.5341724 0.05113988
5.5346224 0.051184347
5.5350725 0.051157273
5.5355226 0.051074278
5.5359727 0.05095471
5.5364227 0.050806839
5.5368728 0.050638931
5.5373229 0.050459256
5.537773 0.05027608
5.538223 0.050097673
5.5386731 0.049932302
5.5391232 0.049788236
5.5395733 0.049673741
5.5400233 0.049597252
5.5404734 0.049626078
5.5409235 0.049785904
5.5413736 0.050040788
5.5418236 0.050354792
5.5422737 0.050691976
5.5427238 0.051016401
5.5431739 0.051292126
5.5436239 0.051483212
5.544074 0.05155372
5.5445241 0.05146771
5.5449742 0.051189242
5.5454242 0.050776338
5.5458743 0.050335866
5.5463244 0.049872928
5.5467745 0.0493923
5.5472245 0.048898757
5.5476746 0.048397075
5.5481247 0.04789203
5.5485748 0.047388398
5.5490248 0.046890954
5.5494749 0.046404474
5.549925 0.045933734
5.5503751 0.04545141
5.5508251 0.044912562
5.5512752 0.044337291
5.5517253 0.043747058
5.5521754 0.043163324
5.5526254 0.042607552
5.5530755 0.042101203
5.5535256 0.041665738
5.5539757 0.04132262
5.5544257 0.041093311
5.5548758 0.04099927
5.5553259 0.041033924
5.555776 0.041128927
5.556226 0.041271859
5.5566761 0.041453985
5.5571262 0.041666573
5.5575763 0.041900889
5.5580263 0.0421482
5.5584764 0.042399773
5.5589265 0.042646874
5.5593766 0.04288077
5.5598266 0.043092728
5.5602767 0.043280808
5.5607268 0.043466413
5.5611769 0.043651682
5.5616269 0.043836294
5.562077 0.044019929
5.5625271 0.044202265
5.5629772 0.044382984
5.5634272 0.044561764
5.5638773 0.044738284
5.5643274 0.044912225
5.5647775 0.045083266
5.5652275 0.045229163
5.5656776 0.045232771
5.5661277 0.04510287
5.5665778 0.044870483
5.5670278 0.044566638
5.5674779 0.04422236
5.567928 0.043868675
5.5683781 0.043536608
5.5688281 0.043257186
5.5692782 0.043061434
5.5697283 0.042980377
5.5701784 0.043037541
5.5706284 0.043179425
5.5710785 0.043379433
5.5715286 0.043625773
5.5719787 0.043906657
5.5724287 0.044210294
5.5728788 0.044524893
5.5733289 0.044838665
5.573779 0.045139819
5.574229 0.045416565
5.5746791 0.045657113
5.5751292 0.045848595
5.5755793 0.045968204
5.5760293 0.046022064
5.5764794 0.04602522
5.5769295 0.045992717
5.5773796 0.0459396
5.5778296 0.045880913
5.5782797 0.0458317
5.5787298 0.045807008
5.5791799 0.045821879
5.5796299 0.04589136
5.58008 0.046037232
5.5805301 0.04652441
5.5809802 0.047413542
5.5814302 0.048608622
5.5818803 0.050013645
5.5823304 0.051532605
5.5827805 0.053069496
5.5832305 0.054528313
5.5836806 0.05581305
5.5841307 0.056827701
5.5845808 0.057476261
5.5850308 0.057663872
5.5854809 0.05758892
5.585931 0.057450948
5.5863811 0.057251322
5.5868311 0.056991409
5.5872812 0.056672574
5.5877313 0.056296183
5.5881814 0.055863603
5.5886314 0.055376199
5.5890815 0.054835338
5.5895316 0.054242386
5.5899817 0.053598708
5.5904317 0.052927036
5.5908818 0.052252982
5.5913319 0.05157672
5.591782 0.050898386
5.592232 0.050218116
5.5926821 0.049536045
5.5931322 0.048852311
5.5935823 0.048167047
5.5940323 0.047480391
5.5944824 0.046792478
5.5949325 0.046103443
5.5953826 0.04540126
5.5958326 0.04466933
5.5962827 0.043915082
5.5967328 0.043146356
5.5971829 0.042370989
5.5976329 0.04159682
5.598083 0.040831685
5.5985331 0.040083425
5.5989832 0.039359875
5.5994332 0.038668876
5.5998833 0.038018264
5.6003334 0.037567034
5.6007835 0.037652813
5.6012335 0.038201122
5.6016836 0.039117821
5.6021337 0.040308771
5.6025838 0.041679832
5.6030338 0.043136865
5.6034839 0.04458573
5.603934 0.04593229
5.6043841 0.047082403
5.6048341 0.047941931
5.6052842 0.048508491
5.6057343 0.049057844
5.6061844 0.049599152
5.6066344 0.050111997
5.6070845 0.050575959
5.6075346 0.050970621
5.6079847 0.051275564
5.6084347 0.05147037
5.6088848 0.051534621
5.6093349 0.051447897
5.609785 0.051189781
5.610235 0.050740479
5.6106851 0.050103353
5.6111352 0.049309196
5.6115853 0.048390284
5.6120353 0.047378889
5.6124854 0.046307287
5.6129355 0.045207754
5.6133856 0.044112562
5.6138356 0.043053987
5.6142857 0.042064304
5.6147358 0.041175787
5.6151859 0.04039866
5.6156359 0.039576666
5.616086 0.038707348
5.6165361 0.037833409
5.6169862 0.036997552
5.6174362 0.036242479
5.6178863 0.035610893
5.6183364 0.035145496
5.6187865 0.03488899
5.6192365 0.034884079
5.6196866 0.035173464
5.6201367 0.035794777
5.6205868 0.036689106
5.6210368 0.037796683
5.6214869 0.039077737
5.621937 0.040492497
5.6223871 0.04200119
5.6228371 0.043564046
5.6232872 0.045141293
5.6237373 0.04669316
5.6241874 0.048179876
5.6246374 0.04956167
5.6250875 0.050802099
5.6255376 0.05198559
5.6259877 0.053161452
5.6264377 0.054325704
5.6268878 0.055474364
5.6273379 0.05660345
5.627788 0.05770898
5.628238 0.058786972
5.6286881 0.059833445
5.6291382 0.060844416
5.6295883 0.061815905
5.6300383 0.06274333
5.6304884 0.063530851
5.6309385 0.064120455
5.6313886 0.064525527
5.6318386 0.064759454
5.6322887 0.064835621
5.6327388 0.064767416
5.6331889 0.064568224
5.6336389 0.064251432
5.634089 0.063830426
5.6345391 0.063318591
5.6349892 0.062729315
5.6354392 0.061917934
5.6358893 0.060766947
5.6363394 0.059355492
5.6367895 0.057762812
5.6372395 0.056068149
5.6376896 0.054350743
5.6381397 0.052689838
5.6385898 0.051164674
5.6390398 0.049854493
5.6394899 0.048838537
5.63994 0.048196047
5.6403901 0.047844685
5.6408401 0.047550661
5.6412902 0.047306656
5.6417403 0.04710893
5.6421904 0.046953742
5.6426404 0.046837352
5.6430905 0.04675602
5.6435406 0.046706005
5.6439907 0.046683568
5.6444407 0.046684967
5.6448908 0.046706463
5.6453409 0.046746046
5.645791 0.04680757
5.646241 0.046894147
5.6466911 0.047008778
5.6471412 0.047154464
5.6475913 0.047334206
5.6480413 0.047551005
5.6484914 0.047807861
5.6489415 0.048107775
5.6493916 0.048453747
5.6498416 0.04884878
5.6502917 0.049388214
5.6507418 0.050353404
5.6511919 0.051684325
5.6516419 0.053291837
5.652092 0.055086803
5.6525421 0.056980084
5.6529922 0.058882542
5.6534422 0.060705038
5.6538923 0.062358433
5.6543424 0.063753589
5.6547925 0.064801369
5.6552425 0.065462959
5.6556926 0.065947525
5.6561427 0.066297778
5.6565928 0.066523071
5.6570428 0.066632757
5.6574929 0.066636191
5.657943 0.066542726
5.6583931 0.066361715
5.6588431 0.066102512
5.6592932 0.06577447
5.6597433 0.065386943
5.6601934 0.064918563
5.6606434 0.064154492
5.6610935 0.063116049
5.6615436 0.061882485
5.6619937 0.060533053
5.6624437 0.059147006
5.6628938 0.057803597
5.6633439 0.056582077
5.663794 0.055561699
5.664244 0.054821717
5.6646941 0.054441381
5.6651442 0.054483059
5.6655943 0.054761854
5.6660443 0.055192154
5.6664944 0.055756933
5.6669445 0.056439163
5.6673946 0.057221816
5.6678446 0.058087866
5.6682947 0.059020284
5.6687448 0.060002043
5.6691949 0.061016116
5.6696449 0.062045476
5.670095 0.063079195
5.6705451 0.064272847
5.6709952 0.065658385
5.6714452 0.067178379
5.6718953 0.0687754
5.6723454 0.070392019
5.6727955 0.071970807
5.6732455 0.073454336
5.6736956 0.074785175
5.6741457 0.075905897
5.6745958 0.076759072
5.6750458 0.07728726
5.6754959 0.077455942
5.675946 0.07731043
5.6763961 0.076913032
5.6768461 0.076326057
5.6772962 0.075611814
5.6777463 0.074832613
5.6781964 0.074050762
5.6786464 0.07332857
5.6790965 0.072728345
5.6795466 0.072312398
5.6799967 0.072143036
5.6804467 0.072136923
5.6808968 0.072160576
5.6813469 0.0722071
5.681797 0.072269605
5.682247 0.072341203
5.6826971 0.072415007
5.6831472 0.072484126
5.6835973 0.072541674
5.6840473 0.072580762
5.6844974 0.072594501
5.6849475 0.072576003
5.6853976 0.072499817
5.6858476 0.072344735
5.6862977 0.072127801
5.6867478 0.071866439
5.6871979 0.071578074
5.6876479 0.07128013
5.688098 0.07099003
5.6885481 0.070725199
5.6889982 0.070503061
5.6894482 0.070341039
5.6898983 0.070256558
5.6903484 0.070302977
5.6907985 0.070558841
5.6912485 0.071007156
5.6916986 0.071627543
5.6921487 0.072399624
5.6925988 0.073303022
5.6930488 0.074317358
5.6934989 0.075422256
5.693949 0.076597337
5.6943991 0.077822223
5.6948491 0.079076537
5.6952992 0.080430783
5.6957493 0.082133038
5.6961994 0.084124813
5.6966494 0.086323349
5.6970995 0.088645889
5.6975496 0.091009673
5.6979997 0.093331944
5.6984497 0.095529943
5.6988998 0.097520912
5.6993499 0.099222092
5.6998 0.10055072
5.70025 0.10147696
5.7007001 0.10221421
5.7011502 0.10280969
5.7016003 0.10328001
5.7020503 0.10364182
5.7025004 0.10391172
5.7029505 0.10410635
5.7034006 0.10424232
5.7038506 0.10433627
5.7043007 0.10440482
5.7047508 0.10446459
5.7052009 0.10449965
5.7056509 0.10429991
5.706101 0.10387979
5.7065511 0.1033064
5.7070012 0.10264684
5.7074512 0.10196823
5.7079013 0.10133769
5.7083514 0.10082232
5.7088015 0.10048923
5.7092515 0.10040553
5.7097016 0.10063835
5.7101517 0.10126871
5.7106018 0.10248735
5.7110518 0.10424756
5.7115019 0.10643548
5.711952 0.10893721
5.7124021 0.11163888
5.7128521 0.11442662
5.7133022 0.11718654
5.7137523 0.11980477
5.7142024 0.12216742
5.7146524 0.12416062
5.7151025 0.12568487
5.7155526 0.12702976
5.7160027 0.12835007
5.7164527 0.12964671
5.7169028 0.13092059
5.7173529 0.13217262
5.717803 0.13340372
5.718253 0.1346148
5.7187031 0.13580677
5.7191532 0.13698055
5.7196033 0.13813704
5.7200533 0.13927421
5.7205034 0.14016092
5.7209535 0.14072607
5.7214036 0.14107533
5.7218536 0.14131435
5.7223037 0.14154878
5.7227538 0.14188428
5.7232039 0.14242649
5.7236539 0.14328109
5.724104 0.14455371
5.7245541 0.14635002
5.7250042 0.14877564
5.7254542 0.15163351
5.7259043 0.15465081
5.7263544 0.15780441
5.7268045 0.16107117
5.7272545 0.16442793
5.7277046 0.16785155
5.7281547 0.17131889
5.7286048 0.1748068
5.7290548 0.17829213
5.7295049 0.18175175
5.729955 0.1851625
5.7304051 0.18852531
5.7308551 0.19187122
5.7313052 0.19520919
5.7317553 0.19854788
5.7322054 0.20189601
5.7326554 0.20526225
5.7331055 0.20865529
5.7335556 0.21208383
5.7340057 0.21555656
5.7344557 0.21908216
5.7349058 0.22266932
5.7353559 0.22647522
5.735806 0.23077471
5.736256 0.23549422
5.7367061 0.24054912
5.7371562 0.24585478
5.7376063 0.25132654
5.7380563 0.25687978
5.7385064 0.26242985
5.7389565 0.26789212
5.7394066 0.27318195
5.7398566 0.2782147
5.7403067 0.28291686
5.7407568 0.28731488
5.7412069 0.29148659
5.7416569 0.29551013
5.742107 0.29946364
5.7425571 0.30342525
5.7430072 0.30747311
5.7434572 0.31168537
5.7439073 0.31614016
5.7443574 0.32091562
5.7448075 0.3260899
5.7452575 0.3316997
5.7457076 0.33758789
5.7461577 0.34369932
5.7466078 0.3499985
5.7470578 0.35644998
5.7475079 0.36301829
5.747958 0.36966795
5.7484081 0.37636351
5.7488581 0.38306949
5.7493082 0.38975042
5.7497583 0.39637083
5.7502084 0.40294068
5.7506584 0.4097305
5.7511085 0.41673615
5.7515586 0.42389085
5.7520087 0.43112784
5.7524587 0.43838036
5.7529088 0.44558164
5.7533589 0.45266491
5.753809 0.45956341
5.754259 0.46621038
5.7547091 0.47253904
5.7551592 0.47832101
5.7556093 0.48177237
5.7560593 0.48279087
5.7565094 0.48185163
5.7569595 0.47942979
5.7574096 0.47600047
5.7578596 0.47203879
5.7583097 0.46801988
5.7587598 0.46441888
5.7592099 0.4617109
5.7596599 0.46037107
5.76011 0.4608281
5.7605601 0.46233315
5.7610102 0.46435567
5.7614602 0.46674939
5.7619103 0.46936807
5.7623604 0.47206543
5.7628105 0.47469521
5.7632605 0.47711115
5.7637106 0.47916698
5.7641607 0.48071645
5.7646108 0.48161328
5.7650608 0.48171622
5.7655109 0.48126153
5.765961 0.48049169
5.7664111 0.47947098
5.7668611 0.47826365
5.7673112 0.47693397
5.7677613 0.4755462
5.7682114 0.47416462
5.7686614 0.47285347
5.7691115 0.47167704
5.7695616 0.47069957
5.7700117 0.46998542
5.7704617 0.46968488
5.7709118 0.46982188
5.7713619 0.47028794
5.771812 0.47097459
5.772262 0.47177333
5.7727121 0.47257569
5.7731622 0.47327319
5.7736123 0.47375734
5.7740623 0.47391968
5.7745124 0.47365171
5.7749625 0.47284495
5.7754126 0.47096901
5.7758626 0.46759299
5.7763127 0.46302323
5.7767628 0.45757003
5.7772129 0.45154369
5.7776629 0.44525454
5.778113 0.43901287
5.7785631 0.43312899
5.7790132 0.42791321
5.7794632 0.42367584
5.7799133 0.42072718
5.7803634 0.41888614
5.7808135 0.4172814
5.7812635 0.41584228
5.7817136 0.41452385
5.7821637 0.41328119
5.7826138 0.41206938
5.7830638 0.41084349
5.7835139 0.40955862
5.783964 0.40816982
5.7844141 0.40663219
5.7848641 0.4049008
5.7853142 0.40293602
5.7857643 0.40075566
5.7862144 0.39841276
5.7866644 0.39596083
5.7871145 0.39345341
5.7875646 0.39094402
5.7880147 0.38848619
5.7884647 0.38613346
5.7889148 0.38393933
5.7893649 0.38195736
5.789815 0.38024105
5.790265 0.37884926
5.7907151 0.37781825
5.7911652 0.37711169
5.7916153 0.37668797
5.7920653 0.37650549
5.7925154 0.37652264
5.7929655 0.37669783
5.7934156 0.37698945
5.7938656 0.37735589
5.7943157 0.37775556
5.7947658 0.37814686
5.7952159 0.37855069
5.7956659 0.37931573
5.796116 0.38042898
5.7965661 0.38180173
5.7970162 0.38334529
5.7974662 0.38497093
5.7979163 0.38658994
5.7983664 0.38811363
5.7988165 0.38945328
5.7992665 0.39052017
5.7997166 0.39122561
5.8001667 0.3914101
5.8006168 0.39034625
5.8010668 0.38809273
5.8015169 0.3849377
5.801967 0.38116929
5.8024171 0.37707564
5.8028671 0.37294491
5.8033172 0.36906521
5.8037673 0.36572471
5.8042174 0.36321153
5.8046674 0.36181382
5.8051175 0.36176734
5.8055676 0.362221
5.8060177 0.36278808
5.8064677 0.36347573
5.8069178 0.36429111
5.8073679 0.36524139
5.807818 0.36633373
5.808268 0.36757527
5.8087181 0.36897319
5.8091682 0.37053464
5.8096183 0.37226678
5.8100683 0.37417472
5.8105184 0.37615231
5.8109685 0.37813684
5.8114186 0.38012879
5.8118686 0.38212863
5.8123187 0.38413684
5.8127688 0.38615389
5.8132189 0.38818025
5.8136689 0.3902164
5.814119 0.39226282
5.8145691 0.39431997
5.8150192 0.39638838
5.8154692 0.39849559
5.8159193 0.40065713
5.8163694 0.40286211
5.8168195 0.40509962
5.8172695 0.40735877
5.8177196 0.40962866
5.8181697 0.41189839
5.8186198 0.41415707
5.8190698 0.4163938
5.8195199 0.41859768
5.81997 0.42075781
5.8204201 0.4224514
5.8208701 0.42325212
5.8213202 0.42333347
5.8217703 0.4228712
5.8222204 0.42204104
5.8226704 0.42101873
5.8231205 0.41998001
5.8235706 0.41910063
5.8240207 0.41855633
5.8244707 0.41852284
5.8249208 0.41917591
5.8253709 0.42107206
5.825821 0.42479504
5.826271 0.42997228
5.8267211 0.43621096
5.8271712 0.44311823
5.8276213 0.45030125
5.8280713 0.45736717
5.8285214 0.46392315
5.8289715 0.46957636
5.8294216 0.47393394
5.8298716 0.47660307
5.8303217 0.4773816
5.8307718 0.47674012
5.8312219 0.47499648
5.8316719 0.47244752
5.832122 0.46939006
5.8325721 0.46612096
5.8330222 0.46293704
5.8334722 0.46013515
5.8339223 0.45801213
5.8343724 0.45686481
5.8348225 0.45699003
5.8352725 0.45841288
5.8357226 0.46018463
5.8361727 0.46214564
5.8366228 0.46424246
5.8370728 0.46642167
5.8375229 0.46862983
5.837973 0.47081351
5.8384231 0.47291927
5.8388731 0.47489369
5.8393232 0.47668332
5.8397733 0.47823474
5.8402234 0.47952056
5.8406734 0.48067358
5.8411235 0.48173791
5.8415736 0.48273396
5.8420237 0.48368214
5.8424737 0.48460285
5.8429238 0.48551651
5.8433739 0.48644352
5.843824 0.48740429
5.844274 0.48841923
5.8447241 0.48950874
5.8451742 0.49072588
5.8456243 0.49237557
5.8460743 0.49445243
5.8465244 0.49686199
5.8469745 0.49950978
5.8474246 0.50230135
5.8478746 0.50514221
5.8483247 0.50793791
5.8487748 0.51059398
5.8492249 0.51301596
5.8496749 0.51510937
5.850125 0.51670092
5.8505751 0.51641166
5.8510252 0.51410811
5.8514752 0.51023674
5.8519253 0.50524403
5.8523754 0.49957647
5.8528255 0.49368054
5.8532755 0.48800272
5.8537256 0.48298948
5.8541757 0.47908731
5.8546258 0.47674269
5.8550758 0.47640437
5.8555259 0.4784132
5.855976 0.48246352
5.8564261 0.48808939
5.8568761 0.49482491
5.8573262 0.50220417
5.8577763 0.50976124
5.8582264 0.51703022
5.8586764 0.52354519
5.8591265 0.52884023
5.8595766 0.53244943
5.8600267 0.53390878
5.8604767 0.53349657
5.8609268 0.53187809
5.8613769 0.5293529
5.861827 0.5262206
5.862277 0.52278077
5.8627271 0.51933301
5.8631772 0.5161769
5.8636273 0.51361204
5.8640773 0.51193799
5.8645274 0.51145437
5.8649775 0.51246075
5.8654276 0.51441436
5.8658776 0.51640853
5.8663277 0.51844997
5.8667778 0.52054757
5.8672279 0.52271026
5.8676779 0.52494694
5.868128 0.52726652
5.8685781 0.52967791
5.8690282 0.53219002
5.8694782 0.53481176
5.8699283 0.53755205
5.8703784 0.54039456
5.8708285 0.54329129
5.8712785 0.5462297
5.8717286 0.54919804
5.8721787 0.55218458
5.8726288 0.55517758
5.8730788 0.55816531
5.8735289 0.56113601
5.873979 0.56407797
5.8744291 0.56697943
5.8748791 0.56982867
5.8753292 0.5726336
5.8757793 0.5754198
5.8762294 0.5781508
5.8766794 0.58078713
5.8771295 0.58328935
5.8775796 0.58561798
5.8780297 0.58773358
5.8784797 0.58959668
5.8789298 0.59116783
5.8793799 0.59240756
5.87983 0.59327642
5.88028 0.59366902
5.8807301 0.59336334
5.8811802 0.59244658
5.8816303 0.59103391
5.8820803 0.58924049
5.8825304 0.5871815
5.8829805 0.58497211
5.8834306 0.58272749
5.8838806 0.5805628
5.8843307 0.57859323
5.8847808 0.57693393
5.8852309 0.57565229
5.8856809 0.57454877
5.886131 0.57358906
5.8865811 0.57277754
5.8870312 0.57211859
5.8874812 0.57161659
5.8879313 0.57127593
5.8883814 0.57110099
5.8888315 0.57109616
5.8892815 0.57126581
5.8897316 0.57161433
5.8901817 0.57252593
5.8906318 0.57716127
5.8910818 0.58550447
5.8915319 0.59665753
5.891982 0.60972246
5.8924321 0.62380124
5.8928821 0.63799587
5.8933322 0.65140834
5.8937823 0.66314064
5.8942324 0.67229477
5.8946824 0.67797272
5.8951325 0.67945786
5.8955826 0.6791086
5.8960327 0.6780382
5.8964827 0.67640627
5.8969328 0.67437245
5.8973829 0.67209637
5.897833 0.66973764
5.898283 0.6674559
5.8987331 0.66541078
5.8991832 0.66376189
5.8996333 0.66266888
5.9000833 0.66228595
5.9005334 0.66250256
5.9009835 0.66312625
5.9014336 0.66403835
5.9018836 0.66512019
5.9023337 0.66625311
5.9027838 0.66731842
5.9032339 0.66819747
5.9036839 0.66877157
5.904134 0.66892207
5.9045841 0.66853028
5.9050342 0.66747572
5.9054842 0.66534763
5.9059343 0.66206367
5.9063844 0.65786282
5.9068345 0.65298405
5.9072845 0.64766632
5.9077346 0.6421486
5.9081847 0.63666986
5.9086348 0.63146906
5.9090848 0.62678517
5.9095349 0.62285716
5.909985 0.619924
5.9104351 0.61768665
5.9108851 0.61562753
5.9113352 0.61376208
5.9117853 0.61210635
5.9122354 0.61067636
5.9126854 0.60948817
5.9131355 0.60855781
5.9135856 0.60790133
5.9140357 0.60753477
5.9144857 0.60747417
5.9149358 0.60773556
5.9153859 0.6085474
5.915836 0.61016329
5.916286 0.61239366
5.9167361 0.61504236
5.9171862 0.61791323
5.9176363 0.6208101
5.9180863 0.62353683
5.9185364 0.62589725
5.9189865 0.62769521
5.9194366 0.62873454
5.9198866 0.62881909
5.9203367 0.62808851
5.9207868 0.62727311
5.9212369 0.62640989
5.9216869 0.6254999
5.922137 0.62454417
5.9225871 0.62354374
5.9230372 0.62249964
5.9234872 0.62141292
5.9239373 0.62028462
5.9243874 0.61911576
5.9248375 0.6179074
5.9252875 0.61666714
5.9257376 0.6154186
5.9261877 0.6141628
5.9266378 0.61289861
5.9270878 0.61162491
5.9275379 0.61034058
5.927988 0.60904448
5.9284381 0.60773549
5.9288881 0.60641249
5.9293382 0.60507435
5.9297883 0.60371994
5.9302384 0.60230566
5.9306884 0.60062778
5.9311385 0.59871175
5.9315886 0.59661883
5.9320387 0.59441027
5.9324887 0.59214734
5.9329388 0.58989127
5.9333889 0.58770334
5.933839 0.58564479
5.934289 0.58377689
5.9347391 0.58216089
5.9351892 0.58088522
5.9356393 0.58018217
5.9360893 0.58000267
5.9365394 0.58023635
5.9369895 0.58077284
5.9374396 0.58150179
5.9378896 0.58231282
5.9383397 0.58309558
5.9387898 0.5837397
5.9392399 0.58413481
5.9396899 0.58417055
5.94014 0.58374273
5.9405901 0.5828878
5.9410402 0.58170455
5.9414902 0.58027683
5.9419403 0.57868852
5.9423904 0.57702349
5.9428405 0.57536561
5.9432905 0.57379874
5.9437406 0.57240675
5.9441907 0.57127351
5.9446408 0.57048289
5.9450908 0.57011737
5.9455409 0.57017946
5.945991 0.57059562
5.9464411 0.57129774
5.9468911 0.57221773
5.9473412 0.57328747
5.9477913 0.57443887
5.9482414 0.57560383
5.9486914 0.57671423
5.9491415 0.57770199
5.9495916 0.57849899
5.9500417 0.57904116
5.9504917 0.57977801
5.9509418 0.58089551
5.9513919 0.58217214
5.951842 0.58338641
5.952292 0.58431681
5.9527421 0.58474184
5.9531922 0.58444
5.9536423 0.58318979
5.9540923 0.58076971
5.9545424 0.57695824
5.9549925 0.5715339
5.9554426 0.56516398
5.9558926 0.55872773
5.9563427 0.55223494
5.9567928 0.54569515
5.9572429 0.53911787
5.9576929 0.53251265
5.958143 0.52588901
5.9585931 0.51925648
5.9590432 0.5126246
5.9594932 0.5060029
5.9599433 0.49940091
5.9603934 0.49279685
5.9608435 0.48615207
5.9612935 0.47947853
5.9617436 0.47278888
5.9621937 0.46609575
5.9626438 0.45941178
5.9630938 0.45274959
5.9635439 0.44612183
5.963994 0.43954112
5.9644441 0.43302011
5.9648941 0.42657143
5.9653442 0.42078669
5.9657943 0.41688498
5.9662444 0.41466754
5.9666944 0.41387839
5.9671445 0.41426155
5.9675946 0.41556104
5.9680447 0.41752087
5.9684947 0.41988507
5.9689448 0.42239765
5.9693949 0.42480263
5.969845 0.42684402
5.970295 0.42849465
5.9707451 0.43035706
5.9711952 0.43242231
5.9716453 0.43462205
5.9720953 0.43688788
5.9725454 0.43915145
5.9729955 0.44134437
5.9734456 0.44339827
5.9738956 0.44524477
5.9743457 0.4468155
5.9747958 0.44804209
5.9752459 0.44887415
5.9756959 0.44938383
5.976146 0.44963717
5.9765961 0.44969213
5.9770462 0.44960666
5.9774962 0.44943874
5.9779463 0.44924631
5.9783964 0.44908735
5.9788465 0.44901982
5.9792965 0.44910166
5.9797466 0.44939086
5.9801967 0.44992838
5.9806468 0.45061937
5.9810968 0.45143796
5.9815469 0.45238335
5.981997 0.45345475
5.9824471 0.45465134
5.9828971 0.45597234
5.9833472 0.45741695
5.9837973 0.45898435
5.9842474 0.46067376
5.9846974 0.46248437
5.9851475 0.46446454
5.9855976 0.4672179
5.9860477 0.47077824
5.9864977 0.47495862
5.9869478 0.47957208
5.9873979 0.48443168
5.987848 0.48935045
5.988298 0.49414145
5.9887481 0.49861772
5.9891982 0.5025923
5.9896483 0.50587826
5.9900983 0.50828986
5.9905484 0.50976846
5.9909985 0.51048284
5.9914486 0.51062449
5.9918986 0.51038493
5.9923487 0.50995566
5.9927988 0.50952819
5.9932489 0.50929404
5.9936989 0.5094447
5.994149 0.51017169
5.9945991 0.51166652
5.9950492 0.51411398
5.9954992 0.51699397
5.9959493 0.5198838
5.9963994 0.52278143
5.9968495 0.52568484
5.9972995 0.52859199
5.9977496 0.53150087
5.9981997 0.53440944
5.9986498 0.53731566
5.9990998 0.54021752
5.9995499 0.54311297
6 0.546
