# Supplementary material for: Structural motifs of gold cluster anions with 17 to 69 atoms
Source: Nat Commun. 2026 Apr 10;17:5099. doi: 10.1038/s41467-026-71649-9 (PMC13246909; doi:10.1038/s41467-026-71649-9)
Supplement: Supplementary file 5 — Source Data [file 41467_2026_71649_MOESM5_ESM.zip › Figure2/58_th_green.dat]

3.3 0
3.3005401 0
3.3010802 0
3.3016203 0
3.3021604 0
3.3027005 0
3.3032406 0
3.3037808 0
3.3043209 0
3.304861 0
3.3054011 0
3.3059412 0
3.3064813 0
3.3070214 0
3.3075615 0
3.3081016 0
3.3086417 0
3.3091818 0
3.3097219 0
3.3102621 0
3.3108022 0
3.3113423 0
3.3118824 0
3.3124225 0
3.3129626 0
3.3135027 0
3.3140428 0
3.3145829 0
3.315123 0
3.3156631 0
3.3162032 0
3.3167433 0
3.3172835 0
3.3178236 0
3.3183637 0
3.3189038 0
3.3194439 0
3.319984 0
3.3205241 0
3.3210642 0
3.3216043 0
3.3221444 0
3.3226845 0
3.3232246 0
3.3237648 0
3.3243049 0
3.324845 0
3.3253851 0
3.3259252 0
3.3264653 0
3.3270054 0
3.3275455 0
3.3280856 0
3.3286257 0
3.3291658 0
3.3297059 0
3.330246 0
3.3307862 0
3.3313263 0
3.3318664 0
3.3324065 0
3.3329466 0
3.3334867 0
3.3340268 0
3.3345669 0
3.335107 0
3.3356471 0
3.3361872 0
3.3367273 0
3.3372675 0
3.3378076 0
3.3383477 0
3.3388878 0
3.3394279 0
3.339968 0
3.3405081 0
3.3410482 0
3.3415883 0
3.3421284 0
3.3426685 0
3.3432086 0
3.3437487 0
3.3442889 0
3.344829 0
3.3453691 0
3.3459092 0
3.3464493 0
3.3469894 0
3.3475295 0
3.3480696 0
3.3486097 0
3.3491498 0
3.3496899 0
3.35023 0
3.3507702 0
3.3513103 0
3.3518504 0
3.3523905 0
3.3529306 0
3.3534707 0
3.3540108 0
3.3545509 0
3.355091 0
3.3556311 0
3.3561712 0
3.3567113 0
3.3572515 0
3.3577916 0
3.3583317 0
3.3588718 0
3.3594119 0
3.359952 0
3.3604921 0
3.3610322 0
3.3615723 0
3.3621124 0
3.3626525 0
3.3631926 0
3.3637327 0
3.3642729 0
3.364813 0
3.3653531 0
3.3658932 0
3.3664333 0
3.3669734 0
3.3675135 0
3.3680536 0
3.3685937 0
3.3691338 0
3.3696739 0
3.370214 0
3.3707542 0
3.3712943 0
3.3718344 0
3.3723745 0
3.3729146 0
3.3734547 0
3.3739948 0
3.3745349 0
3.375075 0
3.3756151 0
3.3761552 0
3.3766953 0
3.3772354 0
3.3777756 0
3.3783157 0
3.3788558 0
3.3793959 0
3.379936 0
3.3804761 0
3.3810162 0
3.3815563 0
3.3820964 0
3.3826365 0
3.3831766 0
3.3837167 0
3.3842569 0
3.384797 0
3.3853371 0
3.3858772 0
3.3864173 0
3.3869574 0
3.3874975 0
3.3880376 0
3.3885777 0
3.3891178 0
3.3896579 0
3.390198 0
3.3907381 0
3.3912783 0
3.3918184 0
3.3923585 0
3.3928986 0
3.3934387 0
3.3939788 0
3.3945189 0
3.395059 0
3.3955991 0
3.3961392 0
3.3966793 0
3.3972194 0
3.3977596 0
3.3982997 0
3.3988398 0
3.3993799 0
3.39992 0
3.4004601 0
3.4010002 0
3.4015403 0
3.4020804 0
3.4026205 0
3.4031606 0
3.4037007 0
3.4042408 0
3.404781 0
3.4053211 0
3.4058612 0
3.4064013 0
3.4069414 0
3.4074815 0
3.4080216 0
3.4085617 0
3.4091018 0
3.4096419 0
3.410182 0
3.4107221 0
3.4112623 0
3.4118024 0
3.4123425 0
3.4128826 0
3.4134227 0
3.4139628 0
3.4145029 0
3.415043 0
3.4155831 0
3.4161232 0
3.4166633 0
3.4172034 0
3.4177435 0
3.4182837 0
3.4188238 0
3.4193639 0
3.419904 0
3.4204441 0
3.4209842 0
3.4215243 0
3.4220644 0
3.4226045 0
3.4231446 0
3.4236847 0
3.4242248 0
3.424765 0
3.4253051 0
3.4258452 0
3.4263853 0
3.4269254 0
3.4274655 0
3.4280056 0
3.4285457 0
3.4290858 0
3.4296259 0
3.430166 0
3.4307061 0
3.4312462 0
3.4317864 0
3.4323265 0
3.4328666 0
3.4334067 0
3.4339468 0
3.4344869 0
3.435027 0
3.4355671 0
3.4361072 0
3.4366473 0
3.4371874 0
3.4377275 0
3.4382677 0
3.4388078 0
3.4393479 0
3.439888 0
3.4404281 0
3.4409682 0
3.4415083 0
3.4420484 0
3.4425885 0
3.4431286 0
3.4436687 0
3.4442088 0
3.4447489 0
3.4452891 0
3.4458292 0
3.4463693 0
3.4469094 0
3.4474495 0
3.4479896 0
3.4485297 0
3.4490698 0
3.4496099 0
3.45015 0
3.4506901 0
3.4512302 0
3.4517704 0
3.4523105 0
3.4528506 0
3.4533907 0
3.4539308 0
3.4544709 0
3.455011 0
3.4555511 0
3.4560912 0
3.4566313 0
3.4571714 0
3.4577115 0
3.4582517 0
3.4587918 0
3.4593319 0
3.459872 0
3.4604121 0
3.4609522 0
3.4614923 0
3.4620324 0
3.4625725 0
3.4631126 0
3.4636527 0
3.4641928 0
3.4647329 0
3.4652731 0
3.4658132 0
3.4663533 0
3.4668934 0
3.4674335 0
3.4679736 0
3.4685137 0
3.4690538 0
3.4695939 0
3.470134 0
3.4706741 0
3.4712142 0
3.4717544 0
3.4722945 0
3.4728346 0
3.4733747 0
3.4739148 0
3.4744549 0
3.474995 0
3.4755351 0
3.4760752 0
3.4766153 0
3.4771554 0
3.4776955 0
3.4782356 0
3.4787758 0
3.4793159 0
3.479856 0
3.4803961 0
3.4809362 0
3.4814763 0
3.4820164 0
3.4825565 0
3.4830966 0
3.4836367 0
3.4841768 0
3.4847169 0
3.4852571 0
3.4857972 0
3.4863373 0
3.4868774 0
3.4874175 0
3.4879576 0
3.4884977 0
3.4890378 0
3.4895779 0
3.490118 0
3.4906581 0
3.4911982 0
3.4917383 0
3.4922785 0
3.4928186 0
3.4933587 0
3.4938988 0
3.4944389 0
3.494979 0
3.4955191 0
3.4960592 0
3.4965993 0
3.4971394 0
3.4976795 0
3.4982196 0
3.4987598 0
3.4992999 0
3.49984 0
3.5003801 0
3.5009202 0
3.5014603 0
3.5020004 0
3.5025405 0
3.5030806 0
3.5036207 0
3.5041608 0
3.5047009 0
3.505241 0
3.5057812 0
3.5063213 0
3.5068614 0
3.5074015 0
3.5079416 0
3.5084817 0
3.5090218 0
3.5095619 0
3.510102 0
3.5106421 0
3.5111822 0
3.5117223 0
3.5122625 0
3.5128026 0
3.5133427 0
3.5138828 0
3.5144229 0
3.514963 0
3.5155031 0
3.5160432 0
3.5165833 0
3.5171234 0
3.5176635 0
3.5182036 0
3.5187437 0
3.5192839 0
3.519824 0
3.5203641 0
3.5209042 0
3.5214443 0
3.5219844 0
3.5225245 0
3.5230646 0
3.5236047 0
3.5241448 0
3.5246849 0
3.525225 0
3.5257652 0
3.5263053 0
3.5268454 0
3.5273855 0
3.5279256 0
3.5284657 0
3.5290058 0
3.5295459 0
3.530086 0
3.5306261 0
3.5311662 0
3.5317063 0
3.5322464 0
3.5327866 0
3.5333267 0
3.5338668 0
3.5344069 0
3.534947 0
3.5354871 0
3.5360272 0
3.5365673 0
3.5371074 0
3.5376475 0
3.5381876 0
3.5387277 0
3.5392679 0
3.539808 0
3.5403481 0
3.5408882 0
3.5414283 0
3.5419684 0
3.5425085 0
3.5430486 0
3.5435887 0
3.5441288 0
3.5446689 0
3.545209 0
3.5457491 0
3.5462893 0
3.5468294 0
3.5473695 0
3.5479096 0
3.5484497 0
3.5489898 0
3.5495299 0
3.55007 0
3.5506101 0
3.5511502 0
3.5516903 0
3.5522304 0
3.5527706 0
3.5533107 0
3.5538508 0
3.5543909 0
3.554931 0
3.5554711 0
3.5560112 0
3.5565513 0
3.5570914 0
3.5576315 0
3.5581716 0
3.5587117 0
3.5592519 0
3.559792 0
3.5603321 0
3.5608722 0
3.5614123 0
3.5619524 0
3.5624925 0
3.5630326 0
3.5635727 0
3.5641128 0
3.5646529 0
3.565193 0
3.5657331 0
3.5662733 0
3.5668134 0
3.5673535 0
3.5678936 0
3.5684337 0
3.5689738 0
3.5695139 0
3.570054 0
3.5705941 0
3.5711342 0
3.5716743 0
3.5722144 0
3.5727546 0
3.5732947 0
3.5738348 0
3.5743749 0
3.574915 0
3.5754551 0
3.5759952 0
3.5765353 0
3.5770754 0
3.5776155 0
3.5781556 0
3.5786957 0
3.5792358 0
3.579776 0
3.5803161 0
3.5808562 0
3.5813963 0
3.5819364 0
3.5824765 0
3.5830166 0
3.5835567 0
3.5840968 0
3.5846369 0
3.585177 0
3.5857171 0
3.5862573 0
3.5867974 0
3.5873375 0
3.5878776 0
3.5884177 0
3.5889578 0
3.5894979 0
3.590038 0
3.5905781 0
3.5911182 0
3.5916583 0
3.5921984 0
3.5927385 0
3.5932787 0
3.5938188 0
3.5943589 0
3.594899 0
3.5954391 0
3.5959792 0
3.5965193 0
3.5970594 0
3.5975995 0
3.5981396 0
3.5986797 0
3.5992198 0
3.59976 0
3.6003001 0
3.6008402 0
3.6013803 0
3.6019204 0
3.6024605 0
3.6030006 0
3.6035407 0
3.6040808 0
3.6046209 0
3.605161 0
3.6057011 0
3.6062412 0
3.6067814 0
3.6073215 0
3.6078616 0
3.6084017 0
3.6089418 0
3.6094819 0
3.610022 0
3.6105621 0
3.6111022 0
3.6116423 0
3.6121824 0
3.6127225 0
3.6132627 0
3.6138028 0
3.6143429 0
3.614883 0
3.6154231 0
3.6159632 0
3.6165033 0
3.6170434 0
3.6175835 0
3.6181236 0
3.6186637 0
3.6192038 0
3.6197439 0
3.6202841 0
3.6208242 0
3.6213643 0
3.6219044 0
3.6224445 0
3.6229846 0
3.6235247 0
3.6240648 0
3.6246049 0
3.625145 0
3.6256851 0
3.6262252 0
3.6267654 0
3.6273055 0
3.6278456 0
3.6283857 0
3.6289258 0
3.6294659 0
3.630006 0
3.6305461 0
3.6310862 0
3.6316263 0
3.6321664 0
3.6327065 0
3.6332466 0
3.6337868 0
3.6343269 0
3.634867 0
3.6354071 0
3.6359472 0
3.6364873 0
3.6370274 0
3.6375675 0
3.6381076 0
3.6386477 0
3.6391878 0
3.6397279 0
3.6402681 1.4999069e-11
3.6408082 1.5610956e-10
3.6413483 4.3607864e-10
3.6418884 8.4287826e-10
3.6424285 1.3644804e-09
3.6429686 1.988857e-09
3.6435087 2.70398e-09
3.6440488 3.4978214e-09
3.6445889 4.3583532e-09
3.645129 5.2735473e-09
3.6456691 6.2313757e-09
3.6462092 7.2198103e-09
3.6467493 8.2268231e-09
3.6472895 9.2403861e-09
3.6478296 1.0248471e-08
3.6483697 1.123905e-08
3.6489098 1.2200096e-08
3.6494499 1.3119579e-08
3.64999 1.3985472e-08
3.6505301 1.5459872e-08
3.6510702 1.8420511e-08
3.6516103 2.2752897e-08
3.6521504 2.833536e-08
3.6526905 3.5046233e-08
3.6532306 4.2763848e-08
3.6537708 5.1366537e-08
3.6543109 6.0732632e-08
3.654851 7.0740465e-08
3.6553911 8.1268368e-08
3.6559312 9.2194674e-08
3.6564713 1.0339771e-07
3.6570114 1.1475582e-07
3.6575515 1.2614732e-07
3.6580916 1.3745056e-07
3.6586317 1.4854385e-07
3.6591718 1.5930555e-07
3.6597119 1.6961396e-07
3.6602521 1.8056301e-07
3.6607922 2.0442816e-07
3.6613323 2.4343154e-07
3.6618724 2.9631847e-07
3.6624125 3.6183426e-07
3.6629526 4.3872424e-07
3.6634927 5.257337e-07
3.6640328 6.2160797e-07
3.6645729 7.2509237e-07
3.665113 8.349322e-07
3.6656531 9.4987278e-07
3.6661932 1.0686594e-06
3.6667333 1.1900374e-06
3.6672735 1.3127522e-06
3.6678136 1.4355489e-06
3.6683537 1.5571729e-06
3.6688938 1.6763696e-06
3.6694339 1.7918842e-06
3.669974 1.9024621e-06
3.6705141 2.0572182e-06
3.6710542 2.3402713e-06
3.6715943 2.7434241e-06
3.6721344 3.2566352e-06
3.6726745 3.8698633e-06
3.6732146 4.573067e-06
3.6737548 5.3562051e-06
3.6742949 6.2092362e-06
3.674835 7.1221189e-06
3.6753751 8.084812e-06
3.6759152 9.0872741e-06
3.6764553 1.0119464e-05
3.6769954 1.117134e-05
3.6775355 1.2232861e-05
3.6780756 1.3293986e-05
3.6786157 1.4344673e-05
3.6791558 1.5374882e-05
3.6796959 1.637457e-05
3.680236 1.7377558e-05
3.6807762 1.9020742e-05
3.6813163 2.1469027e-05
3.6818564 2.4660591e-05
3.6823965 2.8533608e-05
3.6829366 3.3026255e-05
3.6834767 3.8076707e-05
3.6840168 4.3623141e-05
3.6845569 4.9603731e-05
3.685097 5.5956655e-05
3.6856371 6.2620088e-05
3.6861772 6.9532205e-05
3.6867173 7.6631183e-05
3.6872575 8.3855198e-05
3.6877976 9.1142425e-05
3.6883377 9.843104e-05
3.6888778 0.00010565922
3.6894179 0.00011276514
3.689958 0.00011968697
3.6904981 0.00012772967
3.6910382 0.00013979146
3.6915783 0.00015570295
3.6921184 0.00017517645
3.6926585 0.00019792425
3.6931986 0.00022365865
3.6937387 0.00025209197
3.6942789 0.00028293649
3.694819 0.00031590451
3.6953591 0.00035070835
3.6958992 0.0003870603
3.6964393 0.00042467265
3.6969794 0.00046325772
3.6975195 0.00050252779
3.6980596 0.00054219518
3.6985997 0.00058197219
3.6991398 0.0006215711
3.6996799 0.00066070423
3.70022 0.00069957988
3.7007602 0.00074941773
3.7013003 0.0008142398
3.7018404 0.00089307019
3.7023805 0.00098493297
3.7029206 0.0010888522
3.7034607 0.001203852
3.7040008 0.0013289565
3.7045409 0.0014631896
3.705081 0.0016055756
3.7056211 0.0017551384
3.7061612 0.0019109022
3.7067013 0.002071891
3.7072414 0.002237129
3.7077816 0.0024056402
3.7083217 0.0025764486
3.7088618 0.0027485785
3.7094019 0.0029210537
3.709942 0.0030928986
3.7104821 0.0032744641
3.7110222 0.0034961754
3.7115623 0.0037577756
3.7121024 0.0040570534
3.7126425 0.0043917973
3.7131826 0.0047597961
3.7137227 0.0051588382
3.7142629 0.0055867123
3.714803 0.006041207
3.7153431 0.0065201109
3.7158832 0.0070212126
3.7164233 0.0075423006
3.7169634 0.0080811636
3.7175035 0.0086355902
3.7180436 0.009203369
3.7185837 0.0097822885
3.7191238 0.010370137
3.7196639 0.010964704
3.720204 0.011564913
3.7207441 0.012216722
3.7212843 0.012943358
3.7218244 0.013742501
3.7223645 0.014611835
3.7229046 0.015549039
3.7234447 0.016551797
3.7239848 0.01761779
3.7245249 0.0187447
3.725065 0.019930208
3.7256051 0.021171996
3.7261452 0.022467746
3.7266853 0.02381514
3.7272254 0.025211859
3.7277656 0.026655585
3.7283057 0.028144001
3.7288458 0.029674787
3.7293859 0.031245625
3.729926 0.032854197
3.7304661 0.034502412
3.7310062 0.036206171
3.7315463 0.037971428
3.7320864 0.039802964
3.7326265 0.041705558
3.7331666 0.04368399
3.7337067 0.04574304
3.7342468 0.047887489
3.734787 0.050122115
3.7353271 0.052451699
3.7358672 0.05488102
3.7364073 0.057414859
3.7369474 0.060057995
3.7374875 0.062815207
3.7380276 0.065691277
3.7385677 0.068690984
3.7391078 0.071819107
3.7396479 0.075080427
3.740188 0.078479093
3.7407281 0.081953624
3.7412683 0.085459726
3.7418084 0.088995635
3.7423485 0.092559588
3.7428886 0.096149821
3.7434287 0.09976457
3.7439688 0.10340207
3.7445089 0.10706056
3.745049 0.11073828
3.7455891 0.11443345
3.7461292 0.11814432
3.7466693 0.12186913
3.7472094 0.1256061
3.7477495 0.12935348
3.7482897 0.13310951
3.7488298 0.13687241
3.7493699 0.14064042
3.74991 0.14441179
3.7504501 0.14819158
3.7509902 0.15200775
3.7515303 0.1558596
3.7520704 0.15974261
3.7526105 0.16365222
3.7531506 0.16758391
3.7536907 0.17153311
3.7542308 0.17549531
3.754771 0.17946595
3.7553111 0.18344049
3.7558512 0.18741441
3.7563913 0.19138315
3.7569314 0.19534217
3.7574715 0.19928694
3.7580116 0.20321291
3.7585517 0.20711555
3.7590918 0.21099032
3.7596319 0.21483266
3.760172 0.21863793
3.7607121 0.22232086
3.7612523 0.2258154
3.7617924 0.22912759
3.7623325 0.23226348
3.7628726 0.23522913
3.7634127 0.23803058
3.7639528 0.24067389
3.7644929 0.2431651
3.765033 0.24551028
3.7655731 0.24771547
3.7661132 0.24978672
3.7666533 0.25173008
3.7671934 0.2535516
3.7677335 0.25525734
3.7682737 0.25685335
3.7688138 0.25834567
3.7693539 0.25974037
3.769894 0.26104348
3.7704341 0.26224892
3.7709742 0.26328854
3.7715143 0.26414816
3.7720544 0.26482463
3.7725945 0.26531484
3.7731346 0.26561566
3.7736747 0.26572396
3.7742148 0.2656366
3.774755 0.26535047
3.7752951 0.26486244
3.7758352 0.26416937
3.7763753 0.26326815
3.7769154 0.26215564
3.7774555 0.26082871
3.7779956 0.25928424
3.7785357 0.2575191
3.7790758 0.25553016
3.7796159 0.2533143
3.780156 0.25086838
3.7806961 0.24827435
3.7812362 0.24562442
3.7817764 0.2429173
3.7823165 0.24015163
3.7828566 0.23732607
3.7833967 0.23443926
3.7839368 0.23148988
3.7844769 0.22847655
3.785017 0.22539795
3.7855571 0.22225271
3.7860972 0.21903949
3.7866373 0.21575695
3.7871774 0.21240373
3.7877175 0.20897849
3.7882577 0.20547988
3.7887978 0.20190656
3.7893379 0.19825716
3.789878 0.19453035
3.7904181 0.1907254
3.7909582 0.18684914
3.7914983 0.18291069
3.7920384 0.17891869
3.7925785 0.1748818
3.7931186 0.17080865
3.7936587 0.1667079
3.7941988 0.16258819
3.7947389 0.15845816
3.7952791 0.15432646
3.7958192 0.15020174
3.7963593 0.14609264
3.7968994 0.14200781
3.7974395 0.1379559
3.7979796 0.13394554
3.7985197 0.12998539
3.7990598 0.1260841
3.7995999 0.1222503
3.80014 0.11849264
3.8006801 0.11480013
3.8012202 0.11114932
3.8017604 0.1075417
3.8023005 0.10397897
3.8028406 0.10046279
3.8033807 0.096994868
3.8039208 0.093576878
3.8044609 0.090210508
3.805001 0.086897443
3.8055411 0.083639368
3.8060812 0.080437969
3.8066213 0.077294931
3.8071614 0.074211939
3.8077015 0.071190679
3.8082416 0.068232836
3.8087818 0.065340095
3.8093219 0.062514142
3.809862 0.059756661
3.8104021 0.057070439
3.8109422 0.054468008
3.8114823 0.05195206
3.8120224 0.049522066
3.8125625 0.047177495
3.8131026 0.044917815
3.8136427 0.042742497
3.8141828 0.040651009
3.8147229 0.038642821
3.8152631 0.036717402
3.8158032 0.034874221
3.8163433 0.033112748
3.8168834 0.031432452
3.8174235 0.029832802
3.8179636 0.028313267
3.8185037 0.026873317
3.8190438 0.025512421
3.8195839 0.024230049
3.820124 0.023025669
3.8206641 0.021877673
3.8212042 0.020749541
3.8217443 0.01964317
3.8222845 0.018561228
3.8228246 0.01750638
3.8233647 0.016481293
3.8239048 0.015488633
3.8244449 0.014531068
3.824985 0.013611263
3.8255251 0.012731885
3.8260652 0.011895601
3.8266053 0.011105076
3.8271454 0.010362978
3.8276855 0.0096719728
3.8282256 0.0090347271
3.8287658 0.0084539073
3.8293059 0.00793218
3.829846 0.0074722116
3.8303861 0.0070735026
3.8309262 0.0066907026
3.8314663 0.0063095455
3.8320064 0.0059317481
3.8325465 0.0055590272
3.8330866 0.0051930995
3.8336267 0.0048356817
3.8341668 0.0044884907
3.8347069 0.0041532431
3.835247 0.0038316558
3.8357872 0.0035254455
3.8363273 0.0032363289
3.8368674 0.0029660228
3.8374075 0.002716244
3.8379476 0.0024887092
3.8384877 0.0022851351
3.8390278 0.0021072386
3.8395679 0.0019567363
3.840108 0.0018353451
3.8406481 0.0017348472
3.8411882 0.0016340216
3.8417283 0.0015326709
3.8422685 0.0014314338
3.8428086 0.0013309491
3.8433487 0.0012318557
3.8438888 0.0011347924
3.8444289 0.0010403979
3.844969 0.0009493111
3.8455091 0.00086217079
3.8460492 0.00077961576
3.8465893 0.00070228483
3.8471294 0.0006308168
3.8476695 0.00056585049
3.8482096 0.0005080247
3.8487497 0.00045797823
3.8492899 0.0004163499
3.84983 0.0003837785
3.8503701 0.00036058852
3.8509102 0.00033989595
3.8514503 0.00031878857
3.8519904 0.00029743232
3.8525305 0.00027599315
3.8530706 0.00025463699
3.8536107 0.0002335298
3.8541508 0.0002128375
3.8546909 0.00019272606
3.855231 0.00017336141
3.8557712 0.00015490949
3.8563113 0.00013753625
3.8568514 0.00012140763
3.8573915 0.00010668958
3.8579316 9.3548031e-05
3.8584717 8.2148934e-05
3.8590118 7.265823e-05
3.8595519 6.5241864e-05
3.860092 6.0065778e-05
3.8606321 5.6638197e-05
3.8611722 5.3202145e-05
3.8617123 4.9679074e-05
3.8622525 4.6100943e-05
3.8627926 4.2499714e-05
3.8633327 3.8907346e-05
3.8638728 3.5355798e-05
3.8644129 3.1877032e-05
3.864953 2.8503007e-05
3.8654931 2.5265682e-05
3.8660332 2.2197019e-05
3.8665733 1.9328977e-05
3.8671134 1.6693517e-05
3.8676535 1.4322597e-05
3.8681936 1.2248179e-05
3.8687337 1.0502223e-05
3.8692739 9.1166875e-06
3.869814 8.1235336e-06
3.8703541 7.547513e-06
3.8708942 7.1083458e-06
3.8714343 6.6517688e-06
3.8719744 6.182474e-06
3.8725145 5.7051531e-06
3.8730546 5.2244981e-06
3.8735947 4.7452009e-06
3.8741348 4.2719532e-06
3.8746749 3.809447e-06
3.875215 3.3623742e-06
3.8757552 2.9354266e-06
3.8762953 2.5332961e-06
3.8768354 2.1606745e-06
3.8773755 1.8222538e-06
3.8779156 1.5227258e-06
3.8784557 1.2667823e-06
3.8789958 1.0591153e-06
3.8795359 9.0441664e-07
3.880076 8.0737817e-07
3.8806161 7.5878394e-07
3.8811562 7.1200763e-07
3.8816963 6.6330948e-07
3.8822364 6.1322895e-07
3.8827766 5.6230548e-07
3.8833167 5.1107853e-07
3.8838568 4.6008758e-07
3.8843969 4.0987206e-07
3.884937 3.6097145e-07
3.8854771 3.139252e-07
3.8860172 2.6927276e-07
3.8865573 2.275536e-07
3.8870974 1.8930718e-07
3.8876375 1.5507294e-07
3.8881776 1.2539035e-07
3.8887177 1.0079887e-07
3.8892579 8.1837957e-08
3.889798 6.9047064e-08
3.8903381 6.2922711e-08
3.8908782 5.9474354e-08
3.8914183 5.5849826e-08
3.8919584 5.2090003e-08
3.8924985 4.8235761e-08
3.8930386 4.4327974e-08
3.8935787 4.0407519e-08
3.8941188 3.6515272e-08
3.8946589 3.2692107e-08
3.895199 2.8978901e-08
3.8957391 2.5416529e-08
3.8962793 2.2045867e-08
3.8968194 1.890779e-08
3.8973595 1.6043174e-08
3.8978996 1.3492895e-08
3.8984397 1.1297828e-08
3.8989798 9.4988493e-09
3.8995199 8.1368338e-09
3.90006 7.2526574e-09
3.9006001 6.7919601e-09
3.9011402 6.3511489e-09
3.9016803 5.885039e-09
3.9022204 5.3997744e-09
3.9027606 4.9014988e-09
3.9033007 4.3963562e-09
3.9038408 3.8904905e-09
3.9043809 3.3900455e-09
3.904921 2.9011651e-09
3.9054611 2.4299932e-09
3.9060012 1.9826736e-09
3.9065413 1.5653502e-09
3.9070814 1.1841669e-09
3.9076215 8.452676e-10
3.9081616 5.547961e-10
3.9087017 3.1889631e-10
3.9092418 1.437121e-10
3.909782 3.538734e-11
3.9103221 0
3.9108622 0
3.9114023 0
3.9119424 0
3.9124825 0
3.9130226 0
3.9135627 0
3.9141028 0
3.9146429 0
3.915183 0
3.9157231 0
3.9162633 0
3.9168034 0
3.9173435 0
3.9178836 0
3.9184237 0
3.9189638 0
3.9195039 0
3.920044 0
3.9205841 0
3.9211242 0
3.9216643 0
3.9222044 0
3.9227445 0
3.9232847 0
3.9238248 0
3.9243649 0
3.924905 0
3.9254451 0
3.9259852 0
3.9265253 0
3.9270654 0
3.9276055 0
3.9281456 0
3.9286857 0
3.9292258 0
3.929766 0
3.9303061 0
3.9308462 0
3.9313863 0
3.9319264 0
3.9324665 0
3.9330066 0
3.9335467 0
3.9340868 0
3.9346269 0
3.935167 0
3.9357071 0
3.9362472 0
3.9367874 0
3.9373275 0
3.9378676 0
3.9384077 0
3.9389478 0
3.9394879 0
3.940028 0
3.9405681 0
3.9411082 0
3.9416483 0
3.9421884 0
3.9427285 0
3.9432687 0
3.9438088 0
3.9443489 0
3.944889 0
3.9454291 0
3.9459692 0
3.9465093 0
3.9470494 0
3.9475895 0
3.9481296 0
3.9486697 0
3.9492098 0
3.9497499 0
3.9502901 0
3.9508302 0
3.9513703 0
3.9519104 0
3.9524505 0
3.9529906 0
3.9535307 0
3.9540708 0
3.9546109 0
3.955151 0
3.9556911 0
3.9562312 0
3.9567714 0
3.9573115 0
3.9578516 0
3.9583917 0
3.9589318 0
3.9594719 0
3.960012 0
3.9605521 0
3.9610922 0
3.9616323 0
3.9621724 0
3.9627125 0
3.9632527 0
3.9637928 0
3.9643329 0
3.964873 0
3.9654131 0
3.9659532 0
3.9664933 0
3.9670334 0
3.9675735 0
3.9681136 0
3.9686537 0
3.9691938 0
3.9697339 0
3.9702741 0
3.9708142 0
3.9713543 0
3.9718944 0
3.9724345 0
3.9729746 0
3.9735147 0
3.9740548 0
3.9745949 0
3.975135 0
3.9756751 0
3.9762152 0
3.9767554 0
3.9772955 0
3.9778356 0
3.9783757 0
3.9789158 0
3.9794559 0
3.979996 0
3.9805361 0
3.9810762 0
3.9816163 0
3.9821564 0
3.9826965 0
3.9832366 0
3.9837768 0
3.9843169 0
3.984857 0
3.9853971 0
3.9859372 0
3.9864773 0
3.9870174 0
3.9875575 0
3.9880976 0
3.9886377 0
3.9891778 0
3.9897179 0
3.9902581 0
3.9907982 0
3.9913383 0
3.9918784 0
3.9924185 0
3.9929586 0
3.9934987 0
3.9940388 0
3.9945789 0
3.995119 0
3.9956591 0
3.9961992 0
3.9967393 0
3.9972795 0
3.9978196 0
3.9983597 0
3.9988998 0
3.9994399 0
3.99998 0
4.0005201 0
4.0010602 0
4.0016003 0
4.0021404 0
4.0026805 0
4.0032206 0
4.0037608 0
4.0043009 0
4.004841 0
4.0053811 0
4.0059212 0
4.0064613 0
4.0070014 0
4.0075415 0
4.0080816 0
4.0086217 0
4.0091618 0
4.0097019 0
4.010242 0
4.0107822 0
4.0113223 0
4.0118624 0
4.0124025 0
4.0129426 0
4.0134827 0
4.0140228 0
4.0145629 0
4.015103 0
4.0156431 0
4.0161832 0
4.0167233 0
4.0172635 0
4.0178036 0
4.0183437 0
4.0188838 0
4.0194239 0
4.019964 0
4.0205041 0
4.0210442 0
4.0215843 0
4.0221244 0
4.0226645 0
4.0232046 0
4.0237447 0
4.0242849 0
4.024825 0
4.0253651 0
4.0259052 0
4.0264453 0
4.0269854 0
4.0275255 0
4.0280656 0
4.0286057 0
4.0291458 0
4.0296859 0
4.030226 0
4.0307662 0
4.0313063 0
4.0318464 0
4.0323865 0
4.0329266 0
4.0334667 0
4.0340068 0
4.0345469 0
4.035087 0
4.0356271 0
4.0361672 0
4.0367073 0
4.0372474 0
4.0377876 0
4.0383277 0
4.0388678 0
4.0394079 0
4.039948 0
4.0404881 0
4.0410282 0
4.0415683 0
4.0421084 0
4.0426485 0
4.0431886 0
4.0437287 0
4.0442689 0
4.044809 0
4.0453491 0
4.0458892 0
4.0464293 0
4.0469694 0
4.0475095 0
4.0480496 0
4.0485897 0
4.0491298 0
4.0496699 0
4.05021 0
4.0507502 0
4.0512903 0
4.0518304 0
4.0523705 0
4.0529106 0
4.0534507 0
4.0539908 0
4.0545309 0
4.055071 0
4.0556111 0
4.0561512 0
4.0566913 0
4.0572314 0
4.0577716 0
4.0583117 0
4.0588518 0
4.0593919 0
4.059932 0
4.0604721 0
4.0610122 0
4.0615523 0
4.0620924 0
4.0626325 0
4.0631726 0
4.0637127 0
4.0642529 0
4.064793 0
4.0653331 0
4.0658732 0
4.0664133 0
4.0669534 0
4.0674935 0
4.0680336 0
4.0685737 0
4.0691138 0
4.0696539 0
4.070194 0
4.0707341 0
4.0712743 0
4.0718144 0
4.0723545 0
4.0728946 0
4.0734347 0
4.0739748 0
4.0745149 0
4.075055 0
4.0755951 0
4.0761352 0
4.0766753 0
4.0772154 0
4.0777556 0
4.0782957 0
4.0788358 0
4.0793759 0
4.079916 0
4.0804561 0
4.0809962 0
4.0815363 0
4.0820764 0
4.0826165 0
4.0831566 0
4.0836967 0
4.0842368 0
4.084777 0
4.0853171 0
4.0858572 0
4.0863973 0
4.0869374 0
4.0874775 0
4.0880176 0
4.0885577 0
4.0890978 0
4.0896379 0
4.090178 0
4.0907181 0
4.0912583 0
4.0917984 0
4.0923385 0
4.0928786 0
4.0934187 0
4.0939588 0
4.0944989 0
4.095039 0
4.0955791 0
4.0961192 0
4.0966593 0
4.0971994 0
4.0977395 0
4.0982797 0
4.0988198 0
4.0993599 0
4.0999 0
4.1004401 0
4.1009802 0
4.1015203 0
4.1020604 0
4.1026005 0
4.1031406 0
4.1036807 0
4.1042208 0
4.104761 0
4.1053011 0
4.1058412 0
4.1063813 0
4.1069214 0
4.1074615 0
4.1080016 0
4.1085417 0
4.1090818 0
4.1096219 0
4.110162 0
4.1107021 0
4.1112422 0
4.1117824 0
4.1123225 0
4.1128626 0
4.1134027 0
4.1139428 0
4.1144829 0
4.115023 0
4.1155631 0
4.1161032 0
4.1166433 0
4.1171834 0
4.1177235 0
4.1182637 0
4.1188038 0
4.1193439 0
4.119884 0
4.1204241 0
4.1209642 0
4.1215043 0
4.1220444 0
4.1225845 0
4.1231246 0
4.1236647 0
4.1242048 0
4.1247449 0
4.1252851 0
4.1258252 0
4.1263653 0
4.1269054 0
4.1274455 0
4.1279856 0
4.1285257 0
4.1290658 0
4.1296059 0
4.130146 0
4.1306861 0
4.1312262 0
4.1317664 0
4.1323065 0
4.1328466 0
4.1333867 0
4.1339268 0
4.1344669 0
4.135007 0
4.1355471 0
4.1360872 0
4.1366273 0
4.1371674 0
4.1377075 0
4.1382476 0
4.1387878 0
4.1393279 0
4.139868 0
4.1404081 0
4.1409482 0
4.1414883 0
4.1420284 0
4.1425685 0
4.1431086 0
4.1436487 0
4.1441888 0
4.1447289 0
4.1452691 0
4.1458092 0
4.1463493 0
4.1468894 0
4.1474295 0
4.1479696 0
4.1485097 0
4.1490498 0
4.1495899 0
4.15013 0
4.1506701 0
4.1512102 0
4.1517504 0
4.1522905 0
4.1528306 0
4.1533707 0
4.1539108 0
4.1544509 0
4.154991 0
4.1555311 0
4.1560712 0
4.1566113 0
4.1571514 0
4.1576915 0
4.1582316 0
4.1587718 0
4.1593119 0
4.159852 0
4.1603921 0
4.1609322 0
4.1614723 0
4.1620124 0
4.1625525 0
4.1630926 0
4.1636327 0
4.1641728 0
4.1647129 0
4.1652531 0
4.1657932 0
4.1663333 0
4.1668734 0
4.1674135 0
4.1679536 0
4.1684937 0
4.1690338 0
4.1695739 0
4.170114 0
4.1706541 0
4.1711942 0
4.1717343 0
4.1722745 0
4.1728146 0
4.1733547 0
4.1738948 0
4.1744349 0
4.174975 0
4.1755151 0
4.1760552 0
4.1765953 0
4.1771354 0
4.1776755 0
4.1782156 0
4.1787558 0
4.1792959 0
4.179836 0
4.1803761 0
4.1809162 0
4.1814563 0
4.1819964 0
4.1825365 0
4.1830766 0
4.1836167 0
4.1841568 0
4.1846969 0
4.185237 0
4.1857772 0
4.1863173 0
4.1868574 0
4.1873975 0
4.1879376 0
4.1884777 0
4.1890178 0
4.1895579 0
4.190098 0
4.1906381 0
4.1911782 0
4.1917183 0
4.1922585 0
4.1927986 0
4.1933387 0
4.1938788 0
4.1944189 0
4.194959 0
4.1954991 0
4.1960392 0
4.1965793 0
4.1971194 0
4.1976595 0
4.1981996 0
4.1987397 0
4.1992799 0
4.19982 0
4.2003601 0
4.2009002 0
4.2014403 0
4.2019804 0
4.2025205 0
4.2030606 0
4.2036007 0
4.2041408 0
4.2046809 0
4.205221 0
4.2057612 0
4.2063013 0
4.2068414 0
4.2073815 0
4.2079216 0
4.2084617 0
4.2090018 0
4.2095419 0
4.210082 0
4.2106221 0
4.2111622 0
4.2117023 0
4.2122424 0
4.2127826 0
4.2133227 0
4.2138628 0
4.2144029 0
4.214943 0
4.2154831 0
4.2160232 0
4.2165633 0
4.2171034 0
4.2176435 0
4.2181836 0
4.2187237 0
4.2192639 0
4.219804 0
4.2203441 0
4.2208842 0
4.2214243 0
4.2219644 0
4.2225045 0
4.2230446 0
4.2235847 0
4.2241248 0
4.2246649 0
4.225205 0
4.2257451 0
4.2262853 0
4.2268254 0
4.2273655 0
4.2279056 0
4.2284457 0
4.2289858 0
4.2295259 0
4.230066 0
4.2306061 0
4.2311462 0
4.2316863 0
4.2322264 0
4.2327666 0
4.2333067 0
4.2338468 0
4.2343869 0
4.234927 0
4.2354671 0
4.2360072 0
4.2365473 0
4.2370874 0
4.2376275 0
4.2381676 0
4.2387077 0
4.2392478 0
4.239788 0
4.2403281 0
4.2408682 0
4.2414083 0
4.2419484 0
4.2424885 0
4.2430286 0
4.2435687 0
4.2441088 0
4.2446489 0
4.245189 0
4.2457291 0
4.2462693 0
4.2468094 0
4.2473495 0
4.2478896 0
4.2484297 0
4.2489698 0
4.2495099 0
4.25005 0
4.2505901 0
4.2511302 0
4.2516703 0
4.2522104 0
4.2527506 0
4.2532907 0
4.2538308 0
4.2543709 0
4.254911 0
4.2554511 0
4.2559912 0
4.2565313 0
4.2570714 0
4.2576115 0
4.2581516 0
4.2586917 0
4.2592318 0
4.259772 0
4.2603121 0
4.2608522 2.1413173e-11
4.2613923 2.8323041e-10
4.2619324 8.2386451e-10
4.2624725 1.6193724e-09
4.2630126 2.6458111e-09
4.2635527 3.8792374e-09
4.2640928 5.2957083e-09
4.2646329 6.8712808e-09
4.265173 8.5820118e-09
4.2657131 1.0403958e-08
4.2662533 1.2313177e-08
4.2667934 1.4285725e-08
4.2673335 1.6297659e-08
4.2678736 1.8325036e-08
4.2684137 2.0343914e-08
4.2689538 2.2330348e-08
4.2694939 2.4260397e-08
4.270034 2.6110116e-08
4.2705741 2.7855563e-08
4.2711142 3.0543046e-08
4.2716543 3.5966206e-08
4.2721944 4.3941392e-08
4.2727345 5.4244759e-08
4.2732747 6.6652461e-08
4.2738148 8.0940653e-08
4.2743549 9.6885488e-08
4.274895 1.1426312e-07
4.2754351 1.3284971e-07
4.2759752 1.5242141e-07
4.2765153 1.7275437e-07
4.2770554 1.9362474e-07
4.2775955 2.1480869e-07
4.2781356 2.3608236e-07
4.2786757 2.5722192e-07
4.2792158 2.7800351e-07
4.279756 2.9820329e-07
4.2802961 3.1759741e-07
4.2808362 3.3739768e-07
4.2813763 3.7868894e-07
4.2819164 4.4682935e-07
4.2824565 5.3962025e-07
4.2829966 6.5486299e-07
4.2835367 7.9035892e-07
4.2840768 9.439094e-07
4.2846169 1.1133158e-06
4.285157 1.2963794e-06
4.2856971 1.4909016e-06
4.2862372 1.6946837e-06
4.2867774 1.9055272e-06
4.2873175 2.1212332e-06
4.2878576 2.3396033e-06
4.2883977 2.5584387e-06
4.2889378 2.7755408e-06
4.2894779 2.9887109e-06
4.290018 3.1957504e-06
4.2905581 3.3944607e-06
4.2910982 3.6533249e-06
4.2916383 4.1227423e-06
4.2921784 4.7924636e-06
4.2927185 5.6459843e-06
4.2932587 6.6667997e-06
4.2937988 7.838405e-06
4.2943389 9.1442957e-06
4.294879 1.0567967e-05
4.2954191 1.2092915e-05
4.2959592 1.3702634e-05
4.2964993 1.5380619e-05
4.2970394 1.7110367e-05
4.2975795 1.8875372e-05
4.2981196 2.065913e-05
4.2986597 2.2445136e-05
4.2991998 2.4216886e-05
4.2997399 2.5957875e-05
4.3002801 2.7651597e-05
4.3008202 2.9322964e-05
4.3013603 3.1923002e-05
4.3019004 3.5783338e-05
4.3024405 4.0808797e-05
4.3029806 4.6904208e-05
4.3035207 5.3974398e-05
4.3040608 6.1924193e-05
4.3046009 7.0658423e-05
4.305141 8.0081912e-05
4.3056811 9.009949e-05
4.3062212 0.00010061598
4.3067614 0.00011153622
4.3073015 0.00012276502
4.3078416 0.00013420723
4.3083817 0.00014576765
4.3089218 0.00015735113
4.3094619 0.00016886249
4.310002 0.00018020655
4.3105421 0.00019128815
4.3110822 0.00020367628
4.3116223 0.00022184869
4.3121624 0.00024568466
4.3127025 0.00027476972
4.3132426 0.00030868941
4.3137828 0.00034702929
4.3143229 0.00038937489
4.314863 0.00043531176
4.3154031 0.00048442545
4.3159432 0.0005363015
4.3164833 0.00059052545
4.3170234 0.00064668286
4.3175635 0.00070435926
4.3181036 0.0007631402
4.3186437 0.00082261122
4.3191838 0.00088235787
4.3197239 0.0009419657
4.3202641 0.0010010202
4.3208042 0.0010594568
4.3213443 0.0011317669
4.3218844 0.0012247867
4.3224245 0.0013371989
4.3229646 0.0014676861
4.3235047 0.0016149308
4.3240448 0.0017776156
4.3245849 0.001954423
4.325125 0.0021440358
4.3256651 0.0023451364
4.3262052 0.0025564074
4.3267453 0.0027765315
4.3272855 0.0030041911
4.3278256 0.0032380689
4.3283657 0.0034768474
4.3289058 0.0037192093
4.3294459 0.003963837
4.329986 0.0042094132
4.3305261 0.0044546205
4.3310662 0.0047101418
4.3316063 0.0050169011
4.3321464 0.0053759124
4.3326865 0.0057843319
4.3332266 0.0062393155
4.3337668 0.0067380192
4.3343069 0.0072775991
4.334847 0.0078552112
4.3353871 0.0084680116
4.3359272 0.0091131563
4.3364673 0.0097878013
4.3370074 0.010489103
4.3375475 0.011214216
4.3380876 0.011960298
4.3386277 0.012724505
4.3391678 0.013503992
4.3397079 0.014295915
4.340248 0.015097431
4.3407882 0.015906231
4.3413283 0.016776207
4.3418684 0.017742322
4.3424085 0.018801271
4.3429486 0.019949746
4.3434887 0.021184442
4.3440288 0.022502052
4.3445689 0.02389927
4.345109 0.02537279
4.3456491 0.026919305
4.3461892 0.02853551
4.3467293 0.030218097
4.3472695 0.031963761
4.3478096 0.033769196
4.3483497 0.035631095
4.3488898 0.037546152
4.3494299 0.039511061
4.34997 0.041522514
4.3505101 0.043577208
4.3510502 0.045681706
4.3515903 0.047879492
4.3521304 0.050177284
4.3526705 0.052576439
4.3532106 0.055078313
4.3537508 0.057684263
4.3542909 0.060395644
4.354831 0.063213812
4.3553711 0.066140125
4.3559112 0.069175938
4.3564513 0.072322607
4.3569914 0.075581488
4.3575315 0.078953939
4.3580716 0.082441315
4.3586117 0.086044972
4.3591518 0.089766267
4.3596919 0.093606556
4.360232 0.097567195
4.3607722 0.1016495
4.3613123 0.10582414
4.3618524 0.11006537
4.3623925 0.11437339
4.3629326 0.11874842
4.3634727 0.12319067
4.3640128 0.12770038
4.3645529 0.13227774
4.365093 0.13692298
4.3656331 0.14163631
4.3661732 0.14641795
4.3667133 0.15126812
4.3672535 0.15618704
4.3677936 0.16117491
4.3683337 0.16623196
4.3688738 0.17135841
4.3694139 0.17655446
4.369954 0.18182035
4.3704941 0.18715627
4.3710342 0.19256328
4.3715743 0.1980433
4.3721144 0.20358941
4.3726545 0.20919357
4.3731946 0.21484774
4.3737347 0.22054388
4.3742749 0.22627394
4.374815 0.23202988
4.3753551 0.23780367
4.3758952 0.24358726
4.3764353 0.2493726
4.3769754 0.25515167
4.3775155 0.26091641
4.3780556 0.26665878
4.3785957 0.27237075
4.3791358 0.27804426
4.3796759 0.28367129
4.380216 0.28924378
4.3807562 0.2947537
4.3812963 0.30019797
4.3818364 0.30558027
4.3823765 0.31090209
4.3829166 0.31616494
4.3834567 0.32137031
4.3839968 0.32651969
4.3845369 0.3316146
4.385077 0.33665652
4.3856171 0.34164695
4.3861572 0.3465874
4.3866973 0.35147935
4.3872374 0.35632431
4.3877776 0.36112377
4.3883177 0.36587923
4.3888578 0.37059219
4.3893979 0.37526414
4.389938 0.37989659
4.3904781 0.38449103
4.3910182 0.38902739
4.3915583 0.39334282
4.3920984 0.39741076
4.3926385 0.40124019
4.3931786 0.40484013
4.3937187 0.40821955
4.3942589 0.41138747
4.394799 0.41435288
4.3953391 0.41712477
4.3958792 0.41971214
4.3964193 0.422124
4.3969594 0.42436934
4.3974995 0.42645715
4.3980396 0.42839643
4.3985797 0.43019618
4.3991198 0.43186541
4.3996599 0.43341309
4.4002 0.43484824
4.4007401 0.43617985
4.4012803 0.43737905
4.4018204 0.43839424
4.4023605 0.43922316
4.4029006 0.43986394
4.4034407 0.44031471
4.4039808 0.4405736
4.4045209 0.44063874
4.405061 0.44050825
4.4056011 0.44018027
4.4061412 0.43965293
4.4066813 0.43892435
4.4072214 0.43799267
4.4077616 0.43685602
4.4083017 0.43551252
4.4088418 0.4339603
4.4093819 0.4321975
4.409922 0.43022224
4.4104621 0.42803265
4.4110022 0.42563866
4.4115423 0.42316007
4.4120824 0.42061916
4.4126225 0.41800408
4.4131626 0.415303
4.4137027 0.41250406
4.4142428 0.40959543
4.414783 0.40656525
4.4153231 0.40340169
4.4158632 0.40009289
4.4164033 0.39662701
4.4169434 0.39299222
4.4174835 0.38917665
4.4180236 0.38516848
4.4185637 0.38095585
4.4191038 0.37652691
4.4196439 0.37186983
4.420184 0.36697276
4.4207241 0.36182385
4.4212643 0.35650352
4.4218044 0.35117299
4.4223445 0.34583565
4.4228846 0.34049154
4.4234247 0.33514071
4.4239648 0.3297832
4.4245049 0.32441907
4.425045 0.31904835
4.4255851 0.31367109
4.4261252 0.30828735
4.4266653 0.30289716
4.4272054 0.29750058
4.4277455 0.29209764
4.4282857 0.2866884
4.4288258 0.28127291
4.4293659 0.2758512
4.429906 0.27042333
4.4304461 0.26498934
4.4309862 0.25954879
4.4315263 0.25409491
4.4320664 0.24862694
4.4326065 0.2431468
4.4331466 0.23765636
4.4336867 0.23215754
4.4342268 0.22665221
4.434767 0.22114228
4.4353071 0.21562965
4.4358472 0.2101162
4.4363873 0.20460383
4.4369274 0.19909445
4.4374675 0.19358993
4.4380076 0.18809218
4.4385477 0.1826031
4.4390878 0.17712457
4.4396279 0.1716585
4.440168 0.16620678
4.4407081 0.16077129
4.4412482 0.15540904
4.4417884 0.15024054
4.4423285 0.14526085
4.4428686 0.14046016
4.4434087 0.13582865
4.4439488 0.13135651
4.4444889 0.12703393
4.445029 0.12285108
4.4455691 0.11879816
4.4461092 0.11486534
4.4466493 0.11104283
4.4471894 0.10732079
4.4477295 0.10368942
4.4482697 0.1001389
4.4488098 0.096659419
4.4493499 0.093241161
4.44989 0.08987431
4.4504301 0.086549053
4.4509702 0.083260208
4.4515103 0.080109497
4.4520504 0.077137889
4.4525905 0.074339908
4.4531306 0.071710082
4.4536707 0.069242934
4.4542108 0.06693299
4.454751 0.064774776
4.4552911 0.062762817
4.4558312 0.060891639
4.4563713 0.059155766
4.4569114 0.057549725
4.4574515 0.05606804
4.4579916 0.054705237
4.4585317 0.053455842
4.4590718 0.052314379
4.4596119 0.051275375
4.460152 0.050333354
4.4606921 0.049482842
4.4612322 0.048738371
4.4617724 0.048153227
4.4623125 0.047729347
4.4628526 0.047465253
4.4633927 0.047359463
4.4639328 0.0474105
4.4644729 0.047616883
4.465013 0.047977132
4.4655531 0.048489769
4.4660932 0.049153314
4.4666333 0.049966287
4.4671734 0.050927209
4.4677135 0.0520346
4.4682537 0.053286981
4.4687938 0.054682873
4.4693339 0.056220796
4.469874 0.057899269
4.4704141 0.059716815
4.4709542 0.061671722
4.4714943 0.06375448
4.4720344 0.065965926
4.4725745 0.068313207
4.4731146 0.070803473
4.4736547 0.073443873
4.4741948 0.076241554
4.4747349 0.079203666
4.4752751 0.082337358
4.4758152 0.085649778
4.4763553 0.089148076
4.4768954 0.092839399
4.4774355 0.096730897
4.4779756 0.10082972
4.4785157 0.10514301
4.4790558 0.10967793
4.4795959 0.11444161
4.480136 0.11944122
4.4806761 0.12468389
4.4812162 0.13014715
4.4817564 0.13572831
4.4822965 0.14141651
4.4828366 0.14721017
4.4833767 0.1531077
4.4839168 0.1591075
4.4844569 0.16520798
4.484997 0.17140754
4.4855371 0.17770459
4.4860772 0.18409754
4.4866173 0.1905848
4.4871574 0.19716477
4.4876975 0.20383586
4.4882376 0.21059648
4.4887778 0.21744503
4.4893179 0.22437992
4.489858 0.23139956
4.4903981 0.23850235
4.4909382 0.24568715
4.4914783 0.25299645
4.4920184 0.26044746
4.4925585 0.26802374
4.4930986 0.27570885
4.4936387 0.28348636
4.4941788 0.29133981
4.4947189 0.29925278
4.4952591 0.30720882
4.4957992 0.31519149
4.4963393 0.32318436
4.4968794 0.33117098
4.4974195 0.33913491
4.4979596 0.34705972
4.4984997 0.35492896
4.4990398 0.36272619
4.4995799 0.37043498
4.50012 0.37803888
4.5006601 0.38552146
4.5012002 0.39286184
4.5017403 0.40003147
4.5022805 0.40703032
4.5028206 0.41386146
4.5033607 0.42052792
4.5039008 0.42703277
4.5044409 0.43337903
4.504981 0.43956978
4.5055211 0.44560805
4.5060612 0.45149689
4.5066013 0.45723935
4.5071414 0.46283849
4.5076815 0.46829735
4.5082216 0.47361897
4.5087618 0.47880642
4.5093019 0.48386273
4.509842 0.48879096
4.5103821 0.49359415
4.5109222 0.49827513
4.5114623 0.50268019
4.5120024 0.50667684
4.5125425 0.51026676
4.5130826 0.51345163
4.5136227 0.51623314
4.5141628 0.51861295
4.5147029 0.52059274
4.515243 0.5221742
4.5157832 0.523359
4.5163233 0.52414881
4.5168634 0.52454532
4.5174035 0.52455019
4.5179436 0.52416512
4.5184837 0.52339178
4.5190238 0.52223183
4.5195639 0.52068697
4.520104 0.51875887
4.5206441 0.51644921
4.5211842 0.51378484
4.5217243 0.51091389
4.5222645 0.5078591
4.5228046 0.5046191
4.5233447 0.50119249
4.5238848 0.4975779
4.5244249 0.49377392
4.524965 0.48977918
4.5255051 0.48559228
4.5260452 0.48121185
4.5265853 0.47663649
4.5271254 0.47186481
4.5276655 0.46689543
4.5282056 0.46172696
4.5287457 0.45635802
4.5292859 0.45078721
4.529826 0.44501315
4.5303661 0.43903445
4.5309062 0.43284973
4.5314463 0.42646803
4.5319864 0.41991401
4.5325265 0.4132085
4.5330666 0.40637234
4.5336067 0.39942636
4.5341468 0.39239139
4.5346869 0.38528826
4.535227 0.3781378
4.5357672 0.37096085
4.5363073 0.36377824
4.5368474 0.3566108
4.5373875 0.34947937
4.5379276 0.34240477
4.5384677 0.33540784
4.5390078 0.3285094
4.5395479 0.3217303
4.540088 0.31509137
4.5406281 0.30861343
4.5411682 0.30230933
4.5417083 0.29613142
4.5422484 0.29006896
4.5427886 0.2841232
4.5433287 0.27829541
4.5438688 0.27258684
4.5444089 0.26699875
4.544949 0.26153238
4.5454891 0.256189
4.5460292 0.25096986
4.5465693 0.24587621
4.5471094 0.24090932
4.5476495 0.23607043
4.5481896 0.23136081
4.5487297 0.2267817
4.5492699 0.22233437
4.54981 0.21802006
4.5503501 0.21384004
4.5508902 0.20979556
4.5514303 0.20599077
4.5519704 0.20257036
4.5525105 0.19953118
4.5530506 0.19686897
4.5535907 0.19457946
4.5541308 0.1926584
4.5546709 0.19110151
4.555211 0.18990454
4.5557512 0.18906322
4.5562913 0.18857329
4.5568314 0.18843049
4.5573715 0.18863055
4.5579116 0.18916921
4.5584517 0.1900422
4.5589918 0.19124527
4.5595319 0.19277415
4.560072 0.19462458
4.5606121 0.19679229
4.5611522 0.1992629
4.5616923 0.20192768
4.5622324 0.20476115
4.5627726 0.20776706
4.5633127 0.21094917
4.5638528 0.21431121
4.5643929 0.21785694
4.564933 0.22159011
4.5654731 0.22551447
4.5660132 0.22963377
4.5665533 0.23395175
4.5670934 0.23847218
4.5676335 0.2431988
4.5681736 0.24813535
4.5687137 0.25328559
4.5692539 0.25865327
4.569794 0.26424214
4.5703341 0.27005594
4.5708742 0.27609843
4.5714143 0.28235252
4.5719544 0.2887716
4.5724945 0.29533602
4.5730346 0.30202683
4.5735747 0.30882505
4.5741148 0.31571173
4.5746549 0.32266789
4.575195 0.32967457
4.5757351 0.33671281
4.5762753 0.34376363
4.5768154 0.35080807
4.5773555 0.35782716
4.5778956 0.36480195
4.5784357 0.37171346
4.5789758 0.37854272
4.5795159 0.38527078
4.580056 0.39187866
4.5805961 0.39834739
4.5811362 0.40466185
4.5816763 0.41086615
4.5822164 0.41697669
4.5827566 0.42299153
4.5832967 0.42890875
4.5838368 0.43472641
4.5843769 0.44044259
4.584917 0.44605536
4.5854571 0.45156277
4.5859972 0.45696291
4.5865373 0.46225383
4.5870774 0.46743362
4.5876175 0.47250034
4.5881576 0.47745205
4.5886977 0.48228683
4.5892378 0.48700275
4.589778 0.49159787
4.5903181 0.49607026
4.5908582 0.500418
4.5913983 0.50454988
4.5919384 0.50826477
4.5924785 0.51155847
4.5930186 0.51443458
4.5935587 0.51689668
4.5940988 0.51894838
4.5946389 0.52059325
4.595179 0.52183489
4.5957191 0.5226769
4.5962593 0.52312286
4.5967994 0.52317636
4.5973395 0.52284101
4.5978796 0.52212038
4.5984197 0.52101807
4.5989598 0.51953768
4.5994999 0.51768279
4.60004 0.51545699
4.6005801 0.51286388
4.6011202 0.50991246
4.6016603 0.50673428
4.6022004 0.50338453
4.6027405 0.49986337
4.6032807 0.49617097
4.6038208 0.49230752
4.6043609 0.48827318
4.604901 0.48406813
4.6054411 0.47969255
4.6059812 0.47514659
4.6065213 0.47043045
4.6070614 0.46554429
4.6076015 0.46048829
4.6081416 0.45526262
4.6086817 0.44986746
4.6092218 0.44430297
4.609762 0.43856933
4.6103021 0.43266672
4.6108422 0.42659531
4.6113823 0.42035103
4.6119224 0.413932
4.6124625 0.40735793
4.6130026 0.40064959
4.6135427 0.39382771
4.6140828 0.38691304
4.6146229 0.37992635
4.615163 0.37288838
4.6157031 0.36581988
4.6162432 0.3587416
4.6167834 0.35167428
4.6173235 0.3446387
4.6178636 0.33765558
4.6184037 0.33074569
4.6189438 0.32392977
4.6194839 0.31722858
4.620024 0.31066286
4.6205641 0.30425336
4.6211042 0.29801992
4.6216443 0.29193869
4.6221844 0.28599134
4.6227245 0.28017855
4.6232647 0.27450099
4.6238048 0.26895934
4.6243449 0.26355427
4.624885 0.25828646
4.6254251 0.25315657
4.6259652 0.24816529
4.6265053 0.24331328
4.6270454 0.23860123
4.6275855 0.23402981
4.6281256 0.22959968
4.6286657 0.22531154
4.6292058 0.22116604
4.6297459 0.21716386
4.6302861 0.21330569
4.6308262 0.20959219
4.6313663 0.2060668
4.6319064 0.2028818
4.6324465 0.20004853
4.6329866 0.19756468
4.6335267 0.1954279
4.6340668 0.19363588
4.6346069 0.19218629
4.635147 0.1910768
4.6356871 0.19030509
4.6362272 0.18986882
4.6367674 0.18976566
4.6373075 0.1899933
4.6378476 0.1905494
4.6383877 0.19143164
4.6389278 0.19263768
4.6394679 0.1941652
4.640008 0.19601188
4.6405481 0.19817539
4.6410882 0.20065244
4.6416283 0.20334107
4.6421684 0.20617613
4.6427085 0.20916097
4.6432486 0.21229896
4.6437888 0.21559343
4.6443289 0.21904774
4.644869 0.22266524
4.6454091 0.22644929
4.6459492 0.23040324
4.6464893 0.23453044
4.6470294 0.23883424
4.6475695 0.24331799
4.6481096 0.24798505
4.6486497 0.25283877
4.6491898 0.2578825
4.6497299 0.26311959
4.6502701 0.2685534
4.6508102 0.27418727
4.6513503 0.28001749
4.6518904 0.28600661
4.6524305 0.29213378
4.6529706 0.29838144
4.6535107 0.30473205
4.6540508 0.31116804
4.6545909 0.31767186
4.655131 0.32422597
4.6556711 0.33081279
4.6562112 0.33741479
4.6567514 0.34401441
4.6572915 0.35059409
4.6578316 0.35713628
4.6583717 0.36362343
4.6589118 0.37003797
4.6594519 0.37636237
4.659992 0.38257906
4.6605321 0.38867049
4.6610722 0.39461916
4.6616123 0.40044589
4.6621524 0.40617743
4.6626925 0.41181263
4.6632326 0.41735034
4.6637728 0.42278942
4.6643129 0.42812873
4.664853 0.43336714
4.6653931 0.43850348
4.6659332 0.44353663
4.6664733 0.44846544
4.6670134 0.45328876
4.6675535 0.45800545
4.6680936 0.46261437
4.6686337 0.46711439
4.6691738 0.47150434
4.6697139 0.4757831
4.6702541 0.47994951
4.6707942 0.48400244
4.6713343 0.4879046
4.6718744 0.49144542
4.6724145 0.49459512
4.6729546 0.49735867
4.6734947 0.499741
4.6740348 0.50174707
4.6745749 0.50338182
4.675115 0.5046502
4.6756551 0.50555716
4.6761952 0.50610764
4.6767353 0.5063066
4.6772755 0.50615898
4.6778156 0.50566973
4.6783557 0.50484379
4.6788958 0.50368612
4.6794359 0.50220166
4.679976 0.50039535
4.6805161 0.49827216
4.6810562 0.49583702
4.6815963 0.49316421
4.6821364 0.49033022
4.6826765 0.4873313
4.6832166 0.48416365
4.6837568 0.48082348
4.6842969 0.47730699
4.684837 0.47361038
4.6853771 0.46972986
4.6859172 0.46566163
4.6864573 0.46140189
4.6869974 0.45694684
4.6875375 0.4522927
4.6880776 0.44743566
4.6886177 0.44237192
4.6891578 0.43709769
4.6896979 0.43160917
4.690238 0.42590257
4.6907782 0.41997408
4.6913183 0.41382768
4.6918584 0.40752647
4.6923985 0.40109816
4.6929386 0.39455881
4.6934787 0.38792453
4.6940188 0.38121138
4.6945589 0.37443545
4.695099 0.36761283
4.6956391 0.3607596
4.6961792 0.35389185
4.6967193 0.34702565
4.6972595 0.34017709
4.6977996 0.33336225
4.6983397 0.32659723
4.6988798 0.31989809
4.6994199 0.31328093
4.69996 0.30676183
4.7005001 0.30035687
4.7010402 0.29408214
4.7015803 0.28792282
4.7021204 0.28184153
4.7026605 0.27583851
4.7032006 0.26991432
4.7037407 0.26406951
4.7042809 0.25830464
4.704821 0.25262026
4.7053611 0.24701692
4.7059012 0.24149519
4.7064413 0.23605561
4.7069814 0.23069874
4.7075215 0.22542514
4.7080616 0.22023535
4.7086017 0.21512994
4.7091418 0.21010945
4.7096819 0.20517444
4.710222 0.20032547
4.7107622 0.19556309
4.7113023 0.19090977
4.7118424 0.18659421
4.7123825 0.18266893
4.7129226 0.1791236
4.7134627 0.17594791
4.7140028 0.17313153
4.7145429 0.17066414
4.715083 0.16853543
4.7156231 0.16673508
4.7161632 0.16525277
4.7167033 0.16407817
4.7172434 0.16320098
4.7177836 0.16261086
4.7183237 0.16229751
4.7188638 0.16225059
4.7194039 0.1624598
4.719944 0.16291482
4.7204841 0.16360531
4.7210242 0.16452098
4.7215643 0.16562087
4.7221044 0.16685704
4.7226445 0.16824909
4.7231846 0.16981783
4.7237247 0.17158411
4.7242649 0.17356876
4.724805 0.17579262
4.7253451 0.17827652
4.7258852 0.1810413
4.7264253 0.1841078
4.7269654 0.18749685
4.7275055 0.19122929
4.7280456 0.19532595
4.7285857 0.19980767
4.7291258 0.20469528
4.7296659 0.21000962
4.730206 0.21577153
4.7307461 0.22200183
4.7312863 0.22869804
4.7318264 0.23551958
4.7323665 0.24234738
4.7329066 0.2491807
4.7334467 0.25601883
4.7339868 0.26286103
4.7345269 0.26970659
4.735067 0.27655477
4.7356071 0.28340487
4.7361472 0.29025616
4.7366873 0.2971079
4.7372274 0.30395939
4.7377676 0.31080989
4.7383077 0.31765868
4.7388478 0.32450504
4.7393879 0.33134825
4.739928 0.33818758
4.7404681 0.34502231
4.7410082 0.35185172
4.7415483 0.35867654
4.7420884 0.3654997
4.7426285 0.37232121
4.7431686 0.37914098
4.7437087 0.38595892
4.7442488 0.39277493
4.744789 0.39958892
4.7453291 0.4064008
4.7458692 0.41321047
4.7464093 0.42001784
4.7469494 0.42682281
4.7474895 0.43362528
4.7480296 0.44042518
4.7485697 0.44722239
4.7491098 0.45401683
4.7496499 0.46080841
4.75019 0.46759702
4.7507301 0.47438257
4.7512703 0.48114902
4.7518104 0.4875212
4.7523505 0.49335525
4.7528906 0.49867036
4.7534307 0.5034857
4.7539708 0.50782049
4.7545109 0.5116939
4.755051 0.51512514
4.7555911 0.51813338
4.7561312 0.52073782
4.7566713 0.52295766
4.7572114 0.52481207
4.7577516 0.52632026
4.7582917 0.52750141
4.7588318 0.52837472
4.7593719 0.52895937
4.759912 0.52927456
4.7604521 0.52933947
4.7609922 0.5291733
4.7615323 0.52879396
4.7620724 0.52819894
4.7626125 0.52737061
4.7631526 0.52629101
4.7636927 0.52494219
4.7642328 0.52330619
4.764773 0.52136505
4.7653131 0.51910082
4.7658532 0.51649554
4.7663933 0.51353125
4.7669334 0.51019
4.7674735 0.50645384
4.7680136 0.5023048
4.7685537 0.49772494
4.7690938 0.49269629
4.7696339 0.48720089
4.770174 0.48122081
4.7707141 0.47473806
4.7712543 0.4677426
4.7717944 0.46056103
4.7723345 0.45337265
4.7728746 0.44617762
4.7734147 0.43897607
4.7739548 0.43176814
4.7744949 0.42455398
4.775035 0.41733373
4.7755751 0.41010753
4.7761152 0.40287552
4.7766553 0.39563785
4.7771954 0.38839466
4.7777355 0.38114608
4.7782757 0.37389227
4.7788158 0.36663337
4.7793559 0.35936951
4.779896 0.35210083
4.7804361 0.34482749
4.7809762 0.33754963
4.7815163 0.33026541
4.7820564 0.32296863
4.7825965 0.31566031
4.7831366 0.30834212
4.7836767 0.30101574
4.7842168 0.29368284
4.784757 0.28634509
4.7852971 0.27900416
4.7858372 0.27166173
4.7863773 0.26431948
4.7869174 0.25697908
4.7874575 0.24964219
4.7879976 0.2423105
4.7885377 0.23498568
4.7890778 0.2276694
4.7896179 0.22036334
4.790158 0.21306916
4.7906981 0.20578855
4.7912382 0.19852557
4.7917784 0.19153073
4.7923185 0.18495708
4.7928586 0.17878461
4.7933987 0.17299331
4.7939388 0.16756315
4.7944789 0.16247412
4.795019 0.15770621
4.7955591 0.15323941
4.7960992 0.14905369
4.7966393 0.14512905
4.7971794 0.14144547
4.7977195 0.13798293
4.7982597 0.13472142
4.7987998 0.13164093
4.7993399 0.12872144
4.79988 0.12594293
4.8004201 0.12328539
4.8009602 0.12072881
4.8015003 0.11828395
4.8020404 0.1160792
4.8025805 0.11413201
4.8031206 0.11244333
4.8036607 0.1110141
4.8042008 0.10984526
4.8047409 0.10893775
4.8052811 0.10829253
4.8058212 0.10791052
4.8063613 0.10779269
4.8069014 0.10793997
4.8074415 0.1083533
4.8079816 0.10903363
4.8085217 0.1099819
4.8090618 0.11119906
4.8096019 0.11268605
4.810142 0.11444382
4.8106821 0.1164733
4.8112222 0.11877527
4.8117624 0.12123403
4.8123025 0.12376292
4.8128426 0.12638098
4.8133827 0.12910723
4.8139228 0.1319607
4.8144629 0.13496041
4.815003 0.1381254
4.8155431 0.14147468
4.8160832 0.14502729
4.8166233 0.14880225
4.8171634 0.15281858
4.8177035 0.15709532
4.8182436 0.16165149
4.8187838 0.16650611
4.8193239 0.17167822
4.819864 0.17718683
4.8204041 0.18305098
4.8209442 0.18928969
4.8214843 0.19587057
4.8220244 0.2025041
4.8225645 0.2091416
4.8231046 0.21578258
4.8236447 0.22242657
4.8241848 0.2290731
4.8247249 0.23572169
4.8252651 0.24237187
4.8258052 0.24902316
4.8263453 0.25567508
4.8268854 0.26232716
4.8274255 0.26897892
4.8279656 0.27562989
4.8285057 0.2822796
4.8290458 0.28892756
4.8295859 0.2955733
4.830126 0.30221635
4.8306661 0.30885623
4.8312062 0.31549247
4.8317463 0.32212602
4.8322865 0.3287583
4.8328266 0.33538928
4.8333667 0.34201892
4.8339068 0.34864717
4.8344469 0.355274
4.834987 0.36189939
4.8355271 0.36852327
4.8360672 0.37514564
4.8366073 0.38176643
4.8371474 0.38838562
4.8376875 0.39500318
4.8382276 0.40161905
4.8387678 0.40823321
4.8393079 0.41484562
4.839848 0.42145624
4.8403881 0.42806504
4.8409282 0.43467198
4.8414683 0.44123319
4.8420084 0.44741593
4.8425485 0.45316556
4.8430886 0.45849974
4.8436287 0.46343611
4.8441688 0.46799235
4.8447089 0.4721861
4.845249 0.47603502
4.8457892 0.47955676
4.8463293 0.48276898
4.8468694 0.48568934
4.8474095 0.48833548
4.8479496 0.49072507
4.8484897 0.49287576
4.8490298 0.49480521
4.8495699 0.49653107
4.85011 0.49807099
4.8506501 0.49944264
4.8511902 0.50066366
4.8517303 0.50169573
4.8522705 0.50246119
4.8528106 0.50295158
4.8533507 0.50315897
4.8538908 0.50307547
4.8544309 0.50269317
4.854971 0.50200414
4.8555111 0.50100049
4.8560512 0.4996743
4.8565913 0.49801767
4.8571314 0.49602268
4.8576715 0.49368142
4.8582116 0.49098599
4.8587518 0.48792847
4.8592919 0.48450096
4.859832 0.48069554
4.8603721 0.47650431
4.8609122 0.47191936
4.8614523 0.46695565
4.8619924 0.46184876
4.8625325 0.45666062
4.8630726 0.45138869
4.8636127 0.44603043
4.8641528 0.44058331
4.8646929 0.43504477
4.865233 0.42941229
4.8657732 0.42368331
4.8663133 0.41785531
4.8668534 0.41192573
4.8673935 0.40589204
4.8679336 0.39975169
4.8684737 0.39350216
4.8690138 0.38714088
4.8695539 0.38066534
4.870094 0.37407297
4.8706341 0.36736125
4.8711742 0.36052763
4.8717143 0.35357309
4.8722545 0.34651062
4.8727946 0.33935404
4.8733347 0.33211714
4.8738748 0.32481369
4.8744149 0.31745747
4.874955 0.31006225
4.8754951 0.3026418
4.8760352 0.29520991
4.8765753 0.28778035
4.8771154 0.28036689
4.8776555 0.27298331
4.8781956 0.26564338
4.8787357 0.25836089
4.8792759 0.2511496
4.879816 0.24402329
4.8803561 0.23699573
4.8808962 0.23008071
4.8814363 0.22328959
4.8819764 0.21659598
4.8825165 0.20998941
4.8830566 0.20347073
4.8835967 0.19704079
4.8841368 0.19070043
4.8846769 0.1844505
4.885217 0.17829185
4.8857572 0.17222532
4.8862973 0.16625176
4.8868374 0.16037202
4.8873775 0.15458694
4.8879176 0.14889737
4.8884577 0.14330415
4.8889978 0.13780813
4.8895379 0.13241016
4.890078 0.12711109
4.8906181 0.12191175
4.8911582 0.116813
4.8916983 0.11184152
4.8922384 0.10705375
4.8927786 0.10244742
4.8933187 0.098017945
4.8938588 0.093760757
4.8943989 0.08967128
4.894939 0.085744944
4.8954791 0.081977174
4.8960192 0.078363398
4.8965593 0.074899043
4.8970994 0.071579536
4.8976395 0.068400304
4.8981796 0.065356774
4.8987197 0.062444374
4.8992599 0.059658529
4.8998 0.056994668
4.9003401 0.054448218
4.9008802 0.052014604
4.9014203 0.049689292
4.9019604 0.047469678
4.9025005 0.045355503
4.9030406 0.043346563
4.9035807 0.041442657
4.9041208 0.039643583
4.9046609 0.037949139
4.905201 0.036359122
4.9057411 0.034873332
4.9062813 0.033491566
4.9068214 0.032213622
4.9073615 0.031039298
4.9079016 0.029968392
4.9084417 0.029000703
4.9089818 0.028136028
4.9095219 0.027374165
4.910062 0.026714913
4.9106021 0.026158069
4.9111422 0.025703431
4.9116823 0.025350921
4.9122224 0.025100516
4.9127626 0.024951688
4.9133027 0.024903883
4.9138428 0.024956549
4.9143829 0.025109131
4.914923 0.025361077
4.9154631 0.025711831
4.9160032 0.026160842
4.9165433 0.026707555
4.9170834 0.027351417
4.9176235 0.028091874
4.9181636 0.028928372
4.9187037 0.029860359
4.9192438 0.030887281
4.919784 0.032008583
4.9203241 0.033223712
4.9208642 0.034532116
4.9214043 0.035933732
4.9219444 0.037449631
4.9224845 0.03909208
4.9230246 0.040862244
4.9235647 0.042761289
4.9241048 0.04479038
4.9246449 0.04695068
4.925185 0.049243355
4.9257251 0.05166957
4.9262653 0.054230489
4.9268054 0.056927278
4.9273455 0.0597611
4.9278856 0.062733121
4.9284257 0.065844506
4.9289658 0.069096419
4.9295059 0.072490025
4.930046 0.076026489
4.9305861 0.079706976
4.9311262 0.083532651
4.9316663 0.087489458
4.9322064 0.091528729
4.9327465 0.095656759
4.9332867 0.099884908
4.9338268 0.10422453
4.9343669 0.10868699
4.934907 0.11328364
4.9354471 0.11802584
4.9359872 0.12292496
4.9365273 0.12799233
4.9370674 0.13323934
4.9376075 0.13867732
4.9381476 0.14431765
4.9386877 0.15017168
4.9392278 0.15625077
4.939768 0.16256627
4.9403081 0.16912954
4.9408482 0.17595195
4.9413883 0.18304353
4.9419284 0.19027296
4.9424685 0.19754414
4.9430086 0.20485255
4.9435487 0.21219365
4.9440888 0.21956292
4.9446289 0.22695583
4.945169 0.23436784
4.9457091 0.24179443
4.9462492 0.24923106
4.9467894 0.25667321
4.9473295 0.26411635
4.9478696 0.27155595
4.9484097 0.27898747
4.9489498 0.2864064
4.9494899 0.29380819
4.95003 0.30118832
4.9505701 0.30854226
4.9511102 0.31586547
4.9516503 0.32315706
4.9521904 0.33043084
4.9527305 0.3376887
4.9532707 0.34493069
4.9538108 0.35215683
4.9543509 0.35936714
4.954891 0.36656167
4.9554311 0.37374043
4.9559712 0.38090347
4.9565113 0.3880508
4.9570514 0.39518246
4.9575915 0.40229847
4.9581316 0.40939888
4.9586717 0.4164837
4.9592118 0.42355297
4.959752 0.43060671
4.9602921 0.43764496
4.9608322 0.44466774
4.9613723 0.45167473
4.9619124 0.45841872
4.9624525 0.46469922
4.9629926 0.470533
4.9635327 0.47593682
4.9640728 0.48092745
4.9646129 0.48552164
4.965153 0.48973615
4.9656931 0.49358776
4.9662332 0.49709323
4.9667734 0.5002693
4.9673135 0.50313276
4.9678536 0.50570036
4.9683937 0.50798887
4.9689338 0.51001504
4.9694739 0.51179564
4.970014 0.51334744
4.9705541 0.51468719
4.9710942 0.51583166
4.9716343 0.51678515
4.9721744 0.51748095
4.9727145 0.51789735
4.9732547 0.51802334
4.9737948 0.51784795
4.9743349 0.5173602
4.974875 0.51654909
4.9754151 0.51540365
4.9759552 0.51391289
4.9764953 0.51206582
4.9770354 0.50985146
4.9775755 0.50725883
4.9781156 0.50427694
4.9786557 0.50089481
4.9791958 0.49710144
4.9797359 0.49288587
4.9802761 0.4882371
4.9808162 0.48314414
4.9813563 0.47759602
4.9818964 0.47177035
4.9824365 0.46587266
4.9829766 0.4599023
4.9835167 0.45385845
4.9840568 0.44774032
4.9845969 0.4415471
4.985137 0.43527797
4.9856771 0.42893215
4.9862172 0.42250883
4.9867574 0.41600719
4.9872975 0.40942643
4.9878376 0.40276576
4.9883777 0.39602436
4.9889178 0.38920144
4.9894579 0.38229618
4.989998 0.37530778
4.9905381 0.36823543
4.9910782 0.36107834
4.9916183 0.35383262
4.9921584 0.34647874
4.9926985 0.3390248
4.9932386 0.33148466
4.9937788 0.3238722
4.9943189 0.3162013
4.994859 0.30848583
4.9953991 0.30073966
4.9959392 0.29297667
4.9964793 0.28521073
4.9970194 0.27745572
4.9975595 0.2697255
4.9980996 0.26203395
4.9986397 0.25439495
4.9991798 0.24682237
4.9997199 0.23933009
5.0002601 0.23193196
5.0008002 0.22464188
5.0013403 0.21747372
5.0018804 0.21045595
5.0024205 0.20361206
5.0029606 0.19693761
5.0035007 0.19042798
5.0040408 0.18407855
5.0045809 0.17788468
5.005121 0.17184176
5.0056611 0.16594515
5.0062012 0.16019024
5.0067413 0.15457239
5.0072815 0.14908699
5.0078216 0.1437294
5.0083617 0.13849501
5.0089018 0.13337919
5.0094419 0.12837731
5.009982 0.12348475
5.0105221 0.11869688
5.0110622 0.11400908
5.0116023 0.10942816
5.0121424 0.10506962
5.0126825 0.10095911
5.0132226 0.097089744
5.0137628 0.09345464
5.0143029 0.090046912
5.014843 0.086859674
5.0153831 0.083886041
5.0159232 0.081119128
5.0164633 0.07855205
5.0170034 0.076177921
5.0175435 0.073989857
5.0180836 0.071980972
5.0186237 0.07014438
5.0191638 0.068473196
5.0197039 0.066960536
5.020244 0.065599514
5.0207842 0.064383244
5.0213243 0.063304842
5.0218644 0.062374482
5.0224045 0.061620672
5.0229446 0.061045366
5.0234847 0.060649931
5.0240248 0.060435736
5.0245649 0.060404145
5.025105 0.060556527
5.0256451 0.060894248
5.0261852 0.061418674
5.0267253 0.062131173
5.0272655 0.063033111
5.0278056 0.064125855
5.0283457 0.065410772
5.0288858 0.066889228
5.0294259 0.068562591
5.029966 0.070432227
5.0305061 0.072499503
5.0310462 0.074765786
5.0315863 0.077227035
5.0321264 0.079805759
5.0326665 0.082486473
5.0332066 0.085282444
5.0337467 0.088206938
5.0342869 0.09127322
5.034827 0.094494556
5.0353671 0.097884211
5.0359072 0.10145545
5.0364473 0.10522154
5.0369874 0.10919575
5.0375275 0.11339134
5.0380676 0.11782158
5.0386077 0.12249974
5.0391478 0.12743907
5.0396879 0.13265285
5.040228 0.13815434
5.0407682 0.14395681
5.0413083 0.15007352
5.0418484 0.15644023
5.0423885 0.16288656
5.0429286 0.16940349
5.0434687 0.17598853
5.0440088 0.1826392
5.0445489 0.18935305
5.045089 0.19612759
5.0456291 0.20296035
5.0461692 0.20984885
5.0467093 0.21679063
5.0472494 0.2237832
5.0477896 0.2308241
5.0483297 0.23791085
5.0488698 0.24504097
5.0494099 0.252212
5.04995 0.25942146
5.0504901 0.26666687
5.0510302 0.27394577
5.0515703 0.28125831
5.0521104 0.28866202
5.0526505 0.29617154
5.0531906 0.30377395
5.0537307 0.31145629
5.0542709 0.31920563
5.054811 0.32700903
5.0553511 0.33485355
5.0558912 0.34272626
5.0564313 0.35061421
5.0569714 0.35850446
5.0575115 0.36638408
5.0580516 0.37424013
5.0585917 0.38205967
5.0591318 0.38982975
5.0596719 0.39753744
5.060212 0.40516981
5.0607522 0.4127139
5.0612923 0.42015679
5.0618324 0.42744284
5.0623725 0.43444745
5.0629126 0.44116955
5.0634527 0.44761574
5.0639928 0.45379263
5.0645329 0.45970684
5.065073 0.46536496
5.0656131 0.47077361
5.0661532 0.4759394
5.0666933 0.48086893
5.0672334 0.4855688
5.0677736 0.49004564
5.0683137 0.49430605
5.0688538 0.49835663
5.0693939 0.50220399
5.069934 0.50585474
5.0704741 0.5093155
5.0710142 0.51259286
5.0715543 0.51569165
5.0720944 0.51853777
5.0726345 0.52108075
5.0731746 0.52330878
5.0737147 0.52521003
5.0742549 0.52677268
5.074795 0.52798489
5.0753351 0.52883484
5.0758752 0.52931071
5.0764153 0.52940067
5.0769554 0.5290929
5.0774955 0.52837556
5.0780356 0.52723683
5.0785757 0.52566489
5.0791158 0.52364791
5.0796559 0.52117406
5.080196 0.51823153
5.0807361 0.51480847
5.0812763 0.51089307
5.0818164 0.50656247
5.0823565 0.50212916
5.0828966 0.4976235
5.0834367 0.49304784
5.0839768 0.48840458
5.0845169 0.48369607
5.085057 0.4789247
5.0855971 0.47409284
5.0861372 0.46920285
5.0866773 0.46425711
5.0872174 0.459258
5.0877576 0.45420789
5.0882977 0.44910914
5.0888378 0.44396414
5.0893779 0.43877525
5.089918 0.43354485
5.0904581 0.42827531
5.0909982 0.422969
5.0915383 0.41762782
5.0920784 0.41220617
5.0926185 0.40668221
5.0931586 0.40106937
5.0936987 0.39538104
5.0942388 0.38963061
5.094779 0.38383149
5.0953191 0.37799707
5.0958592 0.37214077
5.0963993 0.36627596
5.0969394 0.36041606
5.0974795 0.35457447
5.0980196 0.34876458
5.0985597 0.3429998
5.0990998 0.33729351
5.0996399 0.33165913
5.10018 0.32611006
5.1007201 0.32065968
5.1012603 0.31532141
5.1018004 0.31014407
5.1023405 0.30529402
5.1028806 0.30078576
5.1034207 0.2966135
5.1039608 0.29277143
5.1045009 0.28925375
5.105041 0.28605467
5.1055811 0.28316839
5.1061212 0.28058911
5.1066613 0.27831103
5.1072014 0.27632834
5.1077415 0.27463526
5.1082817 0.27322599
5.1088218 0.27209471
5.1093619 0.27123565
5.109902 0.27064299
5.1104421 0.27031094
5.1109822 0.2702337
5.1115223 0.27040546
5.1120624 0.27081039
5.1126025 0.27144121
5.1131426 0.27230245
5.1136827 0.27339869
5.1142228 0.27473448
5.114763 0.27631436
5.1153031 0.27814291
5.1158432 0.28022467
5.1163833 0.2825642
5.1169234 0.28516605
5.1174635 0.28803479
5.1180036 0.29117496
5.1185437 0.29459113
5.1190838 0.29828785
5.1196239 0.30226967
5.120164 0.30654115
5.1207041 0.31110685
5.1212442 0.31597133
5.1217844 0.32111696
5.1223245 0.32641046
5.1228646 0.33181703
5.1234047 0.33732257
5.1239448 0.34291294
5.1244849 0.34857403
5.125025 0.35429171
5.1255651 0.36005187
5.1261052 0.36584037
5.1266453 0.3716431
5.1271854 0.37744593
5.1277255 0.38323475
5.1282657 0.38899543
5.1288058 0.39471385
5.1293459 0.4003759
5.129886 0.40596743
5.1304261 0.41147435
5.1309662 0.41688251
5.1315063 0.42217781
5.1320464 0.42739857
5.1325865 0.43259541
5.1331266 0.43776344
5.1336667 0.44289774
5.1342068 0.44799338
5.1347469 0.45304542
5.1352871 0.45804895
5.1358272 0.46299902
5.1363673 0.46789071
5.1369074 0.4727191
5.1374475 0.47747925
5.1379876 0.48216623
5.1385277 0.48677512
5.1390678 0.49130098
5.1396079 0.49573889
5.140148 0.50008392
5.1406881 0.50433114
5.1412282 0.50847562
5.1417684 0.51249431
5.1423085 0.51624161
5.1428486 0.51968421
5.1433887 0.52281881
5.1439288 0.52564211
5.1444689 0.52815081
5.145009 0.5303416
5.1455491 0.5322112
5.1460892 0.5337563
5.1466293 0.53497361
5.1471694 0.53585981
5.1477095 0.53641162
5.1482496 0.53662573
5.1487898 0.53649885
5.1493299 0.53602768
5.14987 0.53520891
5.1504101 0.53403925
5.1509502 0.5325154
5.1514903 0.53063405
5.1520304 0.52852994
5.1525705 0.5264004
5.1531106 0.524248
5.1536507 0.52207374
5.1541908 0.51987866
5.1547309 0.51766378
5.1552711 0.51543011
5.1558112 0.51317869
5.1563513 0.51091053
5.1568914 0.50862665
5.1574315 0.50632809
5.1579716 0.50401585
5.1585117 0.50169096
5.1590518 0.49935444
5.1595919 0.49700732
5.160132 0.49465061
5.1606721 0.49228535
5.1612122 0.48991254
5.1617524 0.48753092
5.1622925 0.48511831
5.1628326 0.48267273
5.1633727 0.48019905
5.1639128 0.47770215
5.1644529 0.4751869
5.164993 0.47265816
5.1655331 0.47012082
5.1660732 0.46757974
5.1666133 0.46503979
5.1671534 0.46250585
5.1676935 0.45998279
5.1682336 0.45747547
5.1687738 0.45498878
5.1693139 0.45252758
5.169854 0.45009675
5.1703941 0.44770115
5.1709342 0.44534566
5.1714743 0.44303515
5.1720144 0.44084822
5.1725545 0.43892053
5.1730946 0.43725466
5.1736347 0.43585043
5.1741748 0.4347076
5.1747149 0.43382599
5.1752551 0.43320538
5.1757952 0.43284557
5.1763353 0.43274634
5.1768754 0.4329075
5.1774155 0.43332884
5.1779556 0.43401014
5.1784957 0.43495121
5.1790358 0.43615184
5.1795759 0.43761181
5.180116 0.43933093
5.1806561 0.44130898
5.1811962 0.44354576
5.1817363 0.44603014
5.1822765 0.44859376
5.1828166 0.45117859
5.1833567 0.45378365
5.1838968 0.45640794
5.1844369 0.45905049
5.184977 0.46171032
5.1855171 0.46438643
5.1860572 0.46707785
5.1865973 0.46978359
5.1871374 0.47250266
5.1876775 0.47523409
5.1882176 0.47797687
5.1887578 0.48073005
5.1892979 0.48349261
5.189838 0.48626359
5.1903781 0.489042
5.1909182 0.49182686
5.1914583 0.49461717
5.1919984 0.49742027
5.1925385 0.50025243
5.1930786 0.50311028
5.1936187 0.50598968
5.1941588 0.5088865
5.1946989 0.5117966
5.195239 0.51471585
5.1957792 0.5176401
5.1963193 0.52056522
5.1968594 0.52348708
5.1973995 0.52640153
5.1979396 0.52930445
5.1984797 0.53219169
5.1990198 0.53505912
5.1995599 0.53790261
5.2001 0.54071801
5.2006401 0.54350118
5.2011802 0.54624801
5.2017203 0.54895008
5.2022605 0.55150226
5.2028006 0.55386232
5.2033407 0.55603246
5.2038808 0.55801487
5.2044209 0.55981176
5.204961 0.5614253
5.2055011 0.5628577
5.2060412 0.56411115
5.2065813 0.56518783
5.2071214 0.56608995
5.2076615 0.5668197
5.2082016 0.56737927
5.2087417 0.56777084
5.2092819 0.56799663
5.209822 0.56805882
5.2103621 0.56795959
5.2109022 0.56770116
5.2114423 0.5672857
5.2119824 0.56675063
5.2125225 0.56619773
5.2130626 0.56563343
5.2136027 0.56505792
5.2141428 0.56447139
5.2146829 0.56387405
5.215223 0.56326607
5.2157632 0.56264766
5.2163033 0.562019
5.2168434 0.56138029
5.2173835 0.56073172
5.2179236 0.56007349
5.2184637 0.55940578
5.2190038 0.55872879
5.2195439 0.55804271
5.220084 0.55734774
5.2206241 0.55664407
5.2211642 0.55593188
5.2217043 0.55521124
5.2222444 0.55447671
5.2227846 0.55372713
5.2233247 0.55296488
5.2238648 0.55219232
5.2244049 0.55141183
5.224945 0.55062578
5.2254851 0.54983653
5.2260252 0.54904645
5.2265653 0.54825793
5.2271054 0.54747331
5.2276455 0.54669499
5.2281856 0.54592531
5.2287257 0.54516667
5.2292659 0.54442142
5.229806 0.54369194
5.2303461 0.54298059
5.2308862 0.54228975
5.2314263 0.54162179
5.2319664 0.54099556
5.2325065 0.54046729
5.2330466 0.54003276
5.2335867 0.53968214
5.2341268 0.53940561
5.2346669 0.53919335
5.235207 0.53903555
5.2357471 0.53892238
5.2362873 0.53884402
5.2368274 0.53879066
5.2373675 0.53875247
5.2379076 0.53871964
5.2384477 0.53868234
5.2389878 0.53863075
5.2395279 0.53855506
5.240068 0.53844545
5.2406081 0.53829209
5.2411482 0.53808516
5.2416883 0.537815
5.2422284 0.53749004
5.2427686 0.53712032
5.2433087 0.53670635
5.2438488 0.53624863
5.2443889 0.53574767
5.244929 0.53520398
5.2454691 0.53461806
5.2460092 0.53399042
5.2465493 0.53332155
5.2470894 0.53261198
5.2476295 0.5318622
5.2481696 0.53107272
5.2487097 0.53024405
5.2492498 0.52937669
5.24979 0.52847114
5.2503301 0.52752792
5.2508702 0.52654752
5.2514103 0.52553046
5.2519504 0.5244533
5.2524905 0.52320686
5.2530306 0.5217776
5.2535707 0.52016548
5.2541108 0.51837046
5.2546509 0.51639249
5.255191 0.51423153
5.2557311 0.51188754
5.2562713 0.50936047
5.2568114 0.50665028
5.2573515 0.50375693
5.2578916 0.50068038
5.2584317 0.49742058
5.2589718 0.49397749
5.2595119 0.49035106
5.260052 0.48654126
5.2605921 0.48254804
5.2611322 0.47837135
5.2616723 0.47401123
5.2622124 0.46951958
5.2627526 0.46494343
5.2632927 0.46028592
5.2638328 0.45555022
5.2643729 0.45073946
5.264913 0.44585679
5.2654531 0.44090537
5.2659932 0.43588835
5.2665333 0.43080886
5.2670734 0.42567006
5.2676135 0.4204751
5.2681536 0.41522713
5.2686937 0.4099293
5.2692338 0.40458475
5.269774 0.39919664
5.2703141 0.39376811
5.2708542 0.38830232
5.2713943 0.3828024
5.2719344 0.37726249
5.2724745 0.37163549
5.2730146 0.36592333
5.2735547 0.36013697
5.2740948 0.35428738
5.2746349 0.34838552
5.275175 0.34244237
5.2757151 0.33646887
5.2762553 0.33047601
5.2767954 0.32447475
5.2773355 0.31847604
5.2778756 0.31249087
5.2784157 0.30653018
5.2789558 0.30060495
5.2794959 0.29472615
5.280036 0.28890474
5.2805761 0.28315168
5.2811162 0.27747794
5.2816563 0.27189448
5.2821964 0.2664368
5.2827365 0.26113445
5.2832767 0.25598464
5.2838168 0.25098459
5.2843569 0.24613151
5.284897 0.24142261
5.2854371 0.2368551
5.2859772 0.23242618
5.2865173 0.22813306
5.2870574 0.22397296
5.2875975 0.21994307
5.2881376 0.21604062
5.2886777 0.2122628
5.2892178 0.20860683
5.289758 0.20506991
5.2902981 0.20164926
5.2908382 0.19834208
5.2913783 0.19514559
5.2919184 0.19206616
5.2924585 0.18917456
5.2929986 0.18648883
5.2935387 0.18401215
5.2940788 0.18174774
5.2946189 0.17969877
5.295159 0.17786845
5.2956991 0.17625998
5.2962392 0.17487654
5.2967794 0.17372133
5.2973195 0.17279756
5.2978596 0.17210841
5.2983997 0.17165708
5.2989398 0.17144677
5.2994799 0.17148067
5.30002 0.17176197
5.3005601 0.17229388
5.3011002 0.17307959
5.3016403 0.17412229
5.3021804 0.17534668
5.3027205 0.17664165
5.3032607 0.17800668
5.3038008 0.17944213
5.3043409 0.18094837
5.304881 0.18252576
5.3054211 0.18417465
5.3059612 0.18589541
5.3065013 0.1876884
5.3070414 0.18955398
5.3075815 0.19149251
5.3081216 0.19350434
5.3086617 0.19558985
5.3092018 0.1977494
5.3097419 0.19998334
5.3102821 0.20229203
5.3108222 0.20467584
5.3113623 0.20713512
5.3119024 0.20967192
5.3124425 0.21230064
5.3129826 0.21501505
5.3135227 0.21780328
5.3140628 0.22065346
5.3146029 0.22355373
5.315143 0.22649222
5.3156831 0.22945707
5.3162232 0.23243641
5.3167634 0.23541838
5.3173035 0.2383911
5.3178436 0.24134272
5.3183837 0.24426137
5.3189238 0.24713518
5.3194639 0.24995228
5.320004 0.25270082
5.3205441 0.25536892
5.3210842 0.25794472
5.3216243 0.26041636
5.3221644 0.26280376
5.3227045 0.26515503
5.3232446 0.26746354
5.3237848 0.26972152
5.3243249 0.27192116
5.324865 0.2740547
5.3254051 0.27611434
5.3259452 0.27809229
5.3264853 0.27998076
5.3270254 0.28177198
5.3275655 0.28345816
5.3281056 0.2850315
5.3286457 0.28648422
5.3291858 0.28780853
5.3297259 0.28899666
5.3302661 0.2900408
5.3308062 0.29093318
5.3313463 0.291666
5.3318864 0.29223649
5.3324265 0.29271652
5.3329666 0.2931338
5.3335067 0.29349072
5.3340468 0.2937897
5.3345869 0.29403315
5.335127 0.29422346
5.3356671 0.29436305
5.3362072 0.29445431
5.3367473 0.29449967
5.3372875 0.29450153
5.3378276 0.29446228
5.3383677 0.29438435
5.3389078 0.29427013
5.3394479 0.29412204
5.339988 0.29394247
5.3405281 0.29373384
5.3410682 0.29349855
5.3416083 0.29323901
5.3421484 0.29293914
5.3426885 0.29256411
5.3432286 0.29212395
5.3437688 0.29163038
5.3443089 0.29109514
5.344849 0.29052993
5.3453891 0.28994651
5.3459292 0.28935658
5.3464693 0.28877188
5.3470094 0.28820414
5.3475495 0.28766508
5.3480896 0.28716643
5.3486297 0.28671992
5.3491698 0.28633728
5.3497099 0.28603022
5.3502501 0.28581049
5.3507902 0.2856898
5.3513303 0.28567989
5.3518704 0.28578905
5.3524105 0.28594322
5.3529506 0.28610761
5.3534907 0.28628144
5.3540308 0.28646394
5.3545709 0.28665432
5.355111 0.28685181
5.3556511 0.28705563
5.3561912 0.28726501
5.3567313 0.28747917
5.3572715 0.28769733
5.3578116 0.28791871
5.3583517 0.28814255
5.3588918 0.28836806
5.3594319 0.28859447
5.359972 0.28882099
5.3605121 0.28904686
5.3610522 0.2892713
5.3615923 0.28949353
5.3621324 0.28971636
5.3626725 0.28994905
5.3632126 0.29019101
5.3637528 0.29044103
5.3642929 0.29069786
5.364833 0.29096028
5.3653731 0.29122707
5.3659132 0.29149699
5.3664533 0.29176883
5.3669934 0.29204135
5.3675335 0.29231333
5.3680736 0.29258353
5.3686137 0.29285074
5.3691538 0.29311372
5.3696939 0.29337125
5.370234 0.2936221
5.3707742 0.29386504
5.3713143 0.29409885
5.3718544 0.29431991
5.3723945 0.29442341
5.3729346 0.29435633
5.3734747 0.29412226
5.3740148 0.29372479
5.3745549 0.29316752
5.375095 0.29245402
5.3756351 0.29158789
5.3761752 0.29057271
5.3767153 0.28941208
5.3772555 0.28810959
5.3777956 0.28666882
5.3783357 0.28509336
5.3788758 0.28338681
5.3794159 0.28155275
5.379956 0.27959476
5.3804961 0.27751645
5.3810362 0.27532139
5.3815763 0.27301319
5.3821164 0.27059876
5.3826565 0.26809258
5.3831966 0.26549676
5.3837367 0.26281227
5.3842769 0.26004011
5.384817 0.25718123
5.3853571 0.25423663
5.3858972 0.25120729
5.3864373 0.24809417
5.3869774 0.24489827
5.3875175 0.24162055
5.3880576 0.238262
5.3885977 0.23482359
5.3891378 0.23130631
5.3896779 0.22771114
5.390218 0.22403904
5.3907582 0.220291
5.3912983 0.21646801
5.3918384 0.21257104
5.3923785 0.20860327
5.3929186 0.20457225
5.3934587 0.2004859
5.3939988 0.19635216
5.3945389 0.19217897
5.395079 0.18797425
5.3956191 0.18374593
5.3961592 0.17950197
5.3966993 0.17525027
5.3972394 0.17099879
5.3977796 0.16675544
5.3983197 0.16252818
5.3988598 0.15832492
5.3993999 0.1541536
5.39994 0.15002216
5.4004801 0.14593852
5.4010202 0.14191063
5.4015603 0.13794641
5.4021004 0.13404556
5.4026405 0.13017582
5.4031806 0.12633451
5.4037207 0.12252343
5.4042609 0.11874437
5.404801 0.11499912
5.4053411 0.11128946
5.4058812 0.10761718
5.4064213 0.10398408
5.4069614 0.10039195
5.4075015 0.096842566
5.4080416 0.093337728
5.4085817 0.089879223
5.4091218 0.086468841
5.4096619 0.083108371
5.410202 0.079799603
5.4107421 0.076544325
5.4112823 0.073344329
5.4118224 0.070201439
5.4123625 0.067143337
5.4129026 0.064191592
5.4134427 0.061344267
5.4139828 0.058599419
5.4145229 0.05595511
5.415063 0.0534094
5.4156031 0.050960349
5.4161432 0.048606017
5.4166833 0.046344465
5.4172234 0.044173752
5.4177636 0.042091939
5.4183037 0.040097087
5.4188438 0.038187255
5.4193839 0.036360504
5.419924 0.034614893
5.4204641 0.032948484
5.4210042 0.031359336
5.4215443 0.02984551
5.4220844 0.028399253
5.4226245 0.026986074
5.4231646 0.025602798
5.4237047 0.024252046
5.4242448 0.022936443
5.424785 0.021658611
5.4253251 0.020421174
5.4258652 0.019226754
5.4264053 0.018077975
5.4269454 0.016977459
5.4274855 0.01592783
5.4280256 0.01493171
5.4285657 0.013991723
5.4291058 0.013110492
5.4296459 0.01229064
5.430186 0.01153479
5.4307261 0.010845565
5.4312663 0.010225588
5.4318064 0.0096774826
5.4323465 0.0091691104
5.4328866 0.0086637788
5.4334267 0.0081634962
5.4339668 0.0076703015
5.4345069 0.0071862336
5.435047 0.0067133316
5.4355871 0.0062536344
5.4361272 0.0058091811
5.4366673 0.0053820105
5.4372074 0.0049741618
5.4377475 0.0045876739
5.4382877 0.0042245857
5.4388278 0.0038869363
5.4393679 0.0035767646
5.439908 0.0032961096
5.4404481 0.0030470104
5.4409882 0.0028315059
5.4415283 0.002651635
5.4420684 0.0025055236
5.4426085 0.0023643191
5.4431486 0.0022224658
5.4436887 0.0020808022
5.4442288 0.0019401668
5.444769 0.0018013982
5.4453091 0.0016653348
5.4458492 0.0015328152
5.4463893 0.0014046778
5.4469294 0.0012817613
5.4474695 0.0011649041
5.4480096 0.0010549446
5.4485497 0.00095272155
5.4490898 0.0008590733
5.4496299 0.00077483841
5.45017 0.0007008554
5.4507101 0.00063796276
5.4512503 0.00058699902
5.4517904 0.00054880269
5.4523305 0.00051820176
5.4528706 0.00048705065
5.4534107 0.00045551846
5.4539508 0.00042384054
5.4544909 0.00039225226
5.455031 0.00036098897
5.4555711 0.00033028604
5.4561112 0.0003003788
5.4566513 0.00027150263
5.4571914 0.00024389289
5.4577315 0.00021778492
5.4582717 0.00019341409
5.4588118 0.00017101575
5.4593519 0.00015082526
5.459892 0.00013307798
5.4604321 0.00011800927
5.4609722 0.00010585448
5.4615123 9.6848971e-05
5.4620524 9.0968982e-05
5.4625925 8.5630912e-05
5.4631326 8.015112e-05
5.4636727 7.4578111e-05
5.4642128 6.896039e-05
5.464753 6.334646e-05
5.4652931 5.7784826e-05
5.4658332 5.2323992e-05
5.4663733 4.7012463e-05
5.4669134 4.1898742e-05
5.4674535 3.7031335e-05
5.4679936 3.2458745e-05
5.4685337 2.8229477e-05
5.4690738 2.4392035e-05
5.4696139 2.0994923e-05
5.470154 1.8086647e-05
5.4706941 1.5715709e-05
5.4712342 1.3930615e-05
5.4717744 1.2779868e-05
5.4723145 1.2052836e-05
5.4728546 1.1305344e-05
5.4733947 1.0535435e-05
5.4739348 9.7506983e-06
5.4744749 8.9587199e-06
5.475015 8.1670874e-06
5.4755551 7.3833884e-06
5.4760952 6.6152103e-06
5.4766353 5.8701404e-06
5.4771754 5.1557662e-06
5.4777155 4.4796752e-06
5.4782557 3.8494547e-06
5.4787958 3.2726921e-06
5.4793359 2.7569749e-06
5.479876 2.3098906e-06
5.4804161 1.9390264e-06
5.4809562 1.6519699e-06
5.4814963 1.4563084e-06
5.4820364 1.3545503e-06
5.4825765 1.2743597e-06
5.4831166 1.1906656e-06
5.4836567 1.1043825e-06
5.4841968 1.016425e-06
5.4847369 9.2770775e-07
5.4852771 8.3914532e-07
5.4858172 7.5165232e-07
5.4863573 6.6614335e-07
5.4868974 5.8353301e-07
5.4874375 5.047359e-07
5.4879776 4.3066663e-07
5.4885177 3.622398e-07
5.4890578 3.0037e-07
5.4895979 2.4597185e-07
5.490138 1.9995994e-07
5.4906781 1.6324887e-07
5.4912182 1.3675324e-07
5.4917584 1.2138766e-07
5.4922985 1.1422064e-07
5.4928386 1.069816e-07
5.4933787 9.9426273e-08
5.4939188 9.164221e-08
5.4944589 8.3716958e-08
5.494999 7.5738066e-08
5.4955391 6.7793081e-08
5.4960792 5.9969551e-08
5.4966193 5.2355025e-08
5.4971594 4.503705e-08
5.4976995 3.8103176e-08
5.4982396 3.1640949e-08
5.4987798 2.5737917e-08
5.4993199 2.048163e-08
5.49986 1.5959635e-08
5.5004001 1.225948e-08
5.5009402 9.4687128e-09
5.5014803 7.6748821e-09
5.5020204 6.9318748e-09
5.5025605 6.4950018e-09
5.5031006 6.0321296e-09
5.5036407 5.5492792e-09
5.5041808 5.0524715e-09
5.5047209 4.5477275e-09
5.5052611 4.0410681e-09
5.5058012 3.5385143e-09
5.5063413 3.0460871e-09
5.5068814 2.5698074e-09
5.5074215 2.1156962e-09
5.5079616 1.6897745e-09
5.5085017 1.2980632e-09
5.5090418 9.4658321e-10
5.5095819 6.4135558e-10
5.510122 3.8840125e-10
5.5106621 1.9374119e-10
5.5112022 6.3396337e-11
5.5117423 3.3876701e-12
5.5122825 0
5.5128226 0
5.5133627 0
5.5139028 0
5.5144429 0
5.514983 0
5.5155231 0
5.5160632 0
5.5166033 0
5.5171434 0
5.5176835 0
5.5182236 0
5.5187638 0
5.5193039 0
5.519844 0
5.5203841 0
5.5209242 0
5.5214643 0
5.5220044 0
5.5225445 0
5.5230846 0
5.5236247 0
5.5241648 0
5.5247049 0
5.525245 0
5.5257852 0
5.5263253 0
5.5268654 0
5.5274055 0
5.5279456 0
5.5284857 0
5.5290258 0
5.5295659 0
5.530106 0
5.5306461 0
5.5311862 0
5.5317263 0
5.5322665 0
5.5328066 0
5.5333467 0
5.5338868 0
5.5344269 0
5.534967 0
5.5355071 0
5.5360472 0
5.5365873 0
5.5371274 0
5.5376675 0
5.5382076 0
5.5387477 0
5.5392879 0
5.539828 0
5.5403681 0
5.5409082 0
5.5414483 0
5.5419884 0
5.5425285 0
5.5430686 0
5.5436087 0
5.5441488 0
5.5446889 0
5.545229 0
5.5457692 0
5.5463093 0
5.5468494 0
5.5473895 0
5.5479296 0
5.5484697 0
5.5490098 0
5.5495499 0
5.55009 0
5.5506301 0
5.5511702 0
5.5517103 0
5.5522505 0
5.5527906 0
5.5533307 0
5.5538708 0
5.5544109 0
5.554951 0
5.5554911 0
5.5560312 0
5.5565713 0
5.5571114 0
5.5576515 0
5.5581916 0
5.5587317 0
5.5592719 0
5.559812 0
5.5603521 0
5.5608922 0
5.5614323 0
5.5619724 0
5.5625125 0
5.5630526 0
5.5635927 0
5.5641328 0
5.5646729 0
5.565213 0
5.5657532 0
5.5662933 0
5.5668334 0
5.5673735 0
5.5679136 0
5.5684537 0
5.5689938 0
5.5695339 0
5.570074 0
5.5706141 0
5.5711542 0
5.5716943 0
5.5722344 0
5.5727746 0
5.5733147 0
5.5738548 0
5.5743949 0
5.574935 0
5.5754751 0
5.5760152 0
5.5765553 0
5.5770954 0
5.5776355 0
5.5781756 0
5.5787157 0
5.5792559 0
5.579796 0
5.5803361 0
5.5808762 0
5.5814163 0
5.5819564 0
5.5824965 0
5.5830366 0
5.5835767 0
5.5841168 0
5.5846569 0
5.585197 0
5.5857371 0
5.5862773 0
5.5868174 0
5.5873575 0
5.5878976 0
5.5884377 0
5.5889778 0
5.5895179 0
5.590058 0
5.5905981 0
5.5911382 0
5.5916783 0
5.5922184 0
5.5927586 0
5.5932987 0
5.5938388 0
5.5943789 0
5.594919 0
5.5954591 0
5.5959992 0
5.5965393 0
5.5970794 0
5.5976195 0
5.5981596 0
5.5986997 0
5.5992398 0
5.59978 0
5.6003201 0
5.6008602 0
5.6014003 0
5.6019404 0
5.6024805 0
5.6030206 0
5.6035607 0
5.6041008 0
5.6046409 0
5.605181 0
5.6057211 0
5.6062613 0
5.6068014 0
5.6073415 0
5.6078816 0
5.6084217 0
5.6089618 0
5.6095019 0
5.610042 0
5.6105821 0
5.6111222 0
5.6116623 0
5.6122024 0
5.6127425 0
5.6132827 0
5.6138228 0
5.6143629 0
5.614903 0
5.6154431 0
5.6159832 0
5.6165233 0
5.6170634 0
5.6176035 0
5.6181436 0
5.6186837 0
5.6192238 0
5.619764 0
5.6203041 0
5.6208442 0
5.6213843 0
5.6219244 0
5.6224645 0
5.6230046 0
5.6235447 0
5.6240848 0
5.6246249 0
5.625165 0
5.6257051 0
5.6262452 0
5.6267854 0
5.6273255 0
5.6278656 0
5.6284057 0
5.6289458 0
5.6294859 0
5.630026 0
5.6305661 0
5.6311062 0
5.6316463 0
5.6321864 0
5.6327265 0
5.6332667 0
5.6338068 0
5.6343469 0
5.634887 0
5.6354271 0
5.6359672 0
5.6365073 0
5.6370474 0
5.6375875 0
5.6381276 0
5.6386677 0
5.6392078 0
5.6397479 0
5.6402881 0
5.6408282 0
5.6413683 0
5.6419084 0
5.6424485 0
5.6429886 0
5.6435287 0
5.6440688 0
5.6446089 0
5.645149 0
5.6456891 0
5.6462292 0
5.6467694 0
5.6473095 0
5.6478496 0
5.6483897 0
5.6489298 0
5.6494699 0
5.65001 0
5.6505501 0
5.6510902 0
5.6516303 0
5.6521704 0
5.6527105 0
5.6532507 0
5.6537908 0
5.6543309 0
5.654871 0
5.6554111 0
5.6559512 0
5.6564913 0
5.6570314 0
5.6575715 0
5.6581116 0
5.6586517 0
5.6591918 0
5.6597319 0
5.6602721 0
5.6608122 0
5.6613523 0
5.6618924 0
5.6624325 0
5.6629726 0
5.6635127 0
5.6640528 0
5.6645929 0
5.665133 0
5.6656731 0
5.6662132 0
5.6667534 0
5.6672935 0
5.6678336 0
5.6683737 0
5.6689138 0
5.6694539 0
5.669994 0
5.6705341 0
5.6710742 0
5.6716143 0
5.6721544 0
5.6726945 0
5.6732346 0
5.6737748 0
5.6743149 0
5.674855 0
5.6753951 0
5.6759352 0
5.6764753 0
5.6770154 0
5.6775555 0
5.6780956 0
5.6786357 0
5.6791758 0
5.6797159 0
5.6802561 0
5.6807962 0
5.6813363 0
5.6818764 0
5.6824165 0
5.6829566 0
5.6834967 0
5.6840368 0
5.6845769 0
5.685117 0
5.6856571 0
5.6861972 0
5.6867373 0
5.6872775 0
5.6878176 0
5.6883577 0
5.6888978 0
5.6894379 0
5.689978 0
5.6905181 0
5.6910582 0
5.6915983 0
5.6921384 0
5.6926785 0
5.6932186 0
5.6937588 0
5.6942989 0
5.694839 0
5.6953791 0
5.6959192 0
5.6964593 0
5.6969994 0
5.6975395 0
5.6980796 0
5.6986197 0
5.6991598 0
5.6996999 0
5.70024 0
5.7007802 0
5.7013203 0
5.7018604 0
5.7024005 0
5.7029406 0
5.7034807 0
5.7040208 0
5.7045609 0
5.705101 0
5.7056411 0
5.7061812 0
5.7067213 0
5.7072615 0
5.7078016 0
5.7083417 0
5.7088818 0
5.7094219 0
5.709962 0
5.7105021 0
5.7110422 0
5.7115823 0
5.7121224 0
5.7126625 0
5.7132026 0
5.7137427 0
5.7142829 0
5.714823 0
5.7153631 0
5.7159032 0
5.7164433 0
5.7169834 0
5.7175235 0
5.7180636 0
5.7186037 0
5.7191438 0
5.7196839 0
5.720224 0
5.7207642 0
5.7213043 0
5.7218444 0
5.7223845 0
5.7229246 0
5.7234647 0
5.7240048 0
5.7245449 0
5.725085 0
5.7256251 0
5.7261652 0
5.7267053 0
5.7272454 0
5.7277856 0
5.7283257 0
5.7288658 0
5.7294059 0
5.729946 0
5.7304861 0
5.7310262 0
5.7315663 0
5.7321064 0
5.7326465 0
5.7331866 0
5.7337267 0
5.7342669 0
5.734807 0
5.7353471 0
5.7358872 0
5.7364273 0
5.7369674 0
5.7375075 0
5.7380476 0
5.7385877 0
5.7391278 0
5.7396679 0
5.740208 0
5.7407481 0
5.7412883 0
5.7418284 0
5.7423685 7.4275067e-12
5.7429086 7.8015494e-11
5.7434487 2.1826867e-10
5.7439888 4.2212694e-10
5.7445289 6.8353026e-10
5.745069 9.9641853e-10
5.7456091 1.3547317e-09
5.7461492 1.7524097e-09
5.7466893 2.1833924e-09
5.7472294 2.6416198e-09
5.7477696 3.1210317e-09
5.7483097 3.6155682e-09
5.7488498 4.1191691e-09
5.7493899 4.6257744e-09
5.74993 5.129324e-09
5.7504701 5.6237578e-09
5.7510102 6.1030157e-09
5.7515503 6.5610377e-09
5.7520904 6.9917637e-09
5.7526305 7.8962026e-09
5.7531706 9.942022e-09
5.7537107 1.3041022e-08
5.7542509 1.7099216e-08
5.754791 2.2022617e-08
5.7553311 2.7717238e-08
5.7558712 3.4089093e-08
5.7564113 4.1044194e-08
5.7569514 4.8488555e-08
5.7574915 5.632819e-08
5.7580316 6.4469111e-08
5.7585717 7.2817331e-08
5.7591118 8.1278864e-08
5.7596519 8.9759723e-08
5.760192 9.8165921e-08
5.7607321 1.0640347e-07
5.7612723 1.1437839e-07
5.7618124 1.2199668e-07
5.7623525 1.3015931e-07
5.7628926 1.4906483e-07
5.7634327 1.8057868e-07
5.7639728 2.2364725e-07
5.7645129 2.7721694e-07
5.765053 3.4023414e-07
5.7655931 4.1164524e-07
5.7661332 4.9039665e-07
5.7666733 5.7543474e-07
5.7672134 6.6570593e-07
5.7677536 7.6015659e-07
5.7682937 8.5773314e-07
5.7688338 9.5738195e-07
5.7693739 1.0580494e-06
5.769914 1.158682e-06
5.7704541 1.258226e-06
5.7709942 1.3556278e-06
5.7715343 1.4498339e-06
5.7720744 1.5397906e-06
5.7726145 1.6695707e-06
5.7731546 1.9152986e-06
5.7736947 2.2695191e-06
5.7742348 2.7230507e-06
5.774775 3.2667122e-06
5.7753151 3.8913222e-06
5.7758552 4.5876992e-06
5.7763953 5.346662e-06
5.7769354 6.1590292e-06
5.7774755 7.0156195e-06
5.7780156 7.9072514e-06
5.7785557 8.8247436e-06
5.7790958 9.7589149e-06
5.7796359 1.0700584e-05
5.780176 1.1640569e-05
5.7807161 1.2569689e-05
5.7812563 1.3478762e-05
5.7817964 1.4358608e-05
5.7823365 1.5242542e-05
5.7828766 1.675879e-05
5.7834167 1.9071137e-05
5.7839568 2.2117401e-05
5.7844969 2.5835403e-05
5.785037 3.0162963e-05
5.7855771 3.5037902e-05
5.7861172 4.0398038e-05
5.7866573 4.6181193e-05
5.7871974 5.2325186e-05
5.7877375 5.8767837e-05
5.7882777 6.5446967e-05
5.7888178 7.2300396e-05
5.7893579 7.9265943e-05
5.789898 8.6281429e-05
5.7904381 9.3284673e-05
5.7909782 0.0001002135
5.7915183 0.00010700572
5.7920584 0.00011359916
5.7925985 0.00012140902
5.7931386 0.00013359829
5.7936787 0.00014997754
5.7942188 0.00017022501
5.794759 0.00019401893
5.7952991 0.00022103754
5.7958392 0.00025095908
5.7963793 0.00028346177
5.7969194 0.00031822386
5.7974595 0.00035492359
5.7979996 0.00039323918
5.7985397 0.00043284887
5.7990798 0.0004734309
5.7996199 0.00051466351
5.80016 0.00055622492
5.8007001 0.00059779338
5.8012402 0.00063904713
5.8017804 0.00067966439
5.8023205 0.00071991298
5.8028606 0.00077343746
5.8034007 0.0008451424
5.8039408 0.00093378995
5.8044809 0.0010381422
5.805021 0.0011569614
5.8055611 0.0012890096
5.8061012 0.0014330489
5.8066413 0.0015878416
5.8071814 0.0017521496
5.8077215 0.0019247353
5.8082617 0.0021043606
5.8088018 0.0022897878
5.8093419 0.0024797789
5.809882 0.0026730962
5.8104221 0.0028685017
5.8109622 0.0030647576
5.8115023 0.0032606261
5.8120424 0.0034548692
5.8125825 0.0036619503
5.8131226 0.0039244182
5.8136627 0.004241726
5.8142028 0.0046105345
5.8147429 0.0050275044
5.8152831 0.0054892966
5.8158232 0.0059925717
5.8163633 0.0065339905
5.8169034 0.0071102138
5.8174435 0.0077179024
5.8179836 0.0083537169
5.8185237 0.0090143182
5.8190638 0.0096963671
5.8196039 0.010396524
5.820144 0.01111145
5.8206841 0.011837806
5.8212242 0.012572253
5.8217644 0.013311451
5.8223045 0.014053974
5.8228446 0.014879886
5.8233847 0.015828993
5.8239248 0.016896019
5.8244649 0.018075688
5.825005 0.019362722
5.8255451 0.020751844
5.8260852 0.022237777
5.8266253 0.023815245
5.8271654 0.025478971
5.8277055 0.027223677
5.8282456 0.029044087
5.8287858 0.030934924
5.8293259 0.03289091
5.829866 0.03490677
5.8304061 0.036977226
5.8309462 0.039097001
5.8314863 0.041260818
5.8320264 0.0434634
5.8325665 0.045724845
5.8331066 0.048133649
5.8336467 0.050698397
5.8341868 0.053419623
5.8347269 0.056297861
5.8352671 0.059333645
5.8358072 0.062527509
5.8363473 0.065879986
5.8368874 0.06939161
5.8374275 0.073062915
5.8379676 0.076894434
5.8385077 0.080886702
5.8390478 0.085040252
5.8395879 0.089355618
5.840128 0.093833334
5.8406681 0.098473934
5.8412082 0.10327795
5.8417483 0.10824592
5.8422885 0.11337824
5.8428286 0.11866044
5.8433687 0.12408062
5.8439088 0.12963617
5.8444489 0.13532447
5.844989 0.1411429
5.8455291 0.14708885
5.8460692 0.1531597
5.8466093 0.15935283
5.8471494 0.16566563
5.8476895 0.17209547
5.8482296 0.17863976
5.8487698 0.18529586
5.8493099 0.19206116
5.84985 0.19893304
5.8503901 0.2059089
5.8509302 0.2129861
5.8514703 0.22016204
5.8520104 0.2274341
5.8525505 0.23481137
5.8530906 0.24233886
5.8536307 0.25000681
5.8541708 0.25779844
5.8547109 0.26569695
5.8552511 0.27368556
5.8557912 0.28174748
5.8563313 0.28986592
5.8568714 0.2980241
5.8574115 0.30620522
5.8579516 0.31439249
5.8584917 0.32256914
5.8590318 0.33071836
5.8595719 0.33882338
5.860112 0.34686739
5.8606521 0.35483362
5.8611922 0.36270528
5.8617323 0.37046557
5.8622725 0.37809772
5.8628126 0.38559175
5.8633527 0.39294972
5.8638928 0.4001736
5.8644329 0.40726535
5.864973 0.41422693
5.8655131 0.42106031
5.8660532 0.42776746
5.8665933 0.43435035
5.8671334 0.44081093
5.8676735 0.44715117
5.8682136 0.45337304
5.8687538 0.45947851
5.8692939 0.46546954
5.869834 0.47134809
5.8703741 0.47711614
5.8709142 0.48277564
5.8714543 0.48832857
5.8719944 0.49377688
5.8725345 0.49907832
5.8730746 0.5039754
5.8736147 0.50843032
5.8741548 0.51244805
5.8746949 0.51603357
5.875235 0.51919184
5.8757752 0.52192784
5.8763153 0.52424654
5.8768554 0.5261529
5.8773955 0.52765191
5.8779356 0.52874853
5.8784757 0.52944774
5.8790158 0.52975451
5.8795559 0.5296738
5.880096 0.52921059
5.8806361 0.52836985
5.8811762 0.52715656
5.8817163 0.52557567
5.8822565 0.52363218
5.8827966 0.52140199
5.8833367 0.51896415
5.8838768 0.51631541
5.8844169 0.51345247
5.884957 0.51037201
5.8854971 0.50707074
5.8860372 0.50354535
5.8865773 0.49979253
5.8871174 0.49580898
5.8876575 0.49159139
5.8881976 0.48713645
5.8887377 0.48244086
5.8892779 0.47750132
5.889818 0.47231451
5.8903581 0.46687713
5.8908982 0.46118587
5.8914383 0.45523744
5.8919784 0.44902851
5.8925185 0.44256363
5.8930586 0.43590851
5.8935987 0.42909493
5.8941388 0.42214296
5.8946789 0.41507269
5.895219 0.40790421
5.8957592 0.4006576
5.8962993 0.39335294
5.8968394 0.38601032
5.8973795 0.37864983
5.8979196 0.37129154
5.8984597 0.36395555
5.8989998 0.35666194
5.8995399 0.34943079
5.90008 0.34228218
5.9006201 0.33523621
5.9011602 0.32831296
5.9017003 0.32153251
5.9022404 0.31491494
5.9027806 0.30843734
5.9033207 0.30204719
5.9038608 0.295746
5.9044009 0.28953574
5.904941 0.28341837
5.9054811 0.27739585
5.9060212 0.27147015
5.9065613 0.26564322
5.9071014 0.25991703
5.9076415 0.25429354
5.9081816 0.24877472
5.9087217 0.24336253
5.9092619 0.23805893
5.909802 0.23286588
5.9103421 0.22778534
5.9108822 0.22281928
5.9114223 0.21796967
5.9119624 0.21323846
5.9125025 0.20864917
5.9130426 0.2044301
5.9135827 0.20063544
5.9141228 0.19725688
5.9146629 0.19428609
5.915203 0.19171475
5.9157431 0.18953452
5.9162833 0.18773709
5.9168234 0.18631412
5.9173635 0.18525729
5.9179036 0.18455827
5.9184437 0.18420874
5.9189838 0.18420037
5.9195239 0.18452484
5.920064 0.18517381
5.9206041 0.18613896
5.9211442 0.18741198
5.9216843 0.18898452
5.9222244 0.19084826
5.9227646 0.19295331
5.9233047 0.19522662
5.9238448 0.19767698
5.9243849 0.20031485
5.924925 0.20315067
5.9254651 0.20619487
5.9260052 0.20945791
5.9265453 0.21295023
5.9270854 0.21668227
5.9276255 0.22066447
5.9281656 0.22490729
5.9287057 0.22942116
5.9292458 0.23421652
5.929786 0.23930383
5.9303261 0.24469352
5.9308662 0.25039604
5.9314063 0.25642183
5.9319464 0.26278134
5.9324865 0.2694743
5.9330266 0.27634012
5.9335667 0.28331193
5.9341068 0.29037678
5.9346469 0.29752175
5.935187 0.30473389
5.9357271 0.31200028
5.9362673 0.31930798
5.9368074 0.32664406
5.9373475 0.33399559
5.9378876 0.34134963
5.9384277 0.34869326
5.9389678 0.35601353
5.9395079 0.36329752
5.940048 0.37053228
5.9405881 0.3777049
5.9411282 0.38480244
5.9416683 0.39181196
5.9422084 0.39872052
5.9427485 0.40554607
5.9432887 0.41234999
5.9438288 0.41912988
5.9443689 0.42588073
5.944909 0.43259749
5.9454491 0.43927513
5.9459892 0.44590862
5.9465293 0.45249293
5.9470694 0.45902301
5.9476095 0.46549385
5.9481496 0.4719004
5.9486897 0.47823764
5.9492298 0.48450052
5.94977 0.49068402
5.9503101 0.4967831
5.9508502 0.50279273
5.9513903 0.50870787
5.9519304 0.5145235
5.9524705 0.52022775
5.9530106 0.52565322
5.9535507 0.53073156
5.9540908 0.53546521
5.9546309 0.53985657
5.955171 0.54390806
5.9557111 0.5476221
5.9562513 0.5510011
5.9567914 0.55404748
5.9573315 0.55676365
5.9578716 0.55915204
5.9584117 0.56121504
5.9589518 0.56295509
5.9594919 0.56437459
5.960032 0.56547596
5.9605721 0.56626163
5.9611122 0.56673399
5.9616523 0.56689547
5.9621924 0.56674849
5.9627325 0.5663458
5.9632727 0.56583728
5.9638128 0.56524205
5.9643529 0.56457049
5.964893 0.56383297
5.9654331 0.56303987
5.9659732 0.56220156
5.9665133 0.56132843
5.9670534 0.56043086
5.9675935 0.55951921
5.9681336 0.55860387
5.9686737 0.55769522
5.9692138 0.55680363
5.969754 0.55593948
5.9702941 0.55511315
5.9708342 0.55433501
5.9713743 0.55361545
5.9719144 0.55296484
5.9724545 0.55239235
5.9729946 0.55185385
5.9735347 0.55132538
5.9740748 0.55081055
5.9746149 0.55031296
5.975155 0.54983622
5.9756951 0.54938393
5.9762352 0.54895969
5.9767754 0.5485671
5.9773155 0.54820977
5.9778556 0.5478913
5.9783957 0.54761529
5.9789358 0.54738535
5.9794759 0.54720508
5.980016 0.54707808
5.9805561 0.54700796
5.9810962 0.54699832
5.9816363 0.54705276
5.9821764 0.54717488
5.9827165 0.54743194
5.9832567 0.54805372
5.9837968 0.54905892
5.9843369 0.55044561
5.984877 0.55221185
5.9854171 0.5543557
5.9859572 0.55687524
5.9864973 0.55976854
5.9870374 0.56303366
5.9875775 0.56666866
5.9881176 0.57067162
5.9886577 0.57504061
5.9891978 0.57977368
5.9897379 0.58486891
5.9902781 0.59032437
5.9908182 0.59613812
5.9913583 0.60230822
5.9918984 0.60883275
5.9924385 0.61570819
5.9929786 0.62275894
5.9935187 0.62986295
5.9940588 0.63701438
5.9945989 0.64420735
5.995139 0.65143601
5.9956791 0.65869451
5.9962192 0.66597698
5.9967594 0.67327758
5.9972995 0.68059043
5.9978396 0.6879097
5.9983797 0.69522951
5.9989198 0.70254402
5.9994599 0.70984736
6 0.71713367
