# Supplementary material for: Structural motifs of gold cluster anions with 17 to 69 atoms
Source: Nat Commun. 2026 Apr 10;17:5099. doi: 10.1038/s41467-026-71649-9 (PMC13246909; doi:10.1038/s41467-026-71649-9)
Supplement: Supplementary file 5 — Source Data [file 41467_2026_71649_MOESM5_ESM.zip › Figure2/58_th_red.dat]

3.3 4.6336653e-07
3.3005401 4.614414e-07
3.3010802 4.5951626e-07
3.3016203 4.5759112e-07
3.3021604 4.5566598e-07
3.3027005 4.5374084e-07
3.3032406 4.518157e-07
3.3037808 4.4989057e-07
3.3043209 4.4796543e-07
3.304861 4.4604029e-07
3.3054011 4.4411515e-07
3.3059412 4.4219001e-07
3.3064813 4.4026487e-07
3.3070214 4.3833974e-07
3.3075615 4.364146e-07
3.3081016 4.3448946e-07
3.3086417 4.3256432e-07
3.3091818 4.3063918e-07
3.3097219 4.2871404e-07
3.3102621 4.2678891e-07
3.3108022 4.2486377e-07
3.3113423 4.2293863e-07
3.3118824 4.2101349e-07
3.3124225 4.1908835e-07
3.3129626 4.1716321e-07
3.3135027 4.1523808e-07
3.3140428 4.1331294e-07
3.3145829 4.113878e-07
3.315123 4.0946266e-07
3.3156631 4.0753752e-07
3.3162032 4.0561238e-07
3.3167433 4.0368725e-07
3.3172835 4.0176211e-07
3.3178236 3.9983697e-07
3.3183637 3.9791183e-07
3.3189038 3.9598669e-07
3.3194439 3.9406155e-07
3.319984 3.9213642e-07
3.3205241 3.9021128e-07
3.3210642 3.8828614e-07
3.3216043 3.86361e-07
3.3221444 3.8443586e-07
3.3226845 3.8251072e-07
3.3232246 3.8058559e-07
3.3237648 3.7866045e-07
3.3243049 3.7673531e-07
3.324845 3.7481017e-07
3.3253851 3.7288503e-07
3.3259252 3.709599e-07
3.3264653 3.6903476e-07
3.3270054 3.6710962e-07
3.3275455 3.6518448e-07
3.3280856 3.6325934e-07
3.3286257 3.613342e-07
3.3291658 3.5940907e-07
3.3297059 3.5748393e-07
3.330246 3.5555879e-07
3.3307862 3.5363365e-07
3.3313263 3.5170851e-07
3.3318664 3.4978337e-07
3.3324065 3.4785824e-07
3.3329466 3.459331e-07
3.3334867 3.4400796e-07
3.3340268 3.4208282e-07
3.3345669 3.4015768e-07
3.335107 3.3823254e-07
3.3356471 3.3630741e-07
3.3361872 3.3438227e-07
3.3367273 3.3245713e-07
3.3372675 3.3053199e-07
3.3378076 3.2860685e-07
3.3383477 3.2668171e-07
3.3388878 3.2475658e-07
3.3394279 3.2283144e-07
3.339968 3.209063e-07
3.3405081 3.1898116e-07
3.3410482 3.1705602e-07
3.3415883 3.1513088e-07
3.3421284 3.1320575e-07
3.3426685 3.1128061e-07
3.3432086 3.0935547e-07
3.3437487 3.0743033e-07
3.3442889 3.0550519e-07
3.344829 3.0358005e-07
3.3453691 3.0165492e-07
3.3459092 2.9972978e-07
3.3464493 2.9780464e-07
3.3469894 2.958795e-07
3.3475295 2.9395436e-07
3.3480696 2.9202922e-07
3.3486097 2.9010409e-07
3.3491498 2.8817895e-07
3.3496899 2.8625381e-07
3.35023 2.8432867e-07
3.3507702 2.8240353e-07
3.3513103 2.8047839e-07
3.3518504 2.7855326e-07
3.3523905 2.7662812e-07
3.3529306 2.7470298e-07
3.3534707 2.7277784e-07
3.3540108 2.708527e-07
3.3545509 2.6892756e-07
3.355091 2.6700243e-07
3.3556311 2.6507729e-07
3.3561712 2.6315215e-07
3.3567113 2.6122701e-07
3.3572515 2.5930187e-07
3.3577916 2.5737673e-07
3.3583317 2.554516e-07
3.3588718 2.5352646e-07
3.3594119 2.5160132e-07
3.359952 2.4967618e-07
3.3604921 2.4775104e-07
3.3610322 2.458259e-07
3.3615723 2.4390077e-07
3.3621124 2.4197563e-07
3.3626525 2.4005049e-07
3.3631926 2.3812535e-07
3.3637327 2.3620021e-07
3.3642729 2.3427507e-07
3.364813 2.3234994e-07
3.3653531 2.304248e-07
3.3658932 2.2849966e-07
3.3664333 2.2657452e-07
3.3669734 2.2464938e-07
3.3675135 2.2272424e-07
3.3680536 2.2079911e-07
3.3685937 2.1887397e-07
3.3691338 2.1694883e-07
3.3696739 2.1502369e-07
3.370214 2.1309855e-07
3.3707542 2.1117341e-07
3.3712943 2.0924828e-07
3.3718344 2.0732314e-07
3.3723745 2.05398e-07
3.3729146 2.0347286e-07
3.3734547 2.0154772e-07
3.3739948 1.9962258e-07
3.3745349 1.9769745e-07
3.375075 1.9577231e-07
3.3756151 1.9384717e-07
3.3761552 1.9192203e-07
3.3766953 1.8999689e-07
3.3772354 1.8807175e-07
3.3777756 1.8614662e-07
3.3783157 1.8422148e-07
3.3788558 1.8229634e-07
3.3793959 1.803712e-07
3.379936 1.7844606e-07
3.3804761 1.7652092e-07
3.3810162 1.7459579e-07
3.3815563 1.7267065e-07
3.3820964 1.7074551e-07
3.3826365 1.6882037e-07
3.3831766 1.6689523e-07
3.3837167 1.6497009e-07
3.3842569 1.6304496e-07
3.384797 1.6111982e-07
3.3853371 1.5919468e-07
3.3858772 1.5726954e-07
3.3864173 1.553444e-07
3.3869574 1.5341926e-07
3.3874975 1.5149413e-07
3.3880376 1.4956899e-07
3.3885777 1.4764385e-07
3.3891178 1.4571871e-07
3.3896579 1.4379357e-07
3.390198 1.4186843e-07
3.3907381 1.399433e-07
3.3912783 1.3801816e-07
3.3918184 1.3609302e-07
3.3923585 1.3416788e-07
3.3928986 1.3224274e-07
3.3934387 1.303176e-07
3.3939788 1.2839247e-07
3.3945189 1.2646733e-07
3.395059 1.2454219e-07
3.3955991 1.2261705e-07
3.3961392 1.2069191e-07
3.3966793 1.1876677e-07
3.3972194 1.1684164e-07
3.3977596 1.149165e-07
3.3982997 1.1299136e-07
3.3988398 1.1106622e-07
3.3993799 1.0914108e-07
3.39992 1.0721594e-07
3.4004601 1.0529081e-07
3.4010002 1.0336567e-07
3.4015403 1.0144053e-07
3.4020804 9.9515391e-08
3.4026205 9.7590253e-08
3.4031606 9.5665114e-08
3.4037007 9.3739976e-08
3.4042408 9.1814838e-08
3.404781 8.98897e-08
3.4053211 8.7964561e-08
3.4058612 8.6039423e-08
3.4064013 8.4114285e-08
3.4069414 8.2189146e-08
3.4074815 8.0264008e-08
3.4080216 7.833887e-08
3.4085617 7.6413731e-08
3.4091018 7.4488593e-08
3.4096419 7.2563455e-08
3.410182 7.0638316e-08
3.4107221 6.8713178e-08
3.4112623 6.678804e-08
3.4118024 6.4862901e-08
3.4123425 6.2937763e-08
3.4128826 6.1012625e-08
3.4134227 5.9087486e-08
3.4139628 5.7162348e-08
3.4145029 5.523721e-08
3.415043 5.3312071e-08
3.4155831 5.1386933e-08
3.4161232 4.9461795e-08
3.4166633 4.7536656e-08
3.4172034 4.5611518e-08
3.4177435 4.368638e-08
3.4182837 4.1761241e-08
3.4188238 3.9836103e-08
3.4193639 3.7910965e-08
3.419904 3.5985826e-08
3.4204441 3.4060688e-08
3.4209842 3.213555e-08
3.4215243 3.0210411e-08
3.4220644 2.8285273e-08
3.4226045 2.6360135e-08
3.4231446 2.4434996e-08
3.4236847 2.2509858e-08
3.4242248 2.058472e-08
3.424765 1.8659581e-08
3.4253051 1.6734443e-08
3.4258452 1.4809305e-08
3.4263853 1.2884166e-08
3.4269254 1.0959028e-08
3.4274655 9.0338898e-09
3.4280056 7.1087515e-09
3.4285457 5.1836132e-09
3.4290858 3.2584749e-09
3.4296259 1.3333365e-09
3.430166 -5.7196924e-10
3.4307061 -2.1666977e-09
3.4312462 -3.3775992e-09
3.4317864 -4.2344778e-09
3.4323265 -4.7671377e-09
3.4328666 -5.0053833e-09
3.4334067 -4.9790188e-09
3.4339468 -4.7178483e-09
3.4344869 -4.2516761e-09
3.435027 -3.6103064e-09
3.4355671 -2.8235434e-09
3.4361072 -1.9211914e-09
3.4366473 -9.3305465e-10
3.4371874 1.1106273e-10
3.4377275 1.1813565e-09
3.4382677 2.2480223e-09
3.4388078 3.2812561e-09
3.4393479 4.2512535e-09
3.439888 5.1282104e-09
3.4404281 5.8828513e-09
3.4409682 6.9825421e-09
3.4415083 8.8146629e-09
3.4420484 1.1321779e-08
3.4425885 1.4446454e-08
3.4431286 1.8131254e-08
3.4436687 2.2318743e-08
3.4442088 2.6951486e-08
3.4447489 3.1972049e-08
3.4452891 3.7322996e-08
3.4458292 4.2946891e-08
3.4463693 4.87863e-08
3.4469094 5.4783787e-08
3.4474495 6.0881918e-08
3.4479896 6.7023257e-08
3.4485297 7.3150369e-08
3.4490698 7.9205819e-08
3.4496099 8.5132172e-08
3.45015 9.0871992e-08
3.4506901 9.6367845e-08
3.4512302 1.0418755e-07
3.4517704 1.2022456e-07
3.4523105 1.4411164e-07
3.4528506 1.7520745e-07
3.4533907 2.1287065e-07
3.4539308 2.5645989e-07
3.4544709 3.0533381e-07
3.455011 3.5885106e-07
3.4555511 4.163703e-07
3.4560912 4.7725017e-07
3.4566313 5.4084933e-07
3.4571714 6.0652643e-07
3.4577115 6.7364011e-07
3.4582517 7.4154903e-07
3.4587918 8.0961183e-07
3.4593319 8.7718718e-07
3.459872 9.4363371e-07
3.4604121 1.0083101e-06
3.4609522 1.0705749e-06
3.4614923 1.1387685e-06
3.4620324 1.2681408e-06
3.4625725 1.4639805e-06
3.4631126 1.7211509e-06
3.4636527 2.0345154e-06
3.4641928 2.3989373e-06
3.4647329 2.8092799e-06
3.4652731 3.2604065e-06
3.4658132 3.7471805e-06
3.4663533 4.2644652e-06
3.4668934 4.8071239e-06
3.4674335 5.37002e-06
3.4679736 5.9480167e-06
3.4685137 6.5359774e-06
3.4690538 7.1287654e-06
3.4695939 7.721244e-06
3.470134 8.3082767e-06
3.4706741 8.8847266e-06
3.4712142 9.4454571e-06
3.4717544 9.9958581e-06
3.4722945 1.0847994e-05
3.4728346 1.2126389e-05
3.4733747 1.3800298e-05
3.4739148 1.5838977e-05
3.4744549 1.8211682e-05
3.474995 2.0887669e-05
3.4755351 2.3836193e-05
3.4760752 2.702651e-05
3.4766153 3.0427876e-05
3.4771554 3.4009547e-05
3.4776955 3.7740779e-05
3.4782356 4.1590827e-05
3.4787758 4.5528947e-05
3.4793159 4.9524395e-05
3.479856 5.3546427e-05
3.4803961 5.7564299e-05
3.4809362 6.1547266e-05
3.4814763 6.5464583e-05
3.4820164 6.9285508e-05
3.4825565 7.3968765e-05
3.4830966 8.0692643e-05
3.4836367 8.9327755e-05
3.4841768 9.973971e-05
3.4847169 0.00011179412
3.4852571 0.0001253566
3.4857972 0.00014029275
3.4863373 0.0001564682
3.4868774 0.00017374854
3.4874175 0.0001919994
3.4879576 0.00021108637
3.4884977 0.00023087508
3.4890378 0.00025123114
3.4895779 0.00027202015
3.490118 0.00029310773
3.4906581 0.00031435948
3.4911982 0.00033564102
3.4917383 0.00035681796
3.4922785 0.00037775592
3.4928186 0.00040001011
3.4933587 0.00042893849
3.4938988 0.00046458968
3.4944389 0.00050655939
3.494979 0.00055444334
3.4955191 0.00060783724
3.4960592 0.0006663368
3.4965993 0.00072953775
3.4971394 0.00079703579
3.4976795 0.00086842665
3.4982196 0.00094330603
3.4987598 0.0010212696
3.4992999 0.0011019132
3.49984 0.0011848325
3.5003801 0.0012696231
3.5009202 0.0013558808
3.5014603 0.0014432014
3.5020004 0.0015311805
3.5025405 0.0016194138
3.5030806 0.001708791
3.5036207 0.0018117151
3.5041608 0.0019308233
3.5047009 0.0020654158
3.505241 0.0022147925
3.5057812 0.0023782536
3.5063213 0.002555099
3.5068614 0.0027446288
3.5074015 0.0029461432
3.5079416 0.003158942
3.5084817 0.0033823254
3.5090218 0.0036155934
3.5095619 0.003858046
3.510102 0.0041089834
3.5106421 0.0043677055
3.5111822 0.0046335125
3.5117223 0.0049057042
3.5122625 0.0051835809
3.5128026 0.0054664425
3.5133427 0.0057536976
3.5138828 0.0060554422
3.5144229 0.0063786964
3.514963 0.0067235534
3.5155031 0.0070901063
3.5160432 0.0074784484
3.5165833 0.0078886728
3.5171234 0.0083208728
3.5176635 0.0087751414
3.5182036 0.0092515721
3.5187437 0.0097502578
3.5192839 0.010271292
3.519824 0.010814767
3.5203641 0.011380777
3.5209042 0.011969416
3.5214443 0.012580775
3.5219844 0.013214948
3.5225245 0.013872029
3.5230646 0.01455211
3.5236047 0.015255286
3.5241448 0.015980816
3.5246849 0.016726909
3.525225 0.017492987
3.5257652 0.018278499
3.5263053 0.019082895
3.5268454 0.019905627
3.5273855 0.020746143
3.5279256 0.021603896
3.5284657 0.022478334
3.5290058 0.023368909
3.5295459 0.02427507
3.530086 0.025196268
3.5306261 0.026131953
3.5311662 0.027081576
3.5317063 0.028044586
3.5322464 0.029020435
3.5327866 0.030008573
3.5333267 0.031008449
3.5338668 0.032019514
3.5344069 0.033043443
3.534947 0.034089486
3.5354871 0.035156653
3.5360272 0.036242526
3.5365673 0.03734469
3.5371074 0.038460729
3.5376475 0.039588227
3.5381876 0.040724767
3.5387277 0.041867935
3.5392679 0.043015314
3.539808 0.044164488
3.5403481 0.045313041
3.5408882 0.046458558
3.5414283 0.047598621
3.5419684 0.048730815
3.5425085 0.049852725
3.5430486 0.050961934
3.5435887 0.052056026
3.5441288 0.053132586
3.5446689 0.054189169
3.545209 0.055223613
3.5457491 0.056235797
3.5462893 0.057226004
3.5468294 0.058194517
3.5473695 0.059141621
3.5479096 0.060067599
3.5484497 0.060972736
3.5489898 0.061857314
3.5495299 0.062721619
3.55007 0.063565933
3.5506101 0.064390541
3.5511502 0.065195726
3.5516903 0.065981773
3.5522304 0.066748964
3.5527706 0.067497585
3.5533107 0.068227919
3.5538508 0.068940249
3.5543909 0.06963486
3.554931 0.070312033
3.5554711 0.07094869
3.5560112 0.071522898
3.5565513 0.072035149
3.5570914 0.072485932
3.5576315 0.07287574
3.5581716 0.073205062
3.5587117 0.073474389
3.5592519 0.073684213
3.559792 0.073835023
3.5603321 0.073927312
3.5608722 0.073961569
3.5614123 0.073938285
3.5619524 0.073857952
3.5624925 0.073721059
3.5630326 0.073528099
3.5635727 0.073279561
3.5641128 0.072975936
3.5646529 0.072617716
3.565193 0.072205391
3.5657331 0.071747596
3.5662733 0.07126497
3.5668134 0.070757774
3.5673535 0.070225214
3.5678936 0.069666501
3.5684337 0.069080841
3.5689738 0.068467443
3.5695139 0.067825516
3.570054 0.067154269
3.5705941 0.066452909
3.5711342 0.065720645
3.5716743 0.064956686
3.5722144 0.064160239
3.5727546 0.063330514
3.5732947 0.062466719
3.5738348 0.061568062
3.5743749 0.060633751
3.574915 0.059662995
3.5754551 0.058655003
3.5759952 0.057611046
3.5765353 0.056545877
3.5770754 0.055464277
3.5776155 0.054368353
3.5781556 0.053260215
3.5786957 0.052141972
3.5792358 0.051015731
3.579776 0.049883602
3.5803161 0.048747693
3.5808562 0.047610113
3.5813963 0.046472971
3.5819364 0.045338374
3.5824765 0.044208433
3.5830166 0.043085254
3.5835567 0.041970948
3.5840968 0.040867622
3.5846369 0.039777386
3.585177 0.038702347
3.5857171 0.037644615
3.5862573 0.036605976
3.5867974 0.035576239
3.5873375 0.034550235
3.5878776 0.0335287
3.5884177 0.032512374
3.5889578 0.031501995
3.5894979 0.030498303
3.590038 0.029502034
3.5905781 0.028513928
3.5911182 0.027534724
3.5916583 0.026565159
3.5921984 0.025605973
3.5927385 0.024657904
3.5932787 0.02372169
3.5938188 0.02279807
3.5943589 0.021887782
3.594899 0.020991566
3.5954391 0.020110159
3.5959792 0.0192443
3.5965193 0.018394727
3.5970594 0.017567869
3.5975995 0.016771573
3.5981396 0.016005253
3.5986797 0.015268272
3.5992198 0.014559989
3.59976 0.013879765
3.6003001 0.01322696
3.6008402 0.012600936
3.6013803 0.012001052
3.6019204 0.01142667
3.6024605 0.01087715
3.6030006 0.010351853
3.6035407 0.009850139
3.6040808 0.0093713689
3.6046209 0.0089149032
3.605161 0.0084801027
3.6057011 0.0080663279
3.6062412 0.0076729394
3.6067814 0.0072992979
3.6073215 0.0069421812
3.6078616 0.0065922609
3.6084017 0.0062493653
3.6089418 0.005914185
3.6094819 0.0055874104
3.610022 0.0052697322
3.6105621 0.0049618408
3.6111022 0.0046644267
3.6116423 0.0043781805
3.6121824 0.0041037928
3.6127225 0.003841954
3.6132627 0.0035933547
3.6138028 0.0033586853
3.6143429 0.0031386365
3.614883 0.0029338988
3.6154231 0.0027451626
3.6159632 0.0025731185
3.6165033 0.0024184571
3.6170434 0.0022818688
3.6175835 0.0021627632
3.6181236 0.0020476103
3.6186637 0.0019329881
3.6192038 0.0018193763
3.6197439 0.0017072547
3.6202841 0.0015971029
3.6208242 0.0014894006
3.6213643 0.0013846276
3.6219044 0.0012832636
3.6224445 0.0011857882
3.6229846 0.0010926812
3.6235247 0.0010044223
3.6240648 0.00092149121
3.6246049 0.00084436757
3.625145 0.00077353113
3.6256851 0.00070946159
3.6262252 0.00065263866
3.6267654 0.00060354204
3.6273055 0.00056265144
3.6278456 0.00053040924
3.6283857 0.00050165166
3.6289258 0.00047259522
3.6294659 0.00044341475
3.630006 0.00041428506
3.6305461 0.00038538098
3.6310862 0.00035687733
3.6316263 0.00032894893
3.6321664 0.0003017706
3.6327065 0.00027551717
3.6332466 0.00025036345
3.6337868 0.00022648427
3.6343269 0.00020405445
3.634867 0.00018324881
3.6354071 0.00016424217
3.6359472 0.00014720935
3.6364873 0.00013232518
3.6370274 0.00011976447
3.6375675 0.00010970205
3.6381076 0.00010231275
3.6386477 9.6747656e-05
3.6391878 9.1097448e-05
3.6397279 8.5352459e-05
3.6402681 7.9555607e-05
3.6408082 7.3749814e-05
3.6413483 6.7977999e-05
3.6418884 6.2283083e-05
3.6424285 5.6707985e-05
3.6429686 5.1295626e-05
3.6435087 4.6088926e-05
3.6440488 4.1130805e-05
3.6445889 3.6464182e-05
3.645129 3.2131979e-05
3.6456691 2.8177115e-05
3.6462092 2.464251e-05
3.6467493 2.1571084e-05
3.6472895 1.9005758e-05
3.6478296 1.6989451e-05
3.6483697 1.5565084e-05
3.6489098 1.4674533e-05
3.6494499 1.3824923e-05
3.64999 1.2950857e-05
3.6505301 1.2059977e-05
3.6510702 1.1159919e-05
3.6516103 1.0258322e-05
3.6521504 9.362826e-06
3.6526905 8.4810688e-06
3.6532306 7.6206892e-06
3.6537708 6.7893259e-06
3.6543109 5.9946177e-06
3.654851 5.2442031e-06
3.6553911 4.5457208e-06
3.6559312 3.9068096e-06
3.6564713 3.3351082e-06
3.6570114 2.8382551e-06
3.6575515 2.4238891e-06
3.6580916 2.0996489e-06
3.6586317 1.8731731e-06
3.6591718 1.7480135e-06
3.6597119 1.6488701e-06
3.6602521 1.5457371e-06
3.6607922 1.439628e-06
3.6613323 1.3315563e-06
3.6618724 1.2225355e-06
3.6624125 1.1135791e-06
3.6629526 1.0057005e-06
3.6634927 8.9991341e-07
3.6640328 7.9723116e-07
3.6645729 6.9866728e-07
3.665113 6.0523528e-07
3.6656531 5.1794865e-07
3.6661932 4.3782089e-07
3.6667333 3.658655e-07
3.6672735 3.0309597e-07
3.6678136 2.505258e-07
3.6683537 2.0916849e-07
3.6688938 1.8003754e-07
3.6694339 1.6414643e-07
3.669974 1.5508675e-07
3.6705141 1.4556399e-07
3.6710542 1.3567991e-07
3.6715943 1.2553693e-07
3.6721344 1.1523745e-07
3.6726745 1.0488389e-07
3.6732146 9.4578668e-08
3.6737548 8.4424202e-08
3.6742949 7.4522907e-08
3.674835 6.4977197e-08
3.6753751 5.5889487e-08
3.6759152 4.7362194e-08
3.6764553 3.9497732e-08
3.6769954 3.2398518e-08
3.6775355 2.6166967e-08
3.6780756 2.0905495e-08
3.6786157 1.6716516e-08
3.6791558 1.3702448e-08
3.6796959 1.1965704e-08
3.680236 1.1230075e-08
3.6807762 1.0508812e-08
3.6813163 9.7517651e-09
3.6818564 8.967814e-09
3.6823965 8.1658389e-09
3.6829366 7.3547197e-09
3.6834767 6.5433368e-09
3.6840168 5.7405701e-09
3.6845569 4.9552998e-09
3.685097 4.196406e-09
3.6856371 3.4727688e-09
3.6861772 2.7932684e-09
3.6867173 2.1667848e-09
3.6872575 1.6021982e-09
3.6877976 1.1083886e-09
3.6883377 6.9423625e-10
3.6888778 3.6862118e-10
3.6894179 1.4042353e-10
3.689958 1.8523409e-11
3.6904981 0
3.6910382 0
3.6915783 0
3.6921184 0
3.6926585 0
3.6931986 0
3.6937387 0
3.6942789 0
3.694819 0
3.6953591 0
3.6958992 0
3.6964393 0
3.6969794 0
3.6975195 0
3.6980596 0
3.6985997 0
3.6991398 0
3.6996799 0
3.70022 0
3.7007602 0
3.7013003 0
3.7018404 0
3.7023805 0
3.7029206 0
3.7034607 0
3.7040008 0
3.7045409 0
3.705081 0
3.7056211 0
3.7061612 0
3.7067013 0
3.7072414 0
3.7077816 0
3.7083217 0
3.7088618 0
3.7094019 0
3.709942 0
3.7104821 0
3.7110222 0
3.7115623 0
3.7121024 0
3.7126425 0
3.7131826 0
3.7137227 0
3.7142629 0
3.714803 0
3.7153431 0
3.7158832 0
3.7164233 0
3.7169634 0
3.7175035 0
3.7180436 0
3.7185837 0
3.7191238 0
3.7196639 0
3.720204 0
3.7207441 0
3.7212843 0
3.7218244 0
3.7223645 0
3.7229046 0
3.7234447 0
3.7239848 0
3.7245249 0
3.725065 0
3.7256051 0
3.7261452 0
3.7266853 0
3.7272254 0
3.7277656 0
3.7283057 0
3.7288458 0
3.7293859 0
3.729926 0
3.7304661 0
3.7310062 0
3.7315463 0
3.7320864 0
3.7326265 0
3.7331666 0
3.7337067 0
3.7342468 0
3.734787 0
3.7353271 0
3.7358672 0
3.7364073 0
3.7369474 0
3.7374875 0
3.7380276 0
3.7385677 0
3.7391078 0
3.7396479 0
3.740188 0
3.7407281 0
3.7412683 0
3.7418084 0
3.7423485 0
3.7428886 0
3.7434287 0
3.7439688 0
3.7445089 0
3.745049 0
3.7455891 0
3.7461292 0
3.7466693 0
3.7472094 0
3.7477495 0
3.7482897 0
3.7488298 0
3.7493699 0
3.74991 0
3.7504501 0
3.7509902 0
3.7515303 0
3.7520704 0
3.7526105 0
3.7531506 0
3.7536907 0
3.7542308 0
3.754771 0
3.7553111 0
3.7558512 0
3.7563913 0
3.7569314 0
3.7574715 0
3.7580116 0
3.7585517 0
3.7590918 0
3.7596319 0
3.760172 0
3.7607121 0
3.7612523 0
3.7617924 0
3.7623325 0
3.7628726 0
3.7634127 0
3.7639528 0
3.7644929 0
3.765033 0
3.7655731 0
3.7661132 0
3.7666533 0
3.7671934 0
3.7677335 0
3.7682737 0
3.7688138 0
3.7693539 0
3.769894 0
3.7704341 0
3.7709742 0
3.7715143 0
3.7720544 0
3.7725945 0
3.7731346 0
3.7736747 0
3.7742148 0
3.774755 0
3.7752951 0
3.7758352 0
3.7763753 0
3.7769154 0
3.7774555 0
3.7779956 0
3.7785357 0
3.7790758 0
3.7796159 0
3.780156 0
3.7806961 0
3.7812362 0
3.7817764 0
3.7823165 0
3.7828566 0
3.7833967 0
3.7839368 0
3.7844769 0
3.785017 0
3.7855571 0
3.7860972 0
3.7866373 0
3.7871774 0
3.7877175 0
3.7882577 0
3.7887978 0
3.7893379 0
3.789878 0
3.7904181 0
3.7909582 0
3.7914983 0
3.7920384 0
3.7925785 0
3.7931186 0
3.7936587 0
3.7941988 0
3.7947389 0
3.7952791 0
3.7958192 0
3.7963593 0
3.7968994 0
3.7974395 0
3.7979796 0
3.7985197 0
3.7990598 0
3.7995999 0
3.80014 0
3.8006801 0
3.8012202 0
3.8017604 0
3.8023005 0
3.8028406 0
3.8033807 0
3.8039208 0
3.8044609 0
3.805001 0
3.8055411 0
3.8060812 0
3.8066213 0
3.8071614 0
3.8077015 0
3.8082416 0
3.8087818 0
3.8093219 0
3.809862 0
3.8104021 0
3.8109422 0
3.8114823 0
3.8120224 0
3.8125625 0
3.8131026 0
3.8136427 0
3.8141828 0
3.8147229 0
3.8152631 0
3.8158032 0
3.8163433 0
3.8168834 0
3.8174235 0
3.8179636 0
3.8185037 0
3.8190438 0
3.8195839 0
3.820124 0
3.8206641 0
3.8212042 0
3.8217443 0
3.8222845 0
3.8228246 0
3.8233647 0
3.8239048 0
3.8244449 0
3.824985 0
3.8255251 0
3.8260652 0
3.8266053 0
3.8271454 0
3.8276855 0
3.8282256 0
3.8287658 0
3.8293059 0
3.829846 0
3.8303861 0
3.8309262 0
3.8314663 0
3.8320064 0
3.8325465 0
3.8330866 0
3.8336267 0
3.8341668 0
3.8347069 0
3.835247 0
3.8357872 0
3.8363273 0
3.8368674 0
3.8374075 0
3.8379476 0
3.8384877 0
3.8390278 0
3.8395679 0
3.840108 0
3.8406481 0
3.8411882 0
3.8417283 0
3.8422685 0
3.8428086 0
3.8433487 0
3.8438888 0
3.8444289 0
3.844969 0
3.8455091 0
3.8460492 0
3.8465893 0
3.8471294 0
3.8476695 0
3.8482096 0
3.8487497 0
3.8492899 0
3.84983 0
3.8503701 0
3.8509102 0
3.8514503 0
3.8519904 0
3.8525305 0
3.8530706 0
3.8536107 0
3.8541508 0
3.8546909 0
3.855231 0
3.8557712 0
3.8563113 0
3.8568514 0
3.8573915 0
3.8579316 0
3.8584717 0
3.8590118 0
3.8595519 0
3.860092 0
3.8606321 0
3.8611722 0
3.8617123 0
3.8622525 0
3.8627926 0
3.8633327 0
3.8638728 0
3.8644129 0
3.864953 0
3.8654931 0
3.8660332 0
3.8665733 0
3.8671134 0
3.8676535 0
3.8681936 0
3.8687337 0
3.8692739 0
3.869814 0
3.8703541 0
3.8708942 0
3.8714343 0
3.8719744 0
3.8725145 0
3.8730546 0
3.8735947 0
3.8741348 0
3.8746749 0
3.875215 0
3.8757552 0
3.8762953 0
3.8768354 0
3.8773755 0
3.8779156 0
3.8784557 0
3.8789958 0
3.8795359 0
3.880076 0
3.8806161 0
3.8811562 0
3.8816963 0
3.8822364 0
3.8827766 0
3.8833167 0
3.8838568 0
3.8843969 0
3.884937 0
3.8854771 0
3.8860172 0
3.8865573 0
3.8870974 0
3.8876375 0
3.8881776 0
3.8887177 0
3.8892579 0
3.889798 0
3.8903381 0
3.8908782 0
3.8914183 0
3.8919584 0
3.8924985 0
3.8930386 0
3.8935787 0
3.8941188 0
3.8946589 0
3.895199 0
3.8957391 0
3.8962793 0
3.8968194 0
3.8973595 0
3.8978996 0
3.8984397 0
3.8989798 0
3.8995199 0
3.90006 0
3.9006001 0
3.9011402 0
3.9016803 0
3.9022204 0
3.9027606 0
3.9033007 0
3.9038408 0
3.9043809 0
3.904921 0
3.9054611 0
3.9060012 0
3.9065413 0
3.9070814 0
3.9076215 0
3.9081616 0
3.9087017 0
3.9092418 0
3.909782 0
3.9103221 0
3.9108622 0
3.9114023 0
3.9119424 0
3.9124825 0
3.9130226 0
3.9135627 0
3.9141028 0
3.9146429 0
3.915183 0
3.9157231 0
3.9162633 0
3.9168034 0
3.9173435 0
3.9178836 0
3.9184237 0
3.9189638 0
3.9195039 0
3.920044 0
3.9205841 0
3.9211242 0
3.9216643 0
3.9222044 0
3.9227445 0
3.9232847 0
3.9238248 0
3.9243649 0
3.924905 0
3.9254451 0
3.9259852 0
3.9265253 0
3.9270654 0
3.9276055 0
3.9281456 0
3.9286857 0
3.9292258 0
3.929766 0
3.9303061 0
3.9308462 0
3.9313863 0
3.9319264 0
3.9324665 0
3.9330066 0
3.9335467 0
3.9340868 0
3.9346269 0
3.935167 0
3.9357071 0
3.9362472 0
3.9367874 0
3.9373275 0
3.9378676 0
3.9384077 0
3.9389478 0
3.9394879 0
3.940028 0
3.9405681 0
3.9411082 0
3.9416483 0
3.9421884 0
3.9427285 0
3.9432687 0
3.9438088 0
3.9443489 0
3.944889 0
3.9454291 0
3.9459692 0
3.9465093 0
3.9470494 0
3.9475895 0
3.9481296 0
3.9486697 0
3.9492098 0
3.9497499 0
3.9502901 0
3.9508302 0
3.9513703 0
3.9519104 0
3.9524505 0
3.9529906 0
3.9535307 0
3.9540708 0
3.9546109 0
3.955151 0
3.9556911 0
3.9562312 0
3.9567714 0
3.9573115 0
3.9578516 0
3.9583917 0
3.9589318 0
3.9594719 0
3.960012 0
3.9605521 0
3.9610922 0
3.9616323 0
3.9621724 0
3.9627125 0
3.9632527 0
3.9637928 0
3.9643329 0
3.964873 0
3.9654131 0
3.9659532 0
3.9664933 0
3.9670334 0
3.9675735 0
3.9681136 0
3.9686537 0
3.9691938 0
3.9697339 0
3.9702741 0
3.9708142 0
3.9713543 0
3.9718944 0
3.9724345 0
3.9729746 0
3.9735147 0
3.9740548 0
3.9745949 0
3.975135 0
3.9756751 0
3.9762152 0
3.9767554 0
3.9772955 0
3.9778356 0
3.9783757 0
3.9789158 0
3.9794559 0
3.979996 0
3.9805361 0
3.9810762 0
3.9816163 0
3.9821564 0
3.9826965 0
3.9832366 0
3.9837768 0
3.9843169 0
3.984857 0
3.9853971 0
3.9859372 0
3.9864773 0
3.9870174 0
3.9875575 0
3.9880976 0
3.9886377 0
3.9891778 0
3.9897179 0
3.9902581 0
3.9907982 0
3.9913383 0
3.9918784 0
3.9924185 0
3.9929586 0
3.9934987 0
3.9940388 0
3.9945789 0
3.995119 0
3.9956591 0
3.9961992 0
3.9967393 0
3.9972795 0
3.9978196 0
3.9983597 0
3.9988998 0
3.9994399 0
3.99998 0
4.0005201 0
4.0010602 0
4.0016003 0
4.0021404 0
4.0026805 0
4.0032206 0
4.0037608 0
4.0043009 0
4.004841 0
4.0053811 0
4.0059212 0
4.0064613 0
4.0070014 0
4.0075415 0
4.0080816 0
4.0086217 0
4.0091618 0
4.0097019 0
4.010242 0
4.0107822 0
4.0113223 0
4.0118624 0
4.0124025 0
4.0129426 0
4.0134827 0
4.0140228 0
4.0145629 0
4.015103 0
4.0156431 0
4.0161832 0
4.0167233 0
4.0172635 0
4.0178036 0
4.0183437 0
4.0188838 0
4.0194239 0
4.019964 0
4.0205041 0
4.0210442 0
4.0215843 0
4.0221244 0
4.0226645 0
4.0232046 0
4.0237447 0
4.0242849 0
4.024825 0
4.0253651 0
4.0259052 0
4.0264453 0
4.0269854 0
4.0275255 0
4.0280656 0
4.0286057 0
4.0291458 0
4.0296859 0
4.030226 0
4.0307662 0
4.0313063 0
4.0318464 0
4.0323865 0
4.0329266 0
4.0334667 0
4.0340068 0
4.0345469 0
4.035087 0
4.0356271 0
4.0361672 0
4.0367073 0
4.0372474 0
4.0377876 0
4.0383277 0
4.0388678 0
4.0394079 0
4.039948 0
4.0404881 0
4.0410282 0
4.0415683 0
4.0421084 0
4.0426485 0
4.0431886 0
4.0437287 0
4.0442689 0
4.044809 0
4.0453491 0
4.0458892 0
4.0464293 0
4.0469694 0
4.0475095 0
4.0480496 0
4.0485897 0
4.0491298 0
4.0496699 0
4.05021 0
4.0507502 0
4.0512903 0
4.0518304 0
4.0523705 0
4.0529106 0
4.0534507 0
4.0539908 0
4.0545309 0
4.055071 0
4.0556111 0
4.0561512 0
4.0566913 0
4.0572314 0
4.0577716 0
4.0583117 0
4.0588518 0
4.0593919 0
4.059932 0
4.0604721 0
4.0610122 0
4.0615523 0
4.0620924 0
4.0626325 0
4.0631726 0
4.0637127 0
4.0642529 0
4.064793 0
4.0653331 0
4.0658732 0
4.0664133 0
4.0669534 0
4.0674935 0
4.0680336 0
4.0685737 0
4.0691138 0
4.0696539 0
4.070194 0
4.0707341 0
4.0712743 0
4.0718144 0
4.0723545 0
4.0728946 0
4.0734347 0
4.0739748 0
4.0745149 0
4.075055 0
4.0755951 0
4.0761352 0
4.0766753 0
4.0772154 0
4.0777556 0
4.0782957 0
4.0788358 0
4.0793759 0
4.079916 0
4.0804561 0
4.0809962 0
4.0815363 0
4.0820764 0
4.0826165 0
4.0831566 0
4.0836967 0
4.0842368 0
4.084777 0
4.0853171 0
4.0858572 0
4.0863973 0
4.0869374 0
4.0874775 0
4.0880176 0
4.0885577 0
4.0890978 0
4.0896379 0
4.090178 0
4.0907181 0
4.0912583 0
4.0917984 0
4.0923385 0
4.0928786 0
4.0934187 0
4.0939588 0
4.0944989 0
4.095039 0
4.0955791 0
4.0961192 0
4.0966593 0
4.0971994 0
4.0977395 0
4.0982797 0
4.0988198 0
4.0993599 0
4.0999 0
4.1004401 0
4.1009802 0
4.1015203 0
4.1020604 0
4.1026005 0
4.1031406 0
4.1036807 0
4.1042208 0
4.104761 0
4.1053011 0
4.1058412 0
4.1063813 0
4.1069214 0
4.1074615 0
4.1080016 0
4.1085417 0
4.1090818 0
4.1096219 0
4.110162 0
4.1107021 0
4.1112422 0
4.1117824 0
4.1123225 0
4.1128626 0
4.1134027 0
4.1139428 0
4.1144829 0
4.115023 0
4.1155631 0
4.1161032 0
4.1166433 0
4.1171834 0
4.1177235 0
4.1182637 0
4.1188038 0
4.1193439 0
4.119884 0
4.1204241 0
4.1209642 0
4.1215043 0
4.1220444 0
4.1225845 0
4.1231246 0
4.1236647 0
4.1242048 0
4.1247449 0
4.1252851 0
4.1258252 0
4.1263653 0
4.1269054 0
4.1274455 0
4.1279856 0
4.1285257 0
4.1290658 0
4.1296059 0
4.130146 0
4.1306861 0
4.1312262 0
4.1317664 0
4.1323065 0
4.1328466 0
4.1333867 0
4.1339268 0
4.1344669 0
4.135007 0
4.1355471 0
4.1360872 0
4.1366273 0
4.1371674 0
4.1377075 0
4.1382476 0
4.1387878 0
4.1393279 0
4.139868 0
4.1404081 0
4.1409482 0
4.1414883 0
4.1420284 0
4.1425685 0
4.1431086 0
4.1436487 0
4.1441888 0
4.1447289 0
4.1452691 0
4.1458092 0
4.1463493 0
4.1468894 0
4.1474295 0
4.1479696 0
4.1485097 3.7637901e-12
4.1490498 5.3480279e-11
4.1495899 1.5741834e-10
4.15013 3.1110451e-10
4.1506701 5.1006535e-10
4.1512102 7.4982739e-10
4.1517504 1.0259172e-09
4.1522905 1.3338613e-09
4.1528306 1.6691863e-09
4.1533707 2.0274186e-09
4.1539108 2.4040849e-09
4.1544509 2.7947117e-09
4.154991 3.1948255e-09
4.1555311 3.599953e-09
4.1560712 4.0056205e-09
4.1566113 4.4073547e-09
4.1571514 4.8006822e-09
4.1576915 5.1811294e-09
4.1582316 5.5442229e-09
4.1587718 5.8882246e-09
4.1593119 6.6976204e-09
4.159852 8.2885604e-09
4.1603921 1.0598902e-08
4.1609322 1.3566502e-08
4.1614723 1.7129219e-08
4.1620124 2.122491e-08
4.1625525 2.5791431e-08
4.1630926 3.0766642e-08
4.1636327 3.6088399e-08
4.1641728 4.1694559e-08
4.1647129 4.752298e-08
4.1652531 5.351152e-08
4.1657932 5.9598035e-08
4.1663333 6.5720384e-08
4.1668734 7.1816424e-08
4.1674135 7.7824012e-08
4.1679536 8.3681005e-08
4.1684937 8.9325261e-08
4.1690338 9.4694638e-08
4.1695739 1.0280681e-07
4.170114 1.195099e-07
4.1706541 1.4431928e-07
4.1711942 1.7656632e-07
4.1717343 2.155824e-07
4.1722745 2.606989e-07
4.1728146 3.1124717e-07
4.1733547 3.665586e-07
4.1738948 4.2596456e-07
4.1744349 4.8879641e-07
4.174975 5.5438554e-07
4.1755151 6.2206332e-07
4.1760552 6.9116111e-07
4.1765953 7.6101029e-07
4.1771354 8.3094223e-07
4.1776755 9.0028831e-07
4.1782156 9.6837989e-07
4.1787558 1.0345484e-06
4.1792959 1.0981251e-06
4.179836 1.1701505e-06
4.1803761 1.310595e-06
4.1809162 1.5232409e-06
4.1814563 1.8024391e-06
4.1819964 2.1425402e-06
4.1825365 2.5378952e-06
4.1830766 2.9828547e-06
4.1836167 3.4717696e-06
4.1841568 3.9989906e-06
4.1846969 4.5588686e-06
4.185237 5.1457543e-06
4.1857772 5.7539984e-06
4.1863173 6.3779519e-06
4.1868574 7.0119654e-06
4.1873975 7.6503897e-06
4.1879376 8.2875757e-06
4.1884777 8.917874e-06
4.1890178 9.5356356e-06
4.1895579 1.0135211e-05
4.190098 1.0729295e-05
4.1906381 1.1692036e-05
4.1911782 1.3145881e-05
4.1917183 1.5054786e-05
4.1922585 1.7382705e-05
4.1927986 2.0093595e-05
4.1933387 2.315141e-05
4.1938788 2.6520106e-05
4.1944189 3.0163638e-05
4.194959 3.4045962e-05
4.1954991 3.8131034e-05
4.1960392 4.2382808e-05
4.1965793 4.676524e-05
4.1971194 5.1242285e-05
4.1976595 5.5777899e-05
4.1981996 6.0336037e-05
4.1987397 6.4880655e-05
4.1992799 6.9375708e-05
4.19982 7.3785152e-05
4.2003601 7.8072941e-05
4.2009002 8.3556142e-05
4.2014403 9.1565618e-05
4.2019804 0.0001019313
4.2025205 0.00011448265
4.2030606 0.00012904911
4.2036007 0.00014546013
4.2041408 0.00016354517
4.2046809 0.00018313367
4.205221 0.0002040551
4.2057612 0.00022613889
4.2063013 0.00024921451
4.2068414 0.0002731114
4.2073815 0.00029765902
4.2079216 0.00032268682
4.2084617 0.00034802424
4.2090018 0.00037350075
4.2095419 0.00039894578
4.210082 0.00042418881
4.2106221 0.00044905926
4.2111622 0.00047600685
4.2117023 0.00051210849
4.2122424 0.00055725107
4.2127826 0.00061086056
4.2133227 0.00067236296
4.2138628 0.00074118424
4.2144029 0.0008167504
4.214943 0.00089848741
4.2154831 0.00098582127
4.2160232 0.001078178
4.2165633 0.0011749835
4.2171034 0.0012756638
4.2176435 0.0013796449
4.2181836 0.0014863527
4.2187237 0.0015952134
4.2192639 0.0017056527
4.219804 0.0018170968
4.2203441 0.0019289716
4.2208842 0.0020407031
4.2214243 0.0021542586
4.2219644 0.0022891479
4.2225045 0.0024485761
4.2230446 0.0026313169
4.2235847 0.0028361444
4.2241248 0.0030618323
4.2246649 0.0033071546
4.225205 0.0035708853
4.2257451 0.0038517981
4.2262853 0.004148667
4.2268254 0.0044602659
4.2273655 0.0047853687
4.2279056 0.0051227492
4.2284457 0.0054711815
4.2289858 0.0058294393
4.2295259 0.0061962966
4.230066 0.0065705273
4.2306061 0.0069509052
4.2311462 0.0073362043
4.2316863 0.0077256872
4.2322264 0.0081435298
4.2327666 0.0086030822
4.2333067 0.0091034626
4.2338468 0.0096437894
4.2343869 0.010223181
4.234927 0.010840755
4.2354671 0.011495631
4.2360072 0.012186927
4.2365473 0.012913761
4.2370874 0.01367525
4.2376275 0.014470515
4.2381676 0.015298673
4.2387077 0.016158842
4.2392478 0.01705014
4.239788 0.017971687
4.2403281 0.0189226
4.2408682 0.019901997
4.2414083 0.020908998
4.2419484 0.021942719
4.2424885 0.023003671
4.2430286 0.024094963
4.2435687 0.025218833
4.2441088 0.026377505
4.2446489 0.027573199
4.245189 0.028808138
4.2457291 0.030084544
4.2462693 0.031404639
4.2468094 0.032770644
4.2473495 0.034184782
4.2478896 0.035649274
4.2484297 0.037166343
4.2489698 0.03873821
4.2495099 0.040367098
4.25005 0.042055228
4.2505901 0.043804822
4.2511302 0.045618102
4.2516703 0.047497291
4.2522104 0.04944461
4.2527506 0.051452477
4.2532907 0.053482279
4.2538308 0.055528295
4.2543709 0.057588766
4.254911 0.059661935
4.2554511 0.061746043
4.2559912 0.063839332
4.2565313 0.065940044
4.2570714 0.06804642
4.2576115 0.070156703
4.2581516 0.072269134
4.2586917 0.074381956
4.2592318 0.076493409
4.259772 0.078601736
4.2603121 0.080705179
4.2608522 0.082801979
4.2613923 0.084890378
4.2619324 0.086968618
4.2624725 0.089034941
4.2630126 0.091088061
4.2635527 0.093132913
4.2640928 0.095171267
4.2646329 0.097203117
4.265173 0.09922846
4.2657131 0.10124729
4.2662533 0.1032596
4.2667934 0.1052654
4.2673335 0.10726466
4.2678736 0.10925739
4.2684137 0.11124359
4.2689538 0.11322325
4.2694939 0.11519636
4.270034 0.11716293
4.2705741 0.11912294
4.2711142 0.12107639
4.2716543 0.12302327
4.2721944 0.12496359
4.2727345 0.12689734
4.2732747 0.12882428
4.2738148 0.13067194
4.2743549 0.13238536
4.274895 0.13396863
4.2754351 0.13542588
4.2759752 0.13676121
4.2765153 0.13797871
4.2770554 0.1390825
4.2775955 0.14007668
4.2781356 0.14096535
4.2786757 0.14175263
4.2792158 0.14244262
4.279756 0.14303942
4.2802961 0.14354713
4.2808362 0.14396987
4.2813763 0.14431175
4.2819164 0.14457685
4.2824565 0.1447693
4.2829966 0.14489319
4.2835367 0.14495264
4.2840768 0.1449508
4.2846169 0.14488537
4.285157 0.14475225
4.2856971 0.14454735
4.2862372 0.14426655
4.2867774 0.14390577
4.2873175 0.14346091
4.2878576 0.14292786
4.2883977 0.14230254
4.2889378 0.14158084
4.2894779 0.14075866
4.290018 0.13983191
4.2905581 0.13879648
4.2910982 0.13764829
4.2916383 0.13638323
4.2921784 0.13499721
4.2927185 0.13348612
4.2932587 0.13184587
4.2937988 0.13007235
4.2943389 0.1281787
4.294879 0.12626206
4.2954191 0.12433834
4.2959592 0.12240755
4.2964993 0.12046973
4.2970394 0.11852492
4.2975795 0.11657313
4.2981196 0.11461441
4.2986597 0.11264878
4.2991998 0.11067627
4.2997399 0.10869691
4.3002801 0.10671073
4.3008202 0.10471777
4.3013603 0.10271805
4.3019004 0.1007116
4.3024405 0.098698451
4.3029806 0.096678638
4.3035207 0.094652189
4.3040608 0.092619133
4.3046009 0.090579273
4.305141 0.088527431
4.3056811 0.086462749
4.3062212 0.084386959
4.3067614 0.082301792
4.3073015 0.080208983
4.3078416 0.078110264
4.3083817 0.076007366
4.3089218 0.073902024
4.3094619 0.07179597
4.310002 0.069690936
4.3105421 0.067588654
4.3110822 0.065490859
4.3116223 0.063399281
4.3121624 0.061315655
4.3127025 0.059241712
4.3132426 0.057179186
4.3137828 0.055129808
4.3143229 0.053095312
4.314863 0.05107743
4.3154031 0.049106664
4.3159432 0.047215216
4.3164833 0.045399806
4.3170234 0.043657101
4.3175635 0.041983764
4.3181036 0.040376463
4.3186437 0.038831862
4.3191838 0.037346628
4.3197239 0.035917426
4.3202641 0.034540921
4.3208042 0.03321378
4.3213443 0.031932669
4.3218844 0.030694252
4.3224245 0.029495195
4.3229646 0.028332165
4.3235047 0.027201826
4.3240448 0.026100845
4.3245849 0.025025887
4.325125 0.023973618
4.3256651 0.02294957
4.3262052 0.021978544
4.3267453 0.021061385
4.3272855 0.02019711
4.3278256 0.019384732
4.3283657 0.018623267
4.3289058 0.017911731
4.3294459 0.017249138
4.329986 0.016634503
4.3305261 0.016066842
4.3310662 0.015545169
4.3316063 0.0150685
4.3321464 0.014635849
4.3326865 0.014246232
4.3332266 0.013898664
4.3337668 0.01359216
4.3343069 0.013325735
4.334847 0.013098404
4.3353871 0.012909183
4.3359272 0.012757323
4.3364673 0.01264441
4.3370074 0.012571277
4.3375475 0.012538343
4.3380876 0.012546027
4.3386277 0.012594751
4.3391678 0.012684932
4.3397079 0.012816992
4.340248 0.01299135
4.3407882 0.013208426
4.3413283 0.013468639
4.3418684 0.013772409
4.3424085 0.014120157
4.3429486 0.014512301
4.3434887 0.014949261
4.3440288 0.015431458
4.3445689 0.015959311
4.345109 0.016533239
4.3456491 0.017153664
4.3461892 0.017820776
4.3467293 0.018520331
4.3472695 0.019245858
4.3478096 0.020000441
4.3483497 0.020787167
4.3488898 0.02160912
4.3494299 0.022469385
4.34997 0.023371047
4.3505101 0.024317192
4.3510502 0.025310904
4.3515903 0.026355269
4.3521304 0.027453372
4.3526705 0.028608298
4.3532106 0.029823132
4.3537508 0.031100959
4.3542909 0.032444865
4.354831 0.033857933
4.3553711 0.03534325
4.3559112 0.036903901
4.3564513 0.038542971
4.3569914 0.040241553
4.3575315 0.041963566
4.3580716 0.043707617
4.3586117 0.045472886
4.3591518 0.047258553
4.3596919 0.049063796
4.360232 0.050887797
4.3607722 0.052729733
4.3613123 0.054588786
4.3618524 0.056464134
4.3623925 0.058354957
4.3629326 0.060260435
4.3634727 0.062179747
4.3640128 0.064112072
4.3645529 0.066056591
4.365093 0.068012483
4.3656331 0.069978928
4.3661732 0.071955105
4.3667133 0.073940193
4.3672535 0.07593812
4.3677936 0.077967418
4.3683337 0.0800269
4.3688738 0.082112922
4.3694139 0.084221843
4.369954 0.086350022
4.3704941 0.088493816
4.3710342 0.090649585
4.3715743 0.092813686
4.3721144 0.094982477
4.3726545 0.097152318
4.3731946 0.099319567
4.3737347 0.10148058
4.3742749 0.10363172
4.374815 0.10576934
4.3753551 0.1078898
4.3758952 0.10998946
4.3764353 0.11206468
4.3769754 0.11411181
4.3775155 0.1161252
4.3780556 0.11807288
4.3785957 0.11994612
4.3791358 0.12174642
4.3796759 0.1234753
4.380216 0.12513425
4.3807562 0.1267248
4.3812963 0.12824845
4.3818364 0.12970672
4.3823765 0.13110112
4.3829166 0.13243315
4.3834567 0.13370432
4.3839968 0.13491616
4.3845369 0.13607017
4.385077 0.13716785
4.3856171 0.13821073
4.3861572 0.1392003
4.3866973 0.14013809
4.3872374 0.1410256
4.3877776 0.14186432
4.3883177 0.1426363
4.3888578 0.14332314
4.3893979 0.14392197
4.389938 0.14442994
4.3904781 0.1448442
4.3910182 0.14516188
4.3915583 0.14538012
4.3920984 0.14549608
4.3926385 0.14550689
4.3931786 0.14540969
4.3937187 0.14520163
4.3942589 0.14487984
4.394799 0.14444147
4.3953391 0.14388367
4.3958792 0.14320357
4.3964193 0.14239832
4.3969594 0.14146505
4.3974995 0.14040092
4.3980396 0.13920306
4.3985797 0.13790244
4.3991198 0.13657731
4.3996599 0.13523153
4.4002 0.13386569
4.4007401 0.13248039
4.4012803 0.13107624
4.4018204 0.12965383
4.4023605 0.12821377
4.4029006 0.12675664
4.4034407 0.12528306
4.4039808 0.12379362
4.4045209 0.12228893
4.405061 0.12076957
4.4056011 0.11923615
4.4061412 0.11768928
4.4066813 0.11612954
4.4072214 0.11455754
4.4077616 0.11297389
4.4083017 0.11137917
4.4088418 0.10977133
4.4093819 0.10813532
4.409922 0.10647168
4.4104621 0.10478405
4.4110022 0.10307608
4.4115423 0.10135139
4.4120824 0.099613623
4.4126225 0.097866424
4.4131626 0.096113429
4.4137027 0.094358275
4.4142428 0.0926046
4.414783 0.090856043
4.4153231 0.089116243
4.4158632 0.087388837
4.4164033 0.085677464
4.4169434 0.083985763
4.4174835 0.08231737
4.4180236 0.080675926
4.4185637 0.079065068
4.4191038 0.077489652
4.4196439 0.075987993
4.420184 0.074575677
4.4207241 0.073251027
4.4212643 0.072012364
4.4218044 0.070858014
4.4223445 0.069786299
4.4228846 0.068795541
4.4234247 0.067884065
4.4239648 0.067050194
4.4245049 0.06629225
4.425045 0.065608557
4.4255851 0.064997438
4.4261252 0.064457216
4.4266653 0.063986215
4.4272054 0.063582757
4.4277455 0.063245166
4.4282857 0.062971764
4.4288258 0.062760876
4.4293659 0.062610825
4.429906 0.062516666
4.4304461 0.062475498
4.4309862 0.062490276
4.4315263 0.062563968
4.4320664 0.062699543
4.4326065 0.062899972
4.4331466 0.063168224
4.4336867 0.063507268
4.4342268 0.063920074
4.434767 0.064409612
4.4353071 0.064978852
4.4358472 0.065630762
4.4363873 0.066368312
4.4369274 0.067194473
4.4374675 0.068112213
4.4380076 0.069124502
4.4385477 0.07023431
4.4390878 0.071444606
4.4396279 0.07275836
4.440168 0.074157869
4.4407081 0.075576012
4.4412482 0.077006109
4.4417884 0.078446745
4.4423285 0.079896503
4.4428686 0.081353967
4.4434087 0.08281772
4.4439488 0.084286347
4.4444889 0.08575843
4.445029 0.087232555
4.4455691 0.088707303
4.4461092 0.090181259
4.4466493 0.091653008
4.4471894 0.093121132
4.4477295 0.094584215
4.4482697 0.096040841
4.4488098 0.097489593
4.4493499 0.098929056
4.44989 0.10035781
4.4504301 0.10177524
4.4509702 0.10318802
4.4515103 0.10459778
4.4520504 0.10600425
4.4525905 0.1074072
4.4531306 0.10880635
4.4536707 0.11020145
4.4542108 0.11159225
4.454751 0.11297849
4.4552911 0.1143599
4.4558312 0.11573624
4.4563713 0.11710726
4.4569114 0.11847268
4.4574515 0.11983225
4.4579916 0.12118573
4.4585317 0.12253285
4.4590718 0.12387335
4.4596119 0.12520698
4.460152 0.12653348
4.4606921 0.12785187
4.4612322 0.12909386
4.4617724 0.13021765
4.4623125 0.13122707
4.4628526 0.13212595
4.4633927 0.13291811
4.4639328 0.1336074
4.4644729 0.13419762
4.465013 0.13469262
4.4655531 0.13509622
4.4660932 0.13541224
4.4666333 0.13564453
4.4671734 0.1357969
4.4677135 0.13587319
4.4682537 0.13587722
4.4687938 0.13581282
4.4693339 0.13568382
4.469874 0.13549405
4.4704141 0.13524733
4.4709542 0.13494751
4.4714943 0.13460152
4.4720344 0.13421459
4.4725745 0.13378319
4.4731146 0.13330365
4.4736547 0.13277227
4.4741948 0.13218539
4.4747349 0.13153932
4.4752751 0.13083038
4.4758152 0.13005489
4.4763553 0.12920918
4.4768954 0.12828956
4.4774355 0.12729236
4.4779756 0.12621389
4.4785157 0.12505047
4.4790558 0.12379843
4.4795959 0.12245408
4.480136 0.12101375
4.4806761 0.11947376
4.4812162 0.11783042
4.4817564 0.1160972
4.4822965 0.11435189
4.4828366 0.11260452
4.4833767 0.11085512
4.4839168 0.10910371
4.4844569 0.10735032
4.484997 0.10559495
4.4855371 0.10383765
4.4860772 0.10207842
4.4866173 0.1003173
4.4871574 0.098554295
4.4876975 0.096789441
4.4882376 0.095022756
4.4887778 0.093254262
4.4893179 0.091483981
4.489858 0.089711936
4.4903981 0.08793815
4.4909382 0.086162644
4.4914783 0.084385441
4.4920184 0.08260644
4.4925585 0.080823731
4.4930986 0.079037055
4.4936387 0.077246934
4.4941788 0.075453892
4.4947189 0.073658453
4.4952591 0.071861139
4.4957992 0.070062474
4.4963393 0.068262981
4.4968794 0.066463185
4.4974195 0.064663607
4.4979596 0.062864772
4.4984997 0.061067202
4.4990398 0.059271421
4.4995799 0.057477953
4.50012 0.055687321
4.5006601 0.053900047
4.5012002 0.052116657
4.5017403 0.050337671
4.5022805 0.048563625
4.5028206 0.046834788
4.5033607 0.045186123
4.5039008 0.043613836
4.5044409 0.042114134
4.504981 0.040683225
4.5055211 0.039317315
4.5060612 0.038012611
4.5066013 0.036765321
4.5071414 0.03557165
4.5076815 0.034427807
4.5082216 0.033329997
4.5087618 0.032274429
4.5093019 0.031257308
4.509842 0.030274842
4.5103821 0.029323237
4.5109222 0.028398702
4.5114623 0.027497441
4.5120024 0.026615663
4.5125425 0.025749575
4.5130826 0.024908717
4.5136227 0.024124484
4.5141628 0.02339758
4.5147029 0.022727092
4.515243 0.022112108
4.5157832 0.021551716
4.5163233 0.021045004
4.5168634 0.02059106
4.5174035 0.020188972
4.5179436 0.019837827
4.5184837 0.019536714
4.5190238 0.019284719
4.5195639 0.019080932
4.520104 0.01892444
4.5206441 0.01881433
4.5211842 0.018749691
4.5217243 0.01872961
4.5222645 0.018753176
4.5228046 0.018819476
4.5233447 0.018927063
4.5238848 0.0190722
4.5244249 0.019255564
4.524965 0.019478648
4.5255051 0.019742947
4.5260452 0.020049955
4.5265853 0.020401165
4.5271254 0.020798073
4.5276655 0.021242171
4.5282056 0.021734953
4.5287457 0.022277915
4.5292859 0.022872549
4.529826 0.02352035
4.5303661 0.024222811
4.5309062 0.024981427
4.5314463 0.025797692
4.5319864 0.026673099
4.5325265 0.027609143
4.5330666 0.028607317
4.5336067 0.02966831
4.5341468 0.030764493
4.5346869 0.031882794
4.535227 0.033024756
4.5357672 0.034191919
4.5363073 0.035385827
4.5368474 0.03660802
4.5373875 0.037860041
4.5379276 0.039143432
4.5384677 0.040459733
4.5390078 0.041810488
4.5395479 0.043197237
4.540088 0.044621523
4.5406281 0.046084887
4.5411682 0.047588871
4.5417083 0.049135018
4.5422484 0.050724868
4.5427886 0.052359963
4.5433287 0.054041846
4.5438688 0.055772058
4.5444089 0.057542623
4.544949 0.059339346
4.5454891 0.061159349
4.5460292 0.062999828
4.5465693 0.06485798
4.5471094 0.066731001
4.5476495 0.068616088
4.5481896 0.070510436
4.5487297 0.072411243
4.5492699 0.074315705
4.54981 0.076221017
4.5503501 0.078124377
4.5508902 0.080022981
4.5514303 0.081914025
4.5519704 0.083794706
4.5525105 0.085662219
4.5530506 0.087513762
4.5535907 0.089346531
4.5541308 0.091157721
4.5546709 0.092946603
4.555211 0.094719008
4.5557512 0.096475621
4.5562913 0.098216544
4.5568314 0.099941883
4.5573715 0.10165174
4.5579116 0.10334622
4.5584517 0.10502542
4.5589918 0.10668945
4.5595319 0.10833841
4.560072 0.10997241
4.5606121 0.11159154
4.5611522 0.11319592
4.5616923 0.11478565
4.5622324 0.11636082
4.5627726 0.11792154
4.5633127 0.11946792
4.5638528 0.12100006
4.5643929 0.12251806
4.564933 0.12401563
4.5654731 0.12542406
4.5660132 0.12672701
4.5665533 0.1279274
4.5670934 0.12902817
4.5676335 0.13003225
4.5681736 0.13094258
4.5687137 0.13176207
4.5692539 0.13249367
4.569794 0.13314032
4.5703341 0.13370493
4.5708742 0.13419045
4.5714143 0.1345998
4.5719544 0.13493592
4.5724945 0.13520175
4.5730346 0.13540021
4.5735747 0.13553423
4.5741148 0.13560675
4.5746549 0.1356207
4.575195 0.13557904
4.5757351 0.13548606
4.5762753 0.13534128
4.5768154 0.13514153
4.5773555 0.13488368
4.5778956 0.13456456
4.5784357 0.13418103
4.5789758 0.13372993
4.5795159 0.13320811
4.580056 0.13261242
4.5805961 0.1319397
4.5811362 0.13118681
4.5816763 0.13035059
4.5822164 0.12942789
4.5827566 0.12841555
4.5832967 0.12731043
4.5838368 0.12610937
4.5843769 0.12480923
4.584917 0.12340684
4.5854571 0.12189905
4.5859972 0.12031581
4.5865373 0.11872002
4.5870774 0.11711318
4.5876175 0.11549514
4.5881576 0.11386577
4.5886977 0.1122249
4.5892378 0.11057239
4.589778 0.10890809
4.5903181 0.10723185
4.5908582 0.10554353
4.5913983 0.10384298
4.5919384 0.10213005
4.5924785 0.10040459
4.5930186 0.098666447
4.5935587 0.096915481
4.5940988 0.095151542
4.5946389 0.093374481
4.595179 0.09158415
4.5957191 0.089780401
4.5962593 0.087961905
4.5967994 0.086123584
4.5973395 0.084267041
4.5978796 0.082394811
4.5984197 0.080509426
4.5989598 0.078613421
4.5994999 0.076709329
4.60004 0.074799684
4.6005801 0.072887019
4.6011202 0.070973868
4.6016603 0.069062765
4.6022004 0.067156243
4.6027405 0.065256836
4.6032807 0.063367077
4.6038208 0.0614895
4.6043609 0.059626639
4.604901 0.057781027
4.6054411 0.055955198
4.6059812 0.054151686
4.6065213 0.052373508
4.6070614 0.050631647
4.6076015 0.048929285
4.6081416 0.047265742
4.6086817 0.045640342
4.6092218 0.044052408
4.609762 0.042501262
4.6103021 0.040986226
4.6108422 0.039506623
4.6113823 0.038061775
4.6119224 0.036651006
4.6124625 0.035273637
4.6130026 0.033928991
4.6135427 0.032616391
4.6140828 0.03133516
4.6146229 0.030084619
4.615163 0.028864091
4.6157031 0.027672899
4.6162432 0.026510366
4.6167834 0.025375814
4.6173235 0.024270197
4.6178636 0.023195179
4.6184037 0.022151085
4.6189438 0.021138242
4.6194839 0.020156976
4.620024 0.019207611
4.6205641 0.018290475
4.6211042 0.017405892
4.6216443 0.016554189
4.6221844 0.015735692
4.6227245 0.014950726
4.6232647 0.014199617
4.6238048 0.013482691
4.6243449 0.012800274
4.624885 0.012152691
4.6254251 0.01154027
4.6259652 0.010963334
4.6265053 0.01042221
4.6270454 0.0099172251
4.6275855 0.0094407761
4.6281256 0.0089720818
4.6286657 0.0085110603
4.6292058 0.008058847
4.6297459 0.0076165774
4.6302861 0.0071853871
4.6308262 0.0067664117
4.6313663 0.0063607865
4.6319064 0.0059696473
4.6324465 0.0055941294
4.6329866 0.0052353683
4.6335267 0.0048944998
4.6340668 0.0045726591
4.6346069 0.0042709819
4.635147 0.0039906037
4.6356871 0.00373266
4.6362272 0.0034982863
4.6367674 0.0032886182
4.6373075 0.0031047912
4.6378476 0.0029451746
4.6383877 0.0027897428
4.6389278 0.0026348378
4.6394679 0.0024811306
4.640008 0.0023292924
4.6405481 0.0021799944
4.6410882 0.0020339077
4.6416283 0.0018917036
4.6421684 0.0017540532
4.6427085 0.0016216276
4.6432486 0.001495098
4.6437888 0.0013751355
4.6443289 0.0012624115
4.644869 0.0011575969
4.6454091 0.0010613629
4.6459492 0.00097438079
4.6464893 0.00089732166
4.6470294 0.00083085667
4.6475695 0.000775657
4.6481096 0.00073220392
4.6486497 0.00069261297
4.6491898 0.00065262404
4.6497299 0.00061247705
4.6502701 0.00057241194
4.6508102 0.00053266867
4.6513503 0.00049348716
4.6518904 0.00045510737
4.6524305 0.00041776922
4.6529706 0.00038171267
4.6535107 0.00034717764
4.6540508 0.00031440409
4.6545909 0.00028363194
4.655131 0.00025510116
4.6556711 0.00022905166
4.6562112 0.0002057234
4.6567514 0.00018535631
4.6572915 0.00016819034
4.6578316 0.00015446542
4.6583717 0.00014442149
4.6589118 0.00013659835
4.6594519 0.00012861309
4.659992 0.00012050284
4.6605321 0.00011232747
4.6610722 0.00010414683
4.6616123 9.6020781e-05
4.6621524 8.8009187e-05
4.6626925 8.0171903e-05
4.6632326 7.2568789e-05
4.6637728 6.5259703e-05
4.6643129 5.8304505e-05
4.664853 5.1763052e-05
4.6653931 4.5695205e-05
4.6659332 4.0160821e-05
4.6664733 3.521976e-05
4.6670134 3.093188e-05
4.6675535 2.7357041e-05
4.6680936 2.4555101e-05
4.6686337 2.2585919e-05
4.6691738 2.1321631e-05
4.6697139 2.0082098e-05
4.6702541 1.8808905e-05
4.6707942 1.7513016e-05
4.6713343 1.6205392e-05
4.6718744 1.4896996e-05
4.6724145 1.3598791e-05
4.6729546 1.232174e-05
4.6734947 1.1076805e-05
4.6740348 9.8749498e-06
4.6745749 8.7271358e-06
4.675115 7.6443262e-06
4.6756551 6.6374835e-06
4.6761952 5.7175705e-06
4.6767353 4.8955497e-06
4.6772755 4.182384e-06
4.6778156 3.5890358e-06
4.6783557 3.126468e-06
4.6788958 2.8056431e-06
4.6794359 2.6274218e-06
4.679976 2.4773531e-06
4.6805161 2.3215339e-06
4.6810562 2.161473e-06
4.6815963 1.9986794e-06
4.6821364 1.8346622e-06
4.6826765 1.6709302e-06
4.6832166 1.5089924e-06
4.6837568 1.3503577e-06
4.6842969 1.1965352e-06
4.684837 1.0490338e-06
4.6853771 9.0936231e-07
4.6859172 7.7902983e-07
4.6864573 6.5954528e-07
4.6869974 5.5241761e-07
4.6875375 4.5915576e-07
4.6880776 3.8126871e-07
4.6886177 3.2026539e-07
4.6891578 2.7765476e-07
4.6896979 2.5489107e-07
4.690238 2.4069043e-07
4.6907782 2.2581887e-07
4.6913183 2.1043066e-07
4.6918584 1.9468004e-07
4.6923985 1.7872127e-07
4.6929386 1.6270859e-07
4.6934787 1.4679626e-07
4.6940188 1.3113853e-07
4.6945589 1.1588966e-07
4.695099 1.0120389e-07
4.6956391 8.7235484e-08
4.6961792 7.4138683e-08
4.6967193 6.2067743e-08
4.6972595 5.1176916e-08
4.6977996 4.1620454e-08
4.6983397 3.355261e-08
4.6988798 2.7127634e-08
4.6994199 2.249978e-08
4.69996 1.9823299e-08
4.7005001 1.8574802e-08
4.7010402 1.7413206e-08
4.7015803 1.6300564e-08
4.7021204 1.5242232e-08
4.7026605 1.4243565e-08
4.7032006 1.3309918e-08
4.7037407 1.2446647e-08
4.7042809 1.1659106e-08
4.704821 1.0952652e-08
4.7053611 1.0332639e-08
4.7059012 9.8044229e-09
4.7064413 9.373359e-09
4.7069814 9.0448026e-09
4.7075215 8.8241089e-09
4.7080616 8.7166333e-09
4.7086017 8.7277312e-09
4.7091418 8.8627577e-09
4.7096819 9.1270684e-09
4.710222 9.5260183e-09
4.7107622 1.0208605e-08
4.7113023 1.1933291e-08
4.7118424 1.4736107e-08
4.7123825 1.852949e-08
4.7129226 2.3225878e-08
4.7134627 2.8737707e-08
4.7140028 3.4977415e-08
4.7145429 4.1857439e-08
4.715083 4.9290217e-08
4.7156231 5.7188184e-08
4.7161632 6.5463779e-08
4.7167033 7.4029439e-08
4.7172434 8.27976e-08
4.7177836 9.1680701e-08
4.7183237 1.0059118e-07
4.7188638 1.0944147e-07
4.7194039 1.1814401e-07
4.719944 1.2661124e-07
4.7204841 1.3475559e-07
4.7210242 1.4290916e-07
4.7215643 1.6022194e-07
4.7221044 1.8973325e-07
4.7226445 2.30484e-07
4.7231846 2.8151515e-07
4.7237247 3.4186763e-07
4.7242649 4.1058236e-07
4.724805 4.8670029e-07
4.7253451 5.6926235e-07
4.7258852 6.5730948e-07
4.7264253 7.4988262e-07
4.7269654 8.4602269e-07
4.7275055 9.4477063e-07
4.7280456 1.0451674e-06
4.7285857 1.1462539e-06
4.7291258 1.2470711e-06
4.7296659 1.3466599e-06
4.730206 1.4440612e-06
4.7307461 1.5383161e-06
4.7312863 1.6284653e-06
4.7318264 1.7683184e-06
4.7323665 2.0134008e-06
4.7329066 2.3558989e-06
4.7334467 2.7879548e-06
4.7339868 3.3017108e-06
4.7345269 3.8893091e-06
4.735067 4.5428918e-06
4.7356071 5.2546014e-06
4.7361472 6.0165799e-06
4.7366873 6.8209696e-06
4.7372274 7.6599127e-06
4.7377676 8.5255514e-06
4.7383077 9.410028e-06
4.7388478 1.0305485e-05
4.7393879 1.1204064e-05
4.739928 1.2097907e-05
4.7404681 1.2979158e-05
4.7410082 1.3839957e-05
4.7415483 1.4672447e-05
4.7420884 1.5652219e-05
4.7426285 1.7289151e-05
4.7431686 1.9570075e-05
4.7437087 2.2446506e-05
4.7442488 2.5869961e-05
4.744789 2.9791957e-05
4.7453291 3.4164009e-05
4.7458692 3.8937633e-05
4.7464093 4.4064348e-05
4.7469494 4.9495667e-05
4.7474895 5.518311e-05
4.7480296 6.107819e-05
4.7485697 6.7132426e-05
4.7491098 7.3297333e-05
4.7496499 7.9524428e-05
4.75019 8.5765227e-05
4.7507301 9.1971246e-05
4.7512703 9.8094003e-05
4.7518104 0.00010408501
4.7523505 0.0001102268
4.7528906 0.00011916586
4.7534307 0.00013130761
4.7539708 0.00014643206
4.7545109 0.00016431924
4.755051 0.00018474918
4.7555911 0.00020750192
4.7561312 0.00023235747
4.7566713 0.00025909587
4.7572114 0.00028749714
4.7577516 0.00031734131
4.7582917 0.00034840841
4.7588318 0.00038047847
4.7593719 0.00041333151
4.759912 0.00044674756
4.7604521 0.00048050666
4.7609922 0.00051438882
4.7615323 0.00054817408
4.7620724 0.00058164247
4.7626125 0.00061471692
4.7631526 0.00065532049
4.7636927 0.00070760696
4.7642328 0.00077087798
4.764773 0.0008444352
4.7653131 0.0009275803
4.7658532 0.0010196149
4.7663933 0.0011198407
4.7669334 0.0012275594
4.7674735 0.0013420725
4.7680136 0.0014626818
4.7685537 0.0015886889
4.7690938 0.0017193955
4.7696339 0.0018541033
4.770174 0.0019921138
4.7707141 0.0021327288
4.7712543 0.0022752498
4.7717944 0.0024189787
4.7723345 0.002563217
4.7728746 0.0027072663
4.7734147 0.0028624424
4.7739548 0.0030469081
4.7744949 0.0032595757
4.775035 0.0034991029
4.7755751 0.0037641471
4.7761152 0.0040533661
4.7766553 0.0043654175
4.7771954 0.0046989589
4.7777355 0.005052648
4.7782757 0.0054251423
4.7788158 0.0058150996
4.7793559 0.0062211773
4.779896 0.0066420333
4.7804361 0.007076325
4.7809762 0.0075227101
4.7815163 0.0079798463
4.7820564 0.0084463911
4.7825965 0.0089210022
4.7831366 0.0094023373
4.7836767 0.0098960967
4.7842168 0.01043035
4.784757 0.011007802
4.7852971 0.011628037
4.7858372 0.012290636
4.7863773 0.012995185
4.7869174 0.013741265
4.7874575 0.014528461
4.7879976 0.015356356
4.7885377 0.016224534
4.7890778 0.017132576
4.7896179 0.018080068
4.790158 0.019066592
4.7906981 0.020091732
4.7912382 0.021155071
4.7917784 0.022256192
4.7923185 0.023394679
4.7928586 0.024570115
4.7933987 0.025782083
4.7939388 0.027030368
4.7944789 0.028317428
4.795019 0.029644133
4.7955591 0.031010511
4.7960992 0.032416592
4.7966393 0.033862405
4.7971794 0.035347979
4.7977195 0.036873342
4.7982597 0.038438523
4.7987998 0.040043552
4.7993399 0.041688458
4.79988 0.043373269
4.8004201 0.045098015
4.8009602 0.046862725
4.8015003 0.048667426
4.8020404 0.05051215
4.8025805 0.052396924
4.8031206 0.054321777
4.8036607 0.056286739
4.8042008 0.05829184
4.8047409 0.060337581
4.8052811 0.062421535
4.8058212 0.064539663
4.8063613 0.066687923
4.8069014 0.068862275
4.8074415 0.071058679
4.8079816 0.073273094
4.8085217 0.075501478
4.8090618 0.077739792
4.8096019 0.079983995
4.810142 0.082230045
4.8106821 0.084473903
4.8112222 0.086711528
4.8117624 0.088938878
4.8123025 0.091151914
4.8128426 0.093346595
4.8133827 0.095518879
4.8139228 0.097664727
4.8144629 0.099780097
4.815003 0.10186519
4.8155431 0.1039276
4.8160832 0.10596757
4.8166233 0.10798501
4.8171634 0.10997984
4.8177035 0.11195197
4.8182436 0.11390132
4.8187838 0.11582781
4.8193239 0.11773133
4.819864 0.11961182
4.8204041 0.12146918
4.8209442 0.12330334
4.8214843 0.1251142
4.8220244 0.12690167
4.8225645 0.12866568
4.8231046 0.13040614
4.8236447 0.13212296
4.8241848 0.13381606
4.8247249 0.13548535
4.8252651 0.13711933
4.8258052 0.13864966
4.8263453 0.14006527
4.8268854 0.14136657
4.8274255 0.14255392
4.8279656 0.14362773
4.8285057 0.14458838
4.8290458 0.14543625
4.8295859 0.14617172
4.830126 0.1467952
4.8306661 0.14730705
4.8312062 0.14770766
4.8317463 0.14799743
4.8322865 0.14817674
4.8328266 0.14824597
4.8333667 0.14820551
4.8339068 0.14805574
4.8344469 0.14779706
4.834987 0.14742984
4.8355271 0.14695585
4.8360672 0.14641198
4.8366073 0.14581557
4.8371474 0.14516797
4.8376875 0.14447053
4.8382276 0.14372462
4.8387678 0.14293158
4.8393079 0.14209277
4.839848 0.14120954
4.8403881 0.14028323
4.8409282 0.13931522
4.8414683 0.13830684
4.8420084 0.13725945
4.8425485 0.1361744
4.8430886 0.13505306
4.8436287 0.13389676
4.8441688 0.13270686
4.8447089 0.13148473
4.845249 0.1302317
4.8457892 0.12894913
4.8463293 0.12762384
4.8468694 0.12624291
4.8474095 0.12481293
4.8479496 0.12334054
4.8484897 0.12183238
4.8490298 0.12029507
4.8495699 0.11873524
4.85011 0.11715955
4.8506501 0.11557461
4.8511902 0.11398706
4.8517303 0.11240353
4.8522705 0.11083067
4.8528106 0.1092751
4.8533507 0.10774345
4.8538908 0.10624237
4.8544309 0.10477848
4.854971 0.10335842
4.8555111 0.10198883
4.8560512 0.10067633
4.8565913 0.099422413
4.8571314 0.098215457
4.8576715 0.097056595
4.8582116 0.095948061
4.8587518 0.094892088
4.8592919 0.093890913
4.859832 0.092946768
4.8603721 0.092061888
4.8609122 0.091238507
4.8614523 0.090478859
4.8619924 0.089785179
4.8625325 0.089159701
4.8630726 0.088604659
4.8636127 0.088122287
4.8641528 0.08771482
4.8646929 0.087384492
4.865233 0.087133536
4.8657732 0.086964188
4.8663133 0.086878681
4.8668534 0.086878788
4.8673935 0.086961066
4.8679336 0.087122641
4.8684737 0.087361413
4.8690138 0.087675283
4.8695539 0.088062151
4.870094 0.088519918
4.8706341 0.089046484
4.8711742 0.089639749
4.8717143 0.090297615
4.8722545 0.091017981
4.8727946 0.091798748
4.8733347 0.092637816
4.8738748 0.093533086
4.8744149 0.094482458
4.874955 0.095483833
4.8754951 0.096535111
4.8760352 0.097634193
4.8765753 0.098778979
4.8771154 0.099967539
4.8776555 0.10120971
4.8781956 0.10250765
4.8787357 0.10385497
4.8792759 0.10524526
4.879816 0.10667212
4.8803561 0.10812916
4.8808962 0.10960997
4.8814363 0.11110814
4.8819764 0.11261728
4.8825165 0.11413099
4.8830566 0.11564287
4.8835967 0.11714651
4.8841368 0.11863552
4.8846769 0.12010349
4.885217 0.12154402
4.8857572 0.12295071
4.8862973 0.12431716
4.8868374 0.12563697
4.8873775 0.12690374
4.8879176 0.12812307
4.8884577 0.12931218
4.8889978 0.13047015
4.8895379 0.13159573
4.890078 0.13268769
4.8906181 0.13374476
4.8911582 0.13476571
4.8916983 0.13574927
4.8922384 0.13669422
4.8927786 0.13759929
4.8933187 0.13846323
4.8938588 0.13928481
4.8943989 0.14006278
4.894939 0.14079587
4.8954791 0.14148285
4.8960192 0.14212247
4.8965593 0.14271348
4.8970994 0.14325464
4.8976395 0.14374468
4.8981796 0.14417452
4.8987197 0.14450818
4.8992599 0.14474103
4.8998 0.14487268
4.9003401 0.14490276
4.9008802 0.14483087
4.9014203 0.14465665
4.9019604 0.1443797
4.9025005 0.14399963
4.9030406 0.14351608
4.9035807 0.14292865
4.9041208 0.14223697
4.9046609 0.14144064
4.905201 0.14053928
4.9057411 0.13953252
4.9062813 0.13841997
4.9068214 0.13720125
4.9073615 0.13587597
4.9079016 0.13444374
4.9084417 0.13290808
4.9089818 0.13132874
4.9095219 0.12972621
4.910062 0.12810046
4.9106021 0.1264515
4.9111422 0.12477929
4.9116823 0.12308384
4.9122224 0.12136514
4.9127626 0.11962316
4.9133027 0.11785791
4.9138428 0.11606936
4.9143829 0.11425751
4.914923 0.11242235
4.9154631 0.11056386
4.9160032 0.10868203
4.9165433 0.10677686
4.9170834 0.10484833
4.9176235 0.10289643
4.9181636 0.10092114
4.9187037 0.098922461
4.9192438 0.096895447
4.919784 0.09483831
4.9203241 0.092754907
4.9208642 0.090649094
4.9214043 0.088524727
4.9219444 0.086385661
4.9224845 0.084235754
4.9230246 0.08207886
4.9235647 0.079918837
4.9241048 0.077759539
4.9246449 0.075604823
4.925185 0.073458544
4.9257251 0.07132456
4.9262653 0.069206725
4.9268054 0.067108897
4.9273455 0.06503493
4.9278856 0.062988681
4.9284257 0.060974006
4.9289658 0.058994761
4.9295059 0.0570535
4.930046 0.055148886
4.9305861 0.053280682
4.9311262 0.051448748
4.9316663 0.049652945
4.9322064 0.047893134
4.9327465 0.046169176
4.9332867 0.044480933
4.9338268 0.042828264
4.9343669 0.041211031
4.934907 0.039629095
4.9354471 0.038082317
4.9359872 0.036570558
4.9365273 0.035093679
4.9370674 0.03365154
4.9376075 0.032244002
4.9381476 0.030870928
4.9386877 0.029532176
4.9392278 0.028227609
4.939768 0.026958212
4.9403081 0.025731098
4.9408482 0.024547121
4.9413883 0.023405775
4.9419284 0.022306551
4.9424685 0.021248942
4.9430086 0.020232441
4.9435487 0.01925654
4.9440888 0.018320732
4.9446289 0.017424509
4.945169 0.016567365
4.9457091 0.015748791
4.9462492 0.014968279
4.9467894 0.014225324
4.9473295 0.013519417
4.9478696 0.01285005
4.9484097 0.012216716
4.9489498 0.011618909
4.9494899 0.01105612
4.95003 0.010527569
4.9505701 0.010024219
4.9511102 0.0095420448
4.9516503 0.0090812647
4.9521904 0.0086420976
4.9527305 0.0082247624
4.9532707 0.0078294779
4.9538108 0.0074564631
4.9543509 0.0071059368
4.954891 0.0067781178
4.9554311 0.006473225
4.9559712 0.0061914772
4.9565113 0.0059330935
4.9570514 0.0056982925
4.9575915 0.0054872931
4.9581316 0.0053003143
4.9586717 0.0051375749
4.9592118 0.0049992937
4.959752 0.0048856896
4.9602921 0.0047969814
4.9608322 0.0047322609
4.9613723 0.0046900122
4.9619124 0.0046700292
4.9624525 0.0046721115
4.9629926 0.0046960588
4.9635327 0.0047416711
4.9640728 0.0048087478
4.9646129 0.004897089
4.965153 0.0050064942
4.9656931 0.0051367632
4.9662332 0.0052876958
4.9667734 0.0054590917
4.9673135 0.0056507507
4.9678536 0.0058624725
4.9683937 0.0060940569
4.9689338 0.0063453036
4.9694739 0.0066160124
4.970014 0.006905983
4.9705541 0.0072150152
4.9710942 0.0075463698
4.9716343 0.0079116009
4.9721744 0.0083114746
4.9727145 0.0087457882
4.9732547 0.0092143389
4.9737948 0.0097169241
4.9743349 0.010253341
4.974875 0.010823387
4.9754151 0.011426859
4.9759552 0.012063554
4.9764953 0.01273327
4.9770354 0.013435804
4.9775755 0.014170954
4.9781156 0.014938515
4.9786557 0.015738287
4.9791958 0.016570065
4.9797359 0.017433647
4.9802761 0.018328831
4.9808162 0.019255414
4.9813563 0.020212481
4.9818964 0.021193751
4.9824365 0.022200596
4.9829766 0.023236517
4.9835167 0.024305016
4.9840568 0.025409595
4.9845969 0.026553756
4.985137 0.027741
4.9856771 0.02897483
4.9862172 0.030258747
4.9867574 0.031596254
4.9872975 0.032990852
4.9878376 0.034446043
4.9883777 0.035965329
4.9889178 0.037552212
4.9894579 0.039210194
4.989998 0.040942777
4.9905381 0.042753462
4.9910782 0.044645752
4.9916183 0.046622717
4.9921584 0.04863998
4.9926985 0.050665784
4.9932386 0.052699662
4.9937788 0.05474115
4.9943189 0.056789781
4.994859 0.058845089
4.9953991 0.060906609
4.9959392 0.062973875
4.9964793 0.065046421
4.9970194 0.067123781
4.9975595 0.06920549
4.9980996 0.071291082
4.9986397 0.073380092
4.9991798 0.075472052
4.9997199 0.077566498
5.0002601 0.079662964
5.0008002 0.081760984
5.0013403 0.083860092
5.0018804 0.085959822
5.0024205 0.088063908
5.0029606 0.0901792
5.0035007 0.092304541
5.0040408 0.094438593
5.0045809 0.096580018
5.005121 0.098727478
5.0056611 0.10087964
5.0062012 0.10303515
5.0067413 0.10519269
5.0072815 0.10735092
5.0078216 0.10950849
5.0083617 0.11166406
5.0089018 0.11381631
5.0094419 0.1159639
5.009982 0.11810548
5.0105221 0.12023971
5.0110622 0.12236527
5.0116023 0.12448081
5.0121424 0.12658499
5.0126825 0.12866483
5.0132226 0.13066346
5.0137628 0.13257379
5.0143029 0.13439617
5.014843 0.13613095
5.0153831 0.13777848
5.0159232 0.13933913
5.0164633 0.14081324
5.0170034 0.14220117
5.0175435 0.14350328
5.0180836 0.14471991
5.0186237 0.14585143
5.0191638 0.14689819
5.0197039 0.14786053
5.020244 0.14873882
5.0207842 0.14953342
5.0213243 0.15024467
5.0218644 0.15087292
5.0224045 0.15141855
5.0229446 0.1518828
5.0234847 0.15228275
5.0240248 0.1526265
5.0245649 0.15291635
5.025105 0.15315461
5.0256451 0.15334357
5.0261852 0.15348554
5.0267253 0.15358281
5.0272655 0.15363769
5.0278056 0.15365247
5.0283457 0.15362947
5.0288858 0.15357097
5.0294259 0.15347928
5.029966 0.15335671
5.0305061 0.15320554
5.0310462 0.15302809
5.0315863 0.15282665
5.0321264 0.15260352
5.0326665 0.15236101
5.0332066 0.15210142
5.0337467 0.15180528
5.0342869 0.15145641
5.034827 0.15106115
5.0353671 0.15062581
5.0359072 0.15015673
5.0364473 0.14966022
5.0369874 0.14914262
5.0375275 0.14861025
5.0380676 0.14806944
5.0386077 0.14752651
5.0391478 0.14698779
5.0396879 0.14645961
5.040228 0.14594828
5.0407682 0.14546014
5.0413083 0.14500152
5.0418484 0.14457873
5.0423885 0.14419811
5.0429286 0.14386598
5.0434687 0.14358867
5.0440088 0.14336533
5.0445489 0.14318206
5.045089 0.14304125
5.0456291 0.14294623
5.0461692 0.14290032
5.0467093 0.14290683
5.0472494 0.14296909
5.0477896 0.14309042
5.0483297 0.14327414
5.0488698 0.14352358
5.0494099 0.14384204
5.04995 0.14423286
5.0504901 0.14469936
5.0510302 0.14524485
5.0515703 0.14587266
5.0521104 0.14658611
5.0526505 0.14738852
5.0531906 0.14828321
5.0537307 0.1492735
5.0542709 0.15035869
5.054811 0.1515111
5.0553511 0.15272272
5.0558912 0.15399093
5.0564313 0.15531311
5.0569714 0.15668665
5.0575115 0.15810893
5.0580516 0.15957732
5.0585917 0.16108922
5.0591318 0.16264199
5.0596719 0.16423303
5.060212 0.16585972
5.0607522 0.16751943
5.0612923 0.16920954
5.0618324 0.17092745
5.0623725 0.17267053
5.0629126 0.17443617
5.0634527 0.17622173
5.0639928 0.17802462
5.0645329 0.17984288
5.065073 0.18169962
5.0656131 0.1836031
5.0661532 0.18554772
5.0666933 0.18752786
5.0672334 0.18953791
5.0677736 0.19157226
5.0683137 0.19362528
5.0688538 0.19569138
5.0693939 0.19776493
5.069934 0.19984032
5.0704741 0.20191194
5.0710142 0.20397417
5.0715543 0.2060214
5.0720944 0.20804802
5.0726345 0.21004841
5.0731746 0.21201696
5.0737147 0.21394805
5.0742549 0.21583608
5.074795 0.21767543
5.0753351 0.21946002
5.0758752 0.22118723
5.0764153 0.22285742
5.0769554 0.22447097
5.0774955 0.22602826
5.0780356 0.22752968
5.0785757 0.22897559
5.0791158 0.23036638
5.0796559 0.23170242
5.080196 0.23298411
5.0807361 0.23421181
5.0812763 0.23538591
5.0818164 0.23650678
5.0823565 0.2375748
5.0828966 0.23859036
5.0834367 0.23955383
5.0839768 0.24046559
5.0845169 0.24132602
5.085057 0.2421355
5.0855971 0.24288761
5.0861372 0.24355766
5.0866773 0.24414328
5.0872174 0.24464438
5.0877576 0.24506087
5.0882977 0.24539263
5.0888378 0.24563957
5.0893779 0.24580159
5.089918 0.24587859
5.0904581 0.24587048
5.0909982 0.24577716
5.0915383 0.24559851
5.0920784 0.24533446
5.0926185 0.24498489
5.0931586 0.24454971
5.0936987 0.24402882
5.0942388 0.24342213
5.094779 0.24272952
5.0953191 0.2419509
5.0958592 0.24109062
5.0963993 0.24019844
5.0969394 0.23928622
5.0974795 0.23835133
5.0980196 0.23739112
5.0985597 0.23640298
5.0990998 0.23538426
5.0996399 0.23433233
5.10018 0.23324456
5.1007201 0.23211831
5.1012603 0.23095094
5.1018004 0.22973983
5.1023405 0.22848234
5.1028806 0.22717583
5.1034207 0.22581768
5.1039608 0.22440524
5.1045009 0.22293588
5.105041 0.22140698
5.1055811 0.21981589
5.1061212 0.21816017
5.1066613 0.21647004
5.1072014 0.21476959
5.1077415 0.2130601
5.1082817 0.21134285
5.1088218 0.20961913
5.1093619 0.20789022
5.109902 0.20615742
5.1104421 0.204422
5.1109822 0.20268524
5.1115223 0.20094844
5.1120624 0.19921288
5.1126025 0.19747985
5.1131426 0.19575062
5.1136827 0.19402649
5.1142228 0.19230874
5.114763 0.19059865
5.1153031 0.18889751
5.1158432 0.1872066
5.1163833 0.18552721
5.1169234 0.18385659
5.1174635 0.18218744
5.1180036 0.18051995
5.1185437 0.17885448
5.1190838 0.17719141
5.1196239 0.17553112
5.120164 0.17387399
5.1207041 0.1722204
5.1212442 0.17057073
5.1217844 0.16892535
5.1223245 0.16728464
5.1228646 0.16564899
5.1234047 0.16401876
5.1239448 0.16239435
5.1244849 0.16077612
5.125025 0.15916445
5.1255651 0.15755973
5.1261052 0.15596233
5.1266453 0.15437264
5.1271854 0.15279626
5.1277255 0.15126019
5.1282657 0.14976644
5.1288058 0.14831295
5.1293459 0.14689766
5.129886 0.14551851
5.1304261 0.14417344
5.1309662 0.14286038
5.1315063 0.14157727
5.1320464 0.14032206
5.1325865 0.13909268
5.1331266 0.13788707
5.1336667 0.13670317
5.1342068 0.13553891
5.1347469 0.13439224
5.1352871 0.1332611
5.1358272 0.13214342
5.1363673 0.13103714
5.1369074 0.12994021
5.1374475 0.12885135
5.1379876 0.12778536
5.1385277 0.12674809
5.1390678 0.12573909
5.1396079 0.12475789
5.140148 0.12380401
5.1406881 0.12287699
5.1412282 0.12197635
5.1417684 0.12110164
5.1423085 0.12025238
5.1428486 0.11942811
5.1433887 0.11862835
5.1439288 0.11785263
5.1444689 0.11710049
5.145009 0.11637146
5.1455491 0.11566507
5.1460892 0.11498084
5.1466293 0.11431832
5.1471694 0.11367704
5.1477095 0.11305651
5.1482496 0.11246023
5.1487898 0.11189234
5.1493299 0.11135304
5.14987 0.11084251
5.1504101 0.11036095
5.1509502 0.10990854
5.1514903 0.10948546
5.1520304 0.10909192
5.1525705 0.10872809
5.1531106 0.10839417
5.1536507 0.10809035
5.1541908 0.1078168
5.1547309 0.10757373
5.1552711 0.10736132
5.1558112 0.10717976
5.1563513 0.10702923
5.1568914 0.10690993
5.1574315 0.10682205
5.1579716 0.10676577
5.1585117 0.10673901
5.1590518 0.10673578
5.1595919 0.10675632
5.160132 0.1068012
5.1606721 0.10687105
5.1612122 0.10696644
5.1617524 0.10708798
5.1622925 0.10723626
5.1628326 0.1074119
5.1633727 0.10761548
5.1639128 0.1078476
5.1644529 0.10810886
5.164993 0.10839985
5.1655331 0.10872119
5.1660732 0.10907346
5.1666133 0.10945727
5.1671534 0.1098732
5.1676935 0.11032187
5.1682336 0.11080387
5.1687738 0.11131749
5.1693139 0.11184532
5.169854 0.11238428
5.1703941 0.11293521
5.1709342 0.11349896
5.1714743 0.11407637
5.1720144 0.11466826
5.1725545 0.11527549
5.1730946 0.11589888
5.1736347 0.11653929
5.1741748 0.11719753
5.1747149 0.11787446
5.1752551 0.11857092
5.1757952 0.11928773
5.1763353 0.12002575
5.1768754 0.1207858
5.1774155 0.12156873
5.1779556 0.12237537
5.1784957 0.12320657
5.1790358 0.1240628
5.1795759 0.12492752
5.180116 0.12579243
5.1806561 0.12665903
5.1811962 0.12752883
5.1817363 0.12840332
5.1822765 0.12928402
5.1828166 0.13017243
5.1833567 0.13107005
5.1838968 0.13197838
5.1844369 0.13289894
5.184977 0.13383322
5.1855171 0.13478272
5.1860572 0.13574897
5.1865973 0.13673344
5.1871374 0.13773766
5.1876775 0.13876313
5.1882176 0.13981134
5.1887578 0.14088381
5.1892979 0.14198204
5.189838 0.14309664
5.1903781 0.1442116
5.1909182 0.14532674
5.1914583 0.14644205
5.1919984 0.14755751
5.1925385 0.14867312
5.1930786 0.14978887
5.1936187 0.15090475
5.1941588 0.15202076
5.1946989 0.15313687
5.195239 0.1542531
5.1957792 0.15536941
5.1963193 0.15648581
5.1968594 0.15760229
5.1973995 0.15871884
5.1979396 0.15983544
5.1984797 0.1609521
5.1990198 0.1620688
5.1995599 0.16318552
5.2001 0.16430235
5.2006401 0.16541951
5.2011802 0.166537
5.2017203 0.16765479
5.2022605 0.16877284
5.2028006 0.16989109
5.2033407 0.17100952
5.2038808 0.17212808
5.2044209 0.17324674
5.204961 0.17436546
5.2055011 0.17548419
5.2060412 0.17660289
5.2065813 0.17772154
5.2071214 0.17884008
5.2076615 0.17995847
5.2082016 0.18107669
5.2087417 0.18219468
5.2092819 0.18331241
5.209822 0.18442984
5.2103621 0.18554435
5.2109022 0.18662358
5.2114423 0.18765947
5.2119824 0.1886541
5.2125225 0.18960954
5.2130626 0.19052788
5.2136027 0.1914112
5.2141428 0.19226158
5.2146829 0.19308111
5.215223 0.19387185
5.2157632 0.19463591
5.2163033 0.19537535
5.2168434 0.19609226
5.2173835 0.19678872
5.2179236 0.1974668
5.2184637 0.19812861
5.2190038 0.1987762
5.2195439 0.19941167
5.220084 0.2000371
5.2206241 0.20065447
5.2211642 0.20123942
5.2217043 0.20177261
5.2222444 0.2022554
5.2227846 0.20268915
5.2233247 0.20307524
5.2238648 0.20341501
5.2244049 0.20370983
5.224945 0.20396107
5.2254851 0.20417008
5.2260252 0.20433822
5.2265653 0.20446686
5.2271054 0.20455737
5.2276455 0.20461109
5.2281856 0.2046294
5.2287257 0.20461365
5.2292659 0.20456521
5.229806 0.20448544
5.2303461 0.2043757
5.2308862 0.20423735
5.2314263 0.20406783
5.2319664 0.20385928
5.2325065 0.20361137
5.2330466 0.20332403
5.2335867 0.20299718
5.2341268 0.20263076
5.2346669 0.20222471
5.235207 0.20177895
5.2357471 0.20129342
5.2362873 0.20076805
5.2368274 0.20020277
5.2373675 0.19959751
5.2379076 0.19895222
5.2384477 0.19826681
5.2389878 0.19754122
5.2395279 0.19677539
5.240068 0.19596924
5.2406081 0.19512272
5.2411482 0.19423574
5.2416883 0.19331074
5.2422284 0.19236128
5.2427686 0.19138819
5.2433087 0.19038999
5.2438488 0.18936524
5.2443889 0.18831245
5.244929 0.18723018
5.2454691 0.18611694
5.2460092 0.18497129
5.2465493 0.18379175
5.2470894 0.18257686
5.2476295 0.18132516
5.2481696 0.18003517
5.2487097 0.17870544
5.2492498 0.1773345
5.24979 0.17592089
5.2503301 0.17446314
5.2508702 0.17295979
5.2514103 0.17140938
5.2519504 0.16981157
5.2524905 0.16819251
5.2530306 0.16656262
5.2535707 0.16492057
5.2541108 0.16326504
5.2546509 0.1615947
5.255191 0.15990824
5.2557311 0.15820433
5.2562713 0.15648165
5.2568114 0.15473888
5.2573515 0.15297468
5.2578916 0.15118775
5.2584317 0.14937674
5.2589718 0.14754035
5.2595119 0.14567725
5.260052 0.14378612
5.2605921 0.14186562
5.2611322 0.13991445
5.2616723 0.13793127
5.2622124 0.13591477
5.2627526 0.13387353
5.2632927 0.13181941
5.2638328 0.12975388
5.2643729 0.12767836
5.264913 0.1255943
5.2654531 0.12350314
5.2659932 0.12140631
5.2665333 0.11930526
5.2670734 0.11720141
5.2676135 0.11509622
5.2681536 0.11299112
5.2686937 0.11088755
5.2692338 0.10878695
5.269774 0.10669075
5.2703141 0.10460039
5.2708542 0.10251733
5.2713943 0.10044298
5.2719344 0.098378795
5.2724745 0.096326211
5.2730146 0.094284859
5.2735547 0.092250083
5.2740948 0.090221636
5.2746349 0.088199622
5.275175 0.086184144
5.2757151 0.084175304
5.2762553 0.082173207
5.2767954 0.080177954
5.2773355 0.07818965
5.2778756 0.076208397
5.2784157 0.074234298
5.2789558 0.072267456
5.2794959 0.070307975
5.280036 0.068355957
5.2805761 0.066411506
5.2811162 0.064474724
5.2816563 0.062545715
5.2821964 0.060624583
5.2827365 0.058711429
5.2832767 0.056810227
5.2838168 0.054954
5.2843569 0.053148904
5.284897 0.051393246
5.2854371 0.049685329
5.2859772 0.048023461
5.2865173 0.046405946
5.2870574 0.04483109
5.2875975 0.0432972
5.2881376 0.041802579
5.2886777 0.040345535
5.2892178 0.038924373
5.289758 0.037537397
5.2902981 0.036182915
5.2908382 0.034859231
5.2913783 0.033564652
5.2919184 0.032297482
5.2924585 0.031056028
5.2929986 0.029838594
5.2935387 0.028643559
5.2940788 0.027474249
5.2946189 0.0263336
5.295159 0.025222112
5.2956991 0.024140283
5.2962392 0.023088614
5.2967794 0.022067603
5.2973195 0.021077749
5.2978596 0.020119552
5.2983997 0.019193512
5.2989398 0.018300127
5.2994799 0.017439897
5.30002 0.016613321
5.3005601 0.015820898
5.3011002 0.015063127
5.3016403 0.014340508
5.3021804 0.013653541
5.3027205 0.013002724
5.3032607 0.012388556
5.3038008 0.011811537
5.3043409 0.011260961
5.304881 0.010719186
5.3054211 0.010187082
5.3059612 0.0096657934
5.3065013 0.0091564673
5.3070414 0.0086602492
5.3075815 0.008178285
5.3081216 0.0077117207
5.3086617 0.0072617022
5.3092018 0.0068293755
5.3097419 0.0064158863
5.3102821 0.0060223807
5.3108222 0.0056500046
5.3113623 0.005299904
5.3119024 0.0049732246
5.3124425 0.0046711126
5.3129826 0.0043947137
5.3135227 0.0041451739
5.3140628 0.0039236392
5.3146029 0.0037260984
5.315143 0.0035315877
5.3156831 0.0033383914
5.3162232 0.0031472633
5.3167634 0.0029589573
5.3173035 0.0027742272
5.3178436 0.0025938269
5.3183837 0.0024185103
5.3189238 0.0022490312
5.3194639 0.0020861436
5.320004 0.0019306011
5.3205441 0.0017831578
5.3210842 0.0016445675
5.3216243 0.001515584
5.3221644 0.0013969612
5.3227045 0.0012894529
5.3232446 0.0011938131
5.3237848 0.0011107956
5.3243249 0.0010411542
5.324865 0.00098487972
5.3254051 0.00093156651
5.3259452 0.00087793061
5.3264853 0.00082427101
5.3270254 0.00077088673
5.3275655 0.00071807675
5.3281056 0.00066614009
5.3286457 0.00061537575
5.3291858 0.00056608273
5.3297259 0.00051856003
5.3302661 0.00047310665
5.3308062 0.0004300216
5.3313463 0.00038960387
5.3318864 0.00035215248
5.3324265 0.00031796642
5.3329666 0.0002873447
5.3335067 0.00026058631
5.3340468 0.00023799027
5.3345869 0.00021985557
5.335127 0.00020647676
5.3356671 0.00019522721
5.3362072 0.0001837587
5.3367473 0.00017215268
5.3372875 0.00016049062
5.3378276 0.000148854
5.3383677 0.00013732429
5.3389078 0.00012598294
5.3394479 0.00011491143
5.339988 0.00010419123
5.3405281 9.3903807e-05
5.3410682 8.4130627e-05
5.3416083 7.4953159e-05
5.3421484 6.6452872e-05
5.3426885 5.8711233e-05
5.3432286 5.1809712e-05
5.3437688 4.5829776e-05
5.3443089 4.0852893e-05
5.344849 3.6960533e-05
5.3453891 3.4234163e-05
5.3459292 3.235836e-05
5.3464693 3.0458656e-05
5.3470094 2.8514329e-05
5.3475495 2.6541505e-05
5.3480896 2.4556309e-05
5.3486297 2.2574869e-05
5.3491698 2.061331e-05
5.3497099 1.868776e-05
5.3502501 1.6814342e-05
5.3507902 1.5009186e-05
5.3513303 1.3288415e-05
5.3518704 1.1668157e-05
5.3524105 1.0164538e-05
5.3529506 8.7936834e-06
5.3534907 7.5717205e-06
5.3540308 6.5147749e-06
5.3545709 5.6389731e-06
5.355111 4.9604412e-06
5.3556511 4.4953054e-06
5.3561912 4.2293022e-06
5.3567313 3.984466e-06
5.3572715 3.7311371e-06
5.3578116 3.4716993e-06
5.3583517 3.2085366e-06
5.3588918 2.9440327e-06
5.3594319 2.6805716e-06
5.359972 2.4205371e-06
5.3605121 2.1663132e-06
5.3610522 1.9202837e-06
5.3615923 1.6848326e-06
5.3621324 1.4623436e-06
5.3626725 1.2552006e-06
5.3632126 1.0657877e-06
5.3637528 8.9648854e-07
5.3642929 7.4968711e-07
5.364833 6.2776728e-07
5.3653731 5.3311294e-07
5.3659132 4.6810795e-07
5.3664533 4.3429932e-07
5.3669934 4.0976815e-07
5.3675335 3.8412139e-07
5.3680736 3.576251e-07
5.3686137 3.3054539e-07
5.3691538 3.0314832e-07
5.3696939 2.7569999e-07
5.370234 2.4846646e-07
5.3707742 2.2171384e-07
5.3713143 1.9570819e-07
5.3718544 1.707156e-07
5.3723945 1.4700215e-07
5.3729346 1.2483392e-07
5.3734747 1.0447701e-07
5.3740148 8.6197477e-08
5.3745549 7.0261418e-08
5.375095 5.6934911e-08
5.3756351 4.648404e-08
5.3761752 3.9174885e-08
5.3767153 3.527353e-08
5.3772555 3.3318969e-08
5.3777956 3.1260872e-08
5.3783357 2.9115983e-08
5.3788758 2.6907603e-08
5.3794159 2.4659031e-08
5.379956 2.2393567e-08
5.3804961 2.0134513e-08
5.3810362 1.7905168e-08
5.3815763 1.5728832e-08
5.3821164 1.3628805e-08
5.3826565 1.1628389e-08
5.3831966 9.750882e-09
5.3837367 8.0195854e-09
5.3842769 6.4577991e-09
5.384817 5.0888233e-09
5.3853571 3.9359582e-09
5.3858972 3.0225041e-09
5.3864373 2.371761e-09
5.3869774 2.0070293e-09
5.3875175 1.8779526e-09
5.3880576 1.7590051e-09
5.3885977 1.6338058e-09
5.3891378 1.5038537e-09
5.3896779 1.3706481e-09
5.390218 1.2356881e-09
5.3907582 1.1004728e-09
5.3912983 9.6650145e-10
5.3918384 8.3527311e-10
5.3923785 7.0828697e-10
5.3929186 5.8704219e-10
5.3934587 4.7303791e-10
5.3939988 3.677733e-10
5.3945389 2.727475e-10
5.395079 1.8945967e-10
5.3956191 1.1940896e-10
5.3961592 6.4094524e-11
5.3966993 2.501552e-11
5.3972394 3.6710997e-12
5.3977796 0
5.3983197 0
5.3988598 0
5.3993999 0
5.39994 0
5.4004801 0
5.4010202 0
5.4015603 0
5.4021004 0
5.4026405 0
5.4031806 0
5.4037207 0
5.4042609 0
5.404801 0
5.4053411 0
5.4058812 0
5.4064213 0
5.4069614 0
5.4075015 0
5.4080416 0
5.4085817 0
5.4091218 0
5.4096619 0
5.410202 0
5.4107421 0
5.4112823 0
5.4118224 0
5.4123625 0
5.4129026 0
5.4134427 0
5.4139828 0
5.4145229 0
5.415063 0
5.4156031 0
5.4161432 0
5.4166833 0
5.4172234 0
5.4177636 0
5.4183037 0
5.4188438 0
5.4193839 0
5.419924 0
5.4204641 0
5.4210042 0
5.4215443 0
5.4220844 0
5.4226245 0
5.4231646 0
5.4237047 0
5.4242448 0
5.424785 0
5.4253251 0
5.4258652 0
5.4264053 0
5.4269454 0
5.4274855 0
5.4280256 0
5.4285657 0
5.4291058 0
5.4296459 0
5.430186 0
5.4307261 0
5.4312663 0
5.4318064 0
5.4323465 0
5.4328866 0
5.4334267 0
5.4339668 0
5.4345069 0
5.435047 0
5.4355871 0
5.4361272 0
5.4366673 0
5.4372074 0
5.4377475 0
5.4382877 0
5.4388278 0
5.4393679 0
5.439908 0
5.4404481 0
5.4409882 0
5.4415283 0
5.4420684 0
5.4426085 0
5.4431486 0
5.4436887 0
5.4442288 0
5.444769 0
5.4453091 0
5.4458492 0
5.4463893 0
5.4469294 0
5.4474695 0
5.4480096 0
5.4485497 0
5.4490898 0
5.4496299 0
5.45017 0
5.4507101 0
5.4512503 0
5.4517904 0
5.4523305 0
5.4528706 0
5.4534107 0
5.4539508 0
5.4544909 0
5.455031 0
5.4555711 0
5.4561112 0
5.4566513 0
5.4571914 0
5.4577315 0
5.4582717 0
5.4588118 0
5.4593519 0
5.459892 0
5.4604321 0
5.4609722 0
5.4615123 0
5.4620524 0
5.4625925 0
5.4631326 0
5.4636727 0
5.4642128 0
5.464753 0
5.4652931 0
5.4658332 0
5.4663733 0
5.4669134 0
5.4674535 0
5.4679936 0
5.4685337 0
5.4690738 0
5.4696139 0
5.470154 0
5.4706941 0
5.4712342 0
5.4717744 0
5.4723145 0
5.4728546 0
5.4733947 0
5.4739348 0
5.4744749 0
5.475015 0
5.4755551 0
5.4760952 0
5.4766353 0
5.4771754 0
5.4777155 0
5.4782557 0
5.4787958 0
5.4793359 0
5.479876 0
5.4804161 0
5.4809562 0
5.4814963 0
5.4820364 0
5.4825765 0
5.4831166 0
5.4836567 0
5.4841968 0
5.4847369 0
5.4852771 0
5.4858172 0
5.4863573 0
5.4868974 0
5.4874375 0
5.4879776 0
5.4885177 0
5.4890578 0
5.4895979 0
5.490138 0
5.4906781 0
5.4912182 0
5.4917584 0
5.4922985 0
5.4928386 0
5.4933787 0
5.4939188 0
5.4944589 0
5.494999 0
5.4955391 0
5.4960792 0
5.4966193 0
5.4971594 0
5.4976995 0
5.4982396 0
5.4987798 0
5.4993199 0
5.49986 0
5.5004001 0
5.5009402 0
5.5014803 0
5.5020204 0
5.5025605 0
5.5031006 0
5.5036407 0
5.5041808 0
5.5047209 0
5.5052611 0
5.5058012 0
5.5063413 0
5.5068814 0
5.5074215 0
5.5079616 0
5.5085017 0
5.5090418 0
5.5095819 0
5.510122 0
5.5106621 0
5.5112022 0
5.5117423 0
5.5122825 0
5.5128226 0
5.5133627 0
5.5139028 0
5.5144429 0
5.514983 0
5.5155231 0
5.5160632 0
5.5166033 0
5.5171434 0
5.5176835 0
5.5182236 0
5.5187638 0
5.5193039 0
5.519844 0
5.5203841 0
5.5209242 0
5.5214643 0
5.5220044 0
5.5225445 0
5.5230846 0
5.5236247 0
5.5241648 0
5.5247049 0
5.525245 0
5.5257852 0
5.5263253 0
5.5268654 0
5.5274055 0
5.5279456 0
5.5284857 0
5.5290258 0
5.5295659 0
5.530106 0
5.5306461 0
5.5311862 0
5.5317263 0
5.5322665 0
5.5328066 0
5.5333467 0
5.5338868 0
5.5344269 0
5.534967 0
5.5355071 0
5.5360472 0
5.5365873 0
5.5371274 0
5.5376675 0
5.5382076 0
5.5387477 0
5.5392879 0
5.539828 0
5.5403681 0
5.5409082 0
5.5414483 0
5.5419884 0
5.5425285 0
5.5430686 0
5.5436087 0
5.5441488 0
5.5446889 0
5.545229 0
5.5457692 0
5.5463093 0
5.5468494 0
5.5473895 0
5.5479296 0
5.5484697 0
5.5490098 0
5.5495499 0
5.55009 0
5.5506301 0
5.5511702 0
5.5517103 0
5.5522505 0
5.5527906 0
5.5533307 0
5.5538708 0
5.5544109 0
5.554951 0
5.5554911 0
5.5560312 0
5.5565713 0
5.5571114 0
5.5576515 0
5.5581916 0
5.5587317 0
5.5592719 0
5.559812 0
5.5603521 0
5.5608922 0
5.5614323 0
5.5619724 0
5.5625125 0
5.5630526 0
5.5635927 0
5.5641328 0
5.5646729 0
5.565213 0
5.5657532 0
5.5662933 0
5.5668334 0
5.5673735 0
5.5679136 0
5.5684537 0
5.5689938 0
5.5695339 0
5.570074 0
5.5706141 0
5.5711542 0
5.5716943 0
5.5722344 0
5.5727746 0
5.5733147 0
5.5738548 0
5.5743949 0
5.574935 0
5.5754751 0
5.5760152 0
5.5765553 0
5.5770954 0
5.5776355 0
5.5781756 0
5.5787157 0
5.5792559 0
5.579796 0
5.5803361 0
5.5808762 0
5.5814163 0
5.5819564 0
5.5824965 0
5.5830366 0
5.5835767 0
5.5841168 0
5.5846569 0
5.585197 0
5.5857371 0
5.5862773 0
5.5868174 0
5.5873575 0
5.5878976 0
5.5884377 0
5.5889778 0
5.5895179 0
5.590058 0
5.5905981 0
5.5911382 0
5.5916783 0
5.5922184 0
5.5927586 0
5.5932987 0
5.5938388 0
5.5943789 0
5.594919 0
5.5954591 0
5.5959992 0
5.5965393 0
5.5970794 0
5.5976195 0
5.5981596 0
5.5986997 0
5.5992398 0
5.59978 0
5.6003201 0
5.6008602 0
5.6014003 0
5.6019404 0
5.6024805 0
5.6030206 0
5.6035607 0
5.6041008 0
5.6046409 0
5.605181 0
5.6057211 0
5.6062613 0
5.6068014 0
5.6073415 0
5.6078816 0
5.6084217 0
5.6089618 0
5.6095019 0
5.610042 0
5.6105821 0
5.6111222 0
5.6116623 0
5.6122024 0
5.6127425 0
5.6132827 0
5.6138228 0
5.6143629 0
5.614903 0
5.6154431 0
5.6159832 0
5.6165233 0
5.6170634 0
5.6176035 0
5.6181436 0
5.6186837 0
5.6192238 0
5.619764 0
5.6203041 0
5.6208442 0
5.6213843 0
5.6219244 0
5.6224645 0
5.6230046 0
5.6235447 0
5.6240848 0
5.6246249 0
5.625165 0
5.6257051 0
5.6262452 0
5.6267854 0
5.6273255 0
5.6278656 0
5.6284057 0
5.6289458 0
5.6294859 0
5.630026 0
5.6305661 0
5.6311062 0
5.6316463 0
5.6321864 0
5.6327265 0
5.6332667 0
5.6338068 0
5.6343469 0
5.634887 0
5.6354271 0
5.6359672 0
5.6365073 0
5.6370474 0
5.6375875 0
5.6381276 0
5.6386677 0
5.6392078 0
5.6397479 0
5.6402881 0
5.6408282 0
5.6413683 0
5.6419084 0
5.6424485 0
5.6429886 0
5.6435287 0
5.6440688 0
5.6446089 0
5.645149 0
5.6456891 0
5.6462292 0
5.6467694 0
5.6473095 0
5.6478496 0
5.6483897 0
5.6489298 0
5.6494699 0
5.65001 0
5.6505501 0
5.6510902 0
5.6516303 0
5.6521704 0
5.6527105 0
5.6532507 0
5.6537908 0
5.6543309 0
5.654871 0
5.6554111 0
5.6559512 0
5.6564913 0
5.6570314 0
5.6575715 0
5.6581116 0
5.6586517 0
5.6591918 0
5.6597319 0
5.6602721 0
5.6608122 0
5.6613523 0
5.6618924 0
5.6624325 0
5.6629726 0
5.6635127 0
5.6640528 0
5.6645929 0
5.665133 0
5.6656731 0
5.6662132 0
5.6667534 0
5.6672935 0
5.6678336 0
5.6683737 0
5.6689138 0
5.6694539 0
5.669994 0
5.6705341 0
5.6710742 0
5.6716143 0
5.6721544 0
5.6726945 0
5.6732346 0
5.6737748 0
5.6743149 0
5.674855 0
5.6753951 0
5.6759352 0
5.6764753 0
5.6770154 0
5.6775555 0
5.6780956 0
5.6786357 0
5.6791758 0
5.6797159 0
5.6802561 0
5.6807962 0
5.6813363 0
5.6818764 0
5.6824165 0
5.6829566 0
5.6834967 0
5.6840368 0
5.6845769 0
5.685117 0
5.6856571 0
5.6861972 0
5.6867373 0
5.6872775 0
5.6878176 0
5.6883577 0
5.6888978 0
5.6894379 0
5.689978 0
5.6905181 0
5.6910582 0
5.6915983 0
5.6921384 0
5.6926785 0
5.6932186 0
5.6937588 0
5.6942989 0
5.694839 0
5.6953791 0
5.6959192 0
5.6964593 0
5.6969994 0
5.6975395 0
5.6980796 0
5.6986197 0
5.6991598 0
5.6996999 0
5.70024 0
5.7007802 0
5.7013203 0
5.7018604 0
5.7024005 0
5.7029406 0
5.7034807 0
5.7040208 0
5.7045609 0
5.705101 0
5.7056411 0
5.7061812 0
5.7067213 0
5.7072615 0
5.7078016 0
5.7083417 0
5.7088818 0
5.7094219 0
5.709962 0
5.7105021 0
5.7110422 0
5.7115823 0
5.7121224 0
5.7126625 0
5.7132026 0
5.7137427 0
5.7142829 0
5.714823 0
5.7153631 0
5.7159032 0
5.7164433 0
5.7169834 0
5.7175235 0
5.7180636 0
5.7186037 0
5.7191438 0
5.7196839 0
5.720224 0
5.7207642 0
5.7213043 0
5.7218444 0
5.7223845 0
5.7229246 0
5.7234647 0
5.7240048 0
5.7245449 0
5.725085 0
5.7256251 0
5.7261652 0
5.7267053 0
5.7272454 0
5.7277856 0
5.7283257 0
5.7288658 0
5.7294059 0
5.729946 0
5.7304861 0
5.7310262 0
5.7315663 0
5.7321064 0
5.7326465 0
5.7331866 0
5.7337267 0
5.7342669 0
5.734807 0
5.7353471 0
5.7358872 0
5.7364273 0
5.7369674 0
5.7375075 0
5.7380476 0
5.7385877 0
5.7391278 0
5.7396679 0
5.740208 0
5.7407481 0
5.7412883 0
5.7418284 0
5.7423685 0
5.7429086 0
5.7434487 0
5.7439888 0
5.7445289 0
5.745069 0
5.7456091 0
5.7461492 0
5.7466893 0
5.7472294 0
5.7477696 0
5.7483097 0
5.7488498 0
5.7493899 0
5.74993 0
5.7504701 0
5.7510102 0
5.7515503 0
5.7520904 0
5.7526305 0
5.7531706 0
5.7537107 0
5.7542509 0
5.754791 0
5.7553311 0
5.7558712 0
5.7564113 0
5.7569514 0
5.7574915 0
5.7580316 0
5.7585717 0
5.7591118 0
5.7596519 0
5.760192 0
5.7607321 0
5.7612723 0
5.7618124 0
5.7623525 0
5.7628926 0
5.7634327 0
5.7639728 0
5.7645129 0
5.765053 0
5.7655931 0
5.7661332 0
5.7666733 0
5.7672134 0
5.7677536 0
5.7682937 0
5.7688338 0
5.7693739 0
5.769914 0
5.7704541 0
5.7709942 0
5.7715343 0
5.7720744 0
5.7726145 0
5.7731546 0
5.7736947 0
5.7742348 0
5.774775 0
5.7753151 0
5.7758552 0
5.7763953 0
5.7769354 0
5.7774755 0
5.7780156 0
5.7785557 0
5.7790958 0
5.7796359 0
5.780176 0
5.7807161 0
5.7812563 0
5.7817964 0
5.7823365 0
5.7828766 4.1800794e-12
5.7834167 1.175749e-10
5.7839568 3.7695097e-10
5.7844969 7.7040276e-10
5.785037 1.2860248e-09
5.7855771 1.9119115e-09
5.7861172 2.6361573e-09
5.7866573 3.4468569e-09
5.7871974 4.3321045e-09
5.7877375 5.2799948e-09
5.7882777 6.2786222e-09
5.7888178 7.3160813e-09
5.7893579 8.3804663e-09
5.789898 9.459872e-09
5.7904381 1.0542393e-08
5.7909782 1.1616123e-08
5.7915183 1.2669157e-08
5.7920584 1.368959e-08
5.7925985 1.4665516e-08
5.7931386 1.5585029e-08
5.7936787 1.7388699e-08
5.7942188 2.1110863e-08
5.794759 2.6602989e-08
5.7952991 3.3714371e-08
5.7958392 4.2294303e-08
5.7963793 5.219208e-08
5.7969194 6.3256996e-08
5.7974595 7.5338344e-08
5.7979996 8.8285419e-08
5.7985397 1.0194751e-07
5.7990798 1.1617392e-07
5.7996199 1.3081394e-07
5.80016 1.4571687e-07
5.8007001 1.6073199e-07
5.8012402 1.757086e-07
5.8017804 1.9049599e-07
5.8023205 2.0494347e-07
5.8028606 2.1890032e-07
5.8034007 2.3221583e-07
5.8039408 2.4995951e-07
5.8044809 2.8756046e-07
5.805021 3.446262e-07
5.8055611 4.1957407e-07
5.8061012 5.1082141e-07
5.8066413 6.1678556e-07
5.8071814 7.3588385e-07
5.8077215 8.6653362e-07
5.8082617 1.0071522e-06
5.8088018 1.156157e-06
5.8093419 1.3119652e-06
5.809882 1.4729943e-06
5.8104221 1.6376615e-06
5.8109622 1.8043842e-06
5.8115023 1.9715798e-06
5.8120424 2.1376655e-06
5.8125825 2.3010588e-06
5.8131226 2.4601769e-06
5.8136627 2.6134372e-06
5.8142028 2.7748642e-06
5.8147429 3.080092e-06
5.8152831 3.5506684e-06
5.8158232 4.1738469e-06
5.8163633 4.9368811e-06
5.8169034 5.8270247e-06
5.8174435 6.8315312e-06
5.8179836 7.9376542e-06
5.8185237 9.1326475e-06
5.8190638 1.0403764e-05
5.8196039 1.1738259e-05
5.820144 1.3123384e-05
5.8206841 1.4546394e-05
5.8212242 1.5994542e-05
5.8217644 1.7455082e-05
5.8223045 1.8915268e-05
5.8228446 2.0362352e-05
5.8233847 2.1783589e-05
5.8239248 2.3166232e-05
5.8244649 2.4508099e-05
5.825005 2.6535577e-05
5.8255451 2.9641724e-05
5.8260852 3.3748618e-05
5.8266253 3.8778335e-05
5.8271654 4.4652952e-05
5.8277055 5.1294546e-05
5.8282456 5.8625194e-05
5.8287858 6.6566973e-05
5.8293259 7.5041959e-05
5.829866 8.397223e-05
5.8304061 9.3279862e-05
5.8309462 0.00010288693
5.8314863 0.00011271552
5.8320264 0.00012268769
5.8325665 0.00013272554
5.8331066 0.00014275113
5.8336467 0.00015268654
5.8341868 0.00016245385
5.8347269 0.00017197514
5.8352671 0.00018332934
5.8358072 0.0001999559
5.8363473 0.00022156323
5.8368874 0.00024779723
5.8374275 0.00027830379
5.8379676 0.00031272881
5.8385077 0.00035071819
5.8390478 0.00039191783
5.8395879 0.00043597362
5.840128 0.00048253147
5.8406681 0.00053123726
5.8412082 0.0005817369
5.8417483 0.00063367628
5.8422885 0.0006867013
5.8428286 0.00074045786
5.8433687 0.00079459186
5.8439088 0.00084874919
5.8444489 0.00090257575
5.844989 0.00095571743
5.8455291 0.0010114109
5.8460692 0.0010847562
5.8466093 0.0011764909
5.8471494 0.0012854701
5.8476895 0.0014105492
5.8482296 0.0015505836
5.8487698 0.0017044286
5.8493099 0.0018709395
5.84985 0.0020489717
5.8503901 0.0022373805
5.8509302 0.0024350212
5.8514703 0.0026407492
5.8520104 0.0028534197
5.8525505 0.0030718883
5.8530906 0.0032950101
5.8536307 0.0035216405
5.8541708 0.0037506349
5.8547109 0.0039808486
5.8552511 0.0042111369
5.8557912 0.0044428367
5.8563313 0.0047122642
5.8568714 0.0050299468
5.8574115 0.0053935245
5.8579516 0.0058006373
5.8584917 0.0062489252
5.8590318 0.0067360281
5.8595719 0.007259586
5.860112 0.0078172389
5.8606521 0.0084066268
5.8611922 0.0090253896
5.8617323 0.0096711672
5.8622725 0.0103416
5.8628126 0.011034327
5.8633527 0.011746989
5.8638928 0.012477226
5.8644329 0.013222678
5.864973 0.013980985
5.8655131 0.014749786
5.8660532 0.01552676
5.8665933 0.016349849
5.8671334 0.017252744
5.8676735 0.018233774
5.8682136 0.019291266
5.8687538 0.020423549
5.8692939 0.021628951
5.869834 0.0229058
5.8703741 0.024252425
5.8709142 0.025667152
5.8714543 0.027148312
5.8719944 0.028694231
5.8725345 0.030303238
5.8730746 0.031973662
5.8736147 0.03370383
5.8741548 0.03549207
5.8746949 0.037336711
5.875235 0.039236081
5.8757752 0.041188508
5.8763153 0.04319232
5.8768554 0.045245881
5.8773955 0.047351077
5.8779356 0.049512919
5.8784757 0.051736475
5.8790158 0.054026819
5.8795559 0.056389021
5.880096 0.058828152
5.8806361 0.061349283
5.8811762 0.063957486
5.8817163 0.066657832
5.8822565 0.069455392
5.8827966 0.072355237
5.8833367 0.075362438
5.8838768 0.078482067
5.8844169 0.081719195
5.884957 0.085078893
5.8854971 0.088566232
5.8860372 0.092186283
5.8865773 0.095944118
5.8871174 0.099830592
5.8876575 0.10375641
5.8881976 0.10770325
5.8887377 0.11166885
5.8892779 0.11565097
5.889818 0.11964735
5.8903581 0.12365574
5.8908982 0.12767389
5.8914383 0.13169954
5.8919784 0.13573044
5.8925185 0.13976433
5.8930586 0.14379897
5.8935987 0.1478321
5.8941388 0.15186147
5.8946789 0.15588482
5.895219 0.15989991
5.8957592 0.16390447
5.8962993 0.16789626
5.8968394 0.17187302
5.8973795 0.17583277
5.8979196 0.17978175
5.8984597 0.18372345
5.8989998 0.18765777
5.8995399 0.19158464
5.90008 0.19550399
5.9006201 0.19941573
5.9011602 0.20331978
5.9017003 0.20721608
5.9022404 0.21110453
5.9027806 0.21498508
5.9033207 0.21885762
5.9038608 0.2227221
5.9044009 0.22657842
5.904941 0.23042652
5.9054811 0.23426632
5.9060212 0.23809773
5.9065613 0.24192068
5.9071014 0.24573509
5.9076415 0.24954089
5.9081816 0.25323888
5.9087217 0.25670464
5.9092619 0.259944
5.909802 0.26296333
5.9103421 0.26576897
5.9108822 0.26836728
5.9114223 0.27076463
5.9119624 0.27296736
5.9125025 0.27498183
5.9130426 0.2768144
5.9135827 0.27847142
5.9141228 0.27995926
5.9146629 0.28128426
5.915203 0.28245279
5.9157431 0.2834712
5.9162833 0.28434585
5.9168234 0.28508308
5.9173635 0.28568927
5.9179036 0.28617077
5.9184437 0.28653286
5.9189838 0.28677397
5.9195239 0.28689081
5.920064 0.28688018
5.9206041 0.28673889
5.9211442 0.28646373
5.9216843 0.28605151
5.9222244 0.28549904
5.9227646 0.28480312
5.9233047 0.28396055
5.9238448 0.28296814
5.9243849 0.28182269
5.924925 0.280521
5.9254651 0.27905988
5.9260052 0.27743614
5.9265453 0.27564657
5.9270854 0.27368798
5.9276255 0.27155717
5.9281656 0.26925096
5.9287057 0.26677463
5.9292458 0.26421282
5.929786 0.26159348
5.9303261 0.25892345
5.9308662 0.25620959
5.9314063 0.25345872
5.9319464 0.2506777
5.9324865 0.24787336
5.9330266 0.24505255
5.9335667 0.24222212
5.9341068 0.23938889
5.9346469 0.23655972
5.935187 0.23374145
5.9357271 0.23094092
5.9362673 0.22816498
5.9368074 0.22542046
5.9373475 0.2227142
5.9378876 0.22005306
5.9384277 0.21744388
5.9389678 0.21489313
5.9395079 0.21237117
5.940048 0.20985739
5.9405881 0.20735437
5.9411282 0.20486464
5.9416683 0.20239076
5.9422084 0.19993528
5.9427485 0.19750074
5.9432887 0.19508971
5.9438288 0.19270472
5.9443689 0.19034833
5.944909 0.18802309
5.9454491 0.18573155
5.9459892 0.18347626
5.9465293 0.18125977
5.9470694 0.17908463
5.9476095 0.1769534
5.9481496 0.17486861
5.9486897 0.17283283
5.9492298 0.1708486
5.94977 0.16895955
5.9503101 0.16724007
5.9508502 0.16568837
5.9513903 0.16430105
5.9519304 0.16307469
5.9524705 0.16200588
5.9530106 0.1610912
5.9535507 0.16032724
5.9540908 0.1597106
5.9546309 0.15923786
5.955171 0.1589056
5.9557111 0.15871042
5.9562513 0.15864889
5.9567914 0.15871762
5.9573315 0.15891319
5.9578716 0.15923217
5.9584117 0.15967118
5.9589518 0.16022678
5.9594919 0.16089557
5.960032 0.16166194
5.9605721 0.16246631
5.9611122 0.16330262
5.9616523 0.16417254
5.9621924 0.16507773
5.9627325 0.16601986
5.9632727 0.16700061
5.9638128 0.16802164
5.9643529 0.16908463
5.964893 0.17019125
5.9654331 0.17134316
5.9659732 0.17254204
5.9665133 0.17378955
5.9670534 0.17508738
5.9675935 0.17643718
5.9681336 0.17784063
5.9686737 0.1792994
5.9692138 0.18081515
5.969754 0.18238957
5.9702941 0.18402298
5.9708342 0.18569247
5.9713743 0.18738676
5.9719144 0.18910251
5.9724545 0.19083641
5.9729946 0.19258516
5.9735347 0.19434543
5.9740748 0.19611391
5.9746149 0.1978873
5.975155 0.19966226
5.9756951 0.2014355
5.9762352 0.20320368
5.9767754 0.20496351
5.9773155 0.20671167
5.9778556 0.20844484
5.9783957 0.2101597
5.9789358 0.21185295
5.9794759 0.21352126
5.980016 0.21516133
5.9805561 0.21676984
5.9810962 0.2183567
5.9816363 0.21993329
5.9821764 0.22149921
5.9827165 0.22305407
5.9832567 0.22459745
5.9837968 0.22612898
5.9843369 0.22764824
5.984877 0.22915485
5.9854171 0.23064839
5.9859572 0.23212848
5.9864973 0.23359472
5.9870374 0.2350467
5.9875775 0.23648404
5.9881176 0.23790632
5.9886577 0.23931316
5.9891978 0.24070416
5.9897379 0.24207891
5.9902781 0.24343703
5.9908182 0.2447781
5.9913583 0.24609285
5.9918984 0.24735924
5.9924385 0.24857798
5.9929786 0.24975099
5.9935187 0.25088017
5.9940588 0.25196742
5.9945989 0.25301465
5.995139 0.25402376
5.9956791 0.25499667
5.9962192 0.25593527
5.9967594 0.25684146
5.9972995 0.25771717
5.9978396 0.25856428
5.9983797 0.2593847
5.9989198 0.26018035
5.9994599 0.26095311
6 0.26170491
