# Supplementary material for: Structural motifs of gold cluster anions with 17 to 69 atoms
Source: Nat Commun. 2026 Apr 10;17:5099. doi: 10.1038/s41467-026-71649-9 (PMC13246909; doi:10.1038/s41467-026-71649-9)
Supplement: Supplementary file 5 — Source Data [file 41467_2026_71649_MOESM5_ESM.zip › Figure2/60_exp.dat]

3.5 0.001
3.5004167 0.001
3.5008335 0.001
3.5012502 0.001
3.5016669 0.001
3.5020837 0.001
3.5025004 0.001
3.5029172 0.001
3.5033339 0.001
3.5037506 0.001
3.5041674 0.001
3.5045841 0.001
3.5050008 0.001
3.5054176 0.001
3.5058343 0.001
3.506251 0.001
3.5066678 0.001
3.5070845 0.001
3.5075013 0.001
3.507918 0.001
3.5083347 0.001
3.5087515 0.001
3.5091682 0.001
3.5095849 0.001
3.5100017 0.001
3.5104184 0.001
3.5108351 0.001
3.5112519 0.001
3.5116686 0.001
3.5120853 0.001
3.5125021 0.001
3.5129188 0.001
3.5133356 0.001
3.5137523 0.001
3.514169 0.001
3.5145858 0.001
3.5150025 0.001
3.5154192 0.001
3.515836 0.001
3.5162527 0.001
3.5166694 0.001
3.5170862 0.001
3.5175029 0.001
3.5179197 0.001
3.5183364 0.001
3.5187531 0.001
3.5191699 0.001
3.5195866 0.001
3.5200033 0.001
3.5204201 0.001
3.5208368 0.001
3.5212535 0.001
3.5216703 0.001
3.522087 0.001
3.5225038 0.001
3.5229205 0.001
3.5233372 0.001
3.523754 0.001
3.5241707 0.001
3.5245874 0.001
3.5250042 0.001
3.5254209 0.001
3.5258376 0.001
3.5262544 0.001
3.5266711 0.001
3.5270878 0.001
3.5275046 0.001
3.5279213 0.001
3.5283381 0.001
3.5287548 0.001
3.5291715 0.001
3.5295883 0.001
3.530005 0.001
3.5304217 0.001
3.5308385 0.001
3.5312552 0.001
3.5316719 0.001
3.5320887 0.001
3.5325054 0.001
3.5329222 0.001
3.5333389 0.001
3.5337556 0.001
3.5341724 0.001
3.5345891 0.001
3.5350058 0.001
3.5354226 0.001
3.5358393 0.001
3.536256 0.001
3.5366728 0.001
3.5370895 0.001
3.5375063 0.001
3.537923 0.001
3.5383397 0.001
3.5387565 0.001
3.5391732 0.001
3.5395899 0.001
3.5400067 0.001
3.5404234 0.001
3.5408401 0.001
3.5412569 0.001
3.5416736 0.001
3.5420903 0.001
3.5425071 0.001
3.5429238 0.001
3.5433406 0.001
3.5437573 0.001
3.544174 0.001
3.5445908 0.001
3.5450075 0.001
3.5454242 0.001
3.545841 0.001
3.5462577 0.001
3.5466744 0.001
3.5470912 0.001
3.5475079 0.001
3.5479247 0.001
3.5483414 0.001
3.5487581 0.001
3.5491749 0.001
3.5495916 0.001
3.5500083 0.0010000049
3.5504251 0.0010121871
3.5508418 0.0010460255
3.5512585 0.0010989145
3.5516753 0.0011682486
3.552092 0.0012514224
3.5525088 0.0013458304
3.5529255 0.0014488671
3.5533422 0.0015579271
3.553759 0.0016704049
3.5541757 0.001783695
3.5545924 0.001895192
3.5550092 0.0020022932
3.5554259 0.0021088432
3.5558426 0.0022197285
3.5562594 0.0023346596
3.5566761 0.002453347
3.5570928 0.0025755013
3.5575096 0.0027008328
3.5579263 0.0028290522
3.5583431 0.00295987
3.5587598 0.0030929965
3.5591765 0.0032281424
3.5595933 0.0033650181
3.56001 0.0035033428
3.5604267 0.0036575696
3.5608435 0.0038377302
3.5612602 0.0040389995
3.5616769 0.0042565528
3.5620937 0.0044855649
3.5625104 0.0047212111
3.5629272 0.0049586662
3.5633439 0.0051931055
3.5637606 0.0054197039
3.5641774 0.0056336365
3.5645941 0.0058300783
3.5650108 0.0060041837
3.5654276 0.0061223371
3.5658443 0.0061675675
3.566261 0.0061553148
3.5666778 0.0061010189
3.5670945 0.0060201196
3.5675113 0.0059280566
3.567928 0.0058402698
3.5683447 0.005772199
3.5687615 0.005739284
3.5691782 0.0057569647
3.5695949 0.0058406808
3.5700117 0.0060058414
3.5704284 0.0062235573
3.5708451 0.0064582633
3.5712619 0.0067089174
3.5716786 0.0069744774
3.5720953 0.007253901
3.5725121 0.007546146
3.5729288 0.0078501703
3.5733456 0.0081649317
3.5737623 0.0084893879
3.574179 0.0088224969
3.5745958 0.0091632164
3.5750125 0.0095105117
3.5754292 0.0098715293
3.575846 0.010250125
3.5762627 0.010641782
3.5766794 0.011041985
3.5770962 0.011446218
3.5775129 0.011849964
3.5779297 0.012248708
3.5783464 0.012637932
3.5787631 0.013013122
3.5791799 0.01336976
3.5795966 0.013703331
3.5800133 0.014009329
3.5804301 0.014294892
3.5808468 0.01456976
3.5812635 0.014835196
3.5816803 0.015092463
3.582097 0.015342825
3.5825138 0.015587544
3.5829305 0.015827885
3.5833472 0.01606511
3.583764 0.016300482
3.5841807 0.016535265
3.5845974 0.016770722
3.5850142 0.017008104
3.5854309 0.017237098
3.5858476 0.017450426
3.5862644 0.017651667
3.5866811 0.017844401
3.5870978 0.018032207
3.5875146 0.018218664
3.5879313 0.018407351
3.5883481 0.018601848
3.5887648 0.018805734
3.5891815 0.019022588
3.5895983 0.019255989
3.590015 0.019509555
3.5904317 0.019815755
3.5908485 0.020194662
3.5912652 0.02063737
3.5916819 0.021134971
3.5920987 0.021678557
3.5925154 0.022259221
3.5929322 0.022868054
3.5933489 0.02349615
3.5937656 0.024134601
3.5941824 0.024774498
3.5945991 0.025406936
3.5950158 0.026023072
3.5954326 0.026663296
3.5958493 0.027359839
3.596266 0.028101803
3.5966828 0.02887829
3.5970995 0.029678402
3.5975163 0.030491241
3.597933 0.031305909
3.5983497 0.032111509
3.5987665 0.032897143
3.5991832 0.033651912
3.5995999 0.034364919
3.6000167 0.035025041
3.6004334 0.035482366
3.6008501 0.035656191
3.6012669 0.035606664
3.6016836 0.035393932
3.6021004 0.035078141
3.6025171 0.034719441
3.6029338 0.034377976
3.6033506 0.034113896
3.6037673 0.033987347
3.604184 0.034058476
3.6046008 0.03438743
3.6050175 0.035034092
3.6054342 0.035883914
3.605851 0.036803023
3.6062677 0.037785748
3.6066844 0.038826419
3.6071012 0.039919366
3.6075179 0.041058918
3.6079347 0.042239404
3.6083514 0.043455155
3.6087681 0.0447005
3.6091849 0.045969767
3.6096016 0.047257288
3.6100183 0.048557501
3.6104351 0.049922296
3.6108518 0.05138085
3.6112685 0.052907794
3.6116853 0.054477761
3.612102 0.056065382
3.6125188 0.057645291
3.6129355 0.059192118
3.6133522 0.060680497
3.613769 0.06208506
3.6141857 0.063380438
3.6146024 0.064541264
3.6150192 0.065542281
3.6154359 0.066421964
3.6158526 0.067233675
3.6162694 0.067988433
3.6166861 0.068697257
3.6171029 0.069371167
3.6175196 0.070021182
3.6179363 0.070658322
3.6183531 0.071293605
3.6187698 0.07193805
3.6191865 0.072602677
3.6196033 0.073298506
3.62002 0.074036378
3.6204367 0.074746927
3.6208535 0.075386403
3.6212702 0.07598302
3.6216869 0.076564994
3.6221037 0.07716054
3.6225204 0.077797874
3.6229372 0.078505211
3.6233539 0.079310767
3.6237706 0.080242756
3.6241874 0.081329394
3.6246041 0.082598896
3.6250208 0.08407928
3.6254376 0.085704972
3.6258543 0.087400521
3.626271 0.089156374
3.6266878 0.090962976
3.6271045 0.092810775
3.6275213 0.094690217
3.627938 0.096591749
3.6283547 0.098505817
3.6287715 0.10042287
3.6291882 0.10233335
3.6296049 0.10422771
3.6300217 0.10609652
3.6304384 0.10798264
3.6308551 0.10991575
3.6312719 0.11188109
3.6316886 0.11386388
3.6321054 0.11584937
3.6325221 0.1178228
3.6329388 0.11976939
3.6333556 0.12167438
3.6337723 0.12352301
3.634189 0.12530052
3.6346058 0.12699214
3.6350225 0.12858295
3.6354392 0.13001196
3.635856 0.13125498
3.6362727 0.13233742
3.6366894 0.1332847
3.6371062 0.13412221
3.6375229 0.13487537
3.6379397 0.1355696
3.6383564 0.13623029
3.6387731 0.13688287
3.6391899 0.13755273
3.6396066 0.13826529
3.6400233 0.13904575
3.6404401 0.1398436
3.6408568 0.14061139
3.6412735 0.14135783
3.6416903 0.14209166
3.642107 0.14282163
3.6425238 0.14355645
3.6429405 0.14430488
3.6433572 0.14507563
3.643774 0.14587746
3.6441907 0.14671908
3.6446074 0.14760924
3.6450242 0.1485567
3.6454409 0.14957546
3.6458576 0.15066613
3.6462744 0.15181985
3.6466911 0.15302776
3.6471079 0.15428099
3.6475246 0.1555707
3.6479413 0.15688801
3.6483581 0.15822408
3.6487748 0.15957005
3.6491915 0.16091704
3.6496083 0.16225622
3.650025 0.16357882
3.6504417 0.16490885
3.6508585 0.16626583
3.6512752 0.16764413
3.6516919 0.16903813
3.6521087 0.17044221
3.6525254 0.17185075
3.6529422 0.17325812
3.6533589 0.1746587
3.6537756 0.17604688
3.6541924 0.17741702
3.6546091 0.1787635
3.6550258 0.18008071
3.6554426 0.1813626
3.6558593 0.18260196
3.656276 0.18379136
3.6566928 0.18492336
3.6571095 0.18599056
3.6575263 0.18698551
3.657943 0.1879008
3.6583597 0.18872899
3.6587765 0.18946266
3.6591932 0.19009439
3.6596099 0.19061675
3.6600267 0.19102248
3.6604434 0.19135287
3.6608601 0.19164816
3.6612769 0.1919145
3.6616936 0.19215801
3.6621104 0.19238481
3.6625271 0.19260103
3.6629438 0.19281281
3.6633606 0.19302627
3.6637773 0.19324755
3.664194 0.19348276
3.6646108 0.19373803
3.6650275 0.19401952
3.6654442 0.19433356
3.665861 0.19467667
3.6662777 0.19504115
3.6666944 0.19541931
3.6671112 0.19580343
3.6675279 0.19618583
3.6679447 0.19655879
3.6683614 0.19691462
3.6687781 0.19724562
3.6691949 0.19754409
3.6696116 0.19780232
3.6700283 0.19801238
3.6704451 0.19811213
3.6708618 0.19807325
3.6712785 0.19791816
3.6716953 0.19766926
3.672112 0.19734896
3.6725288 0.19697966
3.6729455 0.19658377
3.6733622 0.1961837
3.673779 0.19580186
3.6741957 0.19546065
3.6746124 0.19518248
3.6750292 0.19498972
3.6754459 0.19488757
3.6758626 0.1948579
3.6762794 0.19488448
3.6766961 0.19495114
3.6771129 0.19504166
3.6775296 0.19513983
3.6779463 0.19522947
3.6783631 0.19529437
3.6787798 0.19531833
3.6791965 0.19528515
3.6796133 0.19517862
3.68003 0.19498245
3.6804467 0.19466583
3.6808635 0.19421884
3.6812802 0.19364977
3.6816969 0.19296693
3.6821137 0.19217859
3.6825304 0.19129304
3.6829472 0.19031858
3.6833639 0.1892635
3.6837806 0.18813609
3.6841974 0.18694463
3.6846141 0.18569742
3.6850308 0.1844027
3.6854476 0.18305807
3.6858643 0.18166126
3.686281 0.18021705
3.6866978 0.17873021
3.6871145 0.17720552
3.6875313 0.17564775
3.687948 0.17406169
3.6883647 0.17245211
3.6887815 0.17082378
3.6891982 0.16918149
3.6896149 0.16753
3.6900317 0.16587358
3.6904484 0.16411773
3.6908651 0.1622121
3.6912819 0.16018831
3.6916986 0.158078
3.6921154 0.15591281
3.6925321 0.15372437
3.6929488 0.15154431
3.6933656 0.14940426
3.6937823 0.14733587
3.694199 0.14537077
3.6946158 0.14354058
3.6950325 0.14187874
3.6954492 0.14072161
3.695866 0.14021117
3.6962827 0.14021651
3.6966994 0.14060671
3.6971162 0.14125085
3.6975329 0.14201801
3.6979497 0.14277727
3.6983664 0.14339772
3.6987831 0.14374844
3.6991999 0.1436985
3.6996166 0.143117
3.7000333 0.14187522
3.7004501 0.14026539
3.7008668 0.13857443
3.7012835 0.13681902
3.7017003 0.13501584
3.702117 0.1331816
3.7025338 0.13133297
3.7029505 0.12948664
3.7033672 0.12765931
3.703784 0.12586766
3.7042007 0.12412839
3.7046174 0.12245817
3.7050342 0.12087331
3.7054509 0.11932184
3.7058676 0.11776204
3.7062844 0.11619929
3.7067011 0.11463896
3.7071179 0.11308643
3.7075346 0.11154707
3.7079513 0.11002627
3.7083681 0.1085294
3.7087848 0.10706183
3.7092015 0.10562894
3.7096183 0.1042361
3.710035 0.1028887
3.7104517 0.10159108
3.7108685 0.10034066
3.7112852 0.099132806
3.711702 0.097962865
3.7121187 0.096826196
3.7125354 0.095718154
3.7129522 0.094634096
3.7133689 0.093569376
3.7137856 0.092519352
3.7142024 0.091479378
3.7146191 0.090444811
3.7150358 0.089411112
3.7154526 0.088391449
3.7158693 0.087398949
3.716286 0.0864358
3.7167028 0.085504189
3.7171195 0.084606303
3.7175363 0.083744331
3.717953 0.08292046
3.7183697 0.082136876
3.7187865 0.081395769
3.7192032 0.080699324
3.7196199 0.08004973
3.7200367 0.079450079
3.7204534 0.079028242
3.7208701 0.078840839
3.7212869 0.078840543
3.7217036 0.078980028
3.7221204 0.079211967
3.7225371 0.079489034
3.7229538 0.079763903
3.7233706 0.079989247
3.7237873 0.080117739
3.724204 0.080102054
3.7246208 0.079894864
3.7250375 0.079449748
3.7254542 0.078860696
3.725871 0.078222622
3.7262877 0.077546008
3.7267045 0.076841336
3.7271212 0.07611909
3.7275379 0.075389753
3.7279547 0.074663808
3.7283714 0.073951736
3.7287881 0.073264022
3.7292049 0.072611147
3.7296216 0.072003595
3.7300383 0.07145164
3.7304551 0.070934268
3.7308718 0.070429983
3.7312885 0.069935791
3.7317053 0.069448702
3.732122 0.068965723
3.7325388 0.068483862
3.7329555 0.068000127
3.7333722 0.067511527
3.733789 0.06701507
3.7342057 0.066507762
3.7346224 0.065986614
3.7350392 0.065448549
3.7354559 0.064881413
3.7358726 0.06428255
3.7362894 0.063658314
3.7367061 0.063015063
3.7371229 0.062359151
3.7375396 0.061696935
3.7379563 0.06103477
3.7383731 0.060379012
3.7387898 0.059736017
3.7392065 0.05911214
3.7396233 0.058513738
3.74004 0.057947104
3.7404567 0.057410086
3.7408735 0.056900713
3.7412902 0.056422025
3.741707 0.055977062
3.7421237 0.055568863
3.7425404 0.055200468
3.7429572 0.054874917
3.7433739 0.05459525
3.7437906 0.054364505
3.7442074 0.054185724
3.7446241 0.054061945
3.7450408 0.053996009
3.7454576 0.053965661
3.7458743 0.053953238
3.746291 0.05395735
3.7467078 0.053976609
3.7471245 0.054009623
3.7475413 0.054055005
3.747958 0.054111364
3.7483747 0.054177311
3.7487915 0.054251455
3.7492082 0.054332408
3.7496249 0.05441878
3.7500417 0.054509164
3.7504584 0.054600722
3.7508751 0.054693233
3.7512919 0.054788284
3.7517086 0.054887465
3.7521254 0.054992363
3.7525421 0.055104567
3.7529588 0.055225664
3.7533756 0.055357243
3.7537923 0.055500891
3.754209 0.055658197
3.7546258 0.055830749
3.7550425 0.056020294
3.7554592 0.056245249
3.755876 0.056513996
3.7562927 0.056821695
3.7567095 0.057163507
3.7571262 0.057534595
3.7575429 0.057930119
3.7579597 0.058345241
3.7583764 0.058775122
3.7587931 0.059214923
3.7592099 0.059659805
3.7596266 0.06010493
3.7600433 0.060545932
3.7604601 0.061028168
3.7608768 0.061574322
3.7612935 0.062170715
3.7617103 0.062803668
3.762127 0.063459504
3.7625438 0.064124543
3.7629605 0.064785106
3.7633772 0.065427516
3.763794 0.066038092
3.7642107 0.066603157
3.7646274 0.067109031
3.7650442 0.067541499
3.7654609 0.067838607
3.7658776 0.067985302
3.7662944 0.068010459
3.7667111 0.067942957
3.7671279 0.067811673
3.7675446 0.067645483
3.7679613 0.067473266
3.7683781 0.067323898
3.7687948 0.067226257
3.7692115 0.067209221
3.7696283 0.067301665
3.770045 0.067531667
3.7704617 0.067840277
3.7708785 0.068176674
3.7712952 0.068540858
3.771712 0.068932829
3.7721287 0.069352587
3.7725454 0.069800132
3.7729622 0.070275464
3.7733789 0.070778583
3.7737956 0.071309489
3.7742124 0.071868182
3.7746291 0.072454662
3.7750458 0.07306873
3.7754626 0.073692342
3.7758793 0.074319652
3.776296 0.074958997
3.7767128 0.075618714
3.7771295 0.076307141
3.7775463 0.077032615
3.777963 0.077803473
3.7783797 0.078628054
3.7787965 0.079514694
3.7792132 0.080471732
3.7796299 0.081507505
3.7800467 0.082629924
3.7804634 0.08380431
3.7808801 0.085002446
3.7812969 0.086221401
3.7817136 0.08745824
3.7821304 0.088710032
3.7825471 0.089973844
3.7829638 0.091246743
3.7833806 0.092525796
3.7837973 0.093808071
3.784214 0.095090635
3.7846308 0.096370556
3.7850475 0.097645156
3.7854642 0.098934678
3.785881 0.10024964
3.7862977 0.1015848
3.7867145 0.10293493
3.7871312 0.1042948
3.7875479 0.10565918
3.7879647 0.10702284
3.7883814 0.10838053
3.7887981 0.10972704
3.7892149 0.11105713
3.7896316 0.11236556
3.7900483 0.1136427
3.7904651 0.11451378
3.7908818 0.11482626
3.7912985 0.11470044
3.7917153 0.11425664
3.792132 0.11361516
3.7925488 0.11289632
3.7929655 0.11222042
3.7933822 0.11170779
3.793799 0.11147871
3.7942157 0.11165352
3.7946324 0.11235251
3.7950492 0.11369081
3.7954659 0.11531385
3.7958826 0.11694712
3.7962994 0.11858999
3.7967161 0.12024183
3.7971329 0.12190201
3.7975496 0.12356992
3.7979663 0.12524491
3.7983831 0.12692637
3.7987998 0.12861367
3.7992165 0.13030618
3.7996333 0.13200327
3.80005 0.13370432
3.8004667 0.13540914
3.8008835 0.13711726
3.8013002 0.1388279
3.801717 0.14054026
3.8021337 0.14225357
3.8025504 0.14396702
3.8029672 0.14567984
3.8033839 0.14739124
3.8038006 0.14910043
3.8042174 0.15080662
3.8046341 0.15250903
3.8050508 0.15420587
3.8054676 0.15582048
3.8058843 0.15732165
3.8063011 0.15873264
3.8067178 0.16007671
3.8071345 0.16137712
3.8075513 0.16265713
3.807968 0.16394
3.8083847 0.16524899
3.8088015 0.16660736
3.8092182 0.16803838
3.8096349 0.16956529
3.8100517 0.17121245
3.8104684 0.17307425
3.8108851 0.17516904
3.8113019 0.17745274
3.8117186 0.17988133
3.8121354 0.18241074
3.8125521 0.18499692
3.8129688 0.18759582
3.8133856 0.19016339
3.8138023 0.19265557
3.814219 0.19502831
3.8146358 0.19723756
3.8150525 0.19924085
3.8154692 0.20112526
3.815886 0.20296287
3.8163027 0.2047556
3.8167195 0.20650536
3.8171362 0.20821409
3.8175529 0.20988369
3.8179697 0.2115161
3.8183864 0.21311322
3.8188031 0.21467699
3.8192199 0.21620932
3.8196366 0.21771214
3.8200533 0.21918523
3.8204701 0.22048378
3.8208868 0.22155988
3.8213036 0.22247124
3.8217203 0.22327559
3.822137 0.22403067
3.8225538 0.2247942
3.8229705 0.22562391
3.8233872 0.22657752
3.823804 0.22771276
3.8242207 0.22908736
3.8246374 0.23075905
3.8250542 0.23278227
3.8254709 0.23496479
3.8258876 0.23716583
3.8263044 0.23938361
3.8267211 0.24161634
3.8271379 0.24386223
3.8275546 0.2461195
3.8279713 0.24838636
3.8283881 0.25066103
3.8288048 0.25294171
3.8292215 0.25522662
3.8296383 0.25751398
3.830055 0.25980203
3.8304717 0.26209183
3.8308885 0.26438418
3.8313052 0.26667844
3.831722 0.26897395
3.8321387 0.27127007
3.8325554 0.27356615
3.8329722 0.27586154
3.8333889 0.27815561
3.8338056 0.28044769
3.8342224 0.28273714
3.8346391 0.28502332
3.8350558 0.28730524
3.8354726 0.28956122
3.8358893 0.29178237
3.8363061 0.29397425
3.8367228 0.29614239
3.8371395 0.29829232
3.8375563 0.3004296
3.837973 0.30255976
3.8383897 0.30468833
3.8388065 0.30682086
3.8392232 0.30896288
3.8396399 0.31111994
3.8400567 0.31329905
3.8404734 0.3155969
3.8408901 0.31804749
3.8413069 0.32062061
3.8417236 0.32328607
3.8421404 0.32601366
3.8425571 0.32877319
3.8429738 0.33153445
3.8433906 0.33426724
3.8438073 0.33694136
3.844224 0.33952662
3.8446408 0.34199282
3.8450575 0.34430164
3.8454742 0.34593818
3.845891 0.3467269
3.8463077 0.34683265
3.8467245 0.34642023
3.8471412 0.3456545
3.8475579 0.34470027
3.8479747 0.34372237
3.8483914 0.34288565
3.8488081 0.34235492
3.8492249 0.34229502
3.8496416 0.34287077
3.8500583 0.34424336
3.8504751 0.34628979
3.8508918 0.34880805
3.8513086 0.35170178
3.8517253 0.3548746
3.852142 0.35823017
3.8525588 0.36167212
3.8529755 0.36510408
3.8533922 0.36842969
3.853809 0.37155259
3.8542257 0.37437642
3.8546424 0.37680481
3.8550592 0.37874725
3.8554759 0.38048275
3.8558926 0.3821884
3.8563094 0.38383628
3.8567261 0.38539848
3.8571429 0.38684708
3.8575596 0.38815416
3.8579763 0.38929181
3.8583931 0.3902321
3.8588098 0.39094712
3.8592265 0.39140896
3.8596433 0.3915897
3.86006 0.3914643
3.8604767 0.39118398
3.8608935 0.39084705
3.8613102 0.39045353
3.861727 0.3900034
3.8621437 0.38949666
3.8625604 0.38893333
3.8629772 0.38831339
3.8633939 0.38763684
3.8638106 0.3869037
3.8642274 0.38611395
3.8646441 0.3852676
3.8650608 0.38436505
3.8654776 0.38343018
3.8658943 0.38247663
3.8663111 0.38150401
3.8667278 0.38051191
3.8671445 0.37949995
3.8675613 0.37846772
3.867978 0.37741482
3.8683947 0.37634087
3.8688115 0.37524547
3.8692282 0.37412821
3.8696449 0.37298871
3.8700617 0.37182453
3.8704784 0.37052665
3.8708951 0.36905723
3.8713119 0.36744982
3.8717286 0.36573799
3.8721454 0.36395528
3.8725621 0.36213526
3.8729788 0.3603115
3.8733956 0.35851753
3.8738123 0.35678693
3.874229 0.35515326
3.8746458 0.35365006
3.8750625 0.3523166
3.8754792 0.35146975
3.875896 0.3511878
3.8763127 0.35134712
3.8767295 0.35182403
3.8771462 0.35249489
3.8775629 0.35323602
3.8779797 0.35392378
3.8783964 0.3544345
3.8788131 0.35464452
3.8792299 0.35443019
3.8796466 0.35366785
3.8800633 0.35224179
3.8804801 0.35049028
3.8808968 0.34865102
3.8813136 0.34672944
3.8817303 0.34473096
3.882147 0.342661
3.8825638 0.34052499
3.8829805 0.33832836
3.8833972 0.33607652
3.883814 0.3337749
3.8842307 0.33142893
3.8846474 0.32904402
3.8850642 0.3266266
3.8854809 0.3242298
3.8858976 0.3218678
3.8863144 0.31952175
3.8867311 0.31717278
3.8871479 0.31480204
3.8875646 0.31239067
3.8879813 0.30991982
3.8883981 0.30737061
3.8888148 0.3047242
3.8892315 0.30196172
3.8896483 0.29906431
3.890065 0.29601416
3.8904817 0.29285265
3.8908985 0.28961846
3.8913152 0.28632389
3.891732 0.28298123
3.8921487 0.27960279
3.8925654 0.27620087
3.8929822 0.27278776
3.8933989 0.26937576
3.8938156 0.26597718
3.8942324 0.2626043
3.8946491 0.25926944
3.8950658 0.2559835
3.8954826 0.2526894
3.8958993 0.24936398
3.8963161 0.246024
3.8967328 0.24268622
3.8971495 0.2393674
3.8975663 0.23608433
3.897983 0.23285375
3.8983997 0.22969245
3.8988165 0.22661717
3.8992332 0.2236447
3.8996499 0.22079178
3.9000667 0.21807606
3.9004834 0.21554662
3.9009002 0.21320359
3.9013169 0.211018
3.9017336 0.20896091
3.9021504 0.20700338
3.9025671 0.20511644
3.9029838 0.20327115
3.9034006 0.20143857
3.9038173 0.19958974
3.904234 0.19769571
3.9046508 0.19572753
3.9050675 0.19365697
3.9054842 0.1914994
3.905901 0.18928208
3.9063177 0.18701792
3.9067345 0.1847198
3.9071512 0.18240062
3.9075679 0.18007328
3.9079847 0.17775067
3.9084014 0.17544569
3.9088181 0.17317124
3.9092349 0.1709402
3.9096516 0.16876549
3.9100683 0.16667243
3.9104851 0.16522312
3.9109018 0.16459481
3.9113186 0.1646202
3.9117353 0.16513204
3.912152 0.16596304
3.9125688 0.16694592
3.9129855 0.16791341
3.9134022 0.16869823
3.913819 0.1691331
3.9142357 0.16905075
3.9146524 0.1682839
3.9150692 0.16667479
3.9154859 0.16454741
3.9159027 0.16216935
3.9163194 0.15959328
3.9167361 0.15687187
3.9171529 0.15405778
3.9175696 0.15120366
3.9179863 0.14836218
3.9184031 0.145586
3.9188198 0.14292778
3.9192365 0.14044018
3.9196533 0.13817586
3.92007 0.13618275
3.9204867 0.1342881
3.9209035 0.13238673
3.9213202 0.13048417
3.921737 0.12858595
3.9221537 0.12669762
3.9225704 0.1248247
3.9229872 0.12297273
3.9234039 0.12114723
3.9238206 0.11935376
3.9242374 0.11759783
3.9246541 0.11588498
3.9250708 0.11422003
3.9254876 0.11257549
3.9259043 0.11093485
3.9263211 0.10929802
3.9267378 0.10766492
3.9271545 0.10603546
3.9275713 0.10440956
3.927988 0.10278713
3.9284047 0.10116807
3.9288215 0.099552309
3.9292382 0.097939753
3.9296549 0.096330316
3.9300717 0.094723637
3.9304884 0.093109311
3.9309052 0.091486861
3.9313219 0.089862905
3.9317386 0.08824406
3.9321554 0.086636943
3.9325721 0.085048172
3.9329888 0.083484362
3.9334056 0.081952132
3.9338223 0.080458098
3.934239 0.079008878
3.9346558 0.077611088
3.9350725 0.076272357
3.9354892 0.075037481
3.935906 0.073917272
3.9363227 0.072897373
3.9367395 0.071963423
3.9371562 0.071101064
3.9375729 0.070295937
3.9379897 0.069533682
3.9384064 0.068799941
3.9388231 0.068080355
3.9392399 0.067360564
3.9396566 0.06662621
3.9400733 0.065863416
3.9404901 0.065082526
3.9409068 0.064297347
3.9413236 0.063513337
3.9417403 0.06273595
3.942157 0.061970641
3.9425738 0.061222866
3.9429905 0.060498081
3.9434072 0.05980174
3.943824 0.0591393
3.9442407 0.058516215
3.9446574 0.057937942
3.9450742 0.057410666
3.9454909 0.056964915
3.9459077 0.056603371
3.9463244 0.05631078
3.9467411 0.056071885
3.9471579 0.05587143
3.9475746 0.055694159
3.9479913 0.055524817
3.9484081 0.055348147
3.9488248 0.055148893
3.9492415 0.054911799
3.9496583 0.05462161
3.950075 0.054263499
3.9504917 0.053845332
3.9509085 0.053383422
3.9513252 0.052888004
3.951742 0.052369313
3.9521587 0.051837585
3.9525754 0.051303056
3.9529922 0.050775963
3.9534089 0.05026654
3.9538256 0.049785023
3.9542424 0.049341649
3.9546591 0.048946652
3.9550758 0.048610634
3.9554926 0.048352174
3.9559093 0.048166219
3.9563261 0.048037514
3.9567428 0.047950803
3.9571595 0.047890829
3.9575763 0.047842335
3.957993 0.047790065
3.9584097 0.047718762
3.9588265 0.04761317
3.9592432 0.047458033
3.9596599 0.047238094
3.9600767 0.046939527
3.9604934 0.046605617
3.9609102 0.046263043
3.9613269 0.045912086
3.9617436 0.045553026
3.9621604 0.045186145
3.9625771 0.044811724
3.9629938 0.044430045
3.9634106 0.044041388
3.9638273 0.043646035
3.964244 0.043244267
3.9646608 0.042836366
3.9650775 0.04242226
3.9654942 0.041990062
3.965911 0.041537315
3.9663277 0.041068783
3.9667445 0.040589231
3.9671612 0.040103423
3.9675779 0.039616123
3.9679947 0.039132096
3.9684114 0.038656107
3.9688281 0.038192918
3.9692449 0.037747295
3.9696616 0.037324001
3.9700783 0.036927964
3.9704951 0.036568173
3.9709118 0.036245764
3.9713286 0.035958029
3.9717453 0.035702263
3.972162 0.035475758
3.9725788 0.035275807
3.9729955 0.035099704
3.9734122 0.03494474
3.973829 0.03480821
3.9742457 0.034687406
3.9746624 0.034579621
3.9750792 0.034482184
3.9754959 0.034394694
3.9759127 0.034318833
3.9763294 0.034256082
3.9767461 0.034207921
3.9771629 0.03417583
3.9775796 0.03416129
3.9779963 0.034165781
3.9784131 0.034190783
3.9788298 0.034237777
3.9792465 0.034308244
3.9796633 0.034403663
3.98008 0.034525244
3.9804967 0.034664488
3.9809135 0.034816756
3.9813302 0.03498205
3.981747 0.035160369
3.9821637 0.035351713
3.9825804 0.035556083
3.9829972 0.035773477
3.9834139 0.036003897
3.9838306 0.036247342
3.9842474 0.036503812
3.9846641 0.036773307
3.9850808 0.037056067
3.9854976 0.037359364
3.9859143 0.037683267
3.9863311 0.038023217
3.9867478 0.038374654
3.9871645 0.038733018
3.9875813 0.039093751
3.987998 0.039452292
3.9884147 0.039804081
3.9888315 0.04014456
3.9892482 0.040469168
3.9896649 0.040773347
3.9900817 0.041052931
3.9904984 0.04131786
3.9909152 0.041573829
3.9913319 0.041820318
3.9917486 0.042056805
3.9921654 0.04228277
3.9925821 0.042497691
3.9929988 0.042701047
3.9934156 0.042892318
3.9938323 0.043070981
3.994249 0.043236516
3.9946658 0.043388402
3.9950825 0.043526134
3.9954992 0.043650188
3.995916 0.043762014
3.9963327 0.043863
3.9967495 0.043954537
3.9971662 0.044038013
3.9975829 0.044114819
3.9979997 0.044186345
3.9984164 0.044253978
3.9988331 0.044319111
3.9992499 0.044383131
3.9996666 0.044447428
4.0000833 0.04451253
4.0005001 0.044552805
4.0009168 0.044561218
4.0013336 0.044545181
4.0017503 0.044512106
4.002167 0.044469403
4.0025838 0.044424483
4.0030005 0.044384758
4.0034172 0.044357639
4.003834 0.044350537
4.0042507 0.044370862
4.0046674 0.044426026
4.0050842 0.044524514
4.0055009 0.044704499
4.0059177 0.044975234
4.0063344 0.045327457
4.0067511 0.045751902
4.0071679 0.046239306
4.0075846 0.046780405
4.0080013 0.047365935
4.0084181 0.047986632
4.0088348 0.048633233
4.0092515 0.049296473
4.0096683 0.049967089
4.010085 0.050638002
4.0105018 0.051367167
4.0109185 0.052169976
4.0113352 0.053027538
4.011752 0.053920965
4.0121687 0.054831365
4.0125854 0.05573985
4.0130022 0.05662753
4.0134189 0.057475515
4.0138356 0.058264915
4.0142524 0.058976842
4.0146691 0.059592405
4.0150858 0.060095068
4.0155026 0.060544921
4.0159193 0.060977862
4.0163361 0.061397146
4.0167528 0.061806032
4.0171695 0.062207776
4.0175863 0.062605635
4.018003 0.063002866
4.0184197 0.063402724
4.0188365 0.063808469
4.0192532 0.064223355
4.0196699 0.06465064
4.0200867 0.065093035
4.0205034 0.065536743
4.0209202 0.065976127
4.0213369 0.066413358
4.0217536 0.066850607
4.0221704 0.067290047
4.0225871 0.067733847
4.0230038 0.068184179
4.0234206 0.068643215
4.0238373 0.069113126
4.024254 0.069596082
4.0246708 0.070094256
4.0250875 0.070609913
4.0255043 0.07114676
4.025921 0.071703371
4.0263377 0.072276396
4.0267545 0.072862485
4.0271712 0.073458288
4.0275879 0.074060457
4.0280047 0.07466564
4.0284214 0.075270487
4.0288381 0.07587165
4.0292549 0.076465777
4.0296716 0.07704952
4.0300883 0.077619929
4.0305051 0.078186051
4.0309218 0.078751892
4.0313386 0.079316129
4.0317553 0.079877438
4.032172 0.080434496
4.0325888 0.08098598
4.0330055 0.081530566
4.0334222 0.082066931
4.033839 0.082593751
4.0342557 0.083109703
4.0346724 0.083613464
4.0350892 0.084103454
4.0355059 0.084571679
4.0359227 0.085016218
4.0363394 0.085438924
4.0367561 0.085841651
4.0371729 0.086226251
4.0375896 0.086594576
4.0380063 0.086948481
4.0384231 0.087289816
4.0388398 0.087620436
4.0392565 0.087942193
4.0396733 0.088256939
4.04009 0.088566514
4.0405068 0.088872018
4.0409235 0.089173777
4.0413402 0.089472137
4.041757 0.089767446
4.0421737 0.090060052
4.0425904 0.090350302
4.0430072 0.090638543
4.0434239 0.090925123
4.0438406 0.091210389
4.0442574 0.091494688
4.0446741 0.091778369
4.0450908 0.092061633
4.0455076 0.092340699
4.0459243 0.092613855
4.0463411 0.092881229
4.0467578 0.093142948
4.0471745 0.093399136
4.0475913 0.093649921
4.048008 0.093895428
4.0484247 0.094135785
4.0488415 0.094371118
4.0492582 0.094601552
4.0496749 0.094827215
4.0500917 0.095044598
4.0505084 0.095159549
4.0509252 0.095150246
4.0513419 0.095043218
4.0517586 0.094864994
4.0521754 0.094642102
4.0525921 0.09440107
4.0530088 0.094168427
4.0534256 0.093970702
4.0538423 0.093834422
4.054259 0.093786117
4.0546758 0.093852314
4.0550925 0.094056328
4.0555093 0.094329123
4.055926 0.094629481
4.0563427 0.094952479
4.0567595 0.095293197
4.0571762 0.095646712
4.0575929 0.096008103
4.0580097 0.09637245
4.0584264 0.096734829
4.0588431 0.09709032
4.0592599 0.097434002
4.0596766 0.097760953
4.0600933 0.098066976
4.0605101 0.098367122
4.0609268 0.098667038
4.0613436 0.098963885
4.0617603 0.099254828
4.062177 0.099537029
4.0625938 0.099807651
4.0630105 0.10006386
4.0634272 0.10030281
4.063844 0.10052167
4.0642607 0.10071761
4.0646774 0.10088778
4.0650942 0.10102516
4.0655109 0.1010244
4.0659277 0.10086298
4.0663444 0.10057078
4.0667611 0.10017767
4.0671779 0.099713532
4.0675946 0.099208236
4.0680113 0.09869166
4.0684281 0.09819368
4.0688448 0.097744173
4.0692615 0.097373013
4.0696783 0.097110079
4.070095 0.096982421
4.0705118 0.096936335
4.0709285 0.096933026
4.0713452 0.096962071
4.071762 0.097013048
4.0721787 0.097075536
4.0725954 0.097139112
4.0730122 0.097193355
4.0734289 0.097227842
4.0738456 0.097232152
4.0742624 0.097195864
4.0746791 0.097108554
4.0750958 0.096961207
4.0755126 0.096782816
4.0759293 0.096590975
4.0763461 0.096388869
4.0767628 0.096179681
4.0771795 0.095966596
4.0775963 0.0957528
4.078013 0.095541476
4.0784297 0.095335808
4.0788465 0.095138982
4.0792632 0.094954181
4.0796799 0.094784591
4.0800967 0.094632959
4.0805134 0.094490439
4.0809302 0.094351709
4.0813469 0.094215818
4.0817636 0.094081815
4.0821804 0.093948748
4.0825971 0.093815667
4.0830138 0.093681619
4.0834306 0.093545655
4.0838473 0.093406822
4.084264 0.093264169
4.0846808 0.093116746
4.0850975 0.092963694
4.0855143 0.092806683
4.085931 0.092646881
4.0863477 0.092484578
4.0867645 0.092320067
4.0871812 0.092153639
4.0875979 0.091985587
4.0880147 0.091816203
4.0884314 0.091645778
4.0888481 0.091474605
4.0892649 0.091302975
4.0896816 0.091131181
4.0900983 0.090959402
4.0905151 0.090784974
4.0909318 0.09060618
4.0913486 0.090422384
4.0917653 0.090232945
4.092182 0.090037226
4.0925988 0.089834587
4.0930155 0.089624391
4.0934322 0.089405998
4.093849 0.08917877
4.0942657 0.088942069
4.0946824 0.088695255
4.0950992 0.088436357
4.0955159 0.08813491
4.0959327 0.087784631
4.0963494 0.087393768
4.0967661 0.086970574
4.0971829 0.086523299
4.0975996 0.086060194
4.0980163 0.085589508
4.0984331 0.085119493
4.0988498 0.0846584
4.0992665 0.084214478
4.0996833 0.08379598
4.1001 0.083411365
4.1005168 0.083069547
4.1009335 0.082765587
4.1013502 0.0824908
4.101767 0.082236502
4.1021837 0.081994006
4.1026004 0.08175463
4.1030172 0.081509686
4.1034339 0.081250492
4.1038506 0.080968361
4.1042674 0.080654609
4.1046841 0.080300551
4.1051009 0.079897261
4.1055176 0.079433701
4.1059343 0.078910338
4.1063511 0.078331225
4.1067678 0.077700416
4.1071845 0.077021963
4.1076013 0.076299919
4.108018 0.075538337
4.1084347 0.07474127
4.1088515 0.073912772
4.1092682 0.073056894
4.1096849 0.07217769
4.1101017 0.071277844
4.1105184 0.070331895
4.1109352 0.069337632
4.1113519 0.068306706
4.1117686 0.067250769
4.1121854 0.066181474
4.1126021 0.065110473
4.1130188 0.064049419
4.1134356 0.063009963
4.1138523 0.062003758
4.114269 0.061042455
4.1146858 0.060137708
4.1151025 0.059299006
4.1155193 0.058485846
4.115936 0.057678522
4.1163527 0.056876492
4.1167695 0.056079213
4.1171862 0.055286141
4.1176029 0.054496734
4.1180197 0.05371045
4.1184364 0.052926745
4.1188531 0.052145076
4.1192699 0.051364901
4.1196866 0.050585678
4.1201034 0.049804853
4.1205201 0.048981822
4.1209368 0.048114283
4.1213536 0.047220149
4.1217703 0.046317332
4.122187 0.045423746
4.1226038 0.044557302
4.1230205 0.043735914
4.1234372 0.042977494
4.123854 0.042299954
4.1242707 0.041721208
4.1246874 0.041259167
4.1251042 0.040927071
4.1255209 0.040635356
4.1259377 0.040343641
4.1263544 0.040051925
4.1267711 0.03976021
4.1271879 0.039468495
4.1276046 0.039176779
4.1280213 0.038885064
4.1284381 0.038593349
4.1288548 0.038301634
4.1292715 0.038009918
4.1296883 0.037718203
4.130105 0.037426488
4.1305218 0.037134772
4.1309385 0.036843057
4.1313552 0.036551342
4.131772 0.036259627
4.1321887 0.035967911
4.1326054 0.035676196
4.1330222 0.035384481
4.1334389 0.035092765
4.1338556 0.03480105
4.1342724 0.034509335
4.1346891 0.03421762
4.1351059 0.033923916
4.1355226 0.033588457
4.1359393 0.033203546
4.1363561 0.032779605
4.1367728 0.032327056
4.1371895 0.03185632
4.1376063 0.031377821
4.138023 0.030901979
4.1384397 0.030439217
4.1388565 0.029999955
4.1392732 0.029594617
4.1396899 0.029233625
4.1401067 0.02892595
4.1405234 0.028647915
4.1409402 0.028385405
4.1413569 0.028135292
4.1417736 0.027894451
4.1421904 0.027659753
4.1426071 0.027428073
4.1430238 0.027196284
4.1434406 0.02696126
4.1438573 0.026719874
4.144274 0.026468999
4.1446908 0.026205509
4.1451075 0.025926721
4.1455243 0.025639784
4.145941 0.025348917
4.1463577 0.025055049
4.1467745 0.024759104
4.1471912 0.024462009
4.1476079 0.024164691
4.1480247 0.023868077
4.1484414 0.023573091
4.1488581 0.023280662
4.1492749 0.022991714
4.1496916 0.022707176
4.1501084 0.022427846
4.1505251 0.022151973
4.1509418 0.021879145
4.1513586 0.021609941
4.1517753 0.021344941
4.152192 0.021084722
4.1526088 0.020829865
4.1530255 0.020580948
4.1534422 0.020338549
4.153859 0.020103249
4.1542757 0.019875626
4.1546924 0.019656259
4.1551092 0.019446035
4.1555259 0.019250821
4.1559427 0.019070479
4.1563594 0.018902113
4.1567761 0.018742829
4.1571929 0.018589731
4.1576096 0.018439924
4.1580263 0.018290514
4.1584431 0.018138605
4.1588598 0.017981302
4.1592765 0.017815711
4.1596933 0.017638937
4.16011 0.017448262
4.1605268 0.017245712
4.1609435 0.017034511
4.1613602 0.016816976
4.161777 0.016595422
4.1621937 0.016372166
4.1626104 0.016149523
4.1630272 0.015929809
4.1634439 0.015715341
4.1638606 0.015508434
4.1642774 0.015311404
4.1646941 0.015126567
4.1651109 0.014955659
4.1655276 0.014788965
4.1659443 0.01462227
4.1663611 0.014455576
4.1667778 0.014288881
4.1671945 0.014122187
4.1676113 0.013955493
4.168028 0.013788798
4.1684447 0.013622104
4.1688615 0.013455409
4.1692782 0.013288715
4.1696949 0.01312202
4.1701117 0.012955326
4.1705284 0.012788631
4.1709452 0.012621937
4.1713619 0.012455243
4.1717786 0.012288548
4.1721954 0.012121854
4.1726121 0.011955159
4.1730288 0.011788465
4.1734456 0.01162177
4.1738623 0.011455076
4.174279 0.011288381
4.1746958 0.011121687
4.1751125 0.010955369
4.1755293 0.010796405
4.175946 0.010646757
4.1763627 0.010505559
4.1767795 0.01037194
4.1771962 0.010245033
4.1776129 0.010123969
4.1780297 0.01000788
4.1784464 0.0098958977
4.1788631 0.0097871527
4.1792799 0.0096807769
4.1796966 0.0095759018
4.1801134 0.0094718323
4.1805301 0.0093711252
4.1809468 0.009274681
4.1813636 0.0091822103
4.1817803 0.0090934235
4.182197 0.0090080312
4.1826138 0.0089257438
4.1830305 0.0088462718
4.1834472 0.0087693259
4.183864 0.0086946163
4.1842807 0.0086218538
4.1846974 0.0085507487
4.1851142 0.008481058
4.1855309 0.0084135918
4.1859477 0.0083491788
4.1863644 0.008288398
4.1867811 0.0082318285
4.1871979 0.0081800491
4.1876146 0.008133639
4.1880313 0.008093177
4.1884481 0.0080592422
4.1888648 0.0080324136
4.1892815 0.0080132702
4.1896983 0.0080023909
4.190115 0.0080006954
4.1905318 0.0080140783
4.1909485 0.0080422919
4.1913652 0.0080824413
4.191782 0.0081316315
4.1921987 0.0081869674
4.1926154 0.0082455542
4.1930322 0.008304497
4.1934489 0.0083609006
4.1938656 0.0084118702
4.1942824 0.0084545108
4.1946991 0.0084859274
4.1951159 0.0085038815
4.1955326 0.0085179739
4.1959493 0.0085317203
4.1963661 0.0085443968
4.1967828 0.0085552799
4.1971995 0.0085636456
4.1976163 0.0085687704
4.198033 0.0085699304
4.1984497 0.0085664019
4.1988665 0.0085574612
4.1992832 0.0085423845
4.1996999 0.0085204481
4.2001167 0.0084910608
4.2005334 0.008456283
4.2009502 0.008417643
4.2013669 0.0083759223
4.2017836 0.0083319028
4.2022004 0.0082863659
4.2026171 0.0082400933
4.2030338 0.0081938668
4.2034506 0.0081484678
4.2038673 0.0081046781
4.204284 0.0080632793
4.2047008 0.008025053
4.2051175 0.0079906113
4.2055343 0.0079575675
4.205951 0.0079250304
4.2063677 0.0078931543
4.2067845 0.0078620937
4.2072012 0.0078320031
4.2076179 0.0078030366
4.2080347 0.0077753489
4.2084514 0.0077490942
4.2088681 0.0077244271
4.2092849 0.0077015017
4.2097016 0.0076804727
4.2101184 0.0076617134
4.2105351 0.007648839
4.2109518 0.0076421965
4.2113686 0.0076406277
4.2117853 0.0076429747
4.212202 0.0076480795
4.2126188 0.0076547842
4.2130355 0.0076619306
4.2134522 0.007668361
4.213869 0.0076729171
4.2142857 0.0076744412
4.2147025 0.0076717752
4.2151192 0.0076636206
4.2155359 0.0076471897
4.2159527 0.007623063
4.2163694 0.007592939
4.2167861 0.007558516
4.2172029 0.0075214924
4.2176196 0.0074835667
4.2180363 0.0074464371
4.2184531 0.0074118021
4.2188698 0.00738136
4.2192865 0.0073568092
4.2197033 0.0073398482
4.22012 0.0073320948
4.2205368 0.0073331866
4.2209535 0.0073420337
4.2213702 0.0073578253
4.221787 0.007379751
4.2222037 0.0074070001
4.2226204 0.007438762
4.2230372 0.0074742262
4.2234539 0.0075125819
4.2238706 0.0075530188
4.2242874 0.0075947261
4.2247041 0.0076368933
4.2251209 0.0076793902
4.2255376 0.0077323035
4.2259543 0.0077971685
4.2263711 0.0078712832
4.2267878 0.0079519457
4.2272045 0.0080364541
4.2276213 0.0081221062
4.228038 0.0082062002
4.2284547 0.0082860341
4.2288715 0.008358906
4.2292882 0.0084221138
4.229705 0.0084729556
4.2301217 0.0085086555
4.2305384 0.0085265112
4.2309552 0.0085274189
4.2313719 0.0085130772
4.2317886 0.0084851843
4.2322054 0.0084454387
4.2326221 0.0083955388
4.2330388 0.0083371829
4.2334556 0.0082720693
4.2338723 0.0082018966
4.234289 0.008128363
4.2347058 0.008053167
4.2351225 0.0079764536
4.2355393 0.0078758917
4.235956 0.0077488238
4.2363727 0.0076019663
4.2367895 0.0074420353
4.2372062 0.0072757473
4.2376229 0.0071098187
4.2380397 0.0069509656
4.2384564 0.0068059044
4.2388731 0.0066813515
4.2392899 0.0065840232
4.2397066 0.0065206357
4.2401234 0.0064965413
4.2405401 0.0064941121
4.2409568 0.0065048582
4.2413736 0.0065273322
4.2417903 0.0065600867
4.242207 0.006601674
4.2426238 0.0066506468
4.2430405 0.0067055576
4.2434572 0.0067649588
4.243874 0.0068274031
4.2442907 0.0068914428
4.2447075 0.0069556306
4.2451242 0.0070195343
4.2455409 0.0070971117
4.2459577 0.0071898928
4.2463744 0.0072935353
4.2467911 0.0074036967
4.2472079 0.0075160345
4.2476246 0.0076262063
4.2480413 0.0077298697
4.2484581 0.0078226821
4.2488748 0.0079003012
4.2492915 0.0079583844
4.2497083 0.0079925894
4.250125 0.007998562
4.2505418 0.0079743027
4.2509585 0.0079236466
4.2513752 0.0078512259
4.251792 0.0077616723
4.2522087 0.0076596179
4.2526254 0.0075496946
4.2530422 0.0074365343
4.2534589 0.007324769
4.2538756 0.0072190307
4.2542924 0.0071239512
4.2547091 0.0070441625
4.2551259 0.0069832736
4.2555426 0.0069287425
4.2559593 0.0068757461
4.2563761 0.0068245739
4.2567928 0.0067755154
4.2572095 0.0067288602
4.2576263 0.0066848976
4.258043 0.0066439173
4.2584597 0.0066062087
4.2588765 0.0065720612
4.2592932 0.0065417644
4.25971 0.0065156079
4.2601267 0.0064952421
4.2605434 0.0065001131
4.2609602 0.0065317902
4.2613769 0.0065841942
4.2617936 0.0066512455
4.2622104 0.0067268648
4.2626271 0.0068049726
4.2630438 0.0068794894
4.2634606 0.006944336
4.2638773 0.0069934327
4.264294 0.0070207003
4.2647108 0.0070200592
4.2651275 0.0069862888
4.2655443 0.006929091
4.265961 0.00685559
4.2663777 0.0067692597
4.2667945 0.006673574
4.2672112 0.0065720068
4.2676279 0.0064680323
4.2680447 0.0063651242
4.2684614 0.0062667566
4.2688781 0.0061764034
4.2692949 0.0060975386
4.2697116 0.0060336361
4.2701284 0.0059871645
4.2705451 0.0059454909
4.2709618 0.0059038173
4.2713786 0.0058621437
4.2717953 0.0058204701
4.272212 0.0057787965
4.2726288 0.0057371229
4.2730455 0.0056954492
4.2734622 0.0056537756
4.273879 0.005612102
4.2742957 0.0055704284
4.2747125 0.0055287548
4.2751292 0.0054870812
4.2755459 0.0054454076
4.2759627 0.005403734
4.2763794 0.0053620603
4.2767961 0.0053203867
4.2772129 0.0052787131
4.2776296 0.0052370395
4.2780463 0.0051953659
4.2784631 0.0051536923
4.2788798 0.0051120187
4.2792965 0.0050703451
4.2797133 0.0050286714
4.28013 0.0049869978
4.2805468 0.0049453242
4.2809635 0.0049036506
4.2813802 0.004861977
4.281797 0.0048203034
4.2822137 0.0047786298
4.2826304 0.0047369562
4.2830472 0.0046952825
4.2834639 0.0046536089
4.2838806 0.0046119353
4.2842974 0.0045702617
4.2847141 0.0045285881
4.2851309 0.0044870872
4.2855476 0.0044483489
4.2859643 0.0044134644
4.2863811 0.0043827231
4.2867978 0.0043564146
4.2872145 0.0043348284
4.2876313 0.004318254
4.288048 0.0043069808
4.2884647 0.0043012983
4.2888815 0.0043014962
4.2892982 0.0043078637
4.289715 0.0043206906
4.2901317 0.0043403859
4.2905484 0.0043686075
4.2909652 0.0044050897
4.2913819 0.0044489115
4.2917986 0.0044991517
4.2922154 0.0045548892
4.2926321 0.0046152028
4.2930488 0.0046791715
4.2934656 0.004745874
4.2938823 0.0048143893
4.294299 0.0048837963
4.2947158 0.0049531738
4.2951325 0.005022211
4.2955493 0.0050983224
4.295966 0.0051823795
4.2963827 0.0052723609
4.2967995 0.0053662456
4.2972162 0.0054620123
4.2976329 0.0055576398
4.2980497 0.0056511068
4.2984664 0.0057403922
4.2988831 0.0058234748
4.2992999 0.0058983333
4.2997166 0.0059629465
4.3001334 0.0060153912
4.3005501 0.0060558759
4.3009668 0.0060855425
4.3013836 0.0061053171
4.3018003 0.0061161264
4.302217 0.0061188966
4.3026338 0.0061145541
4.3030505 0.0061040254
4.3034672 0.0060882367
4.303884 0.0060681146
4.3043007 0.0060445854
4.3047175 0.0060185755
4.3051342 0.0059907004
4.3055509 0.0059576472
4.3059677 0.0059191781
4.3063844 0.0058764511
4.3068011 0.0058306242
4.3072179 0.0057828553
4.3076346 0.0057343025
4.3080513 0.0056861237
4.3084681 0.0056394769
4.3088848 0.0055955201
4.3093016 0.0055554114
4.3097183 0.0055203085
4.310135 0.0054911233
4.3105518 0.0054654696
4.3109685 0.0054428981
4.3113852 0.0054239878
4.311802 0.0054093176
4.3122187 0.0053994666
4.3126354 0.0053950137
4.3130522 0.005396538
4.3134689 0.0054046184
4.3138856 0.0054198339
4.3143024 0.0054427635
4.3147191 0.0054739863
4.3151359 0.0055145532
4.3155526 0.00557042
4.3159693 0.0056409728
4.3163861 0.0057233166
4.3168028 0.0058145564
4.3172195 0.0059117973
4.3176363 0.0060121443
4.318053 0.0061127024
4.3184697 0.0062105767
4.3188865 0.0063028722
4.3193032 0.006386694
4.31972 0.006459147
4.3201367 0.0065181976
4.3205534 0.0065732009
4.3209702 0.0066271259
4.3213869 0.0066795095
4.3218036 0.0067298885
4.3222204 0.0067777997
4.3226371 0.0068227798
4.3230538 0.0068643657
4.3234706 0.0069020942
4.3238873 0.0069355021
4.3243041 0.0069641263
4.3247208 0.0069875034
4.3251375 0.0070053496
4.3255543 0.0070197127
4.325971 0.0070312972
4.3263877 0.0070401029
4.3268045 0.0070461299
4.3272212 0.0070493782
4.3276379 0.0070498478
4.3280547 0.0070475387
4.3284714 0.0070424509
4.3288881 0.0070345844
4.3293049 0.0070239391
4.3297216 0.0070105152
4.3301384 0.0069944298
4.3305551 0.0069771269
4.3309718 0.0069587951
4.3313886 0.0069391258
4.3318053 0.00691781
4.332222 0.0068945391
4.3326388 0.0068690042
4.3330555 0.0068408964
4.3334722 0.0068099071
4.333889 0.0067757274
4.3343057 0.0067380486
4.3347225 0.0066965617
4.3351392 0.0066509811
4.3355559 0.0066015702
4.3359727 0.0065489695
4.3363894 0.0064937965
4.3368061 0.0064366689
4.3372229 0.0063782043
4.3376396 0.0063190203
4.3380563 0.0062597344
4.3384731 0.0062009642
4.3388898 0.0061433274
4.3393066 0.0060874415
4.3397233 0.0060339241
4.34014 0.0059832566
4.3405568 0.0059341533
4.3409735 0.0058862081
4.3413902 0.0058395078
4.341807 0.0057941393
4.3422237 0.0057501893
4.3426404 0.0057077448
4.3430572 0.0056668925
4.3434739 0.0056277194
4.3438906 0.0055903123
4.3443074 0.005554758
4.3447241 0.0055211434
4.3451409 0.0054899262
4.3455576 0.0054656066
4.3459743 0.0054488084
4.3463911 0.0054386631
4.3468078 0.0054343022
4.3472245 0.0054348573
4.3476413 0.0054394599
4.348058 0.0054472414
4.3484747 0.0054573333
4.3488915 0.0054688673
4.3493082 0.0054809748
4.349725 0.0054927872
4.3501417 0.0055053064
4.3505584 0.0055394142
4.3509752 0.005596054
4.3513919 0.0056687122
4.3518086 0.0057508752
4.3522254 0.0058360293
4.3526421 0.0059176608
4.3530588 0.005989256
4.3534756 0.0060443013
4.3538923 0.006076283
4.3543091 0.0060786874
4.3547258 0.0060450008
4.3551425 0.0059714952
4.3555593 0.005888148
4.355976 0.0058048008
4.3563927 0.0057214536
4.3568095 0.0056381064
4.3572262 0.0055547591
4.3576429 0.0054714119
4.3580597 0.0053880647
4.3584764 0.0053047175
4.3588931 0.0052213702
4.3593099 0.005138023
4.3597266 0.0050546758
4.3601434 0.0049713286
4.3605601 0.0048879813
4.3609768 0.0048046341
4.3613936 0.0047212869
4.3618103 0.0046379397
4.362227 0.0045545924
4.3626438 0.0044712452
4.3630605 0.004387898
4.3634772 0.0043045508
4.363894 0.0042212035
4.3643107 0.0041378563
4.3647275 0.0040545091
4.3651442 0.0039727723
4.3655609 0.0039118944
4.3659777 0.0038767327
4.3663944 0.0038663224
4.3668111 0.0038796984
4.3672279 0.0039158958
4.3676446 0.0039739495
4.3680613 0.0040528946
4.3684781 0.004151766
4.3688948 0.0042695988
4.3693116 0.004405428
4.3697283 0.0045582887
4.370145 0.0047269185
4.3705618 0.0049065657
4.3709785 0.0050945496
4.3713952 0.0052891815
4.371812 0.0054887726
4.3722287 0.0056916342
4.3726454 0.0058960776
4.3730622 0.0061004141
4.3734789 0.0063029548
4.3738956 0.0065020112
4.3743124 0.0066958944
4.3747291 0.0068829157
4.3751459 0.0070621103
4.3755626 0.0072406097
4.3759793 0.0074199033
4.3763961 0.007599036
4.3768128 0.0077770523
4.3772295 0.0079529969
4.3776463 0.0081259145
4.378063 0.0082948497
4.3784797 0.0084588472
4.3788965 0.0086169516
4.3793132 0.0087682076
4.37973 0.00891166
4.3801467 0.009045827
4.3805634 0.0091646176
4.3809802 0.0092684928
4.3813969 0.009359938
4.3818136 0.0094414382
4.3822304 0.0095154789
4.3826471 0.009584545
4.3830638 0.009651122
4.3834806 0.0097176949
4.3838973 0.0097867491
4.3843141 0.0098607696
4.3847308 0.0099422419
4.3851475 0.010032865
4.3855643 0.010125702
4.385981 0.010219759
4.3863977 0.010316595
4.3868145 0.010417769
4.3872312 0.010524839
4.3876479 0.010639364
4.3880647 0.010762904
4.3884814 0.010897017
4.3888981 0.011043261
4.3893149 0.011203197
4.3897316 0.011378381
4.3901484 0.011574685
4.3905651 0.011838746
4.3909818 0.012172475
4.3913986 0.012562657
4.3918153 0.012996075
4.392232 0.013459513
4.3926488 0.013939754
4.3930655 0.014423584
4.3934822 0.014897785
4.393899 0.015349142
4.3943157 0.015764438
4.3947325 0.016130457
4.3951492 0.016438011
4.3955659 0.016724382
4.3959827 0.01700329
4.3963994 0.017276532
4.3968161 0.017545903
4.3972329 0.0178132
4.3976496 0.018080219
4.3980663 0.018348757
4.3984831 0.01862061
4.3988998 0.018897574
4.3993166 0.019181445
4.3997333 0.019474021
4.40015 0.019776717
4.4005668 0.02008622
4.4009835 0.020400605
4.4014002 0.020718963
4.401817 0.021040384
4.4022337 0.021363957
4.4026504 0.021688773
4.4030672 0.022013923
4.4034839 0.022338495
4.4039007 0.022661582
4.4043174 0.022982271
4.4047341 0.023299655
4.4051509 0.023611498
4.4055676 0.023903569
4.4059843 0.024175225
4.4064011 0.024430255
4.4068178 0.02467245
4.4072345 0.0249056
4.4076513 0.025133493
4.408068 0.02535992
4.4084847 0.025588671
4.4089015 0.025823535
4.4093182 0.026068303
4.409735 0.026326763
4.4101517 0.026603898
4.4105684 0.026917038
4.4109852 0.027274752
4.4114019 0.027682053
4.4118186 0.028143954
4.4122354 0.028665467
4.4126521 0.029251605
4.4130688 0.029907381
4.4134856 0.030637808
4.4139023 0.031447898
4.4143191 0.032342664
4.4147358 0.033327119
4.4151525 0.034409685
4.4155693 0.035624185
4.415986 0.036960497
4.4164027 0.038396445
4.4168195 0.039909856
4.4172362 0.041478555
4.4176529 0.043080368
4.4180697 0.04469312
4.4184864 0.046294637
4.4189032 0.047862744
4.4193199 0.049375266
4.4197366 0.05081003
4.4201534 0.052146332
4.4205701 0.053390403
4.4209868 0.054561783
4.4214036 0.055678339
4.4218203 0.056757937
4.422237 0.057818443
4.4226538 0.058877723
4.4230705 0.059953645
4.4234872 0.061064073
4.423904 0.062226875
4.4243207 0.063459916
4.4247375 0.064781064
4.4251542 0.066216481
4.4255709 0.067855783
4.4259877 0.069689788
4.4264044 0.071681637
4.4268211 0.073794475
4.4272379 0.075991441
4.4276546 0.07823568
4.4280713 0.080490333
4.4284881 0.082718543
4.4289048 0.08488345
4.4293216 0.086948199
4.4297383 0.088875931
4.430155 0.09063016
4.4305718 0.092200614
4.4309885 0.093618961
4.4314052 0.094920556
4.431822 0.096140753
4.4322387 0.097314909
4.4326554 0.098478377
4.4330722 0.099666514
4.4334889 0.10091468
4.4339057 0.10225822
4.4343224 0.10373249
4.4347391 0.10537285
4.4351559 0.10721859
4.4355726 0.1093193
4.4359893 0.11164127
4.4364061 0.11413418
4.4368228 0.11674773
4.4372395 0.11943161
4.4376563 0.12213549
4.438073 0.12480908
4.4384897 0.12740206
4.4389065 0.12986411
4.4393232 0.13214493
4.43974 0.1341942
4.4401567 0.13598316
4.4405734 0.13770186
4.4409902 0.13940849
4.4414069 0.14110534
4.4418236 0.14279472
4.4422404 0.1444789
4.4426571 0.14616017
4.4430738 0.14784084
4.4434906 0.14952319
4.4439073 0.15120951
4.4443241 0.15290209
4.4447408 0.15460323
4.4451575 0.15631417
4.4455743 0.15802642
4.445991 0.15973928
4.4464077 0.16145486
4.4468245 0.16317528
4.4472412 0.16490265
4.4476579 0.1666391
4.4480747 0.16838673
4.4484914 0.17014767
4.4489082 0.17192403
4.4493249 0.17371792
4.4497416 0.17553147
4.4501584 0.17739075
4.4505751 0.17953019
4.4509918 0.18198085
4.4514086 0.18470763
4.4518253 0.18767542
4.452242 0.19084909
4.4526588 0.19419355
4.4530755 0.19767367
4.4534922 0.20125435
4.453909 0.20490047
4.4543257 0.20857693
4.4547425 0.21224861
4.4551592 0.21590015
4.4555759 0.21969495
4.4559927 0.22364754
4.4564094 0.22772058
4.4568261 0.23187676
4.4572429 0.23607877
4.4576596 0.24028927
4.4580763 0.24447096
4.4584931 0.24858651
4.4589098 0.2525986
4.4593266 0.25646992
4.4597433 0.26016315
4.46016 0.26364226
4.4605768 0.26690615
4.4609935 0.26998879
4.4614102 0.2729254
4.461827 0.27575119
4.4622437 0.27850138
4.4626604 0.28121117
4.4630772 0.28391579
4.4634939 0.28665045
4.4639107 0.28945035
4.4643274 0.29235072
4.4647441 0.29538677
4.4651609 0.29858727
4.4655776 0.3019105
4.4659943 0.30533674
4.4664111 0.30885995
4.4668278 0.31247411
4.4672445 0.3161732
4.4676613 0.31995118
4.468078 0.32380204
4.4684947 0.32771974
4.4689115 0.33169825
4.4693282 0.33573156
4.469745 0.33981364
4.4701617 0.3440034
4.4705784 0.34887808
4.4709952 0.35443818
4.4714119 0.36051234
4.4718286 0.36692914
4.4722454 0.3735172
4.4726621 0.38010513
4.4730788 0.38652154
4.4734956 0.39259503
4.4739123 0.39815421
4.4743291 0.4030277
4.4747458 0.40704409
4.4751625 0.41010508
4.4755793 0.41281332
4.475996 0.41536574
4.4764127 0.41779303
4.4768295 0.42012588
4.4772462 0.42239496
4.4776629 0.42463099
4.4780797 0.42686464
4.4784964 0.4291266
4.4789132 0.43144756
4.4793299 0.43385821
4.4797466 0.43638924
4.4801634 0.4390571
4.4805801 0.44174692
4.4809968 0.44443011
4.4814136 0.44711075
4.4818303 0.44979287
4.482247 0.45248053
4.4826638 0.45517779
4.4830805 0.4578887
4.4834972 0.46061732
4.483914 0.4633677
4.4843307 0.46614389
4.4847475 0.46894995
4.4851642 0.4717916
4.4855809 0.47468456
4.4859977 0.47762464
4.4864144 0.4806029
4.4868311 0.48361041
4.4872479 0.48663822
4.4876646 0.48967739
4.4880813 0.49271899
4.4884981 0.49575408
4.4889148 0.49877372
4.4893316 0.50176897
4.4897483 0.5047309
4.490165 0.50765026
4.4905818 0.51051854
4.4909985 0.51333557
4.4914152 0.51610248
4.491832 0.51882041
4.4922487 0.52149051
4.4926654 0.52411391
4.4930822 0.52669175
4.4934989 0.52922517
4.4939157 0.5317153
4.4943324 0.5341633
4.4947491 0.53657029
4.4951659 0.53892857
4.4955826 0.54115768
4.4959993 0.54324138
4.4964161 0.54518383
4.4968328 0.5469892
4.4972495 0.54866168
4.4976663 0.55020542
4.498083 0.55162459
4.4984997 0.55292338
4.4989165 0.55410595
4.4993332 0.55517648
4.49975 0.55613912
4.5001667 0.55699996
4.5005834 0.5577801
4.5010002 0.55848641
4.5014169 0.55912138
4.5018336 0.55968748
4.5022504 0.56018723
4.5026671 0.5606231
4.5030838 0.56099758
4.5035006 0.56131318
4.5039173 0.56157237
4.5043341 0.56177766
4.5047508 0.56193153
4.5051675 0.56203953
4.5055843 0.5621284
4.506001 0.5621965
4.5064177 0.56223469
4.5068345 0.56223385
4.5072512 0.56218485
4.5076679 0.56207856
4.5080847 0.56190585
4.5085014 0.56165761
4.5089182 0.5613247
4.5093349 0.56089799
4.5097516 0.56036836
4.5101684 0.55972323
4.5105851 0.55893345
4.5110018 0.55801493
4.5114186 0.55699316
4.5118353 0.55589364
4.512252 0.55474185
4.5126688 0.55356329
4.5130855 0.55238344
4.5135023 0.55122781
4.513919 0.55012186
4.5143357 0.54909111
4.5147525 0.54816103
4.5151692 0.54736129
4.5155859 0.54673314
4.5160027 0.54624901
4.5164194 0.54586854
4.5168361 0.54555138
4.5172529 0.54525718
4.5176696 0.54494557
4.5180863 0.54457621
4.5185031 0.54410873
4.5189198 0.54350278
4.5193366 0.54271801
4.5197533 0.54171406
4.52017 0.54047151
4.5205868 0.53915125
4.5210035 0.53779887
4.5214202 0.53641845
4.521837 0.53501408
4.5222537 0.53358984
4.5226704 0.53214983
4.5230872 0.53069812
4.5235039 0.52923881
4.5239207 0.52777599
4.5243374 0.52631374
4.5247541 0.52485614
4.5251709 0.52340178
4.5255876 0.52190863
4.5260043 0.52037652
4.5264211 0.51881713
4.5268378 0.51724216
4.5272545 0.51566328
4.5276713 0.51409218
4.528088 0.51254053
4.5285048 0.51102004
4.5289215 0.50954238
4.5293382 0.50811923
4.529755 0.50676227
4.5301717 0.50550417
4.5305884 0.50452481
4.5310052 0.50383572
4.5314219 0.50340308
4.5318386 0.50319309
4.5322554 0.50317194
4.5326721 0.50330584
4.5330888 0.50356098
4.5335056 0.50390355
4.5339223 0.50429974
4.5343391 0.50471575
4.5347558 0.50511778
4.5351725 0.50548054
4.5355893 0.50585348
4.536006 0.5062467
4.5364227 0.50665487
4.5368395 0.50707266
4.5372562 0.50749474
4.5376729 0.50791578
4.5380897 0.50833045
4.5385064 0.50873342
4.5389232 0.50911935
4.5393399 0.50948291
4.5397566 0.50981878
4.5401734 0.5101239
4.5405901 0.51041441
4.5410068 0.51069504
4.5414236 0.51096639
4.5418403 0.51122906
4.542257 0.51148365
4.5426738 0.51173074
4.5430905 0.51197093
4.5435073 0.51220482
4.543924 0.512433
4.5443407 0.51265608
4.5447575 0.51287464
4.5451742 0.51307877
4.5455909 0.51318705
4.5460077 0.51320067
4.5464244 0.51314248
4.5468411 0.51303528
4.5472579 0.51290191
4.5476746 0.51276521
4.5480913 0.51264799
4.5485081 0.51257309
4.5489248 0.51256334
4.5493416 0.51264157
4.5497583 0.5128306
4.550175 0.51315596
4.5505918 0.51364714
4.5510085 0.51428674
4.5514252 0.51504954
4.551842 0.51591032
4.5522587 0.51684385
4.5526754 0.51782491
4.5530922 0.51882825
4.5535089 0.51982867
4.5539257 0.52080093
4.5543424 0.5217198
4.5547591 0.52256007
4.5551759 0.5233091
4.5555926 0.52404985
4.5560093 0.52478878
4.5564261 0.52550912
4.5568428 0.52619413
4.5572595 0.52682708
4.5576763 0.52739121
4.558093 0.52786979
4.5585098 0.52824607
4.5589265 0.5285033
4.5593432 0.52862475
4.55976 0.52859366
4.5601767 0.52835485
4.5605934 0.52761075
4.5610102 0.52637873
4.5614269 0.52475324
4.5618436 0.52282877
4.5622604 0.52069976
4.5626771 0.51846069
4.5630938 0.51620603
4.5635106 0.51403025
4.5639273 0.5120278
4.5643441 0.51029316
4.5647608 0.5089208
4.5651775 0.50795841
4.5655943 0.50708424
4.566011 0.50621721
4.5664277 0.5053559
4.5668445 0.50449886
4.5672612 0.50364467
4.5676779 0.5027919
4.5680947 0.50193911
4.5685114 0.50108487
4.5689282 0.50022775
4.5693449 0.49936633
4.5697616 0.49849916
4.5701784 0.49763051
4.5705951 0.49680038
4.5710118 0.49600392
4.5714286 0.49522532
4.5718453 0.49444875
4.572262 0.49365842
4.5726788 0.49283849
4.5730955 0.49197316
4.5735123 0.49104662
4.573929 0.49004305
4.5743457 0.48894664
4.5747625 0.48774157
4.5751792 0.48636438
4.5755959 0.48444718
4.5760127 0.48197893
4.5764294 0.47903743
4.5768461 0.47570045
4.5772629 0.47204577
4.5776796 0.46815116
4.5780963 0.46409441
4.5785131 0.4599533
4.5789298 0.45580559
4.5793466 0.45172908
4.5797633 0.44780153
4.58018 0.44407248
4.5805968 0.44036878
4.5810135 0.43664932
4.5814302 0.43291783
4.581847 0.42917805
4.5822637 0.42543371
4.5826804 0.42168854
4.5830972 0.41794629
4.5835139 0.41421067
4.5839307 0.41048544
4.5843474 0.40677433
4.5847641 0.40308106
4.5851809 0.39939393
4.5855976 0.39561045
4.5860143 0.39175267
4.5864311 0.38787139
4.5868478 0.38401746
4.5872645 0.3802417
4.5876813 0.37659493
4.588098 0.37312798
4.5885148 0.36989167
4.5889315 0.36693684
4.5893482 0.3643143
4.589765 0.36207489
4.5901817 0.36023245
4.5905984 0.3585262
4.5910152 0.35688617
4.5914319 0.35530099
4.5918486 0.35375926
4.5922654 0.35224962
4.5926821 0.35076067
4.5930988 0.34928104
4.5935156 0.34779935
4.5939323 0.34630421
4.5943491 0.34478424
4.5947658 0.34322806
4.5951825 0.34162961
4.5955993 0.34002265
4.596016 0.33841522
4.5964327 0.33680719
4.5968495 0.33519844
4.5972662 0.33358884
4.5976829 0.33197827
4.5980997 0.3303666
4.5985164 0.3287537
4.5989332 0.32713946
4.5993499 0.32552375
4.5997666 0.32390644
4.6001834 0.32228019
4.6006001 0.32059371
4.6010168 0.31884758
4.6014336 0.31705476
4.6018503 0.31522819
4.602267 0.31338084
4.6026838 0.31152566
4.6031005 0.3096756
4.6035173 0.30784362
4.603934 0.30604268
4.6043507 0.30428573
4.6047675 0.30258572
4.6051842 0.30096821
4.6056009 0.29953406
4.6060177 0.29829332
4.6064344 0.29723471
4.6068511 0.29634695
4.6072679 0.29561876
4.6076846 0.29503885
4.6081014 0.29459595
4.6085181 0.29427877
4.6089348 0.29407602
4.6093516 0.29397643
4.6097683 0.29396871
4.610185 0.29404251
4.6106018 0.29419559
4.6110185 0.2944237
4.6114352 0.29472141
4.611852 0.2950833
4.6122687 0.29550396
4.6126854 0.29597797
4.6131022 0.29649991
4.6135189 0.29706437
4.6139357 0.29766592
4.6143524 0.29829916
4.6147691 0.29895865
4.6151859 0.29964053
4.6156026 0.30035507
4.6160193 0.3011106
4.6164361 0.30191368
4.6168528 0.30277088
4.6172695 0.30368875
4.6176863 0.30467386
4.618103 0.30573278
4.6185198 0.30687205
4.6189365 0.30809826
4.6193532 0.30941796
4.61977 0.31083771
4.6201867 0.31237198
4.6206034 0.31408291
4.6210202 0.31598039
4.6214369 0.31806184
4.6218536 0.3203247
4.6222704 0.32276638
4.6226871 0.32538432
4.6231039 0.32817596
4.6235206 0.3311387
4.6239373 0.33426999
4.6243541 0.33756725
4.6247708 0.34102792
4.6251875 0.34463712
4.6256043 0.34830252
4.626021 0.35200589
4.6264377 0.35574753
4.6268545 0.35952772
4.6272712 0.36334674
4.6276879 0.36720488
4.6281047 0.37110241
4.6285214 0.37503963
4.6289382 0.37901683
4.6293549 0.38303427
4.6297716 0.38709226
4.6301884 0.39119813
4.6306051 0.39539551
4.6310218 0.39967264
4.6314386 0.40400622
4.6318553 0.40837292
4.632272 0.41274943
4.6326888 0.41711244
4.6331055 0.42143862
4.6335223 0.42570467
4.633939 0.42988727
4.6343557 0.43396311
4.6347725 0.43790887
4.6351892 0.4417125
4.6356059 0.44544313
4.6360227 0.44912248
4.6364394 0.45275748
4.6368561 0.45635506
4.6372729 0.45992216
4.6376896 0.46346571
4.6381064 0.46699263
4.6385231 0.47050986
4.6389398 0.47402432
4.6393566 0.47754296
4.6397733 0.48107269
4.64019 0.4846215
4.6406068 0.48819629
4.6410235 0.49178537
4.6414402 0.49537453
4.641857 0.49894954
4.6422737 0.50249619
4.6426904 0.50600026
4.6431072 0.50944754
4.6435239 0.51282379
4.6439407 0.51611482
4.6443574 0.5193064
4.6447741 0.52238431
4.6451909 0.52529412
4.6456076 0.52775879
4.6460243 0.52977229
4.6464411 0.53138824
4.6468578 0.53266025
4.6472745 0.53364193
4.6476913 0.53438689
4.648108 0.53494874
4.6485248 0.5353811
4.6489415 0.53573759
4.6493582 0.5360718
4.649775 0.53643736
4.6501917 0.53687416
4.6506084 0.53731945
4.6510252 0.53775616
4.6514419 0.53818349
4.6518586 0.53860061
4.6522754 0.53900671
4.6526921 0.53940098
4.6531089 0.53978262
4.6535256 0.54015079
4.6539423 0.5405047
4.6543591 0.54084353
4.6547758 0.54116646
4.6551925 0.54147124
4.6556093 0.54174754
4.656026 0.54199408
4.6564427 0.54221166
4.6568595 0.54240103
4.6572762 0.54256298
4.6576929 0.54269826
4.6581097 0.54280766
4.6585264 0.54289195
4.6589432 0.54295189
4.6593599 0.54298826
4.6597766 0.54300184
4.6601934 0.54296864
4.6606101 0.54272204
4.6610268 0.54224237
4.6614436 0.54154362
4.6618603 0.54063978
4.662277 0.53954485
4.6626938 0.53827281
4.6631105 0.53683766
4.6635273 0.53525339
4.663944 0.53353399
4.6643607 0.53169346
4.6647775 0.52974577
4.6651942 0.5276496
4.6656109 0.52506966
4.6660277 0.52203342
4.6664444 0.51864527
4.6668611 0.51500963
4.6672779 0.51123091
4.6676946 0.50741352
4.6681114 0.50366188
4.6685281 0.50008039
4.6689448 0.49677346
4.6693616 0.49384551
4.6697783 0.49140094
4.670195 0.48949378
4.6706118 0.4878346
4.6710285 0.48633244
4.6714452 0.48495499
4.671862 0.48366996
4.6722787 0.48244506
4.6726954 0.48124797
4.6731122 0.4800464
4.6735289 0.47880806
4.6739457 0.47750065
4.6743624 0.47609187
4.6747791 0.47454941
4.6751959 0.47286316
4.6756126 0.47115635
4.6760293 0.46943831
4.6764461 0.46769086
4.6768628 0.4658958
4.6772795 0.46403495
4.6776963 0.46209011
4.678113 0.4600431
4.6785298 0.45787572
4.6789465 0.45556977
4.6793632 0.45310707
4.67978 0.45046943
4.6801967 0.44761331
4.6806134 0.44437957
4.6810302 0.44079609
4.6814469 0.43692623
4.6818636 0.4328334
4.6822804 0.42858095
4.6826971 0.42423228
4.6831139 0.41985076
4.6835306 0.41549977
4.6839473 0.41124269
4.6843641 0.4071429
4.6847808 0.40326377
4.6851975 0.39960992
4.6856143 0.39585742
4.686031 0.39200982
4.6864477 0.38814366
4.6868645 0.38433547
4.6872812 0.38066179
4.6876979 0.37719916
4.6881147 0.37402411
4.6885314 0.37121318
4.6889482 0.3688429
4.6893649 0.36698982
4.6897816 0.36573046
4.6901984 0.36507535
4.6906151 0.36463157
4.6910318 0.36430938
4.6914486 0.36409494
4.6918653 0.36397438
4.692282 0.36393384
4.6926988 0.36395947
4.6931155 0.3640374
4.6935323 0.36415378
4.693949 0.36429474
4.6943657 0.36444643
4.6947825 0.36459499
4.6951992 0.36472962
4.6956159 0.36486189
4.6960327 0.36499561
4.6964494 0.36513161
4.6968661 0.3652707
4.6972829 0.36541373
4.6976996 0.36556151
4.6981164 0.36571487
4.6985331 0.36587463
4.6989498 0.36604161
4.6993666 0.36621666
4.6997833 0.36640058
4.7002 0.36659745
4.7006168 0.3668299
4.7010335 0.36710434
4.7014502 0.36742344
4.701867 0.3677899
4.7022837 0.36820638
4.7027005 0.36867557
4.7031172 0.36920016
4.7035339 0.36978282
4.7039507 0.37042624
4.7043674 0.37113309
4.7047841 0.37190606
4.7052009 0.37278789
4.7056176 0.37401716
4.7060343 0.37558374
4.7064511 0.37742843
4.7068678 0.37949204
4.7072845 0.38171538
4.7077013 0.38403928
4.708118 0.38640453
4.7085348 0.38875196
4.7089515 0.39102237
4.7093682 0.39315658
4.709785 0.39509541
4.7102017 0.39675953
4.7106184 0.39801507
4.7110352 0.39892092
4.7114519 0.39956538
4.7118686 0.40003676
4.7122854 0.40042336
4.7127021 0.40081349
4.7131189 0.40129544
4.7135356 0.40195753
4.7139523 0.40288806
4.7143691 0.40417532
4.7147858 0.40590763
4.7152025 0.40823632
4.7156193 0.41155024
4.716036 0.41574959
4.7164527 0.42065213
4.7168695 0.42607562
4.7172862 0.43183785
4.717703 0.43775657
4.7181197 0.44364957
4.7185364 0.44933461
4.7189532 0.45462945
4.7193699 0.45935188
4.7197866 0.46331966
4.7202034 0.46646571
4.7206201 0.469406
4.7210368 0.47227447
4.7214536 0.47508695
4.7218703 0.47785927
4.722287 0.48060726
4.7227038 0.48334676
4.7231205 0.48609361
4.7235373 0.48886363
4.723954 0.49167266
4.7243707 0.49453652
4.7247875 0.49747107
4.7252042 0.50050411
4.7256209 0.50370516
4.7260377 0.50704831
4.7264544 0.51049215
4.7268711 0.51399528
4.7272879 0.51751631
4.7277046 0.52101383
4.7281214 0.52444645
4.7285381 0.52777277
4.7289548 0.53095139
4.7293716 0.53394092
4.7297883 0.53669995
4.730205 0.53917028
4.7306218 0.541237
4.7310385 0.54291993
4.7314552 0.5442604
4.731872 0.54529973
4.7322887 0.54607922
4.7327055 0.5466402
4.7331222 0.54702398
4.7335389 0.54727188
4.7339557 0.54742522
4.7343724 0.5475253
4.7347891 0.54761346
4.7352059 0.54772001
4.7356226 0.5478029
4.7360393 0.54785114
4.7364561 0.54786343
4.7368728 0.54783849
4.7372895 0.54777504
4.7377063 0.54767178
4.738123 0.54752743
4.7385398 0.5473407
4.7389565 0.5471103
4.7393732 0.54683495
4.73979 0.54651335
4.7402067 0.54615523
4.7406234 0.54581397
4.7410402 0.54546784
4.7414569 0.54508231
4.7418736 0.54462288
4.7422904 0.54405503
4.7427071 0.54334426
4.7431239 0.54245604
4.7435406 0.54135588
4.7439573 0.54000925
4.7443741 0.53838165
4.7447908 0.53643856
4.7452075 0.53416533
4.7456243 0.53167203
4.746041 0.52900688
4.7464577 0.52620064
4.7468745 0.52328409
4.7472912 0.520288
4.747708 0.51724315
4.7481247 0.51418031
4.7485414 0.51113025
4.7489582 0.50812375
4.7493749 0.50519158
4.7497916 0.50236451
4.7502084 0.49967238
4.7506251 0.49711694
4.7510418 0.49466815
4.7514586 0.49229429
4.7518753 0.48996365
4.752292 0.48764452
4.7527088 0.48530518
4.7531255 0.48291392
4.7535423 0.48043902
4.753959 0.47784878
4.7543757 0.47511148
4.7547925 0.47219541
4.7552092 0.46905888
4.7556259 0.46563216
4.7560427 0.46192795
4.7564594 0.45797107
4.7568761 0.45378637
4.7572929 0.44939868
4.7577096 0.44483285
4.7581264 0.4401137
4.7585431 0.43526607
4.7589598 0.4303148
4.7593766 0.42528474
4.7597933 0.4202007
4.76021 0.41508866
4.7606268 0.40997069
4.7610435 0.40484876
4.7614602 0.39972275
4.761877 0.39459253
4.7622937 0.38945798
4.7627105 0.38431897
4.7631272 0.37917537
4.7635439 0.37402706
4.7639607 0.3688739
4.7643774 0.36371578
4.7647941 0.35855255
4.7652109 0.3533787
4.7656276 0.34816652
4.7660443 0.34292104
4.7664611 0.33765289
4.7668778 0.3323727
4.7672945 0.3270911
4.7677113 0.3218187
4.768128 0.31656615
4.7685448 0.31134405
4.7689615 0.30616305
4.7693782 0.30103376
4.769795 0.29596682
4.7702117 0.29099513
4.7706284 0.28624331
4.7710452 0.28170333
4.7714619 0.27734461
4.7718786 0.27313658
4.7722954 0.26904864
4.7727121 0.26505022
4.7731289 0.26111073
4.7735456 0.2571996
4.7739623 0.25328622
4.7743791 0.24934003
4.7747958 0.24533044
4.7752125 0.24124156
4.7756293 0.2371423
4.776046 0.23305298
4.7764627 0.22898192
4.7768795 0.22493744
4.7772962 0.22092787
4.777713 0.21696151
4.7781297 0.2130467
4.7785464 0.20919175
4.7789632 0.20540498
4.7793799 0.20169471
4.7797966 0.19806925
4.7802134 0.19462496
4.7806301 0.19182669
4.7810468 0.18964427
4.7814636 0.18796266
4.7818803 0.18666683
4.782297 0.18564176
4.7827138 0.1847724
4.7831305 0.18394373
4.7835473 0.18304071
4.783964 0.18194832
4.7843807 0.18055151
4.7847975 0.17873525
4.7852142 0.17640842
4.7856309 0.17366881
4.7860477 0.1706167
4.7864644 0.16733897
4.7868811 0.16392249
4.7872979 0.16045411
4.7877146 0.15702071
4.7881314 0.15370916
4.7885481 0.15060632
4.7889648 0.14779906
4.7893816 0.14537425
4.7897983 0.14341875
4.790215 0.14194567
4.7906318 0.14059135
4.7910485 0.13928974
4.7914652 0.13803609
4.791882 0.13682568
4.7922987 0.13565378
4.7927155 0.13451564
4.7931322 0.13340654
4.7935489 0.13232175
4.7939657 0.13125653
4.7943824 0.13020615
4.7947991 0.12916587
4.7952159 0.12812
4.7956326 0.12701382
4.7960493 0.12586139
4.7964661 0.1246874
4.7968828 0.12351657
4.7972995 0.12237356
4.7977163 0.1212831
4.798133 0.12026986
4.7985498 0.11935854
4.7989665 0.11857385
4.7993832 0.11794047
4.7998 0.1174831
4.8002167 0.11721619
4.8006334 0.11709247
4.8010502 0.11709017
4.8014669 0.11719475
4.8018836 0.11739164
4.8023004 0.1176663
4.8027171 0.11800419
4.8031339 0.11839074
4.8035506 0.11881142
4.8039673 0.11925166
4.8043841 0.11969693
4.8048008 0.12013266
4.8052175 0.12054892
4.8056343 0.12096213
4.806051 0.1213757
4.8064677 0.12178974
4.8068845 0.12220435
4.8073012 0.12261966
4.807718 0.12303577
4.8081347 0.12345278
4.8085514 0.12387081
4.8089682 0.12428996
4.8093849 0.12471035
4.8098016 0.12513208
4.8102184 0.12555724
4.8106351 0.12599535
4.8110518 0.12644496
4.8114686 0.12690287
4.8118853 0.12736586
4.8123021 0.12783074
4.8127188 0.12829428
4.8131355 0.1287533
4.8135523 0.12920457
4.813969 0.12964489
4.8143857 0.13007107
4.8148025 0.13047988
4.8152192 0.13085349
4.8156359 0.13111527
4.8160527 0.13126454
4.8164694 0.1313131
4.8168861 0.13127272
4.8173029 0.13115518
4.8177196 0.13097226
4.8181364 0.13073576
4.8185531 0.13045744
4.8189698 0.13014909
4.8193866 0.12982249
4.8198033 0.12948942
4.82022 0.12915782
4.8206368 0.12881517
4.8210535 0.12846114
4.8214702 0.12809815
4.821887 0.12772859
4.8223037 0.12735486
4.8227205 0.12697937
4.8231372 0.12660451
4.8235539 0.12623269
4.8239707 0.12586631
4.8243874 0.12550777
4.8248041 0.12515948
4.8252209 0.1248158
4.8256376 0.12444077
4.8260543 0.12404144
4.8264711 0.12363158
4.8268878 0.12322499
4.8273046 0.12283543
4.8277213 0.12247669
4.828138 0.12216254
4.8285548 0.12190678
4.8289715 0.12172317
4.8293882 0.12162551
4.829805 0.12162756
4.8302217 0.12173386
4.8306384 0.12190136
4.8310552 0.12211718
4.8314719 0.12237488
4.8318886 0.12266802
4.8323054 0.12299013
4.8327221 0.12333479
4.8331389 0.12369553
4.8335556 0.12406591
4.8339723 0.12443948
4.8343891 0.1248098
4.8348058 0.12517041
4.8352225 0.12551776
4.8356393 0.12586314
4.836056 0.1262086
4.8364727 0.12655423
4.8368895 0.12690014
4.8373062 0.12724641
4.837723 0.12759314
4.8381397 0.12794043
4.8385564 0.12828837
4.8389732 0.12863706
4.8393899 0.12898658
4.8398066 0.12933704
4.8402234 0.12968914
4.8406401 0.13004599
4.8410568 0.13040767
4.8414736 0.13077384
4.8418903 0.13114411
4.8423071 0.13151812
4.8427238 0.1318955
4.8431405 0.13227588
4.8435573 0.13265889
4.843974 0.13304416
4.8443907 0.13343132
4.8448075 0.13382001
4.8452242 0.13422194
4.8456409 0.13469448
4.8460577 0.13523454
4.8464744 0.13582968
4.8468911 0.13646746
4.8473079 0.13713545
4.8477246 0.1378212
4.8481414 0.13851228
4.8485581 0.13919626
4.8489748 0.1398607
4.8493916 0.14049315
4.8498083 0.14108118
4.850225 0.14161817
4.8506418 0.14212317
4.8510585 0.14259196
4.8514752 0.14301622
4.851892 0.14338767
4.8523087 0.143698
4.8527255 0.14393891
4.8531422 0.1441021
4.8535589 0.14417927
4.8539757 0.14416211
4.8543924 0.14404234
4.8548091 0.14381163
4.8552259 0.14346275
4.8556426 0.14299943
4.8560593 0.14243064
4.8564761 0.14176518
4.8568928 0.14101186
4.8573096 0.14017947
4.8577263 0.13927682
4.858143 0.13831272
4.8585598 0.13729597
4.8589765 0.13623538
4.8593932 0.13513975
4.85981 0.13401789
4.8602267 0.13286963
4.8606434 0.13166081
4.8610602 0.13039964
4.8614769 0.12910084
4.8618936 0.12777913
4.8623104 0.12644923
4.8627271 0.12512585
4.8631439 0.12382372
4.8635606 0.12255755
4.8639773 0.12134206
4.8643941 0.12019198
4.8648108 0.11912201
4.8652275 0.11813684
4.8656443 0.11719267
4.866061 0.1162776
4.8664777 0.11538598
4.8668945 0.11451216
4.8673112 0.11365048
4.867728 0.1127953
4.8681447 0.11194095
4.8685614 0.11108178
4.8689782 0.11021215
4.8693949 0.1093264
4.8698116 0.10841887
4.8702284 0.10747821
4.8706451 0.10647821
4.8710618 0.10542826
4.8714786 0.1043423
4.8718953 0.10323427
4.8723121 0.1021181
4.8727288 0.10100774
4.8731455 0.099917122
4.8735623 0.098860185
4.873979 0.097850866
4.8743957 0.096903106
4.8748125 0.096030841
4.8752292 0.095251696
4.8756459 0.094588176
4.8760627 0.094033419
4.8764794 0.093577283
4.8768961 0.093209626
4.8773129 0.092920304
4.8777296 0.092699178
4.8781464 0.092536103
4.8785631 0.092420937
4.8789798 0.09234354
4.8793966 0.092293768
4.8798133 0.092261479
4.88023 0.092238266
4.8806468 0.092225825
4.8810635 0.092223174
4.8814802 0.092228465
4.881897 0.09223985
4.8823137 0.092255483
4.8827305 0.092273514
4.8831472 0.092292097
4.8835639 0.092309384
4.8839807 0.092323528
4.8843974 0.09233268
4.8848141 0.092334993
4.8852309 0.092322444
4.8856476 0.092267784
4.8860643 0.09217637
4.8864811 0.092057945
4.8868978 0.09192225
4.8873146 0.09177903
4.8877313 0.091638027
4.888148 0.091508983
4.8885648 0.091401641
4.8889815 0.091325745
4.8893982 0.091291037
4.889815 0.091307259
4.8902317 0.091476166
4.8906484 0.092206717
4.8910652 0.093458575
4.8914819 0.095129033
4.8918986 0.097115384
4.8923154 0.099314923
4.8927321 0.10162494
4.8931489 0.10394273
4.8935656 0.10616559
4.8939823 0.10819081
4.8943991 0.10991569
4.8948158 0.11123751
4.8952325 0.11213341
4.8956493 0.11292954
4.896066 0.11368319
4.8964827 0.11440524
4.8968995 0.11510659
4.8973162 0.11579811
4.897733 0.11649069
4.8981497 0.11719523
4.8985664 0.11792261
4.8989832 0.11868372
4.8993999 0.11948944
4.8998166 0.12035067
4.9002334 0.12126978
4.9006501 0.12221138
4.9010668 0.12316724
4.9014836 0.12413396
4.9019003 0.12510812
4.9023171 0.1260863
4.9027338 0.12706508
4.9031505 0.12804105
4.9035673 0.12901079
4.903984 0.12997089
4.9044007 0.13091793
4.9048175 0.13184848
4.9052342 0.13275621
4.9056509 0.13362683
4.9060677 0.1344622
4.9064844 0.13526616
4.9069012 0.13604259
4.9073179 0.13679534
4.9077346 0.13752827
4.9081514 0.13824526
4.9085681 0.13895015
4.9089848 0.13964681
4.9094016 0.14033911
4.9098183 0.14103089
4.910235 0.14166733
4.9106518 0.14200338
4.9110685 0.14207049
4.9114852 0.14193726
4.911902 0.14167226
4.9123187 0.1413441
4.9127355 0.14102135
4.9131522 0.14077261
4.9135689 0.14066646
4.9139857 0.14077148
4.9144024 0.14115628
4.9148191 0.14188943
4.9152359 0.14302249
4.9156526 0.1444956
4.9160693 0.14625084
4.9164861 0.14823655
4.9169028 0.15040107
4.9173196 0.15269271
4.9177363 0.15505981
4.918153 0.1574507
4.9185698 0.15981371
4.9189865 0.16209717
4.9194032 0.16424941
4.91982 0.16621876
4.9202367 0.16793504
4.9206534 0.16931764
4.9210702 0.17043811
4.9214869 0.17138303
4.9219037 0.17223895
4.9223204 0.17309246
4.9227371 0.1740301
4.9231539 0.17513846
4.9235706 0.1765041
4.9239873 0.17821359
4.9244041 0.18035349
4.9248208 0.18301037
4.9252375 0.1861756
4.9256543 0.18946055
4.926071 0.19280666
4.9264877 0.19620667
4.9269045 0.19965332
4.9273212 0.20313933
4.927738 0.20665745
4.9281547 0.2102004
4.9285714 0.21376093
4.9289882 0.21733176
4.9294049 0.22090563
4.9298216 0.22447528
4.9302384 0.22803638
4.9306551 0.23159791
4.9310718 0.23516094
4.9314886 0.2387251
4.9319053 0.24229001
4.9323221 0.2458553
4.9327388 0.24942059
4.9331555 0.25298553
4.9335723 0.25654973
4.933989 0.26011282
4.9344057 0.26367443
4.9348225 0.2672342
4.9352392 0.27081738
4.9356559 0.27452163
4.9360727 0.27831875
4.9364894 0.28216509
4.9369062 0.28601698
4.9373229 0.2898308
4.9377396 0.29356288
4.9381564 0.29716959
4.9385731 0.30060727
4.9389898 0.30383228
4.9394066 0.30680096
4.9398233 0.30946967
4.94024 0.3118459
4.9406568 0.31413686
4.9410735 0.31637685
4.9414902 0.318574
4.941907 0.32073644
4.9423237 0.32287231
4.9427405 0.32498975
4.9431572 0.3270969
4.9435739 0.32920188
4.9439907 0.33131283
4.9444074 0.33343789
4.9448241 0.33558519
4.9452409 0.33775719
4.9456576 0.33993327
4.9460743 0.34211057
4.9464911 0.34428901
4.9469078 0.34646853
4.9473246 0.34864905
4.9477413 0.35083048
4.948158 0.35301276
4.9485748 0.35519582
4.9489915 0.35737957
4.9494082 0.35956394
4.949825 0.36174886
4.9502417 0.36403205
4.9506584 0.36680169
4.9510752 0.37000594
4.9514919 0.37353854
4.9519087 0.37729326
4.9523254 0.38116384
4.9527421 0.38504404
4.9531589 0.38882762
4.9535756 0.39240833
4.9539923 0.39567992
4.9544091 0.39853614
4.9548258 0.40087076
4.9552425 0.40256157
4.9556593 0.40352909
4.956076 0.40388413
4.9564927 0.40375249
4.9569095 0.40325996
4.9573262 0.40253234
4.957743 0.40169542
4.9581597 0.40087501
4.9585764 0.4001969
4.9589932 0.39978687
4.9594099 0.39977074
4.9598266 0.40027429
4.9602434 0.40130529
4.9606601 0.40242245
4.9610768 0.40356883
4.9614936 0.40474376
4.9619103 0.40594656
4.9623271 0.40717654
4.9627438 0.40843303
4.9631605 0.40971535
4.9635773 0.4110228
4.963994 0.41235473
4.9644107 0.41371043
4.9648275 0.41508924
4.9652442 0.41658339
4.9656609 0.41853827
4.9660777 0.42087017
4.9664944 0.42344517
4.9669112 0.42612939
4.9673279 0.42878893
4.9677446 0.43128987
4.9681614 0.43349833
4.9685781 0.43528041
4.9689948 0.43650219
4.9694116 0.4370298
4.9698283 0.43672931
4.970245 0.43564722
4.9706618 0.43448036
4.9710785 0.4333135
4.9714952 0.43214664
4.971912 0.43097977
4.9723287 0.42981291
4.9727455 0.42864605
4.9731622 0.42747919
4.9735789 0.42631233
4.9739957 0.42514547
4.9744124 0.42397861
4.9748291 0.42281175
4.9752459 0.42164489
4.9756626 0.42047802
4.9760793 0.41931116
4.9764961 0.4181443
4.9769128 0.41697744
4.9773296 0.41581058
4.9777463 0.41464372
4.978163 0.41347686
4.9785798 0.41231
4.9789965 0.41114313
4.9794132 0.40997627
4.97983 0.40880941
4.9802467 0.40751689
4.9806634 0.40560235
4.9810802 0.40308764
4.9814969 0.40005664
4.9819137 0.39659319
4.9823304 0.39278116
4.9827471 0.38870442
4.9831639 0.38444682
4.9835806 0.38009223
4.9839973 0.37572452
4.9844141 0.37142754
4.9848308 0.36728515
4.9852475 0.36328799
4.9856643 0.35911398
4.986081 0.35477076
4.9864977 0.35030863
4.9869145 0.34577784
4.9873312 0.3412287
4.987748 0.33671148
4.9881647 0.33227646
4.9885814 0.32797392
4.9889982 0.32385414
4.9894149 0.31996741
4.9898316 0.316364
4.9902484 0.31306678
4.9906651 0.30998399
4.9910818 0.3070899
4.9914986 0.30436957
4.9919153 0.30180809
4.9923321 0.29939054
4.9927488 0.29710199
4.9931655 0.29492752
4.9935823 0.29285221
4.993999 0.29086115
4.9944157 0.2889394
4.9948325 0.28707205
4.9952492 0.28524057
4.9956659 0.28342237
4.9960827 0.28161735
4.9964994 0.27982752
4.9969162 0.27805488
4.9973329 0.27630144
4.9977496 0.27456919
4.9981664 0.27286014
4.9985831 0.2711763
4.9989998 0.26951965
4.9994166 0.26789221
4.9998333 0.26629597
5.00025 0.26474213
5.0006668 0.2632637
5.0010835 0.2618514
5.0015003 0.26049143
5.001917 0.25917002
5.0023337 0.25787337
5.0027505 0.25658769
5.0031672 0.2552992
5.0035839 0.25399412
5.0040007 0.25265864
5.0044174 0.25127898
5.0048341 0.24984136
5.0052509 0.24825297
5.0056676 0.24622804
5.0060843 0.24383342
5.0065011 0.24117362
5.0069178 0.23835315
5.0073346 0.2354765
5.0077513 0.23264819
5.008168 0.22997272
5.0085848 0.2275546
5.0090015 0.22549832
5.0094182 0.2239084
5.009835 0.22288935
5.0102517 0.22241895
5.0106684 0.22204071
5.0110852 0.22169689
5.0115019 0.2213813
5.0119187 0.22108774
5.0123354 0.22081003
5.0127521 0.220542
5.0131689 0.22027744
5.0135856 0.22001018
5.0140023 0.21973403
5.0144191 0.2194428
5.0148358 0.21913031
5.0152525 0.21877982
5.0156693 0.21835487
5.016086 0.21787254
5.0165028 0.21735507
5.0169195 0.21682474
5.0173362 0.21630379
5.017753 0.21581448
5.0181697 0.21537908
5.0185864 0.21501985
5.0190032 0.21475904
5.0194199 0.21461891
5.0198366 0.21462172
5.0202534 0.2148198
5.0206701 0.21532646
5.0210868 0.21611081
5.0215036 0.21712773
5.0219203 0.21833212
5.0223371 0.21967887
5.0227538 0.22112284
5.0231705 0.22261895
5.0235873 0.22412206
5.024004 0.22558707
5.0244207 0.22696887
5.0248375 0.22822234
5.0252542 0.22933529
5.0256709 0.23041441
5.0260877 0.23147597
5.0265044 0.23252399
5.0269212 0.23356253
5.0273379 0.23459563
5.0277546 0.23562733
5.0281714 0.23666167
5.0285881 0.23770269
5.0290048 0.23875444
5.0294216 0.23982096
5.0298383 0.24090629
5.030255 0.24202756
5.0306718 0.24324843
5.0310885 0.2445965
5.0315053 0.24609456
5.031922 0.2477654
5.0323387 0.24963185
5.0327555 0.25171668
5.0331722 0.2540427
5.0335889 0.25663271
5.0340057 0.2595095
5.0344224 0.26269589
5.0348391 0.26621466
5.0352559 0.27007876
5.0356726 0.27424181
5.0360893 0.27865379
5.0365061 0.28326683
5.0369228 0.28803306
5.0373396 0.29290459
5.0377563 0.29783357
5.038173 0.30277211
5.0385898 0.30767235
5.0390065 0.31248642
5.0394232 0.31716643
5.03984 0.32166452
5.0402567 0.32600401
5.0406734 0.33041655
5.0410902 0.33488897
5.0415069 0.33938058
5.0419237 0.34385073
5.0423404 0.34825873
5.0427571 0.35256392
5.0431739 0.35672563
5.0435906 0.36070318
5.0440073 0.3644559
5.0444241 0.36794312
5.0448408 0.37112418
5.0452575 0.37400926
5.0456743 0.37677588
5.046091 0.3794522
5.0465078 0.38204819
5.0469245 0.3845738
5.0473412 0.387039
5.047758 0.38945376
5.0481747 0.39182803
5.0485914 0.39417178
5.0490082 0.39649498
5.0494249 0.39880758
5.0498416 0.40111955
5.0502584 0.4034373
5.0506751 0.40575276
5.0510918 0.40806449
5.0515086 0.41037215
5.0519253 0.41267542
5.0523421 0.41497394
5.0527588 0.41726737
5.0531755 0.41955539
5.0535923 0.42183764
5.054009 0.4241138
5.0544257 0.42638351
5.0548425 0.42864645
5.0552592 0.43089248
5.0556759 0.43308641
5.0560927 0.43522941
5.0565094 0.43732638
5.0569262 0.43938223
5.0573429 0.44140187
5.0577596 0.44339022
5.0581764 0.44535218
5.0585931 0.44729265
5.0590098 0.44921655
5.0594266 0.45112879
5.0598433 0.45303428
5.06026 0.45489452
5.0606768 0.45655236
5.0610935 0.45800068
5.0615103 0.45924822
5.061927 0.46030371
5.0623437 0.46117589
5.0627605 0.46187348
5.0631772 0.46240523
5.0635939 0.46277986
5.0640107 0.46300612
5.0644274 0.46309273
5.0648441 0.46304843
5.0652609 0.46276044
5.0656776 0.46183151
5.0660943 0.46033619
5.0665111 0.458395
5.0669278 0.45612849
5.0673446 0.45365717
5.0677613 0.45110159
5.068178 0.44858227
5.0685948 0.44621975
5.0690115 0.44413455
5.0694282 0.4424472
5.069845 0.44127824
5.0702617 0.44063949
5.0706784 0.44019617
5.0710952 0.43991816
5.0715119 0.43981082
5.0719287 0.43987954
5.0723454 0.44012968
5.0727621 0.4405666
5.0731789 0.44119569
5.0735956 0.44202232
5.0740123 0.44305184
5.0744291 0.44428964
5.0748458 0.44574108
5.0752625 0.44746754
5.0756793 0.44964146
5.076096 0.45219959
5.0765128 0.4550573
5.0769295 0.45812997
5.0773462 0.46133298
5.077763 0.4645817
5.0781797 0.46779152
5.0785964 0.47087781
5.0790132 0.47375594
5.0794299 0.47634131
5.0798466 0.47854928
5.0802634 0.48039895
5.0806801 0.48219995
5.0810968 0.48393308
5.0815136 0.48554466
5.0819303 0.48698103
5.0823471 0.48818851
5.0827638 0.48911345
5.0831805 0.48970217
5.0835973 0.489901
5.084014 0.48965627
5.0844307 0.48891432
5.0848475 0.48762147
5.0852642 0.48581588
5.0856809 0.48381458
5.0860977 0.48167419
5.0865144 0.47942255
5.0869312 0.47708751
5.0873479 0.4746969
5.0877646 0.47227857
5.0881814 0.46986037
5.0885981 0.46747012
5.0890148 0.46513568
5.0894316 0.46288489
5.0898483 0.46074558
5.090265 0.45870835
5.0906818 0.45666013
5.0910985 0.45460308
5.0915153 0.45255127
5.091932 0.45051875
5.0923487 0.44851959
5.0927655 0.44656785
5.0931822 0.44467759
5.0935989 0.44286287
5.0940157 0.44113776
5.0944324 0.43951631
5.0948491 0.43801259
5.0952659 0.43668952
5.0956826 0.43571246
5.0960993 0.43505831
5.0965161 0.4346871
5.0969328 0.43455883
5.0973496 0.4346335
5.0977663 0.43487113
5.098183 0.43523172
5.0985998 0.43567528
5.0990165 0.43616181
5.0994332 0.43665134
5.09985 0.43710385
5.1002667 0.43762809
5.1006834 0.43867106
5.1011002 0.4401452
5.1015169 0.44191379
5.1019337 0.4438401
5.1023504 0.44578741
5.1027671 0.44761901
5.1031839 0.44919817
5.1036006 0.45038817
5.1040173 0.4510523
5.1044341 0.45105382
5.1048508 0.45025603
5.1052675 0.44871273
5.1056843 0.4470279
5.106101 0.44526774
5.1065178 0.44344235
5.1069345 0.44156179
5.1073512 0.43963617
5.107768 0.43767556
5.1081847 0.43569005
5.1086014 0.43368973
5.1090182 0.43168468
5.1094349 0.429685
5.1098516 0.42770075
5.1102684 0.42572067
5.1106851 0.42368254
5.1111019 0.42159611
5.1115186 0.41947781
5.1119353 0.41734404
5.1123521 0.41521124
5.1127688 0.41309582
5.1131855 0.41101419
5.1136023 0.40898277
5.114019 0.40701799
5.1144357 0.40513626
5.1148525 0.403354
5.1152692 0.40182962
5.1156859 0.40101538
5.1161027 0.40083998
5.1165194 0.40118675
5.1169362 0.40193899
5.1173529 0.40298001
5.1177696 0.40419312
5.1181864 0.40546164
5.1186031 0.40666886
5.1190198 0.4076981
5.1194366 0.40843267
5.1198533 0.40875588
5.12027 0.40864092
5.1206868 0.40835153
5.1211035 0.40794633
5.1215203 0.40746052
5.121937 0.40692932
5.1223537 0.40638794
5.1227705 0.4058716
5.1231872 0.40541551
5.1236039 0.40505489
5.1240207 0.40482496
5.1244374 0.40476092
5.1248541 0.40489799
5.1252709 0.40522475
5.1256876 0.40559886
5.1261044 0.40600549
5.1265211 0.40644256
5.1269378 0.40690801
5.1273546 0.40739974
5.1277713 0.4079157
5.128188 0.40845381
5.1286048 0.409012
5.1290215 0.40958818
5.1294382 0.41018029
5.129855 0.41078626
5.1302717 0.4114041
5.1306884 0.41203355
5.1311052 0.4126757
5.1315219 0.4133317
5.1319387 0.41400269
5.1323554 0.4146898
5.1327721 0.41539418
5.1331889 0.41611697
5.1336056 0.4168593
5.1340223 0.41762231
5.1344391 0.41840715
5.1348558 0.41921495
5.1352725 0.42008462
5.1356893 0.42113137
5.136106 0.42233633
5.1365228 0.42366946
5.1369395 0.4251007
5.1373562 0.4266
5.137773 0.42813731
5.1381897 0.42968258
5.1386064 0.43120576
5.1390232 0.43267679
5.1394399 0.43406563
5.1398566 0.43534223
5.1402734 0.43641514
5.1406901 0.43710022
5.1411069 0.43746404
5.1415236 0.43759232
5.1419403 0.43757079
5.1423571 0.43748517
5.1427738 0.4374212
5.1431905 0.43746459
5.1436073 0.43770108
5.144024 0.4382164
5.1444407 0.43909626
5.1448575 0.4404264
5.1452742 0.44225559
5.1456909 0.44447785
5.1461077 0.44702352
5.1465244 0.44983006
5.1469412 0.45283491
5.1473579 0.45597554
5.1477746 0.45918938
5.1481914 0.46241388
5.1486081 0.4655865
5.1490248 0.46864468
5.1494416 0.47152587
5.1498583 0.47416752
5.150275 0.47654883
5.1506918 0.47878662
5.1511085 0.48091595
5.1515253 0.4829625
5.151942 0.48495197
5.1523587 0.48691004
5.1527755 0.48886238
5.1531922 0.49083469
5.1536089 0.49285265
5.1540257 0.49494195
5.1544424 0.49712826
5.1548591 0.49943728
5.1552759 0.5019939
5.1556926 0.50509025
5.1561094 0.50864731
5.1565261 0.51255765
5.1569428 0.51671385
5.1573596 0.5210085
5.1577763 0.52533418
5.158193 0.52958346
5.1586098 0.53364892
5.1590265 0.53742315
5.1594432 0.54079872
5.15986 0.54366821
5.1602767 0.54600183
5.1606934 0.54800514
5.1611102 0.54971481
5.1615269 0.55114998
5.1619437 0.55232981
5.1623604 0.55327343
5.1627771 0.55400001
5.1631939 0.5545287
5.1636106 0.55487865
5.1640273 0.555069
5.1644441 0.55511891
5.1648608 0.55504754
5.1652775 0.55488225
5.1656943 0.55465129
5.166111 0.55433839
5.1665278 0.55392451
5.1669445 0.55339061
5.1673612 0.55271762
5.167778 0.55188652
5.1681947 0.55087825
5.1686114 0.54967376
5.1690282 0.54825401
5.1694449 0.54659996
5.1698616 0.54469255
5.1702784 0.54247154
5.1706951 0.53983346
5.1711119 0.53685261
5.1715286 0.5336154
5.1719453 0.53020825
5.1723621 0.52671756
5.1727788 0.52322975
5.1731955 0.51983124
5.1736123 0.51660842
5.174029 0.51364772
5.1744457 0.51103555
5.1748625 0.50885831
5.1752792 0.50707726
5.1756959 0.5053356
5.1761127 0.50360262
5.1765294 0.50187637
5.1769462 0.50015488
5.1773629 0.49843622
5.1777796 0.49671841
5.1781964 0.49499951
5.1786131 0.49327757
5.1790298 0.49155062
5.1794466 0.48981672
5.1798633 0.48807391
5.18028 0.48632077
5.1806968 0.48455874
5.1811135 0.48278955
5.1815303 0.48101488
5.181947 0.4792364
5.1823637 0.4774558
5.1827805 0.47567473
5.1831972 0.47389488
5.1836139 0.47211793
5.1840307 0.47034555
5.1844474 0.46857941
5.1848641 0.46682119
5.1852809 0.46508618
5.1856976 0.46343207
5.1861144 0.46189073
5.1865311 0.46049137
5.1869478 0.45926315
5.1873646 0.45823528
5.1877813 0.45743693
5.188198 0.4568973
5.1886148 0.45664556
5.1890315 0.45671091
5.1894482 0.45712253
5.189865 0.45790961
5.1902817 0.45904234
5.1906984 0.46033879
5.1911152 0.46176116
5.1915319 0.46328422
5.1919487 0.46488277
5.1923654 0.46653159
5.1927821 0.46820546
5.1931989 0.46987917
5.1936156 0.4715275
5.1940323 0.47312525
5.1944491 0.47464719
5.1948658 0.47606812
5.1952825 0.47738284
5.1956993 0.47864616
5.196116 0.47987379
5.1965328 0.48107759
5.1969495 0.48226942
5.1973662 0.48346111
5.197783 0.48466454
5.1981997 0.48589153
5.1986164 0.48715396
5.1990332 0.48846367
5.1994499 0.48983251
5.1998666 0.49127233
5.2002834 0.49280199
5.2007001 0.49444078
5.2011169 0.49617225
5.2015336 0.49797786
5.2019503 0.49983907
5.2023671 0.50173736
5.2027838 0.50365419
5.2032005 0.50557104
5.2036173 0.50746936
5.204034 0.50933063
5.2044507 0.51113632
5.2048675 0.51286789
5.2052842 0.51451961
5.205701 0.51612354
5.2061177 0.51768719
5.2065344 0.51921571
5.2069512 0.52071423
5.2073679 0.52218788
5.2077846 0.52364181
5.2082014 0.52508115
5.2086181 0.52651103
5.2090348 0.5279366
5.2094516 0.52936298
5.2098683 0.53079532
5.210285 0.53225978
5.2107018 0.53379849
5.2111185 0.53536408
5.2115353 0.53690371
5.211952 0.53836455
5.2123687 0.53969377
5.2127855 0.54083855
5.2132022 0.54174604
5.2136189 0.54236342
5.2140357 0.54263786
5.2144524 0.54251652
5.2148691 0.54194658
5.2152859 0.54083014
5.2157026 0.5390507
5.2161194 0.53669829
5.2165361 0.53387492
5.2169528 0.53068258
5.2173696 0.52722329
5.2177863 0.52359906
5.218203 0.51991189
5.2186198 0.51626379
5.2190365 0.51275676
5.2194532 0.50949282
5.21987 0.50657396
5.2202867 0.50396845
5.2207035 0.50133925
5.2211202 0.49868799
5.2215369 0.49604259
5.2219537 0.493431
5.2223704 0.49088115
5.2227871 0.48842097
5.2232039 0.48607839
5.2236206 0.48388136
5.2240373 0.4818578
5.2244541 0.48003565
5.2248708 0.47844284
5.2252875 0.47718748
5.2257043 0.47647696
5.226121 0.47622926
5.2265378 0.47634415
5.2269545 0.47672137
5.2273712 0.47726068
5.227788 0.47786184
5.2282047 0.4784246
5.2286214 0.47884871
5.2290382 0.47903395
5.2294549 0.47888004
5.2298716 0.47828677
5.2302884 0.47729562
5.2307051 0.47627653
5.2311219 0.47525623
5.2315386 0.47423499
5.2319553 0.47321305
5.2323721 0.47219068
5.2327888 0.47116814
5.2332055 0.47014567
5.2336223 0.46912354
5.234039 0.468102
5.2344557 0.46708132
5.2348725 0.46606173
5.2352892 0.4650429
5.235706 0.46402343
5.2361227 0.4630037
5.2365394 0.46198426
5.2369562 0.46096564
5.2373729 0.45994835
5.2377896 0.45893294
5.2382064 0.45791993
5.2386231 0.45690985
5.2390398 0.45590322
5.2394566 0.45490058
5.2398733 0.45390245
5.24029 0.45307353
5.2407068 0.45285995
5.2411235 0.4532183
5.2415403 0.45407264
5.241957 0.45534705
5.2423737 0.45696562
5.2427905 0.45885241
5.2432072 0.4609315
5.2436239 0.46312698
5.2440407 0.46536291
5.2444574 0.46756338
5.2448741 0.46965245
5.2452909 0.47168695
5.2457076 0.47398517
5.2461244 0.47651017
5.2465411 0.47920041
5.2469578 0.48199432
5.2473746 0.48483036
5.2477913 0.48764697
5.248208 0.4903826
5.2486248 0.49297569
5.2490415 0.49536468
5.2494582 0.49748802
5.249875 0.49928416
5.2502917 0.50072784
5.2507085 0.50190125
5.2511252 0.50282839
5.2515419 0.50352779
5.2519587 0.50401798
5.2523754 0.5043175
5.2527921 0.50444488
5.2532089 0.50441865
5.2536256 0.50425735
5.2540423 0.5039795
5.2544591 0.50360365
5.2548758 0.50314831
5.2552925 0.50254185
5.2557093 0.5015754
5.256126 0.50031696
5.2565428 0.49885172
5.2569595 0.49726492
5.2573762 0.49564177
5.257793 0.49406748
5.2582097 0.49262728
5.2586264 0.49140639
5.2590432 0.49049001
5.2594599 0.48996337
5.2598766 0.48991169
5.2602934 0.49028691
5.2607101 0.49074674
5.2611269 0.49125807
5.2615436 0.49180994
5.2619603 0.49239139
5.2623771 0.49299145
5.2627938 0.49359917
5.2632105 0.49420358
5.2636273 0.49479373
5.264044 0.49535865
5.2644607 0.49588739
5.2648775 0.49636898
5.2652942 0.49681765
5.265711 0.49729361
5.2661277 0.49778956
5.2665444 0.49829381
5.2669612 0.49879467
5.2673779 0.49928045
5.2677946 0.49973946
5.2682114 0.50016002
5.2686281 0.50053044
5.2690448 0.50083904
5.2694616 0.50107412
5.2698783 0.50122399
5.270295 0.50127416
5.2707118 0.50121874
5.2711285 0.50107337
5.2715453 0.50085461
5.271962 0.500579
5.2723787 0.50026308
5.2727955 0.4999234
5.2732122 0.4995765
5.2736289 0.49923893
5.2740457 0.49892723
5.2744624 0.49865794
5.2748791 0.49844761
5.2752959 0.49829727
5.2757126 0.49817027
5.2761294 0.49806079
5.2765461 0.49796532
5.2769628 0.49788035
5.2773796 0.49780237
5.2777963 0.49772787
5.278213 0.49765334
5.2786298 0.49757527
5.2790465 0.49749015
5.2794632 0.49739447
5.27988 0.49728472
5.2802967 0.49713904
5.2807135 0.49690796
5.2811302 0.49659509
5.2815469 0.49620721
5.2819637 0.49575107
5.2823804 0.49523346
5.2827971 0.49466114
5.2832139 0.49404087
5.2836306 0.49337944
5.2840473 0.49268359
5.2844641 0.49196012
5.2848808 0.49121577
5.2852975 0.49023799
5.2857143 0.48849797
5.286131 0.48610917
5.2865478 0.48322218
5.2869645 0.47998758
5.2873812 0.47655598
5.287798 0.47307796
5.2882147 0.46970412
5.2886314 0.46658506
5.2890482 0.46387135
5.2894649 0.46171361
5.2898816 0.46026241
5.2902984 0.45961522
5.2907151 0.45964077
5.2911319 0.46020787
5.2915486 0.46118995
5.2919653 0.46246042
5.2923821 0.46389274
5.2927988 0.46536032
5.2932155 0.46673659
5.2936323 0.46789499
5.294049 0.46870894
5.2944657 0.46905188
5.2948825 0.46879723
5.2952992 0.46798981
5.295716 0.46704377
5.2961327 0.46600673
5.2965494 0.46490188
5.2969662 0.4637524
5.2973829 0.46258146
5.2977996 0.46141225
5.2982164 0.46026794
5.2986331 0.45917172
5.2990498 0.45814677
5.2994666 0.45721626
5.2998833 0.45640337
5.3003001 0.45571825
5.3007168 0.45512759
5.3011335 0.45461017
5.3015503 0.45414616
5.301967 0.45371577
5.3023837 0.45329917
5.3028005 0.45287656
5.3032172 0.45242812
5.3036339 0.45193404
5.3040507 0.4513745
5.3044674 0.45072969
5.3048841 0.44997981
5.3053009 0.44910144
5.3057176 0.44808152
5.3061344 0.4469324
5.3065511 0.44566739
5.3069678 0.44429981
5.3073846 0.44284295
5.3078013 0.44131014
5.308218 0.43971468
5.3086348 0.43806989
5.3090515 0.43638908
5.3094682 0.43468556
5.309885 0.43297264
5.3103017 0.43114831
5.3107185 0.42895286
5.3111352 0.42645249
5.3115519 0.42373106
5.3119687 0.42087241
5.3123854 0.41796041
5.3128021 0.4150789
5.3132189 0.41231173
5.3136356 0.40974275
5.3140523 0.40745583
5.3144691 0.40553481
5.3148858 0.40406354
5.3153026 0.40303846
5.3157193 0.4022579
5.316136 0.40168648
5.3165528 0.40129989
5.3169695 0.40107384
5.3173862 0.40098403
5.317803 0.40100617
5.3182197 0.40111596
5.3186364 0.4012891
5.3190532 0.4015013
5.3194699 0.40172826
5.3198866 0.40194569
5.3203034 0.40219694
5.3207201 0.40262751
5.3211369 0.40320593
5.3215536 0.40389106
5.3219703 0.40464177
5.3223871 0.40541692
5.3228038 0.40617539
5.3232205 0.40687604
5.3236373 0.40747774
5.324054 0.40793935
5.3244707 0.40821974
5.3248875 0.40827779
5.3253042 0.40805958
5.325721 0.40752213
5.3261377 0.40668492
5.3265544 0.40557
5.3269712 0.40419939
5.3273879 0.40259512
5.3278046 0.40077921
5.3282214 0.3987737
5.3286381 0.3966006
5.3290548 0.39428196
5.3294716 0.39183979
5.3298883 0.38929612
5.3303051 0.38662979
5.3307218 0.3837581
5.3311385 0.38071204
5.3315553 0.37752861
5.331972 0.37424479
5.3323887 0.37089755
5.3328055 0.36752389
5.3332222 0.36416079
5.3336389 0.36084523
5.3340557 0.35761418
5.3344724 0.35450464
5.3348891 0.35155359
5.3353059 0.34874824
5.3357226 0.34599385
5.3361394 0.34331445
5.3365561 0.34074054
5.3369728 0.33830259
5.3373896 0.3360311
5.3378063 0.33395654
5.338223 0.33210941
5.3386398 0.33052019
5.3390565 0.32921937
5.3394732 0.32823743
5.33989 0.32760487
5.3403067 0.32747893
5.3407235 0.32813334
5.3411402 0.32945402
5.3415569 0.33130867
5.3419737 0.33356504
5.3423904 0.33609082
5.3428071 0.33875375
5.3432239 0.34142153
5.3436406 0.3439619
5.3440573 0.34624257
5.3444741 0.34813126
5.3448908 0.34949568
5.3453076 0.35039356
5.3457243 0.35123095
5.346141 0.35200664
5.3465578 0.35269677
5.3469745 0.35327743
5.3473912 0.35372474
5.347808 0.35401481
5.3482247 0.35412375
5.3486414 0.35402768
5.3490582 0.35370269
5.3494749 0.3531249
5.3498916 0.35227043
5.3503084 0.35101369
5.3507251 0.34914536
5.3511419 0.34676955
5.3515586 0.34400451
5.3519753 0.34096851
5.3523921 0.33777981
5.3528088 0.33455666
5.3532255 0.33141735
5.3536423 0.32848011
5.354059 0.32586322
5.3544757 0.32368493
5.3548925 0.32206351
5.3553092 0.32093472
5.355726 0.31990014
5.3561427 0.31894207
5.3565594 0.31806355
5.3569762 0.31726764
5.3573929 0.31655742
5.3578096 0.31593593
5.3582264 0.31540624
5.3586431 0.31497141
5.3590598 0.31463449
5.3594766 0.31439856
5.3598933 0.31426667
5.3603101 0.31428961
5.3607268 0.31455895
5.3611435 0.3150237
5.3615603 0.31562658
5.361977 0.3163103
5.3623937 0.31701758
5.3628105 0.31769113
5.3632272 0.31827366
5.3636439 0.31870788
5.3640607 0.31893652
5.3644774 0.31890227
5.3648941 0.31854786
5.3653109 0.317891
5.3657276 0.31710026
5.3661444 0.31620505
5.3665611 0.31522691
5.3669778 0.31418738
5.3673946 0.31310801
5.3678113 0.31201034
5.368228 0.31091591
5.3686448 0.30984628
5.3690615 0.30882298
5.3694782 0.30786756
5.369895 0.30700157
5.3703117 0.30623374
5.3707285 0.30553622
5.3711452 0.30489443
5.3715619 0.30429489
5.3719787 0.30372407
5.3723954 0.30316848
5.3728121 0.30261463
5.3732289 0.30204901
5.3736456 0.30145811
5.3740623 0.30082844
5.3744791 0.3001465
5.3748958 0.29939879
5.3753126 0.29853729
5.3757293 0.29747841
5.376146 0.29623241
5.3765628 0.29481369
5.3769795 0.29323664
5.3773962 0.29151566
5.377813 0.28966514
5.3782297 0.28769947
5.3786464 0.28563305
5.3790632 0.28348028
5.3794799 0.28125555
5.3798966 0.27897325
5.3803134 0.27645644
5.3807301 0.27331718
5.3811469 0.26966939
5.3815636 0.26564906
5.3819803 0.26139216
5.3823971 0.25703469
5.3828138 0.25271261
5.3832305 0.24856193
5.3836473 0.24471861
5.384064 0.24131864
5.3844807 0.238498
5.3848975 0.23639268
5.3853142 0.23489411
5.385731 0.23347657
5.3861477 0.23211103
5.3865644 0.23079307
5.3869812 0.22951829
5.3873979 0.22828226
5.3878146 0.22708057
5.3882314 0.22590882
5.3886481 0.22476257
5.3890648 0.22363743
5.3894816 0.22252896
5.3898983 0.22143278
5.3903151 0.22036648
5.3907318 0.21937111
5.3911485 0.21843037
5.3915653 0.21752552
5.391982 0.21663785
5.3923987 0.21574863
5.3928155 0.21483912
5.3932322 0.2138906
5.3936489 0.21288434
5.3940657 0.21180162
5.3944824 0.21062369
5.3948991 0.20933185
5.3953159 0.20786189
5.3957326 0.20611923
5.3961494 0.20414257
5.3965661 0.20197588
5.3969828 0.19966311
5.3973996 0.19724822
5.3978163 0.19477518
5.398233 0.19228793
5.3986498 0.18983045
5.3990665 0.18744668
5.3994832 0.18518059
5.3999 0.18307613
5.4003167 0.18111819
5.4007335 0.17919082
5.4011502 0.17729321
5.4015669 0.17543003
5.4019837 0.17360598
5.4024004 0.17182573
5.4028171 0.17009398
5.4032339 0.1684154
5.4036506 0.16679469
5.4040673 0.16523654
5.4044841 0.16374561
5.4049008 0.16232661
5.4053176 0.16099898
5.4057343 0.15980081
5.406151 0.15873584
5.4065678 0.15780636
5.4069845 0.15701464
5.4074012 0.15636297
5.407818 0.15585361
5.4082347 0.15548887
5.4086514 0.15527101
5.4090682 0.15520231
5.4094849 0.15528505
5.4099017 0.15552152
5.4103184 0.15589818
5.4107351 0.15637072
5.4111519 0.15692142
5.4115686 0.1575339
5.4119853 0.15819177
5.4124021 0.15887863
5.4128188 0.15957809
5.4132355 0.16027378
5.4136523 0.16094928
5.414069 0.16158823
5.4144857 0.16217422
5.4149025 0.16269088
5.4153192 0.16315076
5.415736 0.16360801
5.4161527 0.1640555
5.4165694 0.16448347
5.4169862 0.16488216
5.4174029 0.16524182
5.4178196 0.16555268
5.4182364 0.16580498
5.4186531 0.16598897
5.4190698 0.16609488
5.4194866 0.16611295
5.4199033 0.16603343
5.4203201 0.16579654
5.4207368 0.16529708
5.4211535 0.16455793
5.4215703 0.16360691
5.421987 0.16247182
5.4224037 0.16118045
5.4228205 0.1597606
5.4232372 0.15824009
5.4236539 0.1566467
5.4240707 0.15500824
5.4244874 0.15335251
5.4249042 0.15170732
5.4253209 0.14999645
5.4257376 0.14802715
5.4261544 0.14585009
5.4265711 0.14352555
5.4269878 0.14111379
5.4274046 0.13867507
5.4278213 0.13626965
5.428238 0.13395779
5.4286548 0.13179976
5.4290715 0.12985582
5.4294882 0.12818624
5.429905 0.12685126
5.4303217 0.12586806
5.4307385 0.12514335
5.4311552 0.12462811
5.4315719 0.12427613
5.4319887 0.12404122
5.4324054 0.12387716
5.4328221 0.12373776
5.4332389 0.12357682
5.4336556 0.12334813
5.4340723 0.1230055
5.4344891 0.12250273
5.4349058 0.1217936
5.4353226 0.12089817
5.4357393 0.11994978
5.436156 0.11896509
5.4365728 0.1179556
5.4369895 0.11693281
5.4374062 0.11590824
5.437823 0.11489338
5.4382397 0.11389973
5.4386564 0.11293881
5.4390732 0.11202211
5.4394899 0.11116115
5.4399067 0.11036741
5.4403234 0.10962956
5.4407401 0.10890105
5.4411569 0.10817842
5.4415736 0.10746003
5.4419903 0.10674421
5.4424071 0.10602932
5.4428238 0.10531369
5.4432405 0.10459567
5.4436573 0.1038736
5.444074 0.10314584
5.4444907 0.10241072
5.4449075 0.10166659
5.4453242 0.10091474
5.445741 0.10016104
5.4461577 0.099405861
5.4465744 0.098649353
5.4469912 0.097891667
5.4474079 0.097132954
5.4478246 0.096373366
5.4482414 0.095613053
5.4486581 0.094852167
5.4490748 0.094090858
5.4494916 0.093329277
5.4499083 0.092567575
5.4503251 0.091799151
5.4507418 0.091010989
5.4511585 0.090205979
5.4515753 0.089387572
5.451992 0.088559224
5.4524087 0.087724385
5.4528255 0.086886511
5.4532422 0.086049053
5.4536589 0.085215464
5.4540757 0.084389198
5.4544924 0.083573708
5.4549092 0.082772447
5.4553259 0.08201793
5.4557426 0.081372039
5.4561594 0.080830549
5.4565761 0.080386898
5.4569928 0.080034525
5.4574096 0.079766867
5.4578263 0.079577363
5.458243 0.079459449
5.4586598 0.079406566
5.4590765 0.079412149
5.4594932 0.079469638
5.45991 0.07957247
5.4603267 0.079830103
5.4607435 0.080451297
5.4611602 0.08136841
5.4615769 0.082504445
5.4619937 0.083782404
5.4624104 0.08512529
5.4628271 0.086456106
5.4632439 0.087697856
5.4636606 0.088773541
5.4640773 0.089606164
5.4644941 0.090118729
5.4649108 0.090234239
5.4653276 0.09003189
5.4657443 0.089813704
5.466161 0.089591065
5.4665778 0.089364366
5.4669945 0.089134003
5.4674112 0.088900371
5.467828 0.088663863
5.4682447 0.088424875
5.4686614 0.088183801
5.4690782 0.087941036
5.4694949 0.087696974
5.4699117 0.087452011
5.4703284 0.087201866
5.4707451 0.086938632
5.4711619 0.086665603
5.4715786 0.08638644
5.4719953 0.086104801
5.4724121 0.085824344
5.4728288 0.085548728
5.4732455 0.085281612
5.4736623 0.085026655
5.474079 0.084787515
5.4744957 0.084567851
5.4749125 0.084371323
5.4753292 0.08427506
5.475746 0.084420612
5.4761627 0.084781707
5.4765794 0.085326624
5.4769962 0.086023638
5.4774129 0.086841026
5.4778296 0.087747065
5.4782464 0.088710031
5.4786631 0.089698203
5.4790798 0.090679856
5.4794966 0.091623267
5.4799133 0.092496713
5.4803301 0.0933306
5.4807468 0.094233504
5.4811635 0.095193978
5.4815803 0.096196403
5.481997 0.097225161
5.4824137 0.098264635
5.4828305 0.099299208
5.4832472 0.10031326
5.4836639 0.10129118
5.4840807 0.10221734
5.4844974 0.10307612
5.4849142 0.10385192
5.4853309 0.10443776
5.4857476 0.10466832
5.4861644 0.1046007
5.4865811 0.1042987
5.4869978 0.10382615
5.4874146 0.10324684
5.4878313 0.10262459
5.488248 0.1020232
5.4886648 0.10150649
5.4890815 0.10113826
5.4894982 0.10098232
5.489915 0.10110249
5.4903317 0.10151485
5.4907485 0.10212751
5.4911652 0.10289782
5.4915819 0.10378553
5.4919987 0.10475042
5.4924154 0.10575225
5.4928321 0.10675076
5.4932489 0.10770572
5.4936656 0.1085769
5.4940823 0.10932405
5.4944991 0.10990693
5.4949158 0.11028531
5.4953326 0.11045913
5.4957493 0.11050631
5.496166 0.1104532
5.4965828 0.11032402
5.4969995 0.11014297
5.4974162 0.10993426
5.497833 0.10972211
5.4982497 0.10953072
5.4986664 0.1093843
5.4990832 0.10930707
5.4994999 0.10932323
5.4999167 0.109457
5.5003334 0.10972119
5.5007501 0.11009156
5.5011669 0.11054569
5.5015836 0.1110616
5.5020003 0.11161727
5.5024171 0.1121907
5.5028338 0.1127599
5.5032505 0.11330286
5.5036673 0.11379758
5.504084 0.11422206
5.5045008 0.1145543
5.5049175 0.1147723
5.5053342 0.11489391
5.505751 0.1149873
5.5061677 0.11504849
5.5065844 0.11507118
5.5070012 0.11504909
5.5074179 0.1149759
5.5078346 0.11484533
5.5082514 0.11465108
5.5086681 0.11438685
5.5090848 0.11404634
5.5095016 0.11362325
5.5099183 0.1131113
5.5103351 0.11253342
5.5107518 0.11194684
5.5111685 0.1113544
5.5115853 0.11075725
5.512002 0.11015653
5.5124187 0.10955338
5.5128355 0.10894897
5.5132522 0.10834442
5.5136689 0.10774089
5.5140857 0.10713953
5.5145024 0.10654148
5.5149192 0.10594788
5.5153359 0.10535628
5.5157526 0.10476113
5.5161694 0.10416446
5.5165861 0.1035685
5.5170028 0.10297551
5.5174196 0.10238771
5.5178363 0.10180735
5.518253 0.10123667
5.5186698 0.1006779
5.5190865 0.10013329
5.5195033 0.099605086
5.51992 0.099095517
5.5203367 0.09870864
5.5207535 0.098629011
5.5211702 0.098824454
5.5215869 0.099256796
5.5220037 0.099887864
5.5224204 0.10067948
5.5228371 0.10159348
5.5232539 0.10259169
5.5236706 0.10363593
5.5240873 0.10468802
5.5245041 0.1057098
5.5249208 0.1066631
5.5253376 0.10760062
5.5257543 0.10866868
5.526171 0.10984009
5.5265878 0.11108275
5.5270045 0.11236451
5.5274212 0.11365327
5.527838 0.11491688
5.5282547 0.11612322
5.5286714 0.11724017
5.5290882 0.11823559
5.5295049 0.11907737
5.5299217 0.11973337
5.5303384 0.12020485
5.5307551 0.12055115
5.5311719 0.12078806
5.5315886 0.12092982
5.5320053 0.1209907
5.5324221 0.12098495
5.5328388 0.12092684
5.5332555 0.12083061
5.5336723 0.12071054
5.534089 0.12058088
5.5345058 0.12045589
5.5349225 0.12034983
5.5353392 0.12026313
5.535756 0.12016983
5.5361727 0.12005979
5.5365894 0.11992345
5.5370062 0.11975125
5.5374229 0.11953364
5.5378396 0.11926105
5.5382564 0.11892394
5.5386731 0.11851274
5.5390898 0.1180179
5.5395066 0.11742986
5.5399233 0.11673906
5.5403401 0.11579843
5.5407568 0.11437896
5.5411735 0.11255287
5.5415903 0.11039985
5.542007 0.10799964
5.5424237 0.10543194
5.5428405 0.10277647
5.5432572 0.10011295
5.5436739 0.097521076
5.5440907 0.095080577
5.5445074 0.092871163
5.5449242 0.090972548
5.5453409 0.089336982
5.5457576 0.087760204
5.5461744 0.086249249
5.5465911 0.084817096
5.5470078 0.083476723
5.5474246 0.082241108
5.5478413 0.081123229
5.548258 0.080136064
5.5486748 0.079292591
5.5490915 0.078605788
5.5495083 0.078088633
5.549925 0.077754104
5.5503417 0.077724295
5.5507585 0.078165514
5.5511752 0.07899358
5.5515919 0.080118497
5.5520087 0.081450269
5.5524254 0.0828989
5.5528421 0.084374394
5.5532589 0.085786755
5.5536756 0.087045988
5.5540923 0.088062095
5.5545091 0.088745083
5.5549258 0.089004953
5.5553426 0.088875133
5.5557593 0.088569675
5.556176 0.088126505
5.5565928 0.087578412
5.5570095 0.086958185
5.5574262 0.086298611
5.557843 0.085632479
5.5582597 0.084992577
5.5586764 0.084411693
5.5590932 0.083922616
5.5595099 0.083558134
5.5599267 0.083351034
5.5603434 0.083334754
5.5607601 0.083504337
5.5611769 0.083822675
5.5615936 0.084252266
5.5620103 0.08475561
5.5624271 0.085295206
5.5628438 0.085833552
5.5632605 0.086333149
5.5636773 0.086756494
5.564094 0.087066087
5.5645108 0.087224427
5.5649275 0.087194013
5.5653442 0.086843138
5.565761 0.086030785
5.5661777 0.084848215
5.5665944 0.083391542
5.5670112 0.081756882
5.5674279 0.080040349
5.5678446 0.078338058
5.5682614 0.076746124
5.5686781 0.075360662
5.5690948 0.074277786
5.5695116 0.073593612
5.5699283 0.073404254
5.5703451 0.073620772
5.5707618 0.073929964
5.5711785 0.074308271
5.5715953 0.074739564
5.572012 0.075207716
5.5724287 0.075696597
5.5728455 0.07619008
5.5732622 0.076672037
5.5736789 0.077126341
5.5740957 0.077536862
5.5745124 0.077887472
5.5749292 0.078162045
5.5753459 0.078382787
5.5757626 0.0786111
5.5761794 0.078843481
5.5765961 0.079074871
5.5770128 0.079300209
5.5774296 0.079514438
5.5778463 0.079712498
5.578263 0.07988933
5.5786798 0.080039875
5.5790965 0.080159074
5.5795133 0.080241868
5.57993 0.080283198
5.5803467 0.080268304
5.5807635 0.080183869
5.5811802 0.080041647
5.5815969 0.079853869
5.5820137 0.079632765
5.5824304 0.079390567
5.5828471 0.079139505
5.5832639 0.078891811
5.5836806 0.078659716
5.5840973 0.07845545
5.5845141 0.078291244
5.5849308 0.078179329
5.5853476 0.078118438
5.5857643 0.078088296
5.586181 0.078086879
5.5865978 0.078112637
5.5870145 0.078164018
5.5874312 0.078239471
5.587848 0.078337445
5.5882647 0.078456388
5.5886814 0.07859475
5.5890982 0.07875098
5.5895149 0.078923525
5.5899317 0.079110836
5.5903484 0.079383935
5.5907651 0.079851001
5.5911819 0.080473253
5.5915986 0.081208939
5.5920153 0.082016304
5.5924321 0.082853595
5.5928488 0.083679058
5.5932655 0.08445094
5.5936823 0.085127486
5.594099 0.085666944
5.5945158 0.086027559
5.5949325 0.086167579
5.5953492 0.08610352
5.595766 0.085933452
5.5961827 0.085678479
5.5965994 0.085357794
5.5970162 0.084990588
5.5974329 0.084596054
5.5978496 0.084193384
5.5982664 0.083801771
5.5986831 0.083440406
5.5990998 0.083128482
5.5995166 0.082885192
5.5999333 0.082729727
5.6003501 0.082642847
5.6007668 0.082563175
5.6011835 0.082488295
5.6016003 0.082417095
5.602017 0.082348466
5.6024337 0.082281298
5.6028505 0.08221448
5.6032672 0.082146903
5.6036839 0.082077455
5.6041007 0.082005028
5.6045174 0.081928511
5.6049342 0.081846793
5.6053509 0.081770715
5.6057676 0.08171576
5.6061844 0.081672888
5.6066011 0.0816326
5.6070178 0.081585399
5.6074346 0.081521788
5.6078513 0.081432268
5.608268 0.081307343
5.6086848 0.081137514
5.6091015 0.080913285
5.6095183 0.080625156
5.609935 0.080263631
5.6103517 0.079778671
5.6107685 0.079109571
5.6111852 0.078281819
5.6116019 0.077322433
5.6120187 0.076258433
5.6124354 0.075116839
5.6128521 0.07392467
5.6132689 0.072708946
5.6136856 0.071496686
5.6141024 0.07031491
5.6145191 0.069190637
5.6149358 0.068150887
5.6153526 0.067176089
5.6157693 0.066199199
5.616186 0.065224634
5.6166028 0.064258273
5.6170195 0.063305993
5.6174362 0.062373674
5.617853 0.061467194
5.6182697 0.060592431
5.6186864 0.059755262
5.6191032 0.058961568
5.6195199 0.058217225
5.6199367 0.057528112
5.6203534 0.057081479
5.6207701 0.057148277
5.6211869 0.057648909
5.6216036 0.058497599
5.6220203 0.059608572
5.6224371 0.060896051
5.6228538 0.062274261
5.6232705 0.063657425
5.6236873 0.064959769
5.624104 0.066095515
5.6245208 0.066978888
5.6249375 0.067524112
5.6253542 0.067751921
5.625771 0.067827894
5.6261877 0.067785443
5.6266044 0.067655101
5.6270212 0.0674674
5.6274379 0.067252874
5.6278546 0.067042055
5.6282714 0.066865475
5.6286881 0.066753668
5.6291049 0.066737164
5.6295216 0.066846498
5.6299383 0.067112201
5.6303551 0.067607311
5.6307718 0.068383695
5.6311885 0.069382564
5.6316053 0.070543516
5.632022 0.071806148
5.6324387 0.073110055
5.6328555 0.074394835
5.6332722 0.075600086
5.6336889 0.076665402
5.6341057 0.077530383
5.6345224 0.078134623
5.6349392 0.07841772
5.6353559 0.078445529
5.6357726 0.07841069
5.6361894 0.078320422
5.6366061 0.078178482
5.6370228 0.077988625
5.6374396 0.077754607
5.6378563 0.077480185
5.638273 0.077169116
5.6386898 0.076825154
5.6391065 0.076452058
5.6395233 0.076053582
5.63994 0.075633483
5.6403567 0.075162465
5.6407735 0.074599382
5.6411902 0.073966712
5.6416069 0.073287938
5.6420237 0.072586542
5.6424404 0.071886006
5.6428571 0.071209813
5.6432739 0.070581444
5.6436906 0.070024383
5.6441074 0.069562111
5.6445241 0.069218112
5.6449408 0.069015866
5.6453576 0.068953099
5.6457743 0.068986478
5.646191 0.069098415
5.6466078 0.069271889
5.6470245 0.069489884
5.6474412 0.069735379
5.647858 0.069991357
5.6482747 0.070240798
5.6486914 0.070466683
5.6491082 0.070651995
5.6495249 0.070779714
5.6499417 0.070832821
5.6503584 0.07082948
5.6507751 0.070821602
5.6511919 0.070810223
5.6516086 0.0707955
5.6520253 0.070777595
5.6524421 0.070756665
5.6528588 0.070732871
5.6532755 0.070706372
5.6536923 0.070677328
5.654109 0.070645896
5.6545258 0.070612238
5.6549425 0.070576512
5.6553592 0.070527561
5.655776 0.070449805
5.6561927 0.070348487
5.6566094 0.070229156
5.6570262 0.070097362
5.6574429 0.069958655
5.6578596 0.069818585
5.6582764 0.069682702
5.6586931 0.069556554
5.6591099 0.069445693
5.6595266 0.069355667
5.6599433 0.069292026
5.6603601 0.069361453
5.6607768 0.069705393
5.6611935 0.07027781
5.6616103 0.071029998
5.662027 0.071913249
5.6624437 0.072878855
5.6628605 0.073878109
5.6632772 0.074862302
5.6636939 0.075782728
5.6641107 0.076590678
5.6645274 0.077237446
5.6649442 0.077674324
5.6653609 0.077851972
5.6657776 0.077777452
5.6661944 0.077499637
5.6666111 0.077067704
5.6670278 0.076530834
5.6674446 0.075938207
5.6678613 0.075339
5.668278 0.074782395
5.6686948 0.07431757
5.6691115 0.073993704
5.6695283 0.073859978
5.669945 0.073965571
5.6703617 0.074344932
5.6707785 0.074966456
5.6711952 0.075781669
5.6716119 0.076742154
5.6720287 0.077799496
5.6724454 0.078905279
5.6728621 0.080011087
5.6732789 0.081068504
5.6736956 0.082029114
5.6741124 0.082844501
5.6745291 0.08346625
5.6749458 0.083845944
5.6753626 0.0839979
5.6757793 0.08401814
5.676196 0.083932893
5.6766128 0.083767197
5.6770295 0.083546086
5.6774462 0.083294596
5.677863 0.083037764
5.6782797 0.082800625
5.6786964 0.082608215
5.6791132 0.082485571
5.6795299 0.082457727
5.6799467 0.08254972
5.6803634 0.082814659
5.6807801 0.083279512
5.6811969 0.083896115
5.6816136 0.084615494
5.6820303 0.085388677
5.6824471 0.086166689
5.6828638 0.08690056
5.6832805 0.087541315
5.6836973 0.088039981
5.684114 0.088347587
5.6845308 0.088415158
5.6849475 0.088193722
5.6853642 0.087766047
5.685781 0.087323492
5.6861977 0.08687074
5.6866144 0.08640987
5.6870312 0.085942961
5.6874479 0.085472094
5.6878646 0.084999348
5.6882814 0.084526803
5.6886981 0.084056538
5.6891149 0.083590633
5.6895316 0.083131167
5.6899483 0.082680221
5.6903651 0.082235366
5.6907818 0.081790542
5.6911985 0.08134606
5.6916153 0.080902315
5.692032 0.080459703
5.6924487 0.08001862
5.6928655 0.079579462
5.6932822 0.079142624
5.6936989 0.078708502
5.6941157 0.078277493
5.6945324 0.077849991
5.6949492 0.077426393
5.6953659 0.077047482
5.6957826 0.076770644
5.6961994 0.076585812
5.6966161 0.07648211
5.6970328 0.076448663
5.6974496 0.076474596
5.6978663 0.076549035
5.698283 0.076661102
5.6986998 0.076799925
5.6991165 0.076954626
5.6995333 0.077114331
5.69995 0.077268165
5.7003667 0.077443553
5.7007835 0.077694287
5.7012002 0.078018273
5.7016169 0.078412725
5.7020337 0.078874857
5.7024504 0.079401881
5.7028671 0.079991011
5.7032839 0.080639461
5.7037006 0.081344444
5.7041174 0.082103173
5.7045341 0.082912862
5.7049508 0.083770724
5.7053676 0.084825655
5.7057843 0.086264188
5.706201 0.088008091
5.7066178 0.089976235
5.7070345 0.092087492
5.7074512 0.094260732
5.707868 0.096414826
5.7082847 0.098468645
5.7087015 0.10034106
5.7091182 0.10195094
5.7095349 0.10321716
5.7099517 0.10405859
5.7103684 0.10457413
5.7107851 0.10501603
5.7112019 0.10540038
5.7116186 0.10574033
5.7120353 0.10604908
5.7124521 0.1063398
5.7128688 0.10662565
5.7132855 0.10691982
5.7137023 0.10723549
5.714119 0.10758582
5.7145358 0.10798399
5.7149525 0.10844319
5.7153692 0.1089445
5.715786 0.10944557
5.7162027 0.10994822
5.7166194 0.1104548
5.7170362 0.11096763
5.7174529 0.11148905
5.7178696 0.11202139
5.7182864 0.11256701
5.7187031 0.11312822
5.7191199 0.11370737
5.7195366 0.11430679
5.7199533 0.11492882
5.7203701 0.1155838
5.7207868 0.11628491
5.7212035 0.11703241
5.7216203 0.11782643
5.722037 0.1186671
5.7224537 0.11955453
5.7228705 0.12048886
5.7232872 0.12147021
5.723704 0.1224987
5.7241207 0.12357447
5.7245374 0.12469763
5.7249542 0.12586832
5.7253709 0.12711209
5.7257876 0.12845576
5.7262044 0.12988027
5.7266211 0.13136609
5.7270378 0.13289371
5.7274546 0.13444364
5.7278713 0.13599635
5.728288 0.13753235
5.7287048 0.13903211
5.7291215 0.14047612
5.7295383 0.14184489
5.729955 0.1431189
5.7303717 0.14431391
5.7307885 0.14547805
5.7312052 0.14661699
5.7316219 0.14773592
5.7320387 0.14884004
5.7324554 0.14993457
5.7328721 0.15102469
5.7332889 0.15211561
5.7337056 0.15321254
5.7341224 0.15432066
5.7345391 0.15544519
5.7349558 0.15659132
5.7353726 0.15778528
5.7357893 0.15905145
5.736206 0.16037508
5.7366228 0.16174108
5.7370395 0.16313437
5.7374562 0.16453986
5.737873 0.16594247
5.7382897 0.1673271
5.7387065 0.16867869
5.7391232 0.16998213
5.7395399 0.17122235
5.7399567 0.17238426
5.7403734 0.17334469
5.7407901 0.17396976
5.7412069 0.17431119
5.7416236 0.17442226
5.7420403 0.17435627
5.7424571 0.17416648
5.7428738 0.1739062
5.7432905 0.1736287
5.7437073 0.17338728
5.744124 0.17323522
5.7445408 0.1732258
5.7449575 0.17341231
5.7453742 0.17380045
5.745791 0.17433611
5.7462077 0.1750095
5.7466244 0.17581134
5.7470412 0.17673236
5.7474579 0.17776327
5.7478746 0.17889479
5.7482914 0.18011765
5.7487081 0.18142254
5.7491249 0.18280021
5.7495416 0.18424137
5.7499583 0.18573673
5.7503751 0.18796124
5.7507918 0.19170873
5.7512085 0.19665708
5.7516253 0.20247516
5.752042 0.20883186
5.7524587 0.21539605
5.7528755 0.2218366
5.7532922 0.22782241
5.753709 0.23302236
5.7541257 0.23710531
5.7545424 0.23974015
5.7549592 0.24059576
5.7553759 0.24014795
5.7557926 0.23944559
5.7562094 0.2385196
5.7566261 0.23739193
5.7570428 0.23608451
5.7574596 0.2346193
5.7578763 0.23301824
5.758293 0.23130329
5.7587098 0.22949638
5.7591265 0.22761947
5.7595433 0.2256945
5.75996 0.22374343
5.7603767 0.22170502
5.7607935 0.21949492
5.7612102 0.21715582
5.7616269 0.21473139
5.7620437 0.2122653
5.7624604 0.20980122
5.7628771 0.20738281
5.7632939 0.20505373
5.7637106 0.20285766
5.7641274 0.20083826
5.7645441 0.19903921
5.7649608 0.19750415
5.7653776 0.19630492
5.7657943 0.19548007
5.766211 0.19499894
5.7666278 0.19483047
5.7670445 0.19494361
5.7674612 0.19530729
5.767878 0.19589044
5.7682947 0.196662
5.7687115 0.19759091
5.7691282 0.19864611
5.7695449 0.19979654
5.7699617 0.20101112
5.7703784 0.20240858
5.7707951 0.20414276
5.7712119 0.20613955
5.7716286 0.20832327
5.7720453 0.21061819
5.7724621 0.21294862
5.7728788 0.21523884
5.7732955 0.21741317
5.7737123 0.21939588
5.774129 0.22111127
5.7745458 0.22248365
5.7749625 0.2234373
5.7753792 0.22400808
5.775796 0.22435147
5.7762127 0.22451506
5.7766294 0.22454553
5.7770462 0.22448954
5.7774629 0.22439376
5.7778796 0.22430485
5.7782964 0.22426949
5.7787131 0.22433433
5.7791299 0.22454606
5.7795466 0.22495133
5.7799633 0.22559681
5.7803801 0.22640538
5.7807968 0.22722178
5.7812135 0.2280437
5.7816303 0.2288699
5.782047 0.22969915
5.7824637 0.23053022
5.7828805 0.23136186
5.7832972 0.23219286
5.783714 0.23302197
5.7841307 0.23384797
5.7845474 0.23466961
5.7849642 0.23548567
5.7853809 0.23630223
5.7857976 0.23712625
5.7862144 0.23795345
5.7866311 0.23877947
5.7870478 0.23959993
5.7874646 0.24041049
5.7878813 0.24120677
5.788298 0.24198441
5.7887148 0.24273906
5.7891315 0.24346634
5.7895483 0.24416191
5.789965 0.24482138
5.7903817 0.24520682
5.7907985 0.24504548
5.7912152 0.24441737
5.7916319 0.24340456
5.7920487 0.24208911
5.7924654 0.2405531
5.7928821 0.23887858
5.7932989 0.23714762
5.7937156 0.2354423
5.7941324 0.23384467
5.7945491 0.23243682
5.7949658 0.23130079
5.7953826 0.23037621
5.7957993 0.22950365
5.796216 0.22868751
5.7966328 0.22793322
5.7970495 0.22724622
5.7974662 0.22663195
5.797883 0.22609584
5.7982997 0.22564334
5.7987165 0.22527989
5.7991332 0.22501091
5.7995499 0.22484186
5.7999667 0.22477816
5.8003834 0.22543709
5.8008001 0.22748677
5.8012169 0.23066639
5.8016336 0.23471022
5.8020503 0.23935254
5.8024671 0.24432762
5.8028838 0.24936974
5.8033006 0.25421318
5.8037173 0.2585922
5.804134 0.26224109
5.8045508 0.26489413
5.8049675 0.26628558
5.8053842 0.26674668
5.805801 0.26698928
5.8062177 0.26703477
5.8066344 0.26690057
5.8070512 0.26660409
5.8074679 0.26616276
5.8078846 0.26559398
5.8083014 0.26491517
5.8087181 0.26414375
5.8091349 0.26329713
5.8095516 0.26239273
5.8099683 0.26144796
5.8103851 0.26025955
5.8108018 0.25860681
5.8112185 0.25659743
5.8116353 0.25434068
5.812052 0.25194584
5.8124687 0.24952218
5.8128855 0.24717898
5.8133022 0.24502551
5.813719 0.24317104
5.8141357 0.24172486
5.8145524 0.24079622
5.8149692 0.24049442
5.8153859 0.24121438
5.8158026 0.24323724
5.8162194 0.24633971
5.8166361 0.25029638
5.8170528 0.25488181
5.8174696 0.25987059
5.8178863 0.2650373
5.8183031 0.27015651
5.8187198 0.27500282
5.8191365 0.27935079
5.8195533 0.282975
5.81997 0.28565004
5.8203867 0.28749848
5.8208035 0.28894318
5.8212202 0.29006751
5.8216369 0.290953
5.8220537 0.2916812
5.8224704 0.29233364
5.8228871 0.29299187
5.8233039 0.29373742
5.8237206 0.29465184
5.8241374 0.29581667
5.8245541 0.29731344
5.8249708 0.29922369
5.8253876 0.3018034
5.8258043 0.30520667
5.826221 0.30926593
5.8266378 0.31381242
5.8270545 0.3186774
5.8274712 0.32369211
5.827888 0.32868779
5.8283047 0.3334957
5.8287215 0.33794707
5.8291382 0.34187315
5.8295549 0.3451052
5.8299717 0.34747445
5.8303884 0.34880264
5.8308051 0.34913363
5.8312219 0.34865984
5.8316386 0.34757408
5.8320553 0.34606911
5.8324721 0.34433772
5.8328888 0.34257269
5.8333056 0.3409668
5.8337223 0.33971283
5.834139 0.33900356
5.8345558 0.33903178
5.8349725 0.33999025
5.8353892 0.34175777
5.835806 0.3439503
5.8362227 0.34648258
5.8366394 0.34927071
5.8370562 0.35223078
5.8374729 0.3552789
5.8378896 0.35833116
5.8383064 0.36130367
5.8387231 0.36411252
5.8391399 0.36667382
5.8395566 0.36890367
5.8399733 0.37071816
5.8403901 0.37223143
5.8408068 0.37364721
5.8412235 0.37493777
5.8416403 0.37607447
5.842057 0.3770287
5.8424737 0.37777182
5.8428905 0.3782752
5.8433072 0.37851022
5.843724 0.37844825
5.8441407 0.37806065
5.8445574 0.37731881
5.8449742 0.3761941
5.8453909 0.37455159
5.8458076 0.37231085
5.8462244 0.36957539
5.8466411 0.36644925
5.8470578 0.36303648
5.8474746 0.35944112
5.8478913 0.35576722
5.8483081 0.35211883
5.8487248 0.3486
5.8491415 0.34531477
5.8495583 0.34236719
5.849975 0.33986131
5.8503917 0.33750771
5.8508085 0.33493501
5.8512252 0.33227766
5.8516419 0.32967174
5.8520587 0.32725333
5.8524754 0.32515851
5.8528921 0.32352335
5.8533089 0.32248394
5.8537256 0.32217635
5.8541424 0.32273666
5.8545591 0.32430095
5.8549758 0.3270053
5.8553926 0.33048551
5.8558093 0.33414875
5.856226 0.33796458
5.8566428 0.3419044
5.8570595 0.34593958
5.8574762 0.3500415
5.857893 0.35418154
5.8583097 0.35833109
5.8587265 0.36246151
5.8591432 0.3665442
5.8595599 0.37055053
5.8599767 0.37445188
5.8603934 0.37834982
5.8608101 0.38236639
5.8612269 0.38645611
5.8616436 0.39057306
5.8620603 0.39467129
5.8624771 0.3987049
5.8628938 0.40262792
5.8633106 0.40639445
5.8637273 0.40995855
5.864144 0.41327427
5.8645608 0.4162957
5.8649775 0.4189769
5.8653942 0.42094071
5.865811 0.42184693
5.8662277 0.4218286
5.8666444 0.4210199
5.8670612 0.41955504
5.8674779 0.41756819
5.8678946 0.41519355
5.8683114 0.41256532
5.8687281 0.40981768
5.8691449 0.40708484
5.8695616 0.40450098
5.8699783 0.40220029
5.8703951 0.4000767
5.8708118 0.39789396
5.8712285 0.39566423
5.8716453 0.39340036
5.872062 0.39111519
5.8724787 0.38882158
5.8728955 0.38653236
5.8733122 0.38426037
5.873729 0.38201847
5.8741457 0.3798195
5.8745624 0.37767629
5.8749792 0.3756017
5.8753959 0.37358636
5.8758126 0.3716234
5.8762294 0.36973696
5.8766461 0.36795124
5.8770628 0.36629048
5.8774796 0.36477886
5.8778963 0.36344062
5.8783131 0.36229995
5.8787298 0.36138108
5.8791465 0.36070822
5.8795633 0.36030558
5.87998 0.36019737
5.8803967 0.36063498
5.8808135 0.36181353
5.8812302 0.36359623
5.8816469 0.36584565
5.8820637 0.36842437
5.8824804 0.37119496
5.8828971 0.37401998
5.8833139 0.37676201
5.8837306 0.37928362
5.8841474 0.38144739
5.8845641 0.38311587
5.8849808 0.38415165
5.8853976 0.3847902
5.8858143 0.38542731
5.886231 0.38606392
5.8866478 0.38670015
5.8870645 0.3873361
5.8874812 0.38797191
5.887898 0.38860768
5.8883147 0.38924354
5.8887315 0.38987959
5.8891482 0.39051596
5.8895649 0.39115277
5.8899817 0.39179012
5.8903984 0.39242862
5.8908151 0.39306865
5.8912319 0.39370983
5.8916486 0.39435182
5.8920653 0.39499426
5.8924821 0.39563677
5.8928988 0.396279
5.8933156 0.3969206
5.8937323 0.39756119
5.894149 0.39820043
5.8945658 0.39883794
5.8949825 0.39947336
5.8953992 0.39962029
5.895816 0.39880868
5.8962327 0.39719769
5.8966494 0.39494744
5.8970662 0.39221808
5.8974829 0.38916973
5.8978996 0.38596253
5.8983164 0.3827566
5.8987331 0.37971209
5.8991499 0.37698913
5.8995666 0.37474784
5.8999833 0.37314836
5.9004001 0.37202221
5.9008168 0.3710394
5.9012335 0.37019377
5.9016503 0.36947969
5.902067 0.36889153
5.9024837 0.36842364
5.9029005 0.36807039
5.9033172 0.36782616
5.903734 0.36768529
5.9041507 0.36764216
5.9045674 0.36769113
5.9049842 0.36782656
5.9054009 0.36816675
5.9058176 0.36883675
5.9062344 0.36981084
5.9066511 0.3710631
5.9070678 0.3725676
5.9074846 0.37429842
5.9079013 0.37622963
5.9083181 0.37833532
5.9087348 0.38058956
5.9091515 0.38296642
5.9095683 0.38543999
5.909985 0.38798433
5.9104017 0.39138846
5.9108185 0.39636734
5.9112352 0.40258997
5.9116519 0.40972417
5.9120687 0.41743773
5.9124854 0.42539848
5.9129022 0.4332742
5.9133189 0.44073271
5.9137356 0.44744181
5.9141524 0.45306932
5.9145691 0.45728303
5.9149858 0.45975075
5.9154026 0.46043734
5.9158193 0.45973162
5.916236 0.45789426
5.9166528 0.45518568
5.9170695 0.45186629
5.9174862 0.44819653
5.917903 0.4444368
5.9183197 0.44084753
5.9187365 0.43768914
5.9191532 0.43522205
5.9195699 0.43370668
5.9199867 0.43340344
5.9204034 0.43387455
5.9208201 0.43443014
5.9212369 0.43508361
5.9216536 0.43584909
5.9220703 0.43674071
5.9224871 0.43777259
5.9229038 0.43895887
5.9233206 0.44031366
5.9237373 0.44185109
5.924154 0.44358529
5.9245708 0.44553038
5.9249875 0.4477005
5.9254042 0.45043413
5.925821 0.45397367
5.9262377 0.45812249
5.9266544 0.46268365
5.9270712 0.46746017
5.9274879 0.47225511
5.9279047 0.4768715
5.9283214 0.48111239
5.9287381 0.48478082
5.9291549 0.48767982
5.9295716 0.48961245
5.9299883 0.49038173
5.9304051 0.49041699
5.9308218 0.49035385
5.9312385 0.49020209
5.9316553 0.48997097
5.932072 0.48966977
5.9324887 0.48930775
5.9329055 0.48889417
5.9333222 0.48843832
5.933739 0.48794945
5.9341557 0.48743684
5.9345724 0.48690975
5.9349892 0.48637746
5.9354059 0.48583938
5.9358226 0.48528764
5.9362394 0.48472189
5.9366561 0.48414181
5.9370728 0.48354708
5.9374896 0.48293735
5.9379063 0.4823123
5.9383231 0.48167161
5.9387398 0.48101493
5.9391565 0.48034195
5.9395733 0.47965233
5.93999 0.47894574
5.9404067 0.47780006
5.9408235 0.47586304
5.9412402 0.47330558
5.9416569 0.47029887
5.9420737 0.46701408
5.9424904 0.46362239
5.9429072 0.46029498
5.9433239 0.45720303
5.9437406 0.45451772
5.9441574 0.45241022
5.9445741 0.45105172
5.9449908 0.45061339
5.9454076 0.45119561
5.9458243 0.45267419
5.946241 0.45488572
5.9466578 0.45766681
5.9470745 0.46085408
5.9474912 0.46428413
5.947908 0.46779357
5.9483247 0.471219
5.9487415 0.47439704
5.9491582 0.47716429
5.9495749 0.47935737
5.9499917 0.48081287
5.9504084 0.48181005
5.9508251 0.4827716
5.9512419 0.48369826
5.9516586 0.48459058
5.9520753 0.48544912
5.9524921 0.48627445
5.9529088 0.48706712
5.9533256 0.4878277
5.9537423 0.48855673
5.954159 0.48925479
5.9545758 0.48992244
5.9549925 0.49056022
5.9554092 0.49107191
5.955826 0.49138085
5.9562427 0.49152838
5.9566594 0.49155585
5.9570762 0.49150464
5.9574929 0.49141612
5.9579097 0.49133164
5.9583264 0.49129257
5.9587431 0.49134028
5.9591599 0.49151613
5.9595766 0.4918615
5.9599933 0.49241773
5.9604101 0.49387235
5.9608268 0.4967519
5.9612435 0.50078832
5.9616603 0.50571333
5.962077 0.51125866
5.9624937 0.51715604
5.9629105 0.5231372
5.9633272 0.52893387
5.963744 0.53427778
5.9641607 0.53890066
5.9645774 0.54253425
5.9649942 0.54491027
5.9654109 0.54642966
5.9658276 0.54769467
5.9662444 0.54868536
5.9666611 0.54938168
5.9670778 0.54976357
5.9674946 0.54981098
5.9679113 0.54950384
5.9683281 0.54882211
5.9687448 0.54774572
5.9691615 0.54625463
5.9695783 0.54432877
5.969995 0.54194808
5.9704117 0.5392167
5.9708285 0.53628265
5.9712452 0.53318338
5.9716619 0.5299563
5.9720787 0.52663881
5.9724954 0.52326834
5.9729122 0.5198823
5.9733289 0.51651811
5.9737456 0.51321317
5.9741624 0.5100049
5.9745791 0.50693072
5.9749958 0.50402803
5.9754126 0.50129165
5.9758293 0.4986866
5.976246 0.49620781
5.9766628 0.49385023
5.9770795 0.4916088
5.9774962 0.48947844
5.977913 0.48745411
5.9783297 0.48553073
5.9787465 0.48370325
5.9791632 0.48196661
5.9795799 0.48031574
5.9799967 0.47874558
5.9804134 0.47837222
5.9808301 0.48008005
5.9812469 0.48345899
5.9816636 0.48809888
5.9820803 0.49358953
5.9824971 0.4995208
5.9829138 0.5054825
5.9833306 0.51106448
5.9837473 0.51585656
5.984164 0.51944858
5.9845808 0.52143037
5.9849975 0.52139177
5.9854142 0.51920135
5.985831 0.51523077
5.9862477 0.50981889
5.9866644 0.50330455
5.9870812 0.4960266
5.9874979 0.48832388
5.9879147 0.48053523
5.9883314 0.47299951
5.9887481 0.46605554
5.9891649 0.46004219
5.9895816 0.4552983
5.9899983 0.4521627
5.9904151 0.45004611
5.9908318 0.44814172
5.9912485 0.44648328
5.9916653 0.44510455
5.992082 0.44403928
5.9924987 0.44332124
5.9929155 0.44298419
5.9933322 0.44306188
5.993749 0.44358807
5.9941657 0.44459653
5.9945824 0.44612101
5.9949992 0.44819528
5.9954159 0.45115773
5.9958326 0.45517549
5.9962494 0.46002119
5.9966661 0.46546746
5.9970828 0.47128696
5.9974996 0.47725231
5.9979163 0.48313615
5.9983331 0.48871112
5.9987498 0.49374985
5.9991665 0.49802498
5.9995833 0.50130915
6 0.503375
