# Supplementary material for: Structural motifs of gold cluster anions with 17 to 69 atoms
Source: Nat Commun. 2026 Apr 10;17:5099. doi: 10.1038/s41467-026-71649-9 (PMC13246909; doi:10.1038/s41467-026-71649-9)
Supplement: Supplementary file 5 — Source Data [file 41467_2026_71649_MOESM5_ESM.zip › Figure2/60_th_green.dat]

3.5 4.0755956e-07
3.5005001 4.0076554e-07
3.5010002 3.9397152e-07
3.5015003 3.871775e-07
3.5020004 3.8038348e-07
3.5025005 3.7358947e-07
3.5030006 3.6679545e-07
3.5035007 3.6000143e-07
3.5040008 3.5320741e-07
3.5045009 3.4641339e-07
3.505001 3.3961937e-07
3.5055011 3.3282536e-07
3.5060012 3.2603134e-07
3.5065013 3.1923732e-07
3.5070014 3.124433e-07
3.5075015 3.0564928e-07
3.5080016 2.9885527e-07
3.5085017 2.9206125e-07
3.5090018 2.8526723e-07
3.5095019 2.7847321e-07
3.510002 2.7167919e-07
3.5105021 2.6488518e-07
3.5110022 2.5809116e-07
3.5115023 2.5129714e-07
3.5120024 2.4450312e-07
3.5125025 2.377091e-07
3.5130026 2.3091509e-07
3.5135027 2.2412107e-07
3.5140028 2.1732705e-07
3.5145029 2.1053303e-07
3.515003 2.0373901e-07
3.5155031 1.96945e-07
3.5160032 1.9015098e-07
3.5165033 1.8335696e-07
3.5170034 1.7656294e-07
3.5175035 1.6976892e-07
3.5180036 1.6297491e-07
3.5185037 1.5618089e-07
3.5190038 1.4938687e-07
3.5195039 1.4259285e-07
3.520004 1.3579883e-07
3.5205041 1.2900481e-07
3.5210042 1.222108e-07
3.5215043 1.1541678e-07
3.5220044 1.0862276e-07
3.5225045 1.0182874e-07
3.5230046 9.5034725e-08
3.5235047 8.8240707e-08
3.5240048 8.1446688e-08
3.5245049 7.465267e-08
3.525005 6.7858652e-08
3.5255051 6.1064634e-08
3.5260052 5.4270616e-08
3.5265053 4.7476598e-08
3.5270054 4.068258e-08
3.5275055 3.3888562e-08
3.5280056 2.7094544e-08
3.5285057 2.0300526e-08
3.5290058 1.3506508e-08
3.5295059 6.7124898e-09
3.530006 -8.1423188e-11
3.5305061 -6.1450174e-09
3.5310062 -1.0847019e-08
3.5315063 -1.4283803e-08
3.5320064 -1.6551744e-08
3.5325065 -1.7747217e-08
3.5330066 -1.7966597e-08
3.5335067 -1.730626e-08
3.5340068 -1.5862579e-08
3.5345069 -1.373193e-08
3.535007 -1.1010689e-08
3.5355071 -7.7952286e-09
3.5360072 -4.1819254e-09
3.5365073 -2.671538e-10
3.5370074 3.8527111e-09
3.5375075 8.0812944e-09
3.5380076 1.2322221e-08
3.5385077 1.6479117e-08
3.5390078 2.0455606e-08
3.5395079 2.4155313e-08
3.540008 2.7481864e-08
3.5405081 3.090842e-08
3.5410082 3.6675931e-08
3.5415083 4.4863781e-08
3.5420084 5.5287449e-08
3.5425085 6.7762413e-08
3.5430086 8.210415e-08
3.5435087 9.812814e-08
3.5440088 1.1564986e-07
3.5445089 1.3448479e-07
3.545009 1.544484e-07
3.5455091 1.7535618e-07
3.5460092 1.970236e-07
3.5465093 2.1926614e-07
3.5470094 2.4189928e-07
3.5475095 2.647385e-07
3.5480096 2.8759927e-07
3.5485097 3.1029707e-07
3.5490098 3.3264738e-07
3.5495099 3.5446569e-07
3.55001 3.7556745e-07
3.5505101 3.9625144e-07
3.5510102 4.3521417e-07
3.5515103 5.0072838e-07
3.5520104 5.9086485e-07
3.5525105 7.0369432e-07
3.5530106 8.3728755e-07
3.5535107 9.897153e-07
3.5540108 1.1590483e-06
3.5545109 1.3433574e-06
3.555011 1.5407133e-06
3.5555111 1.7491867e-06
3.5560112 1.9668484e-06
3.5565113 2.1917691e-06
3.5570114 2.4220197e-06
3.5575115 2.6556709e-06
3.5580116 2.8907934e-06
3.5585117 3.125458e-06
3.5590118 3.3577354e-06
3.5595119 3.5856965e-06
3.560012 3.8074119e-06
3.5605121 4.0209524e-06
3.5610122 4.289698e-06
3.5615123 4.7585669e-06
3.5620124 5.4199356e-06
3.5625125 6.2597123e-06
3.5630126 7.2638055e-06
3.5635127 8.4181235e-06
3.5640128 9.7085746e-06
3.5645129 1.1121067e-05
3.565013 1.2641509e-05
3.5655131 1.425581e-05
3.5660132 1.5949877e-05
3.5665133 1.7709619e-05
3.5670134 1.9520944e-05
3.5675135 2.1369761e-05
3.5680136 2.3241977e-05
3.5685137 2.5123502e-05
3.5690138 2.7000244e-05
3.5695139 2.885811e-05
3.570014 3.068301e-05
3.5705141 3.2460851e-05
3.5710142 3.4256598e-05
3.5715143 3.6994442e-05
3.5720144 4.0882843e-05
3.5725145 4.5844124e-05
3.5730146 5.180061e-05
3.5735147 5.8674623e-05
3.5740148 6.6388488e-05
3.5745149 7.4864528e-05
3.575015 8.4025066e-05
3.5755151 9.3792427e-05
3.5760152 0.00010408893
3.5765153 0.00011483691
3.5770154 0.00012595868
3.5775155 0.00013737657
3.5780156 0.0001490129
3.5785157 0.00016078999
3.5790158 0.00017263017
3.5795159 0.00018445577
3.580016 0.00019618909
3.5805161 0.00020775248
3.5810162 0.00021906825
3.5815163 0.0002325383
3.5820164 0.00025117291
3.5825165 0.00027467147
3.5830166 0.00030271931
3.5835167 0.00033500176
3.5840168 0.00037120415
3.5845169 0.00041101182
3.585017 0.00045411009
3.5855171 0.0005001843
3.5860172 0.00054891977
3.5865173 0.00060000183
3.5870174 0.00065311582
3.5875175 0.00070794706
3.5880176 0.00076418089
3.5885177 0.00082150263
3.5890178 0.00087959763
3.5895179 0.00093815119
3.590018 0.00099684867
3.5905181 0.0010553754
3.5910182 0.0011134167
3.5915183 0.0011730823
3.5920184 0.0012475752
3.5925185 0.0013381953
3.5930186 0.0014440614
3.5935187 0.0015642924
3.5940188 0.0016980071
3.5945189 0.0018443244
3.595019 0.0020023632
3.5955191 0.0021712422
3.5960192 0.0023500805
3.5965193 0.0025379967
3.5970194 0.0027341098
3.5975195 0.0029375386
3.5980196 0.003147402
3.5985197 0.0033628189
3.5990198 0.003582908
3.5995199 0.0038067883
3.60002 0.0040335786
3.6005201 0.0042623978
3.6010202 0.0044923646
3.6015203 0.0047227857
3.6020204 0.0049754105
3.6025205 0.0052645936
3.6030206 0.0055889335
3.6035207 0.0059470288
3.6040208 0.0063374781
3.6045209 0.00675888
3.605021 0.007209833
3.6055211 0.0076889356
3.6060212 0.0081947865
3.6065213 0.0087259843
3.6070214 0.0092811274
3.6075215 0.0098588145
3.6080216 0.010457644
3.6085217 0.011076215
3.6090218 0.011713125
3.6095219 0.012366974
3.610022 0.013036359
3.6105221 0.01371988
3.6110222 0.014416135
3.6115223 0.015123722
3.6120224 0.015849424
3.6125225 0.016618022
3.6130226 0.01743168
3.6135227 0.018290788
3.6140228 0.019195739
3.6145229 0.020146923
3.615023 0.021144732
3.6155231 0.022189557
3.6160232 0.023281791
3.6165233 0.024421824
3.6170234 0.025610048
3.6175235 0.026846855
3.6180236 0.028132636
3.6185237 0.029467782
3.6190238 0.030852685
3.6195239 0.032287737
3.620024 0.033773328
3.6205241 0.035309851
3.6210242 0.036897697
3.6215243 0.038537257
3.6220244 0.04022856
3.6225245 0.041964381
3.6230246 0.043740923
3.6235247 0.045557057
3.6240248 0.047411654
3.6245249 0.049303586
3.625025 0.051231723
3.6255251 0.053194935
3.6260252 0.055192096
3.6265253 0.057222074
3.6270254 0.059283742
3.6275255 0.06137597
3.6280256 0.063497629
3.6285257 0.065647591
3.6290258 0.067824726
3.6295259 0.070027905
3.630026 0.072256
3.6305261 0.074507882
3.6310262 0.07678242
3.6315263 0.079078488
3.6320264 0.081394954
3.6325265 0.083741808
3.6330266 0.086135275
3.6335267 0.088571029
3.6340268 0.091044375
3.6345269 0.09355062
3.635027 0.096085069
3.6355271 0.098643029
3.6360272 0.10121981
3.6365273 0.1038107
3.6370274 0.10641103
3.6375275 0.1090161
3.6380276 0.1116212
3.6385277 0.11422166
3.6390278 0.11681276
3.6395279 0.11938983
3.640028 0.12194816
3.6405281 0.12448306
3.6410282 0.12698984
3.6415283 0.12946381
3.6420284 0.13190027
3.6425285 0.13429391
3.6430286 0.13663703
3.6435287 0.13892909
3.6440288 0.14117085
3.6445289 0.1433631
3.645029 0.14550663
3.6455291 0.14760221
3.6460292 0.14965063
3.6465293 0.15165267
3.6470294 0.15360912
3.6475295 0.15552076
3.6480296 0.15738836
3.6485297 0.15921272
3.6490298 0.16099461
3.6495299 0.16273483
3.65003 0.16443414
3.6505301 0.16609334
3.6510302 0.1677132
3.6515303 0.16929452
3.6520304 0.17083806
3.6525305 0.17234461
3.6530306 0.17376602
3.6535307 0.17505711
3.6540308 0.17621886
3.6545309 0.17725227
3.655031 0.17815831
3.6555311 0.17893798
3.6560312 0.17959227
3.6565313 0.18012216
3.6570314 0.18052864
3.6575315 0.1808127
3.6580316 0.18097532
3.6585317 0.1810175
3.6590318 0.18094023
3.6595319 0.18074448
3.660032 0.18043125
3.6605321 0.18000153
3.6610322 0.1794563
3.6615323 0.17879655
3.6620324 0.17802327
3.6625325 0.17713744
3.6630326 0.17615134
3.6635327 0.17511114
3.6640328 0.17401996
3.6645329 0.17287579
3.665033 0.17167662
3.6655331 0.17042043
3.6660332 0.16910521
3.6665333 0.16772895
3.6670334 0.16628963
3.6675335 0.16478525
3.6680336 0.16321378
3.6685337 0.16157321
3.6690338 0.15986154
3.6695339 0.15807675
3.670034 0.15621682
3.6705341 0.15427975
3.6710342 0.15226351
3.6715343 0.1501661
3.6720344 0.14798551
3.6725345 0.14571971
3.6730346 0.14336758
3.6735347 0.14096237
3.6740348 0.13852461
3.6745349 0.13605805
3.675035 0.13356644
3.6755351 0.13105354
3.6760352 0.12852308
3.6765353 0.12597883
3.6770354 0.12342453
3.6775355 0.12086393
3.6780356 0.11830078
3.6785357 0.11573884
3.6790358 0.11318185
3.6795359 0.11063356
3.680036 0.10809772
3.6805361 0.10557809
3.6810362 0.10307841
3.6815363 0.10060244
3.6820364 0.09815392
3.6825365 0.095736605
3.6830366 0.093354244
3.6835367 0.090999986
3.6840368 0.088651886
3.6845369 0.086310332
3.685037 0.083976663
3.6855371 0.081652222
3.6860372 0.07933835
3.6865373 0.077036387
3.6870374 0.074747675
3.6875375 0.072473554
3.6880376 0.070215366
3.6885377 0.067974452
3.6890378 0.065752152
3.6895379 0.063549808
3.690038 0.061368761
3.6905381 0.059210352
3.6910382 0.057075922
3.6915383 0.054966812
3.6920384 0.052884364
3.6925385 0.050829917
3.6930386 0.048804813
3.6935387 0.046812776
3.6940388 0.044882336
3.6945389 0.043020211
3.695039 0.041224791
3.6955391 0.039494467
3.6960392 0.037827631
3.6965393 0.036222673
3.6970394 0.034677985
3.6975395 0.033191958
3.6980396 0.031762983
3.6985397 0.030389451
3.6990398 0.029069752
3.6995399 0.027802279
3.70004 0.026585422
3.7005401 0.025417573
3.7010402 0.024297122
3.7015403 0.02322246
3.7020404 0.022191979
3.7025405 0.02120407
3.7030406 0.020257124
3.7035407 0.019349531
3.7040408 0.018470175
3.7045409 0.017607018
3.705041 0.016761353
3.7055411 0.015934523
3.7060412 0.015127874
3.7065413 0.014342748
3.7070414 0.013580491
3.7075415 0.012842446
3.7080416 0.012129957
3.7085417 0.011444368
3.7090418 0.010787023
3.7095419 0.010159266
3.710042 0.0095624421
3.7105421 0.0089978942
3.7110422 0.0084669665
3.7115423 0.0079710032
3.7120424 0.0075113482
3.7125425 0.0070893457
3.7130426 0.0067063396
3.7135427 0.006363674
3.7140428 0.0060570584
3.7145429 0.005756175
3.715043 0.0054571749
3.7155431 0.0051610953
3.7160432 0.004868973
3.7165433 0.0045818451
3.7170434 0.0043007486
3.7175435 0.0040267205
3.7180436 0.0037607977
3.7185437 0.0035040172
3.7190438 0.003257416
3.7195439 0.0030220311
3.720044 0.0027988995
3.7205441 0.0025890581
3.7210442 0.002393544
3.7215443 0.0022133942
3.7220444 0.0020496455
3.7225445 0.0019033351
3.7230446 0.0017754998
3.7235447 0.0016671767
3.7240448 0.0015792862
3.7245449 0.0014993864
3.725045 0.0014188572
3.7255451 0.0013381069
3.7260452 0.0012575438
3.7265453 0.0011775761
3.7270454 0.0010986121
3.7275455 0.0010210603
3.7280456 0.0009453287
3.7285457 0.00087182576
3.7290458 0.00080095973
3.7295459 0.0007331389
3.730046 0.00066877157
3.7305461 0.00060826601
3.7310462 0.00055203053
3.7315463 0.00050047341
3.7320464 0.00045400294
3.7325465 0.00041302741
3.7330466 0.00037795511
3.7335467 0.00034919434
3.7340468 0.00032715337
3.7345469 0.00031041586
3.735047 0.00029369423
3.7355471 0.00027671827
3.7360472 0.00025959623
3.7365473 0.00024243638
3.7370474 0.00022534699
3.7375475 0.00020843632
3.7380476 0.00019181264
3.7385477 0.00017558421
3.7390478 0.00015985929
3.7395479 0.00014474614
3.740048 0.00013035304
3.7405481 0.00011678824
3.7410482 0.00010416001
3.7415483 9.257662e-05
3.7420484 8.2146322e-05
3.7425485 7.2977386e-05
3.7430486 6.5178075e-05
3.7435487 5.8856654e-05
3.7440488 5.4121387e-05
3.7445489 5.1012358e-05
3.745049 4.8308111e-05
3.7455491 4.5536838e-05
3.7460492 4.2718455e-05
3.7465493 3.9872882e-05
3.7470494 3.7020034e-05
3.7475495 3.417983e-05
3.7480496 3.1372186e-05
3.7485497 2.8617022e-05
3.7490498 2.5934254e-05
3.7495499 2.3343799e-05
3.75005 2.0865576e-05
3.7505501 1.8519501e-05
3.7510502 1.6325493e-05
3.7515503 1.4303468e-05
3.7520504 1.2473345e-05
3.7525505 1.085504e-05
3.7530506 9.4684724e-06
3.7535507 8.3335583e-06
3.7540508 7.4702157e-06
3.7545509 6.898362e-06
3.755051 6.5265103e-06
3.7555511 6.1715795e-06
3.7560512 5.831422e-06
3.7565513 5.5071911e-06
3.7570514 5.2000401e-06
3.7575515 4.9111223e-06
3.7580516 4.6415912e-06
3.7585517 4.3926e-06
3.7590518 4.1653022e-06
3.7595519 3.960851e-06
3.760052 3.7803997e-06
3.7605521 3.6251018e-06
3.7610522 3.4961106e-06
3.7615523 3.3945794e-06
3.7620524 3.3216616e-06
3.7625525 3.2785104e-06
3.7630526 3.2662793e-06
3.7635527 3.2861216e-06
3.7640528 3.3391907e-06
3.7645529 3.4266398e-06
3.765053 3.5619902e-06
3.7655531 3.8394157e-06
3.7660532 4.2695714e-06
3.7665533 4.8417784e-06
3.7670534 5.5453574e-06
3.7675535 6.3696295e-06
3.7680536 7.3039156e-06
3.7685537 8.3375366e-06
3.7690538 9.4598133e-06
3.7695539 1.0660067e-05
3.770054 1.1927618e-05
3.7705541 1.3251788e-05
3.7710542 1.4621897e-05
3.7715543 1.6027267e-05
3.7720544 1.7457218e-05
3.7725545 1.8901072e-05
3.7730546 2.0348148e-05
3.7735547 2.1787769e-05
3.7740548 2.3209255e-05
3.7745549 2.4601927e-05
3.775055 2.5955345e-05
3.7755551 2.7865676e-05
3.7760552 3.0841295e-05
3.7765553 3.4810116e-05
3.7770554 3.9700048e-05
3.7775555 4.5439006e-05
3.7780556 5.1954899e-05
3.7785557 5.917564e-05
3.7790558 6.7029142e-05
3.7795559 7.5443315e-05
3.780056 8.4346072e-05
3.7805561 9.3665325e-05
3.7810562 0.00010332899
3.7815563 0.00011326497
3.7820564 0.00012340118
3.7825565 0.00013366553
3.7830566 0.00014398594
3.7835567 0.00015429032
3.7840568 0.00016450658
3.7845569 0.00017456262
3.785057 0.00018438637
3.7855571 0.00019499416
3.7860572 0.00021060812
3.7865573 0.00023136284
3.7870574 0.00025691846
3.7875575 0.00028693511
3.7880576 0.00032107293
3.7885577 0.00035899205
3.7890578 0.0004003526
3.7895579 0.00044481472
3.790058 0.00049203854
3.7905581 0.0005416842
3.7910582 0.00059341183
3.7915583 0.00064688157
3.7920584 0.00070175354
3.7925585 0.0007576879
3.7930586 0.00081434476
3.7935587 0.00087138426
3.7940588 0.00092846654
3.7945589 0.00098525174
3.795059 0.0010414
3.7955591 0.0010969657
3.7960592 0.0011659571
3.7965593 0.0012546582
3.7970594 0.001361927
3.7975595 0.0014866213
3.7980596 0.001627599
3.7985597 0.0017837179
3.7990598 0.001953836
3.7995599 0.0021368111
3.80006 0.0023315011
3.8005601 0.0025367638
3.8010602 0.0027514572
3.8015603 0.002974439
3.8020604 0.0032045672
3.8025605 0.0034406997
3.8030606 0.0036816942
3.8035607 0.0039264088
3.8040608 0.0041737011
3.8045609 0.0044224292
3.805061 0.0046714509
3.8055611 0.004919624
3.8060612 0.0051828732
3.8065613 0.0054983037
3.8070614 0.0058649671
3.8075615 0.0062803854
3.8080616 0.0067420804
3.8085617 0.0072475742
3.8090618 0.0077943885
3.8095619 0.0083800453
3.810062 0.0090020665
3.8105621 0.009657974
3.8110622 0.01034529
3.8115623 0.011061535
3.8120624 0.011804233
3.8125625 0.012570905
3.8130626 0.013359072
3.8135627 0.014166257
3.8140628 0.014989982
3.8145629 0.015827769
3.815063 0.016677138
3.8155631 0.017535613
3.8160632 0.018406216
3.8165633 0.019350459
3.8170634 0.020384557
3.8175635 0.021506497
3.8180636 0.022714265
3.8185637 0.024005848
3.8190638 0.025379232
3.8195639 0.026832404
3.820064 0.028363351
3.8205641 0.029970058
3.8210642 0.031650514
3.8215643 0.033402704
3.8220644 0.035224614
3.8225645 0.037114232
3.8230646 0.039069544
3.8235647 0.041088537
3.8240648 0.043169197
3.8245649 0.04530951
3.825065 0.047507464
3.8255651 0.049761045
3.8260652 0.052068239
3.8265653 0.054427284
3.8270654 0.056841886
3.8275655 0.059318657
3.8280656 0.06186421
3.8285657 0.064485161
3.8290658 0.067188123
3.8295659 0.069979712
3.830066 0.072866542
3.8305661 0.075855227
3.8310662 0.078952383
3.8315663 0.082164623
3.8320664 0.085498562
3.8325665 0.088960816
3.8330666 0.092557997
3.8335667 0.096296722
3.8340668 0.1001836
3.8345669 0.10422526
3.835067 0.1084283
3.8355671 0.11279934
3.8360672 0.117345
3.8365673 0.12204869
3.8370674 0.12678655
3.8375675 0.13153816
3.8380676 0.13630214
3.8385677 0.14107713
3.8390678 0.14586176
3.8395679 0.15065465
3.840068 0.15545445
3.8405681 0.16025978
3.8410682 0.16506928
3.8415683 0.16988158
3.8420684 0.17469532
3.8425685 0.17950911
3.8430686 0.1843216
3.8435687 0.18913142
3.8440688 0.1939372
3.8445689 0.19873757
3.845069 0.20353117
3.8455691 0.20831663
3.8460692 0.21309257
3.8465693 0.21785768
3.8470694 0.22261535
3.8475695 0.22736843
3.8480696 0.23211689
3.8485697 0.23686074
3.8490698 0.24159995
3.8495699 0.24633452
3.85007 0.25106443
3.8505701 0.25578968
3.8510702 0.26051025
3.8515703 0.26522612
3.8520704 0.26993729
3.8525705 0.27464375
3.8530706 0.27934549
3.8535707 0.28404248
3.8540708 0.28873472
3.8545709 0.29342221
3.855071 0.29810492
3.8555711 0.30278284
3.8560712 0.30745597
3.8565713 0.31212429
3.8570714 0.31671767
3.8575715 0.32102934
3.8580716 0.32505419
3.8585717 0.32880163
3.8590718 0.33228105
3.8595719 0.33550182
3.860072 0.33847335
3.8605721 0.34120501
3.8610722 0.34370621
3.8615723 0.34598632
3.8620724 0.34805474
3.8625725 0.34992086
3.8630726 0.35159407
3.8635727 0.35308375
3.8640728 0.3543993
3.8645729 0.35555011
3.865073 0.35654555
3.8655731 0.35739504
3.8660732 0.35810794
3.8665733 0.35869366
3.8670734 0.35915998
3.8675735 0.35948181
3.8680736 0.35964217
3.8685737 0.35963401
3.8690738 0.35945027
3.8695739 0.35908389
3.870074 0.35852782
3.8705741 0.35777499
3.8710742 0.35681837
3.8715743 0.35565087
3.8720744 0.35426546
3.8725745 0.35265508
3.8730746 0.35081266
3.8735747 0.34873116
3.8740748 0.34640351
3.8745749 0.34382266
3.875075 0.34098155
3.8755751 0.33787314
3.8760752 0.33449035
3.8765753 0.33082613
3.8770754 0.32687344
3.8775755 0.32272387
3.8780756 0.31854171
3.8785757 0.31432954
3.8790758 0.31008723
3.8795759 0.30581463
3.880076 0.30151162
3.8805761 0.29717806
3.8810762 0.2928138
3.8815763 0.28841871
3.8820764 0.28399266
3.8825765 0.2795355
3.8830766 0.2750471
3.8835767 0.27052732
3.8840768 0.26597602
3.8845769 0.26139307
3.885077 0.25677832
3.8855771 0.25213165
3.8860772 0.24745291
3.8865773 0.24274197
3.8870774 0.23799868
3.8875775 0.23322054
3.8880776 0.22839139
3.8885777 0.22351343
3.8890778 0.218593
3.8895779 0.21363647
3.890078 0.20865018
3.8905781 0.2036405
3.8910782 0.19861377
3.8915783 0.19357635
3.8920784 0.18853459
3.8925785 0.18349485
3.8930786 0.17846349
3.8935787 0.17344685
3.8940788 0.16845129
3.8945789 0.16348317
3.895079 0.15854883
3.8955791 0.15365464
3.8960792 0.14880694
3.8965793 0.1440121
3.8970794 0.13927646
3.8975795 0.13460639
3.8980796 0.13002909
3.8985797 0.12556431
3.8990798 0.12121017
3.8995799 0.11696474
3.90008 0.11282612
3.9005801 0.10879242
3.9010802 0.10486172
3.9015803 0.10103211
3.9020804 0.097301699
3.9025805 0.093668575
3.9030806 0.090130833
3.9035807 0.086686569
3.9040808 0.083333876
3.9045809 0.080070849
3.905081 0.076895584
3.9055811 0.073806175
3.9060812 0.070800716
3.9065813 0.067877303
3.9070814 0.065034031
3.9075815 0.062268993
3.9080816 0.059578926
3.9085817 0.056957856
3.9090818 0.054406431
3.9095819 0.05192595
3.910082 0.04951771
3.9105821 0.047183012
3.9110822 0.044923153
3.9115823 0.042739432
3.9120824 0.040633149
3.9125825 0.038605602
3.9130826 0.03665809
3.9135827 0.034791911
3.9140828 0.033008364
3.9145829 0.031308748
3.915083 0.029694362
3.9155831 0.028166505
3.9160832 0.026726475
3.9165833 0.025375571
3.9170834 0.024115092
3.9175835 0.022946337
3.9180836 0.021869049
3.9185837 0.020829135
3.9190838 0.01980127
3.9195839 0.018788108
3.920084 0.017792306
3.9205841 0.016816518
3.9210842 0.015863402
3.9215843 0.014935612
3.9220844 0.014035805
3.9225845 0.013166636
3.9230846 0.012330762
3.9235847 0.011530837
3.9240848 0.010769517
3.9245849 0.01004946
3.925085 0.0093733194
3.9255851 0.008743752
3.9260852 0.0081634136
3.9265853 0.0076349598
3.9270854 0.0071610464
3.9275855 0.0067443294
3.9280856 0.0063874643
3.9285857 0.0060734184
3.9290858 0.0057599923
3.9295859 0.005446896
3.930086 0.0051354828
3.9305861 0.0048271058
3.9310862 0.0045231182
3.9315863 0.0042248733
3.9320864 0.0039337243
3.9325865 0.0036510243
3.9330866 0.0033781266
3.9335867 0.0031163844
3.9340868 0.0028671509
3.9345869 0.0026317792
3.935087 0.0024116227
3.9355871 0.0022080344
3.9360872 0.0020223677
3.9365873 0.0018559757
3.9370874 0.0017102116
3.9375875 0.0015864286
3.9380876 0.0014859799
3.9385877 0.0014084656
3.9390878 0.0013351269
3.9395879 0.0012608845
3.940088 0.0011861676
3.9405881 0.0011114056
3.9410882 0.0010370277
3.9415883 0.00096346333
3.9420884 0.00089114165
3.9425885 0.000820492
3.9430886 0.00075194367
3.9435887 0.00068592594
3.9440888 0.00062286813
3.9445889 0.0005631995
3.945089 0.00050734937
3.9455891 0.00045574702
3.9460892 0.00040882174
3.9465893 0.00036700283
3.9470894 0.00033071957
3.9475895 0.00030040127
3.9480896 0.00027647721
3.9485897 0.00025937668
3.9490898 0.0002460645
3.9495899 0.00023242118
3.95009 0.00021853008
3.9505901 0.00020448779
3.9510902 0.00019039089
3.9515903 0.00017633596
3.9520904 0.00016241958
3.9525905 0.00014873834
3.9530906 0.0001353888
3.9535907 0.00012246756
3.9540908 0.00011007119
3.9545909 9.8296275e-05
3.955091 8.7239396e-05
3.9555911 7.6997132e-05
3.9560912 6.7666065e-05
3.9565913 5.9342776e-05
3.9570914 5.2123845e-05
3.9575915 4.6105853e-05
3.9580916 4.1385381e-05
3.9585917 3.8059009e-05
3.9590918 3.5997716e-05
3.9595919 3.4042652e-05
3.960092 3.2029083e-05
3.9605921 2.9973145e-05
3.9610922 2.7890979e-05
3.9615923 2.579872e-05
3.9620924 2.3712507e-05
3.9625925 2.1648478e-05
3.9630926 1.9622771e-05
3.9635927 1.7651524e-05
3.9640928 1.5750875e-05
3.9645929 1.3936961e-05
3.965093 1.2225921e-05
3.9655931 1.0633892e-05
3.9660932 9.1770132e-06
3.9665933 7.8714216e-06
3.9670934 6.7332553e-06
3.9675935 5.7786523e-06
3.9680936 5.0237504e-06
3.9685937 4.4846878e-06
3.9690938 4.1760502e-06
3.9695939 3.9567142e-06
3.970094 3.7281978e-06
3.9705941 3.4925538e-06
3.9710942 3.2518349e-06
3.9715943 3.0080935e-06
3.9720944 2.7633825e-06
3.9725945 2.5197543e-06
3.9730946 2.2792616e-06
3.9735947 2.0439572e-06
3.9740948 1.8158935e-06
3.9745949 1.5971233e-06
3.975095 1.3896992e-06
3.9755951 1.1956738e-06
3.9760952 1.0170998e-06
3.9765953 8.5602969e-07
3.9770954 7.1451624e-07
3.9775955 5.9461204e-07
3.9780956 4.9836974e-07
3.9785957 4.2784196e-07
3.9790958 3.8508135e-07
3.9795959 3.6443186e-07
3.980096 3.4423258e-07
3.9805961 3.2320695e-07
3.9810962 3.0155228e-07
3.9815963 2.7946589e-07
3.9820964 2.571451e-07
3.9825965 2.3478723e-07
3.9830966 2.1258961e-07
3.9835967 1.9074954e-07
3.9840968 1.6946436e-07
3.9845969 1.4893137e-07
3.985097 1.2934791e-07
3.9855971 1.1091129e-07
3.9860972 9.3818831e-08
3.9865973 7.8267853e-08
3.9870974 6.4455675e-08
3.9875975 5.2579618e-08
3.9880976 4.2837002e-08
3.9885977 3.5425147e-08
3.9890978 3.0541374e-08
3.9895979 2.8267373e-08
3.990098 2.6652048e-08
3.9905981 2.4947733e-08
3.9910982 2.3172805e-08
3.9915983 2.1345641e-08
3.9920984 1.9484617e-08
3.9925985 1.7608112e-08
3.9930986 1.5734501e-08
3.9935987 1.3882163e-08
3.9940988 1.2069474e-08
3.9945989 1.031481e-08
3.995099 8.6365505e-09
3.9955991 7.0530709e-09
3.9960992 5.5827486e-09
3.9965993 4.2439607e-09
3.9970994 3.0550843e-09
3.9975995 2.0344964e-09
3.9980996 1.2005741e-09
3.9985997 5.7169449e-10
3.9990998 1.6623455e-10
3.9995999 2.5713702e-12
4.0001 0
4.0006001 0
4.0011002 0
4.0016003 0
4.0021004 0
4.0026005 0
4.0031006 0
4.0036007 0
4.0041008 0
4.0046009 0
4.005101 0
4.0056011 0
4.0061012 0
4.0066013 0
4.0071014 0
4.0076015 0
4.0081016 0
4.0086017 0
4.0091018 0
4.0096019 0
4.010102 0
4.0106021 0
4.0111022 0
4.0116023 0
4.0121024 0
4.0126025 0
4.0131026 0
4.0136027 0
4.0141028 0
4.0146029 0
4.015103 0
4.0156031 0
4.0161032 0
4.0166033 0
4.0171034 0
4.0176035 0
4.0181036 0
4.0186037 0
4.0191038 0
4.0196039 0
4.020104 0
4.0206041 0
4.0211042 0
4.0216043 0
4.0221044 0
4.0226045 0
4.0231046 0
4.0236047 0
4.0241048 0
4.0246049 0
4.025105 0
4.0256051 0
4.0261052 0
4.0266053 0
4.0271054 0
4.0276055 0
4.0281056 0
4.0286057 0
4.0291058 0
4.0296059 0
4.030106 0
4.0306061 0
4.0311062 0
4.0316063 0
4.0321064 0
4.0326065 0
4.0331066 0
4.0336067 0
4.0341068 0
4.0346069 0
4.035107 0
4.0356071 0
4.0361072 0
4.0366073 0
4.0371074 0
4.0376075 0
4.0381076 0
4.0386077 0
4.0391078 0
4.0396079 0
4.040108 0
4.0406081 0
4.0411082 0
4.0416083 0
4.0421084 0
4.0426085 0
4.0431086 0
4.0436087 0
4.0441088 0
4.0446089 0
4.045109 0
4.0456091 0
4.0461092 0
4.0466093 0
4.0471094 0
4.0476095 0
4.0481096 0
4.0486097 0
4.0491098 0
4.0496099 0
4.05011 0
4.0506101 0
4.0511102 0
4.0516103 0
4.0521104 0
4.0526105 0
4.0531106 0
4.0536107 0
4.0541108 0
4.0546109 0
4.055111 0
4.0556111 0
4.0561112 0
4.0566113 0
4.0571114 0
4.0576115 0
4.0581116 0
4.0586117 0
4.0591118 0
4.0596119 0
4.060112 0
4.0606121 0
4.0611122 0
4.0616123 0
4.0621124 0
4.0626125 0
4.0631126 0
4.0636127 0
4.0641128 0
4.0646129 0
4.065113 0
4.0656131 0
4.0661132 0
4.0666133 0
4.0671134 0
4.0676135 0
4.0681136 0
4.0686137 0
4.0691138 0
4.0696139 0
4.070114 0
4.0706141 0
4.0711142 0
4.0716143 0
4.0721144 0
4.0726145 0
4.0731146 0
4.0736147 0
4.0741148 0
4.0746149 0
4.075115 0
4.0756151 0
4.0761152 0
4.0766153 0
4.0771154 0
4.0776155 0
4.0781156 0
4.0786157 0
4.0791158 0
4.0796159 0
4.080116 0
4.0806161 0
4.0811162 0
4.0816163 0
4.0821164 0
4.0826165 0
4.0831166 0
4.0836167 0
4.0841168 0
4.0846169 0
4.085117 0
4.0856171 0
4.0861172 0
4.0866173 0
4.0871174 0
4.0876175 0
4.0881176 0
4.0886177 0
4.0891178 0
4.0896179 0
4.090118 0
4.0906181 0
4.0911182 0
4.0916183 0
4.0921184 0
4.0926185 0
4.0931186 0
4.0936187 0
4.0941188 0
4.0946189 0
4.095119 0
4.0956191 0
4.0961192 0
4.0966193 0
4.0971194 0
4.0976195 0
4.0981196 0
4.0986197 0
4.0991198 0
4.0996199 0
4.10012 0
4.1006201 0
4.1011202 0
4.1016203 0
4.1021204 0
4.1026205 0
4.1031206 0
4.1036207 0
4.1041208 0
4.1046209 0
4.105121 0
4.1056211 0
4.1061212 0
4.1066213 0
4.1071214 0
4.1076215 0
4.1081216 0
4.1086217 0
4.1091218 0
4.1096219 0
4.110122 0
4.1106221 0
4.1111222 0
4.1116223 0
4.1121224 0
4.1126225 0
4.1131226 0
4.1136227 0
4.1141228 0
4.1146229 0
4.115123 0
4.1156231 0
4.1161232 0
4.1166233 0
4.1171234 0
4.1176235 0
4.1181236 0
4.1186237 0
4.1191238 0
4.1196239 0
4.120124 0
4.1206241 0
4.1211242 0
4.1216243 0
4.1221244 0
4.1226245 0
4.1231246 0
4.1236247 0
4.1241248 0
4.1246249 0
4.125125 0
4.1256251 0
4.1261252 0
4.1266253 0
4.1271254 0
4.1276255 0
4.1281256 0
4.1286257 0
4.1291258 0
4.1296259 0
4.130126 0
4.1306261 0
4.1311262 0
4.1316263 0
4.1321264 0
4.1326265 0
4.1331266 0
4.1336267 0
4.1341268 0
4.1346269 0
4.135127 0
4.1356271 0
4.1361272 0
4.1366273 0
4.1371274 0
4.1376275 0
4.1381276 0
4.1386277 0
4.1391278 0
4.1396279 0
4.140128 0
4.1406281 0
4.1411282 0
4.1416283 0
4.1421284 0
4.1426285 0
4.1431286 0
4.1436287 0
4.1441288 0
4.1446289 0
4.145129 0
4.1456291 0
4.1461292 0
4.1466293 0
4.1471294 0
4.1476295 0
4.1481296 0
4.1486297 0
4.1491298 0
4.1496299 0
4.15013 0
4.1506301 0
4.1511302 0
4.1516303 0
4.1521304 0
4.1526305 0
4.1531306 0
4.1536307 0
4.1541308 0
4.1546309 0
4.155131 0
4.1556311 0
4.1561312 0
4.1566313 0
4.1571314 0
4.1576315 0
4.1581316 0
4.1586317 0
4.1591318 0
4.1596319 0
4.160132 0
4.1606321 0
4.1611322 0
4.1616323 0
4.1621324 0
4.1626325 0
4.1631326 0
4.1636327 0
4.1641328 0
4.1646329 0
4.165133 0
4.1656331 0
4.1661332 0
4.1666333 0
4.1671334 0
4.1676335 0
4.1681336 0
4.1686337 0
4.1691338 0
4.1696339 0
4.170134 0
4.1706341 0
4.1711342 0
4.1716343 0
4.1721344 0
4.1726345 0
4.1731346 0
4.1736347 0
4.1741348 0
4.1746349 0
4.175135 0
4.1756351 0
4.1761352 0
4.1766353 0
4.1771354 0
4.1776355 0
4.1781356 0
4.1786357 0
4.1791358 0
4.1796359 0
4.180136 0
4.1806361 0
4.1811362 0
4.1816363 0
4.1821364 0
4.1826365 0
4.1831366 0
4.1836367 0
4.1841368 0
4.1846369 0
4.185137 0
4.1856371 0
4.1861372 0
4.1866373 0
4.1871374 0
4.1876375 0
4.1881376 0
4.1886377 0
4.1891378 0
4.1896379 0
4.190138 0
4.1906381 0
4.1911382 0
4.1916383 0
4.1921384 0
4.1926385 0
4.1931386 0
4.1936387 0
4.1941388 0
4.1946389 0
4.195139 0
4.1956391 0
4.1961392 0
4.1966393 0
4.1971394 0
4.1976395 0
4.1981396 0
4.1986397 0
4.1991398 0
4.1996399 0
4.20014 0
4.2006401 0
4.2011402 0
4.2016403 0
4.2021404 0
4.2026405 0
4.2031406 0
4.2036407 0
4.2041408 0
4.2046409 0
4.205141 0
4.2056411 0
4.2061412 0
4.2066413 0
4.2071414 0
4.2076415 0
4.2081416 0
4.2086417 0
4.2091418 0
4.2096419 0
4.210142 0
4.2106421 0
4.2111422 0
4.2116423 0
4.2121424 0
4.2126425 0
4.2131426 0
4.2136427 0
4.2141428 0
4.2146429 0
4.215143 0
4.2156431 0
4.2161432 0
4.2166433 0
4.2171434 0
4.2176435 0
4.2181436 0
4.2186437 0
4.2191438 0
4.2196439 0
4.220144 0
4.2206441 0
4.2211442 0
4.2216443 0
4.2221444 0
4.2226445 0
4.2231446 0
4.2236447 0
4.2241448 0
4.2246449 0
4.225145 0
4.2256451 0
4.2261452 0
4.2266453 0
4.2271454 0
4.2276455 0
4.2281456 0
4.2286457 0
4.2291458 0
4.2296459 0
4.230146 0
4.2306461 0
4.2311462 0
4.2316463 0
4.2321464 0
4.2326465 0
4.2331466 0
4.2336467 0
4.2341468 0
4.2346469 0
4.235147 0
4.2356471 0
4.2361472 0
4.2366473 0
4.2371474 0
4.2376475 0
4.2381476 0
4.2386477 0
4.2391478 0
4.2396479 0
4.240148 0
4.2406481 0
4.2411482 0
4.2416483 0
4.2421484 0
4.2426485 0
4.2431486 0
4.2436487 0
4.2441488 0
4.2446489 0
4.245149 0
4.2456491 0
4.2461492 0
4.2466493 0
4.2471494 0
4.2476495 0
4.2481496 0
4.2486497 0
4.2491498 0
4.2496499 0
4.25015 0
4.2506501 0
4.2511502 0
4.2516503 0
4.2521504 0
4.2526505 0
4.2531506 0
4.2536507 0
4.2541508 0
4.2546509 0
4.255151 0
4.2556511 0
4.2561512 0
4.2566513 0
4.2571514 0
4.2576515 0
4.2581516 0
4.2586517 0
4.2591518 0
4.2596519 0
4.260152 0
4.2606521 0
4.2611522 0
4.2616523 0
4.2621524 0
4.2626525 0
4.2631526 0
4.2636527 0
4.2641528 0
4.2646529 0
4.265153 0
4.2656531 0
4.2661532 0
4.2666533 0
4.2671534 0
4.2676535 0
4.2681536 0
4.2686537 0
4.2691538 0
4.2696539 0
4.270154 0
4.2706541 0
4.2711542 0
4.2716543 0
4.2721544 0
4.2726545 0
4.2731546 0
4.2736547 0
4.2741548 0
4.2746549 0
4.275155 0
4.2756551 0
4.2761552 0
4.2766553 0
4.2771554 0
4.2776555 0
4.2781556 0
4.2786557 0
4.2791558 0
4.2796559 0
4.280156 0
4.2806561 0
4.2811562 0
4.2816563 0
4.2821564 0
4.2826565 0
4.2831566 0
4.2836567 0
4.2841568 0
4.2846569 0
4.285157 0
4.2856571 0
4.2861572 0
4.2866573 0
4.2871574 0
4.2876575 0
4.2881576 0
4.2886577 0
4.2891578 0
4.2896579 0
4.290158 0
4.2906581 0
4.2911582 0
4.2916583 0
4.2921584 0
4.2926585 0
4.2931586 0
4.2936587 0
4.2941588 0
4.2946589 0
4.295159 0
4.2956591 0
4.2961592 0
4.2966593 0
4.2971594 0
4.2976595 0
4.2981596 0
4.2986597 0
4.2991598 0
4.2996599 0
4.30016 0
4.3006601 0
4.3011602 0
4.3016603 0
4.3021604 0
4.3026605 0
4.3031606 0
4.3036607 0
4.3041608 0
4.3046609 0
4.305161 0
4.3056611 0
4.3061612 0
4.3066613 0
4.3071614 0
4.3076615 0
4.3081616 0
4.3086617 0
4.3091618 0
4.3096619 0
4.310162 0
4.3106621 0
4.3111622 0
4.3116623 0
4.3121624 0
4.3126625 0
4.3131626 0
4.3136627 0
4.3141628 0
4.3146629 0
4.315163 0
4.3156631 0
4.3161632 0
4.3166633 0
4.3171634 0
4.3176635 0
4.3181636 0
4.3186637 0
4.3191638 0
4.3196639 0
4.320164 0
4.3206641 0
4.3211642 0
4.3216643 0
4.3221644 0
4.3226645 0
4.3231646 0
4.3236647 0
4.3241648 0
4.3246649 0
4.325165 0
4.3256651 0
4.3261652 0
4.3266653 0
4.3271654 0
4.3276655 0
4.3281656 0
4.3286657 0
4.3291658 0
4.3296659 0
4.330166 0
4.3306661 0
4.3311662 0
4.3316663 0
4.3321664 0
4.3326665 0
4.3331666 0
4.3336667 0
4.3341668 0
4.3346669 0
4.335167 0
4.3356671 0
4.3361672 0
4.3366673 0
4.3371674 0
4.3376675 0
4.3381676 0
4.3386677 0
4.3391678 0
4.3396679 0
4.340168 0
4.3406681 0
4.3411682 0
4.3416683 0
4.3421684 0
4.3426685 0
4.3431686 0
4.3436687 0
4.3441688 0
4.3446689 0
4.345169 0
4.3456691 0
4.3461692 0
4.3466693 0
4.3471694 0
4.3476695 0
4.3481696 0
4.3486697 0
4.3491698 0
4.3496699 0
4.35017 0
4.3506701 0
4.3511702 0
4.3516703 0
4.3521704 0
4.3526705 0
4.3531706 0
4.3536707 0
4.3541708 0
4.3546709 0
4.355171 0
4.3556711 0
4.3561712 0
4.3566713 0
4.3571714 5.4410279e-12
4.3576715 1.0580859e-10
4.3581716 3.2568674e-10
4.3586717 6.5589222e-10
4.3591718 1.0872418e-09
4.3596719 1.6105521e-09
4.360172 2.2166399e-09
4.3606721 2.8963219e-09
4.3611722 3.640415e-09
4.3616723 4.4397357e-09
4.3621724 5.2851009e-09
4.3626725 6.1673272e-09
4.3631726 7.0772314e-09
4.3636727 8.0056302e-09
4.3641728 8.9433403e-09
4.3646729 9.8811786e-09
4.365173 1.0809962e-08
4.3656731 1.1720506e-08
4.3661732 1.2603629e-08
4.3666733 1.3450147e-08
4.3671734 1.4250876e-08
4.3676735 1.5692325e-08
4.3681736 1.8813659e-08
4.3686737 2.3505643e-08
4.3691738 2.9643977e-08
4.3696739 3.7104363e-08
4.370174 4.5762504e-08
4.3706741 5.5494102e-08
4.3711742 6.6174858e-08
4.3716743 7.7680474e-08
4.3721744 8.9886653e-08
4.3726745 1.026691e-07
4.3731746 1.159035e-07
4.3736747 1.2946558e-07
4.3741748 1.4323103e-07
4.3746749 1.5707555e-07
4.375175 1.7087484e-07
4.3756751 1.8450461e-07
4.3761752 1.9784055e-07
4.3766753 2.1075838e-07
4.3771754 2.2313379e-07
4.3776755 2.3688434e-07
4.3781756 2.6610578e-07
4.3786757 3.1245438e-07
4.3791758 3.7464628e-07
4.3796759 4.5139761e-07
4.380176 5.414245e-07
4.3806761 6.434431e-07
4.3811762 7.5616953e-07
4.3816763 8.7831993e-07
4.3821764 1.0086104e-06
4.3826765 1.1457572e-06
4.3831766 1.2884763e-06
4.3836767 1.4354839e-06
4.3841768 1.5854962e-06
4.3846769 1.7372292e-06
4.385177 1.8893992e-06
4.3856771 2.0407222e-06
4.3861772 2.1899144e-06
4.3866773 2.3356919e-06
4.3871774 2.4767708e-06
4.3876775 2.611993e-06
4.3881776 2.8269824e-06
4.3886777 3.1888173e-06
4.3891778 3.687127e-06
4.3896779 4.3115406e-06
4.390178 5.0516872e-06
4.3906781 5.8971959e-06
4.3911782 6.8376958e-06
4.3916783 7.8628162e-06
4.3921784 8.962186e-06
4.3926785 1.0125434e-05
4.3931786 1.1342191e-05
4.3936787 1.2602084e-05
4.3941788 1.3894743e-05
4.3946789 1.5209797e-05
4.395179 1.6536875e-05
4.3956791 1.7865607e-05
4.3961792 1.9185621e-05
4.3966793 2.0486547e-05
4.3971794 2.1758014e-05
4.3976795 2.298965e-05
4.3981796 2.4376224e-05
4.3986797 2.6660129e-05
4.3991798 2.9853468e-05
4.3996799 3.3892043e-05
4.40018 3.8711658e-05
4.4006801 4.4248114e-05
4.4011802 5.0437215e-05
4.4016803 5.7214764e-05
4.4021804 6.4516564e-05
4.4026805 7.2278417e-05
4.4031806 8.0436126e-05
4.4036807 8.8925495e-05
4.4041808 9.7682325e-05
4.4046809 0.00010664242
4.405181 0.00011574158
4.4056811 0.00012491561
4.4061812 0.00013410032
4.4066813 0.0001432315
4.4071814 0.00015224496
4.4076815 0.0001610765
4.4081816 0.00016977524
4.4086817 0.0001817253
4.4091818 0.00019831058
4.4096819 0.0002192322
4.410182 0.00024419127
4.4106821 0.0002728889
4.4111822 0.00030502621
4.4116823 0.0003403043
4.4121824 0.0003784243
4.4126825 0.00041908731
4.4131826 0.00046199445
4.4136827 0.00050684683
4.4141828 0.00055334556
4.4146829 0.00060119176
4.415183 0.00065008653
4.4156831 0.000699731
4.4161832 0.00074982627
4.4166833 0.00080007345
4.4171834 0.00085017367
4.4176835 0.00089982803
4.4181836 0.00094873764
4.4186837 0.0010026835
4.4191838 0.0010739031
4.4196839 0.0011618156
4.420184 0.0012654122
4.4206841 0.0013836839
4.4211842 0.0015156219
4.4216843 0.0016602174
4.4221844 0.0018164615
4.4226845 0.0019833452
4.4231846 0.0021598597
4.4236847 0.0023449962
4.4241848 0.0025377458
4.4246849 0.0027370997
4.425185 0.0029420488
4.4256851 0.0031515845
4.4261852 0.0033646977
4.4266853 0.0035803797
4.4271854 0.0037976216
4.4276855 0.0040154144
4.4281856 0.0042327494
4.4286857 0.0044522394
4.4291858 0.0047102341
4.4296859 0.0050145865
4.430186 0.0053630423
4.4306861 0.0057533475
4.4311862 0.0061832479
4.4316863 0.0066504892
4.4321864 0.0071528174
4.4326865 0.0076879783
4.4331866 0.0082537177
4.4336867 0.0088477815
4.4341868 0.0094679154
4.4346869 0.010111865
4.435187 0.010777377
4.4356871 0.011462197
4.4361872 0.01216407
4.4366873 0.012880742
4.4371874 0.01360996
4.4376875 0.014349469
4.4381876 0.015097015
4.4386877 0.015850343
4.4391878 0.016645235
4.4396879 0.017524305
4.440188 0.018485379
4.4406881 0.01952621
4.4411882 0.02064455
4.4416883 0.021838149
4.4421884 0.023104759
4.4426885 0.024442133
4.4431886 0.025848021
4.4436887 0.027320176
4.4441888 0.028856349
4.4446889 0.030454292
4.445189 0.032111757
4.4456891 0.033826494
4.4461892 0.035596257
4.4466893 0.037418796
4.4471894 0.039291863
4.4476895 0.04121321
4.4481896 0.043180588
4.4486897 0.04519175
4.4491898 0.047246806
4.4496899 0.049358549
4.45019 0.051533729
4.4506901 0.053777671
4.4511902 0.056095699
4.4516903 0.058493138
4.4521904 0.060975312
4.4526905 0.063547546
4.4531906 0.066215164
4.4536907 0.068983492
4.4541908 0.071857853
4.4546909 0.074843572
4.455191 0.077945973
4.4556911 0.081170382
4.4561912 0.084522123
4.4566913 0.08800652
4.4571914 0.091628898
4.4576915 0.095394582
4.4581916 0.099308895
4.4586917 0.10337716
4.4591918 0.10760365
4.4596919 0.11191005
4.460192 0.11624429
4.4606921 0.1206049
4.4611922 0.12499045
4.4616923 0.12939949
4.4621924 0.13383058
4.4626925 0.13828227
4.4631926 0.14275311
4.4636927 0.14724166
4.4641928 0.15174647
4.4646929 0.1562661
4.465193 0.1607991
4.4656931 0.16534402
4.4661932 0.16989943
4.4666933 0.17446387
4.4671934 0.1790359
4.4676935 0.18361408
4.4681936 0.18819695
4.4686937 0.19278307
4.4691938 0.197371
4.4696939 0.2019687
4.470194 0.20660001
4.4706941 0.21126286
4.4711942 0.21595358
4.4716943 0.22066851
4.4721944 0.22540396
4.4726945 0.23015629
4.4731946 0.23492181
4.4736947 0.23969685
4.4741948 0.24447776
4.4746949 0.24926085
4.475195 0.25404246
4.4756951 0.25881891
4.4761952 0.26358655
4.4766953 0.2683417
4.4771954 0.27308069
4.4776955 0.27779986
4.4781956 0.28249553
4.4786957 0.28716403
4.4791958 0.29180169
4.4796959 0.29639708
4.480196 0.30082013
4.4806961 0.30503004
4.4811962 0.30903257
4.4816963 0.31283349
4.4821964 0.31643857
4.4826965 0.31985358
4.4831966 0.32308428
4.4836967 0.32613643
4.4841968 0.32901581
4.4846969 0.33172818
4.485197 0.33427931
4.4856971 0.33667497
4.4861972 0.33892091
4.4866973 0.34102292
4.4871974 0.34298675
4.4876975 0.34481817
4.4881976 0.34652294
4.4886977 0.34810685
4.4891978 0.34957564
4.4896979 0.35093509
4.490198 0.35217476
4.4906981 0.35326659
4.4911982 0.35420221
4.4916983 0.35497351
4.4921984 0.35557243
4.4926985 0.35599087
4.4931986 0.35622074
4.4936987 0.35625396
4.4941988 0.35608245
4.4946989 0.35569811
4.495199 0.35509287
4.4956991 0.35425862
4.4961992 0.3531873
4.4966993 0.3518708
4.4971994 0.35030105
4.4976995 0.34846996
4.4981996 0.34636944
4.4986997 0.3439914
4.4991998 0.34132777
4.4996999 0.33837045
4.5002 0.33514178
4.5007001 0.33185206
4.5012002 0.32854337
4.5017003 0.3252163
4.5022004 0.32187144
4.5027005 0.31850935
4.5032006 0.31513063
4.5037007 0.31173584
4.5042008 0.30832558
4.5047009 0.30490042
4.505201 0.30146093
4.5057011 0.29800771
4.5062012 0.29454134
4.5067013 0.29106238
4.5072014 0.28757142
4.5077015 0.28406905
4.5082016 0.28055584
4.5087017 0.27703237
4.5092018 0.27349922
4.5097019 0.26995698
4.510202 0.26640619
4.5107021 0.26283399
4.5112022 0.25923169
4.5117023 0.25560288
4.5122024 0.25195115
4.5127025 0.24828007
4.5132026 0.24459323
4.5137027 0.24089421
4.5142028 0.23718661
4.5147029 0.233474
4.515203 0.22975996
4.5157031 0.22604808
4.5162032 0.22234194
4.5167033 0.21864513
4.5172034 0.21496124
4.5177035 0.21129383
4.5182036 0.20764651
4.5187037 0.20402284
4.5192038 0.20042642
4.5197039 0.19686083
4.520204 0.19332966
4.5207041 0.1898752
4.5212042 0.18664081
4.5217043 0.18363427
4.5222044 0.18084958
4.5227045 0.17828076
4.5232046 0.17592179
4.5237047 0.17376668
4.5242048 0.17180944
4.5247049 0.17004407
4.525205 0.16846456
4.5257051 0.16706492
4.5262052 0.16583916
4.5267053 0.16478127
4.5272054 0.16388526
4.5277055 0.16314512
4.5282056 0.16255487
4.5287057 0.16210849
4.5292058 0.16180001
4.5297059 0.1616234
4.530206 0.16157269
4.5307061 0.16164153
4.5312062 0.16181622
4.5317063 0.16209482
4.5322064 0.16248118
4.5327065 0.16297911
4.5332066 0.16359247
4.5337067 0.16432507
4.5342068 0.16518075
4.5347069 0.16616335
4.535207 0.16727669
4.5357071 0.16852462
4.5362072 0.16991095
4.5367073 0.17143954
4.5372074 0.17311419
4.5377075 0.17493876
4.5382076 0.17691707
4.5387077 0.17905296
4.5392078 0.18135026
4.5397079 0.18381279
4.540208 0.1864444
4.5407081 0.18924892
4.5412082 0.19219019
4.5417083 0.19518317
4.5422084 0.19822021
4.5427085 0.20129624
4.5432086 0.20440621
4.5437087 0.20754509
4.5442088 0.2107078
4.5447089 0.2138893
4.545209 0.21708454
4.5457091 0.22028847
4.5462092 0.22349603
4.5467093 0.22670217
4.5472094 0.22990184
4.5477095 0.23308999
4.5482096 0.23626157
4.5487097 0.23941152
4.5492098 0.24253479
4.5497099 0.24562633
4.55021 0.24868109
4.5507101 0.25169402
4.5512102 0.25466275
4.5517103 0.2576112
4.5522104 0.26054545
4.5527105 0.26346458
4.5532106 0.26636769
4.5537107 0.26925385
4.5542108 0.27212216
4.5547109 0.27497171
4.555211 0.27780157
4.5557111 0.28061083
4.5562112 0.28339858
4.5567113 0.28616392
4.5572114 0.28890591
4.5577115 0.29162365
4.5582116 0.29431623
4.5587117 0.29698274
4.5592118 0.29962225
4.5597119 0.30223385
4.560212 0.30481664
4.5607121 0.3073697
4.5612122 0.30989211
4.5617123 0.31229843
4.5622124 0.31449359
4.5627125 0.31648232
4.5632126 0.31826944
4.5637127 0.3198598
4.5642128 0.32125823
4.5647129 0.32246957
4.565213 0.32349866
4.5657131 0.32435034
4.5662132 0.32502944
4.5667133 0.32554081
4.5672134 0.32588929
4.5677135 0.3260797
4.5682136 0.3261169
4.5687137 0.32600572
4.5692138 0.32575099
4.5697139 0.32535755
4.570214 0.32483026
4.5707141 0.32417393
4.5712142 0.32339341
4.5717143 0.32249758
4.5722144 0.32150885
4.5727145 0.32042846
4.5732146 0.31925465
4.5737147 0.31798566
4.5742148 0.31661974
4.5747149 0.31515512
4.575215 0.31359004
4.5757151 0.31192275
4.5762152 0.31015149
4.5767153 0.30827448
4.5772154 0.30628999
4.5777155 0.30419624
4.5782156 0.30199147
4.5787157 0.29967393
4.5792158 0.29724186
4.5797159 0.29469349
4.580216 0.29202707
4.5807161 0.28924084
4.5812162 0.28633303
4.5817163 0.2833023
4.5822164 0.28017844
4.5827165 0.27698599
4.5832166 0.27373223
4.5837167 0.27042445
4.5842168 0.26706994
4.5847169 0.26367598
4.585217 0.26024986
4.5857171 0.25679887
4.5862172 0.2533303
4.5867173 0.24985143
4.5872174 0.24636955
4.5877175 0.24289195
4.5882176 0.23942591
4.5887177 0.23597873
4.5892178 0.23255768
4.5897179 0.22917005
4.590218 0.22582314
4.5907181 0.22252423
4.5912182 0.21928061
4.5917183 0.21609956
4.5922184 0.21297851
4.5927185 0.2098941
4.5932186 0.20684531
4.5937187 0.20383265
4.5942188 0.20085661
4.5947189 0.19791769
4.595219 0.19501641
4.5957191 0.19215324
4.5962192 0.1893287
4.5967193 0.18654329
4.5972194 0.1837975
4.5977195 0.18109184
4.5982196 0.1784268
4.5987197 0.17580288
4.5992198 0.1732206
4.5997199 0.17068044
4.60022 0.1681829
4.6007201 0.16572849
4.6012202 0.16331771
4.6017203 0.16095105
4.6022204 0.15863664
4.6027205 0.1564965
4.6032206 0.15457063
4.6037207 0.15285602
4.6042208 0.15134963
4.6047209 0.15004844
4.605221 0.14894942
4.6057211 0.14804954
4.6062212 0.14734579
4.6067213 0.14683512
4.6072214 0.14651452
4.6077215 0.14638097
4.6082216 0.14643142
4.6087217 0.14666287
4.6092218 0.14707227
4.6097219 0.14765661
4.610222 0.14841285
4.6107221 0.14933798
4.6112222 0.15042896
4.6117223 0.15168278
4.6122224 0.15309639
4.6127225 0.15465111
4.6132226 0.15632084
4.6137227 0.15810462
4.6142228 0.16000178
4.6147229 0.16201163
4.615223 0.1641335
4.6157231 0.1663667
4.6162232 0.16871057
4.6167233 0.17116442
4.6172234 0.17372758
4.6177235 0.17639937
4.6182236 0.17917911
4.6187237 0.18206612
4.6192238 0.18505973
4.6197239 0.18815926
4.620224 0.19136402
4.6207241 0.19467336
4.6212242 0.19808657
4.6217243 0.201603
4.6222244 0.20522195
4.6227245 0.20894497
4.6232246 0.2127827
4.6237247 0.21672684
4.6242248 0.22076558
4.6247249 0.22488717
4.625225 0.22907982
4.6257251 0.23333175
4.6262252 0.2376312
4.6267253 0.24196637
4.6272254 0.24632549
4.6277255 0.25069679
4.6282256 0.25506849
4.6287257 0.25942881
4.6292258 0.26376597
4.6297259 0.26806819
4.630226 0.27232371
4.6307261 0.27652073
4.6312262 0.28064748
4.6317263 0.28469219
4.6322264 0.28864308
4.6327265 0.29248842
4.6332266 0.29624191
4.6337267 0.29992046
4.6342268 0.30352296
4.6347269 0.30704831
4.635227 0.31049541
4.6357271 0.31386317
4.6362272 0.31715048
4.6367273 0.32035624
4.6372274 0.32347935
4.6377275 0.32651872
4.6382276 0.32947323
4.6387277 0.3323418
4.6392278 0.33512332
4.6397279 0.33781669
4.640228 0.34042081
4.6407281 0.34293458
4.6412282 0.3453569
4.6417283 0.34768667
4.6422284 0.34992279
4.6427285 0.35206417
4.6432286 0.35407988
4.6437287 0.3558599
4.6442288 0.3573945
4.6447289 0.35868419
4.645229 0.35972946
4.6457291 0.36053081
4.6462292 0.36108875
4.6467293 0.36140376
4.6472294 0.36147635
4.6477295 0.36130702
4.6482296 0.36089627
4.6487297 0.36024459
4.6492298 0.35935249
4.6497299 0.35822046
4.65023 0.35684901
4.6507301 0.35523862
4.6512302 0.35338981
4.6517303 0.35130306
4.6522304 0.34897888
4.6527305 0.34641777
4.6532306 0.34362382
4.6537307 0.34070098
4.6542308 0.33769675
4.6547309 0.33461079
4.655231 0.33144278
4.6557311 0.32819239
4.6562312 0.3248593
4.6567313 0.32144317
4.6572314 0.31794369
4.6577315 0.31436051
4.6582316 0.31069333
4.6587317 0.30694181
4.6592318 0.30310562
4.6597319 0.29918444
4.660232 0.29517794
4.6607321 0.29108579
4.6612322 0.28690767
4.6617323 0.28264326
4.6622324 0.27829221
4.6627325 0.27385422
4.6632326 0.26932895
4.6637327 0.26471413
4.6642328 0.26001089
4.6647329 0.25522882
4.665233 0.25037772
4.6657331 0.24546738
4.6662332 0.24050759
4.6667333 0.23550813
4.6672334 0.2304788
4.6677335 0.22542938
4.6682336 0.22036967
4.6687337 0.21530945
4.6692338 0.21025852
4.6697339 0.20522667
4.670234 0.20022368
4.6707341 0.19525934
4.6712342 0.19034345
4.6717343 0.18548579
4.6722344 0.18069616
4.6727345 0.17598434
4.6732346 0.17136013
4.6737347 0.1668316
4.6742348 0.16238793
4.6747349 0.15802448
4.675235 0.15374043
4.6757351 0.14953495
4.6762352 0.14540722
4.6767353 0.14135642
4.6772354 0.13738172
4.6777355 0.13348229
4.6782356 0.12965731
4.6787357 0.12590596
4.6792358 0.12222741
4.6797359 0.11862083
4.680236 0.1150854
4.6807361 0.1116203
4.6812362 0.1082247
4.6817363 0.10489778
4.6822364 0.10163871
4.6827365 0.098446669
4.6832366 0.095320829
4.6837367 0.092260365
4.6842368 0.089326753
4.6847369 0.086587904
4.685237 0.084039126
4.6857371 0.081675644
4.6862372 0.079492684
4.6867373 0.077485471
4.6872374 0.075649232
4.6877375 0.073979191
4.6882376 0.072470576
4.6887377 0.071118611
4.6892378 0.069918523
4.6897379 0.068865537
4.690238 0.067954878
4.6907381 0.067181774
4.6912382 0.066541449
4.6917383 0.066029129
4.6922384 0.06564004
4.6927385 0.065369408
4.6932386 0.065212458
4.6937387 0.065164417
4.6942388 0.06522027
4.6947389 0.065378019
4.695239 0.065642301
4.6957391 0.066018249
4.6962392 0.066510997
4.6967393 0.067125677
4.6972394 0.067867424
4.6977395 0.068741369
4.6982396 0.069752647
4.6987397 0.070906391
4.6992398 0.072207734
4.6997399 0.073661808
4.70024 0.075273748
4.7007401 0.077048686
4.7012402 0.078991755
4.7017403 0.08110809
4.7022404 0.083402823
4.7027405 0.085881086
4.7032406 0.088548015
4.7037407 0.091408741
4.7042408 0.094467155
4.7047409 0.097641718
4.705241 0.10088119
4.7057411 0.10418594
4.7062412 0.10755632
4.7067413 0.1109927
4.7072414 0.11449543
4.7077415 0.11806488
4.7082416 0.12170141
4.7087417 0.12540538
4.7092418 0.12917715
4.7097419 0.13301708
4.710242 0.13692554
4.7107421 0.14090288
4.7112422 0.14494946
4.7117423 0.14906566
4.7122424 0.15325181
4.7127425 0.1575083
4.7132426 0.16183548
4.7137427 0.16623371
4.7142428 0.17070335
4.7147429 0.17525256
4.715243 0.1798979
4.7157431 0.18463082
4.7162432 0.18944137
4.7167433 0.19431967
4.7172434 0.19925577
4.7177435 0.20423978
4.7182436 0.20926176
4.7187437 0.21431182
4.7192438 0.21938002
4.7197439 0.22445646
4.720244 0.22953122
4.7207441 0.23459438
4.7212442 0.23963603
4.7217443 0.24464624
4.7222444 0.24961511
4.7227445 0.25453272
4.7232446 0.25938914
4.7237447 0.26417447
4.7242448 0.26887879
4.7247449 0.27349204
4.725245 0.27800512
4.7257451 0.28241733
4.7262452 0.28672966
4.7267453 0.29094309
4.7272454 0.2950586
4.7277455 0.29907716
4.7282456 0.30299976
4.7287457 0.30682738
4.7292458 0.31056099
4.7297459 0.31420158
4.730246 0.31775013
4.7307461 0.32120762
4.7312462 0.32457503
4.7317463 0.32785333
4.7322464 0.33104351
4.7327465 0.33414655
4.7332466 0.33716343
4.7337467 0.34009512
4.7342468 0.34294261
4.7347469 0.34570688
4.735247 0.34832124
4.7357471 0.35068252
4.7362472 0.35279097
4.7367473 0.35464799
4.7372474 0.35625499
4.7377475 0.35761336
4.7382476 0.35872453
4.7387477 0.35958988
4.7392478 0.36021084
4.7397479 0.36058879
4.740248 0.36072516
4.7407481 0.36062134
4.7412482 0.36027874
4.7417483 0.35969876
4.7422484 0.35888281
4.7427485 0.3578323
4.7432486 0.35654863
4.7437487 0.35503321
4.7442488 0.35328743
4.7447489 0.35131272
4.745249 0.3491254
4.7457491 0.34682737
4.7462492 0.34443482
4.7467493 0.34194446
4.7472494 0.33935297
4.7477495 0.33665703
4.7482496 0.33385334
4.7487497 0.33093859
4.7492498 0.32790946
4.7497499 0.32476264
4.7502501 0.32149483
4.7507502 0.3181027
4.7512503 0.31458296
4.7517504 0.31093228
4.7522505 0.30714735
4.7527506 0.30322488
4.7532507 0.29916153
4.7537508 0.29495401
4.7542509 0.29059899
4.754751 0.28609318
4.7552511 0.28143336
4.7557512 0.27666136
4.7562513 0.27181874
4.7567514 0.26691357
4.7572515 0.26195394
4.7577516 0.25694792
4.7582517 0.25190359
4.7587518 0.24682903
4.7592519 0.2417323
4.759752 0.2366215
4.7602521 0.23150469
4.7607522 0.22638995
4.7612523 0.22128537
4.7617524 0.21619901
4.7622525 0.21113896
4.7627526 0.20611328
4.7632527 0.20113007
4.7637528 0.19619739
4.7642529 0.19132332
4.764753 0.18651595
4.7652531 0.18178334
4.7657532 0.17711867
4.7662533 0.17247377
4.7667534 0.16784658
4.7672535 0.1632398
4.7677536 0.15865612
4.7682537 0.15409826
4.7687538 0.1495689
4.7692539 0.14507074
4.769754 0.14060649
4.7702541 0.13617885
4.7707542 0.13179051
4.7712543 0.12744418
4.7717544 0.12314255
4.7722545 0.11888832
4.7727546 0.1146842
4.7732547 0.11053287
4.7737548 0.10643705
4.7742549 0.10239943
4.774755 0.098422702
4.7752551 0.094509578
4.7757552 0.090664228
4.7762553 0.086929616
4.7767554 0.083322639
4.7772555 0.079840719
4.7777556 0.076481273
4.7782557 0.073241723
4.7787558 0.070119487
4.7792559 0.067111986
4.779756 0.06421664
4.7802561 0.061430867
4.7807562 0.058752089
4.7812563 0.056177724
4.7817564 0.053705192
4.7822565 0.051331914
4.7827566 0.049055309
4.7832567 0.046872796
4.7837568 0.044781796
4.7842569 0.042779728
4.784757 0.040864012
4.7852571 0.039032068
4.7857572 0.037281315
4.7862573 0.035593298
4.7867574 0.033935809
4.7872575 0.032310546
4.7877576 0.030720204
4.7882577 0.029167477
4.7887578 0.027655062
4.7892579 0.026185652
4.789758 0.024761944
4.7902581 0.023386632
4.7907582 0.022062412
4.7912583 0.020791978
4.7917584 0.019578025
4.7922585 0.01842325
4.7927586 0.017330346
4.7932587 0.01630201
4.7937588 0.015340935
4.7942589 0.014449818
4.794759 0.013631354
4.7952591 0.012888237
4.7957592 0.012223162
4.7962593 0.011632691
4.7967594 0.011058743
4.7972595 0.010487898
4.7977596 0.0099221616
4.7982597 0.009363536
4.7987598 0.0088140248
4.7992599 0.0082756316
4.79976 0.0077503595
4.8002601 0.0072402121
4.8007602 0.0067471926
4.8012603 0.0062733045
4.8017604 0.0058205512
4.8022605 0.0053909359
4.8027606 0.0049864621
4.8032607 0.0046091332
4.8037608 0.0042609526
4.8042609 0.0039439235
4.804761 0.0036600495
4.8052611 0.0034113338
4.8057612 0.0031997799
4.8062613 0.0030273911
4.8067614 0.0028755825
4.8072615 0.0027224565
4.8077616 0.0025687749
4.8082617 0.0024153185
4.8087618 0.0022628679
4.8092619 0.0021122039
4.809762 0.0019641071
4.8102621 0.0018193582
4.8107622 0.001678738
4.8112623 0.0015430271
4.8117624 0.0014130062
4.8122625 0.001289456
4.8127626 0.0011731572
4.8132627 0.0010648904
4.8137628 0.00096543653
4.8142629 0.0008755761
4.814763 0.00079608984
4.8152631 0.00072775846
4.8157632 0.00067136265
4.8162633 0.0006276831
4.8167634 0.00059522614
4.8172635 0.00056349357
4.8177636 0.00053124408
4.8182637 0.00049868435
4.8187638 0.00046602103
4.8192639 0.00043346081
4.819764 0.00040121037
4.8202641 0.00036947637
4.8207642 0.00033846549
4.8212643 0.0003083844
4.8217644 0.00027943978
4.8222645 0.0002518383
4.8227646 0.00022578663
4.8232647 0.00020149145
4.8237648 0.00017915943
4.8242649 0.00015899725
4.824765 0.00014121157
4.8252651 0.00012600908
4.8257652 0.00011359644
4.8262653 0.00010418033
4.8267654 9.7933952e-05
4.8272655 9.2813456e-05
4.8277656 8.754408e-05
4.8282657 8.2165811e-05
4.8287658 7.6718634e-05
4.8292659 7.1242534e-05
4.829766 6.5777498e-05
4.8302661 6.036351e-05
4.8307662 5.5040556e-05
4.8312663 4.9848621e-05
4.8317664 4.4827692e-05
4.8322665 4.0017754e-05
4.8327666 3.5458792e-05
4.8332667 3.1190792e-05
4.8337668 2.7253739e-05
4.8342669 2.3687619e-05
4.834767 2.0532417e-05
4.8352671 1.782812e-05
4.8357672 1.5614712e-05
4.8362673 1.393218e-05
4.8367674 1.2820508e-05
4.8372675 1.2148014e-05
4.8377676 1.1474323e-05
4.8382677 1.0779866e-05
4.8387678 1.0070393e-05
4.8392679 9.3516541e-06
4.839768 8.6294e-06
4.8402681 7.9093814e-06
4.8407682 7.197349e-06
4.8412683 6.4990534e-06
4.8417684 5.8202451e-06
4.8422685 5.1666748e-06
4.8427686 4.5440931e-06
4.8432687 3.9582506e-06
4.8437688 3.414898e-06
4.8442689 2.9197857e-06
4.844769 2.4786646e-06
4.8452691 2.097285e-06
4.8457692 1.7813978e-06
4.8462693 1.5367534e-06
4.8467694 1.3691025e-06
4.8472695 1.2800725e-06
4.8477696 1.2107587e-06
4.8482697 1.1406658e-06
4.8487698 1.0703178e-06
4.8492699 1.0002389e-06
4.84977 9.3095318e-07
4.8502701 8.6298459e-07
4.8507702 7.9685725e-07
4.8512703 7.3309523e-07
4.8517704 6.722226e-07
4.8522705 6.1476342e-07
4.8527706 5.6124176e-07
4.8532707 5.1218168e-07
4.8537708 4.6810726e-07
4.8542709 4.2954256e-07
4.854771 3.9701165e-07
4.8552711 3.7103859e-07
4.8557712 3.5214746e-07
4.8562713 3.4086231e-07
4.8567714 3.3770722e-07
4.8572715 3.4320626e-07
4.8577716 3.6113647e-07
4.8582717 3.9595825e-07
4.8587718 4.465796e-07
4.8592719 5.1185435e-07
4.859772 5.9063629e-07
4.8602721 6.8177924e-07
4.8607722 7.8413699e-07
4.8612723 8.9656336e-07
4.8617724 1.0179121e-06
4.8622725 1.1470372e-06
4.8627726 1.2827922e-06
4.8632727 1.4240311e-06
4.8637728 1.5696076e-06
4.8642729 1.7183756e-06
4.864773 1.8691889e-06
4.8652731 2.0209012e-06
4.8657732 2.1723664e-06
4.8662733 2.3224382e-06
4.8667734 2.4699706e-06
4.8672735 2.6138172e-06
4.8677736 2.7706488e-06
4.8682737 3.0563589e-06
4.8687738 3.48358e-06
4.8692739 4.0420471e-06
4.869774 4.7214953e-06
4.8702741 5.5116594e-06
4.8707742 6.4022745e-06
4.8712743 7.3830755e-06
4.8717744 8.4437974e-06
4.8722745 9.5741752e-06
4.8727746 1.0763944e-05
4.8732747 1.2002839e-05
4.8737748 1.3280594e-05
4.8742749 1.4586945e-05
4.874775 1.5911627e-05
4.8752751 1.7244375e-05
4.8757752 1.8574923e-05
4.8762753 1.9893007e-05
4.8767754 2.1188362e-05
4.8772755 2.2450723e-05
4.8777756 2.3671405e-05
4.8782757 2.5405437e-05
4.8787758 2.8063075e-05
4.8792759 3.1581862e-05
4.879776 3.5899337e-05
4.8802761 4.0953044e-05
4.8807762 4.6680524e-05
4.8812763 5.3019319e-05
4.8817764 5.990697e-05
4.8822765 6.7281019e-05
4.8827766 7.5079009e-05
4.8832767 8.3238479e-05
4.8837768 9.1696974e-05
4.8842769 0.00010039203
4.884777 0.0001092612
4.8852771 0.00011824201
4.8857772 0.00012727202
4.8862773 0.00013628875
4.8867774 0.00014522976
4.8872775 0.00015403259
4.8877776 0.00016263477
4.8882777 0.00017199762
4.8887778 0.00018562088
4.8892779 0.00020355116
4.889778 0.000225504
4.8902781 0.00025119493
4.8907782 0.00028033952
4.8912783 0.00031265329
4.8917784 0.00034785181
4.8922785 0.0003856506
4.8927786 0.00042576523
4.8932787 0.00046791122
4.8937788 0.00051180413
4.8942789 0.00055715951
4.894779 0.00060369289
4.8952791 0.00065111982
4.8957792 0.00069915586
4.8962793 0.00074751653
4.8967794 0.00079591739
4.8972795 0.00084407398
4.8977796 0.00089170185
4.8982797 0.00093897344
4.8987798 0.00099778484
4.8992799 0.0010727893
4.89978 0.0011630442
4.9002801 0.0012676068
4.9007802 0.0013855344
4.9012803 0.0015158843
4.9017804 0.0016577138
4.9022805 0.0018100802
4.9027806 0.0019720408
4.9032807 0.0021426529
4.9037808 0.0023209738
4.9042809 0.0025060608
4.904781 0.0026969712
4.9052811 0.0028927624
4.9057812 0.0030924915
4.9062813 0.003295216
4.9067814 0.003499993
4.9072815 0.00370588
4.9077816 0.0039119342
4.9082817 0.0041172129
4.9087818 0.0043362203
4.9092819 0.0045984578
4.909782 0.0049027204
4.9102821 0.0052469166
4.9107822 0.0056289547
4.9112823 0.0060467428
4.9117824 0.0064981896
4.9122825 0.0069812031
4.9127826 0.0074936918
4.9132827 0.0080335641
4.9137828 0.0085987282
4.9142829 0.0091870925
4.914783 0.0097965653
4.9152831 0.010425055
4.9157832 0.01107047
4.9162833 0.011730718
4.9167834 0.012403708
4.9172835 0.013087349
4.9177836 0.013779548
4.9182837 0.014478214
4.9187838 0.015187123
4.9192839 0.015961232
4.919784 0.016812755
4.9202841 0.017739473
4.9207842 0.018739167
4.9212843 0.019809619
4.9217844 0.020948609
4.9222845 0.022153921
4.9227846 0.023423334
4.9232847 0.024754631
4.9237848 0.026145593
4.9242849 0.027594
4.924785 0.029097636
4.9252851 0.030654281
4.9257852 0.032261717
4.9262853 0.033917724
4.9267854 0.035620085
4.9272855 0.037366581
4.9277856 0.039154993
4.9282857 0.040983103
4.9287858 0.042848692
4.9292859 0.04476236
4.929786 0.046739984
4.9302861 0.048785325
4.9307862 0.050902133
4.9312863 0.053094161
4.9317864 0.055365159
4.9322865 0.057718879
4.9327866 0.060159072
4.9332867 0.06268949
4.9337868 0.065313883
4.9342869 0.068036003
4.934787 0.070859601
4.9352871 0.073788429
4.9357872 0.076826238
4.9362873 0.079976779
4.9367874 0.083243803
4.9372875 0.086631062
4.9377876 0.090142307
4.9382877 0.09378129
4.9387878 0.097551761
4.9392879 0.10144264
4.939788 0.10538416
4.9402881 0.1093653
4.9407882 0.1133842
4.9412883 0.11743899
4.9417884 0.12152779
4.9422885 0.12564875
4.9427886 0.12979999
4.9432887 0.13397965
4.9437888 0.13818586
4.9442889 0.14241676
4.944789 0.14667047
4.9452891 0.15094513
4.9457892 0.15523887
4.9462893 0.15954982
4.9467894 0.16387612
4.9472895 0.1682159
4.9477896 0.17256729
4.9482897 0.17692842
4.9487898 0.18129743
4.9492899 0.18567296
4.94979 0.19008388
4.9502901 0.19454399
4.9507902 0.19904801
4.9512903 0.20359069
4.9517904 0.20816674
4.9522905 0.21277091
4.9527906 0.21739791
4.9532907 0.22204248
4.9537908 0.22669935
4.9542909 0.23136325
4.954791 0.23602891
4.9552911 0.24069105
4.9557912 0.24534441
4.9562913 0.24998372
4.9567914 0.2546037
4.9572915 0.25919909
4.9577916 0.26376462
4.9582917 0.26829501
4.9587918 0.272785
4.9592919 0.27722931
4.959792 0.28159064
4.9602921 0.28578372
4.9607922 0.28980879
4.9612923 0.29367075
4.9617924 0.29737453
4.9622925 0.30092506
4.9627926 0.30432724
4.9632927 0.30758601
4.9637928 0.31070627
4.9642929 0.31369296
4.964793 0.316551
4.9652931 0.3192853
4.9657932 0.32190078
4.9662933 0.32440237
4.9667934 0.32679499
4.9672935 0.32908356
4.9677936 0.33127299
4.9682937 0.33336822
4.9687938 0.33537415
4.9692939 0.33729571
4.969794 0.33913203
4.9702941 0.34079901
4.9707942 0.34226664
4.9712943 0.34353369
4.9717944 0.34459895
4.9722945 0.34546121
4.9727946 0.34611927
4.9732947 0.3465719
4.9737948 0.34681791
4.9742949 0.34685606
4.974795 0.34668517
4.9752951 0.346304
4.9757952 0.34571136
4.9762953 0.34490603
4.9767954 0.3438868
4.9772955 0.34265245
4.9777956 0.34120178
4.9782957 0.33953358
4.9787958 0.33764662
4.9792959 0.33553971
4.979796 0.33321162
4.9802961 0.33072266
4.9807962 0.32816294
4.9812963 0.32553066
4.9817964 0.32282312
4.9822965 0.32003763
4.9827966 0.31717147
4.9832967 0.31422196
4.9837968 0.31118638
4.9842969 0.30806205
4.984797 0.30484625
4.9852971 0.30153629
4.9857972 0.29812947
4.9862973 0.29462308
4.9867974 0.29101443
4.9872975 0.28730082
4.9877976 0.28347954
4.9882977 0.2795479
4.9887978 0.27550319
4.9892979 0.27134272
4.989798 0.26706378
4.9902981 0.2626695
4.9907982 0.25819942
4.9912983 0.25366755
4.9917984 0.24908134
4.9922985 0.2444482
4.9927986 0.23977557
4.9932987 0.23507086
4.9937988 0.23034151
4.9942989 0.22559494
4.994799 0.22083859
4.9952991 0.21607987
4.9957992 0.21132622
4.9962993 0.20658506
4.9967994 0.20186382
4.9972995 0.19716992
4.9977996 0.1925108
4.9982997 0.18789388
4.9987998 0.18332658
4.9992999 0.17881634
4.9998 0.17437058
5.0003001 0.16999663
5.0008002 0.16567202
5.0013003 0.16137606
5.0018004 0.15710996
5.0023005 0.15287491
5.0028006 0.14867214
5.0033007 0.14450284
5.0038008 0.14036822
5.0043009 0.13626949
5.004801 0.13220786
5.0053011 0.12818453
5.0058012 0.12420071
5.0063013 0.1202576
5.0068014 0.11635641
5.0073015 0.11249835
5.0078016 0.10868463
5.0083017 0.10491644
5.0088018 0.101195
5.0093019 0.097521522
5.009802 0.0938972
5.0103021 0.090323245
5.0108022 0.08682048
5.0113023 0.083456321
5.0118024 0.080232036
5.0123025 0.077142779
5.0128026 0.074183705
5.0133027 0.07134997
5.0138028 0.068636729
5.0143029 0.066039137
5.014803 0.063552348
5.0153031 0.061171519
5.0158032 0.058891804
5.0163033 0.056708357
5.0168034 0.054616336
5.0173035 0.052610893
5.0178036 0.050687185
5.0183037 0.048840367
5.0188038 0.047065593
5.0193039 0.045358019
5.019804 0.0437128
5.0203041 0.04212509
5.0208042 0.040591182
5.0213043 0.039137132
5.0218044 0.037774786
5.0223045 0.036503083
5.0228046 0.035320965
5.0233047 0.034227373
5.0238048 0.033221247
5.0243049 0.032301529
5.024805 0.03146716
5.0253051 0.03071708
5.0258052 0.03005023
5.0263053 0.029465551
5.0268054 0.028961985
5.0273055 0.028538472
5.0278056 0.028193952
5.0283057 0.027927368
5.0288058 0.027737659
5.0293059 0.027623767
5.029806 0.027584633
5.0303061 0.027619197
5.0308062 0.0277264
5.0313063 0.027909661
5.0318064 0.028177655
5.0323065 0.028531061
5.0328066 0.028970323
5.0333067 0.029495885
5.0338068 0.030108191
5.0343069 0.030807684
5.034807 0.031594807
5.0353071 0.032470006
5.0358072 0.033433722
5.0363073 0.0344864
5.0368074 0.035628484
5.0373075 0.036860418
5.0378076 0.038182644
5.0383077 0.039595607
5.0388078 0.04109975
5.0393079 0.042695518
5.039808 0.044383353
5.0403081 0.0461637
5.0408082 0.048037001
5.0413083 0.050001145
5.0418084 0.052033864
5.0423085 0.05413415
5.0428086 0.056307322
5.0433087 0.058558697
5.0438088 0.060893591
5.0443089 0.063317321
5.044809 0.065835206
5.0453091 0.068452563
5.0458092 0.071174707
5.0463093 0.074006958
5.0468094 0.076954632
5.0473095 0.080023046
5.0478096 0.083217517
5.0483097 0.086543363
5.0488098 0.090005901
5.0493099 0.093610449
5.04981 0.097362323
5.0503101 0.10126684
5.0508102 0.10532932
5.0513103 0.10955508
5.0518104 0.11389223
5.0523105 0.11827971
5.0528106 0.12271641
5.0533107 0.12720129
5.0538108 0.13173328
5.0543109 0.13631132
5.054811 0.14093437
5.0553111 0.14560135
5.0558112 0.15031121
5.0563113 0.1550629
5.0568114 0.15985535
5.0573115 0.1646875
5.0578116 0.16955831
5.0583117 0.1744667
5.0588118 0.17941162
5.0593119 0.18439202
5.059812 0.18940683
5.0603121 0.194455
5.0608122 0.19953546
5.0613123 0.20464717
5.0618124 0.20979637
5.0623125 0.21501409
5.0628126 0.22029736
5.0633127 0.22563852
5.0638128 0.2310299
5.0643129 0.23646384
5.064813 0.24193265
5.0653131 0.24742867
5.0658132 0.25294425
5.0663133 0.2584717
5.0668134 0.26400336
5.0673135 0.26953156
5.0678136 0.27504863
5.0683137 0.28054691
5.0688138 0.28601872
5.0693139 0.2914564
5.069814 0.29685228
5.0703141 0.30219869
5.0708142 0.30748797
5.0713143 0.31271244
5.0718144 0.31786431
5.0723145 0.32292993
5.0728146 0.32790356
5.0733147 0.33278477
5.0738148 0.33757314
5.0743149 0.34226826
5.074815 0.3468697
5.0753151 0.35137704
5.0758152 0.35578987
5.0763153 0.36010775
5.0768154 0.36433027
5.0773155 0.36845701
5.0778156 0.37248755
5.0783157 0.37642146
5.0788158 0.38025833
5.0793159 0.38399773
5.079816 0.38763924
5.0803161 0.39118244
5.0808162 0.39462692
5.0813163 0.39797224
5.0818164 0.401218
5.0823165 0.40435821
5.0828166 0.40737804
5.0833167 0.41027663
5.0838168 0.41305391
5.0843169 0.41570981
5.084817 0.41824425
5.0853171 0.42065714
5.0858172 0.42294841
5.0863173 0.425118
5.0868174 0.42716581
5.0873175 0.42909177
5.0878176 0.4308958
5.0883177 0.43257784
5.0888178 0.43413779
5.0893179 0.43557559
5.089818 0.43689115
5.0903181 0.43808441
5.0908182 0.43915528
5.0913183 0.44010368
5.0918184 0.44092954
5.0923185 0.44163759
5.0928186 0.44229777
5.0933187 0.44293258
5.0938188 0.44354126
5.0943189 0.44412307
5.094819 0.44467727
5.0953191 0.4452031
5.0958192 0.44569984
5.0963193 0.44616672
5.0968194 0.44660301
5.0973195 0.44700796
5.0978196 0.44738082
5.0983197 0.44772085
5.0988198 0.4480273
5.0993199 0.44829943
5.09982 0.4485365
5.1003201 0.44873775
5.1008202 0.44890244
5.1013203 0.44902983
5.1018204 0.44911917
5.1023205 0.44916972
5.1028206 0.44918981
5.1033207 0.44919246
5.1038208 0.44917761
5.1043209 0.44914511
5.104821 0.44909481
5.1053211 0.44902654
5.1058212 0.44894015
5.1063213 0.44883549
5.1068214 0.4487124
5.1073215 0.44857071
5.1078216 0.44841028
5.1083217 0.44823094
5.1088218 0.44803255
5.1093219 0.44781493
5.109822 0.44757794
5.1103221 0.44732143
5.1108222 0.44704522
5.1113223 0.44674916
5.1118224 0.44643311
5.1123225 0.4460969
5.1128226 0.44573645
5.1133227 0.44532574
5.1138228 0.44485923
5.1143229 0.44433597
5.114823 0.44375501
5.1153231 0.44311542
5.1158232 0.44241626
5.1163233 0.44165657
5.1168234 0.44083541
5.1173235 0.43995184
5.1178236 0.43900492
5.1183237 0.43799369
5.1188238 0.43691723
5.1193239 0.43577458
5.119824 0.43456479
5.1203241 0.43328694
5.1208242 0.43194006
5.1213243 0.43052323
5.1218244 0.42903549
5.1223245 0.42747589
5.1228246 0.42584341
5.1233247 0.42411125
5.1238248 0.42226118
5.1243249 0.4202965
5.124825 0.41822052
5.1253251 0.41603656
5.1258252 0.41374791
5.1263253 0.4113579
5.1268254 0.40886982
5.1273255 0.40628698
5.1278256 0.4036127
5.1283257 0.40085027
5.1288258 0.39800302
5.1293259 0.39507424
5.129826 0.39206724
5.1303261 0.38898534
5.1308262 0.38583183
5.1313263 0.38261004
5.1318264 0.37932326
5.1323265 0.37597481
5.1328266 0.37256799
5.1333267 0.36909462
5.1338268 0.36552108
5.1343269 0.36185394
5.134827 0.35810328
5.1353271 0.35427923
5.1358272 0.35039187
5.1363273 0.34645131
5.1368274 0.34246765
5.1373275 0.33845101
5.1378276 0.33441147
5.1383277 0.33035915
5.1388278 0.32630415
5.1393279 0.32225657
5.139828 0.31822652
5.1403281 0.31422409
5.1408282 0.31025939
5.1413283 0.30634253
5.1418284 0.3024836
5.1423285 0.29869272
5.1428286 0.29497998
5.1433287 0.29135434
5.1438288 0.28779478
5.1443289 0.28429088
5.144829 0.28084394
5.1453291 0.2774553
5.1458292 0.27412625
5.1463293 0.27085813
5.1468294 0.26765225
5.1473295 0.26450993
5.1478296 0.26143248
5.1483297 0.25842122
5.1488298 0.25547747
5.1493299 0.25260254
5.14983 0.24979776
5.1503301 0.24706443
5.1508302 0.24440389
5.1513303 0.24181743
5.1518304 0.23930639
5.1523305 0.23687208
5.1528306 0.23451581
5.1533307 0.2322389
5.1538308 0.23007498
5.1543309 0.22808969
5.154831 0.22628807
5.1553311 0.22467348
5.1558312 0.2232493
5.1563313 0.22201891
5.1568314 0.22098567
5.1573315 0.22015297
5.1578316 0.21952418
5.1583317 0.21910267
5.1588318 0.21889182
5.1593319 0.218895
5.159832 0.21911559
5.1603321 0.21955696
5.1608322 0.22022249
5.1613323 0.22111556
5.1618324 0.22223953
5.1623325 0.22359778
5.1628326 0.22519369
5.1633327 0.22703063
5.1638328 0.2290954
5.1643329 0.23123461
5.164833 0.23340909
5.1653331 0.23561751
5.1658332 0.23785851
5.1663333 0.24013076
5.1668334 0.2424329
5.1673335 0.24476361
5.1678336 0.24712152
5.1683337 0.2495053
5.1688338 0.25191361
5.1693339 0.2543451
5.169834 0.25679842
5.1703341 0.25927223
5.1708342 0.2617652
5.1713343 0.26427596
5.1718344 0.26680319
5.1723345 0.26934553
5.1728346 0.27190165
5.1733347 0.27447019
5.1738348 0.27704982
5.1743349 0.27965968
5.174835 0.28231767
5.1753351 0.28501816
5.1758352 0.2877555
5.1763353 0.29052405
5.1768354 0.29331817
5.1773355 0.29613222
5.1778356 0.29896057
5.1783357 0.30179756
5.1788358 0.30463757
5.1793359 0.30747495
5.179836 0.31030405
5.1803361 0.31311925
5.1808362 0.31591489
5.1813363 0.31868534
5.1818364 0.32142496
5.1823365 0.3241281
5.1828366 0.32678913
5.1833367 0.32940241
5.1838368 0.33196229
5.1843369 0.33444362
5.184837 0.3367523
5.1853371 0.3388772
5.1858372 0.34081891
5.1863373 0.34257801
5.1868374 0.34415509
5.1873375 0.34555074
5.1878376 0.34676553
5.1883377 0.34780005
5.1888378 0.34865488
5.1893379 0.34933062
5.189838 0.34982783
5.1903381 0.35014712
5.1908382 0.35028905
5.1913383 0.35025422
5.1918384 0.35004322
5.1923385 0.34965661
5.1928386 0.349095
5.1933387 0.34835895
5.1938388 0.34744907
5.1943389 0.34636658
5.194839 0.34514931
5.1953391 0.34382156
5.1958392 0.34238687
5.1963393 0.3408488
5.1968394 0.33921089
5.1973395 0.33747671
5.1978396 0.3356498
5.1983397 0.33373371
5.1988398 0.33173201
5.1993399 0.32964823
5.19984 0.32748594
5.2003401 0.32524869
5.2008402 0.32294002
5.2013403 0.32056349
5.2018404 0.31812266
5.2023405 0.31562108
5.2028406 0.31306229
5.2033407 0.31044985
5.2038408 0.30778732
5.2043409 0.30507825
5.204841 0.30230711
5.2053411 0.29943206
5.2058412 0.29646178
5.2063413 0.29340756
5.2068414 0.29028066
5.2073415 0.28709237
5.2078416 0.28385397
5.2083417 0.28057673
5.2088418 0.27727193
5.2093419 0.27395086
5.209842 0.27062479
5.2103421 0.267305
5.2108422 0.26400277
5.2113423 0.26072937
5.2118424 0.25749609
5.2123425 0.25431421
5.2128426 0.251195
5.2133427 0.24814974
5.2138428 0.24518971
5.2143429 0.2423262
5.214843 0.23957028
5.2153431 0.23692745
5.2158432 0.23439793
5.2163433 0.23198197
5.2168434 0.22967982
5.2173435 0.22749171
5.2178436 0.22541788
5.2183437 0.22345858
5.2188438 0.22161405
5.2193439 0.21988452
5.219844 0.21827025
5.2203441 0.21677147
5.2208442 0.21538843
5.2213443 0.21412136
5.2218444 0.21297051
5.2223445 0.21193612
5.2228446 0.21101843
5.2233447 0.21021768
5.2238448 0.20953411
5.2243449 0.20896797
5.224845 0.20851949
5.2253451 0.20820879
5.2258452 0.20806722
5.2263453 0.20809889
5.2268454 0.20830765
5.2273455 0.20869737
5.2278456 0.20927189
5.2283457 0.21003509
5.2288458 0.21099082
5.2293459 0.21214293
5.229846 0.2134953
5.2303461 0.21505178
5.2308462 0.21681622
5.2313463 0.21879249
5.2318464 0.22098445
5.2323465 0.22339595
5.2328466 0.22603086
5.2333467 0.22889303
5.2338468 0.23198632
5.2343469 0.2353146
5.234847 0.23888172
5.2353471 0.24266721
5.2358472 0.24651759
5.2363473 0.25040504
5.2368474 0.25432918
5.2373475 0.25828961
5.2378476 0.26228597
5.2383477 0.26631788
5.2388478 0.27038496
5.2393479 0.27448682
5.239848 0.2786231
5.2403481 0.28279341
5.2408482 0.28699738
5.2413483 0.29123462
5.2418484 0.29550476
5.2423485 0.29980741
5.2428486 0.30414221
5.2433487 0.30850877
5.2438488 0.31290672
5.2443489 0.31733567
5.244849 0.32179524
5.2453491 0.32628514
5.2458492 0.33082155
5.2463493 0.33541251
5.2468494 0.34005146
5.2473495 0.34473188
5.2478496 0.34944722
5.2483497 0.35419094
5.2488498 0.35895651
5.2493499 0.36373738
5.24985 0.36852702
5.2503501 0.37331888
5.2508502 0.37810642
5.2513503 0.38288311
5.2518504 0.38764241
5.2523505 0.39237778
5.2528506 0.39708267
5.2533507 0.40175055
5.2538508 0.40637488
5.2543509 0.41094912
5.254851 0.41546673
5.2553511 0.41992117
5.2558512 0.42429424
5.2563513 0.4285439
5.2568514 0.43267006
5.2573515 0.43667626
5.2578516 0.44056599
5.2583517 0.44434278
5.2588518 0.44801014
5.2593519 0.45157159
5.259852 0.45503064
5.2603521 0.4583908
5.2608522 0.46165559
5.2613523 0.46482853
5.2618524 0.46791312
5.2623525 0.47091289
5.2628526 0.47383135
5.2633527 0.47667201
5.2638528 0.47943839
5.2643529 0.482134
5.264853 0.48476236
5.2653531 0.48732697
5.2658532 0.48982957
5.2663533 0.49222872
5.2668534 0.4945075
5.2673535 0.49666809
5.2678536 0.49871266
5.2683537 0.50064339
5.2688538 0.50246246
5.2693539 0.50417206
5.269854 0.50577435
5.2703541 0.50727152
5.2708542 0.50866574
5.2713543 0.5099592
5.2718544 0.51115407
5.2723545 0.51225254
5.2728546 0.51325677
5.2733547 0.51416895
5.2738548 0.51499125
5.2743549 0.51572587
5.274855 0.51637496
5.2753551 0.51694072
5.2758552 0.51742532
5.2763553 0.51783441
5.2768554 0.51817443
5.2773555 0.51844317
5.2778556 0.51863826
5.2783557 0.51875732
5.2788558 0.51879797
5.2793559 0.51875782
5.279856 0.5186345
5.2803561 0.51842563
5.2808562 0.51812882
5.2813563 0.5177417
5.2818564 0.51726188
5.2823565 0.51668699
5.2828566 0.51601464
5.2833567 0.51524246
5.2838568 0.51436805
5.2843569 0.51338905
5.284857 0.51230308
5.2853571 0.51110774
5.2858572 0.50980066
5.2863573 0.50838731
5.2868574 0.50693526
5.2873575 0.50545455
5.2878576 0.50393762
5.2883577 0.50237692
5.2888578 0.50076488
5.2893579 0.49909396
5.289858 0.49735658
5.2903581 0.4955452
5.2908582 0.49365225
5.2913583 0.49167019
5.2918584 0.48959145
5.2923585 0.48740847
5.2928586 0.4851137
5.2933587 0.48269958
5.2938588 0.48015855
5.2943589 0.47748305
5.294859 0.47466554
5.2953591 0.47169844
5.2958592 0.4685742
5.2963593 0.46528528
5.2968594 0.46190589
5.2973595 0.45852016
5.2978596 0.45512874
5.2983597 0.45173228
5.2988598 0.44833143
5.2993599 0.44492682
5.29986 0.4415191
5.3003601 0.43810892
5.3008602 0.43469692
5.3013603 0.43128375
5.3018604 0.42787004
5.3023605 0.42445645
5.3028606 0.42104362
5.3033607 0.41763219
5.3038608 0.41422281
5.3043609 0.41081611
5.304861 0.40741276
5.3053611 0.40401339
5.3058612 0.40061864
5.3063613 0.39722916
5.3068614 0.39384463
5.3073615 0.39046105
5.3078616 0.38707812
5.3083617 0.38369604
5.3088618 0.38031505
5.3093619 0.37693535
5.309862 0.37355718
5.3103621 0.37018075
5.3108622 0.36680629
5.3113623 0.36343402
5.3118624 0.36006415
5.3123625 0.35669692
5.3128626 0.35333253
5.3133627 0.34997122
5.3138628 0.3466132
5.3143629 0.3432587
5.314863 0.33990793
5.3153631 0.33656112
5.3158632 0.33321849
5.3163633 0.32988026
5.3168634 0.32654836
5.3173635 0.32331374
5.3178636 0.32022474
5.3183637 0.31727676
5.3188638 0.31446517
5.3193639 0.31178537
5.319864 0.30923275
5.3203641 0.30680269
5.3208642 0.30449059
5.3213643 0.30229184
5.3218644 0.30020182
5.3223645 0.29821593
5.3228646 0.29632955
5.3233647 0.29453808
5.3238648 0.2928369
5.3243649 0.2912214
5.324865 0.28968698
5.3253651 0.28822901
5.3258652 0.2868429
5.3263653 0.28552403
5.3268654 0.28426779
5.3273655 0.28306223
5.3278656 0.28188731
5.3283657 0.28074411
5.3288658 0.2796347
5.3293659 0.27856115
5.329866 0.27752553
5.3303661 0.27652992
5.3308662 0.27557639
5.3313663 0.27466702
5.3318664 0.27380387
5.3323665 0.27298903
5.3328666 0.27222457
5.3333667 0.27151256
5.3338668 0.27085507
5.3343669 0.27025418
5.334867 0.26971197
5.3353671 0.2692305
5.3358672 0.26881186
5.3363673 0.2684581
5.3368674 0.26817132
5.3373675 0.26795035
5.3378676 0.26775141
5.3383677 0.26755945
5.3388678 0.26737364
5.3393679 0.26719317
5.339868 0.26701722
5.3403681 0.26684498
5.3408682 0.26667563
5.3413683 0.26650835
5.3418684 0.26634232
5.3423685 0.26617673
5.3428686 0.26601075
5.3433687 0.26584358
5.3438688 0.26567439
5.3443689 0.26550236
5.344869 0.26532669
5.3453691 0.26514655
5.3458692 0.26496112
5.3463693 0.26476959
5.3468694 0.26457114
5.3473695 0.26436495
5.3478696 0.26415287
5.3483697 0.26393835
5.3488698 0.26372138
5.3493699 0.26350191
5.34987 0.26327988
5.3503701 0.26305524
5.3508702 0.26282796
5.3513703 0.26259797
5.3518704 0.26236523
5.3523705 0.26212969
5.3528706 0.2618913
5.3533707 0.26165001
5.3538708 0.26140577
5.3543709 0.26115853
5.354871 0.26090824
5.3553711 0.26065485
5.3558712 0.26039832
5.3563713 0.2601386
5.3568714 0.25987562
5.3573715 0.25960936
5.3578716 0.2593326
5.3583717 0.25900096
5.3588718 0.25860868
5.3593719 0.258158
5.359872 0.25765118
5.3603721 0.25709048
5.3608722 0.25647815
5.3613723 0.25581645
5.3618724 0.25510763
5.3623725 0.25435395
5.3628726 0.25355766
5.3633727 0.25272102
5.3638728 0.25184627
5.3643729 0.25093569
5.364873 0.24999152
5.3653731 0.24901602
5.3658732 0.24801144
5.3663733 0.24698004
5.3668734 0.24592407
5.3673735 0.24484579
5.3678736 0.24374738
5.3683737 0.24261434
5.3688738 0.24143316
5.3693739 0.24020192
5.369874 0.23891869
5.3703741 0.23758154
5.3708742 0.23618853
5.3713743 0.23473775
5.3718744 0.23322725
5.3723745 0.23165511
5.3728746 0.23001941
5.3733747 0.2283182
5.3738748 0.22654956
5.3743749 0.22471156
5.374875 0.22280228
5.3753751 0.22081977
5.3758752 0.21876212
5.3763753 0.21662739
5.3768754 0.21441365
5.3773755 0.21211897
5.3778756 0.20974142
5.3783757 0.2072924
5.3788758 0.20481618
5.3793759 0.20231707
5.379876 0.19979571
5.3803761 0.19725276
5.3808762 0.19468887
5.3813763 0.19210469
5.3818764 0.18950087
5.3823765 0.18687808
5.3828766 0.18423696
5.3833767 0.18157817
5.3838768 0.17890235
5.3843769 0.17621017
5.384877 0.17350228
5.3853771 0.17077932
5.3858772 0.16804196
5.3863773 0.16529085
5.3868774 0.16252663
5.3873775 0.15974997
5.3878776 0.15696151
5.3883777 0.15416132
5.3888778 0.1513367
5.3893779 0.14848461
5.389878 0.14560822
5.3903781 0.14271068
5.3908782 0.13979515
5.3913783 0.13686478
5.3918784 0.13392273
5.3923785 0.13097216
5.3928786 0.12801621
5.3933787 0.12505805
5.3938788 0.12210084
5.3943789 0.11914772
5.394879 0.11620186
5.3953791 0.11326641
5.3958792 0.11034452
5.3963793 0.10743936
5.3968794 0.10455408
5.3973795 0.10169183
5.3978796 0.098855768
5.3983797 0.096049056
5.3988798 0.093283641
5.3993799 0.090576724
5.39988 0.087927017
5.4003801 0.085332803
5.4008802 0.082792365
5.4013803 0.080303984
5.4018804 0.077865944
5.4023805 0.075476527
5.4028806 0.073134016
5.4033807 0.070836693
5.4038808 0.068582841
5.4043809 0.066370743
5.404881 0.06419868
5.4053811 0.062064937
5.4058812 0.059967794
5.4063813 0.057905536
5.4068814 0.055876444
5.4073815 0.053878801
5.4078816 0.05191089
5.4083817 0.049970993
5.4088818 0.048062121
5.4093819 0.046225024
5.409882 0.04446771
5.4103821 0.042787996
5.4108822 0.041183698
5.4113823 0.039652632
5.4118824 0.038192615
5.4123825 0.036801462
5.4128826 0.035476991
5.4133827 0.034217017
5.4138828 0.033019358
5.4143829 0.031881828
5.414883 0.030802245
5.4153831 0.029778424
5.4158832 0.028808183
5.4163833 0.027889336
5.4168834 0.027019702
5.4173835 0.026197095
5.4178836 0.025419333
5.4183837 0.024684231
5.4188838 0.023989606
5.4193839 0.023344651
5.419884 0.022760162
5.4203841 0.022235659
5.4208842 0.021770659
5.4213843 0.021364681
5.4218844 0.021017241
5.4223845 0.020727857
5.4228846 0.020496049
5.4233847 0.020321332
5.4238848 0.020203225
5.4243849 0.020141246
5.424885 0.020134912
5.4253851 0.020183741
5.4258852 0.020287251
5.4263853 0.02044496
5.4268854 0.020656385
5.4273855 0.020921045
5.4278856 0.021238456
5.4283857 0.021608137
5.4288858 0.022029605
5.4293859 0.022502895
5.429886 0.023030398
5.4303861 0.023613174
5.4308862 0.024252038
5.4313863 0.024947802
5.4318864 0.025701281
5.4323865 0.026513289
5.4328866 0.027384641
5.4333867 0.028316149
5.4338868 0.029308629
5.4343869 0.030362894
5.434887 0.031479758
5.4353871 0.032660034
5.4358872 0.033904539
5.4363873 0.035214084
5.4368874 0.036589484
5.4373875 0.038031554
5.4378876 0.039541106
5.4383877 0.041118956
5.4388878 0.042765917
5.4393879 0.044482264
5.439888 0.046242133
5.4403881 0.048034012
5.4408882 0.049862185
5.4413883 0.051730938
5.4418884 0.053644554
5.4423885 0.055607318
5.4428886 0.057623516
5.4433887 0.059697431
5.4438888 0.061833348
5.4443889 0.064035552
5.444889 0.066308328
5.4453891 0.068655959
5.4458892 0.071082732
5.4463893 0.073592931
5.4468894 0.076190839
5.4473895 0.078880742
5.4478896 0.081666925
5.4483897 0.084553672
5.4488898 0.087545267
5.4493899 0.090645996
5.44989 0.093832995
5.4503901 0.097039433
5.4508902 0.10026149
5.4513903 0.10349867
5.4518904 0.10675044
5.4523905 0.1100163
5.4528906 0.11329573
5.4533907 0.11658823
5.4538908 0.11989329
5.4543909 0.12321038
5.454891 0.12653901
5.4553911 0.12987865
5.4558912 0.1332288
5.4563913 0.13658894
5.4568914 0.13995857
5.4573915 0.14333717
5.4578916 0.14672422
5.4583917 0.15011923
5.4588918 0.15352167
5.4593919 0.15693104
5.459892 0.16034788
5.4603921 0.1637857
5.4608922 0.16724672
5.4613923 0.17072832
5.4618924 0.17422792
5.4623925 0.17774293
5.4628926 0.18127074
5.4633927 0.18480876
5.4638928 0.1883544
5.4643929 0.19190507
5.464893 0.19545815
5.4653931 0.19901107
5.4658932 0.20256122
5.4663933 0.20610602
5.4668934 0.20964285
5.4673935 0.21316914
5.4678936 0.21668228
5.4683937 0.22017968
5.4688938 0.22365874
5.4693939 0.22711687
5.469894 0.23055148
5.4703941 0.23392566
5.4708942 0.23719234
5.4713943 0.24035526
5.4718944 0.24341853
5.4723945 0.24638624
5.4728946 0.24926249
5.4733947 0.2520514
5.4738948 0.25475707
5.4743949 0.2573836
5.474895 0.25993509
5.4753951 0.26241564
5.4758952 0.26482937
5.4763953 0.26718037
5.4768954 0.26947275
5.4773955 0.2717106
5.4778956 0.27389804
5.4783957 0.27603917
5.4788958 0.27813809
5.4793959 0.2801989
5.479896 0.28222571
5.4803961 0.2842093
5.4808962 0.28607055
5.4813963 0.2877976
5.4818964 0.28939268
5.4823965 0.29085804
5.4828966 0.29219593
5.4833967 0.29340858
5.4838968 0.29449824
5.4843969 0.29546715
5.484897 0.29631756
5.4853971 0.29705171
5.4858972 0.29767184
5.4863973 0.2981802
5.4868974 0.29857903
5.4873975 0.29887057
5.4878976 0.29905707
5.4883977 0.29914076
5.4888978 0.2991239
5.4893979 0.29900873
5.489898 0.29879748
5.4903981 0.29849248
5.4908982 0.29810758
5.4913983 0.29764938
5.4918984 0.29711396
5.4923985 0.29649746
5.4928986 0.29579596
5.4933987 0.29500559
5.4938988 0.29412245
5.4943989 0.29314265
5.494899 0.29206231
5.4953991 0.29087752
5.4958992 0.2895844
5.4963993 0.28817905
5.4968994 0.28665759
5.4973995 0.28501613
5.4978996 0.28325078
5.4983997 0.28135763
5.4988998 0.27933281
5.4993999 0.27717242
5.4999 0.27487258
5.5004001 0.27242938
5.5009002 0.26986559
5.5014003 0.26726753
5.5019004 0.26464074
5.5024005 0.26198363
5.5029006 0.25929459
5.5034007 0.25657203
5.5039008 0.25381435
5.5044009 0.25101995
5.504901 0.24818722
5.5054011 0.24531458
5.5059012 0.24240042
5.5064013 0.23944314
5.5069014 0.23644114
5.5074015 0.23339284
5.5079016 0.23029662
5.5084017 0.22715088
5.5089018 0.22395404
5.5094019 0.22070448
5.509902 0.21740062
5.5104021 0.21404085
5.5109022 0.21062403
5.5114023 0.20716072
5.5119024 0.20365924
5.5124025 0.20012402
5.5129026 0.1965595
5.5134027 0.19297011
5.5139028 0.1893603
5.5144029 0.18573449
5.514903 0.18209712
5.5154031 0.17845263
5.5159032 0.17480546
5.5164033 0.17116004
5.5169034 0.1675208
5.5174035 0.16389219
5.5179036 0.16027864
5.5184037 0.15668459
5.5189038 0.15311447
5.5194039 0.14957271
5.519904 0.14606376
5.5204041 0.14259205
5.5209042 0.13916202
5.5214043 0.13576995
5.5219044 0.13240279
5.5224045 0.12906079
5.5229046 0.12574457
5.5234047 0.12245473
5.5239048 0.11919187
5.5244049 0.1159566
5.524905 0.11274952
5.5254051 0.10957124
5.5259052 0.10642236
5.5264053 0.10330348
5.5269054 0.10021522
5.5274055 0.097158166
5.5279056 0.094132935
5.5284057 0.091140128
5.5289058 0.088180348
5.5294059 0.085254202
5.529906 0.082362292
5.5304061 0.079505225
5.5309062 0.076683603
5.5314063 0.073901729
5.5319064 0.071192113
5.5324065 0.068561125
5.5329066 0.066007394
5.5334067 0.063529552
5.5339068 0.061126229
5.5344069 0.058796054
5.534907 0.056537659
5.5354071 0.054349673
5.5359072 0.052230728
5.5364073 0.050179452
5.5369074 0.048194477
5.5374075 0.046274433
5.5379076 0.04441795
5.5384077 0.042623659
5.5389078 0.040890189
5.5394079 0.039216171
5.539908 0.037600236
5.5404081 0.036041014
5.5409082 0.034537134
5.5414083 0.033087228
5.5419084 0.031677171
5.5424085 0.030294563
5.5429086 0.028941061
5.5434087 0.027618319
5.5439088 0.026327992
5.5444089 0.025071736
5.544909 0.023851205
5.5454091 0.022668055
5.5459092 0.021523941
5.5464093 0.020420518
5.5469094 0.019359441
5.5474095 0.018342366
5.5479096 0.017370947
5.5484097 0.01644684
5.5489098 0.015571699
5.5494099 0.014747181
5.54991 0.01397494
5.5504101 0.013256631
5.5509102 0.01259391
5.5514103 0.011988432
5.5519104 0.011432443
5.5524105 0.010885456
5.5529106 0.010343961
5.5534107 0.0098095197
5.5539108 0.0092836915
5.5544109 0.0087680365
5.554911 0.0082641148
5.5554111 0.0077734864
5.5559112 0.0072977114
5.5564113 0.0068383499
5.5569114 0.0063969618
5.5574115 0.0059751073
5.5579116 0.0055743464
5.5584117 0.0051962391
5.5589118 0.0048423455
5.5594119 0.0045142256
5.559912 0.0042134395
5.5604121 0.0039415472
5.5609122 0.0037001089
5.5614123 0.0034906844
5.5619124 0.0033143661
5.5624125 0.0031495305
5.5629126 0.00298425
5.5634127 0.0028192565
5.5639128 0.0026552819
5.5644129 0.0024930582
5.564913 0.0023333174
5.5654131 0.0021767913
5.5659132 0.002024212
5.5664133 0.0018763114
5.5669134 0.0017338215
5.5674135 0.0015974741
5.5679136 0.0014680013
5.5684137 0.0013461351
5.5689138 0.0012326072
5.5694139 0.0011281498
5.569914 0.0010334948
5.5704141 0.00094937405
5.5709142 0.00087651958
5.5714143 0.00081566333
5.5719144 0.00076753724
5.5724145 0.00072883042
5.5729146 0.00068996111
5.5734147 0.00065068811
5.5739148 0.00061123929
5.5744149 0.00057184256
5.574915 0.00053272579
5.5754151 0.00049411688
5.5759152 0.00045624371
5.5764153 0.00041933417
5.5769154 0.00038361614
5.5774155 0.00034931752
5.5779156 0.00031666619
5.5784157 0.00028589004
5.5789158 0.00025721695
5.5794159 0.00023087481
5.579916 0.00020709152
5.5804161 0.00018609495
5.5809162 0.000168113
5.5814163 0.00015337356
5.5819164 0.0001421045
5.5824165 0.00013431189
5.5829166 0.00012721581
5.5834167 0.00011995704
5.5839168 0.00011258663
5.5844169 0.00010515561
5.584917 9.771503e-05
5.5854171 9.0315926e-05
5.5859172 8.3009341e-05
5.5864173 7.5846313e-05
5.5869174 6.8877883e-05
5.5874175 6.2155093e-05
5.5879176 5.5728982e-05
5.5884177 4.9650591e-05
5.5889178 4.397096e-05
5.5894179 3.8741129e-05
5.589918 3.401214e-05
5.5904181 2.9835033e-05
5.5909182 2.6260847e-05
5.5914183 2.3340624e-05
5.5919184 2.1125404e-05
5.5924185 1.9666227e-05
5.5929186 1.8652212e-05
5.5934187 1.7605282e-05
5.5939188 1.6530734e-05
5.5944189 1.5437095e-05
5.594919 1.4332895e-05
5.5954191 1.3226663e-05
5.5959192 1.2126928e-05
5.5964193 1.1042219e-05
5.5969194 9.9810655e-06
5.5974195 8.9519958e-06
5.5979196 7.9635391e-06
5.5984197 7.0242246e-06
5.5989198 6.1425812e-06
5.5994199 5.327138e-06
5.59992 4.586424e-06
5.6004201 3.9289682e-06
5.6009202 3.3632997e-06
5.6014203 2.8979474e-06
5.6019204 2.5414404e-06
5.6024205 2.3023077e-06
5.6029206 2.1722271e-06
5.6034207 2.0538271e-06
5.6039208 1.9309825e-06
5.6044209 1.8047814e-06
5.604921 1.6763119e-06
5.6054211 1.546662e-06
5.6059212 1.4169198e-06
5.6064213 1.2881732e-06
5.6069214 1.1615103e-06
5.6074215 1.0380192e-06
5.6079216 9.1878788e-07
5.6084217 8.0490441e-07
5.6089218 6.9745683e-07
5.6094219 5.9753316e-07
5.609922 5.0622146e-07
5.6104221 4.2460977e-07
5.6109222 3.5378612e-07
5.6114223 2.9483856e-07
5.6119224 2.4885512e-07
5.6124225 2.1692385e-07
5.6129226 2.0008019e-07
5.6134227 1.8960197e-07
5.6139228 1.7861479e-07
5.6144229 1.6722468e-07
5.614923 1.5553768e-07
5.6154231 1.4365983e-07
5.6159232 1.3169717e-07
5.6164233 1.1975572e-07
5.6169234 1.0794153e-07
5.6174235 9.6360632e-08
5.6179236 8.511906e-08
5.6184237 7.4322852e-08
5.6189238 6.4078044e-08
5.6194239 5.4490671e-08
5.619924 4.566677e-08
5.6204241 3.7712376e-08
5.6209242 3.0733526e-08
5.6214243 2.4836256e-08
5.6219244 2.0126602e-08
5.6224245 1.67106e-08
5.6229246 1.4694286e-08
5.6234247 1.3827627e-08
5.6239248 1.3000951e-08
5.6244249 1.2133466e-08
5.624925 1.1234351e-08
5.6254251 1.0312785e-08
5.6259252 9.3779464e-09
5.6264253 8.4390131e-09
5.6269254 7.5051642e-09
5.6274255 6.585578e-09
5.6279256 5.6894332e-09
5.6284257 4.8259084e-09
5.6289258 4.0041821e-09
5.6294259 3.2334328e-09
5.629926 2.5228391e-09
5.6304261 1.8815796e-09
5.6309262 1.3188328e-09
5.6314263 8.4377732e-10
5.6319264 4.6559165e-10
5.6324265 1.9345438e-10
5.6329266 3.6544053e-11
5.6334267 0
5.6339268 0
5.6344269 0
5.634927 0
5.6354271 0
5.6359272 0
5.6364273 0
5.6369274 0
5.6374275 0
5.6379276 0
5.6384277 0
5.6389278 0
5.6394279 0
5.639928 0
5.6404281 0
5.6409282 0
5.6414283 0
5.6419284 0
5.6424285 0
5.6429286 0
5.6434287 0
5.6439288 0
5.6444289 0
5.644929 0
5.6454291 0
5.6459292 0
5.6464293 0
5.6469294 0
5.6474295 0
5.6479296 0
5.6484297 0
5.6489298 0
5.6494299 0
5.64993 0
5.6504301 0
5.6509302 0
5.6514303 0
5.6519304 0
5.6524305 0
5.6529306 0
5.6534307 0
5.6539308 0
5.6544309 0
5.654931 0
5.6554311 0
5.6559312 0
5.6564313 0
5.6569314 0
5.6574315 0
5.6579316 0
5.6584317 0
5.6589318 0
5.6594319 0
5.659932 0
5.6604321 0
5.6609322 0
5.6614323 0
5.6619324 0
5.6624325 0
5.6629326 0
5.6634327 0
5.6639328 0
5.6644329 0
5.664933 0
5.6654331 0
5.6659332 0
5.6664333 0
5.6669334 0
5.6674335 0
5.6679336 0
5.6684337 0
5.6689338 0
5.6694339 0
5.669934 0
5.6704341 0
5.6709342 0
5.6714343 0
5.6719344 0
5.6724345 0
5.6729346 0
5.6734347 0
5.6739348 0
5.6744349 0
5.674935 0
5.6754351 0
5.6759352 0
5.6764353 0
5.6769354 0
5.6774355 0
5.6779356 0
5.6784357 0
5.6789358 0
5.6794359 0
5.679936 0
5.6804361 0
5.6809362 0
5.6814363 0
5.6819364 0
5.6824365 0
5.6829366 0
5.6834367 0
5.6839368 0
5.6844369 0
5.684937 0
5.6854371 0
5.6859372 0
5.6864373 0
5.6869374 0
5.6874375 0
5.6879376 0
5.6884377 0
5.6889378 0
5.6894379 0
5.689938 0
5.6904381 0
5.6909382 0
5.6914383 0
5.6919384 0
5.6924385 0
5.6929386 0
5.6934387 0
5.6939388 0
5.6944389 0
5.694939 0
5.6954391 0
5.6959392 0
5.6964393 0
5.6969394 0
5.6974395 0
5.6979396 0
5.6984397 0
5.6989398 0
5.6994399 0
5.69994 0
5.7004401 0
5.7009402 0
5.7014403 0
5.7019404 0
5.7024405 0
5.7029406 0
5.7034407 0
5.7039408 0
5.7044409 0
5.704941 0
5.7054411 0
5.7059412 0
5.7064413 0
5.7069414 0
5.7074415 0
5.7079416 0
5.7084417 0
5.7089418 0
5.7094419 0
5.709942 0
5.7104421 0
5.7109422 0
5.7114423 0
5.7119424 0
5.7124425 0
5.7129426 0
5.7134427 0
5.7139428 0
5.7144429 0
5.714943 0
5.7154431 0
5.7159432 0
5.7164433 0
5.7169434 0
5.7174435 0
5.7179436 0
5.7184437 0
5.7189438 0
5.7194439 0
5.719944 0
5.7204441 0
5.7209442 0
5.7214443 0
5.7219444 0
5.7224445 0
5.7229446 0
5.7234447 0
5.7239448 0
5.7244449 0
5.724945 0
5.7254451 0
5.7259452 0
5.7264453 0
5.7269454 0
5.7274455 0
5.7279456 0
5.7284457 0
5.7289458 0
5.7294459 0
5.729946 0
5.7304461 0
5.7309462 0
5.7314463 0
5.7319464 0
5.7324465 0
5.7329466 0
5.7334467 0
5.7339468 0
5.7344469 0
5.734947 0
5.7354471 0
5.7359472 0
5.7364473 0
5.7369474 0
5.7374475 0
5.7379476 0
5.7384477 0
5.7389478 0
5.7394479 0
5.739948 0
5.7404481 0
5.7409482 0
5.7414483 0
5.7419484 0
5.7424485 0
5.7429486 0
5.7434487 0
5.7439488 0
5.7444489 0
5.744949 0
5.7454491 0
5.7459492 0
5.7464493 0
5.7469494 0
5.7474495 0
5.7479496 0
5.7484497 0
5.7489498 0
5.7494499 0
5.74995 0
5.7504501 0
5.7509502 0
5.7514503 0
5.7519504 0
5.7524505 0
5.7529506 0
5.7534507 0
5.7539508 0
5.7544509 0
5.754951 0
5.7554511 0
5.7559512 0
5.7564513 0
5.7569514 0
5.7574515 0
5.7579516 0
5.7584517 0
5.7589518 0
5.7594519 0
5.759952 0
5.7604521 0
5.7609522 0
5.7614523 0
5.7619524 0
5.7624525 0
5.7629526 0
5.7634527 0
5.7639528 0
5.7644529 0
5.764953 0
5.7654531 0
5.7659532 0
5.7664533 0
5.7669534 0
5.7674535 0
5.7679536 0
5.7684537 0
5.7689538 0
5.7694539 0
5.769954 0
5.7704541 0
5.7709542 0
5.7714543 0
5.7719544 0
5.7724545 0
5.7729546 0
5.7734547 0
5.7739548 0
5.7744549 0
5.774955 0
5.7754551 0
5.7759552 0
5.7764553 0
5.7769554 0
5.7774555 0
5.7779556 0
5.7784557 0
5.7789558 0
5.7794559 0
5.779956 0
5.7804561 0
5.7809562 0
5.7814563 0
5.7819564 0
5.7824565 0
5.7829566 0
5.7834567 0
5.7839568 0
5.7844569 0
5.784957 0
5.7854571 0
5.7859572 0
5.7864573 0
5.7869574 0
5.7874575 0
5.7879576 0
5.7884577 0
5.7889578 0
5.7894579 0
5.789958 0
5.7904581 0
5.7909582 0
5.7914583 0
5.7919584 0
5.7924585 0
5.7929586 0
5.7934587 0
5.7939588 0
5.7944589 0
5.794959 0
5.7954591 0
5.7959592 0
5.7964593 0
5.7969594 0
5.7974595 0
5.7979596 0
5.7984597 0
5.7989598 0
5.7994599 0
5.79996 0
5.8004601 0
5.8009602 0
5.8014603 0
5.8019604 0
5.8024605 0
5.8029606 0
5.8034607 0
5.8039608 0
5.8044609 0
5.804961 0
5.8054611 0
5.8059612 0
5.8064613 0
5.8069614 0
5.8074615 0
5.8079616 0
5.8084617 0
5.8089618 0
5.8094619 0
5.809962 0
5.8104621 0
5.8109622 0
5.8114623 0
5.8119624 0
5.8124625 0
5.8129626 0
5.8134627 0
5.8139628 0
5.8144629 0
5.814963 0
5.8154631 0
5.8159632 0
5.8164633 0
5.8169634 0
5.8174635 0
5.8179636 0
5.8184637 0
5.8189638 0
5.8194639 0
5.819964 0
5.8204641 0
5.8209642 0
5.8214643 0
5.8219644 0
5.8224645 0
5.8229646 0
5.8234647 0
5.8239648 0
5.8244649 0
5.824965 0
5.8254651 0
5.8259652 0
5.8264653 0
5.8269654 0
5.8274655 2.4900409e-12
5.8279656 3.827594e-11
5.8284657 1.1410527e-10
5.8289658 2.2685179e-10
5.8294659 3.7338927e-10
5.829966 5.5059147e-10
5.8304661 7.5533215e-10
5.8309662 9.8448509e-10
5.8314663 1.234924e-09
5.8319664 1.5035228e-09
5.8324665 1.7871551e-09
5.8329666 2.0826947e-09
5.8334667 2.3870153e-09
5.8339668 2.6969909e-09
5.8344669 3.009495e-09
5.834967 3.3214015e-09
5.8354671 3.6295841e-09
5.8359672 3.9309166e-09
5.8364673 4.2222728e-09
5.8369674 4.5005264e-09
5.8374675 4.7625512e-09
5.8379676 5.1568793e-09
5.8384677 5.8738127e-09
5.8389678 6.8904506e-09
5.8394679 8.1826914e-09
5.839968 9.7264333e-09
5.8404681 1.1497575e-08
5.8409682 1.3472014e-08
5.8414683 1.5625649e-08
5.8419684 1.7934378e-08
5.8424685 2.03741e-08
5.8429686 2.2920712e-08
5.8434687 2.5550114e-08
5.8439688 2.8238203e-08
5.8444689 3.0960878e-08
5.844969 3.3694036e-08
5.8454691 3.6413577e-08
5.8459692 3.9095398e-08
5.8464693 4.1715399e-08
5.8469694 4.4249476e-08
5.8474695 4.6673528e-08
5.8479696 4.9564969e-08
5.8484697 5.6353428e-08
5.8489698 6.7318589e-08
5.8494699 8.2141147e-08
5.84997 1.0050179e-07
5.8504701 1.2208123e-07
5.8509702 1.4656014e-07
5.8514703 1.7361923e-07
5.8519704 2.0293919e-07
5.8524705 2.3420071e-07
5.8529706 2.6708448e-07
5.8534707 3.0127121e-07
5.8539708 3.3644159e-07
5.8544709 3.7227631e-07
5.854971 4.0845606e-07
5.8554711 4.4466154e-07
5.8559712 4.8057345e-07
5.8564713 5.1587247e-07
5.8569714 5.5023931e-07
5.8574715 5.8335466e-07
5.8579716 6.1508174e-07
5.8584717 6.7239642e-07
5.8589718 7.7259752e-07
5.8594719 9.1258171e-07
5.859972 1.0892457e-06
5.8604721 1.2994862e-06
5.8609722 1.5401998e-06
5.8614723 1.8082833e-06
5.8619724 2.1006334e-06
5.8624725 2.4141467e-06
5.8629726 2.7457199e-06
5.8634727 3.0922497e-06
5.8639728 3.4506328e-06
5.8644729 3.817766e-06
5.864973 4.1905458e-06
5.8654731 4.5658689e-06
5.8659732 4.9406322e-06
5.8664733 5.3117321e-06
5.8669734 5.6760655e-06
5.8674735 6.0305291e-06
5.8679736 6.3720194e-06
5.8684737 6.780491e-06
5.8689738 7.5091884e-06
5.8694739 8.5552274e-06
5.869974 9.8954407e-06
5.8704741 1.1506661e-05
5.8709742 1.3365722e-05
5.8714743 1.5449455e-05
5.8719744 1.7734694e-05
5.8724745 2.0198272e-05
5.8729746 2.281702e-05
5.8734747 2.5567773e-05
5.8739748 2.8427362e-05
5.8744749 3.1372621e-05
5.874975 3.4380383e-05
5.8754751 3.742748e-05
5.8759752 4.0490744e-05
5.8764753 4.354701e-05
5.8769754 4.6573109e-05
5.8774755 4.9545875e-05
5.8779756 5.244214e-05
5.8784757 5.5310925e-05
5.8789758 5.9628979e-05
5.8794759 6.5889163e-05
5.879976 7.3960401e-05
5.8804761 8.3711614e-05
5.8809762 9.5011724e-05
5.8814763 0.00010772965
5.8819764 0.00012173432
5.8824765 0.00013689465
5.8829766 0.00015307957
5.8834767 0.00017015799
5.8839768 0.00018799884
5.8844769 0.00020647103
5.884977 0.0002254435
5.8854771 0.00024478517
5.8859772 0.00026436494
5.8864773 0.00028405176
5.8869774 0.00030371453
5.8874775 0.00032322218
5.8879776 0.00034244364
5.8884777 0.00036124782
5.8889778 0.00038297428
5.8894779 0.0004135537
5.889978 0.00045257034
5.8904781 0.00049947578
5.8909782 0.00055372162
5.8914783 0.00061475947
5.8919784 0.00068204091
5.8924785 0.00075501755
5.8929786 0.00083314098
5.8934787 0.00091586281
5.8939788 0.0010026346
5.8944789 0.001092908
5.894979 0.0011861346
5.8954791 0.001281766
5.8959792 0.0013792537
5.8964793 0.0014780494
5.8969794 0.0015776047
5.8974795 0.0016773712
5.8979796 0.0017768004
5.8984797 0.001875344
5.8989798 0.001975366
5.8994799 0.0021003489
5.89998 0.0022542322
5.9004801 0.002435411
5.9009802 0.0026422802
5.9014803 0.0028732348
5.9019804 0.0031266697
5.9024805 0.0034009799
5.9029806 0.0036945603
5.9034807 0.0040058058
5.9039808 0.0043331115
5.9044809 0.0046748723
5.904981 0.005029483
5.9054811 0.0053953388
5.9059812 0.0057708344
5.9064813 0.0061543649
5.9069814 0.0065443253
5.9074815 0.0069391104
5.9079816 0.0073371153
5.9084817 0.0077367348
5.9089818 0.0081363651
5.9094819 0.0085711768
5.909982 0.009074718
5.9104821 0.0096441719
5.9109822 0.010276722
5.9114823 0.01096955
5.9119824 0.011719841
5.9124825 0.012524777
5.9129826 0.013381542
5.9134827 0.014287318
5.9139828 0.015239289
5.9144829 0.016234637
5.914983 0.017270546
5.9154831 0.0183442
5.9159832 0.019452781
5.9164833 0.020593471
5.9169834 0.021763456
5.9174835 0.022959917
5.9179836 0.024180038
5.9184837 0.025421001
5.9189838 0.026679991
5.9194839 0.027968518
5.919984 0.029345825
5.9204841 0.030818134
5.9209842 0.032384787
5.9214843 0.03404513
5.9219844 0.035798506
5.9224845 0.03764426
5.9229846 0.039581735
5.9234847 0.041610276
5.9239848 0.043729227
5.9244849 0.045937931
5.924985 0.048235733
5.9254851 0.050621977
5.9259852 0.053096007
5.9264853 0.055657168
5.9269854 0.058304802
5.9274855 0.061038255
5.9279856 0.06385687
5.9284857 0.066759992
5.9289858 0.069746964
5.9294859 0.072817029
5.929986 0.075965601
5.9304861 0.079191248
5.9309862 0.082495029
5.9314863 0.085878002
5.9319864 0.089341224
5.9324865 0.092885753
5.9329866 0.096512646
5.9334867 0.10022296
5.9339868 0.10401776
5.9344869 0.10789809
5.934987 0.11186502
5.9354871 0.1159196
5.9359872 0.1200629
5.9364873 0.12429596
5.9369874 0.12861985
5.9374875 0.13303563
5.9379876 0.13754434
5.9384877 0.14214706
5.9389878 0.14684483
5.9394879 0.15163872
5.939988 0.15652312
5.9404881 0.16147899
5.9409882 0.16649874
5.9414883 0.17157542
5.9419884 0.17670206
5.9424885 0.1818717
5.9429886 0.18707737
5.9434887 0.19231211
5.9439888 0.19756895
5.9444889 0.20284094
5.944989 0.2081211
5.9454891 0.21340247
5.9459892 0.21867809
5.9464893 0.22394099
5.9469894 0.22918422
5.9474895 0.2344008
5.9479896 0.23958377
5.9484897 0.24472617
5.9489898 0.24982104
5.9494899 0.2548614
5.94999 0.25984262
5.9504901 0.26478853
5.9509902 0.26970615
5.9514903 0.27459415
5.9519904 0.27945124
5.9524905 0.28427608
5.9529906 0.28906736
5.9534907 0.29382376
5.9539908 0.29854396
5.9544909 0.30322664
5.954991 0.30787049
5.9554911 0.31247419
5.9559912 0.31703642
5.9564913 0.32155586
5.9569914 0.32603119
5.9574915 0.3304611
5.9579916 0.33484427
5.9584917 0.33917937
5.9589918 0.3434651
5.9594919 0.34770013
5.959992 0.35188314
5.9604921 0.35595829
5.9609922 0.35985222
5.9614923 0.36356452
5.9619924 0.36709519
5.9624925 0.37044419
5.9629926 0.37361152
5.9634927 0.37659714
5.9639928 0.37940105
5.9644929 0.38202321
5.964993 0.38446361
5.9654931 0.38672223
5.9659932 0.38879904
5.9664933 0.39069403
5.9669934 0.39240717
5.9674935 0.39393844
5.9679936 0.39528783
5.9684937 0.39645531
5.9689938 0.39744086
5.9694939 0.39824446
5.969994 0.39886609
5.9704941 0.3993239
5.9709942 0.39972347
5.9714943 0.40008211
5.9719944 0.40040007
5.9724945 0.40067764
5.9729946 0.40091509
5.9734947 0.40111268
5.9739948 0.4012707
5.9744949 0.40138941
5.974995 0.40146908
5.9754951 0.40151
5.9759952 0.40151243
5.9764953 0.40147665
5.9769954 0.40140293
5.9774955 0.40129154
5.9779956 0.40114275
5.9784957 0.40095684
5.9789958 0.40073408
5.9794959 0.40047475
5.979996 0.40017911
5.9804961 0.39984728
5.9809962 0.39945998
5.9814963 0.39900995
5.9819964 0.39850616
5.9824965 0.39795758
5.9829966 0.39737318
5.9834967 0.39676193
5.9839968 0.39613279
5.9844969 0.39549474
5.984997 0.39485674
5.9854971 0.39422777
5.9859972 0.39361679
5.9864973 0.39303277
5.9869974 0.39248468
5.9874975 0.39198149
5.9879976 0.39153217
5.9884977 0.39114568
5.9889978 0.39083101
5.9894979 0.39059711
5.989998 0.39045296
5.9904981 0.39040752
5.9909982 0.39045332
5.9914983 0.3905415
5.9919984 0.39066505
5.9924985 0.39082057
5.9929986 0.39100468
5.9934987 0.39121399
5.9939988 0.39144509
5.9944989 0.39169459
5.994999 0.39195911
5.9954991 0.39223525
5.9959992 0.39251962
5.9964993 0.39280883
5.9969994 0.39309948
5.9974995 0.39338818
5.9979996 0.39367154
5.9984997 0.39394616
5.9989998 0.39420866
5.9994999 0.39445564
6 0.3946837
