# Supplementary material for: Structural motifs of gold cluster anions with 17 to 69 atoms
Source: Nat Commun. 2026 Apr 10;17:5099. doi: 10.1038/s41467-026-71649-9 (PMC13246909; doi:10.1038/s41467-026-71649-9)
Supplement: Supplementary file 5 — Source Data [file 41467_2026_71649_MOESM5_ESM.zip › Figure2/60_th_magenta.dat]

3.5 4.6203846e-06
3.5005001 4.609893e-06
3.5010002 4.5994014e-06
3.5015003 4.5889098e-06
3.5020004 4.5784182e-06
3.5025005 4.5679266e-06
3.5030006 4.557435e-06
3.5035007 4.5469434e-06
3.5040008 4.5364517e-06
3.5045009 4.5259601e-06
3.505001 4.5154685e-06
3.5055011 4.5049769e-06
3.5060012 4.4944853e-06
3.5065013 4.4839937e-06
3.5070014 4.4735021e-06
3.5075015 4.4630105e-06
3.5080016 4.4525189e-06
3.5085017 4.4420273e-06
3.5090018 4.4315357e-06
3.5095019 4.421044e-06
3.510002 4.4105524e-06
3.5105021 4.4000608e-06
3.5110022 4.3895692e-06
3.5115023 4.3790776e-06
3.5120024 4.368586e-06
3.5125025 4.3580944e-06
3.5130026 4.3476028e-06
3.5135027 4.3371112e-06
3.5140028 4.3266196e-06
3.5145029 4.316128e-06
3.515003 4.3056364e-06
3.5155031 4.2951447e-06
3.5160032 4.2846531e-06
3.5165033 4.2741615e-06
3.5170034 4.2636699e-06
3.5175035 4.2531783e-06
3.5180036 4.2426867e-06
3.5185037 4.2321951e-06
3.5190038 4.2217035e-06
3.5195039 4.2112119e-06
3.520004 4.2007203e-06
3.5205041 4.1902287e-06
3.5210042 4.179737e-06
3.5215043 4.1692454e-06
3.5220044 4.1587538e-06
3.5225045 4.1482622e-06
3.5230046 4.1377706e-06
3.5235047 4.127279e-06
3.5240048 4.1167874e-06
3.5245049 4.1062958e-06
3.525005 4.0958042e-06
3.5255051 4.0853126e-06
3.5260052 4.074821e-06
3.5265053 4.0643293e-06
3.5270054 4.0538377e-06
3.5275055 4.0433461e-06
3.5280056 4.0328545e-06
3.5285057 4.0223629e-06
3.5290058 4.0118713e-06
3.5295059 4.0013797e-06
3.530006 3.9908881e-06
3.5305061 3.9803965e-06
3.5310062 3.9699049e-06
3.5315063 3.9594133e-06
3.5320064 3.9489217e-06
3.5325065 3.93843e-06
3.5330066 3.9279384e-06
3.5335067 3.9174468e-06
3.5340068 3.9069552e-06
3.5345069 3.8964636e-06
3.535007 3.885972e-06
3.5355071 3.8754804e-06
3.5360072 3.8649888e-06
3.5365073 3.8544972e-06
3.5370074 3.8440056e-06
3.5375075 3.833514e-06
3.5380076 3.8230223e-06
3.5385077 3.8125307e-06
3.5390078 3.8020391e-06
3.5395079 3.7915475e-06
3.540008 3.7810559e-06
3.5405081 3.7705643e-06
3.5410082 3.7600727e-06
3.5415083 3.7495811e-06
3.5420084 3.7390895e-06
3.5425085 3.7285979e-06
3.5430086 3.7181063e-06
3.5435087 3.7076146e-06
3.5440088 3.697123e-06
3.5445089 3.6866314e-06
3.545009 3.6761398e-06
3.5455091 3.6656482e-06
3.5460092 3.6551566e-06
3.5465093 3.644665e-06
3.5470094 3.6341734e-06
3.5475095 3.6236818e-06
3.5480096 3.6131902e-06
3.5485097 3.6026986e-06
3.5490098 3.592207e-06
3.5495099 3.5817153e-06
3.55001 3.5712237e-06
3.5505101 3.5607321e-06
3.5510102 3.5502405e-06
3.5515103 3.5397489e-06
3.5520104 3.5292573e-06
3.5525105 3.5187657e-06
3.5530106 3.5082741e-06
3.5535107 3.4977825e-06
3.5540108 3.4872909e-06
3.5545109 3.4767993e-06
3.555011 3.4663076e-06
3.5555111 3.455816e-06
3.5560112 3.4453244e-06
3.5565113 3.4348328e-06
3.5570114 3.4243412e-06
3.5575115 3.4138496e-06
3.5580116 3.403358e-06
3.5585117 3.3928664e-06
3.5590118 3.3823748e-06
3.5595119 3.3718832e-06
3.560012 3.3613916e-06
3.5605121 3.3508999e-06
3.5610122 3.3404083e-06
3.5615123 3.3299167e-06
3.5620124 3.3194251e-06
3.5625125 3.3089335e-06
3.5630126 3.2984419e-06
3.5635127 3.2879503e-06
3.5640128 3.2774587e-06
3.5645129 3.2669671e-06
3.565013 3.2564755e-06
3.5655131 3.2459839e-06
3.5660132 3.2354923e-06
3.5665133 3.2250006e-06
3.5670134 3.214509e-06
3.5675135 3.2040174e-06
3.5680136 3.1935258e-06
3.5685137 3.1830342e-06
3.5690138 3.1725426e-06
3.5695139 3.162051e-06
3.570014 3.1515594e-06
3.5705141 3.1410678e-06
3.5710142 3.1305762e-06
3.5715143 3.1200846e-06
3.5720144 3.1095929e-06
3.5725145 3.0991013e-06
3.5730146 3.0886097e-06
3.5735147 3.0781181e-06
3.5740148 3.0676265e-06
3.5745149 3.0571349e-06
3.575015 3.0466433e-06
3.5755151 3.0361517e-06
3.5760152 3.0256601e-06
3.5765153 3.0151685e-06
3.5770154 3.0046769e-06
3.5775155 2.9941852e-06
3.5780156 2.9836936e-06
3.5785157 2.973202e-06
3.5790158 2.9627104e-06
3.5795159 2.9522188e-06
3.580016 2.9417272e-06
3.5805161 2.9312356e-06
3.5810162 2.920744e-06
3.5815163 2.9102524e-06
3.5820164 2.8997608e-06
3.5825165 2.8892692e-06
3.5830166 2.8787776e-06
3.5835167 2.8682859e-06
3.5840168 2.8577943e-06
3.5845169 2.8473027e-06
3.585017 2.8368111e-06
3.5855171 2.8263195e-06
3.5860172 2.8158279e-06
3.5865173 2.8053363e-06
3.5870174 2.7948447e-06
3.5875175 2.7843531e-06
3.5880176 2.7738615e-06
3.5885177 2.7633699e-06
3.5890178 2.7528782e-06
3.5895179 2.7423866e-06
3.590018 2.731895e-06
3.5905181 2.7214034e-06
3.5910182 2.7109118e-06
3.5915183 2.7004202e-06
3.5920184 2.6899286e-06
3.5925185 2.679437e-06
3.5930186 2.6689454e-06
3.5935187 2.6584538e-06
3.5940188 2.6479622e-06
3.5945189 2.6374706e-06
3.595019 2.6269789e-06
3.5955191 2.6164873e-06
3.5960192 2.6059957e-06
3.5965193 2.5955041e-06
3.5970194 2.5850125e-06
3.5975195 2.5745209e-06
3.5980196 2.5640293e-06
3.5985197 2.5535377e-06
3.5990198 2.5430461e-06
3.5995199 2.5325545e-06
3.60002 2.5220629e-06
3.6005201 2.5115712e-06
3.6010202 2.5010796e-06
3.6015203 2.490588e-06
3.6020204 2.4800964e-06
3.6025205 2.4696048e-06
3.6030206 2.4591132e-06
3.6035207 2.4486216e-06
3.6040208 2.43813e-06
3.6045209 2.4276384e-06
3.605021 2.4171468e-06
3.6055211 2.4066552e-06
3.6060212 2.3961635e-06
3.6065213 2.3856719e-06
3.6070214 2.3751803e-06
3.6075215 2.3646887e-06
3.6080216 2.3541971e-06
3.6085217 2.3437055e-06
3.6090218 2.3332139e-06
3.6095219 2.3227223e-06
3.610022 2.3122307e-06
3.6105221 2.3017391e-06
3.6110222 2.2912475e-06
3.6115223 2.2807559e-06
3.6120224 2.2702642e-06
3.6125225 2.2597726e-06
3.6130226 2.249281e-06
3.6135227 2.2387894e-06
3.6140228 2.2282978e-06
3.6145229 2.2178062e-06
3.615023 2.2073146e-06
3.6155231 2.196823e-06
3.6160232 2.1863314e-06
3.6165233 2.1758398e-06
3.6170234 2.1653482e-06
3.6175235 2.1548565e-06
3.6180236 2.1443649e-06
3.6185237 2.1338733e-06
3.6190238 2.1233817e-06
3.6195239 2.1128901e-06
3.620024 2.1023985e-06
3.6205241 2.0919069e-06
3.6210242 2.0814153e-06
3.6215243 2.0709237e-06
3.6220244 2.0604321e-06
3.6225245 2.0499405e-06
3.6230246 2.0394488e-06
3.6235247 2.0289572e-06
3.6240248 2.0184656e-06
3.6245249 2.007974e-06
3.625025 1.9974824e-06
3.6255251 1.9869908e-06
3.6260252 1.9764992e-06
3.6265253 1.9660076e-06
3.6270254 1.955516e-06
3.6275255 1.9450244e-06
3.6280256 1.9345328e-06
3.6285257 1.9240412e-06
3.6290258 1.9135495e-06
3.6295259 1.9030579e-06
3.630026 1.8925663e-06
3.6305261 1.8820747e-06
3.6310262 1.8715831e-06
3.6315263 1.8610915e-06
3.6320264 1.8505999e-06
3.6325265 1.8401083e-06
3.6330266 1.8296167e-06
3.6335267 1.8191251e-06
3.6340268 1.8086335e-06
3.6345269 1.7981418e-06
3.635027 1.7876502e-06
3.6355271 1.7771586e-06
3.6360272 1.766667e-06
3.6365273 1.7561754e-06
3.6370274 1.7456838e-06
3.6375275 1.7351922e-06
3.6380276 1.7247006e-06
3.6385277 1.714209e-06
3.6390278 1.7037174e-06
3.6395279 1.6932258e-06
3.640028 1.6827341e-06
3.6405281 1.6722425e-06
3.6410282 1.6617509e-06
3.6415283 1.6512593e-06
3.6420284 1.6407677e-06
3.6425285 1.6302761e-06
3.6430286 1.6197845e-06
3.6435287 1.6092929e-06
3.6440288 1.5988013e-06
3.6445289 1.5883097e-06
3.645029 1.5778181e-06
3.6455291 1.5673265e-06
3.6460292 1.5568348e-06
3.6465293 1.5463432e-06
3.6470294 1.5358516e-06
3.6475295 1.52536e-06
3.6480296 1.5148684e-06
3.6485297 1.5043768e-06
3.6490298 1.4938852e-06
3.6495299 1.4833936e-06
3.65003 1.472902e-06
3.6505301 1.4624104e-06
3.6510302 1.4519188e-06
3.6515303 1.4414271e-06
3.6520304 1.4309355e-06
3.6525305 1.4204439e-06
3.6530306 1.4099523e-06
3.6535307 1.3994607e-06
3.6540308 1.3889691e-06
3.6545309 1.3784775e-06
3.655031 1.3679859e-06
3.6555311 1.3574943e-06
3.6560312 1.3470027e-06
3.6565313 1.3365111e-06
3.6570314 1.3260194e-06
3.6575315 1.3155278e-06
3.6580316 1.3050362e-06
3.6585317 1.2945446e-06
3.6590318 1.284053e-06
3.6595319 1.2735614e-06
3.660032 1.2630698e-06
3.6605321 1.2525782e-06
3.6610322 1.2420866e-06
3.6615323 1.231595e-06
3.6620324 1.2211034e-06
3.6625325 1.2106118e-06
3.6630326 1.2001201e-06
3.6635327 1.1896285e-06
3.6640328 1.1791369e-06
3.6645329 1.1686453e-06
3.665033 1.1581537e-06
3.6655331 1.1476621e-06
3.6660332 1.1371705e-06
3.6665333 1.1266789e-06
3.6670334 1.1161873e-06
3.6675335 1.1056957e-06
3.6680336 1.0952041e-06
3.6685337 1.0847124e-06
3.6690338 1.0742208e-06
3.6695339 1.0637292e-06
3.670034 1.0532376e-06
3.6705341 1.042746e-06
3.6710342 1.0322544e-06
3.6715343 1.0217628e-06
3.6720344 1.0112712e-06
3.6725345 1.0007796e-06
3.6730346 9.9028797e-07
3.6735347 9.7979636e-07
3.6740348 9.6930475e-07
3.6745349 9.5881314e-07
3.675035 9.4832153e-07
3.6755351 9.3782992e-07
3.6760352 9.2733831e-07
3.6765353 9.1684671e-07
3.6770354 9.063551e-07
3.6775355 8.9586349e-07
3.6780356 8.8537188e-07
3.6785357 8.7488027e-07
3.6790358 8.6438866e-07
3.6795359 8.5389705e-07
3.680036 8.4340544e-07
3.6805361 8.3291383e-07
3.6810362 8.2242223e-07
3.6815363 8.1193062e-07
3.6820364 8.0143901e-07
3.6825365 7.909474e-07
3.6830366 7.8045579e-07
3.6835367 7.6996418e-07
3.6840368 7.5947257e-07
3.6845369 7.4898096e-07
3.685037 7.3848936e-07
3.6855371 7.2799775e-07
3.6860372 7.1750614e-07
3.6865373 7.0701453e-07
3.6870374 6.9652292e-07
3.6875375 6.8603131e-07
3.6880376 6.755397e-07
3.6885377 6.6504809e-07
3.6890378 6.5455648e-07
3.6895379 6.4406488e-07
3.690038 6.3357327e-07
3.6905381 6.2308166e-07
3.6910382 6.1259005e-07
3.6915383 6.0209844e-07
3.6920384 5.9160683e-07
3.6925385 5.8111522e-07
3.6930386 5.7062361e-07
3.6935387 5.6013201e-07
3.6940388 5.496404e-07
3.6945389 5.3914879e-07
3.695039 5.2865718e-07
3.6955391 5.1816557e-07
3.6960392 5.0767396e-07
3.6965393 4.9718235e-07
3.6970394 4.8669074e-07
3.6975395 4.7619913e-07
3.6980396 4.6570753e-07
3.6985397 4.5521592e-07
3.6990398 4.4472431e-07
3.6995399 4.342327e-07
3.70004 4.2374109e-07
3.7005401 4.1324948e-07
3.7010402 4.0275787e-07
3.7015403 3.9226626e-07
3.7020404 3.8177466e-07
3.7025405 3.7128305e-07
3.7030406 3.6079144e-07
3.7035407 3.5029983e-07
3.7040408 3.3980822e-07
3.7045409 3.2931661e-07
3.705041 3.18825e-07
3.7055411 3.0833339e-07
3.7060412 2.9784179e-07
3.7065413 2.8735018e-07
3.7070414 2.7685857e-07
3.7075415 2.6636696e-07
3.7080416 2.5587535e-07
3.7085417 2.4538374e-07
3.7090418 2.3489213e-07
3.7095419 2.2440052e-07
3.710042 2.1390891e-07
3.7105421 2.0341731e-07
3.7110422 1.929257e-07
3.7115423 1.8243409e-07
3.7120424 1.7194248e-07
3.7125425 1.6145087e-07
3.7130426 1.5095926e-07
3.7135427 1.4046765e-07
3.7140428 1.2997604e-07
3.7145429 1.1948444e-07
3.715043 1.0899283e-07
3.7155431 9.8501218e-08
3.7160432 8.8009609e-08
3.7165433 7.7518e-08
3.7170434 6.7026391e-08
3.7175435 5.6534782e-08
3.7180436 4.6043174e-08
3.7185437 3.5551565e-08
3.7190438 2.5059956e-08
3.7195439 1.4568347e-08
3.720044 4.085991e-09
3.7205441 -5.0313218e-09
3.7210442 -1.1924262e-08
3.7215443 -1.6748908e-08
3.7220444 -1.9661336e-08
3.7225445 -2.0817625e-08
3.7230446 -2.0373852e-08
3.7235447 -1.8486095e-08
3.7240448 -1.5310431e-08
3.7245449 -1.1002938e-08
3.725045 -5.7196939e-09
3.7255451 3.8322415e-10
3.7260452 7.1497383e-09
3.7265453 1.4423771e-08
3.7270454 2.2049244e-08
3.7275455 2.9870081e-08
3.7280456 3.7730203e-08
3.7285457 4.5473534e-08
3.7290458 5.2943994e-08
3.7295459 5.9985508e-08
3.730046 6.6455157e-08
3.7305461 7.5048204e-08
3.7310462 8.7677149e-08
3.7315463 1.0404883e-07
3.7320464 1.2387008e-07
3.7325465 1.4684774e-07
3.7330466 1.7268864e-07
3.7335467 2.0109962e-07
3.7340468 2.3178752e-07
3.7345469 2.6445918e-07
3.735047 2.9882143e-07
3.7355471 3.345811e-07
3.7360472 3.7144504e-07
3.7365473 4.0912009e-07
3.7370474 4.4731307e-07
3.7375475 4.8573082e-07
3.7380476 5.2408019e-07
3.7385477 5.6206801e-07
3.7390478 5.9940111e-07
3.7395479 6.3578634e-07
3.740048 6.7099004e-07
3.7405481 7.2530242e-07
3.7410482 8.1353035e-07
3.7415483 9.3325981e-07
3.7420484 1.0820768e-06
3.7425485 1.2575673e-06
3.7430486 1.4573174e-06
3.7435487 1.678913e-06
3.7440488 1.9199401e-06
3.7445489 2.1779847e-06
3.745049 2.4506328e-06
3.7455491 2.7354705e-06
3.7460492 3.0300836e-06
3.7465493 3.3320583e-06
3.7470494 3.6389804e-06
3.7475495 3.9484361e-06
3.7480496 4.2580112e-06
3.7485497 4.5652918e-06
3.7490498 4.8678639e-06
3.7495499 5.1633135e-06
3.75005 5.4494043e-06
3.7505501 5.8413461e-06
3.7510502 6.4298331e-06
3.7515503 7.2015318e-06
3.7520504 8.143109e-06
3.7525505 9.241231e-06
3.7530506 1.0482565e-05
3.7535507 1.1853776e-05
3.7540508 1.3341533e-05
3.7545509 1.49325e-05
3.755051 1.6613346e-05
3.7555511 1.8370736e-05
3.7560512 2.0191337e-05
3.7565513 2.2061815e-05
3.7570514 2.3968838e-05
3.7575515 2.5899071e-05
3.7580516 2.7839181e-05
3.7585517 2.9775836e-05
3.7590518 3.1695701e-05
3.7595519 3.3585443e-05
3.760052 3.5432012e-05
3.7605521 3.7730293e-05
3.7610522 4.0900922e-05
3.7615523 4.4888861e-05
3.7620524 4.9639072e-05
3.7625525 5.5096517e-05
3.7630526 6.1206157e-05
3.7635527 6.7912954e-05
3.7640528 7.5161871e-05
3.7645529 8.2897868e-05
3.765053 9.1065908e-05
3.7655531 9.9610953e-05
3.7660532 0.00010847796
3.7665533 0.0001176119
3.7670534 0.00012695773
3.7675535 0.00013646041
3.7680536 0.00014606491
3.7685537 0.00015571618
3.7690538 0.00016535919
3.7695539 0.0001749389
3.770054 0.00018440037
3.7705541 0.00019531045
3.7710542 0.00020911352
3.7715543 0.00022564804
3.7720544 0.00024475249
3.7725545 0.00026626533
3.7730546 0.00029002503
3.7735547 0.00031587005
3.7740548 0.00034363888
3.7745549 0.00037316997
3.775055 0.00040430179
3.7755551 0.00043687281
3.7760552 0.00047072151
3.7765553 0.00050568634
3.7770554 0.00054160578
3.7775555 0.00057831829
3.7780556 0.00061566235
3.7785557 0.00065347642
3.7790558 0.00069159896
3.7795559 0.00072986846
3.780056 0.00076812337
3.7805561 0.0008097641
3.7810562 0.00085821862
3.7815563 0.00091319372
3.7820564 0.000974396
3.7825565 0.001041532
3.7830566 0.0011143084
3.7835567 0.0011924316
3.7840568 0.0012756084
3.7845569 0.0013635452
3.785057 0.0014559487
3.7855571 0.0015525254
3.7860572 0.0016529819
3.7865573 0.0017570248
3.7870574 0.0018643607
3.7875575 0.0019746961
3.7880576 0.0020877376
3.7885577 0.0022031919
3.7890578 0.0023207654
3.7895579 0.0024401648
3.790058 0.0025610966
3.7905581 0.0026874388
3.7910582 0.0028236042
3.7915583 0.0029694908
3.7920584 0.0031249941
3.7925585 0.0032900095
3.7930586 0.0034644322
3.7935587 0.0036481579
3.7940588 0.0038410818
3.7945589 0.0040430994
3.795059 0.0042541062
3.7955591 0.0044739974
3.7960592 0.0047026685
3.7965593 0.004940015
3.7970594 0.0051859322
3.7975595 0.0054403156
3.7980596 0.0057030605
3.7985597 0.0059740624
3.7990598 0.0062532167
3.7995599 0.0065404188
3.80006 0.006835564
3.8005601 0.0071387135
3.8010602 0.0074501046
3.8015603 0.0077698645
3.8020604 0.0080981205
3.8025605 0.0084349998
3.8030606 0.0087806296
3.8035607 0.009135137
3.8040608 0.0094986492
3.8045609 0.0098712934
3.805061 0.010253197
3.8055611 0.010644486
3.8060612 0.01104529
3.8065613 0.011455734
3.8070614 0.011875946
3.8075615 0.012306052
3.8080616 0.012746182
3.8085617 0.01319646
3.8090618 0.013657015
3.8095619 0.014127974
3.810062 0.014609464
3.8105621 0.015100407
3.8110622 0.015598882
3.8115623 0.016104137
3.8120624 0.016615422
3.8125625 0.017131988
3.8130626 0.017653086
3.8135627 0.018177968
3.8140628 0.018705883
3.8145629 0.019236082
3.815063 0.019767818
3.8155631 0.020300339
3.8160632 0.020832898
3.8165633 0.021364745
3.8170634 0.021895131
3.8175635 0.022423306
3.8180636 0.022948522
3.8185637 0.02347003
3.8190638 0.02398708
3.8195639 0.024498923
3.820064 0.02500481
3.8205641 0.025505186
3.8210642 0.026001358
3.8215643 0.026493365
3.8220644 0.026981239
3.8225645 0.027465013
3.8230646 0.02794472
3.8235647 0.028420391
3.8240648 0.02889206
3.8245649 0.029359758
3.825065 0.029823519
3.8255651 0.030283374
3.8260652 0.030739357
3.8265653 0.0311915
3.8270654 0.031639835
3.8275655 0.032084394
3.8280656 0.032525211
3.8285657 0.032962318
3.8290658 0.033395747
3.8295659 0.033825531
3.830066 0.034251701
3.8305661 0.034663047
3.8310662 0.03504434
3.8315663 0.035396204
3.8320664 0.035719374
3.8325665 0.03601458
3.8330666 0.036282553
3.8335667 0.036524027
3.8340668 0.036739732
3.8345669 0.036930401
3.835067 0.037096765
3.8355671 0.037239557
3.8360672 0.037359507
3.8365673 0.037457348
3.8370674 0.037533811
3.8375675 0.037589629
3.8380676 0.037625532
3.8385677 0.037642254
3.8390678 0.037640525
3.8395679 0.037621078
3.840068 0.037584645
3.8405681 0.037533497
3.8410682 0.037469615
3.8415683 0.037392036
3.8420684 0.037299775
3.8425685 0.037191846
3.8430686 0.037067263
3.8435687 0.036925041
3.8440688 0.036764193
3.8445689 0.036583734
3.845069 0.036382679
3.8455691 0.036160041
3.8460692 0.035914835
3.8465693 0.035646075
3.8470694 0.035352775
3.8475695 0.035033949
3.8480696 0.034688612
3.8485697 0.034315778
3.8490698 0.033914461
3.8495699 0.033483676
3.85007 0.033022436
3.8505701 0.032541701
3.8510702 0.032059746
3.8515703 0.031576788
3.8520704 0.031092828
3.8525705 0.030607864
3.8530706 0.030121897
3.8535707 0.029634924
3.8540708 0.029146947
3.8545709 0.028657963
3.855071 0.028167973
3.8555711 0.027676975
3.8560712 0.027184969
3.8565713 0.026691955
3.8570714 0.026197931
3.8575715 0.025702898
3.8580716 0.025206853
3.8585717 0.024709798
3.8590718 0.02421173
3.8595719 0.02371265
3.860072 0.023212557
3.8605721 0.022710952
3.8610722 0.022207174
3.8615723 0.021701485
3.8620724 0.021194163
3.8625725 0.020685485
3.8630726 0.020175728
3.8635727 0.019665169
3.8640728 0.019154084
3.8645729 0.018642751
3.865073 0.018131447
3.8655731 0.017620449
3.8660732 0.017110033
3.8665733 0.016600477
3.8670734 0.016092058
3.8675735 0.015585052
3.8680736 0.015079737
3.8685737 0.014576389
3.8690738 0.014075286
3.8695739 0.013576704
3.870074 0.013080921
3.8705741 0.012593304
3.8710742 0.012122543
3.8715743 0.011668219
3.8720744 0.011229749
3.8725745 0.010806548
3.8730746 0.010398032
3.8735747 0.010003615
3.8740748 0.0096227147
3.8745749 0.0092547452
3.875075 0.0088991226
3.8755751 0.0085552624
3.8760752 0.0082225802
3.8765753 0.0079004915
3.8770754 0.0075884119
3.8775755 0.007285757
3.8780756 0.0069919424
3.8785757 0.0067063836
3.8790758 0.0064284962
3.8795759 0.0061576957
3.880076 0.0058933978
3.8805761 0.0056351646
3.8810762 0.0053831171
3.8815763 0.0051374509
3.8820764 0.0048983588
3.8825765 0.0046660341
3.8830766 0.0044406696
3.8835767 0.0042224585
3.8840768 0.0040115939
3.8845769 0.0038082686
3.885077 0.0036126759
3.8855771 0.0034250087
3.8860772 0.0032454601
3.8865773 0.0030742232
3.8870774 0.0029114909
3.8875775 0.0027574563
3.8880776 0.0026123125
3.8885777 0.0024762526
3.8890778 0.0023494694
3.8895779 0.0022321562
3.890078 0.0021245059
3.8905781 0.0020236759
3.8910782 0.0019239788
3.8915783 0.0018255372
3.8920784 0.0017286285
3.8925785 0.0016335302
3.8930786 0.0015405196
3.8935787 0.0014498741
3.8940788 0.0013618711
3.8945789 0.0012767879
3.895079 0.001194902
3.8955791 0.0011164907
3.8960792 0.0010418314
3.8965793 0.00097120154
3.8970794 0.00090487841
3.8975795 0.00084313945
3.8980796 0.00078626202
3.8985797 0.00073452352
3.8990798 0.00068820132
3.8995799 0.00064757281
3.90008 0.00061291537
3.9005801 0.00058240733
3.9010802 0.00055192225
3.9015803 0.00052146741
3.9020804 0.00049118022
3.9025805 0.00046119811
3.9030806 0.00043165849
3.9035807 0.00040269877
3.9040808 0.00037445637
3.9045809 0.00034706871
3.905081 0.0003206732
3.9055811 0.00029540726
3.9060812 0.00027140831
3.9065813 0.00024881376
3.9070814 0.00022776104
3.9075815 0.00020838755
3.9080816 0.00019083071
3.9085817 0.00017522795
3.9090818 0.00016171667
3.9095819 0.00015043429
3.910082 0.00014151823
3.9105821 0.0001342741
3.9110822 0.00012697851
3.9115823 0.00011961293
3.9120824 0.00011222117
3.9125825 0.00010484706
3.9130826 9.7534427e-05
3.9135827 9.0327089e-05
3.9140828 8.326887e-05
3.9145829 7.6403594e-05
3.915083 6.9775083e-05
3.9155831 6.342716e-05
3.9160832 5.7403648e-05
3.9165833 5.1748371e-05
3.9170834 4.650515e-05
3.9175835 4.1717809e-05
3.9180836 3.7430172e-05
3.9185837 3.368606e-05
3.9190838 3.0529296e-05
3.9195839 2.8003705e-05
3.920084 2.6153108e-05
3.9205841 2.4790762e-05
3.9210842 2.3412837e-05
3.9215843 2.2008669e-05
3.9220844 2.0588318e-05
3.9225845 1.9161841e-05
3.9230846 1.7739295e-05
3.9235847 1.6330738e-05
3.9240848 1.4946227e-05
3.9245849 1.359582e-05
3.925085 1.2289574e-05
3.9255851 1.1037548e-05
3.9260852 9.8497977e-06
3.9265853 8.7363819e-06
3.9270854 7.7073579e-06
3.9275855 6.772783e-06
3.9280856 5.942715e-06
3.9285857 5.2272114e-06
3.9290858 4.6363297e-06
3.9295859 4.1801274e-06
3.930086 3.8686622e-06
3.9305861 3.6644662e-06
3.9310862 3.4579839e-06
3.9315863 3.2458698e-06
3.9320864 3.0298575e-06
3.9325865 2.8116805e-06
3.9330866 2.5930723e-06
3.9335867 2.3757664e-06
3.9340868 2.1614964e-06
3.9345869 1.9519958e-06
3.935087 1.7489981e-06
3.9355871 1.5542368e-06
3.9360872 1.3694454e-06
3.9365873 1.1963575e-06
3.9370874 1.0367067e-06
3.9375875 8.9222628e-07
3.9380876 7.6464994e-07
3.9385877 6.5571115e-07
3.9390878 5.6714343e-07
3.9395879 5.0068032e-07
3.940088 4.5805533e-07
3.9405881 4.3353299e-07
3.9410882 4.0894628e-07
3.9415883 3.8357338e-07
3.9420884 3.5763501e-07
3.9425885 3.313519e-07
3.9430886 3.0494477e-07
3.9435887 2.7863435e-07
3.9440888 2.5264136e-07
3.9445889 2.2718653e-07
3.945089 2.0249058e-07
3.9455891 1.7877424e-07
3.9460892 1.5625822e-07
3.9465893 1.3516326e-07
3.9470894 1.1571009e-07
3.9475895 9.8119416e-08
3.9480896 8.2611976e-08
3.9485897 6.940849e-08
3.9490898 5.8729685e-08
3.9495899 5.0796284e-08
3.95009 4.5829013e-08
3.9505901 4.3228358e-08
3.9510902 4.0889593e-08
3.9515903 3.8697494e-08
3.9520904 3.6657968e-08
3.9525905 3.4776921e-08
3.9530906 3.306026e-08
3.9535907 3.1513891e-08
3.9540908 3.0143722e-08
3.9545909 2.8955659e-08
3.955091 2.7955607e-08
3.9555911 2.7149475e-08
3.9560912 2.6543168e-08
3.9565913 2.6142593e-08
3.9570914 2.5953656e-08
3.9575915 2.5982265e-08
3.9580916 2.6234325e-08
3.9585917 2.6715744e-08
3.9590918 2.7432428e-08
3.9595919 2.8390283e-08
3.960092 2.9595216e-08
3.9605921 3.15478e-08
3.9610922 3.5589155e-08
3.9615923 4.1652984e-08
3.9620924 4.9583256e-08
3.9625925 5.9223943e-08
3.9630926 7.0419016e-08
3.9635927 8.3012445e-08
3.9640928 9.6848202e-08
3.9645929 1.1177026e-07
3.965093 1.2762258e-07
3.9655931 1.4424915e-07
3.9660932 1.6149392e-07
3.9665933 1.7920088e-07
3.9670934 1.9721399e-07
3.9675935 2.1537723e-07
3.9680936 2.3353456e-07
3.9685937 2.5152995e-07
3.9690938 2.6920739e-07
3.9695939 2.8641083e-07
3.970094 3.0298425e-07
3.9705941 3.2368448e-07
3.9710942 3.6261207e-07
3.9715943 4.1943305e-07
3.9720944 4.9278446e-07
3.9725945 5.8130337e-07
3.9730946 6.8362682e-07
3.9735947 7.9839187e-07
3.9740948 9.2423556e-07
3.9745949 1.059795e-06
3.975095 1.2037071e-06
3.9755951 1.3546091e-06
3.9760952 1.5111379e-06
3.9765953 1.6719307e-06
3.9770954 1.8356244e-06
3.9775955 2.0008562e-06
3.9780956 2.166263e-06
3.9785957 2.330482e-06
3.9790958 2.4921501e-06
3.9795959 2.6499045e-06
3.980096 2.8023822e-06
3.9805961 2.9801127e-06
3.9810962 3.2799606e-06
3.9815963 3.7007923e-06
3.9820964 4.2337493e-06
3.9825965 4.869973e-06
3.9830966 5.600605e-06
3.9835967 6.4167867e-06
3.9840968 7.3096594e-06
3.9845969 8.2703648e-06
3.985097 9.2900441e-06
3.9855971 1.0359839e-05
3.9860972 1.1470891e-05
3.9865973 1.2614341e-05
3.9870974 1.378133e-05
3.9875975 1.4963002e-05
3.9880976 1.6150495e-05
3.9885977 1.7334953e-05
3.9890978 1.8507517e-05
3.9895979 1.9659327e-05
3.990098 2.0781527e-05
3.9905981 2.2024776e-05
3.9910982 2.3901993e-05
3.9915983 2.6413807e-05
3.9920984 2.9516331e-05
3.9925985 3.3165681e-05
3.9930986 3.731797e-05
3.9935987 4.1929313e-05
3.9940988 4.6955824e-05
3.9945989 5.2353618e-05
3.995099 5.8078808e-05
3.9955991 6.408751e-05
3.9960992 7.0335837e-05
3.9965993 7.6779904e-05
3.9970994 8.3375826e-05
3.9975995 9.0079716e-05
3.9980996 9.6847689e-05
3.9985997 0.00010363586
3.9990998 0.00011040034
3.9995999 0.00011709725
4.0001 0.0001236827
4.0006001 0.00013071789
4.0011002 0.00014026359
4.0016003 0.00015235254
4.0021004 0.00016682371
4.0026005 0.00018351607
4.0031006 0.00020226858
4.0036007 0.00022292021
4.0041008 0.0002453099
4.0046009 0.00026927664
4.005101 0.00029465938
4.0056011 0.00032129709
4.0061012 0.00034902873
4.0066013 0.00037769326
4.0071014 0.00040712965
4.0076015 0.00043717686
4.0081016 0.00046767386
4.0086017 0.0004984596
4.0091018 0.00052937305
4.0096019 0.00056025318
4.010102 0.00059093895
4.0106021 0.00062294356
4.0111022 0.00066231136
4.0116023 0.00070924529
4.0121024 0.00076333515
4.0126025 0.00082417076
4.0131026 0.00089134191
4.0136027 0.00096443839
4.0141028 0.00104305
4.0146029 0.0011267666
4.015103 0.0012151779
4.0156031 0.0013078738
4.0161032 0.001404444
4.0166033 0.0015044784
4.0171034 0.0016075667
4.0176035 0.0017132987
4.0181036 0.0018212643
4.0186037 0.0019310533
4.0191038 0.0020422554
4.0196039 0.0021544605
4.020104 0.0022672583
4.0206041 0.0023833016
4.0211042 0.0025143349
4.0216043 0.0026610496
4.0221044 0.0028228606
4.0226045 0.0029991829
4.0231046 0.0031894314
4.0236047 0.0033930211
4.0241048 0.0036093669
4.0246049 0.003837884
4.025105 0.0040779871
4.0256051 0.0043290912
4.0261052 0.0045906114
4.0266053 0.0048619626
4.0271054 0.0051425597
4.0276055 0.0054318177
4.0281056 0.0057291516
4.0286057 0.0060339763
4.0291058 0.0063457068
4.0296059 0.0066637581
4.030106 0.006987545
4.0306061 0.0073187609
4.0311062 0.0076668195
4.0316063 0.0080330506
4.0321064 0.0084177269
4.0326065 0.0088211211
4.0331066 0.0092435058
4.0336067 0.0096851538
4.0341068 0.010146338
4.0346069 0.01062733
4.035107 0.011128404
4.0356071 0.011649831
4.0361072 0.012191885
4.0366073 0.012754838
4.0371074 0.013338964
4.0376075 0.013944533
4.0381076 0.01457182
4.0386077 0.015221097
4.0391078 0.015892636
4.0396079 0.016586711
4.040108 0.017303593
4.0406081 0.018042351
4.0411082 0.018797547
4.0416083 0.019568082
4.0421084 0.020353492
4.0426085 0.021153307
4.0431086 0.021967063
4.0436087 0.022794291
4.0441088 0.023634524
4.0446089 0.024487297
4.045109 0.025352141
4.0456091 0.02622859
4.0461092 0.027116178
4.0466093 0.028014436
4.0471094 0.028922898
4.0476095 0.029841098
4.0481096 0.030768567
4.0486097 0.03170484
4.0491098 0.032649449
4.0496099 0.033601928
4.05011 0.034561809
4.0506101 0.03553065
4.0511102 0.036517038
4.0516103 0.03752039
4.0521104 0.038538826
4.0526105 0.039570466
4.0531106 0.040613432
4.0536107 0.041665845
4.0541108 0.042725824
4.0546109 0.043791493
4.055111 0.04486097
4.0556111 0.045932378
4.0561112 0.047003837
4.0566113 0.048073468
4.0571114 0.049139391
4.0576115 0.050199729
4.0581116 0.051252601
4.0586117 0.052296129
4.0591118 0.053328433
4.0596119 0.054347635
4.060112 0.055351855
4.0606121 0.056338427
4.0611122 0.057302417
4.0616123 0.058243637
4.0621124 0.059162536
4.0626125 0.060059558
4.0631126 0.060935151
4.0636127 0.061789761
4.0641128 0.062623834
4.0646129 0.063437817
4.065113 0.064232156
4.0656131 0.065007299
4.0661132 0.065763691
4.0666133 0.066501778
4.0671134 0.067222008
4.0676135 0.067924827
4.0681136 0.068610682
4.0686137 0.069280018
4.0691138 0.069933282
4.0696139 0.070570921
4.070114 0.071193381
4.0706141 0.071795657
4.0711142 0.072348912
4.0716143 0.072849259
4.0721144 0.073297164
4.0726145 0.073693094
4.0731146 0.074037513
4.0736147 0.074330889
4.0741148 0.074573687
4.0746149 0.074766373
4.075115 0.074909412
4.0756151 0.075003272
4.0761152 0.075048418
4.0766153 0.075045315
4.0771154 0.07499443
4.0776155 0.074896229
4.0781156 0.074751178
4.0786157 0.074559742
4.0791158 0.074322388
4.0796159 0.074039581
4.080116 0.073711788
4.0806161 0.073342779
4.0811162 0.072951289
4.0816163 0.072539205
4.0821164 0.072105352
4.0826165 0.071648555
4.0831166 0.071167639
4.0836167 0.070661429
4.0841168 0.070128749
4.0846169 0.069568423
4.085117 0.068979277
4.0856171 0.068360135
4.0861172 0.067709822
4.0866173 0.067027162
4.0871174 0.066310981
4.0876175 0.065560103
4.0881176 0.064773353
4.0886177 0.063949555
4.0891178 0.063087534
4.0896179 0.062186115
4.090118 0.061244122
4.0906181 0.060264184
4.0911182 0.059269188
4.0916183 0.058264169
4.0921184 0.057250338
4.0926185 0.056228909
4.0931186 0.055201093
4.0936187 0.054168102
4.0941188 0.05313115
4.0946189 0.052091449
4.095119 0.05105021
4.0956191 0.050008647
4.0961192 0.048967971
4.0966193 0.047929396
4.0971194 0.046894133
4.0976195 0.045863395
4.0981196 0.044838394
4.0986197 0.043820343
4.0991198 0.042810453
4.0996199 0.041809939
4.10012 0.040820011
4.1006201 0.039840518
4.1011202 0.038863525
4.1016203 0.037887916
4.1021204 0.036914138
4.1026205 0.035942639
4.1031206 0.034973865
4.1036207 0.034008265
4.1041208 0.033046285
4.1046209 0.032088374
4.105121 0.031134979
4.1056211 0.030186547
4.1061212 0.029243526
4.1066213 0.028306363
4.1071214 0.027375506
4.1076215 0.026451402
4.1081216 0.0255345
4.1086217 0.024625245
4.1091218 0.023724086
4.1096219 0.02283147
4.110122 0.021947845
4.1106221 0.021076049
4.1111222 0.02023266
4.1116223 0.019420014
4.1121224 0.018637195
4.1126225 0.017883287
4.1131226 0.017157373
4.1136227 0.016458537
4.1141228 0.015785864
4.1146229 0.015138436
4.115123 0.014515338
4.1156231 0.013915654
4.1161232 0.013338468
4.1166233 0.012782863
4.1171234 0.012247923
4.1176235 0.011732732
4.1181236 0.011236374
4.1186237 0.010757933
4.1191238 0.010296493
4.1196239 0.009851137
4.120124 0.0094209495
4.1206241 0.009004445
4.1211242 0.0085969759
4.1216243 0.0081981314
4.1221244 0.0078084373
4.1226245 0.007428419
4.1231246 0.0070586022
4.1236247 0.0066995124
4.1241248 0.0063516752
4.1246249 0.0060156162
4.125125 0.005691861
4.1256251 0.005380935
4.1261252 0.005083364
4.1266253 0.0047996735
4.1271254 0.004530389
4.1276255 0.0042760362
4.1281256 0.0040371406
4.1286257 0.0038142278
4.1291258 0.0036078233
4.1296259 0.0034184528
4.130126 0.0032466418
4.1306261 0.0030912545
4.1311262 0.0029395405
4.1316263 0.0027891174
4.1321264 0.0026404687
4.1326265 0.002494078
4.1331266 0.0023504289
4.1336267 0.0022100049
4.1341268 0.0020732897
4.1346269 0.0019407668
4.135127 0.0018129198
4.1356271 0.0016902322
4.1361272 0.0015731877
4.1366273 0.0014622698
4.1371274 0.0013579622
4.1376275 0.0012607482
4.1381276 0.0011711117
4.1386277 0.0010895361
4.1391278 0.001016505
4.1396279 0.00095250193
4.140128 0.00089801056
4.1406281 0.00085258264
4.1411282 0.00080861697
4.1416283 0.0007645083
4.1421284 0.00072046987
4.1426285 0.00067671489
4.1431286 0.00063345658
4.1436287 0.00059090816
4.1441288 0.00054928287
4.1446289 0.00050879391
4.145129 0.00046965452
4.1456291 0.0004320779
4.1461292 0.0003962773
4.1466293 0.00036246592
4.1471294 0.00033085699
4.1476295 0.00030166373
4.1481296 0.00027509937
4.1486297 0.00025137712
4.1491298 0.00023071021
4.1496299 0.00021331186
4.15013 0.00019939529
4.1506301 0.00018884765
4.1511302 0.00017881938
4.1516303 0.00016865017
4.1521304 0.00015840329
4.1526305 0.00014814207
4.1531306 0.0001379298
4.1536307 0.00012782978
4.1541308 0.00011790532
4.1546309 0.00010821971
4.155131 9.8836266e-05
4.1556311 8.9818279e-05
4.1561312 8.1229056e-05
4.1566313 7.3131898e-05
4.1571314 6.5590107e-05
4.1576315 5.8666985e-05
4.1581316 5.2425834e-05
4.1586317 4.6929956e-05
4.1591318 4.2242654e-05
4.1596319 3.8427228e-05
4.160132 3.5546982e-05
4.1606321 3.3583603e-05
4.1611322 3.1769954e-05
4.1616323 2.9913218e-05
4.1621324 2.8027151e-05
4.1626325 2.6125514e-05
4.1631326 2.4222065e-05
4.1636327 2.2330562e-05
4.1641328 2.0464764e-05
4.1646329 1.8638429e-05
4.165133 1.6865317e-05
4.1656331 1.5159186e-05
4.1661332 1.3533795e-05
4.1666333 1.2002901e-05
4.1671334 1.0580264e-05
4.1676335 9.2796431e-06
4.1681336 8.1147959e-06
4.1686337 7.0994813e-06
4.1691338 6.2474579e-06
4.1696339 5.5724845e-06
4.170134 5.0883195e-06
4.1706341 4.7933895e-06
4.1711342 4.5321411e-06
4.1716343 4.2624554e-06
4.1721344 3.9866006e-06
4.1726345 3.7068448e-06
4.1731346 3.4254561e-06
4.1736347 3.1447024e-06
4.1741348 2.866852e-06
4.1746349 2.5941729e-06
4.175135 2.3289331e-06
4.1756351 2.0734007e-06
4.1761352 1.8298439e-06
4.1766353 1.6005306e-06
4.1771354 1.3877291e-06
4.1776355 1.1937072e-06
4.1781356 1.0207333e-06
4.1786357 8.7107516e-07
4.1791358 7.4700105e-07
4.1796359 6.50779e-07
4.180136 5.8467708e-07
4.1806361 5.4875085e-07
4.1811362 5.1868769e-07
4.1816363 4.8742937e-07
4.1821364 4.5526532e-07
4.1826365 4.2248498e-07
4.1831366 3.8937779e-07
4.1836367 3.5623318e-07
4.1841368 3.2334059e-07
4.1846369 2.9098946e-07
4.185137 2.5946921e-07
4.1856371 2.2906929e-07
4.1861372 2.0007913e-07
4.1866373 1.7278818e-07
4.1871374 1.4748585e-07
4.1876375 1.244616e-07
4.1881376 1.0400485e-07
4.1886377 8.6405044e-08
4.1891378 7.1951617e-08
4.1896379 6.0934005e-08
4.190138 5.3641642e-08
4.1906381 5.0115448e-08
4.1911382 4.7386825e-08
4.1916383 4.4534114e-08
4.1921384 4.1585371e-08
4.1926385 3.8568653e-08
4.1931386 3.5512018e-08
4.1936387 3.244352e-08
4.1941388 2.9391217e-08
4.1946389 2.6383166e-08
4.195139 2.3447422e-08
4.1956391 2.0612043e-08
4.1961392 1.7905086e-08
4.1966393 1.5354606e-08
4.1971394 1.298866e-08
4.1976395 1.0835305e-08
4.1981396 8.9225981e-09
4.1986397 7.2785949e-09
4.1991398 5.9313522e-09
4.1996399 4.9089268e-09
4.20014 4.2393752e-09
4.2006401 3.9292763e-09
4.2011402 3.6986343e-09
4.2016403 3.4553031e-09
4.2021404 3.2019986e-09
4.2026405 2.9414369e-09
4.2031406 2.6763341e-09
4.2036407 2.4094062e-09
4.2041408 2.1433693e-09
4.2046409 1.8809394e-09
4.205141 1.6248326e-09
4.2056411 1.377765e-09
4.2061412 1.1424525e-09
4.2066413 9.2161139e-10
4.2071414 7.1795757e-10
4.2076415 5.3420715e-10
4.2081416 3.7307617e-10
4.2086417 2.372807e-10
4.2091418 1.2953679e-10
4.2096419 5.2560513e-11
4.210142 9.0679144e-12
4.2106421 0
4.2111422 0
4.2116423 0
4.2121424 0
4.2126425 0
4.2131426 0
4.2136427 0
4.2141428 0
4.2146429 0
4.215143 0
4.2156431 0
4.2161432 0
4.2166433 0
4.2171434 0
4.2176435 0
4.2181436 0
4.2186437 0
4.2191438 0
4.2196439 0
4.220144 0
4.2206441 0
4.2211442 0
4.2216443 0
4.2221444 0
4.2226445 0
4.2231446 0
4.2236447 0
4.2241448 0
4.2246449 0
4.225145 0
4.2256451 0
4.2261452 0
4.2266453 0
4.2271454 0
4.2276455 0
4.2281456 0
4.2286457 0
4.2291458 0
4.2296459 0
4.230146 0
4.2306461 0
4.2311462 0
4.2316463 0
4.2321464 0
4.2326465 0
4.2331466 0
4.2336467 0
4.2341468 0
4.2346469 0
4.235147 0
4.2356471 0
4.2361472 0
4.2366473 0
4.2371474 0
4.2376475 0
4.2381476 0
4.2386477 0
4.2391478 0
4.2396479 0
4.240148 0
4.2406481 0
4.2411482 0
4.2416483 0
4.2421484 0
4.2426485 0
4.2431486 0
4.2436487 0
4.2441488 0
4.2446489 0
4.245149 0
4.2456491 0
4.2461492 0
4.2466493 0
4.2471494 0
4.2476495 0
4.2481496 0
4.2486497 0
4.2491498 0
4.2496499 0
4.25015 0
4.2506501 0
4.2511502 0
4.2516503 0
4.2521504 0
4.2526505 0
4.2531506 0
4.2536507 0
4.2541508 0
4.2546509 0
4.255151 0
4.2556511 0
4.2561512 0
4.2566513 0
4.2571514 0
4.2576515 0
4.2581516 0
4.2586517 0
4.2591518 0
4.2596519 0
4.260152 0
4.2606521 0
4.2611522 0
4.2616523 0
4.2621524 0
4.2626525 0
4.2631526 0
4.2636527 0
4.2641528 0
4.2646529 0
4.265153 0
4.2656531 0
4.2661532 0
4.2666533 0
4.2671534 0
4.2676535 0
4.2681536 0
4.2686537 0
4.2691538 0
4.2696539 0
4.270154 0
4.2706541 0
4.2711542 0
4.2716543 0
4.2721544 0
4.2726545 0
4.2731546 0
4.2736547 0
4.2741548 0
4.2746549 0
4.275155 0
4.2756551 0
4.2761552 0
4.2766553 0
4.2771554 0
4.2776555 0
4.2781556 0
4.2786557 0
4.2791558 0
4.2796559 0
4.280156 0
4.2806561 0
4.2811562 0
4.2816563 0
4.2821564 0
4.2826565 0
4.2831566 0
4.2836567 0
4.2841568 0
4.2846569 0
4.285157 0
4.2856571 0
4.2861572 0
4.2866573 0
4.2871574 0
4.2876575 0
4.2881576 0
4.2886577 0
4.2891578 0
4.2896579 0
4.290158 0
4.2906581 0
4.2911582 0
4.2916583 0
4.2921584 0
4.2926585 0
4.2931586 0
4.2936587 0
4.2941588 0
4.2946589 0
4.295159 0
4.2956591 0
4.2961592 0
4.2966593 0
4.2971594 0
4.2976595 0
4.2981596 0
4.2986597 0
4.2991598 0
4.2996599 0
4.30016 0
4.3006601 0
4.3011602 0
4.3016603 0
4.3021604 0
4.3026605 0
4.3031606 0
4.3036607 0
4.3041608 0
4.3046609 0
4.305161 0
4.3056611 0
4.3061612 0
4.3066613 0
4.3071614 0
4.3076615 0
4.3081616 0
4.3086617 0
4.3091618 0
4.3096619 0
4.310162 0
4.3106621 0
4.3111622 0
4.3116623 0
4.3121624 0
4.3126625 0
4.3131626 0
4.3136627 0
4.3141628 0
4.3146629 0
4.315163 0
4.3156631 0
4.3161632 0
4.3166633 0
4.3171634 0
4.3176635 0
4.3181636 0
4.3186637 0
4.3191638 0
4.3196639 0
4.320164 0
4.3206641 0
4.3211642 0
4.3216643 0
4.3221644 0
4.3226645 0
4.3231646 0
4.3236647 0
4.3241648 0
4.3246649 0
4.325165 0
4.3256651 0
4.3261652 0
4.3266653 0
4.3271654 0
4.3276655 0
4.3281656 0
4.3286657 0
4.3291658 0
4.3296659 0
4.330166 0
4.3306661 0
4.3311662 0
4.3316663 0
4.3321664 0
4.3326665 0
4.3331666 0
4.3336667 0
4.3341668 0
4.3346669 0
4.335167 0
4.3356671 0
4.3361672 0
4.3366673 0
4.3371674 0
4.3376675 0
4.3381676 0
4.3386677 0
4.3391678 0
4.3396679 0
4.340168 0
4.3406681 0
4.3411682 0
4.3416683 0
4.3421684 0
4.3426685 0
4.3431686 0
4.3436687 0
4.3441688 0
4.3446689 0
4.345169 0
4.3456691 0
4.3461692 0
4.3466693 0
4.3471694 0
4.3476695 0
4.3481696 0
4.3486697 0
4.3491698 0
4.3496699 0
4.35017 0
4.3506701 0
4.3511702 0
4.3516703 0
4.3521704 0
4.3526705 0
4.3531706 0
4.3536707 0
4.3541708 0
4.3546709 0
4.355171 0
4.3556711 0
4.3561712 0
4.3566713 0
4.3571714 0
4.3576715 0
4.3581716 0
4.3586717 0
4.3591718 0
4.3596719 0
4.360172 0
4.3606721 0
4.3611722 0
4.3616723 0
4.3621724 0
4.3626725 0
4.3631726 0
4.3636727 0
4.3641728 0
4.3646729 0
4.365173 0
4.3656731 0
4.3661732 0
4.3666733 0
4.3671734 0
4.3676735 0
4.3681736 0
4.3686737 0
4.3691738 0
4.3696739 0
4.370174 0
4.3706741 1.0315405e-14
4.3711742 5.1491093e-12
4.3716743 1.9208498e-11
4.3721744 4.1490158e-11
4.3726745 7.1295766e-11
4.3731746 1.07927e-10
4.3736747 1.5068554e-10
4.3741748 1.9887305e-10
4.3746749 2.5179122e-10
4.375175 3.0874172e-10
4.3756751 3.6902624e-10
4.3761752 4.3194644e-10
4.3766753 4.96804e-10
4.3771754 5.6290061e-10
4.3776755 6.2953793e-10
4.3781756 6.9601764e-10
4.3786757 7.6164143e-10
4.3791758 8.2571096e-10
4.3796759 8.8752792e-10
4.380176 9.4639399e-10
4.3806761 1.0016385e-09
4.3811762 1.0839641e-09
4.3816763 1.2183182e-09
4.3821764 1.4007287e-09
4.3826765 1.6272235e-09
4.3831766 1.8938308e-09
4.3836767 2.1965783e-09
4.3841768 2.5314941e-09
4.3846769 2.8946061e-09
4.385177 3.2819423e-09
4.3856771 3.6895306e-09
4.3861772 4.1133991e-09
4.3866773 4.5495756e-09
4.3871774 4.9940881e-09
4.3876775 5.4429646e-09
4.3881776 5.892233e-09
4.3886777 6.3379213e-09
4.3891778 6.7760575e-09
4.3896779 7.2026695e-09
4.390178 7.6137853e-09
4.3906781 8.0055191e-09
4.3911782 8.8006454e-09
4.3916783 1.0362311e-08
4.3921784 1.2633007e-08
4.3926785 1.5555226e-08
4.3931786 1.9071458e-08
4.3936787 2.3124195e-08
4.3941788 2.7655929e-08
4.3946789 3.260915e-08
4.395179 3.792635e-08
4.3956791 4.3550021e-08
4.3961792 4.9422654e-08
4.3966793 5.548674e-08
4.3971794 6.1684771e-08
4.3976795 6.7959238e-08
4.3981796 7.4252633e-08
4.3986797 8.0507447e-08
4.3991798 8.6666171e-08
4.3996799 9.2671297e-08
4.40018 9.8465316e-08
4.4006801 1.0399072e-07
4.4011802 1.1309914e-07
4.4016803 1.293591e-07
4.4021804 1.5224698e-07
4.4026805 1.812392e-07
4.4031806 2.1581214e-07
4.4036807 2.554422e-07
4.4041808 2.9960577e-07
4.4046809 3.4777925e-07
4.405181 3.9943902e-07
4.4056811 4.5406149e-07
4.4061812 5.1112304e-07
4.4066813 5.7010008e-07
4.4071814 6.3046898e-07
4.4076815 6.9170616e-07
4.4081816 7.5328799e-07
4.4086817 8.1469089e-07
4.4091818 8.7539123e-07
4.4096819 9.3486541e-07
4.410182 9.9258983e-07
4.4106821 1.0480409e-06
4.4111822 1.1288861e-06
4.4116823 1.2627204e-06
4.4121824 1.4457976e-06
4.4126825 1.6743623e-06
4.4131826 1.9446591e-06
4.4136827 2.2529325e-06
4.4141828 2.5954273e-06
4.4146829 2.9683878e-06
4.415183 3.3680587e-06
4.4156831 3.7906846e-06
4.4161832 4.23251e-06
4.4166833 4.6897795e-06
4.4171834 5.1587377e-06
4.4176835 5.6356291e-06
4.4181836 6.1166984e-06
4.4186837 6.5981901e-06
4.4191838 7.0763488e-06
4.4196839 7.547419e-06
4.420184 8.0076454e-06
4.4206841 8.4532724e-06
4.4211842 9.0393629e-06
4.4216843 9.9323655e-06
4.4221844 1.1111688e-05
4.4226845 1.2556541e-05
4.4231846 1.4246137e-05
4.4236847 1.6159685e-05
4.4241848 1.8276398e-05
4.4246849 2.0575485e-05
4.425185 2.3036159e-05
4.4256851 2.5637631e-05
4.4261852 2.8359111e-05
4.4266853 3.117981e-05
4.4271854 3.407894e-05
4.4276855 3.7035711e-05
4.4281856 4.0029335e-05
4.4286857 4.3039023e-05
4.4291858 4.6043986e-05
4.4296859 4.9023434e-05
4.430186 5.195658e-05
4.4306861 5.4822634e-05
4.4311862 5.8289297e-05
4.4316863 6.3128291e-05
4.4321864 6.9254577e-05
4.4326865 7.6581205e-05
4.4331866 8.5021225e-05
4.4336867 9.4487686e-05
4.4341868 0.00010489364
4.4346869 0.00011615213
4.435187 0.00012817622
4.4356871 0.00014087894
4.4361872 0.00015417336
4.4366873 0.00016797251
4.4371874 0.00018218946
4.4376875 0.00019673724
4.4381876 0.00021152892
4.4386877 0.00022647753
4.4391878 0.00024149613
4.4396879 0.00025649777
4.440188 0.0002713955
4.4406881 0.00028610237
4.4411882 0.00030276897
4.4416883 0.0003240762
4.4421884 0.00034977148
4.4426885 0.00037959102
4.4431886 0.00041327105
4.4436887 0.00045054779
4.4441888 0.00049115746
4.4446889 0.00053483628
4.445189 0.00058132047
4.4456891 0.00063034625
4.4461892 0.00068164985
4.4466893 0.00073496748
4.4471894 0.00079003537
4.4476895 0.00084658973
4.4481896 0.00090436679
4.4486897 0.00096310277
4.4491898 0.0010225339
4.4496899 0.0010823964
4.45019 0.0011424264
4.4506901 0.0012023603
4.4511902 0.0012670853
4.4516903 0.0013432039
4.4521904 0.0014302341
4.4526905 0.0015276528
4.4531906 0.0016349369
4.4536907 0.0017515633
4.4541908 0.001877009
4.4546909 0.0020107509
4.455191 0.0021522659
4.4556911 0.002301031
4.4561912 0.002456523
4.4566913 0.0026182189
4.4571914 0.0027855955
4.4576915 0.0029581299
4.4581916 0.0031352989
4.4586917 0.0033165795
4.4591918 0.0035014485
4.4596919 0.003689383
4.460192 0.0038798598
4.4606921 0.0040723558
4.4611922 0.0042733966
4.4616923 0.0044927182
4.4621924 0.0047300038
4.4626925 0.0049848542
4.4631926 0.0052568701
4.4636927 0.0055456524
4.4641928 0.0058508019
4.4646929 0.0061719192
4.465193 0.0065086053
4.4656931 0.0068604609
4.4661932 0.0072270868
4.4666933 0.0076080838
4.4671934 0.0080030527
4.4676935 0.0084115942
4.4681936 0.0088333091
4.4686937 0.0092677983
4.4691938 0.0097146625
4.4696939 0.010173502
4.470194 0.010643919
4.4706941 0.011125513
4.4711942 0.011617395
4.4716943 0.012119501
4.4721944 0.012633253
4.4726945 0.013160086
4.4731946 0.013701431
4.4736947 0.014258723
4.4741948 0.014833395
4.4746949 0.015426881
4.475195 0.016040614
4.4756951 0.016676028
4.4761952 0.017334556
4.4766953 0.018017632
4.4771954 0.018726689
4.4776955 0.019463161
4.4781956 0.020228481
4.4786957 0.021024082
4.4791958 0.021851399
4.4796959 0.022711865
4.480196 0.023606913
4.4806961 0.024537976
4.4811962 0.02549261
4.4816963 0.026448909
4.4821964 0.027406495
4.4826965 0.028365295
4.4831966 0.029325234
4.4836967 0.030286239
4.4841968 0.031248236
4.4846969 0.032211152
4.485197 0.033174911
4.4856971 0.034139442
4.4861972 0.035104669
4.4866973 0.036070519
4.4871974 0.037036918
4.4876975 0.038003792
4.4881976 0.038971068
4.4886977 0.039938672
4.4891978 0.04090653
4.4896979 0.041874567
4.490198 0.042842711
4.4906981 0.043810888
4.4911982 0.044779732
4.4916983 0.045750317
4.4921984 0.046722465
4.4926985 0.047695982
4.4931986 0.048670671
4.4936987 0.049646337
4.4941988 0.050622782
4.4946989 0.051599812
4.495199 0.052577229
4.4956991 0.053554839
4.4961992 0.054532444
4.4966993 0.055509849
4.4971994 0.056486858
4.4976995 0.057463275
4.4981996 0.058438903
4.4986997 0.059413547
4.4991998 0.060387011
4.4996999 0.061359098
4.5002 0.062329612
4.5007001 0.063298358
4.5012002 0.064249197
4.5017003 0.06515385
4.5022004 0.066012859
4.5027005 0.066827363
4.5032006 0.067598503
4.5037007 0.068327418
4.5042008 0.069015248
4.5047009 0.069663133
4.505201 0.070272214
4.5057011 0.07084363
4.5062012 0.071378521
4.5067013 0.071878027
4.5072014 0.072343288
4.5077015 0.072775444
4.5082016 0.073175635
4.5087017 0.073545
4.5092018 0.073884681
4.5097019 0.074195816
4.510202 0.074479546
4.5107021 0.07473701
4.5112022 0.074967737
4.5117023 0.075169159
4.5122024 0.075341223
4.5127025 0.075483942
4.5132026 0.07559733
4.5137027 0.075681401
4.5142028 0.075736168
4.5147029 0.075761646
4.515203 0.075757849
4.5157031 0.075724791
4.5162032 0.075662485
4.5167033 0.075570945
4.5172034 0.075450186
4.5177035 0.075300221
4.5182036 0.075121065
4.5187037 0.074912731
4.5192038 0.074675233
4.5197039 0.074408585
4.520204 0.074112802
4.5207041 0.073787896
4.5212042 0.073436328
4.5217043 0.073064231
4.5222044 0.072673921
4.5227045 0.072267589
4.5232046 0.071847421
4.5237047 0.071415609
4.5242048 0.070974339
4.5247049 0.070525803
4.525205 0.070072187
4.5257051 0.069615682
4.5262052 0.069158476
4.5267053 0.068702759
4.5272054 0.068250719
4.5277055 0.067804545
4.5282056 0.067366426
4.5287057 0.066938551
4.5292058 0.06652311
4.5297059 0.066122291
4.530206 0.065738282
4.5307061 0.065373274
4.5312062 0.065022483
4.5317063 0.064672822
4.5322064 0.064325222
4.5327065 0.063981097
4.5332066 0.063641862
4.5337067 0.063308931
4.5342068 0.062983719
4.5347069 0.062667641
4.535207 0.062362112
4.5357071 0.062068546
4.5362072 0.061788358
4.5367073 0.061522963
4.5372074 0.061273776
4.5377075 0.06104221
4.5382076 0.060829682
4.5387077 0.060637605
4.5392078 0.060467395
4.5397079 0.060320466
4.540208 0.060198232
4.5407081 0.060102109
4.5412082 0.060037368
4.5417083 0.060012325
4.5422084 0.060025359
4.5427085 0.060074493
4.5432086 0.060157748
4.5437087 0.060273149
4.5442088 0.060418718
4.5447089 0.060592477
4.545209 0.060792448
4.5457091 0.061016656
4.5462092 0.061263122
4.5467093 0.061529869
4.5472094 0.061814919
4.5477095 0.062116296
4.5482096 0.062432022
4.5487097 0.06276012
4.5492098 0.063098612
4.5497099 0.063445521
4.55021 0.06379887
4.5507101 0.064156682
4.5512102 0.064524174
4.5517103 0.06491612
4.5522104 0.065330603
4.5527105 0.065764969
4.5532106 0.066216565
4.5537107 0.066682737
4.5542108 0.06716083
4.5547109 0.067648191
4.555211 0.068142166
4.5557111 0.0686401
4.5562112 0.069139342
4.5567113 0.069637235
4.5572114 0.070131127
4.5577115 0.070618363
4.5582116 0.07109629
4.5587117 0.071562253
4.5592118 0.0720136
4.5597119 0.072447675
4.560212 0.072861825
4.5607121 0.073253397
4.5612122 0.073621973
4.5617123 0.07397165
4.5622124 0.074302273
4.5627125 0.074613441
4.5632126 0.074904753
4.5637127 0.075175808
4.5642128 0.075426206
4.5647129 0.075655546
4.565213 0.075863428
4.5657131 0.076049451
4.5662132 0.076213214
4.5667133 0.076354316
4.5672134 0.076472357
4.5677135 0.076566936
4.5682136 0.076637653
4.5687137 0.076684106
4.5692138 0.076705896
4.5697139 0.076702621
4.570214 0.076673881
4.5707141 0.076619275
4.5712142 0.076536279
4.5717143 0.076418675
4.5722144 0.076265385
4.5727145 0.076075624
4.5732146 0.075848611
4.5737147 0.075583562
4.5742148 0.075279694
4.5747149 0.074936224
4.575215 0.074552371
4.5757151 0.074127349
4.5762152 0.073660377
4.5767153 0.073150672
4.5772154 0.07259745
4.5777155 0.071999929
4.5782156 0.071357326
4.5787157 0.070668858
4.5792158 0.069933742
4.5797159 0.069151194
4.580216 0.068320433
4.5807161 0.067440675
4.5812162 0.066522692
4.5817163 0.065598436
4.5822164 0.064669874
4.5827165 0.063737065
4.5832166 0.062800067
4.5837167 0.061858938
4.5842168 0.060913736
4.5847169 0.05996452
4.585217 0.059011349
4.5857171 0.058054279
4.5862172 0.057093371
4.5867173 0.056128681
4.5872174 0.055160268
4.5877175 0.054188191
4.5882176 0.053212508
4.5887177 0.052233277
4.5892178 0.051250556
4.5897179 0.050264403
4.590218 0.049274878
4.5907181 0.048282038
4.5912182 0.047284837
4.5917183 0.046280474
4.5922184 0.045269614
4.5927185 0.044253152
4.5932186 0.043231982
4.5937187 0.042206998
4.5942188 0.041179094
4.5947189 0.040149163
4.595219 0.0391181
4.5957191 0.038086799
4.5962192 0.037056154
4.5967193 0.036027058
4.5972194 0.035000406
4.5977195 0.033977091
4.5982196 0.032958008
4.5987197 0.031944051
4.5992198 0.030936113
4.5997199 0.029935088
4.60022 0.028941871
4.6007201 0.027957355
4.6012202 0.026986786
4.6017203 0.026043833
4.6022204 0.025128666
4.6027205 0.024240448
4.6032206 0.023378343
4.6037207 0.022541514
4.6042208 0.021729125
4.6047209 0.020940337
4.605221 0.020174316
4.6057211 0.019430224
4.6062212 0.018707224
4.6067213 0.01800448
4.6072214 0.017321154
4.6077215 0.01665641
4.6082216 0.016009412
4.6087217 0.015379322
4.6092218 0.014765304
4.6097219 0.014166521
4.610222 0.013582136
4.6107221 0.013011313
4.6112222 0.012453906
4.6117223 0.011911799
4.6122224 0.01138527
4.6127225 0.010874434
4.6132226 0.010379409
4.6137227 0.0099003105
4.6142228 0.0094372538
4.6147229 0.0089903554
4.615223 0.0085597315
4.6157231 0.0081454981
4.6162232 0.0077477713
4.6167233 0.0073666673
4.6172234 0.0070023021
4.6177235 0.0066547918
4.6182236 0.0063242525
4.6187237 0.0060108004
4.6192238 0.0057145515
4.6197239 0.0054356219
4.620224 0.0051741277
4.6207241 0.004930185
4.6212242 0.0047014627
4.6217243 0.0044796092
4.6222244 0.0042641561
4.6227245 0.0040553706
4.6232246 0.0038535198
4.6237247 0.003658871
4.6242248 0.0034716913
4.6247249 0.0032922479
4.625225 0.0031208081
4.6257251 0.002957639
4.6262252 0.0028030078
4.6267253 0.0026571818
4.6272254 0.002520428
4.6277255 0.0023930138
4.6282256 0.0022752063
4.6287257 0.0021672726
4.6292258 0.0020694801
4.6297259 0.0019820959
4.630226 0.0019053871
4.6307261 0.0018396211
4.6312262 0.0017840219
4.6317263 0.0017348897
4.6322264 0.0016918704
4.6327265 0.0016549625
4.6332266 0.0016241643
4.6337267 0.0015994745
4.6342268 0.0015808913
4.6347269 0.0015684134
4.635227 0.0015620391
4.6357271 0.0015617668
4.6362272 0.0015675951
4.6367273 0.0015795224
4.6372274 0.0015975472
4.6377275 0.0016216679
4.6382276 0.0016518829
4.6387277 0.0016881907
4.6392278 0.0017305898
4.6397279 0.0017790787
4.640228 0.0018336557
4.6407281 0.0018943193
4.6412282 0.0019620899
4.6417283 0.002040837
4.6422284 0.0021306952
4.6427285 0.0022313895
4.6432286 0.0023426451
4.6437287 0.0024641871
4.6442288 0.0025957405
4.6447289 0.0027370305
4.645229 0.0028877821
4.6457291 0.0030477206
4.6462292 0.0032165709
4.6467293 0.0033940582
4.6472294 0.0035799076
4.6477295 0.0037738442
4.6482296 0.0039755931
4.6487297 0.0041848795
4.6492298 0.0044014283
4.6497299 0.0046249647
4.65023 0.0048552139
4.6507301 0.0050919009
4.6512302 0.0053369236
4.6517303 0.0055990379
4.6522304 0.0058790511
4.6527305 0.0061767947
4.6532306 0.0064921
4.6537307 0.0068247986
4.6542308 0.0071747218
4.6547309 0.007541701
4.655231 0.0079255677
4.6557311 0.0083261532
4.6562312 0.0087432891
4.6567313 0.0091768066
4.6572314 0.0096265374
4.6577315 0.010092313
4.6582316 0.010573964
4.6587317 0.011071323
4.6592318 0.01158422
4.6597319 0.012112488
4.660232 0.012655957
4.6607321 0.013214459
4.6612322 0.01378679
4.6617323 0.014368927
4.6622324 0.014961774
4.6627325 0.015566814
4.6632326 0.016185529
4.6637327 0.016819405
4.6642328 0.017469924
4.6647329 0.01813857
4.665233 0.018826826
4.6657331 0.019536176
4.6662332 0.020268104
4.6667333 0.021024092
4.6672334 0.021805624
4.6677335 0.022614184
4.6682336 0.023451255
4.6687337 0.024318321
4.6692338 0.025216866
4.6697339 0.026148372
4.670234 0.027114323
4.6707341 0.028116203
4.6712342 0.029149447
4.6717343 0.030186807
4.6722344 0.031224756
4.6727345 0.032263264
4.6732346 0.033302302
4.6737347 0.03434184
4.6742348 0.03538185
4.6747349 0.036422302
4.675235 0.037463166
4.6757351 0.038504413
4.6762352 0.039546013
4.6767353 0.040587938
4.6772354 0.041630158
4.6777355 0.042672643
4.6782356 0.043715364
4.6787357 0.044758292
4.6792358 0.045801397
4.6797359 0.04684465
4.680236 0.047888022
4.6807361 0.048931483
4.6812362 0.049975141
4.6817363 0.05101962
4.6822364 0.052064912
4.6827365 0.053110915
4.6832366 0.054157527
4.6837367 0.055204645
4.6842368 0.056252168
4.6847369 0.057299993
4.685237 0.058348018
4.6857371 0.059396142
4.6862372 0.060444261
4.6867373 0.061492274
4.6872374 0.062540079
4.6877375 0.063587573
4.6882376 0.064634655
4.6887377 0.065681221
4.6892378 0.066727171
4.6897379 0.067772402
4.690238 0.068816811
4.6907381 0.069860297
4.6912382 0.07089694
4.6917383 0.071896654
4.6922384 0.072856214
4.6927385 0.07377686
4.6932386 0.074659831
4.6937387 0.075506368
4.6942388 0.076317711
4.6947389 0.077095099
4.695239 0.077839773
4.6957391 0.078552973
4.6962392 0.079235938
4.6967393 0.079889909
4.6972394 0.080516125
4.6977395 0.081115826
4.6982396 0.081690252
4.6987397 0.082240644
4.6992398 0.082768241
4.6997399 0.083274283
4.70024 0.083760011
4.7007401 0.084226663
4.7012402 0.084675495
4.7017403 0.085107139
4.7022404 0.085521136
4.7027405 0.085916946
4.7032406 0.086294028
4.7037407 0.086651842
4.7042408 0.086989848
4.7047409 0.087307504
4.705241 0.08760427
4.7057411 0.087879606
4.7062412 0.088132972
4.7067413 0.088363827
4.7072414 0.08857163
4.7077415 0.088755841
4.7082416 0.088915919
4.7087417 0.089051325
4.7092418 0.089161517
4.7097419 0.089245955
4.710242 0.089304099
4.7107421 0.089335408
4.7112422 0.089342583
4.7117423 0.089344472
4.7122424 0.089344046
4.7127425 0.089341106
4.7132426 0.089335457
4.7137427 0.0893269
4.7142428 0.08931524
4.7147429 0.08930028
4.715243 0.089281823
4.7157431 0.089259672
4.7162432 0.089233631
4.7167433 0.089203502
4.7172434 0.089169089
4.7177435 0.089130196
4.7182436 0.089086624
4.7187437 0.089038178
4.7192438 0.088984661
4.7197439 0.088925876
4.720244 0.088861626
4.7207441 0.088791715
4.7212442 0.088716461
4.7217443 0.088638999
4.7222444 0.088559884
4.7227445 0.088479101
4.7232446 0.088396637
4.7237447 0.088312478
4.7242448 0.08822661
4.7247449 0.08813902
4.725245 0.088049693
4.7257451 0.087958618
4.7262452 0.087865778
4.7267453 0.087771162
4.7272454 0.087674755
4.7277455 0.087576544
4.7282456 0.087476515
4.7287457 0.087374654
4.7292458 0.087270948
4.7297459 0.087165383
4.730246 0.087057946
4.7307461 0.086948622
4.7312462 0.086836537
4.7317463 0.086715924
4.7322464 0.086585888
4.7327465 0.086446637
4.7332466 0.086298378
4.7337467 0.086141317
4.7342468 0.085975663
4.7347469 0.085801621
4.735247 0.0856194
4.7357471 0.085429207
4.7362472 0.085231249
4.7367473 0.085025733
4.7372474 0.084812866
4.7377475 0.084592856
4.7382476 0.084365909
4.7387477 0.084132233
4.7392478 0.083892036
4.7397479 0.083645523
4.740248 0.083392903
4.7407481 0.083134383
4.7412482 0.082868801
4.7417483 0.082586187
4.7422484 0.082284065
4.7427485 0.081961899
4.7432486 0.08161915
4.7437487 0.081255278
4.7442488 0.080869748
4.7447489 0.080462019
4.745249 0.080031553
4.7457491 0.079577813
4.7462492 0.07910026
4.7467493 0.078598357
4.7472494 0.078071563
4.7477495 0.077519342
4.7482496 0.076941156
4.7487497 0.076336465
4.7492498 0.075704731
4.7497499 0.075045417
4.7502501 0.074357985
4.7507502 0.073641895
4.7512503 0.07289856
4.7517504 0.072142918
4.7522505 0.071378521
4.7527506 0.070605769
4.7532507 0.069825062
4.7537508 0.069036801
4.7542509 0.068241386
4.754751 0.067439218
4.7552511 0.066630696
4.7557512 0.065816222
4.7562513 0.064996195
4.7567514 0.064171016
4.7572515 0.063341086
4.7577516 0.062506803
4.7582517 0.06166857
4.7587518 0.060826786
4.7592519 0.059981852
4.759752 0.059134167
4.7602521 0.058284133
4.7607522 0.057432149
4.7612523 0.056577788
4.7617524 0.055714771
4.7622525 0.054842583
4.7627526 0.053962299
4.7632527 0.05307499
4.7637528 0.052181731
4.7642529 0.051283593
4.764753 0.050381649
4.7652531 0.049476973
4.7657532 0.048570637
4.7662533 0.047663714
4.7667534 0.046757277
4.7672535 0.045852399
4.7677536 0.044950152
4.7682537 0.044051609
4.7687538 0.043157844
4.7692539 0.042269929
4.769754 0.041388937
4.7702541 0.04051594
4.7707542 0.039652012
4.7712543 0.038799928
4.7717544 0.037975365
4.7722545 0.037181116
4.7727546 0.036416219
4.7732547 0.035679718
4.7737548 0.034970652
4.7742549 0.034288063
4.774755 0.033630991
4.7752551 0.032998478
4.7757552 0.032389564
4.7762553 0.031803291
4.7767554 0.031238699
4.7772555 0.03069483
4.7777556 0.030170724
4.7782557 0.029665422
4.7787558 0.029177966
4.7792559 0.028707396
4.779756 0.028252753
4.7802561 0.027813079
4.7807562 0.027387414
4.7812563 0.026976416
4.7817564 0.026595096
4.7822565 0.02624735
4.7827566 0.025933196
4.7832567 0.025652648
4.7837568 0.025405722
4.7842569 0.025192434
4.784757 0.0250128
4.7852571 0.024866836
4.7857572 0.024754557
4.7862573 0.024675979
4.7867574 0.024631118
4.7872575 0.024619989
4.7877576 0.024642609
4.7882577 0.024698994
4.7887578 0.024789158
4.7892579 0.024913119
4.789758 0.025070891
4.7902581 0.02526249
4.7907582 0.025487933
4.7912583 0.02574569
4.7917584 0.026019877
4.7922585 0.026307033
4.7927586 0.026608062
4.7932587 0.026923873
4.7937588 0.027255371
4.7942589 0.027603464
4.794759 0.027969057
4.7952591 0.028353058
4.7957592 0.028756373
4.7962593 0.029179909
4.7967594 0.029624573
4.7972595 0.030091271
4.7977596 0.03058091
4.7982597 0.031094396
4.7987598 0.031632637
4.7992599 0.032196539
4.79976 0.032787008
4.8002601 0.033404951
4.8007602 0.034051276
4.8012603 0.034725663
4.8017604 0.035414488
4.8022605 0.036112881
4.8027606 0.036819763
4.8032607 0.03753405
4.8037608 0.038254663
4.8042609 0.03898052
4.804761 0.03971054
4.8052611 0.040443643
4.8057612 0.041178746
4.8062613 0.041914768
4.8067614 0.04265063
4.8072615 0.043385249
4.8077616 0.044117544
4.8082617 0.044846435
4.8087618 0.04557084
4.8092619 0.046289678
4.809762 0.047001868
4.8102621 0.047706328
4.8107622 0.048401979
4.8112623 0.049088113
4.8117624 0.049768587
4.8122625 0.050444626
4.8127626 0.051116147
4.8132627 0.051783064
4.8137628 0.052445294
4.8142629 0.053102752
4.814763 0.053755354
4.8152631 0.054403015
4.8157632 0.05504565
4.8162633 0.055683175
4.8167634 0.056315507
4.8172635 0.056942559
4.8177636 0.057564249
4.8182637 0.058180491
4.8187638 0.0587912
4.8192639 0.059396294
4.819764 0.059995686
4.8202641 0.060589293
4.8207642 0.06117703
4.8212643 0.061756854
4.8217644 0.062302618
4.8222645 0.062807157
4.8227646 0.063271751
4.8232647 0.063697677
4.8237648 0.064086213
4.8242649 0.064438636
4.824765 0.064756226
4.8252651 0.06504026
4.8257652 0.065292016
4.8262653 0.065512772
4.8267654 0.065703807
4.8272655 0.065866397
4.8277656 0.066001822
4.8282657 0.066111359
4.8287658 0.066196286
4.8292659 0.066257882
4.829766 0.066297423
4.8302661 0.066316189
4.8307662 0.066315458
4.8312663 0.066296347
4.8317664 0.066257143
4.8322665 0.06619634
4.8327666 0.066113048
4.8332667 0.06600638
4.8337668 0.065875445
4.8342669 0.065719356
4.834767 0.065537222
4.8352671 0.065328154
4.8357672 0.065091265
4.8362673 0.064825665
4.8367674 0.064530464
4.8372675 0.064204774
4.8377676 0.063847706
4.8382677 0.063458371
4.8387678 0.063035879
4.8392679 0.062579343
4.839768 0.062087872
4.8402681 0.061560578
4.8407682 0.060996572
4.8412683 0.060396348
4.8417684 0.059781768
4.8422685 0.059160435
4.8427686 0.058532059
4.8432687 0.05789635
4.8437688 0.057253016
4.8442689 0.056601769
4.844769 0.055942318
4.8452691 0.055274373
4.8457692 0.054597643
4.8462693 0.053911839
4.8467694 0.05321667
4.8472695 0.052511846
4.8477696 0.051797077
4.8482697 0.051072072
4.8487698 0.050336543
4.8492699 0.049590197
4.84977 0.048832746
4.8502701 0.048063899
4.8507702 0.047283366
4.8512703 0.046490913
4.8517704 0.045687681
4.8522705 0.044875076
4.8527706 0.044054242
4.8532707 0.043226326
4.8537708 0.042392473
4.8542709 0.041553829
4.854771 0.040711539
4.8552711 0.039866748
4.8557712 0.039020603
4.8562713 0.038174248
4.8567714 0.037328829
4.8572715 0.036485491
4.8577716 0.035645381
4.8582717 0.034809643
4.8587718 0.033979423
4.8592719 0.033155867
4.859772 0.032340119
4.8602721 0.031533326
4.8607722 0.030736633
4.8612723 0.029951024
4.8617724 0.029174103
4.8622725 0.028404796
4.8627726 0.027643213
4.8632727 0.026889464
4.8637728 0.02614366
4.8642729 0.025405913
4.864773 0.024676332
4.8652731 0.023955028
4.8657732 0.023242113
4.8662733 0.022537696
4.8667734 0.021841889
4.8672735 0.021154801
4.8677736 0.020476545
4.8682737 0.019807229
4.8687738 0.019146966
4.8692739 0.018495866
4.869774 0.017854039
4.8702741 0.017221597
4.8707742 0.016598649
4.8712743 0.015985537
4.8717744 0.015387497
4.8722745 0.0148065
4.8727746 0.014242331
4.8732747 0.013694774
4.8737748 0.013163613
4.8742749 0.012648634
4.874775 0.01214962
4.8752751 0.011666356
4.8757752 0.011198627
4.8762753 0.010746216
4.8767754 0.010308908
4.8772755 0.0098864888
4.8777756 0.0094787412
4.8782757 0.0090854503
4.8787758 0.0087064003
4.8792759 0.0083413759
4.879776 0.0079901613
4.8802761 0.0076525411
4.8807762 0.0073282997
4.8812763 0.0070170194
4.8817764 0.0067134849
4.8822765 0.006415783
4.8827766 0.006124315
4.8832767 0.0058394822
4.8837768 0.0055616861
4.8842769 0.0052913278
4.884777 0.0050288087
4.8852771 0.0047745301
4.8857772 0.0045288934
4.8862773 0.0042922998
4.8867774 0.0040651507
4.8872775 0.0038478475
4.8877776 0.0036407913
4.8882777 0.0034443836
4.8887778 0.0032590257
4.8892779 0.0030851188
4.889778 0.0029230644
4.8902781 0.0027732637
4.8907782 0.002636118
4.8912783 0.0025117443
4.8917784 0.0023922549
4.8922785 0.0022741553
4.8927786 0.0021577573
4.8932787 0.0020433727
4.8937788 0.0019313133
4.8942789 0.001821891
4.894779 0.0017154174
4.8952791 0.0016122044
4.8957792 0.0015125638
4.8962793 0.0014168074
4.8967794 0.001325247
4.8972795 0.0012381944
4.8977796 0.0011559614
4.8982797 0.0010788598
4.8987798 0.0010072014
4.8992799 0.00094129802
4.89978 0.00088146144
4.9002801 0.00082800346
4.9007802 0.00078123589
4.9012803 0.00074134177
4.9017804 0.00070427083
4.9022805 0.00066803539
4.9027806 0.00063272373
4.9032807 0.00059842411
4.9037808 0.00056522483
4.9042809 0.00053321416
4.904781 0.00050248038
4.9052811 0.00047311177
4.9057812 0.00044519662
4.9062813 0.00041882319
4.9067814 0.00039407977
4.9072815 0.00037105465
4.9077816 0.00034983609
4.9082817 0.00033051238
4.9087818 0.0003131718
4.9092819 0.00029790262
4.909782 0.00028479314
4.9102821 0.00027393161
4.9107822 0.00026540634
4.9112823 0.00025929827
4.9117824 0.00025537353
4.9122825 0.00025343384
4.9127826 0.00025341038
4.9132827 0.00025523434
4.9137828 0.00025883691
4.9142829 0.00026414927
4.914783 0.00027110262
4.9152831 0.00027962814
4.9157832 0.00028965702
4.9162833 0.00030112045
4.9167834 0.00031394963
4.9172835 0.00032807572
4.9177836 0.00034342994
4.9182837 0.00035994345
4.9187838 0.00037754746
4.9192839 0.00039617315
4.919784 0.00041575171
4.9202841 0.00043621433
4.9207842 0.00045749219
4.9212843 0.00047959445
4.9217844 0.0005059936
4.9222845 0.00053837002
4.9227846 0.00057642274
4.9232847 0.00061985079
4.9237848 0.0006683532
4.9242849 0.000721629
4.924785 0.00077937721
4.9252851 0.00084129687
4.9257852 0.000907087
4.9262853 0.00097644664
4.9267854 0.0010490748
4.9272855 0.0011246705
4.9277856 0.0012029328
4.9282857 0.0012835608
4.9287858 0.0013662534
4.9292859 0.0014507096
4.929786 0.0015366286
4.9302861 0.0016237093
4.9307862 0.0017116507
4.9312863 0.0018003146
4.9317864 0.0018983588
4.9322865 0.002010433
4.9327866 0.0021359728
4.9332867 0.0022744138
4.9337868 0.0024251916
4.9342869 0.0025877417
4.934787 0.0027614998
4.9352871 0.0029459014
4.9357872 0.0031403822
4.9362873 0.0033443778
4.9367874 0.0035573236
4.9372875 0.0037786554
4.9377876 0.0040078087
4.9382877 0.0042442192
4.9387878 0.0044873223
4.9392879 0.0047365537
4.939788 0.004991349
4.9402881 0.0052511438
4.9407882 0.0055153737
4.9412883 0.0057836169
4.9417884 0.0060651369
4.9422885 0.0063657092
4.9427886 0.0066852637
4.9432887 0.0070237301
4.9437888 0.0073810381
4.9442889 0.0077571175
4.944789 0.008151898
4.9452891 0.0085653096
4.9457892 0.0089972818
4.9462893 0.0094477444
4.9467894 0.0099166273
4.9472895 0.01040386
4.9477896 0.010909373
4.9482897 0.011433095
4.9487898 0.011974956
4.9492899 0.012534886
4.94979 0.013112815
4.9502901 0.013708673
4.9507902 0.014322389
4.9512903 0.014953886
4.9517904 0.015602489
4.9522905 0.016267747
4.9527906 0.016949604
4.9532907 0.017648002
4.9537908 0.018362885
4.9542909 0.019094195
4.954791 0.019841875
4.9552911 0.020605867
4.9557912 0.021386115
4.9562913 0.022182562
4.9567914 0.02299515
4.9572915 0.023823821
4.9577916 0.02466852
4.9582917 0.025529188
4.9587918 0.026405769
4.9592919 0.027298206
4.959792 0.02820644
4.9602921 0.029130415
4.9607922 0.030070075
4.9612923 0.031025377
4.9617924 0.031997759
4.9622925 0.032986966
4.9627926 0.033991274
4.9632927 0.035008958
4.9637928 0.036038295
4.9642929 0.037077558
4.964793 0.038125025
4.9652931 0.03917897
4.9657932 0.04023767
4.9662933 0.041299398
4.9667934 0.042362432
4.9672935 0.043425047
4.9677936 0.044485517
4.9682937 0.04554212
4.9687938 0.046593129
4.9692939 0.047636821
4.969794 0.048671471
4.9702941 0.049695355
4.9707942 0.050706748
4.9712943 0.051703939
4.9717944 0.052687619
4.9722945 0.053659146
4.9727946 0.054618665
4.9732947 0.055566323
4.9737948 0.056502263
4.9742949 0.057426632
4.974795 0.058339573
4.9752951 0.059241231
4.9757952 0.060131753
4.9762953 0.061011283
4.9767954 0.061879965
4.9772955 0.062737945
4.9777956 0.063585368
4.9782957 0.064422379
4.9787958 0.065249122
4.9792959 0.066065744
4.979796 0.066872388
4.9802961 0.0676692
4.9807962 0.068456325
4.9812963 0.069233785
4.9817964 0.069974
4.9822965 0.070656669
4.9827966 0.071282963
4.9832967 0.071854055
4.9837968 0.072371119
4.9842969 0.072835326
4.984797 0.073247849
4.9852971 0.073609862
4.9857972 0.073922536
4.9862973 0.074187044
4.9867974 0.07440456
4.9872975 0.074576255
4.9877976 0.074703303
4.9882977 0.074786876
4.9887978 0.074828147
4.9892979 0.074828288
4.989798 0.074788472
4.9902981 0.074709872
4.9907982 0.074593661
4.9912983 0.074441034
4.9917984 0.074261177
4.9922985 0.074059465
4.9927986 0.073833802
4.9932987 0.07358209
4.9937988 0.073302235
4.9942989 0.072992138
4.994799 0.072649704
4.9952991 0.072272837
4.9957992 0.071859439
4.9962993 0.071407414
4.9967994 0.070914665
4.9972995 0.070379097
4.9977996 0.069798613
4.9982997 0.069171115
4.9987998 0.068494509
4.9992999 0.067766696
4.9998 0.066985581
5.0003001 0.066149067
5.0008002 0.065255058
5.0013003 0.064301502
5.0018004 0.063319674
5.0023005 0.062337648
5.0028006 0.061355424
5.0033007 0.060373003
5.0038008 0.059390386
5.0043009 0.058407573
5.004801 0.057424564
5.0053011 0.05644136
5.0058012 0.055457961
5.0063013 0.054474368
5.0068014 0.05349058
5.0073015 0.0525066
5.0078016 0.051522426
5.0083017 0.05053806
5.0088018 0.049553501
5.0093019 0.048568751
5.009802 0.047583809
5.0103021 0.046598677
5.0108022 0.045613354
5.0113023 0.044627842
5.0118024 0.043641978
5.0123025 0.042655656
5.0128026 0.041668935
5.0133027 0.040681874
5.0138028 0.039694534
5.0143029 0.038706973
5.014803 0.037719251
5.0153031 0.036731427
5.0158032 0.03574356
5.0163033 0.034755711
5.0168034 0.033767938
5.0173035 0.032780301
5.0178036 0.03179286
5.0183037 0.030805673
5.0188038 0.0298188
5.0193039 0.028832301
5.019804 0.027846234
5.0203041 0.02686066
5.0208042 0.025875638
5.0213043 0.024891228
5.0218044 0.023928105
5.0223045 0.023005187
5.0228046 0.022120707
5.0233047 0.021272895
5.0238048 0.020459984
5.0243049 0.019680203
5.024805 0.018931786
5.0253051 0.018212963
5.0258052 0.017521965
5.0263053 0.016857024
5.0268054 0.016216371
5.0273055 0.015598237
5.0278056 0.015000854
5.0283057 0.014422454
5.0288058 0.013861267
5.0293059 0.013315525
5.029806 0.012783459
5.0303061 0.012263301
5.0308062 0.011753281
5.0313063 0.011251632
5.0318064 0.010761838
5.0323065 0.010288715
5.0328066 0.0098322067
5.0333067 0.0093922559
5.0338068 0.0089688055
5.0343069 0.0085617984
5.034807 0.0081711775
5.0353071 0.0077968857
5.0358072 0.0074388658
5.0363073 0.0070970608
5.0368074 0.0067714135
5.0373075 0.0064618668
5.0378076 0.0061683636
5.0383077 0.0058908469
5.0388078 0.0056292594
5.0393079 0.0053835441
5.039808 0.0051536438
5.0403081 0.0049395015
5.0408082 0.0047410601
5.0413083 0.0045582623
5.0418084 0.0043887997
5.0423085 0.0042301937
5.0428086 0.0040824885
5.0433087 0.0039457303
5.0438088 0.003819965
5.0443089 0.0037052385
5.044809 0.0036015968
5.0453091 0.0035090858
5.0458092 0.0034277516
5.0463093 0.00335764
5.0468094 0.0032987971
5.0473095 0.0032512688
5.0478096 0.003215101
5.0483097 0.0031903397
5.0488098 0.0031770309
5.0493099 0.0031752206
5.04981 0.0031849547
5.0503101 0.0032062791
5.0508102 0.0032392398
5.0513103 0.0032838828
5.0518104 0.0033409022
5.0523105 0.0034110362
5.0528106 0.0034942237
5.0533107 0.0035904024
5.0538108 0.00369951
5.0543109 0.0038214843
5.054811 0.0039562629
5.0553111 0.0041037835
5.0558112 0.0042639838
5.0563113 0.0044368015
5.0568114 0.0046221743
5.0573115 0.0048200399
5.0578116 0.005030336
5.0583117 0.0052530002
5.0588118 0.0054879704
5.0593119 0.0057351841
5.059812 0.0059945791
5.0603121 0.0062660931
5.0608122 0.0065496637
5.0613123 0.0068452286
5.0618124 0.0071543845
5.0623125 0.0074794014
5.0628126 0.0078206415
5.0633127 0.0081784608
5.0638128 0.0085532153
5.0643129 0.0089452612
5.064813 0.0093549546
5.0653131 0.0097826515
5.0658132 0.010228708
5.0663133 0.01069348
5.0668134 0.011177324
5.0673135 0.011680595
5.0678136 0.012203651
5.0683137 0.012746846
5.0688138 0.013310538
5.0693139 0.013895081
5.069814 0.014500833
5.0703141 0.015128149
5.0708142 0.015777385
5.0713143 0.016448898
5.0718144 0.017139036
5.0723145 0.017842764
5.0728146 0.018560273
5.0733147 0.019291777
5.0738148 0.02003749
5.0743149 0.020797628
5.074815 0.021572404
5.0753151 0.022362034
5.0758152 0.023166732
5.0763153 0.023986713
5.0768154 0.024822192
5.0773155 0.025673383
5.0778156 0.0265405
5.0783157 0.027423759
5.0788158 0.028323375
5.0793159 0.029239561
5.079816 0.030172532
5.0803161 0.031122504
5.0808162 0.03208969
5.0813163 0.033074306
5.0818164 0.034075571
5.0823165 0.035091269
5.0828166 0.036119901
5.0833167 0.037159979
5.0838168 0.038210012
5.0843169 0.03926851
5.084817 0.040333984
5.0853171 0.041404943
5.0858172 0.042479899
5.0863173 0.043557359
5.0868174 0.044635836
5.0873175 0.04571384
5.0878176 0.046789879
5.0883177 0.047862465
5.0888178 0.048930107
5.0893179 0.049991316
5.089818 0.051044602
5.0903181 0.052088474
5.0908182 0.053121444
5.0913183 0.054142021
5.0918184 0.05515159
5.0923185 0.056153707
5.0928186 0.057148218
5.0933187 0.05813493
5.0938188 0.059113651
5.0943189 0.060084189
5.094819 0.061046351
5.0953191 0.061999945
5.0958192 0.062944778
5.0963193 0.063880659
5.0968194 0.064807394
5.0973195 0.065724791
5.0978196 0.066632659
5.0983197 0.067530804
5.0988198 0.068419035
5.0993199 0.069297158
5.09982 0.070164982
5.1003201 0.071022314
5.1008202 0.071868962
5.1013203 0.072704734
5.1018204 0.073519488
5.1023205 0.074297584
5.1028206 0.075038962
5.1033207 0.075743751
5.1038208 0.076412082
5.1043209 0.077044086
5.104821 0.077639893
5.1053211 0.078199633
5.1058212 0.078723437
5.1063213 0.079211434
5.1068214 0.079663757
5.1073215 0.080080534
5.1078216 0.080461896
5.1083217 0.080807974
5.1088218 0.081118898
5.1093219 0.081394799
5.109822 0.081635807
5.1103221 0.081842051
5.1108222 0.082013664
5.1113223 0.082150775
5.1118224 0.082262231
5.1123225 0.082362552
5.1128226 0.082451903
5.1133227 0.082530232
5.1138228 0.082597482
5.1143229 0.082653599
5.114823 0.082698529
5.1153231 0.082732216
5.1158232 0.082754606
5.1163233 0.082765645
5.1168234 0.082765277
5.1173235 0.082753448
5.1178236 0.082730103
5.1183237 0.082695187
5.1188238 0.082648646
5.1193239 0.082590425
5.119824 0.082520469
5.1203241 0.082438724
5.1208242 0.082345134
5.1213243 0.082239646
5.1218244 0.082121191
5.1223245 0.081989011
5.1228246 0.081844908
5.1233247 0.081690723
5.1238248 0.081528295
5.1243249 0.081359466
5.124825 0.081186078
5.1253251 0.081009971
5.1258252 0.080832986
5.1263253 0.080656965
5.1268254 0.080483747
5.1273255 0.080315176
5.1278256 0.08015309
5.1283257 0.079999332
5.1288258 0.079855742
5.1293259 0.079724162
5.129826 0.079606432
5.1303261 0.079504394
5.1308262 0.079419888
5.1313263 0.079354755
5.1318264 0.079304677
5.1323265 0.079258911
5.1328266 0.079217019
5.1333267 0.079178807
5.1338268 0.079144079
5.1343269 0.079112644
5.134827 0.079084307
5.1353271 0.079058874
5.1358272 0.079036152
5.1363273 0.079015946
5.1368274 0.078998064
5.1373275 0.078982311
5.1378276 0.078968494
5.1383277 0.078956419
5.1388278 0.078945892
5.1393279 0.078936719
5.139828 0.078928707
5.1403281 0.078921663
5.1408282 0.078915391
5.1413283 0.078909698
5.1418284 0.078907192
5.1423285 0.078912787
5.1428286 0.078925737
5.1433287 0.078945147
5.1438288 0.078970121
5.1443289 0.078999764
5.144829 0.079033181
5.1453291 0.079069475
5.1458292 0.079107751
5.1463293 0.079147114
5.1468294 0.079186669
5.1473295 0.079225519
5.1478296 0.079262769
5.1483297 0.079297525
5.1488298 0.07932889
5.1493299 0.079355968
5.14983 0.079377865
5.1503301 0.079393685
5.1508302 0.079402532
5.1513303 0.079403511
5.1518304 0.079394235
5.1523305 0.079370739
5.1528306 0.079332076
5.1533307 0.079277396
5.1538308 0.079205847
5.1543309 0.079116577
5.154831 0.079008736
5.1553311 0.078881471
5.1558312 0.078733932
5.1563313 0.078565267
5.1568314 0.078374625
5.1573315 0.078161154
5.1578316 0.077924003
5.1583317 0.07766232
5.1588318 0.077375255
5.1593319 0.077061956
5.159832 0.076721571
5.1603321 0.076353249
5.1608322 0.075956138
5.1613323 0.075529389
5.1618324 0.075079147
5.1623325 0.074620565
5.1628326 0.074154609
5.1633327 0.073681714
5.1638328 0.073202319
5.1643329 0.07271686
5.164833 0.072225773
5.1653331 0.071729495
5.1658332 0.071228462
5.1663333 0.070723112
5.1668334 0.070213882
5.1673335 0.069701206
5.1678336 0.069185524
5.1683337 0.06866727
5.1688338 0.068146882
5.1693339 0.067624797
5.169834 0.067101451
5.1703341 0.066577281
5.1708342 0.066052723
5.1713343 0.065528214
5.1718344 0.065001772
5.1723345 0.064468438
5.1728346 0.063928792
5.1733347 0.063383644
5.1738348 0.062833802
5.1743349 0.062280073
5.174835 0.061723268
5.1753351 0.061164193
5.1758352 0.060603659
5.1763353 0.060042473
5.1768354 0.059481443
5.1773355 0.058921379
5.1778356 0.058363089
5.1783357 0.057807381
5.1788358 0.057255064
5.1793359 0.056706946
5.179836 0.056163836
5.1803361 0.055626543
5.1808362 0.055095874
5.1813363 0.054572639
5.1818364 0.054063702
5.1823365 0.053584017
5.1828366 0.053133843
5.1833367 0.05271276
5.1838368 0.052320347
5.1843369 0.051956182
5.184837 0.051619845
5.1853371 0.051310913
5.1858372 0.051028966
5.1863373 0.050773582
5.1868374 0.050544341
5.1873375 0.050340821
5.1878376 0.0501626
5.1883377 0.050009258
5.1888378 0.049880374
5.1893379 0.049775526
5.189838 0.049694292
5.1903381 0.049636253
5.1908382 0.049600986
5.1913383 0.04958807
5.1918384 0.049596019
5.1923385 0.049621849
5.1928386 0.049665361
5.1933387 0.049726498
5.1938388 0.049805205
5.1943389 0.049901425
5.194839 0.050015102
5.1953391 0.050146179
5.1958392 0.050294601
5.1963393 0.050460311
5.1968394 0.050643253
5.1973395 0.050843371
5.1978396 0.051060608
5.1983397 0.051294909
5.1988398 0.051546216
5.1993399 0.051814475
5.19984 0.052099628
5.2003401 0.05240162
5.2008402 0.052720393
5.2013403 0.053055893
5.2018404 0.053407212
5.2023405 0.053771332
5.2028406 0.054146767
5.2033407 0.054532146
5.2038408 0.054926094
5.2043409 0.05532724
5.204841 0.05573421
5.2053411 0.056145633
5.2058412 0.056560134
5.2063413 0.056976342
5.2068414 0.057392884
5.2073415 0.057808386
5.2078416 0.058221477
5.2083417 0.058630784
5.2088418 0.059034933
5.2093419 0.059432553
5.209842 0.05982227
5.2103421 0.060202712
5.2108422 0.060572505
5.2113423 0.060930278
5.2118424 0.061277306
5.2123425 0.061620253
5.2128426 0.061959098
5.2133427 0.062293358
5.2138428 0.062622549
5.2143429 0.06294619
5.214843 0.063263795
5.2153431 0.063574884
5.2158432 0.063878972
5.2163433 0.064175576
5.2168434 0.064464214
5.2173435 0.064744403
5.2178436 0.065015659
5.2183437 0.065277499
5.2188438 0.06552944
5.2193439 0.065771
5.219844 0.066001695
5.2203441 0.066221043
5.2208442 0.066428559
5.2213443 0.066623762
5.2218444 0.066804754
5.2223445 0.066966861
5.2228446 0.067109569
5.2233447 0.067232666
5.2238448 0.067335941
5.2243449 0.067419183
5.224845 0.067482182
5.2253451 0.067524726
5.2258452 0.067546604
5.2263453 0.067547606
5.2268454 0.067527521
5.2273455 0.067486137
5.2278456 0.067423244
5.2283457 0.06733863
5.2288458 0.067232086
5.2293459 0.067103399
5.229846 0.06695236
5.2303461 0.066778756
5.2308462 0.066582378
5.2313463 0.066363013
5.2318464 0.066124744
5.2323465 0.065881491
5.2328466 0.065634693
5.2333467 0.065384743
5.2338468 0.065132034
5.2343469 0.064876959
5.234847 0.064619912
5.2353471 0.064361287
5.2358472 0.064101477
5.2363473 0.063840876
5.2368474 0.063579876
5.2373475 0.063318871
5.2378476 0.063058256
5.2383477 0.062798422
5.2388478 0.062539765
5.2393479 0.062282676
5.239848 0.06202755
5.2403481 0.061774781
5.2408482 0.06152476
5.2413483 0.061277883
5.2418484 0.061033797
5.2423485 0.060790235
5.2428486 0.060547124
5.2433487 0.060304601
5.2438488 0.0600628
5.2443489 0.059821856
5.244849 0.059581904
5.2453491 0.059343078
5.2458492 0.059105514
5.2463493 0.058869347
5.2468494 0.058634712
5.2473495 0.058401742
5.2478496 0.058170575
5.2483497 0.057941343
5.2488498 0.057714183
5.2493499 0.057489228
5.24985 0.057266615
5.2503501 0.057046478
5.2508502 0.056828951
5.2513503 0.05661417
5.2518504 0.056406082
5.2523505 0.05621862
5.2528506 0.05605325
5.2533507 0.055910198
5.2538508 0.055789688
5.2543509 0.055691947
5.254851 0.0556172
5.2553511 0.055565673
5.2558512 0.05553759
5.2563513 0.055533179
5.2568514 0.055552663
5.2573515 0.055596268
5.2578516 0.055664221
5.2583517 0.055756746
5.2588518 0.055874069
5.2593519 0.056016416
5.259852 0.056184011
5.2603521 0.056377082
5.2608522 0.056595852
5.2613523 0.056840548
5.2618524 0.057106421
5.2623525 0.057374584
5.2628526 0.057643143
5.2633527 0.057912058
5.2638528 0.058181286
5.2643529 0.058450787
5.264853 0.058720519
5.2653531 0.058990442
5.2658532 0.059260513
5.2663533 0.059530692
5.2668534 0.059800938
5.2673535 0.060071208
5.2678536 0.060341463
5.2683537 0.06061166
5.2688538 0.060881758
5.2693539 0.061151717
5.269854 0.061421494
5.2703541 0.061691049
5.2708542 0.061960341
5.2713543 0.062229327
5.2718544 0.062498023
5.2723545 0.062766621
5.2728546 0.063035141
5.2733547 0.063303576
5.2738548 0.063571923
5.2743549 0.063840175
5.274855 0.064108327
5.2753551 0.064376376
5.2758552 0.064644314
5.2763553 0.064912138
5.2768554 0.065179842
5.2773555 0.065447422
5.2778556 0.065714872
5.2783557 0.065982186
5.2788558 0.066249361
5.2793559 0.066516391
5.279856 0.06678327
5.2803561 0.067049994
5.2808562 0.067316558
5.2813563 0.067582957
5.2818564 0.067842759
5.2823565 0.068068919
5.2828566 0.068259417
5.2833567 0.068415405
5.2838568 0.068538034
5.2843569 0.068628455
5.284857 0.068687819
5.2853571 0.068717278
5.2858572 0.068717984
5.2863573 0.068691086
5.2868574 0.068637738
5.2873575 0.06855909
5.2878576 0.068456293
5.2883577 0.068330499
5.2888578 0.068182859
5.2893579 0.068014524
5.289858 0.067826646
5.2903581 0.067620376
5.2908582 0.067396866
5.2913583 0.067157266
5.2918584 0.066902461
5.2923585 0.066631704
5.2928586 0.066344389
5.2933587 0.06604001
5.2938588 0.065718061
5.2943589 0.065378036
5.294859 0.065019427
5.2953591 0.064641729
5.2958592 0.064244435
5.2963593 0.063827038
5.2968594 0.063389033
5.2973595 0.062929912
5.2978596 0.062449169
5.2983597 0.061946298
5.2988598 0.061420793
5.2993599 0.060872146
5.29986 0.060299851
5.3003601 0.059703403
5.3008602 0.059082294
5.3013603 0.058436018
5.3018604 0.057766663
5.3023605 0.057086798
5.3028606 0.056398925
5.3033607 0.055703948
5.3038608 0.055002772
5.3043609 0.054296298
5.304861 0.053585431
5.3053611 0.052871075
5.3058612 0.052154133
5.3063613 0.051435508
5.3068614 0.050716104
5.3073615 0.049996824
5.3078616 0.049278572
5.3083617 0.048562252
5.3088618 0.047848767
5.3093619 0.047139021
5.309862 0.046433916
5.3103621 0.045734357
5.3108622 0.045041248
5.3113623 0.044355491
5.3118624 0.043677094
5.3123625 0.043002068
5.3128626 0.042329925
5.3133627 0.041660798
5.3138628 0.040994818
5.3143629 0.040332117
5.314863 0.039672829
5.3153631 0.039017083
5.3158632 0.038365014
5.3163633 0.037716753
5.3168634 0.037072431
5.3173635 0.036432182
5.3178636 0.035796137
5.3183637 0.035164429
5.3188638 0.034537189
5.3193639 0.033914549
5.319864 0.033296642
5.3203641 0.0326836
5.3208642 0.032075555
5.3213643 0.031472639
5.3218644 0.030879223
5.3223645 0.030318133
5.3228646 0.02979201
5.3233647 0.02929998
5.3238648 0.028841167
5.3243649 0.028414694
5.324865 0.028019688
5.3253651 0.027655272
5.3258652 0.02732057
5.3263653 0.027014708
5.3268654 0.026736809
5.3273655 0.026485998
5.3278656 0.026261399
5.3283657 0.026062137
5.3288658 0.025887336
5.3293659 0.025736121
5.329866 0.025607616
5.3303661 0.025500945
5.3308662 0.025415234
5.3313663 0.025349606
5.3318664 0.025302305
5.3323665 0.025268037
5.3328666 0.025246846
5.3333667 0.02523967
5.3338668 0.025247446
5.3343669 0.025271113
5.334867 0.025311609
5.3353671 0.025369871
5.3358672 0.025446839
5.3363673 0.025543449
5.3368674 0.02566064
5.3373675 0.025799351
5.3378676 0.025960518
5.3383677 0.026145081
5.3388678 0.026353977
5.3393679 0.026588144
5.339868 0.02684852
5.3403681 0.027136043
5.3408682 0.027451652
5.3413683 0.027796285
5.3418684 0.02816761
5.3423685 0.028545881
5.3428686 0.028927313
5.3433687 0.029311532
5.3438688 0.029698167
5.3443689 0.030086842
5.344869 0.030477185
5.3453691 0.030868822
5.3458692 0.03126138
5.3463693 0.031654484
5.3468694 0.032047763
5.3473695 0.032440841
5.3478696 0.032833346
5.3483697 0.033224904
5.3488698 0.033615141
5.3493699 0.034003685
5.34987 0.034390162
5.3503701 0.034774197
5.3508702 0.035155419
5.3513703 0.035533452
5.3518704 0.035908421
5.3523705 0.036283286
5.3528706 0.036658415
5.3533707 0.037033586
5.3538708 0.037408576
5.3543709 0.037783161
5.354871 0.038157118
5.3553711 0.038530226
5.3558712 0.03890226
5.3563713 0.039272997
5.3568714 0.039642215
5.3573715 0.04000969
5.3578716 0.0403752
5.3583717 0.040738522
5.3588718 0.041099432
5.3593719 0.041457707
5.359872 0.041813125
5.3603721 0.042165462
5.3608722 0.042514496
5.3613723 0.042860003
5.3618724 0.043199999
5.3623725 0.043522179
5.3628726 0.043824839
5.3633727 0.044108735
5.3638728 0.044374624
5.3643729 0.044623265
5.364873 0.044855413
5.3653731 0.045071826
5.3658732 0.045273261
5.3663733 0.045460476
5.3668734 0.045634227
5.3673735 0.045795272
5.3678736 0.045944369
5.3683737 0.046082273
5.3688738 0.046209743
5.3693739 0.046327535
5.369874 0.046436407
5.3703741 0.046537116
5.3708742 0.046630419
5.3713743 0.046717073
5.3718744 0.046798001
5.3723745 0.046874951
5.3728746 0.046948233
5.3733747 0.047017861
5.3738748 0.047083849
5.3743749 0.047146212
5.374875 0.047204965
5.3753751 0.047260121
5.3758752 0.047311695
5.3763753 0.047359701
5.3768754 0.047404153
5.3773755 0.047445067
5.3778756 0.047482455
5.3783757 0.047516333
5.3788758 0.047546715
5.3793759 0.047573615
5.379876 0.047597047
5.3803761 0.047617026
5.3808762 0.047633566
5.3813763 0.047646681
5.3818764 0.047656435
5.3823765 0.047663237
5.3828766 0.047667211
5.3833767 0.047668393
5.3838768 0.047666821
5.3843769 0.047662531
5.384877 0.04765556
5.3853771 0.047645947
5.3858772 0.047633728
5.3863773 0.04761894
5.3868774 0.047601621
5.3873775 0.047581808
5.3878776 0.047559538
5.3883777 0.047534848
5.3888778 0.047507775
5.3893779 0.047478357
5.389878 0.047446631
5.3903781 0.047412634
5.3908782 0.047376403
5.3913783 0.047337976
5.3918784 0.047296805
5.3923785 0.047247862
5.3928786 0.047190075
5.3933787 0.047123557
5.3938788 0.047048422
5.3943789 0.046964785
5.394879 0.046872759
5.3953791 0.046772459
5.3958792 0.046663999
5.3963793 0.046547493
5.3968794 0.046423056
5.3973795 0.0462908
5.3978796 0.046150841
5.3983797 0.046003293
5.3988798 0.045848269
5.3993799 0.045685885
5.39988 0.045516253
5.4003801 0.045339489
5.4008802 0.045155705
5.4013803 0.044965018
5.4018804 0.044767252
5.4023805 0.044559613
5.4028806 0.044340964
5.4033807 0.044110792
5.4038808 0.043868587
5.4043809 0.043613838
5.404881 0.043346034
5.4053811 0.043064664
5.4058812 0.042769217
5.4063813 0.042459182
5.4068814 0.042134049
5.4073815 0.041793306
5.4078816 0.041436443
5.4083817 0.041062948
5.4088818 0.040672311
5.4093819 0.040264021
5.409882 0.039837566
5.4103821 0.039392436
5.4108822 0.03892812
5.4113823 0.038444107
5.4118824 0.037941162
5.4123825 0.037431924
5.4128826 0.036919826
5.4133827 0.036404964
5.4138828 0.035887433
5.4143829 0.035367328
5.414883 0.034844745
5.4153831 0.034319777
5.4158832 0.033792521
5.4163833 0.033263072
5.4168834 0.032731525
5.4173835 0.032197976
5.4178836 0.031662518
5.4183837 0.031125248
5.4188838 0.030586261
5.4193839 0.030045651
5.419884 0.029503515
5.4203841 0.028959947
5.4208842 0.028415042
5.4213843 0.027868896
5.4218844 0.027321396
5.4223845 0.026770469
5.4228846 0.026215918
5.4233847 0.025658201
5.4238848 0.025097776
5.4243849 0.024535099
5.424885 0.023970628
5.4253851 0.023404821
5.4258852 0.022838135
5.4263853 0.022271027
5.4268854 0.021703955
5.4273855 0.021137377
5.4278856 0.020571749
5.4283857 0.020007529
5.4288858 0.019445176
5.4293859 0.018885145
5.429886 0.018327894
5.4303861 0.017773882
5.4308862 0.017223565
5.4313863 0.0166774
5.4318864 0.016136405
5.4323865 0.015607467
5.4328866 0.015092217
5.4333867 0.014590276
5.4338868 0.014101267
5.4343869 0.013624811
5.434887 0.013160531
5.4353871 0.012708048
5.4358872 0.012266985
5.4363873 0.011836962
5.4368874 0.011417603
5.4373875 0.011008528
5.4378876 0.01060936
5.4383877 0.010219721
5.4388878 0.0098392328
5.4393879 0.0094675167
5.439888 0.0091041951
5.4403881 0.0087488898
5.4408882 0.0084012226
5.4413883 0.0080608156
5.4418884 0.0077273978
5.4423885 0.0074021321
5.4428886 0.0070855161
5.4433887 0.0067776516
5.4438888 0.0064786403
5.4443889 0.006188584
5.444889 0.0059075843
5.4453891 0.0056357432
5.4458892 0.0053731623
5.4463893 0.0051199434
5.4468894 0.0048761882
5.4473895 0.0046419986
5.4478896 0.0044174762
5.4483897 0.0042027228
5.4488898 0.0039978402
5.4493899 0.0038029301
5.44989 0.0036180944
5.4503901 0.0034434346
5.4508902 0.0032790526
5.4513903 0.0031250502
5.4518904 0.002981083
5.4523905 0.0028409404
5.4528906 0.002702842
5.4533907 0.0025671005
5.4538908 0.0024340287
5.4543909 0.0023039396
5.454891 0.0021771458
5.4553911 0.0020539603
5.4558912 0.0019346959
5.4563913 0.0018196653
5.4568914 0.0017091814
5.4573915 0.001603557
5.4578916 0.001503105
5.4583917 0.0014081381
5.4588918 0.0013189691
5.4593919 0.001235911
5.459892 0.0011592764
5.4603921 0.0010893783
5.4608922 0.0010265294
5.4613923 0.0009710426
5.4618924 0.00092286745
5.4623925 0.0008765742
5.4628926 0.00083039367
5.4633927 0.00078451064
5.4638928 0.00073910993
5.4643929 0.00069437635
5.464893 0.0006504947
5.4653931 0.00060764978
5.4658932 0.00056602641
5.4663933 0.00052580939
5.4668934 0.00048718353
5.4673935 0.00045033363
5.4678936 0.0004154445
5.4683937 0.00038270095
5.4688938 0.00035228778
5.4693939 0.0003243898
5.469894 0.00029919182
5.4703941 0.00027687864
5.4708942 0.00025763507
5.4713943 0.00024164591
5.4718944 0.00022894289
5.4723945 0.0002170204
5.4728946 0.00020498867
5.4733947 0.00019291418
5.4738948 0.00018086343
5.4743949 0.00016890288
5.474895 0.00015709903
5.4753951 0.00014551836
5.4758952 0.00013422734
5.4763953 0.00012329247
5.4768954 0.00011278022
5.4773955 0.00010275707
5.4778956 9.328951e-05
5.4783957 8.444402e-05
5.4788958 7.6287082e-05
5.4793959 6.8885178e-05
5.479896 6.2304791e-05
5.4803961 5.6612402e-05
5.4808962 5.1874495e-05
5.4813963 4.8157552e-05
5.4818964 4.5484379e-05
5.4823965 4.3065538e-05
5.4828966 4.0598828e-05
5.4833967 3.8101119e-05
5.4838968 3.5589282e-05
5.4843969 3.3080185e-05
5.484897 3.0590699e-05
5.4853971 2.8137692e-05
5.4858972 2.5738035e-05
5.4863973 2.3408598e-05
5.4868974 2.1166249e-05
5.4873975 1.9027859e-05
5.4878976 1.7010297e-05
5.4883977 1.5130433e-05
5.4888978 1.3405136e-05
5.4893979 1.1851276e-05
5.489898 1.0485723e-05
5.4903981 9.3253464e-06
5.4908982 8.3870157e-06
5.4913983 7.6876006e-06
5.4918984 7.2348732e-06
5.4923985 6.8458623e-06
5.4928986 6.445472e-06
5.4933987 6.0368869e-06
5.4938988 5.6232916e-06
5.4943989 5.2078706e-06
5.494899 4.7938084e-06
5.4953991 4.3842896e-06
5.4958992 3.9824987e-06
5.4963993 3.5916203e-06
5.4968994 3.2148389e-06
5.4973995 2.8553391e-06
5.4978996 2.5163053e-06
5.4983997 2.2009222e-06
5.4988998 1.9123743e-06
5.4993999 1.6538461e-06
5.4999 1.4285222e-06
5.5004001 1.2395871e-06
5.5009002 1.0902254e-06
5.5014003 9.8362159e-07
5.5019004 9.2153079e-07
5.5024005 8.717142e-07
5.5029006 8.2003295e-07
5.5034007 7.6694596e-07
5.5039008 7.1291214e-07
5.5044009 6.5839041e-07
5.504901 6.0383968e-07
5.5054011 5.4971889e-07
5.5059012 4.9648694e-07
5.5064013 4.4460275e-07
5.5069014 3.9452523e-07
5.5074015 3.4671331e-07
5.5079016 3.016259e-07
5.5084017 2.5972192e-07
5.5089018 2.2146029e-07
5.5094019 1.8729992e-07
5.509902 1.5769974e-07
5.5104021 1.3311865e-07
5.5109022 1.1401557e-07
5.5114023 1.0084943e-07
5.5119024 9.3907597e-08
5.5124025 8.8814449e-08
5.5129026 8.3521321e-08
5.5134027 7.8076348e-08
5.5139028 7.2527664e-08
5.5144029 6.6923402e-08
5.514903 6.1311695e-08
5.5154031 5.5740679e-08
5.5159032 5.0258485e-08
5.5164033 4.491325e-08
5.5169034 3.9753105e-08
5.5174035 3.4826185e-08
5.5179036 3.0180623e-08
5.5184037 2.5864554e-08
5.5189038 2.1926112e-08
5.5194039 1.8413429e-08
5.519904 1.5374639e-08
5.5204041 1.2857878e-08
5.5209042 1.0911277e-08
5.5214043 9.5829721e-09
5.5219044 8.908743e-09
5.5224045 8.5331678e-09
5.5229046 8.2704607e-09
5.5234047 8.1156505e-09
5.5239048 8.0637659e-09
5.5244049 8.1098357e-09
5.524905 8.2488886e-09
5.5254051 8.4759534e-09
5.5259052 8.7860589e-09
5.5264053 9.1742339e-09
5.5269054 9.635507e-09
5.5274055 1.0164907e-08
5.5279056 1.0757463e-08
5.5284057 1.1408203e-08
5.5289058 1.2112157e-08
5.5294059 1.2864353e-08
5.529906 1.3659819e-08
5.5304061 1.4493585e-08
5.5309062 1.5360679e-08
5.5314063 1.6256131e-08
5.5319064 1.7200387e-08
5.5324065 1.9098348e-08
5.5329066 2.2330246e-08
5.5334067 2.6796179e-08
5.5339068 3.2396242e-08
5.5344069 3.903053e-08
5.534907 4.6599141e-08
5.5354071 5.500217e-08
5.5359072 6.4139713e-08
5.5364073 7.3911866e-08
5.5369074 8.4218725e-08
5.5374075 9.4960387e-08
5.5379076 1.0603695e-07
5.5384077 1.173485e-07
5.5389078 1.2879514e-07
5.5394079 1.4027697e-07
5.539908 1.5169408e-07
5.5404081 1.6294657e-07
5.5409082 1.7393453e-07
5.5414083 1.8455807e-07
5.5419084 1.9491192e-07
5.5424085 2.1311426e-07
5.5429086 2.4286986e-07
5.5434087 2.8333331e-07
5.5439088 3.3365922e-07
5.5444089 3.930022e-07
5.544909 4.6051683e-07
5.5454091 5.3535773e-07
5.5459092 6.166795e-07
5.5464093 7.0363673e-07
5.5469094 7.9538404e-07
5.5474095 8.9107602e-07
5.5479096 9.8986727e-07
5.5484097 1.0909124e-06
5.5489098 1.193366e-06
5.5494099 1.2963827e-06
5.54991 1.3991171e-06
5.5504101 1.5007237e-06
5.5509102 1.6003572e-06
5.5514103 1.6971723e-06
5.5519104 1.7913976e-06
5.5524105 1.9364538e-06
5.5529106 2.1585583e-06
5.5534107 2.4522916e-06
5.5539108 2.8122344e-06
5.5544109 3.2329672e-06
5.554911 3.7090706e-06
5.5554111 4.2351253e-06
5.5559112 4.8057118e-06
5.5564113 5.4154109e-06
5.5569114 6.058803e-06
5.5574115 6.7304687e-06
5.5579116 7.4249888e-06
5.5584117 8.1369437e-06
5.5589118 8.8609141e-06
5.5594119 9.5914806e-06
5.559912 1.0323224e-05
5.5604121 1.1050724e-05
5.5609122 1.1768563e-05
5.5614123 1.247132e-05
5.5619124 1.3158044e-05
5.5624125 1.4098921e-05
5.5629126 1.5436725e-05
5.5634127 1.7145095e-05
5.5639128 1.9197668e-05
5.5644129 2.1568084e-05
5.564913 2.4229981e-05
5.5654131 2.7156998e-05
5.5659132 3.0322773e-05
5.5664133 3.3700945e-05
5.5669134 3.7265153e-05
5.5674135 4.0989035e-05
5.5679136 4.4846229e-05
5.5684137 4.8810375e-05
5.5689138 5.285511e-05
5.5694139 5.6954074e-05
5.569914 6.1080905e-05
5.5704141 6.5209242e-05
5.5709142 6.9312722e-05
5.5714143 7.3364986e-05
5.5719144 7.7353344e-05
5.5724145 8.2307724e-05
5.5729146 8.8815638e-05
5.5734147 9.678273e-05
5.5739148 0.00010611465
5.5744149 0.00011671703
5.574915 0.00012849554
5.5754151 0.0001413558
5.5759152 0.00015520347
5.5764153 0.00016994419
5.5769154 0.00018548361
5.5774155 0.00020172737
5.5779156 0.00021858112
5.5784157 0.0002359505
5.5789158 0.00025374116
5.5794159 0.00027185875
5.579916 0.0002902089
5.5804161 0.00030869728
5.5809162 0.00032722951
5.5814163 0.00034571125
5.5819164 0.00036407748
5.5824165 0.00038516807
5.5829166 0.00041074002
5.5834167 0.00044056094
5.5839168 0.00047439842
5.5844169 0.00051202007
5.584917 0.0005531935
5.5854171 0.00059768631
5.5859172 0.0006452661
5.5864173 0.00069570048
5.5869174 0.00074875704
5.5874175 0.0008042034
5.5879176 0.00086180715
5.5884177 0.0009213359
5.5889178 0.00098255726
5.5894179 0.0010452388
5.589918 0.0011091482
5.5904181 0.001174053
5.5909182 0.0012397208
5.5914183 0.0013059192
5.5919184 0.0013724554
5.5924185 0.0014444567
5.5929186 0.0015254033
5.5934187 0.0016149754
5.5939188 0.0017128528
5.5944189 0.0018187157
5.594919 0.001932244
5.5954191 0.0020531178
5.5959192 0.002181017
5.5964193 0.0023156216
5.5969194 0.0024566117
5.5974195 0.0026036673
5.5979196 0.0027564683
5.5984197 0.0029146949
5.5989198 0.0030780269
5.5994199 0.0032461445
5.59992 0.0034187275
5.6004201 0.0035954561
5.6009202 0.0037760103
5.6014203 0.00396007
5.6019204 0.0041473368
5.6024205 0.0043417535
5.6029206 0.0045464588
5.6034207 0.0047615198
5.6039208 0.0049870037
5.6044209 0.0052229776
5.604921 0.0054695086
5.6054211 0.0057266639
5.6059212 0.0059945106
5.6064213 0.0062731159
5.6069214 0.0065625468
5.6074215 0.0068628706
5.6079216 0.0071741543
5.6084217 0.0074964651
5.6089218 0.0078298702
5.6094219 0.0081744366
5.609922 0.0085302315
5.6104221 0.008897322
5.6109222 0.0092757753
5.6114223 0.0096656586
5.6119224 0.010067031
5.6124225 0.010477585
5.6129226 0.010895486
5.6134227 0.011320773
5.6139228 0.011753482
5.6144229 0.012193651
5.614923 0.012641319
5.6154231 0.013096523
5.6159232 0.0135593
5.6164233 0.014029689
5.6169234 0.014507726
5.6174235 0.01499345
5.6179236 0.015486899
5.6184237 0.015988109
5.6189238 0.016497119
5.6194239 0.017013967
5.619924 0.01753869
5.6204241 0.018071325
5.6209242 0.018611911
5.6214243 0.019160485
5.6219244 0.019717085
5.6224245 0.020281598
5.6229246 0.020853367
5.6234247 0.021431611
5.6239248 0.022015549
5.6244249 0.0226044
5.624925 0.023197384
5.6254251 0.02379372
5.6259252 0.024392627
5.6264253 0.024993324
5.6269254 0.02559503
5.6274255 0.026196965
5.6279256 0.026798349
5.6284257 0.027398399
5.6289258 0.027996335
5.6294259 0.028591377
5.629926 0.029182744
5.6304261 0.029769655
5.6309262 0.030351329
5.6314263 0.030926986
5.6319264 0.031495846
5.6324265 0.032059248
5.6329266 0.032618767
5.6334267 0.033174294
5.6339268 0.033725721
5.6344269 0.034272939
5.634927 0.034815841
5.6354271 0.035354318
5.6359272 0.035888262
5.6364273 0.036417564
5.6369274 0.036942117
5.6374275 0.037461811
5.6379276 0.037976539
5.6384277 0.038486191
5.6389278 0.038990661
5.6394279 0.03948984
5.639928 0.039983618
5.6404281 0.040471889
5.6409282 0.040954543
5.6414283 0.041431473
5.6419284 0.041902569
5.6424285 0.042361414
5.6429286 0.042802302
5.6434287 0.043225717
5.6439288 0.043632143
5.6444289 0.044022064
5.644929 0.044395963
5.6454291 0.044754325
5.6459292 0.045097634
5.6464293 0.045426373
5.6469294 0.045741026
5.6474295 0.046042077
5.6479296 0.04633001
5.6484297 0.046605309
5.6489298 0.046868458
5.6494299 0.047119941
5.64993 0.047360241
5.6504301 0.047589843
5.6509302 0.04780923
5.6514303 0.048018886
5.6519304 0.048219296
5.6524305 0.048411135
5.6529306 0.048594786
5.6534307 0.048770289
5.6539308 0.048937682
5.6544309 0.049097004
5.654931 0.049248294
5.6554311 0.049391589
5.6559312 0.04952693
5.6564313 0.049654354
5.6569314 0.0497739
5.6574315 0.049885608
5.6579316 0.049989515
5.6584317 0.05008566
5.6589318 0.050174083
5.6594319 0.050254822
5.659932 0.050327915
5.6604321 0.050393402
5.6609322 0.05045132
5.6614323 0.05050171
5.6619324 0.050544608
5.6624325 0.050580816
5.6629326 0.050611163
5.6634327 0.050635649
5.6639328 0.050654272
5.6644329 0.05066703
5.664933 0.05067392
5.6654331 0.050674941
5.6659332 0.050670091
5.6664333 0.050659367
5.6669334 0.050642768
5.6674335 0.050620291
5.6679336 0.050591935
5.6684337 0.050557698
5.6689338 0.050517577
5.6694339 0.050471571
5.669934 0.050419677
5.6704341 0.050361894
5.6709342 0.050298219
5.6714343 0.050228651
5.6719344 0.050153187
5.6724345 0.050070538
5.6729346 0.04997916
5.6734347 0.049878948
5.6739348 0.049769802
5.6744349 0.049651618
5.674935 0.049524295
5.6754351 0.04938773
5.6759352 0.049241822
5.6764353 0.049086469
5.6769354 0.048921567
5.6774355 0.048747016
5.6779356 0.048562713
5.6784357 0.048368556
5.6789358 0.048164443
5.6794359 0.047950272
5.679936 0.047725941
5.6804361 0.047491347
5.6809362 0.04724639
5.6814363 0.046990965
5.6819364 0.046724972
5.6824365 0.046450204
5.6829366 0.046168434
5.6834367 0.045878881
5.6839368 0.045580759
5.6844369 0.045273279
5.684937 0.044955656
5.6854371 0.044627102
5.6859372 0.044286829
5.6864373 0.043934052
5.6869374 0.043567982
5.6874375 0.043187833
5.6879376 0.042792818
5.6884377 0.042382149
5.6889378 0.04195504
5.6894379 0.041510704
5.689938 0.041048352
5.6904381 0.040567199
5.6909382 0.040066458
5.6914383 0.03954534
5.6919384 0.03900306
5.6924385 0.038448097
5.6929386 0.037892161
5.6934387 0.037335332
5.6939388 0.036777645
5.6944389 0.036219131
5.694939 0.035659824
5.6954391 0.035099758
5.6959392 0.034538964
5.6964393 0.033977477
5.6969394 0.03341533
5.6974395 0.032852554
5.6979396 0.032289185
5.6984397 0.031725254
5.6989398 0.031160795
5.6994399 0.03059584
5.69994 0.030030424
5.7004401 0.029464579
5.7009402 0.028898338
5.7014403 0.028331734
5.7019404 0.027764801
5.7024405 0.027197056
5.7029406 0.02662791
5.7034407 0.026057529
5.7039408 0.025486082
5.7044409 0.024913739
5.704941 0.024340669
5.7054411 0.023767042
5.7059412 0.023193027
5.7064413 0.022618794
5.7069414 0.022044513
5.7074415 0.021470353
5.7079416 0.020896483
5.7084417 0.020323075
5.7089418 0.019750296
5.7094419 0.019178317
5.709942 0.018607307
5.7104421 0.018037436
5.7109422 0.017468873
5.7114423 0.016901788
5.7119424 0.016336351
5.7124425 0.015779233
5.7129426 0.015239565
5.7134427 0.014716794
5.7139428 0.014210289
5.7144429 0.013719415
5.714943 0.013243541
5.7154431 0.012782033
5.7159432 0.012334259
5.7164433 0.011899585
5.7169434 0.011477379
5.7174435 0.011067008
5.7179436 0.01066784
5.7184437 0.010279241
5.7189438 0.0099005783
5.7194439 0.0095312197
5.719944 0.0091705321
5.7204441 0.0088178828
5.7209442 0.0084726388
5.7214443 0.0081341673
5.7219444 0.0078018356
5.7224445 0.0074761233
5.7229446 0.0071585662
5.7234447 0.0068493224
5.7239448 0.006548533
5.7244449 0.0062563388
5.724945 0.0059728809
5.7254451 0.0056983001
5.7259452 0.0054327375
5.7264453 0.0051763339
5.7269454 0.0049292304
5.7274455 0.0046915678
5.7279456 0.0044634871
5.7284457 0.0042451293
5.7289458 0.0040366354
5.7294459 0.0038381462
5.729946 0.0036498028
5.7304461 0.0034717461
5.7309462 0.0033041169
5.7314463 0.0031470564
5.7319464 0.0030007054
5.7324465 0.002861698
5.7329466 0.0027245728
5.7334467 0.0025895666
5.7339468 0.0024569968
5.7344469 0.0023271808
5.734947 0.002200436
5.7354471 0.0020770797
5.7359472 0.0019574294
5.7364473 0.0018418024
5.7369474 0.0017305161
5.7374475 0.0016238879
5.7379476 0.0015222352
5.7384477 0.0014258753
5.7389478 0.0013351256
5.7394479 0.0012503035
5.739948 0.0011717264
5.7404481 0.0010997116
5.7409482 0.0010345766
5.7414483 0.00097663867
5.7419484 0.00092621527
5.7424485 0.00088069329
5.7429486 0.0008352725
5.7434487 0.00079004936
5.7439488 0.00074520714
5.7444489 0.0007009291
5.744949 0.00065739852
5.7454491 0.00061479866
5.7459492 0.0005733128
5.7464493 0.0005331242
5.7469494 0.00049441612
5.7474495 0.00045737185
5.7479496 0.00042217465
5.7484497 0.00038900778
5.7489498 0.00035805452
5.7494499 0.00032949814
5.74995 0.00030352189
5.7504501 0.00028030906
5.7509502 0.00026004292
5.7514503 0.00024290672
5.7519504 0.00022908374
5.7524505 0.00021744334
5.7529506 0.00020571371
5.7534507 0.00019391077
5.7539508 0.00018209986
5.7544509 0.00017034635
5.754951 0.00015871558
5.7554511 0.00014727293
5.7559512 0.00013608373
5.7564513 0.00012521335
5.7569514 0.00011472714
5.7574515 0.00010469047
5.7579516 9.5168672e-05
5.7584517 8.6227119e-05
5.7589518 7.7931161e-05
5.7594519 7.0346155e-05
5.759952 6.3537455e-05
5.7604521 5.7570419e-05
5.7609522 5.2510402e-05
5.7614523 4.8422759e-05
5.7619524 4.5372847e-05
5.7624525 4.3023077e-05
5.7629526 4.0637813e-05
5.7634527 3.8214604e-05
5.7639528 3.5769943e-05
5.7644529 3.3320321e-05
5.764953 3.0882228e-05
5.7654531 2.8472157e-05
5.7659532 2.6106598e-05
5.7664533 2.3802043e-05
5.7669534 2.1574984e-05
5.7674535 1.944191e-05
5.7679536 1.7419315e-05
5.7684537 1.5523689e-05
5.7689538 1.3771523e-05
5.7694539 1.2179308e-05
5.769954 1.0763537e-05
5.7704541 9.5407002e-06
5.7709542 8.5272888e-06
5.7714543 7.7397944e-06
5.7719544 7.1947082e-06
5.7724545 6.8176105e-06
5.7729546 6.4332766e-06
5.7734547 6.0395455e-06
5.7739548 5.6395178e-06
5.7744549 5.2362943e-06
5.774955 4.8329755e-06
5.7754551 4.432662e-06
5.7759552 4.0384546e-06
5.7764553 3.6534539e-06
5.7769554 3.2807604e-06
5.7774555 2.9234749e-06
5.7779556 2.584698e-06
5.7784557 2.2675304e-06
5.7789558 1.9750726e-06
5.7794559 1.7104253e-06
5.779956 1.4766892e-06
5.7804561 1.2769649e-06
5.7809562 1.1143531e-06
5.7814563 9.9195436e-07
5.7819564 9.1286935e-07
5.7824565 8.6460387e-07
5.7829566 8.1542968e-07
5.7834567 7.6469281e-07
5.7839568 7.1283721e-07
5.7844569 6.6030681e-07
5.784957 6.0754554e-07
5.7854571 5.5499734e-07
5.7859572 5.0310614e-07
5.7864573 4.5231588e-07
5.7869574 4.030705e-07
5.7874575 3.5581394e-07
5.7879576 3.1099012e-07
5.7884577 2.6904298e-07
5.7889578 2.3041647e-07
5.7894579 1.9555451e-07
5.789958 1.6490105e-07
5.7904581 1.3890001e-07
5.7909582 1.1799534e-07
5.7914583 1.0263096e-07
5.7919584 9.3250822e-08
5.7924585 8.8235275e-08
5.7929586 8.3153529e-08
5.7934587 7.7880381e-08
5.7939588 7.2465538e-08
5.7944589 6.6958709e-08
5.794959 6.1409603e-08
5.7954591 5.5867927e-08
5.7959592 5.0383391e-08
5.7964593 4.5005702e-08
5.7969594 3.9784569e-08
5.7974595 3.4769701e-08
5.7979596 3.0010806e-08
5.7984597 2.5557593e-08
5.7989598 2.1459769e-08
5.7994599 1.7767044e-08
5.79996 1.4529126e-08
5.8004601 1.1795723e-08
5.8009602 9.6165434e-09
5.8014603 8.0412962e-09
5.8019604 7.1196896e-09
5.8024605 6.6892733e-09
5.8029606 6.2693365e-09
5.8034607 5.8420758e-09
5.8039608 5.4111354e-09
5.8044609 4.9801591e-09
5.804961 4.5527911e-09
5.8054611 4.1326753e-09
5.8059612 3.7234557e-09
5.8064613 3.3287763e-09
5.8069614 2.9522812e-09
5.8074615 2.5976143e-09
5.8079616 2.2684196e-09
5.8084617 1.9683413e-09
5.8089618 1.7010232e-09
5.8094619 1.4701093e-09
5.809962 1.2792438e-09
5.8104621 1.1320706e-09
5.8109622 1.0322336e-09
5.8114623 9.8337703e-10
5.8119624 9.8914473e-10
5.8124625 1.0688906e-09
5.8129626 1.2599125e-09
5.8134627 1.5561065e-09
5.8139628 1.9493138e-09
5.8144629 2.4313757e-09
5.814963 2.9941337e-09
5.8154631 3.6294291e-09
5.8159632 4.3291032e-09
5.8164633 5.0849973e-09
5.8169634 5.8889528e-09
5.8174635 6.732811e-09
5.8179636 7.6084132e-09
5.8184637 8.5076008e-09
5.8189638 9.4222152e-09
5.8194639 1.0344098e-08
5.819964 1.1265089e-08
5.8204641 1.2177032e-08
5.8209642 1.3071766e-08
5.8214643 1.3941134e-08
5.8219644 1.4776977e-08
5.8224645 1.593141e-08
5.8229646 1.8313136e-08
5.8234647 2.1881496e-08
5.8239648 2.654284e-08
5.8244649 3.2203513e-08
5.824965 3.8769864e-08
5.8254651 4.6148238e-08
5.8259652 5.4244984e-08
5.8264653 6.2966447e-08
5.8269654 7.2218977e-08
5.8274655 8.1908918e-08
5.8279656 9.1942619e-08
5.8284657 1.0222643e-07
5.8289658 1.1266669e-07
5.8294659 1.2316975e-07
5.829966 1.3364196e-07
5.8304661 1.4398967e-07
5.8309662 1.5411921e-07
5.8314663 1.6393695e-07
5.8319664 1.7334922e-07
5.8324665 1.8546374e-07
5.8329666 2.088239e-07
5.8334667 2.4313841e-07
5.8339668 2.8756531e-07
5.8344669 3.4126262e-07
5.834967 4.0338838e-07
5.8354671 4.7310062e-07
5.8359672 5.4955736e-07
5.8364673 6.3191665e-07
5.8369674 7.193365e-07
5.8374675 8.1097496e-07
5.8379676 9.0599005e-07
5.8384677 1.0035398e-06
5.8389678 1.1027823e-06
5.8394679 1.2028754e-06
5.839968 1.3029774e-06
5.8404681 1.4022461e-06
5.8409682 1.4998396e-06
5.8414683 1.594916e-06
5.8419684 1.6866333e-06
5.8424685 1.7960606e-06
5.8429686 1.9850641e-06
5.8434687 2.2522371e-06
5.8439688 2.5917887e-06
5.8444689 2.9979281e-06
5.844969 3.4648647e-06
5.8454691 3.9868076e-06
5.8459692 4.557966e-06
5.8464693 5.1725491e-06
5.8469694 5.8247663e-06
5.8474695 6.5088267e-06
5.8479696 7.2189395e-06
5.8484697 7.9493141e-06
5.8489698 8.6941595e-06
5.8494699 9.447685e-06
5.84997 1.02041e-05
5.8504701 1.0957613e-05
5.8509702 1.1702435e-05
5.8514703 1.2432773e-05
5.8519704 1.3142838e-05
5.8524705 1.3943335e-05
5.8529706 1.518238e-05
5.8534707 1.6856377e-05
5.8539708 1.8934743e-05
5.8544709 2.1386894e-05
5.854971 2.4182249e-05
5.8554711 2.7290224e-05
5.8559712 3.0680236e-05
5.8564713 3.4321704e-05
5.8569714 3.8184043e-05
5.8574715 4.2236672e-05
5.8579716 4.6449007e-05
5.8584717 5.0790467e-05
5.8589718 5.5230468e-05
5.8594719 5.9738427e-05
5.859972 6.4283762e-05
5.8604721 6.8835889e-05
5.8609722 7.3364228e-05
5.8614723 7.7838193e-05
5.8619724 8.2227204e-05
5.8624725 8.6973551e-05
5.8629726 9.3573278e-05
5.8634727 0.00010203185
5.8639728 0.00011222847
5.8644729 0.00012404232
5.864973 0.00013735262
5.8654731 0.00015203856
5.8659732 0.00016797933
5.8664733 0.00018505414
5.8669734 0.00020314218
5.8674735 0.00022212265
5.8679736 0.00024187476
5.8684737 0.00026227769
5.8689738 0.00028321065
5.8694739 0.00030455284
5.869974 0.00032618345
5.8704741 0.00034798169
5.8709742 0.00036982674
5.8714743 0.00039159781
5.8719744 0.0004131741
5.8724745 0.00043585353
5.8729746 0.00046439124
5.8734747 0.00049888329
5.8739748 0.00053899084
5.8744749 0.00058437505
5.874975 0.00063469711
5.8754751 0.00068961817
5.8759752 0.0007487994
5.8764753 0.00081190197
5.8769754 0.00087858706
5.8774755 0.00094851582
5.8779756 0.0010213494
5.8784757 0.0010967491
5.8789758 0.0011743759
5.8794759 0.001253891
5.879976 0.0013349557
5.8804761 0.0014172311
5.8809762 0.0015003783
5.8814763 0.0015840585
5.8819764 0.001667933
5.8824765 0.0017545815
5.8829766 0.0018543835
5.8834767 0.0019677792
5.8839768 0.0020941867
5.8844769 0.0022330242
5.884977 0.0023837098
5.8854771 0.0025456617
5.8859772 0.002718298
5.8864773 0.0029010368
5.8869774 0.0030932962
5.8874775 0.0032944945
5.8879776 0.0035040497
5.8884777 0.00372138
5.8889778 0.0039459035
5.8894779 0.0041770383
5.889978 0.0044142026
5.8904781 0.0046568145
5.8909782 0.0049042922
5.8914783 0.0051560538
5.8919784 0.0054115174
5.8924785 0.0056732108
5.8929786 0.0059529483
5.8934787 0.0062518133
5.8939788 0.0065696594
5.8944789 0.0069063399
5.894979 0.0072617084
5.8954791 0.0076356183
5.8959792 0.0080279232
5.8964793 0.0084384765
5.8969794 0.0088671317
5.8974795 0.0093137423
5.8979796 0.0097781618
5.8984797 0.010260244
5.8989798 0.010759841
5.8994799 0.011276808
5.89998 0.011810998
5.9004801 0.012362264
5.9009802 0.01293046
5.9014803 0.013515439
5.9019804 0.014117055
5.9024805 0.014735034
5.9029806 0.015368843
5.9034807 0.016018604
5.9039808 0.016684504
5.9044809 0.017366734
5.904981 0.018065482
5.9054811 0.018780937
5.9059812 0.019513287
5.9064813 0.020262721
5.9069814 0.021029428
5.9074815 0.021813597
5.9079816 0.022615416
5.9084817 0.023435075
5.9089818 0.024272762
5.9094819 0.025128665
5.909982 0.026002974
5.9104821 0.026895878
5.9109822 0.027807564
5.9114823 0.028738222
5.9119824 0.029688041
5.9124825 0.030656618
5.9129826 0.031640833
5.9134827 0.032638933
5.9139828 0.033649422
5.9144829 0.034670806
5.914983 0.035701589
5.9154831 0.036740276
5.9159832 0.037785373
5.9164833 0.038835383
5.9169834 0.039888813
5.9174835 0.040944166
5.9179836 0.041999947
5.9184837 0.043054663
5.9189838 0.044106817
5.9194839 0.045154914
5.919984 0.04619746
5.9204841 0.047232959
5.9209842 0.048259915
5.9214843 0.049276835
5.9219844 0.050282223
5.9224845 0.051275582
5.9229846 0.052260668
5.9234847 0.053237959
5.9239848 0.054207387
5.9244849 0.055168883
5.924985 0.056122377
5.9254851 0.057067802
5.9259852 0.058005088
5.9264853 0.058934167
5.9269854 0.05985497
5.9274855 0.060767427
5.9279856 0.061671471
5.9284857 0.062567032
5.9289858 0.063454042
5.9294859 0.064332432
5.929986 0.065202132
5.9304861 0.066063075
5.9309862 0.066915191
5.9314863 0.067758412
5.9319864 0.068592669
5.9324865 0.069412309
5.9329866 0.070189643
5.9334867 0.070921041
5.9339868 0.071606652
5.9344869 0.072246626
5.934987 0.072841112
5.9354871 0.073390258
5.9359872 0.073894216
5.9364873 0.074353133
5.9369874 0.074767159
5.9374875 0.075136443
5.9379876 0.075461135
5.9384877 0.075741384
5.9389878 0.075977339
5.9394879 0.076169149
5.939988 0.076316964
5.9404881 0.076420933
5.9409882 0.076481205
5.9414883 0.07649793
5.9419884 0.076471257
5.9424885 0.076404372
5.9429886 0.076313615
5.9434887 0.07620188
5.9439888 0.076069741
5.9444889 0.075917775
5.944989 0.075746556
5.9454891 0.075556659
5.9459892 0.075348661
5.9464893 0.075123135
5.9469894 0.074880659
5.9474895 0.074621806
5.9479896 0.074347152
5.9484897 0.074057273
5.9489898 0.073752744
5.9494899 0.07343414
5.94999 0.073102036
5.9504901 0.072757008
5.9509902 0.07239963
5.9514903 0.072030479
5.9519904 0.07165013
5.9524905 0.071257225
5.9529906 0.070842274
5.9534907 0.070406118
5.9539908 0.069951367
5.9544909 0.069480629
5.954991 0.068996513
5.9554911 0.068501629
5.9559912 0.067998585
5.9564913 0.06748999
5.9569914 0.066978452
5.9574915 0.066466581
5.9579916 0.065956986
5.9584917 0.065452276
5.9589918 0.064955058
5.9594919 0.064467944
5.959992 0.06399354
5.9604921 0.063534457
5.9609922 0.063093302
5.9614923 0.062672686
5.9619924 0.062275216
5.9624925 0.061902366
5.9629926 0.061549316
5.9634927 0.061215919
5.9639928 0.060903084
5.9644929 0.060611721
5.964993 0.060342739
5.9654931 0.060097049
5.9659932 0.059875561
5.9664933 0.059679183
5.9669934 0.059508825
5.9674935 0.059365398
5.9679936 0.059249811
5.9684937 0.059162974
5.9689938 0.059105797
5.9694939 0.059079188
5.969994 0.059084059
5.9704941 0.059121318
5.9709942 0.059191876
5.9714943 0.059296641
5.9719944 0.059436525
5.9724945 0.05961129
5.9729946 0.059814093
5.9734947 0.060043393
5.9739948 0.060298891
5.9744949 0.060580286
5.974995 0.060887278
5.9754951 0.061219567
5.9759952 0.061576853
5.9764953 0.061958835
5.9769954 0.062365213
5.9774955 0.062795687
5.9779956 0.063249957
5.9784957 0.063727723
5.9789958 0.064228684
5.9794959 0.064752541
5.979996 0.065298992
5.9804961 0.065867739
5.9809962 0.06645848
5.9814963 0.067070915
5.9819964 0.067704745
5.9824965 0.068359196
5.9829966 0.069030218
5.9834967 0.069715485
5.9839968 0.070413209
5.9844969 0.071121601
5.984997 0.071838872
5.9854971 0.072563235
5.9859972 0.073292899
5.9864973 0.074026076
5.9869974 0.074760979
5.9874975 0.075495817
5.9879976 0.076228802
5.9884977 0.076958145
5.9889978 0.077682059
5.9894979 0.078398753
5.989998 0.07910644
5.9904981 0.07980333
5.9909982 0.080487635
5.9914983 0.081157567
5.9919984 0.081811335
5.9924985 0.082449591
5.9929986 0.083088435
5.9934987 0.083729952
5.9939988 0.084372685
5.9944989 0.08501518
5.994999 0.085655981
5.9954991 0.08629363
5.9959992 0.086926673
5.9964993 0.087553653
5.9969994 0.088173115
5.9974995 0.088783602
5.9979996 0.089383659
5.9984997 0.089971829
5.9989998 0.090546658
5.9994999 0.091106688
6 0.091650464
