# Supplementary material for: Structural motifs of gold cluster anions with 17 to 69 atoms
Source: Nat Commun. 2026 Apr 10;17:5099. doi: 10.1038/s41467-026-71649-9 (PMC13246909; doi:10.1038/s41467-026-71649-9)
Supplement: Supplementary file 5 — Source Data [file 41467_2026_71649_MOESM5_ESM.zip › Figure2/60_th_red.dat]

3.5 5.2051028e-09
3.5005001 5.0749492e-09
3.5010002 4.9447956e-09
3.5015003 4.814642e-09
3.5020004 4.6844884e-09
3.5025005 4.5543348e-09
3.5030006 4.4241812e-09
3.5035007 4.2940276e-09
3.5040008 4.163874e-09
3.5045009 4.0337204e-09
3.505001 3.9035668e-09
3.5055011 3.7734132e-09
3.5060012 3.6432596e-09
3.5065013 3.513106e-09
3.5070014 3.3829524e-09
3.5075015 3.2527988e-09
3.5080016 3.1226452e-09
3.5085017 2.9924916e-09
3.5090018 2.862338e-09
3.5095019 2.7321844e-09
3.510002 2.6020308e-09
3.5105021 2.4718772e-09
3.5110022 2.3417236e-09
3.5115023 2.21157e-09
3.5120024 2.0814164e-09
3.5125025 1.9512628e-09
3.5130026 1.8211092e-09
3.5135027 1.6909556e-09
3.5140028 1.560802e-09
3.5145029 1.4306484e-09
3.515003 1.3004948e-09
3.5155031 1.1703412e-09
3.5160032 1.0401876e-09
3.5165033 9.1003398e-10
3.5170034 7.7988038e-10
3.5175035 6.4972678e-10
3.5180036 5.1957318e-10
3.5185037 3.8941958e-10
3.5190038 2.5926597e-10
3.5195039 1.2911237e-10
3.520004 -1.0404757e-12
3.5205041 -1.1950705e-10
3.5210042 -2.1603295e-10
3.5215043 -2.9220347e-10
3.5220044 -3.4960392e-10
3.5225045 -3.8981959e-10
3.5230046 -4.1443579e-10
3.5235047 -4.2503781e-10
3.5240048 -4.2321095e-10
3.5245049 -4.1054052e-10
3.525005 -3.886118e-10
3.5255051 -3.5901011e-10
3.5260052 -3.2332073e-10
3.5265053 -2.8312898e-10
3.5270054 -2.4002014e-10
3.5275055 -1.9557952e-10
3.5280056 -1.5139242e-10
3.5285057 -1.0904414e-10
3.5290058 -7.0119972e-11
3.5295059 -3.6205221e-11
3.530006 -8.8851857e-12
3.5305061 1.9624805e-11
3.5310062 8.6719965e-11
3.5315063 1.9374654e-10
3.5320064 3.3756008e-10
3.5325065 5.1501612e-10
3.5330066 7.229702e-10
3.5335067 9.5827786e-10
3.5340068 1.2177946e-09
3.5345069 1.4983761e-09
3.535007 1.7968777e-09
3.5355071 2.1101551e-09
3.5360072 2.4350638e-09
3.5365073 2.7684593e-09
3.5370074 3.1071972e-09
3.5375075 3.4481329e-09
3.5380076 3.7881221e-09
3.5385077 4.1240204e-09
3.5390078 4.4526831e-09
3.5395079 4.7709659e-09
3.540008 5.0757243e-09
3.5405081 5.3730017e-09
3.5410082 6.0331716e-09
3.5415083 7.2214669e-09
3.5420084 8.8980422e-09
3.5425085 1.1023052e-08
3.5430086 1.3556651e-08
3.5435087 1.6458993e-08
3.5440088 1.9690233e-08
3.5445089 2.3210526e-08
3.545009 2.6980026e-08
3.5455091 3.0958887e-08
3.5460092 3.5107265e-08
3.5465093 3.9385313e-08
3.5470094 4.3753186e-08
3.5475095 4.8171038e-08
3.5480096 5.2599024e-08
3.5485097 5.6997299e-08
3.5490098 6.1326017e-08
3.5495099 6.5545333e-08
3.55001 6.9615401e-08
3.5505101 7.3496375e-08
3.5510102 7.9107992e-08
3.5515103 9.0854458e-08
3.5520104 1.084843e-07
3.5525105 1.3154281e-07
3.5530106 1.595753e-07
3.5535107 1.9212706e-07
3.5540108 2.2874338e-07
3.5545109 2.6896958e-07
3.555011 3.1235094e-07
3.5555111 3.5843276e-07
3.5560112 4.0676035e-07
3.5565113 4.56879e-07
3.5570114 5.0833402e-07
3.5575115 5.6067069e-07
3.5580116 6.1343432e-07
3.5585117 6.6617021e-07
3.5590118 7.1842366e-07
3.5595119 7.6973996e-07
3.560012 8.1966441e-07
3.5605121 8.6774231e-07
3.5610122 9.1719197e-07
3.5615123 1.0119432e-06
3.5620124 1.1617935e-06
3.5625125 1.3627281e-06
3.5630126 1.6107322e-06
3.5635127 1.9017911e-06
3.5640128 2.23189e-06
3.5645129 2.597014e-06
3.565013 2.9931485e-06
3.5655131 3.4162785e-06
3.5660132 3.8623894e-06
3.5665133 4.3274663e-06
3.5670134 4.8074945e-06
3.5675135 5.2984592e-06
3.5680136 5.7963455e-06
3.5685137 6.2971388e-06
3.5690138 6.7968242e-06
3.5695139 7.2913869e-06
3.570014 7.7768121e-06
3.5705141 8.2490851e-06
3.5710142 8.7041911e-06
3.5715143 9.3247716e-06
3.5720144 1.0339765e-05
3.5725145 1.1723427e-05
3.5730146 1.3448818e-05
3.5735147 1.5488995e-05
3.5740148 1.7817017e-05
3.5745149 2.0405943e-05
3.575015 2.3228831e-05
3.5755151 2.625874e-05
3.5760152 2.9468729e-05
3.5765153 3.2831856e-05
3.5770154 3.632118e-05
3.5775155 3.9909759e-05
3.5780156 4.3570652e-05
3.5785157 4.7276917e-05
3.5790158 5.1001614e-05
3.5795159 5.47178e-05
3.580016 5.8398535e-05
3.5805161 6.2016877e-05
3.5810162 6.5545885e-05
3.5815163 6.9264649e-05
3.5820164 7.4865922e-05
3.5825165 8.2499457e-05
3.5830166 9.2029287e-05
3.5835167 0.00010331945
3.5840168 0.00011623398
3.5845169 0.00013063691
3.585017 0.00014639228
3.5855171 0.00016336412
3.5860172 0.00018141647
3.5865173 0.00020041336
3.5870174 0.00022021883
3.5875175 0.00024069692
3.5880176 0.00026171165
3.5885177 0.00028312708
3.5890178 0.00030480722
3.5895179 0.00032661611
3.590018 0.0003484178
3.5905181 0.00037007632
3.5910182 0.00039145569
3.5915183 0.00041246221
3.5920184 0.00043841839
3.5925185 0.0004727472
3.5930186 0.0005149514
3.5935187 0.00056453376
3.5940188 0.00062099705
3.5945189 0.00068384403
3.595019 0.00075257747
3.5955191 0.00082670014
3.5960192 0.0009057148
3.5965193 0.00098912423
3.5970194 0.0010764312
3.5975195 0.0011671385
3.5980196 0.0012607488
3.5985197 0.0013567649
3.5990198 0.0014546897
3.5995199 0.0015540258
3.60002 0.0016542761
3.6005201 0.0017549432
3.6010202 0.0018555301
3.6015203 0.0019555393
3.6020204 0.0020605932
3.6025205 0.0021890703
3.6030206 0.0023411645
3.6035207 0.0025156599
3.6040208 0.0027113408
3.6045209 0.0029269915
3.605021 0.003161396
3.6055211 0.0034133387
3.6060212 0.0036816038
3.6065213 0.0039649754
3.6070214 0.0042622378
3.6075215 0.0045721751
3.6080216 0.0048935717
3.6085217 0.0052252117
3.6090218 0.0055658793
3.6095219 0.0059143588
3.610022 0.0062694343
3.6105221 0.0066298902
3.6110222 0.0069945105
3.6115223 0.0073620795
3.6120224 0.0077330018
3.6125225 0.0081390254
3.6130226 0.0085917631
3.6135227 0.0090897842
3.6140228 0.0096316584
3.6145229 0.010215955
3.615023 0.010841243
3.6155231 0.011506092
3.6160232 0.012209072
3.6165233 0.012948752
3.6170234 0.013723702
3.6175235 0.01453249
3.6180236 0.015373686
3.6185237 0.01624586
3.6190238 0.017147581
3.6195239 0.018077419
3.620024 0.019033942
3.6205241 0.020015721
3.6210242 0.021021324
3.6215243 0.022049322
3.6220244 0.023098282
3.6225245 0.024173689
3.6230246 0.025288525
3.6235247 0.026445435
3.6240248 0.027646846
3.6245249 0.028895186
3.625025 0.030192883
3.6255251 0.031542364
3.6260252 0.032946056
3.6265253 0.034406387
3.6270254 0.035925785
3.6275255 0.037506677
3.6280256 0.03915149
3.6285257 0.040862653
3.6290258 0.042642592
3.6295259 0.044493735
3.630026 0.04641851
3.6305261 0.048419344
3.6310262 0.050498665
3.6315263 0.052658899
3.6320264 0.054902476
3.6325265 0.05722626
3.6330266 0.059586383
3.6335267 0.061971918
3.6340268 0.064381595
3.6345269 0.066814145
3.635027 0.069268297
3.6355271 0.071742783
3.6360272 0.074236333
3.6365273 0.076747677
3.6370274 0.079275545
3.6375275 0.081818667
3.6380276 0.084375775
3.6385277 0.086945599
3.6390278 0.089526868
3.6395279 0.092118313
3.640028 0.094718666
3.6405281 0.097326655
3.6410282 0.099941011
3.6415283 0.10256047
3.6420284 0.10518375
3.6425285 0.10780959
3.6430286 0.11045323
3.6435287 0.11312784
3.6440288 0.11583013
3.6445289 0.11855683
3.645029 0.12130464
3.6455291 0.12407029
3.6460292 0.12685048
3.6465293 0.12964193
3.6470294 0.13244136
3.6475295 0.13524549
3.6480296 0.13805102
3.6485297 0.14085468
3.6490298 0.14365318
3.6495299 0.14644323
3.65003 0.14922155
3.6505301 0.15198486
3.6510302 0.15472987
3.6515303 0.15745329
3.6520304 0.16015185
3.6525305 0.16282225
3.6530306 0.16544652
3.6535307 0.16796254
3.6540308 0.17036632
3.6545309 0.17266085
3.655031 0.1748491
3.6555311 0.17693406
3.6560312 0.17891872
3.6565313 0.18080606
3.6570314 0.18259907
3.6575315 0.18430073
3.6580316 0.18591403
3.6585317 0.18744194
3.6590318 0.18888746
3.6595319 0.19025357
3.660032 0.19154325
3.6605321 0.19275949
3.6610322 0.19390527
3.6615323 0.19498358
3.6620324 0.1959974
3.6625325 0.19694971
3.6630326 0.19784258
3.6635327 0.19864028
3.6640328 0.1993219
3.6645329 0.19988556
3.665033 0.20032933
3.6655331 0.20065131
3.6660332 0.20084961
3.6665333 0.20092232
3.6670334 0.20086753
3.6675335 0.20068334
3.6680336 0.20036785
3.6685337 0.19991916
3.6690338 0.19933536
3.6695339 0.19861454
3.670034 0.19775481
3.6705341 0.19675426
3.6710342 0.19561098
3.6715343 0.19432308
3.6720344 0.19288864
3.6725345 0.19130578
3.6730346 0.18957257
3.6735347 0.18772172
3.6740348 0.18583283
3.6745349 0.18390868
3.675035 0.18194872
3.6755351 0.17995239
3.6760352 0.17791914
3.6765353 0.17584842
3.6770354 0.17373967
3.6775355 0.17159236
3.6780356 0.16940591
3.6785357 0.16717979
3.6790358 0.16491343
3.6795359 0.1626063
3.680036 0.16025782
3.6805361 0.15786747
3.6810362 0.15543467
3.6815363 0.15295889
3.6820364 0.15043956
3.6825365 0.14787614
3.6830366 0.14526808
3.6835367 0.14261468
3.6840368 0.13991557
3.6845369 0.13717499
3.685037 0.13439806
3.6855371 0.13158992
3.6860372 0.12875567
3.6865373 0.12590044
3.6870374 0.12302935
3.6875375 0.12014752
3.6880376 0.11726007
3.6885377 0.11437212
3.6890378 0.1114888
3.6895379 0.10861522
3.690038 0.1057565
3.6905381 0.10291777
3.6910382 0.10010414
3.6915383 0.097320739
3.6920384 0.094572685
3.6925385 0.091865098
3.6930386 0.0892031
3.6935387 0.086591811
3.6940388 0.084024563
3.6945389 0.081488405
3.695039 0.078984139
3.6955391 0.076512636
3.6960392 0.074074765
3.6965393 0.071671393
3.6970394 0.069303391
3.6975395 0.066971627
3.6980396 0.06467697
3.6985397 0.06242029
3.6990398 0.060202454
3.6995399 0.058024334
3.70004 0.055886796
3.7005401 0.05379071
3.7010402 0.051736946
3.7015403 0.049726372
3.7020404 0.047759857
3.7025405 0.045838271
3.7030406 0.043962482
3.7035407 0.042133359
3.7040408 0.04035228
3.7045409 0.038622655
3.705041 0.036944923
3.7055411 0.035319029
3.7060412 0.033744917
3.7065413 0.032222532
3.7070414 0.03075182
3.7075415 0.029332725
3.7080416 0.027965192
3.7085417 0.026649167
3.7090418 0.025384594
3.7095419 0.024171418
3.710042 0.023009584
3.7105421 0.021899038
3.7110422 0.020839724
3.7115423 0.019831586
3.7120424 0.018874571
3.7125425 0.017968623
3.7130426 0.017113687
3.7135427 0.016309708
3.7140428 0.01555643
3.7145429 0.01482939
3.715043 0.014112798
3.7155431 0.013408207
3.7160432 0.012717169
3.7165433 0.012041237
3.7170434 0.011381963
3.7175435 0.010740899
3.7180436 0.010119599
3.7185437 0.009519614
3.7190438 0.0089424974
3.7195439 0.0083898015
3.720044 0.0078630786
3.7205441 0.0073638814
3.7210442 0.0068937622
3.7215443 0.0064542737
3.7220444 0.0060469682
3.7225445 0.0056733984
3.7230446 0.0053351166
3.7235447 0.0050336753
3.7240448 0.0047706271
3.7245449 0.0045379076
3.725045 0.0043070925
3.7255451 0.0040770108
3.7260452 0.0038485783
3.7265453 0.0036227102
3.7270454 0.0034003221
3.7275455 0.0031823294
3.7280456 0.0029696477
3.7285457 0.0027631922
3.7290458 0.0025638787
3.7295459 0.0023726224
3.730046 0.0021903389
3.7305461 0.0020179436
3.7310462 0.001856352
3.7315463 0.0017064796
3.7320464 0.0015692418
3.7325465 0.0014455542
3.7330466 0.001336332
3.7335467 0.0012424909
3.7340468 0.0011649463
3.7345469 0.001103945
3.735047 0.0010470801
3.7355471 0.00098961743
3.7360472 0.00093187296
3.7365473 0.00087416258
3.7370474 0.00081680219
3.7375475 0.00076010768
3.7380476 0.00070439498
3.7385477 0.00064997996
3.7390478 0.00059717855
3.7395479 0.00054630663
3.740048 0.00049768012
3.7405481 0.00045161492
3.7410482 0.00040842692
3.7415483 0.00036843203
3.7420484 0.00033194615
3.7425485 0.00029928519
3.7430486 0.00027076504
3.7435487 0.00024670161
3.7440488 0.00022741081
3.7445489 0.00021320853
3.745049 0.00020230879
3.7455491 0.00019121251
3.7460492 0.00017992872
3.7465493 0.00016853318
3.7470494 0.00015710168
3.7475495 0.00014570999
3.7480496 0.00013443389
3.7485497 0.00012334916
3.7490498 0.00011253158
3.7495499 0.00010205693
3.75005 9.2000984e-05
3.7505501 8.2439519e-05
3.7510502 7.3448315e-05
3.7515503 6.510315e-05
3.7520504 5.7479802e-05
3.7525505 5.065405e-05
3.7530506 4.4701672e-05
3.7535507 3.9698445e-05
3.7540508 3.5720149e-05
3.7545509 3.2842561e-05
3.755051 3.1021212e-05
3.7555511 2.934949e-05
3.7560512 2.7635459e-05
3.7565513 2.5891777e-05
3.7570514 2.41311e-05
3.7575515 2.2366085e-05
3.7580516 2.0609389e-05
3.7585517 1.8873668e-05
3.7590518 1.7171581e-05
3.7595519 1.5515784e-05
3.760052 1.3918933e-05
3.7605521 1.2393687e-05
3.7610522 1.0952701e-05
3.7615523 9.6086324e-06
3.7620524 8.3741388e-06
3.7625525 7.2618769e-06
3.7630526 6.2845036e-06
3.7635527 5.4546759e-06
3.7640528 4.7850506e-06
3.7645529 4.2882848e-06
3.765053 3.9770118e-06
3.7655531 3.7666365e-06
3.7660532 3.5701645e-06
3.7665533 3.3878959e-06
3.7670534 3.2201308e-06
3.7675535 3.0671692e-06
3.7680536 2.9293111e-06
3.7685537 2.8068566e-06
3.7690538 2.7001058e-06
3.7695539 2.6093586e-06
3.770054 2.5349152e-06
3.7705541 2.4770755e-06
3.7710542 2.4361396e-06
3.7715543 2.4124076e-06
3.7720544 2.4061796e-06
3.7725545 2.4177554e-06
3.7730546 2.4474353e-06
3.7735547 2.4955192e-06
3.7740548 2.5623072e-06
3.7745549 2.6480994e-06
3.775055 2.7531957e-06
3.7755551 2.9010596e-06
3.7760552 3.1829151e-06
3.7765553 3.5996135e-06
3.7770554 4.1414533e-06
3.7775555 4.7987331e-06
3.7780556 5.5617514e-06
3.7785557 6.4208068e-06
3.7790558 7.3661978e-06
3.7795559 8.388223e-06
3.780056 9.4771809e-06
3.7805561 1.062337e-05
3.7810562 1.1817089e-05
3.7815563 1.3048637e-05
3.7820564 1.4308311e-05
3.7825565 1.5586411e-05
3.7830566 1.6873235e-05
3.7835567 1.8159082e-05
3.7840568 1.9434249e-05
3.7845569 2.0689037e-05
3.785057 2.1913742e-05
3.7855571 2.3117055e-05
3.7860572 2.4981072e-05
3.7865573 2.7806687e-05
3.7870574 3.1527742e-05
3.7875575 3.6078084e-05
3.7880576 4.1391555e-05
3.7885577 4.7402e-05
3.7890578 5.4043264e-05
3.7895579 6.124919e-05
3.790058 6.8953624e-05
3.7905581 7.7090408e-05
3.7910582 8.5593388e-05
3.7915583 9.4396407e-05
3.7920584 0.00010343331
3.7925585 0.00011263794
3.7930586 0.00012194415
3.7935587 0.00013128577
3.7940588 0.00014059665
3.7945589 0.00014981063
3.795059 0.00015886157
3.7955591 0.0001676833
3.7960592 0.0001778459
3.7965593 0.00019293561
3.7970594 0.00021278617
3.7975595 0.00023707678
3.7980596 0.00026548663
3.7985597 0.0002976949
3.7990598 0.0003333808
3.7995599 0.00037222351
3.80006 0.00041390222
3.8005601 0.00045809613
3.8010602 0.00050448442
3.8015603 0.00055274629
3.8020604 0.00060256093
3.8025605 0.00065360753
3.8030606 0.00070556528
3.8035607 0.00075811338
3.8040608 0.00081093101
3.8045609 0.00086369737
3.805061 0.00091609164
3.8055611 0.00096779303
3.8060612 0.0010198001
3.8065613 0.0010871916
3.8070614 0.0011734404
3.8075615 0.001277427
3.8080616 0.0013980319
3.8085617 0.0015341354
3.8090618 0.001684618
3.8095619 0.00184836
3.810062 0.0020242419
3.8105621 0.0022111441
3.8110622 0.002407947
3.8115623 0.0026135309
3.8120624 0.0028267764
3.8125625 0.0030465638
3.8130626 0.0032717736
3.8135627 0.0035012861
3.8140628 0.0037339817
3.8145629 0.0039687409
3.815063 0.0042044441
3.8155631 0.0044399717
3.8160632 0.004674204
3.8165633 0.004931342
3.8170634 0.0052419088
3.8175635 0.0056034543
3.8180636 0.0060134027
3.8185637 0.0064691781
3.8190638 0.0069682046
3.8195639 0.0075079064
3.820064 0.0080857076
3.8205641 0.0086990323
3.8210642 0.0093453048
3.8215643 0.010021949
3.8220644 0.010726389
3.8225645 0.01145605
3.8230646 0.012208355
3.8235647 0.012980728
3.8240648 0.013770594
3.8245649 0.014575376
3.825065 0.015392499
3.8255651 0.016219388
3.8260652 0.017053465
3.8265653 0.017905075
3.8270654 0.018843675
3.8275655 0.019877806
3.8280656 0.021004869
3.8285657 0.022222266
3.8290658 0.023527397
3.8295659 0.024917664
3.830066 0.026390467
3.8305661 0.027943208
3.8310662 0.029573287
3.8315663 0.031278106
3.8320664 0.033055067
3.8325665 0.034901569
3.8330666 0.036815014
3.8335667 0.038792804
3.8340668 0.040832339
3.8345669 0.04293102
3.835067 0.045086248
3.8355671 0.047295425
3.8360672 0.049555952
3.8365673 0.051865304
3.8370674 0.054231479
3.8375675 0.056665886
3.8380676 0.059175209
3.8385677 0.061766133
3.8390678 0.064445343
3.8395679 0.067219524
3.840068 0.070095361
3.8405681 0.073079537
3.8410682 0.07617874
3.8415683 0.079399652
3.8420684 0.08274896
3.8425685 0.086233348
3.8430686 0.0898595
3.8435687 0.093634103
3.8440688 0.09756384
3.8445689 0.1016554
3.845069 0.10591546
3.8455691 0.11035071
3.8460692 0.11496783
3.8465693 0.11977351
3.8470694 0.1247344
3.8475695 0.12973103
3.8480696 0.13475361
3.8485697 0.13980068
3.8490698 0.14487081
3.8495699 0.14996254
3.85007 0.15507443
3.8505701 0.16020504
3.8510702 0.16535291
3.8515703 0.17051661
3.8520704 0.17569468
3.8525705 0.18088568
3.8530706 0.18608816
3.8535707 0.19130069
3.8540708 0.1965218
3.8545709 0.20175006
3.855071 0.20698401
3.8555711 0.21222223
3.8560712 0.21746324
3.8565713 0.22270562
3.8570714 0.22794924
3.8575715 0.23321766
3.8580716 0.23851741
3.8585717 0.243845
3.8590718 0.24919698
3.8595719 0.25456987
3.860072 0.25996021
3.8605721 0.26536452
3.8610722 0.27077934
3.8615723 0.27620119
3.8620724 0.28162661
3.8625725 0.28705213
3.8630726 0.29247428
3.8635727 0.29788958
3.8640728 0.30329458
3.8645729 0.30868579
3.865073 0.31405976
3.8655731 0.319413
3.8660732 0.32474206
3.8665733 0.33004347
3.8670734 0.33531374
3.8675735 0.34046081
3.8680736 0.3453355
3.8685737 0.34994342
3.8690738 0.35429284
3.8695739 0.35839204
3.870074 0.36224928
3.8705741 0.36587283
3.8710742 0.36927099
3.8715743 0.37245201
3.8720744 0.37542417
3.8725745 0.37819574
3.8730746 0.380775
3.8735747 0.38317023
3.8740748 0.38538969
3.8745749 0.38744166
3.875075 0.38933441
3.8755751 0.39107622
3.8760752 0.39267536
3.8765753 0.3941401
3.8770754 0.39547872
3.8775755 0.39669084
3.8780756 0.39771236
3.8785757 0.39852414
3.8790758 0.39912068
3.8795759 0.3994965
3.880076 0.39964608
3.8805761 0.39956395
3.8810762 0.39924459
3.8815763 0.39868251
3.8820764 0.39787222
3.8825765 0.39680822
3.8830766 0.395485
3.8835767 0.39389709
3.8840768 0.39203897
3.8845769 0.38990516
3.885077 0.38749015
3.8855771 0.38478846
3.8860772 0.38179457
3.8865773 0.378503
3.8870774 0.37490825
3.8875775 0.37100487
3.8880776 0.3669231
3.8885777 0.36278666
3.8890778 0.35859493
3.8895779 0.35434728
3.890078 0.35004308
3.8905781 0.3456817
3.8910782 0.34126251
3.8915783 0.33678489
3.8920784 0.33224821
3.8925785 0.32765184
3.8930786 0.32299514
3.8935787 0.3182775
3.8940788 0.31349828
3.8945789 0.30865686
3.895079 0.3037526
3.8955791 0.29878489
3.8960792 0.29375308
3.8965793 0.28865655
3.8970794 0.28349468
3.8975795 0.27826684
3.8980796 0.27296906
3.8985797 0.26759141
3.8990798 0.26214154
3.8995799 0.25662881
3.90008 0.25106258
3.9005801 0.24545219
3.9010802 0.239807
3.9015803 0.23413636
3.9020804 0.22844963
3.9025805 0.22275616
3.9030806 0.21706531
3.9035807 0.21138642
3.9040808 0.20572887
3.9045809 0.20010199
3.905081 0.19451514
3.9055811 0.18897768
3.9060812 0.18349896
3.9065813 0.17808833
3.9070814 0.17275515
3.9075815 0.16750878
3.9080816 0.16235818
3.9085817 0.15729638
3.9090818 0.15231767
3.9095819 0.14742257
3.910082 0.14261158
3.9105821 0.13788523
3.9110822 0.13324404
3.9115823 0.12868852
3.9120824 0.12421919
3.9125825 0.11983657
3.9130826 0.11554118
3.9135827 0.11133353
3.9140828 0.10721415
3.9145829 0.10318354
3.915083 0.099242242
3.9155831 0.095390757
3.9160832 0.091629608
3.9165833 0.087959312
3.9170834 0.084380387
3.9175835 0.080893351
3.9180836 0.077498723
3.9185837 0.074196531
3.9190838 0.070986203
3.9195839 0.06786825
3.920084 0.06484323
3.9205841 0.061911699
3.9210842 0.059074213
3.9215843 0.056331329
3.9220844 0.053683603
3.9225845 0.051131591
3.9230846 0.048675849
3.9235847 0.046316935
3.9240848 0.044055404
3.9245849 0.041891814
3.925085 0.039826719
3.9255851 0.037860677
3.9260852 0.035994244
3.9265853 0.034227976
3.9270854 0.032562429
3.9275855 0.030998161
3.9280856 0.029535728
3.9285857 0.028170125
3.9290858 0.02683848
3.9295859 0.025525366
3.930086 0.024233822
3.9305861 0.022966889
3.9310862 0.021727607
3.9315863 0.020519015
3.9320864 0.019344153
3.9325865 0.01820606
3.9330866 0.017107777
3.9335867 0.016052344
3.9340868 0.015042799
3.9345869 0.014082184
3.935087 0.013173537
3.9355871 0.012319899
3.9360872 0.011524309
3.9365873 0.010789807
3.9370874 0.010119433
3.9375875 0.0095162263
3.9380876 0.0089832274
3.9385877 0.0085234757
3.9390878 0.0081054
3.9395879 0.0076872011
3.940088 0.0072704291
3.9405881 0.0068567876
3.9410882 0.0064479802
3.9415883 0.0060457102
3.9420884 0.0056516812
3.9425885 0.0052675967
3.9430886 0.0048951602
3.9435887 0.0045360751
3.9440888 0.004192045
3.9445889 0.0038647733
3.945089 0.0035559636
3.9455891 0.0032673193
3.9460892 0.003000544
3.9465893 0.0027573411
3.9470894 0.0025394142
3.9475895 0.0023484666
3.9480896 0.002186202
3.9485897 0.0020543238
3.9490898 0.0019497804
3.9495899 0.0018476319
3.95009 0.0017444932
3.9505901 0.0016409383
3.9510902 0.0015375409
3.9515903 0.0014348752
3.9520904 0.001333515
3.9525905 0.0012340343
3.9530906 0.001137007
3.9535907 0.0010430072
3.9540908 0.00095260859
3.9545909 0.0008663853
3.955091 0.00078491123
3.9555911 0.00070876032
3.9560912 0.00063850652
3.9565913 0.00057472377
3.9570914 0.00051798603
3.9575915 0.00046886724
3.9580916 0.00042794134
3.9585917 0.00039578228
3.9590918 0.00037290564
3.9595919 0.00035357586
3.960092 0.00033380204
3.9605921 0.00031372
3.9610922 0.00029346551
3.9615923 0.00027317437
3.9620924 0.00025298237
3.9625925 0.00023302529
3.9630926 0.00021343894
3.9635927 0.0001943591
3.9640928 0.00017592156
3.9645929 0.00015826212
3.965093 0.00014151656
3.9655931 0.00012582067
3.9660932 0.00011131026
3.9665933 9.8121097e-05
3.9670934 8.6388986e-05
3.9675935 7.6249713e-05
3.9680936 6.7839072e-05
3.9685937 6.1292851e-05
3.9690938 5.6746843e-05
3.9695939 5.3784019e-05
3.970094 5.0827283e-05
3.9705941 4.779031e-05
3.9710942 4.469688e-05
3.9715943 4.1570772e-05
3.9720944 3.8435764e-05
3.9725945 3.5315635e-05
3.9730946 3.2234163e-05
3.9735947 2.9215127e-05
3.9740948 2.6282306e-05
3.9745949 2.3459479e-05
3.975095 2.0770424e-05
3.9755951 1.8238921e-05
3.9760952 1.5888746e-05
3.9765953 1.374368e-05
3.9770954 1.1827501e-05
3.9775955 1.0163988e-05
3.9780956 8.7769188e-06
3.9785957 7.6900729e-06
3.9790958 6.9272287e-06
3.9795959 6.4977576e-06
3.980096 6.1512277e-06
3.9805961 5.7912494e-06
3.9810962 5.4209891e-06
3.9815963 5.0436128e-06
3.9820964 4.6622867e-06
3.9825965 4.2801771e-06
3.9830966 3.9004502e-06
3.9835967 3.526272e-06
3.9840968 3.1608089e-06
3.9845969 2.8072269e-06
3.985097 2.4686923e-06
3.9855971 2.1483713e-06
3.9860972 1.84943e-06
3.9865973 1.5750346e-06
3.9870974 1.3283514e-06
3.9875975 1.1125464e-06
3.9880976 9.3078598e-07
3.9885977 7.8623621e-07
3.9890978 6.8206329e-07
3.9895979 6.2143343e-07
3.990098 5.8925127e-07
3.9905981 5.5596999e-07
3.9910982 5.2140409e-07
3.9915983 4.8587617e-07
3.9920984 4.4970882e-07
3.9925985 4.132246e-07
3.9930986 3.7674612e-07
3.9935987 3.4059595e-07
3.9940988 3.0509667e-07
3.9945989 2.7057087e-07
3.995099 2.3734114e-07
3.9955991 2.0573005e-07
3.9960992 1.7606019e-07
3.9965993 1.4865415e-07
3.9970994 1.238345e-07
3.9975995 1.0192384e-07
3.9980996 8.3244744e-08
3.9985997 6.8119796e-08
3.9990998 5.687158e-08
3.9995999 4.9822682e-08
4.0001 4.6822567e-08
4.0006001 4.4441592e-08
4.0011002 4.1952159e-08
4.0016003 3.9377699e-08
4.0021004 3.6741643e-08
4.0026005 3.4067422e-08
4.0031006 3.1378469e-08
4.0036007 2.8698214e-08
4.0041008 2.605009e-08
4.0046009 2.3457527e-08
4.005101 2.0943957e-08
4.0056011 1.8532812e-08
4.0061012 1.6247523e-08
4.0066013 1.4111522e-08
4.0071014 1.214824e-08
4.0076015 1.0381109e-08
4.0081016 8.8335593e-09
4.0086017 7.5290235e-09
4.0091018 6.4909328e-09
4.0096019 5.7427186e-09
4.010102 5.307709e-09
4.0106021 5.0183116e-09
4.0111022 4.7105526e-09
4.0116023 4.3879166e-09
4.0121024 4.0538885e-09
4.0126025 3.7119532e-09
4.0131026 3.3655955e-09
4.0136027 3.0183002e-09
4.0141028 2.6735521e-09
4.0146029 2.3348362e-09
4.015103 2.0056372e-09
4.0156031 1.6894401e-09
4.0161032 1.3897295e-09
4.0166033 1.1099904e-09
4.0171034 8.537076e-10
4.0176035 6.2436594e-10
4.0181036 4.2545026e-10
4.0186037 2.6044539e-10
4.0191038 1.3283618e-10
4.0196039 4.6107467e-11
4.020104 3.7440807e-12
4.0206041 0
4.0211042 0
4.0216043 0
4.0221044 0
4.0226045 0
4.0231046 0
4.0236047 0
4.0241048 0
4.0246049 0
4.025105 0
4.0256051 0
4.0261052 0
4.0266053 0
4.0271054 0
4.0276055 0
4.0281056 0
4.0286057 0
4.0291058 0
4.0296059 0
4.030106 0
4.0306061 0
4.0311062 0
4.0316063 0
4.0321064 0
4.0326065 0
4.0331066 0
4.0336067 0
4.0341068 0
4.0346069 0
4.035107 0
4.0356071 0
4.0361072 0
4.0366073 0
4.0371074 0
4.0376075 0
4.0381076 0
4.0386077 0
4.0391078 0
4.0396079 0
4.040108 0
4.0406081 0
4.0411082 0
4.0416083 0
4.0421084 0
4.0426085 0
4.0431086 0
4.0436087 0
4.0441088 0
4.0446089 0
4.045109 0
4.0456091 0
4.0461092 0
4.0466093 0
4.0471094 0
4.0476095 0
4.0481096 0
4.0486097 0
4.0491098 0
4.0496099 0
4.05011 0
4.0506101 0
4.0511102 0
4.0516103 0
4.0521104 0
4.0526105 0
4.0531106 0
4.0536107 0
4.0541108 0
4.0546109 0
4.055111 0
4.0556111 0
4.0561112 0
4.0566113 0
4.0571114 0
4.0576115 0
4.0581116 0
4.0586117 0
4.0591118 0
4.0596119 0
4.060112 0
4.0606121 0
4.0611122 0
4.0616123 0
4.0621124 0
4.0626125 0
4.0631126 0
4.0636127 0
4.0641128 0
4.0646129 0
4.065113 0
4.0656131 0
4.0661132 0
4.0666133 0
4.0671134 0
4.0676135 0
4.0681136 0
4.0686137 0
4.0691138 0
4.0696139 0
4.070114 0
4.0706141 0
4.0711142 0
4.0716143 0
4.0721144 0
4.0726145 0
4.0731146 0
4.0736147 0
4.0741148 0
4.0746149 0
4.075115 0
4.0756151 0
4.0761152 0
4.0766153 0
4.0771154 0
4.0776155 0
4.0781156 0
4.0786157 0
4.0791158 0
4.0796159 0
4.080116 0
4.0806161 0
4.0811162 0
4.0816163 0
4.0821164 0
4.0826165 0
4.0831166 0
4.0836167 0
4.0841168 0
4.0846169 0
4.085117 0
4.0856171 0
4.0861172 0
4.0866173 0
4.0871174 0
4.0876175 0
4.0881176 0
4.0886177 0
4.0891178 0
4.0896179 0
4.090118 0
4.0906181 0
4.0911182 0
4.0916183 0
4.0921184 0
4.0926185 0
4.0931186 0
4.0936187 0
4.0941188 0
4.0946189 0
4.095119 0
4.0956191 0
4.0961192 0
4.0966193 0
4.0971194 0
4.0976195 0
4.0981196 0
4.0986197 0
4.0991198 0
4.0996199 0
4.10012 0
4.1006201 0
4.1011202 0
4.1016203 0
4.1021204 0
4.1026205 0
4.1031206 0
4.1036207 0
4.1041208 0
4.1046209 0
4.105121 0
4.1056211 0
4.1061212 0
4.1066213 0
4.1071214 0
4.1076215 0
4.1081216 0
4.1086217 0
4.1091218 0
4.1096219 0
4.110122 0
4.1106221 0
4.1111222 0
4.1116223 0
4.1121224 0
4.1126225 0
4.1131226 0
4.1136227 0
4.1141228 0
4.1146229 0
4.115123 0
4.1156231 0
4.1161232 0
4.1166233 0
4.1171234 0
4.1176235 0
4.1181236 0
4.1186237 0
4.1191238 0
4.1196239 0
4.120124 0
4.1206241 0
4.1211242 0
4.1216243 0
4.1221244 0
4.1226245 0
4.1231246 0
4.1236247 0
4.1241248 0
4.1246249 0
4.125125 0
4.1256251 0
4.1261252 0
4.1266253 0
4.1271254 0
4.1276255 0
4.1281256 0
4.1286257 0
4.1291258 0
4.1296259 0
4.130126 0
4.1306261 0
4.1311262 0
4.1316263 0
4.1321264 0
4.1326265 0
4.1331266 0
4.1336267 0
4.1341268 0
4.1346269 0
4.135127 0
4.1356271 0
4.1361272 0
4.1366273 0
4.1371274 0
4.1376275 0
4.1381276 0
4.1386277 0
4.1391278 0
4.1396279 0
4.140128 0
4.1406281 0
4.1411282 0
4.1416283 0
4.1421284 0
4.1426285 0
4.1431286 0
4.1436287 0
4.1441288 0
4.1446289 0
4.145129 0
4.1456291 0
4.1461292 0
4.1466293 0
4.1471294 0
4.1476295 0
4.1481296 0
4.1486297 0
4.1491298 0
4.1496299 0
4.15013 0
4.1506301 0
4.1511302 0
4.1516303 0
4.1521304 0
4.1526305 0
4.1531306 0
4.1536307 0
4.1541308 0
4.1546309 0
4.155131 0
4.1556311 0
4.1561312 0
4.1566313 0
4.1571314 0
4.1576315 0
4.1581316 0
4.1586317 0
4.1591318 0
4.1596319 0
4.160132 0
4.1606321 0
4.1611322 0
4.1616323 0
4.1621324 0
4.1626325 0
4.1631326 0
4.1636327 0
4.1641328 0
4.1646329 0
4.165133 0
4.1656331 0
4.1661332 0
4.1666333 0
4.1671334 0
4.1676335 0
4.1681336 0
4.1686337 0
4.1691338 0
4.1696339 0
4.170134 0
4.1706341 0
4.1711342 0
4.1716343 0
4.1721344 0
4.1726345 0
4.1731346 0
4.1736347 0
4.1741348 0
4.1746349 0
4.175135 0
4.1756351 0
4.1761352 0
4.1766353 0
4.1771354 0
4.1776355 0
4.1781356 0
4.1786357 0
4.1791358 0
4.1796359 0
4.180136 0
4.1806361 0
4.1811362 0
4.1816363 0
4.1821364 0
4.1826365 0
4.1831366 0
4.1836367 0
4.1841368 0
4.1846369 0
4.185137 0
4.1856371 0
4.1861372 0
4.1866373 0
4.1871374 0
4.1876375 0
4.1881376 0
4.1886377 0
4.1891378 0
4.1896379 0
4.190138 0
4.1906381 0
4.1911382 0
4.1916383 0
4.1921384 0
4.1926385 0
4.1931386 0
4.1936387 0
4.1941388 0
4.1946389 0
4.195139 0
4.1956391 0
4.1961392 0
4.1966393 0
4.1971394 0
4.1976395 0
4.1981396 0
4.1986397 0
4.1991398 0
4.1996399 0
4.20014 0
4.2006401 0
4.2011402 0
4.2016403 0
4.2021404 0
4.2026405 0
4.2031406 0
4.2036407 0
4.2041408 0
4.2046409 0
4.205141 0
4.2056411 0
4.2061412 0
4.2066413 0
4.2071414 0
4.2076415 0
4.2081416 0
4.2086417 0
4.2091418 0
4.2096419 0
4.210142 0
4.2106421 0
4.2111422 0
4.2116423 0
4.2121424 0
4.2126425 0
4.2131426 0
4.2136427 0
4.2141428 0
4.2146429 0
4.215143 0
4.2156431 0
4.2161432 0
4.2166433 0
4.2171434 0
4.2176435 0
4.2181436 0
4.2186437 0
4.2191438 0
4.2196439 0
4.220144 0
4.2206441 0
4.2211442 0
4.2216443 0
4.2221444 0
4.2226445 0
4.2231446 0
4.2236447 0
4.2241448 0
4.2246449 0
4.225145 0
4.2256451 0
4.2261452 0
4.2266453 0
4.2271454 0
4.2276455 0
4.2281456 0
4.2286457 0
4.2291458 0
4.2296459 0
4.230146 0
4.2306461 0
4.2311462 0
4.2316463 0
4.2321464 0
4.2326465 0
4.2331466 0
4.2336467 0
4.2341468 0
4.2346469 0
4.235147 0
4.2356471 0
4.2361472 0
4.2366473 0
4.2371474 0
4.2376475 0
4.2381476 0
4.2386477 0
4.2391478 0
4.2396479 0
4.240148 0
4.2406481 0
4.2411482 0
4.2416483 0
4.2421484 0
4.2426485 0
4.2431486 0
4.2436487 0
4.2441488 0
4.2446489 0
4.245149 0
4.2456491 0
4.2461492 0
4.2466493 0
4.2471494 0
4.2476495 0
4.2481496 0
4.2486497 0
4.2491498 0
4.2496499 0
4.25015 0
4.2506501 0
4.2511502 0
4.2516503 0
4.2521504 0
4.2526505 0
4.2531506 0
4.2536507 0
4.2541508 0
4.2546509 0
4.255151 0
4.2556511 0
4.2561512 0
4.2566513 0
4.2571514 0
4.2576515 0
4.2581516 0
4.2586517 0
4.2591518 0
4.2596519 0
4.260152 0
4.2606521 0
4.2611522 0
4.2616523 0
4.2621524 0
4.2626525 0
4.2631526 0
4.2636527 0
4.2641528 0
4.2646529 0
4.265153 0
4.2656531 0
4.2661532 0
4.2666533 0
4.2671534 0
4.2676535 0
4.2681536 0
4.2686537 0
4.2691538 0
4.2696539 0
4.270154 0
4.2706541 0
4.2711542 0
4.2716543 0
4.2721544 0
4.2726545 0
4.2731546 0
4.2736547 0
4.2741548 0
4.2746549 0
4.275155 0
4.2756551 0
4.2761552 0
4.2766553 0
4.2771554 0
4.2776555 0
4.2781556 0
4.2786557 0
4.2791558 0
4.2796559 0
4.280156 0
4.2806561 0
4.2811562 0
4.2816563 0
4.2821564 0
4.2826565 0
4.2831566 0
4.2836567 0
4.2841568 0
4.2846569 0
4.285157 0
4.2856571 0
4.2861572 0
4.2866573 0
4.2871574 0
4.2876575 0
4.2881576 0
4.2886577 0
4.2891578 0
4.2896579 0
4.290158 0
4.2906581 0
4.2911582 0
4.2916583 0
4.2921584 0
4.2926585 0
4.2931586 0
4.2936587 0
4.2941588 0
4.2946589 0
4.295159 0
4.2956591 0
4.2961592 0
4.2966593 0
4.2971594 0
4.2976595 0
4.2981596 0
4.2986597 0
4.2991598 0
4.2996599 0
4.30016 0
4.3006601 0
4.3011602 0
4.3016603 0
4.3021604 0
4.3026605 0
4.3031606 0
4.3036607 0
4.3041608 0
4.3046609 0
4.305161 0
4.3056611 0
4.3061612 0
4.3066613 0
4.3071614 0
4.3076615 0
4.3081616 0
4.3086617 0
4.3091618 0
4.3096619 0
4.310162 0
4.3106621 0
4.3111622 0
4.3116623 0
4.3121624 0
4.3126625 0
4.3131626 0
4.3136627 0
4.3141628 0
4.3146629 0
4.315163 0
4.3156631 0
4.3161632 0
4.3166633 0
4.3171634 0
4.3176635 0
4.3181636 0
4.3186637 0
4.3191638 0
4.3196639 0
4.320164 0
4.3206641 0
4.3211642 0
4.3216643 0
4.3221644 0
4.3226645 0
4.3231646 0
4.3236647 0
4.3241648 0
4.3246649 0
4.325165 0
4.3256651 0
4.3261652 0
4.3266653 0
4.3271654 0
4.3276655 0
4.3281656 0
4.3286657 0
4.3291658 0
4.3296659 0
4.330166 0
4.3306661 0
4.3311662 0
4.3316663 0
4.3321664 0
4.3326665 0
4.3331666 0
4.3336667 0
4.3341668 0
4.3346669 0
4.335167 0
4.3356671 0
4.3361672 0
4.3366673 0
4.3371674 3.5223802e-11
4.3376675 2.0258235e-10
4.3381676 4.9846196e-10
4.3386677 9.1267184e-10
4.3391678 1.4350211e-09
4.3396679 2.0553191e-09
4.340168 2.7633748e-09
4.3406681 3.5489976e-09
4.3411682 4.4019965e-09
4.3416683 5.3121808e-09
4.3421684 6.2693597e-09
4.3426685 7.2633422e-09
4.3431686 8.2839378e-09
4.3436687 9.3209554e-09
4.3441688 1.0364204e-08
4.3446689 1.1403494e-08
4.345169 1.2428633e-08
4.3456691 1.3429431e-08
4.3461692 1.4395697e-08
4.3466693 1.531724e-08
4.3471694 1.6263193e-08
4.3476695 1.8566378e-08
4.3481696 2.2606187e-08
4.3486697 2.8251517e-08
4.3491698 3.5371264e-08
4.3496699 4.3834323e-08
4.35017 5.3509593e-08
4.3506701 6.4265968e-08
4.3511702 7.5972345e-08
4.3516703 8.8497621e-08
4.3521704 1.0171069e-07
4.3526705 1.1548045e-07
4.3531706 1.296758e-07
4.3536707 1.4416564e-07
4.3541708 1.5881885e-07
4.3546709 1.7350434e-07
4.355171 1.88091e-07
4.3556711 2.0244773e-07
4.3561712 2.1644343e-07
4.3566713 2.2994698e-07
4.3571714 2.428273e-07
4.3576715 2.6259205e-07
4.3581716 3.008314e-07
4.3586717 3.5638607e-07
4.3591718 4.2791939e-07
4.3596719 5.1409471e-07
4.360172 6.1357536e-07
4.3606721 7.2502468e-07
4.3611722 8.4710602e-07
4.3616723 9.7848271e-07
4.3621724 1.1178181e-06
4.3626725 1.2637755e-06
4.3631726 1.4150183e-06
4.3636727 1.5702098e-06
4.3641728 1.7280134e-06
4.3646729 1.8870923e-06
4.365173 2.04611e-06
4.3656731 2.2037298e-06
4.3661732 2.358615e-06
4.3666733 2.5094289e-06
4.3671734 2.6548349e-06
4.3676735 2.8106153e-06
4.3681736 3.0969665e-06
4.3686737 3.5287618e-06
4.3691738 4.0954498e-06
4.3696739 4.7864796e-06
4.370174 5.5912998e-06
4.3706741 6.4993593e-06
4.3711742 7.5001069e-06
4.3716743 8.5829914e-06
4.3721744 9.7374616e-06
4.3726745 1.0952966e-05
4.3731746 1.2218955e-05
4.3736747 1.3524875e-05
4.3741748 1.4860176e-05
4.3746749 1.6214307e-05
4.375175 1.7576717e-05
4.3756751 1.8936854e-05
4.3761752 2.0284167e-05
4.3766753 2.1608105e-05
4.3771754 2.2898117e-05
4.3776755 2.4144308e-05
4.3781756 2.5896317e-05
4.3786757 2.8595314e-05
4.3791758 3.2177325e-05
4.3796759 3.6578372e-05
4.380176 4.173448e-05
4.3806761 4.7581672e-05
4.3811762 5.4055973e-05
4.3816763 6.1093407e-05
4.3821764 6.8629997e-05
4.3826765 7.6601768e-05
4.3831766 8.4944744e-05
4.3836767 9.3594948e-05
4.3841768 0.0001024884
4.3846769 0.00011156114
4.385177 0.00012074917
4.3856771 0.00012998853
4.3861772 0.00013921524
4.3866773 0.00014836531
4.3871774 0.00015737479
4.3876775 0.00016617969
4.3881776 0.00017570165
4.3886777 0.00018956077
4.3891778 0.00020784347
4.3896779 0.00023025774
4.390178 0.00025651155
4.3906781 0.0002863129
4.3911782 0.00031936975
4.3916783 0.00035539009
4.3921784 0.00039408191
4.3926785 0.00043515317
4.3931786 0.00047831188
4.3936787 0.00052326599
4.3941788 0.0005697235
4.3946789 0.00061739239
4.395179 0.00066598064
4.3956791 0.00071519623
4.3961792 0.00076474714
4.3966793 0.00081434135
4.3971794 0.00086368684
4.3976795 0.0009124916
4.3981796 0.0009608531
4.3986797 0.0010207997
4.3991798 0.0010974182
4.3996799 0.0011897371
4.40018 0.0012967847
4.4006801 0.0014175892
4.4011802 0.0015511789
4.4016803 0.0016965823
4.4021804 0.0018528275
4.4026805 0.002018943
4.4031806 0.002193957
4.4036807 0.0023768979
4.4041808 0.0025667939
4.4046809 0.0027626735
4.405181 0.0029635648
4.4056811 0.0031684962
4.4061812 0.0033764961
4.4066813 0.0035865927
4.4071814 0.0037978143
4.4076815 0.0040091894
4.4081816 0.0042197461
4.4086817 0.0044437321
4.4091818 0.0047123042
4.4096819 0.0050243969
4.410182 0.0053778245
4.4106821 0.0057704017
4.4111822 0.0061999429
4.4116823 0.0066642627
4.4121824 0.0071611754
4.4126825 0.0076884957
4.4131826 0.0082440381
4.4136827 0.0088256169
4.4141828 0.0094310468
4.4146829 0.010058142
4.415183 0.010704718
4.4156831 0.011368588
4.4161832 0.012047567
4.4166833 0.01273947
4.4171834 0.01344211
4.4176835 0.014153304
4.4181836 0.014870864
4.4186837 0.015598264
4.4191838 0.016393391
4.4196839 0.017269994
4.420184 0.018225593
4.4206841 0.019257709
4.4211842 0.020363863
4.4216843 0.021541576
4.4221844 0.022788368
4.4226845 0.024101762
4.4231846 0.025479277
4.4236847 0.026918436
4.4241848 0.028416758
4.4246849 0.029971764
4.425185 0.031580976
4.4256851 0.033241915
4.4261852 0.034952101
4.4266853 0.036709056
4.4271854 0.0385103
4.4276855 0.040353354
4.4281856 0.04223574
4.4286857 0.044154978
4.4291858 0.046126623
4.4296859 0.048173202
4.430186 0.050297637
4.4306861 0.052502811
4.4311862 0.054791604
4.4316863 0.0571669
4.4321864 0.059631579
4.4326865 0.062188524
4.4331866 0.064840615
4.4336867 0.067590736
4.4341868 0.070441768
4.4346869 0.073396593
4.435187 0.076458091
4.4356871 0.079629147
4.4361872 0.08291264
4.4366873 0.086311453
4.4371874 0.089828468
4.4376875 0.093466566
4.4381876 0.09722863
4.4386877 0.10111754
4.4391878 0.10512529
4.4396879 0.10919638
4.440188 0.11332085
4.4406881 0.11749663
4.4411882 0.12172164
4.4416883 0.12599381
4.4421884 0.13031106
4.4426885 0.13467131
4.4431886 0.13907249
4.4436887 0.14351252
4.4441888 0.14798933
4.4446889 0.15250084
4.445189 0.15704498
4.4456891 0.16161966
4.4461892 0.16622282
4.4466893 0.17085238
4.4471894 0.17550626
4.4476895 0.18018239
4.4481896 0.18487869
4.4486897 0.18959309
4.4491898 0.19432394
4.4496899 0.19910428
4.45019 0.20395069
4.4506901 0.20885615
4.4511902 0.21381362
4.4516903 0.21881608
4.4521904 0.2238565
4.4526905 0.22892786
4.4531906 0.23402313
4.4536907 0.23913528
4.4541908 0.24425729
4.4546909 0.24938213
4.455191 0.25450277
4.4556911 0.25961219
4.4561912 0.26470336
4.4566913 0.26976925
4.4571914 0.27480284
4.4576915 0.2797971
4.4581916 0.284745
4.4586917 0.28963952
4.4591918 0.29447363
4.4596919 0.29922397
4.460192 0.30384171
4.4606921 0.30832638
4.4611922 0.31268049
4.4616923 0.31690653
4.4621924 0.32100701
4.4626925 0.32498444
4.4631926 0.32884131
4.4636927 0.33258013
4.4641928 0.33620341
4.4646929 0.33971364
4.465193 0.34311333
4.4656931 0.34640499
4.4661932 0.34959111
4.4666933 0.35267421
4.4671934 0.35565677
4.4676935 0.35854132
4.4681936 0.36133034
4.4686937 0.36402634
4.4691938 0.36663184
4.4696939 0.36914619
4.470194 0.37151649
4.4706941 0.37371872
4.4711942 0.37574728
4.4716943 0.37759661
4.4721944 0.37926113
4.4726945 0.38073527
4.4731946 0.38201345
4.4736947 0.3830901
4.4741948 0.38395964
4.4746949 0.38461649
4.475195 0.38505508
4.4756951 0.38526984
4.4761952 0.38525518
4.4766953 0.38500554
4.4771954 0.38451534
4.4776955 0.38377899
4.4781956 0.38279094
4.4786957 0.3815456
4.4791958 0.38003739
4.4796959 0.37826074
4.480196 0.37629756
4.4806961 0.37428716
4.4811962 0.37223288
4.4816963 0.37013619
4.4821964 0.36799857
4.4826965 0.36582149
4.4831966 0.36360641
4.4836967 0.36135481
4.4841968 0.35906817
4.4846969 0.35674795
4.485197 0.35439562
4.4856971 0.35201266
4.4861972 0.34960054
4.4866973 0.34716073
4.4871974 0.34469471
4.4876975 0.34220393
4.4881976 0.33968989
4.4886977 0.33715404
4.4891978 0.33459786
4.4896979 0.33202282
4.490198 0.32942492
4.4906981 0.32676834
4.4911982 0.32405234
4.4916983 0.32128427
4.4921984 0.31847148
4.4926985 0.3156213
4.4931986 0.3127411
4.4936987 0.30983821
4.4941988 0.30691999
4.4946989 0.30399377
4.495199 0.3010669
4.4956991 0.29814674
4.4961992 0.29524062
4.4966993 0.29235589
4.4971994 0.2894999
4.4976995 0.28668
4.4981996 0.28390353
4.4986997 0.28117783
4.4991998 0.27851026
4.4996999 0.27590816
4.5002 0.27337894
4.5007001 0.27097492
4.5012002 0.26873802
4.5017003 0.26666994
4.5022004 0.26477236
4.5027005 0.26304699
4.5032006 0.26149552
4.5037007 0.26011966
4.5042008 0.25892108
4.5047009 0.25790151
4.505201 0.25706262
4.5057011 0.25640612
4.5062012 0.2559337
4.5067013 0.25564706
4.5072014 0.25554789
4.5077015 0.2556379
4.5082016 0.25591878
4.5087017 0.25639223
4.5092018 0.25705994
4.5097019 0.2579236
4.510202 0.25898493
4.5107021 0.26022953
4.5112022 0.26159575
4.5117023 0.26307342
4.5122024 0.26465805
4.5127025 0.26634517
4.5132026 0.26813027
4.5137027 0.27000888
4.5142028 0.27197651
4.5147029 0.27402867
4.515203 0.27616087
4.5157031 0.27836862
4.5162032 0.28064745
4.5167033 0.28299286
4.5172034 0.28540037
4.5177035 0.28786549
4.5182036 0.29038372
4.5187037 0.2929506
4.5192038 0.29556162
4.5197039 0.29821231
4.520204 0.30089817
4.5207041 0.30361669
4.5212042 0.30642278
4.5217043 0.30933442
4.5222044 0.31233973
4.5227045 0.31542686
4.5232046 0.31858395
4.5237047 0.32179912
4.5242048 0.32506052
4.5247049 0.32835629
4.525205 0.33167455
4.5257051 0.33500345
4.5262052 0.33833113
4.5267053 0.34164571
4.5272054 0.34493534
4.5277055 0.34818815
4.5282056 0.35139228
4.5287057 0.35453587
4.5292058 0.35760705
4.5297059 0.36059396
4.530206 0.36348474
4.5307061 0.36626752
4.5312062 0.36892386
4.5317063 0.37143426
4.5322064 0.37379822
4.5327065 0.37601584
4.5332066 0.37808718
4.5337067 0.38001232
4.5342068 0.38179134
4.5347069 0.3834243
4.535207 0.38491129
4.5357071 0.38625238
4.5362072 0.38744764
4.5367073 0.38849716
4.5372074 0.38940099
4.5377075 0.39015923
4.5382076 0.39077193
4.5387077 0.39123919
4.5392078 0.39156107
4.5397079 0.39173765
4.540208 0.391769
4.5407081 0.3916552
4.5412082 0.39139539
4.5417083 0.39097823
4.5422084 0.3903961
4.5427085 0.38964364
4.5432086 0.38871546
4.5437087 0.3876062
4.5442088 0.38631047
4.5447089 0.3848229
4.545209 0.38313812
4.5457091 0.38125075
4.5462092 0.37915542
4.5467093 0.37684675
4.5472094 0.37431937
4.5477095 0.3715679
4.5482096 0.36858697
4.5487097 0.3653712
4.5492098 0.36191522
4.5497099 0.35821366
4.55021 0.35426113
4.5507101 0.35005227
4.5512102 0.3455817
4.5517103 0.34095811
4.5522104 0.33631373
4.5527105 0.33164893
4.5532106 0.32696387
4.5537107 0.32225872
4.5542108 0.31753365
4.5547109 0.31278882
4.555211 0.3080244
4.5557111 0.30324056
4.5562112 0.29843745
4.5567113 0.29361525
4.5572114 0.28877413
4.5577115 0.28391423
4.5582116 0.27903575
4.5587117 0.27413883
4.5592118 0.26922364
4.5597119 0.26429036
4.560212 0.25933914
4.5607121 0.25437015
4.5612122 0.24938357
4.5617123 0.24437639
4.5622124 0.23933442
4.5627125 0.23425956
4.5632126 0.22915607
4.5637127 0.22402824
4.5642128 0.21888033
4.5647129 0.21371664
4.565213 0.20854142
4.5657131 0.20335897
4.5662132 0.19817355
4.5667133 0.19298944
4.5672134 0.18781092
4.5677135 0.18264226
4.5682136 0.17748774
4.5687137 0.17235164
4.5692138 0.16723822
4.5697139 0.16215178
4.570214 0.15709658
4.5707141 0.1520769
4.5712142 0.14709702
4.5717143 0.14216208
4.5722144 0.13734252
4.5727145 0.13267689
4.5732146 0.12815959
4.5737147 0.12378498
4.5742148 0.11954744
4.5747149 0.11544135
4.575215 0.11146109
4.5757151 0.10760103
4.5762152 0.10385555
4.5767153 0.10021903
4.5772154 0.096685846
4.5777155 0.093250374
4.5782156 0.089906992
4.5787157 0.086650076
4.5792158 0.083474005
4.5797159 0.080373155
4.580216 0.077341904
4.5807161 0.074374628
4.5812162 0.071465705
4.5817163 0.068609513
4.5822164 0.065819267
4.5827165 0.063143987
4.5832166 0.060584583
4.5837167 0.058138831
4.5842168 0.055804508
4.5847169 0.05357939
4.585217 0.051461255
4.5857171 0.049447878
4.5862172 0.047537036
4.5867173 0.045726505
4.5872174 0.044014063
4.5877175 0.042397485
4.5882176 0.040874549
4.5887177 0.03944303
4.5892178 0.038100706
4.5897179 0.036845352
4.590218 0.035674746
4.5907181 0.034586663
4.5912182 0.033578881
4.5917183 0.032649176
4.5922184 0.031795916
4.5927185 0.031027182
4.5932186 0.030346021
4.5937187 0.029752197
4.5942188 0.029245473
4.5947189 0.028825613
4.595219 0.028492381
4.5957191 0.02824554
4.5962192 0.028084855
4.5967193 0.028010088
4.5972194 0.028021004
4.5977195 0.028117367
4.5982196 0.028298939
4.5987197 0.028565485
4.5992198 0.028916769
4.5997199 0.029352554
4.60022 0.029872604
4.6007201 0.030476682
4.6012202 0.031164553
4.6017203 0.03193598
4.6022204 0.032790726
4.6027205 0.033728376
4.6032206 0.034749854
4.6037207 0.035857372
4.6042208 0.037053154
4.6047209 0.038339425
4.605221 0.039718408
4.6057211 0.041192325
4.6062212 0.042763402
4.6067213 0.044433861
4.6072214 0.046205926
4.6077215 0.04808182
4.6082216 0.050063768
4.6087217 0.052153992
4.6092218 0.054354717
4.6097219 0.056668166
4.610222 0.059096562
4.6107221 0.061642129
4.6112222 0.064307091
4.6117223 0.067093672
4.6122224 0.070004094
4.6127225 0.073033949
4.6132226 0.076139237
4.6137227 0.079314426
4.6142228 0.082563115
4.6147229 0.085888904
4.615223 0.089295395
4.6157231 0.092786186
4.6162232 0.096364879
4.6167233 0.10003507
4.6172234 0.10380037
4.6177235 0.10766437
4.6182236 0.11163067
4.6187237 0.11570287
4.6192238 0.11988458
4.6197239 0.12417939
4.620224 0.1285909
4.6207241 0.13312271
4.6212242 0.13777843
4.6217243 0.14256165
4.6222244 0.14747598
4.6227245 0.15252496
4.6232246 0.15767824
4.6237247 0.16290326
4.6242248 0.16819293
4.6247249 0.17354012
4.625225 0.17893773
4.6257251 0.18437865
4.6262252 0.18985576
4.6267253 0.19536196
4.6272254 0.20089013
4.6277255 0.20643316
4.6282256 0.21198395
4.6287257 0.21753538
4.6292258 0.22308034
4.6297259 0.22861172
4.630226 0.23412241
4.6307261 0.23960529
4.6312262 0.24505327
4.6317263 0.25045923
4.6322264 0.25581605
4.6327265 0.26111662
4.6332266 0.26635998
4.6337267 0.27156498
4.6342268 0.27673355
4.6347269 0.2818656
4.635227 0.28696105
4.6357271 0.29201979
4.6362272 0.29704175
4.6367273 0.30202684
4.6372274 0.30697497
4.6377275 0.31188605
4.6382276 0.31676
4.6387277 0.32159673
4.6392278 0.32639614
4.6397279 0.33115816
4.640228 0.33588269
4.6407281 0.34056965
4.6412282 0.34521895
4.6417283 0.3498305
4.6422284 0.35440421
4.6427285 0.35894
4.6432286 0.36343202
4.6437287 0.36770934
4.6442288 0.37169583
4.6447289 0.37539612
4.645229 0.37881483
4.6457291 0.38195657
4.6462292 0.38482598
4.6467293 0.38742767
4.6472294 0.38976627
4.6477295 0.3918464
4.6482296 0.39367268
4.6487297 0.39524974
4.6492298 0.39658219
4.6497299 0.39767466
4.65023 0.39853178
4.6507301 0.39915816
4.6512302 0.39955843
4.6517303 0.39973721
4.6522304 0.39969912
4.6527305 0.39944879
4.6532306 0.39899083
4.6537307 0.39834419
4.6542308 0.39754132
4.6547309 0.39658377
4.655231 0.39547214
4.6557311 0.394207
4.6562312 0.39278894
4.6567313 0.39121855
4.6572314 0.38949641
4.6577315 0.3876231
4.6582316 0.38559921
4.6587317 0.38342532
4.6592318 0.38110201
4.6597319 0.37862988
4.660232 0.3760095
4.6607321 0.37324146
4.6612322 0.37032635
4.6617323 0.36726474
4.6622324 0.36405723
4.6627325 0.36070439
4.6632326 0.35720682
4.6637327 0.35356518
4.6642328 0.34978526
4.6647329 0.34588045
4.665233 0.34186479
4.6657331 0.33775228
4.6662332 0.33355695
4.6667333 0.32929282
4.6672334 0.32497391
4.6677335 0.32061423
4.6682336 0.31622782
4.6687337 0.31182868
4.6692338 0.30743084
4.6697339 0.30304832
4.670234 0.29869514
4.6707341 0.29438532
4.6712342 0.29013288
4.6717343 0.28595184
4.6722344 0.28185621
4.6727345 0.27786003
4.6732346 0.27397731
4.6737347 0.27022206
4.6742348 0.2665679
4.6747349 0.26297501
4.675235 0.25944663
4.6757351 0.25598609
4.6762352 0.25259669
4.6767353 0.24928173
4.6772354 0.24604453
4.6777355 0.24288839
4.6782356 0.23981663
4.6787357 0.23683255
4.6792358 0.23393947
4.6797359 0.23114068
4.680236 0.22843951
4.6807361 0.22583926
4.6812362 0.22334324
4.6817363 0.22095475
4.6822364 0.21867712
4.6827365 0.21651364
4.6832366 0.21446762
4.6837367 0.21254238
4.6842368 0.21075191
4.6847369 0.20915419
4.685237 0.20776237
4.6857371 0.20658226
4.6862372 0.20561968
4.6867373 0.20488044
4.6872374 0.20437037
4.6877375 0.20409527
4.6882376 0.20406097
4.6887377 0.20427327
4.6892378 0.20473801
4.6897379 0.20546099
4.690238 0.20644802
4.6907381 0.20770494
4.6912382 0.20923754
4.6917383 0.21105166
4.6922384 0.2131531
4.6927385 0.21554768
4.6932386 0.21824122
4.6937387 0.22123953
4.6942388 0.22454596
4.6947389 0.22798451
4.695239 0.23144369
4.6957391 0.23492263
4.6962392 0.23842048
4.6967393 0.24193637
4.6972394 0.24546944
4.6977395 0.24901882
4.6982396 0.25258367
4.6987397 0.2561631
4.6992398 0.25975627
4.6997399 0.26336231
4.70024 0.26698036
4.7007401 0.27060956
4.7012402 0.27424904
4.7017403 0.27789795
4.7022404 0.28155542
4.7027405 0.28522059
4.7032406 0.2888926
4.7037407 0.29257058
4.7042408 0.29625368
4.7047409 0.29994815
4.705241 0.30367155
4.7057411 0.30742168
4.7062412 0.31119515
4.7067413 0.31498857
4.7072414 0.31879856
4.7077415 0.32262173
4.7082416 0.3264547
4.7087417 0.33029407
4.7092418 0.33413646
4.7097419 0.33797849
4.710242 0.34181677
4.7107421 0.34564791
4.7112422 0.34946853
4.7117423 0.35327523
4.7122424 0.35706464
4.7127425 0.36083336
4.7132426 0.36457802
4.7137427 0.36829522
4.7142428 0.37198158
4.7147429 0.37562123
4.715243 0.37901208
4.7157431 0.38209075
4.7162432 0.38486546
4.7167433 0.38734448
4.7172434 0.38953604
4.7177435 0.39144839
4.7182436 0.39308978
4.7187437 0.39446845
4.7192438 0.39559266
4.7197439 0.39647064
4.720244 0.39711065
4.7207441 0.39752093
4.7212442 0.39770973
4.7217443 0.3976853
4.7222444 0.39745587
4.7227445 0.39702971
4.7232446 0.39641505
4.7237447 0.39562014
4.7242448 0.39465323
4.7247449 0.39352256
4.725245 0.39224625
4.7257451 0.39083919
4.7262452 0.38929497
4.7267453 0.38760693
4.7272454 0.38576842
4.7277455 0.38377281
4.7282456 0.38161343
4.7287457 0.37928364
4.7292458 0.3767768
4.7297459 0.37408625
4.730246 0.37120536
4.7307461 0.36812746
4.7312462 0.36484592
4.7317463 0.36135408
4.7322464 0.3576453
4.7327465 0.35371294
4.7332466 0.34955033
4.7337467 0.34515084
4.7342468 0.34050782
4.7347469 0.33561462
4.735247 0.33048921
4.7357471 0.32529976
4.7362472 0.3200819
4.7367473 0.31483891
4.7372474 0.30957404
4.7377475 0.30429056
4.7382476 0.29899173
4.7387477 0.29368081
4.7392478 0.28836106
4.7397479 0.28303576
4.740248 0.27770815
4.7407481 0.27238151
4.7412482 0.26705909
4.7417483 0.26174416
4.7422484 0.25643998
4.7427485 0.25114981
4.7432486 0.24587692
4.7437487 0.24062457
4.7442488 0.23539602
4.7447489 0.23019453
4.745249 0.22502333
4.7457491 0.21986663
4.7462492 0.21471052
4.7467493 0.20955633
4.7472494 0.20440536
4.7477495 0.19925893
4.7482496 0.19411838
4.7487497 0.188985
4.7492498 0.18386013
4.7497499 0.17874508
4.7502501 0.17364116
4.7507502 0.16854971
4.7512503 0.16347202
4.7517504 0.15840943
4.7522505 0.15336326
4.7527506 0.14833481
4.7532507 0.14332541
4.7537508 0.13833637
4.7542509 0.13336902
4.754751 0.12842468
4.7552511 0.12350465
4.7557512 0.11864311
4.7562513 0.1139583
4.7567514 0.10945496
4.7572515 0.10512654
4.7577516 0.1009665
4.7582517 0.09696829
4.7587518 0.093125354
4.7592519 0.089431148
4.759752 0.085879122
4.7602521 0.082462727
4.7607522 0.079175414
4.7612523 0.076010636
4.7617524 0.072961841
4.7622525 0.070022483
4.7627526 0.067186012
4.7632527 0.064445879
4.7637528 0.061795535
4.7642529 0.059228431
4.764753 0.056738019
4.7652531 0.054317749
4.7657532 0.051960828
4.7662533 0.049655774
4.7667534 0.047400839
4.7672535 0.045198507
4.7677536 0.043051261
4.7682537 0.040961584
4.7687538 0.038931959
4.7692539 0.036964871
4.769754 0.035062803
4.7702541 0.033228237
4.7707542 0.031463658
4.7712543 0.029771549
4.7717544 0.028154394
4.7722545 0.026614675
4.7727546 0.025154877
4.7732547 0.023777482
4.7737548 0.022484975
4.7742549 0.021279838
4.774755 0.020164555
4.7752551 0.01914161
4.7757552 0.018213486
4.7762553 0.017352789
4.7767554 0.016500071
4.7772555 0.015655987
4.7777556 0.014823094
4.7782557 0.014003952
4.7787558 0.01320112
4.7792559 0.012417158
4.779756 0.011654625
4.7802561 0.010916079
4.7807562 0.010204081
4.7812563 0.0095211899
4.7817564 0.0088699642
4.7822565 0.0082529636
4.7827566 0.0076727472
4.7832567 0.0071318745
4.7837568 0.0066329045
4.7842569 0.0061783967
4.784757 0.0057709101
4.7852571 0.0054130042
4.7857572 0.005107238
4.7862573 0.004851868
4.7867574 0.0046056831
4.7872575 0.0043586978
4.7877576 0.0041120581
4.7882577 0.0038669102
4.7887578 0.0036244004
4.7892579 0.0033856746
4.789758 0.0031518792
4.7902581 0.0029241602
4.7907582 0.0027036638
4.7912583 0.0024915362
4.7917584 0.0022889234
4.7922585 0.0020969717
4.7927586 0.0019168272
4.7932587 0.0017496361
4.7937588 0.0015965444
4.7942589 0.0014586985
4.794759 0.0013372443
4.7952591 0.0012333281
4.7957592 0.0011480961
4.7962593 0.0010826943
4.7967594 0.0010277451
4.7972595 0.00097187887
4.7977596 0.00091542159
4.7982597 0.00085871157
4.7987598 0.00080208718
4.7992599 0.00074588679
4.79976 0.00069044874
4.8002601 0.00063611141
4.8007602 0.00058321315
4.8012603 0.00053209233
4.8017604 0.00048308731
4.8022605 0.00043653646
4.8027606 0.00039277813
4.8032607 0.00035215068
4.8037608 0.00031499248
4.8042609 0.0002816419
4.804761 0.00025243729
4.8052611 0.00022771701
4.8057612 0.00020781943
4.8062613 0.00019308291
4.8067614 0.00018293097
4.8072615 0.0001730842
4.8077616 0.0001630143
4.8082617 0.0001527935
4.8087618 0.00014249404
4.8092619 0.00013218815
4.809762 0.00012194805
4.8102621 0.00011184597
4.8107622 0.00010195415
4.8112623 9.2344819e-05
4.8117624 8.3090202e-05
4.8122625 7.4262532e-05
4.8127626 6.5934038e-05
4.8132627 5.8176951e-05
4.8137628 5.1063501e-05
4.8142629 4.4665919e-05
4.814763 3.9056435e-05
4.8152631 3.4307279e-05
4.8157632 3.0490681e-05
4.8162633 2.7678872e-05
4.8167634 2.5933494e-05
4.8172635 2.4573922e-05
4.8177636 2.3166899e-05
4.8182637 2.172401e-05
4.8187638 2.0256842e-05
4.8192639 1.877698e-05
4.819764 1.729601e-05
4.8202641 1.5825517e-05
4.8207642 1.4377088e-05
4.8212643 1.2962309e-05
4.8217644 1.1592765e-05
4.8222645 1.0280042e-05
4.8227646 9.0357254e-06
4.8232647 7.871402e-06
4.8237648 6.7986572e-06
4.8242649 5.8290768e-06
4.824765 4.9742466e-06
4.8252651 4.2457525e-06
4.8257652 3.6551803e-06
4.8262653 3.2141158e-06
4.8267654 2.9341448e-06
4.8272655 2.7789942e-06
4.8277656 2.6242729e-06
4.8282657 2.4640571e-06
4.8287658 2.2997604e-06
4.8292659 2.1327961e-06
4.829766 1.964578e-06
4.8302661 1.7965195e-06
4.8307662 1.6300341e-06
4.8312663 1.4665354e-06
4.8317664 1.3074369e-06
4.8322665 1.1541522e-06
4.8327666 1.0080948e-06
4.8332667 8.7067813e-07
4.8337668 7.4331584e-07
4.8342669 6.2742144e-07
4.834767 5.2440844e-07
4.8352671 4.3569039e-07
4.8357672 3.6268082e-07
4.8362673 3.0679325e-07
4.8367674 2.6944123e-07
4.8372675 2.5106474e-07
4.8377676 2.374298e-07
4.8382677 2.2349911e-07
4.8387678 2.0938742e-07
4.8392679 1.9520948e-07
4.839768 1.8108003e-07
4.8402681 1.6711381e-07
4.8407682 1.5342557e-07
4.8412683 1.4013005e-07
4.8417684 1.27342e-07
4.8422685 1.1517617e-07
4.8427686 1.0374728e-07
4.8432687 9.3170097e-08
4.8437688 8.3559357e-08
4.8442689 7.5029805e-08
4.844769 6.7696185e-08
4.8452691 6.1673242e-08
4.8457692 5.707572e-08
4.8462693 5.4018364e-08
4.8467694 5.2615917e-08
4.8472695 5.2983124e-08
4.8477696 5.5731378e-08
4.8482697 6.1544934e-08
4.8487698 7.0220285e-08
4.8492699 8.1544804e-08
4.84977 9.5305862e-08
4.8502701 1.1129083e-07
4.8507702 1.2928709e-07
4.8512703 1.49082e-07
4.8517704 1.7046294e-07
4.8522705 1.9321729e-07
4.8527706 2.1713241e-07
4.8532707 2.4199567e-07
4.8537708 2.6759446e-07
4.8542709 2.9371614e-07
4.854771 3.2014809e-07
4.8552711 3.4667767e-07
4.8557712 3.7309226e-07
4.8562713 3.9917924e-07
4.8567714 4.2472597e-07
4.8572715 4.4951983e-07
4.8577716 4.7715285e-07
4.8582717 5.3279736e-07
4.8587718 6.1922142e-07
4.8592719 7.3413948e-07
4.859772 8.75266e-07
4.8602721 1.0403154e-06
4.8607722 1.2270023e-06
4.8612723 1.4330409e-06
4.8617724 1.6561459e-06
4.8622725 1.8940315e-06
4.8627726 2.1444124e-06
4.8632727 2.405003e-06
4.8637728 2.6735177e-06
4.8642729 2.947671e-06
4.864773 3.2251773e-06
4.8652731 3.5037511e-06
4.8657732 3.7811068e-06
4.8662733 4.054959e-06
4.8667734 4.323022e-06
4.8672735 4.5830104e-06
4.8677736 4.8329938e-06
4.8682737 5.2172574e-06
4.8687738 5.843614e-06
4.8692739 6.6951689e-06
4.869774 7.7550275e-06
4.8702741 9.0062951e-06
4.8707742 1.0432077e-05
4.8712743 1.2015479e-05
4.8717744 1.3739605e-05
4.8722745 1.5587562e-05
4.8727746 1.7542455e-05
4.8732747 1.9587388e-05
4.8737748 2.1705468e-05
4.8742749 2.3879799e-05
4.874775 2.6093487e-05
4.8752751 2.8329638e-05
4.8757752 3.0571356e-05
4.8762753 3.2801747e-05
4.8767754 3.5003916e-05
4.8772755 3.7160969e-05
4.8777756 3.9256011e-05
4.8782757 4.1593242e-05
4.8787758 4.5285724e-05
4.8792759 5.0346243e-05
4.879776 5.6679935e-05
4.8802761 6.4191937e-05
4.8807762 7.2787384e-05
4.8812763 8.2371413e-05
4.8817764 9.284916e-05
4.8822765 0.00010412576
4.8827766 0.00011610635
4.8832767 0.00012869607
4.8837768 0.00014180004
4.8842769 0.00015532342
4.884777 0.00016917133
4.8852771 0.00018324891
4.8857772 0.0001974613
4.8862773 0.00021171363
4.8867774 0.00022591103
4.8872775 0.00023995865
4.8877776 0.00025376163
4.8882777 0.00026739841
4.8887778 0.00028553836
4.8892779 0.00031001147
4.889778 0.00034041948
4.8902781 0.00037636411
4.8907782 0.00041744709
4.8912783 0.00046327015
4.8917784 0.00051343501
4.8922785 0.0005675434
4.8927786 0.00062519705
4.8932787 0.00068599768
4.8937788 0.00074954702
4.8942789 0.00081544679
4.894779 0.00088329874
4.8952791 0.00095270457
4.8957792 0.001023266
4.8962793 0.0010945848
4.8967794 0.0011662627
4.8972795 0.0012379013
4.8977796 0.0013091025
4.8982797 0.001379468
4.8987798 0.0014563269
4.8992799 0.0015546024
4.89978 0.001673561
4.9002801 0.0018120006
4.9007802 0.0019687196
4.9012803 0.0021425162
4.9017804 0.0023321884
4.9022805 0.0025365345
4.9027806 0.0027543527
4.9032807 0.0029844412
4.9037808 0.003225598
4.9042809 0.0034766214
4.904781 0.0037363097
4.9052811 0.0040034608
4.9057812 0.0042768732
4.9062813 0.0045553448
4.9067814 0.0048376739
4.9072815 0.0051226587
4.9077816 0.0054090974
4.9082817 0.0056957881
4.9087818 0.0059857422
4.9092819 0.0063191806
4.909782 0.0067045189
4.9102821 0.0071393882
4.9107822 0.0076214195
4.9112823 0.0081482438
4.9117824 0.008717492
4.9122825 0.0093267951
4.9127826 0.0099737841
4.9132827 0.01065609
4.9137828 0.011371344
4.9142829 0.012117176
4.914783 0.012891219
4.9152831 0.013691102
4.9157832 0.014514457
4.9162833 0.015358915
4.9167834 0.016222106
4.9172835 0.017101663
4.9177836 0.017995214
4.9182837 0.018900393
4.9187838 0.019814829
4.9192839 0.020773778
4.919784 0.02181756
4.9202841 0.02294431
4.9207842 0.024152121
4.9212843 0.025439088
4.9217844 0.026803306
4.9222845 0.02824287
4.9227846 0.029755874
4.9232847 0.031340414
4.9237848 0.032994585
4.9242849 0.034716481
4.924785 0.036504197
4.9252851 0.038355828
4.9257852 0.040269468
4.9262853 0.042243214
4.9267854 0.044275158
4.9272855 0.046363397
4.9277856 0.048506025
4.9282857 0.050701137
4.9287858 0.052946828
4.9292859 0.055241478
4.929786 0.057587554
4.9302861 0.059990483
4.9307862 0.062455754
4.9312863 0.064988855
4.9317864 0.067595273
4.9322865 0.070280497
4.9327866 0.073050014
4.9332867 0.075909313
4.9337868 0.078863882
4.9342869 0.081919209
4.934787 0.085080781
4.9352871 0.088354087
4.9357872 0.091744615
4.9362873 0.095257853
4.9367874 0.098899288
4.9372875 0.10267441
4.9377876 0.1065887
4.9382877 0.11064766
4.9387878 0.11485677
4.9392879 0.11922018
4.939788 0.12365478
4.9402881 0.12810801
4.9407882 0.13257893
4.9412883 0.13706659
4.9417884 0.14157003
4.9422885 0.14608832
4.9427886 0.15062049
4.9432887 0.1551656
4.9437888 0.1597227
4.9442889 0.16429084
4.944789 0.16886907
4.9452891 0.17345644
4.9457892 0.17805201
4.9462893 0.18265482
4.9467894 0.18726392
4.9472895 0.19187837
4.9477896 0.19649722
4.9482897 0.20111951
4.9487898 0.20574429
4.9492899 0.21037063
4.94979 0.21500423
4.9502901 0.21966133
4.9507902 0.22434039
4.9512903 0.22903885
4.9517904 0.23375417
4.9522905 0.23848378
4.9527906 0.24322515
4.9532907 0.24797572
4.9537908 0.25273293
4.9542909 0.25749425
4.954791 0.26225711
4.9552911 0.26701896
4.9557912 0.27177726
4.9562913 0.27652946
4.9567914 0.281273
4.9572915 0.28600532
4.9577916 0.29072389
4.9582917 0.29542615
4.9587918 0.30010954
4.9592919 0.30477152
4.959792 0.30940051
4.9602921 0.31385753
4.9607922 0.31810179
4.9612923 0.32214073
4.9617924 0.32598179
4.9622925 0.32963238
4.9627926 0.33309996
4.9632927 0.33639196
4.9637928 0.3395158
4.9642929 0.34247892
4.964793 0.34528876
4.9652931 0.34795274
4.9657932 0.35047831
4.9662933 0.3528729
4.9667934 0.35514394
4.9672935 0.35729887
4.9677936 0.35934511
4.9682937 0.36129011
4.9687938 0.36314129
4.9692939 0.3649061
4.969794 0.36659196
4.9702941 0.36815844
4.9707942 0.36953465
4.9712943 0.3707179
4.9717944 0.37170628
4.9722945 0.37249785
4.9727946 0.37309069
4.9732947 0.37348287
4.9737948 0.37367247
4.9742949 0.37365756
4.974795 0.37343622
4.9752951 0.37300651
4.9757952 0.37236652
4.9762953 0.37151431
4.9767954 0.37044796
4.9772955 0.36916555
4.9777956 0.36766514
4.9782957 0.36594481
4.9787958 0.36400264
4.9792959 0.36183669
4.979796 0.35944505
4.9802961 0.35684382
4.9807962 0.35415202
4.9812963 0.35138953
4.9817964 0.34855359
4.9822965 0.34564146
4.9827966 0.34265041
4.9832967 0.33957769
4.9837968 0.33642056
4.9842969 0.33317628
4.984797 0.32984211
4.9852971 0.3264153
4.9857972 0.32289312
4.9862973 0.31927282
4.9867974 0.31555167
4.9872975 0.31172692
4.9877976 0.30779583
4.9882977 0.30375566
4.9887978 0.29960366
4.9892979 0.29533711
4.989798 0.29095325
4.9902981 0.28644941
4.9907982 0.28185053
4.9912983 0.27718344
4.9917984 0.2724558
4.9922985 0.26767528
4.9927986 0.26284953
4.9932987 0.25798622
4.9937988 0.25309301
4.9942989 0.24817756
4.994799 0.24324753
4.9952991 0.23831058
4.9957992 0.23337437
4.9962993 0.22844656
4.9967994 0.22353483
4.9972995 0.21864681
4.9977996 0.21379018
4.9982997 0.20897261
4.9987998 0.20420173
4.9992999 0.19948523
4.9998 0.19483076
5.0003001 0.19024599
5.0008002 0.18573005
5.0013003 0.18125698
5.0018004 0.17682449
5.0023005 0.17243285
5.0028006 0.16808233
5.0033007 0.16377317
5.0038008 0.15950565
5.0043009 0.15528001
5.004801 0.15109653
5.0053011 0.14695546
5.0058012 0.14285706
5.0063013 0.13880159
5.0068014 0.13478931
5.0073015 0.13082049
5.0078016 0.12689538
5.0083017 0.12301424
5.0088018 0.11917733
5.0093019 0.11538491
5.009802 0.11163725
5.0103021 0.1079346
5.0108022 0.10428084
5.0113023 0.1007729
5.0118024 0.097449225
5.0123025 0.0943034
5.0128026 0.091328995
5.0133027 0.088519587
5.0138028 0.085868748
5.0143029 0.083370054
5.014803 0.081017079
5.0153031 0.078803398
5.0158032 0.076722586
5.0163033 0.074768217
5.0168034 0.072933867
5.0173035 0.071213108
5.0178036 0.069599517
5.0183037 0.068086668
5.0188038 0.066668136
5.0193039 0.065337494
5.019804 0.064088319
5.0203041 0.062914184
5.0208042 0.061808664
5.0213043 0.060788781
5.0218044 0.059899039
5.0223045 0.059140955
5.0228046 0.058514735
5.0233047 0.058020585
5.0238048 0.05765871
5.0243049 0.057429319
5.024805 0.057332615
5.0253051 0.057368806
5.0258052 0.057538098
5.0263053 0.057840697
5.0268054 0.058276809
5.0273055 0.05884664
5.0278056 0.059550396
5.0283057 0.060388284
5.0288058 0.061360509
5.0293059 0.062467278
5.029806 0.063708797
5.0303061 0.065085272
5.0308062 0.066596909
5.0313063 0.068237421
5.0318064 0.069946943
5.0323065 0.071717966
5.0328066 0.073559343
5.0333067 0.075479926
5.0338068 0.077488567
5.0343069 0.079594119
5.034807 0.081805435
5.0353071 0.084131365
5.0358072 0.086580763
5.0363073 0.089162481
5.0368074 0.091885372
5.0373075 0.094758286
5.0378076 0.097790078
5.0383077 0.1009896
5.0388078 0.1043657
5.0393079 0.10792724
5.039808 0.11168306
5.0403081 0.11564202
5.0408082 0.11981297
5.0413083 0.12420476
5.0418084 0.12873033
5.0423085 0.13328606
5.0428086 0.13787087
5.0433087 0.14248371
5.0438088 0.14712353
5.0443089 0.15178929
5.044809 0.15647996
5.0453091 0.16119448
5.0458092 0.16593183
5.0463093 0.17069095
5.0468094 0.17547081
5.0473095 0.18027036
5.0478096 0.18508856
5.0483097 0.18992438
5.0488098 0.19477676
5.0493099 0.19964467
5.04981 0.20452706
5.0503101 0.2094229
5.0508102 0.21433114
5.0513103 0.21925074
5.0518104 0.22418728
5.0523105 0.22916993
5.0528106 0.23419777
5.0533107 0.23926553
5.0538108 0.24436795
5.0543109 0.24949976
5.054811 0.2546557
5.0553111 0.2598305
5.0558112 0.2650189
5.0563113 0.27021563
5.0568114 0.27541542
5.0573115 0.28061302
5.0578116 0.28580315
5.0583117 0.29098056
5.0588118 0.29613997
5.0593119 0.30127612
5.059812 0.30638375
5.0603121 0.31145758
5.0608122 0.31649237
5.0613123 0.32148283
5.0618124 0.32642217
5.0623125 0.3312102
5.0628126 0.3357923
5.0633127 0.34017263
5.0638128 0.34435534
5.0643129 0.34834461
5.064813 0.3521446
5.0653131 0.35575948
5.0658132 0.3591934
5.0663133 0.36245053
5.0668134 0.36553505
5.0673135 0.3684511
5.0678136 0.37120286
5.0683137 0.3737945
5.0688138 0.37623017
5.0693139 0.37851404
5.069814 0.38065027
5.0703141 0.38264304
5.0708142 0.38449649
5.0713143 0.38621481
5.0718144 0.38780215
5.0723145 0.38925435
5.0728146 0.39054876
5.0733147 0.39167915
5.0738148 0.39264038
5.0743149 0.39342728
5.074815 0.39403472
5.0753151 0.39445755
5.0758152 0.39469061
5.0763153 0.39472876
5.0768154 0.39456684
5.0773155 0.39419971
5.0778156 0.39362223
5.0783157 0.39282923
5.0788158 0.39181557
5.0793159 0.39057611
5.079816 0.38910569
5.0803161 0.38739917
5.0808162 0.38545139
5.0813163 0.38325721
5.0818164 0.38081147
5.0823165 0.37811858
5.0828166 0.3753192
5.0833167 0.37246597
5.0838168 0.36956457
5.0843169 0.36662072
5.084817 0.3636401
5.0853171 0.36062843
5.0858172 0.35759139
5.0863173 0.3545347
5.0868174 0.35146406
5.0873175 0.34838515
5.0878176 0.34530369
5.0883177 0.34222538
5.0888178 0.33915591
5.0893179 0.33610099
5.089818 0.33306632
5.0903181 0.33005759
5.0908182 0.32708051
5.0913183 0.32414079
5.0918184 0.32124411
5.0923185 0.31839618
5.0928186 0.31558322
5.0933187 0.31277935
5.0938188 0.30998589
5.0943189 0.30720441
5.094819 0.3044365
5.0953191 0.30168372
5.0958192 0.29894766
5.0963193 0.2962299
5.0968194 0.29353201
5.0973195 0.29085558
5.0978196 0.28820218
5.0983197 0.28557339
5.0988198 0.28297079
5.0993199 0.28039597
5.09982 0.27785048
5.1003201 0.27533593
5.1008202 0.27285388
5.1013203 0.27040591
5.1018204 0.26799361
5.1023205 0.26561854
5.1028206 0.26330941
5.1033207 0.26124555
5.1038208 0.25945548
5.1043209 0.2579343
5.104821 0.25667712
5.1053211 0.25567905
5.1058212 0.25493518
5.1063213 0.25444063
5.1068214 0.25419051
5.1073215 0.25417991
5.1078216 0.25440394
5.1083217 0.25485771
5.1088218 0.25553633
5.1093219 0.2564349
5.109822 0.25754852
5.1103221 0.2588723
5.1108222 0.26040135
5.1113223 0.26213077
5.1118224 0.26405567
5.1123225 0.26617115
5.1128226 0.26847216
5.1133227 0.27090217
5.1138228 0.27341799
5.1143229 0.2760187
5.114823 0.2787034
5.1153231 0.2814712
5.1158232 0.28432119
5.1163233 0.28725248
5.1168234 0.29026416
5.1173235 0.29335533
5.1178236 0.29652508
5.1183237 0.29977253
5.1188238 0.30309677
5.1193239 0.30649689
5.119824 0.30997199
5.1203241 0.31352118
5.1208242 0.31714356
5.1213243 0.32083821
5.1218244 0.32460425
5.1223245 0.32844077
5.1228246 0.33234687
5.1233247 0.33632766
5.1238248 0.34039923
5.1243249 0.34455335
5.124825 0.34877976
5.1253251 0.35306817
5.1258252 0.35740833
5.1263253 0.36178995
5.1268254 0.36620276
5.1273255 0.37063649
5.1278256 0.37508087
5.1283257 0.37952562
5.1288258 0.38396048
5.1293259 0.38837516
5.129826 0.3927594
5.1303261 0.39710292
5.1308262 0.40139545
5.1313263 0.40562673
5.1318264 0.40978646
5.1323265 0.41386439
5.1328266 0.41785024
5.1333267 0.42173515
5.1338268 0.4255476
5.1343269 0.42930019
5.134827 0.43298992
5.1353271 0.43661381
5.1358272 0.44016885
5.1363273 0.44365205
5.1368274 0.44706043
5.1373275 0.45039099
5.1378276 0.45364072
5.1383277 0.45680665
5.1388278 0.45988577
5.1393279 0.4628751
5.139828 0.46577163
5.1403281 0.46857238
5.1408282 0.47127435
5.1413283 0.47387455
5.1418284 0.47636998
5.1423285 0.47875765
5.1428286 0.48103457
5.1433287 0.48319775
5.1438288 0.48525659
5.1443289 0.48723271
5.144829 0.48912374
5.1453291 0.49092663
5.1458292 0.49263837
5.1463293 0.4942559
5.1468294 0.49577619
5.1473295 0.4971962
5.1478296 0.4985129
5.1483297 0.49972324
5.1488298 0.5008242
5.1493299 0.50181272
5.14983 0.50268579
5.1503301 0.50344035
5.1508302 0.50407337
5.1513303 0.50458181
5.1518304 0.50496264
5.1523305 0.50521282
5.1528306 0.50532931
5.1533307 0.50530908
5.1538308 0.50516007
5.1543309 0.5049851
5.154831 0.50481012
5.1553311 0.50463511
5.1558312 0.50446007
5.1563313 0.50428502
5.1568314 0.50410994
5.1573315 0.50393483
5.1578316 0.5037597
5.1583317 0.50358455
5.1588318 0.50340937
5.1593319 0.50323417
5.159832 0.50305894
5.1603321 0.50288369
5.1608322 0.50270841
5.1613323 0.5025331
5.1618324 0.50235777
5.1623325 0.50218242
5.1628326 0.50200703
5.1633327 0.50183162
5.1638328 0.50165618
5.1643329 0.50148069
5.164833 0.50130513
5.1653331 0.5011295
5.1658332 0.50095382
5.1663333 0.5007781
5.1668334 0.50060235
5.1673335 0.50042657
5.1678336 0.50025078
5.1683337 0.50007499
5.1688338 0.49989921
5.1693339 0.49972345
5.169834 0.49954772
5.1703341 0.49937202
5.1708342 0.49919638
5.1713343 0.49902079
5.1718344 0.49884527
5.1723345 0.49866984
5.1728346 0.49849449
5.1733347 0.49831924
5.1738348 0.49814411
5.1743349 0.49798454
5.174835 0.49791155
5.1753351 0.49792955
5.1758352 0.49803339
5.1763353 0.49821791
5.1768354 0.49847795
5.1773355 0.49880835
5.1778356 0.49920396
5.1783357 0.4996596
5.1788358 0.50017014
5.1793359 0.5007304
5.179836 0.50133524
5.1803361 0.50197949
5.1808362 0.50265799
5.1813363 0.50336558
5.1818364 0.50409711
5.1823365 0.50484742
5.1828366 0.50561136
5.1833367 0.50638375
5.1838368 0.50715945
5.1843369 0.5079338
5.184837 0.50873221
5.1853371 0.50956839
5.1858372 0.51043858
5.1863373 0.511339
5.1868374 0.51226588
5.1873375 0.51321544
5.1878376 0.51418391
5.1883377 0.51516751
5.1888378 0.51616246
5.1893379 0.51716501
5.189838 0.51817136
5.1903381 0.51917775
5.1908382 0.5201804
5.1913383 0.52117553
5.1918384 0.52215938
5.1923385 0.52312817
5.1928386 0.52407812
5.1933387 0.52500546
5.1938388 0.52590641
5.1943389 0.52677721
5.194839 0.52761578
5.1953391 0.52842488
5.1958392 0.52920504
5.1963393 0.52995661
5.1968394 0.53067995
5.1973395 0.5313754
5.1978396 0.53204331
5.1983397 0.53268404
5.1988398 0.53329792
5.1993399 0.53388532
5.19984 0.53444658
5.2003401 0.53498206
5.2008402 0.53549209
5.2013403 0.53597703
5.2018404 0.53643724
5.2023405 0.53687306
5.2028406 0.53728484
5.2033407 0.53767293
5.2038408 0.53803768
5.2043409 0.53837944
5.204841 0.53869481
5.2053411 0.5389286
5.2058412 0.53906142
5.2063413 0.53909202
5.2068414 0.53901914
5.2073415 0.53884152
5.2078416 0.53855791
5.2083417 0.53816704
5.2088418 0.53766766
5.2093419 0.53705852
5.209842 0.53633834
5.2103421 0.53550588
5.2108422 0.53455988
5.2113423 0.53349908
5.2118424 0.53232222
5.2123425 0.53102804
5.2128426 0.52961529
5.2133427 0.52808271
5.2138428 0.52642904
5.2143429 0.52465302
5.214843 0.5227534
5.2153431 0.52075603
5.2158432 0.51870193
5.2163433 0.51659386
5.2168434 0.51443423
5.2173435 0.51222546
5.2178436 0.50996993
5.2183437 0.50767007
5.2188438 0.50532829
5.2193439 0.50294698
5.219844 0.50052855
5.2203441 0.49807542
5.2208442 0.49558998
5.2213443 0.49307466
5.2218444 0.49053184
5.2223445 0.48796395
5.2228446 0.48537339
5.2233447 0.48276257
5.2238448 0.48013389
5.2243449 0.47748976
5.224845 0.47483259
5.2253451 0.47215788
5.2258452 0.46942478
5.2263453 0.46663202
5.2268454 0.46378661
5.2273455 0.46089558
5.2278456 0.45796595
5.2283457 0.45500476
5.2288458 0.45201903
5.2293459 0.44901579
5.229846 0.44600206
5.2303461 0.44298486
5.2308462 0.43997123
5.2313463 0.43696819
5.2318464 0.43398276
5.2323465 0.43102198
5.2328466 0.42809286
5.2333467 0.42520244
5.2338468 0.42235773
5.2343469 0.41956578
5.234847 0.41683359
5.2353471 0.4141682
5.2358472 0.41157662
5.2363473 0.40906478
5.2368474 0.40663821
5.2373475 0.40430242
5.2378476 0.40206291
5.2383477 0.39992521
5.2388478 0.39789483
5.2393479 0.39597728
5.239848 0.39417808
5.2403481 0.39250273
5.2408482 0.39095676
5.2413483 0.38954568
5.2418484 0.38827501
5.2423485 0.38715025
5.2428486 0.38617692
5.2433487 0.38536053
5.2438488 0.3847066
5.2443489 0.38422065
5.244849 0.38390818
5.2453491 0.38377472
5.2458492 0.38380555
5.2463493 0.38393105
5.2468494 0.38414077
5.2473495 0.38443008
5.2478496 0.38479436
5.2483497 0.385229
5.2488498 0.38572938
5.2493499 0.38629087
5.24985 0.38690887
5.2503501 0.38757875
5.2508502 0.38829589
5.2513503 0.38905568
5.2518504 0.38985349
5.2523505 0.39068472
5.2528506 0.39154473
5.2533507 0.39242892
5.2538508 0.39333266
5.2543509 0.39425134
5.254851 0.39518034
5.2553511 0.39611503
5.2558512 0.39705313
5.2563513 0.39804819
5.2568514 0.3991179
5.2573515 0.40025362
5.2578516 0.40144674
5.2583517 0.40268864
5.2588518 0.40397069
5.2593519 0.40528427
5.259852 0.40662076
5.2603521 0.40797155
5.2608522 0.409328
5.2613523 0.4106815
5.2618524 0.41202342
5.2623525 0.41334515
5.2628526 0.41463806
5.2633527 0.41589353
5.2638528 0.41710295
5.2643529 0.41825768
5.264853 0.4193491
5.2653531 0.42036861
5.2658532 0.42130756
5.2663533 0.42214027
5.2668534 0.42282801
5.2673535 0.42336748
5.2678536 0.42375634
5.2683537 0.42399222
5.2688538 0.42407277
5.2693539 0.42399562
5.269854 0.42375842
5.2703541 0.4233588
5.2708542 0.42279442
5.2713543 0.42206289
5.2718544 0.42116188
5.2723545 0.42008902
5.2728546 0.41884195
5.2733547 0.41741831
5.2738548 0.41581574
5.2743549 0.41403188
5.274855 0.41206438
5.2753551 0.40991087
5.2758552 0.407569
5.2763553 0.40504142
5.2768554 0.4023748
5.2773555 0.39958443
5.2778556 0.39667457
5.2783557 0.39364945
5.2788558 0.39051333
5.2793559 0.38727044
5.279856 0.38392504
5.2803561 0.38048137
5.2808562 0.37694367
5.2813563 0.3733162
5.2818564 0.36960319
5.2823565 0.3658089
5.2828566 0.36193757
5.2833567 0.35799344
5.2838568 0.35398076
5.2843569 0.34990378
5.284857 0.34576675
5.2853571 0.3415739
5.2858572 0.33732948
5.2863573 0.33303775
5.2868574 0.32866821
5.2873575 0.32419275
5.2878576 0.31962301
5.2883577 0.31497064
5.2888578 0.3102473
5.2893579 0.30546464
5.289858 0.30063431
5.2903581 0.29576797
5.2908582 0.29087726
5.2913583 0.28597385
5.2918584 0.28106939
5.2923585 0.27617552
5.2928586 0.27130391
5.2933587 0.2664662
5.2938588 0.26167404
5.2943589 0.2569391
5.294859 0.25227303
5.2953591 0.24768746
5.2958592 0.24319407
5.2963593 0.23880451
5.2968594 0.23452679
5.2973595 0.23035122
5.2978596 0.22627679
5.2983597 0.22230431
5.2988598 0.21843459
5.2993599 0.21466845
5.29986 0.21100669
5.3003601 0.20745013
5.3008602 0.20399958
5.3013603 0.20065584
5.3018604 0.19741974
5.3023605 0.19429207
5.3028606 0.19127365
5.3033607 0.1883653
5.3038608 0.18556782
5.3043609 0.18288202
5.304861 0.18030872
5.3053611 0.17784873
5.3058612 0.17550285
5.3063613 0.1732719
5.3068614 0.17115714
5.3073615 0.1691849
5.3078616 0.16737162
5.3083617 0.16571926
5.3088618 0.16422981
5.3093619 0.16290523
5.309862 0.16174749
5.3103621 0.16075855
5.3108622 0.1599404
5.3113623 0.15929499
5.3118624 0.15882429
5.3123625 0.15853028
5.3128626 0.15841493
5.3133627 0.1584802
5.3138628 0.15872806
5.3143629 0.15916049
5.314863 0.15977945
5.3153631 0.16058691
5.3158632 0.16158484
5.3163633 0.16277522
5.3168634 0.16416
5.3173635 0.16569772
5.3178636 0.16727725
5.3183637 0.16889369
5.3188638 0.17054794
5.3193639 0.17224086
5.319864 0.17397334
5.3203641 0.17574627
5.3208642 0.17756052
5.3213643 0.17941698
5.3218644 0.18131652
5.3223645 0.18326002
5.3228646 0.18524837
5.3233647 0.18728245
5.3238648 0.18936313
5.3243649 0.19149131
5.324865 0.19366785
5.3253651 0.19589365
5.3258652 0.19816957
5.3263653 0.20049651
5.3268654 0.20287534
5.3273655 0.20530704
5.3278656 0.20779191
5.3283657 0.21032506
5.3288658 0.2129006
5.3293659 0.21551265
5.329866 0.21815534
5.3303661 0.22082277
5.3308662 0.22350907
5.3313663 0.22620836
5.3318664 0.22891476
5.3323665 0.23162239
5.3328666 0.23432537
5.3333667 0.23701782
5.3338668 0.23969385
5.3343669 0.24234759
5.334867 0.24497315
5.3353671 0.24756466
5.3358672 0.25011624
5.3363673 0.25262199
5.3368674 0.25507606
5.3373675 0.25747255
5.3378676 0.25980895
5.3383677 0.26208833
5.3388678 0.26431159
5.3393679 0.26647959
5.339868 0.26859318
5.3403681 0.27065322
5.3408682 0.27266058
5.3413683 0.27461612
5.3418684 0.2765207
5.3423685 0.27837516
5.3428686 0.28018039
5.3433687 0.28193723
5.3438688 0.28364655
5.3443689 0.28530921
5.344869 0.28692606
5.3453691 0.28849797
5.3458692 0.2900258
5.3463693 0.2915104
5.3468694 0.29295265
5.3473695 0.29435339
5.3478696 0.29570568
5.3483697 0.29696082
5.3488698 0.2981122
5.3493699 0.29916224
5.34987 0.30011336
5.3503701 0.30096795
5.3508702 0.30172845
5.3513703 0.30239726
5.3518704 0.3029768
5.3523705 0.30346947
5.3528706 0.30387769
5.3533707 0.30420388
5.3538708 0.30445044
5.3543709 0.30461979
5.354871 0.30471435
5.3553711 0.30473652
5.3558712 0.30468872
5.3563713 0.30457337
5.3568714 0.30439287
5.3573715 0.30414963
5.3578716 0.30384608
5.3583717 0.30348278
5.3588718 0.30305739
5.3593719 0.30256759
5.359872 0.30201107
5.3603721 0.30138549
5.3608722 0.30068855
5.3613723 0.29991793
5.3618724 0.29907131
5.3623725 0.29814637
5.3628726 0.29714079
5.3633727 0.29605226
5.3638728 0.29487845
5.3643729 0.29361706
5.364873 0.29226575
5.3653731 0.29082222
5.3658732 0.28928415
5.3663733 0.28764922
5.3668734 0.2859151
5.3673735 0.28407949
5.3678736 0.28214006
5.3683737 0.2801102
5.3688738 0.27804153
5.3693739 0.27593642
5.369874 0.27379272
5.3703741 0.27160829
5.3708742 0.26938101
5.3713743 0.26710874
5.3718744 0.26478933
5.3723745 0.26242065
5.3728746 0.26000056
5.3733747 0.25752693
5.3738748 0.25499762
5.3743749 0.25241049
5.374875 0.24976341
5.3753751 0.24705423
5.3758752 0.24428082
5.3763753 0.24144105
5.3768754 0.23853277
5.3773755 0.23555386
5.3778756 0.23250216
5.3783757 0.22937646
5.3788758 0.22619841
5.3793759 0.22298112
5.379876 0.21972875
5.3803761 0.21644548
5.3808762 0.21313547
5.3813763 0.20980289
5.3818764 0.20645191
5.3823765 0.2030867
5.3828766 0.19971143
5.3833767 0.19633026
5.3838768 0.19294737
5.3843769 0.18956692
5.384877 0.18619309
5.3853771 0.18283003
5.3858772 0.17948193
5.3863773 0.17615295
5.3868774 0.17284725
5.3873775 0.16956901
5.3878776 0.1663224
5.3883777 0.16311158
5.3888778 0.15993496
5.3893779 0.1567832
5.389878 0.15365586
5.3903781 0.15055275
5.3908782 0.14747367
5.3913783 0.14441844
5.3918784 0.14138688
5.3923785 0.13837879
5.3928786 0.13539399
5.3933787 0.13243228
5.3938788 0.12949349
5.3943789 0.12657741
5.394879 0.12368388
5.3953791 0.12081269
5.3958792 0.11796365
5.3963793 0.11513659
5.3968794 0.11233131
5.3973795 0.10954762
5.3978796 0.10678534
5.3983797 0.10404428
5.3988798 0.10133547
5.3993799 0.098760143
5.39988 0.096338457
5.4003801 0.094065329
5.4008802 0.09193568
5.4013803 0.089944432
5.4018804 0.088086508
5.4023805 0.086356828
5.4028806 0.084750314
5.4033807 0.083261889
5.4038808 0.081886474
5.4043809 0.08061899
5.404881 0.07945436
5.4053811 0.078387505
5.4058812 0.077413346
5.4063813 0.076526806
5.4068814 0.075722807
5.4073815 0.074996269
5.4078816 0.074342115
5.4083817 0.073755266
5.4088818 0.073230645
5.4093819 0.072784041
5.409882 0.072437193
5.4103821 0.072192212
5.4108822 0.072051202
5.4113823 0.072016271
5.4118824 0.072089522
5.4123825 0.072273062
5.4128826 0.072568998
5.4133827 0.072979433
5.4138828 0.073506475
5.4143829 0.074152229
5.414883 0.0749188
5.4153831 0.075808294
5.4158832 0.076822818
5.4163833 0.077964476
5.4168834 0.079235374
5.4173835 0.080637619
5.4178836 0.082173315
5.4183837 0.083844569
5.4188838 0.085653486
5.4193839 0.087585141
5.419884 0.089563729
5.4203841 0.091582371
5.4208842 0.093643932
5.4213843 0.095751277
5.4218844 0.097907269
5.4223845 0.10011477
5.4228846 0.10237666
5.4233847 0.10469578
5.4238848 0.10707501
5.4243849 0.10951722
5.424885 0.11202525
5.4253851 0.11460199
5.4258852 0.1172503
5.4263853 0.11997303
5.4268854 0.12277306
5.4273855 0.12565325
5.4278856 0.12861646
5.4283857 0.13166556
5.4288858 0.13480342
5.4293859 0.13803228
5.429886 0.14132078
5.4303861 0.14464702
5.4308862 0.14800684
5.4313863 0.15139607
5.4318864 0.15481054
5.4323865 0.15824608
5.4328866 0.16169853
5.4333867 0.16516372
5.4338868 0.16863748
5.4343869 0.17211565
5.434887 0.17559404
5.4353871 0.17906851
5.4358872 0.18253488
5.4363873 0.18598898
5.4368874 0.18942664
5.4373875 0.1928437
5.4378876 0.19623599
5.4383877 0.19959935
5.4388878 0.2029296
5.4393879 0.20622257
5.439888 0.20948085
5.4403881 0.2127195
5.4408882 0.21593911
5.4413883 0.21913941
5.4418884 0.22232015
5.4423885 0.22548107
5.4428886 0.22862192
5.4433887 0.23174243
5.4438888 0.23484236
5.4443889 0.23792145
5.444889 0.24097943
5.4453891 0.24401606
5.4458892 0.24703108
5.4463893 0.25002424
5.4468894 0.25299527
5.4473895 0.25594392
5.4478896 0.25886993
5.4483897 0.26177306
5.4488898 0.26465303
5.4493899 0.2675096
5.44989 0.27033664
5.4503901 0.27305306
5.4508902 0.27563688
5.4513903 0.27809309
5.4518904 0.28042667
5.4523905 0.28264261
5.4528906 0.28474589
5.4533907 0.28674148
5.4538908 0.28863438
5.4543909 0.29042957
5.454891 0.29213202
5.4553911 0.29374673
5.4558912 0.29527867
5.4563913 0.29673282
5.4568914 0.29811417
5.4573915 0.29942771
5.4578916 0.3006784
5.4583917 0.30187125
5.4588918 0.30301122
5.4593919 0.3041033
5.459892 0.30515248
5.4603921 0.30613953
5.4608922 0.30703188
5.4613923 0.30782955
5.4618924 0.30853285
5.4623925 0.30914211
5.4628926 0.30965761
5.4633927 0.31007968
5.4638928 0.31040862
5.4643929 0.31064473
5.464893 0.31078833
5.4653931 0.31083973
5.4658932 0.31079923
5.4663933 0.31066714
5.4668934 0.31044377
5.4673935 0.31012943
5.4678936 0.30972442
5.4683937 0.30922906
5.4688938 0.30864366
5.4693939 0.30796851
5.469894 0.30720393
5.4703941 0.30635489
5.4708942 0.30544956
5.4713943 0.30448942
5.4718944 0.30347062
5.4723945 0.30238933
5.4728946 0.30124171
5.4733947 0.30002394
5.4738948 0.29873217
5.4743949 0.29736258
5.474895 0.29591131
5.4753951 0.29437455
5.4758952 0.29274844
5.4763953 0.29102916
5.4768954 0.28921288
5.4773955 0.28729575
5.4778956 0.28527394
5.4783957 0.28314361
5.4788958 0.28090093
5.4793959 0.27854206
5.479896 0.27606318
5.4803961 0.27346069
5.4808962 0.27078861
5.4813963 0.26808888
5.4818964 0.2653603
5.4823965 0.26260165
5.4828966 0.25981175
5.4833967 0.25698937
5.4838968 0.25413331
5.4843969 0.25124238
5.484897 0.24831536
5.4853971 0.24535104
5.4858972 0.24234824
5.4863973 0.23930573
5.4868974 0.23622231
5.4873975 0.23309678
5.4878976 0.22992794
5.4883977 0.22671457
5.4888978 0.22345548
5.4893979 0.22014945
5.489898 0.21679529
5.4903981 0.21339179
5.4908982 0.20993959
5.4913983 0.20644633
5.4918984 0.20291675
5.4923985 0.19935519
5.4928986 0.195766
5.4933987 0.19215351
5.4938988 0.18852207
5.4943989 0.18487602
5.494899 0.18121969
5.4953991 0.17755743
5.4958992 0.17389358
5.4963993 0.17023248
5.4968994 0.16657847
5.4973995 0.16293589
5.4978996 0.15930909
5.4983997 0.15570239
5.4988998 0.15212015
5.4993999 0.1485667
5.4999 0.14504638
5.5004001 0.14156354
5.5009002 0.13812195
5.5014003 0.13471136
5.5019004 0.13132684
5.5024005 0.12796887
5.5029006 0.12463793
5.5034007 0.12133452
5.5039008 0.11805911
5.5044009 0.1148122
5.504901 0.11159425
5.5054011 0.10840577
5.5059012 0.10524722
5.5064013 0.10211911
5.5069014 0.099021901
5.5074015 0.095956091
5.5079016 0.09292216
5.5084017 0.089920594
5.5089018 0.086951876
5.5094019 0.08401649
5.509902 0.081114921
5.5104021 0.078247654
5.5109022 0.075415172
5.5114023 0.072633667
5.5119024 0.069932579
5.5124025 0.067311227
5.5129026 0.064768189
5.5134027 0.062302045
5.5139028 0.059911371
5.5144029 0.057594746
5.514903 0.055350747
5.5154031 0.053177954
5.5159032 0.051074943
5.5164033 0.049040292
5.5169034 0.047072581
5.5174035 0.045170386
5.5179036 0.043332286
5.5184037 0.041556859
5.5189038 0.039842683
5.5194039 0.038188335
5.519904 0.036592395
5.5204041 0.035053439
5.5209042 0.033570046
5.5214043 0.032138583
5.5219044 0.030738817
5.5224045 0.029367526
5.5229046 0.028026387
5.5234047 0.026717074
5.5239048 0.025441262
5.5244049 0.024200627
5.524905 0.022996842
5.5254051 0.021831583
5.5259052 0.020706525
5.5264053 0.019623343
5.5269054 0.018583712
5.5274055 0.017589306
5.5279056 0.016641801
5.5284057 0.015742872
5.5289058 0.014894193
5.5294059 0.01409744
5.529906 0.013354287
5.5304061 0.012666409
5.5309062 0.012035482
5.5314063 0.01146318
5.5319064 0.010922945
5.5324065 0.010387065
5.5329066 0.009857107
5.5334067 0.0093346368
5.5339068 0.0088212216
5.5344069 0.0083184282
5.534907 0.0078278236
5.5354071 0.0073509747
5.5359072 0.0068894486
5.5364073 0.006444812
5.5369074 0.0060186321
5.5374075 0.0056124756
5.5379076 0.0052279096
5.5384077 0.0048665009
5.5389078 0.0045298166
5.5394079 0.0042194235
5.539908 0.0039368886
5.5404081 0.0036837789
5.5409082 0.0034616612
5.5414083 0.0032721025
5.5419084 0.0031107137
5.5424085 0.0029516604
5.5429086 0.0027923718
5.5434087 0.0026335682
5.5439088 0.0024759698
5.5444089 0.0023202972
5.544909 0.0021672707
5.5454091 0.0020176105
5.5459092 0.0018720372
5.5464093 0.001731271
5.5469094 0.0015960322
5.5474095 0.0014670414
5.5479096 0.0013450187
5.5484097 0.0012306846
5.5489098 0.0011247595
5.5494099 0.0010279636
5.54991 0.00094101738
5.5504101 0.00086464118
5.5509102 0.00079955534
5.5514103 0.00074648023
5.5519104 0.00070596237
5.5524105 0.00066966294
5.5529106 0.00063282782
5.5534107 0.00059567563
5.5539108 0.000558425
5.5544109 0.00052129454
5.554911 0.00048450289
5.5554111 0.00044826867
5.5559112 0.0004128105
5.5564113 0.00037834701
5.5569114 0.00034509682
5.5574115 0.00031327855
5.5579116 0.00028311083
5.5584117 0.00025481228
5.5589118 0.00022860153
5.5594119 0.00020469721
5.559912 0.00018331792
5.5604121 0.00016468231
5.5609122 0.00014900898
5.5614123 0.00013651658
5.5619124 0.00012742372
5.5624125 0.00012086908
5.5629126 0.0001142615
5.5634127 0.00010751843
5.5639128 0.00010068758
5.5644129 9.3816639e-05
5.564913 8.6953332e-05
5.5654131 8.0145365e-05
5.5659132 7.3440447e-05
5.5664133 6.6886286e-05
5.5669134 6.0530592e-05
5.5674135 5.4421074e-05
5.5679136 4.8605441e-05
5.5684137 4.3131402e-05
5.5689138 3.8046666e-05
5.5694139 3.3398943e-05
5.569914 2.9235942e-05
5.5704141 2.5605371e-05
5.5709142 2.255494e-05
5.5714143 2.0132358e-05
5.5719144 1.8385335e-05
5.5724145 1.7319344e-05
5.5729146 1.6394804e-05
5.5734147 1.5440174e-05
5.5739148 1.4463224e-05
5.5744149 1.3471726e-05
5.574915 1.2473452e-05
5.5754151 1.1476171e-05
5.5759152 1.0487656e-05
5.5764153 9.5156781e-06
5.5769154 8.5680079e-06
5.5774155 7.6524169e-06
5.5779156 6.7766763e-06
5.5784157 5.9485574e-06
5.5789158 5.1758314e-06
5.5794159 4.4662694e-06
5.579916 3.8276427e-06
5.5804161 3.2677225e-06
5.5809162 2.7942801e-06
5.5814163 2.4150867e-06
5.5819164 2.1379134e-06
5.5824165 1.9705316e-06
5.5829166 1.86877e-06
5.5834167 1.762997e-06
5.5839168 1.6536627e-06
5.5844169 1.5417285e-06
5.584917 1.428156e-06
5.5854171 1.3139065e-06
5.5859172 1.1999415e-06
5.5864173 1.0872225e-06
5.5869174 9.7671096e-07
5.5874175 8.6936825e-07
5.5879176 7.6615587e-07
5.5884177 6.6803527e-07
5.5889178 5.759679e-07
5.5894179 4.9091521e-07
5.589918 4.1383866e-07
5.5904181 3.4569969e-07
5.5909182 2.8745977e-07
5.5914183 2.4008034e-07
5.5919184 2.0452285e-07
5.5924185 1.8174877e-07
5.5929186 1.709182e-07
5.5934187 1.6146814e-07
5.5939188 1.5159661e-07
5.5944189 1.4139901e-07
5.594919 1.3097073e-07
5.5954191 1.2040717e-07
5.5959192 1.0980372e-07
5.5964193 9.9255793e-08
5.5969194 8.8858773e-08
5.5974195 7.870806e-08
5.5979196 6.8899051e-08
5.5984197 5.9527142e-08
5.5989198 5.0687729e-08
5.5994199 4.247621e-08
5.59992 3.4987981e-08
5.6004201 2.8318439e-08
5.6009202 2.256298e-08
5.6014203 1.7817002e-08
5.6019204 1.41759e-08
5.6024205 1.1735071e-08
5.6029206 1.0585882e-08
5.6034207 9.9936976e-09
5.6039208 9.3674455e-09
5.6044209 8.7139114e-09
5.604921 8.0398818e-09
5.6054211 7.3521427e-09
5.6059212 6.6574806e-09
5.6064213 5.9626816e-09
5.6069214 5.2745321e-09
5.6074215 4.5998183e-09
5.6079216 3.9453265e-09
5.6084217 3.317843e-09
5.6089218 2.7241539e-09
5.6094219 2.1710457e-09
5.609922 1.6653046e-09
5.6104221 1.2137168e-09
5.6109222 8.2306867e-10
5.6114223 5.001464e-10
5.6119224 2.517363e-10
5.6124225 8.4624639e-11
5.6129226 5.5976842e-12
5.6134227 0
5.6139228 0
5.6144229 0
5.614923 0
5.6154231 0
5.6159232 0
5.6164233 0
5.6169234 0
5.6174235 0
5.6179236 0
5.6184237 0
5.6189238 0
5.6194239 0
5.619924 0
5.6204241 0
5.6209242 0
5.6214243 0
5.6219244 0
5.6224245 0
5.6229246 0
5.6234247 0
5.6239248 0
5.6244249 0
5.624925 0
5.6254251 0
5.6259252 0
5.6264253 0
5.6269254 0
5.6274255 0
5.6279256 0
5.6284257 0
5.6289258 0
5.6294259 0
5.629926 0
5.6304261 0
5.6309262 0
5.6314263 0
5.6319264 0
5.6324265 0
5.6329266 0
5.6334267 0
5.6339268 0
5.6344269 0
5.634927 0
5.6354271 0
5.6359272 0
5.6364273 0
5.6369274 0
5.6374275 0
5.6379276 0
5.6384277 0
5.6389278 0
5.6394279 0
5.639928 0
5.6404281 0
5.6409282 0
5.6414283 0
5.6419284 0
5.6424285 0
5.6429286 0
5.6434287 0
5.6439288 0
5.6444289 0
5.644929 0
5.6454291 0
5.6459292 0
5.6464293 0
5.6469294 0
5.6474295 0
5.6479296 0
5.6484297 0
5.6489298 0
5.6494299 0
5.64993 0
5.6504301 0
5.6509302 0
5.6514303 0
5.6519304 0
5.6524305 0
5.6529306 0
5.6534307 0
5.6539308 0
5.6544309 0
5.654931 0
5.6554311 0
5.6559312 0
5.6564313 0
5.6569314 0
5.6574315 0
5.6579316 0
5.6584317 0
5.6589318 0
5.6594319 0
5.659932 0
5.6604321 0
5.6609322 0
5.6614323 0
5.6619324 0
5.6624325 0
5.6629326 0
5.6634327 0
5.6639328 0
5.6644329 0
5.664933 0
5.6654331 0
5.6659332 0
5.6664333 0
5.6669334 0
5.6674335 0
5.6679336 0
5.6684337 0
5.6689338 0
5.6694339 0
5.669934 0
5.6704341 0
5.6709342 0
5.6714343 0
5.6719344 0
5.6724345 0
5.6729346 0
5.6734347 0
5.6739348 0
5.6744349 0
5.674935 0
5.6754351 0
5.6759352 0
5.6764353 0
5.6769354 0
5.6774355 0
5.6779356 0
5.6784357 0
5.6789358 0
5.6794359 0
5.679936 0
5.6804361 0
5.6809362 0
5.6814363 0
5.6819364 0
5.6824365 0
5.6829366 0
5.6834367 0
5.6839368 0
5.6844369 0
5.684937 0
5.6854371 0
5.6859372 0
5.6864373 0
5.6869374 0
5.6874375 0
5.6879376 0
5.6884377 0
5.6889378 0
5.6894379 0
5.689938 0
5.6904381 0
5.6909382 0
5.6914383 0
5.6919384 0
5.6924385 0
5.6929386 0
5.6934387 0
5.6939388 0
5.6944389 0
5.694939 0
5.6954391 0
5.6959392 0
5.6964393 0
5.6969394 0
5.6974395 0
5.6979396 0
5.6984397 0
5.6989398 0
5.6994399 0
5.69994 0
5.7004401 0
5.7009402 0
5.7014403 0
5.7019404 0
5.7024405 0
5.7029406 0
5.7034407 0
5.7039408 0
5.7044409 0
5.704941 0
5.7054411 0
5.7059412 0
5.7064413 0
5.7069414 0
5.7074415 0
5.7079416 0
5.7084417 0
5.7089418 0
5.7094419 0
5.709942 0
5.7104421 0
5.7109422 0
5.7114423 0
5.7119424 0
5.7124425 0
5.7129426 0
5.7134427 0
5.7139428 0
5.7144429 0
5.714943 0
5.7154431 0
5.7159432 0
5.7164433 0
5.7169434 0
5.7174435 0
5.7179436 0
5.7184437 0
5.7189438 0
5.7194439 0
5.719944 0
5.7204441 0
5.7209442 0
5.7214443 0
5.7219444 0
5.7224445 0
5.7229446 0
5.7234447 0
5.7239448 0
5.7244449 0
5.724945 0
5.7254451 0
5.7259452 0
5.7264453 0
5.7269454 0
5.7274455 0
5.7279456 0
5.7284457 0
5.7289458 0
5.7294459 0
5.729946 0
5.7304461 0
5.7309462 0
5.7314463 0
5.7319464 0
5.7324465 0
5.7329466 0
5.7334467 0
5.7339468 0
5.7344469 0
5.734947 0
5.7354471 0
5.7359472 0
5.7364473 0
5.7369474 0
5.7374475 0
5.7379476 0
5.7384477 0
5.7389478 0
5.7394479 0
5.739948 0
5.7404481 0
5.7409482 0
5.7414483 0
5.7419484 0
5.7424485 0
5.7429486 0
5.7434487 0
5.7439488 0
5.7444489 0
5.744949 0
5.7454491 0
5.7459492 4.4078217e-12
5.7464493 1.1018912e-10
5.7469494 3.4934373e-10
5.7474495 7.1164098e-10
5.7479496 1.1868502e-09
5.7484497 1.7647407e-09
5.7489498 2.4350818e-09
5.7494499 3.1876429e-09
5.74995 4.0121932e-09
5.7504501 4.8985022e-09
5.7509502 5.836339e-09
5.7514503 6.8154732e-09
5.7519504 7.8256739e-09
5.7524505 8.8567105e-09
5.7529506 9.8983523e-09
5.7534507 1.0940369e-08
5.7539508 1.1972529e-08
5.7544509 1.2984603e-08
5.754951 1.3966359e-08
5.7554511 1.4907567e-08
5.7559512 1.5797996e-08
5.7564513 1.7312435e-08
5.7569514 2.0644042e-08
5.7574515 2.5686803e-08
5.7579516 3.2305537e-08
5.7584517 4.036506e-08
5.7589518 4.9730192e-08
5.7594519 6.026575e-08
5.759952 7.1836552e-08
5.7604521 8.4307417e-08
5.7609522 9.7543163e-08
5.7614523 1.1140861e-07
5.7619524 1.2576857e-07
5.7624525 1.4048787e-07
5.7629526 1.5543132e-07
5.7634527 1.7046374e-07
5.7639528 1.8544995e-07
5.7644529 2.0025476e-07
5.764953 2.1474301e-07
5.7654531 2.287795e-07
5.7659532 2.4222904e-07
5.7664533 2.5683124e-07
5.7669534 2.8822557e-07
5.7674535 3.3879156e-07
5.7679536 4.0709366e-07
5.7684537 4.9169636e-07
5.7689538 5.9116414e-07
5.7694539 7.0406145e-07
5.769954 8.2895279e-07
5.7704541 9.6440261e-07
5.7709542 1.1089754e-06
5.7714543 1.2612356e-06
5.7719544 1.4197478e-06
5.7724545 1.5830763e-06
5.7729546 1.7497857e-06
5.7734547 1.9184405e-06
5.7739548 2.087605e-06
5.7744549 2.2558438e-06
5.774955 2.4217214e-06
5.7754551 2.5838023e-06
5.7759552 2.7406508e-06
5.7764553 2.8908315e-06
5.7769554 3.1247826e-06
5.7774555 3.5265372e-06
5.7779556 4.0842552e-06
5.7784557 4.7860962e-06
5.7789558 5.6202198e-06
5.7794559 6.5747857e-06
5.779956 7.6379534e-06
5.7804561 8.7978825e-06
5.7809562 1.0042733e-05
5.7814563 1.1360664e-05
5.7819564 1.2739835e-05
5.7824565 1.4168406e-05
5.7829566 1.5634536e-05
5.7834567 1.7126386e-05
5.7839568 1.8632115e-05
5.7844569 2.0139881e-05
5.784957 2.1637846e-05
5.7854571 2.3114168e-05
5.7859572 2.4557008e-05
5.7864573 2.5954524e-05
5.7869574 2.7501884e-05
5.7874575 3.0073979e-05
5.7879576 3.3705862e-05
5.7884577 3.8322781e-05
5.7889578 4.3849989e-05
5.7894579 5.0212735e-05
5.789958 5.733627e-05
5.7904581 6.5145845e-05
5.7909582 7.356671e-05
5.7914583 8.2524115e-05
5.7919584 9.1943311e-05
5.7924585 0.00010174955
5.7929586 0.00011186808
5.7934587 0.00012222415
5.7939588 0.00013274302
5.7944589 0.00014334993
5.794959 0.00015397013
5.7954591 0.00016452888
5.7959592 0.00017495143
5.7964593 0.00018516302
5.7969594 0.00019517342
5.7974595 0.00020881542
5.7979596 0.00022794042
5.7984597 0.00025219528
5.7989598 0.00028122685
5.7994599 0.000314682
5.79996 0.00035220757
5.8004601 0.00039345043
5.8009602 0.00043805743
5.8014603 0.00048567544
5.8019604 0.0005359513
5.8024605 0.00058853189
5.8029606 0.00064306404
5.8034607 0.00069919463
5.8039608 0.00075657051
5.8044609 0.00081483853
5.804961 0.00087364556
5.8054611 0.00093263845
5.8059612 0.00099146406
5.8064613 0.0010497692
5.8069614 0.0011072009
5.8074615 0.0011698947
5.8079616 0.00125299
5.8084617 0.0013560244
5.8089618 0.0014777969
5.8094619 0.0016171062
5.809962 0.0017727512
5.8104621 0.0019435308
5.8109622 0.0021282437
5.8114623 0.0023256888
5.8119624 0.002534665
5.8124625 0.002753971
5.8129626 0.0029824057
5.8134627 0.0032187679
5.8139628 0.0034618566
5.8144629 0.0037104704
5.814963 0.0039634083
5.8154631 0.004219469
5.8159632 0.0044774515
5.8164633 0.0047361546
5.8169634 0.004994377
5.8174635 0.0052543144
5.8179636 0.005558592
5.8184637 0.005918293
5.8189638 0.0063307543
5.8194639 0.0067933129
5.819964 0.0073033058
5.8204641 0.0078580698
5.8209642 0.0084549419
5.8214643 0.009091259
5.8219644 0.0097643582
5.8224645 0.010471576
5.8229646 0.01121025
5.8234647 0.011977717
5.8239648 0.012771314
5.8244649 0.013588377
5.824965 0.014426244
5.8254651 0.015282252
5.8259652 0.016153737
5.8264653 0.017038036
5.8269654 0.017932488
5.8274655 0.018834427
5.8279656 0.019781571
5.8284657 0.020827145
5.8289658 0.021969092
5.8294659 0.023205007
5.829966 0.024532485
5.8304661 0.025949121
5.8309662 0.027452508
5.8314663 0.029040243
5.8319664 0.03070992
5.8324665 0.032459134
5.8329666 0.034285479
5.8334667 0.036186551
5.8339668 0.038159944
5.8344669 0.040203253
5.834967 0.042314073
5.8354671 0.044489999
5.8359672 0.046728625
5.8364673 0.049027546
5.8369674 0.051384358
5.8374675 0.053796655
5.8379676 0.056262035
5.8384677 0.058782037
5.8389678 0.061364291
5.8394679 0.064016862
5.839968 0.066747814
5.8404681 0.069565212
5.8409682 0.072477119
5.8414683 0.075491601
5.8419684 0.078616722
5.8424685 0.081860546
5.8429686 0.085231138
5.8434687 0.088736562
5.8439688 0.092384883
5.8444689 0.096184165
5.844969 0.10014247
5.8454691 0.10426787
5.8459692 0.10856842
5.8464693 0.11305219
5.8469694 0.11772725
5.8474695 0.12260165
5.8479696 0.12768275
5.8484697 0.13285782
5.8489698 0.13804074
5.8494699 0.14323105
5.84997 0.14842831
5.8504701 0.15363208
5.8509702 0.15884191
5.8514703 0.16405735
5.8519704 0.16927797
5.8524705 0.17450331
5.8529706 0.17973293
5.8534707 0.18496639
5.8539708 0.19020324
5.8544709 0.19544304
5.854971 0.20068534
5.8554711 0.20592969
5.8559712 0.21117566
5.8564713 0.21642279
5.8569714 0.22167065
5.8574715 0.22691878
5.8579716 0.23216675
5.8584717 0.23741656
5.8589718 0.2426755
5.8594719 0.24794315
5.859972 0.2532185
5.8604721 0.25850052
5.8609722 0.2637882
5.8614723 0.26908051
5.8619724 0.27437643
5.8624725 0.27967494
5.8629726 0.28497502
5.8634727 0.29027565
5.8639728 0.2955758
5.8644729 0.30087445
5.864973 0.30617059
5.8654731 0.31146319
5.8659732 0.31675122
5.8664733 0.32203367
5.8669734 0.32730952
5.8674735 0.33257774
5.8679736 0.33783732
5.8684737 0.34307754
5.8689738 0.34808936
5.8694739 0.35279592
5.869974 0.35720727
5.8704741 0.36133346
5.8709742 0.36518457
5.8714743 0.36877064
5.8719744 0.37210175
5.8724745 0.37518794
5.8729746 0.37803928
5.8734747 0.38066583
5.8739748 0.38307764
5.8744749 0.38528479
5.874975 0.38729732
5.8754751 0.38912529
5.8759752 0.39077877
5.8764753 0.39226782
5.8769754 0.39360249
5.8774755 0.39479285
5.8779756 0.39584895
5.8784757 0.39678086
5.8789758 0.39757204
5.8794759 0.39817427
5.879976 0.39857985
5.8804761 0.39878206
5.8809762 0.3987742
5.8814763 0.39854956
5.8819764 0.39810143
5.8824765 0.39742309
5.8829766 0.39650784
5.8834767 0.39534896
5.8839768 0.39393975
5.8844769 0.39227349
5.884977 0.39034348
5.8854771 0.38814299
5.8859772 0.38566533
5.8864773 0.38290379
5.8869774 0.37985164
5.8874775 0.37650219
5.8879776 0.37284872
5.8884777 0.36888451
5.8889778 0.36462711
5.8894779 0.3602787
5.889978 0.35588584
5.8904781 0.35144829
5.8909782 0.34696579
5.8914783 0.34243809
5.8919784 0.33786494
5.8924785 0.33324609
5.8929786 0.32858128
5.8934787 0.32387027
5.8939788 0.31911279
5.8944789 0.31430861
5.894979 0.30945746
5.8954791 0.30455909
5.8959792 0.29961326
5.8964793 0.2946197
5.8969794 0.28957818
5.8974795 0.28448843
5.8979796 0.2793502
5.8984797 0.27416324
5.8989798 0.26892731
5.8994799 0.26362996
5.89998 0.25826446
5.9004801 0.25283897
5.9009802 0.24736167
5.9014803 0.24184072
5.9019804 0.23628427
5.9024805 0.23070051
5.9029806 0.22509759
5.9034807 0.21948368
5.9039808 0.21386694
5.9044809 0.20825555
5.904981 0.20265766
5.9054811 0.19708144
5.9059812 0.19153506
5.9064813 0.18602668
5.9069814 0.18056447
5.9074815 0.1751566
5.9079816 0.16981122
5.9084817 0.16453651
5.9089818 0.15934064
5.9094819 0.15423729
5.909982 0.14925401
5.9104821 0.14439105
5.9109822 0.13964562
5.9114823 0.13501489
5.9119824 0.13049604
5.9124825 0.12608627
5.9129826 0.12178275
5.9134827 0.11758267
5.9139828 0.11348322
5.9144829 0.10948159
5.914983 0.10557495
5.9154831 0.10176049
5.9159832 0.098035398
5.9164833 0.094396858
5.9169834 0.090842055
5.9174835 0.087368173
5.9179836 0.083972398
5.9184837 0.080651915
5.9189838 0.077403909
5.9194839 0.074226626
5.919984 0.071164484
5.9204841 0.068239926
5.9209842 0.065449956
5.9214843 0.062791581
5.9219844 0.060261803
5.9224845 0.057857627
5.9229846 0.055576059
5.9234847 0.053414102
5.9239848 0.051368762
5.9244849 0.049437043
5.924985 0.047615948
5.9254851 0.045902484
5.9259852 0.044293654
5.9264853 0.042786464
5.9269854 0.041377916
5.9274855 0.040065018
5.9279856 0.038844771
5.9284857 0.037714182
5.9289858 0.036670255
5.9294859 0.035709995
5.929986 0.034834982
5.9304861 0.034054898
5.9309862 0.033370265
5.9314863 0.032781134
5.9319864 0.032287559
5.9324865 0.031889593
5.9329866 0.03158729
5.9334867 0.031380701
5.9339868 0.031269881
5.9344869 0.031254883
5.934987 0.031335759
5.9354871 0.031512562
5.9359872 0.031785346
5.9364873 0.032154165
5.9369874 0.03261907
5.9374875 0.033180115
5.9379876 0.033837353
5.9384877 0.034590837
5.9389878 0.035440621
5.9394879 0.036386757
5.939988 0.037428305
5.9404881 0.038553593
5.9409882 0.039761892
5.9414883 0.041056602
5.9419884 0.042441122
5.9424885 0.043918851
5.9429886 0.045493187
5.9434887 0.047167531
5.9439888 0.04894528
5.9444889 0.050829835
5.944989 0.052824593
5.9454891 0.054932953
5.9459892 0.057158316
5.9464893 0.059504079
5.9469894 0.061973642
5.9474895 0.064570404
5.9479896 0.067297764
5.9484897 0.07015912
5.9489898 0.073157872
5.9494899 0.076297418
5.94999 0.079581158
5.9504901 0.082980128
5.9509902 0.086452736
5.9514903 0.090000299
5.9519904 0.093624377
5.9524905 0.097326531
5.9529906 0.10110832
5.9534907 0.10497131
5.9539908 0.10891705
5.9544909 0.11294711
5.954991 0.11706305
5.9554911 0.12126643
5.9559912 0.1255588
5.9564913 0.12994174
5.9569914 0.13441679
5.9574915 0.13898552
5.9579916 0.1436495
5.9584917 0.14841027
5.9589918 0.15326941
5.9594919 0.15822846
5.959992 0.163289
5.9604921 0.16845186
5.9609922 0.1737103
5.9614923 0.17905494
5.9619924 0.1844766
5.9624925 0.18996615
5.9629926 0.19551443
5.9634927 0.20111229
5.9639928 0.20675058
5.9644929 0.21242016
5.964993 0.21811186
5.9654931 0.22381655
5.9659932 0.22952507
5.9664933 0.23522826
5.9669934 0.24091699
5.9674935 0.2465821
5.9679936 0.25221444
5.9684937 0.25780486
5.9689938 0.26334421
5.9694939 0.26882333
5.969994 0.27423309
5.9704941 0.27956445
5.9709942 0.2848279
5.9714943 0.29003466
5.9719944 0.29518428
5.9724945 0.30027632
5.9729946 0.30531035
5.9734947 0.31028592
5.9739948 0.3152026
5.9744949 0.32005995
5.974995 0.32485753
5.9754951 0.32959491
5.9759952 0.33427163
5.9764953 0.33888727
5.9769954 0.34344139
5.9774955 0.34793355
5.9779956 0.3523633
5.9784957 0.35673022
5.9789958 0.36103386
5.9794959 0.36527378
5.979996 0.36944955
5.9804961 0.37356072
5.9809962 0.37756678
5.9814963 0.38133814
5.9819964 0.38486375
5.9824965 0.3881422
5.9829966 0.39117212
5.9834967 0.39395212
5.9839968 0.3964808
5.9844969 0.39875679
5.984997 0.40077868
5.9854971 0.4025451
5.9859972 0.40405466
5.9864973 0.40530596
5.9869974 0.40629763
5.9874975 0.40702827
5.9879976 0.40749649
5.9884977 0.40770091
5.9889978 0.40764014
5.9894979 0.40731279
5.989998 0.40671747
5.9904981 0.4058528
5.9909982 0.40472297
5.9914983 0.4034467
5.9919984 0.40207466
5.9924985 0.40060996
5.9929986 0.39905575
5.9934987 0.39741513
5.9939988 0.39569125
5.9944989 0.39388723
5.994999 0.3920062
5.9954991 0.39005129
5.9959992 0.38802561
5.9964993 0.38593231
5.9969994 0.38377451
5.9974995 0.38155533
5.9979996 0.3792779
5.9984997 0.37694536
5.9989998 0.37456083
5.9994999 0.37212743
6 0.3696483
