# Supplementary material for: Structural motifs of gold cluster anions with 17 to 69 atoms
Source: Nat Commun. 2026 Apr 10;17:5099. doi: 10.1038/s41467-026-71649-9 (PMC13246909; doi:10.1038/s41467-026-71649-9)
Supplement: Supplementary file 5 — Source Data [file 41467_2026_71649_MOESM5_ESM.zip › Figure2/62_exp.dat]

3.6 4.4452289e-17
3.6004801 -4.1316153e-05
3.6009602 -7.0130675e-05
3.6014403 -8.7771468e-05
3.6019204 -9.556643e-05
3.6024005 -9.4843464e-05
3.6028806 -8.693047e-05
3.6033607 -7.3155347e-05
3.6038408 -5.4845998e-05
3.6043209 -3.3330322e-05
3.604801 -9.9362197e-06
3.6052811 1.6333783e-05
3.6057612 5.3674291e-05
3.6062412 0.00010063378
3.6067213 0.00015455644
3.6072014 0.00021278649
3.6076815 0.00027266811
3.6081616 0.0003315455
3.6086417 0.00038676287
3.6091218 0.00043566441
3.6096019 0.00047559433
3.610082 0.0005040115
3.6105621 0.00052401109
3.6110422 0.00053838247
3.6115223 0.00054756828
3.6120024 0.00055201115
3.6124825 0.00055215371
3.6129626 0.00054843859
3.6134427 0.00054130844
3.6139228 0.00053120588
3.6144029 0.00051857354
3.614883 0.00050385406
3.6153631 0.00048206497
3.6158432 0.00044271373
3.6163233 0.00038962364
3.6168034 0.00032722104
3.6172835 0.00025993225
3.6177636 0.00019218361
3.6182436 0.00012840146
3.6187237 7.3012134e-05
3.6192038 3.0441967e-05
3.6196839 5.1172947e-06
3.620164 7.1162885e-07
3.6206441 1.0707718e-05
3.6211242 3.1808991e-05
3.6216043 6.313018e-05
3.6220844 0.00010378602
3.6225645 0.00015289124
3.6230446 0.00020956057
3.6235247 0.00027290876
3.6240048 0.00034205052
3.6244849 0.0004161006
3.624965 0.00049417373
3.6254451 0.00057851002
3.6259252 0.00067153032
3.6264053 0.00077104196
3.6268854 0.00087483177
3.6273655 0.00098068659
3.6278456 0.0010863933
3.6283257 0.0011897386
3.6288058 0.0012885094
3.6292859 0.0013804926
3.629766 0.001463475
3.630246 0.001536302
3.6307261 0.0016036489
3.6312062 0.001666386
3.6316863 0.0017245133
3.6321664 0.0017780307
3.6326465 0.0018269382
3.6331266 0.0018712359
3.6336067 0.0019109238
3.6340868 0.0019460018
3.6345669 0.00197647
3.635047 0.0020023503
3.6355271 0.0020260624
3.6360072 0.0020483166
3.6364873 0.0020677849
3.6369674 0.0020831395
3.6374475 0.0020930525
3.6379276 0.002096196
3.6384077 0.0020912421
3.6388878 0.0020768628
3.6393679 0.0020517303
3.639848 0.0020145167
3.6403281 0.0019671934
3.6408082 0.0019191838
3.6412883 0.0018711742
3.6417684 0.0018231646
3.6422484 0.001775155
3.6427285 0.0017271454
3.6432086 0.0016791358
3.6436887 0.0016311262
3.6441688 0.0015831166
3.6446489 0.001535107
3.645129 0.0014870974
3.6456091 0.0014390878
3.6460892 0.0013910782
3.6465693 0.0013430686
3.6470494 0.001295059
3.6475295 0.0012470494
3.6480096 0.0011990398
3.6484897 0.0011510302
3.6489698 0.0011030206
3.6494499 0.001055011
3.64993 0.0010070014
3.6504101 0.00097189348
3.6508902 0.00096873241
3.6513703 0.0009926015
3.6518504 0.0010381891
3.6523305 0.0011001837
3.6528106 0.0011732737
3.6532907 0.0012521473
3.6537708 0.0013314932
3.6542509 0.0014059995
3.6547309 0.0014703548
3.655211 0.0015211042
3.6556911 0.0015691138
3.6561712 0.0016171234
3.6566513 0.001665133
3.6571314 0.0017131426
3.6576115 0.0017611522
3.6580916 0.0018091618
3.6585717 0.0018571714
3.6590518 0.001905181
3.6595319 0.0019531906
3.660012 0.0020012002
3.6604921 0.0020492098
3.6609722 0.0020972194
3.6614523 0.002145229
3.6619324 0.0021932386
3.6624125 0.0022412482
3.6628926 0.0022892579
3.6633727 0.0023372675
3.6638528 0.0023852771
3.6643329 0.0024332867
3.664813 0.0024812963
3.6652931 0.0025293059
3.6657732 0.0025773155
3.6662533 0.0026253251
3.6667333 0.0026733347
3.6672134 0.0027213443
3.6676935 0.0027693539
3.6681736 0.0028173635
3.6686537 0.0028653731
3.6691338 0.0029133827
3.6696139 0.0029613923
3.670094 0.00300981
3.6705741 0.0030717839
3.6710542 0.003151036
3.6715343 0.0032440251
3.6720144 0.0033472101
3.6724945 0.0034570499
3.6729746 0.0035700036
3.6734547 0.00368253
3.6739348 0.0037910881
3.6744149 0.0038921368
3.674895 0.003982135
3.6753751 0.0040404727
3.6758552 0.0040373196
3.6763353 0.0039888735
3.6768154 0.0039128395
3.6772955 0.0038269232
3.6777756 0.0037488298
3.6782557 0.0036962647
3.6787357 0.0036869331
3.6792158 0.0037385406
3.6796959 0.0038687923
3.680176 0.0040880176
3.6806561 0.0043280656
3.6811362 0.0045681136
3.6816163 0.0048081616
3.6820964 0.0050482096
3.6825765 0.0052882577
3.6830566 0.0055283057
3.6835367 0.0057683537
3.6840168 0.0060084017
3.6844969 0.0062484497
3.684977 0.0064884977
3.6854571 0.0067285457
3.6859372 0.0069685937
3.6864173 0.0072086417
3.6868974 0.0074486897
3.6873775 0.0076887377
3.6878576 0.0079287858
3.6883377 0.0081688338
3.6888178 0.0084088818
3.6892979 0.0086489298
3.689778 0.0088889778
3.6902581 0.0091455088
3.6907381 0.0094958038
3.6912182 0.0099321469
3.6916983 0.010433882
3.6921784 0.010980353
3.6926585 0.011550903
3.6931386 0.012124876
3.6936187 0.012681617
3.6940988 0.013200468
3.6945789 0.013660774
3.695059 0.014040806
3.6955391 0.014248631
3.6960192 0.014271106
3.6964993 0.014158798
3.6969794 0.013962275
3.6974595 0.013732105
3.6979396 0.013518855
3.6984197 0.013373092
3.6988998 0.013345385
3.6993799 0.0134863
3.69986 0.013846405
3.7003401 0.014408736
3.7008202 0.015006598
3.7013003 0.015624272
3.7017804 0.016256701
3.7022605 0.016898829
3.7027405 0.017545598
3.7032206 0.018191952
3.7037007 0.018832835
3.7041808 0.019463189
3.7046609 0.020077958
3.705141 0.020672772
3.7056211 0.021255767
3.7061012 0.021832183
3.7065813 0.022403867
3.7070614 0.022972661
3.7075415 0.023540411
3.7080216 0.024108961
3.7085017 0.024680155
3.7089818 0.025255837
3.7094619 0.025837852
3.709942 0.026428043
3.7104221 0.027049934
3.7109022 0.02773373
3.7113823 0.028472117
3.7118624 0.02925735
3.7123425 0.030081681
3.7128226 0.030937366
3.7133027 0.031816659
3.7137828 0.032711812
3.7142629 0.03361508
3.7147429 0.034518717
3.715223 0.035440364
3.7157031 0.036536474
3.7161832 0.037801215
3.7166633 0.039193439
3.7171434 0.040671999
3.7176235 0.042195748
3.7181036 0.043723539
3.7185837 0.045214225
3.7190638 0.046626658
3.7195439 0.04791969
3.720024 0.04905152
3.7205041 0.04972917
3.7209842 0.049838466
3.7214643 0.049530963
3.7219444 0.048958218
3.7224245 0.048271785
3.7229046 0.047623221
3.7233847 0.04716408
3.7238648 0.047045918
3.7243449 0.04742029
3.724825 0.048438752
3.7253051 0.050092978
3.7257852 0.051879819
3.7262653 0.053733128
3.7267453 0.055635658
3.7272254 0.057570157
3.7277055 0.059519376
3.7281856 0.061466066
3.7286657 0.063392976
3.7291458 0.065282857
3.7296259 0.067118459
3.730106 0.068884364
3.7305861 0.070618725
3.7310662 0.07234486
3.7315463 0.074065281
3.7320264 0.075782499
3.7325065 0.077499026
3.7329866 0.079217374
3.7334667 0.080940055
3.7339468 0.082669579
3.7344269 0.08440846
3.734907 0.086159208
3.7353871 0.087953567
3.7358672 0.089839014
3.7363473 0.091794059
3.7368274 0.093795362
3.7373075 0.095819586
3.7377876 0.097843391
3.7382677 0.099843439
3.7387477 0.10179639
3.7392278 0.10367891
3.7397079 0.10546765
3.740188 0.10713817
3.7406681 0.10866987
3.7411482 0.1100757
3.7416283 0.11137388
3.7421084 0.11258259
3.7425885 0.11372005
3.7430686 0.11480445
3.7435487 0.11585399
3.7440288 0.11688687
3.7445089 0.1179213
3.744989 0.11897547
3.7454691 0.11995447
3.7459492 0.12077254
3.7464293 0.12147823
3.7469094 0.12212016
3.7473895 0.12274696
3.7478696 0.12340725
3.7483497 0.12414964
3.7488298 0.12502277
3.7493099 0.12607524
3.74979 0.12735569
3.7502701 0.12888861
3.7507502 0.13058135
3.7512302 0.1324025
3.7517103 0.1343331
3.7521904 0.13635416
3.7526705 0.13844672
3.7531506 0.14059182
3.7536307 0.14277047
3.7541108 0.14496372
3.7545909 0.14715259
3.755071 0.14931924
3.7555511 0.15151103
3.7560312 0.15375213
3.7565113 0.15602983
3.7569914 0.1583314
3.7574715 0.16064412
3.7579516 0.16295527
3.7584317 0.16525213
3.7589118 0.16752199
3.7593919 0.1697521
3.759872 0.17192977
3.7603521 0.17402455
3.7608322 0.17598364
3.7613123 0.17780332
3.7617924 0.17948237
3.7622725 0.18101955
3.7627526 0.18241362
3.7632326 0.18366334
3.7637127 0.18476749
3.7641928 0.18572482
3.7646729 0.1865341
3.765153 0.18718298
3.7656331 0.18753507
3.7661132 0.18760737
3.7665933 0.18747338
3.7670734 0.18720663
3.7675535 0.18688064
3.7680336 0.18656891
3.7685137 0.18634497
3.7689938 0.18628234
3.7694739 0.18645453
3.769954 0.18693506
3.7704341 0.18763171
3.7709142 0.1883355
3.7713943 0.18904438
3.7718744 0.18975804
3.7723545 0.19047619
3.7728346 0.1911985
3.7733147 0.19192468
3.7737948 0.19265441
3.7742749 0.1933874
3.774755 0.19412333
3.775235 0.19486399
3.7757151 0.19562067
3.7761952 0.19639153
3.7766753 0.19717228
3.7771554 0.19795862
3.7776355 0.19874627
3.7781156 0.19953093
3.7785957 0.20030832
3.7790758 0.20107415
3.7795559 0.20182412
3.780036 0.20255308
3.7805161 0.2030897
3.7809962 0.20333175
3.7814763 0.20331367
3.7819564 0.20306988
3.7824365 0.20263482
3.7829166 0.20204291
3.7833967 0.20132859
3.7838768 0.20052627
3.7843569 0.19967039
3.784837 0.19879538
3.7853171 0.197856
3.7857972 0.19663611
3.7862773 0.19517903
3.7867574 0.19354973
3.7872374 0.19181318
3.7877175 0.19003436
3.7881976 0.18827823
3.7886777 0.18660976
3.7891578 0.18509392
3.7896379 0.18379569
3.790118 0.18278948
3.7905981 0.18230184
3.7910782 0.1823024
3.7915583 0.18265259
3.7920384 0.18321384
3.7925185 0.18384757
3.7929986 0.18441522
3.7934787 0.18477823
3.7939588 0.18479803
3.7944389 0.18433604
3.794919 0.1832537
3.7953991 0.18164271
3.7958792 0.17988546
3.7963593 0.17802066
3.7968394 0.17607834
3.7973195 0.1740885
3.7977996 0.17208118
3.7982797 0.17008638
3.7987598 0.16813413
3.7992398 0.16625444
3.7997199 0.16447733
3.8002 0.16281769
3.8006801 0.16116882
3.8011602 0.15951113
3.8016403 0.1578535
3.8021204 0.15620479
3.8026005 0.15457388
3.8030806 0.15296966
3.8035607 0.151401
3.8040408 0.14987678
3.8045209 0.14840586
3.805001 0.14699714
3.8054811 0.14566164
3.8059612 0.14439492
3.8064413 0.14318271
3.8069214 0.14201072
3.8074015 0.14086469
3.8078816 0.13973033
3.8083617 0.13859337
3.8088418 0.13743953
3.8093219 0.13625455
3.809802 0.13502413
3.8102821 0.13371695
3.8107622 0.132269
3.8112422 0.13071211
3.8117223 0.12908816
3.8122024 0.127439
3.8126825 0.12580648
3.8131626 0.12423247
3.8136427 0.12275883
3.8141228 0.12142741
3.8146029 0.12028006
3.815083 0.11935549
3.8155631 0.11854799
3.8160432 0.11778263
3.8165233 0.11705108
3.8170034 0.11634507
3.8174835 0.11565628
3.8179636 0.11497643
3.8184437 0.1142972
3.8189238 0.1136103
3.8194039 0.11290743
3.819884 0.1121803
3.8203641 0.11143123
3.8208442 0.11068089
3.8213243 0.10992911
3.8218044 0.10917471
3.8222845 0.10841652
3.8227646 0.10765335
3.8232446 0.10688404
3.8237247 0.1061074
3.8242048 0.10532225
3.8246849 0.10452743
3.825165 0.1037117
3.8256451 0.1027604
3.8261252 0.10166624
3.8266053 0.10046091
3.8270854 0.099176096
3.8275655 0.097843487
3.8280456 0.096494772
3.8285257 0.09516164
3.8290058 0.093875779
3.8294859 0.092668878
3.829966 0.091572625
3.8304461 0.090582599
3.8309262 0.089660925
3.8314063 0.088803275
3.8318864 0.088005498
3.8323665 0.087263445
3.8328466 0.086572967
3.8333267 0.085929913
3.8338068 0.085330134
3.8342869 0.084769481
3.834767 0.084243803
3.835247 0.083759435
3.8357271 0.083371778
3.8362072 0.083086441
3.8366873 0.082899723
3.8371674 0.082807925
3.8376475 0.082807344
3.8381276 0.08289428
3.8386077 0.083065031
3.8390878 0.083315896
3.8395679 0.083643175
3.840048 0.08404448
3.8405281 0.08465954
3.8410082 0.0855411
3.8414883 0.08662764
3.8419684 0.08785764
3.8424485 0.08916958
3.8429286 0.09050194
3.8434087 0.091793199
3.8438888 0.092981838
3.8443689 0.094006336
3.844849 0.094805174
3.8453291 0.09529593
3.8458092 0.095426287
3.8462893 0.095281716
3.8467694 0.09495463
3.8472494 0.094537442
3.8477295 0.094122566
3.8482096 0.093802414
3.8486897 0.093669399
3.8491698 0.093815934
3.8496499 0.094334433
3.85013 0.095300179
3.8506101 0.096451438
3.8510902 0.0976603
3.8515703 0.09891366
3.8520504 0.10019842
3.8525305 0.10150146
3.8530106 0.1028097
3.8534907 0.10411002
3.8539708 0.10538932
3.8544509 0.1066345
3.854931 0.10783245
3.8554111 0.10897968
3.8558912 0.11009214
3.8563713 0.11117907
3.8568514 0.11224951
3.8573315 0.11331248
3.8578116 0.11437704
3.8582917 0.11545221
3.8587718 0.11654705
3.8592519 0.11767058
3.8597319 0.11883185
3.860212 0.12005237
3.8606921 0.12142886
3.8611722 0.12296897
3.8616523 0.12465923
3.8621324 0.12648618
3.8626125 0.12843636
3.8630926 0.13049632
3.8635727 0.13265259
3.8640528 0.13489171
3.8645329 0.13720022
3.865013 0.1395647
3.8654931 0.14203041
3.8659732 0.14463387
3.8664533 0.14735754
3.8669334 0.15018383
3.8674135 0.15309521
3.8678936 0.1560741
3.8683737 0.15910294
3.8688538 0.16216417
3.8693339 0.16524024
3.869814 0.16831357
3.8702941 0.17144288
3.8707742 0.17488561
3.8712543 0.17859913
3.8717343 0.18250882
3.8722144 0.18654007
3.8726945 0.1906183
3.8731746 0.19466888
3.8736547 0.19861721
3.8741348 0.2023887
3.8746149 0.20590873
3.875095 0.2090749
3.8755751 0.21098085
3.8760552 0.2114813
3.8765353 0.21093394
3.8770154 0.20969649
3.8774955 0.20812664
3.8779756 0.20658209
3.8784557 0.20542054
3.8789358 0.2049997
3.8794159 0.20567727
3.879896 0.20781094
3.8803761 0.21125726
3.8808562 0.21505293
3.8813363 0.21909251
3.8818164 0.2233055
3.8822965 0.22762143
3.8827766 0.23196981
3.8832567 0.23628017
3.8837367 0.24048202
3.8842168 0.24450489
3.8846969 0.2482783
3.885177 0.25174772
3.8856571 0.25504782
3.8861372 0.2582541
3.8866173 0.26140237
3.8870974 0.26452842
3.8875775 0.26766806
3.8880576 0.27085709
3.8885377 0.27413131
3.8890178 0.27752653
3.8894979 0.28107855
3.889978 0.28482317
3.8904581 0.28869683
3.8909382 0.29259204
3.8914183 0.2965057
3.8918984 0.30043495
3.8923785 0.30437691
3.8928586 0.30832872
3.8933387 0.3122875
3.8938188 0.31625038
3.8942989 0.32021449
3.894779 0.32417696
3.8952591 0.32814384
3.8957391 0.33215445
3.8962192 0.33620324
3.8966993 0.34027787
3.8971794 0.34436596
3.8976595 0.34845515
3.8981396 0.35253308
3.8986197 0.35658738
3.8990998 0.3606057
3.8995799 0.36457566
3.90006 0.36848099
3.9005401 0.37201774
3.9010202 0.37503997
3.9015003 0.37760231
3.9019804 0.37975945
3.9024605 0.38156603
3.9029406 0.38307671
3.9034207 0.38434615
3.9039008 0.38542902
3.9043809 0.38637996
3.904861 0.38725363
3.9053411 0.38809321
3.9058212 0.38889259
3.9063013 0.38964665
3.9067814 0.39035137
3.9072615 0.39100272
3.9077415 0.39159667
3.9082216 0.39212921
3.9087017 0.3925963
3.9091818 0.39299392
3.9096619 0.39331804
3.910142 0.39356153
3.9106221 0.39368013
3.9111022 0.39368514
3.9115823 0.39360842
3.9120624 0.39348185
3.9125425 0.39333729
3.9130226 0.39320662
3.9135027 0.39312171
3.9139828 0.39311442
3.9144629 0.39321662
3.914943 0.39346019
3.9154231 0.39389798
3.9159032 0.39454961
3.9163833 0.3953713
3.9168634 0.39631873
3.9173435 0.39734757
3.9178236 0.39841349
3.9183037 0.39947217
3.9187838 0.40047927
3.9192639 0.40139048
3.9197439 0.40216146
3.920224 0.4027635
3.9207041 0.40327126
3.9211842 0.40369156
3.9216643 0.40401234
3.9221444 0.40422153
3.9226245 0.40430709
3.9231046 0.40425693
3.9235847 0.40405902
3.9240648 0.40370128
3.9245449 0.40317166
3.925025 0.40245803
3.9255051 0.40152405
3.9259852 0.40035887
3.9264653 0.3989805
3.9269454 0.39740695
3.9274255 0.39565624
3.9279056 0.39374638
3.9283857 0.39169539
3.9288658 0.38952128
3.9293459 0.38724208
3.929826 0.38487578
3.9303061 0.38246041
3.9307862 0.38006175
3.9312663 0.37765142
3.9317463 0.37519338
3.9322264 0.37265161
3.9327065 0.36999008
3.9331866 0.36717276
3.9336667 0.36416361
3.9341468 0.3609266
3.9346269 0.35742572
3.935107 0.35363274
3.9355871 0.3497332
3.9360672 0.34582025
3.9365473 0.34189576
3.9370274 0.3379616
3.9375075 0.33401961
3.9379876 0.33007165
3.9384677 0.32611959
3.9389478 0.32216529
3.9394279 0.3182106
3.939908 0.31425738
3.9403881 0.31029811
3.9408682 0.30631791
3.9413483 0.30232187
3.9418284 0.29831564
3.9423085 0.29430485
3.9427886 0.29029515
3.9432687 0.28629219
3.9437487 0.2823016
3.9442288 0.27832903
3.9447089 0.27438012
3.945189 0.27054622
3.9456691 0.26758414
3.9461492 0.26551264
3.9466293 0.26413492
3.9471094 0.26325415
3.9475895 0.26267354
3.9480696 0.26219627
3.9485497 0.26162552
3.9490298 0.2607645
3.9495099 0.25941638
3.94999 0.25738435
3.9504701 0.2547288
3.9509502 0.25171789
3.9514303 0.24843952
3.9519104 0.24498145
3.9523905 0.24143147
3.9528706 0.23787735
3.9533507 0.23440688
3.9538308 0.23110784
3.9543109 0.228068
3.954791 0.22537514
3.9552711 0.22312648
3.9557512 0.22137064
3.9562312 0.22000335
3.9567113 0.21890828
3.9571914 0.21796912
3.9576715 0.21706953
3.9581516 0.21609319
3.9586317 0.21492379
3.9591118 0.21344498
3.9595919 0.21154046
3.960072 0.20909775
3.9605521 0.20625474
3.9610322 0.20317426
3.9615123 0.19991644
3.9619924 0.19654141
3.9624725 0.19310929
3.9629526 0.1896802
3.9634327 0.18631427
3.9639128 0.18307161
3.9643929 0.18001237
3.964873 0.17719666
3.9653531 0.17459363
3.9658332 0.17200416
3.9663133 0.16942624
3.9667934 0.16686902
3.9672735 0.16434168
3.9677536 0.16185338
3.9682336 0.15941329
3.9687137 0.15703055
3.9691938 0.15471435
3.9696739 0.15247385
3.970154 0.15031421
3.9706341 0.14818706
3.9711142 0.14607775
3.9715943 0.143989
3.9720744 0.14192355
3.9725545 0.13988412
3.9730346 0.13787346
3.9735147 0.13589428
3.9739948 0.13394933
3.9744749 0.13204133
3.974955 0.13017302
3.9754351 0.12834043
3.9759152 0.12653411
3.9763953 0.12475242
3.9768754 0.12299375
3.9773555 0.12125652
3.9778356 0.11953913
3.9783157 0.11783999
3.9787958 0.1161575
3.9792759 0.11449007
3.979756 0.11283611
3.980236 0.11119761
3.9807161 0.10959563
3.9811962 0.10803342
3.9816763 0.10651045
3.9821564 0.1050262
3.9826365 0.10358013
3.9831166 0.1021717
3.9835967 0.1008004
3.9840768 0.099465682
3.9845569 0.098167021
3.985037 0.096904026
3.9855171 0.095703963
3.9859972 0.094589403
3.9864773 0.093563142
3.9869574 0.092627975
3.9874375 0.091786697
3.9879176 0.091042105
3.9883977 0.090396994
3.9888778 0.089854159
3.9893579 0.089416397
3.989838 0.089086502
3.9903181 0.088850629
3.9907982 0.088655415
3.9912783 0.088496595
3.9917584 0.088374168
3.9922384 0.088288135
3.9927185 0.088238495
3.9931986 0.088225249
3.9936787 0.088248396
3.9941588 0.088307937
3.9946389 0.088403871
3.995119 0.088536592
3.9955991 0.088711853
3.9960792 0.08892272
3.9965593 0.089157545
3.9970394 0.089404679
3.9975195 0.089652475
3.9979996 0.089889284
3.9984797 0.090103458
3.9989598 0.090283348
3.9994399 0.090417307
3.99992 0.090493686
4.0004001 0.090521593
4.0008802 0.090535582
4.0013603 0.090539075
4.0018404 0.090534726
4.0023205 0.090525191
4.0028006 0.090513127
4.0032807 0.090501189
4.0037608 0.090492032
4.0042408 0.090488313
4.0047209 0.090492688
4.005201 0.090507193
4.0056811 0.090528405
4.0061612 0.090555432
4.0066413 0.090588437
4.0071214 0.090627579
4.0076015 0.090673021
4.0080816 0.090724922
4.0085617 0.090783444
4.0090418 0.090848748
4.0095219 0.090920995
4.010002 0.091000346
4.0104821 0.091129939
4.0109622 0.09134665
4.0114423 0.091642347
4.0119224 0.092008897
4.0124025 0.092438167
4.0128826 0.092922025
4.0133627 0.093452339
4.0138428 0.094020975
4.0143229 0.094619802
4.014803 0.095240686
4.0152831 0.095886419
4.0157632 0.096596553
4.0162432 0.097370675
4.0167233 0.098203146
4.0172034 0.099088328
4.0176835 0.10002058
4.0181636 0.10099428
4.0186437 0.10200377
4.0191238 0.10304342
4.0196039 0.10410759
4.020084 0.10519096
4.0205641 0.10630462
4.0210442 0.10746353
4.0215243 0.10867743
4.0220044 0.10995604
4.0224845 0.11130912
4.0229646 0.1127464
4.0234447 0.11427762
4.0239248 0.11591251
4.0244049 0.11766081
4.024885 0.11953226
4.0253651 0.12155785
4.0258452 0.12377184
4.0263253 0.12613697
4.0268054 0.1286134
4.0272855 0.13116131
4.0277656 0.13374084
4.0282456 0.13631217
4.0287257 0.13883546
4.0292058 0.14127086
4.0296859 0.14357856
4.030166 0.14572895
4.0306461 0.14781867
4.0311262 0.14988132
4.0316063 0.15191662
4.0320864 0.1539243
4.0325665 0.15590407
4.0330466 0.15785567
4.0335267 0.15977883
4.0340068 0.16167326
4.0344869 0.16353869
4.034967 0.16537485
4.0354471 0.16710854
4.0359272 0.16867123
4.0364073 0.17010493
4.0368874 0.17145211
4.0373675 0.17275523
4.0378476 0.17405674
4.0383277 0.1753991
4.0388078 0.17682478
4.0392879 0.17837623
4.039768 0.18009591
4.040248 0.18200984
4.0407281 0.18405009
4.0412082 0.18619962
4.0416883 0.188454
4.0421684 0.19080874
4.0426485 0.19325941
4.0431286 0.19580154
4.0436087 0.19843068
4.0440888 0.20114237
4.0445689 0.20393214
4.045049 0.20679572
4.0455291 0.20974394
4.0460092 0.21276998
4.0464893 0.21585176
4.0469694 0.21896722
4.0474495 0.22209431
4.0479296 0.22521094
4.0484097 0.22829508
4.0488898 0.23132463
4.0493699 0.23427756
4.04985 0.23713178
4.0503301 0.23989522
4.0508102 0.24264718
4.0512903 0.24539399
4.0517704 0.24813615
4.0522505 0.25087417
4.0527305 0.25360854
4.0532106 0.25633976
4.0536907 0.25906834
4.0541708 0.26179478
4.0546509 0.26451959
4.055131 0.26724412
4.0556111 0.26998275
4.0560912 0.27273379
4.0565713 0.27548855
4.0570514 0.27823832
4.0575315 0.28097442
4.0580116 0.28368816
4.0584917 0.28637085
4.0589718 0.28901379
4.0594519 0.29160829
4.059932 0.29414566
4.0604121 0.29656845
4.0608922 0.29880717
4.0613723 0.30088903
4.0618524 0.30284268
4.0623325 0.30469678
4.0628126 0.30647998
4.0632927 0.30822094
4.0637728 0.30994832
4.0642529 0.31169077
4.0647329 0.31347694
4.065213 0.3153285
4.0656931 0.31720704
4.0661732 0.3190922
4.0666533 0.3209726
4.0671334 0.3228368
4.0676135 0.32467341
4.0680936 0.32647102
4.0685737 0.32821822
4.0690538 0.32990359
4.0695339 0.33151574
4.070014 0.33304314
4.0704941 0.33434657
4.0709742 0.3353478
4.0714543 0.33610418
4.0719344 0.33667309
4.0724145 0.3371119
4.0728946 0.33747798
4.0733747 0.33782872
4.0738548 0.33822147
4.0743349 0.33871362
4.074815 0.33936253
4.0752951 0.34023757
4.0757752 0.34138221
4.0762553 0.34272239
4.0767353 0.34417587
4.0772154 0.34566041
4.0776955 0.34709377
4.0781756 0.34839371
4.0786557 0.349478
4.0791358 0.35026438
4.0796159 0.35067063
4.080096 0.35062477
4.0805761 0.3504038
4.0810562 0.35016609
4.0815363 0.3499149
4.0820164 0.34965349
4.0824965 0.34938513
4.0829766 0.34911306
4.0834567 0.34884056
4.0839368 0.34857088
4.0844169 0.34830728
4.084897 0.34805303
4.0853771 0.34781012
4.0858572 0.34757588
4.0863373 0.34734745
4.0868174 0.34712204
4.0872975 0.34689684
4.0877776 0.34666904
4.0882577 0.34643584
4.0887377 0.34619444
4.0892178 0.34594204
4.0896979 0.34567583
4.090178 0.34537554
4.0906581 0.34486638
4.0911382 0.34413781
4.0916183 0.34323255
4.0920984 0.34219333
4.0925785 0.34106289
4.0930586 0.33988396
4.0935387 0.33869927
4.0940188 0.33755154
4.0944989 0.33648351
4.094979 0.33553791
4.0954591 0.33471793
4.0959392 0.33397868
4.0964193 0.33329893
4.0968994 0.3326575
4.0973795 0.33203321
4.0978596 0.3314049
4.0983397 0.33075138
4.0988198 0.33005149
4.0992999 0.32928404
4.09978 0.32842786
4.1002601 0.32745109
4.1007401 0.32629113
4.1012202 0.3249512
4.1017003 0.32344334
4.1021804 0.32177959
4.1026605 0.31997199
4.1031406 0.31803257
4.1036207 0.31597339
4.1041008 0.31380647
4.1045809 0.31154387
4.105061 0.30919796
4.1055411 0.30680398
4.1060212 0.30437679
4.1065013 0.30191273
4.1069814 0.29940814
4.1074615 0.29685936
4.1079416 0.29426271
4.1084217 0.29161453
4.1089018 0.28891116
4.1093819 0.28614894
4.109862 0.2833242
4.1103421 0.28044568
4.1108222 0.27754595
4.1113023 0.27462698
4.1117824 0.27168876
4.1122625 0.26873131
4.1127425 0.26575461
4.1132226 0.26275868
4.1137027 0.2597435
4.1141828 0.25670908
4.1146629 0.25365542
4.115143 0.25057811
4.1156231 0.24741361
4.1161032 0.24415987
4.1165833 0.24084137
4.1170634 0.23748254
4.1175435 0.23410784
4.1180236 0.23074172
4.1185037 0.22740864
4.1189838 0.22413304
4.1194639 0.22093939
4.119944 0.21785213
4.1204241 0.21487743
4.1209042 0.21199618
4.1213843 0.20920669
4.1218644 0.20650752
4.1223445 0.20389726
4.1228246 0.20137445
4.1233047 0.19893768
4.1237848 0.19658551
4.1242649 0.1943165
4.1247449 0.19212923
4.125225 0.19001964
4.1257051 0.18796471
4.1261852 0.18594993
4.1266653 0.1839637
4.1271454 0.18199441
4.1276255 0.18003044
4.1281056 0.17806018
4.1285857 0.17607203
4.1290658 0.17405437
4.1295459 0.17199559
4.130026 0.16988417
4.1305061 0.16774354
4.1309862 0.16559865
4.1314663 0.16344951
4.1319464 0.16129611
4.1324265 0.15913846
4.1329066 0.15697655
4.1333867 0.15481039
4.1338668 0.15263997
4.1343469 0.15046529
4.134827 0.14828637
4.1353071 0.14609449
4.1357872 0.14386313
4.1362673 0.14159928
4.1367473 0.13931294
4.1372274 0.1370141
4.1377075 0.13471274
4.1381876 0.13241884
4.1386677 0.13014241
4.1391478 0.12789342
4.1396279 0.12568186
4.140108 0.12351844
4.1405881 0.12142898
4.1410682 0.11941966
4.1415483 0.11748673
4.1420284 0.11562643
4.1425085 0.11383502
4.1429886 0.11210872
4.1434687 0.1104438
4.1439488 0.10883648
4.1444289 0.10728303
4.144909 0.10577967
4.1453891 0.10431366
4.1458692 0.10286346
4.1463493 0.10142503
4.1468294 0.0999948
4.1473095 0.09856924
4.1477896 0.097144794
4.1482697 0.095717915
4.1487497 0.094285052
4.1492298 0.092842658
4.1497099 0.091387182
4.15019 0.089915116
4.1506701 0.088425994
4.1511502 0.086924183
4.1516303 0.085414465
4.1521104 0.083901618
4.1525905 0.082390424
4.1530706 0.080885663
4.1535507 0.079392116
4.1540308 0.077914563
4.1545109 0.076457784
4.154991 0.075026561
4.1554711 0.073621238
4.1559512 0.072236831
4.1564313 0.070870495
4.1569114 0.069519383
4.1573915 0.068180651
4.1578716 0.066851452
4.1583517 0.065528941
4.1588318 0.064210273
4.1593119 0.062892602
4.159792 0.061573083
4.1602721 0.060250993
4.1607522 0.058934327
4.1612322 0.057623797
4.1617123 0.056318947
4.1621924 0.055019323
4.1626725 0.053724468
4.1631526 0.052433927
4.1636327 0.051147246
4.1641128 0.049863969
4.1645929 0.04858364
4.165073 0.047306199
4.1655531 0.046052534
4.1660332 0.044834075
4.1665133 0.043649954
4.1669934 0.042499301
4.1674735 0.041381248
4.1679536 0.040294925
4.1684337 0.039239463
4.1689138 0.038213993
4.1693939 0.037217646
4.169874 0.036249552
4.1703541 0.035315875
4.1708342 0.034434121
4.1713143 0.033605171
4.1717944 0.032829024
4.1722745 0.032105681
4.1727546 0.031435142
4.1732346 0.030817406
4.1737147 0.030252474
4.1741948 0.029740346
4.1746749 0.029281021
4.175155 0.028872137
4.1756351 0.028481483
4.1761152 0.028099841
4.1765953 0.027728477
4.1770754 0.027368658
4.1775555 0.027021653
4.1780356 0.026688729
4.1785157 0.026371153
4.1789958 0.026070193
4.1794759 0.025787116
4.179956 0.025523191
4.1804361 0.025274609
4.1809162 0.025033485
4.1813963 0.024797779
4.1818764 0.0245655
4.1823565 0.024334656
4.1828366 0.024103254
4.1833167 0.023869304
4.1837968 0.023630814
4.1842769 0.023385791
4.184757 0.023132243
4.185237 0.02286817
4.1857171 0.022593086
4.1861972 0.022309015
4.1866773 0.02201817
4.1871574 0.021722765
4.1876375 0.021425012
4.1881176 0.021127125
4.1885977 0.020831317
4.1890778 0.0205398
4.1895579 0.020254789
4.190038 0.019978515
4.1905181 0.019716158
4.1909982 0.019470225
4.1914783 0.019240275
4.1919584 0.019025865
4.1924385 0.018826552
4.1929186 0.018641893
4.1933987 0.018471447
4.1938788 0.01831477
4.1943589 0.018171419
4.194839 0.018040952
4.1953191 0.017940703
4.1957992 0.017920037
4.1962793 0.017965232
4.1967594 0.018057698
4.1972394 0.018178843
4.1977195 0.018310078
4.1981996 0.018432812
4.1986797 0.018528453
4.1991598 0.018578412
4.1996399 0.018564098
4.20012 0.018469032
4.2006001 0.018327449
4.2010802 0.01816197
4.2015603 0.017978509
4.2020404 0.017782981
4.2025205 0.017581302
4.2030006 0.017379386
4.2034807 0.01718315
4.2039608 0.016998507
4.2044409 0.016831374
4.204921 0.016687665
4.2054011 0.016562851
4.2058812 0.016441071
4.2063613 0.016323056
4.2068414 0.016209919
4.2073215 0.016102776
4.2078016 0.01600274
4.2082817 0.015910926
4.2087618 0.015828448
4.2092418 0.015756421
4.2097219 0.015695958
4.210202 0.015647935
4.2106821 0.015611517
4.2111622 0.015587548
4.2116423 0.015577336
4.2121224 0.015582186
4.2126025 0.015603408
4.2130826 0.015642308
4.2135627 0.015700193
4.2140428 0.015778372
4.2145229 0.015878152
4.215003 0.01600084
4.2154831 0.016141411
4.2159632 0.016292573
4.2164433 0.016452025
4.2169234 0.016617464
4.2174035 0.016786591
4.2178836 0.016957102
4.2183637 0.017126696
4.2188438 0.017293071
4.2193239 0.017453926
4.219804 0.017606959
4.2202841 0.017752868
4.2207642 0.017901913
4.2212442 0.018052878
4.2217243 0.018203107
4.2222044 0.018349943
4.2226845 0.018490731
4.2231646 0.018622815
4.2236447 0.018743539
4.2241248 0.018850248
4.2246049 0.018940285
4.225085 0.019010878
4.2255651 0.019056257
4.2260452 0.019077969
4.2265253 0.019080971
4.2270054 0.019070221
4.2274855 0.019050675
4.2279656 0.019027292
4.2284457 0.019005028
4.2289258 0.018988842
4.2294059 0.018983691
4.229886 0.018994532
4.2303661 0.019019936
4.2308462 0.019047303
4.2313263 0.019075999
4.2318064 0.019105967
4.2322865 0.019137146
4.2327666 0.019169479
4.2332466 0.019202906
4.2337267 0.019237368
4.2342068 0.019272806
4.2346869 0.019309161
4.235167 0.019347654
4.2356471 0.019402092
4.2361272 0.019472305
4.2366073 0.019553276
4.2370874 0.01963999
4.2375675 0.01972743
4.2380476 0.019810579
4.2385277 0.01988442
4.2390078 0.019943937
4.2394879 0.019984114
4.239968 0.019999934
4.2404481 0.019988313
4.2409282 0.019951507
4.2414083 0.019892177
4.2418884 0.019812977
4.2423685 0.019716565
4.2428486 0.019605596
4.2433287 0.019482726
4.2438088 0.01935061
4.2442889 0.019211904
4.244769 0.019069265
4.245249 0.018925285
4.2457291 0.018781256
4.2462092 0.018637227
4.2466893 0.018493199
4.2471694 0.01834917
4.2476495 0.018205141
4.2481296 0.018061112
4.2486097 0.017917083
4.2490898 0.017773055
4.2495699 0.017629026
4.25005 0.017484997
4.2505301 0.017340968
4.2510102 0.017196939
4.2514903 0.017052911
4.2519704 0.016908882
4.2524505 0.016764853
4.2529306 0.016620824
4.2534107 0.016476795
4.2538908 0.016332767
4.2543709 0.016188738
4.254851 0.016044709
4.2553311 0.01590068
4.2558112 0.015756651
4.2562913 0.015612623
4.2567714 0.015468594
4.2572515 0.015324565
4.2577315 0.015180536
4.2582116 0.015036507
4.2586917 0.014892478
4.2591718 0.01474845
4.2596519 0.014604421
4.260132 0.014463597
4.2606121 0.014381413
4.2610922 0.01436722
4.2615723 0.014406855
4.2620524 0.014486151
4.2625325 0.014590946
4.2630126 0.014707074
4.2634927 0.014820372
4.2639728 0.014916676
4.2644529 0.01498182
4.264933 0.015001641
4.2654131 0.014984373
4.2658932 0.014961338
4.2663733 0.014932727
4.2668534 0.014898186
4.2673335 0.014857361
4.2678136 0.014809897
4.2682937 0.014755441
4.2687738 0.014693639
4.2692539 0.014624136
4.2697339 0.014546578
4.270214 0.014456689
4.2706941 0.014328636
4.2711742 0.014166925
4.2716543 0.013982708
4.2721344 0.013787142
4.2726145 0.01359138
4.2730946 0.013406576
4.2735747 0.013243885
4.2740548 0.013114461
4.2745349 0.013029459
4.275015 0.013
4.2754951 0.013
4.2759752 0.013
4.2764553 0.013
4.2769354 0.013
4.2774155 0.013
4.2778956 0.013
4.2783757 0.013
4.2788558 0.013
4.2793359 0.013
4.279816 0.013
4.2802961 0.013
4.2807762 0.013
4.2812563 0.013
4.2817363 0.013
4.2822164 0.013
4.2826965 0.013
4.2831766 0.013
4.2836567 0.013
4.2841368 0.013
4.2846169 0.013
4.285097 0.012999751
4.2855771 0.012991631
4.2860572 0.012973346
4.2865373 0.012946667
4.2870174 0.012913364
4.2874975 0.012875208
4.2879776 0.01283397
4.2884577 0.01279142
4.2889378 0.012749329
4.2894179 0.012709467
4.289898 0.012673604
4.2903781 0.012641462
4.2908582 0.012609455
4.2913383 0.012577449
4.2918184 0.012545442
4.2922985 0.012513436
4.2927786 0.01248143
4.2932587 0.012449423
4.2937387 0.012417417
4.2942188 0.01238541
4.2946989 0.012353404
4.295179 0.012317849
4.2956591 0.012244353
4.2961392 0.012131981
4.2966193 0.011990472
4.2970994 0.011829564
4.2975795 0.011658993
4.2980596 0.011488499
4.2985397 0.011327819
4.2990198 0.011186691
4.2994999 0.011074853
4.29998 0.011002043
4.3004601 0.010953991
4.3009402 0.010905981
4.3014203 0.010857972
4.3019004 0.010809962
4.3023805 0.010761952
4.3028606 0.010713943
4.3033407 0.010665933
4.3038208 0.010617924
4.3043009 0.010569914
4.304781 0.010521904
4.3052611 0.010473895
4.3057411 0.010425885
4.3062212 0.010377876
4.3067013 0.010329866
4.3071814 0.010281856
4.3076615 0.010233847
4.3081416 0.010185837
4.3086217 0.010137828
4.3091018 0.010089818
4.3095819 0.010041808
4.310062 0.0099933411
4.3105421 0.0099130724
4.3110222 0.009789481
4.3115023 0.00963319
4.3119824 0.0094548226
4.3124625 0.0092650022
4.3129426 0.0090743517
4.3134227 0.0088934946
4.3139028 0.0087330539
4.3143829 0.0086036529
4.314863 0.0085159148
4.3153431 0.0084711364
4.3158232 0.0084471877
4.3163033 0.0084390337
4.3167834 0.008442932
4.3172635 0.0084551405
4.3177435 0.0084719168
4.3182236 0.0084895187
4.3187037 0.0085042039
4.3191838 0.0085122302
4.3196639 0.0085098552
4.320144 0.0084918786
4.3206241 0.0084362897
4.3211042 0.0083468541
4.3215843 0.0082366494
4.3220644 0.0081187535
4.3225445 0.0080062442
4.3230246 0.0079121993
4.3235047 0.0078496966
4.3239848 0.007831814
4.3244649 0.0078716292
4.324945 0.00798222
4.3254251 0.008141695
4.3259052 0.008301727
4.3263853 0.008461759
4.3268654 0.008621791
4.3273455 0.008781823
4.3278256 0.008941855
4.3283057 0.009101887
4.3287858 0.0092619191
4.3292659 0.0094219511
4.3297459 0.0095819831
4.330226 0.0097420151
4.3307061 0.0099020471
4.3311862 0.010062079
4.3316663 0.010222111
4.3321464 0.010382143
4.3326265 0.010542175
4.3331066 0.010702207
4.3335867 0.010862239
4.3340668 0.011022271
4.3345469 0.011182303
4.335027 0.011342255
4.3355071 0.011474753
4.3359872 0.011560598
4.3364673 0.011603836
4.3369474 0.011608516
4.3374275 0.011578682
4.3379076 0.011518384
4.3383877 0.011431667
4.3388678 0.011322578
4.3393479 0.011195164
4.339828 0.011053473
4.3403081 0.010892692
4.3407882 0.010688303
4.3412683 0.010447791
4.3417483 0.01018154
4.3422284 0.009899933
4.3427085 0.0096133542
4.3431886 0.0093321869
4.3436687 0.0090668147
4.3441488 0.0088276213
4.3446289 0.0086249902
4.345109 0.0084680337
4.3455891 0.0083313942
4.3460692 0.0082019832
4.3465493 0.0080804717
4.3470294 0.0079675307
4.3475095 0.007863831
4.3479896 0.0077700437
4.3484697 0.0076868396
4.3489498 0.0076148896
4.3494299 0.0075548648
4.34991 0.0075074361
4.3503901 0.0074754535
4.3508702 0.0074613376
4.3513503 0.0074612324
4.3518304 0.0074711386
4.3523105 0.0074870569
4.3527906 0.007504988
4.3532707 0.0075209325
4.3537508 0.0075308912
4.3542308 0.0075308646
4.3547109 0.0075168535
4.355191 0.0074829458
4.3556711 0.0074118099
4.3561512 0.007308154
4.3566313 0.0071819069
4.3571114 0.0070429977
4.3575915 0.0069013551
4.3580716 0.006766908
4.3585517 0.0066495852
4.3590318 0.0065593158
4.3595119 0.0065060285
4.359992 0.0064996523
4.3604721 0.0065345352
4.3609522 0.0065939592
4.3614323 0.0066725877
4.3619124 0.0067650881
4.3623925 0.0068661277
4.3628726 0.0069703739
4.3633527 0.0070724939
4.3638328 0.007167155
4.3643129 0.0072490247
4.364793 0.0073127702
4.3652731 0.0073578238
4.3657532 0.0074024134
4.3662332 0.0074477345
4.3667133 0.0074923643
4.3671934 0.0075348802
4.3676735 0.0075738594
4.3681536 0.0076078791
4.3686337 0.0076355166
4.3691138 0.0076553491
4.3695939 0.0076659538
4.370074 0.0076659865
4.3705541 0.0076586938
4.3710342 0.0076470447
4.3715143 0.0076319244
4.3719944 0.0076142183
4.3724745 0.0075948116
4.3729546 0.0075745895
4.3734347 0.0075544374
4.3739148 0.0075352405
4.3743949 0.007517884
4.374875 0.0075032533
4.3753551 0.0074933431
4.3758352 0.0074904933
4.3763153 0.0074930696
4.3767954 0.00749927
4.3772755 0.0075072922
4.3777556 0.007515334
4.3782356 0.0075215935
4.3787157 0.0075242683
4.3791958 0.0075215563
4.3796759 0.0075116555
4.380156 0.0074903484
4.3806361 0.0074262841
4.3811162 0.0073178169
4.3815963 0.007174588
4.3820764 0.0070062386
4.3825565 0.00682241
4.3830366 0.0066327433
4.3835167 0.0064468799
4.3839968 0.0062744609
4.3844769 0.0061251275
4.384957 0.006008521
4.3854371 0.0059169597
4.3859172 0.0058307405
4.3863973 0.0057510703
4.3868774 0.0056793124
4.3873575 0.0056168302
4.3878376 0.0055649872
4.3883177 0.0055251467
4.3887978 0.0054986722
4.3892779 0.005486927
4.389758 0.0054912746
4.390238 0.0055151015
4.3907181 0.0055689384
4.3911982 0.0056480841
4.3916783 0.0057453851
4.3921584 0.0058536875
4.3926385 0.0059658378
4.3931186 0.0060746822
4.3935987 0.0061730671
4.3940788 0.0062538388
4.3945589 0.0063098437
4.395039 0.0063340394
4.3955191 0.0063402489
4.3959992 0.0063425175
4.3964793 0.0063417796
4.3969594 0.0063389696
4.3974395 0.006335022
4.3979196 0.0063308713
4.3983997 0.0063274519
4.3988798 0.0063256982
4.3993599 0.0063265448
4.39984 0.006330926
4.4003201 0.0063388722
4.4008002 0.0063480352
4.4012803 0.0063583925
4.4017604 0.0063701337
4.4022404 0.0063834485
4.4027205 0.0063985266
4.4032006 0.0064155578
4.4036807 0.0064347317
4.4041608 0.0064562381
4.4046409 0.0064802665
4.405121 0.0065082189
4.4056011 0.0065643536
4.4060812 0.0066519039
4.4065613 0.0067626493
4.4070414 0.0068883697
4.4075215 0.0070208446
4.4080016 0.0071518537
4.4084817 0.0072731768
4.4089618 0.0073765933
4.4094419 0.0074538831
4.409922 0.0074968257
4.4104021 0.0075118744
4.4108822 0.0075222754
4.4113623 0.0075289458
4.4118424 0.0075322877
4.4123225 0.0075327037
4.4128026 0.0075305961
4.4132827 0.0075263674
4.4137628 0.0075204198
4.4142428 0.0075131559
4.4147229 0.007504978
4.415203 0.0074954044
4.4156831 0.007478229
4.4161632 0.0074542983
4.4166433 0.0074262281
4.4171234 0.0073966338
4.4176035 0.007368131
4.4180836 0.0073433352
4.4185637 0.0073248621
4.4190438 0.0073153271
4.4195239 0.0073173459
4.420004 0.0073335339
4.4204841 0.0073654756
4.4209642 0.0074113306
4.4214443 0.0074685696
4.4219244 0.0075346632
4.4224045 0.0076070822
4.4228846 0.0076832971
4.4233647 0.0077607786
4.4238448 0.0078369975
4.4243249 0.0079094243
4.424805 0.0079755298
4.4252851 0.0080350868
4.4257652 0.0080957152
4.4262452 0.0081570395
4.4267253 0.0082176371
4.4272054 0.0082760851
4.4276855 0.0083309608
4.4281656 0.0083808415
4.4286457 0.0084243044
4.4291258 0.0084599267
4.4296059 0.0084862858
4.430086 0.0085015721
4.4305661 0.0084901394
4.4310462 0.0084476888
4.4315263 0.0083787019
4.4320064 0.0082876606
4.4324865 0.0081790463
4.4329666 0.0080573408
4.4334467 0.0079270257
4.4339268 0.0077925827
4.4344069 0.0076584935
4.434887 0.0075292397
4.4353671 0.0074001702
4.4358472 0.0072547265
4.4363273 0.0070969193
4.4368074 0.0069316286
4.4372875 0.0067637344
4.4377676 0.0065981167
4.4382476 0.0064396556
4.4387277 0.0062932312
4.4392078 0.0061637233
4.4396879 0.0060560122
4.440168 0.005974434
4.4406481 0.0059147571
4.4411282 0.0058718655
4.4416083 0.0058419034
4.4420884 0.0058210149
4.4425685 0.0058053442
4.4430486 0.0057910355
4.4435287 0.0057742329
4.4440088 0.0057510807
4.4444889 0.0057177229
4.444969 0.0056703038
4.4454491 0.0056125222
4.4459292 0.005552752
4.4464093 0.0054912588
4.4468894 0.005428275
4.4473695 0.0053640333
4.4478496 0.005298766
4.4483297 0.0052327056
4.4488098 0.0051660847
4.4492899 0.0050991358
4.44977 0.0050320913
4.4502501 0.0049616868
4.4507301 0.0048710663
4.4512102 0.004763084
4.4516903 0.0046437756
4.4521704 0.0045191772
4.4526505 0.0043953246
4.4531306 0.0042782537
4.4536107 0.0041740005
4.4540908 0.0040886009
4.4545709 0.0040280907
4.455051 0.0039988967
4.4555311 0.0040434723
4.4560112 0.004175219
4.4564913 0.0043767721
4.4569714 0.0046307666
4.4574515 0.0049198376
4.4579316 0.0052266204
4.4584117 0.0055337501
4.4588918 0.0058238617
4.4593719 0.0060795906
4.459852 0.0062835717
4.4603321 0.0064387719
4.4608122 0.0065951477
4.4612923 0.0067531899
4.4617724 0.0069095716
4.4622525 0.0070609655
4.4627325 0.0072040448
4.4632126 0.0073354823
4.4636927 0.0074519511
4.4641728 0.0075501239
4.4646529 0.0076266739
4.465133 0.0076790789
4.4656131 0.0077199271
4.4660932 0.0077555046
4.4665733 0.0077870128
4.4670534 0.0078156533
4.4675335 0.0078426274
4.4680136 0.0078691365
4.4684937 0.0078963821
4.4689738 0.0079255657
4.4694539 0.0079578886
4.469934 0.0079945523
4.4704141 0.008038748
4.4708942 0.0080925
4.4713743 0.0081527741
4.4718544 0.0082164718
4.4723345 0.0082804948
4.4728146 0.0083417445
4.4732947 0.0083971226
4.4737748 0.0084435306
4.4742549 0.0084778701
4.4747349 0.0084970426
4.475215 0.0084980794
4.4756951 0.0084809748
4.4761752 0.0084486044
4.4766553 0.008403956
4.4771354 0.0083500174
4.4776155 0.0082897763
4.4780956 0.0082262205
4.4785757 0.0081623378
4.4790558 0.008101116
4.4795359 0.0080455429
4.480016 0.007998599
4.4804961 0.0079560772
4.4809762 0.0079132279
4.4814563 0.007870973
4.4819364 0.0078302348
4.4824165 0.0077919355
4.4828966 0.0077569972
4.4833767 0.007726342
4.4838568 0.0077008921
4.4843369 0.0076815696
4.484817 0.0076692968
4.4852971 0.0076751853
4.4857772 0.0077340934
4.4862573 0.0078391144
4.4867373 0.0079791823
4.4872174 0.0081432312
4.4876975 0.0083201955
4.4881776 0.0084990092
4.4886577 0.0086686065
4.4891378 0.0088179215
4.4896179 0.0089358885
4.490098 0.0090123144
4.4905781 0.0090670873
4.4910582 0.0091142812
4.4915383 0.0091561092
4.4920184 0.0091947844
4.4924985 0.0092325201
4.4929786 0.0092715294
4.4934587 0.0093140254
4.4939388 0.0093622214
4.4944189 0.0094183305
4.494899 0.0094845658
4.4953791 0.009559718
4.4958592 0.0096372749
4.4963393 0.0097165815
4.4968194 0.0097972067
4.4972995 0.0098787191
4.4977796 0.0099606875
4.4982597 0.010042681
4.4987397 0.010124267
4.4992198 0.010205016
4.4996999 0.010284495
4.50018 0.010361849
4.5006601 0.010432857
4.5011402 0.010497838
4.5016203 0.010558426
4.5021004 0.010616256
4.5025805 0.010672963
4.5030606 0.01073018
4.5035407 0.010789542
4.5040208 0.010852683
4.5045009 0.010921237
4.504981 0.01099684
4.5054611 0.011098834
4.5059412 0.011245026
4.5064213 0.011430073
4.5069014 0.011648598
4.5073815 0.011895229
4.5078616 0.012164589
4.5083417 0.012451304
4.5088218 0.012749999
4.5093019 0.013055299
4.509782 0.01336183
4.5102621 0.013676902
4.5107421 0.014053836
4.5112222 0.01448393
4.5117023 0.014949268
4.5121824 0.015431933
4.5126625 0.01591401
4.5131426 0.016377583
4.5136227 0.016804734
4.5141028 0.017177549
4.5145829 0.017478111
4.515063 0.017689319
4.5155431 0.017855388
4.5160232 0.018010587
4.5165033 0.01815584
4.5169834 0.01829207
4.5174635 0.018420203
4.5179436 0.018541163
4.5184237 0.018655872
4.5189038 0.018765257
4.5193839 0.018870239
4.519864 0.018971745
4.5203441 0.01907054
4.5208242 0.019166976
4.5213043 0.019261661
4.5217844 0.019355225
4.5222645 0.019448296
4.5227445 0.019541503
4.5232246 0.019635475
4.5237047 0.019730841
4.5241848 0.019828231
4.5246649 0.019928273
4.525145 0.02003211
4.5256251 0.02014733
4.5261052 0.020273881
4.5265853 0.020408666
4.5270654 0.020548586
4.5275455 0.020690543
4.5280256 0.020831437
4.5285057 0.020968171
4.5289858 0.021097646
4.5294659 0.021216763
4.529946 0.021322425
4.5304261 0.021406865
4.5309062 0.021464963
4.5313863 0.0215021
4.5318664 0.021523748
4.5323465 0.02153538
4.5328266 0.021542467
4.5333067 0.021550484
4.5337868 0.021564901
4.5342669 0.021591192
4.5347469 0.02163483
4.535227 0.021699209
4.5357071 0.021773641
4.5361872 0.021855108
4.5366673 0.021942887
4.5371474 0.022036252
4.5376275 0.02213448
4.5381076 0.022236845
4.5385877 0.022342625
4.5390678 0.022451093
4.5395479 0.022561527
4.540028 0.022673234
4.5405081 0.022795482
4.5409882 0.022934684
4.5414683 0.023088909
4.5419484 0.023256224
4.5424285 0.023434699
4.5429086 0.023622402
4.5433887 0.023817402
4.5438688 0.024017767
4.5443489 0.024221565
4.544829 0.024426865
4.5453091 0.024636243
4.5457892 0.02486773
4.5462693 0.025129689
4.5467493 0.025429293
4.5472294 0.025773716
4.5477095 0.026170133
4.5481896 0.026625718
4.5486697 0.027147645
4.5491498 0.027743088
4.5496299 0.02841922
4.55011 0.029182747
4.5505901 0.030025084
4.5510702 0.030935077
4.5515503 0.03190546
4.5520304 0.032928971
4.5525105 0.033998345
4.5529906 0.035106319
4.5534707 0.036245629
4.5539508 0.037409011
4.5544309 0.038589201
4.554911 0.039778936
4.5553911 0.040972981
4.5558712 0.042173008
4.5563513 0.043380838
4.5568314 0.044598237
4.5573115 0.045826969
4.5577916 0.047068801
4.5582717 0.0483255
4.5587518 0.049598831
4.5592318 0.050890559
4.5597119 0.052202451
4.560192 0.05354142
4.5606721 0.054950849
4.5611522 0.05642687
4.5616323 0.057952935
4.5621124 0.059512496
4.5625925 0.061089006
4.5630726 0.062665917
4.5635527 0.064226683
4.5640328 0.065754755
4.5645129 0.067233586
4.564993 0.068646629
4.5654731 0.069985194
4.5659532 0.071257423
4.5664333 0.072471676
4.5669134 0.073636314
4.5673935 0.074759696
4.5678736 0.075850181
4.5683537 0.076916129
4.5688338 0.077965901
4.5693139 0.079007855
4.569794 0.080050353
4.5702741 0.081057463
4.5707542 0.081854802
4.5712342 0.082472291
4.5717143 0.082966361
4.5721944 0.083393442
4.5726745 0.083809965
4.5731546 0.08427236
4.5736347 0.084837059
4.5741148 0.085560492
4.5745949 0.086499089
4.575075 0.08770861
4.5755551 0.089192907
4.5760352 0.090918459
4.5765153 0.09286187
4.5769954 0.094999746
4.5774755 0.09730869
4.5779556 0.099765308
4.5784357 0.1023462
4.5789158 0.10502799
4.5793959 0.10778725
4.579876 0.11060062
4.5803561 0.1134695
4.5808362 0.11643222
4.5813163 0.11946707
4.5817964 0.12254933
4.5822765 0.12565425
4.5827566 0.12875712
4.5832366 0.13183318
4.5837167 0.13485772
4.5841968 0.13780599
4.5846769 0.14065327
4.585157 0.14338013
4.5856371 0.14604201
4.5861172 0.14866399
4.5865973 0.15125091
4.5870774 0.15380758
4.5875575 0.15633885
4.5880376 0.15884955
4.5885177 0.1613445
4.5889978 0.16382853
4.5894779 0.16630649
4.589958 0.16878319
4.5904381 0.1711708
4.5909182 0.17337277
4.5913983 0.17543846
4.5918784 0.17741813
4.5923585 0.17936206
4.5928386 0.1813205
4.5933187 0.18334372
4.5937988 0.18548199
4.5942789 0.18778558
4.594759 0.19030474
4.595239 0.19313376
4.5957191 0.19652735
4.5961992 0.20042202
4.5966793 0.20470257
4.5971594 0.2092538
4.5976395 0.2139605
4.5981196 0.21870748
4.5985997 0.22337953
4.5990798 0.22786146
4.5995599 0.23203806
4.60004 0.23579604
4.6005201 0.23935628
4.6010002 0.24291862
4.6014803 0.24646554
4.6019604 0.2499795
4.6024405 0.253443
4.6029206 0.2568385
4.6034007 0.26014849
4.6038808 0.26335544
4.6043609 0.26644184
4.604841 0.26939015
4.6053211 0.27221362
4.6058012 0.27500288
4.6062813 0.27776679
4.6067614 0.28050702
4.6072414 0.28322522
4.6077215 0.28592306
4.6082016 0.28860221
4.6086817 0.29126432
4.6091618 0.29391107
4.6096419 0.29654412
4.610122 0.29916479
4.6106021 0.30176727
4.6110822 0.30434903
4.6115623 0.30691025
4.6120424 0.30945112
4.6125225 0.31197184
4.6130026 0.31447259
4.6134827 0.31695357
4.6139628 0.31941497
4.6144429 0.32185698
4.614923 0.32427978
4.6154031 0.32654962
4.6158832 0.32847269
4.6163633 0.33012776
4.6168434 0.3315988
4.6173235 0.33296981
4.6178036 0.33432478
4.6182837 0.33574769
4.6187638 0.33732254
4.6192438 0.33913332
4.6197239 0.34126401
4.620204 0.34377573
4.6206841 0.34652272
4.6211642 0.34943211
4.6216443 0.35246618
4.6221244 0.35558724
4.6226045 0.35875758
4.6230846 0.36193949
4.6235647 0.36509528
4.6240448 0.36818724
4.6245249 0.37117767
4.625005 0.37402886
4.6254851 0.37680736
4.6259652 0.37959028
4.6264453 0.3823619
4.6269254 0.38510653
4.6274055 0.38780844
4.6278856 0.39045194
4.6283657 0.3930213
4.6288458 0.39550082
4.6293259 0.3978748
4.629806 0.40012751
4.6302861 0.40224977
4.6307662 0.4042616
4.6312462 0.40616973
4.6317263 0.40797849
4.6322064 0.40969217
4.6326865 0.41131508
4.6331666 0.41285152
4.6336467 0.41430579
4.6341268 0.4156822
4.6346069 0.41698505
4.635087 0.41821957
4.6355671 0.41942607
4.6360472 0.42062489
4.6365273 0.42181705
4.6370074 0.42300354
4.6374875 0.42418536
4.6379676 0.42536352
4.6384477 0.42653899
4.6389278 0.4277128
4.6394079 0.42888593
4.639888 0.43005938
4.6403681 0.43124893
4.6408482 0.43247913
4.6413283 0.43373208
4.6418084 0.43498835
4.6422885 0.43622851
4.6427686 0.43743311
4.6432486 0.43858272
4.6437287 0.4396579
4.6442088 0.44063922
4.6446889 0.44150724
4.645169 0.44220205
4.6456491 0.442272
4.6461292 0.44169274
4.6466093 0.44058691
4.6470894 0.43907715
4.6475695 0.43728611
4.6480496 0.43533644
4.6485297 0.43335079
4.6490098 0.43145179
4.6494899 0.42976211
4.64997 0.42840437
4.6504501 0.42722702
4.6509302 0.4259568
4.6514103 0.42463951
4.6518904 0.42332211
4.6523705 0.42205156
4.6528506 0.42087483
4.6533307 0.41983888
4.6538108 0.41899068
4.6542909 0.4183772
4.654771 0.41804539
4.6552511 0.41802447
4.6557311 0.41823445
4.6562112 0.4186338
4.6566913 0.41919289
4.6571714 0.41988206
4.6576515 0.42067167
4.6581316 0.42153206
4.6586117 0.42243359
4.6590918 0.42334662
4.6595719 0.42424149
4.660052 0.4250895
4.6605321 0.42595949
4.6610122 0.42689365
4.6614923 0.42787091
4.6619724 0.42887017
4.6624525 0.42987034
4.6629326 0.43085034
4.6634127 0.43178906
4.6638928 0.43266541
4.6643729 0.43345832
4.664853 0.43414668
4.6653331 0.43468029
4.6658132 0.43498513
4.6662933 0.43510289
4.6667734 0.43508203
4.6672535 0.43497101
4.6677335 0.43481829
4.6682136 0.43467231
4.6686937 0.43458154
4.6691738 0.43459443
4.6696539 0.43475945
4.670134 0.43511632
4.6706141 0.43554262
4.6710942 0.43598175
4.6715743 0.43643082
4.6720544 0.43688692
4.6725345 0.43734714
4.6730146 0.43780858
4.6734947 0.43826833
4.6739748 0.43872349
4.6744549 0.43917115
4.674935 0.43960841
4.6754151 0.44005872
4.6758952 0.44055204
4.6763753 0.4410678
4.6768554 0.44158473
4.6773355 0.44208154
4.6778156 0.44253696
4.6782957 0.44292971
4.6787758 0.44323853
4.6792559 0.44344212
4.6797359 0.44351922
4.680216 0.44343266
4.6806961 0.44306873
4.6811762 0.44244994
4.6816563 0.44162614
4.6821364 0.44064716
4.6826165 0.43956285
4.6830966 0.43842305
4.6835767 0.4372776
4.6840568 0.43617635
4.6845369 0.43516912
4.685017 0.43430562
4.6854971 0.43350288
4.6859772 0.43267132
4.6864573 0.43182637
4.6869374 0.43098343
4.6874175 0.43015792
4.6878976 0.42936524
4.6883777 0.42862081
4.6888578 0.42794003
4.6893379 0.42733833
4.689818 0.42683109
4.6902981 0.42642633
4.6907782 0.42610011
4.6912583 0.42584045
4.6917383 0.42563753
4.6922184 0.42548156
4.6926985 0.42536271
4.6931786 0.42527118
4.6936587 0.42519715
4.6941388 0.42513081
4.6946189 0.42506235
4.695099 0.42498273
4.6955791 0.42490787
4.6960592 0.42484587
4.6965393 0.42479423
4.6970194 0.42475041
4.6974995 0.42471193
4.6979796 0.42467625
4.6984597 0.42464088
4.6989398 0.4246033
4.6994199 0.424561
4.6999 0.42451146
4.7003801 0.42444814
4.7008602 0.42435629
4.7013403 0.42422634
4.7018204 0.42404898
4.7023005 0.42381485
4.7027806 0.42351464
4.7032607 0.423139
4.7037407 0.42267861
4.7042208 0.42212412
4.7047009 0.42146622
4.705181 0.42058822
4.7056611 0.41846574
4.7061412 0.41507612
4.7066213 0.41070894
4.7071014 0.40565378
4.7075815 0.40020023
4.7080616 0.39463788
4.7085417 0.3892563
4.7090218 0.38434508
4.7095019 0.38019381
4.709982 0.37709207
4.7104621 0.37477794
4.7109422 0.37268162
4.7114223 0.3707475
4.7119024 0.36892073
4.7123825 0.36714646
4.7128626 0.36536984
4.7133427 0.36353602
4.7138228 0.36159016
4.7143029 0.3594774
4.714783 0.35714289
4.7152631 0.35455278
4.7157431 0.35179213
4.7162232 0.34890577
4.7167033 0.34592729
4.7171834 0.34289026
4.7176635 0.33982824
4.7181436 0.3367748
4.7186237 0.33376352
4.7191038 0.33082798
4.7195839 0.32800172
4.720064 0.32532167
4.7205441 0.32302162
4.7210242 0.32115202
4.7215043 0.31960497
4.7219844 0.31827255
4.7224645 0.31704686
4.7229446 0.31581999
4.7234247 0.31448404
4.7239048 0.3129311
4.7243849 0.31105327
4.724865 0.30874263
4.7253451 0.30579105
4.7258252 0.30196699
4.7263053 0.2974455
4.7267854 0.29242096
4.7272655 0.28708774
4.7277455 0.28164024
4.7282256 0.27627284
4.7287057 0.27117991
4.7291858 0.26655585
4.7296659 0.26259503
4.730146 0.25945839
4.7306261 0.25675531
4.7311062 0.25427637
4.7315863 0.25196708
4.7320664 0.24977293
4.7325465 0.24763943
4.7330266 0.24551209
4.7335067 0.24333641
4.7339868 0.24105789
4.7344669 0.23862203
4.734947 0.23597435
4.7354271 0.2329879
4.7359072 0.2296005
4.7363873 0.22592734
4.7368674 0.22208505
4.7373475 0.2181903
4.7378276 0.21435972
4.7383077 0.21070997
4.7387878 0.20735768
4.7392679 0.20441952
4.7397479 0.20201211
4.740228 0.20020595
4.7407081 0.19875718
4.7411882 0.19758445
4.7416683 0.19665598
4.7421484 0.19593999
4.7426285 0.19540471
4.7431086 0.19501837
4.7435887 0.19474918
4.7440688 0.19456538
4.7445489 0.19443518
4.745029 0.19432688
4.7455091 0.19423268
4.7459892 0.19416289
4.7464693 0.19411851
4.7469494 0.1941005
4.7474295 0.19410987
4.7479096 0.19414759
4.7483897 0.19421465
4.7488698 0.19431203
4.7493499 0.19444073
4.74983 0.19460172
4.7503101 0.1947975
4.7507902 0.19504274
4.7512703 0.19535715
4.7517504 0.19576035
4.7522304 0.196272
4.7527105 0.19691171
4.7531906 0.19769913
4.7536707 0.19865389
4.7541508 0.19979564
4.7546309 0.20114399
4.755111 0.20272326
4.7555911 0.20465556
4.7560712 0.20695672
4.7565513 0.20958507
4.7570314 0.21249894
4.7575115 0.21565667
4.7579916 0.2190166
4.7584717 0.22253705
4.7589518 0.22617636
4.7594319 0.22989286
4.759912 0.2336449
4.7603921 0.23750767
4.7608722 0.24164872
4.7613523 0.24599876
4.7618324 0.2504824
4.7623125 0.25502429
4.7627926 0.25954906
4.7632727 0.26398133
4.7637528 0.26824575
4.7642328 0.27226694
4.7647129 0.27596953
4.765193 0.27930304
4.7656731 0.28244761
4.7661532 0.28546217
4.7666333 0.28835566
4.7671134 0.29113703
4.7675935 0.29381523
4.7680736 0.29639919
4.7685537 0.29889787
4.7690338 0.30132021
4.7695139 0.30367514
4.769994 0.30597163
4.7704741 0.30816619
4.7709542 0.31022761
4.7714343 0.31218743
4.7719144 0.31407719
4.7723945 0.31592847
4.7728746 0.31777281
4.7733547 0.31964177
4.7738348 0.3215669
4.7743149 0.32357977
4.774795 0.32571193
4.7752751 0.328034
4.7757552 0.33070835
4.7762352 0.33367887
4.7767153 0.33686431
4.7771954 0.34018343
4.7776755 0.34355498
4.7781556 0.3468977
4.7786357 0.35013036
4.7791158 0.35317171
4.7795959 0.3559405
4.780076 0.35835315
4.7805561 0.36025535
4.7810362 0.36167544
4.7815163 0.36273097
4.7819964 0.36353948
4.7824765 0.36421851
4.7829566 0.3648856
4.7834367 0.36565829
4.7839168 0.36665414
4.7843969 0.36799067
4.784877 0.36978544
4.7853571 0.37207548
4.7858372 0.37467898
4.7863173 0.37751193
4.7867974 0.3804978
4.7872775 0.38356
4.7877576 0.386622
4.7882376 0.38960722
4.7887177 0.39243911
4.7891978 0.39504111
4.7896779 0.39733667
4.790158 0.39927289
4.7906381 0.40111084
4.7911182 0.40294375
4.7915983 0.40477233
4.7920784 0.40659729
4.7925585 0.40841935
4.7930386 0.41023924
4.7935187 0.41205766
4.7939988 0.41387533
4.7944789 0.41569297
4.794959 0.4175113
4.7954391 0.41933682
4.7959192 0.42117383
4.7963993 0.42301587
4.7968794 0.42485641
4.7973595 0.42668895
4.7978396 0.42850696
4.7983197 0.43030392
4.7987998 0.4320733
4.7992799 0.43380859
4.79976 0.43550326
4.80024 0.43693861
4.8007201 0.43694139
4.8012002 0.43556481
4.8016803 0.43308614
4.8021604 0.42978262
4.8026405 0.42593149
4.8031206 0.42181
4.8036007 0.4176954
4.8040808 0.41386494
4.8045609 0.41059585
4.805041 0.40816232
4.8055211 0.40628699
4.8060012 0.40460496
4.8064813 0.40305813
4.8069614 0.4015884
4.8074415 0.40013767
4.8079216 0.39864785
4.8084017 0.39706084
4.8088818 0.39531854
4.8093619 0.39336286
4.809842 0.3911357
4.8103221 0.38859042
4.8108022 0.38574633
4.8112823 0.38263389
4.8117624 0.37928238
4.8122424 0.37572108
4.8127225 0.37197927
4.8132026 0.36808623
4.8136827 0.36407126
4.8141628 0.35996362
4.8146429 0.3557926
4.815123 0.35156733
4.8156031 0.346922
4.8160832 0.34181478
4.8165633 0.33638354
4.8170434 0.33076615
4.8175235 0.32510047
4.8180036 0.31952438
4.8184837 0.31417575
4.8189638 0.30919245
4.8194439 0.30471234
4.819924 0.3008733
4.8204041 0.29759962
4.8208842 0.29455863
4.8213643 0.29172438
4.8218444 0.28907785
4.8223245 0.28659998
4.8228046 0.28427174
4.8232847 0.2820741
4.8237648 0.279988
4.8242448 0.27799442
4.8247249 0.27607431
4.825205 0.27421561
4.8256851 0.2724546
4.8261652 0.27078023
4.8266453 0.26916867
4.8271254 0.26759606
4.8276055 0.26603856
4.8280856 0.26447231
4.8285657 0.26287347
4.8290458 0.26121819
4.8295259 0.25948263
4.830006 0.2576429
4.8304861 0.25549768
4.8309662 0.25294674
4.8314463 0.25010336
4.8319264 0.24708078
4.8324065 0.24399227
4.8328866 0.24095108
4.8333667 0.23807047
4.8338468 0.2354637
4.8343269 0.23324403
4.834807 0.23152471
4.8352871 0.23034301
4.8357672 0.22943559
4.8362472 0.22874005
4.8367273 0.22822442
4.8372074 0.22785673
4.8376875 0.22760502
4.8381676 0.22743733
4.8386477 0.2273217
4.8391278 0.22722617
4.8396079 0.22711877
4.840088 0.22696515
4.8405681 0.22666695
4.8410482 0.2262439
4.8415283 0.22577563
4.8420084 0.22534174
4.8424885 0.22502182
4.8429686 0.22489549
4.8434487 0.22504234
4.8439288 0.22554199
4.8444089 0.22647404
4.844889 0.22791808
4.8453691 0.2299285
4.8458492 0.23243772
4.8463293 0.23535331
4.8468094 0.23858357
4.8472895 0.24203684
4.8477696 0.24562142
4.8482496 0.24924563
4.8487297 0.2528178
4.8492098 0.25624624
4.8496899 0.25943926
4.85017 0.26232664
4.8506501 0.26509846
4.8511302 0.26783337
4.8516103 0.27054609
4.8520904 0.27325137
4.8525705 0.27596391
4.8530506 0.27869844
4.8535307 0.28146969
4.8540108 0.28429238
4.8544909 0.28718124
4.854971 0.290151
4.8554511 0.29317439
4.8559312 0.29620351
4.8564113 0.29923751
4.8568914 0.30227566
4.8573715 0.30531726
4.8578516 0.30836161
4.8583317 0.31140799
4.8588118 0.31445571
4.8592919 0.31750405
4.859772 0.32055231
4.8602521 0.32360247
4.8607321 0.32666718
4.8612122 0.32974466
4.8616923 0.33283083
4.8621724 0.33592159
4.8626525 0.33901287
4.8631326 0.34210056
4.8636127 0.34518059
4.8640928 0.34824885
4.8645729 0.35130126
4.865053 0.35433245
4.8655331 0.35721707
4.8660132 0.35988781
4.8664933 0.36236372
4.8669734 0.36466389
4.8674535 0.36680737
4.8679336 0.36881324
4.8684137 0.37070056
4.8688938 0.3724884
4.8693739 0.37419582
4.869854 0.37584191
4.8703341 0.3774487
4.8708142 0.37903663
4.8712943 0.38061014
4.8717744 0.38217286
4.8722545 0.38372844
4.8727345 0.38528049
4.8732146 0.38683267
4.8736947 0.3883886
4.8741748 0.38995192
4.8746549 0.39152626
4.875135 0.39311547
4.8756151 0.39472478
4.8760952 0.39635216
4.8765753 0.39799354
4.8770554 0.39964486
4.8775355 0.40130208
4.8780156 0.40296114
4.8784957 0.40461797
4.8789758 0.40626851
4.8794559 0.40790872
4.879936 0.40953453
4.8804161 0.41114734
4.8808962 0.41271649
4.8813763 0.41417705
4.8818564 0.41546378
4.8823365 0.41651144
4.8828166 0.41725479
4.8832967 0.4176286
4.8837768 0.41756761
4.8842569 0.4170066
4.8847369 0.41588032
4.885217 0.41415314
4.8856971 0.4120233
4.8861772 0.40959547
4.8866573 0.40693746
4.8871374 0.40411708
4.8876175 0.40120216
4.8880976 0.39826051
4.8885777 0.39535995
4.8890578 0.3925683
4.8895379 0.38995337
4.890018 0.38758279
4.8904981 0.38535572
4.8909782 0.38314451
4.8914583 0.38094491
4.8919384 0.37875267
4.8924185 0.37656354
4.8928986 0.37437328
4.8933787 0.37217763
4.8938588 0.36997235
4.8943389 0.36775319
4.894819 0.36551589
4.8952991 0.36326361
4.8957792 0.36101538
4.8962593 0.3587593
4.8967393 0.35648052
4.8972194 0.35416415
4.8976995 0.35179533
4.8981796 0.3493592
4.8986597 0.34684089
4.8991398 0.34422554
4.8996199 0.34149827
4.9001 0.33863634
4.9005801 0.33540746
4.9010602 0.33177101
4.9015403 0.32781037
4.9020204 0.32360893
4.9025005 0.31925009
4.9029806 0.31481724
4.9034607 0.31039376
4.9039408 0.30606304
4.9044209 0.30190847
4.904901 0.29801344
4.9053811 0.29438371
4.9058612 0.29087864
4.9063413 0.28746441
4.9068214 0.28411163
4.9073015 0.28079091
4.9077816 0.27747287
4.9082617 0.27412812
4.9087417 0.27072728
4.9092218 0.26724096
4.9097019 0.26363978
4.910182 0.25987597
4.9106621 0.25577015
4.9111422 0.2513558
4.9116223 0.24672336
4.9121024 0.24196326
4.9125825 0.23716594
4.9130626 0.23242184
4.9135427 0.2278214
4.9140228 0.22345505
4.9145029 0.21941323
4.914983 0.21578638
4.9154631 0.21243175
4.9159432 0.20911185
4.9164233 0.20582325
4.9169034 0.20256286
4.9173835 0.19932754
4.9178636 0.1961142
4.9183437 0.19291971
4.9188238 0.18974096
4.9193039 0.18657483
4.919784 0.18341821
4.9202641 0.18026654
4.9207441 0.17711255
4.9212242 0.17395924
4.9217043 0.17081082
4.9221844 0.16767152
4.9226645 0.16454554
4.9231446 0.16143711
4.9236247 0.15835043
4.9241048 0.15528973
4.9245849 0.15225922
4.925065 0.14926397
4.9255451 0.14636296
4.9260252 0.14358343
4.9265053 0.14091598
4.9269854 0.1383512
4.9274655 0.13587969
4.9279456 0.13349206
4.9284257 0.13117889
4.9289058 0.12893078
4.9293859 0.12673834
4.929866 0.12459216
4.9303461 0.12248527
4.9308262 0.12041894
4.9313063 0.11839226
4.9317864 0.11640406
4.9322665 0.11445319
4.9327465 0.11253849
4.9332266 0.11065879
4.9337067 0.10881293
4.9341868 0.10699976
4.9346669 0.10521811
4.935147 0.10346582
4.9356271 0.1017292
4.9361072 0.10001051
4.9365873 0.098317885
4.9370674 0.09665948
4.9375475 0.095043433
4.9380276 0.093477888
4.9385077 0.091970986
4.9389878 0.09053087
4.9394679 0.089165682
4.939948 0.087883565
4.9404281 0.086674526
4.9409082 0.085514242
4.9413883 0.084401805
4.9418684 0.083336557
4.9423485 0.08231784
4.9428286 0.081344997
4.9433087 0.080417369
4.9437888 0.0795343
4.9442689 0.078695131
4.9447489 0.077899205
4.945229 0.07714122
4.9457091 0.076390709
4.9461892 0.07564346
4.9466693 0.074900939
4.9471494 0.07416461
4.9476295 0.073435938
4.9481096 0.072716387
4.9485897 0.072007422
4.9490698 0.071310508
4.9495499 0.070627109
4.95003 0.069958677
4.9505101 0.06930219
4.9509902 0.068653474
4.9514703 0.068011006
4.9519504 0.067373259
4.9524305 0.066738709
4.9529106 0.066105829
4.9533907 0.065473096
4.9538708 0.064838982
4.9543509 0.064201964
4.954831 0.063560516
4.9553111 0.062902087
4.9557912 0.062193449
4.9562713 0.061443983
4.9567514 0.060666622
4.9572314 0.0598743
4.9577115 0.059079952
4.9581916 0.058296512
4.9586717 0.057536913
4.9591518 0.05681409
4.9596319 0.056140977
4.960112 0.055541805
4.9605921 0.055285912
4.9610722 0.055418132
4.9615523 0.055851565
4.9620324 0.056499311
4.9625125 0.057274469
4.9629926 0.058090139
4.9634727 0.05885942
4.9639528 0.059495414
4.9644329 0.059911218
4.964913 0.060019933
4.9653931 0.059879095
4.9658732 0.059725937
4.9663533 0.059561315
4.9668334 0.059379453
4.9673135 0.059174572
4.9677936 0.058940896
4.9682737 0.058672645
4.9687538 0.058364044
4.9692338 0.058009313
4.9697139 0.057602676
4.970194 0.057142886
4.9706741 0.056667609
4.9711542 0.05618761
4.9716343 0.055704227
4.9721144 0.055218798
4.9725945 0.054732661
4.9730746 0.054247155
4.9735547 0.053763616
4.9740348 0.053283384
4.9745149 0.052807795
4.974995 0.052338189
4.9754751 0.051874254
4.9759552 0.05141453
4.9764353 0.050958712
4.9769154 0.050506497
4.9773955 0.050057583
4.9778756 0.049611666
4.9783557 0.049168443
4.9788358 0.048727611
4.9793159 0.048288867
4.979796 0.047851908
4.9802761 0.047418607
4.9807562 0.047003431
4.9812362 0.046618932
4.9817163 0.046276835
4.9821964 0.045988864
4.9826765 0.045766744
4.9831566 0.045622199
4.9836367 0.045566954
4.9841168 0.045612733
4.9845969 0.045771262
4.985077 0.04605342
4.9855571 0.046424794
4.9860372 0.046856472
4.9865173 0.047340363
4.9869974 0.047868378
4.9874775 0.048432427
4.9879576 0.049024419
4.9884377 0.049636266
4.9889178 0.050259876
4.9893979 0.05088716
4.989878 0.051510027
4.9903581 0.052144783
4.9908382 0.052838461
4.9913183 0.053575366
4.9917984 0.054336862
4.9922785 0.055104309
4.9927586 0.055859067
4.9932386 0.056582499
4.9937187 0.057255964
4.9941988 0.057860825
4.9946789 0.058378443
4.995159 0.058791246
4.9956391 0.059104011
4.9961192 0.059331801
4.9965993 0.059487689
4.9970794 0.059584748
4.9975595 0.059636053
4.9980396 0.059654676
4.9985197 0.059653691
4.9989998 0.059646171
4.9994799 0.059645189
4.99996 0.059663819
5.0004401 0.059678416
5.0009202 0.059650466
5.0014003 0.059590758
5.0018804 0.059510384
5.0023605 0.059420435
5.0028406 0.059332001
5.0033207 0.059256173
5.0038008 0.059204043
5.0042809 0.059186701
5.004761 0.059215238
5.005241 0.059326498
5.0057211 0.059663069
5.0062012 0.06020595
5.0066813 0.060908425
5.0071614 0.061723779
5.0076415 0.062605294
5.0081216 0.063506254
5.0086017 0.064379943
5.0090818 0.065179646
5.0095619 0.065858645
5.010042 0.066369953
5.0105221 0.066646751
5.0110022 0.066704512
5.0114823 0.066602984
5.0119624 0.066401917
5.0124425 0.066161059
5.0129226 0.06594016
5.0134027 0.065798967
5.0138828 0.06579723
5.0143629 0.065994698
5.014843 0.066451119
5.0153231 0.067171348
5.0158032 0.068009984
5.0162833 0.06894945
5.0167634 0.069983974
5.0172434 0.071107783
5.0177235 0.072315102
5.0182036 0.07360016
5.0186837 0.074957182
5.0191638 0.076380395
5.0196439 0.077864026
5.020124 0.079400946
5.0206041 0.080959313
5.0210842 0.082529143
5.0215643 0.084112325
5.0220444 0.08571075
5.0225245 0.087326307
5.0230046 0.088960887
5.0234847 0.090616379
5.0239648 0.092294674
5.0244449 0.093997661
5.024925 0.095727231
5.0254051 0.097482325
5.0258852 0.099259586
5.0263653 0.10106078
5.0268454 0.10288776
5.0273255 0.10474241
5.0278056 0.10662658
5.0282857 0.10854214
5.0287658 0.11049094
5.0292458 0.11247487
5.0297259 0.11449577
5.030206 0.11656191
5.0306861 0.11872226
5.0311662 0.12097729
5.0316463 0.12331544
5.0321264 0.12572513
5.0326065 0.12819479
5.0330866 0.13071286
5.0335667 0.13326776
5.0340468 0.13584794
5.0345269 0.13844181
5.035007 0.14103782
5.0354871 0.14362975
5.0359672 0.1462354
5.0364473 0.14887915
5.0369274 0.15158535
5.0374075 0.15437839
5.0378876 0.15728263
5.0383677 0.16032244
5.0388478 0.16352219
5.0393279 0.16690626
5.039808 0.17049901
5.0402881 0.17431841
5.0407682 0.1783363
5.0412482 0.18251435
5.0417283 0.18681547
5.0422084 0.19120256
5.0426885 0.19563851
5.0431686 0.20008622
5.0436487 0.20450858
5.0441288 0.2088685
5.0446089 0.21312887
5.045089 0.21725445
5.0455691 0.2212898
5.0460492 0.22527691
5.0465293 0.22922731
5.0470094 0.23315256
5.0474895 0.23706419
5.0479696 0.24097375
5.0484497 0.24489278
5.0489298 0.24883281
5.0494099 0.2528054
5.04989 0.25682209
5.0503701 0.26099755
5.0508502 0.26552607
5.0513303 0.27032937
5.0518104 0.27531921
5.0522905 0.28040733
5.0527706 0.28550546
5.0532507 0.29052536
5.0537307 0.29537876
5.0542108 0.29997741
5.0546909 0.30423306
5.055171 0.30806984
5.0556511 0.31157594
5.0561312 0.31480644
5.0566113 0.31778356
5.0570914 0.32052955
5.0575715 0.32306662
5.0580516 0.32541699
5.0585317 0.32760289
5.0590118 0.32964655
5.0594919 0.33157019
5.059972 0.33339604
5.0604521 0.33516381
5.0609322 0.33690353
5.0614123 0.33861514
5.0618924 0.34029848
5.0623725 0.34195339
5.0628526 0.3435797
5.0633327 0.34517728
5.0638128 0.34674594
5.0642929 0.34828555
5.064773 0.34979593
5.0652531 0.35127794
5.0657331 0.35273381
5.0662132 0.35415686
5.0666933 0.35553933
5.0671734 0.35687344
5.0676535 0.35815142
5.0681336 0.3593655
5.0686137 0.36050791
5.0690938 0.36157088
5.0695739 0.36254665
5.070054 0.36342638
5.0705341 0.36410662
5.0710142 0.36453223
5.0714943 0.36471654
5.0719744 0.36467286
5.0724545 0.36441452
5.0729346 0.36395483
5.0734147 0.36330711
5.0738948 0.3624847
5.0743749 0.36150089
5.074855 0.36036903
5.0753351 0.35911726
5.0758152 0.357798
5.0762953 0.35641871
5.0767754 0.35498392
5.0772555 0.35349816
5.0777355 0.35196596
5.0782156 0.35039187
5.0786957 0.34878042
5.0791758 0.34713613
5.0796559 0.34546356
5.080136 0.34376551
5.0806161 0.34201619
5.0810962 0.34020812
5.0815763 0.33834469
5.0820564 0.33642929
5.0825365 0.3344653
5.0830166 0.33245611
5.0834967 0.33040511
5.0839768 0.3283157
5.0844569 0.32619125
5.084937 0.32403516
5.0854171 0.32148847
5.0858972 0.31809149
5.0863773 0.31405607
5.0868574 0.30960295
5.0873375 0.30495285
5.0878176 0.30032652
5.0882977 0.2959447
5.0887778 0.2920281
5.0892579 0.28879749
5.0897379 0.28647358
5.090218 0.28516513
5.0906981 0.28419792
5.0911782 0.28340769
5.0916583 0.28278026
5.0921384 0.28230144
5.0926185 0.28195707
5.0930986 0.28173296
5.0935787 0.28161493
5.0940588 0.28158881
5.0945389 0.28164042
5.095019 0.28175555
5.0954991 0.28189577
5.0959792 0.28203611
5.0964593 0.28217682
5.0969394 0.28231814
5.0974195 0.28246033
5.0978996 0.28260364
5.0983797 0.28274831
5.0988598 0.28289461
5.0993399 0.28304277
5.09982 0.28319305
5.1003001 0.28334506
5.1007802 0.28349708
5.1012603 0.28364999
5.1017403 0.28380494
5.1022204 0.28396309
5.1027005 0.28412557
5.1031806 0.28429355
5.1036607 0.28446816
5.1041408 0.28465055
5.1046209 0.28484187
5.105101 0.28504903
5.1055811 0.28543976
5.1060612 0.28607176
5.1065413 0.28691882
5.1070214 0.28795473
5.1075015 0.28915328
5.1079816 0.29048824
5.1084617 0.29193342
5.1089418 0.29346258
5.1094219 0.29504953
5.109902 0.29666804
5.1103821 0.29830684
5.1108622 0.29998312
5.1113423 0.30169419
5.1118224 0.3034365
5.1123025 0.30520652
5.1127826 0.30700071
5.1132627 0.30881553
5.1137427 0.31064745
5.1142228 0.31249293
5.1147029 0.31434843
5.115183 0.31621867
5.1156631 0.31817768
5.1161432 0.32022625
5.1166233 0.32234229
5.1171034 0.32450367
5.1175835 0.32668829
5.1180636 0.32887404
5.1185437 0.3310388
5.1190238 0.33316048
5.1195039 0.33521696
5.119984 0.33718612
5.1204641 0.33873336
5.1209442 0.33959842
5.1214243 0.33994159
5.1219044 0.33992356
5.1223845 0.33970503
5.1228646 0.3394467
5.1233447 0.33930925
5.1238248 0.33945339
5.1243049 0.34003981
5.124785 0.3412292
5.1252651 0.34313529
5.1257451 0.3455833
5.1262252 0.34844999
5.1267053 0.3516343
5.1271854 0.35503515
5.1276655 0.35855147
5.1281456 0.36208219
5.1286257 0.36552623
5.1291058 0.36878252
5.1295859 0.37175
5.130066 0.37433132
5.1305461 0.37668945
5.1310262 0.37894849
5.1315063 0.38109633
5.1319864 0.38312086
5.1324665 0.38500997
5.1329466 0.38675158
5.1334267 0.38833356
5.1339068 0.38974382
5.1343869 0.39097026
5.134867 0.39200076
5.1353471 0.39279165
5.1358272 0.39325179
5.1363073 0.39337561
5.1367874 0.39316231
5.1372675 0.39261109
5.1377475 0.39172117
5.1382276 0.39049175
5.1387077 0.38892203
5.1391878 0.38701123
5.1396679 0.38475854
5.140148 0.38215461
5.1406281 0.37910071
5.1411082 0.3756516
5.1415883 0.37191365
5.1420684 0.36799327
5.1425485 0.36399683
5.1430286 0.36003074
5.1435087 0.35620138
5.1439888 0.35261515
5.1444689 0.34937843
5.144949 0.34659761
5.1454291 0.34414644
5.1459092 0.3417247
5.1463893 0.33933521
5.1468694 0.3369839
5.1473495 0.33467668
5.1478296 0.33241949
5.1483097 0.33021824
5.1487898 0.32807886
5.1492699 0.32600727
5.1497499 0.32400939
5.15023 0.32209425
5.1507101 0.32027808
5.1511902 0.3185447
5.1516703 0.31687302
5.1521504 0.31524197
5.1526305 0.31363048
5.1531106 0.31201748
5.1535907 0.31038188
5.1540708 0.30870262
5.1545509 0.30695863
5.155031 0.3051281
5.1555111 0.30301739
5.1559912 0.30055188
5.1564713 0.29782541
5.1569514 0.29493177
5.1574315 0.2919648
5.1579116 0.2890183
5.1583917 0.28618609
5.1588718 0.283562
5.1593519 0.28123982
5.159832 0.27931339
5.1603121 0.27782642
5.1607922 0.27664476
5.1612723 0.27572814
5.1617524 0.2750483
5.1622324 0.27457698
5.1627125 0.27428594
5.1631926 0.27414691
5.1636727 0.27413165
5.1641528 0.2742119
5.1646329 0.27435941
5.165113 0.27454687
5.1655931 0.27477735
5.1660732 0.27506083
5.1665533 0.27540031
5.1670334 0.27579876
5.1675135 0.27625919
5.1679936 0.27678459
5.1684737 0.27737793
5.1689538 0.27804222
5.1694339 0.27878045
5.169914 0.2795956
5.1703941 0.28063435
5.1708742 0.28211083
5.1713543 0.28391811
5.1718344 0.28594181
5.1723145 0.28806753
5.1727946 0.29018089
5.1732747 0.2921675
5.1737548 0.29391296
5.1742348 0.29530289
5.1747149 0.29622289
5.175195 0.29659423
5.1756751 0.2966739
5.1761552 0.29656967
5.1766353 0.29632224
5.1771154 0.29597232
5.1775955 0.29556062
5.1780756 0.29512785
5.1785557 0.29471471
5.1790358 0.29436192
5.1795159 0.29411018
5.179996 0.29400021
5.1804761 0.29399415
5.1809562 0.29402567
5.1814363 0.29409633
5.1819164 0.29420773
5.1823965 0.29436143
5.1828766 0.29455903
5.1833567 0.29480211
5.1838368 0.29509224
5.1843169 0.29543101
5.184797 0.29582
5.1852771 0.29632427
5.1857572 0.29721251
5.1862372 0.29848155
5.1867173 0.30009296
5.1871974 0.30200829
5.1876775 0.30418909
5.1881576 0.30659693
5.1886377 0.30919336
5.1891178 0.31193994
5.1895979 0.31479822
5.190078 0.31774856
5.1905581 0.32159485
5.1910382 0.32654941
5.1915183 0.33229226
5.1919984 0.33850344
5.1924785 0.34486296
5.1929586 0.35105086
5.1934387 0.35674716
5.1939188 0.36163189
5.1943989 0.36538508
5.194879 0.36768676
5.1953591 0.36875328
5.1958392 0.3697486
5.1963193 0.37073158
5.1967994 0.37170354
5.1972795 0.37266582
5.1977596 0.37361975
5.1982396 0.37456664
5.1987197 0.37550785
5.1991998 0.37644469
5.1996799 0.37737849
5.20016 0.37830988
5.2006401 0.37923147
5.2011202 0.38014371
5.2016003 0.38105006
5.2020804 0.381954
5.2025605 0.38285898
5.2030406 0.38376848
5.2035207 0.38468595
5.2040008 0.38561487
5.2044809 0.3865587
5.204961 0.38752091
5.2054411 0.38873492
5.2059212 0.39045512
5.2064013 0.39258552
5.2068814 0.39502823
5.2073615 0.39768537
5.2078416 0.40045904
5.2083217 0.40325134
5.2088018 0.40596439
5.2092819 0.4085003
5.209762 0.41076118
5.210242 0.41269213
5.2107221 0.41448512
5.2112022 0.41617552
5.2116823 0.41776107
5.2121624 0.41923948
5.2126425 0.42060847
5.2131226 0.42186575
5.2136027 0.42300906
5.2140828 0.42403609
5.2145629 0.42494458
5.215043 0.42573198
5.2155231 0.42635605
5.2160032 0.42677734
5.2164833 0.42698152
5.2169634 0.42695428
5.2174435 0.42668128
5.2179236 0.42614821
5.2184037 0.42534073
5.2188838 0.42424452
5.2193639 0.42284527
5.219844 0.42112863
5.2203241 0.4190974
5.2208042 0.41682134
5.2212843 0.4143533
5.2217644 0.41174329
5.2222444 0.40904133
5.2227245 0.40629741
5.2232046 0.40356156
5.2236847 0.40088378
5.2241648 0.39831409
5.2246449 0.39590249
5.225125 0.39369017
5.2256051 0.39153836
5.2260852 0.38939784
5.2265653 0.38728788
5.2270454 0.38522776
5.2275255 0.38323675
5.2280056 0.38133414
5.2284857 0.37953919
5.2289658 0.37787119
5.2294459 0.37634941
5.229926 0.37499314
5.2304061 0.37383411
5.2308862 0.37289272
5.2313663 0.37215208
5.2318464 0.37159472
5.2323265 0.37120318
5.2328066 0.37096001
5.2332867 0.37084773
5.2337668 0.3708489
5.2342468 0.37094605
5.2347269 0.37112173
5.235207 0.37137458
5.2356871 0.37180638
5.2361672 0.3724002
5.2366473 0.37310954
5.2371274 0.37388787
5.2376075 0.37468866
5.2380876 0.37546542
5.2385677 0.37617161
5.2390478 0.37676072
5.2395279 0.37718623
5.240008 0.37740162
5.2404881 0.37740086
5.2409682 0.37723095
5.2414483 0.3769275
5.2419284 0.37652613
5.2424085 0.37606245
5.2428886 0.37557207
5.2433687 0.37509061
5.2438488 0.37465367
5.2443289 0.37429686
5.244809 0.37405581
5.2452891 0.37401212
5.2457692 0.37433288
5.2462492 0.37494581
5.2467293 0.37575506
5.2472094 0.37666479
5.2476895 0.37757914
5.2481696 0.37840227
5.2486497 0.37903833
5.2491298 0.37939148
5.2496099 0.37936587
5.25009 0.37886356
5.2505701 0.37776296
5.2510502 0.37612454
5.2515303 0.37407209
5.2520104 0.37172942
5.2524905 0.36922032
5.2529706 0.36666858
5.2534507 0.36419801
5.2539308 0.36193239
5.2544109 0.35999553
5.254891 0.35851121
5.2553711 0.357415
5.2558512 0.35633995
5.2563313 0.35527055
5.2568114 0.35420648
5.2572915 0.35314739
5.2577716 0.35209296
5.2582517 0.35104285
5.2587317 0.34999674
5.2592118 0.34895429
5.2596919 0.34791517
5.260172 0.34688186
5.2606521 0.34588278
5.2611322 0.34491673
5.2616123 0.34397275
5.2620924 0.34303992
5.2625725 0.34210726
5.2630526 0.34116384
5.2635327 0.3401987
5.2640128 0.33920089
5.2644929 0.33815947
5.264973 0.33706349
5.2654531 0.33552843
5.2659332 0.33318298
5.2664133 0.33017929
5.2668934 0.3266709
5.2673735 0.32281138
5.2678536 0.31875428
5.2683337 0.31465316
5.2688138 0.31066158
5.2692939 0.3069331
5.269774 0.30362126
5.2702541 0.30077681
5.2707341 0.2979626
5.2712142 0.29515079
5.2716943 0.29239107
5.2721744 0.28973315
5.2726545 0.28722674
5.2731346 0.28492153
5.2736147 0.28286724
5.2740948 0.28111357
5.2745749 0.27971023
5.275055 0.27870624
5.2755351 0.27806724
5.2760152 0.27770731
5.2764953 0.27756617
5.2769754 0.2775835
5.2774555 0.27769899
5.2779356 0.27785234
5.2784157 0.27798324
5.2788958 0.27803138
5.2793759 0.27793645
5.279856 0.27763816
5.2803361 0.27711471
5.2808162 0.27646225
5.2812963 0.27571915
5.2817764 0.27491812
5.2822565 0.27409188
5.2827365 0.27327312
5.2832166 0.27249456
5.2836967 0.27178889
5.2841768 0.27118884
5.2846569 0.27072709
5.285137 0.27043231
5.2856171 0.27025847
5.2860972 0.27018447
5.2865773 0.270212
5.2870574 0.27034275
5.2875375 0.27057844
5.2880176 0.27092074
5.2884977 0.27137137
5.2889778 0.27193201
5.2894579 0.27260437
5.289938 0.27339015
5.2904181 0.27427476
5.2908982 0.27522387
5.2913783 0.27622218
5.2918584 0.27725467
5.2923385 0.27830634
5.2928186 0.27936219
5.2932987 0.2804072
5.2937788 0.28142637
5.2942589 0.2824047
5.2947389 0.28332718
5.295219 0.28418259
5.2956991 0.28499152
5.2961792 0.28576706
5.2966593 0.2865181
5.2971394 0.2872535
5.2976195 0.28798217
5.2980996 0.28871298
5.2985797 0.28945482
5.2990598 0.29021658
5.2995399 0.29100714
5.30002 0.29183541
5.3005001 0.29272575
5.3009802 0.29369052
5.3014603 0.29472464
5.3019404 0.29582303
5.3024205 0.29698062
5.3029006 0.29819232
5.3033807 0.29945307
5.3038608 0.30075777
5.3043409 0.30210135
5.304821 0.30347873
5.3053011 0.30491713
5.3057812 0.30652572
5.3062613 0.30829696
5.3067413 0.31021154
5.3072214 0.31225013
5.3077015 0.31439344
5.3081816 0.31662215
5.3086617 0.31891697
5.3091418 0.32125856
5.3096219 0.32362764
5.310102 0.3260162
5.3105821 0.32872017
5.3110622 0.33180557
5.3115423 0.33517492
5.3120224 0.3387308
5.3125025 0.34237575
5.3129826 0.34601232
5.3134627 0.34954307
5.3139428 0.35287054
5.3144229 0.35589728
5.314903 0.35852586
5.3153831 0.36072482
5.3158632 0.3625947
5.3163433 0.36415455
5.3168234 0.36541994
5.3173035 0.36640644
5.3177836 0.36712964
5.3182637 0.36760511
5.3187437 0.36784843
5.3192238 0.36787516
5.3197039 0.36770089
5.320184 0.36732288
5.3206641 0.36659669
5.3211442 0.36555937
5.3216243 0.36430003
5.3221044 0.36290777
5.3225845 0.36147169
5.3230646 0.36008089
5.3235447 0.35882447
5.3240248 0.35779154
5.3245049 0.35707118
5.324985 0.35675251
5.3254651 0.35672182
5.3259452 0.35677662
5.3264253 0.35690921
5.3269054 0.3571121
5.3273855 0.35737777
5.3278656 0.35769874
5.3283457 0.35806751
5.3288258 0.35847656
5.3293059 0.35891841
5.329786 0.35938555
5.3302661 0.35992508
5.3307461 0.36076375
5.3312262 0.36185399
5.3317063 0.36311032
5.3321864 0.36444725
5.3326665 0.3657793
5.3331466 0.36702099
5.3336267 0.36808682
5.3341068 0.36889133
5.3345869 0.36934902
5.335067 0.36937389
5.3355471 0.36888108
5.3360272 0.36789909
5.3365073 0.36649449
5.3369874 0.36473385
5.3374675 0.36268373
5.3379476 0.3604107
5.3384277 0.35798133
5.3389078 0.35546217
5.3393879 0.3529198
5.339868 0.35042078
5.3403481 0.34789622
5.3408282 0.34506056
5.3413083 0.34197747
5.3417884 0.33873032
5.3422685 0.33540249
5.3427485 0.33207735
5.3432286 0.32883828
5.3437087 0.32576865
5.3441888 0.32295183
5.3446689 0.32047121
5.345149 0.31840923
5.3456291 0.31680198
5.3461092 0.31561962
5.3465893 0.31482745
5.3470694 0.31439075
5.3475495 0.31427482
5.3480296 0.31444497
5.3485097 0.31486648
5.3489898 0.31550465
5.3494699 0.31632478
5.34995 0.31729216
5.3504301 0.31853441
5.3509102 0.32021138
5.3513903 0.32221484
5.3518704 0.32443424
5.3523505 0.32675901
5.3528306 0.32907859
5.3533107 0.33128243
5.3537908 0.33325995
5.3542709 0.33490061
5.354751 0.33609383
5.355231 0.33676074
5.3557111 0.33706212
5.3561912 0.3370974
5.3566713 0.33693734
5.3571514 0.33665269
5.3576315 0.33631422
5.3581116 0.33599268
5.3585917 0.33575883
5.3590718 0.33568343
5.3595519 0.33583723
5.360032 0.33629046
5.3605121 0.33696122
5.3609922 0.33774422
5.3614723 0.33862863
5.3619524 0.33960359
5.3624325 0.34065824
5.3629126 0.34178173
5.3633927 0.34296322
5.3638728 0.34419184
5.3643529 0.34545675
5.364833 0.3467471
5.3653131 0.34826316
5.3657932 0.3506098
5.3662733 0.35360763
5.3667534 0.35701247
5.3672334 0.36058013
5.3677135 0.36406641
5.3681936 0.36722713
5.3686737 0.36981809
5.3691538 0.3715951
5.3696339 0.37231397
5.370114 0.37176181
5.3705941 0.37052439
5.3710742 0.36894257
5.3715543 0.36706282
5.3720344 0.3649316
5.3725145 0.36259539
5.3729946 0.36010063
5.3734747 0.35749379
5.3739548 0.35482134
5.3744349 0.35212973
5.374915 0.34946544
5.3753951 0.34681229
5.3758752 0.34408434
5.3763553 0.34130182
5.3768354 0.33848778
5.3773155 0.33566524
5.3777956 0.33285724
5.3782757 0.3300868
5.3787558 0.32737695
5.3792358 0.32475073
5.3797159 0.32223116
5.380196 0.31983803
5.3806761 0.3175593
5.3811562 0.31539329
5.3816363 0.31334403
5.3821164 0.31141556
5.3825965 0.30961189
5.3830766 0.30793705
5.3835567 0.30639507
5.3840368 0.30498997
5.3845169 0.30372578
5.384997 0.30260653
5.3854771 0.30162554
5.3859572 0.30075622
5.3864373 0.29997292
5.3869174 0.29925003
5.3873975 0.29856191
5.3878776 0.29788292
5.3883577 0.29718744
5.3888378 0.29644982
5.3893179 0.29564444
5.389798 0.29474567
5.3902781 0.29374566
5.3907582 0.29270876
5.3912382 0.29164475
5.3917183 0.29055476
5.3921984 0.28943997
5.3926785 0.28830152
5.3931586 0.28714056
5.3936387 0.28595826
5.3941188 0.28475577
5.3945989 0.28353424
5.395079 0.2822907
5.3955591 0.28084688
5.3960392 0.27915619
5.3965193 0.27728623
5.3969994 0.27530459
5.3974795 0.27327885
5.3979596 0.2712766
5.3984397 0.26936543
5.3989198 0.26761292
5.3993999 0.26608667
5.39988 0.26485427
5.4003601 0.26392715
5.4008402 0.2631927
5.4013203 0.26262894
5.4018004 0.26221929
5.4022805 0.26194712
5.4027606 0.26179584
5.4032406 0.26174885
5.4037207 0.26178954
5.4042008 0.2619013
5.4046809 0.26206755
5.405161 0.26227598
5.4056411 0.26256383
5.4061212 0.26292597
5.4066013 0.26333987
5.4070814 0.263783
5.4075615 0.26423282
5.4080416 0.26466681
5.4085217 0.26506242
5.4090018 0.26539713
5.4094819 0.26564839
5.409962 0.26579369
5.4104421 0.26584596
5.4109222 0.26584778
5.4114023 0.26580478
5.4118824 0.26572236
5.4123625 0.26560592
5.4128426 0.26546087
5.4133227 0.26529259
5.4138028 0.26510649
5.4142829 0.26490797
5.414763 0.26470242
5.415243 0.26445821
5.4157231 0.26398795
5.4162032 0.26332265
5.4166833 0.26253116
5.4171634 0.26168232
5.4176435 0.26084496
5.4181236 0.26008792
5.4186037 0.25948005
5.4190838 0.25909018
5.4195639 0.25898715
5.420044 0.25923917
5.4205241 0.25980635
5.4210042 0.26059882
5.4214843 0.26157213
5.4219644 0.26268181
5.4224445 0.26388341
5.4229246 0.26513247
5.4234047 0.26638452
5.4238848 0.26759512
5.4243649 0.26871981
5.424845 0.26971412
5.4253251 0.27057564
5.4258052 0.27141243
5.4262853 0.27223297
5.4267654 0.27303697
5.4272454 0.27382412
5.4277255 0.27459414
5.4282056 0.27534672
5.4286857 0.27608155
5.4291658 0.27679835
5.4296459 0.27749681
5.430126 0.2781661
5.4306061 0.27860958
5.4310862 0.27879745
5.4315663 0.27878838
5.4320464 0.27864104
5.4325265 0.27841409
5.4330066 0.27816621
5.4334867 0.27795608
5.4339668 0.27784235
5.4344469 0.27788369
5.434927 0.27813879
5.4354071 0.27887718
5.4358872 0.28038653
5.4363673 0.28248731
5.4368474 0.2849923
5.4373275 0.28771425
5.4378076 0.2904659
5.4382877 0.29306003
5.4387678 0.29530939
5.4392478 0.29702673
5.4397279 0.2980248
5.440208 0.29819443
5.4406881 0.29803622
5.4411682 0.29768463
5.4416483 0.29715127
5.4421284 0.29644778
5.4426085 0.29558576
5.4430886 0.29457686
5.4435687 0.29343268
5.4440488 0.29216485
5.4445289 0.29078499
5.445009 0.28930473
5.4454891 0.2877584
5.4459692 0.28617076
5.4464493 0.28454171
5.4469294 0.28287118
5.4474095 0.28115908
5.4478896 0.27940533
5.4483697 0.27760984
5.4488498 0.27577252
5.4493299 0.27389331
5.44981 0.2719721
5.4502901 0.26993972
5.4507702 0.26755455
5.4512503 0.26487379
5.4517303 0.26198661
5.4522104 0.25898221
5.4526905 0.25594976
5.4531706 0.25297846
5.4536507 0.25015748
5.4541308 0.24757602
5.4546109 0.24532326
5.455091 0.24349532
5.4555711 0.24237612
5.4560512 0.24196243
5.4565313 0.24209706
5.4570114 0.24262283
5.4574915 0.24338254
5.4579716 0.24421901
5.4584517 0.24497503
5.4589318 0.24549342
5.4594119 0.24561699
5.459892 0.24518854
5.4603721 0.24417336
5.4608522 0.24281233
5.4613323 0.24119099
5.4618124 0.23938655
5.4622925 0.23747619
5.4627726 0.23553711
5.4632527 0.23364651
5.4637327 0.23188157
5.4642128 0.23031951
5.4646929 0.2290375
5.465173 0.22812999
5.4656531 0.22780047
5.4661332 0.22797584
5.4666133 0.22851373
5.4670934 0.22927177
5.4675735 0.23010759
5.4680536 0.23087881
5.4685337 0.23144305
5.4690138 0.23165795
5.4694939 0.23138114
5.469974 0.23047023
5.4704541 0.22907312
5.4709342 0.22749226
5.4714143 0.2257242
5.4718944 0.22376461
5.4723745 0.22160917
5.4728546 0.21925354
5.4733347 0.2166934
5.4738148 0.21392442
5.4742949 0.21094226
5.474775 0.2077426
5.4752551 0.20434563
5.4757351 0.20088246
5.4762152 0.19738092
5.4766953 0.19385025
5.4771754 0.19029971
5.4776555 0.18673852
5.4781356 0.18317595
5.4786157 0.17962123
5.4790958 0.17608361
5.4795759 0.17257233
5.480056 0.16909473
5.4805361 0.16550569
5.4810162 0.16176599
5.4814963 0.15795476
5.4819764 0.15415112
5.4824565 0.15043419
5.4829366 0.1468831
5.4834167 0.14357697
5.4838968 0.14059493
5.4843769 0.1380161
5.484857 0.13591961
5.4853371 0.13441134
5.4858172 0.13356132
5.4862973 0.13327781
5.4867774 0.13346158
5.4872575 0.13401345
5.4877375 0.1348342
5.4882176 0.13582462
5.4886977 0.13688551
5.4891778 0.13791766
5.4896579 0.13882187
5.490138 0.13951591
5.4906181 0.1402103
5.4910982 0.14097639
5.4915783 0.14178734
5.4920584 0.14261628
5.4925385 0.14343638
5.4930186 0.14422077
5.4934987 0.1449426
5.4939788 0.14557502
5.4944589 0.14609117
5.494939 0.14646421
5.4954191 0.14666693
5.4958992 0.14669968
5.4963793 0.14658295
5.4968594 0.14633735
5.4973395 0.1459835
5.4978196 0.14554203
5.4982997 0.14503354
5.4987798 0.14447865
5.4992599 0.14389799
5.4997399 0.14331218
5.50022 0.14271366
5.5007001 0.14193614
5.5011802 0.14099763
5.5016603 0.13995738
5.5021404 0.13887463
5.5026205 0.13780862
5.5031006 0.13681861
5.5035807 0.13596382
5.5040608 0.1353035
5.5045409 0.1348969
5.505021 0.13480294
5.5055011 0.13489118
5.5059812 0.13501485
5.5064613 0.13516701
5.5069414 0.13534074
5.5074215 0.1355291
5.5079016 0.13572518
5.5083817 0.13592204
5.5088618 0.13611275
5.5093419 0.13629039
5.509822 0.13644802
5.5103021 0.13657718
5.5107822 0.13667293
5.5112623 0.13674489
5.5117423 0.13680358
5.5122224 0.13685955
5.5127025 0.13692333
5.5131826 0.13700547
5.5136627 0.13711649
5.5141428 0.13726694
5.5146229 0.13746736
5.515103 0.13773135
5.5155831 0.13814957
5.5160632 0.13874095
5.5165433 0.1394796
5.5170234 0.14033961
5.5175035 0.14129508
5.5179836 0.14232009
5.5184637 0.14338875
5.5189438 0.14447515
5.5194239 0.14555338
5.519904 0.14659754
5.5203841 0.14760753
5.5208642 0.14862494
5.5213443 0.14965173
5.5218244 0.15068844
5.5223045 0.15173558
5.5227846 0.15279367
5.5232647 0.15386326
5.5237447 0.15494485
5.5242248 0.15603898
5.5247049 0.15714617
5.525185 0.15826846
5.5256651 0.15942269
5.5261452 0.16061675
5.5266253 0.16185494
5.5271054 0.16314152
5.5275855 0.16448078
5.5280656 0.16587698
5.5285457 0.16733442
5.5290258 0.16885737
5.5295059 0.1704501
5.529986 0.1721169
5.5304661 0.17388926
5.5309462 0.17578689
5.5314263 0.17779081
5.5319064 0.17988201
5.5323865 0.18204147
5.5328666 0.18425017
5.5333467 0.18648909
5.5338268 0.18873923
5.5343069 0.19098157
5.534787 0.19319708
5.5352671 0.19543127
5.5357471 0.19794774
5.5362272 0.20069966
5.5367073 0.20359679
5.5371874 0.20654892
5.5376675 0.2094658
5.5381476 0.21225721
5.5386277 0.21483292
5.5391078 0.2171027
5.5395879 0.21897632
5.540068 0.22035789
5.5405481 0.220866
5.5410282 0.22044279
5.5415083 0.21927185
5.5419884 0.21753679
5.5424685 0.21542119
5.5429486 0.21310865
5.5434287 0.21078276
5.5439088 0.20862711
5.5443889 0.20682529
5.544869 0.20556089
5.5453491 0.20479897
5.5458292 0.20405849
5.5463093 0.20331917
5.5467894 0.20258932
5.5472695 0.20187726
5.5477495 0.20119132
5.5482296 0.20053982
5.5487097 0.19993109
5.5491898 0.19937343
5.5496699 0.19887519
5.55015 0.19844868
5.5506301 0.19814891
5.5511102 0.19796511
5.5515903 0.19786386
5.5520704 0.1978117
5.5525505 0.19777518
5.5530306 0.19772087
5.5535107 0.19761532
5.5539908 0.19742509
5.5544709 0.19711673
5.554951 0.1966568
5.5554311 0.19600523
5.5559112 0.19516551
5.5563913 0.19418168
5.5568714 0.19309797
5.5573515 0.19195865
5.5578316 0.19080796
5.5583117 0.18969017
5.5587918 0.1886495
5.5592719 0.18773023
5.559752 0.1869766
5.560232 0.18640621
5.5607121 0.18587606
5.5611922 0.1853577
5.5616723 0.18485114
5.5621524 0.18435642
5.5626325 0.18387355
5.5631126 0.18340257
5.5635927 0.18294349
5.5640728 0.18249634
5.5645529 0.18206116
5.565033 0.18163795
5.5655131 0.18122636
5.5659932 0.18082578
5.5664733 0.18043581
5.5669534 0.18005604
5.5674335 0.17968606
5.5679136 0.17932545
5.5683937 0.17897381
5.5688738 0.17863072
5.5693539 0.17829578
5.569834 0.17796858
5.5703141 0.17768046
5.5707942 0.17752673
5.5712743 0.17748988
5.5717544 0.177543
5.5722344 0.17765916
5.5727145 0.17781145
5.5731946 0.17797294
5.5736747 0.17811672
5.5741548 0.17821587
5.5746349 0.17824348
5.575115 0.17817012
5.5755951 0.17792102
5.5760752 0.17748448
5.5765553 0.17687824
5.5770354 0.17612005
5.5775155 0.17522764
5.5779956 0.17421875
5.5784757 0.17311113
5.5789558 0.17192251
5.5794359 0.17067064
5.579916 0.16937326
5.5803961 0.16767539
5.5808762 0.16501071
5.5813563 0.16159818
5.5818364 0.15767465
5.5823165 0.15347696
5.5827966 0.14924198
5.5832767 0.14520656
5.5837568 0.14160754
5.5842368 0.13868177
5.5847169 0.13666612
5.585197 0.13574344
5.5856771 0.13555435
5.5861572 0.13588162
5.5866373 0.13659832
5.5871174 0.13757754
5.5875975 0.13869238
5.5880776 0.13981592
5.5885577 0.14082124
5.5890378 0.14158144
5.5895179 0.14196961
5.589998 0.14185883
5.5904781 0.14147188
5.5909582 0.14110166
5.5914383 0.14071804
5.5919184 0.1402909
5.5923985 0.13979012
5.5928786 0.13918556
5.5933587 0.13844709
5.5938388 0.13754459
5.5943189 0.13644793
5.594799 0.13512699
5.5952791 0.13356858
5.5957592 0.13184387
5.5962392 0.12999366
5.5967193 0.12805182
5.5971994 0.12605224
5.5976795 0.12402878
5.5981596 0.12201533
5.5986397 0.12004576
5.5991198 0.11815395
5.5995999 0.11637377
5.60008 0.11473707
5.6005601 0.11317722
5.6010402 0.11164912
5.6015203 0.11015465
5.6020004 0.10869566
5.6024805 0.10727403
5.6029606 0.10589163
5.6034407 0.10455033
5.6039208 0.103252
5.6044009 0.10199851
5.604881 0.10079174
5.6053611 0.099650002
5.6058412 0.098613147
5.6063213 0.097681004
5.6068014 0.096851573
5.6072815 0.096122856
5.6077616 0.095492854
5.6082416 0.09495957
5.6087217 0.094521005
5.6092018 0.094175159
5.6096819 0.093920035
5.610162 0.093768552
5.6106421 0.093888943
5.6111222 0.094276733
5.6116023 0.094865238
5.6120824 0.095587771
5.6125625 0.096377649
5.6130426 0.097168186
5.6135227 0.097892698
5.6140028 0.098484498
5.6144829 0.098876902
5.614963 0.099003225
5.6154431 0.098908211
5.6159232 0.098718134
5.6164033 0.098437643
5.6168834 0.098070681
5.6173635 0.097621189
5.6178436 0.097093112
5.6183237 0.09649039
5.6188038 0.095816967
5.6192839 0.095076785
5.619764 0.094273785
5.620244 0.093377489
5.6207241 0.092215746
5.6212042 0.090820296
5.6216843 0.089257597
5.6221644 0.08759411
5.6226445 0.085896293
5.6231246 0.084230607
5.6236047 0.082663512
5.6240848 0.081261466
5.6245649 0.08009093
5.625045 0.079217572
5.6255251 0.078587666
5.6260052 0.078129133
5.6264853 0.077833535
5.6269654 0.07769243
5.6274455 0.077697376
5.6279256 0.077839934
5.6284057 0.078111662
5.6288858 0.078504119
5.6293659 0.079008864
5.629846 0.079617457
5.6303261 0.080352794
5.6308062 0.081287338
5.6312863 0.082384833
5.6317664 0.083601422
5.6322464 0.084893249
5.6327265 0.086216458
5.6332066 0.087527191
5.6336867 0.088781592
5.6341668 0.089935804
5.6346469 0.090945972
5.635127 0.091770964
5.6356071 0.092434399
5.6360872 0.092959114
5.6365673 0.093351404
5.6370474 0.093617562
5.6375275 0.09376388
5.6380076 0.093796653
5.6384877 0.093722172
5.6389678 0.093546733
5.6394479 0.093276627
5.639928 0.092918148
5.6404081 0.092240918
5.6408882 0.090918507
5.6413683 0.089086735
5.6418484 0.086889306
5.6423285 0.084469923
5.6428086 0.08197229
5.6432887 0.079540114
5.6437688 0.077317096
5.6442488 0.075446942
5.6447289 0.074073356
5.645209 0.07334828
5.6456891 0.073375704
5.6461692 0.07402496
5.6466493 0.075135357
5.6471294 0.076546206
5.6476095 0.078096816
5.6480896 0.079626497
5.6485697 0.080974559
5.6490498 0.081980312
5.6495299 0.082483065
5.65001 0.082322121
5.6504901 0.081374482
5.6509702 0.079746081
5.6514503 0.077617153
5.6519304 0.075167933
5.6524105 0.072578655
5.6528906 0.070029553
5.6533707 0.067700862
5.6538508 0.065772815
5.6543309 0.064425648
5.654811 0.063839595
5.6552911 0.064045041
5.6557712 0.064522611
5.6562513 0.065169002
5.6567313 0.065938278
5.6572114 0.066784505
5.6576915 0.067661745
5.6581716 0.068524063
5.6586517 0.069325524
5.6591318 0.070020191
5.6596119 0.070562129
5.660092 0.070907997
5.6605721 0.071119813
5.6610522 0.071255932
5.6615323 0.071335662
5.6620124 0.071378316
5.6624925 0.071403203
5.6629726 0.071429633
5.6634527 0.071476917
5.6639328 0.071564366
5.6644129 0.071711289
5.664893 0.071936997
5.6653731 0.072442529
5.6658532 0.073552172
5.6663333 0.075111336
5.6668134 0.076948902
5.6672935 0.078893748
5.6677736 0.080774753
5.6682537 0.082420796
5.6687337 0.083660757
5.6692138 0.084323515
5.6696939 0.084237949
5.670174 0.083294238
5.6706541 0.08206216
5.6711342 0.080737346
5.6716143 0.079338711
5.6720944 0.07788517
5.6725745 0.076395641
5.6730546 0.074889039
5.6735347 0.073384279
5.6740148 0.071900278
5.6744949 0.070455951
5.674975 0.069070214
5.6754551 0.067675185
5.6759352 0.066195651
5.6764153 0.064669248
5.6768954 0.063133879
5.6773755 0.061627453
5.6778556 0.060187872
5.6783357 0.058853044
5.6788158 0.057660874
5.6792959 0.056649267
5.679776 0.055856129
5.6802561 0.055358469
5.6807361 0.055351378
5.6812162 0.055782886
5.6816963 0.056566571
5.6821764 0.05761601
5.6826565 0.05884478
5.6831366 0.060166459
5.6836167 0.061494626
5.6840968 0.062742856
5.6845769 0.063824729
5.685057 0.064656628
5.6855371 0.065405913
5.6860172 0.066195204
5.6864973 0.067000616
5.6869774 0.067798266
5.6874575 0.068564269
5.6879376 0.069274742
5.6884177 0.0699058
5.6888978 0.070433559
5.6893779 0.070834136
5.689858 0.071083646
5.6903381 0.071150583
5.6908182 0.071013705
5.6912983 0.070697497
5.6917784 0.070228526
5.6922585 0.069633358
5.6927385 0.068938558
5.6932186 0.068170694
5.6936987 0.067356331
5.6941788 0.066522035
5.6946589 0.065694373
5.695139 0.064894976
5.6956191 0.064063533
5.6960992 0.063184234
5.6965793 0.062269797
5.6970594 0.061332942
5.6975395 0.060386386
5.6980196 0.059442848
5.6984997 0.058515048
5.6989798 0.057615703
5.6994599 0.056757533
5.69994 0.055953255
5.7004201 0.05519327
5.7009002 0.054461734
5.7013803 0.053782769
5.7018604 0.053180982
5.7023405 0.052680979
5.7028206 0.052307368
5.7033007 0.052084757
5.7037808 0.052037751
5.7042609 0.052190959
5.7047409 0.052568987
5.705221 0.053178068
5.7057011 0.053900005
5.7061812 0.054699214
5.7066613 0.055563568
5.7071414 0.056480939
5.7076215 0.057439199
5.7081016 0.058426219
5.7085817 0.059429872
5.7090618 0.06043803
5.7095419 0.061438565
5.710022 0.062419471
5.7105021 0.063431267
5.7109822 0.064510263
5.7114623 0.065638565
5.7119424 0.066798278
5.7124225 0.06797151
5.7129026 0.069140366
5.7133827 0.070286952
5.7138628 0.071393375
5.7143429 0.07244174
5.714823 0.073414155
5.7153031 0.074067224
5.7157832 0.073665837
5.7162633 0.072362286
5.7167433 0.070391545
5.7172234 0.067988589
5.7177035 0.06538839
5.7181836 0.062825924
5.7186637 0.060536163
5.7191438 0.058754082
5.7196239 0.057714655
5.720104 0.057627416
5.7205841 0.057942297
5.7210642 0.05834631
5.7215443 0.058834431
5.7220244 0.059401637
5.7225045 0.060042904
5.7229846 0.060753209
5.7234647 0.061527529
5.7239448 0.06236084
5.7244249 0.063248118
5.724905 0.06418434
5.7253851 0.065240769
5.7258652 0.066533343
5.7263453 0.067996961
5.7268254 0.069561448
5.7273055 0.071156631
5.7277856 0.072712338
5.7282657 0.074158396
5.7287457 0.075424631
5.7292258 0.076440871
5.7297059 0.077136942
5.730186 0.077442033
5.7306661 0.077327393
5.7311462 0.0768606
5.7316263 0.076120125
5.7321064 0.075184434
5.7325865 0.074131997
5.7330666 0.073041281
5.7335467 0.071990756
5.7340268 0.07105889
5.7345069 0.070324151
5.734987 0.069865007
5.7354671 0.069585404
5.7359472 0.069322301
5.7364273 0.069080951
5.7369074 0.068866734
5.7373875 0.068685031
5.7378676 0.068541221
5.7383477 0.068440683
5.7388278 0.068388798
5.7393079 0.068390944
5.739788 0.068452503
5.7402681 0.068609697
5.7407481 0.068991306
5.7412282 0.069563826
5.7417083 0.070272498
5.7421884 0.071062561
5.7426685 0.071879256
5.7431486 0.072667823
5.7436287 0.073373502
5.7441088 0.073941533
5.7445889 0.074317157
5.745069 0.07444735
5.7455491 0.074395979
5.7460292 0.074225851
5.7465093 0.073945946
5.7469894 0.073565244
5.7474695 0.073092726
5.7479496 0.07253737
5.7484297 0.071908157
5.7489098 0.071214068
5.7493899 0.070464081
5.74987 0.069667177
5.7503501 0.068794711
5.7508302 0.067770193
5.7513103 0.066623664
5.7517904 0.065390684
5.7522705 0.06410681
5.7527506 0.062807601
5.7532306 0.061528614
5.7537107 0.060305408
5.7541908 0.059173541
5.7546709 0.058168571
5.755151 0.057324671
5.7556311 0.056643359
5.7561112 0.056108744
5.7565913 0.055707695
5.7570714 0.05542708
5.7575515 0.055253768
5.7580316 0.055174627
5.7585117 0.055176526
5.7589918 0.055246334
5.7594719 0.055370918
5.759952 0.055537148
5.7604321 0.05590279
5.7609122 0.056658206
5.7613923 0.057716919
5.7618724 0.058990221
5.7623525 0.060389402
5.7628326 0.06182575
5.7633127 0.063210558
5.7637928 0.064455113
5.7642729 0.065470707
5.764753 0.06616863
5.765233 0.066423569
5.7657131 0.066003377
5.7661932 0.065010838
5.7666733 0.063600608
5.7671534 0.061927346
5.7676335 0.060145709
5.7681136 0.058410353
5.7685937 0.056875937
5.7690738 0.055697117
5.7695539 0.05502855
5.770034 0.05502424
5.7705141 0.05564004
5.7709942 0.056689325
5.7714743 0.058059807
5.7719544 0.059639196
5.7724345 0.061315203
5.7729146 0.062975541
5.7733947 0.064507919
5.7738748 0.06580005
5.7743549 0.066739645
5.774835 0.067214414
5.7753151 0.067243314
5.7757952 0.067209015
5.7762753 0.067148267
5.7767554 0.067064082
5.7772354 0.06695947
5.7777155 0.066837442
5.7781956 0.066701009
5.7786757 0.066553181
5.7791558 0.066396969
5.7796359 0.066235383
5.780116 0.066068157
5.7805961 0.065827046
5.7810762 0.065501968
5.7815563 0.065117154
5.7820364 0.064696838
5.7825165 0.064265251
5.7829966 0.063846624
5.7834767 0.063465192
5.7839568 0.063145184
5.7844369 0.062910835
5.784917 0.062786375
5.7853971 0.06325367
5.7858772 0.065038368
5.7863573 0.067900478
5.7868374 0.071578587
5.7873175 0.07581128
5.7877976 0.080337141
5.7882777 0.084894756
5.7887578 0.08922271
5.7892378 0.093059588
5.7897179 0.096143974
5.790198 0.09830037
5.7906781 0.10010095
5.7911582 0.10169649
5.7916383 0.103078
5.7921184 0.1042365
5.7925985 0.10516301
5.7930786 0.10584852
5.7935587 0.10628407
5.7940388 0.10646067
5.7945189 0.10636933
5.794999 0.10600106
5.7954791 0.10496504
5.7959592 0.10302311
5.7964393 0.10040055
5.7969194 0.097322644
5.7973995 0.094014688
5.7978796 0.090701966
5.7983597 0.087609769
5.7988398 0.084963382
5.7993199 0.082988096
5.7998 0.081909197
5.8002801 0.081860219
5.8007602 0.082508892
5.8012402 0.083669209
5.8017203 0.085191119
5.8022004 0.086924569
5.8026805 0.088719506
5.8031606 0.090425878
5.8036407 0.091893633
5.8041208 0.092972718
5.8046009 0.09351308
5.805081 0.09337518
5.8055611 0.092919743
5.8060412 0.092399699
5.8065213 0.09183215
5.8070014 0.091234194
5.8074815 0.090622933
5.8079616 0.090015466
5.8084417 0.089428894
5.8089218 0.088880317
5.8094019 0.088386836
5.809882 0.08796555
5.8103621 0.087611378
5.8108422 0.087279688
5.8113223 0.086969255
5.8118024 0.086681049
5.8122825 0.086416042
5.8127626 0.086175204
5.8132426 0.085959505
5.8137227 0.085769915
5.8142028 0.085607406
5.8146829 0.085472947
5.815163 0.085379557
5.8156431 0.085474652
5.8161232 0.085789627
5.8166033 0.086309128
5.8170834 0.087017797
5.8175635 0.087900279
5.8180436 0.088941219
5.8185237 0.090125259
5.8190038 0.091437044
5.8194839 0.092861218
5.819964 0.094382426
5.8204441 0.096272291
5.8209242 0.098814278
5.8214043 0.10186045
5.8218844 0.10526087
5.8223645 0.10886558
5.8228446 0.11252465
5.8233247 0.11608812
5.8238048 0.11940605
5.8242849 0.1223285
5.824765 0.12470551
5.825245 0.12648044
5.8257251 0.12808498
5.8262052 0.1295676
5.8266853 0.13089563
5.8271654 0.13203639
5.8276455 0.1329572
5.8281256 0.13362539
5.8286057 0.13400827
5.8290858 0.13407319
5.8295659 0.13378744
5.830046 0.13312022
5.8305261 0.13228133
5.8310062 0.13143235
5.8314863 0.13057546
5.8319664 0.1297129
5.8324465 0.12884686
5.8329266 0.12797955
5.8334067 0.12711318
5.8338868 0.12624997
5.8343669 0.1253921
5.834847 0.12454181
5.8353271 0.12369972
5.8358072 0.12286217
5.8362873 0.12202884
5.8367674 0.12119974
5.8372474 0.12037487
5.8377275 0.11955422
5.8382076 0.11873781
5.8386877 0.11792563
5.8391678 0.11711769
5.8396479 0.11631397
5.840128 0.1155353
5.8406081 0.11517803
5.8410882 0.11536289
5.8415683 0.11604964
5.8420484 0.11719804
5.8425285 0.11876783
5.8430086 0.12071878
5.8434887 0.12301064
5.8439688 0.12560316
5.8444489 0.12845609
5.844929 0.13152919
5.8454091 0.13523902
5.8458892 0.14018031
5.8463693 0.14606026
5.8468494 0.15257135
5.8473295 0.15940607
5.8478096 0.16625689
5.8482897 0.17281629
5.8487698 0.17877675
5.8492498 0.18383074
5.8497299 0.18767074
5.85021 0.19015425
5.8506901 0.19236598
5.8511702 0.19456228
5.8516503 0.19674288
5.8521304 0.19890755
5.8526105 0.20105604
5.8530906 0.2031881
5.8535707 0.20530348
5.8540508 0.20740194
5.8545309 0.20948323
5.855011 0.2115471
5.8554911 0.21360172
5.8559712 0.21565452
5.8564513 0.21770527
5.8569314 0.21975374
5.8574115 0.2217997
5.8578916 0.22384292
5.8583717 0.22588317
5.8588518 0.22792022
5.8593319 0.22995382
5.859812 0.23198377
5.8602921 0.23396585
5.8607722 0.23574483
5.8612523 0.23734827
5.8617323 0.23882315
5.8622124 0.24021647
5.8626925 0.24157523
5.8631726 0.24294642
5.8636527 0.24437703
5.8641328 0.24591405
5.8646129 0.24760449
5.865093 0.24951412
5.8655731 0.2522809
5.8660532 0.25602916
5.8665333 0.26052766
5.8670134 0.26554514
5.8674935 0.27085035
5.8679736 0.27621205
5.8684537 0.28139899
5.8689338 0.28617991
5.8694139 0.29032357
5.869894 0.29359871
5.8703741 0.2959789
5.8708542 0.29786294
5.8713343 0.29936812
5.8718144 0.30059795
5.8722945 0.301656
5.8727746 0.30264578
5.8732547 0.30367083
5.8737347 0.3048347
5.8742148 0.30624093
5.8746949 0.30799304
5.875175 0.31020027
5.8756551 0.31295416
5.8761352 0.31615114
5.8766153 0.31965413
5.8770954 0.32332606
5.8775755 0.32702985
5.8780556 0.33062843
5.8785357 0.33398474
5.8790158 0.33696169
5.8794959 0.33942223
5.879976 0.34122926
5.8804561 0.34236321
5.8809362 0.34298785
5.8814163 0.34321616
5.8818964 0.34316088
5.8823765 0.34293475
5.8828566 0.34265051
5.8833367 0.34242092
5.8838168 0.34235871
5.8842969 0.34257663
5.884777 0.34318743
5.8852571 0.3442476
5.8857371 0.34551563
5.8862172 0.34691353
5.8866973 0.34840013
5.8871774 0.34993423
5.8876575 0.35147468
5.8881376 0.35298027
5.8886177 0.35440985
5.8890978 0.35572222
5.8895779 0.3568762
5.890058 0.35783176
5.8905381 0.35865108
5.8910182 0.35939151
5.8914983 0.36005614
5.8919784 0.36064806
5.8924585 0.36117034
5.8929386 0.36162607
5.8934187 0.36201833
5.8938988 0.36235021
5.8943789 0.36262478
5.894859 0.36284513
5.8953391 0.3629517
5.8958192 0.36279752
5.8962993 0.36243098
5.8967794 0.36191213
5.8972595 0.36130101
5.8977395 0.36065767
5.8982196 0.36004215
5.8986997 0.35951451
5.8991798 0.35913479
5.8996599 0.35896304
5.90014 0.35905539
5.9006201 0.35938711
5.9011002 0.35992943
5.9015803 0.36067058
5.9020604 0.36159878
5.9025405 0.36270229
5.9030206 0.36396933
5.9035007 0.36538814
5.9039808 0.36694695
5.9044609 0.368634
5.904941 0.37043752
5.9054211 0.37245643
5.9059012 0.37481856
5.9063813 0.37745431
5.9068614 0.38029177
5.9073415 0.38325903
5.9078216 0.38628418
5.9083017 0.3892953
5.9087818 0.39222048
5.9092619 0.3949878
5.9097419 0.39752536
5.910222 0.39973915
5.9107021 0.40146394
5.9111822 0.40276169
5.9116623 0.40373249
5.9121424 0.40447644
5.9126225 0.40509362
5.9131026 0.40568412
5.9135827 0.40634804
5.9140628 0.40718545
5.9145429 0.40829646
5.915023 0.40978265
5.9155031 0.41237847
5.9159832 0.41641042
5.9164633 0.4215474
5.9169434 0.42745827
5.9174235 0.43381192
5.9179036 0.44027721
5.9183837 0.44652303
5.9188638 0.45221826
5.9193439 0.45703176
5.919824 0.46063242
5.9203041 0.46241093
5.9207842 0.46143869
5.9212643 0.45821087
5.9217443 0.45333693
5.9222244 0.44742636
5.9227045 0.44108863
5.9231846 0.43493321
5.9236647 0.42956957
5.9241448 0.4256072
5.9246249 0.42365557
5.925105 0.42430378
5.9255851 0.42732217
5.9260652 0.43208786
5.9265453 0.43812764
5.9270254 0.44496827
5.9275055 0.45213653
5.9279856 0.4591592
5.9284657 0.46556304
5.9289458 0.47087483
5.9294259 0.47462135
5.929906 0.47632938
5.9303861 0.47637719
5.9308662 0.47626489
5.9313463 0.47601275
5.9318264 0.47559335
5.9323065 0.47497932
5.9327866 0.47414325
5.9332667 0.47305776
5.9337467 0.47169544
5.9342268 0.47002891
5.9347069 0.46803077
5.935187 0.46568548
5.9356671 0.46310732
5.9361472 0.46037509
5.9366273 0.45754359
5.9371074 0.45466759
5.9375875 0.45180189
5.9380676 0.44900129
5.9385477 0.44632058
5.9390278 0.44381455
5.9395079 0.44153799
5.939988 0.43954569
5.9404681 0.43772208
5.9409482 0.43590114
5.9414283 0.43408707
5.9419084 0.43228416
5.9423885 0.43049671
5.9428686 0.42872899
5.9433487 0.42698532
5.9438288 0.42526998
5.9443089 0.42358726
5.944789 0.42194145
5.9452691 0.42033002
5.9457491 0.418723
5.9462292 0.41711626
5.9467093 0.41550976
5.9471894 0.41390342
5.9476695 0.41229719
5.9481496 0.41069102
5.9486297 0.40908484
5.9491098 0.4074786
5.9495899 0.40587224
5.95007 0.40426567
5.9505501 0.40265744
5.9510302 0.40104706
5.9515103 0.39943504
5.9519904 0.39782187
5.9524705 0.39620805
5.9529506 0.39459407
5.9534307 0.39298043
5.9539108 0.39136763
5.9543909 0.38975615
5.954871 0.3881465
5.9553511 0.38737676
5.9558312 0.38930753
5.9563113 0.3934158
5.9567914 0.39905764
5.9572715 0.40558914
5.9577516 0.41236638
5.9582316 0.41874543
5.9587117 0.42408239
5.9591918 0.42773332
5.9596719 0.42905432
5.960152 0.42754188
5.9606321 0.4247788
5.9611122 0.42147863
5.9615923 0.41776043
5.9620724 0.41374329
5.9625525 0.40954628
5.9630326 0.40528846
5.9635127 0.40108892
5.9639928 0.39706672
5.9644729 0.39334094
5.964953 0.39003066
5.9654331 0.38702094
5.9659132 0.38404202
5.9663933 0.38112658
5.9668734 0.37830991
5.9673535 0.37562732
5.9678336 0.37311412
5.9683137 0.37080561
5.9687938 0.36873711
5.9692739 0.36694391
5.969754 0.36546132
5.970234 0.36463606
5.9707141 0.36624091
5.9711942 0.37006489
5.9716743 0.37552581
5.9721544 0.3820415
5.9726345 0.38902977
5.9731146 0.39590843
5.9735947 0.40209531
5.9740748 0.40700821
5.9745549 0.41006496
5.975035 0.41069081
5.9755151 0.41000663
5.9759952 0.40914213
5.9764753 0.40810894
5.9769554 0.40691869
5.9774355 0.405583
5.9779156 0.40411349
5.9783957 0.4025218
5.9788758 0.40081954
5.9793559 0.39901834
5.979836 0.39712984
5.9803161 0.39508712
5.9807962 0.39268112
5.9812763 0.3899921
5.9817564 0.38712329
5.9822364 0.38417789
5.9827165 0.38125912
5.9831966 0.37847018
5.9836767 0.37591429
5.9841568 0.37369466
5.9846369 0.37191451
5.985117 0.37071045
5.9855971 0.3708479
5.9860772 0.37237352
5.9865573 0.37497238
5.9870374 0.37832955
5.9875175 0.38213011
5.9879976 0.38605912
5.9884777 0.38980165
5.9889578 0.39304278
5.9894379 0.39546757
5.989918 0.3967611
5.9903981 0.39710733
5.9908782 0.39729791
5.9913583 0.39735198
5.9918384 0.39726907
5.9923185 0.39704868
5.9927986 0.39669033
5.9932787 0.39619352
5.9937588 0.39555778
5.9942388 0.3947826
5.9947189 0.3938675
5.995199 0.39277478
5.9956791 0.39122171
5.9961592 0.38924506
5.9966393 0.38696259
5.9971194 0.38449202
5.9975995 0.38195112
5.9980796 0.37945761
5.9985597 0.37712926
5.9990398 0.37508379
5.9995199 0.37343895
6 0.3723125
