# Supplementary material for: Structural motifs of gold cluster anions with 17 to 69 atoms
Source: Nat Commun. 2026 Apr 10;17:5099. doi: 10.1038/s41467-026-71649-9 (PMC13246909; doi:10.1038/s41467-026-71649-9)
Supplement: Supplementary file 5 — Source Data [file 41467_2026_71649_MOESM5_ESM.zip › Figure2/62_th_blue.dat]

3.6 4.4074437e-08
3.6004801 4.3545438e-08
3.6009602 4.3016439e-08
3.6014403 4.248744e-08
3.6019204 4.1958441e-08
3.6024005 4.1429442e-08
3.6028806 4.0900443e-08
3.6033607 4.0371444e-08
3.6038408 3.9842444e-08
3.6043209 3.9313445e-08
3.604801 3.8784446e-08
3.6052811 3.8255447e-08
3.6057612 3.7726448e-08
3.6062412 3.7197449e-08
3.6067213 3.666845e-08
3.6072014 3.6139451e-08
3.6076815 3.5610452e-08
3.6081616 3.5081453e-08
3.6086417 3.4552454e-08
3.6091218 3.4023455e-08
3.6096019 3.3494456e-08
3.610082 3.2965457e-08
3.6105621 3.2436458e-08
3.6110422 3.1907459e-08
3.6115223 3.137846e-08
3.6120024 3.0849461e-08
3.6124825 3.0320462e-08
3.6129626 2.9791463e-08
3.6134427 2.9262464e-08
3.6139228 2.8733465e-08
3.6144029 2.8204466e-08
3.614883 2.7675467e-08
3.6153631 2.7146467e-08
3.6158432 2.6617468e-08
3.6163233 2.6088469e-08
3.6168034 2.555947e-08
3.6172835 2.5030471e-08
3.6177636 2.4501472e-08
3.6182436 2.3972473e-08
3.6187237 2.3443474e-08
3.6192038 2.2914475e-08
3.6196839 2.2385476e-08
3.620164 2.1856477e-08
3.6206441 2.1327478e-08
3.6211242 2.0798479e-08
3.6216043 2.026948e-08
3.6220844 1.9740481e-08
3.6225645 1.9211482e-08
3.6230446 1.8682483e-08
3.6235247 1.8153484e-08
3.6240048 1.7624485e-08
3.6244849 1.7095486e-08
3.624965 1.6566487e-08
3.6254451 1.6037488e-08
3.6259252 1.5508489e-08
3.6264053 1.497949e-08
3.6268854 1.445049e-08
3.6273655 1.3921491e-08
3.6278456 1.3392492e-08
3.6283257 1.2863493e-08
3.6288058 1.2334494e-08
3.6292859 1.1805495e-08
3.629766 1.1276496e-08
3.630246 1.0747497e-08
3.6307261 1.0218498e-08
3.6312062 9.6894991e-09
3.6316863 9.1605001e-09
3.6321664 8.631501e-09
3.6326465 8.102502e-09
3.6331266 7.5735029e-09
3.6336067 7.0445039e-09
3.6340868 6.5155049e-09
3.6345669 5.9865058e-09
3.635047 5.4575068e-09
3.6355271 4.9285077e-09
3.6360072 4.3995087e-09
3.6364873 3.8705097e-09
3.6369674 3.3415106e-09
3.6374475 2.8125116e-09
3.6379276 2.2835125e-09
3.6384077 1.7545135e-09
3.6388878 1.2255144e-09
3.6393679 6.965154e-10
3.639848 1.6751636e-10
3.6403281 -3.4053131e-10
3.6408082 -7.6609273e-10
3.6412883 -1.1103995e-09
3.6417684 -1.3792799e-09
3.6422484 -1.5785624e-09
3.6427285 -1.7140752e-09
3.6432086 -1.7916468e-09
3.6436887 -1.8171056e-09
3.6441688 -1.7962798e-09
3.6446489 -1.7349978e-09
3.645129 -1.6390881e-09
3.6456091 -1.5143789e-09
3.6460892 -1.3666986e-09
3.6465693 -1.2018755e-09
3.6470494 -1.0257381e-09
3.6475295 -8.4411467e-10
3.6480096 -6.6283358e-10
3.6484897 -4.8772318e-10
3.6489698 -3.2461185e-10
3.6494499 -1.7932794e-10
3.64993 -5.7699795e-11
3.6504101 5.2226605e-11
3.6508902 2.9487787e-10
3.6513703 6.9389258e-10
3.6518504 1.2377587e-09
3.6523305 1.914964e-09
3.6528106 2.7139966e-09
3.6532907 3.6233444e-09
3.6537708 4.6314952e-09
3.6542509 5.726937e-09
3.6547309 6.8981578e-09
3.655211 8.1336454e-09
3.6556911 9.4218877e-09
3.6561712 1.0751373e-08
3.6566513 1.2110589e-08
3.6571314 1.3488023e-08
3.6576115 1.4872164e-08
3.6580916 1.6251499e-08
3.6585717 1.7614516e-08
3.6590518 1.8949704e-08
3.6595319 2.024555e-08
3.660012 2.1490542e-08
3.6604921 2.2696425e-08
3.6609722 2.511971e-08
3.6614523 2.9388206e-08
3.6619324 3.5370536e-08
3.6624125 4.2935321e-08
3.6628926 5.1951184e-08
3.6633727 6.2286746e-08
3.6638528 7.381063e-08
3.6643329 8.6391458e-08
3.664813 9.9897851e-08
3.6652931 1.1419843e-07
3.6657732 1.2916182e-07
3.6662533 1.4465665e-07
3.6667333 1.6055152e-07
3.6672134 1.7671508e-07
3.6676935 1.9301593e-07
3.6681736 2.093227e-07
3.6686537 2.2550401e-07
3.6691338 2.4142849e-07
3.6696139 2.5696476e-07
3.670094 2.7198143e-07
3.6705741 2.8634713e-07
3.6710542 3.0802171e-07
3.6715343 3.4876457e-07
3.6720144 4.0741219e-07
3.6724945 4.8265206e-07
3.6729746 5.7317169e-07
3.6734547 6.7765861e-07
3.6739348 7.9480031e-07
3.6744149 9.232843e-07
3.674895 1.0617981e-06
3.6753751 1.2090292e-06
3.6758552 1.3636652e-06
3.6763353 1.5243934e-06
3.6768154 1.6899015e-06
3.6772955 1.858877e-06
3.6777756 2.0300073e-06
3.6782557 2.20198e-06
3.6787357 2.3734826e-06
3.6792158 2.5432025e-06
3.6796959 2.7098274e-06
3.680176 2.8720447e-06
3.6806561 3.0285419e-06
3.6811362 3.2087362e-06
3.6816163 3.5273801e-06
3.6820964 3.9869422e-06
3.6825765 4.5776318e-06
3.6830566 5.2896582e-06
3.6835367 6.1132309e-06
3.6840168 7.0385593e-06
3.6844969 8.0558527e-06
3.684977 9.1553205e-06
3.6854571 1.0327172e-05
3.6859372 1.1561617e-05
3.6864173 1.2848864e-05
3.6868974 1.4179124e-05
3.6873775 1.5542604e-05
3.6878576 1.6929516e-05
3.6883377 1.8330067e-05
3.6888178 1.9734468e-05
3.6892979 2.1132928e-05
3.689778 2.2515656e-05
3.6902581 2.3872862e-05
3.6907381 2.5194755e-05
3.6912182 2.6530757e-05
3.6916983 2.8566695e-05
3.6921784 3.1457476e-05
3.6926585 3.5147564e-05
3.6931386 3.9581426e-05
3.6936187 4.4703528e-05
3.6940988 5.0458336e-05
3.6945789 5.6790315e-05
3.695059 6.3643931e-05
3.6955391 7.096365e-05
3.6960192 7.8693938e-05
3.6964993 8.6779261e-05
3.6969794 9.5164084e-05
3.6974595 0.00010379287
3.6979396 0.0001126101
3.6984197 0.00012156022
3.6988998 0.0001305877
3.6993799 0.00013963701
3.69986 0.00014865262
3.7003401 0.000157579
3.7008202 0.00016636059
3.7013003 0.00017495665
3.7017804 0.00018581632
3.7022605 0.00020059356
3.7027405 0.00021905611
3.7032206 0.00024097177
3.7037007 0.0002661083
3.7041808 0.00029423346
3.7046609 0.00032511504
3.705141 0.0003585208
3.7056211 0.00039421852
3.7061012 0.00043197596
3.7065813 0.0004715609
3.7070614 0.00051274111
3.7075415 0.00055528436
3.7080216 0.00059895842
3.7085017 0.00064353106
3.7089818 0.00068877006
3.7094619 0.00073444319
3.709942 0.00078031821
3.7104221 0.0008261629
3.7109022 0.00087174503
3.7113823 0.00091683237
3.7118624 0.00096597211
3.7123425 0.0010280469
3.7128226 0.0011026284
3.7133027 0.0011890398
3.7137828 0.0012866046
3.7142629 0.0013946462
3.7147429 0.0015124879
3.715223 0.0016394531
3.7157031 0.0017748651
3.7161832 0.0019180474
3.7166633 0.0020683233
3.7171434 0.0022250161
3.7176235 0.0023874494
3.7181036 0.0025549464
3.7185837 0.0027268305
3.7190638 0.0029024251
3.7195439 0.0030810535
3.720024 0.0032620392
3.7205041 0.0034447055
3.7209842 0.0036283757
3.7214643 0.0038123733
3.7219444 0.0040007774
3.7224245 0.0042165308
3.7229046 0.0044617628
3.7233847 0.0047353121
3.7238648 0.0050360173
3.7243449 0.0053627172
3.724825 0.0057142504
3.7253051 0.0060894556
3.7257852 0.0064871714
3.7262653 0.0069062367
3.7267453 0.0073454899
3.7272254 0.0078037699
3.7277055 0.0082799153
3.7281856 0.0087727647
3.7286657 0.0092811569
3.7291458 0.0098039306
3.7296259 0.010339924
3.730106 0.010887977
3.7305861 0.011446927
3.7310662 0.012015613
3.7315463 0.012592874
3.7320264 0.013178857
3.7325065 0.013796142
3.7329866 0.014453276
3.7334667 0.015150251
3.7339468 0.015887059
3.7344269 0.016663692
3.734907 0.01748014
3.7353871 0.018336397
3.7358672 0.019232454
3.7363473 0.020168302
3.7368274 0.021143933
3.7373075 0.022159338
3.7377876 0.023214511
3.7382677 0.024309441
3.7387477 0.025444122
3.7392278 0.026618543
3.7397079 0.027832699
3.740188 0.029086579
3.7406681 0.030380176
3.7411482 0.031713481
3.7416283 0.033086487
3.7421084 0.034499184
3.7425885 0.035950314
3.7430686 0.037438297
3.7435487 0.03896255
3.7440288 0.04052249
3.7445089 0.042117534
3.744989 0.043747101
3.7454691 0.045410608
3.7459492 0.047107472
3.7464293 0.04883711
3.7469094 0.050598941
3.7473895 0.052392381
3.7478696 0.054216848
3.7483497 0.056071761
3.7488298 0.057956535
3.7493099 0.059870589
3.74979 0.06181334
3.7502701 0.063784206
3.7507502 0.065782604
3.7512302 0.067807952
3.7517103 0.069859666
3.7521904 0.071937166
3.7526705 0.0740448
3.7531506 0.07619254
3.7536307 0.078377183
3.7541108 0.08059493
3.7545909 0.082841977
3.755071 0.085114522
3.7555511 0.087408763
3.7560312 0.089720898
3.7565113 0.092047126
3.7569914 0.094383643
3.7574715 0.096726649
3.7579516 0.09907234
3.7584317 0.10141691
3.7589118 0.10375657
3.7593919 0.10608751
3.759872 0.10840592
3.7603521 0.11070801
3.7608322 0.11298997
3.7613123 0.11524801
3.7617924 0.11747831
3.7622725 0.11967708
3.7627526 0.12184099
3.7632326 0.12397087
3.7637127 0.12606747
3.7641928 0.12813117
3.7646729 0.13016234
3.765153 0.13216135
3.7656331 0.1341286
3.7661132 0.13606444
3.7665933 0.13796926
3.7670734 0.13984343
3.7675535 0.14168732
3.7680336 0.14350132
3.7685137 0.1452858
3.7689938 0.14704113
3.7694739 0.14876769
3.769954 0.15046585
3.7704341 0.152136
3.7709142 0.1537785
3.7713943 0.15539374
3.7718744 0.15698209
3.7723545 0.15854391
3.7728346 0.1600775
3.7733147 0.16152073
3.7737948 0.16284576
3.7742749 0.16405415
3.774755 0.16514742
3.775235 0.1661271
3.7757151 0.16699475
3.7761952 0.16775189
3.7766753 0.16840007
3.7771554 0.16894082
3.7776355 0.16937567
3.7781156 0.16970617
3.7785957 0.16993385
3.7790758 0.17006026
3.7795559 0.17008692
3.780036 0.17001538
3.7805161 0.16984717
3.7809962 0.16958384
3.7814763 0.16922691
3.7819564 0.16877792
3.7824365 0.16823842
3.7829166 0.16760994
3.7833967 0.16691278
3.7838768 0.16616922
3.7843569 0.16537697
3.784837 0.16453369
3.7853171 0.16363701
3.7857972 0.16268459
3.7862773 0.16167407
3.7867574 0.16060311
3.7872374 0.15946935
3.7877175 0.15827043
3.7881976 0.15700402
3.7886777 0.15566775
3.7891578 0.15425927
3.7896379 0.15277624
3.790118 0.1512163
3.7905981 0.14957709
3.7910782 0.14785627
3.7915583 0.14605149
3.7920384 0.14416039
3.7925185 0.14218062
3.7929986 0.14010982
3.7934787 0.13796201
3.7939588 0.13578806
3.7944389 0.13359387
3.794919 0.13138178
3.7953991 0.12915407
3.7958792 0.12691309
3.7963593 0.12466113
3.7968394 0.12240052
3.7973195 0.12013356
3.7977996 0.11786258
3.7982797 0.11558989
3.7987598 0.11331779
3.7992398 0.11104862
3.7997199 0.10878468
3.8002 0.10652829
3.8006801 0.10428176
3.8011602 0.10204741
3.8016403 0.099827551
3.8021204 0.0976245
3.8026005 0.09544057
3.8030806 0.093278078
3.8035607 0.091137272
3.8040408 0.08900191
3.8045209 0.08686873
3.805001 0.084738602
3.8054811 0.082612395
3.8059612 0.080490979
3.8064413 0.078375223
3.8069214 0.076265997
3.8074015 0.074164169
3.8078816 0.072070609
3.8083617 0.069986186
3.8088418 0.06791177
3.8093219 0.06584823
3.809802 0.063796435
3.8102821 0.061757255
3.8107622 0.059731559
3.8112422 0.057720216
3.8117223 0.055724095
3.8122024 0.053744066
3.8126825 0.051780999
3.8131626 0.049835762
3.8136427 0.047909765
3.8141228 0.046036018
3.8146029 0.044232004
3.815083 0.042495478
3.8155631 0.040824192
3.8160432 0.039215899
3.8165233 0.037668355
3.8170034 0.036179311
3.8174835 0.034746523
3.8179636 0.033367742
3.8184437 0.032040723
3.8189238 0.030763219
3.8194039 0.029532985
3.819884 0.028347772
3.8203641 0.027205335
3.8208442 0.026103428
3.8213243 0.025039804
3.8218044 0.024012216
3.8222845 0.023018418
3.8227646 0.022056164
3.8232446 0.021123207
3.8237247 0.020217301
3.8242048 0.01933674
3.8246849 0.018481576
3.825165 0.017652023
3.8256451 0.016848292
3.8261252 0.016070591
3.8266053 0.015319132
3.8270854 0.014594123
3.8275655 0.013895776
3.8280456 0.013224298
3.8285257 0.012579901
3.8290058 0.011962794
3.8294859 0.011373187
3.829966 0.01081129
3.8304461 0.010277313
3.8309262 0.009771465
3.8314063 0.0092939567
3.8318864 0.0088449976
3.8323665 0.0084247977
3.8328466 0.0080335667
3.8333267 0.0076715145
3.8338068 0.0073388509
3.8342869 0.007033774
3.834767 0.0067483535
3.835247 0.0064816145
3.8357271 0.0062333951
3.8362072 0.0060035335
3.8366873 0.0057918678
3.8371674 0.0055982361
3.8376475 0.0054224765
3.8381276 0.0052644271
3.8386077 0.0051239262
3.8390878 0.0050008117
3.8395679 0.0048949218
3.840048 0.0048060946
3.8405281 0.0047341683
3.8410082 0.0046789809
3.8414883 0.0046403706
3.8419684 0.0046181755
3.8424485 0.0046122337
3.8429286 0.0046223834
3.8434087 0.0046484626
3.8438888 0.0046903095
3.8443689 0.0047487784
3.844849 0.0048359579
3.8453291 0.004954623
3.8458092 0.0051037739
3.8462893 0.0052824106
3.8467694 0.0054895333
3.8472494 0.0057241421
3.8477295 0.005985237
3.8482096 0.0062718182
3.8486897 0.0065828858
3.8491698 0.00691744
3.8496499 0.0072744808
3.85013 0.0076530083
3.8506101 0.0080520228
3.8510902 0.0084705241
3.8515703 0.0089075126
3.8520504 0.0093619883
3.8525305 0.0098329513
3.8530106 0.010319402
3.8534907 0.01082034
3.8539708 0.011334765
3.8544509 0.011861833
3.854931 0.012430268
3.8554111 0.013060822
3.8558912 0.013751887
3.8563713 0.014501855
3.8568514 0.015309119
3.8573315 0.016172069
3.8578116 0.017089099
3.8582917 0.0180586
3.8587718 0.019078964
3.8592519 0.020148584
3.8597319 0.021265852
3.860212 0.02242916
3.8606921 0.023636899
3.8611722 0.024887462
3.8616523 0.026179241
3.8621324 0.027510628
3.8626125 0.028880015
3.8630926 0.030285795
3.8635727 0.031726358
3.8640528 0.033200098
3.8645329 0.034705407
3.865013 0.036251802
3.8654931 0.037862053
3.8659732 0.039538944
3.8664533 0.041284655
3.8669334 0.043101365
3.8674135 0.044991253
3.8678936 0.046956499
3.8683737 0.048999283
3.8688538 0.051121784
3.8693339 0.053326182
3.869814 0.055614656
3.8702941 0.057989386
3.8707742 0.060452551
3.8712543 0.063006331
3.8717343 0.065652905
3.8722144 0.068394453
3.8726945 0.071233154
3.8731746 0.074171189
3.8736547 0.077210736
3.8741348 0.080353975
3.8746149 0.083603086
3.875095 0.086952358
3.8755751 0.090362061
3.8760552 0.093824678
3.8765353 0.097338197
3.8770154 0.10090061
3.8774955 0.1045099
3.8779756 0.10816406
3.8784557 0.11186107
3.8789358 0.11559894
3.8794159 0.11937563
3.879896 0.12318915
3.8803761 0.12703748
3.8808562 0.13091861
3.8813363 0.13483052
3.8818164 0.13877122
3.8822965 0.14273868
3.8827766 0.14673089
3.8832567 0.15074585
3.8837367 0.15478153
3.8842168 0.15883594
3.8846969 0.16290705
3.885177 0.16699504
3.8856571 0.17113699
3.8861372 0.17534199
3.8866173 0.17960362
3.8870974 0.18391544
3.8875775 0.18827104
3.8880576 0.19266397
3.8885377 0.19708782
3.8890178 0.20153616
3.8894979 0.20600255
3.889978 0.21048057
3.8904581 0.21496379
3.8909382 0.21944578
3.8914183 0.22392012
3.8918984 0.22838037
3.8923785 0.23282011
3.8928586 0.2372329
3.8933387 0.24161233
3.8938188 0.24595196
3.8942989 0.25024536
3.894779 0.25448611
3.8952591 0.25866777
3.8957391 0.26275502
3.8962192 0.26671958
3.8966993 0.27056411
3.8971794 0.27429127
3.8976595 0.27790371
3.8981396 0.2814041
3.8986197 0.28479508
3.8990998 0.28807931
3.8995799 0.29125946
3.90006 0.29433818
3.9005401 0.29731813
3.9010202 0.30020196
3.9015003 0.30299233
3.9019804 0.3056919
3.9024605 0.30830332
3.9029406 0.31082926
3.9034207 0.31327237
3.9039008 0.3156353
3.9043809 0.31792071
3.904861 0.32013127
3.9053411 0.32226963
3.9058212 0.32430304
3.9063013 0.32614385
3.9067814 0.32778776
3.9072615 0.32923472
3.9077415 0.33048468
3.9082216 0.33153761
3.9087017 0.33239345
3.9091818 0.33305216
3.9096619 0.33351369
3.910142 0.333778
3.9106221 0.33384503
3.9111022 0.33371476
3.9115823 0.33338712
3.9120624 0.33286207
3.9125425 0.33213958
3.9130226 0.33121958
3.9135027 0.33010204
3.9139828 0.32878691
3.9144629 0.32727415
3.914943 0.3255637
3.9154231 0.32365553
3.9159032 0.32156403
3.9163833 0.31938492
3.9168634 0.31713362
3.9173435 0.31480754
3.9178236 0.31240409
3.9183037 0.30992068
3.9187838 0.30735472
3.9192639 0.30470362
3.9197439 0.30196479
3.920224 0.29913563
3.9207041 0.29621355
3.9211842 0.29319597
3.9216643 0.29008029
3.9221444 0.28686391
3.9226245 0.28354425
3.9231046 0.28011872
3.9235847 0.27658473
3.9240648 0.27293968
3.9245449 0.26918098
3.925025 0.26530604
3.9255051 0.26131227
3.9259852 0.25719832
3.9264653 0.25300239
3.9269454 0.24874829
3.9274255 0.24444252
3.9279056 0.24009156
3.9283857 0.23570189
3.9288658 0.23128002
3.9293459 0.22683242
3.929826 0.22236558
3.9303061 0.21788599
3.9307862 0.21340013
3.9312663 0.20891449
3.9317463 0.20443557
3.9322264 0.19996984
3.9327065 0.1955238
3.9331866 0.19110392
3.9336667 0.18671671
3.9341468 0.18236864
3.9346269 0.1780662
3.935107 0.17381589
3.9355871 0.16962418
3.9360672 0.16549756
3.9365473 0.16141613
3.9370274 0.15735035
3.9375075 0.15330215
3.9379876 0.14927358
3.9384677 0.14526669
3.9389478 0.14128351
3.9394279 0.13732609
3.939908 0.13339647
3.9403881 0.1294967
3.9408682 0.12562883
3.9413483 0.12179489
3.9418284 0.11799692
3.9423085 0.11423698
3.9427886 0.11051711
3.9432687 0.10683934
3.9437487 0.10320573
3.9442288 0.099618311
3.9447089 0.096079135
3.945189 0.092590243
3.9456691 0.089153679
3.9461492 0.085771486
3.9466293 0.082456676
3.9471094 0.079244263
3.9475895 0.076134976
3.9480696 0.073126897
3.9485497 0.070218107
3.9490298 0.067406688
3.9495099 0.064690721
3.94999 0.062068287
3.9504701 0.059537468
3.9509502 0.057096344
3.9514303 0.054742998
3.9519104 0.052475511
3.9523905 0.050291963
3.9528706 0.048190437
3.9533507 0.046169013
3.9538308 0.044225773
3.9543109 0.042358799
3.954791 0.040566171
3.9552711 0.038845971
3.9557512 0.03719628
3.9562312 0.03561518
3.9567113 0.034097346
3.9571914 0.032611401
3.9576715 0.03115189
3.9581516 0.02972096
3.9586317 0.028320756
3.9591118 0.026953426
3.9595919 0.025621116
3.960072 0.024325974
3.9605521 0.023070145
3.9610322 0.021855777
3.9615123 0.020685016
3.9619924 0.019560009
3.9624725 0.018482903
3.9629526 0.017455845
3.9634327 0.01648098
3.9639128 0.015560457
3.9643929 0.014696421
3.964873 0.013891019
3.9653531 0.013146399
3.9658332 0.012464706
3.9663133 0.011848088
3.9667934 0.011298038
3.9672735 0.010774224
3.9677536 0.010252931
3.9682336 0.0097357876
3.9687137 0.0092244242
3.9691938 0.0087204702
3.9696739 0.0082255554
3.970154 0.0077413095
3.9706341 0.007269362
3.9711142 0.0068113428
3.9715943 0.0063688816
3.9720744 0.0059436079
3.9725545 0.0055371515
3.9730346 0.0051511422
3.9735147 0.0047872095
3.9739948 0.0044469832
3.9744749 0.004132093
3.974955 0.0038441685
3.9754351 0.0035848395
3.9759152 0.0033557357
3.9763953 0.0031584866
3.9768754 0.0029947221
3.9773555 0.0028519317
3.9778356 0.0027083934
3.9783157 0.0025644469
3.9787958 0.0024207358
3.9792759 0.0022779038
3.979756 0.0021365946
3.980236 0.0019974517
3.9807161 0.0018611189
3.9811962 0.0017282398
3.9816763 0.001599458
3.9821564 0.0014754173
3.9826365 0.0013567611
3.9831166 0.0012441332
3.9835967 0.0011381773
3.9840768 0.0010395369
3.9845569 0.00094885573
3.985037 0.00086677744
3.9855171 0.00079394568
3.9859972 0.00073100409
3.9864773 0.00067859631
3.9869574 0.00063736599
3.9874375 0.00060565964
3.9879176 0.0005746353
3.9883977 0.00054347679
3.9888778 0.0005123338
3.9893579 0.00048135599
3.989838 0.00045069303
3.9903181 0.00042049462
3.9907982 0.00039091041
3.9912783 0.0003620901
3.9917584 0.00033418334
3.9922384 0.00030733983
3.9927185 0.00028170922
3.9931986 0.00025744121
3.9936787 0.00023468546
3.9941588 0.00021359165
3.9946389 0.00019430946
3.995119 0.00017698856
3.9955991 0.00016177863
3.9960792 0.00014882934
3.9965593 0.00013829036
3.9970394 0.00013031139
3.9975195 0.00012492807
3.9979996 0.0001207986
3.9984797 0.00011747971
3.9989598 0.0001149512
3.9994399 0.00011319289
3.99992 0.00011218458
4.0004001 0.00011190608
4.0008802 0.00011233719
4.0013603 0.00011345772
4.0018404 0.00011524749
4.0023205 0.0001176863
4.0028006 0.00012075395
4.0032807 0.00012443025
4.0037608 0.00012869501
4.0042408 0.00013352805
4.0047209 0.00013890916
4.005201 0.00014481815
4.0056811 0.00015123484
4.0061612 0.00015813902
4.0066413 0.00016551051
4.0071214 0.00017332912
4.0076015 0.00018158448
4.0080816 0.00019249213
4.0085617 0.00020758407
4.0090418 0.00022661487
4.0095219 0.0002493391
4.010002 0.00027551133
4.0104821 0.00030488611
4.0109622 0.00033721801
4.0114423 0.00037226161
4.0119224 0.00040977146
4.0124025 0.00044950214
4.0128826 0.00049120821
4.0133627 0.00053464422
4.0138428 0.00057956476
4.0143229 0.00062572439
4.014803 0.00067287767
4.0152831 0.00072077917
4.0157632 0.00076918346
4.0162432 0.00081784509
4.0167233 0.00086651864
4.0172034 0.00091495868
4.0176835 0.00096291977
4.0181636 0.0010159848
4.0186437 0.0010854374
4.0191238 0.0011707217
4.0196039 0.001270928
4.020084 0.0013851467
4.0205641 0.0015124681
4.0210442 0.0016519824
4.0215243 0.00180278
4.0220044 0.0019639511
4.0224845 0.0021345862
4.0229646 0.0023137753
4.0234447 0.002500609
4.0239248 0.0026941773
4.0244049 0.0028935708
4.024885 0.0030978796
4.0253651 0.0033061941
4.0258452 0.0035176045
4.0263253 0.0037312012
4.0268054 0.0039460744
4.0272855 0.0041613145
4.0277656 0.0043760118
4.0282456 0.0045962532
4.0287257 0.0048570658
4.0292058 0.0051616805
4.0296859 0.0055080731
4.030166 0.0058942192
4.0306461 0.0063180947
4.0311262 0.006777675
4.0316063 0.0072709361
4.0320864 0.0077958536
4.0325665 0.0083504032
4.0330466 0.0089325606
4.0335267 0.0095403015
4.0340068 0.010171602
4.0344869 0.010824437
4.034967 0.011496782
4.0354471 0.012186615
4.0359272 0.012891909
4.0364073 0.013610641
4.0368874 0.014340786
4.0373675 0.015080321
4.0378476 0.01582722
4.0383277 0.016582225
4.0388078 0.017396229
4.0392879 0.018287637
4.039768 0.019254687
4.040248 0.020295611
4.0407281 0.021408647
4.0412082 0.022592029
4.0416883 0.023843993
4.0421684 0.025162773
4.0426485 0.026546606
4.0431286 0.027993726
4.0436087 0.029502369
4.0440888 0.03107077
4.0445689 0.032697164
4.045049 0.034379787
4.0455291 0.036116873
4.0460092 0.037906659
4.0464893 0.03974738
4.0469694 0.04163727
4.0474495 0.043574565
4.0479296 0.045557501
4.0484097 0.047584312
4.0488898 0.04965156
4.0493699 0.051761372
4.04985 0.053920271
4.0503301 0.056134779
4.0508102 0.05841142
4.0512903 0.060756717
4.0517704 0.06317719
4.0522505 0.065679365
4.0527305 0.068269762
4.0532106 0.070954905
4.0536907 0.073741316
4.0541708 0.076635519
4.0546509 0.079644035
4.055131 0.082773387
4.0556111 0.086030099
4.0560912 0.089420692
4.0565713 0.09295169
4.0570514 0.096629615
4.0575315 0.10046099
4.0580116 0.10445234
4.0584917 0.10861018
4.0589718 0.11289344
4.0594519 0.11718287
4.059932 0.12147235
4.0604121 0.12576187
4.0608922 0.13005142
4.0613723 0.13434101
4.0618524 0.13863063
4.0623325 0.14292027
4.0628126 0.14720992
4.0632927 0.1514996
4.0637728 0.15578928
4.0642529 0.16007897
4.0647329 0.16436866
4.065213 0.16865835
4.0656931 0.17294803
4.0661732 0.1772377
4.0666533 0.18152735
4.0671334 0.18581699
4.0676135 0.19010659
4.0680936 0.19439617
4.0685737 0.19868572
4.0690538 0.20297523
4.0695339 0.20726473
4.070014 0.21155421
4.0704941 0.21584367
4.0709742 0.22013312
4.0714543 0.22442256
4.0719344 0.22871199
4.0724145 0.23300139
4.0728946 0.23729079
4.0733747 0.24158017
4.0738548 0.24586954
4.0743349 0.25015889
4.074815 0.25444822
4.0752951 0.25873754
4.0757752 0.26302685
4.0762553 0.26731614
4.0767353 0.27160542
4.0772154 0.27589469
4.0776955 0.28018393
4.0781756 0.28447317
4.0786557 0.28876238
4.0791358 0.29304628
4.0796159 0.29715422
4.080096 0.30101027
4.0805761 0.30462258
4.0810562 0.30799928
4.0815363 0.31114849
4.0820164 0.31407835
4.0824965 0.316797
4.0829766 0.31931257
4.0834567 0.32163319
4.0839368 0.323767
4.0844169 0.32572213
4.084897 0.32750671
4.0853771 0.32912888
4.0858572 0.33059677
4.0863373 0.33191851
4.0868174 0.33310224
4.0872975 0.33415609
4.0877776 0.3350882
4.0882577 0.3359067
4.0887377 0.33661972
4.0892178 0.3372354
4.0896979 0.33773783
4.090178 0.33809588
4.0906581 0.33830406
4.0911382 0.33835698
4.0916183 0.33824924
4.0920984 0.33797545
4.0925785 0.33753022
4.0930586 0.33690816
4.0935387 0.33610387
4.0940188 0.33511197
4.0944989 0.33392707
4.094979 0.33254377
4.0954591 0.33095668
4.0959392 0.32916041
4.0964193 0.32714956
4.0968994 0.32491875
4.0973795 0.32246259
4.0978596 0.31977568
4.0983397 0.31685263
4.0988198 0.31368805
4.0992999 0.31027655
4.09978 0.30666298
4.1002601 0.30300656
4.1007401 0.29931938
4.1012202 0.29560125
4.1017003 0.29185197
4.1021804 0.28807135
4.1026605 0.28425921
4.1031406 0.28041536
4.1036207 0.2765396
4.1041008 0.27263175
4.1045809 0.26869163
4.105061 0.26471903
4.1055411 0.26071377
4.1060212 0.25667567
4.1065013 0.25260453
4.1069814 0.24850017
4.1074615 0.24436239
4.1079416 0.240191
4.1084217 0.23598582
4.1089018 0.23174666
4.1093819 0.22747333
4.109862 0.22316395
4.1103421 0.21880472
4.1108222 0.21439737
4.1113023 0.20994779
4.1117824 0.20546188
4.1122625 0.20094554
4.1127425 0.19640465
4.1132226 0.19184512
4.1137027 0.18727284
4.1141828 0.1826937
4.1146629 0.1781136
4.115143 0.17353844
4.1156231 0.16897411
4.1161032 0.1644265
4.1165833 0.15990152
4.1170634 0.15540505
4.1175435 0.15094299
4.1180236 0.14652124
4.1185037 0.14214569
4.1189838 0.13782223
4.1194639 0.13355677
4.119944 0.12935536
4.1204241 0.12523428
4.1209042 0.12120066
4.1213843 0.11725354
4.1218644 0.11339198
4.1223445 0.10961503
4.1228246 0.10592174
4.1233047 0.10231115
4.1237848 0.098782312
4.1242649 0.095334286
4.1247449 0.091966116
4.125225 0.088676853
4.1257051 0.085465547
4.1261852 0.082331247
4.1266653 0.079273004
4.1271454 0.076289868
4.1276255 0.073380889
4.1281056 0.070545116
4.1285857 0.0677816
4.1290658 0.065089391
4.1295459 0.062467539
4.130026 0.059915093
4.1305061 0.057428901
4.1309862 0.055005484
4.1314663 0.052645701
4.1319464 0.050350465
4.1324265 0.048120693
4.1329066 0.0459573
4.1333867 0.0438612
4.1338668 0.041833309
4.1343469 0.039874542
4.134827 0.037985815
4.1353071 0.036168041
4.1357872 0.034422137
4.1362673 0.032749017
4.1367473 0.031149597
4.1372274 0.029624792
4.1377075 0.028175517
4.1381876 0.026802687
4.1386677 0.025507218
4.1391478 0.024290024
4.1396279 0.02315202
4.140108 0.022094122
4.1405881 0.021104189
4.1410682 0.020130042
4.1415483 0.019168082
4.1420284 0.018220543
4.1425085 0.017289656
4.1429886 0.016377654
4.1434687 0.01548677
4.1439488 0.014619236
4.1444289 0.013777285
4.144909 0.012963149
4.1453891 0.012179062
4.1458692 0.011427255
4.1463493 0.010709961
4.1468294 0.010029413
4.1473095 0.0093878439
4.1477896 0.0087874852
4.1482697 0.0082305701
4.1487497 0.0077193311
4.1492298 0.0072560007
4.1497099 0.0068428116
4.15019 0.0064819963
4.1506701 0.0061726046
4.1511502 0.0058747447
4.1516303 0.0055767156
4.1521104 0.0052796848
4.1525905 0.0049848196
4.1530706 0.0046932877
4.1535507 0.0044062564
4.1540308 0.0041248932
4.1545109 0.0038503657
4.154991 0.0035838412
4.1554711 0.0033264873
4.1559512 0.0030794715
4.1564313 0.0028439611
4.1569114 0.0026211238
4.1573915 0.0024121269
4.1578716 0.002218138
4.1583517 0.0020403244
4.1588318 0.0018798538
4.1593119 0.0017378936
4.159792 0.0016156112
4.1602721 0.0015141741
4.1607522 0.0014346983
4.1612322 0.0013644892
4.1617123 0.0012933453
4.1621924 0.0012216433
4.1626725 0.0011497598
4.1631526 0.0010780714
4.1636327 0.0010069548
4.1641128 0.00093678668
4.1645929 0.00086794357
4.165073 0.00080080216
4.1655531 0.00073573909
4.1660332 0.000673131
4.1665133 0.00061335452
4.1669934 0.00055678631
4.1674735 0.00050380299
4.1679536 0.0004547812
4.1684337 0.0004100976
4.1689138 0.00037012881
4.1693939 0.00033525147
4.169874 0.00030584222
4.1703541 0.00028227771
4.1708342 0.00026493458
4.1713143 0.00025191068
4.1717944 0.00023869878
4.1722745 0.00022524128
4.1727546 0.00021162411
4.1732346 0.00019793318
4.1737147 0.00018425439
4.1741948 0.00017067366
4.1746749 0.00015727691
4.175155 0.00014415005
4.1756351 0.00013137899
4.1761152 0.00011904965
4.1765953 0.00010724793
4.1770754 9.6059752e-05
4.1775555 8.5571029e-05
4.1780356 7.5867673e-05
4.1785157 6.7035597e-05
4.1789958 5.9160714e-05
4.1794759 5.2328938e-05
4.179956 4.6626181e-05
4.1804361 4.2138357e-05
4.1809162 3.8951379e-05
4.1813963 3.6936661e-05
4.1818764 3.5015741e-05
4.1823565 3.3039414e-05
4.1828366 3.1022225e-05
4.1833167 2.897872e-05
4.1837968 2.6923446e-05
4.1842769 2.4870948e-05
4.184757 2.2835773e-05
4.185237 2.0832467e-05
4.1857171 1.8875575e-05
4.1861972 1.6979644e-05
4.1866773 1.515922e-05
4.1871574 1.3428849e-05
4.1876375 1.1803077e-05
4.1881176 1.029645e-05
4.1885977 8.9235147e-06
4.1890778 7.6988165e-06
4.1895579 6.6369017e-06
4.190038 5.7523163e-06
4.1905181 5.0596065e-06
4.1909982 4.5733183e-06
4.1914783 4.2994338e-06
4.1919584 4.0798315e-06
4.1924385 3.8517423e-06
4.1929186 3.6170388e-06
4.1933987 3.3775937e-06
4.1938788 3.1352794e-06
4.1943589 2.8919686e-06
4.194839 2.6495338e-06
4.1953191 2.4098477e-06
4.1957992 2.1747826e-06
4.1962793 1.9462113e-06
4.1967594 1.7260063e-06
4.1972394 1.5160402e-06
4.1977195 1.3181855e-06
4.1981996 1.1343148e-06
4.1986797 9.6630073e-07
4.1991598 8.1601576e-07
4.1996399 6.853325e-07
4.20012 5.7612352e-07
4.2006001 4.9026139e-07
4.2010802 4.2961868e-07
4.2015603 3.9606796e-07
4.2020404 3.7625451e-07
4.2025205 3.5548823e-07
4.2030006 3.3395512e-07
4.2034807 3.1184135e-07
4.2039608 2.893331e-07
4.2044409 2.6661657e-07
4.204921 2.4387793e-07
4.2054011 2.2130336e-07
4.2058812 1.9907905e-07
4.2063613 1.7739118e-07
4.2068414 1.5642592e-07
4.2073215 1.3636948e-07
4.2078016 1.1740801e-07
4.2082817 9.9727714e-08
4.2087618 8.3514766e-08
4.2092418 6.8955349e-08
4.2097219 5.6235646e-08
4.210202 4.5541839e-08
4.2106821 3.706011e-08
4.2111622 3.097664e-08
4.2116423 2.7477613e-08
4.2121224 2.5960904e-08
4.2126025 2.4464369e-08
4.2130826 2.2897393e-08
4.2135627 2.1275227e-08
4.2140428 1.9613122e-08
4.2145229 1.7926328e-08
4.215003 1.6230097e-08
4.2154831 1.4539679e-08
4.2159632 1.2870326e-08
4.2164433 1.1237287e-08
4.2169234 9.6558139e-09
4.2174035 8.1411573e-09
4.2178836 6.7085679e-09
4.2183637 5.3732966e-09
4.2188438 4.1505942e-09
4.2193239 3.0557115e-09
4.219804 2.1038992e-09
4.2202841 1.3104081e-09
4.2207642 6.9048918e-10
4.2212442 2.5939306e-10
4.2217243 3.2370607e-11
4.2222044 0
4.2226845 0
4.2231646 0
4.2236447 0
4.2241248 0
4.2246049 0
4.225085 0
4.2255651 0
4.2260452 0
4.2265253 0
4.2270054 0
4.2274855 0
4.2279656 0
4.2284457 0
4.2289258 0
4.2294059 0
4.229886 0
4.2303661 0
4.2308462 0
4.2313263 0
4.2318064 0
4.2322865 0
4.2327666 0
4.2332466 0
4.2337267 0
4.2342068 0
4.2346869 0
4.235167 0
4.2356471 0
4.2361272 0
4.2366073 0
4.2370874 0
4.2375675 0
4.2380476 0
4.2385277 0
4.2390078 0
4.2394879 0
4.239968 0
4.2404481 0
4.2409282 0
4.2414083 0
4.2418884 0
4.2423685 0
4.2428486 0
4.2433287 0
4.2438088 0
4.2442889 0
4.244769 0
4.245249 0
4.2457291 0
4.2462092 0
4.2466893 0
4.2471694 0
4.2476495 0
4.2481296 0
4.2486097 0
4.2490898 0
4.2495699 0
4.25005 0
4.2505301 0
4.2510102 0
4.2514903 0
4.2519704 0
4.2524505 0
4.2529306 0
4.2534107 0
4.2538908 0
4.2543709 0
4.254851 0
4.2553311 0
4.2558112 0
4.2562913 0
4.2567714 0
4.2572515 0
4.2577315 0
4.2582116 0
4.2586917 0
4.2591718 0
4.2596519 0
4.260132 0
4.2606121 0
4.2610922 0
4.2615723 0
4.2620524 0
4.2625325 0
4.2630126 0
4.2634927 0
4.2639728 0
4.2644529 0
4.264933 0
4.2654131 0
4.2658932 0
4.2663733 0
4.2668534 0
4.2673335 0
4.2678136 0
4.2682937 0
4.2687738 0
4.2692539 0
4.2697339 0
4.270214 0
4.2706941 0
4.2711742 0
4.2716543 0
4.2721344 0
4.2726145 0
4.2730946 0
4.2735747 0
4.2740548 0
4.2745349 0
4.275015 0
4.2754951 0
4.2759752 0
4.2764553 0
4.2769354 0
4.2774155 0
4.2778956 0
4.2783757 0
4.2788558 0
4.2793359 0
4.279816 0
4.2802961 0
4.2807762 0
4.2812563 0
4.2817363 0
4.2822164 0
4.2826965 0
4.2831766 0
4.2836567 0
4.2841368 0
4.2846169 0
4.285097 0
4.2855771 0
4.2860572 0
4.2865373 0
4.2870174 0
4.2874975 0
4.2879776 0
4.2884577 0
4.2889378 0
4.2894179 0
4.289898 0
4.2903781 0
4.2908582 0
4.2913383 0
4.2918184 0
4.2922985 0
4.2927786 0
4.2932587 0
4.2937387 0
4.2942188 0
4.2946989 0
4.295179 0
4.2956591 0
4.2961392 0
4.2966193 0
4.2970994 0
4.2975795 0
4.2980596 0
4.2985397 0
4.2990198 0
4.2994999 0
4.29998 0
4.3004601 0
4.3009402 0
4.3014203 0
4.3019004 0
4.3023805 0
4.3028606 0
4.3033407 0
4.3038208 0
4.3043009 0
4.304781 0
4.3052611 0
4.3057411 0
4.3062212 0
4.3067013 0
4.3071814 0
4.3076615 0
4.3081416 0
4.3086217 0
4.3091018 0
4.3095819 0
4.310062 0
4.3105421 0
4.3110222 0
4.3115023 0
4.3119824 0
4.3124625 0
4.3129426 0
4.3134227 0
4.3139028 0
4.3143829 0
4.314863 0
4.3153431 0
4.3158232 0
4.3163033 0
4.3167834 0
4.3172635 0
4.3177435 0
4.3182236 0
4.3187037 0
4.3191838 0
4.3196639 0
4.320144 0
4.3206241 0
4.3211042 0
4.3215843 0
4.3220644 0
4.3225445 0
4.3230246 0
4.3235047 0
4.3239848 0
4.3244649 0
4.324945 0
4.3254251 0
4.3259052 0
4.3263853 0
4.3268654 0
4.3273455 0
4.3278256 0
4.3283057 0
4.3287858 0
4.3292659 0
4.3297459 0
4.330226 0
4.3307061 0
4.3311862 0
4.3316663 0
4.3321464 0
4.3326265 0
4.3331066 0
4.3335867 0
4.3340668 0
4.3345469 0
4.335027 0
4.3355071 0
4.3359872 0
4.3364673 0
4.3369474 0
4.3374275 0
4.3379076 0
4.3383877 0
4.3388678 0
4.3393479 0
4.339828 0
4.3403081 0
4.3407882 0
4.3412683 0
4.3417483 0
4.3422284 0
4.3427085 0
4.3431886 0
4.3436687 0
4.3441488 0
4.3446289 0
4.345109 0
4.3455891 0
4.3460692 0
4.3465493 0
4.3470294 0
4.3475095 0
4.3479896 0
4.3484697 0
4.3489498 0
4.3494299 0
4.34991 0
4.3503901 0
4.3508702 0
4.3513503 0
4.3518304 0
4.3523105 0
4.3527906 0
4.3532707 0
4.3537508 0
4.3542308 0
4.3547109 0
4.355191 0
4.3556711 0
4.3561512 0
4.3566313 0
4.3571114 0
4.3575915 0
4.3580716 0
4.3585517 0
4.3590318 0
4.3595119 0
4.359992 0
4.3604721 0
4.3609522 0
4.3614323 0
4.3619124 0
4.3623925 0
4.3628726 0
4.3633527 0
4.3638328 0
4.3643129 0
4.364793 0
4.3652731 0
4.3657532 0
4.3662332 0
4.3667133 0
4.3671934 0
4.3676735 0
4.3681536 0
4.3686337 0
4.3691138 0
4.3695939 0
4.370074 0
4.3705541 0
4.3710342 0
4.3715143 0
4.3719944 0
4.3724745 0
4.3729546 0
4.3734347 0
4.3739148 0
4.3743949 0
4.374875 0
4.3753551 0
4.3758352 0
4.3763153 0
4.3767954 0
4.3772755 0
4.3777556 0
4.3782356 0
4.3787157 0
4.3791958 0
4.3796759 0
4.380156 0
4.3806361 0
4.3811162 0
4.3815963 0
4.3820764 0
4.3825565 0
4.3830366 0
4.3835167 0
4.3839968 0
4.3844769 0
4.384957 0
4.3854371 0
4.3859172 0
4.3863973 0
4.3868774 0
4.3873575 0
4.3878376 0
4.3883177 0
4.3887978 0
4.3892779 0
4.389758 0
4.390238 0
4.3907181 0
4.3911982 0
4.3916783 0
4.3921584 0
4.3926385 0
4.3931186 0
4.3935987 0
4.3940788 0
4.3945589 0
4.395039 0
4.3955191 0
4.3959992 0
4.3964793 0
4.3969594 0
4.3974395 0
4.3979196 0
4.3983997 0
4.3988798 0
4.3993599 0
4.39984 0
4.4003201 0
4.4008002 0
4.4012803 0
4.4017604 0
4.4022404 0
4.4027205 0
4.4032006 0
4.4036807 0
4.4041608 0
4.4046409 0
4.405121 0
4.4056011 0
4.4060812 0
4.4065613 0
4.4070414 0
4.4075215 0
4.4080016 0
4.4084817 0
4.4089618 0
4.4094419 0
4.409922 0
4.4104021 0
4.4108822 0
4.4113623 0
4.4118424 0
4.4123225 0
4.4128026 0
4.4132827 0
4.4137628 0
4.4142428 0
4.4147229 0
4.415203 0
4.4156831 0
4.4161632 0
4.4166433 0
4.4171234 0
4.4176035 0
4.4180836 0
4.4185637 0
4.4190438 0
4.4195239 0
4.420004 0
4.4204841 0
4.4209642 0
4.4214443 0
4.4219244 0
4.4224045 0
4.4228846 0
4.4233647 0
4.4238448 0
4.4243249 0
4.424805 0
4.4252851 0
4.4257652 0
4.4262452 0
4.4267253 0
4.4272054 0
4.4276855 0
4.4281656 0
4.4286457 0
4.4291258 0
4.4296059 0
4.430086 0
4.4305661 0
4.4310462 0
4.4315263 0
4.4320064 0
4.4324865 0
4.4329666 0
4.4334467 0
4.4339268 0
4.4344069 0
4.434887 0
4.4353671 0
4.4358472 0
4.4363273 0
4.4368074 0
4.4372875 0
4.4377676 0
4.4382476 0
4.4387277 0
4.4392078 0
4.4396879 0
4.440168 0
4.4406481 0
4.4411282 0
4.4416083 0
4.4420884 0
4.4425685 0
4.4430486 0
4.4435287 0
4.4440088 0
4.4444889 0
4.444969 0
4.4454491 0
4.4459292 0
4.4464093 0
4.4468894 0
4.4473695 0
4.4478496 0
4.4483297 0
4.4488098 0
4.4492899 0
4.44977 0
4.4502501 0
4.4507301 0
4.4512102 0
4.4516903 0
4.4521704 0
4.4526505 0
4.4531306 0
4.4536107 0
4.4540908 0
4.4545709 0
4.455051 0
4.4555311 0
4.4560112 0
4.4564913 0
4.4569714 0
4.4574515 0
4.4579316 0
4.4584117 0
4.4588918 0
4.4593719 0
4.459852 0
4.4603321 0
4.4608122 0
4.4612923 0
4.4617724 0
4.4622525 0
4.4627325 0
4.4632126 0
4.4636927 0
4.4641728 0
4.4646529 0
4.465133 0
4.4656131 0
4.4660932 0
4.4665733 0
4.4670534 0
4.4675335 0
4.4680136 0
4.4684937 0
4.4689738 0
4.4694539 0
4.469934 0
4.4704141 0
4.4708942 0
4.4713743 0
4.4718544 0
4.4723345 0
4.4728146 0
4.4732947 0
4.4737748 0
4.4742549 0
4.4747349 0
4.475215 0
4.4756951 0
4.4761752 0
4.4766553 0
4.4771354 0
4.4776155 0
4.4780956 0
4.4785757 0
4.4790558 0
4.4795359 0
4.480016 0
4.4804961 0
4.4809762 0
4.4814563 0
4.4819364 0
4.4824165 0
4.4828966 0
4.4833767 0
4.4838568 0
4.4843369 0
4.484817 0
4.4852971 0
4.4857772 0
4.4862573 0
4.4867373 0
4.4872174 0
4.4876975 0
4.4881776 0
4.4886577 0
4.4891378 0
4.4896179 0
4.490098 0
4.4905781 0
4.4910582 0
4.4915383 0
4.4920184 0
4.4924985 0
4.4929786 0
4.4934587 0
4.4939388 0
4.4944189 0
4.494899 0
4.4953791 0
4.4958592 0
4.4963393 0
4.4968194 0
4.4972995 0
4.4977796 0
4.4982597 0
4.4987397 0
4.4992198 0
4.4996999 0
4.50018 0
4.5006601 0
4.5011402 0
4.5016203 0
4.5021004 0
4.5025805 0
4.5030606 0
4.5035407 0
4.5040208 0
4.5045009 0
4.504981 0
4.5054611 0
4.5059412 0
4.5064213 0
4.5069014 0
4.5073815 0
4.5078616 0
4.5083417 1.2630525e-10
4.5088218 5.0040281e-10
4.5093019 1.1045332e-09
4.509782 1.9209131e-09
4.5102621 2.9317592e-09
4.5107421 4.1192884e-09
4.5112222 5.4657172e-09
4.5117023 6.9532625e-09
4.5121824 8.564141e-09
4.5126625 1.0280569e-08
4.5131426 1.2084764e-08
4.5136227 1.3958942e-08
4.5141028 1.5885321e-08
4.5145829 1.7846116e-08
4.515063 1.9823544e-08
4.5155431 2.1799823e-08
4.5160232 2.3757169e-08
4.5165033 2.5677798e-08
4.5169834 2.7543928e-08
4.5174635 2.9337775e-08
4.5179436 3.1041556e-08
4.5184237 3.3424001e-08
4.5189038 3.8508436e-08
4.5193839 4.622069e-08
4.519864 5.6365363e-08
4.5203441 6.8747052e-08
4.5208242 8.3170357e-08
4.5213043 9.9439876e-08
4.5217844 1.1736021e-07
4.5222645 1.3673595e-07
4.5227445 1.573717e-07
4.5232246 1.7907207e-07
4.5237047 2.0164164e-07
4.5241848 2.2488502e-07
4.5246649 2.486068e-07
4.525145 2.7261159e-07
4.5256251 2.9670397e-07
4.5261052 3.2068857e-07
4.5265853 3.4436996e-07
4.5270654 3.6755275e-07
4.5275455 3.9004153e-07
4.5280256 4.1164092e-07
4.5285057 4.3536402e-07
4.5289858 4.8373441e-07
4.5294659 5.5954571e-07
4.529946 6.6084273e-07
4.5304261 7.8567031e-07
4.5309062 9.3207326e-07
4.5313863 1.0980964e-06
4.5318664 1.2817846e-06
4.5323465 1.4811827e-06
4.5328266 1.6943354e-06
4.5333067 1.9192877e-06
4.5337868 2.1540843e-06
4.5342669 2.3967701e-06
4.5347469 2.6453898e-06
4.535227 2.8979884e-06
4.5357071 3.1526107e-06
4.5361872 3.4073014e-06
4.5366673 3.6601055e-06
4.5371474 3.9090676e-06
4.5376275 4.1522328e-06
4.5381076 4.3876457e-06
4.5385877 4.6176988e-06
4.5390678 4.9997139e-06
4.5395479 5.6024822e-06
4.540028 6.4110506e-06
4.5405081 7.4104655e-06
4.5409882 8.5857738e-06
4.5414683 9.9220221e-06
4.5419484 1.1404257e-05
4.5424285 1.3017525e-05
4.5429086 1.4746874e-05
4.5433887 1.6577349e-05
4.5438688 1.8493997e-05
4.5443489 2.0481866e-05
4.544829 2.2526001e-05
4.5453091 2.461145e-05
4.5457892 2.6723259e-05
4.5462693 2.8846475e-05
4.5467493 3.0966144e-05
4.5472294 3.3067313e-05
4.5477095 3.5135029e-05
4.5481896 3.7154339e-05
4.5486697 3.9110289e-05
4.5491498 4.1623827e-05
4.5496299 4.5503186e-05
4.55011 5.0666251e-05
4.5505901 5.7025785e-05
4.5510702 6.4494549e-05
4.5515503 7.2985304e-05
4.5520304 8.2410813e-05
4.5525105 9.2683836e-05
4.5529906 0.00010371713
4.5534707 0.00011542347
4.5539508 0.00012771561
4.5544309 0.0001405063
4.554911 0.00015370832
4.5553911 0.00016723442
4.5558712 0.00018099737
4.5563513 0.00019490993
4.5568314 0.00020888485
4.5573115 0.0002228349
4.5577916 0.00023667284
4.5582717 0.00025031144
4.5587518 0.00026366345
4.5592318 0.00027814049
4.5597119 0.00029865517
4.560192 0.00032526287
4.5606721 0.0003575847
4.5611522 0.00039524176
4.5616323 0.00043785517
4.5621124 0.00048504602
4.5625925 0.00053643543
4.5630726 0.00059164451
4.5635527 0.00065029435
4.5640328 0.00071200607
4.5645129 0.00077640078
4.564993 0.00084309958
4.5654731 0.00091172358
4.5659532 0.00098189389
4.5664333 0.0010532316
4.5669134 0.0011253578
4.5673935 0.0011978937
4.5678736 0.0012704603
4.5683537 0.0013426788
4.5688338 0.0014141701
4.5693139 0.0014863632
4.569794 0.0015765902
4.5702741 0.0016883381
4.5707542 0.0018204335
4.5712342 0.0019717028
4.5717143 0.0021409726
4.5721944 0.0023270693
4.5726745 0.0025288195
4.5731546 0.0027450496
4.5736347 0.0029745863
4.5741148 0.003216256
4.5745949 0.0034688852
4.575075 0.0037313004
4.5755551 0.0040023282
4.5760352 0.004280795
4.5765153 0.0045655274
4.5769954 0.0048553519
4.5774755 0.005149095
4.5779556 0.0054455832
4.5784357 0.0057436429
4.5789158 0.0060421009
4.5793959 0.0063401939
4.579876 0.0066718664
4.5803561 0.00705767
4.5808362 0.0074952782
4.5813163 0.0079823644
4.5817964 0.0085166023
4.5822765 0.0090956653
4.5827566 0.0097172269
4.5832366 0.010378961
4.5837167 0.01107854
4.5841968 0.011813639
4.5846769 0.01258193
4.585157 0.013381088
4.5856371 0.014208785
4.5861172 0.015062696
4.5865973 0.015940493
4.5870774 0.016839851
4.5875575 0.017758443
4.5880376 0.018693941
4.5885177 0.019644021
4.5889978 0.020606355
4.5894779 0.021578617
4.589958 0.022588125
4.5904381 0.023684367
4.5909182 0.024866438
4.5913983 0.026132511
4.5918784 0.02748076
4.5923585 0.028909357
4.5928386 0.030416475
4.5933187 0.032000286
4.5937988 0.033658963
4.5942789 0.03539068
4.594759 0.037193608
4.595239 0.039065921
4.5957191 0.041005792
4.5961992 0.043011393
4.5966793 0.045080896
4.5971594 0.047212476
4.5976395 0.049404304
4.5981196 0.051654553
4.5985997 0.053961396
4.5990798 0.056323007
4.5995599 0.058737556
4.60004 0.061204598
4.6005201 0.063730835
4.6010002 0.066320964
4.6014803 0.068979149
4.6019604 0.071709555
4.6024405 0.074516347
4.6029206 0.077403689
4.6034007 0.080375747
4.6038808 0.083436685
4.6043609 0.086590668
4.604841 0.089841861
4.6053211 0.093194429
4.6058012 0.096652536
4.6062813 0.10022035
4.6067614 0.10390203
4.6072414 0.10770174
4.6077215 0.11162366
4.6082016 0.11567193
4.6086817 0.11985074
4.6091618 0.12416424
4.6096419 0.12861659
4.610122 0.13320599
4.6106021 0.13784966
4.6110822 0.14251924
4.6115623 0.14721385
4.6120424 0.15193262
4.6125225 0.15667465
4.6130026 0.16143905
4.6134827 0.16622495
4.6139628 0.17103147
4.6144429 0.1758577
4.614923 0.18070278
4.6154031 0.18556582
4.6158832 0.19044593
4.6163633 0.19534222
4.6168434 0.20025382
4.6173235 0.20517984
4.6178036 0.21011939
4.6182837 0.21507158
4.6187638 0.22003555
4.6192438 0.22501039
4.6197239 0.22999523
4.620204 0.23498922
4.6206841 0.24000806
4.6211642 0.24506244
4.6216443 0.25014852
4.6221244 0.25526246
4.6226045 0.2604004
4.6230846 0.2655585
4.6235647 0.27073291
4.6240448 0.27591978
4.6245249 0.28111526
4.625005 0.28631551
4.6254851 0.29151668
4.6259652 0.29671492
4.6264453 0.30190639
4.6269254 0.30708723
4.6274055 0.3122536
4.6278856 0.31740165
4.6283657 0.32252754
4.6288458 0.3276274
4.6293259 0.33269741
4.629806 0.33773371
4.6302861 0.34273244
4.6307662 0.34766439
4.6312462 0.3524743
4.6317263 0.3571638
4.6322064 0.3617365
4.6326865 0.36619606
4.6331666 0.37054608
4.6336467 0.37479019
4.6341268 0.37893203
4.6346069 0.38297523
4.635087 0.3869234
4.6355671 0.39078018
4.6360472 0.39454919
4.6365273 0.39823406
4.6370074 0.40183843
4.6374875 0.4053659
4.6379676 0.40882013
4.6384477 0.41220472
4.6389278 0.41552331
4.6394079 0.41877953
4.639888 0.421977
4.6403681 0.42511935
4.6408482 0.42820029
4.6413283 0.43116687
4.6418084 0.43401291
4.6422885 0.436741
4.6427686 0.43935372
4.6432486 0.44185366
4.6437287 0.4442434
4.6442088 0.44652553
4.6446889 0.44870264
4.645169 0.45077731
4.6456491 0.45275212
4.6461292 0.45462968
4.6466093 0.45641255
4.6470894 0.45810333
4.6475695 0.45970459
4.6480496 0.46121894
4.6485297 0.46264895
4.6490098 0.46399722
4.6494899 0.46526631
4.64997 0.46645883
4.6504501 0.46757736
4.6509302 0.46862424
4.6514103 0.46959616
4.6518904 0.47049136
4.6523705 0.47131003
4.6528506 0.47205239
4.6533307 0.47271863
4.6538108 0.47330895
4.6542909 0.47382355
4.654771 0.47426264
4.6552511 0.47462641
4.6557311 0.47491506
4.6562112 0.47512879
4.6566913 0.47526781
4.6571714 0.47533231
4.6576515 0.4753225
4.6581316 0.47523858
4.6586117 0.47508074
4.6590918 0.47484918
4.6595719 0.47454411
4.660052 0.47416573
4.6605321 0.47371424
4.6610122 0.47318983
4.6614923 0.47259344
4.6619724 0.47192487
4.6624525 0.47118247
4.6629326 0.47036464
4.6634127 0.46946973
4.6638928 0.46849613
4.6643729 0.4674422
4.664853 0.46630631
4.6653331 0.46508684
4.6658132 0.46378217
4.6662933 0.46239066
4.6667734 0.46091068
4.6672535 0.45934062
4.6677335 0.45767883
4.6682136 0.4559237
4.6686937 0.4540736
4.6691738 0.45212689
4.6696539 0.45008195
4.670134 0.44793716
4.6706141 0.44569089
4.6710942 0.4433415
4.6715743 0.44090355
4.6720544 0.43841752
4.6725345 0.43587949
4.6730146 0.43328287
4.6734947 0.4306211
4.6739748 0.42788762
4.6744549 0.42507586
4.674935 0.42217924
4.6754151 0.41919122
4.6758952 0.4161052
4.6763753 0.41291464
4.6768554 0.40961295
4.6773355 0.40619358
4.6778156 0.40264995
4.6782957 0.39897551
4.6787758 0.39516367
4.6792559 0.39120788
4.6797359 0.38710156
4.680216 0.38283815
4.6806961 0.37841109
4.6811762 0.37381379
4.6816563 0.36905648
4.6821364 0.36425966
4.6826165 0.35944876
4.6830966 0.35462417
4.6835767 0.34978631
4.6840568 0.34493559
4.6845369 0.34007241
4.685017 0.33519718
4.6854971 0.33031032
4.6859772 0.32541223
4.6864573 0.32050332
4.6869374 0.315584
4.6874175 0.31065468
4.6878976 0.30571576
4.6883777 0.30076766
4.6888578 0.29581078
4.6893379 0.29084554
4.689818 0.28587233
4.6902981 0.28089158
4.6907782 0.27590368
4.6912583 0.27090905
4.6917383 0.2659078
4.6922184 0.26088887
4.6926985 0.25584829
4.6931786 0.25078855
4.6936587 0.2457121
4.6941388 0.24062142
4.6946189 0.23551898
4.695099 0.23040725
4.6955791 0.22528869
4.6960592 0.22016579
4.6965393 0.21504101
4.6970194 0.20991682
4.6974995 0.20479569
4.6979796 0.19968009
4.6984597 0.19457249
4.6989398 0.18947537
4.6994199 0.18439118
4.6999 0.17932241
4.7003801 0.17427153
4.7008602 0.16924099
4.7013403 0.16423328
4.7018204 0.15925086
4.7023005 0.15434032
4.7027806 0.1495612
4.7032607 0.14490958
4.7037407 0.14038111
4.7042208 0.13597144
4.7047009 0.13167621
4.705181 0.12749108
4.7056611 0.12341171
4.7061412 0.11943374
4.7066213 0.11555283
4.7071014 0.11176462
4.7075815 0.10806478
4.7080616 0.10444894
4.7085417 0.10091277
4.7090218 0.097451916
4.7095019 0.094062027
4.709982 0.090738757
4.7104621 0.087477758
4.7109422 0.08427468
4.7114223 0.081125177
4.7119024 0.0780249
4.7123825 0.074979763
4.7128626 0.072022752
4.7133427 0.069156009
4.7138228 0.066378687
4.7143029 0.063689937
4.714783 0.061088912
4.7152631 0.058574762
4.7157431 0.056146641
4.7162232 0.053803699
4.7167033 0.051545089
4.7171834 0.049369963
4.7176635 0.047277473
4.7181436 0.04526677
4.7186237 0.043337007
4.7191038 0.041487335
4.7195839 0.039716907
4.720064 0.038024873
4.7205441 0.036410387
4.7210242 0.0348726
4.7215043 0.033410665
4.7219844 0.032023732
4.7224645 0.03070936
4.7229446 0.029450848
4.7234247 0.028244203
4.7239048 0.027089746
4.7243849 0.025987797
4.724865 0.024938678
4.7253451 0.023942709
4.7258252 0.023000211
4.7263053 0.022111504
4.7267854 0.02127691
4.7272655 0.020496748
4.7277455 0.01977134
4.7282256 0.019101006
4.7287057 0.018486067
4.7291858 0.017926843
4.7296659 0.017423656
4.730146 0.016976826
4.7306261 0.016586673
4.7311062 0.016253519
4.7315863 0.015977684
4.7320664 0.015759488
4.7325465 0.015599214
4.7330266 0.015493451
4.7335067 0.015439803
4.7339868 0.015438215
4.7344669 0.01548863
4.734947 0.015590993
4.7354271 0.015745247
4.7359072 0.015951337
4.7363873 0.016209206
4.7368674 0.0165188
4.7373475 0.016880062
4.7378276 0.017292935
4.7383077 0.017757365
4.7387878 0.018273295
4.7392679 0.018840669
4.7397479 0.019459431
4.740228 0.020129526
4.7407081 0.020850898
4.7411882 0.02162349
4.7416683 0.022447247
4.7421484 0.023322112
4.7426285 0.024248031
4.7431086 0.025229657
4.7435887 0.026275945
4.7440688 0.027388198
4.7445489 0.028567561
4.745029 0.029815183
4.7455091 0.031132209
4.7459892 0.032519788
4.7464693 0.033979066
4.7469494 0.035511191
4.7474295 0.037117309
4.7479096 0.038798567
4.7483897 0.040556113
4.7488698 0.042391094
4.7493499 0.044304657
4.74983 0.046297949
4.7503101 0.048372116
4.7507902 0.050528307
4.7512703 0.052767668
4.7517504 0.055091346
4.7522304 0.057500488
4.7527105 0.059996242
4.7531906 0.062575127
4.7536707 0.065217827
4.7541508 0.067923329
4.7546309 0.070693088
4.755111 0.073528558
4.7555911 0.076431196
4.7560712 0.079402455
4.7565513 0.082443792
4.7570314 0.08555666
4.7575115 0.088742517
4.7579916 0.092002816
4.7584717 0.095339013
4.7589518 0.098752564
4.7594319 0.10224492
4.759912 0.10581754
4.7603921 0.10947188
4.7608722 0.1132094
4.7613523 0.11703154
4.7618324 0.12093977
4.7623125 0.12493554
4.7627926 0.1290203
4.7632727 0.1331945
4.7637528 0.13744264
4.7642328 0.14175426
4.7647129 0.14612319
4.765193 0.1505433
4.7656731 0.15500843
4.7661532 0.15951241
4.7666333 0.16404911
4.7671134 0.16861235
4.7675935 0.173196
4.7680736 0.1777939
4.7685537 0.18239989
4.7690338 0.18700782
4.7695139 0.19161153
4.769994 0.19620488
4.7704741 0.20078171
4.7709542 0.20533585
4.7714343 0.20986117
4.7719144 0.21435151
4.7723945 0.21880071
4.7728746 0.22320261
4.7733547 0.2275511
4.7738348 0.23185311
4.7743149 0.23611789
4.774795 0.2403456
4.7752751 0.24453639
4.7757552 0.24869045
4.7762352 0.25280792
4.7767153 0.25688897
4.7771954 0.26093377
4.7776755 0.26494248
4.7781556 0.26891526
4.7786357 0.27285227
4.7791158 0.27675368
4.7795959 0.28061965
4.780076 0.28445035
4.7805561 0.28824594
4.7810362 0.29200658
4.7815163 0.29573243
4.7819964 0.29942366
4.7824765 0.30308043
4.7829566 0.30670291
4.7834367 0.31029125
4.7839168 0.31378136
4.7843969 0.31703205
4.784877 0.32004239
4.7853571 0.32281682
4.7858372 0.32535978
4.7863173 0.32767571
4.7867974 0.32976904
4.7872775 0.33164422
4.7877576 0.33330568
4.7882376 0.33475786
4.7887177 0.33600519
4.7891978 0.33705212
4.7896779 0.33790307
4.790158 0.3385625
4.7906381 0.33903484
4.7911182 0.33932452
4.7915983 0.33943598
4.7920784 0.33937366
4.7925585 0.339142
4.7930386 0.33874543
4.7935187 0.3381884
4.7939988 0.33748059
4.7944789 0.33665374
4.794959 0.33570972
4.7954391 0.33464523
4.7959192 0.33345697
4.7963993 0.33214164
4.7968794 0.33069594
4.7973595 0.32911659
4.7978396 0.32740027
4.7983197 0.32554369
4.7987998 0.32354355
4.7992799 0.32139656
4.79976 0.31909942
4.80024 0.31664882
4.8007201 0.31404148
4.8012002 0.31127409
4.8016803 0.30834335
4.8021604 0.30524597
4.8026405 0.30197865
4.8031206 0.29853809
4.8036007 0.294921
4.8040808 0.29112731
4.8045609 0.28723144
4.805041 0.28327062
4.8055211 0.27925162
4.8060012 0.27518125
4.8064813 0.27106626
4.8069614 0.26691345
4.8074415 0.2627296
4.8079216 0.25852149
4.8084017 0.25429589
4.8088818 0.25005959
4.8093619 0.24581938
4.809842 0.24158202
4.8103221 0.23735431
4.8108022 0.23314303
4.8112823 0.22895494
4.8117624 0.22479685
4.8122424 0.22067552
4.8127225 0.21659774
4.8132026 0.21257028
4.8136827 0.20859994
4.8141628 0.20469349
4.8146429 0.20083319
4.815123 0.19699515
4.8156031 0.19318037
4.8160832 0.18938985
4.8165633 0.18562456
4.8170434 0.18188551
4.8175235 0.17817368
4.8180036 0.17449009
4.8184837 0.1708357
4.8189638 0.16721153
4.8194439 0.16361857
4.819924 0.1600578
4.8204041 0.15653022
4.8208842 0.15303682
4.8213643 0.14957861
4.8218444 0.14615657
4.8223245 0.14277169
4.8228046 0.13942498
4.8232847 0.13611741
4.8237648 0.13285
4.8242448 0.12962372
4.8247249 0.12648816
4.825205 0.12357686
4.8256851 0.12089199
4.8261652 0.11842751
4.8266453 0.1161774
4.8271254 0.11413562
4.8276055 0.11229616
4.8280856 0.11065298
4.8285657 0.10920005
4.8290458 0.10793134
4.8295259 0.10684082
4.830006 0.10592247
4.8304861 0.10517026
4.8309662 0.10457816
4.8314463 0.10414013
4.8319264 0.10385016
4.8324065 0.1037022
4.8328866 0.10369024
4.8333667 0.10380825
4.8338468 0.10405018
4.8343269 0.10441003
4.834807 0.10487797
4.8352871 0.10542412
4.8357672 0.10605033
4.8362472 0.10676525
4.8367273 0.10757752
4.8372074 0.10849582
4.8376875 0.10952879
4.8381676 0.11068509
4.8386477 0.11197338
4.8391278 0.1134023
4.8396079 0.11498052
4.840088 0.11671669
4.8405681 0.11861946
4.8410482 0.12069749
4.8415283 0.12295944
4.8420084 0.12541395
4.8424885 0.12806969
4.8429686 0.13093531
4.8434487 0.13401947
4.8439288 0.13733082
4.8444089 0.14087801
4.844889 0.14466606
4.8453691 0.14854783
4.8458492 0.15244214
4.8463293 0.15634773
4.8468094 0.16026339
4.8472895 0.16418787
4.8477696 0.16811995
4.8482496 0.17205839
4.8487297 0.17600195
4.8492098 0.17994941
4.8496899 0.18389954
4.85017 0.18785109
4.8506501 0.19180284
4.8511302 0.19575355
4.8516103 0.19970199
4.8520904 0.20364693
4.8525705 0.20758714
4.8530506 0.21152138
4.8535307 0.21544841
4.8540108 0.21936701
4.8544909 0.22327595
4.854971 0.22717398
4.8554511 0.23106385
4.8559312 0.23495058
4.8564113 0.23883402
4.8568914 0.242714
4.8573715 0.24659034
4.8578516 0.25046287
4.8583317 0.25433141
4.8588118 0.25819577
4.8592919 0.26205579
4.859772 0.26591129
4.8602521 0.26976208
4.8607321 0.273608
4.8612122 0.27744886
4.8616923 0.28128448
4.8621724 0.2851147
4.8626525 0.28893933
4.8631326 0.2927582
4.8636127 0.29657112
4.8640928 0.30037793
4.8645729 0.30417844
4.865053 0.30797247
4.8655331 0.31170265
4.8660132 0.31516972
4.8664933 0.31836378
4.8669734 0.32129295
4.8674535 0.32396531
4.8679336 0.32638898
4.8684137 0.32857206
4.8688938 0.33052265
4.8693739 0.33224886
4.869854 0.3337588
4.8703341 0.33506055
4.8708142 0.33616224
4.8712943 0.33707195
4.8717744 0.33779781
4.8722545 0.3383479
4.8727345 0.33873034
4.8732146 0.33895322
4.8736947 0.33902465
4.8741748 0.33895275
4.8746549 0.33874559
4.875135 0.33841131
4.8756151 0.33795899
4.8760952 0.33740229
4.8765753 0.33673739
4.8770554 0.33595667
4.8775355 0.3350525
4.8780156 0.33401725
4.8784957 0.33284331
4.8789758 0.33152304
4.8794559 0.33004882
4.879936 0.32841302
4.8804161 0.32660802
4.8808962 0.32462618
4.8813763 0.3224599
4.8818564 0.32010153
4.8823365 0.31754346
4.8828166 0.31477806
4.8832967 0.31179771
4.8837768 0.30859476
4.8842569 0.30516162
4.8847369 0.30149063
4.885217 0.29757419
4.8856971 0.29340613
4.8861772 0.28913423
4.8866573 0.28486065
4.8871374 0.2805854
4.8876175 0.2763085
4.8880976 0.27202994
4.8885777 0.26774973
4.8890578 0.26346788
4.8895379 0.2591844
4.890018 0.25489929
4.8904981 0.25061257
4.8909782 0.24632423
4.8914583 0.24203428
4.8919384 0.23774274
4.8924185 0.2334496
4.8928986 0.22915488
4.8933787 0.22485858
4.8938588 0.22056072
4.8943389 0.21626128
4.894819 0.21196029
4.8952991 0.20765775
4.8957792 0.20335366
4.8962593 0.19904711
4.8967393 0.19473669
4.8972194 0.19042282
4.8976995 0.18610599
4.8981796 0.18178665
4.8986597 0.17746528
4.8991398 0.17314234
4.8996199 0.16881831
4.9001 0.16449364
4.9005801 0.16016882
4.9010602 0.15584431
4.9015403 0.15152057
4.9020204 0.14719809
4.9025005 0.14287731
4.9029806 0.13855872
4.9034607 0.13424279
4.9039408 0.12992997
4.9044209 0.12562075
4.904901 0.12131558
4.9053811 0.11701494
4.9058612 0.11271929
4.9063413 0.10845584
4.9068214 0.10434336
4.9073015 0.10039073
4.9077816 0.096591802
4.9082617 0.092940445
4.9087417 0.08943052
4.9092218 0.086055891
4.9097019 0.08281042
4.910182 0.079687972
4.9106621 0.07668241
4.9111422 0.073787596
4.9116223 0.070997395
4.9121024 0.068305668
4.9125825 0.065706281
4.9130626 0.063193095
4.9135427 0.060759974
4.9140228 0.058400782
4.9145029 0.056109381
4.914983 0.053879636
4.9154631 0.051705408
4.9159432 0.049580562
4.9164233 0.047499193
4.9169034 0.04546092
4.9173835 0.043468038
4.9178636 0.041522289
4.9183437 0.039625416
4.9188238 0.03777916
4.9193039 0.035985263
4.919784 0.034245468
4.9202641 0.032561516
4.9207441 0.03093515
4.9212242 0.029368111
4.9217043 0.027862141
4.9221844 0.026418983
4.9226645 0.025040378
4.9231446 0.023728068
4.9236247 0.022483796
4.9241048 0.021309303
4.9245849 0.020206331
4.925065 0.019176623
4.9255451 0.01822192
4.9260252 0.017343964
4.9265053 0.016544436
4.9269854 0.015784106
4.9274655 0.015029886
4.9279456 0.014283819
4.9284257 0.013547949
4.9289058 0.01282432
4.9293859 0.012114975
4.929866 0.011421958
4.9303461 0.010747314
4.9308262 0.010093084
4.9313063 0.0094613143
4.9317864 0.0088540473
4.9322665 0.008273327
4.9327465 0.0077211972
4.9332266 0.0071997015
4.9337067 0.0067108836
4.9341868 0.0062567874
4.9346669 0.0058394564
4.935147 0.0054609344
4.9356271 0.0051232652
4.9361072 0.0048284924
4.9365873 0.0045786598
4.9370674 0.004361016
4.9375475 0.0041434058
4.9380276 0.0039254714
4.9385077 0.0037081425
4.9389878 0.0034923489
4.9394679 0.0032790201
4.939948 0.003069086
4.9404281 0.0028634761
4.9409082 0.0026631203
4.9413883 0.0024689482
4.9418684 0.0022818895
4.9423485 0.002102874
4.9428286 0.0019328313
4.9433087 0.001772691
4.9437888 0.0016233831
4.9442689 0.001485837
4.9447489 0.0013609826
4.945229 0.0012497495
4.9457091 0.0011530674
4.9461892 0.0010718661
4.9466693 0.0010070752
4.9471494 0.00095720692
4.9476295 0.00090872202
4.9481096 0.00085959647
4.9485897 0.00081010286
4.9490698 0.00076051376
4.9495499 0.00071110175
4.95003 0.00066213941
4.9505101 0.00061389932
4.9509902 0.00056665405
4.9514703 0.00052067619
4.9519504 0.00047623831
4.9524305 0.00043361299
4.9529106 0.00039307281
4.9533907 0.00035489035
4.9538708 0.00031933819
4.9543509 0.00028668891
4.954831 0.00025721508
4.9553111 0.00023118928
4.9557912 0.0002088841
4.9562713 0.00019057211
4.9567514 0.00017652588
4.9572314 0.0001668758
4.9577115 0.00015842738
4.9581916 0.00014980419
4.9586717 0.00014106029
4.9591518 0.00013224974
4.9596319 0.0001234266
4.960112 0.00011464492
4.9605921 0.00010595875
4.9610722 9.7422167e-05
4.9615523 8.9089212e-05
4.9620324 8.1013946e-05
4.9625125 7.3250427e-05
4.9629926 6.585271e-05
4.9634727 5.8874854e-05
4.9639528 5.2370914e-05
4.9644329 4.6394948e-05
4.964913 4.1001013e-05
4.9653931 3.6243165e-05
4.9658732 3.2175462e-05
4.9663533 2.8851959e-05
4.9668334 2.6326716e-05
4.9673135 2.4653787e-05
4.9677936 2.3480882e-05
4.9682737 2.2374947e-05
4.9687538 2.1338376e-05
4.9692338 2.03739e-05
4.9697139 1.9484249e-05
4.970194 1.8672152e-05
4.9706741 1.7940341e-05
4.9711542 1.7291545e-05
4.9716343 1.6728494e-05
4.9721144 1.6253918e-05
4.9725945 1.5870548e-05
4.9730746 1.5581113e-05
4.9735547 1.5388344e-05
4.9740348 1.529497e-05
4.9745149 1.5303723e-05
4.974995 1.5417331e-05
4.9754751 1.5638526e-05
4.9759552 1.5970036e-05
4.9764353 1.6414593e-05
4.9769154 1.6974926e-05
4.9773955 1.7653766e-05
4.9778756 1.8576853e-05
4.9783557 2.0080383e-05
4.9788358 2.214987e-05
4.9793159 2.4748319e-05
4.979796 2.7838735e-05
4.9802761 3.1384121e-05
4.9807562 3.5347482e-05
4.9812362 3.9691823e-05
4.9817163 4.4380148e-05
4.9821964 4.9375463e-05
4.9826765 5.4640771e-05
4.9831566 6.0139077e-05
4.9836367 6.5833385e-05
4.9841168 7.16867e-05
4.9845969 7.7662027e-05
4.985077 8.372237e-05
4.9855571 8.9830734e-05
4.9860372 9.5950123e-05
4.9865173 0.00010204354
4.9869974 0.00010807399
4.9874775 0.00011400449
4.9879576 0.00012014564
4.9884377 0.00012912415
4.9889178 0.00014132368
4.9893979 0.00015653999
4.989878 0.00017456885
4.9903581 0.00019520602
4.9908382 0.00021824727
4.9913183 0.00024348837
4.9917984 0.00027072508
4.9922785 0.00029975317
4.9927586 0.00033036841
4.9932386 0.00036236657
4.9937187 0.0003955434
4.9941988 0.00042969469
4.9946789 0.00046461619
4.995159 0.00050010367
4.9956391 0.0005359529
4.9961192 0.00057195965
4.9965993 0.00060791969
4.9970794 0.00064362877
4.9975595 0.00067888267
4.9980396 0.00071369026
4.9985197 0.00075718043
4.9989998 0.00081375105
4.9994799 0.00088265671
4.99996 0.00096315201
5.0004401 0.0010544915
5.0009202 0.0011559298
5.0014003 0.0012667216
5.0018804 0.0013861213
5.0023605 0.0015133836
5.0028406 0.001647763
5.0033207 0.0017885142
5.0038008 0.0019348918
5.0042809 0.0020861503
5.004761 0.0022415443
5.005241 0.0024003284
5.0057211 0.0025617573
5.0062012 0.0027250854
5.0066813 0.0028895674
5.0071614 0.0030544579
5.0076415 0.0032190114
5.0081216 0.0033824826
5.0086017 0.0035610339
5.0090818 0.0037776099
5.0095619 0.004030596
5.010042 0.0043181828
5.0105221 0.0046385607
5.0110022 0.0049899202
5.0114823 0.0053704518
5.0119624 0.0057783458
5.0124425 0.0062117929
5.0129226 0.0066689835
5.0134027 0.007148108
5.0138828 0.0076473569
5.0143629 0.0081649207
5.014843 0.0086989899
5.0153231 0.0092477549
5.0158032 0.0098094062
5.0162833 0.010382134
5.0167634 0.01096413
5.0172434 0.011553583
5.0177235 0.012148684
5.0182036 0.012747624
5.0186837 0.013363514
5.0191638 0.014048217
5.0196439 0.014804466
5.020124 0.015630137
5.0206041 0.016523106
5.0210842 0.017481248
5.0215643 0.018502439
5.0220444 0.019584553
5.0225245 0.020725466
5.0230046 0.021923054
5.0234847 0.023175191
5.0239648 0.024479754
5.0244449 0.025834617
5.024925 0.027237655
5.0254051 0.028686745
5.0258852 0.030179762
5.0263653 0.03171458
5.0268454 0.033289076
5.0273255 0.034901124
5.0278056 0.0365486
5.0282857 0.03822938
5.0287658 0.03994336
5.0292458 0.041712023
5.0297259 0.043544415
5.030206 0.045443998
5.0306861 0.047414232
5.0311662 0.049458579
5.0316463 0.051580501
5.0321264 0.053783459
5.0326065 0.056070915
5.0330866 0.05844633
5.0335667 0.060913165
5.0340468 0.063474881
5.0345269 0.066134941
5.035007 0.068896805
5.0354871 0.071763936
5.0359672 0.074739794
5.0364473 0.07782784
5.0369274 0.081031537
5.0374075 0.084354346
5.0378876 0.087799728
5.0383677 0.091371144
5.0388478 0.095071595
5.0393279 0.098850558
5.039808 0.10267075
5.0402881 0.10653029
5.0407682 0.11042727
5.0412482 0.11435981
5.0417283 0.11832601
5.0422084 0.12232397
5.0426885 0.12635182
5.0431686 0.13040764
5.0436487 0.13448956
5.0441288 0.13859567
5.0446089 0.14272409
5.045089 0.14687291
5.0455691 0.15104026
5.0460492 0.15522424
5.0465293 0.15942294
5.0470094 0.16363449
5.0474895 0.16785699
5.0479696 0.17208854
5.0484497 0.17632725
5.0489298 0.18057123
5.0494099 0.18483642
5.04989 0.18915176
5.0503701 0.19351286
5.0508502 0.19791465
5.0513303 0.20235204
5.0518104 0.20681995
5.0522905 0.21131328
5.0527706 0.21582696
5.0532507 0.22035589
5.0537307 0.224895
5.0542108 0.22943919
5.0546909 0.23398339
5.055171 0.2385225
5.0556511 0.24305144
5.0561312 0.24756513
5.0566113 0.25205849
5.0570914 0.25652641
5.0575715 0.26096383
5.0580516 0.26536565
5.0585317 0.26972679
5.0590118 0.27404216
5.0594919 0.27828901
5.059972 0.28238407
5.0604521 0.28631991
5.0609322 0.29009957
5.0614123 0.29372609
5.0618924 0.29720248
5.0623725 0.30053178
5.0628526 0.30371701
5.0633327 0.30676121
5.0638128 0.3096674
5.0642929 0.31243862
5.064773 0.31507789
5.0652531 0.31758824
5.0657331 0.3199727
5.0662132 0.3222343
5.0666933 0.32437606
5.0671734 0.32640103
5.0676535 0.32831222
5.0681336 0.33011266
5.0686137 0.33180539
5.0690938 0.33339343
5.0695739 0.33487863
5.070054 0.33624254
5.0705341 0.33747228
5.0710142 0.33856047
5.0714943 0.33949974
5.0719744 0.34028271
5.0724545 0.34090201
5.0729346 0.34135026
5.0734147 0.34162008
5.0738948 0.3417041
5.0743749 0.34159495
5.074855 0.34128524
5.0753351 0.3407676
5.0758152 0.34003466
5.0762953 0.33907904
5.0767754 0.33789336
5.0772555 0.33647025
5.0777355 0.33480234
5.0782156 0.33288224
5.0786957 0.33070258
5.0791758 0.32825599
5.0796559 0.32553523
5.080136 0.32267866
5.0806161 0.31981259
5.0810962 0.31693794
5.0815763 0.31405564
5.0820564 0.3111666
5.0825365 0.30827173
5.0830166 0.30537197
5.0834967 0.30246822
5.0839768 0.29956142
5.0844569 0.29665246
5.084937 0.29374229
5.0854171 0.29083181
5.0858972 0.28792194
5.0863773 0.2850136
5.0868574 0.28210771
5.0873375 0.2792052
5.0878176 0.27630697
5.0882977 0.27341396
5.0887778 0.27052707
5.0892579 0.26764723
5.0897379 0.26477535
5.090218 0.26190984
5.0906981 0.25904544
5.0911782 0.25618219
5.0916583 0.25332035
5.0921384 0.25046018
5.0926185 0.24760193
5.0930986 0.24474586
5.0935787 0.24189223
5.0940588 0.23904131
5.0945389 0.23619334
5.095019 0.23334859
5.0954991 0.23050732
5.0959792 0.22766978
5.0964593 0.22483623
5.0969394 0.22200694
5.0974195 0.21918216
5.0978996 0.21636215
5.0983797 0.21354717
5.0988598 0.21073748
5.0993399 0.20793333
5.09982 0.20513498
5.1003001 0.20237383
5.1007802 0.19983505
5.1012603 0.19754537
5.1017403 0.19550019
5.1022204 0.19369491
5.1027005 0.19212493
5.1031806 0.19078566
5.1036607 0.18967249
5.1041408 0.18878084
5.1046209 0.18810609
5.105101 0.18764366
5.1055811 0.18738895
5.1060612 0.18733735
5.1065413 0.18748427
5.1070214 0.18782511
5.1075015 0.18835528
5.1079816 0.18907017
5.1084617 0.18996519
5.1089418 0.19103573
5.1094219 0.19227721
5.109902 0.19368502
5.1103821 0.19525268
5.1108622 0.19692921
5.1113423 0.19869159
5.1118224 0.20053729
5.1123025 0.20246378
5.1127826 0.20446854
5.1132627 0.20654903
5.1137427 0.20870274
5.1142228 0.21092713
5.1147029 0.21321967
5.115183 0.21557786
5.1156631 0.21799914
5.1161432 0.22048101
5.1166233 0.22302092
5.1171034 0.22561636
5.1175835 0.2282648
5.1180636 0.23096371
5.1185437 0.23371057
5.1190238 0.23650284
5.1195039 0.239338
5.119984 0.24221353
5.1204641 0.2451269
5.1209442 0.24810624
5.1214243 0.25117905
5.1219044 0.25433525
5.1223845 0.25756476
5.1228646 0.26085748
5.1233447 0.2642033
5.1238248 0.26759212
5.1243049 0.27101386
5.124785 0.2744584
5.1252651 0.27791565
5.1257451 0.28137552
5.1262252 0.2848279
5.1267053 0.28826269
5.1271854 0.29166979
5.1276655 0.29503912
5.1281456 0.29836055
5.1286257 0.30162401
5.1291058 0.30481939
5.1295859 0.30793658
5.130066 0.3109655
5.1305461 0.31389604
5.1310262 0.31672546
5.1315063 0.31946766
5.1319864 0.32211921
5.1324665 0.32467539
5.1329466 0.32713145
5.1334267 0.32948268
5.1339068 0.33172435
5.1343869 0.33385173
5.134867 0.33586008
5.1353471 0.33774468
5.1358272 0.33950081
5.1363073 0.34112373
5.1367874 0.34260871
5.1372675 0.34395102
5.1377475 0.34514595
5.1382276 0.34618875
5.1387077 0.3470747
5.1391878 0.34779907
5.1396679 0.34835714
5.140148 0.34874417
5.1406281 0.34895543
5.1411082 0.34899134
5.1415883 0.34889149
5.1420684 0.34866886
5.1425485 0.348328
5.1430286 0.34787347
5.1435087 0.34730982
5.1439888 0.34664161
5.1444689 0.34587339
5.144949 0.34500972
5.1454291 0.34405516
5.1459092 0.34301426
5.1463893 0.34189158
5.1468694 0.34069168
5.1473495 0.3394191
5.1478296 0.33807841
5.1483097 0.33667416
5.1487898 0.33521091
5.1492699 0.33369321
5.1497499 0.33212562
5.15023 0.3305127
5.1507101 0.328859
5.1511902 0.32716798
5.1516703 0.3253946
5.1521504 0.32352103
5.1526305 0.32155802
5.1531106 0.31951633
5.1535907 0.31740672
5.1540708 0.31523996
5.1545509 0.31302681
5.155031 0.31077802
5.1555111 0.30850436
5.1559912 0.3062166
5.1564713 0.30392549
5.1569514 0.30164179
5.1574315 0.29937626
5.1579116 0.29713967
5.1583917 0.29494278
5.1588718 0.29279634
5.1593519 0.29071113
5.159832 0.28869789
5.1603121 0.2867674
5.1607922 0.28493041
5.1612723 0.28319769
5.1617524 0.28156502
5.1622324 0.28001627
5.1627125 0.27855373
5.1631926 0.2771799
5.1636727 0.27589726
5.1641528 0.27470827
5.1646329 0.27361543
5.165113 0.27262121
5.1655931 0.2717281
5.1660732 0.27093858
5.1665533 0.27025512
5.1670334 0.2696802
5.1675135 0.26921632
5.1679936 0.26886595
5.1684737 0.26863156
5.1689538 0.26851565
5.1694339 0.26852068
5.169914 0.26864915
5.1703941 0.26890353
5.1708742 0.26928631
5.1713543 0.26979996
5.1718344 0.27044476
5.1723145 0.27121469
5.1727946 0.27211063
5.1732747 0.27313425
5.1737548 0.27428719
5.1742348 0.27557109
5.1747149 0.2769876
5.175195 0.27853837
5.1756751 0.28022505
5.1761552 0.28204927
5.1766353 0.28401269
5.1771154 0.28611695
5.1775955 0.28836369
5.1780756 0.29075458
5.1785557 0.29329124
5.1790358 0.29597534
5.1795159 0.2988085
5.179996 0.30179239
5.1804761 0.30492865
5.1809562 0.30821891
5.1814363 0.31166484
5.1819164 0.31526023
5.1823965 0.31891813
5.1828766 0.32261111
5.1833567 0.32633552
5.1838368 0.33008767
5.1843169 0.33386389
5.184797 0.33766051
5.1852771 0.34147386
5.1857572 0.34530027
5.1862372 0.34913606
5.1867173 0.35297757
5.1871974 0.35682112
5.1876775 0.36066303
5.1881576 0.36449965
5.1886377 0.36832728
5.1891178 0.37214227
5.1895979 0.37594094
5.190078 0.37971962
5.1905581 0.38347464
5.1910382 0.38720232
5.1915183 0.39089899
5.1919984 0.39456112
5.1924785 0.39820317
5.1929586 0.40183633
5.1934387 0.40546004
5.1939188 0.40907377
5.1943989 0.41267696
5.194879 0.41626907
5.1953591 0.41984956
5.1958392 0.42341787
5.1963193 0.42697347
5.1967994 0.4305158
5.1972795 0.43404432
5.1977596 0.43755848
5.1982396 0.44105773
5.1987197 0.44454154
5.1991998 0.44800934
5.1996799 0.45146061
5.20016 0.45489478
5.2006401 0.45831132
5.2011202 0.46170967
5.2016003 0.46508929
5.2020804 0.46844964
5.2025605 0.47172825
5.2030406 0.47481394
5.2035207 0.47771178
5.2040008 0.48042945
5.2044809 0.48297464
5.204961 0.48535503
5.2054411 0.48757833
5.2059212 0.48965221
5.2064013 0.49158436
5.2068814 0.49338248
5.2073615 0.49505425
5.2078416 0.49660737
5.2083217 0.49804951
5.2088018 0.49938838
5.2092819 0.50063165
5.209762 0.50178703
5.210242 0.50286219
5.2107221 0.50386482
5.2112022 0.50480262
5.2116823 0.50568327
5.2121624 0.50651446
5.2126425 0.50728916
5.2131226 0.50794277
5.2136027 0.50846683
5.2140828 0.50886146
5.2145629 0.50912677
5.215043 0.50926291
5.2155231 0.50926998
5.2160032 0.50914812
5.2164833 0.50889745
5.2169634 0.5085181
5.2174435 0.50801018
5.2179236 0.50737384
5.2184037 0.50660917
5.2188838 0.50571633
5.2193639 0.50469542
5.219844 0.50354657
5.2203241 0.50226991
5.2208042 0.50086557
5.2212843 0.49933366
5.2217644 0.49767431
5.2222444 0.49588764
5.2227245 0.49397713
5.2232046 0.4919953
5.2236847 0.4899549
5.2241648 0.48784901
5.2246449 0.48567069
5.225125 0.483413
5.2256051 0.48106902
5.2260852 0.47863181
5.2265653 0.47609443
5.2270454 0.47344996
5.2275255 0.47069146
5.2280056 0.46781199
5.2284857 0.46480463
5.2289658 0.46166244
5.2294459 0.45837849
5.229926 0.45494585
5.2304061 0.45135758
5.2308862 0.44760674
5.2313663 0.44368641
5.2318464 0.43958966
5.2323265 0.43530954
5.2328066 0.4308392
5.2332867 0.42626291
5.2337668 0.42166048
5.2342468 0.41703239
5.2347269 0.41237912
5.235207 0.40770116
5.2356871 0.402999
5.2361672 0.39827311
5.2366473 0.39352398
5.2371274 0.3887521
5.2376075 0.38395795
5.2380876 0.37914202
5.2385677 0.37430478
5.2390478 0.36944673
5.2395279 0.36456835
5.240008 0.35967012
5.2404881 0.35475252
5.2409682 0.34981605
5.2414483 0.34486119
5.2419284 0.33988841
5.2424085 0.33489821
5.2428886 0.32989107
5.2433687 0.32485861
5.2438488 0.3197826
5.2443289 0.31466666
5.244809 0.30951532
5.2452891 0.3043331
5.2457692 0.29912454
5.2462492 0.29389415
5.2467293 0.28864648
5.2472094 0.28338605
5.2476895 0.27811738
5.2481696 0.272845
5.2486497 0.26757345
5.2491298 0.26230724
5.2496099 0.25705092
5.25009 0.251809
5.2505701 0.24658602
5.2510502 0.2413865
5.2515303 0.23621496
5.2520104 0.23107595
5.2524905 0.22597399
5.2529706 0.2209136
5.2534507 0.21591226
5.2539308 0.21105019
5.2544109 0.2063363
5.254891 0.20176566
5.2553711 0.19733329
5.2558512 0.19303426
5.2563313 0.18886361
5.2568114 0.18481638
5.2572915 0.18088763
5.2577716 0.17707241
5.2582517 0.17336575
5.2587317 0.16976271
5.2592118 0.16625834
5.2596919 0.16284769
5.260172 0.15952579
5.2606521 0.15628771
5.2611322 0.15312848
5.2616123 0.15004316
5.2620924 0.1470268
5.2625725 0.14407444
5.2630526 0.14118113
5.2635327 0.13834543
5.2640128 0.13565455
5.2644929 0.13314722
5.264973 0.13082246
5.2654531 0.12867928
5.2659332 0.12671669
5.2664133 0.12493373
5.2668934 0.12332939
5.2673735 0.12190271
5.2678536 0.12065268
5.2683337 0.11957835
5.2688138 0.1186787
5.2692939 0.11795278
5.269774 0.11739958
5.2702541 0.11701814
5.2707341 0.11680746
5.2712142 0.11676656
5.2716943 0.11689445
5.2721744 0.11719016
5.2726545 0.11765271
5.2731346 0.1182811
5.2736147 0.11907435
5.2740948 0.11999101
5.2745749 0.12098703
5.275055 0.12206801
5.2755351 0.1232396
5.2760152 0.12450747
5.2764953 0.12587728
5.2769754 0.12735469
5.2774555 0.12894538
5.2779356 0.130655
5.2784157 0.13248921
5.2788958 0.13445368
5.2793759 0.13655407
5.279856 0.13879605
5.2803361 0.14118527
5.2808162 0.14372741
5.2812963 0.14642812
5.2817764 0.14929307
5.2822565 0.15232792
5.2827365 0.15553834
5.2832166 0.15892998
5.2836967 0.16250851
5.2841768 0.1662467
5.2846569 0.17004735
5.285137 0.17389876
5.2856171 0.1777955
5.2860972 0.18173216
5.2865773 0.1857033
5.2870574 0.1897035
5.2875375 0.19372733
5.2880176 0.19776936
5.2884977 0.20182418
5.2889778 0.20588634
5.2894579 0.20995044
5.289938 0.21401103
5.2904181 0.21806269
5.2908982 0.2221
5.2913783 0.22611753
5.2918584 0.23010986
5.2923385 0.23407155
5.2928186 0.23799718
5.2932987 0.24188133
5.2937788 0.24571857
5.2942589 0.24950742
5.2947389 0.25327621
5.295219 0.25703042
5.2956991 0.26076862
5.2961792 0.26448936
5.2966593 0.26819122
5.2971394 0.27187274
5.2976195 0.27553251
5.2980996 0.27916906
5.2985797 0.28278098
5.2990598 0.28636682
5.2995399 0.28992514
5.30002 0.29345451
5.3005001 0.29695349
5.3009802 0.30042064
5.3014603 0.30385452
5.3019404 0.30725369
5.3024205 0.31061673
5.3029006 0.31394218
5.3033807 0.31722862
5.3038608 0.3204746
5.3043409 0.32367669
5.304821 0.32673441
5.3053011 0.32959212
5.3057812 0.33224947
5.3062613 0.33470613
5.3067413 0.33696176
5.3072214 0.33901601
5.3077015 0.34086854
5.3081816 0.34251901
5.3086617 0.34396708
5.3091418 0.34521242
5.3096219 0.34625467
5.310102 0.34709351
5.3105821 0.34772858
5.3110622 0.34815955
5.3115423 0.34838608
5.3120224 0.34840783
5.3125025 0.34822445
5.3129826 0.34783561
5.3134627 0.34724096
5.3139428 0.34644017
5.3144229 0.34543289
5.314903 0.34428083
5.3153831 0.34307743
5.3158632 0.34182537
5.3163433 0.34052645
5.3168234 0.3391825
5.3173035 0.3377953
5.3177836 0.33636667
5.3182637 0.33489842
5.3187437 0.33339235
5.3192238 0.33185027
5.3197039 0.33027399
5.320184 0.3286653
5.3206641 0.32702603
5.3211442 0.32535797
5.3216243 0.32366293
5.3221044 0.32194272
5.3225845 0.32019915
5.3230646 0.31843401
5.3235447 0.31664913
5.3240248 0.3148463
5.3245049 0.31302733
5.324985 0.31118322
5.3254651 0.30927747
5.3259452 0.30731334
5.3264253 0.30529809
5.3269054 0.30323899
5.3273855 0.30114331
5.3278656 0.29901832
5.3283457 0.29687129
5.3288258 0.29470948
5.3293059 0.29254018
5.329786 0.29037065
5.3302661 0.28820815
5.3307461 0.28605996
5.3312262 0.28393334
5.3317063 0.28183557
5.3321864 0.27977392
5.3326665 0.27775565
5.3331466 0.27578803
5.3336267 0.27387833
5.3341068 0.27203383
5.3345869 0.27026179
5.335067 0.26857008
5.3355471 0.26697249
5.3360272 0.26547737
5.3365073 0.2640911
5.3369874 0.26282007
5.3374675 0.26167067
5.3379476 0.26064927
5.3384277 0.25976226
5.3389078 0.25901602
5.3393879 0.25841693
5.339868 0.25797138
5.3403481 0.25768575
5.3408282 0.25756642
5.3413083 0.25761978
5.3417884 0.2578522
5.3422685 0.25827008
5.3427485 0.25887979
5.3432286 0.25968772
5.3437087 0.26070024
5.3441888 0.26192375
5.3446689 0.26336463
5.345149 0.26502835
5.3456291 0.26679518
5.3461092 0.26857673
5.3465893 0.27037164
5.3470694 0.27217859
5.3475495 0.27399622
5.3480296 0.27582319
5.3485097 0.27765815
5.3489898 0.27949978
5.3494699 0.28134671
5.34995 0.28319761
5.3504301 0.28505114
5.3509102 0.28690595
5.3513903 0.2887607
5.3518704 0.29061405
5.3523505 0.29246465
5.3528306 0.29431116
5.3533107 0.29615223
5.3537908 0.29798653
5.3542709 0.2998127
5.354751 0.30162942
5.355231 0.30343532
5.3557111 0.3052329
5.3561912 0.30702863
5.3566713 0.30882241
5.3571514 0.31061398
5.3576315 0.31240307
5.3581116 0.31418942
5.3585917 0.31597275
5.3590718 0.31775281
5.3595519 0.31952932
5.360032 0.32130202
5.3605121 0.32307064
5.3609922 0.32483493
5.3614723 0.3265946
5.3619524 0.3283494
5.3624325 0.33009906
5.3629126 0.33184331
5.3633927 0.33358188
5.3638728 0.33531452
5.3643529 0.33704095
5.364833 0.33876091
5.3653131 0.34047413
5.3657932 0.34214111
5.3662733 0.34357489
5.3667534 0.3447565
5.3672334 0.34569209
5.3677135 0.34638782
5.3681936 0.34684985
5.3686737 0.34708434
5.3691538 0.34709743
5.3696339 0.3468953
5.370114 0.34648409
5.3705941 0.34586997
5.3710742 0.34505909
5.3715543 0.34405761
5.3720344 0.34287169
5.3725145 0.34150748
5.3729946 0.33997114
5.3734747 0.33826883
5.3739548 0.3364067
5.3744349 0.33439092
5.374915 0.33222764
5.3753951 0.32992302
5.3758752 0.32748518
5.3763553 0.32495161
5.3768354 0.32233451
5.3773155 0.31963376
5.3777956 0.31684923
5.3782757 0.31398078
5.3787558 0.31102827
5.3792358 0.30799159
5.3797159 0.30487059
5.380196 0.30166515
5.3806761 0.29837513
5.3811562 0.2950004
5.3816363 0.29154083
5.3821164 0.2879963
5.3825965 0.28436665
5.3830766 0.28065178
5.3835567 0.27685154
5.3840368 0.27296579
5.3845169 0.26899442
5.384997 0.26493729
5.3854771 0.26079427
5.3859572 0.25656522
5.3864373 0.25225728
5.3869174 0.24788205
5.3873975 0.24344689
5.3878776 0.23895914
5.3883577 0.23442616
5.3888378 0.2298553
5.3893179 0.22525393
5.389798 0.22062939
5.3902781 0.21598904
5.3907582 0.21134023
5.3912382 0.20669032
5.3917183 0.20204666
5.3921984 0.1974166
5.3926785 0.1928075
5.3931586 0.18822672
5.3936387 0.18368161
5.3941188 0.17917952
5.3945989 0.17472781
5.395079 0.17033383
5.3955591 0.16600493
5.3960392 0.16174847
5.3965193 0.15755602
5.3969994 0.15339424
5.3974795 0.14926319
5.3979596 0.14516451
5.3984397 0.14109981
5.3989198 0.13707074
5.3993999 0.13307892
5.39988 0.12912598
5.4003601 0.12521356
5.4008402 0.12134327
5.4013203 0.11751676
5.4018004 0.11373566
5.4022805 0.11000159
5.4027606 0.10631618
5.4032406 0.10268107
5.4037207 0.09909788
5.4042008 0.095568247
5.4046809 0.092093801
5.405161 0.08867617
5.4056411 0.085316986
5.4061212 0.082017878
5.4066013 0.078786007
5.4070814 0.075656105
5.4075615 0.072632102
5.4080416 0.069711774
5.4085217 0.066892902
5.4090018 0.064173264
5.4094819 0.061550637
5.409962 0.059022802
5.4104421 0.056587535
5.4109222 0.054242616
5.4114023 0.051985823
5.4118824 0.049814935
5.4123625 0.047727731
5.4128426 0.045721988
5.4133227 0.043795485
5.4138028 0.041946001
5.4142829 0.040171315
5.414763 0.038469204
5.415243 0.036837448
5.4157231 0.035273824
5.4162032 0.033776112
5.4166833 0.032341647
5.4171634 0.030956764
5.4176435 0.02961638
5.4181236 0.028321186
5.4186037 0.027071873
5.4190838 0.025869133
5.4195639 0.024713656
5.420044 0.023606135
5.4205241 0.022547261
5.4210042 0.021537725
5.4214843 0.02057822
5.4219644 0.019669435
5.4224445 0.018812063
5.4229246 0.018006795
5.4234047 0.017254323
5.4238848 0.016555338
5.4243649 0.015910531
5.424845 0.015320594
5.4253251 0.014786219
5.4258052 0.014308096
5.4262853 0.013886917
5.4267654 0.013523375
5.4272454 0.013207308
5.4277255 0.012926232
5.4282056 0.012680422
5.4286857 0.012470173
5.4291658 0.012295783
5.4296459 0.012157549
5.430126 0.012055769
5.4306061 0.011990738
5.4310862 0.011962756
5.4315663 0.011972118
5.4320464 0.012019123
5.4325265 0.012104066
5.4330066 0.012227246
5.4334867 0.012388959
5.4339668 0.012589503
5.4344469 0.012829174
5.434927 0.013108271
5.4354071 0.01342709
5.4358872 0.013785928
5.4363673 0.014185082
5.4368474 0.01462485
5.4373275 0.015107226
5.4378076 0.015637468
5.4382877 0.016215895
5.4387678 0.016842476
5.4392478 0.017517176
5.4397279 0.018239963
5.440208 0.019010804
5.4406881 0.019829665
5.4411682 0.020696513
5.4416483 0.021611315
5.4421284 0.022574039
5.4426085 0.02358465
5.4430886 0.024643116
5.4435687 0.025749403
5.4440488 0.026903479
5.4445289 0.02810531
5.445009 0.029354863
5.4454891 0.030652106
5.4459692 0.031997004
5.4464493 0.033389525
5.4469294 0.034829636
5.4474095 0.036317194
5.4478896 0.037852112
5.4483697 0.039436532
5.4488498 0.041072946
5.4493299 0.042763843
5.44981 0.044511711
5.4502901 0.046319042
5.4507702 0.048188324
5.4512503 0.050122046
5.4517303 0.052122699
5.4522104 0.054192772
5.4526905 0.056334755
5.4531706 0.058551136
5.4536507 0.060844406
5.4541308 0.063217054
5.4546109 0.06567157
5.455091 0.068210443
5.4555711 0.070836162
5.4560512 0.073551218
5.4565313 0.0763581
5.4570114 0.079259297
5.4574915 0.08225662
5.4579716 0.085316184
5.4584517 0.088417145
5.4589318 0.091558332
5.4594119 0.094738577
5.459892 0.09795671
5.4603721 0.10121156
5.4608522 0.10450196
5.4613323 0.10782674
5.4618124 0.11118472
5.4622925 0.11457475
5.4627726 0.11799564
5.4632527 0.12144623
5.4637327 0.12492536
5.4642128 0.12843184
5.4646929 0.13196452
5.465173 0.13552221
5.4656531 0.13910376
5.4661332 0.14270799
5.4666133 0.14633373
5.4670934 0.14997981
5.4675735 0.15364507
5.4680536 0.15734373
5.4685337 0.16109577
5.4690138 0.1648962
5.4694939 0.16873975
5.469974 0.17262119
5.4704541 0.17653526
5.4709342 0.18047671
5.4714143 0.18444029
5.4718944 0.18842075
5.4723745 0.19241283
5.4728546 0.1964113
5.4733347 0.20041089
5.4738148 0.20440637
5.4742949 0.20839246
5.474775 0.21236394
5.4752551 0.21631553
5.4757351 0.22024201
5.4762152 0.2241381
5.4766953 0.22799857
5.4771754 0.23181816
5.4776555 0.23559163
5.4781356 0.2393064
5.4786157 0.24293252
5.4790958 0.24646932
5.4795759 0.24991903
5.480056 0.25328392
5.4805361 0.25656623
5.4810162 0.25976821
5.4814963 0.26289211
5.4819764 0.26594019
5.4824565 0.26891469
5.4829366 0.27181787
5.4834167 0.27465198
5.4838968 0.27741926
5.4843769 0.28012196
5.484857 0.28276235
5.4853371 0.28534266
5.4858172 0.28786515
5.4862973 0.29033207
5.4867774 0.29274567
5.4872575 0.29510819
5.4877375 0.2974219
5.4882176 0.29968078
5.4886977 0.30179059
5.4891778 0.30372556
5.4896579 0.30548756
5.490138 0.30707844
5.4906181 0.30850008
5.4910982 0.30975434
5.4915783 0.31084308
5.4920584 0.31176817
5.4925385 0.31253147
5.4930186 0.31313485
5.4934987 0.31358016
5.4939788 0.31386929
5.4944589 0.31400408
5.494939 0.31398641
5.4954191 0.31381814
5.4958992 0.31350113
5.4963793 0.31303725
5.4968594 0.31242836
5.4973395 0.31167633
5.4978196 0.31078302
5.4982997 0.30975062
5.4987798 0.30862897
5.4992599 0.30744828
5.4997399 0.30620181
5.50022 0.3048828
5.5007001 0.30348452
5.5011802 0.30200023
5.5016603 0.30042317
5.5021404 0.29874661
5.5026205 0.2969638
5.5031006 0.295068
5.5035807 0.29305246
5.5040608 0.29091044
5.5045409 0.28863519
5.505021 0.28621997
5.5055011 0.28365804
5.5059812 0.28094265
5.5064613 0.27806706
5.5069414 0.27502452
5.5074215 0.27180829
5.5079016 0.26841163
5.5083817 0.2648278
5.5088618 0.26111514
5.5093419 0.25739614
5.509822 0.25367423
5.5103021 0.24994973
5.5107822 0.24622297
5.5112623 0.24249429
5.5117423 0.23876402
5.5122224 0.23503248
5.5127025 0.23130001
5.5131826 0.22756694
5.5136627 0.2238336
5.5141428 0.22010032
5.5146229 0.21636742
5.515103 0.21263526
5.5155831 0.20890414
5.5160632 0.2051744
5.5165433 0.20144638
5.5170234 0.19772041
5.5175035 0.19399681
5.5179836 0.19027591
5.5184637 0.18655805
5.5189438 0.18284303
5.5194239 0.17912849
5.519904 0.17541418
5.5203841 0.17170021
5.5208642 0.1679867
5.5213443 0.16427374
5.5218244 0.16056144
5.5223045 0.15684991
5.5227846 0.15313925
5.5232647 0.14942957
5.5237447 0.14572098
5.5242248 0.14201359
5.5247049 0.13830749
5.525185 0.13460279
5.5256651 0.13089961
5.5261452 0.12719804
5.5266253 0.1234982
5.5271054 0.11980018
5.5275855 0.1161041
5.5280656 0.11241006
5.5285457 0.10871817
5.5290258 0.1050343
5.5295059 0.10145694
5.529986 0.098017008
5.5304661 0.094708581
5.5309462 0.091525731
5.5314263 0.08846253
5.5319064 0.085513051
5.5323865 0.082671366
5.5328666 0.079931547
5.5333467 0.077287667
5.5338268 0.074733799
5.5343069 0.072264015
5.534787 0.069872387
5.5352671 0.067552988
5.5357471 0.065299891
5.5362272 0.063107168
5.5367073 0.060968891
5.5371874 0.058879134
5.5376675 0.056831968
5.5381476 0.054821466
5.5386277 0.0528417
5.5391078 0.050886753
5.5395879 0.048980669
5.540068 0.047148871
5.5405481 0.045390551
5.5410282 0.043704902
5.5415083 0.042091117
5.5419884 0.04054839
5.5424685 0.039075914
5.5429486 0.03767288
5.5434287 0.036338483
5.5439088 0.035071916
5.5443889 0.033872371
5.544869 0.032739041
5.5453491 0.03167112
5.5458292 0.030667799
5.5463093 0.029728274
5.5467894 0.028851735
5.5472695 0.028037377
5.5477495 0.027284393
5.5482296 0.026591974
5.5487097 0.025959315
5.5491898 0.025385608
5.5496699 0.024868422
5.55015 0.02440366
5.5506301 0.023991617
5.5511102 0.023632774
5.5515903 0.023327616
5.5520704 0.023076625
5.5525505 0.022880286
5.5530306 0.022739081
5.5535107 0.022653493
5.5539908 0.022624006
5.5544709 0.022651104
5.554951 0.022735268
5.5554311 0.022876984
5.5559112 0.023076733
5.5563913 0.023335
5.5568714 0.023652267
5.5573515 0.024029019
5.5578316 0.024465737
5.5583117 0.024962905
5.5587918 0.025521008
5.5592719 0.026140527
5.559752 0.026819666
5.560232 0.027544709
5.5607121 0.028314702
5.5611922 0.029131355
5.5616723 0.029996379
5.5621524 0.030911485
5.5626325 0.031878382
5.5631126 0.032898781
5.5635927 0.033974393
5.5640728 0.035106928
5.5645529 0.036298098
5.565033 0.037549611
5.5655131 0.03886318
5.5659932 0.040240513
5.5664733 0.041683323
5.5669534 0.043193319
5.5674335 0.044772212
5.5679136 0.046421712
5.5683937 0.04814353
5.5688738 0.049939377
5.5693539 0.051810962
5.569834 0.05375862
5.5703141 0.055745135
5.5707942 0.057755682
5.5712743 0.05979363
5.5717544 0.061862347
5.5722344 0.063965202
5.5727145 0.066105564
5.5731946 0.068286803
5.5736747 0.070512286
5.5741548 0.072785383
5.5746349 0.075109463
5.575115 0.077487894
5.5755951 0.079924046
5.5760752 0.082421287
5.5765553 0.084982987
5.5770354 0.087612514
5.5775155 0.090313237
5.5779956 0.093088526
5.5784757 0.095941748
5.5789558 0.098876273
5.5794359 0.10189547
5.579916 0.10500271
5.5803961 0.10816739
5.5808762 0.11134855
5.5813563 0.11454451
5.5818364 0.11775372
5.5823165 0.12097461
5.5827966 0.1242056
5.5832767 0.12744512
5.5837568 0.13069161
5.5842368 0.1339435
5.5847169 0.13719922
5.585197 0.14045719
5.5856771 0.14371586
5.5861572 0.14697365
5.5866373 0.15022899
5.5871174 0.15348031
5.5875975 0.15672605
5.5880776 0.15996464
5.5885577 0.1631945
5.5890378 0.16641407
5.5895179 0.16962177
5.589998 0.17281605
5.5904781 0.17599746
5.5909582 0.1791717
5.5914383 0.18233923
5.5919184 0.18550006
5.5923985 0.1886542
5.5928786 0.19180166
5.5933587 0.19494246
5.5938388 0.19807662
5.5943189 0.20120415
5.594799 0.20432506
5.5952791 0.20743937
5.5957592 0.21054709
5.5962392 0.21364823
5.5967193 0.21674281
5.5971994 0.21983085
5.5976795 0.22291235
5.5981596 0.22598734
5.5986397 0.22905582
5.5991198 0.23211781
5.5995999 0.23517333
5.60008 0.23822238
5.6005601 0.24125313
5.6010402 0.24416593
5.6015203 0.2469425
5.6020004 0.24958811
5.6024805 0.25210798
5.6029606 0.25450737
5.6034407 0.25679152
5.6039208 0.25896568
5.6044009 0.26103509
5.604881 0.26300499
5.6053611 0.26488063
5.6058412 0.26666725
5.6063213 0.2683701
5.6068014 0.26999442
5.6072815 0.27154545
5.6077616 0.27302845
5.6082416 0.27444866
5.6087217 0.27581131
5.6092018 0.27712166
5.6096819 0.27838494
5.610162 0.27960642
5.6106421 0.28079046
5.6111222 0.28189214
5.6116023 0.2828837
5.6120824 0.28376517
5.6125625 0.28453655
5.6130426 0.28519785
5.6135227 0.28574909
5.6140028 0.28619029
5.6144829 0.28652145
5.614963 0.28674259
5.6154431 0.28685373
5.6159232 0.28685487
5.6164033 0.28674604
5.6168834 0.28652723
5.6173635 0.28619848
5.6178436 0.28575979
5.6183237 0.28521117
5.6188038 0.28455264
5.6192839 0.28378421
5.619764 0.2829059
5.620244 0.28191772
5.6207241 0.28081968
5.6212042 0.27964113
5.6216843 0.27842463
5.6221644 0.27716557
5.6226445 0.27585875
5.6231246 0.274499
5.6236047 0.27308115
5.6240848 0.27160002
5.6245649 0.27005044
5.625045 0.26842722
5.6255251 0.26672519
5.6260052 0.26493918
5.6264853 0.26306401
5.6269654 0.2610945
5.6274455 0.25902548
5.6279256 0.25685176
5.6284057 0.25456818
5.6288858 0.25216956
5.6293659 0.24965072
5.629846 0.24700649
5.6303261 0.24423168
5.6308062 0.24132113
5.6312863 0.23829558
5.6317664 0.23525308
5.6322464 0.23220363
5.6327265 0.22914718
5.6332066 0.22608369
5.6336867 0.22301311
5.6341668 0.21993541
5.6346469 0.21685053
5.635127 0.21375844
5.6356071 0.2106591
5.6360872 0.20755246
5.6365673 0.20443847
5.6370474 0.20131711
5.6375275 0.19818831
5.6380076 0.19505204
5.6384877 0.19190826
5.6389678 0.18875693
5.6394479 0.18559799
5.639928 0.18243142
5.6404081 0.17925716
5.6408882 0.17607517
5.6413683 0.17288485
5.6418484 0.16968005
5.6423285 0.16646044
5.6428086 0.16322781
5.6432887 0.15998391
5.6437688 0.15673052
5.6442488 0.1534694
5.6447289 0.15020231
5.645209 0.14693103
5.6456891 0.14365733
5.6461692 0.14038296
5.6466493 0.13710969
5.6471294 0.1338393
5.6476095 0.13057355
5.6480896 0.1273142
5.6485697 0.12406303
5.6490498 0.1208218
5.6495299 0.11759227
5.65001 0.11437622
5.6504901 0.11117541
5.6509702 0.10799161
5.6514503 0.10482678
5.6519304 0.10171519
5.6524105 0.098679575
5.6528906 0.09571769
5.6533707 0.092827306
5.6538508 0.09000619
5.6543309 0.087252109
5.654811 0.08456283
5.6552911 0.08193612
5.6557712 0.079369745
5.6562513 0.076861472
5.6567313 0.074409069
5.6572114 0.072010301
5.6576915 0.069662935
5.6581716 0.067364739
5.6586517 0.065113479
5.6591318 0.062906923
5.6596119 0.060742835
5.660092 0.058618985
5.6605721 0.056533137
5.6610522 0.05448306
5.6615323 0.05246652
5.6620124 0.050486761
5.6624925 0.048553812
5.6629726 0.046668384
5.6634527 0.044830912
5.6639328 0.043041832
5.6644129 0.041301581
5.664893 0.039610594
5.6653731 0.037969307
5.6658532 0.036378157
5.6663333 0.034837579
5.6668134 0.03334801
5.6672935 0.031909885
5.6677736 0.03052364
5.6682537 0.029189712
5.6687337 0.027908537
5.6692138 0.02668055
5.6696939 0.025506188
5.670174 0.024385886
5.6706541 0.023320081
5.6711342 0.022309209
5.6716143 0.021353706
5.6720944 0.020447318
5.6725745 0.019557452
5.6730546 0.018681042
5.6735347 0.017819663
5.6740148 0.016974891
5.6744949 0.016148299
5.674975 0.015341465
5.6754551 0.014555962
5.6759352 0.013793367
5.6764153 0.013055255
5.6768954 0.0123432
5.6773755 0.011658779
5.6778556 0.011003566
5.6783357 0.010379136
5.6788158 0.0097870659
5.6792959 0.0092289296
5.679776 0.0087063028
5.6802561 0.0082207608
5.6807361 0.0077738787
5.6812162 0.0073672319
5.6816963 0.0070023957
5.6821764 0.0066791943
5.6826565 0.0063677162
5.6831366 0.0060574519
5.6836167 0.0057494198
5.6840968 0.0054446381
5.6845769 0.005144125
5.685057 0.0048488988
5.6855371 0.0045599776
5.6860172 0.0042783798
5.6864973 0.0040051236
5.6869774 0.0037412271
5.6874575 0.0034877087
5.6879376 0.0032455866
5.6884177 0.003015879
5.6888978 0.0027996041
5.6893779 0.0025977803
5.689858 0.0024114256
5.6903381 0.0022415585
5.6908182 0.002089197
5.6912983 0.0019553594
5.6917784 0.0018410641
5.6922585 0.0017473271
5.6927385 0.0016634303
5.6932186 0.0015788424
5.6936987 0.0014939576
5.6941788 0.0014091703
5.6946589 0.0013248746
5.695139 0.0012414647
5.6956191 0.001159335
5.6960992 0.0010788797
5.6965793 0.0010004929
5.6970594 0.00092456906
5.6975395 0.00085150227
5.6980196 0.00078168681
5.6984997 0.00071551694
5.6989798 0.00065338688
5.6994599 0.00059569089
5.69994 0.0005428232
5.7004201 0.00049517806
5.7009002 0.00045314971
5.7013803 0.0004171324
5.7018604 0.00038752036
5.7023405 0.00036470784
5.7028206 0.00034691165
5.7033007 0.00032899976
5.7037808 0.00031083111
5.7042609 0.00029251168
5.7047409 0.00027414747
5.705221 0.00025584447
5.7057011 0.00023770868
5.7061812 0.00021984609
5.7066613 0.00020236269
5.7071414 0.00018536448
5.7076215 0.00016895745
5.7081016 0.00015324759
5.7085817 0.0001383409
5.7090618 0.00012434337
5.7095419 0.00011136099
5.710022 9.9499758e-05
5.7105021 8.8865669e-05
5.7109822 7.9564713e-05
5.7114623 7.1702885e-05
5.7119424 6.5386178e-05
5.7124225 6.0720585e-05
5.7129026 5.7591317e-05
5.7133827 5.4626057e-05
5.7138628 5.1586711e-05
5.7143429 4.849421e-05
5.714823 4.5369486e-05
5.7153031 4.2233468e-05
5.7157832 3.9107089e-05
5.7162633 3.601128e-05
5.7167433 3.296697e-05
5.7172234 2.9995092e-05
5.7177035 2.7116575e-05
5.7181836 2.4352352e-05
5.7186637 2.1723353e-05
5.7191438 1.9250509e-05
5.7196239 1.6954751e-05
5.720104 1.485701e-05
5.7205841 1.2978217e-05
5.7210642 1.1339303e-05
5.7215443 9.9611986e-06
5.7220244 8.8648355e-06
5.7225045 8.0711443e-06
5.7229846 7.593024e-06
5.7234647 7.2078424e-06
5.7239448 6.8090805e-06
5.7244249 6.3998523e-06
5.724905 5.983272e-06
5.7253851 5.562454e-06
5.7258652 5.1405122e-06
5.7263453 4.720561e-06
5.7268254 4.3057145e-06
5.7273055 3.8990869e-06
5.7277856 3.5037924e-06
5.7282657 3.1229452e-06
5.7287457 2.7596594e-06
5.7292258 2.4170493e-06
5.7297059 2.098229e-06
5.730186 1.8063128e-06
5.7306661 1.5444147e-06
5.7311462 1.3156491e-06
5.7316263 1.12313e-06
5.7321064 9.6997169e-07
5.7325865 8.5928834e-07
5.7330666 7.9419414e-07
5.7335467 7.5463934e-07
5.7340268 7.133691e-07
5.7345069 6.7066403e-07
5.734987 6.268817e-07
5.7354671 5.8237969e-07
5.7359472 5.3751558e-07
5.7364273 4.9264694e-07
5.7369074 4.4813136e-07
5.7373875 4.043264e-07
5.7378676 3.6158965e-07
5.7383477 3.2027868e-07
5.7388278 2.8075106e-07
5.7393079 2.4336437e-07
5.739788 2.084762e-07
5.7402681 1.764441e-07
5.7407481 1.4762567e-07
5.7412282 1.2237848e-07
5.7417083 1.010601e-07
5.7421884 8.4028112e-08
5.7426685 7.164009e-08
5.7431486 6.4253611e-08
5.7436287 6.09066e-08
5.7441088 5.7685008e-08
5.7445889 5.4327893e-08
5.745069 5.0865068e-08
5.7455491 4.7326345e-08
5.7460292 4.3741537e-08
5.7465093 4.0140457e-08
5.7469894 3.6552918e-08
5.7474695 3.3008733e-08
5.7479496 2.9537715e-08
5.7484297 2.6169676e-08
5.7489098 2.2934429e-08
5.7493899 1.9861787e-08
5.74987 1.6981563e-08
5.7503501 1.432357e-08
5.7508302 1.191762e-08
5.7513103 9.7935266e-09
5.7517904 7.9811024e-09
5.7522705 6.5101601e-09
5.7527506 5.4105126e-09
5.7532306 4.7119727e-09
5.7537107 4.4049768e-09
5.7541908 4.1624193e-09
5.7546709 3.9067867e-09
5.755151 3.6406615e-09
5.7556311 3.3666265e-09
5.7561112 3.0872643e-09
5.7565913 2.8051574e-09
5.7570714 2.5228886e-09
5.7575515 2.2430404e-09
5.7580316 1.9681955e-09
5.7585117 1.7009366e-09
5.7589918 1.4438462e-09
5.7594719 1.199507e-09
5.759952 9.7050164e-10
5.7604321 7.5941276e-10
5.7609122 5.6882299e-10
5.7613923 4.0131496e-10
5.7618724 2.594713e-10
5.7623525 1.4587465e-10
5.7628326 6.3107647e-11
5.7633127 1.3752923e-11
5.7637928 0
5.7642729 0
5.764753 0
5.765233 0
5.7657131 0
5.7661932 0
5.7666733 0
5.7671534 0
5.7676335 0
5.7681136 0
5.7685937 0
5.7690738 0
5.7695539 0
5.770034 0
5.7705141 0
5.7709942 0
5.7714743 0
5.7719544 0
5.7724345 0
5.7729146 0
5.7733947 0
5.7738748 0
5.7743549 0
5.774835 0
5.7753151 0
5.7757952 0
5.7762753 0
5.7767554 0
5.7772354 0
5.7777155 0
5.7781956 0
5.7786757 0
5.7791558 0
5.7796359 0
5.780116 0
5.7805961 0
5.7810762 0
5.7815563 0
5.7820364 0
5.7825165 0
5.7829966 0
5.7834767 0
5.7839568 0
5.7844369 0
5.784917 0
5.7853971 0
5.7858772 0
5.7863573 0
5.7868374 0
5.7873175 0
5.7877976 0
5.7882777 0
5.7887578 0
5.7892378 0
5.7897179 0
5.790198 0
5.7906781 0
5.7911582 0
5.7916383 0
5.7921184 0
5.7925985 0
5.7930786 0
5.7935587 0
5.7940388 0
5.7945189 0
5.794999 0
5.7954791 0
5.7959592 0
5.7964393 0
5.7969194 0
5.7973995 0
5.7978796 0
5.7983597 0
5.7988398 0
5.7993199 0
5.7998 0
5.8002801 0
5.8007602 0
5.8012402 0
5.8017203 0
5.8022004 0
5.8026805 0
5.8031606 0
5.8036407 0
5.8041208 0
5.8046009 0
5.805081 0
5.8055611 0
5.8060412 0
5.8065213 0
5.8070014 0
5.8074815 0
5.8079616 0
5.8084417 0
5.8089218 0
5.8094019 0
5.809882 0
5.8103621 0
5.8108422 0
5.8113223 0
5.8118024 0
5.8122825 0
5.8127626 0
5.8132426 0
5.8137227 0
5.8142028 0
5.8146829 0
5.815163 0
5.8156431 0
5.8161232 0
5.8166033 0
5.8170834 0
5.8175635 0
5.8180436 0
5.8185237 0
5.8190038 0
5.8194839 0
5.819964 0
5.8204441 0
5.8209242 0
5.8214043 0
5.8218844 0
5.8223645 0
5.8228446 0
5.8233247 0
5.8238048 0
5.8242849 0
5.824765 0
5.825245 0
5.8257251 0
5.8262052 0
5.8266853 0
5.8271654 0
5.8276455 0
5.8281256 0
5.8286057 0
5.8290858 0
5.8295659 0
5.830046 0
5.8305261 0
5.8310062 0
5.8314863 0
5.8319664 0
5.8324465 0
5.8329266 0
5.8334067 0
5.8338868 0
5.8343669 0
5.834847 0
5.8353271 0
5.8358072 0
5.8362873 0
5.8367674 0
5.8372474 0
5.8377275 0
5.8382076 0
5.8386877 0
5.8391678 0
5.8396479 0
5.840128 0
5.8406081 0
5.8410882 0
5.8415683 0
5.8420484 0
5.8425285 0
5.8430086 0
5.8434887 0
5.8439688 0
5.8444489 0
5.844929 0
5.8454091 0
5.8458892 0
5.8463693 0
5.8468494 0
5.8473295 0
5.8478096 0
5.8482897 0
5.8487698 0
5.8492498 0
5.8497299 0
5.85021 0
5.8506901 0
5.8511702 0
5.8516503 0
5.8521304 0
5.8526105 0
5.8530906 0
5.8535707 0
5.8540508 0
5.8545309 0
5.855011 0
5.8554911 0
5.8559712 1.0251694e-11
5.8564513 5.5399523e-11
5.8569314 1.3417387e-10
5.8574115 2.440085e-10
5.8578916 3.823372e-10
5.8583717 5.4659374e-10
5.8588518 7.342119e-10
5.8593319 9.4262546e-10
5.859812 1.1692682e-09
5.8602921 1.4115739e-09
5.8607722 1.6669763e-09
5.8612523 1.9329092e-09
5.8617323 2.2068063e-09
5.8622124 2.4861016e-09
5.8626925 2.7682286e-09
5.8631726 3.0506213e-09
5.8636527 3.3307133e-09
5.8641328 3.6059385e-09
5.8646129 3.8737306e-09
5.865093 4.1315235e-09
5.8655731 4.3767508e-09
5.8660532 4.6918942e-09
5.8665333 5.6262788e-09
5.8670134 7.2374928e-09
5.8674935 9.4755784e-09
5.8679736 1.2290578e-08
5.8684537 1.5632533e-08
5.8689338 1.9451487e-08
5.8694139 2.3697482e-08
5.869894 2.8320559e-08
5.8703741 3.327076e-08
5.8708542 3.8498129e-08
5.8713343 4.3952708e-08
5.8718144 4.9584537e-08
5.8722945 5.5343661e-08
5.8727746 6.1180121e-08
5.8732547 6.7043958e-08
5.8737347 7.2885216e-08
5.8742148 7.8653937e-08
5.8746949 8.4300162e-08
5.875175 8.9773934e-08
5.8756551 9.5025296e-08
5.8761352 1.0019243e-07
5.8766153 1.1095081e-07
5.8770954 1.2956743e-07
5.8775755 1.5548407e-07
5.8780556 1.8814249e-07
5.8785357 2.2698444e-07
5.8790158 2.714517e-07
5.8794959 3.2098601e-07
5.879976 3.7502915e-07
5.8804561 4.3302287e-07
5.8809362 4.9440894e-07
5.8814163 5.5862911e-07
5.8818964 6.2512516e-07
5.8823765 6.9333883e-07
5.8828566 7.6271189e-07
5.8833367 8.3268611e-07
5.8838168 9.0270324e-07
5.8842969 9.7220505e-07
5.884777 1.0406333e-06
5.8852571 1.1074297e-06
5.8857371 1.1720361e-06
5.8862172 1.2338943e-06
5.8866973 1.3277138e-06
5.8871774 1.4945648e-06
5.8876575 1.7296177e-06
5.8881376 2.0278972e-06
5.8886177 2.3844278e-06
5.8890978 2.7942343e-06
5.8895779 3.2523413e-06
5.890058 3.7537734e-06
5.8905381 4.2935553e-06
5.8910182 4.8667116e-06
5.8914983 5.4682669e-06
5.8919784 6.0932458e-06
5.8924585 6.7366731e-06
5.8929386 7.3935734e-06
5.8934187 8.0589713e-06
5.8938988 8.7278914e-06
5.8943789 9.3953584e-06
5.894859 1.0056397e-05
5.8953391 1.0706032e-05
5.8958192 1.1339287e-05
5.8962993 1.1951188e-05
5.8967794 1.2667277e-05
5.8972595 1.3883155e-05
5.8977395 1.5595746e-05
5.8982196 1.7770784e-05
5.8986997 2.0374004e-05
5.8991798 2.3371142e-05
5.8996599 2.6727933e-05
5.90014 3.0410113e-05
5.9006201 3.4383417e-05
5.9011002 3.861358e-05
5.9015803 4.3066337e-05
5.9020604 4.7707424e-05
5.9025405 5.2502576e-05
5.9030206 5.7417529e-05
5.9035007 6.2418017e-05
5.9039808 6.7469776e-05
5.9044609 7.2538542e-05
5.904941 7.7590049e-05
5.9054211 8.2590033e-05
5.9059012 8.7504229e-05
5.9063813 9.2298373e-05
5.9068614 9.7200216e-05
5.9073415 0.00010449654
5.9078216 0.0001145826
5.9083017 0.00012727889
5.9087818 0.00014240589
5.9092619 0.0001597841
5.9097419 0.00017923402
5.910222 0.00020057614
5.9107021 0.00022363096
5.9111822 0.00024821896
5.9116623 0.00027416064
5.9121424 0.0003012765
5.9126225 0.00032938703
5.9131026 0.00035831272
5.9135827 0.00038787408
5.9140628 0.00041789158
5.9145429 0.00044818573
5.915023 0.00047857702
5.9155031 0.00050888594
5.9159832 0.00053893299
5.9164633 0.00056853866
5.9169434 0.00059765223
5.9174235 0.00063432208
5.9179036 0.00068291465
5.9183837 0.00074273101
5.9188638 0.0008130722
5.9193439 0.00089323929
5.919824 0.00098253334
5.9203041 0.0010802554
5.9207842 0.0011857065
5.9212643 0.0012981878
5.9217443 0.0014170002
5.9222244 0.0015414449
5.9227045 0.0016708229
5.9231846 0.0018044352
5.9236647 0.001941583
5.9241448 0.0020815672
5.9246249 0.0022236889
5.925105 0.0023672493
5.9255851 0.0025115493
5.9260652 0.00265589
5.9265453 0.0027995724
5.9270254 0.0029418977
5.9275055 0.0030978982
5.9279856 0.0032914867
5.9284657 0.0035210721
5.9289458 0.0037847194
5.9294259 0.0040804935
5.929906 0.004406459
5.9303861 0.0047606811
5.9308662 0.0051412243
5.9313463 0.0055461538
5.9318264 0.0059735342
5.9323065 0.0064214305
5.9327866 0.0068879075
5.9332667 0.0073710301
5.9337467 0.0078688631
5.9342268 0.0083794715
5.9347069 0.0089009199
5.935187 0.0094312734
5.9356671 0.0099685968
5.9361472 0.010510955
5.9366273 0.011056413
5.9371074 0.011603035
5.9375875 0.012165226
5.9380676 0.012806373
5.9385477 0.013530085
5.9390278 0.014332973
5.9395079 0.015211648
5.939988 0.016162722
5.9404681 0.017182807
5.9409482 0.018268515
5.9414283 0.019416458
5.9419084 0.020623247
5.9423885 0.021885494
5.9428686 0.02319981
5.9433487 0.024562808
5.9438288 0.025971099
5.9443089 0.027421295
5.944789 0.028910007
5.9452691 0.030433848
5.9457491 0.03198943
5.9462292 0.033573363
5.9467093 0.035182259
5.9471894 0.036812731
5.9476695 0.038467545
5.9481496 0.040222385
5.9486297 0.042099153
5.9491098 0.044095918
5.9495899 0.046210749
5.95007 0.048441717
5.9505501 0.050786893
5.9510302 0.053244346
5.9515103 0.055812147
5.9519904 0.058488365
5.9524705 0.06127107
5.9529506 0.064158334
5.9534307 0.067148226
5.9539108 0.070238815
5.9543909 0.073428173
5.954871 0.076714369
5.9553511 0.080095474
5.9558312 0.083569557
5.9563113 0.087134689
5.9567914 0.090788939
5.9572715 0.094530379
5.9577516 0.098357002
5.9582316 0.10225134
5.9587117 0.10620713
5.9591918 0.11023312
5.9596719 0.11433805
5.960152 0.11853068
5.9606321 0.12281973
5.9611122 0.12721397
5.9615923 0.13172212
5.9620724 0.13635294
5.9625525 0.14111517
5.9630326 0.14601755
5.9635127 0.15106883
5.9639928 0.15627774
5.9644729 0.16165304
5.964953 0.16720347
5.9654331 0.17293777
5.9659132 0.17886469
5.9663933 0.18499296
5.9668734 0.19133134
5.9673535 0.19788857
5.9678336 0.20467339
5.9683137 0.21161746
5.9687938 0.21856757
5.9692739 0.22551906
5.969754 0.23247188
5.970234 0.23942594
5.9707141 0.24638119
5.9711942 0.25333754
5.9716743 0.26029492
5.9721544 0.26725328
5.9726345 0.27421252
5.9731146 0.28117259
5.9735947 0.28813341
5.9740748 0.29509491
5.9745549 0.30205702
5.975035 0.30901966
5.9755151 0.31598277
5.9759952 0.32294628
5.9764753 0.32991011
5.9769554 0.33687419
5.9774355 0.34383846
5.9779156 0.35080284
5.9783957 0.35776756
5.9788758 0.3647341
5.9793559 0.3717025
5.979836 0.37867255
5.9803161 0.38564403
5.9807962 0.39261674
5.9812763 0.39959049
5.9817564 0.40656505
5.9822364 0.41354023
5.9827165 0.42051582
5.9831966 0.42749161
5.9836767 0.4344674
5.9841568 0.44144298
5.9846369 0.44841815
5.985117 0.45539269
5.9855971 0.46236641
5.9860772 0.4693391
5.9865573 0.47631054
5.9870374 0.48328054
5.9875175 0.49024889
5.9879976 0.49721538
5.9884777 0.50416829
5.9889578 0.51089013
5.9894379 0.51730635
5.989918 0.52342747
5.9903981 0.529264
5.9908782 0.53482646
5.9913583 0.54012536
5.9918384 0.5451712
5.9923185 0.54997451
5.9927986 0.5545458
5.9932787 0.55889557
5.9937588 0.56303435
5.9942388 0.56697264
5.9947189 0.57072096
5.995199 0.57428982
5.9956791 0.57768974
5.9961592 0.58093122
5.9966393 0.58402478
5.9971194 0.58698094
5.9975995 0.5898102
5.9980796 0.59252309
5.9985597 0.5951301
5.9990398 0.59759892
5.9995199 0.59988566
6 0.60198318
