# Supplementary material for: Structural motifs of gold cluster anions with 17 to 69 atoms
Source: Nat Commun. 2026 Apr 10;17:5099. doi: 10.1038/s41467-026-71649-9 (PMC13246909; doi:10.1038/s41467-026-71649-9)
Supplement: Supplementary file 5 — Source Data [file 41467_2026_71649_MOESM5_ESM.zip › Figure2/62_th_green.dat]

3.6 0
3.6004801 0
3.6009602 0
3.6014403 0
3.6019204 0
3.6024005 0
3.6028806 0
3.6033607 0
3.6038408 0
3.6043209 0
3.604801 0
3.6052811 0
3.6057612 0
3.6062412 0
3.6067213 0
3.6072014 0
3.6076815 0
3.6081616 0
3.6086417 0
3.6091218 0
3.6096019 0
3.610082 0
3.6105621 0
3.6110422 0
3.6115223 0
3.6120024 0
3.6124825 0
3.6129626 0
3.6134427 0
3.6139228 0
3.6144029 0
3.614883 0
3.6153631 0
3.6158432 0
3.6163233 0
3.6168034 0
3.6172835 0
3.6177636 0
3.6182436 0
3.6187237 0
3.6192038 0
3.6196839 0
3.620164 0
3.6206441 0
3.6211242 0
3.6216043 0
3.6220844 0
3.6225645 0
3.6230446 0
3.6235247 0
3.6240048 0
3.6244849 0
3.624965 0
3.6254451 0
3.6259252 0
3.6264053 0
3.6268854 0
3.6273655 0
3.6278456 0
3.6283257 0
3.6288058 0
3.6292859 0
3.629766 0
3.630246 0
3.6307261 0
3.6312062 0
3.6316863 0
3.6321664 0
3.6326465 0
3.6331266 0
3.6336067 0
3.6340868 0
3.6345669 0
3.635047 0
3.6355271 0
3.6360072 0
3.6364873 0
3.6369674 0
3.6374475 0
3.6379276 0
3.6384077 0
3.6388878 0
3.6393679 0
3.639848 0
3.6403281 0
3.6408082 0
3.6412883 0
3.6417684 0
3.6422484 0
3.6427285 0
3.6432086 0
3.6436887 0
3.6441688 0
3.6446489 0
3.645129 0
3.6456091 0
3.6460892 0
3.6465693 0
3.6470494 0
3.6475295 0
3.6480096 0
3.6484897 0
3.6489698 0
3.6494499 0
3.64993 0
3.6504101 0
3.6508902 0
3.6513703 0
3.6518504 0
3.6523305 0
3.6528106 0
3.6532907 0
3.6537708 0
3.6542509 0
3.6547309 0
3.655211 0
3.6556911 0
3.6561712 0
3.6566513 0
3.6571314 0
3.6576115 0
3.6580916 0
3.6585717 0
3.6590518 0
3.6595319 0
3.660012 0
3.6604921 0
3.6609722 0
3.6614523 0
3.6619324 0
3.6624125 0
3.6628926 0
3.6633727 0
3.6638528 0
3.6643329 0
3.664813 0
3.6652931 0
3.6657732 0
3.6662533 0
3.6667333 0
3.6672134 0
3.6676935 0
3.6681736 0
3.6686537 0
3.6691338 0
3.6696139 0
3.670094 0
3.6705741 0
3.6710542 7.2726121e-12
3.6715343 3.2370631e-11
3.6720144 7.4138072e-11
3.6724945 1.3128454e-10
3.6729746 2.0251962e-10
3.6734547 2.8655293e-10
3.6739348 3.8209407e-10
3.6744149 4.8785263e-10
3.674895 6.0253822e-10
3.6753751 7.2486044e-10
3.6758552 8.5352888e-10
3.6763353 9.8725316e-10
3.6768154 1.1247429e-09
3.6772955 1.2647076e-09
3.6777756 1.405857e-09
3.6782557 1.5469006e-09
3.6787357 1.686548e-09
3.6792158 1.8235089e-09
3.6796959 1.9564928e-09
3.680176 2.0842094e-09
3.6806561 2.2053682e-09
3.6811362 2.3551646e-09
3.6816163 2.6696406e-09
3.6820964 3.1509338e-09
3.6825765 3.7865996e-09
3.6830566 4.5641933e-09
3.6835367 5.4712704e-09
3.6840168 6.4953863e-09
3.6844969 7.6240962e-09
3.684977 8.8449555e-09
3.6854571 1.014552e-08
3.6859372 1.1513344e-08
3.6864173 1.2935984e-08
3.6868974 1.4400995e-08
3.6873775 1.5895932e-08
3.6878576 1.7408351e-08
3.6883377 1.8925807e-08
3.6888178 2.0435856e-08
3.6892979 2.1926052e-08
3.689778 2.3383951e-08
3.6902581 2.4797109e-08
3.6907381 2.6153081e-08
3.6912182 2.758045e-08
3.6916983 3.0715486e-08
3.6921784 3.5913308e-08
3.6926585 4.3025944e-08
3.6931386 5.1905423e-08
3.6936187 6.2403774e-08
3.6940988 7.4373025e-08
3.6945789 8.7665206e-08
3.695059 1.0213234e-07
3.6955391 1.1762647e-07
3.6960192 1.3399961e-07
3.6964993 1.5110379e-07
3.6969794 1.6879105e-07
3.6974595 1.869134e-07
3.6979396 2.0532289e-07
3.6984197 2.2387153e-07
3.6988998 2.4241137e-07
3.6993799 2.6079441e-07
3.69986 2.788727e-07
3.7003401 2.9649827e-07
3.7008202 3.1352314e-07
3.7013003 3.2987154e-07
3.7017804 3.5758615e-07
3.7022605 4.0461257e-07
3.7027405 4.6962666e-07
3.7032206 5.5130428e-07
3.7037007 6.4832126e-07
3.7041808 7.5935346e-07
3.7046609 8.8307673e-07
3.705141 1.0181669e-06
3.7056211 1.1632999e-06
3.7061012 1.3171514e-06
3.7065813 1.4783975e-06
3.7070614 1.6457138e-06
3.7075415 1.8177764e-06
3.7080216 1.9932609e-06
3.7085017 2.1708433e-06
3.7089818 2.3491994e-06
3.7094619 2.5270051e-06
3.709942 2.7029362e-06
3.7104221 2.8756686e-06
3.7109022 3.0438781e-06
3.7113823 3.2062405e-06
3.7118624 3.4119351e-06
3.7123425 3.7542939e-06
3.7128226 4.2269136e-06
3.7133027 4.8207511e-06
3.7137828 5.5267637e-06
3.7142629 6.3359084e-06
3.7147429 7.2391426e-06
3.715223 8.2274232e-06
3.7157031 9.2917075e-06
3.7161832 1.0422953e-05
3.7166633 1.1612115e-05
3.7171434 1.2850154e-05
3.7176235 1.4128024e-05
3.7181036 1.5436683e-05
3.7185837 1.6767089e-05
3.7190638 1.8110199e-05
3.7195439 1.945697e-05
3.720024 2.0798358e-05
3.7205041 2.2125322e-05
3.7209842 2.3428818e-05
3.7214643 2.4699803e-05
3.7219444 2.6053596e-05
3.7224245 2.8088938e-05
3.7229046 3.0846236e-05
3.7233847 3.4278999e-05
3.7238648 3.8340737e-05
3.7243449 4.2984957e-05
3.724825 4.8165172e-05
3.7253051 5.3834889e-05
3.7257852 5.9947618e-05
3.7262653 6.6456868e-05
3.7267453 7.331615e-05
3.7272254 8.0478973e-05
3.7277055 8.7898845e-05
3.7281856 9.5529277e-05
3.7286657 0.00010332378
3.7291458 0.00011123586
3.7296259 0.00011921902
3.730106 0.00012722679
3.7305861 0.00013521266
3.7310662 0.00014313014
3.7315463 0.00015093276
3.7320264 0.0001587075
3.7325065 0.0001687632
3.7329866 0.00018182021
3.7334667 0.00019770476
3.7339468 0.0002162431
3.7344269 0.00023726147
3.734907 0.0002605861
3.7353871 0.00028604324
3.7358672 0.00031345913
3.7363473 0.00034265999
3.7368274 0.00037347209
3.7373075 0.00040572164
3.7377876 0.0004392349
3.7382677 0.0004738381
3.7387477 0.00050935748
3.7392278 0.00054561928
3.7397079 0.00058244974
3.740188 0.0006196751
3.7406681 0.0006571216
3.7411482 0.00069461547
3.7416283 0.00073198297
3.7421084 0.00076905121
3.7425885 0.00081070712
3.7430686 0.00086139834
3.7435487 0.00092068739
3.7440288 0.00098813679
3.7445089 0.001063309
3.744989 0.0011457667
3.7454691 0.0012350722
3.7459492 0.0013307882
3.7464293 0.001432477
3.7469094 0.0015397014
3.7473895 0.0016520237
3.7478696 0.0017690064
3.7483497 0.0018902122
3.7488298 0.0020152035
3.7493099 0.0021435428
3.74979 0.0022747927
3.7502701 0.0024085157
3.7507502 0.0025442742
3.7512302 0.0026816308
3.7517103 0.0028201481
3.7521904 0.0029593885
3.7526705 0.0031040139
3.7531506 0.003266129
3.7536307 0.0034457673
3.7541108 0.0036423748
3.7545909 0.0038553977
3.755071 0.004084282
3.7555511 0.0043284738
3.7560312 0.0045874191
3.7565113 0.004860564
3.7569914 0.0051473545
3.7574715 0.0054472368
3.7579516 0.0057596569
3.7584317 0.0060840608
3.7589118 0.0064198947
3.7593919 0.0067666046
3.759872 0.0071236365
3.7603521 0.0074904365
3.7608322 0.0078664508
3.7613123 0.0082511253
3.7617924 0.0086439061
3.7622725 0.0090442393
3.7627526 0.0094526522
3.7632326 0.009876146
3.7637127 0.010316674
3.7641928 0.010774961
3.7646729 0.01125173
3.765153 0.011747704
3.7656331 0.012263607
3.7661132 0.012800163
3.7665933 0.013358096
3.7670734 0.013938129
3.7675535 0.014540985
3.7680336 0.015167389
3.7685137 0.015818064
3.7689938 0.016493734
3.7694739 0.017195121
3.769954 0.017922951
3.7704341 0.018677947
3.7709142 0.019460831
3.7713943 0.020272329
3.7718744 0.021113163
3.7723545 0.021984057
3.7728346 0.022885323
3.7733147 0.023805082
3.7737948 0.024737194
3.7742749 0.025681114
3.774755 0.026636298
3.775235 0.027602203
3.7757151 0.028578284
3.7761952 0.029563998
3.7766753 0.030558801
3.7771554 0.031562148
3.7776355 0.032573496
3.7781156 0.033592301
3.7785957 0.034618019
3.7790758 0.035650106
3.7795559 0.036688019
3.780036 0.037731212
3.7805161 0.038779143
3.7809962 0.039831268
3.7814763 0.040887042
3.7819564 0.041945921
3.7824365 0.043007363
3.7829166 0.044070822
3.7833967 0.045142276
3.7838768 0.046228645
3.7843569 0.047328462
3.784837 0.048440235
3.7853171 0.049562474
3.7857972 0.050693688
3.7862773 0.051832386
3.7867574 0.052977077
3.7872374 0.05412627
3.7877175 0.055278475
3.7881976 0.0564322
3.7886777 0.057585955
3.7891578 0.058738248
3.7896379 0.05988759
3.790118 0.061032489
3.7905981 0.062171454
3.7910782 0.063302994
3.7915583 0.064425619
3.7920384 0.065537838
3.7925185 0.066638159
3.7929986 0.067725092
3.7934787 0.068791562
3.7939588 0.069819769
3.7944389 0.070809317
3.794919 0.071761107
3.7953991 0.07267604
3.7958792 0.073555014
3.7963593 0.074398932
3.7968394 0.075208692
3.7973195 0.075985196
3.7977996 0.076729344
3.7982797 0.077442036
3.7987598 0.078124172
3.7992398 0.078776654
3.7997199 0.07940038
3.8002 0.079996252
3.8006801 0.08056517
3.8011602 0.081108035
3.8016403 0.081625745
3.8021204 0.082119203
3.8026005 0.082589308
3.8030806 0.083036961
3.8035607 0.083460817
3.8040408 0.083841675
3.8045209 0.084174551
3.805001 0.08445896
3.8054811 0.084694417
3.8059612 0.084880438
3.8064413 0.085016537
3.8069214 0.08510223
3.8074015 0.085137031
3.8078816 0.085120456
3.8083617 0.085052019
3.8088418 0.084931236
3.8093219 0.084757621
3.809802 0.08453069
3.8102821 0.084249958
3.8107622 0.083914939
3.8112422 0.083525149
3.8117223 0.083080103
3.8122024 0.082579316
3.8126825 0.082022303
3.8131626 0.081408579
3.8136427 0.080738094
3.8141228 0.08003684
3.8146029 0.079320086
3.815083 0.078587537
3.8155631 0.077838901
3.8160432 0.077073883
3.8165233 0.076292189
3.8170034 0.075493526
3.8174835 0.074677601
3.8179636 0.073844118
3.8184437 0.072992785
3.8189238 0.072123307
3.8194039 0.071235392
3.819884 0.070328745
3.8203641 0.069403072
3.8208442 0.068458079
3.8213243 0.067493474
3.8218044 0.066508962
3.8222845 0.065504249
3.8227646 0.064479042
3.8232446 0.063433046
3.8237247 0.062365969
3.8242048 0.061278543
3.8246849 0.060173417
3.825165 0.059052562
3.8256451 0.057917929
3.8261252 0.056771474
3.8266053 0.055615149
3.8270854 0.054450909
3.8275655 0.053280707
3.8280456 0.052106497
3.8285257 0.050930233
3.8290058 0.049753869
3.8294859 0.048579358
3.829966 0.047408654
3.8304461 0.04624371
3.8309262 0.045086482
3.8314063 0.043938922
3.8318864 0.042802984
3.8323665 0.041680622
3.8328466 0.040573789
3.8333267 0.03948444
3.8338068 0.038414528
3.8342869 0.037363519
3.834767 0.036322844
3.835247 0.035291963
3.8357271 0.034271314
3.8362072 0.033261335
3.8366873 0.032262464
3.8371674 0.031275139
3.8376475 0.030299798
3.8381276 0.029336879
3.8386077 0.028386821
3.8390878 0.027450061
3.8395679 0.026527037
3.840048 0.025618189
3.8405281 0.024723952
3.8410082 0.023844767
3.8414883 0.02298107
3.8419684 0.0221333
3.8424485 0.021301894
3.8429286 0.020487292
3.8434087 0.019689931
3.8438888 0.018910249
3.8443689 0.018148908
3.844849 0.017408924
3.8453291 0.016691009
3.8458092 0.01599502
3.8462893 0.015320811
3.8467694 0.014668236
3.8472494 0.014037149
3.8477295 0.013427405
3.8482096 0.01283886
3.8486897 0.012271366
3.8491698 0.011724779
3.8496499 0.011198954
3.85013 0.010693744
3.8506101 0.010209005
3.8510902 0.0097445905
3.8515703 0.0093003554
3.8520504 0.0088761542
3.8525305 0.0084718414
3.8530106 0.0080872716
3.8534907 0.0077222992
3.8539708 0.0073767788
3.8544509 0.007050522
3.854931 0.0067352057
3.8554111 0.0064250509
3.8558912 0.0061205703
3.8563713 0.0058222767
3.8568514 0.0055306827
3.8573315 0.0052463011
3.8578116 0.0049696445
3.8582917 0.0047012258
3.8587718 0.0044415576
3.8592519 0.0041911526
3.8597319 0.0039505236
3.860212 0.0037201833
3.8606921 0.0035006443
3.8611722 0.0032924194
3.8616523 0.0030960214
3.8621324 0.0029119629
3.8626125 0.0027407566
3.8630926 0.0025829153
3.8635727 0.0024389517
3.8640528 0.0023093785
3.8645329 0.0021947085
3.865013 0.0020908308
3.8654931 0.0019888279
3.8659732 0.0018886663
3.8664533 0.0017905707
3.8669334 0.0016947664
3.8674135 0.0016014782
3.8678936 0.0015109312
3.8683737 0.0014233503
3.8688538 0.0013389607
3.8693339 0.0012579871
3.869814 0.0011806548
3.8702941 0.0011071887
3.8707742 0.0010378137
3.8712543 0.00097275494
3.8717343 0.00091223735
3.8722144 0.00085648595
3.8726945 0.00080572575
3.8731746 0.00076018174
3.8736547 0.00072007893
3.8741348 0.00068564231
3.8746149 0.00065709691
3.875095 0.0006341897
3.8755751 0.00061459654
3.8760552 0.00059793105
3.8765353 0.00058413949
3.8770154 0.00057316814
3.8774955 0.00056496327
3.8779756 0.00055947115
3.8784557 0.00055663806
3.8789358 0.00055641027
3.8794159 0.00055873405
3.879896 0.00056355568
3.8803761 0.00057082143
3.8808562 0.00058047757
3.8813363 0.00059247038
3.8818164 0.00060674612
3.8822965 0.00062325108
3.8827766 0.00064193153
3.8832567 0.00066273373
3.8837367 0.00068560397
3.8842168 0.00071048851
3.8846969 0.00073733363
3.885177 0.00076635674
3.8856571 0.00080242447
3.8861372 0.00084705079
3.8866173 0.00089983511
3.8870974 0.00096037685
3.8875775 0.0010282754
3.8880576 0.0011031303
3.8885377 0.0011845407
3.8890178 0.0012721063
3.8894979 0.0013654264
3.889978 0.0014641003
3.8904581 0.0015677276
3.8909382 0.0016759076
3.8914183 0.0017882397
3.8918984 0.0019043234
3.8923785 0.0020237581
3.8928586 0.0021461432
3.8933387 0.0022710781
3.8938188 0.0023981621
3.8942989 0.0025269949
3.894779 0.0026571756
3.8952591 0.0027883046
3.8957391 0.002931404
3.8962192 0.0030967731
3.8966993 0.0032834968
3.8971794 0.0034906599
3.8976595 0.0037173474
3.8981396 0.0039626441
3.8986197 0.0042256349
3.8990998 0.0045054047
3.8995799 0.0048010383
3.90006 0.0051116206
3.9005401 0.0054362365
3.9010202 0.005773971
3.9015003 0.0061239087
3.9019804 0.0064851347
3.9024605 0.0068567338
3.9029406 0.0072377909
3.9034207 0.0076273909
3.9039008 0.0080246186
3.9043809 0.0084285589
3.904861 0.0088382968
3.9053411 0.0092529169
3.9058212 0.0096804267
3.9063013 0.010142472
3.9067814 0.010639491
3.9072615 0.011170846
3.9077415 0.011735898
3.9082216 0.012334009
3.9087017 0.01296454
3.9091818 0.013626853
3.9096619 0.014320308
3.910142 0.015044268
3.9106221 0.015798094
3.9111022 0.016581148
3.9115823 0.017392791
3.9120624 0.018232384
3.9125425 0.019099289
3.9130226 0.019992867
3.9135027 0.020912481
3.9139828 0.021857491
3.9144629 0.022827259
3.914943 0.023821146
3.9154231 0.024838514
3.9159032 0.025878317
3.9163833 0.026938272
3.9168634 0.028020082
3.9173435 0.029126095
3.9178236 0.030258657
3.9183037 0.031420117
3.9187838 0.032612821
3.9192639 0.033839116
3.9197439 0.03510135
3.920224 0.03640187
3.9207041 0.037743022
3.9211842 0.039127154
3.9216643 0.040556613
3.9221444 0.042033747
3.9226245 0.043560902
3.9231046 0.045140425
3.9235847 0.046774664
3.9240648 0.048465966
3.9245449 0.050216678
3.925025 0.052029147
3.9255051 0.05390572
3.9259852 0.055847412
3.9264653 0.057814419
3.9269454 0.05978688
3.9274255 0.061764289
3.9279056 0.063746138
3.9283857 0.06573192
3.9288658 0.067721128
3.9293459 0.069713253
3.929826 0.07170779
3.9303061 0.07370423
3.9307862 0.075702067
3.9312663 0.077700792
3.9317463 0.079699899
3.9322264 0.081698881
3.9327065 0.083697229
3.9331866 0.085694438
3.9336667 0.087689999
3.9341468 0.089683405
3.9346269 0.091674149
3.935107 0.093661724
3.9355871 0.095645621
3.9360672 0.097625335
3.9365473 0.099601694
3.9370274 0.10157619
3.9375075 0.10354884
3.9379876 0.10551963
3.9384677 0.10748857
3.9389478 0.10945567
3.9394279 0.11142092
3.939908 0.11338433
3.9403881 0.1153459
3.9408682 0.11730563
3.9413483 0.11926352
3.9418284 0.12121959
3.9423085 0.12317382
3.9427886 0.12512622
3.9432687 0.12707679
3.9437487 0.12902554
3.9442288 0.13097246
3.9447089 0.13291757
3.945189 0.13486086
3.9456691 0.13680233
3.9461492 0.13874199
3.9466293 0.14065495
3.9471094 0.14246393
3.9475895 0.1441666
3.9480696 0.14576657
3.9485497 0.14726745
3.9490298 0.14867283
3.9495099 0.14998632
3.94999 0.15121153
3.9504701 0.15235206
3.9509502 0.15341151
3.9514303 0.15439348
3.9519104 0.15530158
3.9523905 0.15613942
3.9528706 0.15691059
3.9533507 0.15761869
3.9538308 0.15826734
3.9543109 0.15886014
3.954791 0.15940068
3.9552711 0.15989258
3.9557512 0.16033943
3.9562312 0.16074484
3.9567113 0.16110982
3.9571914 0.1614127
3.9576715 0.16164633
3.9581516 0.16180887
3.9586317 0.16189846
3.9591118 0.16191324
3.9595919 0.16185136
3.960072 0.16171097
3.9605521 0.16149022
3.9610322 0.16118724
3.9615123 0.16080019
3.9619924 0.16032722
3.9624725 0.15976646
3.9629526 0.15911607
3.9634327 0.15837419
3.9639128 0.15753898
3.9643929 0.15660856
3.964873 0.1555811
3.9653531 0.15445473
3.9658332 0.15322761
3.9663133 0.15189787
3.9667934 0.1504645
3.9672735 0.14897961
3.9677536 0.14747476
3.9682336 0.14594952
3.9687137 0.14440347
3.9691938 0.14283617
3.9696739 0.14124719
3.970154 0.13963611
3.9706341 0.13800248
3.9711142 0.13634588
3.9715943 0.13466587
3.9720744 0.13296203
3.9725545 0.13123392
3.9730346 0.12948112
3.9735147 0.12770318
3.9739948 0.12589969
3.9744749 0.1240702
3.974955 0.12221429
3.9754351 0.12033152
3.9759152 0.11842147
3.9763953 0.1164837
3.9768754 0.11451778
3.9773555 0.1125229
3.9778356 0.11050005
3.9783157 0.10845235
3.9787958 0.1063829
3.9792759 0.10429482
3.979756 0.10219123
3.980236 0.10007525
3.9807161 0.097949992
3.9811962 0.095818571
3.9816763 0.093684105
3.9821564 0.091549709
3.9826365 0.089418502
3.9831166 0.087293599
3.9835967 0.085178116
3.9840768 0.08307517
3.9845569 0.080987878
3.985037 0.078919356
3.9855171 0.076872719
3.9859972 0.074851086
3.9864773 0.072857571
3.9869574 0.070895293
3.9874375 0.06896496
3.9879176 0.067058779
3.9883977 0.065176126
3.9888778 0.063317329
3.9893579 0.061482716
3.989838 0.059672617
3.9903181 0.057887359
3.9907982 0.05612727
3.9912783 0.05439268
3.9917584 0.052683916
3.9922384 0.051001307
3.9927185 0.049345181
3.9931986 0.047715867
3.9936787 0.046113693
3.9941588 0.044538988
3.9946389 0.042992079
3.995119 0.041473295
3.9955991 0.039982965
3.9960792 0.038521417
3.9965593 0.037088979
3.9970394 0.03568598
3.9975195 0.034313209
3.9979996 0.032976656
3.9984797 0.0316779
3.9989598 0.030416717
3.9994399 0.029192882
3.99992 0.028006172
4.0004001 0.026856363
4.0008802 0.025743231
4.0013603 0.024666553
4.0018404 0.023626105
4.0023205 0.022621662
4.0028006 0.021653002
4.0032807 0.0207199
4.0037608 0.019822132
4.0042408 0.018959475
4.0047209 0.018131705
4.005201 0.017338598
4.0056811 0.016579931
4.0061612 0.015855479
4.0066413 0.015165018
4.0071214 0.014508326
4.0076015 0.013885124
4.0080816 0.013282961
4.0085617 0.012692904
4.0090418 0.012115656
4.0095219 0.011551916
4.010002 0.011002385
4.0104821 0.010467764
4.0109622 0.0099487532
4.0114423 0.0094460536
4.0119224 0.0089603659
4.0124025 0.0084923906
4.0128826 0.0080428285
4.0133627 0.0076123802
4.0138428 0.0072017464
4.0143229 0.0068116278
4.014803 0.0064427251
4.0152831 0.0060957389
4.0157632 0.0057713699
4.0162432 0.0054703188
4.0167233 0.0051932863
4.0172034 0.004940973
4.0176835 0.0047140796
4.0181636 0.0045070632
4.0186437 0.0043076366
4.0191238 0.0041156641
4.0196039 0.0039313818
4.020084 0.0037550255
4.0205641 0.0035868312
4.0210442 0.003427035
4.0215243 0.0032758727
4.0220044 0.0031335803
4.0224845 0.0030003938
4.0229646 0.0028765491
4.0234447 0.0027622823
4.0239248 0.0026578292
4.0244049 0.0025634259
4.024885 0.0024793083
4.0253651 0.0024057123
4.0258452 0.002342874
4.0263253 0.0022910292
4.0268054 0.002250414
4.0272855 0.0022212643
4.0277656 0.0022038161
4.0282456 0.0021983686
4.0287257 0.0022052822
4.0292058 0.0022243394
4.0296859 0.002255257
4.030166 0.0022977516
4.0306461 0.0023515401
4.0311262 0.0024163391
4.0316063 0.0024918654
4.0320864 0.0025778357
4.0325665 0.0026739668
4.0330466 0.0027799754
4.0335267 0.0028955782
4.0340068 0.003020492
4.0344869 0.0031544335
4.034967 0.0032971195
4.0354471 0.0034482667
4.0359272 0.0036075918
4.0364073 0.0037748116
4.0368874 0.0039496428
4.0373675 0.0041318021
4.0378476 0.0043210063
4.0383277 0.0045177344
4.0388078 0.0047361403
4.0392879 0.0049810594
4.039768 0.0052517158
4.040248 0.0055473337
4.0407281 0.0058671374
4.0412082 0.0062103511
4.0416883 0.0065761989
4.0421684 0.006963905
4.0426485 0.0073726938
4.0431286 0.0078017893
4.0436087 0.0082504158
4.0440888 0.0087177974
4.0445689 0.0092031585
4.045049 0.0097057231
4.0455291 0.010224716
4.0460092 0.01075936
4.0464893 0.011308881
4.0469694 0.011872502
4.0474495 0.012449447
4.0479296 0.013038942
4.0484097 0.013640209
4.0488898 0.014265143
4.0493699 0.014926117
4.04985 0.015623341
4.0503301 0.016357022
4.0508102 0.017127367
4.0512903 0.017934586
4.0517704 0.018778886
4.0522505 0.019660474
4.0527305 0.020579559
4.0532106 0.021536349
4.0536907 0.022531052
4.0541708 0.023563875
4.0546509 0.024635027
4.055131 0.025744716
4.0556111 0.026893149
4.0560912 0.028080535
4.0565713 0.029307082
4.0570514 0.030572997
4.0575315 0.031878488
4.0580116 0.033223764
4.0584917 0.034609033
4.0589718 0.036032714
4.0594519 0.037490067
4.059932 0.038980375
4.0604121 0.040503148
4.0608922 0.042057893
4.0613723 0.04364412
4.0618524 0.045261337
4.0623325 0.046909053
4.0628126 0.048586776
4.0632927 0.050294015
4.0637728 0.05203028
4.0642529 0.053795078
4.0647329 0.055587918
4.065213 0.057408309
4.0656931 0.05925576
4.0661732 0.061129779
4.0666533 0.063029875
4.0671334 0.064955556
4.0676135 0.066906332
4.0680936 0.068881711
4.0685737 0.070881202
4.0690538 0.0729061
4.0695339 0.074967042
4.070014 0.077062963
4.0704941 0.079190347
4.0709742 0.081345683
4.0714543 0.083525457
4.0719344 0.085726154
4.0724145 0.087944263
4.0728946 0.090176269
4.0733747 0.092418659
4.0738548 0.09466792
4.0743349 0.096920539
4.074815 0.099173001
4.0752951 0.10142179
4.0757752 0.1036634
4.0762553 0.10589432
4.0767353 0.10811102
4.0772154 0.11031
4.0776955 0.11248775
4.0781756 0.11464074
4.0786557 0.11676547
4.0791358 0.11885847
4.0796159 0.12091866
4.080096 0.12294678
4.0805761 0.12494325
4.0810562 0.1269085
4.0815363 0.12884297
4.0820164 0.13074709
4.0824965 0.13262129
4.0829766 0.13446599
4.0834567 0.13628164
4.0839368 0.13806866
4.0844169 0.13982749
4.084897 0.14155855
4.0853771 0.14326228
4.0858572 0.14493911
4.0863373 0.14658947
4.0868174 0.14821379
4.0872975 0.1498125
4.0877776 0.15138603
4.0882577 0.15293482
4.0887377 0.1544593
4.0892178 0.15595989
4.0896979 0.15739782
4.090178 0.15872395
4.0906581 0.15993974
4.0911382 0.16104681
4.0916183 0.16204678
4.0920984 0.16294129
4.0925785 0.16373195
4.0930586 0.16442041
4.0935387 0.16500827
4.0940188 0.16549718
4.0944989 0.16588876
4.094979 0.16618464
4.0954591 0.16638644
4.0959392 0.16649579
4.0964193 0.16651431
4.0968994 0.16644365
4.0973795 0.16628542
4.0978596 0.16604124
4.0983397 0.16571276
4.0988198 0.16530159
4.0992999 0.16480936
4.09978 0.16424625
4.1002601 0.16363939
4.1007401 0.16298799
4.1012202 0.16228911
4.1017003 0.16153978
4.1021804 0.16073706
4.1026605 0.15987797
4.1031406 0.15895957
4.1036207 0.15797891
4.1041008 0.15693301
4.1045809 0.15581893
4.105061 0.15463371
4.1055411 0.15337439
4.1060212 0.15203802
4.1065013 0.15062164
4.1069814 0.14912229
4.1074615 0.14753702
4.1079416 0.14586287
4.1084217 0.14409688
4.1089018 0.14223609
4.1093819 0.14027756
4.109862 0.13822545
4.1103421 0.13614425
4.1108222 0.13405109
4.1113023 0.13194727
4.1117824 0.12983412
4.1122625 0.12771295
4.1127425 0.12558505
4.1132226 0.12345176
4.1137027 0.12131438
4.1141828 0.11917422
4.1146629 0.11703259
4.115143 0.11489081
4.1156231 0.11275018
4.1161032 0.11061203
4.1165833 0.10847766
4.1170634 0.10634839
4.1175435 0.10422552
4.1180236 0.10211037
4.1185037 0.10000425
4.1189838 0.097908477
4.1194639 0.095824357
4.119944 0.093753077
4.1204241 0.091686937
4.1209042 0.089621167
4.1213843 0.087556298
4.1218644 0.085492859
4.1223445 0.083431381
4.1228246 0.081372394
4.1233047 0.079316427
4.1237848 0.077264011
4.1242649 0.075215676
4.1247449 0.073171952
4.125225 0.071133369
4.1257051 0.069100457
4.1261852 0.067073746
4.1266653 0.065053767
4.1271454 0.063041048
4.1276255 0.061036121
4.1281056 0.059039516
4.1285857 0.057051761
4.1290658 0.055073389
4.1295459 0.053104927
4.130026 0.051146908
4.1305061 0.049222586
4.1309862 0.04736808
4.1314663 0.045581608
4.1319464 0.043860845
4.1324265 0.042203465
4.1329066 0.040607143
4.1333867 0.039069553
4.1338668 0.037588368
4.1343469 0.036161263
4.134827 0.034785912
4.1353071 0.033459989
4.1357872 0.032181168
4.1362673 0.030947124
4.1367473 0.029755531
4.1372274 0.028604062
4.1377075 0.027490393
4.1381876 0.026412196
4.1386677 0.025367147
4.1391478 0.02435292
4.1396279 0.023367188
4.140108 0.022407625
4.1405881 0.021471143
4.1410682 0.020553662
4.1415483 0.01965567
4.1420284 0.018778082
4.1425085 0.017921812
4.1429886 0.017087773
4.1434687 0.016276881
4.1439488 0.01549005
4.1444289 0.014728193
4.144909 0.013992225
4.1453891 0.013283061
4.1458692 0.012601613
4.1463493 0.011948798
4.1468294 0.011325528
4.1473095 0.010732718
4.1477896 0.010171282
4.1482697 0.009642135
4.1487497 0.0091461905
4.1492298 0.0086843629
4.1497099 0.0082575664
4.15019 0.0078667152
4.1506701 0.0075107537
4.1511502 0.0071647307
4.1516303 0.0068215754
4.1521104 0.0064822323
4.1525905 0.0061476461
4.1530706 0.0058187614
4.1535507 0.0054965226
4.1540308 0.0051818744
4.1545109 0.0048757614
4.154991 0.0045791281
4.1554711 0.0042929191
4.1559512 0.004018079
4.1564313 0.0037555524
4.1569114 0.0035062837
4.1573915 0.0032712177
4.1578716 0.0030512989
4.1583517 0.0028474719
4.1588318 0.0026606811
4.1593119 0.0024918713
4.159792 0.002341987
4.1602721 0.0022119728
4.1607522 0.0021027256
4.1612322 0.0020024154
4.1617123 0.0019016593
4.1621924 0.0018008841
4.1626725 0.0017005171
4.1631526 0.0016009852
4.1636327 0.0015027154
4.1641128 0.0014061349
4.1645929 0.0013116706
4.165073 0.0012197496
4.1655531 0.0011307989
4.1660332 0.0010452455
4.1665133 0.00096351661
4.1669934 0.00088603914
4.1674735 0.00081324015
4.1679536 0.0007455467
4.1684337 0.00068338581
4.1689138 0.00062718454
4.1693939 0.00057736992
4.169874 0.00053436899
4.1703541 0.0004986088
4.1708342 0.00047051639
4.1713143 0.00044773101
4.1717944 0.00042473522
4.1722745 0.00040148076
4.1727546 0.00037809529
4.1732346 0.00035470646
4.1737147 0.00033144192
4.1741948 0.00030842935
4.1746749 0.00028579639
4.175155 0.0002636707
4.1756351 0.00024217994
4.1761152 0.00022145178
4.1765953 0.00020161386
4.1770754 0.00018279384
4.1775555 0.00016511939
4.1780356 0.00014871816
4.1785157 0.0001337178
4.1789958 0.00012024599
4.1794759 0.00010843036
4.179956 9.8398595e-05
4.1804361 9.0278335e-05
4.1809162 8.4197243e-05
4.1813963 7.9946954e-05
4.1818764 7.5835682e-05
4.1823565 7.1634105e-05
4.1828366 6.7369861e-05
4.1833167 6.3070586e-05
4.1837968 5.8763917e-05
4.1842769 5.447749e-05
4.184757 5.0238942e-05
4.185237 4.6075908e-05
4.1857171 4.2016027e-05
4.1861972 3.8086933e-05
4.1866773 3.4316264e-05
4.1871574 3.0731657e-05
4.1876375 2.7360747e-05
4.1881176 2.4231171e-05
4.1885977 2.1370566e-05
4.1890778 1.8806569e-05
4.1895579 1.6566815e-05
4.190038 1.4678941e-05
4.1905181 1.3170585e-05
4.1909982 1.2069381e-05
4.1914783 1.1386042e-05
4.1919584 1.0807442e-05
4.1924385 1.0210149e-05
4.1929186 9.5986587e-06
4.1933987 8.9774699e-06
4.1938788 8.3510801e-06
4.1943589 7.7239872e-06
4.194839 7.100689e-06
4.1953191 6.4856832e-06
4.1957992 5.8834677e-06
4.1962793 5.2985403e-06
4.1967594 4.7353987e-06
4.1972394 4.1985408e-06
4.1977195 3.6924644e-06
4.1981996 3.2216672e-06
4.1986797 2.7906471e-06
4.1991598 2.4039018e-06
4.1996399 2.0659292e-06
4.20012 1.781227e-06
4.2006001 1.5542931e-06
4.2010802 1.3896252e-06
4.2015603 1.2917211e-06
4.2020404 1.2274092e-06
4.2025205 1.1603712e-06
4.2030006 1.091169e-06
4.2034807 1.020365e-06
4.2039608 9.4852155e-07
4.2044409 8.7620099e-07
4.204921 8.0396571e-07
4.2054011 7.3237808e-07
4.2058812 6.6200045e-07
4.2063613 5.9339521e-07
4.2068414 5.271247e-07
4.2073215 4.6375131e-07
4.2078016 4.038374e-07
4.2082817 3.4794532e-07
4.2087618 2.9663746e-07
4.2092418 2.5047617e-07
4.2097219 2.1002382e-07
4.210202 1.7584278e-07
4.2106821 1.4849542e-07
4.2111622 1.285441e-07
4.2116423 1.1655118e-07
4.2121224 1.1064941e-07
4.2126025 1.047884e-07
4.2130826 9.8694463e-08
4.2135627 9.2420388e-08
4.2140428 8.6018977e-08
4.2145229 7.9543025e-08
4.215003 7.3045331e-08
4.2154831 6.6578692e-08
4.2159632 6.0195904e-08
4.2164433 5.3949766e-08
4.2169234 4.7893074e-08
4.2174035 4.2078625e-08
4.2178836 3.6559218e-08
4.2183637 3.1387649e-08
4.2188438 2.6616715e-08
4.2193239 2.2299214e-08
4.219804 1.8487943e-08
4.2202841 1.5235699e-08
4.2207642 1.259528e-08
4.2212442 1.0619483e-08
4.2217243 9.3611051e-09
4.2222044 8.7829337e-09
4.2226845 8.2929369e-09
4.2231646 7.777751e-09
4.2236447 7.2424875e-09
4.2241248 6.6922577e-09
4.2246049 6.1321732e-09
4.225085 5.5673452e-09
4.2255651 5.0028852e-09
4.2260452 4.4439047e-09
4.2265253 3.895515e-09
4.2270054 3.3628275e-09
4.2274855 2.8509537e-09
4.2279656 2.365005e-09
4.2284457 1.9100927e-09
4.2289258 1.4913284e-09
4.2294059 1.1138234e-09
4.229886 7.8268908e-10
4.2303661 5.0303694e-10
4.2308462 2.7997835e-10
4.2313263 1.1862474e-10
4.2318064 2.4087515e-11
4.2322865 0
4.2327666 0
4.2332466 0
4.2337267 0
4.2342068 0
4.2346869 0
4.235167 0
4.2356471 0
4.2361272 0
4.2366073 0
4.2370874 0
4.2375675 0
4.2380476 0
4.2385277 0
4.2390078 0
4.2394879 0
4.239968 0
4.2404481 0
4.2409282 0
4.2414083 0
4.2418884 0
4.2423685 0
4.2428486 0
4.2433287 0
4.2438088 0
4.2442889 0
4.244769 0
4.245249 0
4.2457291 0
4.2462092 0
4.2466893 0
4.2471694 0
4.2476495 0
4.2481296 0
4.2486097 0
4.2490898 0
4.2495699 0
4.25005 0
4.2505301 0
4.2510102 0
4.2514903 0
4.2519704 0
4.2524505 0
4.2529306 0
4.2534107 0
4.2538908 0
4.2543709 0
4.254851 0
4.2553311 0
4.2558112 0
4.2562913 0
4.2567714 0
4.2572515 0
4.2577315 0
4.2582116 0
4.2586917 0
4.2591718 0
4.2596519 0
4.260132 0
4.2606121 0
4.2610922 0
4.2615723 0
4.2620524 0
4.2625325 0
4.2630126 0
4.2634927 0
4.2639728 0
4.2644529 0
4.264933 0
4.2654131 0
4.2658932 0
4.2663733 0
4.2668534 0
4.2673335 0
4.2678136 0
4.2682937 0
4.2687738 0
4.2692539 0
4.2697339 0
4.270214 0
4.2706941 0
4.2711742 0
4.2716543 0
4.2721344 0
4.2726145 0
4.2730946 0
4.2735747 0
4.2740548 0
4.2745349 0
4.275015 0
4.2754951 0
4.2759752 0
4.2764553 0
4.2769354 0
4.2774155 0
4.2778956 0
4.2783757 0
4.2788558 0
4.2793359 0
4.279816 0
4.2802961 0
4.2807762 0
4.2812563 0
4.2817363 0
4.2822164 0
4.2826965 0
4.2831766 0
4.2836567 0
4.2841368 0
4.2846169 0
4.285097 0
4.2855771 0
4.2860572 0
4.2865373 0
4.2870174 0
4.2874975 0
4.2879776 0
4.2884577 0
4.2889378 0
4.2894179 0
4.289898 0
4.2903781 0
4.2908582 0
4.2913383 0
4.2918184 0
4.2922985 0
4.2927786 0
4.2932587 0
4.2937387 0
4.2942188 0
4.2946989 0
4.295179 0
4.2956591 0
4.2961392 0
4.2966193 0
4.2970994 0
4.2975795 0
4.2980596 0
4.2985397 0
4.2990198 0
4.2994999 0
4.29998 0
4.3004601 0
4.3009402 0
4.3014203 0
4.3019004 0
4.3023805 0
4.3028606 0
4.3033407 0
4.3038208 0
4.3043009 0
4.304781 0
4.3052611 0
4.3057411 0
4.3062212 0
4.3067013 0
4.3071814 0
4.3076615 0
4.3081416 0
4.3086217 0
4.3091018 0
4.3095819 0
4.310062 0
4.3105421 0
4.3110222 0
4.3115023 0
4.3119824 0
4.3124625 0
4.3129426 0
4.3134227 0
4.3139028 0
4.3143829 0
4.314863 0
4.3153431 0
4.3158232 0
4.3163033 0
4.3167834 0
4.3172635 0
4.3177435 0
4.3182236 0
4.3187037 0
4.3191838 0
4.3196639 0
4.320144 0
4.3206241 0
4.3211042 0
4.3215843 0
4.3220644 0
4.3225445 0
4.3230246 0
4.3235047 0
4.3239848 0
4.3244649 0
4.324945 0
4.3254251 0
4.3259052 0
4.3263853 0
4.3268654 0
4.3273455 0
4.3278256 0
4.3283057 0
4.3287858 0
4.3292659 0
4.3297459 0
4.330226 0
4.3307061 0
4.3311862 0
4.3316663 0
4.3321464 0
4.3326265 0
4.3331066 0
4.3335867 0
4.3340668 0
4.3345469 0
4.335027 0
4.3355071 0
4.3359872 0
4.3364673 0
4.3369474 0
4.3374275 0
4.3379076 0
4.3383877 0
4.3388678 0
4.3393479 0
4.339828 0
4.3403081 0
4.3407882 0
4.3412683 0
4.3417483 0
4.3422284 0
4.3427085 0
4.3431886 0
4.3436687 0
4.3441488 0
4.3446289 0
4.345109 0
4.3455891 0
4.3460692 0
4.3465493 0
4.3470294 0
4.3475095 0
4.3479896 0
4.3484697 0
4.3489498 0
4.3494299 0
4.34991 0
4.3503901 0
4.3508702 0
4.3513503 0
4.3518304 0
4.3523105 0
4.3527906 0
4.3532707 0
4.3537508 0
4.3542308 0
4.3547109 0
4.355191 0
4.3556711 0
4.3561512 0
4.3566313 0
4.3571114 0
4.3575915 0
4.3580716 0
4.3585517 0
4.3590318 0
4.3595119 0
4.359992 0
4.3604721 0
4.3609522 0
4.3614323 0
4.3619124 0
4.3623925 0
4.3628726 0
4.3633527 0
4.3638328 0
4.3643129 0
4.364793 0
4.3652731 0
4.3657532 0
4.3662332 0
4.3667133 0
4.3671934 0
4.3676735 0
4.3681536 0
4.3686337 0
4.3691138 0
4.3695939 0
4.370074 0
4.3705541 0
4.3710342 0
4.3715143 0
4.3719944 0
4.3724745 0
4.3729546 0
4.3734347 0
4.3739148 0
4.3743949 0
4.374875 0
4.3753551 0
4.3758352 0
4.3763153 0
4.3767954 0
4.3772755 0
4.3777556 0
4.3782356 0
4.3787157 0
4.3791958 0
4.3796759 0
4.380156 0
4.3806361 0
4.3811162 0
4.3815963 0
4.3820764 0
4.3825565 0
4.3830366 0
4.3835167 0
4.3839968 0
4.3844769 0
4.384957 0
4.3854371 0
4.3859172 0
4.3863973 0
4.3868774 0
4.3873575 0
4.3878376 0
4.3883177 0
4.3887978 0
4.3892779 0
4.389758 0
4.390238 0
4.3907181 0
4.3911982 0
4.3916783 0
4.3921584 0
4.3926385 0
4.3931186 0
4.3935987 0
4.3940788 0
4.3945589 0
4.395039 0
4.3955191 0
4.3959992 0
4.3964793 0
4.3969594 0
4.3974395 0
4.3979196 0
4.3983997 0
4.3988798 0
4.3993599 0
4.39984 0
4.4003201 0
4.4008002 0
4.4012803 0
4.4017604 0
4.4022404 0
4.4027205 0
4.4032006 0
4.4036807 0
4.4041608 0
4.4046409 0
4.405121 0
4.4056011 0
4.4060812 0
4.4065613 0
4.4070414 0
4.4075215 0
4.4080016 0
4.4084817 0
4.4089618 0
4.4094419 0
4.409922 0
4.4104021 0
4.4108822 0
4.4113623 0
4.4118424 0
4.4123225 0
4.4128026 0
4.4132827 0
4.4137628 0
4.4142428 0
4.4147229 0
4.415203 0
4.4156831 0
4.4161632 0
4.4166433 0
4.4171234 0
4.4176035 0
4.4180836 0
4.4185637 0
4.4190438 0
4.4195239 0
4.420004 0
4.4204841 0
4.4209642 0
4.4214443 0
4.4219244 0
4.4224045 0
4.4228846 0
4.4233647 0
4.4238448 0
4.4243249 0
4.424805 0
4.4252851 0
4.4257652 0
4.4262452 7.194623e-13
4.4267253 5.8283227e-11
4.4272054 2.0345644e-10
4.4276855 4.2989253e-10
4.4281656 7.3124493e-10
4.4286457 1.1011671e-09
4.4291258 1.5333124e-09
4.4296059 2.0213344e-09
4.430086 2.5588864e-09
4.4305661 3.1396219e-09
4.4310462 3.7571943e-09
4.4315263 4.405257e-09
4.4320064 5.0774635e-09
4.4324865 5.7674673e-09
4.4329666 6.4689217e-09
4.4334467 7.1754802e-09
4.4339268 7.8807962e-09
4.4344069 8.5785232e-09
4.434887 9.2623146e-09
4.4353671 9.9258238e-09
4.4358472 1.0562704e-08
4.4363273 1.1166609e-08
4.4368074 1.2160491e-08
4.4372875 1.4226327e-08
4.4377676 1.7300583e-08
4.4382476 2.1307503e-08
4.4387277 2.617133e-08
4.4392078 3.1816308e-08
4.4396879 3.816668e-08
4.440168 4.5146689e-08
4.4406481 5.2680579e-08
4.4411282 6.0692593e-08
4.4416083 6.9106974e-08
4.4420884 7.7847966e-08
4.4425685 8.6839813e-08
4.4430486 9.6006756e-08
4.4435287 1.0527304e-07
4.4440088 1.1456291e-07
4.4444889 1.2380061e-07
4.444969 1.3291037e-07
4.4454491 1.4181646e-07
4.4459292 1.504431e-07
4.4464093 1.5871454e-07
4.4468894 1.6862949e-07
4.4473695 1.8872891e-07
4.4478496 2.1929558e-07
4.4483297 2.5957606e-07
4.4488098 3.0881694e-07
4.4492899 3.6626479e-07
4.44977 4.3116619e-07
4.4502501 5.0276772e-07
4.4507301 5.8031596e-07
4.4512102 6.6305747e-07
4.4516903 7.5023884e-07
4.4521704 8.4110665e-07
4.4526505 9.3490747e-07
4.4531306 1.0308879e-06
4.4536107 1.1282945e-06
4.4540908 1.2263738e-06
4.4545709 1.3243724e-06
4.455051 1.4215369e-06
4.4555311 1.5171139e-06
4.4560112 1.61035e-06
4.4564913 1.7004917e-06
4.4569714 1.7917412e-06
4.4574515 1.9507081e-06
4.4579316 2.1940547e-06
4.4584117 2.5160045e-06
4.4588918 2.9107813e-06
4.4593719 3.3726087e-06
4.459852 3.8957102e-06
4.4603321 4.4743095e-06
4.4608122 5.1026303e-06
4.4612923 5.7748961e-06
4.4617724 6.4853305e-06
4.4622525 7.2281573e-06
4.4627325 7.9976e-06
4.4632126 8.7878823e-06
4.4636927 9.5932277e-06
4.4641728 1.040786e-05
4.4646529 1.1226003e-05
4.465133 1.2041879e-05
4.4656131 1.2849714e-05
4.4660932 1.3643729e-05
4.4665733 1.441815e-05
4.4670534 1.5168097e-05
4.4675335 1.6210222e-05
4.4680136 1.7779804e-05
4.4684937 1.9842889e-05
4.4689738 2.2365524e-05
4.4694539 2.5313756e-05
4.469934 2.865363e-05
4.4704141 3.2351192e-05
4.4708942 3.637249e-05
4.4713743 4.0683569e-05
4.4718544 4.5250475e-05
4.4723345 5.0039256e-05
4.4728146 5.5015956e-05
4.4732947 6.0146624e-05
4.4737748 6.5397304e-05
4.4742549 7.0734043e-05
4.4747349 7.6122888e-05
4.475215 8.1529885e-05
4.4756951 8.692108e-05
4.4761752 9.2262519e-05
4.4766553 9.7520248e-05
4.4771354 0.00010266032
4.4776155 0.00010850866
4.4780956 0.00011681448
4.4785757 0.00012749092
4.4790558 0.00014038835
4.4795359 0.00015535715
4.480016 0.00017224769
4.4804961 0.00019091034
4.4809762 0.00021119548
4.4814563 0.00023295349
4.4819364 0.00025603473
4.4824165 0.00028028957
4.4828966 0.0003055684
4.4833767 0.00033172158
4.4838568 0.00035859949
4.4843369 0.00038605251
4.484817 0.000413931
4.4852971 0.00044208533
4.4857772 0.00047036589
4.4862573 0.00049862305
4.4867373 0.00052670717
4.4872174 0.00055446864
4.4876975 0.0005830847
4.4881776 0.00061958408
4.4886577 0.00066461833
4.4891378 0.0007177127
4.4896179 0.00077839245
4.490098 0.0008461828
4.4905781 0.00092060901
4.4910582 0.0010011963
4.4915383 0.00108747
4.4920184 0.0011789552
4.4924985 0.0012751773
4.4929786 0.0013756615
4.4934587 0.001479933
4.4939388 0.0015875171
4.4944189 0.001697939
4.494899 0.0018107239
4.4953791 0.0019253972
4.4958592 0.002041484
4.4963393 0.0021585096
4.4968194 0.0022759992
4.4972995 0.0023934782
4.4977796 0.0025112453
4.4982597 0.0026453262
4.4987397 0.0028015185
4.4992198 0.0029788422
4.4996999 0.003176317
4.50018 0.0033929628
4.5006601 0.0036277993
4.5011402 0.0038798466
4.5016203 0.0041481242
4.5021004 0.0044316522
4.5025805 0.0047294503
4.5030606 0.0050405383
4.5035407 0.0053639362
4.5040208 0.0056986636
4.5045009 0.0060437405
4.504981 0.0063981866
4.5054611 0.0067610218
4.5059412 0.007131266
4.5064213 0.007507939
4.5069014 0.0078900605
4.5073815 0.0082766504
4.5078616 0.0086667286
4.5083417 0.0090764602
4.5088218 0.0095230775
4.5093019 0.010005806
4.509782 0.010523869
4.5102621 0.011076489
4.5107421 0.011662888
4.5112222 0.012282289
4.5117023 0.012933915
4.5121824 0.013616988
4.5126625 0.014330731
4.5131426 0.015074367
4.5136227 0.015847118
4.5141028 0.016648206
4.5145829 0.017476856
4.515063 0.018332288
4.5155431 0.019213726
4.5160232 0.020120392
4.5165033 0.021051509
4.5169834 0.0220063
4.5174635 0.022983987
4.5179436 0.023983794
4.5184237 0.025004006
4.5189038 0.026043169
4.5193839 0.027104076
4.519864 0.028189711
4.5203441 0.029303056
4.5208242 0.030447096
4.5213043 0.031624814
4.5217844 0.032839193
4.5222645 0.034093216
4.5227445 0.035389868
4.5232246 0.036732131
4.5237047 0.03812299
4.5241848 0.039565427
4.5246649 0.041062425
4.525145 0.04261697
4.5256251 0.044232042
4.5261052 0.045910628
4.5265853 0.047655709
4.5270654 0.049470269
4.5275455 0.051357291
4.5280256 0.05331976
4.5285057 0.055352389
4.5289858 0.057396963
4.5294659 0.059441611
4.529946 0.061486331
4.5304261 0.063531119
4.5309062 0.065575969
4.5313863 0.067620878
4.5318664 0.069665842
4.5323465 0.071710856
4.5328266 0.073755917
4.5333067 0.075801019
4.5337868 0.077846159
4.5342669 0.079891333
4.5347469 0.081936536
4.535227 0.083981764
4.5357071 0.086027014
4.5361872 0.08807228
4.5366673 0.090117558
4.5371474 0.092162845
4.5376275 0.094208137
4.5381076 0.096253428
4.5385877 0.098298717
4.5390678 0.10034407
4.5395479 0.10238952
4.540028 0.10443505
4.5405081 0.10648065
4.5409882 0.10852631
4.5414683 0.11057203
4.5419484 0.11261779
4.5424285 0.11466359
4.5429086 0.11670941
4.5433887 0.11875524
4.5438688 0.12080108
4.5443489 0.12284691
4.544829 0.12489273
4.5453091 0.12693852
4.5457892 0.12898428
4.5462693 0.13102999
4.5467493 0.13307565
4.5472294 0.13512124
4.5477095 0.13716676
4.5481896 0.13921219
4.5486697 0.14125753
4.5491498 0.14325288
4.5496299 0.14513254
4.55011 0.14689999
4.5505901 0.14855911
4.5510702 0.15011375
4.5515503 0.15156779
4.5520304 0.15292511
4.5525105 0.15418956
4.5529906 0.15536503
4.5534707 0.15645539
4.5539508 0.1574645
4.5544309 0.15839624
4.554911 0.15925447
4.5553911 0.16004307
4.5558712 0.16076591
4.5563513 0.16142686
4.5568314 0.16202979
4.5573115 0.16257858
4.5577916 0.16307708
4.5582717 0.16352918
4.5587518 0.16393874
4.5592318 0.16430242
4.5597119 0.16459668
4.560192 0.1648175
4.5606721 0.16496281
4.5611522 0.16503055
4.5616323 0.16501864
4.5621124 0.16492502
4.5625925 0.16474762
4.5630726 0.16448436
4.5635527 0.16413318
4.5640328 0.16369201
4.5645129 0.16315878
4.564993 0.16253142
4.5654731 0.16180785
4.5659532 0.16098602
4.5664333 0.16006384
4.5669134 0.15903926
4.5673935 0.1579102
4.5678736 0.15667459
4.5683537 0.15533036
4.5688338 0.15387544
4.5693139 0.15231482
4.569794 0.15071707
4.5702741 0.14909977
4.5707542 0.14746261
4.5712342 0.14580531
4.5717143 0.14412755
4.5721944 0.14242903
4.5726745 0.14070947
4.5731546 0.13896856
4.5736347 0.137206
4.5741148 0.13542149
4.5745949 0.13361473
4.575075 0.13178542
4.5755551 0.12993327
4.5760352 0.12805797
4.5765153 0.12615923
4.5769954 0.12423674
4.5774755 0.12229021
4.5779556 0.12031934
4.5784357 0.11832382
4.5789158 0.11630336
4.5793959 0.11425762
4.579876 0.11218353
4.5803561 0.1100816
4.5808362 0.10795506
4.5813163 0.10580713
4.5817964 0.10364104
4.5822765 0.10145999
4.5827566 0.099267225
4.5832366 0.097065956
4.5837167 0.094859407
4.5841968 0.092650801
4.5846769 0.090443359
4.585157 0.088240305
4.5856371 0.08604486
4.5861172 0.083860246
4.5865973 0.081689686
4.5870774 0.079536402
4.5875575 0.077403616
4.5880376 0.075294549
4.5885177 0.073212425
4.5889978 0.071160466
4.5894779 0.069141893
4.589958 0.067156623
4.5904381 0.065200396
4.5909182 0.063273303
4.5913983 0.061375526
4.5918784 0.059507249
4.5923585 0.057668653
4.5928386 0.055859922
4.5933187 0.054081237
4.5937988 0.05233278
4.5942789 0.050614736
4.594759 0.048927285
4.595239 0.047270611
4.5957191 0.045644895
4.5961992 0.044050321
4.5966793 0.042487071
4.5971594 0.040955327
4.5976395 0.039455272
4.5981196 0.037987089
4.5985997 0.036550959
4.5990798 0.035147065
4.5995599 0.033775591
4.60004 0.03243725
4.6005201 0.031134496
4.6010002 0.029867647
4.6014803 0.028636747
4.6019604 0.027441837
4.6024405 0.026282962
4.6029206 0.025160163
4.6034007 0.024073484
4.6038808 0.023022967
4.6043609 0.022008655
4.604841 0.021030591
4.6053211 0.020088817
4.6058012 0.019183378
4.6062813 0.018314314
4.6067614 0.01748167
4.6072414 0.016685487
4.6077215 0.015925809
4.6082016 0.015202679
4.6086817 0.014516139
4.6091618 0.013866232
4.6096419 0.013253001
4.610122 0.012675057
4.6106021 0.012112225
4.6110822 0.011558688
4.6115623 0.011015369
4.6120424 0.010483188
4.6125225 0.0099630688
4.6130026 0.0094559328
4.6134827 0.0089627022
4.6139628 0.008484299
4.6144429 0.0080216453
4.614923 0.0075756633
4.6154031 0.0071472749
4.6158832 0.0067374023
4.6163633 0.0063469674
4.6168434 0.0059768925
4.6173235 0.0056280995
4.6178036 0.0053015106
4.6182837 0.0049980477
4.6187638 0.0047186331
4.6192438 0.0044641887
4.6197239 0.0042356366
4.620204 0.0040338682
4.6206841 0.0038462473
4.6211642 0.003662158
4.6216443 0.0034819975
4.6221244 0.0033061628
4.6226045 0.0031350509
4.6230846 0.0029690589
4.6235647 0.0028085838
4.6240448 0.0026540228
4.6245249 0.0025057728
4.625005 0.002364231
4.6254851 0.0022297943
4.6259652 0.0021028599
4.6264453 0.0019838248
4.6269254 0.0018730861
4.6274055 0.0017710407
4.6278856 0.0016780859
4.6283657 0.0015946186
4.6288458 0.0015210359
4.6293259 0.0014577349
4.629806 0.0014051126
4.6302861 0.001363566
4.6307662 0.00133179
4.6312462 0.0013062147
4.6317263 0.0012866335
4.6322064 0.0012729661
4.6326865 0.0012651322
4.6331666 0.0012630515
4.6336467 0.0012666437
4.6341268 0.0012758285
4.6346069 0.0012905255
4.635087 0.0013106544
4.6355671 0.001336135
4.6360472 0.0013668869
4.6365273 0.0014028298
4.6370074 0.0014438833
4.6374875 0.0014899673
4.6379676 0.0015410014
4.6384477 0.0015969052
4.6389278 0.0016575985
4.6394079 0.0017230009
4.639888 0.0017930322
4.6403681 0.001867612
4.6408482 0.0019482583
4.6413283 0.0020437306
4.6418084 0.002154858
4.6422885 0.0022810293
4.6427686 0.0024216333
4.6432486 0.0025760589
4.6437287 0.0027436949
4.6442088 0.0029239301
4.6446889 0.0031161534
4.645169 0.0033197535
4.6456491 0.0035341194
4.6461292 0.0037586398
4.6466093 0.0039927036
4.6470894 0.0042356996
4.6475695 0.0044870167
4.6480496 0.0047460436
4.6485297 0.0050121692
4.6490098 0.0052847824
4.6494899 0.0055632719
4.64997 0.0058470266
4.6504501 0.0061354353
4.6509302 0.0064288083
4.6514103 0.0067469905
4.6518904 0.0070975611
4.6523705 0.0074796233
4.6528506 0.0078922807
4.6533307 0.0083346367
4.6538108 0.0088057946
4.6542909 0.0093048579
4.654771 0.0098309301
4.6552511 0.010383115
4.6557311 0.010960515
4.6562112 0.011562234
4.6566913 0.012187376
4.6571714 0.012835044
4.6576515 0.013504341
4.6581316 0.014194371
4.6586117 0.014904237
4.6590918 0.015633043
4.6595719 0.016379892
4.660052 0.017143888
4.6605321 0.017924133
4.6610122 0.018719732
4.6614923 0.019537467
4.6619724 0.020386082
4.6624525 0.021266807
4.6629326 0.022180865
4.6634127 0.023129481
4.6638928 0.02411388
4.6643729 0.025135286
4.664853 0.026194925
4.6653331 0.02729402
4.6658132 0.028433796
4.6662933 0.029615478
4.6667734 0.030840291
4.6672535 0.03210946
4.6677335 0.033424208
4.6682136 0.034785761
4.6686937 0.036195343
4.6691738 0.03765418
4.6696539 0.039163494
4.670134 0.040724512
4.6706141 0.042338458
4.6710942 0.044006557
4.6715743 0.045721797
4.6720544 0.047461694
4.6725345 0.049224071
4.6730146 0.051008027
4.6734947 0.052812664
4.6739748 0.054637082
4.6744549 0.056480381
4.674935 0.058341663
4.6754151 0.060220027
4.6758952 0.062114575
4.6763753 0.064024406
4.6768554 0.065948622
4.6773355 0.067886322
4.6778156 0.069836609
4.6782957 0.071798581
4.6787758 0.07377134
4.6792559 0.075753986
4.6797359 0.07774562
4.680216 0.079745342
4.6806961 0.081752254
4.6811762 0.083765455
4.6816563 0.085786646
4.6821364 0.08783357
4.6826165 0.08990742
4.6830966 0.092005358
4.6835767 0.094124546
4.6840568 0.096262147
4.6845369 0.098415324
4.685017 0.10058124
4.6854971 0.10275705
4.6859772 0.10493993
4.6864573 0.10712703
4.6869374 0.10931552
4.6874175 0.11150257
4.6878976 0.11368532
4.6883777 0.11586095
4.6888578 0.11802662
4.6893379 0.12017949
4.689818 0.12231672
4.6902981 0.12443547
4.6907782 0.12653292
4.6912583 0.12860621
4.6917383 0.13065202
4.6922184 0.13264849
4.6926985 0.13458581
4.6931786 0.13646494
4.6936587 0.13828683
4.6941388 0.14005246
4.6946189 0.14176277
4.695099 0.14341872
4.6955791 0.14502128
4.6960592 0.1465714
4.6965393 0.14807005
4.6970194 0.14951817
4.6974995 0.15091673
4.6979796 0.1522667
4.6984597 0.15356901
4.6989398 0.15482465
4.6994199 0.15603456
4.6999 0.1571997
4.7003801 0.15832104
4.7008602 0.15939953
4.7013403 0.16043612
4.7018204 0.16143179
4.7023005 0.1623769
4.7027806 0.16325558
4.7032607 0.16406517
4.7037407 0.16480311
4.7042208 0.16546685
4.7047009 0.16605382
4.705181 0.16656147
4.7056611 0.16698723
4.7061412 0.16732855
4.7066213 0.16758286
4.7071014 0.16774761
4.7075815 0.16782024
4.7080616 0.16779818
4.7085417 0.16767888
4.7090218 0.16745978
4.7095019 0.16713832
4.709982 0.16671193
4.7104621 0.16617806
4.7109422 0.16553415
4.7114223 0.16477764
4.7119024 0.16390597
4.7123825 0.16293886
4.7128626 0.16195265
4.7133427 0.16095431
4.7138228 0.15994423
4.7143029 0.15892278
4.714783 0.15789035
4.7152631 0.1568473
4.7157431 0.15579402
4.7162232 0.15473088
4.7167033 0.15365827
4.7171834 0.15257657
4.7176635 0.15148615
4.7181436 0.15038739
4.7186237 0.14928067
4.7191038 0.14816636
4.7195839 0.14704486
4.720064 0.14591654
4.7205441 0.14478176
4.7210242 0.14364093
4.7215043 0.1424944
4.7219844 0.14134257
4.7224645 0.14018468
4.7229446 0.13901013
4.7234247 0.13781794
4.7239048 0.13661023
4.7243849 0.1353891
4.724865 0.13415669
4.7253451 0.13291511
4.7258252 0.13166648
4.7263053 0.13041293
4.7267854 0.12915657
4.7272655 0.12789953
4.7277455 0.12664392
4.7282256 0.12539187
4.7287057 0.12414549
4.7291858 0.12290691
4.7296659 0.12167825
4.730146 0.12046162
4.7306261 0.11925915
4.7311062 0.11807296
4.7315863 0.11690516
4.7320664 0.11575788
4.7325465 0.11463357
4.7330266 0.11356426
4.7335067 0.1125699
4.7339868 0.11165026
4.7344669 0.1108051
4.734947 0.11003419
4.7354271 0.1093373
4.7359072 0.10871417
4.7363873 0.10816459
4.7368674 0.10768831
4.7373475 0.10728509
4.7378276 0.10695471
4.7383077 0.10669691
4.7387878 0.10651148
4.7392679 0.10639817
4.7397479 0.10635674
4.740228 0.10638697
4.7407081 0.10648861
4.7411882 0.10666142
4.7416683 0.10690518
4.7421484 0.10721964
4.7426285 0.10760457
4.7431086 0.10804749
4.7435887 0.10852605
4.7440688 0.10903871
4.7445489 0.10958438
4.745029 0.11016194
4.7455091 0.1107703
4.7459892 0.11140835
4.7464693 0.11207499
4.7469494 0.1127691
4.7474295 0.11348958
4.7479096 0.11423533
4.7483897 0.11500523
4.7488698 0.11579819
4.7493499 0.1166131
4.74983 0.11744885
4.7503101 0.11830434
4.7507902 0.11917846
4.7512703 0.12007011
4.7517504 0.12097818
4.7522304 0.12190156
4.7527105 0.12283914
4.7531906 0.12379405
4.7536707 0.12478287
4.7541508 0.12580422
4.7546309 0.12685442
4.755111 0.1279298
4.7555911 0.12902666
4.7560712 0.13014132
4.7565513 0.1312701
4.7570314 0.13240931
4.7575115 0.13355527
4.7579916 0.13470428
4.7584717 0.13585268
4.7589518 0.13699677
4.7594319 0.13813287
4.759912 0.13925729
4.7603921 0.14036635
4.7608722 0.14145637
4.7613523 0.14252365
4.7618324 0.14356453
4.7623125 0.1445753
4.7627926 0.14555229
4.7632727 0.14649149
4.7637528 0.14738553
4.7642328 0.14823268
4.7647129 0.1490331
4.765193 0.14978694
4.7656731 0.15049436
4.7661532 0.15115552
4.7666333 0.15177057
4.7671134 0.15233967
4.7675935 0.15286298
4.7680736 0.15334065
4.7685537 0.15377284
4.7690338 0.15415971
4.7695139 0.15450141
4.769994 0.1547981
4.7704741 0.15504993
4.7709542 0.15525707
4.7714343 0.15541967
4.7719144 0.15553788
4.7723945 0.15561187
4.7728746 0.15564178
4.7733547 0.15562778
4.7738348 0.15556551
4.7743149 0.15545008
4.774795 0.15527977
4.7752751 0.1550529
4.7757552 0.15476776
4.7762352 0.15442264
4.7767153 0.15401585
4.7771954 0.15354568
4.7776755 0.15301043
4.7781556 0.15240841
4.7786357 0.1517379
4.7791158 0.15099722
4.7795959 0.15018465
4.780076 0.1492985
4.7805561 0.14833706
4.7810362 0.14729863
4.7815163 0.14618152
4.7819964 0.14498401
4.7824765 0.14370442
4.7829566 0.14234103
4.7834367 0.14089214
4.7839168 0.13937943
4.7843969 0.13785441
4.784877 0.13631919
4.7853571 0.13477397
4.7858372 0.13321896
4.7863173 0.13165435
4.7867974 0.13008034
4.7872775 0.12849712
4.7877576 0.12690491
4.7882376 0.12530388
4.7887177 0.12369425
4.7891978 0.12207621
4.7896779 0.12044996
4.790158 0.1188157
4.7906381 0.11717362
4.7911182 0.11552393
4.7915983 0.11386683
4.7920784 0.1122025
4.7925585 0.11053116
4.7930386 0.10885299
4.7935187 0.10716821
4.7939988 0.10547555
4.7944789 0.10376751
4.794959 0.1020444
4.7954391 0.10030798
4.7959192 0.098559971
4.7963993 0.096802113
4.7968794 0.095036137
4.7973595 0.09326378
4.7978396 0.091486775
4.7983197 0.089706857
4.7987998 0.08792576
4.7992799 0.086145219
4.79976 0.084366968
4.80024 0.082592742
4.8007201 0.080824274
4.8012002 0.079063301
4.8016803 0.077311555
4.8021604 0.075570771
4.8026405 0.073842684
4.8031206 0.072129028
4.8036007 0.070431538
4.8040808 0.068753349
4.8045609 0.067127574
4.805041 0.065566027
4.8055211 0.064066606
4.8060012 0.062627213
4.8064813 0.061245749
4.8069614 0.059920114
4.8074415 0.058648208
4.8079216 0.057427933
4.8084017 0.056257189
4.8088818 0.055133876
4.8093619 0.054055896
4.809842 0.053021148
4.8103221 0.052027534
4.8108022 0.051072953
4.8112823 0.050155308
4.8117624 0.049272498
4.8122424 0.048422423
4.8127225 0.047602985
4.8132026 0.046812085
4.8136827 0.046047622
4.8141628 0.045307497
4.8146429 0.044608896
4.815123 0.043972166
4.8156031 0.043397242
4.8160832 0.042884045
4.8165633 0.042432496
4.8170434 0.042042517
4.8175235 0.041714032
4.8180036 0.041446961
4.8184837 0.041241226
4.8189638 0.041096749
4.8194439 0.041013453
4.819924 0.040991259
4.8204041 0.041030089
4.8208842 0.041129865
4.8213643 0.04129051
4.8218444 0.041511943
4.8223245 0.041794089
4.8228046 0.042136869
4.8232847 0.042540204
4.8237648 0.043004016
4.8242448 0.043528228
4.8247249 0.044101992
4.825205 0.044696476
4.8256851 0.045312633
4.8261652 0.045953249
4.8266453 0.046621109
4.8271254 0.047318999
4.8276055 0.048049704
4.8280856 0.048816011
4.8285657 0.049620704
4.8290458 0.05046657
4.8295259 0.051356394
4.830006 0.052292962
4.8304861 0.05327906
4.8309662 0.054317472
4.8314463 0.055410986
4.8319264 0.056562386
4.8324065 0.057774458
4.8328866 0.059049988
4.8333667 0.060391761
4.8338468 0.061802564
4.8343269 0.063285181
4.834807 0.06483572
4.8352871 0.066404581
4.8357672 0.067980523
4.8362472 0.069562807
4.8367273 0.071150698
4.8372074 0.072743457
4.8376875 0.074340347
4.8381676 0.075940633
4.8386477 0.077543576
4.8391278 0.079148439
4.8396079 0.080754485
4.840088 0.082360977
4.8405681 0.083967179
4.8410482 0.085572352
4.8415283 0.08717576
4.8420084 0.088776666
4.8424885 0.090374332
4.8429686 0.091968022
4.8434487 0.093556998
4.8439288 0.095140524
4.8444089 0.096717861
4.844889 0.098288355
4.8453691 0.09985485
4.8458492 0.10141901
4.8463293 0.10298078
4.8468094 0.10454007
4.8472895 0.10609683
4.8477696 0.10765098
4.8482496 0.10920246
4.8487297 0.1107512
4.8492098 0.11229714
4.8496899 0.11384019
4.85017 0.1153803
4.8506501 0.11691739
4.8511302 0.11845141
4.8516103 0.11998227
4.8520904 0.12150992
4.8525705 0.12303427
4.8530506 0.12455528
4.8535307 0.12607286
4.8540108 0.12758695
4.8544909 0.12909748
4.854971 0.13060439
4.8554511 0.1320729
4.8559312 0.13345578
4.8564113 0.13475574
4.8568914 0.13597582
4.8573715 0.13711909
4.8578516 0.13818859
4.8583317 0.1391874
4.8588118 0.14011857
4.8592919 0.14098515
4.859772 0.14179019
4.8602521 0.14253677
4.8607321 0.14322793
4.8612122 0.14386672
4.8616923 0.14445622
4.8621724 0.14499947
4.8626525 0.14549953
4.8631326 0.14595946
4.8636127 0.14638231
4.8640928 0.14677115
4.8645729 0.14712902
4.865053 0.14745899
4.8655331 0.14775785
4.8660132 0.14800473
4.8664933 0.14819683
4.8669734 0.14833327
4.8674535 0.14841312
4.8679336 0.14843548
4.8684137 0.14839945
4.8688938 0.14830412
4.8693739 0.14814857
4.869854 0.14793191
4.8703341 0.14765322
4.8708142 0.1473116
4.8712943 0.14690613
4.8717744 0.14643592
4.8722545 0.14590005
4.8727345 0.14529762
4.8732146 0.14462772
4.8736947 0.14388943
4.8741748 0.14308186
4.8746549 0.1422041
4.875135 0.14125523
4.8756151 0.14023828
4.8760952 0.13919313
4.8765753 0.13812935
4.8770554 0.13704561
4.8775355 0.13594056
4.8780156 0.13481286
4.8784957 0.13366118
4.8789758 0.13248417
4.8794559 0.1312805
4.879936 0.13004883
4.8804161 0.12878782
4.8808962 0.12749614
4.8813763 0.12617243
4.8818564 0.12481537
4.8823365 0.12342361
4.8828166 0.12199581
4.8832967 0.12053065
4.8837768 0.11902677
4.8842569 0.11748283
4.8847369 0.11589751
4.885217 0.11426946
4.8856971 0.11259749
4.8861772 0.11089649
4.8866573 0.10917836
4.8871374 0.10744495
4.8876175 0.10569813
4.8880976 0.10393975
4.8885777 0.10217169
4.8890578 0.10039579
4.8895379 0.098613931
4.890018 0.096827966
4.8904981 0.095039758
4.8909782 0.09325117
4.8914583 0.091464062
4.8919384 0.089680298
4.8924185 0.08790174
4.8928986 0.086130248
4.8933787 0.084367685
4.8938588 0.082615913
4.8943389 0.080876794
4.894819 0.07915219
4.8952991 0.077443962
4.8957792 0.075753973
4.8962593 0.074078489
4.8967393 0.072408527
4.8972194 0.070744366
4.8976995 0.069086482
4.8981796 0.06743535
4.8986597 0.065791447
4.8991398 0.064155249
4.8996199 0.062527231
4.9001 0.060907871
4.9005801 0.059297644
4.9010602 0.057697025
4.9015403 0.056106492
4.9020204 0.054526519
4.9025005 0.052957584
4.9029806 0.051400162
4.9034607 0.049854729
4.9039408 0.048321762
4.9044209 0.046801736
4.904901 0.045295127
4.9053811 0.043802411
4.9058612 0.042324065
4.9063413 0.040865218
4.9068214 0.039446811
4.9073015 0.038070457
4.9077816 0.036735146
4.9082617 0.035439868
4.9087417 0.034183612
4.9092218 0.032965369
4.9097019 0.031784129
4.910182 0.030638882
4.9106621 0.029528617
4.9111422 0.028452326
4.9116223 0.027408998
4.9121024 0.026397623
4.9125825 0.025417191
4.9130626 0.024466693
4.9135427 0.023545117
4.9140228 0.022651456
4.9145029 0.021784697
4.914983 0.020943832
4.9154631 0.020127851
4.9159432 0.019335743
4.9164233 0.018566128
4.9169034 0.017812878
4.9173835 0.017074667
4.9178636 0.016352201
4.9183437 0.015646184
4.9188238 0.01495732
4.9193039 0.014286314
4.919784 0.01363387
4.9202641 0.013000693
4.9207441 0.012387486
4.9212242 0.011794954
4.9217043 0.011223802
4.9221844 0.010674734
4.9226645 0.010148454
4.9231446 0.009645666
4.9236247 0.0091670754
4.9241048 0.008713386
4.9245849 0.0082853022
4.925065 0.0078835285
4.9255451 0.0075087692
4.9260252 0.0071617285
4.9265053 0.0068430891
4.9269854 0.0065389576
4.9274655 0.0062375843
4.9279456 0.005939717
4.9284257 0.0056461036
4.9289058 0.0053574917
4.9293859 0.0050746293
4.929866 0.004798264
4.9303461 0.0045291437
4.9308262 0.0042680162
4.9313063 0.0040156292
4.9317864 0.0037727306
4.9322665 0.0035400681
4.9327465 0.0033183896
4.9332266 0.0031084427
4.9337067 0.0029109754
4.9341868 0.0027267353
4.9346669 0.0025564703
4.935147 0.0024009282
4.9356271 0.0022608568
4.9361072 0.0021370038
4.9365873 0.002030117
4.9370674 0.0019354203
4.9375475 0.0018409129
4.9380276 0.0017464842
4.9385077 0.0016525046
4.9389878 0.0015593443
4.9394679 0.001467374
4.939948 0.0013769638
4.9404281 0.0012884843
4.9409082 0.0012023059
4.9413883 0.0011187989
4.9418684 0.0010383337
4.9423485 0.00096128072
4.9428286 0.00088801037
4.9433087 0.00081889305
4.9437888 0.00075429914
4.9442689 0.00069459903
4.9447489 0.00064016314
4.945229 0.00059136185
4.9457091 0.00054856555
4.9461892 0.00051214465
4.9466693 0.00048246955
4.9471494 0.00045892098
4.9476295 0.00043595347
4.9481096 0.00041274678
4.9485897 0.00038942158
4.9490698 0.00036609857
4.9495499 0.00034289842
4.95003 0.00031994183
4.9505101 0.00029734948
4.9509902 0.00027524205
4.9514703 0.00025374024
4.9519504 0.00023296473
4.9524305 0.0002130362
4.9529106 0.00019407534
4.9533907 0.00017620283
4.9538708 0.00015953937
4.9543509 0.00014420563
4.954831 0.00013032231
4.9553111 0.00011801008
4.9557912 0.00010738964
4.9562713 9.8581675e-05
4.9567514 9.1706864e-05
4.9572314 8.6821049e-05
4.9577115 8.246579e-05
4.9581916 7.8016303e-05
4.9586717 7.3500784e-05
4.9591518 6.8947431e-05
4.9596319 6.4384441e-05
4.960112 5.984001e-05
4.9605921 5.5342337e-05
4.9610722 5.0919619e-05
4.9615523 4.6600054e-05
4.9620324 4.2411837e-05
4.9625125 3.8383168e-05
4.9629926 3.4542242e-05
4.9634727 3.0917258e-05
4.9639528 2.7536412e-05
4.9644329 2.4427903e-05
4.964913 2.1619927e-05
4.9653931 1.9140682e-05
4.9658732 1.7018364e-05
4.9663533 1.5281172e-05
4.9668334 1.3957303e-05
4.9673135 1.3074953e-05
4.9677936 1.2425292e-05
4.9682737 1.1756552e-05
4.9687538 1.1073232e-05
4.9692338 1.038003e-05
4.9697139 9.6816418e-06
4.970194 8.9827643e-06
4.9706741 8.2880944e-06
4.9711542 7.6023287e-06
4.9716343 6.930164e-06
4.9721144 6.276297e-06
4.9725945 5.6454245e-06
4.9730746 5.0422432e-06
4.9735547 4.4714498e-06
4.9740348 3.937741e-06
4.9745149 3.4458137e-06
4.974995 3.0003644e-06
4.9754751 2.6060899e-06
4.9759552 2.2676871e-06
4.9764353 1.9898525e-06
4.9769154 1.7772829e-06
4.9773955 1.6346751e-06
4.9778756 1.5484495e-06
4.9783557 1.4687457e-06
4.9788358 1.3926028e-06
4.9793159 1.320252e-06
4.979796 1.2519246e-06
4.9802761 1.1878516e-06
4.9807562 1.1282645e-06
4.9812362 1.0733943e-06
4.9817163 1.0234722e-06
4.9821964 9.7872948e-07
4.9826765 9.3939735e-07
4.9831566 9.0570699e-07
4.9836367 8.7788962e-07
4.9841168 8.5617643e-07
4.9845969 8.4079863e-07
4.985077 8.3198744e-07
4.9855571 8.2997405e-07
4.9860372 8.3498967e-07
4.9865173 8.4726552e-07
4.9869974 8.6703278e-07
4.9874775 8.9452268e-07
4.9879576 9.3340067e-07
4.9884377 1.0097554e-06
4.9889178 1.1267114e-06
4.9893979 1.2815151e-06
4.989878 1.4714127e-06
4.9903581 1.6936502e-06
4.9908382 1.9454741e-06
4.9913183 2.2241306e-06
4.9917984 2.5268658e-06
4.9922785 2.850926e-06
4.9927586 3.1935574e-06
4.9932386 3.5520063e-06
4.9937187 3.9235189e-06
4.9941988 4.3053414e-06
4.9946789 4.69472e-06
4.995159 5.0889011e-06
4.9956391 5.4851308e-06
4.9961192 5.8806553e-06
4.9965993 6.2727209e-06
4.9970794 6.6585738e-06
4.9975595 7.0354603e-06
4.9980396 7.405399e-06
4.9985197 7.9735987e-06
4.9989998 8.836298e-06
4.9994799 9.9740262e-06
4.99996 1.1367312e-05
5.0004401 1.2996685e-05
5.0009202 1.4842674e-05
5.0014003 1.6885808e-05
5.0018804 1.9106617e-05
5.0023605 2.1485629e-05
5.0028406 2.4003373e-05
5.0033207 2.664038e-05
5.0038008 2.9377176e-05
5.0042809 3.2194293e-05
5.004761 3.5072259e-05
5.005241 3.7991602e-05
5.0057211 4.0932853e-05
5.0062012 4.387654e-05
5.0066813 4.6803193e-05
5.0071614 4.969334e-05
5.0076415 5.252751e-05
5.0081216 5.5286233e-05
5.0086017 5.8662978e-05
5.0090818 6.3617115e-05
5.0095619 7.0059319e-05
5.010042 7.7891992e-05
5.0105221 8.7017535e-05
5.0110022 9.7338352e-05
5.0114823 0.00010875684
5.0119624 0.00012117541
5.0124425 0.00013449646
5.0129226 0.00014862239
5.0134027 0.0001634556
5.0138828 0.0001788985
5.0143629 0.00019485349
5.014843 0.00021122296
5.0153231 0.00022790933
5.0158032 0.00024481499
5.0162833 0.00026184235
5.0167634 0.00027889381
5.0172434 0.00029587176
5.0177235 0.00031267862
5.0182036 0.00032921678
5.0186837 0.00034680457
5.0191638 0.00037033526
5.0196439 0.00039991882
5.020124 0.000435199
5.0206041 0.00047581957
5.0210842 0.00052142429
5.0215643 0.00057165694
5.0220444 0.00062616128
5.0225245 0.00068458106
5.0230046 0.00074656007
5.0234847 0.00081174206
5.0239648 0.00087977079
5.0244449 0.00095029004
5.024925 0.0010229436
5.0254051 0.0010973751
5.0258852 0.0011732285
5.0263653 0.0012501475
5.0268454 0.0013277758
5.0273255 0.0014057571
5.0278056 0.0014837354
5.0282857 0.0015613543
5.0287658 0.0016396194
5.0292458 0.0017327288
5.0297259 0.0018438394
5.030206 0.0019720618
5.0306861 0.0021165067
5.0311662 0.0022762845
5.0316463 0.0024505059
5.0321264 0.0026382815
5.0326065 0.0028387218
5.0330866 0.0030509375
5.0335667 0.0032740391
5.0340468 0.0035071372
5.0345269 0.0037493424
5.035007 0.0039997652
5.0354871 0.0042575164
5.0359672 0.0045217064
5.0364473 0.0047914459
5.0369274 0.0050658454
5.0374075 0.0053440155
5.0378876 0.0056250668
5.0383677 0.0059081099
5.0388478 0.0061924498
5.0393279 0.0064993938
5.039808 0.0068429549
5.0402881 0.0072219021
5.0407682 0.0076350042
5.0412482 0.0080810301
5.0417283 0.0085587488
5.0422084 0.0090669291
5.0426885 0.0096043399
5.0431686 0.01016975
5.0436487 0.010761929
5.0441288 0.011379645
5.0446089 0.012021667
5.045089 0.012686764
5.0455691 0.013373705
5.0460492 0.014081259
5.0465293 0.014808194
5.0470094 0.01555328
5.0474895 0.016315286
5.0479696 0.01709298
5.0484497 0.017885132
5.0489298 0.01869051
5.0494099 0.019518496
5.04989 0.020388109
5.0503701 0.021300015
5.0508502 0.022254471
5.0513303 0.023251735
5.0518104 0.024292064
5.0522905 0.025375716
5.0527706 0.026502949
5.0532507 0.027674019
5.0537307 0.028889185
5.0542108 0.030148703
5.0546909 0.031452832
5.055171 0.032801829
5.0556511 0.034195952
5.0561312 0.035635457
5.0566113 0.037120604
5.0570914 0.038651648
5.0575715 0.040228848
5.0580516 0.041852461
5.0585317 0.043522745
5.0590118 0.045239957
5.0594919 0.047001483
5.059972 0.048794296
5.0604521 0.050616921
5.0609322 0.052469536
5.0614123 0.054352319
5.0618924 0.056265447
5.0623725 0.058209099
5.0628526 0.060183452
5.0633327 0.062188684
5.0638128 0.064224973
5.0642929 0.066292497
5.064773 0.068391434
5.0652531 0.070521961
5.0657331 0.072684256
5.0662132 0.074878497
5.0666933 0.077104863
5.0671734 0.07936353
5.0676535 0.081654677
5.0681336 0.083978481
5.0686137 0.086335121
5.0690938 0.088724773
5.0695739 0.091147552
5.070054 0.093601739
5.0705341 0.096084305
5.0710142 0.098592316
5.0714943 0.10112284
5.0719744 0.10367294
5.0724545 0.10623968
5.0729346 0.10882013
5.0734147 0.11141135
5.0738948 0.11401042
5.0743749 0.11661439
5.074855 0.11922034
5.0753351 0.12182532
5.0758152 0.12442641
5.0762953 0.12702067
5.0767754 0.12960517
5.0772555 0.13217697
5.0777355 0.13473314
5.0782156 0.13727074
5.0786957 0.13978685
5.0791758 0.14227852
5.0796559 0.14474283
5.080136 0.14718516
5.0806161 0.14961165
5.0810962 0.15202202
5.0815763 0.15441593
5.0820564 0.15679308
5.0825365 0.15915315
5.0830166 0.16149584
5.0834967 0.16382083
5.0839768 0.16612781
5.0844569 0.16841646
5.084937 0.17068648
5.0854171 0.17293755
5.0858972 0.17516935
5.0863773 0.17738159
5.0868574 0.17957394
5.0873375 0.18174609
5.0878176 0.18389773
5.0882977 0.18602855
5.0887778 0.18813823
5.0892579 0.19022646
5.0897379 0.19229294
5.090218 0.19432119
5.0906981 0.19627492
5.0911782 0.19815484
5.0916583 0.19996318
5.0921384 0.20170218
5.0926185 0.20337405
5.0930986 0.20498105
5.0935787 0.20652539
5.0940588 0.20800931
5.0945389 0.20943504
5.095019 0.21080482
5.0954991 0.21212087
5.0959792 0.21338543
5.0964593 0.21460073
5.0969394 0.21576899
5.0974195 0.21689247
5.0978996 0.21797337
5.0983797 0.21901394
5.0988598 0.22001641
5.0993399 0.22098301
5.09982 0.22191597
5.1003001 0.22281619
5.1007802 0.22367717
5.1012603 0.22449801
5.1017403 0.22527907
5.1022204 0.2260207
5.1027005 0.22672326
5.1031806 0.22738708
5.1036607 0.22801254
5.1041408 0.22859998
5.1046209 0.22914976
5.105101 0.22966222
5.1055811 0.23013773
5.1060612 0.23057664
5.1065413 0.2309793
5.1070214 0.23134606
5.1075015 0.23167729
5.1079816 0.23197332
5.1084617 0.23223452
5.1089418 0.23246124
5.1094219 0.23265383
5.109902 0.23281265
5.1103821 0.23293812
5.1108622 0.23303252
5.1113423 0.23309649
5.1118224 0.23312976
5.1123025 0.23313204
5.1127826 0.23310304
5.1132627 0.23304248
5.1137427 0.23295007
5.1142228 0.23282552
5.1147029 0.23266855
5.115183 0.23247887
5.1156631 0.23225619
5.1161432 0.23200024
5.1166233 0.23171071
5.1171034 0.23138733
5.1175835 0.23102981
5.1180636 0.23063787
5.1185437 0.23021121
5.1190238 0.22974955
5.1195039 0.22925261
5.119984 0.22872009
5.1204641 0.22815172
5.1209442 0.22755136
5.1214243 0.22692228
5.1219044 0.22626237
5.1223845 0.22556948
5.1228646 0.22484151
5.1233447 0.22407632
5.1238248 0.22327178
5.1243049 0.22242578
5.124785 0.22153618
5.1252651 0.22060086
5.1257451 0.2196177
5.1262252 0.21858457
5.1267053 0.21749934
5.1271854 0.21635989
5.1276655 0.21516409
5.1281456 0.21390982
5.1286257 0.21259495
5.1291058 0.21121735
5.1295859 0.20977491
5.130066 0.20826549
5.1305461 0.20668696
5.1310262 0.2050471
5.1315063 0.20337399
5.1319864 0.20167029
5.1324665 0.19993685
5.1329466 0.19817449
5.1334267 0.19638406
5.1339068 0.19456641
5.1343869 0.19272238
5.134867 0.19085281
5.1353471 0.18895855
5.1358272 0.18704042
5.1363073 0.18509929
5.1367874 0.18313598
5.1372675 0.18115135
5.1377475 0.17914623
5.1382276 0.17712147
5.1387077 0.1750779
5.1391878 0.17301638
5.1396679 0.17093774
5.140148 0.16884283
5.1406281 0.16673248
5.1411082 0.16460503
5.1415883 0.16244218
5.1420684 0.1602432
5.1425485 0.15801186
5.1430286 0.15575197
5.1435087 0.1534673
5.1439888 0.15116165
5.1444689 0.1488388
5.144949 0.14650253
5.1454291 0.14415664
5.1459092 0.14180492
5.1463893 0.13945114
5.1468694 0.1370991
5.1473495 0.13475259
5.1478296 0.13241539
5.1483097 0.13009129
5.1487898 0.12778407
5.1492699 0.12549753
5.1497499 0.12323544
5.15023 0.12100161
5.1507101 0.11879981
5.1511902 0.11663406
5.1516703 0.11451793
5.1521504 0.11245682
5.1526305 0.11044964
5.1531106 0.10849531
5.1535907 0.10659273
5.1540708 0.1047408
5.1545509 0.10293844
5.155031 0.10118454
5.1555111 0.09947803
5.1559912 0.097817803
5.1564713 0.09620277
5.1569514 0.094631839
5.1574315 0.093103917
5.1579116 0.091617911
5.1583917 0.09017273
5.1588718 0.08876728
5.1593519 0.08740047
5.159832 0.086071206
5.1603121 0.084778396
5.1607922 0.083520947
5.1612723 0.082297768
5.1617524 0.081135417
5.1622324 0.080073703
5.1627125 0.079112555
5.1631926 0.078251549
5.1636727 0.077490259
5.1641528 0.076828261
5.1646329 0.076265131
5.165113 0.075800444
5.1655931 0.075433775
5.1660732 0.0751647
5.1665533 0.074992794
5.1670334 0.074917633
5.1675135 0.074938792
5.1679936 0.075055846
5.1684737 0.075268372
5.1689538 0.075575944
5.1694339 0.075978138
5.169914 0.076474529
5.1703941 0.077064693
5.1708742 0.077748205
5.1713543 0.078524641
5.1718344 0.079383358
5.1723145 0.080287006
5.1727946 0.081233493
5.1732747 0.082224302
5.1737548 0.083260917
5.1742348 0.08434482
5.1747149 0.085477493
5.175195 0.086660421
5.1756751 0.087895085
5.1761552 0.089182969
5.1766353 0.090525556
5.1771154 0.091924328
5.1775955 0.093380769
5.1780756 0.094896361
5.1785557 0.096472587
5.1790358 0.09811093
5.1795159 0.099812873
5.179996 0.1015799
5.1804761 0.10341349
5.1809562 0.10531513
5.1814363 0.1072863
5.1819164 0.10932631
5.1823965 0.1114108
5.1828766 0.11352966
5.1833567 0.11567916
5.1838368 0.11785552
5.1843169 0.12005501
5.184797 0.12227386
5.1852771 0.12450834
5.1857572 0.12675467
5.1862372 0.12900912
5.1867173 0.13126792
5.1871974 0.13352734
5.1876775 0.13578361
5.1881576 0.13803298
5.1886377 0.1402717
5.1891178 0.14249602
5.1895979 0.14470219
5.190078 0.14688645
5.1905581 0.14904505
5.1910382 0.15117424
5.1915183 0.15327027
5.1919984 0.15532953
5.1924785 0.15736801
5.1929586 0.1593974
5.1934387 0.16141639
5.1939188 0.16342365
5.1943989 0.16541788
5.194879 0.16739774
5.1953591 0.16936192
5.1958392 0.1713091
5.1963193 0.17323796
5.1967994 0.17514717
5.1972795 0.17703542
5.1977596 0.17890139
5.1982396 0.18074376
5.1987197 0.1825612
5.1991998 0.1843524
5.1996799 0.18611604
5.20016 0.1878508
5.2006401 0.18955535
5.2011202 0.19122838
5.2016003 0.19286856
5.2020804 0.19447459
5.2025605 0.19603119
5.2030406 0.19751274
5.2035207 0.19892021
5.2040008 0.20025517
5.2044809 0.2015192
5.204961 0.20271386
5.2054411 0.20384072
5.2059212 0.20490136
5.2064013 0.20589736
5.2068814 0.20683027
5.2073615 0.20770168
5.2078416 0.20851315
5.2083217 0.20926625
5.2088018 0.20996257
5.2092819 0.21060366
5.209762 0.21119111
5.210242 0.21172647
5.2107221 0.21221134
5.2112022 0.21264726
5.2116823 0.21303583
5.2121624 0.2133786
5.2126425 0.21368095
5.2131226 0.21396147
5.2136027 0.21422211
5.2140828 0.21446249
5.2145629 0.21468223
5.215043 0.21488094
5.2155231 0.21505824
5.2160032 0.21521374
5.2164833 0.21534707
5.2169634 0.21545782
5.2174435 0.21554563
5.2179236 0.2156101
5.2184037 0.21565086
5.2188838 0.21566751
5.2193639 0.21565968
5.219844 0.21562697
5.2203241 0.21556901
5.2208042 0.21548542
5.2212843 0.21537579
5.2217644 0.21523976
5.2222444 0.21507694
5.2227245 0.21488766
5.2232046 0.21468324
5.2236847 0.21446757
5.2241648 0.21424045
5.2246449 0.2140017
5.225125 0.21375112
5.2256051 0.21348853
5.2260852 0.21321372
5.2265653 0.21292651
5.2270454 0.21262671
5.2275255 0.21231413
5.2280056 0.21198857
5.2284857 0.21164984
5.2289658 0.21129775
5.2294459 0.21093212
5.229926 0.21055274
5.2304061 0.21015943
5.2308862 0.20975199
5.2313663 0.20933024
5.2318464 0.20889398
5.2323265 0.20844302
5.2328066 0.20797716
5.2332867 0.20749176
5.2337668 0.20698264
5.2342468 0.20644967
5.2347269 0.20589269
5.235207 0.20531156
5.2356871 0.20470611
5.2361672 0.20407621
5.2366473 0.2034217
5.2371274 0.20274244
5.2376075 0.20203827
5.2380876 0.20130905
5.2385677 0.20055461
5.2390478 0.19977483
5.2395279 0.19896954
5.240008 0.19813859
5.2404881 0.19728184
5.2409682 0.19639914
5.2414483 0.19549033
5.2419284 0.19455528
5.2424085 0.19359381
5.2428886 0.1926058
5.2433687 0.19159091
5.2438488 0.19054763
5.2443289 0.18947398
5.244809 0.18836801
5.2452891 0.18722773
5.2457692 0.18605118
5.2462492 0.18483637
5.2467293 0.18358135
5.2472094 0.18228413
5.2476895 0.18094274
5.2481696 0.17955522
5.2486497 0.17811959
5.2491298 0.17663388
5.2496099 0.17509611
5.25009 0.17350431
5.2505701 0.17185652
5.2510502 0.17015076
5.2515303 0.16838505
5.2520104 0.16655743
5.2524905 0.16466592
5.2529706 0.16270855
5.2534507 0.16069083
5.2539308 0.15865732
5.2544109 0.15661601
5.254891 0.15456719
5.2553711 0.15251115
5.2558512 0.15044818
5.2563313 0.14837857
5.2568114 0.14630263
5.2572915 0.14422064
5.2577716 0.14213289
5.2582517 0.14003968
5.2587317 0.13794131
5.2592118 0.13583806
5.2596919 0.13373023
5.260172 0.13161811
5.2606521 0.129502
5.2611322 0.12738219
5.2616123 0.12525897
5.2620924 0.12313264
5.2625725 0.12100348
5.2630526 0.1188718
5.2635327 0.11673764
5.2640128 0.11459531
5.2644929 0.11244312
5.264973 0.11028216
5.2654531 0.10811354
5.2659332 0.10593837
5.2664133 0.10375775
5.2668934 0.10157279
5.2673735 0.099384583
5.2678536 0.097194242
5.2683337 0.095002871
5.2688138 0.092811574
5.2692939 0.090621455
5.269774 0.088433621
5.2702541 0.086249174
5.2707341 0.08406922
5.2712142 0.081894863
5.2716943 0.079727209
5.2721744 0.077567362
5.2726545 0.075416427
5.2731346 0.073275508
5.2736147 0.07114571
5.2740948 0.069050815
5.2745749 0.067016256
5.275055 0.065039763
5.2755351 0.063119027
5.2760152 0.061251739
5.2764953 0.05943559
5.2769754 0.05766827
5.2774555 0.055947469
5.2779356 0.054270879
5.2784157 0.052636191
5.2788958 0.051041094
5.2793759 0.049483281
5.279856 0.047960441
5.2803361 0.046470265
5.2808162 0.045010444
5.2812963 0.043578668
5.2817764 0.042172629
5.2822565 0.040790017
5.2827365 0.039428522
5.2832166 0.038085837
5.2836967 0.03675965
5.2841768 0.035458077
5.2846569 0.03421025
5.285137 0.033016985
5.2856171 0.031877076
5.2860972 0.030789317
5.2865773 0.029752503
5.2870574 0.028765426
5.2875375 0.02782688
5.2880176 0.02693566
5.2884977 0.026090559
5.2889778 0.025290371
5.2894579 0.02453389
5.289938 0.023819909
5.2904181 0.023147223
5.2908982 0.022514625
5.2913783 0.021920909
5.2918584 0.021364869
5.2923385 0.020845299
5.2928186 0.020360992
5.2932987 0.019910743
5.2937788 0.019493345
5.2942589 0.019108565
5.2947389 0.018763596
5.295219 0.018460207
5.2956991 0.01819848
5.2961792 0.017978499
5.2966593 0.017800345
5.2971394 0.017664102
5.2976195 0.017569853
5.2980996 0.017517679
5.2985797 0.017507664
5.2990598 0.01753989
5.2995399 0.01761444
5.30002 0.017731397
5.3005001 0.017890842
5.3009802 0.01809286
5.3014603 0.018337532
5.3019404 0.018624942
5.3024205 0.018955171
5.3029006 0.019328303
5.3033807 0.01974442
5.3038608 0.020203605
5.3043409 0.020705726
5.304821 0.021240646
5.3053011 0.021804194
5.3057812 0.022398339
5.3062613 0.023025046
5.3067413 0.023686281
5.3072214 0.024384013
5.3077015 0.025120208
5.3081816 0.025896832
5.3086617 0.026715852
5.3091418 0.027579236
5.3096219 0.028488949
5.310102 0.029446958
5.3105821 0.030455231
5.3110622 0.031515734
5.3115423 0.032630433
5.3120224 0.033801296
5.3125025 0.03503029
5.3129826 0.03631938
5.3134627 0.037670535
5.3139428 0.03908572
5.3144229 0.040566902
5.314903 0.042098409
5.3153831 0.043654584
5.3158632 0.045234922
5.3163433 0.046839169
5.3168234 0.048467068
5.3173035 0.050118363
5.3177836 0.051792798
5.3182637 0.053490116
5.3187437 0.055210062
5.3192238 0.056952378
5.3197039 0.05871681
5.320184 0.0605031
5.3206641 0.062310993
5.3211442 0.064140233
5.3216243 0.065990562
5.3221044 0.067861726
5.3225845 0.069753468
5.3230646 0.071665531
5.3235447 0.07359766
5.3240248 0.075549599
5.3245049 0.07752109
5.324985 0.079515508
5.3254651 0.081544836
5.3259452 0.083606993
5.3264253 0.085698515
5.3269054 0.087815936
5.3273855 0.089955792
5.3278656 0.092114618
5.3283457 0.09428895
5.3288258 0.096475322
5.3293059 0.09867027
5.329786 0.10087033
5.3302661 0.10307204
5.3307461 0.10527192
5.3312262 0.10746653
5.3317063 0.10965239
5.3321864 0.11182603
5.3326665 0.113984
5.3331466 0.11612283
5.3336267 0.11823905
5.3341068 0.1203292
5.3345869 0.12238981
5.335067 0.12441679
5.3355471 0.12640084
5.3360272 0.12834037
5.3365073 0.13023613
5.3369874 0.13208885
5.3374675 0.13389928
5.3379476 0.13566813
5.3384277 0.13739616
5.3389078 0.13908408
5.3393879 0.14073265
5.339868 0.1423426
5.3403481 0.14391465
5.3408282 0.14544956
5.3413083 0.14694804
5.3417884 0.14841085
5.3422685 0.1498387
5.3427485 0.15123235
5.3432286 0.15259252
5.3437087 0.15391995
5.3441888 0.15521537
5.3446689 0.15647953
5.345149 0.15771286
5.3456291 0.15887514
5.3461092 0.15993794
5.3465893 0.16090169
5.3470694 0.16176683
5.3475495 0.16253379
5.3480296 0.16320302
5.3485097 0.16377494
5.3489898 0.16425
5.3494699 0.16462864
5.34995 0.16491129
5.3504301 0.16509838
5.3509102 0.16519036
5.3513903 0.16518766
5.3518704 0.16509072
5.3523505 0.16489998
5.3528306 0.16461587
5.3533107 0.16423883
5.3537908 0.16376929
5.3542709 0.1632077
5.354751 0.16255449
5.355231 0.1618101
5.3557111 0.16099174
5.3561912 0.16013088
5.3566713 0.15922745
5.3571514 0.15828063
5.3576315 0.15728957
5.3581116 0.15625346
5.3585917 0.15517147
5.3590718 0.15404276
5.3595519 0.1528665
5.360032 0.15164187
5.3605121 0.15036803
5.3609922 0.14904416
5.3614723 0.14766943
5.3619524 0.146243
5.3624325 0.14476405
5.3629126 0.14323175
5.3633927 0.14164526
5.3638728 0.14000376
5.3643529 0.13830642
5.364833 0.13655241
5.3653131 0.1347409
5.3657932 0.13287404
5.3662733 0.13096729
5.3667534 0.1290262
5.3672334 0.12705459
5.3677135 0.12505628
5.3681936 0.12303508
5.3686737 0.1209948
5.3691538 0.11893927
5.3696339 0.11687228
5.370114 0.11479767
5.3705941 0.11271924
5.3710742 0.11064081
5.3715543 0.10856619
5.3720344 0.10649921
5.3725145 0.10444366
5.3729946 0.10240338
5.3734747 0.10038217
5.3739548 0.098383841
5.3744349 0.09641222
5.374915 0.094471117
5.3753951 0.092564346
5.3758752 0.0906948
5.3763553 0.088849814
5.3768354 0.087024454
5.3773155 0.08521903
5.3777956 0.083433854
5.3782757 0.081669234
5.3787558 0.079925483
5.3792358 0.078202911
5.3797159 0.076501827
5.380196 0.074822543
5.3806761 0.073165369
5.3811562 0.071530616
5.3816363 0.069918594
5.3821164 0.068329614
5.3825965 0.066763986
5.3830766 0.065222021
5.3835567 0.06370403
5.3840368 0.062210322
5.3845169 0.060741208
5.384997 0.059296999
5.3854771 0.057878006
5.3859572 0.056484558
5.3864373 0.055152597
5.3869174 0.053913189
5.3873975 0.052764072
5.3878776 0.051702981
5.3883577 0.050727655
5.3888378 0.04983583
5.3893179 0.049025243
5.389798 0.048293631
5.3902781 0.047638731
5.3907582 0.04705828
5.3912382 0.046550014
5.3917183 0.046111671
5.3921984 0.045740988
5.3926785 0.045435701
5.3931586 0.045193547
5.3936387 0.045012265
5.3941188 0.044889589
5.3945989 0.044823257
5.395079 0.044811007
5.3955591 0.044850575
5.3960392 0.044939698
5.3965193 0.045074174
5.3969994 0.045249429
5.3974795 0.045467468
5.3979596 0.045730541
5.3984397 0.046040899
5.3989198 0.046400792
5.3993999 0.046812471
5.39988 0.047278185
5.4003601 0.047800184
5.4008402 0.04838072
5.4013203 0.049022042
5.4018004 0.049726401
5.4022805 0.050496047
5.4027606 0.051333229
5.4032406 0.0522402
5.4037207 0.053219208
5.4042008 0.054272504
5.4046809 0.055402339
5.405161 0.056610962
5.4056411 0.057900624
5.4061212 0.059273575
5.4066013 0.060723425
5.4070814 0.062197835
5.4075615 0.063688045
5.4080416 0.065194564
5.4085217 0.066717904
5.4090018 0.068258576
5.4094819 0.069817091
5.409962 0.071393962
5.4104421 0.072989699
5.4109222 0.074604812
5.4114023 0.076239815
5.4118824 0.077895217
5.4123625 0.07957153
5.4128426 0.081269266
5.4133227 0.082988936
5.4138028 0.08473105
5.4142829 0.08649612
5.414763 0.088284658
5.415243 0.090097175
5.4157231 0.091934181
5.4162032 0.093796189
5.4166833 0.095683742
5.4171634 0.097597473
5.4176435 0.099535462
5.4181236 0.10149506
5.4186037 0.10347363
5.4190838 0.10546851
5.4195639 0.10747707
5.420044 0.10949666
5.4205241 0.11152462
5.4210042 0.11355832
5.4214843 0.11559511
5.4219644 0.11763234
5.4224445 0.11966736
5.4229246 0.12169754
5.4234047 0.12372021
5.4238848 0.12573275
5.4243649 0.12773249
5.424845 0.1297168
5.4253251 0.13168302
5.4258052 0.13362852
5.4262853 0.13555064
5.4267654 0.13744674
5.4272454 0.13931563
5.4277255 0.14115822
5.4282056 0.14297473
5.4286857 0.14476536
5.4291658 0.14653033
5.4296459 0.14826985
5.430126 0.14998414
5.4306061 0.1516734
5.4310862 0.15333785
5.4315663 0.15497771
5.4320464 0.15659318
5.4325265 0.15818448
5.4330066 0.15975182
5.4334867 0.16129541
5.4339668 0.16281546
5.4344469 0.1643122
5.434927 0.16578582
5.4354071 0.16723655
5.4358872 0.16866459
5.4363673 0.17007016
5.4368474 0.17145347
5.4373275 0.1728056
5.4378076 0.17409958
5.4382877 0.17533449
5.4387678 0.1765113
5.4392478 0.17763098
5.4397279 0.1786945
5.440208 0.17970283
5.4406881 0.18065695
5.4411682 0.18155781
5.4416483 0.18240639
5.4421284 0.18320366
5.4426085 0.1839506
5.4430886 0.18464816
5.4435687 0.18529732
5.4440488 0.18589905
5.4445289 0.18645433
5.445009 0.18696411
5.4454891 0.18742937
5.4459692 0.18785108
5.4464493 0.18823021
5.4469294 0.18856773
5.4474095 0.1888661
5.4478896 0.18913799
5.4483697 0.18938488
5.4488498 0.1896053
5.4493299 0.18979779
5.44981 0.18996087
5.4502901 0.19009309
5.4507702 0.19019297
5.4512503 0.19025905
5.4517303 0.19028987
5.4522104 0.19028396
5.4526905 0.19023984
5.4531706 0.19015606
5.4536507 0.19003115
5.4541308 0.18986365
5.4546109 0.18965207
5.455091 0.18939497
5.4555711 0.18909087
5.4560512 0.18873831
5.4565313 0.18833582
5.4570114 0.18788193
5.4574915 0.18737578
5.4579716 0.18684754
5.4584517 0.186314
5.4589318 0.18577417
5.4594119 0.18522706
5.459892 0.1846717
5.4603721 0.18410709
5.4608522 0.18353226
5.4613323 0.18294622
5.4618124 0.18234799
5.4622925 0.18173658
5.4627726 0.18111101
5.4632527 0.18047029
5.4637327 0.17981345
5.4642128 0.17913949
5.4646929 0.17844743
5.465173 0.17773629
5.4656531 0.17700508
5.4661332 0.17625282
5.4666133 0.17547853
5.4670934 0.17468122
5.4675735 0.17385991
5.4680536 0.17302008
5.4685337 0.17217178
5.4690138 0.1713161
5.4694939 0.17045399
5.469974 0.16958643
5.4704541 0.16871439
5.4709342 0.16783884
5.4714143 0.16696075
5.4718944 0.16608108
5.4723745 0.16520081
5.4728546 0.16432091
5.4733347 0.16344234
5.4738148 0.16256608
5.4742949 0.16169309
5.474775 0.16082435
5.4752551 0.15996082
5.4757351 0.15910347
5.4762152 0.15825328
5.4766953 0.15741122
5.4771754 0.15657824
5.4776555 0.15575533
5.4781356 0.1549413
5.4786157 0.1541286
5.4790958 0.15331675
5.4795759 0.15250606
5.480056 0.15169685
5.4805361 0.15088944
5.4810162 0.15008415
5.4814963 0.14928127
5.4819764 0.14848114
5.4824565 0.14768407
5.4829366 0.14689037
5.4834167 0.14610036
5.4838968 0.14531435
5.4843769 0.14453266
5.484857 0.1437556
5.4853371 0.14298348
5.4858172 0.14221664
5.4862973 0.14145537
5.4867774 0.14069999
5.4872575 0.13995083
5.4877375 0.13920819
5.4882176 0.13847296
5.4886977 0.13775162
5.4891778 0.13704486
5.4896579 0.13635132
5.490138 0.13566966
5.4906181 0.13499852
5.4910982 0.13433655
5.4915783 0.13368241
5.4920584 0.13303474
5.4925385 0.1323922
5.4930186 0.13175343
5.4934987 0.13111709
5.4939788 0.13048181
5.4944589 0.12984626
5.494939 0.12920909
5.4954191 0.12856894
5.4958992 0.12792446
5.4963793 0.1272743
5.4968594 0.12661712
5.4973395 0.12595155
5.4978196 0.12527626
5.4982997 0.12458993
5.4987798 0.12389577
5.4992599 0.12319646
5.4997399 0.12249162
5.50022 0.12178089
5.5007001 0.12106391
5.5011802 0.12034031
5.5016603 0.11960973
5.5021404 0.1188718
5.5026205 0.11812616
5.5031006 0.11737244
5.5035807 0.11661028
5.5040608 0.11583932
5.5045409 0.11505919
5.505021 0.11426952
5.5055011 0.11346995
5.5059812 0.11266012
5.5064613 0.11183966
5.5069414 0.11100821
5.5074215 0.1101654
5.5079016 0.10931086
5.5083817 0.10844424
5.5088618 0.10756044
5.5093419 0.10665062
5.509822 0.10571535
5.5103021 0.1047554
5.5107822 0.10377159
5.5112623 0.1027647
5.5117423 0.10173551
5.5122224 0.10068483
5.5127025 0.099613451
5.5131826 0.098522156
5.5136627 0.097411741
5.5141428 0.096282999
5.5146229 0.095136722
5.515103 0.093973702
5.5155831 0.092794731
5.5160632 0.091600602
5.5165433 0.090392106
5.5170234 0.089170036
5.5175035 0.087935185
5.5179836 0.086688343
5.5184637 0.085430304
5.5189438 0.08416093
5.5194239 0.082876715
5.519904 0.081578478
5.5203841 0.080267678
5.5208642 0.078945772
5.5213443 0.077614218
5.5218244 0.076274473
5.5223045 0.074927996
5.5227846 0.073576243
5.5232647 0.072220673
5.5237447 0.070862743
5.5242248 0.069503911
5.5247049 0.068145634
5.525185 0.066789371
5.5256651 0.065436578
5.5261452 0.064088713
5.5266253 0.062747235
5.5271054 0.0614136
5.5275855 0.060089267
5.5280656 0.058775692
5.5285457 0.057474334
5.5290258 0.056186295
5.5295059 0.054906527
5.529986 0.053633095
5.5304661 0.052366195
5.5309462 0.051106022
5.5314263 0.049852772
5.5319064 0.04860664
5.5323865 0.047367822
5.5328666 0.046136513
5.5333467 0.044912908
5.5338268 0.043697203
5.5343069 0.042489593
5.534787 0.041290274
5.5352671 0.040099441
5.5357471 0.03891729
5.5362272 0.037744016
5.5367073 0.036579815
5.5371874 0.035424881
5.5376675 0.034279411
5.5381476 0.0331436
5.5386277 0.032017643
5.5391078 0.030901739
5.5395879 0.029807816
5.540068 0.028746347
5.5405481 0.027716595
5.5410282 0.026717826
5.5415083 0.025749302
5.5419884 0.024810289
5.5424685 0.023900049
5.5429486 0.023017848
5.5434287 0.022162948
5.5439088 0.021334615
5.5443889 0.020532112
5.544869 0.019754702
5.5453491 0.019001651
5.5458292 0.018272222
5.5463093 0.01756568
5.5467894 0.016881287
5.5472695 0.016218309
5.5477495 0.015576009
5.5482296 0.014953651
5.5487097 0.014350499
5.5491898 0.013765818
5.5496699 0.013197073
5.55015 0.012639814
5.5506301 0.012094369
5.5511102 0.011561278
5.5515903 0.011041079
5.5520704 0.010534311
5.5525505 0.010041512
5.5530306 0.0095632213
5.5535107 0.009099977
5.5539908 0.008652318
5.5544709 0.0082207828
5.554951 0.0078059102
5.5554311 0.0074082387
5.5559112 0.0070283071
5.5563913 0.0066666538
5.5568714 0.0063238176
5.5573515 0.0060003372
5.5578316 0.005696751
5.5583117 0.0054135978
5.5587918 0.0051514163
5.5592719 0.0049107449
5.559752 0.0046896634
5.560232 0.0044729237
5.5607121 0.0042582757
5.5611922 0.0040462849
5.5616723 0.0038375167
5.5621524 0.0036325366
5.5626325 0.0034319102
5.5631126 0.0032362028
5.5635927 0.00304598
5.5640728 0.0028618073
5.5645529 0.0026842501
5.565033 0.0025138739
5.5655131 0.0023512442
5.5659932 0.0021969265
5.5664733 0.0020514863
5.5669534 0.001915489
5.5674335 0.0017895001
5.5679136 0.0016740852
5.5683937 0.0015698096
5.5688738 0.0014772389
5.5693539 0.0013969386
5.569834 0.0013291506
5.5703141 0.0012651267
5.5707942 0.0012009278
5.5712743 0.0011368184
5.5717544 0.0010730629
5.5722344 0.0010099257
5.5727145 0.00094767127
5.5731946 0.0008865641
5.5736747 0.00082686861
5.5741548 0.00076884923
5.5746349 0.00071277041
5.575115 0.0006588966
5.5755951 0.00060749223
5.5760752 0.00055882175
5.5765553 0.0005131496
5.5770354 0.00047074022
5.5775155 0.00043185807
5.5779956 0.00039676757
5.5784757 0.00036573317
5.5789558 0.00033901933
5.5794359 0.00031689047
5.579916 0.00029961104
5.5803961 0.00028498451
5.5808762 0.00027017059
5.5813563 0.00025523992
5.5818364 0.00024026988
5.5823165 0.00022533785
5.5827966 0.00021052123
5.5832767 0.00019589738
5.5837568 0.0001815437
5.5842368 0.00016753756
5.5847169 0.00015395636
5.585197 0.00014087747
5.5856771 0.00012837827
5.5861572 0.00011653615
5.5866373 0.0001054285
5.5871174 9.5132695e-05
5.5875975 8.5726117e-05
5.5880776 7.728615e-05
5.5885577 6.9890179e-05
5.5890378 6.3615586e-05
5.5895179 5.8539754e-05
5.589998 5.4740067e-05
5.5904781 5.1970231e-05
5.5909582 4.9283673e-05
5.5914383 4.6623773e-05
5.5919184 4.4002282e-05
5.5923985 4.1430955e-05
5.5928786 3.8921544e-05
5.5933587 3.6485801e-05
5.5938388 3.413548e-05
5.5943189 3.1882333e-05
5.594799 2.9738113e-05
5.5952791 2.7714573e-05
5.5957592 2.5823467e-05
5.5962392 2.4076545e-05
5.5967193 2.2485562e-05
5.5971994 2.1062271e-05
5.5976795 1.9818423e-05
5.5981596 1.8765773e-05
5.5986397 1.7916072e-05
5.5991198 1.7281074e-05
5.5995999 1.6872532e-05
5.60008 1.6702197e-05
5.6005601 1.6787887e-05
5.6010402 1.7183625e-05
5.6015203 1.7885988e-05
5.6020004 1.8878059e-05
5.6024805 2.0142922e-05
5.6029606 2.166366e-05
5.6034407 2.3423356e-05
5.6039208 2.5405094e-05
5.6044009 2.7591956e-05
5.604881 2.9967026e-05
5.6053611 3.2513388e-05
5.6058412 3.5214124e-05
5.6063213 3.8052318e-05
5.6068014 4.1011053e-05
5.6072815 4.4073412e-05
5.6077616 4.7222479e-05
5.6082416 5.0441336e-05
5.6087217 5.3713068e-05
5.6092018 5.7020757e-05
5.6096819 6.0347487e-05
5.610162 6.367634e-05
5.6106421 6.7009497e-05
5.6111222 7.1401997e-05
5.6116023 7.7397686e-05
5.6120824 8.4899407e-05
5.6125625 9.3809999e-05
5.6130426 0.0001040323
5.6135227 0.00011546916
5.6140028 0.00012802342
5.6144829 0.00014159791
5.614963 0.00015609548
5.6154431 0.00017141896
5.6159232 0.00018747121
5.6164033 0.00020415505
5.6168834 0.00022137334
5.6173635 0.00023902891
5.6178436 0.0002570246
5.6183237 0.00027526326
5.6188038 0.00029364772
5.6192839 0.00031208083
5.619764 0.00033046543
5.620244 0.00034870435
5.6207241 0.00036670044
5.6212042 0.00038693952
5.6216843 0.00041320298
5.6221644 0.00044520536
5.6226445 0.00048261401
5.6231246 0.00052509632
5.6236047 0.00057231965
5.6240848 0.00062395137
5.6245649 0.00067965885
5.625045 0.00073910946
5.6255251 0.00080197057
5.6260052 0.00086790954
5.6264853 0.00093659376
5.6269654 0.0010076906
5.6274455 0.0010808674
5.6279256 0.0011557915
5.6284057 0.0012321304
5.6288858 0.0013095513
5.6293659 0.0013877218
5.629846 0.001466309
5.6303261 0.0015449804
5.6308062 0.0016234034
5.6312863 0.0017045701
5.6317664 0.0018009182
5.6322464 0.0019130079
5.6327265 0.0020400861
5.6332066 0.0021813996
5.6336867 0.0023361953
5.6341668 0.0025037199
5.6346469 0.0026832202
5.635127 0.0028739432
5.6356071 0.0030751355
5.6360872 0.0032860441
5.6365673 0.0035059158
5.6370474 0.0037339974
5.6375275 0.0039695357
5.6380076 0.0042117775
5.6384877 0.0044599697
5.6389678 0.0047133591
5.6394479 0.0049711925
5.639928 0.0052327167
5.6404081 0.0054971787
5.6408882 0.005763825
5.6413683 0.0060337076
5.6418484 0.0063276481
5.6423285 0.0066510715
5.6428086 0.0070030806
5.6432887 0.0073827778
5.6437688 0.0077892659
5.6442488 0.0082216473
5.6447289 0.0086790248
5.645209 0.0091605009
5.6456891 0.0096651782
5.6461692 0.010192159
5.6466493 0.010740547
5.6471294 0.011309444
5.6476095 0.011897952
5.6480896 0.012505175
5.6485697 0.013130214
5.6490498 0.013772173
5.6495299 0.014430154
5.65001 0.01510326
5.6504901 0.015790593
5.6509702 0.016491255
5.6514503 0.017204407
5.6519304 0.017939156
5.6524105 0.018703087
5.6528906 0.019496909
5.6533707 0.020321328
5.6538508 0.021177053
5.6543309 0.022064791
5.654811 0.02298525
5.6552911 0.023939138
5.6557712 0.024927162
5.6562513 0.02595003
5.6567313 0.02700845
5.6572114 0.028103129
5.6576915 0.029234775
5.6581716 0.030404097
5.6586517 0.0316118
5.6591318 0.032858594
5.6596119 0.034145186
5.660092 0.035472284
5.6605721 0.036840594
5.6610522 0.038250826
5.6615323 0.039703686
5.6620124 0.04119301
5.6624925 0.042705215
5.6629726 0.044239304
5.6634527 0.045794637
5.6639328 0.047370574
5.6644129 0.048966472
5.664893 0.050581693
5.6653731 0.052215594
5.6658532 0.053867535
5.6663333 0.055536876
5.6668134 0.057222975
5.6672935 0.058925191
5.6677736 0.060642884
5.6682537 0.062375413
5.6687337 0.064122138
5.6692138 0.065882416
5.6696939 0.067655609
5.670174 0.069441074
5.6706541 0.071238171
5.6711342 0.073046259
5.6716143 0.074864697
5.6720944 0.076695807
5.6725745 0.078552971
5.6730546 0.080435639
5.6735347 0.082341153
5.6740148 0.084266855
5.6744949 0.086210089
5.674975 0.088168197
5.6754551 0.09013852
5.6759352 0.092118402
5.6764153 0.094105186
5.6768954 0.096096213
5.6773755 0.098088826
5.6778556 0.10008037
5.6783357 0.10206818
5.6788158 0.10404961
5.6792959 0.10602199
5.679776 0.10798267
5.6802561 0.10992899
5.6807361 0.1118583
5.6812162 0.11376793
5.6816963 0.11565523
5.6821764 0.11751691
5.6826565 0.1193402
5.6831366 0.12112166
5.6836167 0.12286233
5.6840968 0.12456321
5.6845769 0.12622534
5.685057 0.12784973
5.6855371 0.1294374
5.6860172 0.13098936
5.6864973 0.13250665
5.6869774 0.13399027
5.6874575 0.13544125
5.6879376 0.13686061
5.6884177 0.13824937
5.6888978 0.13960855
5.6893779 0.14093916
5.689858 0.14224223
5.6903381 0.14351877
5.6908182 0.14476981
5.6912983 0.14599637
5.6917784 0.14719946
5.6922585 0.1483801
5.6927385 0.14950452
5.6932186 0.15054082
5.6936987 0.1514901
5.6941788 0.15235345
5.6946589 0.15313197
5.695139 0.15382677
5.6956191 0.15443893
5.6960992 0.15496957
5.6965793 0.15541977
5.6970594 0.15579064
5.6975395 0.15608328
5.6980196 0.15629877
5.6984997 0.15643824
5.6989798 0.15650276
5.6994599 0.15649344
5.69994 0.15641138
5.7004201 0.15625768
5.7009002 0.15603343
5.7013803 0.15573974
5.7018604 0.1553777
5.7023405 0.15494842
5.7028206 0.1544634
5.7033007 0.15394726
5.7037808 0.15339785
5.7042609 0.15281182
5.7047409 0.15218581
5.705221 0.15151646
5.7057011 0.15080039
5.7061812 0.15003424
5.7066613 0.14921465
5.7071414 0.14833826
5.7076215 0.1474017
5.7081016 0.14640161
5.7085817 0.14533463
5.7090618 0.14419738
5.7095419 0.14298651
5.710022 0.14169865
5.7105021 0.14033045
5.7109822 0.13887852
5.7114623 0.13733952
5.7119424 0.13571007
5.7124225 0.13398682
5.7129026 0.1321776
5.7133827 0.13035371
5.7138628 0.12852834
5.7143429 0.12670149
5.714823 0.12487315
5.7153031 0.12304331
5.7157832 0.12121197
5.7162633 0.11937914
5.7167433 0.11754479
5.7172234 0.11570893
5.7177035 0.11387156
5.7181836 0.11203266
5.7186637 0.11019224
5.7191438 0.10835029
5.7196239 0.10650681
5.720104 0.10466179
5.7205841 0.10281523
5.7210642 0.10096712
5.7215443 0.099117459
5.7220244 0.097266242
5.7225045 0.095413466
5.7229846 0.093559073
5.7234647 0.091701589
5.7239448 0.089840658
5.7244249 0.087976702
5.724905 0.086110144
5.7253851 0.084241404
5.7258652 0.082370904
5.7263453 0.080499067
5.7268254 0.078626313
5.7273055 0.076753066
5.7277856 0.074879746
5.7282657 0.073006775
5.7287457 0.071134574
5.7292258 0.069263567
5.7297059 0.067394174
5.730186 0.065526817
5.7306661 0.063661919
5.7311462 0.0617999
5.7316263 0.059941182
5.7321064 0.058086188
5.7325865 0.056235339
5.7330666 0.054389056
5.7335467 0.052572486
5.7340268 0.050815012
5.7345069 0.049114608
5.734987 0.047469165
5.7354671 0.045876572
5.7359472 0.044334718
5.7364273 0.042841493
5.7369074 0.041394788
5.7373875 0.03999249
5.7378676 0.038632491
5.7383477 0.037312679
5.7388278 0.036030945
5.7393079 0.034785178
5.739788 0.033573267
5.7402681 0.032393102
5.7407481 0.031242574
5.7412282 0.03011957
5.7417083 0.029021982
5.7421884 0.027947698
5.7426685 0.026894609
5.7431486 0.025860604
5.7436287 0.024845069
5.7441088 0.023851807
5.7445889 0.022881643
5.745069 0.021935111
5.7455491 0.021012745
5.7460292 0.02011508
5.7465093 0.01924265
5.7469894 0.01839599
5.7474695 0.017575633
5.7479496 0.016782114
5.7484297 0.016015967
5.7489098 0.015277727
5.7493899 0.014567928
5.74987 0.013887104
5.7503501 0.01323579
5.7508302 0.012614519
5.7513103 0.012023827
5.7517904 0.011464247
5.7522705 0.010936314
5.7527506 0.010440562
5.7532306 0.0099775252
5.7537107 0.0095452496
5.7541908 0.009122405
5.7546709 0.0087047183
5.755151 0.008293101
5.7556311 0.0078884644
5.7561112 0.00749172
5.7565913 0.007103779
5.7570714 0.0067255529
5.7575515 0.0063579531
5.7580316 0.0060018909
5.7585117 0.0056582776
5.7589918 0.0053280248
5.7594719 0.0050120437
5.759952 0.0047112457
5.7604321 0.0044265422
5.7609122 0.0041588445
5.7613923 0.0039090642
5.7618724 0.0036781124
5.7623525 0.0034669006
5.7628326 0.0032763403
5.7633127 0.0031073426
5.7637928 0.0029605753
5.7642729 0.0028220552
5.764753 0.0026836093
5.765233 0.0025457417
5.7657131 0.0024089561
5.7661932 0.0022737566
5.7666733 0.0021406471
5.7671534 0.0020101314
5.7676335 0.0018827136
5.7681136 0.0017588976
5.7685937 0.0016391872
5.7690738 0.0015240864
5.7695539 0.0014140992
5.770034 0.0013097295
5.7705141 0.0012114812
5.7709942 0.0011198583
5.7714743 0.0010353645
5.7719544 0.00095850404
5.7724345 0.00088978067
5.7729146 0.00082969834
5.7733947 0.00077876101
5.7738748 0.00073747259
5.7743549 0.00070215813
5.774835 0.00066651592
5.7753151 0.00063064123
5.7757952 0.00059471125
5.7762753 0.00055890317
5.7767554 0.00052339419
5.7772354 0.0004883615
5.7777155 0.00045398228
5.7781956 0.00042043374
5.7786757 0.00038789306
5.7791558 0.00035653744
5.7796359 0.00032654406
5.780116 0.00029809012
5.7805961 0.00027135282
5.7810762 0.00024650934
5.7815563 0.00022373688
5.7820364 0.00020321262
5.7825165 0.00018511377
5.7829966 0.00016961751
5.7834767 0.00015690103
5.7839568 0.00014714153
5.7844369 0.0001398788
5.784917 0.00013270514
5.7853971 0.00012540789
5.7858772 0.00011803139
5.7863573 0.00011062004
5.7868374 0.00010321818
5.7873175 9.58702e-05
5.7877976 8.8620458e-05
5.7882777 8.1513324e-05
5.7887578 7.4593166e-05
5.7892378 6.7904354e-05
5.7897179 6.1491255e-05
5.790198 5.5398239e-05
5.7906781 4.9669672e-05
5.7911582 4.4349924e-05
5.7916383 3.9483363e-05
5.7921184 3.5114357e-05
5.7925985 3.1287276e-05
5.7930786 2.8046486e-05
5.7935587 2.5436357e-05
5.7940388 2.3501257e-05
5.7945189 2.2238645e-05
5.794999 2.1105098e-05
5.7954791 1.9940095e-05
5.7959592 1.8751898e-05
5.7964393 1.7548768e-05
5.7969194 1.6338966e-05
5.7973995 1.5130754e-05
5.7978796 1.3932394e-05
5.7983597 1.2752146e-05
5.7988398 1.1598272e-05
5.7993199 1.0479033e-05
5.7998 9.4026906e-06
5.8002801 8.3775065e-06
5.8007602 7.4117418e-06
5.8012402 6.5136579e-06
5.8017203 5.6915161e-06
5.8022004 4.9535778e-06
5.8026805 4.3081045e-06
5.8031606 3.7633574e-06
5.8036407 3.327598e-06
5.8041208 3.0090875e-06
5.8046009 2.8156957e-06
5.805081 2.6746559e-06
5.8055611 2.5282539e-06
5.8060412 2.3776599e-06
5.8065213 2.2240441e-06
5.8070014 2.0685768e-06
5.8074815 1.9124282e-06
5.8079616 1.7567686e-06
5.8084417 1.6027681e-06
5.8089218 1.4515969e-06
5.8094019 1.3044254e-06
5.809882 1.1624238e-06
5.8103621 1.0267622e-06
5.8108422 8.9861089e-07
5.8113223 7.7914013e-07
5.8118024 6.6952013e-07
5.8122825 5.7092111e-07
5.8127626 4.845133e-07
5.8132426 4.1146694e-07
5.8137227 3.5295225e-07
5.8142028 3.1013945e-07
5.8146829 2.8419879e-07
5.815163 2.6999067e-07
5.8156431 2.5546427e-07
5.8161232 2.4039896e-07
5.8166033 2.2492291e-07
5.8170834 2.0916428e-07
5.8175635 1.9325124e-07
5.8180436 1.7731196e-07
5.8185237 1.614746e-07
5.8190038 1.4586733e-07
5.8194839 1.3061832e-07
5.819964 1.1585574e-07
5.8204441 1.0170774e-07
5.8209242 8.8302503e-08
5.8214043 7.5768189e-08
5.8218844 6.4232966e-08
5.8223645 5.3825001e-08
5.8228446 4.4672461e-08
5.8233247 3.6903511e-08
5.8238048 3.064632e-08
5.8242849 2.6029054e-08
5.824765 2.317988e-08
5.825245 2.1927888e-08
5.8257251 2.0828919e-08
5.8262052 1.9682932e-08
5.8266853 1.8499888e-08
5.8271654 1.7289749e-08
5.8276455 1.6062476e-08
5.8281256 1.482803e-08
5.8286057 1.3596373e-08
5.8290858 1.2377466e-08
5.8295659 1.1181271e-08
5.830046 1.0017749e-08
5.8305261 8.8968617e-09
5.8310062 7.8285705e-09
5.8314863 6.8228367e-09
5.8319664 5.8896219e-09
5.8324465 5.0388875e-09
5.8329266 4.280595e-09
5.8334067 3.6247057e-09
5.8338868 3.0811811e-09
5.8343669 2.6599827e-09
5.834847 2.371072e-09
5.8353271 2.2184048e-09
5.8358072 2.0985802e-09
5.8362873 1.9719494e-09
5.8367674 1.8398111e-09
5.8372474 1.7034639e-09
5.8377275 1.5642066e-09
5.8382076 1.4233377e-09
5.8386877 1.2821559e-09
5.8391678 1.1419599e-09
5.8396479 1.0040482e-09
5.840128 8.6971964e-10
5.8406081 7.4027275e-10
5.8410882 6.1700622e-10
5.8415683 5.012187e-10
5.8420484 3.9420883e-10
5.8425285 2.9727526e-10
5.8430086 2.1171665e-10
5.8434887 1.3883164e-10
5.8439688 7.9918894e-11
5.8444489 3.6277053e-11
5.844929 9.2047686e-12
5.8454091 0
5.8458892 0
5.8463693 0
5.8468494 0
5.8473295 0
5.8478096 0
5.8482897 0
5.8487698 0
5.8492498 0
5.8497299 0
5.85021 0
5.8506901 0
5.8511702 0
5.8516503 0
5.8521304 0
5.8526105 0
5.8530906 0
5.8535707 0
5.8540508 0
5.8545309 0
5.855011 0
5.8554911 0
5.8559712 0
5.8564513 0
5.8569314 0
5.8574115 0
5.8578916 0
5.8583717 0
5.8588518 0
5.8593319 0
5.859812 0
5.8602921 0
5.8607722 0
5.8612523 0
5.8617323 0
5.8622124 0
5.8626925 0
5.8631726 0
5.8636527 0
5.8641328 0
5.8646129 0
5.865093 0
5.8655731 0
5.8660532 0
5.8665333 0
5.8670134 0
5.8674935 0
5.8679736 0
5.8684537 0
5.8689338 0
5.8694139 0
5.869894 0
5.8703741 0
5.8708542 0
5.8713343 0
5.8718144 0
5.8722945 0
5.8727746 0
5.8732547 0
5.8737347 0
5.8742148 0
5.8746949 0
5.875175 0
5.8756551 0
5.8761352 0
5.8766153 0
5.8770954 0
5.8775755 0
5.8780556 0
5.8785357 0
5.8790158 0
5.8794959 0
5.879976 0
5.8804561 0
5.8809362 0
5.8814163 0
5.8818964 0
5.8823765 0
5.8828566 0
5.8833367 0
5.8838168 0
5.8842969 0
5.884777 0
5.8852571 0
5.8857371 0
5.8862172 0
5.8866973 4.1074034e-11
5.8871774 1.7093096e-10
5.8876575 3.833654e-10
5.8881376 6.720014e-10
5.8886177 1.030463e-09
5.8890978 1.4523743e-09
5.8895779 1.9313594e-09
5.890058 2.4610422e-09
5.8905381 3.0350469e-09
5.8910182 3.6469975e-09
5.8914983 4.2905181e-09
5.8919784 4.9592328e-09
5.8924585 5.6467655e-09
5.8929386 6.3467403e-09
5.8934187 7.0527814e-09
5.8938988 7.7585127e-09
5.8943789 8.4575584e-09
5.894859 9.1435424e-09
5.8953391 9.8100889e-09
5.8958192 1.0450822e-08
5.8962993 1.1059365e-08
5.8967794 1.187542e-08
5.8972595 1.3643944e-08
5.8977395 1.6353913e-08
5.8982196 1.9935356e-08
5.8986997 2.4318301e-08
5.8991798 2.9432775e-08
5.8996599 3.5208808e-08
5.90014 4.1576426e-08
5.9006201 4.8465659e-08
5.9011002 5.5806534e-08
5.9015803 6.352908e-08
5.9020604 7.1563325e-08
5.9025405 7.9839296e-08
5.9030206 8.8287022e-08
5.9035007 9.6836531e-08
5.9039808 1.0541785e-07
5.9044609 1.1396101e-07
5.904941 1.2239604e-07
5.9054211 1.3065296e-07
5.9059012 1.3866181e-07
5.9063813 1.4635261e-07
5.9068614 1.5460532e-07
5.9073415 1.7172139e-07
5.9078216 1.9906344e-07
5.9083017 2.3590252e-07
5.9087818 2.8150969e-07
5.9092619 3.3515601e-07
5.9097419 3.9611254e-07
5.910222 4.6365033e-07
5.9107021 5.3704043e-07
5.9111822 6.1555391e-07
5.9116623 6.9846182e-07
5.9121424 7.8503522e-07
5.9126225 8.7454516e-07
5.9131026 9.662627e-07
5.9135827 1.0594589e-06
5.9140628 1.1534048e-06
5.9145429 1.2473715e-06
5.915023 1.34063e-06
5.9155031 1.4324514e-06
5.9159832 1.5221067e-06
5.9164633 1.608867e-06
5.9169434 1.6929234e-06
5.9174235 1.8320291e-06
5.9179036 2.0567296e-06
5.9183837 2.3612153e-06
5.9188638 2.7396762e-06
5.9193439 3.1863026e-06
5.919824 3.6952845e-06
5.9203041 4.2608121e-06
5.9207842 4.8770756e-06
5.9212643 5.5382651e-06
5.9217443 6.2385708e-06
5.9222244 6.9721829e-06
5.9227045 7.7332915e-06
5.9231846 8.5160867e-06
5.9236647 9.3147588e-06
5.9241448 1.0123498e-05
5.9246249 1.0936494e-05
5.925105 1.1747938e-05
5.9255851 1.2552018e-05
5.9260652 1.3342927e-05
5.9265453 1.4114853e-05
5.9270254 1.4861988e-05
5.9275055 1.5808742e-05
5.9279856 1.7302835e-05
5.9284657 1.9314034e-05
5.9289458 2.1807041e-05
5.9294259 2.4746556e-05
5.929906 2.809728e-05
5.9303861 3.1823913e-05
5.9308662 3.5891157e-05
5.9313463 4.0263713e-05
5.9318264 4.490628e-05
5.9323065 4.978356e-05
5.9327866 5.4860253e-05
5.9332667 6.0101061e-05
5.9337467 6.5470683e-05
5.9342268 7.0933822e-05
5.9347069 7.6455177e-05
5.935187 8.1999449e-05
5.9356671 8.7531339e-05
5.9361472 9.3015547e-05
5.9366273 9.8416776e-05
5.9371074 0.00010369972
5.9375875 0.00010936934
5.9380676 0.00011751731
5.9385477 0.00012821704
5.9390278 0.00014130863
5.9395079 0.00015663221
5.939988 0.0001740279
5.9404681 0.00019333581
5.9409482 0.00021439605
5.9414283 0.00023704874
5.9419084 0.00026113401
5.9423885 0.00028649195
5.9428686 0.0003129627
5.9433487 0.00034038636
5.9438288 0.00036860305
5.9443089 0.00039745289
5.944789 0.000426776
5.9452691 0.00045641248
5.9457491 0.00048620246
5.9462292 0.00051598606
5.9467093 0.00054560338
5.9471894 0.00057489454
5.9476695 0.00060430074
5.9481496 0.00064123599
5.9486297 0.00068754697
5.9491098 0.00074271643
5.9495899 0.00080622712
5.95007 0.00087756181
5.9505501 0.00095620324
5.9510302 0.0010416342
5.9515103 0.0011333374
5.9519904 0.0012307956
5.9524705 0.0013334915
5.9529506 0.001440908
5.9534307 0.0015525277
5.9539108 0.0016678335
5.9543909 0.0017863081
5.954871 0.0019074342
5.9553511 0.0020306946
5.9558312 0.002155572
5.9563113 0.0022815492
5.9567914 0.002408109
5.9572715 0.0025347341
5.9577516 0.002660972
5.9582316 0.0028011769
5.9587117 0.0029658291
5.9591918 0.0031538649
5.9596719 0.0033642207
5.960152 0.0035958329
5.9606321 0.0038476377
5.9611122 0.0041185715
5.9615923 0.0044075705
5.9620724 0.0047135712
5.9625525 0.0050355098
5.9630326 0.0053723227
5.9635127 0.0057229462
5.9639928 0.0060863166
5.9644729 0.0064613703
5.964953 0.0068470435
5.9654331 0.0072422727
5.9659132 0.007645994
5.9663933 0.0080571439
5.9668734 0.0084746587
5.9673535 0.0088974747
5.9678336 0.0093245282
5.9683137 0.0097668427
5.9687938 0.010248198
5.9692739 0.010768609
5.969754 0.011327369
5.970234 0.011923771
5.9707141 0.012557108
5.9711942 0.013226672
5.9716743 0.013931756
5.9721544 0.014671654
5.9726345 0.015445657
5.9731146 0.01625306
5.9735947 0.017093155
5.9740748 0.017965234
5.9745549 0.018868591
5.975035 0.019802518
5.9755151 0.020766309
5.9759952 0.021759256
5.9764753 0.022780652
5.9769554 0.02382979
5.9774355 0.024905963
5.9779156 0.026008463
5.9783957 0.027136864
5.9788758 0.0282929
5.9793559 0.029478491
5.979836 0.030695437
5.9803161 0.031945541
5.9807962 0.033230603
5.9812763 0.034552423
5.9817564 0.035912804
5.9822364 0.037313547
5.9827165 0.038756451
5.9831966 0.040243319
5.9836767 0.041775951
5.9841568 0.043356149
5.9846369 0.044985713
5.985117 0.046666445
5.9855971 0.048400146
5.9860772 0.050188616
5.9865573 0.052033657
5.9870374 0.05393707
5.9875175 0.055900655
5.9879976 0.057926215
5.9884777 0.06001384
5.9889578 0.062131761
5.9894379 0.064266237
5.989918 0.066415709
5.9903981 0.06857862
5.9908782 0.07075341
5.9913583 0.072938521
5.9918384 0.075132394
5.9923185 0.077333471
5.9927986 0.079540194
5.9932787 0.081751002
5.9937588 0.083964339
5.9942388 0.086178645
5.9947189 0.088392362
5.995199 0.09060393
5.9956791 0.092811793
5.9961592 0.09501439
5.9966393 0.097210164
5.9971194 0.099397556
5.9975995 0.10157501
5.9980796 0.10374096
5.9985597 0.10589385
5.9990398 0.10803669
5.9995199 0.11017344
6 0.11230405
