# Supplementary material for: Structural motifs of gold cluster anions with 17 to 69 atoms
Source: Nat Commun. 2026 Apr 10;17:5099. doi: 10.1038/s41467-026-71649-9 (PMC13246909; doi:10.1038/s41467-026-71649-9)
Supplement: Supplementary file 5 — Source Data [file 41467_2026_71649_MOESM5_ESM.zip › Figure2/62_th_red.dat]

3.6 0
3.6004801 0
3.6009602 0
3.6014403 0
3.6019204 0
3.6024005 0
3.6028806 0
3.6033607 0
3.6038408 0
3.6043209 0
3.604801 0
3.6052811 0
3.6057612 0
3.6062412 0
3.6067213 0
3.6072014 0
3.6076815 0
3.6081616 0
3.6086417 0
3.6091218 0
3.6096019 0
3.610082 0
3.6105621 0
3.6110422 0
3.6115223 0
3.6120024 0
3.6124825 0
3.6129626 0
3.6134427 0
3.6139228 0
3.6144029 0
3.614883 0
3.6153631 0
3.6158432 0
3.6163233 0
3.6168034 0
3.6172835 0
3.6177636 0
3.6182436 0
3.6187237 0
3.6192038 0
3.6196839 0
3.620164 0
3.6206441 0
3.6211242 0
3.6216043 0
3.6220844 0
3.6225645 0
3.6230446 0
3.6235247 0
3.6240048 0
3.6244849 0
3.624965 0
3.6254451 0
3.6259252 0
3.6264053 0
3.6268854 0
3.6273655 0
3.6278456 0
3.6283257 0
3.6288058 0
3.6292859 0
3.629766 0
3.630246 0
3.6307261 0
3.6312062 0
3.6316863 0
3.6321664 0
3.6326465 0
3.6331266 0
3.6336067 0
3.6340868 0
3.6345669 0
3.635047 0
3.6355271 0
3.6360072 0
3.6364873 0
3.6369674 0
3.6374475 0
3.6379276 0
3.6384077 0
3.6388878 0
3.6393679 0
3.639848 0
3.6403281 0
3.6408082 0
3.6412883 0
3.6417684 0
3.6422484 0
3.6427285 0
3.6432086 0
3.6436887 0
3.6441688 0
3.6446489 0
3.645129 0
3.6456091 0
3.6460892 0
3.6465693 0
3.6470494 0
3.6475295 0
3.6480096 0
3.6484897 0
3.6489698 0
3.6494499 0
3.64993 0
3.6504101 0
3.6508902 0
3.6513703 0
3.6518504 0
3.6523305 0
3.6528106 0
3.6532907 0
3.6537708 0
3.6542509 0
3.6547309 0
3.655211 0
3.6556911 0
3.6561712 0
3.6566513 0
3.6571314 0
3.6576115 0
3.6580916 0
3.6585717 0
3.6590518 0
3.6595319 0
3.660012 0
3.6604921 0
3.6609722 0
3.6614523 0
3.6619324 0
3.6624125 0
3.6628926 0
3.6633727 0
3.6638528 0
3.6643329 0
3.664813 0
3.6652931 0
3.6657732 0
3.6662533 0
3.6667333 0
3.6672134 0
3.6676935 0
3.6681736 0
3.6686537 0
3.6691338 0
3.6696139 0
3.670094 0
3.6705741 0
3.6710542 0
3.6715343 0
3.6720144 0
3.6724945 0
3.6729746 0
3.6734547 0
3.6739348 0
3.6744149 0
3.674895 0
3.6753751 0
3.6758552 0
3.6763353 0
3.6768154 0
3.6772955 0
3.6777756 0
3.6782557 0
3.6787357 0
3.6792158 0
3.6796959 0
3.680176 0
3.6806561 0
3.6811362 0
3.6816163 0
3.6820964 0
3.6825765 0
3.6830566 0
3.6835367 0
3.6840168 0
3.6844969 0
3.684977 0
3.6854571 0
3.6859372 0
3.6864173 0
3.6868974 0
3.6873775 0
3.6878576 0
3.6883377 0
3.6888178 0
3.6892979 0
3.689778 0
3.6902581 0
3.6907381 0
3.6912182 0
3.6916983 0
3.6921784 0
3.6926585 0
3.6931386 0
3.6936187 0
3.6940988 0
3.6945789 0
3.695059 0
3.6955391 0
3.6960192 0
3.6964993 0
3.6969794 0
3.6974595 0
3.6979396 0
3.6984197 0
3.6988998 0
3.6993799 0
3.69986 0
3.7003401 0
3.7008202 0
3.7013003 0
3.7017804 0
3.7022605 0
3.7027405 0
3.7032206 0
3.7037007 0
3.7041808 0
3.7046609 0
3.705141 0
3.7056211 0
3.7061012 0
3.7065813 0
3.7070614 0
3.7075415 0
3.7080216 0
3.7085017 0
3.7089818 0
3.7094619 0
3.709942 0
3.7104221 0
3.7109022 0
3.7113823 0
3.7118624 0
3.7123425 0
3.7128226 0
3.7133027 0
3.7137828 0
3.7142629 0
3.7147429 0
3.715223 0
3.7157031 0
3.7161832 0
3.7166633 0
3.7171434 0
3.7176235 0
3.7181036 0
3.7185837 0
3.7190638 0
3.7195439 0
3.720024 0
3.7205041 0
3.7209842 0
3.7214643 0
3.7219444 0
3.7224245 0
3.7229046 0
3.7233847 0
3.7238648 0
3.7243449 0
3.724825 0
3.7253051 0
3.7257852 0
3.7262653 0
3.7267453 0
3.7272254 0
3.7277055 0
3.7281856 0
3.7286657 0
3.7291458 0
3.7296259 0
3.730106 0
3.7305861 0
3.7310662 0
3.7315463 0
3.7320264 7.9862628e-12
3.7325065 4.4733298e-11
3.7329866 1.0939862e-10
3.7334667 1.9987198e-10
3.7339468 3.1404313e-10
3.7344269 4.4980183e-10
3.734907 6.0503782e-10
3.7353871 7.7764086e-10
3.7358672 9.6550071e-10
3.7363473 1.1665071e-09
3.7368274 1.3785498e-09
3.7373075 1.5995186e-09
3.7377876 1.8273032e-09
3.7382677 2.0597934e-09
3.7387477 2.2948788e-09
3.7392278 2.5304494e-09
3.7397079 2.7643948e-09
3.740188 2.9946048e-09
3.7406681 3.218969e-09
3.7411482 3.4353774e-09
3.7416283 3.6417197e-09
3.7421084 3.8713298e-09
3.7425885 4.3758196e-09
3.7430686 5.1865607e-09
3.7435487 6.2813006e-09
3.7440288 7.6377869e-09
3.7445089 9.2337671e-09
3.744989 1.1046989e-08
3.7454691 1.30552e-08
3.7459492 1.5236147e-08
3.7464293 1.7567578e-08
3.7469094 2.0027241e-08
3.7473895 2.2592883e-08
3.7478696 2.5242252e-08
3.7483497 2.7953095e-08
3.7488298 3.070316e-08
3.7493099 3.3470194e-08
3.74979 3.6231945e-08
3.7502701 3.8966161e-08
3.7507502 4.1650589e-08
3.7512302 4.4262976e-08
3.7517103 4.678107e-08
3.7521904 4.9241534e-08
3.7526705 5.383505e-08
3.7531506 6.1523195e-08
3.7536307 7.2090645e-08
3.7541108 8.5322072e-08
3.7545909 1.0100215e-07
3.755071 1.1891556e-07
3.7555511 1.3884697e-07
3.7560312 1.6058105e-07
3.7565113 1.8390249e-07
3.7569914 2.0859595e-07
3.7574715 2.3444611e-07
3.7579516 2.6123764e-07
3.7584317 2.8875522e-07
3.7589118 3.1678353e-07
3.7593919 3.4510723e-07
3.759872 3.73511e-07
3.7603521 4.0177952e-07
3.7608322 4.2969746e-07
3.7613123 4.5704949e-07
3.7617924 4.8362029e-07
3.7622725 5.0919454e-07
3.7627526 5.4455424e-07
3.7632326 6.0368465e-07
3.7637127 6.8509977e-07
3.7641928 7.8722348e-07
3.7646729 9.0847963e-07
3.765153 1.0472921e-06
3.7656331 1.2020847e-06
3.7661132 1.3712813e-06
3.7665933 1.5533058e-06
3.7670734 1.746582e-06
3.7675535 1.9495339e-06
3.7680336 2.1605851e-06
3.7685137 2.3781597e-06
3.7689938 2.6006815e-06
3.7694739 2.8265743e-06
3.769954 3.0542621e-06
3.7704341 3.2821685e-06
3.7709142 3.5087176e-06
3.7713943 3.7323332e-06
3.7718744 3.951439e-06
3.7723545 4.1644591e-06
3.7728346 4.402154e-06
3.7733147 4.7714657e-06
3.7737948 5.2732664e-06
3.7742749 5.8988201e-06
3.774755 6.6393908e-06
3.775235 7.4862424e-06
3.7757151 8.430639e-06
3.7761952 9.4638445e-06
3.7766753 1.0577123e-05
3.7771554 1.1761738e-05
3.7776355 1.3008955e-05
3.7781156 1.4310036e-05
3.7785957 1.5656247e-05
3.7790758 1.703885e-05
3.7795559 1.844911e-05
3.780036 1.9878291e-05
3.7805161 2.1317657e-05
3.7809962 2.2758472e-05
3.7814763 2.4192e-05
3.7819564 2.5609504e-05
3.7824365 2.700225e-05
3.7829166 2.8411153e-05
3.7833967 3.0318881e-05
3.7838768 3.2821069e-05
3.7843569 3.588212e-05
3.784837 3.9466435e-05
3.7853171 4.3538415e-05
3.7857972 4.8062461e-05
3.7862773 5.3002976e-05
3.7867574 5.8324361e-05
3.7872374 6.3991016e-05
3.7877175 6.9967345e-05
3.7881976 7.6217747e-05
3.7886777 8.2706626e-05
3.7891578 8.9398381e-05
3.7896379 9.6257415e-05
3.790118 0.00010324813
3.7905981 0.00011033492
3.7910782 0.0001174822
3.7915583 0.00012465437
3.7920384 0.00013181581
3.7925185 0.00013893095
3.7929986 0.00014597878
3.7934787 0.00015422179
3.7939588 0.00016441907
3.7944389 0.00017647023
3.794919 0.00019027485
3.7953991 0.00020573253
3.7958792 0.00022274284
3.7963593 0.00024120539
3.7968394 0.00026101977
3.7973195 0.00028208556
3.7977996 0.00030430236
3.7982797 0.00032756975
3.7987598 0.00035178734
3.7992398 0.0003768547
3.7997199 0.00040267144
3.8002 0.00042913713
3.8006801 0.00045615138
3.8011602 0.00048361377
3.8016403 0.0005114239
3.8021204 0.00053948135
3.8026005 0.00056768571
3.8030806 0.00059593659
3.8035607 0.00062579197
3.8040408 0.00066000452
3.8045209 0.00069846428
3.805001 0.00074100881
3.8054811 0.00078747568
3.8059612 0.00083770244
3.8064413 0.00089152664
3.8069214 0.00094878585
3.8074015 0.0010093176
3.8078816 0.0010729595
3.8083617 0.0011395491
3.8088418 0.0012089239
3.8093219 0.0012809214
3.809802 0.0013553794
3.8102821 0.0014321352
3.8107622 0.0015110265
3.8112422 0.0015918908
3.8117223 0.0016745656
3.8122024 0.0017588886
3.8126825 0.0018446973
3.8131626 0.0019318292
3.8136427 0.0020208632
3.8141228 0.0021149627
3.8146029 0.0022145342
3.815083 0.0023196093
3.8155631 0.0024302195
3.8160432 0.0025463966
3.8165233 0.0026681721
3.8170034 0.0027955777
3.8174835 0.0029286449
3.8179636 0.0030674056
3.8184437 0.0032118912
3.8189238 0.0033621333
3.8194039 0.0035181637
3.819884 0.003680014
3.8203641 0.0038477157
3.8208442 0.0040213005
3.8213243 0.0042008001
3.8218044 0.0043862461
3.8222845 0.00457767
3.8227646 0.0047751036
3.8232446 0.0049785784
3.8237247 0.0051880743
3.8242048 0.005402832
3.8246849 0.0056225066
3.825165 0.0058469897
3.8256451 0.0060761726
3.8261252 0.0063099467
3.8266053 0.0065482032
3.8270854 0.0067908336
3.8275655 0.0070377292
3.8280456 0.0072887813
3.8285257 0.0075438814
3.8290058 0.0078029208
3.8294859 0.0080657908
3.829966 0.0083323829
3.8304461 0.0086025883
3.8309262 0.0088762984
3.8314063 0.0091534046
3.8318864 0.0094337982
3.8323665 0.0097173706
3.8328466 0.010004013
3.8333267 0.010293617
3.8338068 0.010586078
3.8342869 0.01088301
3.834767 0.011185438
3.835247 0.011492826
3.8357271 0.011804635
3.8362072 0.012120326
3.8366873 0.012439362
3.8371674 0.012761205
3.8376475 0.013085317
3.8381276 0.013411159
3.8386077 0.013738193
3.8390878 0.014065882
3.8395679 0.014393687
3.840048 0.014721071
3.8405281 0.015047494
3.8410082 0.01537242
3.8414883 0.015695309
3.8419684 0.016015624
3.8424485 0.016332827
3.8429286 0.01664638
3.8434087 0.016955744
3.8438888 0.017260381
3.8443689 0.017560002
3.844849 0.017854879
3.8453291 0.018144999
3.8458092 0.018430331
3.8462893 0.018710846
3.8467694 0.018986513
3.8472494 0.019257303
3.8477295 0.019523185
3.8482096 0.019784129
3.8486897 0.020040106
3.8491698 0.020291086
3.8496499 0.020537038
3.85013 0.020777932
3.8506101 0.021013739
3.8510902 0.021244428
3.8515703 0.02146997
3.8520504 0.021690334
3.8525305 0.021905491
3.8530106 0.02211541
3.8534907 0.022320062
3.8539708 0.022519416
3.8544509 0.022712752
3.854931 0.022896006
3.8554111 0.023068231
3.8558912 0.023229082
3.8563713 0.023378215
3.8568514 0.023515285
3.8573315 0.023639948
3.8578116 0.02375186
3.8582917 0.023850676
3.8587718 0.023936052
3.8592519 0.024007644
3.8597319 0.024065107
3.860212 0.024108097
3.8606921 0.024136269
3.8611722 0.02414928
3.8616523 0.024146784
3.8621324 0.024128439
3.8626125 0.024093898
3.8630926 0.024042818
3.8635727 0.023974854
3.8640528 0.023889663
3.8645329 0.023787372
3.865013 0.023678364
3.8654931 0.023567156
3.8659732 0.023453959
3.8664533 0.023338981
3.8669334 0.023222429
3.8674135 0.023104513
3.8678936 0.022985441
3.8683737 0.022865421
3.8688538 0.022744662
3.8693339 0.022623372
3.869814 0.02250176
3.8702941 0.022380034
3.8707742 0.022258403
3.8712543 0.022137075
3.8717343 0.022016259
3.8722144 0.021896162
3.8726945 0.021776995
3.8731746 0.021658964
3.8736547 0.021542278
3.8741348 0.021427146
3.8746149 0.021313777
3.875095 0.021201604
3.8755751 0.02108988
3.8760552 0.020978639
3.8765353 0.020867914
3.8770154 0.020757739
3.8774955 0.020648148
3.8779756 0.020539174
3.8784557 0.02043085
3.8789358 0.020323212
3.8794159 0.020216292
3.879896 0.020110123
3.8803761 0.020004741
3.8808562 0.019900178
3.8813363 0.019796467
3.8818164 0.019693644
3.8822965 0.019591741
3.8827766 0.019490791
3.8832567 0.01939083
3.8837367 0.01929189
3.8842168 0.019194005
3.8846969 0.019097208
3.885177 0.019006836
3.8856571 0.018937534
3.8861372 0.018889969
3.8866173 0.018863938
3.8870974 0.018859242
3.8875775 0.018875679
3.8880576 0.018913049
3.8885377 0.01897115
3.8890178 0.019049783
3.8894979 0.019148745
3.889978 0.019267837
3.8904581 0.019406857
3.8909382 0.019565604
3.8914183 0.019743878
3.8918984 0.019941477
3.8923785 0.020158201
3.8928586 0.020393849
3.8933387 0.02064822
3.8938188 0.020921114
3.8942989 0.021212328
3.894779 0.021521663
3.8952591 0.021848167
3.8957391 0.022185934
3.8962192 0.022533408
3.8966993 0.022890181
3.8971794 0.023255845
3.8976595 0.023629991
3.8981396 0.024012211
3.8986197 0.024402098
3.8990998 0.024799242
3.8995799 0.025203237
3.90006 0.025613674
3.9005401 0.026030144
3.9010202 0.02645224
3.9015003 0.026879554
3.9019804 0.027311676
3.9024605 0.0277482
3.9029406 0.028188717
3.9034207 0.028632819
3.9039008 0.029080097
3.9043809 0.029530144
3.904861 0.029982552
3.9053411 0.030437067
3.9058212 0.030899387
3.9063013 0.031371778
3.9067814 0.031853177
3.9072615 0.032342519
3.9077415 0.032838742
3.9082216 0.033340781
3.9087017 0.033847572
3.9091818 0.034358053
3.9096619 0.03487116
3.910142 0.035385828
3.9106221 0.035900994
3.9111022 0.036415596
3.9115823 0.036928567
3.9120624 0.037438847
3.9125425 0.03794537
3.9130226 0.038447072
3.9135027 0.038942891
3.9139828 0.039431763
3.9144629 0.039912624
3.914943 0.04038441
3.9154231 0.040846058
3.9159032 0.041292818
3.9163833 0.041719316
3.9168634 0.042125791
3.9173435 0.042512518
3.9178236 0.042879774
3.9183037 0.043227833
3.9187838 0.043556972
3.9192639 0.043867465
3.9197439 0.044159588
3.920224 0.044433617
3.9207041 0.044689828
3.9211842 0.044928495
3.9216643 0.045149894
3.9221444 0.045354301
3.9226245 0.045541991
3.9231046 0.04571324
3.9235847 0.045868323
3.9240648 0.046007517
3.9245449 0.046131095
3.925025 0.046239334
3.9255051 0.04633251
3.9259852 0.046409585
3.9264653 0.04646587
3.9269454 0.046500471
3.9274255 0.046512882
3.9279056 0.046502594
3.9283857 0.046469101
3.9288658 0.046411893
3.9293459 0.046330464
3.929826 0.046224306
3.9303061 0.046092911
3.9307862 0.045935771
3.9312663 0.045752379
3.9317463 0.045542227
3.9322264 0.045304806
3.9327065 0.045039611
3.9331866 0.044746132
3.9336667 0.044423862
3.9341468 0.044072294
3.9346269 0.043690919
3.935107 0.04327923
3.9355871 0.042836719
3.9360672 0.0423648
3.9365473 0.041882947
3.9370274 0.041396348
3.9375075 0.040904996
3.9379876 0.040408884
3.9384677 0.039908006
3.9389478 0.039402355
3.9394279 0.038891923
3.939908 0.038376705
3.9403881 0.037856693
3.9408682 0.037331881
3.9413483 0.036802262
3.9418284 0.036267829
3.9423085 0.035728576
3.9427886 0.035184495
3.9432687 0.034635581
3.9437487 0.034081825
3.9442288 0.033523223
3.9447089 0.032959766
3.945189 0.032391447
3.9456691 0.031818261
3.9461492 0.031240183
3.9466293 0.030655589
3.9471094 0.030064003
3.9475895 0.029466229
3.9480696 0.028863073
3.9485497 0.028255341
3.9490298 0.027643837
3.9495099 0.027029368
3.94999 0.026412739
3.9504701 0.025794755
3.9509502 0.025176222
3.9514303 0.024557946
3.9519104 0.023940731
3.9523905 0.023325384
3.9528706 0.02271271
3.9533507 0.022103514
3.9538308 0.021498602
3.9543109 0.02089878
3.954791 0.020304852
3.9552711 0.019717625
3.9557512 0.019137903
3.9562312 0.018566493
3.9567113 0.018005587
3.9571914 0.017457815
3.9576715 0.016922923
3.9581516 0.0164006
3.9586317 0.01589054
3.9591118 0.015392434
3.9595919 0.014905973
3.960072 0.01443085
3.9605521 0.013966756
3.9610322 0.013513383
3.9615123 0.013070422
3.9619924 0.012637566
3.9624725 0.012214506
3.9629526 0.011800934
3.9634327 0.011396541
3.9639128 0.01100102
3.9643929 0.010614062
3.964873 0.010235359
3.9653531 0.0098646032
3.9658332 0.0095014854
3.9663133 0.0091456978
3.9667934 0.0087983457
3.9672735 0.0084654729
3.9677536 0.0081475448
3.9682336 0.0078442588
3.9687137 0.0075553123
3.9691938 0.0072804027
3.9696739 0.0070192272
3.970154 0.0067714833
3.9706341 0.0065368683
3.9711142 0.0063150796
3.9715943 0.0061058146
3.9720744 0.0059087706
3.9725545 0.005723645
3.9730346 0.0055501352
3.9735147 0.0053879384
3.9739948 0.0052367522
3.9744749 0.0050962738
3.974955 0.0049662006
3.9754351 0.00484623
3.9759152 0.0047360594
3.9763953 0.004635386
3.9768754 0.0045439612
3.9773555 0.0044623908
3.9778356 0.0043909759
3.9783157 0.0043297776
3.9787958 0.0042788569
3.9792759 0.0042382746
3.979756 0.0042080917
3.980236 0.0041883692
3.9807161 0.0041791681
3.9811962 0.0041805494
3.9816763 0.0041925739
3.9821564 0.0042153026
3.9826365 0.0042487966
3.9831166 0.0042931167
3.9835967 0.004348324
3.9840768 0.0044144793
3.9845569 0.0044916437
3.985037 0.0045798781
3.9855171 0.0046792435
3.9859972 0.0047898008
3.9864773 0.0049116111
3.9869574 0.0050447312
3.9874375 0.0051869138
3.9879176 0.0053365331
3.9883977 0.0054940398
3.9888778 0.0056598848
3.9893579 0.0058345189
3.989838 0.0060183929
3.9903181 0.0062119576
3.9907982 0.0064156638
3.9912783 0.0066299623
3.9917584 0.0068553041
3.9922384 0.0070921398
3.9927185 0.0073409202
3.9931986 0.0076020963
3.9936787 0.0078761188
3.9941588 0.0081634385
3.9946389 0.0084645062
3.995119 0.0087797728
3.9955991 0.009109689
3.9960792 0.0094547057
3.9965593 0.0098152737
3.9970394 0.010191844
3.9975195 0.010581802
3.9979996 0.01097852
3.9984797 0.011381782
3.9989598 0.011791626
3.9994399 0.01220809
3.99992 0.012631209
4.0004001 0.013061023
4.0008802 0.013497567
4.0013603 0.013940879
4.0018404 0.014390997
4.0023205 0.014847957
4.0028006 0.015311798
4.0032807 0.015782555
4.0037608 0.016260266
4.0042408 0.016744969
4.0047209 0.017236701
4.005201 0.017735499
4.0056811 0.0182414
4.0061612 0.018754441
4.0066413 0.019274661
4.0071214 0.019802095
4.0076015 0.020337098
4.0080816 0.020881186
4.0085617 0.021433814
4.0090418 0.021994103
4.0095219 0.022561177
4.010002 0.023134159
4.0104821 0.023712172
4.0109622 0.024294338
4.0114423 0.02487978
4.0119224 0.025467622
4.0124025 0.026056985
4.0128826 0.026646994
4.0133627 0.027236772
4.0138428 0.02782544
4.0143229 0.028412122
4.014803 0.02899594
4.0152831 0.029576019
4.0157632 0.03015148
4.0162432 0.030721447
4.0167233 0.031285042
4.0172034 0.031841388
4.0176835 0.03238961
4.0181636 0.032929119
4.0186437 0.033459965
4.0191238 0.033982281
4.0196039 0.0344962
4.020084 0.035001856
4.0205641 0.035499382
4.0210442 0.035988912
4.0215243 0.036470579
4.0220044 0.036944517
4.0224845 0.03741086
4.0229646 0.037869739
4.0234447 0.038321291
4.0239248 0.038765646
4.0244049 0.03920294
4.024885 0.039633305
4.0253651 0.040056876
4.0258452 0.040473785
4.0263253 0.040884166
4.0268054 0.041288152
4.0272855 0.041685878
4.0277656 0.042077476
4.0282456 0.042452268
4.0287257 0.042798625
4.0292058 0.04311699
4.0296859 0.043407813
4.030166 0.043671546
4.0306461 0.04390864
4.0311262 0.044119545
4.0316063 0.044304712
4.0320864 0.044464593
4.0325665 0.044599638
4.0330466 0.044710299
4.0335267 0.044797025
4.0340068 0.044860269
4.0344869 0.044900481
4.034967 0.044918112
4.0354471 0.044913613
4.0359272 0.044887434
4.0364073 0.044840028
4.0368874 0.044771845
4.0373675 0.044683335
4.0378476 0.04457495
4.0383277 0.044449645
4.0388078 0.044314227
4.0392879 0.044168115
4.039768 0.044010281
4.040248 0.043839696
4.0407281 0.04365533
4.0412082 0.043456155
4.0416883 0.043241142
4.0421684 0.043009261
4.0426485 0.042759485
4.0431286 0.042490782
4.0436087 0.042202126
4.0440888 0.041892486
4.0445689 0.041560835
4.045049 0.041206142
4.0455291 0.040827378
4.0460092 0.040423516
4.0464893 0.039993525
4.0469694 0.039536378
4.0474495 0.039051044
4.0479296 0.038536495
4.0484097 0.037994706
4.0488898 0.037448086
4.0493699 0.036901415
4.04985 0.0363547
4.0503301 0.035807947
4.0508102 0.03526116
4.0512903 0.034714345
4.0517704 0.034167507
4.0522505 0.033620652
4.0527305 0.033073785
4.0532106 0.032526912
4.0536907 0.031980038
4.0541708 0.031433168
4.0546509 0.030886308
4.055131 0.030339463
4.0556111 0.029792638
4.0560912 0.02924584
4.0565713 0.028699072
4.0570514 0.028152342
4.0575315 0.027605653
4.0580116 0.027059013
4.0584917 0.026512424
4.0589718 0.025965852
4.0594519 0.02541928
4.059932 0.024872709
4.0604121 0.024326142
4.0608922 0.023779581
4.0613723 0.023233028
4.0618524 0.022686485
4.0623325 0.022139955
4.0628126 0.02159344
4.0632927 0.021046942
4.0637728 0.020500463
4.0642529 0.019954005
4.0647329 0.019407571
4.065213 0.018861163
4.0656931 0.018314784
4.0661732 0.017768434
4.0666533 0.017222118
4.0671334 0.016675836
4.0676135 0.016129591
4.0680936 0.015583386
4.0685737 0.015037222
4.0690538 0.014499471
4.0695339 0.013981616
4.070014 0.013482978
4.0704941 0.013002791
4.0709742 0.012540284
4.0714543 0.012094688
4.0719344 0.011665236
4.0724145 0.011251158
4.0728946 0.010851685
4.0733747 0.010466048
4.0738548 0.010093479
4.0743349 0.0097332078
4.074815 0.0093844669
4.0752951 0.0090464869
4.0757752 0.008718499
4.0762553 0.0083997342
4.0767353 0.0080894238
4.0772154 0.0077867988
4.0776955 0.0074910905
4.0781756 0.0072015299
4.0786557 0.0069173482
4.0791358 0.0066381335
4.0796159 0.0063648249
4.080096 0.0060977087
4.0805761 0.0058369786
4.0810562 0.0055828279
4.0815363 0.0053354504
4.0820164 0.0050950394
4.0824965 0.0048617885
4.0829766 0.0046358912
4.0834567 0.0044175411
4.0839368 0.0042069316
4.0844169 0.0040042562
4.084897 0.0038097086
4.0853771 0.0036234821
4.0858572 0.0034457703
4.0863373 0.0032767668
4.0868174 0.003116665
4.0872975 0.0029656585
4.0877776 0.0028239408
4.0882577 0.0026917054
4.0887377 0.0025691458
4.0892178 0.0024558196
4.0896979 0.0023452162
4.090178 0.0022357905
4.0906581 0.0021278064
4.0911382 0.0020215279
4.0916183 0.001917219
4.0920984 0.0018151437
4.0925785 0.0017155659
4.0930586 0.0016187496
4.0935387 0.0015249588
4.0940188 0.0014344575
4.0944989 0.0013475097
4.094979 0.0012643793
4.0954591 0.0011853304
4.0959392 0.0011106268
4.0964193 0.0010405327
4.0968994 0.00097531187
4.0973795 0.00091522843
4.0978596 0.00086054631
4.0983397 0.00081152949
4.0988198 0.00076844197
4.0992999 0.00073151049
4.09978 0.00069702701
4.1002601 0.00066249139
4.1007401 0.00062803779
4.1012202 0.00059380037
4.1017003 0.00055991329
4.1021804 0.0005265107
4.1026605 0.00049372677
4.1031406 0.00046169565
4.1036207 0.00043055151
4.1041008 0.00040042849
4.1045809 0.00037146076
4.105061 0.00034378248
4.1055411 0.00031752781
4.1060212 0.00029283089
4.1065013 0.0002698259
4.1069814 0.00024864699
4.1074615 0.00022942832
4.1079416 0.00021230405
4.1084217 0.00019740833
4.1089018 0.00018487533
4.1093819 0.0001748392
4.109862 0.00016643699
4.1103421 0.00015795511
4.1108222 0.00014940157
4.1113023 0.00014082049
4.1117824 0.000132256
4.1122625 0.00012375224
4.1127425 0.00011535334
4.1132226 0.00010710343
4.1137027 9.9046639e-05
4.1141828 9.1227098e-05
4.1146629 8.3688938e-05
4.115143 7.6476292e-05
4.1156231 6.9633291e-05
4.1161032 6.3204065e-05
4.1165833 5.7232746e-05
4.1170634 5.1763466e-05
4.1175435 4.6840354e-05
4.1180236 4.2507543e-05
4.1185037 3.8809164e-05
4.1189838 3.5789348e-05
4.1194639 3.3492225e-05
4.119944 3.1825163e-05
4.1204241 3.0192759e-05
4.1209042 2.8529096e-05
4.1213843 2.6844618e-05
4.1218644 2.5149766e-05
4.1223445 2.3454981e-05
4.1228246 2.1770706e-05
4.1233047 2.0107383e-05
4.1237848 1.8475453e-05
4.1242649 1.6885359e-05
4.1247449 1.5347542e-05
4.125225 1.3872444e-05
4.1257051 1.2470507e-05
4.1261852 1.1152173e-05
4.1266653 9.9278832e-06
4.1271454 8.8080804e-06
4.1276255 7.8032061e-06
4.1281056 6.9237022e-06
4.1285857 6.1800105e-06
4.1290658 5.582573e-06
4.1295459 5.1418315e-06
4.130026 4.859673e-06
4.1305061 4.6124545e-06
4.1309862 4.3579255e-06
4.1314663 4.0979346e-06
4.1319464 3.8343303e-06
4.1324265 3.5689611e-06
4.1329066 3.3036756e-06
4.1333867 3.0403223e-06
4.1338668 2.7807497e-06
4.1343469 2.5268064e-06
4.134827 2.280341e-06
4.1353071 2.0432019e-06
4.1357872 1.8172377e-06
4.1362673 1.604297e-06
4.1367473 1.4062283e-06
4.1372274 1.22488e-06
4.1377075 1.0621009e-06
4.1381876 9.1973933e-07
4.1386677 7.9964392e-07
4.1391478 7.0366319e-07
4.1396279 6.3364569e-07
4.140108 5.9141807e-07
4.1405881 5.6189965e-07
4.1410682 5.3120945e-07
4.1415483 4.995972e-07
4.1420284 4.6731265e-07
4.1425085 4.3460553e-07
4.1429886 4.0172557e-07
4.1434687 3.6892252e-07
4.1439488 3.364461e-07
4.1444289 3.0454606e-07
4.144909 2.7347213e-07
4.1453891 2.4347404e-07
4.1458692 2.1480154e-07
4.1463493 1.8770435e-07
4.1468294 1.6243222e-07
4.1473095 1.3923487e-07
4.1477896 1.1836206e-07
4.1482697 1.000635e-07
4.1487497 8.4588948e-08
4.1492298 7.2188126e-08
4.1497099 6.3110774e-08
4.15019 5.7606629e-08
4.1506701 5.4708396e-08
4.1511502 5.1778145e-08
4.1516303 4.8736398e-08
4.1521104 4.5609134e-08
4.1525905 4.2422332e-08
4.1530706 3.9201973e-08
4.1535507 3.5974036e-08
4.1540308 3.2764501e-08
4.1545109 2.9599348e-08
4.154991 2.6504556e-08
4.1554711 2.3506105e-08
4.1559512 2.0629974e-08
4.1564313 1.7902145e-08
4.1569114 1.5348595e-08
4.1573915 1.2995305e-08
4.1578716 1.0868255e-08
4.1583517 8.9934246e-09
4.1588318 7.396793e-09
4.1593119 6.1043401e-09
4.159792 5.1420458e-09
4.1602721 4.5358896e-09
4.1607522 4.2595602e-09
4.1612322 4.019307e-09
4.1617123 3.7672217e-09
4.1621924 3.5057638e-09
4.1626725 3.2373934e-09
4.1631526 2.9645702e-09
4.1636327 2.6897539e-09
4.1641128 2.4154045e-09
4.1645929 2.1439818e-09
4.165073 1.8779455e-09
4.1655531 1.6197555e-09
4.1660332 1.3718716e-09
4.1665133 1.1367536e-09
4.1669934 9.1686128e-10
4.1674735 7.1465455e-10
4.1679536 5.3259318e-10
4.1684337 3.7313699e-10
4.1689138 2.387458e-10
4.1693939 1.3187941e-10
4.169874 5.4997652e-11
4.1703541 1.0560337e-11
4.1708342 0
4.1713143 0
4.1717944 0
4.1722745 0
4.1727546 0
4.1732346 0
4.1737147 0
4.1741948 0
4.1746749 0
4.175155 0
4.1756351 0
4.1761152 0
4.1765953 0
4.1770754 0
4.1775555 0
4.1780356 0
4.1785157 0
4.1789958 0
4.1794759 0
4.179956 0
4.1804361 0
4.1809162 0
4.1813963 0
4.1818764 0
4.1823565 0
4.1828366 0
4.1833167 0
4.1837968 0
4.1842769 0
4.184757 0
4.185237 0
4.1857171 0
4.1861972 0
4.1866773 0
4.1871574 0
4.1876375 0
4.1881176 0
4.1885977 0
4.1890778 0
4.1895579 0
4.190038 0
4.1905181 0
4.1909982 0
4.1914783 0
4.1919584 0
4.1924385 0
4.1929186 0
4.1933987 0
4.1938788 0
4.1943589 0
4.194839 0
4.1953191 0
4.1957992 0
4.1962793 0
4.1967594 0
4.1972394 0
4.1977195 0
4.1981996 0
4.1986797 0
4.1991598 0
4.1996399 0
4.20012 0
4.2006001 0
4.2010802 0
4.2015603 0
4.2020404 0
4.2025205 0
4.2030006 0
4.2034807 0
4.2039608 0
4.2044409 0
4.204921 0
4.2054011 0
4.2058812 0
4.2063613 0
4.2068414 0
4.2073215 0
4.2078016 0
4.2082817 0
4.2087618 0
4.2092418 0
4.2097219 0
4.210202 0
4.2106821 0
4.2111622 0
4.2116423 0
4.2121224 0
4.2126025 0
4.2130826 0
4.2135627 0
4.2140428 0
4.2145229 0
4.215003 0
4.2154831 0
4.2159632 0
4.2164433 0
4.2169234 0
4.2174035 0
4.2178836 0
4.2183637 0
4.2188438 0
4.2193239 0
4.219804 0
4.2202841 0
4.2207642 0
4.2212442 0
4.2217243 0
4.2222044 0
4.2226845 0
4.2231646 0
4.2236447 0
4.2241248 0
4.2246049 0
4.225085 0
4.2255651 0
4.2260452 0
4.2265253 0
4.2270054 0
4.2274855 0
4.2279656 0
4.2284457 0
4.2289258 0
4.2294059 0
4.229886 0
4.2303661 0
4.2308462 0
4.2313263 0
4.2318064 0
4.2322865 0
4.2327666 0
4.2332466 0
4.2337267 0
4.2342068 0
4.2346869 0
4.235167 0
4.2356471 0
4.2361272 0
4.2366073 0
4.2370874 0
4.2375675 0
4.2380476 0
4.2385277 0
4.2390078 0
4.2394879 0
4.239968 0
4.2404481 0
4.2409282 0
4.2414083 0
4.2418884 0
4.2423685 0
4.2428486 0
4.2433287 0
4.2438088 0
4.2442889 0
4.244769 0
4.245249 0
4.2457291 0
4.2462092 0
4.2466893 0
4.2471694 0
4.2476495 0
4.2481296 0
4.2486097 0
4.2490898 0
4.2495699 0
4.25005 0
4.2505301 0
4.2510102 0
4.2514903 0
4.2519704 0
4.2524505 0
4.2529306 0
4.2534107 0
4.2538908 0
4.2543709 0
4.254851 0
4.2553311 0
4.2558112 0
4.2562913 0
4.2567714 0
4.2572515 0
4.2577315 0
4.2582116 0
4.2586917 0
4.2591718 0
4.2596519 0
4.260132 0
4.2606121 0
4.2610922 0
4.2615723 0
4.2620524 0
4.2625325 0
4.2630126 0
4.2634927 0
4.2639728 0
4.2644529 0
4.264933 0
4.2654131 0
4.2658932 0
4.2663733 0
4.2668534 0
4.2673335 0
4.2678136 0
4.2682937 0
4.2687738 0
4.2692539 0
4.2697339 0
4.270214 0
4.2706941 0
4.2711742 0
4.2716543 0
4.2721344 0
4.2726145 0
4.2730946 0
4.2735747 0
4.2740548 0
4.2745349 0
4.275015 0
4.2754951 0
4.2759752 0
4.2764553 0
4.2769354 0
4.2774155 0
4.2778956 0
4.2783757 0
4.2788558 0
4.2793359 0
4.279816 0
4.2802961 0
4.2807762 0
4.2812563 0
4.2817363 0
4.2822164 0
4.2826965 0
4.2831766 0
4.2836567 0
4.2841368 0
4.2846169 0
4.285097 0
4.2855771 0
4.2860572 0
4.2865373 0
4.2870174 0
4.2874975 0
4.2879776 0
4.2884577 0
4.2889378 0
4.2894179 0
4.289898 0
4.2903781 0
4.2908582 0
4.2913383 0
4.2918184 0
4.2922985 0
4.2927786 0
4.2932587 0
4.2937387 0
4.2942188 0
4.2946989 0
4.295179 0
4.2956591 0
4.2961392 0
4.2966193 0
4.2970994 0
4.2975795 0
4.2980596 0
4.2985397 0
4.2990198 0
4.2994999 0
4.29998 0
4.3004601 0
4.3009402 0
4.3014203 0
4.3019004 0
4.3023805 0
4.3028606 0
4.3033407 0
4.3038208 0
4.3043009 0
4.304781 0
4.3052611 0
4.3057411 0
4.3062212 0
4.3067013 0
4.3071814 0
4.3076615 0
4.3081416 0
4.3086217 0
4.3091018 0
4.3095819 0
4.310062 0
4.3105421 0
4.3110222 0
4.3115023 0
4.3119824 0
4.3124625 0
4.3129426 0
4.3134227 0
4.3139028 0
4.3143829 0
4.314863 0
4.3153431 0
4.3158232 0
4.3163033 0
4.3167834 0
4.3172635 0
4.3177435 0
4.3182236 0
4.3187037 0
4.3191838 0
4.3196639 0
4.320144 0
4.3206241 0
4.3211042 0
4.3215843 0
4.3220644 0
4.3225445 0
4.3230246 0
4.3235047 0
4.3239848 0
4.3244649 0
4.324945 0
4.3254251 0
4.3259052 0
4.3263853 0
4.3268654 0
4.3273455 0
4.3278256 0
4.3283057 0
4.3287858 0
4.3292659 0
4.3297459 0
4.330226 0
4.3307061 0
4.3311862 0
4.3316663 0
4.3321464 0
4.3326265 0
4.3331066 0
4.3335867 0
4.3340668 0
4.3345469 0
4.335027 0
4.3355071 0
4.3359872 0
4.3364673 0
4.3369474 0
4.3374275 0
4.3379076 0
4.3383877 0
4.3388678 0
4.3393479 0
4.339828 0
4.3403081 0
4.3407882 0
4.3412683 0
4.3417483 0
4.3422284 0
4.3427085 0
4.3431886 0
4.3436687 0
4.3441488 0
4.3446289 0
4.345109 0
4.3455891 0
4.3460692 0
4.3465493 0
4.3470294 0
4.3475095 0
4.3479896 0
4.3484697 0
4.3489498 0
4.3494299 0
4.34991 0
4.3503901 0
4.3508702 0
4.3513503 0
4.3518304 0
4.3523105 0
4.3527906 0
4.3532707 0
4.3537508 0
4.3542308 0
4.3547109 0
4.355191 0
4.3556711 0
4.3561512 0
4.3566313 0
4.3571114 0
4.3575915 0
4.3580716 0
4.3585517 0
4.3590318 0
4.3595119 0
4.359992 0
4.3604721 0
4.3609522 0
4.3614323 0
4.3619124 0
4.3623925 0
4.3628726 0
4.3633527 0
4.3638328 0
4.3643129 0
4.364793 0
4.3652731 0
4.3657532 0
4.3662332 0
4.3667133 0
4.3671934 0
4.3676735 0
4.3681536 0
4.3686337 0
4.3691138 0
4.3695939 0
4.370074 0
4.3705541 0
4.3710342 0
4.3715143 0
4.3719944 0
4.3724745 0
4.3729546 0
4.3734347 0
4.3739148 0
4.3743949 0
4.374875 0
4.3753551 0
4.3758352 0
4.3763153 0
4.3767954 0
4.3772755 0
4.3777556 0
4.3782356 0
4.3787157 0
4.3791958 0
4.3796759 0
4.380156 0
4.3806361 0
4.3811162 0
4.3815963 0
4.3820764 0
4.3825565 0
4.3830366 0
4.3835167 0
4.3839968 0
4.3844769 0
4.384957 0
4.3854371 0
4.3859172 0
4.3863973 0
4.3868774 0
4.3873575 0
4.3878376 0
4.3883177 0
4.3887978 0
4.3892779 0
4.389758 0
4.390238 0
4.3907181 0
4.3911982 0
4.3916783 0
4.3921584 0
4.3926385 0
4.3931186 0
4.3935987 0
4.3940788 0
4.3945589 0
4.395039 0
4.3955191 0
4.3959992 0
4.3964793 0
4.3969594 0
4.3974395 0
4.3979196 0
4.3983997 0
4.3988798 0
4.3993599 0
4.39984 0
4.4003201 0
4.4008002 0
4.4012803 0
4.4017604 0
4.4022404 0
4.4027205 0
4.4032006 0
4.4036807 0
4.4041608 0
4.4046409 0
4.405121 0
4.4056011 0
4.4060812 0
4.4065613 0
4.4070414 0
4.4075215 0
4.4080016 0
4.4084817 0
4.4089618 0
4.4094419 0
4.409922 0
4.4104021 0
4.4108822 0
4.4113623 0
4.4118424 0
4.4123225 0
4.4128026 0
4.4132827 0
4.4137628 0
4.4142428 0
4.4147229 0
4.415203 0
4.4156831 0
4.4161632 0
4.4166433 0
4.4171234 0
4.4176035 0
4.4180836 0
4.4185637 0
4.4190438 0
4.4195239 0
4.420004 0
4.4204841 0
4.4209642 0
4.4214443 0
4.4219244 0
4.4224045 0
4.4228846 0
4.4233647 0
4.4238448 0
4.4243249 0
4.424805 0
4.4252851 0
4.4257652 0
4.4262452 0
4.4267253 0
4.4272054 0
4.4276855 0
4.4281656 0
4.4286457 0
4.4291258 0
4.4296059 0
4.430086 0
4.4305661 0
4.4310462 0
4.4315263 0
4.4320064 0
4.4324865 0
4.4329666 0
4.4334467 0
4.4339268 0
4.4344069 0
4.434887 0
4.4353671 0
4.4358472 0
4.4363273 0
4.4368074 0
4.4372875 0
4.4377676 0
4.4382476 0
4.4387277 0
4.4392078 0
4.4396879 0
4.440168 0
4.4406481 0
4.4411282 0
4.4416083 0
4.4420884 0
4.4425685 0
4.4430486 0
4.4435287 0
4.4440088 0
4.4444889 0
4.444969 0
4.4454491 0
4.4459292 0
4.4464093 0
4.4468894 0
4.4473695 0
4.4478496 0
4.4483297 0
4.4488098 0
4.4492899 0
4.44977 0
4.4502501 0
4.4507301 0
4.4512102 0
4.4516903 0
4.4521704 0
4.4526505 0
4.4531306 0
4.4536107 0
4.4540908 0
4.4545709 0
4.455051 0
4.4555311 0
4.4560112 0
4.4564913 0
4.4569714 1.5080819e-12
4.4574515 7.913277e-12
4.4579316 1.9009538e-11
4.4584117 3.4435277e-11
4.4588918 5.3828906e-11
4.4593719 7.6828835e-11
4.459852 1.0307348e-10
4.4603321 1.3220124e-10
4.4608122 1.6385054e-10
4.4612923 1.9765979e-10
4.4617724 2.332674e-10
4.4622525 2.7031178e-10
4.4627325 3.0843134e-10
4.4632126 3.4726449e-10
4.4636927 3.8644965e-10
4.4641728 4.2562523e-10
4.4646529 4.6442963e-10
4.465133 5.0250128e-10
4.4656131 5.3947857e-10
4.4660932 5.7499993e-10
4.4665733 6.0870377e-10
4.4670534 6.4614245e-10
4.4675335 7.2250754e-10
4.4680136 8.4107027e-10
4.4684937 9.9869945e-10
4.4689738 1.1922639e-09
4.4694539 1.4186323e-09
4.469934 1.6746736e-09
4.4704141 1.9572565e-09
4.4708942 2.2632498e-09
4.4713743 2.5895224e-09
4.4718544 2.9329429e-09
4.4723345 3.2903803e-09
4.4728146 3.6587033e-09
4.4732947 4.0347807e-09
4.4737748 4.4154812e-09
4.4742549 4.7976738e-09
4.4747349 5.1782271e-09
4.475215 5.5540101e-09
4.4756951 5.9218914e-09
4.4761752 6.2787399e-09
4.4766553 6.6214243e-09
4.4771354 6.9633618e-09
4.4776155 7.7296862e-09
4.4780956 9.0771224e-09
4.4785757 1.0964116e-08
4.4790558 1.3349112e-08
4.4795359 1.6190556e-08
4.480016 1.9446893e-08
4.4804961 2.3076569e-08
4.4809762 2.7038029e-08
4.4814563 3.1289718e-08
4.4819364 3.5790082e-08
4.4824165 4.0497566e-08
4.4828966 4.5370615e-08
4.4833767 5.0367676e-08
4.4838568 5.5447192e-08
4.4843369 6.056761e-08
4.484817 6.5687375e-08
4.4852971 7.0764932e-08
4.4857772 7.5758727e-08
4.4862573 8.0627204e-08
4.4867373 8.532881e-08
4.4872174 8.9821989e-08
4.4876975 9.695761e-08
4.4881776 1.0985671e-07
4.4886577 1.2812928e-07
4.4891378 1.5137998e-07
4.4896179 1.7921348e-07
4.490098 2.1123446e-07
4.4905781 2.4704759e-07
4.4910582 2.8625752e-07
4.4915383 3.2846894e-07
4.4920184 3.7328652e-07
4.4924985 4.2031491e-07
4.4929786 4.691588e-07
4.4934587 5.1942285e-07
4.4939388 5.7071173e-07
4.4944189 6.2263011e-07
4.494899 6.7478267e-07
4.4953791 7.2677406e-07
4.4958592 7.7820897e-07
4.4963393 8.2869205e-07
4.4968194 8.7782799e-07
4.4972995 9.2522144e-07
4.4977796 9.8204097e-07
4.4982597 1.081057e-06
4.4987397 1.2216856e-06
4.4992198 1.4010274e-06
4.4996999 1.616183e-06
4.50018 1.8642531e-06
4.5006601 2.1423382e-06
4.5011402 2.447539e-06
4.5016203 2.776956e-06
4.5021004 3.1276899e-06
4.5025805 3.4968413e-06
4.5030606 3.8815108e-06
4.5035407 4.278799e-06
4.5040208 4.6858066e-06
4.5045009 5.099634e-06
4.504981 5.517382e-06
4.5054611 5.9361512e-06
4.5059412 6.3530421e-06
4.5064213 6.7651553e-06
4.5069014 7.1695916e-06
4.5073815 7.5634514e-06
4.5078616 7.9693946e-06
4.5083417 8.5916381e-06
4.5088218 9.4619298e-06
4.5093019 1.0564125e-05
4.509782 1.1882081e-05
4.5102621 1.3399651e-05
4.5107421 1.5100693e-05
4.5112222 1.6969061e-05
4.5117023 1.8988611e-05
4.5121824 2.1143199e-05
4.5126625 2.3416681e-05
4.5131426 2.5792912e-05
4.5136227 2.8255747e-05
4.5141028 3.0789044e-05
4.5145829 3.3376656e-05
4.515063 3.600244e-05
4.5155431 3.8650252e-05
4.5160232 4.1303947e-05
4.5165033 4.3947381e-05
4.5169834 4.6564409e-05
4.5174635 4.9138888e-05
4.5179436 5.1670353e-05
4.5184237 5.4931847e-05
4.5189038 5.9312028e-05
4.5193839 6.4744554e-05
4.519864 7.1163083e-05
4.5203441 7.8501275e-05
4.5208242 8.6692787e-05
4.5213043 9.5671279e-05
4.5217844 0.00010537041
4.5222645 0.00011572384
4.5227445 0.00012666522
4.5232246 0.00013812821
4.5237047 0.00015004648
4.5241848 0.00016235368
4.5246649 0.00017498347
4.525145 0.00018786951
4.5256251 0.00020094546
4.5261052 0.00021414497
4.5265853 0.00022740171
4.5270654 0.00024064933
4.5275455 0.00025382149
4.5280256 0.00026685185
4.5285057 0.00028128463
4.5289858 0.00029940366
4.5294659 0.00032104327
4.529946 0.00034601337
4.5304261 0.00037412385
4.5309062 0.00040518463
4.5313863 0.00043900561
4.5318664 0.0004753967
4.5323465 0.00051416779
4.5328266 0.00055512881
4.5333067 0.00059808965
4.5337868 0.00064286021
4.5342669 0.00068925041
4.5347469 0.00073707015
4.535227 0.00078612934
4.5357071 0.00083623788
4.5361872 0.00088720567
4.5366673 0.00093884263
4.5371474 0.00099095866
4.5376275 0.0010433637
4.5381076 0.0010958675
4.5385877 0.0011500033
4.5390678 0.0012120188
4.5395479 0.0012822213
4.540028 0.0013602908
4.5405081 0.0014459073
4.5409882 0.001538751
4.5414683 0.0016385019
4.5419484 0.00174484
4.5424285 0.0018574453
4.5429086 0.001975998
4.5433887 0.002100178
4.5438688 0.0022296655
4.5443489 0.0023641404
4.544829 0.0025032828
4.5453091 0.0026467728
4.5457892 0.0027942904
4.5462693 0.0029455156
4.5467493 0.0031001286
4.5472294 0.0032578093
4.5477095 0.0034182378
4.5481896 0.0035810942
4.5486697 0.0037466386
4.5491498 0.003921268
4.5496299 0.0041068365
4.55011 0.0043033502
4.5505901 0.0045108153
4.5510702 0.0047292379
4.5515503 0.0049586243
4.5520304 0.0051989806
4.5525105 0.0054503129
4.5529906 0.0057126274
4.5534707 0.0059859304
4.5539508 0.0062702278
4.5544309 0.0065655261
4.554911 0.0068718312
4.5553911 0.0071891493
4.5558712 0.0075174867
4.5563513 0.0078568495
4.5568314 0.0082072438
4.5573115 0.0085686758
4.5577916 0.0089411517
4.5582717 0.0093246777
4.5587518 0.0097192561
4.5592318 0.010124309
4.5597119 0.010539311
4.560192 0.010964113
4.5606721 0.011398562
4.5611522 0.011842508
4.5616323 0.0122958
4.5621124 0.012758286
4.5625925 0.013229815
4.5630726 0.013710237
4.5635527 0.014199401
4.5640328 0.014697155
4.5645129 0.015203348
4.564993 0.015717829
4.5654731 0.016240448
4.5659532 0.016771052
4.5664333 0.017309492
4.5669134 0.017855615
4.5673935 0.018409271
4.5678736 0.018970309
4.5683537 0.019538578
4.5688338 0.020113927
4.5693139 0.020697775
4.569794 0.021292486
4.5702741 0.021897102
4.5707542 0.022510589
4.5712342 0.023131912
4.5717143 0.023760038
4.5721944 0.024393931
4.5726745 0.025032558
4.5731546 0.025674883
4.5736347 0.026319873
4.5741148 0.026966493
4.5745949 0.027613709
4.575075 0.028260486
4.5755551 0.02890579
4.5760352 0.029548586
4.5765153 0.030187841
4.5769954 0.030822519
4.5774755 0.031451586
4.5779556 0.032074008
4.5784357 0.03268875
4.5789158 0.033294779
4.5793959 0.033891354
4.579876 0.034479297
4.5803561 0.035058781
4.5808362 0.035629829
4.5813163 0.036192459
4.5817964 0.036746695
4.5822765 0.037292556
4.5827566 0.037830063
4.5832366 0.038359237
4.5837167 0.038880099
4.5841968 0.03939267
4.5846769 0.039896971
4.585157 0.040393022
4.5856371 0.040880845
4.5861172 0.04136046
4.5865973 0.041831889
4.5870774 0.042295151
4.5875575 0.042750268
4.5880376 0.043197261
4.5885177 0.043636151
4.5889978 0.044066958
4.5894779 0.044488927
4.589958 0.044888921
4.5904381 0.045262088
4.5909182 0.045608248
4.5913983 0.04592722
4.5918784 0.046218824
4.5923585 0.04648288
4.5928386 0.046719208
4.5933187 0.046927627
4.5937988 0.047107958
4.5942789 0.047260019
4.594759 0.047383631
4.595239 0.047478613
4.5957191 0.047544786
4.5961992 0.047581968
4.5966793 0.04758998
4.5971594 0.047568642
4.5976395 0.047517772
4.5981196 0.047437191
4.5985997 0.047326719
4.5990798 0.047186175
4.5995599 0.047015384
4.60004 0.0468243
4.6005201 0.04662241
4.6010002 0.046410012
4.6014803 0.046187403
4.6019604 0.045954878
4.6024405 0.045712735
4.6029206 0.04546127
4.6034007 0.045200779
4.6038808 0.044931561
4.6043609 0.04465391
4.604841 0.044368124
4.6053211 0.0440745
4.6058012 0.043773334
4.6062813 0.043464922
4.6067614 0.043149562
4.6072414 0.042827551
4.6077215 0.042499184
4.6082016 0.042164758
4.6086817 0.041824571
4.6091618 0.041478919
4.6096419 0.041128097
4.610122 0.040769869
4.6106021 0.04039897
4.6110822 0.040016495
4.6115623 0.03962382
4.6120424 0.039222319
4.6125225 0.038813368
4.6130026 0.038398341
4.6134827 0.037978615
4.6139628 0.037555565
4.6144429 0.037130564
4.614923 0.03670499
4.6154031 0.036280217
4.6158832 0.03585762
4.6163633 0.035438574
4.6168434 0.035024455
4.6173235 0.034616638
4.6178036 0.034216498
4.6182837 0.03382541
4.6187638 0.03344475
4.6192438 0.033075892
4.6197239 0.032720212
4.620204 0.032378984
4.6206841 0.032052612
4.6211642 0.031741499
4.6216443 0.031446122
4.6221244 0.031166957
4.6226045 0.030904482
4.6230846 0.030659173
4.6235647 0.030431506
4.6240448 0.030221958
4.6245249 0.030031006
4.625005 0.029859126
4.6254851 0.029706794
4.6259652 0.029574488
4.6264453 0.029462684
4.6269254 0.029371858
4.6274055 0.029302487
4.6278856 0.029255048
4.6283657 0.029230017
4.6288458 0.02922787
4.6293259 0.029249086
4.629806 0.029294139
4.6302861 0.02936337
4.6307662 0.029453239
4.6312462 0.029561562
4.6317263 0.029687743
4.6322064 0.029831184
4.6326865 0.029991288
4.6331666 0.030167458
4.6336467 0.030359096
4.6341268 0.030565606
4.6346069 0.030786391
4.635087 0.031020852
4.6355671 0.031268393
4.6360472 0.031528417
4.6365273 0.031800327
4.6370074 0.032083525
4.6374875 0.032377414
4.6379676 0.032681397
4.6384477 0.032994877
4.6389278 0.033317256
4.6394079 0.033647938
4.639888 0.033986325
4.6403681 0.03433182
4.6408482 0.034688479
4.6413283 0.035060627
4.6418084 0.035446682
4.6422885 0.035845051
4.6427686 0.036254141
4.6432486 0.03667236
4.6437287 0.037098115
4.6442088 0.037529813
4.6446889 0.037965862
4.645169 0.038404669
4.6456491 0.038844641
4.6461292 0.039284185
4.6466093 0.039721709
4.6470894 0.040155621
4.6475695 0.040584326
4.6480496 0.041006234
4.6485297 0.04141975
4.6490098 0.041823283
4.6494899 0.042215239
4.64997 0.042594026
4.6504501 0.042958051
4.6509302 0.043306904
4.6514103 0.043643232
4.6518904 0.043967025
4.6523705 0.044278046
4.6528506 0.044576057
4.6533307 0.044860821
4.6538108 0.045132101
4.6542909 0.04538966
4.654771 0.045633261
4.6552511 0.045862667
4.6557311 0.046077641
4.6562112 0.046277945
4.6566913 0.046463342
4.6571714 0.046633596
4.6576515 0.04678847
4.6581316 0.046927725
4.6586117 0.047051125
4.6590918 0.047158434
4.6595719 0.047249413
4.660052 0.047323826
4.6605321 0.047381435
4.6610122 0.047421559
4.6614923 0.047440123
4.6619724 0.047435842
4.6624525 0.047408277
4.6629326 0.047356987
4.6634127 0.047281534
4.6638928 0.047181476
4.6643729 0.047056374
4.664853 0.046905788
4.6653331 0.046729277
4.6658132 0.046526403
4.6662933 0.046296725
4.6667734 0.046039803
4.6672535 0.045755197
4.6677335 0.045442466
4.6682136 0.045101173
4.6686937 0.044730875
4.6691738 0.044331133
4.6696539 0.043901508
4.670134 0.043441559
4.6706141 0.042950846
4.6710942 0.042429258
4.6715743 0.041894215
4.6720544 0.041355816
4.6725345 0.040814083
4.6730146 0.040269036
4.6734947 0.039720698
4.6739748 0.039169088
4.6744549 0.038614228
4.674935 0.038056138
4.6754151 0.037494841
4.6758952 0.036930356
4.6763753 0.036362705
4.6768554 0.035791909
4.6773355 0.035217989
4.6778156 0.034640965
4.6782957 0.034060859
4.6787758 0.033477692
4.6792559 0.032891484
4.6797359 0.032302258
4.680216 0.031710033
4.6806961 0.031114831
4.6811762 0.030516672
4.6816563 0.029914391
4.6821364 0.029306562
4.6826165 0.028693811
4.6830966 0.028076786
4.6835767 0.027456133
4.6840568 0.0268325
4.6845369 0.026206534
4.685017 0.025578883
4.6854971 0.024950194
4.6859772 0.024321114
4.6864573 0.02369229
4.6869374 0.02306437
4.6874175 0.022438001
4.6878976 0.02181383
4.6883777 0.021192505
4.6888578 0.020574674
4.6893379 0.019960982
4.689818 0.019352078
4.6902981 0.018748608
4.6907782 0.018151221
4.6912583 0.017560563
4.6917383 0.016978681
4.6922184 0.01641117
4.6926985 0.015858277
4.6931786 0.015319695
4.6936587 0.014795119
4.6941388 0.014284242
4.6946189 0.013786759
4.695099 0.013302365
4.6955791 0.012830753
4.6960592 0.012371618
4.6965393 0.011924653
4.6970194 0.011489554
4.6974995 0.011066013
4.6979796 0.010653726
4.6984597 0.010252387
4.6989398 0.0098616893
4.6994199 0.0094813277
4.6999 0.0091109962
4.7003801 0.0087503892
4.7008602 0.0083992007
4.7013403 0.008057125
4.7018204 0.0077238142
4.7023005 0.0073986056
4.7027806 0.0070814816
4.7032607 0.0067726016
4.7037407 0.0064721251
4.7042208 0.0061802115
4.7047009 0.0058970203
4.705181 0.0056227109
4.7056611 0.0053574427
4.7061412 0.0051013753
4.7066213 0.0048546679
4.7071014 0.0046174802
4.7075815 0.0043899714
4.7080616 0.0041723011
4.7085417 0.0039646287
4.7090218 0.0037671137
4.7095019 0.0035799154
4.709982 0.0034031933
4.7104621 0.0032371069
4.7109422 0.0030818156
4.7114223 0.0029374789
4.7119024 0.0028042206
4.7123825 0.0026764201
4.7128626 0.0025501253
4.7133427 0.0024256208
4.7138228 0.0023031911
4.7143029 0.0021831207
4.714783 0.0020656941
4.7152631 0.0019511958
4.7157431 0.0018399104
4.7162232 0.0017321223
4.7167033 0.001628116
4.7171834 0.0015281761
4.7176635 0.001432587
4.7181436 0.0013416334
4.7186237 0.0012555997
4.7191038 0.0011747703
4.7195839 0.0010994299
4.720064 0.001029863
4.7205441 0.00096635395
4.7210242 0.0009091874
4.7215043 0.00085864782
4.7219844 0.00081501973
4.7224645 0.00077622359
4.7229446 0.00073785894
4.7234247 0.00069992526
4.7239048 0.00066253889
4.7243849 0.00062581615
4.724865 0.00058987339
4.7253451 0.00055482693
4.7258252 0.0005207931
4.7263053 0.00048788824
4.7267854 0.00045622868
4.7272655 0.00042593075
4.7277455 0.00039711078
4.7282256 0.00036988511
4.7287057 0.00034437006
4.7291858 0.00032068197
4.7296659 0.00029893716
4.730146 0.00027925198
4.7306261 0.00026174275
4.7311062 0.00024652581
4.7315863 0.00023371749
4.7320664 0.00022343411
4.7325465 0.00021549842
4.7330266 0.00020853514
4.7335067 0.00020235516
4.7339868 0.00019696055
4.7344669 0.00019235339
4.734947 0.00018853576
4.7354271 0.00018550973
4.7359072 0.00018327739
4.7363873 0.00018184081
4.7368674 0.00018120206
4.7373475 0.00018136323
4.7378276 0.00018232639
4.7383077 0.00018409362
4.7387878 0.000186667
4.7392679 0.00019004861
4.7397479 0.00019424051
4.740228 0.0001992448
4.7407081 0.00020506354
4.7411882 0.00021169881
4.7416683 0.0002191527
4.7421484 0.00022742727
4.7426285 0.00023659788
4.7431086 0.00024791017
4.7435887 0.00026172666
4.7440688 0.00027793622
4.7445489 0.0002964277
4.745029 0.00031709
4.7455091 0.00033981197
4.7459892 0.00036448248
4.7464693 0.00039099041
4.7469494 0.00041922463
4.7474295 0.00044907401
4.7479096 0.00048042742
4.7483897 0.00051317373
4.7488698 0.0005472018
4.7493499 0.00058240052
4.74983 0.00061865875
4.7503101 0.00065586537
4.7507902 0.00069390923
4.7512703 0.00073267923
4.7517504 0.00077206421
4.7522304 0.00081195306
4.7527105 0.00085223547
4.7531906 0.00089620157
4.7536707 0.00094683156
4.7541508 0.0010038591
4.7546309 0.0010670179
4.755111 0.0011360415
4.7555911 0.0012106636
4.7560712 0.0012906179
4.7565513 0.001375638
4.7570314 0.0014654576
4.7575115 0.0015598103
4.7579916 0.0016584299
4.7584717 0.0017610498
4.7589518 0.0018674039
4.7594319 0.0019772258
4.759912 0.002090249
4.7603921 0.0022062074
4.7608722 0.0023248344
4.7613523 0.0024458639
4.7618324 0.0025690294
4.7623125 0.0026940646
4.7627926 0.0028207031
4.7632727 0.0029512638
4.7637528 0.003091879
4.7642328 0.0032426906
4.7647129 0.003403552
4.765193 0.0035743163
4.7656731 0.0037548367
4.7661532 0.0039449666
4.7666333 0.0041445591
4.7671134 0.0043534675
4.7675935 0.004571545
4.7680736 0.0047986449
4.7685537 0.0050346204
4.7690338 0.0052793248
4.7695139 0.0055326112
4.769994 0.005794333
4.7704741 0.0060643434
4.7709542 0.0063424956
4.7714343 0.0066286428
4.7719144 0.0069226383
4.7723945 0.0072243354
4.7728746 0.0075335873
4.7733547 0.0078502473
4.7738348 0.0081743587
4.7743149 0.0085062667
4.774795 0.0088463396
4.7752751 0.0091949453
4.7757552 0.009552452
4.7762352 0.0099192279
4.7767153 0.010295641
4.7771954 0.010682059
4.7776755 0.011078851
4.7781556 0.011486385
4.7786357 0.011905028
4.7791158 0.012335149
4.7795959 0.012777116
4.780076 0.013231297
4.7805561 0.01369806
4.7810362 0.014177773
4.7815163 0.014670805
4.7819964 0.015177523
4.7824765 0.015698296
4.7829566 0.016233491
4.7834367 0.01678326
4.7839168 0.01734153
4.7843969 0.017905035
4.784877 0.018473281
4.7853571 0.019045775
4.7858372 0.019622022
4.7863173 0.020201529
4.7867974 0.020783803
4.7872775 0.02136835
4.7877576 0.021954675
4.7882376 0.022542286
4.7887177 0.023130688
4.7891978 0.023719389
4.7896779 0.024307893
4.790158 0.024895708
4.7906381 0.025482339
4.7911182 0.026067294
4.7915983 0.026650077
4.7920784 0.027230197
4.7925585 0.027807158
4.7930386 0.028380467
4.7935187 0.028949631
4.7939988 0.029515286
4.7944789 0.030078641
4.794959 0.030639708
4.7954391 0.031198492
4.7959192 0.031755004
4.7963993 0.032309249
4.7968794 0.032861236
4.7973595 0.033410973
4.7978396 0.033958467
4.7983197 0.034503726
4.7987998 0.035046757
4.7992799 0.035587569
4.79976 0.036126169
4.80024 0.036662564
4.8007201 0.037196763
4.8012002 0.037728774
4.8016803 0.038258602
4.8021604 0.038786258
4.8026405 0.039311748
4.8031206 0.039835079
4.8036007 0.040356261
4.8040808 0.040868358
4.8045609 0.041350275
4.805041 0.041801304
4.8055211 0.042222278
4.8060012 0.042614029
4.8064813 0.042977388
4.8069614 0.043313189
4.8074415 0.043622264
4.8079216 0.043905445
4.8084017 0.044163565
4.8088818 0.044397455
4.8093619 0.04460795
4.809842 0.04479588
4.8103221 0.044962078
4.8108022 0.045107377
4.8112823 0.045232608
4.8117624 0.045338606
4.8122424 0.045426201
4.8127225 0.045496226
4.8132026 0.045549513
4.8136827 0.045586896
4.8141628 0.045609359
4.8146429 0.04561841
4.815123 0.045613333
4.8156031 0.045592994
4.8160832 0.045556259
4.8165633 0.045501994
4.8170434 0.045429062
4.8175235 0.045336331
4.8180036 0.045222665
4.8184837 0.045086931
4.8189638 0.044927993
4.8194439 0.044744717
4.819924 0.044535968
4.8204041 0.044300613
4.8208842 0.044037516
4.8213643 0.043745544
4.8218444 0.043423561
4.8223245 0.043070433
4.8228046 0.042685025
4.8232847 0.042266204
4.8237648 0.041812834
4.8242448 0.041324179
4.8247249 0.04082226
4.825205 0.040320239
4.8256851 0.039818119
4.8261652 0.039315903
4.8266453 0.038813593
4.8271254 0.038311193
4.8276055 0.037808706
4.8280856 0.037306134
4.8285657 0.036803481
4.8290458 0.036300749
4.8295259 0.035797941
4.830006 0.035295061
4.8304861 0.034792111
4.8309662 0.034289094
4.8314463 0.033786013
4.8319264 0.03328287
4.8324065 0.03277967
4.8328866 0.032276414
4.8333667 0.031773106
4.8338468 0.031269749
4.8343269 0.030766345
4.834807 0.030262839
4.8352871 0.029759153
4.8357672 0.029255305
4.8362472 0.028751315
4.8367273 0.028247204
4.8372074 0.027742991
4.8376875 0.027238696
4.8381676 0.026734339
4.8386477 0.026229941
4.8391278 0.025725521
4.8396079 0.025221099
4.840088 0.024716696
4.8405681 0.024212331
4.8410482 0.023708024
4.8415283 0.023203795
4.8420084 0.022699665
4.8424885 0.022195653
4.8429686 0.021691779
4.8434487 0.021188063
4.8439288 0.020684525
4.8444089 0.020181185
4.844889 0.019684417
4.8453691 0.01921869
4.8458492 0.018785365
4.8463293 0.018383228
4.8468094 0.018011062
4.8472895 0.01766765
4.8477696 0.017351778
4.8482496 0.017062228
4.8487297 0.016797785
4.8492098 0.016557233
4.8496899 0.016339355
4.85017 0.016142937
4.8506501 0.015966762
4.8511302 0.015809613
4.8516103 0.015670275
4.8520904 0.015547532
4.8525705 0.015440168
4.8530506 0.015346966
4.8535307 0.015266711
4.8540108 0.015198188
4.8544909 0.015140178
4.854971 0.015091805
4.8554511 0.015056569
4.8559312 0.015036391
4.8564113 0.015032134
4.8568914 0.01504466
4.8573715 0.015074831
4.8578516 0.015123511
4.8583317 0.015191562
4.8588118 0.015279847
4.8592919 0.015389227
4.859772 0.015520567
4.8602521 0.015674728
4.8607321 0.015852573
4.8612122 0.016054965
4.8616923 0.016282766
4.8621724 0.01653684
4.8626525 0.016818048
4.8631326 0.017127253
4.8636127 0.017465318
4.8640928 0.017833106
4.8645729 0.018231478
4.865053 0.018661213
4.8655331 0.019107357
4.8660132 0.019558358
4.8664933 0.020014082
4.8669734 0.020474397
4.8674535 0.02093917
4.8679336 0.021408267
4.8684137 0.021881556
4.8688938 0.022358904
4.8693739 0.022840178
4.869854 0.023325245
4.8703341 0.023813972
4.8708142 0.024306227
4.8712943 0.024801876
4.8717744 0.025300787
4.8722545 0.025802827
4.8727345 0.026307862
4.8732146 0.02681576
4.8736947 0.027326388
4.8741748 0.027839613
4.8746549 0.028355303
4.875135 0.028873323
4.8756151 0.029395515
4.8760952 0.02992528
4.8765753 0.030461923
4.8770554 0.031004645
4.8775355 0.031552644
4.8780156 0.032105119
4.8784957 0.032661268
4.8789758 0.03322029
4.8794559 0.033781384
4.879936 0.034343748
4.8804161 0.034906582
4.8808962 0.035469084
4.8813763 0.036030452
4.8818564 0.036589887
4.8823365 0.037146585
4.8828166 0.037699746
4.8832967 0.038248569
4.8837768 0.038792252
4.8842569 0.039329994
4.8847369 0.039860995
4.885217 0.040384451
4.8856971 0.040896942
4.8861772 0.041385049
4.8866573 0.041847463
4.8871374 0.042284729
4.8876175 0.042697396
4.8880976 0.04308601
4.8885777 0.043451119
4.8890578 0.043793269
4.8895379 0.044113009
4.890018 0.044410885
4.8904981 0.044687445
4.8909782 0.044943236
4.8914583 0.045178804
4.8919384 0.045394698
4.8924185 0.045591465
4.8928986 0.045769651
4.8933787 0.045929805
4.8938588 0.046072472
4.8943389 0.046198201
4.894819 0.046307539
4.8952991 0.046401033
4.8957792 0.046479034
4.8962593 0.046538203
4.8967393 0.046576679
4.8972194 0.046593828
4.8976995 0.046589016
4.8981796 0.04656161
4.8986597 0.046510976
4.8991398 0.046436478
4.8996199 0.046337484
4.9001 0.04621336
4.9005801 0.046063471
4.9010602 0.045887183
4.9015403 0.045683863
4.9020204 0.045452877
4.9025005 0.04519359
4.9029806 0.044905369
4.9034607 0.044587579
4.9039408 0.044239587
4.9044209 0.043860759
4.904901 0.04345046
4.9053811 0.043008057
4.9058612 0.042532917
4.9063413 0.042039362
4.9068214 0.041541497
4.9073015 0.041039295
4.9077816 0.040532729
4.9082617 0.040021773
4.9087417 0.039506401
4.9092218 0.038986585
4.9097019 0.0384623
4.910182 0.037933518
4.9106621 0.037400214
4.9111422 0.03686236
4.9116223 0.036319931
4.9121024 0.035772899
4.9125825 0.035221238
4.9130626 0.034664921
4.9135427 0.034103923
4.9140228 0.033538216
4.9145029 0.032967774
4.914983 0.03239257
4.9154631 0.031812577
4.9159432 0.031227771
4.9164233 0.030637375
4.9169034 0.030039924
4.9173835 0.029436128
4.9178636 0.028826795
4.9183437 0.028212734
4.9188238 0.027594753
4.9193039 0.026973661
4.919784 0.026350264
4.9202641 0.025725373
4.9207441 0.025099794
4.9212242 0.024474337
4.9217043 0.023849809
4.9221844 0.023227019
4.9226645 0.022606775
4.9231446 0.021989885
4.9236247 0.021377157
4.9241048 0.0207694
4.9245849 0.020167422
4.925065 0.019572031
4.9255451 0.018984035
4.9260252 0.018404243
4.9265053 0.01783369
4.9269854 0.017274342
4.9274655 0.0167264
4.9279456 0.016189754
4.9284257 0.015664294
4.9289058 0.015149908
4.9293859 0.014646485
4.929866 0.014153914
4.9303461 0.013672085
4.9308262 0.013200886
4.9313063 0.012740207
4.9317864 0.012289936
4.9322665 0.011849964
4.9327465 0.011420178
4.9332266 0.011000469
4.9337067 0.010590724
4.9341868 0.010190834
4.9346669 0.0098006866
4.935147 0.0094201718
4.9356271 0.0090491784
4.9361072 0.0086875956
4.9365873 0.008335301
4.9370674 0.0079918977
4.9375475 0.0076573134
4.9380276 0.0073316573
4.9385077 0.0070150388
4.9389878 0.0067075672
4.9394679 0.0064093518
4.939948 0.0061205019
4.9404281 0.0058411268
4.9409082 0.0055713357
4.9413883 0.0053112381
4.9418684 0.0050609432
4.9423485 0.0048205604
4.9428286 0.0045901988
4.9433087 0.0043699679
4.9437888 0.0041599769
4.9442689 0.0039603352
4.9447489 0.003771152
4.945229 0.0035925367
4.9457091 0.0034245985
4.9461892 0.0032674467
4.9466693 0.0031211908
4.9471494 0.0029816649
4.9476295 0.0028437641
4.9481096 0.0027077759
4.9485897 0.0025740038
4.9490698 0.0024427515
4.9495499 0.0023143226
4.95003 0.0021890207
4.9505101 0.0020671495
4.9509902 0.0019490124
4.9514703 0.0018349133
4.9519504 0.0017251556
4.9524305 0.001620043
4.9529106 0.0015198791
4.9533907 0.0014249675
4.9538708 0.0013356118
4.9543509 0.0012521156
4.954831 0.0011747827
4.9553111 0.0011039164
4.9557912 0.0010398206
4.9562713 0.00098279876
4.9567514 0.00093315453
4.9572314 0.00088937599
4.9577115 0.00084598107
4.9581916 0.00080271202
4.9586717 0.00075972637
4.9591518 0.00071718164
4.9596319 0.00067523537
4.960112 0.00063404508
4.9605921 0.0005937683
4.9610722 0.00055456258
4.9615523 0.00051658543
4.9620324 0.00047999438
4.9625125 0.00044494697
4.9629926 0.00041160072
4.9634727 0.00038011317
4.9639528 0.00035064184
4.9644329 0.00032334427
4.964913 0.00029837798
4.9653931 0.0002759005
4.9658732 0.00025606937
4.9663533 0.00023904211
4.9668334 0.00022497626
4.9673135 0.00021375851
4.9677936 0.00020310877
4.9682737 0.00019251106
4.9687538 0.00018200715
4.9692338 0.00017163882
4.9697139 0.00016144783
4.970194 0.00015147596
4.9706741 0.00014176498
4.9711542 0.00013235667
4.9716343 0.00012329279
4.9721144 0.00011461511
4.9725945 0.00010636542
4.9730746 9.8585478e-05
4.9735547 9.1317061e-05
4.9740348 8.4601939e-05
4.9745149 7.8481886e-05
4.974995 7.2998673e-05
4.9754751 6.8194073e-05
4.9759552 6.4109858e-05
4.9764353 6.07878e-05
4.9769154 5.8269671e-05
4.9773955 5.6592315e-05
4.9778756 5.5484707e-05
4.9783557 5.4764882e-05
4.9788358 5.4422553e-05
4.9793159 5.4447432e-05
4.979796 5.4829233e-05
4.9802761 5.5557668e-05
4.9807562 5.6622448e-05
4.9812362 5.8013288e-05
4.9817163 5.9719898e-05
4.9821964 6.1731993e-05
4.9826765 6.4039283e-05
4.9831566 6.6631483e-05
4.9836367 6.9498304e-05
4.9841168 7.2629459e-05
4.9845969 7.601466e-05
4.985077 7.9643621e-05
4.9855571 8.3506053e-05
4.9860372 8.7591669e-05
4.9865173 9.1890181e-05
4.9869974 9.6391303e-05
4.9874775 0.00010108475
4.9879576 0.00010652035
4.9884377 0.00011353981
4.9889178 0.0001220715
4.9893979 0.00013203191
4.989878 0.00014333757
4.9903581 0.00015590497
4.9908382 0.00016965064
4.9913183 0.00018449109
4.9917984 0.00020034282
4.9922785 0.00021712234
4.9927586 0.00023474617
4.9932386 0.00025313083
4.9937187 0.0002721928
4.9941988 0.00029184862
4.9946789 0.00031201479
4.995159 0.00033260783
4.9956391 0.00035354423
4.9961192 0.00037474052
4.9965993 0.00039611321
4.9970794 0.0004175788
4.9975595 0.00043905381
4.9980396 0.00046138739
4.9985197 0.00048816897
4.9989998 0.00051956733
4.9994799 0.00055535797
4.99996 0.00059531641
5.0004401 0.00063921814
5.0009202 0.00068683866
5.0014003 0.00073795349
5.0018804 0.00079233812
5.0023605 0.00084976806
5.0028406 0.00091001881
5.0033207 0.00097286588
5.0038008 0.0010380848
5.0042809 0.001105451
5.004761 0.00117474
5.005241 0.0012457274
5.0057211 0.0013181886
5.0062012 0.0013918991
5.0066813 0.0014666345
5.0071614 0.0015421702
5.0076415 0.0016182818
5.0081216 0.0016952847
5.0086017 0.0017796745
5.0090818 0.0018731915
5.0095619 0.0019755518
5.010042 0.0020864714
5.0105221 0.0022056664
5.0110022 0.0023328527
5.0114823 0.0024677464
5.0119624 0.0026100636
5.0124425 0.0027595202
5.0129226 0.0029158322
5.0134027 0.0030787158
5.0138828 0.0032478869
5.0143629 0.0034230615
5.014843 0.0036039558
5.0153231 0.0037902856
5.0158032 0.003981767
5.0162833 0.0041781162
5.0167634 0.004379049
5.0172434 0.0045842815
5.0177235 0.0047935298
5.0182036 0.005006524
5.0186837 0.0052260251
5.0191638 0.0054544536
5.0196439 0.0056921015
5.020124 0.0059392609
5.0206041 0.0061962239
5.0210842 0.0064632826
5.0215643 0.006740729
5.0220444 0.0070288551
5.0225245 0.0073279532
5.0230046 0.0076383152
5.0234847 0.0079602331
5.0239648 0.0082939992
5.0244449 0.0086399054
5.024925 0.0089982439
5.0254051 0.0093693066
5.0258852 0.0097533857
5.0263653 0.010150773
5.0268454 0.010561761
5.0273255 0.010986642
5.0278056 0.011425707
5.0282857 0.011879249
5.0287658 0.012345033
5.0292458 0.012817972
5.0297259 0.01329766
5.030206 0.013783833
5.0306861 0.014276225
5.0311662 0.014774573
5.0316463 0.01527861
5.0321264 0.015788073
5.0326065 0.016302695
5.0330866 0.016822213
5.0335667 0.017346361
5.0340468 0.017874875
5.0345269 0.018407489
5.035007 0.018943938
5.0354871 0.019483959
5.0359672 0.020027285
5.0364473 0.020573651
5.0369274 0.021122794
5.0374075 0.021674448
5.0378876 0.022228348
5.0383677 0.022784229
5.0388478 0.023342919
5.0393279 0.023909555
5.039808 0.024484124
5.0402881 0.025065792
5.0407682 0.025653727
5.0412482 0.026247095
5.0417283 0.026845064
5.0422084 0.027446801
5.0426885 0.028051472
5.0431686 0.028658244
5.0436487 0.029266286
5.0441288 0.029874762
5.0446089 0.030482841
5.045089 0.031089689
5.0455691 0.031694474
5.0460492 0.032296363
5.0465293 0.032894521
5.0470094 0.033488117
5.0474895 0.034076318
5.0479696 0.03465829
5.0484497 0.0352332
5.0489298 0.035799888
5.0494099 0.036351683
5.04989 0.036886533
5.0503701 0.037404831
5.0508502 0.037906969
5.0513303 0.038393341
5.0518104 0.03886434
5.0522905 0.039320358
5.0527706 0.03976179
5.0532507 0.040189027
5.0537307 0.040602464
5.0542108 0.041002492
5.0546909 0.041389505
5.055171 0.041763897
5.0556511 0.04212606
5.0561312 0.042476387
5.0566113 0.042815271
5.0570914 0.043143106
5.0575715 0.043460284
5.0580516 0.043767199
5.0585317 0.044064243
5.0590118 0.04435181
5.0594919 0.044621428
5.059972 0.044864574
5.0604521 0.045081253
5.0609322 0.045271473
5.0614123 0.045435242
5.0618924 0.045572566
5.0623725 0.045683452
5.0628526 0.045767907
5.0633327 0.045825938
5.0638128 0.045857553
5.0642929 0.045862759
5.064773 0.045841562
5.0652531 0.04579397
5.0657331 0.04571999
5.0662132 0.045619628
5.0666933 0.045492893
5.0671734 0.04533979
5.0676535 0.045160328
5.0681336 0.044954513
5.0686137 0.044722352
5.0690938 0.044463852
5.0695739 0.044183681
5.070054 0.043893454
5.0705341 0.043593353
5.0710142 0.043282973
5.0714943 0.042961914
5.0719744 0.04262977
5.0724545 0.04228614
5.0729346 0.041930619
5.0734147 0.041562806
5.0738948 0.041182297
5.0743749 0.040788689
5.074855 0.040381578
5.0753351 0.039960563
5.0758152 0.039525239
5.0762953 0.039075204
5.0767754 0.038610055
5.0772555 0.038129388
5.0777355 0.037632801
5.0782156 0.03711989
5.0786957 0.036590253
5.0791758 0.036043486
5.0796559 0.035480251
5.080136 0.034907729
5.0806161 0.034328011
5.0810962 0.033741918
5.0815763 0.033150272
5.0820564 0.032553896
5.0825365 0.03195361
5.0830166 0.031350237
5.0834967 0.030744599
5.0839768 0.030137518
5.0844569 0.029529815
5.084937 0.028922312
5.0854171 0.028315831
5.0858972 0.027711195
5.0863773 0.027109225
5.0868574 0.026510742
5.0873375 0.025916569
5.0878176 0.025327528
5.0882977 0.02474444
5.0887778 0.024168128
5.0892579 0.023599413
5.0897379 0.023038963
5.090218 0.022482564
5.0906981 0.021928175
5.0911782 0.021376033
5.0916583 0.020826377
5.0921384 0.020279444
5.0926185 0.019735474
5.0930986 0.019194703
5.0935787 0.01865737
5.0940588 0.018123713
5.0945389 0.01759397
5.095019 0.01706838
5.0954991 0.016547179
5.0959792 0.016030607
5.0964593 0.015518902
5.0969394 0.0150123
5.0974195 0.014511042
5.0978996 0.014015363
5.0983797 0.013525504
5.0988598 0.013041701
5.0993399 0.012564193
5.09982 0.012093218
5.1003001 0.011633091
5.1007802 0.011188819
5.1012603 0.010759994
5.1017403 0.01034619
5.1022204 0.0099469798
5.1027005 0.0095619378
5.1031806 0.0091906374
5.1036607 0.0088326521
5.1041408 0.0084875557
5.1046209 0.0081549217
5.105101 0.0078343238
5.1055811 0.0075253357
5.1060612 0.0072275308
5.1065413 0.006940483
5.1070214 0.0066637658
5.1075015 0.0063969528
5.1079816 0.0061396177
5.1084617 0.005891334
5.1089418 0.0056516755
5.1094219 0.0054202158
5.109902 0.0051965284
5.1103821 0.0049800688
5.1108622 0.0047702635
5.1113423 0.0045671463
5.1118224 0.0043707887
5.1123025 0.0041812621
5.1127826 0.0039986379
5.1132627 0.0038229875
5.1137427 0.0036543823
5.1142228 0.0034928938
5.1147029 0.0033385933
5.115183 0.0031915523
5.1156631 0.0030518421
5.1161432 0.0029195342
5.1166233 0.0027947
5.1171034 0.0026774109
5.1175835 0.0025677382
5.1180636 0.0024657535
5.1185437 0.002371528
5.1190238 0.0022851333
5.1195039 0.0022066408
5.119984 0.0021361217
5.1204641 0.0020733758
5.1209442 0.0020160025
5.1214243 0.0019634618
5.1219044 0.0019158027
5.1223845 0.0018730743
5.1228646 0.0018353254
5.1233447 0.001802605
5.1238248 0.0017749622
5.1243049 0.0017524458
5.124785 0.0017351049
5.1252651 0.0017229885
5.1257451 0.0017161455
5.1262252 0.001714625
5.1267053 0.0017184758
5.1271854 0.0017277469
5.1276655 0.0017424874
5.1281456 0.0017627462
5.1286257 0.0017885723
5.1291058 0.0018200147
5.1295859 0.0018571223
5.130066 0.0018999441
5.1305461 0.0019485326
5.1310262 0.0020031566
5.1315063 0.0020639633
5.1319864 0.0021309568
5.1324665 0.002204141
5.1329466 0.0022835199
5.1334267 0.0023690975
5.1339068 0.0024608777
5.1343869 0.0025588646
5.134867 0.002663062
5.1353471 0.0027734739
5.1358272 0.0028901044
5.1363073 0.0030129574
5.1367874 0.0031420369
5.1372675 0.0032773468
5.1377475 0.0034188911
5.1382276 0.0035666737
5.1387077 0.0037206987
5.1391878 0.00388097
5.1396679 0.0040474916
5.140148 0.0042202675
5.1406281 0.0043993016
5.1411082 0.0045846783
5.1415883 0.0047766775
5.1420684 0.0049755535
5.1425485 0.0051815595
5.1430286 0.0053949486
5.1435087 0.0056159741
5.1439888 0.0058448891
5.1444689 0.0060819468
5.144949 0.0063274004
5.1454291 0.006581503
5.1459092 0.0068445078
5.1463893 0.0071166681
5.1468694 0.007398237
5.1473495 0.0076894677
5.1478296 0.0079906133
5.1483097 0.0083019271
5.1487898 0.0086236622
5.1492699 0.0089560718
5.1497499 0.0092994091
5.15023 0.0096539272
5.1507101 0.010019879
5.1511902 0.010396425
5.1516703 0.010779224
5.1521504 0.011167741
5.1526305 0.011561907
5.1531106 0.011961654
5.1535907 0.012366916
5.1540708 0.012777624
5.1545509 0.013193709
5.155031 0.013615105
5.1555111 0.014041743
5.1559912 0.014473555
5.1564713 0.014910474
5.1569514 0.015352431
5.1574315 0.015799359
5.1579116 0.01625119
5.1583917 0.016707856
5.1588718 0.017169288
5.1593519 0.01763542
5.159832 0.018106183
5.1603121 0.01858151
5.1607922 0.019061332
5.1612723 0.019545768
5.1617524 0.020036954
5.1622324 0.020534974
5.1627125 0.021039137
5.1631926 0.02154875
5.1636727 0.022063124
5.1641528 0.022581565
5.1646329 0.023103384
5.165113 0.023627888
5.1655931 0.024154386
5.1660732 0.024682187
5.1665533 0.0252106
5.1670334 0.025738932
5.1675135 0.026266493
5.1679936 0.026792592
5.1684737 0.027316536
5.1689538 0.027837634
5.1694339 0.028355196
5.169914 0.028868529
5.1703941 0.029376943
5.1708742 0.029879746
5.1713543 0.030376243
5.1718344 0.030865196
5.1723145 0.031346111
5.1727946 0.031819166
5.1732747 0.03228454
5.1737548 0.032742413
5.1742348 0.033192962
5.1747149 0.033636366
5.175195 0.034072805
5.1756751 0.034502457
5.1761552 0.034925501
5.1766353 0.035342115
5.1771154 0.035752479
5.1775955 0.03615677
5.1780756 0.036555169
5.1785557 0.036947853
5.1790358 0.037335001
5.1795159 0.037716792
5.179996 0.038093406
5.1804761 0.03846502
5.1809562 0.038831813
5.1814363 0.039193964
5.1819164 0.039545437
5.1823965 0.039873774
5.1828766 0.040179054
5.1833567 0.040461742
5.1838368 0.040722306
5.1843169 0.04096121
5.184797 0.041178922
5.1852771 0.041375907
5.1857572 0.041552631
5.1862372 0.041709561
5.1867173 0.041847161
5.1871974 0.0419659
5.1876775 0.042066242
5.1881576 0.042148653
5.1886377 0.042213601
5.1891178 0.04226155
5.1895979 0.042292967
5.190078 0.042308318
5.1905581 0.042308068
5.1910382 0.042292685
5.1915183 0.042262634
5.1919984 0.042218894
5.1924785 0.042164156
5.1929586 0.042098134
5.1934387 0.042020109
5.1939188 0.041929361
5.1943989 0.04182517
5.194879 0.041706818
5.1953591 0.041573586
5.1958392 0.041424753
5.1963193 0.041259601
5.1967994 0.04107741
5.1972795 0.040877461
5.1977596 0.040659035
5.1982396 0.040421411
5.1987197 0.040163872
5.1991998 0.039885697
5.1996799 0.039586167
5.20016 0.039264563
5.2006401 0.038920166
5.2011202 0.038552255
5.2016003 0.038160113
5.2020804 0.037743834
5.2025605 0.037318763
5.2030406 0.036890938
5.2035207 0.036460341
5.2040008 0.036026957
5.2044809 0.035590766
5.204961 0.035151753
5.2054411 0.034709899
5.2059212 0.034265188
5.2064013 0.033817603
5.2068814 0.033367125
5.2073615 0.032913738
5.2078416 0.032457424
5.2083217 0.031998166
5.2088018 0.031535947
5.2092819 0.03107075
5.209762 0.030602557
5.210242 0.030131351
5.2107221 0.029657115
5.2112022 0.029179831
5.2116823 0.028699483
5.2121624 0.028216052
5.2126425 0.027728498
5.2131226 0.027236145
5.2136027 0.026739523
5.2140828 0.026239158
5.2145629 0.025735578
5.215043 0.025229311
5.2155231 0.024720886
5.2160032 0.024210829
5.2164833 0.023699668
5.2169634 0.023187932
5.2174435 0.022676149
5.2179236 0.022164845
5.2184037 0.021654549
5.2188838 0.021145788
5.2193639 0.020639091
5.219844 0.020134985
5.2203241 0.019633998
5.2208042 0.019136658
5.2212843 0.018643493
5.2217644 0.018155029
5.2222444 0.017671796
5.2227245 0.017196267
5.2232046 0.016733498
5.2236847 0.016283312
5.2241648 0.015845268
5.2246449 0.015418921
5.225125 0.015003828
5.2256051 0.014599548
5.2260852 0.014205636
5.2265653 0.013821649
5.2270454 0.013447145
5.2275255 0.013081681
5.2280056 0.012724813
5.2284857 0.012376099
5.2289658 0.012035096
5.2294459 0.01170136
5.229926 0.011374448
5.2304061 0.011053918
5.2308862 0.010739327
5.2313663 0.010430231
5.2318464 0.010126187
5.2323265 0.0098267535
5.2328066 0.0095330043
5.2332867 0.0092549696
5.2337668 0.0089941692
5.2342468 0.0087501221
5.2347269 0.0085223472
5.235207 0.0083103633
5.2356871 0.0081136894
5.2361672 0.0079318444
5.2366473 0.0077643472
5.2371274 0.0076107167
5.2376075 0.0074704719
5.2380876 0.0073431316
5.2385677 0.0072282148
5.2390478 0.0071252404
5.2395279 0.0070337273
5.240008 0.0069531944
5.2404881 0.0068831606
5.2409682 0.0068231448
5.2414483 0.006772666
5.2419284 0.0067312431
5.2424085 0.0066983949
5.2428886 0.0066737907
5.2433687 0.0066620344
5.2438488 0.0066653848
5.2443289 0.006683704
5.244809 0.0067168544
5.2452891 0.0067646983
5.2457692 0.006827098
5.2462492 0.0069039158
5.2467293 0.006995014
5.2472094 0.0071002548
5.2476895 0.0072195005
5.2481696 0.0073526135
5.2486497 0.0074994561
5.2491298 0.0076598904
5.2496099 0.0078337789
5.25009 0.0080209838
5.2505701 0.0082213674
5.2510502 0.008434792
5.2515303 0.00866112
5.2520104 0.0089002135
5.2524905 0.0091519348
5.2529706 0.0094161464
5.2534507 0.0096929
5.2539308 0.0099825468
5.2544109 0.010285341
5.254891 0.010601535
5.2553711 0.010931382
5.2558512 0.011275136
5.2563313 0.01163305
5.2568114 0.012005376
5.2572915 0.012392369
5.2577716 0.012794281
5.2582517 0.013211365
5.2587317 0.013643875
5.2592118 0.014092064
5.2596919 0.014556185
5.260172 0.015036491
5.2606521 0.015533236
5.2611322 0.016046672
5.2616123 0.016577052
5.2620924 0.017124631
5.2625725 0.01768966
5.2630526 0.018272394
5.2635327 0.018869946
5.2640128 0.019472717
5.2644929 0.02008098
5.264973 0.02069581
5.2654531 0.021318285
5.2659332 0.021949481
5.2664133 0.022590473
5.2668934 0.02324234
5.2673735 0.023906157
5.2678536 0.024583001
5.2683337 0.025273949
5.2688138 0.025980076
5.2692939 0.02670246
5.269774 0.027442177
5.2702541 0.028200303
5.2707341 0.028977916
5.2712142 0.029776091
5.2716943 0.030595905
5.2721744 0.031438435
5.2726545 0.032304757
5.2731346 0.033195948
5.2736147 0.034111036
5.2740948 0.035031704
5.2745749 0.035953296
5.275055 0.036875722
5.2755351 0.037798889
5.2760152 0.038722707
5.2764953 0.039647084
5.2769754 0.040571929
5.2774555 0.04149715
5.2779356 0.042422656
5.2784157 0.043348355
5.2788958 0.044274157
5.2793759 0.04519997
5.279856 0.046125703
5.2803361 0.047051264
5.2808162 0.047976561
5.2812963 0.048901505
5.2817764 0.049826002
5.2822565 0.050749963
5.2827365 0.051673295
5.2832166 0.052595907
5.2836967 0.053517713
5.2841768 0.05443898
5.2846569 0.055359905
5.285137 0.056280488
5.2856171 0.057200727
5.2860972 0.058120623
5.2865773 0.059040175
5.2870574 0.059959381
5.2875375 0.060878242
5.2880176 0.061796756
5.2884977 0.062714924
5.2889778 0.063632744
5.2894579 0.064550215
5.289938 0.065467338
5.2904181 0.066384112
5.2908982 0.067300535
5.2913783 0.068216607
5.2918584 0.069132329
5.2923385 0.070047698
5.2928186 0.070962715
5.2932987 0.071877378
5.2937788 0.072791687
5.2942589 0.073692539
5.2947389 0.074558964
5.295219 0.075391849
5.2956991 0.076192407
5.2961792 0.076961853
5.2966593 0.077701401
5.2971394 0.078412264
5.2976195 0.079095656
5.2980996 0.079752792
5.2985797 0.080384884
5.2990598 0.080993147
5.2995399 0.081578795
5.30002 0.082143042
5.3005001 0.082687101
5.3009802 0.083212186
5.3014603 0.083719512
5.3019404 0.084210291
5.3024205 0.084685739
5.3029006 0.085147069
5.3033807 0.085595495
5.3038608 0.08603223
5.3043409 0.086455786
5.304821 0.086855513
5.3053011 0.087229901
5.3057812 0.087578623
5.3062613 0.087901353
5.3067413 0.088197766
5.3072214 0.088467535
5.3077015 0.088710336
5.3081816 0.088925841
5.3086617 0.089113725
5.3091418 0.089273662
5.3096219 0.089405327
5.310102 0.089508392
5.3105821 0.089582533
5.3110622 0.089627423
5.3115423 0.089642737
5.3120224 0.089628149
5.3125025 0.089583332
5.3129826 0.089507961
5.3134627 0.08940171
5.3139428 0.089264252
5.3144229 0.089096716
5.314903 0.088917782
5.3153831 0.088732634
5.3158632 0.088540484
5.3163433 0.088340543
5.3168234 0.08813202
5.3173035 0.087914129
5.3177836 0.087686079
5.3182637 0.087447081
5.3187437 0.087196348
5.3192238 0.086933089
5.3197039 0.086656515
5.320184 0.086365839
5.3206641 0.08606027
5.3211442 0.08573902
5.3216243 0.085401299
5.3221044 0.08504632
5.3225845 0.084673292
5.3230646 0.084281427
5.3235447 0.083869936
5.3240248 0.08343803
5.3245049 0.082984962
5.324985 0.082521541
5.3254651 0.082056718
5.3259452 0.081590668
5.3264253 0.081123563
5.3269054 0.080655577
5.3273855 0.080186884
5.3278656 0.079717657
5.3283457 0.079248069
5.3288258 0.078778294
5.3293059 0.078308505
5.329786 0.077838876
5.3302661 0.07736958
5.3307461 0.076900791
5.3312262 0.076432682
5.3317063 0.075965427
5.3321864 0.075499199
5.3326665 0.075034171
5.3331466 0.074570517
5.3336267 0.07410841
5.3341068 0.073648025
5.3345869 0.073189533
5.335067 0.072732429
5.3355471 0.072275367
5.3360272 0.071818305
5.3365073 0.071361244
5.3369874 0.070904183
5.3374675 0.070447123
5.3379476 0.069990065
5.3384277 0.069533009
5.3389078 0.069075955
5.3393879 0.068618905
5.339868 0.068161858
5.3403481 0.067704816
5.3408282 0.067247778
5.3413083 0.066790745
5.3417884 0.066333718
5.3422685 0.065876697
5.3427485 0.065419682
5.3432286 0.064962674
5.3437087 0.064505674
5.3441888 0.064048682
5.3446689 0.063591699
5.345149 0.063134754
5.3456291 0.062677997
5.3461092 0.062221424
5.3465893 0.06176501
5.3470694 0.061308729
5.3475495 0.060852553
5.3480296 0.060396457
5.3485097 0.059940413
5.3489898 0.059484396
5.3494699 0.059028379
5.34995 0.058572336
5.3504301 0.058116239
5.3509102 0.057660063
5.3513903 0.057203782
5.3518704 0.056747368
5.3523505 0.056290795
5.3528306 0.055834037
5.3533107 0.055377067
5.3537908 0.054919859
5.3542709 0.054462387
5.354751 0.054004623
5.355231 0.053546157
5.3557111 0.053079423
5.3561912 0.052602142
5.3566713 0.052115158
5.3571514 0.051619316
5.3576315 0.051115459
5.3581116 0.050604431
5.3585917 0.050087076
5.3590718 0.049564239
5.3595519 0.049036763
5.360032 0.048505493
5.3605121 0.047971272
5.3609922 0.047434945
5.3614723 0.046897356
5.3619524 0.046359349
5.3624325 0.045821768
5.3629126 0.045285457
5.3633927 0.04475126
5.3638728 0.044220021
5.3643529 0.043692584
5.364833 0.043169793
5.3653131 0.042652493
5.3657932 0.042139048
5.3662733 0.04162719
5.3667534 0.041116871
5.3672334 0.040608045
5.3677135 0.040100662
5.3681936 0.039594677
5.3686737 0.03909004
5.3691538 0.038586705
5.3696339 0.038084624
5.370114 0.037583749
5.3705941 0.037084033
5.3710742 0.036585427
5.3715543 0.036087886
5.3720344 0.03559136
5.3725145 0.035095802
5.3729946 0.034601164
5.3734747 0.0341074
5.3739548 0.033614461
5.3744349 0.0331223
5.374915 0.032630869
5.3753951 0.032140121
5.3758752 0.031656432
5.3763553 0.031196402
5.3768354 0.030760255
5.3773155 0.030347302
5.3777956 0.029956855
5.3782757 0.029588228
5.3787558 0.029240732
5.3792358 0.028913679
5.3797159 0.028606382
5.380196 0.028318154
5.3806761 0.028048306
5.3811562 0.027796151
5.3816363 0.027561001
5.3821164 0.027342169
5.3825965 0.027138966
5.3830766 0.026950705
5.3835567 0.026776698
5.3840368 0.026616258
5.3845169 0.026468697
5.384997 0.026333328
5.3854771 0.026209461
5.3859572 0.026096692
5.3864373 0.025996892
5.3869174 0.025911297
5.3873975 0.025840837
5.3878776 0.025786442
5.3883577 0.02574904
5.3888378 0.025729562
5.3893179 0.025728936
5.389798 0.025748092
5.3902781 0.02578796
5.3907582 0.02584947
5.3912382 0.025933549
5.3917183 0.026041128
5.3921984 0.026173137
5.3926785 0.026330505
5.3931586 0.026514161
5.3936387 0.026725034
5.3941188 0.026964055
5.3945989 0.027232152
5.395079 0.027530255
5.3955591 0.027859294
5.3960392 0.028219622
5.3965193 0.028591853
5.3969994 0.028966002
5.3974795 0.029341883
5.3979596 0.029719307
5.3984397 0.030098087
5.3989198 0.030478036
5.3993999 0.030858967
5.39988 0.031240691
5.4003601 0.031623023
5.4008402 0.032005773
5.4013203 0.032388754
5.4018004 0.032771781
5.4022805 0.033154663
5.4027606 0.033537216
5.4032406 0.03391925
5.4037207 0.034300578
5.4042008 0.034681014
5.4046809 0.035060369
5.405161 0.035438457
5.4056411 0.035815089
5.4061212 0.036190078
5.4066013 0.036563918
5.4070814 0.03693741
5.4075615 0.037310522
5.4080416 0.037683215
5.4085217 0.038055455
5.4090018 0.038427202
5.4094819 0.038798421
5.409962 0.039169074
5.4104421 0.039539125
5.4109222 0.039908535
5.4114023 0.040277269
5.4118824 0.040645289
5.4123625 0.041012559
5.4128426 0.04137904
5.4133227 0.041744696
5.4138028 0.042109491
5.4142829 0.042473387
5.414763 0.042836346
5.415243 0.043198333
5.4157231 0.043559309
5.4162032 0.043919239
5.4166833 0.04427054
5.4171634 0.044588636
5.4176435 0.044872494
5.4181236 0.045123089
5.4186037 0.045341391
5.4190838 0.045528376
5.4195639 0.045685014
5.420044 0.04581228
5.4205241 0.045911145
5.4210042 0.045982584
5.4214843 0.046027568
5.4219644 0.046047071
5.4224445 0.046042064
5.4229246 0.046013522
5.4234047 0.045962417
5.4238848 0.045889722
5.4243649 0.04579641
5.424845 0.045683453
5.4253251 0.045551824
5.4258052 0.045402496
5.4262853 0.045236443
5.4267654 0.045054861
5.4272454 0.044860401
5.4277255 0.044653183
5.4282056 0.044432697
5.4286857 0.044198433
5.4291658 0.04394988
5.4296459 0.043686529
5.430126 0.04340787
5.4306061 0.043113391
5.4310862 0.042802584
5.4315663 0.042474937
5.4320464 0.042129941
5.4325265 0.041767085
5.4330066 0.04138586
5.4334867 0.040985754
5.4339668 0.040566259
5.4344469 0.040126864
5.434927 0.039667058
5.4354071 0.039186331
5.4358872 0.038684174
5.4363673 0.038160076
5.4368474 0.037613664
5.4373275 0.037055193
5.4378076 0.036491674
5.4382877 0.035923637
5.4387678 0.035351616
5.4392478 0.034776143
5.4397279 0.034197751
5.440208 0.033616973
5.4406881 0.033034341
5.4411682 0.032450388
5.4416483 0.031865647
5.4421284 0.031280651
5.4426085 0.030695931
5.4430886 0.030112022
5.4435687 0.029529454
5.4440488 0.028948762
5.4445289 0.028370478
5.445009 0.027795134
5.4454891 0.027223263
5.4459692 0.026655398
5.4464493 0.026092071
5.4469294 0.025533816
5.4474095 0.024979374
5.4478896 0.024426025
5.4483697 0.023873837
5.4488498 0.023322926
5.4493299 0.022773406
5.44981 0.022225392
5.4502901 0.021678999
5.4507702 0.021134343
5.4512503 0.020591537
5.4517303 0.020050698
5.4522104 0.019511939
5.4526905 0.018975377
5.4531706 0.018441126
5.4536507 0.0179093
5.4541308 0.017380016
5.4546109 0.016853388
5.455091 0.01632953
5.4555711 0.015808558
5.4560512 0.015290587
5.4565313 0.014775732
5.4570114 0.014264108
5.4574915 0.013759297
5.4579716 0.013275633
5.4584517 0.01281389
5.4589318 0.012373175
5.4594119 0.011952597
5.459892 0.011551264
5.4603721 0.011168283
5.4608522 0.010802762
5.4613323 0.010453808
5.4618124 0.010120531
5.4622925 0.009802036
5.4627726 0.0094974325
5.4632527 0.0092058277
5.4637327 0.0089263296
5.4642128 0.0086580459
5.4646929 0.0084000843
5.465173 0.0081515526
5.4656531 0.0079115586
5.4661332 0.0076792101
5.4666133 0.0074536148
5.4670934 0.0072338805
5.4675735 0.0070196589
5.4680536 0.0068176452
5.4685337 0.0066299644
5.4690138 0.0064564727
5.4694939 0.0062970265
5.469974 0.0061514824
5.4704541 0.0060196965
5.4709342 0.0059015254
5.4714143 0.0057968254
5.4718944 0.0057054529
5.4723745 0.0056272643
5.4728546 0.0055621159
5.4733347 0.0055098642
5.4738148 0.0054703655
5.4742949 0.0054434762
5.474775 0.0054290527
5.4752551 0.0054269515
5.4757351 0.0054370288
5.4762152 0.005459141
5.4766953 0.0054931447
5.4771754 0.005538896
5.4776555 0.0055962483
5.4781356 0.0056640782
5.4786157 0.0057418304
5.4790958 0.0058298929
5.4795759 0.005928654
5.480056 0.0060385019
5.4805361 0.0061598249
5.4810162 0.0062930112
5.4814963 0.006438449
5.4819764 0.0065965265
5.4824565 0.006767632
5.4829366 0.0069521537
5.4834167 0.0071504799
5.4838968 0.0073629986
5.4843769 0.0075900983
5.484857 0.007832167
5.4853371 0.0080895931
5.4858172 0.0083627647
5.4862973 0.0086520702
5.4867774 0.0089578976
5.4872575 0.0092806353
5.4877375 0.0096206714
5.4882176 0.0099749323
5.4886977 0.010336383
5.4891778 0.010705068
5.4896579 0.011081273
5.490138 0.011465284
5.4906181 0.011857385
5.4910982 0.012257864
5.4915783 0.012667006
5.4920584 0.013085097
5.4925385 0.013512422
5.4930186 0.013949267
5.4934987 0.014395918
5.4939788 0.01485266
5.4944589 0.01531978
5.494939 0.015797564
5.4954191 0.016286296
5.4958992 0.016786263
5.4963793 0.01729775
5.4968594 0.017821043
5.4973395 0.018356429
5.4978196 0.018904192
5.4982997 0.019464173
5.4987798 0.020033784
5.4992599 0.020611838
5.4997399 0.021197473
5.50022 0.021789827
5.5007001 0.022388039
5.5011802 0.022991246
5.5016603 0.023598586
5.5021404 0.024209198
5.5026205 0.024822218
5.5031006 0.025436786
5.5035807 0.026052038
5.5040608 0.026667114
5.5045409 0.02728115
5.505021 0.027893286
5.5055011 0.028502658
5.5059812 0.029108405
5.5064613 0.029709665
5.5069414 0.030305576
5.5074215 0.030895275
5.5079016 0.031477901
5.5083817 0.032052698
5.5088618 0.032621239
5.5093419 0.033184311
5.509822 0.033741895
5.5103021 0.034293972
5.5107822 0.034840523
5.5112623 0.03538153
5.5117423 0.035916974
5.5122224 0.036446836
5.5127025 0.036971098
5.5131826 0.03748974
5.5136627 0.038002745
5.5141428 0.038510094
5.5146229 0.039011767
5.515103 0.039507746
5.5155831 0.039998013
5.5160632 0.040482549
5.5165433 0.040961334
5.5170234 0.041434351
5.5175035 0.04190158
5.5179836 0.042363003
5.5184637 0.042818602
5.5189438 0.043257485
5.5194239 0.043668482
5.519904 0.04405175
5.5203841 0.044407447
5.5208642 0.044735729
5.5213443 0.045036753
5.5218244 0.045310677
5.5223045 0.045557658
5.5227846 0.045777853
5.5232647 0.045971419
5.5237447 0.046138514
5.5242248 0.046279294
5.5247049 0.046393917
5.525185 0.046482539
5.5256651 0.046545319
5.5261452 0.046582413
5.5266253 0.046593978
5.5271054 0.046580172
5.5275855 0.046541151
5.5280656 0.046477074
5.5285457 0.046388096
5.5290258 0.046277191
5.5295059 0.046152122
5.529986 0.046013563
5.5304661 0.04586177
5.5309462 0.045697
5.5314263 0.045519512
5.5319064 0.045329561
5.5323865 0.045127406
5.5328666 0.044913304
5.5333467 0.044687512
5.5338268 0.044450287
5.5343069 0.044201887
5.534787 0.043942568
5.5352671 0.04367259
5.5357471 0.043392207
5.5362272 0.043101679
5.5367073 0.042801262
5.5371874 0.042491213
5.5376675 0.04217179
5.5381476 0.04184325
5.5386277 0.041505851
5.5391078 0.041159129
5.5395879 0.040798587
5.540068 0.040424628
5.5405481 0.040038741
5.5410282 0.039642416
5.5415083 0.039237142
5.5419884 0.038824409
5.5424685 0.038405708
5.5429486 0.037982527
5.5434287 0.037556357
5.5439088 0.037128687
5.5443889 0.036701008
5.544869 0.036274808
5.5453491 0.035851577
5.5458292 0.035432807
5.5463093 0.035019985
5.5467894 0.034614602
5.5472695 0.034218147
5.5477495 0.033832111
5.5482296 0.033457983
5.5487097 0.033097253
5.5491898 0.032751294
5.5496699 0.032417076
5.55015 0.032093037
5.5506301 0.031779653
5.5511102 0.031477403
5.5515903 0.031186763
5.5520704 0.030908212
5.5525505 0.030642227
5.5530306 0.030389285
5.5535107 0.030149865
5.5539908 0.029924444
5.5544709 0.029713499
5.554951 0.029517508
5.5554311 0.029336949
5.5559112 0.0291723
5.5563913 0.029024037
5.5568714 0.028892638
5.5573515 0.028778582
5.5578316 0.028682345
5.5583117 0.028604406
5.5587918 0.028545241
5.5592719 0.028505329
5.559752 0.028486263
5.560232 0.028489458
5.5607121 0.028514482
5.5611922 0.0285609
5.5616723 0.028628273
5.5621524 0.028716163
5.5626325 0.028824134
5.5631126 0.028951746
5.5635927 0.029098564
5.5640728 0.029264148
5.5645529 0.029448062
5.565033 0.029649867
5.5655131 0.029869127
5.5659932 0.030105402
5.5664733 0.030358257
5.5669534 0.030627252
5.5674335 0.030911951
5.5679136 0.031211915
5.5683937 0.031526708
5.5688738 0.03185589
5.5693539 0.032199026
5.569834 0.032556158
5.5703141 0.032928028
5.5707942 0.033313359
5.5712743 0.033710716
5.5717544 0.034118668
5.5722344 0.03453578
5.5727145 0.034960619
5.5731946 0.035391752
5.5736747 0.035827746
5.5741548 0.036267168
5.5746349 0.036708585
5.575115 0.037150562
5.5755951 0.037591668
5.5760752 0.038030468
5.5765553 0.03846553
5.5770354 0.038895421
5.5775155 0.039318707
5.5779956 0.039733954
5.5784757 0.040139731
5.5789558 0.040534603
5.5794359 0.040917137
5.579916 0.041286572
5.5803961 0.04164843
5.5808762 0.04200403
5.5813563 0.042353087
5.5818364 0.042695313
5.5823165 0.043030422
5.5827966 0.043358128
5.5832767 0.043678143
5.5837568 0.043990181
5.5842368 0.044293956
5.5847169 0.044589181
5.585197 0.044875569
5.5856771 0.045152833
5.5861572 0.045420689
5.5866373 0.045678847
5.5871174 0.045927023
5.5875975 0.046164929
5.5880776 0.046392279
5.5885577 0.046608787
5.5890378 0.046814165
5.5895179 0.047008127
5.589998 0.047190257
5.5904781 0.047349608
5.5909582 0.04747938
5.5914383 0.04757967
5.5919184 0.047650577
5.5923985 0.047692197
5.5928786 0.04770463
5.5933587 0.047687973
5.5938388 0.047642323
5.5943189 0.04756778
5.594799 0.047464439
5.5952791 0.0473324
5.5957592 0.04717176
5.5962392 0.046982617
5.5967193 0.046765068
5.5971994 0.046519213
5.5976795 0.046245148
5.5981596 0.045942971
5.5986397 0.04561278
5.5991198 0.045254674
5.5995999 0.044868749
5.60008 0.044455104
5.6005601 0.044021068
5.6010402 0.043579047
5.6015203 0.043129239
5.6020004 0.042671625
5.6024805 0.04220619
5.6029606 0.041732917
5.6034407 0.041251789
5.6039208 0.040762791
5.6044009 0.040265906
5.604881 0.039761117
5.6053611 0.039248409
5.6058412 0.038727764
5.6063213 0.038199166
5.6068014 0.0376626
5.6072815 0.037118048
5.6077616 0.036565494
5.6082416 0.036004922
5.6087217 0.035436315
5.6092018 0.034859657
5.6096819 0.034274931
5.610162 0.033682122
5.6106421 0.033080894
5.6111222 0.032470304
5.6116023 0.031851197
5.6120824 0.031224606
5.6125625 0.030591563
5.6130426 0.029953101
5.6135227 0.02931025
5.6140028 0.028664045
5.6144829 0.028015516
5.614963 0.027365696
5.6154431 0.026715617
5.6159232 0.026066312
5.6164033 0.025418813
5.6168834 0.024774151
5.6173635 0.02413336
5.6178436 0.02349747
5.6183237 0.022867516
5.6188038 0.022244528
5.6192839 0.021629539
5.619764 0.021023581
5.620244 0.020427686
5.6207241 0.01984266
5.6212042 0.019266073
5.6216843 0.018697092
5.6221644 0.018135847
5.6226445 0.017582472
5.6231246 0.017037097
5.6236047 0.016499855
5.6240848 0.015970877
5.6245649 0.015450295
5.625045 0.01493824
5.6255251 0.014434844
5.6260052 0.013940239
5.6264853 0.013454557
5.6269654 0.012977929
5.6274455 0.012510488
5.6279256 0.012052363
5.6284057 0.011603689
5.6288858 0.011164596
5.6293659 0.010735215
5.629846 0.010315679
5.6303261 0.0099061194
5.6308062 0.0095066686
5.6312863 0.0091177661
5.6317664 0.0087397108
5.6322464 0.0083725142
5.6327265 0.0080161877
5.6332066 0.0076707425
5.6336867 0.0073361902
5.6341668 0.007012542
5.6346469 0.0066998094
5.635127 0.0063980038
5.6356071 0.0061071365
5.6360872 0.005827219
5.6365673 0.0055582626
5.6370474 0.0053002787
5.6375275 0.0050532787
5.6380076 0.0048172739
5.6384877 0.0045922759
5.6389678 0.0043782959
5.6394479 0.0041753453
5.639928 0.0039834355
5.6404081 0.003802578
5.6408882 0.0036327841
5.6413683 0.0034712273
5.6418484 0.0033119415
5.6423285 0.0031550349
5.6428086 0.0030008288
5.6432887 0.0028496447
5.6437688 0.0027018039
5.6442488 0.0025576278
5.6447289 0.0024174378
5.645209 0.0022815551
5.6456891 0.0021503013
5.6461692 0.0020239976
5.6466493 0.0019029655
5.6471294 0.0017875262
5.6476095 0.0016780013
5.6480896 0.001574712
5.6485697 0.0014779797
5.6490498 0.0013881258
5.6495299 0.0013054717
5.65001 0.0012303387
5.6504901 0.0011630482
5.6509702 0.0011039216
5.6514503 0.0010520879
5.6519304 0.0010011871
5.6524105 0.00095038926
5.6528906 0.00089988152
5.6533707 0.00084985094
5.6538508 0.0008004846
5.6543309 0.00075196959
5.654811 0.00070449296
5.6552911 0.00065824179
5.6557712 0.00061340317
5.6562513 0.00057016416
5.6567313 0.00052871183
5.6572114 0.00048923327
5.6576915 0.00045191555
5.6581716 0.00041694574
5.6586517 0.00038451092
5.6591318 0.00035479816
5.6596119 0.00032799453
5.660092 0.00030428712
5.6605721 0.00028386299
5.6610522 0.00026690922
5.6615323 0.00025348455
5.6620124 0.00024097476
5.6624925 0.00022833292
5.6629726 0.00021562327
5.6634527 0.00020291007
5.6639328 0.00019025757
5.6644129 0.00017773003
5.664893 0.00016539169
5.6653731 0.00015330683
5.6658532 0.00014153967
5.6663333 0.00013015449
5.6668134 0.00011921554
5.6672935 0.00010878706
5.6677736 9.893331e-05
5.6682537 8.9718548e-05
5.6687337 8.1207026e-05
5.6692138 7.3462996e-05
5.6696939 6.6550712e-05
5.670174 6.0534428e-05
5.6706541 5.5478398e-05
5.6711342 5.1446874e-05
5.6716143 4.8504112e-05
5.6720944 4.611417e-05
5.6725745 4.3669893e-05
5.6730546 4.1186538e-05
5.6735347 3.8679521e-05
5.6740148 3.6164254e-05
5.6744949 3.3656152e-05
5.674975 3.117063e-05
5.6754551 2.87231e-05
5.6759352 2.6328977e-05
5.6764153 2.4003676e-05
5.6768954 2.176261e-05
5.6773755 1.9621193e-05
5.6778556 1.759484e-05
5.6783357 1.5698964e-05
5.6788158 1.394898e-05
5.6792959 1.2360301e-05
5.679776 1.0948342e-05
5.6802561 9.7285167e-06
5.6807361 8.7162391e-06
5.6812162 7.9269233e-06
5.6816963 7.3759833e-06
5.6821764 7.0079302e-06
5.6826565 6.6383347e-06
5.6831366 6.259095e-06
5.6836167 5.8729394e-06
5.6840968 5.4825962e-06
5.6845769 5.090794e-06
5.685057 4.7002611e-06
5.6855371 4.313726e-06
5.6860172 3.9339169e-06
5.6864973 3.5635624e-06
5.6869774 3.2053907e-06
5.6874575 2.8621304e-06
5.6879376 2.5365098e-06
5.6884177 2.2312573e-06
5.6888978 1.9491013e-06
5.6893779 1.6927702e-06
5.689858 1.4649924e-06
5.6903381 1.2684963e-06
5.6908182 1.1060103e-06
5.6912983 9.8026283e-07
5.6917784 8.9398225e-07
5.6922585 8.4520693e-07
5.6927385 8.0133776e-07
5.6932186 7.5590113e-07
5.6936987 7.0926279e-07
5.6941788 6.617885e-07
5.6946589 6.1384401e-07
5.695139 5.6579507e-07
5.6956191 5.1800745e-07
5.6960992 4.7084689e-07
5.6965793 4.2467916e-07
5.6970594 3.7987e-07
5.6975395 3.3678517e-07
5.6980196 2.9579043e-07
5.6984997 2.5725152e-07
5.6989798 2.2153422e-07
5.6994599 1.8900426e-07
5.69994 1.6002741e-07
5.7004201 1.3496942e-07
5.7009002 1.1419605e-07
5.7013803 9.8073048e-08
5.7018604 8.696617e-08
5.7023405 8.114048e-08
5.7028206 7.7028196e-08
5.7033007 7.2730386e-08
5.7037808 6.8284987e-08
5.7042609 6.3729931e-08
5.7047409 5.9103155e-08
5.705221 5.4442594e-08
5.7057011 4.9786181e-08
5.7061812 4.5171853e-08
5.7066613 4.0637544e-08
5.7071414 3.6221189e-08
5.7076215 3.1960722e-08
5.7081016 2.7894079e-08
5.7085817 2.4059195e-08
5.7090618 2.0494004e-08
5.7095419 1.7236442e-08
5.710022 1.4324443e-08
5.7105021 1.1795942e-08
5.7109822 9.6888747e-09
5.7114623 8.041175e-09
5.7119424 6.8907783e-09
5.7124225 6.2756194e-09
5.7129026 5.9790438e-09
5.7133827 5.6694683e-09
5.7138628 5.3476685e-09
5.7143429 5.0164282e-09
5.714823 4.6785315e-09
5.7153031 4.3367622e-09
5.7157832 3.9939043e-09
5.7162633 3.6527417e-09
5.7167433 3.3160584e-09
5.7172234 2.9866382e-09
5.7177035 2.6672652e-09
5.7181836 2.3607231e-09
5.7186637 2.0697961e-09
5.7191438 1.7972679e-09
5.7196239 1.5459225e-09
5.720104 1.3185439e-09
5.7205841 1.117916e-09
5.7210642 9.4682271e-10
5.7215443 8.0804794e-10
5.7220244 7.0437564e-10
5.7225045 6.3858973e-10
5.7229846 6.0409232e-10
5.7234647 5.7015122e-10
5.7239448 5.3443499e-10
5.7244249 4.9730591e-10
5.724905 4.5912627e-10
5.7253851 4.2025836e-10
5.7258652 3.8106446e-10
5.7263453 3.4190687e-10
5.7268254 3.0314787e-10
5.7273055 2.6514975e-10
5.7277856 2.2827479e-10
5.7282657 1.9288529e-10
5.7287457 1.5934352e-10
5.7292258 1.2801179e-10
5.7297059 9.9252362e-11
5.730186 7.3427541e-11
5.7306661 5.0899608e-11
5.7311462 3.2030852e-11
5.7316263 1.7183559e-11
5.7321064 6.7200168e-12
5.7325865 1.0025131e-12
5.7330666 0
5.7335467 0
5.7340268 0
5.7345069 0
5.734987 0
5.7354671 0
5.7359472 0
5.7364273 0
5.7369074 0
5.7373875 0
5.7378676 0
5.7383477 0
5.7388278 0
5.7393079 0
5.739788 0
5.7402681 0
5.7407481 0
5.7412282 0
5.7417083 0
5.7421884 0
5.7426685 0
5.7431486 0
5.7436287 0
5.7441088 0
5.7445889 0
5.745069 0
5.7455491 0
5.7460292 0
5.7465093 0
5.7469894 0
5.7474695 0
5.7479496 0
5.7484297 0
5.7489098 0
5.7493899 0
5.74987 0
5.7503501 0
5.7508302 0
5.7513103 0
5.7517904 0
5.7522705 0
5.7527506 0
5.7532306 0
5.7537107 0
5.7541908 0
5.7546709 0
5.755151 0
5.7556311 0
5.7561112 0
5.7565913 0
5.7570714 0
5.7575515 0
5.7580316 0
5.7585117 0
5.7589918 0
5.7594719 0
5.759952 0
5.7604321 0
5.7609122 0
5.7613923 0
5.7618724 0
5.7623525 0
5.7628326 0
5.7633127 0
5.7637928 0
5.7642729 0
5.764753 0
5.765233 0
5.7657131 0
5.7661932 0
5.7666733 0
5.7671534 0
5.7676335 0
5.7681136 0
5.7685937 0
5.7690738 0
5.7695539 0
5.770034 0
5.7705141 0
5.7709942 0
5.7714743 0
5.7719544 0
5.7724345 0
5.7729146 0
5.7733947 0
5.7738748 0
5.7743549 0
5.774835 0
5.7753151 0
5.7757952 0
5.7762753 0
5.7767554 0
5.7772354 0
5.7777155 0
5.7781956 0
5.7786757 0
5.7791558 0
5.7796359 0
5.780116 0
5.7805961 0
5.7810762 0
5.7815563 0
5.7820364 0
5.7825165 0
5.7829966 0
5.7834767 0
5.7839568 0
5.7844369 0
5.784917 0
5.7853971 0
5.7858772 0
5.7863573 0
5.7868374 0
5.7873175 0
5.7877976 0
5.7882777 0
5.7887578 0
5.7892378 0
5.7897179 0
5.790198 0
5.7906781 0
5.7911582 0
5.7916383 0
5.7921184 0
5.7925985 0
5.7930786 0
5.7935587 0
5.7940388 0
5.7945189 0
5.794999 0
5.7954791 0
5.7959592 0
5.7964393 0
5.7969194 0
5.7973995 0
5.7978796 0
5.7983597 0
5.7988398 0
5.7993199 0
5.7998 0
5.8002801 0
5.8007602 0
5.8012402 0
5.8017203 0
5.8022004 0
5.8026805 0
5.8031606 0
5.8036407 0
5.8041208 0
5.8046009 0
5.805081 0
5.8055611 0
5.8060412 0
5.8065213 0
5.8070014 0
5.8074815 0
5.8079616 0
5.8084417 0
5.8089218 0
5.8094019 0
5.809882 0
5.8103621 0
5.8108422 0
5.8113223 0
5.8118024 0
5.8122825 0
5.8127626 0
5.8132426 0
5.8137227 0
5.8142028 0
5.8146829 0
5.815163 0
5.8156431 0
5.8161232 0
5.8166033 0
5.8170834 0
5.8175635 0
5.8180436 0
5.8185237 0
5.8190038 0
5.8194839 0
5.819964 0
5.8204441 0
5.8209242 0
5.8214043 0
5.8218844 0
5.8223645 0
5.8228446 0
5.8233247 0
5.8238048 0
5.8242849 0
5.824765 0
5.825245 0
5.8257251 0
5.8262052 0
5.8266853 0
5.8271654 0
5.8276455 0
5.8281256 0
5.8286057 0
5.8290858 0
5.8295659 0
5.830046 0
5.8305261 0
5.8310062 0
5.8314863 0
5.8319664 0
5.8324465 0
5.8329266 0
5.8334067 0
5.8338868 0
5.8343669 0
5.834847 0
5.8353271 0
5.8358072 0
5.8362873 0
5.8367674 0
5.8372474 0
5.8377275 0
5.8382076 0
5.8386877 0
5.8391678 0
5.8396479 0
5.840128 0
5.8406081 0
5.8410882 0
5.8415683 0
5.8420484 0
5.8425285 0
5.8430086 0
5.8434887 0
5.8439688 0
5.8444489 0
5.844929 0
5.8454091 0
5.8458892 0
5.8463693 0
5.8468494 0
5.8473295 0
5.8478096 0
5.8482897 0
5.8487698 0
5.8492498 0
5.8497299 0
5.85021 0
5.8506901 0
5.8511702 0
5.8516503 0
5.8521304 0
5.8526105 0
5.8530906 0
5.8535707 0
5.8540508 0
5.8545309 0
5.855011 0
5.8554911 0
5.8559712 0
5.8564513 0
5.8569314 0
5.8574115 0
5.8578916 0
5.8583717 0
5.8588518 0
5.8593319 0
5.859812 0
5.8602921 0
5.8607722 0
5.8612523 0
5.8617323 0
5.8622124 0
5.8626925 0
5.8631726 0
5.8636527 0
5.8641328 0
5.8646129 0
5.865093 0
5.8655731 0
5.8660532 0
5.8665333 0
5.8670134 0
5.8674935 0
5.8679736 0
5.8684537 0
5.8689338 0
5.8694139 0
5.869894 0
5.8703741 0
5.8708542 0
5.8713343 0
5.8718144 0
5.8722945 0
5.8727746 0
5.8732547 0
5.8737347 0
5.8742148 0
5.8746949 0
5.875175 0
5.8756551 0
5.8761352 0
5.8766153 0
5.8770954 0
5.8775755 0
5.8780556 0
5.8785357 0
5.8790158 0
5.8794959 0
5.879976 0
5.8804561 0
5.8809362 0
5.8814163 0
5.8818964 0
5.8823765 0
5.8828566 0
5.8833367 0
5.8838168 0
5.8842969 0
5.884777 0
5.8852571 0
5.8857371 0
5.8862172 1.4937974e-12
5.8866973 1.9439139e-11
5.8871774 5.656648e-11
5.8876575 1.1145293e-10
5.8881376 1.8267562e-10
5.8886177 2.6881164e-10
5.8890978 3.6843812e-10
5.8895779 4.8013217e-10
5.890058 6.024709e-10
5.8905381 7.3403143e-10
5.8910182 8.7339087e-10
5.8914983 1.0191263e-09
5.8919784 1.1698149e-09
5.8924585 1.3240338e-09
5.8929386 1.48036e-09
5.8934187 1.6373707e-09
5.8938988 1.793643e-09
5.8943789 1.947754e-09
5.894859 2.0982809e-09
5.8953391 2.2438006e-09
5.8958192 2.3828905e-09
5.8962993 2.5156434e-09
5.8967794 2.7851744e-09
5.8972595 3.2749945e-09
5.8977395 3.9693592e-09
5.8982196 4.8525237e-09
5.8986997 5.9087433e-09
5.8991798 7.1222731e-09
5.8996599 8.4773685e-09
5.90014 9.9582848e-09
5.9006201 1.1549277e-08
5.9011002 1.3234601e-08
5.9015803 1.4998511e-08
5.9020604 1.6825263e-08
5.9025405 1.8699113e-08
5.9030206 2.0604314e-08
5.9035007 2.2525124e-08
5.9039808 2.4445796e-08
5.9044609 2.6350586e-08
5.904941 2.822375e-08
5.9054211 3.0049543e-08
5.9059012 3.1812219e-08
5.9063813 3.3496035e-08
5.9068614 3.604568e-08
5.9073415 4.1058328e-08
5.9078216 4.8395726e-08
5.9083017 5.7886359e-08
5.9087818 6.9358711e-08
5.9092619 8.2641266e-08
5.9097419 9.7562508e-08
5.910222 1.1395092e-07
5.9107021 1.3163499e-07
5.9111822 1.504432e-07
5.9116623 1.7020404e-07
5.9121424 1.9074598e-07
5.9126225 2.1189752e-07
5.9131026 2.3348713e-07
5.9135827 2.553433e-07
5.9140628 2.7729452e-07
5.9145429 2.9916927e-07
5.915023 3.2079604e-07
5.9155031 3.420033e-07
5.9159832 3.6261955e-07
5.9164633 3.8247326e-07
5.9169434 4.0519514e-07
5.9174235 4.4718181e-07
5.9179036 5.0913416e-07
5.9183837 5.8965077e-07
5.9188638 6.8733021e-07
5.9193439 8.0077105e-07
5.919824 9.2857187e-07
5.9203041 1.0693312e-06
5.9207842 1.2216477e-06
5.9212643 1.3841198e-06
5.9217443 1.5553462e-06
5.9222244 1.7339254e-06
5.9227045 1.9184561e-06
5.9231846 2.1075366e-06
5.9236647 2.2997657e-06
5.9241448 2.493742e-06
5.9246249 2.6880639e-06
5.925105 2.88133e-06
5.9255851 3.072139e-06
5.9260652 3.2590893e-06
5.9265453 3.4407796e-06
5.9270254 3.6230156e-06
5.9275055 3.9099392e-06
5.9279856 4.3293866e-06
5.9284657 4.8726069e-06
5.9289458 5.5308492e-06
5.9294259 6.2953626e-06
5.929906 7.157396e-06
5.9303861 8.1081986e-06
5.9308662 9.1390194e-06
5.9313463 1.0241107e-05
5.9318264 1.1405712e-05
5.9323065 1.2624082e-05
5.9327866 1.3887466e-05
5.9332667 1.5187114e-05
5.9337467 1.6514274e-05
5.9342268 1.7860196e-05
5.9347069 1.9216128e-05
5.935187 2.0573321e-05
5.9356671 2.1923022e-05
5.9361472 2.3256481e-05
5.9366273 2.4564947e-05
5.9371074 2.584035e-05
5.9375875 2.747549e-05
5.9380676 2.9779797e-05
5.9385477 3.2712505e-05
5.9390278 3.6232848e-05
5.9395079 4.0300059e-05
5.939988 4.4873371e-05
5.9404681 4.991202e-05
5.9409482 5.5375237e-05
5.9414283 6.1222257e-05
5.9419084 6.7412314e-05
5.9423885 7.390464e-05
5.9428686 8.0658471e-05
5.9433487 8.7633038e-05
5.9438288 9.4787577e-05
5.9443089 0.00010208132
5.944789 0.0001094735
5.9452691 0.00011692335
5.9457491 0.00012439011
5.9462292 0.00013183301
5.9467093 0.00013921128
5.9471894 0.00014648416
5.9476695 0.00015443812
5.9481496 0.00016483409
5.9486297 0.00017760606
5.9491098 0.00019261827
5.9495899 0.00020973496
5.95007 0.00022882036
5.9505501 0.00024973871
5.9510302 0.00027235425
5.9515103 0.00029653121
5.9519904 0.00032213385
5.9524705 0.00034902638
5.9529506 0.00037707305
5.9534307 0.00040613811
5.9539108 0.00043608577
5.9543909 0.00046678029
5.954871 0.0004980859
5.9553511 0.00052986684
5.9558312 0.00056198734
5.9563113 0.00059431165
5.9567914 0.000626704
5.9572715 0.00065902863
5.9577516 0.00069206196
5.9582316 0.00073092615
5.9587117 0.00077619747
5.9591918 0.00082758547
5.9596719 0.00088479969
5.960152 0.00094754968
5.9606321 0.001015545
5.9611122 0.0010884951
5.9615923 0.0011661097
5.9620724 0.0012480982
5.9625525 0.0013341703
5.9630326 0.0014240353
5.9635127 0.001517403
5.9639928 0.0016139827
5.9644729 0.0017134842
5.964953 0.0018156169
5.9654331 0.0019200903
5.9659132 0.0020266141
5.9663933 0.0021348977
5.9668734 0.0022446507
5.9673535 0.0023555827
5.9678336 0.002467709
5.9683137 0.0025879642
5.9687938 0.0027191617
5.9692739 0.0028610788
5.969754 0.0030134924
5.970234 0.0031761798
5.9707141 0.0033489181
5.9711942 0.0035314843
5.9716743 0.0037236556
5.9721544 0.0039252092
5.9726345 0.004135922
5.9731146 0.0043555713
5.9735947 0.0045839341
5.9740748 0.0048207875
5.9745549 0.0050659088
5.975035 0.0053190749
5.9755151 0.0055800631
5.9759952 0.0058486503
5.9764753 0.0061246139
5.9769554 0.0064077307
5.9774355 0.006697778
5.9779156 0.0069945329
5.9783957 0.0072979418
5.9788758 0.0076085498
5.9793559 0.0079270285
5.979836 0.0082540492
5.9803161 0.0085902833
5.9807962 0.0089364022
5.9812763 0.0092930773
5.9817564 0.0096609799
5.9822364 0.010040781
5.9827165 0.010433153
5.9831966 0.010838767
5.9836767 0.011258293
5.9841568 0.011692404
5.9846369 0.012141771
5.985117 0.012607066
5.9855971 0.013088958
5.9860772 0.013588121
5.9865573 0.014105225
5.9870374 0.014640942
5.9875175 0.015195943
5.9879976 0.0157709
5.9884777 0.016362001
5.9889578 0.016956806
5.9894379 0.017554299
5.989918 0.018154221
5.9903981 0.01875631
5.9908782 0.019360303
5.9913583 0.01996594
5.9918384 0.020572958
5.9923185 0.021181097
5.9927986 0.021790095
5.9932787 0.02239969
5.9937588 0.023009621
5.9942388 0.023619626
5.9947189 0.024229444
5.995199 0.024838813
5.9956791 0.025447473
5.9961592 0.02605516
5.9966393 0.026661614
5.9971194 0.027266574
5.9975995 0.027869777
5.9980796 0.028470962
5.9985597 0.029070017
5.9990398 0.029667916
5.9995199 0.03026488
6 0.0308609
