# Supplementary material for: Structural motifs of gold cluster anions with 17 to 69 atoms
Source: Nat Commun. 2026 Apr 10;17:5099. doi: 10.1038/s41467-026-71649-9 (PMC13246909; doi:10.1038/s41467-026-71649-9)
Supplement: Supplementary file 5 — Source Data [file 41467_2026_71649_MOESM5_ESM.zip › Figure2/63_exp.dat]

3.7 0.0005
3.7004601 0.00051192192
3.7009202 0.00054457108
3.7013803 0.00059327252
3.7018404 0.00065335133
3.7023005 0.00072013257
3.7027606 0.00078894131
3.7032206 0.00085510261
3.7036807 0.00091394155
3.7041408 0.00096078319
3.7046009 0.00099095259
3.705061 0.001
3.7055211 0.001
3.7059812 0.001
3.7064413 0.001
3.7069014 0.001
3.7073615 0.001
3.7078216 0.001
3.7082817 0.001
3.7087417 0.001
3.7092018 0.001
3.7096619 0.001
3.710122 0.001
3.7105821 0.001
3.7110422 0.001
3.7115023 0.001
3.7119624 0.001
3.7124225 0.001
3.7128826 0.001
3.7133427 0.001
3.7138028 0.001
3.7142629 0.001
3.7147229 0.001
3.715183 0.001
3.7156431 0.001
3.7161032 0.001
3.7165633 0.001
3.7170234 0.001
3.7174835 0.001
3.7179436 0.001
3.7184037 0.001
3.7188638 0.001
3.7193239 0.001
3.719784 0.001
3.720244 0.001
3.7207041 0.001
3.7211642 0.001
3.7216243 0.001
3.7220844 0.001
3.7225445 0.001
3.7230046 0.001
3.7234647 0.001
3.7239248 0.001
3.7243849 0.001
3.724845 0.001
3.7253051 0.001
3.7257652 0.001
3.7262252 0.001
3.7266853 0.001
3.7271454 0.001
3.7276055 0.001
3.7280656 0.001
3.7285257 0.001
3.7289858 0.001
3.7294459 0.001
3.729906 0.001
3.7303661 0.0010051642
3.7308262 0.0010250464
3.7312863 0.0010576661
3.7317463 0.0011006858
3.7322064 0.0011517681
3.7326665 0.0012085755
3.7331266 0.0012687706
3.7335867 0.0013300158
3.7340468 0.0013899737
3.7345069 0.0014463068
3.734967 0.0014966777
3.7354271 0.001546045
3.7358872 0.0016016663
3.7363473 0.0016612477
3.7368074 0.0017224519
3.7372675 0.0017829412
3.7377275 0.0018403783
3.7381876 0.0018924257
3.7386477 0.0019367458
3.7391078 0.0019710013
3.7395679 0.0019928547
3.740028 0.002
3.7404881 0.002
3.7409482 0.002
3.7414083 0.002
3.7418684 0.002
3.7423285 0.002
3.7427886 0.002
3.7432486 0.002
3.7437087 0.002
3.7441688 0.002
3.7446289 0.002
3.745089 0.002
3.7455491 0.002
3.7460092 0.002
3.7464693 0.002
3.7469294 0.002
3.7473895 0.002
3.7478496 0.002
3.7483097 0.002
3.7487698 0.002
3.7492298 0.002
3.7496899 0.002
3.75015 0.002
3.7506101 0.002
3.7510702 0.002
3.7515303 0.002
3.7519904 0.002
3.7524505 0.002
3.7529106 0.002
3.7533707 0.002
3.7538308 0.002
3.7542909 0.002
3.754751 0.002
3.755211 0.002
3.7556711 0.002
3.7561312 0.002
3.7565913 0.002
3.7570514 0.002
3.7575115 0.002
3.7579716 0.002
3.7584317 0.002
3.7588918 0.002
3.7593519 0.002
3.759812 0.002
3.7602721 0.002
3.7607321 0.002
3.7611922 0.002
3.7616523 0.002
3.7621124 0.002
3.7625725 0.002
3.7630326 0.002
3.7634927 0.002
3.7639528 0.002
3.7644129 0.002
3.764873 0.002
3.7653331 0.002
3.7657932 0.002
3.7662533 0.002
3.7667133 0.002
3.7671734 0.002
3.7676335 0.002
3.7680936 0.002
3.7685537 0.002
3.7690138 0.002
3.7694739 0.002
3.769934 0.002
3.7703941 0.002
3.7708542 0.002
3.7713143 0.002
3.7717744 0.002
3.7722344 0.002
3.7726945 0.002
3.7731546 0.002
3.7736147 0.002
3.7740748 0.002
3.7745349 0.002
3.774995 0.002
3.7754551 0.002
3.7759152 0.002
3.7763753 0.002
3.7768354 0.002
3.7772955 0.002
3.7777556 0.002
3.7782156 0.002
3.7786757 0.002
3.7791358 0.002
3.7795959 0.002
3.780056 0.0020001248
3.7805161 0.0020101046
3.7809762 0.0020343972
3.7814363 0.0020706651
3.7818964 0.0021165707
3.7823565 0.0021697767
3.7828166 0.0022279456
3.7832767 0.00228874
3.7837367 0.0023498222
3.7841968 0.002408855
3.7846569 0.0024635007
3.785117 0.0025119698
3.7855771 0.0025636039
3.7860372 0.0026207734
3.7864973 0.0026811408
3.7869574 0.0027423687
3.7874175 0.0028021196
3.7878776 0.002858056
3.7883377 0.0029078405
3.7887978 0.0029491355
3.7892579 0.0029796037
3.7897179 0.0029969075
3.790178 0.003
3.7906381 0.003
3.7910982 0.003
3.7915583 0.003
3.7920184 0.003
3.7924785 0.003
3.7929386 0.003
3.7933987 0.003
3.7938588 0.003
3.7943189 0.003
3.794779 0.003
3.795239 0.003
3.7956991 0.003
3.7961592 0.003
3.7966193 0.003
3.7970794 0.003
3.7975395 0.003
3.7979996 0.003
3.7984597 0.003
3.7989198 0.003
3.7993799 0.003
3.79984 0.003
3.8003001 0.0029956603
3.8007602 0.0029737439
3.8012202 0.0029364519
3.8016803 0.0028872904
3.8021404 0.0028297657
3.8026005 0.0027673841
3.8030606 0.0027036516
3.8035207 0.0026420744
3.8039808 0.0025861589
3.8044409 0.0025394111
3.804901 0.0025053374
3.8053611 0.0024832501
3.8058212 0.0024656849
3.8062813 0.0024523534
3.8067413 0.0024432555
3.8072014 0.0024383914
3.8076615 0.0024377609
3.8081216 0.0024413642
3.8085817 0.0024492011
3.8090418 0.0024612717
3.8095019 0.0024775761
3.809962 0.0024981141
3.8104221 0.0025256044
3.8108822 0.0025625733
3.8113423 0.0026070972
3.8118024 0.0026572282
3.8122625 0.0027110184
3.8127225 0.0027665199
3.8131826 0.0028217849
3.8136427 0.0028748654
3.8141028 0.0029238135
3.8145629 0.0029666815
3.815023 0.003001509
3.8154831 0.0030220669
3.8159432 0.0030269581
3.8164033 0.0030200784
3.8168634 0.0030053236
3.8173235 0.0029865895
3.8177836 0.0029677718
3.8182436 0.0029527663
3.8187037 0.0029454688
3.8191638 0.0029497751
3.8196239 0.002969581
3.820084 0.0030085891
3.8205441 0.0030620909
3.8210042 0.0031259611
3.8214643 0.0031994205
3.8219244 0.00328169
3.8223845 0.0033719905
3.8228446 0.0034695428
3.8233047 0.0035735677
3.8237648 0.0036832861
3.8242248 0.0037979188
3.8246849 0.0039166867
3.825145 0.0040393592
3.8256051 0.0041723896
3.8260652 0.0043154332
3.8265253 0.0044653734
3.8269854 0.0046190937
3.8274455 0.0047734774
3.8279056 0.0049254079
3.8283657 0.0050717686
3.8288258 0.0052094428
3.8292859 0.0053353139
3.8297459 0.0054462653
3.830206 0.0055412082
3.8306661 0.0056332266
3.8311262 0.005725245
3.8315863 0.0058172635
3.8320464 0.0059092819
3.8325065 0.0060013003
3.8329666 0.0060933187
3.8334267 0.0061853371
3.8338868 0.0062773555
3.8343469 0.0063693739
3.834807 0.0064613923
3.8352671 0.0065534107
3.8357271 0.0066454291
3.8361872 0.0067374475
3.8366473 0.0068294659
3.8371074 0.0069214843
3.8375675 0.0070135027
3.8380276 0.0071055211
3.8384877 0.0071975395
3.8389478 0.0072895579
3.8394079 0.0073815763
3.839868 0.0074735947
3.8403281 0.0075771589
3.8407882 0.0077201549
3.8412482 0.0078961532
3.8417083 0.0080967389
3.8421684 0.0083134971
3.8426285 0.0085380131
3.8430886 0.0087618718
3.8435487 0.0089766585
3.8440088 0.0091739582
3.8444689 0.0093453561
3.844929 0.0094824373
3.8453891 0.0095746251
3.8458492 0.0096199303
3.8463093 0.0096278261
3.8467694 0.0096079296
3.8472294 0.0095698577
3.8476895 0.0095232275
3.8481496 0.009477656
3.8486097 0.0094427602
3.8490698 0.0094281571
3.8495299 0.0094434637
3.84999 0.009498297
3.8504501 0.0095926382
3.8509102 0.0097150872
3.8513703 0.0098591291
3.8518304 0.010018252
3.8522905 0.010185946
3.8527506 0.010355697
3.8532106 0.010520995
3.8536707 0.010675329
3.8541308 0.010812187
3.8545909 0.010925056
3.855051 0.011007454
3.8555111 0.011057955
3.8559712 0.011082146
3.8564313 0.011085445
3.8568914 0.01107327
3.8573515 0.011051041
3.8578116 0.011024176
3.8582717 0.010998094
3.8587317 0.010978213
3.8591918 0.010969952
3.8596519 0.01097873
3.860112 0.011008286
3.8605721 0.011027363
3.8610322 0.01103256
3.8614923 0.011037479
3.8619524 0.011055717
3.8624125 0.011100875
3.8628726 0.011186553
3.8633327 0.011326351
3.8637928 0.011533868
3.8642529 0.011822704
3.8647129 0.012206459
3.865173 0.012690338
3.8656331 0.013196439
3.8660932 0.013702541
3.8665533 0.014208642
3.8670134 0.014714743
3.8674735 0.015220844
3.8679336 0.015726945
3.8683937 0.016233047
3.8688538 0.016739148
3.8693139 0.017245249
3.869774 0.01775135
3.870234 0.018257451
3.8706941 0.018763553
3.8711542 0.019269654
3.8716143 0.019775755
3.8720744 0.020281856
3.8725345 0.020787958
3.8729946 0.021294059
3.8734547 0.02180016
3.8739148 0.022306261
3.8743749 0.022812362
3.874835 0.023318464
3.8752951 0.023778807
3.8757552 0.024047984
3.8762152 0.024148824
3.8766753 0.024119281
3.8771354 0.023997313
3.8775955 0.023820874
3.8780556 0.023627921
3.8785157 0.02345641
3.8789758 0.023344296
3.8794359 0.023329537
3.879896 0.023450087
3.8803561 0.023690177
3.8808162 0.023951141
3.8812763 0.024236993
3.8817363 0.024556083
3.8821964 0.024916758
3.8826565 0.025327366
3.8831166 0.025796256
3.8835767 0.026331775
3.8840368 0.026942272
3.8844969 0.027636094
3.884957 0.02842159
3.8854171 0.029272223
3.8858772 0.030140852
3.8863373 0.031025822
3.8867974 0.031925834
3.8872575 0.032839589
3.8877175 0.033765789
3.8881776 0.034703135
3.8886377 0.035650329
3.8890978 0.036606072
3.8895579 0.037569066
3.890018 0.03853801
3.8904781 0.039511539
3.8909382 0.04048991
3.8913983 0.041474163
3.8918584 0.042465337
3.8923185 0.04346447
3.8927786 0.044472601
3.8932386 0.04549077
3.8936987 0.046520014
3.8941588 0.047561374
3.8946189 0.048615887
3.895079 0.049685128
3.8955391 0.050793527
3.8959992 0.051954903
3.8964593 0.053170673
3.8969194 0.054442254
3.8973795 0.055771062
3.8978396 0.057158515
3.8982997 0.058606028
3.8987598 0.060115018
3.8992198 0.061686902
3.8996799 0.063323097
3.90014 0.065024275
3.9006001 0.066777787
3.9010602 0.068572629
3.9015203 0.070400933
3.9019804 0.072254833
3.9024405 0.074126461
3.9029006 0.076007951
3.9033607 0.077891435
3.9038208 0.079769048
3.9042809 0.081632921
3.9047409 0.083475188
3.905201 0.085289212
3.9056611 0.087079655
3.9061212 0.088848735
3.9065813 0.090597076
3.9070414 0.092325304
3.9075015 0.094034044
3.9079616 0.09572392
3.9084217 0.097395557
3.9088818 0.099049581
3.9093419 0.10068662
3.909802 0.10230729
3.9102621 0.1037791
3.9107221 0.10455553
3.9111822 0.10471316
3.9116423 0.10440944
3.9121024 0.10380183
3.9125625 0.10304779
3.9130226 0.10230477
3.9134827 0.10173024
3.9139428 0.10148163
3.9144029 0.10171642
3.914863 0.10259205
3.9153231 0.10408633
3.9157832 0.10576318
3.9162432 0.10759126
3.9167033 0.10956916
3.9171634 0.11169551
3.9176235 0.11396891
3.9180836 0.11638796
3.9185437 0.11895129
3.9190038 0.12165749
3.9194639 0.12450518
3.919924 0.12749298
3.9203841 0.13060353
3.9208442 0.13379588
3.9213043 0.1370496
3.9217644 0.14034481
3.9222244 0.14366164
3.9226845 0.1469802
3.9231446 0.1502806
3.9236047 0.15354298
3.9240648 0.15674744
3.9245249 0.15987411
3.924985 0.1629031
3.9254451 0.16582976
3.9259052 0.16867646
3.9263653 0.17146201
3.9268254 0.17420522
3.9272855 0.1769249
3.9277455 0.17963985
3.9282056 0.18236888
3.9286657 0.18513079
3.9291258 0.1879444
3.9295859 0.19082849
3.930046 0.19380173
3.9305061 0.19685996
3.9309662 0.19999201
3.9314263 0.20319715
3.9318864 0.20647465
3.9323465 0.20982378
3.9328066 0.21324379
3.9332667 0.21673395
3.9337267 0.22029352
3.9341868 0.22392177
3.9346469 0.22761796
3.935107 0.23138446
3.9355671 0.23529081
3.9360272 0.23934357
3.9364873 0.24351271
3.9369474 0.2477682
3.9374075 0.25208001
3.9378676 0.25641809
3.9383277 0.26075242
3.9387878 0.26505297
3.9392478 0.26928969
3.9397079 0.27343256
3.940168 0.27745672
3.9406281 0.28139684
3.9410882 0.28526247
3.9415483 0.28904921
3.9420084 0.29275268
3.9424685 0.29636852
3.9429286 0.29989235
3.9433887 0.30331978
3.9438488 0.30664644
3.9443089 0.30986795
3.944769 0.31297993
3.945229 0.3159115
3.9456891 0.31830042
3.9461492 0.3201892
3.9466093 0.32169304
3.9470694 0.32292713
3.9475295 0.32400668
3.9479896 0.32504689
3.9484497 0.32616295
3.9489098 0.32747007
3.9493699 0.32908346
3.94983 0.3311183
3.9502901 0.33366107
3.9507502 0.33662854
3.9512102 0.33992216
3.9516703 0.34344853
3.9521304 0.34711423
3.9525905 0.35082586
3.9530506 0.35448999
3.9535107 0.35801322
3.9539708 0.36130214
3.9544309 0.36426333
3.954891 0.36680338
3.9553511 0.36891119
3.9558112 0.37076011
3.9562713 0.37240673
3.9567313 0.37390105
3.9571914 0.37529305
3.9576515 0.37663272
3.9581116 0.37797006
3.9585717 0.37935505
3.9590318 0.38083769
3.9594919 0.38246796
3.959952 0.38429586
3.9604121 0.38641104
3.9608722 0.38884325
3.9613323 0.39151149
3.9617924 0.39433396
3.9622525 0.39722887
3.9627125 0.40011441
3.9631726 0.40290881
3.9636327 0.40553027
3.9640928 0.407897
3.9645529 0.40992719
3.965013 0.41153917
3.9654731 0.41279314
3.9659332 0.41380129
3.9663933 0.41457936
3.9668534 0.41514313
3.9673135 0.41550839
3.9677736 0.41569088
3.9682336 0.4157064
3.9686937 0.4155707
3.9691538 0.41529957
3.9696139 0.41490876
3.970074 0.41441426
3.9705341 0.41384143
3.9709942 0.41321063
3.9714543 0.41253665
3.9719144 0.41183429
3.9723745 0.41111835
3.9728346 0.41040361
3.9732947 0.40970487
3.9737548 0.40903692
3.9742148 0.40841457
3.9746749 0.4078526
3.975135 0.40736606
3.9755951 0.40696457
3.9760552 0.40663374
3.9765153 0.40635491
3.9769754 0.40610946
3.9774355 0.40587873
3.9778956 0.40564407
3.9783557 0.40538685
3.9788158 0.40508842
3.9792759 0.40473014
3.9797359 0.40429335
3.980196 0.40375807
3.9806561 0.40310297
3.9811162 0.40233049
3.9815763 0.40144687
3.9820364 0.40045839
3.9824965 0.39937129
3.9829566 0.39819184
3.9834167 0.3969263
3.9838768 0.39558092
3.9843369 0.39416196
3.984797 0.39267569
3.9852571 0.39112808
3.9857171 0.38952007
3.9861772 0.38784815
3.9866373 0.38610867
3.9870974 0.38429798
3.9875575 0.38241243
3.9880176 0.38044836
3.9884777 0.37840213
3.9889378 0.37627008
3.9893979 0.37404855
3.989858 0.3717339
3.9903181 0.36932964
3.9907782 0.36685895
3.9912382 0.36433088
3.9916983 0.36175322
3.9921584 0.35913376
3.9926185 0.35648029
3.9930786 0.3538006
3.9935387 0.35110249
3.9939988 0.34839374
3.9944589 0.34568215
3.994919 0.34297551
3.9953791 0.34021331
3.9958392 0.3372896
3.9962993 0.33423778
3.9967594 0.33109457
3.9972194 0.32789666
3.9976795 0.32468074
3.9981396 0.32148351
3.9985997 0.31834168
3.9990598 0.31529193
3.9995199 0.31237097
3.99998 0.30961548
4.0004401 0.30757578
4.0009002 0.30670899
4.0013603 0.30675893
4.0018204 0.30746825
4.0022805 0.30857962
4.0027405 0.30983568
4.0032006 0.31097909
4.0036607 0.31175251
4.0041208 0.31189859
4.0045809 0.31115999
4.005041 0.30928384
4.0055011 0.30672843
4.0059612 0.30396798
4.0064213 0.30105155
4.0068814 0.2980282
4.0073415 0.29494698
4.0078016 0.29185693
4.0082617 0.2888071
4.0087217 0.28584656
4.0091818 0.28302434
4.0096419 0.2803895
4.010102 0.27798504
4.0105621 0.27568044
4.0110222 0.27339919
4.0114823 0.2711335
4.0119424 0.26887561
4.0124025 0.26661776
4.0128626 0.26435217
4.0133227 0.26207109
4.0137828 0.25976674
4.0142428 0.25743135
4.0147029 0.25505716
4.015163 0.2526394
4.0156231 0.25020782
4.0160832 0.24777257
4.0165433 0.2453344
4.0170034 0.24289407
4.0174635 0.24045235
4.0179236 0.23800998
4.0183837 0.23556773
4.0188438 0.23312636
4.0193039 0.23068663
4.019764 0.22824929
4.020224 0.22581551
4.0206841 0.22338848
4.0211442 0.22096882
4.0216043 0.21855668
4.0220644 0.21615219
4.0225245 0.21375549
4.0229846 0.21136673
4.0234447 0.20898605
4.0239048 0.20661359
4.0243649 0.20424949
4.024825 0.20189389
4.0252851 0.19960073
4.0257451 0.1975697
4.0262052 0.19580632
4.0266653 0.19429548
4.0271254 0.19302205
4.0275855 0.19197091
4.0280456 0.19112694
4.0285057 0.19047502
4.0289658 0.19000003
4.0294259 0.18968684
4.029886 0.18952034
4.0303461 0.18946315
4.0308062 0.18945657
4.0312663 0.18950321
4.0317263 0.18960828
4.0321864 0.18977698
4.0326465 0.19001454
4.0331066 0.19032616
4.0335667 0.19071706
4.0340268 0.19119247
4.0344869 0.19175758
4.034947 0.19241762
4.0354071 0.19313866
4.0358672 0.19386276
4.0363273 0.1945894
4.0367874 0.19531875
4.0372474 0.19605097
4.0377075 0.19678621
4.0381676 0.19752462
4.0386277 0.19826636
4.0390878 0.19901158
4.0395479 0.19976045
4.040008 0.20051312
4.0404681 0.20127048
4.0409282 0.20203319
4.0413883 0.20280114
4.0418484 0.20357424
4.0423085 0.20435238
4.0427686 0.20513545
4.0432286 0.20592335
4.0436887 0.20671598
4.0441488 0.20751324
4.0446089 0.20831501
4.045069 0.20912242
4.0455291 0.21000396
4.0459892 0.21100113
4.0464493 0.21211663
4.0469094 0.21335316
4.0473695 0.21471342
4.0478296 0.21620011
4.0482897 0.21781594
4.0487497 0.2195636
4.0492098 0.22144579
4.0496699 0.22346523
4.05013 0.22562291
4.0505901 0.22789021
4.0510502 0.23025341
4.0515103 0.23270916
4.0519704 0.23525412
4.0524305 0.23788492
4.0528906 0.24059822
4.0533507 0.24339065
4.0538108 0.24625888
4.0542709 0.24919954
4.0547309 0.25220928
4.055191 0.25528162
4.0556511 0.25838558
4.0561112 0.26150982
4.0565713 0.26464913
4.0570314 0.26779829
4.0574915 0.27095206
4.0579516 0.27410523
4.0584117 0.27725256
4.0588718 0.28038885
4.0593319 0.28350887
4.059792 0.28660739
4.0602521 0.28968093
4.0607121 0.29273543
4.0611722 0.29577277
4.0616323 0.29879389
4.0620924 0.30179969
4.0625525 0.3047911
4.0630126 0.30776905
4.0634727 0.31073444
4.0639328 0.31368821
4.0643929 0.31663127
4.064853 0.31956454
4.0653131 0.3224659
4.0657732 0.32526342
4.0662332 0.32794995
4.0666933 0.33052337
4.0671534 0.33298157
4.0676135 0.33532242
4.0680736 0.33754381
4.0685337 0.33964361
4.0689938 0.34161972
4.0694539 0.34347001
4.069914 0.34519236
4.0703741 0.34671639
4.0708342 0.34794156
4.0712943 0.34892798
4.0717544 0.34973974
4.0722144 0.35044094
4.0726745 0.35109568
4.0731346 0.35176804
4.0735947 0.35252213
4.0740548 0.35342203
4.0745149 0.35453185
4.074975 0.35591568
4.0754351 0.3574981
4.0758952 0.35912456
4.0763553 0.36078492
4.0768154 0.36246947
4.0772755 0.36416848
4.0777355 0.36587224
4.0781956 0.36757102
4.0786557 0.3692551
4.0791158 0.37091477
4.0795759 0.3725403
4.080036 0.37412217
4.0804961 0.37568757
4.0809562 0.37725452
4.0814163 0.3788138
4.0818764 0.3803562
4.0823365 0.38187248
4.0827966 0.38335342
4.0832567 0.38478981
4.0837167 0.38617241
4.0841768 0.38749201
4.0846369 0.38873937
4.085097 0.3899035
4.0855571 0.39092856
4.0860172 0.39180547
4.0864773 0.39255306
4.0869374 0.39319017
4.0873975 0.39373562
4.0878576 0.39420823
4.0883177 0.39462685
4.0887778 0.39501029
4.0892378 0.39537738
4.0896979 0.39574695
4.090158 0.39613509
4.0906181 0.39651884
4.0910782 0.39688207
4.0915383 0.39721674
4.0919984 0.3975148
4.0924585 0.39776821
4.0929186 0.39796893
4.0933787 0.39810891
4.0938388 0.39818011
4.0942989 0.39817448
4.094759 0.39808399
4.095219 0.39789582
4.0956791 0.39757654
4.0961392 0.39712846
4.0965993 0.39656041
4.0970594 0.39588124
4.0975195 0.3950998
4.0979796 0.39422491
4.0984397 0.39326544
4.0988998 0.39223021
4.0993599 0.39112808
4.09982 0.38996788
4.1002801 0.38876534
4.1007401 0.38754865
4.1012002 0.38631119
4.1016603 0.38504305
4.1021204 0.38373429
4.1025805 0.382375
4.1030406 0.38095524
4.1035007 0.37946509
4.1039608 0.37789463
4.1044209 0.37623392
4.104881 0.37447305
4.1053411 0.37262765
4.1058012 0.37075798
4.1062613 0.36886871
4.1067213 0.36696152
4.1071814 0.3650381
4.1076415 0.36310012
4.1081016 0.36114927
4.1085617 0.35918722
4.1090218 0.35721566
4.1094819 0.35523626
4.109942 0.3532507
4.1104021 0.3512606
4.1108622 0.34926457
4.1113223 0.34725929
4.1117824 0.34524146
4.1122424 0.34320773
4.1127025 0.34115479
4.1131626 0.33907931
4.1136227 0.33697797
4.1140828 0.33484745
4.1145429 0.33268441
4.115003 0.33048553
4.1154631 0.32820713
4.1159232 0.32581114
4.1163833 0.32330108
4.1168434 0.32068046
4.1173035 0.31795282
4.1177636 0.31512166
4.1182236 0.31219052
4.1186837 0.3091629
4.1191438 0.30604233
4.1196039 0.30283233
4.120064 0.29953718
4.1205241 0.29620822
4.1209842 0.29287454
4.1214443 0.28953564
4.1219044 0.286191
4.1223645 0.28284012
4.1228246 0.2794825
4.1232847 0.27611763
4.1237447 0.27274499
4.1242048 0.26936408
4.1246649 0.26597439
4.125125 0.26257575
4.1255851 0.25917396
4.1260452 0.25577139
4.1265053 0.2523681
4.1269654 0.24896413
4.1274255 0.24555955
4.1278856 0.24215441
4.1283457 0.23874876
4.1288058 0.23534268
4.1292659 0.23193621
4.1297259 0.2285294
4.130186 0.22512014
4.1306461 0.22169038
4.1311062 0.21824051
4.1315663 0.21477598
4.1320264 0.21130223
4.1324865 0.20782473
4.1329466 0.20434892
4.1334067 0.20088025
4.1338668 0.19742417
4.1343269 0.19398614
4.134787 0.1905716
4.135247 0.18720697
4.1357071 0.18400015
4.1361672 0.18095652
4.1366273 0.17806528
4.1370874 0.17531566
4.1375475 0.17269686
4.1380076 0.17019809
4.1384677 0.16780858
4.1389278 0.16551752
4.1393879 0.16331412
4.139848 0.16118762
4.1403081 0.15911372
4.1407682 0.15704331
4.1412282 0.15497289
4.1416883 0.15290248
4.1421484 0.15083207
4.1426085 0.14876165
4.1430686 0.14669124
4.1435287 0.14462082
4.1439888 0.14255041
4.1444489 0.14048
4.144909 0.13840958
4.1453691 0.13633917
4.1458292 0.13426875
4.1462893 0.13219834
4.1467493 0.13012793
4.1472094 0.12805751
4.1476695 0.1259871
4.1481296 0.12391668
4.1485897 0.12184627
4.1490498 0.11977586
4.1495099 0.11770544
4.14997 0.11563503
4.1504301 0.11362854
4.1508902 0.11175964
4.1513503 0.11001515
4.1518104 0.10838155
4.1522705 0.10684534
4.1527305 0.10539301
4.1531906 0.10401107
4.1536507 0.102686
4.1541108 0.1014043
4.1545709 0.10015246
4.155031 0.098917122
4.1554911 0.097722465
4.1559512 0.096593665
4.1564113 0.095530722
4.1568714 0.094533638
4.1573315 0.09360241
4.1577916 0.09273704
4.1582517 0.091937528
4.1587117 0.091203873
4.1591718 0.090536075
4.1596319 0.089934135
4.160092 0.089397685
4.1605521 0.088915538
4.1610122 0.08848525
4.1614723 0.088110657
4.1619324 0.087795597
4.1623925 0.087543906
4.1628526 0.087359421
4.1633127 0.087245979
4.1637728 0.087207416
4.1642328 0.08724757
4.1646929 0.087370276
4.165153 0.087576366
4.1656131 0.087829299
4.1660732 0.088117257
4.1665333 0.088440239
4.1669934 0.088798245
4.1674535 0.089191275
4.1679136 0.08961933
4.1683737 0.090082408
4.1688338 0.090580511
4.1692939 0.091113638
4.169754 0.091681789
4.170214 0.092280784
4.1706741 0.092884574
4.1711342 0.093495282
4.1715943 0.094120943
4.1720544 0.094769589
4.1725145 0.095449251
4.1729746 0.096167962
4.1734347 0.096933755
4.1738948 0.097754662
4.1743549 0.098638715
4.174815 0.099593948
4.1752751 0.10062429
4.1757351 0.1017126
4.1761952 0.10284639
4.1766553 0.10401447
4.1771154 0.1052057
4.1775755 0.10640889
4.1780356 0.10761289
4.1784957 0.10880653
4.1789558 0.10997864
4.1794159 0.11111806
4.179876 0.11221362
4.1803361 0.11326508
4.1807962 0.11429711
4.1812563 0.11531458
4.1817163 0.11632107
4.1821764 0.11732013
4.1826365 0.11831531
4.1830966 0.11931018
4.1835567 0.1203083
4.1840168 0.12131323
4.1844769 0.12232853
4.184937 0.12335776
4.1853971 0.12437851
4.1858572 0.12536298
4.1863173 0.12633429
4.1867774 0.12731628
4.1872374 0.12833279
4.1876975 0.12940768
4.1881576 0.13056477
4.1886177 0.13182792
4.1890778 0.13322095
4.1895379 0.13476773
4.189998 0.13649208
4.1904581 0.13834005
4.1909182 0.14023572
4.1913783 0.14217189
4.1918384 0.14414136
4.1922985 0.14613693
4.1927586 0.1481514
4.1932186 0.15017759
4.1936787 0.15220828
4.1941388 0.15423629
4.1945989 0.15625441
4.195059 0.15825566
4.1955191 0.16025001
4.1959792 0.16224715
4.1964393 0.16424827
4.1968994 0.16625456
4.1973595 0.16826719
4.1978196 0.17028737
4.1982797 0.17231627
4.1987397 0.17435508
4.1991998 0.17640499
4.1996599 0.17846718
4.20012 0.18056836
4.2005801 0.1831937
4.2010402 0.18642744
4.2015003 0.19013678
4.2019604 0.19418891
4.2024205 0.19845103
4.2028806 0.20279036
4.2033407 0.20707409
4.2038008 0.21116941
4.2042609 0.21494354
4.2047209 0.21826367
4.205181 0.22103566
4.2056411 0.22355005
4.2061012 0.22592368
4.2065613 0.22819185
4.2070214 0.23038983
4.2074815 0.23255294
4.2079416 0.23471645
4.2084017 0.23691566
4.2088618 0.23918586
4.2093219 0.24156234
4.209782 0.24408039
4.210242 0.24677194
4.2107021 0.24962464
4.2111622 0.25259811
4.2116223 0.25565185
4.2120824 0.25874535
4.2125425 0.26183811
4.2130026 0.26488964
4.2134627 0.26785944
4.2139228 0.270707
4.2143829 0.27339184
4.214843 0.27587344
4.2153031 0.27815433
4.2157632 0.28036219
4.2162232 0.28252031
4.2166833 0.28464147
4.2171434 0.28673847
4.2176035 0.28882408
4.2180636 0.29091109
4.2185237 0.29301228
4.2189838 0.29514044
4.2194439 0.29730835
4.219904 0.29952879
4.2203641 0.30179284
4.2208242 0.30406014
4.2212843 0.30632895
4.2217443 0.30859894
4.2222044 0.31086977
4.2226645 0.31314113
4.2231246 0.31541266
4.2235847 0.31768406
4.2240448 0.31995498
4.2245049 0.3222251
4.224965 0.32449408
4.2254251 0.32676475
4.2258852 0.32903913
4.2263453 0.33131386
4.2268054 0.33358559
4.2272655 0.33585096
4.2277255 0.33810659
4.2281856 0.34034914
4.2286457 0.34257523
4.2291058 0.3447815
4.2295659 0.34696458
4.230026 0.34911976
4.2304861 0.35079631
4.2309462 0.35172898
4.2314063 0.3520539
4.2318664 0.35190724
4.2323265 0.35142512
4.2327866 0.3507437
4.2332466 0.34999912
4.2337067 0.34932753
4.2341668 0.34886506
4.2346269 0.34874787
4.235087 0.34910301
4.2355471 0.3496981
4.2360072 0.350365
4.2364673 0.35108587
4.2369274 0.35184284
4.2373875 0.35261807
4.2378476 0.35339372
4.2383077 0.35415192
4.2387678 0.35487482
4.2392278 0.35554459
4.2396879 0.35614335
4.240148 0.35665902
4.2406081 0.35715105
4.2410682 0.35761989
4.2415283 0.35803986
4.2419884 0.3583853
4.2424485 0.35863053
4.2429086 0.35874989
4.2433687 0.3587177
4.2438288 0.35850831
4.2442889 0.35809604
4.2447489 0.35745523
4.245209 0.35655858
4.2456691 0.35539562
4.2461292 0.35401066
4.2465893 0.35245414
4.2470494 0.35077649
4.2475095 0.34902814
4.2479696 0.34725952
4.2484297 0.34552106
4.2488898 0.34386319
4.2493499 0.34233633
4.24981 0.34099092
4.2502701 0.33983593
4.2507301 0.33871997
4.2511902 0.3376195
4.2516503 0.33652994
4.2521104 0.33544673
4.2525705 0.33436529
4.2530306 0.33328103
4.2534907 0.3321894
4.2539508 0.3310858
4.2544109 0.32996568
4.254871 0.32882445
4.2553311 0.32767326
4.2557912 0.32654545
4.2562513 0.32542943
4.2567113 0.32431112
4.2571714 0.32317643
4.2576315 0.32201128
4.2580916 0.32080157
4.2585517 0.31953322
4.2590118 0.31819214
4.2594719 0.31676423
4.259932 0.31523542
4.2603921 0.31360722
4.2608522 0.31190638
4.2613123 0.31014345
4.2617724 0.30832864
4.2622324 0.30647215
4.2626925 0.30458416
4.2631526 0.30267487
4.2636127 0.30075447
4.2640728 0.29883317
4.2645329 0.29692114
4.264993 0.2950286
4.2654531 0.29314522
4.2659132 0.2912526
4.2663733 0.28935051
4.2668334 0.28743872
4.2672935 0.28551703
4.2677536 0.2835852
4.2682136 0.28164301
4.2686737 0.27969025
4.2691338 0.27772669
4.2695939 0.27575211
4.270054 0.27376478
4.2705141 0.27163698
4.2709742 0.26930479
4.2714343 0.26679319
4.2718944 0.26412719
4.2723545 0.26133178
4.2728146 0.25843197
4.2732747 0.25545273
4.2737347 0.25241908
4.2741948 0.249356
4.2746549 0.2462885
4.275115 0.2432235
4.2755751 0.23980877
4.2760352 0.2359768
4.2764953 0.23182988
4.2769554 0.22747029
4.2774155 0.22300033
4.2778756 0.21852228
4.2783357 0.21413843
4.2787958 0.20995108
4.2792559 0.20606251
4.2797159 0.20257501
4.280176 0.19961387
4.2806361 0.19742805
4.2810962 0.19593111
4.2815563 0.19495986
4.2820164 0.19435111
4.2824765 0.19394166
4.2829366 0.19356835
4.2833967 0.19306797
4.2838568 0.19227734
4.2843169 0.19103328
4.284777 0.18917259
4.285237 0.1866035
4.2856971 0.18365569
4.2861572 0.18045399
4.2866173 0.17706915
4.2870774 0.17357193
4.2875375 0.17003311
4.2879976 0.16652343
4.2884577 0.16311368
4.2889178 0.1598746
4.2893779 0.15687696
4.289838 0.15419153
4.2902981 0.15183161
4.2907582 0.14962362
4.2912182 0.14752394
4.2916783 0.14550389
4.2921384 0.14353478
4.2925985 0.14158791
4.2930586 0.13963461
4.2935187 0.13764618
4.2939788 0.13559394
4.2944389 0.13344919
4.294899 0.13118325
4.2953591 0.1286912
4.2958192 0.12584474
4.2962793 0.12273768
4.2967393 0.11947092
4.2971994 0.11614534
4.2976595 0.11286183
4.2981196 0.10972128
4.2985797 0.10682458
4.2990398 0.10427262
4.2994999 0.1021663
4.29996 0.10060649
4.3004201 0.099407782
4.3008802 0.098211542
4.3013403 0.097015303
4.3018004 0.095819064
4.3022605 0.094622825
4.3027205 0.093426585
4.3031806 0.092230346
4.3036407 0.091034107
4.3041008 0.089837868
4.3045609 0.088641628
4.305021 0.087445389
4.3054811 0.08624915
4.3059412 0.085052911
4.3064013 0.083856671
4.3068614 0.082660432
4.3073215 0.081464193
4.3077816 0.080267954
4.3082416 0.079071714
4.3087017 0.077875475
4.3091618 0.076679236
4.3096219 0.075482997
4.310082 0.074286973
4.3105421 0.073100177
4.3110022 0.07192803
4.3114623 0.070771468
4.3119224 0.069631425
4.3123825 0.068508837
4.3128426 0.067404638
4.3133027 0.066319763
4.3137628 0.065255148
4.3142228 0.064211727
4.3146829 0.063190436
4.315143 0.06219294
4.3156031 0.06123003
4.3160632 0.060303161
4.3165233 0.059409927
4.3169834 0.058547925
4.3174435 0.057714751
4.3179036 0.056908
4.3183637 0.056125268
4.3188238 0.05536415
4.3192839 0.054622243
4.3197439 0.053897143
4.320204 0.053185627
4.3206641 0.052479847
4.3211242 0.051778181
4.3215843 0.051080406
4.3220444 0.0503863
4.3225045 0.04969564
4.3229646 0.049008204
4.3234247 0.048323769
4.3238848 0.047642111
4.3243449 0.04696301
4.324805 0.046286241
4.3252651 0.045609088
4.3257251 0.044922485
4.3261852 0.044230366
4.3266453 0.043538185
4.3271054 0.042851396
4.3275655 0.042175453
4.3280256 0.041515811
4.3284857 0.040877922
4.3289458 0.040267242
4.3294059 0.039689224
4.329866 0.039149323
4.3303261 0.038654522
4.3307862 0.038208026
4.3312462 0.03780227
4.3317063 0.037429238
4.3321664 0.037080918
4.3326265 0.036749294
4.3330866 0.036426354
4.3335467 0.036104082
4.3340068 0.035774464
4.3344669 0.035429486
4.334927 0.035061135
4.3353871 0.034666771
4.3358472 0.034255047
4.3363073 0.033830554
4.3367674 0.033397744
4.3372274 0.032961071
4.3376875 0.032524985
4.3381476 0.03209394
4.3386077 0.031672388
4.3390678 0.031264781
4.3395279 0.030875571
4.339988 0.030509211
4.3404481 0.030220902
4.3409082 0.030052787
4.3413683 0.029980823
4.3418284 0.029980928
4.3422885 0.030029018
4.3427485 0.030101011
4.3432086 0.030172822
4.3436687 0.03022037
4.3441288 0.030219572
4.3445889 0.030146344
4.345049 0.02997729
4.3455091 0.029764512
4.3459692 0.029549811
4.3464293 0.029329362
4.3468894 0.029099341
4.3473495 0.028855921
4.3478096 0.028595278
4.3482697 0.028313588
4.3487297 0.028007025
4.3491898 0.027671764
4.3496499 0.02730398
4.35011 0.02690098
4.3505701 0.026486897
4.3510302 0.026072815
4.3514903 0.025658732
4.3519504 0.025244649
4.3524105 0.024830566
4.3528706 0.024416483
4.3533307 0.0240024
4.3537908 0.023588318
4.3542509 0.023174235
4.3547109 0.022760152
4.355171 0.022346069
4.3556311 0.021931986
4.3560912 0.021517904
4.3565513 0.021103821
4.3570114 0.020689738
4.3574715 0.020275655
4.3579316 0.019861572
4.3583917 0.019447489
4.3588518 0.019033407
4.3593119 0.018619324
4.359772 0.018205241
4.360232 0.017802688
4.3606921 0.017475614
4.3611522 0.017224873
4.3616123 0.017039745
4.3620724 0.01690951
4.3625325 0.016823448
4.3629926 0.016770839
4.3634527 0.016740962
4.3639128 0.016723098
4.3643729 0.016706527
4.364833 0.016680527
4.3652931 0.01664566
4.3657532 0.016633834
4.3662132 0.016642313
4.3666733 0.016664792
4.3671334 0.016694966
4.3675935 0.016726529
4.3680536 0.016753177
4.3685137 0.016768605
4.3689738 0.016766509
4.3694339 0.016740583
4.369894 0.016684522
4.3703541 0.016592015
4.3708142 0.016464119
4.3712743 0.016308542
4.3717343 0.016133113
4.3721944 0.015945665
4.3726545 0.015754029
4.3731146 0.015566036
4.3735747 0.015389519
4.3740348 0.015232308
4.3744949 0.015102235
4.374955 0.015007132
4.3754151 0.014937997
4.3758752 0.014873606
4.3763353 0.014813775
4.3767954 0.014758504
4.3772555 0.014707791
4.3777155 0.014661638
4.3781756 0.014620045
4.3786357 0.014583011
4.3790958 0.014550536
4.3795559 0.01452262
4.380016 0.014499271
4.3804761 0.014486113
4.3809362 0.014485704
4.3813963 0.014494627
4.3818564 0.014509465
4.3823165 0.014526802
4.3827766 0.014543223
4.3832366 0.014555311
4.3836967 0.014559649
4.3841568 0.014552821
4.3846169 0.014531412
4.385077 0.014491963
4.3855371 0.014430955
4.3859972 0.014350823
4.3864573 0.014255907
4.3869174 0.014150548
4.3873775 0.014039087
4.3878376 0.013925865
4.3882977 0.013815224
4.3887578 0.013711503
4.3892178 0.013619045
4.3896779 0.01354219
4.390138 0.013484286
4.3905981 0.013432778
4.3910582 0.013382576
4.3915183 0.013333639
4.3919784 0.013285925
4.3924385 0.013239393
4.3928986 0.013194
4.3933587 0.013149705
4.3938188 0.013106466
4.3942789 0.013064241
4.3947389 0.013022989
4.395199 0.012983023
4.3956591 0.012946851
4.3961192 0.012914285
4.3965793 0.012884483
4.3970394 0.012856606
4.3974995 0.012829811
4.3979596 0.012803258
4.3984197 0.012776105
4.3988798 0.012747511
4.3993399 0.012716635
4.3998 0.012682636
4.4002601 0.012639455
4.4007201 0.012565127
4.4011802 0.012463397
4.4016403 0.012341349
4.4021004 0.012206067
4.4025605 0.012064632
4.4030206 0.01192413
4.4034807 0.011791642
4.4039408 0.011674252
4.4044009 0.011579044
4.404861 0.0115131
4.4053211 0.011479701
4.4057812 0.011470134
4.4062412 0.011481143
4.4067013 0.011510036
4.4071614 0.011554121
4.4076215 0.011610707
4.4080816 0.011677102
4.4085417 0.011750614
4.4090018 0.011828553
4.4094619 0.011908225
4.409922 0.011986941
4.4103821 0.012086576
4.4108422 0.012242406
4.4113023 0.012439047
4.4117624 0.012660026
4.4122224 0.012888868
4.4126825 0.0131091
4.4131426 0.01330425
4.4136027 0.013457842
4.4140628 0.013553404
4.4145229 0.013574461
4.414983 0.013504542
4.4154431 0.013371449
4.4159032 0.013222338
4.4163633 0.013060238
4.4168234 0.012888116
4.4172835 0.01270894
4.4177435 0.01252568
4.4182036 0.012341302
4.4186637 0.012158777
4.4191238 0.01198107
4.4195839 0.011811152
4.420044 0.011651925
4.4205041 0.011497605
4.4209642 0.011343021
4.4214243 0.011188331
4.4218844 0.011033692
4.4223445 0.010879262
4.4228046 0.010725199
4.4232647 0.01057166
4.4237247 0.010418803
4.4241848 0.010266786
4.4246449 0.010115766
4.425105 0.0099659233
4.4255651 0.009817935
4.4260252 0.0096720636
4.4264853 0.009528309
4.4269454 0.0093866712
4.4274055 0.0092471503
4.4278656 0.0091097463
4.4283257 0.0089744591
4.4287858 0.0088412887
4.4292458 0.0087102352
4.4297059 0.0085812985
4.430166 0.0084554207
4.4306261 0.0083422696
4.4310862 0.008242077
4.4315463 0.0081519212
4.4320064 0.0080688802
4.4324665 0.0079900323
4.4329266 0.0079124555
4.4333867 0.0078332282
4.4338468 0.0077494284
4.4343069 0.0076581343
4.434767 0.0075564241
4.435227 0.0074418093
4.4356871 0.0073159305
4.4361472 0.007181197
4.4366073 0.0070397794
4.4370674 0.0068938481
4.4375275 0.0067455737
4.4379876 0.0065971266
4.4384477 0.0064506773
4.4389078 0.0063083965
4.4393679 0.0061724545
4.439828 0.0060450218
4.4402881 0.0059262061
4.4407481 0.0058099358
4.4412082 0.005696504
4.4416683 0.0055869127
4.4421284 0.0054821634
4.4425885 0.0053832581
4.4430486 0.0052911984
4.4435087 0.0052069862
4.4439688 0.0051316233
4.4444289 0.0050661113
4.444889 0.005011452
4.4453491 0.0049664721
4.4458092 0.0049261927
4.4462693 0.0048898249
4.4467293 0.0048567843
4.4471894 0.0048264866
4.4476495 0.0047983474
4.4481096 0.0047717823
4.4485697 0.0047462069
4.4490298 0.004721037
4.4494899 0.004695688
4.44995 0.0046695757
4.4504101 0.0046381829
4.4508702 0.0045978027
4.4513303 0.0045524579
4.4517904 0.0045062391
4.4522505 0.0044632369
4.4527105 0.0044275418
4.4531706 0.0044032443
4.4536307 0.0043944351
4.4540908 0.0044052048
4.4545509 0.0044396438
4.455011 0.0045018438
4.4554711 0.0045961647
4.4559312 0.0047206727
4.4563913 0.004870268
4.4568514 0.0050398507
4.4573115 0.0052243207
4.4577716 0.0054185783
4.4582316 0.0056175234
4.4586917 0.0058160561
4.4591518 0.0060090765
4.4596119 0.0061914848
4.460072 0.0063584467
4.4605321 0.0065195493
4.4609922 0.0066812403
4.4614523 0.0068427609
4.4619124 0.0070033522
4.4623725 0.0071622553
4.4628326 0.0073187112
4.4632927 0.007471961
4.4637528 0.0076212458
4.4642128 0.0077658067
4.4646729 0.0079048848
4.465133 0.0080363253
4.4655931 0.00813728
4.4660532 0.0082034173
4.4665133 0.0082392907
4.4669734 0.0082494538
4.4674335 0.00823846
4.4678936 0.0082108628
4.4683537 0.0081712158
4.4688138 0.0081240725
4.4692739 0.0080739863
4.4697339 0.0080255108
4.470194 0.0079796633
4.4706541 0.0079119262
4.4711142 0.007821624
4.4715743 0.0077148129
4.4720344 0.007597549
4.4724945 0.0074758885
4.4729546 0.0073558875
4.4734147 0.0072436023
4.4738748 0.0071450889
4.4743349 0.0070664036
4.474795 0.0070136025
4.4752551 0.0069973856
4.4757151 0.0070386995
4.4761752 0.0071281415
4.4766353 0.0072526758
4.4770954 0.0073992666
4.4775555 0.0075548778
4.4780156 0.0077064738
4.4784757 0.0078410186
4.4789358 0.0079454763
4.4793959 0.0080068111
4.479856 0.0080119871
4.4803161 0.0079653861
4.4807762 0.0079129768
4.4812362 0.0078582416
4.4816963 0.0078012605
4.4821564 0.0077421135
4.4826165 0.0076808804
4.4830766 0.0076176412
4.4835367 0.0075524757
4.4839968 0.0074854639
4.4844569 0.0074166857
4.484917 0.007346221
4.4853771 0.0072738499
4.4858372 0.0071992807
4.4862973 0.0071229511
4.4867574 0.0070453159
4.4872174 0.0069668293
4.4876775 0.0068879461
4.4881376 0.0068091206
4.4885977 0.0067308075
4.4890578 0.0066534611
4.4895179 0.006577536
4.489978 0.0065034867
4.4904381 0.0064343372
4.4908982 0.0063743529
4.4913583 0.0063251259
4.4918184 0.0062882425
4.4922785 0.0062652888
4.4927385 0.0062578508
4.4931986 0.0062675148
4.4936587 0.0062958668
4.4941188 0.0063444931
4.4945789 0.0064149797
4.495039 0.0065091389
4.4954991 0.0066616598
4.4959592 0.0068863302
4.4964193 0.0071683037
4.4968794 0.0074927342
4.4973395 0.0078447753
4.4977996 0.0082095808
4.4982597 0.0085723044
4.4987197 0.0089181
4.4991798 0.0092321213
4.4996399 0.0094995219
4.5001 0.0097071305
4.5005601 0.0098910689
4.5010202 0.010070816
4.5014803 0.010245579
4.5019404 0.010414566
4.5024005 0.010576985
4.5028606 0.010732045
4.5033207 0.010878953
4.5037808 0.011016918
4.5042408 0.011145147
4.5047009 0.011262848
4.505161 0.011369803
4.5056211 0.011471799
4.5060812 0.011569325
4.5065413 0.011660841
4.5070014 0.011744807
4.5074615 0.011819684
4.5079216 0.011883931
4.5083817 0.011936009
4.5088418 0.011974377
4.5093019 0.011997495
4.509762 0.012003823
4.510222 0.011992692
4.5106821 0.011969026
4.5111422 0.011934549
4.5116023 0.011890093
4.5120624 0.011836489
4.5125225 0.011774568
4.5129826 0.011705161
4.5134427 0.0116291
4.5139028 0.011547214
4.5143629 0.011460336
4.514823 0.011369296
4.5152831 0.011274408
4.5157431 0.011174162
4.5162032 0.011068465
4.5166633 0.010957408
4.5171234 0.010841082
4.5175835 0.010719578
4.5180436 0.010592986
4.5185037 0.010461397
4.5189638 0.010324903
4.5194239 0.010183594
4.519884 0.010037561
4.5203441 0.0098724593
4.5208042 0.0096590339
4.5212643 0.0094077856
4.5217243 0.009130986
4.5221844 0.008840907
4.5226445 0.0085498201
4.5231046 0.0082699971
4.5235647 0.0080137096
4.5240248 0.0077932295
4.5244849 0.0076208283
4.524945 0.0075087777
4.5254051 0.007441525
4.5258652 0.0073803622
4.5263253 0.0073243055
4.5267854 0.0072728543
4.5272454 0.0072255075
4.5277055 0.0071817644
4.5281656 0.0071411239
4.5286257 0.0071030852
4.5290858 0.0070671475
4.5295459 0.0070328099
4.530006 0.0069995712
4.5304661 0.0069657889
4.5309262 0.0069306671
4.5313863 0.0068948736
4.5318464 0.0068590764
4.5323065 0.0068239432
4.5327666 0.006790142
4.5332266 0.0067583404
4.5336867 0.0067292065
4.5341468 0.006703408
4.5346069 0.0066816129
4.535067 0.0066644966
4.5355271 0.0066528425
4.5359872 0.0066462163
4.5364473 0.0066437277
4.5369074 0.0066444861
4.5373675 0.0066476011
4.5378276 0.0066521822
4.5382877 0.006657339
4.5387477 0.0066621809
4.5392078 0.0066658176
4.5396679 0.0066673586
4.540128 0.0066656592
4.5405881 0.0066560763
4.5410482 0.0066388557
4.5415083 0.0066162234
4.5419684 0.0065904056
4.5424285 0.0065636284
4.5428886 0.0065381181
4.5433487 0.0065161007
4.5438088 0.0064998025
4.5442689 0.0064914495
4.5447289 0.006493268
4.545189 0.0065104257
4.5456491 0.0065683066
4.5461092 0.0066675083
4.5465693 0.0068021091
4.5470294 0.0069661876
4.5474895 0.007153822
4.5479496 0.0073590909
4.5484097 0.0075760726
4.5488698 0.0077988456
4.5493299 0.0080214883
4.54979 0.0082380791
4.5502501 0.0084483613
4.5507101 0.0086756993
4.5511702 0.0089196011
4.5516303 0.0091756293
4.5520904 0.0094393464
4.5525505 0.0097063149
4.5530106 0.0099720973
4.5534707 0.010232256
4.5539308 0.010482354
4.5543909 0.010717954
4.554851 0.010934617
4.5553111 0.011117231
4.5557712 0.011235992
4.5562312 0.011301261
4.5566913 0.011326159
4.5571514 0.011323804
4.5576115 0.011307316
4.5580716 0.011289816
4.5585317 0.011284421
4.5589918 0.011304252
4.5594519 0.011362428
4.559912 0.011472069
4.5603721 0.011652979
4.5608322 0.011913862
4.5612923 0.012235759
4.5617524 0.01259914
4.5622124 0.012984474
4.5626725 0.013372231
4.5631326 0.013742878
4.5635927 0.014076887
4.5640528 0.014354725
4.5645129 0.014556862
4.564973 0.014663767
4.5654331 0.014706864
4.5658932 0.014743547
4.5663533 0.014775274
4.5668134 0.014803313
4.5672735 0.014828934
4.5677335 0.014853408
4.5681936 0.014878003
4.5686537 0.01490399
4.5691138 0.014932639
4.5695739 0.014965218
4.570034 0.015002961
4.5704941 0.015039567
4.5709542 0.015071334
4.5714143 0.015100572
4.5718744 0.015129589
4.5723345 0.015160694
4.5727946 0.015196194
4.5732547 0.0152384
4.5737147 0.015289619
4.5741748 0.01535216
4.5746349 0.015428331
4.575095 0.015520939
4.5755551 0.015645669
4.5760152 0.015804455
4.5764753 0.015990988
4.5769354 0.016198961
4.5773955 0.016422066
4.5778556 0.016653996
4.5783157 0.016888444
4.5787758 0.017119103
4.5792358 0.017339663
4.5796959 0.017543819
4.580156 0.017726594
4.5806161 0.017900556
4.5810762 0.018071052
4.5815363 0.018238893
4.5819964 0.018404891
4.5824565 0.018569858
4.5829166 0.018734606
4.5833767 0.018899947
4.5838368 0.019066693
4.5842969 0.019235655
4.584757 0.019407645
4.585217 0.019584737
4.5856771 0.019775333
4.5861372 0.019979467
4.5865973 0.020195476
4.5870574 0.020421698
4.5875175 0.020656469
4.5879776 0.020898127
4.5884377 0.021145008
4.5888978 0.021395451
4.5893579 0.021647792
4.589818 0.021900369
4.5902781 0.022159537
4.5907381 0.022456409
4.5911982 0.0227935
4.5916583 0.023169909
4.5921184 0.023584733
4.5925785 0.024037069
4.5930386 0.024526016
4.5934987 0.025050672
4.5939588 0.025610134
4.5944189 0.0262035
4.594879 0.026829869
4.5953391 0.027530355
4.5957992 0.028395278
4.5962593 0.029397365
4.5967193 0.030503616
4.5971794 0.031681035
4.5976395 0.032896624
4.5980996 0.034117384
4.5985597 0.035310319
4.5990198 0.03644243
4.5994799 0.037480719
4.59994 0.03839219
4.6004001 0.039163747
4.6008602 0.039827075
4.6013203 0.040405061
4.6017804 0.040920302
4.6022404 0.041395396
4.6027005 0.04185294
4.6031606 0.042315532
4.6036207 0.042805769
4.6040808 0.043346249
4.6045409 0.043959569
4.605001 0.044668327
4.6054611 0.045460179
4.6059212 0.046312214
4.6063813 0.047230762
4.6068414 0.048222156
4.6073015 0.049292723
4.6077616 0.050448796
4.6082216 0.051696705
4.6086817 0.053042779
4.6091418 0.054493349
4.6096019 0.056054747
4.610062 0.057734418
4.6105221 0.059603962
4.6109822 0.061672607
4.6114423 0.063897392
4.6119024 0.066235353
4.6123625 0.068643529
4.6128226 0.071078956
4.6132827 0.073498674
4.6137427 0.075859719
4.6142028 0.07811913
4.6146629 0.080233943
4.615123 0.082161936
4.6155831 0.083898254
4.6160432 0.085486135
4.6165033 0.086971187
4.6169634 0.088399018
4.6174235 0.089815236
4.6178836 0.091265451
4.6183437 0.09279527
4.6188038 0.094450302
4.6192639 0.096276155
4.6197239 0.098318438
4.620184 0.10059912
4.6206441 0.10293025
4.6211042 0.10526139
4.6215643 0.10759252
4.6220244 0.10992365
4.6224845 0.11225478
4.6229446 0.11458592
4.6234047 0.11691705
4.6238648 0.11924818
4.6243249 0.12157932
4.624785 0.12391045
4.625245 0.12624158
4.6257051 0.12857271
4.6261652 0.13090385
4.6266253 0.13323498
4.6270854 0.13556611
4.6275455 0.13789725
4.6280056 0.14022838
4.6284657 0.14255951
4.6289258 0.14489064
4.6293859 0.14722178
4.629846 0.14955291
4.6303061 0.1519274
4.6307662 0.1544794
4.6312262 0.15720407
4.6316863 0.1600853
4.6321464 0.16310697
4.6326065 0.16625294
4.6330666 0.16950711
4.6335267 0.17285336
4.6339868 0.17627555
4.6344469 0.17975758
4.634907 0.18328331
4.6353671 0.18687163
4.6358272 0.19058447
4.6362873 0.19441781
4.6367473 0.19836546
4.6372074 0.20242122
4.6376675 0.2065789
4.6381276 0.21083231
4.6385877 0.21517525
4.6390478 0.21960152
4.6395079 0.22410494
4.639968 0.2286793
4.6404281 0.23340656
4.6408882 0.23836811
4.6413483 0.24351423
4.6418084 0.24879466
4.6422685 0.25415913
4.6427285 0.25955738
4.6431886 0.26493914
4.6436487 0.27025415
4.6441088 0.27545215
4.6445689 0.28048287
4.645029 0.28529631
4.6454891 0.28992368
4.6459492 0.29441401
4.6464093 0.29876708
4.6468694 0.30298268
4.6473295 0.30706059
4.6477896 0.31100059
4.6482496 0.31480246
4.6487097 0.318466
4.6491698 0.32199097
4.6496299 0.32537717
4.65009 0.32861674
4.6505501 0.33147171
4.6510102 0.33390479
4.6514703 0.33601893
4.6519304 0.33791704
4.6523905 0.33970206
4.6528506 0.34147692
4.6533107 0.34334456
4.6537708 0.34540789
4.6542308 0.34776984
4.6546909 0.35053336
4.655151 0.35377974
4.6556111 0.35728315
4.6560712 0.36093168
4.6565313 0.36469391
4.6569914 0.36853838
4.6574515 0.37243369
4.6579116 0.37634837
4.6583717 0.38025101
4.6588318 0.38411017
4.6592919 0.38789441
4.659752 0.3915723
4.660212 0.39513021
4.6606721 0.39866513
4.6611322 0.40217794
4.6615923 0.40564554
4.6620524 0.40904483
4.6625125 0.41235272
4.6629726 0.41554613
4.6634327 0.41860195
4.6638928 0.42149709
4.6643529 0.42420846
4.664813 0.42671297
4.6652731 0.42895187
4.6657331 0.43077659
4.6661932 0.43220363
4.6666533 0.43326787
4.6671134 0.43400415
4.6675735 0.43444731
4.6680336 0.43463222
4.6684937 0.43459372
4.6689538 0.43436667
4.6694139 0.43398592
4.669874 0.43348631
4.6703341 0.43291286
4.6707942 0.43230875
4.6712543 0.43167326
4.6717143 0.43100375
4.6721744 0.43029757
4.6726345 0.42955211
4.6730946 0.42876471
4.6735547 0.42793274
4.6740148 0.42705357
4.6744749 0.42612456
4.674935 0.42514307
4.6753951 0.42411868
4.6758552 0.42306765
4.6763153 0.4219848
4.6767754 0.42086461
4.6772354 0.41970156
4.6776955 0.41849012
4.6781556 0.41722476
4.6786157 0.41589996
4.6790758 0.41451021
4.6795359 0.41304996
4.679996 0.41151371
4.6804561 0.40983685
4.6809162 0.40796655
4.6813763 0.4059182
4.6818364 0.4037072
4.6822965 0.40134894
4.6827566 0.39885882
4.6832166 0.39625224
4.6836767 0.39354459
4.6841368 0.39075128
4.6845969 0.3878877
4.685057 0.38496678
4.6855171 0.38181975
4.6859772 0.37838426
4.6864373 0.37472767
4.6868974 0.37091734
4.6873575 0.3670206
4.6878176 0.36310482
4.6882777 0.35923735
4.6887377 0.35548555
4.6891978 0.35191675
4.6896579 0.34859832
4.690118 0.34559899
4.6905781 0.34297688
4.6910382 0.34067945
4.6914983 0.33862928
4.6919584 0.33674894
4.6924185 0.33496101
4.6928786 0.33318806
4.6933387 0.33135267
4.6937988 0.32937741
4.6942589 0.32718485
4.6947189 0.32469757
4.695179 0.3218424
4.6956391 0.3186327
4.6960992 0.31514497
4.6965593 0.31145472
4.6970194 0.30763744
4.6974795 0.30376865
4.6979396 0.29992384
4.6983997 0.29617852
4.6988598 0.29260819
4.6993199 0.28928837
4.69978 0.28629454
4.70024 0.28365601
4.7007001 0.28115721
4.7011602 0.27874367
4.7016203 0.27639609
4.7020804 0.27409521
4.7025405 0.27182175
4.7030006 0.26955645
4.7034607 0.26728002
4.7039208 0.26497319
4.7043809 0.26261668
4.704841 0.26019123
4.7053011 0.25766109
4.7057612 0.25497774
4.7062212 0.25217461
4.7066813 0.24929088
4.7071414 0.24636572
4.7076015 0.24343831
4.7080616 0.24054783
4.7085217 0.23773346
4.7089818 0.23503437
4.7094419 0.23248975
4.709902 0.23013877
4.7103621 0.2280562
4.7108222 0.22631968
4.7112823 0.22489963
4.7117423 0.22376331
4.7122024 0.22287799
4.7126625 0.22221094
4.7131226 0.22172942
4.7135827 0.2214007
4.7140428 0.22119204
4.7145029 0.22107071
4.714963 0.22100398
4.7154231 0.22097179
4.7158832 0.22097836
4.7163433 0.22102314
4.7168034 0.22110553
4.7172635 0.22122493
4.7177235 0.22138073
4.7181836 0.22157233
4.7186437 0.22179912
4.7191038 0.22206051
4.7195639 0.22235588
4.720024 0.22268451
4.7204841 0.22300302
4.7209442 0.22329895
4.7214043 0.22360482
4.7218644 0.22395312
4.7223245 0.22437635
4.7227846 0.22490701
4.7232446 0.2255776
4.7237047 0.22642061
4.7241648 0.22746855
4.7246249 0.22875391
4.725085 0.23030904
4.7255451 0.23214213
4.7260052 0.23421299
4.7264653 0.23647582
4.7269254 0.23888483
4.7273855 0.24139422
4.7278456 0.2439582
4.7283057 0.24653097
4.7287658 0.24906674
4.7292258 0.2515197
4.7296859 0.25384407
4.730146 0.25600035
4.7306061 0.25805047
4.7310662 0.26003507
4.7315263 0.26197044
4.7319864 0.26387286
4.7324465 0.26575862
4.7329066 0.267644
4.7333667 0.26954529
4.7338268 0.27147878
4.7342869 0.27346074
4.7347469 0.27550746
4.735207 0.27767418
4.7356671 0.2802294
4.7361272 0.28315181
4.7365873 0.28635686
4.7370474 0.28975999
4.7375075 0.29327663
4.7379676 0.29682224
4.7384277 0.30031223
4.7388878 0.30366207
4.7393479 0.30678718
4.739808 0.30960301
4.7402681 0.31196952
4.7407281 0.31365479
4.7411882 0.3147679
4.7416483 0.31545308
4.7421084 0.31585455
4.7425685 0.31611652
4.7430286 0.3163832
4.7434887 0.31679883
4.7439488 0.3175076
4.7444089 0.31865375
4.744869 0.32038148
4.7453291 0.32284158
4.7457892 0.3260407
4.7462492 0.32981104
4.7467093 0.33397947
4.7471694 0.33837285
4.7476295 0.34281805
4.7480896 0.34714193
4.7485497 0.35117135
4.7490098 0.35473319
4.7494699 0.35765431
4.74993 0.35976157
4.7503901 0.36125463
4.7508502 0.36271407
4.7513103 0.36415601
4.7517704 0.36558525
4.7522304 0.36700659
4.7526905 0.36842483
4.7531506 0.36984478
4.7536107 0.37127123
4.7540708 0.37270897
4.7545309 0.37416282
4.754991 0.37563757
4.7554511 0.37712986
4.7559112 0.37863106
4.7563713 0.38013887
4.7568314 0.38165103
4.7572915 0.38316525
4.7577516 0.38467927
4.7582116 0.3861908
4.7586717 0.38769757
4.7591318 0.38919729
4.7595919 0.3906877
4.760052 0.39216621
4.7605121 0.39359818
4.7609722 0.39494785
4.7614323 0.39619614
4.7618924 0.39732403
4.7623525 0.39831246
4.7628126 0.39914239
4.7632727 0.39979477
4.7637327 0.40025054
4.7641928 0.40049067
4.7646529 0.4004961
4.765113 0.40025261
4.7655731 0.39985807
4.7660332 0.39936512
4.7664933 0.39878377
4.7669534 0.39812398
4.7674135 0.39739575
4.7678736 0.39660906
4.7683337 0.3957739
4.7687938 0.39490024
4.7692539 0.39399807
4.7697139 0.39307737
4.770174 0.39214885
4.7706341 0.39122471
4.7710942 0.39030185
4.7715543 0.38937423
4.7720144 0.38843578
4.7724745 0.38748044
4.7729346 0.38650218
4.7733947 0.38549492
4.7738548 0.38445262
4.7743149 0.38336922
4.774775 0.38223866
4.775235 0.3810503
4.7756951 0.37977831
4.7761552 0.37842912
4.7766153 0.37701406
4.7770754 0.37554449
4.7775355 0.37403172
4.7779956 0.37248711
4.7784557 0.37092199
4.7789158 0.36934769
4.7793759 0.36777556
4.779836 0.36621693
4.7802961 0.36466011
4.7807562 0.36303188
4.7812162 0.3613292
4.7816763 0.3595559
4.7821364 0.35771585
4.7825965 0.35581289
4.7830566 0.35385087
4.7835167 0.35183363
4.7839768 0.34976504
4.7844369 0.34764895
4.784897 0.34548919
4.7853571 0.34289349
4.7858172 0.33912219
4.7862773 0.33441546
4.7867373 0.3290487
4.7871974 0.32329733
4.7876575 0.31743675
4.7881176 0.31174237
4.7885777 0.3064896
4.7890378 0.30195385
4.7894979 0.29841053
4.789958 0.29613503
4.7904181 0.29479511
4.7908782 0.29362025
4.7913383 0.29257077
4.7917984 0.2916127
4.7922585 0.29071204
4.7927185 0.28983482
4.7931786 0.28894705
4.7936387 0.28801476
4.7940988 0.28700395
4.7945589 0.28588065
4.795019 0.28461103
4.7954791 0.2832642
4.7959392 0.28191737
4.7963993 0.28057036
4.7968594 0.27922296
4.7973195 0.27787499
4.7977796 0.27652624
4.7982396 0.27517653
4.7986997 0.27382566
4.7991598 0.27247343
4.7996199 0.27111965
4.80008 0.26976363
4.8005401 0.26838618
4.8010002 0.26698364
4.8014603 0.26556444
4.8019204 0.26413701
4.8023805 0.26270979
4.8028406 0.26129121
4.8033007 0.2598897
4.8037608 0.2585137
4.8042208 0.25717165
4.8046809 0.25587197
4.805141 0.2546363
4.8056011 0.2536583
4.8060612 0.25296552
4.8065213 0.25251371
4.8069814 0.25225863
4.8074415 0.25215605
4.8079016 0.25216171
4.8083617 0.25223138
4.8088218 0.25232082
4.8092819 0.25238579
4.8097419 0.25238204
4.810202 0.25227607
4.8106621 0.25212688
4.8111222 0.25196329
4.8115823 0.2517997
4.8120424 0.25165049
4.8125025 0.25153006
4.8129626 0.25145279
4.8134227 0.25143307
4.8138828 0.2514853
4.8143429 0.25162386
4.814803 0.25186315
4.8152631 0.25223109
4.8157231 0.25278368
4.8161832 0.25349564
4.8166433 0.25433262
4.8171034 0.25526024
4.8175635 0.25624415
4.8180236 0.25724999
4.8184837 0.2582434
4.8189438 0.25919002
4.8194039 0.26005549
4.819864 0.26080544
4.8203241 0.26143832
4.8207842 0.26203304
4.8212442 0.26260086
4.8217043 0.26314786
4.8221644 0.26368011
4.8226245 0.2642037
4.8230846 0.2647247
4.8235447 0.26524919
4.8240048 0.26578324
4.8244649 0.26633294
4.824925 0.26690436
4.8253851 0.26751577
4.8258452 0.26819125
4.8263053 0.26893001
4.8267654 0.26973076
4.8272254 0.27059219
4.8276855 0.27151301
4.8281456 0.27249193
4.8286057 0.27352766
4.8290658 0.27461889
4.8295259 0.27576434
4.829986 0.27696271
4.8304461 0.27870518
4.8309062 0.28140931
4.8313663 0.28486407
4.8318264 0.28885792
4.8322865 0.2931793
4.8327465 0.29761666
4.8332066 0.30195847
4.8336667 0.30599316
4.8341268 0.30950919
4.8345869 0.31229501
4.835047 0.31414421
4.8355071 0.31547147
4.8359672 0.31665375
4.8364273 0.31770204
4.8368874 0.31862733
4.8373475 0.31944063
4.8378076 0.3201529
4.8382677 0.32077516
4.8387277 0.32131839
4.8391878 0.32179358
4.8396479 0.32221172
4.840108 0.32257383
4.8405681 0.32266577
4.8410282 0.32246651
4.8414883 0.32206899
4.8419484 0.32156613
4.8424085 0.32105088
4.8428686 0.32061614
4.8433287 0.32035486
4.8437888 0.32035997
4.8442488 0.32072439
4.8447089 0.32154105
4.845169 0.32288879
4.8456291 0.32465699
4.8460892 0.32674554
4.8465493 0.32908534
4.8470094 0.33160727
4.8474695 0.33424223
4.8479296 0.33692112
4.8483897 0.33957481
4.8488498 0.34213422
4.8493099 0.34453022
4.84977 0.34669371
4.85023 0.34859709
4.8506901 0.35044739
4.8511502 0.35228634
4.8516103 0.35411718
4.8520704 0.35594313
4.8525305 0.35776743
4.8529906 0.35959332
4.8534507 0.36142402
4.8539108 0.36326277
4.8543709 0.36511281
4.854831 0.36697736
4.8552911 0.3688646
4.8557512 0.37079061
4.8562112 0.37274884
4.8566713 0.37473082
4.8571314 0.37672806
4.8575915 0.3787321
4.8580516 0.38073445
4.8585117 0.38272664
4.8589718 0.38470018
4.8594319 0.38664661
4.859892 0.38855744
4.8603521 0.39038307
4.8608122 0.39202579
4.8612723 0.39348522
4.8617323 0.39476499
4.8621924 0.39586871
4.8626525 0.39679997
4.8631126 0.3975624
4.8635727 0.3981596
4.8640328 0.39859519
4.8644929 0.39887277
4.864953 0.39899596
4.8654131 0.39897794
4.8658732 0.39883952
4.8663333 0.39858967
4.8667934 0.39823723
4.8672535 0.39779105
4.8677135 0.39725999
4.8681736 0.39665289
4.8686337 0.3959786
4.8690938 0.39524597
4.8695539 0.39446386
4.870014 0.39364115
4.8704741 0.39282567
4.8709342 0.39203525
4.8713943 0.3912414
4.8718544 0.39041563
4.8723145 0.38952945
4.8727746 0.38855438
4.8732346 0.38746193
4.8736947 0.38622362
4.8741548 0.38481094
4.8746149 0.38319542
4.875075 0.38135058
4.8755351 0.37935429
4.8759952 0.377271
4.8764553 0.37511754
4.8769154 0.37291075
4.8773755 0.37066747
4.8778356 0.36840453
4.8782957 0.36613878
4.8787558 0.36388704
4.8792158 0.36166615
4.8796759 0.35949295
4.880136 0.3573814
4.8805961 0.35529747
4.8810562 0.35322785
4.8815163 0.35117432
4.8819764 0.34913869
4.8824365 0.34712274
4.8828966 0.34512825
4.8833567 0.34315702
4.8838168 0.34121084
4.8842769 0.3392915
4.8847369 0.33740078
4.885197 0.33555686
4.8856571 0.33389415
4.8861172 0.33244243
4.8865773 0.33120222
4.8870374 0.33017404
4.8874975 0.32935842
4.8879576 0.32875585
4.8884177 0.32836687
4.8888778 0.328192
4.8893379 0.32823174
4.889798 0.32848663
4.8902581 0.32895622
4.8907181 0.32962023
4.8911782 0.33043977
4.8916383 0.33137523
4.8920984 0.33238702
4.8925585 0.33343553
4.8930186 0.33448116
4.8934787 0.3354843
4.8939388 0.33640536
4.8943989 0.33720473
4.894859 0.33784281
4.8953191 0.33833524
4.8957792 0.33882228
4.8962392 0.33930834
4.8966993 0.33978755
4.8971594 0.34025408
4.8976195 0.34070205
4.8980796 0.34112562
4.8985397 0.34151894
4.8989998 0.34187614
4.8994599 0.34219138
4.89992 0.34245881
4.9003801 0.34268393
4.9008402 0.34288655
4.9013003 0.34306881
4.9017604 0.34323242
4.9022204 0.34337904
4.9026805 0.34351038
4.9031406 0.34362812
4.9036007 0.34373394
4.9040608 0.34382954
4.9045209 0.3439166
4.904981 0.34399681
4.9054411 0.34403477
4.9059012 0.34399803
4.9063613 0.3439029
4.9068214 0.34376576
4.9072815 0.343603
4.9077415 0.343431
4.9082016 0.34326615
4.9086617 0.34312484
4.9091218 0.34302345
4.9095819 0.34297836
4.910042 0.34300677
4.9105021 0.3432241
4.9109622 0.34367165
4.9114223 0.34430305
4.9118824 0.34507197
4.9123425 0.34593205
4.9128026 0.34683697
4.9132627 0.34774036
4.9137227 0.34859589
4.9141828 0.34935722
4.9146429 0.34997799
4.915103 0.35040726
4.9155631 0.35050738
4.9160232 0.35029335
4.9164833 0.34984847
4.9169434 0.34925603
4.9174035 0.34859931
4.9178636 0.34796163
4.9183237 0.34742626
4.9187838 0.34707651
4.9192438 0.34699566
4.9197039 0.34726701
4.920164 0.34795937
4.9206241 0.3489497
4.9210842 0.35015277
4.9215443 0.35152155
4.9220044 0.353009
4.9224645 0.35456811
4.9229246 0.35615184
4.9233847 0.35771316
4.9238448 0.35920506
4.9243049 0.36058051
4.924765 0.36179246
4.925225 0.36281928
4.9256851 0.36379016
4.9261452 0.36473026
4.9266053 0.36563913
4.9270654 0.36651628
4.9275255 0.36736123
4.9279856 0.36817351
4.9284457 0.36895265
4.9289058 0.36969816
4.9293659 0.37040958
4.929826 0.37108642
4.9302861 0.37171282
4.9307461 0.37223036
4.9312062 0.37263421
4.9316663 0.3729253
4.9321264 0.37310454
4.9325865 0.37317284
4.9330466 0.37313112
4.9335067 0.37298029
4.9339668 0.37272126
4.9344269 0.37235496
4.934887 0.37188228
4.9353471 0.3712713
4.9358072 0.37044462
4.9362673 0.36940132
4.9367273 0.36814398
4.9371874 0.36667517
4.9376475 0.36499746
4.9381076 0.36311343
4.9385677 0.36102566
4.9390278 0.35873671
4.9394879 0.35624915
4.939948 0.35356558
4.9404081 0.35066612
4.9408682 0.34754762
4.9413283 0.34426017
4.9417884 0.34085435
4.9422484 0.33738074
4.9427085 0.3338899
4.9431686 0.33043242
4.9436287 0.32705886
4.9440888 0.32381979
4.9445489 0.32076579
4.945009 0.3179474
4.9454691 0.3153051
4.9459292 0.31273993
4.9463893 0.31023241
4.9468494 0.30776304
4.9473095 0.30531232
4.9477696 0.30286076
4.9482296 0.30038886
4.9486897 0.29787714
4.9491498 0.29530608
4.9496099 0.29265621
4.95007 0.28990833
4.9505301 0.28706841
4.9509902 0.28415858
4.9514503 0.28119536
4.9519104 0.27819521
4.9523705 0.27517465
4.9528306 0.27215015
4.9532907 0.2691382
4.9537508 0.26615531
4.9542108 0.26321795
4.9546709 0.26034262
4.955131 0.25754897
4.9555911 0.2548949
4.9560512 0.25237172
4.9565113 0.24994659
4.9569714 0.24758665
4.9574315 0.24525905
4.9578916 0.24293093
4.9583517 0.24056944
4.9588118 0.23814173
4.9592719 0.23561493
4.9597319 0.2329562
4.960192 0.23013196
4.9606521 0.22712695
4.9611122 0.22397359
4.9615723 0.22070973
4.9620324 0.21737319
4.9624925 0.21400181
4.9629526 0.21063341
4.9634127 0.20730584
4.9638728 0.20405693
4.9643329 0.2009245
4.964793 0.19794639
4.9652531 0.1951284
4.9657131 0.19233589
4.9661732 0.18955099
4.9666333 0.18677607
4.9670934 0.18401353
4.9675535 0.18126575
4.9680136 0.17853509
4.9684737 0.17582395
4.9689338 0.1731347
4.9693939 0.17046973
4.969854 0.16783142
4.9703141 0.16521562
4.9707742 0.16260339
4.9712342 0.15999309
4.9716943 0.15738446
4.9721544 0.15477722
4.9726145 0.15217111
4.9730746 0.14956585
4.9735347 0.14696118
4.9739948 0.14435682
4.9744549 0.14175252
4.974915 0.13914798
4.9753751 0.13646322
4.9758352 0.13358223
4.9762953 0.13057388
4.9767554 0.12751152
4.9772154 0.12446851
4.9776755 0.12151821
4.9781356 0.11873398
4.9785957 0.11618919
4.9790558 0.11395719
4.9795159 0.11211134
4.979976 0.11072501
4.9804361 0.10962006
4.9808962 0.10851584
4.9813563 0.10741162
4.9818164 0.10630739
4.9822765 0.10520317
4.9827365 0.10409895
4.9831966 0.10299473
4.9836567 0.10189051
4.9841168 0.10078629
4.9845769 0.09968207
4.985037 0.098577849
4.9854971 0.097473628
4.9859572 0.096369407
4.9864173 0.095265186
4.9868774 0.094160966
4.9873375 0.093056745
4.9877976 0.091952524
4.9882577 0.090848303
4.9887177 0.089744082
4.9891778 0.088639861
4.9896379 0.08753564
4.990098 0.086432478
4.9905581 0.085360632
4.9910182 0.084331321
4.9914783 0.083340947
4.9919384 0.082385915
4.9923985 0.081462629
4.9928586 0.080567492
4.9933187 0.07969691
4.9937788 0.078847284
4.9942388 0.07801502
4.9946989 0.077196521
4.995159 0.076389908
4.9956191 0.075613484
4.9960792 0.074873007
4.9965393 0.074168326
4.9969994 0.073499292
4.9974595 0.072865758
4.9979196 0.072267573
4.9983797 0.071704589
4.9988398 0.071176657
4.9992999 0.070683628
4.99976 0.070225353
5.00022 0.06980174
5.0006801 0.069411779
5.0011402 0.069052167
5.0016003 0.06871938
5.0020604 0.068409896
5.0025205 0.068120189
5.0029806 0.067846736
5.0034407 0.067586014
5.0039008 0.067334499
5.0043609 0.067088667
5.004821 0.066844995
5.0052811 0.066583186
5.0057411 0.066250103
5.0062012 0.065873068
5.0066613 0.065487186
5.0071214 0.06512756
5.0075815 0.064829293
5.0080416 0.06462749
5.0085017 0.064557252
5.0089618 0.064653685
5.0094219 0.064951891
5.009882 0.065486975
5.0103421 0.066213976
5.0108022 0.066950123
5.0112623 0.067686271
5.0117223 0.068422418
5.0121824 0.069158565
5.0126425 0.069894712
5.0131026 0.07063086
5.0135627 0.071367007
5.0140228 0.072103154
5.0144829 0.072839301
5.014943 0.073575448
5.0154031 0.074311596
5.0158632 0.075047743
5.0163233 0.07578389
5.0167834 0.076520037
5.0172434 0.077256185
5.0177035 0.077992332
5.0181636 0.078728479
5.0186237 0.079464626
5.0190838 0.080200773
5.0195439 0.080936921
5.020004 0.081673071
5.0204641 0.082451428
5.0209242 0.083305022
5.0213843 0.084222345
5.0218444 0.085191892
5.0223045 0.086202153
5.0227646 0.087241621
5.0232246 0.088298789
5.0236847 0.089362149
5.0241448 0.090420194
5.0246049 0.091461416
5.025065 0.092475124
5.0255251 0.093501276
5.0259852 0.094561346
5.0264453 0.095647089
5.0269054 0.09675026
5.0273655 0.097862614
5.0278256 0.098975907
5.0282857 0.10008189
5.0287457 0.10117233
5.0292058 0.10223897
5.0296659 0.10327356
5.030126 0.10425566
5.0305861 0.1049681
5.0310462 0.10537962
5.0315063 0.10555081
5.0319664 0.1055423
5.0324265 0.10541467
5.0328866 0.10522855
5.0333467 0.10504454
5.0338068 0.10492325
5.0342669 0.10492527
5.0347269 0.10511123
5.035187 0.10552013
5.0356471 0.106006
5.0361072 0.10654674
5.0365673 0.10716394
5.0370274 0.10787922
5.0374875 0.10871419
5.0379476 0.10969045
5.0384077 0.11082963
5.0388678 0.11215332
5.0393279 0.11368314
5.039788 0.1154407
5.040248 0.11743285
5.0407081 0.11959119
5.0411682 0.12189234
5.0416283 0.12432242
5.0420884 0.12686759
5.0425485 0.12951396
5.0430086 0.13224769
5.0434687 0.13505491
5.0439288 0.13792174
5.0443889 0.14083434
5.044849 0.14377883
5.0453091 0.14677315
5.0457692 0.1498961
5.0462292 0.15312264
5.0466893 0.15641984
5.0471494 0.15975473
5.0476095 0.16309436
5.0480696 0.16640578
5.0485297 0.16965602
5.0489898 0.17281215
5.0494499 0.17584119
5.04991 0.17871021
5.0503701 0.18141355
5.0508302 0.18399516
5.0512903 0.18646294
5.0517504 0.18882339
5.0522104 0.19108304
5.0526705 0.19324839
5.0531306 0.19532598
5.0535907 0.19732231
5.0540508 0.19924391
5.0545109 0.20109729
5.054971 0.20288896
5.0554311 0.20459158
5.0558912 0.20617899
5.0563513 0.20767431
5.0568114 0.20910081
5.0572715 0.21048176
5.0577315 0.21184046
5.0581916 0.21320016
5.0586517 0.21458414
5.0591118 0.2160157
5.0595719 0.21751809
5.060032 0.21911429
5.0604921 0.2207586
5.0609522 0.22242433
5.0614123 0.22413886
5.0618724 0.22592956
5.0623325 0.22782384
5.0627926 0.22984906
5.0632527 0.23203261
5.0637127 0.23440187
5.0641728 0.23698424
5.0646329 0.23980708
5.065093 0.24289844
5.0655531 0.24629106
5.0660132 0.24996459
5.0664733 0.25388166
5.0669334 0.25800494
5.0673935 0.2622971
5.0678536 0.26672078
5.0683137 0.27123865
5.0687738 0.27581336
5.0692338 0.28040758
5.0696939 0.28498396
5.070154 0.28952269
5.0706141 0.29420989
5.0710742 0.29906952
5.0715343 0.30405572
5.0719944 0.30912264
5.0724545 0.31422442
5.0729146 0.31931522
5.0733747 0.32434917
5.0738348 0.32928041
5.0742949 0.33406311
5.074755 0.33865139
5.075215 0.34298404
5.0756751 0.34693098
5.0761352 0.35048257
5.0765953 0.3536519
5.0770554 0.35645208
5.0775155 0.35889619
5.0779756 0.36099735
5.0784357 0.36276864
5.0788958 0.36422317
5.0793559 0.36537402
5.079816 0.36623431
5.0802761 0.36684294
5.0807361 0.36731215
5.0811962 0.36765053
5.0816563 0.36785475
5.0821164 0.36792148
5.0825765 0.3678474
5.0830366 0.36762919
5.0834967 0.36726352
5.0839568 0.36674706
5.0844169 0.3660765
5.084877 0.3652485
5.0853371 0.36426053
5.0857972 0.36312908
5.0862573 0.361886
5.0867173 0.3605635
5.0871774 0.35919375
5.0876375 0.35780894
5.0880976 0.35644125
5.0885577 0.35512288
5.0890178 0.353886
5.0894779 0.35276281
5.089938 0.35178549
5.0903981 0.3510541
5.0908582 0.35064467
5.0913183 0.35047415
5.0917784 0.35045747
5.0922384 0.35050958
5.0926985 0.35054541
5.0931586 0.35047991
5.0936187 0.35022802
5.0940788 0.34970468
5.0945389 0.34882483
5.094999 0.34750342
5.0954591 0.34588857
5.0959192 0.34419371
5.0963793 0.34242888
5.0968394 0.34060411
5.0972995 0.33872942
5.0977596 0.33681486
5.0982196 0.33487043
5.0986797 0.33290619
5.0991398 0.33093215
5.0995999 0.32895835
5.10006 0.32699473
5.1005201 0.32504085
5.1009802 0.32308674
5.1014403 0.32112414
5.1019004 0.31914484
5.1023605 0.3171406
5.1028206 0.31510318
5.1032807 0.31302435
5.1037407 0.31089588
5.1042008 0.30870954
5.1046609 0.30645708
5.105121 0.30410898
5.1055811 0.30126359
5.1060412 0.29786141
5.1065013 0.2940217
5.1069614 0.28986371
5.1074215 0.28550671
5.1078816 0.28106996
5.1083417 0.27667271
5.1088018 0.27243423
5.1092619 0.26847377
5.1097219 0.2649106
5.110182 0.26182682
5.1106421 0.25894474
5.1111022 0.25616373
5.1115623 0.25346125
5.1120224 0.25081473
5.1124825 0.24820161
5.1129426 0.24559934
5.1134027 0.24298536
5.1138628 0.24033711
5.1143229 0.23763202
5.114783 0.23484755
5.115243 0.23194197
5.1157031 0.22881879
5.1161632 0.2255119
5.1166233 0.22207321
5.1170834 0.21855466
5.1175435 0.21500818
5.1180036 0.21148568
5.1184637 0.20803911
5.1189238 0.20472037
5.1193839 0.20158141
5.119844 0.19867414
5.1203041 0.19608641
5.1207642 0.19395371
5.1212242 0.19226155
5.1216843 0.19098451
5.1221444 0.19009717
5.1226045 0.18957411
5.1230646 0.18938992
5.1235247 0.18951917
5.1239848 0.18993645
5.1244449 0.19061632
5.124905 0.19153339
5.1253651 0.19266933
5.1258252 0.19400256
5.1262853 0.19548739
5.1267453 0.19707752
5.1272054 0.19872665
5.1276655 0.20038846
5.1281256 0.20201665
5.1285857 0.20356492
5.1290458 0.20498696
5.1295059 0.20623645
5.129966 0.20726711
5.1304261 0.20813503
5.1308862 0.20896427
5.1313463 0.20976508
5.1318064 0.21054711
5.1322665 0.21131999
5.1327265 0.21209338
5.1331866 0.21287693
5.1336467 0.21368027
5.1341068 0.21451306
5.1345669 0.21538494
5.135027 0.21630551
5.1354871 0.21726804
5.1359472 0.21825997
5.1364073 0.21927798
5.1368674 0.22031874
5.1373275 0.22137891
5.1377876 0.22245519
5.1382476 0.22354423
5.1387077 0.22464271
5.1391678 0.22574731
5.1396279 0.2268547
5.140088 0.22796257
5.1405481 0.22910759
5.1410082 0.23031813
5.1414683 0.23160597
5.1419284 0.23298293
5.1423885 0.23446079
5.1428486 0.23605137
5.1433087 0.23776645
5.1437688 0.23961785
5.1442288 0.24161737
5.1446889 0.2437768
5.145149 0.24614133
5.1456091 0.24913639
5.1460692 0.25278026
5.1465293 0.25693431
5.1469894 0.26145991
5.1474495 0.26621845
5.1479096 0.2710713
5.1483697 0.27587983
5.1488298 0.28050542
5.1492899 0.28480944
5.1497499 0.28865327
5.15021 0.29194807
5.1506701 0.29497603
5.1511302 0.29783955
5.1515903 0.30057928
5.1520504 0.30323588
5.1525105 0.30585
5.1529706 0.30846231
5.1534307 0.31111346
5.1538908 0.31384411
5.1543509 0.31669492
5.154811 0.31970654
5.1552711 0.32295457
5.1557311 0.32657626
5.1561912 0.3305072
5.1566513 0.33466246
5.1571114 0.3389571
5.1575715 0.3433062
5.1580316 0.34762482
5.1584917 0.35182803
5.1589518 0.35583089
5.1594119 0.35954848
5.159872 0.36289587
5.1603321 0.36583546
5.1607922 0.36845319
5.1612523 0.37075794
5.1617123 0.3727527
5.1621724 0.37444046
5.1626325 0.37582421
5.1630926 0.37690693
5.1635527 0.37769161
5.1640128 0.37818123
5.1644729 0.37837879
5.164933 0.37828727
5.1653931 0.37792781
5.1658532 0.37736003
5.1663133 0.37663194
5.1667734 0.37579117
5.1672334 0.37488536
5.1676935 0.37396215
5.1681536 0.37306916
5.1686137 0.37225404
5.1690738 0.37156441
5.1695339 0.37104792
5.169994 0.37075219
5.1704541 0.37057113
5.1709142 0.37037058
5.1713743 0.3701679
5.1718344 0.36998049
5.1722945 0.36982572
5.1727546 0.36972099
5.1732146 0.36968367
5.1736747 0.36973117
5.1741348 0.36988085
5.1745949 0.37015012
5.175055 0.37055541
5.1755151 0.37103013
5.1759752 0.37152328
5.1764353 0.37203241
5.1768954 0.37255509
5.1773555 0.37308887
5.1778156 0.37363131
5.1782757 0.37417997
5.1787357 0.37473242
5.1791958 0.3752862
5.1796559 0.37583887
5.180116 0.37639602
5.1805761 0.37711212
5.1810362 0.37799771
5.1814963 0.37898696
5.1819564 0.38001404
5.1824165 0.38101313
5.1828766 0.38191841
5.1833367 0.38266405
5.1837968 0.38318421
5.1842569 0.38341309
5.1847169 0.38328485
5.185177 0.38274356
5.1856371 0.3818585
5.1860972 0.38069625
5.1865573 0.37930526
5.1870174 0.37773401
5.1874775 0.37603097
5.1879376 0.3742446
5.1883977 0.37242337
5.1888578 0.37061574
5.1893179 0.36887019
5.189778 0.36723518
5.190238 0.36572642
5.1906981 0.36419701
5.1911582 0.36263699
5.1916183 0.36106369
5.1920784 0.35949445
5.1925385 0.35794659
5.1929986 0.35643744
5.1934587 0.35498434
5.1939188 0.35360461
5.1943789 0.35231559
5.194839 0.35113461
5.1952991 0.35015453
5.1957592 0.34961525
5.1962192 0.34947498
5.1966793 0.34966832
5.1971394 0.35012991
5.1975995 0.35079436
5.1980596 0.35159628
5.1985197 0.3524703
5.1989798 0.35335102
5.1994399 0.35417308
5.1999 0.35487107
5.2003601 0.355453
5.2008202 0.35604832
5.2012803 0.35666155
5.2017403 0.35729207
5.2022004 0.35793926
5.2026605 0.35860248
5.2031206 0.35928112
5.2035807 0.35997453
5.2040408 0.3606821
5.2045009 0.3614032
5.204961 0.3621372
5.2054211 0.36297488
5.2058812 0.36402847
5.2063413 0.36527655
5.2068014 0.3666969
5.2072615 0.3682673
5.2077215 0.36996551
5.2081816 0.37176931
5.2086417 0.37365647
5.2091018 0.37560477
5.2095619 0.37759199
5.210022 0.37959782
5.2104821 0.38246486
5.2109422 0.38666866
5.2114023 0.39187009
5.2118624 0.39773001
5.2123225 0.40390929
5.2127826 0.41006882
5.2132426 0.41586944
5.2137027 0.42097203
5.2141628 0.42503746
5.2146229 0.4277266
5.215083 0.42872692
5.2155431 0.42884371
5.2160032 0.42861318
5.2164633 0.42806371
5.2169234 0.42722367
5.2173835 0.42612143
5.2178436 0.42478538
5.2183037 0.42324387
5.2187638 0.42152529
5.2192238 0.41965801
5.2196839 0.4176704
5.220144 0.41558833
5.2206041 0.4134036
5.2210642 0.41113249
5.2215243 0.40880335
5.2219844 0.40644452
5.2224445 0.40408435
5.2229046 0.40175119
5.2233647 0.39947338
5.2238248 0.39727926
5.2242849 0.39519718
5.2247449 0.39325549
5.225205 0.39146783
5.2256651 0.38974223
5.2261252 0.38805798
5.2265853 0.38641571
5.2270454 0.38481604
5.2275055 0.38325958
5.2279656 0.38174696
5.2284257 0.3802788
5.2288858 0.37885573
5.2293459 0.37747836
5.229806 0.37614731
5.2302661 0.37484923
5.2307261 0.3735336
5.2311862 0.37221954
5.2316463 0.3709344
5.2321064 0.36970556
5.2325665 0.36856037
5.2330266 0.36752617
5.2334867 0.36663034
5.2339468 0.36590022
5.2344069 0.36536318
5.234867 0.36504657
5.2353271 0.36491306
5.2357872 0.36479552
5.2362472 0.36468257
5.2367073 0.36457318
5.2371674 0.36446628
5.2376275 0.36436082
5.2380876 0.36425575
5.2385477 0.36415001
5.2390078 0.36404256
5.2394679 0.36393233
5.239928 0.36381827
5.2403881 0.36370082
5.2408482 0.36358228
5.2413083 0.36346291
5.2417684 0.36334292
5.2422284 0.36322251
5.2426885 0.36310188
5.2431486 0.36298125
5.2436087 0.36286083
5.2440688 0.36274081
5.2445289 0.3626214
5.244989 0.36250282
5.2454491 0.36240282
5.2459092 0.36234507
5.2463693 0.36233622
5.2468294 0.36238292
5.2472895 0.36249179
5.2477495 0.36266949
5.2482096 0.36292265
5.2486697 0.36325791
5.2491298 0.36368191
5.2495899 0.36420129
5.25005 0.36482595
5.2505101 0.36586828
5.2509702 0.3674544
5.2514303 0.36947609
5.2518904 0.37182512
5.2523505 0.37439328
5.2528106 0.37707234
5.2532707 0.37975408
5.2537307 0.38233027
5.2541908 0.3846927
5.2546509 0.38673314
5.255111 0.38835785
5.2555711 0.38982257
5.2560312 0.39124708
5.2564913 0.392617
5.2569514 0.39391795
5.2574115 0.39513552
5.2578716 0.39625535
5.2583317 0.39726302
5.2587918 0.39814416
5.2592519 0.39888437
5.2597119 0.39946927
5.260172 0.3998781
5.2606321 0.40005012
5.2610922 0.40001411
5.2615523 0.39982098
5.2620124 0.39952163
5.2624725 0.39916696
5.2629326 0.39880789
5.2633927 0.39849533
5.2638528 0.39828016
5.2643129 0.39821331
5.264773 0.39834568
5.265233 0.39871269
5.2656931 0.39924343
5.2661532 0.39989472
5.2666133 0.40063467
5.2670734 0.40143143
5.2675335 0.40225311
5.2679936 0.40306787
5.2684537 0.40384382
5.2689138 0.40454909
5.2693739 0.40515183
5.269834 0.40562016
5.2702941 0.40594312
5.2707542 0.40618
5.2712142 0.40634131
5.2716743 0.40643169
5.2721344 0.40645578
5.2725945 0.40641821
5.2730546 0.40632364
5.2735147 0.40617668
5.2739748 0.405982
5.2744349 0.40574421
5.274895 0.40546796
5.2753551 0.40505798
5.2758152 0.40433056
5.2762753 0.40335458
5.2767353 0.40220832
5.2771954 0.40097005
5.2776555 0.39971803
5.2781156 0.39853055
5.2785757 0.39748588
5.2790358 0.39666227
5.2794959 0.39613802
5.279956 0.39599137
5.2804161 0.39618299
5.2808762 0.39655512
5.2813363 0.39707353
5.2817964 0.39770512
5.2822565 0.3984168
5.2827165 0.3991755
5.2831766 0.3999481
5.2836367 0.40070154
5.2840968 0.4014027
5.2845569 0.40201852
5.285017 0.402516
5.2854771 0.4029505
5.2859372 0.403378
5.2863973 0.40378351
5.2868574 0.40415203
5.2873175 0.40446858
5.2877776 0.40471816
5.2882376 0.40488578
5.2886977 0.40495644
5.2891578 0.40491516
5.2896179 0.40474693
5.290078 0.40442865
5.2905381 0.40361325
5.2909982 0.40220733
5.2914583 0.40032742
5.2919184 0.39809008
5.2923785 0.39561182
5.2928386 0.39300918
5.2932987 0.39039871
5.2937588 0.38789693
5.2942188 0.38562038
5.2946789 0.3836856
5.295139 0.38218387
5.2955991 0.38081502
5.2960592 0.37948416
5.2965193 0.37822428
5.2969794 0.37706836
5.2974395 0.37604939
5.2978996 0.37520035
5.2983597 0.37455424
5.2988198 0.37414402
5.2992799 0.3740027
5.2997399 0.37416325
5.3002 0.37464904
5.3006601 0.37539647
5.3011202 0.37636488
5.3015803 0.37752667
5.3020404 0.37885421
5.3025005 0.38031987
5.3029606 0.38189604
5.3034207 0.38355509
5.3038808 0.38526941
5.3043409 0.38701136
5.304801 0.38875334
5.3052611 0.39053954
5.3057211 0.39265019
5.3061812 0.39504075
5.3066413 0.39762303
5.3071014 0.40030885
5.3075615 0.40301002
5.3080216 0.40563836
5.3084817 0.40810567
5.3089418 0.41032378
5.3094019 0.4122045
5.309862 0.41365963
5.3103221 0.41448875
5.3107822 0.41440558
5.3112422 0.41356147
5.3117023 0.41213232
5.3121624 0.41029407
5.3126225 0.40822262
5.3130826 0.4060939
5.3135427 0.40408382
5.3140028 0.4023683
5.3144629 0.40112327
5.314923 0.40052463
5.3153831 0.40055293
5.3158432 0.40088392
5.3163033 0.40143718
5.3167634 0.40213898
5.3172234 0.40291561
5.3176835 0.40369335
5.3181436 0.40439849
5.3186037 0.40495731
5.3190638 0.4052961
5.3195239 0.40534114
5.319984 0.40501873
5.3204441 0.40434464
5.3209042 0.40343046
5.3213643 0.40233112
5.3218244 0.40110148
5.3222845 0.3997964
5.3227445 0.39847072
5.3232046 0.39717932
5.3236647 0.39597704
5.3241248 0.39491873
5.3245849 0.39405926
5.325045 0.39345279
5.3255051 0.39305441
5.3259652 0.39278869
5.3264253 0.39262612
5.3268854 0.39253715
5.3273455 0.39249225
5.3278056 0.39246188
5.3282657 0.39241651
5.3287257 0.39232661
5.3291858 0.39216263
5.3296459 0.39189504
5.330106 0.39149909
5.3305661 0.39106591
5.3310262 0.39061443
5.3314863 0.39010974
5.3319464 0.38951691
5.3324065 0.388801
5.3328666 0.38792709
5.3333267 0.38686025
5.3337868 0.38556556
5.3342468 0.38400808
5.3347069 0.38215289
5.335167 0.37997234
5.3356271 0.37753541
5.3360872 0.37489896
5.3365473 0.37210246
5.3370074 0.3691854
5.3374675 0.36618723
5.3379276 0.36314743
5.3383877 0.36010548
5.3388478 0.35710084
5.3393079 0.354173
5.339768 0.35136141
5.340228 0.34868817
5.3406881 0.34607181
5.3411482 0.34349587
5.3416083 0.34096023
5.3420684 0.33846478
5.3425285 0.33600938
5.3429886 0.33359392
5.3434487 0.33121827
5.3439088 0.32888231
5.3443689 0.32658592
5.344829 0.32432897
5.3452891 0.32220321
5.3457491 0.32053354
5.3462092 0.3193155
5.3466693 0.3185116
5.3471294 0.31808435
5.3475895 0.31799628
5.3480496 0.3182099
5.3485097 0.31868773
5.3489698 0.31939229
5.3494299 0.32028608
5.34989 0.32133164
5.3503501 0.32287522
5.3508102 0.32565374
5.3512703 0.32941906
5.3517303 0.33388274
5.3521904 0.33875635
5.3526505 0.34375144
5.3531106 0.34857958
5.3535707 0.35295233
5.3540308 0.35658125
5.3544909 0.3591779
5.354951 0.36045385
5.3554111 0.36074144
5.3558712 0.36084809
5.3563313 0.36077857
5.3567914 0.36052932
5.3572515 0.36009683
5.3577115 0.35947754
5.3581716 0.35866793
5.3586317 0.35766445
5.3590918 0.35646357
5.3595519 0.35506176
5.360012 0.35345554
5.3604721 0.35174667
5.3609322 0.35002743
5.3613923 0.34829544
5.3618524 0.34654829
5.3623125 0.3447836
5.3627726 0.34299898
5.3632326 0.34119202
5.3636927 0.33936035
5.3641528 0.33750155
5.3646129 0.33561325
5.365073 0.3336916
5.3655331 0.33166904
5.3659932 0.32953141
5.3664533 0.32730884
5.3669134 0.32503148
5.3673735 0.3227295
5.3678336 0.32043304
5.3682937 0.31817224
5.3687538 0.31597726
5.3692138 0.31387824
5.3696739 0.31190534
5.370134 0.31011212
5.3705941 0.30887399
5.3710542 0.30821284
5.3715143 0.30799854
5.3719744 0.308101
5.3724345 0.3083901
5.3728946 0.30873574
5.3733547 0.3090078
5.3738148 0.30907618
5.3742749 0.30881077
5.3747349 0.30808147
5.375195 0.30681642
5.3756551 0.30540946
5.3761152 0.30395347
5.3765753 0.3024405
5.3770354 0.30086257
5.3774955 0.29921172
5.3779556 0.29747999
5.3784157 0.29565941
5.3788758 0.29374202
5.3793359 0.29171985
5.379796 0.28958495
5.3802561 0.2873458
5.3807161 0.28507701
5.3811762 0.28278868
5.3816363 0.2804807
5.3820964 0.27815295
5.3825565 0.27580533
5.3830166 0.27343773
5.3834767 0.27105005
5.3839368 0.26864216
5.3843969 0.26621397
5.384857 0.26376537
5.3853171 0.2612679
5.3857772 0.25865101
5.3862372 0.25593949
5.3866973 0.25316439
5.3871574 0.25035677
5.3876175 0.24754768
5.3880776 0.24476818
5.3885377 0.24204932
5.3889978 0.23942216
5.3894579 0.23691776
5.389918 0.23456716
5.3903781 0.23240248
5.3908382 0.23042598
5.3912983 0.22861343
5.3917584 0.22694023
5.3922184 0.2253818
5.3926785 0.22391355
5.3931386 0.2225109
5.3935987 0.22114925
5.3940588 0.21980402
5.3945189 0.21845062
5.394979 0.21706446
5.3954391 0.21572905
5.3958992 0.21454182
5.3963593 0.21346744
5.3968194 0.21247034
5.3972795 0.21151495
5.3977395 0.21056567
5.3981996 0.20958694
5.3986597 0.20854319
5.3991198 0.20739883
5.3995799 0.20611829
5.40004 0.2046637
5.4005001 0.2026842
5.4009602 0.20005167
5.4014203 0.19691712
5.4018804 0.19343159
5.4023405 0.18974611
5.4028006 0.18601171
5.4032607 0.18237942
5.4037207 0.17900027
5.4041808 0.17602529
5.4046409 0.1736055
5.405101 0.1718735
5.4055611 0.1704259
5.4060212 0.16903346
5.4064813 0.16768341
5.4069414 0.16636294
5.4074015 0.16505928
5.4078616 0.16375964
5.4083217 0.16245123
5.4087818 0.16112127
5.4092418 0.15975697
5.4097019 0.15834554
5.410162 0.15687418
5.4106221 0.15533922
5.4110822 0.15375596
5.4115423 0.1521419
5.4120024 0.15051451
5.4124625 0.14889127
5.4129226 0.14728966
5.4133827 0.14572716
5.4138428 0.14422125
5.4143029 0.1427894
5.414763 0.1414491
5.415223 0.14022087
5.4156831 0.13912644
5.4161432 0.13814712
5.4166033 0.13725891
5.4170634 0.13643784
5.4175235 0.13565991
5.4179836 0.13490115
5.4184437 0.13413757
5.4189038 0.13334519
5.4193639 0.13250002
5.419824 0.13157809
5.4202841 0.13057523
5.4207441 0.12955437
5.4212042 0.12852202
5.4216643 0.12747768
5.4221244 0.12642082
5.4225845 0.12535095
5.4230446 0.12426753
5.4235047 0.12317006
5.4239648 0.12205802
5.4244249 0.1209309
5.424885 0.11978818
5.4253451 0.11859621
5.4258052 0.11728646
5.4262653 0.11587998
5.4267253 0.11440173
5.4271854 0.11287669
5.4276455 0.11132984
5.4281056 0.10978615
5.4285657 0.10827059
5.4290258 0.10680815
5.4294859 0.10542379
5.429946 0.1041425
5.4304061 0.10301051
5.4308662 0.10205154
5.4313263 0.1012331
5.4317864 0.10052219
5.4322464 0.09988583
5.4327065 0.099291018
5.4331666 0.098704765
5.4336267 0.098094078
5.4340868 0.097425965
5.4345469 0.096667433
5.435007 0.095785457
5.4354671 0.094618304
5.4359272 0.093100301
5.4363873 0.091329309
5.4368474 0.089403189
5.4373075 0.087419799
5.4377676 0.085477001
5.4382276 0.083672654
5.4386877 0.082104618
5.4391478 0.080870754
5.4396079 0.080068922
5.440068 0.079791423
5.4405281 0.079793537
5.4409882 0.079891805
5.4414483 0.080074186
5.4419084 0.08032864
5.4423685 0.080643124
5.4428286 0.081005597
5.4432887 0.081404018
5.4437487 0.081826346
5.4442088 0.08226054
5.4446689 0.082694558
5.445129 0.083121298
5.4455891 0.083612997
5.4460492 0.084177193
5.4465093 0.084787685
5.4469694 0.08541827
5.4474295 0.086042747
5.4478896 0.086634915
5.4483497 0.087168571
5.4488098 0.087617514
5.4492699 0.087955543
5.4497299 0.088156456
5.45019 0.088194533
5.4506501 0.088066154
5.4511102 0.087798176
5.4515703 0.087419653
5.4520304 0.086959641
5.4524905 0.086447196
5.4529506 0.085911372
5.4534107 0.085381225
5.4538708 0.08488581
5.4543309 0.084454183
5.454791 0.084115398
5.4552511 0.083877695
5.4557111 0.083653984
5.4561712 0.083430856
5.4566313 0.083208336
5.4570914 0.082986449
5.4575515 0.082765221
5.4580116 0.082544676
5.4584717 0.082324839
5.4589318 0.082105735
5.4593919 0.081887389
5.459852 0.081669828
5.4603121 0.081452866
5.4607722 0.081236246
5.4612322 0.081020717
5.4616923 0.080807086
5.4621524 0.080596161
5.4626125 0.08038875
5.4630726 0.080185662
5.4635327 0.079987704
5.4639928 0.079795685
5.4644529 0.079610413
5.464913 0.079432696
5.4653731 0.079319142
5.4658332 0.07936923
5.4662933 0.079564565
5.4667534 0.079883582
5.4672134 0.080304718
5.4676735 0.080806407
5.4681336 0.081367086
5.4685937 0.081965191
5.4690538 0.082579157
5.4695139 0.08318742
5.469974 0.083768417
5.4704341 0.084372419
5.4708942 0.085067752
5.4713543 0.08583403
5.4718144 0.086650612
5.4722745 0.087496853
5.4727345 0.088352112
5.4731946 0.089195746
5.4736547 0.090007111
5.4741148 0.090765565
5.4745749 0.091450465
5.475035 0.092040383
5.4754951 0.092378821
5.4759552 0.092413561
5.4764153 0.092222235
5.4768754 0.091882473
5.4773355 0.091471908
5.4777956 0.091068171
5.4782557 0.090748893
5.4787157 0.090591704
5.4791758 0.090674238
5.4796359 0.091074124
5.480096 0.091859062
5.4805561 0.092784163
5.4810162 0.093713811
5.4814763 0.094646971
5.4819364 0.095582612
5.4823965 0.0965197
5.4828566 0.097457204
5.4833167 0.098394089
5.4837768 0.099329324
5.4842368 0.10026188
5.4846969 0.10119071
5.485157 0.10211512
5.4856171 0.10303839
5.4860772 0.10396166
5.4865373 0.10488492
5.4869974 0.10580818
5.4874575 0.10673143
5.4879176 0.10765467
5.4883777 0.10857791
5.4888378 0.10950115
5.4892979 0.11042439
5.489758 0.11134763
5.490218 0.11227068
5.4906781 0.11319237
5.4911382 0.1141128
5.4915983 0.11503229
5.4920584 0.11595117
5.4925185 0.11686977
5.4929786 0.11778841
5.4934387 0.11870743
5.4938988 0.11962716
5.4943589 0.12054792
5.494819 0.12147005
5.4952791 0.12257594
5.4957391 0.12451864
5.4961992 0.12719745
5.4966593 0.13043031
5.4971194 0.13403518
5.4975795 0.13783003
5.4980396 0.1416328
5.4984997 0.14526146
5.4989598 0.14853395
5.4994199 0.15126824
5.49988 0.15328228
5.5003401 0.15465194
5.5008002 0.15594268
5.5012603 0.15718764
5.5017203 0.15838994
5.5021804 0.15955272
5.5026405 0.16067909
5.5031006 0.16177218
5.5035607 0.16283512
5.5040208 0.16387102
5.5044809 0.16488301
5.504941 0.16587421
5.5054011 0.16688825
5.5058612 0.1679719
5.5063213 0.16909242
5.5067814 0.17021604
5.5072414 0.17130902
5.5077015 0.17233762
5.5081616 0.17326808
5.5086217 0.17406666
5.5090818 0.17469962
5.5095419 0.1751332
5.510002 0.17533365
5.5104621 0.17529371
5.5109222 0.17505129
5.5113823 0.1746408
5.5118424 0.17409667
5.5123025 0.17345332
5.5127626 0.17274515
5.5132226 0.17200661
5.5136827 0.17127209
5.5141428 0.17057603
5.5146029 0.16995284
5.515063 0.16943511
5.5155231 0.16893345
5.5159832 0.1683998
5.5164433 0.16785798
5.5169034 0.1673318
5.5173635 0.16684506
5.5178236 0.1664216
5.5182837 0.16608521
5.5187437 0.16585971
5.5192038 0.16576892
5.5196639 0.16583665
5.520124 0.16611592
5.5205841 0.16714252
5.5210442 0.16899068
5.5215043 0.17150412
5.5219644 0.17452656
5.5224245 0.17790173
5.5228846 0.18147334
5.5233447 0.18508512
5.5238048 0.18858079
5.5242649 0.19180407
5.5247249 0.19459868
5.525185 0.19686557
5.5256451 0.19901847
5.5261052 0.20115996
5.5265653 0.20327455
5.5270254 0.20534676
5.5274855 0.20736109
5.5279456 0.20930207
5.5284057 0.2111542
5.5288658 0.212902
5.5293259 0.21453
5.529786 0.21602269
5.530246 0.21736385
5.5307061 0.21854432
5.5311662 0.21957317
5.5316263 0.22046096
5.5320864 0.22121828
5.5325465 0.22185569
5.5330066 0.22238378
5.5334667 0.22281311
5.5339268 0.22315427
5.5343869 0.22341782
5.534847 0.22361434
5.5353071 0.22375769
5.5357672 0.22385415
5.5362272 0.22388339
5.5366873 0.22382367
5.5371474 0.22365326
5.5376075 0.22335042
5.5380676 0.22289342
5.5385277 0.22226052
5.5389878 0.22142998
5.5394479 0.22038007
5.539908 0.21908905
5.5403681 0.21754634
5.5408282 0.21578882
5.5412883 0.21386093
5.5417483 0.21180685
5.5422084 0.20967078
5.5426685 0.2074969
5.5431286 0.2053294
5.5435887 0.20321246
5.5440488 0.20119027
5.5445089 0.19930702
5.544969 0.19760689
5.5454291 0.19603689
5.5458892 0.19448885
5.5463493 0.19296382
5.5468094 0.19146332
5.5472695 0.18998888
5.5477295 0.188542
5.5481896 0.18712421
5.5486497 0.18573703
5.5491098 0.18438198
5.5495699 0.18306059
5.55003 0.18177451
5.5504901 0.18056212
5.5509502 0.1794455
5.5514103 0.1784147
5.5518704 0.17745974
5.5523305 0.17657064
5.5527906 0.17573743
5.5532507 0.17495016
5.5537107 0.17419883
5.5541708 0.17347349
5.5546309 0.17276416
5.555091 0.17207296
5.5555511 0.17176994
5.5560112 0.17194416
5.5564713 0.17247404
5.5569314 0.173238
5.5573915 0.17411443
5.5578516 0.17498177
5.5583117 0.17571843
5.5587718 0.17620282
5.5592318 0.17631335
5.5596919 0.17592845
5.560152 0.17492422
5.5606121 0.17322406
5.5610722 0.17093343
5.5615323 0.16818631
5.5619924 0.16511671
5.5624525 0.16185863
5.5629126 0.15854605
5.5633727 0.15531298
5.5638328 0.15229342
5.5642929 0.14962136
5.564753 0.14743079
5.565213 0.14577896
5.5656731 0.14422046
5.5661332 0.14267053
5.5665933 0.1411418
5.5670534 0.13964691
5.5675135 0.13819848
5.5679736 0.13680914
5.5684337 0.13549154
5.5688938 0.13425829
5.5693539 0.13312204
5.569814 0.1320954
5.5702741 0.13117461
5.5707341 0.13029552
5.5711942 0.12944442
5.5716543 0.12861462
5.5721144 0.12779943
5.5725745 0.12699219
5.5730346 0.1261862
5.5734947 0.12537477
5.5739548 0.12455124
5.5744149 0.12370891
5.574875 0.1228411
5.5753351 0.12192704
5.5757952 0.12093462
5.5762553 0.11987827
5.5767153 0.11877468
5.5771754 0.11764053
5.5776355 0.1164925
5.5780956 0.11534728
5.5785557 0.11422155
5.5790158 0.11313198
5.5794759 0.11209528
5.579936 0.11112811
5.5803961 0.11052492
5.5808562 0.11066161
5.5813163 0.11138017
5.5817764 0.11251474
5.5822364 0.11389947
5.5826965 0.11536851
5.5831566 0.116756
5.5836167 0.11789608
5.5840768 0.11862291
5.5845369 0.11877062
5.584997 0.11817337
5.5854571 0.11699092
5.5859172 0.11553855
5.5863773 0.11387223
5.5868374 0.11204795
5.5872975 0.11012169
5.5877576 0.10814943
5.5882176 0.10618714
5.5886777 0.1042908
5.5891378 0.10251639
5.5895979 0.1009199
5.590058 0.099553821
5.5905181 0.098207574
5.5909782 0.096769547
5.5914383 0.095294678
5.5918984 0.093837908
5.5923585 0.092454177
5.5928186 0.091198423
5.5932787 0.090125586
5.5937387 0.089290607
5.5941988 0.088748423
5.5946589 0.088553975
5.595119 0.088747286
5.5955791 0.089060338
5.5960392 0.089375475
5.5964993 0.08969248
5.5969594 0.090011136
5.5974195 0.090331225
5.5978796 0.090652531
5.5983397 0.090974835
5.5987998 0.09129792
5.5992599 0.091621569
5.5997199 0.091945565
5.60018 0.09226969
5.6006401 0.092593805
5.6011002 0.09291791
5.6015603 0.093242018
5.6020204 0.093566146
5.6024805 0.093890307
5.6029406 0.094214515
5.6034007 0.094538786
5.6038608 0.094863133
5.6043209 0.095187571
5.604781 0.095512115
5.605241 0.095840446
5.6057011 0.096190358
5.6061612 0.096559302
5.6066213 0.096941477
5.6070814 0.097331084
5.6075415 0.097722324
5.6080016 0.098109398
5.6084617 0.098486507
5.6089218 0.098847851
5.6093819 0.099187632
5.609842 0.09950005
5.6103021 0.099757122
5.6107622 0.099891655
5.6112222 0.099920263
5.6116823 0.099866202
5.6121424 0.099752728
5.6126025 0.099603097
5.6130626 0.099440565
5.6135227 0.099288389
5.6139828 0.099169824
5.6144429 0.099108127
5.614903 0.099126554
5.6153631 0.099217511
5.6158232 0.099324254
5.6162833 0.099441845
5.6167433 0.099567353
5.6172034 0.099697848
5.6176635 0.0998304
5.6181236 0.099962078
5.6185837 0.10008995
5.6190438 0.10021109
5.6195039 0.10032257
5.619964 0.10042145
5.6204241 0.10049989
5.6208842 0.10055319
5.6213443 0.10058627
5.6218044 0.10060409
5.6222645 0.10061158
5.6227245 0.10061373
5.6231846 0.10061547
5.6236447 0.10062177
5.6241048 0.10063758
5.6245649 0.10066786
5.625025 0.10071767
5.6254851 0.10082834
5.6259452 0.10102435
5.6264053 0.10129646
5.6268654 0.1016354
5.6273255 0.10203193
5.6277856 0.10247679
5.6282456 0.10296072
5.6287057 0.10347448
5.6291658 0.1040088
5.6296259 0.10455443
5.630086 0.10510895
5.6305461 0.10590383
5.6310062 0.10700635
5.6314663 0.10834821
5.6319264 0.10986109
5.6323865 0.11147672
5.6328466 0.11312678
5.6333067 0.11474297
5.6337668 0.116257
5.6342268 0.11760057
5.6346869 0.11870536
5.635147 0.1194811
5.6356071 0.11961611
5.6360672 0.11915151
5.6365273 0.11824563
5.6369874 0.1170568
5.6374475 0.11574335
5.6379076 0.11446362
5.6383677 0.11337594
5.6388278 0.11263865
5.6392879 0.11241007
5.6397479 0.11284854
5.640208 0.11402238
5.6406681 0.11537395
5.6411282 0.11677383
5.6415883 0.11821655
5.6420484 0.11969661
5.6425085 0.12120854
5.6429686 0.12274687
5.6434287 0.1243061
5.6438888 0.12588076
5.6443489 0.12746538
5.644809 0.12905446
5.6452691 0.13065376
5.6457291 0.13230391
5.6461892 0.13399871
5.6466493 0.13572613
5.6471094 0.13747413
5.6475695 0.13923067
5.6480296 0.14098372
5.6484897 0.14272124
5.6489498 0.14443119
5.6494099 0.14610153
5.64987 0.14772023
5.6503301 0.14898592
5.6507902 0.14921309
5.6512503 0.14857896
5.6517103 0.14730879
5.6521704 0.14562786
5.6526305 0.14376143
5.6530906 0.14193479
5.6535507 0.14037319
5.6540108 0.13930192
5.6544709 0.13894624
5.654931 0.13953143
5.6553911 0.14112483
5.6558512 0.14345747
5.6563113 0.14636563
5.6567714 0.14968906
5.6572314 0.15326752
5.6576915 0.15694075
5.6581516 0.1605485
5.6586117 0.16393052
5.6590718 0.16692657
5.6595319 0.16937639
5.659992 0.17111974
5.6604521 0.17244297
5.6609122 0.17375723
5.6613723 0.17504444
5.6618324 0.17628637
5.6622925 0.1774648
5.6627526 0.1785615
5.6632126 0.17955825
5.6636727 0.18043682
5.6641328 0.18117899
5.6645929 0.18176654
5.665053 0.18218245
5.6655131 0.18252142
5.6659732 0.18285165
5.6664333 0.18317259
5.6668934 0.18348371
5.6673535 0.18378446
5.6678136 0.18407429
5.6682737 0.18435266
5.6687337 0.18461903
5.6691938 0.18487286
5.6696539 0.18511359
5.670114 0.18534054
5.6705741 0.18555008
5.6710342 0.18574145
5.6714943 0.18591541
5.6719544 0.18607272
5.6724145 0.18621417
5.6728746 0.1863405
5.6733347 0.1864525
5.6737948 0.18655092
5.6742549 0.18663654
5.6747149 0.18671012
5.675175 0.18672557
5.6756351 0.18625175
5.6760952 0.18529605
5.6765553 0.18399906
5.6770154 0.18250138
5.6774755 0.18094361
5.6779356 0.17946635
5.6783957 0.1782102
5.6788558 0.17731575
5.6793159 0.17692361
5.679776 0.17717437
5.680236 0.17809483
5.6806961 0.17912305
5.6811562 0.18016068
5.6816163 0.18120624
5.6820764 0.18225829
5.6825365 0.18331536
5.6829966 0.184376
5.6834567 0.18543876
5.6839168 0.18650216
5.6843769 0.18756476
5.684837 0.18862509
5.6852971 0.18968644
5.6857572 0.19076244
5.6862172 0.19184994
5.6866773 0.19294428
5.6871374 0.19404078
5.6875975 0.19513481
5.6880576 0.19622169
5.6885177 0.19729678
5.6889778 0.1983554
5.6894379 0.1993929
5.689898 0.20040462
5.6903581 0.20092269
5.6908182 0.20004353
5.6912783 0.19796916
5.6917383 0.1949412
5.6921984 0.19120131
5.6926585 0.18699111
5.6931186 0.18255224
5.6935787 0.17812634
5.6940388 0.17395504
5.6944989 0.17027999
5.694959 0.16734281
5.6954191 0.16491687
5.6958792 0.16245897
5.6963393 0.15999487
5.6967994 0.15755457
5.6972595 0.15516804
5.6977195 0.15286527
5.6981796 0.15067624
5.6986397 0.14863094
5.6990998 0.14675934
5.6995599 0.14509143
5.70002 0.14365722
5.7004801 0.14249013
5.7009402 0.14156855
5.7014003 0.14084404
5.7018604 0.14026813
5.7023205 0.13979236
5.7027806 0.13936827
5.7032406 0.13894739
5.7037007 0.13848128
5.7041608 0.13792146
5.7046209 0.13721947
5.705081 0.13632443
5.7055411 0.13511828
5.7060012 0.13361979
5.7064613 0.13191619
5.7069214 0.13009469
5.7073815 0.12824252
5.7078416 0.1264469
5.7083017 0.12479504
5.7087618 0.12337417
5.7092218 0.1222715
5.7096819 0.12157425
5.710142 0.12135567
5.7106021 0.12145967
5.7110622 0.12179386
5.7115223 0.1223265
5.7119824 0.12302584
5.7124425 0.12386014
5.7129026 0.12479766
5.7133627 0.12580665
5.7138228 0.12685538
5.7142829 0.12791208
5.7147429 0.12894503
5.715203 0.12997426
5.7156631 0.13133548
5.7161232 0.13299901
5.7165833 0.13484772
5.7170434 0.13676451
5.7175035 0.13863225
5.7179636 0.14033382
5.7184237 0.14175209
5.7188838 0.14276995
5.7193439 0.14327029
5.719804 0.14313597
5.7202641 0.14236668
5.7207241 0.14142777
5.7211842 0.14039435
5.7216443 0.1392811
5.7221044 0.13810273
5.7225645 0.13687394
5.7230246 0.13560944
5.7234847 0.13432393
5.7239448 0.13303212
5.7244049 0.13174869
5.724865 0.13048836
5.7253251 0.12925364
5.7257852 0.12801742
5.7262452 0.12677761
5.7267053 0.12553402
5.7271654 0.12428643
5.7276255 0.12303465
5.7280856 0.12177847
5.7285457 0.12051769
5.7290058 0.11925211
5.7294659 0.11798153
5.729926 0.11670574
5.7303861 0.11519031
5.7308462 0.11310008
5.7313063 0.1105807
5.7317664 0.10778711
5.7322264 0.10487424
5.7326865 0.10199703
5.7331466 0.09931042
5.7336067 0.096969348
5.7340668 0.09512875
5.7345269 0.093943563
5.734987 0.093568726
5.7354471 0.093742256
5.7359072 0.094042239
5.7363673 0.094451848
5.7368274 0.094954588
5.7372875 0.095533962
5.7377475 0.096173475
5.7382076 0.09685663
5.7386677 0.097566932
5.7391278 0.098287885
5.7395879 0.099002992
5.740048 0.099696195
5.7405081 0.10040018
5.7409682 0.1011369
5.7414283 0.10189698
5.7418884 0.10267106
5.7423485 0.10344977
5.7428086 0.10422375
5.7432687 0.10498364
5.7437287 0.10572006
5.7441888 0.10642365
5.7446489 0.10708506
5.745109 0.10768294
5.7455691 0.10794254
5.7460292 0.10781843
5.7464893 0.10739873
5.7469494 0.10677155
5.7474095 0.10602503
5.7478696 0.10524727
5.7483297 0.10452642
5.7487898 0.10395058
5.7492498 0.10360789
5.7497099 0.10358646
5.75017 0.10395423
5.7506301 0.10454578
5.7510902 0.10528064
5.7515503 0.10612931
5.7520104 0.10706229
5.7524705 0.10805007
5.7529306 0.10906317
5.7533907 0.11007208
5.7538508 0.1110473
5.7543109 0.11195933
5.754771 0.11277868
5.755231 0.11349562
5.7556911 0.11419965
5.7561512 0.11488414
5.7566113 0.11552313
5.7570714 0.11609069
5.7575315 0.11656087
5.7579916 0.11690774
5.7584517 0.11710535
5.7589118 0.11712777
5.7593719 0.11694905
5.759832 0.11654325
5.7602921 0.11575205
5.7607522 0.11415083
5.7612122 0.11185017
5.7616723 0.10900858
5.7621324 0.10578457
5.7625925 0.10233664
5.7630526 0.098823297
5.7635127 0.095403052
5.7639728 0.092234411
5.7644329 0.08947588
5.764893 0.087285967
5.7653531 0.085596072
5.7658132 0.083961245
5.7662733 0.082366596
5.7667333 0.080816712
5.7671934 0.079316183
5.7676535 0.077869596
5.7681136 0.076481541
5.7685737 0.075156605
5.7690338 0.073899377
5.7694939 0.072714446
5.769954 0.071606399
5.7704141 0.07056909
5.7708742 0.069592275
5.7713343 0.068681755
5.7717944 0.067843465
5.7722545 0.06708334
5.7727145 0.066407315
5.7731746 0.065821326
5.7736347 0.065331308
5.7740948 0.064943195
5.7745549 0.064662923
5.775015 0.064496514
5.7754751 0.064530818
5.7759352 0.064819538
5.7763953 0.065334482
5.7768554 0.066047461
5.7773155 0.066930283
5.7777756 0.067954759
5.7782356 0.069092698
5.7786957 0.070315909
5.7791558 0.071596203
5.7796159 0.072905389
5.780076 0.074224778
5.7805361 0.075945714
5.7809962 0.078186444
5.7814563 0.080809989
5.7819164 0.083679369
5.7823765 0.086657605
5.7828366 0.089607717
5.7832967 0.092392724
5.7837568 0.094875647
5.7842168 0.096919506
5.7846769 0.098387322
5.785137 0.099139336
5.7855971 0.099076649
5.7860572 0.098316576
5.7865173 0.097016022
5.7869774 0.095331895
5.7874375 0.093421102
5.7878976 0.091440548
5.7883577 0.089547142
5.7888178 0.087897788
5.7892779 0.086649395
5.7897379 0.085958869
5.790198 0.08590446
5.7906581 0.085963294
5.7911182 0.086023976
5.7915783 0.08610537
5.7920384 0.086226342
5.7924985 0.086405756
5.7929586 0.086662477
5.7934187 0.087015369
5.7938788 0.087483298
5.7943389 0.088085129
5.794799 0.088839725
5.7952591 0.08974017
5.7957191 0.090674639
5.7961792 0.091624263
5.7966393 0.092584971
5.7970994 0.093552693
5.7975595 0.094523356
5.7980196 0.095492891
5.7984797 0.096457226
5.7989398 0.09741229
5.7993999 0.098354012
5.79986 0.099278321
5.8003201 0.10019197
5.8007802 0.10112042
5.8012402 0.10205698
5.8017003 0.10299278
5.8021604 0.10391897
5.8026205 0.10482671
5.8030806 0.10570713
5.8035407 0.10655138
5.8040008 0.10735062
5.8044609 0.10809598
5.804921 0.10877861
5.8053811 0.10934801
5.8058412 0.10973978
5.8063013 0.10998332
5.8067614 0.11011006
5.8072214 0.1101514
5.8076815 0.11013875
5.8081416 0.11010353
5.8086017 0.11007715
5.8090618 0.110091
5.8095219 0.11017651
5.809982 0.11036509
5.8104421 0.11063736
5.8109022 0.11094163
5.8113623 0.11127185
5.8118224 0.11162201
5.8122825 0.11198614
5.8127425 0.11235826
5.8132026 0.11273237
5.8136627 0.11310248
5.8141228 0.11346262
5.8145829 0.1138068
5.815043 0.11412793
5.8155031 0.11428498
5.8159632 0.11421903
5.8164233 0.11398219
5.8168834 0.11362652
5.8173435 0.11320414
5.8178036 0.11276711
5.8182637 0.11236754
5.8187237 0.1120575
5.8191838 0.11188909
5.8196439 0.11191439
5.820104 0.11221056
5.8205641 0.11342502
5.8210242 0.11566375
5.8214843 0.11871236
5.8219444 0.12235647
5.8224045 0.12638172
5.8228646 0.13057371
5.8233247 0.13471808
5.8237848 0.13860043
5.8242448 0.1420064
5.8247049 0.1447216
5.825165 0.14654509
5.8256251 0.14753505
5.8260852 0.14788392
5.8265453 0.147768
5.8270054 0.14736358
5.8274655 0.14684696
5.8279256 0.14639444
5.8283857 0.14618231
5.8288458 0.14638686
5.8293059 0.14718439
5.829766 0.1487512
5.830226 0.15118458
5.8306861 0.15407746
5.8311462 0.15728271
5.8316063 0.16072713
5.8320664 0.16433751
5.8325265 0.16804066
5.8329866 0.17176339
5.8334467 0.17543248
5.8339068 0.17897476
5.8343669 0.182317
5.834827 0.18538603
5.8352871 0.18820207
5.8357471 0.19105329
5.8362072 0.19391976
5.8366673 0.19674806
5.8371274 0.19948479
5.8375875 0.20207653
5.8380476 0.20446986
5.8385077 0.20661137
5.8389678 0.20844764
5.8394279 0.20992525
5.839888 0.21099081
5.8403481 0.21160393
5.8408082 0.21181049
5.8412683 0.21168954
5.8417283 0.21132007
5.8421884 0.21078108
5.8426485 0.21015156
5.8431086 0.20951051
5.8435687 0.20893692
5.8440288 0.20850978
5.8444889 0.20830811
5.844949 0.20841088
5.8454091 0.20876218
5.8458692 0.2091801
5.8463293 0.20964657
5.8467894 0.21014543
5.8472494 0.21066052
5.8477095 0.21117568
5.8481696 0.21167474
5.8486297 0.21214154
5.8490898 0.21255992
5.8495499 0.21291373
5.85001 0.21318679
5.8504701 0.21338034
5.8509302 0.21350865
5.8513903 0.21357676
5.8518504 0.21358977
5.8523105 0.21355272
5.8527706 0.21347069
5.8532306 0.21334876
5.8536907 0.21319198
5.8541508 0.21300543
5.8546109 0.21279418
5.855071 0.21255872
5.8555311 0.21207727
5.8559912 0.21127718
5.8564513 0.21023094
5.8569114 0.20901105
5.8573715 0.20769001
5.8578316 0.20634033
5.8582917 0.20503451
5.8587518 0.20384505
5.8592118 0.20284445
5.8596719 0.20210521
5.860132 0.20170958
5.8605921 0.20184704
5.8610522 0.2024856
5.8615123 0.20351792
5.8619724 0.20483664
5.8624325 0.20633442
5.8628926 0.20790391
5.8633527 0.20943776
5.8638128 0.21082862
5.8642729 0.21196916
5.8647329 0.21275201
5.865193 0.21303927
5.8656531 0.21256653
5.8661132 0.21145215
5.8665733 0.20988991
5.8670334 0.20807359
5.8674935 0.20619697
5.8679536 0.20445383
5.8684137 0.20303794
5.8688738 0.20214308
5.8693339 0.20196303
5.869794 0.20269157
5.8702541 0.20435917
5.8707141 0.20627414
5.8711742 0.20831815
5.8716343 0.21047321
5.8720944 0.21272134
5.8725545 0.21504454
5.8730146 0.21742482
5.8734747 0.2198442
5.8739348 0.2222847
5.8743949 0.22472831
5.874855 0.22715705
5.8753151 0.22961475
5.8757752 0.23225545
5.8762352 0.23503947
5.8766953 0.23791345
5.8771554 0.24082402
5.8776155 0.24371783
5.8780756 0.24654153
5.8785357 0.24924173
5.8789958 0.25176509
5.8794559 0.25405825
5.879916 0.25606784
5.8803761 0.25730629
5.8808362 0.25706125
5.8812963 0.25559171
5.8817564 0.25318022
5.8822164 0.25010932
5.8826765 0.24666156
5.8831366 0.24311948
5.8835967 0.23976562
5.8840568 0.23688253
5.8845169 0.23475274
5.884977 0.2336588
5.8854371 0.23324207
5.8858972 0.23282805
5.8863573 0.2324151
5.8868174 0.23200319
5.8872775 0.23159232
5.8877375 0.23118248
5.8881976 0.23077366
5.8886577 0.23036586
5.8891178 0.22995905
5.8895779 0.22955324
5.890038 0.22914841
5.8904981 0.22874423
5.8909582 0.22834079
5.8914183 0.22793855
5.8918784 0.22753799
5.8923385 0.22713955
5.8927986 0.2267437
5.8932587 0.2263509
5.8937187 0.22596163
5.8941788 0.22557633
5.8946389 0.22519548
5.895099 0.22485626
5.8955591 0.22555028
5.8960192 0.22751177
5.8964793 0.23045742
5.8969394 0.23410387
5.8973995 0.23816781
5.8978596 0.24236591
5.8983197 0.24641483
5.8987798 0.25003124
5.8992398 0.25293181
5.8996999 0.25483321
5.90016 0.25553618
5.9006201 0.25585978
5.9010802 0.25609925
5.9015403 0.25627583
5.9020004 0.25641078
5.9024605 0.25652537
5.9029206 0.25664084
5.9033807 0.25677846
5.9038408 0.25695948
5.9043009 0.25720516
5.904761 0.25753675
5.905221 0.25795875
5.9056811 0.25837893
5.9061412 0.25878699
5.9066013 0.25919166
5.9070614 0.25960169
5.9075215 0.26002581
5.9079816 0.26047275
5.9084417 0.26095127
5.9089018 0.26147009
5.9093619 0.26203796
5.909822 0.26266361
5.9102821 0.26335365
5.9107421 0.26410187
5.9112022 0.26490126
5.9116623 0.26574526
5.9121224 0.26662736
5.9125825 0.267541
5.9130426 0.26847964
5.9135027 0.26943674
5.9139628 0.27040577
5.9144229 0.27138018
5.914883 0.27235343
5.9153431 0.27333606
5.9158032 0.27436466
5.9162633 0.27543608
5.9167233 0.27654518
5.9171834 0.27768684
5.9176435 0.27885595
5.9181036 0.28004737
5.9185637 0.28125599
5.9190238 0.28247668
5.9194839 0.28370432
5.919944 0.28493378
5.9204041 0.28633685
5.9208642 0.28813838
5.9213243 0.29025451
5.9217844 0.29259778
5.9222444 0.29508073
5.9227045 0.29761589
5.9231646 0.30011581
5.9236247 0.30249301
5.9240848 0.30466004
5.9245449 0.30652945
5.925005 0.30801372
5.9254651 0.30881511
5.9259252 0.30881471
5.9263853 0.30817733
5.9268454 0.30706776
5.9273055 0.3056508
5.9277656 0.30409126
5.9282256 0.30255395
5.9286857 0.30120365
5.9291458 0.30020518
5.9296059 0.29972334
5.930066 0.29991685
5.9305261 0.30054398
5.9309862 0.30139801
5.9314463 0.30246744
5.9319064 0.30374075
5.9323665 0.30520642
5.9328266 0.30685295
5.9332867 0.30866883
5.9337467 0.31064253
5.9342068 0.31276255
5.9346669 0.31501738
5.935127 0.31744134
5.9355871 0.32079003
5.9360472 0.32511634
5.9365073 0.33013404
5.9369674 0.33555688
5.9374275 0.34109862
5.9378876 0.34647304
5.9383477 0.35139389
5.9388078 0.35557493
5.9392679 0.35872994
5.9397279 0.36057267
5.940188 0.36094844
5.9406481 0.36084674
5.9411082 0.36056255
5.9415683 0.36013438
5.9420284 0.35960077
5.9424885 0.35900024
5.9429486 0.35837131
5.9434087 0.3577525
5.9438688 0.35718234
5.9443289 0.35669935
5.944789 0.35634205
5.945249 0.35614
5.9457091 0.35605822
5.9461692 0.35606121
5.9466293 0.35611746
5.9470894 0.35619547
5.9475495 0.35626373
5.9480096 0.35629072
5.9484697 0.35624494
5.9489298 0.35609489
5.9493899 0.35580904
5.94985 0.35535589
5.9503101 0.35461891
5.9507702 0.35335444
5.9512302 0.35163163
5.9516903 0.34954172
5.9521504 0.34717593
5.9526105 0.34462549
5.9530706 0.34198165
5.9535307 0.33933563
5.9539908 0.33677866
5.9544509 0.33440198
5.954911 0.33229682
5.9553711 0.33038174
5.9558312 0.32839187
5.9562913 0.32639426
5.9567514 0.32446583
5.9572114 0.32268348
5.9576715 0.32112413
5.9581316 0.31986468
5.9585917 0.31898204
5.9590518 0.31855312
5.9595119 0.31865483
5.959972 0.31936408
5.9604321 0.32099713
5.9608922 0.32375747
5.9613523 0.32744261
5.9618124 0.33184885
5.9622725 0.33677253
5.9627325 0.34200996
5.9631926 0.34735746
5.9636527 0.35261136
5.9641128 0.35756797
5.9645729 0.36202361
5.965033 0.36577711
5.9654931 0.36920626
5.9659532 0.37265926
5.9664133 0.37608681
5.9668734 0.37943963
5.9673335 0.38266842
5.9677936 0.3857239
5.9682537 0.38855677
5.9687137 0.39111774
5.9691738 0.39335752
5.9696339 0.39522682
5.970094 0.39667684
5.9705541 0.39769041
5.9710142 0.39828756
5.9714743 0.39848824
5.9719344 0.3983124
5.9723945 0.39778001
5.9728546 0.39691103
5.9733147 0.39572541
5.9737748 0.39424312
5.9742348 0.39248411
5.9746949 0.39046834
5.975155 0.38822577
5.9756151 0.3858982
5.9760752 0.38352648
5.9765353 0.38111131
5.9769954 0.3786534
5.9774555 0.37615343
5.9779156 0.37361213
5.9783757 0.37103017
5.9788358 0.36840827
5.9792959 0.36574712
5.979756 0.36304742
5.980216 0.36028478
5.9806761 0.35731112
5.9811362 0.35415267
5.9815963 0.35087053
5.9820564 0.34752579
5.9825165 0.34417954
5.9829766 0.34089287
5.9834367 0.33772688
5.9838968 0.33474266
5.9843569 0.33200129
5.984817 0.32956388
5.9852771 0.32750359
5.9857371 0.32588139
5.9861972 0.3246513
5.9866573 0.32375902
5.9871174 0.32315027
5.9875775 0.32277075
5.9880376 0.32256616
5.9884977 0.32248221
5.9889578 0.3224646
5.9894179 0.32245905
5.989878 0.32241126
5.9903381 0.32232392
5.9907982 0.32231433
5.9912583 0.32238463
5.9917183 0.32253012
5.9921784 0.3227461
5.9926385 0.32302785
5.9930986 0.32337069
5.9935587 0.3237699
5.9940188 0.32422079
5.9944789 0.32471865
5.994939 0.32525878
5.9953991 0.32619638
5.9958592 0.32800049
5.9963193 0.33047815
5.9967794 0.3334274
5.9972394 0.33664628
5.9976995 0.33993285
5.9981596 0.34308515
5.9986197 0.34590122
5.9990798 0.3481791
5.9995399 0.34971685
6 0.3503125
