# Supplementary material for: Structural motifs of gold cluster anions with 17 to 69 atoms
Source: Nat Commun. 2026 Apr 10;17:5099. doi: 10.1038/s41467-026-71649-9 (PMC13246909; doi:10.1038/s41467-026-71649-9)
Supplement: Supplementary file 5 — Source Data [file 41467_2026_71649_MOESM5_ESM.zip › Figure2/63_th_red.dat]

3.7 0
3.7004601 0
3.7009202 0
3.7013803 0
3.7018404 0
3.7023005 0
3.7027606 0
3.7032206 0
3.7036807 0
3.7041408 0
3.7046009 0
3.705061 0
3.7055211 0
3.7059812 0
3.7064413 0
3.7069014 0
3.7073615 0
3.7078216 0
3.7082817 0
3.7087417 0
3.7092018 0
3.7096619 0
3.710122 0
3.7105821 0
3.7110422 0
3.7115023 0
3.7119624 0
3.7124225 0
3.7128826 0
3.7133427 0
3.7138028 0
3.7142629 0
3.7147229 0
3.715183 0
3.7156431 0
3.7161032 0
3.7165633 0
3.7170234 0
3.7174835 0
3.7179436 0
3.7184037 0
3.7188638 0
3.7193239 0
3.719784 0
3.720244 0
3.7207041 0
3.7211642 0
3.7216243 0
3.7220844 0
3.7225445 0
3.7230046 0
3.7234647 0
3.7239248 0
3.7243849 0
3.724845 0
3.7253051 0
3.7257652 0
3.7262252 0
3.7266853 0
3.7271454 0
3.7276055 0
3.7280656 0
3.7285257 0
3.7289858 0
3.7294459 0
3.729906 0
3.7303661 0
3.7308262 0
3.7312863 0
3.7317463 0
3.7322064 0
3.7326665 0
3.7331266 0
3.7335867 0
3.7340468 0
3.7345069 0
3.734967 0
3.7354271 0
3.7358872 0
3.7363473 0
3.7368074 0
3.7372675 0
3.7377275 0
3.7381876 0
3.7386477 0
3.7391078 0
3.7395679 0
3.740028 0
3.7404881 0
3.7409482 0
3.7414083 0
3.7418684 0
3.7423285 0
3.7427886 0
3.7432486 0
3.7437087 0
3.7441688 0
3.7446289 0
3.745089 0
3.7455491 0
3.7460092 0
3.7464693 0
3.7469294 0
3.7473895 0
3.7478496 0
3.7483097 0
3.7487698 0
3.7492298 0
3.7496899 0
3.75015 0
3.7506101 0
3.7510702 0
3.7515303 0
3.7519904 0
3.7524505 0
3.7529106 0
3.7533707 0
3.7538308 0
3.7542909 0
3.754751 0
3.755211 0
3.7556711 0
3.7561312 0
3.7565913 0
3.7570514 0
3.7575115 0
3.7579716 0
3.7584317 0
3.7588918 0
3.7593519 0
3.759812 0
3.7602721 0
3.7607321 0
3.7611922 0
3.7616523 0
3.7621124 0
3.7625725 0
3.7630326 0
3.7634927 0
3.7639528 0
3.7644129 0
3.764873 0
3.7653331 0
3.7657932 0
3.7662533 0
3.7667133 0
3.7671734 0
3.7676335 0
3.7680936 0
3.7685537 0
3.7690138 0
3.7694739 0
3.769934 0
3.7703941 0
3.7708542 0
3.7713143 0
3.7717744 0
3.7722344 0
3.7726945 0
3.7731546 0
3.7736147 0
3.7740748 0
3.7745349 0
3.774995 0
3.7754551 0
3.7759152 0
3.7763753 0
3.7768354 0
3.7772955 0
3.7777556 0
3.7782156 0
3.7786757 0
3.7791358 0
3.7795959 0
3.780056 0
3.7805161 0
3.7809762 0
3.7814363 0
3.7818964 0
3.7823565 0
3.7828166 0
3.7832767 0
3.7837367 0
3.7841968 0
3.7846569 0
3.785117 0
3.7855771 0
3.7860372 0
3.7864973 0
3.7869574 0
3.7874175 0
3.7878776 0
3.7883377 0
3.7887978 0
3.7892579 0
3.7897179 0
3.790178 0
3.7906381 0
3.7910982 0
3.7915583 0
3.7920184 0
3.7924785 0
3.7929386 0
3.7933987 0
3.7938588 0
3.7943189 0
3.794779 0
3.795239 0
3.7956991 0
3.7961592 0
3.7966193 0
3.7970794 0
3.7975395 0
3.7979996 0
3.7984597 0
3.7989198 0
3.7993799 0
3.79984 0
3.8003001 0
3.8007602 0
3.8012202 0
3.8016803 0
3.8021404 0
3.8026005 0
3.8030606 0
3.8035207 0
3.8039808 0
3.8044409 0
3.804901 0
3.8053611 0
3.8058212 0
3.8062813 0
3.8067413 0
3.8072014 0
3.8076615 0
3.8081216 0
3.8085817 0
3.8090418 0
3.8095019 0
3.809962 0
3.8104221 0
3.8108822 0
3.8113423 0
3.8118024 0
3.8122625 0
3.8127225 0
3.8131826 0
3.8136427 0
3.8141028 0
3.8145629 0
3.815023 0
3.8154831 0
3.8159432 0
3.8164033 0
3.8168634 0
3.8173235 0
3.8177836 0
3.8182436 0
3.8187037 0
3.8191638 0
3.8196239 0
3.820084 0
3.8205441 0
3.8210042 0
3.8214643 0
3.8219244 0
3.8223845 0
3.8228446 0
3.8233047 0
3.8237648 0
3.8242248 0
3.8246849 0
3.825145 0
3.8256051 0
3.8260652 0
3.8265253 0
3.8269854 0
3.8274455 0
3.8279056 0
3.8283657 0
3.8288258 0
3.8292859 0
3.8297459 0
3.830206 0
3.8306661 0
3.8311262 0
3.8315863 0
3.8320464 0
3.8325065 0
3.8329666 0
3.8334267 0
3.8338868 0
3.8343469 0
3.834807 0
3.8352671 0
3.8357271 0
3.8361872 0
3.8366473 0
3.8371074 0
3.8375675 0
3.8380276 0
3.8384877 0
3.8389478 0
3.8394079 0
3.839868 0
3.8403281 0
3.8407882 0
3.8412482 4.1365416e-12
3.8417083 6.882797e-11
3.8421684 2.0784146e-10
3.8426285 4.1586317e-10
3.8430886 6.8757929e-10
3.8435487 1.017676e-09
3.8440088 1.4008394e-09
3.8444689 1.8317558e-09
3.844929 2.3051112e-09
3.8453891 2.8155919e-09
3.8458492 3.357884e-09
3.8463093 3.9266738e-09
3.8467694 4.5166473e-09
3.8472294 5.1224907e-09
3.8476895 5.7388903e-09
3.8481496 6.3605322e-09
3.8486097 6.9821025e-09
3.8490698 7.5982875e-09
3.8495299 8.2037732e-09
3.84999 8.793246e-09
3.8504501 9.3613919e-09
3.8509102 9.9028971e-09
3.8513703 1.0464294e-08
3.8518304 1.1654121e-08
3.8522905 1.3607039e-08
3.8527506 1.6269317e-08
3.8532106 1.9587223e-08
3.8536707 2.3507026e-08
3.8541308 2.7974996e-08
3.8545909 3.29374e-08
3.855051 3.8340509e-08
3.8555111 4.4130589e-08
3.8559712 5.0253912e-08
3.8564313 5.6656744e-08
3.8568914 6.3285355e-08
3.8573515 7.0086014e-08
3.8578116 7.700499e-08
3.8582717 8.3988551e-08
3.8587317 9.0982967e-08
3.8591918 9.7934505e-08
3.8596519 1.0478944e-07
3.860112 1.1149403e-07
3.8605721 1.1799455e-07
3.8610322 1.2423727e-07
3.8614923 1.3087362e-07
3.8619524 1.4513527e-07
3.8624125 1.6843837e-07
3.8628726 2.0015724e-07
3.8633327 2.396662e-07
3.8637928 2.8633954e-07
3.8642529 3.3955159e-07
3.8647129 3.9867665e-07
3.865173 4.6308904e-07
3.8656331 5.3216306e-07
3.8660932 6.0527304e-07
3.8665533 6.8179327e-07
3.8670134 7.6109807e-07
3.8674735 8.4256176e-07
3.8679336 9.2555864e-07
3.8683937 1.009463e-06
3.8688538 1.0936492e-06
3.8693139 1.1774916e-06
3.869774 1.2603643e-06
3.870234 1.3416418e-06
3.8706941 1.4206984e-06
3.8711542 1.4969084e-06
3.8716143 1.5768918e-06
3.8720744 1.7259743e-06
3.8725345 1.9555303e-06
3.8729946 2.2601293e-06
3.8734547 2.6343407e-06
3.8739148 3.072734e-06
3.8743749 3.5698784e-06
3.874835 4.1203434e-06
3.8752951 4.7186985e-06
3.8757552 5.3595131e-06
3.8762152 6.0373565e-06
3.8766753 6.7467982e-06
3.8771354 7.4824076e-06
3.8775955 8.2387541e-06
3.8780556 9.0104071e-06
3.8785157 9.7919361e-06
3.8789758 1.057791e-05
3.8794359 1.13629e-05
3.879896 1.2141473e-05
3.8803561 1.29082e-05
3.8808162 1.365765e-05
3.8812763 1.4384392e-05
3.8817363 1.5139911e-05
3.8821964 1.6382955e-05
3.8826565 1.8185255e-05
3.8831166 2.0510407e-05
3.8835767 2.3322007e-05
3.8840368 2.6583649e-05
3.8844969 3.025893e-05
3.884957 3.4311445e-05
3.8854171 3.8704789e-05
3.8858772 4.3402558e-05
3.8863373 4.8368348e-05
3.8867974 5.3565753e-05
3.8872575 5.8958369e-05
3.8877175 6.4509793e-05
3.8881776 7.0183619e-05
3.8886377 7.5943443e-05
3.8890978 8.175286e-05
3.8895579 8.7575466e-05
3.890018 9.3374856e-05
3.8904781 9.9114626e-05
3.8909382 0.00010475837
3.8913983 0.00011026969
3.8918584 0.0001159567
3.8923185 0.00012429082
3.8927786 0.00013561585
3.8932386 0.00014974732
3.8936987 0.00016650077
3.8941588 0.00018569175
3.8946189 0.00020713579
3.895079 0.00023064843
3.8955391 0.0002560452
3.8959992 0.00028314164
3.8964593 0.0003117533
3.8969194 0.00034169571
3.8973795 0.00037278441
3.8978396 0.00040483493
3.8982997 0.00043766282
3.8987598 0.00047108361
3.8992198 0.00050491284
3.8996799 0.00053896605
3.90014 0.00057305878
3.9006001 0.00060700656
3.9010602 0.00064062493
3.9015203 0.00067372944
3.9019804 0.00070769379
3.9024405 0.00075251648
3.9029006 0.00080944439
3.9033607 0.00087779297
3.9038208 0.00095687772
3.9042809 0.0010460141
3.9047409 0.0011445176
3.905201 0.0012517038
3.9056611 0.001366888
3.9061212 0.0014893858
3.9065813 0.0016185126
3.9070414 0.0017535839
3.9075015 0.0018939153
3.9079616 0.0020388221
3.9084217 0.0021876199
3.9088818 0.0023396242
3.9093419 0.0024941503
3.909802 0.0026505139
3.9102621 0.0028080303
3.9107221 0.0029660152
3.9111822 0.0031237838
3.9116423 0.0032806518
3.9121024 0.0034409837
3.9125625 0.0036338987
3.9130226 0.0038627264
3.9134827 0.0041257367
3.9139428 0.0044211992
3.9144029 0.0047473839
3.914863 0.0051025606
3.9153231 0.005484999
3.9157832 0.0058929689
3.9162432 0.0063247402
3.9167033 0.0067785826
3.9171634 0.0072527661
3.9176235 0.0077455603
3.9180836 0.0082552351
3.9185437 0.0087800603
3.9190038 0.0093183057
3.9194639 0.0098682411
3.919924 0.010428136
3.9203841 0.010996261
3.9208442 0.011570885
3.9213043 0.012150279
3.9217644 0.012732712
3.9222244 0.013326938
3.9226845 0.013987593
3.9231446 0.01472085
3.9236047 0.015524414
3.9240648 0.016395988
3.9245249 0.017333276
3.924985 0.018333981
3.9254451 0.019395807
3.9259052 0.020516458
3.9263653 0.021693637
3.9268254 0.022925047
3.9272855 0.024208393
3.9277455 0.025541378
3.9282056 0.026921706
3.9286657 0.02834708
3.9291258 0.029815204
3.9295859 0.031323782
3.930046 0.032870516
3.9305061 0.034453112
3.9309662 0.036069271
3.9314263 0.037716699
3.9318864 0.039393099
3.9323465 0.041103342
3.9328066 0.042881963
3.9332667 0.044735692
3.9337267 0.046666729
3.9341868 0.048677273
3.9346469 0.050769525
3.935107 0.052945684
3.9355671 0.055207951
3.9360272 0.057558524
3.9364873 0.059999605
3.9369474 0.062533392
3.9374075 0.065162086
3.9378676 0.067887886
3.9383277 0.070712992
3.9387878 0.073639605
3.9392478 0.076669923
3.9397079 0.079806147
3.940168 0.083050476
3.9406281 0.086405111
3.9410882 0.089872251
3.9415483 0.093454097
3.9420084 0.097152847
3.9424685 0.1009609
3.9429286 0.10483516
3.9433887 0.10876831
3.9438488 0.1127581
3.9443089 0.11680225
3.944769 0.12089849
3.945229 0.12504457
3.9456891 0.12923822
3.9461492 0.13347717
3.9466093 0.13775915
3.9470694 0.1420819
3.9475295 0.14644315
3.9479896 0.15084064
3.9484497 0.15527211
3.9489098 0.15973528
3.9493699 0.16422788
3.94983 0.16874766
3.9502901 0.17329235
3.9507502 0.17785968
3.9512102 0.18244739
3.9516703 0.1870532
3.9521304 0.19167486
3.9525905 0.196322
3.9530506 0.20103833
3.9535107 0.20582216
3.9539708 0.21066663
3.9544309 0.21556488
3.954891 0.22051003
3.9553511 0.22549522
3.9558112 0.23051358
3.9562713 0.23555824
3.9567313 0.24062235
3.9571914 0.24569902
3.9576515 0.2507814
3.9581116 0.25586262
3.9585717 0.26093581
3.9590318 0.26599411
3.9594919 0.27103064
3.959952 0.27603854
3.9604121 0.28101095
3.9608722 0.285941
3.9613323 0.29082182
3.9617924 0.29564654
3.9622525 0.3004083
3.9627125 0.30508645
3.9631726 0.30962781
3.9636327 0.31403035
3.9640928 0.31829697
3.9645529 0.32243056
3.965013 0.32643401
3.9654731 0.3303102
3.9659332 0.33406203
3.9663933 0.33769239
3.9668534 0.34120416
3.9673135 0.34460024
3.9677736 0.34788351
3.9682336 0.35105688
3.9686937 0.35412322
3.9691538 0.35708543
3.9696139 0.35994639
3.970074 0.362709
3.9705341 0.36537615
3.9709942 0.36795073
3.9714543 0.37043563
3.9719144 0.37283373
3.9723745 0.37514793
3.9728346 0.37735227
3.9732947 0.37935058
3.9737548 0.38113439
3.9742148 0.3827031
3.9746749 0.38405614
3.975135 0.38519294
3.9755951 0.38611291
3.9760552 0.38681549
3.9765153 0.38730008
3.9769754 0.38756611
3.9774355 0.387613
3.9778956 0.38744018
3.9783557 0.38704706
3.9788158 0.38643307
3.9792759 0.38559763
3.9797359 0.38454016
3.980196 0.38326009
3.9806561 0.38175682
3.9811162 0.3800298
3.9815763 0.37807843
3.9820364 0.37590214
3.9824965 0.37350035
3.9829566 0.37090792
3.9834167 0.36823297
3.9838768 0.36548113
3.9843369 0.3626503
3.984797 0.35973835
3.9852571 0.35674318
3.9857171 0.35366268
3.9861772 0.35049471
3.9866373 0.34723718
3.9870974 0.34388796
3.9875575 0.34044495
3.9880176 0.33690602
3.9884777 0.33326907
3.9889378 0.32953197
3.9893979 0.32569262
3.989858 0.3217489
3.9903181 0.3176987
3.9907782 0.31353989
3.9912382 0.30927037
3.9916983 0.30488802
3.9921584 0.30039073
3.9926185 0.29577638
3.9930786 0.29105383
3.9935387 0.28625663
3.9939988 0.281394
3.9944589 0.27647344
3.994919 0.27150246
3.9953791 0.26648855
3.9958392 0.26143922
3.9962993 0.25636197
3.9967594 0.25126428
3.9972194 0.24615368
3.9976795 0.24103765
3.9981396 0.23592369
3.9985997 0.23081931
3.9990598 0.22573201
3.9995199 0.22066928
3.99998 0.21563862
4.0004401 0.21064754
4.0009002 0.20570354
4.0013603 0.20081411
4.0018204 0.19598675
4.0022805 0.19122898
4.0027405 0.18654827
4.0032006 0.18193461
4.0036607 0.17734747
4.0041208 0.17278667
4.0045809 0.16825425
4.005041 0.16375227
4.0055011 0.15928277
4.0059612 0.1548478
4.0064213 0.15044943
4.0068814 0.14608968
4.0073415 0.14177063
4.0078016 0.1374943
4.0082617 0.13326277
4.0087217 0.12907807
4.0091818 0.12494225
4.0096419 0.12085737
4.010102 0.11682548
4.0105621 0.11284862
4.0110222 0.10892885
4.0114823 0.10506821
4.0119424 0.10126876
4.0124025 0.097532545
4.0128626 0.093861618
4.0133227 0.090271494
4.0137828 0.086793868
4.0142428 0.083427953
4.0147029 0.080171578
4.015163 0.077022572
4.0156231 0.073978765
4.0160832 0.071037986
4.0165433 0.068198064
4.0170034 0.065456828
4.0174635 0.062812109
4.0179236 0.060261734
4.0183837 0.057803533
4.0188438 0.055435336
4.0193039 0.053154972
4.019764 0.050960269
4.020224 0.048849059
4.0206841 0.046819168
4.0211442 0.044868428
4.0216043 0.042994667
4.0220644 0.041195715
4.0225245 0.0394694
4.0229846 0.037813552
4.0234447 0.036217765
4.0239048 0.034663712
4.0243649 0.033151702
4.024825 0.031682677
4.0252851 0.030257575
4.0257451 0.02887734
4.0262052 0.027542911
4.0266653 0.026255231
4.0271254 0.025015239
4.0275855 0.023823877
4.0280456 0.022682086
4.0285057 0.021590808
4.0289658 0.020550982
4.0294259 0.01956355
4.029886 0.018629453
4.0303461 0.017749633
4.0308062 0.016925029
4.0312663 0.016156584
4.0317263 0.015445238
4.0321864 0.014791932
4.0326465 0.014197608
4.0331066 0.013663205
4.0335667 0.013179524
4.0340268 0.012727031
4.0344869 0.012305378
4.034947 0.011914756
4.0354071 0.011555353
4.0358672 0.01122736
4.0363273 0.010930966
4.0367874 0.01066636
4.0372474 0.010433731
4.0377075 0.010233271
4.0381676 0.010065167
4.0386277 0.0099296095
4.0390878 0.0098267883
4.0395479 0.0097568927
4.040008 0.0097201123
4.0404681 0.0097166365
4.0409282 0.009746655
4.0413883 0.0098103573
4.0418484 0.0099079329
4.0423085 0.010039571
4.0427686 0.010205462
4.0432286 0.010405795
4.0436887 0.010645939
4.0441488 0.010934896
4.0446089 0.011272069
4.045069 0.011656663
4.0455291 0.012087885
4.0459892 0.012564941
4.0464493 0.013087036
4.0469094 0.013653376
4.0473695 0.014263169
4.0478296 0.014915619
4.0482897 0.015609932
4.0487497 0.016345315
4.0492098 0.017120974
4.0496699 0.017936115
4.05013 0.018789942
4.0505901 0.019681664
4.0510502 0.020610485
4.0515103 0.021575612
4.0519704 0.02257625
4.0524305 0.023611606
4.0528906 0.024680885
4.0533507 0.025783294
4.0538108 0.026933993
4.0542709 0.028159048
4.0547309 0.029458942
4.055191 0.03083377
4.0556511 0.032283625
4.0561112 0.033808601
4.0565713 0.035408791
4.0570314 0.037084291
4.0574915 0.038835193
4.0579516 0.040661591
4.0584117 0.042563581
4.0588718 0.044541254
4.0593319 0.046594706
4.059792 0.04872403
4.0602521 0.05092932
4.0607121 0.05321067
4.0611722 0.055568174
4.0616323 0.058001926
4.0620924 0.060512019
4.0625525 0.063098548
4.0630126 0.065761606
4.0634727 0.068501288
4.0639328 0.071313978
4.0643929 0.074194878
4.064853 0.077145263
4.0653131 0.080166468
4.0657732 0.083259829
4.0662332 0.086426679
4.0666933 0.089668356
4.0671534 0.092986193
4.0676135 0.096381527
4.0680736 0.099855691
4.0685337 0.10341002
4.0689938 0.10704586
4.0694539 0.11076453
4.069914 0.11456737
4.0703741 0.11845572
4.0708342 0.12243091
4.0712943 0.12649428
4.0717544 0.13064716
4.0722144 0.1348909
4.0726745 0.13922681
4.0731346 0.14365625
4.0735947 0.14818053
4.0740548 0.1527895
4.0745149 0.15746414
4.074975 0.16219851
4.0754351 0.16698671
4.0758952 0.17182287
4.0763553 0.17670111
4.0768154 0.18161556
4.0772755 0.18656034
4.0777355 0.19152957
4.0781956 0.19651737
4.0786557 0.20151786
4.0791158 0.20652517
4.0795759 0.21153342
4.080036 0.21653673
4.0804961 0.22152923
4.0809562 0.22650503
4.0814163 0.23145825
4.0818764 0.23638303
4.0823365 0.24127348
4.0827966 0.24612373
4.0832567 0.25092789
4.0837167 0.2556801
4.0841768 0.26038526
4.0846369 0.26505488
4.085097 0.2696892
4.0855571 0.27428844
4.0860172 0.27885281
4.0864773 0.28338251
4.0869374 0.28787775
4.0873975 0.29233875
4.0878576 0.29676571
4.0883177 0.30115885
4.0887778 0.30551837
4.0892378 0.30984448
4.0896979 0.3141374
4.090158 0.31839733
4.0906181 0.32262448
4.0910782 0.32681906
4.0915383 0.33098128
4.0919984 0.33511135
4.0924585 0.33920948
4.0929186 0.34327588
4.0933787 0.34731076
4.0938388 0.35131433
4.0942989 0.35517725
4.094759 0.35877857
4.095219 0.36212383
4.0956791 0.36521869
4.0961392 0.36806881
4.0965993 0.37067987
4.0970594 0.37305751
4.0975195 0.37520742
4.0979796 0.37713524
4.0984397 0.37884665
4.0988998 0.38034731
4.0993599 0.38164289
4.09982 0.38273904
4.1002801 0.38364143
4.1007401 0.38435573
4.1012002 0.3848876
4.1016603 0.3852427
4.1021204 0.38542671
4.1025805 0.38544527
4.1030406 0.38530407
4.1035007 0.38500875
4.1039608 0.38456499
4.1044209 0.38399823
4.104881 0.38332539
4.1053411 0.38253848
4.1058012 0.38162948
4.1062613 0.38059037
4.1067213 0.37941315
4.1071814 0.37808979
4.1076415 0.3766123
4.1081016 0.37497265
4.1085617 0.37316283
4.1090218 0.37117483
4.1094819 0.36900064
4.109942 0.36663224
4.1104021 0.36406162
4.1108622 0.36128077
4.1113223 0.35828168
4.1117824 0.35505633
4.1122424 0.35159671
4.1127025 0.34789481
4.1131626 0.34394261
4.1136227 0.3397321
4.1140828 0.33525532
4.1145429 0.33064561
4.115003 0.32603147
4.1154631 0.32141289
4.1159232 0.3167899
4.1163833 0.31216249
4.1168434 0.30753068
4.1173035 0.30289447
4.1177636 0.29825386
4.1182236 0.29360886
4.1186837 0.28895948
4.1191438 0.28430573
4.1196039 0.27964762
4.120064 0.27498514
4.1205241 0.27031831
4.1209842 0.26564713
4.1214443 0.26097161
4.1219044 0.25629176
4.1223645 0.25160759
4.1228246 0.24691909
4.1232847 0.24222628
4.1237447 0.23752916
4.1242048 0.23282774
4.1246649 0.22811847
4.125125 0.22339921
4.1255851 0.21867112
4.1260452 0.21393539
4.1265053 0.20919319
4.1269654 0.20444571
4.1274255 0.19969411
4.1278856 0.19493957
4.1283457 0.19018327
4.1288058 0.18542639
4.1292659 0.18067011
4.1297259 0.17591559
4.130186 0.17116402
4.1306461 0.16641658
4.1311062 0.16167444
4.1315663 0.15693877
4.1320264 0.15221076
4.1324865 0.14749158
4.1329466 0.14278241
4.1334067 0.13808442
4.1338668 0.13339879
4.1343269 0.12872709
4.134787 0.12415525
4.135247 0.11974417
4.1357071 0.1154883
4.1361672 0.11138209
4.1366273 0.10741999
4.1370874 0.10359645
4.1375475 0.0999059
4.1380076 0.096342803
4.1384677 0.092901601
4.1389278 0.089576742
4.1393879 0.086362672
4.139848 0.08325384
4.1403081 0.080244691
4.1407682 0.077329673
4.1412282 0.074503234
4.1416883 0.07175982
4.1421484 0.069093879
4.1426085 0.066499857
4.1430686 0.063972202
4.1435287 0.061505361
4.1439888 0.059093781
4.1444489 0.056731929
4.144909 0.054418047
4.1453691 0.052154416
4.1458292 0.049942656
4.1462893 0.047784391
4.1467493 0.045681243
4.1472094 0.043634833
4.1476695 0.041646783
4.1481296 0.039718715
4.1485897 0.037852252
4.1490498 0.036049016
4.1495099 0.034310628
4.14997 0.032638711
4.1504301 0.031034886
4.1508902 0.029500776
4.1513503 0.028038003
4.1518104 0.026648189
4.1522705 0.025332955
4.1527305 0.024093924
4.1531906 0.022932718
4.1536507 0.021850958
4.1541108 0.020850268
4.1545709 0.019931697
4.155031 0.019049955
4.1554911 0.018177093
4.1559512 0.017315085
4.1564113 0.016465904
4.1568714 0.015631523
4.1573315 0.014813918
4.1577916 0.014015061
4.1582517 0.013236927
4.1587117 0.012481489
4.1591718 0.011750721
4.1596319 0.011046597
4.160092 0.010371091
4.1605521 0.0097261772
4.1610122 0.0091138285
4.1614723 0.0085360192
4.1619324 0.007994723
4.1623925 0.0074919139
4.1628526 0.0070295656
4.1633127 0.0066096521
4.1637728 0.0062341471
4.1642328 0.0059050244
4.1646929 0.0056237304
4.165153 0.0053616762
4.1656131 0.0051021609
4.1660732 0.0048459113
4.1665333 0.0045936548
4.1669934 0.0043461183
4.1674535 0.0041040289
4.1679136 0.0038681138
4.1683737 0.0036391
4.1688338 0.0034177147
4.1692939 0.0032046848
4.169754 0.0030007376
4.170214 0.0028066
4.1706741 0.0026229993
4.1711342 0.0024506624
4.1715943 0.0022903165
4.1720544 0.0021426887
4.1725145 0.0020085061
4.1729746 0.0018884957
4.1734347 0.0017833846
4.1738948 0.0016939
4.1743549 0.001620769
4.174815 0.0015645502
4.1752751 0.001518615
4.1757351 0.0014791825
4.1761952 0.0014461858
4.1766553 0.0014195579
4.1771154 0.001399232
4.1775755 0.001385141
4.1780356 0.0013772181
4.1784957 0.0013753963
4.1789558 0.0013796086
4.1794159 0.0013897882
4.179876 0.0014058682
4.1803361 0.0014277814
4.1807962 0.0014554611
4.1812563 0.0014888403
4.1817163 0.0015278521
4.1821764 0.0015724294
4.1826365 0.0016225055
4.1830966 0.0016780133
4.1835567 0.0017388859
4.1840168 0.0018050564
4.1844769 0.0018764579
4.184937 0.001953367
4.1853971 0.002046853
4.1858572 0.0021615634
4.1863173 0.0022965481
4.1867774 0.0024508569
4.1872374 0.0026235398
4.1876975 0.0028136467
4.1881576 0.0030202275
4.1886177 0.0032423321
4.1890778 0.0034790104
4.1895379 0.0037293123
4.189998 0.0039922877
4.1904581 0.0042669865
4.1909182 0.0045524586
4.1913783 0.0048477539
4.1918384 0.0051519223
4.1922985 0.0054640138
4.1927586 0.0057830781
4.1932186 0.0061081653
4.1936787 0.0064383252
4.1941388 0.0067726078
4.1945989 0.0071100629
4.195059 0.0074511853
4.1955191 0.0078328876
4.1959792 0.0082700641
4.1964393 0.0087605532
4.1968994 0.0093021939
4.1973595 0.0098928245
4.1978196 0.010530284
4.1982797 0.011212411
4.1987397 0.011937044
4.1991998 0.012702021
4.1996599 0.013505183
4.20012 0.014344366
4.2005801 0.01521741
4.2010402 0.016122153
4.2015003 0.017056434
4.2019604 0.018018092
4.2024205 0.019004966
4.2028806 0.020014893
4.2033407 0.021045714
4.2038008 0.022095265
4.2042609 0.023161387
4.2047209 0.024241917
4.205181 0.025337076
4.2056411 0.026496579
4.2061012 0.027740332
4.2065613 0.029067423
4.2070214 0.030476944
4.2074815 0.031967984
4.2079416 0.033539632
4.2084017 0.035190978
4.2088618 0.036921113
4.2093219 0.038729126
4.209782 0.040614106
4.210242 0.042575144
4.2107021 0.044611329
4.2111622 0.046721752
4.2116223 0.048905501
4.2120824 0.051161667
4.2125425 0.053489339
4.2130026 0.055887608
4.2134627 0.058355562
4.2139228 0.060892293
4.2143829 0.063496889
4.214843 0.06616844
4.2153031 0.068906229
4.2157632 0.071713395
4.2162232 0.07459224
4.2166833 0.077543957
4.2171434 0.080569738
4.2176035 0.083670776
4.2180636 0.086848263
4.2185237 0.090103391
4.2189838 0.093437354
4.2194439 0.096851343
4.219904 0.10034655
4.2203641 0.10392417
4.2208242 0.10758539
4.2212843 0.11133142
4.2217443 0.11516342
4.2222044 0.11908262
4.2226645 0.12309018
4.2231246 0.12718731
4.2235847 0.1313752
4.2240448 0.13565505
4.2245049 0.14002803
4.224965 0.14449535
4.2254251 0.14905694
4.2258852 0.15369257
4.2263453 0.15839044
4.2268054 0.16314478
4.2272655 0.16794983
4.2277255 0.17279983
4.2281856 0.17768901
4.2286457 0.1826116
4.2291058 0.18756185
4.2295659 0.19253399
4.230026 0.19752225
4.2304861 0.20252087
4.2309462 0.20752408
4.2314063 0.21252613
4.2318664 0.21752125
4.2323265 0.22250367
4.2327866 0.22746764
4.2332466 0.23240737
4.2337067 0.23731712
4.2341668 0.24219112
4.2346269 0.2470236
4.235087 0.2518088
4.2355471 0.25654224
4.2360072 0.26123677
4.2364673 0.2658974
4.2369274 0.27052431
4.2373875 0.2751177
4.2378476 0.27967776
4.2383077 0.28420468
4.2387678 0.28869866
4.2392278 0.2931599
4.2396879 0.29758858
4.240148 0.3019849
4.2406081 0.30634905
4.2410682 0.31068122
4.2415283 0.31498162
4.2419884 0.31925042
4.2424485 0.32348784
4.2429086 0.32769405
4.2433687 0.33186926
4.2438288 0.33601365
4.2442889 0.34012742
4.2447489 0.34421076
4.245209 0.34826387
4.2456691 0.35227203
4.2461292 0.35606421
4.2465893 0.35959637
4.2470494 0.36287429
4.2475095 0.36590375
4.2479696 0.36869051
4.2484297 0.37124035
4.2488898 0.37355905
4.2493499 0.37565238
4.24981 0.37752611
4.2502701 0.37918602
4.2507301 0.38063788
4.2511902 0.38188746
4.2516503 0.38294054
4.2521104 0.3838029
4.2525705 0.3844803
4.2530306 0.38497853
4.2534907 0.38530334
4.2539508 0.38546053
4.2544109 0.38545586
4.254871 0.3852951
4.2553311 0.38498404
4.2557912 0.38453128
4.2562513 0.38396702
4.2567113 0.38329171
4.2571714 0.38249743
4.2576315 0.38157624
4.2580916 0.38052022
4.2585517 0.37932143
4.2590118 0.37797195
4.2594719 0.37646384
4.259932 0.37478918
4.2603921 0.37294003
4.2608522 0.37090847
4.2613123 0.36868657
4.2617724 0.36626639
4.2622324 0.36364002
4.2626925 0.36079951
4.2631526 0.35773693
4.2636127 0.35444437
4.2640728 0.35091389
4.2645329 0.34713755
4.264993 0.34310743
4.2654531 0.33881561
4.2659132 0.33427648
4.2663733 0.32968481
4.2668334 0.32508764
4.2672935 0.32048496
4.2677536 0.31587678
4.2682136 0.31126311
4.2686737 0.30664396
4.2691338 0.30201932
4.2695939 0.29738922
4.270054 0.29275365
4.2705141 0.28811262
4.2709742 0.28346615
4.2714343 0.27881423
4.2718944 0.27415687
4.2723545 0.26949408
4.2728146 0.26482586
4.2732747 0.26015223
4.2737347 0.25547319
4.2741948 0.25078874
4.2746549 0.2460989
4.275115 0.24140367
4.2755751 0.23670305
4.2760352 0.23199629
4.2764953 0.22727777
4.2769554 0.22254753
4.2774155 0.21780703
4.2778756 0.2130577
4.2783357 0.20830098
4.2787958 0.20353832
4.2792559 0.19877116
4.2797159 0.19400094
4.280176 0.1892291
4.2806361 0.18445708
4.2810962 0.17968633
4.2815563 0.17491829
4.2820164 0.17015439
4.2824765 0.16539609
4.2829366 0.16064482
4.2833967 0.15590202
4.2838568 0.15116915
4.2843169 0.14644763
4.284777 0.14173891
4.285237 0.13704444
4.2856971 0.13236565
4.2861572 0.12771918
4.2866173 0.12321194
4.2870774 0.11886005
4.2875375 0.11465818
4.2879976 0.11060102
4.2884577 0.10668327
4.2889178 0.1028996
4.2893779 0.09924471
4.289838 0.095713284
4.2902981 0.092300009
4.2907582 0.088999573
4.2912182 0.085806664
4.2916783 0.082715968
4.2921384 0.079722174
4.2925985 0.076819969
4.2930586 0.07400404
4.2935187 0.071269075
4.2939788 0.068609762
4.2944389 0.066020787
4.294899 0.063496839
4.2953591 0.061032605
4.2958192 0.058622772
4.2962793 0.056262442
4.2967393 0.053951497
4.2971994 0.051691738
4.2976595 0.049484809
4.2981196 0.047332352
4.2985797 0.045236012
4.2990398 0.043197432
4.2994999 0.041218255
4.29996 0.039300124
4.3004201 0.037444683
4.3008802 0.035653575
4.3013403 0.033928444
4.3018004 0.032270932
4.3022605 0.030682683
4.3027205 0.029165341
4.3031806 0.027720548
4.3036407 0.026349948
4.3041008 0.025055185
4.3045609 0.023837902
4.305021 0.022699741
4.3054811 0.021642347
4.3059412 0.020667363
4.3064013 0.019766042
4.3068614 0.018880632
4.3073215 0.01800376
4.3077816 0.017137559
4.3082416 0.016284162
4.3087017 0.015445702
4.3091618 0.014624313
4.3096219 0.013822126
4.310082 0.013041276
4.3105421 0.012283895
4.3110022 0.011552116
4.3114623 0.010848073
4.3119224 0.010173897
4.3123825 0.0095317226
4.3128426 0.0089236821
4.3133027 0.0083519088
4.3137628 0.0078185355
4.3142228 0.0073256952
4.3146829 0.006875521
4.315143 0.0064701459
4.3156031 0.0061117027
4.3160632 0.0058023246
4.3165233 0.0055362896
4.3169834 0.0052745852
4.3174435 0.0050124495
4.3179036 0.0047508957
4.3183637 0.0044909369
4.3188238 0.0042335866
4.3192839 0.0039798579
4.3197439 0.0037307642
4.320204 0.0034873185
4.3206641 0.0032505343
4.3211242 0.0030214247
4.3215843 0.0028010031
4.3220444 0.0025902826
4.3225045 0.0023902766
4.3229646 0.0022019982
4.3234247 0.0020264607
4.3238848 0.0018646775
4.3243449 0.0017176617
4.324805 0.0015864265
4.3252651 0.0014719854
4.3257251 0.0013753514
4.3261852 0.0012975379
4.3266453 0.0012361259
4.3271054 0.0011757247
4.3275655 0.0011146103
4.3280256 0.0010530934
4.3284857 0.00099148476
4.3289458 0.00093009498
4.3294059 0.00086923481
4.329866 0.00080921495
4.3303261 0.0007503461
4.3307862 0.00069293898
4.3312462 0.00063730427
4.3317063 0.00058375269
4.3321664 0.00053259493
4.3326265 0.00048414171
4.3330866 0.00043870372
4.3335467 0.00039659167
4.3340068 0.00035811626
4.3344669 0.00032358819
4.334927 0.00029331817
4.3353871 0.0002676169
4.3358472 0.00024679509
4.3363073 0.00023116343
4.3367674 0.00021998701
4.3372274 0.0002090139
4.3376875 0.00019781345
4.3381476 0.0001864541
4.3386077 0.00017500425
4.3390678 0.00016353235
4.3395279 0.0001521068
4.339988 0.00014079604
4.3404481 0.00012966849
4.3409082 0.00011879257
4.3413683 0.0001082367
4.3418284 9.8069307e-05
4.3422885 8.8358814e-05
4.3427485 7.9173645e-05
4.3432086 7.0582222e-05
4.3436687 6.2652969e-05
4.3441288 5.5454309e-05
4.3445889 4.9054664e-05
4.345049 4.352246e-05
4.3455091 3.8926118e-05
4.3459692 3.5334061e-05
4.3464293 3.2814714e-05
4.3468894 3.1202545e-05
4.3473495 2.9625605e-05
4.3478096 2.8003944e-05
4.3482697 2.6348853e-05
4.3487297 2.4671625e-05
4.3491898 2.2983552e-05
4.3496499 2.1295926e-05
4.35011 1.962004e-05
4.3505701 1.7967185e-05
4.3510302 1.6348654e-05
4.3514903 1.4775738e-05
4.3519504 1.3259731e-05
4.3524105 1.1811924e-05
4.3528706 1.044361e-05
4.3533307 9.1660813e-06
4.3537908 7.9906292e-06
4.3542509 6.9285463e-06
4.3547109 5.991125e-06
4.355171 5.1896574e-06
4.3556311 4.5354358e-06
4.3560912 4.0397523e-06
4.3565513 3.7138991e-06
4.3570114 3.5290631e-06
4.3574715 3.3490221e-06
4.3579316 3.1627159e-06
4.3583917 2.9715741e-06
4.3588518 2.7770265e-06
4.3593119 2.5805028e-06
4.359772 2.3834327e-06
4.360232 2.187246e-06
4.3606921 1.9933723e-06
4.3611522 1.8032415e-06
4.3616123 1.6182832e-06
4.3620724 1.4399272e-06
4.3625325 1.2696032e-06
4.3629926 1.1087409e-06
4.3634527 9.5877e-07
4.3639128 8.211203e-07
4.3643729 6.972215e-07
4.364833 5.8850332e-07
4.3652931 4.9639549e-07
4.3657532 4.2232773e-07
4.3662132 3.6772977e-07
4.3666733 3.3403134e-07
4.3671334 3.1734847e-07
4.3675935 3.01204e-07
4.3680536 2.8442223e-07
4.3685137 2.6713971e-07
4.3689738 2.49493e-07
4.3694339 2.3161863e-07
4.369894 2.1365317e-07
4.3703541 1.9573316e-07
4.3708142 1.7799514e-07
4.3712743 1.6057566e-07
4.3717343 1.4361127e-07
4.3721944 1.2723853e-07
4.3726545 1.1159397e-07
4.3731146 9.6814151e-08
4.3735747 8.3035615e-08
4.3740348 7.039491e-08
4.3744949 5.9028586e-08
4.374955 4.9073191e-08
4.3754151 4.0665272e-08
4.3758752 3.3941378e-08
4.3763353 2.9038056e-08
4.3767954 2.6091856e-08
4.3772555 2.4700159e-08
4.3777155 2.3335559e-08
4.3781756 2.1906501e-08
4.3786357 2.0426141e-08
4.3790958 1.890764e-08
4.3795559 1.7364156e-08
4.380016 1.5808846e-08
4.3804761 1.425487e-08
4.3809362 1.2715386e-08
4.3813963 1.1203553e-08
4.3818564 9.7325289e-09
4.3823165 8.315472e-09
4.3827766 6.9655412e-09
4.3832366 5.6958949e-09
4.3836967 4.5196915e-09
4.3841568 3.4500895e-09
4.3846169 2.5002475e-09
4.385077 1.6833239e-09
4.3855371 1.0124773e-09
4.3859972 5.0086595e-10
4.3864573 1.6164852e-10
4.3869174 7.9834542e-12
4.3873775 0
4.3878376 0
4.3882977 0
4.3887578 0
4.3892178 0
4.3896779 0
4.390138 0
4.3905981 0
4.3910582 0
4.3915183 0
4.3919784 0
4.3924385 0
4.3928986 0
4.3933587 0
4.3938188 0
4.3942789 0
4.3947389 0
4.395199 0
4.3956591 0
4.3961192 0
4.3965793 0
4.3970394 0
4.3974995 0
4.3979596 0
4.3984197 0
4.3988798 0
4.3993399 0
4.3998 0
4.4002601 0
4.4007201 0
4.4011802 0
4.4016403 0
4.4021004 0
4.4025605 0
4.4030206 0
4.4034807 0
4.4039408 0
4.4044009 0
4.404861 0
4.4053211 0
4.4057812 0
4.4062412 0
4.4067013 0
4.4071614 0
4.4076215 0
4.4080816 0
4.4085417 0
4.4090018 0
4.4094619 0
4.409922 0
4.4103821 0
4.4108422 0
4.4113023 0
4.4117624 0
4.4122224 0
4.4126825 0
4.4131426 0
4.4136027 0
4.4140628 0
4.4145229 0
4.414983 0
4.4154431 0
4.4159032 0
4.4163633 0
4.4168234 0
4.4172835 0
4.4177435 0
4.4182036 0
4.4186637 0
4.4191238 0
4.4195839 0
4.420044 0
4.4205041 0
4.4209642 0
4.4214243 0
4.4218844 0
4.4223445 0
4.4228046 0
4.4232647 0
4.4237247 0
4.4241848 0
4.4246449 0
4.425105 0
4.4255651 0
4.4260252 0
4.4264853 0
4.4269454 0
4.4274055 0
4.4278656 0
4.4283257 0
4.4287858 0
4.4292458 0
4.4297059 0
4.430166 0
4.4306261 0
4.4310862 0
4.4315463 0
4.4320064 0
4.4324665 0
4.4329266 0
4.4333867 0
4.4338468 0
4.4343069 0
4.434767 0
4.435227 0
4.4356871 0
4.4361472 0
4.4366073 0
4.4370674 0
4.4375275 0
4.4379876 0
4.4384477 0
4.4389078 0
4.4393679 0
4.439828 0
4.4402881 0
4.4407481 0
4.4412082 0
4.4416683 0
4.4421284 0
4.4425885 0
4.4430486 0
4.4435087 0
4.4439688 0
4.4444289 0
4.444889 0
4.4453491 0
4.4458092 0
4.4462693 0
4.4467293 0
4.4471894 0
4.4476495 0
4.4481096 0
4.4485697 0
4.4490298 0
4.4494899 0
4.44995 0
4.4504101 0
4.4508702 0
4.4513303 0
4.4517904 0
4.4522505 0
4.4527105 0
4.4531706 0
4.4536307 0
4.4540908 0
4.4545509 0
4.455011 0
4.4554711 0
4.4559312 0
4.4563913 0
4.4568514 0
4.4573115 0
4.4577716 0
4.4582316 0
4.4586917 0
4.4591518 0
4.4596119 0
4.460072 0
4.4605321 0
4.4609922 0
4.4614523 0
4.4619124 0
4.4623725 0
4.4628326 0
4.4632927 0
4.4637528 0
4.4642128 0
4.4646729 0
4.465133 0
4.4655931 0
4.4660532 0
4.4665133 0
4.4669734 0
4.4674335 0
4.4678936 0
4.4683537 0
4.4688138 0
4.4692739 0
4.4697339 0
4.470194 0
4.4706541 0
4.4711142 0
4.4715743 0
4.4720344 0
4.4724945 0
4.4729546 0
4.4734147 0
4.4738748 0
4.4743349 0
4.474795 0
4.4752551 0
4.4757151 0
4.4761752 0
4.4766353 0
4.4770954 0
4.4775555 0
4.4780156 0
4.4784757 0
4.4789358 0
4.4793959 0
4.479856 0
4.4803161 0
4.4807762 0
4.4812362 0
4.4816963 0
4.4821564 0
4.4826165 0
4.4830766 0
4.4835367 0
4.4839968 0
4.4844569 0
4.484917 0
4.4853771 0
4.4858372 0
4.4862973 0
4.4867574 0
4.4872174 0
4.4876775 0
4.4881376 0
4.4885977 0
4.4890578 0
4.4895179 0
4.489978 0
4.4904381 0
4.4908982 0
4.4913583 0
4.4918184 0
4.4922785 0
4.4927385 0
4.4931986 0
4.4936587 0
4.4941188 0
4.4945789 0
4.495039 0
4.4954991 0
4.4959592 0
4.4964193 0
4.4968794 0
4.4973395 0
4.4977996 0
4.4982597 0
4.4987197 0
4.4991798 0
4.4996399 0
4.5001 0
4.5005601 0
4.5010202 0
4.5014803 0
4.5019404 0
4.5024005 0
4.5028606 0
4.5033207 0
4.5037808 0
4.5042408 0
4.5047009 0
4.505161 0
4.5056211 0
4.5060812 0
4.5065413 0
4.5070014 0
4.5074615 0
4.5079216 0
4.5083817 0
4.5088418 0
4.5093019 0
4.509762 0
4.510222 0
4.5106821 0
4.5111422 0
4.5116023 0
4.5120624 0
4.5125225 0
4.5129826 0
4.5134427 0
4.5139028 0
4.5143629 0
4.514823 0
4.5152831 0
4.5157431 0
4.5162032 0
4.5166633 0
4.5171234 0
4.5175835 0
4.5180436 0
4.5185037 0
4.5189638 0
4.5194239 0
4.519884 0
4.5203441 0
4.5208042 0
4.5212643 0
4.5217243 0
4.5221844 0
4.5226445 0
4.5231046 0
4.5235647 0
4.5240248 0
4.5244849 0
4.524945 0
4.5254051 0
4.5258652 0
4.5263253 0
4.5267854 0
4.5272454 0
4.5277055 0
4.5281656 0
4.5286257 0
4.5290858 0
4.5295459 0
4.530006 0
4.5304661 0
4.5309262 0
4.5313863 0
4.5318464 0
4.5323065 0
4.5327666 0
4.5332266 0
4.5336867 0
4.5341468 0
4.5346069 0
4.535067 0
4.5355271 0
4.5359872 0
4.5364473 0
4.5369074 0
4.5373675 0
4.5378276 0
4.5382877 0
4.5387477 6.810089e-13
4.5392078 7.258176e-11
4.5396679 2.5732763e-10
4.540128 5.4700325e-10
4.5405881 9.3369328e-10
4.5410482 1.4094823e-09
4.5415083 1.9664551e-09
4.5419684 2.5966962e-09
4.5424285 3.2922902e-09
4.5428886 4.0453218e-09
4.5433487 4.8478757e-09
4.5438088 5.6920364e-09
4.5442689 6.5698887e-09
4.5447289 7.4735171e-09
4.545189 8.3950064e-09
4.5456491 9.3264411e-09
4.5461092 1.0259906e-08
4.5465693 1.1187485e-08
4.5470294 1.2101264e-08
4.5474895 1.2993327e-08
4.5479496 1.3855759e-08
4.5484097 1.4680643e-08
4.5488698 1.5473302e-08
4.5493299 1.7139919e-08
4.54979 2.0168587e-08
4.5502501 2.4465159e-08
4.5507101 2.9935484e-08
4.5511702 3.6485412e-08
4.5516303 4.4020794e-08
4.5520904 5.244748e-08
4.5525505 6.1671321e-08
4.5530106 7.1598167e-08
4.5534707 8.2133869e-08
4.5539308 9.3184276e-08
4.5543909 1.0465524e-07
4.554851 1.1645261e-07
4.5553111 1.2848224e-07
4.5557712 1.4064997e-07
4.5562312 1.5286167e-07
4.5566913 1.6502317e-07
4.5571514 1.7704033e-07
4.5576115 1.8881899e-07
4.5580716 2.0026502e-07
4.5585317 2.1128426e-07
4.5589918 2.219912e-07
4.5594519 2.4264016e-07
4.559912 2.7823128e-07
4.5603721 3.2775072e-07
4.5608322 3.9018464e-07
4.5612923 4.6451922e-07
4.5617524 5.4974061e-07
4.5622124 6.4483497e-07
4.5626725 7.4878847e-07
4.5631326 8.6058726e-07
4.5635927 9.7921752e-07
4.5640528 1.1036654e-06
4.5645129 1.2329171e-06
4.564973 1.3659587e-06
4.5654331 1.5017764e-06
4.5658932 1.6393564e-06
4.5663533 1.7776849e-06
4.5668134 1.9157479e-06
4.5672735 2.0525317e-06
4.5677335 2.1870225e-06
4.5681936 2.3182063e-06
4.5686537 2.4450693e-06
4.5691138 2.5690073e-06
4.5695739 2.7795027e-06
4.570034 3.1161906e-06
4.5704941 3.5707331e-06
4.5709542 4.1347928e-06
4.5714143 4.800032e-06
4.5718744 5.5581132e-06
4.5723345 6.4006986e-06
4.5727946 7.3194508e-06
4.5732547 8.3060322e-06
4.5737147 9.352105e-06
4.5741748 1.0449332e-05
4.5746349 1.1589375e-05
4.575095 1.2763897e-05
4.5755551 1.3964559e-05
4.5760152 1.5183026e-05
4.5764753 1.6410958e-05
4.5769354 1.7640019e-05
4.5773955 1.886187e-05
4.5778556 2.0068174e-05
4.5783157 2.1250594e-05
4.5787758 2.2400792e-05
4.5792358 2.3531186e-05
4.5796959 2.5246758e-05
4.580156 2.7791406e-05
4.5806161 3.1112422e-05
4.5810762 3.51571e-05
4.5815363 3.9872734e-05
4.5819964 4.5206615e-05
4.5824565 5.1106039e-05
4.5829166 5.7518297e-05
4.5833767 6.4390684e-05
4.5838368 7.1670492e-05
4.5842969 7.9305015e-05
4.584757 8.7241546e-05
4.585217 9.5427379e-05
4.5856771 0.00010380981
4.5861372 0.00011233612
4.5865973 0.00012095362
4.5870574 0.00012960959
4.5875175 0.00013825132
4.5879776 0.00014682612
4.5884377 0.00015528128
4.5888978 0.00016356408
4.5893579 0.00017175452
4.589818 0.00018297567
4.5902781 0.00019837718
4.5907381 0.00021770839
4.5911982 0.00024071865
4.5916583 0.00026715731
4.5921184 0.00029677373
4.5925785 0.00032931724
4.5930386 0.0003645372
4.5934987 0.00040218296
4.5939588 0.00044200386
4.5944189 0.00048374926
4.594879 0.0005271685
4.5953391 0.00057201093
4.5957992 0.00061802591
4.5962593 0.00066496277
4.5967193 0.00071257087
4.5971794 0.00076059955
4.5976395 0.00080879817
4.5980996 0.00085691607
4.5985597 0.00090470261
4.5990198 0.00095190713
4.5994799 0.00099889767
4.59994 0.001057693
4.6004001 0.0011323546
4.6008602 0.0012220185
4.6013203 0.0013258203
4.6017804 0.0014428959
4.6022404 0.001572381
4.6027005 0.0017134115
4.6031606 0.0018651231
4.6036207 0.0020266516
4.6040808 0.0021971328
4.6045409 0.0023757024
4.605001 0.0025614964
4.6054611 0.0027536504
4.6059212 0.0029513003
4.6063813 0.0031535818
4.6068414 0.0033596308
4.6073015 0.003568583
4.6077616 0.0037795742
4.6082216 0.0039917401
4.6086817 0.0042042167
4.6091418 0.0044161397
4.6096019 0.0046286524
4.610062 0.0048745217
4.6105221 0.0051640319
4.6109822 0.0054952106
4.6114423 0.0058660852
4.6119024 0.0062746834
4.6123625 0.0067190325
4.6128226 0.0071971603
4.6132827 0.007707094
4.6137427 0.0082468614
4.6142028 0.0088144899
4.6146629 0.0094080071
4.615123 0.01002544
4.6155831 0.010664817
4.6160432 0.011324166
4.6165033 0.012001513
4.6169634 0.012694886
4.6174235 0.013402313
4.6178836 0.014121821
4.6183437 0.014851438
4.6188038 0.015589192
4.6192639 0.016333109
4.6197239 0.017085093
4.620184 0.017899771
4.6206441 0.018793821
4.6211042 0.019765225
4.6215643 0.020811965
4.6220244 0.021932023
4.6224845 0.023123382
4.6229446 0.024384024
4.6234047 0.02571193
4.6238648 0.027105082
4.6243249 0.028561463
4.624785 0.030079055
4.625245 0.03165584
4.6257051 0.033289799
4.6261652 0.034978916
4.6266253 0.036721171
4.6270854 0.038514547
4.6275455 0.040357027
4.6280056 0.042246592
4.6284657 0.044181223
4.6289258 0.046158905
4.6293859 0.048177617
4.629846 0.050236244
4.6303061 0.052346163
4.6307662 0.054515096
4.6312262 0.056747838
4.6316863 0.059049182
4.6321464 0.061423921
4.6326065 0.063876848
4.6330666 0.066412756
4.6335267 0.069036438
4.6339868 0.071752688
4.6344469 0.074566299
4.634907 0.077482064
4.6353671 0.080504775
4.6358272 0.083639227
4.6362873 0.086890213
4.6367473 0.090262525
4.6372074 0.093760957
4.6376675 0.097390302
4.6381276 0.10115535
4.6385877 0.1050609
4.6390478 0.10911175
4.6395079 0.11331267
4.639968 0.11765977
4.6404281 0.12206031
4.6408882 0.12648708
4.6413483 0.13093878
4.6418084 0.13541411
4.6422685 0.13991178
4.6427285 0.14443049
4.6431886 0.14896895
4.6436487 0.15352586
4.6441088 0.15809993
4.6445689 0.16268985
4.645029 0.16729434
4.6454891 0.1719121
4.6459492 0.17654183
4.6464093 0.18118224
4.6468694 0.18583203
4.6473295 0.19048991
4.6477896 0.19515458
4.6482496 0.19982474
4.6487097 0.2044991
4.6491698 0.20917636
4.6496299 0.21385523
4.65009 0.21853715
4.6505501 0.22324656
4.6510102 0.22798702
4.6514703 0.23275533
4.6519304 0.23754829
4.6523905 0.24236272
4.6528506 0.24719542
4.6533107 0.25204321
4.6537708 0.25690289
4.6542308 0.26177126
4.6546909 0.26664515
4.655151 0.27152136
4.6556111 0.27639669
4.6560712 0.28126796
4.6565313 0.28613197
4.6569914 0.29098553
4.6574515 0.29582545
4.6579116 0.30064854
4.6583717 0.30545161
4.6588318 0.31023146
4.6592919 0.31498491
4.659752 0.31970876
4.660212 0.32438367
4.6606721 0.32887165
4.6611322 0.33314655
4.6615923 0.33721424
4.6620524 0.34108056
4.6625125 0.34475136
4.6629726 0.3482325
4.6634327 0.35152982
4.6638928 0.35464917
4.6643529 0.35759641
4.664813 0.36037738
4.6652731 0.36299793
4.6657331 0.36546393
4.6661932 0.3677812
4.6666533 0.36995562
4.6671134 0.37199302
4.6675735 0.37389926
4.6680336 0.37568018
4.6684937 0.37734165
4.6689538 0.3788895
4.6694139 0.38032959
4.669874 0.38166777
4.6703341 0.38290268
4.6707942 0.38398176
4.6712543 0.38488954
4.6717143 0.38562132
4.6721744 0.38617246
4.6726345 0.38653826
4.6730946 0.38671406
4.6735547 0.38669519
4.6740148 0.38647696
4.6744749 0.38605471
4.674935 0.38542377
4.6753951 0.38457946
4.6758552 0.3835171
4.6763153 0.38223203
4.6767754 0.38071957
4.6772354 0.37897504
4.6776955 0.37699378
4.6781556 0.37477111
4.6786157 0.37230236
4.6790758 0.36958285
4.6795359 0.36660791
4.679996 0.36337287
4.6804561 0.35989736
4.6809162 0.35634359
4.6813763 0.35274268
4.6818364 0.34909498
4.6822965 0.34540084
4.6827566 0.34166061
4.6832166 0.33787464
4.6836767 0.33404329
4.6841368 0.3301669
4.6845969 0.32624584
4.685057 0.32228044
4.6855171 0.31827107
4.6859772 0.31421808
4.6864373 0.31012182
4.6868974 0.30598263
4.6873575 0.30180088
4.6878176 0.29757692
4.6882777 0.29331109
4.6887377 0.28900375
4.6891978 0.28465525
4.6896579 0.28026594
4.690118 0.27583618
4.6905781 0.27136229
4.6910382 0.26682246
4.6914983 0.26221931
4.6919584 0.25755989
4.6924185 0.25285125
4.6928786 0.24810045
4.6933387 0.24331455
4.6937988 0.23850059
4.6942589 0.23366564
4.6947189 0.22881675
4.695179 0.22396098
4.6956391 0.21910538
4.6960992 0.21425701
4.6965593 0.20942291
4.6970194 0.20461016
4.6974795 0.1998258
4.6979396 0.19507689
4.6983997 0.19037048
4.6988598 0.18571364
4.6993199 0.18111341
4.69978 0.17657685
4.70024 0.17211101
4.7007001 0.16773091
4.7011602 0.16348328
4.7016203 0.15937169
4.7020804 0.15539266
4.7025405 0.15154269
4.7030006 0.14781829
4.7034607 0.14421598
4.7039208 0.14073226
4.7043809 0.13736363
4.704841 0.13410661
4.7053011 0.13095771
4.7057612 0.12791344
4.7062212 0.12497029
4.7066813 0.12212479
4.7071414 0.11937344
4.7076015 0.11671274
4.7080616 0.11413922
4.7085217 0.11164937
4.7089818 0.1092397
4.7094419 0.10690673
4.709902 0.10464696
4.7103621 0.1024569
4.7108222 0.10034924
4.7112823 0.098402585
4.7117423 0.096626855
4.7122024 0.095020845
4.7126625 0.093583355
4.7131226 0.092313184
4.7135827 0.09120913
4.7140428 0.090269991
4.7145029 0.089494565
4.714963 0.088881653
4.7154231 0.088430051
4.7158832 0.088138559
4.7163433 0.088005975
4.7168034 0.088031098
4.7172635 0.088212725
4.7177235 0.088549657
4.7181836 0.08904069
4.7186437 0.089684624
4.7191038 0.090480258
4.7195639 0.091426389
4.720024 0.092521816
4.7204841 0.093765339
4.7209442 0.095140001
4.7214043 0.096576793
4.7218644 0.098074877
4.7223245 0.099642523
4.7227846 0.101288
4.7232446 0.10301958
4.7237047 0.10484554
4.7241648 0.10677413
4.7246249 0.10881364
4.725085 0.11097233
4.7255451 0.11325848
4.7260052 0.11568034
4.7264653 0.1182462
4.7269254 0.12096432
4.7273855 0.12384298
4.7278456 0.12689043
4.7283057 0.13011496
4.7287658 0.13352484
4.7292258 0.13712832
4.7296859 0.14093369
4.730146 0.14494921
4.7306061 0.14918315
4.7310662 0.15360651
4.7315263 0.15806888
4.7319864 0.16255172
4.7324465 0.16705299
4.7329066 0.17157068
4.7333667 0.17610276
4.7338268 0.18064722
4.7342869 0.18520205
4.7347469 0.18976521
4.735207 0.19433469
4.7356671 0.19890848
4.7361272 0.20348454
4.7365873 0.20806087
4.7370474 0.21263543
4.7375075 0.21720623
4.7379676 0.22177122
4.7384277 0.2263284
4.7388878 0.23087574
4.7393479 0.23541123
4.739808 0.23993285
4.7402681 0.24443857
4.7407281 0.24892637
4.7411882 0.25339708
4.7416483 0.25786017
4.7421084 0.26231641
4.7425685 0.26676562
4.7430286 0.27120759
4.7434887 0.27564214
4.7439488 0.28006906
4.7444089 0.28448816
4.744869 0.28889925
4.7453291 0.29330212
4.7457892 0.29769659
4.7462492 0.30208246
4.7467093 0.30645952
4.7471694 0.31082759
4.7476295 0.31518647
4.7480896 0.31953596
4.7485497 0.32387587
4.7490098 0.328206
4.7494699 0.33252615
4.74993 0.33683613
4.7503901 0.34113575
4.7508502 0.3454248
4.7513103 0.34964469
4.7517704 0.35359801
4.7522304 0.35727561
4.7526905 0.36068533
4.7531506 0.36383505
4.7536107 0.36673262
4.7540708 0.36938589
4.7545309 0.37180274
4.754991 0.37399103
4.7554511 0.3759586
4.7559112 0.37771333
4.7563713 0.37926307
4.7568314 0.38061569
4.7572915 0.38177905
4.7577516 0.382761
4.7582116 0.38356941
4.7586717 0.38421213
4.7591318 0.38469704
4.7595919 0.38503198
4.760052 0.38522482
4.7605121 0.38528342
4.7609722 0.38521565
4.7614323 0.38502926
4.7618924 0.38472466
4.7623525 0.38429466
4.7628126 0.38373182
4.7632727 0.38302868
4.7637327 0.38217781
4.7641928 0.38117176
4.7646529 0.3800031
4.765113 0.37866437
4.7655731 0.37714813
4.7660332 0.37544695
4.7664933 0.37355338
4.7669534 0.37145997
4.7674135 0.36915928
4.7678736 0.36664388
4.7683337 0.36390631
4.7687938 0.36093913
4.7692539 0.3577349
4.7697139 0.35428618
4.770174 0.35058553
4.7706341 0.34662549
4.7710942 0.34239864
4.7715543 0.33796358
4.7720144 0.33350621
4.7724745 0.32903832
4.7729346 0.32455997
4.7733947 0.32007126
4.7738548 0.31557225
4.7743149 0.31106302
4.774775 0.30654365
4.775235 0.30201421
4.7756951 0.29747479
4.7761552 0.29292546
4.7766153 0.2883663
4.7770754 0.28379738
4.7775355 0.27921878
4.7779956 0.27463058
4.7784557 0.27003285
4.7789158 0.26542567
4.7793759 0.26080912
4.779836 0.25618327
4.7802961 0.25154821
4.7807562 0.246904
4.7812162 0.24225073
4.7816763 0.23758504
4.7821364 0.23289907
4.7825965 0.22819456
4.7830566 0.22347375
4.7835167 0.2187389
4.7839768 0.21399224
4.7844369 0.20923603
4.784897 0.2044725
4.7853571 0.1997039
4.7858172 0.19493248
4.7862773 0.19016048
4.7867373 0.18539014
4.7871974 0.18062372
4.7876575 0.17586346
4.7881176 0.1711116
4.7885777 0.16637038
4.7890378 0.16164206
4.7894979 0.15692887
4.789958 0.15223307
4.7904181 0.14755689
4.7908782 0.14290259
4.7913383 0.1382724
4.7917984 0.13371355
4.7922585 0.12933156
4.7927185 0.12512416
4.7931786 0.12108426
4.7936387 0.11720474
4.7940988 0.11347851
4.7945589 0.10989847
4.795019 0.1064575
4.7954791 0.10314852
4.7959392 0.099964407
4.7963993 0.096898071
4.7968594 0.093942406
4.7973195 0.091090309
4.7977796 0.088334679
4.7982396 0.085668413
4.7986997 0.083084408
4.7991598 0.080575562
4.7996199 0.078134772
4.80008 0.075754937
4.8005401 0.073428952
4.8010002 0.071149717
4.8014603 0.068910128
4.8019204 0.066733683
4.8023805 0.064683858
4.8028406 0.062761237
4.8033007 0.060963983
4.8037608 0.059290261
4.8042208 0.057738234
4.8046809 0.056306064
4.805141 0.054991916
4.8056011 0.053793953
4.8060612 0.052710338
4.8065213 0.051739235
4.8069814 0.050878808
4.8074415 0.050127218
4.8079016 0.049482631
4.8083617 0.04894321
4.8088218 0.048507117
4.8092819 0.048172517
4.8097419 0.047937572
4.810202 0.047800447
4.8106621 0.047759304
4.8111222 0.047812307
4.8115823 0.04795762
4.8120424 0.048191023
4.8125025 0.048508331
4.8129626 0.048912111
4.8134227 0.049405095
4.8138828 0.049990017
4.8143429 0.050669612
4.814803 0.051446614
4.8152631 0.052323755
4.8157231 0.05330377
4.8161832 0.054389392
4.8166433 0.055583357
4.8171034 0.056888396
4.8175635 0.058307245
4.8180236 0.059842637
4.8184837 0.061497305
4.8189438 0.063273985
4.8194039 0.065175409
4.819864 0.067204311
4.8203241 0.069363426
4.8207842 0.071655486
4.8212442 0.074083227
4.8217043 0.076649381
4.8221644 0.079324882
4.8226245 0.082053919
4.8230846 0.084838619
4.8235447 0.087682423
4.8240048 0.090588773
4.8244649 0.09356111
4.824925 0.096602876
4.8253851 0.099717514
4.8258452 0.10290846
4.8263053 0.10617917
4.8267654 0.10953307
4.8272254 0.11297361
4.8276855 0.11650422
4.8281456 0.12012836
4.8286057 0.12384946
4.8290658 0.12767097
4.8295259 0.13159632
4.829986 0.13562896
4.8304461 0.13977233
4.8309062 0.14402987
4.8313663 0.14840502
4.8318264 0.15290122
4.8322865 0.15750036
4.8327465 0.16216401
4.8332066 0.16688573
4.8336667 0.17165967
4.8341268 0.17647997
4.8345869 0.18134075
4.835047 0.18623617
4.8355071 0.19116036
4.8359672 0.19610745
4.8364273 0.20107159
4.8368874 0.2060469
4.8373475 0.21102754
4.8378076 0.21600763
4.8382677 0.22098132
4.8387277 0.22594274
4.8391878 0.23088602
4.8396479 0.23580532
4.840108 0.24069476
4.8405681 0.24554848
4.8410282 0.25036062
4.8414883 0.25512532
4.8419484 0.25983672
4.8424085 0.26450031
4.8428686 0.26913108
4.8433287 0.27372897
4.8437888 0.27829372
4.8442488 0.28282508
4.8447089 0.28732281
4.845169 0.29178664
4.8456291 0.29621632
4.8460892 0.3006116
4.8465493 0.30497223
4.8470094 0.30929795
4.8474695 0.31358851
4.8479296 0.31784366
4.8483897 0.32206314
4.8488498 0.3262467
4.8493099 0.33039409
4.84977 0.33450506
4.85023 0.33857934
4.8506901 0.3426167
4.8511502 0.34661687
4.8516103 0.3505796
4.8520704 0.35450465
4.8525305 0.35830997
4.8529906 0.36188184
4.8534507 0.36522187
4.8539108 0.36833248
4.8543709 0.37121608
4.854831 0.37387508
4.8552911 0.3763119
4.8557512 0.37852896
4.8562112 0.38052867
4.8566713 0.38231345
4.8571314 0.38388572
4.8575915 0.38524788
4.8580516 0.38640236
4.8585117 0.38735157
4.8589718 0.38809793
4.8594319 0.38864385
4.859892 0.38899175
4.8603521 0.38914404
4.8608122 0.38910314
4.8612723 0.38887147
4.8617323 0.38845143
4.8621924 0.38784546
4.8626525 0.38708311
4.8631126 0.38620109
4.8635727 0.38520119
4.8640328 0.38408508
4.8644929 0.38285441
4.864953 0.38151087
4.8654131 0.3800561
4.8658732 0.37849179
4.8663333 0.37681959
4.8667934 0.37504117
4.8672535 0.37315819
4.8677135 0.37117233
4.8681736 0.36908524
4.8686337 0.3668986
4.8690938 0.36461406
4.8695539 0.3622333
4.870014 0.35975798
4.8704741 0.35718976
4.8709342 0.35453032
4.8713943 0.35178131
4.8718544 0.3489444
4.8723145 0.34602126
4.8727746 0.34299579
4.8732346 0.33985537
4.8736947 0.33661156
4.8741548 0.33327592
4.8746149 0.32986003
4.875075 0.32637545
4.8755351 0.32283376
4.8759952 0.31924653
4.8764553 0.31562533
4.8769154 0.31198173
4.8773755 0.3083273
4.8778356 0.30467362
4.8782957 0.30103225
4.8787558 0.29741477
4.8792158 0.29383274
4.8796759 0.29029774
4.880136 0.28682134
4.8805961 0.28341511
4.8810562 0.28009062
4.8815163 0.27685944
4.8819764 0.27373315
4.8824365 0.27072331
4.8828966 0.26780879
4.8833567 0.26496153
4.8838168 0.26218496
4.8842769 0.25948253
4.8847369 0.2568577
4.885197 0.25431391
4.8856571 0.25185461
4.8861172 0.24948325
4.8865773 0.24720328
4.8870374 0.24501815
4.8874975 0.24293131
4.8879576 0.24094621
4.8884177 0.23906629
4.8888778 0.23729501
4.8893379 0.23563582
4.889798 0.23409216
4.8902581 0.23266748
4.8907181 0.23136523
4.8911782 0.23018887
4.8916383 0.22914184
4.8920984 0.22822758
4.8925585 0.22744956
4.8930186 0.22682967
4.8934787 0.22638585
4.8939388 0.22611699
4.8943989 0.22602197
4.894859 0.22609967
4.8953191 0.22634896
4.8957792 0.22676872
4.8962392 0.22735784
4.8966993 0.22811519
4.8971594 0.22903966
4.8976195 0.23013011
4.8980796 0.23138544
4.8985397 0.23280451
4.8989998 0.23438621
4.8994599 0.23612942
4.89992 0.23803301
4.9003801 0.24009587
4.9008402 0.24231687
4.9013003 0.24469489
4.9017604 0.24722882
4.9022204 0.24991753
4.9026805 0.25275986
4.9031406 0.25572261
4.9036007 0.25877212
4.9040608 0.26190015
4.9045209 0.26509848
4.904981 0.26835886
4.9054411 0.27167308
4.9059012 0.27503291
4.9063613 0.2784301
4.9068214 0.28185644
4.9072815 0.28530369
4.9077415 0.28876363
4.9082016 0.29222801
4.9086617 0.29568863
4.9091218 0.29913723
4.9095819 0.3025656
4.910042 0.3059655
4.9105021 0.3093287
4.9109622 0.31264698
4.9114223 0.3159121
4.9118824 0.31911583
4.9123425 0.32224995
4.9128026 0.32530635
4.9132627 0.32831271
4.9137227 0.33129346
4.9141828 0.33424686
4.9146429 0.33717119
4.915103 0.34006473
4.9155631 0.34292572
4.9160232 0.34575245
4.9164833 0.34854319
4.9169434 0.35129621
4.9174035 0.35400976
4.9178636 0.35668214
4.9183237 0.35931159
4.9187838 0.3618964
4.9192438 0.36443483
4.9197039 0.36692515
4.920164 0.36936563
4.9206241 0.37175455
4.9210842 0.37409016
4.9215443 0.37637074
4.9220044 0.37859457
4.9224645 0.3807599
4.9229246 0.3828642
4.9233847 0.38479217
4.9238448 0.38646513
4.9243049 0.38788655
4.924765 0.38905992
4.925225 0.38998872
4.9256851 0.39067642
4.9261452 0.39112651
4.9266053 0.39134247
4.9270654 0.39132777
4.9275255 0.3910859
4.9279856 0.39062033
4.9284457 0.38993454
4.9289058 0.38903202
4.9293659 0.38791625
4.929826 0.3865907
4.9302861 0.38505885
4.9307461 0.38332419
4.9312062 0.38139019
4.9316663 0.37926033
4.9321264 0.37693809
4.9325865 0.37442696
4.9330466 0.37173111
4.9335067 0.36891568
4.9339668 0.36602078
4.9344269 0.36304549
4.934887 0.35998885
4.9353471 0.35684994
4.9358072 0.35362781
4.9362673 0.35032152
4.9367273 0.34693013
4.9371874 0.3434527
4.9376475 0.3398883
4.9381076 0.33623598
4.9385677 0.33249481
4.9390278 0.32866384
4.9394879 0.32474214
4.939948 0.32072876
4.9404081 0.31662276
4.9408682 0.31242322
4.9413283 0.30812917
4.9417884 0.3037397
4.9422484 0.29925386
4.9427085 0.2946707
4.9431686 0.28998948
4.9436287 0.2852232
4.9440888 0.28038559
4.9445489 0.27548436
4.945009 0.27052721
4.9454691 0.26552182
4.9459292 0.2604759
4.9463893 0.25539715
4.9468494 0.25029326
4.9473095 0.24517193
4.9477696 0.24004086
4.9482296 0.23490774
4.9486897 0.22978027
4.9491498 0.22466615
4.9496099 0.21957308
4.95007 0.21450875
4.9505301 0.20948086
4.9509902 0.20449711
4.9514503 0.19956519
4.9519104 0.1946928
4.9523705 0.18988764
4.9528306 0.18515741
4.9532907 0.18050893
4.9537508 0.17590945
4.9542108 0.17134048
4.9546709 0.16680404
4.955131 0.16230213
4.9555911 0.15783674
4.9560512 0.15340988
4.9565113 0.14902354
4.9569714 0.14467974
4.9574315 0.14038048
4.9578916 0.13612774
4.9583517 0.13192355
4.9588118 0.12776988
4.9592719 0.12366876
4.9597319 0.11962218
4.960192 0.11563214
4.9606521 0.11170064
4.9611122 0.10782968
4.9615723 0.10402128
4.9620324 0.10027741
4.9624925 0.0966001
4.9629526 0.092991338
4.9634127 0.089453704
4.9638728 0.086008447
4.9643329 0.082664647
4.964793 0.079421192
4.9652531 0.076276968
4.9657131 0.07323086
4.9661732 0.070281756
4.9666333 0.067428542
4.9670934 0.064670104
4.9675535 0.062005329
4.9680136 0.059433102
4.9684737 0.05695231
4.9689338 0.054561839
4.9693939 0.052260577
4.969854 0.050047408
4.9703141 0.04792122
4.9707742 0.045880899
4.9712342 0.043925331
4.9716943 0.042053403
4.9721544 0.040264
4.9726145 0.038556009
4.9730746 0.036928317
4.9735347 0.03537841
4.9739948 0.033867516
4.9744549 0.032380223
4.974915 0.03091885
4.9753751 0.029485713
4.9758352 0.02808313
4.9762953 0.026713417
4.9767554 0.025378891
4.9772154 0.024081871
4.9776755 0.022824673
4.9781356 0.021609613
4.9785957 0.020439011
4.9790558 0.019315181
4.9795159 0.018240443
4.979976 0.017217112
4.9804361 0.016247506
4.9808962 0.015333942
4.9813563 0.014478738
4.9818164 0.01368421
4.9822765 0.012952676
4.9827365 0.012286452
4.9831966 0.011687856
4.9836567 0.011157079
4.9841168 0.01064771
4.9845769 0.010141113
4.985037 0.0096387549
4.9854971 0.0091421014
4.9859572 0.0086526197
4.9864173 0.0081717762
4.9868774 0.0077010375
4.9873375 0.0072418703
4.9877976 0.006795741
4.9882577 0.0063641163
4.9887177 0.0059484627
4.9891778 0.0055502468
4.9896379 0.0051709352
4.990098 0.0048119945
4.9905581 0.0044748912
4.9910182 0.0041610919
4.9914783 0.0038720632
4.9919384 0.0036092717
4.9923985 0.0033741839
4.9928586 0.0031682665
4.9933187 0.0029929859
4.9937788 0.0028486294
4.9942388 0.0027139956
4.9946989 0.0025810559
4.995159 0.0024502078
4.9956191 0.0023218492
4.9960792 0.0021963775
4.9965393 0.0020741905
4.9969994 0.0019556858
4.9974595 0.001841261
4.9979196 0.0017313138
4.9983797 0.0016262418
4.9988398 0.0015264426
4.9992999 0.001432314
4.99976 0.0013442534
5.00022 0.0012626586
5.0006801 0.0011879273
5.0011402 0.0011204569
5.0016003 0.0010606453
5.0020604 0.00100889
5.0025205 0.00096558869
5.0029806 0.00093113897
5.0034407 0.0009059385
5.0039008 0.00089023169
5.0043609 0.00088179331
5.004821 0.00087962609
5.0052811 0.00088354062
5.0057411 0.00089334749
5.0062012 0.00090885729
5.0066613 0.00092988061
5.0071214 0.00095622802
5.0075815 0.00098771012
5.0080416 0.0010241375
5.0085017 0.0010653207
5.0089618 0.0011110704
5.0094219 0.0011611971
5.009882 0.0012155114
5.0103421 0.001273824
5.0108022 0.0013359453
5.0112623 0.001401686
5.0117223 0.0014708566
5.0121824 0.0015432678
5.0126425 0.0016187302
5.0131026 0.0016970543
5.0135627 0.0017780507
5.0140228 0.0018626279
5.0144829 0.0019654327
5.014943 0.0020902741
5.0154031 0.00223609
5.0158632 0.0024018181
5.0163233 0.002586396
5.0167834 0.0027887614
5.0172434 0.0030078521
5.0177035 0.0032426056
5.0181636 0.0034919598
5.0186237 0.0037548524
5.0190838 0.0040302209
5.0195439 0.0043170031
5.020004 0.0046141368
5.0204641 0.0049205595
5.0209242 0.0052352091
5.0213843 0.0055570231
5.0218444 0.0058849394
5.0223045 0.0062178955
5.0227646 0.0065548292
5.0232246 0.0068946782
5.0236847 0.0072363802
5.0241448 0.0075824796
5.0246049 0.0079744994
5.025065 0.0084227805
5.0255251 0.0089250939
5.0259852 0.0094792101
5.0264453 0.0100829
5.0269054 0.010733935
5.0273655 0.011430084
5.0278256 0.01216912
5.0282857 0.012948813
5.0287457 0.013766933
5.0292058 0.014621251
5.0296659 0.015509539
5.030126 0.016429567
5.0305861 0.017379105
5.0310462 0.018355925
5.0315063 0.019357798
5.0319664 0.020382493
5.0324265 0.021427782
5.0328866 0.022491436
5.0333467 0.023571225
5.0338068 0.02466492
5.0342669 0.025775617
5.0347269 0.026956928
5.035187 0.028222588
5.0356471 0.029571719
5.0361072 0.03100344
5.0365673 0.032516872
5.0370274 0.034111136
5.0374875 0.035785352
5.0379476 0.03753864
5.0384077 0.03937012
5.0388678 0.041278914
5.0393279 0.043264142
5.039788 0.045324924
5.040248 0.04746038
5.0407081 0.049669632
5.0411682 0.051951799
5.0416283 0.054306003
5.0420884 0.056731362
5.0425485 0.059226999
5.0430086 0.061792033
5.0434687 0.064425585
5.0439288 0.067126775
5.0443889 0.069895124
5.044849 0.072734043
5.0453091 0.075645326
5.0457692 0.078629995
5.0462292 0.081689069
5.0466893 0.084823571
5.0471494 0.088034521
5.0476095 0.09132294
5.0480696 0.09468985
5.0485297 0.09813627
5.0489898 0.10166322
5.0494499 0.10527173
5.04991 0.10896281
5.0503701 0.11273748
5.0508302 0.11659677
5.0512903 0.1205417
5.0517504 0.12457328
5.0522104 0.12869255
5.0526705 0.13290051
5.0531306 0.1371982
5.0535907 0.14158662
5.0540508 0.14606681
5.0545109 0.1506377
5.054971 0.15528096
5.0554311 0.15998734
5.0558912 0.1647509
5.0563513 0.16956572
5.0568114 0.17442588
5.0572715 0.17932546
5.0577315 0.18425854
5.0581916 0.1892192
5.0586517 0.1942015
5.0591118 0.19919954
5.0595719 0.20420738
5.060032 0.20921911
5.0604921 0.21422881
5.0609522 0.21923054
5.0614123 0.2242184
5.0618724 0.22918645
5.0623325 0.23412878
5.0627926 0.23903946
5.0632527 0.24391258
5.0637127 0.2487422
5.0641728 0.2535224
5.0646329 0.25824971
5.065093 0.26293805
5.0655531 0.26759084
5.0660132 0.27220827
5.0664733 0.27679055
5.0669334 0.28133787
5.0673935 0.28585043
5.0678536 0.29032843
5.0683137 0.29477207
5.0687738 0.29918154
5.0692338 0.30355705
5.0696939 0.30789879
5.070154 0.31220696
5.0706141 0.31648176
5.0710742 0.32072338
5.0715343 0.32493204
5.0719944 0.32910791
5.0724545 0.33325121
5.0729146 0.33736213
5.0733747 0.34144086
5.0738348 0.34548761
5.0742949 0.34950258
5.074755 0.35345948
5.075215 0.35718664
5.0756751 0.36065756
5.0761352 0.36387752
5.0765953 0.36685181
5.0770554 0.36958572
5.0775155 0.37208454
5.0779756 0.37435357
5.0784357 0.37639808
5.0788958 0.37822336
5.0793559 0.37983472
5.079816 0.38123743
5.0802761 0.38243678
5.0807361 0.38343806
5.0811962 0.38424657
5.0816563 0.38486759
5.0821164 0.38530641
5.0825765 0.38556831
5.0830366 0.3856586
5.0834967 0.38558255
5.0839568 0.38534546
5.0844169 0.38495261
5.084877 0.38441428
5.0853371 0.3837608
5.0857972 0.38299121
5.0862573 0.38209923
5.0867173 0.38107859
5.0871774 0.37992304
5.0876375 0.3786263
5.0880976 0.37718211
5.0885577 0.37558421
5.0890178 0.37382632
5.0894779 0.37190218
5.089938 0.36980552
5.0903981 0.36753008
5.0908582 0.36506958
5.0913183 0.36241778
5.0917784 0.35956839
5.0922384 0.35651515
5.0926985 0.3532518
5.0931586 0.34977206
5.0936187 0.34606968
5.0940788 0.34213838
5.0945389 0.33797191
5.094999 0.33359345
5.0954591 0.32915744
5.0959192 0.3246899
5.0963793 0.32019406
5.0968394 0.31567318
5.0972995 0.3111305
5.0977596 0.30656927
5.0982196 0.30199275
5.0986797 0.29740416
5.0991398 0.29280678
5.0995999 0.28820383
5.10006 0.28359857
5.1005201 0.27899425
5.1009802 0.27439411
5.1014403 0.26980141
5.1019004 0.26521939
5.1023605 0.26065129
5.1028206 0.25610037
5.1032807 0.25156987
5.1037407 0.24706304
5.1042008 0.24258314
5.1046609 0.23813339
5.105121 0.23371258
5.1055811 0.22930128
5.1060412 0.22489731
5.1065013 0.22050124
5.1069614 0.21611366
5.1074215 0.21173515
5.1078816 0.20736629
5.1083417 0.20300765
5.1088018 0.19865982
5.1092619 0.19432338
5.1097219 0.1899989
5.110182 0.18568697
5.1106421 0.18138817
5.1111022 0.17710307
5.1115623 0.17283226
5.1120224 0.16857631
5.1124825 0.16433581
5.1129426 0.16011133
5.1134027 0.15590345
5.1138628 0.15171276
5.1143229 0.14753984
5.114783 0.14338526
5.115243 0.13928886
5.1157031 0.13541932
5.1161632 0.13178837
5.1166233 0.12838734
5.1170834 0.12520755
5.1175435 0.12224034
5.1180036 0.11947701
5.1184637 0.11690891
5.1189238 0.11452734
5.1193839 0.11232365
5.119844 0.11028914
5.1203041 0.10841515
5.1207642 0.106693
5.1212242 0.10511401
5.1216843 0.10366952
5.1221444 0.10235083
5.1226045 0.10114928
5.1230646 0.1000562
5.1235247 0.099062895
5.1239848 0.098160706
5.1244449 0.097340951
5.124905 0.096594955
5.1253651 0.095925832
5.1258252 0.095377208
5.1262853 0.094957328
5.1267453 0.094669882
5.1272054 0.094518561
5.1276655 0.094507056
5.1281256 0.094639056
5.1285857 0.094918253
5.1290458 0.095348335
5.1295059 0.095932995
5.129966 0.096675922
5.1304261 0.097580807
5.1308862 0.098651339
5.1313463 0.09989121
5.1318064 0.10130411
5.1322665 0.10289373
5.1327265 0.10466376
5.1331866 0.10661789
5.1336467 0.10875981
5.1341068 0.11109321
5.1345669 0.11362178
5.135027 0.11634921
5.1354871 0.11925078
5.1359472 0.12222554
5.1364073 0.12526462
5.1368674 0.12836845
5.1373275 0.13153749
5.1377876 0.13477217
5.1382476 0.13807296
5.1387077 0.14144028
5.1391678 0.14487459
5.1396279 0.14837634
5.140088 0.15194596
5.1405481 0.15558391
5.1410082 0.15929062
5.1414683 0.16306656
5.1419284 0.16691215
5.1423885 0.17082785
5.1428486 0.1748141
5.1433087 0.17887135
5.1437688 0.18300005
5.1442288 0.18720064
5.1446889 0.19147356
5.145149 0.19581926
5.1456091 0.20024339
5.1460692 0.20475935
5.1465293 0.20935973
5.1469894 0.21403563
5.1474495 0.21877809
5.1479096 0.2235782
5.1483697 0.22842701
5.1488298 0.23331561
5.1492899 0.23823505
5.1497499 0.24317641
5.15021 0.24813075
5.1506701 0.25308915
5.1511302 0.25804267
5.1515903 0.26298239
5.1520504 0.26789936
5.1525105 0.27278467
5.1529706 0.27762937
5.1534307 0.28242454
5.1538908 0.28716124
5.1543509 0.29183055
5.154811 0.29642353
5.1552711 0.30093125
5.1557311 0.30534962
5.1561912 0.30968809
5.1566513 0.31394646
5.1571114 0.31812366
5.1575715 0.32221865
5.1580316 0.32623034
5.1584917 0.33015768
5.1589518 0.3339996
5.1594119 0.33775504
5.159872 0.34142293
5.1603321 0.34500221
5.1607922 0.34849182
5.1612523 0.35189069
5.1617123 0.35519775
5.1621724 0.35841194
5.1626325 0.3615322
5.1630926 0.36455747
5.1635527 0.36748667
5.1640128 0.37031874
5.1644729 0.37305263
5.164933 0.37568726
5.1653931 0.37822157
5.1658532 0.3806439
5.1663133 0.38292099
5.1667734 0.38504469
5.1672334 0.38700853
5.1676935 0.38880605
5.1681536 0.39043078
5.1686137 0.39187625
5.1690738 0.39313599
5.1695339 0.39420353
5.169994 0.39507241
5.1704541 0.39573615
5.1709142 0.3961883
5.1713743 0.39642237
5.1718344 0.39643191
5.1722945 0.39621044
5.1727546 0.3957515
5.1732146 0.39504862
5.1736747 0.39409533
5.1741348 0.39288516
5.1745949 0.39141165
5.175055 0.38966832
5.1755151 0.3876487
5.1759752 0.38542363
5.1764353 0.38318724
5.1768954 0.38094942
5.1773555 0.37871032
5.1778156 0.37647007
5.1782757 0.37422882
5.1787357 0.3719867
5.1791958 0.36974387
5.1796559 0.36750045
5.180116 0.3652566
5.1805761 0.36301244
5.1810362 0.36076814
5.1814963 0.35852382
5.1819564 0.35627963
5.1824165 0.35403571
5.1828766 0.3517922
5.1833367 0.34954924
5.1837968 0.34730698
5.1842569 0.34506556
5.1847169 0.34282511
5.185177 0.34058578
5.1856371 0.33834771
5.1860972 0.3361106
5.1865573 0.33387353
5.1870174 0.3316365
5.1874775 0.32939958
5.1879376 0.32716282
5.1883977 0.32492627
5.1888578 0.32269001
5.1893179 0.32045407
5.189778 0.31821852
5.190238 0.31598342
5.1906981 0.31374883
5.1911582 0.31151479
5.1916183 0.30928137
5.1920784 0.30704862
5.1925385 0.30481661
5.1929986 0.30258538
5.1934587 0.300355
5.1939188 0.29812551
5.1943789 0.29589699
5.194839 0.29366948
5.1952991 0.29144305
5.1957592 0.28921774
5.1962192 0.28706308
5.1966793 0.28512694
5.1971394 0.28341318
5.1975995 0.28192068
5.1980596 0.28064833
5.1985197 0.27959502
5.1989798 0.27875963
5.1994399 0.27814107
5.1999 0.27773821
5.2003601 0.27754996
5.2008202 0.27757519
5.2012803 0.2778128
5.2017403 0.27826167
5.2022004 0.2789207
5.2026605 0.27978878
5.2031206 0.2808648
5.2035807 0.28214764
5.2040408 0.2836362
5.2045009 0.28532937
5.204961 0.28722603
5.2054211 0.28932507
5.2058812 0.29162539
5.2063413 0.29406093
5.2068014 0.2965041
5.2072615 0.2989514
5.2077215 0.30140263
5.2081816 0.30385761
5.2086417 0.30631616
5.2091018 0.30877808
5.2095619 0.3112432
5.210022 0.31371132
5.2104821 0.31618227
5.2109422 0.31865584
5.2114023 0.32113186
5.2118624 0.32361015
5.2123225 0.3260905
5.2127826 0.32857275
5.2132426 0.3310567
5.2137027 0.33354216
5.2141628 0.33602895
5.2146229 0.33851688
5.215083 0.34100577
5.2155431 0.34349544
5.2160032 0.34598568
5.2164633 0.34847855
5.2169234 0.35097754
5.2173835 0.35348201
5.2178436 0.35599122
5.2183037 0.35850445
5.2187638 0.36102099
5.2192238 0.36354009
5.2196839 0.36606104
5.220144 0.36858312
5.2206041 0.37110559
5.2210642 0.37362773
5.2215243 0.37614882
5.2219844 0.37866813
5.2224445 0.38118493
5.2229046 0.38369851
5.2233647 0.38620813
5.2238248 0.38871307
5.2242849 0.3912126
5.2247449 0.393706
5.225205 0.39619255
5.2256651 0.39867151
5.2261252 0.40114217
5.2265853 0.40352025
5.2270454 0.40567345
5.2275055 0.40760726
5.2279656 0.40932917
5.2284257 0.41084663
5.2288858 0.41216711
5.2293459 0.41329809
5.229806 0.41424701
5.2302661 0.41502137
5.2307261 0.4156286
5.2311862 0.4160762
5.2316463 0.41637162
5.2321064 0.41652232
5.2325665 0.41653578
5.2330266 0.41641946
5.2334867 0.41618084
5.2339468 0.41582736
5.2344069 0.41536651
5.234867 0.41480575
5.2353271 0.41415254
5.2357872 0.41341436
5.2362472 0.41259866
5.2367073 0.41171058
5.2371674 0.41075352
5.2376275 0.40973393
5.2380876 0.40865831
5.2385477 0.40753316
5.2390078 0.40636495
5.2394679 0.40516018
5.239928 0.40392535
5.2403881 0.40266695
5.2408482 0.40139146
5.2413083 0.40010538
5.2417684 0.3988152
5.2422284 0.39752741
5.2426885 0.3962485
5.2431486 0.39498497
5.2436087 0.3937433
5.2440688 0.39252999
5.2445289 0.39135153
5.244989 0.39021441
5.2454491 0.38912512
5.2459092 0.38809015
5.2463693 0.387116
5.2468294 0.38616789
5.2472895 0.38519661
5.2477495 0.38420862
5.2482096 0.38321068
5.2486697 0.38220956
5.2491298 0.38121203
5.2495899 0.38022485
5.25005 0.3792548
5.2505101 0.37830863
5.2509702 0.37739313
5.2514303 0.37651505
5.2518904 0.37568117
5.2523505 0.37489824
5.2528106 0.37417305
5.2532707 0.37351236
5.2537307 0.37292293
5.2541908 0.37241153
5.2546509 0.37198493
5.255111 0.3716499
5.2555711 0.37141321
5.2560312 0.37128162
5.2564913 0.3712619
5.2569514 0.37136471
5.2574115 0.37159279
5.2578716 0.37193886
5.2583317 0.37239562
5.2587918 0.37295577
5.2592519 0.37361202
5.2597119 0.37435706
5.260172 0.37518358
5.2606321 0.37608431
5.2610922 0.37705192
5.2615523 0.37807914
5.2620124 0.37915865
5.2624725 0.38028315
5.2629326 0.38144535
5.2633927 0.38263795
5.2638528 0.38385365
5.2643129 0.38508515
5.264773 0.38632514
5.265233 0.38756634
5.2656931 0.38880144
5.2661532 0.39002314
5.2666133 0.39122414
5.2670734 0.39244485
5.2675335 0.39373163
5.2679936 0.39507731
5.2684537 0.39647466
5.2689138 0.39791646
5.2693739 0.39939551
5.269834 0.40090459
5.2702941 0.40243647
5.2707542 0.40398394
5.2712142 0.40553979
5.2716743 0.40709679
5.2721344 0.40864772
5.2725945 0.41018538
5.2730546 0.41170255
5.2735147 0.413192
5.2739748 0.41464652
5.2744349 0.41605889
5.274895 0.4174219
5.2753551 0.41872832
5.2758152 0.41997095
5.2762753 0.42114256
5.2767353 0.42223593
5.2771954 0.4232467
5.2776555 0.42417494
5.2781156 0.42502007
5.2785757 0.42578151
5.2790358 0.42645867
5.2794959 0.42705099
5.279956 0.42755787
5.2804161 0.42797873
5.2808762 0.428313
5.2813363 0.42856009
5.2817964 0.42871943
5.2822565 0.42879042
5.2827165 0.4287725
5.2831766 0.42866508
5.2836367 0.42846757
5.2840968 0.42817941
5.2845569 0.4278
5.285017 0.42732876
5.2854771 0.42676513
5.2859372 0.4261085
5.2863973 0.42535831
5.2868574 0.42451398
5.2873175 0.42358487
5.2877776 0.42258441
5.2882376 0.42151918
5.2886977 0.42039578
5.2891578 0.41922079
5.2896179 0.41800082
5.290078 0.41674246
5.2905381 0.4154523
5.2909982 0.41413692
5.2914583 0.41280294
5.2919184 0.41145693
5.2923785 0.41010549
5.2928386 0.40875521
5.2932987 0.4074127
5.2937588 0.40608453
5.2942188 0.40477731
5.2946789 0.40349762
5.295139 0.40225206
5.2955991 0.40104722
5.2960592 0.3998897
5.2965193 0.39878609
5.2969794 0.39774285
5.2974395 0.39670734
5.2978996 0.39563852
5.2983597 0.39454497
5.2988198 0.39343531
5.2992799 0.39231813
5.2997399 0.39120205
5.3002 0.39009566
5.3006601 0.38900757
5.3011202 0.38794638
5.3015803 0.3869207
5.3020404 0.38593912
5.3025005 0.38501026
5.3029606 0.38414272
5.3034207 0.38334509
5.3038808 0.38262599
5.3043409 0.38199401
5.304801 0.38145777
5.3052611 0.38102586
5.3057211 0.38070689
5.3061812 0.38050946
5.3066413 0.38044217
5.3071014 0.38051348
5.3075615 0.38069722
5.3080216 0.38096585
5.3084817 0.38131391
5.3089418 0.38173596
5.3094019 0.38222655
5.309862 0.38278023
5.3103221 0.38339155
5.3107822 0.38405507
5.3112422 0.38476533
5.3117023 0.3855169
5.3121624 0.38630431
5.3126225 0.38712212
5.3130826 0.38796489
5.3135427 0.38882715
5.3140028 0.38970348
5.3144629 0.39058841
5.314923 0.3914765
5.3153831 0.3923623
5.3158432 0.39324036
5.3163033 0.39410523
5.3167634 0.39495147
5.3172234 0.395774
5.3176835 0.39661122
5.3181436 0.39748845
5.3186037 0.39840134
5.3190638 0.39934552
5.3195239 0.40031663
5.319984 0.4013103
5.3204441 0.40232216
5.3209042 0.40334786
5.3213643 0.40438302
5.3218244 0.40542329
5.3222845 0.4064643
5.3227445 0.40750169
5.3232046 0.40853109
5.3236647 0.40954813
5.3241248 0.41054846
5.3245849 0.4115277
5.325045 0.4124815
5.3255051 0.41340549
5.3259652 0.4142953
5.3264253 0.41514658
5.3268854 0.41595495
5.3273455 0.41671545
5.3278056 0.417379
5.3282657 0.41791515
5.3287257 0.41832202
5.3291858 0.41859768
5.3296459 0.41874024
5.330106 0.41874779
5.3305661 0.41861843
5.3310262 0.41835025
5.3314863 0.41794136
5.3319464 0.41738984
5.3324065 0.4166938
5.3328666 0.41585132
5.3333267 0.41486052
5.3337868 0.41371947
5.3342468 0.41242628
5.3347069 0.41097904
5.335167 0.40937586
5.3356271 0.40761481
5.3360872 0.40569402
5.3365473 0.40361155
5.3370074 0.40136553
5.3374675 0.39895542
5.3379276 0.39645501
5.3383877 0.39390995
5.3388478 0.3913242
5.3393079 0.38870176
5.339768 0.38604661
5.340228 0.38336272
5.3406881 0.38065409
5.3411482 0.37792469
5.3416083 0.37517851
5.3420684 0.37241953
5.3425285 0.36965173
5.3429886 0.3668791
5.3434487 0.36410561
5.3439088 0.36133526
5.3443689 0.35857202
5.344829 0.35581987
5.3452891 0.35308281
5.3457491 0.3503648
5.3462092 0.34766985
5.3466693 0.34500191
5.3471294 0.34236499
5.3475895 0.33976252
5.3480496 0.33717541
5.3485097 0.33459334
5.3489698 0.33201737
5.3494299 0.32944859
5.34989 0.32688809
5.3503501 0.32433692
5.3508102 0.32179619
5.3512703 0.31926696
5.3517303 0.31675031
5.3521904 0.31424732
5.3526505 0.31175908
5.3531106 0.30928665
5.3535707 0.30683112
5.3540308 0.30439357
5.3544909 0.30197507
5.354951 0.29957671
5.3554111 0.29719956
5.3558712 0.2948447
5.3563313 0.29251321
5.3567914 0.29020617
5.3572515 0.28792466
5.3577115 0.28567328
5.3581716 0.28356575
5.3586317 0.28165683
5.3590918 0.27994716
5.3595519 0.27843738
5.360012 0.27712814
5.3604721 0.27602008
5.3609322 0.27511385
5.3613923 0.27441008
5.3618524 0.27390943
5.3623125 0.27361254
5.3627726 0.27352005
5.3632326 0.27363261
5.3636927 0.27395086
5.3641528 0.27447545
5.3646129 0.27520701
5.365073 0.2761462
5.3655331 0.27729365
5.3659932 0.27865002
5.3664533 0.28021594
5.3669134 0.28199206
5.3673735 0.28397903
5.3678336 0.28617241
5.3682937 0.28844164
5.3687538 0.29072808
5.3692138 0.29303015
5.3696739 0.2953463
5.370134 0.29767495
5.3705941 0.30001453
5.3710542 0.30236347
5.3715143 0.30472022
5.3719744 0.30708319
5.3724345 0.30945082
5.3728946 0.31182155
5.3733547 0.3141938
5.3738148 0.31656601
5.3742749 0.31893661
5.3747349 0.32130403
5.375195 0.3236667
5.3756551 0.32602306
5.3761152 0.32837154
5.3765753 0.33071057
5.3770354 0.33303857
5.3774955 0.33535399
5.3779556 0.3376557
5.3784157 0.33995178
5.3788758 0.34224552
5.3793359 0.34453659
5.379796 0.34682466
5.3802561 0.34910939
5.3807161 0.35139046
5.3811762 0.35366752
5.3816363 0.35594025
5.3820964 0.35820831
5.3825565 0.36047136
5.3830166 0.36272908
5.3834767 0.36498113
5.3839368 0.36722717
5.3843969 0.36946688
5.384857 0.37169991
5.3853171 0.37392595
5.3857772 0.37614464
5.3862372 0.37835567
5.3866973 0.38055868
5.3871574 0.38275336
5.3876175 0.38493937
5.3880776 0.3871054
5.3885377 0.38905873
5.3889978 0.39073411
5.3894579 0.39213826
5.389918 0.39327788
5.3903781 0.39415971
5.3908382 0.39479046
5.3912983 0.39517684
5.3917584 0.39532557
5.3922184 0.39524337
5.3926785 0.39493695
5.3931386 0.39441304
5.3935987 0.39367834
5.3940588 0.39273958
5.3945189 0.39160348
5.394979 0.39027674
5.3954391 0.38876609
5.3958992 0.38707825
5.3963593 0.38521992
5.3968194 0.38319784
5.3972795 0.38101871
5.3977395 0.37868925
5.3981996 0.37621835
5.3986597 0.37364332
5.3991198 0.37097499
5.3995799 0.3682126
5.40004 0.36535539
5.4005001 0.36240262
5.4009602 0.35935352
5.4014203 0.35620735
5.4018804 0.35296333
5.4023405 0.34962073
5.4028006 0.34617879
5.4032607 0.34263674
5.4037207 0.33899384
5.4041808 0.33524933
5.4046409 0.33140245
5.405101 0.32745244
5.4055611 0.32339856
5.4060212 0.31924005
5.4064813 0.31497615
5.4069414 0.31060611
5.4074015 0.30612917
5.4078616 0.30154457
5.4083217 0.2968534
5.4087818 0.29208095
5.4092418 0.28724119
5.4097019 0.28234144
5.410162 0.27738897
5.4106221 0.27239109
5.4110822 0.2673551
5.4115423 0.26228829
5.4120024 0.25719796
5.4124625 0.25209141
5.4129226 0.24697592
5.4133827 0.24185881
5.4138428 0.23674737
5.4143029 0.23164888
5.414763 0.22657066
5.415223 0.22152
5.4156831 0.21650419
5.4161432 0.21153053
5.4166033 0.20660632
5.4170634 0.20173886
5.4175235 0.19693544
5.4179836 0.19220335
5.4184437 0.18754576
5.4189038 0.18292163
5.4193639 0.17832034
5.419824 0.17374399
5.4202841 0.1691947
5.4207441 0.16467456
5.4212042 0.16018568
5.4216643 0.15573018
5.4221244 0.15131015
5.4225845 0.14692771
5.4230446 0.14258496
5.4235047 0.13828401
5.4239648 0.13402697
5.4244249 0.12981594
5.424885 0.12565304
5.4253451 0.12154036
5.4258052 0.11748001
5.4262653 0.11347411
5.4267253 0.10952476
5.4271854 0.10563407
5.4276455 0.10180414
5.4281056 0.098037075
5.4285657 0.094338379
5.4290258 0.090742392
5.4294859 0.087256205
5.429946 0.083878119
5.4304061 0.080606436
5.4308662 0.077439457
5.4313263 0.074375485
5.4317864 0.071412821
5.4322464 0.068549766
5.4327065 0.065784623
5.4331666 0.063115693
5.4336267 0.060541279
5.4340868 0.05805968
5.4345469 0.055669201
5.435007 0.053368141
5.4354671 0.051154803
5.4359272 0.049027488
5.4363873 0.046984499
5.4368474 0.045024137
5.4373075 0.043144704
5.4377676 0.041344501
5.4382276 0.03962183
5.4386877 0.037970694
5.4391478 0.036353202
5.4396079 0.034762716
5.440068 0.033201556
5.4405281 0.031672044
5.4409882 0.030176499
5.4414483 0.028717242
5.4419084 0.027296594
5.4423685 0.025916875
5.4428286 0.024580406
5.4432887 0.023289508
5.4437487 0.022046501
5.4442088 0.020853706
5.4446689 0.019713444
5.445129 0.018628034
5.4455891 0.017599799
5.4460492 0.016631057
5.4465093 0.015724131
5.4469694 0.01488134
5.4474295 0.014105005
5.4478896 0.013397448
5.4483497 0.012760987
5.4488098 0.012190841
5.4492699 0.011633446
5.4497299 0.011078666
5.45019 0.010528186
5.4506501 0.0099836888
5.4511102 0.0094468586
5.4515703 0.0089193791
5.4520304 0.0084029342
5.4524905 0.0078992078
5.4529506 0.0074098836
5.4534107 0.0069366455
5.4538708 0.0064811773
5.4543309 0.0060451628
5.454791 0.0056302859
5.4552511 0.0052382305
5.4557111 0.0048706802
5.4561712 0.0045293191
5.4566313 0.0042158308
5.4570914 0.0039318992
5.4575515 0.0036792083
5.4580116 0.0034594417
5.4584717 0.0032742833
5.4589318 0.0031212199
5.4593919 0.0029721914
5.459852 0.0028222342
5.4603121 0.0026720047
5.4607722 0.0025221593
5.4612322 0.0023733544
5.4616923 0.0022262461
5.4621524 0.0020814909
5.4626125 0.0019397452
5.4630726 0.0018016652
5.4635327 0.0016679073
5.4639928 0.0015391278
5.4644529 0.0014159831
5.464913 0.0012991296
5.4653731 0.0011892234
5.4658332 0.0010869211
5.4662933 0.00099287887
5.4667534 0.00090775312
5.4672134 0.00083220017
5.4676735 0.00076687636
5.4681336 0.00071243804
5.4685937 0.00066954153
5.4690538 0.00063724678
5.4695139 0.00060600439
5.469974 0.00057426195
5.4704341 0.00054219463
5.4708942 0.00050997762
5.4713543 0.00047778608
5.4718144 0.00044579521
5.4722745 0.00041418018
5.4727345 0.00038311617
5.4731946 0.00035277835
5.4736547 0.00032334192
5.4741148 0.00029498204
5.4745749 0.00026787389
5.475035 0.00024219266
5.4754951 0.00021811352
5.4759552 0.00019581165
5.4764153 0.00017546224
5.4768754 0.00015724045
5.4773355 0.00014132147
5.4777956 0.00012788049
5.4782557 0.00011709266
5.4787157 0.00010913319
5.4791758 0.00010374117
5.4796359 9.8570066e-05
5.480096 9.3272226e-05
5.4805561 8.7881967e-05
5.4810162 8.243361e-05
5.4814763 7.6961472e-05
5.4819364 7.1499874e-05
5.4823965 6.6083134e-05
5.4828566 6.0745572e-05
5.4833167 5.5521506e-05
5.4837768 5.0445256e-05
5.4842368 4.5551142e-05
5.4846969 4.0873482e-05
5.485157 3.6446595e-05
5.4856171 3.23048e-05
5.4860772 2.8482418e-05
5.4865373 2.5013766e-05
5.4869974 2.1933165e-05
5.4874575 1.9274932e-05
5.4879176 1.7073388e-05
5.4883777 1.5362852e-05
5.4888378 1.4177642e-05
5.4892979 1.3462844e-05
5.489758 1.2784713e-05
5.490218 1.2085071e-05
5.4906781 1.1369007e-05
5.4911382 1.0641607e-05
5.4915983 9.9079566e-06
5.4920584 9.1731439e-06
5.4925185 8.4422553e-06
5.4929786 7.7203774e-06
5.4934387 7.0125971e-06
5.4938988 6.3240011e-06
5.4943589 5.6596762e-06
5.494819 5.0247092e-06
5.4952791 4.4241867e-06
5.4957391 3.8631957e-06
5.4961992 3.3468227e-06
5.4966593 2.8801547e-06
5.4971194 2.4682783e-06
5.4975795 2.1162804e-06
5.4980396 1.8292476e-06
5.4984997 1.6122668e-06
5.4989598 1.4704247e-06
5.4994199 1.3948419e-06
5.49988 1.3239959e-06
5.5003401 1.2504682e-06
5.5008002 1.1748428e-06
5.5012603 1.0977038e-06
5.5017203 1.0196353e-06
5.5021804 9.412213e-07
5.5026405 8.6304589e-07
5.5031006 7.8569311e-07
5.5035607 7.0974703e-07
5.5040208 6.357917e-07
5.5044809 5.6441119e-07
5.504941 4.9618955e-07
5.5054011 4.3171084e-07
5.5058612 3.7155912e-07
5.5063213 3.1631844e-07
5.5067814 2.6657287e-07
5.5072414 2.2290647e-07
5.5077015 1.8590328e-07
5.5081616 1.5614738e-07
5.5086217 1.3422282e-07
5.5090818 1.2071366e-07
5.5095419 1.1450738e-07
5.510002 1.088117e-07
5.5104621 1.0289063e-07
5.5109222 9.6791495e-08
5.5113823 9.0561626e-08
5.5118424 8.4248352e-08
5.5123025 7.7899003e-08
5.5127626 7.156091e-08
5.5132226 6.5281401e-08
5.5136827 5.9107806e-08
5.5141428 5.3087456e-08
5.5146029 4.7267679e-08
5.515063 4.1695806e-08
5.5155231 3.6419166e-08
5.5159832 3.148509e-08
5.5164433 2.6940906e-08
5.5169034 2.2833945e-08
5.5173635 1.9211536e-08
5.5178236 1.6121009e-08
5.5182837 1.3609694e-08
5.5187437 1.172492e-08
5.5192038 1.0514018e-08
5.5196639 9.8858106e-09
5.520124 9.3358171e-09
5.5205841 8.8135086e-09
5.5210442 8.3195712e-09
5.5215043 7.8546914e-09
5.5219644 7.4195553e-09
5.5224245 7.0148494e-09
5.5228846 6.6412598e-09
5.5233447 6.2994728e-09
5.5238048 5.9901748e-09
5.5242649 5.7140519e-09
5.5247249 5.4717906e-09
5.525185 5.2640771e-09
5.5256451 5.0915977e-09
5.5261052 4.9550386e-09
5.5265653 4.8550862e-09
5.5270254 4.7924267e-09
5.5274855 4.7677464e-09
5.5279456 4.7817316e-09
5.5284057 4.8350687e-09
5.5288658 4.9284438e-09
5.5293259 5.0625432e-09
5.529786 5.3710367e-09
5.530246 6.2997088e-09
5.5307061 7.8454683e-09
5.5311662 9.9641511e-09
5.5316263 1.2611593e-08
5.5320864 1.574363e-08
5.5325465 1.9316098e-08
5.5330066 2.3284834e-08
5.5334667 2.7605672e-08
5.5339268 3.2234448e-08
5.5343869 3.7127e-08
5.534847 4.2239162e-08
5.5353071 4.752677e-08
5.5357672 5.2945661e-08
5.5362272 5.845167e-08
5.5366873 6.4000634e-08
5.5371474 6.9548387e-08
5.5376075 7.5050767e-08
5.5380676 8.0463608e-08
5.5385277 8.5742747e-08
5.5389878 9.0844021e-08
5.5394479 9.5723263e-08
5.539908 1.0213077e-07
5.5403681 1.1558995e-07
5.5408282 1.3605108e-07
5.5412883 1.6301848e-07
5.5417483 1.9599648e-07
5.5422084 2.344894e-07
5.5426685 2.7800156e-07
5.5431286 3.2603729e-07
5.5435887 3.7810092e-07
5.5440488 4.3369676e-07
5.5445089 4.9232915e-07
5.544969 5.5350241e-07
5.5454291 6.1672085e-07
5.5458892 6.8148882e-07
5.5463493 7.4731062e-07
5.5468094 8.1369059e-07
5.5472695 8.8013305e-07
5.5477295 9.4614233e-07
5.5481896 1.0112227e-06
5.5486497 1.0748786e-06
5.5491098 1.1366143e-06
5.5495699 1.1959341e-06
5.55003 1.270117e-06
5.5504901 1.4090969e-06
5.5509502 1.6119301e-06
5.5514103 1.8742061e-06
5.5518704 2.1915142e-06
5.5523305 2.559444e-06
5.5527906 2.973585e-06
5.5532507 3.4295266e-06
5.5537107 3.9228584e-06
5.5541708 4.4491699e-06
5.5546309 5.0040504e-06
5.555091 5.5830896e-06
5.5555511 6.1818769e-06
5.5560112 6.7960017e-06
5.5564713 7.4210536e-06
5.5569314 8.052622e-06
5.5573915 8.6862965e-06
5.5578516 9.3176665e-06
5.5583117 9.9423215e-06
5.5587718 1.0555851e-05
5.5592318 1.1153844e-05
5.5596919 1.1731891e-05
5.560152 1.2422519e-05
5.5606121 1.3577103e-05
5.5610722 1.5186053e-05
5.5615323 1.7219074e-05
5.5619924 1.9645872e-05
5.5624525 2.2436152e-05
5.5629126 2.555962e-05
5.5633727 2.898598e-05
5.5638328 3.2684938e-05
5.5642929 3.6626201e-05
5.564753 4.0779471e-05
5.565213 4.5114457e-05
5.5656731 4.9600861e-05
5.5661332 5.4208391e-05
5.5665933 5.8906751e-05
5.5670534 6.3665646e-05
5.5675135 6.8454782e-05
5.5679736 7.3243865e-05
5.5684337 7.8002599e-05
5.5688938 8.2700691e-05
5.5693539 8.7307844e-05
5.569814 9.1793766e-05
5.5702741 9.6938155e-05
5.5707341 0.00010464068
5.5711942 0.00011483709
5.5716543 0.00012736961
5.5721144 0.0001420805
5.5725745 0.000158812
5.5730346 0.00017740638
5.5734947 0.00019770586
5.5739548 0.0002195527
5.5744149 0.00024278916
5.574875 0.00026725746
5.5753351 0.00029279988
5.5757952 0.00031925864
5.5762553 0.00034647601
5.5767153 0.00037429422
5.5771754 0.00040255553
5.5776355 0.00043110219
5.5780956 0.00045977644
5.5785557 0.00048842052
5.5790158 0.0005168767
5.5794759 0.00054498721
5.579936 0.00057259431
5.5803961 0.00060314884
5.5808562 0.00064439151
5.5813163 0.00069602925
5.5817764 0.00075745728
5.5822364 0.00082807082
5.5826965 0.00090726509
5.5831566 0.00099443531
5.5836167 0.0010889767
5.5840768 0.0011902845
5.5845369 0.0012977539
5.584997 0.0014107801
5.5854571 0.0015287584
5.5859172 0.0016510839
5.5863773 0.0017771519
5.5868374 0.0019063577
5.5872975 0.0020380964
5.5877576 0.0021717632
5.5882176 0.0023067534
5.5886777 0.0024424622
5.5891378 0.0025782849
5.5895979 0.0027136165
5.590058 0.0028478524
5.5905181 0.0029920349
5.5909782 0.003169039
5.5914383 0.003378
5.5918984 0.0036173188
5.5923585 0.0038853968
5.5928186 0.0041806349
5.5932787 0.0045014343
5.5937387 0.0048461963
5.5941988 0.0052133218
5.5946589 0.005601212
5.595119 0.0060082681
5.5955791 0.0064328912
5.5960392 0.0068734824
5.5964993 0.0073284428
5.5969594 0.0077961737
5.5974195 0.0082750761
5.5978796 0.0087635511
5.5983397 0.0092599999
5.5987998 0.0097628237
5.5992599 0.010270423
5.5997199 0.0107812
5.60018 0.011293556
5.6006401 0.011830574
5.6011002 0.012436788
5.6015603 0.013110947
5.6020204 0.013850706
5.6024805 0.014653719
5.6029406 0.015517642
5.6034007 0.016440127
5.6038608 0.01741883
5.6043209 0.018451405
5.604781 0.019535506
5.605241 0.020668789
5.6057011 0.021848906
5.6061612 0.023073514
5.6066213 0.024340265
5.6070814 0.025646815
5.6075415 0.026990818
5.6080016 0.028369928
5.6084617 0.0297818
5.6089218 0.031224089
5.6093819 0.032694447
5.609842 0.034190531
5.6103021 0.035709994
5.6107622 0.037271545
5.6112222 0.038911124
5.6116823 0.040630526
5.6121424 0.042430925
5.6126025 0.044313495
5.6130626 0.046279412
5.6135227 0.048329849
5.6139828 0.050465982
5.6144429 0.052688983
5.614903 0.055000029
5.6153631 0.057400293
5.6158232 0.059890951
5.6162833 0.062473175
5.6167433 0.065148142
5.6172034 0.067917024
5.6176635 0.070780998
5.6181236 0.073741237
5.6185837 0.076798916
5.6190438 0.079955209
5.6195039 0.083211291
5.619964 0.086568336
5.6204241 0.090027519
5.6208842 0.093577396
5.6213443 0.097197392
5.6218044 0.1008852
5.6222645 0.10463874
5.6227245 0.10845595
5.6231846 0.11233475
5.6236447 0.11627307
5.6241048 0.12026883
5.6245649 0.12431996
5.625025 0.12842438
5.6254851 0.13258003
5.6259452 0.13678483
5.6264053 0.1410367
5.6268654 0.14533358
5.6273255 0.14967338
5.6277856 0.15405404
5.6282456 0.15847348
5.6287057 0.16292963
5.6291658 0.16742042
5.6296259 0.17194376
5.630086 0.17649759
5.6305461 0.18107984
5.6310062 0.18571316
5.6314663 0.19042785
5.6319264 0.19521657
5.6323865 0.20007169
5.6328466 0.20498557
5.6333067 0.20995057
5.6337668 0.21495906
5.6342268 0.2200034
5.6346869 0.22507597
5.635147 0.23016911
5.6356071 0.2352752
5.6360672 0.24038661
5.6365273 0.24549569
5.6369874 0.25059481
5.6374475 0.25567634
5.6379076 0.26073264
5.6383677 0.26575607
5.6388278 0.270739
5.6392879 0.2756738
5.6397479 0.28055282
5.640208 0.28536844
5.6406681 0.29011301
5.6411282 0.29476707
5.6415883 0.29931328
5.6420484 0.30375339
5.6425085 0.30808924
5.6429686 0.31232267
5.6434287 0.3164555
5.6438888 0.32048956
5.6443489 0.32442668
5.644809 0.3282687
5.6452691 0.33201745
5.6457291 0.33567476
5.6461892 0.33924246
5.6466493 0.34272239
5.6471094 0.34611637
5.6475695 0.34942623
5.6480296 0.35265381
5.6484897 0.35580094
5.6489498 0.35886945
5.6494099 0.36186118
5.64987 0.36477794
5.6503301 0.36762158
5.6507902 0.37039393
5.6512503 0.37302314
5.6517103 0.37542275
5.6521704 0.37759371
5.6526305 0.37953715
5.6530906 0.38125417
5.6535507 0.3827459
5.6540108 0.38401345
5.6544709 0.38505794
5.654931 0.38588048
5.6553911 0.38648219
5.6558512 0.38686418
5.6563113 0.38702759
5.6567714 0.38697351
5.6572314 0.38670306
5.6576915 0.38621737
5.6581516 0.38551756
5.6586117 0.38460472
5.6590718 0.38347999
5.6595319 0.38214448
5.659992 0.3805993
5.6604521 0.37884558
5.6609122 0.37688442
5.6613723 0.37477586
5.6618324 0.37258161
5.6622925 0.37029835
5.6627526 0.36792273
5.6632126 0.36545141
5.6636727 0.36288103
5.6641328 0.36020825
5.6645929 0.35742972
5.665053 0.35454208
5.6655131 0.351542
5.6659732 0.34842611
5.6664333 0.34519108
5.6668934 0.34183356
5.6673535 0.33835019
5.6678136 0.33473762
5.6682737 0.33099252
5.6687337 0.32711152
5.6691938 0.32309129
5.6696539 0.31892847
5.670114 0.31461971
5.6705741 0.31016166
5.6710342 0.30555099
5.6714943 0.30083086
5.6719544 0.29604969
5.6724145 0.29121386
5.6728746 0.28632973
5.6733347 0.28140366
5.6737948 0.27644202
5.6742549 0.27145117
5.6747149 0.26643748
5.675175 0.26140732
5.6756351 0.25636705
5.6760952 0.25132304
5.6765553 0.24628165
5.6770154 0.24124925
5.6774755 0.2362322
5.6779356 0.23123687
5.6783957 0.22626963
5.6788558 0.22133683
5.6793159 0.21644485
5.679776 0.21160006
5.680236 0.20680881
5.6806961 0.20207747
5.6811562 0.19741238
5.6816163 0.19278536
5.6820764 0.18816959
5.6825365 0.18356727
5.6829966 0.17898059
5.6834567 0.17441176
5.6839168 0.16986298
5.6843769 0.16533645
5.684837 0.16083437
5.6852971 0.15635896
5.6857572 0.1519124
5.6862172 0.14749689
5.6866773 0.14311465
5.6871374 0.13876788
5.6875975 0.13445877
5.6880576 0.13018952
5.6885177 0.12596235
5.6889778 0.12177944
5.6894379 0.11764301
5.689898 0.11355525
5.6903581 0.10951837
5.6908182 0.10553456
5.6912783 0.10160616
5.6917383 0.097772517
5.6921984 0.094062055
5.6926585 0.090472159
5.6931186 0.087000221
5.6935787 0.08364363
5.6940388 0.080399777
5.6944989 0.077266054
5.694959 0.074239849
5.6954191 0.071318555
5.6958792 0.068499561
5.6963393 0.065780258
5.6967994 0.063158036
5.6972595 0.060630287
5.6977195 0.0581944
5.6981796 0.055847765
5.6986397 0.053587775
5.6990998 0.051411818
5.6995599 0.049317287
5.70002 0.04730157
5.7004801 0.045362059
5.7009402 0.043496144
5.7014003 0.041701067
5.7018604 0.039951621
5.7023205 0.038232336
5.7027806 0.036545462
5.7032406 0.034893249
5.7037007 0.033277947
5.7041608 0.031701805
5.7046209 0.030167074
5.705081 0.028676002
5.7055411 0.02723084
5.7060012 0.025833838
5.7064613 0.024487245
5.7069214 0.023193312
5.7073815 0.021954287
5.7078416 0.020772421
5.7083017 0.019649963
5.7087618 0.018589164
5.7092218 0.017592272
5.7096819 0.016661539
5.710142 0.015799213
5.7106021 0.015007544
5.7110622 0.014288782
5.7115223 0.013644704
5.7119824 0.013031842
5.7124425 0.012421966
5.7129026 0.011816836
5.7133627 0.011218213
5.7138228 0.010627856
5.7142829 0.010047526
5.7147429 0.0094789822
5.715203 0.0089239856
5.7156631 0.0083842959
5.7161232 0.0078616735
5.7165833 0.0073578783
5.7170434 0.0068746707
5.7175035 0.0064138106
5.7179636 0.0059770583
5.7184237 0.0055661739
5.7188838 0.0051829176
5.7193439 0.0048290494
5.719804 0.0045063296
5.7202641 0.0042165182
5.7207241 0.0039613754
5.7211842 0.0037426614
5.7216443 0.0035617582
5.7221044 0.0033947565
5.7225645 0.0032270599
5.7230246 0.0030593385
5.7234847 0.0028922624
5.7239448 0.0027265017
5.7244049 0.0025627265
5.724865 0.002401607
5.7253251 0.0022438134
5.7257852 0.0020900157
5.7262452 0.0019408841
5.7267053 0.0017970887
5.7271654 0.0016592996
5.7276255 0.001528187
5.7280856 0.001404421
5.7285457 0.0012886717
5.7290058 0.0011816094
5.7294659 0.001083904
5.729926 0.0009962257
5.7303861 0.00091924469
5.7308462 0.00085363108
5.7313063 0.00080005498
5.7317664 0.00075901714
5.7322264 0.00072282101
5.7326865 0.00068709626
5.7331466 0.00065196803
5.7336067 0.00061756148
5.7340668 0.00058400176
5.7345269 0.00055141402
5.734987 0.00051992341
5.7354471 0.0004896551
5.7359072 0.00046073422
5.7363673 0.00043328594
5.7368274 0.0004074354
5.7372875 0.00038330776
5.7377475 0.00036102818
5.7382076 0.0003407218
5.7386677 0.00032251377
5.7391278 0.00030652925
5.7395879 0.0002928934
5.740048 0.00028173136
5.7405081 0.00027316829
5.7409682 0.00026732934
5.7414283 0.00026433966
5.7418884 0.00026433008
5.7423485 0.00026757159
5.7428086 0.00027405344
5.7432687 0.00028362891
5.7437287 0.00029615127
5.7441888 0.0003114738
5.7446489 0.00032944979
5.745109 0.00034993251
5.7455691 0.00037277524
5.7460292 0.00039783127
5.7464893 0.00042495386
5.7469494 0.00045399631
5.7474095 0.00048481189
5.7478696 0.00051725389
5.7483297 0.00055117557
5.7487898 0.00058643022
5.7492498 0.00062287112
5.7497099 0.00066035155
5.75017 0.00069872479
5.7506301 0.00073784412
5.7510902 0.00077756282
5.7515503 0.00081773417
5.7520104 0.00085853731
5.7524705 0.00090920208
5.7529306 0.00097346214
5.7533907 0.0010505886
5.7538508 0.0011398527
5.7543109 0.0012405255
5.754771 0.0013518781
5.755231 0.0014731817
5.7556911 0.0016037075
5.7561512 0.0017427265
5.7566113 0.0018895099
5.7570714 0.002043329
5.7575315 0.0022034547
5.7579916 0.0023691582
5.7584517 0.0025397107
5.7589118 0.0027143834
5.7593719 0.0028924473
5.759832 0.0030731736
5.7602921 0.0032558334
5.7607522 0.0034396979
5.7612122 0.0036240383
5.7616723 0.0038081256
5.7621324 0.0039924884
5.7625925 0.0042059028
5.7630526 0.0044592398
5.7635127 0.0047506558
5.7639728 0.0050783069
5.7644329 0.0054403497
5.764893 0.0058349403
5.7653531 0.0062602351
5.7658132 0.0067143903
5.7662733 0.0071955624
5.7667333 0.0077019076
5.7671934 0.0082315822
5.7676535 0.0087827425
5.7681136 0.0093535449
5.7685737 0.0099421457
5.7690338 0.010546701
5.7694939 0.011165368
5.769954 0.011796301
5.7704141 0.012437659
5.7708742 0.013087596
5.7713343 0.013744269
5.7717944 0.014405835
5.7722545 0.015073198
5.7727145 0.015798361
5.7731746 0.016600066
5.7736347 0.017476136
5.7740948 0.018424393
5.7745549 0.019442662
5.775015 0.020528764
5.7754751 0.021680522
5.7759352 0.02289576
5.7763953 0.0241723
5.7768554 0.025507966
5.7773155 0.026900579
5.7777756 0.028347964
5.7782356 0.029847942
5.7786957 0.031398337
5.7791558 0.032996972
5.7796159 0.034641669
5.780076 0.036330252
5.7805361 0.038060544
5.7809962 0.039830367
5.7814563 0.041637544
5.7819164 0.043479898
5.7823765 0.045356625
5.7828366 0.047289823
5.7832967 0.049290493
5.7837568 0.051362049
5.7842168 0.053507908
5.7846769 0.055731488
5.785137 0.058036204
5.7855971 0.060425473
5.7860572 0.062902711
5.7865173 0.065471335
5.7869774 0.068134762
5.7874375 0.070896407
5.7878976 0.073759688
5.7883577 0.076728021
5.7888178 0.079804822
5.7892779 0.082993507
5.7897379 0.086297494
5.790198 0.089720199
5.7906581 0.093265038
5.7911182 0.096935427
5.7915783 0.10073478
5.7920384 0.10466652
5.7924985 0.10872944
5.7929586 0.11285989
5.7934187 0.11703512
5.7938788 0.12125313
5.7943389 0.12551194
5.794799 0.12980956
5.7952591 0.13414401
5.7957191 0.1385133
5.7961792 0.14291545
5.7966393 0.14734847
5.7970994 0.15181039
5.7975595 0.1562992
5.7980196 0.16081294
5.7984797 0.1653496
5.7989398 0.16990722
5.7993999 0.1744838
5.79986 0.17907736
5.8003201 0.18368591
5.8007802 0.18830747
5.8012402 0.19294005
5.8017003 0.19758167
5.8021604 0.20223035
5.8026205 0.20688741
5.8030806 0.21159042
5.8035407 0.21634631
5.8040008 0.22114975
5.8044609 0.22599542
5.804921 0.23087799
5.8053811 0.23579215
5.8058412 0.24073256
5.8063013 0.24569391
5.8067614 0.25067087
5.8072214 0.25565811
5.8076815 0.26065032
5.8081416 0.26564217
5.8086017 0.27062835
5.8090618 0.27560351
5.8095219 0.28056235
5.809982 0.28549953
5.8104421 0.29040974
5.8109022 0.29528765
5.8113623 0.30012794
5.8118224 0.30492529
5.8122825 0.30967437
5.8127425 0.3143615
5.8132026 0.31889425
5.8136627 0.32325174
5.8141228 0.32743824
5.8145829 0.33145804
5.815043 0.33531542
5.8155031 0.33901465
5.8159632 0.34256002
5.8164233 0.3459558
5.8168834 0.34920627
5.8173435 0.35231572
5.8178036 0.35528843
5.8182637 0.35812866
5.8187237 0.36084071
5.8191838 0.36342886
5.8196439 0.36589737
5.820104 0.36825054
5.8205641 0.37049264
5.8210242 0.37262796
5.8214843 0.37466076
5.8219444 0.37659534
5.8224045 0.37843597
5.8228646 0.38017856
5.8233247 0.38174582
5.8237848 0.38311628
5.8242448 0.38428777
5.8247049 0.38525811
5.825165 0.38602513
5.8256251 0.38658665
5.8260852 0.3869405
5.8265453 0.38708451
5.8270054 0.38701651
5.8274655 0.38673432
5.8279256 0.38623577
5.8283857 0.38551869
5.8288458 0.38458091
5.8293059 0.38342024
5.829766 0.38203452
5.830226 0.38042158
5.8306861 0.37857924
5.8311462 0.37650533
5.8316063 0.37419767
5.8320664 0.3716541
5.8325265 0.36887243
5.8329866 0.36586642
5.8334467 0.36276784
5.8339068 0.35960552
5.8343669 0.35637815
5.834827 0.35308444
5.8352871 0.3497231
5.8357471 0.34629283
5.8362072 0.34279234
5.8366673 0.33922034
5.8371274 0.33557553
5.8375875 0.33185662
5.8380476 0.32806232
5.8385077 0.32419132
5.8389678 0.32024235
5.8394279 0.3162141
5.839888 0.31210529
5.8403481 0.30791461
5.8408082 0.30364077
5.8412683 0.29928249
5.8417283 0.29483846
5.8421884 0.2903074
5.8426485 0.285688
5.8431086 0.28098014
5.8435687 0.27619437
5.8440288 0.2713398
5.8444889 0.26642423
5.844949 0.26145545
5.8454091 0.25644127
5.8458692 0.25138948
5.8463293 0.24630788
5.8467894 0.24120428
5.8472494 0.23608646
5.8477095 0.23096224
5.8481696 0.2258394
5.8486297 0.22072575
5.8490898 0.21562909
5.8495499 0.21055721
5.85001 0.20551791
5.8504701 0.200519
5.8509302 0.19556826
5.8513903 0.1906735
5.8518504 0.18584253
5.8523105 0.18108312
5.8527706 0.1764031
5.8532306 0.17180412
5.8536907 0.16725077
5.8541508 0.16273746
5.8546109 0.15826592
5.855071 0.15383788
5.8555311 0.14945507
5.8559912 0.14511924
5.8564513 0.1408321
5.8569114 0.13659539
5.8573715 0.13241084
5.8578316 0.12828019
5.8582917 0.12420517
5.8587518 0.1201875
5.8592118 0.11622893
5.8596719 0.11233117
5.860132 0.10849598
5.8605921 0.10472507
5.8610522 0.10102017
5.8615123 0.09738303
5.8619724 0.093815371
5.8624325 0.090318926
5.8628926 0.086895428
5.8633527 0.083548864
5.8638128 0.080293674
5.8642729 0.077131623
5.8647329 0.07406211
5.865193 0.071084534
5.8656531 0.068198293
5.8661132 0.065402784
5.8665733 0.062697407
5.8670334 0.06008156
5.8674935 0.057554641
5.8679536 0.055116048
5.8684137 0.05276518
5.8688738 0.050501434
5.8693339 0.048324211
5.869794 0.046232906
5.8702541 0.04422692
5.8707141 0.04230565
5.8711742 0.040468495
5.8716343 0.038714853
5.8720944 0.037044122
5.8725545 0.035455701
5.8730146 0.033948987
5.8734747 0.032514744
5.8739348 0.031106612
5.8743949 0.029719793
5.874855 0.028356653
5.8753151 0.027019557
5.8757752 0.025710869
5.8762352 0.024432954
5.8766953 0.023188178
5.8771554 0.021978905
5.8776155 0.0208075
5.8780756 0.019676328
5.8785357 0.018587755
5.8789958 0.017544145
5.8794559 0.016547863
5.879916 0.015601274
5.8803761 0.014706743
5.8808362 0.013866635
5.8812963 0.013083315
5.8817564 0.012359148
5.8822164 0.011696498
5.8826765 0.011097732
5.8831366 0.010565213
5.8835967 0.010090578
5.8840568 0.009623107
5.8845169 0.0091572418
5.884977 0.0086944921
5.8854371 0.0082363681
5.8858972 0.0077843803
5.8863573 0.0073400387
5.8868174 0.0069048538
5.8872775 0.0064803357
5.8877375 0.0060679947
5.8881976 0.0056693411
5.8886577 0.0052858851
5.8891178 0.004919137
5.8895779 0.0045706072
5.890038 0.0042418057
5.8904981 0.003934243
5.8909582 0.0036494292
5.8914183 0.0033888746
5.8918784 0.0031540896
5.8923385 0.0029465843
5.8927986 0.002767869
5.8932587 0.002619454
5.8937187 0.0024971313
5.8941788 0.0023765053
5.8946389 0.002255089
5.895099 0.0021334253
5.8955591 0.0020120568
5.8960192 0.0018915263
5.8964793 0.0017723767
5.8969394 0.0016551505
5.8973995 0.0015403907
5.8978596 0.00142864
5.8983197 0.0013204411
5.8987798 0.0012163367
5.8992398 0.0011168697
5.8996999 0.0010225828
5.90016 0.00093401869
5.9006201 0.00085172021
5.9010802 0.0007762301
5.9015403 0.00070809111
5.9020004 0.000647846
5.9024605 0.00059603752
5.9029206 0.00055320843
5.9033807 0.0005199015
5.9038408 0.00049472203
5.9043009 0.00047011046
5.904761 0.00044534583
5.905221 0.000420546
5.9056811 0.00039582878
5.9061412 0.00037131204
5.9066013 0.00034711359
5.9070614 0.00032335129
5.9075215 0.00030014297
5.9079816 0.00027760647
5.9084417 0.00025585963
5.9089018 0.00023502028
5.9093619 0.00021520627
5.909822 0.00019653544
5.9102821 0.00017912563
5.9107421 0.00016309466
5.9112022 0.00014856039
5.9116623 0.00013564065
5.9121224 0.00012445328
5.9125825 0.00011511612
5.9130426 0.00010774701
5.9135027 0.00010246379
5.9139628 9.9077194e-05
5.9144229 9.6500773e-05
5.914883 9.4610381e-05
5.9153431 9.3386751e-05
5.9158032 9.2810618e-05
5.9162633 9.2862719e-05
5.9167233 9.3523787e-05
5.9171834 9.4774557e-05
5.9176435 9.6595764e-05
5.9181036 9.8968144e-05
5.9185637 0.00010187243
5.9190238 0.00010528936
5.9194839 0.00010919967
5.919944 0.00011358408
5.9204041 0.00011842335
5.9208642 0.0001236982
5.9213243 0.00012938936
5.9217844 0.00013547758
5.9222444 0.00014194358
5.9227045 0.0001487681
5.9231646 0.00015593188
5.9236247 0.00016341565
5.9240848 0.00017198041
5.9245449 0.00018416883
5.925005 0.00019998774
5.9254651 0.00021922134
5.9259252 0.00024165379
5.9263853 0.00026706928
5.9268454 0.00029525199
5.9273055 0.00032598609
5.9277656 0.00035905577
5.9282256 0.0003942452
5.9286857 0.00043133857
5.9291458 0.00047012005
5.9296059 0.00051037382
5.930066 0.00055188406
5.9305261 0.00059443494
5.9309862 0.00063781066
5.9314463 0.00068179539
5.9319064 0.0007261733
5.9323665 0.00077072858
5.9328266 0.0008152454
5.9332867 0.00085950795
5.9337467 0.0009033004
5.9342068 0.00095025058
5.9346669 0.0010117913
5.935127 0.0010879666
5.9355871 0.0011779585
5.9360472 0.0012809491
5.9365073 0.0013961206
5.9369674 0.0015226551
5.9374275 0.0016597346
5.9378876 0.0018065413
5.9383477 0.0019622573
5.9388078 0.0021260648
5.9392679 0.0022971458
5.9397279 0.0024746824
5.940188 0.0026578568
5.9406481 0.0028458511
5.9411082 0.0030378473
5.9415683 0.0032330277
5.9420284 0.0034305743
5.9424885 0.0036296692
5.9429486 0.0038294945
5.9434087 0.0040292324
5.9438688 0.004228065
5.9443289 0.0044367013
5.944789 0.0046865033
5.945249 0.0049775606
5.9457091 0.0053079491
5.9461692 0.0056757451
5.9466293 0.0060790248
5.9470894 0.0065158643
5.9475495 0.0069843399
5.9480096 0.0074825276
5.9484697 0.0080085038
5.9489298 0.0085603446
5.9493899 0.009136126
5.94985 0.0097339245
5.9503101 0.010351816
5.9507702 0.010987877
5.9512302 0.011640183
5.9516903 0.012306811
5.9521504 0.012985837
5.9526105 0.013675337
5.9530706 0.014373386
5.9535307 0.015078063
5.9539908 0.015787442
5.9544509 0.016520691
5.954911 0.017330567
5.9553711 0.018217794
5.9558312 0.019180277
5.9562913 0.020215919
5.9567514 0.021322623
5.9572114 0.022498292
5.9576715 0.023740829
5.9581316 0.025048137
5.9585917 0.02641812
5.9590518 0.027848681
5.9595119 0.029337724
5.959972 0.03088315
5.9604321 0.032482864
5.9608922 0.034134769
5.9613523 0.035836768
5.9618124 0.037586764
5.9622725 0.039382661
5.9627325 0.041222361
5.9631926 0.043103768
5.9636527 0.045024785
5.9641128 0.046983315
5.9645729 0.04898423
5.965033 0.051045219
5.9654931 0.053171091
5.9659532 0.055366011
5.9664133 0.057634142
5.9668734 0.059979648
5.9673335 0.062406693
5.9677936 0.064919441
5.9682537 0.067522056
5.9687137 0.070218702
5.9691738 0.073013542
5.9696339 0.075910741
5.970094 0.078914462
5.9705541 0.082028869
5.9710142 0.085258125
5.9714743 0.088606396
5.9719344 0.092077845
5.9723945 0.095676635
5.9728546 0.09940693
5.9733147 0.10327289
5.9737748 0.10727869
5.9742348 0.11142849
5.9746949 0.11569153
5.975155 0.11999298
5.9756151 0.12432862
5.9760752 0.12869678
5.9765353 0.13309583
5.9769954 0.13752412
5.9774555 0.14198
5.9779156 0.14646183
5.9783757 0.15096796
5.9788358 0.15549674
5.9792959 0.16004652
5.979756 0.16461567
5.980216 0.16920254
5.9806761 0.17380547
5.9811362 0.17842282
5.9815963 0.18305295
5.9820564 0.18769421
5.9825165 0.19234495
5.9829766 0.19700353
5.9834367 0.2016683
5.9838968 0.20633762
5.9843569 0.21100983
5.984817 0.21569827
5.9852771 0.22042965
5.9857371 0.22520058
5.9861972 0.23000684
5.9866573 0.23484419
5.9871174 0.23970841
5.9875775 0.24459526
5.9880376 0.24950053
5.9884977 0.25441998
5.9889578 0.25934939
5.9894179 0.26428452
5.989878 0.26922116
5.9903381 0.27415506
5.9907982 0.27908201
5.9912583 0.28399777
5.9917183 0.28889813
5.9921784 0.29377884
5.9926385 0.29863569
5.9930986 0.30346444
5.9935587 0.30826086
5.9940188 0.31302074
5.9944789 0.31773983
5.994939 0.32236174
5.9953991 0.32679155
5.9958592 0.33103173
5.9963193 0.33508682
5.9967794 0.33896137
5.9972394 0.34265994
5.9976995 0.34618707
5.9981596 0.34954732
5.9986197 0.35274523
5.9990798 0.35578536
5.9995399 0.35867224
6 0.36141044
