# Supplementary material for: Structural motifs of gold cluster anions with 17 to 69 atoms
Source: Nat Commun. 2026 Apr 10;17:5099. doi: 10.1038/s41467-026-71649-9 (PMC13246909; doi:10.1038/s41467-026-71649-9)
Supplement: Supplementary file 5 — Source Data [file 41467_2026_71649_MOESM5_ESM.zip › Figure2/64_exp.dat]

3.6 0
3.6004801 0
3.6009602 0
3.6014403 0
3.6019204 0
3.6024005 0
3.6028806 0
3.6033607 0
3.6038408 0
3.6043209 0
3.604801 0
3.6052811 0
3.6057612 0
3.6062412 0
3.6067213 0
3.6072014 0
3.6076815 0
3.6081616 0
3.6086417 0
3.6091218 0
3.6096019 0
3.610082 0
3.6105621 0
3.6110422 0
3.6115223 0
3.6120024 0
3.6124825 0
3.6129626 0
3.6134427 0
3.6139228 0
3.6144029 0
3.614883 0
3.6153631 0
3.6158432 0
3.6163233 0
3.6168034 0
3.6172835 0
3.6177636 0
3.6182436 0
3.6187237 0
3.6192038 0
3.6196839 0
3.620164 1.0586161e-06
3.6206441 1.5527077e-05
3.6211242 4.4871712e-05
3.6216043 8.6436722e-05
3.6220844 0.0001375663
3.6225645 0.00019560466
3.6230446 0.00025789598
3.6235247 0.00032178448
3.6240048 0.00038461434
3.6244849 0.00044372977
3.624965 0.00049647496
3.6254451 0.00054811829
3.6259252 0.00060647014
3.6264053 0.00066892372
3.6268854 0.00073282324
3.6273655 0.0007955129
3.6278456 0.00085433689
3.6283257 0.00090663941
3.6288058 0.00094976467
3.6292859 0.00098105685
3.629766 0.00099786017
3.630246 0.001
3.6307261 0.001
3.6312062 0.001
3.6316863 0.001
3.6321664 0.001
3.6326465 0.001
3.6331266 0.001
3.6336067 0.001
3.6340868 0.001
3.6345669 0.001
3.635047 0.001
3.6355271 0.001
3.6360072 0.001
3.6364873 0.001
3.6369674 0.001
3.6374475 0.001
3.6379276 0.001
3.6384077 0.001
3.6388878 0.001
3.6393679 0.001
3.639848 0.001
3.6403281 0.00099583615
3.6408082 0.00097598631
3.6412883 0.0009421677
3.6417684 0.00089703611
3.6422484 0.00084324734
3.6427285 0.00078345721
3.6432086 0.0007203215
3.6436887 0.00065649602
3.6441688 0.00059463657
3.6446489 0.00053739895
3.645129 0.00048677306
3.6456091 0.00043257124
3.6460892 0.00037251928
3.6465693 0.00030927298
3.6470494 0.00024548814
3.6475295 0.00018382057
3.6480096 0.00012692606
3.6484897 7.7460422e-05
3.6489698 3.8079448e-05
3.6494499 1.1438942e-05
3.64993 1.947056e-07
3.6504101 0
3.6508902 0
3.6513703 0
3.6518504 0
3.6523305 0
3.6528106 0
3.6532907 0
3.6537708 0
3.6542509 0
3.6547309 0
3.655211 0
3.6556911 0
3.6561712 0
3.6566513 0
3.6571314 0
3.6576115 0
3.6580916 0
3.6585717 0
3.6590518 0
3.6595319 0
3.660012 0
3.6604921 0
3.6609722 0
3.6614523 0
3.6619324 0
3.6624125 0
3.6628926 0
3.6633727 0
3.6638528 0
3.6643329 0
3.664813 0
3.6652931 0
3.6657732 0
3.6662533 0
3.6667333 0
3.6672134 0
3.6676935 0
3.6681736 0
3.6686537 0
3.6691338 0
3.6696139 0
3.670094 0
3.6705741 0
3.6710542 0
3.6715343 0
3.6720144 0
3.6724945 0
3.6729746 0
3.6734547 0
3.6739348 0
3.6744149 0
3.674895 0
3.6753751 0
3.6758552 0
3.6763353 0
3.6768154 0
3.6772955 0
3.6777756 0
3.6782557 0
3.6787357 0
3.6792158 0
3.6796959 0
3.680176 0
3.6806561 0
3.6811362 0
3.6816163 0
3.6820964 0
3.6825765 0
3.6830566 0
3.6835367 0
3.6840168 0
3.6844969 0
3.684977 0
3.6854571 0
3.6859372 0
3.6864173 0
3.6868974 0
3.6873775 0
3.6878576 0
3.6883377 0
3.6888178 0
3.6892979 0
3.689778 0
3.6902581 0
3.6907381 0
3.6912182 0
3.6916983 0
3.6921784 0
3.6926585 0
3.6931386 0
3.6936187 0
3.6940988 0
3.6945789 0
3.695059 0
3.6955391 0
3.6960192 0
3.6964993 0
3.6969794 0
3.6974595 0
3.6979396 0
3.6984197 0
3.6988998 0
3.6993799 0
3.69986 0
3.7003401 4.4685398e-06
3.7008202 2.4699966e-05
3.7013003 5.8833773e-05
3.7017804 0.00010421416
3.7022605 0.00015818533
3.7027405 0.00021809147
3.7032206 0.00028127679
3.7037007 0.00034508549
3.7041808 0.00040686176
3.7046609 0.00046394981
3.705141 0.00051410282
3.7056211 0.00056211242
3.7061012 0.00061012202
3.7065813 0.00065813163
3.7070614 0.00070614123
3.7075415 0.00075415083
3.7080216 0.00080216043
3.7085017 0.00085017003
3.7089818 0.00089817964
3.7094619 0.00094618924
3.709942 0.00099419884
3.7104221 0.0010490339
3.7109022 0.001119838
3.7113823 0.0012040908
3.7118624 0.0012991365
3.7123425 0.0014023192
3.7128226 0.0015109832
3.7133027 0.0016224728
3.7137828 0.0017341319
3.7142629 0.001843305
3.7147429 0.0019473361
3.715223 0.0020446089
3.7157031 0.0021406281
3.7161832 0.0022366473
3.7166633 0.0023326665
3.7171434 0.0024286857
3.7176235 0.0025247049
3.7181036 0.0026207241
3.7185837 0.0027167433
3.7190638 0.0028127626
3.7195439 0.0029087818
3.720024 0.003004732
3.7205041 0.0030723757
3.7209842 0.0030958555
3.7214643 0.0030857948
3.7219444 0.0030528168
3.7224245 0.0030075446
3.7229046 0.0029606015
3.7233847 0.0029226106
3.7238648 0.0029041952
3.7243449 0.0029159785
3.724825 0.0029685837
3.7253051 0.0030633104
3.7257852 0.0031719592
3.7262653 0.0032910467
3.7267453 0.0034199091
3.7272254 0.0035578824
3.7277055 0.0037043026
3.7281856 0.0038585058
3.7286657 0.004019828
3.7291458 0.0041876052
3.7296259 0.0043611736
3.730106 0.0045399792
3.7305861 0.0047260606
3.7310662 0.0049189299
3.7315463 0.0051165954
3.7320264 0.0053170652
3.7325065 0.0055183473
3.7329866 0.00571845
3.7334667 0.0059153815
3.7339468 0.0061071498
3.7344269 0.0062917631
3.734907 0.0064672296
3.7353871 0.006633518
3.7358672 0.0067939189
3.7363473 0.0069489728
3.7368274 0.0070991224
3.7373075 0.0072448103
3.7377876 0.0073864792
3.7382677 0.0075245717
3.7387477 0.0076595303
3.7392278 0.0077917978
3.7397079 0.0079218168
3.740188 0.0080495585
3.7406681 0.0081709278
3.7411482 0.00828523
3.7416283 0.0083929077
3.7421084 0.0084944037
3.7425885 0.0085901604
3.7430686 0.0086806207
3.7435487 0.008766227
3.7440288 0.008847422
3.7445089 0.0089246485
3.744989 0.0089983489
3.7454691 0.0090547894
3.7459492 0.009082503
3.7464293 0.009087457
3.7469094 0.0090756268
3.7473895 0.0090529881
3.7478696 0.0090255164
3.7483497 0.0089991872
3.7488298 0.0089799761
3.7493099 0.0089738587
3.74979 0.0089868105
3.7502701 0.0090241568
3.7507502 0.0090858886
3.7512302 0.0091706462
3.7517103 0.0092772345
3.7521904 0.0094044583
3.7526705 0.0095511226
3.7531506 0.0097160323
3.7536307 0.0098979922
3.7541108 0.010095807
3.7545909 0.010308282
3.755071 0.010534738
3.7555511 0.010802428
3.7560312 0.011122977
3.7565113 0.011490303
3.7569914 0.01189832
3.7574715 0.012340944
3.7579516 0.012812091
3.7584317 0.013305678
3.7589118 0.013815619
3.7593919 0.014335831
3.759872 0.01486023
3.7603521 0.015417648
3.7608322 0.016083281
3.7613123 0.016837817
3.7617924 0.017657113
3.7622725 0.018517024
3.7627526 0.019393407
3.7632326 0.020262118
3.7637127 0.021099015
3.7641928 0.021879952
3.7646729 0.022580787
3.765153 0.023163033
3.7656331 0.023432488
3.7661132 0.023402633
3.7665933 0.023161111
3.7670734 0.022795564
3.7675535 0.022393632
3.7680336 0.022042956
3.7685137 0.02183118
3.7689938 0.021845943
3.7694739 0.022174887
3.769954 0.022905654
3.7704341 0.023911582
3.7709142 0.024919784
3.7713943 0.025927986
3.7718744 0.026936187
3.7723545 0.027944389
3.7728346 0.028952591
3.7733147 0.029960792
3.7737948 0.030968994
3.7742749 0.031977195
3.774755 0.032985397
3.775235 0.033993599
3.7757151 0.0350018
3.7761952 0.036010002
3.7766753 0.037018204
3.7771554 0.038026405
3.7776355 0.039034607
3.7781156 0.040042809
3.7785957 0.04105101
3.7790758 0.042059212
3.7795559 0.043067413
3.780036 0.044075707
3.7805161 0.045101936
3.7809962 0.046156549
3.7814763 0.047235396
3.7819564 0.048334329
3.7824365 0.049449196
3.7829166 0.050575849
3.7833967 0.051710138
3.7838768 0.052847912
3.7843569 0.053985024
3.784837 0.055117321
3.7853171 0.056277657
3.7857972 0.057572841
3.7862773 0.058983051
3.7867574 0.060478184
3.7872374 0.062028134
3.7877175 0.063602798
3.7881976 0.065172071
3.7886777 0.06670585
3.7891578 0.068174031
3.7896379 0.069546508
3.790118 0.070776487
3.7905981 0.07149895
3.7910782 0.071679679
3.7915583 0.071457571
3.7920384 0.070971526
3.7925185 0.070360445
3.7929986 0.069763227
3.7934787 0.069318771
3.7939588 0.069165976
3.7944389 0.069443744
3.794919 0.070290972
3.7953991 0.071610563
3.7958792 0.073027181
3.7963593 0.074533103
3.7968394 0.076129681
3.7973195 0.077818269
3.7977996 0.079600216
3.7982797 0.081476877
3.7987598 0.083449602
3.7992398 0.085519743
3.7997199 0.087688653
3.8002 0.089948736
3.8006801 0.092225024
3.8011602 0.094502086
3.8016403 0.096782078
3.8021204 0.099067153
3.8026005 0.10135946
3.8030806 0.10366116
3.8035607 0.10597441
3.8040408 0.10830135
3.8045209 0.11064414
3.805001 0.11300494
3.8054811 0.11538266
3.8059612 0.11777298
3.8064413 0.12017313
3.8069214 0.12258034
3.8074015 0.12499184
3.8078816 0.12740487
3.8083617 0.12981666
3.8088418 0.13222445
3.8093219 0.13462546
3.809802 0.13701694
3.8102821 0.13939615
3.8107622 0.14175799
3.8112422 0.14409396
3.8117223 0.14639536
3.8122024 0.14865349
3.8126825 0.15085966
3.8131626 0.15300518
3.8136427 0.15508134
3.8141228 0.15707947
3.8146029 0.15899085
3.815083 0.16080383
3.8155631 0.1623951
3.8160432 0.16374016
3.8165233 0.1648894
3.8170034 0.1658932
3.8174835 0.16680194
3.8179636 0.16766602
3.8184437 0.16853582
3.8189238 0.16946173
3.8194039 0.17049413
3.819884 0.17168341
3.8203641 0.17302344
3.8208442 0.1744048
3.8213243 0.17582312
3.8218044 0.17727928
3.8222845 0.17877413
3.8227646 0.18030856
3.8232446 0.18188345
3.8237247 0.18349966
3.8242048 0.18515808
3.8246849 0.18685957
3.825165 0.18862466
3.8256451 0.19067344
3.8261252 0.19301026
3.8266053 0.19556257
3.8270854 0.19825784
3.8275655 0.20102352
3.8280456 0.20378707
3.8285257 0.20647596
3.8290058 0.20901764
3.8294859 0.21133957
3.829966 0.21336922
3.8304461 0.21513641
3.8309262 0.21674899
3.8314063 0.21820938
3.8318864 0.21951951
3.8323665 0.22068129
3.8328466 0.22169662
3.8333267 0.22256741
3.8338068 0.22329558
3.8342869 0.22388304
3.834767 0.22433169
3.835247 0.2246517
3.8357271 0.22489034
3.8362072 0.22505347
3.8366873 0.22513948
3.8371674 0.22514675
3.8376475 0.22507365
3.8381276 0.22491857
3.8386077 0.22467989
3.8390878 0.22435599
3.8395679 0.22394525
3.840048 0.22344558
3.8405281 0.22280715
3.8410082 0.22202201
3.8414883 0.22112535
3.8419684 0.22015239
3.8424485 0.21913834
3.8429286 0.21811841
3.8434087 0.21712779
3.8438888 0.21620171
3.8443689 0.21537537
3.844849 0.21468398
3.8453291 0.21421088
3.8458092 0.21407931
3.8462893 0.21421289
3.8467694 0.21452305
3.8472494 0.21492121
3.8477295 0.2153188
3.8482096 0.21562725
3.8486897 0.215758
3.8491698 0.21562246
3.8496499 0.21513208
3.85013 0.21421044
3.8506101 0.21303371
3.8510902 0.21171386
3.8515703 0.21028555
3.8520504 0.20878344
3.8525305 0.20724219
3.8530106 0.20569646
3.8534907 0.20418091
3.8539708 0.20273019
3.8544509 0.20137897
3.854931 0.20016189
3.8554111 0.19904589
3.8558912 0.19793113
3.8563713 0.19681674
3.8568514 0.19570362
3.8573315 0.1945927
3.8578116 0.19348489
3.8582917 0.19238112
3.8587718 0.19128229
3.8592519 0.19018933
3.8597319 0.18910316
3.860212 0.18802539
3.8606921 0.18696082
3.8611722 0.18590739
3.8616523 0.18486167
3.8621324 0.18382025
3.8626125 0.18277969
3.8630926 0.18173659
3.8635727 0.18068752
3.8640528 0.17962907
3.8645329 0.1785578
3.865013 0.17747028
3.8654931 0.17633151
3.8659732 0.17512126
3.8664533 0.17385306
3.8669334 0.17254043
3.8674135 0.1711969
3.8678936 0.169836
3.8683737 0.16847124
3.8688538 0.16711616
3.8693339 0.16578427
3.869814 0.16448911
3.8702941 0.16324117
3.8707742 0.16203562
3.8712543 0.16087023
3.8717343 0.1597436
3.8722144 0.15865433
3.8726945 0.15760104
3.8731746 0.15658231
3.8736547 0.15559676
3.8741348 0.154643
3.8746149 0.15371961
3.875095 0.15283477
3.8755751 0.15228437
3.8760552 0.15213461
3.8765353 0.15228409
3.8770154 0.15263143
3.8774955 0.15307524
3.8779756 0.15351413
3.8784557 0.15384673
3.8789358 0.15397163
3.8794159 0.15378745
3.879896 0.15319281
3.8803761 0.15223596
3.8808562 0.1511983
3.8813363 0.15009504
3.8818164 0.14893077
3.8822965 0.14771006
3.8827766 0.14643751
3.8832567 0.14511769
3.8837367 0.14375518
3.8842168 0.14235458
3.8846969 0.14092047
3.885177 0.13945386
3.8856571 0.13792465
3.8861372 0.13633812
3.8866173 0.13471079
3.8870974 0.13305917
3.8875775 0.13139979
3.8880576 0.12974915
3.8885377 0.12812377
3.8890178 0.12654018
3.8894979 0.12501489
3.889978 0.12356442
3.8904581 0.12217952
3.8909382 0.12084626
3.8914183 0.11958156
3.8918984 0.1184024
3.8923785 0.11732576
3.8928586 0.11636862
3.8933387 0.11554796
3.8938188 0.11488077
3.8942989 0.11438403
3.894779 0.11407472
3.8952591 0.11394307
3.8957391 0.11386072
3.8962192 0.11380596
3.8966993 0.11377583
3.8971794 0.1137674
3.8976595 0.11377773
3.8981396 0.11380386
3.8986197 0.11384286
3.8990998 0.11389178
3.8995799 0.11394768
3.90006 0.1140076
3.9005401 0.11406888
3.9010202 0.11413234
3.9015003 0.11419994
3.9019804 0.11427363
3.9024605 0.11435536
3.9029406 0.11444706
3.9034207 0.1145507
3.9039008 0.11466821
3.9043809 0.11480154
3.904861 0.11495265
3.9053411 0.11516813
3.9058212 0.11555732
3.9063013 0.1160942
3.9067814 0.11674482
3.9072615 0.11747521
3.9077415 0.11825144
3.9082216 0.11903956
3.9087017 0.11980561
3.9091818 0.12051564
3.9096619 0.12113571
3.910142 0.12162271
3.9106221 0.12182656
3.9111022 0.12176613
3.9115823 0.12152159
3.9120624 0.12117307
3.9125425 0.12080072
3.9130226 0.1204847
3.9135027 0.12030515
3.9139828 0.12034221
3.9144629 0.12067605
3.914943 0.1213868
3.9154231 0.12242429
3.9159032 0.12361128
3.9163833 0.12493348
3.9168634 0.12637875
3.9173435 0.12793495
3.9178236 0.12958995
3.9183037 0.13133159
3.9187838 0.13314774
3.9192639 0.13502625
3.9197439 0.13695499
3.920224 0.13891858
3.9207041 0.14088698
3.9211842 0.14285537
3.9216643 0.14482376
3.9221444 0.14679216
3.9226245 0.14876055
3.9231046 0.15072895
3.9235847 0.15269734
3.9240648 0.15466573
3.9245449 0.15663413
3.925025 0.15860252
3.9255051 0.16057091
3.9259852 0.16253931
3.9264653 0.1645077
3.9269454 0.1664761
3.9274255 0.16844449
3.9279056 0.17041288
3.9283857 0.17238128
3.9288658 0.17434967
3.9293459 0.17631806
3.929826 0.17828646
3.9303061 0.18027319
3.9307862 0.1823483
3.9312663 0.1845266
3.9317463 0.18681718
3.9322264 0.18922912
3.9327065 0.19177151
3.9331866 0.19445344
3.9336667 0.19728399
3.9341468 0.20027225
3.9346269 0.20342729
3.935107 0.20675665
3.9355871 0.21022085
3.9360672 0.21378836
3.9365473 0.2174443
3.9370274 0.22117381
3.9375075 0.22496203
3.9379876 0.22879409
3.9384677 0.23265512
3.9389478 0.23653027
3.9394279 0.24040466
3.939908 0.24426343
3.9403881 0.24814432
3.9408682 0.25213128
3.9413483 0.25620028
3.9418284 0.26032428
3.9423085 0.26447621
3.9427886 0.26862902
3.9432687 0.27275566
3.9437487 0.27682906
3.9442288 0.28082218
3.9447089 0.28470796
3.945189 0.28839622
3.9456691 0.29132309
3.9461492 0.29349939
3.9466293 0.29509778
3.9471094 0.29629092
3.9475895 0.29725148
3.9480696 0.29815213
3.9485497 0.29916554
3.9490298 0.30046437
3.9495099 0.3022213
3.94999 0.30460898
3.9504701 0.3076404
3.9509502 0.31112808
3.9514303 0.31495854
3.9519104 0.31901833
3.9523905 0.32319401
3.9528706 0.32737214
3.9533507 0.33143927
3.9538308 0.33528196
3.9543109 0.33878678
3.954791 0.34184028
3.9552711 0.3443598
3.9557512 0.34645802
3.9562312 0.34823453
3.9567113 0.34977698
3.9571914 0.35117298
3.9576715 0.35251018
3.9581516 0.35387621
3.9586317 0.3553587
3.9591118 0.35704528
3.9595919 0.3590236
3.960072 0.36138091
3.9605521 0.36414514
3.9610322 0.36723587
3.9615123 0.3705632
3.9619924 0.37403718
3.9624725 0.37756789
3.9629526 0.38106539
3.9634327 0.38443976
3.9639128 0.38760107
3.9643929 0.39045939
3.964873 0.39292479
3.9653531 0.39502254
3.9658332 0.3970041
3.9663133 0.39888396
3.9667934 0.40066277
3.9672735 0.40234117
3.9677536 0.40391981
3.9682336 0.40539933
3.9687137 0.40678037
3.9691938 0.40806357
3.9696739 0.40924959
3.970154 0.41034385
3.9706341 0.41141047
3.9711142 0.41246082
3.9715943 0.41348388
3.9720744 0.41446864
3.9725545 0.41540411
3.9730346 0.41627927
3.9735147 0.4170831
3.9739948 0.41780462
3.9744749 0.4184328
3.974955 0.41895663
3.9754351 0.41939437
3.9759152 0.41978462
3.9763953 0.42012982
3.9768754 0.42043213
3.9773555 0.42069367
3.9778356 0.42091661
3.9783157 0.42110308
3.9787958 0.42125522
3.9792759 0.42137518
3.979756 0.42146511
3.980236 0.42152421
3.9807161 0.42153682
3.9811962 0.42150315
3.9816763 0.42142663
3.9821564 0.42131066
3.9826365 0.42115867
3.9831166 0.42097405
3.9835967 0.42076024
3.9840768 0.42052064
3.9845569 0.42025867
3.985037 0.41997758
3.9855171 0.41964474
3.9859972 0.41922671
3.9864773 0.41871285
3.9869574 0.41809255
3.9874375 0.41735518
3.9879176 0.41649012
3.9883977 0.41548674
3.9888778 0.41433442
3.9893579 0.41302254
3.989838 0.41154048
3.9903181 0.40986527
3.9907982 0.40796407
3.9912783 0.40586225
3.9917584 0.40358917
3.9922384 0.40117418
3.9927185 0.39864663
3.9931986 0.39603588
3.9936787 0.39337127
3.9941588 0.39068215
3.9946389 0.38799787
3.995119 0.3853365
3.9955991 0.38248425
3.9960792 0.37939771
3.9965593 0.37614057
3.9970394 0.37277651
3.9975195 0.36936923
3.9979996 0.36598241
3.9984797 0.36267974
3.9989598 0.3595249
3.9994399 0.35658158
3.99992 0.35391346
4.0004001 0.35193262
4.0008802 0.35115031
4.0013603 0.35130034
4.0018404 0.35210102
4.0023205 0.35327063
4.0028006 0.35452749
4.0032807 0.35558987
4.0037608 0.35617608
4.0042408 0.35600442
4.0047209 0.35479317
4.005201 0.35239428
4.0056811 0.34975375
4.0061612 0.34711322
4.0066413 0.34447269
4.0071214 0.34183217
4.0076015 0.33919164
4.0080816 0.33655111
4.0085617 0.33391058
4.0090418 0.33127005
4.0095219 0.32862953
4.010002 0.325989
4.0104821 0.32334847
4.0109622 0.32070794
4.0114423 0.31806741
4.0119224 0.31542689
4.0124025 0.31278636
4.0128826 0.31014583
4.0133627 0.3075053
4.0138428 0.30486477
4.0143229 0.30222424
4.014803 0.29958372
4.0152831 0.29689025
4.0157632 0.29393925
4.0162432 0.29075439
4.0167233 0.28738646
4.0172034 0.28388623
4.0176835 0.28030448
4.0181636 0.27669196
4.0186437 0.27309947
4.0191238 0.26957776
4.0196039 0.26617761
4.020084 0.26294683
4.0205641 0.25980406
4.0210442 0.25670667
4.0215243 0.25367458
4.0220044 0.2507277
4.0224845 0.24788593
4.0229646 0.2451692
4.0234447 0.24259741
4.0239248 0.24019046
4.0244049 0.23796828
4.024885 0.23595076
4.0253651 0.23415791
4.0258452 0.23258942
4.0263253 0.2312261
4.0268054 0.23004838
4.0272855 0.22903667
4.0277656 0.22817142
4.0282456 0.22743304
4.0287257 0.22680195
4.0292058 0.22625859
4.0296859 0.22578337
4.030166 0.22536125
4.0306461 0.22502677
4.0311262 0.22477409
4.0316063 0.224581
4.0320864 0.22442527
4.0325665 0.22428469
4.0330466 0.22413705
4.0335267 0.22396012
4.0340068 0.22373169
4.0344869 0.22342954
4.034967 0.22303146
4.0354471 0.22248749
4.0359272 0.22177725
4.0364073 0.22093926
4.0368874 0.22001226
4.0373675 0.21903499
4.0378476 0.21804617
4.0383277 0.21708454
4.0388078 0.21618884
4.0392879 0.21539779
4.039768 0.21475014
4.040248 0.21426916
4.0407281 0.21389933
4.0412082 0.21364701
4.0416883 0.21353132
4.0421684 0.21357139
4.0426485 0.21378633
4.0431286 0.21419527
4.0436087 0.21481733
4.0440888 0.21567163
4.0445689 0.21677729
4.045049 0.21815245
4.0455291 0.21969703
4.0460092 0.22132173
4.0464893 0.2230083
4.0469694 0.22473849
4.0474495 0.22649406
4.0479296 0.22825674
4.0484097 0.2300083
4.0488898 0.23173047
4.0493699 0.23340502
4.04985 0.23501369
4.0503301 0.23655009
4.0508102 0.23804543
4.0512903 0.239512
4.0517704 0.24096009
4.0522505 0.2424
4.0527305 0.24384203
4.0532106 0.24529649
4.0536907 0.24677366
4.0541708 0.24828386
4.0546509 0.24983738
4.055131 0.2514458
4.0556111 0.25313891
4.0560912 0.25492123
4.0565713 0.25678677
4.0570514 0.25872955
4.0575315 0.26074361
4.0580116 0.26282297
4.0584917 0.26496166
4.0589718 0.26715369
4.0594519 0.26939309
4.059932 0.27167388
4.0604121 0.2740279
4.0608922 0.27650188
4.0613723 0.27907177
4.0618524 0.28171241
4.0623325 0.28439863
4.0628126 0.28710528
4.0632927 0.2898072
4.0637728 0.29247922
4.0642529 0.29509618
4.0647329 0.29763293
4.065213 0.30006983
4.0656931 0.30243212
4.0661732 0.30472649
4.0666533 0.30695222
4.0671334 0.30910858
4.0676135 0.31119484
4.0680936 0.31321028
4.0685737 0.31515417
4.0690538 0.31702578
4.0695339 0.31882438
4.070014 0.32054906
4.0704941 0.32197453
4.0709742 0.32297299
4.0714543 0.32365059
4.0719344 0.32411343
4.0724145 0.32446766
4.0728946 0.3248194
4.0733747 0.32527478
4.0738548 0.32593993
4.0743349 0.32692097
4.074815 0.32832403
4.0752951 0.33015251
4.0757752 0.33206414
4.0762553 0.33401791
4.0767353 0.33601052
4.0772154 0.33803867
4.0776955 0.34009905
4.0781756 0.34218836
4.0786557 0.3443033
4.0791358 0.34644056
4.0796159 0.34859684
4.080096 0.3507707
4.0805761 0.35301528
4.0810562 0.35533708
4.0815363 0.35771026
4.0820164 0.36010894
4.0824965 0.36250727
4.0829766 0.36487938
4.0834567 0.36719941
4.0839368 0.36944149
4.0844169 0.37157977
4.084897 0.37358837
4.0853771 0.37542171
4.0858572 0.37704553
4.0863373 0.3784968
4.0868174 0.37981441
4.0872975 0.3810373
4.0877776 0.38220436
4.0882577 0.38335452
4.0887377 0.38452669
4.0892178 0.38575978
4.0896979 0.38709272
4.090178 0.38856158
4.0906581 0.39015458
4.0911382 0.39184085
4.0916183 0.39359333
4.0920984 0.39538494
4.0925785 0.39718857
4.0930586 0.39897717
4.0935387 0.40072364
4.0940188 0.4024009
4.0944989 0.40398187
4.094979 0.40543947
4.0954591 0.40671475
4.0959392 0.4077717
4.0964193 0.40862834
4.0968994 0.40930278
4.0973795 0.40981313
4.0978596 0.41017749
4.0983397 0.41041398
4.0988198 0.4105407
4.0992999 0.41057576
4.09978 0.41053727
4.1002601 0.41043899
4.1007401 0.41026851
4.1012202 0.41002039
4.1017003 0.40969154
4.1021804 0.40927886
4.1026605 0.40877927
4.1031406 0.40818969
4.1036207 0.40750702
4.1041008 0.40672817
4.1045809 0.40585007
4.105061 0.40487017
4.1055411 0.40382548
4.1060212 0.40273051
4.1065013 0.40157222
4.1069814 0.40033758
4.1074615 0.39901354
4.1079416 0.39758706
4.1084217 0.39604509
4.1089018 0.3943746
4.1093819 0.39256254
4.109862 0.39059587
4.1103421 0.38849324
4.1108222 0.38633747
4.1113023 0.38413652
4.1117824 0.38189344
4.1122625 0.37961126
4.1127425 0.37729302
4.1132226 0.37494176
4.1137027 0.37256051
4.1141828 0.37015231
4.1146629 0.3677202
4.115143 0.36525939
4.1156231 0.36266118
4.1161032 0.35992827
4.1165833 0.35711067
4.1170634 0.35425834
4.1175435 0.3514213
4.1180236 0.34864954
4.1185037 0.34599303
4.1189838 0.34350178
4.1194639 0.34122578
4.119944 0.33921501
4.1204241 0.33738848
4.1209042 0.33556411
4.1213843 0.33373975
4.1218644 0.33191538
4.1223445 0.33009102
4.1228246 0.32826665
4.1233047 0.32644229
4.1237848 0.32461792
4.1242649 0.32279356
4.1247449 0.32096919
4.125225 0.31914483
4.1257051 0.31732046
4.1261852 0.3154961
4.1266653 0.31367173
4.1271454 0.31184737
4.1276255 0.310023
4.1281056 0.30819864
4.1285857 0.30637427
4.1290658 0.30454991
4.1295459 0.30272555
4.130026 0.300901
4.1305061 0.29901155
4.1309862 0.29701863
4.1314663 0.29494216
4.1319464 0.29280206
4.1324265 0.29061824
4.1329066 0.28841064
4.1333867 0.28619915
4.1338668 0.28400371
4.1343469 0.28184423
4.134827 0.27974063
4.1353071 0.27769719
4.1357872 0.2756682
4.1362673 0.27364727
4.1367473 0.27163252
4.1372274 0.26962207
4.1377075 0.26761402
4.1381876 0.26560649
4.1386677 0.26359759
4.1391478 0.26158544
4.1396279 0.25956814
4.140108 0.25754192
4.1405881 0.25545963
4.1410682 0.25331637
4.1415483 0.25113192
4.1420284 0.24892609
4.1425085 0.24671869
4.1429886 0.2445295
4.1434687 0.24237835
4.1439488 0.24028502
4.1444289 0.23826932
4.144909 0.23635105
4.1453891 0.23456837
4.1458692 0.23295349
4.1463493 0.23148343
4.1468294 0.23013391
4.1473095 0.22888065
4.1477896 0.22769938
4.1482697 0.22656583
4.1487497 0.22545572
4.1492298 0.22434478
4.1497099 0.22320873
4.15019 0.22203439
4.1506701 0.22090421
4.1511502 0.21982637
4.1516303 0.21878367
4.1521104 0.21775894
4.1525905 0.21673497
4.1530706 0.21569457
4.1535507 0.21462055
4.1540308 0.21349573
4.1545109 0.2123029
4.154991 0.21102489
4.1554711 0.20960518
4.1559512 0.20801714
4.1564313 0.20629379
4.1569114 0.20446819
4.1573915 0.20257339
4.1578716 0.20064243
4.1583517 0.19870836
4.1588318 0.19680424
4.1593119 0.19496312
4.159792 0.19321805
4.1602721 0.19157843
4.1607522 0.18995937
4.1612322 0.18836064
4.1617123 0.18679525
4.1621924 0.18527616
4.1626725 0.18381636
4.1631526 0.18242884
4.1636327 0.18112659
4.1641128 0.17992257
4.1645929 0.17882979
4.165073 0.17786156
4.1655531 0.17704288
4.1660332 0.17637232
4.1665133 0.1758346
4.1669934 0.17541444
4.1674735 0.17509657
4.1679536 0.17486572
4.1684337 0.17470661
4.1689138 0.17460396
4.1693939 0.17454249
4.169874 0.17450695
4.1703541 0.17448188
4.1708342 0.17446403
4.1713143 0.17446247
4.1717944 0.17448657
4.1722745 0.1745457
4.1727546 0.17464923
4.1732346 0.17480655
4.1737147 0.17502702
4.1741948 0.17532002
4.1746749 0.17569491
4.175155 0.17615866
4.1756351 0.17668395
4.1761152 0.17725902
4.1765953 0.1778819
4.1770754 0.17855064
4.1775555 0.17926325
4.1780356 0.18001778
4.1785157 0.18081225
4.1789958 0.1816447
4.1794759 0.18251315
4.179956 0.18341564
4.1804361 0.18433606
4.1809162 0.18525915
4.1813963 0.18619386
4.1818764 0.18714926
4.1823565 0.18813445
4.1828366 0.18915851
4.1833167 0.19023053
4.1837968 0.1913596
4.1842769 0.19255482
4.184757 0.19382526
4.185237 0.19517168
4.1857171 0.19654782
4.1861972 0.19794368
4.1866773 0.19935759
4.1871574 0.20078785
4.1876375 0.20223277
4.1881176 0.20369068
4.1885977 0.20515988
4.1890778 0.20663869
4.1895579 0.20812542
4.190038 0.20961843
4.1905181 0.21112462
4.1909982 0.2126473
4.1914783 0.21418287
4.1919584 0.21572775
4.1924385 0.21727835
4.1929186 0.21883109
4.1933987 0.22038238
4.1938788 0.22192864
4.1943589 0.22346628
4.194839 0.2249917
4.1953191 0.22646963
4.1957992 0.22781003
4.1962793 0.22903815
4.1967594 0.23018804
4.1972394 0.23129372
4.1977195 0.23238924
4.1981996 0.23350864
4.1986797 0.23468594
4.1991598 0.23595519
4.1996399 0.23735042
4.20012 0.23891108
4.2006001 0.24076401
4.2010802 0.24290146
4.2015603 0.24525771
4.2020404 0.24776704
4.2025205 0.25036373
4.2030006 0.25298205
4.2034807 0.25555629
4.2039608 0.25802073
4.2044409 0.26030964
4.204921 0.26235732
4.2054011 0.26418458
4.2058812 0.26593196
4.2063613 0.26762248
4.2068414 0.26927618
4.2073215 0.27091309
4.2078016 0.27255324
4.2082817 0.27421669
4.2087618 0.27592346
4.2092418 0.2776936
4.2097219 0.27954714
4.210202 0.28149638
4.2106821 0.28348753
4.2111622 0.2855012
4.2116423 0.28753121
4.2121224 0.28957136
4.2126025 0.29161547
4.2130826 0.29365736
4.2135627 0.29569083
4.2140428 0.29770971
4.2145229 0.29970779
4.215003 0.30167889
4.2154831 0.3036262
4.2159632 0.30555761
4.2164433 0.30747433
4.2169234 0.30937755
4.2174035 0.31126847
4.2178836 0.31314829
4.2183637 0.3150182
4.2188438 0.31687942
4.2193239 0.31873312
4.219804 0.32058052
4.2202841 0.32240068
4.2207642 0.32411065
4.2212442 0.3257231
4.2217243 0.32726189
4.2222044 0.32875085
4.2226845 0.33021385
4.2231646 0.33167472
4.2236447 0.33315732
4.2241248 0.33468549
4.2246049 0.33628308
4.225085 0.33797715
4.2255651 0.33990468
4.2260452 0.34208527
4.2265253 0.3444598
4.2270054 0.34696915
4.2274855 0.34955419
4.2279656 0.35215581
4.2284457 0.35471488
4.2289258 0.35717228
4.2294059 0.35946889
4.229886 0.36154558
4.2303661 0.36332269
4.2308462 0.36476006
4.2313263 0.36592501
4.2318064 0.36688808
4.2322865 0.36771979
4.2327666 0.36849068
4.2332466 0.36927127
4.2337267 0.3701321
4.2342068 0.37114369
4.2346869 0.37237659
4.235167 0.37391183
4.2356471 0.37589248
4.2361272 0.37826148
4.2366073 0.38091229
4.2370874 0.38373837
4.2375675 0.38663319
4.2380476 0.38949022
4.2385277 0.39220292
4.2390078 0.39466476
4.2394879 0.39676921
4.239968 0.39840974
4.2404481 0.39963415
4.2409282 0.4006106
4.2414083 0.40135438
4.2418884 0.40188008
4.2423685 0.40220228
4.2428486 0.40233558
4.2433287 0.40229456
4.2438088 0.40209382
4.2442889 0.40174794
4.244769 0.40127151
4.245249 0.40069068
4.2457291 0.40006973
4.2462092 0.39939641
4.2466893 0.39864707
4.2471694 0.39779804
4.2476495 0.39682568
4.2481296 0.3957063
4.2486097 0.39441626
4.2490898 0.39293189
4.2495699 0.39122953
4.25005 0.38928566
4.2505301 0.38710544
4.2510102 0.38473628
4.2514903 0.38222528
4.2519704 0.37961953
4.2524505 0.37696613
4.2529306 0.37431218
4.2534107 0.37170477
4.2538908 0.36919099
4.2543709 0.36681795
4.254851 0.36463275
4.2553311 0.362624
4.2558112 0.36064231
4.2562913 0.35867966
4.2567714 0.35673916
4.2572515 0.35482392
4.2577315 0.35293706
4.2582116 0.3510817
4.2586917 0.34926095
4.2591718 0.34747793
4.2596519 0.34573576
4.260132 0.34404187
4.2606121 0.34246849
4.2610922 0.34101288
4.2615723 0.3396389
4.2620524 0.33831037
4.2625325 0.33699115
4.2630126 0.33564507
4.2634927 0.33423597
4.2639728 0.33272771
4.2644529 0.33108412
4.264933 0.32926904
4.2654131 0.32730239
4.2658932 0.32526984
4.2663733 0.32318492
4.2668534 0.32105984
4.2673335 0.31890683
4.2678136 0.3167381
4.2682937 0.31456586
4.2687738 0.31240233
4.2692539 0.31025972
4.2697339 0.30815025
4.270214 0.3060857
4.2706941 0.30406744
4.2711742 0.30208639
4.2716543 0.30013304
4.2721344 0.29819787
4.2726145 0.29627138
4.2730946 0.29434405
4.2735747 0.29240636
4.2740548 0.2904488
4.2745349 0.28846185
4.275015 0.28643576
4.2754951 0.28411481
4.2759752 0.2813461
4.2764553 0.27822864
4.2769354 0.27486141
4.2774155 0.2713434
4.2778956 0.2677736
4.2783757 0.264251
4.2788558 0.26087459
4.2793359 0.25774335
4.279816 0.25495628
4.2802961 0.25265503
4.2807762 0.250996
4.2812563 0.24985316
4.2817363 0.2490779
4.2822164 0.24852161
4.2826965 0.24803572
4.2831766 0.24747161
4.2836567 0.24668069
4.2841368 0.24551436
4.2846169 0.24382402
4.285097 0.2414707
4.2855771 0.23866849
4.2860572 0.23560887
4.2865373 0.23235596
4.2870174 0.22897386
4.2874975 0.22552668
4.2879776 0.22207853
4.2884577 0.21869351
4.2889378 0.21543573
4.2894179 0.2123693
4.289898 0.20955833
4.2903781 0.20699895
4.2908582 0.20456027
4.2913383 0.20221067
4.2918184 0.19992281
4.2922985 0.19766933
4.2927786 0.19542288
4.2932587 0.19315612
4.2937387 0.19084168
4.2942188 0.18845221
4.2946989 0.18596037
4.295179 0.18331621
4.2956591 0.18029779
4.2961392 0.17694458
4.2966193 0.17336909
4.2970994 0.16968384
4.2975795 0.16600136
4.2980596 0.16243416
4.2985397 0.15909476
4.2990198 0.15609569
4.2994999 0.15354946
4.29998 0.1515686
4.3004601 0.14993569
4.3009402 0.14830336
4.3014203 0.14667103
4.3019004 0.14503871
4.3023805 0.14340638
4.3028606 0.14177405
4.3033407 0.14014173
4.3038208 0.1385094
4.3043009 0.13687708
4.304781 0.13524475
4.3052611 0.13360467
4.3057411 0.13192395
4.3062212 0.13021251
4.3067013 0.12848629
4.3071814 0.12676121
4.3076615 0.12505323
4.3081416 0.12337826
4.3086217 0.12175225
4.3091018 0.12019113
4.3095819 0.11871083
4.310062 0.11732637
4.3105421 0.1159821
4.3110222 0.11463783
4.3115023 0.11329356
4.3119824 0.11194929
4.3124625 0.11060502
4.3129426 0.10926075
4.3134227 0.10791648
4.3139028 0.10657221
4.3143829 0.10522795
4.314863 0.10388368
4.3153431 0.10253941
4.3158232 0.10119514
4.3163033 0.09985087
4.3167834 0.098506601
4.3172635 0.097162332
4.3177435 0.095818064
4.3182236 0.094473795
4.3187037 0.093129526
4.3191838 0.091785257
4.3196639 0.090440988
4.320144 0.089100402
4.3206241 0.087820151
4.3211042 0.086615575
4.3215843 0.085481545
4.3220644 0.084412932
4.3225445 0.083404608
4.3230246 0.082451445
4.3235047 0.081548314
4.3239848 0.080690087
4.3244649 0.079871635
4.324945 0.079087829
4.3254251 0.078331155
4.3259052 0.0775952
4.3263853 0.076878808
4.3268654 0.076180869
4.3273455 0.075500275
4.3278256 0.074835916
4.3283057 0.074186685
4.3287858 0.073551471
4.3292659 0.072929166
4.3297459 0.072318662
4.330226 0.071720809
4.3307061 0.071146298
4.3311862 0.070592666
4.3316663 0.070054793
4.3321464 0.069527556
4.3326265 0.06900583
4.3331066 0.068484495
4.3335867 0.067958426
4.3340668 0.067422501
4.3345469 0.066871598
4.335027 0.066300415
4.3355071 0.065647837
4.3359872 0.064886612
4.3364673 0.064044325
4.3369474 0.063148564
4.3374275 0.062226913
4.3379076 0.061306959
4.3383877 0.060416287
4.3388678 0.059582483
4.3393479 0.058833134
4.339828 0.058195825
4.3403081 0.057712521
4.3407882 0.057430847
4.3412683 0.057315455
4.3417483 0.057325037
4.3422284 0.057418288
4.3427085 0.0575539
4.3431886 0.057690567
4.3436687 0.057786981
4.3441488 0.057801836
4.3446289 0.057693825
4.345109 0.057426342
4.3455891 0.057090611
4.3460692 0.056733431
4.3465493 0.05635087
4.3470294 0.055938995
4.3475095 0.055493873
4.3479896 0.055011571
4.3484697 0.054488156
4.3489498 0.053919695
4.3494299 0.053302254
4.34991 0.052631901
4.3503901 0.051886394
4.3508702 0.051040611
4.3513503 0.05011687
4.3518304 0.049138625
4.3523105 0.048129328
4.3527906 0.047112434
4.3532707 0.046111396
4.3537508 0.045149667
4.3542308 0.0442507
4.3547109 0.04343795
4.355191 0.042726959
4.3556711 0.042060063
4.3561512 0.041421809
4.3566313 0.040813521
4.3571114 0.040236522
4.3575915 0.039692135
4.3580716 0.039181683
4.3585517 0.038706489
4.3590318 0.038267876
4.3595119 0.037867167
4.359992 0.037505685
4.3604721 0.037169346
4.3609522 0.036845558
4.3614323 0.036539517
4.3619124 0.036256423
4.3623925 0.036001475
4.3628726 0.035779874
4.3633527 0.03559682
4.3638328 0.035457513
4.3643129 0.035367153
4.364793 0.035330939
4.3652731 0.035347921
4.3657532 0.035390838
4.3662332 0.035451641
4.3667133 0.035525506
4.3671934 0.035607609
4.3676735 0.035693127
4.3681536 0.035777237
4.3686337 0.035855115
4.3691138 0.035921937
4.3695939 0.035972879
4.370074 0.036003397
4.3705541 0.036024315
4.3710342 0.036042754
4.3715143 0.036057947
4.3719944 0.036069127
4.3724745 0.036075529
4.3729546 0.036076387
4.3734347 0.036070935
4.3739148 0.036058406
4.3743949 0.036038035
4.374875 0.036009054
4.3753551 0.035956804
4.3758352 0.035851942
4.3763153 0.035704947
4.3767954 0.035528169
4.3772755 0.035333957
4.3777556 0.03513466
4.3782356 0.034942629
4.3787157 0.034770211
4.3791958 0.034629758
4.3796759 0.034533618
4.380156 0.034491606
4.3806361 0.034477607
4.3811162 0.03448064
4.3815963 0.034499642
4.3820764 0.034533551
4.3825565 0.034581305
4.3830366 0.034641842
4.3835167 0.034714099
4.3839968 0.034797014
4.3844769 0.034889524
4.384957 0.034990568
4.3854371 0.035098286
4.3859172 0.035211576
4.3863973 0.035331137
4.3868774 0.035457676
4.3873575 0.035591901
4.3878376 0.035734521
4.3883177 0.035886244
4.3887978 0.036047779
4.3892779 0.036219833
4.389758 0.036403114
4.390238 0.036601473
4.3907181 0.036831899
4.3911982 0.037090947
4.3916783 0.037371596
4.3921584 0.037666826
4.3926385 0.037969617
4.3931186 0.038272947
4.3935987 0.038569796
4.3940788 0.038853145
4.3945589 0.039115971
4.395039 0.039351194
4.3955191 0.039544637
4.3959992 0.039696194
4.3964793 0.039815843
4.3969594 0.039913559
4.3974395 0.03999932
4.3979196 0.040083102
4.3983997 0.040174881
4.3988798 0.040284634
4.3993599 0.040422339
4.39984 0.04059797
4.4003201 0.040819313
4.4008002 0.041082595
4.4012803 0.041383199
4.4017604 0.041716793
4.4022404 0.042079045
4.4027205 0.042465622
4.4032006 0.042872191
4.4036807 0.04329442
4.4041608 0.043727976
4.4046409 0.044168527
4.405121 0.044614863
4.4056011 0.045126641
4.4060812 0.045714182
4.4065613 0.046358988
4.4070414 0.047042562
4.4075215 0.047746408
4.4080016 0.048452029
4.4084817 0.049140927
4.4089618 0.049794606
4.4094419 0.05039457
4.409922 0.050922321
4.4104021 0.051362172
4.4108822 0.05171285
4.4113623 0.051977413
4.4118424 0.052158911
4.4123225 0.052260391
4.4128026 0.052284901
4.4132827 0.052235491
4.4137628 0.052115208
4.4142428 0.051927101
4.4147229 0.051674219
4.415203 0.051347971
4.4156831 0.050866215
4.4161632 0.050242898
4.4166433 0.049515553
4.4171234 0.048721712
4.4176035 0.047898907
4.4180836 0.047084671
4.4185637 0.046316536
4.4190438 0.045632033
4.4195239 0.045068694
4.420004 0.044664048
4.4204841 0.044365941
4.4209642 0.044100715
4.4214443 0.043869551
4.4219244 0.043673633
4.4224045 0.043514144
4.4228846 0.043392268
4.4233647 0.043309188
4.4238448 0.043266086
4.4243249 0.043264146
4.424805 0.043304552
4.4252851 0.043399434
4.4257652 0.043586137
4.4262452 0.043848281
4.4267253 0.044163721
4.4272054 0.04451031
4.4276855 0.044865902
4.4281656 0.04520835
4.4286457 0.04551551
4.4291258 0.045765233
4.4296059 0.045935375
4.430086 0.046004874
4.4305661 0.046001198
4.4310462 0.045947393
4.4315263 0.045846559
4.4320064 0.045701794
4.4324865 0.045516197
4.4329666 0.045292865
4.4334467 0.045034897
4.4339268 0.044745392
4.4344069 0.044427448
4.434887 0.044084164
4.4353671 0.043675648
4.4358472 0.043123757
4.4363273 0.042463349
4.4368074 0.041733692
4.4372875 0.040974054
4.4377676 0.040223704
4.4382476 0.039521908
4.4387277 0.038907935
4.4392078 0.038421053
4.4396879 0.03810053
4.440168 0.037973632
4.4406481 0.037922993
4.4411282 0.037903337
4.4416083 0.037907511
4.4420884 0.037928359
4.4425685 0.037958727
4.4430486 0.037991461
4.4435287 0.038019406
4.4440088 0.038035409
4.4444889 0.038032314
4.444969 0.038002967
4.4454491 0.037957827
4.4459292 0.037915302
4.4464093 0.037873124
4.4468894 0.037828943
4.4473695 0.037780411
4.4478496 0.037725179
4.4483297 0.0376609
4.4488098 0.037585223
4.4492899 0.037495801
4.44977 0.037390285
4.4502501 0.037258627
4.4507301 0.037062476
4.4512102 0.036809281
4.4516903 0.036513655
4.4521704 0.036190212
4.4526505 0.035853567
4.4531306 0.035518333
4.4536107 0.035199124
4.4540908 0.034910555
4.4545709 0.034667238
4.455051 0.034483384
4.4555311 0.034328387
4.4560112 0.034177274
4.4564913 0.034032011
4.4569714 0.033894567
4.4574515 0.033766908
4.4579316 0.033651001
4.4584117 0.033548815
4.4588918 0.033462315
4.4593719 0.033393471
4.459852 0.033344247
4.4603321 0.033311196
4.4608122 0.033279189
4.4612923 0.033247183
4.4617724 0.033215176
4.4622525 0.03318317
4.4627325 0.033151164
4.4632126 0.033119157
4.4636927 0.033087151
4.4641728 0.033055144
4.4646529 0.033023138
4.465133 0.032991132
4.4656131 0.032959125
4.4660932 0.032927119
4.4665733 0.032895112
4.4670534 0.032863106
4.4675335 0.0328311
4.4680136 0.032799093
4.4684937 0.032767087
4.4689738 0.03273508
4.4694539 0.032703074
4.469934 0.032671068
4.4704141 0.032621229
4.4708942 0.032528144
4.4713743 0.032398671
4.4718544 0.032240145
4.4723345 0.0320599
4.4728146 0.031865273
4.4732947 0.031663598
4.4737748 0.03146221
4.4742549 0.031268444
4.4747349 0.031089635
4.475215 0.030931536
4.4756951 0.030786123
4.4761752 0.030648665
4.4766553 0.030516314
4.4771354 0.030386225
4.4776155 0.030255554
4.4780956 0.030121453
4.4785757 0.029981079
4.4790558 0.029831585
4.4795359 0.029670126
4.480016 0.029493799
4.4804961 0.029249503
4.4809762 0.028905259
4.4814563 0.028480001
4.4819364 0.027992664
4.4824165 0.027462184
4.4828966 0.026907495
4.4833767 0.026347531
4.4838568 0.025801229
4.4843369 0.025287522
4.484817 0.024825346
4.4852971 0.024415935
4.4857772 0.024004641
4.4862573 0.023591311
4.4867373 0.023182204
4.4872174 0.022783579
4.4876975 0.022401697
4.4881776 0.022042817
4.4886577 0.021713197
4.4891378 0.021419098
4.4896179 0.02116678
4.490098 0.020961873
4.4905781 0.020788804
4.4910582 0.020637265
4.4915383 0.020505646
4.4920184 0.020392338
4.4924985 0.020295732
4.4929786 0.020214217
4.4934587 0.020146185
4.4939388 0.020090025
4.4944189 0.020044129
4.494899 0.020006886
4.4953791 0.019974728
4.4958592 0.019942722
4.4963393 0.019910715
4.4968194 0.019878709
4.4972995 0.019846703
4.4977796 0.019814696
4.4982597 0.01978269
4.4987397 0.019750683
4.4992198 0.019718677
4.4996999 0.019686671
4.50018 0.019654664
4.5006601 0.019622658
4.5011402 0.019590651
4.5016203 0.019558645
4.5021004 0.019526639
4.5025805 0.019494632
4.5030606 0.019462626
4.5035407 0.019430619
4.5040208 0.019398613
4.5045009 0.019366607
4.504981 0.0193346
4.5054611 0.019302594
4.5059412 0.019270587
4.5064213 0.019238581
4.5069014 0.019206575
4.5073815 0.019174568
4.5078616 0.019142562
4.5083417 0.019110555
4.5088218 0.019078549
4.5093019 0.019046543
4.509782 0.019014536
4.5102621 0.01898253
4.5107421 0.018950523
4.5112222 0.018918517
4.5117023 0.018886511
4.5121824 0.018854504
4.5126625 0.018822498
4.5131426 0.018790491
4.5136227 0.018758485
4.5141028 0.018726479
4.5145829 0.018694472
4.515063 0.01866233
4.5155431 0.018620976
4.5160232 0.018566915
4.5165033 0.018502949
4.5169834 0.018431884
4.5174635 0.018356522
4.5179436 0.018279665
4.5184237 0.018204119
4.5189038 0.018132685
4.5193839 0.018068168
4.519864 0.018013371
4.5203441 0.017980682
4.5208242 0.0179927
4.5213043 0.018040768
4.5217844 0.018114561
4.5222645 0.018203748
4.5227445 0.018298003
4.5232246 0.018386997
4.5237047 0.018460402
4.5241848 0.01850789
4.5246649 0.018519132
4.525145 0.018484773
4.5256251 0.018414276
4.5261052 0.018317636
4.5265853 0.018201002
4.5270654 0.018070521
4.5275455 0.017932341
4.5280256 0.017792609
4.5285057 0.017657474
4.5289858 0.017533083
4.5294659 0.017425583
4.529946 0.017341122
4.5304261 0.017275352
4.5309062 0.017215116
4.5313863 0.017160819
4.5318664 0.017113023
4.5323465 0.01707229
4.5328266 0.017039183
4.5333067 0.017014263
4.5337868 0.016998092
4.5342669 0.016991233
4.5347469 0.016994247
4.535227 0.017009247
4.5357071 0.017046007
4.5361872 0.017103925
4.5366673 0.017180323
4.5371474 0.017272522
4.5376275 0.017377845
4.5381076 0.017493612
4.5385877 0.017617147
4.5390678 0.017745771
4.5395479 0.017876806
4.540028 0.018007721
4.5405081 0.018181256
4.5409882 0.018420051
4.5414683 0.018705828
4.5419484 0.019020308
4.5424285 0.019345213
4.5429086 0.019662266
4.5433887 0.019953187
4.5438688 0.0201997
4.5443489 0.020383525
4.544829 0.020486384
4.5453091 0.020501077
4.5457892 0.020459117
4.5462693 0.020369107
4.5467493 0.020236764
4.5472294 0.020067802
4.5477095 0.01986794
4.5481896 0.019642894
4.5486697 0.019398381
4.5491498 0.019140117
4.5496299 0.018873818
4.55011 0.01860408
4.5505901 0.018308728
4.5510702 0.01798449
4.5515503 0.017641202
4.5520304 0.017288701
4.5525105 0.016936823
4.5529906 0.016595404
4.5534707 0.016274281
4.5539508 0.01598329
4.5544309 0.015732267
4.554911 0.015531048
4.5553911 0.015370892
4.5558712 0.015218967
4.5563513 0.015072902
4.5568314 0.014931222
4.5573115 0.014792449
4.5577916 0.01465511
4.5582717 0.014517729
4.5587518 0.014378829
4.5592318 0.014236937
4.5597119 0.014090576
4.560192 0.013937987
4.5606721 0.013776464
4.5611522 0.013607869
4.5616323 0.013434957
4.5621124 0.013260482
4.5625925 0.013087199
4.5630726 0.012917861
4.5635527 0.012755223
4.5640328 0.012602038
4.5645129 0.012461061
4.564993 0.012335047
4.5654731 0.01223165
4.5659532 0.012154425
4.5664333 0.012099437
4.5669134 0.012062752
4.5673935 0.012040436
4.5678736 0.012028554
4.5683537 0.012023171
4.5688338 0.012020354
4.5693139 0.012016167
4.569794 0.012006677
4.5702741 0.011993298
4.5707542 0.011995958
4.5712342 0.012012314
4.5717143 0.012036958
4.5721944 0.01206448
4.5726745 0.012089469
4.5731546 0.012106515
4.5736347 0.012110209
4.5741148 0.012095141
4.5745949 0.0120559
4.575075 0.011987094
4.5755551 0.011886557
4.5760352 0.011758697
4.5765153 0.011608679
4.5769954 0.011441666
4.5774755 0.011262823
4.5779556 0.011077314
4.5784357 0.010890303
4.5789158 0.010706954
4.5793959 0.010532431
4.579876 0.010371899
4.5803561 0.010224604
4.5808362 0.010078747
4.5813163 0.0099346892
4.5817964 0.0097934628
4.5822765 0.0096561009
4.5827566 0.0095236362
4.5832366 0.0093971016
4.5837167 0.0092775298
4.5841968 0.0091659538
4.5846769 0.0090634062
4.585157 0.0089756002
4.5856371 0.0089608149
4.5861172 0.0090217504
4.5865973 0.0091398162
4.5870774 0.0092964216
4.5875575 0.0094729761
4.5880376 0.009650889
4.5885177 0.0098115697
4.5889978 0.0099364277
4.5894779 0.010006872
4.589958 0.010004313
4.5904381 0.0099501788
4.5909182 0.0098930856
4.5913983 0.0098335985
4.5918784 0.0097719389
4.5923585 0.0097083281
4.5928386 0.0096429874
4.5933187 0.0095761381
4.5937988 0.0095080015
4.5942789 0.0094387989
4.594759 0.0093687518
4.595239 0.0092973157
4.5957191 0.0092205473
4.5961992 0.0091390854
4.5966793 0.0090543998
4.5971594 0.0089679602
4.5976395 0.0088812365
4.5981196 0.0087956984
4.5985997 0.0087128157
4.5990798 0.0086340581
4.5995599 0.0085608955
4.60004 0.0084949688
4.6005201 0.0084648622
4.6010002 0.0084869937
4.6014803 0.0085561198
4.6019604 0.008666997
4.6024405 0.0088143817
4.6029206 0.0089930306
4.6034007 0.0091976999
4.6038808 0.0094231464
4.6043609 0.0096641263
4.604841 0.0099153964
4.6053211 0.010175396
4.6058012 0.010452738
4.6062813 0.010747247
4.6067614 0.011057925
4.6072414 0.011383772
4.6077215 0.011723789
4.6082016 0.012076975
4.6086817 0.012442332
4.6091618 0.01281886
4.6096419 0.01320556
4.610122 0.013602999
4.6106021 0.014040949
4.6110822 0.014522628
4.6115623 0.015036808
4.6120424 0.015572265
4.6125225 0.016117771
4.6130026 0.016662102
4.6134827 0.017194031
4.6139628 0.017702333
4.6144429 0.018175781
4.614923 0.018603151
4.6154031 0.018983654
4.6158832 0.019330201
4.6163633 0.01964137
4.6168434 0.019915396
4.6173235 0.020150516
4.6178036 0.020344968
4.6182837 0.020496989
4.6187638 0.020604814
4.6192438 0.020666681
4.6197239 0.020680827
4.620204 0.020648511
4.6206841 0.020593818
4.6211642 0.020523107
4.6216443 0.020437359
4.6221244 0.020337551
4.6226045 0.020224662
4.6230846 0.020099671
4.6235647 0.019963556
4.6240448 0.019817296
4.6245249 0.019661871
4.625005 0.019498256
4.6254851 0.019316741
4.6259652 0.019111691
4.6264453 0.018889488
4.6269254 0.01865652
4.6274055 0.018419169
4.6278856 0.01818382
4.6283657 0.017956859
4.6288458 0.017744669
4.6293259 0.017553636
4.629806 0.017390144
4.6302861 0.017258965
4.6307662 0.017157037
4.6312462 0.017083793
4.6317263 0.017039232
4.6322064 0.017023355
4.6326865 0.017036161
4.6331666 0.01707765
4.6336467 0.017147824
4.6341268 0.01724668
4.6346069 0.01737422
4.635087 0.01753017
4.6355671 0.017703442
4.6360472 0.017887454
4.6365273 0.018081095
4.6370074 0.018283254
4.6374875 0.01849282
4.6379676 0.018708681
4.6384477 0.018929728
4.6389278 0.019154848
4.6394079 0.019382932
4.639888 0.019612867
4.6403681 0.019844483
4.6408482 0.020080153
4.6413283 0.020321359
4.6418084 0.020569519
4.6422885 0.020826052
4.6427686 0.021092376
4.6432486 0.02136991
4.6437287 0.021660072
4.6442088 0.02196428
4.6446889 0.022283954
4.645169 0.022628441
4.6456491 0.023083601
4.6461292 0.023651106
4.6466093 0.024303775
4.6470894 0.025014423
4.6475695 0.025755867
4.6480496 0.026500925
4.6485297 0.027222414
4.6490098 0.02789315
4.6494899 0.02848595
4.64997 0.028973631
4.6504501 0.029375195
4.6509302 0.029744083
4.6514103 0.030088324
4.6518904 0.030415763
4.6523705 0.030734248
4.6528506 0.031051624
4.6533307 0.031375739
4.6538108 0.031714439
4.6542909 0.032075571
4.654771 0.032466981
4.6552511 0.03289174
4.6557311 0.033328323
4.6562112 0.033772635
4.6566913 0.034224243
4.6571714 0.034682712
4.6576515 0.035147609
4.6581316 0.035618501
4.6586117 0.036094953
4.6590918 0.036576531
4.6595719 0.037062803
4.660052 0.037553981
4.6605321 0.038109916
4.6610122 0.038750435
4.6614923 0.039447875
4.6619724 0.040174569
4.6624525 0.040902854
4.6629326 0.041605066
4.6634127 0.042253539
4.6638928 0.042820609
4.6643729 0.043278611
4.664853 0.043599881
4.6653331 0.043799893
4.6658132 0.043991932
4.6662933 0.04418397
4.6667734 0.044376009
4.6672535 0.044568047
4.6677335 0.044760085
4.6682136 0.044952124
4.6686937 0.045144162
4.6691738 0.045336201
4.6696539 0.045528239
4.670134 0.045720277
4.6706141 0.045912316
4.6710942 0.046104354
4.6715743 0.046296393
4.6720544 0.046488431
4.6725345 0.046680469
4.6730146 0.046872508
4.6734947 0.047064546
4.6739748 0.047256585
4.6744549 0.047448623
4.674935 0.047640661
4.6754151 0.047885254
4.6758952 0.04826819
4.6763753 0.048789069
4.6768554 0.049446198
4.6773355 0.050237884
4.6778156 0.051162432
4.6782957 0.05221815
4.6787758 0.053403343
4.6792559 0.054716319
4.6797359 0.056155383
4.680216 0.057707758
4.6806961 0.059289683
4.6811762 0.060882268
4.6816563 0.062483149
4.6821364 0.064089959
4.6826165 0.065700335
4.6830966 0.06731191
4.6835767 0.06892232
4.6840568 0.0705292
4.6845369 0.072130184
4.685017 0.073722917
4.6854971 0.075312982
4.6859772 0.076904947
4.6864573 0.078496467
4.6869374 0.080085195
4.6874175 0.081668785
4.6878976 0.083244891
4.6883777 0.084811166
4.6888578 0.086365263
4.6893379 0.087904836
4.689818 0.089427539
4.6902981 0.090837229
4.6907782 0.091814631
4.6912583 0.092413793
4.6917383 0.092725993
4.6922184 0.092842509
4.6926985 0.09285462
4.6931786 0.092853604
4.6936587 0.09293074
4.6941388 0.093177304
4.6946189 0.093684577
4.695099 0.094534674
4.6955791 0.095510869
4.6960592 0.096487064
4.6965393 0.097463259
4.6970194 0.098439455
4.6974995 0.09941565
4.6979796 0.10039185
4.6984597 0.10136804
4.6989398 0.10234424
4.6994199 0.10332043
4.6999 0.10429663
4.7003801 0.10527282
4.7008602 0.10624902
4.7013403 0.10722521
4.7018204 0.10820141
4.7023005 0.1091776
4.7027806 0.1101538
4.7032607 0.11112999
4.7037407 0.11210619
4.7042208 0.11308238
4.7047009 0.11405858
4.705181 0.11502365
4.7056611 0.11586959
4.7061412 0.11658658
4.7066213 0.11719656
4.7071014 0.1177215
4.7075815 0.11818333
4.7080616 0.11860402
4.7085417 0.11900551
4.7090218 0.11940975
4.7095019 0.1198387
4.709982 0.1203143
4.7104621 0.12076327
4.7109422 0.1211034
4.7114223 0.12136599
4.7119024 0.12158247
4.7123825 0.12178428
4.7128626 0.12200286
4.7133427 0.12226964
4.7138228 0.12261605
4.7143029 0.12307354
4.714783 0.12367354
4.7152631 0.12451523
4.7157431 0.12591176
4.7162232 0.12780593
4.7167033 0.13008968
4.7171834 0.13265493
4.7176635 0.13539363
4.7181436 0.13819769
4.7186237 0.14095905
4.7191038 0.14356964
4.7195839 0.14592139
4.720064 0.14790896
4.7205441 0.1496433
4.7210242 0.15125392
4.7215043 0.15277243
4.7219844 0.15423042
4.7224645 0.15565952
4.7229446 0.15709132
4.7234247 0.15855744
4.7239048 0.16008948
4.7243849 0.16171905
4.724865 0.16347776
4.7253451 0.16546356
4.7258252 0.16783033
4.7263053 0.17050353
4.7267854 0.17339688
4.7272655 0.17642413
4.7277455 0.179499
4.7282256 0.18253522
4.7287057 0.18544653
4.7291858 0.18814667
4.7296659 0.19054936
4.730146 0.19255956
4.7306261 0.19401703
4.7311062 0.19498785
4.7315863 0.19560147
4.7320664 0.19598734
4.7325465 0.1962749
4.7330266 0.19659361
4.7335067 0.19707292
4.7339868 0.19784227
4.7344669 0.19903111
4.734947 0.20076889
4.7354271 0.20295892
4.7359072 0.20529384
4.7363873 0.20774038
4.7368674 0.21026846
4.7373475 0.21284799
4.7378276 0.21544887
4.7383077 0.21804101
4.7387878 0.22059433
4.7392679 0.22307873
4.7397479 0.22546411
4.740228 0.22771918
4.7407081 0.22982857
4.7411882 0.23182072
4.7416683 0.23372841
4.7421484 0.23558446
4.7426285 0.23742167
4.7431086 0.23927283
4.7435887 0.24117075
4.7440688 0.24314824
4.7445489 0.24523808
4.745029 0.24747464
4.7455091 0.25032109
4.7459892 0.25398603
4.7464693 0.25826736
4.7469494 0.26296303
4.7474295 0.26787097
4.7479096 0.2727891
4.7483897 0.27751535
4.7488698 0.28184766
4.7493499 0.28558394
4.74983 0.28852213
4.7503101 0.29066288
4.7507902 0.29260671
4.7512703 0.29441689
4.7517504 0.29610008
4.7522304 0.29766296
4.7527105 0.29911217
4.7531906 0.3004544
4.7536707 0.3016963
4.7541508 0.30284454
4.7546309 0.30390579
4.755111 0.30488423
4.7555911 0.30573196
4.7560712 0.30645853
4.7565513 0.30710432
4.7570314 0.30770967
4.7575115 0.30831495
4.7579916 0.30896053
4.7584717 0.30968677
4.7589518 0.31053402
4.7594319 0.31154265
4.759912 0.31275303
4.7603921 0.3141568
4.7608722 0.31566518
4.7613523 0.31725413
4.7618324 0.31890171
4.7623125 0.320586
4.7627926 0.32228506
4.7632727 0.32397697
4.7637528 0.3256398
4.7642328 0.32725161
4.7647129 0.32879047
4.765193 0.33024519
4.7656731 0.33169517
4.7661532 0.33315094
4.7666333 0.33459985
4.7671134 0.33602925
4.7675935 0.33742649
4.7680736 0.33877893
4.7685537 0.3400739
4.7690338 0.34129876
4.7695139 0.34244087
4.769994 0.34348757
4.7704741 0.34445218
4.7709542 0.3453629
4.7714343 0.34622774
4.7719144 0.34705467
4.7723945 0.34785167
4.7728746 0.34862674
4.7733547 0.34938785
4.7738348 0.350143
4.7743149 0.35090017
4.774795 0.35166734
4.7752751 0.35244864
4.7757552 0.35322864
4.7762352 0.35399931
4.7767153 0.35475433
4.7771954 0.35548737
4.7776755 0.35619211
4.7781556 0.35686222
4.7786357 0.35749138
4.7791158 0.35807326
4.7795959 0.35860155
4.780076 0.35906464
4.7805561 0.35920472
4.7810362 0.35892311
4.7815163 0.35827734
4.7819964 0.35732493
4.7824765 0.35612341
4.7829566 0.35473032
4.7834367 0.35320318
4.7839168 0.35159952
4.7843969 0.34997687
4.784877 0.34839276
4.7853571 0.34673595
4.7858372 0.3446747
4.7863173 0.34230913
4.7867974 0.33976011
4.7872775 0.3371485
4.7877576 0.33459517
4.7882376 0.33222097
4.7887177 0.33014677
4.7891978 0.32849343
4.7896779 0.32738181
4.790158 0.32689598
4.7906381 0.32662757
4.7911182 0.32642037
4.7915983 0.32626094
4.7920784 0.32613583
4.7925585 0.3260316
4.7930386 0.32593481
4.7935187 0.325832
4.7939988 0.32570975
4.7944789 0.32555461
4.794959 0.32535312
4.7954391 0.32511186
4.7959192 0.32485573
4.7963993 0.32458902
4.7968794 0.32431583
4.7973595 0.32404029
4.7978396 0.32376651
4.7983197 0.3234986
4.7987998 0.3232407
4.7992799 0.3229969
4.79976 0.32277133
4.80024 0.32258026
4.8007201 0.32249602
4.8012002 0.32252284
4.8016803 0.32265225
4.8021604 0.3228758
4.8026405 0.32318503
4.8031206 0.32357147
4.8036007 0.32402668
4.8040808 0.3245422
4.8045609 0.32510957
4.805041 0.32572069
4.8055211 0.32642538
4.8060012 0.32725734
4.8064813 0.3282081
4.8069614 0.32926922
4.8074415 0.33043223
4.8079216 0.33168867
4.8084017 0.33303009
4.8088818 0.33444803
4.8093619 0.33593403
4.809842 0.33747964
4.8103221 0.33912489
4.8108022 0.34099661
4.8112823 0.34305566
4.8117624 0.34525041
4.8122424 0.34752925
4.8127225 0.34984057
4.8132026 0.35213275
4.8136827 0.35435418
4.8141628 0.35645324
4.8146429 0.35837832
4.815123 0.36007094
4.8156031 0.36137613
4.8160832 0.36232603
4.8165633 0.36302497
4.8170434 0.36357727
4.8175235 0.36408726
4.8180036 0.36465927
4.8184837 0.36539764
4.8189638 0.36640668
4.8194439 0.36779073
4.819924 0.36965412
4.8204041 0.37188982
4.8208842 0.37416198
4.8213643 0.3764577
4.8218444 0.37877113
4.8223245 0.38109638
4.8228046 0.38342758
4.8232847 0.38575887
4.8237648 0.38808438
4.8242448 0.39039823
4.8247249 0.39269456
4.825205 0.3949664
4.8256851 0.39720437
4.8261652 0.39941576
4.8266453 0.40161067
4.8271254 0.40379922
4.8276055 0.40599152
4.8280856 0.40819768
4.8285657 0.41042782
4.8290458 0.41269206
4.8295259 0.41500049
4.830006 0.41736327
4.8304861 0.4199434
4.8309662 0.42285486
4.8314463 0.426046
4.8319264 0.42946521
4.8324065 0.43306086
4.8328866 0.43678133
4.8333667 0.440575
4.8338468 0.44439023
4.8343269 0.4481754
4.834807 0.4518789
4.8352871 0.4555663
4.8357672 0.45963751
4.8362472 0.46401611
4.8367273 0.46857054
4.8372074 0.47316925
4.8376875 0.47768066
4.8381676 0.48197321
4.8386477 0.48591533
4.8391278 0.48937547
4.8396079 0.49222206
4.840088 0.49433285
4.8405681 0.49597665
4.8410482 0.49735932
4.8415283 0.49852085
4.8420084 0.49950121
4.8424885 0.50034039
4.8429686 0.50107836
4.8434487 0.50175512
4.8439288 0.50241064
4.8444089 0.50308491
4.844889 0.5038179
4.8453691 0.50461503
4.8458492 0.50541494
4.8463293 0.50621264
4.8468094 0.50700588
4.8472895 0.50779242
4.8477696 0.50857001
4.8482496 0.50933641
4.8487297 0.51008937
4.8492098 0.51082665
4.8496899 0.511546
4.85017 0.512244
4.8506501 0.51290026
4.8511302 0.51349514
4.8516103 0.51401191
4.8520904 0.51443384
4.8525705 0.5147442
4.8530506 0.51492624
4.8535307 0.51496325
4.8540108 0.51483849
4.8544909 0.51453523
4.854971 0.51403674
4.8554511 0.51335562
4.8559312 0.51253227
4.8564113 0.51158214
4.8568914 0.51052058
4.8573715 0.50936295
4.8578516 0.5081246
4.8583317 0.50682087
4.8588118 0.50546713
4.8592919 0.50407872
4.859772 0.502671
4.8602521 0.50125419
4.8607321 0.49981071
4.8612122 0.49833908
4.8616923 0.49684154
4.8621724 0.49532033
4.8626525 0.49377769
4.8631326 0.49221584
4.8636127 0.49063702
4.8640928 0.48904346
4.8645729 0.48743741
4.865053 0.4858204
4.8655331 0.48412637
4.8660132 0.48231426
4.8664933 0.4803888
4.8669734 0.47835472
4.8674535 0.47621679
4.8679336 0.47397973
4.8684137 0.47164829
4.8688938 0.46922721
4.8693739 0.46672124
4.869854 0.46413512
4.8703341 0.46118675
4.8708142 0.45716212
4.8712943 0.45226679
4.8717744 0.4467651
4.8722545 0.44092143
4.8727345 0.43500013
4.8732146 0.42926556
4.8736947 0.42398208
4.8741748 0.41941405
4.8746549 0.41582584
4.875135 0.41342566
4.8756151 0.41140811
4.8760952 0.40942647
4.8765753 0.4074776
4.8770554 0.40555837
4.8775355 0.40366566
4.8780156 0.40179634
4.8784957 0.39994727
4.8789758 0.39811533
4.8794559 0.39629738
4.879936 0.39449029
4.8804161 0.39270425
4.8808962 0.39095385
4.8813763 0.38922926
4.8818564 0.38752029
4.8823365 0.38581678
4.8828166 0.38410855
4.8832967 0.38238543
4.8837768 0.38063724
4.8842569 0.37885381
4.8847369 0.37702497
4.885217 0.37506824
4.8856971 0.37250216
4.8861772 0.36936642
4.8866573 0.36581513
4.8871374 0.36200241
4.8876175 0.35808239
4.8880976 0.35420917
4.8885777 0.35053687
4.8890578 0.34721961
4.8895379 0.34441152
4.890018 0.34226612
4.8904981 0.34047376
4.8909782 0.3386814
4.8914583 0.33688904
4.8919384 0.33509669
4.8924185 0.33330433
4.8928986 0.33151197
4.8933787 0.32971961
4.8938588 0.32792725
4.8943389 0.32613489
4.894819 0.32434254
4.8952991 0.32255018
4.8957792 0.32075782
4.8962593 0.31896546
4.8967393 0.3171731
4.8972194 0.31538074
4.8976995 0.31358838
4.8981796 0.31179603
4.8986597 0.31000367
4.8991398 0.30821131
4.8996199 0.30641895
4.9001 0.30461587
4.9005801 0.30249427
4.9010602 0.29997559
4.9015403 0.29714497
4.9020204 0.29408758
4.9025005 0.29088855
4.9029806 0.28763305
4.9034607 0.28440622
4.9039408 0.28129321
4.9044209 0.27837918
4.904901 0.27574928
4.9053811 0.27339367
4.9058612 0.27115693
4.9063413 0.26904299
4.9068214 0.26706167
4.9073015 0.26522276
4.9077816 0.26353607
4.9082617 0.2620114
4.9087417 0.26065857
4.9092218 0.25948738
4.9097019 0.25850763
4.910182 0.25772693
4.9106621 0.25712581
4.9111422 0.25668797
4.9116223 0.25640164
4.9121024 0.25625503
4.9125825 0.25623637
4.9130626 0.25633387
4.9135427 0.25653575
4.9140228 0.25683022
4.9145029 0.2572055
4.914983 0.25764981
4.9154631 0.25816593
4.9159432 0.25876684
4.9164233 0.2594533
4.9169034 0.26022604
4.9173835 0.26108581
4.9178636 0.26203335
4.9183437 0.26306938
4.9188238 0.26419465
4.9193039 0.2654099
4.919784 0.26671586
4.9202641 0.26813284
4.9207441 0.26975389
4.9212242 0.27158214
4.9217043 0.27360728
4.9221844 0.27581897
4.9226645 0.2782069
4.9231446 0.28076073
4.9236247 0.28347015
4.9241048 0.28632482
4.9245849 0.28931442
4.925065 0.29243421
4.9255451 0.29602099
4.9260252 0.30017622
4.9265053 0.30475746
4.9269854 0.30962227
4.9274655 0.31462823
4.9279456 0.3196329
4.9284257 0.32449383
4.9289058 0.3290686
4.9293859 0.33321476
4.929866 0.33678989
4.9303461 0.33971808
4.9308262 0.34216177
4.9313063 0.34423901
4.9317864 0.34606116
4.9322665 0.34773959
4.9327465 0.34938567
4.9332266 0.35111076
4.9337067 0.35302622
4.9341868 0.35524343
4.9346669 0.35787375
4.935147 0.36100582
4.9356271 0.36436671
4.9361072 0.36782496
4.9365873 0.37135479
4.9370674 0.37493037
4.9375475 0.37852589
4.9380276 0.38211554
4.9385077 0.38567352
4.9389878 0.38917401
4.9394679 0.39259119
4.939948 0.39589926
4.9404281 0.39912374
4.9409082 0.40232771
4.9413883 0.40550607
4.9418684 0.40865296
4.9423485 0.41176253
4.9428286 0.41482893
4.9433087 0.41784631
4.9437888 0.42080883
4.9442689 0.42371063
4.9447489 0.42654587
4.945229 0.42928073
4.9457091 0.43174833
4.9461892 0.43396994
4.9466693 0.43600334
4.9471494 0.4379063
4.9476295 0.43973658
4.9481096 0.44155196
4.9485897 0.44341022
4.9490698 0.44536912
4.9495499 0.44748643
4.95003 0.44982008
4.9505101 0.45244688
4.9509902 0.4553539
4.9514703 0.45847749
4.9519504 0.46175402
4.9524305 0.46511983
4.9529106 0.46851127
4.9533907 0.47186468
4.9538708 0.47511643
4.9543509 0.47820286
4.954831 0.48106032
4.9553111 0.4836438
4.9557912 0.48598259
4.9562713 0.48807966
4.9567514 0.48993377
4.9572314 0.49154368
4.9577115 0.49290813
4.9581916 0.49402588
4.9586717 0.4948957
4.9591518 0.49551634
4.9596319 0.49588655
4.960112 0.49600502
4.9605921 0.49586887
4.9610722 0.49547546
4.9615523 0.49482275
4.9620324 0.49390869
4.9625125 0.4927312
4.9629926 0.49128825
4.9634727 0.48957776
4.9639528 0.48759768
4.9644329 0.48534595
4.964913 0.48282053
4.9653931 0.48001556
4.9658732 0.47695737
4.9663533 0.47370809
4.9668334 0.47033039
4.9673135 0.46688695
4.9677936 0.46344045
4.9682737 0.46005355
4.9687538 0.45678893
4.9692338 0.45370927
4.9697139 0.45087724
4.970194 0.44832754
4.9706741 0.44585077
4.9711542 0.44339611
4.9716343 0.44097022
4.9721144 0.43857976
4.9725945 0.4362314
4.9730746 0.43393179
4.9735547 0.4316876
4.9740348 0.42950549
4.9745149 0.42739212
4.974995 0.42535414
4.9754751 0.42338344
4.9759552 0.42146377
4.9764353 0.41959041
4.9769154 0.41775867
4.9773955 0.41596381
4.9778756 0.41420115
4.9783557 0.41246597
4.9788358 0.41075355
4.9793159 0.4090592
4.979796 0.4073782
4.9802761 0.40574112
4.9807562 0.40428746
4.9812362 0.40299748
4.9817163 0.40183108
4.9821964 0.40074818
4.9826765 0.3997087
4.9831566 0.39867253
4.9836367 0.39759961
4.9841168 0.39644983
4.9845969 0.39518312
4.985077 0.39374905
4.9855571 0.3916513
4.9860372 0.3887758
4.9865173 0.38531913
4.9869974 0.38147789
4.9874775 0.37744865
4.9879576 0.37342802
4.9884377 0.36961257
4.9889178 0.36619891
4.9893979 0.3633836
4.989878 0.36136326
4.9903581 0.360268
4.9908382 0.35994848
4.9913183 0.36024071
4.9917984 0.36098463
4.9922785 0.36202014
4.9927586 0.36318715
4.9932386 0.36432557
4.9937187 0.36527532
4.9941988 0.36587631
4.9946789 0.36596845
4.995159 0.36540948
4.9956391 0.36435085
4.9961192 0.36294654
4.9965993 0.36129726
4.9970794 0.35950375
4.9975595 0.35766674
4.9980396 0.35588696
4.9985197 0.35426514
4.9989998 0.352902
4.9994799 0.35189828
4.99996 0.3513547
5.0004401 0.35116721
5.0009202 0.35110901
5.0014003 0.35120315
5.0018804 0.3514743
5.0023605 0.35194712
5.0028406 0.35264627
5.0033207 0.35359642
5.0038008 0.35482222
5.0042809 0.35634835
5.004761 0.35819945
5.005241 0.36035822
5.0057211 0.36258963
5.0062012 0.36485195
5.0066813 0.36714368
5.0071614 0.36946331
5.0076415 0.37180932
5.0081216 0.37418021
5.0086017 0.37657445
5.0090818 0.37899054
5.0095619 0.38142697
5.010042 0.38388238
5.0105221 0.38637841
5.0110022 0.38892242
5.0114823 0.39150217
5.0119624 0.39410542
5.0124425 0.39671993
5.0129226 0.39933344
5.0134027 0.40193373
5.0138828 0.40450853
5.0143629 0.40704562
5.014843 0.40953274
5.0153231 0.41190565
5.0158032 0.41400253
5.0162833 0.41583214
5.0167634 0.41741616
5.0172434 0.41877623
5.0177235 0.41993404
5.0182036 0.42091125
5.0186837 0.42172952
5.0191638 0.42241051
5.0196439 0.42297589
5.020124 0.42342582
5.0206041 0.42336746
5.0210842 0.42275274
5.0215643 0.4217217
5.0220444 0.42041437
5.0225245 0.41897078
5.0230046 0.41753098
5.0234847 0.41623501
5.0239648 0.4152229
5.0244449 0.4146347
5.024925 0.41461043
5.0254051 0.4152152
5.0258852 0.41630768
5.0263653 0.41776448
5.0268454 0.41946375
5.0273255 0.42128361
5.0278056 0.42310219
5.0282857 0.42479763
5.0287658 0.42624806
5.0292458 0.42733161
5.0297259 0.42792641
5.030206 0.4279723
5.0306861 0.42788882
5.0311662 0.42778084
5.0316463 0.42765081
5.0321264 0.4275012
5.0326065 0.42733447
5.0330866 0.42715308
5.0335667 0.4269595
5.0340468 0.42675618
5.0345269 0.42654558
5.035007 0.42633017
5.0354871 0.42611329
5.0359672 0.42589227
5.0364473 0.42566074
5.0369274 0.42541231
5.0374075 0.42514062
5.0378876 0.42483931
5.0383677 0.42450199
5.0388478 0.42412229
5.0393279 0.42369385
5.039808 0.42321028
5.0402881 0.42255909
5.0407682 0.42132579
5.0412482 0.41952135
5.0417283 0.41720568
5.0422084 0.41443869
5.0426885 0.41128029
5.0431686 0.40779039
5.0436487 0.40402889
5.0441288 0.40005571
5.0446089 0.39593075
5.045089 0.39170907
5.0455691 0.38726859
5.0460492 0.38258385
5.0465293 0.37772431
5.0470094 0.37275942
5.0474895 0.36775864
5.0479696 0.36279142
5.0484497 0.35792721
5.0489298 0.35323548
5.0494099 0.34878568
5.04989 0.34464726
5.0503701 0.34077007
5.0508502 0.33691532
5.0513303 0.33307393
5.0518104 0.32924684
5.0522905 0.32543494
5.0527706 0.32163914
5.0532507 0.31786037
5.0537307 0.31409954
5.0542108 0.31035755
5.0546909 0.30663531
5.055171 0.30293506
5.0556511 0.29926997
5.0561312 0.29563666
5.0566113 0.2920268
5.0570914 0.28843208
5.0575715 0.28484418
5.0580516 0.28125478
5.0585317 0.27765557
5.0590118 0.27403822
5.0594919 0.27039441
5.059972 0.26671583
5.0604521 0.26286831
5.0609322 0.25873321
5.0614123 0.25437686
5.0618924 0.2498661
5.0623725 0.24526779
5.0628526 0.24064876
5.0633327 0.23607586
5.0638128 0.23161593
5.0642929 0.22733582
5.064773 0.22330238
5.0652531 0.21956469
5.0657331 0.21605831
5.0662132 0.21274781
5.0666933 0.20960864
5.0671734 0.20661627
5.0676535 0.20374614
5.0681336 0.20097373
5.0686137 0.19827449
5.0690938 0.19562387
5.0695739 0.19299733
5.070054 0.19037052
5.0705341 0.18774797
5.0710142 0.18516485
5.0714943 0.18265201
5.0719744 0.18024031
5.0724545 0.1779606
5.0729346 0.17584374
5.0734147 0.17392058
5.0738948 0.17222197
5.0743749 0.17077878
5.074855 0.16962186
5.0753351 0.1688522
5.0758152 0.16863482
5.0762953 0.16886924
5.0767754 0.16943957
5.0772555 0.17022993
5.0777355 0.17112444
5.0782156 0.17200722
5.0786957 0.1727624
5.0791758 0.1732741
5.0796559 0.17342643
5.080136 0.17311866
5.0806161 0.17254409
5.0810962 0.17183066
5.0815763 0.17102324
5.0820564 0.17016669
5.0825365 0.1693059
5.0830166 0.16848573
5.0834967 0.16775105
5.0839768 0.16714675
5.0844569 0.16671768
5.084937 0.16650872
5.0854171 0.16645938
5.0858972 0.16641726
5.0863773 0.1663806
5.0868574 0.16634993
5.0873375 0.16632576
5.0878176 0.1663086
5.0882977 0.16629898
5.0887778 0.16629742
5.0892579 0.16630443
5.0897379 0.16632053
5.090218 0.16634606
5.0906981 0.16637947
5.0911782 0.16641895
5.0916583 0.1664628
5.0921384 0.16650934
5.0926185 0.1665569
5.0930986 0.16660378
5.0935787 0.1666483
5.0940588 0.16668879
5.0945389 0.16672356
5.095019 0.16675086
5.0954991 0.16673036
5.0959792 0.16663829
5.0964593 0.16648895
5.0969394 0.16629667
5.0974195 0.16607573
5.0978996 0.16584046
5.0983797 0.16560516
5.0988598 0.16538412
5.0993399 0.16519167
5.09982 0.16504211
5.1003001 0.16493637
5.1007802 0.16484763
5.1012603 0.16480568
5.1017403 0.1648456
5.1022204 0.16500248
5.1027005 0.1653114
5.1031806 0.16580745
5.1036607 0.16652571
5.1041408 0.16750128
5.1046209 0.16876923
5.105101 0.17036245
5.1055811 0.17223098
5.1060612 0.17430905
5.1065413 0.17655369
5.1070214 0.17892192
5.1075015 0.18137076
5.1079816 0.18385722
5.1084617 0.18633833
5.1089418 0.18877111
5.1094219 0.19111258
5.109902 0.19331976
5.1103821 0.19537459
5.1108622 0.19732538
5.1113423 0.19920309
5.1118224 0.20103756
5.1123025 0.20285861
5.1127826 0.20469609
5.1132627 0.20657981
5.1137427 0.20853962
5.1142228 0.21060535
5.1147029 0.21280682
5.115183 0.21517293
5.1156631 0.21771085
5.1161432 0.22040918
5.1166233 0.22325633
5.1171034 0.22624071
5.1175835 0.22935073
5.1180636 0.23257483
5.1185437 0.2359014
5.1190238 0.23931887
5.1195039 0.24281565
5.119984 0.24638015
5.1204641 0.24997835
5.1209442 0.25358087
5.1214243 0.25718813
5.1219044 0.2608006
5.1223845 0.26441875
5.1228646 0.26804303
5.1233447 0.27167392
5.1238248 0.27531187
5.1243049 0.27895736
5.124785 0.28261083
5.1252651 0.28627381
5.1257451 0.28995045
5.1262252 0.2936384
5.1267053 0.29733449
5.1271854 0.30103556
5.1276655 0.30473845
5.1281456 0.30844
5.1286257 0.31213706
5.1291058 0.31582645
5.1295859 0.31950502
5.130066 0.32316936
5.1305461 0.32679966
5.1310262 0.33037911
5.1315063 0.33389969
5.1319864 0.33735339
5.1324665 0.34073219
5.1329466 0.34402809
5.1334267 0.34723306
5.1339068 0.35033909
5.1343869 0.35333817
5.134867 0.35622228
5.1353471 0.35899274
5.1358272 0.36167661
5.1363073 0.36428731
5.1367874 0.36683712
5.1372675 0.36933836
5.1377475 0.37180331
5.1382276 0.37424429
5.1387077 0.37667359
5.1391878 0.37910351
5.1396679 0.38154635
5.140148 0.38401663
5.1406281 0.38654691
5.1411082 0.38911854
5.1415883 0.39169809
5.1420684 0.39425212
5.1425485 0.39674718
5.1430286 0.39914983
5.1435087 0.40142663
5.1439888 0.40354415
5.1444689 0.40546893
5.144949 0.40716753
5.1454291 0.40846135
5.1459092 0.40917133
5.1463893 0.40937993
5.1468694 0.40917189
5.1473495 0.40863193
5.1478296 0.40784479
5.1483097 0.4068952
5.1487898 0.4058679
5.1492699 0.40484761
5.1497499 0.40391908
5.15023 0.40313922
5.1507101 0.40237837
5.1511902 0.40160221
5.1516703 0.4008052
5.1521504 0.39998181
5.1526305 0.39912649
5.1531106 0.39823371
5.1535907 0.39729793
5.1540708 0.39631361
5.1545509 0.3952752
5.155031 0.39417692
5.1555111 0.39294874
5.1559912 0.39154845
5.1564713 0.38998989
5.1569514 0.38828689
5.1574315 0.38645326
5.1579116 0.38450283
5.1583917 0.38244944
5.1588718 0.38030691
5.1593519 0.37808907
5.159832 0.37580973
5.1603121 0.37336748
5.1607922 0.3704248
5.1612723 0.36706051
5.1617524 0.3633889
5.1622324 0.35952426
5.1627125 0.35558088
5.1631926 0.35167304
5.1636727 0.34791504
5.1641528 0.34442116
5.1646329 0.34130571
5.165113 0.33868892
5.1655931 0.33676078
5.1660732 0.3354479
5.1665533 0.33458694
5.1670334 0.33401453
5.1675135 0.33356735
5.1679936 0.33308203
5.1684737 0.33239523
5.1689538 0.33134362
5.1694339 0.32976383
5.169914 0.32749252
5.1703941 0.32458966
5.1708742 0.3214401
5.1713543 0.31810593
5.1718344 0.31463972
5.1723145 0.31109405
5.1727946 0.30752153
5.1732747 0.30397472
5.1737548 0.30050622
5.1742348 0.2971686
5.1747149 0.29401445
5.175195 0.29107734
5.1756751 0.2882221
5.1761552 0.28541262
5.1766353 0.28265046
5.1771154 0.27993716
5.1775955 0.27727425
5.1780756 0.27466328
5.1785557 0.2721058
5.1790358 0.26960333
5.1795159 0.26715744
5.179996 0.26476965
5.1804761 0.26239361
5.1809562 0.2600272
5.1814363 0.25774128
5.1819164 0.25560676
5.1823965 0.2536945
5.1828766 0.2520754
5.1833567 0.25082035
5.1838368 0.25000022
5.1843169 0.24968591
5.184797 0.24994829
5.1852771 0.25074921
5.1857572 0.25164145
5.1862372 0.25256519
5.1867173 0.25351695
5.1871974 0.25449322
5.1876775 0.25549054
5.1881576 0.25650541
5.1886377 0.25753436
5.1891178 0.25857389
5.1895979 0.25962052
5.190078 0.26067075
5.1905581 0.26172103
5.1910382 0.26277096
5.1915183 0.26382113
5.1919984 0.26487215
5.1924785 0.26592462
5.1929586 0.26697914
5.1934387 0.26803632
5.1939188 0.26909676
5.1943989 0.27016105
5.194879 0.27122981
5.1953591 0.27235816
5.1958392 0.27365432
5.1963193 0.27507334
5.1967994 0.27656353
5.1972795 0.27807318
5.1977596 0.27955059
5.1982396 0.28094408
5.1987197 0.28220194
5.1991998 0.28327247
5.1996799 0.28410398
5.20016 0.28466277
5.2006401 0.28514677
5.2011202 0.28562504
5.2016003 0.28609857
5.2020804 0.28656832
5.2025605 0.28703526
5.2030406 0.28750037
5.2035207 0.28796461
5.2040008 0.28842897
5.2044809 0.28889441
5.204961 0.2893619
5.2054411 0.28982969
5.2059212 0.29029492
5.2064013 0.29075832
5.2068814 0.29122065
5.2073615 0.29168267
5.2078416 0.29214513
5.2083217 0.29260879
5.2088018 0.29307441
5.2092819 0.29354274
5.209762 0.29401454
5.210242 0.29459442
5.2107221 0.29584283
5.2112022 0.29772581
5.2116823 0.30010321
5.2121624 0.30283485
5.2126425 0.30578057
5.2131226 0.30880021
5.2136027 0.3117536
5.2140828 0.31450057
5.2145629 0.31690097
5.215043 0.31881713
5.2155231 0.32049912
5.2160032 0.32217554
5.2164833 0.32383206
5.2169634 0.32545433
5.2174435 0.32702802
5.2179236 0.32853878
5.2184037 0.32997227
5.2188838 0.33131414
5.2193639 0.33255007
5.219844 0.33366571
5.2203241 0.33466591
5.2208042 0.33560876
5.2212843 0.33650924
5.2217644 0.33737831
5.2222444 0.33822695
5.2227245 0.33906613
5.2232046 0.33990682
5.2236847 0.34075999
5.2241648 0.3416366
5.2246449 0.34254763
5.225125 0.34350325
5.2256051 0.34449495
5.2260852 0.34551622
5.2265653 0.34656591
5.2270454 0.34764283
5.2275255 0.34874583
5.2280056 0.34987372
5.2284857 0.35102534
5.2289658 0.35219951
5.2294459 0.35339507
5.229926 0.35461084
5.2304061 0.35601341
5.2308862 0.35784197
5.2313663 0.36000403
5.2318464 0.36240115
5.2323265 0.36493487
5.2328066 0.36750674
5.2332867 0.3700183
5.2337668 0.37237112
5.2342468 0.37446672
5.2347269 0.37620667
5.235207 0.37750343
5.2356871 0.37840576
5.2361672 0.37899963
5.2366473 0.37936149
5.2371274 0.37956774
5.2376075 0.37969482
5.2380876 0.37981916
5.2385677 0.38001717
5.2390478 0.38036528
5.2395279 0.38093993
5.240008 0.38181748
5.2404881 0.3829151
5.2409682 0.38410171
5.2414483 0.38536759
5.2419284 0.38670304
5.2424085 0.38809835
5.2428886 0.38954379
5.2433687 0.39102966
5.2438488 0.39254624
5.2443289 0.39408383
5.244809 0.3956327
5.2452891 0.39735723
5.2457692 0.3998573
5.2462492 0.40296983
5.2467293 0.40644953
5.2472094 0.4100511
5.2476895 0.41352921
5.2481696 0.41663858
5.2486497 0.41913388
5.2491298 0.42076982
5.2496099 0.42130109
5.25009 0.42050321
5.2505701 0.41897592
5.2510502 0.41713721
5.2515303 0.41504742
5.2520104 0.41276693
5.2524905 0.4103561
5.2529706 0.4078753
5.2534507 0.4053849
5.2539308 0.40294525
5.2544109 0.40061672
5.254891 0.39845969
5.2553711 0.39645779
5.2558512 0.3944672
5.2563313 0.39248363
5.2568114 0.39050889
5.2572915 0.38854478
5.2577716 0.38659314
5.2582517 0.38465577
5.2587317 0.38273449
5.2592118 0.38083111
5.2596919 0.37894745
5.260172 0.37707993
5.2606521 0.37519493
5.2611322 0.37335559
5.2616123 0.37164816
5.2620924 0.3701589
5.2625725 0.36897405
5.2630526 0.36817985
5.2635327 0.36786256
5.2640128 0.36810844
5.2644929 0.36900372
5.264973 0.37063465
5.2654531 0.37282126
5.2659332 0.37523639
5.2664133 0.37783398
5.2668934 0.38056885
5.2673735 0.3833958
5.2678536 0.38626966
5.2683337 0.38914525
5.2688138 0.39197738
5.2692939 0.39472086
5.269774 0.39733051
5.2702541 0.39978922
5.2707341 0.40221943
5.2712142 0.4046413
5.2716943 0.40705442
5.2721744 0.4094584
5.2726545 0.41185283
5.2731346 0.41423731
5.2736147 0.41661143
5.2740948 0.41897478
5.2745749 0.42132697
5.275055 0.42366775
5.2755351 0.42600286
5.2760152 0.42830714
5.2764953 0.43054102
5.2769754 0.43266494
5.2774555 0.43463934
5.2779356 0.43642464
5.2784157 0.43798129
5.2788958 0.43926972
5.2793759 0.44025037
5.279856 0.44088366
5.2803361 0.4410314
5.2808162 0.44045455
5.2812963 0.43927202
5.2817764 0.43762355
5.2822565 0.43564889
5.2827365 0.43348775
5.2832166 0.43127987
5.2836967 0.429165
5.2841768 0.42728285
5.2846569 0.42577316
5.285137 0.42475088
5.2856171 0.42389208
5.2860972 0.42306429
5.2865773 0.4222796
5.2870574 0.4215501
5.2875375 0.42088786
5.2880176 0.42030498
5.2884977 0.41981355
5.2889778 0.41942564
5.2894579 0.41915334
5.289938 0.41900874
5.2904181 0.41914573
5.2908982 0.41973642
5.2913783 0.42067804
5.2918584 0.42186436
5.2923385 0.42318915
5.2928186 0.42454619
5.2932987 0.42582924
5.2937788 0.42693208
5.2942589 0.42774848
5.2947389 0.42817221
5.295219 0.42814255
5.2956991 0.42791663
5.2961792 0.42755037
5.2966593 0.42704011
5.2971394 0.4263822
5.2976195 0.42557298
5.2980996 0.42460877
5.2985797 0.42348594
5.2990598 0.42220081
5.2995399 0.42074973
5.30002 0.41912917
5.3005001 0.41741604
5.3009802 0.41567002
5.3014603 0.41387998
5.3019404 0.41203479
5.3024205 0.41012332
5.3029006 0.40813443
5.3033807 0.40605701
5.3038608 0.4038799
5.3043409 0.40159199
5.304821 0.39918214
5.3053011 0.39665302
5.3057812 0.39405566
5.3062613 0.39140743
5.3067413 0.38872137
5.3072214 0.38601053
5.3077015 0.38328795
5.3081816 0.38056669
5.3086617 0.37785979
5.3091418 0.37518029
5.3096219 0.37254125
5.310102 0.36995495
5.3105821 0.36740989
5.3110622 0.36489973
5.3115423 0.36242739
5.3120224 0.35999574
5.3125025 0.35760768
5.3129826 0.35526611
5.3134627 0.3529739
5.3139428 0.35073397
5.3144229 0.34854919
5.314903 0.34642247
5.3153831 0.34440212
5.3158632 0.34258803
5.3163433 0.34099076
5.3168234 0.33961802
5.3173035 0.3384775
5.3177836 0.33757691
5.3182637 0.33692394
5.3187437 0.3365263
5.3192238 0.33639168
5.3197039 0.33652778
5.320184 0.33692349
5.3206641 0.33739388
5.3211442 0.33788594
5.3216243 0.33839452
5.3221044 0.33891449
5.3225845 0.3394407
5.3230646 0.33996801
5.3235447 0.34049127
5.3240248 0.34100535
5.3245049 0.34150509
5.324985 0.34198536
5.3254651 0.34245392
5.3259452 0.34292227
5.3264253 0.34338849
5.3269054 0.34385063
5.3273855 0.34430673
5.3278656 0.34475486
5.3283457 0.34519307
5.3288258 0.34561941
5.3293059 0.34603194
5.329786 0.3464287
5.3302661 0.34676175
5.3307461 0.34682264
5.3312262 0.3466212
5.3317063 0.34619848
5.3321864 0.34559551
5.3326665 0.34485333
5.3331466 0.34401297
5.3336267 0.34311549
5.3341068 0.34220192
5.3345869 0.3413133
5.335067 0.34048299
5.3355471 0.33928856
5.3360272 0.33758153
5.3365073 0.3355195
5.3369874 0.33326009
5.3374675 0.33096091
5.3379476 0.32877955
5.3384277 0.32687365
5.3389078 0.32540079
5.3393879 0.32451861
5.339868 0.32438469
5.3403481 0.32506928
5.3408282 0.32636273
5.3413083 0.32814191
5.3417884 0.33029281
5.3422685 0.33270146
5.3427485 0.33525385
5.3432286 0.33783598
5.3437087 0.34033387
5.3441888 0.34263352
5.3446689 0.34462094
5.345149 0.34620833
5.3456291 0.34769827
5.3461092 0.34919713
5.3465893 0.35068983
5.3470694 0.35216131
5.3475495 0.35359647
5.3480296 0.35498025
5.3485097 0.35629757
5.3489898 0.35753335
5.3494699 0.35867252
5.34995 0.3597
5.3504301 0.3606114
5.3509102 0.36142265
5.3513903 0.36214423
5.3518704 0.36278649
5.3523505 0.36335979
5.3528306 0.36387447
5.3533107 0.3643409
5.3537908 0.36476943
5.3542709 0.36517043
5.354751 0.36555424
5.355231 0.36589122
5.3557111 0.36595707
5.3561912 0.36577918
5.3566713 0.36543443
5.3571514 0.36499967
5.3576315 0.36455179
5.3581116 0.36416764
5.3585917 0.36392409
5.3590718 0.36389801
5.3595519 0.36416626
5.360032 0.36480547
5.3605121 0.36580671
5.3609922 0.36709601
5.3614723 0.36863103
5.3619524 0.37036942
5.3624325 0.37226884
5.3629126 0.37428697
5.3633927 0.37638145
5.3638728 0.37850995
5.3643529 0.38063012
5.364833 0.38269963
5.3653131 0.38490865
5.3657932 0.38790592
5.3662733 0.3914917
5.3667534 0.39539545
5.3672334 0.39934664
5.3677135 0.40307471
5.3681936 0.40630914
5.3686737 0.40877938
5.3691538 0.4102149
5.3696339 0.41034516
5.370114 0.40894774
5.3705941 0.40698733
5.3710742 0.40494741
5.3715543 0.40284304
5.3720344 0.40068927
5.3725145 0.39850117
5.3729946 0.39629377
5.3734747 0.39408216
5.3739548 0.39188136
5.3744349 0.38970646
5.374915 0.38757249
5.3753951 0.38547336
5.3758752 0.38337558
5.3763553 0.38127844
5.3768354 0.37918216
5.3773155 0.37708692
5.3777956 0.37499295
5.3782757 0.37290043
5.3787558 0.37080958
5.3792358 0.3687206
5.3797159 0.36663369
5.380196 0.3645566
5.3806761 0.36256067
5.3811562 0.36067356
5.3816363 0.35890786
5.3821164 0.35727612
5.3825965 0.35579092
5.3830766 0.35446482
5.3835567 0.35331039
5.3840368 0.35234021
5.3845169 0.35156684
5.384997 0.35100284
5.3854771 0.35102641
5.3859572 0.35189916
5.3864373 0.35344377
5.3869174 0.35548292
5.3873975 0.35783929
5.3878776 0.36033557
5.3883577 0.36279442
5.3888378 0.36503853
5.3893179 0.36689057
5.389798 0.36817322
5.3902781 0.36885267
5.3907582 0.36944797
5.3912382 0.36999775
5.3917183 0.37046915
5.3921984 0.3708293
5.3926785 0.37104532
5.3931586 0.37108436
5.3936387 0.37091353
5.3941188 0.37049998
5.3945989 0.36981083
5.395079 0.36881581
5.3955591 0.36761512
5.3960392 0.36628726
5.3965193 0.36485002
5.3969994 0.36332121
5.3974795 0.36171861
5.3979596 0.36006002
5.3984397 0.35836324
5.3989198 0.35664606
5.3993999 0.35492628
5.39988 0.35322169
5.4003601 0.35145512
5.4008402 0.34943456
5.4013203 0.34721061
5.4018004 0.34484485
5.4022805 0.34239889
5.4027606 0.33993432
5.4032406 0.33751272
5.4037207 0.33519571
5.4042008 0.33304487
5.4046809 0.3311218
5.405161 0.32964649
5.4056411 0.33051766
5.4061212 0.3337998
5.4066013 0.33888633
5.4070814 0.34517071
5.4075615 0.35204637
5.4080416 0.35890674
5.4085217 0.36514527
5.4090018 0.37015539
5.4094819 0.37333055
5.409962 0.37406417
5.4104421 0.37305033
5.4109222 0.37182064
5.4114023 0.37039659
5.4118824 0.36879069
5.4123625 0.36701547
5.4128426 0.36508342
5.4133227 0.36300708
5.4138028 0.36079895
5.4142829 0.35847155
5.414763 0.3560374
5.415243 0.35345212
5.4157231 0.35044145
5.4162032 0.34708067
5.4166833 0.34350413
5.4171634 0.33984617
5.4176435 0.33624116
5.4181236 0.33282342
5.4186037 0.32972732
5.4190838 0.32708719
5.4195639 0.32503739
5.420044 0.32371127
5.4205241 0.32306576
5.4210042 0.32296384
5.4214843 0.32333781
5.4219644 0.32411997
5.4224445 0.32524259
5.4229246 0.32663799
5.4234047 0.32823845
5.4238848 0.32997627
5.4243649 0.33178374
5.424845 0.33359316
5.4253251 0.33542578
5.4258052 0.33749369
5.4262853 0.33975121
5.4267654 0.34213246
5.4272454 0.34457156
5.4277255 0.34700264
5.4282056 0.34935981
5.4286857 0.3515772
5.4291658 0.35358892
5.4296459 0.35532911
5.430126 0.35673758
5.4306061 0.35788208
5.4310862 0.35880545
5.4315663 0.35951177
5.4320464 0.36000514
5.4325265 0.36028965
5.4330066 0.36036938
5.4334867 0.36024844
5.4339668 0.35993092
5.4344469 0.35942089
5.434927 0.35872247
5.4354071 0.35778473
5.4358872 0.35655577
5.4363673 0.35510831
5.4368474 0.35351709
5.4373275 0.35185687
5.4378076 0.35020241
5.4382877 0.34862845
5.4387678 0.34720976
5.4392478 0.3460211
5.4397279 0.3451372
5.440208 0.34459681
5.4406881 0.34415992
5.4411682 0.34376039
5.4416483 0.34338918
5.4421284 0.34303726
5.4426085 0.34269559
5.4430886 0.34235515
5.4435687 0.3420069
5.4440488 0.34164181
5.4445289 0.34125085
5.445009 0.34082497
5.4454891 0.34034898
5.4459692 0.33982222
5.4464493 0.3392564
5.4469294 0.33866327
5.4474095 0.33805455
5.4478896 0.33744198
5.4483697 0.33683727
5.4488498 0.33625217
5.4493299 0.33569839
5.44981 0.33518767
5.4502901 0.33486252
5.4507702 0.33519687
5.4512503 0.33610554
5.4517303 0.33744309
5.4522104 0.33906409
5.4526905 0.34082313
5.4531706 0.34257477
5.4536507 0.34417358
5.4541308 0.34547413
5.4546109 0.34633101
5.455091 0.34659229
5.4555711 0.34596127
5.4560512 0.34449227
5.4565313 0.34239706
5.4570114 0.33988739
5.4574915 0.33717501
5.4579716 0.33447168
5.4584517 0.33198916
5.4589318 0.32993921
5.4594119 0.32853358
5.459892 0.32798403
5.4603721 0.32833133
5.4608522 0.32922396
5.4613323 0.33052063
5.4618124 0.33209157
5.4622925 0.33380701
5.4627726 0.33553718
5.4632527 0.33715233
5.4637327 0.33852269
5.4642128 0.33951848
5.4646929 0.34000996
5.465173 0.33991481
5.4656531 0.33967715
5.4661332 0.33943739
5.4666133 0.33919529
5.4670934 0.33895061
5.4675735 0.33870309
5.4680536 0.3384525
5.4685337 0.33819858
5.4690138 0.33794111
5.4694939 0.33767983
5.469974 0.33741449
5.4704541 0.33714406
5.4709342 0.33686826
5.4714143 0.33658841
5.4718944 0.33630579
5.4723745 0.33602173
5.4728546 0.33573752
5.4733347 0.33545446
5.4738148 0.33517387
5.4742949 0.33489704
5.474775 0.33462527
5.4752551 0.33441672
5.4757351 0.33454402
5.4762152 0.33497795
5.4766953 0.33564222
5.4771754 0.33646051
5.4776555 0.33735651
5.4781356 0.33825393
5.4786157 0.33907644
5.4790958 0.33974776
5.4795759 0.34019156
5.480056 0.34033236
5.4805361 0.34018263
5.4810162 0.33978019
5.4814963 0.33912587
5.4819764 0.33822047
5.4824565 0.33706481
5.4829366 0.33565969
5.4834167 0.33400593
5.4838968 0.33210435
5.4843769 0.32995574
5.484857 0.32756093
5.4853371 0.32490103
5.4858172 0.32194854
5.4862973 0.31875868
5.4867774 0.31539106
5.4872575 0.3119053
5.4877375 0.30836103
5.4882176 0.30481787
5.4886977 0.30133544
5.4891778 0.29797335
5.4896579 0.29479124
5.490138 0.2918333
5.4906181 0.28889619
5.4910982 0.28594452
5.4915783 0.28303754
5.4920584 0.28023448
5.4925385 0.27759459
5.4930186 0.27517712
5.4934987 0.27304131
5.4939788 0.2712464
5.4944589 0.26985165
5.494939 0.26891629
5.4954191 0.26853572
5.4958992 0.26872304
5.4963793 0.26936067
5.4968594 0.27032977
5.4973395 0.27151151
5.4978196 0.27278706
5.4982997 0.2740376
5.4987798 0.27514429
5.4992599 0.2759883
5.4997399 0.27645081
5.50022 0.27647413
5.5007001 0.27641713
5.5011802 0.27635898
5.5016603 0.27629921
5.5021404 0.27623735
5.5026205 0.27617293
5.5031006 0.2761055
5.5035807 0.27603457
5.5040608 0.2759597
5.5045409 0.2758804
5.505021 0.2757962
5.5055011 0.27570384
5.5059812 0.27560223
5.5064613 0.27549341
5.5069414 0.27537944
5.5074215 0.27526237
5.5079016 0.27514424
5.5083817 0.27502711
5.5088618 0.27491303
5.5093419 0.27480404
5.509822 0.2747022
5.5103021 0.27470384
5.5107822 0.2751171
5.5112623 0.27588134
5.5117423 0.27690093
5.5122224 0.27808023
5.5127025 0.27932362
5.5131826 0.28053547
5.5136627 0.28162013
5.5141428 0.28248199
5.5146229 0.2830254
5.515103 0.28314664
5.5155831 0.28257588
5.5160632 0.28133024
5.5165433 0.27956052
5.5170234 0.27741754
5.5175035 0.27505209
5.5179836 0.27261499
5.5184637 0.27025703
5.5189438 0.26812902
5.5194239 0.26638177
5.519904 0.26516608
5.5203841 0.26456351
5.5208642 0.26444209
5.5213443 0.26469084
5.5218244 0.26520137
5.5223045 0.26586531
5.5227846 0.26657427
5.5232647 0.26721987
5.5237447 0.26769372
5.5242248 0.26788745
5.5247049 0.26769266
5.525185 0.2669755
5.5256651 0.26546828
5.5261452 0.26327207
5.5266253 0.26057119
5.5271054 0.25754998
5.5275855 0.25439274
5.5280656 0.25128382
5.5285457 0.24840752
5.5290258 0.24594817
5.5295059 0.2440901
5.529986 0.24301762
5.5304661 0.24278103
5.5309462 0.24319814
5.5314263 0.24411916
5.5319064 0.24539437
5.5323865 0.24687407
5.5328666 0.24840852
5.5333467 0.24984802
5.5338268 0.25104285
5.5343069 0.25184328
5.534787 0.25209961
5.5352671 0.25168709
5.5357471 0.25069317
5.5362272 0.24926359
5.5367073 0.24753765
5.5371874 0.24565468
5.5376675 0.24375398
5.5381476 0.24197488
5.5386277 0.24045669
5.5391078 0.23933873
5.5395879 0.23876031
5.540068 0.23885422
5.5405481 0.23932249
5.5410282 0.23993287
5.5415083 0.24067445
5.5419884 0.24153631
5.5424685 0.24250754
5.5429486 0.24357722
5.5434287 0.24473445
5.5439088 0.24596831
5.5443889 0.24726789
5.544869 0.24862228
5.5453491 0.25009011
5.5458292 0.25181446
5.5463093 0.25373515
5.5467894 0.25578143
5.5472695 0.25788257
5.5477495 0.25996781
5.5482296 0.26196643
5.5487097 0.26380768
5.5491898 0.26542082
5.5496699 0.26673511
5.55015 0.26768501
5.5506301 0.26830401
5.5511102 0.268637
5.5515903 0.26871145
5.5520704 0.26855483
5.5525505 0.26819462
5.5530306 0.26765829
5.5535107 0.26697331
5.5539908 0.26616717
5.5544709 0.26526733
5.554951 0.26430126
5.5554311 0.26322381
5.5559112 0.26196584
5.5563913 0.2605705
5.5568714 0.25908195
5.5573515 0.25754429
5.5578316 0.25600167
5.5583117 0.25449822
5.5587918 0.25307807
5.5592719 0.25178536
5.559752 0.2506642
5.560232 0.24974208
5.5607121 0.24894196
5.5611922 0.24825206
5.5616723 0.24767792
5.5621524 0.24722508
5.5626325 0.24689906
5.5631126 0.24670542
5.5635927 0.24664968
5.5640728 0.24673739
5.5645529 0.24697408
5.565033 0.24736587
5.5655131 0.24804056
5.5659932 0.24904004
5.5664733 0.25028853
5.5669534 0.25171026
5.5674335 0.25322946
5.5679136 0.25477036
5.5683937 0.25625719
5.5688738 0.25761418
5.5693539 0.25876555
5.569834 0.25963554
5.5703141 0.26021433
5.5707942 0.26068484
5.5712743 0.26106464
5.5717544 0.26135436
5.5722344 0.26155467
5.5727145 0.2616662
5.5731946 0.2616896
5.5736747 0.26162554
5.5741548 0.26147464
5.5746349 0.26123756
5.575115 0.26091429
5.5755951 0.26048854
5.5760752 0.25994958
5.5765553 0.25929284
5.5770354 0.25851372
5.5775155 0.25760762
5.5779956 0.25656995
5.5784757 0.25539613
5.5789558 0.25408155
5.5794359 0.25262163
5.579916 0.25101177
5.5803961 0.24916396
5.5808762 0.24696062
5.5813563 0.24447404
5.5818364 0.24178064
5.5823165 0.23895686
5.5827966 0.23607914
5.5832767 0.23322392
5.5837568 0.23046764
5.5842368 0.22788672
5.5847169 0.22555762
5.585197 0.22355546
5.5856771 0.22189619
5.5861572 0.22051422
5.5866373 0.21933808
5.5871174 0.2182963
5.5875975 0.21731743
5.5880776 0.21632998
5.5885577 0.21526249
5.5890378 0.21404349
5.5895179 0.21260152
5.589998 0.21086509
5.5904781 0.20852884
5.5909582 0.20546253
5.5914383 0.20186439
5.5919184 0.19793268
5.5923985 0.19386565
5.5928786 0.18986154
5.5933587 0.18611862
5.5938388 0.18283512
5.5943189 0.1802093
5.594799 0.17843941
5.5952791 0.17753414
5.5957592 0.17677233
5.5962392 0.17605538
5.5967193 0.17537705
5.5971994 0.17473113
5.5976795 0.17411141
5.5981596 0.17351167
5.5986397 0.17292568
5.5991198 0.17234724
5.5995999 0.17177012
5.60008 0.17118829
5.6005601 0.1706062
5.6010402 0.17003082
5.6015203 0.16946569
5.6020004 0.1689143
5.6024805 0.1683802
5.6029606 0.1678669
5.6034407 0.16737792
5.6039208 0.16691678
5.6044009 0.166487
5.604881 0.1660921
5.6053611 0.16619878
5.6058412 0.16776084
5.6063213 0.17049559
5.6068014 0.17406652
5.6072815 0.17813714
5.6077616 0.18237093
5.6082416 0.1864314
5.6087217 0.18998205
5.6092018 0.19268637
5.6096819 0.19420786
5.610162 0.19431075
5.6106421 0.19403919
5.6111222 0.19375867
5.6116023 0.19347133
5.6120824 0.19317932
5.6125625 0.19288479
5.6130426 0.19258988
5.6135227 0.19229674
5.6140028 0.19200751
5.6144829 0.19172433
5.614963 0.19144936
5.6154431 0.19118216
5.6159232 0.19091942
5.6164033 0.19066004
5.6168834 0.19040293
5.6173635 0.190147
5.6178436 0.18989117
5.6183237 0.18963436
5.6188038 0.18937546
5.6192839 0.18911341
5.619764 0.18884711
5.620244 0.18844884
5.6207241 0.18726015
5.6212042 0.18535787
5.6216843 0.18294554
5.6221644 0.18022669
5.6226445 0.17740487
5.6231246 0.17468361
5.6236047 0.17226644
5.6240848 0.17035691
5.6245649 0.16915855
5.625045 0.16887368
5.6255251 0.16947267
5.6260052 0.17074112
5.6264853 0.17253093
5.6269654 0.17469402
5.6274455 0.1770823
5.6279256 0.17954769
5.6284057 0.18194211
5.6288858 0.18411745
5.6293659 0.18592565
5.629846 0.18721862
5.6303261 0.18802178
5.6308062 0.18878708
5.6312863 0.18953048
5.6317664 0.19023142
5.6322464 0.19086931
5.6327265 0.19142359
5.6332066 0.19187369
5.6336867 0.19219904
5.6341668 0.19237905
5.6346469 0.19239317
5.635127 0.19222051
5.6356071 0.19185027
5.6360872 0.19131327
5.6365673 0.19064797
5.6370474 0.18989284
5.6375275 0.18908635
5.6380076 0.18826697
5.6384877 0.18747316
5.6389678 0.18674339
5.6394479 0.18611612
5.639928 0.18562983
5.6404081 0.18527304
5.6408882 0.18498466
5.6413683 0.18477927
5.6418484 0.18467292
5.6423285 0.18468166
5.6428086 0.18482153
5.6432887 0.18510859
5.6437688 0.18555889
5.6442488 0.18618846
5.6447289 0.18701337
5.645209 0.18809299
5.6456891 0.18973776
5.6461692 0.19190831
5.6466493 0.19448525
5.6471294 0.19734914
5.6476095 0.20038057
5.6480896 0.20346014
5.6485697 0.20646842
5.6490498 0.20928601
5.6495299 0.21179349
5.65001 0.21387154
5.6504901 0.21565805
5.6509702 0.21734075
5.6514503 0.21890331
5.6519304 0.22032942
5.6524105 0.22160275
5.6528906 0.22270698
5.6533707 0.2236258
5.6538508 0.22434288
5.6543309 0.2248419
5.654811 0.22510654
5.6552911 0.22501715
5.6557712 0.22421946
5.6562513 0.22282901
5.6567313 0.22100956
5.6572114 0.21892488
5.6576915 0.21673873
5.6581716 0.21461488
5.6586517 0.2127171
5.6591318 0.21120914
5.6596119 0.21025479
5.660092 0.21000497
5.6605721 0.21012424
5.6610522 0.21038974
5.6615323 0.2107873
5.6620124 0.21130274
5.6624925 0.21192187
5.6629726 0.21263052
5.6634527 0.21341448
5.6639328 0.2142596
5.6644129 0.21515167
5.664893 0.21607652
5.6653731 0.21717189
5.6658532 0.21870727
5.6663333 0.22057707
5.6668134 0.22266236
5.6672935 0.2248442
5.6677736 0.22700366
5.6682537 0.2290218
5.6687337 0.23077969
5.6692138 0.23215838
5.6696939 0.23303894
5.670174 0.23326298
5.6706541 0.23238107
5.6711342 0.23047896
5.6716143 0.22778812
5.6720944 0.22454005
5.6725745 0.22096624
5.6730546 0.21729817
5.6735347 0.21376732
5.6740148 0.21060518
5.6744949 0.20804324
5.674975 0.20631299
5.6754551 0.20514191
5.6759352 0.20401427
5.6764153 0.20295311
5.6768954 0.2019829
5.6773755 0.2011281
5.6778556 0.20041317
5.6783357 0.19986259
5.6788158 0.19950081
5.6792959 0.19935231
5.679776 0.19944154
5.6802561 0.19980526
5.6807361 0.20049415
5.6812162 0.20144742
5.6816963 0.20259137
5.6821764 0.20385224
5.6826565 0.20515631
5.6831366 0.20642985
5.6836167 0.20759912
5.6840968 0.2085904
5.6845769 0.20932993
5.685057 0.20974624
5.6855371 0.20997038
5.6860172 0.21010798
5.6864973 0.21015025
5.6869774 0.21008842
5.6874575 0.20991369
5.6879376 0.20961727
5.6884177 0.20919038
5.6888978 0.20862424
5.6893779 0.20791005
5.689858 0.20703903
5.6903381 0.20596666
5.6908182 0.204617
5.6912983 0.20304594
5.6917784 0.20131676
5.6922585 0.19949272
5.6927385 0.19763711
5.6932186 0.19581318
5.6936987 0.19408421
5.6941788 0.19251347
5.6946589 0.19116423
5.695139 0.19009016
5.6956191 0.18917368
5.6960992 0.18835561
5.6965793 0.18762855
5.6970594 0.18698506
5.6975395 0.18641772
5.6980196 0.18591911
5.6984997 0.1854818
5.6989798 0.18509836
5.6994599 0.18476139
5.69994 0.18446344
5.7004201 0.18437761
5.7009002 0.18471966
5.7013803 0.18537664
5.7018604 0.18623164
5.7023405 0.18716774
5.7028206 0.18806802
5.7033007 0.18881557
5.7037808 0.18929346
5.7042609 0.18938479
5.7047409 0.18897263
5.705221 0.18797471
5.7057011 0.18658331
5.7061812 0.18490206
5.7066613 0.18299587
5.7071414 0.18092961
5.7076215 0.17876818
5.7081016 0.17657647
5.7085817 0.17441938
5.7090618 0.17236179
5.7095419 0.17046859
5.710022 0.1688045
5.7105021 0.16732859
5.7109822 0.16595434
5.7114623 0.16465637
5.7119424 0.16340929
5.7124225 0.16218774
5.7129026 0.16096633
5.7133827 0.15971967
5.7138628 0.15842239
5.7143429 0.1570491
5.714823 0.15557443
5.7153031 0.15385709
5.7157832 0.15152545
5.7162633 0.14869087
5.7167433 0.14550834
5.7172234 0.14213286
5.7177035 0.13871942
5.7181836 0.13542301
5.7186637 0.13239864
5.7191438 0.1298013
5.7196239 0.12778598
5.720104 0.12649234
5.7205841 0.12559524
5.7210642 0.1248953
5.7215443 0.12437621
5.7220244 0.12402165
5.7225045 0.12381532
5.7229846 0.12374091
5.7234647 0.12378209
5.7239448 0.12392255
5.7244249 0.124146
5.724905 0.1244361
5.7253851 0.12480617
5.7258652 0.12529156
5.7263453 0.12586124
5.7268254 0.12648225
5.7273055 0.12712165
5.7277856 0.12774648
5.7282657 0.1283238
5.7287457 0.12882067
5.7292258 0.12920412
5.7297059 0.12944122
5.730186 0.12950969
5.7306661 0.1294931
5.7311462 0.12941913
5.7316263 0.12929106
5.7321064 0.12911215
5.7325865 0.12888568
5.7330666 0.12861493
5.7335467 0.12830316
5.7340268 0.12795365
5.7345069 0.12756968
5.734987 0.1271545
5.7354671 0.12665815
5.7359472 0.12604303
5.7364273 0.12534071
5.7369074 0.1245828
5.7373875 0.12380091
5.7378676 0.12302665
5.7383477 0.12229162
5.7388278 0.12162743
5.7393079 0.1210657
5.739788 0.12063802
5.7402681 0.1203725
5.7407481 0.1202594
5.7412282 0.12026958
5.7417083 0.12037413
5.7421884 0.12054412
5.7426685 0.12075065
5.7431486 0.12096479
5.7436287 0.12115763
5.7441088 0.12130025
5.7445889 0.12136374
5.745069 0.12131994
5.7455491 0.12119314
5.7460292 0.12101093
5.7465093 0.12077805
5.7469894 0.12049922
5.7474695 0.12017916
5.7479496 0.11982259
5.7484297 0.11943424
5.7489098 0.11901883
5.7493899 0.11858109
5.74987 0.11812574
5.7503501 0.11752396
5.7508302 0.1164821
5.7513103 0.11508947
5.7517904 0.11345513
5.7522705 0.1116881
5.7527506 0.10989742
5.7532306 0.10819212
5.7537107 0.10668123
5.7541908 0.10547379
5.7546709 0.10467882
5.755151 0.10440487
5.7556311 0.10469025
5.7561112 0.10543867
5.7565913 0.106539
5.7570714 0.10788011
5.7575515 0.10935089
5.7580316 0.11084021
5.7585117 0.11223693
5.7589918 0.11342993
5.7594719 0.11430808
5.759952 0.11476027
5.7604321 0.11490828
5.7609122 0.11504249
5.7613923 0.11515777
5.7618724 0.1152463
5.7623525 0.11530027
5.7628326 0.11531184
5.7633127 0.1152732
5.7637928 0.11517653
5.7642729 0.11501401
5.764753 0.11477781
5.765233 0.11446714
5.7657131 0.11412185
5.7661932 0.11374971
5.7666733 0.11335094
5.7671534 0.11292577
5.7676335 0.11247444
5.7681136 0.11199716
5.7685937 0.11149417
5.7690738 0.11096569
5.7695539 0.11041196
5.770034 0.10983284
5.7705141 0.10915609
5.7709942 0.10834724
5.7714743 0.1074355
5.7719544 0.10645007
5.7724345 0.10542017
5.7729146 0.10437502
5.7733947 0.10334382
5.7738748 0.10235579
5.7743549 0.10144015
5.774835 0.1006261
5.7753151 0.09999617
5.7757952 0.099713686
5.7762753 0.099724786
5.7767554 0.099959023
5.7772354 0.10034595
5.7777155 0.10081511
5.7781956 0.10129607
5.7786757 0.10171837
5.7791558 0.10201157
5.7796359 0.10210521
5.780116 0.10191354
5.7805961 0.10106855
5.7810762 0.099563182
5.7815563 0.097563913
5.7820364 0.095237219
5.7825165 0.092749578
5.7829966 0.090267467
5.7834767 0.087957362
5.7839568 0.085985741
5.7844369 0.08451908
5.784917 0.083723857
5.7853971 0.083895904
5.7858772 0.085208219
5.7863573 0.087409678
5.7868374 0.090241384
5.7873175 0.093444438
5.7877976 0.096759943
5.7882777 0.099929001
5.7887578 0.10269272
5.7892378 0.10479219
5.7897179 0.10596852
5.790198 0.10606424
5.7906781 0.10579372
5.7911582 0.10535413
5.7916383 0.10475222
5.7921184 0.10399471
5.7925985 0.10308832
5.7930786 0.1020398
5.7935587 0.10085587
5.7940388 0.099543252
5.7945189 0.098108686
5.794999 0.0965589
5.7954791 0.094707493
5.7959592 0.09243781
5.7964393 0.089863846
5.7969194 0.087099594
5.7973995 0.084259048
5.7978796 0.081456201
5.7983597 0.078805047
5.7988398 0.076419581
5.7993199 0.074413796
5.7998 0.072901686
5.8002801 0.071970728
5.8007602 0.071549759
5.8012402 0.071578067
5.8017203 0.072003665
5.8022004 0.072774565
5.8026805 0.07383878
5.8031606 0.075144323
5.8036407 0.076639208
5.8041208 0.078271446
5.8046009 0.079989053
5.805081 0.081751929
5.8055611 0.084012611
5.8060412 0.086890385
5.8065213 0.090200762
5.8070014 0.093759255
5.8074815 0.097381376
5.8079616 0.10088264
5.8084417 0.10407855
5.8089218 0.10678462
5.8094019 0.10881638
5.809882 0.10998931
5.8103621 0.11028091
5.8108422 0.11004351
5.8113223 0.10939264
5.8118024 0.10842948
5.8122825 0.10725524
5.8127626 0.10597109
5.8132426 0.10467823
5.8137227 0.10347784
5.8142028 0.10247112
5.8146829 0.10175926
5.815163 0.10142052
5.8156431 0.10123844
5.8161232 0.10113524
5.8166033 0.10111261
5.8170834 0.10117224
5.8175635 0.10131582
5.8180436 0.10154504
5.8185237 0.10186158
5.8190038 0.10226715
5.8194839 0.10276342
5.819964 0.10335208
5.8204441 0.10454711
5.8209242 0.10686068
5.8214043 0.11002073
5.8218844 0.11375157
5.8223645 0.11777751
5.8228446 0.12182287
5.8233247 0.12561195
5.8238048 0.12886906
5.8242849 0.13131852
5.824765 0.13268463
5.825245 0.13274958
5.8257251 0.13175753
5.8262052 0.12995739
5.8266853 0.12756441
5.8271654 0.12479385
5.8276455 0.12186098
5.8281256 0.11898106
5.8286057 0.11636936
5.8290858 0.11424112
5.8295659 0.11281162
5.830046 0.112291
5.8305261 0.11219768
5.8310062 0.1121062
5.8314863 0.11201751
5.8319664 0.1119326
5.8324465 0.11185242
5.8329266 0.11177796
5.8334067 0.11171018
5.8338868 0.11165005
5.8343669 0.11159855
5.834847 0.11155664
5.8353271 0.11152589
5.8358072 0.11150714
5.8362873 0.11149729
5.8367674 0.11149309
5.8372474 0.11149126
5.8377275 0.11148853
5.8382076 0.11148162
5.8386877 0.11146726
5.8391678 0.11144217
5.8396479 0.11140309
5.840128 0.1113355
5.8406081 0.11103265
5.8410882 0.11046189
5.8415683 0.10968099
5.8420484 0.10874774
5.8425285 0.10771993
5.8430086 0.10665534
5.8434887 0.10561175
5.8439688 0.10464695
5.8444489 0.10381873
5.844929 0.10318486
5.8454091 0.10274813
5.8458892 0.10243717
5.8463693 0.10224832
5.8468494 0.10217938
5.8473295 0.10222813
5.8478096 0.10239235
5.8482897 0.10266983
5.8487698 0.10305836
5.8492498 0.10355572
5.8497299 0.1041597
5.85021 0.10488346
5.8506901 0.10583712
5.8511702 0.10702296
5.8516503 0.10841665
5.8521304 0.10999389
5.8526105 0.11173035
5.8530906 0.11360172
5.8535707 0.11558368
5.8540508 0.11765191
5.8545309 0.1197821
5.855011 0.12195012
5.8554911 0.12449667
5.8559712 0.1276369
5.8564513 0.13120845
5.8569314 0.13504898
5.8574115 0.13899612
5.8578916 0.14288753
5.8583717 0.14656085
5.8588518 0.14985372
5.8593319 0.15260381
5.859812 0.15464874
5.8602921 0.1559071
5.8607722 0.1566501
5.8612523 0.15699905
5.8617323 0.15704829
5.8622124 0.15689216
5.8626925 0.15662498
5.8631726 0.1563411
5.8636527 0.15613485
5.8641328 0.15610056
5.8646129 0.15633256
5.865093 0.15692048
5.8655731 0.15776235
5.8660532 0.15875377
5.8665333 0.15985791
5.8670134 0.16103798
5.8674935 0.16225714
5.8679736 0.16347859
5.8684537 0.16466551
5.8689338 0.16578109
5.8694139 0.1667885
5.869894 0.16765094
5.8703741 0.16812738
5.8708542 0.16784387
5.8713343 0.16696346
5.8718144 0.16566736
5.8722945 0.16413676
5.8727746 0.16255289
5.8732547 0.16109694
5.8737347 0.15995014
5.8742148 0.15929368
5.8746949 0.15930877
5.875175 0.16019313
5.8756551 0.16218304
5.8761352 0.16512926
5.8766153 0.16880494
5.8770954 0.17298324
5.8775755 0.17743733
5.8780556 0.18194036
5.8785357 0.18626549
5.8790158 0.19018588
5.8794959 0.19347469
5.879976 0.19590508
5.8804561 0.19769992
5.8809362 0.19931844
5.8814163 0.20075657
5.8818964 0.2020091
5.8823765 0.20307081
5.8828566 0.20393648
5.8833367 0.20460089
5.8838168 0.20505882
5.8842969 0.20530505
5.884777 0.20533436
5.8852571 0.2050292
5.8857371 0.20388521
5.8862172 0.20202775
5.8866973 0.19967481
5.8871774 0.19704439
5.8876575 0.19435445
5.8881376 0.19182298
5.8886177 0.18966798
5.8890978 0.18810741
5.8895779 0.18735928
5.890058 0.18763472
5.8905381 0.18853593
5.8910182 0.18971472
5.8914983 0.19115379
5.8919784 0.19283582
5.8924585 0.19474349
5.8929386 0.1968595
5.8934187 0.19916652
5.8938988 0.20164725
5.8943789 0.20428438
5.894859 0.20706058
5.8953391 0.2099825
5.8958192 0.21308939
5.8962993 0.21634494
5.8967794 0.21970837
5.8972595 0.22313891
5.8977395 0.22659576
5.8982196 0.23003816
5.8986997 0.2334253
5.8991798 0.23671643
5.8996599 0.23987074
5.90014 0.242829
5.9006201 0.24528839
5.9011002 0.24724655
5.9015803 0.24882348
5.9020604 0.25013917
5.9025405 0.25131362
5.9030206 0.25246682
5.9035007 0.25371876
5.9039808 0.25518945
5.9044609 0.25699887
5.904941 0.25926702
5.9054211 0.26277181
5.9059012 0.26831055
5.9063813 0.27540073
5.9068614 0.28354535
5.9073415 0.29224742
5.9078216 0.30100995
5.9083017 0.30933593
5.9087818 0.31672839
5.9092619 0.32269032
5.9097419 0.32672474
5.910222 0.32857556
5.9107021 0.32962811
5.9111822 0.33023416
5.9116623 0.33044653
5.9121424 0.33031808
5.9126225 0.32990165
5.9131026 0.32925008
5.9135827 0.32841621
5.9140628 0.32745289
5.9145429 0.32641297
5.915023 0.32534855
5.9155031 0.32397995
5.9159832 0.32213444
5.9164633 0.31993753
5.9169434 0.31751471
5.9174235 0.31499149
5.9179036 0.31249338
5.9183837 0.31014588
5.9188638 0.3080745
5.9193439 0.30640473
5.919824 0.30526209
5.9203041 0.30533325
5.9207842 0.30841661
5.9212643 0.31399917
5.9217443 0.32136086
5.9222244 0.32978165
5.9227045 0.33854148
5.9231846 0.34692031
5.9236647 0.35419808
5.9241448 0.35965474
5.9246249 0.36257026
5.925105 0.36230681
5.9255851 0.3606498
5.9260652 0.35865144
5.9265453 0.35639681
5.9270254 0.353971
5.9275055 0.35145913
5.9279856 0.34894626
5.9284657 0.34651751
5.9289458 0.34425797
5.9294259 0.34225273
5.929906 0.34058689
5.9303861 0.3391693
5.9308662 0.33769711
5.9313463 0.33619081
5.9318264 0.33468096
5.9323065 0.33319814
5.9327866 0.33177291
5.9332667 0.33043585
5.9337467 0.32921754
5.9342268 0.32814853
5.9347069 0.32725942
5.935187 0.32657119
5.9356671 0.32600575
5.9361472 0.32552481
5.9366273 0.32511056
5.9371074 0.32474522
5.9375875 0.32441097
5.9380676 0.32409004
5.9385477 0.32376462
5.9390278 0.32341691
5.9395079 0.32302913
5.939988 0.32258347
5.9404681 0.32206585
5.9409482 0.32147947
5.9414283 0.3208325
5.9419084 0.32013308
5.9423885 0.31938938
5.9428686 0.31860958
5.9433487 0.31780182
5.9438288 0.31697428
5.9443089 0.31613511
5.944789 0.31529248
5.9452691 0.31411259
5.9457491 0.31117425
5.9462292 0.3067425
5.9467093 0.30130832
5.9471894 0.29536267
5.9476695 0.28939655
5.9481496 0.28390091
5.9486297 0.27936675
5.9491098 0.27628504
5.9495899 0.27514676
5.95007 0.2764226
5.9505501 0.27928079
5.9510302 0.28298706
5.9515103 0.2874293
5.9519904 0.29249542
5.9524705 0.29807333
5.9529506 0.30405094
5.9534307 0.31031615
5.9539108 0.31675686
5.9543909 0.32326098
5.954871 0.32971642
5.9553511 0.33628456
5.9558312 0.34351203
5.9563113 0.35121742
5.9567914 0.35918111
5.9572715 0.36718344
5.9577516 0.37500479
5.9582316 0.38242551
5.9587117 0.38922598
5.9591918 0.39518656
5.9596719 0.4000876
5.960152 0.40376713
5.9606321 0.40690386
5.9611122 0.40978504
5.9615923 0.41244965
5.9620724 0.41493662
5.9625525 0.41728491
5.9630326 0.41953348
5.9635127 0.42172128
5.9639928 0.42388726
5.9644729 0.42607038
5.964953 0.4283096
5.9654331 0.43058933
5.9659132 0.43284318
5.9663933 0.43506558
5.9668734 0.43725155
5.9673535 0.4393961
5.9678336 0.44149423
5.9683137 0.44354096
5.9687938 0.44553129
5.9692739 0.44746023
5.969754 0.44932279
5.970234 0.45088151
5.9707141 0.45079807
5.9711942 0.44915698
5.9716743 0.44631554
5.9721544 0.44263103
5.9726345 0.43846075
5.9731146 0.43416199
5.9735947 0.43009204
5.9740748 0.42660819
5.9745549 0.42406775
5.975035 0.42282971
5.9755151 0.42346471
5.9759952 0.42591823
5.9764753 0.42974178
5.9769554 0.43448685
5.9774355 0.43970496
5.9779156 0.44494759
5.9783957 0.44976625
5.9788758 0.45371244
5.9793559 0.45633766
5.979836 0.45719342
5.9803161 0.45582976
5.9807962 0.45222061
5.9812763 0.44683121
5.9817564 0.44014532
5.9822364 0.43264671
5.9827165 0.42481914
5.9831966 0.41714637
5.9836767 0.41011217
5.9841568 0.4042003
5.9846369 0.39989451
5.985117 0.39761824
5.9855971 0.39634182
5.9860772 0.39553533
5.9865573 0.39520411
5.9870374 0.39535351
5.9875175 0.39598885
5.9879976 0.39711549
5.9884777 0.39873877
5.9889578 0.40086402
5.9894379 0.40349658
5.989918 0.4066418
5.9903981 0.41090774
5.9908782 0.41712365
5.9913583 0.42478312
5.9918384 0.43335153
5.9923185 0.44229427
5.9927986 0.4510767
5.9932787 0.45916421
5.9937588 0.46602218
5.9942388 0.47111599
5.9947189 0.47391101
5.995199 0.47411975
5.9956791 0.47354283
5.9961592 0.47270278
5.9966393 0.47166359
5.9971194 0.47048923
5.9975995 0.46924368
5.9980796 0.46799092
5.9985597 0.46679495
5.9990398 0.46571973
5.9995199 0.46482925
6 0.4641875
