# Supplementary material for: Structural motifs of gold cluster anions with 17 to 69 atoms
Source: Nat Commun. 2026 Apr 10;17:5099. doi: 10.1038/s41467-026-71649-9 (PMC13246909; doi:10.1038/s41467-026-71649-9)
Supplement: Supplementary file 5 — Source Data [file 41467_2026_71649_MOESM5_ESM.zip › Figure2/64_th_green.dat]

3.6 0
3.6004801 0
3.6009602 0
3.6014403 0
3.6019204 0
3.6024005 0
3.6028806 0
3.6033607 0
3.6038408 0
3.6043209 0
3.604801 0
3.6052811 0
3.6057612 0
3.6062412 0
3.6067213 0
3.6072014 0
3.6076815 0
3.6081616 0
3.6086417 0
3.6091218 0
3.6096019 0
3.610082 0
3.6105621 0
3.6110422 0
3.6115223 0
3.6120024 0
3.6124825 0
3.6129626 0
3.6134427 0
3.6139228 0
3.6144029 0
3.614883 0
3.6153631 0
3.6158432 0
3.6163233 0
3.6168034 0
3.6172835 0
3.6177636 0
3.6182436 0
3.6187237 0
3.6192038 0
3.6196839 0
3.620164 0
3.6206441 0
3.6211242 0
3.6216043 0
3.6220844 0
3.6225645 0
3.6230446 0
3.6235247 0
3.6240048 0
3.6244849 0
3.624965 0
3.6254451 0
3.6259252 0
3.6264053 0
3.6268854 0
3.6273655 0
3.6278456 0
3.6283257 0
3.6288058 0
3.6292859 0
3.629766 0
3.630246 0
3.6307261 0
3.6312062 0
3.6316863 0
3.6321664 0
3.6326465 0
3.6331266 0
3.6336067 0
3.6340868 0
3.6345669 0
3.635047 0
3.6355271 0
3.6360072 0
3.6364873 0
3.6369674 0
3.6374475 0
3.6379276 0
3.6384077 0
3.6388878 0
3.6393679 0
3.639848 0
3.6403281 0
3.6408082 0
3.6412883 0
3.6417684 0
3.6422484 0
3.6427285 0
3.6432086 0
3.6436887 0
3.6441688 0
3.6446489 0
3.645129 0
3.6456091 0
3.6460892 0
3.6465693 0
3.6470494 0
3.6475295 0
3.6480096 0
3.6484897 0
3.6489698 0
3.6494499 0
3.64993 0
3.6504101 0
3.6508902 0
3.6513703 0
3.6518504 0
3.6523305 0
3.6528106 0
3.6532907 0
3.6537708 0
3.6542509 0
3.6547309 0
3.655211 0
3.6556911 0
3.6561712 0
3.6566513 0
3.6571314 0
3.6576115 0
3.6580916 0
3.6585717 0
3.6590518 0
3.6595319 0
3.660012 0
3.6604921 0
3.6609722 0
3.6614523 0
3.6619324 0
3.6624125 0
3.6628926 0
3.6633727 0
3.6638528 0
3.6643329 0
3.664813 0
3.6652931 0
3.6657732 0
3.6662533 0
3.6667333 0
3.6672134 0
3.6676935 0
3.6681736 0
3.6686537 0
3.6691338 0
3.6696139 0
3.670094 0
3.6705741 0
3.6710542 0
3.6715343 0
3.6720144 0
3.6724945 0
3.6729746 0
3.6734547 0
3.6739348 0
3.6744149 0
3.674895 0
3.6753751 0
3.6758552 0
3.6763353 0
3.6768154 0
3.6772955 0
3.6777756 0
3.6782557 0
3.6787357 0
3.6792158 0
3.6796959 0
3.680176 0
3.6806561 0
3.6811362 0
3.6816163 0
3.6820964 0
3.6825765 0
3.6830566 0
3.6835367 0
3.6840168 0
3.6844969 0
3.684977 0
3.6854571 0
3.6859372 0
3.6864173 0
3.6868974 0
3.6873775 0
3.6878576 0
3.6883377 0
3.6888178 0
3.6892979 0
3.689778 0
3.6902581 0
3.6907381 0
3.6912182 0
3.6916983 0
3.6921784 0
3.6926585 0
3.6931386 0
3.6936187 0
3.6940988 0
3.6945789 0
3.695059 0
3.6955391 0
3.6960192 0
3.6964993 0
3.6969794 0
3.6974595 0
3.6979396 0
3.6984197 0
3.6988998 0
3.6993799 0
3.69986 0
3.7003401 0
3.7008202 0
3.7013003 0
3.7017804 1.0050597e-12
3.7022605 1.9638297e-11
3.7027405 6.056258e-11
3.7032206 1.221735e-10
3.7037007 2.0286666e-10
3.7041808 3.0103765e-10
3.7046609 4.1508207e-10
3.705141 5.4339551e-10
3.7056211 6.8437357e-10
3.7061012 8.3641184e-10
3.7065813 9.9790592e-10
3.7070614 1.1672514e-09
3.7075415 1.3428439e-09
3.7080216 1.523079e-09
3.7085017 1.7063522e-09
3.7089818 1.8910593e-09
3.7094619 2.0755957e-09
3.709942 2.2583572e-09
3.7104221 2.4377391e-09
3.7109022 2.6121373e-09
3.7113823 2.7799472e-09
3.7118624 2.9395645e-09
3.7123425 3.15029e-09
3.7128226 3.6480235e-09
3.7133027 4.4380569e-09
3.7137828 5.4992159e-09
3.7142629 6.8103263e-09
3.7147429 8.3502139e-09
3.715223 1.0097704e-08
3.7157031 1.2031623e-08
3.7161832 1.4130797e-08
3.7166633 1.637405e-08
3.7171434 1.874021e-08
3.7176235 2.1208101e-08
3.7181036 2.3756549e-08
3.7185837 2.6364381e-08
3.7190638 2.9010422e-08
3.7195439 3.1673497e-08
3.720024 3.4332432e-08
3.7205041 3.6966054e-08
3.7209842 3.9553187e-08
3.7214643 4.2072658e-08
3.7219444 4.4503293e-08
3.7224245 4.6823916e-08
3.7229046 5.0518368e-08
3.7233847 5.7468896e-08
3.7238648 6.7466041e-08
3.7243449 8.0289326e-08
3.724825 9.5718275e-08
3.7253051 1.1353241e-07
3.7257852 1.3351126e-07
3.7262653 1.5543434e-07
3.7267453 1.7908118e-07
3.7272254 2.042313e-07
3.7277055 2.3066423e-07
3.7281856 2.5815948e-07
3.7286657 2.8649659e-07
3.7291458 3.1545507e-07
3.7296259 3.4481445e-07
3.730106 3.7435425e-07
3.7305861 4.03854e-07
3.7310662 4.3309322e-07
3.7315463 4.6185143e-07
3.7320264 4.8990816e-07
3.7325065 5.1704293e-07
3.7329866 5.438727e-07
3.7334667 5.9014308e-07
3.7339468 6.6294968e-07
3.7344269 7.6052052e-07
3.734907 8.8108365e-07
3.7353871 1.0228671e-06
3.7358672 1.184099e-06
3.7363473 1.3630073e-06
3.7368274 1.55782e-06
3.7373075 1.7667653e-06
3.7377876 1.9880712e-06
3.7382677 2.2199656e-06
3.7387477 2.4606768e-06
3.7392278 2.7084326e-06
3.7397079 2.9614612e-06
3.740188 3.2179905e-06
3.7406681 3.4762487e-06
3.7411482 3.7344638e-06
3.7416283 3.9908638e-06
3.7421084 4.2436768e-06
3.7425885 4.4911308e-06
3.7430686 4.7314539e-06
3.7435487 4.9917861e-06
3.7440288 5.4078205e-06
3.7445089 5.9880054e-06
3.744989 6.7216716e-06
3.7454691 7.5981498e-06
3.7459492 8.6067709e-06
3.7464293 9.7368657e-06
3.7469094 1.0977765e-05
3.7473895 1.23188e-05
3.7478696 1.3749301e-05
3.7483497 1.5258599e-05
3.7488298 1.6836024e-05
3.7493099 1.8470909e-05
3.74979 2.0152583e-05
3.7502701 2.1870377e-05
3.7507502 2.3613623e-05
3.7512302 2.537165e-05
3.7517103 2.713379e-05
3.7521904 2.8889374e-05
3.7526705 3.0627732e-05
3.7531506 3.2338195e-05
3.7536307 3.4010095e-05
3.7541108 3.5969168e-05
3.7545909 3.8732044e-05
3.755071 4.2259587e-05
3.7555511 4.6504807e-05
3.7560312 5.1420711e-05
3.7565113 5.6960309e-05
3.7569914 6.307661e-05
3.7574715 6.9722621e-05
3.7579516 7.6851352e-05
3.7584317 8.4415811e-05
3.7589118 9.2369007e-05
3.7593919 0.00010066395
3.759872 0.00010925364
3.7603521 0.0001180911
3.7608322 0.00012712933
3.7613123 0.00013632134
3.7617924 0.00014562013
3.7622725 0.00015497873
3.7627526 0.00016435013
3.7632326 0.00017368734
3.7637127 0.00018294338
3.7641928 0.00019212406
3.7646729 0.00020316773
3.765153 0.00021696675
3.7656331 0.00023337847
3.7661132 0.00025226022
3.7665933 0.00027346932
3.7670734 0.00029686312
3.7675535 0.00032229893
3.7680336 0.0003496341
3.7685137 0.00037872596
3.7689938 0.00040943184
3.7694739 0.00044160907
3.769954 0.00047511499
3.7704341 0.00050980693
3.7709142 0.00054554221
3.7713943 0.00058217818
3.7718744 0.00061957216
3.7723545 0.00065758149
3.7728346 0.0006960635
3.7733147 0.00073487552
3.7737948 0.00077387489
3.7742749 0.00081291894
3.774755 0.00085273919
3.775235 0.00089840181
3.7757151 0.00095053599
3.7761952 0.0010088908
3.7766753 0.0010732153
3.7771554 0.0011432586
3.7776355 0.0012187697
3.7781156 0.0012994977
3.7785957 0.0013851916
3.7790758 0.0014756006
3.7795559 0.0015704737
3.780036 0.0016695599
3.7805161 0.0017726084
3.7809962 0.0018793682
3.7814763 0.0019895884
3.7819564 0.0021030179
3.7824365 0.002219406
3.7829166 0.0023385017
3.7833967 0.0024600539
3.7838768 0.0025838119
3.7843569 0.0027095247
3.784837 0.0028369413
3.7853171 0.0029682772
3.7857972 0.0031082344
3.7862773 0.0032569521
3.7867574 0.0034144465
3.7872374 0.0035807339
3.7877175 0.0037558305
3.7881976 0.0039397526
3.7886777 0.0041325165
3.7891578 0.0043341385
3.7896379 0.0045446347
3.790118 0.0047640215
3.7905981 0.0049923152
3.7910782 0.0052295319
3.7915583 0.005475688
3.7920384 0.0057307997
3.7925185 0.0059948834
3.7929986 0.0062679551
3.7934787 0.0065500313
3.7939588 0.0068411282
3.7944389 0.0071412621
3.794919 0.0074504491
3.7953991 0.0077687007
3.7958792 0.0080956484
3.7963593 0.0084309277
3.7968394 0.0087743583
3.7973195 0.00912576
3.7977996 0.0094849526
3.7982797 0.0098517558
3.7987598 0.01022599
3.7992398 0.010607473
3.7997199 0.010996027
3.8002 0.011391471
3.8006801 0.011793624
3.8011602 0.012202307
3.8016403 0.012617338
3.8021204 0.013038539
3.8026005 0.013465728
3.8030806 0.013898725
3.8035607 0.014337351
3.8040408 0.014781424
3.8045209 0.015230766
3.805001 0.015685195
3.8054811 0.016144531
3.8059612 0.01660913
3.8064413 0.017082558
3.8069214 0.017564798
3.8074015 0.018054982
3.8078816 0.018552245
3.8083617 0.01905572
3.8088418 0.019564543
3.8093219 0.020077848
3.809802 0.020594767
3.8102821 0.021114437
3.8107622 0.02163599
3.8112422 0.022158561
3.8117223 0.022681284
3.8122024 0.023203293
3.8126825 0.023723722
3.8131626 0.024241706
3.8136427 0.024756379
3.8141228 0.025266874
3.8146029 0.025772326
3.815083 0.026271869
3.8155631 0.026764638
3.8160432 0.027249765
3.8165233 0.027726492
3.8170034 0.028194695
3.8174835 0.028654463
3.8179636 0.029105887
3.8184437 0.029549057
3.8189238 0.029984061
3.8194039 0.03041099
3.819884 0.030829934
3.8203641 0.031240981
3.8208442 0.031644222
3.8213243 0.032039745
3.8218044 0.032427642
3.8222845 0.032808001
3.8227646 0.033180912
3.8232446 0.033546465
3.8237247 0.033904749
3.8242048 0.034255854
3.8246849 0.034599869
3.825165 0.034936885
3.8256451 0.03526699
3.8261252 0.035590275
3.8266053 0.035906768
3.8270854 0.036205613
3.8275655 0.036478905
3.8280456 0.036726856
3.8285257 0.036949675
3.8290058 0.037147574
3.8294859 0.037320763
3.829966 0.037469454
3.8304461 0.037593858
3.8309262 0.037694184
3.8314063 0.037770645
3.8318864 0.03782345
3.8323665 0.037852811
3.8328466 0.037858938
3.8333267 0.037842043
3.8338068 0.037802336
3.8342869 0.037740028
3.834767 0.03765533
3.835247 0.037548453
3.8357271 0.037419607
3.8362072 0.037269003
3.8366873 0.037096853
3.8371674 0.036904276
3.8376475 0.036699857
3.8381276 0.036485422
3.8386077 0.036260659
3.8390878 0.036025258
3.8395679 0.035778909
3.840048 0.0355213
3.8405281 0.035252122
3.8410082 0.034971063
3.8414883 0.034677813
3.8419684 0.034372062
3.8424485 0.034053498
3.8429286 0.033721812
3.8434087 0.033376693
3.8438888 0.03301783
3.8443689 0.032644912
3.844849 0.03225763
3.8453291 0.031855672
3.8458092 0.031438728
3.8462893 0.031006487
3.8467694 0.030558639
3.8472494 0.030094874
3.8477295 0.029617158
3.8482096 0.029131995
3.8486897 0.028640467
3.8491698 0.028143304
3.8496499 0.027641233
3.85013 0.027134984
3.8506101 0.026625287
3.8510902 0.02611287
3.8515703 0.025598461
3.8520504 0.025082791
3.8525305 0.024566587
3.8530106 0.02405058
3.8534907 0.023535497
3.8539708 0.023022068
3.8544509 0.022511023
3.854931 0.022003089
3.8554111 0.021498996
3.8558912 0.020999472
3.8563713 0.020505248
3.8568514 0.020017051
3.8573315 0.019535611
3.8578116 0.019061654
3.8582917 0.018591995
3.8587718 0.018123543
3.8592519 0.017656559
3.8597319 0.017191305
3.860212 0.016728045
3.8606921 0.016267042
3.8611722 0.015808557
3.8616523 0.015352853
3.8621324 0.014900193
3.8626125 0.014450839
3.8630926 0.014005054
3.8635727 0.0135631
3.8640528 0.013125241
3.8645329 0.012691738
3.865013 0.012262855
3.8654931 0.011838853
3.8659732 0.011419996
3.8664533 0.011006545
3.8669334 0.010598764
3.8674135 0.010196915
3.8678936 0.0098012605
3.8683737 0.0094124404
3.8688538 0.0090351589
3.8693339 0.0086705554
3.869814 0.0083183738
3.8702941 0.0079783581
3.8707742 0.0076502522
3.8712543 0.0073338003
3.8717343 0.0070287461
3.8722144 0.0067348338
3.8726945 0.0064518073
3.8731746 0.0061794106
3.8736547 0.0059173876
3.8741348 0.0056654824
3.8746149 0.0054234389
3.875095 0.0051910011
3.8755751 0.004967913
3.8760552 0.0047539185
3.8765353 0.0045487617
3.8770154 0.0043521865
3.8774955 0.004163937
3.8779756 0.0039837569
3.8784557 0.0038113905
3.8789358 0.0036455216
3.8794159 0.0034825978
3.879896 0.0033225746
3.8803761 0.0031656994
3.8808562 0.0030122191
3.8813363 0.0028623808
3.8818164 0.0027164316
3.8822965 0.0025746187
3.8827766 0.0024371891
3.8832567 0.00230439
3.8837367 0.0021764684
3.8842168 0.0020536714
3.8846969 0.0019362461
3.885177 0.0018244396
3.8856571 0.0017184991
3.8861372 0.0016186715
3.8866173 0.0015252041
3.8870974 0.0014383439
3.8875775 0.001358338
3.8880576 0.0012854335
3.8885377 0.0012198775
3.8890178 0.0011619171
3.8894979 0.0011080287
3.889978 0.0010542799
3.8904581 0.0010008439
3.8909382 0.00094789595
3.8914183 0.00089561155
3.8918984 0.00084416605
3.8923785 0.00079373482
3.8928586 0.00074449324
3.8933387 0.00069661671
3.8938188 0.00065028059
3.8942989 0.00060566026
3.894779 0.00056293111
3.8952591 0.00052226851
3.8957391 0.00048384785
3.8962192 0.00044784449
3.8966993 0.00041443384
3.8971794 0.00038379125
3.8976595 0.00035609212
3.8981396 0.00033151181
3.8986197 0.00031022572
3.8990998 0.00029240922
3.8995799 0.00027806624
3.90006 0.00026452589
3.9005401 0.00025086864
3.9010202 0.00023715897
3.9015003 0.00022346141
3.9019804 0.00020984044
3.9024605 0.00019636059
3.9029406 0.00018308634
3.9034207 0.00017008221
3.9039008 0.00015741269
3.9043809 0.00014514229
3.904861 0.00013333552
3.9053411 0.00012205687
3.9058212 0.00011137086
3.9063013 0.00010134198
3.9067814 9.2034742e-05
3.9072615 8.3513646e-05
3.9077415 7.5843197e-05
3.9082216 6.9087898e-05
3.9087017 6.3312252e-05
3.9091818 5.8580765e-05
3.9096619 5.4957938e-05
3.910142 5.2271447e-05
3.9106221 4.9619742e-05
3.9111022 4.6921808e-05
3.9115823 4.4193612e-05
3.9120624 4.1451121e-05
3.9125425 3.8710303e-05
3.9130226 3.5987124e-05
3.9135027 3.3297552e-05
3.9139828 3.0657554e-05
3.9144629 2.8083097e-05
3.914943 2.5590147e-05
3.9154231 2.3194673e-05
3.9159032 2.0912641e-05
3.9163833 1.8760019e-05
3.9168634 1.6752773e-05
3.9173435 1.4906871e-05
3.9178236 1.323828e-05
3.9183037 1.1762967e-05
3.9187838 1.0496899e-05
3.9192639 9.4560428e-06
3.9197439 8.6563663e-06
3.920224 8.1138363e-06
3.9207041 7.7188523e-06
3.9211842 7.3122245e-06
3.9216643 6.8959871e-06
3.9221444 6.4729848e-06
3.9226245 6.0460625e-06
3.9231046 5.6180649e-06
3.9235847 5.1918368e-06
3.9240648 4.7702231e-06
3.9245449 4.3560685e-06
3.925025 3.9522177e-06
3.9255051 3.5615157e-06
3.9259852 3.1868071e-06
3.9264653 2.8309369e-06
3.9269454 2.4967497e-06
3.9274255 2.1870903e-06
3.9279056 1.9048036e-06
3.9283857 1.6527343e-06
3.9288658 1.4337273e-06
3.9293459 1.2506272e-06
3.929826 1.106279e-06
3.9303061 1.0035274e-06
3.9307862 9.4381963e-07
3.9312663 8.9621103e-07
3.9317463 8.4724975e-07
3.9322264 7.9727829e-07
3.9327065 7.4663918e-07
3.9331866 6.956749e-07
3.9336667 6.4472798e-07
3.9341468 5.9414091e-07
3.9346269 5.442562e-07
3.935107 4.9541637e-07
3.9355871 4.4796392e-07
3.9360672 4.0224135e-07
3.9365473 3.5859118e-07
3.9370274 3.1735591e-07
3.9375075 2.7887805e-07
3.9379876 2.435001e-07
3.9384677 2.1156457e-07
3.9389478 1.8341398e-07
3.9394279 1.5939082e-07
3.939908 1.398376e-07
3.9403881 1.2509684e-07
3.9408682 1.1551104e-07
3.9413483 1.1082541e-07
3.9418284 1.0832976e-07
3.9423085 1.0757071e-07
3.9427886 1.0845952e-07
3.9432687 1.1090742e-07
3.9437487 1.1482565e-07
3.9442288 1.2012547e-07
3.9447089 1.267181e-07
3.945189 1.3451479e-07
3.9456691 1.4342679e-07
3.9461492 1.5336534e-07
3.9466293 1.6424168e-07
3.9471094 1.7596705e-07
3.9475895 1.8845269e-07
3.9480696 2.0160986e-07
3.9485497 2.1534978e-07
3.9490298 2.295837e-07
3.9495099 2.4422287e-07
3.94999 2.5917853e-07
3.9504701 2.7436192e-07
3.9509502 2.8968428e-07
3.9514303 3.0505686e-07
3.9519104 3.2708546e-07
3.9523905 3.6579783e-07
3.9528706 4.20231e-07
3.9533507 4.89279e-07
3.9538308 5.7183585e-07
3.9543109 6.6679559e-07
3.954791 7.7305223e-07
3.9552711 8.8949981e-07
3.9557512 1.0150324e-06
3.9562312 1.1485439e-06
3.9567113 1.2889284e-06
3.9571914 1.43508e-06
3.9576715 1.5858927e-06
3.9581516 1.7402604e-06
3.9586317 1.8970773e-06
3.9591118 2.0552373e-06
3.9595919 2.2136345e-06
3.960072 2.3711629e-06
3.9605521 2.5267166e-06
3.9610322 2.6791895e-06
3.9615123 2.8274756e-06
3.9619924 2.9728079e-06
3.9624725 3.1986838e-06
3.9629526 3.5416751e-06
3.9634327 3.9941752e-06
3.9639128 4.5485776e-06
3.9643929 5.1972759e-06
3.964873 5.9326635e-06
3.9653531 6.7471338e-06
3.9658332 7.6330805e-06
3.9663133 8.5828969e-06
3.9667934 9.5889766e-06
3.9672735 1.0643713e-05
3.9677536 1.17395e-05
3.9682336 1.286873e-05
3.9687137 1.4023798e-05
3.9691938 1.5197096e-05
3.9696739 1.6381018e-05
3.970154 1.7567959e-05
3.9706341 1.875031e-05
3.9711142 1.9920466e-05
3.9715943 2.107082e-05
3.9720744 2.2193766e-05
3.9725545 2.3371607e-05
3.9730346 2.5113657e-05
3.9735147 2.7469086e-05
3.9739948 3.039951e-05
3.9744749 3.3866544e-05
3.974955 3.7831808e-05
3.9754351 4.2256917e-05
3.9759152 4.7103488e-05
3.9763953 5.2333138e-05
3.9768754 5.7907484e-05
3.9773555 6.3788143e-05
3.9778356 6.9936732e-05
3.9783157 7.6314868e-05
3.9787958 8.2884168e-05
3.9792759 8.9606247e-05
3.979756 9.6442725e-05
3.980236 0.00010335522
3.9807161 0.00011030534
3.9811962 0.00011725471
3.9816763 0.00012416495
3.9821564 0.00013099766
3.9826365 0.00013771448
3.9831166 0.00014522039
3.9835967 0.00015523849
3.9840768 0.00016767431
3.9845569 0.00018238732
3.985037 0.00019923695
3.9855171 0.00021808267
3.9859972 0.00023878392
3.9864773 0.00026120017
3.9869574 0.00028519085
3.9874375 0.00031061543
3.9879176 0.00033733335
3.9883977 0.00036520407
3.9888778 0.00039408704
3.9893579 0.00042384172
3.989838 0.00045432755
3.9903181 0.00048540399
3.9907982 0.00051693049
3.9912783 0.0005487665
3.9917584 0.00058077148
3.9922384 0.00061280487
3.9927185 0.00064472614
3.9931986 0.00067647017
3.9936787 0.00071284048
3.9941588 0.00075652382
3.9946389 0.00080717374
3.995119 0.00086444378
3.9955991 0.00092798749
3.9960792 0.00099745841
3.9965593 0.0010725101
3.9970394 0.0011527961
3.9975195 0.0012379699
3.9979996 0.0013276852
3.9984797 0.0014215954
3.9989598 0.0015193541
3.9994399 0.0016206148
3.99992 0.0017250311
4.0004001 0.0018322566
4.0008802 0.0019419447
4.0013603 0.0020537491
4.0018404 0.0021673232
4.0023205 0.0022823206
4.0028006 0.002398395
4.0032807 0.0025151997
4.0037608 0.0026338797
4.0042408 0.0027649973
4.0047209 0.0029103212
4.005201 0.0030694146
4.0056811 0.0032418403
4.0061612 0.0034271614
4.0066413 0.0036249407
4.0071214 0.0038347413
4.0076015 0.0040561261
4.0080816 0.0042886581
4.0085617 0.0045319003
4.0090418 0.0047854155
4.0095219 0.0050487669
4.010002 0.0053215173
4.0104821 0.0056032297
4.0109622 0.005893467
4.0114423 0.0061917924
4.0119224 0.0064977686
4.0124025 0.0068109587
4.0128826 0.0071309257
4.0133627 0.0074572324
4.0138428 0.0077894419
4.0143229 0.0081295161
4.014803 0.0084830104
4.0152831 0.0088506224
4.0157632 0.0092328396
4.0162432 0.0096301497
4.0167233 0.01004304
4.0172034 0.010471999
4.0176835 0.010917513
4.0181636 0.011380071
4.0186437 0.01186016
4.0191238 0.012358267
4.0196039 0.012874881
4.020084 0.013410488
4.0205641 0.013965577
4.0210442 0.014540634
4.0215243 0.015136149
4.0220044 0.015752607
4.0224845 0.016390498
4.0229646 0.017050308
4.0234447 0.017732525
4.0239248 0.018437637
4.0244049 0.019166085
4.024885 0.019910766
4.0253651 0.02066602
4.0258452 0.02143143
4.0263253 0.022206577
4.0268054 0.022991044
4.0272855 0.023784413
4.0277656 0.024586266
4.0282456 0.025396185
4.0287257 0.026213752
4.0292058 0.027038549
4.0296859 0.027870158
4.030166 0.028708161
4.0306461 0.02955214
4.0311262 0.030401678
4.0316063 0.031256357
4.0320864 0.032115758
4.0325665 0.032979463
4.0330466 0.033847055
4.0335267 0.034718116
4.0340068 0.035592227
4.0344869 0.036468972
4.034967 0.037348884
4.0354471 0.038240088
4.0359272 0.039143536
4.0364073 0.040057982
4.0368874 0.040982183
4.0373675 0.041914894
4.0378476 0.042854872
4.0383277 0.043800872
4.0388078 0.044751651
4.0392879 0.045705964
4.039768 0.046662567
4.040248 0.047620216
4.0407281 0.048577667
4.0412082 0.049533676
4.0416883 0.050486999
4.0421684 0.051436391
4.0426485 0.05238061
4.0431286 0.05331841
4.0436087 0.054248547
4.0440888 0.055169778
4.0445689 0.056080858
4.045049 0.056980543
4.0455291 0.057863601
4.0460092 0.058718794
4.0464893 0.059546113
4.0469694 0.060346199
4.0474495 0.06111969
4.0479296 0.061867226
4.0484097 0.062589447
4.0488898 0.063286992
4.0493699 0.0639605
4.04985 0.064610611
4.0503301 0.065237965
4.0508102 0.0658432
4.0512903 0.066426958
4.0517704 0.066989876
4.0522505 0.067532594
4.0527305 0.068055753
4.0532106 0.06855999
4.0536907 0.069045947
4.0541708 0.069514262
4.0546509 0.069965575
4.055131 0.070400525
4.0556111 0.07081974
4.0560912 0.071210465
4.0565713 0.071560968
4.0570514 0.071871121
4.0575315 0.072140794
4.0580116 0.072369855
4.0584917 0.072558176
4.0589718 0.072705625
4.0594519 0.072812074
4.059932 0.072877391
4.0604121 0.072901447
4.0608922 0.072884113
4.0613723 0.072825256
4.0618524 0.072724749
4.0623325 0.07258246
4.0628126 0.072398259
4.0632927 0.072172017
4.0637728 0.071903604
4.0642529 0.071592888
4.0647329 0.071239741
4.065213 0.070844033
4.0656931 0.070405632
4.0661732 0.069926177
4.0666533 0.069426626
4.0671334 0.068912737
4.0676135 0.068384059
4.0680936 0.06784014
4.0685737 0.06728053
4.0690538 0.066704777
4.0695339 0.06611243
4.070014 0.065503039
4.0704941 0.06487615
4.0709742 0.064231315
4.0714543 0.06356808
4.0719344 0.062885996
4.0724145 0.06218461
4.0728946 0.061463472
4.0733747 0.06072213
4.0738548 0.059960134
4.0743349 0.059177031
4.074815 0.058372371
4.0752951 0.057545703
4.0757752 0.056696575
4.0762553 0.055824536
4.0767353 0.054931216
4.0772154 0.05402382
4.0776955 0.053104247
4.0781756 0.052173907
4.0786557 0.051234205
4.0791358 0.050286551
4.0796159 0.049332351
4.080096 0.048373014
4.0805761 0.047409946
4.0810562 0.046444555
4.0815363 0.04547825
4.0820164 0.044512438
4.0824965 0.043548526
4.0829766 0.042587921
4.0834567 0.041632033
4.0839368 0.040682268
4.0844169 0.039740033
4.084897 0.038806738
4.0853771 0.037883788
4.0858572 0.036972593
4.0863373 0.036074558
4.0868174 0.035191093
4.0872975 0.0343176
4.0877776 0.033448337
4.0882577 0.032583717
4.0887377 0.031724155
4.0892178 0.030870066
4.0896979 0.030021864
4.090178 0.029179964
4.0906581 0.028344781
4.0911382 0.02751673
4.0916183 0.026696226
4.0920984 0.025883682
4.0925785 0.025079514
4.0930586 0.024284137
4.0935387 0.023497966
4.0940188 0.022721415
4.0944989 0.021954899
4.094979 0.021198832
4.0954591 0.02045363
4.0959392 0.019719708
4.0964193 0.018997479
4.0968994 0.018287359
4.0973795 0.017590131
4.0978596 0.016911933
4.0983397 0.016254574
4.0988198 0.015617737
4.0992999 0.015001102
4.09978 0.014404352
4.1002601 0.013827167
4.1007401 0.01326923
4.1012202 0.012730223
4.1017003 0.012209825
4.1021804 0.01170772
4.1026605 0.011223588
4.1031406 0.010757112
4.1036207 0.010307972
4.1041008 0.0098758504
4.1045809 0.0094604286
4.105061 0.0090613882
4.1055411 0.0086784106
4.1060212 0.0083111774
4.1065013 0.0079593702
4.1069814 0.0076226704
4.1074615 0.0073007597
4.1079416 0.00699151
4.1084217 0.0066877982
4.1089018 0.0063893253
4.1093819 0.0060965422
4.109862 0.0058098998
4.1103421 0.0055298488
4.1108222 0.00525684
4.1113023 0.0049913244
4.1117824 0.0047337526
4.1122625 0.0044845755
4.1127425 0.004244244
4.1132226 0.0040132088
4.1137027 0.0037919208
4.1141828 0.0035808307
4.1146629 0.0033803895
4.115143 0.0031910478
4.1156231 0.0030132566
4.1161032 0.0028474667
4.1165833 0.0026941287
4.1170634 0.0025536937
4.1175435 0.0024266124
4.1180236 0.0023133356
4.1185037 0.0022081589
4.1189838 0.0021033641
4.1194639 0.0019992403
4.119944 0.0018961134
4.1204241 0.0017943094
4.1209042 0.0016941541
4.1213843 0.0015959732
4.1218644 0.0015000928
4.1223445 0.0014068386
4.1228246 0.0013165366
4.1233047 0.0012295125
4.1237848 0.0011460923
4.1242649 0.0010666018
4.1247449 0.00099136683
4.125225 0.00092071332
4.1257051 0.00085496711
4.1261852 0.00079445406
4.1266653 0.00073950003
4.1271454 0.00069043089
4.1276255 0.00064757249
4.1281056 0.00061125071
4.1285857 0.00058156646
4.1290658 0.00055366789
4.1295459 0.00052556886
4.130026 0.00049739585
4.1305061 0.00046927535
4.1309862 0.00044133386
4.1314663 0.00041369787
4.1319464 0.00038649386
4.1324265 0.00035984834
4.1329066 0.00033388779
4.1333867 0.0003087387
4.1338668 0.00028452756
4.1343469 0.00026138087
4.134827 0.00023942511
4.1353071 0.00021878678
4.1357872 0.00019959236
4.1362673 0.00018196836
4.1367473 0.00016604125
4.1372274 0.00015193754
4.1377075 0.00013978371
4.1381876 0.00012970625
4.1386677 0.00012183165
4.1391478 0.00011588881
4.1396279 0.0001100731
4.140108 0.00010417443
4.1405881 9.8225256e-05
4.1410682 9.2258032e-05
4.1415483 8.6305206e-05
4.1420284 8.0399226e-05
4.1425085 7.4572543e-05
4.1429886 6.8857605e-05
4.1434687 6.3286862e-05
4.1439488 5.7892765e-05
4.1444289 5.2707761e-05
4.144909 4.7764302e-05
4.1453891 4.3094836e-05
4.1458692 3.8731813e-05
4.1463493 3.4707682e-05
4.1468294 3.1054894e-05
4.1473095 2.7805897e-05
4.1477896 2.4993141e-05
4.1482697 2.2649076e-05
4.1487497 2.080615e-05
4.1492298 1.9496815e-05
4.1497099 1.8529716e-05
4.15019 1.7566912e-05
4.1506701 1.6608624e-05
4.1511502 1.5659422e-05
4.1516303 1.4723877e-05
4.1521104 1.3806558e-05
4.1525905 1.2912035e-05
4.1530706 1.204488e-05
4.1535507 1.1209661e-05
4.1540308 1.0410949e-05
4.1545109 9.6533143e-06
4.154991 8.9413271e-06
4.1554711 8.2795573e-06
4.1559512 7.6725751e-06
4.1564313 7.1249507e-06
4.1569114 6.6412542e-06
4.1573915 6.2260559e-06
4.1578716 5.8839257e-06
4.1583517 5.6194339e-06
4.1588318 5.4371506e-06
4.1593119 5.341646e-06
4.159792 5.3379024e-06
4.1602721 5.4426703e-06
4.1607522 5.6583103e-06
4.1612322 5.9786704e-06
4.1617123 6.3975987e-06
4.1621924 6.9089433e-06
4.1626725 7.5065522e-06
4.1631526 8.1842735e-06
4.1636327 8.9359551e-06
4.1641128 9.7554452e-06
4.1645929 1.0636592e-05
4.165073 1.1573243e-05
4.1655531 1.2559247e-05
4.1660332 1.3588451e-05
4.1665133 1.4654704e-05
4.1669934 1.5751853e-05
4.1674735 1.6873748e-05
4.1679536 1.8014235e-05
4.1684337 1.9167163e-05
4.1689138 2.032638e-05
4.1693939 2.1485734e-05
4.169874 2.2639073e-05
4.1703541 2.3870243e-05
4.1708342 2.5682876e-05
4.1713143 2.8123342e-05
4.1717944 3.1152522e-05
4.1722745 3.4731296e-05
4.1727546 3.8820543e-05
4.1732346 4.3381144e-05
4.1737147 4.8373979e-05
4.1741948 5.3759929e-05
4.1746749 5.9499872e-05
4.175155 6.5554691e-05
4.1756351 7.1885264e-05
4.1761152 7.8452471e-05
4.1765953 8.5217194e-05
4.1770754 9.2140312e-05
4.1775555 9.9182705e-05
4.1780356 0.00010630525
4.1785157 0.00011346884
4.1789958 0.00012063434
4.1794759 0.00012776263
4.179956 0.0001348146
4.1804361 0.00014175113
4.1809162 0.00014953663
4.1813963 0.00015998338
4.1818764 0.00017298911
4.1823565 0.00018840463
4.1828366 0.00020608077
4.1833167 0.00022586833
4.1837968 0.00024761814
4.1842769 0.00027118101
4.184757 0.00029640776
4.185237 0.00032314921
4.1857171 0.00035125617
4.1861972 0.00038057946
4.1866773 0.0004109699
4.1871574 0.00044227831
4.1876375 0.00047435549
4.1881176 0.00050705228
4.1885977 0.00054021948
4.1890778 0.00057370791
4.1895579 0.00060736839
4.190038 0.00064105174
4.1905181 0.00067460878
4.1909982 0.0007079752
4.1914783 0.00074632999
4.1919584 0.00079253397
4.1924385 0.00084621561
4.1929186 0.00090700339
4.1933987 0.00097452576
4.1938788 0.0010484112
4.1943589 0.0011282882
4.194839 0.0012137852
4.1953191 0.0013045306
4.1957992 0.001400153
4.1962793 0.0015002808
4.1967594 0.0016045425
4.1972394 0.0017125665
4.1977195 0.0018239813
4.1981996 0.0019384154
4.1986797 0.0020554973
4.1991598 0.0021748553
4.1996399 0.0022961181
4.20012 0.002418914
4.2006001 0.0025428715
4.2010802 0.0026676191
4.2015603 0.0027944169
4.2020404 0.0029345656
4.2025205 0.0030899271
4.2030006 0.0032600526
4.2034807 0.003444493
4.2039608 0.0036427994
4.2044409 0.0038545228
4.204921 0.0040792143
4.2054011 0.004316425
4.2058812 0.0045657058
4.2063613 0.0048266079
4.2068414 0.0050986822
4.2073215 0.0053814799
4.2078016 0.0056745519
4.2082817 0.0059774494
4.2087618 0.0062897233
4.2092418 0.0066109248
4.2097219 0.0069406048
4.210202 0.0072783144
4.2106821 0.0076236047
4.2111622 0.0079760267
4.2116423 0.0083351314
4.2121224 0.008702516
4.2126025 0.0090829874
4.2130826 0.009477428
4.2135627 0.0098865507
4.2140428 0.010311069
4.2145229 0.010751694
4.215003 0.011209141
4.2154831 0.011684122
4.2159632 0.01217735
4.2164433 0.012689538
4.2169234 0.013221399
4.2174035 0.013773646
4.2178836 0.014346992
4.2183637 0.01494215
4.2188438 0.015559833
4.2193239 0.016200754
4.219804 0.016865625
4.2202841 0.017555161
4.2207642 0.018270073
4.2212442 0.019011075
4.2217243 0.01977888
4.2222044 0.020574128
4.2226845 0.021386477
4.2231646 0.022207917
4.2236447 0.023038034
4.2241248 0.023876417
4.2246049 0.024722651
4.225085 0.025576324
4.2255651 0.026437022
4.2260452 0.027304332
4.2265253 0.028177841
4.2270054 0.029057136
4.2274855 0.029941804
4.2279656 0.030831431
4.2284457 0.031725605
4.2289258 0.032623911
4.2294059 0.033525938
4.229886 0.034431271
4.2303661 0.035339498
4.2308462 0.036250206
4.2313263 0.037162981
4.2318064 0.03807741
4.2322865 0.03899308
4.2327666 0.039910498
4.2332466 0.040837419
4.2337267 0.041774817
4.2342068 0.042721615
4.2346869 0.043676732
4.235167 0.044639089
4.2356471 0.045607606
4.2361272 0.046581203
4.2366073 0.0475588
4.2370874 0.048539318
4.2375675 0.049521678
4.2380476 0.050504799
4.2385277 0.051487603
4.2390078 0.052469008
4.2394879 0.053447936
4.239968 0.054423307
4.2404481 0.055394041
4.2409282 0.056359059
4.2414083 0.057317281
4.2418884 0.058267627
4.2423685 0.059209017
4.2428486 0.060140372
4.2433287 0.061053991
4.2438088 0.061931834
4.2442889 0.062773749
4.244769 0.063580611
4.245249 0.064353295
4.2457291 0.065092678
4.2462092 0.065799634
4.2466893 0.066475037
4.2471694 0.067119765
4.2476495 0.067734691
4.2481296 0.068320692
4.2486097 0.068878642
4.2490898 0.069409416
4.2495699 0.069913891
4.25005 0.07039294
4.2505301 0.07084744
4.2510102 0.071278265
4.2514903 0.071686292
4.2519704 0.072072394
4.2524505 0.072437448
4.2529306 0.072782329
4.2534107 0.073107898
4.2538908 0.073404327
4.2543709 0.073662229
4.254851 0.073881042
4.2553311 0.074060206
4.2558112 0.074199159
4.2562913 0.07429734
4.2567714 0.074354189
4.2572515 0.074369145
4.2577315 0.074341646
4.2582116 0.074271132
4.2586917 0.074157042
4.2591718 0.073998814
4.2596519 0.073795888
4.260132 0.073547703
4.2606121 0.073253699
4.2610922 0.072913313
4.2615723 0.072525985
4.2620524 0.072091154
4.2625325 0.071608259
4.2630126 0.07107674
4.2634927 0.070496035
4.2639728 0.06986797
4.2644529 0.06922022
4.264933 0.068560703
4.2654131 0.067889244
4.2658932 0.067205669
4.2663733 0.066509802
4.2668534 0.065801471
4.2673335 0.065080499
4.2678136 0.064346713
4.2682937 0.063599938
4.2687738 0.062839999
4.2692539 0.062066723
4.2697339 0.061279933
4.270214 0.060479457
4.2706941 0.059665119
4.2711742 0.058836744
4.2716543 0.057994159
4.2721344 0.057137188
4.2726145 0.056265658
4.2730946 0.055379394
4.2735747 0.05447822
4.2740548 0.053561963
4.2745349 0.052630372
4.275015 0.051683849
4.2754951 0.050723943
4.2759752 0.049752251
4.2764553 0.048770373
4.2769354 0.047779908
4.2774155 0.046782453
4.2778956 0.045779609
4.2783757 0.044772974
4.2788558 0.043764147
4.2793359 0.042754726
4.279816 0.04174631
4.2802961 0.040740499
4.2807762 0.03973889
4.2812563 0.038743083
4.2817363 0.037754677
4.2822164 0.03677527
4.2826965 0.035806462
4.2831766 0.03484985
4.2836567 0.033907034
4.2841368 0.032979613
4.2846169 0.032069186
4.285097 0.031172835
4.2855771 0.030286472
4.2860572 0.029410381
4.2865373 0.028544844
4.2870174 0.027690146
4.2874975 0.026846571
4.2879776 0.026014402
4.2884577 0.025193924
4.2889378 0.024385421
4.2894179 0.023589176
4.289898 0.022805473
4.2903781 0.022034597
4.2908582 0.02127683
4.2913383 0.020532459
4.2918184 0.019801765
4.2922985 0.019085033
4.2927786 0.018382547
4.2932587 0.017694591
4.2937387 0.017021449
4.2942188 0.016363405
4.2946989 0.015720742
4.295179 0.015093806
4.2956591 0.014483748
4.2961392 0.013890898
4.2966193 0.013315235
4.2970994 0.012756735
4.2975795 0.012215375
4.2980596 0.011691133
4.2985397 0.011183984
4.2990198 0.010693908
4.2994999 0.010220879
4.29998 0.0097648757
4.3004601 0.0093258748
4.3009402 0.0089038533
4.3014203 0.0084987882
4.3019004 0.0081106565
4.3023805 0.0077394353
4.3028606 0.0073851016
4.3033407 0.0070476323
4.3038208 0.0067270046
4.3043009 0.0064231954
4.304781 0.0061361818
4.3052611 0.0058659408
4.3057411 0.0056098357
4.3062212 0.0053579464
4.3067013 0.0051097308
4.3071814 0.0048656674
4.3076615 0.0046262348
4.3081416 0.0043919115
4.3086217 0.0041631762
4.3091018 0.0039405074
4.3095819 0.0037243836
4.310062 0.0035152835
4.3105421 0.0033136855
4.3110222 0.0031200683
4.3115023 0.0029349104
4.3119824 0.0027586904
4.3124625 0.0025918868
4.3129426 0.0024349782
4.3134227 0.0022884431
4.3139028 0.0021527602
4.3143829 0.002028408
4.314863 0.0019158651
4.3153431 0.0018156099
4.3158232 0.0017281212
4.3163033 0.0016480141
4.3167834 0.0015680223
4.3172635 0.0014883868
4.3177435 0.0014093799
4.3182236 0.0013312738
4.3187037 0.001254341
4.3191838 0.0011788538
4.3196639 0.0011050845
4.320144 0.0010333054
4.3206241 0.00096378889
4.3211042 0.0008968073
4.3215843 0.00083263297
4.3220644 0.00077153822
4.3225445 0.00071379539
4.3230246 0.00065967682
4.3235047 0.00060945484
4.3239848 0.00056340179
4.3244649 0.00052179001
4.324945 0.00048489182
4.3254251 0.00045297956
4.3259052 0.00042632558
4.3263853 0.00040502243
4.3268654 0.00038529196
4.3273455 0.00036558595
4.3278256 0.00034598301
4.3283057 0.00032656179
4.3287858 0.00030740091
4.3292659 0.00028857899
4.3297459 0.00027017466
4.330226 0.00025226655
4.3307061 0.00023493329
4.3311862 0.00021825351
4.3316663 0.00020230582
4.3321464 0.00018716887
4.3326265 0.00017292127
4.3331066 0.00015964166
4.3335867 0.00014740866
4.3340668 0.0001363009
4.3345469 0.00012639701
4.335027 0.00011777562
4.3355071 0.00011051535
4.3359872 0.00010469482
4.3364673 0.00010039268
4.3369474 9.7505137e-05
4.3374275 9.5218905e-05
4.3379076 9.3422172e-05
4.3383877 9.2110194e-05
4.3388678 9.1278229e-05
4.3393479 9.0921534e-05
4.339828 9.1035363e-05
4.3403081 9.1614975e-05
4.3407882 9.2655625e-05
4.3412683 9.4152571e-05
4.3417483 9.6101069e-05
4.3422284 9.8496374e-05
4.3427085 0.00010133375
4.3431886 0.00010460844
4.3436687 0.00010831571
4.3441488 0.00011245081
4.3446289 0.00011700901
4.345109 0.00012198555
4.3455891 0.0001273757
4.3460692 0.00013317471
4.3465493 0.00013937784
4.3470294 0.00014598034
4.3475095 0.00015364821
4.3479896 0.00016336912
4.3484697 0.00017505499
4.3489498 0.00018860508
4.3494299 0.00020391864
4.34991 0.00022089491
4.3503901 0.00023943314
4.3508702 0.00025943258
4.3513503 0.00028079249
4.3518304 0.0003034121
4.3523105 0.00032719068
4.3527906 0.00035202746
4.3532707 0.00037782169
4.3537508 0.00040447263
4.3542308 0.00043187952
4.3547109 0.00045994161
4.355191 0.00048855816
4.3556711 0.0005176284
4.3561512 0.00054705159
4.3566313 0.00057672697
4.3571114 0.0006065538
4.3575915 0.00063655431
4.3580716 0.00067076417
4.3585517 0.00071097904
4.3590318 0.00075692977
4.3595119 0.00080834719
4.359992 0.00086496212
4.3604721 0.00092650542
4.3609522 0.0009927079
4.3614323 0.0010633004
4.3619124 0.0011380138
4.3623925 0.0012165788
4.3628726 0.0012987264
4.3633527 0.0013841873
4.3638328 0.0014726925
4.3643129 0.0015639726
4.364793 0.0016577587
4.3652731 0.0017537814
4.3657532 0.0018517717
4.3662332 0.0019514603
4.3667133 0.0020525781
4.3671934 0.002154856
4.3676735 0.0022580247
4.3681536 0.0023632539
4.3686337 0.0024785001
4.3691138 0.0026047598
4.3695939 0.0027417171
4.370074 0.0028890558
4.3705541 0.0030464597
4.3710342 0.0032136129
4.3715143 0.0033901991
4.3719944 0.0035759023
4.3724745 0.0037704063
4.3729546 0.003973395
4.3734347 0.0041845524
4.3739148 0.0044035622
4.3743949 0.0046301085
4.374875 0.0048638751
4.3753551 0.0051045458
4.3758352 0.0053518046
4.3763153 0.0056053353
4.3767954 0.0058648219
4.3772755 0.0061299482
4.3777556 0.0064003981
4.3782356 0.0066758555
4.3787157 0.0069580942
4.3791958 0.0072510157
4.3796759 0.0075549422
4.380156 0.0078701088
4.3806361 0.0081967508
4.3811162 0.0085351035
4.3815963 0.008885402
4.3820764 0.0092478816
4.3825565 0.0096227776
4.3830366 0.010010325
4.3835167 0.010410759
4.3839968 0.010824316
4.3844769 0.011251229
4.384957 0.011691735
4.3854371 0.012146069
4.3859172 0.012614466
4.3863973 0.013097161
4.3868774 0.013594389
4.3873575 0.014106386
4.3878376 0.014633387
4.3883177 0.015175627
4.3887978 0.015733259
4.3892779 0.016301439
4.389758 0.016877128
4.390238 0.017460189
4.3907181 0.018050484
4.3911982 0.018647876
4.3916783 0.019252227
4.3921584 0.0198634
4.3926385 0.020481256
4.3931186 0.021105659
4.3935987 0.02173647
4.3940788 0.022373552
4.3945589 0.023016767
4.395039 0.023665979
4.3955191 0.024321048
4.3959992 0.024981838
4.3964793 0.025648211
4.3969594 0.026320029
4.3974395 0.026997155
4.3979196 0.02767945
4.3983997 0.028366779
4.3988798 0.029059002
4.3993599 0.029756503
4.39984 0.030462573
4.4003201 0.031177101
4.4008002 0.031899227
4.4012803 0.032628087
4.4017604 0.03336282
4.4022404 0.034102565
4.4027205 0.034846458
4.4032006 0.035593639
4.4036807 0.036343245
4.4041608 0.037094414
4.4046409 0.037846285
4.405121 0.038597995
4.4056011 0.039348682
4.4060812 0.040097485
4.4065613 0.040843542
4.4070414 0.04158599
4.4075215 0.042323967
4.4080016 0.043056613
4.4084817 0.043783064
4.4089618 0.044502459
4.4094419 0.045213936
4.409922 0.04591578
4.4104021 0.046605822
4.4108822 0.047284283
4.4113623 0.047951464
4.4118424 0.048607665
4.4123225 0.049253188
4.4128026 0.049888335
4.4132827 0.050513407
4.4137628 0.051128705
4.4142428 0.05173453
4.4147229 0.052331183
4.415203 0.052918966
4.4156831 0.053498181
4.4161632 0.054069128
4.4166433 0.054632108
4.4171234 0.055187424
4.4176035 0.055735376
4.4180836 0.056276265
4.4185637 0.056810394
4.4190438 0.057338062
4.4195239 0.057859572
4.420004 0.058375121
4.4204841 0.058870644
4.4209642 0.059336555
4.4214443 0.059773536
4.4219244 0.060182266
4.4224045 0.060563427
4.4228846 0.0609177
4.4233647 0.061245765
4.4238448 0.061548302
4.4243249 0.061825993
4.424805 0.062079519
4.4252851 0.062309559
4.4257652 0.062516795
4.4262452 0.062701908
4.4267253 0.062865578
4.4272054 0.063008486
4.4276855 0.063131313
4.4281656 0.063234739
4.4286457 0.063319445
4.4291258 0.063386112
4.4296059 0.063435421
4.430086 0.063468053
4.4305661 0.063484587
4.4310462 0.063484388
4.4315263 0.063466709
4.4320064 0.063430937
4.4324865 0.063376459
4.4329666 0.063302663
4.4334467 0.063208935
4.4339268 0.063094663
4.4344069 0.062959233
4.434887 0.062802035
4.4353671 0.062622453
4.4358472 0.062419876
4.4363273 0.062193691
4.4368074 0.061943286
4.4372875 0.061668046
4.4377676 0.06136736
4.4382476 0.061040615
4.4387277 0.060687197
4.4392078 0.060306495
4.4396879 0.059897895
4.440168 0.059460785
4.4406481 0.058994551
4.4411282 0.058504885
4.4416083 0.058008166
4.4420884 0.057504937
4.4425685 0.056994822
4.4430486 0.056477444
4.4435287 0.055952427
4.4440088 0.055419395
4.4444889 0.054877971
4.444969 0.054327779
4.4454491 0.053768442
4.4459292 0.053199584
4.4464093 0.052620828
4.4468894 0.052031799
4.4473695 0.051432119
4.4478496 0.050821412
4.4483297 0.050199301
4.4488098 0.049565411
4.4492899 0.048919365
4.44977 0.048260786
4.4502501 0.047589299
4.4507301 0.046904526
4.4512102 0.046206095
4.4516903 0.045496721
4.4521704 0.044779509
4.4526505 0.044055289
4.4531306 0.043324893
4.4536107 0.04258915
4.4540908 0.041848893
4.4545709 0.041104951
4.455051 0.040358157
4.4555311 0.03960934
4.4560112 0.038859332
4.4564913 0.038108964
4.4569714 0.037359066
4.4574515 0.036610469
4.4579316 0.035864005
4.4584117 0.035120505
4.4588918 0.034380798
4.4593719 0.033645717
4.459852 0.032916092
4.4603321 0.032192753
4.4608122 0.031476533
4.4612923 0.030768261
4.4617724 0.030068408
4.4622525 0.029373408
4.4627325 0.028682276
4.4632126 0.027995172
4.4636927 0.027312258
4.4641728 0.026633697
4.4646529 0.025959649
4.465133 0.025290278
4.4656131 0.024625744
4.4660932 0.02396621
4.4665733 0.023311837
4.4670534 0.022662788
4.4675335 0.022019224
4.4680136 0.021381307
4.4684937 0.020749199
4.4689738 0.020123062
4.4694539 0.019503057
4.469934 0.018889347
4.4704141 0.018282094
4.4708942 0.017681458
4.4713743 0.017087603
4.4718544 0.01650069
4.4723345 0.015922968
4.4728146 0.015361057
4.4732947 0.014815168
4.4737748 0.014285008
4.4742549 0.013770281
4.4747349 0.013270695
4.475215 0.012785953
4.4756951 0.012315763
4.4761752 0.01185983
4.4766553 0.011417859
4.4771354 0.010989557
4.4776155 0.010574628
4.4780956 0.010172779
4.4785757 0.0097837145
4.4790558 0.0094071412
4.4795359 0.0090427644
4.480016 0.0086902898
4.4804961 0.0083494231
4.4809762 0.00801987
4.4814563 0.0077013361
4.4819364 0.0073935271
4.4824165 0.0070961487
4.4828966 0.0068065191
4.4833767 0.0065222419
4.4838568 0.0062436239
4.4843369 0.0059709723
4.484817 0.0057045945
4.4852971 0.0054447978
4.4857772 0.0051918893
4.4862573 0.0049461763
4.4867373 0.0047079661
4.4872174 0.0044775659
4.4876975 0.004255283
4.4881776 0.0040414247
4.4886577 0.0038362982
4.4891378 0.0036402108
4.4896179 0.0034534697
4.490098 0.0032763822
4.4905781 0.0031092555
4.4910582 0.002952397
4.4915383 0.0028061138
4.4920184 0.0026707133
4.4924985 0.0025465026
4.4929786 0.0024332744
4.4934587 0.0023233697
4.4939388 0.0022143597
4.4944189 0.0021065309
4.494899 0.0020001693
4.4953791 0.0018955611
4.4958592 0.0017929926
4.4963393 0.0016927499
4.4968194 0.0015951192
4.4972995 0.0015003867
4.4977796 0.0014088386
4.4982597 0.0013207611
4.4987397 0.0012364404
4.4992198 0.0011561626
4.4996999 0.001080214
4.50018 0.0010088808
4.5006601 0.00094244913
4.5011402 0.00088120519
4.5016203 0.00082543518
4.5021004 0.0007754253
4.5025805 0.00073146173
4.5030606 0.00069383067
4.5035407 0.00066146706
4.5040208 0.00062941908
4.5045009 0.00059731334
4.504981 0.00056527982
4.5054611 0.00053344855
4.5059412 0.00050194952
4.5064213 0.00047091274
4.5069014 0.00044046821
4.5073815 0.00041074593
4.5078616 0.00038187591
4.5083417 0.00035398815
4.5088218 0.00032721266
4.5093019 0.00030167943
4.509782 0.00027751848
4.5102621 0.0002548598
4.5107421 0.0002338334
4.5112222 0.00021456929
4.5117023 0.00019719746
4.5121824 0.00018184793
4.5126625 0.00016865069
4.5131426 0.00015773574
4.5136227 0.0001492331
4.5141028 0.00014207982
4.5145829 0.00013481777
4.515063 0.00012748006
4.5155431 0.00012010551
4.5160232 0.00011273295
4.5165033 0.00010540123
4.5169834 9.8149173e-05
4.5174635 9.101561e-05
4.5179436 8.4039374e-05
4.5184237 7.7259298e-05
4.5189038 7.0714214e-05
4.5193839 6.4442955e-05
4.519864 5.8484352e-05
4.5203441 5.2877238e-05
4.5208242 4.7660446e-05
4.5213043 4.2872807e-05
4.5217844 3.8553154e-05
4.5222645 3.474032e-05
4.5227445 3.1473136e-05
4.5232246 2.8790435e-05
4.5237047 2.6731049e-05
4.5241848 2.5310549e-05
4.5246649 2.4054254e-05
4.525145 2.2767659e-05
4.5256251 2.1459033e-05
4.5261052 2.0136639e-05
4.5265853 1.8808746e-05
4.5270654 1.7483618e-05
4.5275455 1.6169523e-05
4.5280256 1.4874726e-05
4.5285057 1.3607494e-05
4.5289858 1.2376092e-05
4.5294659 1.1188788e-05
4.529946 1.0053846e-05
4.5304261 8.9795344e-06
4.5309062 7.9741181e-06
4.5313863 7.0458636e-06
4.5318664 6.2030371e-06
4.5323465 5.4539049e-06
4.5328266 4.8067331e-06
4.5333067 4.2697879e-06
4.5337868 3.8513356e-06
4.5342669 3.5596423e-06
4.5347469 3.3791906e-06
4.535227 3.2057095e-06
4.5357071 3.0270183e-06
4.5361872 2.8444188e-06
4.5366673 2.6592125e-06
4.5371474 2.4727013e-06
4.5376275 2.2861867e-06
4.5381076 2.1009704e-06
4.5385877 1.9183542e-06
4.5390678 1.7396397e-06
4.5395479 1.5661286e-06
4.540028 1.3991226e-06
4.5405081 1.2399233e-06
4.5409882 1.0898325e-06
4.5414683 9.501518e-07
4.5419484 8.221829e-07
4.5424285 7.072275e-07
4.5429086 6.0658727e-07
4.5433887 5.2156389e-07
4.5438688 4.5345905e-07
4.5443489 4.0357443e-07
4.544829 3.7321171e-07
4.5453091 3.5499471e-07
4.5457892 3.3613133e-07
4.5462693 3.1662779e-07
4.5467493 2.9663921e-07
4.5472294 2.7632073e-07
4.5477095 2.5582747e-07
4.5481896 2.3531457e-07
4.5486697 2.1493717e-07
4.5491498 1.9485039e-07
4.5496299 1.7520935e-07
4.55011 1.5616921e-07
4.5505901 1.3788508e-07
4.5510702 1.2051209e-07
4.5515503 1.0420539e-07
4.5520304 8.912009e-08
4.5525105 7.5411333e-08
4.5529906 6.3234249e-08
4.5534707 5.2743968e-08
4.5539508 4.4095621e-08
4.5544309 3.744434e-08
4.554911 3.2945256e-08
4.5553911 3.070288e-08
4.5558712 2.9169816e-08
4.5563513 2.7566268e-08
4.5568314 2.5906051e-08
4.5573115 2.420298e-08
4.5577916 2.247087e-08
4.5582717 2.0723536e-08
4.5587518 1.8974793e-08
4.5592318 1.7238456e-08
4.5597119 1.5528341e-08
4.560192 1.3858262e-08
4.5606721 1.2242035e-08
4.5611522 1.0693474e-08
4.5616323 9.2263956e-09
4.5621124 7.8546138e-09
4.5625925 6.591944e-09
4.5630726 5.4522013e-09
4.5635527 4.4492008e-09
4.5640328 3.5967576e-09
4.5645129 2.9086868e-09
4.564993 2.3988035e-09
4.5654731 2.0809228e-09
4.5659532 1.9398169e-09
4.5664333 1.8200794e-09
4.5669134 1.6973394e-09
4.5673935 1.5725031e-09
4.5678736 1.4464764e-09
4.5683537 1.3201654e-09
4.5688338 1.194476e-09
4.5693139 1.0703143e-09
4.569794 9.4858626e-10
4.5702741 8.3019796e-10
4.5707542 7.1605539e-10
4.5712342 6.0706454e-10
4.5717143 5.0413145e-10
4.5721944 4.0816212e-10
4.5726745 3.2006257e-10
4.5731546 2.4073881e-10
4.5736347 1.7109686e-10
4.5741148 1.1204273e-10
4.5745949 6.448244e-11
4.575075 2.9321997e-11
4.5755551 7.467418e-12
4.5760352 -1.7528193e-13
4.5765153 1.2572837e-11
4.5769954 5.4743808e-11
4.5774755 1.2455772e-10
4.5779556 2.2000504e-10
4.5784357 3.3907622e-10
4.5789158 4.7976173e-10
4.5793959 6.4005202e-10
4.579876 8.1793755e-10
4.5803561 1.0114088e-09
4.5808362 1.2184562e-09
4.5813163 1.4370702e-09
4.5817964 1.6652413e-09
4.5822765 1.90096e-09
4.5827566 2.1422167e-09
4.5832366 2.3870018e-09
4.5837167 2.6333059e-09
4.5841968 2.8791193e-09
4.5846769 3.1224326e-09
4.585157 3.3612362e-09
4.5856371 3.5935206e-09
4.5861172 3.8172762e-09
4.5865973 4.0350384e-09
4.5870774 4.5041846e-09
4.5875575 5.3552575e-09
4.5880376 6.561454e-09
4.5885177 8.095971e-09
4.5889978 9.9320056e-09
4.5894779 1.2042755e-08
4.589958 1.4401415e-08
4.5904381 1.6981184e-08
4.5909182 1.9755259e-08
4.5913983 2.2696835e-08
4.5918784 2.5779111e-08
4.5923585 2.8975284e-08
4.5928386 3.2258549e-08
4.5933187 3.5602105e-08
4.5937988 3.8979148e-08
4.5942789 4.2362876e-08
4.594759 4.5726484e-08
4.595239 4.9043171e-08
4.5957191 5.2286132e-08
4.5961992 5.5428566e-08
4.5966793 5.8443668e-08
4.5971594 6.1802305e-08
4.5976395 6.8856241e-08
4.5981196 7.9998681e-08
4.5985997 9.4942525e-08
4.5990798 1.1340067e-07
4.5995599 1.3508602e-07
4.60004 1.5971147e-07
4.6005201 1.8698991e-07
4.6010002 2.1663425e-07
4.6014803 2.4835739e-07
4.6019604 2.8187222e-07
4.6024405 3.1689165e-07
4.6029206 3.5312856e-07
4.6034007 3.9029587e-07
4.6038808 4.2810647e-07
4.6043609 4.6627325e-07
4.604841 5.0450912e-07
4.6053211 5.4252698e-07
4.6058012 5.8003971e-07
4.6062813 6.1676024e-07
4.6067614 6.5240144e-07
4.6072414 6.8667622e-07
4.6077215 7.3122198e-07
4.6082016 8.1097389e-07
4.6086817 9.2454246e-07
4.6091618 1.0695745e-06
4.6096419 1.2437169e-06
4.610122 1.4446164e-06
4.6106021 1.6699198e-06
4.6110822 1.9172741e-06
4.6115623 2.184326e-06
4.6120424 2.4687223e-06
4.6125225 2.7681099e-06
4.6130026 3.0801356e-06
4.6134827 3.4024462e-06
4.6139628 3.7326886e-06
4.6144429 4.0685095e-06
4.614923 4.4075559e-06
4.6154031 4.7474745e-06
4.6158832 5.0859122e-06
4.6163633 5.4205158e-06
4.6168434 5.7489321e-06
4.6173235 6.0688079e-06
4.6178036 6.3789531e-06
4.6182837 6.8258898e-06
4.6187638 7.5024736e-06
4.6192438 8.3940947e-06
4.6197239 9.4861433e-06
4.620204 1.076401e-05
4.6206841 1.2213084e-05
4.6211642 1.3818756e-05
4.6216443 1.5566416e-05
4.6221244 1.7441455e-05
4.6226045 1.9429262e-05
4.6230846 2.1515228e-05
4.6235647 2.3684742e-05
4.6240448 2.5923196e-05
4.6245249 2.8215979e-05
4.625005 3.0548481e-05
4.6254851 3.2906092e-05
4.6259652 3.5274204e-05
4.6264453 3.7638205e-05
4.6269254 3.9983486e-05
4.6274055 4.2295437e-05
4.6278856 4.4559449e-05
4.6283657 4.6868145e-05
4.6288458 5.0128423e-05
4.6293259 5.4495053e-05
4.629806 5.9900876e-05
4.6302861 6.6278736e-05
4.6307662 7.3561476e-05
4.6312462 8.1681938e-05
4.6317263 9.0572966e-05
4.6322064 0.0001001674
4.6326865 0.00011039809
4.6331666 0.00012119787
4.6336467 0.00013249959
4.6341268 0.00014423608
4.6346069 0.0001563402
4.635087 0.00016874478
4.6355671 0.00018138268
4.6360472 0.00019418672
4.6365273 0.00020708975
4.6370074 0.00022002463
4.6374875 0.00023292418
4.6379676 0.00024572125
4.6384477 0.00025834869
4.6389278 0.00027194334
4.6394079 0.00028955044
4.639888 0.0003111237
4.6403681 0.00033644426
4.6408482 0.00036529328
4.6413283 0.00039745191
4.6418084 0.0004327013
4.6422885 0.0004708226
4.6427686 0.00051159698
4.6432486 0.00055480557
4.6437287 0.00060022953
4.6442088 0.00064765002
4.6446889 0.00069684819
4.645169 0.00074760518
4.6456491 0.00079970216
4.6461292 0.00085292027
4.6466093 0.00090704066
4.6470894 0.0009618445
4.6475695 0.0010171129
4.6480496 0.0010726271
4.6485297 0.0011281682
4.6490098 0.001183528
4.6494899 0.0012446493
4.64997 0.0013163612
4.6504501 0.0013982155
4.6509302 0.0014897636
4.6514103 0.0015905574
4.6518904 0.0017001484
4.6523705 0.0018180883
4.6528506 0.0019439287
4.6533307 0.0020772214
4.6538108 0.0022175178
4.6542909 0.0023643698
4.654771 0.0025173289
4.6552511 0.0026759469
4.6557311 0.0028397752
4.6562112 0.0030083657
4.6566913 0.0031812698
4.6571714 0.0033580394
4.6576515 0.0035382261
4.6581316 0.0037213814
4.6586117 0.003907057
4.6590918 0.0040948047
4.6595719 0.0042852067
4.660052 0.0044894768
4.6605321 0.0047105838
4.6610122 0.0049482556
4.6614923 0.0052022199
4.6619724 0.0054722048
4.6624525 0.005757938
4.6629326 0.0060591476
4.6634127 0.0063755613
4.6638928 0.0067069071
4.6643729 0.0070529128
4.664853 0.0074133064
4.6653331 0.0077878157
4.6658132 0.0081761686
4.6662933 0.008578093
4.6667734 0.0089933169
4.6672535 0.0094215679
4.6677335 0.0098625742
4.6682136 0.010316063
4.6686937 0.010781764
4.6691738 0.011259403
4.6696539 0.011748709
4.670134 0.012249745
4.6706141 0.012763691
4.6710942 0.013291178
4.6715743 0.013832771
4.6720544 0.014389039
4.6725345 0.014960548
4.6730146 0.015547865
4.6734947 0.016151557
4.6739748 0.01677219
4.6744549 0.017410331
4.674935 0.018066548
4.6754151 0.018741408
4.6758952 0.019435476
4.6763753 0.02014932
4.6768554 0.020883508
4.6773355 0.021638605
4.6778156 0.022415179
4.6782957 0.023213796
4.6787758 0.024035024
4.6792559 0.024879429
4.6797359 0.025747579
4.680216 0.026640039
4.6806961 0.027549972
4.6811762 0.028469353
4.6816563 0.02939733
4.6821364 0.030333049
4.6826165 0.031275657
4.6830966 0.032224303
4.6835767 0.033178133
4.6840568 0.034136295
4.6845369 0.035097935
4.685017 0.036062202
4.6854971 0.037028242
4.6859772 0.037995203
4.6864573 0.038962232
4.6869374 0.039928477
4.6874175 0.040893084
4.6878976 0.041855201
4.6883777 0.042813975
4.6888578 0.043768553
4.6893379 0.044718083
4.689818 0.045661713
4.6902981 0.046598588
4.6907782 0.047528069
4.6912583 0.048452746
4.6917383 0.049373616
4.6922184 0.050290659
4.6926985 0.051203858
4.6931786 0.052113192
4.6936587 0.053018643
4.6941388 0.053920192
4.6946189 0.05481782
4.695099 0.055711508
4.6955791 0.056601237
4.6960592 0.057486988
4.6965393 0.058368742
4.6970194 0.059246479
4.6974995 0.060120182
4.6979796 0.060989831
4.6984597 0.061855406
4.6989398 0.06271689
4.6994199 0.063574263
4.6999 0.064427506
4.7003801 0.065276599
4.7008602 0.066121525
4.7013403 0.066953287
4.7018204 0.067738322
4.7023005 0.06847425
4.7027806 0.069161992
4.7032607 0.069802467
4.7037407 0.070396594
4.7042208 0.070945292
4.7047009 0.071449482
4.705181 0.071910084
4.7056611 0.072328015
4.7061412 0.072704197
4.7066213 0.073039549
4.7071014 0.07333499
4.7075815 0.073591441
4.7080616 0.073809819
4.7085417 0.073991046
4.7090218 0.074136041
4.7095019 0.074245723
4.709982 0.074321012
4.7104621 0.074362827
4.7109422 0.074372089
4.7114223 0.074349716
4.7119024 0.074298014
4.7123825 0.074219073
4.7128626 0.074112906
4.7133427 0.073979518
4.7138228 0.073818915
4.7143029 0.073631103
4.714783 0.073416087
4.7152631 0.073173874
4.7157431 0.072904469
4.7162232 0.072607878
4.7167033 0.072284108
4.7171834 0.071933163
4.7176635 0.071555049
4.7181436 0.071149773
4.7186237 0.070717341
4.7191038 0.070257757
4.7195839 0.069771029
4.720064 0.069257161
4.7205441 0.06871616
4.7210242 0.068148031
4.7215043 0.067552781
4.7219844 0.066930553
4.7224645 0.066284846
4.7229446 0.06561875
4.7234247 0.064934366
4.7239048 0.064233792
4.7243849 0.06351913
4.724865 0.062792479
4.7253451 0.06205594
4.7258252 0.061311612
4.7263053 0.060561597
4.7267854 0.059807993
4.7272655 0.059052901
4.7277455 0.058298421
4.7282256 0.057546653
4.7287057 0.056799697
4.7291858 0.056059654
4.7296659 0.055328624
4.730146 0.054608706
4.7306261 0.053902001
4.7311062 0.053210608
4.7315863 0.052536629
4.7320664 0.051882163
4.7325465 0.051246745
4.7330266 0.050620161
4.7335067 0.050001599
4.7339868 0.049391639
4.7344669 0.048790861
4.734947 0.048199843
4.7354271 0.047619166
4.7359072 0.047049409
4.7363873 0.046491153
4.7368674 0.045944976
4.7373475 0.045411459
4.7378276 0.04489118
4.7383077 0.044384721
4.7387878 0.04389266
4.7392679 0.043415577
4.7397479 0.042954052
4.740228 0.042508664
4.7407081 0.042079994
4.7411882 0.04166862
4.7416683 0.041275123
4.7421484 0.040900082
4.7426285 0.040544077
4.7431086 0.040213124
4.7435887 0.039916176
4.7440688 0.039654008
4.7445489 0.039427309
4.745029 0.039236764
4.7455091 0.039083061
4.7459892 0.038966888
4.7464693 0.038888931
4.7469494 0.038849878
4.7474295 0.038850416
4.7479096 0.038891232
4.7483897 0.038973013
4.7488698 0.039096447
4.7493499 0.03926222
4.74983 0.03947102
4.7503101 0.039723533
4.7507902 0.040020448
4.7512703 0.040362451
4.7517504 0.040750229
4.7522304 0.04118447
4.7527105 0.041665861
4.7531906 0.042194166
4.7536707 0.042740339
4.7541508 0.043290172
4.7546309 0.04384353
4.755111 0.044400274
4.7555911 0.044960267
4.7560712 0.045523372
4.7565513 0.046089451
4.7570314 0.046658366
4.7575115 0.047229981
4.7579916 0.047804159
4.7584717 0.04838076
4.7589518 0.04895965
4.7594319 0.049540689
4.759912 0.05012374
4.7603921 0.050708667
4.7608722 0.051295331
4.7613523 0.051883595
4.7618324 0.052473323
4.7623125 0.053064376
4.7627926 0.053656617
4.7632727 0.054249909
4.7637528 0.054844769
4.7642328 0.055444549
4.7647129 0.056049262
4.765193 0.056658339
4.7656731 0.057271209
4.7661532 0.057887304
4.7666333 0.058506053
4.7671134 0.059126886
4.7675935 0.059749234
4.7680736 0.060372527
4.7685537 0.060996195
4.7690338 0.061619669
4.7695139 0.062242378
4.769994 0.062863754
4.7704741 0.063483225
4.7709542 0.064100223
4.7714343 0.064714178
4.7719144 0.065324519
4.7723945 0.065930678
4.7728746 0.066532083
4.7733547 0.067128167
4.7738348 0.067718358
4.7743149 0.068287951
4.774795 0.068811436
4.7752751 0.069289328
4.7757552 0.069722705
4.7762352 0.070112643
4.7767153 0.070460218
4.7771954 0.070766508
4.7776755 0.071032589
4.7781556 0.071259538
4.7786357 0.07144843
4.7791158 0.071600344
4.7795959 0.071716355
4.780076 0.071797539
4.7805561 0.071844975
4.7810362 0.071859738
4.7815163 0.071842904
4.7819964 0.071795551
4.7824765 0.071718755
4.7829566 0.071613593
4.7834367 0.071481141
4.7839168 0.071322476
4.7843969 0.071138704
4.784877 0.070932184
4.7853571 0.070703505
4.7858372 0.070452126
4.7863173 0.070177505
4.7867974 0.0698791
4.7872775 0.069556371
4.7877576 0.069208775
4.7882376 0.068835771
4.7887177 0.068436818
4.7891978 0.068011373
4.7896779 0.067558895
4.790158 0.067078842
4.7906381 0.066570673
4.7911182 0.066033847
4.7915983 0.065467821
4.7920784 0.064872055
4.7925585 0.064246005
4.7930386 0.063589132
4.7935187 0.062900893
4.7939988 0.062180747
4.7944789 0.061428152
4.794959 0.060644894
4.7954391 0.059847032
4.7959192 0.05903863
4.7963993 0.058220786
4.7968794 0.0573946
4.7973595 0.056561168
4.7978396 0.05572159
4.7983197 0.054876964
4.7987998 0.054028389
4.7992799 0.053176963
4.79976 0.052323784
4.80024 0.051469951
4.8007201 0.050616563
4.8012002 0.049764718
4.8016803 0.048915514
4.8021604 0.04807005
4.8026405 0.047229425
4.8031206 0.046394736
4.8036007 0.045567083
4.8040808 0.044747563
4.8045609 0.043937276
4.805041 0.043137319
4.8055211 0.042346185
4.8060012 0.041558781
4.8064813 0.040775066
4.8069614 0.039995192
4.8074415 0.039219308
4.8079216 0.038447568
4.8084017 0.037680121
4.8088818 0.036917119
4.8093619 0.036158713
4.809842 0.035405054
4.8103221 0.034656293
4.8108022 0.033912582
4.8112823 0.033174071
4.8117624 0.032440912
4.8122424 0.031713255
4.8127225 0.030991253
4.8132026 0.030275055
4.8136827 0.029564814
4.8141628 0.02886068
4.8146429 0.028162805
4.815123 0.027471339
4.8156031 0.026786615
4.8160832 0.026130577
4.8165633 0.025517401
4.8170434 0.024945811
4.8175235 0.024414533
4.8180036 0.02392229
4.8184837 0.023467807
4.8189638 0.023049809
4.8194439 0.02266702
4.819924 0.022318164
4.8204041 0.022001967
4.8208842 0.021717153
4.8213643 0.021462446
4.8218444 0.021236571
4.8223245 0.021038252
4.8228046 0.020866214
4.8232847 0.020719182
4.8237648 0.02059588
4.8242448 0.020495032
4.8247249 0.020415363
4.825205 0.020355598
4.8256851 0.020314462
4.8261652 0.020290787
4.8266453 0.020285051
4.8271254 0.020298459
4.8276055 0.02033214
4.8280856 0.020387219
4.8285657 0.020464824
4.8290458 0.02056608
4.8295259 0.020692114
4.830006 0.020844053
4.8304861 0.021023023
4.8309662 0.021230151
4.8314463 0.021466564
4.8319264 0.021733387
4.8324065 0.022031748
4.8328866 0.022362773
4.8333667 0.022727589
4.8338468 0.023127322
4.8343269 0.023563098
4.834807 0.024036045
4.8352871 0.024547289
4.8357672 0.025097956
4.8362472 0.025689173
4.8367273 0.026312716
4.8372074 0.026944784
4.8376875 0.027584033
4.8381676 0.028230356
4.8386477 0.02888365
4.8391278 0.029543811
4.8396079 0.030210733
4.840088 0.030884313
4.8405681 0.031564445
4.8410482 0.032251026
4.8415283 0.03294395
4.8420084 0.033643113
4.8424885 0.034348411
4.8429686 0.035059739
4.8434487 0.035776992
4.8439288 0.036500067
4.8444089 0.037228857
4.844889 0.03796326
4.8453691 0.038703171
4.8458492 0.039448484
4.8463293 0.040199095
4.8468094 0.040954909
4.8472895 0.041719866
4.8477696 0.042496475
4.8482496 0.043283531
4.8487297 0.044079829
4.8492098 0.044884166
4.8496899 0.045695337
4.85017 0.046512139
4.8506501 0.047333367
4.8511302 0.048157816
4.8516103 0.048984283
4.8520904 0.049811564
4.8525705 0.050638454
4.8530506 0.051463749
4.8535307 0.052286245
4.8540108 0.053104738
4.8544909 0.053918023
4.854971 0.054724897
4.8554511 0.055524155
4.8559312 0.056314592
4.8564113 0.057095006
4.8568914 0.057864191
4.8573715 0.058619914
4.8578516 0.059350136
4.8583317 0.060052186
4.8588118 0.060726675
4.8592919 0.061374213
4.859772 0.061995411
4.8602521 0.062590881
4.8607321 0.063161231
4.8612122 0.063707073
4.8616923 0.064229018
4.8621724 0.064727676
4.8626525 0.065203657
4.8631326 0.065657572
4.8636127 0.066090032
4.8640928 0.066501648
4.8645729 0.066893029
4.865053 0.067264786
4.8655331 0.067617531
4.8660132 0.067951873
4.8664933 0.068268424
4.8669734 0.068567793
4.8674535 0.068850591
4.8679336 0.069113441
4.8684137 0.069344081
4.8688938 0.069541363
4.8693739 0.069705017
4.869854 0.069834777
4.8703341 0.069930376
4.8708142 0.069991545
4.8712943 0.070018017
4.8717744 0.070009526
4.8722545 0.069965802
4.8727345 0.06988658
4.8732146 0.069771591
4.8736947 0.069620568
4.8741748 0.069433243
4.8746549 0.06920935
4.875135 0.06894862
4.8756151 0.068650786
4.8760952 0.068315581
4.8765753 0.067942737
4.8770554 0.067531988
4.8775355 0.067083064
4.8780156 0.066595699
4.8784957 0.066083559
4.8789758 0.065560498
4.8794559 0.065026111
4.879936 0.064479991
4.8804161 0.063921733
4.8808962 0.06335093
4.8813763 0.062767176
4.8818564 0.062170065
4.8823365 0.061559192
4.8828166 0.06093415
4.8832967 0.060294533
4.8837768 0.059639935
4.8842569 0.05896995
4.8847369 0.058284172
4.885217 0.057582196
4.8856971 0.056863614
4.8861772 0.056128021
4.8866573 0.055375012
4.8871374 0.054604179
4.8876175 0.053815117
4.8880976 0.05300742
4.8885777 0.052181021
4.8890578 0.051340971
4.8895379 0.050490009
4.890018 0.049629348
4.8904981 0.048760199
4.8909782 0.047883776
4.8914583 0.047001291
4.8919384 0.046113956
4.8924185 0.045222983
4.8928986 0.044329586
4.8933787 0.043434976
4.8938588 0.042540367
4.8943389 0.04164697
4.894819 0.040755998
4.8952991 0.039868664
4.8957792 0.038986179
4.8962593 0.038109757
4.8967393 0.037240611
4.8972194 0.036379951
4.8976995 0.035528991
4.8981796 0.034688944
4.8986597 0.033861022
4.8991398 0.033044519
4.8996199 0.03223308
4.9001 0.031426352
4.9005801 0.030624643
4.9010602 0.029828261
4.9015403 0.029037513
4.9020204 0.028252706
4.9025005 0.027474149
4.9029806 0.026702149
4.9034607 0.025937014
4.9039408 0.025179051
4.9044209 0.024428568
4.904901 0.023685872
4.9053811 0.022951271
4.9058612 0.022225074
4.9063413 0.021507586
4.9068214 0.020799117
4.9073015 0.020099973
4.9077816 0.019410462
4.9082617 0.018730892
4.9087417 0.01806157
4.9092218 0.017402805
4.9097019 0.016758539
4.910182 0.016133221
4.9106621 0.01552657
4.9111422 0.014938288
4.9116223 0.014368081
4.9121024 0.013815652
4.9125825 0.013280707
4.9130626 0.012762949
4.9135427 0.012262083
4.9140228 0.011777813
4.9145029 0.011309842
4.914983 0.010857877
4.9154631 0.01042162
4.9159432 0.010000776
4.9164233 0.0095950496
4.9169034 0.0092041447
4.9173835 0.0088277658
4.9178636 0.0084656171
4.9183437 0.008117403
4.9188238 0.0077828275
4.9193039 0.0074615952
4.919784 0.0071531532
4.9202641 0.0068520468
4.9207441 0.0065564558
4.9212242 0.0062667421
4.9217043 0.0059832674
4.9221844 0.0057063937
4.9226645 0.0054364826
4.9231446 0.0051738962
4.9236247 0.0049189961
4.9241048 0.0046721442
4.9245849 0.0044337023
4.925065 0.0042040322
4.9255451 0.0039834958
4.9260252 0.0037724549
4.9265053 0.0035712714
4.9269854 0.0033803069
4.9274655 0.0031999234
4.9279456 0.0030304827
4.9284257 0.0028723466
4.9289058 0.0027258769
4.9293859 0.0025914355
4.929866 0.0024693842
4.9303461 0.002358153
4.9308262 0.0022493527
4.9313063 0.0021421638
4.9317864 0.002036818
4.9322665 0.001933547
4.9327465 0.0018325823
4.9332266 0.0017341558
4.9337067 0.0016384989
4.9341868 0.0015458435
4.9346669 0.0014564211
4.935147 0.0013704635
4.9356271 0.0012882023
4.9361072 0.0012098692
4.9365873 0.0011356958
4.9370674 0.0010659138
4.9375475 0.0010007549
4.9380276 0.0009404507
4.9385077 0.00088523294
4.9389878 0.00083533325
4.9394679 0.00079098331
4.939948 0.00075241477
4.9404281 0.00071985931
4.9409082 0.00069165173
4.9413883 0.00066506336
4.9418684 0.00064010454
4.9423485 0.00061681311
4.9428286 0.00059522689
4.9433087 0.00057538371
4.9437888 0.00055732142
4.9442689 0.00054107785
4.9447489 0.00052669083
4.945229 0.00051419819
4.9457091 0.00050363776
4.9461892 0.00049504739
4.9466693 0.0004884649
4.9471494 0.00048392814
4.9476295 0.00048147492
4.9481096 0.00048114309
4.9485897 0.00048297047
4.9490698 0.00048699491
4.9495499 0.00049325424
4.95003 0.00050178629
4.9505101 0.00051262889
4.9509902 0.00052585602
4.9514703 0.00054258946
4.9519504 0.00056325183
4.9524305 0.00058771555
4.9529106 0.00061585302
4.9533907 0.00064753665
4.9538708 0.00068263885
4.9543509 0.00072103203
4.954831 0.00076258861
4.9553111 0.00080718098
4.9557912 0.00085468156
4.9562713 0.00090496276
4.9567514 0.00095789699
4.9572314 0.0010133567
4.9577115 0.0010712142
4.9581916 0.0011313419
4.9586717 0.0011936124
4.9591518 0.0012578979
4.9596319 0.0013240709
4.960112 0.0013920038
4.9605921 0.001461569
4.9610722 0.0015326389
4.9615523 0.0016062102
4.9620324 0.0016882397
4.9625125 0.0017793693
4.9629926 0.0018793029
4.9634727 0.0019877443
4.9639528 0.0021043973
4.9644329 0.0022289657
4.964913 0.0023611534
4.9653931 0.0025006641
4.9658732 0.0026472017
4.9663533 0.00280047
4.9668334 0.0029601728
4.9673135 0.003126014
4.9677936 0.0032976973
4.9682737 0.0034749266
4.9687538 0.0036574056
4.9692338 0.0038448383
4.9697139 0.0040369283
4.970194 0.0042333797
4.9706741 0.004433896
4.9711542 0.0046381813
4.9716343 0.0048459392
4.9721144 0.0050602051
4.9725945 0.0052868473
4.9730746 0.0055259364
4.9735547 0.0057774199
4.9740348 0.0060412453
4.9745149 0.00631736
4.974995 0.0066057116
4.9754751 0.0069062474
4.9759552 0.007218915
4.9764353 0.0075436619
4.9769154 0.0078804355
4.9773955 0.0082291833
4.9778756 0.0085898527
4.9783557 0.0089623913
4.9788358 0.0093467465
4.9793159 0.0097428659
4.979796 0.010150697
4.9802761 0.010570187
4.9807562 0.011001283
4.9812362 0.011443934
4.9817163 0.011898086
4.9821964 0.01236365
4.9826765 0.012838726
4.9831566 0.013322481
4.9836367 0.013815213
4.9841168 0.014317219
4.9845969 0.014828798
4.985077 0.015350246
4.9855571 0.015881862
4.9860372 0.016423943
4.9865173 0.016976788
4.9869974 0.017540694
4.9874775 0.018115959
4.9879576 0.01870288
4.9884377 0.019301756
4.9889178 0.019912883
4.9893979 0.020536561
4.989878 0.021173087
4.9903581 0.021822758
4.9908382 0.022485872
4.9913183 0.023162727
4.9917984 0.023853621
4.9922785 0.024558852
4.9927586 0.025277895
4.9932386 0.026005128
4.9937187 0.026738911
4.9941988 0.027478605
4.9946789 0.028223572
4.995159 0.028973174
4.9956391 0.029726774
4.9961192 0.030483733
4.9965993 0.031243413
4.9970794 0.032005177
4.9975595 0.032768385
4.9980396 0.033532402
4.9985197 0.034296587
4.9989998 0.035060304
4.9994799 0.035822914
4.99996 0.036583779
5.0004401 0.037342262
5.0009202 0.038097724
5.0014003 0.038849527
5.0018804 0.039597034
5.0023605 0.040339607
5.0028406 0.041076606
5.0033207 0.041808302
5.0038008 0.042536374
5.0042809 0.043260918
5.004761 0.043981971
5.005241 0.044699569
5.0057211 0.045413748
5.0062012 0.046124544
5.0066813 0.046831993
5.0071614 0.04753613
5.0076415 0.048236992
5.0081216 0.048934615
5.0086017 0.049629035
5.0090818 0.050320287
5.0095619 0.051008408
5.010042 0.051693434
5.0105221 0.0523754
5.0110022 0.053054344
5.0114823 0.0537303
5.0119624 0.054403304
5.0124425 0.055073394
5.0129226 0.055740604
5.0134027 0.056404801
5.0138828 0.057047538
5.0143629 0.057657065
5.014843 0.058234442
5.0153231 0.058780732
5.0158032 0.059296995
5.0162833 0.059784292
5.0167634 0.060243685
5.0172434 0.060676234
5.0177235 0.061083001
5.0182036 0.061465047
5.0186837 0.061823432
5.0191638 0.062159218
5.0196439 0.062473466
5.020124 0.062767237
5.0206041 0.063041593
5.0210842 0.063297593
5.0215643 0.063536301
5.0220444 0.063758775
5.0225245 0.063966078
5.0230046 0.064159271
5.0234847 0.064339415
5.0239648 0.064506675
5.0244449 0.064653978
5.024925 0.064779177
5.0254051 0.064881768
5.0258852 0.064961248
5.0263653 0.065017114
5.0268454 0.065048861
5.0273255 0.065055988
5.0278056 0.06503799
5.0282857 0.064994364
5.0287658 0.064924606
5.0292458 0.064828214
5.0297259 0.064704684
5.030206 0.064553513
5.0306861 0.064374197
5.0311662 0.064166232
5.0316463 0.063929117
5.0321264 0.063662346
5.0326065 0.063365418
5.0330866 0.063037827
5.0335667 0.062679072
5.0340468 0.062288649
5.0345269 0.061872276
5.035007 0.061445625
5.0354871 0.061009345
5.0359672 0.060563281
5.0364473 0.06010728
5.0369274 0.059641184
5.0374075 0.059164841
5.0378876 0.058678094
5.0383677 0.058180789
5.0388478 0.057672772
5.0393279 0.057153886
5.039808 0.056623978
5.0402881 0.056082893
5.0407682 0.055530475
5.0412482 0.05496657
5.0417283 0.054391023
5.0422084 0.053803679
5.0426885 0.053204383
5.0431686 0.05259298
5.0436487 0.051969316
5.0441288 0.051333235
5.0446089 0.050684582
5.045089 0.050023156
5.0455691 0.04934972
5.0460492 0.048665487
5.0465293 0.047971671
5.0470094 0.047269485
5.0474895 0.046560144
5.0479696 0.045844862
5.0484497 0.045124851
5.0489298 0.044401325
5.0494099 0.043675499
5.04989 0.042948585
5.0503701 0.042221799
5.0508502 0.041496352
5.0513303 0.04077346
5.0518104 0.040054336
5.0522905 0.039340193
5.0527706 0.038632245
5.0532507 0.037931706
5.0537307 0.03723979
5.0542108 0.03655771
5.0546909 0.035886681
5.055171 0.035227863
5.0556511 0.034581463
5.0561312 0.033947218
5.0566113 0.033324926
5.0570914 0.032714384
5.0575715 0.032115389
5.0580516 0.031527739
5.0585317 0.030951231
5.0590118 0.030385662
5.0594919 0.029830831
5.059972 0.029286533
5.0604521 0.028752567
5.0609322 0.02822873
5.0614123 0.02771482
5.0618924 0.027210634
5.0623725 0.026715968
5.0628526 0.026230621
5.0633327 0.02575439
5.0638128 0.025287073
5.0642929 0.024828466
5.064773 0.024378367
5.0652531 0.023936574
5.0657331 0.0235095
5.0662132 0.023117036
5.0666933 0.022759986
5.0671734 0.022437731
5.0676535 0.02214965
5.0681336 0.021895123
5.0686137 0.02167353
5.0690938 0.02148425
5.0695739 0.021326663
5.070054 0.021200149
5.0705341 0.021104087
5.0710142 0.021037857
5.0714943 0.021000838
5.0719744 0.020992411
5.0724545 0.021011955
5.0729346 0.02105885
5.0734147 0.021132476
5.0738948 0.021232211
5.0743749 0.021357436
5.074855 0.021507531
5.0753351 0.021681875
5.0758152 0.021879848
5.0762953 0.022097071
5.0767754 0.022330375
5.0772555 0.022580988
5.0777355 0.022850142
5.0782156 0.023139069
5.0786957 0.023448998
5.0791758 0.023781162
5.0796559 0.02413679
5.080136 0.024517115
5.0806161 0.024923366
5.0810962 0.025356775
5.0815763 0.025818573
5.0820564 0.02630999
5.0825365 0.026832259
5.0830166 0.027386609
5.0834967 0.027974271
5.0839768 0.028596478
5.0844569 0.029254458
5.084937 0.029949445
5.0854171 0.030682667
5.0858972 0.031455358
5.0863773 0.032267093
5.0868574 0.033094703
5.0873375 0.033929801
5.0878176 0.034771661
5.0882977 0.035619554
5.0887778 0.036472751
5.0892579 0.037330526
5.0897379 0.038192149
5.090218 0.039056894
5.0906981 0.039924031
5.0911782 0.040792834
5.0916583 0.041662573
5.0921384 0.042532522
5.0926185 0.043401952
5.0930986 0.044270135
5.0935787 0.045136343
5.0940588 0.045999849
5.0945389 0.046859924
5.095019 0.047715839
5.0954991 0.048566869
5.0959792 0.049412283
5.0964593 0.050251355
5.0969394 0.051084388
5.0974195 0.051914752
5.0978996 0.052742699
5.0983797 0.053568139
5.0988598 0.054390982
5.0993399 0.055211138
5.09982 0.056028517
5.1003001 0.05684303
5.1007802 0.057654587
5.1012603 0.058463097
5.1017403 0.05926847
5.1022204 0.060070618
5.1027005 0.06086945
5.1031806 0.061664875
5.1036607 0.062456805
5.1041408 0.063245149
5.1046209 0.064029817
5.105101 0.06481072
5.1055811 0.065587768
5.1060612 0.06636087
5.1065413 0.067129938
5.1070214 0.06789488
5.1075015 0.068632788
5.1079816 0.069316364
5.1084617 0.069946749
5.1089418 0.070525159
5.1094219 0.071052806
5.109902 0.071530906
5.1103821 0.071960674
5.1108622 0.072343322
5.1113423 0.072680066
5.1118224 0.072972121
5.1123025 0.0732207
5.1127826 0.073427018
5.1132627 0.073592289
5.1137427 0.073717728
5.1142228 0.073804549
5.1147029 0.073853966
5.115183 0.073867195
5.1156631 0.073845448
5.1161432 0.073789941
5.1166233 0.073701888
5.1171034 0.073582504
5.1175835 0.073433144
5.1180636 0.073257434
5.1185437 0.073056277
5.1190238 0.072829329
5.1195039 0.072576249
5.119984 0.072296693
5.1204641 0.071990318
5.1209442 0.071656782
5.1214243 0.071295742
5.1219044 0.070906855
5.1223845 0.070489779
5.1228646 0.070044171
5.1233447 0.069569687
5.1238248 0.069065985
5.1243049 0.068532723
5.124785 0.067969558
5.1252651 0.067376146
5.1257451 0.066752145
5.1262252 0.066097213
5.1267053 0.065411006
5.1271854 0.064693182
5.1276655 0.063943398
5.1281456 0.063163674
5.1286257 0.06236502
5.1291058 0.061550331
5.1295859 0.0607213
5.130066 0.059879625
5.1305461 0.059027001
5.1310262 0.058165123
5.1315063 0.057295689
5.1319864 0.056420393
5.1324665 0.055540931
5.1329466 0.054659
5.1334267 0.053776295
5.1339068 0.052894513
5.1343869 0.052015348
5.134867 0.051140498
5.1353471 0.050271657
5.1358272 0.049410522
5.1363073 0.048558788
5.1367874 0.047718152
5.1372675 0.046890309
5.1377475 0.046076955
5.1382276 0.045279787
5.1387077 0.044495734
5.1391878 0.043718557
5.1396679 0.042948427
5.140148 0.042185581
5.1406281 0.041430255
5.1411082 0.040682683
5.1415883 0.039943102
5.1420684 0.039211746
5.1425485 0.038488853
5.1430286 0.037774658
5.1435087 0.037069395
5.1439888 0.036373302
5.1444689 0.035686613
5.144949 0.035009565
5.1454291 0.034342392
5.1459092 0.033685331
5.1463893 0.033038618
5.1468694 0.032402487
5.1473495 0.031777175
5.1478296 0.031162918
5.1483097 0.03055995
5.1487898 0.029969301
5.1492699 0.029414941
5.1497499 0.028907434
5.15023 0.028445999
5.1507101 0.028029853
5.1511902 0.027658211
5.1516703 0.027330293
5.1521504 0.027045314
5.1526305 0.026802492
5.1531106 0.026601043
5.1535907 0.026440186
5.1540708 0.026319136
5.1545509 0.026237111
5.155031 0.026193329
5.1555111 0.026187005
5.1559912 0.026217358
5.1564713 0.026283604
5.1569514 0.02638496
5.1574315 0.026520644
5.1579116 0.026689872
5.1583917 0.026891862
5.1588718 0.02712583
5.1593519 0.027389575
5.159832 0.027675082
5.1603121 0.027981511
5.1607922 0.028309212
5.1612723 0.028658533
5.1617524 0.029029821
5.1622324 0.029423426
5.1627125 0.029839696
5.1631926 0.03027898
5.1636727 0.030741626
5.1641528 0.031227982
5.1646329 0.031738398
5.165113 0.032273221
5.1655931 0.0328328
5.1660732 0.033417483
5.1665533 0.03402762
5.1670334 0.034663559
5.1675135 0.035325647
5.1679936 0.036014234
5.1684737 0.036729668
5.1689538 0.037472297
5.1694339 0.038242471
5.169914 0.039037766
5.1703941 0.039852327
5.1708742 0.040684207
5.1713543 0.041531551
5.1718344 0.042392502
5.1723145 0.043265204
5.1727946 0.044147799
5.1732747 0.045038431
5.1737548 0.045935245
5.1742348 0.046836382
5.1747149 0.047739987
5.175195 0.048644204
5.1756751 0.049547175
5.1761552 0.050447044
5.1766353 0.051341954
5.1771154 0.05223005
5.1775955 0.053109474
5.1780756 0.05397837
5.1785557 0.054834881
5.1790358 0.055677151
5.1795159 0.056503324
5.179996 0.057311679
5.1804761 0.058107625
5.1809562 0.058894531
5.1814363 0.059672073
5.1819164 0.060439929
5.1823965 0.061197777
5.1828766 0.061945295
5.1833567 0.062682158
5.1838368 0.063408046
5.1843169 0.064122636
5.184797 0.064825604
5.1852771 0.065516629
5.1857572 0.066195387
5.1862372 0.066861557
5.1867173 0.067514816
5.1871974 0.068154841
5.1876775 0.06878131
5.1881576 0.069393899
5.1886377 0.069992288
5.1891178 0.070576152
5.1895979 0.07114517
5.190078 0.071699019
5.1905581 0.072234183
5.1910382 0.072729163
5.1915183 0.073179815
5.1919984 0.073585894
5.1924785 0.073947156
5.1929586 0.074263358
5.1934387 0.074534254
5.1939188 0.074759601
5.1943989 0.074939155
5.194879 0.075072672
5.1953591 0.075159907
5.1958392 0.075200617
5.1963193 0.075194556
5.1967994 0.075141482
5.1972795 0.07504115
5.1977596 0.074893315
5.1982396 0.074697734
5.1987197 0.074454163
5.1991998 0.074162357
5.1996799 0.073822072
5.20016 0.073433064
5.2006401 0.07299509
5.2011202 0.072518934
5.2016003 0.072028243
5.2020804 0.071524198
5.2025605 0.0710072
5.2030406 0.070477654
5.2035207 0.069935964
5.2040008 0.069382532
5.2044809 0.068817763
5.204961 0.06824206
5.2054411 0.067655826
5.2059212 0.067059465
5.2064013 0.06645338
5.2068814 0.065837975
5.2073615 0.065213653
5.2078416 0.064580818
5.2083217 0.063939874
5.2088018 0.063291224
5.2092819 0.062635271
5.209762 0.061972419
5.210242 0.061303071
5.2107221 0.060627632
5.2112022 0.059946429
5.2116823 0.059252393
5.2121624 0.05854191
5.2126425 0.057816749
5.2131226 0.057078675
5.2136027 0.056329454
5.2140828 0.055570852
5.2145629 0.054804636
5.215043 0.054032572
5.2155231 0.053256426
5.2160032 0.052477965
5.2164833 0.051698954
5.2169634 0.05092116
5.2174435 0.050146349
5.2179236 0.049376288
5.2184037 0.048612742
5.2188838 0.047857477
5.2193639 0.047112261
5.219844 0.046378858
5.2203241 0.045659037
5.2208042 0.044954561
5.2212843 0.044267199
5.2217644 0.043600039
5.2222444 0.04296523
5.2227245 0.042365084
5.2232046 0.041799307
5.2236847 0.041267604
5.2241648 0.04076968
5.2246449 0.04030524
5.225125 0.039873989
5.2256051 0.039475632
5.2260852 0.039109875
5.2265653 0.038776422
5.2270454 0.038474979
5.2275255 0.03820525
5.2280056 0.037966942
5.2284857 0.037759758
5.2289658 0.037583405
5.2294459 0.037437586
5.229926 0.037322009
5.2304061 0.037236376
5.2308862 0.037180394
5.2313663 0.037153768
5.2318464 0.037156203
5.2323265 0.03718689
5.2328066 0.03724485
5.2332867 0.03733094
5.2337668 0.037446098
5.2342468 0.037591262
5.2347269 0.03776737
5.235207 0.037975359
5.2356871 0.038216167
5.2361672 0.038490731
5.2366473 0.038799988
5.2371274 0.039144877
5.2376075 0.039526334
5.2380876 0.039945298
5.2385677 0.040402705
5.2390478 0.040899494
5.2395279 0.041436602
5.240008 0.042014967
5.2404881 0.042635525
5.2409682 0.043299216
5.2414483 0.044006975
5.2419284 0.044759741
5.2424085 0.045558394
5.2428886 0.046382694
5.2433687 0.047215233
5.2438488 0.048055198
5.2443289 0.048901779
5.244809 0.049754163
5.2452891 0.050611538
5.2457692 0.051473094
5.2462492 0.052338019
5.2467293 0.0532055
5.2472094 0.054074727
5.2476895 0.054944888
5.2481696 0.055815171
5.2486497 0.056684764
5.2491298 0.057552857
5.2496099 0.058418637
5.25009 0.059281292
5.2505701 0.060140012
5.2510502 0.060993984
5.2515303 0.061842397
5.2520104 0.06268444
5.2524905 0.0635193
5.2529706 0.064346749
5.2534507 0.065172371
5.2539308 0.065997482
5.2544109 0.066821738
5.254891 0.067644794
5.2553711 0.068466307
5.2558512 0.069285932
5.2563313 0.070103325
5.2568114 0.070918141
5.2572915 0.071730037
5.2577716 0.072538669
5.2582517 0.073343691
5.2587317 0.07414476
5.2592118 0.074941532
5.2596919 0.075733662
5.260172 0.076520806
5.2606521 0.07730262
5.2611322 0.07807876
5.2616123 0.078848881
5.2620924 0.07961264
5.2625725 0.080369691
5.2630526 0.081119691
5.2635327 0.08185422
5.2640128 0.08254897
5.2644929 0.083203015
5.264973 0.083817124
5.2654531 0.08439207
5.2659332 0.084928622
5.2664133 0.085427553
5.2668934 0.085889633
5.2673735 0.086315632
5.2678536 0.086706322
5.2683337 0.087062475
5.2688138 0.08738486
5.2692939 0.087674248
5.269774 0.087931412
5.2702541 0.088157121
5.2707341 0.088352147
5.2712142 0.088517261
5.2716943 0.088653233
5.2721744 0.088760834
5.2726545 0.088840837
5.2731346 0.08889401
5.2736147 0.088921127
5.2740948 0.088932583
5.2745749 0.088938124
5.275055 0.088937628
5.2755351 0.088930974
5.2760152 0.088918042
5.2764953 0.088898709
5.2769754 0.088872855
5.2774555 0.088840359
5.2779356 0.0888011
5.2784157 0.088754955
5.2788958 0.088701806
5.2793759 0.088641529
5.279856 0.088574004
5.2803361 0.08849911
5.2808162 0.088416726
5.2812963 0.08832673
5.2817764 0.088229002
5.2822565 0.08812342
5.2827365 0.088009863
5.2832166 0.087888211
5.2836967 0.087758341
5.2841768 0.087620094
5.2846569 0.087473143
5.285137 0.087318308
5.2856171 0.087156684
5.2860972 0.086989366
5.2865773 0.08681745
5.2870574 0.086642031
5.2875375 0.086464202
5.2880176 0.086285061
5.2884977 0.086105701
5.2889778 0.085927217
5.2894579 0.085750705
5.289938 0.08557726
5.2904181 0.085407976
5.2908982 0.085243949
5.2913783 0.085086275
5.2918584 0.084936046
5.2923385 0.08479436
5.2928186 0.084662311
5.2932987 0.084540994
5.2937788 0.084431504
5.2942589 0.084334936
5.2947389 0.084249562
5.295219 0.084165742
5.2956991 0.08408255
5.2961792 0.083999967
5.2966593 0.083917977
5.2971394 0.08383656
5.2976195 0.083755697
5.2980996 0.083675371
5.2985797 0.083595564
5.2990598 0.083516255
5.2995399 0.083437428
5.30002 0.083359064
5.3005001 0.083281145
5.3009802 0.083203651
5.3014603 0.083126566
5.3019404 0.083049869
5.3024205 0.082973544
5.3029006 0.082897571
5.3033807 0.082821932
5.3038608 0.082746609
5.3043409 0.082671584
5.304821 0.082596837
5.3053011 0.082523434
5.3057812 0.082452471
5.3062613 0.082383612
5.3067413 0.082316524
5.3072214 0.082250868
5.3077015 0.08218631
5.3081816 0.082122513
5.3086617 0.082059141
5.3091418 0.081995857
5.3096219 0.081932326
5.310102 0.081868211
5.3105821 0.081803177
5.3110622 0.081736886
5.3115423 0.081669003
5.3120224 0.081599192
5.3125025 0.081527117
5.3129826 0.081452441
5.3134627 0.081374828
5.3139428 0.081293941
5.3144229 0.081209446
5.314903 0.081121006
5.3153831 0.081028157
5.3158632 0.080928339
5.3163433 0.080821111
5.3168234 0.080707073
5.3173035 0.080586825
5.3177836 0.080460967
5.3182637 0.080330097
5.3187437 0.080194818
5.3192238 0.080055727
5.3197039 0.079913425
5.320184 0.079768512
5.3206641 0.079621587
5.3211442 0.07947325
5.3216243 0.079324102
5.3221044 0.079174742
5.3225845 0.07902577
5.3230646 0.078877785
5.3235447 0.078731387
5.3240248 0.078587177
5.3245049 0.078445754
5.324985 0.078307718
5.3254651 0.078173668
5.3259452 0.078042944
5.3264253 0.077910543
5.3269054 0.077776292
5.3273855 0.077640662
5.3278656 0.077504127
5.3283457 0.077367161
5.3288258 0.077230237
5.3293059 0.077093829
5.329786 0.076958409
5.3302661 0.076824452
5.3307461 0.076692431
5.3312262 0.076562818
5.3317063 0.076436089
5.3321864 0.076312715
5.3326665 0.07619317
5.3331466 0.076077929
5.3336267 0.075967464
5.3341068 0.075862248
5.3345869 0.075762756
5.335067 0.07566946
5.3355471 0.075582833
5.3360272 0.075503351
5.3365073 0.075432432
5.3369874 0.075371248
5.3374675 0.075319135
5.3379476 0.075275419
5.3384277 0.075239422
5.3389078 0.075210468
5.3393879 0.07518788
5.339868 0.075170982
5.3403481 0.075159098
5.3408282 0.075151551
5.3413083 0.075147664
5.3417884 0.075146762
5.3422685 0.075148167
5.3427485 0.075151204
5.3432286 0.075155196
5.3437087 0.075159466
5.3441888 0.075163338
5.3446689 0.075166136
5.345149 0.075167183
5.3456291 0.075165802
5.3461092 0.075161318
5.3465893 0.075153228
5.3470694 0.07514601
5.3475495 0.075141661
5.3480296 0.075139893
5.3485097 0.075140415
5.3489898 0.075142937
5.3494699 0.075147169
5.34995 0.075152822
5.3504301 0.075159606
5.3509102 0.07516723
5.3513903 0.075175405
5.3518704 0.075183842
5.3523505 0.075192249
5.3528306 0.075200338
5.3533107 0.075207818
5.3537908 0.075214399
5.3542709 0.075219792
5.354751 0.075223707
5.355231 0.075225853
5.3557111 0.075225942
5.3561912 0.075223682
5.3566713 0.075218785
5.3571514 0.075208369
5.3576315 0.075178635
5.3581116 0.075128026
5.3585917 0.075057055
5.3590718 0.074966231
5.3595519 0.074856067
5.360032 0.074727073
5.3605121 0.074579761
5.3609922 0.074414641
5.3614723 0.074232226
5.3619524 0.074033025
5.3624325 0.073817552
5.3629126 0.073586315
5.3633927 0.073339828
5.3638728 0.073078601
5.3643529 0.072803145
5.364833 0.072513972
5.3653131 0.072211592
5.3657932 0.071896517
5.3662733 0.071569259
5.3667534 0.071230327
5.3672334 0.070880235
5.3677135 0.070518936
5.3681936 0.070145237
5.3686737 0.069758351
5.3691538 0.069357505
5.3696339 0.068941927
5.370114 0.068510844
5.3705941 0.068063482
5.3710742 0.067599069
5.3715543 0.067116832
5.3720344 0.066615997
5.3725145 0.066095793
5.3729946 0.065555446
5.3734747 0.064994183
5.3739548 0.064411231
5.3744349 0.063805818
5.374915 0.06317717
5.3753951 0.062524515
5.3758752 0.06184708
5.3763553 0.061144091
5.3768354 0.060414776
5.3773155 0.059658362
5.3777956 0.058874447
5.3782757 0.058080517
5.3787558 0.057286486
5.3792358 0.056492358
5.3797159 0.055698136
5.380196 0.054903821
5.3806761 0.054109417
5.3811562 0.053314927
5.3816363 0.052520354
5.3821164 0.0517257
5.3825965 0.050930968
5.3830766 0.050136161
5.3835567 0.049341283
5.3840368 0.048546335
5.3845169 0.04775132
5.384997 0.046956242
5.3854771 0.046161103
5.3859572 0.045365906
5.3864373 0.044570654
5.3869174 0.043775349
5.3873975 0.042979995
5.3878776 0.042184594
5.3883577 0.041389132
5.3888378 0.040593506
5.3893179 0.039797714
5.389798 0.039001775
5.3902781 0.03820571
5.3907582 0.037409539
5.3912382 0.036613281
5.3917183 0.035816956
5.3921984 0.035020584
5.3926785 0.034224185
5.3931586 0.033427779
5.3936387 0.032631385
5.3941188 0.031835024
5.3945989 0.031038715
5.395079 0.030242478
5.3955591 0.029446333
5.3960392 0.0286503
5.3965193 0.027854398
5.3969994 0.027058648
5.3974795 0.02626307
5.3979596 0.025467682
5.3984397 0.024672505
5.3989198 0.023885415
5.3993999 0.023122526
5.39988 0.022383474
5.4003601 0.02166736
5.4008402 0.02097328
5.4013203 0.020300332
5.4018004 0.019647616
5.4022805 0.019014229
5.4027606 0.018399268
5.4032406 0.017801833
5.4037207 0.01722102
5.4042008 0.016655928
5.4046809 0.016105656
5.405161 0.015569301
5.4056411 0.015045961
5.4061212 0.014534734
5.4066013 0.014034718
5.4070814 0.013545012
5.4075615 0.013064713
5.4080416 0.012592919
5.4085217 0.012128729
5.4090018 0.011671265
5.4094819 0.011222325
5.409962 0.010783589
5.4104421 0.010355239
5.4109222 0.0099374607
5.4114023 0.0095304356
5.4118824 0.0091343477
5.4123625 0.0087493802
5.4128426 0.0083757164
5.4133227 0.0080135397
5.4138028 0.0076630335
5.4142829 0.0073243809
5.414763 0.0069977653
5.415243 0.0066833702
5.4157231 0.0063813787
5.4162032 0.0060919743
5.4166833 0.0058153402
5.4171634 0.0055516598
5.4176435 0.0053011164
5.4181236 0.0050638933
5.4186037 0.0048401738
5.4190838 0.0046301414
5.4195639 0.0044328901
5.420044 0.0042397645
5.4205241 0.0040491654
5.4210042 0.0038614678
5.4214843 0.0036770471
5.4219644 0.0034962786
5.4224445 0.0033195375
5.4229246 0.0031471992
5.4234047 0.0029796388
5.4238848 0.0028172317
5.4243649 0.0026603532
5.424845 0.0025093784
5.4253251 0.0023646828
5.4258052 0.0022266415
5.4262853 0.0020956299
5.4267654 0.0019720232
5.4272454 0.0018561967
5.4277255 0.0017485257
5.4282056 0.0016493854
5.4286857 0.0015591512
5.4291658 0.0014781983
5.4296459 0.0014069019
5.430126 0.0013427977
5.4306061 0.0012790385
5.4310862 0.0012154984
5.4315663 0.0011523949
5.4320464 0.0010899454
5.4325265 0.0010283672
5.4330066 0.00096787793
5.4334867 0.00090869483
5.4339668 0.00085103535
5.4344469 0.00079511688
5.434927 0.00074115685
5.4354071 0.00068937266
5.4358872 0.00063998171
5.4363673 0.0005932014
5.4368474 0.00054924916
5.4373275 0.00050834237
5.4378076 0.00047069846
5.4382877 0.00043653482
5.4387678 0.00040606886
5.4392478 0.00037951799
5.4397279 0.00035709961
5.440208 0.00033902298
5.4406881 0.00032282593
5.4411682 0.00030648556
5.4416483 0.00029007701
5.4421284 0.00027367544
5.4426085 0.00025735599
5.4430886 0.00024119381
5.4435687 0.00022526404
5.4440488 0.00020964184
5.4445289 0.00019440234
5.445009 0.0001796207
5.4454891 0.00016537207
5.4459692 0.00015173158
5.4464493 0.0001387744
5.4469294 0.00012657566
5.4474095 0.0001152105
5.4478896 0.00010475409
5.4483697 9.5281566e-05
5.4488498 8.6868072e-05
5.4493299 7.9588758e-05
5.44981 7.3518771e-05
5.4502901 6.8733258e-05
5.4507702 6.5207295e-05
5.4512503 6.1942249e-05
5.4517303 5.8674577e-05
5.4522104 5.5419161e-05
5.4526905 5.2190883e-05
5.4531706 4.9004623e-05
5.4536507 4.5875265e-05
5.4541308 4.2817691e-05
5.4546109 3.9846781e-05
5.455091 3.6977417e-05
5.4555711 3.4224483e-05
5.4560512 3.1602859e-05
5.4565313 2.9127427e-05
5.4570114 2.6813069e-05
5.4574915 2.4674667e-05
5.4579716 2.2727104e-05
5.4584517 2.0985259e-05
5.4589318 1.9464017e-05
5.4594119 1.8178258e-05
5.459892 1.7142864e-05
5.4603721 1.6372717e-05
5.4608522 1.5882699e-05
5.4613323 1.565882e-05
5.4618124 1.5618853e-05
5.4622925 1.5750095e-05
5.4627726 1.604532e-05
5.4632527 1.6497297e-05
5.4637327 1.7098799e-05
5.4642128 1.7842598e-05
5.4646929 1.8721465e-05
5.465173 1.9728171e-05
5.4656531 2.0855489e-05
5.4661332 2.2096189e-05
5.4666133 2.3443044e-05
5.4670934 2.4888825e-05
5.4675735 2.6426304e-05
5.4680536 2.8048252e-05
5.4685337 2.9747441e-05
5.4690138 3.1516643e-05
5.4694939 3.3348629e-05
5.469974 3.5236171e-05
5.4704541 3.7172041e-05
5.4709342 3.9149009e-05
5.4714143 4.115987e-05
5.4718944 4.3647467e-05
5.4723745 4.7013939e-05
5.4728546 5.1209413e-05
5.4733347 5.6184015e-05
5.4738148 6.1887873e-05
5.4742949 6.8271113e-05
5.474775 7.5283861e-05
5.4752551 8.2876245e-05
5.4757351 9.0998391e-05
5.4762152 9.9600426e-05
5.4766953 0.00010863248
5.4771754 0.00011804467
5.4776555 0.00012778713
5.4781356 0.00013780999
5.4786157 0.00014806336
5.4790958 0.00015849739
5.4795759 0.0001690622
5.480056 0.0001797079
5.4805361 0.00019038464
5.4810162 0.00020104253
5.4814963 0.0002116317
5.4819764 0.00022227939
5.4824565 0.0002353631
5.4829366 0.00025151845
5.4834167 0.0002705844
5.4838968 0.0002923999
5.4843769 0.0003168039
5.484857 0.00034363535
5.4853371 0.00037273319
5.4858172 0.00040393639
5.4862973 0.00043708388
5.4867774 0.00047201463
5.4872575 0.00050856758
5.4877375 0.00054658168
5.4882176 0.00058589588
5.4886977 0.00062634913
5.4891778 0.00066778038
5.4896579 0.00071002859
5.490138 0.0007529327
5.4906181 0.00079633166
5.4910982 0.00084006443
5.4915783 0.00088396995
5.4920584 0.00092788717
5.4925385 0.00097329493
5.4930186 0.001025847
5.4934987 0.0010857643
5.4939788 0.0011527385
5.4944589 0.0012264612
5.494939 0.0013066241
5.4954191 0.0013929188
5.4958992 0.001485037
5.4963793 0.0015826705
5.4968594 0.0016855107
5.4973395 0.0017932495
5.4978196 0.0019055784
5.4982997 0.0020221892
5.4987798 0.0021427734
5.4992599 0.0022670228
5.4997399 0.002394629
5.50022 0.0025252837
5.5007001 0.0026586785
5.5011802 0.0027945052
5.5016603 0.0029324553
5.5021404 0.0030722205
5.5026205 0.0032134925
5.5031006 0.003360842
5.5035807 0.0035198675
5.5040608 0.0036903635
5.5045409 0.0038721123
5.505021 0.0040648965
5.5055011 0.0042684986
5.5059812 0.0044827012
5.5064613 0.0047072868
5.5069414 0.0049420378
5.5074215 0.0051867367
5.5079016 0.0054411662
5.5083817 0.0057051087
5.5088618 0.0059783468
5.5093419 0.0062606629
5.509822 0.0065518395
5.5103021 0.0068516593
5.5107822 0.0071599046
5.5112623 0.0074763581
5.5117423 0.0078008022
5.5122224 0.0081330195
5.5127025 0.0084727924
5.5131826 0.0088198965
5.5136627 0.009174199
5.5141428 0.0095361704
5.5146229 0.0099064046
5.515103 0.010285495
5.5155831 0.010674036
5.5160632 0.011072621
5.5165433 0.011481844
5.5170234 0.011902299
5.5175035 0.012334579
5.5179836 0.012779278
5.5184637 0.01323699
5.5189438 0.013708309
5.5194239 0.014193828
5.519904 0.014694142
5.5203841 0.015209843
5.5208642 0.015741526
5.5213443 0.016289785
5.5218244 0.016855213
5.5223045 0.017438405
5.5227846 0.018039953
5.5232647 0.018660452
5.5237447 0.019297555
5.5242248 0.019938892
5.5247049 0.020582917
5.525185 0.021229527
5.5256651 0.021878614
5.5261452 0.022530073
5.5266253 0.023183797
5.5271054 0.023839681
5.5275855 0.024497619
5.5280656 0.025157505
5.5285457 0.025819233
5.5290258 0.026482697
5.5295059 0.02714779
5.529986 0.027814408
5.5304661 0.028482443
5.5309462 0.029151791
5.5314263 0.029822345
5.5319064 0.030493998
5.5323865 0.031166646
5.5328666 0.031840183
5.5333467 0.032514501
5.5338268 0.033189496
5.5343069 0.033866461
5.534787 0.034547156
5.5352671 0.035231223
5.5357471 0.035918284
5.5362272 0.036607964
5.5367073 0.037299887
5.5371874 0.037993677
5.5376675 0.038688958
5.5381476 0.039385353
5.5386277 0.040082486
5.5391078 0.040779982
5.5395879 0.041477465
5.540068 0.042174557
5.5405481 0.042870884
5.5410282 0.043566069
5.5415083 0.044259735
5.5419884 0.044951508
5.5424685 0.04564101
5.5429486 0.046327867
5.5434287 0.0470117
5.5439088 0.047692136
5.5443889 0.048368355
5.544869 0.049027871
5.5453491 0.049665725
5.5458292 0.050282725
5.5463093 0.050879682
5.5467894 0.051457406
5.5472695 0.052016706
5.5477495 0.052558392
5.5482296 0.053083273
5.5487097 0.05359216
5.5491898 0.054085862
5.5496699 0.05456519
5.55015 0.055030952
5.5506301 0.055483958
5.5511102 0.055925018
5.5515903 0.056354943
5.5520704 0.056774541
5.5525505 0.057184623
5.5530306 0.057585997
5.5535107 0.057979475
5.5539908 0.058365865
5.5544709 0.058745978
5.554951 0.059117768
5.5554311 0.059466824
5.5559112 0.059791324
5.5563913 0.060091616
5.5568714 0.060368049
5.5573515 0.060620972
5.5578316 0.060850733
5.5583117 0.061057682
5.5587918 0.061242165
5.5592719 0.061404534
5.559752 0.061545135
5.560232 0.061664318
5.5607121 0.061762431
5.5611922 0.061839823
5.5616723 0.061896842
5.5621524 0.061933838
5.5626325 0.061951159
5.5631126 0.061949154
5.5635927 0.061928171
5.5640728 0.061888559
5.5645529 0.061830666
5.565033 0.061754842
5.5655131 0.061663287
5.5659932 0.061558951
5.5664733 0.061441167
5.5669534 0.061309203
5.5674335 0.06116233
5.5679136 0.060999818
5.5683937 0.060820936
5.5688738 0.060624955
5.5693539 0.060411145
5.569834 0.060178775
5.5703141 0.059927116
5.5707942 0.059655436
5.5712743 0.059363007
5.5717544 0.059049098
5.5722344 0.058712979
5.5727145 0.05835392
5.5731946 0.057971191
5.5736747 0.057564061
5.5741548 0.057131801
5.5746349 0.056673681
5.575115 0.05618897
5.5755951 0.055677253
5.5760752 0.055152674
5.5765553 0.054623026
5.5770354 0.054088093
5.5775155 0.053547655
5.5779956 0.053001494
5.5784757 0.052449393
5.5789558 0.051891132
5.5794359 0.051326495
5.579916 0.050755261
5.5803961 0.050177214
5.5808762 0.049592135
5.5813563 0.048999806
5.5818364 0.048400008
5.5823165 0.047792523
5.5827966 0.047177134
5.5832767 0.046553621
5.5837568 0.045921767
5.5842368 0.045281353
5.5847169 0.044632162
5.585197 0.043973974
5.5856771 0.043306572
5.5861572 0.042629883
5.5866373 0.041945009
5.5871174 0.041252886
5.5875975 0.040554322
5.5880776 0.03985013
5.5885577 0.039141121
5.5890378 0.038428106
5.5895179 0.037711895
5.589998 0.0369933
5.5904781 0.036273132
5.5909582 0.035552202
5.5914383 0.034831321
5.5919184 0.0341113
5.5923985 0.033392951
5.5928786 0.032677083
5.5933587 0.031964508
5.5938388 0.031256038
5.5943189 0.030552483
5.594799 0.029854655
5.5952791 0.029163364
5.5957592 0.028479421
5.5962392 0.027803638
5.5967193 0.027135621
5.5971994 0.026473292
5.5976795 0.025816664
5.5981596 0.025165824
5.5986397 0.024520859
5.5991198 0.023881853
5.5995999 0.023248893
5.60008 0.022622065
5.6005601 0.022001454
5.6010402 0.021387148
5.6015203 0.020779232
5.6020004 0.020177791
5.6024805 0.019582913
5.6029606 0.018994682
5.6034407 0.018413185
5.6039208 0.017838508
5.6044009 0.017270737
5.604881 0.016709958
5.6053611 0.016156256
5.6058412 0.015609719
5.6063213 0.015070431
5.6068014 0.014538524
5.6072815 0.014018251
5.6077616 0.013512228
5.6082416 0.013020269
5.6087217 0.012542189
5.6092018 0.012077804
5.6096819 0.011626927
5.610162 0.011189374
5.6106421 0.01076496
5.6111222 0.010353499
5.6116023 0.0099548068
5.6120824 0.0095686974
5.6125625 0.009194986
5.6130426 0.0088334874
5.6135227 0.0084840165
5.6140028 0.008146388
5.6144829 0.0078204169
5.614963 0.0075059179
5.6154431 0.007202706
5.6159232 0.0069105959
5.6164033 0.0066294024
5.6168834 0.0063589405
5.6173635 0.0060984598
5.6178436 0.0058433883
5.6183237 0.005593011
5.6188038 0.005347632
5.6192839 0.0051075551
5.619764 0.0048730844
5.620244 0.0046445239
5.6207241 0.0044221775
5.6212042 0.0042063492
5.6216843 0.0039973431
5.6221644 0.0037954632
5.6226445 0.0036010133
5.6231246 0.0034142976
5.6236047 0.0032356199
5.6240848 0.0030652843
5.6245649 0.0029035948
5.625045 0.0027508554
5.6255251 0.00260737
5.6260052 0.0024734426
5.6264853 0.0023493773
5.6269654 0.002235478
5.6274455 0.0021320487
5.6279256 0.0020365181
5.6284057 0.0019420058
5.6288858 0.0018484184
5.6293659 0.0017559992
5.629846 0.0016649917
5.6303261 0.001575639
5.6308062 0.0014881846
5.6312863 0.0014028717
5.6317664 0.0013199438
5.6322464 0.0012396441
5.6327265 0.001162216
5.6332066 0.0010879029
5.6336867 0.001016948
5.6341668 0.00094959471
5.6346469 0.00088608638
5.635127 0.00082666633
5.6356071 0.0007715779
5.6360872 0.00072106443
5.6365673 0.00067536925
5.6370474 0.00063473571
5.6375275 0.00059940714
5.6380076 0.00056961619
5.6384877 0.00054244034
5.6389678 0.00051550977
5.6394479 0.00048890507
5.639928 0.00046270681
5.6404081 0.00043699557
5.6408882 0.00041185194
5.6413683 0.00038735649
5.6418484 0.0003635898
5.6423285 0.00034063245
5.6428086 0.00031856503
5.6432887 0.00029746811
5.6437688 0.00027742227
5.6442488 0.0002585081
5.6447289 0.00024080617
5.645209 0.00022439706
5.6456891 0.00020936135
5.6461692 0.00019577962
5.6466493 0.00018373246
5.6471294 0.00017330044
5.6476095 0.00016456414
5.6480896 0.00015760414
5.6485697 0.00015241995
5.6490498 0.0001482303
5.6495299 0.0001448094
5.65001 0.00014214402
5.6504901 0.00014022092
5.6509702 0.00013902688
5.6514503 0.00013854866
5.6519304 0.00013877303
5.6524105 0.00013968675
5.6528906 0.0001412766
5.6533707 0.00014352933
5.6538508 0.00014643172
5.6543309 0.00014997053
5.654811 0.00015413253
5.6552911 0.00015890449
5.6557712 0.00016427318
5.6562513 0.00017022536
5.6567313 0.0001767478
5.6572114 0.00018382726
5.6576915 0.00019145052
5.6581716 0.00019960433
5.6586517 0.00020827548
5.6591318 0.00021799966
5.6596119 0.00023033702
5.660092 0.00024526927
5.6605721 0.00026266885
5.6610522 0.00028240822
5.6615323 0.00030435982
5.6620124 0.0003283961
5.6624925 0.00035438949
5.6629726 0.00038221244
5.6634527 0.00041173741
5.6639328 0.00044283683
5.6644129 0.00047538316
5.664893 0.00050924883
5.6653731 0.00054430629
5.6658532 0.00058042798
5.6663333 0.00061748636
5.6668134 0.00065535387
5.6672935 0.00069390295
5.6677736 0.00073300605
5.6682537 0.00077253562
5.6687337 0.00081236409
5.6692138 0.0008523643
5.6696939 0.00089627654
5.670174 0.00094756389
5.6706541 0.0010059127
5.6711342 0.0010710092
5.6716143 0.0011425398
5.6720944 0.0012201908
5.6725745 0.0013036485
5.6730546 0.0013925991
5.6735347 0.0014867291
5.6740148 0.0015857248
5.6744949 0.0016892723
5.674975 0.0017970582
5.6754551 0.0019087686
5.6759352 0.0020240899
5.6764153 0.0021427084
5.6768954 0.0022643105
5.6773755 0.0023885823
5.6778556 0.0025152103
5.6783357 0.0026438808
5.6788158 0.0027742801
5.6792959 0.0029060944
5.679776 0.0030396498
5.6802561 0.0031833545
5.6807361 0.0033396626
5.6812162 0.0035082657
5.6816963 0.003688855
5.6821764 0.0038811221
5.6826565 0.0040847583
5.6831366 0.004299455
5.6836167 0.0045249038
5.6840968 0.0047607959
5.6845769 0.0050068229
5.685057 0.0052626761
5.6855371 0.005528047
5.6860172 0.0058026269
5.6864973 0.0060861074
5.6869774 0.0063781798
5.6874575 0.0066785355
5.6879376 0.006986866
5.6884177 0.0073028627
5.6888978 0.007626217
5.6893779 0.0079566203
5.689858 0.0082937641
5.6903381 0.0086380575
5.6908182 0.0089921023
5.6912983 0.0093566085
5.6917784 0.0097320803
5.6922585 0.010119021
5.6927385 0.010517936
5.6932186 0.010929327
5.6936987 0.0113537
5.6941788 0.011791557
5.6946589 0.012243403
5.695139 0.012709742
5.6956191 0.013191077
5.6960992 0.013687913
5.6965793 0.014200753
5.6970594 0.014730101
5.6975395 0.015276461
5.6980196 0.015840337
5.6984997 0.016422233
5.6989798 0.017022653
5.6994599 0.017642101
5.69994 0.018281079
5.7004201 0.018940094
5.7009002 0.019613011
5.7013803 0.020292073
5.7018604 0.020977042
5.7023405 0.021667693
5.7028206 0.022363802
5.7033007 0.023065143
5.7037808 0.023771491
5.7042609 0.024482623
5.7047409 0.025198311
5.705221 0.025918333
5.7057011 0.026642463
5.7061812 0.027370476
5.7066613 0.028102147
5.7071414 0.028837251
5.7076215 0.029575564
5.7081016 0.03031686
5.7085817 0.031060915
5.7090618 0.031807503
5.7095419 0.032556401
5.710022 0.033307382
5.7105021 0.034060222
5.7109822 0.034814959
5.7114623 0.035576131
5.7119424 0.036344872
5.7124225 0.037120416
5.7129026 0.037901994
5.7133827 0.038688838
5.7138628 0.039480179
5.7143429 0.04027525
5.714823 0.041073282
5.7153031 0.041873507
5.7157832 0.042675156
5.7162633 0.043477463
5.7167433 0.044279658
5.7172234 0.045080974
5.7177035 0.045880641
5.7181836 0.046677893
5.7186637 0.047471961
5.7191438 0.048262076
5.7196239 0.04904747
5.720104 0.049827376
5.7205841 0.050601026
5.7210642 0.05136765
5.7215443 0.052123876
5.7220244 0.052858452
5.7225045 0.053570769
5.7229846 0.054261514
5.7234647 0.054931375
5.7239448 0.05558104
5.7244249 0.056211196
5.724905 0.056822532
5.7253851 0.057415736
5.7258652 0.057991495
5.7263453 0.058550497
5.7268254 0.05909343
5.7273055 0.059620981
5.7277856 0.060133839
5.7282657 0.060632692
5.7287457 0.061118227
5.7292258 0.061591132
5.7297059 0.062052095
5.730186 0.062501804
5.7306661 0.062940946
5.7311462 0.06337021
5.7316263 0.063790283
5.7321064 0.064191999
5.7325865 0.064561684
5.7330666 0.064899505
5.7335467 0.065205734
5.7340268 0.065480644
5.7345069 0.065724509
5.734987 0.065937601
5.7354671 0.066120193
5.7359472 0.066272559
5.7364273 0.066394972
5.7369074 0.066487704
5.7373875 0.066551029
5.7378676 0.06658522
5.7383477 0.06659055
5.7388278 0.066567291
5.7393079 0.066515718
5.739788 0.066436102
5.7402681 0.066328718
5.7407481 0.066193838
5.7412282 0.066031736
5.7417083 0.065842683
5.7421884 0.065627369
5.7426685 0.065397028
5.7431486 0.065155608
5.7436287 0.064901785
5.7441088 0.06463423
5.7445889 0.064351618
5.745069 0.064052621
5.7455491 0.063735913
5.7460292 0.063400168
5.7465093 0.063044058
5.7469894 0.062666257
5.7474695 0.062265438
5.7479496 0.061840274
5.7484297 0.06138944
5.7489098 0.060911607
5.7493899 0.06040545
5.74987 0.059869642
5.7503501 0.059302855
5.7508302 0.058703764
5.7513103 0.058071042
5.7517904 0.057403362
5.7522705 0.056699397
5.7527506 0.055963291
5.7532306 0.055222479
5.7537107 0.054480934
5.7541908 0.053738658
5.7546709 0.052995655
5.755151 0.052251929
5.7556311 0.051507483
5.7561112 0.05076232
5.7565913 0.050016443
5.7570714 0.049269857
5.7575515 0.048522563
5.7580316 0.047774567
5.7585117 0.04702587
5.7589918 0.046276477
5.7594719 0.045526391
5.759952 0.044775615
5.7604321 0.044024152
5.7609122 0.043272006
5.7613923 0.04251918
5.7618724 0.041765677
5.7623525 0.041011502
5.7628326 0.040256656
5.7633127 0.039500763
5.7637928 0.038743269
5.7642729 0.037984338
5.764753 0.037224145
5.765233 0.036462866
5.7657131 0.035700676
5.7661932 0.03493775
5.7666733 0.034174263
5.7671534 0.033410392
5.7676335 0.032646312
5.7681136 0.031882197
5.7685937 0.031118223
5.7690738 0.030354567
5.7695539 0.029591402
5.770034 0.028828905
5.7705141 0.028067251
5.7709942 0.027306615
5.7714743 0.026547172
5.7719544 0.025789099
5.7724345 0.02503257
5.7729146 0.024277762
5.7733947 0.023525235
5.7738748 0.022792012
5.7743549 0.022086269
5.774835 0.021406815
5.7753151 0.020752456
5.7757952 0.020122
5.7762753 0.019514254
5.7767554 0.018928024
5.7772354 0.018362119
5.7777155 0.017815345
5.7781956 0.017286509
5.7786757 0.016774418
5.7791558 0.01627788
5.7796359 0.015795701
5.780116 0.01532669
5.7805961 0.014869652
5.7810762 0.014423396
5.7815563 0.013986728
5.7820364 0.013558455
5.7825165 0.013137385
5.7829966 0.012722324
5.7834767 0.01231208
5.7839568 0.011907827
5.7844369 0.011523721
5.784917 0.011161901
5.7853971 0.010821867
5.7858772 0.010503118
5.7863573 0.010205154
5.7868374 0.0099274737
5.7873175 0.0096695772
5.7877976 0.0094309635
5.7882777 0.0092111321
5.7887578 0.0090095824
5.7892378 0.0088258138
5.7897179 0.0086593257
5.790198 0.0085096175
5.7906781 0.0083761886
5.7911582 0.0082585385
5.7916383 0.0081561664
5.7921184 0.0080685719
5.7925985 0.0079952544
5.7930786 0.0079357131
5.7935587 0.0078894477
5.7940388 0.0078559573
5.7945189 0.0078367606
5.794999 0.0078358432
5.7954791 0.0078534641
5.7959592 0.0078897627
5.7964393 0.0079448787
5.7969194 0.0080189517
5.7973995 0.0081121212
5.7978796 0.0082245269
5.7983597 0.0083563082
5.7988398 0.0085076048
5.7993199 0.0086785563
5.7998 0.0088693021
5.8002801 0.0090799821
5.8007602 0.0093107356
5.8012402 0.0095617022
5.8017203 0.0098330217
5.8022004 0.010124833
5.8026805 0.010437277
5.8031606 0.010770492
5.8036407 0.011124619
5.8041208 0.011499795
5.8046009 0.011896052
5.805081 0.01230408
5.8055611 0.012719081
5.8060412 0.013142797
5.8065213 0.013576972
5.8070014 0.01402335
5.8074815 0.014483673
5.8079616 0.014959685
5.8084417 0.01545313
5.8089218 0.015965749
5.8094019 0.016499287
5.809882 0.017055487
5.8103621 0.017636092
5.8108422 0.018242846
5.8113223 0.01887749
5.8118024 0.01954177
5.8122825 0.020237428
5.8127626 0.020966207
5.8132426 0.02172985
5.8137227 0.022530101
5.8142028 0.023368704
5.8146829 0.0242474
5.815163 0.025163944
5.8156431 0.02608778
5.8161232 0.027012129
5.8166033 0.027936945
5.8170834 0.028862178
5.8175635 0.02978778
5.8180436 0.030713702
5.8185237 0.031639896
5.8190038 0.032566313
5.8194839 0.033492905
5.819964 0.034419623
5.8204441 0.035346418
5.8209242 0.036273242
5.8214043 0.037200046
5.8218844 0.038126782
5.8223645 0.039053402
5.8228446 0.039979856
5.8233247 0.040906096
5.8238048 0.041832074
5.8242849 0.042757741
5.824765 0.043683048
5.825245 0.044607947
5.8257251 0.04553248
5.8262052 0.04645684
5.8266853 0.047381036
5.8271654 0.048305066
5.8276455 0.049228928
5.8281256 0.05015262
5.8286057 0.05107614
5.8290858 0.051999486
5.8295659 0.052922656
5.830046 0.053845649
5.8305261 0.054768462
5.8310062 0.055691094
5.8314863 0.056613542
5.8319664 0.057535806
5.8324465 0.058457882
5.8329266 0.059379769
5.8334067 0.060301465
5.8338868 0.061222969
5.8343669 0.062144278
5.834847 0.06306539
5.8353271 0.063986304
5.8358072 0.064906897
5.8362873 0.065795509
5.8367674 0.066628655
5.8372474 0.067408038
5.8377275 0.068135357
5.8382076 0.068812315
5.8386877 0.069440612
5.8391678 0.07002195
5.8396479 0.07055803
5.840128 0.071050554
5.8406081 0.071501222
5.8410882 0.071911737
5.8415683 0.072283798
5.8420484 0.072619108
5.8425285 0.072919368
5.8430086 0.073186279
5.8434887 0.073421542
5.8439688 0.073626858
5.8444489 0.073803929
5.844929 0.073954457
5.8454091 0.074080141
5.8458892 0.074182685
5.8463693 0.074263207
5.8468494 0.074316592
5.8473295 0.074340239
5.8478096 0.074332881
5.8482897 0.074293251
5.8487698 0.074220083
5.8492498 0.074112111
5.8497299 0.073968067
5.85021 0.073786686
5.8506901 0.0735667
5.8511702 0.073306844
5.8516503 0.07300585
5.8521304 0.072662453
5.8526105 0.072275385
5.8530906 0.071843381
5.8535707 0.071365173
5.8540508 0.070839495
5.8545309 0.07026508
5.855011 0.069640663
5.8554911 0.068964976
5.8559712 0.068236753
5.8564513 0.067454728
5.8569314 0.066629954
5.8574115 0.065797901
5.8578916 0.06496088
5.8583717 0.064118877
5.8588518 0.063271882
5.8593319 0.062419883
5.859812 0.061562868
5.8602921 0.060700825
5.8607722 0.059833744
5.8612523 0.058961613
5.8617323 0.058084419
5.8622124 0.057202152
5.8626925 0.0563148
5.8631726 0.055422352
5.8636527 0.054524795
5.8641328 0.053622119
5.8646129 0.052714311
5.865093 0.051801361
5.8655731 0.050883256
5.8660532 0.049959985
5.8665333 0.049031537
5.8670134 0.048097899
5.8674935 0.047156831
5.8679736 0.046206909
5.8684537 0.045249159
5.8689338 0.044284608
5.8694139 0.043314282
5.869894 0.042339208
5.8703741 0.041360414
5.8708542 0.040378925
5.8713343 0.039395769
5.8718144 0.038411971
5.8722945 0.03742856
5.8727746 0.036446561
5.8732547 0.035467001
5.8737347 0.034490908
5.8742148 0.033519307
5.8746949 0.032553226
5.875175 0.03159369
5.8756551 0.030641728
5.8761352 0.029698365
5.8766153 0.028764628
5.8770954 0.027841545
5.8775755 0.02693071
5.8780556 0.026040252
5.8785357 0.025172192
5.8790158 0.024326104
5.8794959 0.023501558
5.879976 0.022698128
5.8804561 0.021915384
5.8809362 0.021152899
5.8814163 0.020410244
5.8818964 0.019686992
5.8823765 0.018982714
5.8828566 0.018296983
5.8833367 0.017629369
5.8838168 0.016979446
5.8842969 0.016346784
5.884777 0.015730957
5.8852571 0.015131535
5.8857371 0.014548091
5.8862172 0.013980197
5.8866973 0.013427424
5.8871774 0.012889344
5.8876575 0.01236553
5.8881376 0.011855202
5.8886177 0.011357017
5.8890978 0.01087111
5.8895779 0.010397741
5.890058 0.0099371666
5.8905381 0.0094896463
5.8910182 0.0090554378
5.8914983 0.0086347993
5.8919784 0.0082279891
5.8924585 0.0078352653
5.8929386 0.0074568861
5.8934187 0.0070931097
5.8938988 0.0067441942
5.8943789 0.006410398
5.894859 0.0060919791
5.8953391 0.0057891957
5.8958192 0.0055023061
5.8962993 0.0052315684
5.8967794 0.0049772409
5.8972595 0.0047395817
5.8977395 0.0045188489
5.8982196 0.0043153009
5.8986997 0.0041218051
5.8991798 0.003930169
5.8996599 0.0037408375
5.90014 0.0035542668
5.9006201 0.0033709134
5.9011002 0.0031912336
5.9015803 0.0030156839
5.9020604 0.0028447206
5.9025405 0.0026788001
5.9030206 0.0025183789
5.9035007 0.0023639132
5.9039808 0.0022158595
5.9044609 0.0020746742
5.904941 0.0019408137
5.9054211 0.0018147343
5.9059012 0.0016968925
5.9063813 0.0015877446
5.9068614 0.001487747
5.9073415 0.0013973562
5.9078216 0.0013170284
5.9083017 0.0012472202
5.9087818 0.0011879391
5.9092619 0.0011313619
5.9097419 0.0010746609
5.910222 0.0010180596
5.9107021 0.00096178151
5.9111822 0.00090605017
5.9116623 0.00085108912
5.9121424 0.00079712189
5.9126225 0.000744372
5.9131026 0.00069306299
5.9135827 0.00064341839
5.9140628 0.00059566174
5.9145429 0.00055001655
5.915023 0.00050670637
5.9155031 0.00046595472
5.9159832 0.00042798514
5.9164633 0.00039302116
5.9169434 0.00036128631
5.9174235 0.00033300411
5.9179036 0.00030839811
5.9183837 0.00028769184
5.9188638 0.00027110882
5.9193439 0.00025804145
5.919824 0.0002451474
5.9203041 0.00023210817
5.9207842 0.00021899134
5.9212643 0.00020586449
5.9217443 0.00019279517
5.9222244 0.00017985096
5.9227045 0.00016709944
5.9231846 0.00015460818
5.9236647 0.00014244474
5.9241448 0.00013067669
5.9246249 0.00011937161
5.925105 0.00010859708
5.9255851 9.8420646e-05
5.9260652 8.8909899e-05
5.9265453 8.0132403e-05
5.9270254 7.2155731e-05
5.9275055 6.5047453e-05
5.9279856 5.887514e-05
5.9284657 5.3706364e-05
5.9289458 4.9608696e-05
5.9294259 4.6649707e-05
5.929906 4.4367812e-05
5.9303861 4.2054234e-05
5.9308662 3.9716857e-05
5.9313463 3.7368646e-05
5.9318264 3.5022567e-05
5.9323065 3.2691582e-05
5.9327866 3.0388657e-05
5.9332667 2.8126755e-05
5.9337467 2.5918842e-05
5.9342268 2.3777881e-05
5.9347069 2.1716837e-05
5.935187 1.9748674e-05
5.9356671 1.7886356e-05
5.9361472 1.6142848e-05
5.9366273 1.4531115e-05
5.9371074 1.306412e-05
5.9375875 1.1754828e-05
5.9380676 1.0616203e-05
5.9385477 9.6612097e-06
5.9390278 8.9028124e-06
5.9395079 8.3539754e-06
5.939988 8.0233847e-06
5.9404681 7.806292e-06
5.9409482 7.6516205e-06
5.9414283 7.5576067e-06
5.9419084 7.5224876e-06
5.9423885 7.5444999e-06
5.9428686 7.6218803e-06
5.9433487 7.7528656e-06
5.9438288 7.9356926e-06
5.9443089 8.168598e-06
5.944789 8.4498186e-06
5.9452691 8.7775911e-06
5.9457491 9.1501523e-06
5.9462292 9.565739e-06
5.9467093 1.0022588e-05
5.9471894 1.0518936e-05
5.9476695 1.105302e-05
5.9481496 1.1623076e-05
5.9486297 1.2227341e-05
5.9491098 1.2864053e-05
5.9495899 1.3531447e-05
5.95007 1.4227761e-05
5.9505501 1.500821e-05
5.9510302 1.6152873e-05
5.9515103 1.7679673e-05
5.9519904 1.9565015e-05
5.9524705 2.1785303e-05
5.9529506 2.431694e-05
5.9534307 2.713633e-05
5.9539108 3.0219878e-05
5.9543909 3.3543988e-05
5.954871 3.7085063e-05
5.9553511 4.0819508e-05
5.9558312 4.4723727e-05
5.9563113 4.8774123e-05
5.9567914 5.2947101e-05
5.9572715 5.7219064e-05
5.9577516 6.1566417e-05
5.9582316 6.5965564e-05
5.9587117 7.0392908e-05
5.9591918 7.4824854e-05
5.9596719 7.9237806e-05
5.960152 8.3608168e-05
5.9606321 8.7912343e-05
5.9611122 9.2831738e-05
5.9615923 9.9496334e-05
5.9620724 0.00010782683
5.9625525 0.00011772389
5.9630326 0.00012908819
5.9635127 0.00014182038
5.9639928 0.00015582113
5.9644729 0.0001709911
5.964953 0.00018723097
5.9654331 0.00020444139
5.9659132 0.00022252303
5.9663933 0.00024137655
5.9668734 0.00026090262
5.9673535 0.00028100191
5.9678336 0.00030157507
5.9683137 0.00032252278
5.9687938 0.0003437457
5.9692739 0.00036514448
5.969754 0.00038661981
5.970234 0.00040807233
5.9707141 0.00042940273
5.9711942 0.00045060271
5.9716743 0.0004754305
5.9721544 0.00050570197
5.9726345 0.00054114318
5.9731146 0.0005814802
5.9735947 0.00062643909
5.9740748 0.00067574592
5.9745549 0.00072912675
5.975035 0.00078630765
5.9755151 0.00084701469
5.9759952 0.00091097393
5.9764753 0.00097791143
5.9769554 0.0010475533
5.9774355 0.0011196255
5.9779156 0.0011938542
5.9783957 0.0012699654
5.9788758 0.0013476852
5.9793559 0.0014267397
5.979836 0.0015068549
5.9803161 0.0015877569
5.9807962 0.0016691718
5.9812763 0.0017508255
5.9817564 0.0018339679
5.9822364 0.0019278423
5.9827165 0.0020336624
5.9831966 0.0021509577
5.9836767 0.0022792579
5.9841568 0.0024180925
5.9846369 0.0025669913
5.985117 0.0027254839
5.9855971 0.0028930999
5.9860772 0.0030693689
5.9865573 0.0032538205
5.9870374 0.0034459844
5.9875175 0.0036453902
5.9879976 0.0038515675
5.9884777 0.004064046
5.9889578 0.0042823553
5.9894379 0.0045060249
5.989918 0.0047345847
5.9903981 0.004967564
5.9908782 0.0052044927
5.9913583 0.0054449003
5.9918384 0.0056883165
5.9923185 0.0059392557
5.9927986 0.0062074522
5.9932787 0.0064929044
5.9937588 0.0067953191
5.9942388 0.007114403
5.9947189 0.0074498631
5.995199 0.0078014061
5.9956791 0.0081687389
5.9961592 0.0085515683
5.9966393 0.0089496011
5.9971194 0.0093625442
5.9975995 0.0097901044
5.9980796 0.010231988
5.9985597 0.010687903
5.9990398 0.011157556
5.9995199 0.011640652
6 0.0121369
