# Supplementary material for: Structural motifs of gold cluster anions with 17 to 69 atoms
Source: Nat Commun. 2026 Apr 10;17:5099. doi: 10.1038/s41467-026-71649-9 (PMC13246909; doi:10.1038/s41467-026-71649-9)
Supplement: Supplementary file 5 — Source Data [file 41467_2026_71649_MOESM5_ESM.zip › Figure2/64_th_red.dat]

3.6 0
3.6004801 0
3.6009602 0
3.6014403 0
3.6019204 0
3.6024005 0
3.6028806 0
3.6033607 0
3.6038408 0
3.6043209 0
3.604801 0
3.6052811 0
3.6057612 0
3.6062412 0
3.6067213 0
3.6072014 0
3.6076815 0
3.6081616 0
3.6086417 0
3.6091218 0
3.6096019 0
3.610082 0
3.6105621 0
3.6110422 0
3.6115223 0
3.6120024 0
3.6124825 0
3.6129626 0
3.6134427 0
3.6139228 0
3.6144029 0
3.614883 0
3.6153631 0
3.6158432 0
3.6163233 0
3.6168034 0
3.6172835 0
3.6177636 0
3.6182436 0
3.6187237 0
3.6192038 0
3.6196839 0
3.620164 0
3.6206441 0
3.6211242 0
3.6216043 0
3.6220844 0
3.6225645 0
3.6230446 0
3.6235247 0
3.6240048 0
3.6244849 0
3.624965 0
3.6254451 0
3.6259252 0
3.6264053 0
3.6268854 0
3.6273655 0
3.6278456 0
3.6283257 0
3.6288058 0
3.6292859 0
3.629766 0
3.630246 0
3.6307261 0
3.6312062 0
3.6316863 0
3.6321664 0
3.6326465 0
3.6331266 0
3.6336067 0
3.6340868 0
3.6345669 0
3.635047 0
3.6355271 0
3.6360072 0
3.6364873 0
3.6369674 0
3.6374475 0
3.6379276 0
3.6384077 0
3.6388878 0
3.6393679 0
3.639848 0
3.6403281 0
3.6408082 0
3.6412883 0
3.6417684 0
3.6422484 0
3.6427285 0
3.6432086 0
3.6436887 0
3.6441688 0
3.6446489 0
3.645129 0
3.6456091 0
3.6460892 0
3.6465693 0
3.6470494 0
3.6475295 0
3.6480096 0
3.6484897 0
3.6489698 0
3.6494499 0
3.64993 0
3.6504101 0
3.6508902 0
3.6513703 0
3.6518504 0
3.6523305 0
3.6528106 0
3.6532907 0
3.6537708 0
3.6542509 0
3.6547309 0
3.655211 0
3.6556911 0
3.6561712 0
3.6566513 0
3.6571314 0
3.6576115 0
3.6580916 0
3.6585717 0
3.6590518 0
3.6595319 0
3.660012 0
3.6604921 0
3.6609722 0
3.6614523 0
3.6619324 0
3.6624125 0
3.6628926 0
3.6633727 0
3.6638528 0
3.6643329 0
3.664813 0
3.6652931 0
3.6657732 0
3.6662533 0
3.6667333 0
3.6672134 0
3.6676935 0
3.6681736 0
3.6686537 0
3.6691338 0
3.6696139 0
3.670094 0
3.6705741 0
3.6710542 0
3.6715343 0
3.6720144 0
3.6724945 0
3.6729746 0
3.6734547 0
3.6739348 0
3.6744149 0
3.674895 0
3.6753751 0
3.6758552 0
3.6763353 0
3.6768154 0
3.6772955 0
3.6777756 0
3.6782557 0
3.6787357 0
3.6792158 0
3.6796959 0
3.680176 0
3.6806561 0
3.6811362 0
3.6816163 0
3.6820964 0
3.6825765 0
3.6830566 0
3.6835367 0
3.6840168 0
3.6844969 0
3.684977 0
3.6854571 0
3.6859372 0
3.6864173 0
3.6868974 0
3.6873775 0
3.6878576 0
3.6883377 0
3.6888178 0
3.6892979 0
3.689778 0
3.6902581 0
3.6907381 0
3.6912182 0
3.6916983 0
3.6921784 0
3.6926585 0
3.6931386 0
3.6936187 0
3.6940988 0
3.6945789 0
3.695059 0
3.6955391 0
3.6960192 0
3.6964993 0
3.6969794 0
3.6974595 0
3.6979396 0
3.6984197 0
3.6988998 0
3.6993799 0
3.69986 0
3.7003401 0
3.7008202 0
3.7013003 0
3.7017804 1.5783761e-11
3.7022605 3.0842658e-10
3.7027405 9.512245e-10
3.7032206 1.9190568e-09
3.7037007 3.1868028e-09
3.7041808 4.7293417e-09
3.7046609 6.5215528e-09
3.705141 8.5383155e-09
3.7056211 1.0754509e-08
3.7061012 1.3145012e-08
3.7065813 1.5684705e-08
3.7070614 1.8348467e-08
3.7075415 2.1111176e-08
3.7080216 2.3947712e-08
3.7085017 2.6832955e-08
3.7089818 2.9741784e-08
3.7094619 3.2649078e-08
3.709942 3.5529716e-08
3.7104221 3.8358577e-08
3.7109022 4.1110542e-08
3.7113823 4.3760488e-08
3.7118624 4.6283296e-08
3.7123425 4.9417474e-08
3.7128226 5.6119479e-08
3.7133027 6.6459166e-08
3.7137828 8.0174785e-08
3.7142629 9.7004587e-08
3.7147429 1.1668682e-07
3.715223 1.3895974e-07
3.7157031 1.635616e-07
3.7161832 1.9023064e-07
3.7166633 2.1870511e-07
3.7171434 2.4872327e-07
3.7176235 2.8002337e-07
3.7181036 3.1234366e-07
3.7185837 3.4542238e-07
3.7190638 3.7899779e-07
3.7195439 4.1280815e-07
3.720024 4.4659169e-07
3.7205041 4.8008667e-07
3.7209842 5.1303134e-07
3.7214643 5.4516395e-07
3.7219444 5.7622275e-07
3.7224245 6.05946e-07
3.7229046 6.5176609e-07
3.7233847 7.3582286e-07
3.7238648 8.5567883e-07
3.7243449 1.008767e-06
3.724825 1.1925205e-06
3.7253051 1.4043724e-06
3.7257852 1.6417556e-06
3.7262653 1.9021033e-06
3.7267453 2.1828484e-06
3.7272254 2.481424e-06
3.7277055 2.7952633e-06
3.7281856 3.1217991e-06
3.7286657 3.4584646e-06
3.7291458 3.8026929e-06
3.7296259 4.1519169e-06
3.730106 4.5035697e-06
3.7305861 4.8550843e-06
3.7310662 5.2038939e-06
3.7315463 5.5474314e-06
3.7320264 5.8831299e-06
3.7325065 6.2084224e-06
3.7329866 6.5297921e-06
3.7334667 7.0605617e-06
3.7339468 7.8776408e-06
3.7344269 8.9621525e-06
3.734907 1.029522e-05
3.7353871 1.1857966e-05
3.7358672 1.3631513e-05
3.7363473 1.5596984e-05
3.7368274 1.7735503e-05
3.7373075 2.0028192e-05
3.7377876 2.2456175e-05
3.7382677 2.5000574e-05
3.7387477 2.7642511e-05
3.7392278 3.0363112e-05
3.7397079 3.3143497e-05
3.740188 3.596479e-05
3.7406681 3.8808114e-05
3.7411482 4.1654592e-05
3.7416283 4.4485348e-05
3.7421084 4.7281503e-05
3.7425885 5.002418e-05
3.7430686 5.2694504e-05
3.7435487 5.5559816e-05
3.7440288 5.9963492e-05
3.7445089 6.5991175e-05
3.744989 7.3539371e-05
3.7454691 8.2504584e-05
3.7459492 9.2783319e-05
3.7464293 0.00010427208
3.7469094 0.00011686737
3.7473895 0.0001304657
3.7478696 0.00014496356
3.7483497 0.00016025747
3.7488298 0.00017624393
3.7493099 0.00019281944
3.74979 0.00020988051
3.7502701 0.00022732364
3.7507502 0.00024504533
3.7512302 0.0002629421
3.7517103 0.00028091044
3.7521904 0.00029884686
3.7526705 0.00031664787
3.7531506 0.00033420996
3.7536307 0.00035142965
3.7541108 0.00037122931
3.7545909 0.00039826028
3.755071 0.00043218348
3.7555511 0.00047258925
3.7560312 0.00051906792
3.7565113 0.0005712098
3.7569914 0.00062860523
3.7574715 0.00069084453
3.7579516 0.00075751803
3.7584317 0.00082821605
3.7589118 0.00090252892
3.7593919 0.00098004697
3.759872 0.0010603605
3.7603521 0.0011430599
3.7608322 0.0012277354
3.7613123 0.0013139774
3.7617924 0.0014013762
3.7622725 0.0014895222
3.7627526 0.0015780056
3.7632326 0.0016664168
3.7637127 0.0017543461
3.7641928 0.0018418074
3.7646729 0.0019443335
3.765153 0.0020691321
3.7656331 0.0022151213
3.7661132 0.002381219
3.7665933 0.0025663434
3.7670734 0.0027694126
3.7675535 0.0029893445
3.7680336 0.0032250573
3.7685137 0.003475469
3.7689938 0.0037394977
3.7694739 0.0040160614
3.769954 0.0043040783
3.7704341 0.0046024663
3.7709142 0.0049101436
3.7713943 0.0052260282
3.7718744 0.0055490382
3.7723545 0.0058780916
3.7728346 0.0062121065
3.7733147 0.0065500011
3.7737948 0.0068906932
3.7742749 0.0072331011
3.774755 0.0075820691
3.775235 0.0079719728
3.7757151 0.0084073355
3.7761952 0.0088867297
3.7766753 0.0094087283
3.7771554 0.009971904
3.7776355 0.010574829
3.7781156 0.011216078
3.7785957 0.011894221
3.7790758 0.012607832
3.7795559 0.013355484
3.780036 0.01413575
3.7805161 0.014947201
3.7809962 0.015788412
3.7814763 0.016657954
3.7819564 0.017554401
3.7824365 0.018476325
3.7829166 0.019422299
3.7833967 0.020390895
3.7838768 0.021380687
3.7843569 0.022390247
3.784837 0.023418147
3.7853171 0.024471473
3.7857972 0.025567238
3.7862773 0.026707802
3.7867574 0.027895111
3.7872374 0.029131115
3.7877175 0.030417762
3.7881976 0.031756999
3.7886777 0.033150775
3.7891578 0.034601039
3.7896379 0.036109737
3.790118 0.037678819
3.7905981 0.039310232
3.7910782 0.041005925
3.7915583 0.042767846
3.7920384 0.044597942
3.7925185 0.046498163
3.7929986 0.048470457
3.7934787 0.05051677
3.7939588 0.052639053
3.7944389 0.054839252
3.794919 0.057119316
3.7953991 0.059480749
3.7958792 0.061894024
3.7963593 0.064339376
3.7968394 0.06681537
3.7973195 0.069320571
3.7977996 0.071853541
3.7982797 0.074412846
3.7987598 0.07699705
3.7992398 0.079604715
3.7997199 0.082234407
3.8002 0.08488469
3.8006801 0.087554127
3.8011602 0.090241283
3.8016403 0.092944722
3.8021204 0.095663008
3.8026005 0.098394705
3.8030806 0.10113838
3.8035607 0.10389259
3.8040408 0.1066559
3.8045209 0.10942688
3.805001 0.1122041
3.8054811 0.1149861
3.8059612 0.11777538
3.8064413 0.12059877
3.8069214 0.12345857
3.8074015 0.12635101
3.8078816 0.12927236
3.8083617 0.13221884
3.8088418 0.13518672
3.8093219 0.13817223
3.809802 0.14117162
3.8102821 0.14418115
3.8107622 0.14719705
3.8112422 0.15021558
3.8117223 0.15323297
3.8122024 0.15624548
3.8126825 0.15924936
3.8131626 0.16224084
3.8136427 0.16521618
3.8141228 0.16817163
3.8146029 0.17110343
3.815083 0.17400782
3.8155631 0.17688105
3.8160432 0.17971938
3.8165233 0.18249896
3.8170034 0.18517256
3.8174835 0.18774055
3.8179636 0.19020524
3.8184437 0.19256896
3.8189238 0.19483401
3.8194039 0.19700272
3.819884 0.19907741
3.8203641 0.20106038
3.8208442 0.20295397
3.8213243 0.20476048
3.8218044 0.20648224
3.8222845 0.20812155
3.8227646 0.20968074
3.8232446 0.21116213
3.8237247 0.21256804
3.8242048 0.21390077
3.8246849 0.21516265
3.825165 0.21635599
3.8256451 0.21748312
3.8261252 0.21854635
3.8266053 0.21954781
3.8270854 0.22045562
3.8275655 0.22124389
3.8280456 0.22191077
3.8285257 0.22245442
3.8290058 0.222873
3.8294859 0.22316468
3.829966 0.2233276
3.8304461 0.22335994
3.8309262 0.22325985
3.8314063 0.22302548
3.8318864 0.22265501
3.8323665 0.22214659
3.8328466 0.22149837
3.8333267 0.22070853
3.8338068 0.21977521
3.8342869 0.21869658
3.834767 0.2174708
3.835247 0.21609603
3.8357271 0.21457042
3.8362072 0.21289214
3.8366873 0.21105935
3.8371674 0.20907991
3.8376475 0.2070437
3.8381276 0.20497274
3.8386077 0.20286667
3.8390878 0.20072516
3.8395679 0.19854784
3.840048 0.19633438
3.8405281 0.19408443
3.8410082 0.19179762
3.8414883 0.18947362
3.8419684 0.18711208
3.8424485 0.18471264
3.8429286 0.18227496
3.8434087 0.1797987
3.8438888 0.17728349
3.8443689 0.17472899
3.844849 0.17213485
3.8453291 0.16950073
3.8458092 0.16682627
3.8462893 0.16411112
3.8467694 0.16135494
3.8472494 0.15855738
3.8477295 0.15571653
3.8482096 0.15283033
3.8486897 0.14990338
3.8491698 0.14694063
3.8496499 0.143947
3.85013 0.14092744
3.8506101 0.13788686
3.8510902 0.13483022
3.8515703 0.13176245
3.8520504 0.12868847
3.8525305 0.12561323
3.8530106 0.12254166
3.8534907 0.11947869
3.8539708 0.11642926
3.8544509 0.1133983
3.854931 0.11039075
3.8554111 0.10741154
3.8558912 0.10446561
3.8563713 0.10155789
3.8568514 0.098693315
3.8573315 0.095876821
3.8578116 0.093113333
3.8582917 0.090395215
3.8587718 0.087713213
3.8592519 0.085067976
3.8597319 0.082460153
3.860212 0.079890392
3.8606921 0.077359342
3.8611722 0.074867652
3.8616523 0.07241597
3.8621324 0.070004946
3.8626125 0.067635228
3.8630926 0.065307465
3.8635727 0.063022306
3.8640528 0.060780399
3.8645329 0.058582394
3.865013 0.056428938
3.8654931 0.054320681
3.8659732 0.052258272
3.8664533 0.050242359
3.8669334 0.04827359
3.8674135 0.046352616
3.8678936 0.044480084
3.8683737 0.042656813
3.8688538 0.040885255
3.8693339 0.039165874
3.869814 0.037498459
3.8702941 0.035882804
3.8707742 0.034318698
3.8712543 0.032805934
3.8717343 0.031344303
3.8722144 0.029933597
3.8726945 0.028573607
3.8731746 0.027264124
3.8736547 0.026004939
3.8741348 0.024795845
3.8746149 0.023636633
3.875095 0.022527094
3.8755751 0.021467019
3.8760552 0.020456201
3.8765353 0.01949443
3.8770154 0.018581497
3.8774955 0.017717195
3.8779756 0.016901315
3.8784557 0.016133648
3.8789358 0.015407173
3.8794159 0.014699417
3.879896 0.01400923
3.8803761 0.01333729
3.8808562 0.012684278
3.8813363 0.01205087
3.8818164 0.011437745
3.8822965 0.010845582
3.8827766 0.01027506
3.8832567 0.0097268563
3.8837367 0.0092016498
3.8842168 0.0087001191
3.8846969 0.0082229426
3.885177 0.0077707987
3.8856571 0.007344366
3.8861372 0.0069443229
3.8866173 0.0065713479
3.8870974 0.0062261194
3.8875775 0.005909316
3.8880576 0.0056216161
3.8885377 0.0053636981
3.8890178 0.0051362407
3.8894979 0.0049327164
3.889978 0.0047453537
3.8904581 0.0045739794
3.8909382 0.0044184243
3.8914183 0.0042785193
3.8918984 0.0041540951
3.8923785 0.0040449827
3.8928586 0.0039510129
3.8933387 0.0038720165
3.8938188 0.0038078244
3.8942989 0.0037582673
3.894779 0.0037231762
3.8952591 0.0037023818
3.8957391 0.0036957151
3.8962192 0.0037030067
3.8966993 0.0037240877
3.8971794 0.0037587888
3.8976595 0.0038069408
3.8981396 0.0038683746
3.8986197 0.003942921
3.8990998 0.004030411
3.8995799 0.004131686
3.90006 0.0042628606
3.9005401 0.004428586
3.9010202 0.0046275632
3.9015003 0.0048584932
3.9019804 0.0051200772
3.9024605 0.0054110162
3.9029406 0.0057300113
3.9034207 0.0060757636
3.9039008 0.006446974
3.9043809 0.0068423438
3.904861 0.0072605739
3.9053411 0.0077003655
3.9058212 0.0081604196
3.9063013 0.0086394372
3.9067814 0.0091361195
3.9072615 0.0096491675
3.9077415 0.010177282
3.9082216 0.010719165
3.9087017 0.011273516
3.9091818 0.011839038
3.9096619 0.01241443
3.910142 0.013011635
3.9106221 0.013681716
3.9111022 0.014427798
3.9115823 0.015247483
3.9120624 0.016138375
3.9125425 0.017098079
3.9130226 0.018124197
3.9135027 0.019214335
3.9139828 0.020366095
3.9144629 0.021577082
3.914943 0.022844899
3.9154231 0.02416715
3.9159032 0.025541439
3.9163833 0.026965369
3.9168634 0.028436545
3.9173435 0.029952571
3.9178236 0.031511049
3.9183037 0.033109584
3.9187838 0.03474578
3.9192639 0.03641724
3.9197439 0.038121569
3.920224 0.039856369
3.9207041 0.041646045
3.9211842 0.043526304
3.9216643 0.045498893
3.9221444 0.047565384
3.9226245 0.04972735
3.9231046 0.051986365
3.9235847 0.054344001
3.9240648 0.056801832
3.9245449 0.059361431
3.925025 0.062024371
3.9255051 0.064792226
3.9259852 0.067666568
3.9264653 0.070648971
3.9269454 0.073741008
3.9274255 0.076944252
3.9279056 0.080260276
3.9283857 0.083690653
3.9288658 0.087236957
3.9293459 0.090900761
3.929826 0.094683638
3.9303061 0.09858716
3.9307862 0.10261177
3.9312663 0.10673118
3.9317463 0.11093188
3.9322264 0.11521132
3.9327065 0.11956698
3.9331866 0.12399629
3.9336667 0.12849672
3.9341468 0.13306572
3.9346269 0.13770074
3.935107 0.14239925
3.9355871 0.14715869
3.9360672 0.15197653
3.9365473 0.15685022
3.9370274 0.16177721
3.9375075 0.16675495
3.9379876 0.17178092
3.9384677 0.17685255
3.9389478 0.18196731
3.9394279 0.18712265
3.939908 0.19231603
3.9403881 0.1975449
3.9408682 0.20280672
3.9413483 0.20811037
3.9418284 0.21350574
3.9423085 0.21899117
3.9427886 0.22455754
3.9432687 0.23019573
3.9437487 0.23589661
3.9442288 0.24165109
3.9447089 0.24745002
3.945189 0.25328429
3.9456691 0.25914478
3.9461492 0.26502238
3.9466293 0.27090796
3.9471094 0.2767924
3.9475895 0.28266659
3.9480696 0.2885214
3.9485497 0.29434771
3.9490298 0.3001364
3.9495099 0.30587836
3.94999 0.31156446
3.9504701 0.31718559
3.9509502 0.32273262
3.9514303 0.32819644
3.9519104 0.33355467
3.9523905 0.33878359
3.9528706 0.3438851
3.9533507 0.34886138
3.9538308 0.35371462
3.9543109 0.35844702
3.954791 0.36306076
3.9552711 0.36755804
3.9557512 0.37194105
3.9562312 0.37621198
3.9567113 0.38037302
3.9571914 0.38442636
3.9576715 0.3883742
3.9581516 0.39221873
3.9586317 0.39596213
3.9591118 0.3996066
3.9595919 0.40315433
3.960072 0.40660751
3.9605521 0.40996833
3.9610322 0.41323899
3.9615123 0.41642167
3.9619924 0.4195153
3.9624725 0.42240161
3.9629526 0.42502103
3.9634327 0.42737454
3.9639128 0.4294631
3.9643929 0.43128769
3.964873 0.43284927
3.9653531 0.43414882
3.9658332 0.43518729
3.9663133 0.43596566
3.9667934 0.4364849
3.9672735 0.43674597
3.9677536 0.43674984
3.9682336 0.43649749
3.9687137 0.43598987
3.9691938 0.43522796
3.9696739 0.43421273
3.970154 0.43294514
3.9706341 0.43142616
3.9711142 0.42965676
3.9715943 0.42763792
3.9720744 0.42537059
3.9725545 0.42287496
3.9730346 0.42026331
3.9735147 0.41755082
3.9739948 0.41473407
3.9744749 0.41180962
3.974955 0.40877404
3.9754351 0.4056239
3.9759152 0.40235576
3.9763953 0.3989662
3.9768754 0.39545177
3.9773555 0.39180905
3.9778356 0.3880346
3.9783157 0.38412499
3.9787958 0.38007679
3.9792759 0.37588657
3.979756 0.37155089
3.980236 0.36706632
3.9807161 0.36242943
3.9811962 0.35763679
3.9816763 0.35268496
3.9821564 0.34757051
3.9826365 0.34229
3.9831166 0.3368698
3.9835967 0.33137023
3.9840768 0.32580082
3.9845569 0.32016969
3.985037 0.31448497
3.9855171 0.30875481
3.9859972 0.30298732
3.9864773 0.29719066
3.9869574 0.29137294
3.9874375 0.28554231
3.9879176 0.27970689
3.9883977 0.27387482
3.9888778 0.26805424
3.9893579 0.26225327
3.989838 0.25648005
3.9903181 0.25074271
3.9907982 0.2450494
3.9912783 0.23940823
3.9917584 0.23382734
3.9922384 0.22831488
3.9927185 0.22287896
3.9931986 0.217527
3.9936787 0.21221789
3.9941588 0.20692605
3.9946389 0.20165418
3.995119 0.19640498
3.9955991 0.19118116
3.9960792 0.18598543
3.9965593 0.18082049
3.9970394 0.17568905
3.9975195 0.17059382
3.9979996 0.1655375
3.9984797 0.16052281
3.9989598 0.15555244
3.9994399 0.15062911
3.99992 0.14575552
4.0004001 0.14093437
4.0008802 0.13616838
4.0013603 0.13146025
4.0018404 0.12681268
4.0023205 0.12222839
4.0028006 0.11771009
4.0032807 0.11326046
4.0037608 0.10888924
4.0042408 0.10464852
4.0047209 0.10054614
4.005201 0.096579298
4.0056811 0.092745192
4.0061612 0.089041031
4.0066413 0.085464018
4.0071214 0.08201136
4.0076015 0.078680261
4.0080816 0.075467925
4.0085617 0.072371557
4.0090418 0.069388363
4.0095219 0.066515546
4.010002 0.063750312
4.0104821 0.061089865
4.0109622 0.05853141
4.0114423 0.056072152
4.0119224 0.053709296
4.0124025 0.051440046
4.0128826 0.049261607
4.0133627 0.047171184
4.0138428 0.045165981
4.0143229 0.043229743
4.014803 0.041331356
4.0152831 0.039471751
4.0157632 0.037653132
4.0162432 0.035877699
4.0167233 0.034147653
4.0172034 0.032465195
4.0176835 0.030832528
4.0181636 0.029251851
4.0186437 0.027725368
4.0191238 0.026255278
4.0196039 0.024843784
4.020084 0.023493087
4.0205641 0.022205387
4.0210442 0.020982887
4.0215243 0.019827787
4.0220044 0.018742289
4.0224845 0.017728595
4.0229646 0.016788905
4.0234447 0.015925421
4.0239248 0.015140344
4.0244049 0.01443562
4.024885 0.013772547
4.0253651 0.013122966
4.0258452 0.012488054
4.0263253 0.011868986
4.0268054 0.011266936
4.0272855 0.01068308
4.0277656 0.010118593
4.0282456 0.0095746493
4.0287257 0.0090524244
4.0292058 0.0085530933
4.0296859 0.0080778312
4.030166 0.0076278129
4.0306461 0.0072042136
4.0311262 0.0068082084
4.0316063 0.0064409722
4.0320864 0.0061036801
4.0325665 0.0057975072
4.0330466 0.0055236286
4.0335267 0.0052832192
4.0340068 0.0050774541
4.0344869 0.0049075083
4.034967 0.0047730912
4.0354471 0.0046613695
4.0359272 0.0045689416
4.0364073 0.004495625
4.0368874 0.0044412372
4.0373675 0.0044055957
4.0378476 0.0043885182
4.0383277 0.004389822
4.0388078 0.0044093247
4.0392879 0.0044468439
4.039768 0.0045021971
4.040248 0.0045752018
4.0407281 0.0046656755
4.0412082 0.0047734357
4.0416883 0.0048983
4.0421684 0.0050400858
4.0426485 0.0051986108
4.0431286 0.0053736925
4.0436087 0.0055651482
4.0440888 0.0057727957
4.0445689 0.0059964524
4.045049 0.0062359358
4.0455291 0.0064996382
4.0460092 0.0068101428
4.0464893 0.0071671939
4.0469694 0.0075691777
4.0474495 0.0080144803
4.0479296 0.0085014877
4.0484097 0.009028586
4.0488898 0.0095941613
4.0493699 0.0101966
4.04985 0.010834287
4.0503301 0.01150561
4.0508102 0.012208954
4.0512903 0.012942705
4.0517704 0.01370525
4.0522505 0.014494974
4.0527305 0.015310264
4.0532106 0.016149505
4.0536907 0.017011085
4.0541708 0.017893388
4.0546509 0.018794801
4.055131 0.019713709
4.0556111 0.020648539
4.0560912 0.021639134
4.0565713 0.022720417
4.0570514 0.023890603
4.0575315 0.025147911
4.0580116 0.026490557
4.0584917 0.027916758
4.0589718 0.029424731
4.0594519 0.031012694
4.059932 0.032678862
4.0604121 0.034421454
4.0608922 0.036238686
4.0613723 0.038128775
4.0618524 0.040089938
4.0623325 0.042120393
4.0628126 0.044218355
4.0632927 0.046382043
4.0637728 0.048609674
4.0642529 0.050899463
4.0647329 0.053249629
4.065213 0.055658388
4.0656931 0.058123957
4.0661732 0.060644235
4.0666533 0.063216388
4.0671334 0.065845976
4.0676135 0.068540319
4.0680936 0.071306735
4.0685737 0.074152545
4.0690538 0.077085066
4.0695339 0.080111617
4.070014 0.083239518
4.0704941 0.086476088
4.0709742 0.089828646
4.0714543 0.09330451
4.0719344 0.096910999
4.0724145 0.10065543
4.0728946 0.10454513
4.0733747 0.10858741
4.0738548 0.11278959
4.0743349 0.11715899
4.074815 0.12170293
4.0752951 0.12642873
4.0757752 0.13134371
4.0762553 0.13645518
4.0767353 0.1417264
4.0772154 0.14701714
4.0776955 0.15231594
4.0781756 0.15762235
4.0786557 0.16293595
4.0791358 0.16825628
4.0796159 0.17358291
4.080096 0.1789154
4.0805761 0.1842533
4.0810562 0.18959618
4.0815363 0.1949436
4.0820164 0.20029511
4.0824965 0.20565027
4.0829766 0.21100865
4.0834567 0.21636981
4.0839368 0.2217333
4.0844169 0.22709868
4.084897 0.23246552
4.0853771 0.23783337
4.0858572 0.24320179
4.0863373 0.24857034
4.0868174 0.25393858
4.0872975 0.25931167
4.0877776 0.26469482
4.0882577 0.27008703
4.0887377 0.27548726
4.0892178 0.2808945
4.0896979 0.28630773
4.090178 0.29172592
4.0906581 0.29714806
4.0911382 0.30257311
4.0916183 0.30800007
4.0920984 0.31342791
4.0925785 0.3188556
4.0930586 0.32428213
4.0935387 0.32970648
4.0940188 0.33512761
4.0944989 0.34054452
4.094979 0.34595618
4.0954591 0.35136157
4.0959392 0.35675967
4.0964193 0.36214946
4.0968994 0.3675299
4.0973795 0.37288716
4.0978596 0.37801635
4.0983397 0.38285363
4.0988198 0.38740806
4.0992999 0.39168871
4.09978 0.39570466
4.1002601 0.39946499
4.1007401 0.40297875
4.1012202 0.40625504
4.1017003 0.40930291
4.1021804 0.41213145
4.1026605 0.41474972
4.1031406 0.4171668
4.1036207 0.41939177
4.1041008 0.42143369
4.1045809 0.42330163
4.105061 0.42500468
4.1055411 0.4265519
4.1060212 0.42795236
4.1065013 0.42921515
4.1069814 0.43034933
4.1074615 0.43136397
4.1079416 0.43225398
4.1084217 0.43296608
4.1089018 0.43348907
4.1093819 0.43381712
4.109862 0.43394439
4.1103421 0.43386504
4.1108222 0.43357322
4.1113023 0.4330631
4.1117824 0.43232884
4.1122625 0.43136459
4.1127425 0.43016451
4.1132226 0.42872276
4.1137027 0.42703351
4.1141828 0.4250909
4.1146629 0.42288911
4.115143 0.42042229
4.1156231 0.41768459
4.1161032 0.41467018
4.1165833 0.41137322
4.1170634 0.40778787
4.1175435 0.40390828
4.1180236 0.39972862
4.1185037 0.39535678
4.1189838 0.39093986
4.1194639 0.38647812
4.119944 0.38197118
4.1204241 0.37741864
4.1209042 0.37282012
4.1213843 0.36817521
4.1218644 0.36348354
4.1223445 0.3587447
4.1228246 0.3539583
4.1233047 0.34912396
4.1237848 0.34424127
4.1242649 0.33930986
4.1247449 0.33432932
4.125225 0.32929927
4.1257051 0.32421931
4.1261852 0.31908905
4.1266653 0.3139081
4.1271454 0.30867606
4.1276255 0.30339255
4.1281056 0.29805718
4.1285857 0.29266884
4.1290658 0.28721322
4.1295459 0.28169068
4.130026 0.276109
4.1305061 0.27047597
4.1309862 0.2647994
4.1314663 0.25908707
4.1319464 0.25334678
4.1324265 0.24758631
4.1329066 0.24181347
4.1333867 0.23603604
4.1338668 0.23026183
4.1343469 0.22449861
4.134827 0.21875419
4.1353071 0.21303636
4.1357872 0.20735291
4.1362673 0.20171163
4.1367473 0.19612032
4.1372274 0.19058678
4.1377075 0.18511878
4.1381876 0.17972414
4.1386677 0.17441063
4.1391478 0.16918595
4.1396279 0.16405409
4.140108 0.15901494
4.1405881 0.15406819
4.1410682 0.14921353
4.1415483 0.14445065
4.1420284 0.13977924
4.1425085 0.13519901
4.1429886 0.13070963
4.1434687 0.12631081
4.1439488 0.12200222
4.1444289 0.11778357
4.144909 0.11365455
4.1453891 0.10961485
4.1458692 0.10566416
4.1463493 0.10180217
4.1468294 0.098028575
4.1473095 0.094343067
4.1477896 0.090745338
4.1482697 0.087235079
4.1487497 0.083811983
4.1492298 0.080475741
4.1497099 0.077224709
4.15019 0.074057074
4.1506701 0.070973541
4.1511502 0.067974841
4.1516303 0.065061708
4.1521104 0.062234874
4.1525905 0.059495071
4.1530706 0.056843032
4.1535507 0.054279489
4.1540308 0.051805175
4.1545109 0.049420823
4.154991 0.047127165
4.1554711 0.044924934
4.1559512 0.042814861
4.1564313 0.040797681
4.1569114 0.038874125
4.1573915 0.037044925
4.1578716 0.035310815
4.1583517 0.033672527
4.1588318 0.032130793
4.1593119 0.030686346
4.159792 0.029338376
4.1602721 0.028032981
4.1607522 0.026745011
4.1612322 0.025476991
4.1617123 0.024231445
4.1621924 0.023010897
4.1626725 0.021817871
4.1631526 0.02065489
4.1636327 0.019524479
4.1641128 0.018429162
4.1645929 0.017371463
4.165073 0.016353905
4.1655531 0.015379014
4.1660332 0.014449312
4.1665133 0.013567324
4.1669934 0.012735573
4.1674735 0.011956584
4.1679536 0.011232881
4.1684337 0.010566988
4.1689138 0.0099614285
4.1693939 0.0094187266
4.169874 0.0089414065
4.1703541 0.0085234107
4.1708342 0.0081169251
4.1713143 0.0077150854
4.1717944 0.0073189951
4.1722745 0.0069297575
4.1727546 0.0065484761
4.1732346 0.0061762543
4.1737147 0.0058141954
4.1741948 0.0054634028
4.1746749 0.0051249801
4.175155 0.0048000305
4.1756351 0.0044896574
4.1761152 0.0041949644
4.1765953 0.0039170547
4.1770754 0.0036570318
4.1775555 0.003415999
4.1780356 0.0031950599
4.1785157 0.0029953177
4.1789958 0.0028178759
4.1794759 0.002663838
4.179956 0.0025343072
4.1804361 0.002430387
4.1809162 0.0023466619
4.1813963 0.0022712187
4.1818764 0.0022037934
4.1823565 0.0021444173
4.1828366 0.0020931216
4.1833167 0.0020499378
4.1837968 0.0020148971
4.1842769 0.0019880308
4.184757 0.0019693703
4.185237 0.0019589469
4.1857171 0.0019567918
4.1861972 0.0019629365
4.1866773 0.0019774122
4.1871574 0.0020002503
4.1876375 0.002031482
4.1881176 0.0020711387
4.1885977 0.0021192517
4.1890778 0.0021758523
4.1895579 0.0022409718
4.190038 0.0023146416
4.1905181 0.0023968929
4.1909982 0.0024879236
4.1914783 0.0025980786
4.1919584 0.0027327544
4.1924385 0.0028909347
4.1929186 0.0030716034
4.1933987 0.0032737443
4.1938788 0.0034963412
4.1943589 0.0037383778
4.194839 0.003998838
4.1953191 0.0042767056
4.1957992 0.0045709643
4.1962793 0.0048805979
4.1967594 0.0052045904
4.1972394 0.0055419253
4.1977195 0.0058915867
4.1981996 0.0062525582
4.1986797 0.0066238236
4.1991598 0.0070043667
4.1996399 0.0073931714
4.20012 0.0077892215
4.2006001 0.0081915006
4.2010802 0.0085989928
4.2015603 0.0090170508
4.2020404 0.0094898667
4.2025205 0.010024189
4.2030006 0.010617697
4.2034807 0.011268069
4.2039608 0.011972985
4.2044409 0.012730122
4.204921 0.013537161
4.2054011 0.014391779
4.2058812 0.015291655
4.2063613 0.01623447
4.2068414 0.0172179
4.2073215 0.018239625
4.2078016 0.019297325
4.2082817 0.020388677
4.2087618 0.02151136
4.2092418 0.022663055
4.2097219 0.023841438
4.210202 0.02504419
4.2106821 0.026268989
4.2111622 0.027513514
4.2116423 0.028775443
4.2121224 0.030075488
4.2126025 0.031464452
4.2130826 0.032943542
4.2135627 0.034511961
4.2140428 0.03616891
4.2145229 0.037913592
4.215003 0.039745209
4.2154831 0.041662963
4.2159632 0.043666055
4.2164433 0.045753688
4.2169234 0.047925065
4.2174035 0.050179386
4.2178836 0.052515854
4.2183637 0.054933671
4.2188438 0.057432039
4.2193239 0.060010161
4.219804 0.062667237
4.2202841 0.065402471
4.2207642 0.068215065
4.2212442 0.07110422
4.2217243 0.074069138
4.2222044 0.077109012
4.2226845 0.080222047
4.2231646 0.083408311
4.2236447 0.086669193
4.2241248 0.090006087
4.2246049 0.093420384
4.225085 0.096913475
4.2255651 0.10048675
4.2260452 0.10414161
4.2265253 0.10787944
4.2270054 0.11170163
4.2274855 0.11560957
4.2279656 0.11960466
4.2284457 0.12368828
4.2289258 0.12786184
4.2294059 0.13212671
4.229886 0.1364843
4.2303661 0.140936
4.2308462 0.14548318
4.2313263 0.15012726
4.2318064 0.15486962
4.2322865 0.15971165
4.2327666 0.16465215
4.2332466 0.16966652
4.2337267 0.17474354
4.2342068 0.17987724
4.2346869 0.18506164
4.235167 0.19029078
4.2356471 0.19555868
4.2361272 0.20085937
4.2366073 0.20618688
4.2370874 0.21153523
4.2375675 0.21689845
4.2380476 0.22227057
4.2385277 0.22764561
4.2390078 0.23301761
4.2394879 0.23838058
4.239968 0.24372857
4.2404481 0.24905558
4.2409282 0.25435566
4.2414083 0.25962283
4.2418884 0.26485111
4.2423685 0.27003453
4.2428486 0.27516713
4.2433287 0.28024916
4.2438088 0.28529463
4.2442889 0.2903047
4.244769 0.29527966
4.245249 0.30021981
4.2457291 0.30512543
4.2462092 0.30999684
4.2466893 0.31483431
4.2471694 0.31963816
4.2476495 0.32440866
4.2481296 0.32914612
4.2486097 0.33385083
4.2490898 0.33852309
4.2495699 0.34316319
4.25005 0.34777143
4.2505301 0.35234809
4.2510102 0.35689349
4.2514903 0.36140791
4.2519704 0.36589164
4.2524505 0.37034498
4.2529306 0.37476823
4.2534107 0.37916152
4.2538908 0.38339148
4.2543709 0.38734711
4.254851 0.39103516
4.2553311 0.39446238
4.2558112 0.39763552
4.2562913 0.40056134
4.2567714 0.4032466
4.2572515 0.40569804
4.2577315 0.40792242
4.2582116 0.40992649
4.2586917 0.41171701
4.2591718 0.41330072
4.2596519 0.41468439
4.260132 0.41587476
4.2606121 0.41687859
4.2610922 0.41770263
4.2615723 0.41835364
4.2620524 0.41883837
4.2625325 0.41916356
4.2630126 0.41933598
4.2634927 0.41936238
4.2639728 0.41925011
4.2644529 0.41900857
4.264933 0.41863339
4.2654131 0.41811721
4.2658932 0.41745265
4.2663733 0.41663234
4.2668534 0.4156489
4.2673335 0.41449497
4.2678136 0.41316317
4.2682937 0.41164613
4.2687738 0.40993648
4.2692539 0.40802684
4.2697339 0.40590985
4.270214 0.40357813
4.2706941 0.4010243
4.2711742 0.398241
4.2716543 0.39522085
4.2721344 0.39195648
4.2726145 0.38844053
4.2730946 0.38466561
4.2735747 0.38062435
4.2740548 0.37630938
4.2745349 0.3717719
4.275015 0.36719702
4.2754951 0.36259887
4.2759752 0.35797728
4.2764553 0.35333207
4.2769354 0.34866307
4.2774155 0.34397012
4.2778956 0.33925306
4.2783757 0.3345117
4.2788558 0.32974588
4.2793359 0.32495544
4.279816 0.3201402
4.2802961 0.3153
4.2807762 0.31043466
4.2812563 0.30554403
4.2817363 0.30062792
4.2822164 0.29568617
4.2826965 0.29071862
4.2831766 0.28572509
4.2836567 0.28070542
4.2841368 0.27565943
4.2846169 0.27058696
4.285097 0.26547793
4.2855771 0.260325
4.2860572 0.25513319
4.2865373 0.24990753
4.2870174 0.24465305
4.2874975 0.23937478
4.2879776 0.23407775
4.2884577 0.22876698
4.2889378 0.22344752
4.2894179 0.21812439
4.289898 0.21280261
4.2903781 0.20748722
4.2908582 0.20218325
4.2913383 0.19689573
4.2918184 0.19162968
4.2922985 0.18639014
4.2927786 0.18118214
4.2932587 0.1760107
4.2937387 0.17088086
4.2942188 0.16579765
4.2946989 0.16076609
4.295179 0.15579379
4.2956591 0.15092426
4.2961392 0.14616978
4.2966193 0.14152801
4.2970994 0.1369966
4.2975795 0.13257324
4.2980596 0.12825557
4.2985397 0.12404127
4.2990198 0.11992799
4.2994999 0.11591342
4.29998 0.1119952
4.3004601 0.108171
4.3009402 0.10443849
4.3014203 0.10079533
4.3019004 0.097239191
4.3023805 0.093767731
4.3028606 0.090378617
4.3033407 0.087069513
4.3038208 0.083838084
4.3043009 0.080681993
4.304781 0.077598907
4.3052611 0.074586488
4.3057411 0.07164278
4.3062212 0.0687684
4.3067013 0.065964506
4.3071814 0.063232192
4.3076615 0.060572555
4.3081416 0.057986689
4.3086217 0.055475689
4.3091018 0.053040651
4.3095819 0.050682669
4.310062 0.04840284
4.3105421 0.046202258
4.3110222 0.044082018
4.3115023 0.042043216
4.3119824 0.040086946
4.3124625 0.038214305
4.3129426 0.036426387
4.3134227 0.034724287
4.3139028 0.033109101
4.3143829 0.031581923
4.314863 0.03014385
4.3153431 0.028795975
4.3158232 0.027539396
4.3163033 0.026340064
4.3167834 0.0251543
4.3172635 0.02398441
4.3177435 0.022832892
4.3182236 0.021702246
4.3187037 0.020594968
4.3191838 0.019513559
4.3196639 0.018460515
4.320144 0.017438335
4.3206241 0.016449518
4.3211042 0.015496562
4.3215843 0.014581965
4.3220644 0.013708225
4.3225445 0.01287784
4.3230246 0.01209331
4.3235047 0.011357132
4.3239848 0.010671804
4.3244649 0.010039825
4.324945 0.0094636938
4.3254251 0.0089459076
4.3259052 0.0084889651
4.3263853 0.0080932988
4.3268654 0.007715148
4.3273455 0.0073370805
4.3278256 0.0069604602
4.3283057 0.0065866514
4.3287858 0.0062170183
4.3292659 0.0058529248
4.3297459 0.0054957353
4.330226 0.0051468138
4.3307061 0.0048075244
4.3311862 0.0044792313
4.3316663 0.0041632987
4.3321464 0.0038610906
4.3326265 0.0035739713
4.3331066 0.0033033048
4.3335867 0.0030504553
4.3340668 0.0028167869
4.3345469 0.0026036638
4.335027 0.0024124501
4.3355071 0.00224451
4.3359872 0.0021012075
4.3364673 0.0019839068
4.3369474 0.0018892603
4.3374275 0.0017961008
4.3379076 0.0017020846
4.3383877 0.0016076735
4.3388678 0.0015133291
4.3393479 0.0014195134
4.339828 0.0013266879
4.3403081 0.0012353146
4.3407882 0.0011458551
4.3412683 0.0010587713
4.3417483 0.00097452485
4.3422284 0.00089357756
4.3427085 0.00081639118
4.3431886 0.00074342749
4.3436687 0.00067514825
4.3441488 0.00061201522
4.3446289 0.00055449015
4.345109 0.00050303483
4.3455891 0.000458111
4.3460692 0.00042018044
4.3465493 0.0003897049
4.3470294 0.00036714616
4.3475095 0.00034946335
4.3479896 0.00033143344
4.3484697 0.00031310217
4.3489498 0.00029457952
4.3494299 0.00027597549
4.34991 0.00025740007
4.3503901 0.00023896322
4.3508702 0.00022077496
4.3513503 0.00020294525
4.3518304 0.00018558409
4.3523105 0.00016880147
4.3527906 0.00015270736
4.3532707 0.00013741176
4.3537508 0.00012302465
4.3542308 0.00010965603
4.3547109 9.7415864e-05
4.355191 8.6414155e-05
4.3556711 7.6760884e-05
4.3561512 6.856604e-05
4.3566313 6.1939607e-05
4.3571114 5.6991573e-05
4.3575915 5.379343e-05
4.3580716 5.1126283e-05
4.3585517 4.8378598e-05
4.3590318 4.5569697e-05
4.3595119 4.2718903e-05
4.359992 3.984554e-05
4.3604721 3.6968928e-05
4.3609522 3.4108392e-05
4.3614323 3.1283254e-05
4.3619124 2.8512836e-05
4.3623925 2.5816461e-05
4.3628726 2.3213452e-05
4.3633527 2.0723131e-05
4.3638328 1.8364822e-05
4.3643129 1.6157846e-05
4.364793 1.4121526e-05
4.3652731 1.2275186e-05
4.3657532 1.0638147e-05
4.3662332 9.2297324e-06
4.3667133 8.069265e-06
4.3671934 7.1760673e-06
4.3676735 6.5694619e-06
4.3681536 6.2251568e-06
4.3686337 5.9062095e-06
4.3691138 5.5761105e-06
4.3695939 5.2374243e-06
4.370074 4.892715e-06
4.3705541 4.544547e-06
4.3710342 4.1954845e-06
4.3715143 3.8480919e-06
4.3719944 3.5049333e-06
4.3724745 3.1685731e-06
4.3729546 2.8415756e-06
4.3734347 2.5265051e-06
4.3739148 2.2259257e-06
4.3743949 1.9424019e-06
4.374875 1.6784978e-06
4.3753551 1.4367778e-06
4.3758352 1.2198061e-06
4.3763153 1.0301471e-06
4.3767954 8.7036496e-07
4.3772755 7.4302399e-07
4.3777556 6.5068849e-07
4.3782356 5.9592272e-07
4.3787157 5.6659544e-07
4.3791958 5.3649039e-07
4.3796759 5.0524857e-07
4.380156 4.7312969e-07
4.3806361 4.4039345e-07
4.3811162 4.0729957e-07
4.3815963 3.7410774e-07
4.3820764 3.4107767e-07
4.3825565 3.0846907e-07
4.3830366 2.7654164e-07
4.3835167 2.4555509e-07
4.3839968 2.1576911e-07
4.3844769 1.8744342e-07
4.384957 1.6083773e-07
4.3854371 1.3621172e-07
4.3859172 1.1382512e-07
4.3863973 9.3937627e-08
4.3868774 7.6808942e-08
4.3873575 6.2698772e-08
4.3878376 5.1866823e-08
4.3883177 4.45728e-08
4.3887978 4.1033604e-08
4.3892779 3.8858265e-08
4.389758 3.6566022e-08
4.390238 3.4178864e-08
4.3907181 3.1718782e-08
4.3911982 2.9207765e-08
4.3916783 2.6667804e-08
4.3921584 2.4120888e-08
4.3926385 2.1589008e-08
4.3931186 1.9094153e-08
4.3935987 1.6658313e-08
4.3940788 1.4303479e-08
4.3945589 1.2051639e-08
4.395039 9.9247857e-09
4.3955191 7.9449071e-09
4.3959992 6.1339938e-09
4.3964793 4.5140356e-09
4.3969594 3.1070226e-09
4.3974395 1.9349448e-09
4.3979196 1.0197921e-09
4.3983997 3.8355442e-10
4.3988798 4.8221836e-11
4.3993599 0
4.39984 0
4.4003201 0
4.4008002 0
4.4012803 0
4.4017604 0
4.4022404 0
4.4027205 0
4.4032006 0
4.4036807 0
4.4041608 0
4.4046409 0
4.405121 0
4.4056011 0
4.4060812 0
4.4065613 0
4.4070414 0
4.4075215 0
4.4080016 0
4.4084817 0
4.4089618 0
4.4094419 0
4.409922 0
4.4104021 0
4.4108822 0
4.4113623 0
4.4118424 0
4.4123225 0
4.4128026 0
4.4132827 0
4.4137628 0
4.4142428 0
4.4147229 0
4.415203 0
4.4156831 0
4.4161632 0
4.4166433 0
4.4171234 0
4.4176035 0
4.4180836 0
4.4185637 0
4.4190438 0
4.4195239 0
4.420004 0
4.4204841 0
4.4209642 0
4.4214443 0
4.4219244 0
4.4224045 0
4.4228846 0
4.4233647 0
4.4238448 0
4.4243249 0
4.424805 0
4.4252851 0
4.4257652 0
4.4262452 0
4.4267253 0
4.4272054 0
4.4276855 0
4.4281656 0
4.4286457 0
4.4291258 0
4.4296059 0
4.430086 0
4.4305661 0
4.4310462 0
4.4315263 0
4.4320064 0
4.4324865 0
4.4329666 0
4.4334467 0
4.4339268 0
4.4344069 0
4.434887 0
4.4353671 0
4.4358472 0
4.4363273 0
4.4368074 0
4.4372875 0
4.4377676 0
4.4382476 0
4.4387277 0
4.4392078 0
4.4396879 0
4.440168 0
4.4406481 0
4.4411282 0
4.4416083 0
4.4420884 0
4.4425685 0
4.4430486 0
4.4435287 0
4.4440088 0
4.4444889 0
4.444969 0
4.4454491 0
4.4459292 0
4.4464093 0
4.4468894 0
4.4473695 0
4.4478496 0
4.4483297 0
4.4488098 0
4.4492899 0
4.44977 0
4.4502501 0
4.4507301 0
4.4512102 0
4.4516903 0
4.4521704 0
4.4526505 0
4.4531306 0
4.4536107 0
4.4540908 0
4.4545709 0
4.455051 0
4.4555311 0
4.4560112 0
4.4564913 0
4.4569714 0
4.4574515 0
4.4579316 0
4.4584117 0
4.4588918 0
4.4593719 0
4.459852 0
4.4603321 0
4.4608122 0
4.4612923 0
4.4617724 0
4.4622525 0
4.4627325 0
4.4632126 0
4.4636927 0
4.4641728 0
4.4646529 0
4.465133 0
4.4656131 0
4.4660932 0
4.4665733 0
4.4670534 0
4.4675335 0
4.4680136 0
4.4684937 0
4.4689738 0
4.4694539 0
4.469934 0
4.4704141 0
4.4708942 0
4.4713743 0
4.4718544 0
4.4723345 0
4.4728146 0
4.4732947 0
4.4737748 0
4.4742549 0
4.4747349 0
4.475215 0
4.4756951 0
4.4761752 0
4.4766553 0
4.4771354 0
4.4776155 0
4.4780956 0
4.4785757 0
4.4790558 0
4.4795359 0
4.480016 0
4.4804961 0
4.4809762 0
4.4814563 0
4.4819364 0
4.4824165 0
4.4828966 0
4.4833767 0
4.4838568 0
4.4843369 0
4.484817 0
4.4852971 0
4.4857772 0
4.4862573 0
4.4867373 0
4.4872174 0
4.4876975 0
4.4881776 0
4.4886577 0
4.4891378 0
4.4896179 0
4.490098 0
4.4905781 0
4.4910582 0
4.4915383 0
4.4920184 0
4.4924985 0
4.4929786 0
4.4934587 0
4.4939388 0
4.4944189 0
4.494899 0
4.4953791 0
4.4958592 0
4.4963393 0
4.4968194 0
4.4972995 0
4.4977796 0
4.4982597 0
4.4987397 0
4.4992198 0
4.4996999 0
4.50018 0
4.5006601 0
4.5011402 0
4.5016203 0
4.5021004 0
4.5025805 0
4.5030606 0
4.5035407 0
4.5040208 0
4.5045009 0
4.504981 0
4.5054611 0
4.5059412 0
4.5064213 0
4.5069014 0
4.5073815 0
4.5078616 0
4.5083417 0
4.5088218 0
4.5093019 0
4.509782 0
4.5102621 0
4.5107421 0
4.5112222 0
4.5117023 0
4.5121824 0
4.5126625 0
4.5131426 0
4.5136227 0
4.5141028 0
4.5145829 0
4.515063 0
4.5155431 0
4.5160232 0
4.5165033 0
4.5169834 0
4.5174635 0
4.5179436 0
4.5184237 0
4.5189038 0
4.5193839 0
4.519864 0
4.5203441 0
4.5208242 0
4.5213043 0
4.5217844 0
4.5222645 0
4.5227445 0
4.5232246 0
4.5237047 0
4.5241848 0
4.5246649 0
4.525145 0
4.5256251 0
4.5261052 0
4.5265853 0
4.5270654 0
4.5275455 0
4.5280256 0
4.5285057 0
4.5289858 0
4.5294659 0
4.529946 0
4.5304261 0
4.5309062 0
4.5313863 0
4.5318664 0
4.5323465 0
4.5328266 0
4.5333067 0
4.5337868 0
4.5342669 0
4.5347469 0
4.535227 0
4.5357071 0
4.5361872 0
4.5366673 0
4.5371474 0
4.5376275 0
4.5381076 0
4.5385877 0
4.5390678 0
4.5395479 0
4.540028 0
4.5405081 0
4.5409882 0
4.5414683 0
4.5419484 0
4.5424285 0
4.5429086 0
4.5433887 0
4.5438688 0
4.5443489 0
4.544829 0
4.5453091 0
4.5457892 0
4.5462693 0
4.5467493 0
4.5472294 0
4.5477095 0
4.5481896 0
4.5486697 0
4.5491498 0
4.5496299 0
4.55011 0
4.5505901 0
4.5510702 0
4.5515503 0
4.5520304 0
4.5525105 0
4.5529906 0
4.5534707 0
4.5539508 0
4.5544309 0
4.554911 0
4.5553911 0
4.5558712 0
4.5563513 0
4.5568314 0
4.5573115 0
4.5577916 0
4.5582717 0
4.5587518 0
4.5592318 0
4.5597119 0
4.560192 0
4.5606721 0
4.5611522 0
4.5616323 0
4.5621124 0
4.5625925 0
4.5630726 0
4.5635527 0
4.5640328 0
4.5645129 0
4.564993 0
4.5654731 0
4.5659532 0
4.5664333 0
4.5669134 0
4.5673935 0
4.5678736 0
4.5683537 0
4.5688338 0
4.5693139 0
4.569794 0
4.5702741 0
4.5707542 0
4.5712342 0
4.5717143 0
4.5721944 0
4.5726745 0
4.5731546 0
4.5736347 0
4.5741148 0
4.5745949 0
4.575075 0
4.5755551 0
4.5760352 0
4.5765153 0
4.5769954 0
4.5774755 0
4.5779556 0
4.5784357 0
4.5789158 0
4.5793959 0
4.579876 0
4.5803561 0
4.5808362 0
4.5813163 0
4.5817964 0
4.5822765 0
4.5827566 0
4.5832366 0
4.5837167 0
4.5841968 0
4.5846769 0
4.585157 0
4.5856371 0
4.5861172 0
4.5865973 0
4.5870774 0
4.5875575 0
4.5880376 0
4.5885177 0
4.5889978 0
4.5894779 0
4.589958 0
4.5904381 0
4.5909182 0
4.5913983 0
4.5918784 0
4.5923585 0
4.5928386 0
4.5933187 0
4.5937988 0
4.5942789 0
4.594759 0
4.595239 0
4.5957191 0
4.5961992 0
4.5966793 0
4.5971594 0
4.5976395 0
4.5981196 0
4.5985997 0
4.5990798 0
4.5995599 0
4.60004 0
4.6005201 0
4.6010002 0
4.6014803 0
4.6019604 0
4.6024405 0
4.6029206 0
4.6034007 0
4.6038808 0
4.6043609 0
4.604841 0
4.6053211 0
4.6058012 0
4.6062813 0
4.6067614 0
4.6072414 0
4.6077215 0
4.6082016 0
4.6086817 0
4.6091618 0
4.6096419 0
4.610122 0
4.6106021 0
4.6110822 0
4.6115623 0
4.6120424 0
4.6125225 0
4.6130026 0
4.6134827 0
4.6139628 0
4.6144429 0
4.614923 0
4.6154031 0
4.6158832 0
4.6163633 0
4.6168434 0
4.6173235 0
4.6178036 2.1673996e-13
4.6182837 2.8212104e-11
4.6187638 1.0094008e-10
4.6192438 2.1520249e-10
4.6197239 3.6780114e-10
4.620204 5.5553785e-10
4.6206841 7.7521442e-10
4.6211642 1.0236327e-09
4.6216443 1.2975944e-09
4.6221244 1.5939015e-09
4.6226045 1.9093557e-09
4.6230846 2.2407588e-09
4.6235647 2.5849127e-09
4.6240448 2.9386191e-09
4.6245249 3.2986799e-09
4.625005 3.6618969e-09
4.6254851 4.025072e-09
4.6259652 4.3850068e-09
4.6264453 4.7385032e-09
4.6269254 5.0823631e-09
4.6274055 5.4133883e-09
4.6278856 5.7283805e-09
4.6283657 6.0776397e-09
4.6288458 6.914116e-09
4.6293259 8.3089415e-09
4.629806 1.0221909e-08
4.6302861 1.261281e-08
4.6307662 1.5441438e-08
4.6312462 1.8667586e-08
4.6317263 2.2251045e-08
4.6322064 2.6151608e-08
4.6326865 3.0329068e-08
4.6331666 3.4743217e-08
4.6336467 3.9353848e-08
4.6341268 4.4120754e-08
4.6346069 4.9003726e-08
4.635087 5.3962557e-08
4.6355671 5.8957041e-08
4.6360472 6.3946969e-08
4.6365273 6.8892133e-08
4.6370074 7.3752327e-08
4.6374875 7.8487343e-08
4.6379676 8.3056973e-08
4.6384477 8.742101e-08
4.6389278 9.3566245e-08
4.6394079 1.0659892e-07
4.639888 1.2632813e-07
4.6403681 1.5227015e-07
4.6408482 1.8394125e-07
4.6413283 2.2085769e-07
4.6418084 2.6253575e-07
4.6422885 3.0849169e-07
4.6427686 3.5824178e-07
4.6432486 4.1130229e-07
4.6437287 4.6718949e-07
4.6442088 5.2541965e-07
4.6446889 5.8550903e-07
4.645169 6.4697391e-07
4.6456491 7.0933056e-07
4.6461292 7.7209524e-07
4.6466093 8.3478423e-07
4.6470894 8.9691378e-07
4.6475695 9.5800018e-07
4.6480496 1.0175597e-06
4.6485297 1.0751086e-06
4.6490098 1.1302317e-06
4.6494899 1.2213044e-06
4.64997 1.377968e-06
4.6504501 1.5958249e-06
4.6509302 1.8704778e-06
4.6514103 2.197529e-06
4.6518904 2.572581e-06
4.6523705 2.9912362e-06
4.6528506 3.4490972e-06
4.6533307 3.9417663e-06
4.6538108 4.4648461e-06
4.6542909 5.013939e-06
4.654771 5.5846474e-06
4.6552511 6.1725739e-06
4.6557311 6.7733209e-06
4.6562112 7.3824908e-06
4.6566913 7.9956862e-06
4.6571714 8.6085094e-06
4.6576515 9.216563e-06
4.6581316 9.8154494e-06
4.6586117 1.0400771e-05
4.6590918 1.0968131e-05
4.6595719 1.1547202e-05
4.660052 1.2509264e-05
4.6605321 1.3933173e-05
4.6610122 1.5788475e-05
4.6614923 1.804472e-05
4.6619724 2.0671457e-05
4.6624525 2.3638235e-05
4.6629326 2.6914601e-05
4.6634127 3.0470105e-05
4.6638928 3.4274296e-05
4.6643729 3.8296722e-05
4.664853 4.2506932e-05
4.6653331 4.6874474e-05
4.6658132 5.1368898e-05
4.6662933 5.5959752e-05
4.6667734 6.0616584e-05
4.6672535 6.5308945e-05
4.6677335 7.0006381e-05
4.6682136 7.4678442e-05
4.6686937 7.9294677e-05
4.6691738 8.3824634e-05
4.6696539 8.8237862e-05
4.670134 9.3158568e-05
4.6706141 0.00010056452
4.6710942 0.00011045196
4.6715743 0.00012266299
4.6720544 0.00013703971
4.6725345 0.00015342425
4.6730146 0.0001716587
4.6734947 0.00019158519
4.6739748 0.00021304581
4.6744549 0.00023588268
4.674935 0.00025993791
4.6754151 0.00028505361
4.6758952 0.00031107188
4.6763753 0.00033783484
4.6768554 0.00036518461
4.6773355 0.00039296327
4.6778156 0.00042101296
4.6782957 0.00044917577
4.6787758 0.00047729382
4.6792559 0.00050520922
4.6797359 0.00053276407
4.680216 0.00055980049
4.6806961 0.0005919388
4.6811762 0.00063470251
4.6816563 0.00068749663
4.6821364 0.00074972574
4.6826165 0.00082079444
4.6830966 0.00090010733
4.6835767 0.000987069
4.6840568 0.001081084
4.6845369 0.001181557
4.685017 0.0012878926
4.6854971 0.0013994953
4.6859772 0.0015157698
4.6864573 0.0016361206
4.6869374 0.0017599523
4.6874175 0.0018866696
4.6878976 0.002015677
4.6883777 0.0021463791
4.6888578 0.0022781805
4.6893379 0.0024104858
4.689818 0.0025426996
4.6902981 0.0026742265
4.6907782 0.0028061162
4.6912583 0.0029624586
4.6917383 0.0031502071
4.6922184 0.0033678175
4.6926985 0.0036137457
4.6931786 0.0038864476
4.6936587 0.004184379
4.6941388 0.004505996
4.6946189 0.0048497543
4.695099 0.0052141098
4.6955791 0.0055975185
4.6960592 0.0059984361
4.6965393 0.0064153187
4.6970194 0.0068466221
4.6974995 0.0072908021
4.6979796 0.0077463147
4.6984597 0.0082116157
4.6989398 0.008685161
4.6994199 0.0091654066
4.6999 0.0096508082
4.7003801 0.010139822
4.7008602 0.010630903
4.7013403 0.011135813
4.7018204 0.011702986
4.7023005 0.012334981
4.7027806 0.013029485
4.7032607 0.013784181
4.7037407 0.014596754
4.7042208 0.015464888
4.7047009 0.016386269
4.705181 0.017358581
4.7056611 0.018379509
4.7061412 0.019446737
4.7066213 0.020557949
4.7071014 0.021710832
4.7075815 0.022903068
4.7080616 0.024132343
4.7085417 0.025396342
4.7090218 0.026692748
4.7095019 0.028019248
4.709982 0.029373524
4.7104621 0.030753263
4.7109422 0.032156148
4.7114223 0.033579865
4.7119024 0.035049944
4.7123825 0.036600602
4.7128626 0.038232004
4.7133427 0.039944203
4.7138228 0.041737254
4.7143029 0.043611209
4.714783 0.045566122
4.7152631 0.047602047
4.7157431 0.049719036
4.7162232 0.051917145
4.7167033 0.054196426
4.7171834 0.056556932
4.7176635 0.058998718
4.7181436 0.061521836
4.7186237 0.064126341
4.7191038 0.066812286
4.7195839 0.069579724
4.720064 0.072428709
4.7205441 0.075359295
4.7210242 0.078371534
4.7215043 0.081465482
4.7219844 0.0846406
4.7224645 0.087884403
4.7229446 0.091191883
4.7234247 0.09456307
4.7239048 0.097997994
4.7243849 0.10149669
4.724865 0.10505918
4.7253451 0.1086855
4.7258252 0.11237567
4.7263053 0.11612974
4.7267854 0.11994773
4.7272655 0.12382967
4.7277455 0.12777559
4.7282256 0.13178552
4.7287057 0.13585949
4.7291858 0.13999754
4.7296659 0.14419969
4.730146 0.14846597
4.7306261 0.15279642
4.7311062 0.15719106
4.7315863 0.16164993
4.7320664 0.16617305
4.7325465 0.17076138
4.7330266 0.17541664
4.7335067 0.18013342
4.7339868 0.18490563
4.7344669 0.18972716
4.734947 0.19459191
4.7354271 0.19949378
4.7359072 0.20442668
4.7363873 0.20938448
4.7368674 0.21436111
4.7373475 0.21935044
4.7378276 0.22434639
4.7383077 0.22934284
4.7387878 0.23433371
4.7392679 0.23931288
4.7397479 0.24427426
4.740228 0.24921173
4.7407081 0.25411921
4.7411882 0.25899059
4.7416683 0.26381977
4.7421484 0.26860064
4.7426285 0.27332711
4.7431086 0.27799854
4.7435887 0.28262126
4.7440688 0.28719604
4.7445489 0.2917236
4.745029 0.29620463
4.7455091 0.30063986
4.7459892 0.30502998
4.7464693 0.30937571
4.7469494 0.31367775
4.7474295 0.31793682
4.7479096 0.32215362
4.7483897 0.32632886
4.7488698 0.33046325
4.7493499 0.3345575
4.74983 0.33861232
4.7503101 0.34262841
4.7507902 0.34660648
4.7512703 0.35054725
4.7517504 0.35445142
4.7522304 0.35831969
4.7527105 0.36215279
4.7531906 0.36594732
4.7536707 0.36957436
4.7541508 0.37297572
4.7546309 0.37615628
4.755111 0.37912096
4.7555911 0.38187462
4.7560712 0.38442217
4.7565513 0.3867685
4.7570314 0.3889185
4.7575115 0.39087705
4.7579916 0.39264906
4.7584717 0.39423942
4.7589518 0.39565301
4.7594319 0.39689472
4.759912 0.39796946
4.7603921 0.3988821
4.7608722 0.39963755
4.7613523 0.40024068
4.7618324 0.40069641
4.7623125 0.40100961
4.7627926 0.40118517
4.7632727 0.401228
4.7637528 0.40114861
4.7642328 0.40097793
4.7647129 0.40071227
4.765193 0.4003425
4.7656731 0.3998595
4.7661532 0.39925415
4.7666333 0.39851733
4.7671134 0.39763993
4.7675935 0.39661282
4.7680736 0.39542689
4.7685537 0.39407301
4.7690338 0.39254207
4.7695139 0.39082494
4.769994 0.38891251
4.7704741 0.38679565
4.7709542 0.38446525
4.7714343 0.38191219
4.7719144 0.37912735
4.7723945 0.37610161
4.7728746 0.37282584
4.7733547 0.36929094
4.7738348 0.36548777
4.7743149 0.3615044
4.774795 0.35751467
4.7752751 0.35352241
4.7757552 0.34952771
4.7762352 0.34553064
4.7767153 0.34153129
4.7771954 0.33752973
4.7776755 0.33352604
4.7781556 0.32952032
4.7786357 0.32551262
4.7791158 0.32150305
4.7795959 0.31749167
4.780076 0.31347856
4.7805561 0.30946381
4.7810362 0.3054475
4.7815163 0.30142971
4.7819964 0.29741051
4.7824765 0.29338999
4.7829566 0.28936823
4.7834367 0.28534531
4.7839168 0.2813213
4.7843969 0.27729625
4.784877 0.27326779
4.7853571 0.26923491
4.7858372 0.26519808
4.7863173 0.26115779
4.7867974 0.25711452
4.7872775 0.25306873
4.7877576 0.24902092
4.7882376 0.24497156
4.7887177 0.24092112
4.7891978 0.2368701
4.7896779 0.23281896
4.790158 0.22876819
4.7906381 0.22471826
4.7911182 0.22066965
4.7915983 0.21662284
4.7920784 0.21257831
4.7925585 0.20853655
4.7930386 0.20449802
4.7935187 0.2004632
4.7939988 0.19643258
4.7944789 0.19240664
4.794959 0.18841545
4.7954391 0.18465977
4.7959192 0.18116964
4.7963993 0.17793597
4.7968794 0.17494964
4.7973595 0.17220156
4.7978396 0.16968263
4.7983197 0.16738373
4.7987998 0.16529576
4.7992799 0.16340963
4.79976 0.16171622
4.80024 0.16020643
4.8007201 0.15887116
4.8012002 0.15770131
4.8016803 0.15668777
4.8021604 0.15582144
4.8026405 0.1550932
4.8031206 0.15449397
4.8036007 0.15401464
4.8040808 0.15364609
4.8045609 0.15337924
4.805041 0.15320497
4.8055211 0.15312491
4.8060012 0.15316351
4.8064813 0.15333145
4.8069614 0.15363876
4.8074415 0.15409544
4.8079216 0.1547115
4.8084017 0.15549697
4.8088818 0.15646185
4.8093619 0.15761617
4.809842 0.15896993
4.8103221 0.16053314
4.8108022 0.16231583
4.8112823 0.164328
4.8117624 0.16657967
4.8122424 0.16908086
4.8127225 0.17184157
4.8132026 0.17487183
4.8136827 0.17818164
4.8141628 0.18178102
4.8146429 0.18567999
4.815123 0.18988855
4.8156031 0.19441523
4.8160832 0.19908416
4.8165633 0.20376922
4.8170434 0.20846975
4.8175235 0.21318512
4.8180036 0.21791467
4.8184837 0.22265778
4.8189638 0.22741379
4.8194439 0.23218206
4.819924 0.23696195
4.8204041 0.24175282
4.8208842 0.24655402
4.8213643 0.25136491
4.8218444 0.25618485
4.8223245 0.26101319
4.8228046 0.2658493
4.8232847 0.27069253
4.8237648 0.27554223
4.8242448 0.28039777
4.8247249 0.2852585
4.825205 0.29012378
4.8256851 0.29499296
4.8261652 0.29986746
4.8266453 0.30476369
4.8271254 0.30968324
4.8276055 0.31462351
4.8280856 0.3195819
4.8285657 0.32455581
4.8290458 0.32954264
4.8295259 0.33453979
4.830006 0.33954465
4.8304861 0.34455464
4.8309662 0.34956714
4.8314463 0.35457957
4.8319264 0.35958931
4.8324065 0.36459377
4.8328866 0.36959034
4.8333667 0.37457644
4.8338468 0.37954945
4.8343269 0.38450678
4.834807 0.38944583
4.8352871 0.39436399
4.8357672 0.39925868
4.8362472 0.40412728
4.8367273 0.40888408
4.8372074 0.41331591
4.8376875 0.41741984
4.8381676 0.42120426
4.8386477 0.42467755
4.8391278 0.42784807
4.8396079 0.43072423
4.840088 0.43331438
4.8405681 0.43562693
4.8410482 0.43767023
4.8415283 0.43945268
4.8420084 0.44098265
4.8424885 0.44226852
4.8429686 0.44331867
4.8434487 0.44414149
4.8439288 0.44474535
4.8444089 0.44513863
4.844889 0.44532971
4.8453691 0.44532697
4.8458492 0.44513879
4.8463293 0.44477356
4.8468094 0.44423965
4.8472895 0.44354816
4.8477696 0.44269937
4.8482496 0.44168671
4.8487297 0.44050367
4.8492098 0.4391437
4.8496899 0.43760027
4.85017 0.43586683
4.8506501 0.43393685
4.8511302 0.4318038
4.8516103 0.42946112
4.8520904 0.42690229
4.8525705 0.42412077
4.8530506 0.42111002
4.8535307 0.4178635
4.8540108 0.41437468
4.8544909 0.41063701
4.854971 0.40664396
4.8554511 0.402389
4.8559312 0.39786558
4.8564113 0.39306716
4.8568914 0.38798721
4.8573715 0.38263546
4.8578516 0.37718883
4.8583317 0.37170077
4.8588118 0.36617555
4.8592919 0.36061747
4.859772 0.3550308
4.8602521 0.34941981
4.8607321 0.34378878
4.8612122 0.338142
4.8616923 0.33248374
4.8621724 0.32681829
4.8626525 0.32114991
4.8631326 0.31548289
4.8636127 0.30982151
4.8640928 0.30417005
4.8645729 0.29853278
4.865053 0.29291398
4.8655331 0.28731794
4.8660132 0.28174892
4.8664933 0.27621122
4.8669734 0.27070911
4.8674535 0.26524686
4.8679336 0.25981978
4.8684137 0.25440251
4.8688938 0.24899391
4.8693739 0.24359484
4.869854 0.23820612
4.8703341 0.23282861
4.8708142 0.22746313
4.8712943 0.22211054
4.8717744 0.21677167
4.8722545 0.21144737
4.8727345 0.20613847
4.8732146 0.20084581
4.8736947 0.19557024
4.8741748 0.1903126
4.8746549 0.18507372
4.875135 0.17985445
4.8756151 0.17465562
4.8760952 0.16947809
4.8765753 0.16432268
4.8770554 0.15919024
4.8775355 0.15408162
4.8780156 0.14899764
4.8784957 0.14407225
4.8789758 0.13943426
4.8794559 0.13507278
4.879936 0.13097691
4.8804161 0.12713576
4.8808962 0.12353843
4.8813763 0.12017401
4.8818564 0.11703161
4.8823365 0.11410033
4.8828166 0.11136927
4.8832967 0.10882754
4.8837768 0.10646424
4.8842569 0.10426846
4.8847369 0.10222931
4.885217 0.1003359
4.8856971 0.098577314
4.8861772 0.096942666
4.8866573 0.095421055
4.8871374 0.094001583
4.8876175 0.092673351
4.8880976 0.091425461
4.8885777 0.090251654
4.8890578 0.089213105
4.8895379 0.088333978
4.890018 0.087616916
4.8904981 0.087064559
4.8909782 0.086679549
4.8914583 0.086464528
4.8919384 0.086422137
4.8924185 0.086555017
4.8928986 0.086865809
4.8933787 0.087357155
4.8938588 0.088031697
4.8943389 0.088892075
4.894819 0.089940931
4.8952991 0.091180906
4.8957792 0.092614642
4.8962593 0.09424478
4.8967393 0.096073961
4.8972194 0.098104827
4.8976995 0.10034002
4.8981796 0.10278218
4.8986597 0.10543395
4.8991398 0.10827155
4.8996199 0.11119922
4.9001 0.11421095
4.9005801 0.11731014
4.9010602 0.12050017
4.9015403 0.12378444
4.9020204 0.12716635
4.9025005 0.13064928
4.9029806 0.13423664
4.9034607 0.1379318
4.9039408 0.14173818
4.9044209 0.14565915
4.904901 0.14969811
4.9053811 0.15385847
4.9058612 0.1581436
4.9063413 0.1625569
4.9068214 0.16710177
4.9073015 0.1717816
4.9077816 0.17659978
4.9082617 0.18155971
4.9087417 0.18666478
4.9092218 0.19191837
4.9097019 0.19730329
4.910182 0.20278909
4.9106621 0.20836602
4.9111422 0.21402442
4.9116223 0.21975462
4.9121024 0.22554694
4.9125825 0.23139172
4.9130626 0.23727928
4.9135427 0.24319996
4.9140228 0.24914408
4.9145029 0.25510198
4.914983 0.26106398
4.9154631 0.26702041
4.9159432 0.27296161
4.9164233 0.2788779
4.9169034 0.28475961
4.9173835 0.29059707
4.9178636 0.29638061
4.9183437 0.30210057
4.9188238 0.30774726
4.9193039 0.31331103
4.919784 0.31878358
4.9202641 0.32418633
4.9207441 0.32952928
4.9212242 0.33481182
4.9217043 0.34003336
4.9221844 0.3451933
4.9226645 0.35029103
4.9231446 0.35532596
4.9236247 0.36029749
4.9241048 0.36520501
4.9245849 0.37004794
4.925065 0.37482567
4.9255451 0.3795376
4.9260252 0.38418313
4.9265053 0.38876166
4.9269854 0.3932726
4.9274655 0.39771534
4.9279456 0.40208928
4.9284257 0.40639383
4.9289058 0.41062839
4.9293859 0.41479235
4.929866 0.41888512
4.9303461 0.42286797
4.9308262 0.42656969
4.9313063 0.42997152
4.9317864 0.43307555
4.9322665 0.43588393
4.9327465 0.43839875
4.9332266 0.44062216
4.9337067 0.44255625
4.9341868 0.44420317
4.9346669 0.44556502
4.935147 0.44664392
4.9356271 0.447442
4.9361072 0.44796138
4.9365873 0.44820418
4.9370674 0.44817251
4.9375475 0.4478685
4.9380276 0.44729427
4.9385077 0.44645193
4.9389878 0.44534361
4.9394679 0.44397143
4.939948 0.44233751
4.9404281 0.44044397
4.9409082 0.43834258
4.9413883 0.43610936
4.9418684 0.43374616
4.9423485 0.43125412
4.9428286 0.42863438
4.9433087 0.42588806
4.9437888 0.4230163
4.9442689 0.42002024
4.9447489 0.41690101
4.945229 0.41365975
4.9457091 0.41029758
4.9461892 0.40681564
4.9466693 0.40321507
4.9471494 0.39949699
4.9476295 0.39566255
4.9481096 0.39171288
4.9485897 0.38764911
4.9490698 0.38347237
4.9495499 0.3791838
4.95003 0.37478453
4.9505101 0.3702757
4.9509902 0.3656577
4.9514703 0.36091169
4.9519504 0.35603893
4.9524305 0.35105284
4.9529106 0.34596683
4.9533907 0.34079433
4.9538708 0.33554875
4.9543509 0.33024352
4.954831 0.32489206
4.9553111 0.31950779
4.9557912 0.31410412
4.9562713 0.30869447
4.9567514 0.30329228
4.9572314 0.29791095
4.9577115 0.29256391
4.9581916 0.28726458
4.9586717 0.28202637
4.9591518 0.27686271
4.9596319 0.27178702
4.960112 0.26681272
4.9605921 0.26195323
4.9610722 0.25722196
4.9615523 0.25262499
4.9620324 0.24813079
4.9625125 0.24373512
4.9629926 0.23943934
4.9634727 0.23524484
4.9639528 0.23115298
4.9644329 0.22716515
4.964913 0.22328273
4.9653931 0.21950708
4.9658732 0.21583959
4.9663533 0.21228164
4.9668334 0.2088346
4.9673135 0.20549985
4.9677936 0.20227877
4.9682737 0.19917272
4.9687538 0.1961831
4.9692338 0.19331128
4.9697139 0.19055862
4.970194 0.18792652
4.9706741 0.18541635
4.9711542 0.18302949
4.9716343 0.1807673
4.9721144 0.17865907
4.9725945 0.17675705
4.9730746 0.17506437
4.9735547 0.17358312
4.9740348 0.1723154
4.9745149 0.17126331
4.974995 0.17042893
4.9754751 0.16981437
4.9759552 0.16942171
4.9764353 0.16925306
4.9769154 0.16931051
4.9773955 0.16959614
4.9778756 0.17011207
4.9783557 0.17086038
4.9788358 0.17184317
4.9793159 0.17306252
4.979796 0.17452055
4.9802761 0.17621933
4.9807562 0.17816098
4.9812362 0.18034757
4.9817163 0.18278121
4.9821964 0.1854618
4.9826765 0.18827559
4.9831566 0.19115697
4.9836367 0.19410514
4.9841168 0.19711932
4.9845969 0.20019871
4.985077 0.20334252
4.9855571 0.20654997
4.9860372 0.20982025
4.9865173 0.21315258
4.9869974 0.21654617
4.9874775 0.22000023
4.9879576 0.22351395
4.9884377 0.22708656
4.9889178 0.23071726
4.9893979 0.23440526
4.989878 0.23814976
4.9903581 0.24194998
4.9908382 0.24580513
4.9913183 0.24971441
4.9917984 0.25367703
4.9922785 0.2576922
4.9927586 0.26176457
4.9932386 0.26592709
4.9937187 0.27017752
4.9941988 0.27450625
4.9946789 0.2789037
4.995159 0.28336027
4.9956391 0.28786638
4.9961192 0.29241243
4.9965993 0.29698882
4.9970794 0.30158598
4.9975595 0.30619429
4.9980396 0.31080419
4.9985197 0.31540606
4.9989998 0.31999033
4.9994799 0.32454739
4.99996 0.32906766
5.0004401 0.33354154
5.0009202 0.33795944
5.0014003 0.34231178
5.0018804 0.34658895
5.0023605 0.35078137
5.0028406 0.35487944
5.0033207 0.35886211
5.0038008 0.36270099
5.0042809 0.36639677
5.004761 0.36995107
5.005241 0.37336551
5.0057211 0.37664173
5.0062012 0.37978133
5.0066813 0.38278594
5.0071614 0.38565719
5.0076415 0.3883967
5.0081216 0.39100608
5.0086017 0.39348695
5.0090818 0.39584095
5.0095619 0.3980697
5.010042 0.4001748
5.0105221 0.4021579
5.0110022 0.4040206
5.0114823 0.40576453
5.0119624 0.40739131
5.0124425 0.40890257
5.0129226 0.41029993
5.0134027 0.41158457
5.0138828 0.41270936
5.0143629 0.41364023
5.014843 0.41437519
5.0153231 0.41491225
5.0158032 0.4152494
5.0162833 0.41538465
5.0167634 0.41531601
5.0172434 0.41504148
5.0177235 0.41455906
5.0182036 0.41386676
5.0186837 0.41296258
5.0191638 0.41184453
5.0196439 0.41051061
5.020124 0.40895883
5.0206041 0.40718718
5.0210842 0.40519368
5.0215643 0.40297632
5.0220444 0.40053312
5.0225245 0.39786207
5.0230046 0.39496118
5.0234847 0.39182846
5.0239648 0.38847752
5.0244449 0.38503931
5.024925 0.38154257
5.0254051 0.37798585
5.0258852 0.37436769
5.0263653 0.37068664
5.0268454 0.36694127
5.0273255 0.36313011
5.0278056 0.35925172
5.0282857 0.35530464
5.0287658 0.35128743
5.0292458 0.34719864
5.0297259 0.34303681
5.030206 0.3388005
5.0306861 0.33448825
5.0311662 0.33009862
5.0316463 0.32563016
5.0321264 0.32108141
5.0326065 0.31645093
5.0330866 0.31173726
5.0335667 0.30693896
5.0340468 0.30205458
5.0345269 0.29708619
5.035007 0.29204598
5.0354871 0.28694186
5.0359672 0.28178141
5.0364473 0.27657218
5.0369274 0.27132174
5.0374075 0.26603767
5.0378876 0.26072753
5.0383677 0.25539889
5.0388478 0.2500593
5.0393279 0.24471636
5.039808 0.23937761
5.0402881 0.23405062
5.0407682 0.22874297
5.0412482 0.22346222
5.0417283 0.21821594
5.0422084 0.2130117
5.0426885 0.20785706
5.0431686 0.20275958
5.0436487 0.19772685
5.0441288 0.19276642
5.0446089 0.18788581
5.045089 0.1830658
5.0455691 0.17828759
5.0460492 0.17355262
5.0465293 0.16886229
5.0470094 0.16421802
5.0474895 0.15962125
5.0479696 0.15507338
5.0484497 0.15057585
5.0489298 0.14613007
5.0494099 0.14173747
5.04989 0.13739945
5.0503701 0.13311746
5.0508502 0.1288929
5.0513303 0.1247272
5.0518104 0.12062178
5.0522905 0.11657807
5.0527706 0.11259747
5.0532507 0.10868142
5.0537307 0.10483133
5.0542108 0.10104863
5.0546909 0.09733473
5.055171 0.093693104
5.0556511 0.090146684
5.0561312 0.086700789
5.0566113 0.083354492
5.0570914 0.080106865
5.0575715 0.076956979
5.0580516 0.073903905
5.0585317 0.070946715
5.0590118 0.06808448
5.0594919 0.065316273
5.059972 0.062641165
5.0604521 0.060058227
5.0609322 0.05756653
5.0614123 0.055165147
5.0618924 0.052853149
5.0623725 0.050629608
5.0628526 0.048493594
5.0633327 0.04644418
5.0638128 0.044480437
5.0642929 0.042601437
5.064773 0.040806251
5.0652531 0.039093951
5.0657331 0.037450617
5.0662132 0.03583696
5.0666933 0.034252341
5.0671734 0.032698957
5.0676535 0.031179008
5.0681336 0.029694691
5.0686137 0.028248204
5.0690938 0.026841748
5.0695739 0.025477518
5.070054 0.024157715
5.0705341 0.022884535
5.0710142 0.021660179
5.0714943 0.020486843
5.0719744 0.019366727
5.0724545 0.018302028
5.0729346 0.017294945
5.0734147 0.016347677
5.0738948 0.015462421
5.0743749 0.014641376
5.074855 0.013886741
5.0753351 0.013200713
5.0758152 0.012585491
5.0762953 0.012010255
5.0767754 0.011443278
5.0772555 0.010885743
5.0777355 0.010338833
5.0782156 0.0098037332
5.0786957 0.0092816257
5.0791758 0.0087736944
5.0796559 0.0082811227
5.080136 0.0078050943
5.0806161 0.0073467927
5.0810962 0.0069074012
5.0815763 0.0064881035
5.0820564 0.0060900831
5.0825365 0.0057145234
5.0830166 0.005362608
5.0834967 0.0050355204
5.0839768 0.004734444
5.0844569 0.0044605625
5.084937 0.0042150592
5.0854171 0.0039991178
5.0858972 0.0038139217
5.0863773 0.0036595846
5.0868574 0.0035215216
5.0873375 0.0033947663
5.0878176 0.0032793138
5.0882977 0.0031751592
5.0887778 0.0030822977
5.0892579 0.0030007245
5.0897379 0.0029304346
5.090218 0.0028714233
5.0906981 0.0028236856
5.0911782 0.0027872167
5.0916583 0.0027620118
5.0921384 0.002748066
5.0926185 0.0027453744
5.0930986 0.0027539323
5.0935787 0.0027737347
5.0940588 0.0028047767
5.0945389 0.0028470536
5.095019 0.0029005605
5.0954991 0.0029652925
5.0959792 0.0030412448
5.0964593 0.0031284124
5.0969394 0.0032307232
5.0974195 0.0033621827
5.0978996 0.003522987
5.0983797 0.0037119468
5.0988598 0.003927873
5.0993399 0.0041695764
5.09982 0.0044358676
5.1003001 0.0047255575
5.1007802 0.0050374569
5.1012603 0.0053703765
5.1017403 0.0057231272
5.1022204 0.0060945196
5.1027005 0.0064833647
5.1031806 0.0068884731
5.1036607 0.0073086557
5.1041408 0.0077427232
5.1046209 0.0081894864
5.105101 0.0086477561
5.1055811 0.0091163431
5.1060612 0.0095940581
5.1065413 0.010079712
5.1070214 0.010572115
5.1075015 0.011101371
5.1079816 0.011703881
5.1084617 0.012377217
5.1089418 0.013118846
5.1094219 0.01392624
5.109902 0.014796868
5.1103821 0.0157282
5.1108622 0.016717705
5.1113423 0.017762853
5.1118224 0.018861114
5.1123025 0.020009957
5.1127826 0.021206853
5.1132627 0.022449271
5.1137427 0.023734681
5.1142228 0.025060552
5.1147029 0.026424355
5.115183 0.027823558
5.1156631 0.029255633
5.1161432 0.030718047
5.1166233 0.032208272
5.1171034 0.033723777
5.1175835 0.035264662
5.1180636 0.036881767
5.1185437 0.038595762
5.1190238 0.04040703
5.1195039 0.042315955
5.119984 0.044322921
5.1204641 0.046428312
5.1209442 0.048632511
5.1214243 0.050935901
5.1219044 0.053338867
5.1223845 0.055841793
5.1228646 0.058445061
5.1233447 0.061149056
5.1238248 0.063954162
5.1243049 0.066860761
5.124785 0.069869238
5.1252651 0.072979977
5.1257451 0.07619336
5.1262252 0.079509772
5.1267053 0.082929597
5.1271854 0.086453218
5.1276655 0.090081018
5.1281456 0.093811221
5.1286257 0.097633684
5.1291058 0.10154552
5.1295859 0.10554494
5.130066 0.10963014
5.1305461 0.11379931
5.1310262 0.11805067
5.1315063 0.1223824
5.1319864 0.12679272
5.1324665 0.13127982
5.1329466 0.13584191
5.1334267 0.14047718
5.1339068 0.14518383
5.1343869 0.14996007
5.134867 0.1548041
5.1353471 0.15971411
5.1358272 0.16468832
5.1363073 0.16972491
5.1367874 0.17482209
5.1372675 0.17997806
5.1377475 0.18519103
5.1382276 0.19045919
5.1387077 0.19580229
5.1391878 0.20124594
5.1396679 0.20678104
5.140148 0.21239818
5.1406281 0.21808795
5.1411082 0.22384095
5.1415883 0.22964777
5.1420684 0.235499
5.1425485 0.24138524
5.1430286 0.24729708
5.1435087 0.25322512
5.1439888 0.25915994
5.1444689 0.26509215
5.144949 0.27101233
5.1454291 0.27691107
5.1459092 0.28277898
5.1463893 0.28860664
5.1468694 0.29438465
5.1473495 0.3001036
5.1478296 0.30575408
5.1483097 0.31132669
5.1487898 0.31681205
5.1492699 0.32220403
5.1497499 0.327503
5.15023 0.33271007
5.1507101 0.33782639
5.1511902 0.34285306
5.1516703 0.34779121
5.1521504 0.35264198
5.1526305 0.35740647
5.1531106 0.36208583
5.1535907 0.36668116
5.1540708 0.3711936
5.1545509 0.37562426
5.155031 0.37997428
5.1555111 0.38424478
5.1559912 0.38843688
5.1564713 0.3925517
5.1569514 0.39659037
5.1574315 0.40055402
5.1579116 0.40444376
5.1583917 0.40826073
5.1588718 0.41200604
5.1593519 0.41565062
5.159832 0.41903305
5.1603121 0.42213153
5.1607922 0.42494871
5.1612723 0.42748725
5.1617524 0.42974979
5.1622324 0.43173899
5.1627125 0.4334575
5.1631926 0.43490796
5.1636727 0.43609304
5.1641528 0.43701538
5.1646329 0.43767764
5.165113 0.43808246
5.1655931 0.4382325
5.1660732 0.4381304
5.1665533 0.43777882
5.1670334 0.43718041
5.1675135 0.43633783
5.1679936 0.43525371
5.1684737 0.43393072
5.1689538 0.43237151
5.1694339 0.43057872
5.169914 0.42859488
5.1703941 0.4264907
5.1708742 0.42426446
5.1713543 0.42191299
5.1718344 0.41943314
5.1723145 0.41682175
5.1727946 0.41407565
5.1732747 0.4111917
5.1737548 0.40816672
5.1742348 0.40499757
5.1747149 0.40168107
5.175195 0.39821408
5.1756751 0.39459343
5.1761552 0.39081596
5.1766353 0.38687851
5.1771154 0.38277792
5.1775955 0.37851104
5.1780756 0.3740747
5.1785557 0.36946575
5.1790358 0.36468102
5.1795159 0.35971735
5.179996 0.35457272
5.1804761 0.34930352
5.1809562 0.34394902
5.1814363 0.33851811
5.1819164 0.33301968
5.1823965 0.32746262
5.1828766 0.32185581
5.1833567 0.31620814
5.1838368 0.3105285
5.1843169 0.30482578
5.184797 0.29910885
5.1852771 0.29338662
5.1857572 0.28766796
5.1862372 0.28196177
5.1867173 0.27627693
5.1871974 0.27062232
5.1876775 0.26500684
5.1881576 0.25943938
5.1886377 0.25392881
5.1891178 0.24848403
5.1895979 0.24311392
5.190078 0.23782738
5.1905581 0.23262617
5.1910382 0.22746909
5.1915183 0.22234881
5.1919984 0.21726629
5.1924785 0.21222251
5.1929586 0.20721846
5.1934387 0.20225509
5.1939188 0.19733339
5.1943989 0.19245434
5.194879 0.18761891
5.1953591 0.18282806
5.1958392 0.17808279
5.1963193 0.17338406
5.1967994 0.16873285
5.1972795 0.16413014
5.1977596 0.15957689
5.1982396 0.15507409
5.1987197 0.15062271
5.1991998 0.14622373
5.1996799 0.14187812
5.20016 0.13758685
5.2006401 0.1333509
5.2011202 0.12923216
5.2016003 0.12535708
5.2020804 0.12172256
5.2025605 0.11832111
5.2030406 0.11514522
5.2035207 0.11218742
5.2040008 0.10944022
5.2044809 0.10689612
5.204961 0.10454763
5.2054411 0.10238726
5.2059212 0.10040753
5.2064013 0.098600936
5.2068814 0.096959999
5.2073615 0.095477224
5.2078416 0.094145123
5.2083217 0.092956205
5.2088018 0.091902979
5.2092819 0.090977956
5.209762 0.090173646
5.210242 0.089482558
5.2107221 0.088897203
5.2112022 0.088410295
5.2116823 0.088038182
5.2121624 0.087797983
5.2126425 0.08769404
5.2131226 0.087730691
5.2136027 0.087912275
5.2140828 0.088243132
5.2145629 0.088727602
5.215043 0.089370022
5.2155231 0.090174734
5.2160032 0.091146075
5.2164833 0.092288386
5.2169634 0.093606005
5.2174435 0.095103272
5.2179236 0.096784526
5.2184037 0.098654107
5.2188838 0.10071635
5.2193639 0.10297561
5.219844 0.1054362
5.2203241 0.10810248
5.2208042 0.11097879
5.2212843 0.11406945
5.2217644 0.11736546
5.2222444 0.12075828
5.2227245 0.12422431
5.2232046 0.12776495
5.2236847 0.13138159
5.2241648 0.13507564
5.2246449 0.13884849
5.225125 0.14270154
5.2256051 0.1466362
5.2260852 0.15065385
5.2265653 0.1547559
5.2270454 0.15894375
5.2275255 0.1632188
5.2280056 0.16758243
5.2284857 0.17203607
5.2289658 0.17658109
5.2294459 0.1812189
5.229926 0.18595091
5.2304061 0.1907785
5.2308862 0.19570308
5.2313663 0.20072604
5.2318464 0.20584879
5.2323265 0.21107459
5.2328066 0.21640382
5.2332867 0.22182684
5.2337668 0.22733365
5.2342468 0.23291424
5.2347269 0.2385586
5.235207 0.24425673
5.2356871 0.24999861
5.2361672 0.25577425
5.2366473 0.26157362
5.2371274 0.26738673
5.2376075 0.27320357
5.2380876 0.27901413
5.2385677 0.28480841
5.2390478 0.29057639
5.2395279 0.29630807
5.240008 0.30199344
5.2404881 0.30762249
5.2409682 0.31318522
5.2414483 0.31867163
5.2419284 0.32407169
5.2424085 0.32937546
5.2428886 0.33459342
5.2433687 0.33973817
5.2438488 0.34480833
5.2443289 0.3498025
5.244809 0.3547193
5.2452891 0.35955734
5.2457692 0.36431524
5.2462492 0.36899161
5.2467293 0.37358505
5.2472094 0.37809419
5.2476895 0.38251763
5.2481696 0.38685399
5.2486497 0.39110188
5.2491298 0.39525992
5.2496099 0.39932671
5.25009 0.40330087
5.2505701 0.40718101
5.2510502 0.41096574
5.2515303 0.41465368
5.2520104 0.41824344
5.2524905 0.42173364
5.2529706 0.42511719
5.2534507 0.42833045
5.2539308 0.43135138
5.2544109 0.43417414
5.254891 0.43679289
5.2553711 0.43920177
5.2558512 0.44139495
5.2563313 0.44336658
5.2568114 0.44511081
5.2572915 0.44662181
5.2577716 0.44789373
5.2582517 0.44892073
5.2587317 0.44969696
5.2592118 0.45021657
5.2596919 0.45047373
5.260172 0.45046258
5.2606521 0.45017729
5.2611322 0.44961202
5.2616123 0.44876091
5.2620924 0.44761812
5.2625725 0.44617781
5.2630526 0.44443414
5.2635327 0.44245002
5.2640128 0.44043126
5.2644929 0.43839279
5.264973 0.43633536
5.2654531 0.4342597
5.2659332 0.43216656
5.2664133 0.43005667
5.2668934 0.42793078
5.2673735 0.42578962
5.2678536 0.42363393
5.2683337 0.42146445
5.2688138 0.41928193
5.2692939 0.41708709
5.269774 0.41488069
5.2702541 0.41266346
5.2707341 0.41043614
5.2712142 0.40819946
5.2716943 0.40595418
5.2721744 0.40370103
5.2726545 0.40144074
5.2731346 0.39917406
5.2736147 0.39690173
5.2740948 0.39461018
5.2745749 0.39228782
5.275055 0.3899383
5.2755351 0.38756524
5.2760152 0.38517225
5.2764953 0.38276298
5.2769754 0.38034103
5.2774555 0.37791004
5.2779356 0.37547362
5.2784157 0.37303542
5.2788958 0.37059904
5.2793759 0.36816812
5.279856 0.36574627
5.2803361 0.36333713
5.2808162 0.36094432
5.2812963 0.35857146
5.2817764 0.35622218
5.2822565 0.35390011
5.2827365 0.35160886
5.2832166 0.34935206
5.2836967 0.34713334
5.2841768 0.34496539
5.2846569 0.34297852
5.285137 0.34121284
5.2856171 0.33966645
5.2860972 0.33833745
5.2865773 0.33722396
5.2870574 0.33632408
5.2875375 0.33563592
5.2880176 0.33515758
5.2884977 0.33488717
5.2889778 0.3348228
5.2894579 0.33496257
5.289938 0.3353046
5.2904181 0.33584697
5.2908982 0.33658782
5.2913783 0.33752523
5.2918584 0.33865731
5.2923385 0.33998218
5.2928186 0.34149794
5.2932987 0.3432027
5.2937788 0.34509455
5.2942589 0.34717162
5.2947389 0.34940526
5.295219 0.35169551
5.2956991 0.35402934
5.2961792 0.35640247
5.2966593 0.35881062
5.2971394 0.36124951
5.2976195 0.36371487
5.2980996 0.36620244
5.2985797 0.36870792
5.2990598 0.37122704
5.2995399 0.37375554
5.30002 0.37628912
5.3005001 0.37882353
5.3009802 0.38135448
5.3014603 0.3838777
5.3019404 0.38638891
5.3024205 0.38888383
5.3029006 0.3913582
5.3033807 0.39380773
5.3038608 0.39622816
5.3043409 0.3986152
5.304821 0.40096458
5.3053011 0.40329281
5.3057812 0.40562226
5.3062613 0.40795093
5.3067413 0.41027678
5.3072214 0.41259776
5.3077015 0.41491182
5.3081816 0.41721692
5.3086617 0.41951099
5.3091418 0.421792
5.3096219 0.4240579
5.310102 0.42630664
5.3105821 0.42853616
5.3110622 0.43074443
5.3115423 0.43292939
5.3120224 0.435089
5.3125025 0.4372212
5.3129826 0.43932395
5.3134627 0.44139519
5.3139428 0.44343289
5.3144229 0.44543499
5.314903 0.44739945
5.3153831 0.44931634
5.3158632 0.45103298
5.3163433 0.45249824
5.3168234 0.45372138
5.3173035 0.45471169
5.3177836 0.45547846
5.3182637 0.45603094
5.3187437 0.45637844
5.3192238 0.45653021
5.3197039 0.45649555
5.320184 0.45628372
5.3206641 0.45590402
5.3211442 0.4553657
5.3216243 0.45467806
5.3221044 0.45385037
5.3225845 0.45289191
5.3230646 0.45181196
5.3235447 0.4506198
5.3240248 0.44932469
5.3245049 0.44793593
5.324985 0.44646279
5.3254651 0.44491455
5.3259452 0.44329236
5.3264253 0.44156995
5.3269054 0.43975271
5.3273855 0.43785023
5.3278656 0.43587212
5.3283457 0.43382798
5.3288258 0.4317274
5.3293059 0.42958
5.329786 0.42739536
5.3302661 0.42518309
5.3307461 0.4229528
5.3312262 0.42071407
5.3317063 0.41847652
5.3321864 0.41624974
5.3326665 0.41404333
5.3331466 0.4118669
5.3336267 0.40973005
5.3341068 0.40764237
5.3345869 0.40561347
5.335067 0.40365294
5.3355471 0.4017704
5.3360272 0.39997543
5.3365073 0.39824504
5.3369874 0.39653711
5.3374675 0.39485428
5.3379476 0.39319958
5.3384277 0.39157606
5.3389078 0.38998675
5.3393879 0.38843469
5.339868 0.38692293
5.3403481 0.3854545
5.3408282 0.38403244
5.3413083 0.3826598
5.3417884 0.3813396
5.3422685 0.3800749
5.3427485 0.37886872
5.3432286 0.37772412
5.3437087 0.37664412
5.3441888 0.37563178
5.3446689 0.37469012
5.345149 0.37382219
5.3456291 0.37303103
5.3461092 0.37231968
5.3465893 0.37169325
5.3470694 0.37121432
5.3475495 0.37091147
5.3480296 0.37078541
5.3485097 0.37083684
5.3489898 0.37106644
5.3494699 0.37147491
5.34995 0.37206294
5.3504301 0.37283123
5.3509102 0.37378047
5.3513903 0.37491136
5.3518704 0.37622459
5.3523505 0.37772085
5.3528306 0.37940084
5.3533107 0.38126525
5.3537908 0.38331478
5.3542709 0.38555012
5.354751 0.38797196
5.355231 0.390581
5.3557111 0.39337793
5.3561912 0.39636345
5.3566713 0.39953826
5.3571514 0.40287873
5.3576315 0.40625549
5.3581116 0.40964903
5.3585917 0.41305892
5.3590718 0.41648475
5.3595519 0.41992607
5.360032 0.42338247
5.3605121 0.42685351
5.3609922 0.43033876
5.3614723 0.43383781
5.3619524 0.43735022
5.3624325 0.44087557
5.3629126 0.44441343
5.3633927 0.44796336
5.3638728 0.45152495
5.3643529 0.45509777
5.364833 0.45868138
5.3653131 0.46227536
5.3657932 0.46587929
5.3662733 0.46949274
5.3667534 0.47311527
5.3672334 0.47674646
5.3677135 0.48039234
5.3681936 0.48406252
5.3686737 0.48775457
5.3691538 0.49146584
5.3696339 0.49519369
5.370114 0.49893544
5.3705941 0.50268847
5.3710742 0.5064501
5.3715543 0.51021769
5.3720344 0.51398858
5.3725145 0.51776013
5.3729946 0.52152967
5.3734747 0.52529457
5.3739548 0.52905216
5.3744349 0.53279979
5.374915 0.53653481
5.3753951 0.54025456
5.3758752 0.5439564
5.3763553 0.54763768
5.3768354 0.55129573
5.3773155 0.5549279
5.3777956 0.55852975
5.3782757 0.56201263
5.3787558 0.56533323
5.3792358 0.56849801
5.3797159 0.5715134
5.380196 0.57438586
5.3806761 0.57712181
5.3811562 0.57972771
5.3816363 0.58221
5.3821164 0.58457512
5.3825965 0.58682952
5.3830766 0.58897965
5.3835567 0.59103194
5.3840368 0.59299284
5.3845169 0.59486879
5.384997 0.59666624
5.3854771 0.59839164
5.3859572 0.60005142
5.3864373 0.60165203
5.3869174 0.60319991
5.3873975 0.60470151
5.3878776 0.60616328
5.3883577 0.60757891
5.3888378 0.60886991
5.3893179 0.61002365
5.389798 0.61104241
5.3902781 0.61192851
5.3907582 0.61268426
5.3912382 0.61331196
5.3917183 0.61381391
5.3921984 0.61419243
5.3926785 0.61444982
5.3931586 0.61458838
5.3936387 0.61461042
5.3941188 0.61451825
5.3945989 0.61431418
5.395079 0.6140005
5.3955591 0.61357953
5.3960392 0.61305358
5.3965193 0.61242494
5.3969994 0.61169592
5.3974795 0.61086884
5.3979596 0.60994599
5.3984397 0.60892969
5.3989198 0.60782092
5.3993999 0.60661671
5.39988 0.60531464
5.4003601 0.6039123
5.4008402 0.60240733
5.4013203 0.60079734
5.4018004 0.59907995
5.4022805 0.59725278
5.4027606 0.59531344
5.4032406 0.59325955
5.4037207 0.59108874
5.4042008 0.58879862
5.4046809 0.58638681
5.405161 0.58385092
5.4056411 0.58118858
5.4061212 0.57839741
5.4066013 0.57547501
5.4070814 0.57241902
5.4075615 0.56922704
5.4080416 0.56589671
5.4085217 0.56242562
5.4090018 0.55881215
5.4094819 0.55512542
5.409962 0.55140656
5.4104421 0.5476479
5.4109222 0.54384176
5.4114023 0.53998047
5.4118824 0.53605635
5.4123625 0.53206174
5.4128426 0.52798895
5.4133227 0.52383032
5.4138028 0.51957817
5.4142829 0.51522483
5.414763 0.51076262
5.415243 0.50618388
5.4157231 0.50148092
5.4162032 0.49664608
5.4166833 0.49167168
5.4171634 0.48655004
5.4176435 0.4812735
5.4181236 0.47583438
5.4186037 0.47022501
5.4190838 0.46443771
5.4195639 0.45848217
5.420044 0.45249518
5.4205241 0.44650769
5.4210042 0.44051973
5.4214843 0.43453136
5.4219644 0.42854264
5.4224445 0.42255361
5.4229246 0.41656433
5.4234047 0.41057485
5.4238848 0.40458522
5.4243649 0.39859549
5.424845 0.39260572
5.4253251 0.38661596
5.4258052 0.38062627
5.4262853 0.37463668
5.4267654 0.36864726
5.4272454 0.36265806
5.4277255 0.35666913
5.4282056 0.35068052
5.4286857 0.34469228
5.4291658 0.33870448
5.4296459 0.33271715
5.430126 0.32673022
5.4306061 0.32074339
5.4310862 0.31475665
5.4315663 0.30877002
5.4320464 0.3027835
5.4325265 0.29679712
5.4330066 0.29081087
5.4334867 0.28482478
5.4339668 0.27883885
5.4344469 0.27285309
5.434927 0.26686752
5.4354071 0.26088215
5.4358872 0.25489698
5.4363673 0.24891204
5.4368474 0.24292732
5.4373275 0.23694285
5.4378076 0.23095863
5.4382877 0.22497468
5.4387678 0.218991
5.4392478 0.21300761
5.4397279 0.20702452
5.440208 0.20104203
5.4406881 0.19515321
5.4411682 0.1894281
5.4416483 0.18386065
5.4421284 0.17844477
5.4426085 0.1731744
5.4430886 0.16804347
5.4435687 0.1630459
5.4440488 0.15817563
5.4445289 0.15342659
5.445009 0.14879269
5.4454891 0.14426788
5.4459692 0.13984609
5.4464493 0.13552123
5.4469294 0.13128724
5.4474095 0.12713805
5.4478896 0.12306759
5.4483697 0.11906979
5.4488498 0.11513857
5.4493299 0.11126787
5.44981 0.10745162
5.4502901 0.10368373
5.4507702 0.099961303
5.4512503 0.096313601
5.4517303 0.092749865
5.4522104 0.089270894
5.4526905 0.085877491
5.4531706 0.082570455
5.4536507 0.079350589
5.4541308 0.076218694
5.4546109 0.073175569
5.455091 0.070222017
5.4555711 0.067358839
5.4560512 0.064586834
5.4565313 0.061906806
5.4570114 0.059319554
5.4574915 0.056825879
5.4579716 0.054426583
5.4584517 0.052122467
5.4589318 0.049914331
5.4594119 0.047802978
5.459892 0.045789207
5.4603721 0.043873819
5.4608522 0.042057617
5.4613323 0.040322854
5.4618124 0.038615635
5.4622925 0.036934927
5.4627726 0.03528347
5.4632527 0.033664008
5.4637327 0.032079281
5.4642128 0.030532031
5.4646929 0.029025
5.465173 0.02756093
5.4656531 0.026142561
5.4661332 0.024772636
5.4666133 0.023453897
5.4670934 0.022189084
5.4675735 0.02098094
5.4680536 0.019832206
5.4685337 0.018745624
5.4690138 0.017723936
5.4694939 0.016769882
5.469974 0.015886205
5.4704541 0.015075647
5.4709342 0.014340948
5.4714143 0.013684849
5.4718944 0.01306918
5.4723745 0.012456245
5.4728546 0.011847854
5.4733347 0.011245817
5.4738148 0.010651946
5.4742949 0.01006805
5.474775 0.0094959403
5.4752551 0.0089374272
5.4757351 0.0083943212
5.4762152 0.0078684326
5.4766953 0.007361572
5.4771754 0.0068755499
5.4776555 0.0064121767
5.4781356 0.0059732629
5.4786157 0.005560619
5.4790958 0.0051760555
5.4795759 0.0048213828
5.480056 0.0044984114
5.4805361 0.0042089519
5.4810162 0.0039548145
5.4814963 0.00373781
5.4819764 0.0035576343
5.4824565 0.0033863866
5.4829366 0.00321537
5.4834167 0.0030452049
5.4838968 0.0028765122
5.4843769 0.0027099126
5.484857 0.0025460268
5.4853371 0.0023854756
5.4858172 0.0022288796
5.4862973 0.0020768596
5.4867774 0.0019300363
5.4872575 0.0017890304
5.4877375 0.0016544627
5.4882176 0.0015269538
5.4886977 0.0014071246
5.4891778 0.0012955957
5.4896579 0.0011929878
5.490138 0.0010999217
5.4906181 0.0010170181
5.4910982 0.00094489769
5.4915783 0.00088418125
5.4920584 0.00083548947
5.4925385 0.00079725993
5.4930186 0.00076201869
5.4934987 0.00072910555
5.4939788 0.0006985476
5.4944589 0.00067037193
5.494939 0.00064460564
5.4954191 0.00062127581
5.4958992 0.00060040953
5.4963793 0.00058203391
5.4968594 0.00056617601
5.4973395 0.00055286295
5.4978196 0.00054212181
5.4982997 0.00053397968
5.4987798 0.00052846365
5.4992599 0.00052560082
5.4997399 0.00052541827
5.50022 0.0005279431
5.5007001 0.0005332024
5.5011802 0.00054122325
5.5016603 0.00055203276
5.5021404 0.00056565801
5.5026205 0.00058212609
5.5031006 0.00060463419
5.5035807 0.00063668274
5.5040608 0.00067779206
5.5045409 0.00072747463
5.505021 0.00078524296
5.5055011 0.00085060952
5.5059812 0.0009230868
5.5064613 0.0010021873
5.5069414 0.0010874235
5.5074215 0.0011783078
5.5079016 0.0012743529
5.5083817 0.0013750711
5.5088618 0.0014799749
5.5093419 0.0015885769
5.509822 0.0017003895
5.5103021 0.0018149251
5.5107822 0.0019316964
5.5112623 0.0020502158
5.5117423 0.0021699957
5.5122224 0.0022905487
5.5127025 0.0024113873
5.5131826 0.0025333382
5.5136627 0.0026807238
5.5141428 0.0028615657
5.5146229 0.0030741728
5.515103 0.0033168542
5.5155831 0.0035879187
5.5160632 0.0038856752
5.5165433 0.0042084328
5.5170234 0.0045545003
5.5175035 0.0049221866
5.5179836 0.0053098007
5.5184637 0.0057156515
5.5189438 0.0061380479
5.5194239 0.0065752989
5.519904 0.0070257134
5.5203841 0.0074876004
5.5208642 0.0079592687
5.5213443 0.0084390273
5.5218244 0.0089251851
5.5223045 0.009416051
5.5227846 0.0099099341
5.5232647 0.010405143
5.5237447 0.010914279
5.5242248 0.011496758
5.5247049 0.01215678
5.525185 0.01289143
5.5256651 0.01369779
5.5261452 0.014572945
5.5266253 0.015513977
5.5271054 0.016517971
5.5275855 0.017582009
5.5280656 0.018703176
5.5285457 0.019878554
5.5290258 0.021105228
5.5295059 0.02238028
5.529986 0.023700795
5.5304661 0.025063855
5.5309462 0.026466544
5.5314263 0.027905945
5.5319064 0.029379143
5.5323865 0.030883221
5.5328666 0.032415261
5.5333467 0.033972348
5.5338268 0.035551565
5.5343069 0.037183373
5.534787 0.038915313
5.5352671 0.040748363
5.5357471 0.042683111
5.5362272 0.044720146
5.5367073 0.046860055
5.5371874 0.049103427
5.5376675 0.051450848
5.5381476 0.053902907
5.5386277 0.056460191
5.5391078 0.059123289
5.5395879 0.061892789
5.540068 0.064769277
5.5405481 0.067753342
5.5410282 0.070845573
5.5415083 0.074046555
5.5419884 0.077356879
5.5424685 0.08077713
5.5429486 0.084307898
5.5434287 0.08794977
5.5439088 0.091703333
5.5443889 0.095568793
5.544869 0.099535221
5.5453491 0.10359564
5.5458292 0.10774767
5.5463093 0.11198896
5.5467894 0.11631712
5.5472695 0.12072979
5.5477495 0.1252246
5.5482296 0.12979918
5.5487097 0.13445115
5.5491898 0.13917815
5.5496699 0.14397781
5.55015 0.14884775
5.5506301 0.15378561
5.5511102 0.15878902
5.5515903 0.16385559
5.5520704 0.16898298
5.5525505 0.1741688
5.5530306 0.17941068
5.5535107 0.18470625
5.5539908 0.19005315
5.5544709 0.19544901
5.554951 0.20090129
5.5554311 0.20645646
5.5559112 0.2121123
5.5563913 0.21785876
5.5568714 0.22368578
5.5573515 0.22958331
5.5578316 0.2355413
5.5583117 0.24154969
5.5587918 0.24759844
5.5592719 0.25367749
5.559752 0.25977679
5.560232 0.26588629
5.5607121 0.27199593
5.5611922 0.27809567
5.5616723 0.28417545
5.5621524 0.29022522
5.5626325 0.29623493
5.5631126 0.30219452
5.5635927 0.30809395
5.5640728 0.31392316
5.5645529 0.3196721
5.565033 0.32533071
5.5655131 0.33088754
5.5659932 0.33633641
5.5664733 0.34167829
5.5669534 0.34691424
5.5674335 0.35204532
5.5679136 0.35707257
5.5683937 0.36199706
5.5688738 0.36681983
5.5693539 0.37154196
5.569834 0.37616449
5.5703141 0.38068847
5.5707942 0.38511497
5.5712743 0.38944504
5.5717544 0.39367973
5.5722344 0.39782011
5.5727145 0.40186722
5.5731946 0.40582212
5.5736747 0.40968587
5.5741548 0.41345953
5.5746349 0.41714414
5.575115 0.42074077
5.5755951 0.42424799
5.5760752 0.42754963
5.5765553 0.43058134
5.5770354 0.43334248
5.5775155 0.43583237
5.5779956 0.43805037
5.5784757 0.43999582
5.5789558 0.44166807
5.5794359 0.44306647
5.579916 0.44419034
5.5803961 0.44503905
5.5808762 0.44561194
5.5813563 0.44590835
5.5818364 0.44592762
5.5823165 0.4456691
5.5827966 0.44513215
5.5832767 0.44431609
5.5837568 0.44322028
5.5842368 0.44184405
5.5847169 0.44018677
5.585197 0.43824776
5.5856771 0.43602638
5.5861572 0.43354179
5.5866373 0.43092216
5.5871174 0.42819171
5.5875975 0.42535179
5.5880776 0.42240377
5.5885577 0.41934899
5.5890378 0.41618882
5.5895179 0.4129246
5.589998 0.40955771
5.5904781 0.40608948
5.5909582 0.40252128
5.5914383 0.39885447
5.5919184 0.39509039
5.5923985 0.39123041
5.5928786 0.38727588
5.5933587 0.38322816
5.5938388 0.3790886
5.5943189 0.37485856
5.594799 0.3705394
5.5952791 0.36613246
5.5957592 0.36163911
5.5962392 0.35706071
5.5967193 0.3523831
5.5971994 0.34758166
5.5976795 0.3426681
5.5981596 0.33765522
5.5986397 0.3325558
5.5991198 0.32738263
5.5995999 0.32214848
5.60008 0.31686615
5.6005601 0.31154842
5.6010402 0.30620808
5.6015203 0.30085791
5.6020004 0.29551069
5.6024805 0.29017922
5.6029606 0.28487628
5.6034407 0.27961465
5.6039208 0.27440711
5.6044009 0.26926646
5.604881 0.26420549
5.6053611 0.25923696
5.6058412 0.25437368
5.6063213 0.24962842
5.6068014 0.24501384
5.6072815 0.24052824
5.6077616 0.23616576
5.6082416 0.23192672
5.6087217 0.22781142
5.6092018 0.22382019
5.6096819 0.21995333
5.610162 0.21621116
5.6106421 0.21259399
5.6111222 0.20910214
5.6116023 0.20573592
5.6120824 0.20249564
5.6125625 0.19938161
5.6130426 0.19639415
5.6135227 0.19353358
5.6140028 0.1908002
5.6144829 0.18819433
5.614963 0.18571628
5.6154431 0.18336637
5.6159232 0.18114491
5.6164033 0.17905221
5.6168834 0.17708859
5.6173635 0.17525983
5.6178436 0.17361149
5.6183237 0.17215661
5.6188038 0.17089881
5.6192839 0.16984168
5.619764 0.16898885
5.620244 0.16834391
5.6207241 0.16791048
5.6212042 0.16769217
5.6216843 0.16769258
5.6221644 0.16791533
5.6226445 0.16836402
5.6231246 0.16904226
5.6236047 0.16995367
5.6240848 0.17110184
5.6245649 0.1724904
5.625045 0.17412294
5.6255251 0.17600308
5.6260052 0.17813443
5.6264853 0.18052059
5.6269654 0.18316518
5.6274455 0.1860718
5.6279256 0.18918682
5.6284057 0.19236906
5.6288858 0.19561084
5.6293659 0.19891111
5.629846 0.20226885
5.6303261 0.20568301
5.6308062 0.20915256
5.6312863 0.21267648
5.6317664 0.21625372
5.6322464 0.21988326
5.6327265 0.22356405
5.6332066 0.22729507
5.6336867 0.23107529
5.6341668 0.23490366
5.6346469 0.23877916
5.635127 0.24270074
5.6356071 0.24666739
5.6360872 0.25067806
5.6365673 0.25473171
5.6370474 0.25882733
5.6375275 0.26296387
5.6380076 0.2671404
5.6384877 0.27138578
5.6389678 0.27571694
5.6394479 0.28012484
5.639928 0.28460046
5.6404081 0.28913479
5.6408882 0.29371881
5.6413683 0.29834348
5.6418484 0.30299979
5.6423285 0.30767871
5.6428086 0.31237122
5.6432887 0.31706831
5.6437688 0.32176094
5.6442488 0.3264401
5.6447289 0.33109676
5.645209 0.33572191
5.6456891 0.34030651
5.6461692 0.34484155
5.6466493 0.349318
5.6471294 0.35372684
5.6476095 0.35805906
5.6480896 0.36230562
5.6485697 0.36645261
5.6490498 0.37044415
5.6495299 0.37426825
5.65001 0.37792685
5.6504901 0.38142186
5.6509702 0.38475522
5.6514503 0.38792887
5.6519304 0.39094472
5.6524105 0.3938047
5.6528906 0.39651076
5.6533707 0.39906481
5.6538508 0.40146878
5.6543309 0.40372461
5.654811 0.40583422
5.6552911 0.40779954
5.6557712 0.4096225
5.6562513 0.41130503
5.6567313 0.41284907
5.6572114 0.41425653
5.6576915 0.41552935
5.6581716 0.41666945
5.6586517 0.41767877
5.6591318 0.41855366
5.6596119 0.4192753
5.660092 0.41983596
5.6605721 0.42022885
5.6610522 0.42044718
5.6615323 0.42048416
5.6620124 0.42033301
5.6624925 0.41998695
5.6629726 0.41943917
5.6634527 0.41868291
5.6639328 0.41771136
5.6644129 0.41651775
5.664893 0.41509529
5.6653731 0.41343718
5.6658532 0.41153664
5.6663333 0.40938689
5.6668134 0.40698114
5.6672935 0.4043126
5.6677736 0.40137448
5.6682537 0.39816
5.6687337 0.39466237
5.6692138 0.39087482
5.6696939 0.38693084
5.670174 0.38296342
5.6706541 0.37897323
5.6711342 0.37496091
5.6716143 0.37092712
5.6720944 0.36687251
5.6725745 0.36279773
5.6730546 0.35870343
5.6735347 0.35459026
5.6740148 0.35045889
5.6744949 0.34630995
5.674975 0.34214411
5.6754551 0.33796201
5.6759352 0.33376431
5.6764153 0.32955167
5.6768954 0.32532472
5.6773755 0.32108413
5.6778556 0.31683054
5.6783357 0.31256462
5.6788158 0.30828701
5.6792959 0.30399836
5.679776 0.29969775
5.6802561 0.29536532
5.6807361 0.29099789
5.6812162 0.28659937
5.6816963 0.28217366
5.6821764 0.27772463
5.6826565 0.27325619
5.6831366 0.26877222
5.6836167 0.26427663
5.6840968 0.2597733
5.6845769 0.25526613
5.685057 0.25075901
5.6855371 0.24625583
5.6860172 0.24176049
5.6864973 0.23727688
5.6869774 0.23280889
5.6874575 0.22836041
5.6879376 0.22393534
5.6884177 0.21953758
5.6888978 0.215171
5.6893779 0.21083952
5.689858 0.20654701
5.6903381 0.20233994
5.6908182 0.19836818
5.6912983 0.19463822
5.6917784 0.19114301
5.6922585 0.18787555
5.6927385 0.18482879
5.6932186 0.18199571
5.6936987 0.17936929
5.6941788 0.17694249
5.6946589 0.17470829
5.695139 0.17265967
5.6956191 0.17078958
5.6960992 0.16909101
5.6965793 0.16755694
5.6970594 0.16618032
5.6975395 0.16495414
5.6980196 0.16387136
5.6984997 0.16292496
5.6989798 0.16210791
5.6994599 0.16141319
5.69994 0.16083376
5.7004201 0.1603626
5.7009002 0.16000336
5.7013803 0.15977169
5.7018604 0.15967648
5.7023405 0.15972655
5.7028206 0.15993077
5.7033007 0.16029797
5.7037808 0.160837
5.7042609 0.16155672
5.7047409 0.16246597
5.705221 0.16357359
5.7057011 0.16488845
5.7061812 0.16641937
5.7066613 0.16817521
5.7071414 0.17016483
5.7076215 0.17239706
5.7081016 0.17488075
5.7085817 0.17762475
5.7090618 0.18063791
5.7095419 0.18392908
5.710022 0.1875071
5.7105021 0.19138083
5.7109822 0.19554828
5.7114623 0.19981332
5.7119424 0.20409956
5.7124225 0.20840624
5.7129026 0.21273262
5.7133827 0.21707798
5.7138628 0.22144158
5.7143429 0.22582266
5.714823 0.2302205
5.7153031 0.23463435
5.7157832 0.23906348
5.7162633 0.24350714
5.7167433 0.24796461
5.7172234 0.25243513
5.7177035 0.25691797
5.7181836 0.26141239
5.7186637 0.26591766
5.7191438 0.27043303
5.7196239 0.27495776
5.720104 0.27949112
5.7205841 0.28403236
5.7210642 0.28858075
5.7215443 0.29314085
5.7220244 0.2977333
5.7225045 0.30235718
5.7229846 0.30700892
5.7234647 0.31168494
5.7239448 0.31638168
5.7244249 0.32109557
5.724905 0.32582304
5.7253851 0.33056052
5.7258652 0.33530446
5.7263453 0.34005127
5.7268254 0.34479739
5.7273055 0.34953925
5.7277856 0.35427328
5.7282657 0.35899592
5.7287457 0.36370359
5.7292258 0.36839274
5.7297059 0.37305978
5.730186 0.37770116
5.7306661 0.3823133
5.7311462 0.38689263
5.7316263 0.39143559
5.7321064 0.39583346
5.7325865 0.39993883
5.7330666 0.40375804
5.7335467 0.40729862
5.7340268 0.4105681
5.7345069 0.41357399
5.734987 0.41632383
5.7354671 0.41882513
5.7359472 0.42108542
5.7364273 0.42311222
5.7369074 0.42491305
5.7373875 0.42649545
5.7378676 0.42786692
5.7383477 0.429035
5.7388278 0.43000722
5.7393079 0.43079108
5.739788 0.43139412
5.7402681 0.43182387
5.7407481 0.43208783
5.7412282 0.43219355
5.7417083 0.43214853
5.7421884 0.43196025
5.7426685 0.4316308
5.7431486 0.43115323
5.7436287 0.43051978
5.7441088 0.42972268
5.7445889 0.42875419
5.745069 0.42760653
5.7455491 0.42627195
5.7460292 0.42474269
5.7465093 0.42301098
5.7469894 0.42106907
5.7474695 0.4189092
5.7479496 0.41652361
5.7484297 0.41390454
5.7489098 0.41104422
5.7493899 0.4079349
5.74987 0.40456881
5.7503501 0.4009382
5.7508302 0.39703531
5.7513103 0.39285237
5.7517904 0.38838163
5.7522705 0.38361533
5.7527506 0.37858838
5.7532306 0.37351639
5.7537107 0.36843043
5.7541908 0.36333053
5.7546709 0.3582167
5.755151 0.35308897
5.7556311 0.34794735
5.7561112 0.34279186
5.7565913 0.33762251
5.7570714 0.33243934
5.7575515 0.32724236
5.7580316 0.32203158
5.7585117 0.31680702
5.7589918 0.31156871
5.7594719 0.30631667
5.759952 0.3010509
5.7604321 0.29577144
5.7609122 0.2904783
5.7613923 0.28517149
5.7618724 0.27985104
5.7623525 0.27451697
5.7628326 0.2691693
5.7633127 0.26380179
5.7637928 0.25840566
5.7642729 0.25298403
5.764753 0.24754022
5.765233 0.24207756
5.7657131 0.23659937
5.7661932 0.23110899
5.7666733 0.22560973
5.7671534 0.22010492
5.7676335 0.21459788
5.7681136 0.20909194
5.7685937 0.20359043
5.7690738 0.19809667
5.7695539 0.19261398
5.770034 0.18714569
5.7705141 0.18169513
5.7709942 0.17626562
5.7714743 0.17086048
5.7719544 0.16548304
5.7724345 0.16013663
5.7729146 0.15482457
5.7733947 0.14955198
5.7738748 0.14439974
5.7743549 0.13940672
5.774835 0.13456823
5.7753151 0.12987956
5.7757952 0.12533602
5.7762753 0.12093293
5.7767554 0.11666557
5.7772354 0.11252927
5.7777155 0.10851933
5.7781956 0.10463104
5.7786757 0.10085972
5.7791558 0.097200672
5.7796359 0.0936492
5.780116 0.090200611
5.7805961 0.08685021
5.7810762 0.083593302
5.7815563 0.080425193
5.7820364 0.077341187
5.7825165 0.074336592
5.7829966 0.071406711
5.7834767 0.06854685
5.7839568 0.06575219
5.7844369 0.063019602
5.784917 0.060350404
5.7853971 0.057746338
5.7858772 0.055209149
5.7863573 0.052740579
5.7868374 0.050342372
5.7873175 0.048016271
5.7877976 0.04576402
5.7882777 0.043587361
5.7887578 0.041488038
5.7892378 0.039467795
5.7897179 0.037528374
5.790198 0.035671519
5.7906781 0.033898973
5.7911582 0.03221248
5.7916383 0.030613783
5.7921184 0.029104625
5.7925985 0.02768675
5.7930786 0.0263619
5.7935587 0.02513182
5.7940388 0.023998252
5.7945189 0.022933624
5.794999 0.021880004
5.7954791 0.020838136
5.7959592 0.019810561
5.7964393 0.018799823
5.7969194 0.017808463
5.7973995 0.016839026
5.7978796 0.015894052
5.7983597 0.014976084
5.7988398 0.014087666
5.7993199 0.013231338
5.7998 0.012409645
5.8002801 0.011625128
5.8007602 0.01088033
5.8012402 0.010177793
5.8017203 0.0095200596
5.8022004 0.0089096727
5.8026805 0.0083491744
5.8031606 0.0078411074
5.8036407 0.0073880141
5.8041208 0.006992437
5.8046009 0.00665648
5.805081 0.0063434484
5.8055611 0.0060295218
5.8060412 0.005715935
5.8065213 0.0054039229
5.8070014 0.0050947202
5.8074815 0.0047895619
5.8079616 0.0044896828
5.8084417 0.0041963176
5.8089218 0.0039107013
5.8094019 0.0036340687
5.809882 0.0033676545
5.8103621 0.0031126937
5.8108422 0.002870421
5.8113223 0.0026420714
5.8118024 0.0024288796
5.8122825 0.0022320804
5.8127626 0.0020529088
5.8132426 0.0018925995
5.8137227 0.0017523873
5.8142028 0.0016335072
5.8146829 0.0015371939
5.815163 0.0014622354
5.8156431 0.001390142
5.8161232 0.0013171551
5.8166033 0.0012436556
5.8170834 0.0011700244
5.8175635 0.0010966421
5.8180436 0.0010238897
5.8185237 0.0009521479
5.8190038 0.00088179753
5.8194839 0.00081321941
5.819964 0.00074679433
5.8204441 0.0006829031
5.8209242 0.00062192655
5.8214043 0.00056424546
5.8218844 0.00051024065
5.8223645 0.00046029292
5.8228446 0.00041478309
5.8233247 0.00037409195
5.8238048 0.00033860033
5.8242849 0.00030868902
5.824765 0.00028473883
5.825245 0.00026713057
5.8257251 0.00025419191
5.8262052 0.00024113567
5.8266853 0.00022782069
5.8271654 0.00021433049
5.8276455 0.00020074856
5.8281256 0.00018715842
5.8286057 0.00017364358
5.8290858 0.00016028753
5.8295659 0.0001471738
5.830046 0.00013438588
5.8305261 0.00012200728
5.8310062 0.0001101215
5.8314863 9.8812069e-05
5.8319664 8.8162478e-05
5.8324465 7.8256236e-05
5.8329266 6.9176851e-05
5.8334067 6.100783e-05
5.8338868 5.383268e-05
5.8343669 4.7734909e-05
5.834847 4.2798023e-05
5.8353271 3.910553e-05
5.8358072 3.6737813e-05
5.8362873 3.4933937e-05
5.8367674 3.3069538e-05
5.8372474 3.1158213e-05
5.8377275 2.9213557e-05
5.8382076 2.7249169e-05
5.8386877 2.5278644e-05
5.8391678 2.3315579e-05
5.8396479 2.137357e-05
5.840128 1.9466215e-05
5.8406081 1.7607109e-05
5.8410882 1.5809849e-05
5.8415683 1.4088032e-05
5.8420484 1.2455255e-05
5.8425285 1.0925113e-05
5.8430086 9.5112043e-06
5.8434887 8.2271246e-06
5.8439688 7.0864706e-06
5.8444489 6.102839e-06
5.844929 5.2898262e-06
5.8454091 4.661029e-06
5.8458892 4.2300439e-06
5.8463693 3.9936114e-06
5.8468494 3.7912691e-06
5.8473295 3.5812405e-06
5.8478096 3.3652027e-06
5.8482897 3.1448324e-06
5.8487698 2.9218067e-06
5.8492498 2.6978024e-06
5.8497299 2.4744966e-06
5.85021 2.253566e-06
5.8506901 2.0366877e-06
5.8511702 1.8255385e-06
5.8516503 1.6217955e-06
5.8521304 1.4271354e-06
5.8526105 1.2432353e-06
5.8530906 1.0717721e-06
5.8535707 9.1442266e-07
5.8540508 7.7286396e-07
5.8545309 6.487729e-07
5.855011 5.4382642e-07
5.8554911 4.5970145e-07
5.8559712 3.9807491e-07
5.8564513 3.6062373e-07
5.8569314 3.4230362e-07
5.8574115 3.2435066e-07
5.8578916 3.0567058e-07
5.8583717 2.8642203e-07
5.8588518 2.6676367e-07
5.8593319 2.4685414e-07
5.859812 2.2685211e-07
5.8602921 2.0691622e-07
5.8607722 1.8720512e-07
5.8612523 1.6787747e-07
5.8617323 1.4909191e-07
5.8622124 1.3100711e-07
5.8626925 1.1378172e-07
5.8631726 9.7574379e-08
5.8636527 8.2543749e-08
5.8641328 6.8848479e-08
5.8646129 5.6647224e-08
5.865093 4.6098634e-08
5.8655731 3.7361362e-08
5.8660532 3.0594061e-08
5.8665333 2.5955383e-08
5.8670134 2.3603756e-08
5.8674935 2.2376184e-08
5.8679736 2.1079065e-08
5.8684537 1.9725049e-08
5.8689338 1.8326784e-08
5.8694139 1.6896917e-08
5.869894 1.5448099e-08
5.8703741 1.3992976e-08
5.8708542 1.2544197e-08
5.8713343 1.1114411e-08
5.8718144 9.716266e-09
5.8722945 8.3624104e-09
5.8727746 7.0654926e-09
5.8732547 5.8381609e-09
5.8737347 4.6930638e-09
5.8742148 3.6428496e-09
5.8746949 2.7001666e-09
5.875175 1.8776634e-09
5.8756551 1.1879882e-09
5.8761352 6.4378941e-10
5.8766153 2.5771546e-10
5.8770954 4.2414691e-11
5.8775755 0
5.8780556 0
5.8785357 0
5.8790158 0
5.8794959 0
5.879976 0
5.8804561 0
5.8809362 0
5.8814163 0
5.8818964 0
5.8823765 0
5.8828566 0
5.8833367 0
5.8838168 0
5.8842969 0
5.884777 0
5.8852571 0
5.8857371 0
5.8862172 0
5.8866973 0
5.8871774 0
5.8876575 0
5.8881376 0
5.8886177 0
5.8890978 0
5.8895779 0
5.890058 0
5.8905381 0
5.8910182 0
5.8914983 0
5.8919784 0
5.8924585 0
5.8929386 0
5.8934187 0
5.8938988 0
5.8943789 0
5.894859 0
5.8953391 0
5.8958192 0
5.8962993 0
5.8967794 0
5.8972595 0
5.8977395 0
5.8982196 0
5.8986997 0
5.8991798 0
5.8996599 0
5.90014 0
5.9006201 0
5.9011002 0
5.9015803 0
5.9020604 0
5.9025405 0
5.9030206 0
5.9035007 0
5.9039808 0
5.9044609 0
5.904941 0
5.9054211 0
5.9059012 0
5.9063813 0
5.9068614 0
5.9073415 0
5.9078216 0
5.9083017 0
5.9087818 0
5.9092619 0
5.9097419 0
5.910222 0
5.9107021 0
5.9111822 0
5.9116623 0
5.9121424 0
5.9126225 0
5.9131026 0
5.9135827 0
5.9140628 0
5.9145429 0
5.915023 0
5.9155031 0
5.9159832 0
5.9164633 0
5.9169434 0
5.9174235 0
5.9179036 0
5.9183837 0
5.9188638 0
5.9193439 2.5090318e-11
5.919824 1.7688221e-10
5.9203041 4.5786789e-10
5.9207842 8.5849214e-10
5.9212643 1.3691997e-09
5.9217443 1.9804354e-09
5.9222244 2.6826439e-09
5.9227045 3.46627e-09
5.9231846 4.3217585e-09
5.9236647 5.2395541e-09
5.9241448 6.2101016e-09
5.9246249 7.2238458e-09
5.925105 8.2712314e-09
5.9255851 9.3427032e-09
5.9260652 1.0428706e-08
5.9265453 1.1519684e-08
5.9270254 1.2606083e-08
5.9275055 1.3678348e-08
5.9279856 1.4726922e-08
5.9284657 1.5742251e-08
5.9289458 1.6714779e-08
5.9294259 1.7634952e-08
5.929906 1.9209535e-08
5.9303861 2.2373529e-08
5.9308662 2.7023455e-08
5.9313463 3.3048724e-08
5.9318264 4.0338749e-08
5.9323065 4.8782942e-08
5.9327866 5.8270713e-08
5.9332667 6.8691475e-08
5.9337467 7.993464e-08
5.9342268 9.188962e-08
5.9347069 1.0444583e-07
5.935187 1.1749267e-07
5.9356671 1.3091956e-07
5.9361472 1.4461592e-07
5.9366273 1.5847115e-07
5.9371074 1.7237467e-07
5.9375875 1.8621588e-07
5.9380676 1.998842e-07
5.9385477 2.1326904e-07
5.9390278 2.2625982e-07
5.9395079 2.3874594e-07
5.939988 2.5113349e-07
5.9404681 2.7679352e-07
5.9409482 3.2070867e-07
5.9414283 3.816124e-07
5.9419084 4.5823819e-07
5.9423885 5.4931953e-07
5.9428686 6.535899e-07
5.9433487 7.6978276e-07
5.9438288 8.966316e-07
5.9443089 1.0328699e-06
5.944789 1.1772311e-06
5.9452691 1.3284488e-06
5.9457491 1.4852563e-06
5.9462292 1.6463872e-06
5.9467093 1.810575e-06
5.9471894 1.9765531e-06
5.9476695 2.1430549e-06
5.9481496 2.3088141e-06
5.9486297 2.472564e-06
5.9491098 2.6330382e-06
5.9495899 2.7889701e-06
5.95007 2.9390932e-06
5.9505501 3.1087205e-06
5.9510302 3.4282754e-06
5.9515103 3.9061998e-06
5.9519904 4.5315865e-06
5.9524705 5.2935283e-06
5.9529506 6.1811181e-06
5.9534307 7.1834485e-06
5.9539108 8.2896124e-06
5.9543909 9.4887026e-06
5.954871 1.0769812e-05
5.9553511 1.2122033e-05
5.9558312 1.3534459e-05
5.9563113 1.4996182e-05
5.9567914 1.6496296e-05
5.9572715 1.8023892e-05
5.9577516 1.9568065e-05
5.9582316 2.1117906e-05
5.9587117 2.2662508e-05
5.9591918 2.4190965e-05
5.9596719 2.5692369e-05
5.960152 2.7155812e-05
5.9606321 2.8570388e-05
5.9611122 3.0377429e-05
5.9615923 3.3299268e-05
5.9620724 3.7277561e-05
5.9625525 4.2241069e-05
5.9630326 4.8118556e-05
5.9635127 5.4838783e-05
5.9639928 6.2330514e-05
5.9644729 7.0522509e-05
5.964953 7.9343533e-05
5.9654331 8.8722346e-05
5.9659132 9.8587712e-05
5.9663933 0.00010886839
5.9668734 0.00011949315
5.9673535 0.00013039075
5.9678336 0.00014148995
5.9683137 0.00015271951
5.9687938 0.0001640082
5.9692739 0.00017528478
5.969754 0.00018647801
5.970234 0.00019751665
5.9707141 0.00020832947
5.9711942 0.00021894202
5.9716743 0.00023336309
5.9721544 0.0002534792
5.9726345 0.0002789456
5.9731146 0.00030941753
5.9735947 0.00034455023
5.9740748 0.00038399895
5.9745549 0.00042741893
5.975035 0.00047446542
5.9755151 0.00052479365
5.9759952 0.00057805888
5.9764753 0.00063391633
5.9769554 0.00069202127
5.9774355 0.00075202893
5.9779156 0.00081359455
5.9783957 0.00087637338
5.9788758 0.00094002066
5.9793559 0.0010041916
5.979836 0.0010685416
5.9803161 0.0011327257
5.9807962 0.0011963992
5.9812763 0.0012592174
5.9817564 0.0013237418
5.9822364 0.0014076095
5.9827165 0.0015128662
5.9831966 0.0016383251
5.9836767 0.0017827996
5.9841568 0.0019451028
5.9846369 0.0021240481
5.985117 0.0023184485
5.9855971 0.0025271174
5.9860772 0.002748868
5.9865573 0.0029825135
5.9870374 0.0032268672
5.9875175 0.0034807423
5.9879976 0.003742952
5.9884777 0.0040123096
5.9889578 0.0042876284
5.9894379 0.0045677215
5.989918 0.0048514022
5.9903981 0.0051374837
5.9908782 0.0054247793
5.9913583 0.0057121022
5.9918384 0.0059982656
5.9923185 0.0063029004
5.9927986 0.0066662633
5.9932787 0.0070869793
5.9937588 0.0075624424
5.9942388 0.0080900464
5.9947189 0.0086671854
5.995199 0.0092912534
5.9956791 0.0099596443
5.9961592 0.010669752
5.9966393 0.011418971
5.9971194 0.012204694
5.9975995 0.013024316
5.9980796 0.013875231
5.9985597 0.014754832
5.9990398 0.015660514
5.9995199 0.016589671
6 0.017539696
