# Supplementary material for: Structural motifs of gold cluster anions with 17 to 69 atoms
Source: Nat Commun. 2026 Apr 10;17:5099. doi: 10.1038/s41467-026-71649-9 (PMC13246909; doi:10.1038/s41467-026-71649-9)
Supplement: Supplementary file 5 — Source Data [file 41467_2026_71649_MOESM5_ESM.zip › Figure2/67_exp.dat]

3.8 0
3.8004401 0
3.8008802 0
3.8013203 0
3.8017604 0
3.8022004 0
3.8026405 0
3.8030806 0
3.8035207 0
3.8039608 0
3.8044009 0
3.804841 0
3.8052811 0
3.8057211 0
3.8061612 0
3.8066013 0
3.8070414 0
3.8074815 0
3.8079216 0
3.8083617 0
3.8088018 0
3.8092418 0
3.8096819 0
3.810122 0
3.8105621 0
3.8110022 0
3.8114423 0
3.8118824 0
3.8123225 0
3.8127626 0
3.8132026 0
3.8136427 0
3.8140828 0
3.8145229 0
3.814963 0
3.8154031 0
3.8158432 0
3.8162833 0
3.8167233 0
3.8171634 0
3.8176035 0
3.8180436 0
3.8184837 0
3.8189238 0
3.8193639 0
3.819804 0
3.820244 0
3.8206841 0
3.8211242 0
3.8215643 0
3.8220044 0
3.8224445 0
3.8228846 0
3.8233247 0
3.8237648 0
3.8242048 0
3.8246449 0
3.825085 0
3.8255251 0
3.8259652 0
3.8264053 0
3.8268454 0
3.8272855 0
3.8277255 0
3.8281656 0
3.8286057 0
3.8290458 0
3.8294859 0
3.829926 0
3.8303661 0
3.8308062 0
3.8312462 0
3.8316863 0
3.8321264 0
3.8325665 0
3.8330066 0
3.8334467 0
3.8338868 0
3.8343269 0
3.834767 0
3.835207 0
3.8356471 0
3.8360872 0
3.8365273 0
3.8369674 0
3.8374075 0
3.8378476 0
3.8382877 0
3.8387277 0
3.8391678 0
3.8396079 0
3.840048 0
3.8404881 0
3.8409282 0
3.8413683 0
3.8418084 0
3.8422484 0
3.8426885 0
3.8431286 0
3.8435687 0
3.8440088 0
3.8444489 0
3.844889 0
3.8453291 0
3.8457692 0
3.8462092 0
3.8466493 0
3.8470894 0
3.8475295 0
3.8479696 0
3.8484097 0
3.8488498 0
3.8492899 0
3.8497299 0
3.85017 5.7823127e-07
3.8506101 7.4449777e-06
3.8510502 2.2058823e-05
3.8514903 4.4419766e-05
3.8519304 7.4527808e-05
3.8523705 0.00011238295
3.8528106 0.00015798519
3.8532507 0.00021133453
3.8536907 0.00027243096
3.8541308 0.0003412745
3.8545709 0.00041786513
3.855011 0.00050220044
3.8554511 0.00059021804
3.8558912 0.00067823565
3.8563313 0.00076625325
3.8567714 0.00085427085
3.8572114 0.00094228846
3.8576515 0.0010303061
3.8580916 0.0011183237
3.8585317 0.0012063413
3.8589718 0.0012943589
3.8594119 0.0013823765
3.859852 0.0014703941
3.8602921 0.0015584117
3.8607321 0.0016464293
3.8611722 0.0017344469
3.8616123 0.0018224645
3.8620524 0.0019104821
3.8624925 0.0019984997
3.8629326 0.0020865173
3.8633727 0.0021745349
3.8638128 0.0022625525
3.8642529 0.0023505701
3.8646929 0.0024385877
3.865133 0.0025254381
3.8655731 0.0025937295
3.8660132 0.0026397493
3.8664533 0.0026662248
3.8668934 0.0026758838
3.8673335 0.0026714536
3.8677736 0.0026556618
3.8682136 0.002631236
3.8686537 0.0026009037
3.8690938 0.0025673923
3.8695339 0.0025334294
3.869974 0.0025017426
3.8704141 0.0024697536
3.8708542 0.0024324296
3.8712943 0.0023907249
3.8717343 0.0023456134
3.8721744 0.0022980694
3.8726145 0.002249067
3.8730546 0.0021995802
3.8734947 0.0021505832
3.8739348 0.0021030501
3.8743749 0.0020579551
3.874815 0.0020162722
3.8752551 0.001972904
3.8756951 0.001905908
3.8761352 0.0018223276
3.8765753 0.0017326834
3.8770154 0.0016474958
3.8774555 0.0015772852
3.8778956 0.0015325721
3.8783357 0.0015238769
3.8787758 0.00156172
3.8792158 0.0016566221
3.8796559 0.0018191034
3.880096 0.0020576115
3.8805361 0.0023216643
3.8809762 0.0025857171
3.8814163 0.00284977
3.8818564 0.0031138228
3.8822965 0.0033778756
3.8827365 0.0036419284
3.8831766 0.0039059812
3.8836167 0.004170034
3.8840568 0.0044340868
3.8844969 0.0046981396
3.884937 0.0049621924
3.8853771 0.0052262452
3.8858172 0.0054902981
3.8862573 0.0057543509
3.8866973 0.0060184037
3.8871374 0.0062824565
3.8875775 0.0065465093
3.8880176 0.0068105621
3.8884577 0.0070746149
3.8888978 0.0073386677
3.8893379 0.0076027205
3.889778 0.0078667734
3.890218 0.0081276018
3.8906581 0.00836741
3.8910982 0.0085877512
3.8915383 0.0087937396
3.8919784 0.0089904893
3.8924185 0.0091831144
3.8928586 0.009376729
3.8932987 0.0095764472
3.8937387 0.0097873832
3.8941788 0.010014651
3.8946189 0.010263365
3.895059 0.0105386
3.8954991 0.010840857
3.8959392 0.01116559
3.8963793 0.011508706
3.8968194 0.011866114
3.8972595 0.012233724
3.8976995 0.012607444
3.8981396 0.012983181
3.8985797 0.013356847
3.8990198 0.013724348
3.8994599 0.014081594
3.8999 0.014424493
3.9003401 0.014752229
3.9007802 0.015071092
3.9012202 0.015382897
3.9016603 0.015689226
3.9021004 0.015991658
3.9025405 0.016291774
3.9029806 0.016591156
3.9034207 0.016891383
3.9038608 0.017194037
3.9043009 0.017500699
3.9047409 0.017812948
3.905181 0.018136437
3.9056211 0.018504714
3.9060612 0.018917094
3.9065013 0.019363907
3.9069414 0.019835482
3.9073815 0.020322148
3.9078216 0.020814236
3.9082617 0.021302075
3.9087017 0.021775996
3.9091418 0.022226326
3.9095819 0.022643397
3.910022 0.023017394
3.9104621 0.023282354
3.9109022 0.023408549
3.9113423 0.023424032
3.9117824 0.02335686
3.9122224 0.023235085
3.9126625 0.023086763
3.9131026 0.022939949
3.9135427 0.022822696
3.9139828 0.02276306
3.9144229 0.022789094
3.914863 0.022928853
3.9153031 0.023186459
3.9157431 0.023503542
3.9161832 0.023873638
3.9166233 0.02429469
3.9170634 0.024764641
3.9175035 0.025281433
3.9179436 0.025843009
3.9183837 0.026447312
3.9188238 0.027092284
3.9192639 0.027775868
3.9197039 0.028496007
3.920144 0.029248758
3.9205841 0.030011041
3.9210242 0.030786456
3.9214643 0.031587679
3.9219044 0.032427386
3.9223445 0.033318254
3.9227846 0.034272959
3.9232246 0.035304176
3.9236647 0.036424582
3.9241048 0.037646853
3.9245449 0.038983666
3.924985 0.040447696
3.9254251 0.041988682
3.9258652 0.04353903
3.9263053 0.045098347
3.9267453 0.046666317
3.9271854 0.048242622
3.9276255 0.049826948
3.9280656 0.051418976
3.9285057 0.053018391
3.9289458 0.054624875
3.9293859 0.056238112
3.929826 0.057857786
3.9302661 0.059482917
3.9307061 0.06111043
3.9311462 0.06273956
3.9315863 0.064369819
3.9320264 0.06600072
3.9324665 0.067631777
3.9329066 0.069262502
3.9333467 0.070892408
3.9337868 0.072521008
3.9342268 0.074147815
3.9346669 0.075772342
3.935107 0.077393896
3.9355471 0.079007614
3.9359872 0.080612356
3.9364273 0.082209111
3.9368674 0.083798871
3.9373075 0.085382627
3.9377475 0.08696137
3.9381876 0.088536092
3.9386277 0.090107783
3.9390678 0.091677435
3.9395079 0.093246038
3.939948 0.094814584
3.9403881 0.096364781
3.9408282 0.097869135
3.9412683 0.099330791
3.9417083 0.10075325
3.9421484 0.10214
3.9425885 0.10349455
3.9430286 0.1048204
3.9434687 0.10612103
3.9439088 0.10739996
3.9443489 0.10866068
3.944789 0.10990668
3.945229 0.11111314
3.9456691 0.11214011
3.9461092 0.11300028
3.9465493 0.11373173
3.9469894 0.11437251
3.9474295 0.11496071
3.9478696 0.11553437
3.9483097 0.11613158
3.9487497 0.11679041
3.9491898 0.11754891
3.9496299 0.11844515
3.95007 0.11951706
3.9505101 0.12077892
3.9509502 0.1222015
3.9513903 0.1237515
3.9518304 0.12539563
3.9522705 0.12710057
3.9527105 0.12883304
3.9531506 0.13055972
3.9535907 0.13224733
3.9540308 0.13386255
3.9544709 0.13537209
3.954911 0.13674265
3.9553511 0.13794007
3.9557912 0.13896632
3.9562312 0.13985627
3.9566713 0.14064531
3.9571114 0.14136884
3.9575515 0.14206227
3.9579916 0.14276098
3.9584317 0.14350038
3.9588718 0.14431586
3.9593119 0.14524283
3.959752 0.14631668
3.960192 0.14755888
3.9606321 0.14888733
3.9610722 0.15029141
3.9615123 0.15178243
3.9619524 0.15337174
3.9623925 0.15507067
3.9628326 0.15689056
3.9632727 0.15884273
3.9637127 0.16093853
3.9641528 0.16318929
3.9645929 0.16560634
3.965033 0.16820062
3.9654731 0.17090115
3.9659132 0.17364626
3.9663533 0.17643169
3.9667934 0.17925315
3.9672334 0.18210639
3.9676735 0.18498712
3.9681136 0.18789106
3.9685537 0.19081395
3.9689938 0.19375151
3.9694339 0.19669946
3.969874 0.19965353
3.9703141 0.20265118
3.9707542 0.20578613
3.9711942 0.20902571
3.9716343 0.21233002
3.9720744 0.2156592
3.9725145 0.21897334
3.9729546 0.22223257
3.9733947 0.22539701
3.9738348 0.22842678
3.9742749 0.23128198
3.9747149 0.23392273
3.975155 0.23631521
3.9755951 0.23850969
3.9760352 0.24054514
3.9764753 0.24244445
3.9769154 0.24423051
3.9773555 0.24592621
3.9777956 0.24755445
3.9782356 0.24913811
3.9786757 0.25070009
3.9791158 0.25226328
3.9795559 0.25385057
3.979996 0.25548486
3.9804361 0.25709727
3.9808762 0.25861859
3.9813163 0.26007623
3.9817564 0.26149764
3.9821964 0.26291026
3.9826365 0.26434151
3.9830766 0.26581885
3.9835167 0.2673697
3.9839568 0.2690215
3.9843969 0.2708017
3.984837 0.27273773
3.9852771 0.27485675
3.9857171 0.27716239
3.9861572 0.27963174
3.9865973 0.28224078
3.9870374 0.2849655
3.9874775 0.28778191
3.9879176 0.29066598
3.9883577 0.29359372
3.9887978 0.29654111
3.9892378 0.29948414
3.9896779 0.30239881
3.990118 0.30526557
3.9905581 0.30815058
3.9909982 0.31107649
3.9914383 0.31403411
3.9918784 0.31701425
3.9923185 0.32000773
3.9927586 0.32300535
3.9931986 0.32599793
3.9936387 0.32897628
3.9940788 0.3319312
3.9945189 0.33485352
3.994959 0.33773404
3.9953991 0.34054784
3.9958392 0.3432584
3.9962793 0.3458482
3.9967193 0.3482999
3.9971594 0.35059612
3.9975995 0.35271951
3.9980396 0.35465272
3.9984797 0.35637838
3.9989198 0.35787913
3.9993599 0.35913762
3.9998 0.36013649
4.00024 0.36085375
4.0006801 0.36127662
4.0011202 0.36145209
4.0015603 0.36143276
4.0020004 0.36127123
4.0024405 0.36102011
4.0028806 0.36073198
4.0033207 0.36045947
4.0037608 0.36025516
4.0042008 0.36017167
4.0046409 0.36026159
4.005081 0.36057508
4.0055211 0.36105234
4.0059612 0.36162804
4.0064013 0.36227627
4.0068414 0.36297111
4.0072815 0.36368665
4.0077215 0.36439699
4.0081616 0.3650762
4.0086017 0.36569838
4.0090418 0.36623762
4.0094819 0.366668
4.009922 0.36696362
4.0103621 0.3671327
4.0108022 0.36722624
4.0112422 0.3672411
4.0116823 0.36717262
4.0121224 0.36701618
4.0125625 0.36676714
4.0130026 0.36642086
4.0134427 0.3659727
4.0138828 0.36541803
4.0143229 0.36475221
4.014763 0.36397061
4.015203 0.36307945
4.0156431 0.3621517
4.0160832 0.36120069
4.0165233 0.3602251
4.0169634 0.3592236
4.0174035 0.35819487
4.0178436 0.35713758
4.0182837 0.3560504
4.0187237 0.35493202
4.0191638 0.35378111
4.0196039 0.35259634
4.020044 0.3513764
4.0204841 0.35012315
4.0209242 0.34884354
4.0213643 0.34754464
4.0218044 0.34623351
4.0222444 0.34491721
4.0226845 0.3436028
4.0231246 0.34229735
4.0235647 0.34100792
4.0240048 0.33974157
4.0244449 0.33850537
4.024885 0.33730636
4.0253251 0.3361438
4.0257652 0.33500021
4.0262052 0.33387259
4.0266453 0.33275881
4.0270854 0.33165677
4.0275255 0.33056432
4.0279656 0.32947934
4.0284057 0.32839972
4.0288458 0.32732332
4.0292859 0.32624802
4.0297259 0.32517171
4.030166 0.32409433
4.0306061 0.32303554
4.0310462 0.32199963
4.0314863 0.32098528
4.0319264 0.31999113
4.0323665 0.31901586
4.0328066 0.31805814
4.0332466 0.31711662
4.0336867 0.31618998
4.0341268 0.31527687
4.0345669 0.31437596
4.035007 0.31348594
4.0354471 0.31267669
4.0358872 0.31201635
4.0363273 0.31150743
4.0367674 0.31115241
4.0372074 0.31095379
4.0376475 0.31091406
4.0380876 0.31103572
4.0385277 0.31132126
4.0389678 0.31177317
4.0394079 0.31239394
4.039848 0.31318608
4.0402881 0.31416171
4.0407281 0.31533729
4.0411682 0.31667774
4.0416083 0.31814451
4.0420484 0.31969903
4.0424885 0.32130274
4.0429286 0.32291706
4.0433687 0.32450343
4.0438088 0.32602328
4.0442488 0.32743806
4.0446889 0.32870918
4.045129 0.32980644
4.0455691 0.33083918
4.0460092 0.33185201
4.0464493 0.33284417
4.0468894 0.3338149
4.0473295 0.33476345
4.0477696 0.33568906
4.0482096 0.33659097
4.0486497 0.33746842
4.0490898 0.33832066
4.0495299 0.33914693
4.04997 0.33994648
4.0504101 0.34062623
4.0508502 0.34109828
4.0512903 0.34141381
4.0517303 0.34162454
4.0521704 0.34178221
4.0526105 0.34193855
4.0530506 0.34214527
4.0534907 0.3424541
4.0539308 0.34291678
4.0543709 0.34358503
4.054811 0.34451058
4.0552511 0.34570894
4.0556911 0.34703971
4.0561312 0.34847189
4.0565713 0.34999303
4.0570114 0.35159069
4.0574515 0.35325243
4.0578916 0.35496581
4.0583317 0.35671838
4.0587718 0.35849769
4.0592118 0.36029132
4.0596519 0.36208681
4.060092 0.36387372
4.0605321 0.36570028
4.0609722 0.36758165
4.0614123 0.36950426
4.0618524 0.3714545
4.0622925 0.37341878
4.0627325 0.37538352
4.0631726 0.37733512
4.0636127 0.37925999
4.0640528 0.38114453
4.0644929 0.38297517
4.064933 0.3847383
4.0653731 0.38640511
4.0658132 0.38794408
4.0662533 0.3893564
4.0666933 0.39064383
4.0671334 0.39180812
4.0675735 0.39285102
4.0680136 0.39377427
4.0684537 0.39457963
4.0688938 0.39526884
4.0693339 0.39584366
4.069774 0.39630583
4.070214 0.39665027
4.0706541 0.39684524
4.0710942 0.39691044
4.0715343 0.39687441
4.0719744 0.39676566
4.0724145 0.39661271
4.0728546 0.39644408
4.0732947 0.39628828
4.0737347 0.39617384
4.0741748 0.39612927
4.0746149 0.3961831
4.075055 0.39636262
4.0754951 0.39659756
4.0759352 0.3968421
4.0763753 0.39710817
4.0768154 0.3974077
4.0772555 0.39775261
4.0776955 0.39815484
4.0781356 0.39862631
4.0785757 0.39917895
4.0790158 0.39982469
4.0794559 0.40057546
4.079896 0.40144318
4.0803361 0.40245902
4.0807762 0.40365648
4.0812162 0.40500476
4.0816563 0.40647079
4.0820964 0.4080215
4.0825365 0.40962382
4.0829766 0.4112447
4.0834167 0.41285107
4.0838568 0.41440985
4.0842969 0.41588799
4.0847369 0.41725242
4.085177 0.41847517
4.0856171 0.41958671
4.0860572 0.42061348
4.0864973 0.42157371
4.0869374 0.4224856
4.0873775 0.42336738
4.0878176 0.42423728
4.0882577 0.4251135
4.0886977 0.42601428
4.0891378 0.42695783
4.0895779 0.42796237
4.090018 0.42904662
4.0904581 0.43051966
4.0908982 0.4325345
4.0913383 0.43494585
4.0917784 0.43760838
4.0922184 0.44037678
4.0926585 0.44310574
4.0930986 0.44564995
4.0935387 0.4478641
4.0939788 0.44960287
4.0944189 0.45072094
4.094859 0.45107302
4.0952991 0.4507355
4.0957391 0.45032221
4.0961792 0.4498833
4.0966193 0.44942212
4.0970594 0.44894206
4.0974995 0.44844648
4.0979396 0.44793875
4.0983797 0.44742225
4.0988198 0.44690035
4.0992599 0.44637641
4.0996999 0.44585382
4.10014 0.44533509
4.1005801 0.44481131
4.1010202 0.44428069
4.1014603 0.44374519
4.1019004 0.44320679
4.1023405 0.44266743
4.1027806 0.4421291
4.1032206 0.44159375
4.1036607 0.44106335
4.1041008 0.44053986
4.1045409 0.44002525
4.104981 0.43952148
4.1054211 0.43922503
4.1058612 0.43931203
4.1063013 0.43969735
4.1067413 0.44029545
4.1071814 0.44102077
4.1076215 0.44178777
4.1080616 0.4425109
4.1085017 0.4431046
4.1089418 0.44348334
4.1093819 0.44356155
4.109822 0.4432537
4.1102621 0.44255893
4.1107021 0.44178502
4.1111422 0.44097586
4.1115823 0.44013879
4.1120224 0.43928113
4.1124625 0.43841022
4.1129026 0.43753337
4.1133427 0.43665792
4.1137828 0.43579119
4.1142228 0.43494053
4.1146629 0.43411324
4.115103 0.43331652
4.1155431 0.43255042
4.1159832 0.4318081
4.1164233 0.43108296
4.1168634 0.43036839
4.1173035 0.42965779
4.1177435 0.42894456
4.1181836 0.4282221
4.1186237 0.42748381
4.1190638 0.42672309
4.1195039 0.42593333
4.119944 0.42510794
4.1203841 0.42416705
4.1208242 0.42300586
4.1212643 0.42164925
4.1217043 0.42012377
4.1221444 0.41845595
4.1225845 0.41667232
4.1230246 0.41479942
4.1234647 0.41286379
4.1239048 0.41089196
4.1243449 0.40891046
4.124785 0.40694584
4.125225 0.40497069
4.1256651 0.4027207
4.1261052 0.40021983
4.1265453 0.39754324
4.1269854 0.3947661
4.1274255 0.39196355
4.1278656 0.38921076
4.1283057 0.38658287
4.1287457 0.38415506
4.1291858 0.38200247
4.1296259 0.38020026
4.130066 0.37882035
4.1305061 0.37773443
4.1309462 0.37682042
4.1313863 0.37604711
4.1318264 0.37538328
4.1322665 0.37479773
4.1327065 0.37425922
4.1331466 0.37373656
4.1335867 0.37319852
4.1340268 0.37261388
4.1344669 0.37195144
4.134907 0.37117996
4.1353471 0.37033073
4.1357872 0.36951232
4.1362272 0.36870883
4.1366673 0.36789999
4.1371074 0.36706552
4.1375475 0.36618512
4.1379876 0.3652385
4.1384277 0.36420539
4.1388678 0.3630655
4.1393079 0.36179854
4.1397479 0.36038422
4.140188 0.35878516
4.1406281 0.35686785
4.1410682 0.35465456
4.1415083 0.35220249
4.1419484 0.34956887
4.1423885 0.34681091
4.1428286 0.34398582
4.1432687 0.34115083
4.1437087 0.33836314
4.1441488 0.33567999
4.1445889 0.33315857
4.145029 0.33085548
4.1454691 0.32865393
4.1459092 0.32644507
4.1463493 0.32424242
4.1467894 0.32205951
4.1472294 0.31990988
4.1476695 0.31780704
4.1481096 0.31576452
4.1485497 0.31379587
4.1489898 0.3119146
4.1494299 0.31013424
4.14987 0.30846832
4.1503101 0.30693191
4.1507502 0.30552509
4.1511902 0.30422542
4.1516303 0.30300965
4.1520704 0.3018545
4.1525105 0.30073674
4.1529506 0.2996331
4.1533907 0.29852033
4.1538308 0.29737517
4.1542709 0.29617437
4.1547109 0.29489467
4.155151 0.29351065
4.1555911 0.29198965
4.1560312 0.29035345
4.1564713 0.28863584
4.1569114 0.2868706
4.1573515 0.28509154
4.1577916 0.28333244
4.1582316 0.28162709
4.1586717 0.28000927
4.1591118 0.2785128
4.1595519 0.27717144
4.159992 0.27601899
4.1604321 0.27504047
4.1608722 0.27418121
4.1613123 0.27341993
4.1617524 0.27273536
4.1621924 0.27210625
4.1626325 0.27151133
4.1630726 0.27092933
4.1635127 0.27033899
4.1639528 0.26971904
4.1643929 0.26904823
4.164833 0.26830528
4.1652731 0.26748864
4.1657131 0.26665989
4.1661532 0.265822
4.1665933 0.26497097
4.1670334 0.26410281
4.1674735 0.26321353
4.1679136 0.26229912
4.1683537 0.2613556
4.1687938 0.26037897
4.1692338 0.25936523
4.1696739 0.2583104
4.170114 0.25720173
4.1705541 0.25587105
4.1709942 0.2542981
4.1714343 0.25253963
4.1718744 0.2506524
4.1723145 0.2486932
4.1727546 0.24671878
4.1731946 0.2447859
4.1736347 0.24295135
4.1740748 0.24127187
4.1745149 0.23980425
4.174955 0.23860524
4.1753951 0.23759132
4.1758352 0.23657912
4.1762753 0.23556691
4.1767153 0.23455471
4.1771554 0.23354251
4.1775955 0.23253031
4.1780356 0.2315181
4.1784757 0.2305059
4.1789158 0.2294937
4.1793559 0.2284815
4.179796 0.22746929
4.180236 0.22645709
4.1806761 0.22544489
4.1811162 0.22443269
4.1815563 0.22342048
4.1819964 0.22240828
4.1824365 0.22139608
4.1828766 0.22038388
4.1833167 0.21937167
4.1837568 0.21835947
4.1841968 0.21734727
4.1846369 0.21633507
4.185077 0.2153246
4.1855171 0.21438798
4.1859572 0.21356075
4.1863973 0.2128396
4.1868374 0.21222119
4.1872775 0.21170221
4.1877175 0.21127933
4.1881576 0.21094922
4.1885977 0.21070856
4.1890378 0.21055402
4.1894779 0.21048229
4.189918 0.21049004
4.1903581 0.21061024
4.1907982 0.21089576
4.1912382 0.21131745
4.1916783 0.2118441
4.1921184 0.21244448
4.1925585 0.21308738
4.1929986 0.21374159
4.1934387 0.2143759
4.1938788 0.21495908
4.1943189 0.21545993
4.194759 0.21584723
4.195199 0.21610499
4.1956391 0.21632195
4.1960792 0.21651265
4.1965193 0.21667054
4.1969594 0.21678905
4.1973995 0.21686163
4.1978396 0.21688172
4.1982797 0.21684276
4.1987197 0.21673821
4.1991598 0.21656148
4.1995999 0.21630605
4.20004 0.21596459
4.2004801 0.21543725
4.2009202 0.21469092
4.2013603 0.21377399
4.2018004 0.21273484
4.2022404 0.21162185
4.2026805 0.21048339
4.2031206 0.20936786
4.2035607 0.20832364
4.2040008 0.20739909
4.2044409 0.20664261
4.204881 0.20610258
4.2053211 0.20575438
4.2057612 0.20543151
4.2062012 0.20512553
4.2066413 0.20483742
4.2070814 0.2045682
4.2075215 0.20431885
4.2079616 0.20409038
4.2084017 0.2038838
4.2088418 0.20370009
4.2092819 0.20354026
4.2097219 0.20340532
4.210162 0.2032965
4.2106021 0.20321537
4.2110422 0.20315709
4.2114823 0.20311563
4.2119224 0.20308496
4.2123625 0.20305905
4.2128026 0.20303187
4.2132426 0.20299738
4.2136827 0.20294955
4.2141228 0.20288235
4.2145629 0.20278975
4.215003 0.2026657
4.2154431 0.20249334
4.2158832 0.20226677
4.2163233 0.20199587
4.2167634 0.20169052
4.2172034 0.20136061
4.2176435 0.20101602
4.2180836 0.20066663
4.2185237 0.20032233
4.2189638 0.19999299
4.2194039 0.19968851
4.219844 0.19941877
4.2202841 0.19918758
4.2207241 0.19898231
4.2211642 0.19880819
4.2216043 0.19867221
4.2220444 0.19858136
4.2224845 0.19854262
4.2229246 0.19856299
4.2233647 0.19864947
4.2238048 0.19880903
4.2242448 0.19904868
4.2246849 0.1993754
4.225125 0.19980235
4.2255651 0.20043123
4.2260052 0.2012654
4.2264453 0.20226503
4.2268854 0.20339028
4.2273255 0.20460132
4.2277656 0.20585833
4.2282056 0.20712148
4.2286457 0.20835093
4.2290858 0.20950685
4.2295259 0.21054942
4.229966 0.2114388
4.2304061 0.21217657
4.2308462 0.21281607
4.2312863 0.2133787
4.2317263 0.21388564
4.2321664 0.21435807
4.2326065 0.21481717
4.2330466 0.21528411
4.2334867 0.21578008
4.2339268 0.21632624
4.2343669 0.21694379
4.234807 0.21765389
4.235247 0.21850226
4.2356871 0.21959752
4.2361272 0.2209074
4.2365673 0.22238236
4.2370074 0.22397288
4.2374475 0.22562942
4.2378876 0.22730247
4.2383277 0.22894248
4.2387678 0.23049993
4.2392078 0.2319253
4.2396479 0.23316905
4.240088 0.23418043
4.2405281 0.23489546
4.2409682 0.23534141
4.2414083 0.23557657
4.2418484 0.23565927
4.2422885 0.23564782
4.2427285 0.23560054
4.2431686 0.23557572
4.2436087 0.2356317
4.2440488 0.23582678
4.2444889 0.23621928
4.244929 0.2368675
4.2453691 0.23773531
4.2458092 0.23868318
4.2462492 0.23971793
4.2466893 0.24084966
4.2471294 0.24208846
4.2475695 0.24344445
4.2480096 0.24492772
4.2484497 0.24654837
4.2488898 0.2483165
4.2493299 0.25024221
4.24977 0.25233561
4.25021 0.25460924
4.2506501 0.25707142
4.2510902 0.25968825
4.2515303 0.26242065
4.2519704 0.26522951
4.2524105 0.26807575
4.2528506 0.2709203
4.2532907 0.27372405
4.2537307 0.27644793
4.2541708 0.27905283
4.2546109 0.28149969
4.255051 0.28375093
4.2554911 0.285912
4.2559312 0.28806578
4.2563713 0.29021151
4.2568114 0.29234844
4.2572515 0.29447583
4.2576915 0.29659293
4.2581316 0.298699
4.2585717 0.30079328
4.2590118 0.30287503
4.2594519 0.30494351
4.259892 0.30699796
4.2603321 0.30902903
4.2607722 0.31102063
4.2612122 0.31298143
4.2616523 0.31492112
4.2620924 0.31684937
4.2625325 0.31877588
4.2629726 0.32071032
4.2634127 0.3226624
4.2638528 0.32464178
4.2642929 0.32665817
4.2647329 0.32872123
4.265173 0.33084276
4.2656131 0.33304662
4.2660532 0.33533044
4.2664933 0.33768573
4.2669334 0.34010402
4.2673735 0.34257681
4.2678136 0.34509564
4.2682537 0.34765202
4.2686937 0.35023746
4.2691338 0.3528435
4.2695739 0.35546163
4.270014 0.35808341
4.2704541 0.3607267
4.2708942 0.36340901
4.2713343 0.36612588
4.2717744 0.36887283
4.2722144 0.37164538
4.2726545 0.37443905
4.2730946 0.37724938
4.2735347 0.38007188
4.2739748 0.38290209
4.2744149 0.38573552
4.274855 0.3885677
4.2752951 0.39148057
4.2757351 0.39470929
4.2761752 0.39819108
4.2766153 0.40184082
4.2770554 0.40557338
4.2774955 0.40930363
4.2779356 0.41294644
4.2783757 0.4164167
4.2788158 0.41962926
4.2792559 0.42249902
4.2796959 0.42494083
4.280136 0.42688486
4.2805761 0.42850654
4.2810162 0.42990164
4.2814563 0.43109868
4.2818964 0.43212616
4.2823365 0.43301258
4.2827766 0.43378645
4.2832166 0.43447627
4.2836567 0.43511056
4.2840968 0.43571782
4.2845369 0.43632654
4.284977 0.43696525
4.2854171 0.43763312
4.2858572 0.43830342
4.2862973 0.43897395
4.2867373 0.43964259
4.2871774 0.44030722
4.2876175 0.44096572
4.2880576 0.44161598
4.2884977 0.44225587
4.2889378 0.44288328
4.2893779 0.44349608
4.289818 0.44409216
4.2902581 0.44466484
4.2906981 0.44519638
4.2911382 0.44569186
4.2915783 0.4461589
4.2920184 0.44660511
4.2924585 0.44703812
4.2928986 0.44746555
4.2933387 0.447895
4.2937788 0.4483341
4.2942188 0.44879047
4.2946589 0.44927173
4.295099 0.44979223
4.2955391 0.4505219
4.2959792 0.45148581
4.2964193 0.45262207
4.2968594 0.45386877
4.2972995 0.45516404
4.2977395 0.45644597
4.2981796 0.45765268
4.2986197 0.45872226
4.2990598 0.45959282
4.2994999 0.46020247
4.29994 0.46048931
4.3003801 0.46049204
4.3008202 0.46036025
4.3012603 0.46011183
4.3017003 0.45976239
4.3021404 0.45932757
4.3025805 0.45882298
4.3030206 0.45826424
4.3034607 0.45766697
4.3039008 0.45704679
4.3043409 0.45641933
4.304781 0.4558002
4.305221 0.45519013
4.3056611 0.45451696
4.3061012 0.45378386
4.3065413 0.45300872
4.3069814 0.45220943
4.3074215 0.45140388
4.3078616 0.45060996
4.3083017 0.44984555
4.3087417 0.44912856
4.3091818 0.44847686
4.3096219 0.44790835
4.310062 0.44744272
4.3105021 0.44719602
4.3109422 0.44719582
4.3113823 0.44739497
4.3118224 0.44774633
4.3122625 0.44820275
4.3127025 0.44871709
4.3131426 0.44924219
4.3135827 0.44973091
4.3140228 0.4501361
4.3144629 0.45041061
4.314903 0.4505073
4.3153431 0.45044674
4.3157832 0.45035123
4.3162232 0.45021604
4.3166633 0.45003136
4.3171034 0.44978736
4.3175435 0.44947422
4.3179836 0.4490821
4.3184237 0.44860119
4.3188638 0.44802165
4.3193039 0.44733367
4.3197439 0.44652741
4.320184 0.4455961
4.3206241 0.44456085
4.3210642 0.44343185
4.3215043 0.44221423
4.3219444 0.44091314
4.3223845 0.43953372
4.3228246 0.43808109
4.3232647 0.43656041
4.3237047 0.43497681
4.3241448 0.43333543
4.3245849 0.4316414
4.325025 0.42989973
4.3254651 0.42807392
4.3259052 0.4261484
4.3263453 0.4241465
4.3267854 0.42209156
4.3272254 0.4200069
4.3276655 0.41791584
4.3281056 0.41584172
4.3285457 0.41380787
4.3289858 0.41183761
4.3294259 0.40995428
4.329866 0.40818119
4.3303061 0.40652529
4.3307461 0.40494678
4.3311862 0.40343531
4.3316263 0.4019832
4.3320664 0.40058275
4.3325065 0.39922628
4.3329466 0.39790609
4.3333867 0.39661449
4.3338268 0.39534381
4.3342669 0.39408634
4.3347069 0.3928344
4.335147 0.39158262
4.3355871 0.39035891
4.3360272 0.38918204
4.3364673 0.38806298
4.3369074 0.38701266
4.3373475 0.38604204
4.3377876 0.38516206
4.3382276 0.38438368
4.3386677 0.38371784
4.3391078 0.38317548
4.3395479 0.38276756
4.339988 0.38250502
4.3404281 0.38259247
4.3408682 0.38318634
4.3413083 0.38418974
4.3417483 0.38550563
4.3421884 0.38703696
4.3426285 0.38868668
4.3430686 0.39035774
4.3435087 0.39195309
4.3439488 0.39337568
4.3443889 0.39452847
4.344829 0.3953144
4.3452691 0.39569368
4.3457091 0.39585601
4.3461492 0.39586436
4.3465893 0.39576211
4.3470294 0.39559265
4.3474695 0.39539935
4.3479096 0.39522559
4.3483497 0.39511475
4.3487898 0.39511021
4.3492298 0.39525535
4.3496699 0.39559356
4.35011 0.39616073
4.3505501 0.39682588
4.3509902 0.39752991
4.3514303 0.39827732
4.3518704 0.39907257
4.3523105 0.39992015
4.3527506 0.40082453
4.3531906 0.40179018
4.3536307 0.40282159
4.3540708 0.40392322
4.3545109 0.40509956
4.354951 0.40635509
4.3553911 0.40766894
4.3558312 0.40900529
4.3562713 0.410365
4.3567113 0.41174934
4.3571514 0.41315957
4.3575915 0.41459695
4.3580316 0.41606274
4.3584717 0.41755822
4.3589118 0.41908464
4.3593519 0.42064327
4.359792 0.42223536
4.360232 0.4238697
4.3606721 0.42558097
4.3611122 0.42735909
4.3615523 0.42918724
4.3619924 0.4310486
4.3624325 0.43292637
4.3628726 0.43480373
4.3633127 0.43666388
4.3637528 0.43849
4.3641928 0.44026528
4.3646329 0.44197291
4.365073 0.44359531
4.3655131 0.4450903
4.3659532 0.44646076
4.3663933 0.44773399
4.3668334 0.44893728
4.3672735 0.45009793
4.3677135 0.45124322
4.3681536 0.45240046
4.3685937 0.45359692
4.3690338 0.45485992
4.3694739 0.45621673
4.369914 0.45769465
4.3703541 0.45928909
4.3707942 0.46094432
4.3712342 0.46265225
4.3716743 0.46440648
4.3721144 0.4662006
4.3725545 0.46802821
4.3729946 0.4698829
4.3734347 0.47175827
4.3738748 0.47364791
4.3743149 0.47554541
4.374755 0.47744436
4.375195 0.47936724
4.3756351 0.48150741
4.3760752 0.48385005
4.3765153 0.48633181
4.3769554 0.48888933
4.3773955 0.49145927
4.3778356 0.49397829
4.3782757 0.49638302
4.3787157 0.49861013
4.3791558 0.50059626
4.3795959 0.50227806
4.380036 0.5035929
4.3804761 0.50461656
4.3809162 0.5054505
4.3813563 0.50611902
4.3817964 0.50664643
4.3822364 0.50705706
4.3826765 0.50737521
4.3831166 0.50762521
4.3835567 0.50783135
4.3839968 0.50801797
4.3844369 0.50820936
4.384877 0.50842986
4.3853171 0.50869443
4.3857572 0.50898398
4.3861972 0.50928498
4.3866373 0.50958481
4.3870774 0.50987088
4.3875175 0.51013057
4.3879576 0.51035128
4.3883977 0.5105204
4.3888378 0.51062532
4.3892779 0.51065344
4.3897179 0.51059214
4.390158 0.51042955
4.3905981 0.5101669
4.3910382 0.50981089
4.3914783 0.50936716
4.3919184 0.50884134
4.3923585 0.50823907
4.3927986 0.50756598
4.3932386 0.50682771
4.3936787 0.50602989
4.3941188 0.50517817
4.3945589 0.50427816
4.394999 0.50333552
4.3954391 0.50237189
4.3958792 0.50140569
4.3963193 0.50043747
4.3967594 0.49946775
4.3971994 0.49849709
4.3976395 0.49752602
4.3980796 0.49655509
4.3985197 0.49558484
4.3989598 0.4946158
4.3993999 0.49364853
4.39984 0.49268356
4.4002801 0.49172324
4.4007201 0.49077313
4.4011602 0.48983093
4.4016003 0.48889372
4.4020404 0.48795854
4.4024805 0.48702246
4.4029206 0.48608252
4.4033607 0.48513579
4.4038008 0.48417932
4.4042408 0.48321018
4.4046809 0.4822254
4.405121 0.4812168
4.4055611 0.48009032
4.4060012 0.47882744
4.4064413 0.47744822
4.4068814 0.47597274
4.4073215 0.47442105
4.4077616 0.47281323
4.4082016 0.47116933
4.4086417 0.46950943
4.4090818 0.4678536
4.4095219 0.46622189
4.409962 0.46463438
4.4104021 0.46308942
4.4108422 0.46155891
4.4112823 0.4600331
4.4117223 0.45850241
4.4121624 0.45695727
4.4126025 0.45538809
4.4130426 0.45378531
4.4134827 0.45213934
4.4139228 0.4504406
4.4143629 0.44867952
4.414803 0.44684652
4.415243 0.44491999
4.4156831 0.44284515
4.4161232 0.44063779
4.4165633 0.43832274
4.4170034 0.43592484
4.4174435 0.43346891
4.4178836 0.43097981
4.4183237 0.42848235
4.4187638 0.42600139
4.4192038 0.42356174
4.4196439 0.42118826
4.420084 0.41890491
4.4205241 0.41669682
4.4209642 0.41454015
4.4214043 0.41242247
4.4218444 0.41033132
4.4222845 0.40825427
4.4227245 0.40617887
4.4231646 0.40409267
4.4236047 0.40198325
4.4240448 0.39983814
4.4244849 0.39764491
4.424925 0.39539111
4.4253651 0.39300441
4.4258052 0.39038969
4.4262452 0.38758365
4.4266853 0.38462578
4.4271254 0.38155556
4.4275655 0.37841247
4.4280056 0.37523601
4.4284457 0.37206564
4.4288858 0.36894087
4.4293259 0.36590117
4.429766 0.36298602
4.430206 0.36025093
4.4306461 0.35780828
4.4310862 0.35562141
4.4315263 0.35362817
4.4319664 0.35176643
4.4324065 0.34997407
4.4328466 0.34818895
4.4332867 0.34634893
4.4337267 0.34439189
4.4341668 0.34225569
4.4346069 0.3398782
4.435047 0.33719414
4.4354871 0.33385792
4.4359272 0.32977759
4.4363673 0.3251102
4.4368074 0.32001282
4.4372474 0.31464252
4.4376875 0.30915637
4.4381276 0.30371143
4.4385677 0.29846477
4.4390078 0.29357346
4.4394479 0.28919456
4.439888 0.28548514
4.4403281 0.28236784
4.4407682 0.27934538
4.4412082 0.27640644
4.4416483 0.27356549
4.4420884 0.27083702
4.4425285 0.2682355
4.4429686 0.2657754
4.4434087 0.2634712
4.4438488 0.26133739
4.4442889 0.25938843
4.4447289 0.2576388
4.445169 0.25609053
4.4456091 0.25462578
4.4460492 0.25320379
4.4464893 0.25181427
4.4469294 0.25044693
4.4473695 0.24909147
4.4478096 0.24773761
4.4482496 0.24637505
4.4486897 0.24499349
4.4491298 0.24358265
4.4495699 0.24213223
4.45001 0.24063195
4.4504501 0.23909808
4.4508902 0.23755009
4.4513303 0.23598571
4.4517704 0.2344027
4.4522104 0.23279878
4.4526505 0.23117171
4.4530906 0.22951921
4.4535307 0.22783904
4.4539708 0.22612894
4.4544109 0.22438664
4.454851 0.22260988
4.4552911 0.22071073
4.4557311 0.21844018
4.4561712 0.21585214
4.4566113 0.21302455
4.4570514 0.21003531
4.4574915 0.20696234
4.4579316 0.20388358
4.4583717 0.20087693
4.4588118 0.19802032
4.4592519 0.19539167
4.4596919 0.19306889
4.460132 0.19111299
4.4605721 0.18931323
4.4610122 0.18758476
4.4614523 0.18592852
4.4618924 0.18434548
4.4623325 0.18283661
4.4627726 0.18140286
4.4632126 0.18004521
4.4636527 0.17876461
4.4640928 0.17756202
4.4645329 0.17643841
4.464973 0.17539475
4.4654131 0.1744009
4.4658532 0.17341874
4.4662933 0.17244959
4.4667333 0.17149486
4.4671734 0.170556
4.4676135 0.16963444
4.4680536 0.16873161
4.4684937 0.16784894
4.4689338 0.16698786
4.4693739 0.16614982
4.469814 0.16533622
4.4702541 0.16454791
4.4706941 0.16378297
4.4711342 0.16304103
4.4715743 0.16232201
4.4720144 0.16162584
4.4724545 0.16095243
4.4728946 0.16030171
4.4733347 0.1596736
4.4737748 0.15906801
4.4742148 0.15848487
4.4746549 0.1579241
4.475095 0.15738765
4.4755351 0.1569317
4.4759752 0.15657551
4.4764153 0.15631067
4.4768554 0.15612882
4.4772955 0.15602154
4.4777355 0.15598048
4.4781756 0.15599722
4.4786157 0.15606339
4.4790558 0.15617061
4.4794959 0.15631047
4.479936 0.1564746
4.4803761 0.15668098
4.4808162 0.15697461
4.4812563 0.15736234
4.4816963 0.15785029
4.4821364 0.1584446
4.4825765 0.15915138
4.4830166 0.15997676
4.4834567 0.16092688
4.4838968 0.16200786
4.4843369 0.16322583
4.484777 0.16458691
4.485217 0.16611383
4.4856571 0.16789335
4.4860972 0.1698933
4.4865373 0.17206148
4.4869774 0.17434569
4.4874175 0.17669373
4.4878576 0.17905341
4.4882977 0.18137252
4.4887377 0.18359887
4.4891778 0.18568026
4.4896179 0.1875645
4.490058 0.18920119
4.4904981 0.19068118
4.4909382 0.19209206
4.4913783 0.19345164
4.4918184 0.19477775
4.4922585 0.19608821
4.4926985 0.19740083
4.4931386 0.19873344
4.4935787 0.20010385
4.4940188 0.20152989
4.4944589 0.20302936
4.494899 0.2046201
4.4953391 0.20628972
4.4957792 0.20797633
4.4962192 0.20967462
4.4966593 0.21138175
4.4970994 0.21309488
4.4975395 0.21481118
4.4979796 0.21652783
4.4984197 0.21824199
4.4988598 0.21995083
4.4992999 0.2216515
4.4997399 0.22334119
4.50018 0.22501559
4.5006201 0.22666178
4.5010602 0.2282824
4.5015003 0.22988369
4.5019404 0.23147189
4.5023805 0.23305325
4.5028206 0.23463401
4.5032607 0.23622041
4.5037007 0.23781869
4.5041408 0.23943509
4.5045809 0.24107585
4.505021 0.2427475
4.5054611 0.24457798
4.5059012 0.2466382
4.5063413 0.248882
4.5067814 0.25126323
4.5072214 0.25373572
4.5076615 0.25625332
4.5081016 0.25876987
4.5085417 0.26123921
4.5089818 0.26361518
4.5094219 0.26585163
4.509862 0.26790239
4.5103021 0.2697513
4.5107421 0.27147541
4.5111822 0.27310155
4.5116223 0.27465139
4.5120624 0.27614661
4.5125025 0.27760887
4.5129426 0.27905985
4.5133827 0.28052124
4.5138228 0.28201469
4.5142629 0.28356189
4.5147029 0.28518451
4.515143 0.28689683
4.5155831 0.28861997
4.5160232 0.29034417
4.5164633 0.29209156
4.5169034 0.29388429
4.5173435 0.29574452
4.5177836 0.29769438
4.5182236 0.29975602
4.5186637 0.30195159
4.5191038 0.30430323
4.5195439 0.3068331
4.519984 0.30956333
4.5204241 0.31250604
4.5208642 0.31563611
4.5213043 0.31892011
4.5217443 0.3223246
4.5221844 0.32581615
4.5226245 0.32936134
4.5230646 0.33292673
4.5235047 0.3364789
4.5239448 0.33998441
4.5243849 0.34340984
4.524825 0.34672174
4.5252651 0.3499172
4.5257051 0.35309855
4.5261452 0.35627157
4.5265853 0.35942947
4.5270254 0.36256546
4.5274655 0.36567274
4.5279056 0.36874449
4.5283457 0.37177394
4.5287858 0.37475427
4.5292258 0.3776787
4.5296659 0.38054041
4.530106 0.38333028
4.5305461 0.38599131
4.5309862 0.38851052
4.5314263 0.39089994
4.5318664 0.39317161
4.5323065 0.39533755
4.5327465 0.39740979
4.5331866 0.39940038
4.5336267 0.40132134
4.5340668 0.4031847
4.5345069 0.4050025
4.534947 0.40678677
4.5353871 0.40852933
4.5358272 0.41020439
4.5362673 0.41181308
4.5367073 0.4133569
4.5371474 0.41483736
4.5375875 0.41625597
4.5380276 0.41761421
4.5384677 0.4189136
4.5389078 0.42015563
4.5393479 0.4213418
4.539788 0.42247363
4.540228 0.42355724
4.5406681 0.42461099
4.5411082 0.42561773
4.5415483 0.42655536
4.5419884 0.42740181
4.5424285 0.42813498
4.5428686 0.42873279
4.5433087 0.42917316
4.5437487 0.429434
4.5441888 0.42949323
4.5446289 0.42932877
4.545069 0.42892123
4.5455091 0.4283934
4.5459492 0.42782313
4.5463893 0.42721282
4.5468294 0.42656485
4.5472695 0.42588162
4.5477095 0.4251655
4.5481496 0.42441888
4.5485897 0.42364415
4.5490298 0.42284369
4.5494699 0.4220199
4.54991 0.42117515
4.5503501 0.42031178
4.5507902 0.41943285
4.5512302 0.41854225
4.5516703 0.41764391
4.5521104 0.41674172
4.5525505 0.4158396
4.5529906 0.41494147
4.5534307 0.41405122
4.5538708 0.41317278
4.5543109 0.41231005
4.554751 0.41146694
4.555191 0.41064901
4.5556311 0.40986959
4.5560712 0.40912553
4.5565113 0.40841031
4.5569514 0.40771744
4.5573915 0.40704041
4.5578316 0.40637272
4.5582717 0.40570788
4.5587117 0.40503937
4.5591518 0.40436069
4.5595919 0.40366534
4.560032 0.40294638
4.5604721 0.40211063
4.5609122 0.401118
4.5613523 0.40000703
4.5617924 0.39881628
4.5622324 0.39758431
4.5626725 0.39634967
4.5631126 0.39515091
4.5635527 0.39402659
4.5639928 0.39301526
4.5644329 0.39215548
4.564873 0.3914858
4.5653131 0.39112449
4.5657532 0.39127167
4.5661932 0.39185658
4.5666333 0.3927936
4.5670734 0.39399712
4.5675135 0.39538152
4.5679536 0.39686119
4.5683937 0.3983505
4.5688338 0.39976384
4.5692739 0.4010156
4.5697139 0.40202015
4.570154 0.40272443
4.5705941 0.40343657
4.5710342 0.40420551
4.5714743 0.40496966
4.5719144 0.40566744
4.5723545 0.40623725
4.5727946 0.40661752
4.5732346 0.40674665
4.5736747 0.40656305
4.5741148 0.40600514
4.5745549 0.40501134
4.574995 0.40352004
4.5754351 0.40154385
4.5758752 0.3991853
4.5763153 0.39651406
4.5767554 0.39359983
4.5771954 0.39051229
4.5776355 0.38732111
4.5780756 0.38409598
4.5785157 0.38090659
4.5789558 0.3778226
4.5793959 0.37491372
4.579836 0.3722496
4.5802761 0.36984392
4.5807161 0.36751968
4.5811562 0.36524331
4.5815963 0.36299907
4.5820364 0.3607712
4.5824765 0.35854393
4.5829166 0.35630151
4.5833567 0.35402818
4.5837968 0.35170819
4.5842368 0.34932578
4.5846769 0.34686519
4.585117 0.34431032
4.5855571 0.34164772
4.5859972 0.33889046
4.5864373 0.33605739
4.5868774 0.33316736
4.5873175 0.33023921
4.5877576 0.3272918
4.5881976 0.32434398
4.5886377 0.3214146
4.5890778 0.31852251
4.5895179 0.31568656
4.589958 0.3129256
4.5903981 0.31030745
4.5908382 0.30788332
4.5912783 0.30561016
4.5917183 0.30344428
4.5921584 0.30134198
4.5925985 0.29925957
4.5930386 0.29715335
4.5934787 0.29497964
4.5939188 0.29269473
4.5943589 0.29025494
4.594799 0.28761657
4.595239 0.28470867
4.5956791 0.2813984
4.5961192 0.27774211
4.5965593 0.27381974
4.5969994 0.26971123
4.5974395 0.26549651
4.5978796 0.26125553
4.5983197 0.25706822
4.5987598 0.25301451
4.5991998 0.24917436
4.5996399 0.24562768
4.60008 0.24244853
4.6005201 0.23946292
4.6009602 0.23654539
4.6014003 0.23367903
4.6018404 0.23084691
4.6022805 0.22803214
4.6027205 0.22521779
4.6031606 0.22238697
4.6036007 0.21952276
4.6040408 0.21660824
4.6044809 0.21362652
4.604921 0.21056067
4.6053611 0.20742516
4.6058012 0.20427417
4.6062412 0.20111168
4.6066813 0.19794025
4.6071214 0.19476244
4.6075615 0.19158084
4.6080016 0.188398
4.6084417 0.18521651
4.6088818 0.18203891
4.6093219 0.17886779
4.609762 0.17570572
4.610202 0.17254998
4.6106421 0.16937055
4.6110822 0.16617574
4.6115223 0.16298183
4.6119624 0.15980512
4.6124025 0.15666192
4.6128426 0.15356852
4.6132827 0.1505412
4.6137227 0.14759628
4.6141628 0.14475005
4.6146029 0.14201879
4.615043 0.13942006
4.6154831 0.1371101
4.6159232 0.1351575
4.6163633 0.13351711
4.6168034 0.1321438
4.6172434 0.13099242
4.6176835 0.13001781
4.6181236 0.12917483
4.6185637 0.12841833
4.6190038 0.12770317
4.6194439 0.12698421
4.619884 0.12621628
4.6203241 0.12539555
4.6207642 0.12460132
4.6212042 0.12383059
4.6216443 0.12307546
4.6220844 0.12232807
4.6225245 0.12158054
4.6229646 0.12082499
4.6234047 0.12005355
4.6238448 0.11925833
4.6242849 0.11843146
4.6247249 0.11756507
4.625165 0.11665418
4.6256051 0.11572358
4.6260452 0.11478041
4.6264853 0.11382423
4.6269254 0.11285457
4.6273655 0.11187099
4.6278056 0.11087303
4.6282456 0.10986025
4.6286857 0.1088322
4.6291258 0.10778842
4.6295659 0.10672846
4.630006 0.10565187
4.6304461 0.10452815
4.6308862 0.10333794
4.6313263 0.10209492
4.6317664 0.10081278
4.6322064 0.099505205
4.6326465 0.098185882
4.6330866 0.096868494
4.6335267 0.095566729
4.6339668 0.094294271
4.6344069 0.093064806
4.634847 0.091892019
4.6352871 0.090796232
4.6357271 0.089799229
4.6361672 0.088885209
4.6366073 0.088035841
4.6370474 0.087232793
4.6374875 0.086457732
4.6379276 0.085692327
4.6383677 0.084918246
4.6388078 0.084117156
4.6392478 0.083270726
4.6396879 0.082360625
4.640128 0.08136514
4.6405681 0.080223637
4.6410082 0.07894419
4.6414483 0.077559204
4.6418884 0.076101082
4.6423285 0.074602225
4.6427686 0.073095038
4.6432086 0.071611923
4.6436487 0.070185282
4.6440888 0.06884752
4.6445289 0.067631038
4.644969 0.06656824
4.6454091 0.065642604
4.6458492 0.064802202
4.6462893 0.064046478
4.6467293 0.063375133
4.6471694 0.062787867
4.6476095 0.062284379
4.6480496 0.06186437
4.6484897 0.061527539
4.6489298 0.061273586
4.6493699 0.061102211
4.64981 0.061013114
4.6502501 0.061003656
4.6506901 0.061057804
4.6511302 0.061162237
4.6515703 0.061304611
4.6520104 0.061472579
4.6524505 0.061653798
4.6528906 0.061835922
4.6533307 0.062006606
4.6537708 0.062153505
4.6542108 0.062264275
4.6546509 0.06232657
4.655091 0.062329484
4.6555311 0.062307484
4.6559712 0.062277244
4.6564113 0.062235193
4.6568514 0.062177756
4.6572915 0.062101361
4.6577315 0.062002436
4.6581716 0.061877408
4.6586117 0.061722705
4.6590518 0.061534753
4.6594919 0.06130998
4.659932 0.061044813
4.6603721 0.060704585
4.6608122 0.060246814
4.6612523 0.059694896
4.6616923 0.059073381
4.6621324 0.058406815
4.6625725 0.057719746
4.6630126 0.057036721
4.6634527 0.056382289
4.6638928 0.055780998
4.6643329 0.055257394
4.664773 0.054836026
4.665213 0.054530973
4.6656531 0.054286879
4.6660932 0.054082777
4.6665333 0.05390803
4.6669734 0.053752
4.6674135 0.053604051
4.6678536 0.053453545
4.6682937 0.053289844
4.6687337 0.053102312
4.6691738 0.052880311
4.6696139 0.052613203
4.670054 0.052290824
4.6704941 0.051942973
4.6709342 0.051592829
4.6713743 0.051240863
4.6718144 0.050887551
4.6722545 0.050533364
4.6726945 0.050178776
4.6731346 0.049824261
4.6735747 0.049470292
4.6740148 0.049117342
4.6744549 0.048765884
4.674895 0.048416392
4.6753351 0.048068824
4.6757752 0.047722333
4.6762152 0.047377133
4.6766553 0.047033487
4.6770954 0.046691657
4.6775355 0.046351905
4.6779756 0.046014495
4.6784157 0.045679688
4.6788558 0.045347747
4.6792959 0.045018936
4.6797359 0.044693515
4.680176 0.044383694
4.6806161 0.044191744
4.6810562 0.044120371
4.6814963 0.044143848
4.6819364 0.044236444
4.6823765 0.044372432
4.6828166 0.044526081
4.6832567 0.044671662
4.6836967 0.044783447
4.6841368 0.044835706
4.6845769 0.04480271
4.685017 0.0446588
4.6854571 0.04443409
4.6858972 0.044173655
4.6863373 0.04388469
4.6867774 0.04357439
4.6872174 0.04324995
4.6876575 0.042918564
4.6880976 0.042587428
4.6885377 0.042263736
4.6889778 0.041954683
4.6894179 0.041667464
4.689858 0.041409273
4.6902981 0.041179859
4.6907381 0.040960606
4.6911782 0.040751832
4.6916183 0.040555456
4.6920584 0.040373395
4.6924985 0.040207567
4.6929386 0.040059889
4.6933787 0.03993228
4.6938188 0.039826658
4.6942589 0.039744939
4.6946989 0.039689042
4.695139 0.039666332
4.6955791 0.03974924
4.6960192 0.039940802
4.6964593 0.040216447
4.6968994 0.040551605
4.6973395 0.040921706
4.6977796 0.041302179
4.6982196 0.041668454
4.6986597 0.041995961
4.6990998 0.04226013
4.6995399 0.04243639
4.69998 0.042500171
4.7004201 0.042487152
4.7008602 0.042460642
4.7013003 0.042421357
4.7017403 0.042369885
4.7021804 0.042306816
4.7026205 0.042232736
4.7030606 0.042148235
4.7035007 0.042053901
4.7039408 0.041950322
4.7043809 0.041838086
4.704821 0.041717782
4.7052611 0.041584756
4.7057011 0.041420593
4.7061412 0.041230516
4.7065813 0.041022413
4.7070214 0.040804172
4.7074615 0.040583681
4.7079016 0.04036883
4.7083417 0.040167506
4.7087818 0.039987598
4.7092218 0.039836995
4.7096619 0.039723584
4.710102 0.039656003
4.7105421 0.039655674
4.7109822 0.039719628
4.7114223 0.039834598
4.7118624 0.039987316
4.7123025 0.040164515
4.7127425 0.040352927
4.7131826 0.040539285
4.7136227 0.040710322
4.7140628 0.040852771
4.7145029 0.040953363
4.714943 0.040998832
4.7153831 0.040996877
4.7158232 0.040977989
4.7162633 0.040946205
4.7167033 0.040905144
4.7171434 0.040858426
4.7175835 0.040809669
4.7180236 0.040762492
4.7184637 0.040720516
4.7189038 0.040687359
4.7193439 0.04066664
4.719784 0.040661979
4.720224 0.040674499
4.7206641 0.040692526
4.7211042 0.040715193
4.7215443 0.040743864
4.7219844 0.040779903
4.7224245 0.040824674
4.7228646 0.04087954
4.7233047 0.040945866
4.7237447 0.041025014
4.7241848 0.04111835
4.7246249 0.041227235
4.725065 0.041353058
4.7255051 0.041497737
4.7259452 0.041660469
4.7263853 0.041839308
4.7268254 0.042032304
4.7272655 0.04223751
4.7277055 0.042452976
4.7281456 0.042676756
4.7285857 0.0429069
4.7290258 0.04314146
4.7294659 0.043378488
4.729906 0.043616037
4.7303461 0.043857086
4.7307862 0.044110828
4.7312262 0.044376589
4.7316663 0.044653341
4.7321064 0.044940054
4.7325465 0.045235699
4.7329866 0.045539247
4.7334267 0.045849669
4.7338668 0.046165936
4.7343069 0.046487018
4.7347469 0.046811886
4.735187 0.047149487
4.7356271 0.047574667
4.7360672 0.048086953
4.7365073 0.048666581
4.7369474 0.049293786
4.7373875 0.049948803
4.7378276 0.050611867
4.7382677 0.051263214
4.7387077 0.05188308
4.7391478 0.052451698
4.7395879 0.052949306
4.740028 0.053356186
4.7404681 0.053670431
4.7409082 0.053903431
4.7413483 0.054059734
4.7417884 0.054143885
4.7422284 0.05416043
4.7426685 0.054113915
4.7431086 0.054008885
4.7435487 0.053849887
4.7439888 0.053641466
4.7444289 0.053388168
4.744869 0.05309454
4.7453091 0.052740862
4.7457491 0.052272005
4.7461892 0.051708757
4.7466293 0.051076574
4.7470694 0.050400914
4.7475095 0.049707232
4.7479496 0.049020986
4.7483897 0.048367633
4.7488298 0.04777263
4.7492699 0.047261434
4.7497099 0.046859501
4.75015 0.046585447
4.7505901 0.046371045
4.7510302 0.046190263
4.7514703 0.046040618
4.7519104 0.045919627
4.7523505 0.045824805
4.7527906 0.04575367
4.7532306 0.045703737
4.7536707 0.045672524
4.7541108 0.045657545
4.7545509 0.045656319
4.754991 0.045666361
4.7554311 0.045663111
4.7558712 0.045634314
4.7563113 0.045599158
4.7567514 0.045576841
4.7571914 0.045586561
4.7576315 0.045647517
4.7580716 0.045778906
4.7585117 0.045999928
4.7589518 0.046329779
4.7593919 0.046787659
4.759832 0.047392766
4.7602721 0.048142443
4.7607121 0.048959026
4.7611522 0.049825035
4.7615923 0.050730624
4.7620324 0.051665945
4.7624725 0.052621153
4.7629126 0.053586399
4.7633527 0.054551837
4.7637928 0.055507619
4.7642328 0.056443899
4.7646729 0.057350829
4.765113 0.058220301
4.7655531 0.059080813
4.7659932 0.059943799
4.7664333 0.060806823
4.7668734 0.061667448
4.7673135 0.062523241
4.7677536 0.063371766
4.7681936 0.064210587
4.7686337 0.065037269
4.7690738 0.065849377
4.7695139 0.066644476
4.769954 0.06742013
4.7703941 0.06814223
4.7708342 0.068773735
4.7712743 0.069332274
4.7717143 0.069835941
4.7721544 0.070302833
4.7725945 0.070751046
4.7730346 0.071198676
4.7734747 0.071663819
4.7739148 0.072164571
4.7743549 0.072719029
4.774795 0.073345288
4.775235 0.07405054
4.7756751 0.074786775
4.7761152 0.075542034
4.7765553 0.076311842
4.7769954 0.077091721
4.7774355 0.077877195
4.7778756 0.078663788
4.7783157 0.079447023
4.7787558 0.080222424
4.7791958 0.080985513
4.7796359 0.081731815
4.780076 0.082456863
4.7805161 0.083158686
4.7809562 0.083841058
4.7813963 0.084508559
4.7818364 0.085165766
4.7822765 0.08581726
4.7827165 0.086467617
4.7831566 0.087121418
4.7835967 0.087783239
4.7840368 0.088457662
4.7844769 0.089149262
4.784917 0.089862621
4.7853571 0.090613856
4.7857972 0.091422152
4.7862372 0.092277644
4.7866773 0.093169752
4.7871174 0.094087896
4.7875575 0.095021498
4.7879976 0.095959978
4.7884377 0.096892756
4.7888778 0.097809253
4.7893179 0.098698889
4.789758 0.099551084
4.790198 0.1003521
4.7906381 0.10107739
4.7910782 0.10173714
4.7915183 0.1023476
4.7919584 0.10292504
4.7923985 0.10348571
4.7928386 0.10404587
4.7932787 0.10462178
4.7937187 0.10522969
4.7941588 0.10588587
4.7945989 0.10660657
4.795039 0.10740785
4.7954791 0.10827219
4.7959192 0.10917891
4.7963593 0.11012648
4.7967994 0.11111338
4.7972394 0.11213812
4.7976795 0.11319915
4.7981196 0.11429498
4.7985597 0.11542408
4.7989998 0.11658494
4.7994399 0.11777604
4.79988 0.11899587
4.8003201 0.1202373
4.8007602 0.121486
4.8012002 0.1227436
4.8016403 0.12401253
4.8020804 0.12529526
4.8025205 0.12659425
4.8029606 0.12791194
4.8034007 0.1292508
4.8038408 0.13061327
4.8042809 0.13200182
4.8047209 0.13341889
4.805161 0.13486589
4.8056011 0.13633231
4.8060412 0.13781275
4.8064813 0.13930461
4.8069214 0.14080532
4.8073615 0.14231227
4.8078016 0.14382288
4.8082416 0.14533456
4.8086817 0.1468447
4.8091218 0.14835074
4.8095619 0.14985006
4.810002 0.15134008
4.8104421 0.15280159
4.8108822 0.15422365
4.8113223 0.15561563
4.8117624 0.15698686
4.8122024 0.15834669
4.8126425 0.15970448
4.8130826 0.16106957
4.8135227 0.1624513
4.8139628 0.16385903
4.8144029 0.16530211
4.814843 0.16678987
4.8152831 0.16837265
4.8157231 0.17019026
4.8161632 0.17223412
4.8166033 0.17448241
4.8170434 0.1769133
4.8174835 0.17950494
4.8179236 0.18223551
4.8183637 0.18508318
4.8188038 0.1880261
4.8192438 0.19104244
4.8196839 0.19411038
4.820124 0.19721044
4.8205641 0.20036564
4.8210042 0.20357913
4.8214443 0.20683952
4.8218844 0.21013543
4.8223245 0.21345548
4.8227646 0.2167883
4.8232046 0.22012251
4.8236447 0.22344672
4.8240848 0.22674956
4.8245249 0.23001966
4.824965 0.23324562
4.8254051 0.23638114
4.8258452 0.2393911
4.8262853 0.24230212
4.8267253 0.24514115
4.8271654 0.24793512
4.8276055 0.25071094
4.8280456 0.25349557
4.8284857 0.25631592
4.8289258 0.25919894
4.8293659 0.26217154
4.829806 0.26526067
4.830246 0.2686522
4.8306861 0.2730349
4.8311262 0.27830199
4.8315663 0.28424007
4.8320064 0.29063572
4.8324465 0.29727553
4.8328866 0.30394609
4.8333267 0.31043398
4.8337668 0.3165258
4.8342068 0.32200814
4.8346469 0.32666757
4.835087 0.33031276
4.8355271 0.3335261
4.8359672 0.33665204
4.8364073 0.33969504
4.8368474 0.34265957
4.8372875 0.34555009
4.8377275 0.34837105
4.8381676 0.35112691
4.8386077 0.35382213
4.8390478 0.35646118
4.8394879 0.35904849
4.839928 0.36158855
4.8403681 0.36407024
4.8408082 0.36647624
4.8412482 0.368822
4.8416883 0.37112362
4.8421284 0.37339719
4.8425685 0.37565881
4.8430086 0.37792458
4.8434487 0.38021059
4.8438888 0.38253294
4.8443289 0.38490773
4.844769 0.38735106
4.845209 0.38996975
4.8456491 0.39330682
4.8460892 0.39728992
4.8465293 0.40172626
4.8469694 0.40642307
4.8474095 0.41118755
4.8478496 0.41582694
4.8482897 0.42014843
4.8487297 0.42395926
4.8491698 0.42706664
4.8496099 0.42927778
4.85005 0.43040781
4.8504901 0.43104166
4.8509302 0.43164116
4.8513703 0.43221254
4.8518104 0.43276205
4.8522505 0.43329594
4.8526905 0.43382046
4.8531306 0.43434185
4.8535707 0.43486635
4.8540108 0.43540022
4.8544509 0.4359497
4.854891 0.43652103
4.8553311 0.43711329
4.8557712 0.43771152
4.8562112 0.43831387
4.8566513 0.43891917
4.8570914 0.43952626
4.8575315 0.44013399
4.8579716 0.44074119
4.8584117 0.4413467
4.8588518 0.44194937
4.8592919 0.44254803
4.8597319 0.44314153
4.860172 0.44371804
4.8606121 0.44417283
4.8610522 0.44447718
4.8614923 0.44462817
4.8619324 0.44462285
4.8623725 0.44445829
4.8628126 0.44413155
4.8632527 0.4436397
4.8636927 0.44297981
4.8641328 0.44214894
4.8645729 0.44114416
4.865013 0.43996225
4.8654531 0.4382878
4.8658932 0.43593679
4.8663333 0.43304808
4.8667734 0.42976051
4.8672134 0.42621295
4.8676535 0.42254424
4.8680936 0.41889323
4.8685337 0.4153988
4.8689738 0.41219977
4.8694139 0.40943503
4.869854 0.4072434
4.8702941 0.40562013
4.8707341 0.40416246
4.8711742 0.40281027
4.8716143 0.40153583
4.8720544 0.40031138
4.8724945 0.39910919
4.8729346 0.39790151
4.8733747 0.39666059
4.8738148 0.3953587
4.8742549 0.39396808
4.8746949 0.39246099
4.875135 0.39082049
4.8755751 0.38918281
4.8760152 0.38757645
4.8764553 0.38597482
4.8768954 0.38435137
4.8773355 0.38267952
4.8777756 0.3809327
4.8782156 0.37908433
4.8786557 0.37710784
4.8790958 0.37497667
4.8795359 0.37266423
4.879976 0.37014397
4.8804161 0.36748004
4.8808562 0.36477662
4.8812963 0.36203724
4.8817363 0.3592651
4.8821764 0.35646341
4.8826165 0.35363541
4.8830566 0.3507843
4.8834967 0.34791329
4.8839368 0.34502562
4.8843769 0.34212449
4.884817 0.33921312
4.8852571 0.33629486
4.8856971 0.33337238
4.8861372 0.33044621
4.8865773 0.32751677
4.8870174 0.32458446
4.8874575 0.32164967
4.8878976 0.31871282
4.8883377 0.3157743
4.8887778 0.31283451
4.8892178 0.30989387
4.8896579 0.30695277
4.890098 0.3040085
4.8905381 0.30098389
4.8909782 0.29786547
4.8914183 0.29468025
4.8918584 0.29145522
4.8922985 0.28821741
4.8927385 0.28499381
4.8931786 0.28181143
4.8936187 0.27869728
4.8940588 0.27567836
4.8944989 0.27278169
4.894939 0.27003426
4.8953791 0.26759719
4.8958192 0.26566839
4.8962593 0.26418687
4.8966993 0.26308785
4.8971394 0.26230656
4.8975795 0.26177824
4.8980196 0.26143813
4.8984597 0.26122145
4.8988998 0.26106343
4.8993399 0.26089931
4.89978 0.26066431
4.90022 0.26031765
4.9006601 0.25996444
4.9011002 0.25963043
4.9015403 0.2593203
4.9019804 0.25903874
4.9024205 0.25879042
4.9028606 0.25858002
4.9033007 0.25841223
4.9037407 0.25829172
4.9041808 0.25822317
4.9046209 0.25821127
4.905061 0.25826064
4.9055011 0.25837485
4.9059412 0.25856364
4.9063813 0.25883936
4.9068214 0.25921439
4.9072615 0.25970107
4.9077015 0.26031176
4.9081416 0.26105883
4.9085817 0.26195463
4.9090218 0.26301153
4.9094619 0.26424187
4.909902 0.26565803
4.9103421 0.26727077
4.9107822 0.26906576
4.9112222 0.27101162
4.9116623 0.27307673
4.9121024 0.27522949
4.9125425 0.27743828
4.9129826 0.27967149
4.9134227 0.28189751
4.9138628 0.28408473
4.9143029 0.28620154
4.9147429 0.28821632
4.915183 0.29009054
4.9156231 0.29176031
4.9160632 0.29325698
4.9165033 0.29463019
4.9169434 0.29592956
4.9173835 0.29720471
4.9178236 0.29850529
4.9182637 0.2998809
4.9187037 0.30138119
4.9191438 0.30305578
4.9195839 0.30495429
4.920024 0.30712691
4.9204641 0.30979908
4.9209042 0.3130513
4.9213443 0.31677401
4.9217844 0.32085764
4.9222244 0.32519262
4.9226645 0.32966938
4.9231046 0.33417834
4.9235447 0.33860994
4.9239848 0.3428546
4.9244249 0.34680277
4.924865 0.35034486
4.9253051 0.35349743
4.9257451 0.35657717
4.9261852 0.3596065
4.9266253 0.36258483
4.9270654 0.36551159
4.9275055 0.3683862
4.9279456 0.37120809
4.9283857 0.37397668
4.9288258 0.37669139
4.9292659 0.37935165
4.9297059 0.38195686
4.930146 0.38447924
4.9305861 0.38659715
4.9310262 0.38831236
4.9314663 0.3897461
4.9319064 0.39101963
4.9323465 0.39225421
4.9327866 0.39357107
4.9332266 0.39509147
4.9336667 0.39693666
4.9341068 0.3992279
4.9345469 0.40208642
4.934987 0.40563348
4.9354271 0.40959731
4.9358672 0.41357772
4.9363073 0.41757165
4.9367473 0.42157642
4.9371874 0.42558934
4.9376275 0.4296077
4.9380676 0.43362883
4.9385077 0.43765003
4.9389478 0.44166859
4.9393879 0.44568184
4.939828 0.44968708
4.9402681 0.45368434
4.9407081 0.45768239
4.9411482 0.461681
4.9415883 0.46567884
4.9420284 0.46967461
4.9424685 0.47366698
4.9429086 0.47765463
4.9433487 0.48163625
4.9437888 0.48561051
4.9442288 0.4895761
4.9446689 0.4935317
4.945109 0.49745002
4.9455491 0.50077243
4.9459892 0.50333942
4.9464293 0.50523932
4.9468694 0.50656047
4.9473095 0.50739119
4.9477495 0.50781981
4.9481896 0.50793465
4.9486297 0.50782404
4.9490698 0.5075763
4.9495099 0.50727977
4.94995 0.50702277
4.9503901 0.50680903
4.9508302 0.50653944
4.9512703 0.50620322
4.9517103 0.50579078
4.9521504 0.50529252
4.9525905 0.50469884
4.9530306 0.50400015
4.9534707 0.50318685
4.9539108 0.50224934
4.9543509 0.50117803
4.954791 0.49996333
4.955231 0.49861591
4.9556711 0.4972296
4.9561112 0.49579419
4.9565513 0.49428225
4.9569914 0.4926663
4.9574315 0.49091888
4.9578716 0.48901254
4.9583117 0.48691982
4.9587518 0.48461325
4.9591918 0.48206537
4.9596319 0.47924873
4.960072 0.47613947
4.9605121 0.47288842
4.9609522 0.46958853
4.9613923 0.46624203
4.9618324 0.46285111
4.9622725 0.45941798
4.9627125 0.45594485
4.9631526 0.45243392
4.9635927 0.4488874
4.9640328 0.44530749
4.9644729 0.44169639
4.964913 0.43805632
4.9653531 0.4343668
4.9657932 0.43059542
4.9662332 0.42676466
4.9666733 0.42289849
4.9671134 0.41902089
4.9675535 0.41515583
4.9679936 0.41132731
4.9684337 0.40755929
4.9688738 0.40387576
4.9693139 0.4003007
4.969754 0.39685809
4.970194 0.39355691
4.9706341 0.39029671
4.9710742 0.38705194
4.9715143 0.38381976
4.9719544 0.38059734
4.9723945 0.37738185
4.9728346 0.37417045
4.9732747 0.37096031
4.9737147 0.3677486
4.9741548 0.36453248
4.9745949 0.36130913
4.975035 0.35807572
4.9754751 0.35483547
4.9759152 0.35159199
4.9763553 0.34834531
4.9767954 0.34509541
4.9772354 0.3418423
4.9776755 0.33858597
4.9781156 0.33532643
4.9785557 0.33206368
4.9789958 0.32879771
4.9794359 0.32552853
4.979876 0.32225613
4.9803161 0.31889736
4.9807562 0.31525126
4.9811962 0.31135629
4.9816363 0.30726439
4.9820764 0.30302751
4.9825165 0.29869759
4.9829566 0.29432659
4.9833967 0.28996645
4.9838368 0.28566912
4.9842769 0.28148654
4.9847169 0.27747066
4.985157 0.27365715
4.9855971 0.26990961
4.9860372 0.26622173
4.9864773 0.2626397
4.9869174 0.2592097
4.9873575 0.25597795
4.9877976 0.25299061
4.9882376 0.2502939
4.9886777 0.24793399
4.9891178 0.24595709
4.9895579 0.24440938
4.989998 0.24333705
4.9904381 0.2426467
4.9908782 0.24218236
4.9913183 0.24189976
4.9917584 0.24175467
4.9921984 0.24170285
4.9926385 0.24170004
4.9930786 0.241702
4.9935187 0.24166448
4.9939588 0.24154324
4.9943989 0.24129404
4.994839 0.24087262
4.9952791 0.24028382
4.9957191 0.23968127
4.9961592 0.23907917
4.9965993 0.23847636
4.9970394 0.23787167
4.9974795 0.23726394
4.9979196 0.23665199
4.9983597 0.23603466
4.9987998 0.23541078
4.9992398 0.23477919
4.9996799 0.23413871
5.00012 0.23348822
5.0005601 0.23282763
5.0010002 0.23215767
5.0014403 0.23147898
5.0018804 0.23079224
5.0023205 0.23009809
5.0027606 0.2293972
5.0032006 0.2286902
5.0036407 0.22797777
5.0040808 0.22726055
5.0045209 0.22653921
5.004961 0.22581439
5.0054011 0.2250018
5.0058412 0.224006
5.0062813 0.22286412
5.0067213 0.22161417
5.0071614 0.22029413
5.0076015 0.21894198
5.0080416 0.21759572
5.0084817 0.21629334
5.0089218 0.21507282
5.0093619 0.21397215
5.009802 0.21302932
5.010242 0.21227733
5.0106821 0.21170838
5.0111222 0.21130613
5.0115623 0.21105582
5.0120024 0.21094266
5.0124425 0.2109519
5.0128826 0.21106875
5.0133227 0.21127846
5.0137628 0.21156623
5.0142028 0.21191732
5.0146429 0.21231694
5.015083 0.21275137
5.0155231 0.21324765
5.0159632 0.21382296
5.0164033 0.2144766
5.0168434 0.21520788
5.0172835 0.2160161
5.0177235 0.21690057
5.0181636 0.21786061
5.0186037 0.21889551
5.0190438 0.22000459
5.0194839 0.22118715
5.019924 0.22244251
5.0203641 0.22388724
5.0208042 0.22569576
5.0212442 0.22779166
5.0216843 0.23009303
5.0221244 0.23251793
5.0225645 0.23498443
5.0230046 0.23741062
5.0234447 0.23971456
5.0238848 0.24181434
5.0243249 0.24362802
5.024765 0.24507367
5.025205 0.24610368
5.0256451 0.24691295
5.0260852 0.24757164
5.0265253 0.24811017
5.0269654 0.24855897
5.0274055 0.24894846
5.0278456 0.24930907
5.0282857 0.24967121
5.0287257 0.25006531
5.0291658 0.25052181
5.0296059 0.25107111
5.030046 0.25174291
5.0304861 0.25248385
5.0309262 0.25325235
5.0313663 0.25405773
5.0318064 0.2549093
5.0322464 0.25581636
5.0326865 0.25678823
5.0331266 0.25783422
5.0335667 0.25896364
5.0340068 0.26018579
5.0344469 0.26150999
5.034887 0.26294555
5.0353271 0.26459846
5.0357672 0.26669073
5.0362072 0.26918631
5.0366473 0.27203696
5.0370874 0.27519445
5.0375275 0.27861054
5.0379676 0.282237
5.0384077 0.2860256
5.0388478 0.2899281
5.0392879 0.29389626
5.0397279 0.29788185
5.040168 0.3018926
5.0406081 0.30641566
5.0410482 0.31146205
5.0414883 0.31689014
5.0419284 0.3225583
5.0423685 0.32832491
5.0428086 0.33404834
5.0432486 0.33958695
5.0436887 0.34479913
5.0441288 0.34954324
5.0445689 0.35367765
5.045009 0.35706079
5.0454491 0.35973542
5.0458892 0.36189532
5.0463293 0.36364205
5.0467694 0.36507714
5.0472094 0.36630212
5.0476495 0.36741854
5.0480896 0.36852792
5.0485297 0.36973181
5.0489698 0.37113175
5.0494099 0.37282927
5.04985 0.3749259
5.0502901 0.37739815
5.0507301 0.37989258
5.0511702 0.38239663
5.0516103 0.38492961
5.0520504 0.3875108
5.0524905 0.39015951
5.0529306 0.39289502
5.0533707 0.39573665
5.0538108 0.39870367
5.0542509 0.4018154
5.0546909 0.40509113
5.055131 0.40855086
5.0555711 0.41220905
5.0560112 0.41603616
5.0564513 0.41999397
5.0568914 0.42404426
5.0573315 0.42814882
5.0577716 0.43226944
5.0582116 0.43636791
5.0586517 0.44040601
5.0590918 0.44434553
5.0595319 0.44814825
5.059972 0.45177596
5.0604121 0.45524054
5.0608522 0.45860313
5.0612923 0.46188239
5.0617323 0.4650968
5.0621724 0.46826482
5.0626125 0.47140492
5.0630526 0.47453557
5.0634927 0.47767523
5.0639328 0.48084238
5.0643729 0.48405549
5.064813 0.48733302
5.0652531 0.49080102
5.0656931 0.49488238
5.0661332 0.49946678
5.0665733 0.50437927
5.0670134 0.50944494
5.0674535 0.51448886
5.0678936 0.51933609
5.0683337 0.52381171
5.0687738 0.52774078
5.0692138 0.53094839
5.0696539 0.5332596
5.070094 0.53452213
5.0705341 0.53527386
5.0709742 0.53582901
5.0714143 0.53621589
5.0718544 0.53646281
5.0722945 0.5365981
5.0727345 0.53665007
5.0731746 0.53664703
5.0736147 0.5366173
5.0740548 0.53658919
5.0744949 0.53659103
5.074935 0.53665113
5.0753751 0.53677735
5.0758152 0.53693728
5.0762553 0.53711418
5.0766953 0.53729179
5.0771354 0.53745382
5.0775755 0.53758401
5.0780156 0.53766609
5.0784557 0.53768377
5.0788958 0.53762079
5.0793359 0.53746088
5.079776 0.53718776
5.080216 0.53669414
5.0806561 0.53544242
5.0810962 0.53343481
5.0815363 0.53077669
5.0819764 0.52757343
5.0824165 0.52393039
5.0828566 0.51995295
5.0832967 0.51574646
5.0837367 0.51141629
5.0841768 0.50706783
5.0846169 0.50280642
5.085057 0.4987318
5.0854971 0.49453157
5.0859372 0.4900319
5.0863773 0.48531
5.0868174 0.48044305
5.0872575 0.47550826
5.0876975 0.47058283
5.0881376 0.46574394
5.0885777 0.46106881
5.0890178 0.45663462
5.0894579 0.45251858
5.089898 0.44879788
5.0903381 0.44551212
5.0907782 0.4425976
5.0912182 0.44002446
5.0916583 0.43776533
5.0920984 0.43579283
5.0925385 0.43407959
5.0929786 0.43259823
5.0934187 0.43132139
5.0938588 0.43022169
5.0942989 0.42927176
5.0947389 0.42844423
5.095179 0.4277404
5.0956191 0.42737162
5.0960592 0.42731941
5.0964993 0.42750105
5.0969394 0.42783384
5.0973795 0.42823506
5.0978196 0.428622
5.0982597 0.42891194
5.0986997 0.42902217
5.0991398 0.42886999
5.0995799 0.42837266
5.10002 0.42744795
5.1004601 0.42626365
5.1009002 0.42499464
5.1013403 0.42362656
5.1017804 0.42214506
5.1022204 0.42053577
5.1026605 0.41878433
5.1031006 0.41687641
5.1035407 0.41479763
5.1039808 0.41253364
5.1044209 0.41007008
5.104861 0.40739261
5.1053011 0.40453319
5.1057411 0.40162912
5.1061812 0.39869634
5.1066213 0.39574125
5.1070614 0.39277027
5.1075015 0.38978981
5.1079416 0.38680627
5.1083817 0.38382606
5.1088218 0.3808556
5.1092619 0.37790129
5.1097019 0.37496953
5.110142 0.37206466
5.1105821 0.36916425
5.1110222 0.36626568
5.1114623 0.36337553
5.1119024 0.36050039
5.1123425 0.35764687
5.1127826 0.35482154
5.1132226 0.352031
5.1136627 0.34928184
5.1141028 0.34658066
5.1145429 0.34393404
5.114983 0.34134858
5.1154231 0.33903001
5.1158632 0.33718319
5.1163033 0.33576325
5.1167433 0.33472496
5.1171834 0.3340231
5.1176235 0.33361247
5.1180636 0.33344784
5.1185037 0.33348399
5.1189438 0.33367572
5.1193839 0.33397779
5.119824 0.33434501
5.1202641 0.33475372
5.1207041 0.33525853
5.1211442 0.33584915
5.1215843 0.3365064
5.1220244 0.33721108
5.1224645 0.33794401
5.1229046 0.338686
5.1233447 0.33941786
5.1237848 0.34012041
5.1242248 0.34077445
5.1246649 0.3413608
5.125105 0.34185665
5.1255451 0.3421721
5.1259852 0.34230761
5.1264253 0.34230661
5.1268654 0.34221249
5.1273055 0.34206866
5.1277455 0.34191852
5.1281856 0.34180549
5.1286257 0.34177295
5.1290658 0.34186433
5.1295059 0.34212302
5.129946 0.34259242
5.1303861 0.34344858
5.1308262 0.34488685
5.1312663 0.34685566
5.1317063 0.34930055
5.1321464 0.35216711
5.1325865 0.35540089
5.1330266 0.35894747
5.1334667 0.3627524
5.1339068 0.36676126
5.1343469 0.37091961
5.134787 0.37517301
5.135227 0.37956479
5.1356671 0.384557
5.1361072 0.39009549
5.1365473 0.39603655
5.1369874 0.40223645
5.1374275 0.4085515
5.1378676 0.41483797
5.1383077 0.42095215
5.1387477 0.42675032
5.1391878 0.43208879
5.1396279 0.43682383
5.140068 0.44081632
5.1405081 0.44421456
5.1409482 0.44720856
5.1413883 0.44987742
5.1418284 0.45230028
5.1422685 0.45455624
5.1427085 0.45672443
5.1431486 0.45888397
5.1435887 0.46111396
5.1440288 0.46349353
5.1444689 0.4661018
5.144909 0.46901789
5.1453491 0.47249679
5.1457892 0.47682161
5.1462292 0.48177345
5.1466693 0.48711927
5.1471094 0.49262599
5.1475495 0.49806055
5.1479896 0.50318989
5.1484297 0.50778093
5.1488698 0.51160063
5.1493099 0.51441591
5.1497499 0.51599371
5.15019 0.5162344
5.1506301 0.5160616
5.1510702 0.51572263
5.1515103 0.51524794
5.1519504 0.51466802
5.1523905 0.51401333
5.1528306 0.51331434
5.1532707 0.51260153
5.1537107 0.51190538
5.1541508 0.51125634
5.1545909 0.51068491
5.155031 0.51022111
5.1554711 0.50979523
5.1559112 0.50934861
5.1563513 0.50889399
5.1567914 0.50844411
5.1572314 0.50801171
5.1576715 0.50760954
5.1581116 0.50725033
5.1585517 0.50694683
5.1589918 0.50671177
5.1594319 0.5065579
5.159872 0.50649797
5.1603121 0.50680989
5.1607522 0.5081503
5.1611922 0.51037191
5.1616323 0.51327988
5.1620724 0.51667936
5.1625125 0.52037548
5.1629526 0.5241734
5.1633927 0.52787827
5.1638328 0.53129523
5.1642729 0.53422944
5.1647129 0.53648605
5.165153 0.53793108
5.1655931 0.5391615
5.1660332 0.54038008
5.1664733 0.54158937
5.1669134 0.5427919
5.1673535 0.54399021
5.1677936 0.54518682
5.1682336 0.54638428
5.1686737 0.54758511
5.1691138 0.54879185
5.1695539 0.55000703
5.169994 0.55123319
5.1704341 0.55248037
5.1708742 0.55375314
5.1713143 0.5550451
5.1717544 0.55634986
5.1721944 0.55766102
5.1726345 0.55897217
5.1730746 0.56027692
5.1735147 0.56156886
5.1739548 0.56284161
5.1743949 0.56408874
5.174835 0.56530388
5.1752751 0.56635935
5.1757151 0.56681537
5.1761552 0.56667192
5.1765953 0.56597385
5.1770354 0.56476603
5.1774755 0.5630933
5.1779156 0.5610005
5.1783557 0.5585325
5.1787958 0.55573414
5.1792358 0.55265028
5.1796759 0.54932575
5.180116 0.54581039
5.1805561 0.54223589
5.1809962 0.5386441
5.1814363 0.53503398
5.1818764 0.53140455
5.1823165 0.52775476
5.1827566 0.52408363
5.1831966 0.52039012
5.1836367 0.51667324
5.1840768 0.51293195
5.1845169 0.50916526
5.184957 0.50537215
5.1853971 0.50155925
5.1858372 0.49773752
5.1862773 0.49390755
5.1867173 0.49006985
5.1871574 0.48622492
5.1875975 0.48237325
5.1880376 0.47851536
5.1884777 0.47465174
5.1889178 0.47078289
5.1893579 0.46690932
5.189798 0.46303153
5.190238 0.45908379
5.1906781 0.45476635
5.1911182 0.45012595
5.1915583 0.44526049
5.1919984 0.44026786
5.1924385 0.43524594
5.1928786 0.43029264
5.1933187 0.42550583
5.1937588 0.42098341
5.1941988 0.41682326
5.1946389 0.41312328
5.195079 0.40998338
5.1955191 0.40753224
5.1959592 0.40571713
5.1963993 0.40441879
5.1968394 0.40351792
5.1972795 0.40289524
5.1977195 0.40243148
5.1981596 0.40200735
5.1985997 0.40150356
5.1990398 0.40080085
5.1994799 0.39977992
5.19992 0.39832149
5.2003601 0.39650379
5.2008002 0.39465858
5.2012402 0.39279946
5.2016803 0.39093097
5.2021204 0.38905765
5.2025605 0.38718404
5.2030006 0.38531468
5.2034407 0.38345411
5.2038808 0.38160687
5.2043209 0.37977749
5.204761 0.37797051
5.205201 0.37618645
5.2056411 0.37440119
5.2060812 0.37261439
5.2065213 0.37083144
5.2069614 0.36905773
5.2074015 0.36729865
5.2078416 0.36555959
5.2082817 0.36384596
5.2087217 0.36216314
5.2091618 0.36051651
5.2096019 0.35891149
5.210042 0.35735385
5.2104821 0.35589609
5.2109222 0.35456263
5.2113623 0.35333974
5.2118024 0.35221369
5.2122424 0.35117075
5.2126825 0.35019719
5.2131226 0.34927929
5.2135627 0.34840332
5.2140028 0.34755554
5.2144429 0.34672224
5.214883 0.34588967
5.2153231 0.34506792
5.2157632 0.34430602
5.2162032 0.343596
5.2166433 0.34292681
5.2170834 0.34228742
5.2175235 0.34166678
5.2179636 0.34105383
5.2184037 0.34043752
5.2188438 0.33980682
5.2192839 0.33915068
5.2197239 0.33845804
5.220164 0.33768924
5.2206041 0.3365672
5.2210442 0.33510767
5.2214843 0.33341502
5.2219244 0.33159362
5.2223645 0.32974784
5.2228046 0.32798206
5.2232446 0.32640064
5.2236847 0.32510796
5.2241248 0.32420838
5.2245649 0.32380629
5.225005 0.32400601
5.2254451 0.32464727
5.2258852 0.32549245
5.2263253 0.32651389
5.2267654 0.32768396
5.2272054 0.32897499
5.2276455 0.33035934
5.2280856 0.33180936
5.2285257 0.33329739
5.2289658 0.33479579
5.2294059 0.3362769
5.229846 0.33771307
5.2302861 0.33911489
5.2307261 0.34058939
5.2311662 0.34212654
5.2316063 0.34370538
5.2320464 0.34530493
5.2324865 0.34690421
5.2329266 0.34848226
5.2333667 0.3500181
5.2338068 0.35149075
5.2342468 0.35287924
5.2346869 0.3541626
5.235127 0.35530479
5.2355671 0.35605201
5.2360072 0.35636539
5.2364473 0.3563043
5.2368874 0.35592813
5.2373275 0.35529627
5.2377676 0.35446811
5.2382076 0.35350303
5.2386477 0.35246042
5.2390878 0.35139967
5.2395279 0.35038017
5.239968 0.3494613
5.2404081 0.34836905
5.2408482 0.34676905
5.2412883 0.34479336
5.2417283 0.34257616
5.2421684 0.34025163
5.2426085 0.33795394
5.2430486 0.33581728
5.2434887 0.33397582
5.2439288 0.33256373
5.2443689 0.3317152
5.244809 0.3315644
5.245249 0.33218624
5.2456891 0.33336085
5.2461292 0.33500252
5.2465693 0.3370544
5.2470094 0.33945965
5.2474495 0.34216142
5.2478896 0.34510289
5.2483297 0.34822719
5.2487698 0.3514775
5.2492098 0.35479696
5.2496499 0.35812875
5.25009 0.36142376
5.2505301 0.36486914
5.2509702 0.3685194
5.2514103 0.3723111
5.2518504 0.37618079
5.2522905 0.38006503
5.2527305 0.38390039
5.2531706 0.38762342
5.2536107 0.39117068
5.2540508 0.39447873
5.2544909 0.39748414
5.254931 0.40012345
5.2553711 0.40248014
5.2558112 0.40478911
5.2562513 0.40705714
5.2566913 0.40928623
5.2571314 0.41147837
5.2575715 0.41363555
5.2580116 0.41575974
5.2584517 0.41785295
5.2588918 0.41991716
5.2593319 0.42195435
5.259772 0.42396652
5.260212 0.4259584
5.2606521 0.42794866
5.2610922 0.42993965
5.2615323 0.43193044
5.2619724 0.43392006
5.2624125 0.43590757
5.2628526 0.43789202
5.2632927 0.43987245
5.2637327 0.44184792
5.2641728 0.44381747
5.2646129 0.44578016
5.265053 0.44773498
5.2654931 0.44967776
5.2659332 0.45160788
5.2663733 0.45352762
5.2668134 0.45543926
5.2672535 0.4573451
5.2676935 0.45924742
5.2681336 0.46114851
5.2685737 0.46305065
5.2690138 0.46495613
5.2694539 0.46686723
5.269894 0.46878625
5.2703341 0.47075821
5.2707742 0.47286779
5.2712142 0.47508527
5.2716543 0.47737628
5.2720944 0.47970646
5.2725345 0.48204141
5.2729746 0.48434678
5.2734147 0.48658818
5.2738548 0.48873124
5.2742949 0.49074159
5.2747349 0.49258486
5.275175 0.49422863
5.2756151 0.49567536
5.2760552 0.49694845
5.2764953 0.49807024
5.2769354 0.49906304
5.2773755 0.49994919
5.2778156 0.50075102
5.2782557 0.50149085
5.2786957 0.50219101
5.2791358 0.50287382
5.2795759 0.50356162
5.280016 0.5042767
5.2804561 0.50500433
5.2808962 0.50571844
5.2813363 0.50641778
5.2817764 0.50710111
5.2822164 0.50776717
5.2826565 0.50841472
5.2830966 0.50904252
5.2835367 0.50964932
5.2839768 0.51023387
5.2844169 0.51079492
5.284857 0.51133123
5.2852971 0.51181953
5.2857371 0.51219539
5.2861772 0.51246592
5.2866173 0.51264357
5.2870574 0.51274078
5.2874975 0.51277001
5.2879376 0.51274369
5.2883777 0.51267428
5.2888178 0.51257423
5.2892579 0.51245598
5.2896979 0.51233198
5.290138 0.51218924
5.2905781 0.51169311
5.2910182 0.51080796
5.2914583 0.50962627
5.2918984 0.50824056
5.2923385 0.50674332
5.2927786 0.50522706
5.2932186 0.50378428
5.2936587 0.50250748
5.2940988 0.50148917
5.2945389 0.50082185
5.294979 0.50059802
5.2954191 0.50104073
5.2958592 0.50224158
5.2962993 0.50404481
5.2967393 0.50629421
5.2971794 0.50883362
5.2976195 0.51150684
5.2980596 0.5141577
5.2984997 0.51663
5.2989398 0.51876757
5.2993799 0.52041422
5.29982 0.52141376
5.3002601 0.52175572
5.3007001 0.52197121
5.3011402 0.52213109
5.3015803 0.52224087
5.3020204 0.52230607
5.3024605 0.52233223
5.3029006 0.52232488
5.3033407 0.52228952
5.3037808 0.52223169
5.3042208 0.52215692
5.3046609 0.52207072
5.305101 0.52197388
5.3055411 0.52175693
5.3059812 0.52139709
5.3064213 0.52092786
5.3068614 0.52038272
5.3073015 0.51979517
5.3077415 0.5191987
5.3081816 0.51862679
5.3086217 0.51811295
5.3090618 0.51769065
5.3095019 0.5173934
5.309942 0.51725468
5.3103821 0.51797881
5.3108222 0.52046623
5.3112623 0.52437728
5.3117023 0.52935569
5.3121424 0.53504518
5.3125825 0.5410895
5.3130226 0.54713236
5.3134627 0.55281751
5.3139028 0.55778867
5.3143429 0.56168957
5.314783 0.56416395
5.315223 0.5650165
5.3156631 0.56502069
5.3161032 0.56445408
5.3165433 0.56346217
5.3169834 0.56219043
5.3174235 0.56078436
5.3178636 0.55938944
5.3183037 0.55815115
5.3187437 0.55721499
5.3191838 0.55672645
5.3196239 0.556831
5.320064 0.5576651
5.3205041 0.55880883
5.3209442 0.55996571
5.3213843 0.56113292
5.3218244 0.56230764
5.3222645 0.56348704
5.3227045 0.56466831
5.3231446 0.56584862
5.3235847 0.56702516
5.3240248 0.56819511
5.3244649 0.56935565
5.324905 0.57050395
5.3253451 0.5716419
5.3257852 0.572777
5.3262252 0.57390693
5.3266653 0.57502903
5.3271054 0.57614063
5.3275455 0.57723905
5.3279856 0.57832163
5.3284257 0.5793857
5.3288658 0.58042859
5.3293059 0.58144763
5.3297459 0.58244016
5.330186 0.58325569
5.3306261 0.58275743
5.3310662 0.58093794
5.3315063 0.5780813
5.3319464 0.57447163
5.3323865 0.57039304
5.3328266 0.56612963
5.3332667 0.56196551
5.3337067 0.55818479
5.3341468 0.55507157
5.3345869 0.55290995
5.335027 0.55198155
5.3354671 0.55176743
5.3359072 0.55169606
5.3363473 0.55173768
5.3367874 0.55186254
5.3372274 0.55204085
5.3376675 0.55224286
5.3381076 0.5524388
5.3385477 0.55259892
5.3389878 0.55269344
5.3394279 0.5526926
5.339868 0.55256664
5.3403081 0.55240477
5.3407481 0.55248751
5.3411882 0.55273631
5.3416283 0.55304968
5.3420684 0.55332615
5.3425085 0.55346424
5.3429486 0.55336247
5.3433887 0.55291937
5.3438288 0.55203344
5.3442689 0.55060322
5.3447089 0.54852722
5.345149 0.54575061
5.3455891 0.5427915
5.3460292 0.53982178
5.3464693 0.53684299
5.3469094 0.53385663
5.3473495 0.53086423
5.3477896 0.5278673
5.3482296 0.52486738
5.3486697 0.52186597
5.3491098 0.5188646
5.3495499 0.51586479
5.34999 0.51286806
5.3504301 0.50987328
5.3508702 0.50687807
5.3513103 0.50388243
5.3517504 0.50088637
5.3521904 0.49788988
5.3526305 0.49489296
5.3530706 0.49189562
5.3535107 0.48889786
5.3539508 0.48589967
5.3543909 0.48290105
5.354831 0.47990202
5.3552711 0.47682549
5.3557111 0.47340156
5.3561512 0.46966597
5.3565913 0.4656861
5.3570314 0.46152933
5.3574715 0.45726304
5.3579116 0.4529546
5.3583517 0.44867141
5.3587918 0.44448084
5.3592318 0.44045026
5.3596719 0.43664707
5.360112 0.43314222
5.3605521 0.43006565
5.3609922 0.42746718
5.3614323 0.42536086
5.3618724 0.42376074
5.3623125 0.42268087
5.3627526 0.42213532
5.3631926 0.42213813
5.3636327 0.42270336
5.3640728 0.42384505
5.3645129 0.42557727
5.364953 0.42791407
5.3653931 0.43101486
5.3658332 0.4349983
5.3662733 0.43969276
5.3667133 0.44492417
5.3671534 0.45051845
5.3675935 0.45630153
5.3680336 0.46209934
5.3684737 0.46773781
5.3689138 0.47304286
5.3693539 0.47784042
5.369794 0.48195643
5.370234 0.48536344
5.3706741 0.48871077
5.3711142 0.49205313
5.3715543 0.49533595
5.3719944 0.49850466
5.3724345 0.50150467
5.3728746 0.50428141
5.3733147 0.50678032
5.3737548 0.50894681
5.3741948 0.51072631
5.3746349 0.51206425
5.375075 0.51290981
5.3755151 0.51339762
5.3759552 0.51365393
5.3763953 0.51372816
5.3768354 0.51366971
5.3772755 0.513528
5.3777155 0.51335243
5.3781556 0.51319241
5.3785957 0.51309735
5.3790358 0.51311665
5.3794759 0.51329974
5.379916 0.51369601
5.3803561 0.51430598
5.3807962 0.51503929
5.3812362 0.51586613
5.3816763 0.51675896
5.3821164 0.51769023
5.3825565 0.51863239
5.3829966 0.51955789
5.3834367 0.52043917
5.3838768 0.5212487
5.3843169 0.52195891
5.384757 0.52254226
5.385197 0.52296837
5.3856371 0.52320467
5.3860772 0.52326273
5.3865173 0.52316079
5.3869574 0.52291704
5.3873975 0.52254971
5.3878376 0.52207701
5.3882777 0.52151716
5.3887177 0.52088837
5.3891578 0.52020885
5.3895979 0.51949682
5.390038 0.5187681
5.3904781 0.51768808
5.3909182 0.51609367
5.3913583 0.51410467
5.3917984 0.5118409
5.3922384 0.50942214
5.3926785 0.50696822
5.3931186 0.50459893
5.3935587 0.50243408
5.3939988 0.50059347
5.3944389 0.49919692
5.394879 0.49836421
5.3953191 0.49820762
5.3957592 0.49871084
5.3961992 0.4997617
5.3966393 0.50124616
5.3970794 0.50305016
5.3975195 0.50505967
5.3979596 0.50716062
5.3983997 0.50923899
5.3988398 0.51118071
5.3992799 0.51287175
5.3997199 0.51419807
5.40016 0.51507803
5.4006001 0.5157822
5.4010402 0.51637374
5.4014803 0.51682215
5.4019204 0.51709691
5.4023605 0.51716752
5.4028006 0.51700346
5.4032406 0.51657423
5.4036807 0.51584933
5.4041208 0.51479824
5.4045609 0.51339045
5.405001 0.51159546
5.4054411 0.50885933
5.4058812 0.50482228
5.4063213 0.49973723
5.4067614 0.4938571
5.4072014 0.48743483
5.4076415 0.48072335
5.4080816 0.4739756
5.4085217 0.46744449
5.4089618 0.46138296
5.4094019 0.45604394
5.409842 0.45168036
5.4102821 0.44827993
5.4107221 0.4450594
5.4111622 0.44198507
5.4116023 0.43910202
5.4120424 0.43645533
5.4124825 0.43409009
5.4129226 0.43205138
5.4133627 0.43038428
5.4138028 0.42913389
5.4142428 0.42834527
5.4146829 0.42806352
5.415123 0.42833461
5.4155631 0.42917624
5.4160032 0.43049415
5.4164433 0.4321744
5.4168834 0.43410307
5.4173235 0.43616622
5.4177636 0.43824991
5.4182036 0.4402402
5.4186437 0.44202317
5.4190838 0.44348487
5.4195239 0.44451137
5.419964 0.44498874
5.4204041 0.44510579
5.4208442 0.44522297
5.4212843 0.44532868
5.4217243 0.445409
5.4221644 0.44545002
5.4226045 0.44543784
5.4230446 0.44535854
5.4234847 0.44519821
5.4239248 0.44494295
5.4243649 0.44457884
5.424805 0.44409198
5.425245 0.44349034
5.4256851 0.44287108
5.4261252 0.44224773
5.4265653 0.44162039
5.4270054 0.44098918
5.4274455 0.44035421
5.4278856 0.43971559
5.4283257 0.43907343
5.4287658 0.43842785
5.4292058 0.43777896
5.4296459 0.43712688
5.430086 0.43647077
5.4305261 0.43578143
5.4309662 0.43505346
5.4314063 0.4342985
5.4318464 0.43352818
5.4322865 0.43275417
5.4327265 0.43198809
5.4331666 0.4312416
5.4336067 0.43052633
5.4340468 0.42985394
5.4344869 0.42923605
5.434927 0.42868433
5.4353671 0.42830293
5.4358072 0.42824249
5.4362472 0.42846354
5.4366873 0.42892271
5.4371274 0.42957661
5.4375675 0.43038188
5.4380076 0.43129513
5.4384477 0.432273
5.4388878 0.4332721
5.4393279 0.43424906
5.439768 0.43516051
5.440208 0.43599282
5.4406481 0.43690836
5.4410882 0.43791729
5.4415283 0.43899355
5.4419684 0.44011109
5.4424085 0.44124385
5.4428486 0.44236578
5.4432887 0.44345081
5.4437287 0.4444729
5.4441688 0.44540599
5.4446089 0.44622401
5.445049 0.44689908
5.4454891 0.44724822
5.4459292 0.4472181
5.4463693 0.44688657
5.4468094 0.44633147
5.4472494 0.44563066
5.4476895 0.444862
5.4481296 0.44410333
5.4485697 0.44343251
5.4490098 0.4429274
5.4494499 0.44266584
5.44989 0.44272569
5.4503301 0.44309261
5.4507702 0.44357021
5.4512102 0.44413135
5.4516503 0.44475811
5.4520904 0.44543261
5.4525305 0.44613694
5.4529706 0.44685319
5.4534107 0.44756347
5.4538508 0.44824987
5.4542909 0.4488945
5.4547309 0.44947945
5.455171 0.44999469
5.4556111 0.45049767
5.4560512 0.45098559
5.4564913 0.45143592
5.4569314 0.45182609
5.4573715 0.45213356
5.4578116 0.45233578
5.4582517 0.45241019
5.4586917 0.45233426
5.4591318 0.45208542
5.4595719 0.45164114
5.460012 0.45097867
5.4604521 0.44984288
5.4608922 0.44807202
5.4613323 0.44574561
5.4617724 0.44294314
5.4622124 0.43974412
5.4626525 0.43622803
5.4630926 0.43247439
5.4635327 0.42856269
5.4639728 0.42457242
5.4644129 0.4205831
5.464853 0.41667421
5.4652931 0.41275274
5.4657331 0.40835722
5.4661732 0.4035687
5.4666133 0.39851251
5.4670534 0.393314
5.4674935 0.3880985
5.4679336 0.38299135
5.4683737 0.37811787
5.4688138 0.37360342
5.4692539 0.36957332
5.4696939 0.3661529
5.470134 0.36346344
5.4705741 0.36149666
5.4710142 0.36012617
5.4714543 0.35922666
5.4718944 0.35867278
5.4723345 0.35833921
5.4727746 0.35810059
5.4732146 0.35783161
5.4736547 0.35740692
5.4740948 0.35670119
5.4745349 0.35558909
5.474975 0.35394528
5.4754151 0.35194158
5.4758552 0.34990622
5.4762953 0.34784789
5.4767353 0.34577426
5.4771754 0.34369301
5.4776155 0.34161182
5.4780556 0.33953837
5.4784957 0.33748033
5.4789358 0.33544538
5.4793759 0.3334412
5.479816 0.33147546
5.4802561 0.3295516
5.4806961 0.32765348
5.4811362 0.32577466
5.4815763 0.32391055
5.4820164 0.32205657
5.4824565 0.32020812
5.4828966 0.31836061
5.4833367 0.31650944
5.4837768 0.31465004
5.4842168 0.31277779
5.4846569 0.31088812
5.485097 0.30897225
5.4855371 0.30691884
5.4859772 0.3047033
5.4864173 0.30235698
5.4868574 0.29991123
5.4872975 0.29739742
5.4877375 0.29484689
5.4881776 0.29229099
5.4886177 0.28976109
5.4890578 0.28728853
5.4894979 0.28490468
5.489938 0.28264087
5.4903781 0.28059296
5.4908182 0.27886894
5.4912583 0.27744681
5.4916983 0.27630265
5.4921384 0.27541252
5.4925785 0.27475249
5.4930186 0.27429864
5.4934587 0.27402704
5.4938988 0.27391376
5.4943389 0.27393487
5.494779 0.27406644
5.495219 0.27446828
5.4956591 0.27612444
5.4960992 0.27893022
5.4965393 0.28258205
5.4969794 0.28677636
5.4974195 0.29120958
5.4978596 0.29557816
5.4982997 0.29957851
5.4987397 0.30290708
5.4991798 0.3052603
5.4996199 0.3063346
5.50006 0.30584073
5.5005001 0.30450344
5.5009402 0.30290775
5.5013803 0.30110919
5.5018204 0.2991633
5.5022605 0.29712559
5.5027005 0.29505161
5.5031406 0.29299688
5.5035807 0.29101693
5.5040208 0.2891673
5.5044609 0.28750351
5.504901 0.2860811
5.5053411 0.28485843
5.5057812 0.28364366
5.5062212 0.28242903
5.5066613 0.2812145
5.5071014 0.28000004
5.5075415 0.2787856
5.5079816 0.27757115
5.5084217 0.27635665
5.5088618 0.27514206
5.5093019 0.27392734
5.5097419 0.27271246
5.510182 0.27149709
5.5106221 0.27027904
5.5110622 0.26905854
5.5115023 0.26783644
5.5119424 0.26661359
5.5123825 0.26539083
5.5128226 0.26416903
5.5132627 0.26294901
5.5137027 0.26173164
5.5141428 0.26051776
5.5145829 0.25930821
5.515023 0.25810537
5.5154631 0.25749183
5.5159032 0.25783328
5.5163433 0.25897252
5.5167834 0.26075234
5.5172234 0.26301553
5.5176635 0.26560489
5.5181036 0.26836321
5.5185437 0.27113329
5.5189838 0.27375791
5.5194239 0.27607987
5.519864 0.27794196
5.5203041 0.27933574
5.5207441 0.28063052
5.5211842 0.28186775
5.5216243 0.28306186
5.5220644 0.28422728
5.5225045 0.28537842
5.5229446 0.2865297
5.5233847 0.28769556
5.5238248 0.28889041
5.5242649 0.29012868
5.5247049 0.29142478
5.525145 0.29281575
5.5255851 0.29458607
5.5260252 0.29674937
5.5264653 0.29921807
5.5269054 0.30190457
5.5273455 0.3047213
5.5277856 0.30758066
5.5282256 0.31039507
5.5286657 0.31307695
5.5291058 0.3155387
5.5295459 0.31769275
5.529986 0.3194515
5.5304261 0.32029085
5.5308662 0.31986504
5.5313063 0.31845179
5.5317463 0.31632936
5.5321864 0.31377602
5.5326265 0.31107003
5.5330666 0.30848965
5.5335067 0.30631315
5.5339468 0.30481879
5.5343869 0.30428483
5.534827 0.30498954
5.5352671 0.30693268
5.5357071 0.30914341
5.5361472 0.31148436
5.5365873 0.31392719
5.5370274 0.31644356
5.5374675 0.31900511
5.5379076 0.32158351
5.5383477 0.3241504
5.5387878 0.32667746
5.5392278 0.32913632
5.5396679 0.33149864
5.540108 0.3337405
5.5405481 0.33593874
5.5409882 0.33812383
5.5414283 0.34028639
5.5418684 0.34241704
5.5423085 0.34450639
5.5427485 0.34654504
5.5431886 0.34852363
5.5436287 0.35043275
5.5440688 0.35226302
5.5445089 0.35400506
5.544949 0.35564947
5.5453891 0.35691148
5.5458292 0.35740991
5.5462693 0.35721968
5.5467093 0.3564206
5.5471494 0.35509253
5.5475895 0.35331529
5.5480296 0.35116872
5.5484697 0.34873265
5.5489098 0.34608692
5.5493499 0.34331136
5.54979 0.3404858
5.55023 0.33750499
5.5506701 0.33350364
5.5511102 0.3285823
5.5515503 0.3230027
5.5519904 0.3170266
5.5524305 0.31091573
5.5528706 0.30493185
5.5533107 0.29933671
5.5537508 0.29439205
5.5541908 0.29035962
5.5546309 0.28750116
5.555071 0.28606015
5.5555111 0.285343
5.5559512 0.28486815
5.5563913 0.28461447
5.5568314 0.28456083
5.5572715 0.2846861
5.5577115 0.28496913
5.5581516 0.28538881
5.5585917 0.285924
5.5590318 0.28655356
5.5594719 0.28725637
5.559912 0.28801129
5.5603521 0.28878996
5.5607922 0.28957586
5.5612322 0.29038325
5.5616723 0.29122712
5.5621124 0.29212244
5.5625525 0.29308418
5.5629926 0.29412733
5.5634327 0.29526684
5.5638728 0.29651771
5.5643129 0.2978949
5.564753 0.29941338
5.565193 0.30114573
5.5656331 0.30350441
5.5660732 0.30646349
5.5665133 0.30989525
5.5669534 0.31367193
5.5673935 0.31766581
5.5678336 0.32174914
5.5682737 0.32579418
5.5687137 0.32967319
5.5691538 0.33325844
5.5695939 0.33642218
5.570034 0.33903778
5.5704741 0.341217
5.5709142 0.34310968
5.5713543 0.34472695
5.5717944 0.34607994
5.5722344 0.34717976
5.5726745 0.34803754
5.5731146 0.3486644
5.5735547 0.34907148
5.5739948 0.34926988
5.5744349 0.34927074
5.574875 0.34908518
5.5753151 0.34849723
5.5757552 0.3469859
5.5761952 0.34470987
5.5766353 0.34186608
5.5770754 0.33865145
5.5775155 0.33526292
5.5779556 0.33189744
5.5783957 0.32875193
5.5788358 0.32602333
5.5792759 0.32390857
5.5797159 0.3226046
5.580156 0.322296
5.5805961 0.32292479
5.5810362 0.32430689
5.5814763 0.32627373
5.5819164 0.32865676
5.5823565 0.33128743
5.5827966 0.33399716
5.5832366 0.33661741
5.5836767 0.33897962
5.5841168 0.34091523
5.5845569 0.34225568
5.584997 0.34283241
5.5854371 0.34260297
5.5858772 0.34174051
5.5863173 0.34039684
5.5867574 0.33872378
5.5871974 0.33687315
5.5876375 0.33499677
5.5880776 0.33324644
5.5885177 0.33177399
5.5889578 0.33073124
5.5893979 0.33026999
5.589838 0.33054208
5.5902781 0.33158982
5.5907181 0.33306199
5.5911582 0.33485045
5.5915983 0.33687908
5.5920384 0.33907175
5.5924785 0.34135235
5.5929186 0.34364476
5.5933587 0.34587286
5.5937988 0.34796053
5.5942388 0.34983166
5.5946789 0.35141011
5.595119 0.35263438
5.5955591 0.35372407
5.5959992 0.35476844
5.5964393 0.3557563
5.5968794 0.35667644
5.5973195 0.35751768
5.5977596 0.35826882
5.5981996 0.35891867
5.5986397 0.35945603
5.5990798 0.35986972
5.5995199 0.36014853
5.59996 0.36028128
5.6004001 0.36009702
5.6008402 0.35943312
5.6012803 0.35839804
5.6017203 0.35710205
5.6021604 0.35565538
5.6026005 0.3541683
5.6030406 0.35275104
5.6034807 0.35151387
5.6039208 0.35056703
5.6043609 0.35002076
5.604801 0.34998533
5.605241 0.35048568
5.6056811 0.35115405
5.6061212 0.35191487
5.6065613 0.3527462
5.6070014 0.35362612
5.6074415 0.3545327
5.6078816 0.35544401
5.6083217 0.35633812
5.6087618 0.3571931
5.6092018 0.35798702
5.6096419 0.35869796
5.610082 0.35930603
5.6105221 0.35987132
5.6109622 0.36042999
5.6114023 0.36098144
5.6118424 0.36152508
5.6122825 0.3620603
5.6127225 0.36258651
5.6131626 0.36310311
5.6136027 0.36360951
5.6140428 0.3641051
5.6144829 0.3645893
5.614923 0.3650615
5.6153631 0.36547016
5.6158032 0.36573622
5.6162432 0.36588911
5.6166833 0.36596068
5.6171234 0.36598281
5.6175635 0.36598735
5.6180036 0.36600618
5.6184437 0.36607116
5.6188838 0.36621416
5.6193239 0.36646704
5.619764 0.36686168
5.620204 0.36745131
5.6206441 0.36838244
5.6210842 0.36962438
5.6215243 0.37111326
5.6219644 0.37278518
5.6224045 0.37457627
5.6228446 0.37642265
5.6232847 0.37826043
5.6237247 0.38002574
5.6241648 0.38165469
5.6246049 0.3830834
5.625045 0.38424936
5.6254851 0.38525751
5.6259252 0.386205
5.6263653 0.38709129
5.6268054 0.38791583
5.6272454 0.38867809
5.6276855 0.38937751
5.6281256 0.39001355
5.6285657 0.39058567
5.6290058 0.39109332
5.6294459 0.39153596
5.629886 0.39191306
5.6303261 0.39219029
5.6307662 0.39229253
5.6312062 0.39223579
5.6316463 0.39204042
5.6320864 0.39172678
5.6325265 0.39131524
5.6329666 0.39082616
5.6334067 0.39027988
5.6338468 0.38969678
5.6342869 0.38909722
5.6347269 0.38850155
5.635167 0.38788463
5.6356071 0.38682808
5.6360472 0.38530712
5.6364873 0.38342378
5.6369274 0.38128009
5.6373675 0.3789781
5.6378076 0.37661984
5.6382476 0.37430735
5.6386877 0.37214268
5.6391278 0.37022786
5.6395679 0.36866492
5.640008 0.36755631
5.6404481 0.3681043
5.6408882 0.37099299
5.6413283 0.37567302
5.6417684 0.381595
5.6422084 0.38820956
5.6426485 0.39496734
5.6430886 0.40131896
5.6435287 0.40671505
5.6439688 0.41060623
5.6444089 0.41244314
5.644849 0.4116764
5.6452891 0.40850096
5.6457291 0.40512275
5.6461692 0.40173597
5.6466093 0.39834243
5.6470494 0.39494393
5.6474895 0.39154231
5.6479296 0.38813936
5.6483697 0.3847369
5.6488098 0.38133675
5.6492498 0.37794071
5.6496899 0.37455061
5.65013 0.37116762
5.6505701 0.36778346
5.6510102 0.36439638
5.6514503 0.36100815
5.6518904 0.35762059
5.6523305 0.35423546
5.6527706 0.35085457
5.6532106 0.34747971
5.6536507 0.34411266
5.6540908 0.34075521
5.6545309 0.33740917
5.654971 0.3340763
5.6554111 0.33164608
5.6558512 0.33105419
5.6562913 0.33197228
5.6567313 0.33406737
5.6571714 0.33700645
5.6576115 0.34045652
5.6580516 0.34408458
5.6584917 0.34755763
5.6589318 0.35054268
5.6593719 0.35270672
5.659812 0.35371675
5.6602521 0.3535043
5.6606921 0.35308068
5.6611322 0.35259701
5.6615723 0.35206774
5.6620124 0.35150734
5.6624525 0.35093027
5.6628926 0.35035099
5.6633327 0.34978397
5.6637728 0.34924366
5.6642128 0.34874452
5.6646529 0.34830103
5.665093 0.34792995
5.6655331 0.34770153
5.6659732 0.34761469
5.6664133 0.34763072
5.6668534 0.34771091
5.6672935 0.34781656
5.6677335 0.34790897
5.6681736 0.34794943
5.6686137 0.34789923
5.6690538 0.34771968
5.6694939 0.34737206
5.669934 0.34681767
5.6703741 0.34569051
5.6708142 0.34351164
5.6712543 0.3404562
5.6716943 0.33671038
5.6721344 0.33246037
5.6725745 0.32789236
5.6730146 0.32319253
5.6734547 0.31854707
5.6738948 0.31414216
5.6743349 0.310164
5.674775 0.30679877
5.675215 0.3041101
5.6756551 0.30147117
5.6760952 0.29882206
5.6765353 0.29623197
5.6769754 0.29377011
5.6774155 0.2915057
5.6778556 0.28950793
5.6782957 0.28784603
5.6787357 0.28658918
5.6791758 0.28580661
5.6796159 0.28556752
5.680056 0.28593712
5.6804961 0.28666224
5.6809362 0.28753916
5.6813763 0.28853988
5.6818164 0.28963644
5.6822565 0.29080082
5.6826965 0.29200505
5.6831366 0.29322114
5.6835767 0.29442111
5.6840168 0.29557695
5.6844569 0.2966607
5.684897 0.29764435
5.6853371 0.29856462
5.6857772 0.29954119
5.6862172 0.3005479
5.6866573 0.30155252
5.6870974 0.30252283
5.6875375 0.30342659
5.6879776 0.30423158
5.6884177 0.30490557
5.6888578 0.30541632
5.6892979 0.30573162
5.6897379 0.30581923
5.690178 0.30559029
5.6906181 0.30455866
5.6910582 0.30273777
5.6914983 0.30027432
5.6919384 0.29731499
5.6923785 0.29400649
5.6928186 0.2904955
5.6932587 0.28692872
5.6936987 0.28345285
5.6941388 0.28021459
5.6945789 0.27736062
5.695019 0.27503688
5.6954591 0.27293472
5.6958992 0.27075048
5.6963393 0.26853682
5.6967794 0.26634637
5.6972194 0.26423179
5.6976595 0.26224572
5.6980996 0.26044079
5.6985397 0.25886967
5.6989798 0.25758499
5.6994199 0.2566394
5.69986 0.25608555
5.7003001 0.25588927
5.7007401 0.2558054
5.7011802 0.2558049
5.7016203 0.25587654
5.7020604 0.25600911
5.7025005 0.2561914
5.7029406 0.25641218
5.7033807 0.25666024
5.7038208 0.25692436
5.7042609 0.25719332
5.7047009 0.25745591
5.705141 0.25770726
5.7055811 0.25802228
5.7060212 0.25841015
5.7064613 0.25885083
5.7069014 0.25932426
5.7073415 0.25981041
5.7077816 0.26028923
5.7082216 0.26074067
5.7086617 0.26114469
5.7091018 0.26148125
5.7095419 0.2617303
5.709982 0.26187179
5.7104221 0.26153002
5.7108622 0.26037759
5.7113023 0.25856518
5.7117423 0.25624416
5.7121824 0.2535659
5.7126225 0.25068179
5.7130626 0.24774318
5.7135027 0.24490145
5.7139428 0.24230797
5.7143829 0.24011413
5.714823 0.23847128
5.7152631 0.23743877
5.7157031 0.23670182
5.7161432 0.23617634
5.7165833 0.23581456
5.7170234 0.23556871
5.7174635 0.23539101
5.7179036 0.2352337
5.7183437 0.23504901
5.7187838 0.23478917
5.7192238 0.2344064
5.7196639 0.23385294
5.720104 0.23307254
5.7205441 0.23185021
5.7209842 0.23018805
5.7214243 0.22819141
5.7218644 0.22596564
5.7223045 0.22361608
5.7227445 0.2212481
5.7231846 0.21896704
5.7236247 0.21687824
5.7240648 0.21508707
5.7245049 0.21369887
5.724945 0.212819
5.7253851 0.21280123
5.7258252 0.21394248
5.7262653 0.21600606
5.7267053 0.21874929
5.7271454 0.2219295
5.7275855 0.22530401
5.7280256 0.22863016
5.7284657 0.23166527
5.7289058 0.23416668
5.7293459 0.23589171
5.729786 0.23659768
5.730226 0.23622666
5.7306661 0.2356775
5.7311062 0.23510323
5.7315463 0.23450066
5.7319864 0.23386664
5.7324265 0.23319798
5.7328666 0.23249153
5.7333067 0.23174412
5.7337467 0.23095256
5.7341868 0.23011371
5.7346269 0.22922437
5.735067 0.22828204
5.7355071 0.22731894
5.7359472 0.22635396
5.7363873 0.22538637
5.7368274 0.22441544
5.7372675 0.22344042
5.7377075 0.22246059
5.7381476 0.2214752
5.7385877 0.22048351
5.7390278 0.21948481
5.7394679 0.21847833
5.739908 0.21746336
5.7403481 0.21642698
5.7407882 0.21534487
5.7412282 0.21421974
5.7416683 0.21305521
5.7421084 0.21185486
5.7425485 0.21062231
5.7429886 0.20936115
5.7434287 0.20807498
5.7438688 0.20676741
5.7443089 0.20544204
5.7447489 0.20410247
5.745189 0.20268186
5.7456291 0.20066338
5.7460692 0.19806124
5.7465093 0.19502159
5.7469494 0.1916906
5.7473895 0.18821446
5.7478296 0.18473932
5.7482697 0.18141136
5.7487097 0.17837675
5.7491498 0.17578165
5.7495899 0.17377224
5.75003 0.17249313
5.7504701 0.17168216
5.7509102 0.17105628
5.7513503 0.17059989
5.7517904 0.17029742
5.7522304 0.17013327
5.7526705 0.17009186
5.7531106 0.17015759
5.7535507 0.17031489
5.7539908 0.17054815
5.7544309 0.1708418
5.754871 0.17118025
5.7553111 0.171587
5.7557512 0.1721452
5.7561912 0.17282178
5.7566313 0.17357661
5.7570714 0.17436953
5.7575115 0.17516039
5.7579516 0.17590907
5.7583917 0.1765754
5.7588318 0.17711924
5.7592719 0.17750046
5.7597119 0.1776789
5.760152 0.1776202
5.7605921 0.17737518
5.7610322 0.1769879
5.7614723 0.17648657
5.7619124 0.17589941
5.7623525 0.17525462
5.7627926 0.17458041
5.7632326 0.17390498
5.7636727 0.17325655
5.7641128 0.17266332
5.7645529 0.17215349
5.764993 0.17175528
5.7654331 0.17147387
5.7658732 0.17128284
5.7663133 0.17116449
5.7667534 0.17110115
5.7671934 0.17107511
5.7676335 0.17106871
5.7680736 0.17106424
5.7685137 0.17104402
5.7689538 0.17099037
5.7693939 0.17088559
5.769834 0.17071201
5.7702741 0.17034413
5.7707141 0.16941822
5.7711542 0.16801607
5.7715943 0.16626244
5.7720344 0.16428207
5.7724745 0.16219971
5.7729146 0.16014012
5.7733547 0.15822805
5.7737948 0.15658824
5.7742348 0.15534545
5.7746749 0.15462442
5.775115 0.15455132
5.7755551 0.15521264
5.7759952 0.15651493
5.7764353 0.15833052
5.7768754 0.1605317
5.7773155 0.16299081
5.7777556 0.16558015
5.7781956 0.16817205
5.7786357 0.17063881
5.7790758 0.17285276
5.7795159 0.1746862
5.779956 0.17601145
5.7803961 0.17693868
5.7808362 0.17776122
5.7812763 0.17847799
5.7817163 0.17908518
5.7821564 0.179579
5.7825965 0.17995562
5.7830366 0.18021125
5.7834767 0.18034208
5.7839168 0.1803443
5.7843569 0.1802141
5.784797 0.17994767
5.785237 0.17944904
5.7856771 0.17829551
5.7861172 0.1765544
5.7865573 0.17436577
5.7869974 0.17186966
5.7874375 0.16920611
5.7878776 0.16651517
5.7883177 0.1639369
5.7887578 0.16161134
5.7891978 0.15967853
5.7896379 0.15827852
5.790078 0.15755412
5.7905181 0.15768699
5.7909582 0.15860136
5.7913983 0.16012713
5.7918384 0.16209417
5.7922785 0.16433239
5.7927185 0.16667167
5.7931586 0.1689419
5.7935987 0.17097297
5.7940388 0.17259478
5.7944789 0.1736372
5.794919 0.17393015
5.7953591 0.17338752
5.7957992 0.17217932
5.7962392 0.17045804
5.7966793 0.16837373
5.7971194 0.16607641
5.7975595 0.16371613
5.7979996 0.16144293
5.7984397 0.15940684
5.7988798 0.15775789
5.7993199 0.15664613
5.79976 0.15622159
5.8002 0.15654175
5.8006401 0.15703605
5.8010802 0.15758518
5.8015203 0.15819604
5.8019604 0.15887551
5.8024005 0.15963047
5.8028406 0.16046781
5.8032807 0.16139442
5.8037207 0.16241717
5.8041608 0.16354295
5.8046009 0.16477865
5.805041 0.16613052
5.8054811 0.16752153
5.8059212 0.16890022
5.8063613 0.17027447
5.8068014 0.17165216
5.8072414 0.17304117
5.8076815 0.17444937
5.8081216 0.17588464
5.8085617 0.17735486
5.8090018 0.1788679
5.8094419 0.18043163
5.809882 0.18205395
5.8103221 0.18372384
5.8107622 0.18539618
5.8112022 0.18706851
5.8116423 0.18874085
5.8120824 0.19041318
5.8125225 0.19208552
5.8129626 0.19375785
5.8134027 0.19543019
5.8138428 0.19710252
5.8142829 0.19877485
5.8147229 0.20044719
5.815163 0.20211952
5.8156031 0.20379186
5.8160432 0.20546419
5.8164833 0.20713653
5.8169234 0.20880886
5.8173635 0.2104812
5.8178036 0.21215353
5.8182436 0.21382587
5.8186837 0.2154982
5.8191238 0.21717053
5.8195639 0.21884287
5.820004 0.2205151
5.8204441 0.22093558
5.8208842 0.21919257
5.8213243 0.21572532
5.8217644 0.21097311
5.8222044 0.20537519
5.8226445 0.19937082
5.8230846 0.19339928
5.8235247 0.18789982
5.8239648 0.18331171
5.8244049 0.18007422
5.824845 0.1786266
5.8252851 0.17891175
5.8257251 0.1794448
5.8261652 0.18008289
5.8266053 0.18082082
5.8270454 0.18165336
5.8274855 0.18257529
5.8279256 0.18358139
5.8283657 0.18466645
5.8288058 0.18582525
5.8292458 0.18705255
5.8296859 0.18834316
5.830126 0.18970127
5.8305661 0.19126748
5.8310062 0.19304166
5.8314463 0.19496016
5.8318864 0.19695934
5.8323265 0.19897557
5.8327666 0.20094519
5.8332066 0.20280458
5.8336467 0.20449009
5.8340868 0.20593807
5.8345269 0.2070849
5.834967 0.20786692
5.8354071 0.20808429
5.8358472 0.20760722
5.8362873 0.20655745
5.8367273 0.20505778
5.8371674 0.20323099
5.8376075 0.2011999
5.8380476 0.19908729
5.8384877 0.19701597
5.8389278 0.19510874
5.8393679 0.1934884
5.839808 0.19227774
5.840248 0.19151832
5.8406881 0.19090157
5.8411282 0.19038303
5.8415683 0.18996309
5.8420084 0.18964209
5.8424485 0.18942042
5.8428886 0.18929843
5.8433287 0.18927649
5.8437688 0.18935497
5.8442088 0.18953423
5.8446489 0.18981465
5.845089 0.19021224
5.8455291 0.19119951
5.8459692 0.19289298
5.8464093 0.19515036
5.8468494 0.19782939
5.8472895 0.20078777
5.8477295 0.20388322
5.8481696 0.20697347
5.8486097 0.20991624
5.8490498 0.21256923
5.8494899 0.21479018
5.84993 0.2164368
5.8503701 0.21701825
5.8508102 0.21604494
5.8512503 0.21385129
5.8516903 0.21078626
5.8521304 0.20719885
5.8525705 0.20343801
5.8530106 0.19985271
5.8534507 0.19679195
5.8538908 0.19460467
5.8543309 0.19363987
5.854771 0.19424651
5.855211 0.19663898
5.8556511 0.20010304
5.8560912 0.20434246
5.8565313 0.20919658
5.8569714 0.21450469
5.8574115 0.22010611
5.8578516 0.22584015
5.8582917 0.23154611
5.8587317 0.2370633
5.8591718 0.24223104
5.8596119 0.24688864
5.860052 0.25088127
5.8604921 0.2545784
5.8609322 0.25823908
5.8613723 0.26180935
5.8618124 0.26523527
5.8622525 0.26846288
5.8626925 0.27143824
5.8631326 0.27410737
5.8635727 0.27641635
5.8640128 0.27831121
5.8644529 0.27973799
5.864893 0.28064276
5.8653331 0.28065528
5.8657732 0.27914577
5.8662132 0.27637336
5.8666533 0.27263327
5.8670934 0.26822072
5.8675335 0.26343093
5.8679736 0.25855912
5.8684137 0.25390051
5.8688538 0.24975032
5.8692939 0.24640378
5.8697339 0.2441561
5.870174 0.24317946
5.8706141 0.24252536
5.8710542 0.24196806
5.8714943 0.24155421
5.8719344 0.24133049
5.8723745 0.24134356
5.8728146 0.24164009
5.8732547 0.24226675
5.8736947 0.2432702
5.8741348 0.2446971
5.8745749 0.24659414
5.875015 0.24900784
5.8754551 0.25184367
5.8758952 0.25494906
5.8763353 0.25826079
5.8767754 0.26171563
5.8772154 0.26525038
5.8776555 0.26880181
5.8780956 0.27230669
5.8785357 0.27570182
5.8789758 0.27892397
5.8794159 0.28190992
5.879856 0.28459645
5.8802961 0.28700787
5.8807361 0.28938769
5.8811762 0.2917528
5.8816163 0.29410048
5.8820564 0.29642797
5.8824965 0.29873254
5.8829366 0.30101144
5.8833767 0.30326195
5.8838168 0.30548131
5.8842569 0.3076668
5.8846969 0.30981566
5.885137 0.31192303
5.8855771 0.31395925
5.8860172 0.31592566
5.8864573 0.31783526
5.8868974 0.3197011
5.8873375 0.32153617
5.8877776 0.32335349
5.8882176 0.3251661
5.8886577 0.32698699
5.8890978 0.32882919
5.8895379 0.33070573
5.889978 0.3326296
5.8904181 0.33480797
5.8908582 0.33742509
5.8912983 0.3403931
5.8917383 0.34362359
5.8921784 0.34702811
5.8926185 0.35051825
5.8930586 0.35400556
5.8934987 0.35740162
5.8939388 0.360618
5.8943789 0.36356627
5.894819 0.36615799
5.8952591 0.36797452
5.8956991 0.36771989
5.8961392 0.36562273
5.8965793 0.36208685
5.8970194 0.35751606
5.8974595 0.35231417
5.8978996 0.34688498
5.8983397 0.34163229
5.8987798 0.33695991
5.8992198 0.33327165
5.8996599 0.33097131
5.9001 0.33046629
5.9005401 0.33204896
5.9009802 0.33542664
5.9014203 0.34018344
5.9018604 0.34590345
5.9023005 0.35217078
5.9027405 0.35856952
5.9031806 0.36468376
5.9036207 0.3700976
5.9040608 0.37439514
5.9045009 0.37716048
5.904941 0.37797771
5.9053811 0.37679073
5.9058212 0.37418626
5.9062613 0.37046373
5.9067013 0.36591606
5.9071414 0.36083617
5.9075815 0.35551699
5.9080216 0.35025144
5.9084617 0.34533244
5.9089018 0.34105291
5.9093419 0.33770578
5.909782 0.33558398
5.910222 0.33487693
5.9106621 0.33509522
5.9111022 0.33599312
5.9115423 0.33740597
5.9119824 0.33916911
5.9124225 0.34111788
5.9128626 0.34308763
5.9133027 0.3449137
5.9137427 0.34643142
5.9141828 0.34747614
5.9146229 0.3478832
5.915063 0.34747785
5.9155031 0.34560515
5.9159432 0.34223284
5.9163833 0.33775877
5.9168234 0.33258075
5.9172635 0.32709663
5.9177035 0.32170423
5.9181436 0.31680138
5.9185837 0.31278593
5.9190238 0.31005568
5.9194639 0.30900849
5.919904 0.31004218
5.9203441 0.31284929
5.9207842 0.31603671
5.9212242 0.31949097
5.9216643 0.32314985
5.9221044 0.32695114
5.9225445 0.33083264
5.9229846 0.33473214
5.9234247 0.33858742
5.9238648 0.34233629
5.9243049 0.34591653
5.9247449 0.34926593
5.925185 0.35234877
5.9256251 0.35534922
5.9260652 0.35832154
5.9265053 0.36127361
5.9269454 0.3642133
5.9273855 0.36714849
5.9278256 0.37008705
5.9282657 0.37303686
5.9287057 0.37600578
5.9291458 0.3790017
5.9295859 0.38203249
5.930026 0.38510638
5.9304661 0.38833576
5.9309062 0.39177763
5.9313463 0.39539133
5.9317864 0.3991362
5.9322264 0.40297156
5.9326665 0.40685678
5.9331066 0.41075117
5.9335467 0.41461409
5.9339868 0.41840486
5.9344269 0.42208284
5.934867 0.42560735
5.9353071 0.42884317
5.9357471 0.43151223
5.9361872 0.43363557
5.9366273 0.43525322
5.9370674 0.4364052
5.9375075 0.43713155
5.9379476 0.43747228
5.9383877 0.43746743
5.9388278 0.43715701
5.9392679 0.43658106
5.9397079 0.4357796
5.940148 0.43467989
5.9405881 0.43198038
5.9410282 0.42759401
5.9414683 0.42189737
5.9419084 0.41526709
5.9423485 0.40807977
5.9427886 0.40071202
5.9432286 0.39354044
5.9436687 0.38694166
5.9441088 0.38129227
5.9445489 0.3769689
5.944989 0.37434814
5.9454291 0.37372349
5.9458692 0.374866
5.9463093 0.37736184
5.9467493 0.38079718
5.9471894 0.38475818
5.9476295 0.38883099
5.9480696 0.39260178
5.9485097 0.3956567
5.9489498 0.39758191
5.9493899 0.39796358
5.94983 0.39638786
5.9502701 0.39292901
5.9507101 0.3892647
5.9511502 0.3855804
5.9515903 0.38187847
5.9520304 0.37816124
5.9524705 0.37443106
5.9529106 0.37069027
5.9533507 0.36694121
5.9537908 0.36318623
5.9542308 0.35942767
5.9546709 0.35566786
5.955111 0.35190731
5.9555511 0.34811061
5.9559912 0.34427192
5.9564313 0.34040246
5.9568714 0.33651346
5.9573115 0.33261614
5.9577516 0.32872175
5.9581916 0.3248415
5.9586317 0.32098662
5.9590718 0.31716835
5.9595119 0.31339791
5.959952 0.30968654
5.9603921 0.30811523
5.9608322 0.31127074
5.9612723 0.31829264
5.9617123 0.32828761
5.9621524 0.34036239
5.9625925 0.35362369
5.9630326 0.36717821
5.9634727 0.38013267
5.9639128 0.39159379
5.9643529 0.40066828
5.964793 0.40646285
5.965233 0.40871554
5.9656731 0.41025377
5.9661132 0.4115412
5.9665533 0.4125761
5.9669934 0.41335671
5.9674335 0.41388131
5.9678736 0.41414815
5.9683137 0.41415548
5.9687538 0.41390158
5.9691938 0.4133847
5.9696339 0.41260309
5.970074 0.41154641
5.9705141 0.40986467
5.9709542 0.40750704
5.9713943 0.40465447
5.9718344 0.40148795
5.9722745 0.39818842
5.9727145 0.39493686
5.9731546 0.39191423
5.9735947 0.3893015
5.9740348 0.38727964
5.9744749 0.3860296
5.974915 0.38573236
5.9753551 0.3866959
5.9757952 0.38911039
5.9762352 0.39271347
5.9766753 0.39723264
5.9771154 0.40239543
5.9775555 0.40792936
5.9779956 0.41356195
5.9784357 0.41902071
5.9788758 0.42403318
5.9793159 0.42832686
5.979756 0.43162927
5.980196 0.43373518
5.9806361 0.43502484
5.9810762 0.43572888
5.9815163 0.43599531
5.9819564 0.4359721
5.9823965 0.43580727
5.9828366 0.43564879
5.9832767 0.43564466
5.9837167 0.43594288
5.9841568 0.43669142
5.9845969 0.43803829
5.985037 0.44013314
5.9854771 0.4433164
5.9859172 0.44758413
5.9863573 0.45267773
5.9867974 0.45833866
5.9872374 0.46430833
5.9876775 0.47032817
5.9881176 0.47613961
5.9885577 0.48148409
5.9889978 0.48610302
5.9894379 0.48973785
5.989878 0.49212999
5.9903181 0.49341361
5.9907582 0.49450833
5.9911982 0.49546282
5.9916383 0.49627119
5.9920784 0.49692754
5.9925185 0.49742598
5.9929586 0.49776061
5.9933987 0.49792554
5.9938388 0.49791487
5.9942789 0.49772271
5.9947189 0.49734316
5.995159 0.49678208
5.9955991 0.49616795
5.9960392 0.49553986
5.9964793 0.49490078
5.9969194 0.4942537
5.9973595 0.49360159
5.9977996 0.49294742
5.9982396 0.49229419
5.9986797 0.49164485
5.9991198 0.49100239
5.9995599 0.49036978
6 0.48975
