# Supplementary material for: Structural motifs of gold cluster anions with 17 to 69 atoms
Source: Nat Commun. 2026 Apr 10;17:5099. doi: 10.1038/s41467-026-71649-9 (PMC13246909; doi:10.1038/s41467-026-71649-9)
Supplement: Supplementary file 5 — Source Data [file 41467_2026_71649_MOESM5_ESM.zip › Figure2/67_th_red.dat]

3.8 0
3.8004401 0
3.8008802 0
3.8013203 0
3.8017604 0
3.8022004 0
3.8026405 0
3.8030806 0
3.8035207 0
3.8039608 0
3.8044009 0
3.804841 0
3.8052811 0
3.8057211 0
3.8061612 0
3.8066013 0
3.8070414 0
3.8074815 0
3.8079216 0
3.8083617 0
3.8088018 0
3.8092418 0
3.8096819 0
3.810122 0
3.8105621 0
3.8110022 0
3.8114423 0
3.8118824 0
3.8123225 0
3.8127626 0
3.8132026 0
3.8136427 0
3.8140828 0
3.8145229 0
3.814963 0
3.8154031 0
3.8158432 0
3.8162833 0
3.8167233 0
3.8171634 0
3.8176035 0
3.8180436 0
3.8184837 0
3.8189238 0
3.8193639 0
3.819804 0
3.820244 0
3.8206841 0
3.8211242 0
3.8215643 0
3.8220044 0
3.8224445 0
3.8228846 0
3.8233247 0
3.8237648 0
3.8242048 0
3.8246449 0
3.825085 0
3.8255251 0
3.8259652 0
3.8264053 0
3.8268454 0
3.8272855 0
3.8277255 0
3.8281656 0
3.8286057 0
3.8290458 0
3.8294859 0
3.829926 0
3.8303661 0
3.8308062 0
3.8312462 0
3.8316863 0
3.8321264 0
3.8325665 0
3.8330066 0
3.8334467 0
3.8338868 0
3.8343269 0
3.834767 0
3.835207 0
3.8356471 0
3.8360872 0
3.8365273 0
3.8369674 0
3.8374075 0
3.8378476 0
3.8382877 0
3.8387277 0
3.8391678 0
3.8396079 0
3.840048 0
3.8404881 0
3.8409282 0
3.8413683 0
3.8418084 0
3.8422484 0
3.8426885 0
3.8431286 0
3.8435687 0
3.8440088 0
3.8444489 0
3.844889 0
3.8453291 0
3.8457692 0
3.8462092 0
3.8466493 0
3.8470894 0
3.8475295 0
3.8479696 0
3.8484097 0
3.8488498 0
3.8492899 0
3.8497299 0
3.85017 0
3.8506101 0
3.8510502 0
3.8514903 0
3.8519304 0
3.8523705 0
3.8528106 0
3.8532507 0
3.8536907 0
3.8541308 0
3.8545709 0
3.855011 0
3.8554511 0
3.8558912 0
3.8563313 0
3.8567714 0
3.8572114 0
3.8576515 0
3.8580916 0
3.8585317 0
3.8589718 0
3.8594119 0
3.859852 0
3.8602921 0
3.8607321 0
3.8611722 0
3.8616123 0
3.8620524 0
3.8624925 0
3.8629326 1.3859253e-11
3.8633727 2.3414204e-10
3.8638128 7.0954371e-10
3.8642529 1.4232194e-09
3.8646929 2.3583244e-09
3.865133 3.4980137e-09
3.8655731 4.8254426e-09
3.8660132 6.3237662e-09
3.8664533 7.9761397e-09
3.8668934 9.7657182e-09
3.8673335 1.1675657e-08
3.8677736 1.3689111e-08
3.8682136 1.5789236e-08
3.8686537 1.7959186e-08
3.8690938 2.0182117e-08
3.8695339 2.2441185e-08
3.869974 2.4719543e-08
3.8704141 2.7000348e-08
3.8708542 2.9266754e-08
3.8712943 3.1501918e-08
3.8717343 3.3688993e-08
3.8721744 3.5811135e-08
3.8726145 3.7851499e-08
3.8730546 3.979324e-08
3.8734947 4.2772351e-08
3.8739348 4.8421311e-08
3.8743749 5.6588712e-08
3.874815 6.7105247e-08
3.8752551 7.9801607e-08
3.8756951 9.4508482e-08
3.8761352 1.1105657e-07
3.8765753 1.2927655e-07
3.8770154 1.4899912e-07
3.8774555 1.7005497e-07
3.8778956 1.922748e-07
3.8783357 2.1548929e-07
3.8787758 2.3952914e-07
3.8792158 2.6422503e-07
3.8796559 2.8940767e-07
3.880096 3.1490773e-07
3.8805361 3.4055591e-07
3.8809762 3.6618291e-07
3.8814163 3.9161941e-07
3.8818564 4.1669611e-07
3.8822965 4.412437e-07
3.8827365 4.6509286e-07
3.8831766 4.8807429e-07
3.8836167 5.1313405e-07
3.8840568 5.6134429e-07
3.8844969 6.3532661e-07
3.884937 7.3343813e-07
3.8853771 8.5403593e-07
3.8858172 9.9547713e-07
3.8862573 1.1561188e-06
3.8866973 1.3343181e-06
3.8871374 1.5284322e-06
3.8875775 1.736818e-06
3.8880176 1.9578328e-06
3.8884577 2.1898335e-06
3.8888978 2.4311775e-06
3.8893379 2.6802216e-06
3.889778 2.9353231e-06
3.890218 3.1948391e-06
3.8906581 3.4571266e-06
3.8910982 3.7205427e-06
3.8915383 3.9834446e-06
3.8919784 4.2441894e-06
3.8924185 4.5011342e-06
3.8928586 4.752636e-06
3.8932987 4.997052e-06
3.8937387 5.232864e-06
3.8941788 5.5748377e-06
3.8946189 6.1163481e-06
3.895059 6.845428e-06
3.8954991 7.7501106e-06
3.8959392 8.8184287e-06
3.8963793 1.0038415e-05
3.8968194 1.1398103e-05
3.8972595 1.2885526e-05
3.8976995 1.4488716e-05
3.8981396 1.6195706e-05
3.8985797 1.799453e-05
3.8990198 1.987322e-05
3.8994599 2.1819809e-05
3.8999 2.382233e-05
3.9003401 2.5868817e-05
3.9007802 2.7947301e-05
3.9012202 3.0045817e-05
3.9016603 3.2152397e-05
3.9021004 3.4255074e-05
3.9025405 3.6341881e-05
3.9029806 3.8400851e-05
3.9034207 4.0420016e-05
3.9038608 4.2387411e-05
3.9043009 4.4526179e-05
3.9047409 4.7745842e-05
3.905181 5.2081019e-05
3.9056211 5.7465868e-05
3.9060612 6.3834547e-05
3.9065013 7.1121213e-05
3.9069414 7.9260025e-05
3.9073815 8.8185142e-05
3.9078216 9.7830719e-05
3.9082617 0.00010813092
3.9087017 0.00011901989
3.9091418 0.0001304318
3.9095819 0.00014230081
3.910022 0.00015456106
3.9104621 0.00016714673
3.9109022 0.00017999196
3.9113423 0.00019303092
3.9117824 0.00020619777
3.9122224 0.00021942665
3.9126625 0.00023265173
3.9131026 0.00024580717
3.9135427 0.00025882713
3.9139828 0.00027164576
3.9144229 0.00028428749
3.914863 0.00030027626
3.9153031 0.00032126064
3.9157431 0.00034697404
3.9161832 0.00037714988
3.9166233 0.00041152154
3.9170634 0.00044982244
3.9175035 0.00049178598
3.9179436 0.00053714555
3.9183837 0.00058563457
3.9188238 0.00063698644
3.9192639 0.00069093456
3.9197039 0.00074721233
3.920144 0.00080555316
3.9205841 0.00086569045
3.9210242 0.00092735761
3.9214643 0.00099028803
3.9219044 0.0010542151
3.9223445 0.0011188723
3.9227846 0.0011839929
3.9232246 0.0012493104
3.9236647 0.0013145582
3.9241048 0.0013794697
3.9245449 0.0014437783
3.924985 0.0015122345
3.9254251 0.0015965908
3.9258652 0.0016966513
3.9263053 0.0018116567
3.9267453 0.0019408475
3.9271854 0.0020834643
3.9276255 0.0022387478
3.9280656 0.0024059384
3.9285057 0.0025842769
3.9289458 0.0027730037
3.9293859 0.0029713595
3.929826 0.0031785849
3.9302661 0.0033939205
3.9307061 0.0036166069
3.9311462 0.0038458846
3.9315863 0.0040809943
3.9320264 0.0043211765
3.9324665 0.0045656719
3.9329066 0.004813721
3.9333467 0.0050645644
3.9337868 0.0053174428
3.9342268 0.0055715967
3.9346669 0.0058262667
3.935107 0.0060827366
3.9355471 0.0063682687
3.9359872 0.0066905545
3.9364273 0.0070482404
3.9368674 0.0074399727
3.9373075 0.0078643979
3.9377475 0.0083201624
3.9381876 0.0088059125
3.9386277 0.0093202947
3.9390678 0.0098619554
3.9395079 0.010429541
3.939948 0.011021698
3.9403881 0.011637072
3.9408282 0.012274311
3.9412683 0.01293206
3.9417083 0.013608965
3.9421484 0.014303675
3.9425885 0.015014833
3.9430286 0.015741088
3.9434687 0.016481085
3.9439088 0.017233472
3.9443489 0.017996893
3.944789 0.018769996
3.945229 0.019551427
3.9456691 0.020359226
3.9461092 0.021221078
3.9465493 0.022136453
3.9469894 0.023104557
3.9474295 0.024124599
3.9478696 0.025195785
3.9483097 0.026317323
3.9487497 0.027488419
3.9491898 0.028708282
3.9496299 0.029976118
3.95007 0.031291135
3.9505101 0.03265254
3.9509502 0.03405954
3.9513903 0.035511342
3.9518304 0.037007155
3.9522705 0.038546184
3.9527105 0.040127638
3.9531506 0.041750723
3.9535907 0.043414648
3.9540308 0.045118618
3.9544709 0.046861842
3.954911 0.048643526
3.9553511 0.050462878
3.9557912 0.052317921
3.9562312 0.054201152
3.9566713 0.056114083
3.9571114 0.058059973
3.9575515 0.060042082
3.9579916 0.062063668
3.9584317 0.064127989
3.9588718 0.066238306
3.9593119 0.068397875
3.959752 0.070609957
3.960192 0.07287781
3.9606321 0.075204693
3.9610722 0.077593864
3.9615123 0.080048583
3.9619524 0.082572108
3.9623925 0.085167698
3.9628326 0.087838612
3.9632727 0.090588108
3.9637127 0.093419446
3.9641528 0.096335884
3.9645929 0.09934068
3.965033 0.10243709
3.9654731 0.10562839
3.9659132 0.10891774
3.9663533 0.11225526
3.9667934 0.11559618
3.9672334 0.11894038
3.9676735 0.12228769
3.9681136 0.12563797
3.9685537 0.12899108
3.9689938 0.13234687
3.9694339 0.1357052
3.969874 0.13906591
3.9703141 0.14242886
3.9707542 0.1457939
3.9711942 0.14916089
3.9716343 0.15252968
3.9720744 0.15590013
3.9725145 0.15927208
3.9729546 0.1626454
3.9733947 0.16601993
3.9738348 0.16939553
3.9742749 0.17277205
3.9747149 0.17614935
3.975155 0.17952728
3.9755951 0.18290569
3.9760352 0.18628444
3.9764753 0.18966429
3.9769154 0.19304856
3.9773555 0.19643719
3.9777956 0.19982976
3.9782356 0.20322583
3.9786757 0.20662496
3.9791158 0.21002674
3.9795559 0.21343072
3.979996 0.21683649
3.9804361 0.22024359
3.9808762 0.22365162
3.9813163 0.22706013
3.9817564 0.23046869
3.9821964 0.23387687
3.9826365 0.23728425
3.9830766 0.24069039
3.9835167 0.24409486
3.9839568 0.24749722
3.9843969 0.25089706
3.984837 0.25429393
3.9852771 0.25768741
3.9857171 0.26107706
3.9861572 0.26446246
3.9865973 0.26784095
3.9870374 0.27112683
3.9874775 0.27427972
3.9879176 0.27730428
3.9883577 0.28020519
3.9887978 0.28298714
3.9892378 0.28565479
3.9896779 0.28821282
3.990118 0.29066591
3.9905581 0.29301874
3.9909982 0.29527598
3.9914383 0.29744231
3.9918784 0.29952241
3.9923185 0.30152095
3.9927586 0.3034426
3.9931986 0.30529206
3.9936387 0.30707399
3.9940788 0.30879307
3.9945189 0.31045397
3.994959 0.31206138
3.9953991 0.31361996
3.9958392 0.31513441
3.9962793 0.31660938
3.9967193 0.31804957
3.9971594 0.31943452
3.9975995 0.32070621
3.9980396 0.32186212
3.9984797 0.32290229
3.9989198 0.32382676
3.9993599 0.3246356
3.9998 0.32532883
4.00024 0.32590653
4.0006801 0.32636872
4.0011202 0.32671547
4.0015603 0.32694682
4.0020004 0.32706282
4.0024405 0.32706351
4.0028806 0.32694896
4.0033207 0.3267192
4.0037608 0.32637428
4.0042008 0.32591426
4.0046409 0.32533918
4.005081 0.32464909
4.0055211 0.32384405
4.0059612 0.32292409
4.0064013 0.32188926
4.0068414 0.32073963
4.0072815 0.31947956
4.0077215 0.3181657
4.0081616 0.31681218
4.0086017 0.31541468
4.0090418 0.31396884
4.0094819 0.31247035
4.009922 0.31091488
4.0103621 0.30929807
4.0108022 0.30761562
4.0112422 0.30586318
4.0116823 0.30403642
4.0121224 0.302131
4.0125625 0.3001426
4.0130026 0.29806689
4.0134427 0.29589952
4.0138828 0.29363617
4.0143229 0.29127251
4.014763 0.2888042
4.015203 0.28622691
4.0156431 0.2835363
4.0160832 0.28072805
4.0165233 0.27779783
4.0169634 0.27474129
4.0174035 0.27155411
4.0178436 0.26828183
4.0182837 0.26499585
4.0187237 0.26169792
4.0191638 0.25838924
4.0196039 0.255071
4.020044 0.25174438
4.0204841 0.24841057
4.0209242 0.24507075
4.0213643 0.24172611
4.0218044 0.23837784
4.0222444 0.23502712
4.0226845 0.23167515
4.0231246 0.2283231
4.0235647 0.22497216
4.0240048 0.22162352
4.0244449 0.21827837
4.024885 0.21493789
4.0253251 0.21160326
4.0257652 0.20827569
4.0262052 0.20495634
4.0266453 0.20164641
4.0270854 0.19834709
4.0275255 0.19505955
4.0279656 0.19178388
4.0284057 0.1885133
4.0288458 0.18524659
4.0292859 0.18198384
4.0297259 0.17872516
4.030166 0.17547065
4.0306061 0.17222043
4.0310462 0.1689746
4.0314863 0.16573326
4.0319264 0.16249653
4.0323665 0.15926452
4.0328066 0.15603731
4.0332466 0.15281504
4.0336867 0.14959779
4.0341268 0.14638568
4.0345669 0.14317882
4.035007 0.13997731
4.0354471 0.13678125
4.0358872 0.13359076
4.0363273 0.13040594
4.0367674 0.1272269
4.0372074 0.12405375
4.0376475 0.12088659
4.0380876 0.11772566
4.0385277 0.1146473
4.0389678 0.11171183
4.0394079 0.1089138
4.039848 0.10624773
4.0402881 0.10370815
4.0407281 0.1012896
4.0411682 0.098986608
4.0416083 0.096793708
4.0420484 0.094705433
4.0424885 0.092716314
4.0429286 0.090820882
4.0433687 0.089013671
4.0438088 0.087289212
4.0442488 0.085642037
4.0446889 0.084066679
4.045129 0.08255767
4.0455691 0.081109542
4.0460092 0.079716827
4.0464493 0.078374057
4.0468894 0.077075765
4.0473295 0.075816482
4.0477696 0.074590741
4.0482096 0.073393073
4.0486497 0.072236746
4.0490898 0.071190693
4.0495299 0.070261228
4.04997 0.069447585
4.0504101 0.068749
4.0508502 0.068164707
4.0512903 0.067693944
4.0517303 0.067335943
4.0521704 0.067089942
4.0526105 0.066955175
4.0530506 0.066930877
4.0534907 0.067016284
4.0539308 0.067210632
4.0543709 0.067513154
4.054811 0.067923088
4.0552511 0.068439667
4.0556911 0.069062127
4.0561312 0.069789704
4.0565713 0.070621633
4.0570114 0.071557149
4.0574515 0.072595488
4.0578916 0.073735884
4.0583317 0.074977573
4.0587718 0.076318611
4.0592118 0.077716623
4.0596519 0.079156184
4.060092 0.080644767
4.0605321 0.082189847
4.0609722 0.083798895
4.0614123 0.085479386
4.0618524 0.087238793
4.0622925 0.089084589
4.0627325 0.091024248
4.0631726 0.093065244
4.0636127 0.095215049
4.0640528 0.097481138
4.0644929 0.099870983
4.064933 0.10239206
4.0653731 0.10505184
4.0658132 0.10785779
4.0662533 0.1108174
4.0666933 0.11393813
4.0671334 0.11722745
4.0675735 0.12069285
4.0680136 0.12434179
4.0684537 0.12818175
4.0688938 0.1322202
4.0693339 0.13640439
4.069774 0.14059599
4.070214 0.14478909
4.0706541 0.14898362
4.0710942 0.15317951
4.0715343 0.15737671
4.0719744 0.16157516
4.0724145 0.16577478
4.0728546 0.16997552
4.0732947 0.17417732
4.0737347 0.17838012
4.0741748 0.18258385
4.0746149 0.18678845
4.075055 0.19099387
4.0754951 0.19520003
4.0759352 0.19940688
4.0763753 0.20361436
4.0768154 0.2078224
4.0772555 0.21203094
4.0776955 0.21623992
4.0781356 0.22044928
4.0785757 0.22465896
4.0790158 0.22886889
4.0794559 0.23307916
4.079896 0.23729142
4.0803361 0.24150602
4.0807762 0.24572272
4.0812162 0.24994129
4.0816563 0.2541615
4.0820964 0.25838312
4.0825365 0.26260591
4.0829766 0.26682966
4.0834167 0.27105412
4.0838568 0.27527906
4.0842969 0.27950427
4.0847369 0.28372949
4.085177 0.28795451
4.0856171 0.29217909
4.0860572 0.296403
4.0864973 0.30062602
4.0869374 0.3048479
4.0873775 0.30906842
4.0878176 0.31328735
4.0882577 0.31750446
4.0886977 0.32171952
4.0891378 0.32593229
4.0895779 0.33014254
4.090018 0.33424945
4.0904581 0.33811273
4.0908982 0.34173806
4.0913383 0.34513226
4.0917784 0.34830212
4.0922184 0.35125446
4.0926585 0.35399608
4.0930986 0.35653379
4.0935387 0.3588744
4.0939788 0.36102471
4.0944189 0.36299153
4.094859 0.36478168
4.0952991 0.36640195
4.0957391 0.36785916
4.0961792 0.3691601
4.0966193 0.3703116
4.0970594 0.37132046
4.0974995 0.37219348
4.0979396 0.37293747
4.0983797 0.37355924
4.0988198 0.3740656
4.0992599 0.37446335
4.0996999 0.37475931
4.10014 0.37495733
4.1005801 0.37504043
4.1010202 0.37500032
4.1014603 0.37483166
4.1019004 0.37452911
4.1023405 0.37408736
4.1027806 0.37350108
4.1032206 0.37276493
4.1036607 0.37187358
4.1041008 0.37082171
4.1045409 0.36960399
4.104981 0.36821508
4.1054211 0.36664967
4.1058612 0.36490242
4.1063013 0.362968
4.1067413 0.36084108
4.1071814 0.35851634
4.1076215 0.35598844
4.1080616 0.35325206
4.1085017 0.35030187
4.1089418 0.34713253
4.1093819 0.34373873
4.109822 0.34011513
4.1102621 0.33625667
4.1107021 0.33228127
4.1111422 0.3282888
4.1115823 0.32427926
4.1120224 0.32025264
4.1124625 0.31620892
4.1129026 0.31214809
4.1133427 0.30807015
4.1137828 0.30397507
4.1142228 0.29986285
4.1146629 0.29573348
4.115103 0.29158694
4.1155431 0.28742322
4.1159832 0.2832423
4.1164233 0.27904419
4.1168634 0.27482886
4.1173035 0.2705963
4.1177435 0.2663465
4.1181836 0.26207945
4.1186237 0.25779513
4.1190638 0.25349354
4.1195039 0.24917466
4.119944 0.24483849
4.1203841 0.240485
4.1208242 0.23611076
4.1212643 0.23170418
4.1217043 0.22726737
4.1221444 0.22280379
4.1225845 0.21831691
4.1230246 0.21381018
4.1234647 0.20928708
4.1239048 0.20475106
4.1243449 0.2002056
4.124785 0.19565415
4.125225 0.19110019
4.1256651 0.18654717
4.1261052 0.18199855
4.1265453 0.17745782
4.1269854 0.17292841
4.1274255 0.16841381
4.1278656 0.16391748
4.1283057 0.15944288
4.1287457 0.15499347
4.1291858 0.15057272
4.1296259 0.14618409
4.130066 0.14183105
4.1305061 0.13751706
4.1309462 0.13324679
4.1313863 0.12906457
4.1318264 0.12498961
4.1322665 0.12101958
4.1327065 0.11715215
4.1331466 0.11338498
4.1335867 0.10971575
4.1340268 0.1061421
4.1344669 0.10266172
4.134907 0.099272271
4.1353471 0.095971412
4.1357872 0.092756812
4.1362272 0.089626137
4.1366673 0.086577053
4.1371074 0.083607227
4.1375475 0.080714324
4.1379876 0.07789601
4.1384277 0.075149952
4.1388678 0.072473814
4.1393079 0.069865264
4.1397479 0.067321966
4.140188 0.064841588
4.1406281 0.062421795
4.1410682 0.060060253
4.1415083 0.05775284
4.1419484 0.055494898
4.1423885 0.053287373
4.1428286 0.051131411
4.1432687 0.049028154
4.1437087 0.046978747
4.1441488 0.044984334
4.1445889 0.043046059
4.145029 0.041165066
4.1454691 0.039342499
4.1459092 0.037579502
4.1463493 0.035877219
4.1467894 0.034236795
4.1472294 0.032659373
4.1476695 0.031146097
4.1481096 0.029698112
4.1485497 0.028316561
4.1489898 0.027002589
4.1494299 0.02575734
4.14987 0.024581957
4.1503101 0.023477585
4.1507502 0.022445368
4.1511902 0.02148645
4.1516303 0.020597962
4.1520704 0.019730769
4.1525105 0.018871412
4.1529506 0.018021689
4.1533907 0.017183402
4.1538308 0.01635835
4.1542709 0.015548335
4.1547109 0.014755155
4.155151 0.013980612
4.1555911 0.013226506
4.1560312 0.012494637
4.1564713 0.011786806
4.1569114 0.011104812
4.1573515 0.010450456
4.1577916 0.0098255377
4.1582316 0.0092318582
4.1586717 0.0086712174
4.1591118 0.0081454157
4.1595519 0.0076562533
4.159992 0.0072055304
4.1604321 0.0067950474
4.1608722 0.0064266045
4.1613123 0.006102002
4.1617524 0.0058230401
4.1621924 0.0055709506
4.1626325 0.0053180482
4.1630726 0.0050649974
4.1635127 0.004812663
4.1639528 0.0045619101
4.1643929 0.0043136034
4.164833 0.0040686077
4.1652731 0.0038277881
4.1657131 0.0035920093
4.1661532 0.0033621362
4.1665933 0.0031390338
4.1670334 0.0029235668
4.1674735 0.0027166002
4.1679136 0.0025189988
4.1683537 0.0023316275
4.1687938 0.0021553511
4.1692338 0.0019910346
4.1696739 0.0018395429
4.170114 0.0017017407
4.1705541 0.001578493
4.1709942 0.0014706646
4.1714343 0.0013791205
4.1718744 0.0013047255
4.1723145 0.0012460548
4.1727546 0.0011890226
4.1731946 0.0011312896
4.1736347 0.0010731173
4.1740748 0.0010147676
4.1745149 0.00095650208
4.174955 0.00089858251
4.1753951 0.0008412706
4.1758352 0.00078482804
4.1762753 0.00072951657
4.1767153 0.00067559788
4.1771554 0.00062333369
4.1775955 0.00057298572
4.1780356 0.00052481568
4.1784757 0.00047908527
4.1789158 0.00043605622
4.1793559 0.00039599023
4.179796 0.00035914901
4.180236 0.00032579429
4.1806761 0.00029618776
4.1811162 0.00027059115
4.1815563 0.00024926617
4.1819964 0.00023247452
4.1824365 0.00022046965
4.1828766 0.00021052271
4.1833167 0.00020033779
4.1837568 0.00018997104
4.1841968 0.00017947862
4.1846369 0.00016891666
4.185077 0.0001583413
4.1855171 0.00014780869
4.1859572 0.00013737497
4.1863973 0.00012709629
4.1868374 0.0001170288
4.1872775 0.00010722862
4.1877175 9.7751914e-05
4.1881576 8.865482e-05
4.1885977 7.9993481e-05
4.1890378 7.1824042e-05
4.1894779 6.4202646e-05
4.189918 5.7185436e-05
4.1903581 5.0828558e-05
4.1907982 4.5188154e-05
4.1912382 4.0320369e-05
4.1916783 3.6281346e-05
4.1921184 3.3127228e-05
4.1925585 3.091416e-05
4.1929986 2.9486603e-05
4.1934387 2.8087354e-05
4.1938788 2.6650841e-05
4.1943189 2.5185794e-05
4.194759 2.3700944e-05
4.195199 2.220502e-05
4.1956391 2.0706752e-05
4.1960792 1.9214869e-05
4.1965193 1.7738102e-05
4.1969594 1.6285181e-05
4.1973995 1.4864835e-05
4.1978396 1.3485794e-05
4.1982797 1.2156787e-05
4.1987197 1.0886546e-05
4.1991598 9.6837989e-06
4.1995999 8.5572764e-06
4.20004 7.5157081e-06
4.2004801 6.5678238e-06
4.2009202 5.7223535e-06
4.2013603 4.9880268e-06
4.2018004 4.3735737e-06
4.2022404 3.887724e-06
4.2026805 3.5392075e-06
4.2031206 3.3337119e-06
4.2035607 3.1768361e-06
4.2040008 3.0209219e-06
4.2044409 2.8666741e-06
4.204881 2.714797e-06
4.2053211 2.5659951e-06
4.2057612 2.420973e-06
4.2062012 2.2804352e-06
4.2066413 2.1450861e-06
4.2070814 2.0156303e-06
4.2075215 1.8927722e-06
4.2079616 1.7772163e-06
4.2084017 1.6696672e-06
4.2088418 1.5708294e-06
4.2092819 1.4814072e-06
4.2097219 1.4021054e-06
4.210162 1.3336282e-06
4.2106021 1.2766803e-06
4.2110422 1.2319662e-06
4.2114823 1.2001903e-06
4.2119224 1.1820571e-06
4.2123625 1.1782712e-06
4.2128026 1.189537e-06
4.2132426 1.216559e-06
4.2136827 1.2698206e-06
4.2141228 1.3703702e-06
4.2145629 1.5162762e-06
4.215003 1.7047234e-06
4.2154431 1.9328965e-06
4.2158832 2.1979801e-06
4.2163233 2.497159e-06
4.2167634 2.8276179e-06
4.2172034 3.1865416e-06
4.2176435 3.5711146e-06
4.2180836 3.9785218e-06
4.2185237 4.4059479e-06
4.2189638 4.8505775e-06
4.2194039 5.3095954e-06
4.219844 5.7801863e-06
4.2202841 6.2595349e-06
4.2207241 6.7448259e-06
4.2211642 7.2332441e-06
4.2216043 7.7219741e-06
4.2220444 8.2082006e-06
4.2224845 8.6891085e-06
4.2229246 9.1618823e-06
4.2233647 9.6237068e-06
4.2238048 1.0096079e-05
4.2242448 1.087072e-05
4.2246849 1.2015991e-05
4.225125 1.3509287e-05
4.2255651 1.5328e-05
4.2260052 1.7449526e-05
4.2264453 1.9851257e-05
4.2268854 2.2510589e-05
4.2273255 2.5404915e-05
4.2277656 2.8511629e-05
4.2282056 3.1808126e-05
4.2286457 3.5271799e-05
4.2290858 3.8880043e-05
4.2295259 4.261025e-05
4.229966 4.6439817e-05
4.2304061 5.0346136e-05
4.2308462 5.4306601e-05
4.2312863 5.8298607e-05
4.2317263 6.2299548e-05
4.2321664 6.6286817e-05
4.2326065 7.023781e-05
4.2330466 7.4129919e-05
4.2334867 7.7940538e-05
4.2339268 8.1647063e-05
4.2343669 8.6237635e-05
4.234807 9.30202e-05
4.235247 0.00010187905
4.2356871 0.00011268971
4.2361272 0.00012532774
4.2365673 0.00013966868
4.2370074 0.00015558805
4.2374475 0.00017296141
4.2378876 0.00019166429
4.2383277 0.00021157224
4.2387678 0.0002325608
4.2392078 0.0002545055
4.2396479 0.00027728188
4.240088 0.0003007655
4.2405281 0.00032483188
4.2409682 0.00034935657
4.2414083 0.00037421511
4.2418484 0.00039928304
4.2422885 0.0004244359
4.2427285 0.00044954923
4.2431686 0.00047449857
4.2436087 0.00049915947
4.2440488 0.00052340746
4.2444889 0.00054837143
4.244929 0.00058167282
4.2453691 0.00062420788
4.2458092 0.00067548037
4.2462492 0.00073499403
4.2466893 0.00080225262
4.2471294 0.00087675987
4.2475695 0.00095801955
4.2480096 0.0010455354
4.2484497 0.0011388112
4.2488898 0.0012373506
4.2493299 0.0013406574
4.24977 0.0014482355
4.25021 0.0015595884
4.2506501 0.00167422
4.2510902 0.001791634
4.2515303 0.0019113342
4.2519704 0.0020328243
4.2524105 0.002155608
4.2528506 0.0022791892
4.2532907 0.0024030715
4.2537307 0.0025267588
4.2541708 0.0026497547
4.2546109 0.0027716198
4.255051 0.002909907
4.2554911 0.0030779132
4.2559312 0.0032742938
4.2563713 0.0034977042
4.2568114 0.0037467999
4.2572515 0.0040202363
4.2576915 0.0043166687
4.2581316 0.0046347527
4.2585717 0.0049731435
4.2590118 0.0053304966
4.2594519 0.0057054674
4.259892 0.0060967114
4.2603321 0.0065028839
4.2607722 0.0069226404
4.2612122 0.0073546362
4.2616523 0.0077975268
4.2620924 0.0082499676
4.2625325 0.008710614
4.2629726 0.0091781214
4.2634127 0.0096511452
4.2638528 0.010128341
4.2642929 0.010608364
4.2647329 0.011089869
4.265173 0.011584564
4.2656131 0.012138748
4.2660532 0.012754922
4.2664933 0.01343114
4.2669334 0.014165456
4.2673735 0.014955923
4.2678136 0.015800596
4.2682537 0.016697528
4.2686937 0.017644773
4.2691338 0.018640384
4.2695739 0.019682416
4.270014 0.020768923
4.2704541 0.021897957
4.2708942 0.023067573
4.2713343 0.024275825
4.2717744 0.025520767
4.2722144 0.026800451
4.2726545 0.028112932
4.2730946 0.029456265
4.2735347 0.030828501
4.2739748 0.032227696
4.2744149 0.033651903
4.274855 0.035099176
4.2752951 0.036568546
4.2757351 0.038089821
4.2761752 0.039678911
4.2766153 0.041337339
4.2770554 0.043066623
4.2774955 0.044868286
4.2779356 0.046743846
4.2783757 0.048694826
4.2788158 0.050722746
4.2792559 0.052829126
4.2796959 0.055015488
4.280136 0.057283351
4.2805761 0.059634236
4.2810162 0.062069665
4.2814563 0.064591158
4.2818964 0.067200235
4.2823365 0.069898417
4.2827766 0.072687225
4.2832166 0.07556818
4.2836567 0.078542801
4.2840968 0.081612611
4.2845369 0.084779129
4.284977 0.088043876
4.2854171 0.091408372
4.2858572 0.094861507
4.2862973 0.098374605
4.2867373 0.10194464
4.2871774 0.1055696
4.2876175 0.1092475
4.2880576 0.11297634
4.2884977 0.11675412
4.2889378 0.12057884
4.2893779 0.1244485
4.289818 0.12836111
4.2902581 0.13231466
4.2906981 0.13630715
4.2911382 0.1403366
4.2915783 0.14440099
4.2920184 0.14849833
4.2924585 0.15262663
4.2928986 0.15678388
4.2933387 0.16096808
4.2937788 0.16517724
4.2942188 0.16940936
4.2946589 0.17366244
4.295099 0.17793448
4.2955391 0.18222349
4.2959792 0.18653114
4.2964193 0.19089842
4.2968594 0.19533239
4.2972995 0.19982694
4.2977395 0.20437591
4.2981796 0.20897318
4.2986197 0.2136126
4.2990598 0.21828804
4.2994999 0.22299337
4.29994 0.22772244
4.3003801 0.23246912
4.3008202 0.23722726
4.3012603 0.24199075
4.3017003 0.24675343
4.3021404 0.25150917
4.3025805 0.25625183
4.3030206 0.26097529
4.3034607 0.26567339
4.3039008 0.27034
4.3043409 0.27496899
4.304781 0.27955422
4.305221 0.28408956
4.3056611 0.28856885
4.3061012 0.29298598
4.3065413 0.29731587
4.3069814 0.30153157
4.3074215 0.3056345
4.3078616 0.30962621
4.3083017 0.31350828
4.3087417 0.31728227
4.3091818 0.32094974
4.3096219 0.32451225
4.310062 0.32797138
4.3105021 0.33132868
4.3109422 0.33458573
4.3113823 0.33774408
4.3118224 0.3408053
4.3122625 0.34377095
4.3127025 0.3466426
4.3131426 0.34942182
4.3135827 0.35211016
4.3140228 0.35470919
4.3144629 0.35722048
4.314903 0.3596456
4.3153431 0.36198609
4.3157832 0.36424354
4.3162232 0.36641951
4.3166633 0.36850537
4.3171034 0.3704383
4.3175435 0.37220444
4.3179836 0.37380042
4.3184237 0.37522285
4.3188638 0.37646835
4.3193039 0.37753356
4.3197439 0.3784151
4.320184 0.37910958
4.3206241 0.37961364
4.3210642 0.37992389
4.3215043 0.38003697
4.3219444 0.37994948
4.3223845 0.37965806
4.3228246 0.37915933
4.3232647 0.37844991
4.3237047 0.37752642
4.3241448 0.3763855
4.3245849 0.37502375
4.325025 0.37343781
4.3254651 0.3716243
4.3259052 0.36957984
4.3263453 0.36730106
4.3267854 0.36478496
4.3272254 0.36213547
4.3276655 0.35943622
4.3281056 0.35668839
4.3285457 0.35389317
4.3289858 0.35105175
4.3294259 0.3481653
4.329866 0.34523501
4.3303061 0.34226208
4.3307461 0.33924767
4.3311862 0.33619297
4.3316263 0.33309918
4.3320664 0.32996746
4.3325065 0.32679902
4.3329466 0.32359502
4.3333867 0.32035666
4.3338268 0.31708511
4.3342669 0.31378157
4.3347069 0.31044722
4.335147 0.30708323
4.3355871 0.3036908
4.3360272 0.30027111
4.3364673 0.29682535
4.3369074 0.29335469
4.3373475 0.28985054
4.3377876 0.28628126
4.3382276 0.28265005
4.3386677 0.27896339
4.3391078 0.27522778
4.3395479 0.27144969
4.339988 0.26763562
4.3404281 0.26379205
4.3408682 0.25992546
4.3413083 0.25604235
4.3417483 0.2521492
4.3421884 0.2482525
4.3426285 0.24435873
4.3430686 0.24047438
4.3435087 0.23660593
4.3439488 0.23275988
4.3443889 0.2289427
4.344829 0.22516089
4.3452691 0.22142093
4.3457091 0.21772931
4.3461492 0.21409251
4.3465893 0.21051703
4.3470294 0.20700934
4.3474695 0.20357764
4.3479096 0.20027796
4.3483497 0.19713354
4.3487898 0.19414264
4.3492298 0.19130353
4.3496699 0.18861446
4.35011 0.18607369
4.3505501 0.18367949
4.3509902 0.18143012
4.3514303 0.17932382
4.3518704 0.17735887
4.3523105 0.17553353
4.3527506 0.17384604
4.3531906 0.17229468
4.3536307 0.17087771
4.3540708 0.16959337
4.3545109 0.16843994
4.354951 0.16741567
4.3553911 0.16651882
4.3558312 0.16574766
4.3562713 0.16510044
4.3567113 0.16457542
4.3571514 0.16417086
4.3575915 0.16388502
4.3580316 0.16371637
4.3584717 0.16366629
4.3589118 0.16373808
4.3593519 0.16393509
4.359792 0.16426065
4.360232 0.16471808
4.3606721 0.16531071
4.3611122 0.16604189
4.3615523 0.16691494
4.3619924 0.16793319
4.3624325 0.16909998
4.3628726 0.17041864
4.3633127 0.17189251
4.3637528 0.1735249
4.3641928 0.17531916
4.3646329 0.17727862
4.365073 0.17940661
4.3655131 0.18170646
4.3659532 0.18418151
4.3663933 0.18683508
4.3668334 0.18967051
4.3672735 0.19269113
4.3677135 0.19590028
4.3681536 0.1992925
4.3685937 0.20276647
4.3690338 0.20628898
4.3694739 0.20985565
4.369914 0.21346207
4.3703541 0.21710385
4.3707942 0.22077657
4.3712342 0.22447585
4.3716743 0.22819728
4.3721144 0.23193647
4.3725545 0.23568901
4.3729946 0.2394505
4.3734347 0.24321655
4.3738748 0.24698276
4.3743149 0.25074472
4.374755 0.25449804
4.375195 0.25823831
4.3756351 0.26196114
4.3760752 0.26566213
4.3765153 0.26933687
4.3769554 0.27298097
4.3773955 0.27659003
4.3778356 0.28015965
4.3782757 0.28368543
4.3787157 0.28717918
4.3791558 0.29066018
4.3795959 0.29412769
4.380036 0.29758086
4.3804761 0.30101886
4.3809162 0.30444084
4.3813563 0.30784597
4.3817964 0.3112334
4.3822364 0.3146023
4.3826765 0.31795182
4.3831166 0.32128113
4.3835567 0.32458938
4.3839968 0.32787574
4.3844369 0.33113936
4.384877 0.3343794
4.3853171 0.33759503
4.3857572 0.3407854
4.3861972 0.34394968
4.3866373 0.34708702
4.3870774 0.35019658
4.3875175 0.35327753
4.3879576 0.35632902
4.3883977 0.35935021
4.3888378 0.3623125
4.3892779 0.36504857
4.3897179 0.36753465
4.390158 0.36977561
4.3905981 0.37177635
4.3910382 0.37354174
4.3914783 0.37507666
4.3919184 0.376386
4.3923585 0.37747463
4.3927986 0.37834745
4.3932386 0.37900934
4.3936787 0.37946517
4.3941188 0.37971983
4.3945589 0.37977821
4.394999 0.37964517
4.3954391 0.37932562
4.3958792 0.37882443
4.3963193 0.37814647
4.3967594 0.37729664
4.3971994 0.37627982
4.3976395 0.37510089
4.3980796 0.37376473
4.3985197 0.37227623
4.3989598 0.3706404
4.3993999 0.36889214
4.39984 0.36705421
4.4002801 0.36512431
4.4007201 0.36310015
4.4011602 0.36097942
4.4016003 0.35875984
4.4020404 0.35643909
4.4024805 0.35401489
4.4029206 0.35148493
4.4033607 0.34884692
4.4038008 0.34609856
4.4042408 0.34323755
4.4046809 0.34026159
4.405121 0.33716839
4.4055611 0.33395565
4.4060012 0.33062106
4.4064413 0.32716234
4.4068814 0.32357718
4.4073215 0.31986328
4.4077616 0.31601836
4.4082016 0.3120401
4.4086417 0.30792621
4.4090818 0.3036744
4.4095219 0.29929946
4.409962 0.29486287
4.4104021 0.29037502
4.4108422 0.2858412
4.4112823 0.28126666
4.4117223 0.2766567
4.4121624 0.27201659
4.4126025 0.2673516
4.4130426 0.26266701
4.4134827 0.2579681
4.4139228 0.25326014
4.4143629 0.24854841
4.414803 0.24383818
4.415243 0.23913474
4.4156831 0.23444335
4.4161232 0.22976929
4.4165633 0.22511785
4.4170034 0.22049429
4.4174435 0.2159039
4.4178836 0.21135194
4.4183237 0.2068437
4.4187638 0.20238445
4.4192038 0.19797947
4.4196439 0.19363271
4.420084 0.18930999
4.4205241 0.18499567
4.4209642 0.18069168
4.4214043 0.17639992
4.4218444 0.1721223
4.4222845 0.16786076
4.4227245 0.16361719
4.4231646 0.15939351
4.4236047 0.15519165
4.4240448 0.15101351
4.4244849 0.14686101
4.424925 0.14273607
4.4253651 0.1386406
4.4258052 0.13457651
4.4262452 0.13054573
4.4266853 0.12655016
4.4271254 0.12259173
4.4275655 0.11867234
4.4280056 0.11479391
4.4284457 0.11095836
4.4288858 0.1071676
4.4293259 0.10342355
4.429766 0.099728124
4.430206 0.096102597
4.4306461 0.092588482
4.4310862 0.089184933
4.4315263 0.08588964
4.4319664 0.082700296
4.4324065 0.079614591
4.4328466 0.076630217
4.4332867 0.073744864
4.4337267 0.070956225
4.4341668 0.06826199
4.4346069 0.065659851
4.435047 0.063147499
4.4354871 0.060722626
4.4359272 0.058382922
4.4363673 0.056126079
4.4368074 0.053949788
4.4372474 0.05185174
4.4376875 0.049829628
4.4381276 0.047881141
4.4385677 0.046003971
4.4390078 0.044195811
4.4394479 0.04245435
4.439888 0.04077728
4.4403281 0.03915994
4.4407682 0.037574678
4.4412082 0.036015593
4.4416483 0.034484559
4.4420884 0.032983448
4.4425285 0.031514136
4.4429686 0.030078495
4.4434087 0.0286784
4.4438488 0.027315723
4.4442889 0.02599234
4.4447289 0.024710123
4.445169 0.023470946
4.4456091 0.022276683
4.4460492 0.021129207
4.4464893 0.020030393
4.4469294 0.018982114
4.4473695 0.017986244
4.4478096 0.017044656
4.4482496 0.016159224
4.4486897 0.015331823
4.4491298 0.014564325
4.4495699 0.013858604
4.45001 0.013216534
4.4504501 0.012639989
4.4508902 0.012101921
4.4513303 0.011566366
4.4517704 0.011034522
4.4522104 0.01050774
4.4526505 0.0099873716
4.4530906 0.009474768
4.4535307 0.0089712803
4.4539708 0.0084782596
4.4544109 0.0079970572
4.454851 0.0075290242
4.4552911 0.0070755117
4.4557311 0.0066378711
4.4561712 0.0062174534
4.4566113 0.0058156099
4.4570514 0.0054336917
4.4574915 0.00507305
4.4579316 0.004735036
4.4583717 0.0044210009
4.4588118 0.0041322959
4.4592519 0.0038702721
4.4596919 0.0036362808
4.460132 0.0034316731
4.4605721 0.0032578002
4.4610122 0.0031119051
4.4614523 0.002970591
4.4618924 0.0028302781
4.4623325 0.0026913703
4.4627726 0.0025542713
4.4632126 0.002419385
4.4636527 0.002287115
4.4640928 0.0021578652
4.4645329 0.0020320393
4.464973 0.0019100412
4.4654131 0.0017922747
4.4658532 0.0016791435
4.4662933 0.0015710513
4.4667333 0.0014684021
4.4671734 0.0013715995
4.4676135 0.0012810474
4.4680536 0.0011971495
4.4684937 0.0011203096
4.4689338 0.0010509316
4.4693739 0.00098941913
4.469814 0.00093617606
4.4702541 0.00089160616
4.4706941 0.0008561132
4.4711342 0.00083008501
4.4715743 0.00081063752
4.4720144 0.00079536139
4.4724545 0.00078417336
4.4728946 0.00077699018
4.4733347 0.00077372858
4.4737748 0.0007743053
4.4742148 0.00077863708
4.4746549 0.00078664065
4.475095 0.00079823276
4.4755351 0.00081333014
4.4759752 0.00083184954
4.4764153 0.00085370768
4.4768554 0.00087882131
4.4772955 0.00090710717
4.4777355 0.00093848199
4.4781756 0.00097286252
4.4786157 0.0010101655
4.4790558 0.0010503076
4.4794959 0.0010932057
4.479936 0.0011387764
4.4803761 0.0011869366
4.4808162 0.0012376028
4.4812563 0.0012906919
4.4816963 0.0013490743
4.4821364 0.0014226102
4.4825765 0.0015114668
4.4830166 0.0016149292
4.4834567 0.0017322826
4.4838968 0.0018628122
4.4843369 0.0020058034
4.484777 0.0021605413
4.485217 0.0023263111
4.4856571 0.0025023981
4.4860972 0.0026880875
4.4865373 0.0028826645
4.4869774 0.0030854144
4.4874175 0.0032956223
4.4878576 0.0035125736
4.4882977 0.0037355534
4.4887377 0.0039638469
4.4891778 0.0041967394
4.4896179 0.0044335161
4.490058 0.0046734623
4.4904981 0.0049158631
4.4909382 0.0051600038
4.4913783 0.0054051697
4.4918184 0.0056517596
4.4922585 0.00592998
4.4926985 0.0062523649
4.4931386 0.0066171733
4.4935787 0.0070226643
4.4940188 0.0074670968
4.4944589 0.00794873
4.494899 0.008465823
4.4953391 0.0090166347
4.4957792 0.0095994242
4.4962192 0.010212451
4.4966593 0.010853973
4.4970994 0.01152225
4.4975395 0.012215541
4.4979796 0.012932106
4.4984197 0.013670202
4.4988598 0.01442809
4.4992999 0.015204027
4.4997399 0.015996275
4.50018 0.01680309
4.5006201 0.017622733
4.5010602 0.018453462
4.5015003 0.019293537
4.5019404 0.020141216
4.5023805 0.021016707
4.5028206 0.021965101
4.5032607 0.022986704
4.5037007 0.02408031
4.5041408 0.025244711
4.5045809 0.026478701
4.505021 0.027781073
4.5054611 0.029150621
4.5059012 0.030586137
4.5063413 0.032086415
4.5067814 0.033650249
4.5072214 0.03527643
4.5076615 0.036963754
4.5081016 0.038711013
4.5085417 0.040516999
4.5089818 0.042380508
4.5094219 0.044300331
4.509862 0.046275262
4.5103021 0.048304094
4.5107421 0.050385621
4.5111822 0.052518636
4.5116223 0.054701931
4.5120624 0.056934301
4.5125025 0.059215012
4.5129426 0.061549269
4.5133827 0.063940941
4.5138228 0.066392725
4.5142629 0.068907315
4.5147029 0.071487407
4.515143 0.074135697
4.5155831 0.076854882
4.5160232 0.079647656
4.5164633 0.082516716
4.5169034 0.085464758
4.5173435 0.088494476
4.5177836 0.091608568
4.5182236 0.094809728
4.5186637 0.098100653
4.5191038 0.10148404
4.5195439 0.10496258
4.519984 0.10853897
4.5204241 0.11221592
4.5208642 0.1159961
4.5213043 0.11988223
4.5217443 0.12387699
4.5221844 0.12798308
4.5226245 0.13220319
4.5230646 0.13650614
4.5235047 0.14084752
4.5239448 0.14522405
4.5243849 0.14963257
4.524825 0.15406994
4.5252651 0.15853303
4.5257051 0.1630187
4.5261452 0.16752379
4.5265853 0.17204516
4.5270254 0.17657969
4.5274655 0.18112421
4.5279056 0.1856756
4.5283457 0.1902307
4.5287858 0.19478638
4.5292258 0.19933949
4.5296659 0.2038869
4.530106 0.20842546
4.5305461 0.21295202
4.5309862 0.21746345
4.5314263 0.2219566
4.5318664 0.22642834
4.5323065 0.23087551
4.5327465 0.23529498
4.5331866 0.23968592
4.5336267 0.24405981
4.5340668 0.24841869
4.5345069 0.25276257
4.534947 0.25709143
4.5353871 0.2614053
4.5358272 0.26570415
4.5362673 0.26998801
4.5367073 0.27425685
4.5371474 0.2785107
4.5375875 0.28274954
4.5380276 0.28697338
4.5384677 0.29118222
4.5389078 0.29537606
4.5393479 0.2995549
4.539788 0.30371874
4.540228 0.30786758
4.5406681 0.31200142
4.5411082 0.31612027
4.5415483 0.32022412
4.5419884 0.32431297
4.5424285 0.32838683
4.5428686 0.33244569
4.5433087 0.33648881
4.5437487 0.34038567
4.5441888 0.3440444
4.5446289 0.34747068
4.545069 0.35067018
4.5455091 0.35364855
4.5459492 0.35641148
4.5463893 0.35896463
4.5468294 0.36131367
4.5472695 0.36346427
4.5477095 0.3654221
4.5481496 0.36719282
4.5485897 0.36878211
4.5490298 0.37019564
4.5494699 0.37143907
4.54991 0.37251807
4.5503501 0.37343832
4.5507902 0.37420548
4.5512302 0.37482522
4.5516703 0.37530321
4.5521104 0.37564512
4.5525505 0.37585662
4.5529906 0.37594337
4.5534307 0.37591105
4.5538708 0.37576706
4.5543109 0.37551757
4.554751 0.37515713
4.555191 0.37467955
4.5556311 0.37407865
4.5560712 0.37334822
4.5565113 0.37248208
4.5569514 0.37147404
4.5573915 0.3703179
4.5578316 0.36900749
4.5582717 0.36753659
4.5587117 0.36589903
4.5591518 0.36408862
4.5595919 0.36209916
4.560032 0.35992446
4.5604721 0.35755833
4.5609122 0.35499459
4.5613523 0.35222703
4.5617924 0.34924948
4.5622324 0.34605573
4.5626725 0.3426396
4.5631126 0.3389949
4.5635527 0.33511544
4.5639928 0.33100101
4.5644329 0.32680722
4.564873 0.32260493
4.5653131 0.31839415
4.5657532 0.3141749
4.5661932 0.3099472
4.5666333 0.30571106
4.5670734 0.3014665
4.5675135 0.29721353
4.5679536 0.29295216
4.5683937 0.28868241
4.5688338 0.28440429
4.5692739 0.28011782
4.5697139 0.27582301
4.570154 0.27151988
4.5705941 0.26720844
4.5710342 0.26288871
4.5714743 0.2585607
4.5719144 0.25422442
4.5723545 0.2498799
4.5727946 0.24552714
4.5732346 0.24116615
4.5736747 0.23679697
4.5741148 0.23241959
4.5745549 0.22803045
4.574995 0.22362319
4.5754351 0.21919951
4.5758752 0.21476136
4.5763153 0.21031068
4.5767554 0.20584945
4.5771954 0.2013796
4.5776355 0.19690309
4.5780756 0.19242188
4.5785157 0.18793791
4.5789558 0.18345313
4.5793959 0.17896951
4.579836 0.17448899
4.5802761 0.17001352
4.5807161 0.16554506
4.5811562 0.16108556
4.5815963 0.15663697
4.5820364 0.15220124
4.5824765 0.14778034
4.5829166 0.1433762
4.5833567 0.13899078
4.5837968 0.13462604
4.5842368 0.13028392
4.5846769 0.12597375
4.585117 0.12177545
4.5855571 0.11770734
4.5859972 0.11376563
4.5864373 0.10994652
4.5868774 0.10624621
4.5873175 0.10266092
4.5877576 0.099186841
4.5881976 0.095820181
4.5886377 0.092557144
4.5890778 0.089393934
4.5895179 0.086326755
4.589958 0.083351812
4.5903981 0.080465308
4.5908382 0.077663447
4.5912783 0.074942434
4.5917183 0.072298473
4.5921584 0.069727767
4.5925985 0.067226522
4.5930386 0.064790941
4.5934787 0.062417228
4.5939188 0.060101587
4.5943589 0.057840223
4.594799 0.055629339
4.595239 0.053464365
4.5956791 0.05134377
4.5961192 0.049268909
4.5965593 0.047241142
4.5969994 0.045261832
4.5974395 0.043332338
4.5978796 0.041454022
4.5983197 0.039628245
4.5987598 0.037856369
4.5991998 0.036139753
4.5996399 0.034479759
4.60008 0.032877748
4.6005201 0.031335082
4.6009602 0.029853121
4.6014003 0.028433226
4.6018404 0.027076758
4.6022805 0.025785079
4.6027205 0.024559548
4.6031606 0.023401529
4.6036007 0.02231238
4.6040408 0.021293464
4.6044809 0.020346142
4.604921 0.019471774
4.6053611 0.018662376
4.6058012 0.017866345
4.6062412 0.017077043
4.6066813 0.016296221
4.6071214 0.015525629
4.6075615 0.014767021
4.6080016 0.014022147
4.6084417 0.013292758
4.6088818 0.012580607
4.6093219 0.011887444
4.609762 0.011215022
4.610202 0.010565091
4.6106421 0.0099394034
4.6110822 0.0093397104
4.6115223 0.0087677635
4.6119624 0.0082253142
4.6124025 0.0077141141
4.6128426 0.0072359145
4.6132827 0.006792467
4.6137227 0.0063855231
4.6141628 0.0060168343
4.6146029 0.005688152
4.615043 0.0054012277
4.6154831 0.0051576368
4.6159232 0.004931727
4.6163633 0.0047048232
4.6168034 0.0044777256
4.6172434 0.0042512347
4.6176835 0.0040261508
4.6181236 0.0038032743
4.6185637 0.0035834056
4.6190038 0.003367345
4.6194439 0.0031558929
4.619884 0.0029498496
4.6203241 0.0027500156
4.6207642 0.0025571911
4.6212042 0.0023721766
4.6216443 0.0021957724
4.6220844 0.0020287789
4.6225245 0.0018719964
4.6229646 0.0017262253
4.6234047 0.001592266
4.6238448 0.0014709189
4.6242849 0.0013629842
4.6247249 0.0012692624
4.625165 0.0011905538
4.6256051 0.0011276588
4.6260452 0.0010774873
4.6264853 0.0010275123
4.6269254 0.00097691996
4.6273655 0.00092594421
4.6278056 0.00087481897
4.6282456 0.00082377812
4.6286857 0.00077305559
4.6291258 0.00072288528
4.6295659 0.00067350109
4.630006 0.00062513695
4.6304461 0.00057802675
4.6308862 0.00053240441
4.6313263 0.00048850384
4.6317664 0.00044655894
4.6322064 0.00040680362
4.6326465 0.00036947179
4.6330866 0.00033479736
4.6335267 0.00030301425
4.6339668 0.00027435635
4.6344069 0.00024905758
4.634847 0.00022735184
4.6352871 0.00020947305
4.6357271 0.00019565512
4.6361672 0.00018600625
4.6366073 0.0001774967
4.6370474 0.00016878512
4.6374875 0.0001599202
4.6379276 0.00015095059
4.6383677 0.00014192497
4.6388078 0.00013289199
4.6392478 0.00012390034
4.6396879 0.00011499867
4.640128 0.00010623566
4.6405681 9.7659978e-05
4.6410082 8.9320283e-05
4.6414483 8.1265247e-05
4.6418884 7.3543539e-05
4.6423285 6.6203827e-05
4.6427686 5.9294778e-05
4.6432086 5.286506e-05
4.6436487 4.6963342e-05
4.6440888 4.1638292e-05
4.6445289 3.6938577e-05
4.644969 3.2912866e-05
4.6454091 2.9609826e-05
4.6458492 2.7078125e-05
4.6462893 2.5366432e-05
4.6467293 2.422209e-05
4.6471694 2.3056105e-05
4.6476095 2.1858104e-05
4.6480496 2.0635605e-05
4.6484897 1.9396127e-05
4.6489298 1.814719e-05
4.6493699 1.6896313e-05
4.64981 1.5651013e-05
4.6502501 1.4418811e-05
4.6506901 1.3207226e-05
4.6511302 1.2023775e-05
4.6515703 1.0875979e-05
4.6520104 9.7713558e-06
4.6524505 8.7174248e-06
4.6528906 7.721705e-06
4.6533307 6.7917152e-06
4.6537708 5.9349745e-06
4.6542108 5.1590018e-06
4.6546509 4.471316e-06
4.655091 3.8794363e-06
4.6555311 3.3908814e-06
4.6559712 3.0131704e-06
4.6564113 2.7538223e-06
4.6568514 2.6107876e-06
4.6572915 2.4888067e-06
4.6577315 2.3622752e-06
4.6581716 2.2320778e-06
4.6586117 2.0990989e-06
4.6590518 1.9642232e-06
4.6594919 1.8283354e-06
4.659932 1.6923198e-06
4.6603721 1.5570613e-06
4.6608122 1.4234443e-06
4.6612523 1.2923534e-06
4.6616923 1.1646733e-06
4.6621324 1.0412885e-06
4.6625725 9.2308353e-07
4.6630126 8.1094311e-07
4.6634527 7.0575177e-07
4.6638928 6.083941e-07
4.6643329 5.197547e-07
4.664773 4.4071815e-07
4.665213 3.7216904e-07
4.6656531 3.1499196e-07
4.6660932 2.7007151e-07
4.6665333 2.3829226e-07
4.6669734 2.2053881e-07
4.6674135 2.1064411e-07
4.6678536 2.0031067e-07
4.6682937 1.8959453e-07
4.6687337 1.7857398e-07
4.6691738 1.6732733e-07
4.6696139 1.5593287e-07
4.670054 1.444689e-07
4.6704941 1.3301371e-07
4.6709342 1.2164561e-07
4.6713743 1.1044288e-07
4.6718144 9.948384e-08
4.6722545 8.8846771e-08
4.6726945 7.8609976e-08
4.6731346 6.8851752e-08
4.6735747 5.9650397e-08
4.6740148 5.1084209e-08
4.6744549 4.3231484e-08
4.674895 3.6170521e-08
4.6753351 2.9979618e-08
4.6757752 2.4737071e-08
4.6762152 2.0521178e-08
4.6766553 1.7410237e-08
4.6770954 1.5482546e-08
4.6775355 1.4633473e-08
4.6779756 1.3896388e-08
4.6784157 1.3123635e-08
4.6788558 1.2321618e-08
4.6792959 1.1496742e-08
4.6797359 1.0655415e-08
4.680176 9.8040399e-09
4.6806161 8.9490237e-09
4.6810562 8.0967715e-09
4.6814963 7.2536889e-09
4.6819364 6.4261814e-09
4.6823765 5.6206544e-09
4.6828166 4.8435136e-09
4.6832567 4.1011643e-09
4.6836967 3.4000122e-09
4.6841368 2.7464627e-09
4.6845769 2.1469213e-09
4.685017 1.6077936e-09
4.6854571 1.1354851e-09
4.6858972 7.3640128e-10
4.6863373 4.1694765e-10
4.6867774 1.8352973e-10
4.6872174 4.2553037e-11
4.6876575 0
4.6880976 0
4.6885377 0
4.6889778 0
4.6894179 0
4.689858 0
4.6902981 0
4.6907381 0
4.6911782 0
4.6916183 0
4.6920584 0
4.6924985 0
4.6929386 0
4.6933787 0
4.6938188 0
4.6942589 0
4.6946989 0
4.695139 0
4.6955791 0
4.6960192 0
4.6964593 0
4.6968994 0
4.6973395 0
4.6977796 0
4.6982196 0
4.6986597 0
4.6990998 0
4.6995399 0
4.69998 0
4.7004201 0
4.7008602 0
4.7013003 0
4.7017403 0
4.7021804 0
4.7026205 0
4.7030606 0
4.7035007 0
4.7039408 0
4.7043809 0
4.704821 0
4.7052611 0
4.7057011 0
4.7061412 0
4.7065813 0
4.7070214 0
4.7074615 0
4.7079016 0
4.7083417 0
4.7087818 0
4.7092218 0
4.7096619 0
4.710102 0
4.7105421 0
4.7109822 0
4.7114223 0
4.7118624 0
4.7123025 0
4.7127425 0
4.7131826 0
4.7136227 0
4.7140628 0
4.7145029 0
4.714943 0
4.7153831 0
4.7158232 0
4.7162633 0
4.7167033 0
4.7171434 0
4.7175835 0
4.7180236 0
4.7184637 0
4.7189038 0
4.7193439 0
4.719784 0
4.720224 0
4.7206641 0
4.7211042 0
4.7215443 0
4.7219844 0
4.7224245 0
4.7228646 0
4.7233047 0
4.7237447 0
4.7241848 0
4.7246249 0
4.725065 0
4.7255051 0
4.7259452 0
4.7263853 0
4.7268254 0
4.7272655 0
4.7277055 0
4.7281456 0
4.7285857 0
4.7290258 4.9739483e-12
4.7294659 6.4489221e-11
4.729906 1.8790113e-10
4.7303461 3.7093978e-10
4.7307862 6.0933527e-10
4.7312262 8.9881771e-10
4.7316663 1.2351172e-09
4.7321064 1.6139638e-09
4.7325465 2.0310877e-09
4.7329866 2.482219e-09
4.7334267 2.9630877e-09
4.7338668 3.4694239e-09
4.7343069 3.9969578e-09
4.7347469 4.5414195e-09
4.735187 5.0985391e-09
4.7356271 5.6640466e-09
4.7360672 6.2336722e-09
4.7365073 6.8031459e-09
4.7369474 7.368198e-09
4.7373875 7.9245584e-09
4.7378276 8.4679573e-09
4.7382677 8.9941248e-09
4.7387077 9.498791e-09
4.7391478 9.9776859e-09
4.7395879 1.0897892e-08
4.740028 1.2786253e-08
4.7404681 1.5581889e-08
4.7409082 1.9222697e-08
4.7413483 2.3646572e-08
4.7417884 2.8791408e-08
4.7422284 3.4595101e-08
4.7426685 4.0995547e-08
4.7431086 4.7930641e-08
4.7435487 5.5338278e-08
4.7439888 6.3156353e-08
4.7444289 7.1322762e-08
4.744869 7.97754e-08
4.7453091 8.8452163e-08
4.7457491 9.7290945e-08
4.7461892 1.0622964e-07
4.7466293 1.1520615e-07
4.7470694 1.2415836e-07
4.7475095 1.3302418e-07
4.7479496 1.4174149e-07
4.7483897 1.5024819e-07
4.7488298 1.5848218e-07
4.7492699 1.6638135e-07
4.7497099 1.7555102e-07
4.75015 1.947574e-07
4.7505901 2.2469295e-07
4.7510302 2.6465862e-07
4.7514703 3.1395534e-07
4.7519104 3.7188407e-07
4.7523505 4.3774576e-07
4.7527906 5.1084134e-07
4.7532306 5.9047176e-07
4.7536707 6.7593796e-07
4.7541108 7.665409e-07
4.7545509 8.6158152e-07
4.754991 9.6036076e-07
4.7554311 1.0621796e-06
4.7558712 1.1663389e-06
4.7563113 1.2721397e-06
4.7567514 1.3788829e-06
4.7571914 1.4858694e-06
4.7576315 1.5924002e-06
4.7580716 1.6977763e-06
4.7585117 1.8012986e-06
4.7589518 1.902268e-06
4.7593919 1.9999854e-06
4.759832 2.0942548e-06
4.7602721 2.2481306e-06
4.7607121 2.5014757e-06
4.7611522 2.8481561e-06
4.7615923 3.2820375e-06
4.7620324 3.7969859e-06
4.7624725 4.3868671e-06
4.7629126 5.0455469e-06
4.7633527 5.7668912e-06
4.7637928 6.5447658e-06
4.7642328 7.3730367e-06
4.7646729 8.2455696e-06
4.765113 9.1562304e-06
4.7655531 1.0098885e-05
4.7659932 1.1067399e-05
4.7664333 1.2055639e-05
4.7668734 1.305747e-05
4.7673135 1.4066758e-05
4.7677536 1.5077369e-05
4.7681936 1.6083169e-05
4.7686337 1.7078024e-05
4.7690738 1.80558e-05
4.7695139 1.9010362e-05
4.769954 1.9935576e-05
4.7703941 2.0995886e-05
4.7708342 2.2720434e-05
4.7712743 2.5111027e-05
4.7717143 2.8126785e-05
4.7721544 3.1726829e-05
4.7725945 3.5870278e-05
4.7730346 4.0516254e-05
4.7734747 4.5623876e-05
4.7739148 5.1152266e-05
4.7743549 5.7060543e-05
4.774795 6.3307828e-05
4.775235 6.9853242e-05
4.7756751 7.6655904e-05
4.7761152 8.3674935e-05
4.7765553 9.0869456e-05
4.7769954 9.8198587e-05
4.7774355 0.00010562145
4.7778756 0.00011309716
4.7783157 0.00012058484
4.7787558 0.00012804362
4.7791958 0.00013543261
4.7796359 0.00014271093
4.780076 0.0001498377
4.7805161 0.00015689012
4.7809562 0.00016656036
4.7813963 0.00017983108
4.7818364 0.00019649947
4.7822765 0.00021636273
4.7827165 0.00023921806
4.7831566 0.00026486265
4.7835967 0.00029309372
4.7840368 0.00032370845
4.7844769 0.00035650404
4.784917 0.0003912777
4.7853571 0.00042782663
4.7857972 0.00046594802
4.7862372 0.00050543907
4.7866773 0.00054609699
4.7871174 0.00058771896
4.7875575 0.0006301022
4.7879976 0.0006730439
4.7884377 0.00071634126
4.7888778 0.00075979147
4.7893179 0.00080319175
4.789758 0.00084633928
4.790198 0.00088903127
4.7906381 0.00093106491
4.7910782 0.00097743608
4.7915183 0.0010379612
4.7919584 0.001112202
4.7923985 0.0011994374
4.7928386 0.0012989463
4.7932787 0.0014100075
4.7937187 0.0015319
4.7941588 0.0016639026
4.7945989 0.0018052943
4.795039 0.0019553538
4.7954791 0.0021133602
4.7959192 0.0022785922
4.7963593 0.0024503289
4.7967994 0.002627849
4.7972394 0.0028104314
4.7976795 0.0029973551
4.7981196 0.0031878989
4.7985597 0.0033813418
4.7989998 0.0035769625
4.7994399 0.0037740401
4.79988 0.0039718533
4.8003201 0.0041696811
4.8007602 0.0043668023
4.8012002 0.0045657081
4.8016403 0.0047973765
4.8020804 0.0050684274
4.8025205 0.0053771941
4.8029606 0.0057220098
4.8034007 0.0061012077
4.8038408 0.0065131211
4.8042809 0.0069560831
4.8047209 0.0074284271
4.805161 0.0079284862
4.8056011 0.0084545936
4.8060412 0.0090050827
4.8064813 0.0095782866
4.8069214 0.010172538
4.8073615 0.010786172
4.8078016 0.011417519
4.8082416 0.012064915
4.8086817 0.012726691
4.8091218 0.013401182
4.8095619 0.01408672
4.810002 0.014781639
4.8104421 0.015484272
4.8108822 0.016192951
4.8113223 0.016906011
4.8117624 0.017654292
4.8122024 0.018474533
4.8126425 0.019365215
4.8130826 0.020324756
4.8135227 0.021351572
4.8139628 0.022444082
4.8144029 0.023600702
4.814843 0.02481985
4.8152831 0.026099942
4.8157231 0.027439396
4.8161632 0.028836629
4.8166033 0.030290059
4.8170434 0.031798102
4.8174835 0.033359175
4.8179236 0.034971696
4.8183637 0.036634083
4.8188038 0.038344751
4.8192438 0.040102119
4.8196839 0.041904603
4.820124 0.043750621
4.8205641 0.04563859
4.8210042 0.047566927
4.8214443 0.04953405
4.8218844 0.051538666
4.8223245 0.053583397
4.8227646 0.055673418
4.8232046 0.057813922
4.8236447 0.060010103
4.8240848 0.062267155
4.8245249 0.064590271
4.824965 0.066984646
4.8254051 0.069455474
4.8258452 0.072007948
4.8262853 0.074647262
4.8267253 0.077378609
4.8271654 0.080207184
4.8276055 0.083138181
4.8280456 0.086176793
4.8284857 0.089328213
4.8289258 0.092597637
4.8293659 0.095990257
4.829806 0.099511268
4.830246 0.10316586
4.8306861 0.10695924
4.8311262 0.11089658
4.8315663 0.11498309
4.8320064 0.11922318
4.8324465 0.12353077
4.8328866 0.12784458
4.8333267 0.13216431
4.8337668 0.13648964
4.8342068 0.14082028
4.8346469 0.14515591
4.835087 0.14949623
4.8355271 0.15384093
4.8359672 0.15818969
4.8364073 0.16254221
4.8368474 0.16689819
4.8372875 0.17125731
4.8377275 0.17561927
4.8381676 0.17998375
4.8386077 0.18435046
4.8390478 0.18871908
4.8394879 0.19308931
4.839928 0.19746083
4.8403681 0.20183333
4.8408082 0.20620652
4.8412482 0.21058009
4.8416883 0.21495371
4.8421284 0.21932709
4.8425685 0.22370189
4.8430086 0.22808387
4.8434487 0.2324728
4.8438888 0.23686799
4.8443289 0.24126874
4.844769 0.24567437
4.845209 0.25008417
4.8456491 0.25449745
4.8460892 0.25891353
4.8465293 0.2633317
4.8469694 0.26775128
4.8474095 0.27217156
4.8478496 0.27659186
4.8482897 0.28101147
4.8487297 0.28542972
4.8491698 0.2898459
4.8496099 0.29425932
4.85005 0.29866928
4.8504901 0.3030751
4.8509302 0.30747607
4.8513703 0.31187151
4.8518104 0.31626072
4.8522505 0.32064301
4.8526905 0.32501092
4.8531306 0.32921058
4.8535707 0.33318301
4.8540108 0.3369345
4.8544509 0.34047137
4.854891 0.34379993
4.8553311 0.34692647
4.8557712 0.34985732
4.8562112 0.35259876
4.8566513 0.35515712
4.8570914 0.3575387
4.8575315 0.3597498
4.8579716 0.36179674
4.8584117 0.36368581
4.8588518 0.36542334
4.8592919 0.36701561
4.8597319 0.36846895
4.860172 0.36978965
4.8606121 0.37098402
4.8610522 0.37205838
4.8614923 0.37301903
4.8619324 0.37387227
4.8623725 0.37462441
4.8628126 0.37528176
4.8632527 0.37583552
4.8636927 0.37625649
4.8641328 0.37653918
4.8645729 0.3766788
4.865013 0.37667054
4.8654531 0.3765096
4.8658932 0.3761912
4.8663333 0.37571053
4.8667734 0.3750628
4.8672134 0.3742432
4.8676535 0.37324693
4.8680936 0.37206921
4.8685337 0.37070523
4.8689738 0.3691502
4.8694139 0.36739931
4.869854 0.36544776
4.8702941 0.36329077
4.8707341 0.36092353
4.8711742 0.35834125
4.8716143 0.35553912
4.8720544 0.35251235
4.8724945 0.34925614
4.8729346 0.3457657
4.8733747 0.34205267
4.8738148 0.33827339
4.8742549 0.33446782
4.8746949 0.33063598
4.875135 0.3267779
4.8755751 0.32289363
4.8760152 0.31898319
4.8764553 0.31504662
4.8768954 0.31108394
4.8773355 0.30709519
4.8777756 0.3030804
4.8782156 0.29903961
4.8786557 0.29497284
4.8790958 0.29088013
4.8795359 0.2867615
4.879976 0.28261701
4.8804161 0.27844666
4.8808562 0.27425051
4.8812963 0.27002857
4.8817363 0.26578088
4.8821764 0.26150748
4.8826165 0.25720839
4.8830566 0.25288365
4.8834967 0.24853329
4.8839368 0.24414788
4.8843769 0.23971922
4.884817 0.23525175
4.8852571 0.23074988
4.8856971 0.22621805
4.8861372 0.2216607
4.8865773 0.21708226
4.8870174 0.21248716
4.8874575 0.20787983
4.8878976 0.20326471
4.8883377 0.19864622
4.8887778 0.19402881
4.8892178 0.18941691
4.8896579 0.18481494
4.890098 0.18022735
4.8905381 0.17565856
4.8909782 0.17111301
4.8914183 0.16659512
4.8918584 0.16210934
4.8922985 0.1576601
4.8927385 0.15325182
4.8931786 0.14888894
4.8936187 0.1445759
4.8940588 0.14032584
4.8944989 0.13618604
4.894939 0.13216017
4.8953791 0.12824494
4.8958192 0.1244371
4.8962593 0.12073335
4.8966993 0.11713044
4.8971394 0.11362508
4.8975795 0.11021401
4.8980196 0.10689394
4.8984597 0.10366161
4.8988998 0.10051374
4.8993399 0.097447055
4.89978 0.094458286
4.90022 0.091544156
4.9006601 0.088701393
4.9011002 0.085926721
4.9015403 0.083216869
4.9019804 0.080568561
4.9024205 0.077978524
4.9028606 0.075443485
4.9033007 0.072960169
4.9037407 0.070525303
4.9041808 0.06813602
4.9046209 0.065832088
4.905061 0.063640064
4.9055011 0.061557985
4.9059412 0.059583887
4.9063813 0.057715806
4.9068214 0.05595178
4.9072615 0.054289845
4.9077015 0.052728036
4.9081416 0.051264391
4.9085817 0.049896946
4.9090218 0.048623737
4.9094619 0.047442801
4.909902 0.046352174
4.9103421 0.045349893
4.9107822 0.044433994
4.9112222 0.043602513
4.9116623 0.042853487
4.9121024 0.042184953
4.9125425 0.041594947
4.9129826 0.041081504
4.9134227 0.040642663
4.9138628 0.040276459
4.9143029 0.039980928
4.9147429 0.039755952
4.915183 0.039606757
4.9156231 0.039534828
4.9160632 0.039541292
4.9165033 0.039627277
4.9169434 0.039793909
4.9173835 0.040042315
4.9178236 0.040373621
4.9182637 0.040788956
4.9187037 0.041289445
4.9191438 0.041876217
4.9195839 0.042550397
4.920024 0.043313112
4.9204641 0.044165491
4.9209042 0.045108658
4.9213443 0.046143743
4.9217844 0.04727187
4.9222244 0.048494168
4.9226645 0.049811763
4.9231046 0.051225783
4.9235447 0.052737353
4.9239848 0.054347602
4.9244249 0.056057655
4.924865 0.057866092
4.9253051 0.059719478
4.9257451 0.061601391
4.9261852 0.063518932
4.9266253 0.065479205
4.9270654 0.067489312
4.9275055 0.069556356
4.9279456 0.07168744
4.9283857 0.073889667
4.9288258 0.076170138
4.9292659 0.078535958
4.9297059 0.080994228
4.930146 0.083552052
4.9305861 0.086216532
4.9310262 0.08899477
4.9314663 0.09189387
4.9319064 0.094920935
4.9323465 0.098083066
4.9327866 0.10138737
4.9332266 0.10484094
4.9336667 0.10845089
4.9341068 0.11222432
4.9345469 0.11616832
4.934987 0.12029001
4.9354271 0.12453521
4.9358672 0.12879001
4.9363073 0.13305132
4.9367473 0.13731886
4.9371874 0.14159233
4.9376275 0.14587147
4.9380676 0.15015597
4.9385077 0.15444556
4.9389478 0.15873996
4.9393879 0.16303887
4.939828 0.16734201
4.9402681 0.17164911
4.9407081 0.17595987
4.9411482 0.18027401
4.9415883 0.18459124
4.9420284 0.18891128
4.9424685 0.19323385
4.9429086 0.19755867
4.9433487 0.20188543
4.9437888 0.20621387
4.9442288 0.2105437
4.9446689 0.21487463
4.945109 0.21920638
4.9455491 0.22353949
4.9459892 0.22788125
4.9464293 0.23223267
4.9468694 0.23659282
4.9473095 0.24096075
4.9477495 0.2453355
4.9481896 0.24971615
4.9486297 0.25410173
4.9490698 0.25849131
4.9495099 0.26288393
4.94995 0.26727866
4.9503901 0.27167455
4.9508302 0.27607065
4.9512703 0.28046602
4.9517103 0.2848597
4.9521504 0.28925077
4.9525905 0.29363826
4.9530306 0.29802124
4.9534707 0.30239875
4.9539108 0.30676986
4.9543509 0.31113362
4.954791 0.31548907
4.955231 0.31983529
4.9556711 0.32417131
4.9561112 0.32839359
4.9565513 0.33238869
4.9569914 0.33616266
4.9574315 0.33972169
4.9578716 0.34307196
4.9583117 0.34621966
4.9587518 0.34917096
4.9591918 0.35193206
4.9596319 0.35450912
4.960072 0.35690835
4.9605121 0.35913591
4.9609522 0.36119799
4.9613923 0.36310079
4.9618324 0.36485047
4.9622725 0.36645322
4.9627125 0.36791523
4.9631526 0.36924267
4.9635927 0.37044174
4.9640328 0.37151861
4.9644729 0.37247947
4.964913 0.3733305
4.9653531 0.37407788
4.9657932 0.3747278
4.9662332 0.37528024
4.9666733 0.37570511
4.9671134 0.37599357
4.9675535 0.3761409
4.9679936 0.37614241
4.9684337 0.37599339
4.9688738 0.37568912
4.9693139 0.37522492
4.969754 0.37459606
4.970194 0.37379785
4.9706341 0.37282557
4.9710742 0.37167453
4.9715143 0.37034001
4.9719544 0.36881732
4.9723945 0.36710174
4.9728346 0.36518857
4.9732747 0.36307311
4.9737147 0.36075065
4.9741548 0.35821647
4.9745949 0.35546589
4.975035 0.35249419
4.9754751 0.34929666
4.9759152 0.34586861
4.9763553 0.34220666
4.9767954 0.33843507
4.9772354 0.33463739
4.9776755 0.33081357
4.9781156 0.32696356
4.9785557 0.32308729
4.9789958 0.31918473
4.9794359 0.31525582
4.979876 0.3113005
4.9803161 0.30731873
4.9807562 0.30331045
4.9811962 0.29927561
4.9816363 0.29521416
4.9820764 0.29112604
4.9825165 0.28701121
4.9829566 0.28286961
4.9833967 0.27870118
4.9838368 0.27450589
4.9842769 0.27028367
4.9847169 0.26603448
4.985157 0.26175825
4.9855971 0.25745495
4.9860372 0.25312451
4.9864773 0.24876689
4.9869174 0.24437737
4.9873575 0.23994378
4.9877976 0.23546959
4.9882376 0.23095937
4.9886777 0.22641767
4.9891178 0.22184907
4.9895579 0.21725813
4.989998 0.21264941
4.9904381 0.20802748
4.9908782 0.20339689
4.9913183 0.19876223
4.9917584 0.19412804
4.9921984 0.18949889
4.9926385 0.18487935
4.9930786 0.18027399
4.9935187 0.17568736
4.9939588 0.17112403
4.9943989 0.16658856
4.994839 0.16208552
4.9952791 0.15761948
4.9957191 0.15319499
4.9961592 0.14881662
4.9965993 0.14448894
4.9970394 0.14021793
4.9974795 0.13603657
4.9979196 0.1319553
4.9983597 0.12797178
4.9987998 0.12408369
4.9992398 0.1202887
4.9996799 0.11658448
5.00012 0.11296869
5.0005601 0.10943902
5.0010002 0.10599312
5.0014403 0.10262868
5.0018804 0.099343351
5.0023205 0.096134817
5.0027606 0.093000745
5.0032006 0.089938805
5.0036407 0.086946667
5.0040808 0.084022002
5.0045209 0.08116248
5.004961 0.078365771
5.0054011 0.075629547
5.0058412 0.072951477
5.0062813 0.070329232
5.0067213 0.067760482
5.0071614 0.065242898
5.0076015 0.062788322
5.0080416 0.060421504
5.0084817 0.058141699
5.0089218 0.055947557
5.0093619 0.053837731
5.009802 0.051810869
5.010242 0.049865624
5.0106821 0.048000647
5.0111222 0.046214588
5.0115623 0.044506098
5.0120024 0.042873828
5.0124425 0.041316429
5.0128826 0.039832551
5.0133227 0.038420847
5.0137628 0.037079966
5.0142028 0.03580856
5.0146429 0.03460528
5.015083 0.033468775
5.0155231 0.032397699
5.0159632 0.0313907
5.0164033 0.03044643
5.0168434 0.029563541
5.0172835 0.028740682
5.0177235 0.02797665
5.0181636 0.027271884
5.0186037 0.026626612
5.0190438 0.026040812
5.0194839 0.025514463
5.019924 0.025047542
5.0203641 0.024640028
5.0208042 0.024291899
5.0212442 0.024003134
5.0216843 0.023773709
5.0221244 0.023603604
5.0225645 0.023492797
5.0230046 0.023441266
5.0234447 0.023448989
5.0238848 0.023515944
5.0243249 0.023642109
5.024765 0.023827463
5.025205 0.024071984
5.0256451 0.02437565
5.0260852 0.02473844
5.0265253 0.02516033
5.0269654 0.0256413
5.0274055 0.026181328
5.0278456 0.026780392
5.0282857 0.027438405
5.0287257 0.028156003
5.0291658 0.028934287
5.0296059 0.029774358
5.030046 0.030677319
5.0304861 0.031644271
5.0309262 0.032676316
5.0313663 0.033774556
5.0318064 0.034940092
5.0322464 0.036174026
5.0326865 0.03747746
5.0331266 0.038851496
5.0335667 0.040297235
5.0340068 0.04181578
5.0344469 0.043408231
5.034887 0.045075691
5.0353271 0.046819262
5.0357672 0.048640044
5.0362072 0.050539141
5.0366473 0.052517653
5.0370874 0.054576682
5.0375275 0.056717331
5.0379676 0.058940701
5.0384077 0.061241173
5.0388478 0.06358708
5.0392879 0.065977555
5.0397279 0.068416524
5.040168 0.070907917
5.0406081 0.07345566
5.0410482 0.076063683
5.0414883 0.078735913
5.0419284 0.081476278
5.0423685 0.084288707
5.0428086 0.087177126
5.0432486 0.090145464
5.0436887 0.09319765
5.0441288 0.096337611
5.0445689 0.099569274
5.045009 0.10289657
5.0454491 0.10632342
5.0458892 0.10985376
5.0463293 0.11349152
5.0467694 0.11724062
5.0472094 0.12110499
5.0476495 0.12508856
5.0480896 0.12919526
5.0485297 0.13342837
5.0489698 0.13773495
5.0494099 0.14207713
5.04985 0.1464519
5.0502901 0.15085627
5.0507301 0.15528724
5.0511702 0.15974181
5.0516103 0.16421699
5.0520504 0.16870978
5.0524905 0.17321718
5.0529306 0.17773618
5.0533707 0.1822638
5.0538108 0.18679704
5.0542509 0.19133289
5.0546909 0.19586836
5.055131 0.20040045
5.0555711 0.20492617
5.0560112 0.20944251
5.0564513 0.21394647
5.0568914 0.21843507
5.0573315 0.22290529
5.0577716 0.22735415
5.0582116 0.23177865
5.0586517 0.23617577
5.0590918 0.24054668
5.0595319 0.24490227
5.059972 0.24924333
5.0604121 0.25356983
5.0608522 0.25788176
5.0612923 0.2621791
5.0617323 0.26646182
5.0621724 0.27072991
5.0626125 0.27498334
5.0630526 0.2792221
5.0634927 0.28344616
5.0639328 0.2876555
5.0643729 0.29185011
5.064813 0.29602996
5.0652531 0.30019504
5.0656931 0.30434531
5.0661332 0.30848077
5.0665733 0.3126014
5.0670134 0.31670716
5.0674535 0.32079805
5.0678936 0.32487403
5.0683337 0.3289351
5.0687738 0.33298123
5.0692138 0.33700462
5.0696539 0.34084844
5.070094 0.34445544
5.0705341 0.34783129
5.0709742 0.35098166
5.0714143 0.3539122
5.0718544 0.35662859
5.0722945 0.3591365
5.0727345 0.36144158
5.0731746 0.36354952
5.0736147 0.36546596
5.0740548 0.36719659
5.0744949 0.36874706
5.074935 0.37012304
5.0753751 0.3713302
5.0758152 0.37237421
5.0762553 0.37326073
5.0766953 0.37399543
5.0771354 0.37458397
5.0775755 0.37503202
5.0780156 0.37534526
5.0784557 0.37552933
5.0788958 0.37558992
5.0793359 0.37553268
5.079776 0.3753665
5.080216 0.37509619
5.0806561 0.37471558
5.0810962 0.37421828
5.0815363 0.37359795
5.0819764 0.3728482
5.0824165 0.37196267
5.0828566 0.370935
5.0832967 0.36975881
5.0837367 0.36842774
5.0841768 0.36693542
5.0846169 0.36527548
5.085057 0.36344156
5.0854971 0.3614273
5.0859372 0.35922631
5.0863773 0.35683223
5.0868174 0.35423871
5.0872575 0.35143936
5.0876975 0.34842782
5.0881376 0.34519773
5.0885777 0.34174272
5.0890178 0.33805641
5.0894579 0.33413245
5.089898 0.32998423
5.0903381 0.32578652
5.0907782 0.32158187
5.0912182 0.31737031
5.0916583 0.31315191
5.0920984 0.30892669
5.0925385 0.30469473
5.0929786 0.30045605
5.0934187 0.29621072
5.0938588 0.29195877
5.0942989 0.28770026
5.0947389 0.28343524
5.095179 0.27916376
5.0956191 0.27488585
5.0960592 0.27060158
5.0964993 0.26631099
5.0969394 0.26201412
5.0973795 0.25771103
5.0978196 0.25340177
5.0982597 0.24908638
5.0986997 0.24476491
5.0991398 0.24043742
5.0995799 0.23610394
5.10002 0.23176452
5.1004601 0.227415
5.1009002 0.22305169
5.1013403 0.21867604
5.1017804 0.2142895
5.1022204 0.2098935
5.1026605 0.2054895
5.1031006 0.20107893
5.1035407 0.19666324
5.1039808 0.19224386
5.1044209 0.18782226
5.104861 0.18339986
5.1053011 0.17897812
5.1057411 0.17455847
5.1061812 0.17014235
5.1066213 0.16573123
5.1070614 0.16132652
5.1075015 0.15692969
5.1079416 0.15254217
5.1083817 0.14816541
5.1088218 0.14380084
5.1092619 0.13944992
5.1097019 0.13511409
5.110142 0.13079478
5.1105821 0.12651602
5.1110222 0.12238762
5.1114623 0.11841875
5.1119024 0.11460323
5.1123425 0.11093489
5.1127826 0.10740755
5.1132226 0.10401504
5.1136627 0.10075117
5.1141028 0.097609767
5.1145429 0.094584657
5.114983 0.091669661
5.1154231 0.088858603
5.1158632 0.086145304
5.1163033 0.083523588
5.1167433 0.080987278
5.1171834 0.078530197
5.1176235 0.076146168
5.1180636 0.073829012
5.1185037 0.071572555
5.1189438 0.069370617
5.1193839 0.067217023
5.119824 0.065105594
5.1202641 0.063030154
5.1207041 0.060985123
5.1211442 0.059014872
5.1215843 0.057148966
5.1220244 0.055385979
5.1224645 0.053724488
5.1229046 0.052163067
5.1233447 0.050700293
5.1237848 0.049334739
5.1242248 0.048064982
5.1246649 0.046889598
5.125105 0.04580716
5.1255451 0.044816246
5.1259852 0.043915429
5.1264253 0.043103286
5.1268654 0.042378392
5.1273055 0.041739322
5.1277455 0.041184652
5.1281856 0.040712956
5.1286257 0.040322811
5.1290658 0.040012792
5.1295059 0.039781473
5.129946 0.039627431
5.1303861 0.039549241
5.1308262 0.039545477
5.1312663 0.039614546
5.1317063 0.039755968
5.1321464 0.039971268
5.1325865 0.040262054
5.1330266 0.040629933
5.1334667 0.041076512
5.1339068 0.041603397
5.1343469 0.042212196
5.134787 0.042904517
5.135227 0.043681965
5.1356671 0.044546148
5.1361072 0.045498673
5.1365473 0.046541147
5.1369874 0.047675176
5.1374275 0.048902369
5.1378676 0.050224332
5.1383077 0.051642671
5.1387477 0.053158995
5.1391878 0.054774909
5.1396279 0.056492022
5.140068 0.058311939
5.1405081 0.060236269
5.1409482 0.062266617
5.1413883 0.064401888
5.1418284 0.066591636
5.1422685 0.06882005
5.1427085 0.071092104
5.1431486 0.073412772
5.1435887 0.07578703
5.1440288 0.07821985
5.1444689 0.080716207
5.144909 0.083281075
5.1453491 0.08591943
5.1457892 0.088636243
5.1462292 0.091436491
5.1466693 0.094325147
5.1471094 0.097307186
5.1475495 0.10038758
5.1479896 0.10357131
5.1484297 0.10686334
5.1488698 0.11026865
5.1493099 0.11379221
5.1497499 0.117439
5.15019 0.121214
5.1506301 0.12512217
5.1510702 0.12916848
5.1515103 0.13335793
5.1519504 0.13765489
5.1523905 0.14198628
5.1528306 0.14634786
5.1532707 0.15073688
5.1537107 0.15515059
5.1541508 0.15958625
5.1545909 0.16404111
5.155031 0.16851243
5.1554711 0.17299745
5.1559112 0.17749344
5.1563513 0.18199765
5.1567914 0.18650734
5.1572314 0.19101975
5.1576715 0.19553214
5.1581116 0.20004177
5.1585517 0.20454589
5.1589918 0.20904175
5.1594319 0.21352662
5.159872 0.21799773
5.1603121 0.22245236
5.1607522 0.22688774
5.1611922 0.23130114
5.1616323 0.23568981
5.1620724 0.24005241
5.1625125 0.24439945
5.1629526 0.24873362
5.1633927 0.25305485
5.1638328 0.25736306
5.1642729 0.26165819
5.1647129 0.26594017
5.165153 0.27020892
5.1655931 0.27446437
5.1660332 0.27870646
5.1664733 0.28293511
5.1669134 0.28715025
5.1673535 0.29135182
5.1677936 0.29553974
5.1682336 0.29971394
5.1686737 0.30387436
5.1691138 0.30802092
5.1695539 0.31215355
5.169994 0.31627218
5.1704341 0.32037674
5.1708742 0.32446716
5.1713143 0.32854337
5.1717544 0.3326053
5.1721944 0.33665288
5.1726345 0.34057461
5.1730746 0.34425501
5.1735147 0.34769985
5.1739548 0.35091495
5.1743949 0.35390611
5.174835 0.35667913
5.1752751 0.35923984
5.1757151 0.36159403
5.1761552 0.36374752
5.1765953 0.36570611
5.1770354 0.36747562
5.1774755 0.36906184
5.1779156 0.3704706
5.1783557 0.37170769
5.1787958 0.37277894
5.1792358 0.37369013
5.1796759 0.3744471
5.180116 0.37505563
5.1805561 0.37552155
5.1809962 0.37585065
5.1814363 0.37604876
5.1818764 0.37612167
5.1823165 0.3760752
5.1827566 0.37591648
5.1831966 0.37565302
5.1836367 0.37527985
5.1840768 0.37479074
5.1845169 0.37417946
5.184957 0.37343979
5.1853971 0.37256548
5.1858372 0.3715503
5.1862773 0.37038804
5.1867173 0.36907246
5.1871574 0.36759732
5.1875975 0.3659564
5.1880376 0.36414347
5.1884777 0.3621523
5.1889178 0.35997665
5.1893579 0.3576103
5.189798 0.35504701
5.190238 0.35228056
5.1906781 0.34930472
5.1911182 0.34611324
5.1915583 0.34269992
5.1919984 0.3390585
5.1924385 0.33518277
5.1928786 0.3310684
5.1933187 0.32685601
5.1937588 0.32263583
5.1941988 0.31840788
5.1946389 0.31417219
5.195079 0.30992876
5.1955191 0.3056776
5.1959592 0.30141875
5.1963993 0.2971522
5.1968394 0.29287798
5.1972795 0.2885961
5.1977195 0.28430657
5.1981596 0.28000942
5.1985997 0.27570466
5.1990398 0.2713923
5.1994799 0.26707236
5.19992 0.26274485
5.2003601 0.25840979
5.2008002 0.2540672
5.2012402 0.24971709
5.2016803 0.24535947
5.2021204 0.24099437
5.2025605 0.2366218
5.2030006 0.23224176
5.2034407 0.22785171
5.2038808 0.22344499
5.2043209 0.21902292
5.204761 0.2145873
5.205201 0.21013994
5.2056411 0.20568265
5.2060812 0.20121723
5.2065213 0.19674549
5.2069614 0.19226924
5.2074015 0.18779029
5.2078416 0.18331044
5.2082817 0.17883151
5.2087217 0.17435529
5.2091618 0.1698836
5.2096019 0.16541824
5.210042 0.16096102
5.2104821 0.15651375
5.2109222 0.15207824
5.2113623 0.14765629
5.2118024 0.14324971
5.2122424 0.13886031
5.2126825 0.13448989
5.2131226 0.13014027
5.2135627 0.12581745
5.2140028 0.12160103
5.2144429 0.11751767
5.214883 0.11356342
5.2153231 0.1097343
5.2157632 0.10602637
5.2162032 0.10243564
5.2166433 0.098958179
5.2170834 0.095590008
5.2175235 0.092327168
5.2179636 0.089165699
5.2184037 0.086101639
5.2188438 0.083131027
5.2192839 0.0802499
5.2197239 0.077454298
5.220164 0.074740258
5.2206041 0.07210382
5.2210442 0.069541021
5.2214843 0.0670479
5.2219244 0.064620496
5.2223645 0.062254846
5.2228046 0.05994699
5.2232446 0.057692966
5.2236847 0.055488812
5.2241248 0.053330444
5.2245649 0.051216653
5.225005 0.049148707
5.2254451 0.0471279
5.2258852 0.045155522
5.2263253 0.043232869
5.2267654 0.041361232
5.2272054 0.039541905
5.2276455 0.037776181
5.2280856 0.036065352
5.2285257 0.034410711
5.2289658 0.032813552
5.2294059 0.031275167
5.229846 0.02979685
5.2302861 0.028379893
5.2307261 0.027025589
5.2311662 0.025735232
5.2316063 0.024510113
5.2320464 0.023351527
5.2324865 0.022260766
5.2329266 0.021239123
5.2333667 0.020287891
5.2338068 0.019408363
5.2342468 0.018596065
5.2346869 0.017802728
5.235127 0.017018415
5.2355671 0.016244612
5.2360072 0.015482807
5.2364473 0.014734485
5.2368874 0.014001134
5.2373275 0.013284241
5.2377676 0.012585291
5.2382076 0.011905773
5.2386477 0.011247173
5.2390878 0.010610976
5.2395279 0.0099986713
5.239968 0.0094117441
5.2404081 0.0088516816
5.2408482 0.0083199705
5.2412883 0.0078180975
5.2417283 0.0073475493
5.2421684 0.0069098128
5.2426085 0.0065063746
5.2430486 0.0061387215
5.2434887 0.0058083402
5.2439288 0.0055167175
5.2443689 0.0052653401
5.244809 0.0050372157
5.245249 0.0048137838
5.2456891 0.0045954742
5.2461292 0.0043827195
5.2465693 0.0041759521
5.2470094 0.0039756046
5.2474495 0.0037821094
5.2478896 0.0035958991
5.2483297 0.0034174061
5.2487698 0.0032470629
5.2492098 0.0030853022
5.2496499 0.0029325562
5.25009 0.0027892576
5.2505301 0.0026558388
5.2509702 0.0025327323
5.2514103 0.0024203707
5.2518504 0.0023191864
5.2522905 0.002229612
5.2527305 0.0021520798
5.2531706 0.0020870225
5.2536107 0.0020348725
5.2540508 0.0019960623
5.2544909 0.0019710245
5.254931 0.0019598429
5.2553711 0.0019609804
5.2558112 0.0019739257
5.2562513 0.0019983601
5.2566913 0.0020339652
5.2571314 0.0020804223
5.2575715 0.0021374127
5.2580116 0.002204618
5.2584517 0.0022817195
5.2588918 0.0023683985
5.2593319 0.0024643366
5.259772 0.002569215
5.260212 0.0026827153
5.2606521 0.0028045187
5.2610922 0.0029343068
5.2615323 0.0030717608
5.2619724 0.0032165623
5.2624125 0.0033683925
5.2628526 0.003526933
5.2632927 0.003691865
5.2637327 0.0038628701
5.2641728 0.0040396295
5.2646129 0.0042218248
5.265053 0.0044094143
5.2654931 0.004621459
5.2659332 0.0048687688
5.2663733 0.0051500053
5.2668134 0.0054638304
5.2672535 0.0058089056
5.2676935 0.0061838928
5.2681336 0.0065874536
5.2685737 0.0070182497
5.2690138 0.007474943
5.2694539 0.007956195
5.269894 0.0084606675
5.2703341 0.0089870222
5.2707742 0.0095339209
5.2712142 0.010100025
5.2716543 0.010683997
5.2720944 0.011284498
5.2725345 0.011900189
5.2729746 0.012529733
5.2734147 0.013171791
5.2738548 0.013825025
5.2742949 0.014488097
5.2747349 0.015159668
5.275175 0.015838401
5.2756151 0.016539256
5.2760552 0.01730728
5.2764953 0.01814378
5.2769354 0.019047199
5.2773755 0.020015981
5.2778156 0.021048569
5.2782557 0.022143404
5.2786957 0.023298932
5.2791358 0.024513593
5.2795759 0.025785832
5.280016 0.027114091
5.2804561 0.028496813
5.2808962 0.029932441
5.2813363 0.031419418
5.2817764 0.032956188
5.2822164 0.034541192
5.2826565 0.036172875
5.2830966 0.037849678
5.2835367 0.039570046
5.2839768 0.04133242
5.2844169 0.043135244
5.284857 0.044976961
5.2852971 0.046856013
5.2857371 0.048771176
5.2861772 0.050728663
5.2866173 0.052734766
5.2870574 0.054794014
5.2874975 0.056910934
5.2879376 0.059090054
5.2883777 0.0613359
5.2888178 0.063653001
5.2892579 0.066045883
5.2896979 0.068519075
5.290138 0.071077104
5.2905781 0.073724497
5.2910182 0.076465782
5.2914583 0.079305486
5.2918984 0.082248137
5.2923385 0.085298263
5.2927786 0.08846039
5.2932186 0.091739047
5.2936587 0.09513876
5.2940988 0.098664058
5.2945389 0.10231947
5.294979 0.10610952
5.2954191 0.11003873
5.2958592 0.11411164
5.2962993 0.11828506
5.2967393 0.12247706
5.2971794 0.12668534
5.2976195 0.13090908
5.2980596 0.13514749
5.2984997 0.13939976
5.2989398 0.14366509
5.2993799 0.14794267
5.29982 0.15223171
5.3002601 0.15653139
5.3007001 0.16084091
5.3011402 0.16515947
5.3015803 0.16948626
5.3020204 0.17382048
5.3024605 0.17816134
5.3029006 0.18250801
5.3033407 0.1868597
5.3037808 0.19121561
5.3042208 0.19557493
5.3046609 0.19993686
5.305101 0.20430059
5.3055411 0.20866533
5.3059812 0.21303025
5.3064213 0.21739662
5.3068614 0.22178043
5.3073015 0.22618374
5.3077415 0.23060464
5.3081816 0.23504127
5.3086217 0.23949172
5.3090618 0.24395411
5.3095019 0.24842656
5.309942 0.25290718
5.3103821 0.25739408
5.3108222 0.26188538
5.3112623 0.26637918
5.3117023 0.27087361
5.3121424 0.27536676
5.3125825 0.27985677
5.3130226 0.28434174
5.3134627 0.28881978
5.3139028 0.29328901
5.3143429 0.29774753
5.314783 0.30219347
5.315223 0.30662494
5.3156631 0.31104005
5.3161032 0.31543691
5.3165433 0.31981363
5.3169834 0.32407739
5.3174235 0.32813672
5.3178636 0.33199647
5.3183037 0.33566149
5.3187437 0.33913663
5.3191838 0.34242675
5.3196239 0.3455367
5.320064 0.34847133
5.3205041 0.35123549
5.3209442 0.35383404
5.3213843 0.35627182
5.3218244 0.3585537
5.3222645 0.36068452
5.3227045 0.36266913
5.3231446 0.36451239
5.3235847 0.36621915
5.3240248 0.36779427
5.3244649 0.36924258
5.324905 0.37056896
5.3253451 0.37177824
5.3257852 0.37287529
5.3262252 0.37386495
5.3266653 0.37475208
5.3271054 0.37553875
5.3275455 0.37621211
5.3279856 0.37676416
5.3284257 0.3771882
5.3288658 0.37747754
5.3293059 0.37762545
5.3297459 0.37762525
5.330186 0.37747022
5.3306261 0.37715366
5.3310662 0.37666887
5.3315063 0.37600915
5.3319464 0.37516778
5.3323865 0.37413808
5.3328266 0.37291332
5.3332667 0.37148681
5.3337067 0.36985185
5.3341468 0.36800173
5.3345869 0.36592975
5.335027 0.36362919
5.3354671 0.36109337
5.3359072 0.35831557
5.3363473 0.3552891
5.3367874 0.35200724
5.3372274 0.34846575
5.3376675 0.34482053
5.3381076 0.34116818
5.3385477 0.33750933
5.3389878 0.33384462
5.3394279 0.33017468
5.339868 0.32650014
5.3403081 0.32282164
5.3407481 0.31913982
5.3411882 0.31545529
5.3416283 0.31176871
5.3420684 0.3080807
5.3425085 0.30439189
5.3429486 0.30070293
5.3433887 0.29701443
5.3438288 0.29332705
5.3442689 0.2896414
5.3447089 0.28595813
5.345149 0.28227787
5.3455891 0.27860125
5.3460292 0.27492891
5.3464693 0.27126147
5.3469094 0.26759958
5.3473495 0.26394387
5.3477896 0.26029341
5.3482296 0.25664426
5.3486697 0.25299627
5.3491098 0.24934959
5.3495499 0.24570433
5.34999 0.24206063
5.3504301 0.23841862
5.3508702 0.23477841
5.3513103 0.23114014
5.3517504 0.22750394
5.3521904 0.22386993
5.3526305 0.22023823
5.3530706 0.21660898
5.3535107 0.21298231
5.3539508 0.20935833
5.3543909 0.20573719
5.354831 0.202119
5.3552711 0.19850389
5.3557111 0.19489199
5.3561512 0.19128342
5.3565913 0.18767832
5.3570314 0.18407682
5.3574715 0.18047903
5.3579116 0.17689539
5.3583517 0.17350751
5.3587918 0.1703759
5.3592318 0.16749276
5.3596719 0.16485027
5.360112 0.16244062
5.3605521 0.160256
5.3609922 0.1582886
5.3614323 0.15653062
5.3618724 0.15497423
5.3623125 0.15361162
5.3627526 0.152435
5.3631926 0.15143654
5.3636327 0.15060843
5.3640728 0.14994287
5.3645129 0.14943204
5.364953 0.14906813
5.3653931 0.14884334
5.3658332 0.14874984
5.3662733 0.14877983
5.3667133 0.14892551
5.3671534 0.14917904
5.3675935 0.14953264
5.3680336 0.14997848
5.3684737 0.15051034
5.3689138 0.15113134
5.3693539 0.15184797
5.369794 0.15266674
5.370234 0.15359415
5.3706741 0.1546367
5.3711142 0.15580089
5.3715543 0.15709322
5.3719944 0.15852021
5.3724345 0.16008834
5.3728746 0.16180413
5.3733147 0.16367407
5.3737548 0.16570467
5.3741948 0.16790244
5.3746349 0.17027386
5.375075 0.17282545
5.3755151 0.17556371
5.3759552 0.17849513
5.3763953 0.18162623
5.3768354 0.1849635
5.3772755 0.18851346
5.3777155 0.19228259
5.3781556 0.1962774
5.3785957 0.20048374
5.3790358 0.20473674
5.3794759 0.20899932
5.379916 0.21327134
5.3803561 0.21755267
5.3807962 0.22184319
5.3812362 0.22614277
5.3816763 0.23045128
5.3821164 0.23476861
5.3825565 0.23909462
5.3829966 0.24342918
5.3834367 0.24777217
5.3838768 0.25212347
5.3843169 0.25648295
5.384757 0.26085048
5.385197 0.26522593
5.3856371 0.26960918
5.3860772 0.2740001
5.3865173 0.27839857
5.3869574 0.28280446
5.3873975 0.28721765
5.3878376 0.291638
5.3882777 0.29606539
5.3887177 0.30049969
5.3891578 0.30494783
5.3895979 0.30941551
5.390038 0.31390067
5.3904781 0.31840121
5.3909182 0.32291508
5.3913583 0.32744019
5.3917984 0.33197448
5.3922384 0.33651585
5.3926785 0.34106225
5.3931186 0.3456116
5.3935587 0.35016182
5.3939988 0.35471084
5.3944389 0.35925658
5.394879 0.36379698
5.3953191 0.36832994
5.3957592 0.37285341
5.3961992 0.3773653
5.3966393 0.38186355
5.3970794 0.38634607
5.3975195 0.39081079
5.3979596 0.39525564
5.3983997 0.39967855
5.3988398 0.40407743
5.3992799 0.40842901
5.3997199 0.41263664
5.40016 0.41669247
5.4006001 0.42060093
5.4010402 0.42436645
5.4014803 0.42799344
5.4019204 0.43148635
5.4023605 0.4348496
5.4028006 0.43808761
5.4032406 0.4412048
5.4036807 0.44420562
5.4041208 0.44709447
5.4045609 0.44987579
5.405001 0.45255401
5.4054411 0.45513355
5.4058812 0.45761884
5.4063213 0.4600143
5.4067614 0.46232436
5.4072014 0.46455346
5.4076415 0.466706
5.4080816 0.46878643
5.4085217 0.47079916
5.4089618 0.47274862
5.4094019 0.47463916
5.409842 0.47646881
5.4102821 0.47823506
5.4107221 0.47993808
5.4111622 0.48157807
5.4116023 0.48315521
5.4120424 0.48466967
5.4124825 0.48612166
5.4129226 0.48751134
5.4133627 0.48883891
5.4138028 0.49010455
5.4142428 0.49130844
5.4146829 0.49245077
5.415123 0.49353172
5.4155631 0.49455147
5.4160032 0.49551022
5.4164433 0.49640814
5.4168834 0.49724541
5.4173235 0.49802223
5.4177636 0.49873878
5.4182036 0.49939523
5.4186437 0.49999178
5.4190838 0.50052861
5.4195239 0.5010059
5.419964 0.50143238
5.4204041 0.50183129
5.4208442 0.50220309
5.4212843 0.50254682
5.4217243 0.50286153
5.4221644 0.50314628
5.4226045 0.5034001
5.4230446 0.50362206
5.4234847 0.50381119
5.4239248 0.50396656
5.4243649 0.5040872
5.424805 0.50417217
5.425245 0.50422053
5.4256851 0.50423131
5.4261252 0.50420357
5.4265653 0.50413636
5.4270054 0.50402873
5.4274455 0.50387972
5.4278856 0.5036884
5.4283257 0.5034538
5.4287658 0.50317497
5.4292058 0.50285098
5.4296459 0.50248086
5.430086 0.50206535
5.4305261 0.50163147
5.4309662 0.50118543
5.4314063 0.50072267
5.4318464 0.50023863
5.4322865 0.49972875
5.4327265 0.49918847
5.4331666 0.49861322
5.4336067 0.49799845
5.4340468 0.49733959
5.4344869 0.49663209
5.434927 0.49587137
5.4353671 0.49505288
5.4358072 0.49417207
5.4362472 0.49322435
5.4366873 0.49220519
5.4371274 0.49111001
5.4375675 0.48993425
5.4380076 0.48867335
5.4384477 0.48732275
5.4388878 0.48587789
5.4393279 0.48433421
5.439768 0.48268715
5.440208 0.48093214
5.4406481 0.47909585
5.4410882 0.47722962
5.4415283 0.47533563
5.4419684 0.4734152
5.4424085 0.47146969
5.4428486 0.46950043
5.4432887 0.46750877
5.4437287 0.46549605
5.4441688 0.4634636
5.4446089 0.46141277
5.445049 0.4593449
5.4454891 0.45726133
5.4459292 0.4551634
5.4463693 0.45305245
5.4468094 0.45092983
5.4472494 0.44879688
5.4476895 0.44665493
5.4481296 0.44450532
5.4485697 0.44234941
5.4490098 0.44018852
5.4494499 0.43802401
5.44989 0.43585721
5.4503301 0.43368946
5.4507702 0.4315185
5.4512102 0.42931726
5.4516503 0.42708267
5.4520904 0.42481814
5.4525305 0.42252706
5.4529706 0.42021283
5.4534107 0.41787884
5.4538508 0.41552849
5.4542909 0.41316517
5.4547309 0.41079228
5.455171 0.40841322
5.4556111 0.40603138
5.4560512 0.40365016
5.4564913 0.40127295
5.4569314 0.39890315
5.4573715 0.39654417
5.4578116 0.39419938
5.4582517 0.3918722
5.4586917 0.38956601
5.4591318 0.38728421
5.4595719 0.3850302
5.460012 0.38280738
5.4604521 0.38061913
5.4608922 0.37846887
5.4613323 0.37637502
5.4617724 0.3743567
5.4622124 0.37241856
5.4626525 0.37056525
5.4630926 0.36880141
5.4635327 0.36713168
5.4639728 0.36556071
5.4644129 0.36409315
5.464853 0.36273363
5.4652931 0.36148681
5.4657331 0.36035733
5.4661732 0.35934983
5.4666133 0.35846896
5.4670534 0.35771936
5.4674935 0.35710568
5.4679336 0.35663257
5.4683737 0.35630466
5.4688138 0.35612661
5.4692539 0.35610305
5.4696939 0.35623864
5.470134 0.35653801
5.4705741 0.35700582
5.4710142 0.35764671
5.4714543 0.35843856
5.4718944 0.35926325
5.4723345 0.36010499
5.4727746 0.36096235
5.4732146 0.36183389
5.4736547 0.36271818
5.4740948 0.3636138
5.4745349 0.36451932
5.474975 0.3654333
5.4754151 0.36635431
5.4758552 0.36728094
5.4762953 0.36821173
5.4767353 0.36914528
5.4771754 0.37008014
5.4776155 0.37101489
5.4780556 0.37194809
5.4784957 0.37287832
5.4789358 0.37380415
5.4793759 0.37472414
5.479816 0.37563687
5.4802561 0.37654091
5.4806961 0.37743482
5.4811362 0.37831719
5.4815763 0.3791867
5.4820164 0.38005007
5.4824565 0.38091147
5.4828966 0.38177061
5.4833367 0.3826272
5.4837768 0.38348097
5.4842168 0.38433161
5.4846569 0.38517886
5.485097 0.38602241
5.4855371 0.38686199
5.4859772 0.3876973
5.4864173 0.38852807
5.4868574 0.389354
5.4872975 0.39017481
5.4877375 0.39099021
5.4881776 0.39179991
5.4886177 0.39260364
5.4890578 0.3934011
5.4894979 0.394192
5.489938 0.39497607
5.4903781 0.39575301
5.4908182 0.39652254
5.4912583 0.39728437
5.4916983 0.39803821
5.4921384 0.39873036
5.4925785 0.39921736
5.4930186 0.39949464
5.4934587 0.39956585
5.4938988 0.39943464
5.4943389 0.39910465
5.494779 0.39857953
5.495219 0.39786292
5.4956591 0.39695848
5.4960992 0.39586983
5.4965393 0.39460064
5.4969794 0.39315455
5.4974195 0.3915352
5.4978596 0.38974624
5.4982997 0.38779132
5.4987397 0.38567407
5.4991798 0.38339815
5.4996199 0.38096721
5.50006 0.37838488
5.5005001 0.37565482
5.5009402 0.37278067
5.5013803 0.36976607
5.5018204 0.36661467
5.5022605 0.3633331
5.5027005 0.3599736
5.5031406 0.35655486
5.5035807 0.35307782
5.5040208 0.34954346
5.5044609 0.34595272
5.504901 0.34230656
5.5053411 0.33860592
5.5057812 0.33485178
5.5062212 0.33104507
5.5066613 0.32718676
5.5071014 0.3232778
5.5075415 0.31931914
5.5079816 0.31531174
5.5084217 0.31125655
5.5088618 0.30715454
5.5093019 0.30300664
5.5097419 0.29881382
5.510182 0.29457704
5.5106221 0.29029724
5.5110622 0.28597538
5.5115023 0.28161242
5.5119424 0.2772093
5.5123825 0.272767
5.5128226 0.26827647
5.5132627 0.26372516
5.5137027 0.25911887
5.5141428 0.25446365
5.5145829 0.24976557
5.515023 0.24503066
5.5154631 0.240265
5.5159032 0.23547463
5.5163433 0.23066561
5.5167834 0.225844
5.5172234 0.22101584
5.5176635 0.2161872
5.5181036 0.21136414
5.5185437 0.2065527
5.5189838 0.20175894
5.5194239 0.19698892
5.519864 0.19224869
5.5203041 0.18754431
5.5207441 0.18288184
5.5211842 0.17826732
5.5216243 0.17370681
5.5220644 0.16920638
5.5225045 0.16477207
5.5229446 0.16040804
5.5233847 0.15610349
5.5238248 0.15185598
5.5242649 0.147666
5.5247049 0.143534
5.525145 0.13946045
5.5255851 0.13544584
5.5260252 0.13149062
5.5264653 0.12759526
5.5269054 0.12376025
5.5273455 0.11998604
5.5277856 0.1162731
5.5282256 0.11262192
5.5286657 0.10903294
5.5291058 0.10550666
5.5295459 0.10204353
5.529986 0.098644022
5.5304261 0.095308612
5.5308662 0.092037768
5.5313063 0.088831958
5.5317463 0.085691654
5.5321864 0.082617324
5.5326265 0.079609438
5.5330666 0.076668467
5.5335067 0.073797206
5.5339468 0.070998158
5.5343869 0.068271465
5.534827 0.065617271
5.5352671 0.06303572
5.5357071 0.060526955
5.5361472 0.05809112
5.5365873 0.055728359
5.5370274 0.053438815
5.5374675 0.051222631
5.5379076 0.049079951
5.5383477 0.047010919
5.5387878 0.045015678
5.5392278 0.043094373
5.5396679 0.041247145
5.540108 0.03947414
5.5405481 0.0377755
5.5409882 0.036151369
5.5414283 0.034601891
5.5418684 0.033127209
5.5423085 0.031727467
5.5427485 0.030402808
5.5431886 0.029153376
5.5436287 0.027968674
5.5440688 0.026802737
5.5445089 0.025651919
5.544949 0.024518157
5.5453891 0.023403388
5.5458292 0.022309549
5.5462693 0.021238576
5.5467093 0.020192408
5.5471494 0.01917298
5.5475895 0.018182229
5.5480296 0.017222094
5.5484697 0.016294509
5.5489098 0.015401414
5.5493499 0.014544744
5.54979 0.013726436
5.55023 0.012948428
5.5506701 0.012212656
5.5511102 0.011521057
5.5515503 0.010875568
5.5519904 0.010278127
5.5524305 0.0097306699
5.5528706 0.0092351338
5.5533107 0.0087934557
5.5537508 0.0084069087
5.5541908 0.0080409384
5.5546309 0.007675909
5.555071 0.0073128462
5.5555111 0.0069527759
5.5559512 0.006596724
5.5563913 0.0062457162
5.5568314 0.0059007784
5.5572715 0.0055629363
5.5577115 0.0052332159
5.5581516 0.004912643
5.5585917 0.0046022433
5.5590318 0.0043030427
5.5594719 0.004016067
5.559912 0.0037423421
5.5603521 0.0034828938
5.5607922 0.0032387478
5.5612322 0.0030109301
5.5616723 0.0028004664
5.5621124 0.0026083826
5.5625525 0.0024357044
5.5629926 0.0022834578
5.5634327 0.0021526686
5.5638728 0.0020443625
5.5643129 0.0019535428
5.564753 0.0018647908
5.565193 0.0017774786
5.5656331 0.0016918392
5.5660732 0.0016081054
5.5665133 0.0015265098
5.5669534 0.0014472855
5.5673935 0.001370665
5.5678336 0.0012968814
5.5682737 0.0012261672
5.5687137 0.0011587555
5.5691538 0.0010948789
5.5695939 0.0010347704
5.570034 0.00097866255
5.5704741 0.00092678834
5.5709142 0.00087938052
5.5713543 0.0008366719
5.5717944 0.00079889529
5.5722344 0.0007662835
5.5726745 0.00073906931
5.5731146 0.00071748556
5.5735547 0.00070176502
5.5739948 0.00069214053
5.5744349 0.00068882011
5.574875 0.00069151748
5.5753151 0.00069992737
5.5757552 0.00071384684
5.5761952 0.00073307294
5.5766353 0.00075740275
5.5770754 0.0007866333
5.5775155 0.00082056167
5.5779556 0.0008589849
5.5783957 0.00090170005
5.5788358 0.00094850418
5.5792759 0.00099919435
5.5797159 0.0010535676
5.580156 0.001111421
5.5805961 0.0011725516
5.5810362 0.0012367565
5.5814763 0.0013038327
5.5819164 0.0013735773
5.5823565 0.0014457873
5.5827966 0.0015202598
5.5832366 0.0015967919
5.5836767 0.0016751805
5.5841168 0.0017552228
5.5845569 0.0018367159
5.584997 0.0019272816
5.5854371 0.0020390412
5.5858772 0.0021712162
5.5863173 0.002322845
5.5867574 0.0024929659
5.5871974 0.0026806173
5.5876375 0.0028848376
5.5880776 0.0031046651
5.5885177 0.0033391382
5.5889578 0.0035872953
5.5893979 0.0038481746
5.589838 0.0041208146
5.5902781 0.0044042537
5.5907181 0.0046975302
5.5911582 0.0049996824
5.5915983 0.0053097487
5.5920384 0.0056267676
5.5924785 0.0059497773
5.5929186 0.0062778162
5.5933587 0.0066099227
5.5937988 0.0069451351
5.5942388 0.0072824918
5.5946789 0.0076210312
5.595119 0.00796517
5.5955591 0.0083549337
5.5959992 0.008797119
5.5964393 0.009289823
5.5968794 0.0098311431
5.5973195 0.010419176
5.5977596 0.01105202
5.5981996 0.011727772
5.5986397 0.012444528
5.5990798 0.013200386
5.5995199 0.013993444
5.59996 0.014821799
5.6004001 0.015683547
5.6008402 0.016576786
5.6012803 0.017499613
5.6017203 0.018450126
5.6021604 0.019426422
5.6026005 0.020426597
5.6030406 0.02144875
5.6034807 0.022490976
5.6039208 0.023551375
5.6043609 0.024628042
5.604801 0.025719075
5.605241 0.026822578
5.6056811 0.027969901
5.6061212 0.029191737
5.6065613 0.030487811
5.6070014 0.031857851
5.6074415 0.033301584
5.6078816 0.034818735
5.6083217 0.036409032
5.6087618 0.038072202
5.6092018 0.03980797
5.6096419 0.041616065
5.610082 0.043496212
5.6105221 0.045448138
5.6109622 0.04747157
5.6114023 0.049566234
5.6118424 0.051731858
5.6122825 0.053968168
5.6127225 0.05627489
5.6131626 0.058651752
5.6136027 0.06109848
5.6140428 0.0636148
5.6144829 0.06620044
5.614923 0.068855126
5.6153631 0.071578585
5.6158032 0.074370853
5.6162432 0.077232843
5.6166833 0.08016406
5.6171234 0.083163841
5.6175635 0.086231525
5.6180036 0.08936645
5.6184437 0.092567953
5.6188838 0.095835373
5.6193239 0.099168046
5.619764 0.10256531
5.620204 0.10602651
5.6206441 0.10955097
5.6210842 0.11313804
5.6215243 0.11678705
5.6219644 0.12049734
5.6224045 0.12426825
5.6228446 0.12809912
5.6232847 0.13198929
5.6237247 0.13593808
5.6241648 0.13994485
5.6246049 0.14400892
5.625045 0.14812964
5.6254851 0.15230635
5.6259252 0.15653868
5.6263653 0.16084024
5.6268054 0.16521415
5.6272454 0.16965413
5.6276855 0.17415392
5.6281256 0.17870723
5.6285657 0.18330781
5.6290058 0.18794938
5.6294459 0.19262566
5.629886 0.19733039
5.6303261 0.2020573
5.6307662 0.20680011
5.6312062 0.21155256
5.6316463 0.21630837
5.6320864 0.22106128
5.6325265 0.225805
5.6329666 0.23053327
5.6334067 0.23523983
5.6338468 0.23991839
5.6342869 0.24456269
5.6347269 0.24916645
5.635167 0.25372341
5.6356071 0.25822729
5.6360472 0.26267183
5.6364873 0.26705467
5.6369274 0.27138315
5.6373675 0.27565814
5.6378076 0.27988005
5.6382476 0.2840493
5.6386877 0.2881663
5.6391278 0.29223146
5.6395679 0.2962452
5.640008 0.30020792
5.6404481 0.30412005
5.6408882 0.307982
5.6413283 0.31179418
5.6417684 0.315557
5.6422084 0.31927088
5.6426485 0.32293623
5.6430886 0.32655346
5.6435287 0.330123
5.6439688 0.33364524
5.6444089 0.33712062
5.644849 0.34054953
5.6452891 0.34393239
5.6457291 0.34726962
5.6461692 0.35056163
5.6466093 0.35380056
5.6470494 0.35685928
5.6474895 0.3596965
5.6479296 0.36231491
5.6483697 0.36471722
5.6488098 0.36690611
5.6492498 0.36888428
5.6496899 0.37065443
5.65013 0.37221925
5.6505701 0.37358143
5.6510102 0.37474368
5.6514503 0.37570868
5.6518904 0.37647914
5.6523305 0.37705773
5.6527706 0.37744717
5.6532106 0.37765015
5.6536507 0.37766935
5.6540908 0.37750748
5.6545309 0.37716723
5.654971 0.37665129
5.6554111 0.37596237
5.6558512 0.37510314
5.6562913 0.37407632
5.6567313 0.3728846
5.6571714 0.37155649
5.6576115 0.37013292
5.6580516 0.36861179
5.6584917 0.36699049
5.6589318 0.36526636
5.6593719 0.36343677
5.659812 0.36149909
5.6602521 0.35945067
5.6606921 0.35728889
5.6611322 0.35501111
5.6615723 0.35261469
5.6620124 0.35009699
5.6624525 0.34745538
5.6628926 0.34468722
5.6633327 0.34178988
5.6637728 0.33876072
5.6642128 0.3355971
5.6646529 0.33229639
5.665093 0.32885595
5.6655331 0.32527315
5.6659732 0.32154534
5.6664133 0.31766989
5.6668534 0.31364417
5.6672935 0.30947445
5.6677335 0.30522776
5.6681736 0.30092304
5.6686137 0.29656596
5.6690538 0.29216217
5.6694939 0.28771735
5.669934 0.28323717
5.6703741 0.27872728
5.6708142 0.27419335
5.6712543 0.26964105
5.6716943 0.26507604
5.6721344 0.26050399
5.6725745 0.25593056
5.6730146 0.25136142
5.6734547 0.24680224
5.6738948 0.24225867
5.6743349 0.23773638
5.674775 0.23324105
5.675215 0.22877833
5.6756551 0.22435388
5.6760952 0.21997339
5.6765353 0.2156425
5.6769754 0.21136689
5.6774155 0.20715221
5.6778556 0.20297958
5.6782957 0.19882853
5.6787357 0.19469978
5.6791758 0.19059403
5.6796159 0.186512
5.680056 0.1824544
5.6804961 0.17842192
5.6809362 0.17441529
5.6813763 0.17043521
5.6818164 0.16648239
5.6822565 0.16255754
5.6826965 0.15866136
5.6831366 0.15479458
5.6835767 0.15095789
5.6840168 0.147152
5.6844569 0.14337763
5.684897 0.13963548
5.6853371 0.13592626
5.6857772 0.13225069
5.6862172 0.12860946
5.6866573 0.1250033
5.6870974 0.1214329
5.6875375 0.11789898
5.6879776 0.11443038
5.6884177 0.11114496
5.6888578 0.1080504
5.6892979 0.10514059
5.6897379 0.10240941
5.690178 0.099850764
5.6906181 0.097458533
5.6910582 0.095226611
5.6914983 0.093148885
5.6919384 0.091219247
5.6923785 0.089431587
5.6928186 0.087779793
5.6932587 0.086257757
5.6936987 0.084859368
5.6941388 0.083578515
5.6945789 0.08240909
5.695019 0.081344981
5.6954591 0.080380079
5.6958992 0.079508274
5.6963393 0.078723455
5.6967794 0.078019512
5.6972194 0.077390335
5.6976595 0.076829815
5.6980996 0.076332676
5.6985397 0.075934549
5.6989798 0.075657691
5.6994199 0.075503072
5.69986 0.075471664
5.7003001 0.075564435
5.7007401 0.075782358
5.7011802 0.076126401
5.7016203 0.076597536
5.7020604 0.077196732
5.7025005 0.07792496
5.7029406 0.078783191
5.7033807 0.079772394
5.7038208 0.08089354
5.7042609 0.0821476
5.7047009 0.083535543
5.705141 0.08505834
5.7055811 0.086716962
5.7060212 0.088512378
5.7064613 0.09044556
5.7069014 0.092517477
5.7073415 0.094729099
5.7077816 0.097081398
5.7082216 0.099575343
5.7086617 0.1021827
5.7091018 0.10483256
5.7095419 0.10752823
5.709982 0.11027685
5.7104221 0.11308555
5.7108622 0.11596147
5.7113023 0.11891175
5.7117423 0.12194354
5.7121824 0.12506397
5.7126225 0.12828019
5.7130626 0.13159933
5.7135027 0.13502853
5.7139428 0.13857493
5.7143829 0.14224567
5.714823 0.1460479
5.7152631 0.14998874
5.7157031 0.15407535
5.7161432 0.15831486
5.7165833 0.16271441
5.7170234 0.16728114
5.7174635 0.17202218
5.7179036 0.17694469
5.7183437 0.1820558
5.7187838 0.18735367
5.7192238 0.19270698
5.7196639 0.19807006
5.720104 0.20344271
5.7205441 0.20882475
5.7209842 0.214216
5.7214243 0.21961626
5.7218644 0.22502534
5.7223045 0.23044307
5.7227445 0.23586926
5.7231846 0.2413037
5.7236247 0.24674623
5.7240648 0.25219665
5.7245049 0.25765477
5.724945 0.26312042
5.7253851 0.26859339
5.7258252 0.2740735
5.7262653 0.27956057
5.7267053 0.28505441
5.7271454 0.29055482
5.7275855 0.29606163
5.7280256 0.30157465
5.7284657 0.30709369
5.7289058 0.31261855
5.7293459 0.31815449
5.729786 0.32370889
5.730226 0.32928006
5.7306661 0.33486622
5.7311062 0.34046556
5.7315463 0.3460763
5.7319864 0.35169666
5.7324265 0.35732483
5.7328666 0.36295902
5.7333067 0.36859746
5.7337467 0.37423833
5.7341868 0.37987986
5.7346269 0.38552025
5.735067 0.39115772
5.7355071 0.39679046
5.7359472 0.40241669
5.7363873 0.40803462
5.7368274 0.41364245
5.7372675 0.4192384
5.7377075 0.42482067
5.7381476 0.43038748
5.7385877 0.43593703
5.7390278 0.44146752
5.7394679 0.44696185
5.739908 0.45230876
5.7403481 0.45749142
5.7407882 0.46251593
5.7412282 0.46738839
5.7416683 0.47211491
5.7421084 0.4767016
5.7425485 0.48115454
5.7429886 0.48547986
5.7434287 0.48968365
5.7438688 0.49377201
5.7443089 0.49775105
5.7447489 0.50162688
5.745189 0.50540559
5.7456291 0.50909329
5.7460692 0.51269608
5.7465093 0.51622007
5.7469494 0.51967136
5.7473895 0.52305605
5.7478296 0.52638025
5.7482697 0.52965006
5.7487097 0.53287158
5.7491498 0.53605092
5.7495899 0.53919415
5.75003 0.54224141
5.7504701 0.54513614
5.7509102 0.54788103
5.7513503 0.55047881
5.7517904 0.55293218
5.7522304 0.55524384
5.7526705 0.55741651
5.7531106 0.5594529
5.7535507 0.56135572
5.7539908 0.56312767
5.7544309 0.56477146
5.754871 0.56628981
5.7553111 0.56768542
5.7557512 0.568961
5.7561912 0.57011927
5.7566313 0.57116292
5.7570714 0.57209467
5.7575115 0.57291723
5.7579516 0.57363331
5.7583917 0.57424562
5.7588318 0.57475685
5.7592719 0.57516974
5.7597119 0.57548698
5.760152 0.57570927
5.7605921 0.57582901
5.7610322 0.57584351
5.7614723 0.5757509
5.7619124 0.57554931
5.7623525 0.57523686
5.7627926 0.57481168
5.7632326 0.57427189
5.7636727 0.57361562
5.7641128 0.57284099
5.7645529 0.57194613
5.764993 0.57092917
5.7654331 0.56978822
5.7658732 0.56852142
5.7663133 0.5671269
5.7667534 0.56560277
5.7671934 0.56394716
5.7676335 0.5621582
5.7680736 0.56023401
5.7685137 0.55817272
5.7689538 0.55597246
5.7693939 0.55363134
5.769834 0.5511475
5.7702741 0.54852066
5.7707141 0.54581976
5.7711542 0.54307733
5.7715943 0.54028643
5.7720344 0.5374401
5.7724745 0.53453139
5.7729146 0.53155335
5.7733547 0.52849902
5.7737948 0.52536146
5.7742348 0.5221337
5.7746749 0.51880879
5.775115 0.51537979
5.7755551 0.51183974
5.7759952 0.50818169
5.7764353 0.50439868
5.7768754 0.50048376
5.7773155 0.49642998
5.7777556 0.49223038
5.7781956 0.48787802
5.7786357 0.48336594
5.7790758 0.47868719
5.7795159 0.47383481
5.779956 0.46880185
5.7803961 0.46358136
5.7808362 0.45821701
5.7812763 0.45283399
5.7817163 0.44743869
5.7821564 0.44203127
5.7825965 0.4366119
5.7830366 0.43118075
5.7834767 0.42573797
5.7839168 0.42028373
5.7843569 0.41481819
5.784797 0.40934151
5.785237 0.40385386
5.7856771 0.3983554
5.7861172 0.39284629
5.7865573 0.3873267
5.7869974 0.38179678
5.7874375 0.37625671
5.7878776 0.37070665
5.7883177 0.36514675
5.7887578 0.35957718
5.7891978 0.3539981
5.7896379 0.34840968
5.790078 0.34281208
5.7905181 0.33720546
5.7909582 0.33158916
5.7913983 0.32595172
5.7918384 0.32029131
5.7922785 0.31461032
5.7927185 0.30891114
5.7931586 0.30319618
5.7935987 0.29746783
5.7940388 0.29172848
5.7944789 0.28598053
5.794919 0.28022637
5.7953591 0.27446841
5.7957992 0.26870902
5.7962392 0.26295062
5.7966793 0.2571956
5.7971194 0.25144635
5.7975595 0.24570526
5.7979996 0.23997474
5.7984397 0.23425718
5.7988798 0.22855496
5.7993199 0.2228705
5.79976 0.21720619
5.8002 0.21156441
5.8006401 0.20594757
5.8010802 0.20035805
5.8015203 0.19483593
5.8019604 0.18943816
5.8024005 0.18416209
5.8028406 0.17900442
5.8032807 0.17396184
5.8037207 0.16903106
5.8041608 0.16420876
5.8046009 0.15949164
5.805041 0.15487639
5.8054811 0.15035972
5.8059212 0.1459383
5.8063613 0.14160886
5.8068014 0.13736806
5.8072414 0.13321262
5.8076815 0.12913922
5.8081216 0.12514457
5.8085617 0.12122535
5.8090018 0.11737826
5.8094419 0.1136
5.809882 0.10988727
5.8103221 0.10623675
5.8107622 0.10264514
5.8112022 0.099109143
5.8116423 0.095628197
5.8120824 0.092220052
5.8125225 0.088889026
5.8129626 0.08563576
5.8134027 0.082460898
5.8138428 0.079365083
5.8142829 0.076348958
5.8147229 0.073413166
5.815163 0.070558351
5.8156031 0.067785156
5.8160432 0.065094223
5.8164833 0.062486196
5.8169234 0.059961718
5.8173635 0.057521432
5.8178036 0.055165982
5.8182436 0.05289601
5.8186837 0.050712159
5.8191238 0.048615073
5.8195639 0.046605395
5.820004 0.044683767
5.8204441 0.042850834
5.8208842 0.041107238
5.8213243 0.039453622
5.8217644 0.037890601
5.8222044 0.03637963
5.8226445 0.0348874
5.8230846 0.033416227
5.8235247 0.031968431
5.8239648 0.030546329
5.8244049 0.029152239
5.824845 0.027788481
5.8252851 0.026457371
5.8257251 0.025161229
5.8261652 0.023902373
5.8266053 0.022683119
5.8270454 0.021505788
5.8274855 0.020372697
5.8279256 0.019286164
5.8283657 0.018248508
5.8288058 0.017262046
5.8292458 0.016329097
5.8296859 0.015451979
5.830126 0.014633011
5.8305661 0.01387451
5.8310062 0.013178795
5.8314463 0.012548183
5.8318864 0.011984994
5.8323265 0.011478616
5.8327666 0.010978012
5.8332066 0.010478932
5.8336467 0.0099828034
5.8340868 0.0094910541
5.8345269 0.0090051114
5.834967 0.0085264029
5.8354071 0.0080563563
5.8358472 0.0075963991
5.8362873 0.0071479588
5.8367273 0.0067124632
5.8371674 0.0062913397
5.8376075 0.0058860159
5.8380476 0.0054979194
5.8384877 0.0051284779
5.8389278 0.0047791188
5.8393679 0.0044512697
5.839808 0.0041463583
5.840248 0.0038658121
5.8406881 0.0036110587
5.8411282 0.0033835257
5.8415683 0.0031846406
5.8420084 0.0030158311
5.8424485 0.0028780039
5.8428886 0.0027501863
5.8433287 0.0026212334
5.8437688 0.0024916649
5.8442088 0.0023620008
5.8446489 0.0022327611
5.845089 0.0021044655
5.8455291 0.0019776341
5.8459692 0.0018527866
5.8464093 0.0017304431
5.8468494 0.0016111233
5.8472895 0.0014953473
5.8477295 0.001383635
5.8481696 0.0012765061
5.8486097 0.0011744807
5.8490498 0.0010780786
5.8494899 0.00098781975
5.84993 0.00090422404
5.8503701 0.00082781138
5.8508102 0.00075910166
5.8512503 0.00069861479
5.8516903 0.00064687067
5.8521304 0.00060438921
5.8525705 0.00057169031
5.8530106 0.00054620127
5.8534507 0.00052053986
5.8538908 0.00049447651
5.8543309 0.00046814198
5.854771 0.00044166706
5.855211 0.00041518253
5.8556511 0.00038881916
5.8560912 0.00036270774
5.8565313 0.00033697903
5.8569714 0.00031176383
5.8574115 0.0002871929
5.8578516 0.00026339703
5.8582917 0.00024050699
5.8587317 0.00021865357
5.8591718 0.00019796754
5.8596119 0.00017857968
5.860052 0.00016062077
5.8604921 0.00014422158
5.8609322 0.0001295129
5.8613723 0.00011662551
5.8618124 0.00010569018
5.8622525 9.683769e-05
5.8626925 9.019882e-05
5.8631326 8.577441e-05
5.8635727 8.1814252e-05
5.8640128 7.7748962e-05
5.8644529 7.3602568e-05
5.864893 6.9399095e-05
5.8653331 6.5162571e-05
5.8657732 6.0917022e-05
5.8662132 5.6686476e-05
5.8666533 5.249496e-05
5.8670934 4.8366499e-05
5.8675335 4.4325122e-05
5.8679736 4.0394855e-05
5.8684137 3.6599725e-05
5.8688538 3.2963759e-05
5.8692939 2.9510984e-05
5.8697339 2.6265426e-05
5.870174 2.3251113e-05
5.8706141 2.0492072e-05
5.8710542 1.8012329e-05
5.8714943 1.5835911e-05
5.8719344 1.3986846e-05
5.8723745 1.2489159e-05
5.8728146 1.1366879e-05
5.8732547 1.0644032e-05
5.8736947 1.016517e-05
5.8741348 9.6711764e-06
5.8745749 9.1626749e-06
5.875015 8.6429814e-06
5.8754551 8.1154117e-06
5.8758952 7.5832819e-06
5.8763353 7.0499078e-06
5.8767754 6.5186054e-06
5.8772154 5.9926906e-06
5.8776555 5.4754793e-06
5.8780956 4.9702876e-06
5.8785357 4.4804313e-06
5.8789758 4.0092263e-06
5.8794159 3.5599886e-06
5.879856 3.1360341e-06
5.8802961 2.7406788e-06
5.8807361 2.3772386e-06
5.8811762 2.0490295e-06
5.8816163 1.7593673e-06
5.8820564 1.511568e-06
5.8824965 1.3089475e-06
5.8829366 1.1548218e-06
5.8833767 1.0525068e-06
5.8838168 9.9897962e-07
5.8842569 9.5180288e-07
5.8846969 9.0278955e-07
5.885137 8.5229288e-07
5.8855771 8.0066616e-07
5.8860172 7.4826265e-07
5.8864573 6.9543561e-07
5.8868974 6.4253831e-07
5.8873375 5.8992403e-07
5.8877776 5.3794602e-07
5.8882176 4.8695757e-07
5.8886577 4.3731193e-07
5.8890978 3.8936238e-07
5.8895379 3.4346218e-07
5.889978 2.999646e-07
5.8904181 2.5922291e-07
5.8908582 2.2159037e-07
5.8912983 1.8742027e-07
5.8917383 1.5706585e-07
5.8921784 1.308804e-07
5.8926185 1.0921717e-07
5.8930586 9.2429445e-08
5.8934987 8.0870484e-08
5.8939388 7.4890104e-08
5.8943789 7.152748e-08
5.894819 6.8005056e-08
5.8952591 6.4349937e-08
5.8956991 6.0589228e-08
5.8961392 5.6750037e-08
5.8965793 5.2859467e-08
5.8970194 4.8944626e-08
5.8974595 4.5032619e-08
5.8978996 4.1150552e-08
5.8983397 3.732553e-08
5.8987798 3.358466e-08
5.8992198 2.9955047e-08
5.8996599 2.6463797e-08
5.9001 2.3138016e-08
5.9005401 2.0004809e-08
5.9009802 1.7091283e-08
5.9014203 1.4424543e-08
5.9018604 1.2031695e-08
5.9023005 9.9398449e-09
5.9027405 8.1760982e-09
5.9031806 6.7675609e-09
5.9036207 5.7413387e-09
5.9040608 5.1245375e-09
5.9045009 4.8588521e-09
5.904941 4.6174088e-09
5.9053811 4.3666232e-09
5.9058212 4.1082182e-09
5.9062613 3.8439166e-09
5.9067013 3.5754416e-09
5.9071414 3.3045159e-09
5.9075815 3.0328626e-09
5.9080216 2.7622045e-09
5.9084617 2.4942647e-09
5.9089018 2.2307659e-09
5.9093419 1.9734312e-09
5.909782 1.7239835e-09
5.910222 1.4841458e-09
5.9106621 1.2556408e-09
5.9111022 1.0401917e-09
5.9115423 8.3952136e-10
5.9119824 6.5535264e-10
5.9124225 4.8940852e-10
5.9128626 3.4341192e-10
5.9133027 2.1908579e-10
5.9137427 1.1815306e-10
5.9141828 4.2336657e-11
5.9146229 -6.9985918e-12
5.915063 -4.3340901e-11
5.9155031 -7.4471294e-11
5.9159432 -1.0066057e-10
5.9163833 -1.2217951e-10
5.9168234 -1.3929893e-10
5.9172635 -1.5228962e-10
5.9177035 -1.6142237e-10
5.9181436 -1.6696798e-10
5.9185837 -1.6919725e-10
5.9190238 -1.6838097e-10
5.9194639 -1.6478994e-10
5.919904 -1.5869494e-10
5.9203441 -1.5036679e-10
5.9207842 -1.4007628e-10
5.9212242 -1.2809419e-10
5.9216643 -1.1469134e-10
5.9221044 -1.001385e-10
5.9225445 -8.4706491e-11
5.9229846 -6.8666093e-11
5.9234247 -5.2288107e-11
5.9238648 -3.5843328e-11
5.9243049 -1.9602553e-11
5.9247449 -3.8365773e-12
5.925185 3.9676714e-11
5.9256251 1.7729056e-10
5.9260652 4.0600628e-10
5.9265053 7.1959497e-10
5.9269454 1.1118277e-09
5.9273855 1.5764757e-09
5.9278256 2.10731e-09
5.9282657 2.6981017e-09
5.9287057 3.342622e-09
5.9291458 4.0346418e-09
5.9295859 4.7679324e-09
5.930026 5.5362649e-09
5.9304661 6.3334104e-09
5.9309062 7.1531399e-09
5.9313463 7.9892246e-09
5.9317864 8.8354356e-09
5.9322264 9.685544e-09
5.9326665 1.0533321e-08
5.9331066 1.1372538e-08
5.9335467 1.2196965e-08
5.9339868 1.3000374e-08
5.9344269 1.3776536e-08
5.934867 1.4519222e-08
5.9353071 1.5297104e-08
5.9357471 1.7114191e-08
5.9361872 2.0221617e-08
5.9366273 2.4534893e-08
5.9370674 2.996953e-08
5.9375075 3.644104e-08
5.9379476 4.3864934e-08
5.9383877 5.2156722e-08
5.9388278 6.1231917e-08
5.9392679 7.100603e-08
5.9397079 8.1394571e-08
5.940148 9.2313053e-08
5.9405881 1.0367699e-07
5.9410282 1.1540188e-07
5.9414683 1.2740325e-07
5.9419084 1.395966e-07
5.9423485 1.5189746e-07
5.9427886 1.6422131e-07
5.9432286 1.7648369e-07
5.9436687 1.886001e-07
5.9441088 2.0048605e-07
5.9445489 2.1205705e-07
5.944989 2.2322861e-07
5.9454291 2.3391625e-07
5.9458692 2.505092e-07
5.9463093 2.8199155e-07
5.9467493 3.2751794e-07
5.9471894 3.8615362e-07
5.9476295 4.5696384e-07
5.9480696 5.3901386e-07
5.9485097 6.3136892e-07
5.9489498 7.3309429e-07
5.9493899 8.4325521e-07
5.94983 9.6091694e-07
5.9502701 1.0851447e-06
5.9507101 1.2150038e-06
5.9511502 1.3495595e-06
5.9515903 1.487877e-06
5.9520304 1.6290215e-06
5.9524705 1.7720584e-06
5.9529106 1.9160528e-06
5.9533507 2.0600701e-06
5.9537908 2.2031754e-06
5.9542308 2.3444341e-06
5.9546709 2.4829113e-06
5.955111 2.6176724e-06
5.9555511 2.7477826e-06
5.9559912 2.8878259e-06
5.9564313 3.1412727e-06
5.9568714 3.5208619e-06
5.9573115 4.0186657e-06
5.9577516 4.6267564e-06
5.9581916 5.337206e-06
5.9586317 6.1420869e-06
5.9590718 7.0334713e-06
5.9595119 8.0034312e-06
5.959952 9.044039e-06
5.9603921 1.0147367e-05
5.9608322 1.1305487e-05
5.9612723 1.2510471e-05
5.9617123 1.3754392e-05
5.9621524 1.5029322e-05
5.9625925 1.6327333e-05
5.9630326 1.7640497e-05
5.9634727 1.8960886e-05
5.9639128 2.0280573e-05
5.9643529 2.159163e-05
5.964793 2.2886128e-05
5.965233 2.4156141e-05
5.9656731 2.539374e-05
5.9661132 2.659174e-05
5.9665533 2.8254931e-05
5.9669934 3.0785877e-05
5.9674335 3.4133595e-05
5.9678736 3.8247102e-05
5.9683137 4.3075416e-05
5.9687538 4.8567556e-05
5.9691938 5.467254e-05
5.9696339 6.1339384e-05
5.970074 6.8517108e-05
5.9705141 7.6154728e-05
5.9709542 8.4201263e-05
5.9713943 9.2605731e-05
5.9718344 0.00010131715
5.9722745 0.00011028454
5.9727145 0.00011945691
5.9731546 0.00012878329
5.9735947 0.00013821268
5.9740348 0.00014769412
5.9744749 0.00015717662
5.974915 0.00016660919
5.9753551 0.00017594086
5.9757952 0.00018512063
5.9762352 0.00019409754
5.9766753 0.00020373828
5.9771154 0.00021752214
5.9775555 0.00023557911
5.9779956 0.00025766549
5.9784357 0.00028353759
5.9788758 0.00031295173
5.9793159 0.0003456642
5.979756 0.00038143133
5.980196 0.0004200094
5.9806361 0.00046115474
5.9810762 0.00050462366
5.9815163 0.00055017245
5.9819564 0.00059755743
5.9823965 0.0006465349
5.9828366 0.00069686118
5.9832767 0.00074829257
5.9837167 0.00080058538
5.9841568 0.00085349592
5.9845969 0.00090678049
5.985037 0.00096019541
5.9854771 0.001013497
5.9859172 0.0010664415
5.9863573 0.0011187853
5.9867974 0.0011705941
5.9872374 0.0012335389
5.9876775 0.0013130536
5.9881176 0.0014083049
5.9885577 0.0015184599
5.9889978 0.0016426853
5.9894379 0.0017801482
5.989878 0.0019300155
5.9903181 0.0020914539
5.9907582 0.0022636305
5.9911982 0.0024457121
5.9916383 0.0026368657
5.9920784 0.0028362581
5.9925185 0.0030430562
5.9929586 0.003256427
5.9933987 0.0034755373
5.9938388 0.0036995541
5.9942789 0.0039276442
5.9947189 0.0041589746
5.995159 0.0043927121
5.9955991 0.0046280237
5.9960392 0.0048640762
5.9964793 0.0051000366
5.9969194 0.0053350717
5.9973595 0.0055822736
5.9977996 0.0058736951
5.9982396 0.0062089456
5.9986797 0.0065861652
5.9991198 0.0070034942
5.9995599 0.0074590726
6 0.0079510407
