# Supplementary material for: Structural motifs of gold cluster anions with 17 to 69 atoms
Source: Nat Commun. 2026 Apr 10;17:5099. doi: 10.1038/s41467-026-71649-9 (PMC13246909; doi:10.1038/s41467-026-71649-9)
Supplement: Supplementary file 5 — Source Data [file 41467_2026_71649_MOESM5_ESM.zip › Figure2/69_exp.dat]

3.8 0.001
3.8004401 0.0010109388
3.8008802 0.0010410275
3.8013203 0.001086175
3.8017604 0.00114229
3.8022004 0.0012052811
3.8026405 0.001271057
3.8030806 0.0013355265
3.8035207 0.0013945984
3.8039608 0.0014441812
3.8044009 0.0014801837
3.804841 0.0014985147
3.8052811 0.0015
3.8057211 0.0015
3.8061612 0.0015
3.8066013 0.0015
3.8070414 0.0015
3.8074815 0.0015
3.8079216 0.0015
3.8083617 0.0015
3.8088018 0.0015
3.8092418 0.0015
3.8096819 0.0015
3.810122 0.0015
3.8105621 0.0015
3.8110022 0.0015
3.8114423 0.0015
3.8118824 0.0015
3.8123225 0.0015
3.8127626 0.0015
3.8132026 0.0015
3.8136427 0.0015
3.8140828 0.0015
3.8145229 0.0015
3.814963 0.0015
3.8154031 0.001506237
3.8158432 0.0015260396
3.8162833 0.0015574171
3.8167233 0.0015983239
3.8171634 0.0016467144
3.8176035 0.0017005428
3.8180436 0.0017577636
3.8184837 0.0018163312
3.8189238 0.0018741997
3.8193639 0.0019293238
3.819804 0.0019796576
3.820244 0.0020244049
3.8206841 0.0020684137
3.8211242 0.0021124225
3.8215643 0.0021564313
3.8220044 0.0022004401
3.8224445 0.0022444489
3.8228846 0.0022884577
3.8233247 0.0023324665
3.8237648 0.0023764753
3.8242048 0.0024204841
3.8246449 0.0024644929
3.825085 0.0025082506
3.8255251 0.0025432941
3.8259652 0.0025666109
3.8264053 0.0025797351
3.8268454 0.0025842009
3.8272855 0.0025815427
3.8277255 0.0025732946
3.8281656 0.0025609908
3.8286057 0.0025461656
3.8290458 0.0025303533
3.8294859 0.002515088
3.829926 0.0025019039
3.8303661 0.0024795232
3.8308062 0.0024292141
3.8312462 0.0023580954
3.8316863 0.002273838
3.8321264 0.0021841131
3.8325665 0.002096592
3.8330066 0.0020189458
3.8334467 0.0019588455
3.8338868 0.0019239625
3.8343269 0.0019219679
3.834767 0.0019605328
3.835207 0.0020414083
3.8356471 0.0021294259
3.8360872 0.0022174435
3.8365273 0.0023054611
3.8369674 0.0023934787
3.8374075 0.0024814963
3.8378476 0.0025695139
3.8382877 0.0026575315
3.8387277 0.0027455491
3.8391678 0.0028335667
3.8396079 0.0029215843
3.840048 0.0030096932
3.8404881 0.0031062188
3.8409282 0.003213701
3.8413683 0.0033280485
3.8418084 0.00344517
3.8422484 0.0035609742
3.8426885 0.0036713699
3.8431286 0.0037722657
3.8435687 0.0038595704
3.8440088 0.0039291927
3.8444489 0.0039770413
3.844889 0.0039990249
3.8453291 0.004
3.8457692 0.004
3.8462092 0.004
3.8466493 0.004
3.8470894 0.004
3.8475295 0.004
3.8479696 0.004
3.8484097 0.004
3.8488498 0.004
3.8492899 0.004
3.8497299 0.004
3.85017 0.004
3.8506101 0.004
3.8510502 0.004
3.8514903 0.004
3.8519304 0.004
3.8523705 0.004
3.8528106 0.004
3.8532507 0.004
3.8536907 0.004
3.8541308 0.004
3.8545709 0.004
3.855011 0.004
3.8554511 0.004
3.8558912 0.004
3.8563313 0.004
3.8567714 0.004
3.8572114 0.004
3.8576515 0.004
3.8580916 0.004
3.8585317 0.004
3.8589718 0.004
3.8594119 0.004
3.859852 0.004
3.8602921 0.0039929165
3.8607321 0.003957642
3.8611722 0.0038969445
3.8616123 0.0038154996
3.8620524 0.0037179831
3.8624925 0.0036090708
3.8629326 0.0034934385
3.8633727 0.0033757618
3.8638128 0.0032607166
3.8642529 0.0031529785
3.8646929 0.0030572234
3.865133 0.0029773498
3.8655731 0.0029047823
3.8660132 0.0028362961
3.8664533 0.0027724757
3.8668934 0.0027139056
3.8673335 0.0026611701
3.8677736 0.0026148539
3.8682136 0.0025755414
3.8686537 0.002543817
3.8690938 0.0025202652
3.8695339 0.0025054705
3.869974 0.0025000174
3.8704141 0.0025341615
3.8708542 0.0026370142
3.8712943 0.0027954037
3.8717343 0.0029960334
3.8721744 0.0032256067
3.8726145 0.0034708268
3.8730546 0.0037183971
3.8734947 0.0039550208
3.8739348 0.0041674014
3.8743749 0.0043422421
3.874815 0.0044662462
3.8752551 0.0045319848
3.8756951 0.0045606517
3.8761352 0.0045618922
3.8765753 0.0045428661
3.8770154 0.0045107332
3.8774555 0.0044726532
3.8778956 0.0044357859
3.8783357 0.0044072909
3.8787758 0.0043943282
3.8792158 0.0044040573
3.8796559 0.0044436382
3.880096 0.0045198404
3.8805361 0.0046257994
3.8809762 0.0047526433
3.8814163 0.0048952581
3.8818564 0.0050485296
3.8822965 0.0052073437
3.8827365 0.0053665863
3.8831766 0.0055211433
3.8836167 0.0056659005
3.8840568 0.005795744
3.8844969 0.0059055595
3.884937 0.005990233
3.8853771 0.0060555777
3.8858172 0.006117759
3.8862573 0.006176725
3.8866973 0.0062321345
3.8871374 0.0062836468
3.8875775 0.0063309208
3.8880176 0.0063736156
3.8884577 0.0064113903
3.8888978 0.0064439039
3.8893379 0.0064708155
3.889778 0.0064917841
3.890218 0.0065068754
3.8906581 0.0065184233
3.8910982 0.0065269981
3.8915383 0.0065327704
3.8919784 0.0065359106
3.8924185 0.0065365892
3.8928586 0.0065349767
3.8932987 0.0065312434
3.8937387 0.00652556
3.8941788 0.0065180968
3.8946189 0.0065090244
3.895059 0.0064983176
3.8954991 0.0064736954
3.8959392 0.0064310518
3.8963793 0.0063749894
3.8968194 0.006310111
3.8972595 0.0062410193
3.8976995 0.006172317
3.8981396 0.0061086067
3.8985797 0.0060544912
3.8990198 0.0060145732
3.8994599 0.0059934553
3.8999 0.0059957403
3.9003401 0.0060253229
3.9007802 0.0060803825
3.9012202 0.0061563344
3.9016603 0.0062485759
3.9021004 0.0063525043
3.9025405 0.0064635169
3.9029806 0.006577011
3.9034207 0.0066883839
3.9038608 0.0067930329
3.9043009 0.0068863554
3.9047409 0.0069637485
3.905181 0.0070229395
3.9056211 0.0070807796
3.9060612 0.0071403279
3.9065013 0.0072000502
3.9069414 0.0072584122
3.9073815 0.0073138797
3.9078216 0.0073649185
3.9082617 0.0074099942
3.9087017 0.0074475728
3.9091418 0.00747612
3.9095819 0.0074941014
3.910022 0.0075
3.9104621 0.0075
3.9109022 0.0075
3.9113423 0.0075
3.9117824 0.0075
3.9122224 0.0075
3.9126625 0.0075
3.9131026 0.0075
3.9135427 0.0075
3.9139828 0.0075
3.9144229 0.0075
3.914863 0.0075
3.9153031 0.0075
3.9157431 0.0075
3.9161832 0.0075
3.9166233 0.0075
3.9170634 0.0075
3.9175035 0.0075
3.9179436 0.0075
3.9183837 0.0075
3.9188238 0.0075
3.9192639 0.0075
3.9197039 0.0075
3.920144 0.0075
3.9205841 0.0075
3.9210242 0.0075
3.9214643 0.0075
3.9219044 0.0075
3.9223445 0.0075
3.9227846 0.0075
3.9232246 0.0075
3.9236647 0.0075
3.9241048 0.0075
3.9245449 0.0075
3.924985 0.0075
3.9254251 0.0075
3.9258652 0.0075
3.9263053 0.0075
3.9267453 0.0075
3.9271854 0.0075
3.9276255 0.0075
3.9280656 0.0075
3.9285057 0.0075
3.9289458 0.0075
3.9293859 0.0075
3.929826 0.0075
3.9302661 0.0075177735
3.9307061 0.0076191274
3.9311462 0.0077978739
3.9315863 0.0080398507
3.9320264 0.0083308959
3.9324665 0.0086568471
3.9329066 0.0090035423
3.9333467 0.0093568193
3.9337868 0.009702516
3.9342268 0.01002647
3.9346669 0.01031452
3.935107 0.0105544
3.9355471 0.010778747
3.9359872 0.011002003
3.9364273 0.011221318
3.9368674 0.011433841
3.9373075 0.01163672
3.9377475 0.011827106
3.9381876 0.012002146
3.9386277 0.01215899
3.9390678 0.012294788
3.9395079 0.012406687
3.939948 0.012491837
3.9403881 0.012523825
3.9408282 0.012474374
3.9412683 0.012359131
3.9417083 0.01219421
3.9421484 0.011995726
3.9425885 0.011779791
3.9430286 0.011562521
3.9434687 0.011360029
3.9439088 0.011188429
3.9443489 0.011063836
3.944789 0.011002362
3.945229 0.01100911
3.9456691 0.011032394
3.9461092 0.011061894
3.9465493 0.011095957
3.9469894 0.011132931
3.9474295 0.011171163
3.9478696 0.011209
3.9483097 0.011244792
3.9487497 0.011276885
3.9491898 0.011303627
3.9496299 0.011323366
3.95007 0.011334507
3.9505101 0.011338866
3.9509502 0.011338844
3.9513903 0.011335584
3.9518304 0.011330229
3.9522705 0.011323921
3.9527105 0.011317805
3.9531506 0.011313022
3.9535907 0.011310717
3.9540308 0.011312031
3.9544709 0.011318107
3.954911 0.01133009
3.9553511 0.01134971
3.9557912 0.011378406
3.9562312 0.011415643
3.9566713 0.011460836
3.9571114 0.011513402
3.9575515 0.011572755
3.9579916 0.011638311
3.9584317 0.011709486
3.9588718 0.011785694
3.9593119 0.011866353
3.959752 0.011950876
3.960192 0.012038436
3.9606321 0.012127436
3.9610722 0.012219374
3.9615123 0.012316295
3.9619524 0.012420247
3.9623925 0.012533273
3.9628326 0.012657421
3.9632727 0.012794735
3.9637127 0.012947261
3.9641528 0.013117045
3.9645929 0.013306132
3.965033 0.013516503
3.9654731 0.013736547
3.9659132 0.013956591
3.9663533 0.014176635
3.9667934 0.014396679
3.9672334 0.014616723
3.9676735 0.014836767
3.9681136 0.015056811
3.9685537 0.015276855
3.9689938 0.015496899
3.9694339 0.015716943
3.969874 0.015936987
3.9703141 0.016157031
3.9707542 0.016377075
3.9711942 0.016597119
3.9716343 0.016817163
3.9720744 0.017037207
3.9725145 0.017257251
3.9729546 0.017477295
3.9733947 0.017697339
3.9738348 0.017917383
3.9742749 0.018137427
3.9747149 0.018357471
3.975155 0.018575637
3.9755951 0.018771755
3.9760352 0.018945184
3.9764753 0.01910206
3.9769154 0.01924852
3.9773555 0.019390701
3.9777956 0.01953474
3.9782356 0.019686774
3.9786757 0.019852941
3.9791158 0.020039376
3.9795559 0.020252217
3.979996 0.020497601
3.9804361 0.020761652
3.9808762 0.021025705
3.9813163 0.021289758
3.9817564 0.021553811
3.9821964 0.021817864
3.9826365 0.022081916
3.9830766 0.022345969
3.9835167 0.022610022
3.9839568 0.022874075
3.9843969 0.023138128
3.984837 0.02340218
3.9852771 0.023666233
3.9857171 0.023930286
3.9861572 0.024194339
3.9865973 0.024458392
3.9870374 0.024722444
3.9874775 0.024986497
3.9879176 0.02525055
3.9883577 0.025514603
3.9887978 0.025778656
3.9892378 0.026042709
3.9896779 0.026306761
3.990118 0.026565872
3.9905581 0.02673038
3.9909982 0.026783978
3.9914383 0.026749166
3.9918784 0.026648448
3.9923185 0.026504324
3.9927586 0.026339298
3.9931986 0.026175871
3.9936387 0.026036546
3.9940788 0.025943824
3.9945189 0.025920208
3.994959 0.025988199
3.9953991 0.026150502
3.9958392 0.026380211
3.9962793 0.026664579
3.9967193 0.026991017
3.9971594 0.027346936
3.9975995 0.027719749
3.9980396 0.028096866
3.9984797 0.028465698
3.9989198 0.028813658
3.9993599 0.029128157
3.9998 0.029396606
4.00024 0.029591605
4.0006801 0.029645318
4.0011202 0.029581486
4.0015603 0.029435796
4.0020004 0.029243938
4.0024405 0.029041601
4.0028806 0.028864472
4.0033207 0.028748241
4.0037608 0.028728595
4.0042008 0.028841225
4.0046409 0.029121817
4.005081 0.029603874
4.0055211 0.030226784
4.0059612 0.030936258
4.0064013 0.031715111
4.0068414 0.032546161
4.0072815 0.033412224
4.0077215 0.034296117
4.0081616 0.035180655
4.0086017 0.036048657
4.0090418 0.036882938
4.0094819 0.037666315
4.009922 0.038381605
4.0103621 0.039043109
4.0108022 0.039703241
4.0112422 0.040363373
4.0116823 0.041023505
4.0121224 0.041683637
4.0125625 0.042343769
4.0130026 0.043003901
4.0134427 0.043664033
4.0138828 0.044324165
4.0143229 0.044984297
4.014763 0.045644429
4.015203 0.046304561
4.0156431 0.046964693
4.0160832 0.047624825
4.0165233 0.048284957
4.0169634 0.048945089
4.0174035 0.049605221
4.0178436 0.050265353
4.0182837 0.050925485
4.0187237 0.051585617
4.0191638 0.052245749
4.0196039 0.052905881
4.020044 0.053566039
4.0204841 0.054229875
4.0209242 0.054901875
4.0213643 0.055584768
4.0218044 0.056281281
4.0222444 0.056994142
4.0226845 0.057726078
4.0231246 0.058479816
4.0235647 0.059258085
4.0240048 0.060063611
4.0244449 0.060899122
4.024885 0.061767347
4.0253251 0.062666134
4.0257652 0.063583591
4.0262052 0.064517451
4.0266453 0.065466011
4.0270854 0.066427565
4.0275255 0.067400409
4.0279656 0.068382838
4.0284057 0.069373147
4.0288458 0.070369632
4.0292859 0.071370588
4.0297259 0.07237431
4.030166 0.073379214
4.0306061 0.074385355
4.0310462 0.075392905
4.0314863 0.076401815
4.0319264 0.077412036
4.0323665 0.078423519
4.0328066 0.079436216
4.0332466 0.080450079
4.0336867 0.081465057
4.0341268 0.082481103
4.0345669 0.083498168
4.035007 0.084516205
4.0354471 0.085539679
4.0358872 0.086572224
4.0363273 0.087612962
4.0367674 0.088661017
4.0372074 0.089715511
4.0376475 0.090775569
4.0380876 0.091840312
4.0385277 0.092908866
4.0389678 0.093980352
4.0394079 0.095053895
4.039848 0.096128617
4.0402881 0.097214866
4.0407281 0.098349051
4.0411682 0.099531801
4.0416083 0.10076058
4.0420484 0.10203286
4.0424885 0.1033461
4.0429286 0.10469778
4.0433687 0.10608536
4.0438088 0.1075063
4.0442488 0.10895808
4.0446889 0.11043816
4.045129 0.11194639
4.0455691 0.11351914
4.0460092 0.11516708
4.0464493 0.11688698
4.0468894 0.11867561
4.0473295 0.12052975
4.0477696 0.12244618
4.0482096 0.12442167
4.0486497 0.126453
4.0490898 0.12853695
4.0495299 0.13067029
4.04997 0.1328498
4.0504101 0.13509914
4.0508502 0.13744027
4.0512903 0.13985446
4.0517303 0.14232283
4.0521704 0.14482649
4.0526105 0.14734658
4.0530506 0.1498642
4.0534907 0.15236049
4.0539308 0.15481656
4.0543709 0.15721353
4.054811 0.15953252
4.0552511 0.16176666
4.0556911 0.16395958
4.0561312 0.16611714
4.0565713 0.16823892
4.0570114 0.17032454
4.0574515 0.17237358
4.0578916 0.17438566
4.0583317 0.17636037
4.0587718 0.17829731
4.0592118 0.18019609
4.0596519 0.18205631
4.060092 0.18387465
4.0605321 0.18556933
4.0609722 0.18712505
4.0614123 0.18857128
4.0618524 0.18993753
4.0622925 0.19125327
4.0627325 0.192548
4.0631726 0.1938512
4.0636127 0.19519237
4.0640528 0.19660099
4.0644929 0.19810655
4.064933 0.19973854
4.0653731 0.20152975
4.0658132 0.20348071
4.0662533 0.20556025
4.0666933 0.20773687
4.0671334 0.20997906
4.0675735 0.2122553
4.0680136 0.21453408
4.0684537 0.2167839
4.0688938 0.21897324
4.0693339 0.22107058
4.069774 0.22304443
4.070214 0.22484806
4.0706541 0.22638721
4.0710942 0.22770084
4.0715343 0.2288489
4.0719744 0.22989135
4.0724145 0.23088813
4.0728546 0.23189919
4.0732947 0.23298448
4.0737347 0.23420395
4.0741748 0.23561755
4.0746149 0.23728523
4.075055 0.23926515
4.0754951 0.2414607
4.0759352 0.24377258
4.0763753 0.24617843
4.0768154 0.24865589
4.0772555 0.25118262
4.0776955 0.25373624
4.0781356 0.25629441
4.0785757 0.25883477
4.0790158 0.26133496
4.0794559 0.26377262
4.079896 0.26612539
4.0803361 0.26840193
4.0807762 0.2706613
4.0812162 0.27290149
4.0816563 0.27511767
4.0820964 0.277305
4.0825365 0.27945867
4.0829766 0.28157383
4.0834167 0.28364566
4.0838568 0.28566934
4.0842969 0.28764002
4.0847369 0.2895529
4.085177 0.29136884
4.0856171 0.29280082
4.0860572 0.29385861
4.0864973 0.29463338
4.0869374 0.29521629
4.0873775 0.29569853
4.0878176 0.29617126
4.0882577 0.29672565
4.0886977 0.29745287
4.0891378 0.2984441
4.0895779 0.29979051
4.090018 0.30158282
4.0904581 0.30360722
4.0908982 0.30563163
4.0913383 0.30765603
4.0917784 0.30968044
4.0922184 0.31170484
4.0926585 0.31372925
4.0930986 0.31575365
4.0935387 0.31777806
4.0939788 0.31980246
4.0944189 0.32182687
4.094859 0.32385127
4.0952991 0.32587568
4.0957391 0.32790008
4.0961792 0.32992448
4.0966193 0.33194889
4.0970594 0.33397329
4.0974995 0.3359977
4.0979396 0.3380221
4.0983797 0.34004651
4.0988198 0.34207091
4.0992599 0.34409532
4.0996999 0.34611972
4.10014 0.34814217
4.1005801 0.35013488
4.1010202 0.35208886
4.1014603 0.3540041
4.1019004 0.3558806
4.1023405 0.35771837
4.1027806 0.35951741
4.1032206 0.36127771
4.1036607 0.36299927
4.1041008 0.3646821
4.1045409 0.36632619
4.104981 0.36793155
4.1054211 0.36946944
4.1058612 0.37091745
4.1063013 0.3722936
4.1067413 0.37361598
4.1071814 0.3749027
4.1076215 0.37617186
4.1080616 0.37744154
4.1085017 0.37872984
4.1089418 0.38005487
4.1093819 0.38143471
4.109822 0.38288746
4.1102621 0.38441746
4.1107021 0.38597579
4.1111422 0.38755244
4.1115823 0.38914312
4.1120224 0.39074357
4.1124625 0.39234949
4.1129026 0.39395662
4.1133427 0.39556067
4.1137828 0.39715737
4.1142228 0.39874244
4.1146629 0.4003116
4.115103 0.40186104
4.1155431 0.40339861
4.1159832 0.40492668
4.1164233 0.4064427
4.1168634 0.40794413
4.1173035 0.40942846
4.1177435 0.41089315
4.1181836 0.41233566
4.1186237 0.41375347
4.1190638 0.41514405
4.1195039 0.41650485
4.119944 0.41783336
4.1203841 0.41908304
4.1208242 0.42019756
4.1212643 0.42120218
4.1217043 0.42212313
4.1221444 0.42298669
4.1225845 0.42381909
4.1230246 0.42464658
4.1234647 0.42549544
4.1239048 0.42639189
4.1243449 0.4273622
4.124785 0.42843262
4.125225 0.42961625
4.1256651 0.43085091
4.1261052 0.43211802
4.1265453 0.43340969
4.1269854 0.43471799
4.1274255 0.43603504
4.1278656 0.4373529
4.1283057 0.43866368
4.1287457 0.43995946
4.1291858 0.44123233
4.1296259 0.44247439
4.130066 0.44367803
4.1305061 0.4448546
4.1309462 0.44601378
4.1313863 0.44715627
4.1318264 0.44828282
4.1322665 0.44939413
4.1327065 0.45049093
4.1331466 0.45157394
4.1335867 0.45264389
4.1340268 0.45370149
4.1344669 0.45474747
4.134907 0.45578255
4.1353471 0.45679241
4.1357872 0.45774769
4.1362272 0.45865201
4.1366673 0.45951013
4.1371074 0.46032678
4.1375475 0.46110672
4.1379876 0.46185468
4.1384277 0.46257541
4.1388678 0.46327367
4.1393079 0.46395418
4.1397479 0.46462171
4.140188 0.46527729
4.1406281 0.46589092
4.1410682 0.46644796
4.1415083 0.46693967
4.1419484 0.46735731
4.1423885 0.46769214
4.1428286 0.46793543
4.1432687 0.46807844
4.1437087 0.46811243
4.1441488 0.46802866
4.1445889 0.46781839
4.145029 0.46747303
4.1454691 0.46702249
4.1459092 0.46649627
4.1463493 0.46589724
4.1467894 0.46522825
4.1472294 0.46449219
4.1476695 0.46369191
4.1481096 0.46283029
4.1485497 0.46191019
4.1489898 0.46093449
4.1494299 0.45990604
4.14987 0.45882772
4.1503101 0.457713
4.1507502 0.4565933
4.1511902 0.45546992
4.1516303 0.45434226
4.1520704 0.45320969
4.1525105 0.4520716
4.1529506 0.45092736
4.1533907 0.44977637
4.1538308 0.44861801
4.1542709 0.44745166
4.1547109 0.44627671
4.155151 0.44509116
4.1555911 0.44387967
4.1560312 0.44264343
4.1564713 0.44138922
4.1569114 0.4401238
4.1573515 0.43885394
4.1577916 0.43758641
4.1582316 0.43632798
4.1586717 0.43508542
4.1591118 0.43386549
4.1595519 0.43267496
4.159992 0.43152061
4.1604321 0.43042144
4.1608722 0.42938945
4.1613123 0.42841935
4.1617524 0.42750581
4.1621924 0.42664353
4.1626325 0.4258272
4.1630726 0.42505151
4.1635127 0.42431114
4.1639528 0.42360079
4.1643929 0.42291515
4.164833 0.4222489
4.1652731 0.42160145
4.1657131 0.42098524
4.1661532 0.42039613
4.1665933 0.41982823
4.1670334 0.41927562
4.1674735 0.41873238
4.1679136 0.41819261
4.1683537 0.41765039
4.1687938 0.41709981
4.1692338 0.41653497
4.1696739 0.41594995
4.170114 0.41533784
4.1705541 0.41467662
4.1709942 0.41396685
4.1714343 0.41321869
4.1718744 0.41244227
4.1723145 0.41164773
4.1727546 0.41084521
4.1731946 0.41004485
4.1736347 0.40925679
4.1740748 0.40849117
4.1745149 0.40775812
4.174955 0.40706779
4.1753951 0.40642751
4.1758352 0.4058486
4.1762753 0.40535001
4.1767153 0.40495073
4.1771554 0.40466976
4.1775955 0.40452609
4.1780356 0.40453871
4.1784757 0.40472663
4.1789158 0.40510884
4.1793559 0.40570434
4.179796 0.40653211
4.180236 0.40758768
4.1806761 0.4087543
4.1811162 0.41000012
4.1815563 0.41130963
4.1819964 0.41266731
4.1824365 0.41405762
4.1828766 0.41546504
4.1833167 0.41687405
4.1837568 0.41826913
4.1841968 0.41963474
4.1846369 0.42095536
4.185077 0.42221837
4.1855171 0.42352596
4.1859572 0.42490954
4.1863973 0.42633372
4.1868374 0.42776311
4.1872775 0.4291623
4.1877175 0.43049591
4.1881576 0.43172852
4.1885977 0.43282476
4.1890378 0.43374922
4.1894779 0.4344665
4.189918 0.4349412
4.1903581 0.43516708
4.1907982 0.43520007
4.1912382 0.43506785
4.1916783 0.43479693
4.1921184 0.43441383
4.1925585 0.43394506
4.1929986 0.43341713
4.1934387 0.43285656
4.1938788 0.43228986
4.1943189 0.43174354
4.194759 0.43124412
4.195199 0.43079986
4.1956391 0.43030181
4.1960792 0.42974433
4.1965193 0.42914826
4.1969594 0.42853444
4.1973995 0.42792373
4.1978396 0.42733696
4.1982797 0.42679498
4.1987197 0.42631863
4.1991598 0.42592875
4.1995999 0.4256462
4.20004 0.42549271
4.2004801 0.42560079
4.2009202 0.42601588
4.2013603 0.42668309
4.2018004 0.42754757
4.2022404 0.42855446
4.2026805 0.4296489
4.2031206 0.43077602
4.2035607 0.43188095
4.2040008 0.43290885
4.2044409 0.43380484
4.204881 0.43451407
4.2053211 0.43505308
4.2057612 0.43558088
4.2062012 0.43610551
4.2066413 0.4366258
4.2070814 0.43714063
4.2075215 0.43764885
4.2079616 0.43814932
4.2084017 0.43864089
4.2088418 0.43912242
4.2092819 0.43959278
4.2097219 0.44005081
4.210162 0.44049591
4.2106021 0.44093228
4.2110422 0.44135898
4.2114823 0.44177341
4.2119224 0.44217297
4.2123625 0.44255505
4.2128026 0.44291705
4.2132426 0.44325637
4.2136827 0.4435704
4.2141228 0.44385654
4.2145629 0.44411218
4.215003 0.44433473
4.2154431 0.44446462
4.2158832 0.44446247
4.2163233 0.44435349
4.2167634 0.44416287
4.2172034 0.44391581
4.2176435 0.44363751
4.2180836 0.44335315
4.2185237 0.44308795
4.2189638 0.4428671
4.2194039 0.44271579
4.219844 0.44265922
4.2202841 0.44271353
4.2207241 0.44285293
4.2211642 0.44305817
4.2216043 0.44331183
4.2220444 0.44359649
4.2224845 0.44389472
4.2229246 0.44418911
4.2233647 0.44446223
4.2238048 0.44469667
4.2242448 0.44487501
4.2246849 0.44497981
4.225125 0.44499553
4.2255651 0.44494337
4.2260052 0.44483901
4.2264453 0.44468834
4.2268854 0.44449725
4.2273255 0.44427165
4.2277656 0.44401744
4.2282056 0.44374052
4.2286457 0.44344678
4.2290858 0.44314212
4.2295259 0.44283245
4.229966 0.44252365
4.2304061 0.44220374
4.2308462 0.4418485
4.2312863 0.44145382
4.2317263 0.44101571
4.2321664 0.44053019
4.2326065 0.43999326
4.2330466 0.43940095
4.2334867 0.43874925
4.2339268 0.43803419
4.2343669 0.43725178
4.234807 0.43639802
4.235247 0.43540693
4.2356871 0.43401646
4.2361272 0.43226953
4.2365673 0.43024972
4.2370074 0.4280406
4.2374475 0.42572575
4.2378876 0.42338876
4.2383277 0.4211132
4.2387678 0.41898265
4.2392078 0.41708069
4.2396479 0.4154909
4.240088 0.41428794
4.2405281 0.41324106
4.2409682 0.41221697
4.2414083 0.41121627
4.2418484 0.41023957
4.2422885 0.40928746
4.2427285 0.40836055
4.2431686 0.40745944
4.2436087 0.40658474
4.2440488 0.40573705
4.2444889 0.40491696
4.244929 0.40412509
4.2453691 0.40338525
4.2458092 0.40272628
4.2462492 0.4021255
4.2466893 0.40155926
4.2471294 0.40100391
4.2475695 0.40043579
4.2480096 0.39983126
4.2484497 0.39916665
4.2488898 0.39841831
4.2493299 0.3975626
4.24977 0.39657586
4.25021 0.39545389
4.2506501 0.39430966
4.2510902 0.39316543
4.2515303 0.3920212
4.2519704 0.39087698
4.2524105 0.38973275
4.2528506 0.38858852
4.2532907 0.38744429
4.2537307 0.38630006
4.2541708 0.38515583
4.2546109 0.3840116
4.255051 0.38286737
4.2554911 0.38172314
4.2559312 0.38057892
4.2563713 0.37943469
4.2568114 0.37829046
4.2572515 0.37714623
4.2576915 0.376002
4.2581316 0.37485777
4.2585717 0.37371354
4.2590118 0.37256931
4.2594519 0.37142509
4.259892 0.37028086
4.2603321 0.36913663
4.2607722 0.3679924
4.2612122 0.36684817
4.2616523 0.36570394
4.2620924 0.36455971
4.2625325 0.36341548
4.2629726 0.36227125
4.2634127 0.36112703
4.2638528 0.3599828
4.2642929 0.35883857
4.2647329 0.35769434
4.265173 0.35655011
4.2656131 0.35540588
4.2660532 0.35426165
4.2664933 0.35311742
4.2669334 0.35197319
4.2673735 0.35082897
4.2678136 0.34968474
4.2682537 0.34854051
4.2686937 0.34739628
4.2691338 0.34625205
4.2695739 0.34510782
4.270014 0.34396376
4.2704541 0.34298662
4.2708942 0.34228877
4.2713343 0.34181946
4.2717744 0.34152793
4.2722144 0.34136343
4.2726545 0.34127521
4.2730946 0.3412125
4.2735347 0.34112456
4.2739748 0.34096063
4.2744149 0.34066997
4.274855 0.3402018
4.2752951 0.33954719
4.2757351 0.33881969
4.2761752 0.33804248
4.2766153 0.33722982
4.2770554 0.33639595
4.2774955 0.33555513
4.2779356 0.33472161
4.2783757 0.33390964
4.2788158 0.33313347
4.2792559 0.33240736
4.2796959 0.33174555
4.280136 0.33115903
4.2805761 0.3306088
4.2810162 0.3300786
4.2814563 0.32956729
4.2818964 0.32907375
4.2823365 0.32859682
4.2827766 0.32813539
4.2832166 0.3276883
4.2836567 0.32725443
4.2840968 0.32683263
4.2845369 0.32642177
4.284977 0.32602072
4.2854171 0.32563675
4.2858572 0.32527908
4.2862973 0.32494664
4.2867373 0.32463834
4.2871774 0.32435312
4.2876175 0.32408988
4.2880576 0.32384754
4.2884977 0.32362502
4.2889378 0.32342124
4.2893779 0.32323511
4.289818 0.32306555
4.2902581 0.32292001
4.2906981 0.32283583
4.2911382 0.32281976
4.2915783 0.3228744
4.2920184 0.32300234
4.2924585 0.32320618
4.2928986 0.32348852
4.2933387 0.32385196
4.2937788 0.3242991
4.2942188 0.32483255
4.2946589 0.32545489
4.295099 0.32616816
4.2955391 0.32695822
4.2959792 0.32781484
4.2964193 0.32873382
4.2968594 0.32971094
4.2972995 0.33074199
4.2977395 0.33182278
4.2981796 0.33294908
4.2986197 0.3341167
4.2990598 0.33532141
4.2994999 0.33655903
4.29994 0.33782533
4.3003801 0.33910574
4.3008202 0.34038579
4.3012603 0.34167298
4.3017003 0.34297512
4.3021404 0.34429998
4.3025805 0.34565537
4.3030206 0.34704908
4.3034607 0.34848889
4.3039008 0.34998261
4.3043409 0.35153802
4.304781 0.35316292
4.305221 0.35486327
4.3056611 0.35662865
4.3061012 0.35844644
4.3065413 0.36030499
4.3069814 0.36219268
4.3074215 0.36409787
4.3078616 0.36600894
4.3083017 0.36791424
4.3087417 0.36980216
4.3091818 0.37166105
4.3096219 0.37347929
4.310062 0.37524585
4.3105021 0.37698902
4.3109422 0.37872735
4.3113823 0.38045786
4.3118224 0.38217754
4.3122625 0.3838834
4.3127025 0.38557245
4.3131426 0.38724169
4.3135827 0.38888813
4.3140228 0.39050876
4.3144629 0.3921006
4.314903 0.39366065
4.3153431 0.39518285
4.3157832 0.39666138
4.3162232 0.39810056
4.3166633 0.39950498
4.3171034 0.40087923
4.3175435 0.40222792
4.3179836 0.40355565
4.3184237 0.40486701
4.3188638 0.40616661
4.3193039 0.40745903
4.3197439 0.4087489
4.320184 0.41003343
4.3206241 0.41125804
4.3210642 0.41242238
4.3215043 0.4135409
4.3219444 0.41462807
4.3223845 0.41569833
4.3228246 0.41676614
4.3232647 0.41784597
4.3237047 0.41895225
4.3241448 0.42009945
4.3245849 0.42130202
4.325025 0.42257465
4.3254651 0.424002
4.3259052 0.42561754
4.3263453 0.42738249
4.3267854 0.42925809
4.3272254 0.43120556
4.3276655 0.43318611
4.3281056 0.43516098
4.3285457 0.43709139
4.3289858 0.43893857
4.3294259 0.44066373
4.329866 0.4422281
4.3303061 0.44362993
4.3307461 0.44496079
4.3311862 0.44623293
4.3316263 0.44745217
4.3320664 0.44862436
4.3325065 0.44975534
4.3329466 0.45085094
4.3333867 0.45191699
4.3338268 0.45295934
4.3342669 0.45398382
4.3347069 0.45499627
4.335147 0.45600573
4.3355871 0.45704889
4.3360272 0.45811084
4.3364673 0.45916124
4.3369074 0.46016974
4.3373475 0.46110601
4.3377876 0.4619397
4.3382276 0.46264047
4.3386677 0.46317798
4.3391078 0.46352188
4.3395479 0.46364184
4.339988 0.46350751
4.3404281 0.46314332
4.3408682 0.46261771
4.3413083 0.46195876
4.3417483 0.46119446
4.3421884 0.46035283
4.3426285 0.4594619
4.3430686 0.45854968
4.3435087 0.45764419
4.3439488 0.45677344
4.3443889 0.45596544
4.344829 0.45524822
4.3452691 0.45460946
4.3457091 0.45391738
4.3461492 0.45318241
4.3465893 0.45243122
4.3470294 0.4516905
4.3474695 0.45098693
4.3479096 0.45034719
4.3483497 0.44979797
4.3487898 0.44936594
4.3492298 0.44907779
4.3496699 0.44896021
4.35011 0.44903608
4.3505501 0.44923819
4.3509902 0.44952229
4.3514303 0.44987437
4.3518704 0.45028046
4.3523105 0.45072654
4.3527506 0.45119865
4.3531906 0.45168277
4.3536307 0.45216493
4.3540708 0.45263112
4.3545109 0.45306735
4.354951 0.45345964
4.3553911 0.45389407
4.3558312 0.45448292
4.3562713 0.4551709
4.3567113 0.45590107
4.3571514 0.45661647
4.3575915 0.45726015
4.3580316 0.45777516
4.3584717 0.45810455
4.3589118 0.45819137
4.3593519 0.45797867
4.359792 0.45740949
4.360232 0.4564895
4.3606721 0.4555213
4.3611122 0.45455311
4.3615523 0.45358492
4.3619924 0.45261672
4.3624325 0.45164853
4.3628726 0.45068034
4.3633127 0.44971214
4.3637528 0.44874395
4.3641928 0.44777576
4.3646329 0.44680756
4.365073 0.44583937
4.3655131 0.44487117
4.3659532 0.44390298
4.3663933 0.44293479
4.3668334 0.44196659
4.3672735 0.4409984
4.3677135 0.44003021
4.3681536 0.43906201
4.3685937 0.43809382
4.3690338 0.43712563
4.3694739 0.43615743
4.369914 0.43518924
4.3703541 0.43414046
4.3707942 0.43286556
4.3712342 0.43139288
4.3716743 0.42975575
4.3721144 0.4279875
4.3725545 0.42612146
4.3729946 0.42419095
4.3734347 0.42222931
4.3738748 0.42026985
4.3743149 0.41834591
4.374755 0.41649081
4.375195 0.41472453
4.3756351 0.41296813
4.3760752 0.41120435
4.3765153 0.40943536
4.3769554 0.40766337
4.3773955 0.40589054
4.3778356 0.40411909
4.3782757 0.40235118
4.3787157 0.40058901
4.3791558 0.39883477
4.3795959 0.39709064
4.380036 0.39535904
4.3804761 0.39367787
4.3809162 0.39206786
4.3813563 0.39052053
4.3817964 0.38902738
4.3822364 0.38757994
4.3826765 0.38616972
4.3831166 0.38478822
4.3835567 0.38342698
4.3839968 0.3820775
4.3844369 0.38073129
4.384877 0.37937987
4.3853171 0.37805224
4.3857572 0.37683425
4.3861972 0.37570905
4.3866373 0.37465394
4.3870774 0.37364625
4.3875175 0.37266331
4.3879576 0.37168242
4.3883977 0.37068091
4.3888378 0.3696361
4.3892779 0.36852531
4.3897179 0.36732586
4.390158 0.36599764
4.3905981 0.36435148
4.3910382 0.36240241
4.3914783 0.36022786
4.3919184 0.35790521
4.3923585 0.35551188
4.3927986 0.35312528
4.3932386 0.35082279
4.3936787 0.34868184
4.3941188 0.34677982
4.3945589 0.34519414
4.394999 0.3440022
4.3954391 0.34303401
4.3958792 0.34206581
4.3963193 0.34109762
4.3967594 0.34012943
4.3971994 0.33916123
4.3976395 0.33819304
4.3980796 0.33722484
4.3985197 0.33625665
4.3989598 0.33528846
4.3993999 0.33432026
4.39984 0.33335207
4.4002801 0.33238388
4.4007201 0.33141568
4.4011602 0.33044749
4.4016003 0.3294793
4.4020404 0.3285111
4.4024805 0.32754291
4.4029206 0.32657471
4.4033607 0.32560652
4.4038008 0.32463833
4.4042408 0.32367013
4.4046809 0.32270194
4.405121 0.32174328
4.4055611 0.32096157
4.4060012 0.32039335
4.4064413 0.32000606
4.4068814 0.31976714
4.4073215 0.31964404
4.4077616 0.3196042
4.4082016 0.31961507
4.4086417 0.31964408
4.4090818 0.31965869
4.4095219 0.31962633
4.409962 0.31951445
4.4104021 0.31934401
4.4108422 0.31917716
4.4112823 0.31901542
4.4117223 0.31885984
4.4121624 0.31871148
4.4126025 0.3185714
4.4130426 0.31844067
4.4134827 0.31832033
4.4139228 0.31821147
4.4143629 0.31811513
4.414803 0.31803237
4.415243 0.31798693
4.4156831 0.31808343
4.4161232 0.31831961
4.4165633 0.31867769
4.4170034 0.31913988
4.4174435 0.3196884
4.4178836 0.32030547
4.4183237 0.3209733
4.4187638 0.32167411
4.4192038 0.32239011
4.4196439 0.32310353
4.420084 0.3237985
4.4205241 0.32453295
4.4209642 0.32534841
4.4214043 0.32625484
4.4218444 0.32726218
4.4222845 0.3283804
4.4227245 0.32961947
4.4231646 0.33098933
4.4236047 0.33249995
4.4240448 0.33416129
4.4244849 0.33598329
4.424925 0.33797594
4.4253651 0.34028643
4.4258052 0.34311713
4.4262452 0.34637058
4.4266853 0.34994297
4.4271254 0.3537305
4.4275655 0.35762936
4.4280056 0.36153573
4.4284457 0.36534583
4.4288858 0.36895583
4.4293259 0.37226193
4.429766 0.37516033
4.430206 0.37759735
4.4306461 0.37985771
4.4310862 0.38202411
4.4315263 0.38412062
4.4319664 0.3861713
4.4324065 0.38820019
4.4328466 0.39023136
4.4332867 0.39228886
4.4337267 0.39439675
4.4341668 0.39657908
4.4346069 0.39885991
4.435047 0.40126335
4.4354871 0.40380755
4.4359272 0.40647017
4.4363673 0.40921714
4.4368074 0.41201439
4.4372474 0.41482787
4.4376875 0.41762351
4.4381276 0.42036725
4.4385677 0.42302503
4.4390078 0.42556278
4.4394479 0.42794644
4.439888 0.43014194
4.4403281 0.4321778
4.4407682 0.43419368
4.4412082 0.43619862
4.4416483 0.43819476
4.4420884 0.44018423
4.4425285 0.44216918
4.4429686 0.44415175
4.4434087 0.44613407
4.4438488 0.44811828
4.4442889 0.45010653
4.4447289 0.45210095
4.445169 0.45410304
4.4456091 0.45610807
4.4460492 0.45811514
4.4464893 0.46012491
4.4469294 0.46213806
4.4473695 0.46415524
4.4478096 0.46617711
4.4482496 0.46820435
4.4486897 0.4702376
4.4491298 0.47227755
4.4495699 0.47432484
4.45001 0.47638029
4.4504501 0.47873191
4.4508902 0.48158196
4.4513303 0.48484133
4.4517704 0.48842089
4.4522104 0.49223156
4.4526505 0.4961842
4.4530906 0.50018971
4.4535307 0.50415899
4.4539708 0.50800292
4.4544109 0.51163239
4.454851 0.51495828
4.4552911 0.51799123
4.4557311 0.52099521
4.4561712 0.52395621
4.4566113 0.52683498
4.4570514 0.52959232
4.4574915 0.532189
4.4579316 0.5345858
4.4583717 0.5367435
4.4588118 0.53862287
4.4592519 0.54018469
4.4596919 0.54138975
4.460132 0.54221149
4.4605721 0.54282474
4.4610122 0.54330487
4.4614523 0.54366228
4.4618924 0.54390735
4.4623325 0.54405046
4.4627726 0.544102
4.4632126 0.54407237
4.4636527 0.54397194
4.4640928 0.5438111
4.4645329 0.54360025
4.464973 0.54334976
4.4654131 0.54308934
4.4658532 0.54284134
4.4662933 0.54259629
4.4667333 0.54234465
4.4671734 0.54207688
4.4676135 0.54178342
4.4680536 0.54145473
4.4684937 0.54108125
4.4689338 0.54065344
4.4693739 0.54016175
4.469814 0.53959663
4.4702541 0.5389517
4.4706941 0.53823995
4.4711342 0.53747305
4.4715743 0.53666157
4.4720144 0.53581609
4.4724545 0.53494718
4.4728946 0.53406541
4.4733347 0.53318137
4.4737748 0.53230563
4.4742148 0.53144875
4.4746549 0.53062132
4.475095 0.52983899
4.4755351 0.52924078
4.4759752 0.52884075
4.4764153 0.5285787
4.4768554 0.52839441
4.4772955 0.5282277
4.4777355 0.52801835
4.4781756 0.52770617
4.4786157 0.52723095
4.4790558 0.52653249
4.4794959 0.52555058
4.479936 0.52422502
4.4803761 0.52249569
4.4808162 0.52036653
4.4812563 0.51788863
4.4816963 0.51511349
4.4821364 0.5120926
4.4825765 0.50887744
4.4830166 0.5055195
4.4834567 0.50207028
4.4838968 0.49858127
4.4843369 0.49510394
4.484777 0.4916898
4.485217 0.48836549
4.4856571 0.48501431
4.4860972 0.48162266
4.4865373 0.47820142
4.4869774 0.47476148
4.4874175 0.47131374
4.4878576 0.46786909
4.4882977 0.4644384
4.4887377 0.46103258
4.4891778 0.45766251
4.4896179 0.45433908
4.490058 0.45107487
4.4904981 0.44798928
4.4909382 0.44511888
4.4913783 0.44241962
4.4918184 0.43984744
4.4922585 0.43735828
4.4926985 0.43490809
4.4931386 0.43245281
4.4935787 0.42994838
4.4940188 0.42735074
4.4944589 0.42461584
4.494899 0.42169961
4.4953391 0.41844948
4.4957792 0.4146583
4.4962192 0.41043262
4.4966593 0.40589005
4.4970994 0.40114817
4.4975395 0.39632459
4.4979796 0.3915369
4.4984197 0.38690269
4.4988598 0.38253957
4.4992999 0.37856514
4.4997399 0.37509699
4.50018 0.37221945
4.5006201 0.36969792
4.5010602 0.36741733
4.5015003 0.36532193
4.5019404 0.36335596
4.5023805 0.36146367
4.5028206 0.3595893
4.5032607 0.35767709
4.5037007 0.3556713
4.5041408 0.35351616
4.5045809 0.35115591
4.505021 0.34853513
4.5054611 0.34575987
4.5059012 0.34295249
4.5063413 0.34011983
4.5067814 0.33726871
4.5072214 0.33440596
4.5076615 0.33153841
4.5081016 0.32867289
4.5085417 0.32581623
4.5089818 0.32297524
4.5094219 0.32015677
4.509862 0.31736764
4.5103021 0.31461167
4.5107421 0.31188422
4.5111822 0.30918669
4.5116223 0.30652105
4.5120624 0.30388925
4.5125025 0.30129323
4.5129426 0.29873495
4.5133827 0.29621637
4.5138228 0.29373944
4.5142629 0.29130611
4.5147029 0.28891834
4.515143 0.28659076
4.5155831 0.28449645
4.5160232 0.28268701
4.5164633 0.28115893
4.5169034 0.27990866
4.5173435 0.27893271
4.5177836 0.27822754
4.5182236 0.27778964
4.5186637 0.27761548
4.5191038 0.27770155
4.5195439 0.27804432
4.519984 0.27864027
4.5204241 0.2793959
4.5208642 0.28020485
4.5213043 0.2810648
4.5217443 0.28197357
4.5221844 0.28292897
4.5226245 0.28392882
4.5230646 0.28497092
4.5235047 0.28605309
4.5239448 0.28717315
4.5243849 0.2883289
4.524825 0.28951817
4.5252651 0.29074729
4.5257051 0.29204275
4.5261452 0.2933922
4.5265853 0.29477922
4.5270254 0.29618735
4.5274655 0.29760016
4.5279056 0.29900119
4.5283457 0.30037403
4.5287858 0.30170221
4.5292258 0.30296931
4.5296659 0.30415887
4.530106 0.30525073
4.5305461 0.30615413
4.5309862 0.30686359
4.5314263 0.30741583
4.5318664 0.30784759
4.5323065 0.3081956
4.5327465 0.30849656
4.5331866 0.30878723
4.5336267 0.30910432
4.5340668 0.30948456
4.5345069 0.30996468
4.534947 0.31058141
4.5353871 0.3113261
4.5358272 0.31214603
4.5362673 0.31304592
4.5367073 0.31403128
4.5371474 0.31510759
4.5375875 0.31628036
4.5380276 0.31755509
4.5384677 0.31893728
4.5389078 0.32043243
4.5393479 0.32204604
4.539788 0.3237836
4.540228 0.32571803
4.5406681 0.32818572
4.5411082 0.33113663
4.5415483 0.33445782
4.5419884 0.33803639
4.5424285 0.34175943
4.5428686 0.34551401
4.5433087 0.34918722
4.5437487 0.35266615
4.5441888 0.35583788
4.5446289 0.3585895
4.545069 0.36081318
4.5455091 0.36269253
4.5459492 0.36439851
4.5463893 0.36597317
4.5468294 0.36745854
4.5472695 0.36889666
4.5477095 0.37032958
4.5481496 0.37179934
4.5485897 0.37334797
4.5490298 0.37501752
4.5494699 0.37685002
4.54991 0.37888751
4.5503501 0.38110066
4.5507902 0.38335454
4.5512302 0.3856358
4.5516703 0.38793543
4.5521104 0.39024444
4.5525505 0.39255383
4.5529906 0.39485461
4.5534307 0.39713777
4.5538708 0.39939431
4.5543109 0.40161525
4.554751 0.40379157
4.555191 0.40591969
4.5556311 0.40803652
4.5560712 0.41015116
4.5565113 0.41226404
4.5569514 0.41437556
4.5573915 0.41648615
4.5578316 0.41859624
4.5582717 0.42070624
4.5587117 0.42281657
4.5591518 0.42492766
4.5595919 0.42703993
4.560032 0.42915384
4.5604721 0.43127752
4.5609122 0.43341466
4.5613523 0.43556205
4.5617924 0.43771651
4.5622324 0.43987482
4.5626725 0.44203378
4.5631126 0.4441902
4.5635527 0.44634087
4.5639928 0.4484826
4.5644329 0.45061217
4.564873 0.4527264
4.5653131 0.45463103
4.5657532 0.45585651
4.5661932 0.45650195
4.5666333 0.45669979
4.5670734 0.45658249
4.5675135 0.45628249
4.5679536 0.45593223
4.5683937 0.45566416
4.5688338 0.45561072
4.5692739 0.45590437
4.5697139 0.45667755
4.570154 0.45802174
4.5705941 0.45954042
4.5710342 0.46109484
4.5714743 0.46267765
4.5719144 0.46428153
4.5723545 0.46589914
4.5727946 0.46752315
4.5732346 0.46914624
4.5736747 0.47076106
4.5741148 0.47236029
4.5745549 0.47393659
4.574995 0.47548263
4.5754351 0.47706112
4.5758752 0.47871963
4.5763153 0.48042294
4.5767554 0.48213587
4.5771954 0.48382321
4.5776355 0.48544974
4.5780756 0.48698027
4.5785157 0.48837959
4.5789558 0.4896125
4.5793959 0.49064379
4.579836 0.49143826
4.5802761 0.49191562
4.5807161 0.49192178
4.5811562 0.4915146
4.5815963 0.49077042
4.5820364 0.4897656
4.5824765 0.48857648
4.5829166 0.48727941
4.5833567 0.48595075
4.5837968 0.48466684
4.5842368 0.48350404
4.5846769 0.48253869
4.585117 0.48183611
4.5855571 0.48123396
4.5859972 0.48065039
4.5864373 0.48008033
4.5868774 0.47951869
4.5873175 0.47896039
4.5877576 0.47840037
4.5881976 0.47783353
4.5886377 0.4772548
4.5890778 0.4766591
4.5895179 0.47604136
4.589958 0.47539649
4.5903981 0.47473585
4.5908382 0.47407242
4.5912783 0.47339226
4.5917183 0.47268122
4.5921584 0.47192516
4.5925985 0.47110995
4.5930386 0.47022143
4.5934787 0.46924547
4.5939188 0.46816792
4.5943589 0.46697465
4.594799 0.4656515
4.595239 0.46418862
4.5956791 0.46260698
4.5961192 0.46092816
4.5965593 0.45917192
4.5969994 0.45735799
4.5974395 0.45550614
4.5978796 0.4536361
4.5983197 0.45176761
4.5987598 0.44992043
4.5991998 0.44811431
4.5996399 0.44636898
4.60008 0.44470265
4.6005201 0.44307013
4.6009602 0.44144344
4.6014003 0.43982383
4.6018404 0.43821254
4.6022805 0.4366108
4.6027205 0.43501987
4.6031606 0.43344099
4.6036007 0.43187538
4.6040408 0.43032431
4.6044809 0.428789
4.604921 0.42727071
4.6053611 0.42580603
4.6058012 0.42445164
4.6062412 0.42318782
4.6066813 0.42199303
4.6071214 0.42084572
4.6075615 0.41972436
4.6080016 0.41860741
4.6084417 0.41747332
4.6088818 0.41630055
4.6093219 0.41506757
4.609762 0.41375283
4.610202 0.41232558
4.6106421 0.41071924
4.6110822 0.40895415
4.6115223 0.40706625
4.6119624 0.40509147
4.6124025 0.40306575
4.6128426 0.40102504
4.6132827 0.39900525
4.6137227 0.39704234
4.6141628 0.39517223
4.6146029 0.39343086
4.615043 0.39185365
4.6154831 0.39040344
4.6159232 0.38903785
4.6163633 0.3877546
4.6168034 0.38655137
4.6172434 0.38542586
4.6176835 0.38437578
4.6181236 0.38339881
4.6185637 0.38249267
4.6190038 0.38165505
4.6194439 0.38088365
4.619884 0.38017616
4.6203241 0.3795323
4.6207642 0.37895633
4.6212042 0.37844901
4.6216443 0.37801086
4.6220844 0.37764241
4.6225245 0.37734418
4.6229646 0.3771167
4.6234047 0.37696049
4.6238448 0.37687609
4.6242849 0.37686401
4.6247249 0.37692479
4.625165 0.37705902
4.6256051 0.37726732
4.6260452 0.37754811
4.6264853 0.37789941
4.6269254 0.37831925
4.6273655 0.37880567
4.6278056 0.37935669
4.6282456 0.37997034
4.6286857 0.38064466
4.6291258 0.38137767
4.6295659 0.38216739
4.630006 0.3830119
4.6304461 0.38401608
4.6308862 0.38524356
4.6313263 0.3866396
4.6317664 0.38814941
4.6322064 0.38971826
4.6326465 0.39129137
4.6330866 0.39281399
4.6335267 0.39423137
4.6339668 0.39548873
4.6344069 0.39653132
4.634847 0.39730438
4.6352871 0.39781347
4.6357271 0.39824019
4.6361672 0.39861222
4.6366073 0.39894145
4.6370474 0.39923976
4.6374875 0.39951902
4.6379276 0.39979111
4.6383677 0.40006793
4.6388078 0.40036135
4.6392478 0.40068324
4.6396879 0.4010455
4.640128 0.40145726
4.6405681 0.40188244
4.6410082 0.40230966
4.6414483 0.4027432
4.6418884 0.40318735
4.6423285 0.4036464
4.6427686 0.40412462
4.6432086 0.4046263
4.6436487 0.40515573
4.6440888 0.4057172
4.6445289 0.40631499
4.644969 0.40695338
4.6454091 0.40773821
4.6458492 0.40877257
4.6462893 0.4100064
4.6467293 0.41138902
4.6471694 0.41286975
4.6476095 0.41439788
4.6480496 0.41592275
4.6484897 0.41739366
4.6489298 0.41875992
4.6493699 0.41997086
4.64981 0.42097578
4.6502501 0.42176618
4.6506901 0.42250811
4.6511302 0.42322709
4.6515703 0.42392596
4.6520104 0.42460755
4.6524505 0.42527469
4.6528906 0.42593022
4.6533307 0.42657696
4.6537708 0.42721774
4.6542108 0.42785541
4.6546509 0.42849278
4.655091 0.42913023
4.6555311 0.42969932
4.6559712 0.43018585
4.6564113 0.43061412
4.6568514 0.4310084
4.6572915 0.43139299
4.6577315 0.43179217
4.6581716 0.43223024
4.6586117 0.43273147
4.6590518 0.43332015
4.6594919 0.43402058
4.659932 0.43485704
4.6603721 0.43599502
4.6608122 0.43764691
4.6612523 0.43973454
4.6616923 0.44217457
4.6621324 0.44488369
4.6625725 0.44777858
4.6630126 0.4507759
4.6634527 0.45379233
4.6638928 0.45674455
4.6643329 0.45954924
4.664773 0.46212307
4.665213 0.46444498
4.6656531 0.46683865
4.6660932 0.46931383
4.6665333 0.47181058
4.6669734 0.47426897
4.6674135 0.47662908
4.6678536 0.47883096
4.6682937 0.4808147
4.6687337 0.48252035
4.6691738 0.48388798
4.6696139 0.48485767
4.670054 0.48537089
4.6704941 0.48550172
4.6709342 0.48534688
4.6713743 0.48494359
4.6718144 0.48432906
4.6722545 0.48354051
4.6726945 0.48261518
4.6731346 0.48159028
4.6735747 0.48050303
4.6740148 0.47939065
4.6744549 0.47829037
4.674895 0.4772394
4.6753351 0.47622871
4.6757752 0.47517265
4.6762152 0.47407707
4.6766553 0.47295209
4.6770954 0.47180784
4.6775355 0.47065443
4.6779756 0.46950198
4.6784157 0.46836062
4.6788558 0.46724048
4.6792959 0.46615166
4.6797359 0.4651043
4.680176 0.46415202
4.6806161 0.46366592
4.6810562 0.46363493
4.6814963 0.46394253
4.6819364 0.46447218
4.6823765 0.46510736
4.6828166 0.46573153
4.6832567 0.46622816
4.6836967 0.46648072
4.6841368 0.46637268
4.6845769 0.46578751
4.685017 0.46460859
4.6854571 0.4626967
4.6858972 0.4600891
4.6863373 0.45691995
4.6867774 0.4533234
4.6872174 0.44943361
4.6876575 0.44538472
4.6880976 0.44131089
4.6885377 0.43734628
4.6889778 0.43362503
4.6894179 0.43028131
4.689858 0.42744926
4.6902981 0.42509827
4.6907381 0.42279133
4.6911782 0.4205101
4.6916183 0.41827162
4.6920584 0.41609295
4.6924985 0.41399112
4.6929386 0.41198319
4.6933787 0.41008619
4.6938188 0.40831718
4.6942589 0.40669319
4.6946989 0.40523127
4.695139 0.403949
4.6955791 0.40285604
4.6960192 0.40192414
4.6964593 0.40111857
4.6968994 0.40040457
4.6973395 0.39974739
4.6977796 0.39911229
4.6982196 0.39846452
4.6986597 0.39776932
4.6990998 0.39699195
4.6995399 0.39609767
4.69998 0.39505171
4.7004201 0.3938726
4.7008602 0.39261014
4.7013003 0.39126268
4.7017403 0.38982846
4.7021804 0.38830574
4.7026205 0.38669275
4.7030606 0.38498776
4.7035007 0.38318899
4.7039408 0.38129471
4.7043809 0.37930315
4.704821 0.37721256
4.7052611 0.37493544
4.7057011 0.3721529
4.7061412 0.36892456
4.7065813 0.36535325
4.7070214 0.36154181
4.7074615 0.35759305
4.7079016 0.35360982
4.7083417 0.34969495
4.7087818 0.34595127
4.7092218 0.34248161
4.7096619 0.3393888
4.710102 0.33677399
4.7105421 0.33464864
4.7109822 0.33292234
4.7114223 0.33150408
4.7118624 0.33030284
4.7123025 0.32922758
4.7127425 0.32818729
4.7131826 0.32709094
4.7136227 0.3258475
4.7140628 0.32436596
4.7145029 0.32255529
4.714943 0.32032446
4.7153831 0.31763417
4.7158232 0.31457699
4.7162633 0.31123403
4.7167033 0.30768571
4.7171434 0.30401246
4.7175835 0.30029471
4.7180236 0.29661289
4.7184637 0.29304742
4.7189038 0.28967873
4.7193439 0.28658726
4.719784 0.28385342
4.720224 0.28152023
4.7206641 0.27940773
4.7211042 0.27745051
4.7215443 0.2756133
4.7219844 0.27386085
4.7224245 0.27215788
4.7228646 0.27046914
4.7233047 0.26875937
4.7237447 0.2669933
4.7241848 0.26513566
4.7246249 0.2631512
4.725065 0.26100406
4.7255051 0.25864285
4.7259452 0.25608412
4.7263853 0.25337403
4.7268254 0.25055875
4.7272655 0.24768442
4.7277055 0.24479721
4.7281456 0.24194327
4.7285857 0.23916875
4.7290258 0.23651982
4.7294659 0.23404263
4.729906 0.23178334
4.7303461 0.22987854
4.7307862 0.22849132
4.7312262 0.22752808
4.7316663 0.22688742
4.7321064 0.22646793
4.7325465 0.22616822
4.7329866 0.22588689
4.7334267 0.22552253
4.7338668 0.22497375
4.7343069 0.22413914
4.7347469 0.22291731
4.735187 0.22121526
4.7356271 0.21906608
4.7360672 0.2165655
4.7365073 0.21380443
4.7369474 0.21087379
4.7373875 0.20786452
4.7378276 0.20486752
4.7382677 0.20197372
4.7387077 0.19927405
4.7391478 0.19685942
4.7395879 0.19482075
4.740028 0.19324824
4.7404681 0.1920079
4.7409082 0.19092518
4.7413483 0.18996454
4.7417884 0.18909048
4.7422284 0.18826746
4.7426685 0.18745999
4.7431086 0.18663253
4.7435487 0.18574956
4.7439888 0.18477558
4.7444289 0.18367505
4.744869 0.18241247
4.7453091 0.18099396
4.7457491 0.17952549
4.7461892 0.17802328
4.7466293 0.17649671
4.7470694 0.17495518
4.7475095 0.17340809
4.7479496 0.17186482
4.7483897 0.17033479
4.7488298 0.16882736
4.7492699 0.16735195
4.7497099 0.16591795
4.75015 0.16453667
4.7505901 0.16323374
4.7510302 0.16200163
4.7514703 0.16082377
4.7519104 0.15968354
4.7523505 0.15856435
4.7527906 0.15744961
4.7532306 0.15632271
4.7536707 0.15516707
4.7541108 0.15396609
4.7545509 0.15270317
4.754991 0.15136171
4.7554311 0.14985983
4.7558712 0.14814849
4.7563113 0.14626973
4.7567514 0.14426566
4.7571914 0.14217835
4.7576315 0.14004989
4.7580716 0.13792237
4.7585117 0.13583787
4.7589518 0.13383849
4.7593919 0.1319663
4.759832 0.13026339
4.7602721 0.12873561
4.7607121 0.1272707
4.7611522 0.12586409
4.7615923 0.12452418
4.7620324 0.12325942
4.7624725 0.12207821
4.7629126 0.12098899
4.7633527 0.12000017
4.7637928 0.11912018
4.7642328 0.11835745
4.7646729 0.11772039
4.765113 0.11721604
4.7655531 0.11681661
4.7659932 0.11649458
4.7664333 0.11623161
4.7668734 0.11600934
4.7673135 0.11580946
4.7677536 0.1156136
4.7681936 0.11540344
4.7686337 0.11516064
4.7690738 0.11486684
4.7695139 0.11450372
4.769954 0.11405293
4.7703941 0.11354101
4.7708342 0.11302681
4.7712743 0.1125105
4.7717143 0.1119917
4.7721544 0.11147001
4.7725945 0.11094503
4.7730346 0.11041636
4.7734747 0.10988361
4.7739148 0.10934639
4.7743549 0.1088043
4.774795 0.10825693
4.775235 0.10770137
4.7756751 0.10712596
4.7761152 0.10653351
4.7765553 0.10592892
4.7769954 0.10531711
4.7774355 0.10470298
4.7778756 0.10409146
4.7783157 0.10348746
4.7787558 0.10289588
4.7791958 0.10232164
4.7796359 0.10176966
4.780076 0.10124523
4.7805161 0.10076807
4.7809562 0.10034449
4.7813963 0.099970889
4.7818364 0.099643682
4.7822765 0.099359278
4.7827165 0.099114087
4.7831566 0.098904518
4.7835967 0.098726982
4.7840368 0.098577889
4.7844769 0.098453647
4.784917 0.098350669
4.7853571 0.098264381
4.7857972 0.098190046
4.7862372 0.098125476
4.7866773 0.098068543
4.7871174 0.098017121
4.7875575 0.097969082
4.7879976 0.0979223
4.7884377 0.097874647
4.7888778 0.097823996
4.7893179 0.097768221
4.789758 0.097705193
4.790198 0.097635094
4.7906381 0.097571672
4.7910782 0.097513108
4.7915183 0.09745397
4.7919584 0.097388827
4.7923985 0.097312247
4.7928386 0.0972188
4.7932787 0.097103052
4.7937187 0.096959574
4.7941588 0.096782932
4.7945989 0.096567697
4.795039 0.096307898
4.7954791 0.095925053
4.7959192 0.095384703
4.7963593 0.094713635
4.7967994 0.093938638
4.7972394 0.093086499
4.7976795 0.092184008
4.7981196 0.091257952
4.7985597 0.09033512
4.7989998 0.0894423
4.7994399 0.088606279
4.79988 0.087853846
4.8003201 0.087181556
4.8007602 0.086523729
4.8012002 0.08587781
4.8016403 0.085245182
4.8020804 0.084627227
4.8025205 0.084025329
4.8029606 0.08344087
4.8034007 0.082875232
4.8038408 0.082329798
4.8042809 0.081805951
4.8047209 0.081305073
4.805161 0.08083085
4.8056011 0.080411403
4.8060412 0.080059725
4.8064813 0.079782231
4.8069214 0.079585337
4.8073615 0.079475458
4.8078016 0.07945901
4.8082416 0.079542409
4.8086817 0.07973207
4.8091218 0.080034408
4.8095619 0.08045584
4.810002 0.081002779
4.8104421 0.081640357
4.8108822 0.082324195
4.8113223 0.083045402
4.8117624 0.083795087
4.8122024 0.084564358
4.8126425 0.085344325
4.8130826 0.086126096
4.8135227 0.086900779
4.8139628 0.087659485
4.8144029 0.088393321
4.814843 0.089093397
4.8152831 0.089771383
4.8157231 0.09048733
4.8161632 0.091230888
4.8166033 0.09198521
4.8170434 0.092733451
4.8174835 0.093458763
4.8179236 0.094144301
4.8183637 0.094773218
4.8188038 0.095328667
4.8192438 0.095793802
4.8196839 0.096151777
4.820124 0.096389871
4.8205641 0.096570024
4.8210042 0.096721471
4.8214443 0.096848455
4.8218844 0.096955218
4.8223245 0.097046004
4.8227646 0.097125054
4.8232046 0.097196613
4.8236447 0.097264922
4.8240848 0.097334225
4.8245249 0.097408765
4.824965 0.097492783
4.8254051 0.097576425
4.8258452 0.097644852
4.8262853 0.097702203
4.8267253 0.097752721
4.8271654 0.097800649
4.8276055 0.097850228
4.8280456 0.097905703
4.8284857 0.097971316
4.8289258 0.098051309
4.8293659 0.098149927
4.829806 0.09827141
4.830246 0.098461211
4.8306861 0.098900193
4.8311262 0.099569965
4.8315663 0.1004249
4.8320064 0.10141935
4.8324465 0.1025077
4.8328866 0.1036443
4.8333267 0.10478352
4.8337668 0.10587974
4.8342068 0.10688731
4.8346469 0.10776061
4.835087 0.10845807
4.8355271 0.10908247
4.8359672 0.10969677
4.8364073 0.1103018
4.8368474 0.11089839
4.8372875 0.11148737
4.8377275 0.11206959
4.8381676 0.11264587
4.8386077 0.11321706
4.8390478 0.11378399
4.8394879 0.11434749
4.839928 0.1149084
4.8403681 0.11544236
4.8408082 0.11591225
4.8412482 0.11633196
4.8416883 0.11671644
4.8421284 0.11708061
4.8425685 0.1174394
4.8430086 0.11780776
4.8434487 0.1182006
4.8438888 0.11863286
4.8443289 0.11911948
4.844769 0.11967538
4.845209 0.12035938
4.8456491 0.12144329
4.8460892 0.12290474
4.8465293 0.12466337
4.8469694 0.12663882
4.8474095 0.12875074
4.8478496 0.13091876
4.8482897 0.13306253
4.8487297 0.1351017
4.8491698 0.1369559
4.8496099 0.13854478
4.85005 0.13979047
4.8504901 0.14086059
4.8509302 0.14189765
4.8513703 0.14290395
4.8518104 0.14388183
4.8522505 0.1448336
4.8526905 0.14576158
4.8531306 0.14666809
4.8535707 0.14755546
4.8540108 0.148426
4.8544509 0.14928204
4.854891 0.1501259
4.8553311 0.15092323
4.8557712 0.15160102
4.8562112 0.15218389
4.8566513 0.15270073
4.8570914 0.1531804
4.8575315 0.1536518
4.8579716 0.15414379
4.8584117 0.15468525
4.8588518 0.15530507
4.8592919 0.15603211
4.8597319 0.15689526
4.860172 0.15793352
4.8606121 0.1592543
4.8610522 0.16085493
4.8614923 0.16270447
4.8619324 0.16477195
4.8623725 0.16702643
4.8628126 0.16943696
4.8632527 0.17197258
4.8636927 0.17460234
4.8641328 0.17729529
4.8645729 0.18002048
4.865013 0.18274705
4.8654531 0.18557034
4.8658932 0.18856607
4.8663333 0.19169488
4.8667734 0.1949174
4.8672134 0.19819428
4.8676535 0.20148614
4.8680936 0.20475361
4.8685337 0.20795734
4.8689738 0.21105796
4.8694139 0.21401609
4.869854 0.21679238
4.8702941 0.21939143
4.8707341 0.22192514
4.8711742 0.22438431
4.8716143 0.22674927
4.8720544 0.22900033
4.8724945 0.23111782
4.8729346 0.23308206
4.8733747 0.23487337
4.8738148 0.23647207
4.8742549 0.23785848
4.8746949 0.23901292
4.875135 0.23992741
4.8755751 0.24076494
4.8760152 0.24158406
4.8764553 0.2423853
4.8768954 0.24316917
4.8773355 0.24393619
4.8777756 0.24468688
4.8782156 0.24542176
4.8786557 0.24614133
4.8790958 0.24684613
4.8795359 0.24753667
4.879976 0.24821347
4.8804161 0.24887901
4.8808562 0.24953697
4.8812963 0.25018899
4.8817363 0.25083671
4.8821764 0.25148176
4.8826165 0.2521258
4.8830566 0.25277047
4.8834967 0.2534174
4.8839368 0.25406823
4.8843769 0.25472461
4.884817 0.25538818
4.8852571 0.2560671
4.8856971 0.25678941
4.8861372 0.2575554
4.8865773 0.25836193
4.8870174 0.25920582
4.8874575 0.26008393
4.8878976 0.2609931
4.8883377 0.26193017
4.8887778 0.26289199
4.8892178 0.2638754
4.8896579 0.26487724
4.890098 0.26590791
4.8905381 0.26730696
4.8909782 0.26914648
4.8914183 0.27132361
4.8918584 0.27373545
4.8922985 0.27627912
4.8927385 0.27885173
4.8931786 0.2813504
4.8936187 0.28367225
4.8940588 0.28571439
4.8944989 0.28737394
4.894939 0.288548
4.8953791 0.28929648
4.8958192 0.28986762
4.8962593 0.2902998
4.8966993 0.2906276
4.8971394 0.29088561
4.8975795 0.29110841
4.8980196 0.29133058
4.8984597 0.29158672
4.8988998 0.29191141
4.8993399 0.29233923
4.89978 0.29290478
4.90022 0.29361957
4.9006601 0.29436683
4.9011002 0.29512462
4.9015403 0.29589263
4.9019804 0.29667055
4.9024205 0.29745806
4.9028606 0.29825484
4.9033007 0.29906057
4.9037407 0.29987493
4.9041808 0.30069762
4.9046209 0.30152831
4.905061 0.30236826
4.9055011 0.30331142
4.9059412 0.30438767
4.9063813 0.30556155
4.9068214 0.30679759
4.9072615 0.30806032
4.9077015 0.30931428
4.9081416 0.31052401
4.9085817 0.31165403
4.9090218 0.31266889
4.9094619 0.3135331
4.909902 0.31421122
4.9103421 0.31458937
4.9107822 0.3145182
4.9112222 0.31407027
4.9116623 0.31332555
4.9121024 0.31236403
4.9125425 0.31126567
4.9129826 0.31011045
4.9134227 0.30897832
4.9138628 0.30794928
4.9143029 0.30710328
4.9147429 0.3065203
4.915183 0.30625208
4.9156231 0.30610459
4.9160632 0.30601304
4.9165033 0.30596296
4.9169434 0.30593987
4.9173835 0.3059293
4.9178236 0.30591678
4.9182637 0.30588782
4.9187037 0.30582794
4.9191438 0.30572269
4.9195839 0.30555757
4.920024 0.30531817
4.9204641 0.30501283
4.9209042 0.30465727
4.9213443 0.30425365
4.9217844 0.30380416
4.9222244 0.30331099
4.9226645 0.30277632
4.9231046 0.30220232
4.9235447 0.30159119
4.9239848 0.30094511
4.9244249 0.30026625
4.924865 0.2995568
4.9253051 0.29873655
4.9257451 0.29759737
4.9261852 0.29619555
4.9266253 0.29460465
4.9270654 0.29289823
4.9275055 0.29114985
4.9279456 0.28943307
4.9283857 0.28782145
4.9288258 0.28638854
4.9292659 0.28520791
4.9297059 0.28435311
4.930146 0.28387687
4.9305861 0.28355686
4.9310262 0.28331041
4.9314663 0.28313351
4.9319064 0.28302218
4.9323465 0.2829724
4.9327866 0.28298018
4.9332266 0.28304152
4.9336667 0.28315242
4.9341068 0.28330889
4.9345469 0.28350692
4.934987 0.28374251
4.9354271 0.2840055
4.9358672 0.28428505
4.9363073 0.28457728
4.9367473 0.28487831
4.9371874 0.28518427
4.9376275 0.28549128
4.9380676 0.28579546
4.9385077 0.28609295
4.9389478 0.28637987
4.9393879 0.28665233
4.939828 0.28690648
4.9402681 0.28714278
4.9407081 0.28737436
4.9411482 0.28759826
4.9415883 0.2878097
4.9420284 0.28800392
4.9424685 0.28817614
4.9429086 0.28832159
4.9433487 0.28843548
4.9437888 0.28851306
4.9442288 0.28854955
4.9446689 0.28854017
4.945109 0.28847622
4.9455491 0.28827391
4.9459892 0.28792354
4.9464293 0.28745494
4.9468694 0.28689794
4.9473095 0.28628238
4.9477495 0.28563809
4.9481896 0.28499489
4.9486297 0.28438262
4.9490698 0.28383112
4.9495099 0.28337022
4.94995 0.28302974
4.9503901 0.28278842
4.9508302 0.28257704
4.9512703 0.28238946
4.9517103 0.28222028
4.9521504 0.28206413
4.9525905 0.28191562
4.9530306 0.28176936
4.9534707 0.28161996
4.9539108 0.28146204
4.9543509 0.28129021
4.954791 0.2810991
4.955231 0.28087394
4.9556711 0.28056775
4.9561112 0.28019044
4.9565513 0.27976049
4.9569914 0.27929639
4.9574315 0.2788166
4.9578716 0.27833962
4.9583117 0.27788393
4.9587518 0.27746799
4.9591918 0.2771103
4.9596319 0.27682933
4.960072 0.27664636
4.9605121 0.27670104
4.9609522 0.27703812
4.9613923 0.27762305
4.9618324 0.27842126
4.9622725 0.2793982
4.9627125 0.28051932
4.9631526 0.28175005
4.9635927 0.28305584
4.9640328 0.28440213
4.9644729 0.28575437
4.964913 0.287078
4.9653531 0.28835103
4.9657932 0.28960637
4.9662332 0.29088683
4.9666733 0.29223496
4.9671134 0.2936933
4.9675535 0.29530439
4.9679936 0.29711078
4.9684337 0.29915503
4.9688738 0.30147967
4.9693139 0.30412725
4.969754 0.30714031
4.970194 0.31055135
4.9706341 0.31429311
4.9710742 0.31830297
4.9715143 0.32252959
4.9719544 0.32692164
4.9723945 0.33142778
4.9728346 0.33599666
4.9732747 0.34057696
4.9737147 0.34511733
4.9741548 0.34956643
4.9745949 0.35387294
4.975035 0.35798657
4.9754751 0.36205338
4.9759152 0.36617731
4.9763553 0.3703202
4.9767954 0.37444389
4.9772354 0.37851023
4.9776755 0.38248106
4.9781156 0.38631823
4.9785557 0.38998357
4.9789958 0.39343894
4.9794359 0.39664617
4.979876 0.39956711
4.9803161 0.40212011
4.9807562 0.40420759
4.9811962 0.40590317
4.9816363 0.40728874
4.9820764 0.40844618
4.9825165 0.40945738
4.9829566 0.41040424
4.9833967 0.41136863
4.9838368 0.41243246
4.9842769 0.41367761
4.9847169 0.41518597
4.985157 0.41701417
4.9855971 0.41893037
4.9860372 0.42086071
4.9864773 0.42280793
4.9869174 0.42477478
4.9873575 0.42676401
4.9877976 0.42877838
4.9882376 0.43082062
4.9886777 0.43289349
4.9891178 0.43499973
4.9895579 0.43714209
4.989998 0.43932333
4.9904381 0.44168355
4.9908782 0.44431501
4.9913183 0.4471445
4.9917584 0.45009885
4.9921984 0.45310486
4.9926385 0.45608933
4.9930786 0.45897908
4.9935187 0.46170091
4.9939588 0.46418164
4.9943989 0.46634806
4.994839 0.468127
4.9952791 0.46953676
4.9957191 0.47087311
4.9961592 0.47217191
4.9965993 0.47344031
4.9970394 0.47468548
4.9974795 0.47591459
4.9979196 0.47713479
4.9983597 0.47835326
4.9987998 0.47957715
4.9992398 0.48081363
4.9996799 0.48206987
5.00012 0.48335184
5.0005601 0.48464267
5.0010002 0.48593565
5.0014403 0.48723205
5.0018804 0.48853313
5.0023205 0.48984015
5.0027606 0.49115439
5.0032006 0.49247709
5.0036407 0.49380954
5.0040808 0.49515299
5.0045209 0.4965087
5.004961 0.49787794
5.0054011 0.49947746
5.0058412 0.5015573
5.0062813 0.50403452
5.0067213 0.50682404
5.0071614 0.50984077
5.0076015 0.51299965
5.0080416 0.51621557
5.0084817 0.51940346
5.0089218 0.52247824
5.0093619 0.52535481
5.009802 0.52794811
5.010242 0.53025064
5.0106821 0.53256725
5.0111222 0.53488021
5.0115623 0.53712039
5.0120024 0.53921865
5.0124425 0.54110586
5.0128826 0.54271288
5.0133227 0.54397059
5.0137628 0.54480983
5.0142028 0.54516149
5.0146429 0.54495643
5.015083 0.54413576
5.0155231 0.54302735
5.0159632 0.54182895
5.0164033 0.54055799
5.0168434 0.53923191
5.0172835 0.53786812
5.0177235 0.53648408
5.0181636 0.5350972
5.0186037 0.53372492
5.0190438 0.53238468
5.0194839 0.5310939
5.019924 0.52987001
5.0203641 0.5287052
5.0208042 0.52755757
5.0212442 0.52642217
5.0216843 0.52529506
5.0221244 0.52417229
5.0225645 0.52304991
5.0230046 0.521924
5.0234447 0.52079058
5.0238848 0.51964573
5.0243249 0.5184855
5.024765 0.51730594
5.025205 0.51607196
5.0256451 0.51458837
5.0260852 0.51287312
5.0265253 0.51098823
5.0269654 0.50899574
5.0274055 0.50695765
5.0278456 0.50493599
5.0282857 0.50299279
5.0287257 0.50119006
5.0291658 0.49958983
5.0296059 0.49825412
5.030046 0.4972437
5.0304861 0.49646781
5.0309262 0.49582329
5.0313663 0.49528717
5.0318064 0.49483646
5.0322464 0.49444818
5.0326865 0.49409934
5.0331266 0.49376697
5.0335667 0.49342807
5.0340068 0.49305968
5.0344469 0.49263879
5.034887 0.49214244
5.0353271 0.49162651
5.0357672 0.49124765
5.0362072 0.49095784
5.0366473 0.49069924
5.0370874 0.49041402
5.0375275 0.49004433
5.0379676 0.48953234
5.0384077 0.48882022
5.0388478 0.48785013
5.0392879 0.48656423
5.0397279 0.48490469
5.040168 0.48283042
5.0406081 0.4804822
5.0410482 0.47793289
5.0414883 0.47521737
5.0419284 0.47237051
5.0423685 0.46942719
5.0428086 0.46642227
5.0432486 0.46339063
5.0436887 0.46036714
5.0441288 0.45738667
5.0445689 0.4544841
5.045009 0.45169426
5.0454491 0.44896527
5.0458892 0.44623123
5.0463293 0.44349653
5.0467694 0.44076555
5.0472094 0.43804269
5.0476495 0.43533232
5.0480896 0.43263885
5.0485297 0.42996665
5.0489698 0.42732012
5.0494099 0.42470363
5.04985 0.42212159
5.0502901 0.41962046
5.0507301 0.41733221
5.0511702 0.41524495
5.0516103 0.41333501
5.0520504 0.4115787
5.0524905 0.40995235
5.0529306 0.40843228
5.0533707 0.40699479
5.0538108 0.40561623
5.0542509 0.40427289
5.0546909 0.40294112
5.055131 0.40161507
5.0555711 0.40054106
5.0560112 0.39974352
5.0564513 0.39914294
5.0568914 0.39865979
5.0573315 0.39821456
5.0577716 0.39772774
5.0582116 0.39711982
5.0586517 0.39631129
5.0590918 0.39522262
5.0595319 0.3937743
5.059972 0.39188683
5.0604121 0.389719
5.0608522 0.38754573
5.0612923 0.38536887
5.0617323 0.38318925
5.0621724 0.3810077
5.0626125 0.37882503
5.0630526 0.37664206
5.0634927 0.37445962
5.0639328 0.37227853
5.0643729 0.3700996
5.064813 0.36792367
5.0652531 0.36575094
5.0656931 0.36357915
5.0661332 0.36140787
5.0665733 0.35923698
5.0670134 0.35706636
5.0674535 0.35489588
5.0678936 0.35272542
5.0683337 0.35055487
5.0687738 0.34838409
5.0692138 0.34621298
5.0696539 0.34404139
5.070094 0.34186153
5.0705341 0.33946687
5.0709742 0.33682229
5.0714143 0.33400492
5.0718544 0.3310919
5.0722945 0.32816034
5.0727345 0.32528739
5.0731746 0.32255016
5.0736147 0.3200258
5.0740548 0.31779144
5.0744949 0.31592419
5.074935 0.3145012
5.0753751 0.31343798
5.0758152 0.31248091
5.0762553 0.31161136
5.0766953 0.31081518
5.0771354 0.31007825
5.0775755 0.30938644
5.0780156 0.30872562
5.0784557 0.30808165
5.0788958 0.30744042
5.0793359 0.30678777
5.079776 0.3061096
5.080216 0.30540186
5.0806561 0.30471557
5.0810962 0.3040535
5.0815363 0.30340783
5.0819764 0.30277073
5.0824165 0.30213438
5.0828566 0.30149096
5.0832967 0.30083265
5.0837367 0.30015162
5.0841768 0.29944004
5.0846169 0.29869011
5.085057 0.29788953
5.0854971 0.29672523
5.0859372 0.29507087
5.0863773 0.29301325
5.0868174 0.29063917
5.0872575 0.2880354
5.0876975 0.28528874
5.0881376 0.28248598
5.0885777 0.27971391
5.0890178 0.27705933
5.0894579 0.27460902
5.089898 0.27244978
5.0903381 0.27055044
5.0907782 0.26868941
5.0912182 0.26687176
5.0916583 0.26511269
5.0920984 0.26342736
5.0925385 0.26183095
5.0929786 0.26033865
5.0934187 0.25896564
5.0938588 0.25772708
5.0942989 0.25663817
5.0947389 0.25571407
5.095179 0.25496985
5.0956191 0.25441278
5.0960592 0.25403861
5.0964993 0.25384219
5.0969394 0.25381836
5.0973795 0.25396194
5.0978196 0.25426778
5.0982597 0.25473071
5.0986997 0.25534557
5.0991398 0.25610721
5.0995799 0.25701046
5.10002 0.25805014
5.1004601 0.2592138
5.1009002 0.26047729
5.1013403 0.2618169
5.1017804 0.26320895
5.1022204 0.26462973
5.1026605 0.26605557
5.1031006 0.26746276
5.1035407 0.26882761
5.1039808 0.27012644
5.1044209 0.27133555
5.104861 0.27243124
5.1053011 0.27341461
5.1057411 0.27435294
5.1061812 0.27525916
5.1066213 0.27614149
5.1070614 0.27700811
5.1075015 0.27786722
5.1079416 0.27872703
5.1083817 0.27959572
5.1088218 0.2804815
5.1092619 0.28139257
5.1097019 0.28233711
5.110142 0.28332337
5.1105821 0.28435647
5.1110222 0.28543353
5.1114623 0.28655057
5.1119024 0.28770362
5.1123425 0.28888872
5.1127826 0.29010189
5.1132226 0.29133916
5.1136627 0.29259657
5.1141028 0.29387014
5.1145429 0.2951559
5.114983 0.29644989
5.1154231 0.297917
5.1158632 0.29970766
5.1163033 0.30175287
5.1167433 0.30398335
5.1171834 0.30632982
5.1176235 0.308723
5.1180636 0.31109359
5.1185037 0.31337232
5.1189438 0.3154899
5.1193839 0.31737704
5.119824 0.31896447
5.1202641 0.32015617
5.1207041 0.32084497
5.1211442 0.32111382
5.1215843 0.32106208
5.1220244 0.32078908
5.1224645 0.32039415
5.1229046 0.31997665
5.1233447 0.31963591
5.1237848 0.31947128
5.1242248 0.31958208
5.1246649 0.32006768
5.125105 0.32101259
5.1255451 0.32213706
5.1259852 0.32330262
5.1264253 0.3245122
5.1268654 0.32576872
5.1273055 0.3270751
5.1277455 0.32843425
5.1281856 0.32984911
5.1286257 0.33132259
5.1290658 0.33285761
5.1295059 0.3344571
5.129946 0.33612398
5.1303861 0.33784157
5.1308262 0.33958251
5.1312663 0.34135043
5.1317063 0.34314935
5.1321464 0.34498328
5.1325865 0.34685625
5.1330266 0.34877226
5.1334667 0.35073535
5.1339068 0.35274953
5.1343469 0.35481881
5.134787 0.35694722
5.135227 0.35916139
5.1356671 0.36157459
5.1361072 0.36416531
5.1365473 0.36689028
5.1369874 0.36970624
5.1374275 0.37256991
5.1378676 0.37543802
5.1383077 0.37826731
5.1387477 0.3810145
5.1391878 0.38363632
5.1396279 0.38608951
5.140068 0.3883328
5.1405081 0.39043948
5.1409482 0.39246857
5.1413883 0.39442478
5.1418284 0.39631285
5.1422685 0.3981375
5.1427085 0.39990345
5.1431486 0.40161542
5.1435887 0.40327815
5.1440288 0.40489636
5.1444689 0.40647476
5.144909 0.40801809
5.1453491 0.40953054
5.1457892 0.41100981
5.1462292 0.41244958
5.1466693 0.41384351
5.1471094 0.41518525
5.1475495 0.41646844
5.1479896 0.41768674
5.1484297 0.41883379
5.1488698 0.41990325
5.1493099 0.42088877
5.1497499 0.421784
5.15019 0.42258305
5.1506301 0.42328616
5.1510702 0.42389564
5.1515103 0.42441342
5.1519504 0.42484145
5.1523905 0.42518166
5.1528306 0.42543599
5.1532707 0.42560637
5.1537107 0.42569475
5.1541508 0.42570307
5.1545909 0.42563326
5.155031 0.42548736
5.1554711 0.42528938
5.1559112 0.42505679
5.1563513 0.42478963
5.1567914 0.42448796
5.1572314 0.42415183
5.1576715 0.42378128
5.1581116 0.42337636
5.1585517 0.42293713
5.1589918 0.42246364
5.1594319 0.42195592
5.159872 0.42141405
5.1603121 0.42082511
5.1607522 0.42015969
5.1611922 0.4194295
5.1616323 0.41864867
5.1620724 0.4178313
5.1625125 0.41699151
5.1629526 0.41614341
5.1633927 0.41530111
5.1638328 0.41447873
5.1642729 0.41369037
5.1647129 0.41295016
5.165153 0.41228447
5.1655931 0.41183639
5.1660332 0.41160606
5.1664733 0.41154605
5.1669134 0.41160894
5.1673535 0.41174732
5.1677936 0.41191376
5.1682336 0.41206084
5.1686737 0.41214115
5.1691138 0.41210725
5.1695539 0.41191174
5.169994 0.41150718
5.1704341 0.41048244
5.1708742 0.40857101
5.1713143 0.40597605
5.1717544 0.40290076
5.1721944 0.39954839
5.1726345 0.39612215
5.1730746 0.39282526
5.1735147 0.38986096
5.1739548 0.38743247
5.1743949 0.38574301
5.174835 0.3849958
5.1752751 0.38515813
5.1757151 0.38545467
5.1761552 0.38580084
5.1765953 0.38619213
5.1770354 0.38662404
5.1774755 0.38709206
5.1779156 0.38759169
5.1783557 0.38811841
5.1787958 0.38866773
5.1792358 0.38923514
5.1796759 0.38981613
5.180116 0.39040923
5.1805561 0.39106612
5.1809962 0.39179024
5.1814363 0.39255971
5.1818764 0.39335266
5.1823165 0.39414724
5.1827566 0.39492157
5.1831966 0.39565378
5.1836367 0.396322
5.1840768 0.39690437
5.1845169 0.39737901
5.184957 0.39772405
5.1853971 0.39785244
5.1858372 0.39768405
5.1862773 0.39725576
5.1867173 0.39660533
5.1871574 0.39577049
5.1875975 0.39478901
5.1880376 0.39369861
5.1884777 0.39253705
5.1889178 0.39134207
5.1893579 0.39015142
5.189798 0.38900285
5.190238 0.38788842
5.1906781 0.38661501
5.1911182 0.38519413
5.1915583 0.38367043
5.1919984 0.38208857
5.1924385 0.3804932
5.1928786 0.37892899
5.1933187 0.37744058
5.1937588 0.37607263
5.1941988 0.3748698
5.1946389 0.37387675
5.195079 0.37313664
5.1955191 0.37262092
5.1959592 0.37229023
5.1963993 0.37212935
5.1968394 0.37212303
5.1972795 0.37225607
5.1977195 0.37251323
5.1981596 0.37287929
5.1985997 0.37333902
5.1990398 0.37387719
5.1994799 0.37447858
5.19992 0.37512796
5.2003601 0.37582307
5.2008002 0.37657568
5.2012402 0.37737463
5.2016803 0.37820812
5.2021204 0.37906437
5.2025605 0.37993158
5.2030006 0.38079797
5.2034407 0.38165175
5.2038808 0.38248113
5.2043209 0.38327431
5.204761 0.38401952
5.205201 0.38471283
5.2056411 0.38539762
5.2060812 0.38606966
5.2065213 0.38671342
5.2069614 0.38731333
5.2074015 0.38785386
5.2078416 0.38831946
5.2082817 0.38869459
5.2087217 0.38896369
5.2091618 0.38911122
5.2096019 0.38912164
5.210042 0.38897873
5.2104821 0.38859276
5.2109222 0.38794051
5.2113623 0.38706734
5.2118024 0.38601862
5.2122424 0.38483968
5.2126825 0.38357589
5.2131226 0.38227261
5.2135627 0.38097519
5.2140028 0.37972898
5.2144429 0.37857935
5.214883 0.37757164
5.2153231 0.37669631
5.2157632 0.37584279
5.2162032 0.37502117
5.2166433 0.37424839
5.2170834 0.37354139
5.2175235 0.37291711
5.2179636 0.37239251
5.2184037 0.37198452
5.2188438 0.37171008
5.2192839 0.37158615
5.2197239 0.37162967
5.220164 0.3719308
5.2206041 0.37320846
5.2210442 0.37547404
5.2214843 0.37851657
5.2219244 0.38212511
5.2223645 0.3860887
5.2228046 0.39019639
5.2232446 0.39423723
5.2236847 0.39800026
5.2241248 0.40127454
5.2245649 0.4038491
5.225005 0.40551307
5.2254451 0.40662095
5.2258852 0.40765623
5.2263253 0.40863627
5.2267654 0.40957841
5.2272054 0.41050002
5.2276455 0.41141843
5.2280856 0.41235102
5.2285257 0.41331512
5.2289658 0.41432809
5.2294059 0.41540729
5.229846 0.41657007
5.2302861 0.41781502
5.2307261 0.41908487
5.2311662 0.42036995
5.2316063 0.42166556
5.2320464 0.422967
5.2324865 0.4242696
5.2329266 0.42556865
5.2333667 0.42685946
5.2338068 0.42813734
5.2342468 0.4293976
5.2346869 0.43063554
5.235127 0.43184357
5.2355671 0.43297442
5.2360072 0.43402733
5.2364473 0.43502116
5.2368874 0.43597479
5.2373275 0.43690707
5.2377676 0.43783686
5.2382076 0.43878302
5.2386477 0.43976442
5.2390878 0.44079991
5.2395279 0.44190835
5.239968 0.44310862
5.2404081 0.44444089
5.2408482 0.44592373
5.2412883 0.44753022
5.2417283 0.44923327
5.2421684 0.45100579
5.2426085 0.45282068
5.2430486 0.45465084
5.2434887 0.45646919
5.2439288 0.45824864
5.2443689 0.45996208
5.244809 0.46158244
5.245249 0.46308384
5.2456891 0.46446515
5.2461292 0.46574789
5.2465693 0.46695443
5.2470094 0.46810712
5.2474495 0.46922832
5.2478896 0.47034038
5.2483297 0.47146566
5.2487698 0.47262653
5.2492098 0.47384533
5.2496499 0.47514442
5.25009 0.4765536
5.2505301 0.47830461
5.2509702 0.48043449
5.2514103 0.48285619
5.2518504 0.48548265
5.2522905 0.48822681
5.2527305 0.4910016
5.2531706 0.49371997
5.2536107 0.49629486
5.2540508 0.4986392
5.2544909 0.50066594
5.254931 0.50228801
5.2553711 0.50353856
5.2558112 0.50459851
5.2562513 0.50548029
5.2566913 0.50619255
5.2571314 0.50674398
5.2575715 0.50714322
5.2580116 0.50739895
5.2584517 0.50751983
5.2588918 0.50751453
5.2593319 0.5073917
5.259772 0.50716001
5.260212 0.5068355
5.2606521 0.50646973
5.2610922 0.50606766
5.2615323 0.50562519
5.2619724 0.50513818
5.2624125 0.50460251
5.2628526 0.50401406
5.2632927 0.50336871
5.2637327 0.50266234
5.2641728 0.50189082
5.2646129 0.50105004
5.265053 0.50013501
5.2654931 0.49907919
5.2659332 0.49786828
5.2663733 0.49653845
5.2668134 0.49512584
5.2672535 0.49366661
5.2676935 0.4921969
5.2681336 0.49075287
5.2685737 0.48937067
5.2690138 0.48808645
5.2694539 0.48693636
5.269894 0.48595656
5.2703341 0.48518151
5.2707742 0.48460576
5.2712142 0.48419304
5.2716543 0.48390649
5.2720944 0.48370931
5.2725345 0.48356466
5.2729746 0.48343573
5.2734147 0.48328567
5.2738548 0.48307767
5.2742949 0.48277489
5.2747349 0.48234052
5.275175 0.48173181
5.2756151 0.48088516
5.2760552 0.47983257
5.2764953 0.47862488
5.2769354 0.47731295
5.2773755 0.47594764
5.2778156 0.4745798
5.2782557 0.47326028
5.2786957 0.47203994
5.2791358 0.47096963
5.2795759 0.47010021
5.280016 0.46948263
5.2804561 0.46922472
5.2808962 0.46933994
5.2813363 0.46975332
5.2817764 0.47038987
5.2822164 0.47117459
5.2826565 0.47203251
5.2830966 0.47288862
5.2835367 0.47366794
5.2839768 0.47429549
5.2844169 0.47469627
5.284857 0.4747953
5.2852971 0.47456009
5.2857371 0.47410323
5.2861772 0.4734717
5.2866173 0.4727046
5.2870574 0.47184107
5.2874975 0.47092022
5.2879376 0.46998119
5.2883777 0.46906309
5.2888178 0.46820505
5.2892579 0.46744618
5.2896979 0.46682562
5.290138 0.46637304
5.2905781 0.4659903
5.2910182 0.46567118
5.2914583 0.46545466
5.2918984 0.46537971
5.2923385 0.46548532
5.2927786 0.46581045
5.2932186 0.46639408
5.2936587 0.4672752
5.2940988 0.46849277
5.2945389 0.47008576
5.294979 0.47209317
5.2954191 0.47466781
5.2958592 0.47788218
5.2962993 0.48161274
5.2967393 0.48573562
5.2971794 0.49012693
5.2976195 0.4946628
5.2980596 0.49921932
5.2984997 0.50367264
5.2989398 0.50789886
5.2993799 0.5117741
5.29982 0.51517447
5.3002601 0.5180914
5.3007001 0.52094195
5.3011402 0.52377543
5.3015803 0.52658928
5.3020204 0.52938092
5.3024605 0.53214779
5.3029006 0.53488732
5.3033407 0.53759693
5.3037808 0.54027407
5.3042208 0.54291617
5.3046609 0.54552064
5.305101 0.54808551
5.3055411 0.55062209
5.3059812 0.55313121
5.3064213 0.55560691
5.3068614 0.55804323
5.3073015 0.5604342
5.3077415 0.56277386
5.3081816 0.56505623
5.3086217 0.56727535
5.3090618 0.56942526
5.3095019 0.57149999
5.309942 0.57349358
5.3103821 0.57533595
5.3108222 0.57692971
5.3112623 0.57828981
5.3117023 0.57943277
5.3121424 0.5803751
5.3125825 0.58113331
5.3130226 0.5817239
5.3134627 0.58216339
5.3139028 0.58246828
5.3143429 0.58265508
5.314783 0.58274031
5.315223 0.58274209
5.3156631 0.58267677
5.3161032 0.58253824
5.3165433 0.58231785
5.3169834 0.58200691
5.3174235 0.58159678
5.3178636 0.58107878
5.3183037 0.58044425
5.3187437 0.57968453
5.3191838 0.57879095
5.3196239 0.57775486
5.320064 0.57656733
5.3205041 0.5752146
5.3209442 0.57371763
5.3213843 0.57211117
5.3218244 0.57042999
5.3222645 0.56870887
5.3227045 0.56698257
5.3231446 0.56528585
5.3235847 0.56365349
5.3240248 0.56212025
5.3244649 0.5607209
5.324905 0.55949021
5.3253451 0.55841075
5.3257852 0.55738032
5.3262252 0.55638601
5.3266653 0.55541858
5.3271054 0.55446875
5.3275455 0.55352725
5.3279856 0.55258483
5.3284257 0.55163222
5.3288658 0.55066015
5.3293059 0.54965936
5.3297459 0.54862058
5.330186 0.54753431
5.3306261 0.54639565
5.3310662 0.5452126
5.3315063 0.54399463
5.3319464 0.54275121
5.3323865 0.54149181
5.3328266 0.54022591
5.3332667 0.53896298
5.3337067 0.53771249
5.3341468 0.53648391
5.3345869 0.53528672
5.335027 0.53413092
5.3354671 0.53316848
5.3359072 0.5324735
5.3363473 0.53198739
5.3367874 0.53165154
5.3372274 0.53140739
5.3376675 0.53119632
5.3381076 0.53095976
5.3385477 0.53063912
5.3389878 0.5301758
5.3394279 0.52951121
5.339868 0.52858676
5.3403081 0.52731101
5.3407481 0.5255978
5.3411882 0.52352094
5.3416283 0.52116234
5.3420684 0.51860397
5.3425085 0.51592773
5.3429486 0.51321559
5.3433887 0.51054946
5.3438288 0.50801129
5.3442689 0.50568302
5.3447089 0.50364657
5.345149 0.50196287
5.3455891 0.50042527
5.3460292 0.49896389
5.3464693 0.49758339
5.3469094 0.49628844
5.3473495 0.49508372
5.3477896 0.49397388
5.3482296 0.4929636
5.3486697 0.49205755
5.3491098 0.49126039
5.3495499 0.4905768
5.34999 0.49001144
5.3504301 0.48967472
5.3508702 0.48964196
5.3513103 0.48984888
5.3517504 0.49023112
5.3521904 0.49072434
5.3526305 0.49126419
5.3530706 0.49178631
5.3535107 0.49222636
5.3539508 0.49251999
5.3543909 0.49260284
5.354831 0.49241057
5.3552711 0.49186976
5.3557111 0.49094598
5.3561512 0.48971732
5.3565913 0.48826908
5.3570314 0.48668657
5.3574715 0.48505508
5.3579116 0.48345992
5.3583517 0.48198638
5.3587918 0.48071977
5.3592318 0.47974539
5.3596719 0.47914853
5.360112 0.47899837
5.3605521 0.47901355
5.3609922 0.47906064
5.3614323 0.47913637
5.3618724 0.47923746
5.3623125 0.47936064
5.3627526 0.47950262
5.3631926 0.47966014
5.3636327 0.47982992
5.3640728 0.48000868
5.3645129 0.48019314
5.364953 0.48038003
5.3653931 0.48060207
5.3658332 0.48089944
5.3662733 0.48125225
5.3667133 0.48164002
5.3671534 0.4820423
5.3675935 0.48243864
5.3680336 0.48280856
5.3684737 0.48313162
5.3689138 0.48338736
5.3693539 0.48355532
5.369794 0.48361503
5.370234 0.48348032
5.3706741 0.48282635
5.3711142 0.48168943
5.3715543 0.4801609
5.3719944 0.47833207
5.3724345 0.47629428
5.3728746 0.47413886
5.3733147 0.47195713
5.3737548 0.46984043
5.3741948 0.46788008
5.3746349 0.46616742
5.375075 0.46478704
5.3755151 0.46351911
5.3759552 0.46223887
5.3763953 0.46097326
5.3768354 0.4597492
5.3772755 0.45859361
5.3777155 0.45753343
5.3781556 0.45659556
5.3785957 0.45580695
5.3790358 0.45519451
5.3794759 0.45478517
5.379916 0.45460585
5.3803561 0.45466302
5.3807962 0.45491531
5.3812362 0.45533862
5.3816763 0.45590966
5.3821164 0.45660517
5.3825565 0.45740186
5.3829966 0.45827646
5.3834367 0.45920569
5.3838768 0.46016628
5.3843169 0.46113495
5.384757 0.46208842
5.385197 0.46305616
5.3856371 0.46437688
5.3860772 0.46602293
5.3865173 0.46788189
5.3869574 0.46984135
5.3873975 0.47178888
5.3878376 0.47361207
5.3882777 0.4751985
5.3887177 0.47643574
5.3891578 0.47721139
5.3895979 0.47741302
5.390038 0.47693034
5.3904781 0.47600833
5.3909182 0.47489282
5.3913583 0.47361131
5.3917984 0.4721913
5.3922384 0.47066028
5.3926785 0.46904573
5.3931186 0.46737515
5.3935587 0.46567602
5.3939988 0.46397585
5.3944389 0.46230213
5.394879 0.46068233
5.3953191 0.45909806
5.3957592 0.45744965
5.3961992 0.45574799
5.3966393 0.45401046
5.3970794 0.45225445
5.3975195 0.45049732
5.3979596 0.44875646
5.3983997 0.44704924
5.3988398 0.44539304
5.3992799 0.44380524
5.3997199 0.44230322
5.40016 0.44097948
5.4006001 0.44061404
5.4010402 0.4412485
5.4014803 0.44267951
5.4019204 0.44470371
5.4023605 0.44711773
5.4028006 0.44971821
5.4032406 0.4523018
5.4036807 0.45466513
5.4041208 0.45660485
5.4045609 0.4579176
5.405001 0.4584
5.4054411 0.45837066
5.4058812 0.45827624
5.4063213 0.45811219
5.4067614 0.45787393
5.4072014 0.4575569
5.4076415 0.45715654
5.4080816 0.45666827
5.4085217 0.45608753
5.4089618 0.45540974
5.4094019 0.45463035
5.409842 0.45374478
5.4102821 0.45271065
5.4107221 0.45141963
5.4111622 0.44992229
5.4116023 0.44828255
5.4120424 0.44656431
5.4124825 0.44483148
5.4129226 0.44314797
5.4133627 0.4415777
5.4138028 0.44018457
5.4142428 0.4390325
5.4146829 0.43818539
5.415123 0.43769803
5.4155631 0.43744501
5.4160032 0.43734346
5.4164433 0.4373629
5.4168834 0.43747285
5.4173235 0.4376428
5.4177636 0.43784227
5.4182036 0.43804078
5.4186437 0.43820784
5.4190838 0.43831295
5.4195239 0.43832563
5.419964 0.4382154
5.4204041 0.43800587
5.4208442 0.43776015
5.4212843 0.43748037
5.4217243 0.43716826
5.4221644 0.43682553
5.4226045 0.43645393
5.4230446 0.43605517
5.4234847 0.435631
5.4239248 0.43518313
5.4243649 0.43471329
5.424805 0.43422321
5.425245 0.43362488
5.4256851 0.43253542
5.4261252 0.43101393
5.4265653 0.42918027
5.4270054 0.42715427
5.4274455 0.42505577
5.4278856 0.4230046
5.4283257 0.42112061
5.4287658 0.41952364
5.4292058 0.41833352
5.4296459 0.41767009
5.430086 0.41764798
5.4305261 0.41816068
5.4309662 0.41906481
5.4314063 0.4202843
5.4318464 0.42174311
5.4322865 0.42336518
5.4327265 0.42507446
5.4331666 0.42679488
5.4336067 0.42845041
5.4340468 0.42996497
5.4344869 0.43126252
5.434927 0.432267
5.4353671 0.4330401
5.4358072 0.43379696
5.4362472 0.43453518
5.4366873 0.43524724
5.4371274 0.43592561
5.4375675 0.43656275
5.4380076 0.43715114
5.4384477 0.43768325
5.4388878 0.43815155
5.4393279 0.4385485
5.439768 0.43886659
5.440208 0.439062
5.4406481 0.43891716
5.4410882 0.438467
5.4415283 0.43779587
5.4419684 0.43698809
5.4424085 0.436128
5.4428486 0.43529993
5.4432887 0.43458821
5.4437287 0.43407718
5.4441688 0.43385118
5.4446089 0.43399453
5.445049 0.43458843
5.4454891 0.43539696
5.4459292 0.43622959
5.4463693 0.43708364
5.4468094 0.43795646
5.4472494 0.43884538
5.4476895 0.43974774
5.4481296 0.44066088
5.4485697 0.44158212
5.4490098 0.44250882
5.4494499 0.4434383
5.44989 0.44436789
5.4503301 0.44529795
5.4507702 0.44623456
5.4512102 0.44717808
5.4516503 0.44812859
5.4520904 0.44908617
5.4525305 0.45005088
5.4529706 0.4510228
5.4534107 0.45200201
5.4538508 0.45298856
5.4542909 0.45398254
5.4547309 0.45498401
5.455171 0.4560417
5.4556111 0.45759326
5.4560512 0.45964968
5.4564913 0.46209432
5.4569314 0.46481052
5.4573715 0.46768162
5.4578116 0.47059097
5.4582517 0.47342192
5.4586917 0.47605781
5.4591318 0.47838199
5.4595719 0.4802778
5.460012 0.48162876
5.4604521 0.48257645
5.4608922 0.48331549
5.4613323 0.48384505
5.4617724 0.48416431
5.4622124 0.48427245
5.4626525 0.48416862
5.4630926 0.48385202
5.4635327 0.4833218
5.4639728 0.48257714
5.4644129 0.48161722
5.464853 0.4804412
5.4652931 0.479089
5.4657331 0.47769574
5.4661732 0.47627757
5.4666133 0.47484049
5.4670534 0.47339053
5.4674935 0.47193371
5.4679336 0.47047605
5.4683737 0.46902356
5.4688138 0.46758227
5.4692539 0.46615819
5.4696939 0.46475734
5.470134 0.46338681
5.4705741 0.46206392
5.4710142 0.46078388
5.4714543 0.45953493
5.4718944 0.45830529
5.4723345 0.45708319
5.4727746 0.45585685
5.4732146 0.45461452
5.4736547 0.45334441
5.4740948 0.45203475
5.4745349 0.45067378
5.474975 0.44924972
5.4754151 0.44752155
5.4758552 0.44526048
5.4762953 0.44256231
5.4767353 0.43952373
5.4771754 0.43624146
5.4776155 0.43281218
5.4780556 0.4293326
5.4784957 0.42589943
5.4789358 0.42260935
5.4793759 0.41955907
5.479816 0.41684529
5.4802561 0.41450127
5.4806961 0.41230222
5.4811362 0.41021223
5.4815763 0.40822518
5.4820164 0.40633493
5.4824565 0.40453537
5.4828966 0.40282036
5.4833367 0.40118378
5.4837768 0.3996195
5.4842168 0.39812139
5.4846569 0.39668333
5.485097 0.39531242
5.4855371 0.39434285
5.4859772 0.39384078
5.4864173 0.39369628
5.4868574 0.39379945
5.4872975 0.39404036
5.4877375 0.39430909
5.4881776 0.39449574
5.4886177 0.39449038
5.4890578 0.3941831
5.4894979 0.39346397
5.489938 0.3922231
5.4903781 0.39032534
5.4908182 0.38775701
5.4912583 0.38464738
5.4916983 0.38112721
5.4921384 0.37732726
5.4925785 0.37337827
5.4930186 0.36941102
5.4934587 0.36555624
5.4938988 0.36194471
5.4943389 0.35870716
5.494779 0.35597437
5.495219 0.35378778
5.4956591 0.35170044
5.4960992 0.34965731
5.4965393 0.34769008
5.4969794 0.34583048
5.4974195 0.34411022
5.4978596 0.34256101
5.4982997 0.34121458
5.4987397 0.34010262
5.4991798 0.33925687
5.4996199 0.33870903
5.50006 0.33848805
5.5005001 0.33843523
5.5009402 0.33844295
5.5013803 0.33851024
5.5018204 0.33863616
5.5022605 0.33881973
5.5027005 0.33906001
5.5031406 0.33935603
5.5035807 0.33970683
5.5040208 0.34011145
5.5044609 0.34056894
5.504901 0.34107833
5.5053411 0.34164689
5.5057812 0.3422847
5.5062212 0.34297751
5.5066613 0.34371023
5.5071014 0.34446779
5.5075415 0.34523512
5.5079816 0.34599714
5.5084217 0.34673877
5.5088618 0.34744494
5.5093019 0.34810057
5.5097419 0.34869059
5.510182 0.3491956
5.5106221 0.34957171
5.5110622 0.34981991
5.5115023 0.3499514
5.5119424 0.34997738
5.5123825 0.34990904
5.5128226 0.34975758
5.5132627 0.34953419
5.5137027 0.34925007
5.5141428 0.34891643
5.5145829 0.34854444
5.515023 0.34814448
5.5154631 0.34741243
5.5159032 0.34617515
5.5163433 0.34454864
5.5167834 0.34264893
5.5172234 0.34059205
5.5176635 0.338494
5.5181036 0.33647081
5.5185437 0.33463851
5.5189838 0.3331131
5.5194239 0.33201062
5.519864 0.33144708
5.5203041 0.33148386
5.5207441 0.33197632
5.5211842 0.33282867
5.5216243 0.33395278
5.5220644 0.33526053
5.5225045 0.33666381
5.5229446 0.3380745
5.5233847 0.33940447
5.5238248 0.34056562
5.5242649 0.34146982
5.5247049 0.34202895
5.525145 0.34217914
5.5255851 0.34218352
5.5260252 0.34214641
5.5264653 0.34207922
5.5269054 0.34199337
5.5273455 0.34190027
5.5277856 0.34181135
5.5282256 0.34173802
5.5286657 0.3416917
5.5291058 0.34168379
5.5295459 0.34172573
5.529986 0.34182892
5.5304261 0.3419697
5.5308662 0.34211322
5.5313063 0.34226073
5.5317463 0.34241355
5.5321864 0.34257294
5.5326265 0.34274023
5.5330666 0.34291669
5.5335067 0.34310362
5.5339468 0.34330232
5.5343869 0.34351409
5.534827 0.34374021
5.5352671 0.34398676
5.5357071 0.34427159
5.5361472 0.34459213
5.5365873 0.34494366
5.5370274 0.34532146
5.5374675 0.34572079
5.5379076 0.34613694
5.5383477 0.34656517
5.5387878 0.34700077
5.5392278 0.34743901
5.5396679 0.34787516
5.540108 0.34831452
5.5405481 0.34896431
5.5409882 0.34985826
5.5414283 0.35092944
5.5418684 0.35211095
5.5423085 0.35333588
5.5427485 0.35453732
5.5431886 0.35564835
5.5436287 0.35660207
5.5440688 0.35733156
5.5445089 0.35776992
5.544949 0.35785023
5.5453891 0.35752963
5.5458292 0.35685323
5.5462693 0.35588097
5.5467093 0.35467263
5.5471494 0.35328803
5.5475895 0.35178695
5.5480296 0.35022919
5.5484697 0.34867456
5.5489098 0.34718285
5.5493499 0.34581386
5.54979 0.34462738
5.55023 0.34364718
5.5506701 0.34271452
5.5511102 0.34180719
5.5515503 0.34093099
5.5519904 0.34009173
5.5524305 0.3392952
5.5528706 0.33854719
5.5533107 0.33785351
5.5537508 0.33721995
5.5541908 0.33665231
5.5546309 0.33615638
5.555071 0.33574765
5.5555111 0.33586871
5.5559512 0.33664612
5.5563913 0.33792617
5.5568314 0.33955512
5.5572715 0.34137926
5.5577115 0.34324484
5.5581516 0.34499815
5.5585917 0.34648545
5.5590318 0.34755303
5.5594719 0.34804714
5.559912 0.34781407
5.5603521 0.34699221
5.5607922 0.34611681
5.5612322 0.34521151
5.5616723 0.34428277
5.5621124 0.34333704
5.5625525 0.34238075
5.5629926 0.34142037
5.5634327 0.34046235
5.5638728 0.33951312
5.5643129 0.33857914
5.564753 0.33766686
5.565193 0.33678239
5.5656331 0.33592532
5.5660732 0.33509017
5.5665133 0.33427139
5.5669534 0.33346343
5.5673935 0.33266074
5.5678336 0.33185778
5.5682737 0.33104899
5.5687137 0.33022882
5.5691538 0.32939173
5.5695939 0.32853216
5.570034 0.32764131
5.5704741 0.32612666
5.5709142 0.32368598
5.5713543 0.32051073
5.5717944 0.31679238
5.5722344 0.31272242
5.5726745 0.30849231
5.5731146 0.30429354
5.5735547 0.30031757
5.5739948 0.29675589
5.5744349 0.29379996
5.574875 0.29164126
5.5753151 0.29025571
5.5757552 0.28914628
5.5761952 0.28827589
5.5766353 0.28763871
5.5770754 0.28722893
5.5775155 0.28704075
5.5779556 0.28706834
5.5783957 0.2873059
5.5788358 0.28774761
5.5792759 0.28838766
5.5797159 0.28922023
5.580156 0.29023563
5.5805961 0.29138243
5.5810362 0.29264076
5.5814763 0.29400355
5.5819164 0.29546375
5.5823565 0.2970143
5.5827966 0.29864815
5.5832366 0.30035824
5.5836767 0.30213752
5.5841168 0.30397893
5.5845569 0.30587542
5.584997 0.30781993
5.5854371 0.31016296
5.5858772 0.31315834
5.5863173 0.31663818
5.5867574 0.32043455
5.5871974 0.32437955
5.5876375 0.32830524
5.5880776 0.33204373
5.5885177 0.33542709
5.5889578 0.3382874
5.5893979 0.34045675
5.589838 0.34176722
5.5902781 0.34216018
5.5907181 0.34197044
5.5911582 0.34129097
5.5915983 0.34018282
5.5920384 0.33870703
5.5924785 0.33692463
5.5929186 0.33489667
5.5933587 0.33268418
5.5937988 0.33034821
5.5942388 0.32794979
5.5946789 0.32554996
5.595119 0.32319238
5.5955591 0.32061146
5.5959992 0.31775863
5.5964393 0.31471354
5.5968794 0.31155583
5.5973195 0.30836514
5.5977596 0.30522112
5.5981996 0.30220339
5.5986397 0.29939161
5.5990798 0.29686541
5.5995199 0.29470444
5.59996 0.29298834
5.6004001 0.29168114
5.6008402 0.2906424
5.6012803 0.28985677
5.6017203 0.28930992
5.6021604 0.28898753
5.6026005 0.28887526
5.6030406 0.2889588
5.6034807 0.28922382
5.6039208 0.28965599
5.6043609 0.29024098
5.604801 0.29096448
5.605241 0.29179845
5.6056811 0.29266595
5.6061212 0.29355698
5.6065613 0.29447137
5.6070014 0.29540892
5.6074415 0.29636947
5.6078816 0.29735284
5.6083217 0.29835884
5.6087618 0.29938731
5.6092018 0.30043806
5.6096419 0.30151091
5.610082 0.30260602
5.6105221 0.30373574
5.6109622 0.30490594
5.6114023 0.30611603
5.6118424 0.30736541
5.6122825 0.30865348
5.6127225 0.30997965
5.6131626 0.31134332
5.6136027 0.3127439
5.6140428 0.3141808
5.6144829 0.31565341
5.614923 0.31716115
5.6153631 0.31900346
5.6158032 0.3216511
5.6162432 0.32494352
5.6166833 0.32870578
5.6171234 0.33276295
5.6175635 0.33694011
5.6180036 0.3410623
5.6184437 0.3449546
5.6188838 0.34844208
5.6193239 0.35134979
5.619764 0.35350281
5.620204 0.35481754
5.6206441 0.35582342
5.6210842 0.35664922
5.6215243 0.35731059
5.6219644 0.3578232
5.6224045 0.35820268
5.6228446 0.35846471
5.6232847 0.35862492
5.6237247 0.35869899
5.6241648 0.35870256
5.6246049 0.35865129
5.625045 0.358559
5.6254851 0.35824871
5.6259252 0.35765635
5.6263653 0.35686828
5.6268054 0.35597083
5.6272454 0.35505036
5.6276855 0.35419323
5.6281256 0.35348577
5.6285657 0.35301435
5.6290058 0.35286531
5.6294459 0.35312499
5.629886 0.35387976
5.6303261 0.35505507
5.6307662 0.35628588
5.6312062 0.35754916
5.6316463 0.35884051
5.6320864 0.36015558
5.6325265 0.36148998
5.6329666 0.36283935
5.6334067 0.36419929
5.6338468 0.36556544
5.6342869 0.36693342
5.6347269 0.36829886
5.635167 0.36965912
5.6356071 0.37102812
5.6360472 0.37240783
5.6364873 0.37379565
5.6369274 0.37518903
5.6373675 0.37658537
5.6378076 0.37798212
5.6382476 0.37937669
5.6386877 0.38076652
5.6391278 0.38214902
5.6395679 0.38352162
5.640008 0.38488172
5.6404481 0.38614422
5.6408882 0.38722867
5.6413283 0.38813093
5.6417684 0.38884684
5.6422084 0.38937225
5.6426485 0.38970303
5.6430886 0.38983502
5.6435287 0.38976408
5.6439688 0.38948606
5.6444089 0.38899682
5.644849 0.3882922
5.6452891 0.38730238
5.6457291 0.38584511
5.6461692 0.38398997
5.6466093 0.38182627
5.6470494 0.37944337
5.6474895 0.37693059
5.6479296 0.37437727
5.6483697 0.37187273
5.6488098 0.36950632
5.6492498 0.36736737
5.6496899 0.36554521
5.65013 0.36411833
5.6505701 0.3629627
5.6510102 0.36198348
5.6514503 0.36113645
5.6518904 0.36037741
5.6523305 0.35966214
5.6527706 0.35894644
5.6532106 0.35818611
5.6536507 0.35733692
5.6540908 0.35635467
5.6545309 0.35519515
5.654971 0.35381416
5.6554111 0.3521488
5.6558512 0.35019738
5.6562913 0.34802218
5.6567313 0.34568568
5.6571714 0.34325038
5.6576115 0.34077874
5.6580516 0.33833324
5.6584917 0.33597636
5.6589318 0.33377059
5.6593719 0.33177839
5.659812 0.33006224
5.6602521 0.32866313
5.6606921 0.32750126
5.6611322 0.32652227
5.6615723 0.32568044
5.6620124 0.32493007
5.6624525 0.32422545
5.6628926 0.32352089
5.6633327 0.32277067
5.6637728 0.3219291
5.6642128 0.32095047
5.6646529 0.31978907
5.665093 0.31840399
5.6655331 0.3169043
5.6659732 0.31535479
5.6664133 0.31375875
5.6668534 0.31211944
5.6672935 0.31044013
5.6677335 0.30872411
5.6681736 0.30697463
5.6686137 0.30519499
5.6690538 0.30338843
5.6694939 0.30155825
5.669934 0.29970771
5.6703741 0.29774523
5.6708142 0.29554199
5.6712543 0.29315532
5.6716943 0.29064576
5.6721344 0.28807381
5.6725745 0.28549999
5.6730146 0.28298483
5.6734547 0.28058882
5.6738948 0.2783725
5.6743349 0.27639637
5.674775 0.27472096
5.675215 0.27338749
5.6756551 0.27230274
5.6760952 0.27142177
5.6765353 0.27071695
5.6769754 0.27016062
5.6774155 0.26972516
5.6778556 0.26938291
5.6782957 0.26910623
5.6787357 0.26886749
5.6791758 0.26863902
5.6796159 0.26839321
5.680056 0.26810401
5.6804961 0.26786729
5.6809362 0.26773631
5.6813763 0.26768874
5.6818164 0.26770224
5.6822565 0.26775448
5.6826965 0.26782312
5.6831366 0.26788583
5.6835767 0.26792029
5.6840168 0.26790414
5.6844569 0.26781507
5.684897 0.26763074
5.6853371 0.26696199
5.6857772 0.26509899
5.6862172 0.26229408
5.6866573 0.25883672
5.6870974 0.25501636
5.6875375 0.25112246
5.6879776 0.24744447
5.6884177 0.24427185
5.6888578 0.24189405
5.6892979 0.24060053
5.6897379 0.24068075
5.690178 0.24227417
5.6906181 0.24421565
5.6910582 0.24619301
5.6914983 0.24820162
5.6919384 0.25023685
5.6923785 0.25229407
5.6928186 0.25436866
5.6932587 0.256456
5.6936987 0.25855144
5.6941388 0.26065036
5.6945789 0.26274815
5.695019 0.2648402
5.6954591 0.26694944
5.6958992 0.26909103
5.6963393 0.27125536
5.6967794 0.2734328
5.6972194 0.27561373
5.6976595 0.27778853
5.6980996 0.27994757
5.6985397 0.28208124
5.6989798 0.28417992
5.6994199 0.28623397
5.69986 0.28823377
5.7003001 0.28987834
5.7007401 0.29036076
5.7011802 0.28981959
5.7016203 0.28846046
5.7020604 0.28648901
5.7025005 0.28411089
5.7029406 0.28153171
5.7033807 0.27895712
5.7038208 0.27659277
5.7042609 0.27464427
5.7047009 0.27331727
5.705141 0.27277059
5.7055811 0.27249488
5.7060212 0.2722935
5.7064613 0.27216437
5.7069014 0.27210542
5.7073415 0.27211457
5.7077816 0.27218975
5.7082216 0.27232889
5.7086617 0.27252991
5.7091018 0.27279074
5.7095419 0.2731093
5.709982 0.27348354
5.7104221 0.27409995
5.7108622 0.27512438
5.7113023 0.27647189
5.7117423 0.2780572
5.7121824 0.27979502
5.7126225 0.28160008
5.7130626 0.28338708
5.7135027 0.28507074
5.7139428 0.28656578
5.7143829 0.28778691
5.714823 0.28864884
5.7152631 0.28886982
5.7157031 0.28771099
5.7161432 0.28536593
5.7165833 0.28212738
5.7170234 0.27828806
5.7174635 0.27414074
5.7179036 0.26997815
5.7183437 0.26609304
5.7187838 0.26277815
5.7192238 0.26032622
5.7196639 0.25903
5.720104 0.25915305
5.7205441 0.26017421
5.7209842 0.26171658
5.7214243 0.26366857
5.7218644 0.26591856
5.7223045 0.26835496
5.7227445 0.27086616
5.7231846 0.27334057
5.7236247 0.27566657
5.7240648 0.27773257
5.7245049 0.27942696
5.724945 0.28063814
5.7253851 0.28130327
5.7258252 0.28152177
5.7262653 0.2814101
5.7267053 0.28108429
5.7271454 0.2806604
5.7275855 0.28025447
5.7280256 0.27998257
5.7284657 0.27996073
5.7289058 0.28030501
5.7293459 0.28113145
5.729786 0.28255611
5.730226 0.28463338
5.7306661 0.28706466
5.7311062 0.28974901
5.7315463 0.29263412
5.7319864 0.2956677
5.7324265 0.29879745
5.7328666 0.30197108
5.7333067 0.30513627
5.7337467 0.30824074
5.7341868 0.31123218
5.7346269 0.3140583
5.735067 0.31666958
5.7355071 0.31917459
5.7359472 0.32164609
5.7363873 0.3240758
5.7368274 0.32645542
5.7372675 0.32877666
5.7377075 0.33103122
5.7381476 0.33321082
5.7385877 0.33530716
5.7390278 0.33731196
5.7394679 0.33921691
5.739908 0.34101374
5.7403481 0.34258457
5.7407882 0.34371586
5.7412282 0.34444334
5.7416683 0.3448108
5.7421084 0.34486203
5.7425485 0.3446408
5.7429886 0.34419091
5.7434287 0.34355613
5.7438688 0.34278024
5.7443089 0.34190703
5.7447489 0.34098029
5.745189 0.33994645
5.7456291 0.33811831
5.7460692 0.33552104
5.7465093 0.33236029
5.7469494 0.32884168
5.7473895 0.32517085
5.7478296 0.32155344
5.7482697 0.31819509
5.7487097 0.31530142
5.7491498 0.31307807
5.7495899 0.31173068
5.75003 0.31146358
5.7504701 0.3121031
5.7509102 0.31333266
5.7513503 0.31503336
5.7517904 0.31708628
5.7522304 0.31937252
5.7526705 0.32177318
5.7531106 0.32416935
5.7535507 0.32644212
5.7539908 0.3284726
5.7544309 0.33014187
5.754871 0.33133103
5.7553111 0.33210089
5.7557512 0.33288424
5.7561912 0.33368015
5.7566313 0.33445804
5.7570714 0.33518733
5.7575115 0.33583743
5.7579516 0.33637776
5.7583917 0.33677775
5.7588318 0.3370068
5.7592719 0.33703434
5.7597119 0.33682978
5.760152 0.33637631
5.7605921 0.33582101
5.7610322 0.33521381
5.7614723 0.33455759
5.7619124 0.33385525
5.7623525 0.33310968
5.7627926 0.33232377
5.7632326 0.33150041
5.7636727 0.33064248
5.7641128 0.32975288
5.7645529 0.32883449
5.764993 0.32789022
5.7654331 0.32689947
5.7658732 0.32584611
5.7663133 0.32474207
5.7667534 0.32359928
5.7671934 0.32242969
5.7676335 0.32124525
5.7680736 0.3200579
5.7685137 0.31887957
5.7689538 0.31772221
5.7693939 0.31659777
5.769834 0.31551819
5.7702741 0.31456813
5.7707141 0.31399651
5.7711542 0.31375587
5.7715943 0.31376998
5.7720344 0.31396261
5.7724745 0.31425751
5.7729146 0.31457846
5.7733547 0.3148492
5.7737948 0.31499351
5.7742348 0.31493516
5.7746749 0.31459789
5.775115 0.31386129
5.7755551 0.3118574
5.7759952 0.30851716
5.7764353 0.30416053
5.7768754 0.29910745
5.7773155 0.29367787
5.7777556 0.28819173
5.7781956 0.28296899
5.7786357 0.27832958
5.7790758 0.27459347
5.7795159 0.27208059
5.779956 0.27111089
5.7803961 0.27124826
5.7808362 0.27151454
5.7812763 0.27189401
5.7817163 0.27237972
5.7821564 0.27296474
5.7825965 0.27364212
5.7830366 0.27440492
5.7834767 0.27524621
5.7839168 0.27615905
5.7843569 0.27713649
5.784797 0.27817159
5.785237 0.27926348
5.7856771 0.28043198
5.7861172 0.28166349
5.7865573 0.28293957
5.7869974 0.28424176
5.7874375 0.28555161
5.7878776 0.28685067
5.7883177 0.28812049
5.7887578 0.28934261
5.7891978 0.2904986
5.7896379 0.29156999
5.790078 0.29253271
5.7905181 0.29315996
5.7909582 0.29339923
5.7913983 0.29333015
5.7918384 0.29303232
5.7922785 0.29258536
5.7927185 0.2920689
5.7931586 0.29156253
5.7935987 0.29114588
5.7940388 0.29089857
5.7944789 0.29090021
5.794919 0.29123042
5.7953591 0.29200535
5.7957992 0.29328216
5.7962392 0.29497256
5.7966793 0.29698543
5.7971194 0.29922963
5.7975595 0.30161406
5.7979996 0.30404759
5.7984397 0.3064391
5.7988798 0.30869746
5.7993199 0.31073156
5.79976 0.31245026
5.8002 0.31372228
5.8006401 0.31424905
5.8010802 0.31410658
5.8015203 0.31344048
5.8019604 0.31239635
5.8024005 0.31111981
5.8028406 0.30975645
5.8032807 0.30845188
5.8037207 0.30735172
5.8041608 0.30660156
5.8046009 0.30634702
5.805041 0.30674138
5.8054811 0.30884467
5.8059212 0.31301035
5.8063613 0.31878168
5.8068014 0.32570194
5.8072414 0.3333144
5.8076815 0.34116235
5.8081216 0.34878905
5.8085617 0.35573778
5.8090018 0.3615518
5.8094419 0.36577441
5.809882 0.36794886
5.8103221 0.36774186
5.8107622 0.36546067
5.8112022 0.36154097
5.8116423 0.35641249
5.8120824 0.35050495
5.8125225 0.34424809
5.8129626 0.33807164
5.8134027 0.33240532
5.8138428 0.32767885
5.8142829 0.32432198
5.8147229 0.32276442
5.815163 0.3232641
5.8156031 0.32427754
5.8160432 0.32532819
5.8164833 0.32640667
5.8169234 0.32750357
5.8173635 0.32860951
5.8178036 0.32971507
5.8182436 0.33081087
5.8186837 0.33188752
5.8191238 0.3329356
5.8195639 0.33394573
5.820004 0.33490851
5.8204441 0.33584591
5.8208842 0.33678348
5.8213243 0.33771885
5.8217644 0.33864965
5.8222044 0.33957349
5.8226445 0.340488
5.8230846 0.3413908
5.8235247 0.34227951
5.8239648 0.34315176
5.8244049 0.34400516
5.824845 0.34483734
5.8252851 0.34551395
5.8257251 0.34562611
5.8261652 0.3452442
5.8266053 0.34448
5.8270454 0.34344527
5.8274855 0.3422518
5.8279256 0.34101135
5.8283657 0.33983569
5.8288058 0.3388366
5.8292458 0.33812585
5.8296859 0.33781521
5.830126 0.33802237
5.8305661 0.3388955
5.8310062 0.34036664
5.8314463 0.34231102
5.8318864 0.3446039
5.8323265 0.34712051
5.8327666 0.34973608
5.8332066 0.35232585
5.8336467 0.35476506
5.8340868 0.35692895
5.8345269 0.35869275
5.834967 0.35993171
5.8354071 0.36069229
5.8358472 0.36115896
5.8362873 0.36133974
5.8367273 0.36124163
5.8371674 0.36087162
5.8376075 0.36023673
5.8380476 0.35934395
5.8384877 0.35820028
5.8389278 0.35681272
5.8393679 0.35518829
5.839808 0.35333396
5.840248 0.35109785
5.8406881 0.34782847
5.8411282 0.34364611
5.8415683 0.33877317
5.8420084 0.33343202
5.8424485 0.32784507
5.8428886 0.32223468
5.8433287 0.31682324
5.8437688 0.31183315
5.8442088 0.30748679
5.8446489 0.30400654
5.845089 0.30161124
5.8455291 0.30030645
5.8459692 0.29988014
5.8464093 0.30013043
5.8468494 0.30085543
5.8472895 0.30185327
5.8477295 0.30292205
5.8481696 0.3038599
5.8486097 0.30446494
5.8490498 0.30453527
5.8494899 0.30386902
5.84993 0.30226431
5.8503701 0.29978973
5.8508102 0.29689259
5.8512503 0.2936704
5.8516903 0.29021223
5.8521304 0.28660713
5.8525705 0.28294418
5.8530106 0.27931244
5.8534507 0.27580096
5.8538908 0.27249881
5.8543309 0.26949506
5.854771 0.26687876
5.855211 0.26469097
5.8556511 0.26267377
5.8560912 0.26077072
5.8565313 0.2589777
5.8569714 0.25729059
5.8574115 0.25570528
5.8578516 0.25421765
5.8582917 0.25282359
5.8587317 0.25151898
5.8591718 0.25029971
5.8596119 0.24916166
5.860052 0.24810249
5.8604921 0.24726623
5.8609322 0.24672753
5.8613723 0.24645976
5.8618124 0.2464363
5.8622525 0.24663053
5.8626925 0.24701583
5.8631326 0.24756556
5.8635727 0.24825312
5.8640128 0.24905187
5.8644529 0.24993519
5.864893 0.25087646
5.8653331 0.25232409
5.8657732 0.25524487
5.8662132 0.25938943
5.8666533 0.26445665
5.8670934 0.2701454
5.8675335 0.27615457
5.8679736 0.28218303
5.8684137 0.28792965
5.8688538 0.29309332
5.8692939 0.29737291
5.8697339 0.3004673
5.870174 0.30194776
5.8706141 0.3006117
5.8710542 0.29674124
5.8714943 0.29097385
5.8719344 0.28394704
5.8723745 0.2762983
5.8728146 0.26866511
5.8732547 0.26168497
5.8736947 0.25599537
5.8741348 0.25223379
5.8745749 0.25103774
5.875015 0.25304248
5.8754551 0.25673786
5.8758952 0.26044211
5.8763353 0.26415456
5.8767754 0.26787457
5.8772154 0.27160146
5.8776555 0.27533459
5.8780956 0.2790733
5.8785357 0.28281693
5.8789758 0.28656481
5.8794159 0.29031631
5.879856 0.29407075
5.8802961 0.29783436
5.8807361 0.30162488
5.8811762 0.30543588
5.8816163 0.30925917
5.8820564 0.31308655
5.8824965 0.31690984
5.8829366 0.32072085
5.8833767 0.32451137
5.8838168 0.32827322
5.8842569 0.33199821
5.8846969 0.33567815
5.885137 0.33921059
5.8855771 0.3412827
5.8860172 0.34169658
5.8864573 0.34073857
5.8868974 0.33869507
5.8873375 0.33585244
5.8877776 0.33249706
5.8882176 0.3289153
5.8886577 0.32539353
5.8890978 0.32221813
5.8895379 0.31967546
5.889978 0.31805191
5.8904181 0.31708066
5.8908582 0.3162033
5.8912983 0.31543088
5.8917383 0.31477587
5.8921784 0.31425074
5.8926185 0.31386795
5.8930586 0.31363996
5.8934987 0.31357926
5.8939388 0.31369829
5.8943789 0.31400953
5.894819 0.31452545
5.8952591 0.31559491
5.8956991 0.31850014
5.8961392 0.323022
5.8965793 0.32876556
5.8970194 0.3353359
5.8974595 0.34233811
5.8978996 0.34937725
5.8983397 0.35605842
5.8987798 0.36198668
5.8992198 0.36676711
5.8996599 0.3700048
5.9001 0.37133488
5.9005401 0.37129735
5.9009802 0.37037781
5.9014203 0.36877328
5.9018604 0.36668079
5.9023005 0.36429736
5.9027405 0.36182001
5.9031806 0.35944577
5.9036207 0.35737167
5.9040608 0.35579474
5.9045009 0.35491198
5.904941 0.35492044
5.9053811 0.35561621
5.9058212 0.35642243
5.9062613 0.35732899
5.9067013 0.35833481
5.9071414 0.35943877
5.9075815 0.36063978
5.9080216 0.36193674
5.9084617 0.36332856
5.9089018 0.36481414
5.9093419 0.36639238
5.909782 0.36806218
5.910222 0.36989518
5.9106621 0.37227172
5.9111022 0.37514123
5.9115423 0.3783779
5.9119824 0.38185592
5.9124225 0.38544946
5.9128626 0.38903274
5.9133027 0.39247992
5.9137427 0.39566519
5.9141828 0.39846276
5.9146229 0.4007468
5.915063 0.40237639
5.9155031 0.4024212
5.9159432 0.40067139
5.9163833 0.39752194
5.9168234 0.39336784
5.9172635 0.38860408
5.9177035 0.38362565
5.9181436 0.37882756
5.9185837 0.37460478
5.9190238 0.37135231
5.9194639 0.36946515
5.919904 0.36933827
5.9203441 0.37072811
5.9207842 0.37239408
5.9212242 0.37424198
5.9216643 0.37622379
5.9221044 0.37829152
5.9225445 0.38039716
5.9229846 0.38249271
5.9234247 0.38453016
5.9238648 0.38646151
5.9243049 0.38823877
5.9247449 0.38981391
5.925185 0.39116426
5.9256251 0.39246873
5.9260652 0.39376682
5.9265053 0.39505229
5.9269454 0.39631889
5.9273855 0.39756036
5.9278256 0.39877047
5.9282657 0.39994295
5.9287057 0.40107157
5.9291458 0.40215008
5.9295859 0.40317223
5.930026 0.40413113
5.9304661 0.40483307
5.9309062 0.40518217
5.9313463 0.40525714
5.9317864 0.40513664
5.9322264 0.40489936
5.9326665 0.40462398
5.9331066 0.40438919
5.9335467 0.40427366
5.9339868 0.40435609
5.9344269 0.40471515
5.934867 0.40542952
5.9353071 0.40651914
5.9357471 0.40784887
5.9361872 0.40939974
5.9366273 0.41116249
5.9370674 0.41312785
5.9375075 0.41528655
5.9379476 0.41762933
5.9383877 0.42014691
5.9388278 0.42283003
5.9392679 0.42566942
5.9397079 0.4286558
5.940148 0.43178138
5.9405881 0.43505074
5.9410282 0.43844571
5.9414683 0.44194132
5.9419084 0.44551259
5.9423485 0.44913453
5.9427886 0.45278219
5.9432286 0.45643057
5.9436687 0.4600547
5.9441088 0.46362961
5.9445489 0.46713031
5.944989 0.47053183
5.9454291 0.47396902
5.9458692 0.47755069
5.9463093 0.4811866
5.9467493 0.48478638
5.9471894 0.48825967
5.9476295 0.49151611
5.9480696 0.49446533
5.9485097 0.49701697
5.9489498 0.49908067
5.9493899 0.50056606
5.94983 0.50138278
5.9502701 0.50146226
5.9507101 0.50087622
5.9511502 0.4997155
5.9515903 0.49806668
5.9520304 0.49601635
5.9524705 0.49365109
5.9529106 0.4910575
5.9533507 0.48832217
5.9537908 0.48553167
5.9542308 0.48277261
5.9546709 0.48013156
5.955111 0.47767315
5.9555511 0.47501076
5.9559912 0.47204586
5.9564313 0.46887374
5.9568714 0.46558969
5.9573115 0.46228901
5.9577516 0.459067
5.9581916 0.45601894
5.9586317 0.45324013
5.9590718 0.45082587
5.9595119 0.44887145
5.959952 0.44747216
5.9603921 0.44685245
5.9608322 0.4471697
5.9612723 0.44829962
5.9617123 0.45011552
5.9621524 0.45249074
5.9625925 0.45529861
5.9630326 0.45841244
5.9634727 0.46170558
5.9639128 0.46505135
5.9643529 0.46832307
5.964793 0.47139407
5.965233 0.47428487
5.9656731 0.47765005
5.9661132 0.48146639
5.9665533 0.48559402
5.9669934 0.48989308
5.9674335 0.49422368
5.9678736 0.49844596
5.9683137 0.50242005
5.9687538 0.50600607
5.9691938 0.50906415
5.9696339 0.51145443
5.970074 0.51302117
5.9705141 0.51301054
5.9709542 0.51129684
5.9713943 0.50819462
5.9718344 0.50401841
5.9722745 0.49908275
5.9727145 0.49370219
5.9731546 0.48819125
5.9735947 0.48286448
5.9740348 0.47803642
5.9744749 0.47402161
5.974915 0.47113458
5.9753551 0.46923336
5.9757952 0.46754326
5.9762352 0.46604338
5.9766753 0.46473706
5.9771154 0.46362765
5.9775555 0.46271848
5.9779956 0.46201288
5.9784357 0.46151421
5.9788758 0.4612258
5.9793159 0.46115099
5.979756 0.46129312
5.980196 0.46181217
5.9806361 0.46377424
5.9810762 0.46710751
5.9815163 0.47148021
5.9819564 0.47656057
5.9823965 0.48201683
5.9828366 0.48751721
5.9832767 0.49272996
5.9837167 0.49732329
5.9841568 0.50096545
5.9845969 0.50332468
5.985037 0.50406744
5.9854771 0.50272788
5.9859172 0.49942801
5.9863573 0.49460407
5.9867974 0.4886923
5.9872374 0.48212896
5.9876775 0.47535029
5.9881176 0.46879252
5.9885577 0.4628919
5.9889978 0.45808468
5.9894379 0.4548071
5.989878 0.45349541
5.9903181 0.45391987
5.9907582 0.45451484
5.9911982 0.45518763
5.9916383 0.45593797
5.9920784 0.45676559
5.9925185 0.45767023
5.9929586 0.45865162
5.9933987 0.4597095
5.9938388 0.46084359
5.9942789 0.46205365
5.9947189 0.46333939
5.995159 0.46471158
5.9955991 0.4662771
5.9960392 0.46802151
5.9964793 0.46989241
5.9969194 0.47183739
5.9973595 0.47380405
5.9977996 0.47574
5.9982396 0.47759283
5.9986797 0.47931015
5.9991198 0.48083955
5.9995599 0.48212863
6 0.483125
