# Supplementary material for: Structural motifs of gold cluster anions with 17 to 69 atoms
Source: Nat Commun. 2026 Apr 10;17:5099. doi: 10.1038/s41467-026-71649-9 (PMC13246909; doi:10.1038/s41467-026-71649-9)
Supplement: Supplementary file 5 — Source Data [file 41467_2026_71649_MOESM5_ESM.zip › Figure2/69_th_green.dat]

3.8 0
3.8004401 0
3.8008802 0
3.8013203 0
3.8017604 0
3.8022004 0
3.8026405 0
3.8030806 0
3.8035207 0
3.8039608 0
3.8044009 0
3.804841 0
3.8052811 0
3.8057211 0
3.8061612 0
3.8066013 0
3.8070414 0
3.8074815 0
3.8079216 0
3.8083617 0
3.8088018 0
3.8092418 0
3.8096819 0
3.810122 0
3.8105621 0
3.8110022 0
3.8114423 0
3.8118824 0
3.8123225 0
3.8127626 0
3.8132026 0
3.8136427 0
3.8140828 0
3.8145229 0
3.814963 0
3.8154031 0
3.8158432 0
3.8162833 0
3.8167233 0
3.8171634 0
3.8176035 0
3.8180436 0
3.8184837 0
3.8189238 0
3.8193639 0
3.819804 0
3.820244 0
3.8206841 0
3.8211242 0
3.8215643 0
3.8220044 0
3.8224445 0
3.8228846 0
3.8233247 0
3.8237648 0
3.8242048 0
3.8246449 0
3.825085 0
3.8255251 0
3.8259652 0
3.8264053 0
3.8268454 0
3.8272855 0
3.8277255 0
3.8281656 0
3.8286057 0
3.8290458 0
3.8294859 0
3.829926 0
3.8303661 0
3.8308062 0
3.8312462 0
3.8316863 0
3.8321264 0
3.8325665 0
3.8330066 0
3.8334467 0
3.8338868 0
3.8343269 0
3.834767 0
3.835207 0
3.8356471 0
3.8360872 0
3.8365273 0
3.8369674 0
3.8374075 0
3.8378476 0
3.8382877 0
3.8387277 0
3.8391678 0
3.8396079 0
3.840048 0
3.8404881 0
3.8409282 0
3.8413683 0
3.8418084 0
3.8422484 0
3.8426885 0
3.8431286 0
3.8435687 0
3.8440088 0
3.8444489 0
3.844889 0
3.8453291 0
3.8457692 0
3.8462092 0
3.8466493 0
3.8470894 0
3.8475295 0
3.8479696 0
3.8484097 0
3.8488498 0
3.8492899 0
3.8497299 0
3.85017 0
3.8506101 0
3.8510502 0
3.8514903 0
3.8519304 0
3.8523705 0
3.8528106 0
3.8532507 0
3.8536907 0
3.8541308 0
3.8545709 0
3.855011 0
3.8554511 0
3.8558912 0
3.8563313 0
3.8567714 0
3.8572114 0
3.8576515 0
3.8580916 0
3.8585317 0
3.8589718 0
3.8594119 0
3.859852 0
3.8602921 0
3.8607321 0
3.8611722 0
3.8616123 0
3.8620524 0
3.8624925 0
3.8629326 0
3.8633727 0
3.8638128 0
3.8642529 0
3.8646929 0
3.865133 0
3.8655731 0
3.8660132 0
3.8664533 0
3.8668934 0
3.8673335 0
3.8677736 0
3.8682136 0
3.8686537 0
3.8690938 0
3.8695339 0
3.869974 0
3.8704141 0
3.8708542 0
3.8712943 0
3.8717343 0
3.8721744 0
3.8726145 0
3.8730546 0
3.8734947 0
3.8739348 0
3.8743749 0
3.874815 0
3.8752551 0
3.8756951 0
3.8761352 0
3.8765753 0
3.8770154 0
3.8774555 0
3.8778956 0
3.8783357 0
3.8787758 0
3.8792158 0
3.8796559 0
3.880096 0
3.8805361 0
3.8809762 0
3.8814163 0
3.8818564 0
3.8822965 0
3.8827365 0
3.8831766 0
3.8836167 0
3.8840568 0
3.8844969 0
3.884937 0
3.8853771 0
3.8858172 0
3.8862573 0
3.8866973 0
3.8871374 0
3.8875775 0
3.8880176 0
3.8884577 0
3.8888978 0
3.8893379 0
3.889778 0
3.890218 0
3.8906581 0
3.8910982 0
3.8915383 0
3.8919784 0
3.8924185 0
3.8928586 0
3.8932987 0
3.8937387 0
3.8941788 0
3.8946189 0
3.895059 0
3.8954991 0
3.8959392 0
3.8963793 0
3.8968194 0
3.8972595 0
3.8976995 0
3.8981396 0
3.8985797 0
3.8990198 0
3.8994599 0
3.8999 0
3.9003401 0
3.9007802 0
3.9012202 0
3.9016603 0
3.9021004 0
3.9025405 0
3.9029806 0
3.9034207 0
3.9038608 0
3.9043009 0
3.9047409 0
3.905181 0
3.9056211 0
3.9060612 0
3.9065013 0
3.9069414 0
3.9073815 0
3.9078216 0
3.9082617 0
3.9087017 0
3.9091418 0
3.9095819 0
3.910022 0
3.9104621 0
3.9109022 0
3.9113423 0
3.9117824 0
3.9122224 0
3.9126625 0
3.9131026 0
3.9135427 0
3.9139828 0
3.9144229 0
3.914863 0
3.9153031 0
3.9157431 0
3.9161832 0
3.9166233 0
3.9170634 0
3.9175035 0
3.9179436 0
3.9183837 0
3.9188238 0
3.9192639 0
3.9197039 0
3.920144 0
3.9205841 0
3.9210242 0
3.9214643 0
3.9219044 0
3.9223445 0
3.9227846 0
3.9232246 0
3.9236647 0
3.9241048 0
3.9245449 0
3.924985 0
3.9254251 0
3.9258652 0
3.9263053 0
3.9267453 0
3.9271854 0
3.9276255 0
3.9280656 0
3.9285057 0
3.9289458 0
3.9293859 0
3.929826 0
3.9302661 0
3.9307061 0
3.9311462 0
3.9315863 0
3.9320264 0
3.9324665 0
3.9329066 0
3.9333467 0
3.9337868 0
3.9342268 0
3.9346669 0
3.935107 0
3.9355471 0
3.9359872 0
3.9364273 0
3.9368674 0
3.9373075 0
3.9377475 0
3.9381876 0
3.9386277 0
3.9390678 0
3.9395079 0
3.939948 0
3.9403881 0
3.9408282 0
3.9412683 0
3.9417083 0
3.9421484 0
3.9425885 0
3.9430286 0
3.9434687 0
3.9439088 0
3.9443489 0
3.944789 0
3.945229 0
3.9456691 0
3.9461092 0
3.9465493 0
3.9469894 0
3.9474295 0
3.9478696 0
3.9483097 0
3.9487497 0
3.9491898 0
3.9496299 0
3.95007 0
3.9505101 0
3.9509502 0
3.9513903 0
3.9518304 0
3.9522705 0
3.9527105 0
3.9531506 0
3.9535907 0
3.9540308 0
3.9544709 0
3.954911 0
3.9553511 0
3.9557912 0
3.9562312 0
3.9566713 0
3.9571114 0
3.9575515 0
3.9579916 0
3.9584317 0
3.9588718 0
3.9593119 0
3.959752 0
3.960192 0
3.9606321 0
3.9610722 0
3.9615123 0
3.9619524 0
3.9623925 0
3.9628326 0
3.9632727 0
3.9637127 0
3.9641528 0
3.9645929 0
3.965033 0
3.9654731 0
3.9659132 0
3.9663533 0
3.9667934 0
3.9672334 0
3.9676735 0
3.9681136 0
3.9685537 0
3.9689938 0
3.9694339 0
3.969874 0
3.9703141 0
3.9707542 0
3.9711942 0
3.9716343 0
3.9720744 0
3.9725145 0
3.9729546 0
3.9733947 0
3.9738348 0
3.9742749 0
3.9747149 0
3.975155 0
3.9755951 0
3.9760352 0
3.9764753 7.672692e-12
3.9769154 5.2133325e-11
3.9773555 1.3397269e-10
3.9777956 2.5063109e-10
3.9782356 3.995488e-10
3.9786757 5.7816612e-10
3.9791158 7.8392335e-10
3.9795559 1.0142608e-09
3.979996 1.2666187e-09
3.9804361 1.5384373e-09
3.9808762 1.8271571e-09
3.9813163 2.1302182e-09
3.9817564 2.445061e-09
3.9821964 2.7691257e-09
3.9826365 3.0998526e-09
3.9830766 3.4346821e-09
3.9835167 3.7710543e-09
3.9839568 4.1064097e-09
3.9843969 4.4381885e-09
3.984837 4.763831e-09
3.9852771 5.0807774e-09
3.9857171 5.3864682e-09
3.9861572 5.6783435e-09
3.9865973 5.9595424e-09
3.9870374 6.4456429e-09
3.9874775 7.233158e-09
3.9879176 8.3023504e-09
3.9883577 9.6334826e-09
3.9887978 1.1206817e-08
3.9892378 1.3002617e-08
3.9896779 1.5001143e-08
3.990118 1.718266e-08
3.9905581 1.952743e-08
3.9909982 2.2015714e-08
3.9914383 2.4627776e-08
3.9918784 2.7343879e-08
3.9923185 3.0144284e-08
3.9927586 3.3009254e-08
3.9931986 3.5919052e-08
3.9936387 3.885394e-08
3.9940788 4.1794182e-08
3.9945189 4.4720039e-08
3.994959 4.7611774e-08
3.9953991 5.0449649e-08
3.9958392 5.3213928e-08
3.9962793 5.5884872e-08
3.9967193 5.8442744e-08
3.9971594 6.2170571e-08
3.9975995 7.004775e-08
3.9980396 8.1944747e-08
3.9984797 9.7592918e-08
3.9989198 1.1672362e-07
3.9993599 1.390682e-07
3.9998 1.6435803e-07
4.00024 1.9232446e-07
4.0006801 2.2269883e-07
4.0011202 2.5521252e-07
4.0015603 2.8959688e-07
4.0020004 3.2558325e-07
4.0024405 3.6290301e-07
4.0028806 4.012875e-07
4.0033207 4.4046808e-07
4.0037608 4.801761e-07
4.0042008 5.2014292e-07
4.0046409 5.6009991e-07
4.005081 5.9977841e-07
4.0055211 6.3890977e-07
4.0059612 6.7722537e-07
4.0064013 7.1445654e-07
4.0068414 7.5033466e-07
4.0072815 7.8712304e-07
4.0077215 8.5771321e-07
4.0081616 9.7022945e-07
4.0086017 1.1220117e-06
4.0090418 1.3103999e-06
4.0094819 1.5327341e-06
4.009922 1.7863541e-06
4.0103621 2.0686e-06
4.0108022 2.3768117e-06
4.0112422 2.7083292e-06
4.0116823 3.0604923e-06
4.0121224 3.4306412e-06
4.0125625 3.8161156e-06
4.0130026 4.2142557e-06
4.0134427 4.6224012e-06
4.0138828 5.0378923e-06
4.0143229 5.4580689e-06
4.014763 5.8802708e-06
4.015203 6.3018381e-06
4.0156431 6.7201107e-06
4.0160832 7.1324286e-06
4.0165233 7.5361318e-06
4.0169634 7.9285601e-06
4.0174035 8.3070536e-06
4.0178436 8.8174782e-06
4.0182837 9.6621842e-06
4.0187237 1.0822895e-05
4.0191638 1.2279519e-05
4.0196039 1.4011962e-05
4.020044 1.6000131e-05
4.0204841 1.8223933e-05
4.0209242 2.0663275e-05
4.0213643 2.3298064e-05
4.0218044 2.6108207e-05
4.0222444 2.9073611e-05
4.0226845 3.2174183e-05
4.0231246 3.5389829e-05
4.0235647 3.8700457e-05
4.0240048 4.2085973e-05
4.0244449 4.5526285e-05
4.024885 4.9001299e-05
4.0253251 5.2490922e-05
4.0257652 5.5975062e-05
4.0262052 5.9433625e-05
4.0266453 6.2846517e-05
4.0270854 6.6193647e-05
4.0275255 6.9454921e-05
4.0279656 7.2856721e-05
4.0284057 7.8004635e-05
4.0288458 8.5097616e-05
4.0292859 9.4021068e-05
4.0297259 0.0001046604
4.030166 0.000116901
4.0306061 0.0001306283
4.0310462 0.00014572768
4.0314863 0.00016208455
4.0319264 0.00017958432
4.0323665 0.00019811239
4.0328066 0.00021755417
4.0332466 0.00023779505
4.0336867 0.00025872045
4.0341268 0.00028021577
4.0345669 0.00030216641
4.035007 0.00032445777
4.0354471 0.00034697527
4.0358872 0.0003696043
4.0363273 0.00039223026
4.0367674 0.00041473858
4.0372074 0.00043701463
4.0376475 0.00045894384
4.0380876 0.0004804216
4.0385277 0.00050672642
4.0389678 0.00054202673
4.0394079 0.00058584308
4.039848 0.00063769599
4.0402881 0.000697106
4.0407281 0.00076359364
4.0411682 0.00083667944
4.0416083 0.00091588395
4.0420484 0.0010007277
4.0424885 0.0010907312
4.0429286 0.001185415
4.0433687 0.0012842996
4.0438088 0.0013869056
4.0442488 0.0014927535
4.0446889 0.0016013639
4.045129 0.0017122572
4.0455691 0.001824954
4.0460092 0.0019389748
4.0464493 0.0020538402
4.0468894 0.0021690707
4.0473295 0.0022841869
4.0477696 0.0023987092
4.0482096 0.0025121582
4.0486497 0.0026302926
4.0490898 0.0027763301
4.0495299 0.0029513014
4.04997 0.0031538199
4.0504101 0.0033824992
4.0508502 0.0036359531
4.0512903 0.003912795
4.0517303 0.0042116387
4.0521704 0.0045310977
4.0526105 0.0048697857
4.0530506 0.0052263162
4.0534907 0.005599303
4.0539308 0.0059873595
4.0543709 0.0063890995
4.054811 0.0068031364
4.0552511 0.0072280841
4.0556911 0.007662556
4.0561312 0.0081051658
4.0565713 0.0085545271
4.0570114 0.0090092535
4.0574515 0.0094679587
4.0578916 0.0099292562
4.0583317 0.01039176
4.0587718 0.010855344
4.0592118 0.011364951
4.0596519 0.011941884
4.060092 0.012583837
4.0605321 0.013288504
4.0609722 0.01405358
4.0614123 0.014876757
4.0618524 0.015755731
4.0622925 0.016688195
4.0627325 0.017671844
4.0631726 0.018704371
4.0636127 0.01978347
4.0640528 0.020906835
4.0644929 0.022072161
4.064933 0.023277142
4.0653731 0.02451947
4.0658132 0.025796842
4.0662533 0.027106949
4.0666933 0.028447488
4.0671334 0.02981615
4.0675735 0.031210632
4.0680136 0.032628626
4.0684537 0.034067827
4.0688938 0.035525928
4.0693339 0.037020842
4.069774 0.03859928
4.070214 0.040263594
4.0706541 0.042014165
4.0710942 0.043851375
4.0715343 0.045775607
4.0719744 0.047787241
4.0724145 0.04988666
4.0728546 0.052074245
4.0732947 0.054350378
4.0737347 0.05671544
4.0741748 0.059169815
4.0746149 0.061713882
4.075055 0.064348025
4.0754951 0.067072624
4.0759352 0.069888062
4.0763753 0.07279472
4.0768154 0.07579298
4.0772555 0.078883224
4.0776955 0.082065834
4.0781356 0.085341191
4.0785757 0.088709677
4.0790158 0.092171674
4.0794559 0.095726858
4.079896 0.099365842
4.0803361 0.10308425
4.0807762 0.10688038
4.0812162 0.11075249
4.0816563 0.11469889
4.0820964 0.11871784
4.0825365 0.12280764
4.0829766 0.12696656
4.0834167 0.13119289
4.0838568 0.13548491
4.0842969 0.13984091
4.0847369 0.14425917
4.085177 0.14873796
4.0856171 0.15327558
4.0860572 0.15787031
4.0864973 0.16252042
4.0869374 0.16722421
4.0873775 0.17197995
4.0878176 0.17678593
4.0882577 0.18164044
4.0886977 0.18654174
4.0891378 0.19148814
4.0895779 0.1964779
4.090018 0.20153153
4.0904581 0.20667546
4.0908982 0.21190215
4.0913383 0.2172038
4.0917784 0.22257261
4.0922184 0.22800078
4.0926585 0.2334805
4.0930986 0.23900397
4.0935387 0.24456339
4.0939788 0.25015096
4.0944189 0.25575887
4.094859 0.26137932
4.0952991 0.26700452
4.0957391 0.27262665
4.0961792 0.27823792
4.0966193 0.28383053
4.0970594 0.28939666
4.0974995 0.29492853
4.0979396 0.30041832
4.0983797 0.30585824
4.0988198 0.31124048
4.0992599 0.31655724
4.0996999 0.32180072
4.10014 0.32696269
4.1005801 0.33203577
4.1010202 0.33702005
4.1014603 0.34191656
4.1019004 0.34672632
4.1023405 0.35145034
4.1027806 0.35608963
4.1032206 0.36064523
4.1036607 0.36511813
4.1041008 0.36950937
4.1045409 0.37381996
4.104981 0.37805091
4.1054211 0.38220325
4.1058612 0.38627799
4.1063013 0.39027615
4.1067413 0.39419875
4.1071814 0.39804679
4.1076215 0.40182132
4.1080616 0.40552333
4.1085017 0.40915384
4.1089418 0.41271388
4.1093819 0.41620446
4.109822 0.41962661
4.1102621 0.42298109
4.1107021 0.42616904
4.1111422 0.42910956
4.1115823 0.4318042
4.1120224 0.43425455
4.1124625 0.43646217
4.1129026 0.43842864
4.1133427 0.44015553
4.1137828 0.4416444
4.1142228 0.44289684
4.1146629 0.4439144
4.115103 0.44469867
4.1155431 0.44525121
4.1159832 0.44557359
4.1164233 0.44566739
4.1168634 0.44553417
4.1173035 0.44517551
4.1177435 0.44459298
4.1181836 0.44378815
4.1186237 0.44276258
4.1190638 0.44151786
4.1195039 0.44005556
4.119944 0.43837723
4.1203841 0.43648447
4.1208242 0.43440037
4.1212643 0.43220725
4.1217043 0.4299113
4.1221444 0.42751062
4.1225845 0.42500327
4.1230246 0.42238734
4.1234647 0.4196609
4.1239048 0.41682204
4.1243449 0.41386883
4.124785 0.41079935
4.125225 0.40761169
4.1256651 0.40430391
4.1261052 0.4008741
4.1265453 0.39732034
4.1269854 0.39364071
4.1274255 0.38983329
4.1278656 0.38589614
4.1283057 0.38182737
4.1287457 0.37762503
4.1291858 0.37328722
4.1296259 0.368812
4.130066 0.36419747
4.1305061 0.35944169
4.1309462 0.35454378
4.1313863 0.34954017
4.1318264 0.34445549
4.1322665 0.33929756
4.1327065 0.33407423
4.1331466 0.32879332
4.1335867 0.32346266
4.1340268 0.31809007
4.1344669 0.3126834
4.134907 0.30725047
4.1353471 0.30179911
4.1357872 0.29633715
4.1362272 0.29087242
4.1366673 0.28541274
4.1371074 0.27996596
4.1375475 0.2745399
4.1379876 0.26914239
4.1384277 0.26378126
4.1388678 0.25846434
4.1393079 0.25319947
4.1397479 0.24799446
4.140188 0.24285715
4.1406281 0.23779537
4.1410682 0.23281695
4.1415083 0.22791351
4.1419484 0.22305164
4.1423885 0.21823055
4.1428286 0.21345089
4.1432687 0.20871331
4.1437087 0.20401844
4.1441488 0.19936694
4.1445889 0.19475946
4.145029 0.19019664
4.1454691 0.18567912
4.1459092 0.18120756
4.1463493 0.17678259
4.1467894 0.17240488
4.1472294 0.16807505
4.1476695 0.16379377
4.1481096 0.15956167
4.1485497 0.15537941
4.1489898 0.15124762
4.1494299 0.14716696
4.14987 0.14313807
4.1503101 0.1391616
4.1507502 0.1352382
4.1511902 0.13136851
4.1516303 0.12756246
4.1520704 0.12393563
4.1525105 0.12051809
4.1529506 0.11730426
4.1533907 0.11428854
4.1538308 0.11146535
4.1542709 0.1088291
4.1547109 0.10637421
4.155151 0.10409509
4.1555911 0.10198614
4.1560312 0.10004179
4.1564713 0.098256443
4.1569114 0.096624516
4.1573515 0.095140423
4.1577916 0.093798574
4.1582316 0.092593384
4.1586717 0.091519264
4.1591118 0.090570629
4.1595519 0.089741891
4.159992 0.089027462
4.1604321 0.088421757
4.1608722 0.087919187
4.1613123 0.087514166
4.1617524 0.087201107
4.1621924 0.086983624
4.1626325 0.086874943
4.1630726 0.086879221
4.1635127 0.087000539
4.1639528 0.087242977
4.1643929 0.087610615
4.164833 0.088107534
4.1652731 0.088737813
4.1657131 0.089505534
4.1661532 0.090414775
4.1665933 0.091469619
4.1670334 0.092674144
4.1674735 0.094032432
4.1679136 0.095548562
4.1683537 0.097226615
4.1687938 0.099070671
4.1692338 0.10108481
4.1696739 0.10327311
4.170114 0.10563966
4.1705541 0.10818853
4.1709942 0.11092381
4.1714343 0.11384957
4.1718744 0.11696989
4.1723145 0.12027296
4.1727546 0.12365915
4.1731946 0.12711064
4.1736347 0.13062768
4.1740748 0.13421054
4.1745149 0.13785946
4.174955 0.14157472
4.1753951 0.14535656
4.1758352 0.14920524
4.1762753 0.15312103
4.1767153 0.15710417
4.1771554 0.16115493
4.1775955 0.16527356
4.1780356 0.16946032
4.1784757 0.17371548
4.1789158 0.17803928
4.1793559 0.18243198
4.179796 0.18689385
4.180236 0.19142513
4.1806761 0.19602609
4.1811162 0.20069699
4.1815563 0.20543808
4.1819964 0.21024961
4.1824365 0.21513191
4.1828766 0.22010173
4.1833167 0.22516643
4.1837568 0.23031739
4.1841968 0.23554599
4.1846369 0.24084363
4.185077 0.24620168
4.1855171 0.25161152
4.1859572 0.25706455
4.1863973 0.26255214
4.1868374 0.26806568
4.1872775 0.27359655
4.1877175 0.27913613
4.1881576 0.28467582
4.1885977 0.29020699
4.1890378 0.29572102
4.1894779 0.30120931
4.189918 0.30666322
4.1903581 0.31207416
4.1907982 0.3174335
4.1912382 0.32273262
4.1916783 0.32796291
4.1921184 0.33311575
4.1925585 0.33818253
4.1929986 0.34315464
4.1934387 0.34802753
4.1938788 0.35280164
4.1943189 0.3574776
4.194759 0.36205603
4.195199 0.36653757
4.1956391 0.37092285
4.1960792 0.3752125
4.1965193 0.37940715
4.1969594 0.38350744
4.1973995 0.387514
4.1978396 0.39142746
4.1982797 0.39524845
4.1987197 0.39897761
4.1991598 0.40261556
4.1995999 0.40616293
4.20004 0.40962037
4.2004801 0.4129885
4.2009202 0.41626795
4.2013603 0.41945936
4.2018004 0.42256336
4.2022404 0.42558057
4.2026805 0.42851164
4.2031206 0.43135407
4.2035607 0.43400478
4.2040008 0.43641394
4.2044409 0.43858219
4.204881 0.44051013
4.2053211 0.4421984
4.2057612 0.44364761
4.2062012 0.44485838
4.2066413 0.44583134
4.2070814 0.44656711
4.2075215 0.44706631
4.2079616 0.44732956
4.2084017 0.44735748
4.2088418 0.4471507
4.2092819 0.44670983
4.2097219 0.44603549
4.210162 0.44512832
4.2106021 0.44398893
4.2110422 0.44261793
4.2114823 0.44101596
4.2119224 0.43918363
4.2123625 0.43712157
4.2128026 0.4348304
4.2132426 0.43231074
4.2136827 0.42960599
4.2141228 0.42681252
4.2145629 0.42393213
4.215003 0.42096287
4.2154431 0.41790281
4.2158832 0.41474998
4.2163233 0.41150244
4.2167634 0.40815824
4.2172034 0.40471544
4.2176435 0.40117208
4.2180836 0.39752622
4.2185237 0.39377592
4.2189638 0.38991922
4.2194039 0.38595417
4.219844 0.38187883
4.2202841 0.37769125
4.2207241 0.37338948
4.2211642 0.36897158
4.2216043 0.36443559
4.2220444 0.35977957
4.2224845 0.35500157
4.2229246 0.35009964
4.2233647 0.34507184
4.2238048 0.33991893
4.2242448 0.33467542
4.2246849 0.32935817
4.225125 0.32397472
4.2255651 0.3185326
4.2260052 0.31303935
4.2264453 0.30750251
4.2268854 0.3019296
4.2273255 0.29632817
4.2277656 0.29070575
4.2282056 0.28506987
4.2286457 0.27942807
4.2290858 0.27378789
4.2295259 0.26815686
4.229966 0.26254251
4.2304061 0.25695238
4.2308462 0.25139402
4.2312863 0.24587494
4.2317263 0.24040269
4.2321664 0.2349848
4.2326065 0.22962881
4.2330466 0.22434226
4.2334867 0.21913267
4.2339268 0.21400758
4.2343669 0.20894373
4.234807 0.20390301
4.235247 0.19888749
4.2356871 0.19389949
4.2361272 0.18894135
4.2365673 0.18401539
4.2370074 0.17912393
4.2374475 0.1742693
4.2378876 0.16945383
4.2383277 0.16467983
4.2387678 0.15994964
4.2392078 0.15526559
4.2396479 0.15062999
4.240088 0.14604518
4.2405281 0.14151348
4.2409682 0.13703721
4.2414083 0.1326187
4.2418484 0.12826028
4.2422885 0.12396428
4.2427285 0.11973301
4.2431686 0.11556881
4.2436087 0.11147399
4.2440488 0.10745089
4.2444889 0.10350641
4.244929 0.099670207
4.2453691 0.095946001
4.2458092 0.092332315
4.2462492 0.088827675
4.2466893 0.085430606
4.2471294 0.082139632
4.2475695 0.07895328
4.2480096 0.075870073
4.2484497 0.072888538
4.2488898 0.0700072
4.2493299 0.067224583
4.24977 0.064539213
4.25021 0.061949616
4.2506501 0.059454316
4.2510902 0.057051838
4.2515303 0.054740708
4.2519704 0.052519451
4.2524105 0.050386592
4.2528506 0.048340656
4.2532907 0.046380169
4.2537307 0.044503655
4.2541708 0.04270964
4.2546109 0.040996551
4.255051 0.039332095
4.2554911 0.037692785
4.2559312 0.036080778
4.2563713 0.034498233
4.2568114 0.032947308
4.2572515 0.031430162
4.2576915 0.029948953
4.2581316 0.028505839
4.2585717 0.027102979
4.2590118 0.025742531
4.2594519 0.024426653
4.259892 0.023157505
4.2603321 0.021937243
4.2607722 0.020768028
4.2612122 0.019652016
4.2616523 0.018591367
4.2620924 0.017588239
4.2625325 0.01664479
4.2629726 0.015763178
4.2634127 0.014945563
4.2638528 0.014194102
4.2642929 0.013510953
4.2647329 0.012898276
4.265173 0.012344272
4.2656131 0.011799433
4.2660532 0.011260236
4.2664933 0.010727875
4.2669334 0.010203547
4.2673735 0.0096884459
4.2678136 0.0091837677
4.2682537 0.0086907076
4.2686937 0.0082104609
4.2691338 0.0077442228
4.2695739 0.0072931887
4.270014 0.006858554
4.2704541 0.0064415139
4.2708942 0.0060432637
4.2713343 0.0056649988
4.2717744 0.0053079144
4.2722144 0.004973206
4.2726545 0.0046620687
4.2730946 0.004375698
4.2735347 0.0041152891
4.2739748 0.0038820373
4.2744149 0.003677138
4.274855 0.0035017865
4.2752951 0.0033566523
4.2757351 0.0032260352
4.2761752 0.0031022472
4.2766153 0.0029854316
4.2770554 0.0028757315
4.2774955 0.00277329
4.2779356 0.0026782502
4.2783757 0.0025907553
4.2788158 0.0025109484
4.2792559 0.0024389726
4.2796959 0.002374971
4.280136 0.0023190869
4.2805761 0.0022714632
4.2810162 0.0022322432
4.2814563 0.00220157
4.2818964 0.0021795867
4.2823365 0.0021664365
4.2827766 0.0021622624
4.2832166 0.0021672076
4.2836567 0.0021814153
4.2840968 0.0022050285
4.2845369 0.0022381904
4.284977 0.0022810442
4.2854171 0.0023337329
4.2858572 0.0023996876
4.2862973 0.0024859587
4.2867373 0.0025920776
4.2871774 0.0027172918
4.2876175 0.002860849
4.2880576 0.0030219966
4.2884977 0.0031999823
4.2889378 0.0033940536
4.2893779 0.0036034581
4.289818 0.0038274433
4.2902581 0.0040652568
4.2906981 0.0043161463
4.2911382 0.0045793591
4.2915783 0.004854143
4.2920184 0.0051397454
4.2924585 0.0054354139
4.2928986 0.0057403962
4.2933387 0.0060539397
4.2937788 0.006375292
4.2942188 0.0067037007
4.2946589 0.0070384133
4.295099 0.0073786775
4.2955391 0.0077237408
4.2959792 0.0080761434
4.2964193 0.0084742611
4.2968594 0.0089277313
4.2972995 0.0094345551
4.2977395 0.0099927336
4.2981796 0.010600268
4.2986197 0.01125516
4.2990598 0.01195541
4.2994999 0.01269902
4.29994 0.01348399
4.3003801 0.014308323
4.3008202 0.015170019
4.3012603 0.016067079
4.3017003 0.016997505
4.3021404 0.017959297
4.3025805 0.018950457
4.3030206 0.019968987
4.3034607 0.021012887
4.3039008 0.022080159
4.3043409 0.023168803
4.304781 0.024276822
4.305221 0.025402215
4.3056611 0.026542985
4.3061012 0.027697132
4.3065413 0.028895725
4.3069814 0.030182117
4.3074215 0.031555684
4.3078616 0.033015557
4.3083017 0.034560867
4.3087417 0.036190747
4.3091818 0.037904327
4.3096219 0.03970074
4.310062 0.041579116
4.3105021 0.043538588
4.3109422 0.045578287
4.3113823 0.047697345
4.3118224 0.049894894
4.3122625 0.052170065
4.3127025 0.054521989
4.3131426 0.056949798
4.3135827 0.059452625
4.3140228 0.062029599
4.3144629 0.064679854
4.314903 0.067402521
4.3153431 0.070196731
4.3157832 0.073061616
4.3162232 0.075996308
4.3166633 0.079001059
4.3171034 0.08208251
4.3175435 0.085242528
4.3179836 0.088481872
4.3184237 0.091801302
4.3188638 0.095201577
4.3193039 0.098683456
4.3197439 0.1022477
4.320184 0.10589507
4.3206241 0.10962631
4.3210642 0.1134422
4.3215043 0.1173435
4.3219444 0.12133095
4.3223845 0.12540532
4.3228246 0.12956737
4.3232647 0.13381785
4.3237047 0.13815754
4.3241448 0.14258718
4.3245849 0.14710754
4.325025 0.15171937
4.3254651 0.15642343
4.3259052 0.16122049
4.3263453 0.16611131
4.3267854 0.1710966
4.3272254 0.17616687
4.3276655 0.18130996
4.3281056 0.18651972
4.3285457 0.19179
4.3289858 0.19711463
4.3294259 0.20248745
4.329866 0.20790231
4.3303061 0.21335305
4.3307461 0.21883351
4.3311862 0.22433753
4.3316263 0.22985895
4.3320664 0.23539162
4.3325065 0.24092937
4.3329466 0.24646606
4.3333867 0.25199551
4.3338268 0.25751158
4.3342669 0.2630081
4.3347069 0.26847892
4.335147 0.27391787
4.3355871 0.27931881
4.3360272 0.28467556
4.3364673 0.28998198
4.3369074 0.2952319
4.3373475 0.30042447
4.3377876 0.30557546
4.3382276 0.31068662
4.3386677 0.3157581
4.3391078 0.32079009
4.3395479 0.32578275
4.339988 0.33073624
4.3404281 0.33565074
4.3408682 0.34052642
4.3413083 0.34536343
4.3417483 0.35016196
4.3421884 0.35492217
4.3426285 0.35964422
4.3430686 0.36432829
4.3435087 0.36897455
4.3439488 0.37358316
4.3443889 0.37815429
4.344829 0.3826881
4.3452691 0.38718478
4.3457091 0.39164448
4.3461492 0.39606737
4.3465893 0.40045363
4.3470294 0.40480342
4.3474695 0.40911151
4.3479096 0.41321669
4.3483497 0.41704736
4.3487898 0.4206086
4.3492298 0.42390548
4.3496699 0.42694307
4.35011 0.42972645
4.3505501 0.43226068
4.3509902 0.43455083
4.3514303 0.43660199
4.3518704 0.43841922
4.3523105 0.44000759
4.3527506 0.44137217
4.3531906 0.44251805
4.3536307 0.44345028
4.3540708 0.44417394
4.3545109 0.4446941
4.354951 0.44501584
4.3553911 0.44514423
4.3558312 0.44508434
4.3562713 0.44484123
4.3567113 0.44441999
4.3571514 0.44382568
4.3575915 0.44306338
4.3580316 0.44215491
4.3584717 0.441136
4.3589118 0.44000137
4.3593519 0.43874432
4.359792 0.43735815
4.360232 0.43583617
4.3606721 0.43417169
4.3611122 0.432358
4.3615523 0.4303884
4.3619924 0.4282562
4.3624325 0.42595471
4.3628726 0.42347721
4.3633127 0.42081703
4.3637528 0.41796745
4.3641928 0.41492179
4.3646329 0.41167335
4.365073 0.40821542
4.3655131 0.40454131
4.3659532 0.40064433
4.3663933 0.39651777
4.3668334 0.39215495
4.3672735 0.38754915
4.3677135 0.38269369
4.3681536 0.37759683
4.3685937 0.37242889
4.3690338 0.36724116
4.3694739 0.36203555
4.369914 0.35681399
4.3703541 0.35157838
4.3707942 0.34633063
4.3712342 0.34107266
4.3716743 0.33580638
4.3721144 0.33053369
4.3725545 0.32525652
4.3729946 0.31997676
4.3734347 0.31469634
4.3738748 0.30941716
4.3743149 0.30414115
4.374755 0.29887019
4.375195 0.29360622
4.3756351 0.28835114
4.3760752 0.28310687
4.3765153 0.27787531
4.3769554 0.27265838
4.3773955 0.26745798
4.3778356 0.26227604
4.3782757 0.25711445
4.3787157 0.25196531
4.3791558 0.24681676
4.3795959 0.24166942
4.380036 0.23652399
4.3804761 0.23138115
4.3809162 0.22624161
4.3813563 0.22110605
4.3817964 0.21597516
4.3822364 0.21084963
4.3826765 0.20573016
4.3831166 0.20061744
4.3835567 0.19551215
4.3839968 0.19041499
4.3844369 0.18532665
4.384877 0.18024783
4.3853171 0.1751792
4.3857572 0.17012147
4.3861972 0.16507532
4.3866373 0.16004145
4.3870774 0.15502054
4.3875175 0.15001329
4.3879576 0.14502039
4.3883977 0.14004254
4.3888378 0.13510265
4.3892779 0.13033352
4.3897179 0.1257511
4.390158 0.12134825
4.3905981 0.11711784
4.3910382 0.11305272
4.3914783 0.10914576
4.3919184 0.10538982
4.3923585 0.10177777
4.3927986 0.098302461
4.3932386 0.09495676
4.3936787 0.091733529
4.3941188 0.08862563
4.3945589 0.085625925
4.394999 0.082727276
4.3954391 0.079922546
4.3958792 0.077204597
4.3963193 0.074566291
4.3967594 0.07200049
4.3971994 0.069500057
4.3976395 0.067057854
4.3980796 0.064666742
4.3985197 0.062319584
4.3989598 0.06000939
4.3993999 0.057764156
4.39984 0.055608094
4.4002801 0.05354035
4.4007201 0.051560069
4.4011602 0.049666397
4.4016003 0.04785848
4.4020404 0.046135462
4.4024805 0.044496491
4.4029206 0.04294071
4.4033607 0.041467267
4.4038008 0.040075305
4.4042408 0.038763972
4.4046809 0.037532412
4.405121 0.03637977
4.4055611 0.035305194
4.4060012 0.034307827
4.4064413 0.033386816
4.4068814 0.032541306
4.4073215 0.031770443
4.4077616 0.031073372
4.4082016 0.030449239
4.4086417 0.02989719
4.4090818 0.029416369
4.4095219 0.02900591
4.409962 0.028665377
4.4104021 0.028394918
4.4108422 0.028194708
4.4112823 0.028064922
4.4117223 0.028005734
4.4121624 0.02801732
4.4126025 0.028099854
4.4130426 0.02825351
4.4134827 0.028478464
4.4139228 0.02877489
4.4143629 0.029142962
4.414803 0.029582857
4.415243 0.030094747
4.4156831 0.030678809
4.4161232 0.031335217
4.4165633 0.032064145
4.4170034 0.032865768
4.4174435 0.033740261
4.4178836 0.034687799
4.4183237 0.035708556
4.4187638 0.036802708
4.4192038 0.037970428
4.4196439 0.039211681
4.420084 0.040521038
4.4205241 0.041897954
4.4209642 0.043344996
4.4214043 0.04486473
4.4218444 0.046459724
4.4222845 0.048132544
4.4227245 0.049885757
4.4231646 0.05172193
4.4236047 0.053643631
4.4240448 0.055653425
4.4244849 0.057753881
4.424925 0.059947564
4.4253651 0.062237043
4.4258052 0.064624883
4.4262452 0.067113652
4.4266853 0.069705917
4.4271254 0.072404245
4.4275655 0.075211202
4.4280056 0.078129355
4.4284457 0.081161273
4.4288858 0.08430952
4.4293259 0.087576665
4.429766 0.090965275
4.430206 0.09446088
4.4306461 0.098027702
4.4310862 0.10166419
4.4315263 0.10537003
4.4319664 0.1091449
4.4324065 0.1129885
4.4328466 0.1169005
4.4332867 0.12088059
4.4337267 0.12492846
4.4341668 0.12904378
4.4346069 0.13322625
4.435047 0.13747556
4.4354871 0.14179137
4.4359272 0.14617339
4.4363673 0.15062129
4.4368074 0.15513476
4.4372474 0.15971349
4.4376875 0.16435715
4.4381276 0.16906544
4.4385677 0.17383804
4.4390078 0.17867464
4.4394479 0.18357491
4.439888 0.18853855
4.4403281 0.19356737
4.4407682 0.19868298
4.4412082 0.20388496
4.4416483 0.20916558
4.4420884 0.2145171
4.4425285 0.21993178
4.4429686 0.22540188
4.4434087 0.23091969
4.4438488 0.23647746
4.4442889 0.24206745
4.4447289 0.24768193
4.445169 0.25331317
4.4456091 0.25895344
4.4460492 0.26459499
4.4464893 0.27023009
4.4469294 0.27585102
4.4473695 0.28145002
4.4478096 0.28701938
4.4482496 0.29255135
4.4486897 0.2980382
4.4491298 0.3034722
4.4495699 0.30884561
4.45001 0.31415069
4.4504501 0.31937972
4.4508902 0.32452891
4.4513303 0.3296009
4.4517704 0.33459642
4.4522104 0.33951618
4.4526505 0.34436087
4.4530906 0.34913121
4.4535307 0.3538279
4.4539708 0.35845165
4.4544109 0.36300315
4.454851 0.36748313
4.4552911 0.37189228
4.4557311 0.37623132
4.4561712 0.38050093
4.4566113 0.38470185
4.4570514 0.38883475
4.4574915 0.39290037
4.4579316 0.39689939
4.4583717 0.40083253
4.4588118 0.40470049
4.4592519 0.40850398
4.4596919 0.41224371
4.460132 0.41592037
4.4605721 0.41953468
4.4610122 0.42306213
4.4614523 0.42635449
4.4618924 0.42938957
4.4623325 0.43216996
4.4627726 0.43469823
4.4632126 0.43697698
4.4636527 0.43900877
4.4640928 0.4407962
4.4645329 0.44234184
4.464973 0.44364827
4.4654131 0.44471807
4.4658532 0.44555384
4.4662933 0.44615814
4.4667333 0.44653356
4.4671734 0.44668269
4.4676135 0.44660809
4.4680536 0.44631236
4.4684937 0.44579807
4.4689338 0.44506781
4.4693739 0.44412415
4.469814 0.44296969
4.4702541 0.44160699
4.4706941 0.44003865
4.4711342 0.43826753
4.4715743 0.43635398
4.4720144 0.43433937
4.4724545 0.43221996
4.4728946 0.429992
4.4733347 0.42765172
4.4737748 0.42519538
4.4742148 0.42261923
4.4746549 0.41991952
4.475095 0.4170925
4.4755351 0.41413441
4.4759752 0.4110415
4.4764153 0.40781002
4.4768554 0.40443622
4.4772955 0.40091635
4.4777355 0.39724665
4.4781756 0.39342338
4.4786157 0.38944278
4.4790558 0.38530111
4.4794959 0.3809946
4.479936 0.37651951
4.4803761 0.37187209
4.4808162 0.36704858
4.4812563 0.36204524
4.4816963 0.35688392
4.4821364 0.35165388
4.4825765 0.34636818
4.4830166 0.34103253
4.4834567 0.33565264
4.4838968 0.33023423
4.4843369 0.32478302
4.484777 0.31930472
4.485217 0.31380505
4.4856571 0.30828972
4.4860972 0.30276445
4.4865373 0.29723496
4.4869774 0.29170695
4.4874175 0.28618615
4.4878576 0.28067828
4.4882977 0.27518904
4.4887377 0.26972415
4.4891778 0.26428934
4.4896179 0.2588903
4.490058 0.25353277
4.4904981 0.24822246
4.4909382 0.24296507
4.4913783 0.23776633
4.4918184 0.23263042
4.4922585 0.22751917
4.4926985 0.22241552
4.4931386 0.21732155
4.4935787 0.21223938
4.4940188 0.2071711
4.4944589 0.20211882
4.494899 0.19708463
4.4953391 0.19207063
4.4957792 0.18707893
4.4962192 0.18211163
4.4966593 0.17717082
4.4970994 0.17225861
4.4975395 0.1673771
4.4979796 0.16252838
4.4984197 0.15771457
4.4988598 0.15293775
4.4992999 0.14820003
4.4997399 0.14350351
4.50018 0.1388503
4.5006201 0.13424248
4.5010602 0.12968217
4.5015003 0.12517145
4.5019404 0.12071244
4.5023805 0.11633551
4.5028206 0.11209967
4.5032607 0.10800337
4.5037007 0.10404306
4.5041408 0.10021518
4.5045809 0.096516191
4.505021 0.092942526
4.5054611 0.089490637
4.5059012 0.086156971
4.5063413 0.082937976
4.5067814 0.079830098
4.5072214 0.076829784
4.5076615 0.073933483
4.5081016 0.07113764
4.5085417 0.068438703
4.5089818 0.06583312
4.5094219 0.063317337
4.509862 0.060887801
4.5103021 0.058540959
4.5107421 0.05627326
4.5111822 0.054081149
4.5116223 0.051961074
4.5120624 0.049909483
4.5125025 0.047921591
4.5129426 0.045981744
4.5133827 0.044086978
4.5138228 0.042238377
4.5142629 0.040437023
4.5147029 0.038684
4.515143 0.036980388
4.5155831 0.035327273
4.5160232 0.033725736
4.5164633 0.03217686
4.5169034 0.030681728
4.5173435 0.029241423
4.5177836 0.027857028
4.5182236 0.026529625
4.5186637 0.025260298
4.5191038 0.024050128
4.5195439 0.0229002
4.519984 0.021811595
4.5204241 0.020785397
4.5208642 0.019822688
4.5213043 0.018924551
4.5217443 0.01809207
4.5221844 0.017326326
4.5226245 0.016628402
4.5230646 0.015980454
4.5235047 0.015358902
4.5239448 0.014764095
4.5243849 0.014196467
4.524825 0.013656456
4.5252651 0.013144497
4.5257051 0.012661028
4.5261452 0.012206484
4.5265853 0.011781302
4.5270254 0.011385919
4.5274655 0.01102077
4.5279056 0.010686292
4.5283457 0.010382922
4.5287858 0.010111096
4.5292258 0.00987125
4.5296659 0.0096638208
4.530106 0.0094892448
4.5305461 0.0093479582
4.5309862 0.0092403976
4.5314263 0.0091669993
4.5318664 0.0091281996
4.5323065 0.0091244351
4.5327465 0.0091561421
4.5331866 0.0092244148
4.5336267 0.0093330966
4.5340668 0.0094821918
4.5345069 0.0096710443
4.534947 0.0098989981
4.5353871 0.010165397
4.5358272 0.010469585
4.5362673 0.010810906
4.5367073 0.011188705
4.5371474 0.011602324
4.5375875 0.012051108
4.5380276 0.012534401
4.5384677 0.013051547
4.5389078 0.013601889
4.5393479 0.014184772
4.539788 0.01479954
4.540228 0.015445536
4.5406681 0.016122105
4.5411082 0.01682859
4.5415483 0.017564336
4.5419884 0.018328686
4.5424285 0.019120984
4.5428686 0.019940575
4.5433087 0.020786963
4.5437487 0.021687733
4.5441888 0.022662831
4.5446289 0.023711383
4.545069 0.024832517
4.5455091 0.026025361
4.5459492 0.027289042
4.5463893 0.028622687
4.5468294 0.030025423
4.5472695 0.031496378
4.5477095 0.033034678
4.5481496 0.034639452
4.5485897 0.036309827
4.5490298 0.038044929
4.5494699 0.039843887
4.54991 0.041705827
4.5503501 0.043629877
4.5507902 0.045615163
4.5512302 0.047660815
4.5516703 0.049765957
4.5521104 0.051929719
4.5525505 0.054151227
4.5529906 0.056429608
4.5534307 0.058763991
4.5538708 0.061150675
4.5543109 0.063582417
4.554751 0.06606467
4.555191 0.06860384
4.5556311 0.071206335
4.5560712 0.07387856
4.5565113 0.076626923
4.5569514 0.07945783
4.5573915 0.082377689
4.5578316 0.085392906
4.5582717 0.088509887
4.5587117 0.091735041
4.5591518 0.095074772
4.5595919 0.09853549
4.560032 0.1021236
4.5604721 0.10584551
4.5609122 0.10970762
4.5613523 0.11371635
4.5617924 0.11787809
4.5622324 0.12219926
4.5626725 0.12668627
4.5631126 0.13134551
4.5635527 0.1361834
4.5639928 0.14120176
4.5644329 0.14628255
4.564873 0.15137132
4.5653131 0.15646767
4.5657532 0.16157121
4.5661932 0.16668155
4.5666333 0.17179828
4.5670734 0.17692102
4.5675135 0.18204938
4.5679536 0.18718295
4.5683937 0.19232135
4.5688338 0.19746418
4.5692739 0.20261105
4.5697139 0.20776156
4.570154 0.21291532
4.5705941 0.21807194
4.5710342 0.22323102
4.5714743 0.22839217
4.5719144 0.23355499
4.5723545 0.2387191
4.5727946 0.24388409
4.5732346 0.24904957
4.5736747 0.25421516
4.5741148 0.25938045
4.5745549 0.26454862
4.574995 0.26972645
4.5754351 0.27491326
4.5758752 0.28010814
4.5763153 0.28531018
4.5767554 0.29051848
4.5771954 0.29573213
4.5776355 0.30095023
4.5780756 0.30617185
4.5785157 0.3113961
4.5789558 0.31662207
4.5793959 0.32184885
4.579836 0.32707552
4.5802761 0.3323012
4.5807161 0.33752495
4.5811562 0.34274589
4.5815963 0.3479631
4.5820364 0.35317566
4.5824765 0.35838269
4.5829166 0.36358326
4.5833567 0.36877646
4.5837968 0.3739614
4.5842368 0.37913716
4.5846769 0.38428508
4.585117 0.38921463
4.5855571 0.39388001
4.5859972 0.39828832
4.5864373 0.40244668
4.5868774 0.40636222
4.5873175 0.41004203
4.5877576 0.41349324
4.5881976 0.41672296
4.5886377 0.4197383
4.5890778 0.42254639
4.5895179 0.42515432
4.589958 0.42756923
4.5903981 0.42979822
4.5908382 0.4318484
4.5912783 0.4337269
4.5917183 0.43544082
4.5921584 0.43699728
4.5925985 0.4384034
4.5930386 0.43966628
4.5934787 0.44079305
4.5939188 0.44179082
4.5943589 0.44266669
4.594799 0.4434278
4.595239 0.44406643
4.5956791 0.44456198
4.5961192 0.44490703
4.5965593 0.44509418
4.5969994 0.44511605
4.5974395 0.44496524
4.5978796 0.44463438
4.5983197 0.44411607
4.5987598 0.44340292
4.5991998 0.44248756
4.5996399 0.44136259
4.60008 0.44002062
4.6005201 0.43845427
4.6009602 0.43665615
4.6014003 0.43461887
4.6018404 0.43233504
4.6022805 0.42979728
4.6027205 0.4269982
4.6031606 0.42393042
4.6036007 0.42058653
4.6040408 0.41695917
4.6044809 0.41304093
4.604921 0.40882444
4.6053611 0.40434127
4.6058012 0.39980843
4.6062412 0.39526086
4.6066813 0.39069888
4.6071214 0.3861228
4.6075615 0.38153296
4.6080016 0.37692965
4.6084417 0.37231322
4.6088818 0.36768397
4.6093219 0.36304223
4.609762 0.35838831
4.610202 0.35372254
4.6106421 0.34904524
4.6110822 0.34435671
4.6115223 0.3396573
4.6119624 0.3349473
4.6124025 0.33022705
4.6128426 0.32549686
4.6132827 0.32075706
4.6137227 0.31600796
4.6141628 0.31124988
4.6146029 0.30648314
4.615043 0.30170806
4.6154831 0.2969249
4.6159232 0.29212317
4.6163633 0.287297
4.6168034 0.28244885
4.6172434 0.27758121
4.6176835 0.27269653
4.6181236 0.26779731
4.6185637 0.26288601
4.6190038 0.25796511
4.6194439 0.25303708
4.619884 0.24810441
4.6203241 0.24316956
4.6207642 0.23823501
4.6212042 0.23330324
4.6216443 0.22837671
4.6220844 0.22345792
4.6225245 0.21854932
4.6229646 0.2136534
4.6234047 0.20877263
4.6238448 0.20390949
4.6242849 0.19906645
4.6247249 0.19424598
4.625165 0.18945057
4.6256051 0.18468268
4.6260452 0.17999187
4.6264853 0.17553403
4.6269254 0.17131439
4.6273655 0.16732519
4.6278056 0.16355865
4.6282456 0.160007
4.6286857 0.15666246
4.6291258 0.15351727
4.6295659 0.15056364
4.630006 0.14779381
4.6304461 0.14519999
4.6308862 0.14277442
4.6313263 0.14050933
4.6317664 0.13839693
4.6322064 0.13642946
4.6326465 0.13459915
4.6330866 0.13289821
4.6335267 0.13131888
4.6339668 0.12985338
4.6344069 0.12849394
4.634847 0.12723279
4.6352871 0.12606214
4.6357271 0.12497424
4.6361672 0.12396313
4.6366073 0.12307085
4.6370474 0.12232074
4.6374875 0.12171677
4.6379276 0.12126291
4.6383677 0.12096315
4.6388078 0.12082145
4.6392478 0.12084179
4.6396879 0.12102816
4.640128 0.12138452
4.6405681 0.12191485
4.6410082 0.12262314
4.6414483 0.12351335
4.6418884 0.12458946
4.6423285 0.12585545
4.6427686 0.12731529
4.6432086 0.12897296
4.6436487 0.13083244
4.6440888 0.1328977
4.6445289 0.13517272
4.644969 0.13766148
4.6454091 0.14036794
4.6458492 0.1432961
4.6462893 0.14644992
4.6467293 0.14978041
4.6471694 0.15318091
4.6476095 0.15664766
4.6480496 0.16018006
4.6484897 0.16377752
4.6489298 0.16743946
4.6493699 0.17116527
4.64981 0.17495437
4.6502501 0.17880616
4.6506901 0.18272005
4.6511302 0.18669545
4.6515703 0.19073176
4.6520104 0.19482839
4.6524505 0.19898474
4.6528906 0.20320024
4.6533307 0.20747427
4.6537708 0.21180625
4.6542108 0.21619559
4.6546509 0.2206417
4.655091 0.22514397
4.6555311 0.22970183
4.6559712 0.23431466
4.6564113 0.23898189
4.6568514 0.2437065
4.6572915 0.24852292
4.6577315 0.25343278
4.6581716 0.25842711
4.6586117 0.26349691
4.6590518 0.26863322
4.6594919 0.27382705
4.659932 0.27906942
4.6603721 0.28435134
4.6608122 0.28966384
4.6612523 0.29499794
4.6616923 0.30034465
4.6621324 0.30569499
4.6625725 0.31103999
4.6630126 0.31637065
4.6634527 0.321678
4.6638928 0.32695306
4.6643329 0.33218685
4.664773 0.33737038
4.665213 0.34249467
4.6656531 0.34755075
4.6660932 0.35252963
4.6665333 0.35742233
4.6669734 0.36221986
4.6674135 0.36690128
4.6678536 0.37144917
4.6682937 0.37586455
4.6687337 0.38014847
4.6691738 0.38430195
4.6696139 0.38832605
4.670054 0.39222181
4.6704941 0.39599028
4.6709342 0.39963249
4.6713743 0.40314949
4.6718144 0.40654233
4.6722545 0.40981205
4.6726945 0.41295968
4.6731346 0.41598629
4.6735747 0.4188929
4.6740148 0.42168057
4.6744549 0.42435033
4.674895 0.42690324
4.6753351 0.42934033
4.6757752 0.43166264
4.6762152 0.43387123
4.6766553 0.43596714
4.6770954 0.4379514
4.6775355 0.43981145
4.6779756 0.44147152
4.6784157 0.44291819
4.6788558 0.44414958
4.6792959 0.44516383
4.6797359 0.44595906
4.680176 0.44653342
4.6806161 0.44688503
4.6810562 0.44701203
4.6814963 0.44691255
4.6819364 0.44658472
4.6823765 0.44602667
4.6828166 0.44523653
4.6832567 0.44421244
4.6836967 0.44295253
4.6841368 0.44145494
4.6845769 0.43971778
4.685017 0.4377392
4.6854571 0.43551733
4.6858972 0.4330503
4.6863373 0.43033624
4.6867774 0.42737328
4.6872174 0.42415956
4.6876575 0.42069399
4.6880976 0.41708728
4.6885377 0.41341855
4.6889778 0.40968713
4.6894179 0.40589234
4.689858 0.40203348
4.6902981 0.39810987
4.6907381 0.39412083
4.6911782 0.39006567
4.6916183 0.38594371
4.6920584 0.38175426
4.6924985 0.37749664
4.6929386 0.37317016
4.6933787 0.36877414
4.6938188 0.36430789
4.6942589 0.35977073
4.6946989 0.35516197
4.695139 0.35048093
4.6955791 0.34572692
4.6960192 0.34089926
4.6964593 0.33599726
4.6968994 0.33102024
4.6973395 0.32596752
4.6977796 0.3208384
4.6982196 0.31563113
4.6986597 0.31034537
4.6990998 0.30498845
4.6995399 0.29956813
4.69998 0.29409217
4.7004201 0.28856833
4.7008602 0.28300438
4.7013003 0.27740809
4.7017403 0.27178721
4.7021804 0.26614951
4.7026205 0.26050275
4.7030606 0.2548547
4.7035007 0.24921311
4.7039408 0.24358576
4.7043809 0.2379804
4.704821 0.23240479
4.7052611 0.22686671
4.7057011 0.22137392
4.7061412 0.21593417
4.7065813 0.21055523
4.7070214 0.20524486
4.7074615 0.20001083
4.7079016 0.19486091
4.7083417 0.18980156
4.7087818 0.18480754
4.7092218 0.17986733
4.7096619 0.17498227
4.710102 0.17015371
4.7105421 0.165383
4.7109822 0.16067148
4.7114223 0.1560205
4.7118624 0.1514314
4.7123025 0.14690553
4.7127425 0.14244424
4.7131826 0.13804886
4.7136227 0.13372075
4.7140628 0.12946125
4.7145029 0.12527171
4.714943 0.12115347
4.7153831 0.11710787
4.7158232 0.11313627
4.7162633 0.10924001
4.7167033 0.10542044
4.7171434 0.10167889
4.7175835 0.098016722
4.7180236 0.094435274
4.7184637 0.090935894
4.7189038 0.087521128
4.7193439 0.084194011
4.719784 0.080954609
4.720224 0.077802912
4.7206641 0.074738907
4.7211042 0.071762584
4.7215443 0.068873931
4.7219844 0.066072937
4.7224245 0.06335959
4.7228646 0.06073388
4.7233047 0.058195796
4.7237447 0.055745325
4.7241848 0.053382456
4.7246249 0.051107179
4.725065 0.048919482
4.7255051 0.046819354
4.7259452 0.044806782
4.7263853 0.042881757
4.7268254 0.041044267
4.7272655 0.0392943
4.7277055 0.037631846
4.7281456 0.036056892
4.7285857 0.034569428
4.7290258 0.033164185
4.7294659 0.031788058
4.729906 0.030429097
4.7303461 0.029089612
4.7307862 0.027771916
4.7312262 0.02647832
4.7316663 0.025211135
4.7321064 0.023972672
4.7325465 0.022765243
4.7329866 0.02159116
4.7334267 0.020452734
4.7338668 0.019352275
4.7343069 0.018292096
4.7347469 0.017274508
4.735187 0.016301823
4.7356271 0.015376351
4.7360672 0.014500404
4.7365073 0.013676294
4.7369474 0.012906332
4.7373875 0.012192829
4.7378276 0.011538097
4.7382677 0.010944448
4.7387077 0.010414191
4.7391478 0.0099496401
4.7395879 0.0095213759
4.740028 0.0090928595
4.7404681 0.0086653342
4.7409082 0.0082401244
4.7413483 0.0078185543
4.7417884 0.0074019482
4.7422284 0.0069916303
4.7426685 0.0065889248
4.7431086 0.0061951559
4.7435487 0.005811648
4.7439888 0.0054397252
4.7444289 0.0050807118
4.744869 0.004735932
4.7453091 0.0044067101
4.7457491 0.0040943703
4.7461892 0.0038002368
4.7466293 0.0035256339
4.7470694 0.0032718858
4.7475095 0.0030403168
4.7479496 0.0028322511
4.7483897 0.0026490129
4.7488298 0.0024919265
4.7492699 0.0023623161
4.7497099 0.0022572035
4.75015 0.0021541548
4.7505901 0.0020501183
4.7510302 0.0019455376
4.7514703 0.0018408563
4.7519104 0.0017365182
4.7523505 0.0016329668
4.7527906 0.001530646
4.7532306 0.0014299993
4.7536707 0.0013314705
4.7541108 0.0012355031
4.7545509 0.0011425409
4.754991 0.0010530276
4.7554311 0.00096740685
4.7558712 0.00088612227
4.7563113 0.00080961757
4.7567514 0.00073833642
4.7571914 0.0006727225
4.7576315 0.00061321947
4.7580716 0.00056027102
4.7585117 0.00051432081
4.7589518 0.00047581253
4.7593919 0.00044518984
4.759832 0.00042285429
4.7602721 0.00040375017
4.7607121 0.00038423631
4.7611522 0.00036441596
4.7615923 0.00034439236
4.7620324 0.00032426874
4.7624725 0.00030414835
4.7629126 0.00028413442
4.7633527 0.00026433019
4.7637928 0.00024483891
4.7642328 0.00022576381
4.7646729 0.00020720813
4.765113 0.00018927511
4.7655531 0.00017206799
4.7659932 0.00015569001
4.7664333 0.00014024442
4.7668734 0.00012583444
4.7673135 0.00011256331
4.7677536 0.00010053429
4.7681936 8.9850603e-05
4.7686337 8.0615492e-05
4.7690738 7.2932197e-05
4.7695139 6.6903957e-05
4.769954 6.2634012e-05
4.7703941 5.9775128e-05
4.7708342 5.6934662e-05
4.7712743 5.4020727e-05
4.7717143 5.1050908e-05
4.7721544 4.8042791e-05
4.7725945 4.5013962e-05
4.7730346 4.1982006e-05
4.7734747 3.896451e-05
4.7739148 3.5979058e-05
4.7743549 3.3043238e-05
4.774795 3.0174635e-05
4.775235 2.7390834e-05
4.7756751 2.4709422e-05
4.7761152 2.2147984e-05
4.7765553 1.9724106e-05
4.7769954 1.7455373e-05
4.7774355 1.5359373e-05
4.7778756 1.345369e-05
4.7783157 1.1755911e-05
4.7787558 1.028362e-05
4.7791958 9.0544047e-06
4.7796359 8.08585e-06
4.780076 7.3955419e-06
4.7805161 6.9916831e-06
4.7809562 6.6673868e-06
4.7813963 6.3332693e-06
4.7818364 5.991431e-06
4.7822765 5.6439725e-06
4.7827165 5.2929943e-06
4.7831566 4.940597e-06
4.7835967 4.5888809e-06
4.7840368 4.2399468e-06
4.7844769 3.895895e-06
4.784917 3.558826e-06
4.7853571 3.2308405e-06
4.7857972 2.9140389e-06
4.7862372 2.6105218e-06
4.7866773 2.3223896e-06
4.7871174 2.0517429e-06
4.7875575 1.8006821e-06
4.7879976 1.5713079e-06
4.7884377 1.3657207e-06
4.7888778 1.1860211e-06
4.7893179 1.0343095e-06
4.789758 9.1268652e-07
4.790198 8.2325262e-07
4.7906381 7.6810834e-07
4.7910782 7.3962946e-07
4.7915183 7.1933505e-07
4.7919584 7.0642357e-07
4.7923985 7.0060277e-07
4.7928386 7.0158039e-07
4.7932787 7.0906417e-07
4.7937187 7.2276184e-07
4.7941588 7.4238115e-07
4.7945989 7.6762982e-07
4.795039 7.9821561e-07
4.7954791 8.3384624e-07
4.7959192 8.7422947e-07
4.7963593 9.1907302e-07
4.7967994 9.6808463e-07
4.7972394 1.020972e-06
4.7976795 1.077443e-06
4.7981196 1.1372052e-06
4.7985597 1.1999665e-06
4.7989998 1.2654345e-06
4.7994399 1.333317e-06
4.79988 1.4033218e-06
4.8003201 1.4751565e-06
4.8007602 1.5485289e-06
4.8012002 1.6291125e-06
4.8016403 1.774625e-06
4.8020804 1.9958766e-06
4.8025205 2.2881167e-06
4.8029606 2.6465946e-06
4.8034007 3.0665595e-06
4.8038408 3.5432609e-06
4.8042809 4.0719482e-06
4.8047209 4.6478705e-06
4.805161 5.2662772e-06
4.8056011 5.9224178e-06
4.8060412 6.6115414e-06
4.8064813 7.3288975e-06
4.8069214 8.0697354e-06
4.8073615 8.8293044e-06
4.8078016 9.6028539e-06
4.8082416 1.0385633e-05
4.8086817 1.1172891e-05
4.8091218 1.1959878e-05
4.8095619 1.2741843e-05
4.810002 1.3514035e-05
4.8104421 1.4271703e-05
4.8108822 1.5010097e-05
4.8113223 1.5724466e-05
4.8117624 1.6699057e-05
4.8122024 1.8251229e-05
4.8126425 2.0347273e-05
4.8130826 2.2952898e-05
4.8135227 2.6033817e-05
4.8139628 2.955574e-05
4.8144029 3.3484376e-05
4.814843 3.7785439e-05
4.8152831 4.2424637e-05
4.8157231 4.7367683e-05
4.8161632 5.2580286e-05
4.8166033 5.8028158e-05
4.8170434 6.3677009e-05
4.8174835 6.949255e-05
4.8179236 7.5440492e-05
4.8183637 8.1486545e-05
4.8188038 8.7596421e-05
4.8192438 9.3735831e-05
4.8196839 9.9870484e-05
4.820124 0.00010596609
4.8205641 0.00011198837
4.8210042 0.00011790302
4.8214443 0.00012367575
4.8218844 0.00012976788
4.8223245 0.00013875161
4.8227646 0.00015084765
4.8232046 0.00016587532
4.8236447 0.00018365392
4.8240848 0.00020400276
4.8245249 0.00022674115
4.824965 0.0002516884
4.8254051 0.00027866381
4.8258452 0.0003074867
4.8262853 0.00033797638
4.8267253 0.00036995215
4.8271654 0.00040323332
4.8276055 0.00043763921
4.8280456 0.00047298911
4.8284857 0.00050910235
4.8289258 0.00054579822
4.8293659 0.00058289605
4.829806 0.00062021512
4.830246 0.00065757477
4.8306861 0.00069479428
4.8311262 0.00073169298
4.8315663 0.00076809018
4.8320064 0.00080388074
4.8324465 0.00084755185
4.8328866 0.00090448496
4.8333267 0.00097399201
4.8337668 0.0010553849
4.8342068 0.0011479756
4.8346469 0.001251076
4.835087 0.001363998
4.8355271 0.0014860535
4.8359672 0.0016165546
4.8364073 0.0017548131
4.8368474 0.0019001408
4.8372875 0.0020518499
4.8377275 0.0022092521
4.8381676 0.0023716595
4.8386077 0.0025383838
4.8390478 0.0027087372
4.8394879 0.0028820314
4.839928 0.0030575785
4.8403681 0.0032346902
4.8408082 0.0034126787
4.8412482 0.0035908557
4.8416883 0.0037685333
4.8421284 0.0039450232
4.8425685 0.0041295318
4.8430086 0.0043522522
4.8434487 0.0046137733
4.8438888 0.004912345
4.8443289 0.0052462174
4.844769 0.0056136406
4.845209 0.0060128647
4.8456491 0.0064421396
4.8460892 0.0068997155
4.8465293 0.0073838424
4.8469694 0.0078927704
4.8474095 0.0084247496
4.8478496 0.00897803
4.8482897 0.0095508616
4.8487297 0.010141495
4.8491698 0.010748179
4.8496099 0.011369165
4.85005 0.012002702
4.8504901 0.012647041
4.8509302 0.013300431
4.8513703 0.013961124
4.8518104 0.014627368
4.8522505 0.015297413
4.8526905 0.015971927
4.8531306 0.016704459
4.8535707 0.017515967
4.8540108 0.018404262
4.8544509 0.019367153
4.854891 0.020402449
4.8553311 0.021507961
4.8557712 0.022681497
4.8562112 0.023920868
4.8566513 0.025223883
4.8570914 0.026588353
4.8575315 0.028012085
4.8579716 0.029492891
4.8584117 0.03102858
4.8588518 0.032616961
4.8592919 0.034255845
4.8597319 0.03594304
4.860172 0.037676357
4.8606121 0.039453605
4.8610522 0.041272593
4.8614923 0.043131132
4.8619324 0.045027032
4.8623725 0.0469581
4.8628126 0.048922149
4.8632527 0.050929833
4.8636927 0.053006965
4.8641328 0.055157454
4.8645729 0.057384599
4.865013 0.059691695
4.8654531 0.06208204
4.8658932 0.064558931
4.8663333 0.067125667
4.8667734 0.069785543
4.8672134 0.072541858
4.8676535 0.075397908
4.8680936 0.078356991
4.8685337 0.081422404
4.8689738 0.084597444
4.8694139 0.087885409
4.869854 0.091289596
4.8702941 0.094813302
4.8707341 0.098459825
4.8711742 0.10223246
4.8716143 0.10613451
4.8720544 0.11016926
4.8724945 0.11434003
4.8729346 0.11865009
4.8733747 0.12309568
4.8738148 0.12760974
4.8742549 0.13217321
4.8746949 0.13678402
4.875135 0.14144007
4.8755751 0.14613927
4.8760152 0.15087954
4.8764553 0.15565878
4.8768954 0.16047491
4.8773355 0.16532584
4.8777756 0.17020948
4.8782156 0.17512374
4.8786557 0.18006653
4.8790958 0.18503576
4.8795359 0.19002935
4.879976 0.1950452
4.8804161 0.20008123
4.8808562 0.20513535
4.8812963 0.21020547
4.8817363 0.2152895
4.8821764 0.22038535
4.8826165 0.22549094
4.8830566 0.23060417
4.8834967 0.23572296
4.8839368 0.24087334
4.8843769 0.24608386
4.884817 0.25134912
4.8852571 0.25666368
4.8856971 0.26202209
4.8861372 0.2674189
4.8865773 0.27284869
4.8870174 0.27830599
4.8874575 0.28378537
4.8878976 0.28928139
4.8883377 0.29478859
4.8887778 0.30030154
4.8892178 0.30581478
4.8896579 0.31132289
4.890098 0.31682041
4.8905381 0.32230189
4.8909782 0.3277619
4.8914183 0.333195
4.8918584 0.33859573
4.8922985 0.34395865
4.8927385 0.34927832
4.8931786 0.3545493
4.8936187 0.35976614
4.8940588 0.36490521
4.8944989 0.3698691
4.894939 0.37464756
4.8953791 0.37924457
4.8958192 0.3836641
4.8962593 0.38791015
4.8966993 0.39198669
4.8971394 0.39589771
4.8975795 0.39964719
4.8980196 0.40323911
4.8984597 0.40667745
4.8988998 0.40996619
4.8993399 0.41310932
4.89978 0.41611082
4.90022 0.41897467
4.9006601 0.42170486
4.9011002 0.42430536
4.9015403 0.42678016
4.9019804 0.42913323
4.9024205 0.43136857
4.9028606 0.43349015
4.9033007 0.43550196
4.9037407 0.43740797
4.9041808 0.43921162
4.9046209 0.44085681
4.905061 0.4423022
4.9055011 0.4435449
4.9059412 0.444582
4.9063813 0.44541062
4.9068214 0.44602785
4.9072615 0.4464308
4.9077015 0.44661657
4.9081416 0.44658226
4.9085817 0.44632498
4.9090218 0.44584184
4.9094619 0.44512993
4.909902 0.44418636
4.9103421 0.44300823
4.9107822 0.44159265
4.9112222 0.43993672
4.9116623 0.43803753
4.9121024 0.43589221
4.9125425 0.43349784
4.9129826 0.43085154
4.9134227 0.4279504
4.9138628 0.42479153
4.9143029 0.42137203
4.9147429 0.41773647
4.915183 0.41403073
4.9156231 0.41026485
4.9160632 0.4064383
4.9165033 0.40255057
4.9169434 0.39860114
4.9173835 0.3945895
4.9178236 0.39051514
4.9182637 0.38637753
4.9187037 0.38217616
4.9191438 0.37791053
4.9195839 0.3735801
4.920024 0.36918438
4.9204641 0.36472283
4.9209042 0.36019495
4.9213443 0.35560022
4.9217844 0.35093813
4.9222244 0.34620816
4.9226645 0.34140979
4.9231046 0.33654252
4.9235447 0.33160581
4.9239848 0.32659917
4.9244249 0.32152207
4.924865 0.31637365
4.9253051 0.31114759
4.9257451 0.30584755
4.9261852 0.30048114
4.9266253 0.29505602
4.9270654 0.2895798
4.9275055 0.28406013
4.9279456 0.27850464
4.9283857 0.27292096
4.9288258 0.26731673
4.9292659 0.26169958
4.9297059 0.25607714
4.930146 0.25045705
4.9305861 0.24484695
4.9310262 0.23925447
4.9314663 0.23368723
4.9319064 0.22815288
4.9323465 0.22265905
4.9327866 0.21721338
4.9332266 0.21182349
4.9336667 0.20649702
4.9341068 0.20124161
4.9345469 0.19606489
4.934987 0.19097449
4.9354271 0.18597108
4.9358672 0.18104443
4.9363073 0.17619374
4.9367473 0.17141844
4.9371874 0.16671801
4.9376275 0.16209189
4.9380676 0.15753954
4.9385077 0.15306041
4.9389478 0.14865397
4.9393879 0.14431966
4.939828 0.14005695
4.9402681 0.13586529
4.9407081 0.13174413
4.9411482 0.12769294
4.9415883 0.12371116
4.9420284 0.11979825
4.9424685 0.11595367
4.9429086 0.11217688
4.9433487 0.10846732
4.9437888 0.10482446
4.9442288 0.10124775
4.9446689 0.097736653
4.945109 0.094290616
4.9455491 0.090915172
4.9459892 0.0876663
4.9464293 0.084555163
4.9468694 0.081578588
4.9473095 0.078733401
4.9477495 0.076016429
4.9481896 0.073424498
4.9486297 0.070954436
4.9490698 0.068603069
4.9495099 0.066367222
4.94995 0.064243724
4.9503901 0.0622294
4.9508302 0.060321077
4.9512703 0.058515582
4.9517103 0.056809741
4.9521504 0.055200381
4.9525905 0.053684328
4.9530306 0.052258409
4.9534707 0.050919451
4.9539108 0.049664279
4.9543509 0.048489722
4.954791 0.047392604
4.955231 0.046369754
4.9556711 0.045417997
4.9561112 0.04454581
4.9565513 0.043765494
4.9569914 0.043077268
4.9574315 0.042481342
4.9578716 0.041977921
4.9583117 0.041567214
4.9587518 0.041249429
4.9591918 0.041024773
4.9596319 0.040893453
4.960072 0.040855678
4.9605121 0.040911654
4.9609522 0.04106159
4.9613923 0.041305693
4.9618324 0.04164417
4.9622725 0.042077229
4.9627125 0.042605078
4.9631526 0.043227925
4.9635927 0.043945976
4.9640328 0.044759439
4.9644729 0.045668523
4.964913 0.046673435
4.9653531 0.047774381
4.9657932 0.04897157
4.9662332 0.050259912
4.9666733 0.051613902
4.9671134 0.053033747
4.9675535 0.054523664
4.9679936 0.056087873
4.9684337 0.057730594
4.9688738 0.059456045
4.9693139 0.061268446
4.969754 0.063172015
4.970194 0.065170973
4.9706341 0.067269538
4.9710742 0.069471929
4.9715143 0.071782366
4.9719544 0.074205069
4.9723945 0.076744255
4.9728346 0.079404145
4.9732747 0.082188957
4.9737147 0.085102911
4.9741548 0.088150226
4.9745949 0.091335121
4.975035 0.094661816
4.9754751 0.098134529
4.9759152 0.10175748
4.9763553 0.10553429
4.9767954 0.10941087
4.9772354 0.11334929
4.9776755 0.11734862
4.9781156 0.1214079
4.9785557 0.12552619
4.9789958 0.12970256
4.9794359 0.13393605
4.979876 0.13822572
4.9803161 0.14257063
4.9807562 0.14696983
4.9811962 0.15142238
4.9816363 0.15592734
4.9820764 0.16048376
4.9825165 0.16509069
4.9829566 0.1697472
4.9833967 0.17445234
4.9838368 0.17920516
4.9842769 0.18400473
4.9847169 0.18885009
4.985157 0.19374031
4.9855971 0.19867443
4.9860372 0.20365152
4.9864773 0.20867063
4.9869174 0.21374335
4.9873575 0.21890399
4.9877976 0.22414755
4.9882376 0.22946617
4.9886777 0.23485202
4.9891178 0.24029724
4.9895579 0.24579399
4.989998 0.25133443
4.9904381 0.25691071
4.9908782 0.26251498
4.9913183 0.26813941
4.9917584 0.27377614
4.9921984 0.27941733
4.9926385 0.28505514
4.9930786 0.29068172
4.9935187 0.29628922
4.9939588 0.3018698
4.9943989 0.30741562
4.994839 0.31291882
4.9952791 0.31837158
4.9957191 0.32376603
4.9961592 0.32909433
4.9965993 0.33434865
4.9970394 0.33952022
4.9974795 0.34458449
4.9979196 0.34953441
4.9983597 0.35437149
4.9987998 0.35909726
4.9992398 0.36371322
4.9996799 0.36822089
5.00012 0.37262179
5.0005601 0.37691744
5.0010002 0.38110935
5.0014403 0.38519904
5.0018804 0.38918802
5.0023205 0.39307781
5.0027606 0.39686992
5.0032006 0.40056588
5.0036407 0.4041672
5.0040808 0.40767539
5.0045209 0.41109197
5.004961 0.41441846
5.0054011 0.41765638
5.0058412 0.42080723
5.0062813 0.42387254
5.0067213 0.42685381
5.0071614 0.42975258
5.0076015 0.43251618
5.0080416 0.43504405
5.0084817 0.43733423
5.0089218 0.43938709
5.0093619 0.44120299
5.009802 0.4427823
5.010242 0.44412537
5.0106821 0.44523258
5.0111222 0.44610428
5.0115623 0.44674083
5.0120024 0.44714261
5.0124425 0.44730997
5.0128826 0.44724328
5.0133227 0.44694289
5.0137628 0.44640918
5.0142028 0.44564251
5.0146429 0.44464323
5.015083 0.44341172
5.0155231 0.44194834
5.0159632 0.44025344
5.0164033 0.43832739
5.0168434 0.43617056
5.0172835 0.43378331
5.0177235 0.43117758
5.0181636 0.42846059
5.0186037 0.4256567
5.0190438 0.42276384
5.0194839 0.41977995
5.019924 0.41670296
5.0203641 0.41353078
5.0208042 0.41026137
5.0212442 0.40689263
5.0216843 0.40342251
5.0221244 0.39984894
5.0225645 0.39616983
5.0230046 0.39238314
5.0234447 0.38848677
5.0238848 0.38447867
5.0243249 0.38035676
5.024765 0.37611898
5.025205 0.37176325
5.0256451 0.3672875
5.0260852 0.36268967
5.0265253 0.35796768
5.0269654 0.35311946
5.0274055 0.34814295
5.0278456 0.34303606
5.0282857 0.33782145
5.0287257 0.33253082
5.0291658 0.32717167
5.0296059 0.32175146
5.030046 0.31627767
5.0304861 0.31075778
5.0309262 0.30519925
5.0313663 0.29960956
5.0318064 0.29399618
5.0322464 0.28836658
5.0326865 0.28272824
5.0331266 0.27708863
5.0335667 0.27145522
5.0340068 0.26583549
5.0344469 0.2602369
5.034887 0.25466694
5.0353271 0.24913306
5.0357672 0.24364276
5.0362072 0.23820349
5.0366473 0.23282273
5.0370874 0.22750795
5.0375275 0.22226663
5.0379676 0.21710624
5.0384077 0.21202339
5.0388478 0.20696871
5.0392879 0.20193713
5.0397279 0.196931
5.040168 0.19195266
5.0406081 0.18700448
5.0410482 0.18208878
5.0414883 0.17720793
5.0419284 0.17236427
5.0423685 0.16756015
5.0428086 0.16279792
5.0432486 0.15807992
5.0436887 0.15340851
5.0441288 0.14878603
5.0445689 0.14421483
5.045009 0.13969726
5.0454491 0.13523567
5.0458892 0.13083241
5.0463293 0.12648982
5.0467694 0.12221026
5.0472094 0.11799606
5.0476495 0.11384959
5.0480896 0.10977318
5.0485297 0.10576947
5.0489698 0.10186464
5.0494099 0.098073529
5.04985 0.094394623
5.0502901 0.090826389
5.0507301 0.087367296
5.0511702 0.084015815
5.0516103 0.080770415
5.0520504 0.077629567
5.0524905 0.074591741
5.0529306 0.071655406
5.0533707 0.068819034
5.0538108 0.066081094
5.0542509 0.063440055
5.0546909 0.06089439
5.055131 0.058442566
5.0555711 0.056083055
5.0560112 0.053814327
5.0564513 0.051634851
5.0568914 0.049543098
5.0573315 0.047537538
5.0577716 0.045616641
5.0582116 0.043778877
5.0586517 0.042022716
5.0590918 0.040333198
5.0595319 0.038670061
5.059972 0.037032763
5.0604121 0.035423587
5.0608522 0.033844814
5.0612923 0.032298725
5.0617323 0.030787601
5.0621724 0.029313725
5.0626125 0.027879377
5.0630526 0.026486838
5.0634927 0.025138391
5.0639328 0.023836316
5.0643729 0.022582895
5.064813 0.021380409
5.0652531 0.02023114
5.0656931 0.019137369
5.0661332 0.018101376
5.0665733 0.017125445
5.0670134 0.016211855
5.0674535 0.015362889
5.0678936 0.014580828
5.0683337 0.013867953
5.0687738 0.013226545
5.0692138 0.012656332
5.0696539 0.012107398
5.070094 0.011560779
5.0705341 0.011017923
5.0709742 0.010480277
5.0714143 0.0099492889
5.0718544 0.0094264049
5.0722945 0.0089130728
5.0727345 0.0084107397
5.0731746 0.0079208529
5.0736147 0.0074448598
5.0740548 0.0069842076
5.0744949 0.0065403434
5.074935 0.0061147147
5.0753751 0.0057087687
5.0758152 0.0053239526
5.0762553 0.0049617137
5.0766953 0.0046234992
5.0771354 0.0043107565
5.0775755 0.0040249327
5.0780156 0.0037674752
5.0784557 0.0035398313
5.0788958 0.0033434481
5.0793359 0.0031797729
5.079776 0.0030384462
5.080216 0.0028986357
5.0806561 0.0027602696
5.0810962 0.0026237404
5.0815363 0.0024894402
5.0819764 0.0023577614
5.0824165 0.0022290964
5.0828566 0.0021038374
5.0832967 0.0019823767
5.0837367 0.0018651068
5.0841768 0.0017524198
5.0846169 0.0016447081
5.085057 0.0015423641
5.0854971 0.00144578
5.0859372 0.0013553482
5.0863773 0.0012714609
5.0868174 0.0011945105
5.0872575 0.0011248894
5.0876975 0.0010629898
5.0881376 0.001009204
5.0885777 0.00096392435
5.0890178 0.0009275432
5.0894579 0.00090045284
5.089898 0.00088269567
5.0903381 0.00087131537
5.0907782 0.00086543461
5.0912182 0.0008649029
5.0916583 0.00086956973
5.0920984 0.00087928462
5.0925385 0.00089389707
5.0929786 0.00091325658
5.0934187 0.00093721266
5.0938588 0.00096561482
5.0942989 0.00099831255
5.0947389 0.0010351554
5.095179 0.0010759928
5.0956191 0.0011206743
5.0960592 0.0011690494
5.0964993 0.0012209676
5.0969394 0.0012762784
5.0973795 0.0013348313
5.0978196 0.0013964759
5.0982597 0.0014610615
5.0986997 0.0015284378
5.0991398 0.0015984542
5.0995799 0.0016709603
5.10002 0.0017458055
5.1004601 0.0018321078
5.1009002 0.0019393304
5.1013403 0.0020665278
5.1017804 0.0022127493
5.1022204 0.0023770444
5.1026605 0.0025584624
5.1031006 0.0027560527
5.1035407 0.0029688648
5.1039808 0.0031959479
5.1044209 0.0034363516
5.104861 0.0036891251
5.1053011 0.0039533178
5.1057411 0.0042279792
5.1061812 0.0045121587
5.1066213 0.0048049055
5.1070614 0.0051052692
5.1075015 0.005412299
5.1079416 0.0057250445
5.1083817 0.0060425549
5.1088218 0.0063638796
5.1092619 0.0066880681
5.1097019 0.0070141697
5.110142 0.0073412339
5.1105821 0.0076772136
5.1110222 0.0080646582
5.1114623 0.0085074175
5.1119024 0.0090033481
5.1123425 0.0095503065
5.1127826 0.010146149
5.1132226 0.010788733
5.1136627 0.011475915
5.1141028 0.01220555
5.1145429 0.012975497
5.114983 0.013783611
5.1154231 0.014627749
5.1158632 0.015505768
5.1163033 0.016415524
5.1167433 0.017354873
5.1171834 0.018321673
5.1176235 0.019313781
5.1180636 0.020329051
5.1185037 0.021365342
5.1189438 0.02242051
5.1193839 0.023492411
5.119824 0.024578902
5.1202641 0.02567784
5.1207041 0.026787673
5.1211442 0.027955744
5.1215843 0.029212249
5.1220244 0.030556111
5.1224645 0.03198625
5.1229046 0.033501589
5.1233447 0.035101049
5.1237848 0.036783553
5.1242248 0.03854802
5.1246649 0.040393374
5.125105 0.042318536
5.1255451 0.044322428
5.1259852 0.04640397
5.1264253 0.048562086
5.1268654 0.050795696
5.1273055 0.053103722
5.1277455 0.055485086
5.1281856 0.057938709
5.1286257 0.060463513
5.1290658 0.06305842
5.1295059 0.065722352
5.129946 0.06845423
5.1303861 0.071252975
5.1308262 0.07411751
5.1312663 0.077049335
5.1317063 0.080056174
5.1321464 0.083139842
5.1325865 0.086301689
5.1330266 0.089543066
5.1334667 0.092865323
5.1339068 0.096269809
5.1343469 0.099757874
5.134787 0.10333087
5.135227 0.10699015
5.1356671 0.11073705
5.1361072 0.11457294
5.1365473 0.11849915
5.1369874 0.12251705
5.1374275 0.12662798
5.1378676 0.13083329
5.1383077 0.13513433
5.1387477 0.13953245
5.1391878 0.144029
5.1396279 0.14862534
5.140068 0.1533228
5.1405081 0.15812275
5.1409482 0.16302653
5.1413883 0.16803426
5.1418284 0.17312145
5.1422685 0.17827384
5.1427085 0.18348587
5.1431486 0.18875194
5.1435887 0.19406649
5.1440288 0.19942393
5.1444689 0.20481868
5.144909 0.21024516
5.1453491 0.2156978
5.1457892 0.22117101
5.1462292 0.22665922
5.1466693 0.23215684
5.1471094 0.2376583
5.1475495 0.24315802
5.1479896 0.24865041
5.1484297 0.25412991
5.1488698 0.25959092
5.1493099 0.26502788
5.1497499 0.27043519
5.15019 0.27580729
5.1506301 0.28113859
5.1510702 0.28642351
5.1515103 0.29165648
5.1519504 0.2968413
5.1523905 0.30199263
5.1528306 0.3071109
5.1532707 0.31219619
5.1537107 0.31724859
5.1541508 0.32226821
5.1545909 0.32725512
5.155031 0.33220943
5.1554711 0.33713122
5.1559112 0.34202058
5.1563513 0.34687761
5.1567914 0.3517024
5.1572314 0.35649503
5.1576715 0.36125561
5.1581116 0.36598421
5.1585517 0.37068094
5.1589918 0.37534589
5.1594319 0.37997914
5.159872 0.38458079
5.1603121 0.38915092
5.1607522 0.39368964
5.1611922 0.39819703
5.1616323 0.40267319
5.1620724 0.4070972
5.1625125 0.41128552
5.1629526 0.41519967
5.1633927 0.41884498
5.1638328 0.4222268
5.1642729 0.42535043
5.1647129 0.42822122
5.165153 0.4308445
5.1655931 0.43322559
5.1660332 0.43536982
5.1664733 0.43728254
5.1669134 0.43896905
5.1673535 0.44043471
5.1677936 0.44168482
5.1682336 0.44272474
5.1686737 0.44355978
5.1691138 0.44419528
5.1695539 0.44463656
5.169994 0.44488896
5.1704341 0.44495781
5.1708742 0.44484843
5.1713143 0.44456617
5.1717544 0.44411634
5.1721944 0.44350427
5.1726345 0.44275384
5.1730746 0.441883
5.1735147 0.44088606
5.1739548 0.43975733
5.1743949 0.43849112
5.174835 0.43708174
5.1752751 0.4355235
5.1757151 0.43381071
5.1761552 0.43193768
5.1765953 0.42989872
5.1770354 0.42768814
5.1774755 0.42530026
5.1779156 0.42272937
5.1783557 0.41996979
5.1787958 0.41701584
5.1792358 0.41386181
5.1796759 0.41050203
5.180116 0.40693079
5.1805561 0.40314242
5.1809962 0.39913122
5.1814363 0.39489149
5.1818764 0.39041756
5.1823165 0.38570373
5.1827566 0.38077611
5.1831966 0.3757879
5.1836367 0.37076304
5.1840768 0.36570508
5.1845169 0.36061755
5.184957 0.355504
5.1853971 0.35036797
5.1858372 0.345213
5.1862773 0.34004263
5.1867173 0.3348604
5.1871574 0.32966985
5.1875975 0.32447452
5.1880376 0.31927797
5.1884777 0.31408371
5.1889178 0.30889531
5.1893579 0.30371629
5.189798 0.29855021
5.190238 0.29340059
5.1906781 0.28827099
5.1911182 0.28316494
5.1915583 0.27808599
5.1919984 0.27303767
5.1924385 0.26802353
5.1928786 0.26304683
5.1933187 0.25808983
5.1937588 0.25314061
5.1941988 0.24819985
5.1946389 0.24326822
5.195079 0.23834641
5.1955191 0.23343507
5.1959592 0.2285349
5.1963993 0.22364655
5.1968394 0.21877072
5.1972795 0.21390806
5.1977195 0.20905925
5.1981596 0.20422498
5.1985997 0.19940591
5.1990398 0.19460272
5.1994799 0.18981607
5.19992 0.18504666
5.2003601 0.18029514
5.2008002 0.17556221
5.2012402 0.17084852
5.2016803 0.16615475
5.2021204 0.16148158
5.2025605 0.15682969
5.2030006 0.15219974
5.2034407 0.14764786
5.2038808 0.14333154
5.2043209 0.13925277
5.204761 0.13540318
5.205201 0.13177435
5.2056411 0.12835791
5.2060812 0.12514545
5.2065213 0.12212858
5.2069614 0.11929891
5.2074015 0.11664804
5.2078416 0.11416758
5.2082817 0.11184914
5.2087217 0.10968432
5.2091618 0.10766472
5.2096019 0.10578196
5.210042 0.10402763
5.2104821 0.10239336
5.2109222 0.10087073
5.2113623 0.099451361
5.2118024 0.098126855
5.2122424 0.096888818
5.2126825 0.095728857
5.2131226 0.094638577
5.2135627 0.093612451
5.2140028 0.092699036
5.2144429 0.091920174
5.214883 0.091278115
5.2153231 0.090775112
5.2157632 0.090413415
5.2162032 0.090195277
5.2166433 0.090122948
5.2170834 0.090198681
5.2175235 0.090424726
5.2179636 0.090803336
5.2184037 0.091336762
5.2188438 0.092027255
5.2192839 0.092877066
5.2197239 0.093888448
5.220164 0.095063652
5.2206041 0.096404928
5.2210442 0.09791453
5.2214843 0.099594708
5.2219244 0.10144771
5.2223645 0.1034758
5.2228046 0.10568121
5.2232446 0.10806621
5.2236847 0.11063304
5.2241248 0.11334204
5.2245649 0.11612084
5.225005 0.11897039
5.2254451 0.12189313
5.2258852 0.12489146
5.2263253 0.1279678
5.2267654 0.13112457
5.2272054 0.13436418
5.2276455 0.13768906
5.2280856 0.14110162
5.2285257 0.14460428
5.2289658 0.14819945
5.2294059 0.15188956
5.229846 0.15567702
5.2302861 0.15956425
5.2307261 0.16355367
5.2311662 0.16764769
5.2316063 0.17184873
5.2320464 0.17615922
5.2324865 0.18058155
5.2329266 0.18511817
5.2333667 0.18977147
5.2338068 0.19454388
5.2342468 0.19943519
5.2346869 0.20442182
5.235127 0.20949143
5.2355671 0.21463632
5.2360072 0.21984881
5.2364473 0.2251212
5.2368874 0.23044578
5.2373275 0.23581486
5.2377676 0.24122073
5.2382076 0.24665572
5.2386477 0.2521121
5.2390878 0.2575822
5.2395279 0.2630583
5.239968 0.26853272
5.2404081 0.27399775
5.2408482 0.2794457
5.2412883 0.28486887
5.2417283 0.29025956
5.2421684 0.29561007
5.2426085 0.30091271
5.2430486 0.30615978
5.2434887 0.31134358
5.2439288 0.31645642
5.2443689 0.32149058
5.244809 0.32645794
5.245249 0.33137576
5.2456891 0.33624318
5.2461292 0.34105933
5.2465693 0.34582334
5.2470094 0.35053434
5.2474495 0.35519148
5.2478896 0.35979387
5.2483297 0.36434065
5.2487698 0.36883095
5.2492098 0.37326391
5.2496499 0.37763866
5.25009 0.38195432
5.2505301 0.38621004
5.2509702 0.39040494
5.2514103 0.39453815
5.2518504 0.39860882
5.2522905 0.40261606
5.2527305 0.40655901
5.2531706 0.41043681
5.2536107 0.41424859
5.2540508 0.41799347
5.2544909 0.42167059
5.254931 0.42525617
5.2553711 0.42863952
5.2558112 0.43180481
5.2562513 0.43475046
5.2566913 0.43747487
5.2571314 0.43997647
5.2575715 0.44225366
5.2580116 0.44430487
5.2584517 0.4461285
5.2588918 0.44772298
5.2593319 0.44908671
5.259772 0.4502181
5.260212 0.45111559
5.2606521 0.45177757
5.2610922 0.45220246
5.2615323 0.45238868
5.2619724 0.45233464
5.2624125 0.45203876
5.2628526 0.45149945
5.2632927 0.45071512
5.2637327 0.44968419
5.2641728 0.44840507
5.2646129 0.44687618
5.265053 0.44509747
5.2654931 0.44317692
5.2659332 0.44118288
5.2663733 0.4391175
5.2668134 0.43698289
5.2672535 0.43478119
5.2676935 0.43251453
5.2681336 0.43018503
5.2685737 0.42779482
5.2690138 0.42534603
5.2694539 0.42284078
5.269894 0.42028121
5.2703341 0.41766944
5.2707742 0.4150076
5.2712142 0.41229781
5.2716543 0.40954221
5.2720944 0.40674293
5.2725345 0.40390208
5.2729746 0.40102181
5.2734147 0.39810423
5.2738548 0.39515147
5.2742949 0.39216567
5.2747349 0.38914894
5.275175 0.38610343
5.2756151 0.38301362
5.2760552 0.3798347
5.2764953 0.3765724
5.2769354 0.37323563
5.2773755 0.36983332
5.2778156 0.36637439
5.2782557 0.36286777
5.2786957 0.35932238
5.2791358 0.35574715
5.2795759 0.35215099
5.280016 0.34854284
5.2804561 0.34493161
5.2808962 0.34132623
5.2813363 0.33773562
5.2817764 0.33416871
5.2822164 0.33063442
5.2826565 0.32714168
5.2830966 0.3236994
5.2835367 0.32031651
5.2839768 0.31700193
5.2844169 0.31376459
5.284857 0.31061342
5.2852971 0.30755733
5.2857371 0.30460622
5.2861772 0.30178535
5.2866173 0.29910524
5.2870574 0.29656918
5.2874975 0.29418047
5.2879376 0.2919424
5.2883777 0.28985828
5.2888178 0.2879314
5.2892579 0.28616505
5.2896979 0.28456254
5.290138 0.28312717
5.2905781 0.28186222
5.2910182 0.28077101
5.2914583 0.27985682
5.2918984 0.27912296
5.2923385 0.27857272
5.2927786 0.2782094
5.2932186 0.27803629
5.2936587 0.27805671
5.2940988 0.27827393
5.2945389 0.27869127
5.294979 0.27931202
5.2954191 0.28013947
5.2958592 0.28117693
5.2962993 0.28239629
5.2967393 0.28374175
5.2971794 0.28520826
5.2976195 0.28679173
5.2980596 0.28848808
5.2984997 0.29029322
5.2989398 0.29220307
5.2993799 0.29421355
5.29982 0.29632056
5.3002601 0.29852003
5.3007001 0.30080788
5.3011402 0.30318002
5.3015803 0.30563236
5.3020204 0.30816083
5.3024605 0.31076133
5.3029006 0.31342979
5.3033407 0.31616211
5.3037808 0.31895423
5.3042208 0.32180205
5.3046609 0.32470149
5.305101 0.32764846
5.3055411 0.33063889
5.3059812 0.33366868
5.3064213 0.33674186
5.3068614 0.33991999
5.3073015 0.34320782
5.3077415 0.34659437
5.3081816 0.35006867
5.3086217 0.35361977
5.3090618 0.35723668
5.3095019 0.36090845
5.309942 0.3646241
5.3103821 0.36837266
5.3108222 0.37214317
5.3112623 0.37592466
5.3117023 0.37970616
5.3121424 0.3834767
5.3125825 0.38722532
5.3130226 0.39094104
5.3134627 0.3946129
5.3139028 0.39822993
5.3143429 0.40178116
5.314783 0.40525562
5.315223 0.40864235
5.3156631 0.41193038
5.3161032 0.41510873
5.3165433 0.41816644
5.3169834 0.42111353
5.3174235 0.42396484
5.3178636 0.42671564
5.3183037 0.42936119
5.3187437 0.43189677
5.3191838 0.43431764
5.3196239 0.43661907
5.320064 0.43879633
5.3205041 0.44084468
5.3209442 0.44275939
5.3213843 0.44453573
5.3218244 0.44616896
5.3222645 0.44765436
5.3227045 0.44898719
5.3231446 0.45016271
5.3235847 0.4511762
5.3240248 0.45202292
5.3244649 0.45269814
5.324905 0.45319713
5.3253451 0.45351515
5.3257852 0.45364748
5.3262252 0.45358937
5.3266653 0.45333609
5.3271054 0.4528894
5.3275455 0.45227876
5.3279856 0.45151256
5.3284257 0.45059563
5.3288658 0.44953279
5.3293059 0.44832887
5.3297459 0.44698871
5.330186 0.44551713
5.3306261 0.44391896
5.3310662 0.44219902
5.3315063 0.44036216
5.3319464 0.43841319
5.3323865 0.43635695
5.3328266 0.43419826
5.3332667 0.43194196
5.3337067 0.42959286
5.3341468 0.42715581
5.3345869 0.42463563
5.335027 0.42203714
5.3354671 0.41936518
5.3359072 0.41662458
5.3363473 0.41382016
5.3367874 0.41095676
5.3372274 0.40803839
5.3376675 0.40501838
5.3381076 0.4018757
5.3385477 0.39862205
5.3389878 0.39526913
5.3394279 0.39182864
5.339868 0.38831228
5.3403081 0.38473174
5.3407481 0.38109873
5.3411882 0.37742495
5.3416283 0.37372209
5.3420684 0.37000186
5.3425085 0.36627595
5.3429486 0.36255607
5.3433887 0.3588539
5.3438288 0.35518116
5.3442689 0.35154954
5.3447089 0.34797074
5.345149 0.34445646
5.3455891 0.34101839
5.3460292 0.33766825
5.3464693 0.33441772
5.3469094 0.3312785
5.3473495 0.32826231
5.3477896 0.32536125
5.3482296 0.32252898
5.3486697 0.31976732
5.3491098 0.31708124
5.3495499 0.31447572
5.34999 0.31195575
5.3504301 0.30952631
5.3508702 0.30719237
5.3513103 0.30495891
5.3517504 0.30283093
5.3521904 0.30081339
5.3526305 0.29891127
5.3530706 0.29712957
5.3535107 0.29547325
5.3539508 0.2939473
5.3543909 0.2925567
5.354831 0.29130643
5.3552711 0.29020146
5.3557111 0.28924679
5.3561512 0.28844739
5.3565913 0.28780823
5.3570314 0.28733431
5.3574715 0.2870306
5.3579116 0.28690234
5.3583517 0.28695649
5.3587918 0.28719046
5.3592318 0.28759908
5.3596719 0.28817716
5.360112 0.28891952
5.3605521 0.28982096
5.3609922 0.2908763
5.3614323 0.29208035
5.3618724 0.29342794
5.3623125 0.29491386
5.3627526 0.29653294
5.3631926 0.29827999
5.3636327 0.30014981
5.3640728 0.30213724
5.3645129 0.30423707
5.364953 0.30644413
5.3653931 0.30875322
5.3658332 0.31115916
5.3662733 0.31365676
5.3667133 0.31624084
5.3671534 0.31890621
5.3675935 0.32164769
5.3680336 0.32446008
5.3684737 0.327365
5.3689138 0.33039946
5.3693539 0.33355254
5.369794 0.33681249
5.370234 0.34016757
5.3706741 0.34360605
5.3711142 0.34711616
5.3715543 0.35068619
5.3719944 0.35430437
5.3724345 0.35795898
5.3728746 0.36163827
5.3733147 0.3653305
5.3737548 0.36902393
5.3741948 0.37270681
5.3746349 0.3763674
5.375075 0.37999397
5.3755151 0.38357477
5.3759552 0.38709806
5.3763953 0.39055209
5.3768354 0.39392513
5.3772755 0.39720543
5.3777155 0.40038126
5.3781556 0.40344086
5.3785957 0.40637852
5.3790358 0.40923487
5.3794759 0.41201782
5.379916 0.41472494
5.3803561 0.4173538
5.3807962 0.41990196
5.3812362 0.42236698
5.3816763 0.42474642
5.3821164 0.42703784
5.3825565 0.42923882
5.3829966 0.43134691
5.3834367 0.43335967
5.3838768 0.43527467
5.3843169 0.43708947
5.384757 0.43880164
5.385197 0.44040873
5.3856371 0.44190831
5.3860772 0.44329795
5.3865173 0.4445752
5.3869574 0.44573763
5.3873975 0.4467828
5.3878376 0.44770827
5.3882777 0.44851161
5.3887177 0.44919038
5.3891578 0.44970873
5.3895979 0.45003061
5.390038 0.45015391
5.3904781 0.4500765
5.3909182 0.44979628
5.3913583 0.44931111
5.3917984 0.44861888
5.3922384 0.44771746
5.3926785 0.44660474
5.3931186 0.4452786
5.3935587 0.4437369
5.3939988 0.44197755
5.3944389 0.4399984
5.394879 0.43779735
5.3953191 0.43537227
5.3957592 0.43272104
5.3961992 0.42984154
5.3966393 0.42673166
5.3970794 0.42338926
5.3975195 0.41981223
5.3979596 0.41599846
5.3983997 0.41194581
5.3988398 0.40765217
5.3992799 0.40314993
5.3997199 0.39859625
5.40016 0.39401093
5.4006001 0.38939418
5.4010402 0.38474623
5.4014803 0.3800673
5.4019204 0.37535762
5.4023605 0.37061741
5.4028006 0.3658469
5.4032406 0.36104631
5.4036807 0.35621586
5.4041208 0.35135578
5.4045609 0.34646629
5.405001 0.34154761
5.4054411 0.33659998
5.4058812 0.33162361
5.4063213 0.32661872
5.4067614 0.32158555
5.4072014 0.31652432
5.4076415 0.31143524
5.4080816 0.30631855
5.4085217 0.30117446
5.4089618 0.29600321
5.4094019 0.29080473
5.409842 0.28556324
5.4102821 0.28027322
5.4107221 0.27493987
5.4111622 0.26956838
5.4116023 0.26416394
5.4120424 0.25873175
5.4124825 0.25327699
5.4129226 0.24780486
5.4133627 0.24232056
5.4138028 0.23682927
5.4142428 0.23133619
5.4146829 0.2258465
5.415123 0.22036541
5.4155631 0.2148981
5.4160032 0.20944976
5.4164433 0.20402559
5.4168834 0.19863079
5.4173235 0.19327053
5.4177636 0.18795002
5.4182036 0.18267445
5.4186437 0.177449
5.4190838 0.17227888
5.4195239 0.16716927
5.419964 0.16213651
5.4204041 0.15721328
5.4208442 0.15239974
5.4212843 0.14769414
5.4217243 0.14309476
5.4221644 0.13859987
5.4226045 0.13420773
5.4230446 0.12991661
5.4234847 0.12572478
5.4239248 0.1216305
5.4243649 0.11763204
5.424805 0.11372767
5.425245 0.10991566
5.4256851 0.10619427
5.4261252 0.10256178
5.4265653 0.099016437
5.4270054 0.095556524
5.4274455 0.092180305
5.4278856 0.088886046
5.4283257 0.085672014
5.4287658 0.082536478
5.4292058 0.079477704
5.4296459 0.076493959
5.430086 0.073583183
5.4305261 0.070738767
5.4309662 0.067959506
5.4314063 0.065246478
5.4318464 0.062600758
5.4322865 0.060023423
5.4327265 0.057515549
5.4331666 0.055078212
5.4336067 0.052712488
5.4340468 0.050419454
5.4344869 0.048200186
5.434927 0.046055761
5.4353671 0.043987254
5.4358072 0.041995743
5.4362472 0.040082302
5.4366873 0.03824801
5.4371274 0.036493941
5.4375675 0.034821172
5.4380076 0.03323078
5.4384477 0.03172384
5.4388878 0.03030143
5.4393279 0.028964625
5.439768 0.027714502
5.440208 0.026552136
5.4406481 0.025449602
5.4410882 0.024359693
5.4415283 0.023283588
5.4419684 0.022223249
5.4424085 0.021180635
5.4428486 0.020157709
5.4432887 0.019156429
5.4437287 0.018178758
5.4441688 0.017226656
5.4446089 0.016302083
5.445049 0.015407
5.4454891 0.014543369
5.4459292 0.013713149
5.4463693 0.012918302
5.4468094 0.012160787
5.4472494 0.011442567
5.4476895 0.010765601
5.4481296 0.010131851
5.4485697 0.0095432762
5.4490098 0.0090018385
5.4494499 0.0085094983
5.44989 0.0080682163
5.4503301 0.0076799532
5.4507702 0.0073418013
5.4512102 0.0070160232
5.4516503 0.0066948254
5.4520904 0.0063789143
5.4525305 0.0060689963
5.4529706 0.0057657779
5.4534107 0.0054699656
5.4538508 0.0051822658
5.4542909 0.004903385
5.4547309 0.0046340296
5.455171 0.0043749062
5.4556111 0.004126721
5.4560512 0.0038901806
5.4564913 0.0036659915
5.4569314 0.0034548602
5.4573715 0.0032574929
5.4578116 0.0030745963
5.4582517 0.0029068768
5.4586917 0.0027550407
5.4591318 0.0026197947
5.4595719 0.0025018451
5.460012 0.0024018984
5.4604521 0.0023206611
5.4608922 0.0022588395
5.4613323 0.0022120973
5.4617724 0.0021755631
5.4622124 0.0021490629
5.4626525 0.0021324225
5.4630926 0.002125468
5.4635327 0.0021280253
5.4639728 0.0021399204
5.4644129 0.0021609791
5.464853 0.0021910274
5.4652931 0.0022298912
5.4657331 0.0022773966
5.4661732 0.0023333693
5.4666133 0.0023976355
5.4670534 0.0024700209
5.4674935 0.0025503516
5.4679336 0.0026384535
5.4683737 0.0027341525
5.4688138 0.0028372746
5.4692539 0.0029476457
5.4696939 0.0030650918
5.470134 0.0031894387
5.4705741 0.0033205125
5.4710142 0.0034581391
5.4714543 0.0036065081
5.4718944 0.0037846132
5.4723345 0.0039936171
5.4727746 0.0042322768
5.4732146 0.0044993497
5.4736547 0.004793593
5.4740948 0.0051137639
5.4745349 0.0054586195
5.474975 0.0058269173
5.4754151 0.0062174142
5.4758552 0.0066288677
5.4762953 0.0070600348
5.4767353 0.0075096729
5.4771754 0.007976539
5.4776155 0.0084593906
5.4780556 0.0089569847
5.4784957 0.0094680786
5.4789358 0.0099914295
5.4793759 0.010525795
5.479816 0.011069931
5.4802561 0.011622597
5.4806961 0.012182548
5.4811362 0.012748542
5.4815763 0.013320095
5.4820164 0.013940114
5.4824565 0.014632431
5.4828966 0.01539489
5.4833367 0.016225334
5.4837768 0.017121607
5.4842168 0.018081553
5.4846569 0.019103015
5.485097 0.020183838
5.4855371 0.021321864
5.4859772 0.022514937
5.4864173 0.023760902
5.4868574 0.025057601
5.4872975 0.026402878
5.4877375 0.027794577
5.4881776 0.029230542
5.4886177 0.030708617
5.4890578 0.032226644
5.4894979 0.033782468
5.489938 0.035373932
5.4903781 0.03699888
5.4908182 0.038655156
5.4912583 0.040340603
5.4916983 0.042053065
5.4921384 0.043804616
5.4925785 0.045633645
5.4930186 0.047543978
5.4934587 0.04953732
5.4938988 0.051615373
5.4943389 0.05377984
5.494779 0.056032425
5.495219 0.058374831
5.4956591 0.060808761
5.4960992 0.063335919
5.4965393 0.065958007
5.4969794 0.068676729
5.4974195 0.071493788
5.4978596 0.074410888
5.4982997 0.077429732
5.4987397 0.080552022
5.4991798 0.083779463
5.4996199 0.087113757
5.50006 0.090556608
5.5005001 0.094109718
5.5009402 0.097774792
5.5013803 0.10155353
5.5018204 0.10544764
5.5022605 0.10945684
5.5027005 0.11354878
5.5031406 0.11770984
5.5035807 0.12193773
5.5040208 0.12623017
5.5044609 0.1305849
5.504901 0.13499962
5.5053411 0.13947207
5.5057812 0.14399997
5.5062212 0.14858103
5.5066613 0.15321298
5.5071014 0.15789355
5.5075415 0.16262045
5.5079816 0.1673914
5.5084217 0.17220413
5.5088618 0.17705636
5.5093019 0.18194581
5.5097419 0.18687021
5.510182 0.19182727
5.5106221 0.19681472
5.5110622 0.20183028
5.5115023 0.20687168
5.5119424 0.21193663
5.5123825 0.21702285
5.5128226 0.22215403
5.5132627 0.22736776
5.5137027 0.23265735
5.5141428 0.23801545
5.5145829 0.2434347
5.515023 0.24890775
5.5154631 0.25442725
5.5159032 0.25998585
5.5163433 0.2655762
5.5167834 0.27119095
5.5172234 0.27682274
5.5176635 0.28246422
5.5181036 0.28810804
5.5185437 0.29374685
5.5189838 0.2993733
5.5194239 0.30498004
5.519864 0.31055971
5.5203041 0.31610497
5.5207441 0.32160846
5.5211842 0.32706283
5.5216243 0.33246072
5.5220644 0.3377948
5.5225045 0.3430577
5.5229446 0.3482385
5.5233847 0.35330455
5.5238248 0.35825022
5.5242649 0.36307635
5.5247049 0.36778376
5.525145 0.37237328
5.5255851 0.37684573
5.5260252 0.38120194
5.5264653 0.38544274
5.5269054 0.38956896
5.5273455 0.39358142
5.5277856 0.39748095
5.5282256 0.40126837
5.5286657 0.40494452
5.5291058 0.40851022
5.5295459 0.41196629
5.529986 0.41531357
5.5304261 0.41855288
5.5308662 0.42168504
5.5313063 0.42471089
5.5317463 0.42763125
5.5321864 0.43044695
5.5326265 0.43315881
5.5330666 0.43576766
5.5335067 0.43824961
5.5339468 0.44057618
5.5343869 0.44274021
5.534827 0.44473457
5.5352671 0.44655208
5.5357071 0.4481856
5.5361472 0.44962797
5.5365873 0.45087204
5.5370274 0.45191065
5.5374675 0.45273665
5.5379076 0.45334288
5.5383477 0.45372219
5.5387878 0.45386742
5.5392278 0.45377142
5.5396679 0.45342704
5.540108 0.45282711
5.5405481 0.45196449
5.5409882 0.45083202
5.5414283 0.44942255
5.5418684 0.44772892
5.5423085 0.44574398
5.5427485 0.44346056
5.5431886 0.44087153
5.5436287 0.43802241
5.5440688 0.43514115
5.5445089 0.43225509
5.544949 0.42936441
5.5453891 0.42646928
5.5458292 0.42356989
5.5462693 0.4206664
5.5467093 0.41775899
5.5471494 0.41484784
5.5475895 0.41193312
5.5480296 0.40901501
5.5484697 0.40609368
5.5489098 0.40316932
5.5493499 0.40024208
5.54979 0.39731216
5.55023 0.39437973
5.5506701 0.39144496
5.5511102 0.38850802
5.5515503 0.3855691
5.5519904 0.38262837
5.5524305 0.379686
5.5528706 0.37674217
5.5533107 0.37379706
5.5537508 0.37085075
5.5541908 0.3678989
5.5546309 0.36493954
5.555071 0.3619735
5.5555111 0.35900158
5.5559512 0.35602459
5.5563913 0.35304332
5.5568314 0.3500586
5.5572715 0.34707122
5.5577115 0.34408199
5.5581516 0.34109173
5.5585917 0.33810123
5.5590318 0.3351113
5.5594719 0.33212276
5.559912 0.3291364
5.5603521 0.32615303
5.5607922 0.32317347
5.5612322 0.32019851
5.5616723 0.31722896
5.5621124 0.31426564
5.5625525 0.31130934
5.5629926 0.30836088
5.5634327 0.30542106
5.5638728 0.30249069
5.5643129 0.29963087
5.564753 0.29700246
5.565193 0.29461359
5.5656331 0.29246367
5.5660732 0.2905521
5.5665133 0.2888783
5.5669534 0.28744167
5.5673935 0.28624162
5.5678336 0.28527755
5.5682737 0.28454887
5.5687137 0.284055
5.5691538 0.28379533
5.5695939 0.28376927
5.570034 0.28397623
5.5704741 0.28441563
5.5709142 0.28508685
5.5713543 0.28598932
5.5717944 0.28712244
5.5722344 0.28848561
5.5726745 0.29007825
5.5731146 0.29189976
5.5735547 0.29394954
5.5739948 0.29622701
5.5744349 0.29872287
5.574875 0.30129688
5.5753151 0.30389929
5.5757552 0.30652888
5.5761952 0.30918439
5.5766353 0.3118646
5.5770754 0.31456828
5.5775155 0.31729418
5.5779556 0.32004107
5.5783957 0.32280772
5.5788358 0.32559288
5.5792759 0.32839532
5.5797159 0.33121381
5.580156 0.33404711
5.5805961 0.33689398
5.5810362 0.33975319
5.5814763 0.3426235
5.5819164 0.34550368
5.5823565 0.34839248
5.5827966 0.35128868
5.5832366 0.35419104
5.5836767 0.35709832
5.5841168 0.36000928
5.5845569 0.36292269
5.584997 0.36585034
5.5854371 0.36881105
5.5858772 0.37180182
5.5863173 0.37481933
5.5867574 0.3778603
5.5871974 0.38092141
5.5876375 0.38399937
5.5880776 0.38709086
5.5885177 0.39019259
5.5889578 0.39330125
5.5893979 0.39641353
5.589838 0.39952614
5.5902781 0.40263577
5.5907181 0.40573911
5.5911582 0.40883286
5.5915983 0.41191372
5.5920384 0.41497839
5.5924785 0.41802355
5.5929186 0.42104591
5.5933587 0.42404217
5.5937988 0.42700901
5.5942388 0.42994313
5.5946789 0.43284124
5.595119 0.43567808
5.5955591 0.43828468
5.5959992 0.44063023
5.5964393 0.44271963
5.5968794 0.44455778
5.5973195 0.4461496
5.5977596 0.44749997
5.5981996 0.44861382
5.5986397 0.44949603
5.5990798 0.45015151
5.5995199 0.45058517
5.59996 0.45080191
5.6004001 0.45080664
5.6008402 0.45060425
5.6012803 0.45019965
5.6017203 0.44959774
5.6021604 0.44880344
5.6026005 0.44782163
5.6030406 0.44665723
5.6034807 0.44531514
5.6039208 0.44380026
5.6043609 0.4421175
5.604801 0.44027175
5.605241 0.43826794
5.6056811 0.43613088
5.6061212 0.43388
5.6065613 0.43151373
5.6070014 0.42903051
5.6074415 0.42642878
5.6078816 0.42370697
5.6083217 0.42086352
5.6087618 0.41789687
5.6092018 0.41480546
5.6096419 0.41158773
5.610082 0.4082421
5.6105221 0.40476702
5.6109622 0.40116093
5.6114023 0.39742227
5.6118424 0.39354946
5.6122825 0.38954096
5.6127225 0.38539519
5.6131626 0.38111059
5.6136027 0.37668561
5.6140428 0.37211868
5.6144829 0.36740823
5.614923 0.3625527
5.6153631 0.35755054
5.6158032 0.35241358
5.6162432 0.34720186
5.6166833 0.34192826
5.6171234 0.33659906
5.6175635 0.33122057
5.6180036 0.3257991
5.6184437 0.32034094
5.6188838 0.31485239
5.6193239 0.30933977
5.619764 0.30380937
5.620204 0.29826748
5.6206441 0.29272043
5.6210842 0.2871745
5.6215243 0.28163599
5.6219644 0.27611122
5.6224045 0.27060648
5.6228446 0.26512807
5.6232847 0.2596823
5.6237247 0.25427547
5.6241648 0.24891388
5.6246049 0.24360383
5.625045 0.23835163
5.6254851 0.23316357
5.6259252 0.22804513
5.6263653 0.22295918
5.6268054 0.21788453
5.6272454 0.21282338
5.6276855 0.2077779
5.6281256 0.20275029
5.6285657 0.19774274
5.6290058 0.19275744
5.6294459 0.18779656
5.629886 0.18286231
5.6303261 0.17795687
5.6307662 0.17308243
5.6312062 0.16824118
5.6316463 0.16343531
5.6320864 0.158667
5.6325265 0.15393844
5.6329666 0.14925183
5.6334067 0.14460936
5.6338468 0.1400132
5.6342869 0.13546555
5.6347269 0.1309686
5.635167 0.12652453
5.6356071 0.12213555
5.6360472 0.11780382
5.6364873 0.11355057
5.6369274 0.10942532
5.6373675 0.10542815
5.6378076 0.10155645
5.6382476 0.097807608
5.6386877 0.094179033
5.6391278 0.090668121
5.6395679 0.08727227
5.640008 0.083988879
5.6404481 0.080815346
5.6408882 0.077749069
5.6413283 0.074787448
5.6417684 0.07192788
5.6422084 0.069167764
5.6426485 0.066504498
5.6430886 0.063935482
5.6435287 0.061458113
5.6439688 0.059069789
5.6444089 0.05676791
5.644849 0.054549874
5.6452891 0.052413079
5.6457291 0.050354923
5.6461692 0.048372806
5.6466093 0.046462147
5.6470494 0.044591039
5.6474895 0.0427508
5.6479296 0.040943604
5.6483697 0.039171627
5.6488098 0.037437043
5.6492498 0.035742029
5.6496899 0.03408876
5.65013 0.032479411
5.6505701 0.030916157
5.6510102 0.029401174
5.6514503 0.027936638
5.6518904 0.026524723
5.6523305 0.025167606
5.6527706 0.023867461
5.6532106 0.022626464
5.6536507 0.02144679
5.6540908 0.020330615
5.6545309 0.019280114
5.654971 0.018297462
5.6554111 0.017384836
5.6558512 0.016544409
5.6562913 0.015778359
5.6567313 0.015088859
5.6571714 0.0144486
5.6576115 0.01381221
5.6580516 0.013180622
5.6584917 0.012555385
5.6589318 0.011938047
5.6593719 0.011330157
5.659812 0.010733264
5.6602521 0.010148917
5.6606921 0.009578664
5.6611322 0.0090240538
5.6615723 0.0084866353
5.6620124 0.0079679571
5.6624525 0.0074695679
5.6628926 0.0069930164
5.6633327 0.0065398513
5.6637728 0.0061116213
5.6642128 0.0057098751
5.6646529 0.0053361614
5.665093 0.004992029
5.6655331 0.0046790264
5.6659732 0.0043987024
5.6664133 0.0041526057
5.6668534 0.003942285
5.6672935 0.0037656128
5.6677335 0.0035961824
5.6681736 0.0034288283
5.6686137 0.0032639814
5.6690538 0.0031020726
5.6694939 0.0029435329
5.669934 0.0027887931
5.6703741 0.0026382841
5.6708142 0.0024924368
5.6712543 0.0023516823
5.6716943 0.0022164512
5.6721344 0.0020871747
5.6725745 0.0019642835
5.6730146 0.0018482086
5.6734547 0.0017393809
5.6738948 0.0016382313
5.6743349 0.0015451907
5.674775 0.0014606901
5.675215 0.0013851602
5.6756551 0.0013190321
5.6760952 0.0012627366
5.6765353 0.0012167047
5.6769754 0.0011813672
5.6774155 0.0011571543
5.6778556 0.0011422234
5.6782957 0.001134473
5.6787357 0.001133708
5.6791758 0.001139733
5.6796159 0.0011523528
5.680056 0.001171372
5.6804961 0.0011965954
5.6809362 0.0012278278
5.6813763 0.0012648738
5.6818164 0.0013075382
5.6822565 0.0013556257
5.6826965 0.0014089411
5.6831366 0.001467289
5.6835767 0.0015304742
5.6840168 0.0015983014
5.6844569 0.0016705754
5.684897 0.0017471008
5.6853371 0.0018276825
5.6857772 0.001912125
5.6862172 0.0020002332
5.6866573 0.0020918118
5.6870974 0.0021866654
5.6875375 0.0022845989
5.6879776 0.0023895
5.6884177 0.0025182007
5.6888578 0.0026715902
5.6892979 0.0028485582
5.6897379 0.0030479947
5.690178 0.0032687893
5.6906181 0.0035098319
5.6910582 0.0037700122
5.6914983 0.0040482201
5.6919384 0.0043433453
5.6923785 0.0046542777
5.6928186 0.004979907
5.6932587 0.005319123
5.6936987 0.0056708155
5.6941388 0.0060338742
5.6945789 0.0064071891
5.695019 0.0067896498
5.6954591 0.0071801462
5.6958992 0.007577568
5.6963393 0.007980805
5.6967794 0.0083887471
5.6972194 0.008800284
5.6976595 0.0092143055
5.6980996 0.0096305686
5.6985397 0.010089375
5.6989798 0.010611574
5.6994199 0.011194932
5.69986 0.011837215
5.7003001 0.012536188
5.7007401 0.013289617
5.7011802 0.014095268
5.7016203 0.014950907
5.7020604 0.015854299
5.7025005 0.016803211
5.7029406 0.017795408
5.7033807 0.018828656
5.7038208 0.019900722
5.7042609 0.021009369
5.7047009 0.022152366
5.705141 0.023327476
5.7055811 0.024532467
5.7060212 0.025765103
5.7064613 0.027023151
5.7069014 0.028304377
5.7073415 0.029606546
5.7077816 0.030927425
5.7082216 0.032264778
5.7086617 0.033636589
5.7091018 0.035093563
5.7095419 0.036638135
5.709982 0.038270154
5.7104221 0.039989467
5.7108622 0.041795921
5.7113023 0.043689365
5.7117423 0.045669647
5.7121824 0.047736614
5.7126225 0.049890114
5.7130626 0.052129996
5.7135027 0.054456106
5.7139428 0.056868293
5.7143829 0.059366405
5.714823 0.061950289
5.7152631 0.064619794
5.7157031 0.067374767
5.7161432 0.070215055
5.7165833 0.073140508
5.7170234 0.076150972
5.7174635 0.079246296
5.7179036 0.082426327
5.7183437 0.085690913
5.7187838 0.089039869
5.7192238 0.092472262
5.7196639 0.095986913
5.720104 0.09958274
5.7205441 0.10325866
5.7209842 0.1070136
5.7214243 0.11084647
5.7218644 0.1147562
5.7223045 0.11874169
5.7227445 0.12280188
5.7231846 0.12693568
5.7236247 0.131142
5.7240648 0.13541977
5.7245049 0.13976791
5.724945 0.14418534
5.7253851 0.14867097
5.7258252 0.15322373
5.7262653 0.15784252
5.7267053 0.16252628
5.7271454 0.16727392
5.7275855 0.17208437
5.7280256 0.17695653
5.7284657 0.18188933
5.7289058 0.18688168
5.7293459 0.19194645
5.729786 0.19710058
5.730226 0.20233674
5.7306661 0.2076473
5.7311062 0.21302464
5.7315463 0.21846116
5.7319864 0.22394922
5.7324265 0.22948122
5.7328666 0.23504954
5.7333067 0.24064656
5.7337467 0.24626465
5.7341868 0.25189621
5.7346269 0.25753362
5.735067 0.26316926
5.7355071 0.2687955
5.7359472 0.27440474
5.7363873 0.27998935
5.7368274 0.28554173
5.7372675 0.29105424
5.7377075 0.29651927
5.7381476 0.30192921
5.7385877 0.30727644
5.7390278 0.31255334
5.7394679 0.31775358
5.739908 0.32288192
5.7403481 0.32794045
5.7407882 0.33292975
5.7412282 0.33785043
5.7416683 0.34270308
5.7421084 0.34748829
5.7425485 0.35220666
5.7429886 0.35685877
5.7434287 0.36144524
5.7438688 0.36596664
5.7443089 0.37042358
5.7447489 0.37481664
5.745189 0.37914643
5.7456291 0.38341353
5.7460692 0.38761855
5.7465093 0.39176207
5.7469494 0.39584469
5.7473895 0.39986701
5.7478296 0.40382961
5.7482697 0.4077331
5.7487097 0.41157806
5.7491498 0.4153651
5.7495899 0.41909474
5.75003 0.42266088
5.7504701 0.42596784
5.7509102 0.42901832
5.7513503 0.431815
5.7517904 0.43436055
5.7522304 0.43665767
5.7526705 0.43870904
5.7531106 0.44051733
5.7535507 0.44208523
5.7539908 0.44341543
5.7544309 0.44451059
5.754871 0.44537342
5.7553111 0.44600658
5.7557512 0.44641277
5.7561912 0.44659466
5.7566313 0.44655494
5.7570714 0.44629629
5.7575115 0.44582138
5.7579516 0.44513291
5.7583917 0.44423356
5.7588318 0.44312601
5.7592719 0.44181293
5.7597119 0.44029702
5.760152 0.43859681
5.7605921 0.43677905
5.7610322 0.4348487
5.7614723 0.43280331
5.7619124 0.43064037
5.7623525 0.42835741
5.7627926 0.42595194
5.7632326 0.42342149
5.7636727 0.42076357
5.7641128 0.4179757
5.7645529 0.4150554
5.764993 0.41200018
5.7654331 0.40880757
5.7658732 0.40547507
5.7663133 0.40200021
5.7667534 0.39838051
5.7671934 0.39461348
5.7676335 0.39069664
5.7680736 0.38662751
5.7685137 0.38240361
5.7689538 0.37802246
5.7693939 0.37348156
5.769834 0.36877844
5.7702741 0.36391177
5.7707141 0.35893308
5.7711542 0.35387661
5.7715943 0.34874978
5.7720344 0.34356002
5.7724745 0.33831472
5.7729146 0.33302132
5.7733547 0.32768723
5.7737948 0.32231985
5.7742348 0.31692662
5.7746749 0.31151494
5.775115 0.30609222
5.7755551 0.30066589
5.7759952 0.29524336
5.7764353 0.28983205
5.7768754 0.28443937
5.7773155 0.27907274
5.7777556 0.27373957
5.7781956 0.26844727
5.7786357 0.26320328
5.7790758 0.25801499
5.7795159 0.25288983
5.779956 0.24783521
5.7803961 0.24285855
5.7808362 0.23795156
5.7812763 0.23307849
5.7817163 0.2282383
5.7821564 0.22343181
5.7825965 0.21865988
5.7830366 0.21392332
5.7834767 0.20922299
5.7839168 0.20455972
5.7843569 0.19993435
5.784797 0.19534771
5.785237 0.19080064
5.7856771 0.18629398
5.7861172 0.18182857
5.7865573 0.17740524
5.7869974 0.17302483
5.7874375 0.16868818
5.7878776 0.16439612
5.7883177 0.1601495
5.7887578 0.15594914
5.7891978 0.1517959
5.7896379 0.1476906
5.790078 0.14363408
5.7905181 0.13962718
5.7909582 0.13567941
5.7913983 0.13191719
5.7918384 0.12837725
5.7922785 0.12505349
5.7927185 0.1219398
5.7931586 0.11903008
5.7935987 0.11631822
5.7940388 0.11379813
5.7944789 0.1114637
5.794919 0.10930882
5.7953591 0.1073274
5.7957992 0.10551332
5.7962392 0.10386049
5.7966793 0.1023628
5.7971194 0.10101414
5.7975595 0.099808426
5.7979996 0.098739539
5.7984397 0.097801379
5.7988798 0.096987844
5.7993199 0.096292829
5.79976 0.095710231
5.8002 0.095233947
5.8006401 0.094857873
5.8010802 0.094575905
5.8015203 0.094389959
5.8019604 0.094312679
5.8024005 0.094348899
5.8028406 0.094503344
5.8032807 0.094780736
5.8037207 0.095185799
5.8041608 0.095723256
5.8046009 0.096397831
5.805041 0.097214245
5.8054811 0.098177223
5.8059212 0.099291488
5.8063613 0.10056176
5.8068014 0.10199277
5.8072414 0.10358924
5.8076815 0.10535588
5.8081216 0.10729743
5.8085617 0.1094186
5.8090018 0.11172412
5.8094419 0.11421871
5.809882 0.1169071
5.8103221 0.11979401
5.8107622 0.12288416
5.8112022 0.12618228
5.8116423 0.12967698
5.8120824 0.1332561
5.8125225 0.13689692
5.8129626 0.14059913
5.8134027 0.14436242
5.8138428 0.14818647
5.8142829 0.15207098
5.8147229 0.15601564
5.815163 0.16002012
5.8156031 0.16408412
5.8160432 0.16820733
5.8164833 0.17238944
5.8169234 0.17663013
5.8173635 0.18092908
5.8178036 0.185286
5.8182436 0.18970056
5.8186837 0.19417246
5.8191238 0.19870137
5.8195639 0.203287
5.820004 0.20792903
5.8204441 0.21262714
5.8208842 0.21738103
5.8213243 0.22219037
5.8217644 0.22705489
5.8222044 0.23199772
5.8226445 0.23703391
5.8230846 0.24215491
5.8235247 0.24735213
5.8239648 0.25261702
5.8244049 0.25794101
5.824845 0.26331553
5.8252851 0.26873202
5.8257251 0.27418192
5.8261652 0.27965665
5.8266053 0.28514765
5.8270454 0.29064636
5.8274855 0.29614421
5.8279256 0.30163263
5.8283657 0.30710306
5.8288058 0.31254693
5.8292458 0.31795568
5.8296859 0.32332074
5.830126 0.32863354
5.8305661 0.33388552
5.8310062 0.33906812
5.8314463 0.34417276
5.8318864 0.34919089
5.8323265 0.35410976
5.8327666 0.35890786
5.8332066 0.36358417
5.8336467 0.3681398
5.8340868 0.37257583
5.8345269 0.37689335
5.834967 0.38109346
5.8354071 0.38517724
5.8358472 0.38914579
5.8362873 0.39300019
5.8367273 0.39674154
5.8371674 0.40037093
5.8376075 0.40388945
5.8380476 0.40729819
5.8384877 0.41059824
5.8389278 0.41379069
5.8393679 0.41687663
5.839808 0.41985716
5.840248 0.42273336
5.8406881 0.42550633
5.8411282 0.42817715
5.8415683 0.43074692
5.8420084 0.43321673
5.8424485 0.43558584
5.8428886 0.43777656
5.8433287 0.43974631
5.8437688 0.44149369
5.8442088 0.44301731
5.8446489 0.44431576
5.845089 0.44538764
5.8455291 0.44623155
5.8459692 0.44684609
5.8464093 0.44722985
5.8468494 0.44738145
5.8472895 0.44729946
5.8477295 0.44698251
5.8481696 0.44642918
5.8486097 0.44563807
5.8490498 0.44460779
5.8494899 0.44333693
5.84993 0.4418241
5.8503701 0.44006788
5.8508102 0.43806688
5.8512503 0.43581971
5.8516903 0.43332495
5.8521304 0.43058121
5.8525705 0.42758709
5.8530106 0.42439025
5.8534507 0.42111219
5.8538908 0.41775863
5.8543309 0.41432951
5.854771 0.41082478
5.855211 0.40724438
5.8556511 0.40358825
5.8560912 0.39985634
5.8565313 0.3960486
5.8569714 0.39216495
5.8574115 0.38820536
5.8578516 0.38416975
5.8582917 0.38005809
5.8587317 0.3758703
5.8591718 0.37160633
5.8596119 0.36726613
5.860052 0.36284965
5.8604921 0.35835681
5.8609322 0.35378758
5.8613723 0.34914188
5.8618124 0.34441967
5.8622525 0.33962089
5.8626925 0.33474549
5.8631326 0.32979247
5.8635727 0.32475106
5.8640128 0.31962482
5.8644529 0.31442226
5.864893 0.30915187
5.8653331 0.30382218
5.8657732 0.29844168
5.8662132 0.29301889
5.8666533 0.28756231
5.8670934 0.28208046
5.8675335 0.27658184
5.8679736 0.27107496
5.8684137 0.26556833
5.8688538 0.26007045
5.8692939 0.25458984
5.8697339 0.249135
5.870174 0.24371444
5.8706141 0.23833667
5.8710542 0.2330102
5.8714943 0.22774354
5.8719344 0.22254519
5.8723745 0.21742366
5.8728146 0.21238747
5.8732547 0.20744511
5.8736947 0.20260079
5.8741348 0.19785076
5.8745749 0.19319379
5.875015 0.18862873
5.8754551 0.18415442
5.8758952 0.1797697
5.8763353 0.17547339
5.8767754 0.17126434
5.8772154 0.16714138
5.8776555 0.16310335
5.8780956 0.1591491
5.8785357 0.15527744
5.8789758 0.15148723
5.8794159 0.1477773
5.879856 0.14414648
5.8802961 0.14059361
5.8807361 0.13711754
5.8811762 0.13371709
5.8816163 0.1303911
5.8820564 0.12713842
5.8824965 0.12395787
5.8829366 0.1208483
5.8833767 0.11780854
5.8838168 0.11485082
5.8842569 0.11206781
5.8846969 0.10947489
5.885137 0.10706898
5.8855771 0.10484703
5.8860172 0.10280597
5.8864573 0.10094273
5.8868974 0.099254243
5.8873375 0.097737448
5.8877776 0.096389277
5.8882176 0.095206664
5.8886577 0.094186542
5.8890978 0.093325846
5.8895379 0.092621509
5.889978 0.092070465
5.8904181 0.091669649
5.8908582 0.091415994
5.8912983 0.091306434
5.8917383 0.091337903
5.8921784 0.091507335
5.8926185 0.091811664
5.8930586 0.092247824
5.8934987 0.092812748
5.8939388 0.09350334
5.8943789 0.094288565
5.894819 0.095148144
5.8952591 0.096089632
5.8956991 0.097120589
5.8961392 0.098248572
5.8965793 0.099481138
5.8970194 0.10082584
5.8974595 0.10229025
5.8978996 0.10388191
5.8983397 0.10560839
5.8987798 0.10747723
5.8992198 0.10949601
5.8996599 0.11167227
5.9001 0.11401357
5.9005401 0.11652748
5.9009802 0.11922155
5.9014203 0.12210333
5.9018604 0.12518039
5.9023005 0.12846028
5.9027405 0.13195056
5.9031806 0.13565879
5.9036207 0.13959252
5.9040608 0.14375931
5.9045009 0.14812792
5.904941 0.1525464
5.9053811 0.15699776
5.9058212 0.16148114
5.9062613 0.16599565
5.9067013 0.17054044
5.9071414 0.17511462
5.9075815 0.17971734
5.9080216 0.18434772
5.9084617 0.18900489
5.9089018 0.19368798
5.9093419 0.19839612
5.909782 0.20312844
5.910222 0.20788407
5.9106621 0.21266214
5.9111022 0.21746179
5.9115423 0.22228213
5.9119824 0.2271223
5.9124225 0.23198144
5.9128626 0.23685866
5.9133027 0.2417531
5.9137427 0.2466639
5.9141828 0.25159017
5.9146229 0.25653179
5.915063 0.26151682
5.9155031 0.26655627
5.9159432 0.27164493
5.9163833 0.27677757
5.9168234 0.28194899
5.9172635 0.28715398
5.9177035 0.29238732
5.9181436 0.29764381
5.9185837 0.30291823
5.9190238 0.30820537
5.9194639 0.31350001
5.919904 0.31879696
5.9203441 0.32409099
5.9207842 0.32937689
5.9212242 0.33464945
5.9216643 0.33990347
5.9221044 0.34513372
5.9225445 0.350335
5.9229846 0.35550209
5.9234247 0.36062979
5.9238648 0.36571287
5.9243049 0.37074614
5.9247449 0.37572438
5.925185 0.38059939
5.9256251 0.38526578
5.9260652 0.38972304
5.9265053 0.39397556
5.9269454 0.39802771
5.9273855 0.40188387
5.9278256 0.40554843
5.9282657 0.40902575
5.9287057 0.41232023
5.9291458 0.41543622
5.9295859 0.41837813
5.930026 0.42115032
5.9304661 0.42375717
5.9309062 0.42620306
5.9313463 0.42849237
5.9317864 0.43062948
5.9322264 0.43261877
5.9326665 0.43446462
5.9331066 0.43617139
5.9335467 0.43774349
5.9339868 0.43918527
5.9344269 0.44050113
5.934867 0.44169543
5.9353071 0.44276949
5.9357471 0.44368279
5.9361872 0.44441807
5.9366273 0.44497092
5.9370674 0.44533692
5.9375075 0.44551166
5.9379476 0.44549071
5.9383877 0.44526967
5.9388278 0.44484412
5.9392679 0.44420964
5.9397079 0.44336182
5.940148 0.44229624
5.9405881 0.44100848
5.9410282 0.43949413
5.9414683 0.43774878
5.9419084 0.435768
5.9423485 0.43354739
5.9427886 0.43108253
5.9432286 0.42836899
5.9436687 0.42540237
5.9441088 0.42217825
5.9445489 0.41869221
5.944989 0.41493984
5.9454291 0.41091672
5.9458692 0.40671327
5.9463093 0.40246791
5.9467493 0.39818169
5.9471894 0.39385439
5.9476295 0.38948579
5.9480696 0.38507567
5.9485097 0.38062381
5.9489498 0.37612999
5.9493899 0.37159398
5.94983 0.36701558
5.9502701 0.36239455
5.9507101 0.35773068
5.9511502 0.35302374
5.9515903 0.34827352
5.9520304 0.34347979
5.9524705 0.33864233
5.9529106 0.33376093
5.9533507 0.32883536
5.9537908 0.32386541
5.9542308 0.31885084
5.9546709 0.31379144
5.955111 0.308687
5.9555511 0.30353728
5.9559912 0.29833961
5.9564313 0.29307923
5.9568714 0.28775912
5.9573115 0.28238585
5.9577516 0.27696595
5.9581916 0.27150597
5.9586317 0.26601246
5.9590718 0.26049196
5.9595119 0.25495102
5.959952 0.24939618
5.9603921 0.243834
5.9608322 0.23827101
5.9612723 0.23271377
5.9617123 0.22716882
5.9621524 0.22164271
5.9625925 0.21614197
5.9630326 0.21067317
5.9634727 0.20524284
5.9639128 0.19985753
5.9643529 0.19452379
5.964793 0.18924816
5.965233 0.18403719
5.9656731 0.17889743
5.9661132 0.17383542
5.9665533 0.1688582
5.9669934 0.16396799
5.9674335 0.15916441
5.9678736 0.1544471
5.9683137 0.1498157
5.9687538 0.14526984
5.9691938 0.14080916
5.9696339 0.13643329
5.970074 0.13214188
5.9705141 0.12793457
5.9709542 0.12381097
5.9713943 0.11977074
5.9718344 0.11581351
5.9722745 0.11193892
5.9727145 0.1081466
5.9731546 0.10443619
5.9735947 0.10080733
5.9740348 0.097259649
5.9744749 0.093792789
5.974915 0.090406387
5.9753551 0.087100077
5.9757952 0.083873497
5.9762352 0.080726284
5.9766753 0.077657106
5.9771154 0.074662175
5.9775555 0.071741621
5.9779956 0.068895981
5.9784357 0.066125795
5.9788758 0.063431604
5.9793159 0.060813945
5.979756 0.058273359
5.980196 0.055810385
5.9806361 0.053425561
5.9810762 0.051119428
5.9815163 0.048892526
5.9819564 0.046745392
5.9823965 0.044678567
5.9828366 0.04269259
5.9832767 0.040788
5.9837167 0.038965337
5.9841568 0.03722514
5.9845969 0.035567949
5.985037 0.033994302
5.9854771 0.032504739
5.9859172 0.0310998
5.9863573 0.029780024
5.9867974 0.028544801
5.9872374 0.027350158
5.9876775 0.026174564
5.9881176 0.025019644
5.9885577 0.023887021
5.9889978 0.022778318
5.9894379 0.021695158
5.989878 0.020639166
5.9903181 0.019611965
5.9907582 0.018615177
5.9911982 0.017650427
5.9916383 0.016719339
5.9920784 0.015823535
5.9925185 0.014964639
5.9929586 0.014144275
5.9933987 0.013364065
5.9938388 0.012625635
5.9942789 0.011930606
5.9947189 0.011280603
5.995159 0.010677249
5.9955991 0.010122167
5.9960392 0.0096169819
5.9964793 0.0091633159
5.9969194 0.0087627928
5.9973595 0.008404714
5.9977996 0.0080605135
5.9982396 0.0077293251
5.9986797 0.0074115614
5.9991198 0.0071076351
5.9995599 0.006817959
6 0.0065429456
