# Supplementary material for: Structural motifs of gold cluster anions with 17 to 69 atoms
Source: Nat Commun. 2026 Apr 10;17:5099. doi: 10.1038/s41467-026-71649-9 (PMC13246909; doi:10.1038/s41467-026-71649-9)
Supplement: Supplementary file 5 — Source Data [file 41467_2026_71649_MOESM5_ESM.zip › Figure2/69_th_red.dat]

3.8 0
3.8004401 0
3.8008802 0
3.8013203 0
3.8017604 0
3.8022004 0
3.8026405 0
3.8030806 0
3.8035207 0
3.8039608 0
3.8044009 0
3.804841 0
3.8052811 0
3.8057211 0
3.8061612 0
3.8066013 0
3.8070414 0
3.8074815 0
3.8079216 0
3.8083617 0
3.8088018 0
3.8092418 0
3.8096819 0
3.810122 0
3.8105621 0
3.8110022 0
3.8114423 0
3.8118824 0
3.8123225 0
3.8127626 0
3.8132026 0
3.8136427 0
3.8140828 0
3.8145229 0
3.814963 0
3.8154031 0
3.8158432 0
3.8162833 0
3.8167233 0
3.8171634 0
3.8176035 0
3.8180436 0
3.8184837 0
3.8189238 0
3.8193639 0
3.819804 0
3.820244 0
3.8206841 0
3.8211242 0
3.8215643 0
3.8220044 0
3.8224445 0
3.8228846 0
3.8233247 0
3.8237648 0
3.8242048 0
3.8246449 0
3.825085 0
3.8255251 0
3.8259652 0
3.8264053 0
3.8268454 0
3.8272855 0
3.8277255 0
3.8281656 0
3.8286057 0
3.8290458 0
3.8294859 0
3.829926 0
3.8303661 0
3.8308062 0
3.8312462 0
3.8316863 0
3.8321264 0
3.8325665 0
3.8330066 0
3.8334467 0
3.8338868 0
3.8343269 0
3.834767 0
3.835207 0
3.8356471 0
3.8360872 0
3.8365273 0
3.8369674 0
3.8374075 0
3.8378476 0
3.8382877 0
3.8387277 0
3.8391678 0
3.8396079 0
3.840048 0
3.8404881 0
3.8409282 0
3.8413683 0
3.8418084 0
3.8422484 0
3.8426885 0
3.8431286 0
3.8435687 0
3.8440088 0
3.8444489 0
3.844889 0
3.8453291 0
3.8457692 0
3.8462092 0
3.8466493 0
3.8470894 0
3.8475295 0
3.8479696 0
3.8484097 0
3.8488498 0
3.8492899 0
3.8497299 0
3.85017 0
3.8506101 0
3.8510502 0
3.8514903 0
3.8519304 0
3.8523705 0
3.8528106 0
3.8532507 0
3.8536907 0
3.8541308 0
3.8545709 0
3.855011 0
3.8554511 0
3.8558912 0
3.8563313 0
3.8567714 0
3.8572114 0
3.8576515 0
3.8580916 0
3.8585317 0
3.8589718 0
3.8594119 0
3.859852 0
3.8602921 0
3.8607321 0
3.8611722 0
3.8616123 0
3.8620524 0
3.8624925 0
3.8629326 0
3.8633727 0
3.8638128 0
3.8642529 0
3.8646929 0
3.865133 0
3.8655731 0
3.8660132 0
3.8664533 0
3.8668934 0
3.8673335 0
3.8677736 0
3.8682136 0
3.8686537 0
3.8690938 0
3.8695339 0
3.869974 0
3.8704141 0
3.8708542 0
3.8712943 0
3.8717343 0
3.8721744 0
3.8726145 0
3.8730546 0
3.8734947 0
3.8739348 0
3.8743749 0
3.874815 0
3.8752551 0
3.8756951 0
3.8761352 0
3.8765753 0
3.8770154 0
3.8774555 0
3.8778956 0
3.8783357 0
3.8787758 0
3.8792158 0
3.8796559 0
3.880096 0
3.8805361 0
3.8809762 0
3.8814163 0
3.8818564 0
3.8822965 0
3.8827365 0
3.8831766 0
3.8836167 0
3.8840568 0
3.8844969 0
3.884937 0
3.8853771 0
3.8858172 0
3.8862573 0
3.8866973 0
3.8871374 0
3.8875775 0
3.8880176 0
3.8884577 0
3.8888978 0
3.8893379 0
3.889778 0
3.890218 0
3.8906581 0
3.8910982 0
3.8915383 0
3.8919784 0
3.8924185 0
3.8928586 0
3.8932987 0
3.8937387 0
3.8941788 0
3.8946189 0
3.895059 0
3.8954991 0
3.8959392 0
3.8963793 0
3.8968194 0
3.8972595 0
3.8976995 0
3.8981396 0
3.8985797 0
3.8990198 0
3.8994599 0
3.8999 0
3.9003401 0
3.9007802 0
3.9012202 0
3.9016603 0
3.9021004 0
3.9025405 0
3.9029806 0
3.9034207 0
3.9038608 0
3.9043009 0
3.9047409 0
3.905181 0
3.9056211 0
3.9060612 0
3.9065013 0
3.9069414 0
3.9073815 0
3.9078216 0
3.9082617 0
3.9087017 0
3.9091418 0
3.9095819 0
3.910022 0
3.9104621 0
3.9109022 0
3.9113423 0
3.9117824 0
3.9122224 0
3.9126625 0
3.9131026 0
3.9135427 0
3.9139828 0
3.9144229 0
3.914863 0
3.9153031 0
3.9157431 0
3.9161832 0
3.9166233 0
3.9170634 0
3.9175035 0
3.9179436 0
3.9183837 0
3.9188238 0
3.9192639 0
3.9197039 0
3.920144 0
3.9205841 0
3.9210242 0
3.9214643 0
3.9219044 0
3.9223445 0
3.9227846 0
3.9232246 0
3.9236647 0
3.9241048 0
3.9245449 0
3.924985 0
3.9254251 0
3.9258652 0
3.9263053 0
3.9267453 0
3.9271854 0
3.9276255 0
3.9280656 0
3.9285057 0
3.9289458 0
3.9293859 0
3.929826 0
3.9302661 0
3.9307061 0
3.9311462 0
3.9315863 0
3.9320264 0
3.9324665 0
3.9329066 0
3.9333467 0
3.9337868 0
3.9342268 0
3.9346669 0
3.935107 0
3.9355471 0
3.9359872 0
3.9364273 0
3.9368674 0
3.9373075 0
3.9377475 0
3.9381876 0
3.9386277 0
3.9390678 0
3.9395079 0
3.939948 0
3.9403881 0
3.9408282 0
3.9412683 0
3.9417083 0
3.9421484 0
3.9425885 0
3.9430286 0
3.9434687 0
3.9439088 0
3.9443489 0
3.944789 0
3.945229 0
3.9456691 0
3.9461092 0
3.9465493 0
3.9469894 0
3.9474295 0
3.9478696 0
3.9483097 0
3.9487497 0
3.9491898 0
3.9496299 0
3.95007 0
3.9505101 0
3.9509502 0
3.9513903 0
3.9518304 0
3.9522705 0
3.9527105 0
3.9531506 0
3.9535907 0
3.9540308 0
3.9544709 0
3.954911 0
3.9553511 1.3343013e-12
3.9557912 6.0181414e-11
3.9562312 2.0226503e-10
3.9566713 4.2213303e-10
3.9571114 7.1433328e-10
3.9575515 1.0734136e-09
3.9579916 1.493922e-09
3.9584317 1.9704062e-09
3.9588718 2.4974141e-09
3.9593119 3.0694936e-09
3.959752 3.6811926e-09
3.960192 4.327059e-09
3.9606321 5.0016405e-09
3.9610722 5.6994851e-09
3.9615123 6.4151407e-09
3.9619524 7.143155e-09
3.9623925 7.8780761e-09
3.9628326 8.6144517e-09
3.9632727 9.3468297e-09
3.9637127 1.0069758e-08
3.9641528 1.0777785e-08
3.9645929 1.1465457e-08
3.965033 1.2127324e-08
3.9654731 1.2757932e-08
3.9659132 1.3697905e-08
3.9663533 1.5772124e-08
3.9667934 1.8948696e-08
3.9672334 2.3153764e-08
3.9676735 2.8313474e-08
3.9681136 3.4353971e-08
3.9685537 4.1201397e-08
3.9689938 4.8781899e-08
3.9694339 5.7021621e-08
3.969874 6.5846706e-08
3.9703141 7.51833e-08
3.9707542 8.4957547e-08
3.9711942 9.5095592e-08
3.9716343 1.0552358e-07
3.9720744 1.1616765e-07
3.9725145 1.2695396e-07
3.9729546 1.3780864e-07
3.9733947 1.4865784e-07
3.9738348 1.594277e-07
3.9742749 1.7004438e-07
3.9747149 1.80434e-07
3.975155 1.9052273e-07
3.9755951 2.002367e-07
3.9760352 2.1015271e-07
3.9764753 2.2932049e-07
3.9769154 2.6009282e-07
3.9773555 3.0173106e-07
3.9777956 3.5349659e-07
3.9782356 4.1465078e-07
3.9786757 4.84455e-07
3.9791158 5.6217062e-07
3.9795559 6.4705902e-07
3.979996 7.3838156e-07
3.9804361 8.3539961e-07
3.9808762 9.3737456e-07
3.9813163 1.0435678e-06
3.9817564 1.1532406e-06
3.9821964 1.2656544e-06
3.9826365 1.3800707e-06
3.9830766 1.4957506e-06
3.9835167 1.6119557e-06
3.9839568 1.7279473e-06
3.9843969 1.8429867e-06
3.984837 1.9563354e-06
3.9852771 2.0672546e-06
3.9857171 2.1750059e-06
3.9861572 2.2788504e-06
3.9865973 2.4197574e-06
3.9870374 2.6571053e-06
3.9874775 2.9857201e-06
3.9879176 3.3997698e-06
3.9883577 3.8934222e-06
3.9887978 4.4608451e-06
3.9892378 5.0962065e-06
3.9896779 5.7936741e-06
3.990118 6.5474159e-06
3.9905581 7.3515998e-06
3.9909982 8.2003936e-06
3.9914383 9.0879651e-06
3.9918784 1.0008482e-05
3.9923185 1.0956113e-05
3.9927586 1.1925025e-05
3.9931986 1.2909386e-05
3.9936387 1.3903365e-05
3.9940788 1.4901128e-05
3.9945189 1.5896844e-05
3.994959 1.6884681e-05
3.9953991 1.7858807e-05
3.9958392 1.8813389e-05
3.9962793 1.9742595e-05
3.9967193 2.0710897e-05
3.9971594 2.2199984e-05
3.9975995 2.4273615e-05
3.9980396 2.6897092e-05
3.9984797 3.0035714e-05
3.9989198 3.3654784e-05
3.9993599 3.7719601e-05
3.9998 4.2195467e-05
4.00024 4.7047682e-05
4.0006801 5.2241548e-05
4.0011202 5.7742364e-05
4.0015603 6.3515432e-05
4.0020004 6.9526053e-05
4.0024405 7.5739527e-05
4.0028806 8.2121155e-05
4.0033207 8.8636239e-05
4.0037608 9.5250078e-05
4.0042008 0.00010192797
4.0046409 0.00010863523
4.005081 0.00011533714
4.0055211 0.00012199901
4.0059612 0.00012858614
4.0064013 0.00013506383
4.0068414 0.00014139907
4.0072815 0.0001492117
4.0077215 0.00015984258
4.0081616 0.00017313961
4.0086017 0.00018895068
4.0090418 0.00020712367
4.0094819 0.00022750648
4.009922 0.00024994698
4.0103621 0.00027429309
4.0108022 0.00030039267
4.0112422 0.00032809363
4.0116823 0.00035724385
4.0121224 0.00038769122
4.0125625 0.00041928363
4.0130026 0.00045186897
4.0134427 0.00048529513
4.0138828 0.00051940999
4.0143229 0.00055406146
4.014763 0.00058909741
4.015203 0.00062436575
4.0156431 0.00065971434
4.0160832 0.0006949911
4.0165233 0.0007300439
4.0169634 0.00076472063
4.0174035 0.00080084513
4.0178436 0.00084609313
4.0182837 0.000900843
4.0187237 0.00096462628
4.0191638 0.0010369745
4.0196039 0.0011174192
4.020044 0.001205492
4.0204841 0.0013007242
4.0209242 0.0014026476
4.0213643 0.0015107936
4.0218044 0.0016246938
4.0222444 0.0017438796
4.0226845 0.0018678827
4.0231246 0.0019962345
4.0235647 0.0021284666
4.0240048 0.0022641106
4.0244449 0.0024026979
4.024885 0.0025437601
4.0253251 0.0026868288
4.0257652 0.0028314354
4.0262052 0.0029771115
4.0266453 0.0031233887
4.0270854 0.0032697985
4.0275255 0.0034162772
4.0279656 0.003578712
4.0284057 0.0037648436
4.0288458 0.003973775
4.0292859 0.004204609
4.0297259 0.0044564484
4.030166 0.0047283962
4.0306061 0.0050195552
4.0310462 0.0053290283
4.0314863 0.0056559183
4.0319264 0.0059993281
4.0323665 0.0063583606
4.0328066 0.0067321186
4.0332466 0.007119705
4.0336867 0.0075202227
4.0341268 0.0079327745
4.0345669 0.0083564633
4.035007 0.008790392
4.0354471 0.0092336634
4.0358872 0.0096853803
4.0363273 0.010144646
4.0367674 0.010610563
4.0372074 0.011082233
4.0376475 0.011558761
4.0380876 0.012048699
4.0385277 0.012574485
4.0389678 0.013136587
4.0394079 0.013734414
4.039848 0.014367375
4.0402881 0.01503488
4.0407281 0.015736336
4.0411682 0.016471154
4.0416083 0.017238743
4.0420484 0.018038511
4.0424885 0.018869868
4.0429286 0.019732223
4.0433687 0.020624985
4.0438088 0.021547563
4.0442488 0.022499367
4.0446889 0.023479805
4.045129 0.024488286
4.0455691 0.02552422
4.0460092 0.026587016
4.0464493 0.027676083
4.0468894 0.028790831
4.0473295 0.029930667
4.0477696 0.031095002
4.0482096 0.032283204
4.0486497 0.033494775
4.0490898 0.034730961
4.0495299 0.035993351
4.04997 0.037283532
4.0504101 0.038603093
4.0508502 0.039953623
4.0512903 0.041336709
4.0517303 0.04275394
4.0521704 0.044206904
4.0526105 0.04569719
4.0530506 0.047226385
4.0534907 0.048796079
4.0539308 0.050407858
4.0543709 0.052063312
4.054811 0.053764029
4.0552511 0.055511597
4.0556911 0.057307605
4.0561312 0.05915364
4.0565713 0.061051291
4.0570114 0.063002147
4.0574515 0.065007795
4.0578916 0.067069823
4.0583317 0.069189821
4.0587718 0.071348373
4.0592118 0.073514851
4.0596519 0.075688828
4.060092 0.077870162
4.0605321 0.080058713
4.0609722 0.082254339
4.0614123 0.0844569
4.0618524 0.086666255
4.0622925 0.088882263
4.0627325 0.091104783
4.0631726 0.093333674
4.0636127 0.095568795
4.0640528 0.097810006
4.0644929 0.10005716
4.064933 0.10231013
4.0653731 0.10456876
4.0658132 0.10683292
4.0662533 0.10910247
4.0666933 0.11137725
4.0671334 0.11365715
4.0675735 0.115942
4.0680136 0.11823167
4.0684537 0.12052603
4.0688938 0.12282629
4.0693339 0.12514122
4.069774 0.12747089
4.070214 0.12981351
4.0706541 0.13216727
4.0710942 0.13453037
4.0715343 0.136901
4.0719744 0.13927738
4.0724145 0.14165769
4.0728546 0.14404013
4.0732947 0.1464229
4.0737347 0.14880419
4.0741748 0.15118222
4.0746149 0.15355516
4.075055 0.15592123
4.0754951 0.15827861
4.0759352 0.16062551
4.0763753 0.16296013
4.0768154 0.16528066
4.0772555 0.16758529
4.0776955 0.16987224
4.0781356 0.17213969
4.0785757 0.17438584
4.0790158 0.17660889
4.0794559 0.17880248
4.079896 0.1809633
4.0803361 0.18309304
4.0807762 0.18519336
4.0812162 0.18726596
4.0816563 0.18931251
4.0820964 0.19133469
4.0825365 0.19333417
4.0829766 0.19531265
4.0834167 0.1972718
4.0838568 0.1992133
4.0842969 0.20113882
4.0847369 0.20305006
4.085177 0.20494868
4.0856171 0.20683637
4.0860572 0.20871482
4.0864973 0.21058568
4.0869374 0.21245066
4.0873775 0.21431143
4.0878176 0.21616966
4.0882577 0.21802704
4.0886977 0.21988524
4.0891378 0.22174596
4.0895779 0.22360459
4.090018 0.22543845
4.0904581 0.22724746
4.0908982 0.22903412
4.0913383 0.23080093
4.0917784 0.23255037
4.0922184 0.23428495
4.0926585 0.23600716
4.0930986 0.23771949
4.0935387 0.23942445
4.0939788 0.24112452
4.0944189 0.2428222
4.094859 0.24451998
4.0952991 0.24622037
4.0957391 0.24792585
4.0961792 0.24963892
4.0966193 0.25136208
4.0970594 0.25309781
4.0974995 0.25484862
4.0979396 0.25661701
4.0983797 0.25840545
4.0988198 0.26021646
4.0992599 0.26205252
4.0996999 0.26391617
4.10014 0.26581025
4.1005801 0.26773504
4.1010202 0.26968987
4.1014603 0.27167409
4.1019004 0.27368704
4.1023405 0.27572804
4.1027806 0.27779645
4.1032206 0.27989161
4.1036607 0.28201284
4.1041008 0.2841595
4.1045409 0.28633093
4.104981 0.28852645
4.1054211 0.29074541
4.1058612 0.29298716
4.1063013 0.29525103
4.1067413 0.29753636
4.1071814 0.29984248
4.1076215 0.30216875
4.1080616 0.3045145
4.1085017 0.30687907
4.1089418 0.30926179
4.1093819 0.31166202
4.109822 0.31407909
4.1102621 0.31652413
4.1107021 0.31902305
4.1111422 0.32157282
4.1115823 0.32416914
4.1120224 0.32680773
4.1124625 0.32948427
4.1129026 0.33219446
4.1133427 0.33493401
4.1137828 0.33769863
4.1142228 0.34048399
4.1146629 0.34328582
4.115103 0.34609981
4.1155431 0.34892165
4.1159832 0.35174706
4.1164233 0.35457172
4.1168634 0.35739134
4.1173035 0.36020163
4.1177435 0.36299827
4.1181836 0.36577698
4.1186237 0.36853344
4.1190638 0.37126337
4.1195039 0.37396246
4.119944 0.37662642
4.1203841 0.37925102
4.1208242 0.38183471
4.1212643 0.3843784
4.1217043 0.38688303
4.1221444 0.38934951
4.1225845 0.39177879
4.1230246 0.39417179
4.1234647 0.39652945
4.1239048 0.3988527
4.1243449 0.40114247
4.124785 0.40339969
4.125225 0.40562529
4.1256651 0.4078202
4.1261052 0.40998537
4.1265453 0.4121217
4.1269854 0.41423015
4.1274255 0.41631163
4.1278656 0.41836709
4.1283057 0.42039745
4.1287457 0.42240364
4.1291858 0.4243866
4.1296259 0.42634725
4.130066 0.42828654
4.1305061 0.43020538
4.1309462 0.43204104
4.1313863 0.4337025
4.1318264 0.43519228
4.1322665 0.43651375
4.1327065 0.43767028
4.1331466 0.43866522
4.1335867 0.43950194
4.1340268 0.44018381
4.1344669 0.44071418
4.134907 0.44109642
4.1353471 0.44133389
4.1357872 0.44142995
4.1362272 0.44138798
4.1366673 0.44121133
4.1371074 0.44090336
4.1375475 0.44046744
4.1379876 0.43990694
4.1384277 0.43922521
4.1388678 0.43842561
4.1393079 0.43751152
4.1397479 0.43648629
4.140188 0.43535329
4.1406281 0.43411588
4.1410682 0.43278018
4.1415083 0.43136499
4.1419484 0.42986851
4.1423885 0.42828504
4.1428286 0.42660888
4.1432687 0.42483433
4.1437087 0.4229557
4.1441488 0.42096728
4.1445889 0.41886337
4.145029 0.41663827
4.1454691 0.41428628
4.1459092 0.4118017
4.1463493 0.40917883
4.1467894 0.40641197
4.1472294 0.40349542
4.1476695 0.40042349
4.1481096 0.39719046
4.1485497 0.39379064
4.1489898 0.39021833
4.1494299 0.38646783
4.14987 0.38253343
4.1503101 0.37840945
4.1507502 0.37409017
4.1511902 0.36957009
4.1516303 0.36495345
4.1520704 0.36033134
4.1525105 0.35570381
4.1529506 0.35107093
4.1533907 0.34643279
4.1538308 0.34178943
4.1542709 0.33714094
4.1547109 0.33248738
4.155151 0.32782881
4.1555911 0.32316531
4.1560312 0.31849695
4.1564713 0.31382378
4.1569114 0.30914589
4.1573515 0.30446334
4.1577916 0.29977619
4.1582316 0.29508451
4.1586717 0.29038838
4.1591118 0.28568786
4.1595519 0.28098302
4.159992 0.27627393
4.1604321 0.27156065
4.1608722 0.26684326
4.1613123 0.26212181
4.1617524 0.2573949
4.1621924 0.25265725
4.1626325 0.24790942
4.1630726 0.24315256
4.1635127 0.23838782
4.1639528 0.23361636
4.1643929 0.22883933
4.164833 0.22405788
4.1652731 0.21927317
4.1657131 0.21448635
4.1661532 0.20969856
4.1665933 0.20491097
4.1670334 0.20012472
4.1674735 0.19534098
4.1679136 0.19056088
4.1683537 0.18578559
4.1687938 0.18101626
4.1692338 0.17625403
4.1696739 0.17150007
4.170114 0.16675552
4.1705541 0.16202154
4.1709942 0.15729928
4.1714343 0.1525899
4.1718744 0.14789673
4.1723145 0.1433011
4.1727546 0.13884063
4.1731946 0.13451112
4.1736347 0.13030834
4.1740748 0.12622809
4.1745149 0.12226616
4.174955 0.11841833
4.1753951 0.11468038
4.1758352 0.11104812
4.1762753 0.10751731
4.1767153 0.10408375
4.1771554 0.10074323
4.1775955 0.097491531
4.1780356 0.094324444
4.1784757 0.091237753
4.1789158 0.088227247
4.1793559 0.085288713
4.179796 0.082417937
4.180236 0.079610707
4.1806761 0.076862809
4.1811162 0.074170031
4.1815563 0.07152816
4.1819964 0.068932983
4.1824365 0.066383742
4.1828766 0.063887163
4.1833167 0.061444696
4.1837568 0.059057498
4.1841968 0.056726727
4.1846369 0.05445354
4.185077 0.052239096
4.1855171 0.050084551
4.1859572 0.047991064
4.1863973 0.045959791
4.1868374 0.043991891
4.1872775 0.04208852
4.1877175 0.040250837
4.1881576 0.038479999
4.1885977 0.036777164
4.1890378 0.035143488
4.1894779 0.033580131
4.189918 0.032088248
4.1903581 0.030668998
4.1907982 0.029323539
4.1912382 0.028053028
4.1916783 0.026858622
4.1921184 0.025741479
4.1925585 0.024698808
4.1929986 0.023680549
4.1934387 0.022672717
4.1938788 0.021677236
4.1943189 0.02069603
4.194759 0.019731026
4.195199 0.018784146
4.1956391 0.017857316
4.1960792 0.016952461
4.1965193 0.016071504
4.1969594 0.015216372
4.1973995 0.014388987
4.1978396 0.013591276
4.1982797 0.012825162
4.1987197 0.012092571
4.1991598 0.011395426
4.1995999 0.010735652
4.20004 0.010115175
4.2004801 0.0095359181
4.2009202 0.0089998068
4.2013603 0.0085087653
4.2018004 0.0080647185
4.2022404 0.0076695908
4.2026805 0.007325307
4.2031206 0.0070114301
4.2035607 0.0066971602
4.2040008 0.0063832477
4.2044409 0.006070697
4.204881 0.0057605121
4.2053211 0.0054536973
4.2057612 0.0051512569
4.2062012 0.0048541949
4.2066413 0.0045635157
4.2070814 0.0042802233
4.2075215 0.0040053221
4.2079616 0.0037398161
4.2084017 0.0034847097
4.2088418 0.0032410069
4.2092819 0.003009712
4.2097219 0.0027918292
4.210162 0.0025883627
4.2106021 0.0024003167
4.2110422 0.0022286954
4.2114823 0.002074503
4.2119224 0.0019387437
4.2123625 0.0018224217
4.2128026 0.0017265411
4.2132426 0.001649458
4.2136827 0.0015744393
4.2141228 0.0014986438
4.2145629 0.0014223989
4.215003 0.0013460321
4.2154431 0.0012698707
4.2158832 0.0011942421
4.2163233 0.0011194737
4.2167634 0.0010458931
4.2172034 0.00097382744
4.2176435 0.0009036043
4.2180836 0.00083555104
4.2185237 0.00076999508
4.2189638 0.00070726383
4.2194039 0.00064768468
4.219844 0.00059158506
4.2202841 0.00053929236
4.2207241 0.00049113401
4.2211642 0.0004474374
4.2216043 0.00040852995
4.2220444 0.00037473907
4.2224845 0.00034639217
4.2229246 0.00032381665
4.2233647 0.00030733168
4.2238048 0.00029350123
4.2242448 0.00027936614
4.2246849 0.00026500165
4.225125 0.00025048296
4.2255651 0.00023588531
4.2260052 0.00022128391
4.2264453 0.00020675399
4.2268854 0.00019237076
4.2273255 0.00017820946
4.2277656 0.0001643453
4.2282056 0.0001508535
4.2286457 0.00013780929
4.2290858 0.00012528789
4.2295259 0.00011336452
4.229966 0.0001021144
4.2304061 9.1612761e-05
4.2308462 8.1934815e-05
4.2312863 7.3155787e-05
4.2317263 6.53509e-05
4.2321664 5.8595376e-05
4.2326065 5.2964436e-05
4.2330466 4.8533303e-05
4.2334867 4.5377199e-05
4.2339268 4.3289772e-05
4.2343669 4.1240634e-05
4.234807 3.9138045e-05
4.235247 3.699467e-05
4.2356871 3.4823176e-05
4.2361272 3.2636231e-05
4.2365673 3.0446502e-05
4.2370074 2.8266654e-05
4.2374475 2.6109355e-05
4.2378876 2.3987271e-05
4.2383277 2.191307e-05
4.2387678 1.9899418e-05
4.2392078 1.7958982e-05
4.2396479 1.6104429e-05
4.240088 1.4348426e-05
4.2405281 1.2703638e-05
4.2409682 1.1182734e-05
4.2414083 9.7983796e-06
4.2418484 8.563242e-06
4.2422885 7.4899879e-06
4.2427285 6.5912841e-06
4.2431686 5.8797974e-06
4.2436087 5.3681945e-06
4.2440488 5.0648622e-06
4.2444889 4.8286851e-06
4.244929 4.5871853e-06
4.2453691 4.3417744e-06
4.2458092 4.0938641e-06
4.2462492 3.8448661e-06
4.2466893 3.5961919e-06
4.2471294 3.3492531e-06
4.2475695 3.1054615e-06
4.2480096 2.8662286e-06
4.2484497 2.6329661e-06
4.2488898 2.4070857e-06
4.2493299 2.1899989e-06
4.24977 1.9831173e-06
4.25021 1.7878527e-06
4.2506501 1.6056167e-06
4.2510902 1.4378209e-06
4.2515303 1.2858769e-06
4.2519704 1.1511963e-06
4.2524105 1.0351909e-06
4.2528506 9.3927216e-07
4.2532907 8.6485181e-07
4.2537307 8.1334147e-07
4.2541708 7.8615277e-07
4.2546109 7.8244717e-07
4.255051 7.9718305e-07
4.2554911 8.2920361e-07
4.2559312 8.7754128e-07
4.2563713 9.4122845e-07
4.2568114 1.0192975e-06
4.2572515 1.1107809e-06
4.2576915 1.2147111e-06
4.2581316 1.3301203e-06
4.2585717 1.4560411e-06
4.2590118 1.5915059e-06
4.2594519 1.735547e-06
4.259892 1.8871969e-06
4.2603321 2.0454879e-06
4.2607722 2.2094525e-06
4.2612122 2.3781231e-06
4.2616523 2.5505321e-06
4.2620924 2.7257118e-06
4.2625325 2.9026948e-06
4.2629726 3.0805134e-06
4.2634127 3.2582e-06
4.2638528 3.434787e-06
4.2642929 3.6093068e-06
4.2647329 3.790456e-06
4.265173 4.0983772e-06
4.2656131 4.5617886e-06
4.2660532 5.1710919e-06
4.2664933 5.9166892e-06
4.2669334 6.7889823e-06
4.2673735 7.7783731e-06
4.2678136 8.8752636e-06
4.2682537 1.0070056e-05
4.2686937 1.1353151e-05
4.2691338 1.2714952e-05
4.2695739 1.4145861e-05
4.270014 1.5636278e-05
4.2704541 1.7176607e-05
4.2708942 1.8757248e-05
4.2713343 2.0368605e-05
4.2717744 2.2001079e-05
4.2722144 2.3645071e-05
4.2726545 2.5290984e-05
4.2730946 2.692922e-05
4.2735347 2.855018e-05
4.2739748 3.0144267e-05
4.2744149 3.1701882e-05
4.274855 3.3213427e-05
4.2752951 3.5133721e-05
4.2757351 3.8077855e-05
4.2761752 4.1991152e-05
4.2766153 4.6814214e-05
4.2770554 5.2487645e-05
4.2774955 5.8952047e-05
4.2779356 6.6148024e-05
4.2783757 7.4016178e-05
4.2788158 8.2497113e-05
4.2792559 9.1531431e-05
4.2796959 0.00010105974
4.280136 0.00011102263
4.2805761 0.00012136072
4.2810162 0.0001320146
4.2814563 0.00014292489
4.2818964 0.00015403217
4.2823365 0.00016527706
4.2827766 0.00017660016
4.2832166 0.00018794207
4.2836567 0.00019924339
4.2840968 0.00021044473
4.2845369 0.0002214867
4.284977 0.00023230988
4.2854171 0.00024349108
4.2858572 0.00025900192
4.2862973 0.00027931935
4.2867373 0.00030417567
4.2871774 0.00033330321
4.2876175 0.00036643431
4.2880576 0.00040330127
4.2884977 0.00044363642
4.2889378 0.00048717209
4.2893779 0.0005336406
4.289818 0.00058277428
4.2902581 0.00063430544
4.2906981 0.0006879664
4.2911382 0.00074348951
4.2915783 0.00080060706
4.2920184 0.0008590514
4.2924585 0.00091855484
4.2928986 0.0009788497
4.2933387 0.0010396683
4.2937788 0.001100743
4.2942188 0.0011618061
4.2946589 0.0012225899
4.295099 0.0012828267
4.2955391 0.0013422757
4.2959792 0.0014112588
4.2964193 0.0014977492
4.2968594 0.0016008997
4.2972995 0.0017198632
4.2977395 0.0018537924
4.2981796 0.0020018401
4.2986197 0.0021631593
4.2990598 0.0023369026
4.2994999 0.002522223
4.29994 0.0027182731
4.3003801 0.0029242059
4.3008202 0.0031391741
4.3012603 0.0033623306
4.3017003 0.0035928281
4.3021404 0.0038298196
4.3025805 0.0040724577
4.3030206 0.0043198953
4.3034607 0.0045712853
4.3039008 0.0048257803
4.3043409 0.0050825334
4.304781 0.0053406972
4.305221 0.0055994246
4.3056611 0.0058578683
4.3061012 0.006124284
4.3065413 0.0064316583
4.3069814 0.0067816411
4.3074215 0.0071725973
4.3078616 0.0076028919
4.3083017 0.0080708897
4.3087417 0.0085749558
4.3091818 0.0091134551
4.3096219 0.0096847524
4.310062 0.010287213
4.3105021 0.010919201
4.3109422 0.011579083
4.3113823 0.012265222
4.3118224 0.012975984
4.3122625 0.013709733
4.3127025 0.014464836
4.3131426 0.015239656
4.3135827 0.016032558
4.3140228 0.016841908
4.3144629 0.01766607
4.314903 0.01850341
4.3153431 0.019352292
4.3157832 0.020211081
4.3162232 0.021079292
4.3166633 0.021994072
4.3171034 0.022973519
4.3175435 0.024017049
4.3179836 0.025124077
4.3184237 0.026294018
4.3188638 0.027526289
4.3193039 0.028820303
4.3197439 0.030175478
4.320184 0.031591227
4.3206241 0.033066967
4.3210642 0.034602114
4.3215043 0.036196082
4.3219444 0.037848287
4.3223845 0.039558145
4.3228246 0.04132507
4.3232647 0.043148479
4.3237047 0.045027787
4.3241448 0.046962409
4.3245849 0.048951761
4.325025 0.050995257
4.3254651 0.053092315
4.3259052 0.055242349
4.3263453 0.057444774
4.3267854 0.059700954
4.3272254 0.062015167
4.3276655 0.064387808
4.3281056 0.066819111
4.3285457 0.069309308
4.3289858 0.071858633
4.3294259 0.074467316
4.329866 0.077135592
4.3303061 0.079863693
4.3307461 0.082651852
4.3311862 0.0855003
4.3316263 0.088409272
4.3320664 0.091378999
4.3325065 0.094409714
4.3329466 0.09750165
4.3333867 0.10065504
4.3338268 0.10387012
4.3342669 0.10714711
4.3347069 0.11048626
4.335147 0.11388779
4.3355871 0.11735193
4.3360272 0.12087893
4.3364673 0.12446901
4.3369074 0.12812224
4.3373475 0.13183539
4.3377876 0.13560347
4.3382276 0.13942168
4.3386677 0.14328526
4.3391078 0.14718944
4.3395479 0.15112943
4.339988 0.15510046
4.3404281 0.15909776
4.3408682 0.16311654
4.3413083 0.16715204
4.3417483 0.17119948
4.3421884 0.17525408
4.3426285 0.17931106
4.3430686 0.18336566
4.3435087 0.18741309
4.3439488 0.19144859
4.3443889 0.19546737
4.344829 0.19946465
4.3452691 0.20343568
4.3457091 0.20737565
4.3461492 0.21127981
4.3465893 0.21514338
4.3470294 0.21896158
4.3474695 0.2227375
4.3479096 0.22648026
4.3483497 0.23019008
4.3487898 0.23386713
4.3492298 0.23751155
4.3496699 0.24112353
4.35011 0.24470321
4.3505501 0.24825077
4.3509902 0.25176635
4.3514303 0.25525013
4.3518704 0.25870226
4.3523105 0.26212291
4.3527506 0.26551223
4.3531906 0.26887039
4.3536307 0.27219755
4.3540708 0.27549388
4.3545109 0.27875953
4.354951 0.28199466
4.3553911 0.28519944
4.3558312 0.28837403
4.3562713 0.29151858
4.3567113 0.29463327
4.3571514 0.29771825
4.3575915 0.30075331
4.3580316 0.30361118
4.3584717 0.30627247
4.3589118 0.30874042
4.3593519 0.31101831
4.359792 0.3131094
4.360232 0.31501695
4.3606721 0.31674421
4.3611122 0.31829446
4.3615523 0.31967096
4.3619924 0.32087696
4.3624325 0.32191573
4.3628726 0.32279053
4.3633127 0.32350462
4.3637528 0.32406127
4.3641928 0.32446374
4.3646329 0.32471528
4.365073 0.32481916
4.3655131 0.32477865
4.3659532 0.32459699
4.3663933 0.32427747
4.3668334 0.32382333
4.3672735 0.32323785
4.3677135 0.32252434
4.3681536 0.32170857
4.3685937 0.32080709
4.3690338 0.3198165
4.3694739 0.3187334
4.369914 0.31755441
4.3703541 0.31627611
4.3707942 0.31489511
4.3712342 0.31340801
4.3716743 0.31181142
4.3721144 0.31010193
4.3725545 0.30827614
4.3729946 0.30633067
4.3734347 0.3042621
4.3738748 0.30206705
4.3743149 0.29974211
4.374755 0.29728388
4.375195 0.29468897
4.3756351 0.29195398
4.3760752 0.28907551
4.3765153 0.28605016
4.3769554 0.28287453
4.3773955 0.27954523
4.3778356 0.27605885
4.3782757 0.27243621
4.3787157 0.26876613
4.3791558 0.26506027
4.3795959 0.26132213
4.380036 0.25755525
4.3804761 0.25376315
4.3809162 0.24994934
4.3813563 0.24611735
4.3817964 0.24227069
4.3822364 0.2384129
4.3826765 0.23454748
4.3831166 0.23067797
4.3835567 0.22680788
4.3839968 0.22294073
4.3844369 0.21908005
4.384877 0.21522935
4.3853171 0.21139216
4.3857572 0.207572
4.3861972 0.20377238
4.3866373 0.19999684
4.3870774 0.19624889
4.3875175 0.19253205
4.3879576 0.18884984
4.3883977 0.18520511
4.3888378 0.18157908
4.3892779 0.17796236
4.3897179 0.17435557
4.390158 0.17075934
4.3905981 0.16717429
4.3910382 0.16360105
4.3914783 0.16004024
4.3919184 0.1564925
4.3923585 0.15295844
4.3927986 0.1494387
4.3932386 0.1459339
4.3936787 0.14244467
4.3941188 0.13897163
4.3945589 0.13551541
4.394999 0.13207664
4.3954391 0.12865594
4.3958792 0.12525394
4.3963193 0.12187127
4.3967594 0.11850855
4.3971994 0.11516641
4.3976395 0.11184547
4.3980796 0.10854637
4.3985197 0.10526972
4.3989598 0.10206107
4.3993999 0.099018818
4.39984 0.096141207
4.4002801 0.093422608
4.4007201 0.090857395
4.4011602 0.08843994
4.4016003 0.086164617
4.4020404 0.084025798
4.4024805 0.082017855
4.4029206 0.080135162
4.4033607 0.078372092
4.4038008 0.076723017
4.4042408 0.075182309
4.4046809 0.073744343
4.405121 0.07240349
4.4055611 0.071154124
4.4060012 0.069990616
4.4064413 0.068907341
4.4068814 0.06789867
4.4073215 0.066958977
4.4077616 0.066082634
4.4082016 0.065264015
4.4086417 0.064497491
4.4090818 0.063780527
4.4095219 0.063146918
4.409962 0.062608589
4.4104021 0.062167046
4.4108422 0.061823797
4.4112823 0.061580348
4.4117223 0.061438207
4.4121624 0.06139888
4.4126025 0.061463875
4.4130426 0.061634698
4.4134827 0.061912857
4.4139228 0.062299858
4.4143629 0.062797208
4.414803 0.063406415
4.415243 0.064128985
4.4156831 0.064966425
4.4161232 0.065920243
4.4165633 0.066991944
4.4170034 0.068183037
4.4174435 0.069495028
4.4178836 0.070929424
4.4183237 0.072487733
4.4187638 0.07417146
4.4192038 0.075982113
4.4196439 0.077886387
4.420084 0.079839075
4.4205241 0.081842162
4.4209642 0.083897893
4.4214043 0.086008515
4.4218444 0.088176274
4.4222845 0.090403417
4.4227245 0.092692189
4.4231646 0.095044838
4.4236047 0.09746361
4.4240448 0.099950751
4.4244849 0.10250851
4.424925 0.10513913
4.4253651 0.10784485
4.4258052 0.11062793
4.4262452 0.11349061
4.4266853 0.11643514
4.4271254 0.11946376
4.4275655 0.12257873
4.4280056 0.12578228
4.4284457 0.12907666
4.4288858 0.13246412
4.4293259 0.1359469
4.429766 0.13952288
4.430206 0.14316425
4.4306461 0.14686146
4.4310862 0.15060936
4.4315263 0.15440281
4.4319664 0.15823665
4.4324065 0.16210574
4.4328466 0.16600492
4.4332867 0.16992905
4.4337267 0.17387296
4.4341668 0.17783153
4.4346069 0.18179959
4.435047 0.18577199
4.4354871 0.18974359
4.4359272 0.19370924
4.4363673 0.19766378
4.4368074 0.20160207
4.4372474 0.20551896
4.4376875 0.20940929
4.4381276 0.21326792
4.4385677 0.2170897
4.4390078 0.22086948
4.4394479 0.2246021
4.439888 0.22828247
4.4403281 0.23191965
4.4407682 0.23552313
4.4412082 0.23909274
4.4416483 0.24262831
4.4420884 0.24612965
4.4425285 0.24959659
4.4429686 0.25302895
4.4434087 0.25642656
4.4438488 0.25978924
4.4442889 0.26311681
4.4447289 0.2664091
4.445169 0.26966593
4.4456091 0.27288712
4.4460492 0.2760725
4.4464893 0.27922189
4.4469294 0.28233511
4.4473695 0.28541199
4.4478096 0.28845236
4.4482496 0.29145602
4.4486897 0.29442282
4.4491298 0.29735257
4.4495699 0.30024509
4.45001 0.30310021
4.4504501 0.30588444
4.4508902 0.30847871
4.4513303 0.31087509
4.4517704 0.31307659
4.4522104 0.31508623
4.4526505 0.31690702
4.4530906 0.31854198
4.4535307 0.3199941
4.4539708 0.32126641
4.4544109 0.32236191
4.454851 0.32328363
4.4552911 0.32403457
4.4557311 0.32461773
4.4561712 0.32503615
4.4566113 0.32529282
4.4570514 0.32539076
4.4574915 0.32533298
4.4579316 0.3251225
4.4583717 0.32476232
4.4588118 0.32425546
4.4592519 0.32360493
4.4596919 0.32281375
4.460132 0.32188491
4.4605721 0.32082271
4.4610122 0.319667
4.4614523 0.31843315
4.4618924 0.31711779
4.4623325 0.31571756
4.4627726 0.31422912
4.4632126 0.3126491
4.4636527 0.31097416
4.4640928 0.30920092
4.4645329 0.30732605
4.464973 0.30534618
4.4654131 0.30325796
4.4658532 0.30105803
4.4662933 0.29874304
4.4667333 0.29630963
4.4671734 0.29375444
4.4676135 0.29107412
4.4680536 0.28826531
4.4684937 0.28532467
4.4689338 0.28224882
4.4693739 0.27903443
4.469814 0.27567812
4.4702541 0.27217655
4.4706941 0.26852636
4.4711342 0.2647595
4.4715743 0.26095413
4.4720144 0.25711634
4.4724545 0.25324948
4.4728946 0.24935687
4.4733347 0.24544187
4.4737748 0.2415078
4.4742148 0.23755801
4.4746549 0.23359584
4.475095 0.22962461
4.4755351 0.22564768
4.4759752 0.22166837
4.4764153 0.21769003
4.4768554 0.213716
4.4772955 0.2097496
4.4777355 0.20579419
4.4781756 0.2018531
4.4786157 0.19792967
4.4790558 0.19402723
4.4794959 0.19014913
4.479936 0.1862987
4.4803761 0.18247928
4.4808162 0.17869421
4.4812563 0.17494438
4.4816963 0.17120396
4.4821364 0.16746618
4.4825765 0.16373234
4.4830166 0.16000377
4.4834567 0.15628176
4.4838968 0.15256762
4.4843369 0.14886268
4.484777 0.14516823
4.485217 0.14148559
4.4856571 0.13781606
4.4860972 0.13416096
4.4865373 0.13052159
4.4869774 0.12689927
4.4874175 0.1232953
4.4878576 0.119711
4.4882977 0.11614767
4.4887377 0.11260663
4.4891778 0.10908918
4.4896179 0.10559663
4.490058 0.1021303
4.4904981 0.098691486
4.4909382 0.095281505
4.4913783 0.091901667
4.4918184 0.088588197
4.4922585 0.085386062
4.4926985 0.08229242
4.4931386 0.079304202
4.4935787 0.076418338
4.4940188 0.073631756
4.4944589 0.070941388
4.494899 0.068344164
4.4953391 0.065837012
4.4957792 0.063416864
4.4962192 0.061080648
4.4966593 0.058825296
4.4970994 0.056647736
4.4975395 0.0545449
4.4979796 0.052513716
4.4984197 0.050551115
4.4988598 0.048654026
4.4992999 0.04681938
4.4997399 0.045044106
4.50018 0.043325135
4.5006201 0.041659396
4.5010602 0.040043819
4.5015003 0.038475334
4.5019404 0.036949674
4.5023805 0.035457944
4.5028206 0.033999635
4.5032607 0.032575638
4.5037007 0.031186842
4.5041408 0.02983414
4.5045809 0.028518423
4.505021 0.027240581
4.5054611 0.026001506
4.5059012 0.024802088
4.5063413 0.02364322
4.5067814 0.022525791
4.5072214 0.021450693
4.5076615 0.020418817
4.5081016 0.019431055
4.5085417 0.018488296
4.5089818 0.017591433
4.5094219 0.016741356
4.509862 0.015938956
4.5103021 0.015185125
4.5107421 0.014480754
4.5111822 0.013826733
4.5116223 0.013223954
4.5120624 0.012673219
4.5125025 0.012154499
4.5129426 0.011652317
4.5133827 0.011167136
4.5138228 0.010699418
4.5142629 0.010249627
4.5147029 0.0098182238
4.515143 0.0094056723
4.5155831 0.0090124347
4.5160232 0.0086389736
4.5164633 0.0082857518
4.5169034 0.0079532317
4.5173435 0.007641876
4.5177836 0.0073521474
4.5182236 0.0070845084
4.5186637 0.0068394217
4.5191038 0.0066173498
4.5195439 0.0064187554
4.519984 0.0062441012
4.5204241 0.0060938496
4.5208642 0.0059684634
4.5213043 0.0058684051
4.5217443 0.0057941374
4.5221844 0.0057461229
4.5226245 0.0057243287
4.5230646 0.0057270908
4.5235047 0.0057539084
4.5239448 0.0058044172
4.5243849 0.0058782528
4.524825 0.0059750508
4.5252651 0.0060944468
4.5257051 0.0062360766
4.5261452 0.0063995756
4.5265853 0.0065845797
4.5270254 0.0067907243
4.5274655 0.0070176452
4.5279056 0.007264978
4.5283457 0.0075323583
4.5287858 0.0078194217
4.5292258 0.0081258039
4.5296659 0.0084511405
4.530106 0.0087950671
4.5305461 0.0091572194
4.5309862 0.0095372331
4.5314263 0.0099347437
4.5318664 0.010349387
4.5323065 0.010780798
4.5327465 0.011229375
4.5331866 0.01171712
4.5336267 0.012253611
4.5340668 0.012837913
4.5345069 0.013469092
4.534947 0.014146212
4.5353871 0.01486834
4.5358272 0.01563454
4.5362673 0.016443878
4.5367073 0.017295418
4.5371474 0.018188227
4.5375875 0.019121368
4.5380276 0.020093908
4.5384677 0.021104912
4.5389078 0.022153444
4.5393479 0.023238571
4.539788 0.024359356
4.540228 0.025514867
4.5406681 0.026704167
4.5411082 0.027926322
4.5415483 0.029180397
4.5419884 0.030465458
4.5424285 0.031780569
4.5428686 0.033124796
4.5433087 0.034504187
4.5437487 0.035934534
4.5441888 0.037418397
4.5446289 0.038957837
4.545069 0.040554916
4.5455091 0.042211695
4.5459492 0.043930236
4.5463893 0.045712602
4.5468294 0.047560852
4.5472695 0.04947705
4.5477095 0.051463256
4.5481496 0.053521533
4.5485897 0.055653941
4.5490298 0.057862542
4.5494699 0.060149399
4.54991 0.062516573
4.5503501 0.064966124
4.5507902 0.067500116
4.5512302 0.070120609
4.5516703 0.072829665
4.5521104 0.075629347
4.5525505 0.078521714
4.5529906 0.08150883
4.5534307 0.084589376
4.5538708 0.087725852
4.5543109 0.090906016
4.554751 0.094128209
4.555191 0.097390772
4.5556311 0.10069204
4.5560712 0.10403037
4.5565113 0.10740408
4.5569514 0.11081152
4.5573915 0.11425104
4.5578316 0.11772097
4.5582717 0.12121965
4.5587117 0.12474542
4.5591518 0.12829662
4.5595919 0.1318716
4.560032 0.1354687
4.5604721 0.13908624
4.5609122 0.14272259
4.5613523 0.14637606
4.5617924 0.15004502
4.5622324 0.15372778
4.5626725 0.15742271
4.5631126 0.16112813
4.5635527 0.16484239
4.5639928 0.16858539
4.5644329 0.17238183
4.564873 0.17622706
4.5653131 0.1801163
4.5657532 0.18404476
4.5661932 0.18800767
4.5666333 0.19200024
4.5670734 0.1960177
4.5675135 0.20005525
4.5679536 0.20410813
4.5683937 0.20817155
4.5688338 0.21224072
4.5692739 0.21631088
4.5697139 0.22037723
4.570154 0.22443499
4.5705941 0.22847939
4.5710342 0.23250564
4.5714743 0.23650897
4.5719144 0.24048458
4.5723545 0.2444277
4.5727946 0.24833356
4.5732346 0.25219736
4.5736747 0.25601433
4.5741148 0.25977163
4.5745549 0.2634191
4.574995 0.26695069
4.5754351 0.2703686
4.5758752 0.273675
4.5763153 0.27687207
4.5767554 0.279962
4.5771954 0.28294698
4.5776355 0.28582918
4.5780756 0.28861079
4.5785157 0.29129399
4.5789558 0.29388096
4.5793959 0.2963739
4.579836 0.29877498
4.5802761 0.30108638
4.5807161 0.30331029
4.5811562 0.30544889
4.5815963 0.30750437
4.5820364 0.3094789
4.5824765 0.31137468
4.5829166 0.31319388
4.5833567 0.31493869
4.5837968 0.31661129
4.5842368 0.31821363
4.5846769 0.31969907
4.585117 0.32103044
4.5855571 0.32220621
4.5859972 0.32322484
4.5864373 0.32408483
4.5868774 0.32478465
4.5873175 0.32532278
4.5877576 0.32569768
4.5881976 0.32590784
4.5886377 0.32595174
4.5890778 0.32582785
4.5895179 0.32553465
4.589958 0.32507061
4.5903981 0.32443422
4.5908382 0.32362395
4.5912783 0.32263827
4.5917183 0.32147566
4.5921584 0.3201346
4.5925985 0.31861357
4.5930386 0.31691104
4.5934787 0.31502549
4.5939188 0.31295539
4.5943589 0.31069923
4.594799 0.308284
4.595239 0.30580863
4.5956791 0.30328149
4.5961192 0.30070233
4.5965593 0.29807091
4.5969994 0.295387
4.5974395 0.29265037
4.5978796 0.28986077
4.5983197 0.28701796
4.5987598 0.28412172
4.5991998 0.28117179
4.5996399 0.27816796
4.60008 0.27510996
4.6005201 0.27199758
4.6009602 0.26883057
4.6014003 0.2656087
4.6018404 0.26233172
4.6022805 0.2589994
4.6027205 0.25561151
4.6031606 0.2521678
4.6036007 0.24866804
4.6040408 0.24511199
4.6044809 0.24149942
4.604921 0.23782985
4.6053611 0.23409823
4.6058012 0.23030701
4.6062412 0.22646214
4.6066813 0.22256962
4.6071214 0.21863539
4.6075615 0.21466545
4.6080016 0.21066577
4.6084417 0.2066423
4.6088818 0.20260104
4.6093219 0.19854794
4.609762 0.19448899
4.610202 0.19043015
4.6106421 0.1863774
4.6110822 0.18233671
4.6115223 0.17831405
4.6119624 0.1743154
4.6124025 0.17034672
4.6128426 0.166414
4.6132827 0.16252319
4.6137227 0.15868028
4.6141628 0.15489124
4.6146029 0.15116204
4.615043 0.14749865
4.6154831 0.14390358
4.6159232 0.14037185
4.6163633 0.1369025
4.6168034 0.13349481
4.6172434 0.13014804
4.6176835 0.12686143
4.6181236 0.12363426
4.6185637 0.12046578
4.6190038 0.11735524
4.6194439 0.11430192
4.619884 0.11130506
4.6203241 0.10836393
4.6207642 0.10547778
4.6212042 0.10264588
4.6216443 0.099867483
4.6220844 0.097141845
4.6225245 0.094468228
4.6229646 0.09184589
4.6234047 0.089274091
4.6238448 0.08675209
4.6242849 0.084279145
4.6247249 0.081854515
4.625165 0.07947746
4.6256051 0.077153025
4.6260452 0.074943815
4.6264853 0.072864988
4.6269254 0.070913881
4.6273655 0.06908783
4.6278056 0.067384174
4.6282456 0.065800249
4.6286857 0.064333392
4.6291258 0.06298094
4.6295659 0.061740232
4.630006 0.060608604
4.6304461 0.059583392
4.6308862 0.058661936
4.6313263 0.057841571
4.6317664 0.057119635
4.6322064 0.056493465
4.6326465 0.055960398
4.6330866 0.055517771
4.6335267 0.055162923
4.6339668 0.054893189
4.6344069 0.054705908
4.634847 0.054598415
4.6352871 0.05456805
4.6357271 0.054612148
4.6361672 0.054726537
4.6366073 0.054910215
4.6370474 0.055166282
4.6374875 0.055497851
4.6379276 0.055908034
4.6383677 0.056399942
4.6388078 0.056976687
4.6392478 0.057641382
4.6396879 0.058397138
4.640128 0.059247068
4.6405681 0.060194284
4.6410082 0.061241896
4.6414483 0.062393019
4.6418884 0.063650763
4.6423285 0.06501824
4.6427686 0.066498563
4.6432086 0.068094844
4.6436487 0.069810194
4.6440888 0.071647726
4.6445289 0.073610551
4.644969 0.075701782
4.6454091 0.077924531
4.6458492 0.080281909
4.6462893 0.082764927
4.6467293 0.085305063
4.6471694 0.087891216
4.6476095 0.090523583
4.6480496 0.09320236
4.6484897 0.095927744
4.6489298 0.098699932
4.6493699 0.10151912
4.64981 0.10438551
4.6502501 0.10729928
4.6506901 0.11026065
4.6511302 0.11326981
4.6515703 0.11632694
4.6520104 0.11943226
4.6524505 0.12258595
4.6528906 0.12578822
4.6533307 0.12903925
4.6537708 0.13233925
4.6542108 0.13568841
4.6546509 0.13908694
4.655091 0.14253501
4.6555311 0.14603284
4.6559712 0.14958062
4.6564113 0.15317862
4.6568514 0.1568394
4.6572915 0.16056775
4.6577315 0.16435757
4.6581716 0.16820275
4.6586117 0.17209717
4.6590518 0.17603474
4.6594919 0.18000934
4.659932 0.18401486
4.6603721 0.1880452
4.6608122 0.19209424
4.6612523 0.19615587
4.6616923 0.20022399
4.6621324 0.20429249
4.6625725 0.20835525
4.6630126 0.21240617
4.6634527 0.21643915
4.6638928 0.22044806
4.6643329 0.22442681
4.664773 0.22836928
4.665213 0.23226937
4.6656531 0.23612096
4.6660932 0.23991795
4.6665333 0.24365422
4.6669734 0.24732357
4.6674135 0.25092255
4.6678536 0.25445152
4.6682937 0.25791101
4.6687337 0.26130155
4.6691738 0.26462367
4.6696139 0.26787789
4.670054 0.27106475
4.6704941 0.27418476
4.6709342 0.27723846
4.6713743 0.28022638
4.6718144 0.28314904
4.6722545 0.28600697
4.6726945 0.28880071
4.6731346 0.29153077
4.6735747 0.29419768
4.6740148 0.29680198
4.6744549 0.29934419
4.674895 0.30182483
4.6753351 0.30424445
4.6757752 0.30660356
4.6762152 0.30890269
4.6766553 0.31114237
4.6770954 0.31332011
4.6775355 0.31535509
4.6779756 0.3172116
4.6784157 0.31889034
4.6788558 0.32039203
4.6792959 0.32171735
4.6797359 0.32286704
4.680176 0.32384178
4.6806161 0.32464229
4.6810562 0.32526927
4.6814963 0.32572344
4.6819364 0.32600549
4.6823765 0.32611614
4.6828166 0.32605609
4.6832567 0.32582605
4.6836967 0.32542673
4.6841368 0.32485882
4.6845769 0.32412305
4.685017 0.32322011
4.6854571 0.32215072
4.6858972 0.32091558
4.6863373 0.31951539
4.6867774 0.31795087
4.6872174 0.31622272
4.6876575 0.31436306
4.6880976 0.31243692
4.6885377 0.31044472
4.6889778 0.30838483
4.6894179 0.3062556
4.689858 0.3040554
4.6902981 0.30178257
4.6907381 0.2994355
4.6911782 0.29701253
4.6916183 0.29451202
4.6920584 0.29193234
4.6924985 0.28927184
4.6929386 0.28652889
4.6933787 0.28370185
4.6938188 0.28078908
4.6942589 0.27778893
4.6946989 0.27469977
4.695139 0.27151996
4.6955791 0.26824785
4.6960192 0.26488182
4.6964593 0.26142021
4.6968994 0.25786139
4.6973395 0.25420372
4.6977796 0.25044845
4.6982196 0.24662749
4.6986597 0.24275429
4.6990998 0.23883417
4.6995399 0.23487245
4.69998 0.23087446
4.7004201 0.22684552
4.7008602 0.22279097
4.7013003 0.21871613
4.7017403 0.21462632
4.7021804 0.21052686
4.7026205 0.20642309
4.7030606 0.20232032
4.7035007 0.19822389
4.7039408 0.19413912
4.7043809 0.19007133
4.704821 0.18602586
4.7052611 0.18200802
4.7057011 0.17802313
4.7061412 0.17407654
4.7065813 0.17017355
4.7070214 0.16631951
4.7074615 0.16251972
4.7079016 0.15877952
4.7083417 0.15508032
4.7087818 0.15139505
4.7092218 0.14772536
4.7096619 0.14407297
4.710102 0.14043961
4.7105421 0.13682702
4.7109822 0.13323693
4.7114223 0.12967107
4.7118624 0.12613116
4.7123025 0.12261894
4.7127425 0.11913613
4.7131826 0.11568448
4.7136227 0.11226571
4.7140628 0.10888155
4.7145029 0.10553373
4.714943 0.10222398
4.7153831 0.09895404
4.7158232 0.09572563
4.7162633 0.092540486
4.7167033 0.089400337
4.7171434 0.086306914
4.7175835 0.083261948
4.7180236 0.080267169
4.7184637 0.077328699
4.7189038 0.074472161
4.7193439 0.071700375
4.719784 0.069012081
4.720224 0.066406021
4.7206641 0.063880935
4.7211042 0.061435562
4.7215443 0.059068643
4.7219844 0.056778919
4.7224245 0.05456513
4.7228646 0.052426016
4.7233047 0.050360318
4.7237447 0.048366775
4.7241848 0.04644413
4.7246249 0.044591121
4.725065 0.042806489
4.7255051 0.041088975
4.7259452 0.039437318
4.7263853 0.03785026
4.7268254 0.036326541
4.7272655 0.034864901
4.7277055 0.03346408
4.7281456 0.032122819
4.7285857 0.030839717
4.7290258 0.02959074
4.7294659 0.028360143
4.729906 0.027149603
4.7303461 0.0259608
4.7307862 0.024795412
4.7312262 0.02365512
4.7316663 0.022541601
4.7321064 0.021456535
4.7325465 0.0204016
4.7329866 0.019378476
4.7334267 0.018388842
4.7338668 0.017434376
4.7343069 0.016516758
4.7347469 0.015637666
4.735187 0.01479878
4.7356271 0.014001778
4.7360672 0.01324834
4.7365073 0.012540143
4.7369474 0.011878868
4.7373875 0.011266194
4.7378276 0.010703798
4.7382677 0.010193361
4.7387077 0.0097365611
4.7391478 0.0093229386
4.7395879 0.0089130362
4.740028 0.0085046854
4.7404681 0.0080990366
4.7409082 0.0076972401
4.7413483 0.0073004463
4.7417884 0.0069098056
4.7422284 0.0065264681
4.7426685 0.0061515844
4.7431086 0.0057863046
4.7435487 0.0054317792
4.7439888 0.0050891586
4.7444289 0.0047595929
4.744869 0.0044442326
4.7453091 0.0041442279
4.7457491 0.0038607293
4.7461892 0.0035948871
4.7466293 0.0033478516
4.7470694 0.0031207731
4.7475095 0.0029148019
4.7479496 0.0027310885
4.7483897 0.0025707832
4.7488298 0.0024350362
4.7492699 0.0023242608
4.7497099 0.0022204312
4.75015 0.0021157032
4.7505901 0.0020104998
4.7510302 0.0019052438
4.7514703 0.0018003583
4.7519104 0.0016962663
4.7523505 0.0015933905
4.7527906 0.0014921541
4.7532306 0.00139298
4.7536707 0.0012962911
4.7541108 0.0012025103
4.7545509 0.0011120606
4.754991 0.0010253651
4.7554311 0.0009428465
4.7558712 0.00086492791
4.7563113 0.00079203224
4.7567514 0.00072458245
4.7571914 0.00066300148
4.7576315 0.00060771228
4.7580716 0.00055913782
4.7585117 0.00051770103
4.7589518 0.00048382488
4.7593919 0.00045793231
4.759832 0.00043752377
4.7602721 0.00041686455
4.7607121 0.00039588432
4.7611522 0.00037468873
4.7615923 0.00035338342
4.7620324 0.00033207405
4.7624725 0.00031086627
4.7629126 0.00028986572
4.7633527 0.00026917805
4.7637928 0.00024890891
4.7642328 0.00022916396
4.7646729 0.00021004884
4.765113 0.0001916692
4.7655531 0.00017413069
4.7659932 0.00015753895
4.7664333 0.00014199965
4.7668734 0.00012761842
4.7673135 0.00011450092
4.7677536 0.0001027528
4.7681936 9.24797e-05
4.7686337 8.3787276e-05
4.7690738 7.6781176e-05
4.7695139 7.1567048e-05
4.769954 6.8105821e-05
4.7703941 6.494644e-05
4.7708342 6.1703578e-05
4.7712743 5.839646e-05
4.7717143 5.5044312e-05
4.7721544 5.1666358e-05
4.7725945 4.8281824e-05
4.7730346 4.4909936e-05
4.7734747 4.1569919e-05
4.7739148 3.8280999e-05
4.7743549 3.50624e-05
4.774795 3.1933348e-05
4.775235 2.8913068e-05
4.7756751 2.6020786e-05
4.7761152 2.3275727e-05
4.7765553 2.0697117e-05
4.7769954 1.830418e-05
4.7774355 1.6116143e-05
4.7778756 1.415223e-05
4.7783157 1.2431667e-05
4.7787558 1.0973679e-05
4.7791958 9.7974921e-06
4.7796359 8.9223309e-06
4.780076 8.367421e-06
4.7805161 7.9901923e-06
4.7809562 7.5997432e-06
4.7813963 7.1981412e-06
4.7818364 6.7879836e-06
4.7822765 6.3718674e-06
4.7827165 5.9523897e-06
4.7831566 5.5321476e-06
4.7835967 5.1137381e-06
4.7840368 4.6997583e-06
4.7844769 4.2928053e-06
4.784917 3.8954762e-06
4.7853571 3.5103681e-06
4.7857972 3.1400781e-06
4.7862372 2.7872031e-06
4.7866773 2.4543404e-06
4.7871174 2.144087e-06
4.7875575 1.85904e-06
4.7879976 1.6017964e-06
4.7884377 1.3749533e-06
4.7888778 1.1811078e-06
4.7893179 1.0228571e-06
4.789758 9.0279812e-07
4.790198 8.2352801e-07
4.7906381 7.8148142e-07
4.7910782 7.4395632e-07
4.7915183 7.0594287e-07
4.7919584 6.6765923e-07
4.7923985 6.293235e-07
4.7928386 5.9115381e-07
4.7932787 5.5336829e-07
4.7937187 5.1618507e-07
4.7941588 4.7982227e-07
4.7945989 4.4449802e-07
4.795039 4.1043044e-07
4.7954791 3.7783766e-07
4.7959192 3.469378e-07
4.7963593 3.1794898e-07
4.7967994 2.9108935e-07
4.7972394 2.6657701e-07
4.7976795 2.446301e-07
4.7981196 2.2546674e-07
4.7985597 2.0930505e-07
4.7989998 1.9636317e-07
4.7994399 1.8685922e-07
4.79988 1.8101132e-07
4.8003201 1.790376e-07
4.8007602 1.8117076e-07
4.8012002 1.8963759e-07
4.8016403 2.0560848e-07
4.8020804 2.2863208e-07
4.8025205 2.5825707e-07
4.8029606 2.940321e-07
4.8034007 3.3550584e-07
4.8038408 3.8222695e-07
4.8042809 4.337441e-07
4.8047209 4.8960596e-07
4.805161 5.4936118e-07
4.8056011 6.1255844e-07
4.8060412 6.7874639e-07
4.8064813 7.4747371e-07
4.8069214 8.1828905e-07
4.8073615 8.9074108e-07
4.8078016 9.6437847e-07
4.8082416 1.0387499e-06
4.8086817 1.113404e-06
4.8091218 1.1878894e-06
4.8095619 1.2617549e-06
4.810002 1.334549e-06
4.8104421 1.4058205e-06
4.8108822 1.475118e-06
4.8113223 1.559402e-06
4.8117624 1.7139014e-06
4.8122024 1.9387373e-06
4.8126425 2.2294079e-06
4.8130826 2.5814112e-06
4.8135227 2.9902455e-06
4.8139628 3.4514087e-06
4.8144029 3.960399e-06
4.814843 4.5127146e-06
4.8152831 5.1038536e-06
4.8157231 5.729314e-06
4.8161632 6.384594e-06
4.8166033 7.0651917e-06
4.8170434 7.7666052e-06
4.8174835 8.4843327e-06
4.8179236 9.2138722e-06
4.8183637 9.9507219e-06
4.8188038 1.069038e-05
4.8192438 1.1428344e-05
4.8196839 1.2160113e-05
4.820124 1.2881185e-05
4.8205641 1.3587057e-05
4.8210042 1.4273228e-05
4.8214443 1.4951076e-05
4.8218844 1.6001252e-05
4.8223245 1.7564384e-05
4.8227646 1.9609697e-05
4.8232046 2.210642e-05
4.8236447 2.5023777e-05
4.8240848 2.8330996e-05
4.8245249 3.1997303e-05
4.824965 3.5991924e-05
4.8254051 4.0284086e-05
4.8258452 4.4843015e-05
4.8262853 4.9637937e-05
4.8267253 5.463808e-05
4.8271654 5.9812669e-05
4.8276055 6.5130931e-05
4.8280456 7.0562092e-05
4.8284857 7.6075379e-05
4.8289258 8.1640019e-05
4.8293659 8.7225237e-05
4.829806 9.280026e-05
4.830246 9.8334314e-05
4.8306861 0.00010379663
4.8311262 0.00010915642
4.8315663 0.00011438293
4.8320064 0.00012044805
4.8324465 0.00012928373
4.8328866 0.00014079293
4.8333267 0.0001548192
4.8337668 0.00017120612
4.8342068 0.00018979722
4.8346469 0.00021043606
4.835087 0.0002329662
4.8355271 0.0002572312
4.8359672 0.00028307461
4.8364073 0.00031033998
4.8368474 0.00033887088
4.8372875 0.00036851084
4.8377275 0.00039910345
4.8381676 0.00043049223
4.8386077 0.00046252076
4.8390478 0.00049503259
4.8394879 0.00052787127
4.839928 0.00056088035
4.8403681 0.0005939034
4.8408082 0.00062678397
4.8412482 0.00065936561
4.8416883 0.00069149188
4.8421284 0.00072389724
4.8425685 0.00076545339
4.8430086 0.0008180242
4.8434487 0.00088103787
4.8438888 0.0009539226
4.8443289 0.0010361066
4.844769 0.0011270181
4.845209 0.0012260852
4.8456491 0.0013327361
4.8460892 0.0014463992
4.8465293 0.0015665025
4.8469694 0.0016924742
4.8474095 0.0018237426
4.8478496 0.0019597359
4.8482897 0.0020998822
4.8487297 0.0022436098
4.8491698 0.0023903469
4.8496099 0.0025395216
4.85005 0.0026905622
4.8504901 0.0028428968
4.8509302 0.0029959537
4.8513703 0.003149161
4.8518104 0.003301947
4.8522505 0.0034537399
4.8526905 0.0036198065
4.8531306 0.0038182092
4.8535707 0.0040476167
4.8540108 0.0043066554
4.8544509 0.0045939516
4.854891 0.0049081318
4.8553311 0.0052478224
4.8557712 0.0056116497
4.8562112 0.0059982401
4.8566513 0.00640622
4.8570914 0.0068342158
4.8575315 0.007280854
4.8579716 0.0077447608
4.8584117 0.0082245627
4.8588518 0.0087188861
4.8592919 0.0092263573
4.8597319 0.0097456028
4.860172 0.010275249
4.8606121 0.010813922
4.8610522 0.011360249
4.8614923 0.011912855
4.8619324 0.012470368
4.8623725 0.013031413
4.8628126 0.013602851
4.8632527 0.014228628
4.8636927 0.014914197
4.8641328 0.015658085
4.8645729 0.016458814
4.865013 0.017314912
4.8654531 0.018224901
4.8658932 0.019187309
4.8663333 0.020200658
4.8667734 0.021263475
4.8672134 0.022374284
4.8676535 0.023531611
4.8680936 0.024733979
4.8685337 0.025979915
4.8689738 0.027267943
4.8694139 0.028596588
4.869854 0.029964375
4.8702941 0.03136983
4.8707341 0.032811476
4.8711742 0.034287839
4.8716143 0.035797444
4.8720544 0.037338815
4.8724945 0.038910479
4.8729346 0.040511015
4.8733747 0.042147295
4.8738148 0.043827335
4.8742549 0.045554698
4.8746949 0.047332951
4.875135 0.049165658
4.8755751 0.051056384
4.8760152 0.053008694
4.8764553 0.055026154
4.8768954 0.057112329
4.8773355 0.059270783
4.8777756 0.061505081
4.8782156 0.063818789
4.8786557 0.066215471
4.8790958 0.068698694
4.8795359 0.07127202
4.879976 0.073939017
4.8804161 0.076703248
4.8808562 0.07956828
4.8812963 0.082537676
4.8817363 0.085615002
4.8821764 0.088803822
4.8826165 0.092107703
4.8830566 0.095530209
4.8834967 0.099051772
4.8839368 0.10259888
4.8843769 0.10616497
4.884817 0.10974911
4.8852571 0.11335041
4.8856971 0.11696795
4.8861372 0.12060083
4.8865773 0.12424813
4.8870174 0.12790894
4.8874575 0.13158236
4.8878976 0.13526747
4.8883377 0.13896336
4.8887778 0.14266913
4.8892178 0.14638386
4.8896579 0.15010664
4.890098 0.15383657
4.8905381 0.15757274
4.8909782 0.16131422
4.8914183 0.16506013
4.8918584 0.16880953
4.8922985 0.17256154
4.8927385 0.17631522
4.8931786 0.18006969
4.8936187 0.18382476
4.8940588 0.1875971
4.8944989 0.19139231
4.894939 0.19520823
4.8953791 0.19904269
4.8958192 0.20289354
4.8962593 0.2067586
4.8966993 0.21063574
4.8971394 0.21452277
4.8975795 0.21841755
4.8980196 0.22231792
4.8984597 0.22622171
4.8988998 0.23012676
4.8993399 0.23403092
4.89978 0.23793201
4.90022 0.2418279
4.9006601 0.2457164
4.9011002 0.24959537
4.9015403 0.25346265
4.9019804 0.25731606
4.9024205 0.26115346
4.9028606 0.26497268
4.9033007 0.26877157
4.9037407 0.27254796
4.9041808 0.27625073
4.9046209 0.27978394
4.905061 0.28314917
4.9055011 0.28635073
4.9059412 0.2893929
4.9063813 0.29227998
4.9068214 0.29501625
4.9072615 0.29760602
4.9077015 0.30005357
4.9081416 0.3023632
4.9085817 0.30453919
4.9090218 0.30658585
4.9094619 0.30850747
4.909902 0.31030833
4.9103421 0.31199274
4.9107822 0.31356498
4.9112222 0.31502934
4.9116623 0.31639013
4.9121024 0.31765163
4.9125425 0.31881813
4.9129826 0.31989394
4.9134227 0.32088333
4.9138628 0.32179061
4.9143029 0.32261637
4.9147429 0.32332557
4.915183 0.3239058
4.9156231 0.32435368
4.9160632 0.32466584
4.9165033 0.32483891
4.9169434 0.32486951
4.9173835 0.32475428
4.9178236 0.32448983
4.9182637 0.32407279
4.9187037 0.32349979
4.9191438 0.32276746
4.9195839 0.32187242
4.920024 0.3208113
4.9204641 0.31958073
4.9209042 0.31817732
4.9213443 0.31659772
4.9217844 0.31483853
4.9222244 0.3128964
4.9226645 0.31076795
4.9231046 0.3084498
4.9235447 0.30593858
4.9239848 0.30323092
4.9244249 0.30032344
4.924865 0.29729211
4.9253051 0.29422959
4.9257451 0.29113599
4.9261852 0.28801123
4.9266253 0.28485525
4.9270654 0.28166798
4.9275055 0.27844936
4.9279456 0.27519932
4.9283857 0.2719178
4.9288258 0.26860473
4.9292659 0.26526005
4.9297059 0.26188369
4.930146 0.25847559
4.9305861 0.25503567
4.9310262 0.25156388
4.9314663 0.24806015
4.9319064 0.24452442
4.9323465 0.24095661
4.9327866 0.23735667
4.9332266 0.23372453
4.9336667 0.23006012
4.9341068 0.22636338
4.9345469 0.22263424
4.934987 0.2188702
4.9354271 0.21505991
4.9358672 0.21120592
4.9363073 0.20731295
4.9367473 0.2033857
4.9371874 0.19942888
4.9376275 0.19544718
4.9380676 0.19144532
4.9385077 0.18742799
4.9389478 0.18339991
4.9393879 0.17936577
4.939828 0.17533029
4.9402681 0.17129817
4.9407081 0.1672741
4.9411482 0.1632628
4.9415883 0.15926897
4.9420284 0.15529732
4.9424685 0.15135255
4.9429086 0.14743936
4.9433487 0.14356246
4.9437888 0.13972655
4.9442288 0.13593635
4.9446689 0.13219654
4.945109 0.12851197
4.9455491 0.12490019
4.9459892 0.12137001
4.9464293 0.11791964
4.9468694 0.11454727
4.9473095 0.1112511
4.9477495 0.10802933
4.9481896 0.10488017
4.9486297 0.10180181
4.9490698 0.098792447
4.9495099 0.095850287
4.94995 0.092973526
4.9503901 0.090160366
4.9508302 0.087409005
4.9512703 0.084717644
4.9517103 0.082084481
4.9521504 0.079507717
4.9525905 0.07698555
4.9530306 0.074516182
4.9534707 0.07209781
4.9539108 0.069728636
4.9543509 0.067406858
4.954791 0.065130676
4.955231 0.06289829
4.9556711 0.060721543
4.9561112 0.058641955
4.9565513 0.056660793
4.9569914 0.054776097
4.9574315 0.052985905
4.9578716 0.051288257
4.9583117 0.049681193
4.9587518 0.048162751
4.9591918 0.046730971
4.9596319 0.045383893
4.960072 0.044119556
4.9605121 0.042936
4.9609522 0.041831263
4.9613923 0.040803385
4.9618324 0.039850405
4.9622725 0.038970364
4.9627125 0.038161299
4.9631526 0.037421251
4.9635927 0.03674826
4.9640328 0.036140363
4.9644729 0.035595602
4.964913 0.035112014
4.9653531 0.03468764
4.9657932 0.034320853
4.9662332 0.034018106
4.9666733 0.033783089
4.9671134 0.033616515
4.9675535 0.033519102
4.9679936 0.033491563
4.9684337 0.033534613
4.9688738 0.033648969
4.9693139 0.033835345
4.969754 0.034094455
4.970194 0.034427016
4.9706341 0.034833742
4.9710742 0.035315349
4.9715143 0.035872551
4.9719544 0.036506064
4.9723945 0.037216602
4.9728346 0.038004881
4.9732747 0.038871616
4.9737147 0.039817522
4.9741548 0.040843315
4.9745949 0.041949708
4.975035 0.043137418
4.9754751 0.044407159
4.9759152 0.045759647
4.9763553 0.047176626
4.9767954 0.048624311
4.9772354 0.050106981
4.9776755 0.051629898
4.9781156 0.053198326
4.9785557 0.054817528
4.9789958 0.056492767
4.9794359 0.058229306
4.979876 0.060032408
4.9803161 0.061907337
4.9807562 0.063859356
4.9811962 0.065893728
4.9816363 0.068015717
4.9820764 0.070230584
4.9825165 0.072543594
4.9829566 0.07496001
4.9833967 0.077485095
4.9838368 0.080124112
4.9842769 0.082882325
4.9847169 0.085764996
4.985157 0.088777388
4.9855971 0.091924766
4.9860372 0.095212391
4.9864773 0.098635759
4.9869174 0.10210307
4.9873575 0.10558989
4.9877976 0.1090955
4.9882376 0.11261913
4.9886777 0.11616007
4.9891178 0.11971755
4.9895579 0.12329085
4.989998 0.12687922
4.9904381 0.13048192
4.9908782 0.13409821
4.9913183 0.13772735
4.9917584 0.14136859
4.9921984 0.1450212
4.9926385 0.14868444
4.9930786 0.15235755
4.9935187 0.15603981
4.9939588 0.15973047
4.9943989 0.16342878
4.994839 0.16713402
4.9952791 0.17084543
4.9957191 0.17456228
4.9961592 0.17828382
4.9965993 0.18200932
4.9970394 0.18575111
4.9974795 0.18952249
4.9979196 0.19332073
4.9983597 0.19714309
4.9987998 0.20098685
4.9992398 0.20484925
4.9996799 0.20872757
5.00012 0.21261907
5.0005601 0.216521
5.0010002 0.22043064
5.0014403 0.22434523
5.0018804 0.22826206
5.0023205 0.23217836
5.0027606 0.23609142
5.0032006 0.23999849
5.0036407 0.24389684
5.0040808 0.24778372
5.0045209 0.2516564
5.004961 0.25551214
5.0054011 0.2593482
5.0058412 0.26316185
5.0062813 0.26695035
5.0067213 0.27071095
5.0071614 0.27442179
5.0076015 0.27798168
5.0080416 0.28137956
5.0084817 0.28461934
5.0089218 0.28770492
5.0093619 0.29064021
5.009802 0.29342912
5.010242 0.29607555
5.0106821 0.29858341
5.0111222 0.3009566
5.0115623 0.30319903
5.0120024 0.30531461
5.0124425 0.30730725
5.0128826 0.30918084
5.0133227 0.3109393
5.0137628 0.31258654
5.0142028 0.31412645
5.0146429 0.31556295
5.015083 0.31689994
5.0155231 0.31814133
5.0159632 0.31929102
5.0164033 0.32035293
5.0168434 0.32133095
5.0172835 0.32222872
5.0177235 0.32301824
5.0181636 0.32367686
5.0186037 0.32420144
5.0190438 0.32458885
5.0194839 0.32483597
5.019924 0.32493967
5.0203641 0.32489683
5.0208042 0.32470431
5.0212442 0.324359
5.0216843 0.32385776
5.0221244 0.32319747
5.0225645 0.322375
5.0230046 0.32138722
5.0234447 0.32023101
5.0238848 0.31890324
5.0243249 0.31740079
5.024765 0.31572052
5.025205 0.31385932
5.0256451 0.31181404
5.0260852 0.30958158
5.0265253 0.30715879
5.0269654 0.30454256
5.0274055 0.30172976
5.0278456 0.29875595
5.0282857 0.29574105
5.0287257 0.29269367
5.0291658 0.28961359
5.0296059 0.28650058
5.030046 0.28335444
5.0304861 0.28017493
5.0309262 0.27696184
5.0313663 0.27371494
5.0318064 0.27043402
5.0322464 0.26711885
5.0326865 0.26376922
5.0331266 0.26038491
5.0335667 0.25696569
5.0340068 0.25351134
5.0344469 0.25002165
5.034887 0.24649639
5.0353271 0.24293534
5.0357672 0.23933829
5.0362072 0.23570501
5.0366473 0.23203528
5.0370874 0.22832888
5.0375275 0.22458559
5.0379676 0.22080471
5.0384077 0.21697673
5.0388478 0.2131018
5.0392879 0.20918491
5.0397279 0.20523108
5.040168 0.20124531
5.0406081 0.1972326
5.0410482 0.19319796
5.0414883 0.18914639
5.0419284 0.1850829
5.0423685 0.1810125
5.0428086 0.17694019
5.0432486 0.17287097
5.0436887 0.16880985
5.0441288 0.16476184
5.0445689 0.16073194
5.045009 0.15672515
5.0454491 0.15274648
5.0458892 0.14880093
5.0463293 0.14489352
5.0467694 0.14102924
5.0472094 0.1372131
5.0476495 0.1334501
5.0480896 0.12974526
5.0485297 0.12610114
5.0489698 0.12251534
5.0494099 0.11898781
5.04985 0.11551859
5.0502901 0.11210773
5.0507301 0.10875526
5.0511702 0.10546123
5.0516103 0.10222566
5.0520504 0.09904861
5.0524905 0.09593011
5.0529306 0.092870203
5.0533707 0.089868928
5.0538108 0.086926324
5.0542509 0.084042433
5.0546909 0.081217293
5.055131 0.078450944
5.0555711 0.075743427
5.0560112 0.073094781
5.0564513 0.070505046
5.0568914 0.067974262
5.0573315 0.065502469
5.0577716 0.063089707
5.0582116 0.060736015
5.0586517 0.05844103
5.0590918 0.056201098
5.0595319 0.054015722
5.059972 0.051885377
5.0604121 0.049810541
5.0608522 0.047791691
5.0612923 0.045829305
5.0617323 0.04392386
5.0621724 0.042075832
5.0626125 0.040285699
5.0630526 0.038553938
5.0634927 0.036881027
5.0639328 0.035267443
5.0643729 0.033713662
5.064813 0.032220163
5.0652531 0.030787421
5.0656931 0.029415915
5.0661332 0.028106122
5.0665733 0.026858519
5.0670134 0.025673583
5.0674535 0.024551791
5.0678936 0.02349362
5.0683337 0.022499549
5.0687738 0.021570053
5.0692138 0.020679113
5.0696539 0.019797603
5.070094 0.018927098
5.0705341 0.01806921
5.0709742 0.01722555
5.0714143 0.016397728
5.0718544 0.015587355
5.0722945 0.014796044
5.0727345 0.014025404
5.0731746 0.013277046
5.0736147 0.012552582
5.0740548 0.011853622
5.0744949 0.011181778
5.074935 0.010538661
5.0753751 0.0099258803
5.0758152 0.0093450484
5.0762553 0.0087977758
5.0766953 0.0082856736
5.0771354 0.0078103528
5.0775755 0.0073734242
5.0780156 0.0069764989
5.0784557 0.0066211878
5.0788958 0.006309102
5.0793359 0.0060351968
5.079776 0.0057663546
5.080216 0.0054984715
5.0806561 0.0052323129
5.0810962 0.0049686442
5.0815363 0.0047082306
5.0819764 0.0044518375
5.0824165 0.0042002302
5.0828566 0.0039541739
5.0832967 0.003714434
5.0837367 0.0034817759
5.0841768 0.0032569648
5.0846169 0.003040766
5.085057 0.0028339448
5.0854971 0.0026372666
5.0859372 0.0024514967
5.0863773 0.0022774004
5.0868174 0.0021157429
5.0872575 0.0019672897
5.0876975 0.001832806
5.0881376 0.0017130571
5.0885777 0.0016088084
5.0890178 0.0015208251
5.0894579 0.0014497721
5.089898 0.001386529
5.0903381 0.0013248804
5.0907782 0.0012649664
5.0912182 0.0012069272
5.0916583 0.0011509029
5.0920984 0.0010970338
5.0925385 0.0010454598
5.0929786 0.0009963212
5.0934187 0.00094975813
5.0938588 0.00090591072
5.0942989 0.00086491913
5.0947389 0.00082692349
5.095179 0.00079206396
5.0956191 0.00076048068
5.0960592 0.0007323138
5.0964993 0.00070770346
5.0969394 0.00068678982
5.0973795 0.00066971303
5.0978196 0.00065661321
5.0982597 0.00064763054
5.0986997 0.00064290514
5.0991398 0.00064257717
5.0995799 0.00064678678
5.10002 0.0006561219
5.1004601 0.00067191768
5.1009002 0.00069402238
5.1013403 0.0007221799
5.1017804 0.00075613416
5.1022204 0.00079562909
5.1026605 0.00084040859
5.1031006 0.00089021658
5.1035407 0.00094479699
5.1039808 0.0010038937
5.1044209 0.0010672507
5.104861 0.0011346118
5.1053011 0.0012057211
5.1057411 0.0012803223
5.1061812 0.0013581594
5.1066213 0.0014389763
5.1070614 0.001522517
5.1075015 0.0016085254
5.1079416 0.0016967453
5.1083817 0.0017869208
5.1088218 0.0018787956
5.1092619 0.0019721138
5.1097019 0.0020666192
5.110142 0.0021627988
5.1105821 0.0022760188
5.1110222 0.0024117166
5.1114623 0.0025688886
5.1119024 0.0027465312
5.1123425 0.002943641
5.1127826 0.0031592142
5.1132226 0.0033922473
5.1136627 0.0036417367
5.1141028 0.0039066788
5.1145429 0.0041860702
5.114983 0.0044789071
5.1154231 0.004784186
5.1158632 0.0051009034
5.1163033 0.0054280556
5.1167433 0.0057646391
5.1171834 0.0061096503
5.1176235 0.0064620856
5.1180636 0.0068209414
5.1185037 0.0071852142
5.1189438 0.0075539004
5.1193839 0.0079259964
5.119824 0.0083004986
5.1202641 0.0086764034
5.1207041 0.009070886
5.1211442 0.0095167087
5.1215843 0.010012998
5.1220244 0.010558086
5.1224645 0.011150306
5.1229046 0.01178799
5.1233447 0.01246947
5.1237848 0.013193079
5.1242248 0.01395715
5.1246649 0.014760014
5.125105 0.015600005
5.1255451 0.016475455
5.1259852 0.017384696
5.1264253 0.01832606
5.1268654 0.019297881
5.1273055 0.020298491
5.1277455 0.021326222
5.1281856 0.022379407
5.1286257 0.023456377
5.1290658 0.024555467
5.1295059 0.025675007
5.129946 0.026813331
5.1303861 0.027968771
5.1308262 0.029143291
5.1312663 0.030369934
5.1317063 0.031657648
5.1321464 0.033007225
5.1325865 0.034419457
5.1330266 0.035895136
5.1334667 0.037435053
5.1339068 0.039039998
5.1343469 0.040710765
5.134787 0.042448144
5.135227 0.044252926
5.1356671 0.046125904
5.1361072 0.048067869
5.1365473 0.050079611
5.1369874 0.052161923
5.1374275 0.054315597
5.1378676 0.056541423
5.1383077 0.058840193
5.1387477 0.061212699
5.1391878 0.063659732
5.1396279 0.066182083
5.140068 0.068780544
5.1405081 0.071455907
5.1409482 0.074208963
5.1413883 0.077030108
5.1418284 0.079906923
5.1422685 0.082837782
5.1427085 0.085821065
5.1431486 0.088855154
5.1435887 0.091938431
5.1440288 0.095069279
5.1444689 0.098246077
5.144909 0.10146721
5.1453491 0.10473106
5.1457892 0.108036
5.1462292 0.11138042
5.1466693 0.1147627
5.1471094 0.11818123
5.1475495 0.12163438
5.1479896 0.12512053
5.1484297 0.12863807
5.1488698 0.13218538
5.1493099 0.13576084
5.1497499 0.13936283
5.15019 0.14298974
5.1506301 0.14663994
5.1510702 0.15031182
5.1515103 0.15401113
5.1519504 0.15777193
5.1523905 0.16159391
5.1528306 0.16547141
5.1532707 0.16939878
5.1537107 0.17337037
5.1541508 0.17738053
5.1545909 0.1814236
5.155031 0.18549394
5.1554711 0.18958589
5.1559112 0.1936938
5.1563513 0.19781203
5.1567914 0.20193491
5.1572314 0.2060568
5.1576715 0.21017205
5.1581116 0.21427501
5.1585517 0.21836001
5.1589918 0.22242142
5.1594319 0.22645359
5.159872 0.23045085
5.1603121 0.23440756
5.1607522 0.23831806
5.1611922 0.24217671
5.1616323 0.24597771
5.1620724 0.24970331
5.1625125 0.25334498
5.1629526 0.25690394
5.1633927 0.26038138
5.1638328 0.2637785
5.1642729 0.2670965
5.1647129 0.27033658
5.165153 0.27349995
5.1655931 0.2765878
5.1660332 0.27960134
5.1664733 0.28254175
5.1669134 0.28541025
5.1673535 0.28820804
5.1677936 0.29093631
5.1682336 0.29359626
5.1686737 0.29618909
5.1691138 0.29871601
5.1695539 0.30117822
5.169994 0.30357691
5.1704341 0.30591328
5.1708742 0.30818854
5.1713143 0.31040389
5.1717544 0.31256052
5.1721944 0.31463188
5.1726345 0.31653469
5.1730746 0.31826358
5.1735147 0.31981887
5.1739548 0.32120091
5.1743949 0.32241005
5.174835 0.32344661
5.1752751 0.32431095
5.1757151 0.3250034
5.1761552 0.32552431
5.1765953 0.32587402
5.1770354 0.32605286
5.1774755 0.32606118
5.1779156 0.32589933
5.1783557 0.32556763
5.1787958 0.32506644
5.1792358 0.32439609
5.1796759 0.32355693
5.180116 0.3225493
5.1805561 0.32137353
5.1809962 0.32002997
5.1814363 0.31851896
5.1818764 0.31684085
5.1823165 0.31499949
5.1827566 0.31306685
5.1831966 0.31107007
5.1836367 0.30900758
5.1840768 0.30687783
5.1845169 0.30467925
5.184957 0.3024103
5.1853971 0.30006941
5.1858372 0.29765502
5.1862773 0.29516558
5.1867173 0.29259953
5.1871574 0.28995531
5.1875975 0.28723136
5.1880376 0.28442612
5.1884777 0.28153804
5.1889178 0.27856556
5.1893579 0.27550712
5.189798 0.27236116
5.190238 0.26912612
5.1906781 0.26580045
5.1911182 0.26238259
5.1915583 0.25887098
5.1919984 0.25526406
5.1924385 0.25156028
5.1928786 0.24777193
5.1933187 0.24392709
5.1937588 0.24003171
5.1941988 0.23609119
5.1946389 0.23211093
5.195079 0.22809634
5.1955191 0.22405282
5.1959592 0.21998578
5.1963993 0.21590062
5.1968394 0.21180275
5.1972795 0.20769757
5.1977195 0.20359048
5.1981596 0.19948689
5.1985997 0.1953922
5.1990398 0.19131182
5.1994799 0.18725114
5.19992 0.18321559
5.2003601 0.17921055
5.2008002 0.17524144
5.2012402 0.17131365
5.2016803 0.16743259
5.2021204 0.16360367
5.2025605 0.1598323
5.2030006 0.15611977
5.2034407 0.15243302
5.2038808 0.14876474
5.2043209 0.14511631
5.204761 0.14148912
5.205201 0.13788457
5.2056411 0.13430404
5.2060812 0.13074892
5.2065213 0.12722059
5.2069614 0.12372045
5.2074015 0.12024988
5.2078416 0.11681027
5.2082817 0.11340301
5.2087217 0.11002949
5.2091618 0.10669109
5.2096019 0.10338921
5.210042 0.10012523
5.2104821 0.096900532
5.2109222 0.093716516
5.2113623 0.090574566
5.2118024 0.087476069
5.2122424 0.084422414
5.2126825 0.081414989
5.2131226 0.078455181
5.2135627 0.075568186
5.2140028 0.072779037
5.2144429 0.070085339
5.214883 0.067484684
5.2153231 0.064974661
5.2157632 0.062552862
5.2162032 0.060216878
5.2166433 0.057964298
5.2170834 0.055792715
5.2175235 0.053699718
5.2179636 0.051682898
5.2184037 0.049739846
5.2188438 0.047868153
5.2192839 0.04606541
5.2197239 0.044329206
5.220164 0.042657134
5.2206041 0.041046783
5.2210442 0.039495745
5.2214843 0.03800161
5.2219244 0.036561969
5.2223645 0.035174413
5.2228046 0.033836531
5.2232446 0.032545916
5.2236847 0.031300732
5.2241248 0.03010236
5.2245649 0.028951061
5.225005 0.027846787
5.2254451 0.026789492
5.2258852 0.02577913
5.2263253 0.024815654
5.2267654 0.023899017
5.2272054 0.023029173
5.2276455 0.022206075
5.2280856 0.021429677
5.2285257 0.020699932
5.2289658 0.020016793
5.2294059 0.019380214
5.229846 0.018790148
5.2302861 0.018246549
5.2307261 0.01774937
5.2311662 0.017298564
5.2316063 0.016894085
5.2320464 0.016535887
5.2324865 0.016223922
5.2329266 0.015958144
5.2333667 0.015738507
5.2338068 0.015564946
5.2342468 0.015435965
5.2346869 0.015350558
5.235127 0.015308636
5.2355671 0.015310111
5.2360072 0.015354896
5.2364473 0.015442902
5.2368874 0.015574041
5.2373275 0.015748224
5.2377676 0.015965363
5.2382076 0.016225371
5.2386477 0.016528159
5.2390878 0.016873639
5.2395279 0.017261722
5.239968 0.017692321
5.2404081 0.018165347
5.2408482 0.018680712
5.2412883 0.019238327
5.2417283 0.019838106
5.2421684 0.020479959
5.2426085 0.021163798
5.2430486 0.021889535
5.2434887 0.022657082
5.2439288 0.02346635
5.2443689 0.024320329
5.244809 0.0252284
5.245249 0.02619176
5.2456891 0.027211013
5.2461292 0.02828676
5.2465693 0.029419605
5.2470094 0.030610151
5.2474495 0.031859
5.2478896 0.033166755
5.2483297 0.034534019
5.2487698 0.035961396
5.2492098 0.037449487
5.2496499 0.038998895
5.25009 0.040610224
5.2505301 0.042284076
5.2509702 0.044021054
5.2514103 0.045821761
5.2518504 0.0476868
5.2522905 0.049616773
5.2527305 0.051612283
5.2531706 0.053673934
5.2536107 0.055802327
5.2540508 0.057998067
5.2544909 0.060260554
5.254931 0.062567498
5.2553711 0.064912907
5.2558112 0.067300222
5.2562513 0.069732883
5.2566913 0.072214329
5.2571314 0.074748
5.2575715 0.077337336
5.2580116 0.079985777
5.2584517 0.082696763
5.2588918 0.085473734
5.2593319 0.088320129
5.259772 0.091239389
5.260212 0.094234954
5.2606521 0.097310263
5.2610922 0.10046876
5.2615323 0.10371387
5.2619724 0.10704906
5.2624125 0.11047774
5.2628526 0.11400337
5.2632927 0.11762938
5.2637327 0.12135922
5.2641728 0.12519632
5.2646129 0.12914412
5.265053 0.13317375
5.2654931 0.13722677
5.2659332 0.1413001
5.2663733 0.14539186
5.2668134 0.14950018
5.2672535 0.15362319
5.2676935 0.15775903
5.2681336 0.16190581
5.2685737 0.16606166
5.2690138 0.17022472
5.2694539 0.17439311
5.269894 0.17856496
5.2703341 0.18273839
5.2707742 0.18691154
5.2712142 0.19108254
5.2716543 0.19524951
5.2720944 0.19941057
5.2725345 0.20356387
5.2729746 0.20770752
5.2734147 0.21183966
5.2738548 0.21595841
5.2742949 0.2200619
5.2747349 0.22414826
5.275175 0.22821698
5.2756151 0.23227874
5.2760552 0.23633587
5.2764953 0.24038793
5.2769354 0.24443447
5.2773755 0.24847505
5.2778156 0.25250923
5.2782557 0.25653657
5.2786957 0.26055663
5.2791358 0.26456897
5.2795759 0.26857314
5.280016 0.2725687
5.2804561 0.27655522
5.2808962 0.28053225
5.2813363 0.28449934
5.2817764 0.28845607
5.2822164 0.29240198
5.2826565 0.29633663
5.2830966 0.30025959
5.2835367 0.30417041
5.2839768 0.30806866
5.2844169 0.31195388
5.284857 0.31582564
5.2852971 0.31968349
5.2857371 0.32346649
5.2861772 0.32711119
5.2866173 0.33062013
5.2870574 0.33399588
5.2874975 0.33724101
5.2879376 0.34035808
5.2883777 0.34334966
5.2888178 0.34621832
5.2892579 0.34896662
5.2896979 0.35159714
5.290138 0.35411243
5.2905781 0.35651507
5.2910182 0.35880762
5.2914583 0.36099265
5.2918984 0.36307273
5.2923385 0.36505042
5.2927786 0.3669283
5.2932186 0.36870892
5.2936587 0.37039485
5.2940988 0.37198867
5.2945389 0.37349293
5.294979 0.37491021
5.2954191 0.37624307
5.2958592 0.37750141
5.2962993 0.37872204
5.2967393 0.37990853
5.2971794 0.38105951
5.2976195 0.38217362
5.2980596 0.38324948
5.2984997 0.38428573
5.2989398 0.385281
5.2993799 0.38623393
5.29982 0.38714314
5.3002601 0.38800726
5.3007001 0.38882493
5.3011402 0.38959478
5.3015803 0.39031545
5.3020204 0.39098555
5.3024605 0.39160373
5.3029006 0.39216862
5.3033407 0.39267885
5.3037808 0.39313305
5.3042208 0.39352986
5.3046609 0.3938679
5.305101 0.3941458
5.3055411 0.39436221
5.3059812 0.39451623
5.3064213 0.39464496
5.3068614 0.39477205
5.3073015 0.39489739
5.3077415 0.39502086
5.3081816 0.39514233
5.3086217 0.3952617
5.3090618 0.39537882
5.3095019 0.3954936
5.309942 0.3956059
5.3103821 0.39571562
5.3108222 0.39582261
5.3112623 0.39592678
5.3117023 0.39602799
5.3121424 0.39612614
5.3125825 0.39622108
5.3130226 0.39631272
5.3134627 0.39640092
5.3139028 0.39648558
5.3143429 0.39656656
5.314783 0.39664374
5.315223 0.39671702
5.3156631 0.39678626
5.3161032 0.39685135
5.3165433 0.39691269
5.3169834 0.39697165
5.3174235 0.39702821
5.3178636 0.39708224
5.3183037 0.39713361
5.3187437 0.39718221
5.3191838 0.3972279
5.3196239 0.39727055
5.320064 0.39731005
5.3205041 0.39734627
5.3209442 0.39737908
5.3213843 0.39740835
5.3218244 0.39743397
5.3222645 0.3974558
5.3227045 0.39747372
5.3231446 0.3974876
5.3235847 0.39749732
5.3240248 0.39750275
5.3244649 0.39750377
5.324905 0.39750025
5.3253451 0.39749206
5.3257852 0.39747909
5.3262252 0.39746119
5.3266653 0.3974371
5.3271054 0.3973839
5.3275455 0.3972917
5.3279856 0.39715906
5.3284257 0.39698455
5.3288658 0.39676675
5.3293059 0.39650422
5.3297459 0.39619554
5.330186 0.39583928
5.3306261 0.39543401
5.3310662 0.39497829
5.3315063 0.39447071
5.3319464 0.39390984
5.3323865 0.39329423
5.3328266 0.39262248
5.3332667 0.39189313
5.3337067 0.39110478
5.3341468 0.39025599
5.3345869 0.38934533
5.335027 0.38837136
5.3354671 0.38733268
5.3359072 0.38622783
5.3363473 0.3850554
5.3367874 0.38381396
5.3372274 0.38251367
5.3376675 0.38117627
5.3381076 0.37980502
5.3385477 0.3784028
5.3389878 0.37697249
5.3394279 0.37551696
5.339868 0.3740391
5.3403081 0.37254179
5.3407481 0.37102789
5.3411882 0.3695003
5.3416283 0.36796188
5.3420684 0.36641552
5.3425085 0.36486409
5.3429486 0.36331047
5.3433887 0.36175754
5.3438288 0.36020818
5.3442689 0.35866526
5.3447089 0.35713166
5.345149 0.35561027
5.3455891 0.35410396
5.3460292 0.3526156
5.3464693 0.35114808
5.3469094 0.34970427
5.3473495 0.34828446
5.3477896 0.3468686
5.3482296 0.34545298
5.3486697 0.34403895
5.3491098 0.34262785
5.3495499 0.34122107
5.34999 0.33981994
5.3504301 0.33842582
5.3508702 0.33704009
5.3513103 0.33566408
5.3517504 0.33429916
5.3521904 0.33294669
5.3526305 0.33160801
5.3530706 0.3302845
5.3535107 0.32897751
5.3539508 0.32768839
5.3543909 0.3264185
5.354831 0.3251692
5.3552711 0.32394184
5.3557111 0.32273779
5.3561512 0.3215584
5.3565913 0.32040502
5.3570314 0.31927902
5.3574715 0.31818175
5.3579116 0.31717344
5.3583517 0.31631167
5.3587918 0.31558927
5.3592318 0.31499904
5.3596719 0.31453378
5.360112 0.3141863
5.3605521 0.3139494
5.3609922 0.3138159
5.3614323 0.3137786
5.3618724 0.3138303
5.3623125 0.31396381
5.3627526 0.31417194
5.3631926 0.31444749
5.3636327 0.31478327
5.3640728 0.31517209
5.3645129 0.31560674
5.364953 0.31608004
5.3653931 0.31658479
5.3658332 0.31711381
5.3662733 0.31765988
5.3667133 0.31821583
5.3671534 0.31877445
5.3675935 0.31932856
5.3680336 0.31988721
5.3684737 0.32052107
5.3689138 0.32123301
5.3693539 0.32201569
5.369794 0.32286177
5.370234 0.32376392
5.3706741 0.3247148
5.3711142 0.32570707
5.3715543 0.3267334
5.3719944 0.32778646
5.3724345 0.3288589
5.3728746 0.32994339
5.3733147 0.3310326
5.3737548 0.33211918
5.3741948 0.3331958
5.3746349 0.33425513
5.375075 0.33528983
5.3755151 0.33629256
5.3759552 0.33725598
5.3763953 0.33817277
5.3768354 0.33903558
5.3772755 0.33983708
5.3777155 0.34056993
5.3781556 0.34122705
5.3785957 0.34182083
5.3790358 0.34236019
5.3794759 0.34284336
5.379916 0.34326859
5.3803561 0.34363411
5.3807962 0.34393815
5.3812362 0.34417896
5.3816763 0.34435476
5.3821164 0.34446379
5.3825565 0.34450429
5.3829966 0.34447449
5.3834367 0.34437264
5.3838768 0.34419696
5.3843169 0.34394569
5.384757 0.34361706
5.385197 0.34320932
5.3856371 0.3427207
5.3860772 0.34214943
5.3865173 0.34149375
5.3869574 0.3407519
5.3873975 0.33992211
5.3878376 0.33900261
5.3882777 0.33799165
5.3887177 0.33688394
5.3891578 0.33566816
5.3895979 0.33434289
5.390038 0.3329074
5.3904781 0.3313609
5.3909182 0.32970264
5.3913583 0.32793187
5.3917984 0.32604781
5.3922384 0.32404971
5.3926785 0.3219368
5.3931186 0.31970833
5.3935587 0.31736353
5.3939988 0.31490164
5.3944389 0.31232191
5.394879 0.30962356
5.3953191 0.30680585
5.3957592 0.303868
5.3961992 0.30080925
5.3966393 0.29762886
5.3970794 0.29432604
5.3975195 0.29090005
5.3979596 0.28735012
5.3983997 0.28367549
5.3988398 0.27987905
5.3992799 0.27602872
5.3997199 0.27215222
5.40016 0.26825199
5.4006001 0.26433048
5.4010402 0.26039014
5.4014803 0.25643342
5.4019204 0.25246277
5.4023605 0.24848063
5.4028006 0.24448947
5.4032406 0.24049172
5.4036807 0.23648983
5.4041208 0.23248627
5.4045609 0.22848346
5.405001 0.22448388
5.4054411 0.22048995
5.4058812 0.21650415
5.4063213 0.2125289
5.4067614 0.20856667
5.4072014 0.2046199
5.4076415 0.20069104
5.4080816 0.19678254
5.4085217 0.19289686
5.4089618 0.18903643
5.4094019 0.18519372
5.409842 0.18135272
5.4102821 0.177514
5.4107221 0.17367844
5.4111622 0.1698469
5.4116023 0.16602026
5.4120424 0.1621994
5.4124825 0.15838518
5.4129226 0.15457848
5.4133627 0.15078018
5.4138028 0.14699115
5.4142428 0.14321226
5.4146829 0.13944439
5.415123 0.13568841
5.4155631 0.13194519
5.4160032 0.12821561
5.4164433 0.12450055
5.4168834 0.12080087
5.4173235 0.11711746
5.4177636 0.11345117
5.4182036 0.1098029
5.4186437 0.10617351
5.4190838 0.10256387
5.4195239 0.098983638
5.419964 0.095506171
5.4204041 0.092145018
5.4208442 0.08889678
5.4212843 0.085758055
5.4217243 0.082725442
5.4221644 0.079795541
5.4226045 0.076964951
5.4230446 0.07423027
5.4234847 0.071588098
5.4239248 0.069035034
5.4243649 0.066567677
5.424805 0.064182627
5.425245 0.061876482
5.4256851 0.059645841
5.4261252 0.057487304
5.4265653 0.05539747
5.4270054 0.053372938
5.4274455 0.051410307
5.4278856 0.049506176
5.4283257 0.047657144
5.4287658 0.045859811
5.4292058 0.044110775
5.4296459 0.042406636
5.430086 0.040738823
5.4305261 0.039101774
5.4309662 0.037496939
5.4314063 0.035925769
5.4318464 0.034389711
5.4322865 0.032890218
5.4327265 0.031428738
5.4331666 0.030006721
5.4336067 0.028625617
5.4340468 0.027286876
5.4344869 0.025991948
5.434927 0.024742282
5.4353671 0.023539329
5.4358072 0.022384538
5.4362472 0.021279359
5.4366873 0.020225242
5.4371274 0.019223637
5.4375675 0.018275993
5.4380076 0.017383761
5.4384477 0.01654839
5.4388878 0.015771331
5.4393279 0.015054032
5.439768 0.014397944
5.440208 0.01379483
5.4406481 0.013200619
5.4410882 0.012610887
5.4415283 0.012027015
5.4419684 0.011450383
5.4424085 0.010882371
5.4428486 0.010324362
5.4432887 0.0097777339
5.4437287 0.0092438691
5.4441688 0.0087241476
5.4446089 0.0082199502
5.445049 0.0077326576
5.4454891 0.0072636503
5.4459292 0.006814309
5.4463693 0.0063860143
5.4468094 0.0059801469
5.4472494 0.0055980874
5.4476895 0.0052412165
5.4481296 0.0049109148
5.4485697 0.0046085629
5.4490098 0.0043355414
5.4494499 0.0040932312
5.44989 0.0038830126
5.4503301 0.0037059387
5.4507702 0.0035414608
5.4512102 0.003377079
5.4516503 0.0032133057
5.4520904 0.003050653
5.4525305 0.002889633
5.4529706 0.002730758
5.4534107 0.0025745401
5.4538508 0.0024214916
5.4542909 0.0022721245
5.4547309 0.002126951
5.455171 0.0019864834
5.4556111 0.0018512338
5.4560512 0.0017217144
5.4564913 0.0015984374
5.4569314 0.0014819149
5.4573715 0.0013726591
5.4578116 0.0012711822
5.4582517 0.0011779964
5.4586917 0.0010936139
5.4591318 0.0010185468
5.4595719 0.00095330733
5.460012 0.00089840763
5.4604521 0.0008543599
5.4608922 0.00081919313
5.4613323 0.00078616968
5.4617724 0.0007549175
5.4622124 0.00072548407
5.4626525 0.00069791683
5.4630926 0.00067226326
5.4635327 0.00064857082
5.4639728 0.00062688695
5.4644129 0.00060725914
5.464853 0.00058973483
5.4652931 0.00057436149
5.4657331 0.00056118658
5.4661732 0.00055025756
5.4666133 0.00054162189
5.4670534 0.00053532703
5.4674935 0.00053142045
5.4679336 0.0005299496
5.4683737 0.00053096195
5.4688138 0.00053450496
5.4692539 0.00054062608
5.4696939 0.00054937279
5.470134 0.00056079253
5.4705741 0.00057493278
5.4710142 0.00059202875
5.4714543 0.00061538749
5.4718944 0.0006459573
5.4723345 0.0006834121
5.4727746 0.00072742579
5.4732146 0.0007776723
5.4736547 0.00083382552
5.4740948 0.00089555938
5.4745349 0.00096254779
5.474975 0.0010344646
5.4754151 0.0011109839
5.4758552 0.0011917794
5.4762953 0.0012765251
5.4767353 0.0013648949
5.4771754 0.0014565627
5.4776155 0.0015512025
5.4780556 0.0016484881
5.4784957 0.0017480934
5.4789358 0.0018496925
5.4793759 0.001952959
5.479816 0.0020575671
5.4802561 0.0021631906
5.4806961 0.0022695034
5.4811362 0.0023761794
5.4815763 0.0024923068
5.4820164 0.002633308
5.4824565 0.0027983623
5.4828966 0.0029863657
5.4833367 0.0031962141
5.4837768 0.0034268037
5.4842168 0.0036770305
5.4846569 0.0039457905
5.485097 0.0042319797
5.4855371 0.0045344941
5.4859772 0.0048522299
5.4864173 0.0051840829
5.4868574 0.0055289493
5.4872975 0.0058857251
5.4877375 0.0062533062
5.4881776 0.0066305888
5.4886177 0.0070164689
5.4890578 0.0074098424
5.4894979 0.0078096055
5.489938 0.0082146541
5.4903781 0.0086238843
5.4908182 0.0090361921
5.4912583 0.0094504736
5.4916983 0.0098706104
5.4921384 0.010336698
5.4925785 0.010856349
5.4930186 0.011427898
5.4934587 0.012049683
5.4938988 0.012720039
5.4943389 0.013437301
5.494779 0.014199806
5.495219 0.01500589
5.4956591 0.015853888
5.4960992 0.016742137
5.4965393 0.017668972
5.4969794 0.01863273
5.4974195 0.019631746
5.4978596 0.020664356
5.4982997 0.021728896
5.4987397 0.022823702
5.4991798 0.02394711
5.4996199 0.025097457
5.50006 0.026273077
5.5005001 0.027472306
5.5009402 0.028693482
5.5013803 0.029934939
5.5018204 0.031195013
5.5022605 0.032492458
5.5027005 0.033848284
5.5031406 0.035263771
5.5035807 0.036740198
5.5040208 0.038278844
5.5044609 0.039880988
5.504901 0.041547908
5.5053411 0.043280884
5.5057812 0.045081195
5.5062212 0.046950118
5.5066613 0.048888934
5.5071014 0.050898922
5.5075415 0.052981359
5.5079816 0.055137525
5.5084217 0.057368699
5.5088618 0.05967616
5.5093019 0.062061187
5.5097419 0.064525058
5.510182 0.067069053
5.5106221 0.06969445
5.5110622 0.072402528
5.5115023 0.075194567
5.5119424 0.078071845
5.5123825 0.081029894
5.5128226 0.084042337
5.5132627 0.087104284
5.5137027 0.090214049
5.5141428 0.093369944
5.5145829 0.096570282
5.515023 0.099813375
5.5154631 0.10309754
5.5159032 0.10642108
5.5163433 0.10978232
5.5167834 0.11317956
5.5172234 0.11661112
5.5176635 0.12007532
5.5181036 0.12357046
5.5185437 0.12709485
5.5189838 0.13064682
5.5194239 0.13422467
5.519864 0.13782672
5.5203041 0.14145127
5.5207441 0.14509665
5.5211842 0.14876116
5.5216243 0.15244311
5.5220644 0.15614083
5.5225045 0.15985314
5.5229446 0.16360991
5.5233847 0.16742539
5.5238248 0.17129428
5.5242649 0.17521125
5.5247049 0.17917099
5.525145 0.18316817
5.5255851 0.18719749
5.5260252 0.19125362
5.5264653 0.19533125
5.5269054 0.19942506
5.5273455 0.20352974
5.5277856 0.20763996
5.5282256 0.2117504
5.5286657 0.21585576
5.5291058 0.21995071
5.5295459 0.22402994
5.529986 0.22808812
5.5304261 0.23211995
5.5308662 0.2361201
5.5313063 0.24008325
5.5317463 0.2440041
5.5321864 0.24787731
5.5326265 0.25169759
5.5330666 0.25545159
5.5335067 0.2591148
5.5339468 0.26268664
5.5343869 0.26616793
5.534827 0.26955948
5.5352671 0.27286211
5.5357071 0.27607664
5.5361472 0.27920388
5.5365873 0.28224465
5.5370274 0.28519976
5.5374675 0.28807003
5.5379076 0.29085628
5.5383477 0.29355932
5.5387878 0.29617998
5.5392278 0.29871905
5.5396679 0.30117737
5.540108 0.30355574
5.5405481 0.30585499
5.5409882 0.30807592
5.5414283 0.31021936
5.5418684 0.31228612
5.5423085 0.31427702
5.5427485 0.31619287
5.5431886 0.31803281
5.5436287 0.31976713
5.5440688 0.32138096
5.5445089 0.32286947
5.544949 0.32422781
5.5453891 0.32545115
5.5458292 0.32653464
5.5462693 0.32747344
5.5467093 0.32826272
5.5471494 0.32889763
5.5475895 0.32937335
5.5480296 0.32968501
5.5484697 0.3298278
5.5489098 0.32979686
5.5493499 0.32958736
5.54979 0.32919446
5.55023 0.32861331
5.5506701 0.32783909
5.5511102 0.32686694
5.5515503 0.32569204
5.5519904 0.32430953
5.5524305 0.32271458
5.5528706 0.32090236
5.5533107 0.31886801
5.5537508 0.31668664
5.5541908 0.31449127
5.5546309 0.31228449
5.555071 0.31006668
5.5555111 0.30783826
5.5559512 0.30559962
5.5563913 0.30335117
5.5568314 0.30109331
5.5572715 0.29882645
5.5577115 0.29655098
5.5581516 0.29426732
5.5585917 0.29197586
5.5590318 0.28967701
5.5594719 0.28737117
5.559912 0.28505875
5.5603521 0.28274014
5.5607922 0.28041575
5.5612322 0.27808598
5.5616723 0.27575125
5.5621124 0.27341194
5.5625525 0.27106847
5.5629926 0.26872123
5.5634327 0.26637063
5.5638728 0.26401556
5.5643129 0.26164465
5.564753 0.25925696
5.565193 0.25685431
5.5656331 0.25443852
5.5660732 0.25201142
5.5665133 0.24957483
5.5669534 0.24713057
5.5673935 0.24468046
5.5678336 0.24222632
5.5682737 0.23976998
5.5687137 0.23731325
5.5691538 0.23485796
5.5695939 0.23240593
5.570034 0.22995898
5.5704741 0.22751894
5.5709142 0.22508762
5.5713543 0.22266685
5.5717944 0.22025845
5.5722344 0.21786423
5.5726745 0.21548604
5.5731146 0.21312567
5.5735547 0.21078496
5.5739948 0.20846573
5.5744349 0.20624455
5.574875 0.20419557
5.5753151 0.2023178
5.5757552 0.20061025
5.5761952 0.19907192
5.5766353 0.19770182
5.5770754 0.19649896
5.5775155 0.19546235
5.5779556 0.19459098
5.5783957 0.19388388
5.5788358 0.19334004
5.5792759 0.19295848
5.5797159 0.19273819
5.580156 0.19267819
5.5805961 0.19277749
5.5810362 0.19303509
5.5814763 0.19345
5.5819164 0.19402122
5.5823565 0.19474776
5.5827966 0.19562864
5.5832366 0.19666285
5.5836767 0.19784941
5.5841168 0.19918731
5.5845569 0.20066068
5.584997 0.20220091
5.5854371 0.20379777
5.5858772 0.20544916
5.5863173 0.20715299
5.5867574 0.20890716
5.5871974 0.21070958
5.5876375 0.21255814
5.5880776 0.21445075
5.5885177 0.21638531
5.5889578 0.21835972
5.5893979 0.22037189
5.589838 0.22241972
5.5902781 0.22450111
5.5907181 0.22661396
5.5911582 0.22875618
5.5915983 0.23092567
5.5920384 0.23312033
5.5924785 0.23533807
5.5929186 0.23757678
5.5933587 0.23983437
5.5937988 0.24210875
5.5942388 0.24439781
5.5946789 0.24670006
5.595119 0.24904824
5.5955591 0.25145769
5.5959992 0.25392238
5.5964393 0.25643625
5.5968794 0.25899328
5.5973195 0.26158742
5.5977596 0.26421264
5.5981996 0.26686289
5.5986397 0.26953215
5.5990798 0.27221436
5.5995199 0.2749035
5.59996 0.27759352
5.6004001 0.28027838
5.6008402 0.28295205
5.6012803 0.28560849
5.6017203 0.28824166
5.6021604 0.29084551
5.6026005 0.29341402
5.6030406 0.29594114
5.6034807 0.29842084
5.6039208 0.30084707
5.6043609 0.3032138
5.604801 0.30551499
5.605241 0.30772868
5.6056811 0.30980886
5.6061212 0.3117539
5.6065613 0.31356472
5.6070014 0.31524221
5.6074415 0.3167873
5.6078816 0.31820089
5.6083217 0.31948389
5.6087618 0.32063722
5.6092018 0.32166177
5.6096419 0.32255848
5.610082 0.32332823
5.6105221 0.32397195
5.6109622 0.32449054
5.6114023 0.32488492
5.6118424 0.32515599
5.6122825 0.32530467
5.6127225 0.32533186
5.6131626 0.32523848
5.6136027 0.32502543
5.6140428 0.32469363
5.6144829 0.32424399
5.614923 0.32367741
5.6153631 0.3229958
5.6158032 0.32221557
5.6162432 0.32133975
5.6166833 0.32036512
5.6171234 0.31928844
5.6175635 0.31810649
5.6180036 0.31681605
5.6184437 0.31541388
5.6188838 0.31389677
5.6193239 0.31226147
5.619764 0.31050478
5.620204 0.30862345
5.6206441 0.30661426
5.6210842 0.30447398
5.6215243 0.3021994
5.6219644 0.29978727
5.6224045 0.29723438
5.6228446 0.29453749
5.6232847 0.29169338
5.6237247 0.28869883
5.6241648 0.2855506
5.6246049 0.28224547
5.625045 0.2787802
5.6254851 0.27515159
5.6259252 0.27141177
5.6263653 0.26765274
5.6268054 0.26387753
5.6272454 0.26008779
5.6276855 0.25628516
5.6281256 0.25247125
5.6285657 0.24864773
5.6290058 0.24481621
5.6294459 0.24097833
5.629886 0.23713574
5.6303261 0.23329006
5.6307662 0.22944293
5.6312062 0.22559598
5.6316463 0.22175087
5.6320864 0.2179092
5.6325265 0.21407264
5.6329666 0.2102428
5.6334067 0.20642133
5.6338468 0.20260986
5.6342869 0.19881002
5.6347269 0.19502346
5.635167 0.19125181
5.6356071 0.1874967
5.6360472 0.18375788
5.6364873 0.18002177
5.6369274 0.17628589
5.6373675 0.17255091
5.6378076 0.16881752
5.6382476 0.16508638
5.6386877 0.16135817
5.6391278 0.15763357
5.6395679 0.15391324
5.640008 0.15019786
5.6404481 0.1464881
5.6408882 0.14278464
5.6413283 0.13908815
5.6417684 0.13539931
5.6422084 0.13171879
5.6426485 0.12804726
5.6430886 0.1243854
5.6435287 0.12073388
5.6439688 0.11709337
5.6444089 0.11346456
5.644849 0.1098481
5.6452891 0.10624469
5.6457291 0.10265498
5.6461692 0.099079661
5.6466093 0.095575001
5.6470494 0.092192648
5.6474895 0.088928775
5.6479296 0.085779553
5.6483697 0.082741154
5.6488098 0.079809752
5.6492498 0.076981518
5.6496899 0.074252624
5.65013 0.071619244
5.6505701 0.069077549
5.6510102 0.066623711
5.6514503 0.064253904
5.6518904 0.061964299
5.6523305 0.059751068
5.6527706 0.057610384
5.6532106 0.05553842
5.6536507 0.053531347
5.6540908 0.051585338
5.6545309 0.049696565
5.654971 0.0478612
5.6554111 0.046075416
5.6558512 0.044335385
5.6562913 0.04263728
5.6567313 0.040976395
5.6571714 0.039347155
5.6576115 0.037750247
5.6580516 0.036186964
5.6584917 0.034658603
5.6589318 0.033166458
5.6593719 0.031711824
5.659812 0.030295996
5.6602521 0.028920268
5.6606921 0.027585937
5.6611322 0.026294296
5.6615723 0.025046642
5.6620124 0.023844268
5.6624525 0.02268847
5.6628926 0.021580542
5.6633327 0.020521781
5.6637728 0.01951348
5.6642128 0.018556935
5.6646529 0.017653441
5.665093 0.016804292
5.6655331 0.016010784
5.6659732 0.015274211
5.6664133 0.014595869
5.6668534 0.013976423
5.6672935 0.013382376
5.6677335 0.012794915
5.6681736 0.012215159
5.6686137 0.011644228
5.6690538 0.011083241
5.6694939 0.010533316
5.669934 0.0099955732
5.6703741 0.0094711306
5.6708142 0.0089611077
5.6712543 0.0084666234
5.6716943 0.0079887967
5.6721344 0.0075287466
5.6725745 0.0070875921
5.6730146 0.0066664523
5.6734547 0.006266446
5.6738948 0.0058886924
5.6743349 0.0055343103
5.674775 0.0052044189
5.675215 0.0049001371
5.6756551 0.004622584
5.6760952 0.0043728784
5.6765353 0.0041521395
5.6769754 0.0039614862
5.6774155 0.0037950293
5.6778556 0.0036347227
5.6782957 0.0034798038
5.6787357 0.0033305205
5.6791758 0.0031871208
5.6796159 0.0030498527
5.680056 0.0029189642
5.6804961 0.0027947032
5.6809362 0.0026773178
5.6813763 0.0025670558
5.6818164 0.0024641654
5.6822565 0.0023688944
5.6826965 0.0022814908
5.6831366 0.0022022027
5.6835767 0.002131278
5.6840168 0.0020689647
5.6844569 0.0020155107
5.684897 0.0019711641
5.6853371 0.0019361727
5.6857772 0.0019107847
5.6862172 0.001895248
5.6866573 0.0018898105
5.6870974 0.0018947203
5.6875375 0.0019103666
5.6879776 0.0019390863
5.6884177 0.001981303
5.6888578 0.0020365894
5.6892979 0.0021045181
5.6897379 0.0021846618
5.690178 0.0022765929
5.6906181 0.0023798843
5.6910582 0.0024941085
5.6914983 0.0026188381
5.6919384 0.0027536457
5.6923785 0.002898104
5.6928186 0.0030517857
5.6932587 0.0032142632
5.6936987 0.0033851093
5.6941388 0.0035638966
5.6945789 0.0037501977
5.695019 0.0039435853
5.6954591 0.0041436319
5.6958992 0.0043499101
5.6963393 0.0045619927
5.6967794 0.0047794522
5.6972194 0.0050018613
5.6976595 0.0052287925
5.6980996 0.0054728906
5.6985397 0.0057545886
5.6989798 0.0060728573
5.6994199 0.0064263576
5.69986 0.006813751
5.7003001 0.0072336984
5.7007401 0.0076848611
5.7011802 0.0081659003
5.7016203 0.0086754771
5.7020604 0.0092122526
5.7025005 0.0097748882
5.7029406 0.010362045
5.7033807 0.010972384
5.7038208 0.011604566
5.7042609 0.012257253
5.7047009 0.012929106
5.705141 0.013618786
5.7055811 0.014324954
5.7060212 0.015046271
5.7064613 0.015781399
5.7069014 0.016528998
5.7073415 0.01728773
5.7077816 0.018056256
5.7082216 0.01883872
5.7086617 0.01967622
5.7091018 0.020576767
5.7095419 0.021539517
5.709982 0.022563624
5.7104221 0.023648246
5.7108622 0.024792538
5.7113023 0.025995657
5.7117423 0.027256757
5.7121824 0.028574996
5.7126225 0.029949528
5.7130626 0.031379511
5.7135027 0.0328641
5.7139428 0.03440245
5.7143829 0.035993718
5.714823 0.03763706
5.7152631 0.039331632
5.7157031 0.041076589
5.7161432 0.042871089
5.7165833 0.044714285
5.7170234 0.046605335
5.7174635 0.048543395
5.7179036 0.05052762
5.7183437 0.052557168
5.7187838 0.054634827
5.7192238 0.056764857
5.7196639 0.05894885
5.720104 0.061188403
5.7205441 0.063485111
5.7209842 0.065840569
5.7214243 0.068256371
5.7218644 0.070734113
5.7223045 0.07327539
5.7227445 0.075881798
5.7231846 0.07855493
5.7236247 0.081296383
5.7240648 0.084107751
5.7245049 0.086990629
5.724945 0.089946613
5.7253851 0.092977298
5.7258252 0.096084278
5.7262653 0.099269149
5.7267053 0.10253351
5.7271454 0.10587894
5.7275855 0.10930706
5.7280256 0.11281944
5.7284657 0.11641769
5.7289058 0.12009596
5.7293459 0.12382119
5.729786 0.12758627
5.730226 0.13138771
5.7306661 0.13522203
5.7311062 0.13908575
5.7315463 0.14297539
5.7319864 0.14688747
5.7324265 0.15081851
5.7328666 0.15476503
5.7333067 0.15872355
5.7337467 0.16269059
5.7341868 0.16666266
5.7346269 0.1706363
5.735067 0.17460801
5.7355071 0.17857432
5.7359472 0.18253174
5.7363873 0.18647681
5.7368274 0.19040602
5.7372675 0.19431592
5.7377075 0.19820301
5.7381476 0.20206382
5.7385877 0.20589486
5.7390278 0.20969287
5.7394679 0.21346633
5.739908 0.21722116
5.7403481 0.22095738
5.7407882 0.22467502
5.7412282 0.22837411
5.7416683 0.23205468
5.7421084 0.23571675
5.7425485 0.23936036
5.7429886 0.24298553
5.7434287 0.24659229
5.7438688 0.25018067
5.7443089 0.25375071
5.7447489 0.25730242
5.745189 0.26083583
5.7456291 0.26435098
5.7460692 0.2678479
5.7465093 0.27132661
5.7469494 0.27478713
5.7473895 0.27822951
5.7478296 0.28165377
5.7482697 0.28505993
5.7487097 0.28844803
5.7491498 0.29181809
5.7495899 0.29511977
5.75003 0.29822315
5.7504701 0.30112564
5.7509102 0.30383166
5.7513503 0.30634561
5.7517904 0.30867192
5.7522304 0.310815
5.7526705 0.31277927
5.7531106 0.31456914
5.7535507 0.31618902
5.7539908 0.31764332
5.7544309 0.31893648
5.754871 0.32007289
5.7553111 0.32105697
5.7557512 0.32189314
5.7561912 0.32258582
5.7566313 0.32313941
5.7570714 0.32355834
5.7575115 0.32384701
5.7579516 0.32400984
5.7583917 0.32405125
5.7588318 0.32397566
5.7592719 0.32378746
5.7597119 0.3234923
5.760152 0.32311073
5.7605921 0.32264435
5.7610322 0.32208735
5.7614723 0.32143394
5.7619124 0.32067829
5.7623525 0.31981459
5.7627926 0.31883705
5.7632326 0.31773986
5.7636727 0.31651719
5.7641128 0.31516326
5.7645529 0.31367224
5.764993 0.31203833
5.7654331 0.31025572
5.7658732 0.3083186
5.7663133 0.30622116
5.7667534 0.30395761
5.7671934 0.30152212
5.7676335 0.29890888
5.7680736 0.2961121
5.7685137 0.29312596
5.7689538 0.28994466
5.7693939 0.28656238
5.769834 0.28297332
5.7702741 0.27925252
5.7707141 0.27552748
5.7711542 0.27180013
5.7715943 0.26807071
5.7720344 0.26433944
5.7724745 0.26060655
5.7729146 0.25687227
5.7733547 0.25313684
5.7737948 0.24940048
5.7742348 0.24566342
5.7746749 0.2419259
5.775115 0.23818814
5.7755551 0.23445038
5.7759952 0.23071284
5.7764353 0.22697576
5.7768754 0.22323936
5.7773155 0.21950387
5.7777556 0.21576953
5.7781956 0.21203657
5.7786357 0.20830521
5.7790758 0.20457569
5.7795159 0.20084823
5.779956 0.19712307
5.7803961 0.19340018
5.7808362 0.18967782
5.7812763 0.18595567
5.7817163 0.18223379
5.7821564 0.17851225
5.7825965 0.1747911
5.7830366 0.17107042
5.7834767 0.16735026
5.7839168 0.16363069
5.7843569 0.15991178
5.784797 0.15619358
5.785237 0.15247616
5.7856771 0.14875959
5.7861172 0.14504392
5.7865573 0.14132923
5.7869974 0.13761557
5.7874375 0.13390301
5.7878776 0.13019161
5.7883177 0.12648144
5.7887578 0.12277256
5.7891978 0.11906503
5.7896379 0.11535892
5.790078 0.11165429
5.7905181 0.10795122
5.7909582 0.10433633
5.7913983 0.10088633
5.7918384 0.097594574
5.7922785 0.094454421
5.7927185 0.091459228
5.7931586 0.088602349
5.7935987 0.085877143
5.7940388 0.083276964
5.7944789 0.080795171
5.794919 0.078425119
5.7953591 0.076160164
5.7957992 0.073993664
5.7962392 0.071918974
5.7966793 0.069929451
5.7971194 0.068018452
5.7975595 0.066179333
5.7979996 0.06440545
5.7984397 0.06269016
5.7988798 0.061026819
5.7993199 0.059408784
5.79976 0.057829411
5.8002 0.056282057
5.8006401 0.054760078
5.8010802 0.053271137
5.8015203 0.051872226
5.8019604 0.050569292
5.8024005 0.04936148
5.8028406 0.048247935
5.8032807 0.047227803
5.8037207 0.046300227
5.8041608 0.045464354
5.8046009 0.044719327
5.805041 0.044064292
5.8054811 0.043498395
5.8059212 0.043020779
5.8063613 0.04263059
5.8068014 0.042326972
5.8072414 0.042109072
5.8076815 0.041976033
5.8081216 0.041927
5.8085617 0.041961119
5.8090018 0.042077535
5.8094419 0.042275392
5.809882 0.042553836
5.8103221 0.04291201
5.8107622 0.043349062
5.8112022 0.043863807
5.8116423 0.044440461
5.8120824 0.045073025
5.8125225 0.04576474
5.8129626 0.046518845
5.8134027 0.04733858
5.8138428 0.048227186
5.8142829 0.049187903
5.8147229 0.050223971
5.815163 0.05133863
5.8156031 0.05253512
5.8160432 0.053816681
5.8164833 0.055186554
5.8169234 0.056647978
5.8173635 0.058204194
5.8178036 0.059858441
5.8182436 0.06161396
5.8186837 0.063473992
5.8191238 0.065441775
5.8195639 0.067520551
5.820004 0.069713559
5.8204441 0.07202404
5.8208842 0.074455233
5.8213243 0.077010379
5.8217644 0.079669978
5.8222044 0.082377026
5.8226445 0.085128447
5.8230846 0.087924089
5.8235247 0.090763801
5.8239648 0.093647431
5.8244049 0.096574826
5.824845 0.099545836
5.8252851 0.10256031
5.8257251 0.10561809
5.8261652 0.10871903
5.8266053 0.11186298
5.8270454 0.11504978
5.8274855 0.11827929
5.8279256 0.12155134
5.8283657 0.1248658
5.8288058 0.1282225
5.8292458 0.1316213
5.8296859 0.13506204
5.830126 0.13854457
5.8305661 0.14206875
5.8310062 0.14563441
5.8314463 0.14924141
5.8318864 0.15289101
5.8323265 0.15660315
5.8327666 0.16037972
5.8332066 0.16421482
5.8336467 0.16810253
5.8340868 0.17203696
5.8345269 0.17601219
5.834967 0.1800223
5.8354071 0.18406139
5.8358472 0.18812356
5.8362873 0.19220288
5.8367273 0.19629346
5.8371674 0.20038937
5.8376075 0.20448472
5.8380476 0.20857358
5.8384877 0.21265006
5.8389278 0.21670824
5.8393679 0.22074221
5.839808 0.22474606
5.840248 0.22871388
5.8406881 0.23263977
5.8411282 0.23651781
5.8415683 0.24034209
5.8420084 0.24410671
5.8424485 0.24780284
5.8428886 0.25142393
5.8433287 0.25497067
5.8437688 0.25844383
5.8442088 0.26184418
5.8446489 0.26517249
5.845089 0.26842952
5.8455291 0.27161603
5.8459692 0.27473281
5.8464093 0.27778062
5.8468494 0.28076021
5.8472895 0.28367237
5.8477295 0.28651786
5.8481696 0.28929745
5.8486097 0.2920119
5.8490498 0.29466198
5.8494899 0.29724847
5.84993 0.29977212
5.8503701 0.30223371
5.8508102 0.304634
5.8512503 0.30697376
5.8516903 0.30925376
5.8521304 0.31147477
5.8525705 0.31362555
5.8530106 0.31561851
5.8534507 0.31743629
5.8538908 0.31907928
5.8543309 0.32054786
5.854771 0.32184244
5.855211 0.32296339
5.8556511 0.32391112
5.8560912 0.32468601
5.8565313 0.32528845
5.8569714 0.32571884
5.8574115 0.32597757
5.8578516 0.32606502
5.8582917 0.32598159
5.8587317 0.32572767
5.8591718 0.32530365
5.8596119 0.32470992
5.860052 0.32394688
5.8604921 0.3230149
5.8609322 0.32191439
5.8613723 0.32064574
5.8618124 0.31920933
5.8622525 0.31760556
5.8626925 0.31583485
5.8631326 0.31394964
5.8635727 0.31199722
5.8640128 0.3099766
5.8644529 0.30788682
5.864893 0.3057269
5.8653331 0.30349587
5.8657732 0.30119275
5.8662132 0.29881658
5.8666533 0.29636637
5.8670934 0.29384117
5.8675335 0.29123998
5.8679736 0.28856185
5.8684137 0.28580579
5.8688538 0.28297083
5.8692939 0.28005601
5.8697339 0.27706034
5.870174 0.27398286
5.8706141 0.27082259
5.8710542 0.26757855
5.8714943 0.26424978
5.8719344 0.26083531
5.8723745 0.25733415
5.8728146 0.25374533
5.8732547 0.2500718
5.8736947 0.24633194
5.8741348 0.24253337
5.8745749 0.23868208
5.875015 0.23478405
5.8754551 0.23084528
5.8758952 0.22687176
5.8763353 0.22286947
5.8767754 0.2188444
5.8772154 0.21480255
5.8776555 0.21074991
5.8780956 0.20669245
5.8785357 0.20263618
5.8789758 0.19858708
5.8794159 0.19455114
5.879856 0.19053435
5.8802961 0.1865427
5.8807361 0.18258218
5.8811762 0.17865878
5.8816163 0.17477849
5.8820564 0.17094729
5.8824965 0.16717118
5.8829366 0.16345615
5.8833767 0.15980768
5.8838168 0.15620776
5.8842569 0.15264501
5.8846969 0.1491197
5.885137 0.14563211
5.8855771 0.1421825
5.8860172 0.13877115
5.8864573 0.13539833
5.8868974 0.13206432
5.8873375 0.12876938
5.8877776 0.1255138
5.8882176 0.12229783
5.8886577 0.11912176
5.8890978 0.11598586
5.8895379 0.1128904
5.889978 0.10983565
5.8904181 0.10682189
5.8908582 0.10384939
5.8912983 0.10091842
5.8917383 0.098029247
5.8921784 0.095182154
5.8926185 0.092377411
5.8930586 0.089615289
5.8934987 0.086896061
5.8939388 0.084247746
5.8943789 0.081739282
5.894819 0.079370561
5.8952591 0.077137932
5.8956991 0.075037746
5.8961392 0.073066351
5.8965793 0.071220099
5.8970194 0.069495339
5.8974595 0.06788842
5.8978996 0.066395693
5.8983397 0.065013507
5.8987798 0.063738212
5.8992198 0.062566159
5.8996599 0.061493696
5.9001 0.060517174
5.9005401 0.059632943
5.9009802 0.058837351
5.9014203 0.05812675
5.9018604 0.05749749
5.9023005 0.056945919
5.9027405 0.056468387
5.9031806 0.056061246
5.9036207 0.055720843
5.9040608 0.055444364
5.9045009 0.055242165
5.904941 0.055120117
5.9053811 0.055080462
5.9058212 0.055125442
5.9062613 0.055257297
5.9067013 0.055478268
5.9071414 0.055790598
5.9075815 0.056196528
5.9080216 0.056698299
5.9084617 0.057298152
5.9089018 0.057998329
5.9093419 0.058801071
5.909782 0.059708619
5.910222 0.060723215
5.9106621 0.0618471
5.9111022 0.063082516
5.9115423 0.064431703
5.9119824 0.065896904
5.9124225 0.067480359
5.9128626 0.06918431
5.9133027 0.071010998
5.9137427 0.072962665
5.9141828 0.075041552
5.9146229 0.077217041
5.915063 0.079440138
5.9155031 0.081711645
5.9159432 0.084032929
5.9163833 0.086405358
5.9168234 0.0888303
5.9172635 0.091309123
5.9177035 0.093843195
5.9181436 0.096433883
5.9185837 0.099082555
5.9190238 0.10179058
5.9194639 0.10455932
5.919904 0.10739016
5.9203441 0.11028444
5.9207842 0.11324355
5.9212242 0.11626886
5.9216643 0.11936172
5.9221044 0.12252351
5.9225445 0.12575559
5.9229846 0.12905933
5.9234247 0.13243611
5.9238648 0.13588728
5.9243049 0.13941422
5.9247449 0.14301732
5.925185 0.14668836
5.9256251 0.15042064
5.9260652 0.15420851
5.9265053 0.15804634
5.9269454 0.16192846
5.9273855 0.16584924
5.9278256 0.16980304
5.9282657 0.17378421
5.9287057 0.1777871
5.9291458 0.18180606
5.9295859 0.18583547
5.930026 0.18986966
5.9304661 0.19390299
5.9309062 0.19792983
5.9313463 0.20194452
5.9317864 0.20594142
5.9322264 0.20991488
5.9326665 0.21385927
5.9331066 0.21776893
5.9335467 0.22163822
5.9339868 0.22546149
5.9344269 0.22923311
5.934867 0.23294742
5.9353071 0.23660906
5.9357471 0.24022548
5.9361872 0.24379672
5.9366273 0.24732282
5.9370674 0.2508038
5.9375075 0.25423971
5.9379476 0.25763058
5.9383877 0.26097645
5.9388278 0.26427735
5.9392679 0.26753331
5.9397079 0.27074438
5.940148 0.27391058
5.9405881 0.27703195
5.9410282 0.28010854
5.9414683 0.28314036
5.9419084 0.28612746
5.9423485 0.28906988
5.9427886 0.29196765
5.9432286 0.29482079
5.9436687 0.29762936
5.9441088 0.30039339
5.9445489 0.3031129
5.944989 0.30578794
5.9454291 0.30839142
5.9458692 0.31081286
5.9463093 0.31304244
5.9467493 0.31508242
5.9471894 0.31693507
5.9476295 0.31860266
5.9480696 0.32008747
5.9485097 0.32139175
5.9489498 0.32251779
5.9493899 0.32346786
5.94983 0.32424422
5.9502701 0.32484914
5.9507101 0.32528489
5.9511502 0.32555375
5.9515903 0.32565798
5.9520304 0.32559986
5.9524705 0.32538165
5.9529106 0.32500563
5.9533507 0.32447406
5.9537908 0.32378922
5.9542308 0.32295338
5.9546709 0.3219688
5.955111 0.32083775
5.9555511 0.31956357
5.9559912 0.31819269
5.9564313 0.31674701
5.9568714 0.31522377
5.9573115 0.31362017
5.9577516 0.31193345
5.9581916 0.31016081
5.9586317 0.30829948
5.9590718 0.30634667
5.9595119 0.30429962
5.959952 0.30215554
5.9603921 0.29991164
5.9608322 0.29756515
5.9612723 0.29511329
5.9617123 0.29255328
5.9621524 0.28988234
5.9625925 0.28709769
5.9630326 0.28419654
5.9634727 0.28117613
5.9639128 0.27803366
5.9643529 0.27476637
5.964793 0.27137146
5.965233 0.26784616
5.9656731 0.26418769
5.9661132 0.26041865
5.9665533 0.25660315
5.9669934 0.25274822
5.9674335 0.24885794
5.9678736 0.2449364
5.9683137 0.24098768
5.9687538 0.23701586
5.9691938 0.23302503
5.9696339 0.22901927
5.970074 0.22500267
5.9705141 0.2209793
5.9709542 0.21695326
5.9713943 0.21292861
5.9718344 0.20890946
5.9722745 0.20489988
5.9727145 0.20090396
5.9731546 0.19692577
5.9735947 0.19296941
5.9740348 0.18903895
5.9744749 0.18513848
5.974915 0.18127209
5.9753551 0.17744385
5.9757952 0.17365785
5.9762352 0.16991587
5.9766753 0.16618815
5.9771154 0.16246565
5.9775555 0.15874986
5.9779956 0.15504232
5.9784357 0.15134455
5.9788758 0.14765806
5.9793159 0.14398438
5.979756 0.14032503
5.980196 0.13668153
5.9806361 0.1330554
5.9810762 0.12944815
5.9815163 0.12586132
5.9819564 0.12229642
5.9823965 0.11875497
5.9828366 0.11523849
5.9832767 0.1117485
5.9837167 0.10828653
5.9841568 0.1048541
5.9845969 0.10145272
5.985037 0.098083917
5.9854771 0.094749211
5.9859172 0.091450123
5.9863573 0.088188172
5.9867974 0.084991261
5.9872374 0.081898387
5.9876775 0.078907373
5.9881176 0.076015621
5.9885577 0.073220536
5.9889978 0.070519523
5.9894379 0.067909984
5.989878 0.065389324
5.9903181 0.062954947
5.9907582 0.060604257
5.9911982 0.058334658
5.9916383 0.056143553
5.9920784 0.054028348
5.9925185 0.051986445
5.9929586 0.050015249
5.9933987 0.048112163
5.9938388 0.046274593
5.9942789 0.044499941
5.9947189 0.042785611
5.995159 0.041129008
5.9955991 0.039527536
5.9960392 0.037978599
5.9964793 0.036479599
5.9969194 0.035026369
5.9973595 0.033606411
5.9977996 0.032218273
5.9982396 0.03086284
5.9986797 0.029541001
5.9991198 0.028253642
5.9995599 0.02700165
6 0.025785912
