# Supplementary material for: Structural motifs of gold cluster anions with 17 to 69 atoms
Source: Nat Commun. 2026 Apr 10;17:5099. doi: 10.1038/s41467-026-71649-9 (PMC13246909; doi:10.1038/s41467-026-71649-9)
Supplement: Supplementary file 5 — Source Data [file 41467_2026_71649_MOESM5_ESM.zip › Figure2/README.txt]

The files N_exp.dat contain the experimental data for cluster size N.
The files N_th_color.dat contain the theoretical data for cluster size N, and with the color as shown in the figure when there are different colors.
