# Supplementary material for: Structural motifs of gold cluster anions with 17 to 69 atoms
Source: Nat Commun. 2026 Apr 10;17:5099. doi: 10.1038/s41467-026-71649-9 (PMC13246909; doi:10.1038/s41467-026-71649-9)
Supplement: Supplementary file 5 — Source Data [file 41467_2026_71649_MOESM5_ESM.zip › Figure4/coreatoms.txt]

	Au	Cs	Na	Al	Zn
10	0	0	0	0	0
11	0	0	0	0	0
12	0	0	0	0	0
13	0	1	0	1	0
14	0	0	0	1	0
15	0	1	0	1	0
16	0	1	0	1	0
17	0	1	1	1	0
18	0	1	1	1	1
19	0	2	2	1	1
20	0	2	2	2	1
21	0	2	2	2	1
22	0	2	2	2	1
23	0	2	2	2	1
24	0	2	2	2	1
25	1	3	2	2	1
26	1	3	3	2	1
27	1	3	3	1	2
28	1	3	3	1	2
29	1	4	3	3	2
30	3	4	4	3	2
31	3	5	5	3	3
32	3	5	5	3	3
33	4	5	5	4	3
34	4	6	7	4	4
35	4	6	7	4	4
36	4	6	7	4	4
37	4	6	7	4	4
38	4	7	7	4	4
39	4	7	7	4	4
40	4	7	8	5	5
41	4	8	9	5	5
42	4	8	10	5	5
43	5	8	9	5	5
44	5	8	11	5	5
45	5	9	10	5	6
46	5	9	10	7	6
47	5	9	11	7	6
48	5	10	11	7	6
49	7	10	10	7	7
50	8	10	11	8	7
51	7	11	11	8	7
52	9	11	12	8	7
53	8	11	13	9	7
54	9	12	13	10	8
55	10	13	13	10	8
56	12	13	13	10	10
57	12	14	14	10	10
58	13	14	13	10	9
59	12	15	14	10	9
60	13	15	14	11	9
61	13	15	15	12	10
62	13	15	15	13	10
63	13	16	17	13	10
64	13	16	17	13	11
65	13	17	17	15	11
66	13	18	18	16	12
67	14	18	18	16	12
68	15	18	18	16	13
69	15	18	19	16	13
70	15	19	19	16	13
