# Supplementary material for: Structural motifs of gold cluster anions with 17 to 69 atoms
Source: Nat Commun. 2026 Apr 10;17:5099. doi: 10.1038/s41467-026-71649-9 (PMC13246909; doi:10.1038/s41467-026-71649-9)
Supplement: Supplementary file 5 — Source Data [file 41467_2026_71649_MOESM5_ESM.zip › Figure4/dashed-line.txt]

10	0,312265596575319
11	0,418475574671163
12	0,538217890995217
13	0,670690904937765
14	0,815152875733365
15	0,970922695740718
16	1,13737695871389
17	1,31394553821779
18	1,5001067387332
19	1,69538252958015
20	1,89933409251333
21	2,11155777185338
22	2,33168144459592
23	2,55936129332051
24	2,79427894939687
25	3,03613896871243
26	3,28466660198259
27	3,539605824
28	3,80071758950938
29	4,06777828701274
30	4,34057836533552
31	4,61892111103908
32	4,90262155768005
33	5,1915055104803
34	5,48540867220045
35	5,78417585793453
36	6,08766028819929
37	6,39572295111202
38	6,70823202566894
39	7,02506235918065
40	7,34609499281651
41	7,67121672997986
42	8,00031974289712
43	8,33330121337417
44	8,67006300416542
45	9,01051135782604
46	9,35455662028714
47	9,70211298671286
48	10,0530982674776
49	10,407433672344
50	10,7650436111347
51	11,1258555093757
52	11,4897996375544
53	11,8568089527752
54	12,2268189517253
55	12,5997675339715
56	12,9755948747104
57	13,3542433061783
58	13,7356572070073
59	14,1197828988814
60	14,5065685499082
61	14,8959640841761
62	15,2879210970163
63	15,6823927755325
64	16,079333824
65	16,478700393771
66	16,8804500173561
67	17,2845415463779
68	17,690935093121
69	18,0995919754238
70	18,5104746646798
71	18,9235467367342
72	19,3387728254803
73	19,7561185789734
74	20,1755506178969
75	20,5970364962264
76	21,0205446639492
77	21,4460444317098
78	21,8735059372583
79	22,3029001135907
