# Supplementary material for: Structural motifs of gold cluster anions with 17 to 69 atoms
Source: Nat Commun. 2026 Apr 10;17:5099. doi: 10.1038/s41467-026-71649-9 (PMC13246909; doi:10.1038/s41467-026-71649-9)
Supplement: Supplementary file 5 — Source Data [file 41467_2026_71649_MOESM5_ESM.zip › Figure4/Delta2.txt]

N	Delta2
18	-0.740
19	0.708
20	-0.340
21	0.191
22	-0.470
23	0.392
24	-0.603
25	0.542
26	-0.513
27	0.468
28	-0.280
29	0.406
30	-0.688
31	0.014
32	-0.127
33	0.671
34	-0.205
35	0.235
36	-0.257
37	0.163
38	-0.273
39	0.350
40	-0.516
41	0.292
42	0.179
43	-0.141
44	-0.465
45	0.111
46	0.022
47	0.655
48	-0.430
49	0.005
50	-0.198
51	-0.080
52	0.268
53	-0.125
54	-0.195
55	0.103
56	-0.462
57	0.933
58	-0.287
59	0.048
60	0.100
61	-0.081
62	0.028
63	-0.073
64	0.179
65	-0.120
66	-0.136
67	-0.003
68	0.061
69	-0.100
