# Supplementary material for: Structural motifs of gold cluster anions with 17 to 69 atoms
Source: Nat Commun. 2026 Apr 10;17:5099. doi: 10.1038/s41467-026-71649-9 (PMC13246909; doi:10.1038/s41467-026-71649-9)
Supplement: Supplementary file 5 — Source Data [file 41467_2026_71649_MOESM5_ESM.zip › Figure4/README.txt]

The three different files are in direct correspondence with the three panels of figure 4. The file dashed-line.txt contains the data for the dashed line of panel (c),
obtained with the formula given in the SI.
