# Supplementary material for: Structural motifs of gold cluster anions with 17 to 69 atoms
Source: Nat Commun. 2026 Apr 10;17:5099. doi: 10.1038/s41467-026-71649-9 (PMC13246909; doi:10.1038/s41467-026-71649-9)
Supplement: Supplementary file 5 — Source Data [file 41467_2026_71649_MOESM5_ESM.zip › Figure4/vdWcontribution.txt]

N	vdW ratio
17	0,0577111015859408
18	0,0590450833644496
19	0,0591077443643403
20	0,0596694382772481
21	0,0616894303788745
22	0,0628338376529404
23	0,0631528905458321
24	0,0641354356369213
25	0,0688371880636544
26	0,0695470994626604
27	0,0692271367857705
28	0,0695225003032386
29	0,0715417748349522
30	0,0770590447536668
31	0,076511184073662	
32	0,0755420762741407	
33	0,0783076871388254	
34	0,0790402373326161	
35	0,0788901796227369	
36	0,0795442322172196	
37	0,080151019981794	
38	0,0805579152962019	
39	0,0798842666102113	
40	0,0810001857802426	
41	0,0814305879834356	
42	0,0813740388315322	
43	0,0833545658377497	
44	0,0834535684967288	
45	0,0841547269257565	
46	0,084196592661754	
47	0,0843163608465669	
48	0,0839289753449446	
49	0,0854213807945737	
50	0,087329481146125	
51	0,0868747549876567	
52	0888808271358607	
53	0,0875525711615433	
54	0,088656294482436	
55	0,0896214229661294	
56	0,0914138011762963	
57	0,0916218250499062	
58	0,093377702603324	
59	0,0918238369101037	
60	0,0933734939759036
61	0,0934067372204821
62	0,0937495978483277
63	0,0936745716938138
64	0,0948396094839609
65	0,0938507755502422
66	0,0931688514432401
67	0,0942161261072196
68	0,0950814432547679
69	0,0951172699704426
70	0,0951311795767328
