# Supplementary material for: Structural motifs of gold cluster anions with 17 to 69 atoms
Source: Nat Commun. 2026 Apr 10;17:5099. doi: 10.1038/s41467-026-71649-9 (PMC13246909; doi:10.1038/s41467-026-71649-9)
Supplement: Supplementary file 5 — Source Data [file 41467_2026_71649_MOESM5_ESM.zip › README.txt]

There is a separate sub-folder for each figure of the main paper or of the SI. In each subfolder, there is a separate file containing the source data needed to rebuild
each of the curves shown in the corresponding figure.

Only figures showing graphs are included here. For figure 3 showing global minimum geometries, we have separately provided coordinate files as part of the SI.

Simply use "tar -xvf SourceData.tar" to extract the files if you work under a Linux environment.
