# Supplementary material for: Structural motifs of gold cluster anions with 17 to 69 atoms
Source: Nat Commun. 2026 Apr 10;17:5099. doi: 10.1038/s41467-026-71649-9 (PMC13246909; doi:10.1038/s41467-026-71649-9)
Supplement: Supplementary file 5 — Source Data [file 41467_2026_71649_MOESM5_ESM.zip › SupplementaryFigure1/EDOS_64_PBE0-D3geometry.dat]

14.07 0
14.064797 0
14.059595 0
14.054392 0
14.04919 0
14.043987 0
14.038784 0
14.033582 0
14.028379 0
14.023177 0
14.017974 6.561e-09
14.012771 1.3122e-08
14.007569 6.561e-08
14.002366 2.42757e-07
13.997164 8.79174e-07
13.991961 2.991816e-06
13.986758 9.624987e-06
13.981556 2.9143962e-05
13.976353 8.312787e-05
13.971151 0.00022336925
13.965948 0.00056541386
13.960745 0.0013482396
13.955543 0.0030285707
13.95034 0.0064088438
13.945138 0.012776019
13.939935 0.023993164
13.934732 0.042448017
13.92953 0.070746843
13.924327 0.1110806
13.919125 0.16430556
13.913922 0.22895523
13.908719 0.30056209
13.903517 0.37170986
13.898314 0.43307284
13.893112 0.47534103
13.887909 0.49151579
13.882706 0.47880378
13.877504 0.43940552
13.872301 0.37989273
13.867099 0.30941653
13.861896 0.23741732
13.856693 0.17161954
13.851491 0.11687065
13.846288 0.074976864
13.841086 0.045313829
13.835883 0.025799669
13.83068 0.013838081
13.825478 0.0069921955
13.820275 0.0033283231
13.815073 0.0014924832
13.80987 0.00063046617
13.804667 0.00025088608
13.799465 9.4051935e-05
13.794262 3.3211782e-05
13.78906 1.1048724e-05
13.783857 3.464208e-06
13.778654 1.023516e-06
13.773452 2.82123e-07
13.768249 7.2171e-08
13.763047 1.9683e-08
13.757844 6.561e-09
13.752641 0
13.747439 0
13.742236 0
13.737034 0
13.731831 0
13.726628 0
13.721426 0
13.716223 0
13.711021 0
13.705818 0
13.700615 0
13.695413 0
13.69021 0
13.685008 0
13.679805 0
13.674602 0
13.6694 0
13.664197 0
13.658994 0
13.653792 0
13.648589 0
13.643387 0
13.638184 0
13.632981 0
13.627779 0
13.622576 0
13.617374 0
13.612171 0
13.606968 0
13.601766 0
13.596563 0
13.591361 0
13.586158 0
13.580955 0
13.575753 0
13.57055 0
13.565348 0
13.560145 0
13.554942 0
13.54974 0
13.544537 0
13.539335 0
13.534132 0
13.528929 0
13.523727 0
13.518524 0
13.513322 0
13.508119 0
13.502916 0
13.497714 0
13.492511 0
13.487309 0
13.482106 0
13.476903 0
13.471701 0
13.466498 0
13.461296 0
13.456093 0
13.45089 0
13.445688 0
13.440485 0
13.435283 0
13.43008 0
13.424877 0
13.419675 0
13.414472 0
13.40927 0
13.404067 0
13.398864 0
13.393662 0
13.388459 0
13.383257 0
13.378054 0
13.372851 0
13.367649 0
13.362446 0
13.357244 0
13.352041 0
13.346838 0
13.341636 0
13.336433 0
13.331231 0
13.326028 0
13.320825 0
13.315623 0
13.31042 0
13.305218 0
13.300015 0
13.294812 0
13.28961 0
13.284407 0
13.279205 0
13.274002 0
13.268799 0
13.263597 0
13.258394 0
13.253192 0
13.247989 0
13.242786 0
13.237584 0
13.232381 0
13.227179 0
13.221976 0
13.216773 0
13.211571 0
13.206368 0
13.201166 0
13.195963 0
13.19076 0
13.185558 0
13.180355 0
13.175153 0
13.16995 0
13.164747 0
13.159545 0
13.154342 0
13.14914 0
13.143937 0
13.138734 0
13.133532 0
13.128329 0
13.123127 0
13.117924 0
13.112721 0
13.107519 0
13.102316 0
13.097114 0
13.091911 0
13.086708 0
13.081506 0
13.076303 0
13.071101 0
13.065898 0
13.060695 0
13.055493 0
13.05029 0
13.045088 0
13.039885 0
13.034682 0
13.02948 0
13.024277 0
13.019075 0
13.013872 0
13.008669 0
13.003467 0
12.998264 0
12.993062 0
12.987859 0
12.982656 0
12.977454 0
12.972251 0
12.967049 0
12.961846 0
12.956643 0
12.951441 0
12.946238 0
12.941036 0
12.935833 0
12.93063 0
12.925428 0
12.920225 0
12.915023 0
12.90982 0
12.904617 0
12.899415 0
12.894212 0
12.88901 0
12.883807 0
12.878604 0
12.873402 0
12.868199 0
12.862996 0
12.857794 0
12.852591 0
12.847389 0
12.842186 0
12.836983 0
12.831781 0
12.826578 0
12.821376 0
12.816173 0
12.81097 6.561e-09
12.805768 1.9683e-08
12.800565 8.5293e-08
12.795363 3.14928e-07
12.79016 1.11537e-06
12.784957 3.746331e-06
12.779755 1.1862288e-05
12.774552 3.5435961e-05
12.76935 9.9779688e-05
12.764147 0.00026492662
12.758944 0.00066338927
12.753742 0.0015670227
12.748539 0.0034926762
12.743337 0.0073478739
12.738134 0.014596847
12.732931 0.02739436
12.727729 0.048598567
12.722526 0.081555238
12.717324 0.1295714
12.712121 0.19508274
12.706918 0.27865409
12.701716 0.37808488
12.696513 0.48794866
12.691311 0.59982658
12.686108 0.70330453
12.680905 0.78756932
12.675703 0.84326062
12.6705 0.86417972
12.665298 0.84851714
12.660095 0.79938009
12.654892 0.72452054
12.64969 0.63527022
12.644487 0.54479802
12.639285 0.46593127
12.634082 0.40890477
12.628879 0.37947388
12.623677 0.37781238
12.618474 0.39849886
12.613272 0.43168506
12.608069 0.46526574
12.602866 0.48758479
12.597664 0.49000832
12.592461 0.46867451
12.587259 0.42494797
12.582056 0.36451503
12.576853 0.29549938
12.571651 0.22626564
12.566448 0.16359325
12.561246 0.11166333
12.556043 0.071943419
12.55084 0.043747541
12.545638 0.025104361
12.540435 0.013593441
12.535233 0.0069445954
12.53003 0.0033469826
12.524827 0.0015216009
12.519625 0.00065244552
12.514422 0.00026383749
12.50922 0.00010060637
12.504017 3.6183915e-05
12.498814 1.2301875e-05
12.493612 4.080942e-06
12.488409 1.77147e-06
12.483207 2.401326e-06
12.478004 6.875928e-06
12.472801 2.1034566e-05
12.467599 6.1240374e-05
12.462396 0.00016806658
12.457194 0.00043439725
12.451991 0.0010573576
12.446788 0.0024238171
12.441586 0.0052328436
12.436383 0.010640643
12.431181 0.020381471
12.425978 0.036779962
12.420775 0.062546564
12.415573 0.10027148
12.41037 0.15162995
12.405168 0.21647483
12.399965 0.29215756
12.394762 0.37347526
12.38956 0.45349389
12.384357 0.52514068
12.379155 0.58303664
12.373952 0.62479402
12.368749 0.65113691
12.363547 0.66472506
12.358344 0.66822552
12.353142 0.6626077
12.347939 0.64655529
12.342736 0.61730828
12.337534 0.57249291
12.332331 0.51199653
12.327129 0.43897044
12.321926 0.35954543
12.316723 0.28150255
12.311521 0.21258343
12.306318 0.15914863
12.301116 0.12555686
12.295913 0.11418568
12.29071 0.12570513
12.285508 0.15919625
12.280305 0.2119515
12.275103 0.27914546
12.2699 0.35381526
12.264697 0.4275727
12.259495 0.49215256
12.254292 0.54141276
12.24909 0.57300599
12.243887 0.58889982
12.238684 0.59433469
12.233482 0.59552545
12.228279 0.59707242
12.223077 0.60028133
12.217874 0.60322585
12.212671 0.60257227
12.207469 0.59631867
12.202266 0.58611558
12.197064 0.57797011
12.191861 0.58082317
12.186658 0.60340574
12.181456 0.65052594
12.176253 0.72021814
12.171051 0.80291151
12.165848 0.88307268
12.160645 0.94290377
12.155443 0.96694692
12.15024 0.94611975
12.145038 0.87991182
12.139835 0.77613527
12.134632 0.64848329
12.12943 0.51285999
12.124227 0.38373095
12.119025 0.27153731
12.113822 0.18166915
12.108619 0.1148865
12.103417 0.068657165
12.098214 0.038763923
12.093012 0.020672491
12.087809 0.010410752
12.082606 0.0049499399
12.077404 0.0022215415
12.072201 0.00094093269
12.066998 0.00037603715
12.061796 0.00014177009
12.056593 5.0414724e-05
12.051391 1.6907697e-05
12.046188 5.347215e-06
12.040985 1.594323e-06
12.035783 4.46148e-07
12.03058 1.18098e-07
12.025378 3.2805e-08
12.020175 6.561e-09
12.014972 0
12.00977 0
12.004567 0
11.999365 0
11.994162 0
11.988959 0
11.983757 6.561e-09
11.978554 2.6244e-08
11.973352 1.11537e-07
11.968149 4.13343e-07
11.962946 1.44342e-06
11.957744 4.796091e-06
11.952541 1.5005007e-05
11.947339 4.4227701e-05
11.942136 0.0001228088
11.936933 0.00032134466
11.931731 0.00079237853
11.926528 0.0018412594
11.921326 0.0040320494
11.916123 0.0083210079
11.91092 0.016183559
11.905718 0.029663974
11.900515 0.051245189
11.895313 0.083437057
11.89011 0.12804631
11.884907 0.18522943
11.879705 0.25260696
11.874502 0.32484767
11.8693 0.39410846
11.864097 0.45148207
11.858894 0.48920835
11.853692 0.5030088
11.848489 0.49371375
11.843287 0.46749776
11.838084 0.4344892
11.832881 0.40609428
11.827679 0.39183727
11.822476 0.39670079
11.817274 0.4198078
11.812071 0.45488547
11.806868 0.49241201
11.801666 0.52281346
11.796463 0.53970645
11.791261 0.54211775
11.786058 0.53492537
11.780855 0.52738477
11.775653 0.53030467
11.77045 0.55292079
11.765248 0.60056318
11.760045 0.6737964
11.754842 0.76903308
11.74964 0.88001006
11.744437 0.99927041
11.739235 1.119016
11.734032 1.2312346
11.728829 1.3275337
11.723627 1.3993245
11.718424 1.4387774
11.713222 1.4404678
11.708019 1.403144
11.702816 1.3308453
11.697614 1.2327564
11.692411 1.1216251
11.687209 1.0110862
11.682006 0.91266233
11.676803 0.83339193
11.671601 0.77489108
11.666398 0.73418213
11.661196 0.70595226
11.655993 0.68530999
11.65079 0.66988941
11.645588 0.66046891
11.640385 0.66000168
11.635183 0.67172537
11.62998 0.69740735
11.624777 0.73658097
11.619575 0.78697706
11.614372 0.84565974
11.60917 0.91004884
11.603967 0.97821218
11.598764 1.048363
11.593562 1.1180211
11.588359 1.183477
11.583157 1.239966
11.577954 1.2825212
11.572751 1.3071026
11.567549 1.3114965
11.562346 1.29564
11.557144 1.2613167
11.551941 1.2114403
11.546738 1.1492929
11.541536 1.0780772
11.536333 1.0009898
11.531131 0.92175404
11.525928 0.84527556
11.520725 0.77792981
11.515523 0.7270882
11.51032 0.69983378
11.505118 0.70124715
11.499915 0.73291355
11.494712 0.79223837
11.48951 0.87278998
11.484307 0.96544305
11.479105 1.0598417
11.473902 1.1457616
11.468699 1.2142113
11.463497 1.2583318
11.458294 1.2741441
11.453092 1.2610058
11.447889 1.2214831
11.442686 1.1604493
11.437484 1.0835817
11.432281 0.99582532
11.427079 0.90050108
11.421876 0.79945185
11.416673 0.69407059
11.411471 0.58659942
11.406268 0.48099607
11.401066 0.38296825
11.395863 0.29925096
11.39066 0.23654146
11.385458 0.20053798
11.380255 0.19530178
11.375053 0.22288589
11.36985 0.28305059
11.364647 0.37297951
11.359445 0.48712324
11.354242 0.61744753
11.34904 0.75431333
11.343837 0.88795949
11.338634 1.010228
11.333432 1.11596
11.328229 1.2035371
11.323027 1.2743622
11.317824 1.3315174
11.312621 1.3781989
11.307419 1.4166121
11.302216 1.447767
11.297014 1.4721481
11.291811 1.4907942
11.286608 1.5061263
11.281406 1.5220103
11.276203 1.5429381
11.271001 1.5726396
11.265798 1.6126881
11.260595 1.6616489
11.255393 1.7151013
11.25019 1.7665592
11.244987 1.8090489
11.239785 1.8369364
11.234582 1.8475331
11.22938 1.8420644
11.224177 1.8257253
11.218974 1.806757
11.213772 1.794711
11.208569 1.7982727
11.203367 1.8231438
11.198164 1.8705039
11.192961 1.9364622
11.187759 2.0126944
11.182556 2.0881641
11.177354 2.1515322
11.172151 2.1936289
11.166948 2.2092962
11.161746 2.1980491
11.156543 2.163372
11.151341 2.110969
11.146138 2.0467284
11.140935 1.9753043
11.135733 1.8999081
11.13053 1.8232531
11.125328 1.7489174
11.120125 1.682121
11.114922 1.6292409
11.10972 1.5961433
11.104517 1.5861385
11.099315 1.5986056
11.094112 1.628969
11.088909 1.6700073
11.083707 1.71387
11.078504 1.7539917
11.073302 1.7863073
11.068099 1.80956
11.062896 1.8248167
11.057694 1.834467
11.052491 1.8410452
11.047289 1.8462252
11.042086 1.8502836
11.036883 1.8521633
11.031681 1.8500181
11.026478 1.8419082
11.021276 1.8262925
11.016073 1.8021538
11.01087 1.7688684
11.005668 1.726101
11.000465 1.6739499
10.995263 1.613346
10.99006 1.5464783
10.984857 1.4769496
10.979655 1.4094842
10.974452 1.3492356
10.96925 1.3009163
10.964047 1.2680064
10.958844 1.2522078
10.953642 1.2531809
10.948439 1.2685422
10.943237 1.2941146
10.938034 1.3244678
10.932831 1.3537739
10.927629 1.376913
10.922426 1.3906213
10.917224 1.3943611
10.912021 1.3905727
10.906818 1.3841013
10.901616 1.3808564
10.896413 1.386096
10.891211 1.4029627
10.886008 1.4318692
10.880805 1.4709652
10.875603 1.5173522
10.8704 1.5682712
10.865198 1.621486
10.859995 1.6746108
10.854792 1.7238953
10.84959 1.7634989
10.844387 1.7861565
10.839185 1.785366
10.833982 1.7582409
10.828779 1.7075895
10.823577 1.6420041
10.818374 1.5736842
10.813172 1.5148622
10.807969 1.4743951
10.802766 1.4559536
10.797564 1.4583845
10.792361 1.4777413
10.787159 1.509756
10.781956 1.5514972
10.776753 1.6015583
10.771551 1.6589622
10.766348 1.7216113
10.761146 1.7852689
10.755943 1.8437219
10.75074 1.890163
10.745538 1.9192446
10.740335 1.9289435
10.735133 1.9214467
10.72993 1.9026623
10.724727 1.8804969
10.719525 1.8625148
10.714322 1.853818
10.70912 1.8558916
10.703917 1.8667779
10.698714 1.8824102
10.693512 1.8984749
10.688309 1.9119796
10.683107 1.9219017
10.677904 1.9287919
10.672701 1.9337412
10.667499 1.9374024
10.662296 1.939622
10.657094 1.9398031
10.651891 1.9376668
10.646688 1.9338841
10.641486 1.9301956
10.636283 1.9289667
10.631081 1.932423
10.625878 1.9419067
10.620675 1.9573982
10.615473 1.9773901
10.61027 1.9990857
10.605068 2.018861
10.599865 2.032922
10.594662 2.0380526
10.58946 2.0323
10.584257 2.0154362
10.579055 1.9891066
10.573852 1.9566968
10.568649 1.923019
10.563447 1.8938779
10.558244 1.8754654
10.553042 1.8734817
10.547839 1.8919945
10.542636 1.932298
10.537434 1.9922387
10.532231 2.0664213
10.527029 2.1473637
10.521826 2.2271848
10.516623 2.2991149
10.511421 2.3582186
10.506218 2.4011915
10.501016 2.4256424
10.495813 2.4295658
10.49061 2.4115397
10.485408 2.3716657
10.480205 2.3127141
10.475003 2.2407012
10.4698 2.164359
10.464597 2.093534
10.459395 2.0371144
10.454192 2.0013047
10.448989 1.9888227
10.443787 1.9990571
10.438584 2.0287589
10.433382 2.0727243
10.428179 2.1242041
10.422976 2.1752107
10.417774 2.2171601
10.412571 2.2421652
10.407369 2.2448462
10.402166 2.2240308
10.396963 2.1835062
10.391761 2.131244
10.386558 2.0771511
10.381356 2.030089
10.376153 1.9952816
10.37095 1.9730899
10.365748 1.9595298
10.360545 1.9481684
10.355343 1.9325128
10.35014 1.9079614
10.344937 1.8727602
10.339735 1.8279467
10.334532 1.7766519
10.32933 1.7232105
10.324127 1.6723547
10.318924 1.628544
10.313722 1.5953753
10.308519 1.5750702
10.303317 1.5681595
10.298114 1.5735361
10.292911 1.588962
10.287709 1.6119101
10.282506 1.6404234
10.277304 1.6736102
10.272101 1.7115303
10.266898 1.7545251
10.261696 1.8023413
10.256493 1.8535308
10.251291 1.9054834
10.246088 1.9551101
10.240885 1.9998326
10.235683 2.0383523
10.23048 2.0707909
10.225278 2.0981548
10.220075 2.1214703
10.214872 2.1411238
10.20967 2.1567974
10.204467 2.1679951
10.199265 2.1747595
10.194062 2.1780403
10.188859 2.1793993
10.183657 2.1801853
10.178454 2.1807021
10.173252 2.1799487
10.168049 2.1761878
10.162846 2.1680898
10.157644 2.1558293
10.152441 2.1415248
10.147239 2.1287943
10.142036 2.1216951
10.136833 2.1236132
10.131631 2.1365828
10.126428 2.1611605
10.121226 2.1966084
10.116023 2.2410265
10.11082 2.2912548
10.105618 2.3426803
10.100415 2.3892751
10.095213 2.4241233
10.09001 2.4404242
10.084807 2.4326993
10.079605 2.3978463
10.074402 2.3358129
10.0692 2.2498637
10.063997 2.1465296
10.058794 2.0352738
10.053592 1.9277725
10.048389 1.8366344
10.043187 1.7735074
10.037984 1.7468084
10.032781 1.7596231
10.027579 1.8084383
10.022376 1.883202
10.017174 1.9688051
10.011971 2.0476592
10.006768 2.1027959
10.001566 2.1208911
9.996363 2.0947118
9.991161 2.0245711
9.985958 1.9184119
9.980755 1.7902691
9.975553 1.6572079
9.97035 1.5353958
9.965148 1.4364675
9.959945 1.3654458
9.954742 1.320981
9.94954 1.2977297
9.944337 1.2897349
9.939135 1.293219
9.933932 1.3075003
9.928729 1.3336814
9.923527 1.3718625
9.918324 1.418373
9.913122 1.4645316
9.907919 1.4977624
9.902716 1.5048345
9.897514 1.4760614
9.892311 1.4088694
9.887109 1.3093689
9.881906 1.1913083
9.876703 1.0727238
9.871501 0.97138451
9.866298 0.90049075
9.861096 0.86591369
9.855893 0.86566581
9.85069 0.89149548
9.845488 0.93182537
9.840285 0.97494112
9.835083 1.0114606
9.82988 1.0355592
9.824677 1.0449652
9.819475 1.0401419
9.814272 1.0232217
9.80907 0.99713705
9.803867 0.96511683
9.798664 0.93043644
9.793462 0.89617903
9.788259 0.86485221
9.783057 0.8379385
9.777854 0.8156487
9.772651 0.79711614
9.767449 0.78099696
9.762246 0.76612033
9.757044 0.75173444
9.751841 0.73715308
9.746638 0.72107794
9.741436 0.7012122
9.736233 0.67470602
9.731031 0.63947779
9.725828 0.59583826
9.720625 0.5475056
9.715423 0.50127317
9.71022 0.46519642
9.705018 0.4458815
9.699815 0.44592415
9.694612 0.4625568
9.68941 0.48812664
9.684207 0.51234009
9.679005 0.52554014
9.673802 0.52188222
9.668599 0.501292
9.663397 0.46951677
9.658194 0.43625802
9.652991 0.41203577
9.647789 0.40485006
9.642586 0.41774294
9.637384 0.44804267
9.632181 0.48850753
9.626978 0.52994931
9.621776 0.56439858
9.616573 0.58765978
9.611371 0.60031835
9.606168 0.60687565
9.600965 0.61347774
9.595763 0.62530942
9.59056 0.64482946
9.585358 0.67154454
9.580155 0.70319713
9.574952 0.73751596
9.56975 0.77344718
9.564547 0.81116151
9.559345 0.85088488
9.554142 0.89128773
9.548939 0.92842184
9.543737 0.95591537
9.538534 0.9665244
9.533332 0.95452867
9.528129 0.9181154
9.522926 0.86090575
9.517724 0.7920699
9.512521 0.72491228
9.507319 0.67425371
9.502116 0.65328548
9.496913 0.67072919
9.491711 0.72904828
9.486508 0.82413368
9.481306 0.94643063
9.476103 1.0830559
9.4709 1.2202328
9.465698 1.3454124
9.460495 1.4486907
9.455293 1.5234374
9.45009 1.5662701
9.444887 1.5765896
9.439685 1.5558679
9.434482 1.5068443
9.42928 1.4327814
9.424077 1.3369587
9.418874 1.2225542
9.413672 1.0929494
9.408469 0.95230176
9.403267 0.80607176
9.398064 0.66117877
9.392861 0.52562011
9.387659 0.40764543
9.382456 0.31477366
9.377254 0.25295842
9.372051 0.22605062
9.366848 0.23549565
9.361646 0.28009311
9.356443 0.35571489
9.351241 0.45507371
9.346038 0.56781337
9.340835 0.68122143
9.335633 0.78170116
9.33043 0.85685502
9.325228 0.89775844
9.320025 0.90085129
9.314822 0.86889555
9.30962 0.81062722
9.304417 0.73903062
9.299215 0.6685304
9.294012 0.61175312
9.288809 0.57674054
9.283607 0.56547325
9.278404 0.57421505
9.273202 0.5955807
9.267999 0.62157559
9.262796 0.64645339
9.257594 0.66831042
9.252391 0.68889706
9.247189 0.71192491
9.241986 0.74078901
9.236783 0.77678101
9.231581 0.81848968
9.226378 0.86241729
9.221176 0.90427303
9.215973 0.94022147
9.21077 0.96758494
9.205568 0.98491447
9.200365 0.99168814
9.195163 0.9880111
9.18996 0.97458057
9.184757 0.95294608
9.179555 0.92586175
9.174352 0.89739667
9.16915 0.87251154
9.163947 0.85603671
9.158744 0.85131246
9.153542 0.85900644
9.148339 0.87663945
9.143137 0.89909332
9.137934 0.91997305
9.132731 0.93336023
9.127529 0.935375
9.122326 0.92506882
9.117124 0.90441007
9.111921 0.87740731
9.106718 0.84868496
9.101516 0.8220286
9.096313 0.79945845
9.091111 0.78118553
9.085908 0.76638576
9.080705 0.75429553
9.075503 0.74496353
9.0703 0.73923173
9.065098 0.73803258
9.059895 0.74153821
9.054692 0.74876611
9.04949 0.75789573
9.044287 0.76704792
9.039085 0.7749995
9.033882 0.78143569
9.028679 0.78674761
9.023477 0.79171449
9.018274 0.79740575
9.013072 0.80531854
9.007869 0.8174237
9.002666 0.83573618
8.997464 0.86133536
8.992261 0.89322134
8.987059 0.92766634
8.981856 0.95859681
8.976653 0.97907804
8.971451 0.98342979
8.966248 0.96916251
8.961046 0.9379415
8.955843 0.89514399
8.95064 0.84812703
8.945438 0.80386203
8.940235 0.7668937
8.935033 0.73848286
8.92983 0.7172818
8.924627 0.70116659
8.919425 0.68926732
8.914222 0.68312522
8.90902 0.68635412
8.903817 0.70296699
8.898614 0.73521522
8.893412 0.78200818
8.888209 0.83864067
8.883007 0.89788177
8.877804 0.95185304
8.872601 0.99385396
8.867399 1.019449
8.862196 1.0265672
8.856993 1.0148347
8.851791 0.98465764
8.846588 0.93660775
8.841386 0.87144703
8.836183 0.79077401
8.83098 0.69793721
8.825778 0.59869962
8.820575 0.50122823
8.815373 0.41527093
8.81017 0.35071024
8.804967 0.31588368
8.799765 0.31607161
8.794562 0.35243674
8.78936 0.42157032
8.784157 0.5157279
8.778954 0.62379764
8.773752 0.73296685
8.768549 0.83089681
8.763347 0.9080216
8.758144 0.95944408
8.752941 0.9859008
8.747739 0.99344366
8.742536 0.99181241
8.737334 0.99186106
8.732131 1.002724
8.726928 1.0295299
8.721726 1.0723148
8.716523 1.1263899
8.711321 1.1839437
8.706118 1.2363077
8.700915 1.2762051
8.695713 1.2994221
8.69051 1.3055663
8.685308 1.2977896
8.680105 1.2815465
8.674902 1.2626547
8.6697 1.245163
8.664497 1.2297203
8.659295 1.2131231
8.654092 1.1893948
8.648889 1.1521681
8.643687 1.0975399
8.638484 1.0262526
8.633282 0.94423536
8.628079 0.86117643
8.622876 0.78763777
8.617674 0.7318821
8.612471 0.69773553
8.607269 0.68436562
8.602066 0.6879908
8.596863 0.70464819
8.591661 0.73266162
8.586458 0.77361715
8.581256 0.83139957
8.576053 0.90980032
8.57085 1.0098933
8.565648 1.128455
8.560445 1.258161
8.555243 1.3894264
8.55004 1.5130135
8.544837 1.6222524
8.539635 1.7140044
8.534432 1.7881586
8.52923 1.8461395
8.524027 1.8892973
8.518824 1.9179725
8.513622 1.9315652
8.508419 1.9293633
8.503217 1.9115226
8.498014 1.8796258
8.492811 1.8366212
8.487609 1.7863768
8.482406 1.7332962
8.477204 1.6822981
8.472001 1.6390684
8.466798 1.6101363
8.461596 1.6022597
8.456393 1.6209246
8.451191 1.6683072
8.445988 1.741525
8.440785 1.832095
8.435583 1.9271197
8.43038 2.0120033
8.425178 2.0738271
8.419975 2.1042391
8.414772 2.1009667
8.40957 2.0676568
8.404367 2.0123511
8.399165 1.9452459
8.393962 1.8764139
8.388759 1.8140053
8.383557 1.7632366
8.378354 1.726278
8.373152 1.7029201
8.367949 1.6916719
8.362746 1.6908042
8.357544 1.6989352
8.352341 1.7150453
8.347139 1.7381439
8.341936 1.7669626
8.336733 1.7999359
8.331531 1.835472
8.326328 1.8723318
8.321126 1.9099423
8.315923 1.9485907
8.31072 1.9895048
8.305518 2.0347276
8.300315 2.0865712
8.295113 2.146481
8.28991 2.2134793
8.284707 2.2828114
8.279505 2.3456686
8.274302 2.3906096
8.2691 2.4065841
8.263897 2.3866037
8.258694 2.3306088
8.253492 2.2462581
8.248289 2.1471707
8.243087 2.049198
8.237884 1.9660869
8.232681 1.9060788
8.227479 1.8705467
8.222276 1.8549531
8.217074 1.8515654
8.211871 1.852812
8.206668 1.8540513
8.201466 1.8548452
8.196263 1.8584424
8.191061 1.869845
8.185858 1.8933099
8.180655 1.9302557
8.175453 1.97828
8.17025 2.0314933
8.165048 2.0818836
8.159845 2.1211616
8.154642 2.1425527
8.14944 2.1422028
8.144237 2.1200558
8.139035 2.08013
8.133832 2.0301025
8.128629 1.9801292
8.123427 1.9409872
8.118224 1.9218632
8.113022 1.9282876
8.107819 1.9606994
8.102616 2.0139552
8.097414 2.0778988
8.092211 2.1389775
8.087009 2.1828023
8.081806 2.1973483
8.076603 2.1761624
8.071401 2.1206298
8.066198 2.0403549
8.060995 1.951193
8.055793 1.8713055
8.05059 1.8164224
8.045388 1.7958562
8.040185 1.810557
8.034982 1.8537393
8.02978 1.9136828
8.024577 1.9775726
8.019375 2.0349668
8.014172 2.079758
8.008969 2.1102191
8.003767 2.1275832
7.998564 2.1341944
7.993362 2.1322781
7.988159 2.1238182
7.982956 2.1112262
7.977754 2.0979471
7.972551 2.0881936
7.967349 2.0856148
7.962146 2.0914868
7.956943 2.1034708
7.951741 2.1158194
7.946538 2.1212076
7.941336 2.1135209
7.936133 2.0904275
7.93093 2.054642
7.925728 2.0133878
7.920525 1.9763303
7.915323 1.9528076
7.91012 1.9493224
7.904917 1.9680155
7.899715 2.006411
7.894512 2.0583114
7.88931 2.1154366
7.884107 2.1692826
7.878904 2.212708
7.873702 2.2409164
7.868499 2.251751
7.863297 2.2454468
7.858094 2.224106
7.852891 2.191124
7.847689 2.1506534
7.842486 2.10707
7.837284 2.064389
7.832081 2.0256766
7.826878 1.9926102
7.821676 1.965374
7.816473 1.9429796
7.811271 1.9239344
7.806068 1.9070269
7.800865 1.8919367
7.795663 1.8794241
7.79046 1.8709959
7.785258 1.8681332
7.780055 1.8713579
7.774852 1.8795477
7.76965 1.8898938
7.764447 1.8987037
7.759245 1.9028918
7.754042 1.9016229
7.748839 1.8973605
7.743637 1.8956827
7.738434 1.903669
7.733232 1.927267
7.728029 1.9685697
7.722826 2.024124
7.717624 2.0851282
7.712421 2.1397296
7.707219 2.1768069
7.702016 2.189949
7.696813 2.1801069
7.691611 2.1557748
7.686408 2.1304471
7.681206 2.1181623
7.676003 2.128728
7.6708 2.1643661
7.665598 2.2189538
7.660395 2.2800311
7.655193 2.3327326
7.64999 2.3641916
7.644787 2.3669493
7.639585 2.340404
7.634382 2.2901056
7.62918 2.2254187
7.623977 2.1565271
7.618774 2.0918084
7.613572 2.0363317
7.608369 1.9917367
7.603167 1.9572382
7.597964 1.9311291
7.592761 1.9120709
7.587559 1.8996654
7.582356 1.8942206
7.577154 1.8960244
7.571951 1.9046394
7.566748 1.918634
7.561546 1.9358579
7.556343 1.9540511
7.551141 1.9714258
7.545938 1.9869347
7.540735 2.0001582
7.535533 2.0109624
7.53033 2.0191862
7.525128 2.0245644
7.519925 2.0269279
7.514722 2.0265408
7.50952 2.0243363
7.504317 2.0218628
7.499115 2.0209108
7.493912 2.0229639
7.488709 2.0286886
7.483507 2.037618
7.478304 2.0480687
7.473102 2.0572484
7.467899 2.0615332
7.462696 2.0569664
7.457494 2.0400493
7.452291 2.0087942
7.447089 1.9638073
7.441886 1.908995
7.436683 1.8514695
7.431481 1.8004332
7.426278 1.7651752
7.421076 1.7526831
7.415873 1.7655893
7.41067 1.8011444
7.405468 1.851639
7.400265 1.9062589
7.395063 1.9538912
7.38986 1.986045
7.384657 1.9989555
7.379455 1.9941558
7.374252 1.9773043
7.36905 1.9556748
7.363847 1.935225
7.358644 1.9183399
7.353442 1.9031184
7.348239 1.8844999
7.343037 1.85684
7.337834 1.8169861
7.332631 1.7666967
7.327429 1.7134457
7.322226 1.6691844
7.317024 1.6473162
7.311821 1.6587443
7.306618 1.708218
7.301416 1.7921845
7.296213 1.8989515
7.291011 2.0112571
7.285808 2.1105506
7.280605 2.1816972
7.275403 2.2166626
7.2702 2.216096
7.264997 2.1884615
7.259795 2.1471665
7.254592 2.1066885
7.24939 2.0788471
7.244187 2.0701319
7.238984 2.0805693
7.233782 2.1041845
7.228579 2.1307989
7.223377 2.1486893
7.218174 2.147497
7.212971 2.1207055
7.207769 2.0670691
7.202566 1.9906344
7.197364 1.8994045
7.192161 1.8031346
7.186958 1.7110096
7.181756 1.6299434
7.176553 1.5639414
7.171351 1.5145342
7.166148 1.4818925
7.160945 1.4660242
7.155743 1.4674996
7.15054 1.4874053
7.145338 1.5265855
7.140135 1.5845335
7.134932 1.6584314
7.12973 1.7427696
7.124527 1.8297558
7.119325 1.9104634
7.114122 1.9764439
7.108919 2.0213989
7.103717 2.0424698
7.098514 2.0407705
7.093312 2.0209754
7.088109 1.9900475
7.082906 1.955478
7.077704 1.9235767
7.072501 1.8983193
7.067299 1.8810328
7.062096 1.8708801
7.056893 1.8658222
7.051691 1.8636132
7.046488 1.8624435
7.041286 1.8610749
7.036083 1.8585965
7.03088 1.854132
7.025678 1.8468288
7.020475 1.8362406
7.015273 1.8229044
7.01007 1.8087137
7.004867 1.7967459
6.999665 1.7904955
6.994462 1.7928092
6.98926 1.8050044
6.984057 1.8265593
6.978854 1.8554566
6.973652 1.8889237
6.968449 1.9241352
6.963247 1.9585218
6.958044 1.989622
6.952841 2.0147496
6.947639 2.0309297
6.942436 2.0354364
6.937234 2.0268838
6.932031 2.0063755
6.926828 1.9779925
6.921626 1.9480905
6.916423 1.9234311
6.911221 1.9088169
6.906018 1.905251
6.900815 1.9094933
6.895613 1.9152743
6.89041 1.9156911
6.885208 1.9058095
6.880005 1.8844731
6.874802 1.8547071
6.8696 1.8226821
6.864397 1.7956879
6.859195 1.779819
6.853992 1.778076
6.848789 1.789402
6.843587 1.8088816
6.838384 1.8289999
6.833182 1.8415787
6.827979 1.8398635
6.822776 1.8202481
6.817574 1.7832678
6.812371 1.7336621
6.807169 1.6794793
6.801966 1.6303693
6.796763 1.5954111
6.791561 1.5810125
6.786358 1.5894754
6.781156 1.6186523
6.775953 1.6627612
6.77075 1.7140326
6.765548 1.7646399
6.760345 1.8083659
6.755143 1.8416283
6.74994 1.8636825
6.744737 1.8759901
6.739535 1.8809211
6.734332 1.8801887
6.72913 1.8736417
6.723927 1.8590639
6.718724 1.8333144
6.713522 1.79451
6.708319 1.7443048
6.703117 1.6890465
6.697914 1.6389376
6.692711 1.6052144
6.687509 1.5963511
6.682306 1.6148702
6.677104 1.6561613
6.671901 1.7098361
6.666698 1.763018
6.661496 1.8041614
6.656293 1.825895
6.651091 1.8259911
6.645888 1.8065058
6.640685 1.7718996
6.635483 1.7271838
6.63028 1.6768178
6.625078 1.6244897
6.619875 1.5734212
6.614672 1.5266971
6.60947 1.4872981
6.604267 1.4578184
6.599065 1.440036
6.593862 1.4345032
6.588659 1.440226
6.583457 1.4544503
6.578254 1.4726353
6.573052 1.4888001
6.567849 1.4964133
6.562646 1.4897897
6.557444 1.4656433
6.552241 1.424234
6.547039 1.3696191
6.541836 1.3088688
6.536633 1.2505277
6.531431 1.2028585
6.526228 1.1723644
6.521026 1.1628653
6.515823 1.175168
6.51062 1.2072641
6.505418 1.2549654
6.500215 1.3128505
6.495013 1.3752888
6.48981 1.4372191
6.484607 1.4944026
6.479405 1.5430979
6.474202 1.5794176
6.468999 1.5988457
6.463797 1.5963713
6.458594 1.567434
6.453392 1.5094872
6.448189 1.4236554
6.442986 1.3158124
6.437784 1.1965154
6.432581 1.0795619
6.427379 0.97940142
6.422176 0.90808764
6.416973 0.87270002
6.411771 0.87407972
6.406568 0.90729334
6.401366 0.96361873
6.396163 1.0333004
6.39096 1.1080836
6.385758 1.1826969
6.380555 1.2549244
6.375353 1.3244722
6.37015 1.391265
6.364947 1.4539589
6.359745 1.509292
6.354542 1.5525025
6.34934 1.57859
6.344137 1.5838629
6.338934 1.5671377
6.333732 1.5301571
6.328529 1.477144
6.323327 1.4137523
6.318124 1.345842
6.312921 1.2784716
6.307719 1.215325
6.302516 1.1585979
6.297314 1.1092337
6.292111 1.0673438
6.286908 1.0326445
6.281706 1.0047676
6.276503 0.98336731
6.271301 0.96804343
6.266098 0.95819669
6.260895 0.95295533
6.255693 0.95124925
6.25049 0.95199857
6.245288 0.95431741
6.240085 0.95765485
6.234882 0.9618649
6.22968 0.96724159
6.224477 0.97453448
6.219275 0.98490469
6.214072 0.9997496
6.208869 1.0203405
6.203667 1.04727
6.198464 1.0797797
6.193262 1.1151401
6.188059 1.1483652
6.182856 1.1725942
6.177654 1.180351
6.172451 1.1655449
6.167249 1.1256291
6.162046 1.0630344
6.156843 0.9850833
6.151641 0.90213595
6.146438 0.8244886
6.141236 0.75918241
6.136033 0.70801839
6.13083 0.66761926
6.125628 0.63151673
6.120425 0.59337875
6.115223 0.55002505
6.11002 0.50300893
6.104817 0.45817723
6.099615 0.42344594
6.094412 0.40569136
6.08921 0.4079226
6.084007 0.4277323
6.078804 0.45753733
6.073602 0.48650673
6.068399 0.50352364
6.063197 0.50020412
6.057994 0.47300501
6.052791 0.4238018
6.047589 0.35888176
6.042386 0.28684937
6.037184 0.2162546
6.031981 0.15371789
6.026778 0.10300175
6.021576 0.065054651
6.016373 0.038725581
6.011171 0.021726292
6.005968 0.011487589
6.000765 0.0057242363
5.995563 0.0026880745
5.99036 0.0011895815
5.985158 0.00049609033
5.979955 0.00019496012
5.974752 7.2197244e-05
5.96955 2.519424e-05
5.964347 8.286543e-06
5.959145 2.565351e-06
5.953942 7.47954e-07
5.948739 2.03391e-07
5.943537 5.2488e-08
5.938334 1.3122e-08
5.933132 0
5.927929 0
5.922726 0
5.917524 0
5.912321 0
5.907119 0
5.901916 0
5.896713 0
5.891511 0
5.886308 0
5.881106 6.561e-09
5.875903 3.9366e-08
5.8707 1.44342e-07
5.865498 5.18319e-07
5.860295 1.778031e-06
5.855093 5.760558e-06
5.84989 1.7629407e-05
5.844687 5.0860872e-05
5.839485 0.00013834525
5.834282 0.00035485169
5.82908 0.00085844124
5.823877 0.001958885
5.818674 0.0042170171
5.813472 0.0085657923
5.808269 0.016419605
5.803067 0.029706994
5.797864 0.050736863
5.792661 0.081813282
5.787459 0.12457289
5.782256 0.17913635
5.777054 0.24331075
5.771851 0.31218302
5.766648 0.37842398
5.761446 0.43343577
5.756243 0.46916266
5.751041 0.48007711
5.745838 0.46470621
5.740635 0.4261788
5.735433 0.37161648
5.73023 0.31060482
5.725028 0.25326711
5.719825 0.20849976
5.714622 0.1827332
5.70942 0.17929704
5.704217 0.19825735
5.699015 0.23655223
5.693812 0.28835238
5.688609 0.34570177
5.683407 0.39953215
5.678204 0.44104436
5.673002 0.46326139
5.667799 0.46239599
5.662596 0.43864743
5.657394 0.39618287
5.652191 0.34231157
5.646988 0.28610536
5.641786 0.23684133
5.636583 0.20259757
5.631381 0.18916934
5.626178 0.19930944
5.620975 0.23224049
5.615773 0.28346904
5.61057 0.34506811
5.605368 0.40664397
5.600165 0.45705596
5.594962 0.48663923
5.58976 0.48935037
5.584557 0.46412946
5.579355 0.41497169
5.574152 0.34966402
5.568949 0.2776448
5.563747 0.20773653
5.558544 0.1464571
5.553342 0.097291803
5.548139 0.060898454
5.542936 0.035916849
5.537734 0.019959861
5.532531 0.010452939
5.527329 0.0051630937
5.522126 0.0024185289
5.516923 0.0011115253
5.511721 0.00059751027
5.506518 0.00057982181
5.501316 0.001032708
5.496113 0.0021832843
5.49091 0.0045500535
5.485708 0.0090167101
5.480505 0.016900729
5.475303 0.029957519
5.4701 0.050254216
5.464897 0.079866325
5.459695 0.12040529
5.454492 0.17246674
5.44929 0.23516476
5.444087 0.305942
5.438884 0.3807856
5.433682 0.4548406
5.428479 0.52325138
5.423277 0.58195623
5.418074 0.6281726
5.412871 0.66044574
5.407669 0.67833155
5.402466 0.68195165
5.397264 0.67171028
5.392061 0.64837129
5.386858 0.61349269
5.381656 0.56999637
5.376453 0.52251153
5.371251 0.47714858
5.366048 0.4405489
5.360845 0.41835598
5.355643 0.41354792
5.35044 0.42523093
5.345238 0.44842912
5.340035 0.4751134
5.334832 0.49628589
5.32963 0.50453412
5.324427 0.49625463
5.319225 0.47281267
5.314022 0.44023265
5.308819 0.40748268
5.303617 0.38385383
5.298414 0.37620315
5.293212 0.38685871
5.288009 0.41279092
5.282806 0.44629632
5.277604 0.4770091
5.272401 0.4946607
5.267199 0.49176968
5.261996 0.46546422
5.256793 0.41793815
5.251591 0.35552397
5.246388 0.28683796
5.241186 0.22071663
5.235983 0.1646168
5.23078 0.12384305
5.225578 0.10155898
5.220375 0.099222974
5.215173 0.11698892
5.20997 0.15374527
5.204767 0.20675284
5.199565 0.27114575
5.194362 0.33973898
5.18916 0.40354224
5.183957 0.45310786
5.178754 0.48044563
5.173552 0.48090736
5.168349 0.45435578
5.163147 0.40515687
5.157944 0.34097809
5.152741 0.27082565
5.147539 0.20299943
5.142336 0.14358905
5.137134 0.095841218
5.131931 0.060367052
5.126728 0.035894785
5.121526 0.020192061
5.116323 0.010861197
5.111121 0.0058660786
5.105918 0.0037926254
5.100715 0.0039261221
5.095513 0.0062404164
5.09031 0.011357557
5.085108 0.020481579
5.079905 0.035263289
5.074702 0.057535882
5.0695 0.088886164
5.064297 0.1300924
5.059095 0.18054538
5.053892 0.23783578
5.048689 0.29769631
5.043487 0.35441323
5.038284 0.4016872
5.033082 0.43377838
5.027879 0.4466744
5.022676 0.439004
5.017474 0.41248425
5.012271 0.37180523
5.007069 0.32398247
5.001866 0.27730855
4.996663 0.24008703
4.991461 0.21933111
4.986258 0.21958135
4.981056 0.24197974
4.975853 0.28375691
4.97065 0.3383222
4.965448 0.39612289
4.960245 0.44629112
4.955043 0.4788288
4.94984 0.48680044
4.944637 0.46787604
4.939435 0.42471122
4.934232 0.36404329
4.92903 0.29485155
4.923827 0.2262507
4.918624 0.16581247
4.913422 0.11875024
4.908219 0.088000954
4.903017 0.074884728
4.897814 0.079851589
4.892611 0.10287218
4.887409 0.14325144
4.882206 0.19894971
4.877004 0.2657775
4.871801 0.33697815
4.866598 0.4036444
4.861396 0.45611655
4.856193 0.48608064
4.85099 0.48871285
4.845788 0.46410269
4.840585 0.41741518
4.835383 0.357727
4.83018 0.29596019
4.824977 0.24260226
4.819775 0.20584772
4.814572 0.19050534
4.80937 0.1976825
4.804167 0.22505133
4.798964 0.26747263
4.793762 0.31783678
4.788559 0.36806337
4.783357 0.41021486
4.778154 0.43762402
4.772951 0.44586769
4.767749 0.43339325
4.762546 0.40164728
4.757344 0.35465777
4.752141 0.2981525
4.746938 0.23841663
4.741736 0.18116208
4.736533 0.13067002
4.731331 0.08937404
4.726128 0.057908705
4.720925 0.035512174
4.715723 0.02059473
4.71052 0.011286731
4.705318 0.0058417701
4.700115 0.0028540088
4.694912 0.0013155592
4.68971 0.00057193549
4.684507 0.00023443765
4.679305 9.0587727e-05
4.674102 3.2988708e-05
4.668899 1.1317725e-05
4.663697 3.661038e-06
4.658494 1.11537e-06
4.653292 3.21489e-07
4.648089 8.5293e-08
4.642886 1.9683e-08
4.637684 6.561e-09
4.632481 0
4.627279 0
4.622076 0
4.616873 0
4.611671 0
4.606468 0
4.601266 0
4.596063 0
4.59086 0
4.585658 0
4.580455 0
4.575253 0
4.57005 0
4.564847 0
4.559645 0
4.554442 0
4.54924 0
4.544037 0
4.538834 0
4.533632 0
4.528429 0
4.523227 0
4.518024 0
4.512821 0
4.507619 0
4.502416 0
4.497214 0
4.492011 0
4.486808 0
4.481606 0
4.476403 0
4.471201 0
4.465998 0
4.460795 0
4.455593 0
4.45039 0
4.445188 0
4.439985 0
4.434782 0
4.42958 0
4.424377 0
4.419175 0
4.413972 0
4.408769 0
4.403567 1.3122e-08
4.398364 5.2488e-08
4.393162 2.03391e-07
4.387959 7.15149e-07
4.382756 2.414448e-06
4.377554 7.656687e-06
4.372351 2.289789e-05
4.367149 6.456024e-05
4.361946 0.00017160952
4.356743 0.00043015228
4.351541 0.0010169747
4.346338 0.0022684329
4.341136 0.0047751942
4.335933 0.0094896073
4.33073 0.01780948
4.325528 0.031576676
4.320325 0.052914117
4.315123 0.083840342
4.30992 0.12566151
4.304717 0.17824235
4.299515 0.23936744
4.294312 0.3044662
4.28911 0.36693428
4.283907 0.41912375
4.278704 0.45383569
4.273502 0.46592719
4.268299 0.45354555
4.263097 0.41858754
4.257894 0.36622933
4.252691 0.30368501
4.247489 0.23859815
4.242286 0.17755328
4.237084 0.12509332
4.231881 0.083406325
4.226678 0.05260678
4.221476 0.031378028
4.216273 0.017703409
4.211071 0.0094779878
4.205868 0.00490419
4.200665 0.0026784889
4.195463 0.0020383059
4.19026 0.0027535402
4.185058 0.0051262077
4.179855 0.010020248
4.174652 0.018894407
4.16945 0.033764231
4.164247 0.05699256
4.159045 0.090822119
4.153842 0.13663952
4.148639 0.19409319
4.143437 0.26033639
4.138234 0.32975209
4.133032 0.39445723
4.127829 0.44565277
4.122626 0.47554849
4.117424 0.47929599
4.112221 0.45627291
4.107019 0.41025175
4.101816 0.3483903
4.096613 0.27941451
4.091411 0.21162641
4.086208 0.15135437
4.081006 0.10221014
4.075803 0.065174238
4.0706 0.039260689
4.065398 0.022406176
4.060195 0.012282533
4.054992 0.0068726606
4.04979 0.0047925284
4.044587 0.0054291028
4.039385 0.0089807558
4.034182 0.016448066
4.028979 0.029558355
4.023777 0.05055116
4.018574 0.081736059
4.013372 0.12478518
4.008169 0.17984293
4.002966 0.24468976
3.997764 0.31430961
3.992561 0.38119358
3.987359 0.43651711
3.982156 0.47199835
3.976953 0.48191716
3.971751 0.46462171
3.966548 0.42297768
3.961346 0.36359275
3.956143 0.29510416
3.95094 0.22613848
3.945738 0.16360052
3.940535 0.11173209
3.935333 0.072035259
3.93013 0.043851605
3.924927 0.025242365
3.919725 0.013839813
3.914522 0.0074725722
3.90932 0.0045175175
3.904117 0.0040335125
3.898914 0.0057650195
3.893712 0.010079953
3.888509 0.017855158
3.883307 0.03027769
3.878104 0.048517211
3.872901 0.073260867
3.867699 0.10418249
3.862496 0.13951137
3.857294 0.17591592
3.852091 0.20887139
3.846888 0.23352346
3.841686 0.24584407
3.836483 0.24370619
3.831281 0.22748407
3.826078 0.19994615
3.820875 0.16548274
3.815673 0.12896444
3.81047 0.094637852
3.805268 0.06539392
3.800065 0.042548813
3.794862 0.026068447
3.78966 0.015039052
3.784457 0.0081696522
3.779255 0.0041789174
3.774052 0.0020128098
3.768849 0.00091289098
3.763647 0.00038986118
3.758444 0.0001567751
3.753242 5.9363928e-05
3.748039 2.1165786e-05
3.742836 7.105563e-06
3.737634 2.243862e-06
3.732431 6.69222e-07
3.727229 1.90269e-07
3.722026 5.2488e-08
3.716823 1.3122e-08
3.711621 0
3.706418 0
3.701216 0
3.696013 0
3.69081 0
3.685608 0
3.680405 0
3.675203 0
3.67 0
