# Supplementary material for: Structural motifs of gold cluster anions with 17 to 69 atoms
Source: Nat Commun. 2026 Apr 10;17:5099. doi: 10.1038/s41467-026-71649-9 (PMC13246909; doi:10.1038/s41467-026-71649-9)
Supplement: Supplementary file 5 — Source Data [file 41467_2026_71649_MOESM5_ESM.zip › SupplementaryFigure1/EDOS_64_PBESolgeometry.dat]

14.06 0
14.054797 0
14.049595 0
14.044392 0
14.03919 0
14.033987 0
14.028784 0
14.023582 0
14.018379 0
14.013177 0
14.007974 0
14.002771 0
13.997569 0
13.992366 0
13.987164 0
13.981961 0
13.976758 0
13.971556 0
13.966353 0
13.961151 0
13.955948 0
13.950745 0
13.945543 0
13.94034 0
13.935138 0
13.929935 0
13.924732 0
13.91953 0
13.914327 0
13.909125 0
13.903922 0
13.898719 0
13.893517 0
13.888314 0
13.883112 0
13.877909 0
13.872706 0
13.867504 0
13.862301 0
13.857099 6.561e-09
13.851896 1.3122e-08
13.846693 6.561e-08
13.841491 2.49318e-07
13.836288 9.11979e-07
13.831086 3.109914e-06
13.825883 9.97272e-06
13.82068 3.0141234e-05
13.815478 8.581788e-05
13.810275 0.0002301402
13.805073 0.00058143582
13.79987 0.0013838002
13.794667 0.0031025329
13.789465 0.0065529103
13.784262 0.013038544
13.77906 0.024440086
13.773857 0.043157615
13.768654 0.07179514
13.763452 0.11251677
13.758249 0.16612142
13.753047 0.23105824
13.747844 0.30276518
13.742641 0.37374891
13.737439 0.43465456
13.732236 0.47621095
13.727034 0.49152504
13.721831 0.47795077
13.716628 0.43783639
13.711426 0.3778604
13.706223 0.30721416
13.701021 0.23531017
13.695818 0.16979654
13.690615 0.11542624
13.685413 0.073920766
13.68021 0.044597768
13.675008 0.025347945
13.669805 0.013572301
13.664602 0.0068461017
13.6594 0.0032531931
13.654197 0.0014562992
13.648994 0.00061413584
13.643792 0.00024397735
13.638589 9.1302876e-05
13.633387 3.2188266e-05
13.628184 1.0687869e-05
13.622981 3.34611e-06
13.617779 9.8415e-07
13.612576 2.75562e-07
13.607374 7.2171e-08
13.602171 1.9683e-08
13.596968 6.561e-09
13.591766 0
13.586563 0
13.581361 0
13.576158 0
13.570955 0
13.565753 0
13.56055 0
13.555348 0
13.550145 0
13.544942 0
13.53974 0
13.534537 0
13.529335 0
13.524132 0
13.518929 0
13.513727 0
13.508524 0
13.503322 0
13.498119 0
13.492916 0
13.487714 0
13.482511 0
13.477309 0
13.472106 0
13.466903 0
13.461701 0
13.456498 0
13.451296 0
13.446093 0
13.44089 0
13.435688 0
13.430485 0
13.425283 0
13.42008 0
13.414877 0
13.409675 0
13.404472 0
13.39927 0
13.394067 0
13.388864 0
13.383662 0
13.378459 0
13.373257 0
13.368054 0
13.362851 0
13.357649 0
13.352446 0
13.347244 0
13.342041 0
13.336838 0
13.331636 0
13.326433 0
13.321231 0
13.316028 0
13.310825 0
13.305623 0
13.30042 0
13.295218 0
13.290015 0
13.284812 0
13.27961 0
13.274407 0
13.269205 0
13.264002 0
13.258799 0
13.253597 0
13.248394 0
13.243192 0
13.237989 0
13.232786 0
13.227584 0
13.222381 0
13.217179 0
13.211976 0
13.206773 0
13.201571 0
13.196368 0
13.191166 0
13.185963 0
13.18076 0
13.175558 0
13.170355 0
13.165153 0
13.15995 0
13.154747 0
13.149545 0
13.144342 0
13.13914 0
13.133937 0
13.128734 0
13.123532 0
13.118329 0
13.113127 0
13.107924 0
13.102721 0
13.097519 0
13.092316 0
13.087114 0
13.081911 0
13.076708 0
13.071506 0
13.066303 0
13.061101 0
13.055898 0
13.050695 0
13.045493 0
13.04029 0
13.035088 0
13.029885 0
13.024682 0
13.01948 0
13.014277 0
13.009075 0
13.003872 0
12.998669 0
12.993467 0
12.988264 0
12.983062 0
12.977859 0
12.972656 0
12.967454 0
12.962251 0
12.957049 0
12.951846 0
12.946643 0
12.941441 0
12.936238 0
12.931036 0
12.925833 0
12.92063 0
12.915428 0
12.910225 0
12.905023 0
12.89982 0
12.894617 0
12.889415 0
12.884212 0
12.87901 0
12.873807 0
12.868604 0
12.863402 0
12.858199 0
12.852996 0
12.847794 0
12.842591 0
12.837389 0
12.832186 0
12.826983 0
12.821781 0
12.816578 0
12.811376 0
12.806173 0
12.80097 0
12.795768 0
12.790565 0
12.785363 0
12.78016 0
12.774957 0
12.769755 0
12.764552 0
12.75935 0
12.754147 0
12.748944 0
12.743742 0
12.738539 0
12.733337 0
12.728134 0
12.722931 0
12.717729 0
12.712526 0
12.707324 0
12.702121 0
12.696918 0
12.691716 6.561e-09
12.686513 1.9683e-08
12.681311 7.8732e-08
12.676108 3.08367e-07
12.670905 1.121931e-06
12.665703 3.811941e-06
12.6605 1.2229704e-05
12.655298 3.6997479e-05
12.650095 0.000105514
12.644892 0.00028380262
12.63969 0.00071996477
12.634487 0.0017230367
12.629285 0.0038910535
12.624082 0.0082936223
12.618879 0.016689734
12.613677 0.031718781
12.608474 0.056949283
12.603272 0.096630651
12.598069 0.15500714
12.592866 0.23515599
12.587664 0.33750783
12.582461 0.45844285
12.577259 0.58952198
12.572056 0.71788345
12.566853 0.82804885
12.561651 0.90489801
12.556448 0.93707337
12.551246 0.91979847
12.546043 0.85620355
12.54084 0.7567316
12.535638 0.636853
12.530435 0.51385652
12.525233 0.40367985
12.52003 0.31854316
12.514827 0.26570198
12.509625 0.24719371
12.504422 0.2602275
12.49922 0.29791745
12.494017 0.35027039
12.488814 0.40551177
12.483612 0.45181443
12.478409 0.47927856
12.473207 0.4817415
12.468004 0.45787109
12.462801 0.41113914
12.457599 0.34864057
12.452396 0.27914185
12.447194 0.21099796
12.441991 0.15055591
12.436788 0.1014019
12.431586 0.064459142
12.426383 0.038669865
12.421181 0.021891111
12.415978 0.011692995
12.410775 0.0058925128
12.405573 0.0028012124
12.40037 0.0012560772
12.395168 0.00053121137
12.389965 0.00021186125
12.384762 7.9676784e-05
12.37956 2.8251666e-05
12.374357 9.44784e-06
12.369155 2.978694e-06
12.363952 9.05418e-07
12.358749 3.47733e-07
12.353547 4.39587e-07
12.348344 1.338444e-06
12.343142 4.448358e-06
12.337939 1.4060223e-05
12.332736 4.1865741e-05
12.327534 0.00011741566
12.322331 0.00031010567
12.317129 0.00077127836
12.311926 0.0018064926
12.306723 0.0039846396
12.301521 0.0082771936
12.296318 0.016193322
12.291116 0.029838654
12.285913 0.051792055
12.28071 0.084697281
12.275508 0.13053611
12.270305 0.1896971
12.265103 0.26013786
12.2599 0.3370614
12.254697 0.413471
12.249495 0.4816785
12.244292 0.53539045
12.23909 0.57159994
12.233887 0.59142137
12.228684 0.59935533
12.223482 0.60115624
12.218279 0.60116983
12.213077 0.60032916
12.207874 0.59574164
12.202671 0.58206905
12.197469 0.55407195
12.192266 0.50918685
12.187064 0.44906869
12.181861 0.37958427
12.176658 0.30945194
12.171456 0.24821382
12.166253 0.20429707
12.161051 0.18363123
12.155848 0.18889325
12.150645 0.21921095
12.145443 0.27018147
12.14024 0.33426115
12.135038 0.40174003
12.129835 0.4624415
12.124632 0.50795894
12.11943 0.53382727
12.114227 0.54080029
12.109025 0.53456966
12.103822 0.52381731
12.098619 0.51720921
12.093417 0.52046395
12.088214 0.53468489
12.083012 0.5566609
12.077809 0.58100955
12.072606 0.60322018
12.067404 0.62222266
12.062201 0.64127231
12.056998 0.66664931
12.051796 0.70462459
12.046593 0.75792579
12.041391 0.82320502
12.036188 0.89064539
12.030985 0.946005
12.025783 0.97443956
12.02058 0.96476242
12.015378 0.91266154
12.010175 0.82182791
12.004972 0.70275619
11.99977 0.56980689
11.994567 0.43764042
11.989365 0.31817629
11.984162 0.21884883
11.978959 0.14234843
11.973757 0.087523202
11.968554 0.050851227
11.963352 0.027909018
11.958149 0.014465043
11.952946 0.0070778887
11.947744 0.0032687492
11.942541 0.0014244521
11.937339 0.00058560862
11.932136 0.00022707621
11.926933 8.3036016e-05
11.921731 2.8625643e-05
11.916528 9.303498e-06
11.911326 2.854035e-06
11.906123 8.20125e-07
11.90092 2.23074e-07
11.895718 5.9049e-08
11.890515 1.3122e-08
11.885313 6.561e-09
11.88011 1.9683e-08
11.874907 8.5293e-08
11.869705 3.2805e-07
11.864502 1.174419e-06
11.8593 3.949722e-06
11.854097 1.2492144e-05
11.848894 3.7227114e-05
11.843692 0.00010451673
11.838489 0.00027647398
11.833287 0.00068908871
11.828084 0.0016183166
11.822881 0.0035811644
11.817679 0.0074672841
11.812476 0.014671905
11.807274 0.027164574
11.802071 0.047393738
11.796868 0.077920745
11.791666 0.12073088
11.786463 0.17629885
11.781261 0.24266395
11.776058 0.31491639
11.770855 0.38550184
11.765653 0.44554471
11.76045 0.48700337
11.755248 0.50505268
11.750045 0.49985471
11.744842 0.47697759
11.73964 0.44615316
11.734437 0.41865562
11.729235 0.4040918
11.724032 0.40762318
11.718829 0.42852071
11.713627 0.46054319
11.708424 0.49406113
11.703222 0.51928782
11.698019 0.52959815
11.692816 0.5238553
11.687614 0.50698015
11.682411 0.4886041
11.677209 0.48032227
11.672006 0.49254022
11.666803 0.5319834
11.661601 0.60058588
11.656398 0.69585251
11.651196 0.81217812
11.645993 0.94229056
11.64079 1.0781141
11.635588 1.2108542
11.630385 1.3307047
11.625183 1.4269221
11.61998 1.4888768
11.614777 1.5081311
11.609575 1.48092
11.604372 1.4100081
11.59917 1.3049836
11.593967 1.1806023
11.588764 1.0535447
11.583562 0.93858241
11.578359 0.84541509
11.573157 0.77722922
11.567954 0.73141823
11.562751 0.70209091
11.557549 0.68330735
11.552346 0.6717195
11.547144 0.66760395
11.541941 0.67403569
11.536738 0.69479896
11.531536 0.73214376
11.526333 0.78543272
11.521131 0.85115804
11.515928 0.92408589
11.510725 0.998797
11.505523 1.0708523
11.50032 1.1371601
11.495118 1.195602
11.489915 1.2443267
11.484712 1.2812008
11.47951 1.3037467
11.474307 1.3096146
11.469105 1.2973598
11.463902 1.267144
11.458699 1.2210025
11.453497 1.1625306
11.448294 1.0961475
11.443092 1.0263395
11.437889 0.95729057
11.432686 0.89305011
11.427484 0.83799747
11.422281 0.79710181
11.417079 0.77554078
11.411876 0.77761555
11.406673 0.80535059
11.401471 0.8573975
11.396268 0.92873565
11.391066 1.0112835
11.385863 1.0951666
11.38066 1.1702388
11.375458 1.2275367
11.370255 1.2604987
11.365053 1.2658308
11.35985 1.2438429
11.354647 1.1980479
11.349445 1.1339716
11.344242 1.0574659
11.33904 0.97314247
11.333837 0.88359816
11.328634 0.78977994
11.323432 0.69228176
11.318229 0.59290546
11.313027 0.49571447
11.307824 0.40710189
11.302621 0.33487779
11.297419 0.28676997
11.292216 0.2688565
11.287014 0.28433475
11.281811 0.33283638
11.276608 0.41035816
11.271406 0.50981701
11.266203 0.62218361
11.261001 0.73803396
11.255798 0.84920293
11.250595 0.95012293
11.245393 1.0384806
11.24019 1.1150299
11.234987 1.1826761
11.229785 1.2451694
11.224582 1.3058325
11.21938 1.3666845
11.214177 1.4281489
11.208974 1.4893233
11.203772 1.5486074
11.198569 1.6043933
11.193367 1.6555574
11.188164 1.7016091
11.182961 1.7425099
11.177759 1.7782879
11.172556 1.8086301
11.167354 1.8326362
11.162151 1.8488889
11.156948 1.8559223
11.151746 1.8530339
11.146543 1.8412146
11.141341 1.8238269
11.136138 1.806663
11.130935 1.7971824
11.125733 1.8030192
11.12053 1.8301295
11.115328 1.8810902
11.110125 1.9540333
11.104922 2.0425288
11.09972 2.1364952
11.094517 2.223975
11.089315 2.2933881
11.084112 2.3357189
11.078909 2.3460554
11.073707 2.3240702
11.068504 2.2733938
11.063302 2.2002684
11.058099 2.1121273
11.052896 2.0166516
11.047694 1.9214313
11.042491 1.8338743
11.037289 1.7608263
11.032086 1.7076465
11.026883 1.6770307
11.021681 1.6682672
11.016478 1.6775144
11.011276 1.6991265
11.006073 1.7274328
11.00087 1.7581178
10.995668 1.7886406
10.990465 1.8177305
10.985263 1.8444896
10.98006 1.8677261
10.974857 1.8858549
10.969655 1.8972803
10.964452 1.9009144
10.95925 1.8964822
10.954047 1.8844565
10.948844 1.8656983
10.943642 1.8410138
10.938439 1.810849
10.933237 1.775246
10.928034 1.7340562
10.922831 1.6872928
10.917629 1.6354628
10.912426 1.5797516
10.907224 1.5220175
10.902021 1.4646395
10.896818 1.4103059
10.891616 1.3618056
10.886413 1.3218303
10.881211 1.292737
10.876008 1.2762241
10.870805 1.2729243
10.865603 1.2820035
10.8604 1.3009373
10.855198 1.325662
10.849995 1.3512491
10.844792 1.3730926
10.83959 1.3883542
10.834387 1.3971744
10.829185 1.4030754
10.823982 1.4121862
10.818779 1.4313951
10.813577 1.4660634
10.808374 1.5181977
10.803172 1.5857745
10.797969 1.6633228
10.792766 1.7432631
10.787564 1.8172717
10.782361 1.8772147
10.777159 1.9157427
10.771956 1.9269971
10.766753 1.907752
10.761551 1.8587805
10.756348 1.7857144
10.751146 1.6986128
10.745943 1.6099852
10.74074 1.5318416
10.735538 1.4729308
10.730335 1.4372946
10.725133 1.4246176
10.71993 1.4319687
10.714727 1.4559121
10.709525 1.4939253
10.704322 1.54456
10.69912 1.6065085
10.693917 1.6772953
10.688714 1.7524533
10.683512 1.82574
10.678309 1.8904002
10.673107 1.9409563
10.667904 1.9747501
10.662701 1.9925661
10.657499 1.9980672
10.652296 1.9962835
10.647094 1.9917816
10.641891 1.987261
10.636688 1.9831128
10.631486 1.9780463
10.626283 1.9704061
10.621081 1.9594941
10.615878 1.9462373
10.610675 1.9328964
10.605473 1.9220362
10.60027 1.9153654
10.595068 1.9131024
10.589865 1.9141854
10.584662 1.9171613
10.57946 1.9212233
10.574257 1.9268363
10.569055 1.9356469
10.563852 1.9497473
10.558649 1.9706388
10.553447 1.9983152
10.548244 2.0307974
10.543042 2.064268
10.537839 2.0937801
10.532636 2.1143592
10.527434 2.122214
10.522231 2.1157295
10.517029 2.0959645
10.511826 2.0665213
10.506623 2.0328569
10.501421 2.0012633
10.496218 1.9777984
10.491016 1.9673767
10.485813 1.9731155
10.48061 1.9959693
10.475408 2.0346958
10.470205 2.0862171
10.465003 2.1463587
10.4598 2.2107647
10.454597 2.2756012
10.449395 2.3376797
10.444192 2.3939242
10.438989 2.4405502
10.433787 2.4726261
10.428584 2.4845936
10.423382 2.471821
10.418179 2.4326154
10.412976 2.3697361
10.407774 2.2905817
10.402571 2.205832
10.397369 2.1270562
10.392166 2.0642413
10.386963 2.0241123
10.381761 2.0096081
10.376558 2.0202722
10.371356 2.0529826
10.366153 2.1025306
10.36095 2.1619404
10.355748 2.2228061
10.350545 2.2760447
10.345343 2.3132413
10.34014 2.3283422
10.334937 2.3190939
10.329735 2.2875736
10.324532 2.2394724
10.31933 2.1823354
10.314127 2.1234371
10.308924 2.0681067
10.303722 2.0190323
10.298519 1.9765497
10.293317 1.9394796
10.288114 1.9059791
10.282911 1.8741076
10.277709 1.8421554
10.272506 1.8089463
10.267304 1.7742223
10.262101 1.7389835
10.256898 1.7055224
10.251696 1.6770046
10.246493 1.6567094
10.241291 1.6472617
10.236088 1.6501906
10.230885 1.6659373
10.225683 1.6941549
10.22048 1.7339837
10.215278 1.78405
10.210075 1.8421899
10.204872 1.9051685
10.19967 1.9687754
10.194467 2.0285056
10.189265 2.0806742
10.184062 2.1234598
10.178859 2.1572856
10.173657 2.1842325
10.168454 2.2067028
10.163252 2.226015
10.158049 2.2417041
10.152846 2.2519323
10.147644 2.2547893
10.142441 2.2497368
10.137239 2.2383623
10.132036 2.2239956
10.126833 2.2103878
10.121631 2.2001601
10.116428 2.19383
10.111226 2.1898748
10.106023 2.1857394
10.10082 2.1792671
10.095618 2.1699221
10.090415 2.1593788
10.085213 2.1513723
10.08001 2.1509449
10.074807 2.1632999
10.069605 2.1924599
10.064402 2.2399292
10.0592 2.3036305
10.053997 2.3774532
10.048794 2.451705
10.043592 2.5145449
10.038389 2.5541505
10.033187 2.5611045
10.027984 2.5303983
10.022781 2.4625916
10.017579 2.363939
10.012376 2.2455573
10.007174 2.121859
10.001971 2.0085061
9.996768 1.920118
9.991566 1.8679734
9.986363 1.8580069
9.981161 1.8894662
9.975958 1.9545821
9.970755 2.0394644
9.965553 2.1261866
9.96035 2.1957608
9.955148 2.231503
9.949945 2.2221816
9.944742 2.1643128
9.93954 2.0630053
9.934337 1.9309551
9.929135 1.7856035
9.923932 1.6450772
9.918729 1.5240878
9.913527 1.4311493
9.908324 1.36806
9.903122 1.3316721
9.897919 1.3169705
9.892716 1.3198974
9.887514 1.3385426
9.882311 1.3721851
9.877109 1.4188155
9.871906 1.4726014
9.866703 1.5228738
9.861501 1.5555427
9.856298 1.5567154
9.851096 1.51723
9.845893 1.436312
9.84069 1.3228385
9.835488 1.1936041
9.830285 1.0691124
9.825083 0.96830934
9.81988 0.9039758
9.814677 0.88015678
9.809475 0.89220022
9.804272 0.92906465
9.79907 0.97687583
9.793867 1.0224832
9.788664 1.0560038
9.783462 1.0718862
9.778259 1.0686277
9.773057 1.0477091
9.767854 1.0124193
9.762651 0.96703641
9.757449 0.91644076
9.752246 0.86588715
9.747044 0.82056426
9.741841 0.78478125
9.736638 0.76100073
9.731436 0.74920108
9.726233 0.74698008
9.721031 0.75041643
9.715828 0.75525242
9.710625 0.757786
9.705423 0.75511019
9.70022 0.74484582
9.695018 0.72490632
9.689815 0.69381012
9.684612 0.65161321
9.67941 0.60097324
9.674207 0.5475677
9.669005 0.49928297
9.663802 0.4641709
9.658599 0.44781583
9.653397 0.45112622
9.648194 0.46948545
9.642991 0.49370951
9.637789 0.51257893
9.632586 0.51611824
9.627384 0.49852513
9.622181 0.45980822
9.616978 0.4057007
9.611776 0.34604292
9.606573 0.29229437
9.601371 0.25496793
9.596168 0.24159597
9.590965 0.25551871
9.585763 0.29553406
9.58056 0.35634953
9.575358 0.4297618
9.570155 0.50641757
9.564952 0.5778237
9.55975 0.63807317
9.554547 0.68473001
9.549345 0.71859304
9.544142 0.74254507
9.538939 0.7601141
9.533737 0.77444086
9.528534 0.78799702
9.523332 0.80285476
9.518129 0.82094227
9.512926 0.84378174
9.507724 0.87164403
9.502521 0.90255805
9.497319 0.93184431
9.492116 0.95266452
9.486913 0.95762258
9.481711 0.9409826
9.476508 0.90080657
9.471306 0.84032419
9.466103 0.76807004
9.4609 0.69666023
9.455698 0.64044305
9.450495 0.61257272
9.445293 0.62223928
9.44009 0.67276897
9.434887 0.76106697
9.429685 0.8784784
9.424482 1.0127353
9.41928 1.1503882
9.414077 1.2790741
9.408874 1.3891315
9.403672 1.4743281
9.398469 1.5317222
9.393267 1.5608582
9.388064 1.5626134
9.382861 1.5380789
9.377659 1.4878539
9.372456 1.4120262
9.367254 1.310867
9.362051 1.1859639
9.356848 1.0412771
9.351646 0.88358364
9.346443 0.7220125
9.341241 0.56677112
9.336038 0.42752835
9.330835 0.31205909
9.325633 0.22560735
9.32043 0.17106751
9.315228 0.14969544
9.310025 0.1618242
9.304822 0.20707444
9.29962 0.28381216
9.294417 0.38801056
9.289215 0.51205791
9.284012 0.64424678
9.278809 0.76956405
9.273607 0.87196804
9.268404 0.93772836
9.263202 0.95886295
9.257999 0.93549137
9.252796 0.87616909
9.247594 0.79590909
9.242391 0.7123931
9.237189 0.64151559
9.231986 0.59364642
9.226783 0.57175959
9.221581 0.57194095
9.216378 0.58597496
9.211176 0.60499654
9.205973 0.62284396
9.20077 0.63791255
9.195568 0.65294972
9.190365 0.67309185
9.185163 0.70314173
9.17996 0.7452988
9.174757 0.79820211
9.169555 0.85744204
9.164352 0.91703071
9.15915 0.97102206
9.153947 1.0146314
9.148744 1.0446461
9.143542 1.0593481
9.138339 1.0583482
9.133137 1.0426186
9.127934 1.0147159
9.122731 0.97891899
9.117529 0.94093295
9.112326 0.90697614
9.107124 0.88240635
9.101921 0.87034646
9.096718 0.87086298
9.091516 0.88105316
9.086313 0.89601238
9.081111 0.91030085
9.075908 0.91938447
9.070705 0.92062057
9.065503 0.91358346
9.0603 0.89974386
9.055098 0.88167617
9.049895 0.86207973
9.044692 0.84296605
9.03949 0.82532157
9.034287 0.80935034
9.029085 0.79508969
9.023882 0.78296227
9.018679 0.77386743
9.013477 0.76873586
9.008274 0.76786028
9.003072 0.77047995
8.997869 0.77490713
8.992666 0.77909026
8.987464 0.78122821
8.982261 0.78010667
8.977059 0.77515619
8.971856 0.76652939
8.966653 0.75547298
8.961451 0.74490365
8.956248 0.7396683
8.951046 0.74585901
8.945843 0.76894641
8.94064 0.81121985
8.935438 0.86964559
8.930235 0.9353516
8.925033 0.99537859
8.91983 1.0363381
8.914627 1.0486814
8.909425 1.0298918
8.904222 0.98528953
8.89902 0.92612921
8.893817 0.86580926
8.888614 0.81576531
8.883412 0.78263732
8.878209 0.76760182
8.873007 0.76772399
8.867804 0.77833737
8.862601 0.79520282
8.857399 0.81558676
8.852196 0.83813483
8.846993 0.86204714
8.841791 0.8862672
8.836588 0.90915978
8.831386 0.92872174
8.826183 0.94304301
8.82098 0.95066516
8.815778 0.95062804
8.810575 0.94220675
8.805373 0.92451094
8.80017 0.89620409
8.794967 0.85559336
8.789765 0.8012232
8.784562 0.73288449
8.77936 0.65270138
8.774157 0.56581916
8.768954 0.48029801
8.763752 0.40609955
8.758549 0.35339054
8.753347 0.33060716
8.748144 0.34274866
8.742941 0.39025081
8.737739 0.46863883
8.732536 0.5690418
8.727334 0.67955223
8.722131 0.78728378
8.716928 0.88079965
8.711726 0.95240689
8.706523 0.99973076
8.701321 1.0260754
8.696118 1.0393586
8.690915 1.0498159
8.685713 1.0670775
8.68051 1.0974699
8.675308 1.1423616
8.670105 1.1980384
8.664902 1.2570787
8.6597 1.3107124
8.654497 1.3513679
8.649295 1.3746299
8.644092 1.3800751
8.638889 1.3708138
8.633687 1.3519358
8.628484 1.3283719
8.623282 1.3028875
8.618079 1.2749451
8.612876 1.2409375
8.607674 1.1958229
8.602471 1.135624
8.597269 1.0598323
8.592066 0.97270102
8.586863 0.88280158
8.581661 0.8009166
8.576458 0.73706466
8.571256 0.69785436
8.566053 0.68524389
8.56085 0.69715434
8.555648 0.72952369
8.550445 0.7787077
8.545243 0.84299294
8.54004 0.92248828
8.534837 1.0175599
8.529635 1.1267898
8.524432 1.2457108
8.51923 1.3671348
8.514027 1.4829967
8.508824 1.5867872
8.503622 1.6753257
8.498419 1.7490023
8.493217 1.810441
8.488014 1.8623537
8.482811 1.9057019
8.477609 1.9390292
8.472406 1.9591507
8.467204 1.9626998
8.462001 1.9477068
8.456798 1.9145411
8.451596 1.8660297
8.446393 1.8070293
8.441191 1.7438966
8.435988 1.6841093
8.430785 1.6359183
8.425583 1.607653
8.42038 1.606377
8.415178 1.6360019
8.409975 1.6954812
8.404772 1.7779832
8.39957 1.8717283
8.394367 1.9625166
8.389165 2.0371714
8.383962 2.0866563
8.378759 2.1077518
8.373557 2.1028387
8.368354 2.0781503
8.363152 2.0413811
8.357949 1.9995757
8.352746 1.9578707
8.347544 1.919194
8.342341 1.884686
8.337139 1.854462
8.331936 1.8283512
8.326733 1.806375
8.321531 1.7889121
8.316328 1.7766799
8.311126 1.7707328
8.305923 1.7725609
8.30072 1.7841578
8.295518 1.8077929
8.290315 1.8453504
8.285113 1.8974341
8.27991 1.9627127
8.274707 2.0379263
8.269505 2.1185638
8.264302 2.199743
8.2591 2.2766832
8.253897 2.3445126
8.248694 2.397772
8.243492 2.4303762
8.238289 2.4366238
8.233087 2.4131532
8.227884 2.3609874
8.222681 2.2865047
8.217479 2.2005619
8.212276 2.1158666
8.207074 2.043547
8.201871 1.9902565
8.196668 1.9569052
8.191466 1.9394086
8.186263 1.9310407
8.181061 1.925412
8.175858 1.9189432
8.170655 1.9119873
8.165453 1.9083021
8.16025 1.9131967
8.155048 1.9311324
8.149845 1.9636957
8.144642 2.0086481
8.13944 2.0602898
8.134237 2.1108725
8.129035 2.1524708
8.123832 2.1786917
8.118629 2.1858158
8.113427 2.1732689
8.108224 2.1435361
8.103022 2.1016995
8.097819 2.0547255
8.092616 2.0105582
8.087414 1.9770362
8.082211 1.9606637
8.077009 1.965315
8.071806 1.9910611
8.066603 2.0334562
8.061401 2.0837357
8.056198 2.1303003
8.050995 2.1614663
8.045793 2.1688495
8.04059 2.1502096
8.035388 2.1105169
8.030185 2.0605782
8.024982 2.0135813
8.01978 1.9808669
8.014577 1.9686022
8.009375 1.9766036
8.004172 1.9995552
7.998969 2.0298186
7.993767 2.0604295
7.988564 2.0869984
7.983362 2.1079481
7.978159 2.1234375
7.972956 2.1339439
7.967754 2.1394908
7.962551 2.1399458
7.957349 2.136013
7.952146 2.1300207
7.946943 2.125672
7.941741 2.1265751
7.936538 2.1342047
7.931336 2.1464401
7.926133 2.1576665
7.92093 2.1606572
7.915728 2.1495251
7.910525 2.1224501
7.905323 2.0829715
7.90012 2.0393001
7.894917 2.0019655
7.889715 1.9807446
7.884512 1.9819705
7.87931 2.0070301
7.874107 2.0523495
7.868904 2.1106599
7.863702 2.172999
7.858499 2.2307802
7.853297 2.277347
7.848094 2.3086957
7.842891 2.3233812
7.837689 2.3219101
7.832486 2.3060281
7.827284 2.2782037
7.822081 2.2413772
7.816878 2.1988372
7.811676 2.1540299
7.806473 2.1102086
7.801271 2.0699947
7.796068 2.0350294
7.790865 2.0058847
7.785663 1.9822809
7.78046 1.9635102
7.775258 1.9488633
7.770055 1.9378516
7.764852 1.9301261
7.75965 1.9251684
7.754447 1.9219857
7.749245 1.9190959
7.744042 1.9149703
7.738839 1.9088556
7.733637 1.9016356
7.728434 1.8962608
7.723232 1.8973739
7.718029 1.9100568
7.712826 1.9380125
7.707624 1.9817959
7.702421 2.0378048
7.697219 2.0985791
7.692016 2.1545569
7.686813 2.1969048
7.681611 2.2205443
7.676408 2.226256
7.671206 2.2209138
7.666003 2.2155141
7.6608 2.2215105
7.655598 2.2466923
7.650395 2.2921057
7.645193 2.3511755
7.63999 2.4113641
7.634787 2.4577775
7.629585 2.4774636
7.624382 2.4629865
7.61918 2.4142126
7.613977 2.3379131
7.608774 2.2455161
7.603572 2.1498786
7.598369 2.0621634
7.593167 1.9897568
7.587964 1.9357087
7.582761 1.8995887
7.577559 1.8791328
7.572356 1.8718327
7.567154 1.8758024
7.561951 1.8897314
7.556748 1.9122477
7.551546 1.9412696
7.546343 1.9738141
7.541141 2.0063653
7.535938 2.0355609
7.530735 2.0588276
7.525533 2.0747193
7.52033 2.0829362
7.515128 2.084161
7.509925 2.0798495
7.504722 2.0720181
7.49952 2.0629831
7.494317 2.0550143
7.489115 2.0499496
7.483912 2.0488965
7.478709 2.0521319
7.473507 2.0591917
7.468304 2.069006
7.463102 2.0798967
7.457899 2.0893791
7.452696 2.09394
7.447494 2.089131
7.442291 2.0702882
7.437089 2.0339134
7.431886 1.9793595
7.426683 1.9101604
7.421481 1.834315
7.416278 1.7631402
7.411076 1.7088274
7.405873 1.6813645
7.40067 1.6857813
7.395468 1.7206238
7.390265 1.7781854
7.385063 1.8464558
7.37986 1.9122117
7.374657 1.9643199
7.369455 1.9962723
7.364252 2.0072292
7.35905 2.0013229
7.353847 1.9855354
7.348644 1.9669114
7.343442 1.9500657
7.338239 1.9358302
7.333037 1.9214922
7.327834 1.9025326
7.322631 1.8752432
7.317429 1.8392605
7.312226 1.7990177
7.307024 1.7634356
7.301821 1.7437694
7.296618 1.750211
7.291416 1.7883716
7.286213 1.8569067
7.281011 1.9472095
7.275808 2.0453816
7.270605 2.1358747
7.265403 2.2055943
7.2602 2.2471276
7.254997 2.2601289
7.249795 2.2505913
7.244592 2.2284447
7.23939 2.2043737
7.234187 2.186828
7.228984 2.1799625
7.223782 2.1828878
7.218579 2.190262
7.213377 2.19399
7.208174 2.185586
7.202971 2.1585927
7.197769 2.11039
7.192566 2.0428629
7.187364 1.9617387
7.182161 1.8748662
7.176958 1.7900866
7.171756 1.7134666
7.166553 1.6484707
7.161351 1.5962329
7.156148 1.5566343
7.150945 1.5295951
7.145743 1.5159563
7.14054 1.5175622
7.135338 1.5365365
7.130135 1.5741021
7.124932 1.6294665
7.11973 1.6992186
7.114527 1.77745
7.109325 1.8565412
7.104122 1.9283867
7.098919 1.9857738
7.093717 2.0236402
7.088514 2.0399618
7.083312 2.0360613
7.078109 2.016223
7.072906 1.9866644
7.067704 1.9541067
7.062501 1.924329
7.057299 1.9011119
7.052096 1.8858583
7.046893 1.8779496
7.041691 1.8756238
7.036488 1.8769584
7.031286 1.8805194
7.026083 1.8854405
7.02088 1.8910447
7.015678 1.8963961
7.010475 1.900199
7.005273 1.9011971
7.00007 1.898855
6.994867 1.8938861
6.989665 1.8882671
6.984462 1.8846969
6.97926 1.8857777
6.974057 1.8933182
6.968854 1.9080181
6.963652 1.9295139
6.958449 1.9565545
6.953247 1.98706
6.948044 2.0180249
6.942841 2.0454852
6.937639 2.0649029
6.932436 2.0721727
6.927234 2.0650662
6.922031 2.0445136
6.916828 2.0149666
6.911626 1.9833699
6.906423 1.9569118
6.901221 1.9403966
6.896018 1.9343929
6.890815 1.9350412
6.885613 1.9356669
6.88041 1.9295193
6.875208 1.9124741
6.870005 1.8846088
6.864802 1.8501121
6.8596 1.8157002
6.854397 1.788261
6.849195 1.7726316
6.843992 1.7702353
6.838789 1.7788992
6.833587 1.7937312
6.828384 1.8086264
6.823182 1.8178852
6.817979 1.8175381
6.812776 1.8061762
6.807574 1.7852433
6.802371 1.7587889
6.797169 1.7326758
6.791966 1.7132853
6.786763 1.7059299
6.781561 1.7133776
6.776358 1.734978
6.771156 1.7667392
6.765953 1.802385
6.76075 1.8350818
6.755548 1.8592933
6.750345 1.8721886
6.745143 1.8741552
6.73994 1.8682222
6.734737 1.8585442
6.729535 1.84847
6.724332 1.838982
6.71913 1.8282668
6.713927 1.8127696
6.708724 1.7893984
6.703522 1.7578946
6.698319 1.7221602
6.693117 1.6897083
6.687914 1.669277
6.682711 1.6675625
6.677509 1.6865123
6.672306 1.7223793
6.667104 1.7669075
6.661901 1.8100336
6.656698 1.8428811
6.651496 1.8598571
6.646293 1.8592532
6.641091 1.842514
6.635888 1.8128532
6.630685 1.7739672
6.625483 1.7292917
6.62028 1.6818322
6.615078 1.6343149
6.609875 1.5893651
6.604672 1.5495312
6.59947 1.5171194
6.594267 1.4938726
6.589065 1.4805395
6.583862 1.4764092
6.578659 1.4789679
6.573457 1.483923
6.568254 1.4858212
6.563052 1.4792804
6.557849 1.4605318
6.552646 1.4287131
6.547444 1.3863538
6.542241 1.3388056
6.537039 1.2928262
6.531836 1.2548646
6.526633 1.2296577
6.521431 1.2195214
6.516228 1.2243961
6.511026 1.2424507
6.505823 1.2709415
6.50062 1.3070212
6.495418 1.3482456
6.490215 1.3926119
6.485013 1.4381152
6.47981 1.482014
6.474607 1.5201832
6.469405 1.5469787
6.464202 1.5558858
6.458999 1.5409166
6.453797 1.4983927
6.448594 1.4285486
6.443392 1.336392
6.438189 1.2314455
6.432986 1.126303
6.427784 1.0342871
6.422581 0.96679616
6.417379 0.93108627
6.412176 0.92913874
6.406973 0.95791813
6.401771 1.0108303
6.396568 1.0797745
6.391366 1.157039
6.386163 1.2364798
6.38096 1.3138084
6.375758 1.3861957
6.370555 1.4515896
6.365353 1.5081157
6.36015 1.5537736
6.354947 1.586458
6.349745 1.6042195
6.344542 1.605634
6.33934 1.5901545
6.334137 1.5583448
6.328934 1.5119277
6.323732 1.4536232
6.318529 1.3868072
6.313327 1.3150793
6.308124 1.2418728
6.302921 1.1702355
6.297719 1.1028305
6.292516 1.0420819
6.287314 0.99028595
6.282111 0.949519
6.276908 0.92131686
6.271706 0.90628468
6.266503 0.90388584
6.261301 0.91255838
6.256098 0.93008414
6.250895 0.9539645
6.245693 0.98158458
6.24049 1.010167
6.235288 1.0367547
6.230085 1.0585186
6.224882 1.0734877
6.21968 1.0814518
6.214477 1.0845113
6.209275 1.0867506
6.204072 1.092838
6.198869 1.1059039
6.193667 1.1255464
6.188464 1.1469766
6.183262 1.1619661
6.178059 1.1614834
6.172856 1.1390484
6.167654 1.0933548
6.162451 1.0289262
6.157249 0.95442766
6.152046 0.8793566
6.146843 0.81060339
6.141641 0.75041823
6.136438 0.69661897
6.131236 0.64480166
6.126033 0.59141124
6.12083 0.53621507
6.115628 0.48308819
6.110425 0.43882516
6.105223 0.41053258
6.10002 0.40267909
6.094817 0.41493692
6.089615 0.44159882
6.084412 0.47277259
6.07921 0.49694925
6.074007 0.50409203
6.068804 0.48823874
6.063602 0.44880587
6.058399 0.39026771
6.053197 0.32046861
6.047994 0.24827167
6.042791 0.18137488
6.037589 0.12491761
6.032386 0.081097286
6.027184 0.049623881
6.021981 0.028619095
6.016778 0.015555626
6.011576 0.0079684592
6.006373 0.0038468652
6.001171 0.0017501533
5.995968 0.00075036189
5.990765 0.00030317069
5.985563 0.00011542767
5.98036 4.1413032e-05
5.975158 1.4001174e-05
5.969955 4.46148e-06
5.964752 1.338444e-06
5.95955 3.80538e-07
5.954347 9.8415e-08
5.949145 2.6244e-08
5.943942 6.561e-09
5.938739 0
5.933537 0
5.928334 0
5.923132 0
5.917929 0
5.912726 0
5.907524 0
5.902321 0
5.897119 0
5.891916 0
5.886713 0
5.881511 0
5.876308 0
5.871106 1.3122e-08
5.865903 5.2488e-08
5.8607 2.03391e-07
5.855498 7.34832e-07
5.850295 2.480058e-06
5.845093 7.912566e-06
5.83989 2.3829552e-05
5.834687 6.7630788e-05
5.829485 0.00018100487
5.824282 0.00045681619
5.81908 0.001087407
5.813877 0.0024416893
5.808674 0.0051725218
5.803472 0.010339322
5.798269 0.019504134
5.793067 0.034727465
5.787864 0.058371045
5.782661 0.092632725
5.777459 0.13881494
5.772256 0.19645888
5.767054 0.26261894
5.761851 0.3316286
5.756648 0.39564289
5.751446 0.44601139
5.746243 0.47520739
5.741041 0.47875927
5.735838 0.45655117
5.730635 0.41304753
5.725433 0.35637806
5.72023 0.29661475
5.715028 0.24379803
5.709825 0.20623708
5.704622 0.18938296
5.69942 0.19530485
5.694217 0.2226373
5.689015 0.26686391
5.683812 0.32089836
5.678609 0.37600402
5.673407 0.42306734
5.668204 0.45410683
5.663002 0.46373637
5.657799 0.4502181
5.652596 0.41580536
5.647394 0.36627703
5.642191 0.30981236
5.636988 0.25553387
5.631786 0.21207467
5.626583 0.1864069
5.621381 0.18298836
5.616178 0.20316278
5.610975 0.24476829
5.605773 0.30204662
5.60057 0.36608287
5.595368 0.42599437
5.590165 0.47085903
5.584962 0.49200818
5.57976 0.48501147
5.574557 0.45065604
5.569355 0.39453637
5.564152 0.32539192
5.558949 0.25279811
5.553747 0.18500132
5.548544 0.12752748
5.543342 0.082805239
5.538139 0.050645022
5.532936 0.029177508
5.527734 0.01583599
5.522531 0.0081031893
5.517329 0.0039271062
5.512126 0.0018520784
5.506923 0.00097634897
5.501721 0.00084750405
5.496518 0.0013741096
5.491316 0.0027917317
5.486113 0.0056878687
5.48091 0.011062738
5.475708 0.02037985
5.470505 0.03554408
5.465303 0.058744734
5.4601 0.092128827
5.454897 0.13732681
5.449695 0.19492429
5.444492 0.26402623
5.43929 0.3420613
5.434087 0.42491261
5.428884 0.50735998
5.423682 0.58372587
5.418479 0.64857387
5.413277 0.69732772
5.408074 0.72673563
5.402871 0.73516616
5.397669 0.72276154
5.392466 0.69148502
5.387264 0.64508059
5.382061 0.58891999
5.376858 0.52965927
5.371656 0.47460216
5.366453 0.43071471
5.361251 0.40337186
5.356048 0.39510028
5.350845 0.40471924
5.345643 0.42727503
5.34044 0.45497567
5.335238 0.47901235
5.330035 0.49182446
5.324832 0.48916219
5.31963 0.47131195
5.314427 0.44307651
5.309225 0.41246496
5.304022 0.38842814
5.298819 0.37825789
5.293617 0.3853793
5.288414 0.40817664
5.283212 0.4402231
5.278009 0.47189035
5.272806 0.49289471
5.267604 0.49502782
5.262401 0.47424597
5.257199 0.43151158
5.251996 0.3722267
5.246793 0.30459267
5.241591 0.2375634
5.236388 0.17909442
5.231186 0.13513875
5.225983 0.1094452
5.22078 0.10386909
5.215578 0.11875533
5.210375 0.15304287
5.205173 0.20400163
5.19997 0.26681535
5.194767 0.33441784
5.189565 0.39797222
5.184362 0.44813873
5.17916 0.47690398
5.173957 0.4794192
5.168754 0.45519127
5.163552 0.40816279
5.158349 0.34562916
5.153147 0.27637606
5.147944 0.20867718
5.142741 0.14876512
5.137539 0.10012558
5.132336 0.063619248
5.127134 0.038168814
5.121931 0.021650605
5.116728 0.011690672
5.111526 0.0062094485
5.106323 0.0037016834
5.101121 0.0033262827
5.095918 0.0049016969
5.090715 0.0088741658
5.085513 0.016274049
5.08031 0.028625997
5.075108 0.047751096
5.069905 0.075409044
5.064702 0.11278099
5.0595 0.15987594
5.054297 0.21502413
5.049095 0.27465514
5.043892 0.33351686
5.038689 0.38537573
5.033487 0.42408834
5.028284 0.44481015
5.023082 0.44505438
5.017879 0.42534931
5.012676 0.38934429
5.007474 0.34334586
5.002271 0.29538386
4.997069 0.25398148
4.991866 0.22682195
4.986663 0.21948259
4.981461 0.23438258
4.976258 0.2700972
4.971056 0.32122419
4.965853 0.37898899
4.96065 0.43266845
4.955448 0.47167323
4.950245 0.48783202
4.945043 0.47722705
4.93984 0.44098504
4.934637 0.38475923
4.929435 0.31711199
4.924232 0.24740093
4.91903 0.18389559
4.913827 0.13266569
4.908624 0.097398222
4.903422 0.079909798
4.898219 0.080885963
4.893017 0.10036986
4.887814 0.13771391
4.882611 0.19101147
4.877409 0.25632764
4.872206 0.32723115
4.867004 0.39510038
4.861801 0.4504102
4.856598 0.484784
4.851396 0.49319706
4.846193 0.47554727
4.84099 0.43697641
4.835788 0.38676841
4.830585 0.33616352
4.825383 0.29577327
4.82018 0.27333033
4.814977 0.27229506
4.809775 0.291511
4.804572 0.32581156
4.79937 0.36730817
4.794167 0.40703157
4.788964 0.43660873
4.783762 0.44969576
4.778559 0.44294436
4.773357 0.41635827
4.768154 0.37300336
4.762951 0.31816216
4.757749 0.25814337
4.752546 0.19903452
4.747344 0.1456868
4.742141 0.10113644
4.736938 0.066523901
4.731736 0.041423221
4.726533 0.024397997
4.721331 0.013582989
4.716128 0.00714321
4.710925 0.003546601
4.705723 0.0016616979
4.70052 0.00073441866
4.695318 0.00030608377
4.690115 0.00012026313
4.684912 4.4536068e-05
4.67971 1.5543009e-05
4.674507 5.111019e-06
4.669305 1.581201e-06
4.664102 4.5927e-07
4.658899 1.24659e-07
4.653697 3.2805e-08
4.648494 6.561e-09
4.643292 0
4.638089 0
4.632886 0
4.627684 0
4.622481 0
4.617279 0
4.612076 0
4.606873 0
4.601671 0
4.596468 0
4.591266 0
4.586063 0
4.58086 0
4.575658 0
4.570455 0
4.565253 0
4.56005 0
4.554847 0
4.549645 0
4.544442 0
4.53924 0
4.534037 0
4.528834 0
4.523632 0
4.518429 0
4.513227 0
4.508024 0
4.502821 0
4.497619 0
4.492416 0
4.487214 0
4.482011 0
4.476808 0
4.471606 0
4.466403 0
4.461201 0
4.455998 0
4.450795 0
4.445593 0
4.44039 0
4.435188 0
4.429985 0
4.424782 0
4.41958 0
4.414377 0
4.409175 0
4.403972 0
4.398769 0
4.393567 6.561e-09
4.388364 3.2805e-08
4.383162 1.37781e-07
4.377959 5.05197e-07
4.372756 1.718982e-06
4.367554 5.550606e-06
4.362351 1.6874892e-05
4.357149 4.8374253e-05
4.351946 0.00013074761
4.346743 0.00033319382
4.341541 0.00080084222
4.336338 0.0018158814
4.331136 0.003885457
4.325933 0.0078478089
4.32073 0.014967727
4.315528 0.026966806
4.310325 0.045914035
4.305123 0.073907684
4.29992 0.11252637
4.294717 0.16211898
4.289515 0.22111536
4.284312 0.28562099
4.27911 0.34955149
4.273907 0.40543539
4.268704 0.44579026
4.263502 0.46474067
4.258299 0.45940391
4.253097 0.43059945
4.247894 0.38264545
4.242691 0.32231082
4.237489 0.2572678
4.232286 0.19452584
4.227084 0.13927681
4.221881 0.094385522
4.216678 0.060516125
4.211476 0.036696027
4.206273 0.021045438
4.201071 0.011438303
4.195868 0.0059646641
4.190665 0.0031746579
4.185463 0.0021602749
4.18026 0.0025591771
4.175058 0.0045519824
4.169855 0.0088867695
4.164652 0.016914639
4.15945 0.030570684
4.154247 0.052200943
4.149045 0.084140134
4.143842 0.1280097
4.138639 0.18383248
4.133437 0.24921524
4.128234 0.31895619
4.123032 0.38540563
4.117829 0.43970007
4.112626 0.47365422
4.107424 0.48177157
4.102221 0.46269816
4.097019 0.41959141
4.091816 0.35926633
4.086613 0.2904359
4.081411 0.22166922
4.076208 0.15971906
4.071006 0.10863948
4.065803 0.069765252
4.0606 0.042328902
4.055398 0.024357798
4.050195 0.013530613
4.044992 0.0078094796
4.03979 0.0058126458
4.034587 0.0069864349
4.029385 0.011655636
4.024182 0.020992536
4.018979 0.036881054
4.013777 0.061603532
4.008574 0.097280492
4.003372 0.14506809
3.998169 0.20425499
3.992966 0.27154595
3.987764 0.34088927
3.982561 0.40411997
3.977359 0.45243499
3.972156 0.47837211
3.966953 0.47769072
3.961751 0.45050421
3.956548 0.40124923
3.951346 0.33750313
3.946143 0.26808243
3.94094 0.20107676
3.935738 0.1424115
3.930535 0.095251128
3.925333 0.06021216
3.92013 0.036106672
3.914927 0.020859945
3.909725 0.01231812
3.904522 0.0088023491
3.89932 0.0093901294
3.894117 0.013967326
3.888914 0.023095337
3.883712 0.03771274
3.878509 0.058682201
3.873307 0.086228979
3.868104 0.11939266
3.862901 0.15568669
3.857699 0.1911702
3.852496 0.22103988
3.847294 0.24065766
3.842091 0.24672127
3.836888 0.23817226
3.831686 0.21649775
3.826483 0.18530758
3.821281 0.14935185
3.816078 0.11334586
3.810875 0.080998747
3.805673 0.054504025
3.80047 0.034534762
3.795268 0.020604492
3.790065 0.011575638
3.784862 0.0061235847
3.77966 0.0030503073
3.774457 0.0014307376
3.769255 0.00063190959
3.764052 0.00026280086
3.758849 0.00010291585
3.753647 3.7948824e-05
3.748444 1.3174488e-05
3.743242 4.310577e-06
3.738039 1.325322e-06
3.732836 3.87099e-07
3.727634 1.04976e-07
3.722431 2.6244e-08
3.717229 6.561e-09
3.712026 0
3.706823 0
3.701621 0
3.696418 0
3.691216 0
3.686013 0
3.68081 0
3.675608 0
3.670405 0
3.665203 0
3.66 0
