# Supplementary material for: Structural motifs of gold cluster anions with 17 to 69 atoms
Source: Nat Commun. 2026 Apr 10;17:5099. doi: 10.1038/s41467-026-71649-9 (PMC13246909; doi:10.1038/s41467-026-71649-9)
Supplement: Supplementary file 5 — Source Data [file 41467_2026_71649_MOESM5_ESM.zip › SupplementaryFigure2/19_exp.dat]

3.5 0.001
3.5005001 0.0009904963
3.5010002 0.0009639864
3.5015003 0.00092347209
3.5020004 0.00087195519
3.5025005 0.00081243748
3.5030006 0.00074792078
3.5035007 0.00068140688
3.5040008 0.00061589758
3.5045009 0.00055439469
3.505001 0.00049989996
3.5055011 0.00044537126
3.5060012 0.00038384636
3.5065013 0.00031832706
3.5070014 0.00025181517
3.5075015 0.00018731249
3.5080016 0.00012782081
3.5085017 7.6341932e-05
3.5090018 3.5877666e-05
3.5095019 9.4298088e-06
3.510002 0
3.5105021 0
3.5110022 0
3.5115023 0
3.5120024 0
3.5125025 0
3.5130026 0
3.5135027 0
3.5140028 0
3.5145029 0
3.515003 0
3.5155031 0
3.5160032 0
3.5165033 0
3.5170034 0
3.5175035 0
3.5180036 0
3.5185037 0
3.5190038 0
3.5195039 0
3.520004 0
3.5205041 0
3.5210042 0
3.5215043 0
3.5220044 0
3.5225045 0
3.5230046 0
3.5235047 0
3.5240048 0
3.5245049 0
3.525005 0
3.5255051 0
3.5260052 0
3.5265053 0
3.5270054 0
3.5275055 0
3.5280056 0
3.5285057 0
3.5290058 0
3.5295059 0
3.530006 0
3.5305061 0
3.5310062 0
3.5315063 0
3.5320064 0
3.5325065 0
3.5330066 0
3.5335067 0
3.5340068 0
3.5345069 0
3.535007 0
3.5355071 0
3.5360072 0
3.5365073 0
3.5370074 0
3.5375075 0
3.5380076 0
3.5385077 0
3.5390078 0
3.5395079 0
3.540008 0
3.5405081 0
3.5410082 0
3.5415083 0
3.5420084 0
3.5425085 0
3.5430086 0
3.5435087 0
3.5440088 0
3.5445089 0
3.545009 0
3.5455091 0
3.5460092 0
3.5465093 0
3.5470094 0
3.5475095 0
3.5480096 0
3.5485097 0
3.5490098 0
3.5495099 0
3.55001 3.9975981e-09
3.5505101 9.8772404e-06
3.5510102 3.6696649e-05
3.5515103 7.7460422e-05
3.5520104 0.00012916676
3.5525105 0.00018881386
3.5530106 0.00025339992
3.5535107 0.00031992315
3.5540108 0.00038538174
3.5545109 0.00044677389
3.555011 0.00050110264
3.5555111 0.00055580068
3.5560112 0.00061743489
3.5565113 0.00068300345
3.5570114 0.00074950458
3.5575115 0.00081393646
3.5580116 0.0008732973
3.5585117 0.0009245853
3.5590118 0.00096479865
3.5595119 0.00099093556
3.560012 0.001
3.5605121 0.001
3.5610122 0.001
3.5615123 0.001
3.5620124 0.001
3.5625125 0.001
3.5630126 0.001
3.5635127 0.001
3.5640128 0.001
3.5645129 0.001
3.565013 0.001
3.5655131 0.001
3.5660132 0.001
3.5665133 0.001
3.5670134 0.001
3.5675135 0.001
3.5680136 0.001
3.5685137 0.001
3.5690138 0.001
3.5695139 0.001
3.570014 0.001
3.5705141 0.001
3.5710142 0.001
3.5715143 0.001
3.5720144 0.001
3.5725145 0.001
3.5730146 0.001
3.5735147 0.001
3.5740148 0.001
3.5745149 0.001
3.575015 0.001000018
3.5755151 0.0010201331
3.5760152 0.0010740805
3.5765153 0.0011558566
3.5770154 0.0012594579
3.5775155 0.0013788806
3.5780156 0.0015081211
3.5785157 0.001641176
3.5790158 0.0017720416
3.5795159 0.0018947142
3.580016 0.0020032006
3.5805161 0.0021032206
3.5810162 0.0022032406
3.5815163 0.0023032607
3.5820164 0.0024032807
3.5825165 0.0025033007
3.5830166 0.0026033207
3.5835167 0.0027033407
3.5840168 0.0028033607
3.5845169 0.0029033807
3.585017 0.0030034122
3.5855171 0.0031141165
3.5860172 0.0032448288
3.5865173 0.0033955491
3.5870174 0.0035662774
3.5875175 0.0037570137
3.5880176 0.0039677579
3.5885177 0.0041985102
3.5890178 0.0044492705
3.5895179 0.0047200388
3.590018 0.0050108022
3.5905181 0.0053108622
3.5910182 0.0056109222
3.5915183 0.0059109822
3.5920184 0.0062110422
3.5925185 0.0065111022
3.5930186 0.0068111622
3.5935187 0.0071112222
3.5940188 0.0074112823
3.5945189 0.0077113423
3.595019 0.0080114023
3.5955191 0.0083114623
3.5960192 0.0086115223
3.5965193 0.0089115823
3.5970194 0.0092116423
3.5975195 0.0095117023
3.5980196 0.0098117624
3.5985197 0.010111822
3.5990198 0.010411882
3.5995199 0.010711942
3.60002 0.011011859
3.6005201 0.011221433
3.6010202 0.011288397
3.6015203 0.011248774
3.6020204 0.011138584
3.6025205 0.010993849
3.6030206 0.010850591
3.6035207 0.010744832
3.6040208 0.010712593
3.6045209 0.010789896
3.605021 0.011012638
3.6055211 0.011334168
3.6060212 0.011693077
3.6065213 0.012086149
3.6070214 0.012510168
3.6075215 0.012961917
3.6080216 0.013438181
3.6085217 0.013935743
3.6090218 0.014451387
3.6095219 0.014981897
3.610022 0.015524105
3.6105221 0.016099968
3.6110222 0.016719673
3.6115223 0.017368748
3.6120224 0.01803272
3.6125225 0.018697115
3.6130226 0.01934746
3.6135227 0.019969283
3.6140228 0.020548111
3.6145229 0.02106947
3.615023 0.021518949
3.6155231 0.021917154
3.6160232 0.022292254
3.6165233 0.022648886
3.6170234 0.022991684
3.6175235 0.023325283
3.6180236 0.023654319
3.6185237 0.023983427
3.6190238 0.024317241
3.6195239 0.024660397
3.620024 0.025017508
3.6205241 0.025382261
3.6210242 0.025748629
3.6215243 0.026118996
3.6220244 0.026495746
3.6225245 0.026881263
3.6230246 0.027277931
3.6235247 0.027688133
3.6240248 0.028114253
3.6245249 0.028558675
3.625025 0.029023973
3.6255251 0.029591303
3.6260252 0.03031164
3.6265253 0.03116397
3.6270254 0.032127283
3.6275255 0.033180564
3.6280256 0.034302802
3.6285257 0.035472983
3.6290258 0.036670096
3.6295259 0.037873127
3.630026 0.039061294
3.6305261 0.040305064
3.6310262 0.041652047
3.6315263 0.043072339
3.6320264 0.044536037
3.6325265 0.04601324
3.6330266 0.047474044
3.6335267 0.048888547
3.6340268 0.050226846
3.6345269 0.05145904
3.635027 0.052555279
3.6355271 0.053515764
3.6360272 0.054371233
3.6365273 0.055143456
3.6370274 0.055854206
3.6375275 0.056525254
3.6380276 0.05717837
3.6385277 0.057835327
3.6390278 0.058517895
3.6395279 0.059247846
3.640028 0.060046688
3.6405281 0.060846342
3.6410282 0.061606329
3.6415283 0.062362904
3.6420284 0.063152322
3.6425285 0.064010839
3.6430286 0.064974711
3.6435287 0.066080193
3.6440288 0.067363541
3.6445289 0.06886101
3.645029 0.070608792
3.6455291 0.072609037
3.6460292 0.074821741
3.6465293 0.077213474
3.6470294 0.079750807
3.6475295 0.082400311
3.6480296 0.085128557
3.6485297 0.087902116
3.6490298 0.090687558
3.6495299 0.093451454
3.65003 0.096160957
3.6505301 0.098956886
3.6510302 0.10192279
3.6515303 0.10499489
3.6520304 0.1081094
3.6525305 0.11120251
3.6530306 0.11421046
3.6535307 0.11706944
3.6540308 0.11971567
3.6545309 0.12208536
3.655031 0.1241151
3.6555311 0.12586658
3.6560312 0.1274402
3.6565313 0.12886472
3.6570314 0.13016891
3.6575315 0.13138153
3.6580316 0.13253136
3.6585317 0.13364716
3.6590318 0.13475769
3.6595319 0.13589173
3.660032 0.13707774
3.6605321 0.13825906
3.6610322 0.13938913
3.6615323 0.14048464
3.6620324 0.14156233
3.6625325 0.1426389
3.6630326 0.14373107
3.6635327 0.14485556
3.6640328 0.14602909
3.6645329 0.14726837
3.665033 0.14859067
3.6655331 0.15014457
3.6660332 0.15200378
3.6665333 0.15412084
3.6670334 0.15644828
3.6675335 0.15893864
3.6680336 0.16154445
3.6685337 0.16421826
3.6690338 0.1669126
3.6695339 0.16958
3.670034 0.17217401
3.6705341 0.17489125
3.6710342 0.17785906
3.6715343 0.18101119
3.6720344 0.18428137
3.6725345 0.18760333
3.6730346 0.19091081
3.6735347 0.19413754
3.6740348 0.19721726
3.6745349 0.2000837
3.675035 0.20266776
3.6755351 0.20432022
3.6760352 0.20479232
3.6765353 0.20438922
3.6770354 0.20341605
3.6775355 0.20217796
3.6780356 0.20098009
3.6785357 0.20012758
3.6790358 0.19992559
3.6795359 0.20067925
3.680036 0.20269003
3.6805361 0.20539345
3.6810362 0.20819869
3.6815363 0.2110798
3.6820364 0.21401087
3.6825365 0.21696597
3.6830366 0.21991918
3.6835367 0.22284458
3.6840368 0.22571623
3.6845369 0.22850821
3.685037 0.23119491
3.6855371 0.23381862
3.6860372 0.23642627
3.6865373 0.23902195
3.6870374 0.24160975
3.6875375 0.24419376
3.6880376 0.24677808
3.6885377 0.2493668
3.6890378 0.25196401
3.6895379 0.25457381
3.690038 0.25720098
3.6905381 0.2599741
3.6910382 0.26294981
3.6915383 0.26607522
3.6920384 0.26929743
3.6925385 0.27256353
3.6930386 0.27582061
3.6935387 0.27901579
3.6940388 0.28209615
3.6945389 0.2850088
3.695039 0.28769724
3.6955391 0.28949865
3.6960392 0.29014633
3.6965393 0.28992261
3.6970394 0.28910984
3.6975395 0.28799034
3.6980396 0.28684646
3.6985397 0.28596054
3.6990398 0.28561491
3.6995399 0.28609191
3.70004 0.28767024
3.7005401 0.28991771
3.7010402 0.29235229
3.7015403 0.29492484
3.7020404 0.29758622
3.7025405 0.3002873
3.7030406 0.30297894
3.7035407 0.30561201
3.7040408 0.30813736
3.7045409 0.31050587
3.705041 0.31266949
3.7055411 0.31477023
3.7060412 0.31691344
3.7065413 0.31907016
3.7070414 0.32121144
3.7075415 0.3233083
3.7080416 0.3253318
3.7085417 0.32725298
3.7090418 0.32904288
3.7095419 0.33067254
3.710042 0.33211371
3.7105421 0.33345796
3.7110422 0.33478637
3.7115423 0.33610116
3.7120424 0.33740456
3.7125425 0.3386988
3.7130426 0.33998609
3.7135427 0.34126867
3.7140428 0.34254876
3.7145429 0.34382858
3.715043 0.34511037
3.7155431 0.34639627
3.7160432 0.34768413
3.7165433 0.34897013
3.7170434 0.35025049
3.7175435 0.35152141
3.7180436 0.35277909
3.7185437 0.35401973
3.7190438 0.35523953
3.7195439 0.3564347
3.720044 0.35759948
3.7205441 0.35845557
3.7210442 0.35887211
3.7215443 0.35894207
3.7220444 0.35875842
3.7225445 0.35841413
3.7230446 0.35800218
3.7235447 0.35761553
3.7240448 0.35734716
3.7245449 0.35729003
3.725045 0.35753628
3.7255451 0.35803155
3.7260452 0.35866554
3.7265453 0.3593947
3.7270454 0.36017551
3.7275455 0.3609644
3.7280456 0.36171784
3.7285457 0.3623923
3.7290458 0.36294422
3.7295459 0.36333007
3.730046 0.36350705
3.7305461 0.36354587
3.7310462 0.36352576
3.7315463 0.36346141
3.7320464 0.36336752
3.7325465 0.36325877
3.7330466 0.36314986
3.7335467 0.36305548
3.7340468 0.36299031
3.7345469 0.36296906
3.735047 0.36300617
3.7355471 0.36308146
3.7360472 0.36317191
3.7365473 0.36327391
3.7370474 0.36338384
3.7375475 0.36349807
3.7380476 0.36361299
3.7385477 0.36372497
3.7390478 0.3638304
3.7395479 0.36392566
3.740048 0.36400704
3.7405481 0.36406119
3.7410482 0.36408032
3.7415483 0.36406444
3.7420484 0.36401354
3.7425485 0.36392763
3.7430486 0.36380671
3.7435487 0.36365077
3.7440488 0.36345982
3.7445489 0.36323386
3.745049 0.36297206
3.7455491 0.36257626
3.7460492 0.36198515
3.7465493 0.36120779
3.7470494 0.36025323
3.7475495 0.35913053
3.7480496 0.35784875
3.7485497 0.35641695
3.7490498 0.35484419
3.7495499 0.35313951
3.75005 0.35131164
3.7505501 0.34933575
3.7510502 0.34721895
3.7515503 0.34499962
3.7520504 0.34271617
3.7525505 0.34040699
3.7530506 0.33811046
3.7535507 0.33586499
3.7540508 0.33370896
3.7545509 0.33168077
3.755051 0.32981781
3.7555511 0.32803727
3.7560512 0.32626627
3.7565513 0.32450378
3.7570514 0.32274881
3.7575515 0.32100033
3.7580516 0.31925734
3.7585517 0.31751882
3.7590518 0.31578377
3.7595519 0.31405116
3.760052 0.31232008
3.7605521 0.31059875
3.7610522 0.30889327
3.7615523 0.30720373
3.7620524 0.30553028
3.7625525 0.30387302
3.7630526 0.30223208
3.7635527 0.30060757
3.7640528 0.29899963
3.7645529 0.29740837
3.765053 0.2958391
3.7655531 0.29480339
3.7660532 0.29450576
3.7665533 0.29475559
3.7670534 0.29536226
3.7675535 0.29613513
3.7680536 0.29688359
3.7685537 0.297417
3.7690538 0.29754474
3.7695539 0.29707619
3.770054 0.295826
3.7705541 0.29418326
3.7710542 0.29248306
3.7715543 0.29072494
3.7720544 0.28890844
3.7725545 0.2870331
3.7730546 0.28509845
3.7735547 0.28310404
3.7740548 0.2810494
3.7745549 0.27893406
3.775055 0.27675795
3.7755551 0.27455751
3.7760552 0.27235707
3.7765553 0.27015663
3.7770554 0.26795619
3.7775555 0.26575575
3.7780556 0.26355531
3.7785557 0.26135487
3.7790558 0.25915443
3.7795559 0.25695399
3.780056 0.25475355
3.7805561 0.25255311
3.7810562 0.25035267
3.7815563 0.24815223
3.7820564 0.24595179
3.7825565 0.24375135
3.7830566 0.24155091
3.7835567 0.23935047
3.7840568 0.23715003
3.7845569 0.23494959
3.785057 0.23274938
3.7855571 0.23057109
3.7860572 0.22842985
3.7865573 0.226327
3.7870574 0.22426388
3.7875575 0.22224182
3.7880576 0.22026215
3.7885577 0.2183262
3.7890578 0.21643532
3.7895579 0.21459083
3.790058 0.21280039
3.7905581 0.21159131
3.7910582 0.21116378
3.7915583 0.21132569
3.7920584 0.21188493
3.7925585 0.21264937
3.7930586 0.2134269
3.7935587 0.21402541
3.7940588 0.21425278
3.7945589 0.2139169
3.795059 0.21283191
3.7955591 0.21138882
3.7960592 0.20991184
3.7965593 0.20840022
3.7970594 0.20685319
3.7975595 0.20527
3.7980596 0.20364987
3.7985597 0.20199205
3.7990598 0.20029577
3.7995599 0.19856028
3.80006 0.19678514
3.8005601 0.19499655
3.8010602 0.19320768
3.8015603 0.19141327
3.8020604 0.18960807
3.8025605 0.18778683
3.8030606 0.18594428
3.8035607 0.18407518
3.8040608 0.18217426
3.8045609 0.18023627
3.805061 0.17825499
3.8055611 0.17615398
3.8060612 0.17391062
3.8065613 0.17155737
3.8070614 0.16912667
3.8075615 0.16665096
3.8080616 0.16416269
3.8085617 0.1616943
3.8090618 0.15927825
3.8095619 0.15694698
3.810062 0.15473194
3.8105621 0.15258501
3.8110622 0.15047806
3.8115623 0.14843037
3.8120624 0.14646119
3.8125625 0.14458979
3.8130626 0.14283542
3.8135627 0.14121735
3.8140628 0.13975485
3.8145629 0.13846716
3.815063 0.13737339
3.8155631 0.1364684
3.8160632 0.13571549
3.8165633 0.135079
3.8170634 0.13452325
3.8175635 0.13401255
3.8180636 0.13351124
3.8185637 0.13298364
3.8190638 0.13239406
3.8195639 0.13170683
3.820064 0.13088772
3.8205641 0.13001405
3.8210642 0.12914157
3.8215643 0.12826318
3.8220644 0.12737175
3.8225645 0.12646018
3.8230646 0.12552135
3.8235647 0.12454814
3.8240648 0.12353344
3.8245649 0.12247014
3.825065 0.12135087
3.8255651 0.12015564
3.8260652 0.11888826
3.8265653 0.11756703
3.8270654 0.11621025
3.8275655 0.11483625
3.8280656 0.11346331
3.8285657 0.11210975
3.8290658 0.11079388
3.8295659 0.109534
3.830066 0.10834818
3.8305661 0.10723134
3.8310662 0.10616411
3.8315663 0.10513343
3.8320664 0.10412622
3.8325665 0.10312939
3.8330666 0.10212988
3.8335667 0.1011146
3.8340668 0.10007049
3.8345669 0.09898446
3.835067 0.097843449
3.8355671 0.096640233
3.8360672 0.095383814
3.8365673 0.094085981
3.8370674 0.092758522
3.8375675 0.091413226
3.8380676 0.090061882
3.8385677 0.088716279
3.8390678 0.087388206
3.8395679 0.086089452
3.840068 0.084831661
3.8405681 0.083615197
3.8410682 0.082438839
3.8415683 0.08130619
3.8420684 0.080220851
3.8425685 0.079186426
3.8430686 0.078206515
3.8435687 0.077284722
3.8440688 0.076424649
3.8445689 0.075629896
3.845069 0.074906969
3.8455691 0.074431702
3.8460692 0.074254601
3.8465693 0.074303625
3.8470694 0.074506728
3.8475695 0.074791869
3.8480696 0.075087004
3.8485697 0.07532009
3.8490698 0.075419083
3.8495699 0.075311941
3.85007 0.074928434
3.8505701 0.074334771
3.8510702 0.073622109
3.8515703 0.072826469
3.8520704 0.071983873
3.8525705 0.071130342
3.8530706 0.070301898
3.8535707 0.069534563
3.8540708 0.068864358
3.8545709 0.068327305
3.855071 0.067957391
3.8555711 0.067657331
3.8560712 0.067357271
3.8565713 0.067057211
3.8570714 0.066757151
3.8575715 0.066457091
3.8580716 0.066157031
3.8585717 0.065856971
3.8590718 0.065556911
3.8595719 0.065256851
3.860072 0.06495709
3.8605721 0.064673664
3.8610722 0.064409429
3.8615723 0.064155616
3.8620724 0.063903457
3.8625725 0.063644184
3.8630726 0.06336903
3.8635727 0.063069226
3.8640728 0.062736004
3.8645729 0.062360597
3.865073 0.061934848
3.8655731 0.061487751
3.8660732 0.061039343
3.8665733 0.060589863
3.8670734 0.060139546
3.8675735 0.059688631
3.8680736 0.059237356
3.8685737 0.058785957
3.8690738 0.058334673
3.8695739 0.057883739
3.870074 0.057433387
3.8705741 0.056983297
3.8710742 0.056533207
3.8715743 0.056083117
3.8720744 0.055633027
3.8725745 0.055182937
3.8730746 0.054732847
3.8735747 0.054282757
3.8740748 0.053832667
3.8745749 0.053382577
3.875075 0.052934747
3.8755751 0.052607793
3.8760752 0.052444585
3.8765753 0.052411352
3.8770754 0.052474323
3.8775755 0.052599729
3.8780756 0.052753799
3.8785757 0.052902763
3.8790758 0.053012851
3.8795759 0.053050292
3.880076 0.05298204
3.8805761 0.052824986
3.8810762 0.052612786
3.8815763 0.0523627
3.8820764 0.052091988
3.8825765 0.051817912
3.8830766 0.051557731
3.8835767 0.051328705
3.8840768 0.051148096
3.8845769 0.051033163
3.885077 0.05100087
3.8855771 0.05104591
3.8860772 0.051149738
3.8865773 0.051299146
3.8870774 0.051480926
3.8875775 0.051681869
3.8880776 0.051888769
3.8885777 0.052088416
3.8890778 0.052267604
3.8895779 0.052413124
3.890078 0.052512671
3.8905781 0.05260072
3.8910782 0.052693672
3.8915783 0.052781919
3.8920784 0.052855857
3.8925785 0.052905881
3.8930786 0.052922383
3.8935787 0.052895758
3.8940788 0.052816401
3.8945789 0.052674706
3.895079 0.052461402
3.8955791 0.052187513
3.8960792 0.051867249
3.8965793 0.051507215
3.8970794 0.051114015
3.8975795 0.050694253
3.8980796 0.050254532
3.8985797 0.049801457
3.8990798 0.049341631
3.8995799 0.048881659
3.90008 0.048427228
3.9005801 0.047941416
3.9010802 0.047412991
3.9015803 0.046856961
3.9020804 0.046288336
3.9025805 0.045722124
3.9030806 0.045173335
3.9035807 0.044656977
3.9040808 0.04418806
3.9045809 0.043781592
3.905081 0.043452202
3.9055811 0.04319161
3.9060812 0.042985514
3.9065813 0.042827243
3.9070814 0.042710126
3.9075815 0.042627493
3.9080816 0.042572674
3.9085817 0.042538996
3.9090818 0.042519791
3.9095819 0.042508387
3.910082 0.042498171
3.9105821 0.042486907
3.9110822 0.042476058
3.9115823 0.042466457
3.9120824 0.042458939
3.9125825 0.042454338
3.9130826 0.042453486
3.9135827 0.042457219
3.9140828 0.042466369
3.9145829 0.042481771
3.915083 0.042504342
3.9155831 0.042537963
3.9160832 0.042582439
3.9165833 0.04263507
3.9170834 0.042693152
3.9175835 0.042753986
3.9180836 0.042814868
3.9185837 0.042873098
3.9190838 0.042925973
3.9195839 0.042970793
3.920084 0.043004871
3.9205841 0.04302654
3.9210842 0.043034801
3.9215843 0.043028455
3.9220844 0.0430063
3.9225845 0.042967135
3.9230846 0.042909761
3.9235847 0.042832975
3.9240848 0.042735578
3.9245849 0.042616369
3.925085 0.042474016
3.9255851 0.042302709
3.9260852 0.042102738
3.9265853 0.041878106
3.9270854 0.041632814
3.9275855 0.041370866
3.9280856 0.041096263
3.9285857 0.040813009
3.9290858 0.040525105
3.9295859 0.040236554
3.930086 0.03995009
3.9305861 0.039618271
3.9310862 0.039229874
3.9315863 0.038804911
3.9320864 0.038363394
3.9325865 0.037925335
3.9330866 0.037510746
3.9335867 0.03713964
3.9340868 0.036832027
3.9345869 0.03660792
3.935087 0.036486179
3.9355871 0.036431889
3.9360872 0.036416373
3.9365873 0.036434027
3.9370874 0.036479247
3.9375875 0.03654643
3.9380876 0.036629972
3.9385877 0.036724271
3.9390878 0.036823723
3.9395879 0.036922725
3.940088 0.037016209
3.9405881 0.037120673
3.9410882 0.037241381
3.9415883 0.037371728
3.9420884 0.037505111
3.9425885 0.037634925
3.9430886 0.037754566
3.9435887 0.037857431
3.9440888 0.037936916
3.9445889 0.037986416
3.945089 0.038
3.9455891 0.038
3.9460892 0.038
3.9465893 0.038
3.9470894 0.038
3.9475895 0.038
3.9480896 0.038
3.9485897 0.038
3.9490898 0.038
3.9495899 0.038
3.95009 0.038
3.9505901 0.038
3.9510902 0.038
3.9515903 0.038
3.9520904 0.038
3.9525905 0.038
3.9530906 0.038
3.9535907 0.038
3.9540908 0.038
3.9545909 0.038
3.955091 0.038000491
3.9555911 0.038019313
3.9560912 0.03806105
3.9565913 0.0381197
3.9570914 0.038189258
3.9575915 0.038263722
3.9580916 0.038337086
3.9585917 0.038403348
3.9590918 0.038456505
3.9595919 0.038490552
3.960092 0.038499079
3.9605921 0.03846434
3.9610922 0.038387018
3.9615923 0.038277619
3.9620924 0.038146651
3.9625925 0.038004619
3.9630926 0.03786203
3.9635927 0.03772939
3.9640928 0.037617205
3.9645929 0.037535981
3.965093 0.037495464
3.9655931 0.037474895
3.9660932 0.037460403
3.9665933 0.037451486
3.9670934 0.037447645
3.9675935 0.037448379
3.9680936 0.037453187
3.9685937 0.03746157
3.9690938 0.037473027
3.9695939 0.037487058
3.970094 0.037503467
3.9705941 0.037532212
3.9710942 0.037575598
3.9715943 0.037629907
3.9720944 0.037691423
3.9725945 0.037756429
3.9730946 0.03782121
3.9735947 0.037882048
3.9740948 0.037935227
3.9745949 0.03797703
3.975095 0.038002238
3.9755951 0.037958429
3.9760952 0.037836216
3.9765953 0.037656183
3.9770954 0.037438915
3.9775955 0.037204993
3.9780956 0.036975004
3.9785957 0.03676953
3.9790958 0.036609154
3.9795959 0.036514462
3.980096 0.036505326
3.9805961 0.03656931
3.9810962 0.036685181
3.9815963 0.036840718
3.9820964 0.037023698
3.9825965 0.037221901
3.9830966 0.037423104
3.9835967 0.037615086
3.9840968 0.037785625
3.9845969 0.0379225
3.985097 0.038014547
3.9855971 0.03808829
3.9860972 0.038156657
3.9865973 0.038215145
3.9870974 0.038259252
3.9875975 0.038284473
3.9880976 0.038286308
3.9885977 0.038260254
3.9890978 0.038201806
3.9895979 0.038106464
3.990098 0.037969076
3.9905981 0.037767604
3.9910982 0.037504051
3.9915983 0.037193426
3.9920984 0.036850738
3.9925985 0.036490995
3.9930986 0.036129207
3.9935987 0.035780383
3.9940988 0.035459532
3.9945989 0.035181663
3.995099 0.034960348
3.9955991 0.034759633
3.9960992 0.034560911
3.9965993 0.034367937
3.9970994 0.034184461
3.9975995 0.034014236
3.9980996 0.033861014
3.9985997 0.033728548
3.9990998 0.033620589
3.9995999 0.03354089
4.0001 0.033492894
4.0006001 0.033468316
4.0011002 0.033459244
4.0016003 0.033461925
4.0021004 0.033472606
4.0026005 0.033487536
4.0031006 0.033502963
4.0036007 0.033515133
4.0041008 0.033520296
4.0046009 0.033514698
4.005101 0.033494147
4.0056011 0.033444077
4.0061012 0.03336662
4.0066013 0.033272282
4.0071014 0.033171569
4.0076015 0.033074987
4.0081016 0.032993043
4.0086017 0.032936244
4.0091018 0.032915094
4.0096019 0.032940102
4.010102 0.033020404
4.0106021 0.033120424
4.0111022 0.033220444
4.0116023 0.033320464
4.0121024 0.033420484
4.0126025 0.033520504
4.0131026 0.033620524
4.0136027 0.033720544
4.0141028 0.033820564
4.0146029 0.033920584
4.015103 0.034020812
4.0156031 0.034127022
4.0161032 0.034239615
4.0166033 0.034355591
4.0171034 0.034471946
4.0176035 0.034585681
4.0181036 0.034693791
4.0186037 0.034793277
4.0191038 0.034881136
4.0196039 0.034954365
4.020104 0.035010402
4.0206041 0.035060412
4.0211042 0.035110422
4.0216043 0.035160432
4.0221044 0.035210442
4.0226045 0.035260452
4.0231046 0.035310462
4.0236047 0.035360472
4.0241048 0.035410482
4.0246049 0.035460492
4.025105 0.035510502
4.0256051 0.035560512
4.0261052 0.035610522
4.0266053 0.035660532
4.0271054 0.035710542
4.0276055 0.035760552
4.0281056 0.035810562
4.0286057 0.035860572
4.0291058 0.035910582
4.0296059 0.035960592
4.030106 0.036009566
4.0306061 0.036028698
4.0311062 0.036010847
4.0316063 0.035964018
4.0321064 0.035896214
4.0326065 0.035815441
4.0331066 0.035729704
4.0336067 0.035647008
4.0341068 0.035575357
4.0346069 0.035522756
4.035107 0.03549636
4.0356071 0.035477902
4.0361072 0.035458539
4.0366073 0.035440273
4.0371074 0.035425103
4.0376075 0.035415032
4.0381076 0.035412061
4.0386077 0.03541819
4.0391078 0.035435421
4.0396079 0.035465756
4.040108 0.035510802
4.0406081 0.035560812
4.0411082 0.035610822
4.0416083 0.035660832
4.0421084 0.035710842
4.0426085 0.035760852
4.0431086 0.035810862
4.0436087 0.035860872
4.0441088 0.035910882
4.0446089 0.035960892
4.045109 0.036010902
4.0456091 0.036060912
4.0461092 0.036110922
4.0466093 0.036160932
4.0471094 0.036210942
4.0476095 0.036260952
4.0481096 0.036310962
4.0486097 0.036360972
4.0491098 0.036410982
4.0496099 0.036460992
4.05011 0.036510642
4.0506101 0.036550299
4.0511102 0.036576781
4.0516103 0.03659159
4.0521104 0.036596225
4.0526105 0.036592188
4.0531106 0.03658098
4.0536107 0.036564101
4.0541108 0.036543053
4.0546109 0.036519336
4.055111 0.036493428
4.0556111 0.036440537
4.0561112 0.036355534
4.0566113 0.036246522
4.0571114 0.036121608
4.0576115 0.035988895
4.0581116 0.03585649
4.0586117 0.035732496
4.0591118 0.035625018
4.0596119 0.035542162
4.060112 0.035491542
4.0606121 0.035465912
4.0611122 0.035459629
4.0616123 0.035472059
4.0621124 0.035502565
4.0626125 0.035550511
4.0631126 0.035615262
4.0636127 0.035696183
4.0641128 0.035792637
4.0646129 0.035903989
4.065113 0.036030427
4.0656131 0.036190795
4.0661132 0.036385889
4.0666133 0.03660593
4.0671134 0.036841136
4.0676135 0.03708173
4.0681136 0.03731793
4.0686137 0.037539958
4.0691138 0.037738034
4.0696139 0.037902379
4.070114 0.038024288
4.0706141 0.038124576
4.0711142 0.038215215
4.0716143 0.038296891
4.0721144 0.038370286
4.0726145 0.038436086
4.0731146 0.038494974
4.0736147 0.038547634
4.0741148 0.038594751
4.0746149 0.038637009
4.075115 0.038675489
4.0756151 0.038719408
4.0761152 0.038768072
4.0766153 0.0388157
4.0771154 0.038856512
4.0776155 0.038884726
4.0781156 0.03889456
4.0786157 0.038880234
4.0791158 0.038835966
4.0796159 0.038755974
4.080116 0.038635305
4.0806161 0.038491161
4.0811162 0.038334528
4.0816163 0.038168175
4.0821164 0.037994873
4.0826165 0.037817395
4.0831166 0.037638509
4.0836167 0.037460989
4.0841168 0.037287603
4.0846169 0.037121124
4.085117 0.036963767
4.0856171 0.036804539
4.0861172 0.036640265
4.0866173 0.036473716
4.0871174 0.036307663
4.0876175 0.036144878
4.0881176 0.03598813
4.0886177 0.035840192
4.0891178 0.035703832
4.0896179 0.035581824
4.090118 0.035476395
4.0906181 0.035376375
4.0911182 0.035276355
4.0916183 0.035176335
4.0921184 0.035076315
4.0926185 0.034976295
4.0931186 0.034876275
4.0936187 0.034776255
4.0941188 0.034676235
4.0946189 0.034576215
4.095119 0.034476195
4.0956191 0.034376175
4.0961192 0.034276155
4.0966193 0.034176135
4.0971194 0.034076115
4.0976195 0.033976095
4.0981196 0.033876075
4.0986197 0.033776055
4.0991198 0.033676035
4.0996199 0.033576015
4.10012 0.033475995
4.1006201 0.033375975
4.1011202 0.033275955
4.1016203 0.033175935
4.1021204 0.033075915
4.1026205 0.032975895
4.1031206 0.032875875
4.1036207 0.032775855
4.1041208 0.032675835
4.1046209 0.032575815
4.105121 0.032479697
4.1056211 0.032472751
4.1061212 0.032572898
4.1066213 0.032757623
4.1071214 0.033004414
4.1076215 0.033290756
4.1081216 0.033594137
4.1086217 0.033892042
4.1091218 0.034161959
4.1096219 0.034381373
4.110122 0.034530793
4.1106221 0.034661827
4.1111222 0.034797264
4.1116223 0.034932601
4.1121224 0.035063335
4.1126225 0.035184963
4.1131226 0.035292984
4.1136227 0.035382893
4.1141228 0.035450189
4.1146229 0.035490369
4.115123 0.0355
4.1156231 0.0355
4.1161232 0.0355
4.1166233 0.0355
4.1171234 0.0355
4.1176235 0.0355
4.1181236 0.0355
4.1186237 0.0355
4.1191238 0.0355
4.1196239 0.0355
4.120124 0.0355
4.1206241 0.0355
4.1211242 0.0355
4.1216243 0.0355
4.1221244 0.0355
4.1226245 0.0355
4.1231246 0.0355
4.1236247 0.0355
4.1241248 0.0355
4.1246249 0.0355
4.125125 0.035499179
4.1256251 0.035480787
4.1261252 0.035441971
4.1266253 0.035387734
4.1271254 0.03532308
4.1276255 0.035253011
4.1281256 0.035182531
4.1286257 0.035116642
4.1291258 0.035060347
4.1296259 0.03501865
4.130126 0.034996812
4.1306261 0.035002648
4.1311262 0.035033718
4.1316263 0.035084307
4.1321264 0.035148695
4.1326265 0.035221165
4.1331266 0.035296
4.1336267 0.035367481
4.1341268 0.035429892
4.1346269 0.035477514
4.135127 0.03550532
4.1356271 0.035523011
4.1361272 0.035533095
4.1366273 0.035532358
4.1371274 0.035517582
4.1376275 0.035485551
4.1381276 0.03543305
4.1386277 0.035356861
4.1391278 0.03525377
4.1396279 0.035120558
4.140128 0.034953327
4.1406281 0.034737873
4.1411282 0.034477029
4.1416283 0.034180609
4.1421284 0.033858426
4.1426285 0.033520295
4.1431286 0.033176029
4.1436287 0.032835441
4.1441288 0.032508344
4.1446289 0.032204554
4.145129 0.031931589
4.1456291 0.031652272
4.1461292 0.031359718
4.1466293 0.031066243
4.1471294 0.03078416
4.1476295 0.030525785
4.1481296 0.030303434
4.1486297 0.030129421
4.1491298 0.030016062
4.1496299 0.029975671
4.15013 0.030019336
4.1506301 0.030128328
4.1511302 0.030284736
4.1516303 0.030478554
4.1521304 0.030699777
4.1526305 0.030938399
4.1531306 0.031184413
4.1536307 0.031427813
4.1541308 0.031658593
4.1546309 0.031866748
4.155131 0.032043895
4.1556311 0.032214681
4.1561312 0.032388347
4.1566313 0.032561893
4.1571314 0.032732316
4.1576315 0.032896615
4.1581316 0.033051788
4.1586317 0.033194833
4.1591318 0.033322748
4.1596319 0.033432532
4.160132 0.033520622
4.1606321 0.033574735
4.1611322 0.03359389
4.1616323 0.033582092
4.1621324 0.033543341
4.1626325 0.03348164
4.1631326 0.033400991
4.1636327 0.033305398
4.1641328 0.033198863
4.1646329 0.033085387
4.165133 0.032968725
4.1656331 0.032846926
4.1661332 0.032718458
4.1666333 0.03258332
4.1671334 0.032441514
4.1676335 0.032293038
4.1681336 0.032137892
4.1686337 0.031976077
4.1691338 0.031807593
4.1696339 0.03163244
4.170134 0.031449445
4.1706341 0.031238037
4.1711342 0.030996763
4.1716343 0.030733628
4.1721344 0.030456637
4.1726345 0.030173794
4.1731346 0.029893104
4.1736347 0.029622573
4.1741348 0.029370204
4.1746349 0.029144003
4.175135 0.028951462
4.1756351 0.028788634
4.1761352 0.028652483
4.1766353 0.028543009
4.1771354 0.028460213
4.1776355 0.028404094
4.1781356 0.028374652
4.1786357 0.028371887
4.1791358 0.0283958
4.1796359 0.02844639
4.180136 0.028524125
4.1806361 0.028635648
4.1811362 0.028777005
4.1816363 0.028940192
4.1821364 0.029117203
4.1826365 0.029300033
4.1831366 0.029480678
4.1836367 0.029651133
4.1841368 0.029803392
4.1846369 0.029929453
4.185137 0.030022831
4.1856371 0.030105498
4.1861372 0.030185616
4.1866373 0.030261183
4.1871374 0.030330198
4.1876375 0.03039066
4.1881376 0.030440567
4.1886377 0.030477919
4.1891378 0.030500714
4.1896379 0.030506952
4.190138 0.030494797
4.1906381 0.030466626
4.1911382 0.030425985
4.1916383 0.030375696
4.1921384 0.030318577
4.1926385 0.03025745
4.1931386 0.030195132
4.1936387 0.030134446
4.1941388 0.03007821
4.1946389 0.030029243
4.195139 0.029989981
4.1956391 0.029955872
4.1961392 0.029925933
4.1966393 0.029901676
4.1971394 0.029884612
4.1976395 0.029876253
4.1981396 0.029878109
4.1986397 0.029891692
4.1991398 0.029918514
4.1996399 0.029960086
4.20014 0.030021677
4.2006401 0.030165544
4.2011402 0.030396271
4.2016403 0.030691536
4.2021404 0.031029019
4.2026405 0.031386398
4.2031406 0.031741353
4.2036407 0.032071562
4.2041408 0.032354705
4.2046409 0.03256846
4.205141 0.032694873
4.2056411 0.032794893
4.2061412 0.032894913
4.2066413 0.032994933
4.2071414 0.033094953
4.2076415 0.033194973
4.2081416 0.033294993
4.2086417 0.033395013
4.2091418 0.033495033
4.2096419 0.033595053
4.210142 0.033695073
4.2106421 0.033795093
4.2111422 0.033895113
4.2116423 0.033995133
4.2121424 0.034095153
4.2126425 0.034195173
4.2131426 0.034295193
4.2136427 0.034395213
4.2141428 0.034495233
4.2146429 0.034595253
4.215143 0.034692736
4.2156431 0.034747021
4.2161432 0.034752288
4.2166433 0.034719453
4.2171434 0.034659431
4.2176435 0.034583137
4.2181436 0.034501489
4.2186437 0.0344254
4.2191438 0.034365787
4.2196439 0.034333566
4.220144 0.034338156
4.2206441 0.03436139
4.2211442 0.034392949
4.2216443 0.03443054
4.2221444 0.034471871
4.2226445 0.03451465
4.2231446 0.034556585
4.2236447 0.034595384
4.2241448 0.034628753
4.2246449 0.034654401
4.225145 0.03467019
4.2256451 0.034677245
4.2261452 0.034676918
4.2266453 0.034669884
4.2271454 0.034656819
4.2276455 0.034638398
4.2281456 0.034615296
4.2286457 0.03458819
4.2291458 0.034557754
4.2296459 0.034524664
4.230146 0.034488704
4.2306461 0.03443612
4.2311462 0.034363451
4.2316463 0.034272572
4.2321464 0.034165361
4.2326465 0.034043693
4.2331466 0.033909445
4.2336467 0.033764492
4.2341468 0.033610711
4.2346469 0.033449978
4.235147 0.03327921
4.2356471 0.033025904
4.2361472 0.032685704
4.2366473 0.032284876
4.2371474 0.031849686
4.2376475 0.031406399
4.2381476 0.030981281
4.2386477 0.030600599
4.2391478 0.030290617
4.2396479 0.030077602
4.240148 0.02998215
4.2406481 0.029931314
4.2411482 0.02989451
4.2416483 0.02987099
4.2421484 0.029860002
4.2426485 0.029860796
4.2431486 0.029872622
4.2436487 0.029894729
4.2441488 0.029926367
4.2446489 0.029966785
4.245149 0.030014903
4.2456491 0.030064913
4.2461492 0.030114923
4.2466493 0.030164933
4.2471494 0.030214943
4.2476495 0.030264953
4.2481496 0.030314963
4.2486497 0.030364973
4.2491498 0.030414983
4.2496499 0.030464993
4.25015 0.030515003
4.2506501 0.030565013
4.2511502 0.030615023
4.2516503 0.030665033
4.2521504 0.030715043
4.2526505 0.030765053
4.2531506 0.030815063
4.2536507 0.030865073
4.2541508 0.030915083
4.2546509 0.030965093
4.255151 0.031015095
4.2556511 0.031064972
4.2561512 0.031114732
4.2566513 0.031164433
4.2571514 0.031214133
4.2576515 0.031263888
4.2581516 0.031313756
4.2586517 0.031363795
4.2591518 0.031414063
4.2596519 0.031464616
4.260152 0.031516387
4.2606521 0.031582059
4.2611522 0.031663517
4.2616523 0.031757815
4.2621524 0.03186201
4.2626525 0.031973158
4.2631526 0.032088314
4.2636527 0.032204533
4.2641528 0.032318873
4.2646529 0.032428387
4.265153 0.032530606
4.2656531 0.032630626
4.2661532 0.032730646
4.2666533 0.032830666
4.2671534 0.032930686
4.2676535 0.033030706
4.2681536 0.033130726
4.2686537 0.033230746
4.2691538 0.033330766
4.2696539 0.033430786
4.270154 0.03352244
4.2706541 0.033490222
4.2711542 0.033325047
4.2716543 0.033062939
4.2721544 0.032739917
4.2726545 0.032392005
4.2731546 0.032055224
4.2736547 0.031765595
4.2741548 0.03155914
4.2746549 0.03147188
4.275155 0.031531166
4.2756551 0.031633888
4.2761552 0.031739943
4.2766553 0.031849334
4.2771554 0.031962059
4.2776555 0.032078119
4.2781556 0.032197513
4.2786557 0.032320242
4.2791558 0.032446306
4.2796559 0.032575705
4.280156 0.032708275
4.2806561 0.032841635
4.2811562 0.032974995
4.2816563 0.033108355
4.2821564 0.033241715
4.2826565 0.033375075
4.2831566 0.033508435
4.2836567 0.033641795
4.2841568 0.033775155
4.2846569 0.033908515
4.285157 0.034041875
4.2856571 0.034175235
4.2861572 0.034308595
4.2866573 0.034441955
4.2871574 0.034575315
4.2876575 0.034708675
4.2881576 0.034842035
4.2886577 0.034975395
4.2891578 0.035108755
4.2896579 0.035242115
4.290158 0.035376092
4.2906581 0.035519035
4.2911582 0.035672208
4.2916583 0.035833845
4.2921584 0.036002182
4.2926585 0.036175451
4.2931586 0.036351887
4.2936587 0.036529725
4.2941588 0.036707199
4.2946589 0.036882543
4.295159 0.037055132
4.2956591 0.037238866
4.2961592 0.037435601
4.2966593 0.037641803
4.2971594 0.037853942
4.2976595 0.038068486
4.2981596 0.038281903
4.2986597 0.038490662
4.2991598 0.038691232
4.2996599 0.03888008
4.30016 0.039049025
4.3006601 0.039136204
4.3011602 0.039138862
4.3016603 0.039077065
4.3021604 0.038970879
4.3026605 0.038840369
4.3031606 0.038705601
4.3036607 0.038586639
4.3041608 0.03850355
4.3046609 0.038476399
4.305161 0.038521127
4.3056611 0.038596163
4.3061612 0.038689077
4.3066613 0.038804546
4.3071614 0.038947249
4.3076615 0.039121864
4.3081616 0.039333069
4.3086617 0.039585542
4.3091618 0.039883961
4.3096619 0.040233005
4.310162 0.040635349
4.3106621 0.041066554
4.3111622 0.041517205
4.3116623 0.041986159
4.3121624 0.042472273
4.3126625 0.042974403
4.3131626 0.043491405
4.3136627 0.044022137
4.3141628 0.044565454
4.3146629 0.045120213
4.315163 0.045685718
4.3156631 0.04626621
4.3161632 0.046860318
4.3166633 0.047464581
4.3171634 0.048075535
4.3176635 0.04868972
4.3181636 0.049303675
4.3186637 0.049913938
4.3191638 0.050517046
4.3196639 0.05110954
4.320164 0.051684637
4.3206641 0.052200301
4.3211642 0.052657641
4.3216643 0.053073208
4.3221644 0.053463552
4.3226645 0.053845225
4.3231646 0.054234777
4.3236647 0.054648757
4.3241648 0.055103717
4.3246649 0.055616206
4.325165 0.056204915
4.3256651 0.056905005
4.3261652 0.057711341
4.3266653 0.058607503
4.3271654 0.059577071
4.3276655 0.060603626
4.3281656 0.061670748
4.3286657 0.062762018
4.3291658 0.063861015
4.3296659 0.064951321
4.330166 0.066015642
4.3306661 0.067040938
4.3311662 0.068053612
4.3316663 0.069087325
4.3321664 0.070175737
4.3326665 0.071352508
4.3331666 0.072651299
4.3336667 0.07410577
4.3341668 0.075749581
4.3346669 0.077616393
4.335167 0.079741565
4.3356671 0.08215451
4.3361672 0.084813666
4.3366673 0.087664167
4.3371674 0.09065115
4.3376675 0.09371975
4.3381676 0.096815103
4.3386677 0.099882345
4.3391678 0.10286661
4.3396679 0.10571304
4.340168 0.10837524
4.3406681 0.11092992
4.3411682 0.11342668
4.3416683 0.11588764
4.3421684 0.11833494
4.3426685 0.12079072
4.3431686 0.1232771
4.3436687 0.12581621
4.3441688 0.12843019
4.3446689 0.13114117
4.345169 0.13396615
4.3456691 0.13685422
4.3461692 0.13978257
4.3466693 0.14274605
4.3471694 0.14573951
4.3476695 0.14875781
4.3481696 0.1517958
4.3486697 0.15484834
4.3491698 0.15791028
4.3496699 0.16097648
4.35017 0.1640437
4.3506701 0.16713136
4.3511702 0.1702431
4.3516703 0.17337543
4.3521704 0.17652489
4.3526705 0.179688
4.3531706 0.18286128
4.3536707 0.18604127
4.3541708 0.18922447
4.3546709 0.19240743
4.355171 0.1955936
4.3556711 0.19886671
4.3561712 0.20225287
4.3566713 0.20575279
4.3571714 0.2093672
4.3576715 0.21309681
4.3581716 0.21694236
4.3586717 0.22090456
4.3591718 0.22498414
4.3596719 0.22918182
4.360172 0.2335759
4.3606721 0.23903114
4.3611722 0.24556133
4.3616723 0.25287737
4.3621724 0.26069015
4.3626725 0.26871058
4.3631726 0.27664957
4.3636727 0.28421801
4.3641728 0.29112682
4.3646729 0.2970869
4.365173 0.30188839
4.3656731 0.30629914
4.3661732 0.31060655
4.3666733 0.31483742
4.3671734 0.31901854
4.3676735 0.32317672
4.3681736 0.32733875
4.3686737 0.33153142
4.3691738 0.33578153
4.3696739 0.34011588
4.370174 0.34456225
4.3706741 0.34913988
4.3711742 0.35381934
4.3716743 0.35856317
4.3721744 0.36333392
4.3726745 0.36809413
4.3731746 0.37280634
4.3736747 0.37743311
4.3741748 0.38193697
4.3746749 0.38628046
4.375175 0.39040006
4.3756751 0.39399665
4.3761752 0.39709024
4.3766753 0.39980197
4.3771754 0.402253
4.3776755 0.40456447
4.3781756 0.40685752
4.3786757 0.40925329
4.3791758 0.41187293
4.3796759 0.41483759
4.380176 0.41824119
4.3806761 0.42184054
4.3811762 0.42552862
4.3816763 0.42928039
4.3821764 0.43307083
4.3826765 0.4368749
4.3831766 0.44066756
4.3836767 0.44442378
4.3841768 0.44811854
4.3846769 0.4517268
4.385177 0.45522782
4.3856771 0.45865485
4.3861772 0.46202228
4.3866773 0.46533206
4.3871774 0.46858612
4.3876775 0.47178639
4.3881776 0.47493483
4.3886777 0.47803337
4.3891778 0.48108396
4.3896779 0.48408852
4.390178 0.48704322
4.3906781 0.48987866
4.3911782 0.49256343
4.3916783 0.49508398
4.3921784 0.49742675
4.3926785 0.49957819
4.3931786 0.50152474
4.3936787 0.50325285
4.3941788 0.50474896
4.3946789 0.50599953
4.395179 0.50699657
4.3956791 0.50779862
4.3961792 0.50843567
4.3966793 0.50892165
4.3971794 0.50927047
4.3976795 0.50949605
4.3981796 0.50961231
4.3986797 0.50963318
4.3991798 0.50957256
4.3996799 0.50944439
4.40018 0.50926459
4.4006801 0.50906201
4.4011802 0.50883322
4.4016803 0.50856671
4.4021804 0.50825096
4.4026805 0.50787442
4.4031806 0.50742558
4.4036807 0.50689292
4.4041808 0.5062649
4.4046809 0.50553001
4.405181 0.50467412
4.4056811 0.50366628
4.4061812 0.50251524
4.4066813 0.50123984
4.4071814 0.49985893
4.4076815 0.49839136
4.4081816 0.49685596
4.4086817 0.49527158
4.4091818 0.49365707
4.4096819 0.49203127
4.410182 0.49040676
4.4106821 0.48872219
4.4111822 0.48694401
4.4116823 0.48505535
4.4121824 0.48303935
4.4126825 0.48087917
4.4131826 0.47855794
4.4136827 0.4760588
4.4141828 0.4733649
4.4146829 0.47045938
4.415183 0.46727035
4.4156831 0.46325041
4.4161832 0.45843062
4.4166833 0.45302248
4.4171834 0.44723748
4.4176835 0.44128712
4.4181836 0.43538289
4.4186837 0.42973629
4.4191838 0.42455882
4.4196839 0.42006198
4.420184 0.41639288
4.4206841 0.41299431
4.4211842 0.40967151
4.4216843 0.40640418
4.4221844 0.403172
4.4226845 0.39995466
4.4231846 0.39673185
4.4236847 0.39348324
4.4241848 0.39018854
4.4246849 0.38682742
4.425185 0.38336018
4.4256851 0.37959971
4.4261852 0.37559138
4.4266853 0.37144541
4.4271854 0.36727203
4.4276855 0.36318145
4.4281856 0.3592839
4.4286857 0.35568959
4.4291858 0.35250876
4.4296859 0.34985162
4.430186 0.34778105
4.4306861 0.34586927
4.4311862 0.34398425
4.4316863 0.34212138
4.4321864 0.34027599
4.4326865 0.33844345
4.4331866 0.33661913
4.4336867 0.33479837
4.4341868 0.33297655
4.4346869 0.33114901
4.435187 0.32931131
4.4356871 0.32746347
4.4361872 0.32560926
4.4366873 0.32375253
4.4371874 0.32189707
4.4376875 0.32004672
4.4381876 0.31820529
4.4386877 0.3163766
4.4391878 0.31456447
4.4396879 0.31277271
4.440188 0.31102446
4.4406881 0.30950979
4.4411882 0.30824308
4.4416883 0.30718254
4.4421884 0.30628642
4.4426885 0.30551293
4.4431886 0.30482032
4.4436887 0.3041668
4.4441888 0.3035106
4.4446889 0.30280996
4.445189 0.30203274
4.4456891 0.30124902
4.4461892 0.30048093
4.4466893 0.29972714
4.4471894 0.29898628
4.4476895 0.29825703
4.4481896 0.29753803
4.4486897 0.29682795
4.4491898 0.29612544
4.4496899 0.29542916
4.45019 0.29473628
4.4506901 0.29404027
4.4511902 0.29336475
4.4516903 0.29273926
4.4521904 0.29219335
4.4526905 0.29175654
4.4531906 0.29145838
4.4536907 0.29132841
4.4541908 0.29139616
4.4546909 0.29169117
4.455191 0.29224365
4.4556911 0.29307077
4.4561912 0.29414758
4.4566913 0.2954436
4.4571914 0.29692831
4.4576915 0.29857121
4.4581916 0.3003418
4.4586917 0.30220957
4.4591918 0.30414403
4.4596919 0.30611466
4.460192 0.30809207
4.4606921 0.31006725
4.4611922 0.31204311
4.4616923 0.31402178
4.4621924 0.31600539
4.4626925 0.31799607
4.4631926 0.31999595
4.4636927 0.32200714
4.4641928 0.32403178
4.4646929 0.326072
4.465193 0.32812917
4.4656931 0.33019721
4.4661932 0.33227403
4.4666933 0.33435927
4.4671934 0.33645258
4.4676935 0.33855361
4.4681936 0.340662
4.4686937 0.3427774
4.4691938 0.34489945
4.4696939 0.34702781
4.470194 0.34917232
4.4706941 0.35142415
4.4711942 0.35378385
4.4716943 0.35622497
4.4721944 0.35872107
4.4726945 0.36124572
4.4731946 0.36377247
4.4736947 0.36627486
4.4741948 0.36872647
4.4746949 0.37110085
4.475195 0.37335473
4.4756951 0.37532835
4.4761952 0.37704121
4.4766953 0.37855974
4.4771954 0.37995036
4.4776955 0.38127949
4.4781956 0.38261355
4.4786957 0.38401896
4.4791958 0.38556215
4.4796959 0.38730954
4.480196 0.38934628
4.4806961 0.391858
4.4811962 0.39477965
4.4816963 0.39798957
4.4821964 0.40136606
4.4826965 0.40478745
4.4831966 0.40813205
4.4836967 0.41127819
4.4841968 0.41410417
4.4846969 0.41648832
4.485197 0.41835124
4.4856971 0.42001559
4.4861972 0.42158077
4.4866973 0.42305407
4.4871974 0.42444275
4.4876975 0.42575408
4.4881976 0.42699533
4.4886977 0.42817376
4.4891978 0.42929665
4.4896979 0.43037126
4.490198 0.43141142
4.4906981 0.43247529
4.4911982 0.43355398
4.4916983 0.43462131
4.4921984 0.43565113
4.4926985 0.43661725
4.4931986 0.43749352
4.4936987 0.43825375
4.4941988 0.43887178
4.4946989 0.43932144
4.495199 0.43958688
4.4956991 0.43974889
4.4961992 0.43983529
4.4966993 0.43985226
4.4971994 0.43980597
4.4976995 0.4397026
4.4981996 0.43954831
4.4986997 0.43934927
4.4991998 0.43911167
4.4996999 0.43884166
4.5002 0.43854573
4.5007001 0.438232
4.5012002 0.43790474
4.5017003 0.43756737
4.5022004 0.43722331
4.5027005 0.43687596
4.5032006 0.43652875
4.5037007 0.43618509
4.5042008 0.4358484
4.5047009 0.43552209
4.505201 0.43521856
4.5057011 0.435012
4.5062012 0.43489253
4.5067013 0.43482828
4.5072014 0.43478737
4.5077015 0.43473793
4.5082016 0.4346481
4.5087017 0.434486
4.5092018 0.43421977
4.5097019 0.43381753
4.510202 0.43322681
4.5107021 0.43226351
4.5112022 0.4309508
4.5117023 0.42936296
4.5122024 0.4275743
4.5127025 0.42565912
4.5132026 0.4236917
4.5137027 0.42174635
4.5142028 0.41989737
4.5147029 0.41821904
4.515203 0.41676973
4.5157031 0.41544849
4.5162032 0.41420484
4.5167033 0.41301678
4.5172034 0.41186232
4.5177035 0.41071948
4.5182036 0.40956624
4.5187037 0.40838061
4.5192038 0.40714061
4.5197039 0.40582424
4.520204 0.40440005
4.5207041 0.40277148
4.5212042 0.40092399
4.5217043 0.39886464
4.5222044 0.39660047
4.5227045 0.39413855
4.5232046 0.39148592
4.5237047 0.38864963
4.5242048 0.38563675
4.5247049 0.38245431
4.525205 0.37906232
4.5257051 0.37510047
4.5262052 0.37061485
4.5267053 0.36575738
4.5272054 0.36068001
4.5277055 0.35553465
4.5282056 0.35047326
4.5287057 0.34564775
4.5292058 0.34121006
4.5297059 0.33731213
4.530206 0.33404119
4.5307061 0.33093251
4.5312062 0.32786182
4.5317063 0.3248278
4.5322064 0.32182912
4.5327065 0.31886445
4.5332066 0.31593245
4.5337067 0.31303181
4.5342068 0.31016118
4.5347069 0.30731924
4.535207 0.30451075
4.5357071 0.30177963
4.5362072 0.29911588
4.5367073 0.29649603
4.5372074 0.29389661
4.5377075 0.29129416
4.5382076 0.28866521
4.5387077 0.28598631
4.5392078 0.28323398
4.5397079 0.28038477
4.540208 0.27739046
4.5407081 0.27404969
4.5412082 0.27038787
4.5417083 0.26648508
4.5422084 0.2624214
4.5427085 0.2582769
4.5432086 0.25413165
4.5437087 0.25006574
4.5442088 0.24615924
4.5447089 0.24249223
4.545209 0.23911558
4.5457091 0.23583607
4.5462092 0.23260681
4.5467093 0.22943329
4.5472094 0.226321
4.5477095 0.22327544
4.5482096 0.2203021
4.5487097 0.21740647
4.5492098 0.21459403
4.5497099 0.2118703
4.55021 0.20923618
4.5507101 0.20665808
4.5512102 0.20413092
4.5517103 0.20165822
4.5522104 0.19924347
4.5527105 0.19689019
4.5532106 0.19460189
4.5537107 0.19238208
4.5542108 0.19023427
4.5547109 0.18816198
4.555211 0.18617426
4.5557111 0.18430975
4.5562112 0.18255046
4.5567113 0.18086611
4.5572114 0.17922643
4.5577115 0.17760111
4.5582116 0.17595987
4.5587117 0.17427243
4.5592118 0.1725085
4.5597119 0.1706378
4.560212 0.16863363
4.5607121 0.16651415
4.5612122 0.16430769
4.5617123 0.16203897
4.5622124 0.15973271
4.5627125 0.15741363
4.5632126 0.15510645
4.5637127 0.1528359
4.5642128 0.15062669
4.5647129 0.14850355
4.565213 0.14648229
4.5657131 0.14450767
4.5662132 0.14256894
4.5667133 0.14067041
4.5672134 0.13881639
4.5677135 0.1370112
4.5682136 0.13525914
4.5687137 0.13356452
4.5692138 0.13193166
4.5697139 0.13036485
4.570214 0.1288643
4.5707141 0.12740044
4.5712142 0.12596903
4.5717143 0.1245731
4.5722144 0.1232157
4.5727145 0.12189985
4.5732146 0.1206286
4.5737147 0.11940497
4.5742148 0.11823202
4.5747149 0.11711278
4.575215 0.1160458
4.5757151 0.11499682
4.5762152 0.1139575
4.5767153 0.11292714
4.5772154 0.11190505
4.5777155 0.11089053
4.5782156 0.1098829
4.5787157 0.10888147
4.5792158 0.10788553
4.5797159 0.10689441
4.580216 0.10590773
4.5807161 0.10492805
4.5812162 0.10395693
4.5817163 0.10299546
4.5822164 0.10204475
4.5827165 0.10110588
4.5832166 0.10017996
4.5837167 0.099268068
4.5842168 0.098371309
4.5847169 0.097490776
4.585217 0.096634149
4.5857171 0.095854045
4.5862172 0.095161046
4.5867173 0.094554438
4.5872174 0.094033505
4.5877175 0.093597534
4.5882176 0.09324581
4.5887177 0.092977618
4.5892178 0.092792243
4.5897179 0.092688971
4.590218 0.092663739
4.5907181 0.092686687
4.5912182 0.09274356
4.5917183 0.092825264
4.5922184 0.092922701
4.5927185 0.093026774
4.5932186 0.093128389
4.5937187 0.093218447
4.5942188 0.093287854
4.5947189 0.093327512
4.595219 0.093332209
4.5957191 0.093326021
4.5962192 0.093314397
4.5967193 0.093296847
4.5972194 0.093272879
4.5977195 0.093242002
4.5982196 0.093203724
4.5987197 0.093157555
4.5992198 0.093103003
4.5997199 0.093039578
4.60022 0.092951454
4.6007201 0.092734121
4.6012202 0.092401217
4.6017203 0.091993368
4.6022204 0.091551196
4.6027205 0.091115327
4.6032206 0.090726385
4.6037207 0.090424995
4.6042208 0.09025178
4.6047209 0.090247365
4.605221 0.090429119
4.6057211 0.090645829
4.6062212 0.090862539
4.6067213 0.091079249
4.6072214 0.091295959
4.6077215 0.091512669
4.6082216 0.091729379
4.6087217 0.091946089
4.6092218 0.092162799
4.6097219 0.092379509
4.610222 0.092596219
4.6107221 0.092812929
4.6112222 0.093029639
4.6117223 0.093246349
4.6122224 0.093463059
4.6127225 0.093679769
4.6132226 0.09389648
4.6137227 0.09411319
4.6142228 0.0943299
4.6147229 0.09454661
4.615223 0.094772376
4.6157231 0.095072922
4.6162232 0.095455956
4.6167233 0.095914874
4.6172234 0.09644307
4.6177235 0.097033943
4.6182236 0.097680887
4.6187237 0.098377298
4.6192238 0.099116574
4.6197239 0.099892109
4.620224 0.10070299
4.6207241 0.10158182
4.6212242 0.10252207
4.6217243 0.10350815
4.6222244 0.10452445
4.6227245 0.10555535
4.6232246 0.10658524
4.6237247 0.10759851
4.6242248 0.10857956
4.6247249 0.10951278
4.625225 0.11038312
4.6257251 0.11118928
4.6262252 0.11194389
4.6267253 0.11266015
4.6272254 0.11335128
4.6277255 0.11403051
4.6282256 0.11471104
4.6287257 0.1154061
4.6292258 0.1161289
4.6297259 0.11689265
4.630226 0.11771196
4.6307261 0.1186068
4.6312262 0.11958359
4.6317263 0.12064625
4.6322264 0.12179871
4.6327265 0.12304492
4.6332266 0.1243888
4.6337267 0.12583428
4.6342268 0.12738529
4.6347269 0.12904577
4.635227 0.13082889
4.6357271 0.13279677
4.6362272 0.1349426
4.6367273 0.13724493
4.6372274 0.1396823
4.6377275 0.14223329
4.6382276 0.14487643
4.6387277 0.14759029
4.6392278 0.15035341
4.6397279 0.15314435
4.640228 0.15594905
4.6407281 0.15880841
4.6412282 0.16173628
4.6417283 0.1647373
4.6422284 0.1678161
4.6427285 0.17097731
4.6432286 0.17422558
4.6437287 0.17756553
4.6442288 0.18100179
4.6447289 0.184539
4.645229 0.18822445
4.6457291 0.19232879
4.6462292 0.19681392
4.6467293 0.20157671
4.6472294 0.20651404
4.6477295 0.21152277
4.6482296 0.21649979
4.6487297 0.22134198
4.6492298 0.22594621
4.6497299 0.23020936
4.65023 0.23404158
4.6507301 0.23749895
4.6512302 0.24067145
4.6517303 0.24363971
4.6522304 0.24648433
4.6527305 0.24928594
4.6532306 0.25212513
4.6537307 0.25508254
4.6542308 0.25823878
4.6547309 0.26167445
4.655231 0.26543883
4.6557311 0.26936203
4.6562312 0.27340042
4.6567313 0.27754873
4.6572314 0.28180169
4.6577315 0.28615404
4.6582316 0.2906005
4.6587317 0.29513581
4.6592318 0.29975469
4.6597319 0.3044519
4.660232 0.30923311
4.6607321 0.31416761
4.6612322 0.3192601
4.6617323 0.32450041
4.6622324 0.32987836
4.6627325 0.33538378
4.6632326 0.34100651
4.6637327 0.34673636
4.6642328 0.35256318
4.6647329 0.35847678
4.665233 0.36454797
4.6657331 0.3712678
4.6662332 0.37858013
4.6667333 0.38631491
4.6672334 0.39430208
4.6677335 0.4023716
4.6682336 0.4103534
4.6687337 0.41807743
4.6692338 0.42537363
4.6697339 0.43207195
4.670234 0.43801583
4.6707341 0.44324055
4.6712342 0.44789344
4.6717343 0.45211927
4.6722344 0.45606278
4.6727345 0.45986874
4.6732346 0.46368189
4.6737347 0.467647
4.6742348 0.47190882
4.6747349 0.4766121
4.675235 0.48190223
4.6757351 0.48782182
4.6762352 0.49423491
4.6767353 0.50099088
4.6772354 0.50793914
4.6777355 0.51492909
4.6782356 0.52181013
4.6787357 0.52843167
4.6792358 0.53464309
4.6797359 0.5402938
4.680236 0.54528248
4.6807361 0.54983988
4.6812362 0.55400889
4.6817363 0.55777718
4.6822364 0.56113238
4.6827365 0.56406218
4.6832366 0.56655421
4.6837367 0.56859614
4.6842368 0.57017563
4.6847369 0.57128032
4.685237 0.57194631
4.6857371 0.57248375
4.6862372 0.57293875
4.6867373 0.57329769
4.6872374 0.57354697
4.6877375 0.57367299
4.6882376 0.57366215
4.6887377 0.57350084
4.6892378 0.57317547
4.6897379 0.57267243
4.690238 0.57199953
4.6907381 0.57128947
4.6912382 0.57056694
4.6917383 0.5698313
4.6922384 0.56908191
4.6927385 0.5683181
4.6932386 0.56753924
4.6937387 0.56674467
4.6942388 0.56593375
4.6947389 0.56510582
4.695239 0.56426358
4.6957391 0.56342337
4.6962392 0.56257549
4.6967393 0.56170565
4.6972394 0.56079953
4.6977395 0.55984284
4.6982396 0.55882128
4.6987397 0.55772055
4.6992398 0.55652635
4.6997399 0.55522437
4.70024 0.55376375
4.7007401 0.55191714
4.7012402 0.54969243
4.7017403 0.54714348
4.7022404 0.54432419
4.7027405 0.54128841
4.7032406 0.53809002
4.7037407 0.5347829
4.7042408 0.53142092
4.7047409 0.52805796
4.705241 0.52471635
4.7057411 0.52123952
4.7062412 0.5176268
4.7067413 0.51391308
4.7072414 0.51013325
4.7077415 0.5063222
4.7082416 0.50251484
4.7087417 0.49874604
4.7092418 0.4950507
4.7097419 0.49146372
4.710242 0.48807525
4.7107421 0.48521208
4.7112422 0.48281094
4.7117423 0.48073827
4.7122424 0.47886053
4.7127425 0.47704417
4.7132426 0.47515562
4.7137427 0.47306135
4.7142428 0.4706278
4.7147429 0.46772141
4.715243 0.46411329
4.7157431 0.45922054
4.7162432 0.45320808
4.7167433 0.44636618
4.7172434 0.43898506
4.7177435 0.43135498
4.7182436 0.42376619
4.7187437 0.41650893
4.7192438 0.40987345
4.7197439 0.40414999
4.720244 0.39956071
4.7207441 0.39579594
4.7212442 0.39262765
4.7217443 0.38988246
4.7222444 0.38738702
4.7227445 0.38496799
4.7232446 0.38245199
4.7237447 0.37966569
4.7242448 0.37643572
4.7247449 0.37258873
4.725245 0.36795241
4.7257451 0.36249561
4.7262452 0.35639684
4.7267453 0.34984937
4.7272454 0.34304645
4.7277455 0.33618136
4.7282456 0.32944736
4.7287457 0.3230377
4.7292458 0.31714567
4.7297459 0.31196452
4.730246 0.30765196
4.7307461 0.30405407
4.7312462 0.30099881
4.7317463 0.29833735
4.7322464 0.29592085
4.7327465 0.29360049
4.7332466 0.29122741
4.7337467 0.28865279
4.7342468 0.28572779
4.7347469 0.28230357
4.735247 0.27822784
4.7357471 0.27345209
4.7362472 0.26813657
4.7367473 0.26245909
4.7372474 0.25659746
4.7377475 0.25072951
4.7382476 0.24503303
4.7387477 0.23968585
4.7392478 0.23486577
4.7397479 0.23075062
4.740248 0.22745982
4.7407481 0.22471128
4.7412482 0.22235547
4.7417483 0.22029135
4.7422484 0.21841787
4.7427485 0.21663397
4.7432486 0.21483861
4.7437487 0.21293074
4.7442488 0.21080931
4.7447489 0.20837327
4.745249 0.20551234
4.7457491 0.20216019
4.7462492 0.1984385
4.7467493 0.19448846
4.7472494 0.1904513
4.7477495 0.18646822
4.7482496 0.18268045
4.7487497 0.17922919
4.7492498 0.17625565
4.7497499 0.17390106
4.7502501 0.17224154
4.7507502 0.17095188
4.7512503 0.16991431
4.7517504 0.16906769
4.7522505 0.16835089
4.7527506 0.1677028
4.7532507 0.16706228
4.7537508 0.16636821
4.7542509 0.16555945
4.754751 0.16457488
4.7552511 0.16336541
4.7557512 0.16198264
4.7562513 0.16048203
4.7567514 0.15891173
4.7572515 0.15731987
4.7577516 0.15575459
4.7582517 0.15426404
4.7587518 0.15289633
4.7592519 0.15169962
4.759752 0.15072205
4.7602521 0.14999272
4.7607522 0.14942371
4.7612523 0.14898442
4.7617524 0.14866007
4.7622525 0.1484359
4.7627526 0.14829714
4.7632527 0.14822903
4.7637528 0.14821679
4.7642529 0.14824566
4.764753 0.14830087
4.7652531 0.14836658
4.7657532 0.14843054
4.7662533 0.14849911
4.7667534 0.14858065
4.7672535 0.14868351
4.7677536 0.14881603
4.7682537 0.14898656
4.7687538 0.14920345
4.7692539 0.14947504
4.769754 0.14980967
4.7702541 0.15020997
4.7707542 0.15064858
4.7712543 0.15112243
4.7717544 0.15163359
4.7722545 0.15218413
4.7727546 0.15277611
4.7732547 0.15341161
4.7737548 0.15409267
4.7742549 0.15482139
4.774755 0.1555998
4.7752551 0.15642751
4.7757552 0.15728907
4.7762553 0.15817623
4.7767554 0.1590827
4.7772555 0.16000217
4.7777556 0.16092835
4.7782557 0.16185494
4.7787558 0.16277566
4.7792559 0.16368419
4.779756 0.16457425
4.7802561 0.16543164
4.7807562 0.16621558
4.7812563 0.16693973
4.7817564 0.16762604
4.7822565 0.16829647
4.7827566 0.16897298
4.7832567 0.16967752
4.7837568 0.17043205
4.7842569 0.17125852
4.784757 0.17217889
4.7852571 0.17323117
4.7857572 0.17450407
4.7862573 0.1759728
4.7867574 0.17759569
4.7872575 0.17933106
4.7877576 0.18113727
4.7882577 0.18297264
4.7887578 0.18479552
4.7892579 0.18656423
4.789758 0.18823712
4.7902581 0.18977606
4.7907582 0.19118702
4.7912583 0.19250098
4.7917584 0.19374864
4.7922585 0.19496071
4.7927586 0.1961679
4.7932587 0.19740089
4.7937588 0.19869039
4.7942589 0.2000671
4.794759 0.20156173
4.7952591 0.20325078
4.7957592 0.20538588
4.7962593 0.20794977
4.7967594 0.21088197
4.7972595 0.21412202
4.7977596 0.21760945
4.7982597 0.22128381
4.7987598 0.22508462
4.7992599 0.22895142
4.79976 0.23282374
4.8002601 0.23676246
4.8007602 0.2413291
4.8012603 0.24643996
4.8017604 0.25190288
4.8022605 0.25752571
4.8027606 0.26311631
4.8032607 0.26848253
4.8037608 0.27343222
4.8042609 0.27777323
4.804761 0.28131341
4.8052611 0.2839472
4.8057612 0.28606882
4.8062613 0.28783299
4.8067614 0.28933267
4.8072615 0.29066082
4.8077616 0.2919104
4.8082617 0.29317438
4.8087618 0.29454571
4.8092619 0.29611737
4.809762 0.29798231
4.8102621 0.30017202
4.8107622 0.30240958
4.8112623 0.30465197
4.8117624 0.30690354
4.8122625 0.30916864
4.8127626 0.31145164
4.8132627 0.31375689
4.8137628 0.31608874
4.8142629 0.31845156
4.814763 0.32084969
4.8152631 0.32330239
4.8157632 0.32587939
4.8162633 0.3285592
4.8167634 0.33130676
4.8172635 0.33408702
4.8177636 0.33686491
4.8182637 0.33960538
4.8187638 0.34227336
4.8192639 0.34483382
4.819764 0.34725167
4.8202641 0.3494954
4.8207642 0.35156982
4.8212643 0.35349444
4.8217644 0.35528797
4.8222645 0.3569691
4.8227646 0.35855654
4.8232647 0.36006898
4.8237648 0.36152514
4.8242649 0.3629437
4.824765 0.36434336
4.8252651 0.36571303
4.8257652 0.36692415
4.8262653 0.36800099
4.8267654 0.36899234
4.8272655 0.36994701
4.8277656 0.37091379
4.8282657 0.37194149
4.8287658 0.37307891
4.8292659 0.37437486
4.829766 0.37587813
4.8302661 0.37761425
4.8307662 0.37948075
4.8312663 0.38143917
4.8317664 0.38346645
4.8322665 0.38553955
4.8327666 0.38763541
4.8332667 0.38973096
4.8337668 0.39180315
4.8342669 0.39382893
4.834767 0.39578524
4.8352671 0.39766255
4.8357672 0.39951741
4.8362673 0.40135793
4.8367674 0.40318267
4.8372675 0.4049902
4.8377676 0.4067791
4.8382677 0.40854794
4.8387678 0.41029529
4.8392679 0.41201973
4.839768 0.41371982
4.8402681 0.41539596
4.8407682 0.41704792
4.8412683 0.41865528
4.8417684 0.42019555
4.8422685 0.42164621
4.8427686 0.42298474
4.8432687 0.42418863
4.8437688 0.42523537
4.8442689 0.42610244
4.844769 0.42676734
4.8452691 0.42723977
4.8457692 0.42767358
4.8462693 0.42809371
4.8467694 0.4285022
4.8472695 0.42890112
4.8477696 0.4292925
4.8482697 0.42967839
4.8487698 0.43006085
4.8492699 0.43044191
4.84977 0.43082363
4.8502701 0.43120688
4.8507702 0.43158698
4.8512703 0.43196331
4.8517704 0.43233603
4.8522705 0.43270529
4.8527706 0.43307124
4.8532707 0.43343406
4.8537708 0.43379389
4.8542709 0.43415089
4.854771 0.43450523
4.8552711 0.43483126
4.8557712 0.4349969
4.8562713 0.43498201
4.8567714 0.43478477
4.8572715 0.43440338
4.8577716 0.43383602
4.8582717 0.43308089
4.8587718 0.43213618
4.8592719 0.43100008
4.859772 0.42967078
4.8602721 0.42813357
4.8607722 0.42632961
4.8612723 0.42426805
4.8617724 0.42196785
4.8622725 0.41944796
4.8627726 0.41672732
4.8632727 0.41382491
4.8637728 0.41075965
4.8642729 0.40755052
4.864773 0.40421645
4.8652731 0.40075955
4.8657732 0.39712529
4.8662733 0.39334786
4.8667734 0.38947406
4.8672735 0.38555068
4.8677736 0.38162454
4.8682737 0.37774244
4.8687738 0.37395117
4.8692739 0.37029753
4.869774 0.36682833
4.8702741 0.36354937
4.8707742 0.36029338
4.8712743 0.35705522
4.8717744 0.35385684
4.8722745 0.35072015
4.8727746 0.34766708
4.8732747 0.34471957
4.8737748 0.34189953
4.8742749 0.33922891
4.874775 0.33672961
4.8752751 0.33439225
4.8757752 0.33207512
4.8762753 0.32975799
4.8767754 0.32744086
4.8772755 0.32512373
4.8777756 0.3228066
4.8782757 0.32048947
4.8787758 0.31817234
4.8792759 0.3158552
4.879776 0.31353807
4.8802761 0.31122094
4.8807762 0.30890381
4.8812763 0.30658668
4.8817764 0.30426955
4.8822765 0.30195242
4.8827766 0.29963529
4.8832767 0.29731816
4.8837768 0.29500103
4.8842769 0.2926839
4.884777 0.29036677
4.8852771 0.2879749
4.8857772 0.28517811
4.8862773 0.28200894
4.8867774 0.27855114
4.8872775 0.27488845
4.8877776 0.27110463
4.8882777 0.26728341
4.8887778 0.26350855
4.8892779 0.25986379
4.889778 0.25643289
4.8902781 0.25322965
4.8907782 0.24998912
4.8912783 0.24672474
4.8917784 0.24349367
4.8922785 0.24035307
4.8927786 0.2373601
4.8932787 0.23457193
4.8937788 0.23204571
4.8942789 0.22983862
4.894779 0.22800781
4.8952791 0.22654752
4.8957792 0.22518728
4.8962793 0.22388283
4.8967794 0.22262727
4.8972795 0.22141376
4.8977796 0.22023541
4.8982797 0.21908534
4.8987798 0.2179567
4.8992799 0.2168426
4.89978 0.21573617
4.9002801 0.21463107
4.9007802 0.2135259
4.9012803 0.2124211
4.9017804 0.21131703
4.9022805 0.21021403
4.9027806 0.20911245
4.9032807 0.20801266
4.9037808 0.206915
4.9042809 0.20581981
4.904781 0.20472747
4.9052811 0.20365184
4.9057812 0.20264722
4.9062813 0.20169837
4.9067814 0.20078105
4.9072815 0.19987101
4.9077816 0.198944
4.9082817 0.19797577
4.9087818 0.19694208
4.9092819 0.19581868
4.909782 0.19458132
4.9102821 0.19321038
4.9107822 0.19172143
4.9112823 0.19013614
4.9117824 0.18847481
4.9122825 0.18675777
4.9127826 0.18500532
4.9132827 0.18323778
4.9137828 0.18147547
4.9142829 0.1797387
4.914783 0.17804779
4.9152831 0.17641106
4.9157832 0.17478503
4.9162833 0.17316391
4.9167834 0.17154834
4.9172835 0.16993899
4.9177836 0.16833648
4.9182837 0.16674147
4.9187838 0.16515461
4.9192839 0.16357654
4.919784 0.1620079
4.9202841 0.16046724
4.9207842 0.15903461
4.9212843 0.15771334
4.9217844 0.15649614
4.9222845 0.15537572
4.9227846 0.15434481
4.9232847 0.15339612
4.9237848 0.15252237
4.9242849 0.15171629
4.924785 0.15097058
4.9252851 0.15028036
4.9257852 0.14965529
4.9262853 0.14910344
4.9267854 0.14863197
4.9272855 0.14824803
4.9277856 0.14795876
4.9282857 0.14777134
4.9287858 0.14769291
4.9292859 0.14773062
4.929786 0.14789164
4.9302861 0.14816361
4.9307862 0.14846175
4.9312863 0.14877472
4.9317864 0.1491019
4.9322865 0.14944262
4.9327866 0.14979626
4.9332867 0.15016218
4.9337868 0.15053971
4.9342869 0.15092824
4.934787 0.1513271
4.9352871 0.15174522
4.9357872 0.15221767
4.9362873 0.15273153
4.9367874 0.15326805
4.9372875 0.15380848
4.9377876 0.15433409
4.9382877 0.15482613
4.9387878 0.15526587
4.9392879 0.15563455
4.939788 0.15591343
4.9402881 0.1560938
4.9407882 0.15621275
4.9412883 0.15628246
4.9417884 0.15631045
4.9422885 0.15630426
4.9427886 0.15627142
4.9432887 0.15621946
4.9437888 0.15615591
4.9442889 0.15608831
4.944789 0.15602419
4.9452891 0.15596788
4.9457892 0.15590966
4.9462893 0.1558484
4.9467894 0.15578444
4.9472895 0.15571815
4.9477896 0.15564987
4.9482897 0.15557996
4.9487898 0.15550877
4.9492899 0.15543665
4.94979 0.15536395
4.9502901 0.15528124
4.9507902 0.15515071
4.9512903 0.15497941
4.9517904 0.15477991
4.9522905 0.15456475
4.9527906 0.1543465
4.9532907 0.1541377
4.9537908 0.15395092
4.9542909 0.15379871
4.954791 0.15369363
4.9552911 0.15367135
4.9557912 0.15383708
4.9562913 0.1541948
4.9567914 0.15473595
4.9572915 0.15545195
4.9577916 0.15633425
4.9582917 0.15737427
4.9587918 0.15856345
4.9592919 0.15989323
4.959792 0.16135503
4.9602921 0.16292216
4.9607922 0.16450969
4.9612923 0.16610601
4.9617924 0.16770894
4.9622925 0.16931625
4.9627926 0.17092576
4.9632927 0.17253526
4.9637928 0.17414253
4.9642929 0.17574539
4.964793 0.17734162
4.9652931 0.17892702
4.9657932 0.18049398
4.9662933 0.18204689
4.9667934 0.18359135
4.9672935 0.18513295
4.9677936 0.1866773
4.9682937 0.18823
4.9687938 0.18979664
4.9692939 0.19138283
4.969794 0.19299417
4.9702941 0.19473636
4.9707942 0.19699495
4.9712943 0.19970957
4.9717944 0.2027673
4.9722945 0.20605526
4.9727946 0.20946055
4.9732947 0.21287027
4.9737948 0.21617153
4.9742949 0.21925145
4.974795 0.22199711
4.9752951 0.22438393
4.9757952 0.2267237
4.9762953 0.22905758
4.9767954 0.23138732
4.9772955 0.23371465
4.9777956 0.2360413
4.9782957 0.23836901
4.9787958 0.24069952
4.9792959 0.24303456
4.979796 0.24537587
4.9802961 0.2477253
4.9807962 0.25008349
4.9812963 0.25244872
4.9817964 0.25481909
4.9822965 0.2571927
4.9827966 0.25956768
4.9832967 0.26194213
4.9837968 0.26431417
4.9842969 0.26668189
4.984797 0.26904342
4.9852971 0.27132223
4.9857972 0.27324171
4.9862973 0.27485426
4.9867974 0.27624965
4.9872975 0.27751766
4.9877976 0.27874808
4.9882977 0.28003068
4.9887978 0.28145525
4.9892979 0.28311155
4.989798 0.28508937
4.9902981 0.2874616
4.9907982 0.2901925
4.9912983 0.2932379
4.9917984 0.29655785
4.9922985 0.3001124
4.9927986 0.30386162
4.9932987 0.30776555
4.9937988 0.31178426
4.9942989 0.3158778
4.994799 0.32000622
4.9952991 0.32421219
4.9957992 0.32877522
4.9962993 0.33364103
4.9967994 0.33871661
4.9972995 0.34390894
4.9977996 0.349125
4.9982997 0.35427177
4.9987998 0.35925621
4.9992999 0.36398532
4.9998 0.36836608
5.0003001 0.3722035
5.0008002 0.37512531
5.0013003 0.37731215
5.0018004 0.37899874
5.0023005 0.38041979
5.0028006 0.38181001
5.0033007 0.38340412
5.0038008 0.38543681
5.0043009 0.38814281
5.004801 0.39175682
5.0053011 0.39629943
5.0058012 0.40102251
5.0063013 0.40581942
5.0068014 0.41067038
5.0073015 0.41555562
5.0078016 0.42045536
5.0083017 0.42534984
5.0088018 0.43021927
5.0093019 0.43504389
5.009802 0.43980392
5.0103021 0.44449968
5.0108022 0.4491971
5.0113023 0.45389462
5.0118024 0.45858232
5.0123025 0.46325027
5.0128026 0.46788854
5.0133027 0.4724872
5.0138028 0.47703634
5.0143029 0.48152602
5.014803 0.48594631
5.0153031 0.49023363
5.0158032 0.49418122
5.0163033 0.49779956
5.0168034 0.50112298
5.0173035 0.5041858
5.0178036 0.50702232
5.0183037 0.50966687
5.0188038 0.51215377
5.0193039 0.51451733
5.019804 0.51679187
5.0203041 0.5189734
5.0208042 0.52095092
5.0213043 0.52276038
5.0218044 0.52445411
5.0223045 0.52608444
5.0228046 0.5277037
5.0233047 0.52936422
5.0238048 0.53111833
5.0243049 0.53301835
5.024805 0.53511663
5.0253051 0.53744236
5.0258052 0.53992057
5.0263053 0.5425139
5.0268054 0.54519237
5.0273055 0.547926
5.0278056 0.55068481
5.0283057 0.55343881
5.0288058 0.55615801
5.0293059 0.55881244
5.029806 0.56137212
5.0303061 0.56381906
5.0308062 0.56617819
5.0313063 0.56844159
5.0318064 0.57059692
5.0323065 0.57263187
5.0328066 0.57453411
5.0333067 0.57629131
5.0338068 0.57789116
5.0343069 0.57932134
5.034807 0.58056951
5.0353071 0.58158967
5.0358072 0.58224658
5.0363073 0.58253433
5.0368074 0.58246086
5.0373075 0.58203409
5.0378076 0.58126195
5.0383077 0.58015237
5.0388078 0.57871327
5.0393079 0.57695258
5.039808 0.57487823
5.0403081 0.57255226
5.0408082 0.57018924
5.0413083 0.56781033
5.0418084 0.56541544
5.0423085 0.5630045
5.0428086 0.56057744
5.0433087 0.55813417
5.0438088 0.55567463
5.0443089 0.55319874
5.044809 0.55070642
5.0453091 0.54819115
5.0458092 0.54563383
5.0463093 0.54304498
5.0468094 0.5404379
5.0473095 0.53782588
5.0478096 0.53522223
5.0483097 0.53264024
5.0488098 0.53009321
5.0493099 0.52759444
5.04981 0.52515723
5.0503101 0.52284046
5.0508102 0.52080224
5.0513103 0.51900683
5.0518104 0.51739974
5.0523105 0.51592647
5.0528106 0.51453253
5.0533107 0.51316344
5.0538108 0.51176469
5.0543109 0.51028181
5.054811 0.50866029
5.0553111 0.50688725
5.0558112 0.50508134
5.0563113 0.50323697
5.0568114 0.501334
5.0573115 0.49935227
5.0578116 0.49727165
5.0583117 0.495072
5.0588118 0.49273316
5.0593119 0.49023499
5.059812 0.48755735
5.0603121 0.48462987
5.0608122 0.48127841
5.0613123 0.47754337
5.0618124 0.47348532
5.0623125 0.46916478
5.0628126 0.46464233
5.0633127 0.45997851
5.0638128 0.45523387
5.0643129 0.45046897
5.064813 0.44574435
5.0653131 0.44098915
5.0658132 0.43580172
5.0663133 0.43026247
5.0668134 0.42450035
5.0673135 0.41864428
5.0678136 0.41282319
5.0683137 0.40716601
5.0688138 0.40180167
5.0693139 0.3968591
5.069814 0.39246723
5.0703141 0.38880633
5.0708142 0.3860537
5.0713143 0.3840408
5.0718144 0.38257363
5.0723145 0.38145822
5.0728146 0.38050055
5.0733147 0.37950664
5.0738148 0.37828249
5.0743149 0.37663411
5.074815 0.37436751
5.0753151 0.37143655
5.0758152 0.36829763
5.0763153 0.36503759
5.0768154 0.36169763
5.0773155 0.35831895
5.0778156 0.35494275
5.0783157 0.35161024
5.0788158 0.34836262
5.0793159 0.3452411
5.079816 0.34228686
5.0803161 0.33953142
5.0808162 0.33694526
5.0813163 0.33448895
5.0818164 0.33212459
5.0823165 0.32981427
5.0828166 0.32752007
5.0833167 0.32520407
5.0838168 0.32282837
5.0843169 0.32035505
5.084817 0.3177462
5.0853171 0.31490457
5.0858172 0.31164051
5.0863173 0.30803774
5.0868174 0.30420296
5.0873175 0.30024288
5.0878176 0.29626423
5.0883177 0.2923737
5.0888178 0.288678
5.0893179 0.28528386
5.089818 0.28229797
5.0903181 0.27980605
5.0908182 0.27775138
5.0913183 0.27604203
5.0918184 0.27458859
5.0923185 0.27330168
5.0928186 0.2720919
5.0933187 0.27086987
5.0938188 0.26954619
5.0943189 0.26803147
5.094819 0.26623633
5.0953191 0.26406405
5.0958192 0.26148886
5.0963193 0.25861554
5.0968194 0.25555559
5.0973195 0.25242055
5.0978196 0.24932193
5.0983197 0.24637124
5.0988198 0.24368001
5.0993199 0.24135976
5.09982 0.239522
5.1003201 0.23818011
5.1008202 0.23704113
5.1013203 0.23606667
5.1018204 0.23524676
5.1023205 0.23457146
5.1028206 0.23403079
5.1033207 0.23361479
5.1038208 0.23331352
5.1043209 0.233117
5.104821 0.23301528
5.1053211 0.23298703
5.1058212 0.2329839
5.1063213 0.23299635
5.1068214 0.23301846
5.1073215 0.23304433
5.1078216 0.23306804
5.1083217 0.23308368
5.1088218 0.23308534
5.1093219 0.23306709
5.109822 0.23302304
5.1103221 0.23295494
5.1108222 0.23288547
5.1113223 0.23281437
5.1118224 0.23273913
5.1123225 0.23265721
5.1128226 0.2325661
5.1133227 0.23246328
5.1138228 0.23234622
5.1143229 0.2322124
5.114823 0.23205929
5.1153231 0.23187668
5.1158232 0.23163983
5.1163233 0.23135403
5.1168234 0.23102712
5.1173235 0.23066693
5.1178236 0.23028131
5.1183237 0.22987808
5.1188238 0.22946509
5.1193239 0.22905015
5.119824 0.22864112
5.1203241 0.22821903
5.1208242 0.22770534
5.1213243 0.22711396
5.1218244 0.22646704
5.1223245 0.22578669
5.1228246 0.22509504
5.1233247 0.22441423
5.1238248 0.22376639
5.1243249 0.22317363
5.124825 0.2226581
5.1253251 0.22231702
5.1258252 0.22237879
5.1263253 0.22277428
5.1268254 0.22341018
5.1273255 0.22419321
5.1278256 0.2250301
5.1283257 0.22582755
5.1288258 0.22649228
5.1293259 0.22693101
5.129826 0.22705045
5.1303261 0.22677581
5.1308262 0.2261556
5.1313263 0.225271
5.1318264 0.2242014
5.1323265 0.22302619
5.1328266 0.22182478
5.1333267 0.22067656
5.1338268 0.21966092
5.1343269 0.21885725
5.134827 0.21834495
5.1353271 0.21813116
5.1358272 0.21801274
5.1363273 0.21796911
5.1368274 0.21799828
5.1373275 0.21809825
5.1378276 0.21826703
5.1383277 0.21850263
5.1388278 0.21880305
5.1393279 0.21916631
5.139828 0.21959041
5.1403281 0.22011507
5.1408282 0.2208543
5.1413283 0.22176452
5.1418284 0.22278962
5.1423285 0.2238735
5.1428286 0.22496005
5.1433287 0.22599318
5.1438288 0.22691676
5.1443289 0.2276747
5.144829 0.22821089
5.1453291 0.22846373
5.1458292 0.22841402
5.1463293 0.22812262
5.1468294 0.2276542
5.1473295 0.22707347
5.1478296 0.22644509
5.1483297 0.22583376
5.1488298 0.22530417
5.1493299 0.22492099
5.14983 0.22474892
5.1503301 0.22486947
5.1508302 0.22532935
5.1513303 0.22603984
5.1518304 0.22690463
5.1523305 0.22782743
5.1528306 0.22871194
5.1533307 0.22946185
5.1538308 0.22998087
5.1543309 0.2301727
5.154831 0.22994103
5.1553311 0.22929787
5.1558312 0.22855567
5.1563313 0.22775524
5.1568314 0.22691127
5.1573315 0.22603843
5.1578316 0.22515141
5.1583317 0.22426489
5.1588318 0.22339356
5.1593319 0.2225521
5.159832 0.22175519
5.1603321 0.221001
5.1608322 0.22024576
5.1613323 0.21949101
5.1618324 0.2187423
5.1623325 0.21800521
5.1628326 0.21728531
5.1633327 0.21658818
5.1638328 0.21591939
5.1643329 0.21528451
5.164833 0.2146891
5.1653331 0.21417487
5.1658332 0.21385217
5.1663333 0.21370831
5.1668334 0.21372102
5.1673335 0.21386804
5.1678336 0.21412708
5.1683337 0.21447586
5.1688338 0.21489212
5.1693339 0.21535357
5.169834 0.21583795
5.1703341 0.21636522
5.1708342 0.21704219
5.1713343 0.217841
5.1718344 0.21872303
5.1723345 0.21964968
5.1728346 0.22058233
5.1733347 0.22148239
5.1738348 0.22231123
5.1743349 0.22303026
5.174835 0.22360086
5.1753351 0.22400978
5.1758352 0.22432107
5.1763353 0.22454693
5.1768354 0.22469428
5.1773355 0.22477
5.1778356 0.22478099
5.1783357 0.22473415
5.1788358 0.22463638
5.1793359 0.22449457
5.179836 0.22431562
5.1803361 0.224061
5.1808362 0.2236117
5.1813363 0.22300396
5.1818364 0.22228557
5.1823365 0.2215043
5.1828366 0.22070796
5.1833367 0.21994431
5.1838368 0.21926115
5.1843369 0.21870626
5.184837 0.21832744
5.1853371 0.21820284
5.1858372 0.2184183
5.1863373 0.21890623
5.1868374 0.21958973
5.1873375 0.2203919
5.1878376 0.22123585
5.1883377 0.22204467
5.1888378 0.22274146
5.1893379 0.22324933
5.189838 0.22349137
5.1903381 0.22339442
5.1908382 0.2229662
5.1913383 0.22228367
5.1918384 0.22142565
5.1923385 0.22047095
5.1928386 0.2194984
5.1933387 0.21858682
5.1938388 0.21781503
5.1943389 0.21726184
5.194839 0.21700607
5.1953391 0.21711211
5.1958392 0.21753958
5.1963393 0.21820894
5.1968394 0.21904119
5.1973395 0.21995731
5.1978396 0.22087828
5.1983397 0.22172511
5.1988398 0.22241876
5.1993399 0.22288024
5.19984 0.22303053
5.2003401 0.22287967
5.2008402 0.22266402
5.2013403 0.2224059
5.2018404 0.22210926
5.2023405 0.22177809
5.2028406 0.22141638
5.2033407 0.22102809
5.2038408 0.22061723
5.2043409 0.22018775
5.204841 0.21974365
5.2053411 0.21920905
5.2058412 0.21838786
5.2063413 0.21736263
5.2068414 0.21623494
5.2073415 0.21510635
5.2078416 0.21407843
5.2083417 0.21325275
5.2088418 0.21273089
5.2093419 0.21261442
5.209842 0.2130049
5.2103421 0.21384862
5.2108422 0.21472379
5.2113423 0.21559897
5.2118424 0.21647414
5.2123425 0.21734932
5.2128426 0.21822449
5.2133427 0.21909967
5.2138428 0.21997484
5.2143429 0.22085002
5.214843 0.2217252
5.2153431 0.22260037
5.2158432 0.22347555
5.2163433 0.22435072
5.2168434 0.2252259
5.2173435 0.22610107
5.2178436 0.22697625
5.2183437 0.22785142
5.2188438 0.2287266
5.2193439 0.22960177
5.219844 0.23047695
5.2203441 0.23143525
5.2208442 0.23269004
5.2213443 0.23418034
5.2218444 0.23582684
5.2223445 0.23755018
5.2228446 0.23927105
5.2233447 0.24091009
5.2238448 0.24238797
5.2243449 0.24362535
5.224845 0.2445429
5.2253451 0.24503576
5.2258452 0.24503325
5.2263453 0.24462709
5.2268454 0.24391704
5.2273455 0.24300282
5.2278456 0.24198419
5.2283457 0.24096089
5.2288458 0.24003266
5.2293459 0.23929924
5.229846 0.23886038
5.2303461 0.23871463
5.2308462 0.23861894
5.2313463 0.23856753
5.2318464 0.23857331
5.2323465 0.23864918
5.2328466 0.23880804
5.2333467 0.2390628
5.2338468 0.23942635
5.2343469 0.2399116
5.234847 0.24053145
5.2353471 0.24130315
5.2358472 0.24224645
5.2363473 0.24336279
5.2368474 0.24465255
5.2373475 0.2461161
5.2378476 0.24775384
5.2383477 0.24956614
5.2388478 0.25155339
5.2393479 0.25371597
5.239848 0.25605427
5.2403481 0.2585489
5.2408482 0.26113943
5.2413483 0.26381685
5.2418484 0.26657582
5.2423485 0.26941102
5.2428486 0.27231712
5.2433487 0.27528879
5.2438488 0.27832069
5.2443489 0.28140749
5.244849 0.28454387
5.2453491 0.2877321
5.2458492 0.29099053
5.2463493 0.29431828
5.2468494 0.29771311
5.2473495 0.30117277
5.2478496 0.30469501
5.2483497 0.30827759
5.2488498 0.31191825
5.2493499 0.31561476
5.24985 0.31936486
5.2503501 0.3232852
5.2508502 0.32766969
5.2513503 0.33243892
5.2518504 0.33749011
5.2523505 0.3427205
5.2528506 0.34802732
5.2533507 0.35330782
5.2538508 0.35845921
5.2543509 0.36337874
5.254851 0.36796364
5.2553511 0.37196424
5.2558512 0.37502043
5.2563513 0.37734064
5.2568514 0.37916485
5.2573515 0.38073304
5.2578516 0.38228518
5.2583517 0.38406127
5.2588518 0.38630127
5.2593519 0.38924517
5.259852 0.39313295
5.2603521 0.39808986
5.2608522 0.40382621
5.2613523 0.41015088
5.2618524 0.41688695
5.2623525 0.42385752
5.2628526 0.43088565
5.2633527 0.43779444
5.2638528 0.44440697
5.2643529 0.45054631
5.264853 0.45603556
5.2653531 0.46090488
5.2658532 0.46566198
5.2663533 0.47036216
5.2668534 0.47502768
5.2673535 0.47968082
5.2678536 0.48434383
5.2683537 0.48903899
5.2688538 0.49378855
5.2693539 0.49861479
5.269854 0.50353997
5.2703541 0.50855337
5.2708542 0.51357327
5.2713543 0.51859412
5.2718544 0.52361564
5.2723545 0.52863759
5.2728546 0.53365969
5.2733547 0.53868168
5.2738548 0.5437033
5.2743549 0.54872429
5.274855 0.55374438
5.2753551 0.55876264
5.2758552 0.56377728
5.2763553 0.5687886
5.2768554 0.57379701
5.2773555 0.57880294
5.2778556 0.58380681
5.2783557 0.58880903
5.2788558 0.59381004
5.2793559 0.59881024
5.279856 0.60381006
5.2803561 0.60878484
5.2808562 0.61361825
5.2813563 0.61821183
5.2818564 0.62246989
5.2823565 0.62629673
5.2828566 0.62959666
5.2833567 0.63227398
5.2838568 0.63423301
5.2843569 0.63537804
5.284857 0.63561339
5.2853571 0.63496805
5.2858572 0.63378906
5.2863573 0.63219864
5.2868574 0.63030174
5.2873575 0.62820331
5.2878576 0.6260083
5.2883577 0.62382167
5.2888578 0.62174836
5.2893579 0.61989333
5.289858 0.61836153
5.2903581 0.61716098
5.2908582 0.61606665
5.2913583 0.61503948
5.2918584 0.6140539
5.2923585 0.61308436
5.2928586 0.6121053
5.2933587 0.61109116
5.2938588 0.61001638
5.2943589 0.60885539
5.294859 0.60758263
5.2953591 0.60619971
5.2958592 0.60474802
5.2963593 0.60319202
5.2968594 0.60149181
5.2973595 0.59960748
5.2978596 0.59749911
5.2983597 0.59512681
5.2988598 0.59245066
5.2993599 0.58943076
5.29986 0.58602719
5.3003601 0.58226875
5.3008602 0.5783371
5.3013603 0.57427397
5.3018604 0.57011165
5.3023605 0.56588243
5.3028606 0.5616186
5.3033607 0.55735245
5.3038608 0.55311626
5.3043609 0.54894232
5.304861 0.54486292
5.3053611 0.54085989
5.3058612 0.53682698
5.3063613 0.53278326
5.3068614 0.5287552
5.3073615 0.52476927
5.3078616 0.52085194
5.3083617 0.51702969
5.3088618 0.51332899
5.3093619 0.50977631
5.309862 0.50639812
5.3103621 0.50330947
5.3108622 0.50072141
5.3113623 0.49856966
5.3118624 0.4967758
5.3123625 0.49526136
5.3128626 0.49394788
5.3133627 0.49275693
5.3138628 0.49161004
5.3143629 0.49042877
5.314863 0.48913466
5.3153631 0.48783679
5.3158632 0.486933
5.3163633 0.48632972
5.3168634 0.48590614
5.3173635 0.48554142
5.3178636 0.48511475
5.3183637 0.48450532
5.3188638 0.4835923
5.3193639 0.48225488
5.319864 0.48037223
5.3203641 0.47764052
5.3208642 0.47364175
5.3213643 0.46859652
5.3218644 0.46275556
5.3223645 0.4563696
5.3228646 0.44968938
5.3233647 0.44296563
5.3238648 0.43644907
5.3243649 0.43039044
5.324865 0.42504047
5.3253651 0.42035515
5.3258652 0.41571547
5.3263653 0.41113651
5.3268654 0.40667127
5.3273655 0.40237273
5.3278656 0.3982939
5.3283657 0.39448775
5.3288658 0.3910073
5.3293659 0.38790553
5.329866 0.38523543
5.3303661 0.38319652
5.3308662 0.38208825
5.3313663 0.38171796
5.3318664 0.38187015
5.3323665 0.38232931
5.3328666 0.38287991
5.3333667 0.38330646
5.3338668 0.38339344
5.3343669 0.38292534
5.334867 0.38168665
5.3353671 0.37969633
5.3358672 0.37747472
5.3363673 0.3750948
5.3368674 0.37260182
5.3373675 0.37004104
5.3378676 0.36745772
5.3383677 0.36489711
5.3388678 0.36240448
5.3393679 0.36002509
5.339868 0.35780418
5.3403681 0.35575598
5.3408682 0.35382543
5.3413683 0.35201289
5.3418684 0.35032225
5.3423685 0.34875737
5.3428686 0.34732216
5.3433687 0.34602048
5.3438688 0.34485622
5.3443689 0.34383327
5.344869 0.34295549
5.3453691 0.34241787
5.3458692 0.34267582
5.3463693 0.34368859
5.3468694 0.34539055
5.3473695 0.34771609
5.3478696 0.35059957
5.3483697 0.35397536
5.3488698 0.35777784
5.3493699 0.36194139
5.34987 0.36640037
5.3503701 0.37149204
5.3508702 0.37800601
5.3513703 0.38560578
5.3518704 0.39390152
5.3523705 0.40250335
5.3528706 0.41102142
5.3533707 0.41906587
5.3538708 0.42624684
5.3543709 0.43217447
5.354871 0.4364589
5.3553711 0.4393195
5.3558712 0.44209429
5.3563713 0.44485356
5.3568714 0.4475983
5.3573715 0.45032946
5.3578716 0.45304803
5.3583717 0.45575497
5.3588718 0.45845125
5.3593719 0.46113785
5.359872 0.46381574
5.3603721 0.46647392
5.3608722 0.46909057
5.3613723 0.47167912
5.3618724 0.47425457
5.3623725 0.47683192
5.3628726 0.47942614
5.3633727 0.48205225
5.3638728 0.48472523
5.3643729 0.48746008
5.364873 0.49027179
5.3653731 0.4933148
5.3658732 0.49689124
5.3663733 0.50091863
5.3668734 0.50529706
5.3673735 0.50992664
5.3678736 0.51470748
5.3683737 0.51953968
5.3688738 0.52432335
5.3693739 0.52895858
5.369874 0.5333455
5.3703741 0.53751541
5.3708742 0.54172136
5.3713743 0.54593667
5.3718744 0.55012035
5.3723745 0.55423146
5.3728746 0.55822904
5.3733747 0.56207211
5.3738748 0.56571971
5.3743749 0.5691309
5.374875 0.57226469
5.3753751 0.57506019
5.3758752 0.57747137
5.3763753 0.57953977
5.3768754 0.58131004
5.3773755 0.58282684
5.3778756 0.58413482
5.3783757 0.58527862
5.3788758 0.58630291
5.3793759 0.58725233
5.379876 0.58817154
5.3803761 0.58908555
5.3808762 0.58997186
5.3813763 0.59083518
5.3818764 0.59168198
5.3823765 0.59251875
5.3828766 0.59335194
5.3833767 0.59418804
5.3838768 0.59503351
5.3843769 0.59589483
5.384877 0.59677846
5.3853771 0.59773194
5.3858772 0.59883459
5.3863773 0.60004674
5.3868774 0.60132388
5.3873775 0.60262145
5.3878776 0.60389493
5.3883777 0.60509978
5.3888778 0.60619147
5.3893779 0.60712545
5.389878 0.6078572
5.3903781 0.60818513
5.3908782 0.60776522
5.3913783 0.60668429
5.3918784 0.60504698
5.3923785 0.60295795
5.3928786 0.60052185
5.3933787 0.59784332
5.3938788 0.59502703
5.3943789 0.59217762
5.394879 0.58939974
5.3953791 0.58664471
5.3958792 0.58363778
5.3963793 0.58043989
5.3968794 0.57712733
5.3973795 0.57377639
5.3978796 0.57046335
5.3983797 0.56726452
5.3988798 0.56425617
5.3993799 0.56151461
5.39988 0.55911611
5.4003801 0.55708669
5.4008802 0.55531506
5.4013803 0.5537406
5.4018804 0.55230641
5.4023805 0.5509556
5.4028806 0.54963129
5.4033807 0.54827659
5.4038808 0.5468346
5.4043809 0.54524845
5.404881 0.54346123
5.4053811 0.54148967
5.4058812 0.53947676
5.4063813 0.53742472
5.4068814 0.53532907
5.4073815 0.53318534
5.4078816 0.53098908
5.4083817 0.5287358
5.4088818 0.52642105
5.4093819 0.52404034
5.409882 0.52158922
5.4103821 0.51901521
5.4108822 0.51622759
5.4113823 0.51326634
5.4118824 0.51017647
5.4123825 0.507003
5.4128826 0.50379095
5.4133827 0.50058532
5.4138828 0.49743113
5.4143829 0.4943734
5.414883 0.49145714
5.4153831 0.48868451
5.4158832 0.48599593
5.4163833 0.48342214
5.4168834 0.4809978
5.4173835 0.47875756
5.4178836 0.47673608
5.4183837 0.47496801
5.4188838 0.47348801
5.4193839 0.47233073
5.419884 0.47153082
5.4203841 0.47114206
5.4208842 0.47119652
5.4213843 0.47164212
5.4218844 0.47242423
5.4223845 0.47348821
5.4228846 0.47477943
5.4233847 0.47624327
5.4238848 0.47782508
5.4243849 0.47947025
5.424885 0.48112412
5.4253851 0.48270722
5.4258852 0.48418161
5.4263853 0.48562996
5.4268854 0.48713836
5.4273855 0.48879292
5.4278856 0.49067976
5.4283857 0.49288497
5.4288858 0.49549467
5.4293859 0.49859496
5.429886 0.50227196
5.4303861 0.50645808
5.4308862 0.51083448
5.4313863 0.51536717
5.4318864 0.52003465
5.4323865 0.52481541
5.4328866 0.52968796
5.4333867 0.53463078
5.4338868 0.53962237
5.4343869 0.54464123
5.434887 0.54966585
5.4353871 0.55468612
5.4358872 0.55971904
5.4363873 0.56476832
5.4368874 0.56983692
5.4373875 0.57492778
5.4378876 0.58004387
5.4383877 0.58518812
5.4388878 0.5903635
5.4393879 0.59557294
5.439888 0.60081941
5.4403881 0.60623286
5.4408882 0.61205078
5.4413883 0.61819308
5.4418884 0.62456825
5.4423885 0.63108482
5.4428886 0.63765129
5.4433887 0.64417617
5.4438888 0.65056798
5.4443889 0.65673523
5.444889 0.66258643
5.4453891 0.66803587
5.4458892 0.67307539
5.4463893 0.67774664
5.4468894 0.68209188
5.4473895 0.6861534
5.4478896 0.68997346
5.4483897 0.69359434
5.4488898 0.6970583
5.4493899 0.70040763
5.44989 0.70368458
5.4503901 0.70686274
5.4508902 0.70978866
5.4513903 0.71241648
5.4518904 0.71470513
5.4523905 0.71661355
5.4528906 0.71810065
5.4533907 0.71912537
5.4538908 0.71964663
5.4543909 0.71962337
5.454891 0.71901451
5.4553911 0.71759637
5.4558912 0.71508527
5.4563913 0.7117218
5.4568914 0.70776309
5.4573915 0.7034663
5.4578916 0.69908854
5.4583917 0.69488697
5.4588918 0.69111872
5.4593919 0.68804093
5.459892 0.68591073
5.4603921 0.6846514
5.4608922 0.68362748
5.4613923 0.68276126
5.4618924 0.68199797
5.4623925 0.68128282
5.4628926 0.68056103
5.4633927 0.67977783
5.4638928 0.67887844
5.4643929 0.67780807
5.464893 0.67651195
5.4653931 0.67501119
5.4658932 0.67344407
5.4663933 0.67181531
5.4668934 0.67012445
5.4673935 0.66837099
5.4678936 0.66655445
5.4683937 0.66467437
5.4688938 0.66273025
5.4693939 0.66072162
5.469894 0.658648
5.4703941 0.65646183
5.4708942 0.65406355
5.4713943 0.65145316
5.4718944 0.6486341
5.4723945 0.6456098
5.4728946 0.64238371
5.4733947 0.63895925
5.4738948 0.63533985
5.4743949 0.63152897
5.474895 0.62753002
5.4753951 0.62310562
5.4758952 0.61784677
5.4763953 0.61192855
5.4768954 0.60554446
5.4773955 0.59888799
5.4778956 0.59215263
5.4783957 0.58553189
5.4788958 0.57921924
5.4793959 0.57340819
5.479896 0.56829223
5.4803961 0.56393874
5.4808962 0.56010728
5.4813963 0.55667358
5.4818964 0.5535198
5.4823965 0.55052812
5.4828966 0.54758071
5.4833967 0.54455974
5.4838968 0.54134739
5.4843969 0.53782582
5.484897 0.53387722
5.4853971 0.52931936
5.4858972 0.52405955
5.4863973 0.51827307
5.4868974 0.51214166
5.4873975 0.50584704
5.4878976 0.49957095
5.4883977 0.49349512
5.4888978 0.48780128
5.4893979 0.48267117
5.489898 0.47828652
5.4903981 0.47463098
5.4908982 0.47136641
5.4913983 0.46846632
5.4918984 0.46591588
5.4923985 0.46370022
5.4928986 0.46180451
5.4933987 0.46021389
5.4938988 0.45891351
5.4943989 0.45788853
5.494899 0.45712411
5.4953991 0.45664161
5.4958992 0.45646704
5.4963993 0.4565245
5.4968994 0.45673533
5.4973995 0.45702086
5.4978996 0.45730243
5.4983997 0.4575014
5.4988998 0.45753908
5.4993999 0.45733684
5.4999 0.45681599
5.5004001 0.45591183
5.5009002 0.45466524
5.5014003 0.4531655
5.5019004 0.45150215
5.5024005 0.44976469
5.5029006 0.44804267
5.5034007 0.4464256
5.5039008 0.44500302
5.5044009 0.44386444
5.504901 0.4430994
5.5054011 0.44274009
5.5059012 0.44267509
5.5064013 0.44283705
5.5069014 0.44316111
5.5074015 0.44358244
5.5079016 0.44403619
5.5084017 0.44445749
5.5089018 0.4447815
5.5094019 0.44494338
5.509902 0.44487826
5.5104021 0.4445888
5.5109022 0.44418526
5.5114023 0.44367603
5.5119024 0.44306593
5.5124025 0.4423598
5.5129026 0.44156245
5.5134027 0.4406787
5.5139028 0.43971339
5.5144029 0.43867133
5.514903 0.43755736
5.5154031 0.4361246
5.5159032 0.43396903
5.5164033 0.4312633
5.5169034 0.42819579
5.5174035 0.42495488
5.5179036 0.42172895
5.5184037 0.41870637
5.5189038 0.41607551
5.5194039 0.41402477
5.519904 0.4127425
5.5204041 0.4122693
5.5209042 0.41233023
5.5214043 0.41280132
5.5219044 0.41356508
5.5224045 0.41450398
5.5229046 0.41550054
5.5234047 0.41643723
5.5239048 0.41719656
5.5244049 0.41766101
5.524905 0.41771309
5.5254051 0.41733753
5.5259052 0.41672307
5.5264053 0.41594434
5.5269054 0.41507147
5.5274055 0.41417459
5.5279056 0.41332383
5.5284057 0.41258931
5.5289058 0.41204118
5.5294059 0.41174955
5.529906 0.41178456
5.5304061 0.41208696
5.5309062 0.41243248
5.5314063 0.41281484
5.5319064 0.41323427
5.5324065 0.413691
5.5329066 0.41418525
5.5334067 0.41471726
5.5339068 0.41528726
5.5344069 0.41589547
5.534907 0.41654213
5.5354071 0.4172207
5.5359072 0.41791612
5.5364073 0.41862472
5.5369074 0.41934311
5.5374075 0.42006796
5.5379076 0.4207959
5.5384077 0.42152356
5.5389078 0.4222476
5.5394079 0.42296465
5.539908 0.42367136
5.5404081 0.42425622
5.5409082 0.42456005
5.5414083 0.42467407
5.5419084 0.4246956
5.5424085 0.42472194
5.5429086 0.42485039
5.5434087 0.42517825
5.5439088 0.42580284
5.5444089 0.42682145
5.544909 0.4283314
5.5454091 0.43043037
5.5459092 0.43310972
5.5464093 0.43627408
5.5469094 0.43982702
5.5474095 0.44367211
5.5479096 0.44771291
5.5484097 0.45185297
5.5489098 0.45599587
5.5494099 0.46004515
5.54991 0.46390439
5.5504101 0.46764733
5.5509102 0.47153347
5.5514103 0.47552531
5.5519104 0.47957739
5.5524105 0.48364427
5.5529106 0.4876805
5.5534107 0.49164064
5.5539108 0.49547923
5.5544109 0.49915083
5.554911 0.50261
5.5554111 0.50502557
5.5559112 0.50512946
5.5564113 0.50334362
5.5569114 0.50012953
5.5574115 0.49594868
5.5579116 0.49126256
5.5584117 0.48653263
5.5589118 0.48222039
5.5594119 0.47878731
5.559912 0.47669489
5.5604121 0.47572399
5.5609122 0.4748264
5.5614123 0.47404401
5.5619124 0.47344772
5.5624125 0.47310844
5.5629126 0.4730971
5.5634127 0.4734846
5.5639128 0.47434186
5.5644129 0.47573979
5.564913 0.4777493
5.5654131 0.48038284
5.5659132 0.4835324
5.5664133 0.48714343
5.5669134 0.4911634
5.5674135 0.49553975
5.5679136 0.50021993
5.5684137 0.50515139
5.5689138 0.51028157
5.5694139 0.51555792
5.569914 0.5209279
5.5704141 0.52680293
5.5709142 0.53382791
5.5714143 0.5416629
5.5719144 0.54994639
5.5724145 0.55831689
5.5729146 0.5664129
5.5734147 0.57387291
5.5739148 0.58033543
5.5744149 0.58543896
5.574915 0.58882199
5.5754151 0.59079108
5.5759152 0.59245963
5.5764153 0.59390695
5.5769154 0.59518631
5.5774155 0.596351
5.5779156 0.59745429
5.5784157 0.59854948
5.5789158 0.59968983
5.5794159 0.60092863
5.579916 0.60231916
5.5804161 0.60383533
5.5809162 0.6053604
5.5814163 0.60690289
5.5819164 0.60847436
5.5824165 0.61008638
5.5829166 0.61175052
5.5834167 0.61347835
5.5839168 0.61528143
5.5844169 0.61717133
5.584917 0.61915962
5.5854171 0.62208259
5.5859172 0.62717896
5.5864173 0.63398353
5.5869174 0.64199605
5.5874175 0.65071631
5.5879176 0.65964409
5.5884177 0.66827914
5.5889178 0.67612125
5.5894179 0.68267018
5.589918 0.68742571
5.5904181 0.69053097
5.5909182 0.69302291
5.5914183 0.69507144
5.5919184 0.69682464
5.5924185 0.69843056
5.5929186 0.70003729
5.5934187 0.70179287
5.5939188 0.70384538
5.5944189 0.70634289
5.594919 0.70943346
5.5954191 0.71304018
5.5959192 0.71679926
5.5964193 0.72066567
5.5969194 0.72460193
5.5974195 0.72857059
5.5979196 0.73253418
5.5984197 0.73645526
5.5989198 0.74029635
5.5994199 0.74401999
5.59992 0.74758874
5.6004201 0.75101379
5.6009202 0.75436055
5.6014203 0.75762038
5.6019204 0.760783
5.6024205 0.76383814
5.6029206 0.76677552
5.6034207 0.76958485
5.6039208 0.77225585
5.6044209 0.77477826
5.604921 0.77714178
5.6054211 0.77914092
5.6059212 0.78049889
5.6064213 0.78134304
5.6069214 0.78180823
5.6074215 0.78202931
5.6079216 0.78214113
5.6084217 0.78227854
5.6089218 0.7825764
5.6094219 0.78316955
5.609922 0.78419284
5.6104221 0.78601421
5.6109222 0.78891741
5.6114223 0.79258058
5.6119224 0.79667197
5.6124225 0.80085985
5.6129226 0.80481247
5.6134227 0.8081981
5.6139228 0.81068499
5.6144229 0.81194142
5.614923 0.81163564
5.6154231 0.81013726
5.6159232 0.80854623
5.6164233 0.8068985
5.6169234 0.80520816
5.6174235 0.80348932
5.6179236 0.80175605
5.6184237 0.80002245
5.6189238 0.7983026
5.6194239 0.7966106
5.619924 0.79496054
5.6204241 0.79334466
5.6209242 0.79173165
5.6214243 0.79012236
5.6219244 0.78851829
5.6224245 0.78692092
5.6229246 0.78533176
5.6234247 0.78375229
5.6239248 0.78218402
5.6244249 0.78062843
5.624925 0.77908703
5.6254251 0.77773893
5.6259252 0.77688293
5.6264253 0.77650647
5.6269254 0.77659137
5.6274255 0.77711947
5.6279256 0.77807261
5.6284257 0.7794326
5.6289258 0.78118129
5.6294259 0.78330049
5.629926 0.78577205
5.6304261 0.78880253
5.6309262 0.7926543
5.6314263 0.79712922
5.6319264 0.80202168
5.6324265 0.80712607
5.6329266 0.8122368
5.6334267 0.81714825
5.6339268 0.82165482
5.6344269 0.8255509
5.634927 0.8286309
5.6354271 0.83109298
5.6359272 0.83353967
5.6364273 0.83597961
5.6369274 0.8384104
5.6374275 0.84082961
5.6379276 0.84323482
5.6384277 0.84562362
5.6389278 0.84799357
5.6394279 0.85034227
5.639928 0.85266729
5.6404281 0.85497486
5.6409282 0.85727902
5.6414283 0.85958064
5.6419284 0.86188032
5.6424285 0.86417871
5.6429286 0.86647642
5.6434287 0.86877409
5.6439288 0.87107233
5.6444289 0.87337177
5.644929 0.87567304
5.6454291 0.87800917
5.6459292 0.88042428
5.6464293 0.8829003
5.6469294 0.88541823
5.6474295 0.88795907
5.6479296 0.89050381
5.6484297 0.89303345
5.6489298 0.89552897
5.6494299 0.89797138
5.64993 0.90034167
5.6504301 0.90134228
5.6509302 0.89922637
5.6514303 0.89466205
5.6519304 0.88835371
5.6524305 0.88100574
5.6529306 0.87332251
5.6534307 0.86600841
5.6539308 0.85976782
5.6544309 0.85530511
5.654931 0.85332468
5.6554311 0.85342551
5.6559312 0.854082
5.6564313 0.85530013
5.6569314 0.85711211
5.6574315 0.85955012
5.6579316 0.86264635
5.6584317 0.866433
5.6589318 0.87094226
5.6594319 0.87620631
5.659932 0.88225735
5.6604321 0.88905022
5.6609322 0.89639357
5.6614323 0.9041532
5.6619324 0.91219631
5.6624325 0.9203901
5.6629326 0.92860178
5.6634327 0.93669854
5.6639328 0.94454758
5.6644329 0.9520161
5.664933 0.95897132
5.6654331 0.96552558
5.6659332 0.97198634
5.6664333 0.97829109
5.6669334 0.98437167
5.6674335 0.99015988
5.6679336 0.99558754
5.6684337 1.0005865
5.6689338 1.0050885
5.6694339 1.0090255
5.669934 1.0123291
5.6704341 1.0145729
5.6709342 1.01535
5.6714343 1.015006
5.6719344 1.0138958
5.6724345 1.0123746
5.6729346 1.0107973
5.6734347 1.0095191
5.6739348 1.0088949
5.6744349 1.0092798
5.674935 1.0110289
5.6754351 1.0137959
5.6759352 1.0165922
5.6764353 1.019402
5.6769354 1.022224
5.6774355 1.025057
5.6779356 1.0278999
5.6784357 1.0307516
5.6789358 1.0336107
5.6794359 1.0364761
5.679936 1.0393466
5.6804361 1.042235
5.6809362 1.0451583
5.6814363 1.0481083
5.6819364 1.0510763
5.6824365 1.0540537
5.6829366 1.0570319
5.6834367 1.0600023
5.6839368 1.0629564
5.6844369 1.0658854
5.684937 1.0687809
5.6854371 1.0705172
5.6859372 1.0696733
5.6864373 1.0668508
5.6869374 1.0626761
5.6874375 1.0577759
5.6879376 1.0527765
5.6884377 1.0483046
5.6889378 1.0449866
5.6894379 1.0434491
5.689938 1.0443185
5.6904381 1.0475181
5.6909382 1.0520185
5.6914383 1.0575133
5.6919384 1.0637079
5.6924385 1.0703078
5.6929386 1.0770182
5.6934387 1.0835447
5.6939388 1.0895925
5.6944389 1.0948672
5.694939 1.0990741
5.6954391 1.1024978
5.6959392 1.1058909
5.6964393 1.109199
5.6969394 1.1123569
5.6974395 1.1152995
5.6979396 1.1179616
5.6984397 1.1202783
5.6989398 1.1221844
5.6994399 1.1236147
5.69994 1.1245041
5.7004401 1.1246833
5.7009402 1.1240813
5.7014403 1.1228972
5.7019404 1.1213329
5.7024405 1.1195903
5.7029406 1.1178711
5.7034407 1.1163771
5.7039408 1.1153101
5.7044409 1.114872
5.704941 1.1152645
5.7054411 1.1162804
5.7059412 1.1173644
5.7064413 1.1185052
5.7069414 1.1196984
5.7074415 1.1209396
5.7079416 1.1222243
5.7084417 1.123548
5.7089418 1.1249064
5.7094419 1.1262951
5.709942 1.1277095
5.7104421 1.1293023
5.7109422 1.1312425
5.7114423 1.1334123
5.7119424 1.1356906
5.7124425 1.1379568
5.7129426 1.1400899
5.7134427 1.1419691
5.7139428 1.1434736
5.7144429 1.1444824
5.714943 1.1448748
5.7154431 1.1445874
5.7159432 1.1437227
5.7164433 1.1423879
5.7169434 1.1406902
5.7174435 1.1387365
5.7179436 1.136634
5.7184437 1.1344895
5.7189438 1.1324101
5.7194439 1.1305028
5.719944 1.1288746
5.7204441 1.1273119
5.7209442 1.1254537
5.7214443 1.123434
5.7219444 1.1213923
5.7224445 1.119468
5.7229446 1.1178005
5.7234447 1.1165292
5.7239448 1.1157935
5.7244449 1.1157327
5.724945 1.1164864
5.7254451 1.1178979
5.7259452 1.1195517
5.7264453 1.1214013
5.7269454 1.1234047
5.7274455 1.1255196
5.7279456 1.1277036
5.7284457 1.1299147
5.7289458 1.1321105
5.7294459 1.1342489
5.729946 1.1362876
5.7304461 1.1382469
5.7309462 1.1402008
5.7314463 1.1421455
5.7319464 1.1440762
5.7324465 1.1459882
5.7329466 1.1478768
5.7334467 1.1497373
5.7339468 1.151565
5.7344469 1.1533552
5.734947 1.1551031
5.7354471 1.1552278
5.7359472 1.1518224
5.7364473 1.1456007
5.7369474 1.1373001
5.7374475 1.127658
5.7379476 1.1174119
5.7384477 1.1072992
5.7389478 1.0980573
5.7394479 1.0904236
5.739948 1.0851356
5.7404481 1.0815564
5.7409482 1.0780587
5.7414483 1.0748051
5.7419484 1.0719757
5.7424485 1.0697508
5.7429486 1.0683103
5.7434487 1.0678345
5.7439488 1.0685034
5.7444489 1.0704971
5.744949 1.0739959
5.7454491 1.0785752
5.7459492 1.0834041
5.7464493 1.0884484
5.7469494 1.093681
5.7474495 1.0990752
5.7479496 1.1046042
5.7484497 1.1102411
5.7489498 1.115959
5.7494499 1.1217312
5.74995 1.1275307
5.7504501 1.1336075
5.7509502 1.1402414
5.7514503 1.1472493
5.7519504 1.1544438
5.7524505 1.161638
5.7529506 1.1686448
5.7534507 1.175277
5.7539508 1.1813477
5.7544509 1.1866698
5.754951 1.1910561
5.7554511 1.1941415
5.7559512 1.1957136
5.7564513 1.1959683
5.7569514 1.195104
5.7574515 1.1933193
5.7579516 1.1908128
5.7584517 1.1877829
5.7589518 1.1844282
5.7594519 1.1809472
5.759952 1.1775384
5.7604521 1.1742392
5.7609522 1.170903
5.7614523 1.1675385
5.7619524 1.164156
5.7624525 1.1607657
5.7629526 1.1573778
5.7634527 1.1540026
5.7639528 1.1506503
5.7644529 1.1473311
5.764953 1.1440553
5.7654531 1.1408006
5.7659532 1.137536
5.7664533 1.1342805
5.7669534 1.1310534
5.7674535 1.1278738
5.7679536 1.1247609
5.7684537 1.121734
5.7689538 1.1188122
5.7694539 1.1160149
5.769954 1.1133612
5.7704541 1.111364
5.7709542 1.1105732
5.7714543 1.1107366
5.7719544 1.1115966
5.7724545 1.1128956
5.7729546 1.1143759
5.7734547 1.1157801
5.7739548 1.1168503
5.7744549 1.1173291
5.774955 1.1169588
5.7754551 1.1159122
5.7759552 1.1147148
5.7764553 1.1134057
5.7769554 1.1120204
5.7774555 1.1105943
5.7779556 1.1091626
5.7784557 1.1077609
5.7789558 1.1064245
5.7794559 1.1051888
5.779956 1.1040891
5.7804561 1.1031193
5.7809562 1.1022379
5.7814563 1.101449
5.7819564 1.100757
5.7824565 1.1001662
5.7829566 1.099681
5.7834567 1.0993059
5.7839568 1.0990452
5.7844569 1.0989033
5.784957 1.0988846
5.7854571 1.0994582
5.7859572 1.1011131
5.7864573 1.1035976
5.7869574 1.1066557
5.7874575 1.1100312
5.7879576 1.1134681
5.7884577 1.1167103
5.7889578 1.1195017
5.7894579 1.1215862
5.789958 1.1227077
5.7904581 1.122874
5.7909582 1.1224368
5.7914583 1.1215427
5.7919584 1.1203363
5.7924585 1.1189623
5.7929586 1.1175653
5.7934587 1.11629
5.7939588 1.1152811
5.7944589 1.1146832
5.794959 1.1146411
5.7954591 1.115181
5.7959592 1.1161309
5.7964593 1.1173816
5.7969594 1.1188246
5.7974595 1.1203514
5.7979596 1.1218533
5.7984597 1.1232219
5.7989598 1.1243486
5.7994599 1.1251248
5.79996 1.1254421
5.8004601 1.1254058
5.8009602 1.1252458
5.8014603 1.1249335
5.8019604 1.124439
5.8024605 1.1237324
5.8029606 1.1227836
5.8034607 1.1215626
5.8039608 1.1200395
5.8044609 1.1181842
5.804961 1.1159669
5.8054611 1.1135085
5.8059612 1.1110011
5.8064613 1.1084456
5.8069614 1.1058423
5.8074615 1.1031912
5.8079616 1.1004923
5.8084617 1.0977459
5.8089618 1.0949518
5.8094619 1.0921103
5.809962 1.0892215
5.8104621 1.086293
5.8109622 1.0833371
5.8114623 1.0803574
5.8119624 1.0773574
5.8124625 1.0743405
5.8129626 1.0713103
5.8134627 1.0682702
5.8139628 1.0652237
5.8144629 1.0621743
5.814963 1.0591255
5.8154631 1.0558611
5.8159632 1.0521684
5.8164633 1.048171
5.8169634 1.0439939
5.8174635 1.0397624
5.8179636 1.0356013
5.8184637 1.0316359
5.8189638 1.0279911
5.8194639 1.0247921
5.819964 1.0221639
5.8204641 1.0207433
5.8209642 1.0210372
5.8214643 1.0227028
5.8219644 1.0253938
5.8224645 1.0287642
5.8229646 1.0324676
5.8234647 1.0361579
5.8239648 1.0394889
5.8244649 1.0421144
5.824965 1.0436882
5.8254651 1.0443542
5.8259652 1.0446724
5.8264653 1.0447266
5.8269654 1.0445982
5.8274655 1.0443686
5.8279656 1.0441194
5.8284657 1.0439319
5.8289658 1.0438875
5.8294659 1.0440676
5.829966 1.0445538
5.8304661 1.0463837
5.8309662 1.0503991
5.8314663 1.0559151
5.8319664 1.0622411
5.8324665 1.0686865
5.8329666 1.0745608
5.8334667 1.0791733
5.8339668 1.0818335
5.8344669 1.0818508
5.834967 1.0785347
5.8354671 1.0730138
5.8359672 1.0673809
5.8364673 1.0616599
5.8369674 1.0558667
5.8374675 1.0500169
5.8379676 1.0441262
5.8384677 1.0382102
5.8389678 1.0322846
5.8394679 1.026365
5.839968 1.0204673
5.8404681 1.014554
5.8409682 1.0085772
5.8414683 1.002559
5.8419684 0.99652128
5.8424685 0.99048629
5.8429686 0.98447612
5.8434687 0.97851291
5.8439688 0.97261878
5.8444689 0.96681587
5.844969 0.9611263
5.8454691 0.9568344
5.8459692 0.95520557
5.8464693 0.95569566
5.8469694 0.95775464
5.8474695 0.96083248
5.8479696 0.96437915
5.8484697 0.96784463
5.8489698 0.97067888
5.8494699 0.97233188
5.84997 0.97225358
5.8504701 0.97094501
5.8509702 0.96953832
5.8514703 0.96805897
5.8519704 0.9665285
5.8524705 0.96496843
5.8529706 0.96340029
5.8534707 0.96184559
5.8539708 0.96032588
5.8544709 0.95886267
5.854971 0.95747749
5.8554711 0.95619226
5.8559712 0.95501294
5.8564713 0.95393556
5.8569714 0.95295614
5.8574715 0.95207068
5.8579716 0.95127521
5.8584717 0.95056573
5.8589718 0.94993826
5.8594719 0.94938882
5.859972 0.9489134
5.8604721 0.95047481
5.8609722 0.95592168
5.8614723 0.96432434
5.8619724 0.9747457
5.8624725 0.98624864
5.8629726 0.99789608
5.8634727 1.0087509
5.8639728 1.0178761
5.8644729 1.0243344
5.864973 1.0271889
5.8654731 1.0263707
5.8659732 1.0230049
5.8664733 1.0177289
5.8669734 1.0111781
5.8674735 1.0039882
5.8679736 0.99679438
5.8684737 0.99023225
5.8689738 0.98493724
5.8694739 0.9815448
5.869974 0.98069039
5.8704741 0.98150146
5.8709742 0.98238439
5.8714743 0.98336054
5.8719744 0.98445558
5.8724745 0.98569514
5.8729746 0.98710487
5.8734747 0.98871041
5.8739748 0.99053741
5.8744749 0.99261151
5.874975 0.99495837
5.8754751 0.99762982
5.8759752 1.0006072
5.8764753 1.0037963
5.8769754 1.0071026
5.8774755 1.0104318
5.8779756 1.0136893
5.8784757 1.0167809
5.8789758 1.0196121
5.8794759 1.0220885
5.879976 1.0241156
5.8804761 1.0255675
5.8809762 1.02646
5.8814763 1.0269325
5.8819764 1.0271244
5.8824765 1.0271751
5.8829766 1.027224
5.8834767 1.0274107
5.8839768 1.0278744
5.8844769 1.0287547
5.884977 1.030191
5.8854771 1.0320114
5.8859772 1.0338923
5.8864773 1.0358291
5.8869774 1.0378179
5.8874775 1.039855
5.8879776 1.0419365
5.8884777 1.0440584
5.8889778 1.0462171
5.8894779 1.0484085
5.889978 1.050629
5.8904781 1.0529476
5.8909782 1.0554237
5.8914783 1.0580166
5.8919784 1.0606854
5.8924785 1.0633895
5.8929786 1.0660879
5.8934787 1.0687398
5.8939788 1.0713046
5.8944789 1.0737412
5.894979 1.0760091
5.8954791 1.0778864
5.8959792 1.079195
5.8964793 1.0800115
5.8969794 1.0804129
5.8974795 1.0804762
5.8979796 1.0802784
5.8984797 1.0798965
5.8989798 1.0794076
5.8994799 1.0788887
5.89998 1.0784168
5.9004801 1.0773598
5.9009802 1.075132
5.9014803 1.0720681
5.9019804 1.0685044
5.9024805 1.0647769
5.9029806 1.0612218
5.9034807 1.0581751
5.9039808 1.055973
5.9044809 1.0549515
5.904981 1.0554468
5.9054811 1.0575057
5.9059812 1.0607517
5.9064813 1.0649323
5.9069814 1.0697955
5.9074815 1.0750893
5.9079816 1.0805615
5.9084817 1.0859602
5.9089818 1.0910333
5.9094819 1.0955287
5.909982 1.0991944
5.9104821 1.1023115
5.9109822 1.1053773
5.9114823 1.1083514
5.9119824 1.1111931
5.9124825 1.1138613
5.9129826 1.116315
5.9134827 1.1185134
5.9139828 1.1204155
5.9144829 1.1219802
5.914983 1.1231668
5.9154831 1.1235486
5.9159832 1.1228332
5.9164833 1.121272
5.9169834 1.1191169
5.9174835 1.1166201
5.9179836 1.1140335
5.9184837 1.111609
5.9189838 1.1095988
5.9194839 1.1082548
5.919984 1.1078289
5.9204841 1.1086165
5.9209842 1.1105442
5.9214843 1.1132842
5.9219844 1.1165086
5.9224845 1.1198894
5.9229846 1.1230989
5.9234847 1.125809
5.9239848 1.1276919
5.9244849 1.1284197
5.924985 1.1276644
5.9254851 1.1258751
5.9259852 1.1238433
5.9264853 1.1216219
5.9269854 1.1192628
5.9274855 1.1168181
5.9279856 1.1143399
5.9284857 1.1118802
5.9289858 1.109491
5.9294859 1.1072244
5.929986 1.1051325
5.9304861 1.1031395
5.9309862 1.1011397
5.9314863 1.0991613
5.9319864 1.0972327
5.9324865 1.0953823
5.9329866 1.0936384
5.9334867 1.0920295
5.9339868 1.090584
5.9344869 1.0893301
5.934987 1.0882964
5.9354871 1.0883168
5.9359872 1.0900383
5.9364873 1.0930686
5.9369874 1.0970147
5.9374875 1.1014839
5.9379876 1.106083
5.9384877 1.1104192
5.9389878 1.1140996
5.9394879 1.1167312
5.939988 1.117921
5.9404881 1.1181931
5.9409882 1.1184193
5.9414883 1.1186021
5.9419884 1.1187438
5.9424885 1.1188463
5.9429886 1.118912
5.9434887 1.1189428
5.9439888 1.118941
5.9444889 1.1189086
5.944989 1.1188478
5.9454891 1.1187535
5.9459892 1.1186191
5.9464893 1.1184461
5.9469894 1.1182356
5.9474895 1.117989
5.9479896 1.1177075
5.9484897 1.1173925
5.9489898 1.1170451
5.9494899 1.1166667
5.94999 1.1162585
5.9504901 1.1148954
5.9509902 1.1118696
5.9514903 1.1076304
5.9519904 1.1026277
5.9524905 1.0973112
5.9529906 1.0921309
5.9534907 1.0875366
5.9539908 1.083978
5.9544909 1.0819051
5.954991 1.0817677
5.9554911 1.0832479
5.9559912 1.0855585
5.9564913 1.0885187
5.9569914 1.0919479
5.9574915 1.0956652
5.9579916 1.0994902
5.9584917 1.103242
5.9589918 1.1067401
5.9594919 1.1098039
5.959992 1.1122525
5.9604921 1.1141935
5.9609922 1.1159088
5.9614923 1.1174551
5.9619924 1.118889
5.9624925 1.1202672
5.9629926 1.1216463
5.9634927 1.1230829
5.9639928 1.1246336
5.9644929 1.1263552
5.964993 1.1283041
5.9654931 1.1311164
5.9659932 1.1352094
5.9664933 1.1402575
5.9669934 1.1459351
5.9674935 1.1519164
5.9679936 1.1578756
5.9684937 1.1634871
5.9689938 1.1684252
5.9694939 1.1723641
5.969994 1.174978
5.9704941 1.1756371
5.9709942 1.1742183
5.9714943 1.1711877
5.9719944 1.1670115
5.9724945 1.1621559
5.9729946 1.157087
5.9734947 1.1522711
5.9739948 1.1481742
5.9744949 1.1452627
5.974995 1.1440027
5.9754951 1.1444091
5.9759952 1.1459811
5.9764953 1.148431
5.9769954 1.1514711
5.9774955 1.154814
5.9779956 1.1581718
5.9784957 1.1612571
5.9789958 1.1637821
5.9794959 1.1654593
5.979996 1.166001
5.9804961 1.1644273
5.9809962 1.1603779
5.9814963 1.1545359
5.9819964 1.1475844
5.9824965 1.1402066
5.9829966 1.1330855
5.9834967 1.1269043
5.9839968 1.1223461
5.9844969 1.1200941
5.984997 1.1208314
5.9854971 1.1237348
5.9859972 1.1274342
5.9864973 1.1318423
5.9869974 1.1368716
5.9874975 1.1424349
5.9879976 1.1484447
5.9884977 1.1548138
5.9889978 1.1614548
5.9894979 1.1682803
5.989998 1.175203
5.9904981 1.1825591
5.9909982 1.1906242
5.9914983 1.1992092
5.9919984 1.2081251
5.9924985 1.217183
5.9929986 1.2261939
5.9934987 1.2349687
5.9939988 1.2433185
5.9944989 1.2510543
5.994999 1.2579871
5.9954991 1.2634724
5.9959992 1.2671123
5.9964993 1.269094
5.9969994 1.2696045
5.9974995 1.2688309
5.9979996 1.2669603
5.9984997 1.2641798
5.9989998 1.2606766
5.9994999 1.2566376
6 1.25225
