# Supplementary material for: Structural motifs of gold cluster anions with 17 to 69 atoms
Source: Nat Commun. 2026 Apr 10;17:5099. doi: 10.1038/s41467-026-71649-9 (PMC13246909; doi:10.1038/s41467-026-71649-9)
Supplement: Supplementary file 5 — Source Data [file 41467_2026_71649_MOESM5_ESM.zip › SupplementaryFigure2/19_th_AM05.dat]

11.47 0
11.465898 0
11.461796 0
11.457694 0
11.453592 0
11.44949 0
11.445388 0
11.441286 0
11.437184 0
11.433082 0
11.428979 0
11.424877 0
11.420775 0
11.416673 0
11.412571 0
11.408469 0
11.404367 0
11.400265 0
11.396163 0
11.392061 0
11.387959 0
11.383857 0
11.379755 0
11.375653 0
11.371551 0
11.367449 0
11.363347 0
11.359245 0
11.355143 0
11.351041 0
11.346938 0
11.342836 0
11.338734 0
11.334632 0
11.33053 0
11.326428 0
11.322326 0
11.318224 0
11.314122 0
11.31002 0
11.305918 0
11.301816 0
11.297714 0
11.293612 0
11.28951 0
11.285408 0
11.281306 0
11.277204 0
11.273102 0
11.268999 0
11.264897 0
11.260795 0
11.256693 0
11.252591 0
11.248489 5.9049e-09
11.244387 5.9049e-09
11.240285 1.77147e-08
11.236183 3.54294e-08
11.232081 8.85735e-08
11.227979 1.889568e-07
11.223877 4.074381e-07
11.219775 8.562105e-07
11.215673 1.77147e-06
11.211571 3.5783694e-06
11.207469 7.08588e-06
11.203367 1.3740702e-05
11.199265 2.6087848e-05
11.195163 4.8502849e-05
11.191061 8.8301875e-05
11.186958 0.00015740692
11.182856 0.00027474909
11.178754 0.00046958127
11.174652 0.00078587724
11.17055 0.0012878528
11.166448 0.0020665319
11.162346 0.0032470218
11.158244 0.0049956694
11.154142 0.0075260667
11.15004 0.011102186
11.145938 0.016036705
11.141836 0.022682321
11.137734 0.031414192
11.133632 0.042602035
11.12953 0.056571889
11.125428 0.073559205
11.121326 0.09365681
11.117224 0.11676365
11.113122 0.1425417
11.10902 0.17038925
11.104917 0.19943823
11.100815 0.22858126
11.096713 0.25653039
11.092611 0.28190512
11.088509 0.3033424
11.084407 0.31961652
11.080305 0.32975494
11.076203 0.33313433
11.072101 0.32954402
11.067999 0.31920777
11.063897 0.30276067
11.059795 0.28118454
11.055693 0.25571099
11.051591 0.22770539
11.047489 0.19854695
11.043387 0.16951929
11.039285 0.14172321
11.035183 0.11601892
11.031081 0.092999931
11.026978 0.072996563
11.022876 0.05610327
11.018774 0.042222108
11.014672 0.031114129
11.01057 0.022451292
11.006468 0.015863207
11.002366 0.010975054
10.998264 0.0074351253
10.994162 0.0049321445
10.99006 0.0032036799
10.985958 0.0020376452
10.981856 0.0012690398
10.977754 0.0007739021
10.973652 0.00046212928
10.96955 0.00027021413
10.965448 0.00015470838
10.961346 8.6737076e-05
10.957244 4.7611209e-05
10.953142 2.5591837e-05
10.94904 1.3469077e-05
10.944937 6.9441624e-06
10.940835 3.5016057e-06
10.936733 1.7301357e-06
10.932631 8.384958e-07
10.928529 3.956283e-07
10.924427 1.830519e-07
10.920325 8.26686e-08
10.916223 3.54294e-08
10.912121 1.77147e-08
10.908019 5.9049e-09
10.903917 0
10.899815 0
10.895713 0
10.891611 0
10.887509 0
10.883407 0
10.879305 0
10.875203 0
10.871101 0
10.866998 0
10.862896 0
10.858794 0
10.854692 0
10.85059 0
10.846488 0
10.842386 0
10.838284 0
10.834182 0
10.83008 0
10.825978 0
10.821876 0
10.817774 0
10.813672 0
10.80957 0
10.805468 0
10.801366 0
10.797264 0
10.793162 0
10.78906 0
10.784957 0
10.780855 0
10.776753 0
10.772651 0
10.768549 0
10.764447 0
10.760345 0
10.756243 0
10.752141 0
10.748039 0
10.743937 0
10.739835 0
10.735733 0
10.731631 0
10.727529 0
10.723427 0
10.719325 0
10.715223 0
10.711121 0
10.707019 0
10.702916 0
10.698814 0
10.694712 0
10.69061 0
10.686508 0
10.682406 0
10.678304 0
10.674202 0
10.6701 0
10.665998 0
10.661896 0
10.657794 0
10.653692 0
10.64959 0
10.645488 0
10.641386 0
10.637284 0
10.633182 0
10.62908 0
10.624977 0
10.620875 0
10.616773 0
10.612671 0
10.608569 0
10.604467 0
10.600365 0
10.596263 0
10.592161 0
10.588059 0
10.583957 0
10.579855 0
10.575753 0
10.571651 0
10.567549 0
10.563447 0
10.559345 0
10.555243 0
10.551141 0
10.547039 0
10.542936 0
10.538834 0
10.534732 0
10.53063 0
10.526528 0
10.522426 0
10.518324 0
10.514222 0
10.51012 0
10.506018 0
10.501916 0
10.497814 0
10.493712 0
10.48961 0
10.485508 0
10.481406 0
10.477304 0
10.473202 0
10.4691 0
10.464997 0
10.460895 0
10.456793 0
10.452691 0
10.448589 0
10.444487 0
10.440385 0
10.436283 0
10.432181 0
10.428079 0
10.423977 0
10.419875 0
10.415773 0
10.411671 0
10.407569 0
10.403467 0
10.399365 0
10.395263 0
10.391161 0
10.387059 0
10.382956 0
10.378854 0
10.374752 5.9049e-09
10.37065 5.9049e-09
10.366548 1.77147e-08
10.362446 4.72392e-08
10.358344 1.003833e-07
10.354242 2.243862e-07
10.35014 4.782969e-07
10.346038 1.003833e-06
10.341936 2.066715e-06
10.337834 4.1629545e-06
10.333732 8.2373355e-06
10.32963 1.594323e-05
10.325528 3.0238993e-05
10.321426 5.6179219e-05
10.317324 0.00010221972
10.313222 0.0001822075
10.30912 0.00031815601
10.305018 0.00054423692
10.300915 0.00091210038
10.296813 0.0014976775
10.292711 0.0024096066
10.288609 0.0037988407
10.284507 0.0058690514
10.280405 0.0088864671
10.276303 0.013187779
10.272201 0.019183804
10.268099 0.027356486
10.263997 0.038246628
10.259895 0.052430026
10.255793 0.070480768
10.251691 0.092921532
10.247589 0.12016295
10.243487 0.15243617
10.239385 0.18972492
10.235283 0.23170505
10.231181 0.27770067
10.227079 0.32666537
10.222976 0.37719544
10.218874 0.4275792
10.214772 0.4758822
10.21067 0.5200637
10.206568 0.55811542
10.202466 0.58820979
10.198364 0.60884317
10.194262 0.61895875
10.19016 0.61803613
10.186058 0.60613748
10.181956 0.58390562
10.177854 0.5525147
10.173752 0.51357937
10.16965 0.46903351
10.165548 0.42099198
10.161446 0.37161049
10.157344 0.32295723
10.153242 0.27690739
10.14914 0.23506734
10.145038 0.19873023
10.140935 0.16886035
10.136833 0.14609961
10.132731 0.13078758
10.128629 0.12298593
10.124527 0.12250026
10.120425 0.12889483
10.116323 0.14150014
10.112221 0.15941678
10.108119 0.18152241
10.104017 0.2064896
10.099915 0.23282205
10.095813 0.25891369
10.091711 0.28313106
10.087609 0.30391411
10.083507 0.31988605
10.079405 0.3299592
10.075303 0.3334228
10.071201 0.32999992
10.067099 0.31986446
10.062996 0.30361488
10.058894 0.28220747
10.054792 0.25685784
10.05069 0.22892359
10.046588 0.19978299
10.042486 0.17072412
10.038384 0.14285604
10.034282 0.11704938
10.03018 0.093908742
10.026078 0.073774982
10.021976 0.056751628
10.017874 0.04274778
10.013772 0.031529332
10.00967 0.022770989
10.005568 0.016103306
10.001466 0.011151008
9.997364 0.0075610001
9.993262 0.0050200744
9.98916 0.0032636737
9.985058 0.0020776391
9.980955 0.0012950863
9.976853 0.00079048306
9.972751 0.00047244514
9.968649 0.00027649104
9.964547 0.00015844028
9.960445 8.8904174e-05
9.956343 4.8851238e-05
9.952241 2.628271e-05
9.948139 1.3846991e-05
9.944037 7.144929e-06
9.939935 3.6078939e-06
9.935833 1.7832798e-06
9.931731 8.621154e-07
9.927629 4.13343e-07
9.923527 1.948617e-07
9.919425 9.44784e-08
9.915323 5.31441e-08
9.911221 4.72392e-08
9.907119 7.67637e-08
9.903017 1.535274e-07
9.898914 3.306744e-07
9.894812 6.967782e-07
9.89071 1.4467005e-06
9.886608 2.9347353e-06
9.882506 5.8517559e-06
9.878404 1.1414172e-05
9.874302 2.1800891e-05
9.8702 4.0773335e-05
9.866098 7.4673365e-05
9.861996 0.00013390542
9.857894 0.00023512721
9.853792 0.00040427307
9.84969 0.0006806283
9.845588 0.0011220432
9.841486 0.0018112395
9.837384 0.0028629199
9.833282 0.0044310606
9.82918 0.0067154007
9.825078 0.0099655698
9.820975 0.014480988
9.816873 0.020604393
9.812771 0.028706972
9.808669 0.039163434
9.804567 0.052316652
9.800465 0.06843289
9.796363 0.087650753
9.792261 0.10992898
9.788159 0.13500024
9.784057 0.16233895
9.779955 0.19115104
9.775853 0.22039231
9.771751 0.24881811
9.767649 0.27506375
9.763547 0.29774914
9.759445 0.31559746
9.755343 0.32755355
9.751241 0.33288711
9.747139 0.33126657
9.743037 0.32279318
9.738934 0.30799068
9.734832 0.28775184
9.73073 0.26324963
9.726628 0.23582536
9.722526 0.20686878
9.718424 0.17770521
9.714322 0.14950228
9.71022 0.12320531
9.706118 0.099505176
9.702016 0.078837961
9.697914 0.061411976
9.693812 0.047254966
9.68971 0.036273541
9.685608 0.028316924
9.681506 0.023238173
9.677404 0.020947586
9.673302 0.021454379
9.6692 0.024893641
9.665098 0.031536595
9.660995 0.041782287
9.656893 0.056129552
9.652791 0.075128604
9.648689 0.099313285
9.644587 0.12911687
9.640485 0.1647771
9.636383 0.20623949
9.632281 0.25307009
9.628179 0.30439134
9.624077 0.35885382
9.619975 0.41465536
9.615873 0.46961338
9.611771 0.52129067
9.607669 0.56716639
9.603567 0.60483701
9.599465 0.63222556
9.595363 0.64777482
9.591261 0.65060035
9.587159 0.64058424
9.583057 0.61839757
9.578954 0.58545017
9.574852 0.54377554
9.57075 0.49586766
9.566648 0.44449175
9.562546 0.39249219
9.558444 0.34261874
9.554342 0.29738571
9.55024 0.25897138
9.546138 0.22915666
9.542036 0.20929531
9.537934 0.20030416
9.533832 0.20266099
9.52973 0.21640077
9.525628 0.24110614
9.521526 0.27589468
9.517424 0.31941182
9.513322 0.36984249
9.50922 0.42495523
9.505118 0.48218998
9.501016 0.53879331
9.496913 0.59199629
9.492811 0.63921951
9.488709 0.6782818
9.484607 0.70758383
9.480505 0.72623845
9.476403 0.7341253
9.472301 0.73185797
9.468199 0.7206659
9.464097 0.70220732
9.459995 0.67834104
9.455893 0.65089184
9.451791 0.62144456
9.447689 0.59119594
9.443587 0.56088251
9.439485 0.53078879
9.435383 0.50082615
9.431281 0.47066179
9.427179 0.43987031
9.423077 0.40807989
9.418974 0.37508868
9.414872 0.34093553
9.41077 0.30591899
9.406668 0.27056833
9.402566 0.23557825
9.398464 0.20172332
9.394362 0.1697697
9.39026 0.14039904
9.386158 0.11415569
9.382056 0.091422508
9.377954 0.072425523
9.373852 0.057263199
9.36975 0.045952983
9.365648 0.038486408
9.361546 0.034883781
9.357444 0.035239994
9.353342 0.039754497
9.34924 0.048739901
9.345138 0.062605439
9.341036 0.081813931
9.336933 0.10681332
9.332831 0.13794702
9.328729 0.17535079
9.324627 0.21884753
9.320525 0.26785378
9.316423 0.32131382
9.312321 0.37767601
9.308219 0.43492321
9.304117 0.49066287
9.300015 0.5422748
9.295913 0.58710528
9.291811 0.62268824
9.287709 0.64696763
9.283607 0.65849323
9.279505 0.65656358
9.275403 0.6412964
9.271301 0.61361658
9.267199 0.57516342
9.263097 0.52812992
9.258994 0.47505613
9.254892 0.4186035
9.25079 0.36133795
9.246688 0.3055455
9.242586 0.25309787
9.238484 0.20537611
9.234382 0.16325201
9.23028 0.12711965
9.226178 0.096963985
9.222076 0.07245193
9.217974 0.05303095
9.213872 0.038023104
9.20977 0.026705766
9.205668 0.018374195
9.201566 0.012384601
9.197464 0.0081791014
9.193362 0.0052957151
9.18926 0.0033673165
9.185158 0.0021135409
9.181056 0.0013291458
9.176953 0.00087161638
9.172851 0.0006498992
9.168749 0.0006156803
9.164647 0.00075760457
9.160545 0.0010988547
9.156443 0.001697641
9.152341 0.002650249
9.148239 0.0040956327
9.144137 0.0062202807
9.140035 0.0092618061
9.135933 0.013509029
9.131831 0.019296511
9.127729 0.026991085
9.123627 0.036968855
9.119525 0.049581721
9.115423 0.065114189
9.111321 0.083733194
9.107219 0.10543565
9.103117 0.13000052
9.099015 0.15695329
9.094912 0.1855511
9.09081 0.2147951
9.086708 0.2434742
9.082606 0.27023979
9.078504 0.29370637
9.074402 0.31256848
9.0703 0.32572024
9.066198 0.33236253
9.062096 0.33208336
9.057994 0.32490016
9.053892 0.31125796
9.04979 0.2919838
9.045688 0.26820372
9.041586 0.24123403
9.037484 0.21246143
9.033382 0.18322696
9.02928 0.1547271
9.025178 0.12794141
9.021076 0.10359138
9.016973 0.082130392
9.012871 0.063760526
9.008769 0.048469397
9.004667 0.036078715
9.000565 0.026296764
8.996463 0.01876814
8.992361 0.0131162
8.988259 0.0089755779
8.984157 0.0060142942
8.980055 0.0039461561
8.975953 0.0025353161
8.971851 0.0015949903
8.967749 0.00098254584
8.963647 0.00059268072
8.959545 0.00035008971
8.955443 0.00020253217
8.951341 0.00011482078
8.947239 6.3938257e-05
8.943137 3.5275873e-05
8.939035 1.9917228e-05
8.934932 1.2730964e-05
8.93083 1.1189786e-05
8.926728 1.4732726e-05
8.922626 2.4658862e-05
8.918524 4.4422563e-05
8.914422 8.0507407e-05
8.91032 0.00014392013
8.906218 0.00025245219
8.902116 0.00043393339
8.898014 0.00073067233
8.893912 0.0012052019
8.88981 0.001947377
8.885708 0.003082594
8.881606 0.0047807015
8.877504 0.00726458
8.873402 0.010817169
8.8693 0.015785109
8.865198 0.022576948
8.861096 0.031653813
8.856993 0.043510805
8.852891 0.058648087
8.848789 0.077531975
8.844687 0.10054775
8.840585 0.12794789
8.836483 0.15980094
8.832381 0.19594717
8.828279 0.23596798
8.824177 0.2791747
8.820075 0.32462139
8.815973 0.37114304
8.811871 0.41741805
8.807769 0.46205028
8.803667 0.50366356
8.799565 0.54099963
8.795463 0.57300971
8.791361 0.59893036
8.787259 0.61833551
8.783157 0.63115919
8.779055 0.63768592
8.774952 0.63850955
8.77085 0.63446427
8.766748 0.62653548
8.762646 0.61576075
8.758544 0.60313309
8.754442 0.58951947
8.75034 0.57560583
8.746238 0.56187664
8.742136 0.54863156
8.738034 0.5360358
8.733932 0.52419434
8.72983 0.51323551
8.725728 0.50338722
8.721626 0.49502962
8.717524 0.48871259
8.713422 0.48513264
8.70932 0.48507129
8.705218 0.48930431
8.701116 0.49849623
8.697014 0.51309634
8.692911 0.53325149
8.688809 0.55874719
8.684707 0.58898265
8.680605 0.62298036
8.676503 0.65942601
8.672401 0.69673205
8.668299 0.73311796
8.664197 0.76670112
8.660095 0.79559433
8.655993 0.81800731
8.651891 0.83235004
8.647789 0.8373347
8.643687 0.83207116
8.639585 0.81614848
8.635483 0.78969351
8.631381 0.75339759
8.627279 0.70850475
8.623177 0.6567584
8.619075 0.60030907
8.614972 0.5415906
8.61087 0.48317677
8.606768 0.42763213
8.602666 0.37737082
8.598564 0.33453497
8.594462 0.30089985
8.59036 0.27780883
8.586258 0.26613721
8.582156 0.26628059
8.578054 0.27816282
8.573952 0.30125807
8.56985 0.33462314
8.565748 0.37693773
8.561646 0.42655163
8.557544 0.48153944
8.553442 0.53976305
8.54934 0.59894245
8.545238 0.65673445
8.541136 0.71081837
8.537034 0.75898669
8.532931 0.79923837
8.528829 0.82987134
8.524727 0.84957029
8.520625 0.85748466
8.516523 0.85329083
8.512421 0.83723218
8.508319 0.81013023
8.504217 0.77336152
8.500115 0.72879687
8.496013 0.67870279
8.491911 0.62560914
8.487809 0.57215113
8.483707 0.52089754
8.479605 0.47417981
8.475503 0.43393761
8.471401 0.40159576
8.467299 0.37798476
8.463197 0.36331309
8.459095 0.35719383
8.454992 0.35872246
8.45089 0.36659662
8.446788 0.37926375
8.442686 0.3950792
8.438584 0.41245605
8.434482 0.4299895
8.43038 0.44654287
8.426278 0.46128825
8.422176 0.47370259
8.418074 0.4835268
8.413972 0.4907019
8.40987 0.49529828
8.405768 0.49745416
8.401666 0.4973351
8.397564 0.49511977
8.393462 0.49100975
8.38936 0.48525428
8.385258 0.47817652
8.381156 0.47018752
8.377054 0.46177677
8.372951 0.453475
8.368849 0.4457924
8.364747 0.43914354
8.360645 0.4337749
8.356543 0.42971356
8.352441 0.42675242
8.348339 0.42448157
8.344237 0.42236651
8.340135 0.41986419
8.336033 0.41656001
8.331931 0.41230275
8.327829 0.40731363
8.323727 0.40224775
8.319625 0.39819291
8.315523 0.39659949
8.311421 0.39914538
8.307319 0.40754915
8.303217 0.42335279
8.299115 0.44770002
8.295013 0.48113813
8.29091 0.52346902
8.286808 0.5736708
8.282706 0.62990266
8.278604 0.68959725
8.274502 0.74963387
8.2704 0.80657666
8.266298 0.85695373
8.262196 0.89754837
8.258094 0.92567174
8.253992 0.93938898
8.24989 0.93767642
8.245788 0.92049586
8.241686 0.88878203
8.237584 0.84434845
8.233482 0.78972573
8.22938 0.72795128
8.225278 0.66233296
8.221176 0.5962083
8.217074 0.53271905
8.212971 0.47461664
8.208869 0.42410952
8.204767 0.3827591
8.200665 0.35142714
8.196563 0.33027454
8.192461 0.31880896
8.188359 0.31597667
8.184257 0.32029165
8.180155 0.32999256
8.176053 0.34321543
8.171951 0.35816765
8.167849 0.37328719
8.163747 0.38737135
8.159645 0.39966156
8.155543 0.40987538
8.151441 0.41818351
8.147339 0.42513686
8.143237 0.43155594
8.139135 0.43839998
8.135033 0.44663513
8.13093 0.45711979
8.126828 0.47052031
8.122726 0.4872626
8.118624 0.50751791
8.114522 0.53121361
8.11042 0.55805658
8.106318 0.5875563
8.102216 0.61903887
8.098114 0.65164969
8.094012 0.68434995
8.08991 0.71591851
8.085808 0.74497329
8.081706 0.77002508
8.077604 0.7895702
8.073502 0.80221942
8.0694 0.80684995
8.065298 0.80275828
8.061196 0.7897872
8.057094 0.76840042
8.052991 0.73968525
8.048889 0.70527436
8.044787 0.66719204
8.040685 0.62764328
8.036583 0.588775
8.032481 0.55244396
8.028379 0.52002538
8.024277 0.49228994
8.020175 0.46936593
8.016073 0.45078971
8.011971 0.43563439
8.007869 0.42269551
8.003767 0.41070471
7.999665 0.3985405
7.995563 0.38540691
7.991461 0.37095767
7.987359 0.35535264
7.983257 0.33924335
7.979155 0.32369463
7.975053 0.31005702
7.97095 0.29981001
7.966848 0.29439783
7.962746 0.29507885
7.958644 0.30280539
7.954542 0.31814573
7.95044 0.34125334
7.946338 0.37188196
7.942236 0.40943933
7.938134 0.4530677
7.934032 0.50173707
7.92993 0.55433612
7.925828 0.60974789
7.921726 0.66690075
7.917624 0.72479018
7.913522 0.78247281
7.90942 0.83903891
7.905318 0.89357383
7.901216 0.9451205
7.897114 0.99265447
7.893012 1.0350804
7.888909 1.071254
7.884807 1.1000292
7.880705 1.1203236
7.876603 1.1311956
7.872501 1.1319192
7.868399 1.1220506
7.864297 1.1014753
7.860195 1.0704333
7.856093 1.0295212
7.851991 0.97967368
7.847889 0.92212677
7.843787 0.85837036
7.839685 0.79009209
7.835583 0.71911703
7.831481 0.64734488
7.827379 0.57668583
7.823277 0.50899556
7.819175 0.44600994
7.815073 0.38928034
7.81097 0.34011122
7.806868 0.29950231
7.802766 0.26809813
7.798664 0.24614848
7.794562 0.23348341
7.79046 0.22950662
7.786358 0.23321116
7.782256 0.24322032
7.778154 0.25785548
7.774052 0.27523044
7.76995 0.29336843
7.765848 0.31033506
7.761746 0.32437672
7.757644 0.33405204
7.753542 0.33834293
7.74944 0.33673289
7.745338 0.3292439
7.741236 0.31642736
7.737134 0.29931058
7.733032 0.27930525
7.728929 0.25808851
7.724827 0.23746948
7.720725 0.21925404
7.716623 0.20511909
7.712521 0.19650436
7.708419 0.19452669
7.704317 0.19991848
7.700215 0.21299001
7.696113 0.23361424
7.692011 0.26123266
7.687909 0.29488086
7.683807 0.33323324
7.679705 0.37466582
7.675603 0.41733596
7.671501 0.45927599
7.667399 0.49849698
7.663297 0.53309685
7.659195 0.56136611
7.655093 0.58188434
7.65099 0.59360034
7.646888 0.59589011
7.642786 0.5885882
7.638684 0.57198987
7.634582 0.54682358
7.63048 0.51419556
7.626378 0.47551053
7.622276 0.43237468
7.618174 0.38648874
7.614072 0.33953979
7.60997 0.29310112
7.605868 0.24854793
7.601766 0.20699554
7.597664 0.16926359
7.593562 0.1358671
7.58946 0.10703206
7.585358 0.082730991
7.581256 0.062732057
7.577154 0.046654928
7.573052 0.034026898
7.568949 0.02433388
7.564847 0.017062781
7.560745 0.011733202
7.556643 0.0079184945
7.552541 0.0052571797
7.548439 0.0034566222
7.544337 0.0022915264
7.540235 0.0015993185
7.536133 0.0012746967
7.532031 0.0012648119
7.527929 0.0015662157
7.523827 0.0022238975
7.519725 0.0033324894
7.515623 0.0050386512
7.511521 0.0075435747
7.507419 0.011103562
7.503317 0.016026684
7.499215 0.022662935
7.495113 0.031385937
7.491011 0.042564639
7.486908 0.056524832
7.482806 0.073502058
7.478704 0.093589535
7.474602 0.11668681
7.4705 0.14245664
7.466398 0.17029814
7.462296 0.19934412
7.458194 0.22848789
7.454092 0.25644204
7.44999 0.28182629
7.445888 0.30327739
7.441786 0.31956913
7.437684 0.32972803
7.433582 0.33312956
7.42948 0.3295617
7.425378 0.31924679
7.421276 0.30281864
7.417174 0.28125803
7.413072 0.25579586
7.408969 0.22779718
7.404867 0.19864124
7.400765 0.16961208
7.396663 0.14181115
7.392561 0.11609947
7.388459 0.093071416
7.384357 0.073058157
7.380255 0.056154855
7.376153 0.042264156
7.372051 0.031147509
7.367949 0.02247712
7.363847 0.015882699
7.359745 0.010989409
7.355643 0.0074454412
7.351541 0.0049393839
7.347439 0.0032086459
7.343337 0.0020409814
7.339235 0.0012712423
7.335133 0.0007753547
7.331031 0.00046314493
7.326928 0.00027105853
7.322826 0.0001557004
7.318724 8.8319589e-05
7.314622 5.0569564e-05
7.31052 3.1337304e-05
7.306418 2.4599813e-05
7.302316 2.8178183e-05
7.298214 4.3229773e-05
7.294112 7.4543458e-05
7.29001 0.00013153755
7.285908 0.00023012576
7.281806 0.00039559287
7.277704 0.0006665333
7.273602 0.0010999825
7.2695 0.0017777705
7.265398 0.0028136908
7.261296 0.0043610698
7.257194 0.0066197
7.253092 0.0098407757
7.248989 0.01432811
7.244887 0.020433647
7.240785 0.028545503
7.236683 0.039067196
7.232581 0.052387895
7.228479 0.068844957
7.224377 0.088682014
7.220275 0.11200775
7.216173 0.13876187
7.212071 0.16869552
7.207969 0.20137251
7.203867 0.23619552
7.199765 0.27245728
7.195663 0.30941238
7.191561 0.34635998
7.187459 0.38272387
7.183357 0.41811434
7.179255 0.45235744
7.175153 0.48548141
7.171051 0.51765746
7.166948 0.54910065
7.162846 0.57994577
7.158744 0.61012017
7.154642 0.6392383
7.15054 0.66654174
7.146438 0.69090174
7.142336 0.71089095
7.138234 0.72491903
7.134132 0.73141433
7.13003 0.72902513
7.125928 0.71680944
7.121826 0.69438334
7.117724 0.66200502
7.113622 0.62058156
7.10952 0.57159892
7.105418 0.51698664
7.101316 0.45893871
7.097214 0.39971657
7.093112 0.34146084
7.08901 0.28603409
7.084907 0.23491006
7.080805 0.18911602
7.076703 0.14922698
7.072601 0.1154034
7.068499 0.087460143
7.064397 0.064952672
7.060295 0.047267248
7.056193 0.033704626
7.052091 0.023549952
7.047989 0.016125302
7.043887 0.010824302
7.039785 0.0071308281
7.035683 0.0046248417
7.031581 0.0029793704
7.027479 0.0019522072
7.023377 0.0013755937
7.019275 0.0011463064
7.015173 0.0012177911
7.011071 0.0015952146
7.006968 0.0023336932
7.002866 0.0035392022
6.998764 0.0053713391
6.994662 0.0080463887
6.99056 0.011838905
6.986458 0.017079581
6.982356 0.024147244
6.978254 0.033453059
6.974152 0.04541572
6.97005 0.06042767
6.965948 0.078814029
6.961846 0.10078751
6.957744 0.12640459
6.953642 0.15552901
6.94954 0.18780909
6.945438 0.22267419
6.941336 0.25935336
6.937234 0.29691611
6.933132 0.33433107
6.92903 0.3705355
6.924927 0.40450576
6.920825 0.43531894
6.916723 0.46219735
6.912621 0.48453116
6.908519 0.50187938
6.904417 0.51395387
6.900315 0.5205952
6.896213 0.52175019
6.892111 0.51746055
6.888009 0.5078683
6.883907 0.49323909
6.879805 0.47399917
6.875703 0.45077745
6.871601 0.4244417
6.867499 0.39611769
6.863397 0.3671824
6.859295 0.33922595
6.855193 0.31398152
6.851091 0.29322659
6.846988 0.27866254
6.842886 0.27178166
6.838784 0.2737324
6.834682 0.28519417
6.83058 0.30627326
6.826478 0.33643155
6.822376 0.37445877
6.818274 0.4184971
6.814172 0.4661241
6.81007 0.51449386
6.805968 0.56053065
6.801866 0.6011608
6.797764 0.6335626
6.793662 0.65540823
6.78956 0.66507097
6.785458 0.66177294
6.781356 0.6456557
6.777254 0.61776571
6.773152 0.57995793
6.76905 0.53473157
6.764947 0.48501988
6.760845 0.43395995
6.756743 0.38466774
6.752641 0.34003931
6.748539 0.3025913
6.744437 0.2743459
6.740335 0.25675784
6.736233 0.2506762
6.732131 0.25633194
6.728029 0.27334358
6.723927 0.30073698
6.719825 0.33697988
6.715723 0.38003556
6.711621 0.42744236
6.707519 0.47642443
6.703417 0.52403597
6.699315 0.56733496
6.695213 0.603576
6.691111 0.63040555
6.687009 0.64603936
6.682906 0.64940104
6.678804 0.64020414
6.674702 0.61896659
6.6706 0.58695495
6.666498 0.54606553
6.662396 0.49865713
6.658294 0.44735641
6.654192 0.39485821
6.65009 0.34374201
6.645988 0.29632064
6.641886 0.25453061
6.637784 0.21986648
6.633682 0.19335497
6.62958 0.17556075
6.625478 0.16661398
6.621376 0.16625056
6.617274 0.17385905
6.613172 0.18853154
6.60907 0.20911908
6.604967 0.2342943
6.600865 0.26262371
6.596763 0.29265023
6.592661 0.32298321
6.588559 0.35238934
6.584457 0.37987445
6.580355 0.40474535
6.576253 0.42664148
6.572151 0.44552999
6.568049 0.46166336
6.563947 0.47550501
6.559845 0.48763375
6.555743 0.49864185
6.551641 0.50904217
6.547539 0.51919741
6.543437 0.52928018
6.539335 0.53926646
6.535233 0.548959
6.531131 0.55803333
6.527029 0.56609627
6.522926 0.57274747
6.518824 0.57763625
6.514722 0.58050918
6.51062 0.58124626
6.506518 0.57988558
6.502416 0.5766369
6.498314 0.57188391
6.494212 0.56617442
6.49011 0.56019731
6.486008 0.55474538
6.481906 0.55066542
6.477804 0.54879844
6.473702 0.54991591
6.4696 0.5546586
6.465498 0.56348473
6.461396 0.57663245
6.457294 0.59409873
6.453192 0.61563389
6.44909 0.64074885
6.444987 0.66873133
6.440885 0.69866849
6.436783 0.72947564
6.432681 0.75993291
6.428579 0.78873364
6.424477 0.81454744
6.420375 0.83609849
6.416273 0.8522552
6.412171 0.86212232
6.408069 0.86512298
6.403967 0.86105635
6.399865 0.85011907
6.395763 0.83288366
6.391661 0.8102351
6.387559 0.7832746
6.383457 0.75320666
6.379355 0.72122825
6.375253 0.68843827
6.371151 0.65578015
6.367049 0.62402224
6.362946 0.59377208
6.358844 0.56551304
6.354742 0.53964764
6.35064 0.51653204
6.346538 0.49649045
6.342436 0.47980518
6.338334 0.4666862
6.334232 0.45723114
6.33013 0.4513901
6.326028 0.44894977
6.321926 0.44954712
6.317824 0.45271573
6.313722 0.45795936
6.30962 0.46484036
6.305518 0.47306538
6.301416 0.48255014
6.297314 0.49344844
6.293212 0.50613683
6.28911 0.52115517
6.285008 0.53911149
6.280905 0.56056635
6.276803 0.5859153
6.272701 0.61528819
6.268599 0.64848041
6.264497 0.68492548
6.260395 0.72371171
6.256293 0.7636388
6.252191 0.80330573
6.248089 0.84121783
6.243987 0.87590026
6.239885 0.90600594
6.235783 0.93040829
6.231681 0.9482714
6.227579 0.95909369
6.223477 0.96272359
6.219375 0.95934813
6.215273 0.94945762
6.211171 0.93379115
6.207069 0.91326853
6.202966 0.88891513
6.198864 0.8617855
6.194762 0.83289131
6.19066 0.80313813
6.186558 0.7732744
6.182456 0.74385552
6.178354 0.71522531
6.174252 0.68751701
6.17015 0.66067529
6.166048 0.63450013
6.161946 0.60871096
6.157844 0.58302748
6.153742 0.55725945
6.14964 0.53139547
6.145538 0.50567784
6.141436 0.48065081
6.137334 0.45717085
6.133232 0.43637214
6.12913 0.41958579
6.125028 0.40821854
6.120925 0.4036029
6.116823 0.40683579
6.112721 0.41862583
6.108619 0.43916933
6.104517 0.468072
6.100415 0.50432854
6.096313 0.54636421
6.092211 0.59213554
6.088109 0.63927856
6.084007 0.68528771
6.079905 0.72770442
6.075803 0.76429391
6.071701 0.79319162
6.067599 0.81300563
6.063497 0.82286929
6.059395 0.82244513
6.055293 0.81188883
6.051191 0.79178547
6.047089 0.76307289
6.042986 0.72696512
6.038884 0.68488532
6.034782 0.63841255
6.03068 0.58924175
6.026578 0.53915193
6.022476 0.48997582
6.018374 0.44356369
6.014272 0.40173599
6.01017 0.36622265
6.006068 0.33858976
6.001966 0.32015813
5.997864 0.31192037
5.993762 0.3144645
5.98966 0.32791257
5.985558 0.35188219
5.981456 0.38547698
5.977354 0.42731013
5.973252 0.47556194
5.96915 0.52806913
5.965048 0.5824402
5.960945 0.63618804
5.956843 0.68686886
5.952741 0.73221548
5.948639 0.77025394
5.944537 0.79939439
5.940435 0.81849122
5.936333 0.82687099
5.932231 0.82433129
5.928129 0.81111589
5.924027 0.78787391
5.919925 0.7556096
5.915823 0.71562874
5.911721 0.66948476
5.907619 0.61892541
5.903517 0.56583913
5.899415 0.51219933
5.895313 0.4600049
5.891211 0.41121666
5.887109 0.36769085
5.883007 0.33111225
5.878904 0.30293081
5.874802 0.28430577
5.8707 0.27606107
5.866598 0.27865507
5.862496 0.29216575
5.858394 0.31629197
5.854292 0.35036924
5.85019 0.39339825
5.846088 0.44408332
5.841986 0.50087823
5.837884 0.56203736
5.833782 0.62567065
5.82968 0.68980236
5.825578 0.75243401
5.821476 0.81161251
5.817374 0.86550392
5.813272 0.91247182
5.80917 0.95115754
5.805068 0.98055679
5.800965 1.0000858
5.796863 1.009629
5.792761 1.0095607
5.788659 1.0007355
5.784557 0.98444573
5.780455 0.96234602
5.776353 0.93635118
5.772251 0.90851354
5.768149 0.88088893
5.764047 0.8554004
5.759945 0.83370871
5.755843 0.81709863
5.751741 0.80638985
5.747639 0.80188055
5.743537 0.80333148
5.739435 0.80999531
5.735333 0.82069308
5.731231 0.8339336
5.727129 0.84806581
5.723027 0.86144789
5.718924 0.87261285
5.714822 0.88040893
5.71072 0.88409595
5.706618 0.88338465
5.702516 0.87841531
5.698414 0.8696813
5.694312 0.85791256
5.69021 0.84393942
5.686108 0.8285598
5.682006 0.81243042
5.677904 0.79599721
5.673802 0.77947228
5.6697 0.76285614
5.665598 0.74599653
5.661496 0.72866948
5.657394 0.7106656
5.653292 0.69186516
5.64919 0.67228803
5.645088 0.65211025
5.640985 0.6316448
5.636883 0.61129117
5.632781 0.59146388
5.628679 0.57251449
5.624577 0.55466308
5.620475 0.53795412
5.616373 0.52224732
5.612271 0.50724748
5.608169 0.49256981
5.604067 0.47782969
5.599965 0.46274007
5.595863 0.44719698
5.591761 0.43133515
5.587659 0.41553996
5.583557 0.40041005
5.579455 0.38667377
5.575353 0.37507163
5.571251 0.36622352
5.567149 0.36050316
5.563047 0.35794163
5.558944 0.35817764
5.554842 0.36046439
5.55074 0.3637344
5.546638 0.36671356
5.542536 0.36806871
5.538434 0.36656752
5.534332 0.36122843
5.53023 0.35144071
5.526128 0.33703986
5.522026 0.31833134
5.517924 0.29606341
5.513822 0.27135705
5.50972 0.24560607
5.505618 0.22036262
5.501516 0.19722292
5.497414 0.17772498
5.493312 0.1632655
5.48921 0.15503858
5.485108 0.15399445
5.481006 0.16081393
5.476903 0.17589347
5.472801 0.19933633
5.468699 0.23094731
5.464597 0.27023108
5.460495 0.3163959
5.456393 0.36836606
5.452291 0.42480608
5.448189 0.48415926
5.444087 0.54470106
5.439985 0.60460618
5.435883 0.66202643
5.431781 0.71517512
5.427679 0.76241341
5.423577 0.80233344
5.419475 0.83383334
5.415373 0.8561793
5.411271 0.86904952
5.407169 0.87255556
5.403067 0.86723661
5.398964 0.85402399
5.394862 0.83417554
5.39076 0.80918284
5.386658 0.78065854
5.382556 0.75021471
5.378454 0.71934559
5.374352 0.68932899
5.37025 0.66115832
5.366148 0.63551272
5.362046 0.61276665
5.357944 0.5930335
5.353842 0.57623202
5.34974 0.56216117
5.345638 0.55056865
5.341536 0.54120169
5.337434 0.53383378
5.333332 0.52826785
5.32923 0.52432173
5.325128 0.52180571
5.321026 0.52050229
5.316923 0.52015609
5.312821 0.52047744
5.308719 0.52115815
5.304617 0.52189363
5.300515 0.52240416
5.296413 0.52244841
5.292311 0.52182599
5.288209 0.52037007
5.284107 0.5179358
5.280005 0.51439255
5.275903 0.50962813
5.271801 0.50357025
5.267699 0.49622503
5.263597 0.48772646
5.259495 0.47838559
5.255393 0.46872506
5.251291 0.45948524
5.247189 0.45159227
5.243087 0.44608461
5.238984 0.44400317
5.234882 0.44625738
5.23078 0.45348569
5.226678 0.4659312
5.222576 0.48335251
5.218474 0.50498492
5.214372 0.52956074
5.21027 0.55538878
5.206168 0.58048521
5.202066 0.60274126
5.197964 0.62010871
5.193862 0.63078253
5.18976 0.633361
5.185658 0.62696727
5.181556 0.61132149
5.177454 0.586759
5.173352 0.55419614
5.16925 0.51505125
5.165148 0.47113253
5.161046 0.42450693
5.156943 0.37736483
5.152841 0.33189335
5.148739 0.29016806
5.144637 0.25406825
5.140535 0.22521622
5.136433 0.20493665
5.132331 0.19422975
5.128229 0.19375045
5.124127 0.20378779
5.120025 0.22424176
5.115923 0.25459946
5.111821 0.29391727
5.107719 0.34081934
5.103617 0.39352428
5.099515 0.44991011
5.095413 0.50762316
5.091311 0.56422863
5.087209 0.61739231
5.083107 0.66507406
5.079005 0.70570789
5.074902 0.73834141
5.0708 0.76271041
5.066698 0.77923227
5.062596 0.788914
5.058494 0.79318412
5.054392 0.79367105
5.05029 0.7919603
5.046188 0.7893673
5.042086 0.78676103
5.037984 0.78446563
5.033882 0.78225451
5.02978 0.77943635
5.025678 0.77501734
5.021576 0.7679121
5.017474 0.75716849
5.013372 0.74217007
5.00927 0.72278522
5.005168 0.69944113
5.001066 0.67311383
4.996963 0.64523923
4.992861 0.61756153
4.988759 0.59194493
4.984657 0.57017775
4.980555 0.55379757
4.976453 0.54395994
4.972351 0.54136454
4.968249 0.54624171
4.964147 0.55839228
4.960045 0.57726551
4.955943 0.6020553
4.951841 0.63179463
4.947739 0.66543152
4.943637 0.70187638
4.939535 0.74001861
4.935433 0.77871763
4.931331 0.81677993
4.927229 0.85293604
4.923127 0.88583153
4.919025 0.91404239
4.914922 0.93612008
4.91082 0.95066486
4.906718 0.95642034
4.902616 0.95237757
4.898514 0.9378747
4.894412 0.91267814
4.89031 0.87703334
4.886208 0.83167731
4.882106 0.77780939
4.878004 0.71702255
4.873902 0.65120155
4.8698 0.58239843
4.865698 0.512698
4.861596 0.44408664
4.857494 0.37833681
4.853392 0.31691714
4.84929 0.26093474
4.845188 0.21111194
4.841086 0.16779599
4.836983 0.13099679
4.832881 0.10044532
4.828779 0.075664355
4.824677 0.056043258
4.820575 0.04090969
4.816473 0.029592961
4.812371 0.021475808
4.808269 0.016033386
4.804167 0.012859638
4.800065 0.01168216
4.795963 0.01236701
4.791861 0.014914531
4.787759 0.019446908
4.783657 0.026187558
4.779555 0.035432205
4.775453 0.047511847
4.771351 0.062748373
4.767249 0.081405129
4.763147 0.10363615
4.759045 0.12943929
4.754942 0.15861951
4.75084 0.19076859
4.746738 0.22526606
4.742636 0.26130389
4.738534 0.29793375
4.734432 0.33413174
4.73033 0.36887205
4.726228 0.40119911
4.722126 0.43028722
4.718024 0.45547948
4.713922 0.47630129
4.70982 0.49244975
4.705718 0.50376495
4.701616 0.51019341
4.697514 0.51175539
4.693412 0.50852642
4.68931 0.50063965
4.685208 0.48830946
4.681106 0.47187113
4.677004 0.451826
4.672901 0.42887868
4.668799 0.40395327
4.664697 0.37817841
4.660595 0.35283631
4.656493 0.32927754
4.652391 0.30880939
4.648289 0.29257117
4.644187 0.28141235
4.640085 0.27579041
4.635983 0.27570328
4.631881 0.28066727
4.627779 0.28974623
4.623677 0.30163134
4.619575 0.31476493
4.615473 0.32749586
4.611371 0.33825016
4.607269 0.34569819
4.603167 0.3488996
4.599065 0.34740966
4.594962 0.34133525
4.59086 0.3313344
4.586758 0.31855994
4.582656 0.30455419
4.578554 0.29110617
4.574452 0.28008653
4.57035 0.27327627
4.566248 0.27220464
4.562146 0.2780098
4.558044 0.29133251
4.553942 0.31225026
4.54984 0.34025568
4.545738 0.37428053
4.541636 0.41276334
4.537534 0.45375664
4.533432 0.49506675
4.52933 0.53441662
4.525228 0.56961987
4.521126 0.59875225
4.517024 0.6203057
4.512921 0.63331051
4.508819 0.63741276
4.504717 0.63289761
4.500615 0.62065388
4.496513 0.60208092
4.492411 0.5789455
4.488309 0.55320216
4.484207 0.52679539
4.480105 0.50146532
4.476003 0.47857873
4.471901 0.45900521
4.467799 0.44305304
4.463697 0.43047213
4.459595 0.42052276
4.455493 0.41210023
4.451391 0.40389797
4.447289 0.39458696
4.443187 0.38298742
4.439085 0.368211
4.434982 0.3497566
4.43088 0.32755081
4.426778 0.3019321
4.422676 0.27358619
4.418574 0.24344622
4.414472 0.21257449
4.41037 0.18204364
4.406268 0.15283241
4.402166 0.12574684
4.398064 0.1013728
4.393962 0.080059992
4.38986 0.061933496
4.385758 0.046925839
4.381656 0.034821361
4.377554 0.025304929
4.373452 0.018008386
4.36935 0.012549991
4.365248 0.0085645496
4.361146 0.0057234542
4.357044 0.0037455903
4.352941 0.0024007965
4.348839 0.0015079284
4.344737 0.00092963793
4.340635 0.00056555361
4.336533 0.0003452536
4.332431 0.00022193567
4.328329 0.0001673862
4.324227 0.00016851404
4.320125 0.00022558489
4.316023 0.00035228633
4.311921 0.00057752284
4.307819 0.00094895876
4.303717 0.0015381143
4.299615 0.0024467071
4.295513 0.0038136738
4.291411 0.005821883
4.287309 0.0087031672
4.283207 0.012739875
4.279105 0.01826085
4.275003 0.025629681
4.2709 0.035223402
4.266798 0.04740077
4.262696 0.06246055
4.258594 0.080592213
4.254492 0.10182355
4.25039 0.12597162
4.246288 0.1526051
4.242186 0.18102602
4.238084 0.21027847
4.233982 0.23918844
4.22988 0.26643586
4.225778 0.29065447
4.221676 0.31055058
4.217574 0.32502816
4.213472 0.33330482
4.20937 0.33500417
4.205268 0.33021201
4.201166 0.31948854
4.197064 0.3038346
4.192961 0.28461578
4.188859 0.26345314
4.184757 0.24209279
4.180655 0.22226766
4.176553 0.20556408
4.172451 0.1933037
4.168349 0.18644833
4.164247 0.1855328
4.160145 0.19062836
4.156043 0.20133786
4.151941 0.21682278
4.147839 0.2358614
4.143737 0.2569359
4.139635 0.27834411
4.135533 0.29832936
4.131431 0.31521845
4.127329 0.3275559
4.123227 0.33422092
4.119125 0.33451452
4.115023 0.3282067
4.11092 0.31553817
4.106818 0.29717686
4.102716 0.27413541
4.098614 0.24766079
4.094512 0.21911037
4.09041 0.18982976
4.086308 0.16104607
4.082206 0.13378682
4.078104 0.10883021
4.074002 0.086687357
4.0699 0.067613036
4.065798 0.051638351
4.061696 0.038617213
4.057594 0.028278448
4.053492 0.020276647
4.04939 0.014236472
4.045288 0.0097875548
4.041186 0.0065888764
4.037084 0.0043432429
4.032981 0.0028033867
4.028879 0.0017718066
4.024777 0.0010965163
4.020675 0.0006644784
4.016573 0.00039428198
4.012471 0.00022909241
4.008369 0.00013033886
4.004267 7.260665e-05
4.000165 3.9610069e-05
3.996063 2.1157257e-05
3.991961 1.1065783e-05
3.987859 5.668704e-06
3.983757 2.8402569e-06
3.979655 1.3935564e-06
3.975553 6.731586e-07
3.971451 3.129597e-07
3.967349 1.476225e-07
3.963247 6.49539e-08
3.959145 2.95245e-08
3.955043 1.18098e-08
3.95094 5.9049e-09
3.946838 0
3.942736 0
3.938634 0
3.934532 0
3.93043 0
3.926328 0
3.922226 0
3.918124 0
3.914022 0
3.90992 0
3.905818 0
3.901716 5.9049e-09
3.897614 5.9049e-09
3.893512 1.77147e-08
3.88941 4.13343e-08
3.885308 9.44784e-08
3.881206 2.125764e-07
3.877104 4.487724e-07
3.873002 9.506889e-07
3.868899 1.948617e-06
3.864797 3.9267585e-06
3.860695 7.7413239e-06
3.856593 1.4945302e-05
3.852491 2.8254947e-05
3.848389 5.2317414e-05
3.844287 9.4862219e-05
3.840185 0.00016844318
3.836083 0.00029290666
3.831981 0.00049876919
3.827879 0.00083172288
3.823777 0.001358192
3.819675 0.0021719403
3.815573 0.0034012637
3.811471 0.0052160048
3.807369 0.0078332396
3.803267 0.011519946
3.799165 0.01659072
3.795063 0.023398402
3.79096 0.032315675
3.786858 0.04370654
3.782756 0.057887666
3.778654 0.075081341
3.774552 0.095364023
3.77045 0.11861613
3.766348 0.14448063
3.762246 0.17233849
3.758144 0.20130836
3.754042 0.23027578
3.74994 0.25795364
3.745838 0.28297109
3.741736 0.30398316
3.737634 0.31978939
3.733532 0.32944709
3.72943 0.33236432
3.725328 0.32835998
3.721226 0.3176824
3.717124 0.30098384
3.713022 0.27925455
3.708919 0.25372566
3.704817 0.22575403
3.700715 0.19670418
3.696613 0.1678412
3.692511 0.14024598
3.688409 0.1147596
3.684307 0.091959021
3.680205 0.072161616
3.676103 0.055452957
3.672001 0.041730117
3.667899 0.030752524
3.663797 0.022193112
3.659695 0.01568417
3.655593 0.010854529
3.651491 0.0073564189
3.647389 0.0048823308
3.643287 0.0031731693
3.639185 0.0020195998
3.635083 0.0012587593
3.63098 0.00076828654
3.626878 0.00045921226
3.622776 0.00026878514
3.618674 0.00015406475
3.614572 8.6477261e-05
3.61047 4.7534445e-05
3.606368 2.5585932e-05
3.602266 1.3486792e-05
3.598164 6.9618771e-06
3.594062 3.5193204e-06
3.58996 1.7419455e-06
3.585858 8.444007e-07
3.581756 4.015332e-07
3.577654 1.889568e-07
3.573552 8.26686e-08
3.56945 3.54294e-08
3.565348 1.77147e-08
3.561246 5.9049e-09
3.557144 5.9049e-09
3.553042 0
3.548939 0
3.544837 0
3.540735 0
3.536633 0
3.532531 0
3.528429 0
3.524327 0
3.520225 0
3.516123 0
3.512021 0
3.507919 0
3.503817 0
3.499715 0
3.495613 0
3.491511 0
3.487409 0
3.483307 0
3.479205 0
3.475103 0
3.471001 0
3.466898 0
3.462796 0
3.458694 0
3.454592 0
3.45049 0
3.446388 0
3.442286 0
3.438184 0
3.434082 0
3.42998 0
3.425878 0
3.421776 0
3.417674 0
3.413572 0
3.40947 0
3.405368 0
3.401266 0
3.397164 0
3.393062 0
3.388959 0
3.384857 0
3.380755 0
3.376653 0
3.372551 0
3.368449 0
3.364347 0
3.360245 0
3.356143 0
3.352041 0
3.347939 0
3.343837 0
3.339735 0
3.335633 0
3.331531 0
3.327429 0
3.323327 0
3.319225 0
3.315123 0
3.311021 0
3.306918 0
3.302816 0
3.298714 0
3.294612 0
3.29051 0
3.286408 0
3.282306 0
3.278204 0
3.274102 0
3.27 0
