# Supplementary material for: Structural motifs of gold cluster anions with 17 to 69 atoms
Source: Nat Commun. 2026 Apr 10;17:5099. doi: 10.1038/s41467-026-71649-9 (PMC13246909; doi:10.1038/s41467-026-71649-9)
Supplement: Supplementary file 5 — Source Data [file 41467_2026_71649_MOESM5_ESM.zip › SupplementaryFigure2/19_th_CX.dat]

11.45 0
11.445898 0
11.441796 0
11.437694 0
11.433592 0
11.42949 0
11.425388 0
11.421286 0
11.417184 0
11.413082 0
11.408979 0
11.404877 0
11.400775 0
11.396673 0
11.392571 0
11.388469 0
11.384367 0
11.380265 0
11.376163 0
11.372061 0
11.367959 0
11.363857 0
11.359755 0
11.355653 0
11.351551 0
11.347449 0
11.343347 0
11.339245 0
11.335143 0
11.331041 0
11.326938 0
11.322836 0
11.318734 0
11.314632 0
11.31053 0
11.306428 0
11.302326 0
11.298224 0
11.294122 0
11.29002 0
11.285918 0
11.281816 0
11.277714 0
11.273612 0
11.26951 0
11.265408 0
11.261306 0
11.257204 0
11.253102 0
11.248999 0
11.244897 0
11.240795 0
11.236693 0
11.232591 0
11.228489 0
11.224387 0
11.220285 0
11.216183 0
11.212081 0
11.207979 0
11.203877 0
11.199775 0
11.195673 0
11.191571 0
11.187469 0
11.183367 0
11.179265 0
11.175163 0
11.171061 0
11.166958 0
11.162856 0
11.158754 0
11.154652 0
11.15055 0
11.146448 0
11.142346 0
11.138244 0
11.134142 0
11.13004 0
11.125938 0
11.121836 0
11.117734 0
11.113632 0
11.10953 5.9049e-09
11.105428 1.77147e-08
11.101326 3.54294e-08
11.097224 8.26686e-08
11.093122 1.77147e-07
11.08902 3.897234e-07
11.084917 8.207811e-07
11.080815 1.6947063e-06
11.076713 3.4366518e-06
11.072611 6.8083497e-06
11.068509 1.3221071e-05
11.064407 2.5137159e-05
11.060305 4.6796333e-05
11.056203 8.5296281e-05
11.052101 0.00015223423
11.047999 0.00026605708
11.043897 0.00045529731
11.039795 0.0007629367
11.035693 0.0012518211
11.031591 0.0020112385
11.027489 0.0031640934
11.023387 0.0048741702
11.019285 0.0073522028
11.015183 0.010859229
11.011081 0.015705292
11.006978 0.022241207
11.002876 0.030841529
10.998774 0.041877297
10.994672 0.055678395
10.99057 0.072486976
10.986468 0.09240565
10.982366 0.11534594
10.978264 0.1409845
10.974162 0.1687352
10.97006 0.19774488
10.965958 0.22691859
10.961856 0.25497649
10.957754 0.28054043
10.953652 0.30224286
10.94955 0.31884667
10.945448 0.32936161
10.941346 0.33314195
10.937244 0.32995212
10.933142 0.31999102
10.92904 0.30387145
10.924937 0.28255777
10.920835 0.25727043
10.916733 0.2293706
10.912631 0.20024002
10.908529 0.17117064
10.904427 0.14327583
10.900325 0.11743074
10.896223 0.094244489
10.892121 0.07406199
10.888019 0.05699018
10.883917 0.042940781
10.879815 0.031681454
10.875713 0.022887877
10.871611 0.016190905
10.867509 0.011215076
10.863407 0.0076067335
10.859305 0.0050519608
10.855203 0.003285386
10.851101 0.0020920825
10.846998 0.0013044751
10.842896 0.00079644701
10.838794 0.00047615342
10.834692 0.0002787408
10.83059 0.00015978069
10.826488 8.9683621e-05
10.822386 4.92882e-05
10.818284 2.6524811e-05
10.814182 1.3976898e-05
10.81008 7.2098829e-06
10.805978 3.6433233e-06
10.801876 1.8009945e-06
10.797774 8.739252e-07
10.793672 4.13343e-07
10.78957 1.948617e-07
10.785468 8.85735e-08
10.781366 4.13343e-08
10.777264 1.77147e-08
10.773162 5.9049e-09
10.76906 5.9049e-09
10.764957 0
10.760855 0
10.756753 0
10.752651 0
10.748549 0
10.744447 0
10.740345 0
10.736243 0
10.732141 0
10.728039 0
10.723937 0
10.719835 0
10.715733 0
10.711631 0
10.707529 0
10.703427 0
10.699325 0
10.695223 0
10.691121 0
10.687019 0
10.682916 0
10.678814 0
10.674712 0
10.67061 0
10.666508 0
10.662406 0
10.658304 0
10.654202 0
10.6501 0
10.645998 0
10.641896 0
10.637794 0
10.633692 0
10.62959 0
10.625488 0
10.621386 0
10.617284 0
10.613182 0
10.60908 0
10.604977 0
10.600875 0
10.596773 0
10.592671 0
10.588569 0
10.584467 0
10.580365 0
10.576263 0
10.572161 0
10.568059 0
10.563957 0
10.559855 0
10.555753 0
10.551651 0
10.547549 0
10.543447 0
10.539345 0
10.535243 0
10.531141 0
10.527039 0
10.522936 0
10.518834 0
10.514732 0
10.51063 0
10.506528 0
10.502426 0
10.498324 0
10.494222 0
10.49012 0
10.486018 0
10.481916 0
10.477814 0
10.473712 0
10.46961 0
10.465508 0
10.461406 0
10.457304 0
10.453202 0
10.4491 0
10.444997 0
10.440895 0
10.436793 0
10.432691 0
10.428589 0
10.424487 0
10.420385 0
10.416283 0
10.412181 0
10.408079 0
10.403977 0
10.399875 0
10.395773 0
10.391671 0
10.387569 0
10.383467 0
10.379365 0
10.375263 0
10.371161 0
10.367059 0
10.362956 0
10.358854 0
10.354752 0
10.35065 0
10.346548 0
10.342446 0
10.338344 0
10.334242 0
10.33014 0
10.326038 0
10.321936 0
10.317834 0
10.313732 0
10.30963 0
10.305528 0
10.301426 0
10.297324 0
10.293222 0
10.28912 0
10.285018 0
10.280915 0
10.276813 0
10.272711 0
10.268609 0
10.264507 0
10.260405 0
10.256303 0
10.252201 5.9049e-09
10.248099 1.77147e-08
10.243997 3.54294e-08
10.239895 8.26686e-08
10.235793 1.77147e-07
10.231691 3.897234e-07
10.227589 8.207811e-07
10.223487 1.6947063e-06
10.219385 3.4366518e-06
10.215283 6.8319693e-06
10.211181 1.329193e-05
10.207079 2.5326116e-05
10.202976 4.7268725e-05
10.198874 8.6412307e-05
10.194772 0.000154732
10.19067 0.00027140101
10.186568 0.00046632176
10.182466 0.00078493245
10.178364 0.0012943895
10.174262 0.0020912971
10.17016 0.003310653
10.166058 0.0051355801
10.161956 0.0078069332
10.157854 0.011631242
10.153752 0.016985132
10.14965 0.024313999
10.145548 0.034122368
10.141446 0.046953964
10.137344 0.063359884
10.133242 0.083854859
10.12914 0.10886293
10.125038 0.13865613
10.120935 0.17329161
10.116833 0.21255412
10.112731 0.25591179
10.108629 0.30249295
10.104527 0.35109036
10.100425 0.40019664
10.096323 0.44807172
10.092221 0.49283886
10.088119 0.53260262
10.084017 0.56557879
10.079915 0.59022452
10.075813 0.60535622
10.071711 0.61024393
10.067609 0.60467278
10.063507 0.5889659
10.059405 0.56396682
10.055303 0.53098376
10.051201 0.49170177
10.047099 0.44807198
10.042996 0.40218854
10.038894 0.35616436
10.034792 0.31201581
10.03069 0.27156364
10.026588 0.23635487
10.022486 0.20760675
10.018384 0.18617126
10.014282 0.17251684
10.01018 0.16672364
10.006078 0.16848941
10.001976 0.17714502
9.997874 0.19168079
9.993772 0.21078636
9.98967 0.23290761
9.985568 0.25632285
9.981466 0.27923822
9.977364 0.2998985
9.973262 0.31670531
9.96916 0.32833162
9.965058 0.33381975
9.960955 0.33265019
9.956853 0.32477181
9.952751 0.31058861
9.948649 0.29090407
9.944547 0.26683025
9.940445 0.23967316
9.936343 0.21080918
9.932241 0.18156718
9.928139 0.1531292
9.924037 0.12645865
9.919935 0.10226031
9.915833 0.080971585
9.911731 0.062780454
9.907629 0.047663089
9.903527 0.035432801
9.899425 0.025792556
9.895323 0.018384363
9.891221 0.012831224
9.887119 0.0087690599
9.883017 0.0058681774
9.878914 0.0038452
9.874812 0.0024671735
9.87071 0.0015500481
9.866608 0.0009535764
9.862506 0.00057442277
9.858404 0.00033882316
9.854302 0.00019569429
9.8502 0.00011067554
9.846098 6.1292862e-05
9.841996 3.3232777e-05
9.837894 1.7643841e-05
9.833792 9.1762146e-06
9.82969 4.6707759e-06
9.825588 2.3324355e-06
9.821486 1.1396457e-06
9.817384 5.550606e-07
9.813282 2.834352e-07
9.80918 1.830519e-07
9.805078 1.948617e-07
9.800975 3.306744e-07
9.796873 6.613488e-07
9.792771 1.358127e-06
9.788669 2.7634932e-06
9.784567 5.5151766e-06
9.780465 1.0782347e-05
9.776363 2.0631721e-05
9.772261 3.8653475e-05
9.768159 7.0917849e-05
9.764057 0.00012741003
9.759955 0.00022413229
9.755853 0.00038607417
9.751751 0.00065118056
9.747649 0.0010754772
9.743547 0.0017392588
9.739445 0.0027541812
9.735343 0.0042705772
9.731241 0.0064840349
9.727139 0.0096398378
9.723037 0.014033284
9.718934 0.020003876
9.714832 0.027921213
9.71073 0.038160983
9.706628 0.051070506
9.702526 0.066924637
9.698424 0.085875073
9.694322 0.10789802
9.69022 0.13274711
9.686118 0.15991969
9.682016 0.18864447
9.677914 0.21789709
9.673812 0.24644731
9.66971 0.27293673
9.665608 0.29598191
9.661506 0.31429224
9.657404 0.32678906
9.653302 0.33271076
9.6492 0.33168966
9.645098 0.32378991
9.640995 0.30950103
9.636893 0.28968815
9.632791 0.26550598
9.628689 0.23828879
9.624587 0.20943122
9.620485 0.18027519
9.616383 0.15201593
9.612281 0.12563658
9.608179 0.10187565
9.604077 0.081227167
9.599975 0.063969039
9.595873 0.050212482
9.591771 0.039963873
9.587669 0.033190244
9.583567 0.029880412
9.579465 0.030094925
9.575363 0.033999369
9.571261 0.041877167
9.567159 0.05411907
9.563057 0.071188364
9.558954 0.09356242
9.554852 0.12165359
9.55075 0.15571537
9.546648 0.19574266
9.542546 0.24137781
9.538444 0.29183615
9.534342 0.34586493
9.53024 0.40174784
9.526138 0.45736317
9.522036 0.51029711
9.517934 0.55800608
9.513832 0.59801415
9.50973 0.62812483
9.505628 0.64662246
9.501526 0.65243838
9.497424 0.6452606
9.493322 0.62557284
9.48922 0.59461885
9.485118 0.55429811
9.481016 0.50700828
9.476913 0.45545624
9.472811 0.4024622
9.468709 0.35077933
9.464607 0.30294646
9.460505 0.26118313
9.456403 0.22732815
9.452301 0.20281469
9.448199 0.18866996
9.444097 0.18552543
9.439995 0.19362503
9.435893 0.2128234
9.431791 0.24257287
9.427689 0.28190494
9.423587 0.32941752
9.419485 0.38328285
9.415383 0.44128999
9.411281 0.5009318
9.407179 0.55953822
9.403077 0.61444832
9.398974 0.66320382
9.394872 0.70373994
9.39077 0.73454603
9.386668 0.75477097
9.382566 0.76425579
9.378464 0.76348728
9.374362 0.75347984
9.37026 0.73560484
9.366158 0.71139573
9.362056 0.68236009
9.357954 0.64982725
9.353852 0.61485169
9.34975 0.57818105
9.345648 0.54028477
9.341546 0.50142883
9.337444 0.4617752
9.333342 0.42148245
9.32924 0.38078732
9.325138 0.34005328
9.321036 0.299781
9.316933 0.26058376
9.312831 0.22313793
9.308729 0.18812182
9.304627 0.15615697
9.300525 0.12776385
9.296423 0.1033393
9.292321 0.083158246
9.288219 0.067397531
9.284117 0.056175534
9.280015 0.049599011
9.275913 0.047807417
9.271811 0.051005316
9.267709 0.059474926
9.263607 0.073563144
9.259505 0.093640442
9.255403 0.12003287
9.251301 0.15293225
9.247199 0.19229394
9.243097 0.23773524
9.238994 0.28844988
9.234892 0.34315507
9.23079 0.40008554
9.226688 0.45704479
9.222586 0.51151653
9.218484 0.56083102
9.214382 0.60237158
9.21028 0.63379911
9.206178 0.65326733
9.202076 0.65960085
9.197974 0.65241178
9.193872 0.63213853
9.18977 0.60000132
9.185668 0.55788044
9.181566 0.50813427
9.177464 0.4533812
9.173362 0.39627379
9.16926 0.33929153
9.165158 0.28457409
9.161056 0.23380893
9.156953 0.18817798
9.152851 0.14836004
9.148749 0.11457869
9.144647 0.086681771
9.140545 0.064237252
9.136443 0.046631544
9.132341 0.033159308
9.128239 0.023097542
9.124137 0.015760515
9.120035 0.010535469
9.115933 0.0069012161
9.111831 0.0044332513
9.107729 0.0027994127
9.103627 0.0017498935
9.099525 0.001104919
9.095423 0.00074244079
9.091321 0.0005876025
9.087219 0.00060490386
9.083117 0.0007935477
9.079015 0.0011859755
9.074912 0.0018492552
9.07081 0.0028887834
9.066708 0.0044532099
9.062606 0.0067394041
9.058504 0.0099955667
9.054402 0.014520503
9.0503 0.02065674
9.046198 0.028775345
9.042096 0.039250845
9.037994 0.052425692
9.033892 0.068565408
9.02979 0.087807451
9.025688 0.11010904
9.021586 0.13520099
9.017484 0.16255563
9.013382 0.19137686
9.00928 0.22061858
9.005178 0.24903478
9.001076 0.27526004
8.996973 0.29791446
8.992871 0.31572231
8.988769 0.32763041
8.984667 0.33291119
8.980565 0.33123623
8.976463 0.32271008
8.972361 0.30785945
8.968259 0.28757935
8.964157 0.26304385
8.960055 0.23559381
8.955953 0.20661642
8.951851 0.17743165
8.947749 0.14919784
8.943647 0.12284551
8.939545 0.099042427
8.935443 0.078189515
8.931341 0.060442308
8.927239 0.045750811
8.923137 0.033909532
8.919035 0.024609911
8.914932 0.017488944
8.91083 0.012169769
8.906728 0.0082921389
8.902626 0.0055324307
8.898524 0.0036143598
8.894422 0.0023121463
8.89032 0.001448348
8.886218 0.00088843944
8.882116 0.00053379115
8.878014 0.00031435326
8.873912 0.00018193587
8.86981 0.00010445768
8.865708 6.1428675e-05
8.861606 4.0578473e-05
8.857504 3.5630167e-05
8.853402 4.5101626e-05
8.8493 7.1974826e-05
8.845198 0.00012439262
8.841096 0.00021724718
8.836993 0.00037499067
8.832891 0.00063563887
8.828789 0.0010562508
8.824687 0.0017198966
8.820585 0.0027440011
8.816483 0.0042897209
8.812381 0.0065715337
8.808279 0.0098658951
8.804177 0.014517149
8.800075 0.020938687
8.795973 0.029606944
8.791871 0.041046129
8.787769 0.055801913
8.783667 0.0744036
8.779565 0.097315704
8.775463 0.12488171
8.771361 0.1572649
8.767259 0.19439265
8.763157 0.23591182
8.759055 0.28116296
8.754952 0.32917981
8.75085 0.3787187
8.746748 0.42831876
8.742646 0.47639031
8.738544 0.5213247
8.734442 0.56161526
8.73034 0.59597701
8.726238 0.6234513
8.722136 0.64348293
8.718034 0.6559596
8.713932 0.66120775
8.70983 0.65994454
8.705728 0.65319102
8.701626 0.64215764
8.697524 0.62811711
8.693422 0.61228224
8.68932 0.59570581
8.685218 0.57921643
8.681116 0.5633985
8.677014 0.54861701
8.672911 0.53507979
8.668809 0.52292329
8.664707 0.51230331
8.660605 0.50347141
8.656503 0.49682059
8.652401 0.49288995
8.648299 0.49232585
8.644197 0.4958061
8.640095 0.50393992
8.635993 0.51716116
8.631891 0.53563266
8.627789 0.55917669
8.623687 0.58724149
8.619585 0.61890688
8.615483 0.65292604
8.611381 0.68779591
8.607279 0.72184595
8.603177 0.75333539
8.599075 0.78055079
8.594972 0.80189827
8.59087 0.81598767
8.586768 0.82170738
8.582666 0.81828927
8.578564 0.80536232
8.574462 0.78299223
8.57036 0.75170321
8.566258 0.71247759
8.562156 0.66672955
8.558054 0.61625148
8.553952 0.56313407
8.54985 0.50966441
8.545748 0.45820923
8.541646 0.4110918
8.537544 0.37047178
8.533442 0.33823603
8.52934 0.31590679
8.525238 0.30457144
8.521136 0.30483524
8.517034 0.31679741
8.512931 0.34004918
8.508829 0.37369205
8.504727 0.41637457
8.500625 0.46634589
8.496523 0.52152441
8.492421 0.57957996
8.488319 0.63802743
8.484217 0.69432966
8.480115 0.74600669
8.476013 0.79074798
8.471911 0.82652352
8.467809 0.85168902
8.463707 0.86507964
8.459605 0.86608562
8.455503 0.85470334
8.451401 0.83155475
8.447299 0.79787011
8.443197 0.75543034
8.439095 0.70646908
8.434992 0.65353839
8.43089 0.59934611
8.426788 0.54657699
8.422686 0.49771242
8.418584 0.45486477
8.414482 0.41964208
8.41038 0.39305605
8.406278 0.37548256
8.402176 0.36667806
8.398074 0.36584951
8.393972 0.37176924
8.38987 0.38292085
8.385768 0.39765876
8.381666 0.41436235
8.377564 0.4315669
8.373462 0.44805777
8.36936 0.46291972
8.365258 0.47554134
8.361156 0.48558158
8.357054 0.49291139
8.352951 0.49754657
8.348849 0.49958796
8.344747 0.49918101
8.340645 0.49650063
8.336543 0.49175988
8.332441 0.48523376
8.328339 0.4772854
8.324237 0.46838055
8.320135 0.45907953
8.316033 0.45000139
8.311931 0.44176353
8.307829 0.43490675
8.303727 0.42982214
8.299625 0.42669735
8.295523 0.42549808
8.291421 0.42599391
8.287319 0.4278291
8.283217 0.43062896
8.279115 0.43412392
8.275013 0.43826796
8.27091 0.44332686
8.266808 0.44991514
8.262706 0.45896824
8.258604 0.47164683
8.254502 0.48918168
8.2504 0.51267799
8.246298 0.54290588
8.242196 0.58010761
8.238094 0.62385103
8.233992 0.67295389
8.22989 0.72549422
8.225788 0.77891098
8.221686 0.83018717
8.217584 0.87609657
8.213482 0.91348703
8.20938 0.93956836
8.205278 0.95217249
8.201176 0.94995747
8.197074 0.93253377
8.192971 0.90050166
8.188869 0.85539872
8.184767 0.79956689
8.180665 0.73595663
8.176563 0.66789131
8.172461 0.59881666
8.168359 0.53205913
8.164257 0.470613
8.160155 0.41697078
8.156053 0.37300522
8.151951 0.33990555
8.147849 0.31816593
8.143747 0.30762069
8.139645 0.30751873
8.135543 0.31662844
8.131441 0.33336359
8.127339 0.3559205
8.123237 0.38241672
8.119135 0.4110215
8.115033 0.44006953
8.11093 0.46815094
8.106828 0.49417323
8.102726 0.51739423
8.098624 0.53742762
8.094522 0.55422588
8.09042 0.56804568
8.086318 0.57940085
8.082216 0.589006
8.078114 0.59771155
8.074012 0.60642917
8.06991 0.61604624
8.065808 0.62732997
8.061706 0.64082536
8.057604 0.65675658
8.053502 0.67494583
8.0494 0.69476644
8.045298 0.71514609
8.041196 0.73463097
8.037094 0.75151277
8.032991 0.7640093
8.028889 0.77047803
8.024787 0.76963338
8.020685 0.76073444
8.016583 0.74371179
8.012481 0.71921032
8.008379 0.6885374
8.004277 0.65352121
8.000175 0.61629839
7.996073 0.5790619
7.991971 0.54380612
7.987869 0.5121061
7.983767 0.48496206
7.979665 0.4627294
7.975563 0.44514089
7.971461 0.43141379
7.967359 0.42042272
7.963257 0.41091025
7.959155 0.40170366
7.955053 0.39190704
7.95095 0.38104337
7.946848 0.36912993
7.942746 0.35668067
7.938644 0.34463948
7.934542 0.33425786
7.93044 0.32693643
7.926338 0.32405358
7.922236 0.32680413
7.918134 0.336068
7.914032 0.35232327
7.90993 0.37561119
7.905828 0.40555324
7.901726 0.44141365
7.897624 0.48219527
7.893522 0.52675318
7.88942 0.57390945
7.885318 0.62255334
7.881216 0.67171458
7.877114 0.7206021
7.873012 0.76860579
7.868909 0.81526464
7.864807 0.86020908
7.860705 0.90308864
7.856603 0.94349782
7.852501 0.98091266
7.848399 1.014649
7.844297 1.0438497
7.840195 1.067505
7.836093 1.0845054
7.831991 1.0937222
7.827889 1.0941078
7.823787 1.0848059
7.819685 1.0652588
7.815583 1.0353008
7.811481 0.99522604
7.807379 0.94582332
7.803277 0.88837251
7.799175 0.82460051
7.795073 0.75659966
7.79097 0.68671403
7.786868 0.61740232
7.782766 0.55108781
7.778664 0.49000675
7.774562 0.43606667
7.77046 0.39072503
7.766358 0.35489722
7.762256 0.32890092
7.758154 0.3124417
7.754052 0.30464185
7.74995 0.30411172
7.745848 0.30905994
7.741746 0.3174347
7.737644 0.32708587
7.733542 0.33593433
7.72944 0.34213351
7.725338 0.34420778
7.721236 0.34115456
7.717134 0.33250046
7.713032 0.31830745
7.708929 0.29913096
7.704827 0.27593803
7.700725 0.24999792
7.696623 0.22276052
7.692521 0.19573747
7.688419 0.17039909
7.684317 0.14809521
7.680215 0.13000341
7.676113 0.11710252
7.672011 0.11016532
7.667909 0.10976186
7.663807 0.11626472
7.659705 0.12984876
7.655603 0.1504815
7.651501 0.17790392
7.647399 0.21160521
7.643297 0.25079849
7.639195 0.29440567
7.635093 0.34106005
7.63099 0.38913309
7.626888 0.43678918
7.622786 0.4820678
7.618684 0.52298871
7.614582 0.55767173
7.61048 0.58446051
7.606378 0.60203778
7.602276 0.60952051
7.598174 0.60652474
7.594072 0.59319293
7.58997 0.57018087
7.585868 0.53860485
7.581766 0.49995453
7.577664 0.45597996
7.573562 0.40856408
7.56946 0.35959287
7.565358 0.31083525
7.561256 0.26384302
7.557154 0.2198783
7.553052 0.17987245
7.548949 0.14441638
7.544847 0.11377922
7.540745 0.087949057
7.536643 0.066688529
7.532541 0.049597127
7.528439 0.036173152
7.524337 0.025869532
7.520235 0.018139676
7.516133 0.012471586
7.512031 0.0084101011
7.507929 0.0055686927
7.503827 0.0036328126
7.499725 0.0023574309
7.495623 0.0015611729
7.491521 0.0011192325
7.487419 0.00095681228
7.483317 0.001044252
7.479215 0.0013944894
7.475113 0.0020630717
7.471011 0.0031503291
7.466908 0.0048048644
7.462806 0.0072270721
7.458704 0.010670804
7.454602 0.015441083
7.4505 0.02188552
7.446398 0.030377191
7.442296 0.041287622
7.438194 0.054949411
7.434092 0.071609962
7.42999 0.091379709
7.425888 0.11418041
7.421786 0.13970076
7.417684 0.16736754
7.413582 0.19634008
7.40948 0.22553395
7.405378 0.25367646
7.401276 0.2793918
7.397174 0.30130921
7.393072 0.31818258
7.388969 0.32900739
7.384867 0.33311958
7.380765 0.330263
7.376663 0.32061582
7.372561 0.30477211
7.368459 0.28368132
7.364357 0.25855416
7.360255 0.2307478
7.356153 0.20164565
7.352051 0.1725462
7.347949 0.144573
7.343847 0.11861354
7.339745 0.095289834
7.335643 0.074959062
7.331541 0.057738691
7.327439 0.043548685
7.323337 0.032162396
7.319235 0.023258781
7.315133 0.016469894
7.311031 0.011419834
7.306928 0.0077534408
7.302826 0.0051545939
7.298724 0.0033555244
7.294622 0.0021389201
7.29052 0.0013350684
7.286418 0.00081605128
7.282316 0.00048857733
7.278214 0.00028675966
7.274112 0.00016549663
7.27001 9.4933077e-05
7.265908 5.612017e-05
7.261806 3.7850409e-05
7.257704 3.454957e-05
7.253602 4.5196105e-05
7.2495 7.3084947e-05
7.245398 0.00012650658
7.241296 0.00022035906
7.237194 0.00037879343
7.233092 0.00063899285
7.228989 0.0010561504
7.224887 0.001709687
7.220785 0.0027103314
7.216683 0.0042076251
7.212581 0.0063968786
7.208479 0.0095242258
7.204377 0.013888018
7.200275 0.019834659
7.196173 0.02774693
7.192071 0.038023541
7.187969 0.051049455
7.183867 0.067158341
7.179765 0.086590133
7.175663 0.10944881
7.171561 0.13566716
7.167459 0.16498575
7.163357 0.19695302
7.159255 0.23095113
7.155153 0.26624821
7.151051 0.30207312
7.146948 0.3377033
7.142846 0.372552
7.138744 0.40623873
7.134642 0.43862716
7.13054 0.46981871
7.126438 0.50009669
7.122336 0.52982539
7.118234 0.55931753
7.114132 0.58869179
7.11003 0.61774661
7.105928 0.64587587
7.101826 0.6720474
7.097724 0.6948547
7.093622 0.71264026
7.08952 0.72367562
7.085418 0.72637259
7.081316 0.71949416
7.077214 0.70233214
7.073112 0.67482477
7.06901 0.63759646
7.064907 0.59191528
7.060805 0.53957629
7.056703 0.48272986
7.052601 0.42368089
7.048499 0.364687
7.044397 0.30778097
7.040295 0.25463631
7.036193 0.2064864
7.032091 0.16409861
7.027989 0.12779724
7.023887 0.097523793
7.019785 0.072920319
7.015683 0.053421719
7.011581 0.038344968
7.007479 0.026966426
7.003377 0.01858226
6.999275 0.012550404
6.995173 0.0083152448
6.991071 0.005417917
6.986968 0.0034961141
6.982866 0.0022772955
6.978764 0.0015687961
6.974662 0.0012476877
6.97056 0.0012522758
6.966458 0.0015765552
6.962356 0.002267954
6.958254 0.003428255
6.954152 0.0052169142
6.95005 0.007855501
6.945948 0.011631407
6.941846 0.016898796
6.937744 0.024074289
6.933642 0.033625193
6.92954 0.046048377
6.925438 0.061838835
6.921336 0.08144837
6.917234 0.10523634
6.913132 0.13341621
6.90903 0.16600329
6.904927 0.20276977
6.900825 0.24321366
6.896723 0.28654712
6.892621 0.33170806
6.888519 0.37739645
6.884417 0.42213374
6.880315 0.46434141
6.876213 0.50243232
6.872111 0.53490765
6.868009 0.5604517
6.863907 0.57801779
6.859805 0.58689975
6.855703 0.58678469
6.851601 0.57778482
6.847499 0.56044681
6.843397 0.53573867
6.839295 0.50501493
6.835193 0.4699614
6.831091 0.43252225
6.826988 0.394812
6.822886 0.35901612
6.818784 0.32728408
6.814682 0.3016185
6.81058 0.28376445
6.806478 0.27510256
6.802376 0.27655062
6.798274 0.28847896
6.794172 0.31064657
6.79007 0.3421661
6.785968 0.3815069
6.781866 0.42654405
6.777764 0.47465917
6.773662 0.52289335
6.76956 0.56814632
6.765458 0.60740805
6.761356 0.63800259
6.757254 0.65781887
6.753152 0.66550244
6.74905 0.66058464
6.744947 0.64353289
6.740845 0.61571535
6.736743 0.57928396
6.732641 0.53699011
6.728539 0.49195455
6.724437 0.44741678
6.720335 0.40648906
6.716233 0.37193639
6.712131 0.3459976
6.708029 0.33025626
6.703927 0.32556386
6.699825 0.33201307
6.695723 0.34895679
6.691621 0.37506738
6.687519 0.40843112
6.683417 0.44667305
6.679315 0.48710717
6.675213 0.52690595
6.671111 0.56328093
6.667009 0.59366386
6.662906 0.61587568
6.658804 0.62826981
6.654702 0.62983684
6.6506 0.62026063
6.646498 0.59992022
6.642396 0.5698378
6.638294 0.53157889
6.634192 0.48711632
6.63009 0.43867324
6.625988 0.38856186
6.621886 0.33903398
6.617784 0.29215571
6.613682 0.24971468
6.60958 0.21316226
6.605478 0.18358819
6.601376 0.16172145
6.597274 0.14794869
6.593172 0.14234177
6.58907 0.14468771
6.584967 0.15451719
6.580865 0.17113179
6.576763 0.19363249
6.572661 0.22095424
6.568559 0.25191085
6.564457 0.28525288
6.560355 0.31973742
6.556253 0.35420492
6.552151 0.38765441
6.548049 0.41930662
6.543947 0.44864438
6.539845 0.47542232
6.535743 0.49964243
6.531641 0.52149796
6.527539 0.54129332
6.523437 0.55935279
6.519335 0.57593222
6.515233 0.59114798
6.511131 0.60493409
6.507029 0.61703407
6.502926 0.62702832
6.498824 0.63439275
6.494722 0.63858031
6.49062 0.63911437
6.486518 0.63568204
6.482416 0.62821569
6.478314 0.61695272
6.474212 0.60246562
6.47011 0.58565761
6.466008 0.56772233
6.461906 0.55006996
6.457804 0.53422615
6.453702 0.52171313
6.4496 0.51392547
6.445498 0.51201347
6.441396 0.51678641
6.437294 0.52864516
6.433192 0.54754948
6.42909 0.57302054
6.424987 0.60417503
6.420885 0.63978424
6.416783 0.67835021
6.412681 0.71819191
6.408579 0.75753611
6.404477 0.79460966
6.400375 0.82773162
6.396273 0.85540341
6.392171 0.87639407
6.388069 0.88981525
6.383967 0.89517833
6.379865 0.89242525
6.375763 0.88192558
6.371661 0.8644362
6.367559 0.84102539
6.363457 0.81296972
6.359355 0.78163716
6.355253 0.74837335
6.351151 0.71440708
6.347049 0.68078709
6.342946 0.64835567
6.338844 0.6177564
6.334742 0.58946643
6.33064 0.56383969
6.326538 0.54114618
6.322436 0.52159652
6.318334 0.5053464
6.314232 0.4924831
6.31013 0.48300258
6.306028 0.47678919
6.301926 0.47361028
6.297824 0.47313394
6.293722 0.47497224
6.28962 0.47874413
6.285518 0.48414664
6.281416 0.49101852
6.277314 0.49938078
6.273212 0.50944276
6.26911 0.52156857
6.265008 0.5362077
6.260905 0.55380077
6.256803 0.574677
6.252701 0.59896189
6.248599 0.62651174
6.244497 0.65688637
6.240395 0.68936437
6.236293 0.72299753
6.232191 0.75669454
6.228089 0.78932016
6.223987 0.81979447
6.219885 0.84717854
6.215783 0.87073659
6.211681 0.88996966
6.207579 0.90462038
6.203477 0.91465311
6.199375 0.92021596
6.195273 0.92159249
6.191171 0.91915043
6.187069 0.91329322
6.182966 0.90441833
6.178864 0.89288432
6.174762 0.87898711
6.17066 0.86294522
6.166558 0.84489362
6.162456 0.82488648
6.158354 0.80290936
6.154252 0.77890225
6.15015 0.75279421
6.146048 0.72454965
6.141946 0.69422398
6.137844 0.66202421
6.133742 0.62836719
6.12964 0.59392612
6.125538 0.55965542
6.121436 0.52678443
6.117334 0.49677353
6.113232 0.47123057
6.10913 0.45179089
6.105028 0.4399705
6.100925 0.43700682
6.096823 0.44370542
6.092721 0.46031236
6.088619 0.48643016
6.084517 0.52099161
6.080415 0.56229845
6.076313 0.60812435
6.072211 0.65587247
6.068109 0.70277106
6.064007 0.74608447
6.059905 0.78331574
6.055803 0.81237809
6.051701 0.8317182
6.047599 0.84038193
6.043497 0.83802193
6.039395 0.82485511
6.035293 0.80158378
6.031191 0.7692976
6.027089 0.72937277
6.022986 0.68338139
6.018884 0.6330187
6.014782 0.58004984
6.01068 0.52627309
6.006578 0.47349306
6.002476 0.42349618
5.998374 0.37802188
5.994272 0.33872483
5.99017 0.3071263
5.986068 0.28455557
5.981966 0.27208429
5.977864 0.2704587
5.973762 0.28003541
5.96966 0.30072729
5.965558 0.3319665
5.961456 0.37269121
5.957354 0.42136167
5.953252 0.47600959
5.94915 0.53432118
5.945048 0.59375103
5.940945 0.65165926
5.936843 0.70546111
5.932741 0.75277547
5.928639 0.79155854
5.924537 0.82021064
5.920435 0.83764764
5.916333 0.84333369
5.912231 0.83727689
5.908129 0.81999381
5.904027 0.79245172
5.899925 0.75599753
5.895823 0.71228173
5.891721 0.66318264
5.887619 0.61073356
5.883517 0.55705284
5.879415 0.50427548
5.875313 0.45448453
5.871211 0.40964176
5.867109 0.37151896
5.863007 0.34163285
5.858904 0.32118824
5.854802 0.31103458
5.8507 0.31164028
5.846598 0.32308757
5.842496 0.34508816
5.838394 0.37701695
5.834292 0.41795859
5.83019 0.46675968
5.826088 0.52207923
5.821986 0.58243067
5.817884 0.64621197
5.813782 0.71172366
5.80968 0.77717938
5.805578 0.84071692
5.801476 0.90041992
5.797374 0.95436032
5.793272 1.0006685
5.78917 1.037633
5.785068 1.0638254
5.780965 1.078238
5.776863 1.0804177
5.772761 1.0705757
5.768659 1.0496529
5.764557 1.0193243
5.760455 0.98193348
5.756353 0.94035511
5.752251 0.89779444
5.748149 0.85753985
5.744047 0.82269259
5.739945 0.79590129
5.735843 0.7791298
5.731741 0.77348433
5.727639 0.77911979
5.723537 0.79523678
5.719435 0.82017013
5.715333 0.85155961
5.711231 0.88658291
5.707129 0.92222442
5.703027 0.95554855
5.698924 0.98394754
5.694822 1.0053374
5.69072 1.0182843
5.686618 1.0220535
5.682516 1.0165843
5.678414 1.0024028
5.674312 0.98049351
5.67021 0.95215047
5.666108 0.91883033
5.662006 0.88202447
5.657904 0.84316015
5.653802 0.80353376
5.6497 0.76427228
5.645598 0.72631501
5.641496 0.69040585
5.637394 0.65708826
5.633292 0.62669869
5.62919 0.5993592
5.625088 0.57497442
5.620985 0.55324065
5.616883 0.53367446
5.612781 0.51566562
5.608679 0.49855355
5.604577 0.4817204
5.600475 0.46468837
5.596373 0.44720515
5.592271 0.42930114
5.588169 0.41130527
5.584067 0.39381243
5.579965 0.37760347
5.575863 0.36352758
5.571761 0.35236336
5.567659 0.34467994
5.563557 0.34072002
5.559455 0.34032408
5.555353 0.3429088
5.551251 0.34750474
5.547149 0.35284901
5.543047 0.35752069
5.538944 0.36010031
5.534842 0.35933154
5.53074 0.35426358
5.526638 0.34435651
5.522536 0.32953787
5.518434 0.31020663
5.514332 0.28718863
5.51023 0.26165382
5.506128 0.23500998
5.502026 0.20878887
5.497924 0.18453935
5.493822 0.16373786
5.48972 0.14772202
5.485618 0.13764744
5.481516 0.13446354
5.477414 0.13890167
5.473312 0.15146802
5.46921 0.17243492
5.465108 0.20182718
5.461006 0.23940327
5.456903 0.28463439
5.452801 0.33668718
5.448699 0.39441673
5.444597 0.45637644
5.440495 0.52084968
5.436393 0.58590563
5.432291 0.64947881
5.428189 0.70946876
5.424087 0.7638539
5.419985 0.81081147
5.415883 0.8488342
5.411781 0.87683384
5.407679 0.89422174
5.403577 0.90095755
5.399475 0.89755911
5.395373 0.88506941
5.391271 0.86498043
5.387169 0.83911838
5.383067 0.80949962
5.378964 0.7781708
5.374862 0.74704977
5.37076 0.7177842
5.366658 0.69164297
5.362556 0.66945126
5.358454 0.65157395
5.354352 0.63794553
5.35025 0.6281384
5.346148 0.62145775
5.342046 0.61704881
5.337944 0.61400322
5.333842 0.61145376
5.32974 0.60865024
5.325638 0.60501262
5.321536 0.60016084
5.317434 0.59392186
5.313332 0.58631589
5.30923 0.57752409
5.305128 0.56784085
5.301026 0.55761511
5.296923 0.54718733
5.292821 0.53683044
5.288719 0.52670461
5.284617 0.51683491
5.280515 0.50711873
5.276413 0.49736493
5.272311 0.48736058
5.268209 0.47695515
5.264107 0.46614678
5.260005 0.45515318
5.255903 0.44445056
5.251801 0.43476858
5.247699 0.42703653
5.243597 0.42228446
5.239495 0.42151091
5.235393 0.42553572
5.231291 0.43485912
5.227189 0.44954819
5.223087 0.46916808
5.218984 0.49276892
5.214882 0.51893162
5.21078 0.54586794
5.206678 0.57156356
5.202576 0.59394779
5.198474 0.61107149
5.194372 0.6212748
5.19027 0.62332846
5.186168 0.61653646
5.182066 0.60079266
5.177964 0.5765891
5.173862 0.54497862
5.16976 0.50749859
5.165658 0.46606528
5.161556 0.42284997
5.157454 0.3801478
5.153352 0.34024898
5.14925 0.30531957
5.145148 0.27729596
5.141046 0.25779472
5.136943 0.24803708
5.132841 0.24878708
5.128739 0.26030306
5.124637 0.28230416
5.120535 0.31395631
5.116433 0.35388458
5.112331 0.40021982
5.108229 0.4506861
5.104127 0.50273232
5.100025 0.55370452
5.095923 0.60104865
5.091821 0.64252518
5.087719 0.67641163
5.083617 0.70166613
5.079515 0.71802686
5.075413 0.72602858
5.071311 0.72692789
5.067209 0.72254146
5.063107 0.71501483
5.059005 0.70655029
5.054902 0.69912984
5.0508 0.69427063
5.046698 0.69284658
5.042596 0.69500069
5.038494 0.70015923
5.034392 0.7071448
5.03029 0.71437094
5.026188 0.72008987
5.022086 0.72265805
5.017984 0.72078272
5.013882 0.71371645
5.00978 0.70137533
5.005678 0.68436787
5.001576 0.66393487
4.997474 0.64181269
4.993372 0.62004218
4.98927 0.60075143
4.985168 0.5859416
4.981066 0.57730207
4.976963 0.57607392
4.972861 0.58297173
4.968759 0.59816365
4.964657 0.62130134
4.960555 0.65158546
4.956453 0.68785014
4.952351 0.72865103
4.948249 0.77234572
4.944147 0.81716121
4.940045 0.86124879
4.935943 0.9027314
4.931841 0.93975076
4.927739 0.97052101
4.923637 0.99339321
4.919535 1.0069302
4.915433 1.0099879
4.911331 1.0017935
4.907229 0.98201227
4.903127 0.9507903
4.899025 0.90876751
4.894922 0.85705454
4.89082 0.79717448
4.886718 0.73097307
4.882616 0.66050555
4.878514 0.58791049
4.874412 0.51528226
4.87031 0.44455352
4.866208 0.37739718
4.862106 0.31515545
4.858004 0.25879946
4.853902 0.20892025
4.8498 0.16574836
4.845698 0.12919679
4.841596 0.098920402
4.837494 0.07438409
4.833392 0.054932558
4.82929 0.039855465
4.825188 0.028443614
4.821086 0.020033619
4.816983 0.014040589
4.812881 0.0099796294
4.808779 0.0074780953
4.804677 0.0062809595
4.800575 0.0062514704
4.796473 0.0073687719
4.792371 0.0097233213
4.788269 0.013509968
4.784167 0.01901764
4.780065 0.02661417
4.775963 0.036724498
4.771861 0.049800899
4.767759 0.066284835
4.763657 0.086561399
4.759555 0.11090901
4.755453 0.13944864
4.751351 0.17209794
4.747249 0.20853645
4.743147 0.24818726
4.739045 0.29021918
4.734942 0.33357129
4.73084 0.37699864
4.726738 0.41913565
4.722636 0.45857128
4.718534 0.49392946
4.714432 0.52394795
4.71033 0.54755033
4.706228 0.5639072
4.702126 0.57248461
4.698024 0.57307888
4.693922 0.56583762
4.68982 0.55126614
4.685718 0.53021823
4.681616 0.50386906
4.677514 0.47366809
4.673412 0.44127064
4.66931 0.40844829
4.665208 0.37698139
4.661106 0.34853974
4.657004 0.32456052
4.652901 0.30613483
4.648799 0.29391486
4.644697 0.28805336
4.640595 0.28818452
4.636493 0.29345194
4.632391 0.30258441
4.628289 0.31401494
4.624187 0.32603302
4.620085 0.33695607
4.615983 0.34530248
4.611881 0.34994802
4.607779 0.35024858
4.603677 0.34611547
4.599575 0.33803509
4.595473 0.32703059
4.591371 0.31456952
4.587269 0.30242743
4.583167 0.29252052
4.579065 0.28672367
4.574962 0.28668983
4.57086 0.2936863
4.566758 0.30846111
4.562656 0.33115036
4.558554 0.36123425
4.554452 0.39754684
4.55035 0.43834068
4.546248 0.48140401
4.542146 0.52422359
4.538044 0.56418187
4.533942 0.59877257
4.52984 0.6258155
4.525738 0.64364972
4.521636 0.65128433
4.517534 0.64848985
4.513432 0.6358182
4.50933 0.61454733
4.505228 0.58655459
4.501126 0.55413155
4.497024 0.51975947
4.492921 0.48586973
4.488819 0.45461465
4.484717 0.42767341
4.480615 0.40611285
4.476513 0.39031724
4.472411 0.3799923
4.468309 0.37424073
4.464207 0.37169845
4.460105 0.37071348
4.456003 0.36954581
4.451901 0.36656402
4.447799 0.36041654
4.443697 0.35015895
4.439595 0.33532559
4.435493 0.31594156
4.431391 0.29247873
4.427289 0.26576669
4.423187 0.23687432
4.419085 0.20697958
4.414982 0.17724493
4.41088 0.14871243
4.406778 0.12222791
4.402676 0.098398557
4.398574 0.077582515
4.394472 0.059905789
4.39037 0.045298572
4.386268 0.033542666
4.382166 0.024321976
4.378064 0.017269589
4.373962 0.012007266
4.36986 0.0081749798
4.365758 0.0054503408
4.361656 0.0035588065
4.357554 0.0022766283
4.353452 0.0014285843
4.34935 0.00088266445
4.345248 0.00054333937
4.341146 0.00034485797
4.337044 0.00024541355
4.332941 0.00022278007
4.328839 0.00027176121
4.324737 0.00040353496
4.320635 0.00064702942
4.316533 0.0010521174
4.312431 0.0016945941
4.308329 0.0026823658
4.304227 0.0041623227
4.300125 0.0063266811
4.296023 0.0094173825
4.291921 0.013726672
4.287819 0.019591632
4.283717 0.027380602
4.279615 0.037469832
4.275513 0.050209589
4.271411 0.065880709
4.267309 0.084644202
4.263207 0.10648901
4.259105 0.1311846
4.255003 0.15824667
4.2509 0.18692387
4.246798 0.21621264
4.242696 0.2449039
4.238594 0.27166134
4.234492 0.29512623
4.23039 0.31403898
4.226288 0.32736381
4.222186 0.33440144
4.218084 0.33487521
4.213982 0.32897867
4.20988 0.31737815
4.205778 0.30116917
4.201676 0.28179156
4.197574 0.26091291
4.193472 0.2402931
4.18937 0.22164328
4.185268 0.20649203
4.181166 0.19606918
4.177064 0.19121487
4.172961 0.19231877
4.168859 0.19929236
4.164757 0.21157518
4.160655 0.22817496
4.156553 0.24773987
4.152451 0.26865951
4.148349 0.28918862
4.144247 0.30758486
4.140145 0.32224942
4.136043 0.33185705
4.131941 0.33546232
4.127839 0.3325702
4.123737 0.32316293
4.119635 0.30768049
4.115533 0.28695768
4.111431 0.26212672
4.107329 0.23449835
4.103227 0.20543653
4.099125 0.17624173
4.095023 0.14805487
4.09092 0.12179041
4.086818 0.098101529
4.082716 0.077376345
4.078614 0.059759737
4.074512 0.045193524
4.07041 0.033466487
4.066308 0.024266659
4.062206 0.017229612
4.058104 0.011978615
4.054002 0.0081546079
4.0499 0.0054358206
4.045798 0.0035480714
4.041696 0.0022676942
4.037594 0.0014191955
4.033492 0.00086969139
4.02939 0.00052185735
4.025288 0.00030662374
4.021186 0.00017640889
4.017084 9.9385372e-05
4.012981 5.4821092e-05
4.008879 2.9613074e-05
4.004777 1.5659795e-05
4.000675 8.1133326e-06
3.996573 4.1157153e-06
3.992471 2.0430954e-06
3.988369 9.920232e-07
3.984267 4.72392e-07
3.980165 2.184813e-07
3.976063 1.003833e-07
3.971961 4.72392e-08
3.967859 1.77147e-08
3.963757 5.9049e-09
3.959655 5.9049e-09
3.955553 0
3.951451 0
3.947349 0
3.943247 0
3.939145 0
3.935043 0
3.93094 0
3.926838 0
3.922736 0
3.918634 0
3.914532 0
3.91043 0
3.906328 0
3.902226 5.9049e-09
3.898124 1.77147e-08
3.894022 3.54294e-08
3.88992 8.26686e-08
3.885818 1.77147e-07
3.881716 3.838185e-07
3.877614 8.148762e-07
3.873512 1.6828965e-06
3.86941 3.4071273e-06
3.865308 6.7552056e-06
3.861206 1.3120688e-05
3.857104 2.4954107e-05
3.853002 4.6459753e-05
3.848899 8.4711695e-05
3.844797 0.00015123039
3.840695 0.00026436237
3.836593 0.0004525102
3.832491 0.00075844898
3.828389 0.0012447647
3.824287 0.0020003912
3.820185 0.0031478018
3.816083 0.0048502612
3.811981 0.0073179308
3.807879 0.010811264
3.803777 0.015639754
3.799675 0.022153827
3.795573 0.030727889
3.791471 0.041733235
3.787369 0.055500456
3.783267 0.072273047
3.779165 0.092155536
3.775063 0.11506195
3.77096 0.14067189
3.766858 0.16840235
3.762756 0.19740322
3.758654 0.22658209
3.754552 0.25466085
3.75045 0.28026189
3.746348 0.30201685
3.742246 0.31868641
3.738144 0.32927685
3.734042 0.33313794
3.72994 0.33002911
3.725838 0.32014422
3.721736 0.30409153
3.717634 0.28283181
3.713532 0.25758315
3.70943 0.22970576
3.705328 0.20058183
3.701226 0.17150491
3.697124 0.14359085
3.693022 0.11771783
3.688919 0.094498081
3.684817 0.074279503
3.680715 0.057171584
3.676613 0.043088043
3.672511 0.031797904
3.668409 0.022977649
3.664307 0.016258404
3.660205 0.011264589
3.656103 0.0076421983
3.652001 0.0050767555
3.647899 0.0033023212
3.643797 0.0021033844
3.639695 0.0013118444
3.635593 0.00080114731
3.631491 0.00047907635
3.627389 0.00028051818
3.623287 0.00016083767
3.619185 9.0297731e-05
3.615083 4.9642494e-05
3.61098 2.6719673e-05
3.606878 1.4083187e-05
3.602776 7.2689319e-06
3.598674 3.6728478e-06
3.594572 1.8187092e-06
3.59047 8.798301e-07
3.586368 4.192479e-07
3.582266 1.948617e-07
3.578164 8.85735e-08
3.574062 4.13343e-08
3.56996 1.77147e-08
3.565858 5.9049e-09
3.561756 5.9049e-09
3.557654 0
3.553552 0
3.54945 0
3.545348 0
3.541246 0
3.537144 0
3.533042 0
3.528939 0
3.524837 0
3.520735 0
3.516633 0
3.512531 0
3.508429 0
3.504327 0
3.500225 0
3.496123 0
3.492021 0
3.487919 0
3.483817 0
3.479715 0
3.475613 0
3.471511 0
3.467409 0
3.463307 0
3.459205 0
3.455103 0
3.451001 0
3.446898 0
3.442796 0
3.438694 0
3.434592 0
3.43049 0
3.426388 0
3.422286 0
3.418184 0
3.414082 0
3.40998 0
3.405878 0
3.401776 0
3.397674 0
3.393572 0
3.38947 0
3.385368 0
3.381266 0
3.377164 0
3.373062 0
3.368959 0
3.364857 0
3.360755 0
3.356653 0
3.352551 0
3.348449 0
3.344347 0
3.340245 0
3.336143 0
3.332041 0
3.327939 0
3.323837 0
3.319735 0
3.315633 0
3.311531 0
3.307429 0
3.303327 0
3.299225 0
3.295123 0
3.291021 0
3.286918 0
3.282816 0
3.278714 0
3.274612 0
3.27051 0
3.266408 0
3.262306 0
3.258204 0
3.254102 0
3.25 0
