# Supplementary material for: Structural motifs of gold cluster anions with 17 to 69 atoms
Source: Nat Commun. 2026 Apr 10;17:5099. doi: 10.1038/s41467-026-71649-9 (PMC13246909; doi:10.1038/s41467-026-71649-9)
Supplement: Supplementary file 5 — Source Data [file 41467_2026_71649_MOESM5_ESM.zip › SupplementaryFigure2/19_th_LMBJ.dat]

11.45 0
11.445898 0
11.441796 0
11.437694 0
11.433592 0
11.42949 0
11.425388 0
11.421286 0
11.417184 0
11.413082 0
11.408979 0
11.404877 0
11.400775 0
11.396673 0
11.392571 0
11.388469 0
11.384367 0
11.380265 0
11.376163 0
11.372061 0
11.367959 0
11.363857 0
11.359755 0
11.355653 0
11.351551 0
11.347449 0
11.343347 0
11.339245 0
11.335143 0
11.331041 0
11.326938 0
11.322836 0
11.318734 0
11.314632 0
11.31053 0
11.306428 0
11.302326 0
11.298224 0
11.294122 0
11.29002 0
11.285918 0
11.281816 0
11.277714 0
11.273612 0
11.26951 0
11.265408 0
11.261306 0
11.257204 0
11.253102 0
11.248999 0
11.244897 0
11.240795 0
11.236693 0
11.232591 0
11.228489 0
11.224387 0
11.220285 0
11.216183 0
11.212081 0
11.207979 0
11.203877 0
11.199775 0
11.195673 0
11.191571 0
11.187469 0
11.183367 0
11.179265 0
11.175163 0
11.171061 0
11.166958 0
11.162856 0
11.158754 0
11.154652 0
11.15055 5.9049e-09
11.146448 1.18098e-08
11.142346 2.36196e-08
11.138244 5.31441e-08
11.134142 1.121931e-07
11.13004 2.480058e-07
11.125938 5.31441e-07
11.121836 1.1160261e-06
11.117734 2.2851963e-06
11.113632 4.5881073e-06
11.10953 9.0167823e-06
11.105428 1.7348596e-05
11.101326 3.2695431e-05
11.097224 6.0330363e-05
11.093122 0.00010900445
11.08902 0.00019284222
11.084917 0.00033406972
11.080815 0.00056667554
11.076713 0.00094122925
11.072611 0.0015308217
11.068509 0.0024379147
11.064407 0.0038016986
11.060305 0.005804995
11.056203 0.0086794354
11.052101 0.012707091
11.047999 0.018216552
11.043897 0.025571217
11.039795 0.035148102
11.035693 0.047306162
11.031591 0.062344584
11.027489 0.080453518
11.023387 0.10166152
11.019285 0.12578632
11.015183 0.15239666
11.011081 0.18079349
11.006978 0.21001744
11.002876 0.23888737
10.998774 0.26607023
10.994672 0.2901781
10.99057 0.30988335
10.986468 0.32403886
10.982366 0.33178842
10.978264 0.33265235
10.974162 0.32657672
10.97006 0.31393889
10.965958 0.29550869
10.961856 0.27237087
10.957754 0.24581949
10.953652 0.21723872
10.94955 0.18798509
10.945448 0.15928498
10.941346 0.13215741
10.937244 0.10736765
10.933142 0.085412347
10.92904 0.066532386
10.924937 0.050747053
10.920835 0.037901274
10.916733 0.027718008
10.912631 0.019848855
10.908529 0.013917914
10.904427 0.0095560473
10.900325 0.0064246198
10.896223 0.0042294319
10.892121 0.0027263514
10.888019 0.001720865
10.883917 0.0010635965
10.879815 0.00064368134
10.875713 0.00038144473
10.871611 0.00022133927
10.867509 0.00012576256
10.863407 6.996716e-05
10.859305 3.811613e-05
10.855203 2.0336476e-05
10.851101 1.0622915e-05
10.846998 5.432508e-06
10.842896 2.7221589e-06
10.838794 1.3345074e-06
10.834692 6.377292e-07
10.83059 3.011499e-07
10.826488 1.358127e-07
10.822386 6.49539e-08
10.818284 2.95245e-08
10.814182 1.18098e-08
10.81008 5.9049e-09
10.805978 0
10.801876 0
10.797774 0
10.793672 0
10.78957 0
10.785468 0
10.781366 0
10.777264 0
10.773162 0
10.76906 0
10.764957 0
10.760855 0
10.756753 0
10.752651 0
10.748549 0
10.744447 0
10.740345 0
10.736243 0
10.732141 0
10.728039 0
10.723937 0
10.719835 0
10.715733 0
10.711631 0
10.707529 0
10.703427 0
10.699325 0
10.695223 0
10.691121 0
10.687019 0
10.682916 0
10.678814 0
10.674712 0
10.67061 0
10.666508 0
10.662406 0
10.658304 0
10.654202 0
10.6501 0
10.645998 0
10.641896 0
10.637794 0
10.633692 0
10.62959 0
10.625488 0
10.621386 0
10.617284 0
10.613182 0
10.60908 0
10.604977 0
10.600875 0
10.596773 0
10.592671 0
10.588569 0
10.584467 0
10.580365 0
10.576263 0
10.572161 0
10.568059 0
10.563957 0
10.559855 0
10.555753 0
10.551651 0
10.547549 0
10.543447 0
10.539345 0
10.535243 0
10.531141 0
10.527039 0
10.522936 0
10.518834 0
10.514732 0
10.51063 0
10.506528 0
10.502426 0
10.498324 0
10.494222 0
10.49012 0
10.486018 0
10.481916 0
10.477814 0
10.473712 0
10.46961 0
10.465508 0
10.461406 0
10.457304 0
10.453202 0
10.4491 0
10.444997 0
10.440895 0
10.436793 0
10.432691 0
10.428589 0
10.424487 0
10.420385 0
10.416283 0
10.412181 0
10.408079 0
10.403977 0
10.399875 0
10.395773 0
10.391671 0
10.387569 0
10.383467 0
10.379365 0
10.375263 0
10.371161 0
10.367059 0
10.362956 0
10.358854 0
10.354752 0
10.35065 0
10.346548 0
10.342446 0
10.338344 0
10.334242 0
10.33014 0
10.326038 0
10.321936 0
10.317834 0
10.313732 0
10.30963 0
10.305528 0
10.301426 0
10.297324 0
10.293222 0
10.28912 0
10.285018 0
10.280915 0
10.276813 0
10.272711 0
10.268609 0
10.264507 0
10.260405 0
10.256303 0
10.252201 0
10.248099 0
10.243997 0
10.239895 0
10.235793 0
10.231691 5.9049e-09
10.227589 1.18098e-08
10.223487 2.95245e-08
10.219385 6.49539e-08
10.215283 1.476225e-07
10.211181 3.247695e-07
10.207079 6.908733e-07
10.202976 1.4407956e-06
10.198874 2.9288304e-06
10.194772 5.845851e-06
10.19067 1.1425981e-05
10.186568 2.187175e-05
10.182466 4.0997721e-05
10.178364 7.5275665e-05
10.174262 0.00013537574
10.17016 0.00023846939
10.166058 0.00041148296
10.161956 0.00069553227
10.157854 0.001151733
10.153752 0.0018684639
10.14965 0.002969899
10.145548 0.0046254794
10.141446 0.0070593493
10.137344 0.010558587
10.133242 0.015478302
10.12914 0.022241568
10.125038 0.03133173
10.120935 0.043275052
10.116833 0.058612031
10.112731 0.077857163
10.108629 0.10144817
10.104527 0.12968783
10.100425 0.16268337
10.096323 0.20028983
10.092221 0.24206502
10.088119 0.28724336
10.084017 0.33473505
10.079915 0.38315448
10.075813 0.43087944
10.071711 0.4761383
10.067609 0.51712001
10.063507 0.55209793
10.059405 0.57955735
10.055303 0.59831514
10.051201 0.60762068
10.047099 0.60722834
10.042996 0.59743439
10.038894 0.57907381
10.034792 0.55347574
10.03069 0.52237985
10.026588 0.48781882
10.022486 0.4519752
10.018384 0.41702326
10.014282 0.38496807
10.01018 0.35749496
10.006078 0.33584232
10.001976 0.32070937
9.997874 0.31220817
9.993772 0.30986551
9.98967 0.31267626
9.985568 0.31920415
9.981466 0.32772168
9.977364 0.33637558
9.973262 0.34336133
9.96916 0.34708859
9.965058 0.34631983
9.960955 0.34026793
9.956853 0.32864306
9.952751 0.31164608
9.948649 0.28991224
9.944547 0.2644151
9.940445 0.23634533
9.936343 0.20698072
9.932241 0.17756338
9.928139 0.14919766
9.924037 0.12277719
9.919935 0.098945168
9.915833 0.078086315
9.911731 0.060345746
9.907629 0.045666902
9.903527 0.033840273
9.899425 0.024554995
9.895323 0.017446842
9.891221 0.012138443
9.887119 0.0082694582
9.883017 0.0055164284
9.878914 0.0036033471
9.874812 0.0023047297
9.87071 0.001443441
9.866608 0.00088520356
9.862506 0.000531565
9.858404 0.00031255817
9.854302 0.00017995773
9.8502 0.00010145799
9.846098 5.6007977e-05
9.841996 3.0274422e-05
9.837894 1.6025899e-05
9.833792 8.3081943e-06
9.82969 4.2160986e-06
9.825588 2.0962395e-06
9.821486 1.0215477e-06
9.817384 4.960116e-07
9.813282 2.539107e-07
9.80918 1.594323e-07
9.805078 1.77147e-07
9.800975 3.011499e-07
9.796873 6.082047e-07
9.792771 1.2518388e-06
9.788669 2.5509168e-06
9.784567 5.0959287e-06
9.780465 9.979281e-06
9.776363 1.9149591e-05
9.772261 3.5966746e-05
9.768159 6.614669e-05
9.764057 0.00011913136
9.759955 0.00021008453
9.755853 0.00036276163
9.751751 0.00061336558
9.747649 0.0010155011
9.743547 0.0016462979
9.739445 0.0026133729
9.735343 0.0040621815
9.731241 0.006182761
9.727139 0.0092144902
9.723037 0.013446998
9.718934 0.019215188
9.714832 0.026886179
9.71073 0.036836544
9.706628 0.049418994
9.702526 0.06491935
9.698424 0.083506387
9.694322 0.10517935
9.69022 0.12971988
9.686118 0.15665628
9.682016 0.18524836
9.677914 0.21449945
9.673812 0.24319982
9.66971 0.27000112
9.665608 0.29351693
9.661506 0.31243955
9.657404 0.32565978
9.653302 0.33237439
9.6492 0.33216687
9.645098 0.32505028
9.640995 0.31146588
9.636893 0.29223799
9.632791 0.26849136
9.628689 0.24154279
9.624587 0.21278148
9.620485 0.18355345
9.616383 0.15506329
9.612281 0.12830298
9.608179 0.10401272
9.604077 0.082673909
9.599975 0.064530613
9.595873 0.049632562
9.591771 0.037892098
9.587669 0.029146917
9.583567 0.023221881
9.579465 0.01998439
9.575363 0.019389383
9.571261 0.021511267
9.567159 0.026560642
9.563057 0.034884236
9.558954 0.046946494
9.554852 0.063291842
9.55075 0.084487339
9.546648 0.11104734
9.542546 0.14334401
9.538444 0.18151055
9.534342 0.22534723
9.53024 0.27424243
9.526138 0.32712239
9.522036 0.38244216
9.517934 0.43822731
9.513832 0.49217017
9.50973 0.54177739
9.505628 0.58455774
9.501526 0.61823197
9.497424 0.64094149
9.493322 0.65143139
9.48922 0.64918512
9.485118 0.63449417
9.481016 0.60845485
9.476913 0.57289385
9.472811 0.5302336
9.468709 0.48331546
9.464607 0.43520225
9.460505 0.38898146
9.456403 0.34758628
9.452301 0.31364627
9.448199 0.2893717
9.444097 0.2764702
9.439995 0.27608991
9.435893 0.28878258
9.431791 0.31448115
9.427689 0.35249017
9.423587 0.40149161
9.419485 0.45957197
9.415383 0.52427862
9.411281 0.59271174
9.407179 0.6616552
9.403077 0.72774349
9.398974 0.7876556
9.394872 0.8383208
9.39077 0.87711721
9.386668 0.90204327
9.382566 0.91184395
9.378464 0.90607887
9.374362 0.88512606
9.37026 0.85012267
9.366158 0.80285104
9.362056 0.74558361
9.357954 0.6809037
9.353852 0.61151972
9.34975 0.54008952
9.345648 0.46906832
9.341546 0.40059028
9.337444 0.33638924
9.333342 0.27776023
9.32924 0.2255595
9.325138 0.18023823
9.321036 0.14190274
9.316933 0.11039289
9.312831 0.085370186
9.308729 0.066407184
9.304627 0.053070767
9.300525 0.044992887
9.296423 0.041923703
9.292321 0.043763086
9.288219 0.050567828
9.284117 0.062533045
9.280015 0.079947923
9.275913 0.10312774
9.271811 0.13232659
9.267709 0.16763801
9.263607 0.20889337
9.259505 0.25557053
9.255403 0.30672637
9.251301 0.36096634
9.247199 0.4164618
9.243097 0.47102089
9.238994 0.52221217
9.234892 0.56753262
9.23079 0.60460418
9.226688 0.63137716
9.222586 0.64631635
9.218484 0.6485458
9.214382 0.63793338
9.21028 0.61510349
9.206178 0.58137629
9.202076 0.53864146
9.197974 0.48918339
9.193872 0.43548005
9.18977 0.38000011
9.185668 0.32502105
9.181566 0.27248598
9.177464 0.22391005
9.173362 0.18033951
9.16926 0.14235957
9.165158 0.11014146
9.161056 0.08351662
9.156953 0.062064314
9.152851 0.045200864
9.148749 0.032260837
9.144647 0.02256404
9.140545 0.015465311
9.136443 0.010386973
9.132341 0.0068358961
9.128239 0.0044082559
9.124137 0.0027854181
9.120035 0.001724467
9.115933 0.0010460353
9.111831 0.00062166787
9.107729 0.00036197627
9.103627 0.00020649435
9.099525 0.00011542308
9.095423 6.3247384e-05
9.091321 3.4035844e-05
9.087219 1.8128043e-05
9.083117 9.861183e-06
9.079015 6.0702372e-06
9.074912 5.2258365e-06
9.07081 6.9736869e-06
9.066708 1.1975137e-05
9.062606 2.2113851e-05
9.058504 4.1009531e-05
9.054402 7.4944991e-05
9.0503 0.00013431876
9.046198 0.00023580037
9.042096 0.00040537729
9.037994 0.00068242339
9.033892 0.0011248953
9.02979 0.0018156741
9.025688 0.0028696515
9.021586 0.0044410517
9.017484 0.0067298913
9.013382 0.0099860834
9.00928 0.014509337
9.005178 0.020642639
9.001076 0.0287573
8.996973 0.039228016
8.992871 0.052397408
8.988769 0.06853123
8.984667 0.087767257
8.980565 0.11006311
8.976463 0.13515007
8.972361 0.162501
8.968259 0.19132031
8.964157 0.22056234
8.960055 0.24898141
8.955953 0.27521223
8.951851 0.29787484
8.947749 0.31569314
8.943647 0.32761347
8.939545 0.33290753
8.935443 0.33124607
8.931341 0.32273281
8.927239 0.30789367
8.923137 0.28762304
8.919035 0.26309455
8.914932 0.23564882
8.91083 0.20667311
8.906728 0.17748757
8.902626 0.14925097
8.898524 0.12289427
8.894422 0.099085787
8.89032 0.078226946
8.886218 0.060473717
8.882116 0.045776462
8.878014 0.033929945
8.873912 0.024625754
8.86981 0.017500972
8.865708 0.012178756
8.861606 0.0082988468
8.857504 0.0055376566
8.853402 0.0036190069
8.8493 0.0023174075
8.845198 0.0014560598
8.841096 0.00090167233
8.836993 0.00055786543
8.832891 0.00035853372
8.828789 0.00026211261
8.824687 0.0002474035
8.820585 0.00031120004
8.816483 0.00046799875
8.812381 0.00075177644
8.808279 0.0012197929
8.804177 0.0019582302
8.800075 0.0030893079
8.795973 0.004779119
8.791871 0.0072452533
8.787769 0.010762678
8.783667 0.015666119
8.779565 0.022346941
8.775463 0.031242519
8.771361 0.042816654
8.767259 0.057530313
8.763157 0.075803427
8.759055 0.09797008
8.754952 0.12423099
8.75085 0.15460881
8.746748 0.18891237
8.742646 0.22671595
8.738544 0.2673584
8.734442 0.30996478
8.73034 0.3534903
8.726238 0.39678304
8.722136 0.43865945
8.718034 0.47798469
8.713932 0.51374932
8.70983 0.54513443
8.705728 0.57155935
8.701626 0.59270813
8.697524 0.60853376
8.693422 0.6192413
8.68932 0.62525277
8.685218 0.62715828
8.681116 0.62565836
8.677014 0.62150352
8.672911 0.61543731
8.668809 0.60814908
8.664707 0.60024194
8.660605 0.59221981
8.656503 0.58449446
8.652401 0.57740984
8.648299 0.57127753
8.644197 0.56641361
8.640095 0.5631665
8.635993 0.56192588
8.631891 0.56310624
8.627789 0.56710451
8.623687 0.57423651
8.619585 0.58466369
8.615483 0.59832426
8.611381 0.61488411
8.607279 0.63372008
8.603177 0.65394254
8.599075 0.67445703
8.594972 0.69405728
8.59087 0.71153575
8.586768 0.72579454
8.582666 0.73593927
8.578564 0.74134212
8.574462 0.74166586
8.57036 0.73684848
8.566258 0.72705494
8.562156 0.71260884
8.558054 0.69391947
8.553952 0.67142017
8.54985 0.64553036
8.545748 0.61664821
8.541646 0.58517413
8.537544 0.55155853
8.533442 0.51636221
8.52934 0.48031494
8.525238 0.44435811
8.521136 0.40965959
8.517034 0.37759403
8.512931 0.34968696
8.508829 0.3275266
8.504727 0.31265148
8.500625 0.30642508
8.496523 0.30990992
8.492421 0.32375329
8.488319 0.34809608
8.484217 0.38251362
8.480115 0.42599549
8.476013 0.47696785
8.471911 0.53335873
8.467809 0.59270304
8.463707 0.65228037
8.459605 0.70927547
8.455503 0.76094873
8.451401 0.80480309
8.447299 0.83873401
8.443197 0.86115123
8.439095 0.87106431
8.434992 0.86812763
8.43089 0.85264459
8.426788 0.82553392
8.422686 0.78826327
8.418584 0.74275634
8.414482 0.69128044
8.41038 0.63632049
8.406278 0.58044566
8.402176 0.52617425
8.398074 0.47584269
8.393972 0.43148496
8.38987 0.39472914
8.385768 0.36671793
8.381666 0.34805948
8.377564 0.3388132
8.373462 0.33851314
8.36936 0.34622762
8.365258 0.36065049
8.361156 0.38021563
8.357054 0.40322313
8.352951 0.42796472
8.348849 0.45283587
8.344747 0.4764248
8.340645 0.49757256
8.336543 0.51540296
8.332441 0.5293263
8.328339 0.5390239
8.324237 0.5444222
8.320135 0.54566432
8.316033 0.54308402
8.311931 0.53718328
8.307829 0.52861062
8.303727 0.51813519
8.299625 0.50661123
8.295523 0.4949299
8.291421 0.48395983
8.287319 0.47448251
8.283217 0.46713289
8.279115 0.46235763
8.275013 0.46040198
8.27091 0.4613317
8.266808 0.46508967
8.262706 0.47157835
8.258604 0.48075239
8.254502 0.49270125
8.2504 0.50770126
8.246298 0.52622106
8.242196 0.54887214
8.238094 0.57630701
8.233992 0.60907844
8.22989 0.64748171
8.225788 0.6914076
8.221686 0.74023308
8.217584 0.79277206
8.213482 0.84729913
8.20938 0.90164693
8.205278 0.9533662
8.201176 0.99992696
8.197074 1.0389333
8.192971 1.0683232
8.188869 1.0865272
8.184767 1.0925702
8.180665 1.0861075
8.176563 1.0673992
8.172461 1.0372356
8.168359 0.99683077
8.164257 0.94770422
8.160155 0.89156918
8.156053 0.83023871
8.151951 0.76555617
8.147849 0.69934882
8.143747 0.63339825
8.139645 0.5694182
8.135543 0.50903031
8.131441 0.4537304
8.127339 0.40484174
8.123237 0.36345662
8.119135 0.33037176
8.115033 0.3060269
8.11093 0.2904571
8.106828 0.28326992
8.102726 0.28365631
8.098624 0.29044076
8.094522 0.30217113
8.09042 0.31724353
8.086318 0.33405156
8.082216 0.35114441
8.078114 0.36737536
8.074012 0.38202042
8.06991 0.39484963
8.065808 0.40613718
8.061706 0.41660469
8.057604 0.42730058
8.053502 0.43942794
8.0494 0.45414192
8.045298 0.47234353
8.041196 0.49449887
8.037094 0.52051116
8.032991 0.54966653
8.028889 0.58066475
8.024787 0.61173438
8.020685 0.64081932
8.016583 0.66581298
8.012481 0.68480834
8.008379 0.69632939
8.004277 0.69951121
8.000175 0.69420297
7.996073 0.68097911
7.991971 0.66105758
7.987869 0.63613724
7.983767 0.60817868
7.979665 0.57916026
7.975563 0.55084492
7.971461 0.52459015
7.967359 0.5012269
7.963257 0.48102186
7.959155 0.46372496
7.955053 0.44869125
7.95095 0.43505575
7.946848 0.42193347
7.942746 0.40861391
7.938644 0.39472216
7.934542 0.38032444
7.93044 0.36596505
7.926338 0.35263136
7.922236 0.34165348
7.918134 0.33455289
7.914032 0.33286013
7.90993 0.33792459
7.905828 0.35073895
7.901726 0.37179935
7.897624 0.40101731
7.893522 0.43769425
7.88942 0.48056268
7.885318 0.52789086
7.881216 0.57764065
7.877114 0.62766199
7.873012 0.67590196
7.868909 0.72060402
7.864807 0.76047284
7.860705 0.79478348
7.856603 0.82342023
7.852501 0.84683909
7.848399 0.86595801
7.844297 0.88198891
7.840195 0.89623347
7.836093 0.90986999
7.831991 0.92375988
7.827889 0.93830011
7.823787 0.95334152
7.819685 0.96818486
7.815583 0.98165557
7.811481 0.99224836
7.807379 0.9983231
7.803277 0.99832612
7.799175 0.99100734
7.795073 0.97560301
7.79097 0.95195817
7.786868 0.92057047
7.782766 0.88254803
7.778664 0.83948625
7.774562 0.79328088
7.77046 0.74590427
7.766358 0.69917738
7.762256 0.65457092
7.758154 0.6130637
7.754052 0.57507675
7.74995 0.54048919
7.745848 0.50872888
7.741746 0.47891887
7.737644 0.45005369
7.733542 0.4211762
7.72944 0.39152842
7.725338 0.36065632
7.721236 0.32845814
7.717134 0.29517581
7.713032 0.26133841
7.708929 0.2276729
7.704827 0.19500048
7.700725 0.16413641
7.696623 0.13580796
7.692521 0.11059977
7.688419 0.088930304
7.684317 0.071057382
7.680215 0.057106908
7.676113 0.047116053
7.672011 0.041081429
7.667909 0.039003217
7.663807 0.040917845
7.659705 0.0469141
7.655603 0.057130049
7.651501 0.071730912
7.647399 0.090870506
7.643297 0.11464103
7.639195 0.14301768
7.635093 0.17580556
7.63099 0.21259661
7.626888 0.25274293
7.622786 0.29535177
7.618684 0.33930403
7.614582 0.38329577
7.61048 0.4258992
7.606378 0.4656371
7.602276 0.50106397
7.598174 0.53084655
7.594072 0.55383745
7.58997 0.56913716
7.585868 0.57614145
7.581766 0.57457231
7.577664 0.56449194
7.573562 0.54629961
7.56946 0.52071127
7.565358 0.48872233
7.561256 0.45155443
7.557154 0.41058828
7.553052 0.36728614
7.548949 0.32310915
7.544847 0.27943623
7.540745 0.23749129
7.536643 0.19828556
7.532541 0.1625798
7.528439 0.13086895
7.524337 0.10338887
7.520235 0.080142431
7.516133 0.060939814
7.512031 0.045447222
7.507929 0.033237832
7.503827 0.023839693
7.499725 0.016776789
7.495623 0.011601079
7.491521 0.0079149339
7.487419 0.0053849263
7.483317 0.0037485663
7.479215 0.0028162771
7.475113 0.0024706279
7.471011 0.002664657
7.466908 0.003420431
7.462806 0.0048281061
7.458704 0.0070451657
7.454602 0.010294378
7.4505 0.014858789
7.446398 0.021071323
7.442296 0.029296801
7.438194 0.0399047
7.434092 0.053232
7.42999 0.069537148
7.425888 0.088948284
7.421786 0.11141095
7.417684 0.13664226
7.413582 0.16409982
7.40948 0.19297304
7.405378 0.22220331
7.401276 0.25053574
7.397174 0.27660125
7.393072 0.29902248
7.388969 0.31653286
7.384867 0.32809456
7.380765 0.3330002
7.376663 0.33094455
7.372561 0.32205587
7.368459 0.30688275
7.364357 0.28633799
7.360255 0.26160783
7.356153 0.23403874
7.352051 0.20501707
7.347949 0.17585615
7.343847 0.14770334
7.339745 0.12147541
7.335643 0.09782541
7.331541 0.077140108
7.327439 0.059562655
7.323337 0.04503323
7.319235 0.033339372
7.315133 0.024168348
7.311031 0.017155441
7.306928 0.011924001
7.302826 0.0081153521
7.298724 0.0054082743
7.294622 0.0035292052
7.29052 0.002255099
7.286418 0.0014110408
7.282316 0.00086466632
7.278214 0.00051912338
7.274112 0.00030580296
7.27001 0.00017766073
7.265908 0.00010359557
7.261806 6.4068165e-05
7.257704 4.7924168e-05
7.253602 5.0410131e-05
7.2495 7.2281881e-05
7.245398 0.00011994623
7.241296 0.00020670102
7.237194 0.00035506164
7.233092 0.00060033937
7.228989 0.00099556024
7.224887 0.0016176474
7.220785 0.002574808
7.216683 0.0040146057
7.212581 0.0061320084
7.208479 0.0091762264
7.204377 0.013454846
7.200275 0.019333404
7.196173 0.027228828
7.192071 0.037595111
7.187969 0.050900823
7.183867 0.067598846
7.179765 0.088090456
7.175663 0.11268717
7.171561 0.14157501
7.167459 0.17478629
7.163357 0.21218317
7.159255 0.25345612
7.155153 0.29813693
7.151051 0.34562361
7.146948 0.39521115
7.142846 0.44612068
7.138744 0.49751947
7.134642 0.54852683
7.13054 0.59820472
7.126438 0.6455374
7.122336 0.68940949
7.118234 0.72859473
7.114132 0.76176862
7.11003 0.78755448
7.105928 0.80460642
7.101826 0.81172424
7.097724 0.80798681
7.093622 0.79288401
7.08952 0.76642448
7.085418 0.72919829
7.081316 0.68237999
7.077214 0.62766696
7.073112 0.56715862
7.06901 0.50319209
7.064907 0.43815616
7.060805 0.37430826
7.056703 0.31361699
7.052601 0.25764722
7.048499 0.20749706
7.044397 0.16378724
7.040295 0.12669646
7.036193 0.096031034
7.032091 0.07131454
7.027989 0.05188367
7.023887 0.036978456
7.019785 0.025818709
7.015683 0.017662211
7.011581 0.011843659
7.007479 0.0077961332
7.003377 0.005058533
6.999275 0.003273027
6.995173 0.0021768237
6.991071 0.0015917544
6.986968 0.0014145837
6.982866 0.0016099651
6.978764 0.0022071749
6.974662 0.0033008745
6.97056 0.0050555038
6.966458 0.0077121124
6.962356 0.0115957
6.958254 0.017120531
6.954152 0.024790063
6.95005 0.035188126
6.945948 0.048957644
6.941846 0.066764153
6.937744 0.089242755
6.933642 0.11692909
6.92954 0.15017822
6.925438 0.189078
6.921336 0.23336692
6.917234 0.2823681
6.913132 0.33495246
6.90903 0.38954183
6.904927 0.44416021
6.900825 0.49653528
6.896723 0.54424553
6.892621 0.5849014
6.888519 0.61634238
6.884417 0.6368282
6.880315 0.64520124
6.876213 0.64100007
6.872111 0.62450994
6.868009 0.59674435
6.863907 0.55936132
6.859805 0.51452644
6.855703 0.46474158
6.851601 0.41266111
6.847499 0.36091745
6.843397 0.31197352
6.839295 0.26801341
6.835193 0.23087486
6.831091 0.20201956
6.826988 0.18253137
6.822886 0.17312951
6.818784 0.17418338
6.814682 0.18571839
6.81058 0.20740792
6.806478 0.2385523
6.802376 0.27805266
6.798274 0.32439226
6.794172 0.37564031
6.79007 0.42949249
6.785968 0.4833581
6.781866 0.53449637
6.777764 0.58019586
6.773662 0.6179817
6.76956 0.64582809
6.765458 0.66234939
6.761356 0.66694339
6.757254 0.65986464
6.753152 0.64221441
6.74905 0.61584479
6.744947 0.58318595
6.740845 0.54701609
6.736743 0.51020107
6.732641 0.47543433
6.728539 0.44500664
6.724437 0.42063072
6.720335 0.40333748
6.716233 0.39345095
6.712131 0.39063887
6.708029 0.39402629
6.703927 0.40235273
6.699825 0.41414872
6.695723 0.42790745
6.691621 0.44222921
6.687519 0.455923
6.683417 0.46805708
6.679315 0.47795979
6.675213 0.48517978
6.671111 0.48942163
6.667009 0.49047535
6.662906 0.4881578
6.658804 0.4822794
6.654702 0.47264312
6.6506 0.45907412
6.646498 0.44147194
6.642396 0.41987169
6.638294 0.39449934
6.634192 0.36580778
6.63009 0.334485
6.625988 0.30143178
6.621886 0.26771253
6.617784 0.23448794
6.613682 0.20294049
6.60958 0.1742042
6.605478 0.14930721
6.601376 0.12913228
6.597274 0.11439555
6.593172 0.10564014
6.58907 0.10323889
6.584967 0.10739944
6.580865 0.11816668
6.576763 0.13541946
6.572661 0.15886188
6.568559 0.18801261
6.564457 0.22219736
6.560355 0.26055079
6.556253 0.30203272
6.552151 0.34546184
6.548049 0.38956657
6.543947 0.43304962
6.539845 0.47466021
6.535743 0.51326574
6.531641 0.5479151
6.527539 0.57788614
6.523437 0.60271236
6.519335 0.62218646
6.515233 0.63634135
6.511131 0.64541159
6.507029 0.64978077
6.502926 0.64992166
6.498824 0.64633679
6.494722 0.63950761
6.49062 0.62985913
6.486518 0.61774583
6.482416 0.60346138
6.478314 0.5872713
6.474212 0.56946347
6.47011 0.5504074
6.466008 0.53061036
6.461906 0.51075736
6.457804 0.49172358
6.453702 0.47455145
6.4496 0.46039051
6.445498 0.4504049
6.441396 0.44565949
6.437294 0.44700049
6.433192 0.45494802
6.42909 0.46961725
6.424987 0.49068046
6.420885 0.51737621
6.416783 0.54856457
6.412681 0.58282102
6.408579 0.61855581
6.404477 0.65414362
6.400375 0.68804752
6.396273 0.71892406
6.392171 0.74570011
6.388069 0.76761736
6.383967 0.78424451
6.379865 0.79546196
6.375763 0.80142546
6.371661 0.80251628
6.367559 0.79928524
6.363457 0.79239607
6.359355 0.7825723
6.355253 0.77054987
6.351151 0.75703704
6.347049 0.74268228
6.342946 0.72805081
6.338844 0.71361029
6.334742 0.69972593
6.33064 0.68666458
6.326538 0.67460649
6.322436 0.66366228
6.318334 0.6538921
6.314232 0.64532411
6.31013 0.63796968
6.306028 0.63183439
6.301926 0.62692525
6.297824 0.62325558
6.293722 0.62084962
6.28962 0.61974816
6.285518 0.62001533
6.281416 0.62174514
6.277314 0.62506476
6.273212 0.63013156
6.26911 0.6371212
6.265008 0.64620607
6.260905 0.65752545
6.256803 0.67115121
6.252701 0.68705399
6.248599 0.70507577
6.244497 0.72491335
6.240395 0.7461162
6.236293 0.76809968
6.232191 0.79017303
6.228089 0.81157947
6.223987 0.83154512
6.219885 0.84933265
6.215783 0.86429503
6.211681 0.87592492
6.207579 0.8838947
6.203477 0.88808247
6.199375 0.8885801
6.195273 0.88568068
6.191171 0.87984493
6.187069 0.87164927
6.182966 0.86172093
6.178864 0.8506684
6.174762 0.83901675
6.17066 0.8271579
6.166558 0.81532355
6.162456 0.80358613
6.158354 0.79188795
6.154252 0.78009491
6.15015 0.76806628
6.146048 0.75572897
6.141946 0.74314333
6.137844 0.73054761
6.133742 0.71837085
6.12964 0.70720813
6.125538 0.69775804
6.121436 0.69072818
6.117334 0.68672103
6.113232 0.68611693
6.10913 0.6889732
6.105028 0.69495834
6.100925 0.70333574
6.096823 0.71300483
6.092721 0.72259871
6.088619 0.73062795
6.084517 0.73565167
6.080415 0.73645163
6.076313 0.73218306
6.072211 0.72247849
6.068109 0.70748776
6.064007 0.68784679
6.059905 0.66457936
6.055803 0.63894664
6.051701 0.61226781
6.047599 0.58573984
6.043497 0.5602843
6.039395 0.53644455
6.035293 0.51434808
6.031191 0.49373827
6.027089 0.4740682
6.022986 0.45464009
6.018884 0.43476691
6.014782 0.41393076
6.01068 0.39191416
6.006578 0.36888602
6.002476 0.34543195
5.998374 0.32252719
5.994272 0.30145838
5.99017 0.28370666
5.986068 0.2708078
5.981966 0.26420618
5.977864 0.2651177
5.973762 0.27441427
5.96966 0.29253825
5.965558 0.31945205
5.961456 0.35462434
5.957354 0.39705146
5.953252 0.44531053
5.94915 0.49763862
5.945048 0.55203097
5.940945 0.60635054
5.936843 0.65844078
5.932741 0.70623406
5.928639 0.74784954
5.924537 0.78167606
5.920435 0.80643785
5.916333 0.82124298
5.912231 0.82561573
5.908129 0.8195148
5.904027 0.80333905
5.899925 0.77792109
5.895823 0.74450814
5.891721 0.70472797
5.887619 0.66053734
5.883517 0.61415112
5.879415 0.56795132
5.875313 0.52437804
5.871211 0.48580713
5.867109 0.4544218
5.863007 0.43208802
5.858904 0.42024394
5.854802 0.4198138
5.8507 0.43115442
5.846598 0.45403985
5.842496 0.48768533
5.838394 0.53080763
5.834292 0.58171466
5.83019 0.63841381
5.826088 0.69872704
5.821986 0.76040046
5.817884 0.82119904
5.813782 0.87898018
5.80968 0.93174569
5.805578 0.97767632
5.801476 1.0151573
5.797374 1.042805
5.793272 1.059504
5.78917 1.0644603
5.785068 1.0572707
5.780965 1.0380008
5.776863 1.0072604
5.772761 0.96625841
5.768659 0.91682078
5.764557 0.86135771
5.760455 0.80277186
5.756353 0.744308
5.752251 0.68935288
5.748149 0.64120209
5.744047 0.60281545
5.739945 0.57658541
5.735843 0.56414188
5.731741 0.56621352
5.727639 0.58256003
5.723537 0.61198291
5.719435 0.65241475
5.715333 0.70107973
5.711231 0.75471109
5.707129 0.80980562
5.703027 0.86289164
5.698924 0.91078504
5.694822 0.95080916
5.69072 0.98095831
5.686618 0.99999101
5.682516 1.0074477
5.678414 1.0035965
5.674312 0.98931984
5.67021 0.96596069
5.666108 0.93515179
5.662006 0.89865024
5.657904 0.85819719
5.653802 0.8154149
5.6497 0.77174582
5.645598 0.72842976
5.641496 0.68650864
5.637394 0.64684464
5.633292 0.6101373
5.62919 0.5769287
5.625088 0.54759173
5.620985 0.52230345
5.616883 0.50101234
5.612781 0.48341205
5.608679 0.46893548
5.604577 0.45678003
5.600475 0.44596927
5.596373 0.43544865
5.592271 0.42420519
5.588169 0.41139526
5.584067 0.39646143
5.579965 0.37921976
5.575863 0.35990318
5.571761 0.33915248
5.567659 0.31795476
5.563557 0.29753614
5.559455 0.27922207
5.555353 0.26428224
5.551251 0.25377856
5.547149 0.24843381
5.543047 0.24853578
5.538944 0.25388725
5.534842 0.26380765
5.53074 0.27718659
5.526638 0.29258461
5.522536 0.30837147
5.518434 0.32288844
5.514332 0.33461833
5.51023 0.34234568
5.506128 0.34529042
5.502026 0.34320087
5.497924 0.33639651
5.493822 0.32575625
5.48972 0.31265415
5.485618 0.2988493
5.481516 0.28634152
5.477414 0.2772059
5.473312 0.27342111
5.46921 0.27670476
5.465108 0.2883683
5.461006 0.30920156
5.456903 0.33939531
5.452801 0.37850779
5.448699 0.42547932
5.444597 0.47869604
5.440495 0.53610019
5.436393 0.59534052
5.432291 0.65395156
5.428189 0.70954658
5.424087 0.76000599
5.419985 0.80364252
5.415883 0.83932556
5.411781 0.86655163
5.407679 0.8854536
5.403577 0.89674826
5.399475 0.90162866
5.395373 0.90161334
5.391271 0.89836871
5.387169 0.89352314
5.383067 0.88849123
5.378964 0.884326
5.374862 0.88161408
5.37076 0.88042505
5.366658 0.88032151
5.362556 0.88043053
5.358454 0.87956988
5.354352 0.87641575
5.35025 0.86969169
5.346148 0.85835419
5.342046 0.84174869
5.337944 0.81971253
5.333842 0.79260829
5.32974 0.76128074
5.325638 0.72694342
5.321536 0.69101199
5.317434 0.65491114
5.313332 0.61988603
5.30923 0.58684874
5.305128 0.55628395
5.301026 0.5282273
5.296923 0.50231783
5.292821 0.47791298
5.288719 0.45424522
5.284617 0.43059339
5.280515 0.40644119
5.276413 0.38159905
5.272311 0.35627317
5.268209 0.33107436
5.264107 0.30696926
5.260005 0.28518362
5.255903 0.26707301
5.251801 0.25397838
5.247699 0.24708351
5.243597 0.24728885
5.239495 0.25511258
5.235393 0.2706258
5.231291 0.2934248
5.227189 0.32264033
5.223087 0.35698125
5.218984 0.39480786
5.214882 0.43422918
5.21078 0.47321709
5.206678 0.50972972
5.202576 0.54183655
5.198474 0.56783749
5.194372 0.58636934
5.19027 0.59649359
5.186168 0.59776101
5.182066 0.59024955
5.177964 0.57457334
5.173862 0.55186178
5.16976 0.52370852
5.165658 0.49209173
5.161556 0.45926782
5.157454 0.42764253
5.153352 0.39962448
5.14925 0.37746842
5.145148 0.36311673
5.141046 0.35804992
5.136943 0.36315795
5.132841 0.37864538
5.128739 0.403983
5.124637 0.43791684
5.120535 0.47854191
5.116433 0.52344186
5.112331 0.56988828
5.108229 0.61508452
5.104127 0.65643057
5.100025 0.69177902
5.095923 0.71964951
5.091821 0.73937103
5.087719 0.75112894
5.083617 0.75590535
5.079515 0.75531713
5.075413 0.75137094
5.071311 0.74616844
5.067209 0.74160408
5.063107 0.73909926
5.059005 0.73941278
5.054902 0.7425552
5.0508 0.74781908
5.046698 0.75391852
5.042596 0.75921462
5.038494 0.76199011
5.034392 0.76072978
5.03029 0.75436351
5.026188 0.74243617
5.022086 0.72518195
5.017984 0.70349654
5.013882 0.67881754
5.00978 0.65293736
5.005678 0.62778178
5.001576 0.60519043
4.997474 0.58673166
4.993372 0.5735754
4.98927 0.56643516
4.985168 0.56557708
4.981066 0.57088263
4.976963 0.58194355
4.972861 0.59816498
4.968759 0.61885489
4.964657 0.6432845
4.960555 0.67071296
4.956453 0.70037901
4.952351 0.73146967
4.948249 0.76308073
4.944147 0.79418463
4.940045 0.82361859
4.935943 0.85010091
4.931841 0.87227714
4.927739 0.8887919
4.923637 0.89837738
4.919535 0.89994768
4.915433 0.89268707
4.911331 0.87612247
4.907229 0.85017218
4.903127 0.81516666
4.899025 0.77183966
4.894922 0.72129079
4.89082 0.66492279
4.886718 0.60435866
4.882616 0.54134516
4.878514 0.47765022
4.874412 0.41496245
4.87031 0.35480086
4.866208 0.29844177
4.862106 0.24686849
4.858004 0.20074662
4.853902 0.16042542
4.8498 0.12596263
4.845698 0.097168336
4.841596 0.073661496
4.837494 0.054932747
4.833392 0.040407278
4.82929 0.029502581
4.825188 0.021677833
4.821086 0.016472734
4.816983 0.013535418
4.812881 0.012639586
4.808779 0.013691733
4.804677 0.01672893
4.800575 0.021907675
4.796473 0.029483762
4.792371 0.039783148
4.788269 0.053164194
4.784167 0.069972321
4.780065 0.090489557
4.775963 0.11488284
4.771861 0.14315606
4.767759 0.17511192
4.763657 0.21032898
4.759555 0.24815855
4.755453 0.28774333
4.751351 0.32805679
4.747249 0.36795945
4.743147 0.4062651
4.739045 0.44180924
4.734942 0.47351183
4.73084 0.50042856
4.726738 0.52178756
4.722636 0.53701224
4.718534 0.54573342
4.714432 0.54779568
4.71033 0.54326257
4.706228 0.53242354
4.702126 0.51580219
4.698024 0.49416243
4.693922 0.46850622
4.68982 0.44005585
4.685718 0.41021455
4.681616 0.38050191
4.677514 0.35246501
4.673412 0.3275707
4.66931 0.30708858
4.665208 0.29197771
4.661106 0.2827907
4.657004 0.2796088
4.652901 0.28201813
4.648799 0.28913374
4.644697 0.29967208
4.640595 0.31206734
4.636493 0.32462109
4.632391 0.33567063
4.628289 0.34375838
4.624187 0.34778402
4.620085 0.34712272
4.615983 0.34169662
4.611881 0.33199208
4.607779 0.31902146
4.603677 0.30423423
4.599575 0.28938755
4.595473 0.27638946
4.591371 0.26712982
4.587269 0.26331346
4.583167 0.26630863
4.579065 0.27702166
4.574962 0.29580574
4.57086 0.32241004
4.566758 0.35597279
4.562656 0.39506007
4.558554 0.43774984
4.554452 0.4817579
4.55035 0.52459897
4.546248 0.56377245
4.542146 0.59695899
4.538044 0.62221061
4.533942 0.63811661
4.52984 0.64392737
4.525738 0.63962184
4.521636 0.62590931
4.517534 0.60416271
4.513432 0.57628848
4.50933 0.54454494
4.505228 0.51132749
4.501126 0.47894268
4.497024 0.44939505
4.492921 0.42420901
4.488819 0.40430452
4.484717 0.38993908
4.480615 0.38072091
4.476513 0.37569041
4.472411 0.37345859
4.468309 0.37238524
4.464207 0.37077488
4.460105 0.36706712
4.456003 0.35999949
4.451901 0.34872539
4.447799 0.33287603
4.443697 0.31256343
4.439595 0.28832929
4.435493 0.26105108
4.431391 0.23182157
4.427289 0.2018195
4.423187 0.17218814
4.419085 0.14393541
4.414982 0.11786389
4.41088 0.094534231
4.406778 0.074259963
4.402676 0.057128248
4.398574 0.043038643
4.394472 0.031751509
4.39037 0.022938175
4.386268 0.016226907
4.382166 0.011240644
4.378064 0.0076247494
4.373962 0.0050646386
4.36986 0.0032945622
4.365758 0.0020994104
4.361656 0.0013117617
4.357554 0.0008060838
4.353452 0.00049183684
4.34935 0.00030667689
4.345248 0.00021057464
4.341146 0.00018141034
4.337044 0.00021224573
4.332941 0.00031041469
4.328839 0.00049848575
4.324737 0.00081701377
4.320635 0.0013290454
4.316533 0.002125953
4.312431 0.0033343022
4.308329 0.0051226956
4.304227 0.0077074652
4.300125 0.011355524
4.296023 0.016382248
4.291921 0.023142313
4.287819 0.03201152
4.283717 0.043358269
4.279615 0.057504786
4.275513 0.074679784
4.271411 0.09496644
4.267309 0.11825156
4.263207 0.14418356
4.259105 0.17214752
4.255003 0.201265
4.2509 0.23042426
4.246798 0.25834275
4.242696 0.28365949
4.238594 0.30504961
4.234492 0.32134935
4.23039 0.33167689
4.226288 0.33553375
4.222186 0.3328733
4.218084 0.32412669
4.213982 0.31018241
4.20988 0.29232117
4.205778 0.27211359
4.201676 0.25129212
4.197574 0.23161034
4.193472 0.21470322
4.18937 0.20196012
4.185268 0.19441975
4.181166 0.1926934
4.177064 0.19692069
4.172961 0.20675952
4.168859 0.22141069
4.164757 0.23967628
4.160655 0.26004888
4.156553 0.28082695
4.152451 0.30024846
4.148349 0.31663257
4.144247 0.32851669
4.140145 0.33477526
4.136043 0.33470751
4.131941 0.32808432
4.127839 0.315149
4.123737 0.29657247
4.119635 0.27336948
4.115533 0.2467872
4.111431 0.2181807
4.107329 0.18889074
4.103227 0.16013737
4.099125 0.13293954
4.095023 0.10806619
4.09092 0.086019424
4.086818 0.067045876
4.082716 0.051169968
4.078614 0.038240623
4.074512 0.027983427
4.07041 0.02005131
4.066308 0.014068578
4.062206 0.009665471
4.058104 0.0065022161
4.054002 0.0042831665
4.0499 0.0027627019
4.045798 0.001744892
4.041696 0.0010791146
4.037594 0.00065348347
4.033492 0.00038749135
4.02939 0.0002249885
4.025288 0.00012791194
4.021186 7.1213094e-05
4.017084 3.8818813e-05
4.012981 2.0720294e-05
4.008879 1.0829587e-05
4.004777 5.5447011e-06
4.000675 2.775303e-06
3.996573 1.3640319e-06
3.992471 6.554439e-07
3.988369 3.070548e-07
3.984267 1.417176e-07
3.980165 6.49539e-08
3.976063 2.95245e-08
3.971961 1.18098e-08
3.967859 5.9049e-09
3.963757 0
3.959655 0
3.955553 0
3.951451 0
3.947349 0
3.943247 0
3.939145 0
3.935043 0
3.93094 0
3.926838 0
3.922736 0
3.918634 0
3.914532 0
3.91043 0
3.906328 0
3.902226 5.9049e-09
3.898124 5.9049e-09
3.894022 1.77147e-08
3.88992 4.13343e-08
3.885818 9.44784e-08
3.881716 2.066715e-07
3.877614 4.428675e-07
3.873512 9.270693e-07
3.86941 1.9131876e-06
3.865308 3.8618046e-06
3.861206 7.6350357e-06
3.857104 1.4768155e-05
3.853002 2.7971511e-05
3.848899 5.1886356e-05
3.844797 9.4242204e-05
3.840695 0.00016760468
3.836593 0.00029187921
3.832491 0.00049770631
3.828389 0.0008310202
3.824287 0.0013586762
3.820185 0.002175129
3.816083 0.0034097373
3.811981 0.0052338494
3.807879 0.0078665964
3.803777 0.011577584
3.799675 0.016684555
3.795573 0.023543805
3.791471 0.032531494
3.787369 0.044014599
3.783267 0.05831159
3.779165 0.075644686
3.775063 0.096087597
3.77096 0.11951479
3.766858 0.14555976
3.762756 0.17359068
3.758654 0.20271079
3.754552 0.23178894
3.75045 0.25952186
3.746348 0.28452509
3.742246 0.30544469
3.738144 0.32107758
3.734042 0.33048577
3.72994 0.33308949
3.725838 0.32872633
3.721736 0.31766797
3.717634 0.30059224
3.713532 0.27851429
3.70943 0.25268681
3.705328 0.2244828
3.701226 0.19527604
3.697124 0.16633368
3.693022 0.13873206
3.688919 0.11330234
3.684817 0.090607951
3.680715 0.070951099
3.676613 0.05440231
3.672511 0.040845191
3.668409 0.030028241
3.664307 0.021616445
3.660205 0.015237157
3.656103 0.010516934
3.652001 0.0071078698
3.647899 0.0047038729
3.643797 0.0030481507
3.639695 0.0019341205
3.635593 0.0012017003
3.631491 0.00073109157
3.627389 0.00043552771
3.623287 0.00025405242
3.619185 0.00014511292
3.615083 8.1156946e-05
3.61098 4.4446182e-05
3.606878 2.3832176e-05
3.602776 1.2518388e-05
3.598674 6.436341e-06
3.594572 3.2417901e-06
3.59047 1.594323e-06
3.586368 7.735419e-07
3.582266 3.661038e-07
3.578164 1.712421e-07
3.574062 7.67637e-08
3.56996 3.54294e-08
3.565858 1.18098e-08
3.561756 5.9049e-09
3.557654 0
3.553552 0
3.54945 0
3.545348 0
3.541246 0
3.537144 0
3.533042 0
3.528939 0
3.524837 0
3.520735 0
3.516633 0
3.512531 0
3.508429 0
3.504327 0
3.500225 0
3.496123 0
3.492021 0
3.487919 0
3.483817 0
3.479715 0
3.475613 0
3.471511 0
3.467409 0
3.463307 0
3.459205 0
3.455103 0
3.451001 0
3.446898 0
3.442796 0
3.438694 0
3.434592 0
3.43049 0
3.426388 0
3.422286 0
3.418184 0
3.414082 0
3.40998 0
3.405878 0
3.401776 0
3.397674 0
3.393572 0
3.38947 0
3.385368 0
3.381266 0
3.377164 0
3.373062 0
3.368959 0
3.364857 0
3.360755 0
3.356653 0
3.352551 0
3.348449 0
3.344347 0
3.340245 0
3.336143 0
3.332041 0
3.327939 0
3.323837 0
3.319735 0
3.315633 0
3.311531 0
3.307429 0
3.303327 0
3.299225 0
3.295123 0
3.291021 0
3.286918 0
3.282816 0
3.278714 0
3.274612 0
3.27051 0
3.266408 0
3.262306 0
3.258204 0
3.254102 0
3.25 0
