# Supplementary material for: Structural motifs of gold cluster anions with 17 to 69 atoms
Source: Nat Commun. 2026 Apr 10;17:5099. doi: 10.1038/s41467-026-71649-9 (PMC13246909; doi:10.1038/s41467-026-71649-9)
Supplement: Supplementary file 5 — Source Data [file 41467_2026_71649_MOESM5_ESM.zip › SupplementaryFigure2/19_th_MS0.dat]

11.4 0.17067659
11.395898 0.19973453
11.391796 0.2288746
11.387694 0.25680727
11.383592 0.28215143
11.37949 0.30354458
11.375388 0.31976281
11.371286 0.32983647
11.367184 0.33314604
11.363082 0.32948519
11.358979 0.31908206
11.354877 0.30257576
11.350775 0.28095136
11.346673 0.25544264
11.342571 0.22741595
11.338469 0.19825023
11.334367 0.1692278
11.330265 0.14144741
11.326163 0.11576667
11.322061 0.09277636
11.317959 0.072804193
11.313857 0.055942349
11.309755 0.042091096
11.305653 0.031010238
11.301551 0.022370985
11.297449 0.01580267
11.293347 0.010930525
11.289245 0.0074031562
11.285143 0.0049097354
11.281041 0.0031883389
11.276938 0.0020273825
11.272836 0.0012623318
11.268734 0.00076961514
11.264632 0.00045945436
11.26053 0.00026857847
11.256428 0.00015373407
11.252326 8.6164301e-05
11.248224 4.7292344e-05
11.244122 2.541469e-05
11.24002 1.3374599e-05
11.235918 6.8910183e-06
11.231816 3.4779861e-06
11.227714 1.7183259e-06
11.223612 8.325909e-07
11.21951 3.956283e-07
11.215408 1.830519e-07
11.211306 8.26686e-08
11.207204 3.54294e-08
11.203102 1.77147e-08
11.198999 5.9049e-09
11.194897 0
11.190795 0
11.186693 0
11.182591 0
11.178489 0
11.174387 0
11.170285 0
11.166183 0
11.162081 0
11.157979 0
11.153877 0
11.149775 0
11.145673 0
11.141571 0
11.137469 0
11.133367 0
11.129265 0
11.125163 0
11.121061 0
11.116958 0
11.112856 0
11.108754 0
11.104652 0
11.10055 0
11.096448 0
11.092346 0
11.088244 0
11.084142 0
11.08004 0
11.075938 0
11.071836 0
11.067734 0
11.063632 0
11.05953 0
11.055428 0
11.051326 0
11.047224 0
11.043122 0
11.03902 0
11.034917 0
11.030815 0
11.026713 0
11.022611 0
11.018509 0
11.014407 0
11.010305 0
11.006203 0
11.002101 0
10.997999 0
10.993897 0
10.989795 0
10.985693 0
10.981591 0
10.977489 0
10.973387 0
10.969285 0
10.965183 0
10.961081 0
10.956978 0
10.952876 0
10.948774 0
10.944672 0
10.94057 0
10.936468 0
10.932366 0
10.928264 0
10.924162 0
10.92006 0
10.915958 0
10.911856 0
10.907754 0
10.903652 0
10.89955 0
10.895448 0
10.891346 0
10.887244 0
10.883142 0
10.87904 0
10.874937 0
10.870835 0
10.866733 0
10.862631 0
10.858529 0
10.854427 0
10.850325 0
10.846223 0
10.842121 0
10.838019 0
10.833917 0
10.829815 0
10.825713 0
10.821611 0
10.817509 0
10.813407 0
10.809305 0
10.805203 0
10.801101 0
10.796998 0
10.792896 0
10.788794 0
10.784692 0
10.78059 0
10.776488 0
10.772386 0
10.768284 0
10.764182 0
10.76008 0
10.755978 0
10.751876 0
10.747774 0
10.743672 0
10.73957 0
10.735468 0
10.731366 0
10.727264 0
10.723162 0
10.71906 0
10.714957 0
10.710855 0
10.706753 0
10.702651 0
10.698549 0
10.694447 0
10.690345 0
10.686243 0
10.682141 0
10.678039 0
10.673937 0
10.669835 0
10.665733 0
10.661631 0
10.657529 0
10.653427 0
10.649325 0
10.645223 0
10.641121 0
10.637019 0
10.632916 0
10.628814 0
10.624712 0
10.62061 0
10.616508 0
10.612406 0
10.608304 0
10.604202 0
10.6001 0
10.595998 0
10.591896 0
10.587794 0
10.583692 0
10.57959 0
10.575488 0
10.571386 0
10.567284 0
10.563182 0
10.55908 0
10.554977 5.9049e-09
10.550875 5.9049e-09
10.546773 1.77147e-08
10.542671 4.13343e-08
10.538569 9.44784e-08
10.534467 2.066715e-07
10.530365 4.487724e-07
10.526263 9.44784e-07
10.522161 1.948617e-06
10.518059 3.9503781e-06
10.513957 7.8476121e-06
10.509855 1.5252357e-05
10.505753 2.9040298e-05
10.501651 5.4165648e-05
10.497549 9.8977934e-05
10.493447 0.00017717652
10.489345 0.00031072174
10.485243 0.00053388563
10.481141 0.00089877302
10.477039 0.0014825078
10.472936 0.0023961494
10.468834 0.0037950674
10.464732 0.0058903267
10.46063 0.0089598059
10.456528 0.013357403
10.452426 0.019518074
10.448324 0.027955751
10.444222 0.039251217
10.44012 0.054027148
10.436018 0.072908414
10.431916 0.096467259
10.427814 0.12515522
10.423712 0.15922624
10.41961 0.19865818
10.415508 0.24308218
10.411406 0.29173085
10.407304 0.34341603
10.403202 0.39654499
10.3991 0.44918045
10.394997 0.49914444
10.390895 0.54416011
10.386793 0.58201966
10.382691 0.6107617
10.378589 0.62883856
10.374487 0.63525427
10.370385 0.62965626
10.366283 0.61236976
10.362181 0.58437086
10.358079 0.547202
10.353977 0.50284114
10.349875 0.45354111
10.345773 0.40165877
10.341671 0.349493
10.337569 0.2991483
10.333467 0.2524349
10.329365 0.21081048
10.325263 0.17536188
10.321161 0.14681968
10.317059 0.1255948
10.312956 0.11182489
10.308854 0.10541857
10.304752 0.10608915
10.30065 0.11337297
10.296548 0.12663269
10.292446 0.14505047
10.288344 0.16761917
10.284242 0.19314153
10.28014 0.22024679
10.276038 0.24743148
10.271936 0.27312661
10.267834 0.29578853
10.263732 0.31400503
10.25963 0.32660422
10.255528 0.33275172
10.251426 0.33202207
10.247324 0.32443315
10.243222 0.31043788
10.23912 0.2908734
10.235018 0.26687427
10.230915 0.23976138
10.226813 0.21092088
10.222711 0.18168815
10.218609 0.15324973
10.214507 0.12657225
10.210405 0.10236296
10.206303 0.081061109
10.202201 0.062856125
10.198099 0.047725221
10.193997 0.03548245
10.189895 0.025831192
10.185793 0.018413681
10.181691 0.01285293
10.177589 0.0087847374
10.173487 0.0058792314
10.169385 0.0038528114
10.165283 0.0024722931
10.161181 0.0015534198
10.157079 0.00095574349
10.152976 0.00057578089
10.148874 0.00033965575
10.144772 0.00019619621
10.14067 0.00011097079
10.136568 6.1458199e-05
10.132466 3.3327256e-05
10.128364 1.7696985e-05
10.124262 9.1998342e-06
10.12016 4.6825857e-06
10.116058 2.3383404e-06
10.111956 1.1396457e-06
10.107854 5.432508e-07
10.103752 2.539107e-07
10.09965 1.18098e-07
10.095548 5.31441e-08
10.091446 2.36196e-08
10.087344 1.18098e-08
10.083242 5.9049e-09
10.07914 0
10.075038 0
10.070935 0
10.066833 0
10.062731 0
10.058629 0
10.054527 0
10.050425 0
10.046323 0
10.042221 0
10.038119 0
10.034017 5.9049e-09
10.029915 1.18098e-08
10.025813 2.36196e-08
10.021711 5.9049e-08
10.017609 1.299078e-07
10.013507 2.834352e-07
10.009405 6.022998e-07
10.005303 1.2636486e-06
10.001201 2.5804413e-06
9.997099 5.1549777e-06
9.992996 1.0097379e-05
9.988894 1.9356262e-05
9.984792 3.6350564e-05
9.98069 6.6831658e-05
9.976588 0.00012031234
9.972486 0.0002120922
9.968384 0.0003661038
9.964282 0.00061879219
9.96018 0.0010241163
9.956078 0.0016596666
9.951976 0.0026336444
9.947874 0.0040922256
9.943772 0.0062262506
9.93967 0.0092759543
9.935568 0.013531822
9.931466 0.019329436
9.927364 0.027036305
9.923262 0.03702889
9.91916 0.049659152
9.915058 0.065211348
9.910955 0.083851783
9.906853 0.10557636
9.902751 0.13016264
9.898649 0.15713439
9.894547 0.18574683
9.890445 0.21499919
9.886343 0.24367865
9.882241 0.27043531
9.878139 0.29388308
9.874037 0.31271665
9.869935 0.32583123
9.865833 0.33242958
9.861731 0.3321023
9.857629 0.32486984
9.853527 0.31118041
9.849425 0.29186402
9.845323 0.26804923
9.841221 0.24105427
9.837119 0.21226712
9.833017 0.18302963
9.828914 0.15453896
9.824812 0.127776
9.82071 0.10346511
9.816608 0.082065722
9.812506 0.063791184
9.808404 0.048648652
9.804302 0.036491792
9.8002 0.027078856
9.796098 0.020129733
9.791996 0.015377446
9.787894 0.012611473
9.783792 0.011711714
9.77969 0.01267286
9.775588 0.015619151
9.771486 0.020809263
9.767384 0.02863038
9.763282 0.039579942
9.75918 0.054233347
9.755078 0.073196154
9.750975 0.097040684
9.746873 0.12622883
9.742771 0.1610257
9.738669 0.20141163
9.734567 0.24700292
9.730465 0.29699298
9.726363 0.3501263
9.722261 0.40471519
9.718159 0.45870545
9.714057 0.50979149
9.709955 0.55557421
9.705853 0.59374842
9.701751 0.62230101
9.697649 0.63969789
9.693547 0.64503794
9.689445 0.63815533
9.685343 0.61965821
9.681241 0.59089968
9.677139 0.55388545
9.673037 0.51113024
9.668934 0.46547975
9.664832 0.41991728
9.66073 0.37737259
9.656628 0.34054722
9.652526 0.31176498
9.648424 0.29285189
9.644322 0.28504535
9.64022 0.28893105
9.636118 0.30440639
9.632016 0.33067131
9.627914 0.36625009
9.623812 0.40905007
9.61971 0.45646269
9.615608 0.50551049
9.611506 0.55303756
9.607404 0.59593443
9.603302 0.6313802
9.5992 0.65707847
9.595098 0.67146023
9.590995 0.6738274
9.586893 0.66441619
9.582791 0.64436859
9.578689 0.61561171
9.574587 0.58065727
9.570485 0.54234357
9.566383 0.50355004
9.562281 0.46691715
9.558179 0.43460313
9.554077 0.40810285
9.549975 0.38814641
9.545873 0.37468392
9.541771 0.36695352
9.537669 0.3636198
9.533567 0.36296311
9.529465 0.36309546
9.525363 0.36217733
9.521261 0.35861138
9.517159 0.35119305
9.513057 0.33920475
9.508954 0.32244785
9.504852 0.30121476
9.50075 0.27621053
9.496648 0.24843882
9.492546 0.21907
9.488444 0.18930925
9.484342 0.16028028
9.48024 0.13293613
9.476138 0.10800301
9.472036 0.08595835
9.467934 0.06703915
9.463832 0.05127429
9.45973 0.038532437
9.455628 0.028577667
9.451526 0.021125849
9.447424 0.015896782
9.443322 0.012659055
9.43922 0.011266224
9.435118 0.011683996
9.431016 0.014008312
9.426913 0.018474241
9.422811 0.025454512
9.418709 0.035446152
9.414607 0.04904271
9.410505 0.066890188
9.406403 0.089625316
9.402301 0.11779719
9.398199 0.151776
9.394097 0.19165607
9.389995 0.23716381
9.385893 0.28758363
9.381791 0.341716
9.377689 0.39787997
9.373587 0.45396931
9.369485 0.50756431
9.365383 0.55609406
9.361281 0.59703554
9.357179 0.62812862
9.353077 0.64758188
9.348974 0.65424329
9.344872 0.64771297
9.34077 0.62838295
9.336668 0.59739819
9.332566 0.55654445
9.328464 0.50807811
9.324362 0.45452057
9.32026 0.39844308
9.316158 0.34226741
9.312056 0.28810293
9.307954 0.23763406
9.303852 0.19206316
9.29975 0.15210695
9.295648 0.1180371
9.291546 0.089752579
9.287444 0.066869579
9.283342 0.048815466
9.27924 0.034916217
9.275138 0.024469864
9.271036 0.01680211
9.266933 0.01130362
9.262831 0.0074505253
9.258729 0.0048113657
9.254627 0.0030441531
9.250525 0.0018871942
9.246423 0.001146708
9.242321 0.00068368704
9.238219 0.00040152139
9.234117 0.00023529255
9.230015 0.00014327059
9.225913 0.00010053683
9.221811 9.4690976e-05
9.217709 0.00012348917
9.213607 0.00019421216
9.209505 0.00032459235
9.205403 0.0005454238
9.201301 0.00090454211
9.197199 0.0014722982
9.193097 0.0023481366
9.188994 0.0036677696
9.184892 0.005610092
9.18079 0.0084025487
9.176688 0.012323083
9.172586 0.017696749
9.168484 0.024884743
9.164382 0.034264003
9.16028 0.046196418
9.156178 0.060987915
9.152076 0.078839615
9.147974 0.09979539
9.143872 0.12369203
9.13977 0.15011988
9.135668 0.17840211
9.131566 0.20759983
9.127464 0.236548
9.123362 0.26392274
9.11926 0.28833649
9.115158 0.30845204
9.111056 0.32310298
9.106953 0.33140536
9.102851 0.332846
9.098749 0.32733499
9.094647 0.31521493
9.090545 0.29722571
9.086443 0.27442978
9.082341 0.24810833
9.078239 0.21964268
9.074137 0.19039579
9.070035 0.16160814
9.065933 0.13431806
9.061831 0.10931274
9.057729 0.087110892
9.053627 0.067973465
9.049525 0.051936365
9.045423 0.038856976
9.041321 0.028466348
9.037219 0.020420183
9.033117 0.014343427
9.029015 0.0098653223
9.024912 0.0066440813
9.02081 0.0043815126
9.016708 0.0028292974
9.012606 0.0017889485
9.008504 0.0011075998
9.004402 0.00067148161
9.0003 0.00039861027
8.996198 0.00023170237
8.992096 0.00013188004
8.987994 7.3504195e-05
8.983892 4.0111986e-05
8.97979 2.1440692e-05
8.975688 1.1237025e-05
8.971586 5.7986118e-06
8.967484 2.9996892e-06
8.963382 1.6651818e-06
8.95928 1.2164094e-06
8.955178 1.4348907e-06
8.951076 2.4328188e-06
8.946973 4.6589661e-06
8.942871 9.0640215e-06
8.938769 1.741355e-05
8.934667 3.2819434e-05
8.930565 6.0613799e-05
8.926463 0.00010964809
8.922361 0.0001942535
8.918259 0.00033705169
8.914157 0.00057279892
8.910055 0.0009534583
8.905953 0.001554583
8.901851 0.0024829337
8.897749 0.0038849164
8.893647 0.0059551861
8.889545 0.0089442583
8.885443 0.013163463
8.881341 0.018985482
8.877239 0.026838267
8.873137 0.037190495
8.869035 0.050527296
8.864932 0.067316002
8.86083 0.087963087
8.856728 0.11276531
8.852626 0.14185948
8.848524 0.1751768
8.844422 0.21240805
8.84032 0.25298575
8.836218 0.29608791
8.832116 0.34066564
8.828014 0.3854943
8.823912 0.42924484
8.81981 0.47056937
8.815708 0.50819364
8.811606 0.54100824
8.807504 0.56815048
8.803402 0.58907037
8.7993 0.60357515
8.795198 0.61184865
8.791096 0.61444337
8.786993 0.61224479
8.782891 0.60640921
8.778789 0.5982786
8.774687 0.5892782
8.770585 0.58080518
8.766483 0.57411839
8.762381 0.57024066
8.758279 0.56988397
8.754177 0.57340619
8.750075 0.58080357
8.745973 0.59173902
8.741871 0.60560051
8.737769 0.62158051
8.733667 0.63876475
8.729565 0.65621832
8.725463 0.67305924
8.721361 0.68851303
8.717259 0.70194561
8.713157 0.71287633
8.709055 0.72097552
8.704952 0.7260521
8.70085 0.72803729
8.696748 0.72696824
8.692646 0.72297353
8.688544 0.71626007
8.684442 0.70709896
8.68034 0.69580733
8.676238 0.68272373
8.672136 0.66817629
8.668034 0.65244565
8.663932 0.6357274
8.65983 0.61810073
8.655728 0.59951092
8.651626 0.57977222
8.647524 0.55859476
8.643422 0.53563506
8.63932 0.51056489
8.635218 0.48314939
8.631116 0.45332261
8.627014 0.42124846
8.622911 0.38735749
8.618809 0.35235337
8.614707 0.31718864
8.610605 0.28301367
8.606503 0.25110679
8.602401 0.22279536
8.598299 0.19937715
8.594197 0.18204946
8.590095 0.17185058
8.585993 0.16961462
8.581891 0.17593842
8.577789 0.19115783
8.573687 0.21533022
8.569585 0.24822121
8.565483 0.28929505
8.561381 0.33770958
8.557279 0.39231802
8.553177 0.45168058
8.549075 0.51408873
8.544972 0.57760481
8.54087 0.64011865
8.536768 0.69942195
8.532666 0.75329997
8.528564 0.79963836
8.524462 0.83654109
8.52036 0.86245307
8.516258 0.87627836
8.512156 0.87748275
8.508054 0.86616835
8.503952 0.84310766
8.49985 0.80972763
8.495748 0.76803823
8.491646 0.7205063
8.487544 0.66988302
8.483442 0.61899945
8.47934 0.57055081
8.475238 0.52689207
8.471136 0.48986785
8.467034 0.46069536
8.462931 0.43991294
8.458829 0.42739811
8.454727 0.42245016
8.450625 0.42392389
8.446523 0.43039469
8.442421 0.4403323
8.438319 0.45226032
8.434217 0.46488303
8.430115 0.47716716
8.426013 0.48837483
8.421911 0.49805214
8.417809 0.5059846
8.413707 0.51213448
8.409605 0.51657587
8.405503 0.51943995
8.401401 0.52087772
8.397299 0.52104115
8.393197 0.52007771
8.389095 0.51813039
8.384992 0.51533426
8.38089 0.51180386
8.376788 0.50761027
8.372686 0.50275228
8.368584 0.49713054
8.364482 0.49053561
8.36038 0.48265981
8.356278 0.47313843
8.352176 0.46161989
8.348074 0.44785742
8.343972 0.43180922
8.33987 0.41373066
8.335768 0.39424172
8.331666 0.37435565
8.327564 0.35546006
8.323462 0.33924782
8.31936 0.32760172
8.315258 0.32244249
8.311156 0.32555385
8.307054 0.33840071
8.302951 0.36195782
8.298849 0.39656562
8.294747 0.44182929
8.290645 0.49657365
8.286543 0.55886357
8.282441 0.62609423
8.278339 0.69514881
8.274237 0.76261439
8.270135 0.82503901
8.266033 0.87920644
8.261931 0.92240111
8.257829 0.95263457
8.253727 0.96880761
8.249625 0.97078902
8.245523 0.95940116
8.241421 0.93631428
8.237319 0.90386243
8.233217 0.86480355
8.229115 0.82205264
8.225013 0.77841935
8.22091 0.73637899
8.216808 0.69789994
8.212706 0.66434133
8.208604 0.63642438
8.204502 0.61427058
8.2004 0.59749156
8.196298 0.58531072
8.192196 0.57669537
8.188094 0.57048105
8.183992 0.56547497
8.17989 0.56053313
8.175788 0.55461198
8.171686 0.54680125
8.167584 0.53634673
8.163482 0.52267145
8.15938 0.50540065
8.155278 0.48439173
8.151176 0.45976568
8.147074 0.4319336
8.142971 0.40161038
8.138869 0.36980882
8.134767 0.33780986
8.130665 0.30710828
8.126563 0.27933631
8.122461 0.25617012
8.118359 0.23922561
8.114257 0.22994967
8.110155 0.22951296
8.106053 0.23871001
8.101951 0.2578723
8.097849 0.28680137
8.093747 0.32472963
8.089645 0.37031783
8.085543 0.4216966
8.081441 0.4765574
8.077339 0.53229236
8.073237 0.58617568
8.069135 0.63557111
8.065033 0.67814355
8.06093 0.71204842
8.056828 0.73607295
8.052726 0.7497085
8.048624 0.75314258
8.044522 0.74717172
8.04042 0.7330491
8.036318 0.71229171
8.032216 0.68647837
8.028114 0.65707017
8.024012 0.62528022
8.01991 0.59200917
8.015808 0.55785059
8.011706 0.5231579
8.007604 0.488154
8.003502 0.45305987
7.9994 0.41821656
7.995298 0.38417951
7.991196 0.35177091
7.987094 0.32208386
7.982991 0.29644082
7.978889 0.27631406
7.974787 0.26322049
7.970685 0.25860337
7.966583 0.26371324
7.962481 0.27949803
7.958379 0.30650993
7.954277 0.34483509
7.950175 0.39405025
7.946073 0.4532096
7.941971 0.5208641
7.937869 0.59511383
7.933767 0.67369191
7.929665 0.75407588
7.925563 0.8336193
7.921461 0.9096941
7.917359 0.97983207
7.913257 1.0418537
7.909155 1.0939738
7.905053 1.1348752
7.90095 1.1637463
7.896848 1.1802814
7.892746 1.1846463
7.888644 1.1774171
7.884542 1.1594991
7.88044 1.1320375
7.876338 1.0963297
7.872236 1.0537478
7.868134 1.0056786
7.864032 0.95348456
7.85993 0.89848564
7.855828 0.84195761
7.851726 0.78513964
7.847624 0.72924176
7.843522 0.67544238
7.83942 0.62486826
7.835318 0.57855293
7.831216 0.53737508
7.827114 0.50198377
7.823012 0.47272254
7.818909 0.44956692
7.814807 0.43209034
7.810705 0.41946994
7.806603 0.41053851
7.802501 0.4038812
7.798399 0.39796797
7.794297 0.39130638
7.790195 0.38259542
7.786093 0.37086032
7.781991 0.35555124
7.777889 0.33659426
7.773787 0.31439016
7.769685 0.28976432
7.765583 0.263877
7.761481 0.23810758
7.757379 0.21392785
7.753277 0.1927781
7.749175 0.175957
7.745073 0.16453225
7.74097 0.15927525
7.736868 0.16062005
7.732766 0.16864538
7.728664 0.183078
7.724562 0.20331586
7.72046 0.22847015
7.716358 0.25742448
7.712256 0.28890907
7.708154 0.32158501
7.704052 0.35413182
7.69995 0.3853295
7.695848 0.4141254
7.691746 0.43967774
7.687644 0.46137061
7.683542 0.47880009
7.67944 0.49173649
7.675338 0.50007227
7.671236 0.50376824
7.667134 0.50281043
7.663032 0.49718757
7.658929 0.48689387
7.654827 0.47195578
7.650725 0.45247519
7.646623 0.42867797
7.642521 0.40095469
7.638419 0.36988233
7.634317 0.33621972
7.630215 0.30087495
7.626113 0.26484875
7.622011 0.22916234
7.617909 0.19478096
7.613807 0.16254437
7.609705 0.13311369
7.605603 0.10694044
7.601501 0.084259616
7.597399 0.065104924
7.593297 0.049341203
7.589195 0.036707864
7.585093 0.026866775
7.58099 0.01944894
7.576888 0.014095953
7.572786 0.010493864
7.568684 0.0083985334
7.564582 0.0076528862
7.56048 0.0081965858
7.556378 0.010068906
7.552276 0.013404914
7.548174 0.018424623
7.544072 0.025414188
7.53997 0.034698214
7.535868 0.046602587
7.531766 0.061408403
7.527664 0.079299235
7.523562 0.1003058
7.51946 0.12425437
7.515358 0.15072634
7.511256 0.17903712
7.507154 0.20824134
7.503052 0.23716907
7.498949 0.26449364
7.494847 0.28882715
7.490745 0.30883478
7.486643 0.3233551
7.482541 0.33151143
7.478439 0.33279941
7.474337 0.32713866
7.470235 0.31488098
7.466133 0.29677428
7.462031 0.27388695
7.457929 0.24750369
7.453827 0.21900664
7.449725 0.18975714
7.445623 0.16099198
7.441521 0.1337444
7.437419 0.10879582
7.433317 0.086659084
7.429215 0.067589806
7.425113 0.051619478
7.421011 0.038602126
7.416908 0.028266638
7.412806 0.020267595
7.408704 0.014229699
7.404602 0.0097826006
7.4005 0.0065853393
7.396398 0.0043407806
7.392296 0.0028017097
7.388194 0.0017707083
7.384092 0.0010958313
7.37999 0.0006641182
7.375888 0.00039422293
7.371786 0.00022939946
7.367684 0.00013124821
7.363582 7.4643841e-05
7.35948 4.3790738e-05
7.355378 2.9441831e-05
7.351276 2.7085776e-05
7.347174 3.5954936e-05
7.343072 5.8895473e-05
7.338969 0.00010298146
7.334867 0.00018094976
7.330765 0.00031361514
7.326663 0.00053333647
7.322561 0.00088872878
7.318459 0.0014505859
7.314357 0.0023189664
7.310255 0.0036310175
7.306153 0.0055688994
7.302051 0.0083665465
7.297949 0.012313937
7.293847 0.017756896
7.289745 0.025090694
7.285643 0.034745748
7.281541 0.04716468
7.277439 0.062770912
7.273337 0.081930836
7.269235 0.10491299
7.265133 0.1318494
7.261031 0.16270495
7.256928 0.19726067
7.252826 0.23511527
7.248724 0.27570669
7.244622 0.31835194
7.24052 0.36229962
7.236418 0.40678618
7.232316 0.45108557
7.228214 0.49454195
7.224112 0.5365783
7.22001 0.57667852
7.215908 0.61434684
7.211806 0.64905401
7.207704 0.68018445
7.203602 0.70699969
7.1995 0.72863175
7.195398 0.74411492
7.191296 0.75245681
7.187194 0.75274131
7.183092 0.74424895
7.178989 0.72657532
7.174887 0.69972718
7.170785 0.66417923
7.166683 0.6208799
7.162581 0.57120368
7.158479 0.51685529
7.154377 0.45973889
7.150275 0.40180982
7.146173 0.34492826
7.142071 0.29073213
7.137969 0.24054249
7.133867 0.19530865
7.129765 0.15559417
7.125663 0.12159928
7.121561 0.093211238
7.117459 0.070072574
7.113357 0.051656136
7.109255 0.037338153
7.105153 0.026462118
7.101051 0.018389541
7.096948 0.012535926
7.092846 0.0083927761
7.088744 0.0055376684
7.084642 0.0036355111
7.08054 0.0024340116
7.076438 0.0017564775
7.072336 0.0014941228
7.068234 0.0015997968
7.064132 0.0020839632
7.06003 0.0030132528
7.055928 0.0045111546
7.051826 0.0067597051
7.047724 0.010000722
7.043622 0.014534344
7.03952 0.020712783
7.035418 0.028927072
7.031316 0.039585275
7.027214 0.053081638
7.023112 0.069757613
7.01901 0.08985758
7.014907 0.11348386
7.010805 0.14055718
7.006703 0.17078927
7.002601 0.20367374
6.998499 0.23849974
6.994397 0.27438919
6.990295 0.31035517
6.986193 0.34537419
6.982091 0.37846267
6.977989 0.40874596
6.973887 0.43550935
6.969785 0.45822341
6.965683 0.47654133
6.961581 0.49027131
6.957479 0.4993326
6.953377 0.50370705
6.949275 0.50339895
6.945173 0.49841373
6.941071 0.48876111
6.936968 0.47448297
6.932866 0.45569931
6.928764 0.43266219
6.924662 0.40580499
6.92056 0.37577601
6.916458 0.34344835
6.912356 0.30990349
6.908254 0.27639127
6.904152 0.24427248
6.90005 0.21495285
6.895948 0.18981672
6.891846 0.17016607
6.887744 0.15716738
6.883642 0.15180501
6.87954 0.15483733
6.875438 0.16675122
6.871336 0.18771204
6.867234 0.21750989
6.863132 0.25550733
6.85903 0.30059818
6.854927 0.35119023
6.850825 0.40522511
6.846723 0.46024585
6.842621 0.51351714
6.838519 0.56219502
6.834417 0.60353401
6.830315 0.63511134
6.826213 0.65504273
6.822111 0.66216248
6.818009 0.65614383
6.813907 0.63754269
6.809805 0.60775814
6.805703 0.56891424
6.801601 0.52367818
6.797499 0.47503708
6.793397 0.42605946
6.789295 0.37966689
6.785193 0.33843695
6.781091 0.30445204
6.776988 0.2792017
6.772886 0.26353866
6.768784 0.25768423
6.764682 0.26127503
6.76058 0.27344168
6.756478 0.29290991
6.752376 0.31811478
6.748274 0.34731931
6.744172 0.37872931
6.74007 0.41059683
6.735968 0.44130558
6.731866 0.46943364
6.727764 0.49379152
6.723662 0.51343665
6.71956 0.52766911
6.715458 0.53601554
6.711356 0.53820976
6.707254 0.5341775
6.703152 0.52403033
6.69905 0.50806999
6.694947 0.48680035
6.690845 0.46094064
6.686743 0.43143209
6.682641 0.39942986
6.678539 0.36627474
6.674437 0.33344216
6.670335 0.30247019
6.666233 0.27487211
6.662131 0.25204127
6.658029 0.23515794
6.653927 0.2251071
6.649825 0.22241542
6.645723 0.22721337
6.641621 0.23922613
6.637519 0.25779414
6.633417 0.28192169
6.629315 0.31034903
6.625213 0.34164135
6.621111 0.37428587
6.617009 0.4067875
6.612906 0.43775395
6.608804 0.46596254
6.604702 0.49040485
6.6006 0.51030832
6.596498 0.52513874
6.592396 0.53459008
6.588294 0.53856964
6.584192 0.53718536
6.58009 0.53073963
6.575988 0.5197293
6.571886 0.50484746
6.567784 0.48697925
6.563682 0.46718266
6.55958 0.44664704
6.555478 0.42662621
6.551376 0.40834843
6.547274 0.39291238
6.543172 0.38118291
6.53907 0.37370328
6.534967 0.37064005
6.530865 0.37177295
6.526763 0.37653504
6.522661 0.38410046
6.518559 0.39350838
6.514457 0.40380497
6.510355 0.41418151
6.506253 0.42408636
6.502151 0.43329292
6.498049 0.44191247
6.493947 0.4503503
6.489845 0.45921309
6.485743 0.46918344
6.481641 0.48088291
6.477539 0.49474622
6.473437 0.5109268
6.469335 0.52924826
6.465233 0.54920834
6.461131 0.57003365
6.457029 0.59077595
6.452926 0.61043496
6.448824 0.62808998
6.444722 0.64302185
6.44062 0.65480914
6.436518 0.66338568
6.432416 0.66905186
6.428314 0.67243719
6.424212 0.67441738
6.42011 0.67599473
6.416008 0.67815543
6.411906 0.68172112
6.407804 0.68721442
6.403702 0.6947578
6.3996 0.70402237
6.395498 0.71423756
6.391396 0.72426469
6.387294 0.73272823
6.383192 0.73818941
6.37909 0.73933949
6.374987 0.73518576
6.370885 0.72520336
6.366783 0.70942999
6.362681 0.68848904
6.358579 0.66353704
6.354477 0.63614273
6.350375 0.60811563
6.346273 0.58130885
6.342171 0.55742477
6.338069 0.53785034
6.333967 0.52354368
6.329865 0.51498452
6.325763 0.51219069
6.321661 0.51479291
6.317559 0.52215146
6.313457 0.53349373
6.309355 0.54805018
6.305253 0.56516863
6.301151 0.58439241
6.297049 0.60549448
6.292946 0.628467
6.288844 0.65347152
6.284742 0.68075972
6.28064 0.71057672
6.276538 0.74305951
6.272436 0.77814275
6.268334 0.81548257
6.264232 0.85440774
6.26013 0.89390525
6.256028 0.9326451
6.251926 0.96904575
6.247824 1.0013776
6.243722 1.0278968
6.23962 1.0469974
6.235518 1.0573651
6.231416 1.0581147
6.227314 1.0488928
6.223212 1.0299309
6.21911 1.0020399
6.215008 0.96654467
6.210905 0.9251649
6.206803 0.87985696
6.202701 0.83263646
6.198599 0.78540463
6.194497 0.73980098
6.190395 0.69710143
6.186293 0.65817392
6.182191 0.6234953
6.178089 0.5932233
6.173987 0.56730887
6.169885 0.54562656
6.165783 0.52809789
6.161681 0.5147826
6.157579 0.5059183
6.153477 0.50189762
6.149375 0.50318375
6.145273 0.51017696
6.141171 0.52305536
6.137069 0.5416201
6.132966 0.56517666
6.128864 0.5924803
6.124762 0.62176399
6.12066 0.65085394
6.116558 0.67736297
6.112456 0.6989375
6.108354 0.71352378
6.104252 0.71961343
6.10015 0.71643071
6.096048 0.70403121
6.091946 0.68329581
6.087844 0.65581906
6.083742 0.623708
6.07964 0.58932038
6.075538 0.55498031
6.071436 0.5227115
6.067334 0.49402436
6.063232 0.46978434
6.05913 0.45017555
6.055028 0.43475997
6.050925 0.42261857
6.046823 0.41255081
6.042721 0.40330185
6.038619 0.39378555
6.034517 0.38327399
6.030415 0.37153075
6.026313 0.35887398
6.022211 0.34616537
6.018109 0.3347298
6.014007 0.32621841
6.009905 0.32243249
6.005803 0.32512811
6.001701 0.33582148
5.997599 0.35561289
5.993497 0.38504432
5.989395 0.42400186
5.985293 0.4716703
5.981191 0.52654329
5.977089 0.58648886
5.972986 0.64886593
5.968884 0.71068445
5.964782 0.7687976
5.96068 0.82011236
5.956578 0.86180192
5.952476 0.89150343
5.948374 0.90748454
5.944272 0.90876514
5.94017 0.89518429
5.936068 0.86740744
5.931966 0.82687474
5.927864 0.77569651
5.923762 0.71650706
5.91966 0.65229103
5.915558 0.58619825
5.911456 0.52136258
5.907354 0.4607383
5.903252 0.4069638
5.89915 0.36225859
5.895048 0.32835516
5.890945 0.30646399
5.886843 0.29726754
5.882741 0.30093774
5.878639 0.31717179
5.874537 0.34524122
5.870435 0.38405038
5.866333 0.43220084
5.862231 0.48805833
5.858129 0.54981894
5.854027 0.6155705
5.849925 0.68334591
5.845823 0.75116549
5.841721 0.8170678
5.837619 0.87913104
5.833517 0.93548974
5.829415 0.98435438
5.825313 1.0240416
5.821211 1.0530225
5.817109 1.0699913
5.813007 1.073954
5.808904 1.0643282
5.804802 1.0410414
5.8007 1.0046115
5.796598 0.95619261
5.792496 0.8975731
5.788394 0.83111799
5.784292 0.75965581
5.78019 0.68631838
5.776088 0.61434837
5.771986 0.5468938
5.767884 0.48680939
5.763782 0.43648303
5.75968 0.39770099
5.755578 0.37156021
5.751476 0.35843048
5.747374 0.35796502
5.743272 0.36915444
5.73917 0.3904179
5.735068 0.41972392
5.730965 0.45473362
5.726863 0.49295849
5.722761 0.53192429
5.718659 0.56933188
5.714557 0.60320466
5.710455 0.63201168
5.706353 0.65475616
5.702251 0.67102035
5.698149 0.68096116
5.694047 0.68525491
5.689945 0.68499537
5.685843 0.68155414
5.681741 0.67641769
5.677639 0.67101853
5.673537 0.66657947
5.669435 0.66398851
5.665333 0.66371851
5.661231 0.66580003
5.657129 0.66984879
5.653027 0.67514233
5.648924 0.68073388
5.644822 0.68558733
5.64072 0.68871447
5.636618 0.68929644
5.632516 0.68677379
5.628414 0.68089449
5.624312 0.67171529
5.62021 0.65955845
5.616108 0.64493243
5.612006 0.62843008
5.607904 0.61062138
5.603802 0.59195857
5.5997 0.57270934
5.595598 0.55292951
5.591496 0.53247981
5.587394 0.51108418
5.583292 0.48841949
5.57919 0.46422144
5.575088 0.43838834
5.570985 0.41106459
5.566883 0.38268937
5.562781 0.35400139
5.558679 0.32599771
5.554577 0.29985112
5.550475 0.27679688
5.546373 0.25800294
5.542271 0.2444396
5.538169 0.23676432
5.534067 0.23523514
5.529965 0.23966294
5.525863 0.24940889
5.521761 0.26342901
5.517659 0.28036328
5.513557 0.29866198
5.509455 0.31673803
5.505353 0.33313028
5.501251 0.34666033
5.497149 0.35656536
5.493047 0.36259037
5.488944 0.3650276
5.484842 0.36469658
5.48074 0.36286512
5.476638 0.36111904
5.472536 0.36119498
5.468434 0.36479506
5.464332 0.37340449
5.46023 0.38813233
5.456128 0.40959244
5.452026 0.43783609
5.447924 0.47234112
5.443822 0.51205578
5.43972 0.55548929
5.435618 0.60083657
5.431516 0.64612226
5.427414 0.68934886
5.423312 0.72863557
5.41921 0.76233789
5.415108 0.78914194
5.411006 0.80813147
5.406903 0.81882893
5.402801 0.82121325
5.398699 0.81571758
5.394597 0.80320878
5.390495 0.78494858
5.386393 0.76253444
5.382291 0.73781746
5.378189 0.71279539
5.374087 0.68948166
5.369985 0.66975581
5.365883 0.65520609
5.361781 0.64697989
5.357679 0.64566097
5.353577 0.65119247
5.349475 0.66286153
5.345373 0.67935427
5.341271 0.69887998
5.337169 0.71935278
5.333067 0.73860904
5.328964 0.75463174
5.324862 0.76575093
5.32076 0.77079212
5.316658 0.76915294
5.312556 0.76079986
5.308454 0.74619032
5.304352 0.72613794
5.30025 0.7016471
5.296148 0.67374727
5.292046 0.64335497
5.287944 0.61118465
5.283842 0.57771871
5.27974 0.54323518
5.275638 0.50788126
5.271536 0.47177314
5.267434 0.4351001
5.263332 0.3982121
5.25923 0.36167556
5.255128 0.32628915
5.251026 0.29305935
5.246923 0.26314171
5.242821 0.23775812
5.238719 0.21810176
5.234617 0.20524071
5.230515 0.20002904
5.226413 0.20303124
5.222311 0.21446348
5.218209 0.23415374
5.214107 0.26152192
5.210005 0.29558111
5.205903 0.33496149
5.201801 0.37795805
5.197699 0.42260225
5.193597 0.4667564
5.189495 0.50822697
5.185393 0.54489034
5.181291 0.57482265
5.177189 0.59642346
5.173087 0.60852274
5.168984 0.61046184
5.164882 0.60214092
5.16078 0.58402883
5.156678 0.55713501
5.152576 0.52294678
5.148474 0.48333866
5.144372 0.44046292
5.14027 0.39663116
5.136168 0.35419682
5.132066 0.31544615
5.127964 0.28250296
5.123862 0.25724873
5.11976 0.24125735
5.115658 0.23574165
5.111556 0.2415085
5.107454 0.25892079
5.103352 0.28786686
5.09925 0.32774131
5.095148 0.37744356
5.091046 0.43540188
5.086943 0.49962966
5.082841 0.56781715
5.078739 0.63745667
5.074637 0.7059928
5.070535 0.77098348
5.066433 0.83025368
5.062331 0.88202319
5.058229 0.92499275
5.054127 0.95837935
5.050025 0.98189949
5.045923 0.99570842
5.041821 1.0003097
5.037719 0.99645306
5.033617 0.98503933
5.029515 0.9670446
5.025413 0.94347171
5.021311 0.91532737
5.017209 0.88361745
5.013107 0.84934891
5.009005 0.81352636
5.004902 0.7771348
5.0008 0.74110524
4.996698 0.7062674
4.992596 0.67329846
4.988494 0.64268055
4.984392 0.61467912
4.98029 0.58935038
4.976188 0.56657966
4.972086 0.54614518
4.967984 0.52779542
4.963882 0.51132419
4.95978 0.49662788
4.955678 0.48373263
4.951576 0.47278644
4.947474 0.46401903
4.943372 0.45768001
4.93927 0.4539711
4.935168 0.45298949
4.931066 0.45469657
4.926963 0.45891999
4.922861 0.46538865
4.918759 0.47379148
4.914657 0.4838448
4.910555 0.49534963
4.906453 0.50822233
4.902351 0.52248718
4.898249 0.53822798
4.894147 0.55550571
4.890045 0.57425714
4.885943 0.59419541
4.881841 0.61473427
4.877739 0.63495497
4.873637 0.65362738
4.869535 0.66928751
4.865433 0.68036371
4.861331 0.68533477
4.857229 0.68289796
4.853127 0.67212272
4.849025 0.65256849
4.844922 0.62435067
4.84082 0.58814681
4.836718 0.54514418
4.832616 0.4969381
4.828514 0.44539634
4.824412 0.39250855
4.82031 0.34023978
4.816208 0.29040447
4.812106 0.24457231
4.808004 0.20401152
4.803902 0.16966847
4.7998 0.14217774
4.795698 0.12189248
4.791596 0.10892397
4.787494 0.10317954
4.783392 0.10439086
4.77929 0.11212865
4.775188 0.12580434
4.771086 0.14466371
4.766983 0.16778069
4.762881 0.19406114
4.758779 0.22226534
4.754677 0.25105543
4.750575 0.27906889
4.746473 0.30501368
4.742371 0.32777483
4.738269 0.34651797
4.734167 0.36077302
4.730065 0.3704824
4.725963 0.37600203
4.721861 0.37804997
4.717759 0.37760591
4.713657 0.37577316
4.709555 0.37362142
4.705453 0.37203313
4.701351 0.37157633
4.697249 0.37242384
4.693147 0.37433155
4.689045 0.37667967
4.684942 0.37857118
4.68084 0.37897282
4.676738 0.3768778
4.672636 0.37146652
4.668534 0.3622425
4.664432 0.34912539
4.66033 0.3324895
4.656228 0.31314452
4.652126 0.2922631
4.648024 0.2712661
4.643922 0.25168071
4.63982 0.234988
4.635718 0.2224765
4.631616 0.21511551
4.627514 0.21345915
4.623412 0.21758874
4.61931 0.22709749
4.615208 0.24111872
4.611106 0.25839557
4.607004 0.27738735
4.602901 0.29640453
4.598799 0.31376127
4.594697 0.32793191
4.590595 0.33769644
4.586493 0.34225971
4.582391 0.3413313
4.578289 0.33515664
4.574187 0.32449529
4.570085 0.31054828
4.565983 0.29484242
4.561881 0.27908422
4.557779 0.26499928
4.553677 0.25417433
4.549575 0.24791815
4.545473 0.24715495
4.541371 0.25236037
4.537269 0.26354509
4.533167 0.28028646
4.529065 0.30180307
4.524962 0.32706284
4.52086 0.35491088
4.516758 0.38420104
4.512656 0.41391383
4.508554 0.44324518
4.504452 0.47165376
4.50035 0.49886073
4.496248 0.52480287
4.492146 0.54954758
4.488044 0.57318469
4.483942 0.59571424
4.47984 0.61695032
4.475738 0.63645864
4.471636 0.65354
4.467534 0.66726413
4.463432 0.67655004
4.45933 0.6802816
4.455228 0.67744133
4.451126 0.66724307
4.447024 0.6492444
4.442921 0.62342354
4.438819 0.59021053
4.434717 0.55046971
4.430615 0.50543685
4.426513 0.45662021
4.422411 0.40567882
4.418309 0.35429316
4.414207 0.30404309
4.410105 0.2563055
4.406003 0.21218059
4.401901 0.17245109
4.397799 0.13757431
4.393697 0.10770295
4.389595 0.082727944
4.385493 0.062335272
4.381391 0.046068199
4.377289 0.033387881
4.373187 0.023726644
4.369085 0.016530579
4.364982 0.011289992
4.36088 0.0075579886
4.356778 0.0049588996
4.352676 0.003188581
4.348574 0.0020092249
4.344472 0.0012408557
4.34037 0.00075144576
4.336268 0.00044710131
4.332166 0.00026313415
4.328064 0.00015663338
4.323962 0.00010066083
4.31986 8.0111778e-05
4.315758 8.9146275e-05
4.311656 0.00013012628
4.307554 0.00021395224
4.303452 0.0003617696
4.29935 0.00060811022
4.295248 0.0010054037
4.291146 0.0016297937
4.287044 0.0025879582
4.282941 0.004024337
4.278839 0.0061278985
4.274737 0.0091368762
4.270635 0.013339842
4.266533 0.019070819
4.262431 0.026696484
4.258329 0.036593563
4.254227 0.049115854
4.250125 0.064551422
4.246023 0.083072625
4.241921 0.10468384
4.237819 0.12917353
4.233717 0.15607858
4.229615 0.18466946
4.225513 0.21396282
4.221411 0.24276594
4.217309 0.26975317
4.213207 0.29356943
4.209105 0.31295148
4.205003 0.32685348
4.2009 0.33456162
4.196798 0.33578297
4.192696 0.33069617
4.188594 0.31995666
4.184492 0.30465474
4.18039 0.2862306
4.176288 0.26635594
4.172186 0.24679449
4.168084 0.2292556
4.163982 0.21525448
4.15988 0.20599051
4.155778 0.2022527
4.151676 0.20435841
4.147574 0.21212893
4.143472 0.22490318
4.13937 0.24158896
4.135268 0.26074861
4.131166 0.28071379
4.127064 0.29972132
4.122961 0.31605899
4.118859 0.32820837
4.114757 0.33497057
4.110655 0.33556167
4.106553 0.32966745
4.102451 0.31745151
4.098349 0.29951686
4.094247 0.27682671
4.090145 0.25059569
4.086043 0.22216577
4.081941 0.19288232
4.077839 0.16398445
4.073737 0.13652027
4.069635 0.1112933
4.065533 0.088841092
4.061431 0.069443083
4.057329 0.053151133
4.053227 0.039834863
4.049125 0.029233489
4.045023 0.021007001
4.04092 0.014781323
4.036818 0.010184228
4.032716 0.0068708176
4.028614 0.0045389372
4.024512 0.0029360639
4.02041 0.0018596951
4.016308 0.00115341
4.012206 0.00070046876
4.008104 0.00041654346
4.004002 0.00024254967
3.9999 0.00013829276
3.995798 7.7206568e-05
3.991696 4.2208225e-05
3.987594 2.2592147e-05
3.983492 1.1845229e-05
3.97939 6.0761421e-06
3.975288 3.0528333e-06
3.971186 1.5057495e-06
3.967084 7.263027e-07
3.962981 3.424842e-07
3.958879 1.594323e-07
3.954777 7.08588e-08
3.950675 2.95245e-08
3.946573 1.18098e-08
3.942471 5.9049e-09
3.938369 0
3.934267 0
3.930165 0
3.926063 0
3.921961 0
3.917859 0
3.913757 0
3.909655 0
3.905553 5.9049e-09
3.901451 1.18098e-08
3.897349 2.36196e-08
3.893247 5.31441e-08
3.889145 1.240029e-07
3.885043 2.657205e-07
3.88094 5.668704e-07
3.876838 1.1868849e-06
3.872736 2.4269139e-06
3.868634 4.8597327e-06
3.864532 9.5305086e-06
3.86043 1.8311095e-05
3.856328 3.4443282e-05
3.852226 6.3442246e-05
3.848124 0.00011441925
3.844022 0.00020207158
3.83992 0.00034944017
3.835818 0.0005917005
3.831716 0.00098107552
3.827614 0.0015928173
3.823512 0.0025321865
3.81941 0.0039417569
3.815308 0.0060082771
3.811206 0.0089675827
3.807104 0.013105878
3.803002 0.018755214
3.798899 0.026281086
3.794797 0.036060356
3.790695 0.048448683
3.786593 0.063738122
3.782491 0.082107327
3.778389 0.10356903
3.774287 0.1279214
3.770185 0.15471124
3.766083 0.18321704
3.761981 0.21245902
3.757879 0.24124029
3.753777 0.26821918
3.749675 0.29200828
3.745573 0.31129047
3.741471 0.32493899
3.737369 0.33212623
3.733267 0.33240676
3.729165 0.32576306
3.725063 0.31260735
3.72096 0.29373917
3.716858 0.27026504
3.712756 0.24349117
3.708654 0.21480378
3.704552 0.18555212
3.70045 0.15694782
3.696348 0.12999001
3.692246 0.10542169
3.688144 0.083717328
3.684042 0.065097761
3.67994 0.049565796
3.675838 0.036954169
3.671736 0.026978024
3.667634 0.019285114
3.663532 0.013498938
3.65943 0.0092521398
3.655328 0.0062094098
3.651226 0.0040805989
3.647124 0.0026258027
3.643022 0.0016544998
3.638919 0.001020786
3.634817 0.00061669595
3.630715 0.00036481063
3.626613 0.00021131866
3.622511 0.00011985766
3.618409 6.6565938e-05
3.614307 3.6202942e-05
3.610205 1.9279499e-05
3.606103 1.005014e-05
3.602001 5.1313581e-06
3.597899 2.5686315e-06
3.593797 1.2577437e-06
3.589695 6.022998e-07
3.585593 2.834352e-07
3.581491 1.299078e-07
3.577389 5.9049e-08
3.573287 2.36196e-08
3.569185 1.18098e-08
3.565083 5.9049e-09
3.56098 0
3.556878 0
3.552776 0
3.548674 0
3.544572 0
3.54047 0
3.536368 0
3.532266 0
3.528164 0
3.524062 0
3.51996 0
3.515858 0
3.511756 0
3.507654 0
3.503552 0
3.49945 0
3.495348 0
3.491246 0
3.487144 0
3.483042 0
3.478939 0
3.474837 0
3.470735 0
3.466633 0
3.462531 0
3.458429 0
3.454327 0
3.450225 0
3.446123 0
3.442021 0
3.437919 0
3.433817 0
3.429715 0
3.425613 0
3.421511 0
3.417409 0
3.413307 0
3.409205 0
3.405103 0
3.401001 0
3.396898 0
3.392796 0
3.388694 0
3.384592 0
3.38049 0
3.376388 0
3.372286 0
3.368184 0
3.364082 0
3.35998 0
3.355878 0
3.351776 0
3.347674 0
3.343572 0
3.33947 0
3.335368 0
3.331266 0
3.327164 0
3.323062 0
3.318959 0
3.314857 0
3.310755 0
3.306653 0
3.302551 0
3.298449 0
3.294347 0
3.290245 0
3.286143 0
3.282041 0
3.277939 0
3.273837 0
3.269735 0
3.265633 0
3.261531 0
3.257429 0
3.253327 0
3.249225 0
3.245123 0
3.241021 0
3.236918 0
3.232816 0
3.228714 0
3.224612 0
3.22051 0
3.216408 0
3.212306 0
3.208204 0
3.204102 0
3.2 0
