# Supplementary material for: Structural motifs of gold cluster anions with 17 to 69 atoms
Source: Nat Commun. 2026 Apr 10;17:5099. doi: 10.1038/s41467-026-71649-9 (PMC13246909; doi:10.1038/s41467-026-71649-9)
Supplement: Supplementary file 5 — Source Data [file 41467_2026_71649_MOESM5_ESM.zip › SupplementaryFigure2/19_th_MS1.dat]

11.43 0.00048281415
11.425898 0.00080714078
11.421796 0.0013212509
11.417694 0.0021178101
11.413592 0.0033239391
11.40949 0.005108388
11.405388 0.0076874181
11.401286 0.011327718
11.397184 0.016344427
11.393082 0.023092027
11.388979 0.031946235
11.384877 0.043275554
11.380775 0.057402501
11.376673 0.074556283
11.372571 0.094820648
11.368469 0.11808287
11.364367 0.14399125
11.360265 0.17192957
11.356163 0.20101585
11.352061 0.23013109
11.347959 0.25797971
11.343857 0.28317901
11.339755 0.30437
11.335653 0.32033756
11.331551 0.33012556
11.327449 0.33313151
11.323347 0.32916794
11.319245 0.31848178
11.315143 0.30172891
11.311041 0.27990749
11.306938 0.2542596
11.302836 0.22615462
11.298734 0.19696944
11.294632 0.16797996
11.29053 0.14027535
11.286428 0.11470187
11.282326 0.091838532
11.278224 0.072002006
11.274122 0.055275096
11.27002 0.041550833
11.265918 0.030584063
11.261816 0.022043263
11.257714 0.015556855
11.253612 0.010750609
11.24951 0.0072746065
11.245408 0.0048200459
11.241306 0.0031272173
11.237204 0.0019866918
11.233102 0.0012358542
11.228999 0.00075278618
11.224897 0.00044899088
11.220795 0.0002622248
11.216693 0.00014996084
11.212591 8.3973583e-05
11.208489 4.6040505e-05
11.204387 2.4717911e-05
11.200285 1.2996685e-05
11.196183 6.6902517e-06
11.192081 3.3716979e-06
11.187979 1.6651818e-06
11.183877 8.030664e-07
11.179775 3.779136e-07
11.175673 1.77147e-07
11.171571 8.26686e-08
11.167469 3.54294e-08
11.163367 1.77147e-08
11.159265 5.9049e-09
11.155163 0
11.151061 0
11.146958 0
11.142856 0
11.138754 0
11.134652 0
11.13055 0
11.126448 0
11.122346 0
11.118244 0
11.114142 0
11.11004 0
11.105938 0
11.101836 0
11.097734 0
11.093632 0
11.08953 0
11.085428 0
11.081326 0
11.077224 0
11.073122 0
11.06902 0
11.064917 0
11.060815 0
11.056713 0
11.052611 0
11.048509 0
11.044407 0
11.040305 0
11.036203 0
11.032101 0
11.027999 0
11.023897 0
11.019795 0
11.015693 0
11.011591 0
11.007489 0
11.003387 0
10.999285 0
10.995183 0
10.991081 0
10.986978 0
10.982876 0
10.978774 0
10.974672 0
10.97057 0
10.966468 0
10.962366 0
10.958264 0
10.954162 0
10.95006 0
10.945958 0
10.941856 0
10.937754 0
10.933652 0
10.92955 0
10.925448 0
10.921346 0
10.917244 0
10.913142 0
10.90904 0
10.904937 0
10.900835 0
10.896733 0
10.892631 0
10.888529 0
10.884427 0
10.880325 0
10.876223 0
10.872121 0
10.868019 0
10.863917 0
10.859815 0
10.855713 0
10.851611 0
10.847509 0
10.843407 0
10.839305 0
10.835203 0
10.831101 0
10.826998 0
10.822896 0
10.818794 0
10.814692 0
10.81059 0
10.806488 0
10.802386 0
10.798284 0
10.794182 0
10.79008 0
10.785978 0
10.781876 0
10.777774 0
10.773672 0
10.76957 0
10.765468 0
10.761366 0
10.757264 0
10.753162 0
10.74906 0
10.744957 0
10.740855 0
10.736753 0
10.732651 0
10.728549 0
10.724447 0
10.720345 0
10.716243 0
10.712141 0
10.708039 0
10.703937 0
10.699835 0
10.695733 0
10.691631 0
10.687529 0
10.683427 0
10.679325 0
10.675223 0
10.671121 0
10.667019 0
10.662916 0
10.658814 0
10.654712 0
10.65061 0
10.646508 0
10.642406 0
10.638304 0
10.634202 0
10.6301 0
10.625998 0
10.621896 0
10.617794 0
10.613692 0
10.60959 0
10.605488 0
10.601386 0
10.597284 0
10.593182 0
10.58908 0
10.584977 0
10.580875 0
10.576773 0
10.572671 0
10.568569 0
10.564467 0
10.560365 0
10.556263 0
10.552161 0
10.548059 0
10.543957 0
10.539855 0
10.535753 0
10.531651 0
10.527549 0
10.523447 0
10.519345 5.9049e-09
10.515243 5.9049e-09
10.511141 1.77147e-08
10.507039 4.72392e-08
10.502936 1.062882e-07
10.498834 2.302911e-07
10.494732 4.901067e-07
10.49063 1.0333575e-06
10.486528 2.125764e-06
10.482426 4.2987672e-06
10.478324 8.5089609e-06
10.474222 1.6486481e-05
10.47012 3.1301875e-05
10.466018 5.8204599e-05
10.461916 0.00010602838
10.457814 0.00018921662
10.453712 0.00033081021
10.44961 0.00056664601
10.445508 0.00095097824
10.441406 0.001563777
10.437304 0.0025197094
10.433202 0.003978509
10.4291 0.0061561712
10.424997 0.0093357237
10.420895 0.013875895
10.416793 0.020215248
10.412691 0.028869074
10.408589 0.040416088
10.404487 0.055472278
10.400385 0.074650289
10.396283 0.09850419
10.392181 0.12746174
10.388079 0.1617488
10.383977 0.20131319
10.379875 0.24575734
10.375773 0.29429031
10.371671 0.34570948
10.367569 0.3984202
10.363467 0.45049794
10.359365 0.49979258
10.355263 0.54406863
10.351161 0.58116945
10.347059 0.60918948
10.342956 0.62663554
10.338854 0.63255895
10.334752 0.62664258
10.33065 0.60923255
10.326548 0.58131103
10.322446 0.54441409
10.318344 0.50050529
10.314242 0.45182089
10.31014 0.40070499
10.306038 0.34945293
10.301936 0.30017818
10.297834 0.25471311
10.293732 0.21454792
10.28963 0.18080635
10.285528 0.15425095
10.281426 0.13530834
10.277324 0.1241033
10.273222 0.12049169
10.26912 0.12408585
10.265018 0.13426979
10.260915 0.15020633
10.256813 0.17084217
10.252711 0.19491895
10.248609 0.22099901
10.244507 0.24751217
10.240405 0.27282642
10.236303 0.29533994
10.232201 0.31358737
10.228099 0.32634828
10.223997 0.33274396
10.219895 0.33230889
10.215793 0.32502573
10.211691 0.31131768
10.207589 0.29199865
10.203487 0.26818711
10.199385 0.2411952
10.195283 0.21240734
10.191181 0.18316327
10.187079 0.15465861
10.182976 0.12787216
10.178874 0.10352463
10.174772 0.082068579
10.17067 0.063705303
10.166568 0.04842165
10.162466 0.036038685
10.158364 0.026264163
10.154262 0.018742324
10.15016 0.013096301
10.146058 0.0089606385
10.141956 0.0060033642
10.137854 0.0039383616
10.133752 0.0025298895
10.12965 0.0015913056
10.125548 0.00098010121
10.121446 0.00059108639
10.117344 0.00034906226
10.113242 0.00020184129
10.10914 0.00011428343
10.105038 6.3365482e-05
10.100935 3.4396043e-05
10.096833 1.8287475e-05
10.092731 9.5186988e-06
10.088629 4.8538278e-06
10.084527 2.421009e-06
10.080425 1.18098e-06
10.076323 5.668704e-07
10.072221 2.657205e-07
10.068119 1.240029e-07
10.064017 5.31441e-08
10.059915 2.36196e-08
10.055813 1.18098e-08
10.051711 5.9049e-09
10.047609 0
10.043507 0
10.039405 0
10.035303 0
10.031201 0
10.027099 0
10.022996 0
10.018894 0
10.014792 0
10.01069 5.9049e-09
10.006588 1.18098e-08
10.002486 2.36196e-08
9.998384 5.9049e-08
9.994282 1.299078e-07
9.99018 2.834352e-07
9.986078 5.963949e-07
9.981976 1.2459339e-06
9.977874 2.5509168e-06
9.973772 5.1018336e-06
9.96967 9.9969957e-06
9.965568 1.917321e-05
9.961466 3.600808e-05
9.957364 6.6223454e-05
9.953262 0.00011926127
9.94916 0.00021030892
9.945058 0.00036313364
9.940955 0.00061397379
9.936853 0.0010164695
9.932751 0.0016477978
9.928649 0.0026156463
9.924547 0.0040655532
9.920445 0.0061876443
9.916343 0.0092213871
9.912241 0.013456517
9.908139 0.019228014
9.904037 0.026903037
9.899935 0.036858144
9.895833 0.049445962
9.891731 0.064952146
9.887629 0.083545188
9.883527 0.10522396
9.879425 0.12976963
9.875323 0.15671002
9.871221 0.1853044
9.867119 0.21455565
9.863017 0.24325368
9.858914 0.27004998
9.854812 0.29355815
9.85071 0.31247076
9.846608 0.3256791
9.842506 0.33238059
9.838404 0.33215952
9.834302 0.32502969
9.8302 0.31143306
9.826098 0.29219436
9.821996 0.26843841
9.817894 0.24148145
9.813792 0.21271128
9.80969 0.18347125
9.805588 0.1549614
9.801486 0.12816629
9.797384 0.10381441
9.793282 0.082369227
9.78918 0.064047775
9.785078 0.04886026
9.780975 0.036662692
9.776873 0.027214993
9.772771 0.020238183
9.768669 0.015466055
9.764567 0.012688756
9.760465 0.011786948
9.756363 0.012756379
9.752261 0.0157228
9.748159 0.020946871
9.744057 0.028818191
9.739955 0.0398369
9.735853 0.054580992
9.731751 0.073658106
9.727649 0.097641519
9.723547 0.12699227
9.719445 0.16197218
9.715343 0.20255535
9.711241 0.24834851
9.707139 0.29853235
9.703037 0.35183603
9.698934 0.40655494
9.694832 0.46061802
9.69073 0.51170473
9.686628 0.55740502
9.682526 0.59540858
9.678424 0.62370454
9.674322 0.64076907
9.67022 0.64571906
9.666118 0.63841338
9.662016 0.61948951
9.657914 0.59033187
9.653812 0.55297658
9.64971 0.50996503
9.645608 0.46416352
9.641506 0.4185681
9.637404 0.37611262
9.633302 0.3394939
9.6292 0.31102307
9.625098 0.29250673
9.620995 0.28515806
9.616893 0.28953616
9.612791 0.30551227
9.608689 0.33226398
9.604587 0.36830094
9.600485 0.41152775
9.596383 0.45934954
9.592281 0.50882282
9.588179 0.55684903
9.584077 0.60040034
9.579975 0.63675973
9.575873 0.66375106
9.571771 0.67993133
9.567669 0.68471901
9.563567 0.67843804
9.559465 0.66226722
9.555363 0.63809745
9.551261 0.6083122
9.547159 0.57551767
9.543057 0.54225641
9.538954 0.5107405
9.534852 0.48263694
9.53075 0.45893016
9.526648 0.43987531
9.522546 0.42504294
9.518444 0.41344364
9.514342 0.40371109
9.51024 0.39431555
9.506138 0.38377793
9.502036 0.37085683
9.497934 0.35468704
9.493832 0.33485657
9.48973 0.31141889
9.485628 0.28484643
9.481526 0.25593858
9.477424 0.2257021
9.473322 0.19522307
9.46922 0.16554821
9.465118 0.13758899
9.461016 0.11205703
9.456913 0.089433236
9.452811 0.069968625
9.448709 0.05371077
9.444607 0.040548068
9.440505 0.030263817
9.436403 0.022592638
9.432301 0.017273911
9.428199 0.014098398
9.424097 0.012946092
9.419995 0.013814266
9.415893 0.016835242
9.411791 0.022283026
9.407689 0.030567636
9.403587 0.042215299
9.399485 0.057832473
9.395383 0.078052391
9.391281 0.10346409
9.387179 0.13452639
9.383077 0.17147245
9.378974 0.21421391
9.374872 0.26225656
9.37077 0.31464117
9.366668 0.36992307
9.362566 0.42620112
9.358464 0.4812019
9.354362 0.53241751
9.35026 0.57728743
9.346158 0.61340714
9.342056 0.63874008
9.337954 0.65180735
9.333852 0.65183048
9.32975 0.63880806
9.325648 0.61351594
9.321546 0.57743073
9.317444 0.53258729
9.313342 0.48138912
9.30924 0.42639638
9.305138 0.37011709
9.301036 0.31482508
9.296933 0.26242169
9.292831 0.21435102
9.288729 0.17157011
9.284627 0.13456815
9.280525 0.10342406
9.276423 0.077888477
9.272321 0.057476531
9.268219 0.041559159
9.264117 0.029443863
9.260015 0.020439357
9.255913 0.013901983
9.251811 0.0092643748
9.247709 0.0060489205
9.243607 0.0038695164
9.239505 0.002425231
9.235403 0.0014893221
9.231301 0.00089630477
9.227199 0.00052906133
9.223097 0.00030718471
9.218994 0.00017721786
9.214892 0.00010501865
9.21079 7.0120688e-05
9.206688 6.1954211e-05
9.202586 7.7714389e-05
9.198484 0.00012160551
9.194382 0.00020549642
9.19028 0.00035083963
9.186178 0.0005919308
9.182076 0.00098047322
9.177974 0.0015914414
9.173872 0.0025299013
9.16977 0.0039382908
9.165668 0.0060032166
9.161566 0.0089604141
9.157464 0.013095982
9.153362 0.018741881
9.14926 0.026263572
9.145158 0.036037912
9.141056 0.04842067
9.136953 0.063704069
9.132851 0.08206705
9.128749 0.10352274
9.124647 0.12786979
9.120545 0.15465553
9.116443 0.18315897
9.112341 0.21240082
9.108239 0.24118454
9.104137 0.26816865
9.100035 0.2919657
9.095933 0.31125828
9.091831 0.32491912
9.087729 0.33211989
9.083627 0.33241436
9.079525 0.32578413
9.075423 0.31264059
9.071321 0.29378259
9.067219 0.27031617
9.063117 0.24354726
9.059015 0.21486207
9.054912 0.18561007
9.05081 0.15700322
9.046708 0.13004117
9.042606 0.10546745
9.038504 0.083757033
9.034402 0.065131248
9.0303 0.049593277
9.026198 0.03697613
9.022096 0.026995124
9.017994 0.019298099
9.013892 0.013508557
9.00979 0.0092591017
9.005688 0.0062143227
9.001586 0.0040839824
8.997484 0.0026280879
8.993382 0.0016559997
8.98928 0.0010217544
8.985178 0.00061730415
8.981076 0.00036518854
8.976973 0.00021154304
8.972871 0.00011999347
8.968769 6.6654511e-05
8.964667 3.6273801e-05
8.960565 1.9362167e-05
8.956463 1.0203667e-05
8.952361 5.4443178e-06
8.948259 3.2181705e-06
8.944157 2.6158707e-06
8.940055 3.365793e-06
8.935953 5.7986118e-06
8.931851 1.091816e-05
8.927749 2.0720294e-05
8.923647 3.8765669e-05
8.919545 7.1154045e-05
8.915443 0.00012794737
8.911341 0.00022533689
8.907239 0.00038867233
8.903137 0.00065661307
8.899035 0.0010864544
8.894932 0.0017608235
8.89083 0.0027953856
8.886728 0.0043472878
8.882626 0.0066233256
8.878524 0.0098867099
8.874422 0.014460657
8.87032 0.020726878
8.866218 0.029116973
8.862116 0.040095009
8.858014 0.054130407
8.853912 0.071661364
8.84981 0.093050666
8.845708 0.11853742
8.841606 0.14818974
8.837504 0.18186445
8.833402 0.21917996
8.8293 0.25950785
8.825198 0.30198641
8.821096 0.34555728
8.816993 0.38902301
8.812891 0.43112072
8.808789 0.47060522
8.804687 0.50633358
8.800585 0.5373437
8.796483 0.56292045
8.792381 0.58264433
8.788279 0.59641986
8.784177 0.60448204
8.780075 0.6073807
8.775973 0.60594331
8.771871 0.60121782
8.767769 0.59439839
8.763667 0.58673856
8.759565 0.57945808
8.755463 0.57365183
8.751361 0.57020972
8.747259 0.56975661
8.743157 0.57261897
8.739055 0.57882192
8.734952 0.58811567
8.73085 0.60002617
8.726748 0.61392138
8.722646 0.62908268
8.718544 0.64477144
8.714442 0.66028301
8.71034 0.67498375
8.706238 0.68833083
8.702136 0.69987788
8.698034 0.70927143
8.693932 0.71624393
8.68983 0.72060767
8.685728 0.72225215
8.681626 0.72114456
8.677524 0.71733091
8.673422 0.71093383
8.66932 0.70214326
8.665218 0.69119704
8.661116 0.67835132
8.657014 0.66384343
8.652911 0.64785267
8.648809 0.6304667
8.644707 0.6116615
8.640605 0.59130172
8.636503 0.5691649
8.632401 0.54498898
8.628299 0.51853781
8.624197 0.48967532
8.620095 0.45843684
8.615993 0.425086
8.611891 0.39014769
8.607789 0.35441179
8.603687 0.31890703
8.599585 0.28484911
8.595483 0.25357068
8.591381 0.22644227
8.587279 0.20479303
8.583177 0.18983812
8.579075 0.18261684
8.574972 0.18394252
8.57087 0.1943633
8.566768 0.21413148
8.562666 0.24317987
8.558564 0.281104
8.554462 0.32715116
8.55036 0.38021854
8.546258 0.43886359
8.542156 0.50133037
8.538054 0.56559442
8.533952 0.62942804
8.52985 0.69048595
8.525748 0.7464093
8.521646 0.79494412
8.517544 0.83406824
8.513442 0.86211904
8.50934 0.87791229
8.505238 0.88084178
8.501136 0.87094863
8.497034 0.84895051
8.492931 0.81622288
8.488829 0.77472863
8.484727 0.72689747
8.480625 0.67546206
8.476523 0.62326384
8.472421 0.57304602
8.468319 0.52725381
8.464217 0.48786267
8.460115 0.4562523
8.456013 0.43313965
8.451911 0.41857709
8.447809 0.41201381
8.443707 0.41241093
8.439605 0.41839405
8.435503 0.42842263
8.431401 0.44095449
8.427299 0.4545855
8.423197 0.46814987
8.419095 0.48077337
8.414992 0.49188009
8.41089 0.50116087
8.406788 0.50851647
8.402686 0.51399139
8.398584 0.51771241
8.394482 0.51984205
8.39038 0.52055097
8.386278 0.52000709
8.382176 0.51837467
8.378074 0.51581415
8.373972 0.51247529
8.36987 0.50847921
8.365768 0.50389133
8.361666 0.49869159
8.357564 0.49275256
8.353462 0.48583656
8.34936 0.47762023
8.345258 0.46774973
8.341156 0.45592309
8.337054 0.44198918
8.332951 0.42604805
8.328849 0.40853495
8.324747 0.39027159
8.320645 0.37247196
8.316543 0.35669634
8.312441 0.34475394
8.308339 0.33856132
8.304237 0.33996939
8.300135 0.35057541
8.296033 0.37153888
8.291931 0.40342025
8.287829 0.44606026
8.283727 0.49851532
8.279625 0.55905985
8.275523 0.62526131
8.271421 0.69412656
8.267319 0.76231053
8.263217 0.82637035
8.259115 0.88304129
8.255013 0.92950605
8.25091 0.96362796
8.246808 0.98412104
8.242706 0.99063678
8.238604 0.98375731
8.234502 0.9648968
8.2304 0.93612465
8.226298 0.89993432
8.222196 0.85898812
8.218094 0.81587025
8.213992 0.77287709
8.20989 0.73186648
8.205788 0.694177
8.201686 0.66061691
8.197584 0.6315116
8.193482 0.60679108
8.18938 0.58609516
8.185278 0.56887567
8.181176 0.55447971
8.177074 0.54220603
8.172971 0.53133514
8.168869 0.52114049
8.164767 0.51089323
8.160665 0.49987272
8.156563 0.48739271
8.152461 0.47284718
8.148359 0.45577326
8.144257 0.4359229
8.140155 0.41333096
8.136053 0.38836652
8.131951 0.36175629
8.127849 0.33457304
8.123747 0.30818729
8.119645 0.28418539
8.115543 0.26426102
8.111441 0.25008942
8.107339 0.2431942
8.103237 0.24481651
8.099135 0.25579559
8.095033 0.2764691
8.09093 0.30660198
8.086828 0.34535202
8.082726 0.39128012
8.078624 0.44241098
8.074522 0.49634618
8.07042 0.55042562
8.066318 0.60192622
8.062216 0.64827931
8.058114 0.68728245
8.054012 0.71727914
8.04991 0.73728145
8.045808 0.74701785
8.041706 0.74689852
8.037604 0.73790366
8.033502 0.72141265
8.0294 0.69900144
8.025298 0.67224054
8.021196 0.64252477
8.017094 0.61095926
8.012991 0.57831502
8.008889 0.54505469
8.004787 0.51141694
8.000685 0.47753845
7.996583 0.44358841
7.992481 0.40989025
7.988379 0.37701047
7.984277 0.34580179
7.980175 0.31739655
7.976073 0.29315402
7.971971 0.27457114
7.967869 0.26316947
7.963767 0.26037164
7.959665 0.2673797
7.955563 0.28506532
7.951461 0.31387994
7.947359 0.35379064
7.943257 0.40424598
7.939155 0.46417512
7.935053 0.53202127
7.93095 0.60580944
7.926848 0.68324471
7.922746 0.76183532
7.918644 0.83903072
7.914542 0.91236328
7.91044 0.97958083
7.906338 1.0387582
7.902236 1.0883779
7.898134 1.1273745
7.894032 1.1551416
7.88993 1.1715044
7.885828 1.1766657
7.881726 1.1711359
7.877624 1.1556564
7.873522 1.1311288
7.86942 1.0985565
7.865318 1.0590056
7.861216 1.0135838
7.857114 0.96343836
7.853012 0.90976335
7.848909 0.85381093
7.844807 0.79689512
7.840705 0.74038015
7.836603 0.68564668
7.832501 0.63403375
7.828399 0.58675891
7.824297 0.54482469
7.820195 0.50892402
7.816093 0.47935932
7.811991 0.45599104
7.807889 0.43822765
7.803787 0.42506456
7.799685 0.4151718
7.795583 0.40702274
7.791481 0.39904946
7.787379 0.38980548
7.783277 0.37811541
7.779175 0.36319263
7.775073 0.34471156
7.77097 0.32282748
7.766868 0.29814505
7.762766 0.27164344
7.758664 0.24457091
7.754562 0.21832401
7.75046 0.19432605
7.746358 0.17391699
7.742256 0.15826229
7.738154 0.14828453
7.734052 0.14461749
7.72995 0.14758061
7.725848 0.15717069
7.721746 0.17306882
7.717644 0.19466132
7.713542 0.22107481
7.70944 0.25122571
7.705338 0.28388316
7.701236 0.31774293
7.697134 0.35150636
7.693032 0.3839568
7.688929 0.41402456
7.684827 0.44083178
7.680725 0.46371214
7.676623 0.48220372
7.672521 0.49601915
7.668419 0.50500153
7.664317 0.50907718
7.660215 0.50821726
7.656113 0.50241728
7.652011 0.49169911
7.647909 0.47613456
7.643807 0.45588345
7.639705 0.43123584
7.635603 0.40264627
7.631501 0.37074957
7.627399 0.33635162
7.623297 0.30039389
7.619195 0.26389557
7.615093 0.22788221
7.61099 0.19331116
7.606888 0.16100504
7.602786 0.13160196
7.598684 0.10552775
7.594582 0.082991905
7.59048 0.064004782
7.586378 0.04841127
7.582276 0.035934541
7.578174 0.026223549
7.574072 0.01889881
7.56997 0.013592578
7.565868 0.0099813241
7.561766 0.0078099388
7.557664 0.0069080657
7.553562 0.0071995198
7.54946 0.0087056472
7.545358 0.011542969
7.541256 0.015914798
7.537154 0.022095888
7.533052 0.030408936
7.528949 0.041191986
7.524847 0.054756516
7.520745 0.071337687
7.516643 0.091039929
7.512541 0.11378327
7.508439 0.13925751
7.504337 0.16689216
7.500235 0.19584993
7.496133 0.22504957
7.492031 0.25322062
7.487929 0.27898802
7.483827 0.30097987
7.479725 0.31794695
7.475623 0.32887977
7.471521 0.3331079
7.467419 0.33036799
7.463317 0.32083094
7.459215 0.30508426
7.455113 0.28407211
7.451011 0.25900173
7.446908 0.23122883
7.442806 0.20213735
7.438704 0.17302801
7.434602 0.14502788
7.4305 0.11902874
7.426398 0.095657154
7.422296 0.075274579
7.418194 0.058002197
7.414092 0.043762873
7.40999 0.032331997
7.405888 0.023389687
7.401786 0.016568435
7.397684 0.011492223
7.393582 0.0078053389
7.38948 0.0051909267
7.385378 0.0033803663
7.381276 0.0021555011
7.377174 0.0013458743
7.373072 0.00082289505
7.368969 0.00049274619
7.364867 0.00028908619
7.360765 0.00016644142
7.356663 9.4596498e-05
7.352561 5.4201077e-05
7.348459 3.3468973e-05
7.344357 2.598156e-05
7.340255 2.9317829e-05
7.336153 4.456428e-05
7.332051 7.6551124e-05
7.327949 0.00013487382
7.323847 0.00023578856
7.319745 0.00040513519
7.315643 0.00068238796
7.311541 0.0011259286
7.307439 0.0018195772
7.303337 0.0028801209
7.299235 0.0044652559
7.295133 0.0067811635
7.291031 0.010088356
7.286928 0.014704045
7.282826 0.020999389
7.278724 0.029389608
7.274622 0.040315923
7.27052 0.054218792
7.266418 0.071503704
7.262316 0.092502012
7.258214 0.11743127
7.254112 0.14636046
7.25001 0.17918607
7.245908 0.21562401
7.241806 0.25522037
7.237704 0.29738091
7.233602 0.34141532
7.2295 0.38658876
7.225398 0.43217083
7.221296 0.47747176
7.217194 0.52185741
7.213092 0.56473905
7.208989 0.6055397
7.204887 0.64364524
7.200785 0.67835328
7.196683 0.70883564
7.192581 0.7341291
7.188479 0.75316464
7.184377 0.76483818
7.180275 0.76811658
7.176173 0.76216501
7.172071 0.74647544
7.167969 0.72097457
7.163867 0.68609116
7.159765 0.64276948
7.155663 0.59242421
7.151561 0.53684157
7.147459 0.47804009
7.143357 0.41811014
7.139255 0.35905352
7.135153 0.30264269
7.131051 0.25031492
7.126948 0.20310981
7.122846 0.1616518
7.118744 0.12617306
7.114642 0.096567506
7.11054 0.072464384
7.106438 0.053309774
7.102336 0.038445647
7.098234 0.027178885
7.094132 0.018835798
7.09003 0.012800542
7.085928 0.0085381488
7.081826 0.0056047657
7.077724 0.0036481948
7.073622 0.0024023318
7.06952 0.0016786273
7.065418 0.0013570936
7.061316 0.0013787469
7.057214 0.0017405874
7.053112 0.0024934267
7.04901 0.0037423662
7.044907 0.0056489757
7.040805 0.0084337856
7.036703 0.012377208
7.032601 0.017816672
7.028499 0.025137809
7.024397 0.034757788
7.020295 0.04709962
7.016193 0.062557662
7.012091 0.081455934
7.007989 0.10400284
7.003887 0.1302474
6.999785 0.16004314
6.995683 0.19302591
6.991581 0.22861077
6.987479 0.2660108
6.983377 0.3042773
6.979275 0.34235744
6.975173 0.37916207
6.971071 0.41363451
6.966968 0.44481094
6.962866 0.47186467
6.958764 0.49413027
6.954662 0.51110782
6.95056 0.52245171
6.946458 0.52795174
6.942356 0.52751509
6.938254 0.52115654
6.934152 0.50900131
6.93005 0.49130017
6.925948 0.46845292
6.921846 0.44103257
6.917744 0.40980242
6.913642 0.37571876
6.90954 0.3399154
6.905438 0.30367
6.901336 0.2683559
6.897234 0.23538567
6.893132 0.20615315
6.88903 0.1819797
6.884927 0.16406728
6.880825 0.15345805
6.876723 0.15099709
6.872621 0.15729368
6.868519 0.17267702
6.864417 0.19714512
6.860315 0.23030959
6.856213 0.27134408
6.852111 0.31894795
6.848009 0.37133916
6.843907 0.42628925
6.839805 0.48120983
6.835703 0.53329239
6.831601 0.57969512
6.827499 0.61776112
6.823397 0.64524474
6.819295 0.66051917
6.815193 0.662738
6.811091 0.65192876
6.806988 0.62900475
6.802886 0.59569259
6.798784 0.55438445
6.794682 0.50793305
6.79058 0.45941441
6.786478 0.41188477
6.782376 0.36815689
6.778274 0.3306149
6.774172 0.30108087
6.77007 0.28073778
6.765968 0.27010832
6.761866 0.269083
6.757764 0.27698897
6.753662 0.29268913
6.74956 0.31470059
6.745458 0.34132204
6.741356 0.37075987
6.737254 0.40124348
6.733152 0.43112182
6.72905 0.45893496
6.724947 0.48345785
6.720845 0.50371669
6.716743 0.51898262
6.712641 0.52875033
6.708539 0.53271107
6.704437 0.53072919
6.700335 0.52282916
6.696233 0.50919616
6.692131 0.49018876
6.688029 0.46635797
6.683927 0.43846447
6.679825 0.40748506
6.675723 0.3746008
6.671621 0.34116265
6.667519 0.30863439
6.663417 0.27851658
6.659315 0.2522585
6.655213 0.23116663
6.651111 0.21631852
6.647009 0.20849025
6.642906 0.20810344
6.638804 0.2151964
6.634702 0.2294213
6.6306 0.25006786
6.626498 0.2761113
6.622396 0.30628118
6.618294 0.33914493
6.614192 0.37319904
6.61009 0.40695942
6.605988 0.43904273
6.601886 0.4682318
6.597784 0.49352126
6.593682 0.51414219
6.58958 0.52956924
6.585478 0.53951518
6.581376 0.54391993
6.577274 0.54293965
6.573172 0.53693911
6.56907 0.52648655
6.564967 0.51234671
6.560865 0.49546498
6.556763 0.47693525
6.552661 0.45794611
6.548559 0.43970475
6.544457 0.42334328
6.540355 0.40981815
6.536253 0.39981751
6.532151 0.39369257
6.528049 0.39142731
6.523947 0.39265531
6.519845 0.39672521
6.515743 0.40280712
6.511641 0.41002508
6.507539 0.41759488
6.503437 0.42494468
6.499335 0.43179862
6.495233 0.43820911
6.491131 0.44453262
6.487029 0.45135338
6.482926 0.45936831
6.478824 0.46925291
6.474722 0.48153082
6.47062 0.49646831
6.466518 0.5140102
6.462416 0.53376659
6.458314 0.55505102
6.454212 0.57696283
6.45011 0.59850046
6.446008 0.61868835
6.441906 0.63669954
6.437804 0.65195714
6.433702 0.66420181
6.4296 0.67351662
6.425498 0.68030625
6.421396 0.68523266
6.417294 0.6891148
6.413192 0.6928039
6.40909 0.69704998
6.404987 0.70237688
6.400885 0.70898342
6.396783 0.71668602
6.392681 0.72491391
6.388579 0.73276105
6.384477 0.73909095
6.380375 0.74268289
6.376273 0.74240036
6.372171 0.7373587
6.368069 0.72706747
6.363967 0.71152621
6.359865 0.69125838
6.355763 0.66727758
6.351661 0.6409899
6.347559 0.61404639
6.343457 0.58816682
6.339355 0.56495987
6.335253 0.54576538
6.331151 0.53153952
6.327049 0.52279691
6.322946 0.51961414
6.318844 0.52168957
6.314742 0.52844583
6.31064 0.53915641
6.306538 0.55307501
6.302436 0.56954826
6.298334 0.58809683
6.294232 0.60845584
6.29013 0.6305726
6.286028 0.65456562
6.281926 0.68065323
6.277824 0.70906324
6.273722 0.73993574
6.26962 0.77323121
6.265518 0.80865503
6.261416 0.84560756
6.257314 0.88316758
6.253212 0.92011351
6.24911 0.95498393
6.245008 0.98617444
6.240905 1.0120631
6.236803 1.0311526
6.232701 1.0422126
6.228599 1.0444059
6.224497 1.0373805
6.220395 1.0213161
6.216293 0.9969158
6.212191 0.96534354
6.208089 0.92811521
6.203987 0.88695588
6.199885 0.84364263
6.195783 0.79985309
6.191681 0.75703971
6.187579 0.71634561
6.183477 0.67857202
6.179375 0.64419923
6.175273 0.61345472
6.171171 0.58641422
6.167069 0.56311553
6.162966 0.543662
6.158864 0.52829362
6.154762 0.51740842
6.15066 0.51152555
6.146558 0.51119207
6.142456 0.51684658
6.138354 0.52866292
6.134252 0.54640286
6.13015 0.56930857
6.126048 0.59606074
6.121946 0.62481931
6.117844 0.6533501
6.113742 0.67922639
6.10964 0.7000803
6.105538 0.7138692
6.101436 0.71911781
6.097334 0.71509878
6.093232 0.70192315
6.08913 0.68052526
6.085028 0.65254337
6.080925 0.62011249
6.076823 0.58559953
6.072721 0.55131888
6.068619 0.5192682
6.064517 0.49092055
6.060415 0.46709874
6.056313 0.44794547
6.052211 0.43298825
6.048109 0.42128504
6.044007 0.4116261
6.039905 0.40276166
6.035803 0.39362312
6.031701 0.38350891
6.027599 0.37221265
6.023497 0.36008032
6.019395 0.34799286
6.015293 0.33728009
6.011191 0.32957908
6.007089 0.32665525
6.002986 0.33020687
5.998884 0.341673
5.994782 0.36206351
5.99068 0.39182546
5.986578 0.43075679
5.982476 0.47797304
5.978374 0.53192945
5.974272 0.59049577
5.97017 0.65107846
5.966068 0.71078069
5.961966 0.76658877
5.957864 0.81557085
5.953762 0.85507317
5.94966 0.88289898
5.945558 0.89745644
5.941456 0.8978645
5.937354 0.88400907
5.933252 0.85654614
5.92915 0.81685291
5.925048 0.76693257
5.920945 0.70928207
5.916843 0.64673487
5.912741 0.58229232
5.908639 0.51895693
5.904537 0.45957956
5.900435 0.40672978
5.896333 0.36259539
5.892231 0.32891358
5.888129 0.30693306
5.884027 0.29740416
5.879925 0.30059206
5.875823 0.31630835
5.871721 0.34395515
5.867619 0.38257741
5.863517 0.43091846
5.859415 0.48747515
5.855313 0.55054864
5.851211 0.6182885
5.847109 0.68872815
5.843007 0.75981258
5.838904 0.82942098
5.834802 0.8953899
5.8307 0.955544
5.826598 1.0077423
5.822496 1.0499456
5.818394 1.0803089
5.814292 1.0972938
5.81019 1.0997947
5.806088 1.0872623
5.801986 1.0598085
5.797884 1.0182731
5.793782 0.96423792
5.78968 0.89997908
5.785578 0.82835657
5.781476 0.752649
5.777374 0.67634876
5.773272 0.60293792
5.76917 0.53566668
5.765068 0.47735467
5.760965 0.43023086
5.756863 0.39582238
5.752761 0.37489624
5.748659 0.36745305
5.744557 0.37276835
5.740455 0.38947461
5.736353 0.41567686
5.732251 0.44909413
5.728149 0.48721892
5.724047 0.52748636
5.719945 0.56744372
5.715843 0.60490932
5.711741 0.63810953
5.707639 0.66578218
5.703537 0.68723605
5.699435 0.7023599
5.695333 0.71157822
5.691231 0.71575756
5.687129 0.7160726
5.683027 0.71384667
5.678924 0.71038529
5.674822 0.70682187
5.67072 0.70399419
5.666618 0.70236563
5.662516 0.70199927
5.658414 0.70258593
5.654312 0.70352005
5.65021 0.70401076
5.646108 0.70321161
5.642006 0.70035009
5.637904 0.69483904
5.633802 0.68635477
5.6297 0.67487204
5.625598 0.6606521
5.621496 0.64418715
5.617394 0.6261107
5.613292 0.60708861
5.60919 0.5877088
5.605088 0.5683878
5.600985 0.54931012
5.596883 0.5304109
5.592781 0.51140576
5.588679 0.49186325
5.584577 0.47130853
5.580475 0.44934109
5.576373 0.4257471
5.572271 0.40058756
5.568169 0.37424743
5.564067 0.34743738
5.559965 0.32114676
5.555863 0.29655374
5.551761 0.2749044
5.547659 0.25737607
5.543557 0.24494177
5.539455 0.23825195
5.535353 0.23754718
5.531251 0.24261192
5.527149 0.25277543
5.523047 0.26696101
5.518944 0.28378033
5.514842 0.30166474
5.51074 0.31902152
5.506638 0.33439954
5.502536 0.34664671
5.498434 0.35504154
5.494332 0.35938284
5.49023 0.36002585
5.486128 0.35785877
5.482026 0.35422078
5.477924 0.35076955
5.473822 0.34931247
5.46972 0.35162013
5.465618 0.35924239
5.461516 0.373347
5.457414 0.39459696
5.453312 0.42307873
5.44921 0.45828632
5.445108 0.49916062
5.441006 0.54417707
5.436903 0.59147031
5.432801 0.63898177
5.428699 0.68461472
5.424597 0.7263833
5.420495 0.76254355
5.416393 0.79169913
5.412291 0.81287754
5.408189 0.82557661
5.404087 0.82978288
5.399985 0.82596494
5.395883 0.81504399
5.391781 0.79834279
5.387679 0.77751287
5.383577 0.75443925
5.379475 0.73112242
5.375373 0.70954033
5.371271 0.69149681
5.367169 0.67846775
5.363067 0.67146077
5.358964 0.67090661
5.354862 0.67659994
5.35076 0.6877034
5.346658 0.70282125
5.342556 0.72013877
5.338454 0.73761343
5.334352 0.75319383
5.33025 0.76503722
5.326148 0.7716947
5.322046 0.77223802
5.317944 0.7663109
5.313842 0.75410055
5.30974 0.73623812
5.305638 0.71364904
5.301536 0.6873815
5.297434 0.65844363
5.293332 0.62767672
5.28923 0.59568282
5.285128 0.56281435
5.281026 0.52922085
5.276923 0.4949381
5.272821 0.45999864
5.268719 0.42454044
5.264617 0.38889354
5.260515 0.35363032
5.256413 0.31957298
5.252311 0.28775944
5.248209 0.25937525
5.244107 0.23566275
5.240005 0.2178198
5.235903 0.20689927
5.231801 0.20371821
5.227699 0.20878239
5.223597 0.22222978
5.219495 0.24379478
5.215393 0.27279421
5.211291 0.30813629
5.207189 0.34835325
5.203087 0.3916583
5.198984 0.43602619
5.194882 0.47929511
5.19078 0.51928503
5.186678 0.55392563
5.182576 0.58138453
5.178474 0.60018618
5.174372 0.60931089
5.17027 0.60826595
5.166168 0.59712212
5.162066 0.57651282
5.157964 0.54759659
5.153862 0.51198702
5.14976 0.47165721
5.145658 0.42882775
5.141556 0.38584776
5.137454 0.34507773
5.133352 0.30878101
5.12925 0.27902808
5.125148 0.25761487
5.121046 0.2459944
5.116943 0.24521966
5.112841 0.25589636
5.108739 0.27814567
5.104637 0.31157984
5.100535 0.3552963
5.096433 0.40789702
5.092331 0.46753996
5.088229 0.53202657
5.084127 0.59892412
5.080025 0.66571581
5.075923 0.72996494
5.071821 0.7894747
5.067719 0.842424
5.063617 0.88746135
5.059515 0.9237453
5.055413 0.95092852
5.051311 0.96909241
5.047209 0.97864739
5.043107 0.98021978
5.039005 0.97454647
5.034902 0.96239535
5.0308 0.94452146
5.026698 0.92165973
5.022596 0.89454597
5.018494 0.86395123
5.014392 0.83071224
5.01029 0.7957427
5.006188 0.76001626
5.002086 0.72452008
4.997984 0.69018659
4.993882 0.65781767
4.98978 0.62801804
4.985678 0.60115387
4.981576 0.57734697
4.977474 0.55650719
4.973372 0.53839672
4.96927 0.52271327
4.965168 0.50917432
4.961066 0.49758526
4.956963 0.48787798
4.952861 0.48011389
4.948759 0.47445357
4.944657 0.47110316
4.940555 0.47025244
4.936453 0.47202059
4.932351 0.4764228
4.928249 0.48336459
4.924147 0.49266279
4.920045 0.50408474
4.915943 0.51739192
4.911841 0.53237285
4.907739 0.54885263
4.903637 0.56667243
4.899535 0.58564042
4.895433 0.60546373
4.891331 0.62567705
4.887229 0.64558649
4.883127 0.66424574
4.879025 0.68047625
4.874922 0.6929351
4.87082 0.7002252
4.866718 0.70103377
4.862616 0.69427972
4.858514 0.67924795
4.854412 0.65569044
4.85031 0.62387919
4.846208 0.58460369
4.842106 0.53911384
4.838004 0.48901749
4.833902 0.43614747
4.8298 0.38241635
4.825698 0.32967746
4.821596 0.2796078
4.817494 0.23362395
4.813392 0.19283611
4.80929 0.15803917
4.805188 0.12973468
4.801086 0.10817359
4.796983 0.093408143
4.792881 0.085341412
4.788779 0.083765034
4.784677 0.088379447
4.780575 0.098795142
4.776473 0.11451798
4.772371 0.13492561
4.768269 0.15924461
4.764167 0.18653907
4.760065 0.2157199
4.755963 0.24558137
4.751861 0.27486596
4.747759 0.30235344
4.743657 0.32696378
4.739555 0.34785944
4.735453 0.36453012
4.731351 0.37684422
4.727249 0.38505467
4.723147 0.38975401
4.719045 0.39178167
4.714942 0.39209462
4.71084 0.3916201
4.706738 0.39111256
4.702636 0.39103783
4.698534 0.39150334
4.694432 0.39224635
4.69033 0.39268272
4.686228 0.39200888
4.682126 0.38934128
4.678024 0.38387161
4.673922 0.37501429
4.66982 0.36252431
4.665718 0.34656884
4.661616 0.32774354
4.657514 0.30703267
4.653412 0.28571965
4.64931 0.26526082
4.645208 0.24713848
4.641106 0.23271021
4.637004 0.22307059
4.632901 0.21893852
4.628799 0.22058032
4.624697 0.22777481
4.620595 0.23982338
4.616493 0.25560423
4.612391 0.27366697
4.608289 0.2923601
4.604187 0.30998079
4.600085 0.32493371
4.595983 0.33588351
4.591881 0.34188551
4.587779 0.34248041
4.583677 0.33774216
4.579575 0.32827335
4.575473 0.31514815
4.571371 0.29980907
4.567269 0.283929
4.563167 0.26925356
4.559065 0.25744078
4.554962 0.24991454
4.55086 0.24774626
4.546758 0.2515757
4.542656 0.26157737
4.538554 0.27747412
4.534452 0.29859445
4.53035 0.32396581
4.526248 0.35243173
4.522146 0.38277848
4.518044 0.41385519
4.513942 0.44467264
4.50984 0.4744684
4.505738 0.50273108
4.501636 0.52918223
4.497534 0.55372134
4.493432 0.57634466
4.48933 0.59705313
4.485228 0.61576553
4.481126 0.63225252
4.477024 0.64610234
4.472921 0.65672448
4.468819 0.66339068
4.464717 0.66530693
4.460615 0.66170594
4.456513 0.65194665
4.452411 0.63560696
4.448309 0.61255725
4.444207 0.58300551
4.440105 0.54750826
4.436003 0.50694648
4.431901 0.46246967
4.427799 0.41541467
4.423697 0.36720912
4.419595 0.31927006
4.415493 0.2729088
4.411391 0.22925134
4.407289 0.18918139
4.403187 0.15330964
4.399085 0.12196945
4.394982 0.095236129
4.39088 0.072964493
4.386778 0.054837956
4.382676 0.04042233
4.378574 0.029218047
4.374472 0.020706122
4.37037 0.014384655
4.366268 0.009794806
4.362166 0.0065363818
4.358064 0.0042744567
4.353962 0.0027390292
4.34986 0.001719808
4.345758 0.0010583116
4.341656 0.00063878618
4.337554 0.00037931897
4.333452 0.00022385476
4.32935 0.00013562965
4.325248 9.2110535e-05
4.321146 8.1523049e-05
4.317044 0.0001008616
4.312941 0.0001553343
4.308839 0.0002592074
4.304737 0.00043799596
4.300635 0.00073213084
4.296533 0.0012019306
4.292431 0.0019338252
4.288329 0.0030474244
4.284227 0.0047026801
4.280125 0.0071061279
4.276023 0.010514507
4.271921 0.015233898
4.267819 0.021612194
4.263717 0.030022897
4.259615 0.040838755
4.255513 0.054395
4.251411 0.070943524
4.247309 0.090601432
4.243207 0.11329942
4.239105 0.13873739
4.235003 0.16635546
4.2309 0.19532839
4.226798 0.22458951
4.222696 0.25288704
4.218594 0.27887121
4.214492 0.30120555
4.21039 0.31869138
4.206288 0.33039116
4.202186 0.33573537
4.198084 0.33459862
4.193982 0.32733438
4.18988 0.31476291
4.185778 0.29811296
4.181676 0.27892348
4.177574 0.25891612
4.173472 0.23985177
4.16937 0.2233854
4.165268 0.21093173
4.161166 0.2035527
4.157064 0.20187452
4.152961 0.20603927
4.148859 0.21569409
4.144757 0.23001823
4.140655 0.2477867
4.136553 0.26746669
4.132451 0.28734054
4.128349 0.30564617
4.124247 0.32072321
4.120145 0.33115129
4.116043 0.33586662
4.111941 0.33424423
4.107839 0.32613693
4.103737 0.31186709
4.099635 0.29217316
4.095533 0.26811885
4.091431 0.24097733
4.087329 0.21210555
4.083227 0.18282373
4.079125 0.15431338
4.075023 0.1275428
4.07092 0.10322476
4.066818 0.081805717
4.062716 0.063482334
4.058614 0.048238085
4.054512 0.035891718
4.05041 0.026149584
4.046308 0.018655262
4.042206 0.013031772
4.038104 0.0089139721
4.034002 0.0059704149
4.0299 0.0039156455
4.025798 0.0025145899
4.021696 0.0015812377
4.017594 0.00097362353
4.013492 0.00058701792
4.00939 0.00034655858
4.005288 0.00020034145
4.001186 0.0001134036
3.997084 6.2857661e-05
3.992981 3.4112607e-05
3.988879 1.8128043e-05
3.984777 9.4360302e-06
3.980675 4.8065886e-06
3.976573 2.3973894e-06
3.972471 1.1691702e-06
3.968369 5.609655e-07
3.964267 2.598156e-07
3.960165 1.18098e-07
3.956063 5.31441e-08
3.951961 2.36196e-08
3.947859 1.18098e-08
3.943757 5.9049e-09
3.939655 0
3.935553 0
3.931451 0
3.927349 0
3.923247 0
3.919145 0
3.915043 0
3.91094 0
3.906838 0
3.902736 5.9049e-09
3.898634 1.77147e-08
3.894532 3.54294e-08
3.89043 7.67637e-08
3.886328 1.712421e-07
3.882226 3.661038e-07
3.878124 7.735419e-07
3.874022 1.6002279e-06
3.86992 3.247695e-06
3.865818 6.4481508e-06
3.861716 1.2536103e-05
3.857614 2.3879416e-05
3.853512 4.4522946e-05
3.84941 8.1292758e-05
3.845308 0.0001453373
3.841206 0.00025443624
3.837104 0.00043615363
3.833002 0.00073210131
3.828899 0.0012032769
3.824797 0.0019365415
3.820695 0.0030517881
3.816593 0.0047091932
3.812491 0.0071154813
3.808389 0.010527557
3.804287 0.015251642
3.800185 0.021635707
3.796083 0.030053225
3.791981 0.040876788
3.787879 0.054441235
3.783777 0.070997772
3.779675 0.090662364
3.775573 0.11336394
3.771471 0.13879965
3.767369 0.16640538
3.763267 0.19534933
3.759165 0.22455465
3.755063 0.25275384
3.75096 0.27857299
3.746858 0.30063934
3.742756 0.31770072
3.738654 0.32874271
3.734552 0.3330885
3.73045 0.33046746
3.726348 0.32104309
3.722246 0.30539611
3.718144 0.28446527
3.714042 0.25945412
3.70994 0.23171676
3.705838 0.20263753
3.701736 0.17351933
3.697634 0.14549277
3.693532 0.11945396
3.68943 0.096034046
3.685328 0.075598899
3.681226 0.058273521
3.677124 0.043983787
3.673022 0.032507201
3.668919 0.023525133
3.664817 0.016670554
3.660715 0.011567345
3.656613 0.0078592802
3.652511 0.0052287476
3.648409 0.0034062593
3.644307 0.0021728201
3.640205 0.0013571704
3.636103 0.0008300636
3.632001 0.00049710991
3.627899 0.00029151901
3.623797 0.00016739211
3.619695 9.4118201e-05
3.615593 5.1815498e-05
3.611491 2.7936082e-05
3.607389 1.4744535e-05
3.603287 7.6232259e-06
3.599185 3.8558997e-06
3.595083 1.9131876e-06
3.59098 9.270693e-07
3.586878 4.428675e-07
3.582776 2.066715e-07
3.578674 9.44784e-08
3.574572 4.13343e-08
3.57047 1.77147e-08
3.566368 5.9049e-09
3.562266 5.9049e-09
3.558164 0
3.554062 0
3.54996 0
3.545858 0
3.541756 0
3.537654 0
3.533552 0
3.52945 0
3.525348 0
3.521246 0
3.517144 0
3.513042 0
3.508939 0
3.504837 0
3.500735 0
3.496633 0
3.492531 0
3.488429 0
3.484327 0
3.480225 0
3.476123 0
3.472021 0
3.467919 0
3.463817 0
3.459715 0
3.455613 0
3.451511 0
3.447409 0
3.443307 0
3.439205 0
3.435103 0
3.431001 0
3.426898 0
3.422796 0
3.418694 0
3.414592 0
3.41049 0
3.406388 0
3.402286 0
3.398184 0
3.394082 0
3.38998 0
3.385878 0
3.381776 0
3.377674 0
3.373572 0
3.36947 0
3.365368 0
3.361266 0
3.357164 0
3.353062 0
3.348959 0
3.344857 0
3.340755 0
3.336653 0
3.332551 0
3.328449 0
3.324347 0
3.320245 0
3.316143 0
3.312041 0
3.307939 0
3.303837 0
3.299735 0
3.295633 0
3.291531 0
3.287429 0
3.283327 0
3.279225 0
3.275123 0
3.271021 0
3.266918 0
3.262816 0
3.258714 0
3.254612 0
3.25051 0
3.246408 0
3.242306 0
3.238204 0
3.234102 0
3.23 0
