# Supplementary material for: Structural motifs of gold cluster anions with 17 to 69 atoms
Source: Nat Commun. 2026 Apr 10;17:5099. doi: 10.1038/s41467-026-71649-9 (PMC13246909; doi:10.1038/s41467-026-71649-9)
Supplement: Supplementary file 5 — Source Data [file 41467_2026_71649_MOESM5_ESM.zip › SupplementaryFigure2/19_th_MS2.dat]

11.43 0
11.425898 0
11.421796 0
11.417694 0
11.413592 0
11.40949 0
11.405388 0
11.401286 0
11.397184 0
11.393082 0
11.388979 0
11.384877 0
11.380775 0
11.376673 0
11.372571 0
11.368469 0
11.364367 0
11.360265 0
11.356163 0
11.352061 0
11.347959 0
11.343857 0
11.339755 0
11.335653 0
11.331551 0
11.327449 0
11.323347 0
11.319245 0
11.315143 0
11.311041 0
11.306938 0
11.302836 0
11.298734 0
11.294632 0
11.29053 0
11.286428 0
11.282326 0
11.278224 0
11.274122 0
11.27002 0
11.265918 0
11.261816 0
11.257714 0
11.253612 0
11.24951 0
11.245408 0
11.241306 5.9049e-09
11.237204 1.77147e-08
11.233102 3.54294e-08
11.228999 8.26686e-08
11.224897 1.889568e-07
11.220795 4.015332e-07
11.216693 8.444007e-07
11.212591 1.7478504e-06
11.208489 3.5370351e-06
11.204387 7.0032114e-06
11.200285 1.3587175e-05
11.196183 2.5810318e-05
11.192081 4.8000932e-05
11.187979 8.741614e-05
11.183877 0.00015588936
11.179775 0.00027219818
11.175673 0.0004654065
11.171571 0.00077918698
11.167469 0.0012773657
11.163367 0.0020504824
11.159265 0.0032230007
11.155163 0.0049605589
11.151061 0.0074759459
11.146958 0.011032314
11.142856 0.015941624
11.138754 0.022556086
11.134652 0.031250727
11.13055 0.0423957
11.126448 0.056318202
11.122346 0.073255623
11.118244 0.093303608
11.114142 0.11636467
11.11004 0.14210492
11.105938 0.16992698
11.101836 0.1989669
11.097734 0.22812065
11.093632 0.25610237
11.08953 0.28153207
11.085428 0.30304519
11.081326 0.3194127
11.077224 0.32965694
11.073122 0.33314823
11.06902 0.32966897
11.064917 0.31943603
11.060815 0.30307839
11.056713 0.28157319
11.052611 0.25614914
11.048509 0.22817063
11.044407 0.19901777
11.040305 0.16997663
11.036203 0.14215163
11.032101 0.11640717
11.027999 0.093341093
11.023897 0.073287733
11.019795 0.05634494
11.015693 0.042417383
11.011591 0.031267851
11.007489 0.022569266
11.003387 0.01595152
10.999285 0.011039571
10.995183 0.0074811304
10.991081 0.0049641845
10.986978 0.0032254749
10.982876 0.0020521299
10.978774 0.0012784404
10.974672 0.00077987195
10.97057 0.00046583166
10.966468 0.00027245799
10.962366 0.00015604289
10.958264 8.7504713e-05
10.954162 4.8054076e-05
10.95006 2.5839842e-05
10.945958 1.360489e-05
10.941856 7.0150212e-06
10.937754 3.54294e-06
10.933652 1.7478504e-06
10.92955 8.444007e-07
10.925448 4.015332e-07
10.921346 1.889568e-07
10.917244 8.26686e-08
10.913142 3.54294e-08
10.90904 1.77147e-08
10.904937 5.9049e-09
10.900835 0
10.896733 0
10.892631 0
10.888529 0
10.884427 0
10.880325 0
10.876223 0
10.872121 0
10.868019 0
10.863917 0
10.859815 0
10.855713 0
10.851611 0
10.847509 0
10.843407 0
10.839305 0
10.835203 0
10.831101 0
10.826998 0
10.822896 0
10.818794 0
10.814692 0
10.81059 0
10.806488 0
10.802386 0
10.798284 0
10.794182 0
10.79008 0
10.785978 0
10.781876 0
10.777774 0
10.773672 0
10.76957 0
10.765468 0
10.761366 0
10.757264 0
10.753162 0
10.74906 0
10.744957 0
10.740855 0
10.736753 0
10.732651 0
10.728549 0
10.724447 0
10.720345 0
10.716243 0
10.712141 0
10.708039 0
10.703937 0
10.699835 0
10.695733 0
10.691631 0
10.687529 0
10.683427 0
10.679325 0
10.675223 0
10.671121 0
10.667019 0
10.662916 0
10.658814 0
10.654712 0
10.65061 0
10.646508 0
10.642406 0
10.638304 0
10.634202 0
10.6301 0
10.625998 0
10.621896 0
10.617794 0
10.613692 0
10.60959 0
10.605488 0
10.601386 0
10.597284 0
10.593182 0
10.58908 0
10.584977 0
10.580875 0
10.576773 0
10.572671 0
10.568569 0
10.564467 0
10.560365 0
10.556263 0
10.552161 0
10.548059 0
10.543957 0
10.539855 0
10.535753 0
10.531651 0
10.527549 0
10.523447 0
10.519345 0
10.515243 0
10.511141 0
10.507039 0
10.502936 0
10.498834 0
10.494732 0
10.49063 0
10.486528 0
10.482426 0
10.478324 0
10.474222 0
10.47012 0
10.466018 0
10.461916 0
10.457814 0
10.453712 0
10.44961 0
10.445508 0
10.441406 0
10.437304 0
10.433202 0
10.4291 0
10.424997 0
10.420895 0
10.416793 0
10.412691 0
10.408589 0
10.404487 0
10.400385 0
10.396283 0
10.392181 0
10.388079 0
10.383977 0
10.379875 0
10.375773 0
10.371671 0
10.367569 0
10.363467 0
10.359365 0
10.355263 0
10.351161 0
10.347059 0
10.342956 0
10.338854 0
10.334752 0
10.33065 0
10.326548 0
10.322446 5.9049e-09
10.318344 5.9049e-09
10.314242 1.77147e-08
10.31014 4.13343e-08
10.306038 9.44784e-08
10.301936 2.066715e-07
10.297834 4.428675e-07
10.293732 9.329742e-07
10.28963 1.9190925e-06
10.285528 3.8854242e-06
10.281426 7.6881798e-06
10.277324 1.4915777e-05
10.273222 2.833171e-05
10.26912 5.2707137e-05
10.265018 9.6049103e-05
10.260915 0.00017144877
10.256813 0.00029979768
10.252711 0.00051354325
10.248609 0.00086180835
10.244507 0.0014169457
10.240405 0.0022825981
10.236303 0.0036030519
10.232201 0.0055732454
10.228099 0.008448477
10.223997 0.012552188
10.219895 0.018279864
10.215793 0.026096629
10.211691 0.036525987
10.207589 0.050127647
10.203487 0.067462963
10.199385 0.089047976
10.195283 0.11529589
10.191181 0.14645277
10.187079 0.18253245
10.182976 0.22325809
10.178874 0.26801889
10.174772 0.31585005
10.17067 0.36544253
10.166568 0.41518671
10.162466 0.46324997
10.158364 0.50768463
10.154262 0.54655829
10.15016 0.57809548
10.146058 0.60081758
10.141956 0.61366729
10.137854 0.61610505
10.133752 0.60816763
10.12965 0.59048231
10.125548 0.56423511
10.121446 0.53109537
10.117344 0.49310321
10.113242 0.45252948
10.10914 0.41171974
10.105038 0.37293452
10.100935 0.33819763
10.096833 0.30916327
10.092731 0.28701069
10.088629 0.2723731
10.084527 0.26530552
10.080425 0.26529396
10.076323 0.27130573
10.072221 0.2818785
10.068119 0.29524244
10.064017 0.30946673
10.059915 0.32261901
10.055813 0.33292369
10.051711 0.33890432
10.047609 0.3394958
10.043507 0.33411505
10.039405 0.32268336
10.035303 0.30559921
10.031201 0.28366667
10.027099 0.25799011
10.022996 0.22984922
10.018894 0.20057035
10.014792 0.17140903
10.01069 0.14345552
10.006588 0.11757092
10.002486 0.094356133
9.998384 0.074151561
9.994282 0.057061794
9.99018 0.042997397
9.986078 0.031725498
9.981976 0.022921481
9.977874 0.016216013
9.973772 0.011233417
9.96967 0.0076198424
9.965568 0.0050611075
9.961466 0.0032916275
9.957364 0.0020962454
9.953262 0.0013071854
9.94916 0.00079817714
9.945058 0.00047722811
9.940955 0.00027939625
9.936853 0.00016017041
9.932751 8.9908007e-05
9.928649 4.9418108e-05
9.924547 2.659567e-05
9.920445 1.4018233e-05
9.916343 7.2335025e-06
9.912241 3.6551331e-06
9.908139 1.8068994e-06
9.904037 8.798301e-07
9.899935 4.192479e-07
9.895833 2.007666e-07
9.891731 1.003833e-07
9.887629 7.08588e-08
9.883527 8.26686e-08
9.879425 1.535274e-07
9.875323 3.188646e-07
9.871221 6.731586e-07
9.867119 1.3994613e-06
9.863017 2.8520667e-06
9.858914 5.6805138e-06
9.854812 1.1095307e-05
9.85071 2.1210401e-05
9.846608 3.9698643e-05
9.842506 7.2777893e-05
9.838404 0.00013062229
9.834302 0.00022957661
9.8302 0.00039509686
9.826098 0.00066578928
9.821996 0.0010986007
9.817894 0.0017750366
9.813792 0.0028082819
9.80969 0.0043504882
9.805588 0.0065993517
9.801486 0.0098023348
9.797384 0.014256832
9.793282 0.02030401
9.78918 0.028314303
9.785078 0.038662965
9.780975 0.051695144
9.776873 0.067681438
9.772771 0.086767014
9.768669 0.10891933
9.764567 0.1338815
9.760465 0.16113929
9.756363 0.18990987
9.752261 0.2191588
9.748159 0.24764841
9.744057 0.27401694
9.739955 0.29688248
9.735853 0.31496114
9.731751 0.32718597
9.727649 0.33281101
9.723547 0.33148668
9.719445 0.32329577
9.715343 0.30874494
9.711241 0.28871297
9.707139 0.26436321
9.703037 0.23703236
9.698934 0.20811056
9.694832 0.17892785
9.69073 0.1506599
9.686628 0.12426191
9.682526 0.10043508
9.678424 0.079624896
9.674322 0.062047018
9.67022 0.047733794
9.666118 0.036593279
9.662016 0.028472973
9.657914 0.023221433
9.653812 0.020742384
9.64971 0.021037328
9.645608 0.024233834
9.641506 0.030597237
9.637404 0.040523994
9.633302 0.05451523
9.6292 0.073129765
9.625098 0.096917283
9.620995 0.12633424
9.616893 0.16164813
9.612791 0.20283871
9.608689 0.24950772
9.604587 0.30081062
9.600485 0.35542419
9.596383 0.41156133
9.592281 0.46704065
9.588179 0.51941101
9.584077 0.56612388
9.579975 0.60473821
9.575873 0.63313633
9.571771 0.64972583
9.567669 0.65360273
9.563567 0.64465539
9.559465 0.62359657
9.555363 0.59192056
9.551261 0.55179237
9.547159 0.50588477
9.543057 0.45718414
9.538954 0.40878778
9.534852 0.36371314
9.53075 0.3247337
9.526648 0.29424975
9.522546 0.27419451
9.518444 0.26597148
9.514342 0.27041548
9.51024 0.28777035
9.506138 0.31767877
9.502036 0.35918391
9.497934 0.41074687
9.493832 0.47028651
9.48973 0.53524913
9.485628 0.60271289
9.481526 0.66952763
9.477424 0.73248426
9.473322 0.78850249
9.46922 0.83482018
9.465118 0.86916605
9.461016 0.88989808
9.456913 0.89609365
9.452811 0.88758339
9.448709 0.86492776
9.444607 0.82934154
9.440505 0.78257691
9.436403 0.72677878
9.432301 0.66432711
9.428199 0.59768017
9.424097 0.52923038
9.419995 0.46118164
9.415893 0.39545399
9.411791 0.3336188
9.407689 0.27686476
9.403587 0.2259935
9.399485 0.18144156
9.395383 0.14332417
9.391281 0.11149549
9.387179 0.08561932
9.383077 0.06524438
9.378974 0.049878436
9.374872 0.039056355
9.37077 0.032398013
9.366668 0.029652713
9.362566 0.030727517
9.358464 0.035697394
9.354362 0.04479564
9.35026 0.058383335
9.346158 0.07689783
9.342056 0.1007815
9.337954 0.13039423
9.333852 0.16591576
9.32975 0.20724691
9.325648 0.25392135
9.321546 0.30504072
9.317444 0.35924629
9.313342 0.41473748
9.30924 0.46934332
9.305138 0.520646
9.301036 0.56614876
9.296933 0.60347229
9.292831 0.63055851
9.288729 0.64585747
9.284627 0.64847361
9.280525 0.63825232
9.276423 0.61579489
9.272321 0.5824001
9.268219 0.53994008
9.264117 0.49068694
9.260015 0.43711264
9.255913 0.38168606
9.251811 0.32669059
9.247709 0.27407963
9.243607 0.22538158
9.239505 0.18165719
9.235403 0.14350585
9.231301 0.11111156
9.227199 0.084316156
9.223097 0.06270659
9.218994 0.045704068
9.214892 0.032645553
9.21079 0.022851189
9.206688 0.015674616
9.202586 0.010536013
9.198484 0.0069396038
9.194382 0.0044787781
9.19028 0.002832303
9.186178 0.0017549363
9.182076 0.0010654034
9.177974 0.00063370796
9.173872 0.00036929245
9.16977 0.00021084626
9.165668 0.00011795628
9.161566 6.4682275e-05
9.157464 3.4833005e-05
9.153362 1.8565006e-05
9.14926 1.0085569e-05
9.145158 6.1706205e-06
9.141056 5.255361e-06
9.136953 6.9323526e-06
9.132851 1.1857039e-05
9.128749 2.187175e-05
9.124647 4.0566663e-05
9.120545 7.4159639e-05
9.116443 0.00013295473
9.112341 0.00023349156
9.108239 0.00040155682
9.104137 0.00067624096
9.100035 0.0011151286
9.095933 0.0018005871
9.091831 0.0028468763
9.087729 0.0044074528
9.083627 0.006681477
9.079525 0.0099179586
9.075423 0.014415756
9.071321 0.020517183
9.067219 0.028593244
9.063117 0.039018835
9.059015 0.052137527
9.054912 0.068216883
9.05081 0.087397409
9.046708 0.10964037
9.042606 0.13468143
9.038504 0.1619982
9.034402 0.19079981
9.0303 0.22004471
9.026198 0.24849016
9.022096 0.27477216
9.017994 0.29750996
9.013892 0.31542461
9.00979 0.32745746
9.005688 0.33287369
9.001586 0.33133652
8.997484 0.32294192
8.993382 0.30820863
8.98928 0.28802516
8.985178 0.26356111
8.981076 0.23615519
8.976973 0.20719483
8.972871 0.1780023
8.968769 0.1497399
8.964667 0.12334307
8.960565 0.099484917
8.956463 0.078571491
8.952361 0.060762832
8.948259 0.046012552
8.944157 0.034117715
8.940055 0.024771315
8.935953 0.017611004
8.931851 0.012259889
8.927749 0.008357205
8.923647 0.0055785657
8.919545 0.0036468662
8.915443 0.0023356301
8.911341 0.0014671196
8.907239 0.00090707531
8.903137 0.00055812524
8.899035 0.00035301854
8.894932 0.0002487321
8.89083 0.00022203605
8.886728 0.00026681881
8.882626 0.00039338444
8.878524 0.00062969854
8.874422 0.0010246182
8.87032 0.0016528524
8.866218 0.0026213682
8.862116 0.0040765953
8.858014 0.0062114706
8.853912 0.0092710001
8.84981 0.013554527
8.845708 0.019412843
8.841606 0.027238164
8.837504 0.037445374
8.833402 0.050444008
8.8293 0.066601609
8.825198 0.086200941
8.821096 0.10939522
8.816993 0.1361673
8.812891 0.16629933
8.808789 0.19935933
8.804687 0.23470951
8.800585 0.27153862
8.796483 0.30891636
8.792381 0.34586475
8.788279 0.38143729
8.784177 0.4147954
8.780075 0.4452712
8.775973 0.47240814
8.771871 0.49597494
8.767769 0.5159525
8.763667 0.5324991
8.759565 0.5459015
8.755463 0.55652177
8.751361 0.56474869
8.747259 0.57095999
8.743157 0.57549831
8.739055 0.57866061
8.734952 0.58069801
8.73085 0.58182262
8.726748 0.58221788
8.722646 0.5820507
8.718544 0.58148464
8.714442 0.58069424
8.71034 0.57988014
8.706238 0.57928307
8.702136 0.57919361
8.698034 0.57995292
8.693932 0.5819403
8.68983 0.58554468
8.685728 0.59112091
8.681626 0.59893548
8.677524 0.60910959
8.673422 0.62157058
8.66932 0.6360217
8.665218 0.6519386
8.661116 0.6685958
8.657014 0.68512125
8.652911 0.70057153
8.648809 0.714016
8.644707 0.72461698
8.640605 0.73169326
8.636503 0.73475826
8.632401 0.73352865
8.628299 0.72790556
8.624197 0.71793525
8.620095 0.70376017
8.615993 0.68557251
8.611891 0.66358145
8.607789 0.63800164
8.603687 0.60906591
8.599585 0.5770596
8.595483 0.54236922
8.591381 0.50553492
8.587279 0.4672952
8.583177 0.42861354
8.579075 0.39067959
8.574972 0.35488148
8.57087 0.32275054
8.566768 0.29588253
8.562666 0.27584267
8.558564 0.26406212
8.554462 0.26173388
8.55036 0.26971536
8.546258 0.28844373
8.542156 0.31786992
8.538054 0.35741617
8.533952 0.40596205
8.52985 0.46186295
8.525748 0.52300371
8.521646 0.58688769
8.517544 0.65075865
8.513442 0.71174921
8.50934 0.76704621
8.505238 0.8140607
8.501136 0.85058928
8.497034 0.87495341
8.492931 0.88610553
8.488829 0.88369387
8.484727 0.86808137
8.480625 0.84031827
8.476523 0.80207128
8.472421 0.75551502
8.468319 0.70319366
8.464217 0.64786191
8.460115 0.59231572
8.456013 0.53922311
8.451911 0.4909664
8.447809 0.44950618
8.443707 0.41627696
8.439605 0.3921225
8.435503 0.37727618
8.431401 0.37138824
8.427299 0.37359694
8.423197 0.38263671
8.419095 0.39697161
8.414992 0.41493955
8.41089 0.43489181
8.406788 0.45531316
8.402686 0.47491152
8.398584 0.49267113
8.394482 0.50786929
8.39038 0.52006229
8.386278 0.52905015
8.382176 0.53483164
8.378074 0.53755977
8.373972 0.53750441
8.36987 0.53502442
8.365768 0.53054674
8.361666 0.52454691
8.357564 0.51752504
8.353462 0.50997315
8.34936 0.50233392
8.345258 0.49495619
8.341156 0.48805625
8.337054 0.48169671
8.332951 0.47579299
8.328849 0.4701536
8.324747 0.46455352
8.320645 0.45883209
8.316543 0.45300026
8.312441 0.44733723
8.308339 0.44245618
8.304237 0.43932156
8.300135 0.43920761
8.296033 0.44359656
8.291931 0.45402494
8.287829 0.47189535
8.283727 0.4982773
8.279625 0.5337237
8.275523 0.578129
8.271421 0.63064977
8.267319 0.68970169
8.263217 0.75303646
8.259115 0.81789259
8.255013 0.88120406
8.25091 0.93984353
8.246808 0.99087209
8.242706 1.0317675
8.238604 1.0606059
8.234502 1.0761781
8.2304 1.0780341
8.226298 1.0664547
8.222196 1.0423641
8.218094 1.0072
8.213992 0.96276493
8.20989 0.91107809
8.205788 0.85424616
8.201686 0.79436193
8.197584 0.73343294
8.193482 0.67333489
8.18938 0.61577997
8.185278 0.56228891
8.181176 0.51415749
8.177074 0.47241319
8.172971 0.43776355
8.168869 0.41054408
8.164767 0.39067744
8.160665 0.37765743
8.156563 0.37056951
8.152461 0.36815472
8.148359 0.36891745
8.144257 0.3712695
8.140155 0.37369627
8.136053 0.3749257
8.131951 0.37407862
8.127849 0.37078013
8.123747 0.36521605
8.119645 0.35812478
8.115543 0.35072311
8.111441 0.34457236
8.107339 0.34139859
8.103237 0.34288589
8.099135 0.3504653
8.095033 0.36512263
8.09093 0.38724685
8.086828 0.41653746
8.082726 0.4519834
8.078624 0.49191903
8.074522 0.53415463
8.07042 0.57617006
8.066318 0.61535207
8.062216 0.64924929
8.058114 0.67581475
8.054012 0.69360589
8.04991 0.70191599
8.045808 0.70081919
8.041706 0.69112271
8.037604 0.67423285
8.033502 0.65195404
8.0294 0.6262498
8.025298 0.59900042
8.021196 0.57179166
8.017094 0.54576389
8.012991 0.52154047
8.008889 0.49924191
8.004787 0.47857849
8.000685 0.45900269
7.996583 0.43989437
7.992481 0.42074862
7.988379 0.40133742
7.984277 0.38182197
7.980175 0.36280164
7.976073 0.34529487
7.971971 0.33065737
7.967869 0.32045022
7.963767 0.31627621
7.959665 0.3196047
7.955563 0.33160538
7.951461 0.35300897
7.947359 0.38400926
7.943257 0.42421631
7.939155 0.47266524
7.935053 0.52788014
7.93095 0.5879864
7.926848 0.6508603
7.922746 0.7143
7.918644 0.77619902
7.914542 0.83470252
7.91044 0.88832795
7.906338 0.9360359
7.902236 0.97724319
7.898134 1.0117783
7.894032 1.0397876
7.88993 1.0616083
7.885828 1.0776292
7.881726 1.0881623
7.877624 1.0933484
7.873522 1.0931109
7.86942 1.0871687
7.865318 1.0751052
7.861216 1.0564839
7.857114 1.0309891
7.853012 0.99856808
7.848909 0.95954835
7.844807 0.91470548
7.840705 0.86526682
7.836603 0.81284464
7.832501 0.75930479
7.828399 0.70658764
7.824297 0.65650681
7.820195 0.61055505
7.816093 0.56974644
7.811991 0.53451839
7.807889 0.50470759
7.803787 0.47960285
7.799685 0.45806544
7.795583 0.43869816
7.791481 0.42003734
7.787379 0.40074026
7.783277 0.37974237
7.779175 0.35636556
7.775073 0.33036704
7.77097 0.30192838
7.766868 0.27159293
7.762766 0.2401667
7.758664 0.20860097
7.754562 0.17787547
7.75046 0.14889783
7.746358 0.12243058
7.742256 0.099051125
7.738154 0.079144249
7.734052 0.062922685
7.72995 0.050467362
7.725848 0.0417781
7.721746 0.0368252
7.717644 0.035593556
7.713542 0.038113041
7.70944 0.044471095
7.705338 0.054806016
7.701236 0.069281967
7.697134 0.088048885
7.693032 0.11119254
7.688929 0.13868132
7.684827 0.1703173
7.680725 0.20569861
7.676623 0.24419949
7.672521 0.28497163
7.668419 0.32696815
7.664317 0.36898794
7.660215 0.40973569
7.656113 0.44789062
7.652011 0.48217666
7.647909 0.51142736
7.643807 0.53464051
7.639705 0.55102023
7.635603 0.56000626
7.631501 0.56129212
7.627399 0.55483397
7.623297 0.54085179
7.619195 0.5198231
7.615093 0.49246805
7.61099 0.45972383
7.606888 0.42270668
7.602786 0.38266084
7.598684 0.34089593
7.594582 0.29871689
7.59048 0.25735233
7.586378 0.21788857
7.582276 0.18121633
7.578174 0.14799549
7.574072 0.11864084
7.56997 0.093328952
7.565868 0.072023353
7.561766 0.054513299
7.557664 0.040460145
7.553562 0.029445481
7.54946 0.021015923
7.545358 0.014721063
7.541256 0.010142599
7.537154 0.0069144017
7.533052 0.0047345547
7.528949 0.0033710425
7.524847 0.0026633284
7.520745 0.0025217407
7.516643 0.0029262263
7.512541 0.0039254004
7.508439 0.0056359377
7.504337 0.008241463
7.500235 0.011989592
7.496133 0.017184948
7.492031 0.024175836
7.487929 0.033332629
7.483827 0.045016395
7.479725 0.059537855
7.475623 0.077108487
7.471521 0.097787754
7.467419 0.12143253
7.463317 0.14765633
7.459215 0.17580644
7.455113 0.20496652
7.451011 0.2339895
7.446908 0.26156228
7.442806 0.28629853
7.438704 0.30685159
7.434602 0.32203487
7.4305 0.33093498
7.426398 0.33300267
7.422296 0.3281089
7.418194 0.31655819
7.414092 0.29905727
7.40999 0.27664347
7.405888 0.25058308
7.401786 0.22225336
7.397684 0.19302349
7.393582 0.16414863
7.38948 0.13668775
7.385378 0.11145183
7.381276 0.088983625
7.377174 0.069566188
7.373072 0.053253919
7.368969 0.039918134
7.364867 0.029299092
7.360765 0.021057328
7.356663 0.014818961
7.352561 0.010211692
7.348459 0.0068903865
7.344357 0.0045525775
7.340255 0.0029453995
7.336153 0.0018660547
7.332051 0.0011578918
7.327949 0.00070405894
7.323847 0.00042031078
7.319745 0.00024792904
7.315643 0.00014758707
7.311541 9.4366207e-05
7.307439 7.4153734e-05
7.303337 8.1393142e-05
7.299235 0.00011812162
7.295133 0.00019434797
7.291031 0.00032977095
7.286928 0.00055680255
7.282826 0.00092510887
7.278724 0.0015075033
7.274622 0.002407103
7.27052 0.0037654189
7.266418 0.0057704868
7.262316 0.0086641299
7.258214 0.012746778
7.254112 0.018378104
7.25001 0.025971752
7.245908 0.035982601
7.241806 0.04888577
7.237704 0.065147711
7.233602 0.085190996
7.2295 0.109356
7.225398 0.13786384
7.221296 0.17078552
7.217194 0.20802172
7.213092 0.24929651
7.208989 0.29416547
7.204887 0.34203611
7.200785 0.39219555
7.196683 0.44383851
7.192581 0.49608879
7.188479 0.5480091
7.184377 0.59859776
7.180275 0.64677578
7.176173 0.69137242
7.172071 0.73112059
7.167969 0.7646738
7.163867 0.79065385
7.159765 0.80773238
7.155663 0.81474162
7.151561 0.81080192
7.147459 0.79544695
7.143357 0.76872521
7.139255 0.73125797
7.135153 0.68423945
7.131051 0.62937468
7.126948 0.56876023
7.122846 0.5047227
7.118744 0.43963632
7.114642 0.37574338
7.11054 0.31499963
7.106438 0.25896126
7.102336 0.20872243
7.098234 0.16490451
7.094132 0.12769036
7.09003 0.096892577
7.085928 0.072041794
7.081826 0.052481287
7.077724 0.037456381
7.073622 0.02619041
7.06952 0.017942783
7.065418 0.012048021
7.061316 0.0079374965
7.057214 0.0051470061
7.053112 0.0033143849
7.04901 0.0021711195
7.044907 0.0015316838
7.040805 0.0012832706
7.036703 0.0013780501
7.032601 0.001829031
7.028499 0.002710048
7.024397 0.0041595415
7.020295 0.0063872299
7.016193 0.0096821641
7.012091 0.014419689
7.007989 0.021064579
7.003887 0.030166741
6.999785 0.042346069
6.995683 0.058263158
6.991581 0.078573776
6.987479 0.10386684
6.983377 0.13458814
6.979275 0.17095528
6.975173 0.21287228
6.971071 0.25985493
6.966968 0.31097944
6.962866 0.36486656
6.958764 0.41971055
6.954662 0.4733582
6.95056 0.52343633
6.946458 0.5675192
6.942356 0.60332059
6.938254 0.62888995
6.934152 0.64278996
6.93005 0.6442336
6.925948 0.63316376
6.921846 0.61026538
6.917744 0.57690976
6.913642 0.53503935
6.90954 0.48700935
6.905438 0.43540726
6.901336 0.38287282
6.897234 0.33193823
6.893132 0.28490342
6.88903 0.24375326
6.884927 0.21011609
6.880825 0.18525555
6.876723 0.17008315
6.872621 0.16517702
6.868519 0.17079384
6.864417 0.18686494
6.860315 0.2129743
6.856213 0.24832307
6.852111 0.29169179
6.848009 0.34141617
6.843907 0.3953936
6.839805 0.45113502
6.835703 0.50587121
6.831601 0.55671328
6.827499 0.60085714
6.823397 0.63581233
6.819295 0.65962824
6.815193 0.67108789
6.811091 0.66984145
6.806988 0.65645847
6.802886 0.63238835
6.798784 0.59983088
6.794682 0.56153146
6.79058 0.52052482
6.786478 0.47985791
6.782376 0.44232356
6.778274 0.41023422
6.774172 0.38525793
6.77007 0.36833033
6.765968 0.35964622
6.761866 0.35872495
6.757764 0.36453574
6.753662 0.37566328
6.74956 0.39049041
6.745458 0.40737484
6.741356 0.42479892
6.737254 0.44147692
6.733152 0.45641132
6.72905 0.46889783
6.724947 0.47848694
6.720845 0.4849162
6.716743 0.48803154
6.712641 0.48771611
6.708539 0.48384215
6.704437 0.4762552
6.700335 0.46479248
6.696233 0.44932941
6.692131 0.42984244
6.688029 0.40647293
6.683927 0.37957735
6.679825 0.34975259
6.675723 0.31783025
6.671621 0.28484072
6.667519 0.25195319
6.663417 0.22040143
6.659315 0.19140655
6.655213 0.1661066
6.651111 0.14549985
6.647009 0.13040456
6.642906 0.12143442
6.638804 0.11898608
6.634702 0.12323443
6.6306 0.13413182
6.626498 0.15140937
6.622396 0.174581
6.618294 0.20295283
6.614192 0.23564176
6.61009 0.27160664
6.605988 0.30969363
6.601886 0.34869453
6.597784 0.38741383
6.593682 0.42473779
6.58958 0.45969713
6.585478 0.49151618
6.581376 0.51964228
6.577274 0.54375311
6.573172 0.5637428
6.56907 0.5796906
6.564967 0.59181817
6.560865 0.60044182
6.556763 0.60592579
6.552661 0.60864104
6.548559 0.60893279
6.544457 0.60709881
6.540355 0.6033795
6.536253 0.59796071
6.532151 0.59098954
6.528049 0.58260229
6.523947 0.57296213
6.519845 0.56230159
6.515743 0.55096279
6.511641 0.53942657
6.507539 0.52832197
6.503437 0.51840919
6.499335 0.51053367
6.495233 0.50555374
6.491131 0.50425045
6.487029 0.5072324
6.482926 0.51485067
6.478824 0.52713872
6.474722 0.54378811
6.47062 0.5641657
6.466518 0.58737071
6.462416 0.6123239
6.458314 0.63787574
6.454212 0.66291813
6.45011 0.68648415
6.446008 0.70782293
6.441906 0.72644103
6.437804 0.74210734
6.433702 0.7548234
6.4296 0.76476632
6.425498 0.77221419
6.421396 0.77746618
6.417294 0.78076931
6.413192 0.7822626
6.40909 0.7819466
6.404987 0.77968249
6.400885 0.77522103
6.396783 0.76825708
6.392681 0.7585017
6.388579 0.74576109
6.384477 0.73000987
6.380375 0.71144667
6.376273 0.69052175
6.372171 0.66793056
6.368069 0.64457157
6.363967 0.62147312
6.359865 0.59969862
6.355763 0.58024388
6.351661 0.56394218
6.347559 0.55139147
6.343457 0.54291501
6.339355 0.5385606
6.335253 0.53813712
6.331151 0.54128013
6.327049 0.54753407
6.322946 0.5564354
6.318844 0.5675828
6.314742 0.58068335
6.31064 0.59556944
6.306538 0.61218687
6.302436 0.63055984
6.298334 0.65074186
6.294232 0.6727628
6.29013 0.69658098
6.286028 0.72204726
6.281926 0.7488844
6.277824 0.77668266
6.273722 0.80491006
6.26962 0.83293499
6.265518 0.86005806
6.261416 0.88555033
6.257314 0.90869481
6.253212 0.92882797
6.24911 0.94537766
6.245008 0.95789355
6.240905 0.96606666
6.236803 0.96973528
6.232701 0.96887682
6.228599 0.96358704
6.224497 0.95405089
6.220395 0.94051117
6.216293 0.92324196
6.212191 0.90253362
6.208089 0.87869406
6.203987 0.85206782
6.199885 0.82307052
6.195783 0.79223211
6.191681 0.76023882
6.187579 0.72796214
6.183477 0.69646275
6.179375 0.66696033
6.175273 0.64076444
6.171171 0.61916855
6.167069 0.60331579
6.162966 0.59405234
6.158864 0.59178893
6.154762 0.5963927
6.15066 0.60713051
6.146558 0.62267879
6.142456 0.64120691
6.138354 0.66053006
6.134252 0.67831704
6.13015 0.69232872
6.126048 0.7006572
6.121946 0.7019336
6.117844 0.69547588
6.113742 0.68135561
6.10964 0.66037375
6.105538 0.63394818
6.101436 0.60392832
6.097334 0.57236202
6.093232 0.54124667
6.08913 0.5122979
6.085028 0.48676629
6.080925 0.46532505
6.076823 0.44804114
6.072721 0.43443048
6.068619 0.42358651
6.064517 0.41436134
6.060415 0.40557313
6.056313 0.3962105
6.052211 0.38560682
6.048109 0.37356272
6.044007 0.36040295
6.039905 0.34696312
6.035803 0.33451054
6.031701 0.32461131
6.027599 0.31896101
6.023497 0.31919895
6.019395 0.32672643
6.015293 0.34254704
6.011191 0.36714394
6.007089 0.40040398
6.002986 0.44159416
5.998884 0.48939057
5.994782 0.54195567
5.99068 0.59705577
5.986578 0.65220753
5.982476 0.70484026
5.978374 0.75246042
5.974272 0.79280523
5.97017 0.82397468
5.966068 0.84453406
5.961966 0.85358288
5.957864 0.85078942
5.953762 0.83639305
5.94966 0.81117835
5.945558 0.77642561
5.941456 0.73384248
5.937354 0.68548073
5.933252 0.63364133
5.92915 0.58077078
5.925048 0.52935204
5.920945 0.48179351
5.916843 0.44032138
5.912741 0.40688056
5.908639 0.38305065
5.904537 0.36998227
5.900435 0.36835808
5.896333 0.3783803
5.892231 0.39978396
5.888129 0.43187222
5.884027 0.47356781
5.879925 0.52347336
5.875823 0.57993363
5.871721 0.64109405
5.867619 0.70495258
5.863517 0.76940556
5.859415 0.83229058
5.855313 0.89143237
5.851211 0.94469725
5.847109 0.99006106
5.843007 1.0256919
5.838904 1.0500449
5.834802 1.0619628
5.8307 1.0607713
5.826598 1.046358
5.822496 1.0192233
5.818394 0.98049479
5.814292 0.93189824
5.81019 0.87568677
5.806088 0.81453026
5.801986 0.7513732
5.797884 0.68927098
5.793782 0.631216
5.78968 0.57996564
5.785578 0.53788335
5.781476 0.50680354
5.777374 0.4879292
5.773272 0.48176974
5.76917 0.48812389
5.765068 0.50610992
5.760965 0.53424176
5.756863 0.57054601
5.752761 0.61271053
5.748659 0.65825257
5.744557 0.70469121
5.740455 0.7497088
5.736353 0.7912867
5.732251 0.8278039
5.728149 0.85809128
5.724047 0.88144014
5.719945 0.8975691
5.715843 0.90655835
5.711741 0.90876386
5.707639 0.90472545
5.703537 0.89508222
5.699435 0.88050584
5.695333 0.86165819
5.691231 0.8391747
5.687129 0.81366996
5.683027 0.78575741
5.678924 0.75607313
5.674822 0.72529223
5.67072 0.69412875
5.666618 0.66331335
5.662516 0.63354827
5.658414 0.60544471
5.654312 0.57945319
5.65021 0.55580015
5.646108 0.53444561
5.642006 0.5150736
5.637904 0.49712281
5.633802 0.47985736
5.6297 0.46247075
5.625598 0.44420879
5.621496 0.4244939
5.617394 0.4030314
5.613292 0.37988118
5.60919 0.35548301
5.605088 0.33063077
5.600985 0.30639852
5.596883 0.2840275
5.592781 0.26478846
5.588679 0.24983596
5.584577 0.24007172
5.580475 0.23603225
5.576373 0.23781309
5.572271 0.2450379
5.568169 0.25687619
5.564067 0.27210901
5.559965 0.28923741
5.555863 0.30662397
5.551761 0.32265435
5.547659 0.3359027
5.543557 0.34528368
5.539455 0.35017444
5.535353 0.35049227
5.531251 0.34671839
5.527149 0.339864
5.523047 0.33138152
5.518944 0.32302969
5.514842 0.3167069
5.51074 0.3142697
5.506638 0.31735523
5.502536 0.32722484
5.498434 0.34464374
5.494332 0.36980735
5.49023 0.40232023
5.486128 0.44122822
5.482026 0.48509948
5.477924 0.53214567
5.473822 0.58037091
5.46972 0.62773395
5.465618 0.67230801
5.461516 0.71242378
5.457414 0.74678354
5.453312 0.77453788
5.44921 0.79532116
5.445108 0.80924644
5.441006 0.8168641
5.436903 0.81909114
5.432801 0.81711913
5.428699 0.81230862
5.424597 0.80607658
5.420495 0.79978256
5.416393 0.79461874
5.412291 0.79150929
5.408189 0.7910259
5.404087 0.79332778
5.399985 0.79813521
5.395883 0.80474476
5.391781 0.81209124
5.387679 0.81885539
5.383577 0.82360942
5.379475 0.82498459
5.375373 0.82183902
5.371271 0.81340114
5.367169 0.79936572
5.363067 0.77992572
5.358964 0.75573319
5.354862 0.72779463
5.35076 0.69731748
5.346658 0.66553378
5.342556 0.63353056
5.338454 0.60211534
5.334352 0.57173833
5.33025 0.54248231
5.326148 0.5141186
5.322046 0.48621664
5.317944 0.45828551
5.313842 0.42992196
5.30974 0.40094031
5.305638 0.37146416
5.301536 0.34196799
5.297434 0.3132655
5.293332 0.28644951
5.28923 0.26279486
5.285128 0.24363854
5.281026 0.23025218
5.276923 0.22372059
5.272821 0.22483647
5.268719 0.2340187
5.264617 0.25125828
5.260515 0.27609364
5.256413 0.30761553
5.252311 0.34450087
5.248209 0.38507352
5.244107 0.42738948
5.240005 0.46934243
5.235903 0.50878401
5.231801 0.54365206
5.227699 0.57209849
5.223597 0.59260831
5.219495 0.60410121
5.215393 0.60600827
5.211291 0.59831816
5.207189 0.58158941
5.203087 0.55692768
5.198984 0.52592969
5.194882 0.49059747
5.19078 0.45322812
5.186678 0.41628565
5.182576 0.38226153
5.178474 0.35353077
5.174372 0.33221017
5.17027 0.32002526
5.166168 0.31819275
5.162066 0.32732604
5.157964 0.34737212
5.153862 0.37758882
5.14976 0.41657067
5.145658 0.46232934
5.141556 0.51243017
5.137454 0.56417973
5.133352 0.61485086
5.12925 0.66192435
5.125148 0.7033195
5.121046 0.7375833
5.116943 0.76401036
5.112841 0.78267288
5.108739 0.79435223
5.104637 0.80037891
5.100535 0.80240224
5.096433 0.80212394
5.092331 0.80103657
5.088229 0.80020774
5.084127 0.80014383
5.080025 0.8007534
5.075923 0.80141372
5.071821 0.80112564
5.067719 0.79872798
5.063617 0.79313255
5.059515 0.78353918
5.055413 0.76959525
5.051311 0.75147531
5.047209 0.72987183
5.043107 0.70590385
5.039005 0.68096425
5.034902 0.65653519
5.0308 0.63400474
5.026698 0.6145139
5.022596 0.59885549
5.018494 0.58743479
5.014392 0.58028973
5.01029 0.57715856
5.006188 0.57757633
5.002086 0.58097951
4.997984 0.58680015
4.993882 0.5945363
4.98978 0.60379234
4.985678 0.61428896
4.981576 0.62584781
4.977474 0.63835843
4.973372 0.65173524
4.96927 0.66587156
4.965168 0.68059577
4.961066 0.69563289
4.956963 0.71057455
4.952861 0.72486005
4.948759 0.73777165
4.944657 0.7484476
4.940555 0.75591579
4.936453 0.75914868
4.932351 0.75713785
4.928249 0.74898214
4.924147 0.73398066
4.920045 0.71171893
4.915943 0.68213626
4.911841 0.64556394
4.907739 0.60272686
4.903637 0.55470663
4.899535 0.50286917
4.895433 0.44876495
4.891331 0.39401378
4.887229 0.34018732
4.883127 0.288703
4.879025 0.24073966
4.874922 0.19718254
4.87082 0.15860041
4.866718 0.12525325
4.862616 0.09712601
4.858514 0.07398101
4.854412 0.055421165
4.85031 0.040956262
4.846208 0.030065897
4.842106 0.022254535
4.838004 0.017095996
4.833902 0.014266333
4.8298 0.013565179
4.825698 0.014926182
4.821596 0.018417141
4.817494 0.024230291
4.813392 0.032662718
4.80929 0.044086905
4.805188 0.058911599
4.801086 0.077533917
4.796983 0.10028495
4.792881 0.12737239
4.788779 0.15882509
4.784677 0.19444558
4.780575 0.23377637
4.776473 0.2760856
4.772371 0.3203754
4.768269 0.36541436
4.764167 0.40979245
4.760065 0.45199439
4.755963 0.49048517
4.751861 0.52380104
4.747759 0.55063828
4.743657 0.56993399
4.739555 0.58093347
4.735453 0.58324103
4.731351 0.57685172
4.727249 0.56216291
4.723147 0.53996485
4.719045 0.51141002
4.714942 0.47796172
4.71084 0.44132295
4.706738 0.4033481
4.702636 0.36594121
4.698534 0.33094614
4.694432 0.3000351
4.69033 0.27460298
4.686228 0.25567489
4.682126 0.24383446
4.678024 0.23917914
4.673922 0.24130779
4.66982 0.24934383
4.665718 0.26199503
4.661616 0.27764772
4.657514 0.29449048
4.653412 0.31065831
4.64931 0.32438572
4.645208 0.33415482
4.641106 0.33882433
4.637004 0.33772626
4.632901 0.33072124
4.628799 0.31820753
4.624697 0.30108481
4.620595 0.28067892
4.616493 0.25863764
4.612391 0.23680967
4.608289 0.21711831
4.604187 0.20143958
4.600085 0.19149034
4.595983 0.18872908
4.591881 0.19426894
4.587779 0.20880194
4.583677 0.23253421
4.579575 0.26513483
4.575473 0.30570442
4.571371 0.35277227
4.567269 0.4043322
4.563167 0.4579257
4.559065 0.51077653
4.554962 0.55997346
4.55086 0.60269001
4.546758 0.636421
4.542656 0.65921062
4.538554 0.6698433
4.534452 0.66797184
4.53035 0.65416309
4.526248 0.62985213
4.522146 0.59720759
4.518044 0.55892264
4.513942 0.51795556
4.50984 0.47724961
4.505738 0.43946377
4.501636 0.40674289
4.497534 0.38054993
4.493432 0.36157465
4.48933 0.34972383
4.485228 0.34418913
4.481126 0.34358098
4.477024 0.34611086
4.472921 0.34980032
4.468819 0.35269388
4.464717 0.3530534
4.460615 0.349515
4.456513 0.34119456
4.452411 0.32773413
4.448309 0.30928947
4.444207 0.28646507
4.440105 0.26020939
4.436003 0.23168659
4.431901 0.20214207
4.427799 0.17277837
4.423697 0.14465398
4.419595 0.11861329
4.415493 0.095250436
4.411391 0.074904867
4.407289 0.057683049
4.403187 0.043498257
4.399085 0.032119916
4.394982 0.023224775
4.39088 0.016443729
4.386778 0.01140039
4.382676 0.0077394461
4.378574 0.005144898
4.374472 0.0033492002
4.37037 0.0021353713
4.366268 0.0013341531
4.362166 0.00081827742
4.358064 0.00049548606
4.353962 0.00030159277
4.34986 0.00019431254
4.345758 0.00014852004
4.341656 0.00015297234
4.337554 0.00020876774
4.333452 0.00032952885
4.32935 0.00054322128
4.325248 0.00089572609
4.321146 0.001455859
4.317044 0.0023217417
4.312941 0.0036277816
4.308839 0.0055515685
4.304737 0.0083191833
4.300635 0.012207277
4.296533 0.017539791
4.292431 0.024677238
4.288329 0.033996541
4.284227 0.045860542
4.280125 0.060577371
4.276023 0.07835187
4.271921 0.099233279
4.267819 0.12306554
4.263717 0.14944799
4.259615 0.17771476
4.255513 0.2069402
4.251411 0.23597561
4.247309 0.26351807
4.243207 0.28820818
4.239105 0.30874807
4.235003 0.32402716
4.2309 0.33324085
4.226798 0.3359867
4.222696 0.33232517
4.218594 0.32279632
4.214492 0.30838911
4.21039 0.29046655
4.206288 0.27065475
4.202186 0.25070786
4.198084 0.23236278
4.193982 0.21719733
4.18988 0.20650378
4.185778 0.20118737
4.181676 0.2016964
4.177574 0.20798801
4.173472 0.21953139
4.16937 0.23534844
4.165268 0.25408945
4.161166 0.27413949
4.157064 0.29374828
4.152961 0.31117352
4.148859 0.32482546
4.144757 0.33339869
4.140655 0.33597767
4.136553 0.33210441
4.132451 0.32180097
4.128349 0.3055448
4.124247 0.28420112
4.120145 0.25892174
4.116043 0.23102414
4.111941 0.20186596
4.107839 0.17272971
4.103737 0.14472958
4.099635 0.11874798
4.095533 0.09540453
4.091431 0.075055495
4.087329 0.057818224
4.083227 0.043612853
4.079125 0.032212983
4.075023 0.02329773
4.07092 0.016499165
4.066818 0.011441317
4.062716 0.0077688289
4.058614 0.0051653644
4.054512 0.003362876
4.05041 0.0021438153
4.046308 0.0013382216
4.042206 0.00081796446
4.038104 0.00048955754
4.034002 0.00028690728
4.0299 0.00016464633
4.025798 9.2512068e-05
4.021696 5.0900238e-05
4.017594 2.7422356e-05
4.013492 1.4467005e-05
4.00939 7.4756034e-06
4.005288 3.779136e-06
4.001186 1.8718533e-06
3.997084 9.093546e-07
3.992981 4.310577e-07
3.988879 2.007666e-07
3.984777 8.85735e-08
3.980675 4.13343e-08
3.976573 1.77147e-08
3.972471 5.9049e-09
3.968369 5.9049e-09
3.964267 0
3.960165 0
3.956063 0
3.951961 0
3.947859 0
3.943757 0
3.939655 0
3.935553 0
3.931451 0
3.927349 0
3.923247 0
3.919145 0
3.915043 0
3.91094 0
3.906838 5.9049e-09
3.902736 1.18098e-08
3.898634 2.36196e-08
3.894532 5.9049e-08
3.89043 1.240029e-07
3.886328 2.775303e-07
3.882226 5.845851e-07
3.878124 1.2223143e-06
3.874022 2.4977727e-06
3.86992 5.0014503e-06
3.865818 9.8080389e-06
3.861716 1.8818916e-05
3.857614 3.5370351e-05
3.853512 6.5089713e-05
3.84941 0.00011728903
3.845308 0.00020695494
3.841206 0.00035755941
3.837104 0.00060490386
3.833002 0.0010020615
3.828899 0.0016254182
3.824797 0.0025816813
3.820695 0.0040151785
3.816593 0.0061146657
3.812491 0.0091181399
3.808389 0.01331389
3.804287 0.019035721
3.800185 0.026650119
3.796083 0.036533758
3.791981 0.049040519
3.787879 0.06445865
3.783777 0.082960786
3.779675 0.10455143
3.775573 0.12901867
3.771471 0.15589802
3.767369 0.18445658
3.763267 0.21370424
3.759165 0.24243627
3.755063 0.26930694
3.75096 0.29292939
3.746858 0.31199226
3.742756 0.32537949
3.738654 0.33227831
3.734552 0.33226093
3.73045 0.32532845
3.726348 0.3119107
3.722246 0.29282218
3.718144 0.26918022
3.714042 0.24229686
3.70994 0.21355901
3.705838 0.18431195
3.701736 0.1557595
3.697634 0.12889055
3.693532 0.10443668
3.68943 0.08286107
3.685328 0.06437444
3.681226 0.048971326
3.677124 0.0364784
3.673022 0.026606948
3.668919 0.019002901
3.664817 0.01328955
3.660715 0.0091005138
3.656613 0.0061022122
3.652511 0.0040065809
3.648409 0.0025758827
3.644307 0.0016215977
3.640205 0.00099959919
3.636103 0.00060335678
3.632001 0.00035660872
3.627899 0.00020638216
3.623797 0.00011695245
3.619695 6.4894851e-05
3.615593 3.5264063e-05
3.611491 1.8759867e-05
3.607389 9.7726095e-06
3.603287 4.9837356e-06
3.599185 2.4918678e-06
3.595083 1.2164094e-06
3.59098 5.845851e-07
3.586878 2.716254e-07
3.582776 1.240029e-07
3.578674 5.9049e-08
3.574572 2.36196e-08
3.57047 1.18098e-08
3.566368 5.9049e-09
3.562266 0
3.558164 0
3.554062 0
3.54996 0
3.545858 0
3.541756 0
3.537654 0
3.533552 0
3.52945 0
3.525348 0
3.521246 0
3.517144 0
3.513042 0
3.508939 0
3.504837 0
3.500735 0
3.496633 0
3.492531 0
3.488429 0
3.484327 0
3.480225 0
3.476123 0
3.472021 0
3.467919 0
3.463817 0
3.459715 0
3.455613 0
3.451511 0
3.447409 0
3.443307 0
3.439205 0
3.435103 0
3.431001 0
3.426898 0
3.422796 0
3.418694 0
3.414592 0
3.41049 0
3.406388 0
3.402286 0
3.398184 0
3.394082 0
3.38998 0
3.385878 0
3.381776 0
3.377674 0
3.373572 0
3.36947 0
3.365368 0
3.361266 0
3.357164 0
3.353062 0
3.348959 0
3.344857 0
3.340755 0
3.336653 0
3.332551 0
3.328449 0
3.324347 0
3.320245 0
3.316143 0
3.312041 0
3.307939 0
3.303837 0
3.299735 0
3.295633 0
3.291531 0
3.287429 0
3.283327 0
3.279225 0
3.275123 0
3.271021 0
3.266918 0
3.262816 0
3.258714 0
3.254612 0
3.25051 0
3.246408 0
3.242306 0
3.238204 0
3.234102 0
3.23 0
