# Supplementary material for: Structural motifs of gold cluster anions with 17 to 69 atoms
Source: Nat Commun. 2026 Apr 10;17:5099. doi: 10.1038/s41467-026-71649-9 (PMC13246909; doi:10.1038/s41467-026-71649-9)
Supplement: Supplementary file 5 — Source Data [file 41467_2026_71649_MOESM5_ESM.zip › SupplementaryFigure2/19_th_optB88.dat]

11.45 0
11.445898 0
11.441796 0
11.437694 0
11.433592 0
11.42949 0
11.425388 0
11.421286 0
11.417184 0
11.413082 0
11.408979 0
11.404877 0
11.400775 0
11.396673 0
11.392571 0
11.388469 0
11.384367 0
11.380265 0
11.376163 0
11.372061 0
11.367959 0
11.363857 0
11.359755 0
11.355653 0
11.351551 0
11.347449 0
11.343347 0
11.339245 0
11.335143 0
11.331041 0
11.326938 0
11.322836 0
11.318734 0
11.314632 5.9049e-09
11.31053 1.18098e-08
11.306428 2.95245e-08
11.302326 7.08588e-08
11.298224 1.594323e-07
11.294122 3.483891e-07
11.29002 7.381125e-07
11.285918 1.5293691e-06
11.281816 3.1118823e-06
11.277714 6.1883352e-06
11.273612 1.2045996e-05
11.26951 2.2970061e-05
11.265408 4.2887289e-05
11.261306 7.8411167e-05
11.257204 0.00014036538
11.253102 0.00024603947
11.248999 0.00042230073
11.244897 0.00070974536
11.240795 0.0011680246
11.236693 0.0018821987
11.232591 0.0029699226
11.228489 0.0045887096
11.224387 0.0069422905
11.220285 0.010284434
11.216183 0.014918464
11.212081 0.021190147
11.207979 0.029472
11.203877 0.040137589
11.199775 0.053525285
11.195673 0.069892829
11.191571 0.089365985
11.187469 0.11188654
11.183367 0.13716693
11.179265 0.16465957
11.175163 0.1935488
11.171061 0.22277169
11.166958 0.25107038
11.162856 0.27707474
11.158754 0.29940867
11.154652 0.3168092
11.15055 0.32824429
11.146448 0.33301405
11.142346 0.33082163
11.138244 0.32180383
11.134142 0.30651696
11.13004 0.28588001
11.125938 0.26108326
11.121836 0.23347493
11.117734 0.20444075
11.113632 0.17529141
11.10953 0.14717018
11.105428 0.12098874
11.101326 0.097394866
11.097224 0.076770284
11.093122 0.0592538
11.08902 0.044782183
11.084917 0.033140596
11.080815 0.024014927
11.076713 0.017039947
11.072611 0.011839171
11.068509 0.0080545257
11.064407 0.0053656822
11.060305 0.0035000645
11.056203 0.0022355951
11.052101 0.0013982213
11.047999 0.00085629907
11.043897 0.00051349601
11.039795 0.00030152191
11.035693 0.00017336786
11.031591 9.7607997e-05
11.027489 5.3811354e-05
11.023387 2.9046203e-05
11.019285 1.535274e-05
11.015183 7.9479954e-06
11.011081 4.0271418e-06
11.006978 1.9958562e-06
11.002876 9.684036e-07
10.998774 4.605822e-07
10.994672 2.125764e-07
10.99057 1.003833e-07
10.986468 4.13343e-08
10.982366 1.77147e-08
10.978264 5.9049e-09
10.974162 5.9049e-09
10.97006 0
10.965958 0
10.961856 0
10.957754 0
10.953652 0
10.94955 0
10.945448 0
10.941346 0
10.937244 0
10.933142 0
10.92904 0
10.924937 0
10.920835 0
10.916733 0
10.912631 0
10.908529 0
10.904427 0
10.900325 0
10.896223 0
10.892121 0
10.888019 0
10.883917 0
10.879815 0
10.875713 0
10.871611 0
10.867509 0
10.863407 0
10.859305 0
10.855203 0
10.851101 0
10.846998 0
10.842896 0
10.838794 0
10.834692 0
10.83059 0
10.826488 0
10.822386 0
10.818284 0
10.814182 0
10.81008 0
10.805978 0
10.801876 0
10.797774 0
10.793672 0
10.78957 0
10.785468 0
10.781366 0
10.777264 0
10.773162 0
10.76906 0
10.764957 0
10.760855 0
10.756753 0
10.752651 0
10.748549 0
10.744447 0
10.740345 0
10.736243 0
10.732141 0
10.728039 0
10.723937 0
10.719835 0
10.715733 0
10.711631 0
10.707529 0
10.703427 0
10.699325 0
10.695223 0
10.691121 0
10.687019 0
10.682916 0
10.678814 0
10.674712 0
10.67061 0
10.666508 0
10.662406 0
10.658304 0
10.654202 0
10.6501 0
10.645998 0
10.641896 0
10.637794 0
10.633692 0
10.62959 0
10.625488 0
10.621386 0
10.617284 0
10.613182 0
10.60908 0
10.604977 0
10.600875 0
10.596773 0
10.592671 0
10.588569 0
10.584467 0
10.580365 0
10.576263 0
10.572161 0
10.568059 0
10.563957 0
10.559855 0
10.555753 0
10.551651 0
10.547549 0
10.543447 0
10.539345 0
10.535243 0
10.531141 0
10.527039 0
10.522936 0
10.518834 0
10.514732 0
10.51063 0
10.506528 0
10.502426 0
10.498324 0
10.494222 0
10.49012 0
10.486018 0
10.481916 0
10.477814 0
10.473712 0
10.46961 0
10.465508 0
10.461406 0
10.457304 0
10.453202 0
10.4491 0
10.444997 0
10.440895 0
10.436793 0
10.432691 0
10.428589 0
10.424487 0
10.420385 5.9049e-09
10.416283 5.9049e-09
10.412181 1.77147e-08
10.408079 4.13343e-08
10.403977 9.44784e-08
10.399875 2.066715e-07
10.395773 4.487724e-07
10.391671 9.44784e-07
10.387569 1.9545219e-06
10.383467 3.9503781e-06
10.379365 7.8358023e-06
10.375263 1.5216927e-05
10.371161 2.8951725e-05
10.367059 5.3958976e-05
10.362956 9.8505542e-05
10.358854 0.00017617269
10.354752 0.00030866684
10.35065 0.00052984077
10.346548 0.00089108484
10.342446 0.0014683656
10.338344 0.0023709118
10.334242 0.0037513653
10.33014 0.0058167576
10.326038 0.0088393105
10.321936 0.013165317
10.317834 0.019219871
10.313732 0.027504806
10.30963 0.038586827
10.305528 0.053073389
10.301426 0.071574362
10.297324 0.094649329
10.293222 0.12274218
10.28912 0.15610737
10.285018 0.19473461
10.280915 0.23828091
10.276813 0.28602042
10.272711 0.33682195
10.268609 0.38916281
10.264507 0.44118382
10.260405 0.49078596
10.256303 0.53576317
10.252201 0.57396066
10.248099 0.60344347
10.243997 0.62265719
10.239895 0.63056278
10.235793 0.62672945
10.231691 0.61137459
10.227589 0.58534596
10.223487 0.55004879
10.219385 0.50732701
10.215283 0.45931348
10.211181 0.40826708
10.207079 0.35641495
10.202976 0.30581637
10.198874 0.25826011
10.194772 0.21520159
10.19067 0.17774024
10.186568 0.14663156
10.182466 0.12232463
10.178364 0.10501289
10.174262 0.094686288
10.17016 0.091174301
10.166058 0.09417268
10.161956 0.10325128
10.157854 0.11784493
10.153752 0.13723346
10.14965 0.16052015
10.145548 0.18661921
10.141446 0.21426211
10.137344 0.24202991
10.133242 0.26841429
10.12914 0.29190467
10.125038 0.3110934
10.120935 0.32478659
10.116833 0.33210594
10.112731 0.33256693
10.108629 0.32612137
10.104527 0.31315757
10.100425 0.29445717
10.096323 0.2711144
10.092221 0.24442852
10.088119 0.21578374
10.084017 0.18653156
10.079915 0.15788918
10.075813 0.13086351
10.071711 0.10620644
10.067609 0.084401298
10.063507 0.065677008
10.059405 0.050043024
10.055303 0.037337019
10.051201 0.027277314
10.047099 0.01951325
10.042996 0.01366858
10.038894 0.009375257
10.034792 0.006296637
10.03069 0.0041409528
10.026588 0.0026665997
10.022486 0.001681438
10.018384 0.0010381759
10.014282 0.00062766135
10.01018 0.00037157764
10.006078 0.00021539304
10.001976 0.00012226095
9.997874 6.7953589e-05
9.993772 3.6982389e-05
9.98967 1.9710556e-05
9.985568 1.0286336e-05
9.981466 5.255361e-06
9.977364 2.6276805e-06
9.973262 1.2872682e-06
9.96916 6.200145e-07
9.965058 2.893401e-07
9.960955 1.358127e-07
9.956853 5.9049e-08
9.952751 2.95245e-08
9.948649 1.18098e-08
9.944547 5.9049e-09
9.940445 5.9049e-09
9.936343 1.18098e-08
9.932241 1.77147e-08
9.928139 4.13343e-08
9.924037 9.44784e-08
9.919935 2.125764e-07
9.915833 4.546773e-07
9.911731 9.565938e-07
9.907629 1.9663317e-06
9.903527 3.9680928e-06
9.899425 7.8298974e-06
9.895323 1.5134259e-05
9.891221 2.864467e-05
9.887119 5.3085051e-05
9.883017 9.6338444e-05
9.878914 0.00017119486
9.874812 0.0002978904
9.87071 0.00050754977
9.866608 0.00084678628
9.862506 0.0013833468
9.858404 0.0022128613
9.854302 0.0034661173
9.8502 0.0053161579
9.846098 0.0079839681
9.841996 0.011741002
9.837894 0.016906644
9.833792 0.0238383
9.82969 0.032912354
9.825588 0.044494715
9.821486 0.058901124
9.817384 0.0763492
9.813282 0.096906105
9.80918 0.12043801
9.805078 0.14656885
9.800975 0.17465683
9.796873 0.20379578
9.792771 0.23284695
9.788669 0.26050236
9.784567 0.2853767
9.780465 0.30611958
9.776363 0.32153588
9.772261 0.3306995
9.768159 0.33304536
9.764057 0.32842714
9.759955 0.31713234
9.755853 0.29985275
9.751751 0.27761433
9.747649 0.25167659
9.743547 0.22341513
9.739445 0.19420264
9.735343 0.16530253
9.731241 0.13778637
9.727139 0.11248184
9.723037 0.089952908
9.718934 0.070509761
9.714832 0.054242606
9.71073 0.041071833
9.706628 0.030806678
9.702526 0.023205377
9.698424 0.018031415
9.694322 0.015102189
9.69022 0.014328015
9.686118 0.015740208
9.682016 0.019507475
9.677914 0.025939682
9.673812 0.035477614
9.66971 0.048666975
9.665608 0.066115205
9.661506 0.088430389
9.657404 0.11614346
9.653302 0.14961766
9.6492 0.18895222
9.645098 0.23389064
9.640995 0.28374629
9.636893 0.33735892
9.632791 0.39309442
9.628689 0.4488968
9.624587 0.50239481
9.620485 0.55105879
9.616383 0.59239472
9.612281 0.62415616
9.608179 0.64454969
9.604077 0.6524091
9.599975 0.64731611
9.595873 0.62965256
9.591771 0.60057814
9.587669 0.561938
9.583567 0.51611403
9.579465 0.46584045
9.575363 0.41400696
9.571261 0.36347201
9.567159 0.31690359
9.563057 0.27665763
9.558954 0.24469595
9.554852 0.22253872
9.55075 0.21124104
9.546648 0.21138231
9.542546 0.22305854
9.538444 0.24587278
9.534342 0.27892504
9.53024 0.32080959
9.526138 0.36963173
9.522036 0.42305793
9.517934 0.47841014
9.513832 0.53280934
9.50973 0.58336375
9.505628 0.62738728
9.501526 0.66262464
9.497424 0.68745367
9.493322 0.70103498
9.48922 0.70338355
9.485118 0.69534693
9.481016 0.67848825
9.476913 0.65488706
9.472811 0.62688384
9.468709 0.59680319
9.464607 0.56669419
9.460505 0.53812277
9.456403 0.51204274
9.452301 0.48875877
9.448199 0.46798028
9.444097 0.44895161
9.439995 0.43063327
9.435893 0.41190364
9.431791 0.39174986
9.427689 0.36942163
9.423587 0.34452985
9.419485 0.31708247
9.415383 0.28746049
9.411281 0.25634533
9.407179 0.22461497
9.403077 0.19322826
9.398974 0.16311556
9.394872 0.13509035
9.39077 0.1097907
9.386668 0.08765416
9.382566 0.068924119
9.378464 0.053681983
9.374362 0.041897226
9.37026 0.033486617
9.366158 0.028374302
9.362056 0.02654549
9.357954 0.028087814
9.353852 0.033215683
9.34975 0.042274094
9.345648 0.055719434
9.341546 0.074076156
9.337444 0.097869986
9.333342 0.12754085
9.32924 0.16334171
9.325138 0.20523308
9.321036 0.25278592
9.316933 0.30510772
9.312831 0.36080689
9.308729 0.4180078
9.304627 0.47442451
9.300525 0.52749299
9.296423 0.57455367
9.292321 0.6130671
9.288219 0.64083873
9.284117 0.65622517
9.280015 0.65829484
9.275913 0.64692126
9.271811 0.6227957
9.267709 0.58735767
9.263607 0.54265279
9.259505 0.49113748
9.255403 0.43545663
9.251301 0.37822174
9.247199 0.32181525
9.243097 0.26824024
9.238994 0.21902662
9.234892 0.17519587
9.23079 0.13727865
9.226688 0.10537374
9.222586 0.079233726
9.218484 0.058362544
9.214382 0.042111786
9.21028 0.029765934
9.206178 0.020610563
9.202076 0.013981185
9.197974 0.0092933796
9.193872 0.0060570102
9.18977 0.0038782025
9.185668 0.002453232
9.181566 0.0015579311
9.177464 0.0010357431
9.173362 0.00078653268
9.16926 0.00075771086
9.165158 0.00093832994
9.161056 0.0013565386
9.156953 0.0020799597
9.152851 0.0032185543
9.148749 0.0049287078
9.144647 0.0074172394
9.140545 0.01094335
9.136443 0.015816292
9.132341 0.022386545
9.128239 0.031028265
9.124137 0.042111651
9.120035 0.055965071
9.115933 0.072828309
9.111831 0.092800706
9.107729 0.11578974
9.103627 0.14146744
9.099525 0.16924295
9.095423 0.19825874
9.091321 0.22741635
9.087219 0.25543399
9.083117 0.28093336
9.079015 0.3025489
9.074912 0.3190476
9.07081 0.32944506
9.066708 0.33310272
9.062606 0.32979265
9.058504 0.31972118
9.054402 0.30350754
9.0503 0.28212085
9.046198 0.25678433
9.042096 0.22885979
9.037994 0.1997276
9.033892 0.17067674
9.02979 0.14281644
9.025688 0.1170172
9.021586 0.09388341
9.017484 0.073755703
9.013382 0.05673748
9.00928 0.042737788
9.005178 0.031522576
9.001076 0.022766643
8.996973 0.016100672
8.992871 0.011149526
8.988769 0.007560262
8.984667 0.0050197791
8.980565 0.0032636205
8.976463 0.0020776981
8.972361 0.0012951926
8.968259 0.00079058935
8.964157 0.00047253962
8.960055 0.0002765619
8.955953 0.00015849933
8.951851 8.8957318e-05
8.947749 4.8904382e-05
8.943647 2.6371283e-05
8.939545 1.4018233e-05
8.935443 7.499223e-06
8.931341 4.3519113e-06
8.927239 3.3244587e-06
8.923137 3.9976173e-06
8.919035 6.6430125e-06
8.914932 1.2335336e-05
8.91083 2.3271211e-05
8.906728 4.3371491e-05
8.902626 7.9344141e-05
8.898524 0.00014223133
8.894422 0.00024974775
8.89032 0.00042953424
8.886218 0.00072361007
8.882116 0.0011940889
8.878014 0.0019302705
8.873912 0.0030568663
8.86981 0.0047428865
8.865708 0.0072103021
8.861606 0.010741113
8.857504 0.015681106
8.853402 0.022438189
8.8493 0.031473265
8.845198 0.043281813
8.841096 0.05836513
8.836993 0.077191492
8.832891 0.10014898
8.828789 0.12749352
8.824687 0.15929728
8.820585 0.19540384
8.816483 0.23539665
8.812381 0.27858703
8.808279 0.32402597
8.804177 0.37054158
8.800075 0.41680112
8.795973 0.46139308
8.791871 0.50292244
8.787769 0.54011001
8.783667 0.5718862
8.779565 0.59746961
8.775463 0.61642224
8.771361 0.62867518
8.767259 0.63452159
8.763157 0.63457684
8.759055 0.62970934
8.754952 0.62094922
8.75085 0.60938479
8.746748 0.59605954
8.742646 0.58188293
8.738544 0.56756729
8.734442 0.55360016
8.73034 0.54025599
8.726238 0.52764501
8.722136 0.51579029
8.718034 0.50471872
8.713932 0.49454848
8.70983 0.48555579
8.705728 0.47820728
8.701626 0.47315047
8.697524 0.47116277
8.693422 0.47306658
8.68932 0.47962445
8.685218 0.49143054
8.681116 0.50881458
8.677014 0.53177075
8.672911 0.55991893
8.668809 0.5924995
8.664707 0.62839856
8.660605 0.66619701
8.656503 0.70423682
8.652401 0.74069882
8.648299 0.77368873
8.644197 0.8013299
8.640095 0.82186264
8.635993 0.83374823
8.631891 0.83577414
8.627789 0.82715299
8.623687 0.80760553
8.619585 0.77741619
8.615483 0.73745128
8.611381 0.68913304
8.607279 0.63436863
8.603177 0.57543923
8.599075 0.5148603
8.594972 0.45522778
8.59087 0.39906642
8.586768 0.34869452
8.582666 0.30611589
8.578564 0.27294398
8.574462 0.2503585
8.57036 0.23909003
8.566258 0.23942592
8.562156 0.25123011
8.558054 0.27397074
8.553952 0.30675158
8.54985 0.34834585
8.545748 0.39723315
8.541646 0.45164125
8.537544 0.50959479
8.533442 0.56897247
8.52934 0.62757288
8.525238 0.68318855
8.521136 0.73368614
8.517034 0.77709074
8.512931 0.81167133
8.508829 0.83602393
8.504727 0.84914871
8.500625 0.85051599
8.496523 0.84011553
8.492421 0.81848293
8.488319 0.78669687
8.484217 0.74634258
8.480115 0.69943888
8.476013 0.64832998
8.471911 0.59554692
8.467809 0.54364803
8.463707 0.495051
8.459605 0.45187138
8.455503 0.41578294
8.451401 0.38791386
8.447299 0.36878968
8.443197 0.35832917
8.439095 0.35589355
8.434992 0.36038366
8.43089 0.3703736
8.426788 0.38426526
8.422686 0.40044507
8.418584 0.41742439
8.414482 0.43394756
8.41038 0.4490566
8.406278 0.46210884
8.402176 0.47275123
8.398074 0.48086248
8.393972 0.48647874
8.38987 0.48972044
8.385768 0.49073577
8.381666 0.48967085
8.377564 0.48666923
8.373462 0.48189556
8.36936 0.47557139
8.365258 0.46800789
8.361156 0.45962082
8.357054 0.45091705
8.352951 0.44244961
8.348849 0.43474631
8.344747 0.42822505
8.340645 0.42311353
8.336543 0.41939269
8.332441 0.41677966
8.328339 0.41475977
8.324237 0.41266754
8.320135 0.40980775
8.316033 0.40559898
8.311931 0.39971747
8.307829 0.39221745
8.303727 0.38360728
8.299625 0.37486626
8.295523 0.3673957
8.291421 0.36290633
8.287319 0.36325308
8.283217 0.37023452
8.279115 0.38537906
8.275013 0.40974176
8.27091 0.44373466
8.266808 0.48701093
8.262706 0.53841708
8.258604 0.59602195
8.254502 0.65722215
8.2504 0.71891665
8.246298 0.7777348
8.242196 0.83029642
8.238094 0.87347864
8.233992 0.90466313
8.22989 0.92193997
8.225788 0.92424919
8.221686 0.91144891
8.217584 0.88430673
8.213482 0.84441961
8.20938 0.79407401
8.205278 0.7360625
8.201176 0.67347547
8.197074 0.60948609
8.192971 0.54714467
8.188869 0.48919589
8.184767 0.4379284
8.180665 0.39506383
8.176563 0.36168894
8.172461 0.33823296
8.168359 0.32448999
8.164257 0.31968447
8.160155 0.32257504
8.156053 0.33158985
8.151951 0.34498244
8.147849 0.36099512
8.143747 0.37801425
8.139645 0.3947019
8.135543 0.4100897
8.131441 0.42362572
8.127339 0.4351706
8.123237 0.44494722
8.119135 0.45345443
8.115033 0.46136112
8.11093 0.46939851
8.106828 0.47826722
8.102726 0.48857078
8.098624 0.50077969
8.094522 0.51522235
8.09042 0.53209275
8.086318 0.55146106
8.082216 0.57327432
8.078114 0.59733896
8.074012 0.62328485
8.06991 0.65051897
8.065808 0.67818434
8.061706 0.70514308
8.057604 0.7300011
8.053502 0.75118554
8.0494 0.76707495
8.045298 0.77617084
8.041196 0.7772872
8.037094 0.76972826
8.032991 0.7534225
8.028889 0.72898642
8.024787 0.69770141
8.020685 0.66140165
8.016583 0.62228542
8.012481 0.58267527
8.008379 0.54476095
8.004277 0.51036184
8.000175 0.48074185
7.996073 0.45650182
7.991971 0.43756172
7.987869 0.42323207
7.983767 0.41236102
7.979665 0.40353377
7.975563 0.39529538
7.971461 0.38636594
7.967359 0.37582123
7.963257 0.36321716
7.959155 0.34864665
7.955053 0.33272606
7.95095 0.31651847
7.946848 0.30140783
7.942746 0.28894316
7.938644 0.28067374
7.934542 0.2779953
7.93044 0.28202403
7.926338 0.29351005
7.922236 0.31279642
7.918134 0.33982326
7.914032 0.37417134
7.90993 0.4151346
7.905828 0.46180826
7.901726 0.51317786
7.897624 0.56819562
7.893522 0.62583341
7.88942 0.68510663
7.885318 0.74506864
7.881216 0.80478166
7.877114 0.86327457
7.873012 0.91950121
7.868909 0.97231253
7.864807 1.0204537
7.860705 1.0625926
7.856603 1.0973783
7.852501 1.1235245
7.848399 1.1399058
7.844297 1.1456519
7.840195 1.1402277
7.836093 1.1234868
7.831991 1.0956939
7.827889 1.0575142
7.823787 1.0099759
7.819685 0.95441274
7.815583 0.89239638
7.811481 0.82566678
7.807379 0.75606648
7.803277 0.68548112
7.799175 0.61578576
7.795073 0.54879405
7.79097 0.48620692
7.786868 0.42955795
7.782766 0.38015467
7.778664 0.33901739
7.774562 0.30681989
7.77046 0.28383832
7.766358 0.26991586
7.762256 0.2644509
7.758154 0.26641513
7.754052 0.27440591
7.74995 0.28673354
7.745848 0.30154015
7.741746 0.31694232
7.737644 0.33118548
7.733542 0.34279496
7.72944 0.35070719
7.725338 0.3543654
7.721236 0.35376702
7.717134 0.34945543
7.713032 0.3424551
7.708929 0.33415621
7.704827 0.32616121
7.700725 0.32011063
7.696623 0.3175077
7.692521 0.31956098
7.688419 0.32706177
7.684317 0.3403075
7.680215 0.35907684
7.676113 0.38265534
7.672011 0.40990498
7.667909 0.43936633
7.663807 0.46938008
7.659705 0.49821386
7.655603 0.52418243
7.651501 0.54575197
7.647399 0.5616232
7.643297 0.57079134
7.639195 0.57258383
7.635093 0.56667835
7.63099 0.55310368
7.626888 0.53222564
7.622786 0.50471928
7.618684 0.47152761
7.614582 0.43380732
7.61048 0.39286278
7.606378 0.35007093
7.602276 0.30680187
7.598174 0.26434116
7.594072 0.22382063
7.58997 0.18616421
7.585868 0.15205322
7.581766 0.12191386
7.577664 0.095925963
7.573562 0.074050286
7.56946 0.056069045
7.565358 0.041633867
7.561256 0.030315125
7.557154 0.021647665
7.553052 0.015169357
7.548949 0.010450657
7.544847 0.0071148376
7.540745 0.0048500073
7.536643 0.0034146324
7.532541 0.0026388408
7.528439 0.00242343
7.524337 0.0027383265
7.520235 0.0036213512
7.516133 0.0051776112
7.512031 0.0075786852
7.507929 0.011060374
7.503827 0.015916906
7.499725 0.022489343
7.495623 0.031146003
7.491521 0.042253333
7.487419 0.056136987
7.483317 0.073034395
7.479215 0.093042452
7.475113 0.11606591
7.471011 0.14177375
7.466908 0.16957189
7.462806 0.19859964
7.458704 0.22775583
7.454602 0.25575667
7.4505 0.28122298
7.446398 0.30278966
7.442296 0.31922556
7.438194 0.32954949
7.434092 0.33312715
7.42999 0.32973556
7.425888 0.31958613
7.421786 0.30330281
7.417684 0.28185863
7.413582 0.25647947
7.40948 0.22852845
7.405378 0.19938584
7.401276 0.17033925
7.397174 0.14249562
7.393072 0.11672254
7.388969 0.093621215
7.384867 0.073529262
7.380765 0.056547383
7.376663 0.042582507
7.372561 0.031399034
7.368459 0.022670848
7.364357 0.016028231
7.360255 0.011096087
7.356153 0.0075217738
7.352051 0.0049927229
7.347949 0.0032450437
7.343847 0.0020652388
7.339745 0.0012870261
7.335643 0.00078536941
7.331541 0.00046928012
7.327439 0.00027459556
7.323337 0.0001573833
7.319235 8.8437687e-05
7.315133 4.8898477e-05
7.311031 2.6967678e-05
7.306928 1.5577126e-05
7.302826 1.0811872e-05
7.298724 1.0959494e-05
7.294622 1.6067233e-05
7.29052 2.7971511e-05
7.286418 5.0764425e-05
7.282316 9.1750336e-05
7.278214 0.00016311696
7.274112 0.0002842796
7.27001 0.00048529421
7.265908 0.00081130964
7.261806 0.001328201
7.257704 0.0021293187
7.253602 0.0033429292
7.2495 0.0051396368
7.245398 0.0077387612
7.241296 0.01141204
7.237194 0.016482867
7.233092 0.023319035
7.228989 0.032317417
7.224887 0.043879536
7.220785 0.05837831
7.216683 0.076118088
7.212581 0.097291807
7.208479 0.12194107
7.204377 0.14992611
7.200275 0.18091274
7.196173 0.21438214
7.192071 0.24966639
7.187969 0.28600841
7.183867 0.3226402
7.179765 0.35886822
7.175663 0.39415167
7.171561 0.42815817
7.167459 0.46078343
7.163357 0.49212669
7.159255 0.52242138
7.155153 0.55192904
7.151051 0.58081307
7.146948 0.60901463
7.142846 0.63615477
7.138744 0.66148444
7.134642 0.68389683
7.13054 0.702006
7.126438 0.71428423
7.122336 0.7192396
7.118234 0.71560772
7.114132 0.70252848
7.11003 0.67968069
7.105928 0.64735433
7.101826 0.60645048
7.097724 0.55841013
7.093622 0.50508389
7.08952 0.44856286
7.085418 0.39099449
7.081316 0.33440768
7.077214 0.2805672
7.073112 0.23087127
7.06901 0.18629813
7.064907 0.14740032
7.060805 0.1143392
7.056703 0.086948513
7.052601 0.064814249
7.048499 0.047358839
7.044397 0.033919777
7.040295 0.023816074
7.036193 0.016398846
7.032091 0.011085623
7.027989 0.00737982
7.023887 0.0048783568
7.019785 0.003270978
7.015683 0.0023346971
7.011581 0.0019264264
7.007479 0.0019759508
7.003377 0.0024806544
6.999275 0.0035024796
6.995173 0.0051667521
6.991071 0.0076616904
6.986968 0.011236948
6.982866 0.016198835
6.978764 0.022900005
6.974662 0.031721359
6.97056 0.043044914
6.966458 0.057217542
6.962356 0.074507261
6.958254 0.095055822
6.954152 0.11883346
6.95005 0.14560287
6.945948 0.17490016
6.941846 0.2060395
6.937744 0.23814571
6.933642 0.27021474
6.92954 0.30119772
6.925438 0.33009867
6.921336 0.35607243
6.917234 0.37850754
6.913132 0.39707939
6.90903 0.41176328
6.904927 0.42280295
6.900825 0.43063855
6.896723 0.43580534
6.892621 0.43882061
6.888519 0.44007948
6.884417 0.43977901
6.880315 0.43788554
6.876213 0.43415226
6.872111 0.42818526
6.868009 0.41954684
6.863907 0.40787914
6.859805 0.39302707
6.855703 0.37514046
6.851601 0.35473921
6.847499 0.33273149
6.843397 0.31038234
6.839295 0.28923673
6.835193 0.27100629
6.831091 0.25743191
6.826988 0.25013537
6.822886 0.25047237
6.818784 0.25939802
6.814682 0.27735449
6.81058 0.30418919
6.806478 0.33911139
6.802376 0.38069389
6.798274 0.42692519
6.794172 0.47531392
6.79007 0.52304331
6.785968 0.56716728
6.781866 0.60483339
6.777764 0.63351244
6.773662 0.65121127
6.76956 0.65664482
6.765458 0.64934753
6.761356 0.62971092
6.757254 0.5989437
6.753152 0.55896102
6.74905 0.51221845
6.744947 0.46151252
6.740845 0.40977211
6.736743 0.35986322
6.732641 0.31442443
6.728539 0.27574269
6.724437 0.24567119
6.720335 0.22558385
6.716233 0.21635672
6.712131 0.21836504
6.708029 0.23148667
6.703927 0.255107
6.699825 0.28812562
6.695723 0.32897089
6.691621 0.37563138
6.687519 0.42571483
6.683417 0.47654238
6.679315 0.52528119
6.675213 0.56911135
6.671111 0.60541575
6.667009 0.6319747
6.662906 0.64714399
6.658804 0.64999432
6.654702 0.6403936
6.6506 0.61902078
6.646498 0.58730814
6.642396 0.54731894
6.638294 0.50157473
6.634192 0.45285243
6.63009 0.40397328
6.625988 0.35760417
6.621886 0.31608809
6.617784 0.28131439
6.613682 0.2546339
6.60958 0.23681868
6.605478 0.22806272
6.601376 0.22801824
6.597274 0.23586176
6.593172 0.25038452
6.58907 0.27010184
6.584967 0.29337572
6.580865 0.3185433
6.576763 0.34404237
6.572661 0.36852291
6.568559 0.39093379
6.564457 0.41057449
6.560355 0.4271058
6.556253 0.44051848
6.552151 0.45106559
6.548049 0.45917027
6.543947 0.46532507
6.539845 0.47000021
6.535743 0.47357597
6.531641 0.47630918
6.527539 0.47833595
6.523437 0.47970511
6.519335 0.48043015
6.515233 0.48054411
6.511131 0.48014199
6.507029 0.4793997
6.502926 0.47856485
6.498824 0.47792282
6.494722 0.4777479
6.49062 0.47825329
6.486518 0.47955426
6.482416 0.48165485
6.478314 0.48446282
6.474212 0.48783
6.47011 0.49160883
6.466008 0.49571197
6.461906 0.50016123
6.457804 0.50511475
6.453702 0.51086693
6.4496 0.51782153
6.445498 0.52644407
6.441396 0.53720315
6.437294 0.55051069
6.433192 0.56666932
6.42909 0.58583158
6.424987 0.60797163
6.420885 0.63286755
6.416783 0.66009164
6.412681 0.6890074
6.408579 0.71877471
6.404477 0.74836755
6.400375 0.77660968
6.396273 0.80223332
6.392171 0.82396159
6.388069 0.84061006
6.383967 0.8511967
6.379865 0.85504438
6.375763 0.85185857
6.371661 0.84176519
6.367559 0.82529942
6.363457 0.80334568
6.359355 0.77703792
6.355253 0.74763748
6.351151 0.71640964
6.347049 0.68451927
6.342946 0.65296067
6.338844 0.62252817
6.334742 0.59382476
6.33064 0.56729725
6.326538 0.5432825
6.322436 0.52204828
6.318334 0.50381651
6.314232 0.48876381
6.31013 0.47700207
6.306028 0.46854893
6.301926 0.46330181
6.297824 0.46102897
6.293722 0.46138698
6.28962 0.46396714
6.285518 0.46836515
6.281416 0.47426161
6.277314 0.48149645
6.273212 0.49012046
6.26911 0.50041039
6.265008 0.51284105
6.260905 0.52801593
6.256803 0.54656612
6.252701 0.56903304
6.248599 0.59575328
6.244497 0.62676356
6.240395 0.66173959
6.236293 0.69997716
6.232191 0.74041706
6.228089 0.78170949
6.223987 0.8223089
6.219885 0.86058755
6.215783 0.89495508
6.211681 0.92397237
6.207579 0.94644928
6.203477 0.96151893
6.199375 0.96868365
6.195273 0.96783074
6.191171 0.95921939
6.187069 0.94344229
6.182966 0.92136796
6.178864 0.89407055
6.174762 0.86275437
6.17066 0.82867906
6.166558 0.79308987
6.162456 0.75715532
6.158354 0.72191333
6.154252 0.68822586
6.15015 0.65674297
6.146048 0.62787843
6.141946 0.60180046
6.137844 0.57844232
6.133742 0.55753675
6.12964 0.53867607
6.125538 0.52139522
6.121436 0.50527057
6.117334 0.4900218
6.113232 0.47560121
6.10913 0.46225418
6.105028 0.45053684
6.100925 0.44128272
6.096823 0.43551827
6.092721 0.43433518
6.088619 0.4387358
6.084517 0.44947298
6.080415 0.46690787
6.076313 0.49090748
6.072211 0.52079818
6.068109 0.55538344
6.064007 0.59302457
6.059905 0.63177385
6.055803 0.66954203
6.051701 0.70427749
6.047599 0.73413347
6.043497 0.75760263
6.039395 0.77360453
6.035293 0.78151975
6.031191 0.7811735
6.027089 0.77277923
6.022986 0.75685844
6.018884 0.73415453
6.014782 0.7055574
6.01068 0.67205019
6.006578 0.6346833
6.002476 0.59457342
5.998374 0.55291916
5.994272 0.5110213
5.99017 0.47029426
5.986068 0.43225761
5.981966 0.39850044
5.977864 0.37061677
5.973762 0.35011552
5.96966 0.33831359
5.965558 0.33622356
5.961456 0.3444491
5.957354 0.36310082
5.953252 0.39174345
5.94915 0.42938223
5.945048 0.47449201
5.940945 0.52508896
5.936843 0.57883934
5.932741 0.63319658
5.928639 0.68555451
5.924537 0.73340298
5.920435 0.77447226
5.916333 0.80685438
5.912231 0.8290929
5.908129 0.84023689
5.904027 0.83985929
5.899925 0.8280435
5.895823 0.80534482
5.891721 0.7727344
5.887619 0.73153271
5.883517 0.68333866
5.879415 0.62995826
5.875313 0.57333518
5.871211 0.51548451
5.867109 0.45843029
5.863007 0.40414775
5.858904 0.35451085
5.854802 0.31124622
5.8507 0.27589384
5.846598 0.24977409
5.842496 0.23395986
5.838394 0.2292514
5.834292 0.23615145
5.83019 0.25483878
5.826088 0.28513986
5.821986 0.32650037
5.817884 0.37796135
5.813782 0.43814621
5.80968 0.50526707
5.805578 0.57715773
5.801476 0.65133977
5.797374 0.72512396
5.793272 0.79574496
5.78917 0.86052157
5.785068 0.91702996
5.780965 0.96327293
5.776863 0.99782706
5.772761 1.01995
5.768659 1.0296338
5.764557 1.0275978
5.760455 1.0152188
5.756353 0.99440903
5.752251 0.96745413
5.748149 0.93683003
5.744047 0.90501814
5.739945 0.87433508
5.735843 0.84678952
5.731741 0.82397299
5.727639 0.8069865
5.723537 0.79640176
5.719435 0.79225439
5.715333 0.79406703
5.711231 0.80090164
5.707129 0.81144079
5.703027 0.82409727
5.698924 0.83714823
5.694822 0.84888584
5.69072 0.85777152
5.686618 0.86257687
5.682516 0.86249354
5.678414 0.85719648
5.674312 0.84685078
5.67021 0.83206112
5.666108 0.81377139
5.662006 0.7931306
5.657904 0.77134537
5.653802 0.7495407
5.6497 0.72864744
5.645598 0.70932852
5.641496 0.69194924
5.637394 0.67658867
5.633292 0.66308456
5.62919 0.6511004
5.625088 0.64020252
5.620985 0.6299364
5.616883 0.61989307
5.612781 0.60975934
5.608679 0.5993474
5.604577 0.58860193
5.600475 0.57758499
5.596373 0.56644127
5.592271 0.55534936
5.588169 0.54446721
5.584067 0.53388213
5.579965 0.52357572
5.575863 0.51341289
5.571761 0.50316004
5.567659 0.49253159
5.563557 0.48125804
5.559455 0.46916268
5.555353 0.45623107
5.551251 0.44265659
5.547149 0.4288493
5.543047 0.41540115
5.538944 0.40300951
5.534842 0.39236912
5.53074 0.3840497
5.526638 0.37838032
5.522536 0.37536169
5.518434 0.37462332
5.514332 0.37543567
5.51023 0.37677753
5.506128 0.37745054
5.502026 0.37622426
5.497924 0.37199084
5.493822 0.36390735
5.48972 0.35150641
5.485618 0.33476172
5.481516 0.31410269
5.477414 0.29038063
5.473312 0.26479536
5.46921 0.23879599
5.465108 0.21397098
5.461006 0.19194107
5.456903 0.17426537
5.452801 0.16236567
5.448699 0.15746918
5.444597 0.16056646
5.440495 0.17237863
5.436393 0.19332875
5.432291 0.22351367
5.428189 0.26267638
5.424087 0.31018172
5.419985 0.36500191
5.415883 0.4257193
5.411781 0.49055376
5.407679 0.55741976
5.403577 0.62401476
5.399475 0.68793591
5.395373 0.74681786
5.391271 0.79848042
5.387169 0.84107289
5.383067 0.87320089
5.378964 0.89402272
5.374862 0.90330474
5.37076 0.90142923
5.366658 0.88935246
5.362556 0.86851599
5.358454 0.84071894
5.354352 0.80796342
5.35025 0.77228875
5.346148 0.73561196
5.342046 0.69959188
5.337944 0.6655317
5.333842 0.6343298
5.32974 0.60648241
5.325638 0.58213367
5.321536 0.56116177
5.317434 0.54328414
5.313332 0.52816263
5.30923 0.51549037
5.305128 0.50504694
5.301026 0.49671569
5.296923 0.4904651
5.292821 0.48630368
5.288719 0.48422296
5.284617 0.48414405
5.280515 0.48588141
5.276413 0.48913167
5.272311 0.49348859
5.268209 0.49847856
5.264107 0.50360654
5.260005 0.50840087
5.255903 0.51244723
5.251801 0.5154066
5.247699 0.51701795
5.243597 0.51709129
5.239495 0.51550009
5.235393 0.51218187
5.231291 0.50715262
5.227189 0.50053564
5.223087 0.49259886
5.218984 0.48379004
5.214882 0.47475625
5.21078 0.46633532
5.206678 0.45951081
5.202576 0.45532903
5.198474 0.45478462
5.194372 0.45868819
5.19027 0.46753485
5.186168 0.48139393
5.182066 0.4998383
5.177964 0.52192691
5.173862 0.54624611
5.16976 0.57100763
5.165658 0.59419288
5.161556 0.61372735
5.157454 0.62766508
5.153352 0.6343627
5.14925 0.63262417
5.145148 0.621802
5.141046 0.60184619
5.136943 0.57329869
5.132841 0.53723765
5.128739 0.49518076
5.124637 0.44896139
5.120535 0.40059254
5.116433 0.35213418
5.112331 0.30557667
5.108229 0.26274998
5.104127 0.22526269
5.100025 0.19447055
5.095923 0.17146885
5.091821 0.15710015
5.087719 0.15196701
5.083617 0.15644032
5.079515 0.17065613
5.075413 0.19449873
5.071311 0.22757251
5.067209 0.26917025
5.063107 0.31824917
5.059005 0.37342732
5.054902 0.43301155
5.0508 0.49506404
5.046698 0.55750719
5.042596 0.61825955
5.038494 0.67538705
5.034392 0.72724936
5.03029 0.7726185
5.026188 0.81075002
5.022086 0.84139336
5.017984 0.86473854
5.013882 0.88130707
5.00978 0.89180632
5.005678 0.89697299
5.001576 0.89743437
4.997474 0.89361274
4.993372 0.88568974
4.98927 0.87363633
4.985168 0.85730057
4.981066 0.83653442
4.976963 0.81133284
4.972861 0.78195641
4.968759 0.74901169
4.964657 0.7134721
4.960555 0.67663336
4.956453 0.64001018
4.952351 0.60519147
4.948249 0.57367933
4.944147 0.54673927
4.940045 0.52528658
4.935943 0.50982708
4.931841 0.50045953
4.927739 0.49693621
4.923637 0.49876743
4.919535 0.50534852
4.915433 0.51608416
4.911331 0.53048695
4.907229 0.54823233
4.903127 0.56916095
4.899025 0.59322962
4.894922 0.62042136
4.89082 0.65063237
4.886718 0.68355726
4.882616 0.71859388
4.878514 0.75478534
4.874412 0.79081082
4.87031 0.82502894
4.866208 0.8555703
4.862106 0.88046902
4.858004 0.8978185
4.853902 0.90593432
4.8498 0.90350614
4.845698 0.8897225
4.841596 0.86435509
4.837494 0.82779368
4.833392 0.78102785
4.82929 0.72557751
4.825188 0.66337961
4.821086 0.59664304
4.816983 0.52768705
4.812881 0.45878012
4.808779 0.39199528
4.804677 0.3290952
4.800575 0.27145642
4.796473 0.22003637
4.792371 0.17538201
4.788269 0.13767389
4.784167 0.10679658
4.780065 0.082424019
4.775963 0.06410859
4.771861 0.051363424
4.767759 0.043729699
4.763657 0.040822835
4.759555 0.042354507
4.755453 0.048129789
4.751351 0.058021276
4.747249 0.07192454
4.743147 0.089701188
4.739045 0.11111786
4.734942 0.13579061
4.73084 0.16314443
4.726738 0.19239719
4.722636 0.22257422
4.718534 0.25255681
4.714432 0.28116209
4.71033 0.30724683
4.706228 0.32982246
4.702126 0.34816494
4.698024 0.36190201
4.693922 0.37106202
4.68982 0.37607326
4.685718 0.37770983
4.681616 0.37698849
4.677514 0.37502929
4.673412 0.37289934
4.66931 0.37146298
4.665208 0.37126118
4.661106 0.37243953
4.657004 0.37473665
4.652901 0.37753549
4.648799 0.37997052
4.644697 0.38107455
4.640595 0.37994313
4.636493 0.37589197
4.632391 0.36858375
4.628289 0.35810596
4.624187 0.3449888
4.620085 0.33016092
4.615983 0.31484985
4.611881 0.30044102
4.607779 0.28831484
4.603677 0.2796833
4.599575 0.27544707
4.595473 0.27609109
4.591371 0.28163128
4.587269 0.29161853
4.583167 0.30519904
4.579065 0.32122276
4.574962 0.3383859
4.57086 0.35538834
4.566758 0.37108506
4.562656 0.3846108
4.558554 0.39546091
4.554452 0.4035176
4.55035 0.40901902
4.546248 0.4124778
4.542146 0.4145639
4.538044 0.41597303
4.533942 0.4173038
4.52984 0.41896605
4.525738 0.42113618
4.521636 0.423767
4.517534 0.42664904
4.513432 0.42951014
4.50933 0.43213246
4.505228 0.43446239
4.501126 0.43668933
4.497024 0.43927494
4.492921 0.44292292
4.488819 0.44849073
4.484717 0.45685471
4.480615 0.46874938
4.476513 0.48460665
4.472411 0.50442154
4.468309 0.52766772
4.464207 0.55327858
4.460105 0.57970008
4.456003 0.60501078
4.451901 0.62709507
4.447799 0.64384761
4.443697 0.6533834
4.439595 0.65422713
4.435493 0.64545919
4.431391 0.62680172
4.427289 0.59863678
4.423187 0.56195756
4.419085 0.51826168
4.414982 0.4694027
4.41088 0.41741927
4.406778 0.36436255
4.402676 0.31214078
4.398574 0.26239538
4.394472 0.21641763
4.39037 0.1751087
4.386268 0.13898037
4.382166 0.10818948
4.378064 0.08259617
4.373962 0.06183544
4.36986 0.045391929
4.365758 0.032669763
4.361656 0.023051732
4.357554 0.015944718
4.353452 0.010810685
4.34935 0.0071842852
4.345248 0.0046793439
4.341146 0.0029871236
4.337044 0.0018691548
4.332941 0.0011471272
4.328839 0.00069191256
4.324737 0.00041303595
4.320635 0.00024948203
4.316533 0.00016237294
4.312431 0.00012952989
4.308329 0.00014205418
4.304227 0.00020279198
4.300125 0.00032657049
4.296023 0.00054218792
4.291921 0.00089606858
4.287819 0.0014574238
4.283717 0.0023246351
4.279615 0.003632352
4.275513 0.0055583473
4.271411 0.0083288792
4.267309 0.012220763
4.263207 0.017558078
4.259105 0.024701401
4.255003 0.034027659
4.2509 0.045899555
4.246798 0.060624929
4.242696 0.078408091
4.238594 0.099297513
4.234492 0.12313607
4.23039 0.14952163
4.226288 0.17778639
4.222186 0.20700213
4.218084 0.23601669
4.213982 0.26352246
4.20988 0.28815363
4.205778 0.30860354
4.201676 0.32374984
4.197574 0.33277243
4.193472 0.33524921
4.18937 0.33121679
4.185268 0.32118779
4.181166 0.3061219
4.177064 0.28735384
4.172961 0.26648671
4.168859 0.24526235
4.164757 0.22542235
4.160655 0.20857241
4.156553 0.19606113
4.152451 0.18888145
4.148349 0.18760001
4.144247 0.19231771
4.140145 0.2026627
4.136043 0.21781621
4.131941 0.23657013
4.127839 0.25741429
4.123737 0.27864887
4.119635 0.29851509
4.115533 0.31533427
4.111431 0.32764309
4.107329 0.33431156
4.103227 0.33463107
4.099125 0.32836231
4.095023 0.31573761
4.09092 0.29741797
4.086818 0.27441084
4.082716 0.24795978
4.078614 0.21942059
4.074512 0.19013885
4.07041 0.16134291
4.066308 0.13406239
4.062206 0.10907805
4.058104 0.086903683
4.054002 0.067796537
4.0499 0.051789793
4.045798 0.038738913
4.041696 0.028373753
4.037594 0.020349419
4.033492 0.014290679
4.02939 0.0098269641
4.025288 0.0066168479
4.021186 0.0043626287
4.017084 0.0028165074
4.012981 0.0017804868
4.008879 0.0011021319
4.004777 0.00066802134
4.000675 0.0003964727
3.996573 0.0002304092
3.992471 0.0001311183
3.988369 7.3061328e-05
3.984267 3.986398e-05
3.980165 2.1298974e-05
3.976063 1.1142546e-05
3.971961 5.7041334e-06
3.967859 2.8638765e-06
3.963757 1.4053662e-06
3.959655 6.790635e-07
3.955553 3.188646e-07
3.951451 1.476225e-07
3.947349 6.49539e-08
3.943247 2.95245e-08
3.939145 1.18098e-08
3.935043 5.9049e-09
3.93094 0
3.926838 0
3.922736 0
3.918634 0
3.914532 0
3.91043 0
3.906328 5.9049e-09
3.902226 1.18098e-08
3.898124 2.36196e-08
3.894022 5.9049e-08
3.88992 1.299078e-07
3.885818 2.834352e-07
3.881716 6.022998e-07
3.877614 1.2518388e-06
3.873512 2.5568217e-06
3.86941 5.1018336e-06
3.865308 9.979281e-06
3.861206 1.9114161e-05
3.857104 3.5842743e-05
3.853002 6.5827825e-05
3.848899 0.00011838144
3.844797 0.00020849611
3.840695 0.0003595907
3.836593 0.00060733668
3.832491 0.0010045298
3.828389 0.0016270775
3.824287 0.0025808605
3.820185 0.0040089783
3.816083 0.0060983681
3.811981 0.009084606
3.807879 0.013252893
3.803777 0.018933359
3.799675 0.026488496
3.795573 0.036291061
3.791471 0.048691705
3.787369 0.063976934
3.783267 0.082319951
3.779165 0.10372899
3.775063 0.12799961
3.77096 0.15467878
3.766858 0.18304865
3.762756 0.21213684
3.758654 0.24075732
3.754552 0.26758196
3.75045 0.29123806
3.746348 0.31042269
3.742246 0.32402075
3.738144 0.33121215
3.734042 0.33155363
3.72994 0.32502398
3.725838 0.31202622
3.721736 0.29334644
3.717634 0.27007513
3.713532 0.24350188
3.70943 0.21499779
3.705328 0.18590005
3.701226 0.15741235
3.697124 0.13053044
3.693022 0.10599818
3.688919 0.084294355
3.684817 0.065646557
3.680715 0.05006551
3.676613 0.037391982
3.672511 0.027348355
3.668409 0.019588301
3.664307 0.013739628
3.660205 0.0094376895
3.656103 0.0063484643
3.652001 0.0041819978
3.647899 0.0026978012
3.643797 0.0017043136
3.639695 0.0010543848
3.635593 0.00063879208
3.631491 0.0003789942
3.627389 0.00022019963
3.623287 0.00012529017
3.619185 6.9807728e-05
3.615083 3.809251e-05
3.61098 2.035419e-05
3.606878 1.065244e-05
3.602776 5.4561276e-06
3.598674 2.7398736e-06
3.594572 1.3463172e-06
3.59047 6.49539e-07
3.586368 3.070548e-07
3.582266 1.417176e-07
3.578164 6.49539e-08
3.574062 2.95245e-08
3.56996 1.18098e-08
3.565858 5.9049e-09
3.561756 0
3.557654 0
3.553552 0
3.54945 0
3.545348 0
3.541246 0
3.537144 0
3.533042 0
3.528939 0
3.524837 0
3.520735 0
3.516633 0
3.512531 0
3.508429 0
3.504327 0
3.500225 0
3.496123 0
3.492021 0
3.487919 0
3.483817 0
3.479715 0
3.475613 0
3.471511 0
3.467409 0
3.463307 0
3.459205 0
3.455103 0
3.451001 0
3.446898 0
3.442796 0
3.438694 0
3.434592 0
3.43049 0
3.426388 0
3.422286 0
3.418184 0
3.414082 0
3.40998 0
3.405878 0
3.401776 0
3.397674 0
3.393572 0
3.38947 0
3.385368 0
3.381266 0
3.377164 0
3.373062 0
3.368959 0
3.364857 0
3.360755 0
3.356653 0
3.352551 0
3.348449 0
3.344347 0
3.340245 0
3.336143 0
3.332041 0
3.327939 0
3.323837 0
3.319735 0
3.315633 0
3.311531 0
3.307429 0
3.303327 0
3.299225 0
3.295123 0
3.291021 0
3.286918 0
3.282816 0
3.278714 0
3.274612 0
3.27051 0
3.266408 0
3.262306 0
3.258204 0
3.254102 0
3.25 0
