# Supplementary material for: Structural motifs of gold cluster anions with 17 to 69 atoms
Source: Nat Commun. 2026 Apr 10;17:5099. doi: 10.1038/s41467-026-71649-9 (PMC13246909; doi:10.1038/s41467-026-71649-9)
Supplement: Supplementary file 5 — Source Data [file 41467_2026_71649_MOESM5_ESM.zip › SupplementaryFigure2/19_th_optPBE.dat]

11.54 0
11.535898 0
11.531796 0
11.527694 0
11.523592 0
11.51949 0
11.515388 0
11.511286 0
11.507184 0
11.503082 0
11.498979 0
11.494877 0
11.490775 0
11.486673 0
11.482571 0
11.478469 0
11.474367 0
11.470265 0
11.466163 0
11.462061 0
11.457959 0
11.453857 0
11.449755 0
11.445653 0
11.441551 0
11.437449 0
11.433347 0
11.429245 0
11.425143 0
11.421041 0
11.416938 0
11.412836 0
11.408734 0
11.404632 0
11.40053 0
11.396428 0
11.392326 0
11.388224 0
11.384122 0
11.38002 0
11.375918 0
11.371816 0
11.367714 0
11.363612 0
11.35951 0
11.355408 0
11.351306 0
11.347204 0
11.343102 0
11.338999 0
11.334897 0
11.330795 0
11.326693 0
11.322591 0
11.318489 0
11.314387 0
11.310285 0
11.306183 0
11.302081 0
11.297979 0
11.293877 0
11.289775 0
11.285673 0
11.281571 0
11.277469 0
11.273367 0
11.269265 0
11.265163 0
11.261061 0
11.256958 0
11.252856 0
11.248754 0
11.244652 0
11.24055 0
11.236448 0
11.232346 0
11.228244 0
11.224142 0
11.22004 0
11.215938 0
11.211836 0
11.207734 0
11.203632 0
11.19953 0
11.195428 0
11.191326 0
11.187224 0
11.183122 0
11.17902 0
11.174917 0
11.170815 0
11.166713 0
11.162611 0
11.158509 0
11.154407 0
11.150305 5.9049e-09
11.146203 1.18098e-08
11.142101 2.36196e-08
11.137999 5.31441e-08
11.133897 1.18098e-07
11.129795 2.539107e-07
11.125693 5.432508e-07
11.121591 1.1396457e-06
11.117489 2.3383404e-06
11.113387 4.6943955e-06
11.109285 9.2175489e-06
11.105183 1.772651e-05
11.101081 3.33804e-05
11.096978 6.1552678e-05
11.092876 0.00011113022
11.088774 0.00019646783
11.084672 0.00034011634
11.08057 0.00057652491
11.076468 0.00095692447
11.072366 0.0015552562
11.068264 0.0024750979
11.064162 0.0038569744
11.06006 0.005885278
11.055958 0.0087933055
11.051856 0.012864787
11.047754 0.018429707
11.043652 0.025852319
11.03955 0.0355096
11.035448 0.047759239
11.031346 0.062897619
11.027244 0.08111035
11.023142 0.10241972
11.01904 0.12663571
11.014937 0.15331831
11.010835 0.1817595
11.006733 0.21099175
11.002631 0.23982755
10.998529 0.26693034
10.994427 0.29091229
10.990325 0.31044983
10.986223 0.32440389
10.982121 0.33192956
10.978019 0.33256081
10.973917 0.32625821
10.969815 0.31341307
10.965713 0.29480714
10.961611 0.27153396
10.957509 0.24489254
10.953407 0.21626798
10.949305 0.18701401
10.945203 0.15835118
10.941101 0.13129063
10.936998 0.10658877
10.932896 0.084733349
10.928794 0.065957249
10.924692 0.050273138
10.92059 0.037521028
10.916488 0.027420708
10.912386 0.019622207
10.908284 0.013749353
10.904182 0.0094336978
10.90008 0.006337924
10.895978 0.0041694381
10.891876 0.0026857965
10.887774 0.0016940804
10.883672 0.0010463069
10.87957 0.00063277499
10.875468 0.00037471905
10.871366 0.00021728261
10.867264 0.00012337108
10.863162 6.8591318e-05
10.85906 3.7342588e-05
10.854957 1.9905418e-05
10.850855 1.0392624e-05
10.846753 5.3085051e-06
10.842651 2.657205e-06
10.838549 1.3049829e-06
10.834447 6.259194e-07
10.830345 2.95245e-07
10.826243 1.358127e-07
10.822141 5.9049e-08
10.818039 2.95245e-08
10.813937 1.18098e-08
10.809835 5.9049e-09
10.805733 0
10.801631 0
10.797529 0
10.793427 0
10.789325 0
10.785223 0
10.781121 0
10.777019 0
10.772916 0
10.768814 0
10.764712 0
10.76061 0
10.756508 0
10.752406 0
10.748304 0
10.744202 0
10.7401 0
10.735998 0
10.731896 0
10.727794 0
10.723692 0
10.71959 0
10.715488 0
10.711386 0
10.707284 0
10.703182 0
10.69908 0
10.694977 0
10.690875 0
10.686773 0
10.682671 0
10.678569 0
10.674467 0
10.670365 0
10.666263 0
10.662161 0
10.658059 0
10.653957 0
10.649855 0
10.645753 0
10.641651 0
10.637549 0
10.633447 0
10.629345 0
10.625243 0
10.621141 0
10.617039 0
10.612936 0
10.608834 0
10.604732 0
10.60063 0
10.596528 0
10.592426 0
10.588324 0
10.584222 0
10.58012 0
10.576018 0
10.571916 0
10.567814 0
10.563712 0
10.55961 0
10.555508 0
10.551406 0
10.547304 0
10.543202 0
10.5391 0
10.534997 0
10.530895 0
10.526793 0
10.522691 0
10.518589 0
10.514487 0
10.510385 0
10.506283 0
10.502181 0
10.498079 0
10.493977 0
10.489875 0
10.485773 0
10.481671 0
10.477569 0
10.473467 0
10.469365 0
10.465263 0
10.461161 0
10.457059 0
10.452956 0
10.448854 0
10.444752 0
10.44065 0
10.436548 0
10.432446 0
10.428344 0
10.424242 0
10.42014 0
10.416038 0
10.411936 0
10.407834 0
10.403732 0
10.39963 0
10.395528 0
10.391426 0
10.387324 0
10.383222 0
10.37912 0
10.375018 0
10.370915 0
10.366813 0
10.362711 0
10.358609 0
10.354507 0
10.350405 0
10.346303 0
10.342201 0
10.338099 0
10.333997 0
10.329895 0
10.325793 0
10.321691 0
10.317589 0
10.313487 0
10.309385 0
10.305283 0
10.301181 0
10.297079 0
10.292976 0
10.288874 0
10.284772 5.9049e-09
10.28067 1.18098e-08
10.276568 3.54294e-08
10.272466 7.67637e-08
10.268364 1.653372e-07
10.264262 3.601989e-07
10.26016 7.617321e-07
10.256058 1.5766083e-06
10.251956 3.2063607e-06
10.247854 6.3831969e-06
10.243752 1.2447529e-05
10.23965 2.3779032e-05
10.235548 4.4487517e-05
10.231446 8.1534859e-05
10.227344 0.00014635885
10.223242 0.00025735916
10.21914 0.00044332218
10.215038 0.00074812131
10.210935 0.0012368581
10.206833 0.0020035208
10.202731 0.0031799658
10.198629 0.0049457907
10.194527 0.0075382426
10.190425 0.011260638
10.186323 0.016487532
10.182221 0.023664235
10.178119 0.03329828
10.174017 0.0459404
10.169915 0.06215359
10.165813 0.082469611
10.161711 0.10733435
10.157609 0.13704522
10.153507 0.17168591
10.149405 0.21106573
10.145303 0.25467153
10.141201 0.30164054
10.137099 0.35076112
10.132996 0.400506
10.128894 0.44909932
10.124792 0.49461457
10.12069 0.53509665
10.116588 0.56869782
10.112486 0.59381487
10.108384 0.60921398
10.104282 0.61413086
10.10018 0.60833569
10.096078 0.59215641
10.091976 0.56645846
10.087874 0.53258349
10.083772 0.49225438
10.07967 0.4474566
10.075568 0.40030855
10.071466 0.35293316
10.067364 0.3073417
10.063262 0.26533809
10.05916 0.22844786
10.055058 0.19787225
10.050955 0.17446431
10.046853 0.15872196
10.042751 0.15079196
10.038649 0.1504798
10.034547 0.15726321
10.030445 0.17030903
10.026343 0.18849691
10.022241 0.21045443
10.018139 0.23460869
10.014037 0.25925766
10.009935 0.28266143
10.005833 0.303149
10.001731 0.31923205
9.997629 0.32971377
9.993527 0.33377934
9.989425 0.3310558
9.985323 0.32163222
9.981221 0.30603653
9.977119 0.28517137
9.973017 0.26021709
9.968914 0.23251448
9.964812 0.2034421
9.96071 0.17430252
9.956608 0.14622978
9.952506 0.12012562
9.948404 0.096627813
9.944302 0.076108782
9.9402 0.058699335
9.936098 0.044329938
9.931996 0.032781324
9.927894 0.023736753
9.923792 0.016829892
9.91969 0.011684409
9.915588 0.0079432361
9.911486 0.0052875368
9.907384 0.0034464716
9.903282 0.0021996874
9.89918 0.0013747139
9.895078 0.00084125929
9.890975 0.00050409541
9.886873 0.00029577644
9.882771 0.00016993121
9.878669 9.5600331e-05
9.874567 5.2659898e-05
9.870465 2.8402569e-05
9.866363 1.5004351e-05
9.862261 7.7590386e-06
9.858159 3.9267585e-06
9.854057 1.948617e-06
9.849955 9.44784e-07
9.845853 4.546773e-07
9.841751 2.184813e-07
9.837649 1.121931e-07
9.833547 8.85735e-08
9.829445 1.18098e-07
9.825343 2.302911e-07
9.821241 4.782969e-07
9.817139 9.920232e-07
9.813037 2.0430954e-06
9.808934 4.1157153e-06
9.804832 8.1133326e-06
9.80073 1.5659795e-05
9.796628 2.9607169e-05
9.792526 5.4815187e-05
9.788424 9.9373562e-05
9.784322 0.00017639117
9.78022 0.00030659422
9.776118 0.00052181011
9.772016 0.00086961462
9.767914 0.0014190715
9.763812 0.0022675052
9.75971 0.003547782
9.755608 0.0054354014
9.751506 0.0081540056
9.747404 0.011977771
9.743302 0.017228443
9.7392 0.024265059
9.735098 0.033464314
9.730995 0.045190566
9.726893 0.059755639
9.722791 0.07737047
9.718689 0.09809273
9.714587 0.12177656
9.710485 0.14803207
9.706383 0.17620295
9.702281 0.20536943
9.698179 0.23438169
9.694077 0.26192492
9.689975 0.28661257
9.685873 0.30709938
9.681771 0.32220178
9.677669 0.33101093
9.673567 0.33298313
9.669465 0.32799555
9.665363 0.31635894
9.661261 0.29878589
9.657159 0.27631897
9.653057 0.25022928
9.648954 0.22189902
9.644852 0.19270383
9.64075 0.16390885
9.636648 0.1365898
9.632546 0.11158552
9.628444 0.089483705
9.624342 0.070637112
9.62024 0.055204184
9.616138 0.043205982
9.612036 0.034590904
9.607934 0.029298933
9.603832 0.027318441
9.59973 0.028729742
9.595628 0.033731098
9.591526 0.042643942
9.587424 0.055895299
9.583322 0.073976664
9.57922 0.097380339
9.575118 0.12651668
9.571016 0.16161815
9.566913 0.2026396
9.562811 0.24916668
9.558709 0.30034592
9.554607 0.35485064
9.550505 0.41089401
9.546403 0.46629661
9.542301 0.51860874
9.538199 0.56528023
9.534097 0.60386241
9.529995 0.63222065
9.525893 0.64873251
9.521791 0.65244665
9.517689 0.64318227
9.513587 0.62155647
9.509485 0.58893685
9.505383 0.54732729
9.501281 0.49920356
9.497179 0.44732111
9.493077 0.39451961
9.488974 0.34354606
9.484872 0.29691239
9.48077 0.25679579
9.476668 0.22498099
9.472566 0.20283698
9.468464 0.19131537
9.464362 0.19095714
9.46026 0.20189619
9.456158 0.2238536
9.452056 0.25612326
9.447954 0.2975564
9.443852 0.34655757
9.43975 0.40110711
9.435648 0.45882315
9.431546 0.51707079
9.427444 0.57311726
9.423342 0.62432202
9.41924 0.66834115
9.415138 0.70331939
9.411036 0.7280409
9.406933 0.74201432
9.402831 0.74547621
9.398729 0.73931016
9.394627 0.72489265
9.390525 0.70388928
9.386423 0.67803328
9.382321 0.64892043
9.378219 0.61785067
9.374117 0.58573695
9.370015 0.5530891
9.365913 0.52006682
9.361811 0.48658429
9.357709 0.45244164
9.353607 0.4174566
9.349505 0.38157241
9.345403 0.34492597
9.341301 0.3078692
9.337199 0.2709462
9.333097 0.23483656
9.328994 0.20028005
9.324892 0.1679987
9.32079 0.13863098
9.316688 0.1126881
9.312586 0.090537594
9.308484 0.072413749
9.304382 0.058450243
9.30028 0.048727069
9.296178 0.043322444
9.292076 0.042359922
9.287974 0.046041952
9.283872 0.054662598
9.27977 0.068594454
9.275668 0.088247685
9.271566 0.11400216
9.267464 0.14611767
9.263362 0.18463085
9.25926 0.22925126
9.255158 0.27927161
9.251056 0.33350824
9.246953 0.39028688
9.242851 0.44748442
9.238749 0.50263119
9.234647 0.55306967
9.230545 0.59615661
9.226443 0.62948721
9.222341 0.65111491
9.218239 0.65973832
9.214137 0.65483016
9.210035 0.6366903
9.205933 0.60641519
9.201831 0.56578806
9.197729 0.51710514
9.193627 0.46296125
9.189525 0.40602278
9.185423 0.34881504
9.181321 0.29354725
9.177219 0.24199015
9.173117 0.19541276
9.169015 0.15457609
9.164912 0.11977451
9.16081 0.090911226
9.156708 0.067592758
9.152606 0.049227882
9.148504 0.035119658
9.144402 0.024542636
9.1403 0.016801135
9.136198 0.011268096
9.132096 0.0074063684
9.127994 0.0047758418
9.123892 0.0030305069
9.11979 0.001909373
9.115688 0.0012246231
9.111586 0.00084961473
9.107484 0.00070854076
9.103382 0.00076885931
9.09928 0.0010369063
9.095178 0.001556756
9.091076 0.0024118741
9.086973 0.0037288026
9.082871 0.0056816003
9.078769 0.0084955213
9.074667 0.012447872
9.070565 0.017863751
9.066463 0.025104493
9.062361 0.034546783
9.058259 0.046551439
9.054157 0.061422173
9.050055 0.079356583
9.045953 0.10039363
9.041851 0.12436399
9.037749 0.15085107
9.033647 0.17917089
9.029545 0.20837793
9.025443 0.23730193
9.021341 0.26461598
9.017239 0.28893233
9.013137 0.30891674
9.009035 0.32340892
9.004932 0.33153381
9.00083 0.33278894
8.996728 0.32709599
8.992626 0.31480875
8.988524 0.29667684
8.984422 0.27376992
8.98032 0.24737344
8.976218 0.21886972
8.972116 0.18961974
8.968014 0.16085947
8.963912 0.13362109
8.95981 0.10868476
8.955708 0.086562043
8.951606 0.067507439
8.947504 0.051551466
8.943402 0.038547453
8.9393 0.028223804
8.935198 0.020234882
8.931096 0.014205323
8.926993 0.00976488
8.922891 0.0065727619
8.918789 0.004332059
8.914687 0.0027957989
8.910585 0.0017667933
8.906483 0.0010932981
8.902381 0.00066250026
8.898279 0.00039319548
8.894177 0.0002287204
8.890075 0.00013072268
8.885973 7.408878e-05
8.881871 4.2993577e-05
8.877769 2.8083704e-05
8.873667 2.4635243e-05
8.869565 3.1538071e-05
8.865463 5.107148e-05
8.861361 8.9394281e-05
8.857259 0.00015792065
8.853157 0.00027552854
8.849055 0.00047191961
8.844952 0.00079223681
8.84085 0.0013030284
8.836748 0.0020996112
8.832646 0.0033145621
8.828544 0.0051267582
8.824442 0.0077700867
8.82034 0.011540289
8.816238 0.016798218
8.812136 0.023967251
8.808034 0.033522932
8.803932 0.045972829
8.79983 0.061825945
8.795728 0.081551789
8.791626 0.10553133
8.787524 0.13400345
8.783422 0.16701244
8.77932 0.20436305
8.775218 0.24559002
8.771116 0.28994817
8.767014 0.33642751
8.762911 0.38379516
8.758809 0.43066252
8.754707 0.47557308
8.750605 0.51710321
8.746503 0.5539663
8.742401 0.58510992
8.738299 0.60979537
8.734197 0.62765124
8.730095 0.63869449
8.725993 0.6433162
8.721891 0.64223292
8.717789 0.63640847
8.713687 0.6269553
8.709585 0.61502691
8.705483 0.60171539
8.701381 0.58796725
8.697279 0.57452913
8.693177 0.56193011
8.689075 0.55050184
8.684972 0.54043055
8.68087 0.53182991
8.676768 0.52481877
8.672666 0.51958752
8.668564 0.51643863
8.664462 0.51579199
8.66036 0.51815301
8.656258 0.52404866
8.652156 0.53394271
8.648054 0.54814524
8.643952 0.56673187
8.63985 0.58948545
8.635748 0.6158684
8.631646 0.64502777
8.627544 0.67583038
8.623442 0.70692132
8.61934 0.73679773
8.615238 0.76389033
8.611136 0.78664686
8.607034 0.80361394
8.602931 0.81351559
8.598829 0.81532745
8.594727 0.80834484
8.590625 0.79224202
8.586523 0.76711762
8.582421 0.73352104
8.578319 0.69245395
8.574217 0.64534322
8.570115 0.59398416
8.566013 0.54045638
8.561911 0.48701821
8.557809 0.43598803
8.553707 0.3896222
8.549605 0.34999899
8.545503 0.31891632
8.541401 0.29780857
8.537299 0.28768535
8.533197 0.28909227
8.529095 0.30209273
8.524992 0.3262685
8.52089 0.36073726
8.516788 0.40418524
8.512686 0.45491423
8.508584 0.510902
8.504482 0.56987566
8.50038 0.62939727
8.496278 0.68696003
8.492176 0.74009318
8.488074 0.78647263
8.483972 0.82403315
8.47987 0.85107744
8.475768 0.86637553
8.471666 0.86924774
8.467564 0.85962317
8.463462 0.83806621
8.45936 0.80576467
8.455258 0.76447527
8.451156 0.71642629
8.447054 0.6641809
8.442951 0.61046998
8.438849 0.55800707
8.434747 0.50930147
8.430645 0.46648664
8.426543 0.43118074
8.422441 0.4043932
8.418339 0.38648664
8.414237 0.37719754
8.410135 0.37571255
8.406033 0.38079048
8.401931 0.39091502
8.397829 0.40445916
8.393727 0.41984151
8.389625 0.43565626
8.385523 0.45076324
8.381421 0.46433091
8.377319 0.47583349
8.373217 0.48501012
8.369115 0.4918006
8.365013 0.49627403
8.36091 0.49856668
8.356808 0.49884047
8.352706 0.49726719
8.348604 0.49403591
8.344502 0.48937445
8.3404 0.48357214
8.336298 0.47699072
8.332196 0.47005387
8.328094 0.46321213
8.323992 0.45688794
8.31989 0.45141212
8.315788 0.44696772
8.311686 0.44355786
8.307584 0.44101037
8.303482 0.43902518
8.29938 0.43726126
8.295278 0.43545055
8.291176 0.43351912
8.287074 0.43169197
8.282971 0.43055839
8.278869 0.43107972
8.274767 0.43453014
8.270665 0.44237131
8.266563 0.45607313
8.262461 0.47690193
8.258359 0.50570406
8.254257 0.54271532
8.250155 0.58742445
8.246053 0.63851316
8.241951 0.69388563
8.237849 0.7507891
8.233747 0.80601541
8.229645 0.856163
8.225543 0.8979307
8.221441 0.92841098
8.217339 0.94535036
8.213237 0.94734929
8.209135 0.93398158
8.205033 0.90582359
8.20093 0.86439408
8.196828 0.81201515
8.192726 0.75161251
8.188624 0.68647768
8.184522 0.62001621
8.18042 0.55550453
8.176318 0.49587466
8.172216 0.44354085
8.168114 0.40027768
8.164012 0.36715375
8.15991 0.34452138
8.155808 0.33205915
8.151706 0.32886099
8.147604 0.3335632
8.143502 0.34449795
8.1394 0.35986005
8.135298 0.37787182
8.131196 0.39693101
8.127094 0.41572789
8.122991 0.43332094
8.118889 0.44916591
8.114787 0.46309941
8.110685 0.47528421
8.106583 0.48612902
8.102481 0.49619789
8.098379 0.50612384
8.094277 0.51653805
8.090175 0.52801963
8.086073 0.54106457
8.081971 0.55606692
8.077869 0.57330216
8.073767 0.59290359
8.069665 0.61482679
8.065563 0.6388041
8.061461 0.66429835
8.057359 0.69047072
8.053257 0.71617984
8.049155 0.74002617
8.045053 0.76044852
8.04095 0.7758685
8.036848 0.78486741
8.032746 0.78637009
8.028644 0.7798051
8.024542 0.7652114
8.02044 0.74326882
8.016338 0.71524174
8.012236 0.68284043
8.008134 0.64801917
8.004032 0.61274148
7.99993 0.57874913
7.995828 0.54737045
7.991726 0.51939678
7.987624 0.4950442
7.983522 0.47400295
7.97942 0.45556331
7.975318 0.43879475
7.971216 0.42274838
7.967114 0.40665078
7.963012 0.39006078
7.958909 0.37296835
7.954807 0.35582487
7.950705 0.33950487
7.946603 0.32520933
7.942501 0.31432755
7.938399 0.30827934
7.934297 0.30835929
7.930195 0.31560286
7.926093 0.3306891
7.921991 0.35388814
7.917889 0.38505533
7.913787 0.42366703
7.909685 0.46888816
7.905583 0.51965836
7.901481 0.57478222
7.897379 0.6330104
7.893277 0.69310113
7.889175 0.75385659
7.885073 0.81413345
7.88097 0.87283201
7.876868 0.92887254
7.872766 0.98116897
7.868664 1.0286107
7.864562 1.070061
7.86046 1.1043758
7.856358 1.1304451
7.852256 1.1472513
7.848154 1.153938
7.844052 1.1498808
7.83995 1.1347507
7.835848 1.1085625
7.831746 1.0717036
7.827644 1.0249403
7.823542 0.96940186
7.81944 0.90654464
7.815338 0.83809906
7.811236 0.76600334
7.807134 0.69232734
7.803032 0.61918985
7.798929 0.5486724
7.794827 0.48273238
7.790725 0.42311864
7.786623 0.37129248
7.782521 0.32835769
7.778419 0.29500312
7.774317 0.27146178
7.770215 0.25749037
7.766113 0.25237294
7.762011 0.25495184
7.757909 0.26368768
7.753807 0.27674807
7.749705 0.29212207
7.745603 0.30775403
7.741501 0.32168707
7.737399 0.33220401
7.733297 0.33795228
7.729195 0.33803981
7.725093 0.33209174
7.72099 0.32026215
7.716888 0.3032007
7.712786 0.28197967
7.708684 0.25799174
7.704582 0.23283157
7.70048 0.20817501
7.696378 0.18566802
7.692276 0.16683345
7.688174 0.15299993
7.684072 0.14525222
7.67997 0.14439926
7.675868 0.15095448
7.671766 0.16512286
7.667664 0.1867913
7.663562 0.21552117
7.65946 0.25054516
7.655358 0.29077259
7.651256 0.33480875
7.647154 0.38099293
7.643052 0.42745868
7.638949 0.47221613
7.634847 0.51325341
7.630745 0.54865058
7.626643 0.57669706
7.622541 0.59600202
7.618439 0.60558715
7.614337 0.60495264
7.610235 0.59410928
7.606133 0.57357322
7.602031 0.54432331
7.597929 0.50772481
7.593827 0.46542665
7.589725 0.41924182
7.585623 0.37102226
7.581521 0.32253943
7.577419 0.27538115
7.573317 0.23087261
7.569215 0.19002662
7.565113 0.15352441
7.561011 0.12172501
7.556908 0.09469834
7.552806 0.072275167
7.548704 0.054106363
7.544602 0.039724087
7.5405 0.028598842
7.536398 0.020187914
7.532296 0.013972783
7.528194 0.0094848224
7.524092 0.006320233
7.51999 0.0041459484
7.515888 0.0026990471
7.511786 0.0017820457
7.507684 0.0012563915
7.503582 0.001035997
7.49948 0.0010821556
7.495378 0.00140066
7.491276 0.0020413357
7.487174 0.0030998009
7.483072 0.0047206664
7.478969 0.0071007722
7.474867 0.010490858
7.470765 0.015193331
7.466663 0.021553907
7.462561 0.02994487
7.458459 0.040738442
7.454357 0.054269887
7.450255 0.070791508
7.446153 0.090421049
7.442051 0.11308981
7.437949 0.13849778
7.433847 0.16608385
7.429745 0.19501915
7.425643 0.22422932
7.421541 0.25244849
7.417439 0.27830335
7.413337 0.30042033
7.409235 0.31754514
7.405133 0.32866003
7.401031 0.33308382
7.396928 0.3305411
7.392826 0.32119046
7.388724 0.30560824
7.384622 0.28472968
7.38052 0.25975605
7.376418 0.23204054
7.372316 0.20296788
7.368214 0.17384252
7.364112 0.14579746
7.36001 0.1197317
7.355908 0.096279459
7.351806 0.07580945
7.347704 0.058449168
7.343602 0.044126408
7.3395 0.032620008
7.335398 0.023612107
7.331296 0.016735963
7.327194 0.011615346
7.323092 0.0078936644
7.318989 0.0052527983
7.314887 0.0034226985
7.310785 0.0021838151
7.306683 0.0013643862
7.302581 0.00083476981
7.298479 0.00050026903
7.294377 0.0002939164
7.290275 0.00016981311
7.286173 9.7548948e-05
7.282071 5.7808971e-05
7.277969 3.9155392e-05
7.273867 3.5943126e-05
7.269765 4.7180151e-05
7.265663 7.6309023e-05
7.261561 0.0001319568
7.257459 0.00022952937
7.253357 0.00039396902
7.249255 0.00066358085
7.245153 0.0010951287
7.241051 0.0017701001
7.236948 0.0028018751
7.232846 0.0043432311
7.228744 0.0065932106
7.224642 0.0098020395
7.22054 0.014272196
7.216438 0.020353789
7.212336 0.028432377
7.208234 0.038907823
7.204132 0.052164046
7.20003 0.068530894
7.195928 0.088241385
7.191826 0.1113895
7.187724 0.13789515
7.183622 0.16748374
7.17952 0.19968707
7.175418 0.23386991
7.171316 0.26928287
7.167214 0.30513748
7.163112 0.34069404
7.15901 0.37534859
7.154907 0.40870337
7.150805 0.44060514
7.146703 0.47114024
7.142601 0.50058158
7.138499 0.52929169
7.134397 0.55759509
7.130295 0.58564062
7.126193 0.6132786
7.122091 0.63997746
7.117989 0.66479922
7.113887 0.68644425
7.109785 0.70336363
7.105683 0.71392576
7.101581 0.71661383
7.097479 0.71022466
7.093377 0.69403887
7.089275 0.6679368
7.085173 0.6324433
7.081071 0.58869629
7.076968 0.53834529
7.072866 0.48339693
7.068764 0.42603021
7.064662 0.36840735
7.06056 0.31250381
7.056458 0.25997567
7.052356 0.21207521
7.048254 0.16961742
7.044152 0.13299297
7.04005 0.10221798
7.035948 0.077007915
7.031846 0.056862699
7.027744 0.041151301
7.023642 0.029187159
7.01954 0.02028887
7.015438 0.013824032
7.011336 0.0092364977
7.007234 0.0060595316
7.003132 0.0039180311
6.99903 0.0025235299
6.994927 0.0016652645
6.990825 0.001200165
6.986723 0.0010438269
6.982621 0.0011638145
6.978519 0.0015760473
6.974417 0.0023443634
6.970315 0.0035828335
6.966213 0.0054599008
6.962111 0.0082030635
6.958009 0.012102193
6.953907 0.017509404
6.949805 0.024833299
6.945703 0.034525378
6.941601 0.047057258
6.937499 0.062888177
6.933397 0.082423635
6.929295 0.10596794
6.925193 0.13367473
6.921091 0.1655011
6.916988 0.20117133
6.912886 0.24015605
6.908784 0.28167118
6.904682 0.32469874
6.90058 0.36802905
6.896478 0.41032077
6.892376 0.45017336
6.888274 0.48620526
6.884172 0.51713106
6.88007 0.54183201
6.875968 0.55941628
6.871866 0.56926697
6.867764 0.57107777
6.863662 0.56487685
6.85956 0.55103962
6.855458 0.53029024
6.851356 0.5036909
6.847254 0.47261725
6.843152 0.43871773
6.83905 0.40385576
6.834947 0.37003415
6.830845 0.33930314
6.826743 0.31365459
6.822641 0.29490676
6.818539 0.28458523
6.814437 0.28380661
6.810335 0.29317313
6.806233 0.31268731
6.802131 0.34169662
6.798029 0.37887838
6.793927 0.42227388
6.789825 0.46937774
6.785723 0.51728335
6.781621 0.56287879
6.777519 0.60307985
6.773417 0.63507973
6.769315 0.65659015
6.765213 0.66604696
6.761111 0.66275568
6.757009 0.6469593
6.752906 0.61981996
6.748804 0.58331754
6.744702 0.54007832
6.7406 0.49315497
6.736498 0.44578335
6.732396 0.40114101
6.728294 0.36212912
6.724192 0.3311925
6.72009 0.31018563
6.715988 0.30028599
6.711886 0.30195161
6.707784 0.31491763
6.703682 0.338227
6.69958 0.37029193
6.695478 0.40898436
6.691376 0.45175493
6.687274 0.49577891
6.683172 0.53812534
6.67907 0.57594189
6.674967 0.60664357
6.670865 0.62809044
6.666763 0.63873738
6.662661 0.63774051
6.658559 0.62500797
6.654457 0.60118927
6.650355 0.56760431
6.646253 0.52612077
6.642151 0.47899445
6.638049 0.4286912
6.633947 0.37770951
6.629845 0.32842109
6.625743 0.28294207
6.621641 0.24304154
6.617539 0.21008831
6.613437 0.18503129
6.609335 0.16840594
6.605233 0.16035799
6.601131 0.16067676
6.597029 0.16883333
6.592926 0.1840216
6.588824 0.20520396
6.584722 0.23116427
6.58062 0.26057131
6.576518 0.29205348
6.572416 0.32428245
6.568314 0.35605957
6.564212 0.38639552
6.56011 0.41457237
6.556008 0.44017766
6.551906 0.46310367
6.547804 0.48350992
6.543702 0.50175323
6.5396 0.51829503
6.535498 0.53360005
6.531396 0.54804142
6.527294 0.56182648
6.523192 0.57495333
6.51909 0.58720327
6.514987 0.59816856
6.510885 0.6073099
6.506783 0.61403477
6.502681 0.61778627
6.498579 0.61813149
6.494477 0.61484008
6.490375 0.60794496
6.486273 0.59777877
6.482171 0.58498228
6.478069 0.5704822
6.473967 0.55543928
6.469865 0.54116977
6.465763 0.52904696
6.461661 0.52039212
6.457559 0.51636623
6.453457 0.51787413
6.449355 0.52549158
6.445253 0.5394218
6.441151 0.55948448
6.437049 0.58513465
6.432946 0.61550593
6.428844 0.64946999
6.424742 0.68570418
6.42064 0.7227614
6.416538 0.75913863
6.412436 0.79334355
6.408334 0.82396007
6.404232 0.84971373
6.40013 0.86953572
6.396028 0.88262208
6.391926 0.88848146
6.387824 0.88696403
6.383722 0.87826479
6.37962 0.86289769
6.375518 0.84164234
6.371416 0.81546981
6.367314 0.78545905
6.363212 0.75271664
6.35911 0.71831225
6.355008 0.68323705
6.350905 0.64838708
6.346803 0.61456692
6.342701 0.58250396
6.338599 0.55286186
6.334497 0.52624298
6.330395 0.50317404
6.326293 0.48407562
6.322191 0.46922265
6.318089 0.45870731
6.313987 0.4524178
6.309885 0.45004393
6.305783 0.45111515
6.301681 0.45506919
6.297579 0.46134175
6.293477 0.46946176
6.289375 0.47913402
6.285273 0.49029197
6.281171 0.50310889
6.277069 0.51796285
6.272966 0.53536017
6.268864 0.5558295
6.264762 0.57980435
6.26066 0.60751359
6.256558 0.63889774
6.252456 0.67356366
6.248354 0.71078354
6.244252 0.74953673
6.24015 0.78858656
6.236048 0.82658004
6.231946 0.86215657
6.227844 0.89405212
6.223742 0.9211881
6.21964 0.94273727
6.215538 0.95816288
6.211436 0.96723072
6.207334 0.96999642
6.203232 0.96677198
6.19913 0.95807655
6.195028 0.94457715
6.190925 0.92702424
6.186823 0.90618761
6.182721 0.88279675
6.178619 0.85749035
6.174517 0.83077844
6.170415 0.80302083
6.166313 0.77442445
6.162211 0.7450615
6.158109 0.7149085
6.154007 0.68390423
6.149905 0.65202191
6.145803 0.6193479
6.141701 0.58615713
6.137599 0.55297357
6.133497 0.52060426
6.129395 0.49013742
6.125293 0.46289881
6.121191 0.44036562
6.117089 0.42404348
6.112986 0.4153178
6.108884 0.41529563
6.104782 0.42465699
6.10068 0.44353507
6.096578 0.47144236
6.092476 0.50725499
6.088374 0.54926029
6.084272 0.59526516
6.08017 0.6427541
6.076068 0.6890797
6.071966 0.73166334
6.067864 0.76818322
6.063762 0.79672894
6.05966 0.81590757
6.055558 0.82489386
6.051456 0.82342602
6.047354 0.81175639
6.043252 0.79057148
6.03915 0.76089868
6.035048 0.72401516
6.030945 0.68137098
6.026843 0.63453197
6.022741 0.58514233
6.018639 0.53490141
6.014537 0.4855463
6.010435 0.43883112
6.006333 0.39649546
6.002231 0.36021768
5.998129 0.33155223
5.994027 0.31185429
5.989925 0.30219744
5.985823 0.30329238
5.981721 0.31541543
5.977619 0.33835516
5.973517 0.37138489
5.969415 0.41326658
5.965313 0.46228941
5.961211 0.516343
5.957109 0.57302198
5.953007 0.6297549
5.948904 0.68394747
5.944802 0.73312833
5.9407 0.77508502
5.936598 0.80797892
5.932496 0.83043117
5.928394 0.841575
5.924292 0.84107433
5.92019 0.82911209
5.916088 0.80635417
5.911986 0.77389601
5.907884 0.73319805
5.903782 0.6860153
5.89968 0.63432358
5.895578 0.58024398
5.891476 0.52596545
5.887374 0.47366583
5.883272 0.42543192
5.87917 0.38318084
5.875068 0.34858606
5.870965 0.32301255
5.866863 0.30746577
5.862761 0.30255866
5.858659 0.30849938
5.854557 0.32510055
5.850455 0.35180826
5.846353 0.38774698
5.842251 0.43177456
5.838149 0.48254078
5.834047 0.53854292
5.829945 0.59817381
5.825843 0.65975977
5.821741 0.72158975
5.817639 0.78193947
5.813537 0.83909678
5.809435 0.89139508
5.805333 0.93726048
5.801231 0.97527519
5.797129 1.0042557
5.793027 1.0233398
5.788924 1.0320726
5.784822 1.0304795
5.78072 1.0191146
5.776618 0.99907259
5.772516 0.97195901
5.768414 0.93981493
5.764312 0.90499935
5.76021 0.87003598
5.756108 0.83743602
5.752006 0.80951125
5.747904 0.78819433
5.743802 0.77488363
5.7397 0.77032924
5.735598 0.77457374
5.731496 0.78695623
5.727394 0.80618176
5.723292 0.8304499
5.71919 0.85762905
5.715088 0.88545643
5.710985 0.91174006
5.706883 0.93453908
5.702781 0.95230234
5.698679 0.96395173
5.694577 0.96890598
5.690475 0.96704923
5.686373 0.9586568
5.682271 0.94429553
5.678169 0.92471775
5.674067 0.90076579
5.669965 0.87329923
5.665863 0.84315047
5.661761 0.81110701
5.657659 0.77791337
5.653557 0.74428145
5.649455 0.7108979
5.645353 0.67841899
5.641251 0.64744802
5.637149 0.61849647
5.633047 0.59193569
5.628944 0.56795044
5.624842 0.54650748
5.62074 0.52735093
5.616638 0.51003179
5.612536 0.49397225
5.608434 0.47855799
5.604332 0.46324457
5.60023 0.44765998
5.596128 0.43168394
5.592026 0.41548765
5.587924 0.39952376
5.583822 0.38446486
5.57972 0.37109799
5.575618 0.36019069
5.571516 0.3523497
5.567414 0.34789541
5.563312 0.34677285
5.55921 0.34851487
5.555108 0.35226458
5.551006 0.35685524
5.546903 0.36093668
5.542801 0.36313047
5.538699 0.36219221
5.534597 0.35715871
5.530495 0.3474612
5.526393 0.33299149
5.522291 0.31411567
5.518189 0.29163792
5.514087 0.26672365
5.509985 0.24079592
5.505883 0.2154207
5.501781 0.19219554
5.497679 0.17265257
5.493577 0.15818246
5.489475 0.14998036
5.485373 0.14901121
5.481271 0.15598883
5.477169 0.17136268
5.473067 0.19530726
5.468964 0.22771111
5.464862 0.26816564
5.46076 0.31595617
5.456658 0.37005974
5.452556 0.42915463
5.448454 0.49164611
5.444352 0.55571141
5.44025 0.61936494
5.436148 0.68054232
5.432046 0.73719979
5.427944 0.78742346
5.423842 0.82954149
5.41974 0.86223085
5.415638 0.8846096
5.411536 0.89630531
5.407434 0.89749095
5.403332 0.8888812
5.39923 0.87168556
5.395128 0.84751894
5.391026 0.81827569
5.386923 0.78597861
5.382821 0.7526185
5.378719 0.72000238
5.374617 0.68962759
5.370515 0.66259599
5.366413 0.6395759
5.362311 0.62081267
5.358209 0.6061809
5.354107 0.59526637
5.350005 0.5874622
5.345903 0.58206466
5.341801 0.5783563
5.337699 0.57566965
5.333597 0.57342923
5.329495 0.57117419
5.325393 0.5685659
5.321291 0.56538522
5.317189 0.56152278
5.313087 0.55696357
5.308984 0.55176559
5.304882 0.54603229
5.30078 0.53987972
5.296678 0.53340189
5.292576 0.52664034
5.288474 0.51956576
5.284372 0.51207886
5.28027 0.50403521
5.276168 0.49529366
5.272066 0.48578228
5.267964 0.47557
5.263862 0.46492896
5.25976 0.45437146
5.255658 0.4446488
5.251556 0.4367052
5.247454 0.4315874
5.243352 0.43031968
5.23925 0.43376007
5.235148 0.44245856
5.231046 0.45653847
5.226943 0.47561955
5.222841 0.49879585
5.218739 0.52467355
5.214637 0.55146589
5.210535 0.57713517
5.206433 0.59956553
5.202331 0.61674764
5.198229 0.62695524
5.194127 0.62889569
5.190025 0.62182063
5.185923 0.60558756
5.181821 0.58066967
5.177719 0.54811641
5.173617 0.50947228
5.169515 0.46666483
5.165413 0.42187478
5.161311 0.37740068
5.157209 0.33552942
5.153107 0.29842019
5.149005 0.26800631
5.144902 0.24591539
5.1408 0.23340571
5.136698 0.23131546
5.132596 0.24002211
5.128494 0.25941117
5.124392 0.28885737
5.12029 0.32722391
5.116188 0.37288855
5.112086 0.42380486
5.107984 0.47760471
5.103882 0.53174295
5.09978 0.58367764
5.095678 0.63107124
5.091576 0.6719911
5.087474 0.70508344
5.083372 0.72969451
5.07927 0.7459179
5.075168 0.75455555
5.071066 0.75699266
5.066963 0.75499994
5.062861 0.75048862
5.058759 0.74525196
5.054657 0.74073005
5.050555 0.73783198
5.046453 0.73684037
5.042351 0.73741168
5.038249 0.73867003
5.034147 0.73937922
5.030045 0.73816574
5.025943 0.73375897
5.021841 0.72521327
5.017739 0.7120808
5.013637 0.69451204
5.009535 0.67327268
5.005433 0.64967792
5.001331 0.62545695
4.997229 0.60256934
4.993127 0.58300035
4.989025 0.5685631
4.984922 0.56073183
4.98082 0.56052395
4.976718 0.56843943
4.972616 0.58445661
4.968514 0.60807567
4.964412 0.63839491
4.96031 0.67420305
4.956208 0.71407178
4.952106 0.75643654
4.948004 0.79965976
4.943902 0.84207623
4.9398 0.88202557
4.935698 0.91787978
4.931596 0.9480739
4.927494 0.97114641
4.923392 0.98579175
4.91929 0.99092366
4.915188 0.98574342
4.911086 0.96980477
4.906983 0.94306576
4.902881 0.90591864
4.898779 0.85919118
4.894677 0.80411621
4.890575 0.74226982
4.886473 0.67548275
4.882371 0.60573252
4.878269 0.53502607
4.874167 0.46528358
4.870065 0.39823388
4.865963 0.33533045
4.861861 0.27769391
4.857759 0.2260845
4.853657 0.18090393
4.849555 0.14222359
4.845453 0.10983315
4.841351 0.083302532
4.837249 0.06204977
4.833147 0.045407955
4.829045 0.032685735
4.824942 0.023218002
4.82084 0.016404911
4.816738 0.011739514
4.812636 0.0088252037
4.808534 0.0073849927
4.804432 0.0072646804
4.80033 0.0084315713
4.796228 0.010969615
4.792126 0.01507097
4.788024 0.021023174
4.783922 0.029190678
4.77982 0.039989252
4.775718 0.053852452
4.771616 0.071190337
4.767514 0.092342001
4.763412 0.11752523
4.75931 0.14678803
4.755208 0.17996781
4.751106 0.21666393
4.747004 0.25622852
4.742901 0.29777859
4.738799 0.34022948
4.734697 0.38234738
4.730595 0.42281545
4.726493 0.46030728
4.722391 0.49356045
4.718289 0.52144419
4.714187 0.54301718
4.710085 0.55757351
4.705983 0.56467685
4.701881 0.56418441
4.697779 0.55626157
4.693677 0.54138783
4.689575 0.52035238
4.685473 0.49423686
4.681371 0.46438138
4.677269 0.43233074
4.673167 0.39975942
4.669065 0.36837656
4.664962 0.33981589
4.66086 0.3155185
4.656758 0.29661941
4.652656 0.2838497
4.648554 0.27746635
4.644452 0.27721962
4.64035 0.28236486
4.636248 0.29172111
4.632146 0.30377378
4.628044 0.31681362
4.623942 0.32909946
4.61984 0.33902891
4.615738 0.34529949
4.611636 0.34704333
4.607534 0.34392079
4.603432 0.33616352
4.59933 0.32456252
4.595228 0.31040312
4.591126 0.29535416
4.587024 0.28132265
4.582921 0.27028747
4.578819 0.26412642
4.574717 0.26445003
4.570615 0.27245392
4.566513 0.28879974
4.562411 0.31353301
4.558309 0.34604446
4.554207 0.38508011
4.550105 0.42880292
4.546003 0.47490599
4.541901 0.52077287
4.537799 0.56367546
4.533697 0.60099488
4.529595 0.63044525
4.525493 0.65027815
4.521391 0.65944452
4.517289 0.65769441
4.513187 0.6456002
4.509085 0.62449833
4.504982 0.59635355
4.50088 0.56355983
4.496778 0.52869966
4.492676 0.4942888
4.488574 0.46253502
4.484472 0.43513735
4.48037 0.41314719
4.476268 0.39690454
4.472166 0.38605385
4.468064 0.37963412
4.463962 0.37622969
4.45986 0.37416139
4.455758 0.37169396
4.451656 0.36723467
4.447554 0.3595006
4.443452 0.34763728
4.43935 0.33127841
4.435248 0.31054484
4.431146 0.28598881
4.427044 0.25849582
4.422941 0.22916122
4.418839 0.19915932
4.414737 0.16962211
4.410635 0.14154058
4.406533 0.11569688
4.402431 0.092630101
4.398329 0.072633252
4.394227 0.055775802
4.390125 0.04194352
4.386023 0.030887298
4.381921 0.022273165
4.377819 0.015727689
4.373717 0.010874913
4.369615 0.0073631859
4.365513 0.0048819765
4.361411 0.0031699983
4.357309 0.0020164938
4.353207 0.0012579622
4.349105 0.00077224282
4.345003 0.00047153579
4.3409 0.00029571739
4.336798 0.0002065475
4.332696 0.00018344162
4.328594 0.0002208964
4.324492 0.00032779281
4.32039 0.00052852988
4.316288 0.00086598311
4.312186 0.0014061693
4.308084 0.0022442222
4.303982 0.0035113075
4.29988 0.0053813775
4.295778 0.0080766691
4.291676 0.011870024
4.287574 0.017082084
4.283472 0.024071165
4.27937 0.033213876
4.275268 0.04487538
4.271166 0.059369483
4.267064 0.076910478
4.262961 0.097560941
4.258859 0.12118153
4.254757 0.14739052
4.250655 0.17554143
4.246553 0.2047262
4.242451 0.23380921
4.238349 0.26149358
4.234247 0.28641664
4.230145 0.30726638
4.226043 0.3229069
4.221941 0.33249767
4.217839 0.33559179
4.213737 0.33219978
4.209635 0.32281022
4.205533 0.30836363
4.201431 0.29018242
4.197329 0.26986464
4.193227 0.24915336
4.189125 0.22979519
4.185023 0.21340108
4.18092 0.20132119
4.176818 0.19454269
4.172716 0.19361683
4.168614 0.19861873
4.164512 0.20914202
4.16041 0.22432831
4.156308 0.24293027
4.152206 0.26340529
4.148104 0.28403441
4.144002 0.30305816
4.1399 0.31881879
4.135798 0.32989573
4.131696 0.33522072
4.127594 0.33416019
4.123492 0.32655547
4.11939 0.31271666
4.115288 0.29337141
4.111186 0.26957616
4.107084 0.24260177
4.102981 0.21380833
4.098879 0.18452454
4.094777 0.15594454
4.090675 0.12905205
4.086573 0.10457635
4.082471 0.082979859
4.078369 0.064473406
4.074267 0.04905191
4.070165 0.036542468
4.066063 0.026656679
4.061961 0.019040569
4.057859 0.013317398
4.053757 0.00912062
4.049655 0.006116384
4.045553 0.0040163417
4.041451 0.002582449
4.037349 0.0016259142
4.033247 0.0010023745
4.029145 0.00060509872
4.025043 0.00035767751
4.02094 0.00020701989
4.016838 0.00011733036
4.012736 6.5113332e-05
4.008634 3.5382161e-05
4.004532 1.8824821e-05
4.00043 9.8080389e-06
3.996328 5.0014503e-06
3.992226 2.4977727e-06
3.988124 1.2223143e-06
3.984022 5.845851e-07
3.97992 2.775303e-07
3.975818 1.240029e-07
3.971716 5.9049e-08
3.967614 2.36196e-08
3.963512 1.18098e-08
3.95941 5.9049e-09
3.955308 0
3.951206 0
3.947104 0
3.943002 0
3.938899 0
3.934797 0
3.930695 0
3.926593 0
3.922491 0
3.918389 0
3.914287 0
3.910185 0
3.906083 5.9049e-09
3.901981 5.9049e-09
3.897879 1.77147e-08
3.893777 4.13343e-08
3.889675 9.44784e-08
3.885573 2.125764e-07
3.881471 4.546773e-07
3.877369 9.506889e-07
3.873267 1.9604268e-06
3.869165 3.956283e-06
3.865063 7.8121827e-06
3.86096 1.5104734e-05
3.856858 2.8591526e-05
3.852756 5.2990573e-05
3.848654 9.6179011e-05
3.844552 0.00017092324
3.84045 0.00029743572
3.836348 0.00050682347
3.832246 0.00084562301
3.828144 0.0013815517
3.824042 0.002210145
3.81994 0.0034621019
3.815838 0.0053103651
3.811736 0.0079757957
3.807634 0.011729759
3.803532 0.016891545
3.79943 0.023818524
3.795328 0.032887104
3.791226 0.044463301
3.787124 0.058863078
3.783022 0.076304387
3.778919 0.096854839
3.774817 0.12038112
3.770715 0.14650779
3.766613 0.17459359
3.762511 0.20373287
3.758409 0.23278725
3.754307 0.26044891
3.750205 0.28533243
3.746103 0.30608707
3.742001 0.32151711
3.737899 0.33069562
3.733797 0.33305661
3.729695 0.32845278
3.725593 0.3171707
3.721491 0.29990137
3.717389 0.27767008
3.713287 0.2517358
3.709185 0.22347355
3.705083 0.19425514
3.70098 0.16534238
3.696878 0.13780377
3.692776 0.11246135
3.688674 0.089869165
3.684572 0.070320734
3.68047 0.053879225
3.676368 0.040422625
3.672266 0.029695659
3.668164 0.021361247
3.664062 0.015046158
3.65996 0.010377431
3.655858 0.0070084077
3.651756 0.0046346202
3.647654 0.0030010532
3.643552 0.0019028245
3.63945 0.0011813815
3.635348 0.00071820118
3.631246 0.00042753247
3.627144 0.00024920449
3.623042 0.00014223133
3.618939 7.9491764e-05
3.614837 4.3501398e-05
3.610735 2.3312545e-05
3.606633 1.2229048e-05
3.602531 6.2828136e-06
3.598429 3.1591215e-06
3.594327 1.5588936e-06
3.590225 7.499223e-07
3.586123 3.54294e-07
3.582021 1.653372e-07
3.577919 7.67637e-08
3.573817 3.54294e-08
3.569715 1.18098e-08
3.565613 5.9049e-09
3.561511 0
3.557409 0
3.553307 0
3.549205 0
3.545103 0
3.541001 0
3.536898 0
3.532796 0
3.528694 0
3.524592 0
3.52049 0
3.516388 0
3.512286 0
3.508184 0
3.504082 0
3.49998 0
3.495878 0
3.491776 0
3.487674 0
3.483572 0
3.47947 0
3.475368 0
3.471266 0
3.467164 0
3.463062 0
3.458959 0
3.454857 0
3.450755 0
3.446653 0
3.442551 0
3.438449 0
3.434347 0
3.430245 0
3.426143 0
3.422041 0
3.417939 0
3.413837 0
3.409735 0
3.405633 0
3.401531 0
3.397429 0
3.393327 0
3.389225 0
3.385123 0
3.381021 0
3.376918 0
3.372816 0
3.368714 0
3.364612 0
3.36051 0
3.356408 0
3.352306 0
3.348204 0
3.344102 0
3.34 0
