# Supplementary material for: Structural motifs of gold cluster anions with 17 to 69 atoms
Source: Nat Commun. 2026 Apr 10;17:5099. doi: 10.1038/s41467-026-71649-9 (PMC13246909; doi:10.1038/s41467-026-71649-9)
Supplement: Supplementary file 5 — Source Data [file 41467_2026_71649_MOESM5_ESM.zip › SupplementaryFigure2/19_th_PBE.dat]

11.45 0
11.445898 0
11.441796 0
11.437694 0
11.433592 0
11.42949 0
11.425388 0
11.421286 0
11.417184 0
11.413082 0
11.408979 0
11.404877 0
11.400775 0
11.396673 0
11.392571 0
11.388469 0
11.384367 0
11.380265 0
11.376163 0
11.372061 0
11.367959 0
11.363857 0
11.359755 0
11.355653 0
11.351551 0
11.347449 0
11.343347 0
11.339245 0
11.335143 0
11.331041 0
11.326938 0
11.322836 0
11.318734 0
11.314632 0
11.31053 0
11.306428 0
11.302326 0
11.298224 0
11.294122 0
11.29002 0
11.285918 0
11.281816 0
11.277714 0
11.273612 0
11.26951 0
11.265408 0
11.261306 0
11.257204 0
11.253102 0
11.248999 0
11.244897 0
11.240795 0
11.236693 0
11.232591 0
11.228489 0
11.224387 0
11.220285 0
11.216183 0
11.212081 0
11.207979 0
11.203877 0
11.199775 0
11.195673 0
11.191571 0
11.187469 0
11.183367 0
11.179265 0
11.175163 0
11.171061 0
11.166958 0
11.162856 0
11.158754 0
11.154652 0
11.15055 0
11.146448 0
11.142346 0
11.138244 0
11.134142 0
11.13004 0
11.125938 0
11.121836 0
11.117734 0
11.113632 0
11.10953 5.9049e-09
11.105428 1.77147e-08
11.101326 3.54294e-08
11.097224 7.67637e-08
11.093122 1.712421e-07
11.08902 3.720087e-07
11.084917 7.853517e-07
11.080815 1.6238475e-06
11.076713 3.2949342e-06
11.072611 6.5367243e-06
11.068509 1.2707345e-05
11.064407 2.418647e-05
11.060305 4.5083911e-05
11.056203 8.2284782e-05
11.052101 0.00014704972
11.047999 0.00025732964
11.043897 0.00044092479
11.039795 0.0007397954
11.035693 0.0012154115
11.031591 0.0019552364
11.027489 0.0030799309
11.023387 0.0047505983
11.019285 0.0071749731
11.015183 0.010611034
11.011081 0.015365979
11.006978 0.021788544
11.002876 0.030252503
10.998774 0.041130091
10.994672 0.054754939
10.99057 0.071375998
10.986468 0.091105864
10.982366 0.11386906
10.978264 0.13935751
10.974162 0.16700147
10.97006 0.19596363
10.965958 0.22516241
10.961856 0.25332705
10.957754 0.27908243
10.953652 0.30105696
10.94955 0.3180022
10.945448 0.3289098
10.941346 0.33311084
10.937244 0.33034365
10.933142 0.32078085
10.92904 0.30501145
10.924937 0.28398089
10.920835 0.25889719
10.916733 0.23111643
10.912631 0.20202242
10.908529 0.17291535
10.904427 0.1449215
10.900325 0.11893161
10.896223 0.095571208
10.892121 0.075200732
10.888019 0.057940514
10.883917 0.043712723
10.879815 0.032292274
10.875713 0.023359023
10.871611 0.016545353
10.867509 0.011475258
10.863407 0.0077931748
10.859305 0.005182406
10.855203 0.0033745323
10.851101 0.0021515979
10.846998 0.0013433057
10.842896 0.00082120625
10.838794 0.00049158292
10.834692 0.00028814141
10.83059 0.00016537853
10.826488 9.2943126e-05
10.822386 5.1148244e-05
10.818284 2.7558168e-05
10.814182 1.4543769e-05
10.81008 7.5110328e-06
10.805978 3.8027556e-06
10.801876 1.8836631e-06
10.797774 9.152595e-07
10.793672 4.310577e-07
10.78957 2.007666e-07
10.785468 9.44784e-08
10.781366 4.13343e-08
10.777264 1.77147e-08
10.773162 5.9049e-09
10.76906 5.9049e-09
10.764957 0
10.760855 0
10.756753 0
10.752651 0
10.748549 0
10.744447 0
10.740345 0
10.736243 0
10.732141 0
10.728039 0
10.723937 0
10.719835 0
10.715733 0
10.711631 0
10.707529 0
10.703427 0
10.699325 0
10.695223 0
10.691121 0
10.687019 0
10.682916 0
10.678814 0
10.674712 0
10.67061 0
10.666508 0
10.662406 0
10.658304 0
10.654202 0
10.6501 0
10.645998 0
10.641896 0
10.637794 0
10.633692 0
10.62959 0
10.625488 0
10.621386 0
10.617284 0
10.613182 0
10.60908 0
10.604977 0
10.600875 0
10.596773 0
10.592671 0
10.588569 0
10.584467 0
10.580365 0
10.576263 0
10.572161 0
10.568059 0
10.563957 0
10.559855 0
10.555753 0
10.551651 0
10.547549 0
10.543447 0
10.539345 0
10.535243 0
10.531141 0
10.527039 0
10.522936 0
10.518834 0
10.514732 0
10.51063 0
10.506528 0
10.502426 0
10.498324 0
10.494222 0
10.49012 0
10.486018 0
10.481916 0
10.477814 0
10.473712 0
10.46961 0
10.465508 0
10.461406 0
10.457304 0
10.453202 0
10.4491 0
10.444997 0
10.440895 0
10.436793 0
10.432691 0
10.428589 0
10.424487 0
10.420385 0
10.416283 0
10.412181 0
10.408079 0
10.403977 0
10.399875 0
10.395773 0
10.391671 0
10.387569 0
10.383467 0
10.379365 0
10.375263 0
10.371161 0
10.367059 0
10.362956 0
10.358854 0
10.354752 0
10.35065 0
10.346548 0
10.342446 0
10.338344 0
10.334242 0
10.33014 0
10.326038 0
10.321936 0
10.317834 0
10.313732 0
10.30963 0
10.305528 0
10.301426 0
10.297324 0
10.293222 0
10.28912 0
10.285018 0
10.280915 0
10.276813 0
10.272711 0
10.268609 0
10.264507 0
10.260405 0
10.256303 0
10.252201 5.9049e-09
10.248099 1.77147e-08
10.243997 3.54294e-08
10.239895 7.67637e-08
10.235793 1.712421e-07
10.231691 3.720087e-07
10.227589 7.853517e-07
10.223487 1.6297524e-06
10.219385 3.306744e-06
10.215283 6.5780586e-06
10.211181 1.2807728e-05
10.207079 2.4440381e-05
10.202976 4.5668497e-05
10.198874 8.358386e-05
10.194772 0.00014983684
10.19067 0.00026312234
10.186568 0.0004526283
10.182466 0.00076275365
10.178364 0.0012592672
10.174262 0.0020368834
10.17016 0.0032281852
10.166058 0.0050133487
10.161956 0.0076297508
10.157854 0.011380065
10.153752 0.016636967
10.14965 0.023842144
10.145548 0.033497222
10.141446 0.046144449
10.137344 0.062335549
10.133242 0.082588618
10.12914 0.10733435
10.125038 0.136855
10.120935 0.17122134
10.116833 0.21023475
10.112731 0.25338195
10.108629 0.29981053
10.104527 0.34833147
10.100425 0.3974528
10.096323 0.44544522
10.092221 0.49043678
10.088119 0.53052976
10.084017 0.56393029
10.079915 0.58907869
10.075813 0.60476849
10.071711 0.61024228
10.067609 0.60525524
10.063507 0.59010034
10.059405 0.56559292
10.055303 0.53301704
10.051201 0.49403922
10.047099 0.45059867
10.042996 0.40478466
10.038894 0.35871208
10.034792 0.3144054
10.03069 0.27369851
10.026588 0.23815548
10.022486 0.20901321
10.018384 0.18714495
10.014282 0.17304116
10.01018 0.16680408
10.006078 0.16815304
10.001976 0.17643948
9.997874 0.19067249
9.993772 0.20955785
9.98967 0.2315538
9.985568 0.25494608
9.981466 0.27794226
9.977364 0.29878179
9.973262 0.31585405
9.96916 0.32781341
9.965058 0.33367857
9.960955 0.33290332
9.956853 0.32540925
9.952751 0.31157503
9.948649 0.29218312
9.944547 0.26833057
9.940445 0.24131551
9.936343 0.21251357
9.932241 0.18325937
9.928139 0.15474576
9.924037 0.1279503
9.919935 0.10359337
9.915833 0.082127699
9.911731 0.06375491
9.907629 0.048462247
9.903527 0.03607108
9.899425 0.026289371
9.895323 0.018761456
9.891221 0.013110472
9.887119 0.0089708894
9.883017 0.0060105977
9.878914 0.0039433513
9.874812 0.0025332552
9.87071 0.001593514
9.866608 0.00098152429
9.862506 0.00059198394
9.858404 0.00034961141
9.854302 0.00020217197
9.8502 0.0001144783
9.846098 6.347177e-05
9.841996 3.4460996e-05
9.837894 1.8322905e-05
9.833792 9.5364135e-06
9.82969 4.8597327e-06
9.825588 2.4269139e-06
9.821486 1.1927898e-06
9.817384 5.786802e-07
9.813282 2.95245e-07
9.80918 1.830519e-07
9.805078 1.889568e-07
9.800975 3.188646e-07
9.796873 6.318243e-07
9.792771 1.3049829e-06
9.788669 2.657205e-06
9.784567 5.3026002e-06
9.780465 1.0374909e-05
9.776363 1.9875893e-05
9.772261 3.7283539e-05
9.768159 6.8490935e-05
9.764057 0.00012319393
9.759955 0.00021698736
9.755853 0.00037422304
9.751751 0.00063197192
9.747649 0.0010450315
9.743547 0.0016921022
9.739445 0.0026828027
9.735343 0.0041650035
9.731241 0.0063315172
9.727139 0.0094246574
9.723037 0.013736888
9.718934 0.019605437
9.714832 0.027398701
9.71073 0.037492867
9.706628 0.050238027
9.702526 0.065914621
9.698424 0.084682992
9.694322 0.10653097
9.69022 0.13122628
9.686118 0.15828181
9.682016 0.18694182
9.677914 0.21619576
9.673812 0.24482353
9.66971 0.2714716
9.665608 0.29475482
9.661506 0.31337383
9.657404 0.32623452
9.653302 0.3325543
9.6492 0.33194104
9.645098 0.32443341
9.640995 0.31049709
9.636893 0.29097732
9.632791 0.26701477
9.628689 0.23993648
9.624587 0.21113683
9.620485 0.18196363
9.616383 0.15362279
9.612281 0.12711109
9.608179 0.10318163
9.604077 0.082342218
9.599975 0.06488225
9.595873 0.050921118
9.591771 0.040469604
9.587669 0.033495392
9.583567 0.029984639
9.579465 0.029992741
9.575363 0.033678715
9.571261 0.041319266
9.567159 0.053299676
9.563057 0.070080375
9.558954 0.092139812
9.554852 0.1198964
9.55075 0.15361529
9.546648 0.19330871
9.542546 0.23864131
9.538444 0.28885416
9.534342 0.34272149
9.53024 0.39855237
9.526138 0.45424562
9.522036 0.50740008
9.517934 0.55547453
9.513832 0.59598353
9.50973 0.62670905
9.505628 0.64590315
9.501526 0.65245682
9.497424 0.64601321
9.493322 0.62701103
9.48922 0.59665298
9.485118 0.55680503
9.481016 0.50984138
9.476913 0.45845665
9.472811 0.40546967
9.468709 0.35364179
9.464607 0.30552729
9.460505 0.26336597
9.456403 0.22901928
9.452301 0.20394366
9.448199 0.1891892
9.444097 0.18540958
9.439995 0.19287066
9.435893 0.21144941
9.431791 0.24062145
9.427689 0.27944253
9.423587 0.32653515
9.419485 0.38009483
9.415383 0.4379304
9.411281 0.49754829
9.407179 0.55628333
9.403077 0.61146893
9.398974 0.66063011
9.394872 0.70167512
9.39077 0.73305856
9.386668 0.7538905
9.382566 0.76397345
9.378464 0.76376042
9.374362 0.75424038
9.37026 0.73676989
9.366158 0.71287869
9.362056 0.68408052
9.357954 0.65171806
9.353852 0.61686278
9.34975 0.5802793
9.345648 0.54245085
9.341546 0.50365202
9.337444 0.4640474
9.333342 0.42379284
9.32924 0.38311858
9.325138 0.3423799
9.321036 0.30206978
9.316933 0.26279616
9.312831 0.22523344
9.308729 0.19006154
9.304627 0.15790679
9.300525 0.12929645
9.296423 0.10463475
9.292321 0.084203272
9.288219 0.06818362
9.284117 0.056696328
9.280015 0.049847548
9.275913 0.047773818
9.271811 0.050675362
9.267709 0.058830011
9.263607 0.072581767
9.259505 0.092301399
9.255403 0.11831986
9.251301 0.15083952
9.247199 0.18983241
9.243097 0.23493807
9.238994 0.2853767
9.234892 0.33989391
9.23079 0.39675167
9.226688 0.45377606
9.222586 0.50846529
9.218484 0.55815316
9.214382 0.60021379
9.21028 0.63228579
9.206178 0.65248883
9.202076 0.65960465
9.197974 0.65319768
9.193872 0.63365873
9.18977 0.60216521
9.185668 0.56056358
9.181566 0.51119017
9.177464 0.45665456
9.173362 0.39961329
9.16926 0.34256098
9.165158 0.28766072
9.161056 0.23662829
9.156953 0.19067545
9.152851 0.15050932
9.148749 0.11637798
9.144647 0.088148583
9.140545 0.065402625
9.136443 0.047534475
9.132341 0.033841927
9.128239 0.023601289
9.124137 0.016123518
9.120035 0.010790945
9.115933 0.0070768042
9.111831 0.0045510245
9.107729 0.0028763122
9.103627 0.0017984082
9.099525 0.0011338176
9.095423 0.00075745695
9.091321 0.00059199575
9.087219 0.00059983155
9.083117 0.00077825401
9.079015 0.0011578033
9.074912 0.0018035277
9.07081 0.0028185269
9.066708 0.0043489175
9.062606 0.0065887583
9.058504 0.0097833446
9.054402 0.014228778
9.0503 0.020265451
9.046198 0.028263414
9.042096 0.038597828
9.037994 0.051614046
9.033892 0.067583193
9.02979 0.086651278
9.025688 0.10878688
9.021586 0.13373447
9.017484 0.16098131
9.013382 0.18974608
9.00928 0.21899562
9.005178 0.24749322
9.001076 0.27387754
8.996973 0.29676645
8.992871 0.31487518
8.988769 0.32713523
8.984667 0.33279858
8.980565 0.33151323
8.976463 0.32335942
8.972361 0.30884133
8.968259 0.28883551
8.964157 0.26450324
8.960055 0.23717924
8.955953 0.20825124
8.951851 0.17904566
8.947749 0.15073192
8.943647 0.12425444
8.939545 0.10029606
8.935443 0.079272231
8.931341 0.061351267
8.927239 0.046493393
8.923137 0.034500406
8.919035 0.025068161
8.914932 0.017835526
8.91083 0.012425522
8.906728 0.0084763481
8.902626 0.0056619783
8.898524 0.0037033407
8.894422 0.0023718448
8.89032 0.0014874856
8.886218 0.00091351755
8.882116 0.00054948637
8.878014 0.00032394872
8.873912 0.00018764001
8.86981 0.000107729
8.865708 6.3164715e-05
8.861606 4.1287061e-05
8.857504 3.5535688e-05
8.853402 4.4162747e-05
8.8493 6.9908111e-05
8.845198 0.00012057806
8.841096 0.00021063369
8.836993 0.00036390718
8.832891 0.00061751673
8.828789 0.0010272932
8.824687 0.0016746474
8.820585 0.0026748488
8.816483 0.0041863674
8.812381 0.0064204686
8.808279 0.0096499588
8.804177 0.014215332
8.800075 0.020526224
8.795973 0.029055881
8.791871 0.040326458
8.787769 0.054883353
8.783667 0.07325802
8.779565 0.095920046
8.775463 0.12322127
8.771361 0.15533657
8.767259 0.19220781
8.763157 0.2334984
8.759055 0.27856617
8.754952 0.32646143
8.75085 0.37595455
8.746748 0.42559453
8.742646 0.473796
8.738544 0.51894802
8.734442 0.55953487
8.73034 0.5942561
8.726238 0.62213246
8.722136 0.64258483
8.718034 0.65547596
8.713932 0.66110887
8.70983 0.66018109
8.705728 0.65369983
8.701626 0.64286857
8.697524 0.62896018
8.693422 0.613194
8.68932 0.59663405
8.685218 0.58012258
8.681116 0.56425748
8.677014 0.54941471
8.672911 0.53580875
8.668809 0.52357758
8.664707 0.51287354
8.660605 0.50394111
8.656503 0.49716457
8.652401 0.4930751
8.648299 0.49231429
8.644197 0.49556012
8.640095 0.50342786
8.635993 0.51636326
8.631891 0.5345459
8.627789 0.55781792
8.623687 0.58564844
8.619585 0.61713704
8.615483 0.65105374
8.611381 0.68590795
8.607279 0.72003649
8.603177 0.75170055
8.599075 0.77918331
8.594972 0.80088251
8.59087 0.81539505
8.586768 0.82159236
8.582666 0.81868588
8.578564 0.80628139
8.574462 0.78441955
8.57036 0.75359879
8.566258 0.71477626
8.562156 0.66934314
8.558054 0.61907249
8.553952 0.56604069
8.54985 0.51252667
8.545748 0.46089564
8.541646 0.41347626
8.537544 0.37243995
8.533442 0.33969108
8.52934 0.31677401
8.525238 0.30480161
8.521136 0.30440684
8.517034 0.3157175
8.512931 0.33835311
8.508829 0.37144214
8.504727 0.41365776
8.500625 0.46327044
8.496523 0.51821575
8.492421 0.57617578
8.488319 0.63467209
8.484217 0.69116813
8.480115 0.74317809
8.476013 0.78837905
8.471911 0.82472222
8.467809 0.85053866
8.463707 0.86463377
8.459605 0.86636422
8.455503 0.85569057
8.451401 0.83319884
8.447299 0.80008539
8.443197 0.75810167
8.439095 0.70945862
8.434992 0.65669415
8.43089 0.60251187
8.426788 0.54960271
8.422686 0.50046423
8.418584 0.4572337
8.414482 0.42155061
8.41038 0.39446193
8.406278 0.37637945
8.402176 0.36709313
8.398074 0.36583816
8.393972 0.37140772
8.38987 0.38229759
8.385768 0.39686548
8.381666 0.41348595
8.377564 0.43068316
8.373462 0.44722718
8.36936 0.46218598
8.365258 0.47493216
8.361156 0.48511125
8.357054 0.49258433
8.352951 0.49736089
8.348849 0.49953831
8.344747 0.4992601
8.340645 0.49669943
8.336543 0.49206664
8.332441 0.4856325
8.328339 0.47775464
8.324237 0.46889299
8.320135 0.45960313
8.316033 0.45050199
8.311931 0.44220852
8.307829 0.43526926
8.303727 0.43008467
8.299625 0.42685394
8.295523 0.42555435
8.291421 0.42596459
8.287319 0.42773338
8.283217 0.4304843
8.279115 0.43393939
8.275013 0.43803858
8.27091 0.44303004
8.266808 0.44951027
8.262706 0.45839985
8.258604 0.47085123
8.254502 0.48809632
8.2504 0.51125235
8.246298 0.54111234
8.242196 0.57795058
8.238094 0.62137306
8.233992 0.6702375
8.22989 0.72265898
8.225788 0.77610597
8.221686 0.82757949
8.217584 0.87385719
8.213482 0.91177541
8.20938 0.93851781
8.205278 0.9518777
8.201176 0.95046562
8.197074 0.93384011
8.192971 0.90254992
8.188869 0.85808598
8.184767 0.80275235
8.180665 0.73947312
8.176563 0.67155823
8.172461 0.60245309
8.168359 0.53549589
8.164257 0.47370284
8.160155 0.41959595
8.156053 0.37508228
8.151951 0.34138728
8.147849 0.31904068
8.143747 0.30790945
8.139645 0.30727044
8.135543 0.31591395
8.131441 0.33226886
8.127339 0.35453962
8.123237 0.38084508
8.119135 0.40934975
8.115033 0.43837857
8.11093 0.46650821
8.106828 0.49263051
8.102726 0.51598658
8.098624 0.53617357
8.094522 0.55312833
8.09042 0.56709339
8.086318 0.57857037
8.082216 0.58826398
8.078114 0.59701764
8.074012 0.60573969
8.06991 0.61531878
8.065808 0.62652876
8.061706 0.63992721
8.057604 0.65575653
8.053502 0.67386161
8.0494 0.69364064
8.045298 0.71404511
8.041196 0.73364035
8.037094 0.7507289
8.032991 0.76352833
8.028889 0.77038349
8.024787 0.76998424
8.020685 0.76155562
8.016583 0.74498875
8.012481 0.72088875
8.008379 0.69052835
8.004277 0.6557109
8.000175 0.61856144
7.996073 0.58127585
7.991971 0.54586524
7.987869 0.51393237
7.983767 0.48651203
7.979665 0.46399588
7.975563 0.44614961
7.971461 0.43221578
7.967359 0.42108357
7.963257 0.41149816
7.959155 0.40227788
7.955053 0.39250834
7.95095 0.38168776
7.946848 0.36980624
7.942746 0.35735209
7.938644 0.34524863
7.934542 0.3347344
7.93044 0.32720611
7.926338 0.32404744
7.922236 0.32646661
7.918134 0.3353631
7.914032 0.3512381
7.90993 0.37415659
7.905828 0.40376182
7.901726 0.43933556
7.897624 0.47989252
7.893522 0.52429337
7.88942 0.57135971
7.885318 0.61997533
7.881216 0.66916104
7.877114 0.71811522
7.873012 0.76621749
7.868909 0.81299845
7.864807 0.85808323
7.860705 0.90111963
7.856603 0.94170402
7.852501 0.97931733
7.848399 1.0132821
7.844297 1.0427483
7.840195 1.0667123
7.836093 1.0840681
7.831991 1.0936864
7.827889 1.0945146
7.823787 1.0856861
7.819685 1.0666282
7.815583 1.0371557
7.811481 0.99754061
7.807379 0.94854828
7.803277 0.89143565
7.799175 0.82790928
7.795073 0.76004554
7.79097 0.69017845
7.786868 0.62076367
7.782766 0.55422901
7.778664 0.49282288
7.774562 0.43847191
7.77046 0.39265856
7.766358 0.35632746
7.762256 0.32982783
7.758154 0.31289682
7.754052 0.30468598
7.74995 0.30383047
7.745848 0.30855706
7.741746 0.31682402
7.737644 0.32648229
7.733542 0.33544471
7.72944 0.34184831
7.725338 0.34419429
7.721236 0.3414524
7.717134 0.33311975
7.713032 0.31922972
7.708929 0.30031263
7.704827 0.27731576
7.700725 0.25149517
7.696623 0.22429433
7.692521 0.19722482
7.688419 0.17176199
7.684317 0.14926442
7.680215 0.1309206
7.676113 0.11772108
7.672011 0.11045027
7.667909 0.1096894
7.663807 0.11582177
7.659705 0.12903291
7.655603 0.14930157
7.651501 0.17638085
7.647399 0.20977327
7.643297 0.24870627
7.639195 0.29211645
7.635093 0.33865102
7.63099 0.38669342
7.626888 0.43441651
7.622786 0.47986353
7.618684 0.52105223
7.614582 0.55609419
7.61048 0.58331864
7.606378 0.60138852
7.602276 0.60939685
7.598174 0.6069333
7.594072 0.59411364
7.58997 0.57156857
7.585868 0.54039292
7.581766 0.50206003
7.577664 0.45830981
7.573562 0.4110217
7.56946 0.36208459
7.565358 0.31327598
7.561256 0.26616072
7.557154 0.2220169
7.553052 0.18179309
7.548949 0.14609726
7.544847 0.11521398
7.540745 0.089144309
7.536643 0.067660812
7.532541 0.050369712
7.528439 0.036773001
7.524337 0.0263247
7.520235 0.018477253
7.516133 0.012716273
7.512031 0.0085833567
7.507929 0.0056883496
7.503827 0.0037130779
7.499725 0.0024091106
7.495623 0.0015920083
7.491521 0.0011342545
7.487419 0.00095865461
7.483317 0.0010333044
7.479215 0.001368992
7.475113 0.0020190329
7.471011 0.0030813599
7.466908 0.0047019892
7.462806 0.0070785579
7.458704 0.01046216
7.454602 0.015155321
7.4505 0.021503768
7.446398 0.029879839
7.442296 0.040655975
7.438194 0.054167862
7.434092 0.070668574
7.42999 0.090276969
7.425888 0.11292579
7.421786 0.1383167
7.417684 0.16589045
7.413582 0.19481995
7.40948 0.22403235
7.405378 0.25226284
7.401276 0.27813849
7.397174 0.30028536
7.393072 0.31744792
7.388969 0.32860643
7.384867 0.33307719
7.380765 0.33058183
7.376663 0.32127603
7.372561 0.30573343
7.368459 0.28488709
7.364357 0.25993687
7.360255 0.23223531
7.356153 0.20316732
7.352051 0.17403826
7.347949 0.14598252
7.343847 0.11990084
7.339745 0.096429267
7.335643 0.075938278
7.331541 0.058556874
7.327439 0.044214049
7.323337 0.032689473
7.319235 0.023665782
7.315133 0.016776411
7.311031 0.011645083
7.306928 0.0079150047
7.302826 0.0052677554
7.298724 0.0034329376
7.294622 0.0021906529
7.29052 0.0013688562
7.286418 0.00083761007
7.282316 0.00050201688
7.278214 0.00029494385
7.274112 0.00017033865
7.27001 9.7690666e-05
7.265908 5.7560965e-05
7.261806 3.8399565e-05
7.257704 3.4378328e-05
7.253602 4.4251321e-05
7.2495 7.1077281e-05
7.245398 0.00012285735
7.241296 0.00021408215
7.237194 0.00036832995
7.233092 0.00062198674
7.228989 0.001029165
7.224887 0.0016678331
7.220785 0.0026468891
7.216683 0.0041136545
7.212581 0.0062608887
7.208479 0.00933198
7.204377 0.013622575
7.200275 0.019476769
7.196173 0.027275867
7.192071 0.037418395
7.187969 0.0502909
7.183867 0.066230776
7.179765 0.085483926
7.175663 0.10816244
7.171561 0.13420872
7.167459 0.1633736
7.163357 0.19521516
7.159255 0.22912312
7.155153 0.26436984
7.151051 0.30018401
7.146948 0.33583819
7.142846 0.37073643
7.138744 0.40448608
7.134642 0.43693772
7.13054 0.46818129
7.126438 0.49849285
7.122336 0.5282358
7.118234 0.55772946
7.114132 0.58710656
7.11003 0.61618538
7.105928 0.64438273
7.101826 0.67068863
7.097724 0.69371416
7.093622 0.7118111
7.08952 0.7232496
7.085418 0.72642852
7.081316 0.7200871
7.077214 0.7034852
7.073112 0.67652465
7.06901 0.63979332
7.064907 0.59452703
7.060805 0.54249637
7.056703 0.48583741
7.052601 0.42685179
7.048499 0.36780428
7.044397 0.3107434
7.040295 0.25736436
7.036193 0.20892522
7.032091 0.16621812
7.027989 0.12958992
7.023887 0.099000727
7.019785 0.074106424
7.015683 0.054350778
7.011581 0.039055079
7.007479 0.027496244
7.003377 0.018968204
6.999275 0.01282487
6.995173 0.0085056364
6.991071 0.0055463899
6.986968 0.0035797925
6.982866 0.0023287331
6.978764 0.0015965432
6.974662 0.0012567753
6.97056 0.0012446643
6.966458 0.0015513058
6.962356 0.0022213112
6.958254 0.0033535108
6.954152 0.0051042251
6.95005 0.0076916283
6.945948 0.011399598
6.941846 0.016578822
6.937744 0.023642848
6.933642 0.033056723
6.92954 0.045316423
6.925438 0.060917942
6.921336 0.080316472
6.917234 0.10387747
6.913132 0.13182333
6.90903 0.16418093
6.904927 0.20073612
6.900825 0.24100178
6.896723 0.28420503
6.892621 0.3292976
6.888519 0.37499079
6.884417 0.41981383
6.880315 0.46219147
6.876213 0.50053493
6.872111 0.53333859
6.868009 0.5592751
6.863907 0.57728193
6.859805 0.58663356
6.855703 0.58699546
6.851601 0.57845688
6.847499 0.56154156
6.843397 0.53719569
6.839295 0.50675428
6.835193 0.47188702
6.831091 0.43452619
6.826988 0.39677944
6.822886 0.36083093
6.818784 0.32883466
6.814682 0.3028038
6.81058 0.28449982
6.806478 0.27532526
6.802376 0.27622482
6.798274 0.28759971
6.794172 0.30924255
6.79007 0.34030055
6.785968 0.37927629
6.781866 0.42407421
6.777764 0.47209856
6.773662 0.5204037
6.76956 0.56589113
6.765458 0.60553982
6.761356 0.63665006
6.757254 0.6570756
6.753152 0.6654181
6.74905 0.6611601
6.744947 0.64471975
6.740845 0.61741994
6.736743 0.58137538
6.732641 0.53931136
6.728539 0.49433539
6.724437 0.44968709
6.720335 0.40849133
6.716233 0.3735364
6.712131 0.34709271
6.708029 0.33078094
6.703927 0.3254925
6.699825 0.33136026
6.695723 0.34777524
6.691621 0.37344392
6.687519 0.40648088
6.683417 0.44453214
6.679315 0.48492413
6.675213 0.52483235
6.671111 0.56146156
6.667009 0.59222726
6.662906 0.61492563
6.658804 0.62787853
6.654702 0.63004058
6.6506 0.62105801
6.646498 0.60127362
6.642396 0.57167739
6.638294 0.53380911
6.634192 0.48962384
6.63009 0.44133563
6.625988 0.39125612
6.621886 0.34164396
6.617784 0.29457807
6.613682 0.25186293
6.60958 0.21496893
6.605478 0.18500541
6.601376 0.16272026
6.597274 0.14851765
6.593172 0.14248527
6.58907 0.14442419
6.584967 0.15387762
6.580865 0.17015807
6.576763 0.19237578
6.572661 0.21947291
6.568559 0.25026785
6.564457 0.28351251
6.560355 0.31796159
6.556253 0.35244923
6.552151 0.38596466
6.548049 0.41771617
6.543947 0.44717287
6.539845 0.47407611
6.535743 0.49841675
6.531641 0.52038043
6.527539 0.54026848
6.523437 0.55840675
6.519335 0.57505678
6.515233 0.59034351
6.511131 0.60421079
6.507029 0.61641138
6.502926 0.62653255
6.498824 0.63405332
6.494722 0.63842513
6.49062 0.63916489
6.486518 0.63594867
6.482416 0.62869407
6.478314 0.61762137
6.474212 0.60328529
6.47011 0.58657244
6.466008 0.56866286
6.461906 0.55095779
6.457804 0.53497973
6.453702 0.52225422
6.4496 0.51418557
6.445498 0.51193951
6.441396 0.51634521
6.437294 0.52782615
6.433192 0.54636557
6.42909 0.57150726
6.424987 0.60238816
6.420885 0.63779626
6.416783 0.6762461
6.412681 0.71606448
6.408579 0.7554811
6.404477 0.79272083
6.400375 0.82609579
6.396273 0.85409562
6.392171 0.8754731
6.388069 0.88931982
6.383967 0.89512449
6.379865 0.89280542
6.375763 0.8827095
6.371661 0.86557399
6.367559 0.84245237
6.363457 0.81461238
6.359355 0.78341963
6.355253 0.75022323
6.351151 0.71625995
6.347049 0.68258924
6.342946 0.65006483
6.338844 0.61934079
6.334742 0.59090288
6.33064 0.56511139
6.326538 0.54224092
6.322436 0.52250578
6.318334 0.50606545
6.314232 0.4930118
6.31013 0.48334637
6.306028 0.47695964
6.301926 0.47362458
6.297824 0.47301317
6.293722 0.47473839
6.28962 0.47841649
6.285518 0.48373816
6.281416 0.49053306
6.277314 0.49881205
6.273212 0.50877515
6.26911 0.52078018
6.265008 0.53527497
6.260905 0.55270392
6.256803 0.57340538
6.252701 0.59751829
6.248599 0.62491473
6.244497 0.65517047
6.240395 0.68757784
6.236293 0.72119832
6.232191 0.754945
6.228089 0.78768141
6.223987 0.81832115
6.219885 0.84591467
6.215783 0.86971306
6.211681 0.88920327
6.207579 0.90411446
6.203477 0.91439938
6.199375 0.92019718
6.195273 0.92178551
6.191171 0.91952914
6.187069 0.91383129
6.182966 0.9050914
6.178864 0.89367169
6.174762 0.87987278
6.17066 0.86391851
6.166558 0.84594921
6.162456 0.82602392
6.158354 0.80413203
6.154252 0.7802157
6.15015 0.75420387
6.146048 0.72605795
6.141946 0.69582712
6.137844 0.66370882
6.133742 0.63010737
6.12964 0.59568139
6.125538 0.56137005
6.121436 0.52838865
6.117334 0.49818687
6.113232 0.47236721
6.10913 0.45256681
6.105028 0.44031169
6.100925 0.43685781
6.096823 0.44303691
6.092721 0.45912709
6.088619 0.48476611
6.084517 0.51892182
6.080415 0.55992742
6.076313 0.60558109
6.072211 0.65330112
6.068109 0.70031985
6.064007 0.74389454
6.059905 0.78151093
6.055803 0.81105682
6.051701 0.83094827
6.047599 0.84019845
6.043497 0.83842825
6.039395 0.82582609
6.035293 0.80307065
6.031191 0.77123346
6.027089 0.73167789
6.022986 0.68596775
6.018884 0.63579343
6.014782 0.58291775
6.01068 0.52913838
6.006578 0.47626064
6.002476 0.42607302
5.998374 0.38031872
5.994272 0.34065833
5.99017 0.30862179
5.986068 0.28555017
5.981966 0.27253037
5.977864 0.27032724
5.973762 0.27931902
5.96966 0.29944264
5.965558 0.33015557
5.961456 0.37042127
5.957354 0.41872367
5.953252 0.47311472
5.94915 0.53129581
5.945048 0.59073021
5.940945 0.64877923
5.936843 0.70285151
5.932741 0.7505519
5.928639 0.78981628
5.924537 0.81901987
5.920435 0.83705074
5.916333 0.84334448
5.912231 0.83788167
5.908129 0.82115393
5.904027 0.79410695
5.899925 0.75807004
5.895823 0.71468011
5.891721 0.66580582
5.887619 0.6134745
5.883517 0.55980216
5.879415 0.5069249
5.875313 0.45693033
5.871211 0.41178827
5.867109 0.37328187
5.863007 0.34294226
5.858904 0.32199113
5.854802 0.31129654
5.8507 0.31134623
5.846598 0.32224149
5.842496 0.34371182
5.838394 0.37514788
5.834292 0.41564764
5.83019 0.46406847
5.826088 0.51907795
5.821986 0.57919641
5.817884 0.64282769
5.813782 0.70827774
5.80968 0.77376528
5.805578 0.83743258
5.801476 0.89736626
5.797374 0.95163843
5.793272 0.99837517
5.78917 1.0358549
5.785068 1.0626318
5.780965 1.0776735
5.776863 1.0804954
5.772761 1.071272
5.768659 1.0509051
5.764557 1.0210319
5.760455 0.98396273
5.756353 0.94254782
5.752251 0.89997937
5.748149 0.8595463
5.744047 0.82436468
5.739945 0.79711139
5.735843 0.77978969
5.731741 0.77355285
5.727639 0.77860605
5.723537 0.79419853
5.719435 0.81870758
5.715333 0.8498052
5.711231 0.88468845
5.707129 0.92034685
5.703027 0.95383616
5.698924 0.982528
5.694822 1.0043089
5.69072 1.0177102
5.686618 1.0219615
5.682516 1.0169686
5.678414 1.0032294
5.674312 0.98170716
5.67021 0.95368201
5.666108 0.92060396
5.662006 0.88396368
5.657904 0.84519221
5.653802 0.80559265
5.6497 0.76630053
5.645598 0.7282647
5.641496 0.69223935
5.637394 0.65877892
5.633292 0.62823155
5.62919 0.60073155
5.625088 0.57619591
5.620985 0.55433226
5.616883 0.53466636
5.612781 0.5165935
5.608679 0.49945376
5.604577 0.48262457
5.600475 0.46561808
5.596373 0.44816777
5.592271 0.43028763
5.588169 0.41229046
5.584067 0.39475806
5.579965 0.37846364
5.575863 0.36425585
5.571761 0.35292056
5.567659 0.34504136
5.563557 0.34088093
5.559455 0.34030256
5.555353 0.3427455
5.551251 0.34725936
5.547149 0.35259414
5.543047 0.35733375
5.538944 0.3600547
5.534842 0.35948821
5.53074 0.35466423
5.526638 0.34501901
5.522536 0.33045457
5.518434 0.31134538
5.514332 0.28849628
5.51023 0.26306133
5.506128 0.23643844
5.502026 0.21015556
5.497924 0.18576304
5.493822 0.16474307
5.48972 0.14844197
5.485618 0.13802579
5.481516 0.1344553
5.477414 0.13847367
5.473312 0.15059921
5.46921 0.17111698
5.465108 0.20006533
5.461006 0.23721741
5.456903 0.28206016
5.452801 0.33377671
5.448699 0.39123865
5.444597 0.45301489
5.440495 0.51740201
5.436393 0.58247884
5.432291 0.64618476
5.428189 0.70641841
5.424087 0.76115102
5.419985 0.80854616
5.415883 0.84707691
5.411781 0.87563034
5.407679 0.89358951
5.403577 0.90088413
5.399475 0.89800262
5.395373 0.88596148
5.391271 0.86623128
5.387169 0.84062381
5.383067 0.81114921
5.378964 0.77985656
5.374862 0.74867433
5.37076 0.71926762
5.366658 0.69292752
5.362556 0.67050375
5.358454 0.65238547
5.354352 0.63852888
5.35025 0.6285238
5.346148 0.62168749
5.342046 0.61717146
5.337944 0.61406824
5.333842 0.61150684
5.32974 0.60872966
5.325638 0.60514688
5.321536 0.60036743
5.317434 0.59420722
5.313332 0.58667649
5.30923 0.57794842
5.305128 0.56831228
5.301026 0.55811519
5.296923 0.54769928
5.292821 0.53734215
5.288719 0.52721068
5.284617 0.51733728
5.280515 0.50762556
5.276413 0.49788776
5.272311 0.48791014
5.268209 0.47753661
5.264107 0.46675523
5.260005 0.45577042
5.255903 0.44504395
5.251801 0.43529251
5.247699 0.42743651
5.243597 0.42250342
5.239495 0.42149695
5.235393 0.42525012
5.231291 0.43428349
5.227189 0.44868962
5.223087 0.46806159
5.218984 0.49147668
5.214882 0.51753911
5.21078 0.54447738
5.206678 0.57028541
5.202576 0.59289125
5.198474 0.61033506
5.194372 0.62093783
5.19027 0.62344439
5.186168 0.61712846
5.182066 0.60185177
5.177964 0.57807491
5.173862 0.54682234
5.16976 0.50960791
5.165658 0.46833054
5.161556 0.42515103
5.157454 0.38236106
5.153352 0.34225407
5.14925 0.30700542
5.145148 0.2785661
5.141046 0.25857176
5.136943 0.24826647
5.132841 0.2484402
5.128739 0.25937955
5.124637 0.28083334
5.120535 0.31199743
5.116433 0.35152543
5.112331 0.39757323
5.108229 0.44788414
5.104127 0.49991805
5.100025 0.55102181
5.095923 0.59863064
5.091821 0.64048267
5.087719 0.67482287
5.083617 0.70056924
5.079515 0.71741635
5.075413 0.72585661
5.071311 0.72711052
5.067209 0.72296923
5.063107 0.71556647
5.059005 0.70710786
5.054902 0.69959315
5.0508 0.69456912
5.046698 0.69294703
5.042596 0.69490959
5.038494 0.69991975
5.034392 0.70682876
5.03029 0.71406703
5.026188 0.71988983
5.022086 0.7226427
5.017984 0.72100984
5.013882 0.71421206
5.00978 0.70212932
5.005678 0.68533448
5.001576 0.66503764
4.997474 0.64295303
4.993372 0.6211102
4.98927 0.60163743
4.985168 0.58654683
4.981066 0.57754743
4.976963 0.57590589
4.972861 0.58236514
4.968759 0.59712156
4.964657 0.61985265
4.960555 0.64978102
4.956453 0.68575827
4.952351 0.72635309
4.948249 0.76993228
4.944147 0.81472888
4.940045 0.85889756
4.935943 0.90056213
4.931841 0.93786248
4.927739 0.96900774
4.923637 0.99234007
4.919535 1.0064092
4.915433 1.0100531
4.911331 1.0024774
4.907229 0.98332239
4.903127 0.95270753
4.899025 0.91124623
4.894922 0.86002477
4.89082 0.80054577
4.886718 0.73463999
4.882616 0.66435421
4.878514 0.59182547
4.874412 0.51915341
4.87031 0.44828186
4.866208 0.38089966
4.862106 0.31836809
4.858004 0.26167876
4.853902 0.21144303
4.8498 0.16791004
4.845698 0.13100865
4.841596 0.10040609
4.837494 0.075575864
4.833392 0.055867552
4.82929 0.040572379
4.825188 0.028979932
4.821086 0.020423514
4.816983 0.014313448
4.812881 0.01015915
4.808779 0.0075818562
4.804677 0.0063202684
4.800575 0.0062314587
4.796473 0.0072886188
4.792371 0.0095765668
4.788269 0.01328495
4.784167 0.018698161
4.780065 0.026180402
4.775963 0.036154238
4.771861 0.04907126
4.767759 0.065374299
4.763657 0.085452229
4.759555 0.10958979
4.755453 0.13791673
4.751351 0.1703616
4.747249 0.20661625
4.743147 0.24611667
4.739045 0.28804406
4.734942 0.33134831
4.73084 0.37479275
4.726738 0.41701675
4.722636 0.45661046
4.718534 0.49219509
4.714432 0.52250185
4.71033 0.54644431
4.706228 0.56318007
4.702126 0.57215979
4.698024 0.57316257
4.693922 0.56631766
4.68982 0.55211163
4.685718 0.53138007
4.681616 0.50528154
4.677514 0.47525172
4.673412 0.44293617
4.66931 0.41010197
4.665208 0.37853108
4.661106 0.34990153
4.657004 0.32566527
4.652901 0.30693394
4.648799 0.29438461
4.644697 0.28819731
4.640595 0.28803345
4.636493 0.29306124
4.632391 0.302029
4.628289 0.31338199
4.624187 0.32541334
4.620085 0.33643485
4.615983 0.34495035
4.611881 0.34981353
4.607779 0.35035274
4.603677 0.34644914
4.599575 0.33855934
4.595473 0.32768006
4.591371 0.3152585
4.587269 0.30305781
4.583167 0.29299106
4.579065 0.28693958
4.574962 0.28657189
4.57086 0.29317878
4.566758 0.3075378
4.562656 0.32981831
4.558554 0.35953487
4.554452 0.39555416
4.55035 0.43615681
4.546248 0.47915203
4.542146 0.52203829
4.538044 0.56219903
4.533942 0.59711762
4.52984 0.62459276
4.525738 0.64293308
4.521636 0.65111055
4.517534 0.64885527
4.513432 0.6366792
4.50933 0.61582477
4.505228 0.58814166
4.501126 0.55590433
4.497024 0.52158902
4.492921 0.48763444
4.488819 0.45621145
4.484717 0.42902673
4.480615 0.40718042
4.476513 0.39109206
4.472411 0.38050089
4.468309 0.3745379
4.464207 0.37185924
4.460105 0.37082347
4.456003 0.36969093
4.451901 0.36682102
4.447799 0.36084517
4.443697 0.35079675
4.439595 0.33618564
4.435493 0.31701314
4.431391 0.2937306
4.427289 0.26715233
4.423187 0.23833819
4.419085 0.20846357
4.414982 0.17869423
4.41088 0.15008002
4.406778 0.12347769
4.402676 0.09950657
4.398574 0.078536871
4.394472 0.060705277
4.39037 0.04595058
4.386268 0.034060697
4.382166 0.024723196
4.378064 0.017572681
4.373962 0.012230672
4.36986 0.008335717
4.365758 0.0055632484
4.361656 0.0036362551
4.357554 0.0023284851
4.353452 0.0014624371
4.34935 0.00090411105
4.345248 0.00055634787
4.341146 0.00035207376
4.337044 0.00024840733
4.332941 0.00022223682
4.328839 0.00026755692
4.324737 0.00039472485
4.320635 0.00063171801
4.316533 0.0010272932
4.312431 0.0016558048
4.308329 0.0026234349
4.304227 0.0040749833
4.300125 0.0062002926
4.296023 0.0092388065
4.291921 0.013480361
4.287819 0.019260065
4.283717 0.026945175
4.279615 0.036912256
4.275513 0.049513821
4.271411 0.065035258
4.267309 0.083644739
4.263207 0.10534087
4.259105 0.12990492
4.255003 0.15686561
4.2509 0.18548468
4.246798 0.21477021
4.242696 0.24352164
4.238594 0.27040669
4.234492 0.29406496
4.23039 0.313229
4.226288 0.32684916
4.222186 0.33420729
4.218084 0.33500433
4.213982 0.32941018
4.20988 0.31806848
4.205778 0.30205522
4.201676 0.28279573
4.197574 0.26194943
4.193472 0.24127495
4.18937 0.22248909
4.185268 0.20713237
4.181166 0.19645178
4.177064 0.19130842
4.172961 0.19211523
4.168859 0.1988075
4.164757 0.2108475
4.160655 0.22726293
4.156553 0.24671765
4.152451 0.26761134
4.148349 0.28820224
4.144247 0.30674456
4.140145 0.32162912
4.136043 0.33151435
4.131941 0.33543394
4.127839 0.33286944
4.123737 0.32377948
4.119635 0.30858243
4.115533 0.28809552
4.111431 0.2634389
4.107329 0.23591738
4.103227 0.20689519
4.099125 0.17767841
4.095023 0.14941775
4.09092 0.12304004
4.086818 0.099211762
4.082716 0.07833389
4.078614 0.060562579
4.074512 0.045848602
4.07041 0.03398711
4.066308 0.024669958
4.062206 0.017534293
4.058104 0.012203196
4.054002 0.0083161954
4.0499 0.0055493305
4.045798 0.003625957
4.041696 0.0023198994
4.037594 0.0014533848
4.033492 0.00089157495
4.02939 0.00053555081
4.025288 0.00031499689
4.021186 0.00018141624
4.017084 0.0001023083
4.012981 5.6498083e-05
4.008879 3.0546048e-05
4.004777 1.6173521e-05
4.000675 8.384958e-06
3.996573 4.2574329e-06
3.992471 2.1139542e-06
3.988369 1.0274526e-06
3.984267 4.901067e-07
3.980165 2.302911e-07
3.976063 1.062882e-07
3.971961 4.72392e-08
3.967859 1.77147e-08
3.963757 5.9049e-09
3.959655 5.9049e-09
3.955553 0
3.951451 0
3.947349 0
3.943247 0
3.939145 0
3.935043 0
3.93094 0
3.926838 0
3.922736 0
3.918634 0
3.914532 0
3.91043 0
3.906328 0
3.902226 5.9049e-09
3.898124 1.77147e-08
3.894022 3.54294e-08
3.88992 7.67637e-08
3.885818 1.712421e-07
3.881716 3.720087e-07
3.877614 7.853517e-07
3.873512 1.6238475e-06
3.86941 3.2949342e-06
3.865308 6.5426292e-06
3.861206 1.272506e-05
3.857104 2.4215995e-05
3.853002 4.5137056e-05
3.848899 8.2373355e-05
3.844797 0.00014719735
3.840695 0.00025757764
3.836593 0.00044133813
3.832491 0.00074045675
3.828389 0.0012164566
3.824287 0.0019568425
3.820185 0.003082346
3.816083 0.0047541354
3.811981 0.0071800513
3.807879 0.010618138
3.803777 0.015375698
3.799675 0.021801505
3.795573 0.030269374
3.791471 0.041151496
3.787369 0.054781393
3.783267 0.071407826
3.779165 0.091143106
3.775063 0.11391138
3.77096 0.13940414
3.766858 0.16705116
3.762756 0.19601468
3.758654 0.22521276
3.754552 0.25337434
3.75045 0.27912424
3.746348 0.30109098
3.742246 0.31802643
3.738144 0.32892278
3.734042 0.33311177
3.72994 0.33033246
3.725838 0.32075824
3.721736 0.3049788
3.717634 0.28394012
3.713532 0.25885058
3.70943 0.2310664
3.705328 0.20197132
3.701226 0.17286533
3.697124 0.14487431
3.693022 0.11888858
3.688919 0.095533163
3.684817 0.075168078
3.680715 0.057913257
3.676613 0.043690585
3.672511 0.032274754
3.668409 0.023345506
3.664307 0.016535184
3.660205 0.011467794
3.656103 0.007787825
3.652001 0.0051786623
3.647899 0.0033719754
3.643797 0.0021498914
3.639695 0.0013421897
3.635593 0.00082049766
3.631491 0.00049114006
3.627389 0.00028786978
3.623287 0.0001652191
3.619185 9.2848648e-05
3.615083 5.10951e-05
3.61098 2.7528644e-05
3.606878 1.4526054e-05
3.602776 7.5051279e-06
3.598674 3.7968507e-06
3.594572 1.8777582e-06
3.59047 9.093546e-07
3.586368 4.310577e-07
3.582266 2.007666e-07
3.578164 9.44784e-08
3.574062 4.13343e-08
3.56996 1.77147e-08
3.565858 5.9049e-09
3.561756 5.9049e-09
3.557654 0
3.553552 0
3.54945 0
3.545348 0
3.541246 0
3.537144 0
3.533042 0
3.528939 0
3.524837 0
3.520735 0
3.516633 0
3.512531 0
3.508429 0
3.504327 0
3.500225 0
3.496123 0
3.492021 0
3.487919 0
3.483817 0
3.479715 0
3.475613 0
3.471511 0
3.467409 0
3.463307 0
3.459205 0
3.455103 0
3.451001 0
3.446898 0
3.442796 0
3.438694 0
3.434592 0
3.43049 0
3.426388 0
3.422286 0
3.418184 0
3.414082 0
3.40998 0
3.405878 0
3.401776 0
3.397674 0
3.393572 0
3.38947 0
3.385368 0
3.381266 0
3.377164 0
3.373062 0
3.368959 0
3.364857 0
3.360755 0
3.356653 0
3.352551 0
3.348449 0
3.344347 0
3.340245 0
3.336143 0
3.332041 0
3.327939 0
3.323837 0
3.319735 0
3.315633 0
3.311531 0
3.307429 0
3.303327 0
3.299225 0
3.295123 0
3.291021 0
3.286918 0
3.282816 0
3.278714 0
3.274612 0
3.27051 0
3.266408 0
3.262306 0
3.258204 0
3.254102 0
3.25 0
