# Supplementary material for: Structural motifs of gold cluster anions with 17 to 69 atoms
Source: Nat Commun. 2026 Apr 10;17:5099. doi: 10.1038/s41467-026-71649-9 (PMC13246909; doi:10.1038/s41467-026-71649-9)
Supplement: Supplementary file 5 — Source Data [file 41467_2026_71649_MOESM5_ESM.zip › SupplementaryFigure2/19_th_PW91.dat]

11.4 0
11.395898 0
11.391796 0
11.387694 0
11.383592 0
11.37949 0
11.375388 0
11.371286 0
11.367184 0
11.363082 0
11.358979 0
11.354877 0
11.350775 0
11.346673 0
11.342571 0
11.338469 0
11.334367 0
11.330265 0
11.326163 0
11.322061 0
11.317959 0
11.313857 0
11.309755 0
11.305653 0
11.301551 0
11.297449 0
11.293347 0
11.289245 0
11.285143 0
11.281041 0
11.276938 0
11.272836 0
11.268734 0
11.264632 0
11.26053 0
11.256428 0
11.252326 0
11.248224 0
11.244122 0
11.24002 0
11.235918 0
11.231816 0
11.227714 0
11.223612 0
11.21951 0
11.215408 0
11.211306 0
11.207204 0
11.203102 0
11.198999 0
11.194897 0
11.190795 0
11.186693 0
11.182591 0
11.178489 0
11.174387 0
11.170285 0
11.166183 0
11.162081 0
11.157979 0
11.153877 0
11.149775 0
11.145673 0
11.141571 0
11.137469 0
11.133367 0
11.129265 0
11.125163 0
11.121061 0
11.116958 0
11.112856 5.9049e-09
11.108754 1.77147e-08
11.104652 3.54294e-08
11.10055 8.26686e-08
11.096448 1.830519e-07
11.092346 4.015332e-07
11.088244 8.444007e-07
11.084142 1.7419455e-06
11.08004 3.5252253e-06
11.075938 6.9795918e-06
11.071836 1.3545841e-05
11.067734 2.5727649e-05
11.063632 4.7859215e-05
11.05953 8.7168134e-05
11.055428 0.0001554583
11.051326 0.00027148368
11.047224 0.00046422552
11.043122 0.00077729151
11.03902 0.0012743896
11.034917 0.0020459061
11.030815 0.0032161392
11.026713 0.0049505028
11.022611 0.0074615438
11.018509 0.011012178
11.014407 0.015914148
11.010305 0.022519494
11.006203 0.031203198
11.002101 0.042335517
10.997999 0.056243966
10.993897 0.073166488
10.989795 0.093199534
10.985693 0.11624667
10.981591 0.14197523
10.977489 0.16978913
10.973387 0.19882566
10.969285 0.22798184
10.965183 0.2559725
10.961081 0.28141784
10.956978 0.30295297
10.952876 0.31934788
10.948774 0.32962347
10.944672 0.33314819
10.94057 0.32970236
10.936468 0.31950077
10.932366 0.30317055
10.928264 0.28168737
10.924162 0.25627898
10.92006 0.22830943
10.915958 0.19915901
10.911856 0.17011451
10.907754 0.14228135
10.903652 0.1165252
10.89955 0.093445202
10.895448 0.073376909
10.891346 0.056419217
10.887244 0.042477601
10.883142 0.031315409
10.87904 0.022605888
10.874937 0.01597902
10.870835 0.011059718
10.866733 0.0074955442
10.862631 0.0049742523
10.858529 0.0032323423
10.854427 0.0020567062
10.850325 0.0012814223
10.846223 0.00078176743
10.842121 0.00046701264
10.838019 0.00027317839
10.833917 0.00015646804
10.829815 8.7752719e-05
10.825713 4.8195794e-05
10.821611 2.5916606e-05
10.817509 1.3646224e-05
10.813407 7.0386408e-06
10.809305 3.5547498e-06
10.805203 1.7537553e-06
10.801101 8.503056e-07
10.796998 4.015332e-07
10.792896 1.889568e-07
10.788794 8.26686e-08
10.784692 3.54294e-08
10.78059 1.77147e-08
10.776488 5.9049e-09
10.772386 0
10.768284 0
10.764182 0
10.76008 0
10.755978 0
10.751876 0
10.747774 0
10.743672 0
10.73957 0
10.735468 0
10.731366 0
10.727264 0
10.723162 0
10.71906 0
10.714957 0
10.710855 0
10.706753 0
10.702651 0
10.698549 0
10.694447 0
10.690345 0
10.686243 0
10.682141 0
10.678039 0
10.673937 0
10.669835 0
10.665733 0
10.661631 0
10.657529 0
10.653427 0
10.649325 0
10.645223 0
10.641121 0
10.637019 0
10.632916 0
10.628814 0
10.624712 0
10.62061 0
10.616508 0
10.612406 0
10.608304 0
10.604202 0
10.6001 0
10.595998 0
10.591896 0
10.587794 0
10.583692 0
10.57959 0
10.575488 0
10.571386 0
10.567284 0
10.563182 0
10.55908 0
10.554977 0
10.550875 0
10.546773 0
10.542671 0
10.538569 0
10.534467 0
10.530365 0
10.526263 0
10.522161 0
10.518059 0
10.513957 0
10.509855 0
10.505753 0
10.501651 0
10.497549 0
10.493447 0
10.489345 0
10.485243 0
10.481141 0
10.477039 0
10.472936 0
10.468834 0
10.464732 0
10.46063 0
10.456528 0
10.452426 0
10.448324 0
10.444222 0
10.44012 0
10.436018 0
10.431916 0
10.427814 0
10.423712 0
10.41961 0
10.415508 0
10.411406 0
10.407304 0
10.403202 0
10.3991 0
10.394997 0
10.390895 0
10.386793 0
10.382691 0
10.378589 0
10.374487 0
10.370385 0
10.366283 0
10.362181 0
10.358079 0
10.353977 0
10.349875 0
10.345773 0
10.341671 0
10.337569 0
10.333467 0
10.329365 0
10.325263 0
10.321161 0
10.317059 0
10.312956 0
10.308854 0
10.304752 0
10.30065 0
10.296548 0
10.292446 0
10.288344 0
10.284242 0
10.28014 0
10.276038 0
10.271936 0
10.267834 0
10.263732 5.9049e-09
10.25963 1.18098e-08
10.255528 2.95245e-08
10.251426 6.49539e-08
10.247324 1.476225e-07
10.243222 3.129597e-07
10.23912 6.731586e-07
10.235018 1.3994613e-06
10.230915 2.8520667e-06
10.226813 5.6923236e-06
10.222711 1.1136641e-05
10.218609 2.1340309e-05
10.214507 4.0047032e-05
10.210405 7.3616388e-05
10.206303 0.00013254729
10.202201 0.00023376318
10.198099 0.00040385383
10.193997 0.00068348627
10.189895 0.001133233
10.185793 0.0018408231
10.181691 0.0029298283
10.177589 0.0045691998
10.173487 0.0069829753
10.169385 0.01045883
10.165283 0.015353578
10.161181 0.022093603
10.157079 0.031167639
10.152976 0.043109815
10.148874 0.058471152
10.144772 0.077779077
10.14067 0.1014859
10.136568 0.12990923
10.132466 0.16316925
10.128364 0.20112939
10.124262 0.24334825
10.12016 0.2890503
10.116058 0.33712246
10.111956 0.38614088
10.107854 0.43442953
10.103752 0.48014847
10.09965 0.52140589
10.095548 0.55638493
10.091446 0.58347396
10.087344 0.60138832
10.083242 0.6092718
10.07914 0.6067681
10.075038 0.59405549
10.070935 0.57184186
10.066833 0.5413208
10.062731 0.50409375
10.058629 0.46206599
10.054527 0.41732626
10.050425 0.37202081
10.046323 0.32823183
10.042221 0.2878683
10.038119 0.25257516
10.034017 0.22366315
10.029915 0.20205991
10.025813 0.18828044
10.021711 0.18241499
10.017609 0.18413271
10.013507 0.19270048
10.009405 0.20701814
10.005303 0.22567172
10.001201 0.24700669
9.997099 0.26922107
9.992996 0.29047596
9.988894 0.30901722
9.984792 0.32329852
9.98069 0.33209364
9.976588 0.33458535
9.972486 0.33041939
9.968384 0.31971636
9.964282 0.30303946
9.96018 0.28132174
9.956078 0.25576261
9.951976 0.22770668
9.947874 0.19851996
9.943772 0.16947785
9.93967 0.14167599
9.935568 0.11597131
9.931466 0.092955202
9.927364 0.072956545
9.923262 0.056068821
9.91916 0.042193416
9.915058 0.031090928
9.910955 0.022433046
9.906853 0.015849236
9.902751 0.010964626
9.898649 0.0074275316
9.894547 0.0049267474
9.890445 0.0031999421
9.886343 0.002035112
9.882241 0.0012673628
9.878139 0.0007728156
9.874037 0.00046144432
9.869935 0.00026978898
9.865833 0.00015445447
9.861731 8.6583549e-05
9.857629 4.752854e-05
9.853527 2.5544597e-05
9.849425 1.3445457e-05
9.845323 6.9323526e-06
9.841221 3.5016057e-06
9.837119 1.7419455e-06
9.833017 8.621154e-07
9.828914 4.605822e-07
9.824812 3.247695e-07
9.82071 3.897234e-07
9.816608 6.908733e-07
9.812506 1.3699368e-06
9.808404 2.7693981e-06
9.804302 5.5151766e-06
9.8002 1.0770538e-05
9.796098 2.0614006e-05
9.791996 3.8623951e-05
9.787894 7.087061e-05
9.783792 0.00012732145
9.77969 0.00022398467
9.775588 0.00038583207
9.771486 0.00065078493
9.767384 0.0010748512
9.763282 0.0017382904
9.75918 0.0027527168
9.755078 0.0042684042
9.750975 0.0064809053
9.746873 0.0096354269
9.742771 0.014027208
9.738669 0.019995716
9.734567 0.027910514
9.730465 0.038147319
9.726363 0.051053488
9.722261 0.066904005
9.718159 0.085850739
9.714057 0.10787014
9.709955 0.13271612
9.705853 0.15988635
9.701751 0.18860984
9.697649 0.21786254
9.693547 0.24641438
9.689445 0.27290707
9.685343 0.29595714
9.681241 0.31427378
9.677139 0.32677805
9.673037 0.33270788
9.668934 0.33169513
9.664832 0.32380345
9.66073 0.30952195
9.656628 0.28971544
9.652526 0.26553852
9.648424 0.23832561
9.644322 0.20947184
9.64022 0.18032001
9.636118 0.15206681
9.632016 0.12569752
9.627914 0.1019537
9.623812 0.081333656
9.61971 0.064121055
9.615608 0.050434713
9.611506 0.040290715
9.607404 0.033668021
9.603302 0.030569467
9.5992 0.031071117
9.595098 0.035354579
9.590995 0.043717996
9.586893 0.056563256
9.582791 0.074358292
9.578689 0.09757539
9.574587 0.12660905
9.570485 0.16167969
9.566383 0.2027327
9.562281 0.24934526
9.558179 0.30065484
9.554077 0.35532369
9.549975 0.41155114
9.545873 0.46714104
9.541771 0.5196249
9.537669 0.56643305
9.533567 0.60509853
9.529465 0.63347167
9.525363 0.64991984
9.521261 0.65348732
9.517159 0.64399469
9.513057 0.6220648
9.508954 0.58907315
9.504852 0.54703049
9.50075 0.49841502
9.496648 0.4459773
9.492546 0.39254277
9.488444 0.34083455
9.484342 0.29333314
9.48024 0.25218095
9.476138 0.21913157
9.472036 0.19553524
9.467934 0.18234759
9.463832 0.18014654
9.45973 0.18914478
9.455628 0.20918969
9.451526 0.23974962
9.447424 0.27989243
9.443322 0.32826828
9.43922 0.38311131
9.435118 0.44227475
9.431016 0.50330938
9.426913 0.56358753
9.422811 0.62046581
9.418709 0.67147001
9.414607 0.71447913
9.410505 0.74788248
9.406403 0.77068604
9.402301 0.78255153
9.398199 0.78376251
9.394097 0.77512421
9.389995 0.75781508
9.385893 0.73321578
9.381791 0.70274356
9.377689 0.66771732
9.373587 0.62927041
9.369485 0.58831759
9.365383 0.5455717
9.361281 0.50159643
9.357179 0.45687648
9.353077 0.41188582
9.348974 0.36713821
9.344872 0.32321063
9.34077 0.28073794
9.336668 0.24038374
9.332566 0.20279731
9.328464 0.16856855
9.324362 0.138192
9.32026 0.1120478
9.316158 0.090403429
9.312056 0.073435279
9.307954 0.061265062
9.303852 0.054003399
9.29975 0.051791205
9.295648 0.054829642
9.291546 0.06339046
9.287444 0.07780102
9.283342 0.098401338
9.27924 0.12547451
9.275138 0.1591561
9.271036 0.19933221
9.266933 0.24554001
9.262831 0.2968864
9.258729 0.35200134
9.254627 0.40903982
9.250525 0.46574193
9.246423 0.51955289
9.242321 0.56779609
9.238219 0.6078835
9.234117 0.63753992
9.230015 0.65501391
9.225913 0.65924719
9.221811 0.64997988
9.217709 0.62777624
9.213607 0.5939675
9.209505 0.55051964
9.205403 0.49984416
9.201301 0.44457735
9.197199 0.38735575
9.193097 0.33061428
9.188994 0.27642729
9.184892 0.22640529
9.18079 0.18165071
9.176688 0.14276799
9.172586 0.10991732
9.168484 0.082897421
9.164382 0.061242599
9.16028 0.044320237
9.156178 0.031418455
9.152076 0.021817342
9.147974 0.014840815
9.143872 0.0098894379
9.13977 0.0064566657
9.135668 0.0041321309
9.131566 0.002596048
9.127464 0.0016084416
9.123362 0.00099629244
9.11926 0.00064091194
9.115158 0.00046704216
9.111056 0.00043457112
9.106953 0.00053328923
9.102851 0.00078071045
9.098749 0.001222769
9.094647 0.0019369903
9.090545 0.0030374747
9.086443 0.0046807257
9.082341 0.0070710292
9.078239 0.010463565
9.074137 0.015163334
9.070035 0.021517503
9.065933 0.029899219
9.061831 0.040681301
9.057729 0.054199542
9.053627 0.070706914
9.049525 0.090321976
9.045423 0.11297706
9.041321 0.13837332
9.037219 0.16595093
9.033117 0.19488225
9.029015 0.22409396
9.024912 0.25232092
9.02081 0.27819008
9.016708 0.30032761
9.012606 0.31747837
9.008504 0.32862323
9.004402 0.33307931
9.0003 0.33056913
8.996198 0.32124929
8.992096 0.30569429
8.987994 0.28483787
8.983892 0.25988032
8.97979 0.23217439
8.975688 0.20310494
8.971586 0.17397703
8.967484 0.14592462
8.963382 0.11984792
8.95928 0.096382394
8.955178 0.075897965
8.951076 0.058523169
8.946973 0.044186621
8.942871 0.032667731
8.938769 0.023648983
8.934667 0.016763751
8.930565 0.011635771
8.926463 0.0079083263
8.922361 0.0052630728
8.918259 0.0034297372
8.914157 0.0021885331
8.910055 0.0013674981
8.905953 0.0008368129
8.901851 0.00050166259
8.897749 0.00029501471
8.893647 0.00017097047
8.889545 9.9220035e-05
8.885443 6.0678752e-05
8.881341 4.4398943e-05
8.877239 4.5556304e-05
8.873137 6.4587796e-05
8.869035 0.00010727432
8.864932 0.0001859394
8.86083 0.00032176981
8.856728 0.00054845892
8.852626 0.00091723764
8.848524 0.0015035234
8.844422 0.0024150273
8.84032 0.0038011258
8.836218 0.005862804
8.832116 0.0088620562
8.828014 0.013129262
8.823912 0.01906632
8.81981 0.027143331
8.815708 0.037886317
8.811606 0.051854015
8.807504 0.069602686
8.803402 0.091639218
8.7993 0.11836475
8.795198 0.15001307
8.791096 0.18659009
8.786993 0.22782201
8.782891 0.27312053
8.778789 0.32157288
8.774687 0.37196222
8.770585 0.4228213
8.766483 0.47251778
8.762381 0.51936533
8.758279 0.56175059
8.754177 0.59826258
8.750075 0.62780988
8.745973 0.64971085
8.741871 0.66374491
8.737769 0.6701573
8.733667 0.66961561
8.729565 0.66312293
8.725463 0.65189914
8.721361 0.63724657
8.717259 0.62041916
8.713157 0.60251393
8.709055 0.58440024
8.704952 0.56669598
8.70085 0.54979177
8.696748 0.53391578
8.692646 0.51922432
8.688544 0.50589874
8.684442 0.49422807
8.68034 0.48465991
8.676238 0.47780789
8.672136 0.47441315
8.668034 0.47526534
8.663932 0.48109665
8.65983 0.49246655
8.655728 0.50965618
8.651626 0.53258878
8.647524 0.56078689
8.643422 0.59337108
8.63932 0.62909758
8.635218 0.66642776
8.631116 0.70361908
8.627014 0.73882699
8.622911 0.77020867
8.618809 0.79602224
8.614707 0.81471793
8.610605 0.82501955
8.606503 0.82599553
8.602401 0.81711819
8.598299 0.7983088
8.594197 0.76996469
8.590095 0.73296396
8.585993 0.68864384
8.581891 0.63875081
8.577789 0.58536304
8.573687 0.53078913
8.569585 0.47745023
8.565483 0.42775394
8.561381 0.38396987
8.557279 0.34811526
8.553177 0.32185755
8.549075 0.30643828
8.544972 0.30262039
8.54087 0.31065881
8.536768 0.33029324
8.532666 0.36076129
8.528564 0.40083036
8.524462 0.44884657
8.52036 0.50279958
8.516258 0.56040184
8.512156 0.6191805
8.508054 0.67657973
8.503952 0.73007035
8.49985 0.77726329
8.495748 0.81602223
8.491646 0.84457078
8.487544 0.86158846
8.483442 0.86628969
8.47934 0.85847961
8.475238 0.83858067
8.471136 0.8076251
8.467034 0.76720984
8.462931 0.71941325
8.458829 0.66667633
8.454727 0.61165454
8.450625 0.55705036
8.446523 0.50543903
8.442421 0.45910197
8.438319 0.41988242
8.434217 0.38907628
8.430115 0.36736849
8.426013 0.35482073
8.421911 0.35091126
8.417809 0.35462228
8.413707 0.36456482
8.409605 0.37912699
8.405503 0.39662855
8.401401 0.41546428
8.397299 0.43422031
8.393197 0.45175204
8.389095 0.46721845
8.384992 0.48007451
8.38089 0.49003056
8.376788 0.49699223
8.372686 0.50099679
8.368584 0.50216066
8.364482 0.50064807
8.36038 0.49666474
8.356278 0.49047233
8.352176 0.48241407
8.348074 0.47293767
8.343972 0.46260227
8.33987 0.45205989
8.335768 0.44200839
8.331666 0.43312094
8.327564 0.42596464
8.323462 0.42092505
8.31936 0.41815499
8.315258 0.41756229
8.311156 0.4188445
8.307054 0.4215692
8.302951 0.42528872
8.298849 0.42967036
8.294747 0.43461785
8.290645 0.44035975
8.286543 0.44748449
8.282441 0.45690953
8.278339 0.46978315
8.274237 0.48732803
8.270135 0.51064626
8.266033 0.54051239
8.261931 0.57718419
8.257829 0.62025976
8.253727 0.66860399
8.249625 0.72035847
8.245523 0.77303846
8.241421 0.82370889
8.237319 0.86922153
8.233217 0.9064875
8.229115 0.93275514
8.225013 0.94586276
8.22091 0.94443913
8.216808 0.92803123
8.212706 0.89714783
8.208604 0.85321715
8.204502 0.7984666
8.2004 0.73574049
8.196298 0.66827689
8.192196 0.59946733
8.188094 0.53262206
8.183992 0.47076046
8.17989 0.41644086
8.175788 0.37163852
8.171686 0.33767449
8.167584 0.31519388
8.163482 0.30418816
8.15938 0.30405469
8.155278 0.31368536
8.151176 0.33157623
8.147074 0.35595004
8.142971 0.384884
8.138869 0.41643507
8.134767 0.44875614
8.130665 0.48019711
8.126563 0.50938629
8.122461 0.53528986
8.118359 0.55724812
8.114257 0.57498947
8.110155 0.58862313
8.106053 0.59861153
8.101951 0.60572253
8.097849 0.61096071
8.093747 0.61547697
8.089645 0.62045724
8.085543 0.62699429
8.081441 0.63595132
8.077339 0.64783126
8.073237 0.66266955
8.069135 0.67996997
8.065033 0.69870056
8.06093 0.71736041
8.056828 0.73411794
8.052726 0.74700927
8.048624 0.75417415
8.044522 0.75409749
8.04042 0.74582148
8.036318 0.7290952
8.032216 0.704437
8.028114 0.67309761
8.024012 0.63692759
8.01991 0.59816662
8.015808 0.55918488
8.011706 0.52221257
8.007604 0.48909536
8.003502 0.46110806
7.9994 0.43884983
7.995298 0.42223158
7.991196 0.41055306
7.987094 0.40265498
7.982991 0.39712222
7.978889 0.39250865
7.974787 0.38755265
7.970685 0.38135581
7.966583 0.37350335
7.962481 0.36411397
7.958379 0.35381662
7.954277 0.34366167
7.950175 0.33498149
7.946073 0.32922157
7.941971 0.32776539
7.937869 0.33177546
7.933767 0.34206946
7.929665 0.35904437
7.925563 0.38265438
7.921461 0.41244123
7.917359 0.44760836
7.913257 0.48712602
7.909155 0.52985057
7.905053 0.57464133
7.90095 0.62045942
7.896848 0.66643727
7.892746 0.71191159
7.888644 0.75641884
7.884542 0.79965683
7.88044 0.84142071
7.876338 0.88152419
7.872236 0.91971862
7.868134 0.9556219
7.864032 0.98866775
7.85993 1.0180834
7.855828 1.0429003
7.851726 1.0619989
7.847624 1.0741841
7.843522 1.0782858
7.83942 1.0732749
7.835318 1.0583825
7.831216 1.0332102
7.827114 0.99781933
7.823012 0.95278638
7.818909 0.89921867
7.814807 0.83872431
7.810705 0.77333744
7.806603 0.70540352
7.802501 0.63743331
7.798399 0.57193783
7.794297 0.51125796
7.790195 0.45740313
7.786093 0.4119127
7.781991 0.3757515
7.777889 0.34924865
7.773787 0.33208483
7.769685 0.32333014
7.765583 0.32152982
7.761481 0.3248317
7.757379 0.33114497
7.753277 0.33831662
7.749175 0.34430943
7.745073 0.34736503
7.74097 0.34613613
7.736868 0.33977549
7.732766 0.32797431
7.728664 0.31094846
7.724562 0.28937777
7.72046 0.2643091
7.716358 0.23703782
7.712256 0.20898381
7.708154 0.18157723
7.704052 0.15616572
7.69995 0.13394978
7.695848 0.11594775
7.691746 0.10298634
7.687644 0.095709111
7.683542 0.094593144
7.67944 0.099964271
7.675338 0.1120031
7.671236 0.13073759
7.667134 0.15602167
7.663032 0.18750376
7.658929 0.22459183
7.654827 0.26642413
7.650725 0.31185441
7.646623 0.35945979
7.642521 0.40757613
7.638419 0.45436249
7.634317 0.49789183
7.630215 0.53626152
7.626113 0.56771398
7.622011 0.5907559
7.617909 0.60426442
7.613807 0.60756912
7.609705 0.60050147
7.605603 0.58340635
7.601501 0.55711425
7.597399 0.52287671
7.593297 0.48227125
7.589195 0.4370851
7.585093 0.38918894
7.58099 0.34041246
7.576888 0.29243304
7.572786 0.24668662
7.568684 0.20430692
7.564582 0.16609577
7.56048 0.13252335
7.556378 0.10375444
7.552276 0.079694101
7.548174 0.060045328
7.544072 0.044370936
7.53997 0.032153167
7.535868 0.022845751
7.531766 0.015915453
7.527664 0.010871848
7.523562 0.0072856841
7.51946 0.0047975659
7.515358 0.0031190627
7.511256 0.0020289473
7.507154 0.0013667541
7.503052 0.0010257933
7.498949 0.00094708691
7.494847 0.0011152998
7.490745 0.001557069
7.486643 0.002341842
7.482541 0.0035846227
7.478439 0.0054496913
7.474337 0.0081538284
7.470235 0.011967047
7.466133 0.017208662
7.462031 0.024236308
7.457929 0.033425956
7.453827 0.045141697
7.449725 0.059695439
7.445623 0.077298507
7.441521 0.098009182
7.437419 0.12168243
7.433317 0.14792932
7.429215 0.17609457
7.425113 0.20525933
7.421011 0.23427455
7.416908 0.26182588
7.412806 0.28652682
7.408704 0.30703173
7.404602 0.32215619
7.4005 0.33099007
7.396398 0.33298809
7.392296 0.32802556
7.388194 0.31641126
7.384092 0.29885562
7.37999 0.27639882
7.375888 0.25030885
7.371786 0.22196345
7.367684 0.19273118
7.363582 0.16386559
7.35948 0.13642337
7.355378 0.11121287
7.351276 0.088774166
7.347174 0.069387842
7.343072 0.053106226
7.338969 0.039799056
7.334867 0.029205547
7.330765 0.020985684
7.326663 0.014765433
7.322561 0.010172661
7.318459 0.006862598
7.314357 0.0045332331
7.310255 0.002932208
7.306153 0.0018571855
7.302051 0.0011518807
7.297949 0.00069971884
7.293847 0.00041653165
7.289745 0.00024348855
7.285643 0.00014077872
7.281541 8.2509168e-05
7.277439 5.2760282e-05
7.273337 4.2893194e-05
7.269235 4.9955454e-05
7.265133 7.6072827e-05
7.261031 0.00012888625
7.256928 0.00022298674
7.252826 0.00038245447
7.248724 0.00064459069
7.244622 0.001064872
7.24052 0.0017231325
7.236418 0.0027306738
7.232316 0.004237746
7.228214 0.0064405217
7.224112 0.0095860855
7.22001 0.013973834
7.215908 0.019951264
7.211806 0.027902324
7.207704 0.038227
7.203602 0.051311851
7.1995 0.067492812
7.195398 0.087013355
7.191296 0.10998317
7.187194 0.13634401
7.183092 0.16585
7.178989 0.19806901
7.174887 0.23240939
7.170785 0.26817244
7.166683 0.30462605
7.162581 0.34108973
7.158479 0.37701702
7.154377 0.41205893
7.150275 0.44609322
7.146173 0.47920846
7.142071 0.51163941
7.137969 0.54365954
7.133867 0.57544662
7.129765 0.60694426
7.125663 0.63774683
7.121561 0.66703343
7.117459 0.69357006
7.113357 0.71578788
7.109255 0.73193199
7.105153 0.74026156
7.101051 0.73927213
7.096948 0.72790541
7.092846 0.70571345
7.088744 0.67295102
7.084642 0.63058237
7.08054 0.58020228
7.076438 0.52388517
7.072336 0.4639863
7.068234 0.4029245
7.064132 0.34297627
7.06003 0.28610595
7.055928 0.23384866
7.051826 0.18725278
7.047724 0.14687941
7.043622 0.11284891
7.03952 0.084920162
7.035418 0.062586667
7.031316 0.045175124
7.027214 0.031934892
7.023112 0.022111199
7.01901 0.014998641
7.014907 0.0099751299
7.010805 0.0065189033
7.006703 0.0042123785
7.002601 0.0027373876
6.998499 0.001865665
6.994397 0.0014481413
6.990295 0.0014054193
6.986193 0.0017209831
6.982091 0.0024379383
6.977989 0.0036590717
6.973887 0.0055496494
6.969785 0.0083414743
6.965683 0.012336423
6.961581 0.017907129
6.957479 0.02549228
6.953377 0.035584102
6.949275 0.048705924
6.945173 0.06537884
6.941071 0.086077546
6.936968 0.11117749
6.932866 0.14089699
6.928764 0.17524
6.924662 0.21394615
6.92056 0.25645523
6.916458 0.30189262
6.912356 0.34908055
6.908254 0.39657748
6.904152 0.44274492
6.90005 0.48583769
6.895948 0.52411098
6.891846 0.55593555
6.887744 0.57991139
6.883642 0.59497028
6.87954 0.60045882
6.875438 0.59619546
6.871336 0.58249732
6.867234 0.5601754
6.863132 0.53049913
6.85903 0.49513381
6.854927 0.45605589
6.850825 0.41545263
6.846723 0.37561241
6.842621 0.33881195
6.838519 0.30720532
6.834417 0.28271801
6.830315 0.26694849
6.826213 0.26107836
6.822111 0.26579318
6.818009 0.28121688
6.813907 0.30686505
6.809805 0.34162452
6.805703 0.38376808
6.801601 0.43101286
6.797499 0.48062806
6.793397 0.529593
6.789295 0.57479883
6.785193 0.61328002
6.781091 0.64245439
6.776988 0.6603462
6.772886 0.66576614
6.768784 0.65842557
6.764682 0.63896988
6.76058 0.60892617
6.756478 0.57057149
6.752376 0.52673752
6.748274 0.48057499
6.744172 0.43530354
6.74007 0.39397226
6.735968 0.35925106
6.731866 0.33326682
6.727764 0.317491
6.723662 0.31267917
6.71956 0.31885874
6.715458 0.33535849
6.711356 0.36087352
6.707254 0.39355953
6.703152 0.43115142
6.69905 0.47110147
6.694947 0.5107321
6.690845 0.54739681
6.686743 0.57864085
6.682641 0.60235196
6.678539 0.61689
6.674437 0.62118499
6.670335 0.61479475
6.666233 0.59791672
6.662131 0.57135287
6.658029 0.53643153
6.653927 0.49489445
6.649825 0.44876131
6.645723 0.40018526
6.641621 0.3513138
6.637519 0.30416713
6.633417 0.26054259
6.629315 0.22194969
6.625213 0.18957543
6.621111 0.16427548
6.617009 0.14658444
6.612906 0.13673689
6.608804 0.13469234
6.604702 0.14015901
6.6006 0.15261497
6.596498 0.17132839
6.592396 0.19538115
6.588294 0.22370119
6.584192 0.25510807
6.58009 0.28837359
6.575988 0.32229544
6.571886 0.35577735
6.567784 0.38790607
6.563682 0.41801329
6.55958 0.44571139
6.555478 0.4708952
6.551376 0.49370709
6.547274 0.51446886
6.543172 0.53359014
6.53907 0.55146738
6.534967 0.56838944
6.530865 0.58446492
6.526763 0.59958274
6.522661 0.61341195
6.518559 0.62544089
6.514457 0.63504953
6.510355 0.6416047
6.506253 0.64456503
6.502151 0.64358167
6.498049 0.638582
6.493947 0.62982546
6.489845 0.61792443
6.485743 0.60382668
6.481641 0.58876017
6.477539 0.57414532
6.473437 0.56148332
6.469335 0.55223219
6.465233 0.54768362
6.461131 0.54885325
6.457029 0.55639526
6.452926 0.57054836
6.448824 0.59111591
6.444722 0.61747891
6.44062 0.64863696
6.436518 0.68327087
6.432416 0.71982038
6.428314 0.75657184
6.424212 0.7917524
6.42011 0.82362837
6.416008 0.85060561
6.411906 0.87132805
6.407804 0.88476834
6.403702 0.89030181
6.3996 0.88775355
6.395498 0.87740943
6.391396 0.85998521
6.387294 0.83655387
6.383192 0.80843827
6.37909 0.77708303
6.374987 0.74392375
6.370885 0.71027258
6.366783 0.67723585
6.362681 0.64567301
6.358579 0.61619724
6.354477 0.58921002
6.350375 0.56495538
6.346273 0.54357731
6.342171 0.52516541
6.338069 0.50977911
6.333967 0.49744859
6.329865 0.48815765
6.325763 0.48181969
6.321661 0.47825988
6.317559 0.47721499
6.313457 0.47835677
6.309355 0.48133812
6.305253 0.48585367
6.301151 0.49170145
6.297049 0.49883046
6.292946 0.50736085
6.288844 0.51756896
6.284742 0.52983705
6.28064 0.54457525
6.276538 0.56212963
6.272436 0.58269333
6.268334 0.60623744
6.264232 0.63247429
6.26013 0.66085947
6.256028 0.69063159
6.251926 0.72088205
6.247824 0.75064243
6.243722 0.77897492
6.23962 0.80505225
6.235518 0.82821652
6.231416 0.84801133
6.227314 0.86418622
6.223212 0.87667731
6.21911 0.88557047
6.215008 0.89105542
6.210905 0.89337834
6.206803 0.89279921
6.202701 0.88955796
6.198599 0.88385098
6.194497 0.87581756
6.190395 0.86553472
6.186293 0.85301857
6.182191 0.83823069
6.178089 0.82108937
6.173987 0.80148633
6.169885 0.77931074
6.165783 0.75448169
6.161681 0.72699
6.157579 0.69694765
6.153477 0.6646409
6.149375 0.63058034
6.145273 0.59553914
6.141171 0.5605699
6.137069 0.52699139
6.132966 0.49633943
6.128864 0.47028002
6.124762 0.45048888
6.12066 0.43850645
6.116558 0.43558261
6.112456 0.44252861
6.108354 0.45959439
6.104252 0.48638821
6.10015 0.52185133
6.096048 0.56429404
6.091946 0.61149246
6.087844 0.66083732
6.083742 0.70951973
6.07964 0.75473405
6.075538 0.79387608
6.071436 0.82471666
6.067334 0.84553425
6.063232 0.85519727
6.05913 0.85319362
6.055028 0.83961235
6.050925 0.81508701
6.046823 0.78071392
6.042721 0.73795803
6.038619 0.68855782
6.034517 0.63443678
6.030415 0.57762533
6.026313 0.52019395
6.022211 0.4641953
6.018109 0.41161265
6.014007 0.36431157
6.009905 0.32399243
6.005803 0.29214254
6.001701 0.26998757
5.997599 0.25844312
5.993497 0.25806806
5.989395 0.26902257
5.985293 0.29103487
5.981191 0.32338141
5.977089 0.36488626
5.972986 0.41394473
5.968884 0.4685752
5.964782 0.52650001
5.96068 0.58525302
5.956578 0.64230727
5.952476 0.6952124
5.948374 0.74172958
5.944272 0.77995114
5.94017 0.80839397
5.936068 0.82605944
5.931966 0.83245763
5.927864 0.82759812
5.923762 0.81195416
5.91966 0.78640858
5.915558 0.75219077
5.911456 0.71081159
5.907354 0.66400085
5.903252 0.61364846
5.89915 0.56174785
5.895048 0.51033897
5.890945 0.46144814
5.886843 0.41702349
5.882741 0.37886702
5.878639 0.34856647
5.874537 0.32743201
5.870435 0.31644368
5.866333 0.31621486
5.862231 0.32697536
5.858129 0.34857522
5.854027 0.3805073
5.849925 0.42194403
5.845823 0.47178163
5.841721 0.52868483
5.837619 0.59112587
5.833517 0.65741434
5.829415 0.72571832
5.825313 0.79408117
5.821211 0.86044221
5.817109 0.92267127
5.813007 0.97862668
5.808904 1.0262432
5.804802 1.0636501
5.8007 1.0893139
5.796598 1.1021909
5.792496 1.1018709
5.788394 1.0886896
5.784292 1.0637881
5.78019 1.0291018
5.776088 0.98727162
5.771986 0.94147599
5.767884 0.89519766
5.763782 0.85194481
5.75968 0.81495554
5.755578 0.78691702
5.751476 0.76973062
5.747374 0.76434956
5.743272 0.77070777
5.73917 0.78774807
5.735068 0.8135461
5.730965 0.84551521
5.726863 0.88066788
5.722761 0.915903
5.718659 0.94828613
5.714557 0.97529203
5.710455 0.99498517
5.706353 1.0061232
5.702251 1.0081796
5.698149 1.0012928
5.694047 0.98615704
5.689945 0.96387782
5.685843 0.93581415
5.681741 0.90343014
5.677639 0.86817116
5.673537 0.83137349
5.669435 0.79420862
5.665333 0.75765676
5.661231 0.72250024
5.657129 0.68932663
5.653027 0.65853322
5.648924 0.63032866
5.644822 0.60473247
5.64072 0.58157755
5.636618 0.56052314
5.632516 0.54108546
5.628414 0.52269024
5.624312 0.50474613
5.62021 0.48673201
5.616108 0.46828597
5.612006 0.44928058
5.607904 0.42986906
5.603802 0.41049041
5.5997 0.39182756
5.595598 0.37472095
5.591496 0.36004758
5.587394 0.34858263
5.583292 0.34086442
5.57919 0.33708393
5.575088 0.33701733
5.570985 0.3400131
5.566883 0.34503784
5.562781 0.35077557
5.558679 0.35576743
5.554577 0.3585731
5.550475 0.35793196
5.546373 0.35290311
5.542271 0.34296681
5.538169 0.32807662
5.534067 0.30865907
5.529965 0.28556522
5.525863 0.25998529
5.521761 0.23334081
5.517659 0.20717059
5.513557 0.18302451
5.509455 0.16237541
5.505353 0.14655437
5.501251 0.136709
5.497149 0.13378051
5.493047 0.13849226
5.488944 0.15134249
5.484842 0.17259497
5.48074 0.20226418
5.476638 0.24009534
5.472536 0.28554279
5.468434 0.33775263
5.464332 0.39555671
5.46023 0.45748468
5.456128 0.52179877
5.452026 0.58655348
5.447924 0.64967903
5.443822 0.70908431
5.43972 0.76277257
5.435618 0.80896122
5.431516 0.84619598
5.427414 0.87344988
5.423312 0.89019747
5.41921 0.89645675
5.415108 0.89279258
5.411006 0.88027888
5.406903 0.8604199
5.402801 0.83503563
5.398699 0.8061202
5.394597 0.77568627
5.390495 0.74561061
5.386393 0.71749697
5.382291 0.6925704
5.378189 0.67161352
5.374087 0.65494956
5.369985 0.64247084
5.365883 0.63370588
5.361781 0.6279138
5.357679 0.6241929
5.353577 0.6215902
5.349475 0.61920101
5.345373 0.61625032
5.341271 0.61215133
5.337169 0.60653882
5.333067 0.5992774
5.328964 0.59044578
5.324862 0.58029936
5.32076 0.56921508
5.316658 0.55762378
5.312556 0.54593833
5.308454 0.53448692
5.304352 0.52346245
5.30025 0.51289796
5.296148 0.50267477
5.292046 0.49256512
5.287944 0.4823045
5.283842 0.4716826
5.27974 0.46063668
5.275638 0.44932915
5.271536 0.43819212
5.267434 0.42792697
5.263332 0.41945355
5.25923 0.41381302
5.255128 0.41203608
5.251026 0.41499477
5.246923 0.42325928
5.242821 0.43698065
5.238719 0.45581684
5.234617 0.47891298
5.230515 0.50493951
5.226413 0.53218382
5.222311 0.55868482
5.218209 0.58239501
5.214107 0.60135262
5.210005 0.61384615
5.205903 0.61855604
5.201801 0.61466147
5.197699 0.60190489
5.193597 0.58061137
5.189495 0.55166436
5.185393 0.516443
5.181291 0.47672929
5.177189 0.43459434
5.173087 0.39227415
5.168984 0.35204368
5.164882 0.31609675
5.16078 0.28643655
5.156678 0.26477913
5.152576 0.25247059
5.148474 0.25041734
5.144372 0.25902975
5.14027 0.2781808
5.136168 0.3071839
5.132066 0.34479659
5.127964 0.38925743
5.123862 0.43836376
5.11976 0.48959393
5.115658 0.54027263
5.111556 0.5877706
5.107454 0.62972221
5.103352 0.66423807
5.09925 0.69008589
5.095148 0.70681362
5.091046 0.71479322
5.086943 0.71517328
5.082841 0.70974028
5.078739 0.70070168
5.074637 0.69041623
5.070535 0.68110527
5.066433 0.67458315
5.062331 0.67204251
5.058229 0.67392384
5.054127 0.67988622
5.050025 0.68888276
5.045923 0.69932918
5.041821 0.70934133
5.037719 0.71700826
5.033617 0.72066317
5.029515 0.71911598
5.025413 0.71181758
5.021311 0.69893664
5.017209 0.6813425
5.013107 0.6605016
5.009005 0.638306
5.004902 0.61686124
5.0008 0.59826428
4.996698 0.58440077
4.992596 0.57678522
4.988494 0.57645835
4.984392 0.58394532
4.98029 0.59926861
4.976188 0.62200168
4.972086 0.65134527
4.967984 0.68620893
4.963882 0.72528352
4.95978 0.76709719
4.955678 0.81005442
4.951576 0.85246387
4.947474 0.89256454
4.943372 0.92856087
4.93927 0.95867452
4.935168 0.98121622
4.931066 0.99467517
4.926963 0.9978178
4.922861 0.98978424
4.918759 0.97016905
4.914657 0.939074
4.910555 0.89712396
4.906453 0.84544181
4.902351 0.78558337
4.898249 0.71943851
4.894147 0.64910828
4.890045 0.57676999
4.885943 0.50454351
4.881841 0.43437017
4.877739 0.3679146
4.873637 0.30649579
4.869535 0.25105078
4.865433 0.20213048
4.861331 0.15992425
4.857229 0.12430706
4.853127 0.094902082
4.849025 0.071150597
4.844922 0.052382214
4.84082 0.037879284
4.836718 0.026931452
4.832616 0.018878255
4.828514 0.013139448
4.824412 0.0092342539
4.82031 0.0067917215
4.816208 0.005554639
4.812106 0.005379482
4.808004 0.0062341572
4.803902 0.0081945132
4.7998 0.011439616
4.795698 0.016244876
4.791596 0.022971307
4.787494 0.032048951
4.783392 0.043952521
4.77929 0.059168025
4.775188 0.078150318
4.771086 0.10127308
4.766983 0.12877445
4.762881 0.16070335
4.758779 0.19687234
4.754677 0.23682364
4.750575 0.27981387
4.746473 0.32482188
4.742371 0.37058146
4.738269 0.41563796
4.734167 0.45842505
4.730065 0.49735602
4.725963 0.53092202
4.721861 0.55778982
4.717759 0.57689169
4.713657 0.58750135
4.709555 0.5892907
4.705453 0.58236424
4.701351 0.56726817
4.697249 0.54497292
4.693147 0.51682877
4.689045 0.48449489
4.684942 0.44984459
4.68084 0.4148506
4.676738 0.38145699
4.672636 0.3514461
4.668534 0.32631044
4.664432 0.30714091
4.66033 0.29454191
4.656228 0.28858323
4.652126 0.28879563
4.648024 0.29421367
4.643922 0.30346461
4.63982 0.31489773
4.635718 0.32674318
4.631616 0.33728606
4.627514 0.34503857
4.623412 0.34889268
4.61931 0.34823723
4.615208 0.34302704
4.611106 0.33379677
4.607004 0.32161829
4.602901 0.30800618
4.598799 0.29478109
4.594697 0.28390402
4.590595 0.2772965
4.586493 0.27666174
4.582391 0.28332077
4.578289 0.29807599
4.574187 0.32111246
4.570085 0.35194535
4.565983 0.38941947
4.561881 0.4317642
4.557779 0.47670342
4.553677 0.52161567
4.549575 0.56373446
4.545473 0.6003733
4.541371 0.62915559
4.537269 0.6482264
4.533167 0.65642362
4.529065 0.6533881
4.524962 0.63959918
4.52086 0.61632944
4.516758 0.58552253
4.512656 0.54960639
4.508554 0.51126205
4.504452 0.47317283
4.50035 0.43778038
4.496248 0.40707243
4.492146 0.382423
4.488044 0.36449908
4.483942 0.35324074
4.47984 0.34791331
4.475738 0.34722349
4.471636 0.34948453
4.467534 0.35281132
4.463432 0.35532373
4.45933 0.35533623
4.455228 0.35151449
4.451126 0.34298362
4.447024 0.32937971
4.442921 0.31084294
4.438819 0.28795811
4.434717 0.26165444
4.430615 0.23308027
4.426513 0.20347041
4.422411 0.17402227
4.418309 0.14579423
4.414207 0.11963425
4.410105 0.096142324
4.406003 0.075664645
4.401901 0.058314123
4.397799 0.044009391
4.393697 0.032523699
4.389595 0.023535975
4.385493 0.016677811
4.381391 0.011572323
4.377289 0.0078628999
4.373187 0.005231765
4.369085 0.0034095306
4.364982 0.0021775323
4.36088 0.0013652955
4.356778 0.00084505024
4.352676 0.00052506371
4.348574 0.00034311602
4.344472 0.00026097887
4.34037 0.00026052419
4.336268 0.00034163389
4.332166 0.00052223526
4.328064 0.00084029679
4.323962 0.0013577314
4.31986 0.002165876
4.315758 0.0033920344
4.311656 0.0052061259
4.307554 0.0078261655
4.303452 0.011520861
4.29935 0.016607254
4.295248 0.023441195
4.291146 0.032398769
4.287044 0.043847366
4.282941 0.058106531
4.278839 0.075400347
4.274737 0.095805308
4.270635 0.11919971
4.266533 0.14522205
4.262431 0.17324692
4.258329 0.20238581
4.254227 0.23151853
4.250125 0.25935681
4.246023 0.28453758
4.241921 0.30573804
4.237819 0.32180059
4.233717 0.33185311
4.229615 0.33540919
4.225513 0.33243508
4.221411 0.32337415
4.217309 0.3091248
4.213207 0.29097447
4.209105 0.2704969
4.205003 0.24942443
4.2009 0.22950844
4.196798 0.2123813
4.192696 0.19943123
4.188594 0.19169901
4.184492 0.18980254
4.18039 0.193893
4.176288 0.20364415
4.172186 0.21827537
4.168084 0.23660748
4.163982 0.2571489
4.15988 0.27820795
4.155778 0.29802383
4.151676 0.31490677
4.147574 0.32737473
4.143472 0.33427346
4.13937 0.33486681
4.135268 0.32888721
4.131166 0.31654048
4.127064 0.29846503
4.122961 0.27565124
4.118859 0.24933217
4.114757 0.22085981
4.110655 0.19158209
4.106553 0.16273472
4.102451 0.13535821
4.098349 0.11024602
4.094247 0.087924923
4.090145 0.068664108
4.086043 0.052506737
4.081941 0.039315787
4.077839 0.028826039
4.073737 0.020695163
4.069635 0.014548499
4.065533 0.010014592
4.061431 0.006750151
4.057329 0.0044551171
4.053227 0.0028791879
4.049125 0.0018219923
4.045023 0.0011289815
4.04092 0.00068500383
4.036818 0.00040697161
4.032716 0.00023675697
4.028614 0.00013486792
4.024512 7.5228426e-05
4.02041 4.1086294e-05
4.016308 2.1972133e-05
4.012206 1.150865e-05
4.008104 5.8989951e-06
4.004002 2.9642598e-06
3.9999 1.4585103e-06
3.995798 7.026831e-07
3.991696 3.306744e-07
3.987594 1.535274e-07
3.983492 7.08588e-08
3.97939 2.95245e-08
3.975288 1.18098e-08
3.971186 5.9049e-09
3.967084 0
3.962981 0
3.958879 0
3.954777 0
3.950675 0
3.946573 0
3.942471 0
3.938369 0
3.934267 0
3.930165 0
3.926063 0
3.921961 0
3.917859 0
3.913757 0
3.909655 5.9049e-09
3.905553 1.18098e-08
3.901451 3.54294e-08
3.897349 7.67637e-08
3.893247 1.653372e-07
3.889145 3.54294e-07
3.885043 7.499223e-07
3.88094 1.5529887e-06
3.876838 3.1591215e-06
3.872736 6.2769087e-06
3.868634 1.2211333e-05
3.864532 2.3277116e-05
3.86043 4.3436444e-05
3.856328 7.9379571e-05
3.852226 0.00014204237
3.848124 0.00024887973
3.844022 0.00042700103
3.83992 0.00071734497
3.835818 0.0011800293
3.831716 0.001900746
3.827614 0.0029979177
3.823512 0.0046300026
3.81941 0.0070017765
3.815308 0.010368125
3.811206 0.015033403
3.807104 0.0213442
3.803002 0.029673422
3.798899 0.040394352
3.794797 0.053844197
3.790695 0.07027849
3.786593 0.089819617
3.782491 0.1124049
3.778389 0.13774141
3.774287 0.16527572
3.770185 0.19418642
3.766083 0.22340553
3.761981 0.2516716
3.757879 0.27761299
3.753777 0.29985452
3.749675 0.31713683
3.745573 0.32843392
3.741471 0.33305394
3.737369 0.33070931
3.733267 0.3215463
3.729165 0.30612997
3.725063 0.28538652
3.72096 0.26051115
3.716858 0.23285439
3.712756 0.20380169
3.708654 0.17466119
3.704552 0.14657175
3.70045 0.12043963
3.696348 0.096906702
3.692246 0.076349017
3.688144 0.058900415
3.684042 0.044493699
3.67994 0.032911214
3.675838 0.02383716
3.671736 0.016905593
3.667634 0.011740093
3.663532 0.0079832181
3.65943 0.0053155674
3.655328 0.0034656685
3.651226 0.0022125306
3.647124 0.0013831106
3.643022 0.00084662094
3.638919 0.00050744349
3.634817 0.00029781954
3.630715 0.00017115353
3.626613 9.6308919e-05
3.622511 5.3067336e-05
3.618409 2.863286e-05
3.614307 1.5128354e-05
3.610205 7.8239925e-06
3.606103 3.9621879e-06
3.602001 1.9663317e-06
3.597899 9.565938e-07
3.593797 4.546773e-07
3.589695 2.125764e-07
3.585593 9.44784e-08
3.581491 4.13343e-08
3.577389 1.77147e-08
3.573287 5.9049e-09
3.569185 5.9049e-09
3.565083 0
3.56098 0
3.556878 0
3.552776 0
3.548674 0
3.544572 0
3.54047 0
3.536368 0
3.532266 0
3.528164 0
3.524062 0
3.51996 0
3.515858 0
3.511756 0
3.507654 0
3.503552 0
3.49945 0
3.495348 0
3.491246 0
3.487144 0
3.483042 0
3.478939 0
3.474837 0
3.470735 0
3.466633 0
3.462531 0
3.458429 0
3.454327 0
3.450225 0
3.446123 0
3.442021 0
3.437919 0
3.433817 0
3.429715 0
3.425613 0
3.421511 0
3.417409 0
3.413307 0
3.409205 0
3.405103 0
3.401001 0
3.396898 0
3.392796 0
3.388694 0
3.384592 0
3.38049 0
3.376388 0
3.372286 0
3.368184 0
3.364082 0
3.35998 0
3.355878 0
3.351776 0
3.347674 0
3.343572 0
3.33947 0
3.335368 0
3.331266 0
3.327164 0
3.323062 0
3.318959 0
3.314857 0
3.310755 0
3.306653 0
3.302551 0
3.298449 0
3.294347 0
3.290245 0
3.286143 0
3.282041 0
3.277939 0
3.273837 0
3.269735 0
3.265633 0
3.261531 0
3.257429 0
3.253327 0
3.249225 0
3.245123 0
3.241021 0
3.236918 0
3.232816 0
3.228714 0
3.224612 0
3.22051 0
3.216408 0
3.212306 0
3.208204 0
3.204102 0
3.2 0
