# Supplementary material for: Structural motifs of gold cluster anions with 17 to 69 atoms
Source: Nat Commun. 2026 Apr 10;17:5099. doi: 10.1038/s41467-026-71649-9 (PMC13246909; doi:10.1038/s41467-026-71649-9)
Supplement: Supplementary file 5 — Source Data [file 41467_2026_71649_MOESM5_ESM.zip › SupplementaryFigure2/19_th_revPBE.dat]

11.57 0
11.565898 0
11.561796 0
11.557694 0
11.553592 0
11.54949 0
11.545388 0
11.541286 0
11.537184 0
11.533082 0
11.528979 0
11.524877 0
11.520775 0
11.516673 0
11.512571 0
11.508469 0
11.504367 0
11.500265 0
11.496163 0
11.492061 0
11.487959 0
11.483857 0
11.479755 0
11.475653 0
11.471551 0
11.467449 0
11.463347 0
11.459245 0
11.455143 0
11.451041 0
11.446938 0
11.442836 0
11.438734 0
11.434632 0
11.43053 0
11.426428 0
11.422326 0
11.418224 0
11.414122 0
11.41002 0
11.405918 0
11.401816 0
11.397714 0
11.393612 0
11.38951 0
11.385408 0
11.381306 0
11.377204 0
11.373102 0
11.368999 0
11.364897 0
11.360795 0
11.356693 0
11.352591 0
11.348489 0
11.344387 0
11.340285 0
11.336183 0
11.332081 0
11.327979 0
11.323877 0
11.319775 0
11.315673 0
11.311571 0
11.307469 0
11.303367 0
11.299265 0
11.295163 0
11.291061 0
11.286958 0
11.282856 0
11.278754 0
11.274652 0
11.27055 0
11.266448 0
11.262346 0
11.258244 0
11.254142 0
11.25004 0
11.245938 0
11.241836 0
11.237734 0
11.233632 0
11.22953 0
11.225428 0
11.221326 0
11.217224 0
11.213122 0
11.20902 0
11.204917 0
11.200815 0
11.196713 0
11.192611 0
11.188509 0
11.184407 0
11.180305 0
11.176203 0
11.172101 0
11.167999 0
11.163897 0
11.159795 0
11.155693 0
11.151591 0
11.147489 0
11.143387 0
11.139285 0
11.135183 0
11.131081 0
11.126978 0
11.122876 0
11.118774 0
11.114672 0
11.11057 0
11.106468 0
11.102366 5.9049e-09
11.098264 1.18098e-08
11.094162 2.36196e-08
11.09006 5.31441e-08
11.085958 1.18098e-07
11.081856 2.598156e-07
11.077754 5.550606e-07
11.073652 1.1573604e-06
11.06955 2.3737698e-06
11.065448 4.7534445e-06
11.061346 9.3356469e-06
11.057244 1.7944991e-05
11.053142 3.3776028e-05
11.04904 6.2261266e-05
11.044937 0.00011236434
11.040835 0.00019856998
11.036733 0.00034361204
11.032631 0.00058221724
11.028529 0.0009659885
11.024427 0.001569363
11.020325 0.0024965445
11.016223 0.0038888431
11.012121 0.0059315252
11.008019 0.0088588676
11.003917 0.012955528
10.999815 0.018552281
10.995713 0.02601386
10.991611 0.035717205
10.987509 0.048019249
10.983407 0.063214771
10.979305 0.081486758
10.975203 0.10285389
10.971101 0.1271217
10.966998 0.15384518
10.962896 0.18231121
10.958794 0.2115476
10.954692 0.24036325
10.95059 0.26741964
10.946488 0.29132905
10.942386 0.31077032
10.938284 0.32460898
10.934182 0.33200665
10.93008 0.33250508
10.925978 0.32607315
10.921876 0.31311009
10.917774 0.29440443
10.913672 0.27105465
10.90957 0.24436254
10.905468 0.21571367
10.901366 0.18646012
10.897264 0.15781908
10.893162 0.13079716
10.88906 0.10614569
10.884957 0.084347393
10.880855 0.065630578
10.876753 0.050004152
10.872651 0.037305351
10.868549 0.027252194
10.864447 0.019493823
10.860345 0.013653936
10.856243 0.0093644864
10.852141 0.0062889075
10.848039 0.004135538
10.843937 0.0026628914
10.839835 0.0016789638
10.835733 0.001036558
10.831631 0.00062662799
10.827529 0.00037093401
10.823427 0.00021500331
10.819325 0.00012202476
10.815223 6.7817777e-05
10.811121 3.6905625e-05
10.807019 1.9663317e-05
10.802916 1.0262716e-05
10.798814 5.2435512e-06
10.794712 2.6217756e-06
10.79061 1.2872682e-06
10.786508 6.141096e-07
10.782406 2.893401e-07
10.778304 1.358127e-07
10.774202 5.9049e-08
10.7701 2.36196e-08
10.765998 1.18098e-08
10.761896 5.9049e-09
10.757794 0
10.753692 0
10.74959 0
10.745488 0
10.741386 0
10.737284 0
10.733182 0
10.72908 0
10.724977 0
10.720875 0
10.716773 0
10.712671 0
10.708569 0
10.704467 0
10.700365 0
10.696263 0
10.692161 0
10.688059 0
10.683957 0
10.679855 0
10.675753 0
10.671651 0
10.667549 0
10.663447 0
10.659345 0
10.655243 0
10.651141 0
10.647039 0
10.642936 0
10.638834 0
10.634732 0
10.63063 0
10.626528 0
10.622426 0
10.618324 0
10.614222 0
10.61012 0
10.606018 0
10.601916 0
10.597814 0
10.593712 0
10.58961 0
10.585508 0
10.581406 0
10.577304 0
10.573202 0
10.5691 0
10.564997 0
10.560895 0
10.556793 0
10.552691 0
10.548589 0
10.544487 0
10.540385 0
10.536283 0
10.532181 0
10.528079 0
10.523977 0
10.519875 0
10.515773 0
10.511671 0
10.507569 0
10.503467 0
10.499365 0
10.495263 0
10.491161 0
10.487059 0
10.482956 0
10.478854 0
10.474752 0
10.47065 0
10.466548 0
10.462446 0
10.458344 0
10.454242 0
10.45014 0
10.446038 0
10.441936 0
10.437834 0
10.433732 0
10.42963 0
10.425528 0
10.421426 0
10.417324 0
10.413222 0
10.40912 0
10.405018 0
10.400915 0
10.396813 0
10.392711 0
10.388609 0
10.384507 0
10.380405 0
10.376303 0
10.372201 0
10.368099 0
10.363997 0
10.359895 0
10.355793 0
10.351691 0
10.347589 0
10.343487 0
10.339385 0
10.335283 0
10.331181 0
10.327079 0
10.322976 0
10.318874 0
10.314772 0
10.31067 0
10.306568 0
10.302466 0
10.298364 0
10.294262 0
10.29016 0
10.286058 0
10.281956 0
10.277854 0
10.273752 0
10.26965 0
10.265548 0
10.261446 0
10.257344 0
10.253242 5.9049e-09
10.24914 1.18098e-08
10.245038 2.95245e-08
10.240935 6.49539e-08
10.236833 1.417176e-07
10.232731 3.070548e-07
10.228629 6.49539e-07
10.224527 1.3522221e-06
10.220425 2.7575883e-06
10.216323 5.5092717e-06
10.212221 1.0788252e-05
10.208119 2.0696675e-05
10.204017 3.8871957e-05
10.199915 7.1514244e-05
10.195813 0.00012886854
10.191711 0.00022746265
10.187609 0.00039327815
10.183507 0.00066611405
10.179405 0.0011052792
10.175303 0.0017967843
10.171201 0.0028618688
10.167099 0.0044664723
10.162996 0.0068308769
10.158894 0.010238193
10.154792 0.015040028
10.15069 0.021657024
10.146588 0.030572071
10.142486 0.042313799
10.138384 0.057428825
10.134282 0.076442066
10.13018 0.099806202
10.126078 0.12784303
10.121976 0.16068161
10.117874 0.1981996
10.113772 0.23997534
10.10967 0.28525837
10.105568 0.33296499
10.101466 0.38170336
10.097364 0.4298297
10.093262 0.47553358
10.08916 0.51694663
10.085058 0.55226593
10.080955 0.57988143
10.076853 0.59849552
10.072751 0.60722357
10.068649 0.60566599
10.064547 0.59394514
10.060445 0.57270372
10.056343 0.54306565
10.052241 0.50656335
10.048139 0.46503891
10.044037 0.42052853
10.039935 0.37514046
10.035833 0.3309363
10.031731 0.28982384
10.027629 0.25346724
10.023527 0.22321743
10.019425 0.20006282
10.015323 0.18459882
10.011221 0.1770137
10.007119 0.17708845
10.003017 0.18421013
9.998914 0.19739914
9.994812 0.21535275
9.99071 0.23650727
9.986608 0.25912013
9.982506 0.28137108
9.978404 0.30147783
9.974302 0.31781781
9.9702 0.32904501
9.966098 0.33418859
9.961996 0.33272152
9.957894 0.32458954
9.953792 0.3101964
9.94969 0.29034649
9.945588 0.26615248
9.941486 0.23891968
9.937384 0.21002183
9.933282 0.18078322
9.92918 0.15237958
9.925078 0.12576699
9.920975 0.10164254
9.916873 0.080436253
9.912771 0.062329668
9.908669 0.047293761
9.904567 0.035138135
9.900465 0.025563434
9.896363 0.018210635
9.892261 0.012702709
9.888159 0.0086762644
9.884057 0.0058027629
9.879955 0.0038001633
9.875853 0.0024368814
9.871751 0.0015301426
9.867649 0.00094079229
9.863547 0.00056639801
9.859445 0.00033389848
9.855343 0.00019274184
9.851241 0.00010894541
9.847139 6.0294934e-05
9.843037 3.2677717e-05
9.838934 1.7342691e-05
9.834832 9.0108774e-06
9.83073 4.5881073e-06
9.826628 2.2911012e-06
9.822526 1.1337408e-06
9.818424 5.786802e-07
9.814322 3.54294e-07
9.81022 3.424842e-07
9.806118 5.432508e-07
9.802016 1.0569771e-06
9.797914 2.1316689e-06
9.793812 4.2692427e-06
9.78971 8.3967678e-06
9.785608 1.6197141e-05
9.781506 3.0587382e-05
9.777404 5.6568942e-05
9.773302 0.00010243821
9.7692 0.00018164063
9.765098 0.00031536299
9.760995 0.00053614721
9.756893 0.00089253154
9.752791 0.0014548788
9.748689 0.0023221728
9.744587 0.0036293464
9.740485 0.0055542729
9.736383 0.0083232164
9.732281 0.012212945
9.728179 0.017547485
9.724077 0.024687359
9.719975 0.034009455
9.715873 0.045876467
9.711771 0.060596208
9.707669 0.078372956
9.703567 0.099254974
9.699465 0.12308455
9.695363 0.14945832
9.691261 0.17770592
9.687159 0.2068945
9.683057 0.23586378
9.678954 0.26329272
9.674852 0.28779398
9.67075 0.30802777
9.666648 0.32282222
9.662546 0.33128552
9.658444 0.33289496
9.654342 0.32755051
9.65024 0.31558528
9.646138 0.29773163
9.642036 0.27504763
9.637934 0.24881462
9.633832 0.22041983
9.62973 0.19123956
9.625628 0.16253715
9.621526 0.13538653
9.617424 0.11062784
9.613322 0.088856404
9.60922 0.070442097
9.605118 0.055572703
9.601016 0.044312767
9.596913 0.036668886
9.592811 0.032652762
9.588709 0.032334294
9.584607 0.035878432
9.580505 0.043561239
9.576403 0.055761807
9.572301 0.072928857
9.568199 0.095522558
9.564097 0.12393498
9.559995 0.15839521
9.555893 0.19886867
9.551791 0.24496264
9.547689 0.29585219
9.543587 0.35024072
9.539485 0.40636732
9.535383 0.46206886
9.531281 0.51489778
9.527179 0.56228908
9.523077 0.60176152
9.518974 0.63113178
9.514872 0.64871629
9.51077 0.65349551
9.506668 0.64521943
9.502566 0.62444101
9.498464 0.59247379
9.494362 0.55128091
9.49026 0.50331202
9.486158 0.45131033
9.482056 0.39811488
9.477954 0.34648064
9.473852 0.29893331
9.46975 0.25766789
9.465648 0.22449105
9.461546 0.20079998
9.457444 0.18758494
9.453342 0.18544144
9.44924 0.19457932
9.445138 0.21482144
9.441036 0.2455907
9.436933 0.2858919
9.432831 0.33429988
9.428729 0.38896891
9.424627 0.44767689
9.420525 0.50791374
9.416423 0.56701521
9.412321 0.62233363
9.408219 0.67142843
9.404117 0.71225185
9.400015 0.74330332
9.395913 0.76372865
9.391811 0.77334778
9.387709 0.77260653
9.383607 0.76246066
9.379505 0.74421194
9.375403 0.71932383
9.371301 0.68924661
9.367199 0.6552781
9.363097 0.61847805
9.358994 0.57964217
9.354892 0.53933075
9.35079 0.49793662
9.346688 0.45577191
9.342586 0.41315228
9.338484 0.37046075
9.334382 0.32818053
9.33028 0.28689397
9.326178 0.24725269
9.322076 0.20992936
9.317974 0.175564
9.313872 0.14471743
9.30977 0.11784149
9.305668 0.095271009
9.301566 0.077237934
9.297464 0.063903306
9.293362 0.055399606
9.28926 0.051874151
9.285158 0.053523761
9.281056 0.060611874
9.276953 0.073461479
9.272851 0.092420253
9.268749 0.11779806
9.264647 0.14978118
9.260545 0.18833225
9.256443 0.23308842
9.252341 0.28327351
9.248239 0.33764058
9.244137 0.39446015
9.240035 0.45156474
9.235933 0.50645416
9.231831 0.55645662
9.227729 0.59893237
9.223627 0.63149785
9.219525 0.6522437
9.215423 0.6599181
9.211321 0.65405065
9.207219 0.63499948
9.203117 0.60391462
9.199015 0.56262296
9.194912 0.51345046
9.19081 0.4590058
9.186708 0.40195327
9.182606 0.34480206
9.178504 0.28973434
9.174402 0.23848705
9.1703 0.19229283
9.166198 0.15187749
9.162096 0.11750445
9.157994 0.08905211
9.153892 0.066109135
9.14979 0.048073379
9.145688 0.034243082
9.141586 0.023892808
9.137484 0.016330343
9.133382 0.010934145
9.12928 0.0071733788
9.125178 0.004614083
9.121076 0.002915444
9.116973 0.001820085
9.112871 0.0011417301
9.108769 0.00075267989
9.104667 0.00057292292
9.100565 0.00056182762
9.096463 0.00071299306
9.092361 0.0010523063
9.088259 0.0016388991
9.084157 0.0025685488
9.080055 0.0039786035
9.075953 0.0060531602
9.071851 0.0090269742
9.067749 0.013186008
9.063647 0.018862424
9.059545 0.026421823
9.055443 0.036240863
9.051341 0.048674469
9.047239 0.064013226
9.043137 0.082433479
9.039035 0.10394483
9.034932 0.12834159
9.03083 0.15516622
9.026728 0.18369284
9.022626 0.21293769
9.018524 0.2417008
9.014422 0.26863888
9.01032 0.2923647
9.006218 0.31156327
9.002116 0.32511187
8.998014 0.33218854
8.993912 0.33235462
8.98981 0.32559975
8.985708 0.31234291
8.981606 0.29338945
8.977504 0.2698501
8.973402 0.24303339
8.9693 0.21432585
8.965198 0.18507528
8.961096 0.15649034
8.956993 0.12956625
8.952891 0.10504165
8.948789 0.08338663
8.944687 0.064818135
8.940585 0.049335776
8.936483 0.036769913
8.932381 0.026834192
8.928279 0.019175631
8.924177 0.013417639
8.920075 0.0091932266
8.915973 0.0061677271
8.911871 0.0040518125
8.907769 0.0026064051
8.903667 0.0016417807
8.899565 0.0010127553
8.895463 0.00061198974
8.891361 0.00036266124
8.887259 0.00021154895
8.883157 0.00012307583
8.879055 7.4502123e-05
8.874952 5.2423702e-05
8.87085 5.045737e-05
8.866748 6.8083497e-05
8.862646 0.00011058697
8.858544 0.00019008464
8.854442 0.0003277869
8.85034 0.00055754656
8.846238 0.00093086615
8.842136 0.0015234229
8.838034 0.0024430874
8.833932 0.0038390707
8.82983 0.005911543
8.825728 0.0089207096
8.821626 0.013193572
8.817524 0.019126556
8.813422 0.027181566
8.80932 0.037873226
8.805218 0.051745519
8.801116 0.069336871
8.797014 0.091134219
8.792911 0.1175184
8.788809 0.14870519
8.784707 0.18468804
8.780605 0.22519005
8.776503 0.26963267
8.772401 0.31712852
8.768299 0.36650295
8.764197 0.41634666
8.760095 0.46509747
8.755993 0.51114533
8.751891 0.55295123
8.747789 0.58916783
8.743687 0.61874816
8.739585 0.64102961
8.735483 0.65578225
8.731381 0.66321488
8.727279 0.66393693
8.723177 0.65888058
8.719075 0.64919293
8.714972 0.63611261
8.71087 0.62084792
8.706768 0.60447375
8.702666 0.58786171
8.698564 0.57165257
8.694462 0.55627294
8.69036 0.54199005
8.686258 0.52899188
8.682156 0.51747467
8.678054 0.50771899
8.673952 0.50013746
8.66985 0.49528318
8.665748 0.49381547
8.661646 0.496428
8.657544 0.50375162
8.653442 0.51624831
8.64934 0.53411421
8.645238 0.557207
8.641136 0.58500791
8.637034 0.61662263
8.632931 0.65081867
8.628829 0.68609242
8.624727 0.72075642
8.620625 0.75303692
8.616523 0.78117352
8.612421 0.80351535
8.608319 0.81861013
8.604217 0.82528468
8.600115 0.82271559
8.596013 0.8104879
8.591911 0.7886389
8.587809 0.75768243
8.583707 0.71860941
8.579605 0.67286063
8.575503 0.62227044
8.571401 0.56898289
8.567299 0.51534482
8.563197 0.4637837
8.559095 0.41667913
8.554992 0.37623777
8.55089 0.34437999
8.546788 0.32264499
8.542686 0.31211841
8.538584 0.31338423
8.534482 0.32650105
8.53038 0.35100133
8.526278 0.38591197
8.522176 0.42979447
8.518074 0.48080281
8.513972 0.5367575
8.50987 0.5952341
8.505768 0.65366386
8.501666 0.70944409
8.497564 0.76005461
8.493462 0.80317646
8.48936 0.83680778
8.485258 0.85937142
8.481156 0.86980768
8.477054 0.86764552
8.472951 0.85304527
8.468849 0.82680664
8.464747 0.7903374
8.460645 0.74558079
8.456543 0.69490332
8.452441 0.64094826
8.448339 0.58646474
8.444237 0.53412529
8.440135 0.48634731
8.436033 0.44513431
8.431931 0.41195177
8.427829 0.38764955
8.423727 0.37243797
8.419625 0.36591963
8.415523 0.36717242
8.411421 0.37487374
8.407319 0.38745121
8.403217 0.40324161
8.399115 0.42063983
8.395013 0.43822097
8.39091 0.45482345
8.386808 0.46958762
8.382706 0.48195147
8.378604 0.49161217
8.374502 0.49846712
8.3704 0.50255059
8.366298 0.50398032
8.362196 0.50292449
8.358094 0.49959218
8.353992 0.49424388
8.34989 0.48721215
8.345788 0.47891955
8.341686 0.46988129
8.337584 0.46068434
8.333482 0.45194102
8.32938 0.44422325
8.325278 0.43798995
8.321176 0.43352457
8.317074 0.43089921
8.312971 0.42997847
8.308869 0.43046798
8.304767 0.43200372
8.300665 0.43426856
8.296563 0.43711531
8.292461 0.44067203
8.288359 0.44540626
8.284257 0.45213023
8.280155 0.46193855
8.276053 0.4760806
8.271951 0.49578134
8.267849 0.52203373
8.263747 0.55539184
8.259645 0.59579552
8.255543 0.64245457
8.251441 0.69381298
8.247339 0.74760356
8.243237 0.80099148
8.239135 0.85079329
8.235033 0.89374785
8.23093 0.92680922
8.226828 0.94742805
8.222726 0.9537905
8.218624 0.94498855
8.214522 0.92110511
8.21042 0.88320714
8.206318 0.83325136
8.202216 0.77391613
8.198114 0.70838051
8.194012 0.64007468
8.18991 0.57242707
8.185808 0.5086305
8.181706 0.45144513
8.177604 0.40305049
8.173502 0.36495242
8.1694 0.33794615
8.165298 0.32213169
8.161196 0.31697552
8.157094 0.32140954
8.152991 0.33395771
8.148889 0.35287923
8.144787 0.37631694
8.140685 0.40243944
8.136583 0.42956656
8.132481 0.45626917
8.128379 0.48143789
8.124277 0.50431827
8.120175 0.52451452
8.116073 0.54196653
8.111971 0.5569074
8.107869 0.56980829
8.103767 0.58131614
8.099665 0.59218719
8.095563 0.60321632
8.091461 0.61516097
8.087359 0.62865893
8.083257 0.64414173
8.079155 0.66175032
8.075053 0.68126374
8.07095 0.70205568
8.066848 0.72309368
8.062746 0.74299253
8.058644 0.76012588
8.054542 0.77278992
8.05044 0.77940195
8.046338 0.77870744
8.042236 0.76996421
8.038134 0.75307276
8.034032 0.72862853
8.02993 0.69788333
8.025828 0.6626177
8.021726 0.62494079
8.017624 0.58704601
8.013522 0.55095845
8.00942 0.51831071
8.005318 0.49017925
8.001216 0.46700301
7.997114 0.44859339
7.993012 0.43423034
7.988909 0.42282701
7.984807 0.41313633
7.980705 0.40396814
7.976603 0.39438567
7.972501 0.38385518
7.968399 0.37233062
7.964297 0.36026552
7.960195 0.34855479
7.956093 0.33841874
7.951991 0.33124836
7.947889 0.32843475
7.943787 0.33120614
7.939685 0.34049262
7.935583 0.356834
7.931481 0.38033861
7.927379 0.41069389
7.923277 0.44722249
7.919175 0.48897196
7.915073 0.53482267
7.91097 0.58359756
7.906868 0.63415835
7.902766 0.68547628
7.898664 0.73667036
7.894562 0.78701122
7.89046 0.83589442
7.886358 0.88279106
7.882256 0.92718659
7.878154 0.96851987
7.874052 1.0061337
7.86995 1.0392463
7.865848 1.0669492
7.861746 1.0882347
7.857644 1.1020504
7.853542 1.1073774
7.84944 1.1033224
7.845338 1.089217
7.841236 1.0647106
7.837134 1.0298493
7.833032 0.98512918
7.828929 0.93151888
7.824827 0.8704452
7.820725 0.80374213
7.816623 0.73356514
7.812521 0.6622768
7.808419 0.59231219
7.804317 0.52603428
7.800215 0.46559033
7.796113 0.41277985
7.792011 0.36894376
7.787909 0.33488267
7.783807 0.31081013
7.779705 0.2963446
7.775603 0.29054179
7.771501 0.2919663
7.767399 0.29879897
7.763297 0.30897349
7.759195 0.32033243
7.755093 0.33079064
7.75099 0.33849168
7.746888 0.34194293
7.742786 0.34011603
7.738684 0.33250317
7.734582 0.31912419
7.73048 0.30048625
7.726378 0.27750275
7.722276 0.25138426
7.718174 0.22351612
7.714072 0.19533876
7.70997 0.16824418
7.705868 0.14349845
7.701766 0.12219462
7.697664 0.10523513
7.693562 0.093337798
7.68946 0.087056549
7.685358 0.086806264
7.681256 0.092882075
7.677154 0.10546553
7.673052 0.12461386
7.668949 0.15023252
7.664847 0.1820355
7.660745 0.21950085
7.656643 0.26183143
7.652541 0.30793064
7.648439 0.35640239
7.644337 0.40558116
7.640235 0.45359462
7.636133 0.49845647
7.632031 0.53818304
7.627929 0.57092326
7.623827 0.59508945
7.619725 0.60947533
7.615623 0.61334861
7.611521 0.60650802
7.607419 0.58929836
7.603317 0.56258171
7.599215 0.52766765
7.595113 0.48620983
7.591011 0.44007964
7.586908 0.39122979
7.582806 0.34156131
7.578704 0.29280593
7.574602 0.24643392
7.5705 0.20359322
7.566398 0.16508213
7.562296 0.13135373
7.558194 0.10254699
7.554092 0.078537266
7.54999 0.058998041
7.545888 0.043465857
7.541786 0.031401632
7.537684 0.022243457
7.533582 0.015447886
7.52948 0.010518847
7.525378 0.0070249178
7.521276 0.00460669
7.517174 0.0029767546
7.513072 0.0019147583
7.508969 0.0012600939
7.504867 0.00090402248
7.500765 0.00078283031
7.496663 0.00087303947
7.492561 0.0011890638
7.488459 0.0017835396
7.484357 0.0027498765
7.480255 0.004226379
7.476153 0.0064005514
7.472051 0.0095120912
7.467949 0.013852393
7.463847 0.019758345
7.459745 0.027598156
7.455643 0.037747481
7.451541 0.050555185
7.447439 0.066299491
7.443337 0.085137421
7.439235 0.10705235
7.435133 0.13180664
7.431031 0.15890721
7.426928 0.18759238
7.422826 0.21684632
7.418724 0.24544499
7.414622 0.27203296
7.41052 0.29522569
7.406418 0.31372708
7.402316 0.32644884
7.398214 0.33261629
7.394112 0.33184643
7.39001 0.32418733
7.385908 0.31011315
7.381806 0.29047555
7.377704 0.26641841
7.373602 0.23926774
7.3695 0.21041142
7.365398 0.18118395
7.361296 0.15276906
7.357194 0.1261294
7.353092 0.10196767
7.348989 0.08071866
7.344887 0.062567765
7.340785 0.047488954
7.336683 0.035293912
7.332581 0.025684567
7.328479 0.01830248
7.324377 0.012770651
7.320275 0.0087253223
7.316173 0.005837342
7.312071 0.0038239837
7.307969 0.0024529368
7.303867 0.0015407656
7.299765 0.00094778369
7.295663 0.00057114555
7.291561 0.00033757132
7.287459 0.00019649145
7.283357 0.00011426572
7.279255 6.9494768e-05
7.275153 4.9677924e-05
7.271051 4.9028385e-05
7.266948 6.733948e-05
7.262846 0.00011000238
7.258744 0.00018896861
7.254642 0.00032492303
7.25054 0.00055053745
7.246438 0.00091507645
7.242336 0.0014901547
7.238234 0.0023766337
7.234132 0.0037120327
7.23003 0.0056777857
7.225928 0.0085050046
7.221826 0.012477148
7.217724 0.017927719
7.213622 0.025230965
7.20952 0.034784166
7.205418 0.046980672
7.201316 0.06217457
7.197214 0.080639428
7.193112 0.10252561
7.18901 0.12782254
7.184907 0.15633308
7.180805 0.18766711
7.176703 0.2212597
7.172601 0.25641577
7.168499 0.29237858
7.164397 0.32841407
7.160295 0.36389846
7.156193 0.39839332
7.152091 0.43169201
7.147989 0.46382444
7.143887 0.49501328
7.139785 0.52558346
7.135683 0.55583644
7.131581 0.58590927
7.127479 0.61564401
7.123377 0.64449392
7.119275 0.67148876
7.115173 0.69527243
7.111071 0.71421377
7.106968 0.72657832
7.102866 0.73073714
7.098764 0.72538138
7.094662 0.70970931
7.09056 0.68355678
7.086458 0.64745134
7.082356 0.60258271
7.078254 0.55069584
7.074152 0.49392424
7.07005 0.43458925
7.065948 0.37499364
7.061846 0.31723628
7.057744 0.2630683
7.053642 0.21380264
7.04954 0.1702801
7.045438 0.13288628
7.041336 0.10160854
7.037234 0.076118407
7.033132 0.055865096
7.02903 0.040167214
7.024927 0.028293293
7.020825 0.019525514
7.016723 0.013204644
7.012621 0.0087569962
7.008519 0.0057063891
7.004417 0.0036748437
7.000315 0.0023761022
6.996213 0.0016056368
6.992111 0.0012300556
6.988009 0.0011780689
6.983907 0.0014343711
6.979805 0.0020370015
6.975703 0.0030781417
6.971601 0.0047077937
6.967499 0.0071390713
6.963397 0.010653585
6.959295 0.015604649
6.955193 0.022415898
6.951091 0.031572786
6.946988 0.043604545
6.942886 0.059054976
6.938784 0.078441619
6.934682 0.10220432
6.93058 0.13064637
6.926478 0.16387303
6.922376 0.20173407
6.918274 0.24377797
6.914172 0.28922503
6.91007 0.33696614
6.905968 0.38559105
6.901866 0.43344767
6.897764 0.47872961
6.893662 0.51958658
6.88956 0.55424855
6.885458 0.58115331
6.881356 0.59906602
6.877254 0.60717989
6.873152 0.60518932
6.86905 0.59332905
6.864947 0.57237639
6.860845 0.54361708
6.856743 0.5087782
6.852641 0.46993416
6.848539 0.42939341
6.844437 0.38957388
6.840335 0.35287462
6.836233 0.32154998
6.832131 0.29759088
6.828029 0.28261642
6.823927 0.27777818
6.819825 0.2836799
6.815723 0.30031632
6.811621 0.32703678
6.807519 0.36254069
6.803417 0.40491286
6.799315 0.4517052
6.795213 0.50006811
6.791111 0.54692912
6.787009 0.58920934
6.782906 0.62406105
6.778804 0.64910392
6.774702 0.66263419
6.7706 0.66378226
6.766498 0.65259874
6.762396 0.63005755
6.758294 0.59797489
6.754192 0.55885337
6.75009 0.5156696
6.745988 0.47162874
6.741886 0.42991186
6.737784 0.39343932
6.733682 0.36466924
6.72958 0.3454431
6.725478 0.33688469
6.721376 0.3393528
6.717274 0.35244443
6.713172 0.37504346
6.70907 0.40540887
6.704967 0.44129638
6.700865 0.48010748
6.696763 0.51905855
6.692661 0.55536168
6.688559 0.58640666
6.684457 0.60993201
6.680355 0.62417221
6.676253 0.62796875
6.672151 0.62083516
6.668049 0.60296986
6.663947 0.57521636
6.659845 0.53897546
6.655743 0.49607975
6.651641 0.44864419
6.647539 0.39890899
6.643437 0.34909047
6.639335 0.301253
6.635233 0.25721146
6.631131 0.21846787
6.627029 0.18618126
6.622926 0.16116521
6.618824 0.14390479
6.614722 0.13458402
6.61062 0.13311574
6.606518 0.13916903
6.602416 0.1521926
6.598314 0.17143603
6.594212 0.19597387
6.59011 0.22473807
6.586008 0.25656349
6.581906 0.29024842
6.577804 0.32462773
6.573702 0.35865195
6.5696 0.3914619
6.565498 0.42244674
6.561396 0.45127405
6.557294 0.47788405
6.553192 0.5024457
6.54909 0.52527902
6.544987 0.54675461
6.540885 0.56718595
6.536783 0.58673236
6.532681 0.60532939
6.528579 0.62265897
6.524477 0.63816619
6.520375 0.65112108
6.516273 0.66071781
6.512171 0.66619728
6.508069 0.66697587
6.503967 0.66276247
6.499865 0.65364715
6.495763 0.6401489
6.491661 0.62321512
6.487559 0.60417144
6.483457 0.58462713
6.479355 0.56634602
6.475253 0.55109792
6.471151 0.54050676
6.467049 0.53591229
6.462946 0.53825941
6.458844 0.54802517
6.454742 0.56518805
6.45064 0.58923871
6.446538 0.61922649
6.442436 0.65383336
6.438334 0.69146554
6.434232 0.73035412
6.43013 0.76865819
6.426028 0.80456583
6.421926 0.8363907
6.417824 0.86266169
6.413722 0.88220268
6.40962 0.89419773
6.405518 0.89823531
6.401416 0.89432501
6.397314 0.88288173
6.393212 0.86467599
6.38911 0.84075396
6.385008 0.81233672
6.380905 0.78071203
6.376803 0.74713408
6.372701 0.71274506
6.368599 0.6785277
6.364497 0.64529139
6.360395 0.61368698
6.356293 0.58423953
6.352191 0.55738523
6.348089 0.53349928
6.343987 0.51290584
6.339885 0.49586741
6.335783 0.4825583
6.331681 0.47303243
6.327579 0.46719864
6.323477 0.46481537
6.319375 0.46551245
6.315273 0.4688405
6.311171 0.47434091
6.307069 0.48162332
6.302966 0.49043416
6.298864 0.50070037
6.294762 0.5125373
6.29066 0.52621642
6.286558 0.54209754
6.282456 0.56053729
6.278354 0.58179095
6.274252 0.60592615
6.27015 0.63276449
6.266048 0.6618616
6.261946 0.69252886
6.257844 0.72389195
6.253742 0.75497557
6.24964 0.78479939
6.245538 0.81246973
6.241436 0.83725364
6.237334 0.85862609
6.233232 0.87628661
6.22913 0.89014666
6.225028 0.90029378
6.220925 0.90694058
6.216823 0.91036785
6.212721 0.91086999
6.208619 0.90870893
6.204517 0.90408023
6.200415 0.89709286
6.196313 0.88776189
6.192211 0.87601309
6.188109 0.86169747
6.184007 0.84461504
6.179905 0.82454683
6.175803 0.80129512
6.171701 0.77473118
6.167599 0.74484872
6.163497 0.7118198
6.159395 0.67604774
6.155293 0.63820985
6.151191 0.59928176
6.147089 0.56053539
6.142986 0.52350419
6.138884 0.48991249
6.134782 0.46157017
6.13068 0.4402386
6.126578 0.42747855
6.122476 0.42449498
6.118374 0.4319954
6.114272 0.45007933
6.11017 0.47817405
6.106068 0.51502762
6.101966 0.55876402
6.097864 0.60699807
6.093762 0.6569998
6.08966 0.70589205
6.085558 0.75085988
6.081456 0.7893495
6.077354 0.81923574
6.073252 0.83894243
6.06915 0.84750713
6.065048 0.84458992
6.060945 0.83043355
6.056843 0.80578784
6.052741 0.77181401
6.048639 0.72998402
6.044537 0.68198693
6.040435 0.62964979
6.036333 0.57487498
6.032231 0.51959204
6.028129 0.46571896
6.024027 0.41512683
6.019925 0.36960283
6.015823 0.33080752
6.011721 0.30022544
6.007619 0.27910929
6.003517 0.26842052
5.999415 0.26877013
5.995313 0.28036468
5.991211 0.30296342
5.987109 0.3358526
5.983007 0.37784314
5.978904 0.4272966
5.974802 0.48218258
5.9707 0.54016741
5.966598 0.59873029
5.962496 0.655299
5.958394 0.70739393
5.954292 0.75276749
5.95019 0.78952586
5.946088 0.81622235
5.941986 0.83191569
5.937884 0.83619155
5.933782 0.82915016
5.92968 0.8113671
5.925578 0.78383591
5.921476 0.74790127
5.917374 0.70518949
5.913272 0.65754039
5.90917 0.60694122
5.905068 0.55546148
5.900965 0.50518618
5.896863 0.4581458
5.892761 0.41624294
5.888659 0.38117845
5.884557 0.35438149
5.880455 0.33695035
5.876353 0.32961034
5.872251 0.33269433
5.868149 0.34614842
5.864047 0.36956172
5.859945 0.4022154
5.855843 0.44314298
5.851741 0.4911916
5.847639 0.54507473
5.843537 0.60340844
5.839435 0.66472815
5.835333 0.72748784
5.831231 0.79004959
5.827129 0.85067529
5.823027 0.90753478
5.818924 0.95874263
5.814822 1.0024321
5.81072 1.0368668
5.806618 1.0605832
5.802516 1.0725482
5.798414 1.0723097
5.794312 1.0601185
5.79021 1.0369962
5.786108 1.0047352
5.782006 0.96581929
5.777904 0.92326833
5.773802 0.88041742
5.7697 0.84065078
5.765598 0.80711723
5.761496 0.78245674
5.757394 0.76856718
5.753292 0.76643695
5.74919 0.77606171
5.745088 0.79645483
5.740985 0.82575045
5.736883 0.8613877
5.732781 0.90035534
5.728679 0.93946924
5.724577 0.97565198
5.720475 1.0061844
5.716373 1.0289037
5.712271 1.042331
5.708169 1.0457206
5.704067 1.0390358
5.699965 1.0228616
5.695863 0.99827553
5.691761 0.96669721
5.687659 0.92973803
5.683557 0.88906662
5.679455 0.84630043
5.675353 0.80292608
5.671251 0.76024543
5.667149 0.71934084
5.663047 0.68105237
5.658944 0.64596159
5.654842 0.61438056
5.65074 0.58634859
5.646638 0.56164232
5.642536 0.53980572
5.638434 0.52020448
5.634332 0.50210524
5.63023 0.48477391
5.626128 0.46758218
5.622026 0.45010652
5.617924 0.43220307
5.613822 0.41404355
5.60972 0.39610279
5.605618 0.37909599
5.601516 0.36387218
5.597414 0.35127844
5.593312 0.34201465
5.58921 0.33650119
5.585108 0.33478021
5.581006 0.33646698
5.576903 0.34075959
5.572801 0.34650726
5.568699 0.35232834
5.564597 0.35676191
5.560495 0.3584325
5.556393 0.35620568
5.552291 0.34931462
5.548189 0.33744281
5.544087 0.320755
5.539985 0.29987627
5.535883 0.27582677
5.531781 0.24992455
5.527679 0.22367213
5.523577 0.19864217
5.519475 0.17637499
5.515373 0.15829641
5.511271 0.14565897
5.507169 0.13950507
5.503067 0.14064694
5.498964 0.14965694
5.494862 0.16686162
5.49076 0.19233519
5.486658 0.22589053
5.482556 0.26706887
5.478454 0.31513163
5.474352 0.36905931
5.47025 0.42756208
5.466148 0.48910618
5.462046 0.55195821
5.457944 0.61424728
5.453842 0.67404332
5.44974 0.72944769
5.445638 0.77869153
5.441536 0.82023574
5.437434 0.85286604
5.433332 0.87577568
5.42923 0.88862811
5.425128 0.89159178
5.421026 0.88534051
5.416923 0.87101508
5.412821 0.85014517
5.408719 0.82453565
5.404617 0.79612612
5.400515 0.76683709
5.396413 0.73841915
5.392311 0.71232193
5.388209 0.68959745
5.384107 0.67084799
5.380005 0.65622222
5.375903 0.64545677
5.371801 0.6379548
5.367699 0.63288912
5.363597 0.6293159
5.359495 0.62628579
5.355393 0.62294156
5.351291 0.61859458
5.347189 0.61277554
5.343087 0.60525751
5.338984 0.59605149
5.334882 0.5853763
5.33078 0.57360618
5.326678 0.56120193
5.322576 0.5486332
5.318474 0.53630242
5.314372 0.52448147
5.31027 0.51327257
5.306168 0.50260195
5.302066 0.49225039
5.297964 0.48191821
5.293862 0.47131575
5.28976 0.46026414
5.285658 0.44878802
5.281556 0.43718142
5.277454 0.42603161
5.273352 0.41619197
5.26925 0.40870364
5.265148 0.40467424
5.261046 0.40512941
5.256943 0.41085802
5.252841 0.42227293
5.248739 0.43930769
5.244637 0.46136401
5.240535 0.48731821
5.236433 0.51558678
5.232331 0.54424392
5.228229 0.57117781
5.224127 0.59426853
5.220025 0.61156901
5.215923 0.62147097
5.211821 0.62284078
5.207719 0.61511386
5.203617 0.59834154
5.199515 0.57318893
5.195413 0.54088736
5.191311 0.50314849
5.187209 0.46204989
5.183107 0.41990294
5.179005 0.37911355
5.174902 0.34204486
5.1708 0.31088854
5.166698 0.28754897
5.162596 0.2735424
5.158494 0.26991208
5.154392 0.27716064
5.15029 0.29520225
5.146188 0.32333917
5.142086 0.36026927
5.137984 0.40413209
5.133882 0.45259952
5.12978 0.50301403
5.125678 0.55257125
5.121576 0.59853602
5.117474 0.63847374
5.113372 0.67047226
5.10927 0.69332659
5.105168 0.70665988
5.101066 0.71096001
5.096963 0.70752076
5.092861 0.69828982
5.088759 0.68563853
5.084657 0.67208057
5.080555 0.6599745
5.076453 0.65124842
5.072351 0.64718233
5.068249 0.64827611
5.064147 0.65421937
5.060045 0.66396549
5.055943 0.67589853
5.051841 0.68806907
5.047739 0.69846711
5.043637 0.70529592
5.039535 0.70721171
5.035433 0.70349997
5.031331 0.69416846
5.027229 0.67994884
5.023127 0.66221105
5.019025 0.64280597
5.014922 0.62385992
5.01082 0.60754949
5.006718 0.59588519
5.002616 0.59052845
4.998514 0.59265934
4.994412 0.60290316
4.99031 0.62131515
4.986208 0.6474143
4.982106 0.68025267
4.978004 0.71850448
4.973902 0.76056103
4.9698 0.8046211
4.965698 0.84877172
4.961596 0.89105909
4.957494 0.92955285
4.953392 0.96240824
4.94929 0.98793037
4.945188 1.0046417
4.941086 1.0113511
4.936983 1.0072201
4.932881 0.99181807
4.928779 0.9651602
4.924677 0.92772104
4.920575 0.88041936
4.916473 0.82457342
4.912371 0.76182911
4.908269 0.69406595
4.904167 0.62328887
4.900065 0.55151454
4.895963 0.4806615
4.891861 0.41245305
4.887759 0.34833965
4.883657 0.28944618
4.879555 0.23654635
4.875453 0.19006399
4.871351 0.15009841
4.867249 0.11646893
4.863147 0.088772336
4.859045 0.066446517
4.854942 0.048833925
4.85084 0.035239581
4.846738 0.024979924
4.842636 0.017420494
4.838534 0.012002276
4.834432 0.0082577842
4.83033 0.0058189306
4.826228 0.004419298
4.822126 0.0038931832
4.818024 0.0041735243
4.813922 0.0052900995
4.80982 0.0073683645
4.805718 0.01062843
4.801616 0.01538282
4.797514 0.022030757
4.793412 0.031046506
4.78931 0.042959104
4.785208 0.058321528
4.781106 0.077668278
4.777004 0.10146213
4.772901 0.13003261
4.768799 0.16351113
4.764697 0.20176925
4.760595 0.24436811
4.756493 0.29052701
4.752391 0.33911861
4.748289 0.38869572
4.744187 0.43755176
4.740085 0.48381305
4.735983 0.52555702
4.731881 0.56094728
4.727779 0.58837332
4.723677 0.60658206
4.719575 0.61478798
4.715473 0.61275095
4.711371 0.60081338
4.707269 0.5798922
4.703167 0.55142558
4.699065 0.5172781
4.694962 0.47961193
4.69086 0.4407342
4.686758 0.40293287
4.682656 0.36831366
4.678554 0.33865092
4.674452 0.31526385
4.67035 0.29892771
4.666248 0.28982753
4.662146 0.28755849
4.658044 0.29117416
4.653942 0.29927998
4.64984 0.31016531
4.645738 0.32196392
4.641636 0.33282917
4.637534 0.3411083
4.633432 0.34549954
4.62933 0.34517692
4.625228 0.33987096
4.621126 0.32989809
4.617024 0.31613698
4.612921 0.29995546
4.608819 0.28309621
4.604717 0.26753239
4.600615 0.25530536
4.596513 0.2483567
4.592411 0.24836525
4.588309 0.25659855
4.584207 0.27378711
4.580105 0.30002946
4.576003 0.33473607
4.571901 0.37662018
4.567799 0.42374252
4.563697 0.473614
4.559595 0.52335577
4.555493 0.56990916
4.551391 0.61028029
4.547289 0.64179749
4.543187 0.66235442
4.539085 0.67061062
4.534982 0.66612443
4.53088 0.64940039
4.526778 0.62184367
4.522676 0.58562597
4.518574 0.54347842
4.514472 0.49843576
4.51037 0.45356071
4.506268 0.41167825
4.502166 0.37514585
4.498064 0.34567978
4.493962 0.32424991
4.48986 0.31104727
4.485758 0.3055219
4.481656 0.30648248
4.477554 0.31224486
4.473452 0.32081389
4.46935 0.33008098
4.465248 0.33801933
4.461146 0.34285949
4.457044 0.34322986
4.452941 0.33825052
4.448839 0.32757346
4.444737 0.31136847
4.440635 0.29025977
4.436533 0.26522412
4.432431 0.23746492
4.428329 0.2082787
4.424227 0.17892978
4.420125 0.15054593
4.416023 0.12404386
4.411921 0.10008814
4.407819 0.079082194
4.403717 0.061186473
4.399615 0.046356169
4.395513 0.034389949
4.391411 0.024981896
4.387309 0.017770029
4.383207 0.012377137
4.379105 0.0084416332
4.375003 0.0056379631
4.3709 0.00368774
4.366798 0.0023632236
4.362696 0.0014855252
4.358594 0.0009194815
4.354492 0.00056702393
4.35039 0.00036050595
4.346288 0.00025682182
4.342186 0.00023300735
4.338084 0.00028363597
4.333982 0.00042016906
4.32988 0.0006723201
4.325778 0.0010913023
4.321676 0.0017548123
4.317574 0.0027732717
4.313472 0.0042966296
4.30937 0.0065206275
4.305268 0.0096909506
4.301166 0.014103423
4.297064 0.020098018
4.292961 0.028044584
4.288859 0.038318738
4.284757 0.051267222
4.280655 0.067163773
4.276553 0.086158484
4.272451 0.10822559
4.268349 0.13311685
4.264247 0.16032843
4.260145 0.18908972
4.256043 0.21838034
4.251941 0.24697939
4.247839 0.27354599
4.243737 0.29672591
4.239635 0.3152739
4.235533 0.32817823
4.231431 0.33477195
4.227329 0.33481653
4.223227 0.32854632
4.219125 0.31666737
4.215023 0.30031015
4.21092 0.28094122
4.206818 0.26024398
4.202716 0.23998104
4.198614 0.22185217
4.194512 0.20736019
4.19041 0.19769556
4.186308 0.19364708
4.182206 0.19554402
4.178104 0.20323219
4.174002 0.2160851
4.1699 0.23304976
4.165798 0.25272495
4.161696 0.27346785
4.157594 0.29352245
4.153492 0.31116003
4.14939 0.32482007
4.145288 0.33323762
4.141186 0.33554433
4.137084 0.33133152
4.132981 0.32066841
4.128879 0.30407379
4.124777 0.2824456
4.120675 0.25695814
4.116573 0.22894055
4.112471 0.19975202
4.108369 0.17066797
4.104267 0.14278919
4.100165 0.11698086
4.096063 0.093843989
4.091961 0.07371702
4.087859 0.056701832
4.083757 0.042706445
4.079655 0.031496052
4.075553 0.022744937
4.071451 0.016083448
4.067349 0.011136252
4.063247 0.0075503063
4.059145 0.0050125102
4.055043 0.0032584478
4.05094 0.0020741138
4.046838 0.0012927657
4.042736 0.00078898912
4.038634 0.00047150627
4.034532 0.00027591236
4.03043 0.00015809779
4.026328 8.8703408e-05
4.022226 4.873314e-05
4.018124 2.6217756e-05
4.014022 1.3811561e-05
4.00992 7.1213094e-06
4.005818 3.5960841e-06
4.001716 1.7773749e-06
3.997614 8.621154e-07
3.993512 4.074381e-07
3.98941 1.889568e-07
3.985308 8.85735e-08
3.981206 4.13343e-08
3.977104 1.77147e-08
3.973002 5.9049e-09
3.968899 5.9049e-09
3.964797 0
3.960695 0
3.956593 0
3.952491 0
3.948389 0
3.944287 0
3.940185 0
3.936083 0
3.931981 0
3.927879 0
3.923777 0
3.919675 0
3.915573 0
3.911471 0
3.907369 0
3.903267 5.9049e-09
3.899165 1.18098e-08
3.895063 2.36196e-08
3.89096 5.9049e-08
3.886858 1.240029e-07
3.882756 2.716254e-07
3.878654 5.786802e-07
3.874552 1.2105045e-06
3.87045 2.4741531e-06
3.866348 4.960116e-06
3.862246 9.7194654e-06
3.858144 1.8665389e-05
3.854042 3.5086916e-05
3.84994 6.4581891e-05
3.845838 0.0001164092
3.841736 0.00020545509
3.837634 0.00035507345
3.833532 0.00060087081
3.82943 0.00099564881
3.825328 0.0016154744
3.821226 0.0025666002
3.817124 0.0039928343
3.813022 0.0060823245
3.808919 0.0090724183
3.804817 0.013250802
3.800715 0.018950749
3.796613 0.026538463
3.792511 0.036390706
3.788409 0.048861914
3.784307 0.064241503
3.780205 0.082703941
3.776103 0.10425621
3.772001 0.12868945
3.767899 0.15554254
3.763797 0.18408597
3.759695 0.21333272
3.755593 0.24208033
3.751491 0.2689842
3.747389 0.29265727
3.743287 0.31178636
3.739185 0.32525214
3.735083 0.33223736
3.73098 0.33230894
3.726878 0.32546242
3.722776 0.31212239
3.718674 0.29309895
3.714572 0.26950626
3.71047 0.24265469
3.706368 0.21393104
3.702266 0.18468182
3.698164 0.15611325
3.694062 0.12921729
3.68996 0.10472896
3.685858 0.083114762
3.681756 0.06458844
3.677654 0.049146967
3.673552 0.036618777
3.66945 0.026716295
3.665348 0.019085959
3.661246 0.013351097
3.657144 0.0091450308
3.653042 0.006133644
3.648939 0.0040282578
3.644837 0.0025904855
3.640735 0.0016312109
3.636633 0.0010057816
3.632531 0.00060724811
3.628429 0.0003589943
3.624327 0.00020781705
3.620225 0.00011779685
3.616123 6.5379053e-05
3.612021 3.5535688e-05
3.607919 1.890749e-05
3.603817 9.8552781e-06
3.599715 5.0250699e-06
3.595613 2.5095825e-06
3.591511 1.2282192e-06
3.587409 5.9049e-07
3.583307 2.775303e-07
3.579205 1.240029e-07
3.575103 5.9049e-08
3.571001 2.36196e-08
3.566898 1.18098e-08
3.562796 5.9049e-09
3.558694 0
3.554592 0
3.55049 0
3.546388 0
3.542286 0
3.538184 0
3.534082 0
3.52998 0
3.525878 0
3.521776 0
3.517674 0
3.513572 0
3.50947 0
3.505368 0
3.501266 0
3.497164 0
3.493062 0
3.488959 0
3.484857 0
3.480755 0
3.476653 0
3.472551 0
3.468449 0
3.464347 0
3.460245 0
3.456143 0
3.452041 0
3.447939 0
3.443837 0
3.439735 0
3.435633 0
3.431531 0
3.427429 0
3.423327 0
3.419225 0
3.415123 0
3.411021 0
3.406918 0
3.402816 0
3.398714 0
3.394612 0
3.39051 0
3.386408 0
3.382306 0
3.378204 0
3.374102 0
3.37 0
