# Supplementary material for: Structural motifs of gold cluster anions with 17 to 69 atoms
Source: Nat Commun. 2026 Apr 10;17:5099. doi: 10.1038/s41467-026-71649-9 (PMC13246909; doi:10.1038/s41467-026-71649-9)
Supplement: Supplementary file 5 — Source Data [file 41467_2026_71649_MOESM5_ESM.zip › SupplementaryFigure2/19_th_revTPSS.dat]

3.5 0
3.5005001 0
3.5010002 0
3.5015003 0
3.5020004 0
3.5025005 0
3.5030006 0
3.5035007 0
3.5040008 0
3.5045009 0
3.505001 0
3.5055011 0
3.5060012 0
3.5065013 0
3.5070014 0
3.5075015 0
3.5080016 0
3.5085017 0
3.5090018 0
3.5095019 0
3.510002 0
3.5105021 0
3.5110022 0
3.5115023 0
3.5120024 0
3.5125025 0
3.5130026 0
3.5135027 0
3.5140028 0
3.5145029 0
3.515003 0
3.5155031 0
3.5160032 0
3.5165033 0
3.5170034 0
3.5175035 0
3.5180036 0
3.5185037 0
3.5190038 0
3.5195039 0
3.520004 0
3.5205041 0
3.5210042 0
3.5215043 0
3.5220044 0
3.5225045 0
3.5230046 0
3.5235047 0
3.5240048 0
3.5245049 0
3.525005 0
3.5255051 0
3.5260052 0
3.5265053 0
3.5270054 0
3.5275055 0
3.5280056 0
3.5285057 0
3.5290058 0
3.5295059 0
3.530006 0
3.5305061 0
3.5310062 0
3.5315063 0
3.5320064 0
3.5325065 0
3.5330066 0
3.5335067 0
3.5340068 0
3.5345069 0
3.535007 0
3.5355071 0
3.5360072 0
3.5365073 0
3.5370074 0
3.5375075 0
3.5380076 0
3.5385077 0
3.5390078 0
3.5395079 0
3.540008 0
3.5405081 0
3.5410082 0
3.5415083 0
3.5420084 0
3.5425085 0
3.5430086 0
3.5435087 0
3.5440088 0
3.5445089 0
3.545009 0
3.5455091 0
3.5460092 0
3.5465093 0
3.5470094 0
3.5475095 0
3.5480096 0
3.5485097 0
3.5490098 0
3.5495099 0
3.55001 0
3.5505101 0
3.5510102 0
3.5515103 0
3.5520104 0
3.5525105 0
3.5530106 0
3.5535107 0
3.5540108 0
3.5545109 0
3.555011 0
3.5555111 0
3.5560112 0
3.5565113 0
3.5570114 0
3.5575115 0
3.5580116 6.9311122e-12
3.5585117 2.6390401e-10
3.5590118 8.2900648e-10
3.5595119 1.6166362e-09
3.560012 2.5411905e-09
3.5605121 3.5170671e-09
3.5610122 4.4586635e-09
3.5615123 5.2803773e-09
3.5620124 5.896606e-09
3.5625125 6.2205762e-09
3.5630126 6.2776149e-09
3.5635127 6.1533159e-09
3.5640128 5.9332816e-09
3.5645129 5.7031144e-09
3.565013 5.5484168e-09
3.5655131 5.5547913e-09
3.5660132 5.8078401e-09
3.5665133 6.3829927e-09
3.5670134 7.2755856e-09
3.5675135 8.443044e-09
3.5680136 9.8425673e-09
3.5685137 1.1431354e-08
3.5690138 1.3166601e-08
3.5695139 1.500551e-08
3.570014 1.6905278e-08
3.5705141 1.8881766e-08
3.5710142 2.1153336e-08
3.5715143 2.3708432e-08
3.5720144 2.6504254e-08
3.5725145 2.9498001e-08
3.5730146 3.264687e-08
3.5735147 3.5908062e-08
3.5740148 3.9238775e-08
3.5745149 4.2656734e-08
3.575015 4.6730239e-08
3.5755151 5.1527894e-08
3.5760152 5.6947348e-08
3.5765153 6.2886252e-08
3.5770154 6.9242253e-08
3.5775155 7.5913001e-08
3.5780156 8.2796146e-08
3.5785157 8.9822554e-08
3.5790158 9.8268158e-08
3.5795159 1.086183e-07
3.580016 1.2058178e-07
3.5805161 1.3386745e-07
3.5810162 1.4818411e-07
3.5815163 1.6324059e-07
3.5820164 1.787457e-07
3.5825165 1.9440827e-07
3.5830166 2.1184104e-07
3.5835167 2.3277326e-07
3.5840168 2.5674157e-07
3.5845169 2.8328094e-07
3.585017 3.119263e-07
3.5855171 3.4221261e-07
3.5860172 3.7367483e-07
3.5865173 4.0584788e-07
3.5870174 4.4075336e-07
3.5875175 4.8331678e-07
3.5880176 5.3269966e-07
3.5885177 5.8783287e-07
3.5890178 6.4764726e-07
3.5895179 7.1107369e-07
3.590018 7.7704307e-07
3.5905181 8.4448614e-07
3.5910182 9.1486934e-07
3.5915183 9.9859149e-07
3.5920184 1.0953087e-06
3.5925185 1.203165e-06
3.5930186 1.3203046e-06
3.5935187 1.4448716e-06
3.5940188 1.5750102e-06
3.5945189 1.7088646e-06
3.595019 1.8466048e-06
3.5955191 2.0081901e-06
3.5960192 2.19626e-06
3.5965193 2.4071435e-06
3.5970194 2.6371692e-06
3.5975195 2.8826658e-06
3.5980196 3.1399623e-06
3.5985197 3.4053872e-06
3.5990198 3.6760003e-06
3.5995199 3.9830638e-06
3.60002 4.3400501e-06
3.6005201 4.7404157e-06
3.6010202 5.1776173e-06
3.6015203 5.6451114e-06
3.6020204 6.1363547e-06
3.6025205 6.6448039e-06
3.6030206 7.1639156e-06
3.6035207 7.7326123e-06
3.6040208 8.3947405e-06
3.6045209 9.1386871e-06
3.605021 9.9527476e-06
3.6055211 1.0825216e-05
3.6060212 1.1744386e-05
3.6065213 1.2698555e-05
3.6070214 1.3676014e-05
3.6075215 1.4714843e-05
3.6080216 1.5918615e-05
3.6085217 1.7272355e-05
3.6090218 1.8755748e-05
3.6095219 2.0348482e-05
3.610022 2.2030243e-05
3.6105221 2.3780718e-05
3.6110222 2.5579595e-05
3.6115223 2.7452276e-05
3.6120224 2.9596638e-05
3.6125225 3.2008795e-05
3.6130226 3.4654399e-05
3.6135227 3.7499104e-05
3.6140228 4.0508562e-05
3.6145229 4.3648425e-05
3.615023 4.6884348e-05
3.6155231 5.0212639e-05
3.6160232 5.395603e-05
3.6165233 5.8165093e-05
3.6170234 6.2783226e-05
3.6175235 6.7753832e-05
3.6180236 7.3020307e-05
3.6185237 7.8526065e-05
3.6190238 8.4214488e-05
3.6195239 9.0037871e-05
3.620024 9.6440839e-05
3.6205241 0.00010363194
3.6210242 0.00011152044
3.6215243 0.00012001562
3.6220244 0.00012902676
3.6225245 0.00013846313
3.6230246 0.00014823401
3.6235247 0.00015824866
3.6240248 0.00016898342
3.6245249 0.00018101539
3.625025 0.00019420489
3.6255251 0.00020841033
3.6260252 0.00022349015
3.6265253 0.00023930276
3.6270254 0.00025570658
3.6275255 0.00027256001
3.6280256 0.00029026083
3.6285257 0.00030998013
3.6290258 0.00033156837
3.6295259 0.00035481072
3.630026 0.00037949232
3.6305261 0.00040539833
3.6310262 0.00043231393
3.6315263 0.00046002427
3.6320264 0.00048874168
3.6325265 0.00052039798
3.6330266 0.00055498841
3.6335267 0.00059219643
3.6340268 0.00063170549
3.6345269 0.00067319904
3.635027 0.00071636052
3.6355271 0.00076087341
3.6360272 0.00080666394
3.6365273 0.00085644691
3.6370274 0.00091070821
3.6375275 0.00096899533
3.6380276 0.0010308555
3.6385277 0.0010958359
3.6390278 0.001163484
3.6395279 0.001233347
3.640028 0.0013050274
3.6405281 0.0013817238
3.6410282 0.0014650601
3.6415283 0.0015544094
3.6420284 0.0016491442
3.6425285 0.0017486374
3.6430286 0.0018522618
3.6435287 0.0019593899
3.6440288 0.0020693947
3.6445289 0.0021851651
3.645029 0.0023104747
3.6455291 0.002444501
3.6460292 0.0025864034
3.6465293 0.002735341
3.6470294 0.0028904736
3.6475295 0.0030509604
3.6480296 0.0032159609
3.6485297 0.0033874765
3.6490298 0.003571947
3.6495299 0.003768672
3.65003 0.0039765647
3.6505301 0.0041945376
3.6510302 0.004421504
3.6515303 0.0046563766
3.6520304 0.0048980684
3.6525305 0.0051473793
3.6530306 0.0054132261
3.6535307 0.0056957633
3.6540308 0.0059936386
3.6545309 0.0063054999
3.655031 0.0066299947
3.6555311 0.0069657708
3.6560312 0.0073114756
3.6565313 0.0076666342
3.6570314 0.0080416486
3.6575315 0.0084386547
3.6580316 0.0088560407
3.6585317 0.009292197
3.6590318 0.0097455118
3.6595319 0.010214374
3.660032 0.010697172
3.6605321 0.011192445
3.6610322 0.011710166
3.6615323 0.012255869
3.6620324 0.012827727
3.6625325 0.013423915
3.6630326 0.014042607
3.6635327 0.014681978
3.6640328 0.015340202
3.6645329 0.016015454
3.665033 0.016714828
3.6655331 0.017448433
3.6660332 0.018214386
3.6665333 0.01901074
3.6670334 0.019835548
3.6675335 0.020686861
3.6680336 0.021562736
3.6685337 0.022461223
3.6690338 0.023385971
3.6695339 0.024350221
3.670034 0.025352905
3.6705341 0.026392105
3.6710342 0.027465904
3.6715343 0.028572382
3.6720344 0.029709623
3.6725345 0.030875709
3.6730346 0.032071427
3.6735347 0.033310128
3.6740348 0.034592493
3.6745349 0.035916854
3.675035 0.037281541
3.6755351 0.038684886
3.6760352 0.040125219
3.6765353 0.041600873
3.6770354 0.043110985
3.6775355 0.044665667
3.6780356 0.046267506
3.6785357 0.047915302
3.6790358 0.049607854
3.6795359 0.051343964
3.680036 0.053122429
3.6805361 0.054942051
3.6810362 0.056801688
3.6815363 0.058705886
3.6820364 0.060657837
3.6825365 0.062657184
3.6830366 0.06470357
3.6835367 0.066796637
3.6840368 0.068936028
3.6845369 0.071121387
3.685037 0.073352352
3.6855371 0.075628297
3.6860372 0.077949105
3.6865373 0.080315461
3.6870374 0.082728057
3.6875375 0.085187601
3.6880376 0.087694771
3.6885377 0.090250273
3.6890378 0.092854793
3.6895379 0.095505503
3.690038 0.09819377
3.6905381 0.10092105
3.6910382 0.10368945
3.6915383 0.10650105
3.6920384 0.10935798
3.6925385 0.1122623
3.6930386 0.11521614
3.6935387 0.11821775
3.6940388 0.12124721
3.6945389 0.12430441
3.695039 0.12739303
3.6955391 0.13051672
3.6960392 0.13367916
3.6965393 0.13688405
3.6970394 0.14013502
3.6975395 0.1434336
3.6980396 0.14674976
3.6985397 0.15007708
3.6990398 0.15342105
3.6995399 0.15678716
3.70004 0.16018091
3.7005401 0.1636078
3.7010402 0.16707332
3.7015403 0.17058272
3.7020404 0.1741124
3.7025405 0.17764373
3.7030406 0.18117667
3.7035407 0.18471115
3.7040408 0.18824713
3.7045409 0.19178453
3.705041 0.19532332
3.7055411 0.19886344
3.7060412 0.20240584
3.7065413 0.20595143
3.7070414 0.20949924
3.7075415 0.2130483
3.7080416 0.21659762
3.7085417 0.22014624
3.7090418 0.22369319
3.7095419 0.22723748
3.710042 0.23076734
3.7105421 0.23425316
3.7110422 0.2376987
3.7115423 0.24110993
3.7120424 0.24449285
3.7125425 0.24785341
3.7130426 0.2511976
3.7135427 0.2545314
3.7140428 0.25785153
3.7145429 0.26110696
3.715043 0.26429493
3.7155431 0.26742268
3.7160432 0.2704974
3.7165433 0.27352629
3.7170434 0.27651657
3.7175435 0.27947546
3.7180436 0.28240694
3.7185437 0.28526382
3.7190438 0.28803335
3.7195439 0.29072213
3.720044 0.29333676
3.7205441 0.29588386
3.7210442 0.29837001
3.7215443 0.30080183
3.7220444 0.30318567
3.7225445 0.30548966
3.7230446 0.30769178
3.7235447 0.3097973
3.7240448 0.31181153
3.7245449 0.31373975
3.725045 0.31558726
3.7255451 0.31735936
3.7260452 0.31906132
3.7265453 0.32067939
3.7270454 0.32218838
3.7275455 0.32359139
3.7280456 0.32489184
3.7285457 0.32609315
3.7290458 0.32719871
3.7295459 0.32821195
3.730046 0.3291363
3.7305461 0.32996913
3.7310462 0.33069427
3.7315463 0.33131163
3.7320464 0.33182237
3.7325465 0.33222765
3.7330466 0.33252865
3.7335467 0.33272653
3.7340468 0.33282247
3.7345469 0.3328176
3.735047 0.33271212
3.7355471 0.33250488
3.7360472 0.33219468
3.7365473 0.33178032
3.7370474 0.3312606
3.7375475 0.33063431
3.7380476 0.32990024
3.7385477 0.32905816
3.7390478 0.32812416
3.7395479 0.32710164
3.740048 0.32598716
3.7405481 0.32477726
3.7410482 0.3234685
3.7415483 0.32205742
3.7420484 0.32054059
3.7425485 0.3189147
3.7430486 0.31720352
3.7435487 0.31542274
3.7440488 0.31356705
3.7445489 0.31163113
3.745049 0.30960967
3.7455491 0.30749734
3.7460492 0.30528882
3.7465493 0.3029788
3.7470494 0.30058702
3.7475495 0.29814758
3.7480496 0.29565441
3.7485497 0.29310089
3.7490498 0.29048042
3.7495499 0.28778634
3.75005 0.28501206
3.7505501 0.28215095
3.7510502 0.27921366
3.7515503 0.27624868
3.7520504 0.27325297
3.7525505 0.27021929
3.7530506 0.26714039
3.7535507 0.26400903
3.7540508 0.26081796
3.7545509 0.25755995
3.755051 0.25423615
3.7555511 0.25089732
3.7560512 0.24754848
3.7565513 0.24418386
3.7570514 0.2407977
3.7575515 0.23738422
3.7580516 0.23393766
3.7585517 0.23045225
3.7590518 0.22692383
3.7595519 0.22337979
3.760052 0.21983278
3.7605521 0.21628388
3.7610522 0.21273414
3.7615523 0.20918467
3.7620524 0.20563653
3.7625525 0.20209081
3.7630526 0.19854856
3.7635527 0.19500899
3.7640528 0.19147096
3.7645529 0.18793452
3.765053 0.18439972
3.7655531 0.18086662
3.7660532 0.17733526
3.7665533 0.17380572
3.7670534 0.17027801
3.7675535 0.16676913
3.7680536 0.16330441
3.7685537 0.15987881
3.7690538 0.15648686
3.7695539 0.15312302
3.770054 0.14978182
3.7705541 0.14645774
3.7710542 0.1431453
3.7715543 0.13984943
3.7720544 0.13660072
3.7725545 0.13339834
3.7730546 0.13023865
3.7735547 0.127118
3.7740548 0.12403275
3.7745549 0.12097924
3.775055 0.11795383
3.7755551 0.11495601
3.7760552 0.1120054
3.7765553 0.10910438
3.7770554 0.10625089
3.7775555 0.10344287
3.7780556 0.10067826
3.7785557 0.097954986
3.7790558 0.095270991
3.7795559 0.092624662
3.780056 0.090024174
3.7805561 0.087472688
3.7810562 0.084969535
3.7815563 0.082514001
3.7820564 0.080105392
3.7825565 0.077743009
3.7830566 0.07542616
3.7835567 0.073154144
3.7840568 0.070926953
3.7845569 0.068745227
3.785057 0.066609359
3.7855571 0.064519746
3.7860572 0.062476785
3.7865573 0.06048087
3.7870574 0.0585324
3.7875575 0.056631769
3.7880576 0.054776096
3.7885577 0.052960476
3.7890578 0.051185987
3.7895579 0.049453817
3.790058 0.047765155
3.7905581 0.046121189
3.7910582 0.044523108
3.7915583 0.042972099
3.7920584 0.041465979
3.7925585 0.039994327
3.7930586 0.038557792
3.7935587 0.037158059
3.7940588 0.035796814
3.7945589 0.03447574
3.795059 0.033196522
3.7955591 0.031960846
3.7960592 0.030768416
3.7965593 0.029605895
3.7970594 0.028472045
3.7975595 0.027368784
3.7980596 0.026298034
3.7985597 0.025261715
3.7990598 0.024261745
3.7995599 0.023300046
3.80006 0.022377914
3.8005601 0.021482527
3.8010602 0.020609585
3.8015603 0.019761035
3.8020604 0.018938823
3.8025605 0.018144894
3.8030606 0.017381195
3.8035607 0.016649671
3.8040608 0.015952254
3.8045609 0.015279602
3.805061 0.014623828
3.8055611 0.013986754
3.8060612 0.013370203
3.8065613 0.012775998
3.8070614 0.012205961
3.8075615 0.011661915
3.8080616 0.011145683
3.8085617 0.01065241
3.8090618 0.010171596
3.8095619 0.0097045865
3.810062 0.00925299
3.8105621 0.0088184134
3.8110622 0.0084024627
3.8115623 0.008006747
3.8120624 0.0076328713
3.8125625 0.0072791446
3.8130626 0.0069349964
3.8135627 0.0066006704
3.8140628 0.0062775147
3.8145629 0.0059668775
3.815063 0.0056701067
3.8155631 0.0053885505
3.8160632 0.0051235568
3.8165633 0.0048752198
3.8170634 0.0046347154
3.8175635 0.0044009473
3.8180636 0.0041749983
3.8185637 0.0039579515
3.8190638 0.0037508897
3.8195639 0.003554896
3.820064 0.0033710535
3.8205641 0.0032001673
3.8210642 0.0030360477
3.8215643 0.0028763797
3.8220644 0.0027220001
3.8225645 0.0025737457
3.8230646 0.0024324534
3.8235647 0.0022989602
3.8240648 0.002174103
3.8245649 0.0020587159
3.825065 0.0019493456
3.8255651 0.001842807
3.8260652 0.0017397244
3.8265653 0.0016407219
3.8270654 0.0015464235
3.8275655 0.0014574536
3.8280656 0.0013744363
3.8285657 0.0012979957
3.8290658 0.0012267223
3.8295659 0.0011572726
3.830066 0.0010900042
3.8305661 0.0010253675
3.8310662 0.00096381265
3.8315663 0.00090578979
3.8320664 0.00085174924
3.8325665 0.00080214108
3.8330666 0.00075659352
3.8335667 0.00071236281
3.8340668 0.00066946089
3.8345669 0.00062820239
3.835067 0.00058890189
3.8355671 0.000551874
3.8360672 0.00051743334
3.8365673 0.00048589451
3.8370674 0.00045731464
3.8375675 0.00042979141
3.8380676 0.00040304806
3.8385677 0.00037729826
3.8390678 0.00035275566
3.8395679 0.00032963392
3.840068 0.0003081467
3.8405681 0.00028850767
3.8410682 0.00027088447
3.8415683 0.00025415693
3.8420684 0.00023786957
3.8425685 0.0002221628
3.8430686 0.00020717699
3.8435687 0.00019305252
3.8440688 0.00017992978
3.8445689 0.00016794915
3.845069 0.00015725092
3.8455691 0.00014731408
3.8460692 0.00013761455
3.8465693 0.0001282425
3.8470694 0.0001192881
3.8475695 0.00011084153
3.8480696 0.00010299295
3.8485697 9.5832547e-05
3.8490698 8.9450494e-05
3.8495699 8.3668963e-05
3.85007 7.8024717e-05
3.8505701 7.2559258e-05
3.8510702 6.7328677e-05
3.8515703 6.238907e-05
3.8520704 5.7796533e-05
3.8525705 5.3607163e-05
3.8530706 4.9877056e-05
3.8535707 4.6569563e-05
3.8540708 4.3359894e-05
3.8545709 4.02439e-05
3.855071 3.7255649e-05
3.8555711 3.4429201e-05
3.8560712 3.1798623e-05
3.8565713 2.9397978e-05
3.8570714 2.726133e-05
3.8575715 2.5398028e-05
3.8580716 2.3614192e-05
3.8585717 2.1877452e-05
3.8590718 2.0207985e-05
3.8595719 1.8625972e-05
3.860072 1.7151591e-05
3.8605721 1.5805023e-05
3.8610722 1.4606445e-05
3.8615723 1.3572425e-05
3.8620724 1.2604559e-05
3.8625725 1.1659316e-05
3.8630726 1.0748241e-05
3.8635727 9.8828759e-06
3.8640728 9.0747633e-06
3.8645729 8.3354487e-06
3.865073 7.6764728e-06
3.8655731 7.1093811e-06
3.8660732 6.594943e-06
3.8665733 6.0906529e-06
3.8670734 5.6030706e-06
3.8675735 5.1387556e-06
3.8680736 4.7042675e-06
3.8685737 4.3061658e-06
3.8690738 3.9510104e-06
3.8695739 3.6453606e-06
3.870074 3.3777437e-06
3.8705741 3.1156412e-06
3.8710742 2.8614775e-06
3.8715743 2.6188142e-06
3.8720744 2.3912126e-06
3.8725745 2.1822342e-06
3.8730746 1.9954405e-06
3.8735747 1.8343929e-06
3.8740748 1.6972309e-06
3.8745749 1.5641526e-06
3.875075 1.4345926e-06
3.8755751 1.3104412e-06
3.8760752 1.193589e-06
3.8765753 1.0859262e-06
3.8770754 9.893434e-07
3.8775755 9.0573089e-07
3.8780756 8.3574193e-07
3.8785757 7.691558e-07
3.8790758 7.0408025e-07
3.8795759 6.4151595e-07
3.880076 5.8246359e-07
3.8805761 5.2792387e-07
3.8810762 4.7889748e-07
3.8815763 4.3638513e-07
3.8820764 4.0123545e-07
3.8825765 3.6886917e-07
3.8830766 3.37127e-07
3.8835767 3.06533e-07
3.8840768 2.776113e-07
3.8845769 2.5088597e-07
3.885077 2.2688112e-07
3.8855771 2.0612084e-07
3.8860772 1.8912924e-07
3.8865773 1.7427248e-07
3.8870774 1.5963197e-07
3.8875775 1.454531e-07
3.8880776 1.3198152e-07
3.8885777 1.1946292e-07
3.8890778 1.0814296e-07
3.8895779 9.8267312e-08
3.890078 9.0081648e-08
3.8905781 8.3191905e-08
3.8910782 7.6390124e-08
3.8915783 6.9743749e-08
3.8920784 6.3366589e-08
3.8925785 5.7372459e-08
3.8930786 5.187517e-08
3.8935787 4.6988533e-08
3.8940788 4.2826363e-08
3.8945789 3.935273e-08
3.895079 3.5997083e-08
3.8955791 3.2724335e-08
3.8960792 2.9573396e-08
3.8965793 2.6583178e-08
3.8970794 2.379259e-08
3.8975795 2.1240543e-08
3.8980796 1.8965947e-08
3.8985797 1.6982992e-08
3.8990798 1.5081658e-08
3.8995799 1.3239449e-08
3.90008 1.1499164e-08
3.9005801 9.9036064e-09
3.9010802 8.495575e-09
3.9015803 7.3178726e-09
3.9020804 6.4132999e-09
3.9025805 5.8245356e-09
3.9030806 5.5596768e-09
3.9035807 5.5449641e-09
3.9040808 5.6947948e-09
3.9045809 5.9235668e-09
3.905081 6.1456774e-09
3.9055811 6.2755243e-09
3.9060812 6.227505e-09
3.9065813 5.916017e-09
3.9070814 5.3099434e-09
3.9075815 4.4948976e-09
3.9080816 3.5564975e-09
3.9085817 2.5803457e-09
3.9090818 1.6520447e-09
3.9095819 8.5719676e-10
3.910082 2.8140442e-10
3.9105821 1.0270129e-11
3.9110822 0
3.9115823 0
3.9120824 0
3.9125825 0
3.9130826 0
3.9135827 0
3.9140828 0
3.9145829 0
3.915083 0
3.9155831 0
3.9160832 0
3.9165833 0
3.9170834 0
3.9175835 0
3.9180836 0
3.9185837 0
3.9190838 0
3.9195839 0
3.920084 0
3.9205841 0
3.9210842 0
3.9215843 0
3.9220844 0
3.9225845 0
3.9230846 0
3.9235847 0
3.9240848 0
3.9245849 0
3.925085 0
3.9255851 0
3.9260852 0
3.9265853 0
3.9270854 0
3.9275855 0
3.9280856 0
3.9285857 0
3.9290858 0
3.9295859 0
3.930086 0
3.9305861 0
3.9310862 0
3.9315863 0
3.9320864 0
3.9325865 0
3.9330866 0
3.9335867 0
3.9340868 0
3.9345869 0
3.935087 0
3.9355871 0
3.9360872 0
3.9365873 0
3.9370874 0
3.9375875 0
3.9380876 0
3.9385877 0
3.9390878 0
3.9395879 0
3.940088 0
3.9405881 0
3.9410882 0
3.9415883 0
3.9420884 0
3.9425885 0
3.9430886 0
3.9435887 0
3.9440888 0
3.9445889 0
3.945089 0
3.9455891 0
3.9460892 0
3.9465893 0
3.9470894 0
3.9475895 0
3.9480896 0
3.9485897 0
3.9490898 0
3.9495899 0
3.95009 0
3.9505901 0
3.9510902 0
3.9515903 0
3.9520904 0
3.9525905 0
3.9530906 0
3.9535907 0
3.9540908 0
3.9545909 0
3.955091 0
3.9555911 0
3.9560912 0
3.9565913 0
3.9570914 0
3.9575915 0
3.9580916 0
3.9585917 0
3.9590918 0
3.9595919 0
3.960092 0
3.9605921 0
3.9610922 0
3.9615923 0
3.9620924 0
3.9625925 0
3.9630926 0
3.9635927 0
3.9640928 0
3.9645929 0
3.965093 0
3.9655931 0
3.9660932 0
3.9665933 0
3.9670934 0
3.9675935 0
3.9680936 0
3.9685937 0
3.9690938 0
3.9695939 0
3.970094 0
3.9705941 0
3.9710942 0
3.9715943 0
3.9720944 0
3.9725945 0
3.9730946 0
3.9735947 0
3.9740948 0
3.9745949 0
3.975095 0
3.9755951 0
3.9760952 0
3.9765953 0
3.9770954 0
3.9775955 0
3.9780956 0
3.9785957 0
3.9790958 0
3.9795959 0
3.980096 0
3.9805961 2.2073418e-11
3.9810962 3.2970974e-10
3.9815963 9.3289175e-10
3.9820964 1.7460169e-09
3.9825965 2.6834829e-09
3.9830966 3.6596872e-09
3.9835967 4.5890274e-09
3.9840968 5.3859009e-09
3.9845969 5.9637897e-09
3.985097 6.2114449e-09
3.9855971 6.1704106e-09
3.9860972 5.94769e-09
3.9865973 5.6502861e-09
3.9870974 5.385202e-09
3.9875975 5.2594406e-09
3.9880976 5.3800051e-09
3.9885977 5.8538986e-09
3.9890978 6.6982906e-09
3.9895979 7.8056253e-09
3.990098 9.1273373e-09
3.9905981 1.0615276e-08
3.9910982 1.2221288e-08
3.9915983 1.3897225e-08
3.9920984 1.5594934e-08
3.9925985 1.7266264e-08
3.9930986 1.8927295e-08
3.9935987 2.0721994e-08
3.9940988 2.2653724e-08
3.9945989 2.4717153e-08
3.995099 2.690695e-08
3.9955991 2.9217788e-08
3.9960992 3.1644333e-08
3.9965993 3.4181257e-08
3.9970994 3.7015574e-08
3.9975995 4.1112614e-08
3.9980996 4.6417072e-08
3.9985997 5.2705004e-08
3.9990998 5.9752465e-08
3.9995999 6.7335513e-08
4.0001 7.5230205e-08
4.0006001 8.3212594e-08
4.0011002 9.1154554e-08
4.0016003 1.0018474e-07
4.0021004 1.1055019e-07
4.0026005 1.2207003e-07
4.0031006 1.3456341e-07
4.0036007 1.4784948e-07
4.0041008 1.6174737e-07
4.0046009 1.7607624e-07
4.005101 1.9068425e-07
4.0056011 2.0791499e-07
4.0061012 2.2895593e-07
4.0066013 2.532609e-07
4.0071014 2.8028374e-07
4.0076015 3.0947829e-07
4.0081016 3.402984e-07
4.0086017 3.7219788e-07
4.0091018 4.046306e-07
4.0096019 4.4049202e-07
4.010102 4.8373196e-07
4.0106021 5.333811e-07
4.0111022 5.8843883e-07
4.0116023 6.4790455e-07
4.0121024 7.1077765e-07
4.0126025 7.7605746e-07
4.0131026 8.4274346e-07
4.0136027 9.1380172e-07
4.0141028 9.9885743e-07
4.0146029 1.0966859e-06
4.015103 1.205397e-06
4.0156031 1.3231001e-06
4.0161032 1.4479047e-06
4.0166033 1.5779207e-06
4.0171034 1.7112574e-06
4.0176035 1.849909e-06
4.0181036 2.0138389e-06
4.0186037 2.2031576e-06
4.0191038 2.4142918e-06
4.0196039 2.6436678e-06
4.020104 2.8877122e-06
4.0206041 3.1428516e-06
4.0211042 3.4055126e-06
4.0216043 3.6747369e-06
4.0221044 3.9857584e-06
4.0226045 4.3456353e-06
4.0231046 4.7478065e-06
4.0236047 5.1857112e-06
4.0241048 5.6527885e-06
4.0246049 6.1424775e-06
4.025105 6.6482172e-06
4.0256051 7.1639906e-06
4.0261052 7.7416148e-06
4.0266053 8.4103287e-06
4.0271054 9.1585342e-06
4.0276055 9.9746322e-06
4.0281056 1.0847022e-05
4.0286057 1.1764106e-05
4.0291058 1.2714284e-05
4.0296059 1.3685957e-05
4.030106 1.4738076e-05
4.0306061 1.5955914e-05
4.0311062 1.732006e-05
4.0316063 1.8810255e-05
4.0321064 2.0406239e-05
4.0326065 2.2087752e-05
4.0331066 2.3834535e-05
4.0336067 2.5626329e-05
4.0341068 2.7515595e-05
4.0346069 2.9686488e-05
4.035107 3.2118482e-05
4.0356071 3.4777418e-05
4.0361072 3.7629139e-05
4.0366073 4.0639486e-05
4.0371074 4.3774303e-05
4.0376075 4.6999433e-05
4.0381076 5.0342153e-05
4.0386077 5.413287e-05
4.0391078 5.8378985e-05
4.0396079 6.30241e-05
4.040108 6.801182e-05
4.0406081 7.328575e-05
4.0411082 7.8789496e-05
4.0416083 8.4466657e-05
4.0421084 9.0295996e-05
4.0426085 9.6784249e-05
4.0431086 0.00010404486
4.0436087 0.00011198728
4.0441088 0.00012052095
4.0446089 0.00012955531
4.045109 0.0001389998
4.0456091 0.00014876387
4.0461092 0.00015876244
4.0466093 0.00016964241
4.0471094 0.0001817968
4.0476095 0.00019508432
4.0481096 0.00020936375
4.0486097 0.00022449381
4.0491098 0.00024033324
4.0496099 0.00025674079
4.05011 0.00027357521
4.0506101 0.00029146659
4.0511102 0.00031139419
4.0516103 0.00033315531
4.0521104 0.00035653531
4.0526105 0.00038131956
4.0531106 0.00040729343
4.0536107 0.00043424229
4.0541108 0.00046195151
4.0546109 0.00049089584
4.055111 0.00052289611
4.0556111 0.00055777971
4.0561112 0.00059523026
4.0566113 0.00063493135
4.0571114 0.00067656659
4.0576115 0.00071981958
4.0581116 0.00076437392
4.0586117 0.00081041217
4.0591118 0.00086074437
4.0596119 0.00091548469
4.060112 0.00097418034
4.0606121 0.0010363786
4.0611122 0.0011016265
4.0616123 0.0011694714
4.0621124 0.0012394605
4.0626125 0.0013113797
4.0631126 0.0013889235
4.0636127 0.0014730133
4.0641128 0.0015630213
4.0646129 0.0016583201
4.065113 0.0017582817
4.0656131 0.0018622787
4.0661132 0.0019696834
4.0666133 0.0020798944
4.0671134 0.0021969145
4.0676135 0.0023233713
4.0681136 0.002458423
4.0686137 0.0026012278
4.0691138 0.0027509438
4.0696139 0.0029067295
4.070114 0.0030677427
4.0706141 0.0032331421
4.0711142 0.003406187
4.0716143 0.0035923446
4.0721144 0.0037906052
4.0726145 0.0039998798
4.0731146 0.0042190795
4.0736147 0.0044471152
4.0741148 0.0046828979
4.0746149 0.0049253386
4.075115 0.0051764323
4.0756151 0.0054446742
4.0761152 0.0057294249
4.0766153 0.006029331
4.0771154 0.0063430398
4.0776155 0.0066691979
4.0781156 0.0070064522
4.0786157 0.00735345
4.0791158 0.0077106826
4.0796159 0.0080890321
4.080116 0.0084891707
4.0806161 0.0089094779
4.0811162 0.009348333
4.0816163 0.0098041162
4.0821164 0.010275206
4.0826165 0.010759984
4.0831166 0.011257532
4.0836167 0.011779535
4.0841168 0.012329272
4.0846169 0.012904921
4.085117 0.013504658
4.0856171 0.01412666
4.0861172 0.014769102
4.0866173 0.015430162
4.0871174 0.016108063
4.0876175 0.016812841
4.0881176 0.017551754
4.0886177 0.018322841
4.0891178 0.01912414
4.0896179 0.019953689
4.090118 0.020809527
4.0906181 0.021689691
4.0911182 0.022592221
4.0916183 0.02352326
4.0921184 0.024494257
4.0926185 0.025503492
4.0931186 0.026549042
4.0936187 0.027628986
4.0941188 0.028741402
4.0946189 0.02988437
4.095119 0.031055968
4.0956191 0.032258733
4.0961192 0.033505579
4.0966193 0.034795976
4.0971194 0.036128238
4.0976195 0.037500679
4.0981196 0.038911611
4.0986197 0.040359349
4.0991198 0.041842206
4.0996199 0.04336023
4.10012 0.044924188
4.1006201 0.046535266
4.1011202 0.048192279
4.1016203 0.049894043
4.1021204 0.051639373
4.1026205 0.053427086
4.1031206 0.055255997
4.1036207 0.057125231
4.1041208 0.059040278
4.1046209 0.061003258
4.105121 0.063013784
4.1056211 0.06507147
4.1061212 0.067175933
4.1066213 0.069326784
4.1071214 0.07152364
4.1076215 0.07376611
4.1081216 0.076053464
4.1086217 0.078385798
4.1091218 0.080763818
4.1096219 0.083188253
4.110122 0.085659811
4.1106221 0.088179206
4.1111222 0.090747159
4.1116223 0.093364371
4.1121224 0.096026468
4.1126225 0.098726144
4.1131226 0.10146533
4.1136227 0.10424613
4.1141228 0.10707061
4.1146229 0.10994085
4.115123 0.11285895
4.1156231 0.11582699
4.1161232 0.11884071
4.1166233 0.12188105
4.1171234 0.12494982
4.1176235 0.12805069
4.1181236 0.13118733
4.1186237 0.1343634
4.1191238 0.13758258
4.1196239 0.14084852
4.120124 0.14416007
4.1206241 0.14748573
4.1211242 0.15082356
4.1216243 0.15417902
4.1221244 0.15755757
4.1226245 0.1609647
4.1231246 0.16440585
4.1236247 0.16788651
4.1241248 0.17141068
4.1246249 0.17494982
4.125125 0.17849084
4.1256251 0.18203369
4.1261252 0.18557833
4.1266253 0.1891247
4.1271254 0.19267274
4.1276255 0.19622241
4.1281256 0.19977364
4.1286257 0.20332789
4.1291258 0.20688562
4.1296259 0.21044573
4.130126 0.21400709
4.1306261 0.2175686
4.1311262 0.22112914
4.1316263 0.22468759
4.1321264 0.22824284
4.1326265 0.23177875
4.1331266 0.23527113
4.1336267 0.2387252
4.1341268 0.24214671
4.1346269 0.24554142
4.135127 0.24891511
4.1356271 0.25227354
4.1361272 0.25562246
4.1366273 0.25895238
4.1371274 0.26221482
4.1376275 0.26541194
4.1381276 0.26855079
4.1386277 0.27163846
4.1391278 0.27468199
4.1396279 0.27768846
4.140128 0.28066493
4.1406281 0.28361136
4.1411282 0.28647881
4.1416283 0.28926179
4.1421284 0.29196664
4.1426285 0.29459973
4.1431286 0.2971674
4.1436287 0.299676
4.1441288 0.30213188
4.1446289 0.30453969
4.145129 0.30686295
4.1456291 0.30908833
4.1461292 0.31122073
4.1466293 0.31326503
4.1471294 0.31522613
4.1476295 0.31710891
4.1481296 0.31891828
4.1486297 0.32065908
4.1491298 0.32231311
4.1496299 0.32386342
4.15013 0.32531281
4.1506301 0.32666411
4.1511302 0.32792012
4.1516303 0.32908367
4.1521304 0.33015758
4.1526305 0.33114465
4.1531306 0.3320414
4.1536307 0.3328375
4.1541308 0.33353301
4.1546309 0.33412823
4.155131 0.3346235
4.1556311 0.33501913
4.1561312 0.33531545
4.1566313 0.33551276
4.1571314 0.33561339
4.1576315 0.33562398
4.1581316 0.33554297
4.1586317 0.33536802
4.1591318 0.33509682
4.1596319 0.33472703
4.160132 0.33425633
4.1606321 0.33368238
4.1611322 0.33300639
4.1616323 0.33225428
4.1621324 0.33142778
4.1626325 0.33052194
4.1631326 0.32953185
4.1636327 0.3284526
4.1641328 0.32727925
4.1646329 0.32600689
4.165133 0.32463218
4.1656331 0.32319377
4.1661332 0.32170473
4.1666333 0.32015796
4.1671334 0.31854633
4.1676335 0.31686272
4.1681336 0.31510003
4.1686337 0.31325113
4.1691338 0.31130891
4.1696339 0.30931101
4.170134 0.30729093
4.1706341 0.30523992
4.1711342 0.30314921
4.1716343 0.30101003
4.1721344 0.29881364
4.1726345 0.29655126
4.1731346 0.29421414
4.1736347 0.29182016
4.1741348 0.28941682
4.1746349 0.28700415
4.175135 0.28458087
4.1756351 0.2821457
4.1761352 0.27969733
4.1766353 0.27723447
4.1771354 0.27475585
4.1776355 0.27226014
4.1781356 0.26974852
4.1786357 0.26722545
4.1791358 0.26469558
4.1796359 0.26216353
4.180136 0.25963393
4.1806361 0.2571114
4.1811362 0.25460059
4.1816363 0.2521073
4.1821364 0.24964409
4.1826365 0.24721064
4.1831366 0.24480375
4.1836367 0.24242017
4.1841368 0.24005672
4.1846369 0.23771015
4.185137 0.23537725
4.1856371 0.23305647
4.1861372 0.23079509
4.1866373 0.22860994
4.1871374 0.22649301
4.1876375 0.22443632
4.1881376 0.22243186
4.1886377 0.22047163
4.1891378 0.21854764
4.1896379 0.21665189
4.190138 0.21481528
4.1906381 0.2130692
4.1911382 0.21140764
4.1916383 0.20982462
4.1921384 0.20831416
4.1926385 0.20687028
4.1931386 0.20548699
4.1936387 0.20415831
4.1941388 0.20289522
4.1946389 0.2017277
4.195139 0.20065319
4.1956391 0.19966816
4.1961392 0.19876906
4.1966393 0.19795236
4.1971394 0.19721451
4.1976395 0.19655198
4.1981396 0.19596564
4.1986397 0.19547118
4.1991398 0.19506965
4.1996399 0.19476019
4.20014 0.19454197
4.2006401 0.19441414
4.2011402 0.19437587
4.2016403 0.1944263
4.2021404 0.19456417
4.2026405 0.19478545
4.2031406 0.19509092
4.2036407 0.19548247
4.2041408 0.19596204
4.2046409 0.19653153
4.205141 0.19719287
4.2056411 0.19794798
4.2061412 0.1987981
4.2066413 0.19972269
4.2071414 0.20071473
4.2076415 0.20177873
4.2081416 0.20291924
4.2086417 0.2041408
4.2091418 0.20544795
4.2096419 0.20684522
4.210142 0.20833716
4.2106421 0.20989804
4.2111422 0.2115029
4.2116423 0.21315859
4.2121424 0.21487194
4.2126425 0.21664978
4.2131426 0.21849895
4.2136427 0.22042629
4.2141428 0.22243862
4.2146429 0.22451649
4.215143 0.22661195
4.2156431 0.22873178
4.2161432 0.23088463
4.2166433 0.23307915
4.2171434 0.23532398
4.2176435 0.23762775
4.2181436 0.23999912
4.2186437 0.24243348
4.2191438 0.2448794
4.2196439 0.24733102
4.220144 0.24978868
4.2206441 0.25225273
4.2211442 0.25472348
4.2216443 0.25720131
4.2221444 0.25968653
4.2226445 0.26217989
4.2231446 0.26468453
4.2236447 0.2671983
4.2241448 0.26971785
4.2246449 0.27223979
4.225145 0.27476075
4.2256451 0.27727736
4.2261452 0.27978623
4.2266453 0.28228338
4.2271454 0.28474359
4.2276455 0.28715914
4.2281456 0.28953552
4.2286457 0.29187822
4.2291458 0.29419273
4.2296459 0.29648453
4.230146 0.29875909
4.2306461 0.30102192
4.2311462 0.30323752
4.2316463 0.30536921
4.2321464 0.30742517
4.2326465 0.30941361
4.2331466 0.31134273
4.2336467 0.31322075
4.2341468 0.31505584
4.2346469 0.31685623
4.235147 0.31860578
4.2356471 0.32025795
4.2361472 0.32181714
4.2366473 0.32328966
4.2371474 0.32468184
4.2376475 0.32599999
4.2381476 0.32725042
4.2386477 0.32843946
4.2391478 0.32956399
4.2396479 0.33058734
4.240148 0.33150846
4.2406481 0.33233127
4.2411482 0.33305972
4.2416483 0.33369775
4.2421484 0.33424926
4.2426485 0.33471821
4.2431486 0.33510651
4.2436487 0.33539618
4.2441488 0.33558309
4.2446489 0.33566854
4.245149 0.3356538
4.2456491 0.33554017
4.2461492 0.33532895
4.2466493 0.33502141
4.2471494 0.33461887
4.2476495 0.33412228
4.2481496 0.33353078
4.2486497 0.33284302
4.2491498 0.33205766
4.2496499 0.33117338
4.25015 0.33018883
4.2506501 0.32910266
4.2511502 0.32791355
4.2516503 0.32663297
4.2521504 0.32527255
4.2526505 0.32382861
4.2531506 0.32229745
4.2536507 0.32067539
4.2541508 0.31895874
4.2546509 0.31714379
4.255151 0.31522685
4.2556511 0.31321917
4.2561512 0.31115058
4.2566513 0.30901698
4.2571514 0.30681279
4.2576515 0.30453249
4.2581516 0.30217052
4.2586517 0.29972134
4.2591518 0.29717939
4.2596519 0.29454994
4.260152 0.29187765
4.2606521 0.28916228
4.2611522 0.28639711
4.2616523 0.28357542
4.2621524 0.28069046
4.2626525 0.27773553
4.2631526 0.27470387
4.2636527 0.27159381
4.2641528 0.26845488
4.2646529 0.26529573
4.265153 0.26210922
4.2656531 0.25888825
4.2661532 0.25562569
4.2666533 0.25231444
4.2671534 0.24894737
4.2676535 0.24551819
4.2681536 0.24206212
4.2686537 0.23859956
4.2691538 0.23512855
4.2696539 0.2316471
4.270154 0.22815323
4.2706541 0.22464497
4.2711542 0.22112036
4.2716543 0.21757741
4.2721544 0.21401808
4.2726545 0.21044851
4.2731546 0.20687206
4.2736547 0.20329206
4.2741548 0.1997119
4.2746549 0.19613491
4.275155 0.19256448
4.2756551 0.18900394
4.2761552 0.18545655
4.2766553 0.18192309
4.2771554 0.17840256
4.2776555 0.17489397
4.2781556 0.17139628
4.2786557 0.16790846
4.2791558 0.1644295
4.2796559 0.16095838
4.280156 0.15750072
4.2806561 0.15408666
4.2811562 0.15071598
4.2816563 0.14738396
4.2821564 0.14408587
4.2826565 0.140817
4.2831566 0.13757264
4.2836567 0.13434804
4.2841568 0.13114103
4.2846569 0.12797734
4.285157 0.12486254
4.2856571 0.12179361
4.2861572 0.11876752
4.2866573 0.11578125
4.2871574 0.11283178
4.2876575 0.10991607
4.2881576 0.10703136
4.2886577 0.10418995
4.2891578 0.10139882
4.2896579 0.098656459
4.290158 0.095961354
4.2906581 0.093311978
4.2911582 0.090706816
4.2916583 0.08814436
4.2921584 0.085623077
4.2926585 0.083145577
4.2931586 0.080716229
4.2936587 0.078334812
4.2941588 0.076001071
4.2946589 0.07371476
4.295159 0.071475627
4.2956591 0.06928343
4.2961592 0.06713792
4.2966593 0.065037975
4.2971594 0.062981655
4.2976595 0.06096958
4.2981596 0.059002486
4.2986597 0.05708111
4.2991598 0.055206187
4.2996599 0.053378453
4.30016 0.051598646
4.3006601 0.049865703
4.3011602 0.048171412
4.3016603 0.046515863
4.3021604 0.04490047
4.3026605 0.043326652
4.3031606 0.041795823
4.3036607 0.040309399
4.3041608 0.038868797
4.3046609 0.037474395
4.305161 0.036114559
4.3056611 0.03478708
4.3061612 0.033493769
4.3066613 0.032236432
4.3071614 0.031016882
4.3076615 0.029836926
4.3081616 0.028698374
4.3086617 0.027602842
4.3091618 0.026539136
4.3096619 0.025501299
4.310162 0.024491291
4.3106621 0.023511069
4.3111622 0.022562595
4.3116623 0.021647826
4.3121624 0.02076872
4.3126625 0.019927237
4.3131626 0.019115903
4.3136627 0.018324463
4.3141628 0.017554787
4.3146629 0.016808794
4.315163 0.016088401
4.3156631 0.015395526
4.3161632 0.014732086
4.3166633 0.014100001
4.3171634 0.013495714
4.3176635 0.01290678
4.3181636 0.012334216
4.3186637 0.011779783
4.3191638 0.011245241
4.3196639 0.01073235
4.320164 0.010242868
4.3206641 0.0097785574
4.3211642 0.0093386285
4.3216643 0.0089110707
4.3221644 0.0084953731
4.3226645 0.0080930467
4.3231646 0.0077056022
4.3236647 0.0073345492
4.3241648 0.0069813999
4.3246649 0.0066476639
4.325165 0.006334045
4.3256651 0.0060309235
4.3261652 0.0057360581
4.3266653 0.0054507009
4.3271654 0.0051761041
4.3276655 0.0049135198
4.3281656 0.0046642
4.3286657 0.0044293969
4.3291658 0.0042102708
4.3296659 0.0040004844
4.330166 0.0037962687
4.3306661 0.0035986088
4.3311662 0.0034084905
4.3316663 0.0032268989
4.3321664 0.0030548195
4.3326665 0.0028932375
4.3331666 0.0027431385
4.3336667 0.0026014095
4.3341668 0.002463322
4.3346669 0.0023295946
4.335167 0.0022009773
4.3356671 0.0020782198
4.3361672 0.0019620723
4.3366673 0.0018532846
4.3371674 0.0017526065
4.3376675 0.0016589261
4.3381676 0.0015678006
4.3386677 0.0014794907
4.3391678 0.0013945449
4.3396679 0.0013135115
4.340168 0.0012369389
4.3406681 0.0011653755
4.3411682 0.0010993695
4.3416683 0.0010387808
4.3421684 0.0009801943
4.3426685 0.00092338829
4.3431686 0.00086874748
4.3436687 0.00081665671
4.3441688 0.00076750082
4.3446689 0.0007216645
4.345169 0.00067953263
4.3456691 0.00064131598
4.3461692 0.00060481086
4.3466693 0.0005694391
4.3471694 0.00053545681
4.3476695 0.00050312006
4.3481696 0.00047268499
4.3486697 0.00044440767
4.3491698 0.0004185442
4.3496699 0.00039533682
4.35017 0.00037364834
4.3506701 0.00035273847
4.3511702 0.00033276363
4.3516703 0.00031388021
4.3521704 0.00029624463
4.3526705 0.00028001332
4.3531706 0.00026534267
4.3536707 0.00025238911
4.3541708 0.0002407611
4.3546709 0.00022979058
4.355171 0.00021955017
4.3556711 0.00021011813
4.3561712 0.00020157266
4.3566713 0.000193992
4.3571714 0.00018745436
4.3576715 0.00018203798
4.3581716 0.00017769088
4.3586717 0.00017408888
4.3591718 0.00017122308
4.3596719 0.0001691064
4.360172 0.00016775176
4.3606721 0.00016717208
4.3611722 0.00016738029
4.3616723 0.0001683893
4.3621724 0.00017023696
4.3626725 0.0001730604
4.3631726 0.00017683645
4.3636727 0.00018151493
4.3641728 0.0001870457
4.3646729 0.0001933786
4.365173 0.00020046347
4.3656731 0.00020825016
4.3661732 0.00021673142
4.3666733 0.00022651242
4.3671734 0.00023770999
4.3676735 0.00025020233
4.3681736 0.00026386767
4.3686737 0.00027858422
4.3691738 0.00029423018
4.3696739 0.00031068379
4.370174 0.00032783215
4.3706741 0.00034662508
4.3711742 0.00036761637
4.3716743 0.00039059444
4.3721744 0.00041534769
4.3726745 0.00044166454
4.3731746 0.00046933339
4.3736747 0.00049814266
4.3741748 0.00052788075
4.3746749 0.00055952267
4.375175 0.00059454291
4.3756751 0.00063263041
4.3761752 0.00067345779
4.3766753 0.00071669768
4.3771754 0.00076202275
4.3776755 0.00080910558
4.3781756 0.00085761878
4.3786757 0.00090829762
4.3791758 0.00096389415
4.3796759 0.0010241427
4.380176 0.0010885674
4.3806761 0.0011566922
4.3811762 0.0012280413
4.3816763 0.0013021388
4.3821764 0.0013785087
4.3826765 0.0014574316
4.3831766 0.0015430688
4.3836767 0.0016355799
4.3841768 0.0017343033
4.3846769 0.0018385777
4.385177 0.0019477413
4.3856771 0.0020611328
4.3861772 0.0021780908
4.3866773 0.0022983098
4.3871774 0.0024270971
4.3876775 0.0025657508
4.3881776 0.0027133863
4.3886777 0.0028691193
4.3891778 0.0030320653
4.3896779 0.0032013399
4.390178 0.0033760585
4.3906781 0.0035553786
4.3911782 0.0037448546
4.3916783 0.0039480642
4.3921784 0.0041638694
4.3926785 0.0043911325
4.3931786 0.0046287156
4.3936787 0.0048754808
4.3941788 0.0051302904
4.3946789 0.0053920064
4.395179 0.0056649742
4.3956791 0.0059563574
4.3961792 0.0062648479
4.3966793 0.0065890422
4.3971794 0.0069275367
4.3976795 0.0072789282
4.3981796 0.0076418132
4.3986797 0.0080147886
4.3991798 0.0084003931
4.3996799 0.0088092739
4.40018 0.0092406298
4.4006801 0.0096927942
4.4011802 0.010164101
4.4016803 0.010652884
4.4021804 0.011157477
4.4026805 0.011676212
4.4031806 0.012209673
4.4036807 0.012770796
4.4041808 0.01336039
4.4046809 0.0139766
4.405181 0.014617571
4.4056811 0.015281449
4.4061812 0.015966378
4.4066813 0.016670502
4.4071814 0.017392775
4.4076815 0.018146245
4.4081816 0.01893457
4.4086817 0.01975578
4.4091818 0.020607904
4.4096819 0.021488972
4.410182 0.022397015
4.4106821 0.023330063
4.4111822 0.024286201
4.4116823 0.02527572
4.4121824 0.026306003
4.4126825 0.027375156
4.4131826 0.028481285
4.4136827 0.029622497
4.4141828 0.0307969
4.4146829 0.032002598
4.415183 0.033237699
4.4156831 0.034507816
4.4161832 0.035823378
4.4166833 0.037182939
4.4171834 0.038584886
4.4176835 0.040027608
4.4181836 0.041509493
4.4186837 0.04302893
4.4191838 0.044584305
4.4196839 0.04617743
4.420184 0.047818032
4.4206841 0.049505893
4.4211842 0.051239956
4.4216843 0.053019169
4.4221844 0.054842473
4.4226845 0.056708816
4.4231846 0.05861714
4.4236847 0.060567225
4.4241848 0.062564087
4.4246849 0.064608588
4.425185 0.066700529
4.4256851 0.068839712
4.4261852 0.071025938
4.4266853 0.073259011
4.4271854 0.075538725
4.4276855 0.077864774
4.4281856 0.080235008
4.4286857 0.082649398
4.4291858 0.085108891
4.4296859 0.087614457
4.430186 0.090167036
4.4306861 0.09276759
4.4311862 0.095417082
4.4316863 0.098116423
4.4321864 0.10085723
4.4326865 0.10363405
4.4331866 0.10644926
4.4336867 0.10930521
4.4341868 0.11220428
4.4346869 0.11514885
4.435187 0.11814127
4.4356871 0.12118392
4.4361872 0.12426696
4.4366873 0.1273731
4.4371874 0.13050597
4.4376875 0.13366958
4.4381876 0.13686788
4.4386877 0.14010488
4.4391878 0.14338455
4.4396879 0.14671086
4.440188 0.15007749
4.4406881 0.15345384
4.4411882 0.15684157
4.4416883 0.1602452
4.4421884 0.16366923
4.4426885 0.16711815
4.4431886 0.1705965
4.4436887 0.17410876
4.4441888 0.17765567
4.4446889 0.18121217
4.445189 0.18477188
4.4456891 0.18833365
4.4461892 0.19189631
4.4466893 0.19545869
4.4471894 0.19901964
4.4476895 0.20257798
4.4481896 0.20613265
4.4486897 0.20968445
4.4491898 0.21323407
4.4496899 0.21678162
4.45019 0.22032723
4.4506901 0.22387099
4.4511902 0.22741304
4.4516903 0.23095348
4.4521904 0.23449236
4.4526905 0.23799949
4.4531906 0.24145469
4.4536907 0.2448649
4.4541908 0.2482371
4.4546909 0.25157824
4.455191 0.25489528
4.4556911 0.25819519
4.4561912 0.26148492
4.4566913 0.26474358
4.4571914 0.26792914
4.4576915 0.27104761
4.4581916 0.2741059
4.4586917 0.27711093
4.4591918 0.28006962
4.4596919 0.28298889
4.460192 0.28587567
4.4606921 0.28872192
4.4611922 0.29148158
4.4616923 0.29415614
4.4621924 0.29675157
4.4626925 0.29927388
4.4631926 0.30172907
4.4636927 0.30412313
4.4641928 0.30646209
4.4646929 0.30874629
4.465193 0.3109381
4.4656931 0.31303296
4.4661932 0.3150352
4.4666933 0.31694913
4.4671934 0.3187791
4.4676935 0.32052942
4.4681936 0.32220444
4.4686937 0.32380745
4.4691938 0.32531778
4.4696939 0.32672735
4.470194 0.3280382
4.4706941 0.32925238
4.4711942 0.33037192
4.4716943 0.33139887
4.4721944 0.33233527
4.4726945 0.33318316
4.4731946 0.33393971
4.4736947 0.33460087
4.4741948 0.33516597
4.4746949 0.33563436
4.475195 0.33600536
4.4756951 0.33627831
4.4761952 0.33645253
4.4766953 0.33652737
4.4771954 0.33650974
4.4776955 0.33641124
4.4781956 0.3362286
4.4786957 0.33595826
4.4791958 0.33559665
4.4796959 0.33514019
4.480196 0.33458531
4.4806961 0.33392844
4.4811962 0.33317667
4.4816963 0.33236416
4.4821964 0.33148823
4.4826965 0.3305425
4.4831966 0.32952063
4.4836967 0.32841623
4.4841968 0.32722296
4.4846969 0.32593444
4.485197 0.32455194
4.4856971 0.32312969
4.4861972 0.32167228
4.4866973 0.32017075
4.4871974 0.31861615
4.4876975 0.31699955
4.4881976 0.31531197
4.4886977 0.31354448
4.4891978 0.31169033
4.4896979 0.30980029
4.490198 0.3078967
4.4906981 0.30597657
4.4911982 0.30403696
4.4916983 0.30207488
4.4921984 0.30008737
4.4926985 0.29807146
4.4931986 0.29602419
4.4936987 0.29394988
4.4941988 0.29185807
4.4946989 0.28975435
4.495199 0.28764435
4.4956991 0.28553368
4.4961992 0.28342797
4.4966993 0.28133281
4.4971994 0.27925382
4.4976995 0.27719679
4.4981996 0.27516335
4.4986997 0.27315144
4.4991998 0.27115893
4.4996999 0.26918367
4.5002 0.26722354
4.5007001 0.26527641
4.5012002 0.26334015
4.5017003 0.26143097
4.5022004 0.25961351
4.5027005 0.25788402
4.5032006 0.2562316
4.5037007 0.25464534
4.5042008 0.2531143
4.5047009 0.25162757
4.505201 0.25017423
4.5057011 0.24875317
4.5062012 0.24743817
4.5067013 0.24623885
4.5072014 0.2451456
4.5077015 0.2441488
4.5082016 0.24323884
4.5087017 0.24240611
4.5092018 0.241641
4.5097019 0.24093604
4.510202 0.24034501
4.5107021 0.23988933
4.5112022 0.23956156
4.5117023 0.23935425
4.5122024 0.23925995
4.5127025 0.23927124
4.5132026 0.23938065
4.5137027 0.23958076
4.5142028 0.2398985
4.5147029 0.24036119
4.515203 0.2409643
4.5157031 0.24170326
4.5162032 0.24257353
4.5167033 0.24357053
4.5172034 0.24468972
4.5177035 0.24592654
4.5182036 0.24728711
4.5187037 0.24879007
4.5192038 0.2504349
4.5197039 0.25222048
4.520204 0.25414571
4.5207041 0.25620947
4.5212042 0.25841067
4.5217043 0.2607482
4.5222044 0.26321961
4.5227045 0.26582014
4.5232046 0.26855185
4.5237047 0.27141745
4.5242048 0.27441966
4.5247049 0.27756117
4.525205 0.28084473
4.5257051 0.28427302
4.5262052 0.28784469
4.5267053 0.29152683
4.5272054 0.29531705
4.5277055 0.29922202
4.5282056 0.30324844
4.5287057 0.30740297
4.5292058 0.31169232
4.5297059 0.31612316
4.530206 0.32070027
4.5307061 0.32536998
4.5312062 0.3301129
4.5317063 0.3349396
4.5322064 0.33986062
4.5327065 0.34488653
4.5332066 0.35002788
4.5337067 0.35529525
4.5342068 0.36069916
4.5347069 0.36618427
4.535207 0.37169749
4.5357071 0.37725301
4.5362072 0.38286498
4.5367073 0.38854755
4.5372074 0.3943149
4.5377075 0.40018119
4.5382076 0.40616058
4.5387077 0.41222725
4.5392078 0.41830466
4.5397079 0.42439054
4.540208 0.43048509
4.5407081 0.43658855
4.5412082 0.44270113
4.5417083 0.44882307
4.5422084 0.45495455
4.5427085 0.46109754
4.5432086 0.46725716
4.5437087 0.4734294
4.5442088 0.47960927
4.5447089 0.48579179
4.545209 0.49197202
4.5457091 0.49814496
4.5462092 0.50430565
4.5467093 0.51044326
4.5472094 0.51650187
4.5477095 0.52247746
4.5482096 0.52838101
4.5487097 0.53422349
4.5492098 0.54001588
4.5497099 0.54576917
4.55021 0.55149431
4.5507101 0.55719936
4.5512102 0.56279029
4.5517103 0.56822896
4.5522104 0.57353094
4.5527105 0.57871178
4.5532106 0.58378704
4.5537107 0.58877227
4.5542108 0.59368303
4.5547109 0.59853488
4.555211 0.60326594
4.5557111 0.60780887
4.5562112 0.61217672
4.5567113 0.61638254
4.5572114 0.62043938
4.5577115 0.62436028
4.5582116 0.6281583
4.5587117 0.6318465
4.5592118 0.63539969
4.5597119 0.63874607
4.560212 0.64189208
4.5607121 0.64484697
4.5612122 0.64761999
4.5617123 0.65022037
4.5622124 0.65265739
4.5627125 0.65494029
4.5632126 0.6570652
4.5637127 0.65898215
4.5642128 0.66068918
4.5647129 0.6621909
4.565213 0.66349193
4.5657131 0.66459686
4.5662132 0.66551032
4.5667133 0.66623691
4.5672134 0.66677958
4.5677135 0.66712429
4.5682136 0.66726639
4.5687137 0.66720537
4.5692138 0.66694073
4.5697139 0.66647196
4.570214 0.66579854
4.5707141 0.66491998
4.5712142 0.66383627
4.5717143 0.66256692
4.5722144 0.6611181
4.5727145 0.65948434
4.5732146 0.65766013
4.5737147 0.65564
4.5742148 0.65341845
4.5747149 0.65099
4.575215 0.64834915
4.5757151 0.64553008
4.5762152 0.64256832
4.5767153 0.63945398
4.5772154 0.63617715
4.5777155 0.6327279
4.5782156 0.6290963
4.5787157 0.62527243
4.5792158 0.62124637
4.5797159 0.61704617
4.580216 0.61274636
4.5807161 0.60833693
4.5812162 0.60380454
4.5817163 0.59913583
4.5822164 0.59431745
4.5827165 0.58933606
4.5832166 0.5841783
4.5837167 0.57885655
4.5842168 0.57347494
4.5847169 0.56803281
4.585217 0.56251468
4.5857171 0.55690513
4.5862172 0.55118868
4.5867173 0.5453499
4.5872174 0.53937331
4.5877175 0.53325387
4.5882176 0.5270912
4.5887177 0.52090751
4.5892178 0.51469461
4.5897179 0.50844431
4.590218 0.50214842
4.5907181 0.49579875
4.5912182 0.48938712
4.5917183 0.48290602
4.5922184 0.47638317
4.5927185 0.46984125
4.5932186 0.46328684
4.5937187 0.45672651
4.5942188 0.45016686
4.5947189 0.44361446
4.595219 0.43707588
4.5957191 0.43055771
4.5962192 0.42406091
4.5967193 0.41758082
4.5972194 0.41111659
4.5977195 0.40466743
4.5982196 0.39823254
4.5987197 0.39181107
4.5992198 0.38540225
4.5997199 0.37900526
4.60022 0.37265222
4.6007201 0.36641374
4.6012202 0.36027979
4.6017203 0.35423694
4.6022204 0.34827178
4.6027205 0.34237088
4.6032206 0.33652082
4.6037207 0.33070817
4.6042208 0.32493932
4.6047209 0.31929731
4.605221 0.31378437
4.6057211 0.30839037
4.6062212 0.30310517
4.6067213 0.29791861
4.6072214 0.29282059
4.6077215 0.28780096
4.6082216 0.28285532
4.6087217 0.27804107
4.6092218 0.27337021
4.6097219 0.26883602
4.610222 0.26443178
4.6107221 0.26015078
4.6112222 0.25598629
4.6117223 0.2519316
4.6122224 0.24798062
4.6127225 0.24416129
4.6132226 0.24048923
4.6137227 0.23696114
4.6142228 0.23357372
4.6147229 0.23032367
4.615223 0.2272077
4.6157231 0.22422251
4.6162232 0.22136479
4.6167233 0.21863957
4.6172234 0.21605572
4.6177235 0.21361321
4.6182236 0.21131199
4.6187237 0.20915202
4.6192238 0.20713326
4.6197239 0.20525567
4.620224 0.20351921
4.6207241 0.20191945
4.6212242 0.20044705
4.6217243 0.19910442
4.6222244 0.19789449
4.6227245 0.19682016
4.6232246 0.19588437
4.6237247 0.19509004
4.6242248 0.1944401
4.6247249 0.19393059
4.625225 0.19353099
4.6257251 0.19324195
4.6262252 0.19306897
4.6267253 0.19301757
4.6272254 0.19309324
4.6277255 0.19330149
4.6282256 0.19364782
4.6287257 0.19413349
4.6292258 0.19471245
4.6297259 0.19537667
4.630226 0.19613376
4.6307261 0.19699136
4.6312262 0.19795708
4.6317263 0.19903855
4.6322264 0.20024338
4.6327265 0.20157829
4.6332266 0.20299386
4.6337267 0.20446503
4.6342268 0.20600099
4.6347269 0.20761096
4.635227 0.20930414
4.6357271 0.21108974
4.6362272 0.21297694
4.6367273 0.21497498
4.6372274 0.21704623
4.6377275 0.21914129
4.6382276 0.2212701
4.6387277 0.22344285
4.6392278 0.22566969
4.6397279 0.22796079
4.640228 0.2303263
4.6407281 0.23277641
4.6412282 0.23529621
4.6417283 0.23782764
4.6422284 0.24036949
4.6427285 0.24292371
4.6432286 0.2454922
4.6437287 0.24807691
4.6442288 0.25067976
4.6447289 0.25330268
4.645229 0.25594709
4.6457291 0.25860954
4.6462292 0.2612848
4.6467293 0.26396782
4.6472294 0.2666535
4.6477295 0.26933677
4.6482296 0.27201255
4.6487297 0.27467576
4.6492298 0.2773208
4.6497299 0.27993784
4.65023 0.28252687
4.6507301 0.28509065
4.6512302 0.28763193
4.6517303 0.29015347
4.6522304 0.29265804
4.6527305 0.2951484
4.6532306 0.29762666
4.6537307 0.3000488
4.6542308 0.30239241
4.6547309 0.3046656
4.655231 0.30687654
4.6557311 0.30903335
4.6562312 0.31114417
4.6567313 0.31321714
4.6572314 0.3152604
4.6577315 0.31724981
4.6582316 0.319149
4.6587317 0.32096336
4.6592318 0.3226985
4.6597319 0.32436003
4.660232 0.32595355
4.6607321 0.32748468
4.6612322 0.32895903
4.6617323 0.33037022
4.6622324 0.33169026
4.6627325 0.33292008
4.6632326 0.33406235
4.6637327 0.33511976
4.6642328 0.33609498
4.6647329 0.33699069
4.665233 0.33780955
4.6657331 0.33855256
4.6662332 0.33921183
4.6667333 0.33978554
4.6672334 0.34027316
4.6677335 0.34067418
4.6682336 0.34098808
4.6687337 0.34121434
4.6692338 0.34135244
4.6697339 0.34140301
4.670234 0.34138081
4.6707341 0.34128766
4.6712342 0.34111981
4.6717343 0.34087353
4.6722344 0.34054508
4.6727345 0.34013074
4.6732346 0.33962677
4.6737347 0.33902981
4.6742348 0.33836957
4.6747349 0.33766184
4.675235 0.33689991
4.6757351 0.33607706
4.6762352 0.33518658
4.6767353 0.33422174
4.6772354 0.33317585
4.6777355 0.33204217
4.6782356 0.33084977
4.6787357 0.32964005
4.6792358 0.32840407
4.6797359 0.32713252
4.680236 0.32581615
4.6807361 0.32444567
4.6812362 0.32301179
4.6817363 0.32150522
4.6822364 0.31993748
4.6827365 0.31836189
4.6832366 0.31678166
4.6837367 0.31519675
4.6842368 0.31360705
4.6847369 0.31201251
4.685237 0.31041303
4.6857371 0.30880856
4.6862372 0.30719823
4.6867373 0.30557866
4.6872374 0.3039518
4.6877375 0.30232046
4.6882376 0.30068741
4.6887377 0.29905545
4.6892378 0.29742738
4.6897379 0.29580597
4.690238 0.29419661
4.6907381 0.29263813
4.6912382 0.291137
4.6917383 0.28968565
4.6922384 0.28827654
4.6927385 0.28690211
4.6932386 0.28555481
4.6937387 0.28422708
4.6942388 0.28291191
4.6947389 0.28166267
4.695239 0.28051154
4.6957391 0.27944887
4.6962392 0.27846504
4.6967393 0.27755037
4.6972394 0.27669525
4.6977395 0.27589
4.6982396 0.27512501
4.6987397 0.27442962
4.6992398 0.27385196
4.6997399 0.27338478
4.70024 0.2730204
4.7007401 0.27275111
4.7012402 0.27256924
4.7017403 0.27246706
4.7022404 0.2724369
4.7027405 0.27248826
4.7032406 0.27266474
4.7037407 0.27296451
4.7042408 0.27338262
4.7047409 0.27391408
4.705241 0.27455392
4.7057411 0.27529716
4.7062412 0.27613884
4.7067413 0.2770786
4.7072414 0.27814079
4.7077415 0.27932831
4.7082416 0.28063949
4.7087417 0.28207258
4.7092418 0.28362592
4.7097419 0.28529778
4.710242 0.28708646
4.7107421 0.28899026
4.7112422 0.29100839
4.7117423 0.29314237
4.7122424 0.2953941
4.7127425 0.29776543
4.7132426 0.30025825
4.7137427 0.30287443
4.7142428 0.30561585
4.7147429 0.30848419
4.715243 0.3114589
4.7157431 0.3145286
4.7162432 0.31769881
4.7167433 0.32097508
4.7172434 0.32436294
4.7177435 0.32786792
4.7182436 0.33149556
4.7187437 0.33525137
4.7192438 0.33911036
4.7197439 0.34303386
4.720244 0.34703023
4.7207441 0.35110832
4.7212442 0.35527697
4.7217443 0.35954503
4.7222444 0.36392134
4.7227445 0.36841475
4.7232446 0.37300769
4.7237447 0.3776305
4.7242448 0.38228969
4.7247449 0.38699729
4.725245 0.39176532
4.7257451 0.39660581
4.7262452 0.40153078
4.7267453 0.40655225
4.7272454 0.41166978
4.7277455 0.41681107
4.7282456 0.42196305
4.7287457 0.42712649
4.7292458 0.43230212
4.7297459 0.43749072
4.730246 0.44269303
4.7307461 0.44790979
4.7312462 0.45314207
4.7317463 0.45839422
4.7322464 0.46366298
4.7327465 0.4689425
4.7332466 0.47422697
4.7337467 0.47951054
4.7342468 0.48478738
4.7347469 0.49005168
4.735247 0.49529746
4.7357471 0.50049686
4.7362472 0.50563691
4.7367473 0.51072466
4.7372474 0.51576721
4.7377475 0.52077159
4.7382476 0.52574489
4.7387477 0.53069415
4.7392478 0.53562647
4.7397479 0.54049899
4.740248 0.54524317
4.7407481 0.54987128
4.7412482 0.5543966
4.7417483 0.55883241
4.7422484 0.56319199
4.7427485 0.56748863
4.7432486 0.57173561
4.7437487 0.57591539
4.7442488 0.57994245
4.7447489 0.58382092
4.745249 0.58756211
4.7457491 0.59117737
4.7462492 0.59467801
4.7467493 0.59807536
4.7472494 0.60138076
4.7477495 0.60459345
4.7482496 0.60764203
4.7487497 0.61051982
4.7492498 0.61323524
4.7497499 0.61579672
4.7502501 0.6182127
4.7507502 0.6204916
4.7512503 0.62264185
4.7517504 0.62466924
4.7522505 0.62653021
4.7527506 0.62821037
4.7532507 0.62971458
4.7537508 0.63104773
4.7542509 0.63221467
4.754751 0.6332203
4.7552511 0.63406947
4.7557512 0.63476699
4.7562513 0.63529898
4.7567514 0.63565302
4.7572515 0.6358301
4.7577516 0.63583122
4.7582517 0.63565736
4.7587518 0.63530953
4.7592519 0.6347887
4.759752 0.63409589
4.7602521 0.6332356
4.7607522 0.63221246
4.7612523 0.63102369
4.7617524 0.62966646
4.7622525 0.62813791
4.7627526 0.62643518
4.7632527 0.62455543
4.7637528 0.62249581
4.7642529 0.62026442
4.764753 0.61789305
4.7652531 0.61537834
4.7657532 0.61271397
4.7662533 0.60989363
4.7667534 0.60691099
4.7672535 0.60375975
4.7677536 0.60043359
4.7682537 0.59693515
4.7687538 0.59332062
4.7692539 0.58959344
4.769754 0.58574453
4.7702541 0.58176481
4.7707542 0.57764519
4.7712543 0.57337656
4.7717544 0.56894987
4.7722545 0.56435967
4.7727546 0.55967291
4.7732547 0.55490943
4.7737548 0.55005827
4.7742549 0.54510852
4.774755 0.54004921
4.7752551 0.53486942
4.7757552 0.5295582
4.7762553 0.5241048
4.7767554 0.51856751
4.7772555 0.51299098
4.7777556 0.50736351
4.7782557 0.50167338
4.7787558 0.49590889
4.7792559 0.49005833
4.779756 0.48411
4.7802561 0.4780522
4.7807562 0.47191668
4.7812563 0.46576903
4.7817564 0.45960293
4.7822565 0.45341079
4.7827566 0.44718498
4.7832567 0.44091791
4.7837568 0.43460197
4.7842569 0.42822957
4.784757 0.42180482
4.7852571 0.41536559
4.7857572 0.4089184
4.7862573 0.4024666
4.7867574 0.39601354
4.7872575 0.38956256
4.7877576 0.38311701
4.7882577 0.37668022
4.7887578 0.37025473
4.7892579 0.36383654
4.789758 0.35742454
4.7902581 0.35101867
4.7907582 0.34461888
4.7912583 0.33822511
4.7917584 0.33183732
4.7922585 0.32545546
4.7927586 0.31908174
4.7932587 0.31276539
4.7937588 0.3065199
4.7942589 0.30033652
4.794759 0.29420647
4.7952591 0.28812099
4.7957592 0.2820713
4.7962593 0.27604864
4.7967594 0.27004432
4.7972595 0.26409259
4.7977596 0.25822304
4.7982597 0.25242958
4.7987598 0.24670615
4.7992599 0.24104666
4.79976 0.23544506
4.8002601 0.22989527
4.8007602 0.22439121
4.8012603 0.21894516
4.8017604 0.21358543
4.8022605 0.20830911
4.8027606 0.20311265
4.8032607 0.19799248
4.8037608 0.19294506
4.8042609 0.18796682
4.804761 0.1830542
4.8052611 0.17820908
4.8057612 0.17344829
4.8062613 0.16877203
4.8067614 0.1641788
4.8072615 0.15966713
4.8077616 0.15523551
4.8082617 0.15088243
4.8087618 0.14660642
4.8092619 0.14240645
4.809762 0.13828542
4.8102621 0.13424443
4.8107622 0.13028388
4.8112623 0.12640414
4.8117624 0.12260562
4.8122625 0.1188887
4.8127626 0.11525378
4.8132627 0.11170094
4.8137628 0.10822276
4.8142629 0.10481723
4.814763 0.10148602
4.8152631 0.098230789
4.8157632 0.095053202
4.8162633 0.091954915
4.8167634 0.088937599
4.8172635 0.0860029
4.8177636 0.08313984
4.8182637 0.080339423
4.8187638 0.077604237
4.8192639 0.074936862
4.819764 0.072339885
4.8202641 0.069815883
4.8207642 0.06736744
4.8212643 0.06499714
4.8217644 0.062696761
4.8222645 0.0604488
4.8227646 0.058255844
4.8232647 0.056120954
4.8237648 0.054047192
4.8242649 0.052037622
4.824765 0.050095306
4.8252651 0.048223306
4.8257652 0.046417874
4.8262653 0.044656448
4.8267654 0.042939743
4.8272655 0.041270948
4.8277656 0.039653249
4.8282657 0.038089836
4.8287658 0.036583895
4.8292659 0.035138614
4.829766 0.033754087
4.8302661 0.032407583
4.8307662 0.031096336
4.8312663 0.029823378
4.8317664 0.028591748
4.8322665 0.027404481
4.8327666 0.026264614
4.8332667 0.025175181
4.8337668 0.02413845
4.8342669 0.023135919
4.834767 0.022160576
4.8352671 0.021215111
4.8357672 0.020302208
4.8362673 0.019424557
4.8367674 0.018584844
4.8372675 0.017785756
4.8377676 0.017029976
4.8382677 0.016305975
4.8387678 0.015602829
4.8392679 0.014922753
4.839768 0.014267962
4.8402681 0.013640672
4.8407682 0.013043094
4.8412683 0.012477445
4.8417684 0.011945939
4.8422685 0.011443527
4.8427686 0.010957884
4.8432687 0.010490316
4.8437688 0.0100425
4.8442689 0.0096161129
4.844769 0.009212833
4.8452691 0.0088343369
4.8457692 0.0084823036
4.8462693 0.0081554535
4.8467694 0.0078436019
4.8472695 0.0075466991
4.8477696 0.0072658638
4.8482697 0.0070022174
4.8487698 0.0067568798
4.8492699 0.0065309713
4.84977 0.006325612
4.8502701 0.006141121
4.8507702 0.0059713642
4.8512703 0.0058152837
4.8517704 0.0056734483
4.8522705 0.0055464272
4.8527706 0.0054347892
4.8532707 0.0053391033
4.8537708 0.0052599385
4.8542709 0.0051977906
4.854771 0.0051508481
4.8552711 0.0051181355
4.8557712 0.0050996833
4.8562713 0.0050955223
4.8567714 0.0051056829
4.8572715 0.005130196
4.8577716 0.0051690922
4.8582717 0.005222402
4.8587718 0.0052914114
4.8592719 0.0053770229
4.859772 0.0054787351
4.8602721 0.0055960461
4.8607722 0.0057284545
4.8612723 0.0058754587
4.8617724 0.006036557
4.8622725 0.0062112478
4.8627726 0.0064017666
4.8632727 0.0066129114
4.8637728 0.0068438153
4.8642729 0.0070934427
4.864773 0.0073607589
4.8652731 0.0076447278
4.8657732 0.007944314
4.8662733 0.0082584838
4.8667734 0.0085888068
4.8672735 0.0089447163
4.8677736 0.0093258149
4.8682737 0.0097305389
4.8687738 0.010157323
4.8692739 0.010604604
4.869774 0.011070817
4.8702741 0.011554398
4.8707742 0.012055385
4.8712743 0.012587005
4.8717744 0.013150883
4.8722745 0.013744952
4.8727746 0.014367146
4.8732747 0.015015397
4.8737748 0.01568764
4.8742749 0.016381807
4.874775 0.017096321
4.8752751 0.017845758
4.8757752 0.018635897
4.8762753 0.019464231
4.8767754 0.020328253
4.8772755 0.021225458
4.8777756 0.022153338
4.8782757 0.023109387
4.8787758 0.0240911
4.8792759 0.025110599
4.879776 0.026180175
4.8802761 0.027297001
4.8807762 0.028458249
4.8812763 0.029661089
4.8817764 0.030902694
4.8822765 0.032180236
4.8827766 0.033490886
4.8832767 0.034841981
4.8837768 0.036252193
4.8842769 0.037719207
4.884777 0.03924
4.8852771 0.040811546
4.8857772 0.042430821
4.8862773 0.044094801
4.8867774 0.045800461
4.8872775 0.047550544
4.8877776 0.049366754
4.8882777 0.051248968
4.8887778 0.053194252
4.8892779 0.055199674
4.889778 0.0572623
4.8902781 0.059379198
4.8907782 0.061547435
4.8912783 0.063766397
4.8917784 0.066056386
4.8922785 0.068420668
4.8927786 0.070856579
4.8932787 0.07336145
4.8937788 0.075932618
4.8942789 0.078567406
4.894779 0.081263161
4.8952791 0.084017644
4.8957792 0.086845347
4.8962793 0.089752971
4.8967794 0.092738496
4.8972795 0.095799895
4.8977796 0.098935163
4.8982797 0.10214228
4.8987798 0.10541923
4.8992799 0.108764
4.89978 0.11218324
4.9002801 0.11568493
4.9007802 0.11926796
4.9012803 0.12293122
4.9017804 0.12667361
4.9022805 0.13049403
4.9027806 0.13439136
4.9032807 0.13836451
4.9037808 0.14241431
4.9042809 0.14654463
4.904781 0.15075573
4.9052811 0.15504771
4.9057812 0.15942067
4.9062813 0.16387469
4.9067814 0.16840988
4.9072815 0.17302635
4.9077816 0.17772284
4.9082817 0.1824941
4.9087818 0.18734085
4.9092819 0.19226464
4.909782 0.197267
4.9102821 0.20234944
4.9107822 0.2075135
4.9112823 0.21276071
4.9117824 0.21809088
4.9122825 0.22348805
4.9127826 0.22895037
4.9132827 0.23448095
4.9137828 0.24008285
4.9142829 0.24575918
4.914783 0.25151303
4.9152831 0.25734749
4.9157832 0.26326503
4.9162833 0.26924228
4.9167834 0.2752693
4.9172835 0.28135078
4.9177836 0.28749139
4.9182837 0.29369581
4.9187838 0.2999687
4.9192839 0.30631474
4.919784 0.3127386
4.9202841 0.31921768
4.9207842 0.3257267
4.9212843 0.33227178
4.9217844 0.33885909
4.9222845 0.3454948
4.9227846 0.35218505
4.9232847 0.35893603
4.9237848 0.36575389
4.9242849 0.37262382
4.924785 0.37950361
4.9252851 0.386398
4.9257852 0.39331372
4.9262853 0.40025749
4.9267854 0.40723601
4.9272855 0.41425604
4.9277856 0.42132427
4.9282857 0.42843851
4.9287858 0.43556054
4.9292859 0.44268447
4.929786 0.44980958
4.9302861 0.45693513
4.9307862 0.46406038
4.9312863 0.47118458
4.9317864 0.478307
4.9322865 0.48542703
4.9327866 0.49254554
4.9332867 0.4996629
4.9337868 0.50677912
4.9342869 0.51389423
4.934787 0.52100827
4.9352871 0.52812126
4.9357872 0.53523321
4.9362873 0.54234334
4.9367874 0.54941138
4.9372875 0.55642094
4.9377876 0.56338006
4.9382877 0.5702968
4.9387878 0.57717921
4.9392879 0.58403534
4.939788 0.59087324
4.9402881 0.59770096
4.9407882 0.60448687
4.9412883 0.61119174
4.9417884 0.61782316
4.9422885 0.62438879
4.9427886 0.63089632
4.9432887 0.63735341
4.9437888 0.64376774
4.9442889 0.65014698
4.944789 0.65647616
4.9452891 0.66270787
4.9457892 0.66884647
4.9462893 0.6748988
4.9467894 0.68087163
4.9472895 0.68677179
4.9477896 0.69260606
4.9482897 0.69838126
4.9487898 0.70409385
4.9492899 0.7096993
4.94979 0.71519638
4.9502901 0.72059064
4.9507902 0.72588767
4.9512903 0.73109303
4.9517904 0.73621222
4.9522905 0.74125092
4.9527906 0.7462114
4.9532907 0.75106034
4.9537908 0.75579075
4.9542909 0.76040663
4.954791 0.76491214
4.9552911 0.76931122
4.9557912 0.77360802
4.9562913 0.77780655
4.9567914 0.78191053
4.9572915 0.78590151
4.9577916 0.78976929
4.9582917 0.79351621
4.9587918 0.79714473
4.9592919 0.8006572
4.959792 0.80405609
4.9602921 0.80734373
4.9607922 0.81052254
4.9612923 0.81358733
4.9617924 0.81652986
4.9622925 0.81935073
4.9627926 0.82205065
4.9632927 0.82463022
4.9637928 0.82709008
4.9642929 0.82943083
4.964793 0.83165326
4.9652931 0.83375839
4.9657932 0.8357474
4.9662933 0.8376194
4.9667934 0.83937322
4.9672935 0.84100801
4.9677936 0.84252272
4.9682937 0.84391628
4.9687938 0.84518773
4.9692939 0.84633889
4.969794 0.84738297
4.9702941 0.84831959
4.9707942 0.84914598
4.9712943 0.84985967
4.9717944 0.85045811
4.9722945 0.85093852
4.9727946 0.85129843
4.9732947 0.85153717
4.9737948 0.85167765
4.9742949 0.85172402
4.974795 0.85167233
4.9752951 0.85151873
4.9757952 0.85125913
4.9762953 0.85088982
4.9767954 0.85040686
4.9772955 0.8498066
4.9777956 0.84911522
4.9782957 0.84834627
4.9787958 0.84749472
4.9792959 0.8465557
4.979796 0.84552423
4.9802961 0.84439531
4.9807962 0.8431641
4.9812963 0.84182558
4.9817964 0.84040002
4.9822965 0.83891497
4.9827966 0.83736498
4.9832967 0.83574434
4.9837968 0.83404751
4.9842969 0.8322689
4.984797 0.83040288
4.9852971 0.82844369
4.9857972 0.82640278
4.9862973 0.82431886
4.9867974 0.82218829
4.9872975 0.8200053
4.9877976 0.81776384
4.9882977 0.81545816
4.9887978 0.81308228
4.9892979 0.81063036
4.989798 0.80810539
4.9902981 0.80555025
4.9907982 0.80296645
4.9912983 0.80034818
4.9917984 0.79768959
4.9922985 0.794985
4.9927986 0.79222858
4.9932987 0.78941442
4.9937988 0.78654019
4.9942989 0.78364467
4.994799 0.78073677
4.9952991 0.77781122
4.9957992 0.77486263
4.9962993 0.77188568
4.9967994 0.76887513
4.9972995 0.76582558
4.9977996 0.762732
4.9982997 0.75961836
4.9987998 0.75650087
4.9992999 0.75337834
4.9998 0.75024948
5.0003001 0.7471131
5.0008002 0.7439679
5.0013003 0.74081279
5.0018004 0.73764638
5.0023005 0.73446947
5.0028006 0.73128556
5.0033007 0.72809691
5.0038008 0.72490578
5.0043009 0.72171445
5.004801 0.71852518
5.0053011 0.71534023
5.0058012 0.71216188
5.0063013 0.70899286
5.0068014 0.70583511
5.0073015 0.70268775
5.0078016 0.69954975
5.0083017 0.69642009
5.0088018 0.69329775
5.0093019 0.69018171
5.009802 0.68707095
5.0103021 0.68396891
5.0108022 0.68089874
5.0113023 0.67786077
5.0118024 0.67485121
5.0123025 0.67186629
5.0128026 0.66890225
5.0133027 0.66595531
5.0138028 0.66302169
5.0143029 0.66009949
5.014803 0.65721245
5.0153031 0.65436621
5.0158032 0.65155738
5.0163033 0.64878253
5.0168034 0.64603827
5.0173035 0.64332118
5.0178036 0.64062785
5.0183037 0.6379551
5.0188038 0.6353211
5.0193039 0.6327369
5.019804 0.63019919
5.0203041 0.62770469
5.0208042 0.6252501
5.0213043 0.62283212
5.0218044 0.62044747
5.0223045 0.61809286
5.0228046 0.61577977
5.0233047 0.61352591
5.0238048 0.61132814
5.0243049 0.60918316
5.024805 0.60708767
5.0253051 0.60503836
5.0258052 0.60303195
5.0263053 0.60106511
5.0268054 0.59914359
5.0273055 0.59728983
5.0278056 0.59550214
5.0283057 0.59377723
5.0288058 0.59211182
5.0293059 0.59050264
5.029806 0.58894639
5.0303061 0.58743981
5.0308062 0.58598408
5.0313063 0.58460261
5.0318064 0.58329672
5.0323065 0.58206338
5.0328066 0.58089953
5.0333067 0.57980212
5.0338068 0.5787681
5.0343069 0.57779443
5.034807 0.57687945
5.0353071 0.57604239
5.0358072 0.57528843
5.0363073 0.57461514
5.0368074 0.57402011
5.0373075 0.57350091
5.0378076 0.57305513
5.0383077 0.57268033
5.0388078 0.57237423
5.0393079 0.57214723
5.039808 0.57200669
5.0403081 0.57195137
5.0408082 0.57198003
5.0413083 0.57209143
5.0418084 0.57228434
5.0423085 0.57255752
5.0428086 0.57290973
5.0433087 0.57334211
5.0438088 0.573858
5.0443089 0.57445791
5.044809 0.57514237
5.0453091 0.57591187
5.0458092 0.57676694
5.0463093 0.57770807
5.0468094 0.57873577
5.0473095 0.57984666
5.0478096 0.58103078
5.0483097 0.58229016
5.0488098 0.58362762
5.0493099 0.58504599
5.04981 0.58654809
5.0503101 0.58813674
5.0508102 0.58981478
5.0513103 0.59157988
5.0518104 0.5934035
5.0523105 0.59528527
5.0528106 0.59723058
5.0533107 0.5992448
5.0538108 0.60133332
5.0543109 0.60350151
5.054811 0.60575476
5.0553111 0.60809552
5.0558112 0.61047946
5.0563113 0.6128961
5.0568114 0.6153534
5.0573115 0.61785934
5.0578116 0.62042189
5.0583117 0.62304901
5.0588118 0.6257487
5.0593119 0.62852864
5.059812 0.63135054
5.0603121 0.63418518
5.0608122 0.63703563
5.0613123 0.63990495
5.0618124 0.64279622
5.0623125 0.64571252
5.0628126 0.6486569
5.0633127 0.65163245
5.0638128 0.65463608
5.0643129 0.65765647
5.064813 0.66068841
5.0653131 0.66372677
5.0658132 0.66676643
5.0663133 0.66980228
5.0668134 0.67282919
5.0673135 0.67584206
5.0678136 0.67883621
5.0683137 0.68181113
5.0688138 0.6847683
5.0693139 0.68770925
5.069814 0.69063546
5.0703141 0.69354846
5.0708142 0.69644974
5.0713143 0.69934082
5.0718144 0.70221375
5.0723145 0.70501056
5.0728146 0.70772874
5.0733147 0.71037754
5.0738148 0.71296618
5.0743149 0.7155039
5.074815 0.71799994
5.0753151 0.72046352
5.0758152 0.72290057
5.0763153 0.72525799
5.0768154 0.72751947
5.0773155 0.72969168
5.0778156 0.73178135
5.0783157 0.73379514
5.0788158 0.73573975
5.0793159 0.73762181
5.079816 0.73944796
5.0803161 0.7411934
5.0808162 0.74283861
5.0813163 0.74438642
5.0818164 0.74584012
5.0823165 0.74720277
5.0828166 0.74847742
5.0833167 0.74966715
5.0838168 0.75077501
5.0843169 0.75179948
5.084817 0.75273325
5.0853171 0.75357525
5.0858172 0.75432451
5.0863173 0.75497981
5.0868174 0.75554027
5.0873175 0.75600478
5.0878176 0.7563722
5.0883177 0.75664893
5.0888178 0.7568556
5.0893179 0.75698915
5.089818 0.75704441
5.0903181 0.7570162
5.0908182 0.75689941
5.0913183 0.75668888
5.0918184 0.75637949
5.0923185 0.75597424
5.0928186 0.75552233
5.0933187 0.75502617
5.0938188 0.75447724
5.0943189 0.75386706
5.094819 0.7531872
5.0953191 0.75242911
5.0958192 0.75158435
5.0963193 0.75064766
5.0968194 0.74967634
5.0973195 0.74868927
5.0978196 0.74768004
5.0983197 0.74664216
5.0988198 0.74556915
5.0993199 0.74445458
5.09982 0.74329197
5.1003201 0.74207491
5.1008202 0.74082467
5.1013203 0.73956379
5.1018204 0.73829584
5.1023205 0.73702425
5.1028206 0.73575258
5.1033207 0.73448427
5.1038208 0.73322295
5.1043209 0.73197206
5.104821 0.73073196
5.1053211 0.72949864
5.1058212 0.728272
5.1063213 0.72705196
5.1068214 0.72583846
5.1073215 0.72463142
5.1078216 0.72343079
5.1083217 0.72223649
5.1088218 0.72106414
5.1093219 0.71996289
5.109822 0.71892902
5.1103221 0.71795431
5.1108222 0.71703053
5.1113223 0.71614944
5.1118224 0.71530283
5.1123225 0.71448247
5.1128226 0.7136869
5.1133227 0.71295878
5.1138228 0.71230392
5.1143229 0.7117185
5.114823 0.71119866
5.1153231 0.71074056
5.1158232 0.71034038
5.1163233 0.70999426
5.1168234 0.70969885
5.1173235 0.70946203
5.1178236 0.70928881
5.1183237 0.70918037
5.1188238 0.70913795
5.1193239 0.70916274
5.119824 0.70925597
5.1203241 0.70941883
5.1208242 0.7096525
5.1213243 0.7099372
5.1218244 0.71026035
5.1223245 0.71062835
5.1228246 0.71104763
5.1233247 0.71152458
5.1238248 0.71206561
5.1243249 0.71267714
5.124825 0.71336558
5.1253251 0.71411175
5.1258252 0.71487499
5.1263253 0.71565729
5.1268254 0.71646148
5.1273255 0.71729039
5.1278256 0.71814684
5.1283257 0.71903368
5.1288258 0.71995372
5.1293259 0.72090694
5.129826 0.72188214
5.1303261 0.72287265
5.1308262 0.72387251
5.1313263 0.72487577
5.1318264 0.72587645
5.1323265 0.7268686
5.1328266 0.72784626
5.1333267 0.7288035
5.1338268 0.72973746
5.1343269 0.7306498
5.134827 0.73154253
5.1353271 0.7324177
5.1358272 0.73327719
5.1363273 0.73412312
5.1368274 0.73495746
5.1373275 0.73577919
5.1378276 0.73652
5.1383277 0.7371597
5.1388278 0.73771031
5.1393279 0.73818387
5.139828 0.73859225
5.1403281 0.7389475
5.1408282 0.73926155
5.1413283 0.73954637
5.1418284 0.73974859
5.1423285 0.73982157
5.1428286 0.7397752
5.1433287 0.73961934
5.1438288 0.7393639
5.1443289 0.73901865
5.144829 0.73859349
5.1453291 0.73809836
5.1458292 0.73751202
5.1463293 0.73678499
5.1468294 0.73592215
5.1473295 0.73492947
5.1478296 0.73381322
5.1483297 0.73257932
5.1488298 0.73123395
5.1493299 0.72978324
5.14983 0.72822477
5.1503301 0.72653179
5.1508302 0.72470279
5.1513303 0.72273906
5.1518304 0.72064192
5.1523305 0.71841265
5.1528306 0.71605257
5.1533307 0.71356296
5.1538308 0.71094629
5.1543309 0.70821168
5.154831 0.70535765
5.1553311 0.70238036
5.1558312 0.69927599
5.1563313 0.6960407
5.1568314 0.69267064
5.1573315 0.68916199
5.1578316 0.68551262
5.1583317 0.68176329
5.1588318 0.67792619
5.1593319 0.67399264
5.159832 0.66995397
5.1603321 0.6658015
5.1608322 0.66152654
5.1613323 0.65712044
5.1618324 0.65257453
5.1623325 0.6479403
5.1628326 0.64326137
5.1633327 0.63852508
5.1638328 0.63371873
5.1643329 0.62882967
5.164833 0.62384521
5.1653331 0.61875268
5.1658332 0.6135394
5.1663333 0.60823457
5.1668334 0.60291087
5.1673335 0.59756624
5.1678336 0.59219668
5.1683337 0.58679815
5.1688338 0.58136667
5.1693339 0.57589821
5.169834 0.57038877
5.1703341 0.56483747
5.1708342 0.55925761
5.1713343 0.55365803
5.1718344 0.54804661
5.1723345 0.54243124
5.1728346 0.53681985
5.1733347 0.53122031
5.1738348 0.52564054
5.1743349 0.52008859
5.174835 0.51457023
5.1753351 0.50908353
5.1758352 0.50362564
5.1763353 0.49819371
5.1768354 0.49278486
5.1773355 0.48739625
5.1778356 0.48202501
5.1783357 0.47667115
5.1788358 0.47141353
5.1793359 0.46627847
5.179836 0.46125203
5.1803361 0.45632028
5.1808362 0.45146927
5.1813363 0.44668505
5.1818364 0.44195371
5.1823365 0.43726129
5.1828366 0.4326641
5.1833367 0.42821738
5.1838368 0.42391012
5.1843369 0.41973127
5.184837 0.41566982
5.1853371 0.41171473
5.1858372 0.40785496
5.1863373 0.40407949
5.1868374 0.40041028
5.1873375 0.39690445
5.1878376 0.39355651
5.1883377 0.39035915
5.1888378 0.38730506
5.1893379 0.38438694
5.189838 0.38159747
5.1903381 0.37892935
5.1908382 0.37638587
5.1913383 0.3740041
5.1918384 0.37178523
5.1923385 0.36972608
5.1928386 0.36782347
5.1933387 0.36607423
5.1938388 0.36447517
5.1943389 0.36302313
5.194839 0.36171588
5.1953391 0.36056051
5.1958392 0.35955989
5.1963393 0.35871497
5.1968394 0.35802676
5.1973395 0.35749621
5.1978396 0.35712432
5.1983397 0.35691205
5.1988398 0.35685974
5.1993399 0.35694802
5.19984 0.35717105
5.2003401 0.35753369
5.2008402 0.35804078
5.2013403 0.35869717
5.2018404 0.35950771
5.2023405 0.36047723
5.2028406 0.36161059
5.2033407 0.36287751
5.2038408 0.3642497
5.2043409 0.36573524
5.204841 0.36734222
5.2053411 0.3690787
5.2058412 0.37095277
5.2063413 0.3729725
5.2068414 0.37514597
5.2073415 0.37744875
5.2078416 0.37982253
5.2083417 0.38227583
5.2088418 0.38481934
5.2093419 0.3874637
5.209842 0.39021957
5.2103421 0.39309764
5.2108422 0.39610855
5.2113423 0.39924093
5.2118424 0.40241287
5.2123425 0.40562616
5.2128426 0.40889301
5.2133427 0.41222568
5.2138428 0.41563639
5.2143429 0.41913738
5.214843 0.4227409
5.2153431 0.42645051
5.2158432 0.4301916
5.2163433 0.43394695
5.2168434 0.43771992
5.2173435 0.44151394
5.2178436 0.44533238
5.2183437 0.44917866
5.2188438 0.45305615
5.2193439 0.45696806
5.219844 0.46090805
5.2203441 0.46486692
5.2208442 0.46883815
5.2213443 0.47281519
5.2218444 0.47679152
5.2223445 0.48076061
5.2228446 0.48471591
5.2233447 0.4886509
5.2238448 0.49255825
5.2243449 0.49643655
5.224845 0.50028837
5.2253451 0.50411629
5.2258452 0.50792287
5.2263453 0.51171068
5.2268454 0.51548229
5.2273455 0.51924027
5.2278456 0.52295654
5.2283457 0.52657127
5.2288458 0.5300932
5.2293459 0.53353347
5.229846 0.53690325
5.2303461 0.54021371
5.2308462 0.543476
5.2313463 0.54670129
5.2318464 0.54988222
5.2323465 0.5529474
5.2328466 0.55589621
5.2333467 0.55873761
5.2338468 0.56148057
5.2343469 0.56413406
5.234847 0.56670705
5.2353471 0.56920851
5.2358472 0.57164139
5.2363473 0.57395215
5.2368474 0.57613114
5.2373475 0.57818476
5.2378476 0.58011942
5.2383477 0.58194153
5.2388478 0.58365749
5.2393479 0.58527373
5.239848 0.58679579
5.2403481 0.58819426
5.2408482 0.58945452
5.2413483 0.59058018
5.2418484 0.59157485
5.2423485 0.59244213
5.2428486 0.59318561
5.2433487 0.5938089
5.2438488 0.59431562
5.2443489 0.59469788
5.244849 0.59494468
5.2453491 0.59505673
5.2458492 0.59503471
5.2463493 0.59487932
5.2468494 0.59459127
5.2473495 0.59417127
5.2478496 0.59361998
5.2483497 0.59294035
5.2488498 0.59213658
5.2493499 0.59120675
5.24985 0.5901487
5.2503501 0.5889603
5.2508502 0.58763937
5.2513503 0.58618377
5.2518504 0.58459135
5.2523505 0.58286605
5.2528506 0.58103275
5.2533507 0.57909023
5.2538508 0.57703367
5.2543509 0.57485827
5.254851 0.57255924
5.2553511 0.57013177
5.2558512 0.56757105
5.2563513 0.56487664
5.2568514 0.5620907
5.2573515 0.5592193
5.2578516 0.55625532
5.2583517 0.55319166
5.2588518 0.55002118
5.2593519 0.54673676
5.259852 0.54333128
5.2603521 0.53979882
5.2608522 0.53618797
5.2613523 0.53252077
5.2618524 0.52878823
5.2623525 0.52498137
5.2628526 0.52109122
5.2633527 0.51710879
5.2638528 0.5130251
5.2643529 0.50883119
5.264853 0.50456667
5.2653531 0.50027816
5.2658532 0.49595547
5.2663533 0.49158833
5.2668534 0.48716648
5.2673535 0.48267964
5.2678536 0.47811756
5.2683537 0.47346996
5.2688538 0.46875334
5.2693539 0.46402532
5.269854 0.45928695
5.2703541 0.45453667
5.2708542 0.44977293
5.2713543 0.44499418
5.2718544 0.44019886
5.2723545 0.43538542
5.2728546 0.43055234
5.2733547 0.42570099
5.2738548 0.42083641
5.2743549 0.41596383
5.274855 0.41108848
5.2753551 0.40621561
5.2758552 0.40135045
5.2763553 0.39649822
5.2768554 0.39166521
5.2773555 0.38686575
5.2778556 0.38210016
5.2783557 0.37736474
5.2788558 0.37265578
5.2793559 0.3679696
5.279856 0.36330249
5.2803561 0.35865075
5.2808562 0.35401174
5.2813563 0.34943737
5.2818564 0.34495138
5.2823565 0.34054432
5.2828566 0.33620671
5.2833567 0.3319291
5.2838568 0.32770203
5.2843569 0.32351606
5.284857 0.31936171
5.2853571 0.31527191
5.2858572 0.31128981
5.2863573 0.30740787
5.2868574 0.30361845
5.2873575 0.29991392
5.2878576 0.29628665
5.2883577 0.29272897
5.2888578 0.28923326
5.2893579 0.28581207
5.289858 0.28250856
5.2903581 0.27931951
5.2908582 0.2762394
5.2913583 0.2732627
5.2918584 0.27038391
5.2923585 0.26759751
5.2928586 0.26489797
5.2933587 0.26228667
5.2938588 0.25979407
5.2943589 0.25742194
5.294859 0.25516731
5.2953591 0.25302717
5.2958592 0.25099855
5.2963593 0.24907844
5.2968594 0.24726387
5.2973595 0.24555293
5.2978596 0.24395736
5.2983597 0.24248064
5.2988598 0.24112229
5.2993599 0.23988182
5.29986 0.23875875
5.3003601 0.23775258
5.3008602 0.23686284
5.3013603 0.23608893
5.3018604 0.23542564
5.3023605 0.23487147
5.3028606 0.23442842
5.3033607 0.23409851
5.3038608 0.23388373
5.3043609 0.23378607
5.304861 0.23380755
5.3053611 0.23395016
5.3058612 0.23420114
5.3063613 0.23454502
5.3068614 0.2349859
5.3073615 0.23552797
5.3078616 0.23617541
5.3083617 0.23693242
5.3088618 0.23780318
5.3093619 0.23879187
5.309862 0.23988774
5.3103621 0.24105726
5.3108622 0.24230433
5.3113623 0.24363483
5.3118624 0.24505465
5.3123625 0.24656968
5.3128626 0.24818579
5.3133627 0.24990888
5.3138628 0.25173478
5.3143629 0.25361658
5.314863 0.25555334
5.3153631 0.25755198
5.3158632 0.25961943
5.3163633 0.26176258
5.3168634 0.26398837
5.3173635 0.26630369
5.3178636 0.26871122
5.3183637 0.27116128
5.3188638 0.27364328
5.3193639 0.27616434
5.319864 0.27873158
5.3203641 0.28135212
5.3208642 0.28403307
5.3213643 0.28678155
5.3218644 0.28960406
5.3223645 0.29246085
5.3228646 0.29532916
5.3233647 0.2982153
5.3238648 0.30112562
5.3243649 0.30406641
5.324865 0.307044
5.3253651 0.31006471
5.3258652 0.31313485
5.3263653 0.31623683
5.3268654 0.31934183
5.3273655 0.32245081
5.3278656 0.32556488
5.3283657 0.32868513
5.3288658 0.33181269
5.3293659 0.33494864
5.329866 0.3380941
5.3303661 0.34124943
5.3308662 0.34441203
5.3313663 0.34757947
5.3318664 0.35074944
5.3323665 0.3539196
5.3328666 0.35708762
5.3333667 0.36025115
5.3338668 0.36340789
5.3343669 0.36655544
5.334867 0.36969235
5.3353671 0.37281887
5.3358672 0.37593535
5.3363673 0.37904214
5.3368674 0.38213963
5.3373675 0.38522815
5.3378676 0.38830808
5.3383677 0.39137924
5.3388678 0.3944344
5.3393679 0.39747141
5.339868 0.40049061
5.3403681 0.40349234
5.3408682 0.40647692
5.3413683 0.40944469
5.3418684 0.41239596
5.3423685 0.41533117
5.3428686 0.41825626
5.3433687 0.42117371
5.3438688 0.42408175
5.3443689 0.42697862
5.344869 0.42986256
5.3453691 0.43273178
5.3458692 0.43558451
5.3463693 0.438419
5.3468694 0.44124068
5.3473695 0.44405941
5.3478696 0.4468761
5.3483697 0.44969157
5.3488698 0.4525067
5.3493699 0.45532228
5.34987 0.45813919
5.3503701 0.46095825
5.3508702 0.46377987
5.3513703 0.46660321
5.3518704 0.4694281
5.3523705 0.47225447
5.3528706 0.47508221
5.3533707 0.47791123
5.3538708 0.48074145
5.3543709 0.48357276
5.354871 0.48640949
5.3553711 0.48927568
5.3558712 0.49217161
5.3563713 0.49509323
5.3568714 0.49803651
5.3573715 0.50099741
5.3578716 0.50397188
5.3583717 0.5069559
5.3588718 0.50994738
5.3593719 0.51297222
5.359872 0.51603719
5.3603721 0.519139
5.3608722 0.52227442
5.3613723 0.52544016
5.3618724 0.52863296
5.3623725 0.53184958
5.3628726 0.53508688
5.3633727 0.53835804
5.3638728 0.5416722
5.3643729 0.54502787
5.364873 0.5484235
5.3653731 0.55185759
5.3658732 0.5553286
5.3663733 0.55883503
5.3668734 0.56237536
5.3673735 0.56594985
5.3678736 0.56956116
5.3683737 0.57321036
5.3688738 0.57689849
5.3693739 0.5806266
5.369874 0.58439574
5.3703741 0.58820697
5.3708742 0.59206133
5.3713743 0.59595396
5.3718744 0.59986992
5.3723745 0.6038118
5.3728746 0.60778337
5.3733747 0.61178843
5.3738748 0.61583073
5.3743749 0.61991404
5.374875 0.62404214
5.3753751 0.6282136
5.3758752 0.6323995
5.3763753 0.63659653
5.3768754 0.64080676
5.3773755 0.64503226
5.3778756 0.64927511
5.3783757 0.65353738
5.3788758 0.65782114
5.3793759 0.66212798
5.379876 0.66645047
5.3803761 0.67078283
5.3808762 0.67512171
5.3813763 0.67946372
5.3818764 0.68380549
5.3823765 0.68814365
5.3828766 0.69247483
5.3833767 0.69679564
5.3838768 0.70110425
5.3843769 0.7054015
5.384877 0.70968837
5.3853771 0.71396585
5.3858772 0.71823493
5.3863773 0.72249657
5.3868774 0.72675177
5.3873775 0.73100147
5.3878776 0.73522187
5.3883777 0.73937965
5.3888778 0.74348173
5.3893779 0.74753563
5.389878 0.75154863
5.3903781 0.75552809
5.3908782 0.75948146
5.3913783 0.76341602
5.3918784 0.7673212
5.3923785 0.77114867
5.3928786 0.77490105
5.3933787 0.77858468
5.3938788 0.78220599
5.3943789 0.78577131
5.394879 0.78928699
5.3953791 0.79275958
5.3958792 0.79618836
5.3963793 0.79953396
5.3968794 0.80279288
5.3973795 0.80596942
5.3978796 0.80906804
5.3983797 0.81209317
5.3988798 0.81504919
5.3993799 0.81794048
5.39988 0.82077002
5.4003801 0.82351747
5.4008802 0.82617585
5.4013803 0.82874703
5.4018804 0.83123277
5.4023805 0.8336349
5.4028806 0.83595516
5.4033807 0.83819545
5.4038808 0.84035752
5.4043809 0.84244013
5.404881 0.84444072
5.4053811 0.84635843
5.4058812 0.84819216
5.4063813 0.84994103
5.4068814 0.85160395
5.4073815 0.85318012
5.4078816 0.85466837
5.4083817 0.85607724
5.4088818 0.85741911
5.4093819 0.85869063
5.409882 0.85988831
5.4103821 0.86100856
5.4108822 0.86204789
5.4113823 0.86300274
5.4118824 0.86386952
5.4123825 0.86465611
5.4128826 0.86539393
5.4133827 0.86608029
5.4138828 0.86670956
5.4143829 0.86727636
5.414883 0.86777506
5.4153831 0.86820029
5.4158832 0.86854649
5.4163833 0.86881557
5.4168834 0.8690522
5.4173835 0.86925924
5.4178836 0.86943011
5.4183837 0.86955834
5.4188838 0.86963722
5.4193839 0.86966033
5.419884 0.86962104
5.4203841 0.86951541
5.4208842 0.86938783
5.4213843 0.86925173
5.4218844 0.8691009
5.4223845 0.86892914
5.4228846 0.8687302
5.4233847 0.86849801
5.4238848 0.86822632
5.4243849 0.86790913
5.424885 0.86756978
5.4253851 0.86722977
5.4258852 0.86688933
5.4263853 0.86654874
5.4268854 0.86620815
5.4273855 0.86586778
5.4278856 0.86552785
5.4283857 0.86518865
5.4288858 0.86485002
5.4293859 0.86451162
5.429886 0.86417344
5.4303861 0.86383555
5.4308862 0.86349795
5.4313863 0.86316071
5.4318864 0.86282384
5.4323865 0.86248741
5.4328866 0.86215972
5.4333867 0.86186637
5.4338868 0.86160546
5.4343869 0.86137277
5.434887 0.86116427
5.4353871 0.86097583
5.4358872 0.86080313
5.4363873 0.86064216
5.4368874 0.86049148
5.4373875 0.86036719
5.4378876 0.86027212
5.4383877 0.86020557
5.4388878 0.86016678
5.4393879 0.86015505
5.439888 0.86016963
5.4403881 0.86020987
5.4408882 0.8602746
5.4413883 0.86035749
5.4418884 0.86045824
5.4423885 0.86057962
5.4428886 0.86072432
5.4433887 0.86089505
5.4438888 0.86109451
5.4443889 0.86132546
5.444889 0.86159059
5.4453891 0.86187607
5.4458892 0.86216942
5.4463893 0.86247079
5.4468894 0.86278025
5.4473895 0.86309795
5.4478896 0.86342403
5.4483897 0.86375849
5.4488898 0.86410156
5.4493899 0.86445469
5.44989 0.8648186
5.4503901 0.86519018
5.4508902 0.86556634
5.4513903 0.86594382
5.4518904 0.86631954
5.4523905 0.86669031
5.4528906 0.86705306
5.4533907 0.86740204
5.4538908 0.86772804
5.4543909 0.86803291
5.454891 0.86831941
5.4553911 0.86859031
5.4558912 0.86884823
5.4563913 0.86909594
5.4568914 0.86933629
5.4573915 0.86956483
5.4578916 0.86973258
5.4583917 0.86983624
5.4588918 0.86988348
5.4593919 0.86988224
5.459892 0.86984039
5.4603921 0.86976567
5.4608922 0.86966609
5.4613923 0.86954675
5.4618924 0.86935495
5.4623925 0.86907312
5.4628926 0.86870913
5.4633927 0.868271
5.4638928 0.86776646
5.4643929 0.86720353
5.464893 0.86659007
5.4653931 0.8659339
5.4658932 0.86519841
5.4663933 0.8643527
5.4668934 0.86340369
5.4673935 0.86235808
5.4678936 0.86122267
5.4683937 0.86000443
5.4688938 0.85871002
5.4693939 0.85734635
5.469894 0.85589725
5.4703941 0.85432698
5.4708942 0.85263935
5.4713943 0.85083923
5.4718944 0.84893136
5.4723945 0.84692056
5.4728946 0.84481156
5.4733947 0.84260911
5.4738948 0.84031028
5.4743949 0.83789037
5.474895 0.83534885
5.4753951 0.83268764
5.4758952 0.82990876
5.4763953 0.82701427
5.4768954 0.82400612
5.4773955 0.82088629
5.4778956 0.81765624
5.4783957 0.81431319
5.4788958 0.81085511
5.4793959 0.80728075
5.479896 0.80358887
5.4803961 0.7997781
5.4808962 0.79584719
5.4813963 0.79179489
5.4818964 0.78762064
5.4823965 0.78334418
5.4828966 0.7789704
5.4833967 0.77449478
5.4838968 0.76991243
5.4843969 0.76521869
5.484897 0.76040882
5.4853971 0.75547815
5.4858972 0.75042196
5.4863973 0.74527135
5.4868974 0.74005128
5.4873975 0.73475378
5.4878976 0.72937099
5.4883977 0.72389492
5.4888978 0.71831755
5.4893979 0.71263097
5.489898 0.7068272
5.4903981 0.70093267
5.4908982 0.69500282
5.4913983 0.6890285
5.4918984 0.68299901
5.4923985 0.67690365
5.4928986 0.67073173
5.4933987 0.66447256
5.4938988 0.65811543
5.4943989 0.65166976
5.494899 0.64520399
5.4953991 0.63872188
5.4958992 0.63222002
5.4963993 0.62569498
5.4968994 0.61914339
5.4973995 0.61256182
5.4978996 0.60594688
5.4983997 0.59929636
5.4988998 0.59262029
5.4993999 0.58592686
5.4999 0.5792225
5.5004001 0.57251364
5.5009002 0.56580675
5.5014003 0.55910826
5.5019004 0.55242462
5.5024005 0.54576231
5.5029006 0.53912701
5.5034007 0.53251792
5.5039008 0.52593267
5.5044009 0.51936893
5.504901 0.51282437
5.5054011 0.50629662
5.5059012 0.49978334
5.5064013 0.49328222
5.5069014 0.48684373
5.5074015 0.48050875
5.5079016 0.47426568
5.5084017 0.46810287
5.5089018 0.46200874
5.5094019 0.45597165
5.509902 0.44997999
5.5104021 0.44402215
5.5109022 0.43812491
5.5114023 0.43235332
5.5119024 0.42669994
5.5124025 0.42115536
5.5129026 0.41571016
5.5134027 0.41035492
5.5139028 0.4050802
5.5144029 0.39987661
5.514903 0.39475109
5.5154031 0.38976002
5.5159032 0.38490346
5.5164033 0.38017495
5.5169034 0.37556802
5.5174035 0.37107621
5.5179036 0.36669307
5.5184037 0.36241212
5.5189038 0.3582313
5.5194039 0.35418407
5.519904 0.35027631
5.5204041 0.34650499
5.5209042 0.34286706
5.5214043 0.33935949
5.5219044 0.33597924
5.5224045 0.33272325
5.5229046 0.3295888
5.5234047 0.32658271
5.5239048 0.32370945
5.5244049 0.32096961
5.524905 0.31836376
5.5254051 0.31589249
5.5259052 0.31355636
5.5264053 0.31135597
5.5269054 0.30929187
5.5274055 0.30735242
5.5279056 0.30552849
5.5284057 0.30382403
5.5289058 0.30224304
5.5294059 0.30078951
5.529906 0.29946741
5.5304061 0.29828073
5.5309062 0.29723344
5.5314063 0.29631038
5.5319064 0.29547769
5.5324065 0.29474117
5.5329066 0.29410781
5.5334067 0.29358464
5.5339068 0.29317866
5.5344069 0.29289689
5.534907 0.29274632
5.5354071 0.29271801
5.5359072 0.29275388
5.5364073 0.29285591
5.5369074 0.29303337
5.5374075 0.29329552
5.5379076 0.29365159
5.5384077 0.29411086
5.5389078 0.29468258
5.5394079 0.29536743
5.539908 0.29609418
5.5404081 0.29685334
5.5409082 0.29765544
5.5414083 0.29851104
5.5419084 0.29943071
5.5424085 0.30042498
5.5429086 0.30150443
5.5434087 0.30267779
5.5439088 0.30389
5.5444089 0.30511308
5.544909 0.30634984
5.5454091 0.30760306
5.5459092 0.30887556
5.5464093 0.31017013
5.5469094 0.31148958
5.5474095 0.3128367
5.5479096 0.31420875
5.5484097 0.31559732
5.5489098 0.31699701
5.5494099 0.31840238
5.54991 0.319808
5.5504101 0.32120844
5.5509102 0.3225983
5.5514103 0.32397214
5.5519104 0.32532427
5.5524105 0.32665256
5.5529106 0.32795881
5.5534107 0.32924487
5.5539108 0.33051261
5.5544109 0.33176388
5.554911 0.33300056
5.5554111 0.33422449
5.5559112 0.33542502
5.5564113 0.33655228
5.5569114 0.33760761
5.5574115 0.33859875
5.5579116 0.33953346
5.5584117 0.34041948
5.5589118 0.34126456
5.5594119 0.34207645
5.559912 0.34285796
5.5604121 0.34356668
5.5609122 0.34419473
5.5614123 0.3447467
5.5619124 0.34522719
5.5624125 0.34564078
5.5629126 0.34599205
5.5634127 0.34628562
5.5639128 0.34652554
5.5644129 0.3466952
5.564913 0.34678568
5.5654131 0.3467982
5.5659132 0.34673401
5.5664133 0.34659433
5.5669134 0.34638041
5.5674135 0.34609347
5.5679136 0.34573477
5.5684137 0.34530736
5.5689138 0.34481232
5.5694139 0.34424756
5.569914 0.34361102
5.5704141 0.3429006
5.5709142 0.34211425
5.5714143 0.3412499
5.5719144 0.34030545
5.5724145 0.33929041
5.5729146 0.33822697
5.5734147 0.33711104
5.5739148 0.33593758
5.5744149 0.33470153
5.574915 0.33339783
5.5754151 0.33202145
5.5759152 0.33056732
5.5764153 0.32904159
5.5769154 0.3274887
5.5774155 0.32590744
5.5779156 0.32429036
5.5784157 0.32263003
5.5789158 0.32091902
5.5794159 0.31914988
5.579916 0.31731518
5.5804161 0.31541237
5.5809162 0.31348759
5.5814163 0.31155266
5.5819164 0.30960584
5.5824165 0.30764541
5.5829166 0.30566964
5.5834167 0.3036768
5.5839168 0.30166517
5.5844169 0.29963306
5.584917 0.29758233
5.5854171 0.295518
5.5859172 0.29344471
5.5864173 0.29136708
5.5869174 0.28928972
5.5874175 0.28721725
5.5879176 0.28515431
5.5884177 0.28310552
5.5889178 0.28107753
5.5894179 0.27907292
5.589918 0.27708947
5.5904181 0.27512501
5.5909182 0.27317732
5.5914183 0.27124424
5.5919184 0.26932353
5.5924185 0.26741303
5.5929186 0.26553165
5.5934187 0.26372338
5.5939188 0.26198244
5.5944189 0.26030102
5.594919 0.25867128
5.5954191 0.25708541
5.5959192 0.2555356
5.5964193 0.25401401
5.5969194 0.25252472
5.5974195 0.25111681
5.5979196 0.24979155
5.5984197 0.24854309
5.5989198 0.24736556
5.5994199 0.24625314
5.59992 0.24519995
5.6004201 0.24420016
5.6009202 0.24325117
5.6014203 0.24238486
5.6019204 0.24160802
5.6024205 0.24091732
5.6029206 0.2403094
5.6034207 0.23978092
5.6039208 0.23932852
5.6044209 0.23894886
5.604921 0.23863885
5.6054211 0.23840943
5.6059212 0.23826731
5.6064213 0.2382119
5.6069214 0.23824255
5.6074215 0.23835867
5.6079216 0.23855965
5.6084217 0.23884486
5.6089218 0.23921369
5.6094219 0.23966207
5.609922 0.24018698
5.6104221 0.24079054
5.6109222 0.24147484
5.6114223 0.24224199
5.6119224 0.24309408
5.6124225 0.24403322
5.6129226 0.24506153
5.6134227 0.24617101
5.6139228 0.24734046
5.6144229 0.24857321
5.614923 0.24987369
5.6154231 0.25124636
5.6159232 0.25269565
5.6164233 0.25422603
5.6169234 0.25584192
5.6174235 0.25753895
5.6179236 0.25927835
5.6184237 0.26106027
5.6189238 0.26289092
5.6194239 0.26477652
5.619924 0.26672325
5.6204241 0.26873733
5.6209242 0.27082496
5.6214243 0.27298791
5.6219244 0.27517902
5.6224245 0.27738953
5.6229246 0.27962652
5.6234247 0.28189706
5.6239248 0.28420821
5.6244249 0.28656704
5.624925 0.28898062
5.6254251 0.29145535
5.6259252 0.29395741
5.6264253 0.29646551
5.6269254 0.29898098
5.6274255 0.30150513
5.6279256 0.30403929
5.6284257 0.30658478
5.6289258 0.30914293
5.6294259 0.31171505
5.629926 0.3143011
5.6304261 0.31689771
5.6309262 0.31950141
5.6314263 0.32210875
5.6319264 0.32471629
5.6324265 0.32732056
5.6329266 0.32991811
5.6334267 0.3325055
5.6339268 0.33507807
5.6344269 0.33763186
5.634927 0.3401682
5.6354271 0.3426886
5.6359272 0.34519459
5.6364273 0.34768771
5.6369274 0.35016946
5.6374275 0.35264139
5.6379276 0.35509901
5.6384277 0.35751356
5.6389278 0.35988452
5.6394279 0.36221589
5.639928 0.36451168
5.6404281 0.36677592
5.6409282 0.36901259
5.6414283 0.37122573
5.6419284 0.37341775
5.6424285 0.37557126
5.6429286 0.3776815
5.6434287 0.37974975
5.6439288 0.38177731
5.6444289 0.38376549
5.644929 0.38571559
5.6454291 0.38762891
5.6459292 0.38950676
5.6464293 0.39135019
5.6469294 0.39315836
5.6474295 0.39492992
5.6479296 0.39666349
5.6484297 0.39835771
5.6489298 0.40001122
5.6494299 0.40162264
5.64993 0.40319062
5.6504301 0.40472555
5.6509302 0.40623995
5.6514303 0.40773012
5.6519304 0.40919228
5.6524305 0.41062265
5.6529306 0.41201747
5.6534307 0.41337295
5.6539308 0.41468532
5.6544309 0.41596199
5.654931 0.41722939
5.6554311 0.41848677
5.6559312 0.41973186
5.6564313 0.42096237
5.6569314 0.422176
5.6574315 0.42337048
5.6579316 0.4245435
5.6584317 0.42569479
5.6589318 0.42683487
5.6594319 0.42796784
5.659932 0.42909641
5.6604321 0.43022324
5.6609322 0.43135103
5.6614323 0.43248244
5.6619324 0.43362016
5.6624325 0.43476673
5.6629326 0.43592192
5.6634327 0.43708477
5.6639328 0.43825474
5.6644329 0.43943126
5.664933 0.44061375
5.6654331 0.44180166
5.6659332 0.44299443
5.6664333 0.44419185
5.6669334 0.44542316
5.6674335 0.44670289
5.6679336 0.44802522
5.6684337 0.44938432
5.6689338 0.45077433
5.6694339 0.45218944
5.669934 0.45362381
5.6704341 0.4550716
5.6709342 0.45655188
5.6714343 0.45809339
5.6719344 0.45969149
5.6724345 0.46134134
5.6729346 0.46303808
5.6734347 0.4647769
5.6739348 0.46655291
5.6744349 0.46836132
5.674935 0.47020884
5.6754351 0.47212322
5.6759352 0.47410286
5.6764353 0.4761444
5.6769354 0.47824443
5.6774355 0.48039959
5.6779356 0.48260649
5.6784357 0.48486173
5.6789358 0.48716562
5.6794359 0.48953634
5.679936 0.4919754
5.6804361 0.49448106
5.6809362 0.4970516
5.6814363 0.49968529
5.6819364 0.50238039
5.6824365 0.5051352
5.6829366 0.50794843
5.6834367 0.51082569
5.6839368 0.51376906
5.6844369 0.51677846
5.684937 0.51985381
5.6854371 0.52299508
5.6859372 0.52620217
5.6864373 0.52947501
5.6869374 0.5328135
5.6874375 0.53621337
5.6879376 0.53967277
5.6884377 0.54319304
5.6889378 0.54677549
5.6894379 0.55042145
5.689938 0.55413223
5.6904381 0.55790915
5.6909382 0.56175355
5.6914383 0.56565788
5.6919384 0.56961167
5.6924385 0.57361745
5.6929386 0.57767788
5.6934387 0.5817956
5.6939388 0.58597325
5.6944389 0.5902135
5.694939 0.59451896
5.6954391 0.59888398
5.6959392 0.60328767
5.6964393 0.60773207
5.6969394 0.61222076
5.6974395 0.61675729
5.6979396 0.62134523
5.6984397 0.62598814
5.6989398 0.63068958
5.6994399 0.63544766
5.69994 0.64023344
5.7004401 0.6450459
5.7009402 0.6498895
5.7014403 0.65476877
5.7019404 0.65968816
5.7024405 0.66465217
5.7029406 0.66966529
5.7034407 0.67472967
5.7039408 0.67981255
5.7044409 0.68490619
5.704941 0.69001597
5.7054411 0.69514727
5.7059412 0.70030548
5.7064413 0.70549598
5.7069414 0.71072417
5.7074415 0.71599521
5.7079416 0.72128675
5.7084417 0.72658092
5.7089418 0.73187773
5.7094419 0.73717727
5.709942 0.74247957
5.7104421 0.74778458
5.7109422 0.75309243
5.7114423 0.75840312
5.7119424 0.76371804
5.7124425 0.76903814
5.7129426 0.77436188
5.7134427 0.77968766
5.7139428 0.78501395
5.7144429 0.79033908
5.714943 0.79566151
5.7154431 0.80097956
5.7159432 0.80628391
5.7164433 0.81155232
5.7169434 0.81678808
5.7174435 0.82199583
5.7179436 0.82718063
5.7184437 0.83234712
5.7189438 0.83750028
5.7194439 0.8426449
5.719944 0.84777706
5.7204441 0.85284799
5.7209442 0.85785534
5.7214443 0.86280664
5.7219444 0.86770924
5.7224445 0.8725705
5.7229446 0.87739801
5.7234447 0.88219913
5.7239448 0.8869778
5.7244449 0.89168116
5.724945 0.89629529
5.7254451 0.90082822
5.7259452 0.90528795
5.7264453 0.90968243
5.7269454 0.91401976
5.7274455 0.91830796
5.7279456 0.9225546
5.7284457 0.9267161
5.7289458 0.93076278
5.7294459 0.9347028
5.729946 0.93854427
5.7304461 0.94229541
5.7309462 0.94596432
5.7314463 0.9495591
5.7319464 0.95308797
5.7324465 0.95652476
5.7329466 0.95982414
5.7334467 0.96299311
5.7339468 0.96603923
5.7344469 0.96897032
5.734947 0.97179396
5.7354471 0.9745178
5.7359472 0.97714956
5.7364473 0.97967875
5.7369474 0.98205558
5.7374475 0.98428253
5.7379476 0.98636601
5.7384477 0.98831244
5.7389478 0.99012824
5.7394479 0.99181988
5.739948 0.99339387
5.7404481 0.99484953
5.7409482 0.99614693
5.7414483 0.99728206
5.7419484 0.99825928
5.7424485 0.99908313
5.7429486 0.99975782
5.7434487 1.0002879
5.7439488 1.0006776
5.7444489 1.0009301
5.744949 1.0010251
5.7454491 1.0009553
5.7459492 1.0007223
5.7464493 1.0003276
5.7469494 0.99977283
5.7474495 0.99905951
5.7479496 0.99818923
5.7484497 0.99716345
5.7489498 0.99598342
5.7494499 0.99464789
5.74995 0.9931549
5.7504501 0.99150262
5.7509502 0.98968909
5.7514503 0.98771248
5.7519504 0.98557082
5.7524505 0.9832623
5.7529506 0.98079981
5.7534507 0.9782034
5.7539508 0.97546768
5.7544509 0.97258697
5.754951 0.96955557
5.7554511 0.96636765
5.7559512 0.96301768
5.7564513 0.95949981
5.7569514 0.95582653
5.7574515 0.95204921
5.7579516 0.94816299
5.7584517 0.9441583
5.7589518 0.94002553
5.7594519 0.93575519
5.759952 0.93133767
5.7604521 0.92676348
5.7609522 0.92203628
5.7614523 0.91723669
5.7619524 0.91236931
5.7624525 0.90742115
5.7629526 0.90237894
5.7634527 0.89722973
5.7639528 0.89196037
5.7644529 0.88655775
5.764953 0.88101385
5.7654531 0.87541826
5.7659532 0.86979906
5.7664533 0.8641437
5.7669534 0.85843993
5.7674535 0.85267543
5.7679536 0.84683782
5.7684537 0.84091477
5.7689538 0.8348941
5.7694539 0.82882022
5.769954 0.82273664
5.7704541 0.8166465
5.7709542 0.81055301
5.7714543 0.80445923
5.7719544 0.79836836
5.7724545 0.79228347
5.7729546 0.78620769
5.7734547 0.78014132
5.7739548 0.77408063
5.7744549 0.76802541
5.774955 0.76197544
5.7754551 0.75593057
5.7759552 0.74989066
5.7764553 0.74385556
5.7769554 0.73782513
5.7774555 0.73182765
5.7779556 0.72595265
5.7784557 0.72019228
5.7789558 0.71453029
5.7794559 0.70895042
5.779956 0.70343644
5.7804561 0.69797209
5.7809562 0.69254112
5.7814563 0.6871442
5.7819564 0.68189053
5.7824565 0.67679107
5.7829566 0.67183176
5.7834567 0.66699854
5.7839568 0.66227731
5.7844569 0.65765401
5.784957 0.65311457
5.7854571 0.64864911
5.7859572 0.64433818
5.7864573 0.64020928
5.7869574 0.63625163
5.7874575 0.63245442
5.7879576 0.62880687
5.7884577 0.6252982
5.7889578 0.6219176
5.7894579 0.6186544
5.789958 0.61555057
5.7904581 0.61264239
5.7909582 0.60992314
5.7914583 0.60738615
5.7919584 0.60502472
5.7924585 0.60283216
5.7929586 0.60080178
5.7934587 0.59892688
5.7939588 0.59721839
5.7944589 0.59570345
5.794959 0.5943805
5.7954591 0.59324736
5.7959592 0.59230188
5.7964593 0.59154188
5.7969594 0.59096521
5.7974595 0.59056969
5.7979596 0.59035302
5.7984597 0.5903146
5.7989598 0.59045666
5.7994599 0.5907816
5.79996 0.5912918
5.8004601 0.59198964
5.8009602 0.59287752
5.8014603 0.59395781
5.8019604 0.59522819
5.8024605 0.59665588
5.8029606 0.59823953
5.8034607 0.59998571
5.8039608 0.60190098
5.8044609 0.60399193
5.804961 0.60626514
5.8054611 0.60872717
5.8059612 0.61138205
5.8064613 0.6141749
5.8069614 0.61708874
5.8074615 0.62013363
5.8079616 0.62331966
5.8084617 0.62665689
5.8089618 0.6301554
5.8094619 0.63382527
5.809962 0.63767648
5.8104621 0.64165287
5.8109622 0.64570829
5.8114623 0.64985533
5.8119624 0.65410662
5.8124625 0.6584748
5.8129626 0.66297249
5.8134627 0.6676123
5.8139628 0.67240687
5.8144629 0.67731802
5.814963 0.68226515
5.8154631 0.68726022
5.8159632 0.69231727
5.8164633 0.69745032
5.8169634 0.70267344
5.8174635 0.70800067
5.8179636 0.71344603
5.8184637 0.71899792
5.8189638 0.72457069
5.8194639 0.73015918
5.819964 0.73576687
5.8204641 0.74139723
5.8209642 0.74705383
5.8214643 0.7527401
5.8219644 0.75845955
5.8224645 0.76421464
5.8229646 0.76999714
5.8234647 0.77579859
5.8239648 0.78161178
5.8244649 0.7874295
5.824965 0.79324458
5.8254651 0.79904983
5.8259652 0.80483809
5.8264653 0.81060193
5.8269654 0.81633238
5.8274655 0.82202944
5.8279656 0.82769632
5.8284657 0.83333594
5.8289658 0.83895135
5.8294659 0.8445457
5.829966 0.85012196
5.8304661 0.85568321
5.8309662 0.86117689
5.8314663 0.86656113
5.8319664 0.87184784
5.8324665 0.87704867
5.8329666 0.88217566
5.8334667 0.88724046
5.8339668 0.8922551
5.8344669 0.89723126
5.834967 0.90214217
5.8354671 0.90692368
5.8359672 0.91158344
5.8364673 0.91613066
5.8369674 0.92057478
5.8374675 0.92492517
5.8379676 0.9291912
5.8384677 0.93338215
5.8389678 0.93749072
5.8394679 0.94146049
5.839968 0.94529189
5.8404681 0.94899172
5.8409682 0.95256695
5.8414683 0.95602423
5.8419684 0.95937049
5.8424685 0.9626125
5.8429686 0.96575194
5.8434687 0.96874995
5.8439688 0.97160063
5.8444689 0.97430835
5.844969 0.9768775
5.8454691 0.9793125
5.8459692 0.98161753
5.8464693 0.98379716
5.8469694 0.98585477
5.8474695 0.98777138
5.8479696 0.98953862
5.8484697 0.99115861
5.8489698 0.9926333
5.8494699 0.99396482
5.84997 0.99515528
5.8504701 0.99620671
5.8509702 0.99712117
5.8514703 0.99789493
5.8519704 0.99852318
5.8524705 0.99900593
5.8529706 0.99934323
5.8534707 0.99953511
5.8539708 0.99958162
5.8544709 0.99948284
5.854971 0.99923884
5.8554711 0.99885254
5.8559712 0.99832927
5.8564713 0.99766741
5.8569714 0.99686536
5.8574715 0.99592124
5.8579716 0.99483342
5.8584717 0.99360017
5.8589718 0.99221981
5.8594719 0.99069547
5.859972 0.98904494
5.8604721 0.98726713
5.8609722 0.98535875
5.8614723 0.98331668
5.8619724 0.98113763
5.8624725 0.97881839
5.8629726 0.97635568
5.8634727 0.97374972
5.8639728 0.97102836
5.8644729 0.96819481
5.864973 0.96524441
5.8654731 0.96217262
5.8659732 0.95897486
5.8664733 0.95564668
5.8669734 0.95218335
5.8674735 0.94858151
5.8679736 0.94487345
5.8684737 0.94107157
5.8689738 0.93717011
5.8694739 0.9331633
5.869974 0.92904533
5.8704741 0.92481049
5.8709742 0.92045282
5.8714743 0.91596678
5.8719744 0.91138049
5.8724745 0.90672225
5.8729746 0.90198507
5.8734747 0.89716193
5.8739748 0.89224592
5.8744749 0.88723011
5.874975 0.88210757
5.8754751 0.87687131
5.8759752 0.87153998
5.8764753 0.86616011
5.8769754 0.86072512
5.8774755 0.85522708
5.8779756 0.84965781
5.8784757 0.84400923
5.8789758 0.83827331
5.8794759 0.83244189
5.879976 0.82652336
5.8804761 0.82057844
5.8809762 0.81460574
5.8814763 0.80859601
5.8819764 0.80254006
5.8824765 0.79642864
5.8829766 0.79025248
5.8834767 0.78400239
5.8839768 0.77767526
5.8844769 0.77132508
5.884977 0.76496536
5.8854771 0.75859478
5.8859772 0.75221202
5.8864773 0.74581562
5.8869774 0.73940436
5.8874775 0.73297684
5.8879776 0.72653175
5.8884777 0.72006823
5.8889778 0.71359009
5.8894779 0.70710228
5.889978 0.70060977
5.8904781 0.69411751
5.8909782 0.68763047
5.8914783 0.68115363
5.8919784 0.67469192
5.8924785 0.66825793
5.8929786 0.66185887
5.8934787 0.65549083
5.8939788 0.64914992
5.8944789 0.64283221
5.894979 0.63653381
5.8954791 0.6302508
5.8959792 0.62397928
5.8964793 0.61774474
5.8969794 0.61160416
5.8974795 0.60554938
5.8979796 0.59956994
5.8984797 0.59365534
5.8989798 0.58779512
5.8994799 0.5819788
5.89998 0.57619589
5.9004801 0.57045489
5.9009802 0.56482931
5.9014803 0.55931916
5.9019804 0.55391452
5.9024805 0.54860549
5.9029806 0.54338214
5.9034807 0.53823455
5.9039808 0.53315282
5.9044809 0.52813437
5.904981 0.52324519
5.9054811 0.5184964
5.9059812 0.51387933
5.9064813 0.50938528
5.9069814 0.50500555
5.9074815 0.50073146
5.9079816 0.49655431
5.9084817 0.49246674
5.9089818 0.48851576
5.9094819 0.48472351
5.909982 0.48108313
5.9104821 0.47758779
5.9109822 0.47423065
5.9114823 0.47100486
5.9119824 0.46790358
5.9124825 0.46491998
5.9129826 0.46207708
5.9134827 0.4594028
5.9139828 0.45689273
5.9144829 0.45454241
5.914983 0.45234742
5.9154831 0.45030328
5.9159832 0.44840555
5.9164833 0.44664981
5.9169834 0.44504182
5.9174835 0.44360195
5.9179836 0.44232944
5.9184837 0.44122264
5.9189838 0.4402799
5.9194839 0.43949959
5.919984 0.43888005
5.9204841 0.43841965
5.9209842 0.4381171
5.9214843 0.4379737
5.9219844 0.43799096
5.9224845 0.43817027
5.9229846 0.43851303
5.9234847 0.43902065
5.9239848 0.43969451
5.9244849 0.44053602
5.924985 0.44154448
5.9254851 0.44269935
5.9259852 0.44399851
5.9264853 0.44544636
5.9269854 0.44704727
5.9274855 0.44880564
5.9279856 0.45072583
5.9284857 0.45281223
5.9289858 0.45506839
5.9294859 0.45745885
5.929986 0.45996831
5.9304861 0.46260406
5.9309862 0.46537338
5.9314863 0.46828356
5.9319864 0.47134188
5.9324865 0.47455563
5.9329866 0.47793208
5.9334867 0.48143621
5.9339868 0.48502728
5.9344869 0.48871483
5.934987 0.49250857
5.9354871 0.49641816
5.9359872 0.50045325
5.9364873 0.50462352
5.9369874 0.50893864
5.9374875 0.51337503
5.9379876 0.51786393
5.9384877 0.52241349
5.9389878 0.52703532
5.9394879 0.53174101
5.939988 0.53654216
5.9404881 0.54145038
5.9409882 0.54647726
5.9414883 0.5516139
5.9419884 0.55677275
5.9424885 0.56195329
5.9429886 0.56716825
5.9434887 0.5724304
5.9439888 0.57775245
5.9444889 0.58314716
5.944989 0.58862728
5.9454891 0.59419887
5.9459892 0.59979244
5.9464893 0.60538623
5.9469894 0.61098013
5.9474895 0.61657411
5.9479896 0.62216806
5.9484897 0.62776192
5.9489898 0.6333556
5.9494899 0.63894904
5.94999 0.64454232
5.9504901 0.65013549
5.9509902 0.65572855
5.9514903 0.66132152
5.9519904 0.66691438
5.9524905 0.67250714
5.9529906 0.67809978
5.9534907 0.68369231
5.9539908 0.68923893
5.9544909 0.6946915
5.954991 0.70006262
5.9554911 0.705365
5.9559912 0.71061133
5.9564913 0.71581436
5.9569914 0.72098678
5.9574915 0.72614133
5.9579916 0.73125407
5.9584917 0.73624619
5.9589918 0.74112458
5.9594919 0.74590084
5.959992 0.75058627
5.9604921 0.75519231
5.9609922 0.75973027
5.9614923 0.7642115
5.9619924 0.76863063
5.9624925 0.77291226
5.9629926 0.777054
5.9634927 0.78106562
5.9639928 0.78495651
5.9644929 0.78873645
5.964993 0.79241491
5.9654931 0.79600152
5.9659932 0.79950057
5.9664933 0.80285331
5.9669934 0.80604728
5.9674935 0.80908969
5.9679936 0.81198812
5.9684937 0.81474986
5.9689938 0.81738243
5.9694939 0.81989318
5.969994 0.82228889
5.9704941 0.82453465
5.9709942 0.82661055
5.9714943 0.82852148
5.9719944 0.83027246
5.9724945 0.83186832
5.9729946 0.83331407
5.9734947 0.83461468
5.9739948 0.83577503
5.9744949 0.8367825
5.974995 0.83761787
5.9754951 0.8382833
5.9759952 0.83878098
5.9764953 0.83911326
5.9769954 0.83928232
5.9774955 0.83929048
5.9779956 0.83913987
5.9784957 0.83883019
5.9789958 0.83835518
5.9794959 0.83771402
5.979996 0.83690607
5.9804961 0.83593096
5.9809962 0.83478803
5.9814963 0.83347671
5.9819964 0.83199647
5.9824965 0.83034966
5.9829966 0.82855027
5.9834967 0.82659728
5.9839968 0.82448734
5.9844969 0.82221701
5.984997 0.8197831
5.9854971 0.81718217
5.9859972 0.81441081
5.9864973 0.81146849
5.9869974 0.80838781
5.9874975 0.80517438
5.9879976 0.80182214
5.9884977 0.79832506
5.9889978 0.79467714
5.9894979 0.79087234
5.989998 0.78690462
5.9904981 0.78276856
5.9909982 0.77850595
5.9914983 0.77413873
5.9919984 0.76965844
5.9924985 0.76505678
5.9929986 0.76032506
5.9934987 0.75545505
5.9939988 0.75043821
5.9944989 0.74526603
5.994999 0.739974
5.9954991 0.73461119
5.9959992 0.72916731
5.9964993 0.72363199
5.9969994 0.71799472
5.9974995 0.71224503
5.9979996 0.70637245
5.9984997 0.70036653
5.9989998 0.69424862
5.9994999 0.68809333
6 0.68189347
