# Supplementary material for: Structural motifs of gold cluster anions with 17 to 69 atoms
Source: Nat Commun. 2026 Apr 10;17:5099. doi: 10.1038/s41467-026-71649-9 (PMC13246909; doi:10.1038/s41467-026-71649-9)
Supplement: Supplementary file 5 — Source Data [file 41467_2026_71649_MOESM5_ESM.zip › SupplementaryFigure2/19_th_RPBE.dat]

11.59 0
11.585898 0
11.581796 0
11.577694 0
11.573592 0
11.56949 0
11.565388 0
11.561286 0
11.557184 0
11.553082 0
11.548979 0
11.544877 0
11.540775 0
11.536673 0
11.532571 0
11.528469 0
11.524367 0
11.520265 0
11.516163 0
11.512061 0
11.507959 0
11.503857 0
11.499755 0
11.495653 0
11.491551 0
11.487449 0
11.483347 0
11.479245 0
11.475143 0
11.471041 0
11.466938 0
11.462836 0
11.458734 0
11.454632 0
11.45053 0
11.446428 0
11.442326 0
11.438224 0
11.434122 0
11.43002 0
11.425918 0
11.421816 0
11.417714 0
11.413612 0
11.40951 0
11.405408 0
11.401306 0
11.397204 0
11.393102 0
11.388999 0
11.384897 0
11.380795 0
11.376693 0
11.372591 0
11.368489 0
11.364387 0
11.360285 0
11.356183 0
11.352081 0
11.347979 0
11.343877 0
11.339775 0
11.335673 0
11.331571 0
11.327469 0
11.323367 0
11.319265 0
11.315163 0
11.311061 0
11.306958 0
11.302856 0
11.298754 0
11.294652 0
11.29055 0
11.286448 0
11.282346 0
11.278244 0
11.274142 0
11.27004 0
11.265938 0
11.261836 0
11.257734 0
11.253632 0
11.24953 0
11.245428 0
11.241326 0
11.237224 0
11.233122 0
11.22902 0
11.224917 0
11.220815 0
11.216713 0
11.212611 0
11.208509 0
11.204407 0
11.200305 0
11.196203 0
11.192101 0
11.187999 0
11.183897 0
11.179795 0
11.175693 0
11.171591 0
11.167489 0
11.163387 0
11.159285 0
11.155183 0
11.151081 0
11.146978 0
11.142876 0
11.138774 0
11.134672 0
11.13057 0
11.126468 0
11.122366 0
11.118264 0
11.114162 0
11.11006 0
11.105958 0
11.101856 0
11.097754 0
11.093652 5.9049e-09
11.08955 1.18098e-08
11.085448 2.95245e-08
11.081346 7.08588e-08
11.077244 1.594323e-07
11.073142 3.424842e-07
11.06904 7.203978e-07
11.064937 1.4939397e-06
11.060835 3.0410235e-06
11.056733 6.0525225e-06
11.052631 1.1792085e-05
11.048529 2.2497669e-05
11.044427 4.2036983e-05
11.040325 7.6905418e-05
11.036223 0.00013777313
11.032121 0.00024166984
11.028019 0.00041509085
11.023917 0.00069811861
11.019815 0.0011496958
11.015713 0.0018539674
11.011611 0.002927425
11.007509 0.0045262121
11.003407 0.0068525006
10.999305 0.010158483
10.995203 0.014745982
10.991101 0.020959643
10.986998 0.029171541
10.982896 0.039755755
10.978794 0.053052515
10.974692 0.069322971
10.97059 0.088697963
10.966488 0.11112591
10.962386 0.13632714
10.958284 0.16376253
10.954182 0.19262472
10.95008 0.22185783
10.945978 0.2502089
10.941876 0.27630962
10.937774 0.29878205
10.933672 0.31635759
10.92957 0.32799503
10.925468 0.33298259
10.921366 0.33100995
10.917264 0.32220021
10.913162 0.30709719
10.90906 0.28660986
10.904957 0.26192181
10.900855 0.23437833
10.896753 0.20536598
10.892651 0.17619955
10.888549 0.14802885
10.884447 0.12177361
10.880345 0.098090114
10.876243 0.077368214
10.872141 0.059753744
10.868039 0.045189025
10.863937 0.033463092
10.859835 0.024264114
10.855733 0.017227729
10.851631 0.011977245
10.847529 0.0081536276
10.843427 0.0054351357
10.839325 0.0035476049
10.835223 0.0022673812
10.831121 0.0014189947
10.827019 0.00086956148
10.822916 0.00052178058
10.818814 0.0003065765
10.814712 0.00017637936
10.81061 9.9367657e-05
10.806508 5.4815187e-05
10.802406 2.9607169e-05
10.798304 1.5659795e-05
10.794202 8.1074277e-06
10.7901 4.1098104e-06
10.785998 2.0430954e-06
10.781896 9.920232e-07
10.777794 4.72392e-07
10.773692 2.184813e-07
10.76959 1.003833e-07
10.765488 4.72392e-08
10.761386 1.77147e-08
10.757284 5.9049e-09
10.753182 5.9049e-09
10.74908 0
10.744977 0
10.740875 0
10.736773 0
10.732671 0
10.728569 0
10.724467 0
10.720365 0
10.716263 0
10.712161 0
10.708059 0
10.703957 0
10.699855 0
10.695753 0
10.691651 0
10.687549 0
10.683447 0
10.679345 0
10.675243 0
10.671141 0
10.667039 0
10.662936 0
10.658834 0
10.654732 0
10.65063 0
10.646528 0
10.642426 0
10.638324 0
10.634222 0
10.63012 0
10.626018 0
10.621916 0
10.617814 0
10.613712 0
10.60961 0
10.605508 0
10.601406 0
10.597304 0
10.593202 0
10.5891 0
10.584997 0
10.580895 0
10.576793 0
10.572691 0
10.568589 0
10.564487 0
10.560385 0
10.556283 0
10.552181 0
10.548079 0
10.543977 0
10.539875 0
10.535773 0
10.531671 0
10.527569 0
10.523467 0
10.519365 0
10.515263 0
10.511161 0
10.507059 0
10.502956 0
10.498854 0
10.494752 0
10.49065 0
10.486548 0
10.482446 0
10.478344 0
10.474242 0
10.47014 0
10.466038 0
10.461936 0
10.457834 0
10.453732 0
10.44963 0
10.445528 0
10.441426 0
10.437324 0
10.433222 0
10.42912 0
10.425018 0
10.420915 0
10.416813 0
10.412711 0
10.408609 0
10.404507 0
10.400405 0
10.396303 0
10.392201 0
10.388099 0
10.383997 0
10.379895 0
10.375793 0
10.371691 0
10.367589 0
10.363487 0
10.359385 0
10.355283 0
10.351181 0
10.347079 0
10.342976 0
10.338874 0
10.334772 0
10.33067 0
10.326568 0
10.322466 0
10.318364 0
10.314262 0
10.31016 0
10.306058 0
10.301956 0
10.297854 0
10.293752 0
10.28965 0
10.285548 0
10.281446 0
10.277344 0
10.273242 0
10.26914 0
10.265038 0
10.260935 0
10.256833 0
10.252731 0
10.248629 5.9049e-09
10.244527 1.18098e-08
10.240425 3.54294e-08
10.236323 7.67637e-08
10.232221 1.653372e-07
10.228119 3.54294e-07
10.224017 7.558272e-07
10.219915 1.5647985e-06
10.215813 3.1768362e-06
10.211711 6.3300528e-06
10.207609 1.2341241e-05
10.203507 2.3566456e-05
10.199405 4.4068269e-05
10.195303 8.0725888e-05
10.191201 0.00014484129
10.187099 0.00025454843
10.182996 0.00043821444
10.178894 0.00073901595
10.174792 0.0012209503
10.17069 0.0019762578
10.166588 0.0031341674
10.162486 0.0048704029
10.158384 0.0074166607
10.154282 0.011068587
10.15018 0.016190509
10.146078 0.023214595
10.141976 0.032632231
10.137874 0.044975326
10.133772 0.060786257
10.12967 0.080576063
10.125568 0.10477234
10.121466 0.13366
10.117364 0.16732025
10.113262 0.20557412
10.10916 0.2479385
10.105058 0.29360179
10.100955 0.34142548
10.096853 0.38997537
10.092751 0.43758332
10.088649 0.48243651
10.084547 0.52268819
10.080445 0.55658073
10.076343 0.58257027
10.072241 0.59944157
10.068139 0.60640228
10.064037 0.60314816
10.059935 0.58989313
10.055833 0.56736194
10.051731 0.53674634
10.047629 0.49962964
10.043527 0.45788654
10.039425 0.41356774
10.035323 0.36877885
10.031221 0.32556305
10.027119 0.28579509
10.023017 0.25109207
10.018914 0.22274372
10.014812 0.2016626
10.01071 0.18835317
10.006608 0.18289797
10.002506 0.18495973
9.998404 0.19379931
9.994302 0.20831055
9.9902 0.22707406
9.986098 0.24843139
9.981996 0.27057947
9.977894 0.29168246
9.973792 0.30999425
9.96969 0.32398193
9.965588 0.33243755
9.961486 0.33456576
9.957384 0.33003595
9.953282 0.31899201
9.94918 0.30201768
9.945078 0.28006207
9.940975 0.25433476
9.936873 0.22618408
9.932771 0.19697362
9.928669 0.16797106
9.924567 0.14026052
9.920465 0.11468522
9.916363 0.091822323
9.912261 0.071987415
9.908159 0.055262619
9.904057 0.04154057
9.899955 0.030575903
9.895853 0.022036957
9.891751 0.015552113
9.887649 0.010747131
9.883547 0.0072721205
9.879445 0.0048183098
9.875343 0.0031260363
9.871241 0.0019859064
9.867139 0.0012353464
9.863037 0.00075246141
9.858934 0.00044879011
9.854832 0.0002621008
9.85073 0.00014988408
9.846628 8.3932249e-05
9.842526 4.6016886e-05
9.838424 2.4706102e-05
9.834322 1.299078e-05
9.83022 6.6902517e-06
9.826118 3.3776028e-06
9.822016 1.6888014e-06
9.817914 8.562105e-07
9.813812 4.960116e-07
9.80971 4.251528e-07
9.805608 6.082047e-07
9.801506 1.1455506e-06
9.797404 2.2911012e-06
9.793302 4.5822024e-06
9.7892 8.9931627e-06
9.785098 1.7301357e-05
9.780995 3.2606858e-05
9.776893 6.0165026e-05
9.772791 0.00010872102
9.768689 0.00019235802
9.764587 0.00033326665
9.760485 0.00056536465
9.756383 0.00093914482
9.752281 0.0015275681
9.748179 0.0024329605
9.744077 0.0037943293
9.739975 0.0057942894
9.735873 0.0086642421
9.731771 0.012686046
9.727669 0.01818809
9.723567 0.025533667
9.719465 0.035099794
9.715363 0.047245583
9.711261 0.062270613
9.707159 0.080365612
9.703057 0.10155999
9.698954 0.12567252
9.694852 0.15227312
9.69075 0.18066392
9.686648 0.20988666
9.682546 0.23876108
9.678444 0.26595459
9.674342 0.2900793
9.67024 0.30980706
9.666138 0.32398976
9.662036 0.33176975
9.657934 0.33266581
9.653832 0.32662248
9.64973 0.31401606
9.645628 0.29561634
9.641526 0.27250958
9.637424 0.24599394
9.633322 0.21746155
9.62922 0.18828279
9.625118 0.15970662
9.621016 0.13278753
9.616913 0.1083449
9.612811 0.086955746
9.608709 0.068977263
9.604607 0.054592519
9.600505 0.043870626
9.596403 0.036832085
9.592301 0.033510609
9.588199 0.034003644
9.584097 0.038505463
9.579995 0.047318154
9.575893 0.060837689
9.571791 0.079514084
9.567689 0.10378714
9.563587 0.13400177
9.559485 0.17031033
9.555383 0.21257224
9.551281 0.26026391
9.547179 0.31241351
9.543077 0.36757445
9.538974 0.42384886
9.534872 0.47896695
9.53077 0.53042128
9.526668 0.5756464
9.522566 0.61222693
9.518464 0.63811103
9.514362 0.65180354
9.51026 0.65251418
9.506158 0.64024191
9.502056 0.61578452
9.497954 0.5806735
9.493852 0.53704438
9.48975 0.48746122
9.485648 0.43471918
9.481546 0.38164967
9.477444 0.33094965
9.473342 0.28504959
9.46924 0.24602645
9.465138 0.21555917
9.461036 0.19491728
9.456933 0.18496912
9.452831 0.18619524
9.448729 0.19869575
9.444627 0.22218569
9.440525 0.25597965
9.436423 0.29897335
9.432321 0.34963538
9.428219 0.40602369
9.424117 0.46583979
9.420015 0.52652785
9.415913 0.58541742
9.411811 0.63989905
9.407709 0.68761322
9.403607 0.72662775
9.399505 0.75557777
9.395403 0.77374644
9.391301 0.78107387
9.387199 0.77809322
9.383097 0.76580554
9.378994 0.74551527
9.374892 0.718654
9.37079 0.6866209
9.366688 0.65066258
9.362586 0.61180625
9.358484 0.57084837
9.354382 0.52839039
9.35028 0.48490509
9.346178 0.44081345
9.342076 0.39655296
9.337974 0.35262297
9.333872 0.30960015
9.32977 0.26812459
9.325668 0.22886379
9.321566 0.19246565
9.317464 0.15951287
9.313362 0.1304892
9.30926 0.10576465
9.305158 0.085602107
9.301056 0.070182878
9.296953 0.059645312
9.292851 0.054127756
9.288749 0.053806305
9.284647 0.058918065
9.280545 0.069762331
9.276443 0.086674945
9.272341 0.10997458
9.268239 0.13988393
9.264137 0.17643327
9.260035 0.21935806
9.255933 0.26800538
9.251831 0.32126586
9.247729 0.3775469
9.243627 0.43479966
9.239525 0.4906062
9.235423 0.54232486
9.231321 0.58728307
9.227219 0.62299789
9.223117 0.64739859
9.219015 0.65902298
9.214912 0.65716098
9.21081 0.64192558
9.206708 0.614241
9.202606 0.5757496
9.198504 0.52865057
9.194402 0.47549214
9.1903 0.41894482
9.186198 0.36158323
9.182096 0.3057009
9.177994 0.25317511
9.173892 0.20539029
9.16979 0.16321951
9.165688 0.12705625
9.161586 0.096883578
9.157484 0.072365719
9.153382 0.052947154
9.14928 0.037947054
9.145178 0.026640317
9.141076 0.018320224
9.136973 0.012341554
9.132871 0.0081454257
9.128769 0.0052691844
9.124667 0.0033451377
9.120565 0.0020922301
9.116463 0.001304168
9.112361 0.00083662985
9.108259 0.00059572765
9.104157 0.00052872475
9.100055 0.00061780016
9.095953 0.0008770548
9.091851 0.001352476
9.087749 0.0021246066
9.083647 0.0033130622
9.079545 0.0050818987
9.075443 0.0076443536
9.071341 0.011265102
9.067239 0.01625792
9.063137 0.022976468
9.059035 0.031796133
9.054932 0.043085693
9.05083 0.05716865
9.046728 0.074275972
9.042626 0.094493959
9.038524 0.11771317
9.034422 0.14358575
9.03032 0.1714995
9.026218 0.20057631
9.022116 0.22970036
9.018014 0.25757812
9.013912 0.28282743
9.00981 0.30408803
9.005708 0.3201418
9.001606 0.33002793
8.997504 0.33313807
8.993402 0.32927828
8.9893 0.31868907
8.985198 0.30202055
8.981096 0.28026643
8.976993 0.25466597
8.972891 0.22658753
8.968789 0.19740874
8.964687 0.16840771
8.960585 0.14067691
8.956483 0.11506651
8.952381 0.092159546
8.948279 0.072276472
8.944177 0.055503302
8.940075 0.041735532
8.935973 0.030729702
8.931871 0.022155214
8.927769 0.015640799
8.923667 0.010812031
8.919565 0.0073184799
8.915463 0.0048506628
8.911361 0.003148103
8.907259 0.0020006628
8.903157 0.0012450954
8.899055 0.00075898042
8.894952 0.00045353175
8.89085 0.00026639366
8.886748 0.00015529887
8.882646 9.273055e-05
8.878544 6.197783e-05
8.874442 5.4360509e-05
8.87034 6.7735108e-05
8.866238 0.00010608743
8.862136 0.00018037698
8.858034 0.00031052688
8.853932 0.00052880151
8.84983 0.0008846544
8.845728 0.0014510642
8.841626 0.0023324827
8.837524 0.0036739048
8.833422 0.0056706172
8.82932 0.00857744
8.825218 0.012715984
8.821116 0.018477926
8.817014 0.026321913
8.812911 0.036761935
8.808809 0.050345036
8.804707 0.067617441
8.800605 0.089079331
8.796503 0.11513042
8.792401 0.14601045
8.788299 0.18174055
8.784197 0.22207291
8.780095 0.26645667
8.775993 0.31402736
8.771891 0.36362529
8.767789 0.41384557
8.763687 0.46311812
8.759585 0.50981261
8.755483 0.55235856
8.751381 0.58936859
8.747279 0.61975091
8.743177 0.64279743
8.739075 0.65823623
8.734972 0.66624092
8.73087 0.66739482
8.726768 0.66261404
8.722666 0.65303931
8.718564 0.63991115
8.714462 0.62444608
8.71036 0.60773145
8.706258 0.59065368
8.702156 0.57386954
8.698054 0.55782222
8.693952 0.54279634
8.68985 0.52899869
8.685748 0.51664667
8.681646 0.50604522
8.677544 0.49763496
8.673442 0.49200047
8.66934 0.48983511
8.665238 0.49186746
8.661136 0.49876169
8.657034 0.51100875
8.652931 0.52882633
8.648829 0.55208356
8.644727 0.58026102
8.640625 0.61245068
8.636523 0.6473935
8.632421 0.6835483
8.628319 0.7191817
8.624217 0.75246957
8.620115 0.78160085
8.616013 0.80487778
8.611911 0.82080862
8.607809 0.82819096
8.603707 0.82618388
8.599605 0.81436724
8.595503 0.79278496
8.591401 0.76196798
8.587299 0.72293292
8.583197 0.67715266
8.579095 0.62649776
8.574992 0.57315008
8.57089 0.5194937
8.566788 0.46799032
8.562686 0.42104856
8.558584 0.38089667
8.554482 0.34946713
8.55038 0.32829999
8.546278 0.31846907
8.542176 0.32053324
8.538074 0.33451269
8.533972 0.35988937
8.52987 0.39562972
8.525768 0.44022809
8.521666 0.49176878
8.517564 0.54800515
8.513462 0.60645341
8.50936 0.6644987
8.505258 0.71951033
8.501156 0.76896227
8.497054 0.81055445
8.492951 0.84232938
8.488849 0.8627785
8.484747 0.87093137
8.480645 0.86642129
8.476543 0.84952068
8.472441 0.82114065
8.468339 0.782791
8.464237 0.73649962
8.460135 0.68469369
8.456033 0.63004903
8.451931 0.5753177
8.447829 0.52314698
8.443727 0.4759049
8.439625 0.43552747
8.435523 0.40340197
8.431421 0.38029679
8.427319 0.36634467
8.423217 0.36108004
8.419115 0.36352594
8.415013 0.3723201
8.41091 0.38586538
8.406808 0.40248701
8.402706 0.42057848
8.398604 0.43872014
8.394502 0.45575883
8.3904 0.4708436
8.386298 0.48341955
8.382196 0.49318873
8.378094 0.50005174
8.373992 0.50404584
8.36989 0.50529362
8.365788 0.50397187
8.361686 0.50030355
8.357584 0.49456877
8.353482 0.48712473
8.34938 0.47842183
8.345278 0.46900379
8.341176 0.45948365
8.337074 0.45049476
8.332971 0.44262296
8.328869 0.43633333
8.324767 0.43190806
8.320665 0.42941234
8.316563 0.4287006
8.312461 0.42946775
8.308359 0.4313409
8.304257 0.43399742
8.300155 0.43728835
8.296053 0.44134278
8.291951 0.44663007
8.287849 0.45396223
8.283747 0.46442872
8.279645 0.47926612
8.275543 0.49967743
8.271441 0.52662404
8.267339 0.56062012
8.263237 0.60155992
8.259135 0.64860581
8.255033 0.70015708
8.25093 0.75390941
8.246828 0.80700285
8.242726 0.85624432
8.238624 0.89838085
8.234522 0.9303931
8.23042 0.94977591
8.226318 0.95477463
8.222216 0.94455165
8.218114 0.91926648
8.214012 0.88006337
8.20991 0.82897133
8.205808 0.76873065
8.201706 0.70256746
8.197604 0.6339411
8.193502 0.56628966
8.1894 0.50279638
8.185298 0.44619457
8.181196 0.39862298
8.177094 0.36153722
8.172991 0.33567773
8.168889 0.32109002
8.164787 0.3171905
8.160685 0.32286869
8.156583 0.33661554
8.152481 0.35666715
8.148379 0.38115225
8.144277 0.40823279
8.140175 0.43622737
8.136073 0.46370938
8.131971 0.48957459
8.127869 0.51307641
8.123767 0.53383029
8.119665 0.55179198
8.115563 0.56721566
8.111461 0.58059801
8.107359 0.59261291
8.103257 0.60403915
8.099155 0.6156818
8.095053 0.62828713
8.09095 0.64245222
8.086848 0.65853372
8.082746 0.67656433
8.078644 0.69618951
8.074542 0.71663925
8.07044 0.73674842
8.066338 0.75503397
8.062236 0.76982911
8.058134 0.77946359
8.054032 0.78246936
8.04993 0.77778257
8.045828 0.76491056
8.041726 0.74403485
8.037624 0.71603002
8.033522 0.68239091
8.02942 0.64507551
8.025318 0.6062846
8.021216 0.56820958
8.017114 0.53278509
8.013012 0.50148192
8.008909 0.47516896
8.004807 0.45406182
8.000705 0.4377624
7.996603 0.42538004
7.992501 0.41571369
7.988399 0.40746647
7.984297 0.39946116
7.980195 0.39082664
7.976093 0.38113111
7.971991 0.37044675
7.967889 0.35934101
7.963787 0.3488
7.959685 0.34009827
7.955583 0.33463561
7.951481 0.33376438
7.947379 0.3386304
7.943277 0.35004685
7.939175 0.36841488
7.935073 0.39369717
7.93097 0.42544337
7.926868 0.46285941
7.922766 0.50490763
7.918664 0.5504214
7.914562 0.59821768
7.91046 0.6471923
7.906358 0.69638689
7.902256 0.74502088
7.898154 0.79248781
7.894052 0.83832032
7.88995 0.88213215
7.885848 0.92354844
7.881746 0.96213649
7.877644 0.99734856
7.873542 1.0284865
7.86944 1.0546945
7.865338 1.0749835
7.861236 1.0882859
7.857134 1.0935361
7.853032 1.0897704
7.848929 1.0762339
7.844827 1.0524857
7.840725 1.0184874
7.836623 0.97466743
7.832521 0.9219494
7.828419 0.8617416
7.824317 0.79588468
7.820215 0.72656102
7.816113 0.6561722
7.812011 0.58719446
7.807909 0.5220237
7.803807 0.46282274
7.799705 0.41138254
7.795603 0.36900804
7.791501 0.33643698
7.787399 0.31379759
7.783297 0.3006086
7.779195 0.29582222
7.775093 0.29790774
7.77099 0.30497108
7.766888 0.31490172
7.762786 0.32553612
7.758684 0.33482423
7.754582 0.3409841
7.75048 0.34263012
7.746378 0.33886261
7.742276 0.32931003
7.738174 0.31412138
7.734072 0.29391165
7.72997 0.26966959
7.725868 0.24264125
7.721766 0.21420506
7.717664 0.18575429
7.713562 0.15859966
7.70946 0.13390108
7.705358 0.11263166
7.701256 0.095571846
7.697154 0.08332712
7.693052 0.076359498
7.688949 0.075022008
7.684847 0.079585953
7.680745 0.090253143
7.676643 0.10714857
7.672541 0.13029325
7.668439 0.1595608
7.664337 0.1946249
7.660235 0.23490717
7.656133 0.27953615
7.652031 0.32732724
7.647929 0.37679182
7.643827 0.42618
7.639725 0.47355721
7.635623 0.51691055
7.631521 0.55427598
7.627419 0.58387471
7.623317 0.60424477
7.619215 0.61435394
7.615113 0.61368154
7.611011 0.60225998
7.606908 0.5806715
7.602806 0.54999986
7.598704 0.51174263
7.594602 0.46769302
7.5905 0.41980404
7.586398 0.37004859
7.582296 0.32028911
7.578194 0.27216845
7.574092 0.22703021
7.56999 0.18587289
7.565888 0.14933807
7.561786 0.11772882
7.557684 0.091051975
7.553582 0.069076229
7.54948 0.051397401
7.545378 0.037503431
7.541276 0.026832875
7.537174 0.018823002
7.533072 0.012945484
7.528969 0.0087297274
7.524867 0.0057750926
7.520765 0.0037542823
7.516663 0.002410516
7.512561 0.0015508866
7.508459 0.0010383117
7.504357 0.00078368061
7.500255 0.0007395533
7.496153 0.00089618077
7.492051 0.0012800819
7.487949 0.0019552954
7.483847 0.0030266333
7.479745 0.0046441861
7.475643 0.0070077227
7.471541 0.010369205
7.467439 0.015031307
7.463337 0.021339671
7.459235 0.029666696
7.455133 0.040385424
7.451031 0.053832966
7.446928 0.070264873
7.442826 0.089803609
7.438724 0.11238664
7.434622 0.13772124
7.43052 0.16525416
7.426418 0.19416419
7.422316 0.22338352
7.418214 0.25165084
7.414112 0.27759452
7.41001 0.29983936
7.405908 0.31712585
7.401806 0.3284278
7.397704 0.33305307
7.393602 0.33071373
7.3895 0.32155573
7.385398 0.30614385
7.381296 0.28540402
7.377194 0.26053128
7.373092 0.23287611
7.368989 0.20382396
7.364887 0.17468306
7.360785 0.14659245
7.356683 0.12045856
7.352581 0.096923483
7.348479 0.076363454
7.344377 0.058912496
7.340275 0.044503537
7.336173 0.032919014
7.332071 0.023843195
7.327969 0.016910146
7.323867 0.011743447
7.319765 0.0079856273
7.315663 0.005317268
7.311561 0.0034668554
7.307459 0.0022133868
7.303357 0.0013837956
7.299255 0.00084734134
7.295153 0.00050848275
7.291051 0.00029967368
7.286948 0.00017472599
7.282846 0.00010329442
7.278744 6.6565938e-05
7.274642 5.4242411e-05
7.27054 6.2757277e-05
7.266438 9.4590593e-05
7.262336 0.00015873552
7.258234 0.00027231627
7.254132 0.00046338703
7.25003 0.00077499451
7.245928 0.001270575
7.241826 0.0020404441
7.237724 0.0032091124
7.233622 0.0049427143
7.22952 0.0074554205
7.225418 0.011013341
7.221316 0.015934119
7.217214 0.022580202
7.213112 0.031344048
7.20901 0.042624367
7.204907 0.056793446
7.200805 0.07415762
7.196703 0.094914624
7.192601 0.11911368
7.188499 0.14662527
7.184397 0.17712787
7.180295 0.21011769
7.176193 0.24494465
7.172091 0.28087328
7.167989 0.31716248
7.163887 0.35315259
7.159785 0.38834504
7.155683 0.42245798
7.151581 0.45544393
7.147479 0.48746011
7.143377 0.51879094
7.139275 0.54973114
7.135173 0.58044763
7.131071 0.61084439
7.126968 0.64045736
7.122866 0.66840341
7.118764 0.6933994
7.114662 0.71385603
7.11056 0.72803718
7.106458 0.73426366
7.102356 0.73113094
7.098254 0.71770708
7.094152 0.69367998
7.09005 0.65943089
7.085948 0.61602386
7.081846 0.565114
7.077744 0.50879012
7.073642 0.4493765
7.06954 0.3892224
7.065438 0.33050746
7.061336 0.27508529
7.057234 0.22437979
7.053132 0.17933882
7.04903 0.14044155
7.044927 0.10774924
7.040825 0.080984959
7.036723 0.059627544
7.032621 0.043006024
7.028519 0.030384248
7.024417 0.021029168
7.020315 0.01426008
7.016213 0.0094792068
7.012111 0.0061863452
7.008009 0.0039812194
7.003907 0.0025578196
6.999805 0.0016944819
6.995703 0.0012428752
6.991601 0.0011182109
6.987499 0.0012922874
6.983397 0.0017899582
6.979295 0.0026893158
6.975193 0.0041250509
6.971091 0.0062939621
6.966988 0.0094611555
6.962886 0.01396484
6.958784 0.020217374
6.954682 0.028699727
6.95058 0.039946902
6.946478 0.054522085
6.942376 0.072978429
6.938274 0.095808839
6.934172 0.12338613
6.93007 0.15589786
6.925968 0.19328236
6.921866 0.23517371
6.917764 0.28086415
6.913662 0.32929158
6.90956 0.37905837
6.905458 0.42848403
6.901356 0.47569127
6.897254 0.51872022
6.893152 0.55566211
6.88905 0.58480091
6.884947 0.60474947
6.880845 0.61456725
6.876743 0.61384795
6.872641 0.60276886
6.868539 0.58209732
6.864437 0.55315455
6.860335 0.51774095
6.856233 0.47803032
6.852131 0.43644276
6.848029 0.39550635
6.843927 0.35771699
6.839825 0.32540408
6.835723 0.30060721
6.831621 0.28496708
6.827519 0.27963247
6.823417 0.28518505
6.819315 0.30158474
6.815213 0.32814023
6.811111 0.36351095
6.807009 0.40574784
6.802906 0.452379
6.798804 0.50054336
6.794702 0.54716992
6.7906 0.58919333
6.786498 0.62378921
6.782396 0.64860743
6.778294 0.66197771
6.774192 0.66306385
6.77009 0.65194656
6.765988 0.6296241
6.761886 0.59792936
6.757784 0.55937267
6.753682 0.51692852
6.74958 0.47378938
6.745478 0.43311232
6.741376 0.39778191
6.737274 0.37020824
6.733172 0.35217307
6.72907 0.34473014
6.724967 0.34816095
6.720865 0.36198272
6.716763 0.38500345
6.712661 0.41541753
6.708559 0.45093514
6.704457 0.48893799
6.700355 0.52665335
6.696253 0.56133666
6.692151 0.5904518
6.688049 0.61183687
6.683947 0.623843
6.679845 0.62543484
6.675743 0.61624428
6.671641 0.59657263
6.667539 0.56734199
6.663437 0.53000158
6.659335 0.4863996
6.655233 0.43863481
6.651131 0.3889033
6.647029 0.33935558
6.642926 0.29197622
6.638824 0.24849458
6.634722 0.2103294
6.63062 0.1785659
6.626518 0.15395916
6.622416 0.13695535
6.618314 0.12772162
6.614212 0.12617679
6.61011 0.1320174
6.606008 0.144738
6.601906 0.1636476
6.597804 0.18788753
6.593702 0.21645676
6.5896 0.24825032
6.585498 0.28211348
6.581396 0.31691034
6.577294 0.35160084
6.573192 0.38531611
6.56909 0.41741983
6.564987 0.44754365
6.560885 0.4755874
6.556783 0.5016806
6.552681 0.52610842
6.548579 0.54921207
6.544477 0.57127943
6.540375 0.59244412
6.536273 0.61261134
6.532171 0.63142452
6.528069 0.64828084
6.523967 0.66239548
6.519865 0.67290672
6.515763 0.67900725
6.511661 0.68008289
6.507559 0.67583828
6.503457 0.66639128
6.499355 0.65232151
6.495253 0.63466523
6.491151 0.61485577
6.487049 0.59461565
6.482946 0.5758132
6.478844 0.56030024
6.474742 0.5497497
6.47064 0.54551111
6.466538 0.54849862
6.462436 0.55912136
6.458334 0.57725986
6.454232 0.60228637
6.45013 0.63312224
6.446028 0.66832295
6.441926 0.70618027
6.437824 0.74483261
6.433722 0.78237642
6.42962 0.81697397
6.425518 0.84695417
6.421416 0.87090366
6.417314 0.88774416
6.413212 0.89679112
6.40911 0.89778733
6.405008 0.89090584
6.400905 0.87671868
6.396803 0.85613209
6.392701 0.83029432
6.388599 0.80048697
6.384497 0.76801476
6.380395 0.73410894
6.376293 0.69985739
6.372191 0.66616853
6.368089 0.63376954
6.363987 0.60323152
6.359885 0.57500952
6.355783 0.5494828
6.351681 0.52698251
6.347579 0.50779892
6.343477 0.49216728
6.339375 0.48023841
6.335273 0.47204538
6.331171 0.46747976
6.327069 0.46628879
6.322966 0.46810005
6.318864 0.47247262
6.314762 0.47896656
6.31066 0.48721666
6.306558 0.49699438
6.302456 0.50824299
6.298354 0.52107661
6.294252 0.53574097
6.29015 0.55254227
6.286048 0.57175745
6.281946 0.5935431
6.277844 0.61786108
6.273742 0.64443497
6.26964 0.67274585
6.265538 0.70206789
6.261436 0.73153688
6.257334 0.76023915
6.253232 0.7873054
6.24913 0.81199409
6.245028 0.83375222
6.240925 0.85224578
6.236823 0.86735854
6.232721 0.8791625
6.228619 0.88786763
6.224517 0.8937608
6.220415 0.89714351
6.216313 0.89827706
6.212211 0.89734076
6.208109 0.89440639
6.204007 0.88942904
6.199905 0.88225287
6.195803 0.87262944
6.191701 0.86024601
6.187599 0.84476202
6.183497 0.82585229
6.179395 0.80325605
6.175293 0.77683044
6.171191 0.74660609
6.167089 0.71284102
6.162986 0.67606701
6.158884 0.63712157
6.154782 0.59715785
6.15068 0.55762553
6.146578 0.52021816
6.142476 0.48678538
6.138374 0.45921314
6.134272 0.43927959
6.13017 0.42849871
6.126068 0.42796683
6.121966 0.4382293
6.117864 0.45918365
6.113762 0.49003345
6.10966 0.5293018
6.105558 0.57490734
6.101456 0.62429787
6.097354 0.67462959
6.093252 0.72297357
6.08915 0.76652772
6.085048 0.80281143
6.080945 0.82982324
6.076843 0.84614727
6.072741 0.8510023
6.068639 0.84423504
6.064537 0.82626732
6.060435 0.79801067
6.056333 0.7607647
6.052231 0.71611402
6.048129 0.6658345
6.044027 0.6118154
6.039925 0.55599829
6.035823 0.50032996
6.031721 0.44672421
6.027619 0.3970266
6.023517 0.3529774
6.019415 0.31616949
6.015313 0.28800021
6.011211 0.26961795
6.007109 0.26186607
6.003007 0.26522784
5.998904 0.27977739
5.994802 0.30514216
5.9907 0.34048318
5.986598 0.38449899
5.982496 0.43545816
5.978394 0.4912629
5.974292 0.54954333
5.97019 0.60777765
5.966088 0.66342943
5.961986 0.71409056
5.957884 0.75761618
5.953782 0.79223899
5.94968 0.81665299
5.945578 0.83006089
5.941476 0.83218482
5.937374 0.82324478
5.933272 0.80391265
5.92917 0.77525118
5.925068 0.73864656
5.920965 0.69574116
5.916863 0.64836913
5.912761 0.59849501
5.908659 0.54815285
5.904557 0.49938288
5.900455 0.4541636
5.896353 0.41433962
5.892251 0.38154799
5.888149 0.35714893
5.884047 0.34216767
5.879945 0.33725476
5.875843 0.34267015
5.871741 0.35829319
5.867639 0.38365691
5.863537 0.41800051
5.859435 0.46033108
5.855333 0.50948365
5.851231 0.5641698
5.847129 0.62300757
5.843027 0.68453094
5.838924 0.74718254
5.834822 0.80929944
5.83072 0.86910539
5.826618 0.92472448
5.822516 0.97422829
5.818414 1.0157237
5.814312 1.0474793
5.81021 1.0680813
5.806108 1.076599
5.802006 1.0727377
5.797904 1.0569534
5.793802 1.0305067
5.7897 0.99544087
5.785598 0.95447768
5.781496 0.91083511
5.777394 0.86798269
5.773292 0.82935722
5.76919 0.79806818
5.765088 0.77662375
5.760985 0.76670709
5.756883 0.76902706
5.752781 0.78325995
5.748679 0.80808868
5.744577 0.84133519
5.740475 0.88017128
5.736373 0.92138423
5.732271 0.96166779
5.728169 0.99790648
5.724067 1.0274235
5.719965 1.0481677
5.715863 1.0588254
5.711761 1.0588508
5.707659 1.0484228
5.703557 1.0283416
5.699455 0.99988598
5.695353 0.9646546
5.691251 0.92440935
5.687149 0.88093786
5.683047 0.83594275
5.678944 0.79095942
5.674842 0.74729924
5.67074 0.70601192
5.666638 0.66786158
5.662536 0.63331275
5.658434 0.60252698
5.654332 0.57537306
5.65023 0.55145641
5.646128 0.5301717
5.642026 0.51077992
5.637924 0.49250603
5.633822 0.47464755
5.62972 0.45668004
5.625618 0.43834287
5.621516 0.4196901
5.617414 0.40109478
5.613312 0.38320254
5.60921 0.36683816
5.605108 0.35287692
5.601006 0.34209925
5.596903 0.33505021
5.592801 0.33192552
5.588699 0.33250249
5.584597 0.33612704
5.580495 0.34176046
5.576393 0.34808005
5.572291 0.35362039
5.568189 0.35693595
5.564087 0.35676336
5.559985 0.35216203
5.555883 0.34261622
5.551781 0.32808742
5.547679 0.30901409
5.543577 0.28626307
5.539475 0.26104337
5.535373 0.23479711
5.531271 0.20908318
5.527169 0.18546795
5.523067 0.16543332
5.518964 0.15030754
5.514862 0.14121924
5.51076 0.13907096
5.506658 0.14452618
5.502556 0.15800317
5.498454 0.1796703
5.494352 0.20943997
5.49025 0.24696076
5.486148 0.29161048
5.482046 0.34249401
5.477944 0.39845064
5.473842 0.45807477
5.46974 0.51975259
5.465638 0.58171523
5.461536 0.64210713
5.457434 0.69906697
5.453332 0.75081713
5.44923 0.79575688
5.445128 0.83255412
5.441026 0.86022937
5.436923 0.87822548
5.432821 0.88645573
5.428719 0.88532326
5.424617 0.87570598
5.420515 0.85890368
5.416413 0.8365476
5.412311 0.81047809
5.408209 0.78260047
5.404107 0.75473339
5.400005 0.7284663
5.395903 0.7050421
5.391801 0.68527834
5.387699 0.66953479
5.383597 0.65772911
5.379495 0.64939587
5.375393 0.64377898
5.371291 0.63994423
5.367189 0.63689801
5.363087 0.63369899
5.358984 0.62955223
5.354882 0.62387829
5.35078 0.61635284
5.346678 0.60691506
5.342576 0.59574595
5.338474 0.58321937
5.334372 0.56983181
5.33027 0.55611904
5.326168 0.54257048
5.322066 0.52955348
5.317964 0.51726006
5.313862 0.50568615
5.30976 0.4946494
5.305658 0.48384531
5.301556 0.47293425
5.297454 0.46164573
5.293352 0.4498817
5.28925 0.43779934
5.285148 0.42585593
5.281046 0.41480411
5.276943 0.40563392
5.272841 0.39946628
5.268739 0.3974117
5.264637 0.40041292
5.260535 0.40909392
5.256433 0.4236364
5.252331 0.44370157
5.248229 0.46840823
5.244127 0.49637106
5.240025 0.52579521
5.235923 0.55461652
5.231821 0.58067209
5.227719 0.60188306
5.223617 0.61643122
5.219515 0.62291271
5.215413 0.62045555
5.211311 0.60879204
5.207209 0.58828223
5.203107 0.55988938
5.199005 0.52511248
5.194902 0.48588445
5.1908 0.44444604
5.186698 0.40320645
5.182596 0.36460035
5.178494 0.33094951
5.174392 0.30433473
5.17029 0.28648167
5.166188 0.27866283
5.162086 0.28161719
5.157984 0.29549058
5.153882 0.31980075
5.14978 0.35343358
5.145678 0.39467754
5.141576 0.44130318
5.137474 0.49069116
5.133372 0.5400074
5.12927 0.58641646
5.125168 0.62731668
5.121066 0.66057368
5.116963 0.68472491
5.112861 0.69912735
5.108759 0.70402542
5.104657 0.70052439
5.100555 0.69046686
5.096453 0.67622317
5.092351 0.66041887
5.088249 0.64563193
5.084147 0.63409747
5.080045 0.62745695
5.075943 0.62658372
5.071841 0.63150606
5.067739 0.64143623
5.063637 0.65490041
5.059535 0.66995102
5.055433 0.68443297
5.051331 0.69626932
5.047229 0.70372998
5.043127 0.70565064
5.039025 0.70157625
5.034922 0.69181451
5.03082 0.67739633
5.026718 0.65995295
5.022616 0.64152912
5.018514 0.62435903
5.014412 0.61063434
5.01031 0.60229209
5.006208 0.60084482
5.002106 0.60726704
4.998004 0.62194284
4.993902 0.64467044
4.9898 0.67471295
4.985698 0.71088052
4.981596 0.75162871
4.977494 0.79516022
4.973392 0.83952138
4.96929 0.88268944
4.965188 0.92265105
4.961086 0.95747452
4.956983 0.98537929
4.952881 1.0048043
4.948779 1.0144751
4.944677 1.0134661
4.940575 1.0012532
4.936473 0.97775037
4.932371 0.94332394
4.928269 0.8987816
4.924167 0.8453338
4.920065 0.7845294
4.915963 0.71816972
4.911861 0.64820741
4.907759 0.57663802
4.903657 0.50539271
4.899555 0.43624031
4.895453 0.37070591
4.891351 0.31001144
4.887249 0.25504148
4.883147 0.20633509
4.879045 0.16410205
4.874942 0.1282595
4.87084 0.098483646
4.866738 0.074270108
4.862636 0.054996514
4.858534 0.039981777
4.854432 0.028537638
4.85033 0.020009893
4.846228 0.013808313
4.842126 0.0094257675
4.838024 0.0064483043
4.833922 0.0045584824
4.82982 0.0035346495
4.825718 0.0032483918
4.821616 0.0036621836
4.817514 0.0048282242
4.813412 0.0068887685
4.80931 0.010077161
4.805208 0.01471804
4.801106 0.021224325
4.797004 0.030088158
4.792901 0.041862913
4.788799 0.057133811
4.784697 0.076475671
4.780595 0.10039807
4.776493 0.12928018
4.772391 0.1633
4.768289 0.20236508
4.764187 0.24605323
4.760085 0.29357287
4.755983 0.34375178
4.751881 0.39506118
4.747779 0.44567841
4.743677 0.49358737
4.739575 0.53671055
4.735473 0.57306213
4.731371 0.60090799
4.727269 0.61891636
4.723167 0.62628298
4.719065 0.62281678
4.714962 0.60897598
4.71086 0.58584965
4.706758 0.55508568
4.702656 0.51877141
4.698554 0.47927793
4.694452 0.43908198
4.69035 0.40058119
4.686248 0.36591815
4.682146 0.33682735
4.678044 0.31451689
4.673942 0.29959365
4.66984 0.2920371
4.665738 0.29122394
4.661636 0.29600139
4.657534 0.30480401
4.653432 0.31580464
4.64933 0.32708743
4.645228 0.33682796
4.641126 0.34346443
4.637024 0.34584419
4.632921 0.34333201
4.628819 0.33587035
4.624717 0.32398702
4.620615 0.30875108
4.616513 0.29168266
4.612411 0.2746265
4.608309 0.25960076
4.604207 0.24863334
4.600105 0.24359674
4.596003 0.2460513
4.591901 0.25710507
4.587799 0.2772979
4.583697 0.30651757
4.579595 0.34395597
4.575493 0.38811356
4.571391 0.43685883
4.567289 0.48754636
4.563187 0.53719158
4.559085 0.58269272
4.554982 0.621083
4.55088 0.64978899
4.546778 0.66686703
4.542676 0.67118956
4.538574 0.66255753
4.534472 0.64172365
4.53037 0.61032242
4.526268 0.57071501
4.522166 0.52576766
4.518064 0.47858956
4.513962 0.43226
4.50986 0.38957275
4.505758 0.35282186
4.501656 0.32364528
4.497554 0.30293544
4.493452 0.29081841
4.48935 0.28669727
4.485248 0.28935078
4.481146 0.29707571
4.477044 0.30785898
4.472941 0.31956483
4.468839 0.33012158
4.464737 0.33769259
4.460635 0.34081735
4.456533 0.33851095
4.452431 0.33031399
4.448329 0.31629043
4.444227 0.29697615
4.440125 0.27328683
4.436023 0.24639829
4.431921 0.21761449
4.427819 0.18823933
4.423717 0.15946572
4.419615 0.1322922
4.415513 0.10747198
4.411411 0.08549488
4.407309 0.066598155
4.403207 0.050799252
4.399105 0.037942224
4.395003 0.027749611
4.3909 0.019872793
4.386798 0.013935729
4.382696 0.0095691444
4.378594 0.0064343156
4.374492 0.0042370315
4.37039 0.0027333192
4.366288 0.001729126
4.362186 0.0010760913
4.358084 0.00066528146
4.353982 0.00042049383
4.34988 0.00029213312
4.345778 0.0002524699
4.341676 0.00029263503
4.337574 0.00042160396
4.333472 0.00066723599
4.32937 0.0010792681
4.325268 0.0017340979
4.321166 0.0027408597
4.317064 0.0042481917
4.312961 0.0064504301
4.308859 0.0095918546
4.304757 0.01396696
4.300655 0.019914677
4.296553 0.02780432
4.292451 0.038011743
4.288349 0.050884992
4.284247 0.066700398
4.280145 0.085612016
4.276043 0.10759944
4.271941 0.13242087
4.267839 0.15957956
4.263737 0.18831196
4.259635 0.21760391
4.255533 0.24623902
4.251431 0.27287847
4.247329 0.29616701
4.243227 0.31485513
4.239125 0.32792369
4.235023 0.3346958
4.23092 0.33492134
4.226818 0.32882254
4.222716 0.3170941
4.218614 0.30085693
4.214512 0.28157081
4.21041 0.26091562
4.206308 0.24065391
4.202206 0.2224886
4.198104 0.20792836
4.194002 0.19817147
4.1899 0.19401573
4.185798 0.19579973
4.181696 0.20337823
4.177594 0.21613263
4.173492 0.23301634
4.16939 0.2526327
4.165288 0.27334148
4.161186 0.29338711
4.157084 0.31103944
4.152981 0.32473467
4.148879 0.33320327
4.144777 0.33557135
4.140675 0.33142428
4.136573 0.3208255
4.132471 0.30428869
4.128369 0.28270776
4.124267 0.25725431
4.120165 0.22925627
4.116063 0.20007296
4.111961 0.17098119
4.107859 0.14308397
4.103757 0.11724921
4.099655 0.094080835
4.095553 0.073920024
4.091451 0.056871031
4.087349 0.042843716
4.083247 0.031604548
4.079145 0.022828532
4.075043 0.016146264
4.07094 0.011182316
4.066838 0.0075832733
4.062736 0.005035557
4.058634 0.0032741844
4.054532 0.0020846068
4.05043 0.0012996035
4.046328 0.00079334693
4.042226 0.00047421661
4.038124 0.00027756573
4.034022 0.00015907801
4.02992 8.9276183e-05
4.025818 4.9057909e-05
4.021716 2.6394903e-05
4.017614 1.390604e-05
4.013512 7.1744535e-06
4.00941 3.6256086e-06
4.005308 1.7950896e-06
4.001206 8.680203e-07
3.997104 4.13343e-07
3.993002 1.889568e-07
3.988899 8.85735e-08
3.984797 4.13343e-08
3.980695 1.77147e-08
3.976593 5.9049e-09
3.972491 5.9049e-09
3.968389 0
3.964287 0
3.960185 0
3.956083 0
3.951981 0
3.947879 0
3.943777 0
3.939675 0
3.935573 0
3.931471 0
3.927369 0
3.923267 0
3.919165 0
3.915063 0
3.91096 0
3.906858 0
3.902756 5.9049e-09
3.898654 1.77147e-08
3.894552 3.54294e-08
3.89045 8.26686e-08
3.886348 1.77147e-07
3.882246 3.838185e-07
3.878144 8.148762e-07
3.874042 1.6828965e-06
3.86994 3.4130322e-06
3.865838 6.7670154e-06
3.861736 1.3138403e-05
3.857634 2.4989537e-05
3.853532 4.6524707e-05
3.84943 8.4817984e-05
3.845328 0.00015141345
3.841226 0.00026466943
3.837124 0.00045301802
3.833022 0.00075926385
3.828919 0.001246052
3.824817 0.0020023693
3.820715 0.003150772
3.816613 0.0048546191
3.812511 0.0073241722
3.808409 0.010820003
3.804307 0.015651699
3.800205 0.022169752
3.796103 0.030748603
3.792001 0.0417595
3.787899 0.055532904
3.783797 0.072312061
3.779695 0.092201158
3.775593 0.11511376
3.771491 0.14072893
3.767389 0.16846309
3.763287 0.19746559
3.759185 0.22664353
3.755083 0.2547185
3.75098 0.28031279
3.746878 0.30205817
3.742776 0.31871574
3.738674 0.3292924
3.734572 0.33313875
3.73047 0.33001514
3.726368 0.32011632
3.722266 0.30405142
3.718164 0.28278183
3.714062 0.25752609
3.70996 0.2296446
3.705858 0.20051943
3.701756 0.17144387
3.697654 0.14353332
3.693552 0.11766539
3.68945 0.094451751
3.685348 0.074239757
3.681246 0.057138434
3.677144 0.043061123
3.673042 0.031776617
3.668939 0.022961233
3.664837 0.016246057
3.660735 0.011255537
3.656633 0.0076357089
3.652531 0.0050722205
3.648429 0.0032992271
3.644327 0.0021013118
3.640225 0.0013104922
3.636123 0.00080028519
3.632021 0.000478539
3.627919 0.00028019341
3.623817 0.0001606428
3.619715 9.0185538e-05
3.615613 4.957754e-05
3.611511 2.6684243e-05
3.607409 1.4065472e-05
3.603307 7.2571221e-06
3.599205 3.6669429e-06
3.595103 1.8128043e-06
3.591001 8.798301e-07
3.586898 4.192479e-07
3.582796 1.948617e-07
3.578694 8.85735e-08
3.574592 4.13343e-08
3.57049 1.77147e-08
3.566388 5.9049e-09
3.562286 5.9049e-09
3.558184 0
3.554082 0
3.54998 0
3.545878 0
3.541776 0
3.537674 0
3.533572 0
3.52947 0
3.525368 0
3.521266 0
3.517164 0
3.513062 0
3.508959 0
3.504857 0
3.500755 0
3.496653 0
3.492551 0
3.488449 0
3.484347 0
3.480245 0
3.476143 0
3.472041 0
3.467939 0
3.463837 0
3.459735 0
3.455633 0
3.451531 0
3.447429 0
3.443327 0
3.439225 0
3.435123 0
3.431021 0
3.426918 0
3.422816 0
3.418714 0
3.414612 0
3.41051 0
3.406408 0
3.402306 0
3.398204 0
3.394102 0
3.39 0
