# Supplementary material for: Structural motifs of gold cluster anions with 17 to 69 atoms
Source: Nat Commun. 2026 Apr 10;17:5099. doi: 10.1038/s41467-026-71649-9 (PMC13246909; doi:10.1038/s41467-026-71649-9)
Supplement: Supplementary file 5 — Source Data [file 41467_2026_71649_MOESM5_ESM.zip › SupplementaryFigure2/19_th_RSCAN.dat]

11.45 0
11.445898 0
11.441796 0
11.437694 0
11.433592 0
11.42949 0
11.425388 0
11.421286 0
11.417184 0
11.413082 0
11.408979 0
11.404877 0
11.400775 0
11.396673 0
11.392571 0
11.388469 0
11.384367 0
11.380265 0
11.376163 0
11.372061 0
11.367959 0
11.363857 0
11.359755 0
11.355653 0
11.351551 0
11.347449 0
11.343347 0
11.339245 0
11.335143 0
11.331041 0
11.326938 0
11.322836 0
11.318734 0
11.314632 0
11.31053 0
11.306428 0
11.302326 0
11.298224 0
11.294122 0
11.29002 0
11.285918 0
11.281816 0
11.277714 0
11.273612 0
11.26951 0
11.265408 0
11.261306 0
11.257204 0
11.253102 0
11.248999 0
11.244897 0
11.240795 0
11.236693 0
11.232591 0
11.228489 0
11.224387 0
11.220285 0
11.216183 0
11.212081 0
11.207979 0
11.203877 0
11.199775 0
11.195673 0
11.191571 0
11.187469 0
11.183367 0
11.179265 0
11.175163 0
11.171061 0
11.166958 0
11.162856 0
11.158754 0
11.154652 0
11.15055 5.9049e-09
11.146448 1.18098e-08
11.142346 2.36196e-08
11.138244 5.31441e-08
11.134142 1.18098e-07
11.13004 2.598156e-07
11.125938 5.550606e-07
11.121836 1.1632653e-06
11.117734 2.3796747e-06
11.113632 4.7770641e-06
11.10953 9.3710763e-06
11.105428 1.801585e-05
11.101326 3.3905936e-05
11.097224 6.2485652e-05
11.093122 0.00011275997
11.08902 0.00019924314
11.084917 0.00034473397
11.080815 0.00058405366
11.076713 0.00096890552
11.072611 0.001573898
11.068509 0.0025034355
11.064407 0.0038990763
11.060305 0.0059463819
11.056203 0.0088799185
11.052101 0.012984651
11.047999 0.018591601
11.043897 0.026065663
11.039795 0.035783753
11.035693 0.048102573
11.031591 0.063316365
11.027489 0.081607277
11.023387 0.10299285
11.019285 0.12727717
11.015183 0.15401365
11.011081 0.18248753
11.006978 0.21172513
11.002876 0.24053423
10.998774 0.26757567
10.994672 0.29146179
10.99057 0.3108722
10.986468 0.32467392
10.982366 0.33203066
10.978264 0.33248666
10.974162 0.32601346
10.97006 0.31301279
10.965958 0.29427536
10.961856 0.27090123
10.957754 0.24419306
10.953652 0.21553654
10.94955 0.18628323
10.945448 0.15764924
10.941346 0.13063972
10.937244 0.1060044
10.933142 0.084224376
10.92904 0.065526498
10.924937 0.049918478
10.920835 0.037236689
10.916733 0.027198566
10.912631 0.019452979
10.908529 0.01362359
10.904427 0.0093424848
10.900325 0.0062733303
10.896223 0.0041247675
10.892121 0.0026556225
10.888019 0.0016741632
10.883917 0.0010334638
10.879815 0.00062467937
10.875713 0.00036972941
10.871611 0.00021427701
10.867509 0.00012159961
10.863407 6.7569771e-05
10.859305 3.6763907e-05
10.855203 1.9586553e-05
10.851101 1.0221382e-05
10.846998 5.2199316e-06
10.842896 2.6099658e-06
10.838794 1.2813633e-06
10.834692 6.141096e-07
10.83059 2.893401e-07
10.826488 1.299078e-07
10.822386 5.9049e-08
10.818284 2.36196e-08
10.814182 1.18098e-08
10.81008 5.9049e-09
10.805978 0
10.801876 0
10.797774 0
10.793672 0
10.78957 0
10.785468 0
10.781366 0
10.777264 0
10.773162 0
10.76906 0
10.764957 0
10.760855 0
10.756753 0
10.752651 0
10.748549 0
10.744447 0
10.740345 0
10.736243 0
10.732141 0
10.728039 0
10.723937 0
10.719835 0
10.715733 0
10.711631 0
10.707529 0
10.703427 0
10.699325 0
10.695223 0
10.691121 0
10.687019 0
10.682916 0
10.678814 0
10.674712 0
10.67061 0
10.666508 0
10.662406 0
10.658304 0
10.654202 0
10.6501 0
10.645998 0
10.641896 0
10.637794 0
10.633692 0
10.62959 0
10.625488 0
10.621386 0
10.617284 0
10.613182 0
10.60908 0
10.604977 0
10.600875 0
10.596773 0
10.592671 0
10.588569 0
10.584467 0
10.580365 0
10.576263 0
10.572161 0
10.568059 0
10.563957 0
10.559855 0
10.555753 0
10.551651 0
10.547549 0
10.543447 0
10.539345 0
10.535243 0
10.531141 0
10.527039 0
10.522936 0
10.518834 0
10.514732 0
10.51063 0
10.506528 0
10.502426 0
10.498324 0
10.494222 0
10.49012 0
10.486018 0
10.481916 0
10.477814 0
10.473712 0
10.46961 0
10.465508 0
10.461406 0
10.457304 0
10.453202 0
10.4491 0
10.444997 0
10.440895 0
10.436793 0
10.432691 0
10.428589 0
10.424487 0
10.420385 0
10.416283 0
10.412181 0
10.408079 0
10.403977 0
10.399875 0
10.395773 0
10.391671 0
10.387569 0
10.383467 0
10.379365 0
10.375263 0
10.371161 0
10.367059 0
10.362956 0
10.358854 0
10.354752 0
10.35065 0
10.346548 0
10.342446 0
10.338344 0
10.334242 0
10.33014 0
10.326038 0
10.321936 0
10.317834 0
10.313732 0
10.30963 0
10.305528 0
10.301426 0
10.297324 0
10.293222 0
10.28912 0
10.285018 0
10.280915 0
10.276813 0
10.272711 0
10.268609 0
10.264507 0
10.260405 0
10.256303 0
10.252201 0
10.248099 0
10.243997 0
10.239895 0
10.235793 0
10.231691 5.9049e-09
10.227589 1.77147e-08
10.223487 3.54294e-08
10.219385 8.26686e-08
10.215283 1.77147e-07
10.211181 3.897234e-07
10.207079 8.207811e-07
10.202976 1.6947063e-06
10.198874 3.4425567e-06
10.194772 6.8319693e-06
10.19067 1.329193e-05
10.186568 2.5320211e-05
10.182466 4.7245105e-05
10.178364 8.6329638e-05
10.174262 0.00015451352
10.17016 0.00027088729
10.166058 0.00046520574
10.161956 0.00078262364
10.157854 0.0012898427
10.153752 0.0020826818
10.14965 0.0032949047
10.145548 0.0051077326
10.141446 0.0077591685
10.137344 0.011551673
10.133242 0.016856293
10.12914 0.024111006
10.125038 0.033811032
10.120935 0.046488923
10.116833 0.062683247
10.112731 0.082895714
10.108629 0.10753838
10.104527 0.13687438
10.100425 0.17095761
10.096323 0.20957807
10.092221 0.25222053
10.088119 0.29804365
10.084017 0.34588563
10.079915 0.39429983
10.075813 0.44162057
10.071711 0.4860564
10.067609 0.52580403
10.063507 0.55917412
10.059405 0.58471799
10.055303 0.60134392
10.051201 0.60841237
10.047099 0.60580083
10.042996 0.59393174
10.038894 0.57375971
10.034792 0.54671768
10.03069 0.51462483
10.026588 0.47956226
10.022486 0.44372539
10.018384 0.409264
10.014282 0.37812246
10.01018 0.35189355
10.006078 0.33169829
10.001976 0.31810322
9.997874 0.31108358
9.993772 0.31003712
9.98967 0.31384879
9.985568 0.32100162
9.981466 0.32972366
9.977364 0.3381572
9.973262 0.34453276
9.96916 0.34732982
9.965058 0.3454072
9.960955 0.33808957
9.956853 0.32520215
9.952751 0.30705202
9.948649 0.28436171
9.944547 0.25816591
9.940445 0.22968683
9.936343 0.20020442
9.932241 0.1709374
9.928139 0.14294712
9.924037 0.11707225
9.919935 0.093896401
9.915833 0.073746969
9.911731 0.056719003
9.907629 0.042716395
9.903527 0.031501921
9.899425 0.022748486
9.895323 0.016085638
9.891221 0.011137639
9.887119 0.007551192
9.883017 0.005013083
9.878914 0.0032588198
9.874812 0.00207435
9.87071 0.0012929133
9.866608 0.0007890836
9.862506 0.00047156531
9.858404 0.00027594779
9.854302 0.00015811551
9.8502 8.8715218e-05
9.846098 4.8739045e-05
9.841996 2.6217756e-05
9.837894 1.3811561e-05
9.833792 7.1213094e-06
9.82969 3.5960841e-06
9.825588 1.7832798e-06
9.821486 8.680203e-07
9.817384 4.251528e-07
9.813282 2.243862e-07
9.80918 1.594323e-07
9.805078 2.066715e-07
9.800975 3.779136e-07
9.796873 7.735419e-07
9.792771 1.5884181e-06
9.788669 3.2122656e-06
9.784567 6.3831969e-06
9.780465 1.2418005e-05
9.776363 2.3649125e-05
9.772261 4.4115508e-05
9.768159 8.0578265e-05
9.764057 0.00014410908
9.759955 0.00025236362
9.755853 0.0004327406
9.751751 0.00072660385
9.747649 0.0011946321
9.743547 0.0019232436
9.739445 0.0030317941
9.735343 0.004679834
9.731241 0.0070733675
9.727139 0.010468573
9.723037 0.015170993
9.718934 0.021528108
9.714832 0.029913202
9.71073 0.040699134
9.706628 0.05422165
9.702526 0.070733569
9.698424 0.090353219
9.694322 0.11301262
9.69022 0.13841257
9.686118 0.16599286
9.682016 0.19492543
9.677914 0.22413664
9.673812 0.25236114
9.66971 0.27822578
9.665608 0.30035683
9.661506 0.31749941
9.657404 0.32863486
9.653302 0.33308083
9.6492 0.33056055
9.645098 0.32123137
9.640995 0.30566852
9.636893 0.28480661
9.632791 0.25984692
9.628689 0.23214361
9.624587 0.2030838
9.620485 0.17397641
9.616383 0.14596198
9.612281 0.11995191
9.608179 0.096600072
9.604077 0.076305911
9.599975 0.059243885
9.595873 0.045412041
9.591771 0.03469176
9.587669 0.026910938
9.583567 0.021904203
9.579465 0.019565248
9.575363 0.019887697
9.571261 0.022992098
9.567159 0.029137091
9.563057 0.03871315
9.558954 0.052217533
9.554852 0.070209586
9.55075 0.093246768
9.546648 0.12180366
9.542546 0.15617892
9.538444 0.19639812
9.534342 0.2421235
9.53024 0.29258357
9.526138 0.34653599
9.522036 0.40227566
9.517934 0.45769561
9.513832 0.51040217
9.50973 0.55787855
9.505628 0.59768289
9.501526 0.62766054
9.497424 0.64614656
9.493322 0.65213393
9.48922 0.6453867
9.485118 0.6264842
9.481016 0.5967917
9.476913 0.55836286
9.472811 0.51378775
9.468709 0.46600616
9.464607 0.41810817
9.460505 0.37314229
9.456403 0.33394652
9.452301 0.30301148
9.448199 0.28237734
9.444097 0.27356154
9.439995 0.27751035
9.435893 0.29456805
9.431791 0.32445901
9.427689 0.36628264
9.423587 0.41852492
9.419485 0.47909351
9.415383 0.54538416
9.411281 0.61438441
9.407179 0.68281587
9.403077 0.74731061
9.398974 0.80461015
9.394872 0.85177079
9.39077 0.88635535
9.386668 0.90659169
9.382566 0.91148145
9.378464 0.90084782
9.374362 0.87531881
9.37026 0.8362495
9.366158 0.78559362
9.362056 0.72573919
9.357954 0.65932573
9.353852 0.58906045
9.34975 0.51754909
9.345648 0.44715405
9.341546 0.37988813
9.337444 0.31734827
9.333342 0.26068968
9.32924 0.21063702
9.325138 0.16752723
9.321036 0.13137619
9.316933 0.10196102
9.312831 0.078909281
9.308729 0.061787079
9.304627 0.050178895
9.300525 0.04375313
9.296423 0.042308526
9.292321 0.045797914
9.288219 0.054326934
9.284117 0.068126703
9.280015 0.087501188
9.275913 0.11275196
9.271811 0.14408584
9.267709 0.18151343
9.263607 0.22474963
9.259505 0.27312905
9.255403 0.32555003
9.251301 0.38046
9.247199 0.43589115
9.243097 0.48955035
9.238994 0.53895969
9.234892 0.58163666
9.23079 0.61529576
9.226688 0.63804868
9.222586 0.64857834
9.218484 0.64626442
9.214382 0.63124339
9.21028 0.60439508
9.206178 0.56725743
9.202076 0.52188091
9.197974 0.47064166
9.193872 0.41603695
9.18977 0.36048732
9.185668 0.30616655
9.181566 0.25487514
9.177464 0.20796527
9.173362 0.16631777
9.16926 0.13036512
9.165158 0.1001495
9.161056 0.07540327
9.156953 0.055638389
9.152851 0.040233745
9.148749 0.028511916
9.144647 0.01980024
9.140545 0.013474439
9.136443 0.0089853505
9.132341 0.0058712657
9.128239 0.0037591361
9.124137 0.0023582694
9.120035 0.0014495526
9.115933 0.00087297451
9.111831 0.00051509033
9.107729 0.00029776639
9.103627 0.00016864394
9.099525 9.359857e-05
9.095423 5.0941572e-05
9.091321 2.7268828e-05
9.087219 1.4531959e-05
9.083117 8.0838081e-06
9.079015 5.3970786e-06
9.074912 5.3852688e-06
9.07081 8.0011395e-06
9.066708 1.4266238e-05
9.062606 2.6501191e-05
9.058504 4.899886e-05
9.054402 8.9063607e-05
9.0503 0.00015867647
9.046198 0.00027686305
9.042096 0.00047306516
9.037994 0.00079148689
9.033892 0.0012966865
9.02979 0.002080125
9.025688 0.0032674646
9.021586 0.0050257135
9.017484 0.0075691902
9.013382 0.011162623
9.00928 0.016119385
9.005178 0.022792713
9.001076 0.031557953
8.996973 0.042784543
8.992871 0.056797633
8.988769 0.073831014
8.984667 0.093975078
8.980565 0.1171256
8.976463 0.14294082
8.972361 0.17081497
8.968259 0.19987611
8.964157 0.22901351
8.960055 0.25693697
8.955953 0.28226521
8.951851 0.30363609
8.947749 0.31982667
8.943647 0.32986881
8.939545 0.33314484
8.935443 0.32945053
8.931341 0.31901608
8.927239 0.30248249
8.923137 0.28083624
8.919035 0.25531207
8.914932 0.22727664
8.91083 0.19810869
8.906728 0.16908985
8.902626 0.14131778
8.898524 0.11564885
8.894422 0.092672558
8.89032 0.072715371
8.886218 0.05586845
8.882116 0.042031249
8.878014 0.030963022
8.873912 0.0223347
8.86981 0.015775507
8.865708 0.010910785
8.861606 0.0073893564
8.857504 0.0049007599
8.853402 0.0031835678
8.8493 0.0020269278
8.845198 0.0012674041
8.841096 0.00078324365
8.836993 0.00048761483
8.832891 0.00032223039
8.828789 0.00025197389
8.824687 0.00026129773
8.820585 0.00035245758
8.816483 0.00054587848
8.812381 0.00088258178
8.808279 0.0014286079
8.804177 0.0022811928
8.800075 0.0035762082
8.795973 0.0054961038
8.791871 0.008277105
8.787769 0.012214244
8.783667 0.017662188
8.779565 0.025029879
8.775463 0.034767165
8.771361 0.047342057
8.767259 0.063208394
8.763157 0.082765098
8.759055 0.10630984
8.754952 0.13399161
8.75085 0.16576805
8.746748 0.20137358
8.742646 0.24030439
8.738544 0.2818244
8.734442 0.32499406
8.73034 0.36872075
8.726238 0.41182643
8.722136 0.45312605
8.718034 0.49150812
8.713932 0.52600927
8.70983 0.55587534
8.705728 0.58060352
8.701626 0.59996253
8.697524 0.61399046
8.693422 0.62297179
8.68932 0.62739703
8.685218 0.62790962
8.681116 0.62524555
8.677014 0.62017203
8.672911 0.61343173
8.668809 0.60569886
8.664707 0.59755244
8.660605 0.58946966
8.656503 0.58183914
8.652401 0.57499024
8.648299 0.56923049
8.644197 0.5648812
8.640095 0.56230017
8.635993 0.56188286
8.631891 0.56403716
8.627789 0.56913312
8.623687 0.57743495
8.619585 0.58902782
8.615483 0.60375462
8.611381 0.6211773
8.607279 0.6405737
8.603177 0.66097429
8.599075 0.68123611
8.594972 0.70014351
8.59087 0.71652057
8.586768 0.72933743
8.582666 0.73779418
8.578564 0.74137023
8.574462 0.73983374
8.57036 0.73321317
8.566258 0.72174004
8.562156 0.70577695
8.558054 0.68574677
8.553952 0.6620782
8.54985 0.63517814
8.545748 0.60543569
8.541646 0.57325554
8.537544 0.53911194
8.533442 0.50361066
8.52934 0.46754393
8.525238 0.43192505
8.521136 0.39799214
8.517034 0.36717621
8.512931 0.34103369
8.508829 0.32114909
8.504727 0.30901699
8.500625 0.30591523
8.496523 0.31278176
8.492421 0.33010707
8.488319 0.35785287
8.484217 0.39540517
8.480115 0.44156775
8.476013 0.49459835
8.471911 0.552287
8.467809 0.61207198
8.463707 0.67118561
8.459605 0.72681871
8.455503 0.77629108
8.451401 0.81721408
8.447299 0.8476328
8.443197 0.86613737
8.439095 0.87193647
8.434992 0.86489008
8.43089 0.84550194
8.426788 0.81487543
8.422686 0.77463836
8.418584 0.72684302
8.414482 0.67384828
8.41038 0.61818971
8.406278 0.56244406
8.402176 0.50909364
8.398074 0.46039714
8.393972 0.41827311
8.38987 0.38420323
8.385768 0.35916199
8.381666 0.34357873
8.377564 0.33733594
8.373462 0.33980518
8.36936 0.34991816
8.365258 0.36626693
8.361156 0.38722377
8.357054 0.41106859
8.352951 0.43611136
8.348849 0.46079763
8.344747 0.48378868
8.340645 0.50401178
8.336543 0.52068127
8.332441 0.53329542
8.328339 0.54161684
8.324237 0.54564531
8.320135 0.54558971
8.316033 0.54184328
8.311931 0.5349615
8.307829 0.52563932
8.303727 0.51468212
8.299625 0.50296557
8.295523 0.49138303
8.291421 0.48078309
8.287319 0.47190528
8.283217 0.46532515
8.279115 0.4614211
8.275013 0.4603727
8.27091 0.46219505
8.266808 0.46680563
8.262706 0.47411268
8.258604 0.4841072
8.254502 0.49693799
8.2504 0.51294991
8.246298 0.53267162
8.242196 0.55674779
8.238094 0.58582203
8.233992 0.62038709
8.22989 0.66062674
8.225788 0.70627739
8.221686 0.75653566
8.217584 0.81003162
8.213482 0.86487678
8.20938 0.91878397
8.205278 0.96924406
8.201176 1.0137358
8.197074 1.0499399
8.192971 1.0759296
8.188869 1.0903131
8.184767 1.0923156
8.180665 1.0817946
8.176563 1.059197
8.172461 1.025471
8.168359 0.98195291
8.164257 0.93024803
8.160155 0.87212189
8.156053 0.80941298
8.151951 0.74397026
8.147849 0.67761261
8.143747 0.61210271
8.139645 0.54912558
8.135543 0.49026245
8.131441 0.43695375
8.127339 0.39044888
8.123237 0.35174552
8.119135 0.32152542
8.115033 0.30009629
8.11093 0.28735115
8.106828 0.28275554
8.102726 0.28537063
8.098624 0.29391636
8.094522 0.30687347
8.09042 0.32261774
8.086318 0.33957408
8.082216 0.35637397
8.078114 0.37199667
8.074012 0.38587463
8.06991 0.39794642
8.065808 0.40864581
8.061706 0.4188237
8.057604 0.42960913
8.053502 0.44222454
8.0494 0.4577784
8.045298 0.47706328
8.041196 0.50038833
8.037094 0.52747187
8.032991 0.55741234
8.028889 0.58874552
8.024787 0.61958343
8.020685 0.64781868
8.016583 0.67136741
8.012481 0.68841815
8.008379 0.69765169
8.004277 0.69840109
8.000175 0.69072895
7.996073 0.67541097
7.991971 0.65382863
7.987869 0.6277869
7.983767 0.59928387
7.979665 0.57026582
7.975563 0.54240264
7.971461 0.51691494
7.967359 0.49447541
7.963257 0.47519554
7.959155 0.45869577
7.955053 0.44424501
7.95095 0.43094593
7.946848 0.41793684
7.942746 0.40457987
7.938644 0.39060889
7.934542 0.37621719
7.93044 0.36207469
7.926338 0.34927407
7.922236 0.33921482
7.918134 0.33344143
7.914032 0.33345674
7.90993 0.34053372
7.905828 0.35554809
7.901726 0.37885117
7.897624 0.41019819
7.893522 0.4487405
7.88942 0.49308413
7.885318 0.54140926
7.881216 0.5916387
7.877114 0.64163716
7.873012 0.68941855
7.868909 0.7333367
7.864807 0.7722359
7.860705 0.80554143
7.856603 0.83327795
7.852501 0.85601227
7.848399 0.87472756
7.844297 0.89064511
7.840195 0.90501732
7.836093 0.91891972
7.831991 0.93307012
7.827889 0.94769958
7.823787 0.96249319
7.819685 0.97660922
7.815583 0.98877523
7.811481 0.99744899
7.807379 1.0010236
7.803277 0.99804919
7.799175 0.98744154
7.795073 0.96864743
7.79097 0.94174338
7.786868 0.90745227
7.782766 0.86707403
7.778664 0.82233952
7.774562 0.77520813
7.77046 0.72763835
7.766358 0.68136493
7.762256 0.63771477
7.758154 0.59748739
7.754052 0.56091469
7.74995 0.52770218
7.745848 0.49714037
7.741746 0.46826507
7.737644 0.4400386
7.733542 0.41152312
7.72944 0.38202071
7.725338 0.35116307
7.721236 0.31894292
7.717134 0.28569009
7.713032 0.25200301
7.708929 0.21865252
7.704827 0.18647633
7.700725 0.15628169
7.696623 0.12876944
7.692521 0.10448724
7.688419 0.083814027
7.684317 0.066972537
7.680215 0.054062902
7.676113 0.045108275
7.672011 0.040102993
7.667909 0.039054548
7.663807 0.042012501
7.659705 0.049079846
7.655603 0.060404984
7.651501 0.076155035
7.647399 0.096473772
7.643297 0.1214294
7.639195 0.15095898
7.635093 0.18481723
7.63099 0.22253701
7.626888 0.2634078
7.622786 0.30647656
7.618684 0.3505723
7.614582 0.39435299
7.61048 0.43637057
7.606378 0.47514786
7.602276 0.50926019
7.598174 0.53741472
7.594072 0.55852158
7.58997 0.57175245
7.585868 0.57658383
7.581766 0.57282374
7.577664 0.56062142
7.573562 0.5404597
7.56946 0.51313026
7.565358 0.47969224
7.561256 0.44141508
7.557154 0.39970831
7.553052 0.35604211
7.548949 0.31186438
7.544847 0.26852102
7.540745 0.22718652
7.536643 0.18881088
7.532541 0.15408753
7.528439 0.12344368
7.524337 0.097052488
7.520235 0.074863226
7.516133 0.056644389
7.512031 0.042033529
7.507929 0.030587854
7.503827 0.021830734
7.499725 0.01529052
7.495623 0.010530137
7.491521 0.0071671728
7.487419 0.0048856198
7.483317 0.003441175
7.479215 0.0026622655
7.475113 0.0024488624
7.471011 0.0027707798
7.466908 0.003666317
7.462806 0.0052415022
7.458704 0.0076691601
7.454602 0.011186485
7.4505 0.016089052
7.446398 0.022718926
7.442296 0.031444803
7.438194 0.042632528
7.434092 0.056605859
7.42999 0.07359878
7.425888 0.093703128
7.421786 0.11681705
7.417684 0.14260176
7.413582 0.17045484
7.40948 0.19950748
7.405378 0.22865166
7.401276 0.25659893
7.397174 0.28196849
7.393072 0.3033972
7.388969 0.31965966
7.384867 0.32978382
7.380765 0.33314717
7.376663 0.32954002
7.372561 0.31918718
7.368459 0.3027248
7.364357 0.28113557
7.360255 0.25565181
7.356153 0.22763927
7.352051 0.19847726
7.347949 0.16944923
7.343847 0.14165559
7.339745 0.11595596
7.335643 0.092943209
7.331541 0.072947015
7.327439 0.056061233
7.323337 0.042187428
7.319235 0.031086275
7.315133 0.022429503
7.311031 0.01584659
7.306928 0.010962695
7.302826 0.0074261558
7.298724 0.0049258026
7.294622 0.0031993162
7.29052 0.0020347459
7.286418 0.0012672329
7.282316 0.00077296912
7.278214 0.00046204071
7.274112 0.00027119434
7.27001 0.00015740692
7.265908 9.2517973e-05
7.261806 5.9125764e-05
7.257704 4.7717497e-05
7.253602 5.491557e-05
7.2495 8.2869367e-05
7.245398 0.00013968041
7.241296 0.00024088449
7.237194 0.00041214431
7.233092 0.0006931585
7.228989 0.0011429524
7.224887 0.0018464032
7.220785 0.0029218803
7.216683 0.0045293772
7.212581 0.0068783582
7.208479 0.010233965
7.204377 0.014920017
7.200275 0.021317026
7.196173 0.029853486
7.192071 0.040989253
7.187969 0.055190679
7.183867 0.072898471
7.179765 0.094490688
7.175663 0.1202448
7.171561 0.15030367
7.167459 0.18465034
7.163357 0.22309602
7.159255 0.26528298
7.155153 0.31070194
7.151051 0.35871979
7.146948 0.4086112
7.142846 0.4595863
7.138744 0.51080725
7.134642 0.56138962
7.13054 0.61038861
7.126438 0.65677625
7.122336 0.69941971
7.118234 0.73707399
7.114132 0.76840155
7.11003 0.79202731
7.105928 0.80663056
7.101826 0.81106643
7.097724 0.80450158
7.093622 0.78654288
7.08952 0.75733629
7.085418 0.71761616
7.081316 0.6686924
7.077214 0.61237326
7.073112 0.55083184
7.06901 0.486434
7.064907 0.42155064
7.060805 0.35837896
7.056703 0.29879429
7.052601 0.24424761
7.048499 0.19571582
7.044397 0.15370359
7.040295 0.11828851
7.036193 0.089197128
7.032091 0.065897414
7.027989 0.047694125
7.023887 0.033816181
7.019785 0.023488777
7.015683 0.015986643
7.011581 0.010668359
7.007479 0.0069939289
7.003377 0.0045293122
6.999275 0.0029421105
6.995173 0.0019925199
6.991071 0.0015229387
6.986968 0.0014489089
6.982866 0.0017530231
6.978764 0.0024828215
6.974662 0.0037525935
6.97056 0.0057486386
6.966458 0.0087363763
6.962356 0.013067372
6.958254 0.019183367
6.954152 0.027613928
6.95005 0.038964197
6.945948 0.053889263
6.941846 0.073052671
6.937744 0.097068254
6.933642 0.12642681
6.92954 0.16141228
6.925438 0.20201514
6.921336 0.24785365
6.917234 0.29811524
6.913132 0.35153053
6.90903 0.40639057
6.904927 0.46061347
6.900825 0.51186078
6.896723 0.55769694
6.892621 0.59577775
6.888519 0.62404856
6.884417 0.64092942
6.880315 0.64546478
6.876213 0.63741905
6.872111 0.61730616
6.868009 0.58635014
6.863907 0.54638303
6.859805 0.49969475
6.855703 0.44885505
6.851601 0.39653007
6.847499 0.34531415
6.843397 0.29759316
6.839295 0.25544821
6.835193 0.22060088
6.831091 0.19439404
6.826988 0.17779698
6.822886 0.17142123
6.818784 0.17553422
6.814682 0.19006168
6.81058 0.21457513
6.806478 0.24826787
6.802376 0.28992867
6.798274 0.33792694
6.794172 0.3902247
6.79007 0.44442871
6.785968 0.49789105
6.781866 0.54785832
6.777764 0.59166095
6.773662 0.6269247
6.76956 0.65178065
6.765458 0.66504612
6.761356 0.66635087
6.757254 0.65618865
6.753152 0.63588317
6.74905 0.60746935
6.744947 0.57350208
6.740845 0.53681435
6.736743 0.50025339
6.732641 0.46642552
6.728539 0.43747861
6.724437 0.41494501
6.720335 0.39965933
6.716233 0.39175519
6.712131 0.39073513
6.708029 0.39559887
6.703927 0.40500866
6.699825 0.41746732
6.695723 0.43148464
6.691621 0.44571143
6.687519 0.45902754
6.683417 0.47057801
6.679315 0.47976115
6.675213 0.48617976
6.671111 0.48957261
6.667009 0.48974504
6.662906 0.48651562
6.658804 0.47969121
6.654702 0.46907451
6.6506 0.45450125
6.646498 0.43589649
6.642396 0.41333636
6.638294 0.38709976
6.634192 0.35769821
6.63009 0.32587613
6.625988 0.29258109
6.621886 0.25890886
6.617784 0.22603295
6.613682 0.19513001
6.60958 0.16731208
6.605478 0.14357334
6.601376 0.12475531
6.597274 0.11152986
6.593172 0.10439569
6.58907 0.10368224
6.584967 0.10955457
6.580865 0.12201445
6.576763 0.14089558
6.572661 0.16585414
6.568559 0.19635843
6.564457 0.23168348
6.560355 0.27091638
6.556253 0.31297712
6.552151 0.35665699
6.548049 0.40067356
6.543947 0.44373779
6.539845 0.48462676
6.535743 0.52225364
6.531641 0.55572702
6.527539 0.58439294
6.523437 0.60785518
6.519335 0.62597247
6.515233 0.63883369
6.511131 0.64671514
6.507029 0.65002548
6.502926 0.64924566
6.498824 0.64487151
6.494722 0.63736683
6.49062 0.62713383
6.486518 0.61450542
6.482416 0.59976149
6.478314 0.58316695
6.474212 0.56502534
6.47011 0.54573823
6.466008 0.52585796
6.461906 0.50612106
6.457804 0.48745162
6.453702 0.47092837
6.4496 0.45771529
6.445498 0.44896234
6.441396 0.44568872
6.437294 0.4486652
6.433192 0.45831308
6.42909 0.47463537
6.424987 0.49719099
6.420885 0.52511646
6.416783 0.55719212
6.412681 0.59194357
6.408579 0.62776489
6.404477 0.66304748
6.400375 0.6962996
6.396273 0.72624412
6.392171 0.75188675
6.388069 0.77255162
6.383967 0.78788596
6.379865 0.79783896
6.375763 0.80262179
6.371661 0.80265642
6.367559 0.79851968
6.363457 0.790888
6.359355 0.78048606
6.355253 0.76804158
6.351151 0.75424734
6.347049 0.73973119
6.342946 0.72503479
6.338844 0.71060156
6.334742 0.69677404
6.33064 0.68379986
6.326538 0.67184498
6.322436 0.66101113
6.318334 0.65135483
6.314232 0.64290467
6.31013 0.63567501
6.306028 0.62967552
6.301926 0.62491725
6.297824 0.62141717
6.293722 0.61920307
6.28962 0.6183199
6.285518 0.61883728
6.281416 0.62085613
6.277314 0.62451128
6.273212 0.62996687
6.26911 0.63740225
6.265008 0.64698808
6.260905 0.65885469
6.256803 0.67305691
6.252701 0.68954085
6.248599 0.70811819
6.244497 0.72845254
6.240395 0.75006059
6.236293 0.77232886
6.232191 0.79454462
6.228089 0.8159384
6.223987 0.83573434
6.219885 0.85320439
6.215783 0.86772154
6.211681 0.87880775
6.207579 0.88617143
6.203477 0.88973004
6.199375 0.88961405
6.195273 0.88614993
6.191171 0.87982259
6.187069 0.87122033
6.182966 0.8609685
6.178864 0.84966052
6.174762 0.83779603
6.17066 0.82573581
6.166558 0.81368079
6.162456 0.80167924
6.158354 0.78966172
6.154252 0.77749871
6.15015 0.76507185
6.146048 0.75234678
6.141946 0.73943434
6.137844 0.72662802
6.133742 0.71440797
6.12964 0.70340701
6.125538 0.69433971
6.121436 0.68790204
6.117334 0.68465487
6.113232 0.68490897
6.10913 0.68863099
6.105028 0.69538815
6.100925 0.70434531
6.096823 0.71432012
6.092721 0.72389319
6.088619 0.73156081
6.084517 0.7359096
6.080415 0.73578811
6.076313 0.730449
6.072211 0.71963946
6.068109 0.70362485
6.064007 0.68314091
6.059905 0.65928135
6.055803 0.63333794
6.051701 0.60661802
6.047599 0.58026792
6.043497 0.55512959
6.039395 0.53165204
6.035293 0.50987016
6.031191 0.48945212
6.027089 0.46980581
6.022986 0.45022573
6.018884 0.43005615
6.014782 0.40884479
6.01068 0.38646466
6.006578 0.36318718
6.002476 0.33969852
5.998374 0.31705947
5.994272 0.29661663
5.99017 0.27987861
5.986068 0.26837331
5.981966 0.26350268
5.977864 0.26640991
5.973762 0.27787019
5.96966 0.29821309
5.965558 0.32728055
5.961456 0.36442135
5.957354 0.40852034
5.953252 0.45805827
5.94915 0.51119632
5.945048 0.56587832
5.940945 0.61994266
5.936843 0.67123559
5.932741 0.71771889
5.928639 0.75756542
5.924537 0.78923887
5.920435 0.81155566
5.916333 0.82372925
5.912231 0.82539829
5.908129 0.81664076
5.904027 0.7979753
5.899925 0.77035056
5.895823 0.73512125
5.891721 0.69400897
5.887619 0.64904545
5.883517 0.60249636
5.879415 0.55676578
5.875313 0.51428374
5.871211 0.47738222
5.867109 0.44816753
5.863007 0.42839893
5.858904 0.41938406
5.854802 0.4219009
5.8507 0.43615412
5.846598 0.46177008
5.842496 0.49783082
5.838394 0.54294281
5.834292 0.59533243
5.83019 0.65295702
5.826088 0.71361938
5.821986 0.77507376
5.817884 0.83511483
5.813782 0.89164481
5.80968 0.94271948
5.805578 0.98657857
5.801476 1.0216698
5.797374 1.0466765
5.793272 1.0605581
5.78917 1.0626073
5.785068 1.0525222
5.780965 1.0304861
5.776863 0.99723939
5.772761 0.95412774
5.768659 0.90311013
5.764557 0.84671297
5.760455 0.78792485
5.756353 0.73003422
5.752251 0.67642056
5.748149 0.63031706
5.744047 0.59456757
5.739945 0.57140183
5.735843 0.56225207
5.731741 0.56762971
5.727639 0.58707502
5.723537 0.61918588
5.719435 0.66172365
5.715333 0.71178743
5.711231 0.7660411
5.707129 0.82097227
5.703027 0.87315904
5.698924 0.9195193
5.694822 0.95751897
5.69072 0.98532036
5.686618 1.0018585
5.682516 1.0068421
5.678414 1.000685
5.674312 0.98438236
5.67021 0.95935133
5.666108 0.92726022
5.662006 0.88986764
5.657904 0.84889001
5.653802 0.80590828
5.6497 0.7623163
5.645598 0.71930542
5.641496 0.6778737
5.637394 0.63884511
5.633292 0.60288492
5.62919 0.57050133
5.625088 0.54202999
5.620985 0.51760488
5.616883 0.49712541
5.612781 0.480233
5.608679 0.46631062
5.604577 0.4545152
5.600475 0.44384667
5.596373 0.43324962
5.592271 0.42173612
5.588169 0.40851291
5.584067 0.39309355
5.579965 0.3753779
5.575863 0.35568509
5.571761 0.33473369
5.567659 0.31356996
5.563557 0.29345283
5.559455 0.27570961
5.555353 0.26158005
5.551251 0.25206731
5.547149 0.24781277
5.543047 0.24900874
5.538944 0.25535866
5.534842 0.26608933
5.53074 0.28001448
5.526638 0.29564388
5.522536 0.31132756
5.518434 0.32542097
5.514332 0.33645437
5.51023 0.34328893
5.506128 0.34524326
5.502026 0.34217705
5.497924 0.33452308
5.493822 0.32326481
5.48972 0.30986225
5.485618 0.29613427
5.481516 0.28410891
5.477414 0.27585576
5.473312 0.27331466
5.46921 0.27813416
5.465108 0.29153156
5.461006 0.31418448
5.456903 0.34616159
5.452801 0.3868984
5.448699 0.43522145
5.444597 0.48942123
5.440495 0.54737094
5.436393 0.6066833
5.432291 0.66489355
5.428189 0.71965291
5.424087 0.76891373
5.419985 0.81108792
5.415883 0.84516166
5.411781 0.87075441
5.407679 0.88811612
5.403577 0.89806356
5.399475 0.9018635
5.395373 0.90107569
5.391271 0.89737246
5.387169 0.89235358
5.383067 0.88737489
5.378964 0.88340778
5.374862 0.88094404
5.37076 0.87995633
5.366658 0.87991993
5.362556 0.87989493
5.358454 0.8786612
5.354352 0.87489142
5.35025 0.86734108
5.346148 0.85503018
5.342046 0.83739087
5.337944 0.81435844
5.333842 0.78639067
5.32974 0.75441117
5.325638 0.7196847
5.321536 0.68364365
5.317434 0.64769345
5.313332 0.61302832
5.30923 0.580487
5.305128 0.55047082
5.301026 0.52293571
5.296923 0.49745704
5.292821 0.47335394
5.288719 0.44985064
5.284617 0.42624767
5.280515 0.40207555
5.276413 0.3772084
5.272311 0.35192267
5.268209 0.3268955
5.264107 0.30314648
5.260005 0.28193398
5.255903 0.26462172
5.251801 0.25253336
5.247699 0.24681171
5.243597 0.2482966
5.239495 0.25743168
5.235393 0.27420607
5.231291 0.29813351
5.227189 0.32826827
5.223087 0.36325461
5.218984 0.4014051
5.214882 0.44080134
5.21078 0.47941012
5.206678 0.51520722
5.202576 0.54630128
5.198474 0.57105035
5.194372 0.58816455
5.19027 0.5967894
5.186168 0.59656543
5.182066 0.58766098
5.177964 0.57077629
5.173862 0.54711784
5.16976 0.51834317
5.165658 0.48647735
5.161556 0.45380354
5.157454 0.42273147
5.153352 0.39564936
5.14925 0.37476645
5.145148 0.36195529
5.141046 0.35860462
5.136943 0.36549505
5.132841 0.38271079
5.128739 0.40959988
5.124637 0.44479341
5.120535 0.48629033
5.116433 0.53160785
5.112331 0.57798961
5.108229 0.62265499
5.104127 0.66306485
5.100025 0.69717276
5.095923 0.72362926
5.091821 0.7419093
5.087719 0.75234149
5.083617 0.75603044
5.079515 0.7546788
5.075413 0.7503313
5.071311 0.74507578
5.067209 0.74074415
5.063107 0.73865724
5.059005 0.73945132
5.054902 0.74301183
5.0508 0.74852286
5.046698 0.7546231
5.042596 0.75964194
5.038494 0.76187773
5.034392 0.75987415
5.03029 0.75265265
5.026188 0.73986695
5.022086 0.72186
5.017984 0.69961966
5.013882 0.67464617
5.00978 0.64875758
5.005678 0.6238671
5.001576 0.60176873
4.997474 0.58396178
4.993372 0.57153653
4.98927 0.5651291
4.985168 0.56494179
4.981066 0.57081323
4.976963 0.58231618
4.972861 0.59885892
4.968759 0.61976904
4.964657 0.64434588
4.960555 0.67187666
4.956453 0.70162069
4.952351 0.73277307
4.948249 0.76442344
4.944147 0.79552524
4.940045 0.82488799
4.935943 0.85119935
4.931841 0.87307762
4.927739 0.88914906
4.923637 0.89814065
4.919535 0.89897642
4.915433 0.89086567
4.911331 0.8733733
4.907229 0.84646506
4.903127 0.81052373
4.899025 0.76633542
4.894922 0.71504743
4.89082 0.65810157
4.886718 0.59714831
4.882616 0.53394846
4.878514 0.4702702
4.874412 0.40778945
4.87031 0.34800147
4.866208 0.29215061
4.862106 0.2411833
4.858004 0.19572682
4.853902 0.15609379
4.8498 0.12230982
4.845698 0.094159134
4.841596 0.071242335
4.837494 0.053039501
4.833392 0.038972641
4.82929 0.028462675
4.825188 0.020977594
4.821086 0.016070061
4.816983 0.013403981
4.812881 0.012770391
4.808779 0.014093443
4.804677 0.017426942
4.800575 0.022941877
4.796473 0.030904924
4.792371 0.041647897
4.788269 0.055528652
4.784167 0.072884689
4.780065 0.093982182
4.775963 0.11896446
4.771861 0.14780523
4.767759 0.18027248
4.763657 0.21590853
4.759555 0.25403033
4.755453 0.29375166
4.751351 0.33402566
4.747249 0.37370321
4.743147 0.41160007
4.739045 0.44656485
4.734942 0.47754003
4.73084 0.50361066
4.726738 0.52403838
4.722636 0.53828163
4.718534 0.54600607
4.714432 0.54708992
4.71033 0.54162907
4.706228 0.52994427
4.702126 0.51258967
4.698024 0.49035859
4.693922 0.4642802
4.68982 0.43559967
4.685718 0.40573595
4.681616 0.37621418
4.677514 0.34857399
4.673412 0.32426
4.66931 0.30450449
4.665208 0.29021553
4.661106 0.28188446
4.657004 0.27952581
4.652901 0.28265969
4.648799 0.29034233
4.644697 0.30124492
4.640595 0.31377501
4.636493 0.32622975
4.632391 0.33696534
4.628289 0.34456519
4.624187 0.34798825
4.620085 0.34668161
4.615983 0.34064483
4.611881 0.33043946
4.607779 0.31714349
4.603677 0.30225612
4.599575 0.28756375
4.595473 0.27498048
4.591371 0.26637859
4.587269 0.26342307
4.583167 0.26742333
4.579065 0.27921229
4.574962 0.29906085
4.57086 0.32663314
4.566758 0.36098624
4.562656 0.40061555
4.558554 0.44354487
4.554452 0.48745751
4.55035 0.52986099
4.546248 0.56827459
4.542146 0.6004251
4.538044 0.62443399
4.533942 0.63897763
4.52984 0.6434037
4.525738 0.63778993
4.521636 0.6229368
4.517534 0.60029233
4.513432 0.57181512
4.50933 0.53978802
4.505228 0.50660167
4.501126 0.47452968
4.497024 0.44551958
4.492921 0.42102109
4.488819 0.40186993
4.484717 0.38823855
4.480615 0.37965811
4.476513 0.3751073
4.472411 0.37315645
4.468309 0.37214873
4.464207 0.37039625
4.460105 0.36636801
4.456003 0.35884785
4.451901 0.34704592
4.447799 0.33065347
4.443697 0.3098389
4.439595 0.28519069
4.435493 0.25761953
4.431391 0.22823577
4.427289 0.19822031
4.423187 0.16870511
4.419085 0.1406766
4.414982 0.11490968
4.41088 0.091935077
4.406778 0.072037631
4.402676 0.055279666
4.398574 0.041541397
4.394472 0.030569868
4.39037 0.02202895
4.386268 0.015544466
4.382166 0.010740795
4.378064 0.0072673553
4.373962 0.004815133
4.36986 0.0031244656
4.365758 0.0019862135
4.361656 0.0012383343
4.357554 0.00075988387
4.353452 0.00046408381
4.34935 0.00029160758
4.345248 0.0002048587
4.341146 0.00018376639
4.337044 0.00022331741
4.332941 0.00033288283
4.328839 0.00053741676
4.324737 0.00088050326
4.320635 0.0014290212
4.316533 0.0022792264
4.312431 0.0035636072
4.308329 0.0054576806
4.304227 0.0081853783
4.300125 0.012021237
4.296023 0.017287392
4.291921 0.024343145
4.287819 0.033565264
4.283717 0.045317875
4.279615 0.059912231
4.275513 0.077558352
4.271411 0.098312741
4.267309 0.12202839
4.263207 0.1483148
4.259105 0.1765163
4.255003 0.20571622
4.2509 0.23477192
4.246798 0.26238216
4.242696 0.28718332
4.238594 0.30786637
4.234492 0.32330223
4.23039 0.33266055
4.226288 0.33550689
4.222186 0.33186525
4.218084 0.32223713
4.213982 0.30757413
4.20988 0.28920673
4.205778 0.2687375
4.201676 0.24791051
4.197574 0.22847027
4.193472 0.21202355
4.18937 0.1999155
4.185268 0.19312866
4.181166 0.19221101
4.177064 0.19723649
4.172961 0.2077997
4.168859 0.22304506
4.164757 0.24172902
4.160655 0.26231272
4.156553 0.28307962
4.152451 0.30227043
4.148349 0.3182246
4.144247 0.32951559
4.140145 0.33506632
4.136043 0.33423236
4.131941 0.32684328
4.127839 0.31319786
4.123737 0.29401406
4.119635 0.27034139
4.115533 0.24344703
4.111431 0.21469097
4.107329 0.18540494
4.103227 0.15678877
4.099125 0.1298336
4.095023 0.10527684
4.09092 0.083589014
4.086818 0.064988143
4.082716 0.049475079
4.078614 0.036881232
4.074512 0.026920959
4.07041 0.019241607
4.066308 0.013466597
4.062206 0.0092286855
4.058104 0.0061928052
4.054002 0.0040691138
4.0499 0.0026180496
4.045798 0.0016493803
4.041696 0.001017491
4.037594 0.00061461742
4.033492 0.00036353517
4.02939 0.00021054511
4.025288 0.00011940298
4.021186 6.6306122e-05
4.017084 3.6055319e-05
4.012981 1.919683e-05
4.008879 1.0008806e-05
4.004777 5.1077385e-06
4.000675 2.5568217e-06
3.996573 1.2518388e-06
3.992471 5.963949e-07
3.988369 2.834352e-07
3.984267 1.299078e-07
3.980165 5.9049e-08
3.976063 2.36196e-08
3.971961 1.18098e-08
3.967859 5.9049e-09
3.963757 0
3.959655 0
3.955553 0
3.951451 0
3.947349 0
3.943247 0
3.939145 0
3.935043 0
3.93094 0
3.926838 0
3.922736 0
3.918634 0
3.914532 0
3.91043 0
3.906328 0
3.902226 5.9049e-09
3.898124 5.9049e-09
3.894022 1.77147e-08
3.88992 4.72392e-08
3.885818 1.062882e-07
3.881716 2.243862e-07
3.877614 4.842018e-07
3.873512 1.0215477e-06
3.86941 2.0962395e-06
3.865308 4.2220035e-06
3.861206 8.3200041e-06
3.857104 1.6049518e-05
3.853002 3.0321662e-05
3.848899 5.608474e-05
3.844797 0.0001015938
3.840695 0.00018019393
3.836593 0.00031294789
3.832491 0.00053219092
3.828389 0.00088620739
3.824287 0.0014449881
3.820185 0.0023070621
3.816083 0.0036067838
3.811981 0.0055213649
3.807879 0.0082763433
3.803777 0.012147749
3.799675 0.017458982
3.795573 0.024570124
3.791471 0.033858006
3.787369 0.045685768
3.783267 0.060362327
3.779165 0.078093796
3.775063 0.098931055
3.77096 0.12271969
3.766858 0.1490601
3.762756 0.17728584
3.758654 0.20646775
3.754552 0.23544849
3.75045 0.26290881
3.746348 0.28746162
3.742246 0.30776564
3.738144 0.32264572
3.734042 0.33120524
3.72994 0.33291551
3.725838 0.32766976
3.721736 0.31579425
3.717634 0.29801464
3.713532 0.27538261
3.70943 0.24917297
3.705328 0.22076533
3.701226 0.19152538
3.697124 0.16269991
3.693022 0.13533615
3.688919 0.11023153
3.684817 0.08791508
3.680715 0.068657253
3.676613 0.052501901
3.672511 0.039312362
3.668409 0.028823636
3.664307 0.020693498
3.660205 0.014547371
3.656103 0.010013842
3.652001 0.0067496668
3.647899 0.004454816
3.643797 0.0028790049
3.639695 0.001821886
3.635593 0.0011289224
3.631491 0.0006849743
3.627389 0.0004069598
3.623287 0.00023675106
3.619185 0.00013486201
3.615083 7.5228426e-05
3.61098 4.1086294e-05
3.606878 2.1972133e-05
3.602776 1.150865e-05
3.598674 5.8989951e-06
3.594572 2.9642598e-06
3.59047 1.4585103e-06
3.586368 7.026831e-07
3.582266 3.306744e-07
3.578164 1.535274e-07
3.574062 7.08588e-08
3.56996 2.95245e-08
3.565858 1.18098e-08
3.561756 5.9049e-09
3.557654 0
3.553552 0
3.54945 0
3.545348 0
3.541246 0
3.537144 0
3.533042 0
3.528939 0
3.524837 0
3.520735 0
3.516633 0
3.512531 0
3.508429 0
3.504327 0
3.500225 0
3.496123 0
3.492021 0
3.487919 0
3.483817 0
3.479715 0
3.475613 0
3.471511 0
3.467409 0
3.463307 0
3.459205 0
3.455103 0
3.451001 0
3.446898 0
3.442796 0
3.438694 0
3.434592 0
3.43049 0
3.426388 0
3.422286 0
3.418184 0
3.414082 0
3.40998 0
3.405878 0
3.401776 0
3.397674 0
3.393572 0
3.38947 0
3.385368 0
3.381266 0
3.377164 0
3.373062 0
3.368959 0
3.364857 0
3.360755 0
3.356653 0
3.352551 0
3.348449 0
3.344347 0
3.340245 0
3.336143 0
3.332041 0
3.327939 0
3.323837 0
3.319735 0
3.315633 0
3.311531 0
3.307429 0
3.303327 0
3.299225 0
3.295123 0
3.291021 0
3.286918 0
3.282816 0
3.278714 0
3.274612 0
3.27051 0
3.266408 0
3.262306 0
3.258204 0
3.254102 0
3.25 0
