# Supplementary material for: Structural motifs of gold cluster anions with 17 to 69 atoms
Source: Nat Commun. 2026 Apr 10;17:5099. doi: 10.1038/s41467-026-71649-9 (PMC13246909; doi:10.1038/s41467-026-71649-9)
Supplement: Supplementary file 5 — Source Data [file 41467_2026_71649_MOESM5_ESM.zip › SupplementaryFigure2/19_th_SCAN.dat]

3.5 0
3.5005001 0
3.5010002 0
3.5015003 0
3.5020004 0
3.5025005 0
3.5030006 0
3.5035007 0
3.5040008 0
3.5045009 0
3.505001 0
3.5055011 0
3.5060012 0
3.5065013 0
3.5070014 0
3.5075015 0
3.5080016 0
3.5085017 0
3.5090018 0
3.5095019 0
3.510002 0
3.5105021 0
3.5110022 0
3.5115023 0
3.5120024 0
3.5125025 0
3.5130026 0
3.5135027 0
3.5140028 0
3.5145029 0
3.515003 0
3.5155031 0
3.5160032 0
3.5165033 0
3.5170034 0
3.5175035 0
3.5180036 0
3.5185037 0
3.5190038 0
3.5195039 0
3.520004 0
3.5205041 0
3.5210042 0
3.5215043 0
3.5220044 0
3.5225045 0
3.5230046 0
3.5235047 0
3.5240048 0
3.5245049 0
3.525005 0
3.5255051 0
3.5260052 0
3.5265053 0
3.5270054 0
3.5275055 0
3.5280056 0
3.5285057 0
3.5290058 0
3.5295059 0
3.530006 0
3.5305061 0
3.5310062 0
3.5315063 0
3.5320064 0
3.5325065 0
3.5330066 0
3.5335067 0
3.5340068 0
3.5345069 0
3.535007 0
3.5355071 0
3.5360072 0
3.5365073 0
3.5370074 0
3.5375075 0
3.5380076 0
3.5385077 0
3.5390078 0
3.5395079 0
3.540008 0
3.5405081 0
3.5410082 0
3.5415083 0
3.5420084 0
3.5425085 0
3.5430086 0
3.5435087 0
3.5440088 0
3.5445089 0
3.545009 0
3.5455091 0
3.5460092 0
3.5465093 0
3.5470094 0
3.5475095 0
3.5480096 0
3.5485097 0
3.5490098 0
3.5495099 0
3.55001 0
3.5505101 0
3.5510102 0
3.5515103 0
3.5520104 0
3.5525105 0
3.5530106 0
3.5535107 0
3.5540108 0
3.5545109 0
3.555011 0
3.5555111 0
3.5560112 0
3.5565113 0
3.5570114 0
3.5575115 0
3.5580116 0
3.5585117 0
3.5590118 0
3.5595119 0
3.560012 0
3.5605121 0
3.5610122 0
3.5615123 0
3.5620124 0
3.5625125 0
3.5630126 0
3.5635127 0
3.5640128 0
3.5645129 0
3.565013 0
3.5655131 0
3.5660132 0
3.5665133 0
3.5670134 0
3.5675135 0
3.5680136 0
3.5685137 0
3.5690138 0
3.5695139 0
3.570014 0
3.5705141 6.7870785e-11
3.5710142 2.7865425e-10
3.5715143 6.2003821e-10
3.5720144 1.0795008e-09
3.5725145 1.6445201e-09
3.5730146 2.302574e-09
3.5735147 3.041141e-09
3.5740148 3.847699e-09
3.5745149 4.7097261e-09
3.575015 5.6147004e-09
3.5755151 6.5501e-09
3.5760152 7.5034031e-09
3.5765153 8.4620876e-09
3.5770154 9.4136319e-09
3.5775155 1.0345514e-08
3.5780156 1.1245211e-08
3.5785157 1.2135188e-08
3.5790158 1.3443198e-08
3.5795159 1.526452e-08
3.580016 1.7554635e-08
3.5805161 2.0269026e-08
3.5810162 2.3363174e-08
3.5815163 2.6792562e-08
3.5820164 3.0512671e-08
3.5825165 3.4478986e-08
3.5830166 3.8646986e-08
3.5835167 4.2972155e-08
3.5840168 4.7409975e-08
3.5845169 5.1915928e-08
3.585017 5.6445496e-08
3.5855171 6.0954161e-08
3.5860172 6.5397407e-08
3.5865173 6.9730715e-08
3.5870174 7.4682662e-08
3.5875175 8.2209962e-08
3.5880176 9.2210922e-08
3.5885177 1.044654e-07
3.5890178 1.1875328e-07
3.5895179 1.3485442e-07
3.590018 1.5254869e-07
3.5905181 1.7161594e-07
3.5910182 1.9183607e-07
3.5915183 2.1298893e-07
3.5920184 2.3485439e-07
3.5925185 2.5721231e-07
3.5930186 2.7984258e-07
3.5935187 3.0252505e-07
3.5940188 3.2503958e-07
3.5945189 3.4716606e-07
3.595019 3.6875519e-07
3.5955191 3.967022e-07
3.5960192 4.3506655e-07
3.5965193 4.8298851e-07
3.5970194 5.3960833e-07
3.5975195 6.0406629e-07
3.5980196 6.7550264e-07
3.5985197 7.5305764e-07
3.5990198 8.3587156e-07
3.5995199 9.2308464e-07
3.60002 1.0138372e-06
3.6005201 1.1072695e-06
3.6010202 1.2025217e-06
3.6015203 1.2987341e-06
3.6020204 1.395047e-06
3.6025205 1.4906007e-06
3.6030206 1.5845353e-06
3.6035207 1.6815899e-06
3.6040208 1.8142673e-06
3.6045209 1.9852929e-06
3.605021 2.1914807e-06
3.6055211 2.4296449e-06
3.6060212 2.6965993e-06
3.6065213 2.9891578e-06
3.6070214 3.3041346e-06
3.6075215 3.6383437e-06
3.6080216 3.9885989e-06
3.6085217 4.3517144e-06
3.6090218 4.724504e-06
3.6095219 5.1037819e-06
3.610022 5.4863619e-06
3.6105221 5.8690582e-06
3.6110222 6.2486847e-06
3.6115223 6.6220553e-06
3.6120224 7.0463246e-06
3.6125225 7.6080671e-06
3.6130226 8.2977518e-06
3.6135227 9.1047213e-06
3.6140228 1.0018318e-05
3.6145229 1.1027883e-05
3.615023 1.2122761e-05
3.6155231 1.3292293e-05
3.6160232 1.4525821e-05
3.6165233 1.5812689e-05
3.6170234 1.7142238e-05
3.6175235 1.8503812e-05
3.6180236 1.9886752e-05
3.6185237 2.1280401e-05
3.6190238 2.26741e-05
3.6195239 2.4057195e-05
3.620024 2.5436427e-05
3.6205241 2.7132896e-05
3.6210242 2.9246443e-05
3.6215243 3.1745132e-05
3.6220244 3.4597022e-05
3.6225245 3.7770173e-05
3.6230246 4.1232646e-05
3.6235247 4.4952501e-05
3.6240248 4.8897798e-05
3.6245249 5.3036598e-05
3.625025 5.7336961e-05
3.6255251 6.1766947e-05
3.6260252 6.6294617e-05
3.6265253 7.0888032e-05
3.6270254 7.5515251e-05
3.6275255 8.0144334e-05
3.6280256 8.4743342e-05
3.6285257 8.9568141e-05
3.6290258 9.5535189e-05
3.6295259 0.00010263925
3.630026 0.00011079436
3.6305261 0.00011991453
3.6310262 0.00012991383
3.6315263 0.00014070629
3.6320264 0.00015220593
3.6325265 0.0001643268
3.6330266 0.00017698293
3.6335267 0.00019008836
3.6340268 0.00020355713
3.6345269 0.00021730327
3.635027 0.00023124082
3.6355271 0.00024528381
3.6360272 0.00025934629
3.6365273 0.00027334507
3.6370274 0.00028898704
3.6375275 0.00030763374
3.6380276 0.00032907867
3.6385277 0.00035311531
3.6390278 0.00037953714
3.6395279 0.00040813766
3.640028 0.00043871035
3.6405281 0.00047104872
3.6410282 0.00050494625
3.6415283 0.00054019642
3.6420284 0.00057659273
3.6425285 0.00061392867
3.6430286 0.00065199773
3.6435287 0.00069059339
3.6440288 0.00072950915
3.6445289 0.00076853848
3.645029 0.00080815499
3.6455291 0.00085360559
3.6460292 0.00090568035
3.6465293 0.00096394104
3.6470294 0.0010279499
3.6475295 0.0010972686
3.6480296 0.0011714592
3.6485297 0.0012500836
3.6490298 0.0013327038
3.6495299 0.0014188818
3.65003 0.0015081795
3.6505301 0.0016001588
3.6510302 0.0016943816
3.6515303 0.0017904101
3.6520304 0.0018878059
3.6525305 0.0019861312
3.6530306 0.0020849478
3.6535307 0.0021886205
3.6540308 0.002305909
3.6545309 0.0024362509
3.655031 0.002578835
3.6555311 0.0027328502
3.6560312 0.0028974852
3.6565313 0.003071929
3.6570314 0.0032553701
3.6575315 0.0034469976
3.6580316 0.0036460001
3.6585317 0.0038515666
3.6590318 0.0040628857
3.6595319 0.0042791463
3.660032 0.0044995373
3.6605321 0.0047232474
3.6610322 0.0049494655
3.6615323 0.0051778837
3.6620324 0.0054238081
3.6625325 0.0056938108
3.6630326 0.0059866149
3.6635327 0.0063009429
3.6640328 0.0066355178
3.6645329 0.0069890623
3.665033 0.0073602992
3.6655331 0.0077479512
3.6660332 0.0081507412
3.6665333 0.0085673918
3.6670334 0.0089966259
3.6675335 0.009437166
3.6680336 0.0098877357
3.6685337 0.010347057
3.6690338 0.010813853
3.6695339 0.011286846
3.670034 0.011770755
3.6705341 0.012289911
3.6710342 0.012845638
3.6715343 0.013436304
3.6720344 0.014060281
3.6725345 0.014715934
3.6730346 0.015401634
3.6735347 0.016115749
3.6740348 0.016856649
3.6745349 0.017622702
3.675035 0.018412277
3.6755351 0.019223743
3.6760352 0.020055468
3.6765353 0.020905821
3.6770354 0.021773173
3.6775355 0.02265589
3.6780356 0.023552342
3.6785357 0.024479078
3.6790358 0.025454618
3.6795359 0.02647752
3.680036 0.027546328
3.6805361 0.028659586
3.6810362 0.029815838
3.6815363 0.031013629
3.6820364 0.032251505
3.6825365 0.033528007
3.6830366 0.034841682
3.6835367 0.036191074
3.6840368 0.037574726
3.6845369 0.038991184
3.685037 0.040438992
3.6855371 0.041916694
3.6860372 0.043422835
3.6865373 0.044957552
3.6870374 0.046537511
3.6875375 0.048167353
3.6880376 0.049846876
3.6885377 0.051575879
3.6890378 0.05335416
3.6895379 0.055181517
3.690038 0.057057752
3.6905381 0.058982659
3.6910382 0.06095604
3.6915383 0.062977692
3.6920384 0.065047413
3.6925385 0.067165003
3.6930386 0.069330261
3.6935387 0.071542984
3.6940388 0.073802971
3.6945389 0.076110021
3.695039 0.078459061
3.6955391 0.080839315
3.6960392 0.083252791
3.6965393 0.085702077
3.6970394 0.088189762
3.6975395 0.090718434
3.6980396 0.093290688
3.6985397 0.095909103
3.6990398 0.09857628
3.6995399 0.1012948
3.70004 0.10406726
3.7005401 0.10689624
3.7010402 0.10978433
3.7015403 0.11273414
3.7020404 0.11574822
3.7025405 0.11882919
3.7030406 0.12197913
3.7035407 0.12516661
3.7040408 0.12837161
3.7045409 0.13159408
3.705041 0.13483396
3.7055411 0.1380912
3.7060412 0.14136576
3.7065413 0.14465759
3.7070414 0.14796662
3.7075415 0.15129281
3.7080416 0.1546361
3.7085417 0.15799646
3.7090418 0.16137381
3.7095419 0.16476811
3.710042 0.16817931
3.7105421 0.17160736
3.7110422 0.1750522
3.7115423 0.17851538
3.7120424 0.18200434
3.7125425 0.18551717
3.7130426 0.18905053
3.7135427 0.19260108
3.7140428 0.19616543
3.7145429 0.19974025
3.715043 0.20332219
3.7155431 0.20690787
3.7160432 0.21049395
3.7165433 0.21407709
3.7170434 0.21765392
3.7175435 0.22122109
3.7180436 0.22477523
3.7185437 0.22831302
3.7190438 0.23183108
3.7195439 0.23532606
3.720044 0.23878562
3.7205441 0.24219711
3.7210442 0.24556271
3.7215443 0.24888473
3.7220444 0.25216546
3.7225445 0.25540718
3.7230446 0.25861221
3.7235447 0.26178282
3.7240448 0.26492133
3.7245449 0.26803001
3.725045 0.27111117
3.7255451 0.2741671
3.7260452 0.27720009
3.7265453 0.28021244
3.7270454 0.28320645
3.7275455 0.2861844
3.7280456 0.28914343
3.7285457 0.29200262
3.7290458 0.29473763
3.7295459 0.29735387
3.730046 0.29985674
3.7305461 0.30225165
3.7310462 0.30454402
3.7315463 0.30673922
3.7320464 0.3088427
3.7325465 0.31085984
3.7330466 0.31279604
3.7335467 0.31465673
3.7340468 0.3164473
3.7345469 0.31817317
3.735047 0.31983972
3.7355471 0.3214524
3.7360472 0.32301657
3.7365473 0.32451827
3.7370474 0.32590141
3.7375475 0.32716345
3.7380476 0.32830598
3.7385477 0.32933057
3.7390478 0.33023884
3.7395479 0.33103235
3.740048 0.33171271
3.7405481 0.33228149
3.7410482 0.33274031
3.7415483 0.33309072
3.7420484 0.33333433
3.7425485 0.33347273
3.7430486 0.3335075
3.7435487 0.33344024
3.7440488 0.33327254
3.7445489 0.333006
3.745049 0.33265094
3.7455491 0.33221233
3.7460492 0.33168713
3.7465493 0.33107232
3.7470494 0.33036482
3.7475495 0.3295616
3.7480496 0.32865962
3.7485497 0.32765583
3.7490498 0.32654718
3.7495499 0.32533062
3.75005 0.32400312
3.7505501 0.32256163
3.7510502 0.3210031
3.7515503 0.31932448
3.7520504 0.31752274
3.7525505 0.31559482
3.7530506 0.31354884
3.7535507 0.31146125
3.7540508 0.30934213
3.7545509 0.30718537
3.755051 0.30498488
3.7555511 0.30273457
3.7560512 0.30042832
3.7565513 0.29806007
3.7570514 0.29562371
3.7575515 0.29311315
3.7580516 0.2905223
3.7585517 0.28784505
3.7590518 0.28507531
3.7595519 0.28220701
3.760052 0.27923402
3.7605521 0.27615028
3.7610522 0.27294967
3.7615523 0.26966802
3.7620524 0.26637708
3.7625525 0.26307773
3.7630526 0.25976944
3.7635527 0.25645163
3.7640528 0.25312374
3.7645529 0.24978523
3.765053 0.24643553
3.7655531 0.24307409
3.7660532 0.23970036
3.7665533 0.23631377
3.7670534 0.23291376
3.7675535 0.22949979
3.7680536 0.2260713
3.7685537 0.22262772
3.7690538 0.2191685
3.7695539 0.21569297
3.770054 0.21219839
3.7705541 0.20868583
3.7710542 0.20515801
3.7715543 0.20161767
3.7720544 0.19806754
3.7725545 0.19451033
3.7730546 0.19094879
3.7735547 0.18738563
3.7740548 0.1838236
3.7745549 0.1802654
3.775055 0.17671378
3.7755551 0.17317144
3.7760552 0.16964113
3.7765553 0.16612558
3.7770554 0.16262752
3.7775555 0.15914965
3.7780556 0.15569883
3.7785557 0.15229191
3.7790558 0.14892891
3.7795559 0.14560819
3.780056 0.14232807
3.7805561 0.13908688
3.7810562 0.13588296
3.7815563 0.13271465
3.7820564 0.12958026
3.7825565 0.12647813
3.7830566 0.12340661
3.7835567 0.120364
3.7840568 0.11734866
3.7845569 0.11435891
3.785057 0.11139309
3.7855571 0.10844951
3.7860572 0.10552654
3.7865573 0.10264478
3.7870574 0.099824823
3.7875575 0.097065162
3.7880576 0.094364325
3.7885577 0.091720854
3.7890578 0.089133248
3.7895579 0.086600044
3.790058 0.084119762
3.7905581 0.081690926
3.7910582 0.079312059
3.7915583 0.076981683
3.7920584 0.074698322
3.7925585 0.0724605
3.7930586 0.07026674
3.7935587 0.068115564
3.7940588 0.066005495
3.7945589 0.063935132
3.795059 0.061904421
3.7955591 0.059914166
3.7960592 0.057965124
3.7965593 0.056058058
3.7970594 0.054193728
3.7975595 0.052372895
3.7980596 0.050596318
3.7985597 0.048864758
3.7990598 0.047178977
3.7995599 0.045539734
3.80006 0.04394779
3.8005601 0.042403905
3.8010602 0.040908841
3.8015603 0.039463358
3.8020604 0.038068214
3.8025605 0.036724173
3.8030606 0.035422646
3.8035607 0.034143844
3.8040608 0.032888581
3.8045609 0.031658459
3.805061 0.030455084
3.8055611 0.02928006
3.8060612 0.028134992
3.8065613 0.027021485
3.8070614 0.025941142
3.8075615 0.02489557
3.8080616 0.023886371
3.8085617 0.022915152
3.8090618 0.021983517
3.8095619 0.02109307
3.810062 0.020245415
3.8105621 0.019442159
3.8110622 0.018684399
3.8115623 0.017949293
3.8120624 0.017224924
3.8125625 0.01651284
3.8130626 0.01581459
3.8135627 0.015131726
3.8140628 0.014465795
3.8145629 0.013818349
3.815063 0.013190936
3.8155631 0.012585106
3.8160632 0.012002409
3.8165633 0.011444394
3.8170634 0.01091261
3.8175635 0.010408608
3.8180636 0.0099339381
3.8185637 0.0094901472
3.8190638 0.0090787878
3.8195639 0.0086966002
3.820064 0.0083211763
3.8205641 0.0079504272
3.8210642 0.0075854755
3.8215643 0.0072274438
3.8220644 0.0068774548
3.8225645 0.0065366309
3.8230646 0.0062060948
3.8235647 0.005886969
3.8240648 0.0055803762
3.8245649 0.0052874389
3.825065 0.0050092797
3.8255651 0.0047470212
3.8260652 0.004501786
3.8265653 0.0042746965
3.8270654 0.0040668756
3.8275655 0.0038794457
3.8280656 0.0037042637
3.8285657 0.003530287
3.8290658 0.003358145
3.8295659 0.0031885115
3.830066 0.0030220604
3.8305661 0.0028594656
3.8310662 0.0027014011
3.8315663 0.0025485406
3.8320664 0.0024015581
3.8325665 0.0022611275
3.8330666 0.0021279226
3.8335667 0.0020026172
3.8340668 0.0018858853
3.8345669 0.0017784008
3.835067 0.0016808375
3.8355671 0.0015938693
3.8360672 0.0015175516
3.8365673 0.0014439109
3.8370674 0.0013705867
3.8375675 0.0012979262
3.8380676 0.0012262768
3.8385677 0.0011559859
3.8390678 0.0010874009
3.8395679 0.0010208691
3.840068 0.0009567378
3.8405681 0.00089535451
3.8410682 0.00083706651
3.8415683 0.00078222118
3.8420684 0.0007311659
3.8425685 0.00068424802
3.8430686 0.00064181492
3.8435687 0.00060421396
3.8440688 0.00057179249
3.8445689 0.0005434189
3.845069 0.00051520125
3.8455691 0.00048705165
3.8460692 0.00045912708
3.8465693 0.00043158451
3.8470694 0.00040458087
3.8475695 0.00037827315
3.8480696 0.0003528183
3.8485697 0.00032837328
3.8490698 0.00030509505
3.8495699 0.00028314058
3.85007 0.00026266682
3.8505701 0.00024383074
3.8510702 0.0002267893
3.8515703 0.00021169946
3.8520704 0.00019871818
3.8525705 0.000187991
3.8530706 0.00017817235
3.8535707 0.00016830116
3.8540708 0.00015844037
3.8545709 0.00014865293
3.855071 0.00013900179
3.8555711 0.00012954989
3.8560712 0.00012036018
3.8565713 0.00011149562
3.8570714 0.00010301915
3.8575715 9.4993722e-05
3.8580716 8.7482288e-05
3.8585717 8.0547792e-05
3.8590718 7.4253185e-05
3.8595719 6.8661415e-05
3.860072 6.3835431e-05
3.8605721 5.9838183e-05
3.8610722 5.6617946e-05
3.8615723 5.3483817e-05
3.8620724 5.0328071e-05
3.8625725 4.7173271e-05
3.8630726 4.4041977e-05
3.8635727 4.0956752e-05
3.8640728 3.7940156e-05
3.8645729 3.5014753e-05
3.865073 3.2203103e-05
3.8655731 2.9527769e-05
3.8660732 2.7011311e-05
3.8665733 2.4676292e-05
3.8670734 2.2545274e-05
3.8675735 2.0640817e-05
3.8680736 1.8985484e-05
3.8685737 1.7601836e-05
3.8690738 1.6512436e-05
3.8695739 1.5609444e-05
3.870074 1.4694994e-05
3.8705741 1.3773446e-05
3.8710742 1.285205e-05
3.8715743 1.1938055e-05
3.8720744 1.1038708e-05
3.8725745 1.0161258e-05
3.8730746 9.3129534e-06
3.8735747 8.5010434e-06
3.8740748 7.7327754e-06
3.8745749 7.0153983e-06
3.875075 6.3561605e-06
3.8755751 5.7623102e-06
3.8760752 5.2410962e-06
3.8765753 4.7997668e-06
3.8770754 4.4455703e-06
3.8775755 4.182223e-06
3.8780756 3.941707e-06
3.8785757 3.6970815e-06
3.8790758 3.450464e-06
3.8795759 3.2039719e-06
3.880076 2.9597226e-06
3.8805761 2.7198337e-06
3.8810762 2.4864223e-06
3.8815763 2.2616059e-06
3.8820764 2.0475021e-06
3.8825765 1.8462281e-06
3.8830766 1.6599014e-06
3.8835767 1.4906394e-06
3.8840768 1.3405594e-06
3.8845769 1.211779e-06
3.885077 1.1064155e-06
3.8855771 1.0265864e-06
3.8860772 9.6809274e-07
3.8865773 9.0999963e-07
3.8870774 8.5092362e-07
3.8875775 7.9140678e-07
3.8880776 7.3199114e-07
3.8885777 6.7321873e-07
3.8890778 6.1563155e-07
3.8895779 5.5977166e-07
3.890078 5.0618106e-07
3.8905781 4.5540178e-07
3.8910782 4.0797586e-07
3.8915783 3.644453e-07
3.8920784 3.2535214e-07
3.8925785 2.9123842e-07
3.8930786 2.6264614e-07
3.8935787 2.4011733e-07
3.8940788 2.2419066e-07
3.8945789 2.1129251e-07
3.895079 1.9802151e-07
3.8955791 1.8451322e-07
3.8960792 1.7090322e-07
3.8965793 1.5732709e-07
3.8970794 1.4392042e-07
3.8975795 1.3081876e-07
3.8980796 1.1815772e-07
3.8985797 1.0607285e-07
3.8990798 9.4699737e-08
3.8995799 8.4173963e-08
3.90008 7.4631103e-08
3.9005801 6.6206735e-08
3.9010802 5.9036436e-08
3.9015803 5.3255784e-08
3.9020804 4.9000356e-08
3.9025805 4.6246119e-08
3.9030806 4.3725986e-08
3.9035807 4.1155849e-08
3.9040808 3.8557248e-08
3.9045809 3.5951727e-08
3.905081 3.3360826e-08
3.9055811 3.0806089e-08
3.9060812 2.8309057e-08
3.9065813 2.5891273e-08
3.9070814 2.3574279e-08
3.9075815 2.1379615e-08
3.9080816 1.9328826e-08
3.9085817 1.7443452e-08
3.9090818 1.5745036e-08
3.9095819 1.425512e-08
3.910082 1.2995245e-08
3.9105821 1.1986955e-08
3.9110822 1.1142709e-08
3.9115823 1.0256232e-08
3.9120824 9.3340404e-09
3.9125825 8.389222e-09
3.9130826 7.4348663e-09
3.9135827 6.4840614e-09
3.9140828 5.5498958e-09
3.9145829 4.6454579e-09
3.915083 3.7838363e-09
3.9155831 2.9781191e-09
3.9160832 2.2413949e-09
3.9165833 1.5867523e-09
3.9170834 1.0272796e-09
3.9175835 5.760653e-10
3.9180836 2.4619779e-10
3.9185837 5.0765539e-11
3.9190838 0
3.9195839 0
3.920084 0
3.9205841 0
3.9210842 0
3.9215843 0
3.9220844 0
3.9225845 0
3.9230846 0
3.9235847 0
3.9240848 0
3.9245849 0
3.925085 0
3.9255851 0
3.9260852 0
3.9265853 0
3.9270854 0
3.9275855 0
3.9280856 0
3.9285857 0
3.9290858 0
3.9295859 0
3.930086 0
3.9305861 0
3.9310862 0
3.9315863 0
3.9320864 0
3.9325865 0
3.9330866 0
3.9335867 0
3.9340868 0
3.9345869 0
3.935087 0
3.9355871 0
3.9360872 1.3584351e-10
3.9365873 5.4988226e-10
3.9370874 1.2189217e-09
3.9375875 2.1195526e-09
3.9380876 3.2283657e-09
3.9385877 4.5219518e-09
3.9390878 5.9769015e-09
3.9395879 7.5698057e-09
3.940088 9.2772549e-09
3.9405881 1.107584e-08
3.9410882 1.2942152e-08
3.9415883 1.4852781e-08
3.9420884 1.6784319e-08
3.9425885 1.8713355e-08
3.9430886 2.0616481e-08
3.9435887 2.2470287e-08
3.9440888 2.4334797e-08
3.9445889 2.7156398e-08
3.945089 3.1128738e-08
3.9455891 3.6151163e-08
3.9460892 4.2123019e-08
3.9465893 4.8943649e-08
3.9470894 5.65124e-08
3.9475895 6.4728617e-08
3.9480896 7.3491646e-08
3.9485897 8.2700831e-08
3.9490898 9.2255517e-08
3.9495899 1.0205505e-07
3.95009 1.1199878e-07
3.9505901 1.2198605e-07
3.9510902 1.319162e-07
3.9515903 1.4168858e-07
3.9520904 1.5120254e-07
3.9525905 1.6177282e-07
3.9530906 1.7677889e-07
3.9535907 1.9603067e-07
3.9540908 2.1915446e-07
3.9545909 2.4577661e-07
3.955091 2.755234e-07
3.9555911 3.0802116e-07
3.9560912 3.4289621e-07
3.9565913 3.7977487e-07
3.9570914 4.1828345e-07
3.9575915 4.5804828e-07
3.9580916 4.9869565e-07
3.9585917 5.3985191e-07
3.9590918 5.8114336e-07
3.9595919 6.2219631e-07
3.960092 6.626371e-07
3.9605921 7.0225367e-07
3.9610922 7.5357589e-07
3.9615923 8.2356397e-07
3.9620924 9.1069038e-07
3.9625925 1.0134276e-06
3.9630926 1.1302482e-06
3.9635927 1.2596245e-06
3.9640928 1.400029e-06
3.9645929 1.5499342e-06
3.965093 1.7078126e-06
3.9655931 1.8721366e-06
3.9660932 2.0413787e-06
3.9665933 2.2140113e-06
3.9670934 2.388507e-06
3.9675935 2.5633382e-06
3.9680936 2.7369774e-06
3.9685937 2.907897e-06
3.9690938 3.0846935e-06
3.9695939 3.3228579e-06
3.970094 3.6265384e-06
3.9705941 3.9903483e-06
3.9710942 4.4089005e-06
3.9715943 4.8768083e-06
3.9720944 5.3886847e-06
3.9725945 5.9391431e-06
3.9730946 6.5227964e-06
3.9735947 7.1342578e-06
3.9740948 7.7681404e-06
3.9745949 8.4190575e-06
3.975095 9.0816219e-06
3.9755951 9.750447e-06
3.9760952 1.0420146e-05
3.9765953 1.1085332e-05
3.9770954 1.1740619e-05
3.9775955 1.2482733e-05
3.9780956 1.3449651e-05
3.9785957 1.4625565e-05
3.9790958 1.5993293e-05
3.9795959 1.753565e-05
3.980096 1.9235455e-05
3.9805961 2.1075527e-05
3.9810962 2.3038681e-05
3.9815963 2.5107739e-05
3.9820964 2.7265515e-05
3.9825965 2.949483e-05
3.9830966 3.1778499e-05
3.9835967 3.409934e-05
3.9840968 3.6440173e-05
3.9845969 3.8783814e-05
3.985097 4.1113082e-05
3.9855971 4.3441367e-05
3.9860972 4.6275277e-05
3.9865973 4.9762292e-05
3.9870974 5.3853171e-05
3.9875975 5.8498677e-05
3.9880976 6.364957e-05
3.9885977 6.9256612e-05
3.9890978 7.5270564e-05
3.9895979 8.1642187e-05
3.990098 8.8322242e-05
3.9905981 9.526149e-05
3.9910982 0.00010241069
3.9915983 0.00010972061
3.9920984 0.000117142
3.9925985 0.00012462563
3.9930986 0.00013212226
3.9935987 0.00013958265
3.9940988 0.00014740617
3.9945989 0.00015695144
3.995099 0.0001682027
3.9955991 0.00018103349
3.9960992 0.00019531731
3.9965993 0.00021092771
3.9970994 0.0002277382
3.9975995 0.00024562229
3.9980996 0.00026445354
3.9985997 0.00028410545
3.9990998 0.00030445154
3.9995999 0.00032536535
4.0001 0.0003467204
4.0006001 0.00036839021
4.0011002 0.0003902483
4.0016003 0.0004121682
4.0021004 0.00043403117
4.0026005 0.00045832959
4.0031006 0.00048692734
4.0036007 0.00051953589
4.0041008 0.00055586668
4.0046009 0.0005956312
4.005101 0.0006385409
4.0056011 0.00068430726
4.0061012 0.00073264173
4.0066013 0.00078325579
4.0071014 0.00083586089
4.0076015 0.00089016851
4.0081016 0.0009458901
4.0086017 0.0010027372
4.0091018 0.0010604211
4.0096019 0.0011186535
4.010102 0.0011771456
4.0106021 0.0012365975
4.0111022 0.0013041039
4.0116023 0.0013806491
4.0121024 0.0014656543
4.0126025 0.0015585412
4.0131026 0.0016587308
4.0136027 0.0017656446
4.0141028 0.0018787038
4.0146029 0.00199733
4.015103 0.0021209444
4.0156031 0.0022489684
4.0161032 0.0023808233
4.0166033 0.0025159303
4.0171034 0.002653711
4.0176035 0.0027935866
4.0181036 0.0029349785
4.0186037 0.003077308
4.0191038 0.0032263274
4.0196039 0.0033930248
4.020104 0.003576665
4.0206041 0.003776243
4.0211042 0.0039907537
4.0216043 0.0042191924
4.0221044 0.004460554
4.0226045 0.0047138335
4.0231046 0.0049780262
4.0236047 0.0052521269
4.0241048 0.0055351307
4.0246049 0.0058260326
4.025105 0.0061238279
4.0256051 0.0064275115
4.0261052 0.0067360784
4.0266053 0.0070485236
4.0271054 0.0073645271
4.0276055 0.0077024893
4.0281056 0.0080699317
4.0286057 0.008465392
4.0291058 0.0088874075
4.0296059 0.0093345156
4.030106 0.0098052534
4.0306061 0.010298159
4.0311062 0.010811769
4.0316063 0.011344622
4.0321064 0.011895255
4.0326065 0.012462205
4.0331066 0.01304401
4.0336067 0.013639206
4.0341068 0.014246331
4.0346069 0.014863924
4.035107 0.015490521
4.0356071 0.016131518
4.0361072 0.016813148
4.0366073 0.017536709
4.0371074 0.018300548
4.0376075 0.019103013
4.0381076 0.019942452
4.0386077 0.020817212
4.0391078 0.021725642
4.0396079 0.022666088
4.040108 0.023636898
4.0406081 0.02463642
4.0411082 0.025663002
4.0416083 0.026714991
4.0421084 0.027790735
4.0426085 0.028888581
4.0431086 0.030006877
4.0436087 0.031143971
4.0441088 0.032315507
4.0446089 0.033538236
4.045109 0.034811063
4.0456091 0.036132891
4.0461092 0.037502625
4.0466093 0.038919165
4.0471094 0.040381417
4.0476095 0.041888283
4.0481096 0.043438667
4.0486097 0.045031471
4.0491098 0.046665599
4.0496099 0.048339955
4.05011 0.050053441
4.0506101 0.05180496
4.0511102 0.053593418
4.0516103 0.055417714
4.0521104 0.057277525
4.0526105 0.059180297
4.0531106 0.061128735
4.0536107 0.063123556
4.0541108 0.065165474
4.0546109 0.067255204
4.055111 0.069393465
4.0556111 0.07158097
4.0561112 0.073818435
4.0566113 0.076106575
4.0571114 0.078446106
4.0576115 0.080837744
4.0581116 0.083282206
4.0586117 0.085780204
4.0591118 0.088332458
4.0596119 0.090939681
4.060112 0.093602583
4.0606121 0.096309117
4.0611122 0.099032031
4.0616123 0.1017743
4.0621124 0.10454011
4.0626125 0.10733371
4.0631126 0.1101593
4.0636127 0.11302108
4.0641128 0.11592329
4.0646129 0.11887012
4.065113 0.12186579
4.0656131 0.12491452
4.0661132 0.12802052
4.0666133 0.131188
4.0671134 0.13442119
4.0676135 0.13772428
4.0681136 0.14110151
4.0686137 0.14455616
4.0691138 0.14804077
4.0696139 0.15152652
4.070114 0.15501335
4.0706141 0.15850121
4.0711142 0.16199006
4.0716143 0.16547982
4.0721144 0.16897045
4.0726145 0.17246189
4.0731146 0.17595409
4.0736147 0.17944699
4.0741148 0.18294055
4.0746149 0.1864347
4.075115 0.18992939
4.0756151 0.19342457
4.0761152 0.19692018
4.0766153 0.20041618
4.0771154 0.20391276
4.0776155 0.20741119
4.0781156 0.21091142
4.0786157 0.21441318
4.0791158 0.21791623
4.0796159 0.22142028
4.080116 0.22492508
4.0806161 0.22843036
4.0811162 0.23193588
4.0816163 0.23544136
4.0821164 0.23894655
4.0826165 0.24245118
4.0831166 0.245955
4.0836167 0.24945773
4.0841168 0.25295912
4.0846169 0.25645892
4.085117 0.25995684
4.0856171 0.26340959
4.0861172 0.26676303
4.0866173 0.27002249
4.0871174 0.27319357
4.0876175 0.27628187
4.0881176 0.27929303
4.0886177 0.28223265
4.0891178 0.28510634
4.0896179 0.28791971
4.090118 0.29067838
4.0906181 0.29338796
4.0911182 0.29605406
4.0916183 0.29868228
4.0921184 0.30127826
4.0926185 0.3038476
4.0931186 0.3063959
4.0936187 0.30892372
4.0941188 0.3113613
4.0946189 0.31368692
4.095119 0.31590339
4.0956191 0.31801353
4.0961192 0.32002016
4.0966193 0.3219261
4.0971194 0.32373417
4.0976195 0.32544717
4.0981196 0.32706793
4.0986197 0.32859926
4.0991198 0.33004399
4.0996199 0.33140492
4.10012 0.33268487
4.1006201 0.33388667
4.1011202 0.33501312
4.1016203 0.33606706
4.1021204 0.33704933
4.1026205 0.33795442
4.1031206 0.33877942
4.1036207 0.33952172
4.1041208 0.34017865
4.1046209 0.34074761
4.105121 0.34122596
4.1056211 0.34161107
4.1061212 0.34190032
4.1066213 0.34209107
4.1071214 0.34218069
4.1076215 0.34216656
4.1081216 0.34204604
4.1086217 0.34181652
4.1091218 0.34147535
4.1096219 0.3410199
4.110122 0.34044789
4.1106221 0.3398112
4.1111222 0.33914569
4.1116223 0.33844716
4.1121224 0.33771137
4.1126225 0.33693409
4.1131226 0.33611111
4.1136227 0.3352382
4.1141228 0.33431114
4.1146229 0.3333257
4.115123 0.33227766
4.1156231 0.3311628
4.1161232 0.3299769
4.1166233 0.32871573
4.1171234 0.32737507
4.1176235 0.3259507
4.1181236 0.32443838
4.1186237 0.32284178
4.1191238 0.32121233
4.1196239 0.31956253
4.120124 0.31789534
4.1206241 0.31621367
4.1211242 0.31452047
4.1216243 0.31281869
4.1221244 0.31111125
4.1226245 0.30940111
4.1231246 0.3076912
4.1236247 0.30598446
4.1241248 0.30428382
4.1246249 0.30259222
4.125125 0.30091261
4.1256251 0.29924793
4.1261252 0.2976011
4.1266253 0.29597508
4.1271254 0.29436679
4.1276255 0.29276743
4.1281256 0.29117712
4.1286257 0.28959617
4.1291258 0.28802485
4.1296259 0.28646347
4.130126 0.2849123
4.1306261 0.28337162
4.1311262 0.28184175
4.1316263 0.28032295
4.1321264 0.27881554
4.1326265 0.27731976
4.1331266 0.27583595
4.1336267 0.27436436
4.1341268 0.2729053
4.1346269 0.27145904
4.135127 0.27002891
4.1356271 0.26868311
4.1361272 0.26744657
4.1366273 0.26631484
4.1371274 0.26528349
4.1376275 0.26434808
4.1381276 0.26350418
4.1386277 0.26274735
4.1391278 0.26207317
4.1396279 0.26147719
4.140128 0.26095497
4.1406281 0.2605021
4.1411282 0.26011413
4.1416283 0.25978663
4.1421284 0.25951515
4.1426285 0.25929528
4.1431286 0.25912257
4.1436287 0.25899589
4.1441288 0.25892623
4.1446289 0.2589176
4.145129 0.25897304
4.1456291 0.25909562
4.1461292 0.25928838
4.1466293 0.25955437
4.1471294 0.25989664
4.1476295 0.26031824
4.1481296 0.26082221
4.1486297 0.26141163
4.1491298 0.26208952
4.1496299 0.26285895
4.15013 0.26372296
4.1506301 0.2646846
4.1511302 0.26574692
4.1516303 0.26691296
4.1521304 0.26814225
4.1526305 0.26939498
4.1531306 0.27067117
4.1536307 0.27197079
4.1541308 0.27329385
4.1546309 0.27464033
4.155131 0.27601023
4.1556311 0.27740353
4.1561312 0.27882023
4.1566313 0.28026031
4.1571314 0.28172379
4.1576315 0.28321063
4.1581316 0.28472085
4.1586317 0.28625441
4.1591318 0.28781133
4.1596319 0.2893916
4.160132 0.29099633
4.1606321 0.2926345
4.1611322 0.29430431
4.1616323 0.29600118
4.1621324 0.29772055
4.1626325 0.29945786
4.1631326 0.30120852
4.1636327 0.30296798
4.1641328 0.30473167
4.1646329 0.30649502
4.165133 0.30825346
4.1656331 0.31000243
4.1661332 0.31173735
4.1666333 0.31345366
4.1671334 0.3151468
4.1676335 0.3168122
4.1681336 0.31844527
4.1686337 0.32003463
4.1691338 0.32156481
4.1696339 0.32303747
4.170134 0.32445482
4.1706341 0.32581907
4.1711342 0.32713241
4.1716343 0.32839706
4.1721344 0.32961521
4.1726345 0.33078907
4.1731346 0.33192083
4.1736347 0.3330127
4.1741348 0.33406689
4.1746349 0.33508559
4.175135 0.33607102
4.1756351 0.33702536
4.1761352 0.33795083
4.1766353 0.33884805
4.1771354 0.33965477
4.1776355 0.34034049
4.1781356 0.34090889
4.1786357 0.3413637
4.1791358 0.34170861
4.1796359 0.34194732
4.180136 0.34208355
4.1806361 0.34212099
4.1811362 0.34206335
4.1816363 0.34191434
4.1821364 0.34167765
4.1826365 0.341357
4.1831366 0.34095608
4.1836367 0.3404786
4.1841368 0.33992827
4.1846369 0.33930878
4.185137 0.33862112
4.1856371 0.33785384
4.1861372 0.3370036
4.1866373 0.33606851
4.1871374 0.33504664
4.1876375 0.33393612
4.1881376 0.33273503
4.1886377 0.3314415
4.1891378 0.33005361
4.1896379 0.32856946
4.190138 0.32698717
4.1906381 0.32530483
4.1911382 0.32352055
4.1916383 0.32163242
4.1921384 0.31963856
4.1926385 0.31753706
4.1931386 0.31532602
4.1936387 0.31304424
4.1941388 0.31073663
4.1946389 0.30839772
4.195139 0.30602194
4.1956391 0.30360373
4.1961392 0.30113751
4.1966393 0.29861771
4.1971394 0.29603876
4.1976395 0.29339509
4.1981396 0.29068114
4.1986397 0.28789132
4.1991398 0.28502006
4.1996399 0.28206181
4.20014 0.27901098
4.2006401 0.27586202
4.2011402 0.27260933
4.2016403 0.26925355
4.2021404 0.26586901
4.2026405 0.26247875
4.2031406 0.25908257
4.2036407 0.25568023
4.2041408 0.25227152
4.2046409 0.24885623
4.205141 0.24543414
4.2056411 0.24200503
4.2061412 0.23856869
4.2066413 0.23512489
4.2071414 0.23167343
4.2076415 0.22821409
4.2081416 0.22474663
4.2086417 0.22127087
4.2091418 0.21778656
4.2096419 0.21429351
4.210142 0.21078997
4.2106421 0.20727278
4.2111422 0.20374366
4.2116423 0.20020454
4.2121424 0.19665742
4.2126425 0.19310423
4.2131426 0.18954694
4.2136427 0.18598752
4.2141428 0.18242793
4.2146429 0.17887012
4.215143 0.17531606
4.2156431 0.1717677
4.2161432 0.16822702
4.2166433 0.16469597
4.2171434 0.16117651
4.2176435 0.15767059
4.2181436 0.15418045
4.2186437 0.15073135
4.2191438 0.1473374
4.2196439 0.14399609
4.220144 0.14070499
4.2206441 0.13746161
4.2211442 0.13426346
4.2216443 0.13110808
4.2221444 0.127993
4.2226445 0.12491573
4.2231446 0.12187381
4.2236447 0.11886476
4.2241448 0.11588611
4.2246449 0.11293538
4.225145 0.11001011
4.2256451 0.10710781
4.2261452 0.104226
4.2266453 0.10136779
4.2271454 0.098564679
4.2276455 0.095820993
4.2281456 0.093135501
4.2286457 0.090506943
4.2291458 0.087934092
4.2296459 0.085415697
4.230146 0.082950514
4.2306461 0.080537302
4.2311462 0.078174816
4.2316463 0.075861814
4.2321464 0.073597052
4.2326465 0.071379285
4.2331466 0.069207272
4.2336467 0.067079768
4.2341468 0.064995531
4.2346469 0.062953317
4.235147 0.060951101
4.2356471 0.05898768
4.2361472 0.057063891
4.2366473 0.055180588
4.2371474 0.053338628
4.2376475 0.051538866
4.2381476 0.04978216
4.2386477 0.048069364
4.2391478 0.046401333
4.2396479 0.044778924
4.240148 0.043202993
4.2406481 0.041674395
4.2411482 0.040193987
4.2416483 0.038762622
4.2421484 0.037381158
4.2426485 0.03605045
4.2431486 0.034770174
4.2436487 0.033518986
4.2441488 0.032289887
4.2446489 0.031084469
4.245149 0.029904327
4.2456491 0.028751053
4.2461492 0.027626238
4.2466493 0.026531478
4.2471494 0.025468364
4.2476495 0.024438489
4.2481496 0.023443447
4.2486497 0.022484829
4.2491498 0.02156423
4.2496499 0.020683241
4.25015 0.019843456
4.2506501 0.019046467
4.2511502 0.018293868
4.2516503 0.017579136
4.2521504 0.016876671
4.2526505 0.016185752
4.2531506 0.015507836
4.2536507 0.01484438
4.2541508 0.014196839
4.2546509 0.013566674
4.255151 0.012955339
4.2556511 0.012364292
4.2561512 0.011794991
4.2566513 0.011248891
4.2571514 0.010727452
4.2576515 0.010232129
4.2581516 0.0097643799
4.2586517 0.0093256614
4.2591518 0.0089174313
4.2596519 0.0085411183
4.260152 0.0081823563
4.2606521 0.0078289026
4.2611522 0.0074817063
4.2616523 0.0071417162
4.2621524 0.0068098813
4.2626525 0.0064871506
4.2631526 0.006174473
4.2636527 0.0058727975
4.2641528 0.005583073
4.2646529 0.0053062484
4.265153 0.0050432727
4.2656531 0.0047950949
4.2661532 0.0045626638
4.2666533 0.0043469285
4.2671534 0.0041488378
4.2676535 0.0039693408
4.2681536 0.0038078561
4.2686537 0.0036528795
4.2691538 0.0035021872
4.2696539 0.0033561899
4.270154 0.0032152982
4.2706541 0.0030799228
4.2711542 0.0029504742
4.2716543 0.0028273632
4.2721544 0.0027110003
4.2726545 0.0026017962
4.2731546 0.0025001615
4.2736547 0.0024065069
4.2741548 0.0023212428
4.2746549 0.0022447801
4.275155 0.0021775293
4.2756551 0.002119901
4.2761552 0.0020723059
4.2766553 0.0020335953
4.2771554 0.0020009144
4.2776555 0.001974153
4.2781556 0.001953275
4.2786557 0.0019382445
4.2791558 0.0019290254
4.2796559 0.0019255817
4.280156 0.0019278774
4.2806561 0.0019358764
4.2811562 0.0019495427
4.2816563 0.0019688405
4.2821564 0.0019937335
4.2826565 0.0020241858
4.2831566 0.0020601613
4.2836567 0.002101624
4.2841568 0.0021485381
4.2846569 0.0022009993
4.285157 0.0022630736
4.2856571 0.0023363259
4.2861572 0.0024202562
4.2866573 0.002514364
4.2871574 0.0026181491
4.2876575 0.0027311112
4.2881576 0.0028527499
4.2886577 0.002982565
4.2891578 0.0031200562
4.2896579 0.0032647231
4.290158 0.0034160656
4.2906581 0.0035735831
4.2911582 0.0037367756
4.2916583 0.0039051427
4.2921584 0.0040781839
4.2926585 0.0042553992
4.2931586 0.0044395702
4.2936587 0.0046438844
4.2941588 0.0048688482
4.2946589 0.0051133818
4.295159 0.0053764054
4.2956591 0.0056568396
4.2961592 0.0059536045
4.2966593 0.0062656204
4.2971594 0.0065918075
4.2976595 0.0069310863
4.2981596 0.0072823769
4.2986597 0.0076445996
4.2991598 0.0080166749
4.2996599 0.0083975228
4.30016 0.0087860638
4.3006601 0.0091812177
4.3011602 0.0095819058
4.3016603 0.010002598
4.3021604 0.010458765
4.3026605 0.010948758
4.3031606 0.01147092
4.3036607 0.012023594
4.3041608 0.012605124
4.3046609 0.013213853
4.305161 0.013848125
4.3056611 0.014506281
4.3061612 0.015186667
4.3066613 0.015887624
4.3071614 0.016607498
4.3076615 0.017344631
4.3081616 0.018097365
4.3086617 0.018864045
4.3091618 0.019643013
4.3096619 0.020435487
4.310162 0.021271163
4.3106621 0.022156781
4.3111622 0.023090425
4.3116623 0.024070181
4.3121624 0.025094135
4.3126625 0.026160369
4.3131626 0.027266972
4.3136627 0.028412026
4.3141628 0.029593618
4.3146629 0.030809832
4.315163 0.032058755
4.3156631 0.03333847
4.3161632 0.034647063
4.3166633 0.035982619
4.3171634 0.037343224
4.3176635 0.038726962
4.3181636 0.040143719
4.3186637 0.041620549
4.3191638 0.043157293
4.3196639 0.044752498
4.320164 0.046404713
4.3206641 0.048112484
4.3211642 0.049874363
4.3216643 0.051688895
4.3221644 0.05355463
4.3226645 0.055470114
4.3231646 0.057433897
4.3236647 0.059444527
4.3241648 0.061500551
4.3246649 0.063600519
4.325165 0.065742977
4.3256651 0.067926475
4.3261652 0.070149757
4.3266653 0.07242439
4.3271654 0.074757841
4.3276655 0.077150153
4.3281656 0.079601367
4.3286657 0.082111524
4.3291658 0.084680669
4.3296659 0.087308841
4.330166 0.089996084
4.3306661 0.092742435
4.3311662 0.095547951
4.3316663 0.098412651
4.3321664 0.1013366
4.3326665 0.10431982
4.3331666 0.10736237
4.3336667 0.11046428
4.3341668 0.11362559
4.3346669 0.11684318
4.335167 0.12010079
4.3356671 0.12339824
4.3361672 0.12673802
4.3366673 0.13012265
4.3371674 0.13355462
4.3376675 0.13703644
4.3381676 0.1405706
4.3386677 0.14415961
4.3391678 0.14780597
4.3396679 0.15151218
4.340168 0.15528074
4.3406681 0.15911416
4.3411682 0.16301493
4.3416683 0.16698556
4.3421684 0.17102854
4.3426685 0.17514638
4.3431686 0.17931555
4.3436687 0.18350166
4.3441688 0.18770627
4.3446689 0.19193117
4.345169 0.19617815
4.3456691 0.20044902
4.3461692 0.20474555
4.3466693 0.20906955
4.3471694 0.21342282
4.3476695 0.21780715
4.3481696 0.22222432
4.3486697 0.22667613
4.3491698 0.2311644
4.3496699 0.23569089
4.35017 0.24025741
4.3506701 0.24486575
4.3511702 0.2495167
4.3516703 0.25419458
4.3521704 0.25889149
4.3526705 0.2636048
4.3531706 0.26833187
4.3536707 0.27307008
4.3541708 0.27781678
4.3546709 0.28256935
4.355171 0.28732514
4.3556711 0.29208152
4.3561712 0.29683586
4.3566713 0.30158552
4.3571714 0.30632787
4.3576715 0.31106028
4.3581716 0.3157801
4.3586717 0.32048472
4.3591718 0.32517148
4.3596719 0.32983924
4.360172 0.33449128
4.3606721 0.33912835
4.3611722 0.34375088
4.3616723 0.34835931
4.3621724 0.35295411
4.3626725 0.35753572
4.3631726 0.3621046
4.3636727 0.36666119
4.3641728 0.37120594
4.3646729 0.37573932
4.365173 0.38026175
4.3656731 0.38477371
4.3661732 0.38927563
4.3666733 0.39376796
4.3671734 0.39825118
4.3676735 0.40272548
4.3681736 0.40713928
4.3686737 0.41145673
4.3691738 0.41568287
4.3696739 0.41982283
4.370174 0.42388168
4.3706741 0.42786451
4.3711742 0.43177642
4.3716743 0.43562251
4.3721744 0.43940786
4.3726745 0.44313755
4.3731746 0.4468167
4.3736747 0.45045038
4.3741748 0.45404368
4.3746749 0.45760172
4.375175 0.46112954
4.3756751 0.46463229
4.3761752 0.46810526
4.3766753 0.47148335
4.3771754 0.47475641
4.3776755 0.47792778
4.3781756 0.48100086
4.3786757 0.48397901
4.3791758 0.48686558
4.3796759 0.48966398
4.380176 0.49237755
4.3806761 0.49500968
4.3811762 0.49756374
4.3816763 0.5000431
4.3821764 0.50245111
4.3826765 0.50479117
4.3831766 0.50706664
4.3836767 0.50928089
4.3841768 0.5114373
4.3846769 0.51352096
4.385177 0.51550184
4.3856771 0.51738072
4.3861772 0.519159
4.3866773 0.52083804
4.3871774 0.5224192
4.3876775 0.52390388
4.3881776 0.52529344
4.3886777 0.52658925
4.3891778 0.52779272
4.3896779 0.52890518
4.390178 0.52992802
4.3906781 0.53086262
4.3911782 0.53171037
4.3916783 0.53247262
4.3921784 0.53315075
4.3926785 0.53374593
4.3931786 0.53425361
4.3936787 0.53467097
4.3941788 0.53499736
4.3946789 0.53523209
4.395179 0.5353745
4.3956791 0.53542395
4.3961792 0.53537974
4.3966793 0.53524123
4.3971794 0.53500774
4.3976795 0.53467862
4.3981796 0.53425318
4.3986797 0.53373077
4.3991798 0.53311073
4.3996799 0.5323924
4.40018 0.53157509
4.4006801 0.53065815
4.4011802 0.52964786
4.4016803 0.52856923
4.4021804 0.52742203
4.4026805 0.52620335
4.4031806 0.52491025
4.4036807 0.5235398
4.4041808 0.52208908
4.4046809 0.52055516
4.405181 0.5189351
4.4056811 0.517226
4.4061812 0.51542491
4.4066813 0.51352891
4.4071814 0.51153507
4.4076815 0.50944046
4.4081816 0.50724216
4.4086817 0.50493724
4.4091818 0.50252278
4.4096819 0.50004031
4.410182 0.4975286
4.4106821 0.49498208
4.4111822 0.49239517
4.4116823 0.48976227
4.4121824 0.4870778
4.4126825 0.48433619
4.4131826 0.48153183
4.4136827 0.47865916
4.4141828 0.47571258
4.4146829 0.47268651
4.415183 0.46957537
4.4156831 0.46637357
4.4161832 0.46307553
4.4166833 0.45967567
4.4171834 0.45616839
4.4176835 0.45255614
4.4181836 0.44891162
4.4186837 0.44525339
4.4191838 0.44158117
4.4196839 0.43789473
4.420184 0.43419379
4.4206841 0.43047812
4.4211842 0.42674746
4.4216843 0.42300154
4.4221844 0.41924012
4.4226845 0.41546295
4.4231846 0.41166977
4.4236847 0.40786032
4.4241848 0.40403435
4.4246849 0.40019162
4.425185 0.39633187
4.4256851 0.39245483
4.4261852 0.388557
4.4266853 0.38463285
4.4271854 0.3806856
4.4276855 0.37671877
4.4281856 0.37273587
4.4286857 0.36874041
4.4291858 0.36473591
4.4296859 0.36072587
4.430186 0.35671381
4.4306861 0.35270325
4.4311862 0.34869769
4.4316863 0.34470066
4.4321864 0.34071565
4.4326865 0.3367462
4.4331866 0.3327958
4.4336867 0.32886797
4.4341868 0.32496677
4.4346869 0.32111945
4.435187 0.31733744
4.4356871 0.31361762
4.4361872 0.30995689
4.4366873 0.30635211
4.4371874 0.30280019
4.4376875 0.29929802
4.4381876 0.29584247
4.4386877 0.29243045
4.4391878 0.28905883
4.4396879 0.2857245
4.440188 0.28242437
4.4406881 0.2791553
4.4411882 0.27591418
4.4416883 0.2726979
4.4421884 0.26950337
4.4426885 0.26634498
4.4431886 0.26330472
4.4436887 0.26038943
4.4441888 0.2575945
4.4446889 0.25491527
4.445189 0.2523471
4.4456891 0.24988537
4.4461892 0.24752543
4.4466893 0.24526262
4.4471894 0.24309233
4.4476895 0.24100991
4.4481896 0.23901071
4.4486897 0.23709011
4.4491898 0.23524346
4.4496899 0.23346612
4.45019 0.23175345
4.4506901 0.23010081
4.4511902 0.22852729
4.4516903 0.22706132
4.4521904 0.22570321
4.4526905 0.22445312
4.4531906 0.22331125
4.4536907 0.22227778
4.4541908 0.22135289
4.4546909 0.22053679
4.455191 0.21982963
4.4556911 0.21923163
4.4561912 0.21874295
4.4566913 0.21836378
4.4571914 0.21809431
4.4576915 0.21793473
4.4581916 0.21788521
4.4586917 0.21794595
4.4591918 0.21811397
4.4596919 0.21834814
4.460192 0.2186398
4.4606921 0.21899425
4.4611922 0.21941676
4.4616923 0.21991263
4.4621924 0.22048714
4.4626925 0.22114557
4.4631926 0.22189322
4.4636927 0.22273535
4.4641928 0.22367726
4.4646929 0.22472424
4.465193 0.22588157
4.4656931 0.22715452
4.4661932 0.22854839
4.4666933 0.23006847
4.4671934 0.23172003
4.4676935 0.23347802
4.4681936 0.23526181
4.4686937 0.23706817
4.4691938 0.23889873
4.4696939 0.24075513
4.470194 0.242639
4.4706941 0.24455199
4.4711942 0.24649573
4.4716943 0.24847185
4.4721944 0.25048199
4.4726945 0.25252778
4.4731946 0.25461087
4.4736947 0.25673288
4.4741948 0.25889548
4.4746949 0.26110026
4.475195 0.26334887
4.4756951 0.26564293
4.4761952 0.26797751
4.4766953 0.27034514
4.4771954 0.27274111
4.4776955 0.27516072
4.4781956 0.27759926
4.4786957 0.28005204
4.4791958 0.28251434
4.4796959 0.28498146
4.480196 0.28744871
4.4806961 0.28991137
4.4811962 0.29236473
4.4816963 0.29480411
4.4821964 0.29722479
4.4826965 0.29962207
4.4831966 0.30199124
4.4836967 0.30432761
4.4841968 0.3066276
4.4846969 0.30889552
4.485197 0.31113256
4.4856971 0.31333885
4.4861972 0.31551451
4.4866973 0.31765966
4.4871974 0.31977445
4.4876975 0.32185897
4.4881976 0.32391338
4.4886977 0.32593777
4.4891978 0.3279323
4.4896979 0.32989708
4.490198 0.33183223
4.4906981 0.33373788
4.4911982 0.33561417
4.4916983 0.3374612
4.4921984 0.33927911
4.4926985 0.34104631
4.4931986 0.34272871
4.4936987 0.34432702
4.4941988 0.34584241
4.4946989 0.34727603
4.495199 0.34862907
4.4956991 0.34990267
4.4961992 0.35109805
4.4966993 0.35221632
4.4971994 0.35325869
4.4976995 0.35422631
4.4981996 0.35512035
4.4986997 0.35594198
4.4991998 0.35669237
4.4996999 0.35737269
4.5002 0.35798411
4.5007001 0.35852888
4.5012002 0.35902994
4.5017003 0.35949445
4.5022004 0.35992029
4.5027005 0.36030531
4.5032006 0.36064738
4.5037007 0.36094435
4.5042008 0.3611941
4.5047009 0.36139449
4.505201 0.36154337
4.5057011 0.3616386
4.5062012 0.36167807
4.5067013 0.36165963
4.5072014 0.36158113
4.5077015 0.36144044
4.5082016 0.36123543
4.5087017 0.36096395
4.5092018 0.3606324
4.5097019 0.36027097
4.510202 0.35988553
4.5107021 0.35947949
4.5112022 0.35905631
4.5117023 0.35861939
4.5122024 0.35817215
4.5127025 0.35771803
4.5132026 0.35726045
4.5137027 0.35680282
4.5142028 0.35634859
4.5147029 0.35590117
4.515203 0.35546397
4.5157031 0.35504044
4.5162032 0.35463399
4.5167033 0.35424805
4.5172034 0.35388603
4.5177035 0.35354394
4.5182036 0.35321622
4.5187037 0.35290275
4.5192038 0.35260342
4.5197039 0.3523181
4.520204 0.35204665
4.5207041 0.35178897
4.5212042 0.35154492
4.5217043 0.3513144
4.5222044 0.35109726
4.5227045 0.3508934
4.5232046 0.35070268
4.5237047 0.35052498
4.5242048 0.35036018
4.5247049 0.35020816
4.525205 0.3500688
4.5257051 0.34995253
4.5262052 0.34994634
4.5267053 0.35006484
4.5272054 0.3503022
4.5277055 0.35065259
4.5282056 0.35111019
4.5287057 0.35166915
4.5292058 0.35232367
4.5297059 0.35306789
4.530206 0.353896
4.5307061 0.35480217
4.5312062 0.35578056
4.5317063 0.35682535
4.5322064 0.35793071
4.5327065 0.35909082
4.5332066 0.36029983
4.5337067 0.36155192
4.5342068 0.36286289
4.5347069 0.3642738
4.535207 0.36578585
4.5357071 0.36739896
4.5362072 0.36911313
4.5367073 0.37092829
4.5372074 0.37284439
4.5377075 0.37486142
4.5382076 0.3769793
4.5387077 0.37919801
4.5392078 0.38151749
4.5397079 0.38393771
4.540208 0.38645862
4.5407081 0.38908018
4.5412082 0.39180234
4.5417083 0.39462506
4.5422084 0.39754713
4.5427085 0.4005285
4.5432086 0.40355354
4.5437087 0.40662766
4.5442088 0.4097563
4.5447089 0.41294492
4.545209 0.41619895
4.5457091 0.41952384
4.5462092 0.42292501
4.5467093 0.42640791
4.5472094 0.429978
4.5477095 0.43364069
4.5482096 0.43740144
4.5487097 0.44126568
4.5492098 0.44523886
4.5497099 0.44932641
4.55021 0.45353379
4.5507101 0.45784715
4.5512102 0.46218466
4.5517103 0.46653667
4.5522104 0.47090352
4.5527105 0.47528548
4.5532106 0.47968289
4.5537107 0.48409604
4.5542108 0.48852525
4.5547109 0.49297081
4.555211 0.49743304
4.5557111 0.50191224
4.5562112 0.50640873
4.5567113 0.51092282
4.5572114 0.5154548
4.5577115 0.52000499
4.5582116 0.52457369
4.5587117 0.52916121
4.5592118 0.53377226
4.5597119 0.53840961
4.560212 0.54306965
4.5607121 0.54774873
4.5612122 0.55244322
4.5617123 0.55714949
4.5622124 0.5618639
4.5627125 0.56658281
4.5632126 0.5713026
4.5637127 0.57601963
4.5642128 0.58073026
4.5647129 0.58543085
4.565213 0.59011778
4.5657131 0.5947874
4.5662132 0.59943608
4.5667133 0.6040602
4.5672134 0.60865367
4.5677135 0.61318652
4.5682136 0.61765332
4.5687137 0.62205732
4.5692138 0.62640175
4.5697139 0.63068985
4.570214 0.63492486
4.5707141 0.63911003
4.5712142 0.6432486
4.5717143 0.64734381
4.5722144 0.65139889
4.5727145 0.65541709
4.5732146 0.65940164
4.5737147 0.66335579
4.5742148 0.66728278
4.5747149 0.67118585
4.575215 0.67506823
4.5757151 0.67890192
4.5762152 0.68261217
4.5767153 0.68620038
4.5772154 0.68967185
4.5777155 0.69303183
4.5782156 0.69628563
4.5787157 0.69943851
4.5792158 0.70249576
4.5797159 0.70546265
4.580216 0.70834447
4.5807161 0.71114649
4.5812162 0.71387401
4.5817163 0.71653229
4.5822164 0.71912662
4.5827165 0.72166228
4.5832166 0.72414455
4.5837167 0.72657803
4.5842168 0.72891557
4.5847169 0.73112773
4.585217 0.7332173
4.5857171 0.73518709
4.5862172 0.7370399
4.5867173 0.73877852
4.5872174 0.74040576
4.5877175 0.74192442
4.5882176 0.74333731
4.5887177 0.7446472
4.5892178 0.74585693
4.5897179 0.74696927
4.590218 0.74798704
4.5907181 0.74891302
4.5912182 0.74975003
4.5917183 0.75050087
4.5922184 0.75116355
4.5927185 0.75171281
4.5932186 0.75214501
4.5937187 0.75246077
4.5942188 0.75266069
4.5947189 0.75274537
4.595219 0.75271541
4.5957191 0.75257143
4.5962192 0.75231401
4.5967193 0.75194377
4.5972194 0.75146131
4.5977195 0.75086723
4.5982196 0.75016213
4.5987197 0.74934663
4.5992198 0.74842132
4.5997199 0.74738679
4.60022 0.74624368
4.6007201 0.74499621
4.6012202 0.74364901
4.6017203 0.74220053
4.6022204 0.74064919
4.6027205 0.73899338
4.6032206 0.73723154
4.6037207 0.73536206
4.6042208 0.73338335
4.6047209 0.73129384
4.605221 0.72909193
4.6057211 0.72677602
4.6062212 0.72434454
4.6067213 0.72179589
4.6072214 0.71912849
4.6077215 0.71634074
4.6082216 0.71343106
4.6087217 0.71040021
4.6092218 0.70728671
4.6097219 0.7041016
4.610222 0.70084097
4.6107221 0.69750092
4.6112222 0.69407752
4.6117223 0.69056685
4.6122224 0.68696501
4.6127225 0.68326809
4.6132226 0.67947216
4.6137227 0.67557332
4.6142228 0.67156764
4.6147229 0.66745122
4.615223 0.66322014
4.6157231 0.65887049
4.6162232 0.65439834
4.6167233 0.6497998
4.6172234 0.6450955
4.6177235 0.64035868
4.6182236 0.63558908
4.6187237 0.63078059
4.6192238 0.62592711
4.6197239 0.62102255
4.620224 0.61606079
4.6207241 0.61103572
4.6212242 0.60594125
4.6217243 0.60077128
4.6222244 0.59551969
4.6227245 0.59018038
4.6232246 0.58474725
4.6237247 0.5792142
4.6242248 0.57357511
4.6247249 0.56782389
4.625225 0.56195464
4.6257251 0.55602501
4.6262252 0.55008343
4.6267253 0.54412934
4.6272254 0.53816215
4.6277255 0.5321813
4.6282256 0.52618622
4.6287257 0.52017635
4.6292258 0.5141511
4.6297259 0.50810992
4.630226 0.50205223
4.6307261 0.49597746
4.6312262 0.48988505
4.6317263 0.48377442
4.6322264 0.477645
4.6327265 0.47149623
4.6332266 0.46532753
4.6337267 0.4591377
4.6342268 0.45292268
4.6347269 0.44668466
4.635227 0.44042706
4.6357271 0.43415325
4.6362272 0.42786664
4.6367273 0.42157064
4.6372274 0.41526863
4.6377275 0.40896401
4.6382276 0.40266018
4.6387277 0.39636054
4.6392278 0.39006849
4.6397279 0.38378742
4.640228 0.37752073
4.6407281 0.37127182
4.6412282 0.3650441
4.6417283 0.35884094
4.6422284 0.35267559
4.6427285 0.34656625
4.6432286 0.34051072
4.6437287 0.33450638
4.6442288 0.32855065
4.6447289 0.32264092
4.645229 0.31677457
4.6457291 0.31094898
4.6462292 0.30516158
4.6467293 0.29940972
4.6472294 0.29369084
4.6477295 0.28800229
4.6482296 0.28234148
4.6487297 0.27670581
4.6492298 0.27109266
4.6497299 0.26549943
4.65023 0.25992599
4.6507301 0.25443812
4.6512302 0.24906245
4.6517303 0.24379427
4.6522304 0.2386288
4.6527305 0.2335613
4.6532306 0.22858702
4.6537307 0.22370122
4.6542308 0.21889913
4.6547309 0.21417601
4.655231 0.20952711
4.6557311 0.20494767
4.6562312 0.20043295
4.6567313 0.1959782
4.6572314 0.19157865
4.6577315 0.18722957
4.6582316 0.18292622
4.6587317 0.17867776
4.6592318 0.17453632
4.6597319 0.17050527
4.660232 0.16658216
4.6607321 0.1627646
4.6612322 0.15905016
4.6617323 0.15543642
4.6622324 0.15192097
4.6627325 0.1485014
4.6632326 0.14517529
4.6637327 0.14194022
4.6642328 0.13879377
4.6647329 0.13573354
4.665233 0.13275708
4.6657331 0.12986202
4.6662332 0.12704591
4.6667333 0.12430634
4.6672334 0.12165509
4.6677335 0.11910565
4.6682336 0.11665759
4.6687337 0.11431045
4.6692338 0.1120638
4.6697339 0.10991719
4.670234 0.10787017
4.6707341 0.10592231
4.6712342 0.10407316
4.6717343 0.10232226
4.6722344 0.10066919
4.6727345 0.09911349
4.6732346 0.097654725
4.6737347 0.09629244
4.6742348 0.095026203
4.6747349 0.093855564
4.675235 0.092779434
4.6757351 0.091791324
4.6762352 0.090890604
4.6767353 0.090078462
4.6772354 0.089356073
4.6777355 0.088724632
4.6782356 0.088185324
4.6787357 0.087739333
4.6792358 0.087387848
4.6797359 0.087132053
4.680236 0.086973135
4.6807361 0.086912281
4.6812362 0.086950675
4.6817363 0.087089505
4.6822364 0.087329957
4.6827365 0.087673216
4.6832366 0.08812047
4.6837367 0.088660512
4.6842368 0.089266838
4.6847369 0.089941148
4.685237 0.090686295
4.6857371 0.091505133
4.6862372 0.092400516
4.6867373 0.093375297
4.6872374 0.094432329
4.6877375 0.095574474
4.6882376 0.096804567
4.6887377 0.098125479
4.6892378 0.099540063
4.6897379 0.10105115
4.690238 0.10266163
4.6907381 0.10437433
4.6912382 0.10619211
4.6917383 0.10811689
4.6922384 0.11010161
4.6927385 0.11212205
4.6932386 0.11418296
4.6937387 0.11628905
4.6942388 0.11844508
4.6947389 0.12065577
4.695239 0.12292585
4.6957391 0.12526007
4.6962392 0.12766314
4.6967393 0.1301398
4.6972394 0.1326948
4.6977395 0.13533286
4.6982396 0.13805871
4.6987397 0.1408771
4.6992398 0.14379274
4.6997399 0.14681038
4.70024 0.1499207
4.7007401 0.15305521
4.7012402 0.15620566
4.7017403 0.15937393
4.7022404 0.16256189
4.7027405 0.16577141
4.7032406 0.16900433
4.7037407 0.17226255
4.7042408 0.17554792
4.7047409 0.17886231
4.705241 0.18220758
4.7057411 0.18558562
4.7062412 0.18899826
4.7067413 0.1924474
4.7072414 0.19593489
4.7077415 0.1994626
4.7082416 0.2030324
4.7087417 0.20663828
4.7092418 0.21026857
4.7097419 0.21391986
4.710242 0.21758885
4.7107421 0.22127221
4.7112422 0.22496662
4.7117423 0.22866874
4.7122424 0.23237527
4.7127425 0.23608286
4.7132426 0.23978821
4.7137427 0.24348797
4.7142428 0.24717884
4.7147429 0.25085749
4.715243 0.25452058
4.7157431 0.2581648
4.7162432 0.26178683
4.7167433 0.26538374
4.7172434 0.26895911
4.7177435 0.27251479
4.7182436 0.27605095
4.7187437 0.27956778
4.7192438 0.28306544
4.7197439 0.28654412
4.720244 0.29000399
4.7207441 0.29344522
4.7212442 0.29686801
4.7217443 0.30027251
4.7222444 0.3036589
4.7227445 0.30702737
4.7232446 0.31037809
4.7237447 0.31371123
4.7242448 0.31702697
4.7247449 0.32032549
4.725245 0.32359134
4.7257451 0.32678044
4.7262452 0.32989225
4.7267453 0.33292913
4.7272454 0.33589341
4.7277455 0.33878746
4.7282456 0.34161363
4.7287457 0.34437428
4.7292458 0.34707176
4.7297459 0.34970843
4.730246 0.35228662
4.7307461 0.35480871
4.7312462 0.35727705
4.7317463 0.35969398
4.7322464 0.36206187
4.7327465 0.36438306
4.7332466 0.36665995
4.7337467 0.36889745
4.7342468 0.37109594
4.7347469 0.3732524
4.735247 0.37536381
4.7357471 0.37742716
4.7362472 0.37943944
4.7367473 0.38139763
4.7372474 0.38329871
4.7377475 0.38513968
4.7382476 0.38691751
4.7387477 0.38862921
4.7392478 0.39027174
4.7397479 0.3918421
4.740248 0.39333728
4.7407481 0.39475425
4.7412482 0.39609
4.7417483 0.39734969
4.7422484 0.39858625
4.7427485 0.39980978
4.7432486 0.40102034
4.7437487 0.40221801
4.7442488 0.40340286
4.7447489 0.40457497
4.745249 0.40573439
4.7457491 0.4068812
4.7462492 0.40801548
4.7467493 0.40913729
4.7472494 0.4102467
4.7477495 0.41134379
4.7482496 0.41242863
4.7487497 0.41350128
4.7492498 0.41456182
4.7497499 0.41561032
4.7502501 0.41664285
4.7507502 0.41765443
4.7512503 0.41864783
4.7517504 0.41962597
4.7522505 0.42059174
4.7527506 0.42154806
4.7532507 0.42249781
4.7537508 0.42344391
4.7542509 0.42438925
4.754751 0.42533673
4.7552511 0.42628928
4.7557512 0.42724976
4.7562513 0.42822112
4.7567514 0.42920623
4.7572515 0.430208
4.7577516 0.43122933
4.7582517 0.43227392
4.7587518 0.43336098
4.7592519 0.43449647
4.759752 0.4356787
4.7602521 0.43690594
4.7607522 0.43817649
4.7612523 0.43948864
4.7617524 0.44084068
4.7622525 0.4422309
4.7627526 0.44365759
4.7632527 0.44511905
4.7637528 0.44661356
4.7642529 0.44813941
4.764753 0.4496949
4.7652531 0.45127831
4.7657532 0.45288795
4.7662533 0.45452208
4.7667534 0.45618849
4.7672535 0.45792019
4.7677536 0.45971931
4.7682537 0.46158482
4.7687538 0.46351572
4.7692539 0.465511
4.769754 0.46756963
4.7702541 0.46969061
4.7707542 0.47187293
4.7712543 0.47411558
4.7717544 0.47641754
4.7722545 0.47877779
4.7727546 0.48119533
4.7732547 0.48366914
4.7737548 0.48619822
4.7742549 0.48878153
4.774755 0.49141809
4.7752551 0.49409495
4.7757552 0.49680246
4.7762553 0.4995431
4.7767554 0.50231932
4.7772555 0.50513361
4.7777556 0.50798842
4.7782557 0.51088623
4.7787558 0.5138295
4.7792559 0.51682071
4.779756 0.51986231
4.7802561 0.52295678
4.7807562 0.52610659
4.7812563 0.5293142
4.7817564 0.53258209
4.7822565 0.53591272
4.7827566 0.53930857
4.7832567 0.54276688
4.7837568 0.54624316
4.7842569 0.54972767
4.784757 0.55322161
4.7852571 0.55672621
4.7857572 0.56024268
4.7862573 0.56377223
4.7867574 0.56731609
4.7872575 0.57087546
4.7877576 0.57445157
4.7882577 0.57804562
4.7887578 0.58165883
4.7892579 0.58529242
4.789758 0.58894761
4.7902581 0.59262559
4.7907582 0.59632761
4.7912583 0.60005486
4.7917584 0.60380401
4.7922585 0.60756515
4.7927586 0.61133634
4.7932587 0.61511592
4.7937588 0.61890221
4.7942589 0.62269356
4.794759 0.6264883
4.7952591 0.63028477
4.7957592 0.63408131
4.7962593 0.63787625
4.7967594 0.64166793
4.7972595 0.64545469
4.7977596 0.64923486
4.7982597 0.65300679
4.7987598 0.65676881
4.7992599 0.66051924
4.79976 0.66425655
4.8002601 0.6679837
4.8007602 0.67170279
4.8012603 0.67541387
4.8017604 0.67911704
4.8022605 0.68281236
4.8027606 0.6864999
4.8032607 0.69017974
4.8037608 0.69385195
4.8042609 0.6975166
4.804761 0.70117376
4.8052611 0.70482352
4.8057612 0.70846593
4.8062613 0.71210109
4.8067614 0.71572904
4.8072615 0.71934989
4.8077616 0.72296368
4.8082617 0.72656553
4.8087618 0.73013328
4.8092619 0.73366602
4.809762 0.73716582
4.8102621 0.74063471
4.8107622 0.74407476
4.8112623 0.74748801
4.8117624 0.75087653
4.8122625 0.75424234
4.8127626 0.75758754
4.8132627 0.76091415
4.8137628 0.76422424
4.8142629 0.76751984
4.814763 0.77080302
4.8152631 0.77407584
4.8157632 0.77734034
4.8162633 0.78059858
4.8167634 0.78383436
4.8172635 0.78702804
4.8177636 0.79018165
4.8182637 0.7932973
4.8187638 0.79637706
4.8192639 0.79942305
4.819764 0.80243735
4.8202641 0.80542206
4.8207642 0.80837928
4.8212643 0.81131109
4.8217644 0.8142196
4.8222645 0.81710689
4.8227646 0.81997505
4.8232647 0.8228262
4.8237648 0.82566242
4.8242649 0.8284858
4.824765 0.83129507
4.8252651 0.83405033
4.8257652 0.83674184
4.8262653 0.83937266
4.8267654 0.84194582
4.8272655 0.84446438
4.8277656 0.84693139
4.8282657 0.84934989
4.8287658 0.85172293
4.8292659 0.85405357
4.829766 0.85634483
4.8302661 0.85859979
4.8307662 0.86082149
4.8312663 0.86301296
4.8317664 0.86517727
4.8322665 0.86731745
4.8327666 0.86943657
4.8332667 0.8715146
4.8337668 0.87349413
4.8342669 0.87537586
4.834767 0.87716375
4.8352671 0.87886175
4.8357672 0.88047383
4.8362673 0.88200393
4.8367674 0.88345602
4.8372675 0.88483405
4.8377676 0.88614197
4.8382677 0.88738375
4.8387678 0.88856335
4.8392679 0.88968471
4.839768 0.89075181
4.8402681 0.89176857
4.8407682 0.89273899
4.8412683 0.89366639
4.8417684 0.8944997
4.8422685 0.89520619
4.8427686 0.89578883
4.8432687 0.89625056
4.8437688 0.89659433
4.8442689 0.89682308
4.844769 0.89693976
4.8452691 0.89694732
4.8457692 0.89684869
4.8462693 0.89664683
4.8467694 0.89634469
4.8472695 0.8959452
4.8477696 0.89545133
4.8482697 0.894866
4.8487698 0.89419217
4.8492699 0.89343279
4.84977 0.8925865
4.8502701 0.89162888
4.8507702 0.8905547
4.8512703 0.88936282
4.8517704 0.88805214
4.8522705 0.88662155
4.8527706 0.88506994
4.8532707 0.88339618
4.8537708 0.88159918
4.8542709 0.8796778
4.854771 0.87763095
4.8552711 0.8754575
4.8557712 0.87315636
4.8562713 0.87072639
4.8567714 0.8681665
4.8572715 0.86547556
4.8577716 0.86265246
4.8582717 0.85972767
4.8587718 0.85674483
4.8592719 0.85369754
4.859772 0.8505789
4.8602721 0.84738201
4.8607722 0.84409997
4.8612723 0.84072587
4.8617724 0.8372528
4.8622725 0.83367387
4.8627726 0.82998218
4.8632727 0.8261708
4.8637728 0.82223285
4.8642729 0.81816143
4.864773 0.81394962
4.8652731 0.80959053
4.8657732 0.80507724
4.8662733 0.80040831
4.8667734 0.79567968
4.8672735 0.79092815
4.8677736 0.78615298
4.8682737 0.78135341
4.8687738 0.77652868
4.8692739 0.77167805
4.869774 0.76680077
4.8702741 0.76189608
4.8707742 0.75696323
4.8712743 0.75200149
4.8717744 0.74701009
4.8722745 0.74198828
4.8727746 0.73693531
4.8732747 0.73185044
4.8737748 0.7267329
4.8742749 0.72158195
4.874775 0.71639495
4.8752751 0.71116778
4.8757752 0.70590532
4.8762753 0.70061305
4.8767754 0.69529648
4.8772755 0.68996108
4.8777756 0.68461236
4.8782757 0.6792558
4.8787758 0.67389691
4.8792759 0.66854115
4.879776 0.66319403
4.8802761 0.65786104
4.8807762 0.65254767
4.8812763 0.64725942
4.8817764 0.64200176
4.8822765 0.6367802
4.8827766 0.63160025
4.8832767 0.62647568
4.8837768 0.62141386
4.8842769 0.61641304
4.884777 0.61147145
4.8852771 0.60658735
4.8857772 0.60175898
4.8862773 0.59698459
4.8867774 0.59226242
4.8872775 0.58759073
4.8877776 0.58296775
4.8882777 0.57839174
4.8887778 0.57386094
4.8892779 0.56937361
4.889778 0.56492797
4.8902781 0.56052229
4.8907782 0.5561548
4.8912783 0.55183154
4.8917784 0.5476119
4.8922785 0.54350637
4.8927786 0.53951222
4.8932787 0.53562669
4.8937788 0.53184707
4.8942789 0.52817059
4.894779 0.52459453
4.8952791 0.52111614
4.8957792 0.51773268
4.8962793 0.51444141
4.8967794 0.51123959
4.8972795 0.50812448
4.8977796 0.50509334
4.8982797 0.50214343
4.8987798 0.49927199
4.8992799 0.49647632
4.89978 0.49375124
4.9002801 0.49109199
4.9007802 0.48850034
4.9012803 0.48597818
4.9017804 0.48352742
4.9022805 0.48114994
4.9027806 0.47884767
4.9032807 0.4766225
4.9037808 0.47447632
4.9042809 0.47241104
4.904781 0.47042855
4.9052811 0.46853076
4.9057812 0.46671958
4.9062813 0.46499689
4.9067814 0.4633646
4.9072815 0.46182462
4.9077816 0.4603774
4.9082817 0.45898018
4.9087818 0.45761403
4.9092819 0.45628119
4.909782 0.45498394
4.9102821 0.45372453
4.9107822 0.45250521
4.9112823 0.45132827
4.9117824 0.45019593
4.9122825 0.44911049
4.9127826 0.44807417
4.9132827 0.44708926
4.9137828 0.44615801
4.9142829 0.44528268
4.914783 0.44446552
4.9152831 0.44370881
4.9157832 0.4430148
4.9162833 0.44237773
4.9167834 0.44176552
4.9172835 0.44117515
4.9177836 0.44060729
4.9182837 0.44006262
4.9187838 0.43954181
4.9192839 0.43904551
4.919784 0.4385744
4.9202841 0.43812916
4.9207842 0.43771045
4.9212843 0.43731894
4.9217844 0.4369553
4.9222845 0.4366202
4.9227846 0.43631431
4.9232847 0.4360383
4.9237848 0.43579284
4.9242849 0.4355786
4.924785 0.43539713
4.9252851 0.43524905
4.9257852 0.43513355
4.9262853 0.43504979
4.9267854 0.43499695
4.9272855 0.4349742
4.9277856 0.43498073
4.9282857 0.43501569
4.9287858 0.43507828
4.9292859 0.43516765
4.929786 0.43528298
4.9302861 0.43542347
4.9307862 0.43558826
4.9312863 0.43577654
4.9317864 0.43598748
4.9322865 0.43622026
4.9327866 0.43647737
4.9332867 0.43679354
4.9337868 0.43717639
4.9342869 0.43762352
4.934787 0.43813259
4.9352871 0.4387012
4.9357872 0.43932699
4.9362873 0.44000758
4.9367874 0.4407406
4.9372875 0.44152369
4.9377876 0.44235446
4.9382877 0.44323055
4.9387878 0.44414958
4.9392879 0.44510918
4.939788 0.44610698
4.9402881 0.4471406
4.9407882 0.44820768
4.9412883 0.4493247
4.9417884 0.4505351
4.9422885 0.4518392
4.9427886 0.45323532
4.9432887 0.45472179
4.9437888 0.45629691
4.9442889 0.45795904
4.944789 0.45970649
4.9452891 0.46153758
4.9457892 0.46345063
4.9462893 0.46544397
4.9467894 0.46751594
4.9472895 0.46966485
4.9477896 0.47188902
4.9482897 0.47418677
4.9487898 0.47655645
4.9492899 0.47899636
4.94979 0.48150562
4.9502901 0.48408664
4.9507902 0.48674263
4.9512903 0.48947674
4.9517904 0.49229215
4.9522905 0.49519206
4.9527906 0.49817963
4.9532907 0.50125804
4.9537908 0.50443047
4.9542909 0.50770011
4.954791 0.51107011
4.9552911 0.51454368
4.9557912 0.51812398
4.9562913 0.5218142
4.9567914 0.52561751
4.9572915 0.52953709
4.9577916 0.53356373
4.9582917 0.53763318
4.9587918 0.54173705
4.9592919 0.54587686
4.959792 0.55005413
4.9602921 0.55427036
4.9607922 0.55852709
4.9612923 0.56282584
4.9617924 0.56716812
4.9622925 0.57155546
4.9627926 0.57598937
4.9632927 0.58047137
4.9637928 0.58500299
4.9642929 0.58958573
4.964793 0.59422114
4.9652931 0.59891071
4.9657932 0.60365597
4.9662933 0.60845244
4.9667934 0.61328912
4.9672935 0.61816057
4.9677936 0.62306142
4.9682937 0.6279863
4.9687938 0.63292982
4.9692939 0.63788659
4.969794 0.64285124
4.9702941 0.64781841
4.9707942 0.65278268
4.9712943 0.65773869
4.9717944 0.66268107
4.9722945 0.66760442
4.9727946 0.67250337
4.9732947 0.67737254
4.9737948 0.68220655
4.9742949 0.68700059
4.974795 0.69175967
4.9752951 0.69648674
4.9757952 0.70118216
4.9762953 0.7058463
4.9767954 0.71047954
4.9772955 0.71508223
4.9777956 0.71965477
4.9782957 0.7241975
4.9787958 0.72871082
4.9792959 0.73319509
4.979796 0.73765068
4.9802961 0.74207796
4.9807962 0.74647731
4.9812963 0.75084909
4.9817964 0.75519368
4.9822965 0.75951145
4.9827966 0.76377796
4.9832967 0.76792093
4.9837968 0.77193983
4.9842969 0.77583926
4.984797 0.77962381
4.9852971 0.78329808
4.9857972 0.78686666
4.9862973 0.79033415
4.9867974 0.79370514
4.9872975 0.79698422
4.9877976 0.800176
4.9882977 0.80328506
4.9887978 0.80631599
4.9892979 0.8092734
4.989798 0.81216189
4.9902981 0.81498604
4.9907982 0.81775036
4.9912983 0.82044219
4.9917984 0.82304937
4.9922985 0.82557127
4.9927986 0.82800723
4.9932987 0.83035662
4.9937988 0.83261879
4.9942989 0.8347931
4.994799 0.8368789
4.9952991 0.83887556
4.9957992 0.84078244
4.9962993 0.84259887
4.9967994 0.84432424
4.9972995 0.84595788
4.9977996 0.84749916
4.9982997 0.84894744
4.9987998 0.85030206
4.9992999 0.8515678
4.9998 0.85278145
5.0003001 0.85394846
5.0008002 0.85506685
5.0013003 0.85613467
5.0018004 0.85714996
5.0023005 0.85811074
5.0028006 0.85901506
5.0033007 0.85986094
5.0038008 0.86064644
5.0043009 0.86136957
5.004801 0.86202838
5.0053011 0.8626209
5.0058012 0.86314517
5.0063013 0.86359922
5.0068014 0.86398109
5.0073015 0.86428881
5.0078016 0.86453664
5.0083017 0.86475162
5.0088018 0.86493357
5.0093019 0.86508181
5.009802 0.86519564
5.0103021 0.8652744
5.0108022 0.86531739
5.0113023 0.86532394
5.0118024 0.86529335
5.0123025 0.86522495
5.0128026 0.86511804
5.0133027 0.86497196
5.0138028 0.86478599
5.0143029 0.86455948
5.014803 0.86429174
5.0153031 0.86398206
5.0158032 0.86362974
5.0163033 0.86323333
5.0168034 0.86279314
5.0173035 0.86231007
5.0178036 0.86178511
5.0183037 0.86121918
5.0188038 0.86061324
5.0193039 0.85996823
5.019804 0.85928509
5.0203041 0.85856477
5.0208042 0.85780823
5.0213043 0.85701641
5.0218044 0.85619025
5.0223045 0.8553307
5.0228046 0.8544387
5.0233047 0.85351521
5.0238048 0.85256115
5.0243049 0.85156734
5.024805 0.85049673
5.0253051 0.84934819
5.0258052 0.84812434
5.0263053 0.84682786
5.0268054 0.84546135
5.0273055 0.8440275
5.0278056 0.84252892
5.0283057 0.84096829
5.0288058 0.83934823
5.0293059 0.83767139
5.029806 0.83594042
5.0303061 0.83415797
5.0308062 0.83232669
5.0313063 0.83044921
5.0318064 0.82852817
5.0323065 0.82656625
5.0328066 0.82452686
5.0333067 0.82237466
5.0338068 0.82011204
5.0343069 0.81774137
5.034807 0.81526505
5.0353071 0.81268546
5.0358072 0.81000499
5.0363073 0.807226
5.0368074 0.80435092
5.0373075 0.8013821
5.0378076 0.79832194
5.0383077 0.79517282
5.0388078 0.79193713
5.0393079 0.78861726
5.039808 0.78521558
5.0403081 0.78173449
5.0408082 0.7781746
5.0413083 0.77452004
5.0418084 0.77076505
5.0423085 0.76690783
5.0428086 0.76294657
5.0433087 0.75887945
5.0438088 0.75470467
5.0443089 0.75042041
5.044809 0.74602484
5.0453091 0.74151618
5.0458092 0.73689261
5.0463093 0.7321523
5.0468094 0.72729347
5.0473095 0.72231427
5.0478096 0.71721292
5.0483097 0.71198759
5.0488098 0.70663648
5.0493099 0.70118872
5.04981 0.69570714
5.0503101 0.690186
5.0508102 0.6846171
5.0513103 0.67899225
5.0518104 0.67330325
5.0523105 0.66754189
5.0528106 0.66169998
5.0533107 0.65576932
5.0538108 0.64974172
5.0543109 0.64360897
5.054811 0.63736288
5.0553111 0.63099525
5.0558112 0.62449787
5.0563113 0.61786256
5.0568114 0.61108111
5.0573115 0.60414761
5.0578116 0.597158
5.0583117 0.59016657
5.0588118 0.58317334
5.0593119 0.57617841
5.059812 0.56918181
5.0603121 0.56218361
5.0608122 0.55518386
5.0613123 0.54818263
5.0618124 0.54117997
5.0623125 0.53417594
5.0628126 0.52717059
5.0633127 0.52016399
5.0638128 0.5131562
5.0643129 0.50614726
5.064813 0.49913724
5.0653131 0.4921262
5.0658132 0.48511373
5.0663133 0.47809786
5.0668134 0.47107873
5.0673135 0.46405685
5.0678136 0.45703269
5.0683137 0.45000674
5.0688138 0.4429795
5.0693139 0.43595142
5.069814 0.42892302
5.0703141 0.42189476
5.0708142 0.41486713
5.0713143 0.40784063
5.0718144 0.40081573
5.0723145 0.39379291
5.0728146 0.38677267
5.0733147 0.37975549
5.0738148 0.37274185
5.0743149 0.36580684
5.074815 0.35903785
5.0753151 0.35242526
5.0758152 0.34595919
5.0763153 0.33962975
5.0768154 0.33342702
5.0773155 0.32734112
5.0778156 0.32136215
5.0783157 0.31548022
5.0788158 0.30968543
5.0793159 0.30396787
5.079816 0.29831766
5.0803161 0.29272491
5.0808162 0.2871797
5.0813163 0.28167215
5.0818164 0.27619236
5.0823165 0.27074072
5.0828166 0.26544517
5.0833167 0.26034108
5.0838168 0.25542113
5.0843169 0.25067803
5.084817 0.24610447
5.0853171 0.24169317
5.0858172 0.23743682
5.0863173 0.23332813
5.0868174 0.2293598
5.0873175 0.22552452
5.0878176 0.22181501
5.0883177 0.21822395
5.0888178 0.21474407
5.0893179 0.21136805
5.089818 0.2080886
5.0903181 0.20489842
5.0908182 0.20182072
5.0913183 0.19893357
5.0918184 0.19623796
5.0923185 0.19373012
5.0928186 0.19140629
5.0933187 0.18926268
5.0938188 0.18729555
5.0943189 0.18550112
5.094819 0.18387563
5.0953191 0.18241532
5.0958192 0.18111641
5.0963193 0.17997513
5.0968194 0.17898773
5.0973195 0.17815044
5.0978196 0.17745948
5.0983197 0.1769111
5.0988198 0.17650175
5.0993199 0.17625394
5.09982 0.17618445
5.1003201 0.17629313
5.1008202 0.1765798
5.1013203 0.1770443
5.1018204 0.17768647
5.1023205 0.17850613
5.1028206 0.17950311
5.1033207 0.18067725
5.1038208 0.18202839
5.1043209 0.18355636
5.104821 0.18526098
5.1053211 0.18714209
5.1058212 0.18919953
5.1063213 0.19143313
5.1068214 0.19384272
5.1073215 0.19642389
5.1078216 0.19915136
5.1083217 0.20202425
5.1088218 0.20504649
5.1093219 0.20822199
5.109822 0.21155471
5.1103221 0.21504857
5.1108222 0.21870749
5.1113223 0.2225354
5.1118224 0.22653625
5.1123225 0.23071397
5.1128226 0.23507247
5.1133227 0.23961568
5.1138228 0.24434756
5.1143229 0.24927201
5.114823 0.25439298
5.1153231 0.25971439
5.1158232 0.26518938
5.1163233 0.27074445
5.1168234 0.27638774
5.1173235 0.28212842
5.1178236 0.28797565
5.1183237 0.2939386
5.1188238 0.30002645
5.1193239 0.30624836
5.119824 0.31261352
5.1203241 0.31913109
5.1208242 0.32581022
5.1213243 0.33266011
5.1218244 0.33968993
5.1223245 0.34690883
5.1228246 0.35432598
5.1233247 0.36195056
5.1238248 0.36978534
5.1243249 0.37770776
5.124825 0.38567013
5.1253251 0.39367533
5.1258252 0.40172622
5.1263253 0.40982571
5.1268254 0.41797666
5.1273255 0.42618195
5.1278256 0.43444446
5.1283257 0.44276709
5.1288258 0.45115269
5.1293259 0.45960417
5.129826 0.46812439
5.1303261 0.47671623
5.1308262 0.48538258
5.1313263 0.49412632
5.1318264 0.50295031
5.1323265 0.51185385
5.1328266 0.52082232
5.1333267 0.5298467
5.1338268 0.53891883
5.1343269 0.54803051
5.134827 0.55717357
5.1353271 0.56633983
5.1358272 0.57552111
5.1363273 0.58470923
5.1368274 0.593896
5.1373275 0.60307325
5.1378276 0.61223279
5.1383277 0.62136645
5.1388278 0.63046605
5.1393279 0.6395234
5.139828 0.64853033
5.1403281 0.65747865
5.1408282 0.66635885
5.1413283 0.67516902
5.1418284 0.68391178
5.1423285 0.69258973
5.1428286 0.70120549
5.1433287 0.70976166
5.1438288 0.71826085
5.1443289 0.72670567
5.144829 0.73509872
5.1453291 0.74344262
5.1458292 0.75173996
5.1463293 0.75999337
5.1468294 0.76820545
5.1473295 0.7763788
5.1478296 0.78451604
5.1483297 0.79261978
5.1488298 0.80067087
5.1493299 0.80849293
5.14983 0.8160563
5.1503301 0.82337277
5.1508302 0.83045417
5.1513303 0.83731229
5.1518304 0.84395897
5.1523305 0.85040601
5.1528306 0.85666522
5.1533307 0.86274842
5.1538308 0.86866742
5.1543309 0.87443403
5.154831 0.88006007
5.1553311 0.88555734
5.1558312 0.89093767
5.1563313 0.89621285
5.1568314 0.90139473
5.1573315 0.90643752
5.1578316 0.91123317
5.1583317 0.91578141
5.1588318 0.92008521
5.1593319 0.92414772
5.159832 0.92797182
5.1603321 0.93156048
5.1608322 0.93491685
5.1613323 0.93804381
5.1618324 0.94094442
5.1623325 0.94362165
5.1628326 0.94607847
5.1633327 0.94831785
5.1638328 0.95034294
5.1643329 0.95215662
5.164833 0.95376195
5.1653331 0.95516289
5.1658332 0.95639265
5.1663333 0.95746086
5.1668334 0.95835996
5.1673335 0.95908212
5.1678336 0.9596196
5.1683337 0.95996475
5.1688338 0.96010992
5.1693339 0.96004737
5.169834 0.95976936
5.1703341 0.95926824
5.1708342 0.95853618
5.1713343 0.95756562
5.1718344 0.95634891
5.1723345 0.95487813
5.1728346 0.95314572
5.1733347 0.95114394
5.1738348 0.94890672
5.1743349 0.94660731
5.174835 0.94425534
5.1753351 0.94183866
5.1758352 0.93934512
5.1763353 0.93676266
5.1768354 0.93407913
5.1773355 0.93128238
5.1778356 0.92836035
5.1783357 0.9253008
5.1788358 0.92209176
5.1793359 0.91872099
5.179836 0.91517643
5.1803361 0.91144593
5.1808362 0.90751734
5.1813363 0.9033786
5.1818364 0.89901757
5.1823365 0.89452355
5.1828366 0.89000871
5.1833367 0.88547603
5.1838368 0.88092834
5.1843369 0.87636848
5.184837 0.87179927
5.1853371 0.86722358
5.1858372 0.86264424
5.1863373 0.85806409
5.1868374 0.85348597
5.1873375 0.84891272
5.1878376 0.8443472
5.1883377 0.83979222
5.1888378 0.83525065
5.1893379 0.83072532
5.189838 0.82621905
5.1903381 0.82173347
5.1908382 0.8172563
5.1913383 0.81278421
5.1918384 0.80831779
5.1923385 0.80385764
5.1928386 0.79940432
5.1933387 0.79495844
5.1938388 0.79052059
5.1943389 0.78609136
5.194839 0.78167135
5.1953391 0.77726113
5.1958392 0.7728613
5.1963393 0.76847246
5.1968394 0.76409519
5.1973395 0.75973009
5.1978396 0.75537773
5.1983397 0.75103872
5.1988398 0.74676471
5.1993399 0.74267935
5.19984 0.73878037
5.2003401 0.7350593
5.2008402 0.73150765
5.2013403 0.72811699
5.2018404 0.72487883
5.2023405 0.72178472
5.2028406 0.71882618
5.2033407 0.71599475
5.2038408 0.71328196
5.2043409 0.71067935
5.204841 0.70817845
5.2053411 0.7057708
5.2058412 0.70344793
5.2063413 0.70120138
5.2068414 0.69902292
5.2073415 0.69692594
5.2078416 0.69492494
5.2083417 0.69302412
5.2088418 0.69122772
5.2093419 0.68953996
5.209842 0.68796507
5.2103421 0.68650726
5.2108422 0.68517077
5.2113423 0.68395982
5.2118424 0.68287864
5.2123425 0.68193145
5.2128426 0.68112247
5.2133427 0.68045594
5.2138428 0.67993606
5.2143429 0.67956708
5.214843 0.67935321
5.2153431 0.67928122
5.2158432 0.67925589
5.2163433 0.67926335
5.2168434 0.67930491
5.2173435 0.67938194
5.2178436 0.67949579
5.2183437 0.6796478
5.2188438 0.67983933
5.2193439 0.68007173
5.219844 0.68034632
5.2203441 0.68066449
5.2208442 0.68102757
5.2213443 0.68143691
5.2218444 0.68189386
5.2223445 0.68239976
5.2228446 0.68295598
5.2233447 0.68356385
5.2238448 0.6842229
5.2243449 0.68492721
5.224845 0.6856704
5.2253451 0.68644612
5.2258452 0.687248
5.2263453 0.6880697
5.2268454 0.68890484
5.2273455 0.68974708
5.2278456 0.69059003
5.2283457 0.69142738
5.2288458 0.69225272
5.2293459 0.69305972
5.229846 0.69384202
5.2303461 0.69459326
5.2308462 0.69530707
5.2313463 0.6959771
5.2318464 0.6965977
5.2323465 0.69717622
5.2328466 0.69771587
5.2333467 0.69821609
5.2338468 0.69867625
5.2343469 0.69909575
5.234847 0.69947401
5.2353471 0.6998104
5.2358472 0.70010433
5.2363473 0.70035521
5.2368474 0.7005624
5.2373475 0.70072534
5.2378476 0.70084341
5.2383477 0.700916
5.2388478 0.70094252
5.2393479 0.70092237
5.239848 0.70085493
5.2403481 0.70073289
5.2408482 0.70053404
5.2413483 0.70025529
5.2418484 0.69989502
5.2423485 0.69945164
5.2428486 0.69892358
5.2433487 0.69830924
5.2438488 0.69760704
5.2443489 0.69681537
5.244849 0.69593266
5.2453491 0.6949573
5.2458492 0.69388772
5.2463493 0.69272233
5.2468494 0.69145952
5.2473495 0.69009772
5.2478496 0.68863533
5.2483497 0.68707093
5.2488498 0.68544661
5.2493499 0.68379671
5.24985 0.682122
5.2503501 0.68042322
5.2508502 0.67870115
5.2513503 0.67695652
5.2518504 0.67519011
5.2523505 0.67340266
5.2528506 0.67159493
5.2533507 0.66976769
5.2538508 0.66792168
5.2543509 0.66605766
5.254851 0.6641764
5.2553511 0.66227864
5.2558512 0.66036515
5.2563513 0.65843667
5.2568514 0.65649157
5.2573515 0.65451406
5.2578516 0.65250498
5.2583517 0.65046894
5.2588518 0.64841061
5.2593519 0.64633462
5.259852 0.64424562
5.2603521 0.64214825
5.2608522 0.64004717
5.2613523 0.63794699
5.2618524 0.63585239
5.2623525 0.63376799
5.2628526 0.63169846
5.2633527 0.62964842
5.2638528 0.62762251
5.2643529 0.6256254
5.264853 0.62366171
5.2653531 0.62175099
5.2658532 0.61992088
5.2663533 0.61816937
5.2668534 0.61649381
5.2673535 0.61489156
5.2678536 0.61335996
5.2683537 0.6118964
5.2688538 0.61049822
5.2693539 0.60916278
5.269854 0.60788743
5.2703541 0.60666954
5.2708542 0.60550646
5.2713543 0.60439556
5.2718544 0.60333418
5.2723545 0.60231969
5.2728546 0.60134945
5.2733547 0.60042239
5.2738548 0.59957968
5.2743549 0.5988408
5.274855 0.59820634
5.2753551 0.59767685
5.2758552 0.59725291
5.2763553 0.59693508
5.2768554 0.59672394
5.2773555 0.59662005
5.2778556 0.596624
5.2783557 0.59673633
5.2788558 0.59695762
5.2793559 0.59728846
5.279856 0.59772939
5.2803561 0.598281
5.2808562 0.59894385
5.2813563 0.59971852
5.2818564 0.60059372
5.2823565 0.60152274
5.2828566 0.60250118
5.2833567 0.60352952
5.2838568 0.60460822
5.2843569 0.60573777
5.284857 0.60691865
5.2853571 0.60815133
5.2858572 0.6094363
5.2863573 0.61077403
5.2868574 0.612165
5.2873575 0.6136097
5.2878576 0.61510858
5.2883577 0.61666214
5.2888578 0.61827086
5.2893579 0.61993521
5.289858 0.62165568
5.2903581 0.62343318
5.2908582 0.6252637
5.2913583 0.62714025
5.2918584 0.62905583
5.2923585 0.63100345
5.2928586 0.63297611
5.2933587 0.63496683
5.2938588 0.63696862
5.2943589 0.63897448
5.294859 0.64097742
5.2953591 0.64297044
5.2958592 0.64494656
5.2963593 0.64689878
5.2968594 0.64882012
5.2973595 0.65070356
5.2978596 0.65254214
5.2983597 0.65432903
5.2988598 0.65606197
5.2993599 0.65774246
5.29986 0.65937208
5.3003601 0.66095241
5.3008602 0.66248502
5.3013603 0.66397149
5.3018604 0.66541338
5.3023605 0.66681229
5.3028606 0.66816976
5.3033607 0.66948738
5.3038608 0.67076672
5.3043609 0.67200937
5.304861 0.67321688
5.3053611 0.67439084
5.3058612 0.67553281
5.3063613 0.67664437
5.3068614 0.67767552
5.3073615 0.67851351
5.3078616 0.67916153
5.3083617 0.6796274
5.3088618 0.67991894
5.3093619 0.68004396
5.309862 0.68001029
5.3103621 0.67982574
5.3108622 0.67949813
5.3113623 0.67903528
5.3118624 0.67844499
5.3123625 0.67773511
5.3128626 0.67691343
5.3133627 0.67598778
5.3138628 0.67496598
5.3143629 0.67385584
5.314863 0.67266422
5.3153631 0.67134707
5.3158632 0.66987654
5.3163633 0.66825197
5.3168634 0.6664727
5.3173635 0.66453807
5.3178636 0.66244739
5.3183637 0.66020003
5.3188638 0.65779531
5.3193639 0.65523258
5.319864 0.65251116
5.3203641 0.64963039
5.3208642 0.64658962
5.3213643 0.64338817
5.3218644 0.64002539
5.3223645 0.63650061
5.3228646 0.63281317
5.3233647 0.62897766
5.3238648 0.62506787
5.3243649 0.62108676
5.324865 0.61702624
5.3253651 0.6128782
5.3258652 0.60863459
5.3263653 0.6042873
5.3268654 0.59982823
5.3273655 0.59524932
5.3278656 0.59054245
5.3283657 0.58569957
5.3288658 0.58071256
5.3293659 0.57557335
5.329866 0.57027383
5.3303661 0.56480594
5.3308662 0.55916157
5.3313663 0.55333265
5.3318664 0.5473864
5.3323665 0.54141718
5.3328666 0.53542405
5.3333667 0.52940565
5.3338668 0.52336065
5.3343669 0.51728768
5.334867 0.5111854
5.3353671 0.50505247
5.3358672 0.49888753
5.3363673 0.49268923
5.3368674 0.48645623
5.3373675 0.48018717
5.3378676 0.47388072
5.3383677 0.46753551
5.3388678 0.4611502
5.3393679 0.45472343
5.339868 0.44825375
5.3403681 0.44174011
5.3408682 0.43518715
5.3413683 0.42860069
5.3418684 0.4219865
5.3423685 0.41535038
5.3428686 0.4086981
5.3433687 0.40203547
5.3438688 0.39536828
5.3443689 0.38870231
5.344869 0.38204335
5.3453691 0.3753972
5.3458692 0.36876964
5.3463693 0.36216645
5.3468694 0.35559345
5.3473695 0.3490564
5.3478696 0.34256111
5.3483697 0.33611792
5.3488698 0.32974172
5.3493699 0.32343085
5.34987 0.31718273
5.3503701 0.31099478
5.3508702 0.30486444
5.3513703 0.29878911
5.3518704 0.29276622
5.3523705 0.28679319
5.3528706 0.28086744
5.3533707 0.27498639
5.3538708 0.26914746
5.3543709 0.26334806
5.354871 0.25758564
5.3553711 0.25185759
5.3558712 0.24616136
5.3563713 0.24049489
5.3568714 0.23493178
5.3573715 0.22952079
5.3578716 0.22425551
5.3583717 0.21912953
5.3588718 0.21413644
5.3593719 0.20926985
5.359872 0.20452332
5.3603721 0.19989046
5.3608722 0.19536486
5.3613723 0.19094011
5.3618724 0.18660981
5.3623725 0.18236753
5.3628726 0.17820688
5.3633727 0.17412144
5.3638728 0.17010482
5.3643729 0.16615058
5.364873 0.16226314
5.3653731 0.15850876
5.3658732 0.15489725
5.3663733 0.15142542
5.3668734 0.14809016
5.3673735 0.14488829
5.3678736 0.14181666
5.3683737 0.13887212
5.3688738 0.13605152
5.3693739 0.13335171
5.369874 0.13076951
5.3703741 0.1283018
5.3708742 0.1259454
5.3713743 0.12369717
5.3718744 0.12155395
5.3723745 0.11951258
5.3728746 0.11756993
5.3733747 0.11573865
5.3738748 0.11404304
5.3743749 0.11248232
5.374875 0.11105531
5.3753751 0.10976084
5.3758752 0.10859774
5.3763753 0.10756485
5.3768754 0.10666099
5.3773755 0.10588498
5.3778756 0.10523566
5.3783757 0.10471186
5.3788758 0.1043124
5.3793759 0.10403612
5.379876 0.10388184
5.3803761 0.1038484
5.3808762 0.10393462
5.3813763 0.10413961
5.3818764 0.10446878
5.3823765 0.10492493
5.3828766 0.10550853
5.3833767 0.10622003
5.3838768 0.10705991
5.3843769 0.10802858
5.384877 0.10912655
5.3853771 0.11035424
5.3858772 0.11171211
5.3863773 0.11320063
5.3868774 0.11482026
5.3873775 0.11657145
5.3878776 0.11845465
5.3883777 0.12047033
5.3888778 0.12261893
5.3893779 0.12490093
5.389878 0.12731118
5.3903781 0.12983099
5.3908782 0.13246121
5.3913783 0.13520462
5.3918784 0.13806399
5.3923785 0.14104206
5.3928786 0.14414162
5.3933787 0.14736541
5.3938788 0.15071621
5.3943789 0.15419678
5.394879 0.15780987
5.3953791 0.16155826
5.3958792 0.1654447
5.3963793 0.16947197
5.3968794 0.17364281
5.3973795 0.17796001
5.3978796 0.18242628
5.3983797 0.18699745
5.3988798 0.19163595
5.3993799 0.19634831
5.39988 0.20114104
5.4003801 0.20602066
5.4008802 0.21099368
5.4013803 0.21606661
5.4018804 0.22124597
5.4023805 0.22653829
5.4028806 0.23195006
5.4033807 0.23748782
5.4038808 0.24315806
5.4043809 0.24896731
5.404881 0.25492208
5.4053811 0.2610289
5.4058812 0.26729428
5.4063813 0.27371287
5.4068814 0.28018582
5.4073815 0.28669204
5.4078816 0.29323469
5.4083817 0.2998169
5.4088818 0.30644185
5.4093819 0.31311266
5.409882 0.31983251
5.4103821 0.32660455
5.4108822 0.3334319
5.4113823 0.34031774
5.4118824 0.34726522
5.4123825 0.35427747
5.4128826 0.36135766
5.4133827 0.36850893
5.4138828 0.37573444
5.4143829 0.38303735
5.414883 0.39041019
5.4153831 0.39782924
5.4158832 0.40528796
5.4163833 0.41278044
5.4168834 0.42030075
5.4173835 0.42784297
5.4178836 0.4354012
5.4183837 0.44296951
5.4188838 0.45054198
5.4193839 0.45811271
5.419884 0.46567577
5.4203841 0.47322524
5.4208842 0.48075521
5.4213843 0.48825977
5.4218844 0.49573298
5.4223845 0.50316894
5.4228846 0.51056185
5.4233847 0.51791259
5.4238848 0.52522414
5.4243849 0.53249769
5.424885 0.53973441
5.4253851 0.54693548
5.4258852 0.55410208
5.4263853 0.56123537
5.4268854 0.56833655
5.4273855 0.57540678
5.4278856 0.58244724
5.4283857 0.5894591
5.4288858 0.59644355
5.4293859 0.60340175
5.429886 0.61033489
5.4303861 0.61724414
5.4308862 0.62413068
5.4313863 0.63096597
5.4318864 0.63761846
5.4323865 0.64408027
5.4328866 0.65036062
5.4333867 0.65646872
5.4338868 0.6624138
5.4343869 0.66820506
5.434887 0.67385174
5.4353871 0.67936303
5.4358872 0.68474816
5.4363873 0.69001635
5.4368874 0.6951768
5.4373875 0.70023875
5.4378876 0.70521141
5.4383877 0.71010399
5.4388878 0.7149257
5.4393879 0.71968577
5.439888 0.72432892
5.4403881 0.72878458
5.4408882 0.73305586
5.4413883 0.73714603
5.4418884 0.74105835
5.4423885 0.74479609
5.4428886 0.74836248
5.4433887 0.75176081
5.4438888 0.75499432
5.4443889 0.75806627
5.444889 0.76097993
5.4453891 0.76373855
5.4458892 0.76634538
5.4463893 0.7688037
5.4468894 0.77111674
5.4473895 0.77328779
5.4478896 0.77532021
5.4483897 0.77721694
5.4488898 0.77897601
5.4493899 0.78059454
5.44989 0.78206965
5.4503901 0.78339847
5.4508902 0.78457811
5.4513903 0.78560572
5.4518904 0.7864784
5.4523905 0.7871933
5.4528906 0.78774752
5.4533907 0.78813819
5.4538908 0.78836244
5.4543909 0.78841741
5.454891 0.78830019
5.4553911 0.78800793
5.4558912 0.78753776
5.4563913 0.78691784
5.4568914 0.78622463
5.4573915 0.78545564
5.4578916 0.78460419
5.4583917 0.78366353
5.4588918 0.78262698
5.4593919 0.78148779
5.459892 0.78023927
5.4603921 0.77887468
5.4608922 0.77738731
5.4613923 0.77577045
5.4618924 0.77401738
5.4623925 0.77212139
5.4628926 0.77007574
5.4633927 0.76787374
5.4638928 0.76550864
5.4643929 0.76297495
5.464893 0.76036889
5.4653931 0.75774935
5.4658932 0.75510861
5.4663933 0.75243892
5.4668934 0.74973255
5.4673935 0.74698176
5.4678936 0.74417882
5.4683937 0.74131598
5.4688938 0.73838551
5.4693939 0.73537967
5.469894 0.73229072
5.4703941 0.72911094
5.4708942 0.72583258
5.4713943 0.7224479
5.4718944 0.71894917
5.4723945 0.71532865
5.4728946 0.71159549
5.4733947 0.70784495
5.4738948 0.70409318
5.4743949 0.70034013
5.474895 0.69658579
5.4753951 0.69283013
5.4758952 0.6890731
5.4763953 0.68531468
5.4768954 0.68155486
5.4773955 0.6777936
5.4778956 0.67403086
5.4783957 0.67026662
5.4788958 0.66650085
5.4793959 0.66273352
5.479896 0.6589646
5.4803961 0.65519407
5.4808962 0.65142189
5.4813963 0.6476472
5.4818964 0.64386899
5.4823965 0.64008774
5.4828966 0.63630394
5.4833967 0.63251807
5.4838968 0.6287306
5.4843969 0.62494205
5.484897 0.62115286
5.4853971 0.61736354
5.4858972 0.61357458
5.4863973 0.60978644
5.4868974 0.60599963
5.4873975 0.60221462
5.4878976 0.5984319
5.4883977 0.59465195
5.4888978 0.59087525
5.4893979 0.58710641
5.489898 0.58341884
5.4903981 0.57983454
5.4908982 0.57634703
5.4913983 0.57294985
5.4918984 0.56963653
5.4923985 0.5664006
5.4928986 0.56323561
5.4933987 0.56013506
5.4938988 0.55709252
5.4943989 0.55410151
5.494899 0.55115555
5.4953991 0.54824818
5.4958992 0.54537294
5.4963993 0.54252335
5.4968994 0.53969296
5.4973995 0.53687529
5.4978996 0.53409404
5.4983997 0.53144241
5.4988998 0.52892259
5.4993999 0.52652901
5.4999 0.52425607
5.5004001 0.52209818
5.5009002 0.52004977
5.5014003 0.51810526
5.5019004 0.51625905
5.5024005 0.51450556
5.5029006 0.51283922
5.5034007 0.51125443
5.5039008 0.50974562
5.5044009 0.50830718
5.504901 0.50693356
5.5054011 0.50561915
5.5059012 0.50435852
5.5064013 0.50320356
5.5069014 0.50219756
5.5074015 0.50133712
5.5079016 0.50061884
5.5084017 0.50003933
5.5089018 0.49959521
5.5094019 0.49928307
5.509902 0.49909953
5.5104021 0.49904117
5.5109022 0.49910462
5.5114023 0.49928648
5.5119024 0.49958336
5.5124025 0.49999185
5.5129026 0.50050858
5.5134027 0.50113013
5.5139028 0.50185312
5.5144029 0.50267824
5.514903 0.50363504
5.5154031 0.50473008
5.5159032 0.50596337
5.5164033 0.50733493
5.5169034 0.50884476
5.5174035 0.51049289
5.5179036 0.51227931
5.5184037 0.51420404
5.5189038 0.51626709
5.5194039 0.51846847
5.519904 0.5208082
5.5204041 0.52328628
5.5209042 0.52590273
5.5214043 0.52865755
5.5219044 0.53155077
5.5224045 0.53458239
5.5229046 0.53773817
5.5234047 0.54099346
5.5239048 0.54435161
5.5244049 0.54781667
5.524905 0.5513927
5.5254051 0.55508375
5.5259052 0.55889385
5.5264053 0.56282707
5.5269054 0.56688744
5.5274055 0.57107901
5.5279056 0.57540582
5.5284057 0.57987194
5.5289058 0.5844814
5.5294059 0.58923825
5.529906 0.59414655
5.5304061 0.59921033
5.5309062 0.6044308
5.5314063 0.60972751
5.5319064 0.61506758
5.5324065 0.62045843
5.5329066 0.62590748
5.5334067 0.63142217
5.5339068 0.63700991
5.5344069 0.64267812
5.534907 0.64843424
5.5354071 0.65428568
5.5359072 0.66023987
5.5364073 0.66630423
5.5369074 0.67248617
5.5374075 0.67879315
5.5379076 0.68523257
5.5384077 0.69181185
5.5389078 0.69853843
5.5394079 0.70539397
5.539908 0.71227656
5.5404081 0.71917583
5.5409082 0.72609294
5.5414083 0.73302906
5.5419084 0.73998534
5.5424085 0.74696294
5.5429086 0.75396301
5.5434087 0.76098672
5.5439088 0.76803522
5.5444089 0.77510967
5.544909 0.78221122
5.5454091 0.78934103
5.5459092 0.79650027
5.5464093 0.80369008
5.5469094 0.81091162
5.5474095 0.81816606
5.5479096 0.82545476
5.5484097 0.83277543
5.5489098 0.84012361
5.5494099 0.84749485
5.54991 0.85488467
5.5504101 0.86228864
5.5509102 0.86970229
5.5514103 0.87712116
5.5519104 0.88454081
5.5524105 0.89195676
5.5529106 0.89936457
5.5534107 0.90675981
5.5539108 0.91413792
5.5544109 0.92149452
5.554911 0.9288252
5.5554111 0.93612546
5.5559112 0.94338945
5.5564113 0.95060088
5.5569114 0.95775777
5.5574115 0.96486228
5.5579116 0.97191675
5.5584117 0.97892343
5.5589118 0.98588457
5.5594119 0.99280233
5.559912 0.99967914
5.5604121 1.0065172
5.5609122 1.0133186
5.5614123 1.0200858
5.5619124 1.0268211
5.5624125 1.0335265
5.5629126 1.0402044
5.5634127 1.0468571
5.5639128 1.0534869
5.5644129 1.0600635
5.564913 1.0665136
5.5654131 1.0728394
5.5659132 1.0790463
5.5664133 1.0851396
5.5669134 1.0911249
5.5674135 1.0970075
5.5679136 1.1027929
5.5684137 1.1084863
5.5689138 1.1140933
5.5694139 1.1196194
5.569914 1.1250699
5.5704141 1.1304502
5.5709142 1.1357658
5.5714143 1.1410221
5.5719144 1.1462244
5.5724145 1.1513775
5.5729146 1.1564344
5.5734147 1.161368
5.5739148 1.1661811
5.5744149 1.1708765
5.574915 1.175457
5.5754151 1.1799253
5.5759152 1.1842842
5.5764153 1.1885365
5.5769154 1.192685
5.5774155 1.1967322
5.5779156 1.2006813
5.5784157 1.2045348
5.5789158 1.2082955
5.5794159 1.2119664
5.579916 1.2155499
5.5804161 1.219049
5.5809162 1.2224613
5.5814163 1.2257612
5.5819164 1.228946
5.5824165 1.2320173
5.5829166 1.2349761
5.5834167 1.2378239
5.5839168 1.2405621
5.5844169 1.243192
5.584917 1.2457148
5.5854171 1.2481321
5.5859172 1.2504451
5.5864173 1.252655
5.5869174 1.2547633
5.5874175 1.2567715
5.5879176 1.2586807
5.5884177 1.2604923
5.5889178 1.2622076
5.5894179 1.2638195
5.589918 1.2653173
5.5904181 1.2667019
5.5909182 1.2679742
5.5914183 1.2691353
5.5919184 1.2701861
5.5924185 1.2711278
5.5929186 1.2719611
5.5934187 1.2726871
5.5939188 1.273307
5.5944189 1.2738214
5.594919 1.2742315
5.5954191 1.2745383
5.5959192 1.2747428
5.5964193 1.274846
5.5969194 1.2748487
5.5974195 1.274751
5.5979196 1.2745382
5.5984197 1.274206
5.5989198 1.2737549
5.5994199 1.2731859
5.59992 1.2724999
5.6004201 1.2716976
5.6009202 1.2707797
5.6014203 1.2697474
5.6019204 1.268601
5.6024205 1.2673417
5.6029206 1.2659703
5.6034207 1.2644874
5.6039208 1.262894
5.6044209 1.2611909
5.604921 1.2593787
5.6054211 1.2574585
5.6059212 1.2554272
5.6064213 1.2532738
5.6069214 1.2509971
5.6074215 1.2485968
5.6079216 1.2460726
5.6084217 1.2434242
5.6089218 1.2406511
5.6094219 1.2377531
5.609922 1.2347298
5.6104221 1.2315809
5.6109222 1.228306
5.6114223 1.2249048
5.6119224 1.221377
5.6124225 1.2177221
5.6129226 1.21394
5.6134227 1.2100302
5.6139228 1.2059925
5.6144229 1.2018425
5.614923 1.1975891
5.6154231 1.193229
5.6159232 1.1887583
5.6164233 1.1841736
5.6169234 1.1794711
5.6174235 1.1746472
5.6179236 1.1696982
5.6184237 1.1646206
5.6189238 1.1594107
5.6194239 1.1540648
5.619924 1.1485792
5.6204241 1.1429505
5.6209242 1.1371748
5.6214243 1.1312487
5.6219244 1.1251684
5.6224245 1.118944
5.6229246 1.1126649
5.6234247 1.1063402
5.6239248 1.0999606
5.6244249 1.0935168
5.624925 1.0869996
5.6254251 1.0803995
5.6259252 1.0737074
5.6264253 1.0669138
5.6269254 1.0600097
5.6274255 1.0529855
5.6279256 1.045832
5.6284257 1.0385401
5.6289258 1.0311002
5.6294259 1.0235031
5.629926 1.0157396
5.6304261 1.0078004
5.6309262 0.99973953
5.6314263 0.99166365
5.6319264 0.98357472
5.6324265 0.9754731
5.6329266 0.96735906
5.6334267 0.95923278
5.6339268 0.95109444
5.6344269 0.94294449
5.634927 0.93478293
5.6354271 0.92661021
5.6359272 0.91842642
5.6364273 0.91023192
5.6369274 0.9020268
5.6374275 0.89381147
5.6379276 0.8855861
5.6384277 0.87735093
5.6389278 0.86910569
5.6394279 0.86083897
5.639928 0.85254852
5.6404281 0.8442377
5.6409282 0.8359099
5.6414283 0.8275685
5.6419284 0.81921687
5.6424285 0.81085838
5.6429286 0.80249643
5.6434287 0.79413438
5.6439288 0.78577559
5.6444289 0.77742347
5.644929 0.76908137
5.6454291 0.76075268
5.6459292 0.75244078
5.6464293 0.74414903
5.6469294 0.73588082
5.6474295 0.72766501
5.6479296 0.71959586
5.6484297 0.71167485
5.6489298 0.70389403
5.6494299 0.69624545
5.64993 0.68872116
5.6504301 0.68131319
5.6509302 0.67401361
5.6514303 0.66681444
5.6519304 0.65970772
5.6524305 0.65268552
5.6529306 0.64573987
5.6534307 0.63886281
5.6539308 0.6320464
5.6544309 0.62528268
5.654931 0.61856368
5.6554311 0.61188148
5.6559312 0.60531866
5.6564313 0.59895502
5.6569314 0.59278477
5.6574315 0.58680209
5.6579316 0.5810012
5.6584317 0.57537629
5.6589318 0.56992155
5.6594319 0.56463121
5.659932 0.55949945
5.6604321 0.55452046
5.6609322 0.54968846
5.6614323 0.54499765
5.6619324 0.54044222
5.6624325 0.53601637
5.6629326 0.5317143
5.6634327 0.52753023
5.6639328 0.52346175
5.6644329 0.51953737
5.664933 0.51576596
5.6654331 0.51214897
5.6659332 0.50868788
5.6664333 0.50538412
5.6669334 0.50223917
5.6674335 0.49925448
5.6679336 0.49643153
5.6684337 0.49377176
5.6689338 0.49127665
5.6694339 0.48894764
5.669934 0.4867862
5.6704341 0.48479378
5.6709342 0.48297186
5.6714343 0.48132189
5.6719344 0.47984533
5.6724345 0.47851316
5.6729346 0.47726329
5.6734347 0.47609982
5.6739348 0.4750292
5.6744349 0.47405786
5.674935 0.47319225
5.6754351 0.47243881
5.6759352 0.47180399
5.6764353 0.47129421
5.6769354 0.47091591
5.6774355 0.47067556
5.6779356 0.47057957
5.6784357 0.4706344
5.6789358 0.47084648
5.6794359 0.47122224
5.679936 0.47176816
5.6804361 0.47248812
5.6809362 0.47327964
5.6814363 0.47409167
5.6819364 0.47493146
5.6824365 0.47580626
5.6829366 0.47672331
5.6834367 0.47768989
5.6839368 0.47871323
5.6844369 0.47980058
5.684937 0.48095921
5.6854371 0.48219635
5.6859372 0.48351926
5.6864373 0.48493518
5.6869374 0.48645139
5.6874375 0.48807511
5.6879376 0.48981362
5.6884377 0.49167414
5.6889378 0.49364362
5.6894379 0.49562897
5.689938 0.49761829
5.6904381 0.49961228
5.6909382 0.50161161
5.6914383 0.503617
5.6919384 0.50562912
5.6924385 0.50764867
5.6929386 0.50967636
5.6934387 0.51171287
5.6939388 0.51375888
5.6944389 0.5158151
5.694939 0.51788222
5.6954391 0.51996093
5.6959392 0.52205192
5.6964393 0.5241559
5.6969394 0.52627353
5.6974395 0.52840568
5.6979396 0.53055141
5.6984397 0.53270865
5.6989398 0.53487525
5.6994399 0.53704911
5.69994 0.53922812
5.7004401 0.54141016
5.7009402 0.54359311
5.7014403 0.54577485
5.7019404 0.54795329
5.7024405 0.55012631
5.7029406 0.55229177
5.7034407 0.55444758
5.7039408 0.55659162
5.7044409 0.55872177
5.704941 0.56083593
5.7054411 0.56293121
5.7059412 0.56499643
5.7064413 0.56702919
5.7069414 0.56903038
5.7074415 0.57100093
5.7079416 0.57294172
5.7084417 0.57485366
5.7089418 0.57673765
5.7094419 0.57859458
5.709942 0.58042538
5.7104421 0.58223093
5.7109422 0.58401214
5.7114423 0.58576991
5.7119424 0.58750515
5.7124425 0.58921875
5.7129426 0.59091161
5.7134427 0.59258464
5.7139428 0.5942364
5.7144429 0.59586077
5.714943 0.59745706
5.7154431 0.59902494
5.7159432 0.60056411
5.7164433 0.6020742
5.7169434 0.6035549
5.7174435 0.60500588
5.7179436 0.6064268
5.7184437 0.60781733
5.7189438 0.60917716
5.7194439 0.61050594
5.719944 0.61180333
5.7204441 0.61306903
5.7209442 0.61430269
5.7214443 0.61550398
5.7219444 0.61667272
5.7224445 0.61782421
5.7229446 0.61896786
5.7234447 0.6201023
5.7239448 0.62122611
5.7244449 0.62233788
5.724945 0.62343621
5.7254451 0.62451968
5.7259452 0.62558692
5.7264453 0.62663649
5.7269454 0.62766701
5.7274455 0.62867705
5.7279456 0.62966524
5.7284457 0.63063013
5.7289458 0.63157036
5.7294459 0.63248449
5.729946 0.63337113
5.7304461 0.6342318
5.7309462 0.63508394
5.7314463 0.63593126
5.7319464 0.63677443
5.7324465 0.63761414
5.7329466 0.63845106
5.7334467 0.63928589
5.7339468 0.6401193
5.7344469 0.64095197
5.734947 0.6417846
5.7354471 0.64261785
5.7359472 0.64345241
5.7364473 0.64428896
5.7369474 0.64512819
5.7374475 0.64597077
5.7379476 0.64681738
5.7384477 0.64766872
5.7389478 0.64852442
5.7394479 0.64938307
5.739948 0.65024457
5.7404481 0.65110885
5.7409482 0.65197584
5.7414483 0.65284545
5.7419484 0.6537176
5.7424485 0.65459223
5.7429486 0.65546924
5.7434487 0.65634859
5.7439488 0.65723017
5.7444489 0.6581139
5.744949 0.65899973
5.7454491 0.65988757
5.7459492 0.66077734
5.7464493 0.66166896
5.7469494 0.662564
5.7474495 0.66349403
5.7479496 0.66446924
5.7484497 0.66548698
5.7489498 0.6665446
5.7494499 0.66763944
5.74995 0.66876885
5.7504501 0.66993019
5.7509502 0.6711208
5.7514503 0.67233803
5.7519504 0.67357924
5.7524505 0.67484177
5.7529506 0.67612297
5.7534507 0.67742019
5.7539508 0.67873079
5.7544509 0.6800521
5.754951 0.68138148
5.7554511 0.6827278
5.7559512 0.68412815
5.7564513 0.68558396
5.7569514 0.68709339
5.7574515 0.68865461
5.7579516 0.69026577
5.7584517 0.69192505
5.7589518 0.6936306
5.7594519 0.6953806
5.759952 0.69717319
5.7604521 0.69900655
5.7609522 0.70087883
5.7614523 0.70278821
5.7619524 0.70473285
5.7624525 0.7067109
5.7629526 0.70872053
5.7634527 0.71075993
5.7639528 0.71283921
5.7644529 0.71496846
5.764953 0.71714826
5.7654531 0.71937918
5.7659532 0.7216618
5.7664533 0.72399671
5.7669534 0.72638446
5.7674535 0.72882565
5.7679536 0.73132085
5.7684537 0.73387062
5.7689538 0.73647556
5.7694539 0.73913623
5.769954 0.74185322
5.7704541 0.74462709
5.7709542 0.74745842
5.7714543 0.75034779
5.7719544 0.7532924
5.7724545 0.75626566
5.7729546 0.75926415
5.7734547 0.76229078
5.7739548 0.7653485
5.7744549 0.7684402
5.774955 0.77156881
5.7754551 0.77473726
5.7759552 0.77794847
5.7764553 0.78120536
5.7769554 0.78451085
5.7774555 0.78786787
5.7779556 0.79127932
5.7784557 0.79474813
5.7789558 0.79827724
5.7794559 0.80186955
5.779956 0.80552799
5.7804561 0.80923823
5.7809562 0.8129663
5.7814563 0.81670924
5.7819564 0.82046498
5.7824565 0.82423145
5.7829566 0.8280066
5.7834567 0.83178834
5.7839568 0.83557463
5.7844569 0.83936339
5.784957 0.84315256
5.7854571 0.84694007
5.7859572 0.85072385
5.7864573 0.85450184
5.7869574 0.85827197
5.7874575 0.86203217
5.7879576 0.86578039
5.7884577 0.86951465
5.7889578 0.87323716
5.7894579 0.8769498
5.789958 0.88065297
5.7904581 0.88434703
5.7909582 0.88803237
5.7914583 0.89170935
5.7919584 0.89537838
5.7924585 0.89903983
5.7929586 0.90269406
5.7934587 0.90634149
5.7939588 0.90998244
5.7944589 0.91361736
5.794959 0.91724661
5.7954591 0.92087046
5.7959592 0.92448945
5.7964593 0.92810394
5.7969594 0.9316881
5.7974595 0.93513222
5.7979596 0.93843162
5.7984597 0.94159485
5.7989598 0.94463073
5.7994599 0.94754781
5.79996 0.95035491
5.8004601 0.95306058
5.8009602 0.95567346
5.8014603 0.95820237
5.8019604 0.96065586
5.8024605 0.96304266
5.8029606 0.96537141
5.8034607 0.96765084
5.8039608 0.96988959
5.8044609 0.9720963
5.804961 0.9742797
5.8054611 0.97635969
5.8059612 0.97824492
5.8064613 0.97994205
5.8069614 0.98145819
5.8074615 0.98280018
5.8079616 0.98397504
5.8084617 0.98498979
5.8089618 0.98585118
5.8094619 0.98656641
5.809962 0.98714214
5.8104621 0.98758557
5.8109622 0.98790354
5.8114623 0.98810298
5.8119624 0.98819091
5.8124625 0.98817417
5.8129626 0.98805987
5.8134627 0.98784801
5.8139628 0.98746803
5.8144629 0.98690058
5.814963 0.98614746
5.8154631 0.98521038
5.8159632 0.98409132
5.8164633 0.9827919
5.8169634 0.9813141
5.8174635 0.97965954
5.8179636 0.97783011
5.8184637 0.97582752
5.8189638 0.97365375
5.8194639 0.97131033
5.819964 0.96879933
5.8204641 0.96612237
5.8209642 0.96328125
5.8214643 0.96027777
5.8219644 0.95712165
5.8224645 0.95383062
5.8229646 0.95040117
5.8234647 0.94682889
5.8239648 0.9431091
5.8244649 0.9392373
5.824965 0.93520899
5.8254651 0.93101967
5.8259652 0.92666484
5.8264653 0.92213982
5.8269654 0.9174402
5.8274655 0.91256139
5.8279656 0.90749889
5.8284657 0.9022482
5.8289658 0.89680469
5.8294659 0.89116393
5.829966 0.88532273
5.8304661 0.87937396
5.8309662 0.87336905
5.8314663 0.86729846
5.8319664 0.86115268
5.8324665 0.85492216
5.8329666 0.84859736
5.8334667 0.84216876
5.8339668 0.83562683
5.8344669 0.82896203
5.834967 0.82216482
5.8354671 0.81522568
5.8359672 0.80813506
5.8364673 0.80088345
5.8369674 0.7934613
5.8374675 0.78585909
5.8379676 0.77806728
5.8384677 0.77010147
5.8389678 0.76209508
5.8394679 0.75406803
5.839968 0.746019
5.8404681 0.73794668
5.8409682 0.72984976
5.8414683 0.72172693
5.8419684 0.71357685
5.8424685 0.70539824
5.8429686 0.69718976
5.8434687 0.68895011
5.8439688 0.68067797
5.8444689 0.67237203
5.844969 0.66403098
5.8454691 0.65565349
5.8459692 0.64723828
5.8464693 0.63878399
5.8469694 0.63028797
5.8474695 0.62175115
5.8479696 0.61317914
5.8484697 0.60457757
5.8489698 0.59595207
5.8494699 0.58730831
5.84997 0.57865192
5.8504701 0.56998852
5.8509702 0.56132377
5.8514703 0.55266331
5.8519704 0.54401275
5.8524705 0.53537776
5.8529706 0.52676397
5.8534707 0.51817702
5.8539708 0.50962254
5.8544709 0.50110619
5.854971 0.49263494
5.8554711 0.48423436
5.8559712 0.4759098
5.8564713 0.46765791
5.8569714 0.45947532
5.8574715 0.45135868
5.8579716 0.44330464
5.8584717 0.43530983
5.8589718 0.4273709
5.8594719 0.41948451
5.859972 0.41164728
5.8604721 0.40385588
5.8609722 0.39610692
5.8614723 0.38839706
5.8619724 0.38072295
5.8624725 0.37308123
5.8629726 0.36546854
5.8634727 0.35791637
5.8639728 0.35052791
5.8644729 0.3433037
5.864973 0.33623641
5.8654731 0.32931872
5.8659732 0.32254332
5.8664733 0.3159029
5.8669734 0.30939013
5.8674735 0.30299771
5.8679736 0.29671832
5.8684737 0.29054463
5.8689738 0.28446935
5.8694739 0.27848514
5.869974 0.27258468
5.8704741 0.26676068
5.8709742 0.26100582
5.8714743 0.25531304
5.8719744 0.24974236
5.8724745 0.24434098
5.8729746 0.23910481
5.8734747 0.23402978
5.8739748 0.2291118
5.8744749 0.22434682
5.874975 0.21973074
5.8754751 0.2152595
5.8759752 0.21092901
5.8764753 0.2067352
5.8769754 0.20267401
5.8774755 0.19874133
5.8779756 0.19493311
5.8784757 0.19124526
5.8789758 0.18767371
5.8794759 0.18421439
5.879976 0.18086907
5.8804761 0.17767751
5.8809762 0.17464677
5.8814763 0.17177543
5.8819764 0.16906206
5.8824765 0.16650522
5.8829766 0.16410349
5.8834767 0.16185544
5.8839768 0.15975965
5.8844769 0.15781468
5.884977 0.1560191
5.8854771 0.15437151
5.8859772 0.15287045
5.8864773 0.15151451
5.8869774 0.15030225
5.8874775 0.14923226
5.8879776 0.14830309
5.8884777 0.1475153
5.8889778 0.14687246
5.8894779 0.14637575
5.889978 0.1460263
5.8904781 0.14582525
5.8909782 0.14577374
5.8914783 0.14587288
5.8919784 0.14612381
5.8924785 0.14652767
5.8929786 0.14708557
5.8934787 0.14779866
5.8939788 0.14866806
5.8944789 0.1496949
5.894979 0.15088032
5.8954791 0.15222545
5.8959792 0.15373141
5.8964793 0.15539795
5.8969794 0.15719045
5.8974795 0.15909685
5.8979796 0.16112161
5.8984797 0.16326919
5.8989798 0.16554405
5.8994799 0.16795066
5.89998 0.17049346
5.9004801 0.17317694
5.9009802 0.17600555
5.9014803 0.17898376
5.9019804 0.18211601
5.9024805 0.18540679
5.9029806 0.18886055
5.9034807 0.19248174
5.9039808 0.19627484
5.9044809 0.20024431
5.904981 0.20436899
5.9054811 0.20855441
5.9059812 0.21279922
5.9064813 0.21711251
5.9069814 0.22150335
5.9074815 0.22598081
5.9079816 0.23055398
5.9084817 0.23523194
5.9089818 0.24002375
5.9094819 0.24493852
5.909982 0.2499853
5.9104821 0.25517318
5.9109822 0.26051123
5.9114823 0.26600854
5.9119824 0.27167417
5.9124825 0.27751721
5.9129826 0.28354676
5.9134827 0.28968582
5.9139828 0.29585148
5.9144829 0.3020443
5.914983 0.30826483
5.9154831 0.31451361
5.9159832 0.32079121
5.9164833 0.32709818
5.9169834 0.33343505
5.9174835 0.3398024
5.9179836 0.34620076
5.9184837 0.35263068
5.9189838 0.35909274
5.9194839 0.36558746
5.919984 0.3721154
5.9204841 0.37867713
5.9209842 0.38527319
5.9214843 0.39190549
5.9219844 0.39858596
5.9224845 0.40531197
5.9229846 0.412077
5.9234847 0.41887455
5.9239848 0.42569811
5.9244849 0.43254115
5.924985 0.43939715
5.9254851 0.44625963
5.9259852 0.45312203
5.9264853 0.45997785
5.9269854 0.46682059
5.9274855 0.47364372
5.9279856 0.48044072
5.9284857 0.48720509
5.9289858 0.49393031
5.9294859 0.50060984
5.929986 0.50722196
5.9304861 0.51373132
5.9309862 0.52014098
5.9314863 0.52645546
5.9319864 0.53267925
5.9324865 0.53881687
5.9329866 0.54487282
5.9334867 0.55085161
5.9339868 0.55675773
5.9344869 0.5625957
5.934987 0.56837001
5.9354871 0.57408519
5.9359872 0.57974572
5.9364873 0.58535611
5.9369874 0.59092088
5.9374875 0.59644452
5.9379876 0.60192916
5.9384877 0.60726119
5.9389878 0.61238123
5.9394879 0.61729649
5.939988 0.62201416
5.9404881 0.62654141
5.9409882 0.63088545
5.9414883 0.63505345
5.9419884 0.63905262
5.9424885 0.64289014
5.9429886 0.6465732
5.9434887 0.65010899
5.9439888 0.65350469
5.9444889 0.6567675
5.944989 0.65990462
5.9454891 0.66292321
5.9459892 0.66583048
5.9464893 0.66862463
5.9469894 0.67126401
5.9474895 0.67374037
5.9479896 0.67605127
5.9484897 0.67819432
5.9489898 0.68016708
5.9494899 0.68196716
5.94999 0.68359213
5.9504901 0.68503959
5.9509902 0.68630711
5.9514903 0.68739229
5.9519904 0.6882927
5.9524905 0.68900595
5.9529906 0.68952961
5.9534907 0.68986127
5.9539908 0.68999851
5.9544909 0.68993892
5.954991 0.68974691
5.9554911 0.68950117
5.9559912 0.68919052
5.9564913 0.68880347
5.9569914 0.68832849
5.9574915 0.68775406
5.9579916 0.68706867
5.9584917 0.6862608
5.9589918 0.68531894
5.9594919 0.68423156
5.959992 0.68298716
5.9604921 0.6815742
5.9609922 0.67998119
5.9614923 0.6781966
5.9619924 0.67620892
5.9624925 0.67400662
5.9629926 0.67158968
5.9634927 0.66911201
5.9639928 0.66662511
5.9644929 0.66412902
5.964993 0.66162378
5.9654931 0.65910944
5.9659932 0.65658605
5.9664933 0.65405363
5.9669934 0.65151226
5.9674935 0.64896197
5.9679936 0.64640279
5.9684937 0.64383477
5.9689938 0.64125796
5.9694939 0.63867242
5.969994 0.63607816
5.9704941 0.63347524
5.9709942 0.63086372
5.9714943 0.62824036
5.9719944 0.62559729
5.9724945 0.62293674
5.9729946 0.6202615
5.9734947 0.61757437
5.9739948 0.61487816
5.9744949 0.61217569
5.974995 0.60946975
5.9754951 0.60676315
5.9759952 0.6040587
5.9764953 0.6013592
5.9769954 0.59866747
5.9774955 0.5959863
5.9779956 0.5933185
5.9784957 0.59066689
5.9789958 0.58803426
5.9794959 0.58542407
5.979996 0.58292351
5.9804961 0.58058683
5.9809962 0.57840609
5.9814963 0.57637331
5.9819964 0.57448056
5.9824965 0.57271987
5.9829966 0.5710833
5.9834967 0.56956288
5.9839968 0.56815067
5.9844969 0.5668387
5.984997 0.56561903
5.9854971 0.5644837
5.9859972 0.56342476
5.9864973 0.56243425
5.9869974 0.5615042
5.9874975 0.56062669
5.9879976 0.55980644
5.9884977 0.55912088
5.9889978 0.55858337
5.9894979 0.55819263
5.989998 0.55794732
5.9904981 0.55784615
5.9909982 0.55788779
5.9914983 0.55807093
5.9919984 0.55839425
5.9924985 0.55885646
5.9929986 0.55945621
5.9934987 0.56019221
5.9939988 0.56106314
5.9944989 0.56206769
5.994999 0.56320454
5.9954991 0.56447238
5.9959992 0.56586989
5.9964993 0.56737056
5.9969994 0.56893648
5.9974995 0.57057386
5.9979996 0.57228954
5.9984997 0.57409037
5.9989998 0.57598317
5.9994999 0.57797479
6 0.58007207
