# Supplementary material for: Structural motifs of gold cluster anions with 17 to 69 atoms
Source: Nat Commun. 2026 Apr 10;17:5099. doi: 10.1038/s41467-026-71649-9 (PMC13246909; doi:10.1038/s41467-026-71649-9)
Supplement: Supplementary file 5 — Source Data [file 41467_2026_71649_MOESM5_ESM.zip › SupplementaryFigure2/19_th_TPSS.dat]

11.56 0
11.555898 0
11.551796 0
11.547694 0
11.543592 0
11.53949 0
11.535388 0
11.531286 0
11.527184 0
11.523082 0
11.518979 0
11.514877 0
11.510775 0
11.506673 0
11.502571 0
11.498469 0
11.494367 0
11.490265 0
11.486163 0
11.482061 0
11.477959 0
11.473857 0
11.469755 0
11.465653 0
11.461551 0
11.457449 0
11.453347 0
11.449245 0
11.445143 0
11.441041 0
11.436938 0
11.432836 0
11.428734 0
11.424632 0
11.42053 0
11.416428 0
11.412326 0
11.408224 0
11.404122 0
11.40002 0
11.395918 0
11.391816 0
11.387714 0
11.383612 0
11.37951 0
11.375408 0
11.371306 0
11.367204 0
11.363102 0
11.358999 0
11.354897 0
11.350795 0
11.346693 0
11.342591 0
11.338489 0
11.334387 0
11.330285 0
11.326183 0
11.322081 0
11.317979 0
11.313877 0
11.309775 0
11.305673 0
11.301571 0
11.297469 0
11.293367 0
11.289265 0
11.285163 0
11.281061 0
11.276958 0
11.272856 0
11.268754 0
11.264652 0
11.26055 0
11.256448 0
11.252346 0
11.248244 0
11.244142 0
11.24004 0
11.235938 0
11.231836 0
11.227734 0
11.223632 0
11.21953 0
11.215428 0
11.211326 0
11.207224 0
11.203122 0
11.19902 0
11.194917 0
11.190815 0
11.186713 0
11.182611 0
11.178509 0
11.174407 0
11.170305 0
11.166203 0
11.162101 5.9049e-09
11.157999 1.77147e-08
11.153897 3.54294e-08
11.149795 8.26686e-08
11.145693 1.77147e-07
11.141591 3.838185e-07
11.137489 8.148762e-07
11.133387 1.6828965e-06
11.129285 3.4071273e-06
11.125183 6.7552056e-06
11.121081 1.3114783e-05
11.116978 2.4942298e-05
11.112876 4.6442039e-05
11.108774 8.4676266e-05
11.104672 0.00015117134
11.10057 0.00026426789
11.096468 0.00045235667
11.092366 0.00075819506
11.088264 0.0012443691
11.084162 0.0019997771
11.08006 0.0031468806
11.075958 0.0048488972
11.071856 0.0073159644
11.067754 0.0108085
11.063652 0.015635963
11.05955 0.022148748
11.055448 0.030721252
11.051346 0.041724773
11.047244 0.055489951
11.043142 0.072260346
11.03904 0.092140603
11.034937 0.1150449
11.030835 0.14065299
11.026733 0.16838209
11.022631 0.19738227
11.018529 0.22656128
11.014427 0.25464113
11.010325 0.28024426
11.006223 0.30200227
11.002121 0.31867573
10.998019 0.3292707
10.993917 0.33313672
10.989815 0.33003289
10.985713 0.32015276
10.981611 0.30410432
10.977509 0.28284808
10.973407 0.25760198
10.969305 0.22972617
10.965203 0.20060283
10.961101 0.17152559
10.956998 0.14361048
10.952896 0.11773583
10.948794 0.094514066
10.944692 0.074293291
10.94059 0.057183146
10.936488 0.043097468
10.932386 0.031805398
10.928284 0.022983447
10.924182 0.016262785
10.92008 0.011267819
10.915978 0.007644519
10.911876 0.0050783852
10.907774 0.0033034432
10.903672 0.0021041344
10.89957 0.0013123345
10.895468 0.00080146027
10.891366 0.00047927121
10.887264 0.00028064218
10.883162 0.00016090853
10.87906 9.0339065e-05
10.874957 4.9666114e-05
10.870855 2.6737387e-05
10.866753 1.4089091e-05
10.862651 7.2748368e-06
10.858549 3.6728478e-06
10.854447 1.8187092e-06
10.850345 8.798301e-07
10.846243 4.192479e-07
10.842141 1.948617e-07
10.838039 8.85735e-08
10.833937 4.13343e-08
10.829835 1.77147e-08
10.825733 5.9049e-09
10.821631 5.9049e-09
10.817529 0
10.813427 0
10.809325 0
10.805223 0
10.801121 0
10.797019 0
10.792916 0
10.788814 0
10.784712 0
10.78061 0
10.776508 0
10.772406 0
10.768304 0
10.764202 0
10.7601 0
10.755998 0
10.751896 0
10.747794 0
10.743692 0
10.73959 0
10.735488 0
10.731386 0
10.727284 0
10.723182 0
10.71908 0
10.714977 0
10.710875 0
10.706773 0
10.702671 0
10.698569 0
10.694467 0
10.690365 0
10.686263 0
10.682161 0
10.678059 0
10.673957 0
10.669855 0
10.665753 0
10.661651 0
10.657549 0
10.653447 0
10.649345 0
10.645243 0
10.641141 0
10.637039 0
10.632936 0
10.628834 0
10.624732 0
10.62063 0
10.616528 0
10.612426 0
10.608324 0
10.604222 0
10.60012 0
10.596018 0
10.591916 0
10.587814 0
10.583712 0
10.57961 0
10.575508 0
10.571406 0
10.567304 0
10.563202 0
10.5591 0
10.554997 0
10.550895 0
10.546793 0
10.542691 0
10.538589 0
10.534487 0
10.530385 0
10.526283 0
10.522181 0
10.518079 0
10.513977 0
10.509875 0
10.505773 0
10.501671 0
10.497569 0
10.493467 0
10.489365 0
10.485263 0
10.481161 0
10.477059 0
10.472956 0
10.468854 0
10.464752 0
10.46065 0
10.456548 0
10.452446 0
10.448344 0
10.444242 0
10.44014 0
10.436038 0
10.431936 0
10.427834 0
10.423732 0
10.41963 0
10.415528 0
10.411426 0
10.407324 0
10.403222 0
10.39912 0
10.395018 0
10.390915 0
10.386813 0
10.382711 0
10.378609 0
10.374507 0
10.370405 0
10.366303 0
10.362201 0
10.358099 0
10.353997 0
10.349895 0
10.345793 0
10.341691 0
10.337589 0
10.333487 0
10.329385 0
10.325283 0
10.321181 0
10.317079 0
10.312976 0
10.308874 0
10.304772 0
10.30067 0
10.296568 0
10.292466 0
10.288364 0
10.284262 0
10.28016 0
10.276058 0
10.271956 0
10.267854 0
10.263752 0
10.25965 0
10.255548 0
10.251446 5.9049e-09
10.247344 1.18098e-08
10.243242 2.36196e-08
10.23914 5.9049e-08
10.235038 1.299078e-07
10.230935 2.834352e-07
10.226833 6.082047e-07
10.222731 1.2636486e-06
10.218629 2.5863462e-06
10.214527 5.1845022e-06
10.210425 1.0162333e-05
10.206323 1.9515695e-05
10.202221 3.6704858e-05
10.198119 6.7611105e-05
10.194017 0.00012197752
10.189915 0.00021555837
10.185813 0.00037311882
10.181711 0.00063263918
10.177609 0.0010507888
10.173507 0.0017098169
10.169405 0.0027257491
10.165303 0.0042575156
10.161201 0.0065162225
10.157099 0.0097733535
10.152996 0.014366273
10.148894 0.020698818
10.144792 0.029234941
10.14069 0.040483061
10.136588 0.054969771
10.132486 0.073202331
10.128384 0.095620939
10.124282 0.12254363
10.12018 0.15410838
10.116078 0.19021856
10.111976 0.23049875
10.107874 0.27426815
10.103772 0.32053732
10.09967 0.36803254
10.095568 0.4152488
10.091466 0.46052961
10.087364 0.50216828
10.083262 0.53852344
10.07916 0.56813867
10.075058 0.58985648
10.070955 0.60291596
10.066853 0.60702513
10.062751 0.60240018
10.058649 0.58976658
10.054547 0.57031929
10.050445 0.54564283
10.046343 0.51759538
10.042241 0.48816467
10.038139 0.45930684
10.034037 0.43278263
10.029935 0.41000668
10.025833 0.39192587
10.021731 0.37894109
10.017629 0.37088252
10.013527 0.36704305
10.009425 0.36626761
10.005323 0.36708902
10.001221 0.36789496
9.997119 0.36710622
9.993017 0.36334494
9.988914 0.35557289
9.984812 0.34318439
9.98071 0.32604485
9.976608 0.30447378
9.972506 0.27917874
9.968404 0.25115249
9.964302 0.22154996
9.9602 0.19156216
9.956098 0.16230285
9.951996 0.13471973
9.947894 0.10953702
9.943792 0.087230732
9.93969 0.068033766
9.935588 0.051964006
9.931486 0.038867563
9.927384 0.028468639
9.923282 0.020418908
9.91918 0.014340971
9.915078 0.0098628068
9.910975 0.0066419496
9.906873 0.004379871
9.902771 0.0028281105
9.898669 0.0017881336
9.894567 0.0011070566
9.890465 0.00067113322
9.886363 0.00039839179
9.882261 0.00023156656
9.878159 0.00013180327
9.874057 7.3456956e-05
9.869955 4.0088366e-05
9.865853 2.1428882e-05
9.861751 1.123112e-05
9.857649 5.7927069e-06
9.853547 2.9878794e-06
9.849445 1.653372e-06
9.845343 1.1868849e-06
9.841241 1.3758417e-06
9.837139 2.3206257e-06
9.833037 4.428675e-06
9.828934 8.6152491e-06
9.824832 1.6563245e-05
9.82073 3.1242826e-05
9.816628 5.7726302e-05
9.812526 0.00010445178
9.808424 0.00018507728
9.804322 0.00032111437
9.80022 0.000545536
9.796118 0.00090752408
9.792016 0.001478274
9.787914 0.002357862
9.783812 0.0036825318
9.77971 0.0056317039
9.775608 0.008433325
9.771506 0.012365817
9.767404 0.017754647
9.763302 0.02496127
9.7592 0.034362644
9.755098 0.046320333
9.750995 0.061139535
9.746893 0.079020145
9.742791 0.10000433
9.738689 0.12392674
9.734587 0.15037532
9.730485 0.17867071
9.726383 0.20787173
9.722281 0.2368115
9.718179 0.26416508
9.714077 0.28854484
9.709975 0.30861463
9.705873 0.32321015
9.701771 0.33145059
9.697669 0.33282655
9.693567 0.32725223
9.689465 0.31507432
9.685363 0.2970364
9.681261 0.27420403
9.677159 0.24786099
9.673057 0.21939091
9.668954 0.19015959
9.664852 0.16141201
9.66075 0.13419459
9.656648 0.10930904
9.652546 0.087298756
9.648444 0.068465013
9.644342 0.052906705
9.64024 0.040575928
9.636138 0.031341308
9.632036 0.025051763
9.627934 0.021594727
9.623832 0.020944184
9.61973 0.02319512
9.615628 0.028581741
9.611526 0.037477261
9.607424 0.050373403
9.603322 0.067838361
9.59922 0.090453254
9.595118 0.11872903
9.591016 0.15300874
9.586913 0.19336335
9.582811 0.23949281
9.578709 0.29064629
9.574607 0.34557677
9.570505 0.40254314
9.566403 0.45936929
9.562301 0.51356249
9.558199 0.56248551
9.554097 0.60356774
9.549995 0.6345335
9.545893 0.65362126
9.541791 0.65976655
9.537689 0.65272564
9.533587 0.63312484
9.529485 0.60243009
9.525383 0.56284339
9.521281 0.51714132
9.517179 0.46847758
9.513077 0.42017335
9.508974 0.37551685
9.504872 0.33758709
9.50077 0.30910949
9.496668 0.29234266
9.492566 0.28899015
9.488464 0.30012858
9.484362 0.32614496
9.48026 0.36668105
9.476158 0.42058923
9.472056 0.48591162
9.467954 0.55989842
9.463852 0.6390825
9.45975 0.71942314
9.455648 0.79652274
9.451546 0.86590844
9.447444 0.92335726
9.443342 0.96523207
9.43924 0.98878897
9.435138 0.99241622
9.431036 0.97577161
9.426933 0.93979801
9.422831 0.8866138
9.418729 0.81929223
9.414627 0.74155965
9.410525 0.65745217
9.406423 0.57097398
9.402321 0.48579716
9.398219 0.40503319
9.394117 0.33109385
9.390015 0.2656449
9.385913 0.20964356
9.381811 0.16344141
9.377709 0.12692891
9.373607 0.099696714
9.369505 0.081191005
9.365403 0.070844646
9.361301 0.068171533
9.357199 0.07281732
9.353097 0.084565094
9.348994 0.10329925
9.344892 0.12893468
9.34079 0.16132177
9.336688 0.20014031
9.332586 0.24479708
9.328484 0.29434289
9.324382 0.34742355
9.32028 0.40227675
9.316178 0.45678213
9.312076 0.50856508
9.307974 0.55514774
9.303872 0.59413309
9.29977 0.62340202
9.295668 0.64129988
9.291566 0.64678892
9.287464 0.63954644
9.283362 0.61999542
9.27926 0.58926332
9.275158 0.54907458
9.271056 0.50159073
9.266953 0.44921878
9.262851 0.39441133
9.258749 0.33948115
9.254647 0.28644908
9.250545 0.23693783
9.246443 0.19211685
9.242341 0.15269636
9.238239 0.11896288
9.234137 0.090844914
9.230035 0.067995862
9.225933 0.049881903
9.221831 0.035864751
9.217729 0.025272157
9.213627 0.017452269
9.209525 0.011810869
9.205423 0.0078328026
9.201321 0.0050903072
9.197219 0.0032415067
9.193117 0.0020226113
9.189015 0.0012365923
9.184912 0.00074075199
9.18081 0.00043475417
9.176708 0.00024998985
9.172606 0.00014083187
9.168504 7.7726199e-05
9.164402 4.2025173e-05
9.1603 2.2267378e-05
9.156198 1.1567699e-05
9.152096 5.9167098e-06
9.147994 3.0292137e-06
9.143892 1.6592769e-06
9.13979 1.18098e-06
9.135688 1.3640319e-06
9.131586 2.2970061e-06
9.127484 4.3873407e-06
9.123382 8.5384854e-06
9.11928 1.6415622e-05
9.115178 3.09712e-05
9.111076 5.7248005e-05
9.106973 0.00010361328
9.102871 0.00018364829
9.098769 0.00031871698
9.094667 0.00054162695
9.090565 0.0009012767
9.086463 0.001468525
9.082361 0.0023429876
9.078259 0.0036603589
9.074157 0.0055994218
9.070055 0.0083874085
9.065953 0.012302056
9.061851 0.017668234
9.057749 0.024846993
9.053647 0.034215258
9.049545 0.046135078
9.045443 0.060912722
9.041341 0.078749919
9.037239 0.099691376
9.033137 0.12357494
9.029035 0.14999218
9.024932 0.17826749
9.02083 0.20746319
9.016728 0.23641515
9.012626 0.26380009
9.008524 0.28823049
9.004422 0.30836867
9.00032 0.32304717
8.996218 0.33138054
8.992116 0.33285371
8.988014 0.32737474
8.983912 0.31528426
8.97981 0.29732045
8.975708 0.27454442
8.971606 0.2482366
8.967504 0.21977808
8.963402 0.19053216
8.9593 0.16174006
8.955198 0.13444117
8.951096 0.10942396
8.946993 0.087208382
8.942891 0.068056588
8.938789 0.052005559
8.934687 0.038913557
8.930585 0.028512471
8.926483 0.020458908
8.922381 0.01437904
8.918279 0.0099041293
8.914177 0.0066958141
8.910075 0.0044617779
8.905973 0.0029635276
8.901871 0.0020184483
8.897769 0.0014986223
8.893667 0.001328325
8.889565 0.0014819055
8.885463 0.0019829953
8.881361 0.0029054706
8.877259 0.0043758852
8.873157 0.0065764761
8.869055 0.0097472893
8.864952 0.014185501
8.86085 0.020239765
8.856748 0.028297568
8.852646 0.038763962
8.848544 0.052031203
8.844442 0.068440165
8.84034 0.088236454
8.836238 0.11152576
8.832136 0.13823479
8.828034 0.16808469
8.823932 0.20058354
8.81983 0.23504258
8.815728 0.27061777
8.811626 0.30637402
8.807524 0.34136539
8.803422 0.37472074
8.79932 0.4057225
8.795218 0.43386655
8.791116 0.45889348
8.787014 0.48078666
8.782911 0.49973784
8.778809 0.51608688
8.774707 0.53024633
8.770605 0.54262385
8.766503 0.55355458
8.762401 0.56325312
8.758299 0.57179016
8.754197 0.57909447
8.750095 0.58497698
8.745993 0.58917134
8.741891 0.59138469
8.737789 0.59135283
8.733687 0.58889519
8.729585 0.58396578
8.725483 0.57669676
8.721381 0.56743058
8.717279 0.55673604
8.713177 0.54540314
8.709075 0.53441233
8.704972 0.52487627
8.70087 0.51795555
8.696768 0.51475489
8.692666 0.51621053
8.688564 0.52298269
8.684462 0.53536794
8.68036 0.55324427
8.676258 0.57605754
8.672156 0.60285163
8.668054 0.63233833
8.663952 0.66299692
8.65985 0.69318995
8.655748 0.72128026
8.651646 0.74573617
8.647544 0.765215
8.643442 0.77862062
8.63934 0.78513544
8.635238 0.78423142
8.631136 0.77566735
8.627034 0.75947989
8.622931 0.73597451
8.618829 0.7057197
8.614727 0.66954468
8.610625 0.62853754
8.606523 0.58403919
8.602421 0.53762717
8.598319 0.49108455
8.594217 0.44635032
8.590115 0.40545042
8.586013 0.37041039
8.581911 0.34315333
8.577809 0.3253882
8.573707 0.31849499
8.569605 0.32341438
8.565503 0.34055052
8.561401 0.36969581
8.557299 0.40998729
8.553197 0.45990302
8.549095 0.51730503
8.544992 0.57953174
8.54089 0.64353794
8.536788 0.70607433
8.532686 0.76389338
8.528584 0.81396353
8.524482 0.85367168
8.52038 0.8809947
8.516278 0.89462393
8.512176 0.89403288
8.508074 0.87948475
8.503972 0.85198368
8.49987 0.81317885
8.495768 0.76523407
8.491666 0.71067652
8.487564 0.65223742
8.483462 0.59269505
8.47936 0.53472782
8.475258 0.48078282
8.471156 0.43296342
8.467054 0.39293902
8.462951 0.36187954
8.458849 0.34041795
8.454747 0.32864326
8.450645 0.3261259
8.446543 0.33197513
8.442441 0.34492552
8.438339 0.36344627
8.434237 0.38586372
8.430135 0.41048592
8.426033 0.43571681
8.421931 0.46014946
8.417829 0.48263063
8.413727 0.50229368
8.409625 0.51856165
8.405523 0.53112674
8.401421 0.53991495
8.397319 0.54504518
8.393217 0.5467902
8.389115 0.54554342
8.385013 0.54179134
8.38091 0.53608862
8.376808 0.52903083
8.372706 0.52122125
8.368604 0.51323096
8.364502 0.50555557
8.3604 0.49857626
8.356298 0.49253475
8.352196 0.48753186
8.348094 0.4835557
8.343992 0.48053968
8.33989 0.47844318
8.335788 0.47734139
8.331686 0.47750576
8.327584 0.47945616
8.323482 0.48396866
8.31938 0.49202975
8.315278 0.50473715
8.311176 0.52315717
8.307074 0.54815752
8.302971 0.58023992
8.298869 0.61939857
8.294767 0.66502792
8.290665 0.71589643
8.286563 0.77019343
8.282461 0.82564602
8.278359 0.8796924
8.274257 0.92969048
8.270155 0.97313574
8.266053 1.0078619
8.261951 1.0322009
8.257849 1.0450859
8.253747 1.0460893
8.249645 1.0353975
8.245543 1.0137338
8.241441 0.98224482
8.237339 0.94237312
8.233237 0.89573295
8.229135 0.84400661
8.225033 0.78886958
8.22093 0.73194596
8.216828 0.67478862
8.212726 0.61887331
8.208624 0.56559387
8.204522 0.51624703
8.20042 0.47199912
8.196318 0.43383353
8.192216 0.40248385
8.188114 0.37836384
8.184012 0.36150854
8.17991 0.35154179
8.175808 0.34768269
8.171706 0.34879859
8.167604 0.35350456
8.163502 0.36030209
8.1594 0.36774188
8.155298 0.37459105
8.151196 0.37998197
8.147094 0.38352147
8.142991 0.385343
8.138889 0.3860917
8.134787 0.3868408
8.130685 0.38894742
8.126583 0.39386413
8.122481 0.40292928
8.118379 0.41716249
8.114277 0.43709205
8.110175 0.46263757
8.106073 0.49306474
8.101971 0.5270204
8.097869 0.5626459
8.093767 0.59775672
8.089665 0.63006705
8.085563 0.65743187
8.081461 0.67807565
8.077359 0.690778
8.073257 0.6949919
8.069155 0.6908787
8.065053 0.67925589
8.06095 0.6614656
8.056848 0.63918339
8.052746 0.61419529
8.048644 0.58817544
8.044542 0.56249612
8.04044 0.53809627
8.036338 0.51542516
8.032236 0.49446604
8.028134 0.47483207
8.024032 0.45591663
8.01993 0.43707237
8.015828 0.41779093
8.011726 0.39785639
8.007624 0.37745131
8.003522 0.35720238
7.99942 0.33816162
7.995318 0.32172818
7.991216 0.30952243
7.987114 0.303229
7.983012 0.30442694
7.978909 0.3144254
7.974807 0.33412088
7.970705 0.36388944
7.966603 0.40352347
7.962501 0.45221885
7.958399 0.50861426
7.954297 0.57088008
7.950195 0.63684964
7.946093 0.70418131
7.941991 0.77053576
7.937889 0.83375013
7.933787 0.89198992
7.929685 0.94386092
7.925583 0.98846795
7.921481 1.0254135
7.917379 1.0547376
7.913277 1.0768097
7.909175 1.0921885
7.905073 1.1014744
7.90097 1.1051787
7.896868 1.1036301
7.892766 1.0969369
7.888664 1.085009
7.884562 1.067635
7.88046 1.0446006
7.876358 1.0158216
7.872256 0.98146669
7.868154 0.94204158
7.864052 0.89841562
7.85995 0.85178175
7.855848 0.80355325
7.851746 0.75521356
7.847644 0.70814465
7.843542 0.66346381
7.83944 0.62189751
7.835338 0.58371411
7.831236 0.54872598
7.827134 0.51635944
7.823032 0.48577836
7.818929 0.45603932
7.814827 0.42625132
7.810725 0.39571459
7.806623 0.36401863
7.802521 0.33108769
7.798419 0.29717267
7.794317 0.26279641
7.790215 0.22866667
7.786113 0.19557427
7.782011 0.16429336
7.777909 0.13549861
7.773807 0.10970838
7.769705 0.087258189
7.765603 0.06830313
7.761501 0.052844279
7.757399 0.040771646
7.753297 0.031915465
7.749195 0.026098011
7.745093 0.023179508
7.74099 0.023093202
7.736888 0.025866438
7.732786 0.031625942
7.728684 0.040586929
7.724582 0.053026705
7.72048 0.069244772
7.716378 0.089512633
7.712276 0.1140177
7.708174 0.14280702
7.704072 0.17573706
7.69997 0.21243592
7.695868 0.25228355
7.691766 0.29441357
7.687664 0.33773798
7.683562 0.38099315
7.67946 0.4228029
7.675358 0.46175242
7.671256 0.49646595
7.667154 0.52568159
7.663052 0.54831758
7.658949 0.56352646
7.654847 0.57073538
7.650745 0.56967202
7.646643 0.56037657
7.642541 0.54319995
7.638439 0.51878832
7.634337 0.48805341
7.630235 0.45212859
7.626133 0.41231123
7.622031 0.36999369
7.617929 0.32658692
7.613827 0.28344262
7.609725 0.24178078
7.605623 0.2026294
7.601521 0.16678201
7.597419 0.13477654
7.593317 0.106896
7.589215 0.08318917
7.585113 0.063506668
7.581011 0.047546946
7.576908 0.034905889
7.572806 0.025124676
7.568704 0.017731529
7.564602 0.012274829
7.5605 0.0083466057
7.556398 0.0055969949
7.552296 0.0037410199
7.548194 0.0025599218
7.544092 0.0018992225
7.53999 0.0016654948
7.535888 0.0018234567
7.531786 0.0023943543
7.527684 0.00345589
7.523582 0.0051433214
7.51948 0.0076505715
7.515378 0.011229661
7.511276 0.016186276
7.507174 0.022869093
7.503072 0.031650713
7.498969 0.042898738
7.494867 0.056936823
7.490765 0.073997231
7.486663 0.094168582
7.482561 0.11734456
7.478459 0.14318106
7.474357 0.17106992
7.470255 0.20013687
7.466153 0.22926927
7.462051 0.25717568
7.457949 0.2824745
7.453847 0.30380429
7.449745 0.31994391
7.445643 0.32992794
7.441541 0.33314219
7.437439 0.32938625
7.433337 0.31889419
7.429235 0.30231037
7.425133 0.28062398
7.421031 0.25507142
7.416928 0.22702
7.412826 0.19784804
7.408724 0.16883585
7.404622 0.14107917
7.40052 0.11543205
7.396418 0.092481575
7.392316 0.072551989
7.388214 0.055732525
7.384112 0.041921176
7.38001 0.030876173
7.375908 0.022267874
7.371806 0.015725321
7.367704 0.010873909
7.363602 0.0073627135
7.3595 0.0048815572
7.355398 0.0031692248
7.351296 0.0020148523
7.347194 0.0012546023
7.343092 0.0007655939
7.338989 0.0004587694
7.334887 0.00027180255
7.330785 0.00016277447
7.326683 0.00010509541
7.322581 8.3737387e-05
7.318479 9.2949031e-05
7.314377 0.00013526945
7.310275 0.00022201834
7.306173 0.00037512058
7.302071 0.00063042484
7.297969 0.0010424629
7.293867 0.0016906673
7.289765 0.0026868063
7.285663 0.0041831138
7.281561 0.0063803744
7.277459 0.0095346834
7.273357 0.013961268
7.269255 0.020033584
7.265153 0.02817578
7.261051 0.038847062
7.256948 0.052517307
7.252846 0.069634342
7.248744 0.090585057
7.244642 0.11565388
7.24054 0.14498362
7.236438 0.17854425
7.232336 0.21611473
7.228234 0.25728178
7.224132 0.30145667
7.22003 0.347908
7.215928 0.39580538
7.211826 0.44426629
7.207724 0.49239777
7.203622 0.53932526
7.19952 0.5842043
7.195418 0.62621476
7.191316 0.66454243
7.187214 0.69835669
7.183112 0.72679535
7.17901 0.7489673
7.174907 0.76398046
7.170805 0.77099721
7.166703 0.76931298
7.162601 0.75844755
7.158499 0.73823442
7.154397 0.70889187
7.150295 0.67106154
7.146193 0.62580467
7.142091 0.57455306
7.137989 0.5190192
7.133887 0.46107616
7.129785 0.40262253
7.125683 0.34544929
7.121581 0.29112411
7.117479 0.24090517
7.113377 0.19569141
7.109275 0.15601045
7.105173 0.12204039
7.101071 0.093658168
7.096968 0.070504648
7.092866 0.05205689
7.088764 0.037698712
7.084662 0.026783115
7.08056 0.018682531
7.076458 0.012825573
7.072356 0.0087208405
7.068254 0.0059701728
7.064152 0.004274256
7.06005 0.0034338824
7.055948 0.0033498025
7.051846 0.0040232446
7.047744 0.0055584182
7.043642 0.0081668605
7.03954 0.012172367
7.035438 0.018013884
7.031336 0.026242751
7.027234 0.037509779
7.023132 0.052537714
7.01903 0.072075316
7.014927 0.096831077
7.010825 0.12738768
7.006723 0.16410203
7.002621 0.20700005
6.998519 0.25567922
6.994417 0.30923484
6.990315 0.3662261
6.986213 0.42469597
6.982111 0.48225335
6.978009 0.53621774
6.973907 0.58381724
6.969805 0.62242106
6.965703 0.64978026
6.961601 0.6642468
6.957499 0.66494185
6.953397 0.65185061
6.949295 0.62583065
6.945193 0.58853381
6.941091 0.54225369
6.936988 0.48972143
6.932886 0.43387832
6.928784 0.37765474
6.924682 0.32378137
6.92058 0.27464988
6.916478 0.23223081
6.912376 0.19804573
6.908274 0.1731822
6.904172 0.15833467
6.90007 0.15385294
6.895968 0.15978186
6.891866 0.17588131
6.887764 0.20162279
6.883662 0.2361664
6.87956 0.27832918
6.875458 0.32655978
6.871356 0.37893649
6.867254 0.43320315
6.863152 0.48685247
6.85905 0.53725838
6.854947 0.58185009
6.850845 0.61831156
6.846743 0.64478398
6.842641 0.66004463
6.838539 0.66363701
6.834437 0.65593175
6.830335 0.6381062
6.826233 0.61204155
6.822131 0.58014752
6.818029 0.5451341
6.813927 0.50975732
6.809825 0.47656881
6.805723 0.44769786
6.801621 0.42469009
6.797519 0.40841822
6.793417 0.39907139
6.789315 0.39621846
6.785213 0.39893212
6.781111 0.40595282
6.777009 0.41586786
6.772906 0.42728034
6.768804 0.43894586
6.764702 0.44986146
6.7606 0.45929982
6.756498 0.4667914
6.752396 0.47206608
6.748294 0.47497184
6.744192 0.47539125
6.74009 0.47317514
6.735988 0.46810762
6.731886 0.45990924
6.727784 0.44827632
6.723682 0.43294649
6.71958 0.41377545
6.715478 0.39080777
6.711376 0.36432679
6.707274 0.33487307
6.703172 0.30322822
6.69907 0.27036715
6.694967 0.23738798
6.690865 0.20543194
6.686763 0.17560577
6.682661 0.14891749
6.678559 0.12623178
6.674457 0.10824686
6.670355 0.095489903
6.666253 0.088324992
6.662151 0.086966039
6.658049 0.091487899
6.653947 0.10183098
6.649845 0.11779811
6.645743 0.13904591
6.641641 0.165076
6.637539 0.19523276
6.633437 0.22871452
6.629335 0.2646025
6.625233 0.30190879
6.621131 0.33963967
6.617029 0.37686691
6.612926 0.41279611
6.608824 0.44682056
6.604722 0.47855022
6.60062 0.50780938
6.596518 0.53460193
6.592416 0.55904927
6.588314 0.58131107
6.584212 0.6015031
6.58011 0.61962673
6.576008 0.63552361
6.571906 0.64886455
6.567804 0.65917596
6.563702 0.66590152
6.5596 0.66849065
6.555498 0.66650152
6.551396 0.65970394
6.547294 0.64816726
6.543192 0.63231993
6.53909 0.6129709
6.534987 0.59128726
6.530885 0.56872803
6.526783 0.54693916
6.522681 0.52762022
6.518579 0.51237689
6.514477 0.50257597
6.510375 0.49921992
6.506273 0.50285572
6.502171 0.51352888
6.498069 0.5307874
6.493967 0.55373424
6.489865 0.58112038
6.485763 0.61146576
6.481661 0.64319273
6.477559 0.67475575
6.473457 0.7047538
6.469355 0.73201501
6.465253 0.75564826
6.461151 0.77506143
6.457049 0.78994977
6.452946 0.80026151
6.448844 0.80614849
6.444742 0.80791034
6.44064 0.80593934
6.436538 0.80067144
6.432436 0.79254742
6.428334 0.78198624
6.424232 0.76937116
6.42013 0.75504811
6.416028 0.7393347
6.411926 0.72253692
6.407824 0.70496982
6.403722 0.68697735
6.39962 0.6689467
6.395518 0.65131245
6.391416 0.6345482
6.387314 0.61914495
6.383212 0.60557926
6.37911 0.59427631
6.375008 0.58557505
6.370905 0.57970256
6.366803 0.57676323
6.362701 0.57674485
6.358599 0.57953999
6.354497 0.58497708
6.350395 0.59285325
6.346293 0.60296072
6.342191 0.61510044
6.338089 0.6290802
6.333987 0.6446991
6.329885 0.66172406
6.325783 0.67986681
6.321681 0.69876979
6.317579 0.7180074
6.313477 0.73710541
6.309375 0.75557644
6.305273 0.77296547
6.301171 0.78889649
6.297069 0.8031107
6.292966 0.81548812
6.288864 0.82604776
6.284762 0.83492588
6.28066 0.84233596
6.276558 0.8485175
6.272456 0.85368291
6.268354 0.8579714
6.264252 0.86141742
6.26015 0.86393828
6.256048 0.8653418
6.251946 0.86535196
6.247844 0.86364778
6.243742 0.85990949
6.23964 0.8538661
6.235538 0.84533949
6.231436 0.83428173
6.227334 0.82080343
6.223232 0.80519227
6.21913 0.78792038
6.215028 0.76963886
6.210925 0.75115691
6.206823 0.73340252
6.202721 0.71736252
6.198619 0.70400214
6.194517 0.69416764
6.190415 0.68848052
6.186313 0.68723612
6.182211 0.69032245
6.178109 0.69717575
6.174007 0.70678641
6.169905 0.7177629
6.165803 0.72845262
6.161701 0.73710894
6.157599 0.74208456
6.153497 0.74202507
6.149395 0.73603423
6.145293 0.72378523
6.141191 0.70555927
6.137089 0.68220371
6.132986 0.65501454
6.128884 0.62555973
6.124782 0.59546973
6.12068 0.56622613
6.116578 0.53897997
6.112476 0.51442574
6.108374 0.4927483
6.104272 0.47364825
6.10017 0.45643896
6.096068 0.44019826
6.091966 0.42395025
6.087864 0.4068498
6.083762 0.38834338
6.07966 0.36828542
6.075558 0.34699711
6.071456 0.32526334
6.067354 0.30427235
6.063252 0.28550861
6.05915 0.27061437
6.055048 0.26123603
6.050945 0.25887095
6.046843 0.26472815
6.042741 0.27961282
6.038639 0.30384181
6.034537 0.33719473
6.030435 0.37890253
6.026333 0.42767423
6.022231 0.48175987
6.018129 0.53904575
6.014027 0.59717587
6.009925 0.65369062
6.005823 0.7061725
6.001721 0.75238735
5.997619 0.79041051
5.993517 0.81872911
5.989415 0.83631473
5.985313 0.84266434
5.981211 0.83781086
5.977109 0.82230698
5.973007 0.79718729
5.968904 0.76391346
5.964802 0.72430606
5.9607 0.68046535
5.956598 0.63468164
5.952496 0.589336
5.948394 0.54679238
5.944292 0.50928426
5.94019 0.47880111
5.936088 0.45698217
5.931986 0.4450264
5.927884 0.44362748
5.923782 0.45294103
5.91968 0.47258827
5.915578 0.50169606
5.911476 0.53896902
5.907374 0.58278554
5.903272 0.63130674
5.89917 0.68258663
5.895068 0.73467292
5.890965 0.7856899
5.886863 0.83389954
5.882761 0.87774026
5.878659 0.91584717
5.874557 0.94706041
5.870455 0.97042902
5.866353 0.98521807
5.862251 0.99092449
5.858149 0.98730409
5.854047 0.97440864
5.849945 0.95262837
5.845843 0.92273196
5.841741 0.88589451
5.837639 0.84370328
5.833537 0.79813218
5.829435 0.7514791
5.825333 0.70626367
5.821231 0.66508859
5.817129 0.63047253
5.813027 0.6046677
5.808924 0.58947875
5.804822 0.58610164
5.80072 0.59500105
5.796618 0.61584197
5.792516 0.64748649
5.788414 0.68806002
5.784312 0.73508336
5.78021 0.78565932
5.776108 0.83669596
5.772006 0.88514356
5.767904 0.92822087
5.763802 0.96360733
5.7597 0.98958248
5.755598 1.005101
5.751496 1.0098004
5.747394 1.0039463
5.743292 0.98833013
5.73919 0.96413609
5.735088 0.93279882
5.730985 0.89587088
5.726883 0.85491415
5.722781 0.81142333
5.718679 0.76678163
5.714577 0.72224248
5.710475 0.6789262
5.706373 0.63781924
5.702271 0.59976526
5.698169 0.56544207
5.694067 0.53532444
5.689965 0.5096397
5.685863 0.48832734
5.681761 0.47101649
5.677659 0.45703363
5.673557 0.4454483
5.669455 0.43515776
5.665353 0.42500393
5.661251 0.41390863
5.657149 0.40100897
5.653047 0.38577316
5.648944 0.36807925
5.644842 0.34824474
5.64074 0.32700184
5.636638 0.30542115
5.632536 0.28479324
5.628434 0.26648283
5.624332 0.25177291
5.62023 0.24171645
5.616128 0.23701184
5.612026 0.23791487
5.607924 0.24419611
5.603822 0.25514797
5.59972 0.26964133
5.595618 0.28622685
5.591516 0.30327214
5.587414 0.31912202
5.583312 0.33226642
5.57921 0.34149923
5.575108 0.34605135
5.571006 0.3456837
5.566903 0.34072981
5.562801 0.33208295
5.558699 0.3211287
5.554597 0.30962945
5.550495 0.29957219
5.546393 0.29299404
5.542291 0.29180132
5.538189 0.29759823
5.534087 0.31153951
5.529985 0.33421941
5.525883 0.36560659
5.521781 0.40503093
5.517679 0.45122488
5.513577 0.50241748
5.509475 0.5564743
5.505373 0.61107207
5.501271 0.66389229
5.497169 0.7128147
5.493067 0.75609106
5.488964 0.79248046
5.484862 0.82133186
5.48076 0.84260557
5.476658 0.85683258
5.472556 0.86501829
5.468454 0.86850327
5.464352 0.86879751
5.46025 0.86740682
5.456148 0.8656691
5.452046 0.86461598
5.447944 0.86487189
5.443842 0.86659897
5.43974 0.86949211
5.435638 0.87282475
5.431536 0.87554158
5.427434 0.87639039
5.423332 0.87408019
5.41923 0.86744887
5.415128 0.85562068
5.411026 0.83813259
5.406923 0.81501116
5.402821 0.78678661
5.398719 0.7544394
5.394617 0.7192843
5.390515 0.68280747
5.386413 0.64647981
5.382311 0.61157468
5.378209 0.5790179
5.374107 0.54929283
5.370005 0.52241476
5.365903 0.49797699
5.361801 0.47526
5.357699 0.45338469
5.353597 0.43148505
5.349495 0.40887337
5.345393 0.38517417
5.341291 0.36040909
5.337189 0.33502378
5.333087 0.30985678
5.328984 0.28605827
5.324882 0.2649724
5.32078 0.24799958
5.316678 0.23645537
5.312576 0.23144034
5.308474 0.23373225
5.304372 0.24370768
5.30027 0.2612969
5.296168 0.2859728
5.292066 0.31677223
5.287964 0.35234679
5.283862 0.39103839
5.27976 0.43097455
5.275658 0.47017704
5.271556 0.50667751
5.267454 0.53863319
5.263352 0.56443637
5.25925 0.58281172
5.255148 0.5928966
5.251046 0.59430027
5.246943 0.58713923
5.242841 0.5720463
5.238739 0.55015202
5.234637 0.52303766
5.230535 0.49265987
5.226433 0.46124814
5.222331 0.4311779
5.218229 0.40482388
5.214127 0.38440072
5.210025 0.3718001
5.205923 0.36843618
5.201821 0.37511256
5.197719 0.39192556
5.193617 0.41821755
5.189515 0.45259231
5.185413 0.49299927
5.181311 0.5368875
5.177209 0.58142121
5.173107 0.62373959
5.169005 0.66123541
5.164902 0.6918204
5.1608 0.71414361
5.156698 0.72773155
5.152596 0.73302722
5.148494 0.73131783
5.144392 0.72455605
5.14029 0.71509594
5.136188 0.70537739
5.132086 0.69760196
5.127984 0.69344542
5.123882 0.69384699
5.11978 0.6989051
5.115678 0.70789306
5.111576 0.71939075
5.107474 0.73151085
5.103372 0.74218467
5.09927 0.74946442
5.095168 0.75179735
5.091066 0.74823314
5.086963 0.73853764
5.082861 0.72320165
5.078759 0.70335028
5.074657 0.68057371
5.070555 0.65671105
5.066453 0.6336237
5.062351 0.61299328
5.058249 0.59617124
5.054147 0.58409557
5.050045 0.57727669
5.045943 0.57584173
5.041841 0.5796179
5.037739 0.58823073
5.033637 0.60119451
5.029535 0.61797773
5.025433 0.63803445
5.021331 0.6608024
5.017229 0.68567608
5.013127 0.71196846
5.009025 0.73887604
5.004922 0.76546024
5.00082 0.79065278
4.996718 0.81328745
4.992616 0.83215447
4.988514 0.84607003
4.984412 0.85395137
4.98031 0.85488836
4.976208 0.84820408
4.972106 0.83349983
4.968004 0.81068264
4.963902 0.77997507
4.9598 0.74190842
4.955698 0.69730055
4.951596 0.64721948
4.947494 0.59293376
4.943392 0.53585122
4.93929 0.47744852
4.935188 0.41919534
4.931086 0.36247837
4.926983 0.3085312
4.922881 0.25837634
4.918779 0.21278454
4.914677 0.17225484
4.910575 0.13701621
4.906473 0.10704927
4.902371 0.082123944
4.898269 0.061847887
4.894167 0.045719556
4.890065 0.033180418
4.885963 0.023661879
4.881861 0.016623994
4.877759 0.011584847
4.873657 0.0081409675
4.869555 0.0059802052
4.865453 0.0048891627
4.861351 0.0047573831
4.857249 0.0055799593
4.853147 0.0074596425
4.849045 0.010608401
4.844942 0.015347319
4.84084 0.022102667
4.836738 0.03139529
4.832636 0.043820027
4.828534 0.060012184
4.824432 0.080599204
4.82033 0.10613744
4.816228 0.13703643
4.812126 0.17347617
4.808024 0.21532569
4.803922 0.26207352
4.79982 0.31278199
4.795718 0.36607662
4.791616 0.42017914
4.787514 0.47298854
4.783412 0.52220812
4.77931 0.56551024
4.775208 0.60072391
4.771106 0.6260259
4.767004 0.64011374
4.762901 0.64233992
4.758799 0.63279056
4.754697 0.61229825
4.750595 0.58238679
4.746493 0.54515358
4.742391 0.50310256
4.738289 0.4589455
4.734187 0.41539158
4.730085 0.37494493
4.725983 0.33972715
4.721881 0.31133777
4.717779 0.29076107
4.713677 0.27832339
4.709575 0.27370116
4.705473 0.27597674
4.701371 0.2837369
4.697269 0.29520602
4.693167 0.30840434
4.689065 0.32131936
4.684962 0.33207698
4.68086 0.33909813
4.676758 0.34122748
4.672656 0.33782317
4.668554 0.32880013
4.664452 0.3146251
4.66035 0.29626644
4.656248 0.27510695
4.652146 0.25283089
4.648044 0.2312978
4.643942 0.21241438
4.63984 0.19801327
4.635738 0.18974337
4.631636 0.1889735
4.627534 0.19670823
4.623432 0.21351505
4.61933 0.23946272
4.615228 0.2740743
4.611126 0.31630135
4.607024 0.36452851
4.602921 0.41661818
4.598819 0.47000294
4.594717 0.52182822
4.590615 0.56914013
4.586513 0.60910552
4.582411 0.63924344
4.578309 0.65764248
4.574207 0.66313739
4.570105 0.65542211
4.566003 0.63508354
4.561901 0.60355128
4.557799 0.56296942
4.553697 0.51600681
4.549595 0.46562915
4.545493 0.41485905
4.541391 0.36654912
4.537289 0.32318821
4.533187 0.28675364
4.529085 0.25861555
4.524982 0.23949232
4.52088 0.22945226
4.516778 0.22795442
4.512676 0.23392116
4.508574 0.24583625
4.504472 0.26186309
4.50037 0.27997808
4.496268 0.29811322
4.492166 0.31430072
4.488064 0.32681
4.483962 0.33426615
4.47986 0.33573899
4.475758 0.33079324
4.471656 0.31949436
4.467554 0.30236934
4.463452 0.28032753
4.45935 0.25455168
4.455248 0.22637275
4.451146 0.19714365
4.447044 0.168126
4.442941 0.14040087
4.438839 0.11481034
4.434737 0.09193151
4.430635 0.072080447
4.426533 0.055339937
4.422431 0.041603221
4.418329 0.030625404
4.414227 0.02207512
4.410125 0.015580834
4.406023 0.01076827
4.401921 0.0072874024
4.397819 0.0048292988
4.393717 0.0031341674
4.389615 0.0019926203
4.385513 0.0012423319
4.381411 0.00076206277
4.377309 0.00046475106
4.373207 0.00029073956
4.369105 0.00020205977
4.365003 0.00017814493
4.3609 0.00021327318
4.356798 0.00031582358
4.352696 0.00050936258
4.348594 0.00083552564
4.344492 0.0013586112
4.34039 0.002171527
4.336288 0.0034026632
4.332186 0.0052227364
4.328084 0.0078503933
4.323982 0.01155488
4.31988 0.016653654
4.315778 0.02350286
4.311676 0.032478662
4.307574 0.043948263
4.303472 0.058230675
4.29937 0.075549074
4.295268 0.095978682
4.291166 0.11939619
4.287064 0.14543837
4.282961 0.17347812
4.278859 0.20262565
4.274757 0.23176023
4.270655 0.25959432
4.266553 0.28476717
4.262451 0.30596035
4.258349 0.32202297
4.254247 0.33209215
4.250145 0.33569321
4.246043 0.33280638
4.241941 0.32389053
4.237839 0.30986021
4.233737 0.29201805
4.229635 0.27195019
4.225533 0.25139612
4.221431 0.23210659
4.217329 0.21570286
4.213227 0.20354952
4.209125 0.19664983
4.205023 0.19557057
4.20092 0.20040021
4.196818 0.21074238
4.192716 0.22574508
4.188614 0.2441641
4.184512 0.26445758
4.18041 0.28490597
4.176308 0.30374912
4.172206 0.31932935
4.168104 0.33022758
4.164002 0.3353786
4.1599 0.3341532
4.155798 0.32639789
4.151696 0.31242798
4.147594 0.29297561
4.143492 0.26910034
4.13939 0.24207435
4.135288 0.21325713
4.131186 0.18397492
4.127084 0.15541797
4.122981 0.12856518
4.118879 0.10414054
4.114777 0.082601402
4.110675 0.064154046
4.106573 0.048789732
4.102471 0.036332867
4.098369 0.026493379
4.094267 0.018916507
4.090165 0.013225453
4.086063 0.0090541072
4.081961 0.0060694105
4.077859 0.0039839416
4.073757 0.0025606186
4.069655 0.0016115417
4.065553 0.00099312742
4.061451 0.0005992824
4.057349 0.00035409914
4.053247 0.00020487641
4.049145 0.00011606671
4.045043 6.438703e-05
4.04094 3.4974723e-05
4.036838 1.8600435e-05
4.032736 9.6899409e-06
4.028634 4.9424013e-06
4.024532 2.4682482e-06
4.02043 1.2045996e-06
4.016328 5.786802e-07
4.012226 2.716254e-07
4.008124 1.240029e-07
4.004022 5.31441e-08
3.99992 2.36196e-08
3.995818 1.18098e-08
3.991716 5.9049e-09
3.987614 0
3.983512 0
3.97941 0
3.975308 0
3.971206 0
3.967104 0
3.963002 0
3.958899 0
3.954797 0
3.950695 0
3.946593 0
3.942491 0
3.938389 0
3.934287 0
3.930185 0
3.926083 0
3.921981 0
3.917879 0
3.913777 0
3.909675 0
3.905573 5.9049e-09
3.901471 1.18098e-08
3.897369 2.36196e-08
3.893267 5.9049e-08
3.889165 1.299078e-07
3.885063 2.834352e-07
3.88096 6.082047e-07
3.876858 1.2695535e-06
3.872756 2.5922511e-06
3.868654 5.1845022e-06
3.864552 1.0156428e-05
3.86045 1.9468455e-05
3.856348 3.6539521e-05
3.852246 6.7168238e-05
3.848144 0.00012088511
3.844042 0.00021304289
3.83994 0.00036763907
3.835838 0.00062123091
3.831736 0.0010278955
3.827634 0.0016653885
3.823532 0.0026420944
3.81943 0.0041044074
3.815328 0.0062433925
3.811226 0.0092994912
3.807124 0.013563319
3.803022 0.019370523
3.798919 0.027088498
3.794817 0.037093419
3.790715 0.049736725
3.786613 0.065301905
3.782511 0.083954292
3.778409 0.10568863
3.774307 0.13028128
3.770205 0.15725489
3.766103 0.18586371
3.762001 0.21510645
3.757899 0.24377021
3.753797 0.27050554
3.749695 0.2939274
3.745593 0.31273201
3.741491 0.32581642
3.737389 0.3323854
3.733287 0.3320315
3.729185 0.32477679
3.725083 0.31107066
3.72098 0.2917437
3.716878 0.2679244
3.712776 0.24093029
3.708674 0.21214798
3.704572 0.1829173
3.70047 0.1544326
3.696368 0.1276708
3.692266 0.10335048
3.688164 0.081922238
3.684062 0.063585699
3.67996 0.048326516
3.675858 0.03596498
3.671756 0.026208521
3.667654 0.018701379
3.663552 0.013066912
3.65945 0.0089400658
3.655348 0.0059893105
3.651246 0.0039289965
3.647144 0.0025237956
3.643042 0.001587432
3.638939 0.00097769791
3.634837 0.00058963379
3.630735 0.00034820014
3.626633 0.00020134528
3.622531 0.0001140059
3.618429 6.320605e-05
3.614327 3.4313374e-05
3.610225 1.8240236e-05
3.606123 9.4950792e-06
3.602021 4.842018e-06
3.597919 2.4151041e-06
3.593817 1.18098e-06
3.589715 5.668704e-07
3.585613 2.657205e-07
3.581511 1.240029e-07
3.577409 5.31441e-08
3.573307 2.36196e-08
3.569205 1.18098e-08
3.565103 5.9049e-09
3.561001 0
3.556898 0
3.552796 0
3.548694 0
3.544592 0
3.54049 0
3.536388 0
3.532286 0
3.528184 0
3.524082 0
3.51998 0
3.515878 0
3.511776 0
3.507674 0
3.503572 0
3.49947 0
3.495368 0
3.491266 0
3.487164 0
3.483062 0
3.478959 0
3.474857 0
3.470755 0
3.466653 0
3.462551 0
3.458449 0
3.454347 0
3.450245 0
3.446143 0
3.442041 0
3.437939 0
3.433837 0
3.429735 0
3.425633 0
3.421531 0
3.417429 0
3.413327 0
3.409225 0
3.405123 0
3.401021 0
3.396918 0
3.392816 0
3.388714 0
3.384612 0
3.38051 0
3.376408 0
3.372306 0
3.368204 0
3.364102 0
3.36 0
