# Supplementary material for: Structural motifs of gold cluster anions with 17 to 69 atoms
Source: Nat Commun. 2026 Apr 10;17:5099. doi: 10.1038/s41467-026-71649-9 (PMC13246909; doi:10.1038/s41467-026-71649-9)
Supplement: Supplementary file 5 — Source Data [file 41467_2026_71649_MOESM5_ESM.zip › SupplementaryFigure2/README.txt]

The file 19_exp.dat contains the experimental data for cluster size N=19, and is the same in all panels (black curve).
The remaining files with theoretical data are named 19_th_XC.dat, with XC being the acronym for the exchange-correlation functional employed.
