# Supplementary material for: Structural motifs of gold cluster anions with 17 to 69 atoms
Source: Nat Commun. 2026 Apr 10;17:5099. doi: 10.1038/s41467-026-71649-9 (PMC13246909; doi:10.1038/s41467-026-71649-9)
Supplement: Supplementary file 5 — Source Data [file 41467_2026_71649_MOESM5_ESM.zip › SupplementaryFigure3/19_th_B1-WC.dat]

11.29 0
11.285898 0
11.281796 0
11.277694 0
11.273592 0
11.26949 0
11.265388 0
11.261286 0
11.257184 0
11.253082 0
11.248979 0
11.244877 8.1e-09
11.240775 1.62e-08
11.236673 4.86e-08
11.232571 1.458e-07
11.228469 4.212e-07
11.224367 1.1502e-06
11.220265 3.0456e-06
11.216163 7.776e-06
11.212061 1.90917e-05
11.207959 4.51818e-05
11.203857 0.0001029996
11.199755 0.0002262087
11.195653 0.0004785804
11.191551 0.000975402
11.187449 0.0019150992
11.183347 0.0036222714
11.179245 0.0066001392
11.175143 0.011585284
11.171041 0.019590344
11.166938 0.031912388
11.162836 0.050079311
11.158734 0.075707565
11.154632 0.11025598
11.15053 0.15468453
11.146428 0.20906126
11.142326 0.27219629
11.138224 0.34140731
11.134122 0.41252037
11.13002 0.48017548
11.125918 0.53843908
11.121816 0.58164121
11.117714 0.60527925
11.113612 0.60678999
11.10951 0.58600734
11.105408 0.5451923
11.101306 0.48862804
11.097204 0.42188011
11.093102 0.35089867
11.088999 0.28116184
11.084897 0.21702661
11.080795 0.16138069
11.076693 0.1156038
11.072591 0.079776422
11.068489 0.053034548
11.064387 0.033964491
11.060285 0.020954303
11.056183 0.012453831
11.052081 0.0071304138
11.047979 0.0039328578
11.043877 0.0020896947
11.039775 0.0010696455
11.035673 0.0005274477
11.031571 0.0002505492
11.027469 0.0001146555
11.023367 5.0544e-05
11.019265 2.1465e-05
11.015163 8.7804e-06
11.011061 3.4587e-06
11.006958 1.3122e-06
11.002856 4.779e-07
10.998754 1.701e-07
10.994652 5.67e-08
10.99055 1.62e-08
10.986448 8.1e-09
10.982346 0
10.978244 0
10.974142 0
10.97004 0
10.965938 0
10.961836 0
10.957734 0
10.953632 0
10.94953 0
10.945428 0
10.941326 0
10.937224 0
10.933122 0
10.92902 0
10.924917 0
10.920815 0
10.916713 0
10.912611 0
10.908509 0
10.904407 0
10.900305 0
10.896203 0
10.892101 0
10.887999 0
10.883897 0
10.879795 0
10.875693 0
10.871591 0
10.867489 0
10.863387 0
10.859285 0
10.855183 0
10.851081 0
10.846978 0
10.842876 0
10.838774 0
10.834672 0
10.83057 0
10.826468 0
10.822366 0
10.818264 0
10.814162 0
10.81006 0
10.805958 0
10.801856 0
10.797754 0
10.793652 0
10.78955 0
10.785448 0
10.781346 0
10.777244 0
10.773142 0
10.76904 0
10.764937 0
10.760835 0
10.756733 0
10.752631 0
10.748529 0
10.744427 0
10.740325 0
10.736223 0
10.732121 0
10.728019 0
10.723917 0
10.719815 0
10.715713 0
10.711611 0
10.707509 0
10.703407 0
10.699305 0
10.695203 0
10.691101 0
10.686998 0
10.682896 0
10.678794 0
10.674692 0
10.67059 0
10.666488 0
10.662386 0
10.658284 0
10.654182 0
10.65008 0
10.645978 0
10.641876 0
10.637774 0
10.633672 0
10.62957 0
10.625468 0
10.621366 0
10.617264 0
10.613162 0
10.60906 0
10.604957 0
10.600855 0
10.596753 0
10.592651 0
10.588549 0
10.584447 0
10.580345 0
10.576243 0
10.572141 0
10.568039 0
10.563937 0
10.559835 0
10.555733 0
10.551631 0
10.547529 0
10.543427 0
10.539325 0
10.535223 0
10.531121 0
10.527019 0
10.522916 0
10.518814 8.1e-09
10.514712 3.24e-08
10.51061 1.053e-07
10.506508 2.997e-07
10.502406 8.343e-07
10.498304 2.2275e-06
10.494202 5.7591e-06
10.4901 1.43289e-05
10.485998 3.4344e-05
10.481896 7.92909e-05
10.477794 0.0001763208
10.473692 0.0003777192
10.46959 0.0007794549
10.465488 0.0015494652
10.461386 0.0029671434
10.457284 0.005473494
10.453182 0.009726642
10.44908 0.016650886
10.444977 0.027459599
10.440875 0.043625839
10.436773 0.06677312
10.432671 0.098467229
10.428569 0.13991057
10.424467 0.1915731
10.420365 0.25283109
10.416263 0.32171529
10.412161 0.39487799
10.408059 0.46786178
10.403957 0.5356897
10.399855 0.59370706
10.395753 0.63851554
10.391651 0.66878049
10.387549 0.68568931
10.383447 0.69290246
10.379345 0.69595668
10.375243 0.70121936
10.371141 0.71461233
10.367039 0.74038579
10.362936 0.7802097
10.358834 0.83276784
10.354732 0.89391616
10.35063 0.95733949
10.346528 1.0155449
10.342426 1.0609861
10.338324 1.087121
10.334222 1.0892512
10.33012 1.0650531
10.326018 1.0147686
10.321916 0.94106739
10.317814 0.84862584
10.313712 0.74349268
10.30961 0.63233125
10.305508 0.52164505
10.301406 0.4170955
10.297304 0.32300479
10.293202 0.24210194
10.2891 0.17552111
10.284997 0.1230137
10.280895 0.083300611
10.276793 0.05447749
10.272691 0.034394479
10.268589 0.020956312
10.264487 0.012318796
10.260385 0.0069845895
10.256283 0.0038189151
10.252181 0.0020132145
10.248079 0.001023111
10.243977 0.0005011713
10.239875 0.0002366091
10.235773 0.0001076571
10.231671 4.71987e-05
10.227569 1.99422e-05
10.223467 8.1162e-06
10.219365 3.1833e-06
10.215263 1.2069e-06
10.211161 4.374e-07
10.207059 1.539e-07
10.202956 4.86e-08
10.198854 1.62e-08
10.194752 8.1e-09
10.19065 0
10.186548 0
10.182446 0
10.178344 0
10.174242 0
10.17014 0
10.166038 0
10.161936 0
10.157834 0
10.153732 0
10.14963 0
10.145528 8.1e-09
10.141426 1.62e-08
10.137324 4.86e-08
10.133222 1.377e-07
10.12912 3.969e-07
10.125018 1.0935e-06
10.120915 2.8998e-06
10.116813 7.4196e-06
10.112711 1.82655e-05
10.108609 4.33269e-05
10.104507 9.89982e-05
10.100405 0.00021789
10.096303 0.0004619673
10.092201 0.0009435204
10.088099 0.0018563661
10.083997 0.0035183808
10.079895 0.006423786
10.075793 0.011298164
10.071691 0.01914226
10.067589 0.031242599
10.063487 0.0491213
10.059385 0.074397982
10.055283 0.10854784
10.051181 0.15256335
10.047079 0.20656112
10.042976 0.26941208
10.038874 0.33849894
10.034772 0.40970629
10.03067 0.47771607
10.026568 0.53661523
10.022466 0.58073882
10.018364 0.60559551
10.014262 0.60868149
10.01016 0.59000168
10.006058 0.55218455
10.001956 0.50017856
9.997854 0.44062006
9.993752 0.38103067
9.98965 0.32901357
9.985548 0.29157431
9.981446 0.27461369
9.977344 0.28256204
9.973242 0.31807922
9.96914 0.38175216
9.965038 0.47177684
9.960935 0.58369344
9.956833 0.71031149
9.952731 0.8419837
9.948629 0.96734005
9.944527 1.0744827
9.940425 1.1525001
9.936323 1.1930304
9.932221 1.1915443
9.928119 1.148046
9.924017 1.0670198
9.919915 0.95662618
9.915813 0.82733507
9.911711 0.69030839
9.907609 0.55588051
9.903507 0.43242639
9.899405 0.32578367
9.895303 0.23924737
9.891201 0.1740295
9.887099 0.12999713
9.882996 0.10647858
9.878894 0.10294936
9.874792 0.11945848
9.87069 0.15671669
9.866588 0.21583313
9.862486 0.29775115
9.858384 0.40249876
9.854282 0.52842356
9.85018 0.67161438
9.846078 0.82570116
9.841976 0.98215935
9.837874 1.1311295
9.833772 1.2626219
9.82967 1.3678537
9.825568 1.4404116
9.821466 1.4769666
9.817364 1.4773954
9.813262 1.4443325
9.80916 1.3823379
9.805058 1.2969497
9.800955 1.1938792
9.796853 1.0785088
9.792751 0.95571176
9.788649 0.82989811
9.784547 0.70513104
9.780445 0.58517795
9.776343 0.47342995
9.772241 0.37270908
9.768139 0.28504286
9.764037 0.21150293
9.759935 0.15217908
9.755833 0.10631161
9.751731 0.072557321
9.747629 0.049333836
9.743527 0.035180066
9.739425 0.029080223
9.735323 0.0307152
9.731221 0.040616138
9.727119 0.060197621
9.723017 0.091643084
9.718914 0.1376135
9.714812 0.20076107
9.71071 0.28306298
9.706608 0.38504422
9.702506 0.50502253
9.698404 0.63856016
9.694302 0.77832009
9.6902 0.91447703
9.686098 1.0357241
9.681996 1.1307652
9.677894 1.1900312
9.673792 1.2072641
9.66969 1.1806044
9.665588 1.1129212
9.661486 1.011304
9.657384 0.88584011
9.653282 0.74796947
9.64918 0.60878732
9.645078 0.47763751
9.640975 0.36122677
9.636873 0.26333422
9.632771 0.18504509
9.628669 0.12533938
9.624567 0.081834179
9.620465 0.051501533
9.616363 0.031243612
9.612261 0.018274604
9.608159 0.010315342
9.604057 0.0056418444
9.599955 0.0030413232
9.595853 0.0017258994
9.591751 0.0012419163
9.587649 0.0013985379
9.583547 0.0022270302
9.579445 0.0039724668
9.575343 0.0071122941
9.571241 0.012389153
9.567139 0.020838327
9.563037 0.033783367
9.558934 0.052769435
9.554832 0.079407265
9.55073 0.11511361
9.546628 0.16076058
9.542526 0.21628102
9.538424 0.28031293
9.534322 0.34998847
9.53022 0.42096908
9.526118 0.48778961
9.522016 0.54450365
9.517914 0.58553782
9.513812 0.60658969
9.50971 0.60537015
9.505608 0.5820133
9.501506 0.53905208
9.497404 0.48096608
9.493302 0.41341294
9.4892 0.34232575
9.485098 0.27307437
9.480995 0.20984961
9.476893 0.15535356
9.472791 0.11079498
9.468689 0.076121046
9.464587 0.050381968
9.460485 0.032124122
9.456383 0.019732086
9.452281 0.011676174
9.448179 0.0066560049
9.444077 0.003655206
9.439975 0.0019337373
9.435873 0.000985527
9.431771 0.0004838778
9.427669 0.000228906
9.423567 0.0001044252
9.419465 4.62024e-05
9.415363 2.05335e-05
9.411261 1.09998e-05
9.407159 1.10484e-05
9.403057 2.07198e-05
9.398954 4.66965e-05
9.394852 0.0001056726
9.39075 0.0002319192
9.386648 0.0004909491
9.382546 0.0010015893
9.378444 0.0019691586
9.374342 0.0037311759
9.37024 0.0068144733
9.366138 0.011997882
9.362036 0.020367717
9.357934 0.033345983
9.353832 0.052665738
9.34973 0.080268173
9.345628 0.11810479
9.341526 0.1678477
9.337424 0.23053841
9.333322 0.30623408
9.32922 0.39372911
9.325118 0.49043045
9.321016 0.59244003
9.316913 0.69485447
9.312811 0.79224088
9.308709 0.87920861
9.304607 0.95098206
9.300505 1.003894
9.296403 1.0357518
9.292301 1.0460598
9.288199 1.0360998
9.284097 1.008861
9.279995 0.9687982
9.275893 0.92138606
9.271791 0.87246193
9.267689 0.82740469
9.263587 0.79027098
9.259485 0.76306991
9.255383 0.74537089
9.251281 0.73438697
9.247179 0.72556702
9.243077 0.71359411
9.238974 0.69357247
9.234872 0.66212911
9.23077 0.61818101
9.226668 0.56321339
9.222566 0.50104682
9.218464 0.43719507
9.214362 0.37799431
9.21026 0.32969978
9.206158 0.29770612
9.202056 0.28597804
9.197954 0.29671167
9.193852 0.33020487
9.18975 0.3849055
9.185648 0.45761601
9.181546 0.5438439
9.177444 0.63828248
9.173342 0.73538143
9.16924 0.82993348
9.165138 0.91757962
9.161036 0.99513912
9.156933 1.0607064
9.152831 1.1135148
9.148729 1.1536278
9.144627 1.1815597
9.140525 1.19794
9.136423 1.2033136
9.132321 1.1981296
9.128219 1.1829212
9.124117 1.1586256
9.120015 1.1269532
9.115913 1.0906819
9.111811 1.0537462
9.107709 1.0210183
9.103607 0.99774237
9.099505 0.9886784
9.095403 0.99711777
9.091301 1.0240052
9.087199 1.0674198
9.083097 1.1226049
9.078994 1.1826089
9.074892 1.2394346
9.07079 1.2854463
9.066688 1.3147004
9.062586 1.3238719
9.058484 1.3125563
9.054382 1.2828977
9.05028 1.2386806
9.046178 1.1841712
9.042076 1.1230508
9.037974 1.0577377
9.033872 0.9892576
9.02977 0.91764598
9.025668 0.84270276
9.021566 0.76482479
9.017464 0.68563934
9.013362 0.60824117
9.00926 0.53696424
9.005158 0.47675025
9.001056 0.43227219
8.996953 0.40701445
8.992851 0.40250399
8.988749 0.4178461
8.984647 0.44965976
8.980545 0.49244354
8.976443 0.53933494
8.972341 0.58315803
8.968239 0.61759086
8.964137 0.63824027
8.960035 0.64340549
8.955933 0.63435396
8.951831 0.61502458
8.947729 0.59119502
8.943627 0.5692737
8.939525 0.55496861
8.935423 0.55212134
8.931321 0.56196337
8.927219 0.58296013
8.923117 0.61127618
8.919015 0.64175155
8.914912 0.66915726
8.91081 0.68942847
8.906708 0.70057523
8.902606 0.70305005
8.898504 0.69949172
8.894402 0.69393198
8.8903 0.69070011
8.886198 0.69334587
8.882096 0.70389407
8.877994 0.72264314
8.873892 0.74855128
8.86979 0.7800671
8.865688 0.81611439
8.861586 0.8568807
8.857484 0.90410917
8.853382 0.96074074
8.84928 1.029956
8.845178 1.1138614
8.841076 1.21219
8.836973 1.3214081
8.832871 1.4345179
8.828769 1.5416714
8.824667 1.6314945
8.820565 1.6928436
8.816463 1.716616
8.812361 1.6972391
8.808259 1.6335517
8.804157 1.5289472
8.800055 1.3908094
8.795953 1.229411
8.791851 1.0565251
8.787749 0.88401784
8.783647 0.72264736
8.779545 0.58120897
8.775443 0.46606983
8.771341 0.38104436
8.767239 0.32750506
8.763137 0.30460807
8.759035 0.30954136
8.754932 0.33776104
8.75083 0.38324475
8.746728 0.43883327
8.742626 0.49673374
8.738524 0.54921576
8.734422 0.58945779
8.73032 0.61242511
8.726218 0.61561225
8.722116 0.59948465
8.718014 0.56750913
8.713912 0.52575274
8.70981 0.4821238
8.705708 0.44539521
8.701606 0.4241717
8.697504 0.42593818
8.693402 0.45627589
8.6893 0.51827976
8.685198 0.61217699
8.681096 0.73514017
8.676993 0.88130378
8.672891 1.0420147
8.668789 1.2063574
8.664687 1.3619808
8.660585 1.4962117
8.656483 1.5973748
8.652381 1.6561742
8.648279 1.6669322
8.644177 1.6284668
8.640075 1.5444229
8.635973 1.4229508
8.631871 1.2757486
8.627769 1.1166038
8.623667 0.95966773
8.619565 0.81773527
8.615463 0.70078913
8.611361 0.61499811
8.607259 0.5622729
8.603157 0.54039553
8.599055 0.54366885
8.594952 0.56398245
8.59085 0.59215329
8.586748 0.61936827
8.582646 0.63853319
8.578544 0.64532873
8.574442 0.63880354
8.57034 0.62140123
8.566238 0.59841724
8.562136 0.57698962
8.558034 0.56481811
8.553932 0.56885439
8.54983 0.59420003
8.545728 0.64339197
8.541626 0.71616383
8.537524 0.80966887
8.533422 0.91906234
8.52932 1.038284
8.525218 1.1608683
8.521116 1.280639
8.517014 1.3922007
8.512911 1.4912113
8.508809 1.5744707
8.504707 1.6398952
8.500605 1.6864386
8.496503 1.7139968
8.492401 1.7233004
8.488299 1.7157727
8.484197 1.6933311
8.480095 1.6581236
8.475993 1.612224
8.471891 1.5573351
8.467789 1.4945655
8.463687 1.4243452
8.459585 1.3465174
8.455483 1.2606071
8.451381 1.1662185
8.447279 1.0634688
8.443177 0.9533484
8.439075 0.8379017
8.434972 0.72016665
8.43087 0.60387351
8.426768 0.4929692
8.422666 0.39108081
8.418564 0.30104439
8.414462 0.22460101
8.41036 0.16231089
8.406258 0.11367912
8.402156 0.077439159
8.398054 0.051917274
8.393952 0.035401269
8.38985 0.026454819
8.385748 0.02414192
8.381646 0.028145167
8.377544 0.038771646
8.373442 0.056843726
8.36934 0.083473724
8.365238 0.11972988
8.361136 0.1662208
8.357034 0.22265454
8.352931 0.28745933
8.348829 0.35757141
8.344727 0.42848697
8.340625 0.49463292
8.336523 0.55003828
8.332421 0.58920344
8.328319 0.60799416
8.324217 0.60435914
8.320115 0.57869834
8.316013 0.53379047
8.311911 0.47429748
8.307809 0.40596843
8.303707 0.33473037
8.299605 0.26586391
8.295503 0.203416
8.291401 0.14992437
8.287299 0.1064439
8.283197 0.072799892
8.279095 0.047962538
8.274992 0.030439322
8.27089 0.018609264
8.266788 0.010959349
8.262686 0.0062173008
8.258584 0.0033976665
8.254482 0.001788642
8.25038 0.0009070785
8.246278 0.000443232
8.242176 0.0002089233
8.238074 9.56691e-05
8.233972 4.43394e-05
8.22987 2.5191e-05
8.225768 2.63007e-05
8.221666 4.83894e-05
8.217564 0.0001052514
8.213462 0.0002296512
8.20936 0.0004861944
8.205258 0.0009931329
8.201156 0.0019556073
8.197054 0.0037120356
8.192951 0.0067928382
8.188849 0.011985886
8.184747 0.020396569
8.180645 0.033482508
8.176543 0.053036986
8.172441 0.081094106
8.168339 0.119736
8.164237 0.17080055
8.160135 0.23551446
8.156033 0.31410552
8.151931 0.40547075
8.147829 0.50698218
8.143727 0.61449565
8.139625 0.7225905
8.135523 0.82501965
8.131421 0.91530615
8.127319 0.9873955
8.123217 1.0362709
8.119115 1.0584554
8.115013 1.052353
8.11091 1.0184019
8.106808 0.95903284
8.102706 0.87843478
8.098604 0.7821402
8.094502 0.67646672
8.0904 0.56787452
8.086298 0.46232538
8.082196 0.36473812
8.078094 0.27862288
8.073992 0.20594085
8.06989 0.14718887
8.065788 0.10166277
8.061686 0.067823811
8.057584 0.043686216
8.053482 0.027157194
8.04938 0.016287885
8.045278 0.0094225113
8.041176 0.0052564545
8.037074 0.0028272321
8.032971 0.0014659056
8.028869 0.0007325964
8.024767 0.0003528603
8.020665 0.000163782
8.016563 7.32564e-05
8.012461 3.15738e-05
8.008359 1.31139e-05
8.004257 5.2488e-06
8.000155 2.025e-06
7.996053 7.533e-07
7.991951 2.673e-07
7.987849 8.91e-08
7.983747 3.24e-08
7.979645 8.1e-09
7.975543 0
7.971441 0
7.967339 0
7.963237 8.1e-09
7.959135 1.62e-08
7.955033 4.86e-08
7.95093 1.377e-07
7.946828 4.05e-07
7.942726 1.1097e-06
7.938624 2.9484e-06
7.934522 7.5411e-06
7.93042 1.85571e-05
7.926318 4.39749e-05
7.922216 0.0001004157
7.918114 0.0002208627
7.914012 0.0004679775
7.90991 0.0009551844
7.905808 0.0018781146
7.901706 0.0035573256
7.897604 0.0064907082
7.893502 0.011408502
7.8894 0.019316669
7.885298 0.031506764
7.881196 0.049504284
7.877094 0.074928912
7.872991 0.10925055
7.868889 0.15344949
7.864787 0.20762272
7.860685 0.27061504
7.856583 0.33977904
7.852481 0.41096879
7.848379 0.47883813
7.844277 0.53744771
7.840175 0.58110059
7.836073 0.60524895
7.831971 0.60727356
7.827869 0.58695164
7.823767 0.54649713
7.819665 0.49016361
7.815563 0.42350824
7.811461 0.35249281
7.807359 0.28262221
7.803257 0.21828803
7.799155 0.16241313
7.795053 0.11640724
7.79095 0.080372307
7.786848 0.053456501
7.782746 0.034250121
7.778644 0.02113934
7.774542 0.01256864
7.77044 0.0071986806
7.766338 0.0039717783
7.762236 0.0021109815
7.758134 0.0010808154
7.754032 0.0005330772
7.74993 0.0002532789
7.745828 0.0001159272
7.741726 5.11353e-05
7.737624 2.17971e-05
7.733522 9.1449e-06
7.72942 4.2444e-06
7.725318 3.321e-06
7.721216 5.6619e-06
7.717114 1.31058e-05
7.713012 3.1185e-05
7.708909 7.22034e-05
7.704807 0.0001612305
7.700705 0.0003469149
7.696603 0.0007190775
7.692501 0.0014358708
7.688399 0.0027621486
7.684297 0.0051189732
7.680195 0.0091398618
7.676093 0.01572325
7.671991 0.026063062
7.667889 0.041633044
7.663787 0.064098791
7.659685 0.09513902
7.655583 0.13617684
7.651481 0.18805245
7.647379 0.2507034
7.643277 0.32294601
7.639175 0.40245581
7.635073 0.48601437
7.63097 0.57002373
7.626868 0.65119987
7.622766 0.7272731
7.618664 0.79747867
7.614562 0.86264375
7.61046 0.92477336
7.606358 0.98618727
7.602256 1.0484158
7.598154 1.1111702
7.594052 1.1717195
7.58995 1.2249112
7.585848 1.2638993
7.581746 1.281436
7.577644 1.2714115
7.573542 1.2302526
7.56944 1.1578258
7.565338 1.0576308
7.561236 0.93626453
7.557134 0.80231878
7.553032 0.66500154
7.548929 0.5328012
7.544827 0.41246028
7.540725 0.30840995
7.536623 0.2226853
7.532521 0.15523208
7.528419 0.10445356
7.524317 0.067834762
7.520215 0.042511983
7.516113 0.025706816
7.512011 0.014997361
7.507909 0.0084404511
7.503807 0.0045820242
7.499705 0.0023991147
7.495603 0.0012114522
7.491501 0.0005899149
7.487399 0.0002770038
7.483297 0.0001254528
7.479195 5.49018e-05
7.475093 2.35224e-05
7.47099 1.0692e-05
7.466888 7.2495e-06
7.462786 1.05705e-05
7.458684 2.31741e-05
7.454582 5.40837e-05
7.45048 0.0001236141
7.446378 0.0002730429
7.442276 0.0005816934
7.438174 0.0011950092
7.434072 0.0023674194
7.42997 0.0045231777
7.425868 0.0083351349
7.421766 0.014815686
7.417664 0.025404548
7.413562 0.042026615
7.40946 0.067081551
7.405358 0.10332153
7.401256 0.15357873
7.397154 0.22032673
7.393052 0.30510012
7.388949 0.40784935
7.384847 0.52636043
7.380745 0.65590188
7.376643 0.78925703
7.372541 0.91724557
7.368439 1.0297397
7.364337 1.117056
7.360235 1.1714915
7.356133 1.188704
7.352031 1.1686424
7.347929 1.1158121
7.343827 1.0387994
7.339725 0.94913129
7.335623 0.85967599
7.331521 0.78286681
7.327419 0.72903603
7.323317 0.7050997
7.319215 0.71375374
7.315113 0.75325449
7.311011 0.81778111
7.306908 0.89831594
7.302806 0.9839311
7.298704 1.0633277
7.294602 1.1264403
7.2905 1.1658947
7.286398 1.1781084
7.282296 1.1638503
7.278194 1.1281431
7.274092 1.0794828
7.26999 1.0284596
7.265888 0.98597391
7.261786 0.96132388
7.257684 0.96048932
7.253582 0.98492839
7.24948 1.0311344
7.245378 1.0910756
7.241276 1.1534744
7.237174 1.2057116
7.233072 1.2359945
7.228969 1.2353647
7.224867 1.1991424
7.220765 1.1275348
7.216663 1.0253261
7.212561 0.90077856
7.208459 0.76403876
7.204357 0.62542546
7.200255 0.49395176
7.196153 0.37632933
7.192051 0.2765516
7.187949 0.196008
7.183847 0.13397861
7.179745 0.088317014
7.175643 0.056143635
7.171541 0.034424012
7.167439 0.020371006
7.163337 0.011666819
7.159235 0.0065387574
7.155133 0.0037389276
7.151031 0.0024780735
7.146928 0.0023528394
7.142826 0.0032917914
7.138724 0.0055311417
7.134622 0.0096185232
7.13052 0.016432519
7.126418 0.02719673
7.122316 0.043461206
7.118214 0.067024106
7.114112 0.099774625
7.11001 0.14345724
7.105908 0.19938454
7.101806 0.26815493
7.097704 0.34945009
7.093602 0.44198374
7.0895 0.54363968
7.085398 0.65177925
7.081296 0.7636323
7.077194 0.87664149
7.073092 0.98863156
7.068989 1.0977355
7.064887 1.2021124
7.060785 1.2995978
7.056683 1.3874903
7.052581 1.4626501
7.048479 1.52198
7.044377 1.5631899
7.040275 1.5856024
7.036173 1.5906889
7.032071 1.5820825
7.027969 1.5649797
7.023867 1.5450593
7.019765 1.5272288
7.015663 1.514585
7.011561 1.5079111
7.007459 1.5058563
7.003357 1.5057117
6.999255 1.5045024
6.995153 1.5000227
6.991051 1.4914749
6.986948 1.479521
6.982846 1.4657594
6.978744 1.4518269
6.974642 1.4384415
6.97054 1.4247091
6.966438 1.4079247
6.962336 1.383942
6.958234 1.3480146
6.954132 1.2958842
6.95003 1.2248322
6.945928 1.1344358
6.941826 1.0268656
6.937724 0.9066819
6.933622 0.78021558
6.92952 0.65470144
6.925418 0.53736593
6.921316 0.43464376
6.917214 0.35163036
6.913112 0.29179266
6.90901 0.25688837
6.904907 0.24700645
6.900805 0.26064801
6.896703 0.29481048
6.892601 0.34509722
6.888499 0.40592231
6.884397 0.47089158
6.880295 0.53340479
6.876193 0.58744839
6.872091 0.62845795
6.867989 0.65406044
6.863887 0.66448961
6.859785 0.66251825
6.855683 0.65286256
6.851581 0.64115349
6.847479 0.63269861
6.843377 0.63133076
6.839275 0.63863358
6.835173 0.65374516
6.831071 0.67379162
6.826968 0.69483473
6.822866 0.71307743
6.818764 0.72600009
6.814662 0.73312011
6.81056 0.73617388
6.806458 0.73868251
6.802356 0.74503366
6.798254 0.75934083
6.794152 0.78439072
6.79005 0.82094836
6.785948 0.8675763
6.781846 0.92097817
6.777744 0.9767453
6.773642 1.0303037
6.76954 1.0778404
6.765438 1.117025
6.761336 1.1474022
6.757234 1.1704025
6.753132 1.1889678
6.74903 1.2068415
6.744927 1.2276173
6.740825 1.2537018
6.736723 1.2853977
6.732621 1.3203399
6.728519 1.3534841
6.724417 1.3777431
6.720315 1.385207
6.716213 1.3687117
6.712111 1.3234052
6.708009 1.247934
6.703907 1.1449703
6.699805 1.020975
6.695703 0.88529515
6.691601 0.74885408
6.687499 0.6227588
6.683397 0.51710669
6.679295 0.4401548
6.675193 0.39786755
6.671091 0.39374257
6.666988 0.4287679
6.662886 0.50139492
6.658784 0.60749809
6.654682 0.74038941
6.65058 0.89101728
6.646478 1.0484733
6.642376 1.2008549
6.638274 1.3364135
6.634172 1.4448039
6.63007 1.5181897
6.625968 1.5519795
6.621866 1.5450615
6.617764 1.4995388
6.613662 1.4200891
6.60956 1.3131389
6.605458 1.1860399
6.601356 1.0463736
6.597254 0.90142945
6.593152 0.75783845
6.58905 0.62131707
6.584947 0.49648807
6.580845 0.38677524
6.576743 0.29439238
6.572641 0.22044918
6.568539 0.16517501
6.564437 0.12822623
6.560335 0.10901164
6.556233 0.10695664
6.552131 0.12163809
6.548029 0.15275556
6.543927 0.19995373
6.539825 0.26255841
6.535723 0.33932272
6.531621 0.42828392
6.527519 0.52680062
6.523417 0.63177833
6.519315 0.74001673
6.515213 0.84855296
6.511111 0.95486017
6.507009 1.0568048
6.502906 1.1523623
6.498804 1.239207
6.494702 1.3143758
6.4906 1.3742211
6.486498 1.4147864
6.482396 1.4325924
6.478294 1.4256479
6.474192 1.3943823
6.47009 1.3421726
6.465988 1.2752339
6.461886 1.2018205
6.457784 1.1308953
6.453682 1.0705806
6.44958 1.026767
6.445478 1.0021974
6.441376 0.99620174
6.437274 1.005074
6.433172 1.0229317
6.42907 1.0428127
6.424967 1.0577677
6.420865 1.061775
6.416763 1.0503991
6.412661 1.021196
6.408559 0.97390764
6.404457 0.91048675
6.400355 0.8349671
6.396253 0.7531685
6.392151 0.672221
6.388049 0.5999116
6.383947 0.54389065
6.379845 0.51081002
6.375743 0.50548773
6.371641 0.53020238
6.367539 0.58421702
6.363437 0.66361906
6.359335 0.76154209
6.355233 0.86879913
6.351131 0.97490299
6.347029 1.0693782
6.342926 1.1431933
6.338824 1.1900848
6.334722 1.2075242
6.33062 1.1971223
6.326518 1.1643586
6.322416 1.1176593
6.318314 1.0669928
6.314212 1.0222569
6.31011 0.99177922
6.306008 0.98121761
6.301906 0.9930413
6.297804 1.0266261
6.293702 1.0788522
6.2896 1.1449882
6.285498 1.2196159
6.281396 1.2973833
6.277294 1.373472
6.273192 1.4437649
6.26909 1.5047912
6.264987 1.5535669
6.260885 1.5874474
6.256783 1.6040699
6.252681 1.601421
6.248579 1.5780191
6.244477 1.533179
6.240375 1.4673098
6.236273 1.3821864
6.232171 1.2811305
6.228069 1.1690256
6.223967 1.0521055
6.219865 0.93747817
6.215763 0.83239867
6.211661 0.74337007
6.207559 0.67520873
6.203457 0.63025186
6.199355 0.60788492
6.195253 0.60452302
6.191151 0.6140974
6.187049 0.62899234
6.182946 0.64127489
6.178844 0.64398717
6.174742 0.6322499
6.17064 0.60396769
6.166538 0.56001893
6.162436 0.50393401
6.158334 0.44117626
6.154232 0.3782108
6.15013 0.32155843
6.146028 0.27698854
6.141926 0.24893017
6.137824 0.24010483
6.133722 0.25133786
6.12962 0.28149909
6.125518 0.32755232
6.121416 0.38473473
6.117314 0.4469136
6.113212 0.50715897
6.10911 0.55852303
6.105008 0.59494579
6.100905 0.61214115
6.096803 0.60828616
6.092701 0.58435808
6.088599 0.54403447
6.084497 0.49316937
6.080395 0.43895046
6.076293 0.38889952
6.072191 0.34988917
6.068089 0.32731868
6.063987 0.32454127
6.059885 0.34258828
6.055783 0.38020255
6.051681 0.43417444
6.047579 0.49995319
6.043477 0.57247056
6.039375 0.64705965
6.035273 0.72029354
6.031171 0.7905362
6.027069 0.85802192
6.022966 0.92437374
6.018864 0.99162464
6.014762 1.0609719
6.01066 1.1316181
6.006558 1.2000759
6.002456 1.2602141
5.998354 1.3041223
5.994252 1.323624
5.99015 1.3120672
5.986048 1.2659216
5.981946 1.1857681
5.977844 1.0764363
5.973742 0.94629523
5.96964 0.8059223
5.965538 0.66651547
5.961436 0.53842821
5.957334 0.43010799
5.953232 0.3475589
5.94913 0.29428368
5.945028 0.27154789
5.940925 0.27877179
5.936823 0.31389288
5.932721 0.37362316
5.928619 0.45361268
5.924517 0.54859154
5.920415 0.65257735
5.916313 0.759206
5.912211 0.86218851
5.908109 0.95583877
5.904007 1.035579
5.899905 1.0983215
5.895803 1.1426463
5.891701 1.168735
5.887599 1.1780681
5.883497 1.1729378
5.879395 1.1558684
5.875293 1.1290582
5.871191 1.0939654
5.867089 1.0511368
5.862986 1.0003298
5.858884 0.94090293
5.854782 0.87237444
5.85068 0.79499362
5.846578 0.71016381
5.842476 0.62059742
5.838374 0.53016654
5.834272 0.44350038
5.83017 0.36544543
5.826068 0.30052087
5.821966 0.25247243
5.817864 0.2239701
5.813762 0.21643777
5.80966 0.22997187
5.805558 0.26331147
5.801456 0.31385606
5.797354 0.37776859
5.793252 0.45022115
5.78915 0.52582393
5.785048 0.59922122
5.780945 0.66576334
5.776843 0.72210111
5.772741 0.76653483
5.768639 0.79899882
5.764537 0.8206678
5.760435 0.83329845
5.756333 0.83851949
5.752231 0.83731365
5.748129 0.82987723
5.744027 0.81591301
5.739925 0.79525544
5.735823 0.76860146
5.731721 0.73807162
5.727619 0.70737243
5.723517 0.68145451
5.719415 0.6657181
5.715313 0.66495541
5.711211 0.68229431
5.707109 0.71840381
5.703007 0.77114504
5.698904 0.83573377
5.694802 0.9053602
5.6907 0.97212095
5.686598 1.0280778
5.682496 1.0662662
5.678394 1.0815198
5.674292 1.0710343
5.67019 1.0346421
5.666088 0.97480364
5.661986 0.89633888
5.657884 0.80593229
5.653782 0.71145609
5.64968 0.6211721
5.645578 0.5428884
5.641476 0.48315973
5.637374 0.44662163
5.633272 0.43553939
5.62917 0.44963145
5.625068 0.4861976
5.620965 0.54054216
5.616863 0.6066369
5.612761 0.67792013
5.608659 0.74809273
5.604557 0.81176402
5.600455 0.86483218
5.596353 0.90455605
5.592251 0.92936753
5.588149 0.9385549
5.584047 0.93198416
5.579945 0.91000019
5.575843 0.87356859
5.571741 0.82461396
5.567639 0.76642036
5.563537 0.70391958
5.559435 0.64371146
5.555333 0.59372696
5.551231 0.56252959
5.547129 0.55832645
5.543027 0.58781289
5.538924 0.65500347
5.534822 0.76021702
5.53072 0.8993912
5.526618 1.0638965
5.522516 1.240987
5.518414 1.4149467
5.514312 1.5688708
5.51021 1.6868666
5.506108 1.7563296
5.502006 1.7698728
5.497904 1.7265182
5.493802 1.6318833
5.4897 1.4973058
5.485598 1.3380682
5.481496 1.1710659
5.477394 1.0123562
5.473292 0.87501012
5.46919 0.76759541
5.465088 0.69346861
5.460985 0.6509033
5.456883 0.63394754
5.452781 0.63381082
5.448679 0.64052469
5.444577 0.64460339
5.440475 0.63844759
5.436373 0.61728826
5.432271 0.5795557
5.428169 0.52666812
5.424067 0.46234482
5.419965 0.39163342
5.415863 0.31987686
5.411761 0.25182691
5.407659 0.19104535
5.403557 0.13964539
5.399455 0.09834176
5.395353 0.066719109
5.391251 0.043606528
5.387149 0.027455857
5.383047 0.016653155
5.378944 0.0097304976
5.374842 0.0054771309
5.37074 0.0029701404
5.366638 0.0015521787
5.362536 0.0007830189
5.358434 0.0003846609
5.354332 0.0001922697
5.35023 0.0001166967
5.346128 0.0001200582
5.342026 0.00020412
5.337924 0.0004108239
5.333822 0.0008351667
5.32972 0.0016507962
5.325618 0.003148794
5.321516 0.0057876525
5.317414 0.010248274
5.313312 0.017481039
5.30921 0.028724236
5.305108 0.045466807
5.301006 0.069327681
5.296903 0.10183284
5.292801 0.14409297
5.288699 0.19641734
5.284597 0.25793674
5.280495 0.32633808
5.276393 0.39781964
5.272291 0.46735025
5.268189 0.52925363
5.264087 0.57805512
5.259985 0.60944389
5.255883 0.62114793
5.251781 0.61351444
5.247679 0.5896396
5.243577 0.55498755
5.239475 0.51655175
5.235373 0.48171073
5.231271 0.45699147
5.227169 0.44696666
5.223067 0.45348118
5.218964 0.47534062
5.214862 0.50851469
5.21076 0.54682212
5.206658 0.58298173
5.202556 0.60984715
5.198454 0.62160434
5.194352 0.61471403
5.19025 0.58843223
5.186148 0.54483318
5.182046 0.48836846
5.177944 0.42509331
5.173842 0.36174632
5.16974 0.30486864
5.165638 0.26009711
5.161536 0.23168698
5.157434 0.22224541
5.153332 0.23261343
5.14923 0.26183465
5.145128 0.30718488
5.141026 0.36428729
5.136923 0.42737224
5.132821 0.48973959
5.128719 0.54443733
5.124617 0.58509684
5.120515 0.60679178
5.116413 0.60674444
5.112311 0.58471363
5.108209 0.54296319
5.104107 0.48581202
5.100005 0.41887091
5.095903 0.34814484
5.091801 0.27919974
5.087699 0.21655721
5.083597 0.16340545
5.079495 0.12162707
5.075393 0.092069225
5.071291 0.074936518
5.067189 0.070177023
5.063087 0.077751074
5.058984 0.097712325
5.054882 0.13008057
5.05078 0.1745388
5.046678 0.2300352
5.042576 0.29440688
5.038474 0.36415511
5.034372 0.43448398
5.03027 0.49966118
5.026168 0.55367987
5.022066 0.59111257
5.017964 0.60797953
5.013862 0.60243009
5.00976 0.57506903
5.005658 0.52884401
5.001556 0.4685209
4.997454 0.39987465
4.993352 0.32878517
4.98925 0.26043176
4.985148 0.19873254
4.981046 0.14609567
4.976943 0.1034663
4.972841 0.070591711
4.968739 0.04639825
4.964637 0.02937938
4.960535 0.017921598
4.956433 0.010531823
4.952331 0.0059624343
4.948229 0.0032518908
4.944127 0.0017086059
4.940025 0.0008648532
4.935923 0.0004217265
4.931821 0.000198126
4.927719 8.96913e-05
4.923617 3.91878e-05
4.919515 1.67103e-05
4.915413 7.452e-06
4.911311 4.7709e-06
4.907209 6.6096e-06
4.903107 1.43856e-05
4.899005 3.37932e-05
4.894902 7.78329e-05
4.8908 0.0001731618
4.886698 0.0003712635
4.882596 0.0007668189
4.878494 0.0015257079
4.874392 0.0029242215
4.87029 0.0053989821
4.866188 0.0096022989
4.862086 0.016451294
4.857984 0.02715107
4.853882 0.043165394
4.84978 0.06610683
4.845678 0.097525652
4.841576 0.13859682
4.837474 0.18973594
4.833372 0.25021183
4.82927 0.31785423
4.825168 0.38896466
4.821066 0.45851594
4.816963 0.52066838
4.812861 0.56954918
4.808759 0.60015913
4.804657 0.60921586
4.800555 0.5957391
4.796453 0.56123662
4.792351 0.50944776
4.788249 0.44571366
4.784147 0.37613368
4.780045 0.30670934
4.775943 0.24265864
4.771841 0.18801688
4.767739 0.14554909
4.763637 0.11691279
4.759535 0.10295253
4.755433 0.10398947
4.751331 0.11999163
4.747229 0.15056241
4.743127 0.19475186
4.739025 0.25076175
4.734922 0.31566342
4.73082 0.38526399
4.726718 0.45423344
4.722616 0.51654246
4.718514 0.56617401
4.714412 0.59798222
4.71031 0.60851215
4.706208 0.59658316
4.702106 0.56348744
4.698004 0.51274929
4.693902 0.4495022
4.6898 0.37963283
4.685698 0.30888767
4.681596 0.24212634
4.677494 0.18284711
4.673392 0.13302664
4.66929 0.093238128
4.665188 0.062958271
4.661086 0.040955876
4.656983 0.025667515
4.652881 0.015497276
4.648779 0.0090142713
4.644677 0.0050513787
4.640575 0.0027270513
4.636473 0.0014183343
4.632371 0.0007106697
4.628269 0.0003430512
4.624167 0.0001595376
4.620065 7.14825e-05
4.615963 3.0861e-05
4.611861 1.28709e-05
4.607759 5.2569e-06
4.603657 2.3247e-06
4.599555 1.6848e-06
4.595453 2.7945e-06
4.591351 6.6015e-06
4.587249 1.61514e-05
4.583147 3.84507e-05
4.579045 8.83143e-05
4.574942 0.0001954287
4.57084 0.000416583
4.566738 0.0008554329
4.562636 0.0016921386
4.558534 0.0032243751
4.554432 0.005918589
4.55033 0.010465338
4.546228 0.017825881
4.542126 0.029249035
4.538024 0.046231139
4.533922 0.070391495
4.52982 0.10324487
4.525718 0.14587453
4.521616 0.19854241
4.517514 0.26030966
4.513412 0.32876913
4.50931 0.39999708
4.505208 0.46880302
4.501106 0.5292945
4.497004 0.57569115
4.492901 0.60324195
4.488799 0.60905241
4.484697 0.59263334
4.480595 0.55604363
4.476493 0.50360055
4.472391 0.44123822
4.468289 0.37567389
4.464187 0.31356795
4.460085 0.26083127
4.455983 0.22216056
4.451881 0.20079917
4.447779 0.19845735
4.443677 0.21530584
4.439575 0.24998017
4.435473 0.29958774
4.431371 0.35976733
4.427269 0.42488399
4.423167 0.48843386
4.419065 0.54367964
4.414962 0.58445782
4.41086 0.60602092
4.406758 0.60573431
4.402656 0.58345862
4.398554 0.54151509
4.394452 0.48423326
4.39035 0.41718464
4.386248 0.34627802
4.382146 0.27691166
4.378044 0.21334166
4.373942 0.15835338
4.36984 0.11323895
4.365738 0.07801549
4.361636 0.051782393
4.357534 0.033113075
4.353432 0.020400125
4.34933 0.012108261
4.345228 0.0069238314
4.341126 0.0038143953
4.337024 0.002024514
4.332921 0.0010352124
4.328819 0.0005099841
4.324717 0.0002420442
4.320615 0.0001106703
4.316513 4.87539e-05
4.312411 2.06955e-05
4.308309 8.4564e-06
4.304207 3.3291e-06
4.300105 1.2636e-06
4.296003 4.617e-07
4.291901 1.62e-07
4.287799 5.67e-08
4.283697 1.62e-08
4.279595 8.1e-09
4.275493 0
4.271391 0
4.267289 0
4.263187 0
4.259085 0
4.254982 0
4.25088 0
4.246778 0
4.242676 0
4.238574 0
4.234472 0
4.23037 0
4.226268 0
4.222166 0
4.218064 0
4.213962 0
4.20986 0
4.205758 0
4.201656 0
4.197554 0
4.193452 0
4.18935 0
4.185248 0
4.181146 0
4.177044 0
4.172941 0
4.168839 0
4.164737 0
4.160635 0
4.156533 0
4.152431 0
4.148329 0
4.144227 0
4.140125 0
4.136023 0
4.131921 0
4.127819 0
4.123717 0
4.119615 0
4.115513 0
4.111411 0
4.107309 0
4.103207 0
4.099105 0
4.095003 0
4.0909 0
4.086798 0
4.082696 0
4.078594 0
4.074492 0
4.07039 0
4.066288 0
4.062186 0
4.058084 0
4.053982 0
4.04988 0
4.045778 0
4.041676 0
4.037574 0
4.033472 0
4.02937 0
4.025268 0
4.021166 0
4.017064 0
4.012961 8.1e-09
4.008859 1.62e-08
4.004757 4.86e-08
4.000655 1.377e-07
3.996553 3.888e-07
3.992451 1.053e-06
3.988349 2.7216e-06
3.984247 6.7878e-06
3.980145 1.62972e-05
3.976043 3.77136e-05
3.971941 8.4078e-05
3.967839 0.0001805733
3.963737 0.0003735801
3.959635 0.0007445763
3.955533 0.0014297067
3.951431 0.0026448768
3.947329 0.0047141919
3.943227 0.0080962497
3.939125 0.013399101
3.935023 0.021371648
3.93092 0.032858403
3.926818 0.048708265
3.922716 0.069637531
3.918614 0.09606208
3.914512 0.12793019
3.91041 0.16459993
3.906308 0.2048069
3.902206 0.24675318
3.898104 0.28831888
3.894002 0.3273588
3.8899 0.36201331
3.885798 0.39094857
3.881696 0.41345593
3.877594 0.4293829
3.873492 0.43892551
3.86939 0.4423614
3.865288 0.43982592
3.861186 0.43121723
3.857084 0.41626716
3.852981 0.39475027
3.848879 0.36675084
3.844777 0.33288556
3.840675 0.29439659
3.836573 0.25307708
3.832471 0.21104842
3.828369 0.1704545
3.824267 0.13315781
3.820165 0.1005118
3.816063 0.073252577
3.811961 0.051514453
3.807859 0.034941707
3.803757 0.022852036
3.799655 0.014406725
3.795553 0.008753589
3.791451 0.0051254208
3.787349 0.0028917
3.783247 0.0015718941
3.779145 0.0008232273
3.775043 0.0004153599
3.77094 0.0002018925
3.766838 9.45351e-05
3.762736 4.26465e-05
3.758634 1.85328e-05
3.754532 7.7598e-06
3.75043 3.1266e-06
3.746328 1.215e-06
3.742226 4.536e-07
3.738124 1.62e-07
3.734022 5.67e-08
3.72992 1.62e-08
3.725818 8.1e-09
3.721716 0
3.717614 0
3.713512 0
3.70941 0
3.705308 0
3.701206 0
3.697104 0
3.693002 0
3.688899 0
3.684797 0
3.680695 0
3.676593 0
3.672491 0
3.668389 0
3.664287 0
3.660185 0
3.656083 0
3.651981 0
3.647879 0
3.643777 0
3.639675 0
3.635573 0
3.631471 0
3.627369 0
3.623267 0
3.619165 0
3.615063 0
3.61096 0
3.606858 0
3.602756 0
3.598654 0
3.594552 0
3.59045 0
3.586348 0
3.582246 0
3.578144 0
3.574042 0
3.56994 0
3.565838 0
3.561736 0
3.557634 0
3.553532 0
3.54943 0
3.545328 0
3.541226 0
3.537124 0
3.533022 0
3.528919 0
3.524817 0
3.520715 0
3.516613 0
3.512511 0
3.508409 0
3.504307 0
3.500205 0
3.496103 0
3.492001 0
3.487899 0
3.483797 0
3.479695 0
3.475593 0
3.471491 0
3.467389 0
3.463287 0
3.459185 0
3.455083 0
3.45098 0
3.446878 0
3.442776 0
3.438674 0
3.434572 0
3.43047 0
3.426368 0
3.422266 0
3.418164 0
3.414062 0
3.40996 0
3.405858 0
3.401756 0
3.397654 0
3.393552 0
3.38945 0
3.385348 0
3.381246 0
3.377144 0
3.373042 0
3.368939 0
3.364837 0
3.360735 0
3.356633 0
3.352531 0
3.348429 0
3.344327 0
3.340225 0
3.336123 0
3.332021 0
3.327919 0
3.323817 0
3.319715 0
3.315613 0
3.311511 0
3.307409 0
3.303307 0
3.299205 0
3.295103 0
3.291001 0
3.286898 0
3.282796 0
3.278694 0
3.274592 0
3.27049 0
3.266388 0
3.262286 0
3.258184 0
3.254082 0
3.24998 0
3.245878 0
3.241776 0
3.237674 0
3.233572 0
3.22947 0
3.225368 0
3.221266 0
3.217164 0
3.213062 0
3.208959 0
3.204857 0
3.200755 0
3.196653 0
3.192551 0
3.188449 0
3.184347 0
3.180245 0
3.176143 0
3.172041 0
3.167939 0
3.163837 0
3.159735 0
3.155633 0
3.151531 0
3.147429 0
3.143327 0
3.139225 0
3.135123 0
3.131021 0
3.126918 0
3.122816 0
3.118714 0
3.114612 0
3.11051 0
3.106408 0
3.102306 0
3.098204 0
3.094102 0
3.09 0
