# Supplementary material for: Structural motifs of gold cluster anions with 17 to 69 atoms
Source: Nat Commun. 2026 Apr 10;17:5099. doi: 10.1038/s41467-026-71649-9 (PMC13246909; doi:10.1038/s41467-026-71649-9)
Supplement: Supplementary file 5 — Source Data [file 41467_2026_71649_MOESM5_ESM.zip › SupplementaryFigure3/19_th_B3LYP.dat]

11.14 0.030097875
11.135898 0.047452497
11.131796 0.072071346
11.127694 0.10544997
11.123592 0.14863143
11.11949 0.20181579
11.115388 0.26398545
11.111286 0.33264822
11.107184 0.40380415
11.103082 0.47221169
11.098979 0.53196503
11.094877 0.577311
11.090775 0.60355517
11.086673 0.60786134
11.082571 0.58975614
11.078469 0.55121474
11.074367 0.49630604
11.070265 0.43048567
11.066163 0.35970644
11.062061 0.28954637
11.057959 0.2245269
11.053857 0.16772546
11.049755 0.12070075
11.045653 0.083676062
11.041551 0.055882111
11.037449 0.035952134
11.033347 0.022282136
11.029245 0.013303602
11.025143 0.0076517703
11.021041 0.0042396939
11.016938 0.0022630185
11.012836 0.001163646
11.008734 0.0005764122
11.004632 0.0002750598
11.00053 0.000126441
10.996428 5.59953e-05
10.992326 2.38869e-05
10.988224 9.8172e-06
10.984122 3.888e-06
10.98002 1.4823e-06
10.975918 5.427e-07
10.971816 1.944e-07
10.967714 6.48e-08
10.963612 2.43e-08
10.95951 8.1e-09
10.955408 0
10.951306 0
10.947204 0
10.943102 0
10.938999 0
10.934897 0
10.930795 0
10.926693 0
10.922591 0
10.918489 0
10.914387 0
10.910285 0
10.906183 0
10.902081 0
10.897979 0
10.893877 0
10.889775 0
10.885673 0
10.881571 0
10.877469 0
10.873367 0
10.869265 0
10.865163 0
10.861061 0
10.856958 0
10.852856 0
10.848754 0
10.844652 0
10.84055 0
10.836448 0
10.832346 0
10.828244 0
10.824142 0
10.82004 0
10.815938 0
10.811836 0
10.807734 0
10.803632 0
10.79953 0
10.795428 0
10.791326 0
10.787224 0
10.783122 0
10.77902 0
10.774917 0
10.770815 0
10.766713 0
10.762611 0
10.758509 0
10.754407 0
10.750305 0
10.746203 0
10.742101 0
10.737999 0
10.733897 0
10.729795 0
10.725693 0
10.721591 0
10.717489 0
10.713387 0
10.709285 0
10.705183 0
10.701081 0
10.696978 0
10.692876 0
10.688774 0
10.684672 0
10.68057 0
10.676468 0
10.672366 0
10.668264 0
10.664162 0
10.66006 0
10.655958 0
10.651856 0
10.647754 0
10.643652 0
10.63955 0
10.635448 0
10.631346 0
10.627244 0
10.623142 0
10.61904 0
10.614937 0
10.610835 0
10.606733 0
10.602631 0
10.598529 0
10.594427 0
10.590325 0
10.586223 0
10.582121 0
10.578019 0
10.573917 0
10.569815 0
10.565713 0
10.561611 0
10.557509 0
10.553407 0
10.549305 8.1e-09
10.545203 2.43e-08
10.541101 7.29e-08
10.536998 2.106e-07
10.532896 5.994e-07
10.528794 1.6281e-06
10.524692 4.2444e-06
10.52059 1.0692e-05
10.516488 2.59362e-05
10.512386 6.06123e-05
10.508284 0.0001364526
10.504182 0.0002959011
10.50008 0.000618111
10.495978 0.0012438117
10.491876 0.0024110541
10.487774 0.0045021906
10.483672 0.0080985177
10.47957 0.01403312
10.475468 0.023424657
10.471366 0.037667511
10.467264 0.058350318
10.463162 0.087079269
10.45906 0.12519936
10.454957 0.17343577
10.450855 0.23151498
10.446753 0.2978599
10.442651 0.36947217
10.438549 0.44210155
10.434447 0.51075258
10.430345 0.57049622
10.426243 0.61745849
10.422141 0.64977835
10.418039 0.66829139
10.413937 0.67672287
10.409835 0.681264
10.405733 0.68954027
10.401631 0.70912774
10.397529 0.74589618
10.393427 0.80252568
10.389325 0.87753612
10.385223 0.96508395
10.381121 1.05563
10.377019 1.1373954
10.372916 1.1983391
10.368814 1.2282593
10.364712 1.2205775
10.36061 1.1734309
10.356508 1.0898584
10.352406 0.97708543
10.348304 0.84511557
10.344202 0.704985
10.3401 0.56707025
10.335998 0.43977741
10.331896 0.32880151
10.327794 0.23698302
10.323692 0.1646524
10.31959 0.11027459
10.315488 0.071191945
10.311386 0.044302399
10.307284 0.026574083
10.303182 0.015364485
10.29908 0.0085625019
10.294977 0.0045993906
10.290875 0.0023812785
10.286773 0.0011883024
10.282671 0.000571536
10.278569 0.0002649429
10.274467 0.0001183734
10.270365 5.09733e-05
10.266263 2.11491e-05
10.262161 8.4564e-06
10.258059 3.2643e-06
10.253957 1.215e-06
10.249855 4.374e-07
10.245753 1.458e-07
10.241651 4.86e-08
10.237549 1.62e-08
10.233447 8.1e-09
10.229345 0
10.225243 0
10.221141 0
10.217039 8.1e-09
10.212936 1.62e-08
10.208834 4.05e-08
10.204732 1.296e-07
10.20063 3.645e-07
10.196528 1.0125e-06
10.192426 2.7054e-06
10.188324 6.9336e-06
10.184222 1.71153e-05
10.18012 4.07025e-05
10.176018 9.32553e-05
10.171916 0.0002058291
10.167814 0.0004376106
10.163712 0.000896265
10.15961 0.0017683029
10.155508 0.0033607872
10.151406 0.0061531002
10.147304 0.010852129
10.143202 0.018437576
10.1391 0.030175943
10.134997 0.047575877
10.130895 0.072257468
10.126793 0.10571839
10.122691 0.14900257
10.118589 0.2023106
10.114487 0.26462843
10.110385 0.33347853
10.106283 0.4049019
10.102181 0.47375014
10.098079 0.53430304
10.093977 0.58114365
10.089875 0.61014183
10.085773 0.61934759
10.081671 0.60959518
10.077569 0.58467136
10.073467 0.55099043
10.069365 0.51681784
10.065263 0.49116331
10.061161 0.48250954
10.057059 0.49755108
10.052956 0.54010449
10.048854 0.61033026
10.044752 0.7043858
10.04065 0.81460214
10.036548 0.93022921
10.032446 1.0387152
10.028344 1.1273793
10.024242 1.1852272
10.02014 1.2045862
10.016038 1.182236
10.011936 1.1197972
10.007834 1.0232989
10.003732 0.90203673
9.99963 0.76698866
9.995528 0.62914241
9.991426 0.49807433
9.987324 0.38102142
9.983222 0.28254414
9.97912 0.20473214
9.975018 0.14779878
9.970915 0.11086047
9.966813 0.092701924
9.962711 0.092371663
9.958609 0.10951262
9.954507 0.14439433
9.950405 0.19766754
9.946303 0.26990767
9.942201 0.361049
9.938099 0.46983612
9.933997 0.5934247
9.929895 0.72724445
9.925793 0.8651891
9.921691 1.0001267
9.917589 1.124645
9.913487 1.2318831
9.909385 1.3162729
9.905283 1.3740385
9.901181 1.4033685
9.897079 1.404269
9.892976 1.3781924
9.888874 1.3275861
9.884772 1.2555038
9.88067 1.1653653
9.876568 1.0608783
9.872466 0.94605518
9.868364 0.82522701
9.864262 0.70296296
9.86016 0.58385758
9.856058 0.4722138
9.851956 0.37170451
9.847854 0.28511638
9.843752 0.21426024
9.83965 0.16008301
9.835548 0.12295499
9.831446 0.10305331
9.827344 0.10072928
9.823242 0.11674204
9.81914 0.1522611
9.815038 0.20858447
9.810935 0.28658233
9.806833 0.38595073
9.802731 0.50443333
9.798629 0.63722071
9.794527 0.77674517
9.790425 0.91303533
9.786323 1.0346794
9.782221 1.1302895
9.778119 1.1902071
9.774017 1.2080856
9.769915 1.1819868
9.765813 1.1147205
9.761711 1.0133438
9.757609 0.88794088
9.753507 0.74997442
9.749405 0.61057981
9.745303 0.47914853
9.741201 0.36243277
9.737099 0.26424811
9.732996 0.18570377
9.728894 0.12579139
9.724792 0.082129513
9.72069 0.051684739
9.716588 0.031349957
9.712486 0.018328275
9.708384 0.010328221
9.704282 0.0056106027
9.70018 0.0029403081
9.696078 0.0014920524
9.691976 0.0007464555
9.687874 0.0003987549
9.683772 0.0002901744
9.67967 0.0003648078
9.675568 0.0006508188
9.671466 0.0012639807
9.667364 0.0024310611
9.663262 0.0045300303
9.65916 0.0081410832
9.655058 0.014097418
9.650955 0.023517572
9.646853 0.037794203
9.642751 0.058510544
9.638649 0.087260741
9.634547 0.12536585
9.630445 0.17350628
9.626343 0.2313272
9.622241 0.29710766
9.618139 0.36760092
9.614037 0.43814207
9.609935 0.5030706
9.605833 0.55644025
9.601731 0.59290316
9.597629 0.60858974
9.593527 0.60178466
9.589425 0.5732357
9.585323 0.52601846
9.581221 0.4649908
9.577119 0.39597097
9.573017 0.32483137
9.568914 0.25670137
9.564812 0.19542225
9.56071 0.14331625
9.556608 0.1012494
9.552506 0.068907267
9.548404 0.045176567
9.544302 0.028532315
9.5402 0.017359491
9.536098 0.010174532
9.531996 0.0057448683
9.527894 0.0031252392
9.523792 0.0016390188
9.51969 0.0008312301
9.515588 0.0004140558
9.511486 0.0002178576
9.507384 0.0001540458
9.503282 0.0001922373
9.49918 0.0003518883
9.495078 0.0007086528
9.490975 0.0014162607
9.486873 0.0027447579
9.482771 0.0051353352
9.478669 0.0092687409
9.474567 0.016138683
9.470465 0.027113891
9.466363 0.043963933
9.462261 0.06881794
9.458159 0.10402564
9.454057 0.15190055
9.449955 0.21434729
9.445853 0.29240727
9.441751 0.38579162
9.437649 0.49249834
9.433547 0.60861978
9.429445 0.72843032
9.425343 0.8448008
9.421241 0.94992396
9.417139 1.0362672
9.413037 1.0976112
9.408934 1.1299999
9.404832 1.132425
9.40073 1.1071021
9.396628 1.0592532
9.392526 0.99639661
9.388424 0.92723102
9.384322 0.86028796
9.38022 0.80258401
9.376118 0.75852602
9.372016 0.72928887
9.367914 0.71280116
9.363812 0.70435005
9.35971 0.69768104
9.355608 0.6863564
9.351506 0.6650794
9.347404 0.63070881
9.343302 0.58277549
9.3392 0.52344411
9.335098 0.45699951
9.330995 0.38903684
9.326893 0.32557346
9.322791 0.27227125
9.318689 0.23388275
9.314587 0.21394264
9.310485 0.21465326
9.306383 0.23688064
9.302281 0.28018988
9.298179 0.3428914
9.294077 0.42211796
9.289975 0.51398082
9.285873 0.61384803
9.281771 0.71674944
9.277669 0.81785948
9.273567 0.91296416
9.269465 0.99880632
9.265363 1.0732296
9.261261 1.1351011
9.257159 1.1840604
9.253057 1.2201966
9.248954 1.2437725
9.244852 1.2550947
9.24075 1.2545777
9.236648 1.2429781
9.232546 1.2217209
9.228444 1.1931885
9.224342 1.1608415
9.22024 1.1290635
9.216138 1.1026891
9.212036 1.0862632
9.207934 1.0831719
9.203832 1.0948502
9.19973 1.1202855
9.195628 1.1559873
9.191526 1.1964811
9.187424 1.2352529
9.183322 1.265938
9.17922 1.2834781
9.175118 1.2849643
9.171016 1.2699642
9.166913 1.2402654
9.162811 1.1991255
9.158709 1.1502499
9.154607 1.096791
9.150505 1.040646
9.146403 0.98223544
9.142301 0.92079822
9.138199 0.85508402
9.134097 0.7842141
9.129995 0.70844657
9.125893 0.62962832
9.121791 0.55122131
9.117689 0.47791447
9.113587 0.41493283
9.109485 0.36720772
9.105383 0.33857196
9.101281 0.33110995
9.097179 0.34474805
9.093077 0.3771342
9.088974 0.42383039
9.084872 0.47881897
9.08077 0.5352892
9.076668 0.58661875
9.072566 0.62740359
9.068464 0.65434164
9.064362 0.66676704
9.06026 0.6666798
9.056158 0.65821898
9.052056 0.64666363
9.047954 0.63717413
9.043852 0.63356932
9.03975 0.63744137
9.035648 0.64783542
9.031546 0.66158236
9.027444 0.67420777
9.023342 0.68119353
9.01924 0.67928039
9.015138 0.66749336
9.011036 0.64764686
9.006933 0.62421979
9.002831 0.60364458
8.998729 0.59318613
8.994627 0.5996651
8.990525 0.62828984
8.986423 0.68180753
8.982321 0.76009117
8.978219 0.86017269
8.974117 0.97664549
8.970015 1.1023111
8.965913 1.2289407
8.961811 1.3480539
8.957709 1.4516619
8.953607 1.5329549
8.949505 1.5869181
8.945403 1.6108329
8.941301 1.6045788
8.937199 1.5706346
8.933097 1.513696
8.928994 1.4399084
8.924892 1.3558238
8.92079 1.2672961
8.916688 1.1785801
8.912586 1.0918652
8.908484 1.0073624
8.904382 0.92390038
8.90028 0.83984212
8.896178 0.75404871
8.892076 0.6666233
8.887974 0.57925823
8.883872 0.495139
8.87977 0.418483
8.875668 0.35386676
8.871566 0.3055092
8.867464 0.27664016
8.863362 0.2690254
8.85926 0.28267092
8.855158 0.31571006
8.851056 0.36448421
8.846953 0.42384361
8.842851 0.48769446
8.838749 0.54978568
8.834647 0.60466509
8.830545 0.64865879
8.826443 0.68067213
8.822341 0.70260267
8.818239 0.71921029
8.814137 0.73739823
8.810035 0.76499251
8.805933 0.80922964
8.801831 0.87523686
8.797729 0.96479935
8.793627 1.0756533
8.789525 1.2014415
8.785423 1.3323453
8.781321 1.4562911
8.777219 1.5605366
8.773117 1.6333906
8.769015 1.6658012
8.764912 1.6525761
8.76081 1.5930549
8.756708 1.4911428
8.752606 1.3547218
8.748504 1.1945601
8.744402 1.0229239
8.7403 0.8521378
8.736198 0.69332436
8.732096 0.55548954
8.727994 0.4450217
8.723892 0.36557084
8.71979 0.31820213
8.715688 0.3016928
8.711586 0.31286879
8.707484 0.34693909
8.703382 0.3978528
8.69928 0.45874452
8.695178 0.52252738
8.691076 0.58263801
8.686973 0.63385419
8.682871 0.6730288
8.678769 0.69954979
8.674667 0.71536725
8.670565 0.72452418
8.666463 0.7322606
8.662361 0.74388512
8.658259 0.7636809
8.654157 0.7941059
8.650055 0.83546049
8.645953 0.88605963
8.641851 0.94280684
8.637749 1.0019707
8.633647 1.059939
8.629545 1.1137731
8.625443 1.1614773
8.621341 1.2020039
8.617239 1.2350851
8.613137 1.2610139
8.609035 1.2804691
8.604932 1.2944309
8.60083 1.3041679
8.596728 1.3112332
8.592626 1.3173908
8.588524 1.3244098
8.584422 1.3337117
8.58032 1.3459172
8.576218 1.3604006
8.572116 1.3749933
8.568014 1.3859724
8.563912 1.3884156
8.55981 1.3769109
8.555708 1.3465039
8.551606 1.2936854
8.547504 1.2171883
8.543402 1.1184018
8.5393 1.001297
8.535198 0.87188232
8.531096 0.73731865
8.526993 0.60489726
8.522891 0.48109958
8.518789 0.37091666
8.514687 0.27752687
8.510585 0.20233843
8.506483 0.14532481
8.502381 0.10553121
8.498279 0.081615859
8.494177 0.072303354
8.490075 0.07666117
8.485973 0.094152634
8.481871 0.1244652
8.477769 0.16715734
8.473667 0.22120845
8.469565 0.28458736
8.465463 0.3539688
8.461361 0.42471152
8.457259 0.49116416
8.453157 0.54728732
8.449055 0.58749262
8.444952 0.60752632
8.44085 0.60519391
8.436748 0.58074745
8.432646 0.53683644
8.428544 0.4780332
8.424442 0.41004857
8.42034 0.33882359
8.416238 0.26969509
8.412136 0.20679188
8.408034 0.15274077
8.403932 0.10867696
8.39983 0.074487098
8.395728 0.049179677
8.391626 0.031278887
8.387524 0.019163644
8.383422 0.011310079
8.37932 0.0064300554
8.375218 0.003521475
8.371116 0.0018577836
8.367014 0.0009441198
8.362911 0.000462186
8.358809 0.0002179548
8.354707 9.90144e-05
8.350605 4.33269e-05
8.346503 1.82655e-05
8.342401 7.4196e-06
8.338299 2.8998e-06
8.334197 1.0935e-06
8.330095 3.969e-07
8.325993 1.377e-07
8.321891 4.86e-08
8.317789 1.62e-08
8.313687 8.1e-09
8.309585 8.1e-09
8.305483 1.62e-08
8.301381 4.05e-08
8.297279 1.296e-07
8.293177 3.645e-07
8.289075 1.0206e-06
8.284972 2.7054e-06
8.28087 6.9498e-06
8.276768 1.71639e-05
8.272666 4.08564e-05
8.268564 9.36927e-05
8.264462 0.0002070279
8.26036 0.0004407777
8.256258 0.0009043407
8.252156 0.0017880831
8.248054 0.0034074513
8.243952 0.0062591292
8.23985 0.01108421
8.235748 0.018927059
8.231646 0.031170728
8.227544 0.049524024
8.223442 0.07593375
8.21934 0.11240294
8.215238 0.16071327
8.211136 0.22207592
8.207034 0.2967642
8.202931 0.38380258
8.198829 0.48079162
8.194727 0.58392925
8.190625 0.68824883
8.186523 0.7880452
8.182421 0.87741713
8.178319 0.95083421
8.174217 1.003644
8.170115 1.0324645
8.166013 1.0354434
8.161911 1.0123876
8.157809 0.96477757
8.153707 0.89566451
8.149605 0.80944219
8.145503 0.71148425
8.141401 0.60765904
8.137299 0.5037689
8.133197 0.40499333
8.129095 0.31542857
8.124992 0.23780229
8.12089 0.17340343
8.116788 0.12221717
8.112686 0.083212102
8.108584 0.054702248
8.104482 0.034706216
8.10038 0.021244275
8.096278 0.012542502
8.092176 0.0071405469
8.088074 0.0039192174
8.083972 0.0020735757
8.07987 0.0010573902
8.075768 0.0005196393
8.071666 0.0002460861
8.067564 0.0001122903
8.063462 4.93695e-05
8.05936 2.09142e-05
8.055258 8.5374e-06
8.051156 3.3534e-06
8.047054 1.2717e-06
8.042951 4.617e-07
8.038849 1.62e-07
8.034747 5.67e-08
8.030645 1.62e-08
8.026543 8.1e-09
8.022441 0
8.018339 0
8.014237 0
8.010135 0
8.006033 0
8.001931 8.1e-09
7.997829 3.24e-08
7.993727 1.053e-07
7.989625 2.997e-07
7.985523 8.262e-07
7.981421 2.2275e-06
7.977319 5.7429e-06
7.973217 1.42884e-05
7.969115 3.42387e-05
7.965013 7.90398e-05
7.96091 0.0001757781
7.956808 0.000376569
7.952706 0.0007771383
7.948604 0.0015449535
7.944502 0.002958687
7.9404 0.0054582174
7.936298 0.0096999606
7.932196 0.01660568
7.928094 0.027384877
7.923992 0.043504298
7.91989 0.0665765
7.915788 0.098147028
7.911686 0.13938009
7.907584 0.19067412
7.903482 0.2512755
7.89938 0.31898918
7.895278 0.39009389
7.891176 0.45954681
7.887074 0.52150415
7.882971 0.57010282
7.878869 0.6003659
7.874767 0.60904061
7.870665 0.59517392
7.866563 0.56028494
7.862461 0.50809089
7.858359 0.44385516
7.854257 0.37351542
7.850155 0.30279117
7.846053 0.23645325
7.841951 0.17787494
7.837849 0.12889963
7.833747 0.089982058
7.829645 0.060510062
7.825543 0.039198249
7.821441 0.024460939
7.817339 0.014704392
7.813237 0.0085150683
7.809135 0.0047500344
7.805033 0.0025525449
7.80093 0.001321353
7.796828 0.0006589512
7.792726 0.000316629
7.788624 0.0001467801
7.784522 6.61608e-05
7.78042 3.03669e-05
7.776318 1.76013e-05
7.772216 1.95615e-05
7.768114 3.75759e-05
7.764012 8.33409e-05
7.75991 0.0001842264
7.755808 0.0003946644
7.751706 0.0008156052
7.747604 0.0016249167
7.743502 0.00312093
7.7394 0.0057796011
7.735298 0.010321773
7.731196 0.017780845
7.727094 0.02955362
7.722991 0.047410223
7.718889 0.073435596
7.714787 0.10987985
7.710685 0.15890876
7.706583 0.22227032
7.702481 0.30092207
7.698379 0.39468956
7.694277 0.50203657
7.690175 0.62001612
7.686073 0.74443529
7.681971 0.87021549
7.677869 0.99187841
7.673767 1.1040554
7.669665 1.2019169
7.665563 1.2814506
7.661461 1.3395715
7.657359 1.374104
7.653257 1.383711
7.649155 1.3678523
7.645053 1.3268214
7.64095 1.2618614
7.636848 1.1753066
7.632746 1.0706636
7.628644 0.95254966
7.624542 0.82643733
7.62044 0.69821384
7.616338 0.57362221
7.612236 0.45769106
7.608134 0.35426775
7.604032 0.26574367
7.59993 0.19301007
7.595828 0.13562732
7.591726 0.09214573
7.587624 0.060494542
7.583522 0.038358239
7.57942 0.02348139
7.575318 0.013872773
7.571216 0.0079080462
7.567114 0.0043494651
7.563012 0.0023103549
7.558909 0.0011917854
7.554807 0.0006132591
7.550705 0.0003518721
7.546603 0.0002975211
7.542501 0.0004276314
7.538399 0.000802629
7.534297 0.0015829344
7.530195 0.0030681828
7.526093 0.0057583467
7.521991 0.010433019
7.517889 0.018238673
7.513787 0.030764189
7.509685 0.050073836
7.505583 0.078658282
7.501481 0.11926263
7.497379 0.17456214
7.493277 0.24668417
7.489175 0.33661841
7.485073 0.44360795
7.48097 0.56465785
7.476868 0.69431594
7.472766 0.82485964
7.468664 0.94695597
7.464562 1.0507589
7.46046 1.1272939
7.456358 1.1698865
7.452256 1.1753481
7.448154 1.144662
7.444052 1.0830045
7.43995 0.99907341
7.435848 0.90383995
7.431746 0.80895457
7.427644 0.72509611
7.423542 0.66055242
7.41944 0.62026213
7.415338 0.60545437
7.411236 0.61391153
7.407134 0.64077179
7.403032 0.67969438
7.398929 0.72414931
7.394827 0.76857671
7.390725 0.80919872
7.386623 0.84435722
7.382521 0.87437283
7.378419 0.90104125
7.374317 0.92695936
7.370215 0.95488047
7.366113 0.9872315
7.362011 1.0258174
7.357909 1.0716396
7.353807 1.1247131
7.349705 1.1838083
7.345603 1.246143
7.341501 1.307164
7.337399 1.3606162
7.333297 1.3990604
7.329195 1.4148706
7.325093 1.4015598
7.32099 1.3551285
7.316888 1.2750738
7.312786 1.1647573
7.308684 1.0310073
7.304582 0.88304426
7.30048 0.73100035
7.296378 0.58439505
7.292276 0.45090051
7.288174 0.33561501
7.284072 0.24090285
7.27997 0.16671507
7.275868 0.11121451
7.271766 0.071506403
7.267664 0.044308515
7.263562 0.026459136
7.25946 0.015228964
7.255358 0.0084551931
7.251256 0.004545315
7.247154 0.0024051006
7.243052 0.0013380795
7.238949 0.0009497736
7.234847 0.0010760283
7.230745 0.0017436627
7.226643 0.0031638276
7.222541 0.0057529602
7.218439 0.01017117
7.214337 0.017361564
7.210235 0.02856806
7.206133 0.04530415
7.202031 0.069246017
7.197929 0.10203353
7.193827 0.1449853
7.189725 0.19876693
7.185623 0.26308735
7.181521 0.33652407
7.177419 0.41657763
7.173317 0.50001916
7.169215 0.58352027
7.165113 0.66445927
7.161011 0.74170891
7.156908 0.81616506
7.152806 0.89079922
7.148704 0.9701185
7.144602 1.0590745
7.1405 1.1616341
7.136398 1.2793563
7.132296 1.410362
7.128194 1.5490173
7.124092 1.6864847
7.11999 1.8120723
7.115888 1.9150988
7.111786 1.9868422
7.107684 2.0221149
7.103582 2.0201026
7.09948 1.9842978
7.095378 1.9215971
7.091276 1.8408296
7.087174 1.7511056
7.083072 1.6603691
7.078969 1.5744403
7.074867 1.4966645
7.070765 1.4281191
7.066663 1.3681977
7.062561 1.3153363
7.058459 1.2676578
7.054357 1.2233852
7.050255 1.1809741
7.046153 1.1390161
7.042051 1.0960409
7.037949 1.0503673
7.033847 1.0001316
7.029745 0.94354195
7.025643 0.87932008
7.021541 0.80720467
7.017439 0.72835801
7.013337 0.64553234
7.009235 0.56292034
7.005133 0.48570127
7.001031 0.41937032
6.996928 0.3689813
6.992826 0.33843454
6.988724 0.32991603
6.984622 0.34355821
6.98052 0.37736262
6.976418 0.427402
6.972316 0.48829621
6.968214 0.55392078
6.964112 0.61825647
6.96001 0.67623474
6.955908 0.72440095
6.951806 0.76123074
6.947704 0.78700634
6.943602 0.80327723
6.9395 0.8120583
6.935398 0.81501051
6.931296 0.81286627
6.927194 0.80528912
6.923092 0.79121575
6.918989 0.76956543
6.914887 0.74007428
6.910785 0.70396426
6.906683 0.66420532
6.902581 0.62525474
6.898479 0.59231865
6.894377 0.57032512
6.890275 0.56288375
6.886173 0.57151221
6.882071 0.59533789
6.877969 0.63135504
6.873867 0.67517038
6.869765 0.72204196
6.865663 0.76794141
6.861561 0.81036984
6.857459 0.84873332
6.853357 0.88421251
6.849255 0.9192041
6.845153 0.95652118
6.841051 0.99858263
6.836948 1.0467869
6.832846 1.1011734
6.828744 1.1603687
6.824642 1.2217336
6.82054 1.2816084
6.816438 1.3355836
6.812336 1.378787
6.808234 1.4062272
6.804132 1.4132436
6.80003 1.3960731
6.795928 1.352479
6.791826 1.2823196
6.787724 1.1879154
6.783622 1.0740965
6.77952 0.94789278
6.775418 0.8179167
6.771316 0.69356573
6.767214 0.58419752
6.763112 0.49840643
6.75901 0.44346379
6.754907 0.42490691
6.750805 0.44620862
6.746703 0.5084517
6.742601 0.60997679
6.738499 0.74605089
6.734397 0.90868234
6.730295 1.0867507
6.726193 1.2665985
6.722091 1.4331437
6.717989 1.5714355
6.713887 1.668436
6.709785 1.7147118
6.705683 1.7056985
6.701581 1.642272
6.697479 1.5305018
6.693377 1.3806397
6.689275 1.2055547
6.685173 1.0189294
6.681071 0.83355263
6.676968 0.65998738
6.672866 0.50578306
6.668764 0.37526927
6.664662 0.26985413
6.66056 0.18867341
6.656458 0.12940844
6.652356 0.089104884
6.648254 0.064865318
6.644152 0.05433851
6.64005 0.05597313
6.635948 0.069037248
6.631846 0.093428114
6.627744 0.12931645
6.623642 0.17669057
6.61954 0.23489034
6.615438 0.30224213
6.611336 0.37591035
6.607234 0.45205778
6.603132 0.5263457
6.59903 0.59471479
6.594927 0.65428966
6.590825 0.70417489
6.586723 0.74589312
6.582621 0.78327297
6.578519 0.82172402
6.574417 0.86700603
6.570315 0.92376234
6.566213 0.99418707
6.562111 1.0771962
6.558009 1.1683602
6.553907 1.2606582
6.549805 1.3458868
6.545703 1.4163671
6.541601 1.4665068
6.537499 1.4938161
6.533397 1.4991397
6.529295 1.4860917
6.525193 1.4599006
6.521091 1.4260142
6.516988 1.3888418
6.512886 1.350933
6.508784 1.3127418
6.504682 1.2729644
6.50058 1.2293108
6.496478 1.1795008
6.492376 1.1222588
6.488274 1.0581103
6.484172 0.98982312
6.48007 0.92239297
6.475968 0.86253456
6.471866 0.8177153
6.467764 0.7948534
6.463662 0.79888737
6.45956 0.83148835
6.455458 0.89020642
6.451356 0.9682986
6.447254 1.0553741
6.443152 1.1388261
6.43905 1.205833
6.434947 1.2455578
6.430845 1.2510929
6.426743 1.2207337
6.422641 1.1583015
6.418539 1.0724548
6.414437 0.97515886
6.410335 0.87966404
6.406233 0.7984287
6.402131 0.74139588
6.398029 0.7149101
6.393927 0.72138683
6.389825 0.75966901
6.385723 0.82586488
6.381621 0.9143883
6.377519 1.0189261
6.373417 1.1331304
6.369315 1.2509527
6.365213 1.3666678
6.361111 1.4747347
6.357009 1.5696801
6.352906 1.6461569
6.348804 1.6992348
6.344702 1.7248744
6.3406 1.7204493
6.336498 1.6851644
6.332396 1.6202563
6.328294 1.5289416
6.324192 1.4161555
6.32009 1.2881647
6.315988 1.1521297
6.311886 1.015653
6.307784 0.88630684
6.303682 0.77111082
6.29958 0.67594822
6.295478 0.60495432
6.291376 0.55996325
6.287274 0.54013739
6.283172 0.54190417
6.27907 0.55928534
6.274967 0.5846272
6.270865 0.60964872
6.266763 0.62663974
6.262661 0.62959171
6.258559 0.61504453
6.254457 0.58249123
6.250355 0.53428187
6.246253 0.47508147
6.242151 0.41103009
6.238049 0.348798
6.233947 0.29471528
6.229845 0.25409542
6.225743 0.23079049
6.221641 0.22694783
6.217539 0.24290458
6.213437 0.27716734
6.209335 0.3264657
6.205233 0.38591547
6.201131 0.44935262
6.197029 0.50988394
6.192926 0.56064591
6.188824 0.59568745
6.184722 0.61082602
6.18062 0.60429963
6.176518 0.577065
6.172416 0.53266992
6.168314 0.47672839
6.164212 0.41611837
6.16011 0.35807136
6.156008 0.30931961
6.151906 0.27541933
6.147804 0.26030161
6.143702 0.2660463
6.1396 0.29284722
6.135498 0.3391419
6.131396 0.40189905
6.127294 0.47706798
6.123192 0.5601759
6.11909 0.64700901
6.114987 0.73424894
6.110885 0.81989197
6.106783 0.90328888
6.102681 0.98472489
6.098579 1.0645997
6.094477 1.1424216
6.090375 1.2159378
6.086273 1.2807309
6.082171 1.3305021
6.078069 1.3580596
6.073967 1.3568007
6.069865 1.3223042
6.065763 1.2535986
6.061661 1.1537576
6.057559 1.0296754
6.053457 0.89110771
6.049355 0.74925792
6.045253 0.61527312
6.041151 0.49898182
6.037049 0.40807534
6.032946 0.34776823
6.028844 0.320831
6.024742 0.32781389
6.02064 0.36728816
6.016538 0.43600381
6.012436 0.52896395
6.008334 0.63950397
6.004232 0.75950701
6.00013 0.87987
5.996028 0.99126351
5.991926 1.0851272
5.987824 1.1547428
5.983722 1.19616
5.97962 1.2087463
5.975518 1.1951892
5.971416 1.1608965
5.967314 1.1128847
5.963212 1.0583777
5.95911 1.0034262
5.955008 0.95186168
5.950905 0.90482231
5.946803 0.86094394
5.942701 0.81713477
5.938599 0.76970587
5.934497 0.71554895
5.930395 0.65306404
5.926293 0.58263467
5.922191 0.50659219
5.918089 0.42875472
5.913987 0.35372602
5.909885 0.28616816
5.905783 0.23022206
5.901681 0.18916376
5.897579 0.16528919
5.893477 0.15994842
5.889375 0.17362383
5.885273 0.20596712
5.881171 0.25576368
5.877069 0.32085587
5.872966 0.39810155
5.868864 0.48345272
5.864762 0.57220622
5.86066 0.65941473
5.856558 0.74037932
5.852456 0.81110213
5.848354 0.86858297
5.844252 0.91089796
5.84015 0.9370829
5.836048 0.94692247
5.831946 0.94078262
5.827844 0.9195988
5.823742 0.885053
5.81964 0.83987158
5.815538 0.78809417
5.811436 0.73513833
5.807334 0.68752434
5.803232 0.65221892
5.79913 0.63566946
5.795028 0.64269899
5.790925 0.67548648
5.786823 0.73285809
5.782721 0.81006452
5.778619 0.89913277
5.774517 0.98977367
5.770415 1.0707204
5.766313 1.1312847
5.762211 1.1628683
5.758109 1.1601631
5.754007 1.1218342
5.749905 1.0505743
5.745803 0.95255199
5.741701 0.83639091
5.737599 0.71190855
5.733497 0.58886536
5.729395 0.47594366
5.725293 0.38008937
5.721191 0.30624393
5.717089 0.25739658
5.712986 0.23482599
5.708884 0.23838932
5.704782 0.26675199
5.70068 0.31751556
5.696578 0.38726857
5.692476 0.47163116
5.688374 0.56537272
5.684272 0.66265326
5.68017 0.75738813
5.676068 0.84368502
5.671966 0.91627655
5.667864 0.97087851
5.663762 1.0044416
5.65966 1.0153084
5.655558 1.0033193
5.651456 0.96990758
5.647354 0.91819523
5.643252 0.85305524
5.63915 0.78106823
5.635048 0.71029238
5.630945 0.64978575
5.626843 0.60886463
5.622741 0.59613555
5.618639 0.61839032
5.614537 0.67949645
5.610435 0.77944825
5.606333 0.91376092
5.602231 1.0733829
5.598129 1.2452545
5.594027 1.4135472
5.589925 1.5614866
5.585823 1.6735155
5.581721 1.7374445
5.577619 1.7461957
5.573517 1.6988018
5.569415 1.6004713
5.565313 1.4617208
5.561211 1.2967696
5.557109 1.1215194
5.553007 0.95148626
5.548904 0.80000385
5.544802 0.67691457
5.5407 0.58783724
5.536598 0.53399951
5.532496 0.51255979
5.528394 0.51732006
5.524292 0.53973004
5.52019 0.57008088
5.516088 0.59877256
5.511986 0.61751455
5.507884 0.62030249
5.503782 0.60402389
5.49968 0.56859675
5.495578 0.51662967
5.491476 0.45269008
5.487374 0.38234755
5.483272 0.3111958
5.47917 0.24404032
5.475068 0.18437639
5.470965 0.13419748
5.466863 0.094095149
5.462761 0.063557606
5.458659 0.0413563
5.454557 0.025923143
5.450455 0.015653274
5.446353 0.0091053558
5.442251 0.0051024654
5.438149 0.0027551583
5.434047 0.0014350203
5.429945 0.0007248771
5.425843 0.0003646782
5.421741 0.0002048328
5.417639 0.000172368
5.413537 0.0002517723
5.409435 0.0004806054
5.405333 0.0009599229
5.401231 0.0018795321
5.397129 0.003557439
5.393027 0.006490611
5.388924 0.011409182
5.384822 0.019319545
5.38072 0.03151403
5.376618 0.049519261
5.372516 0.074956201
5.368414 0.10929617
5.364312 0.15352103
5.36021 0.20773002
5.356108 0.27077242
5.352006 0.34001116
5.347904 0.41132344
5.343802 0.47941131
5.3397 0.53842868
5.335598 0.58284637
5.331496 0.60839966
5.327394 0.61291842
5.323292 0.59685004
5.31919 0.56334709
5.315088 0.51789011
5.310985 0.46751734
5.306883 0.41981014
5.302781 0.38181445
5.298679 0.35906701
5.294577 0.3548545
5.290475 0.36978539
5.286373 0.4017127
5.282271 0.44601454
5.278169 0.49621024
5.274067 0.54485309
5.269965 0.58459518
5.265863 0.60927317
5.261761 0.61483729
5.257659 0.59995637
5.253557 0.5661873
5.249455 0.51768629
5.245353 0.4605359
5.241251 0.40183534
5.237149 0.34872895
5.233047 0.30752637
5.228944 0.28301249
5.224842 0.27798308
5.22074 0.29299859
5.216638 0.32633659
5.212536 0.37413617
5.208434 0.43074681
5.204332 0.48929639
5.20023 0.54246479
5.196128 0.58339459
5.192026 0.60660949
5.187924 0.60877257
5.183822 0.58912267
5.17972 0.54948663
5.175618 0.49386015
5.171516 0.42765355
5.167414 0.35677428
5.163312 0.28674377
5.15921 0.22201691
5.155108 0.16560213
5.151006 0.1189958
5.146903 0.082372488
5.142801 0.054930936
5.138699 0.035288727
5.134597 0.02183935
5.130495 0.013020604
5.126393 0.0074787138
5.122291 0.0041391081
5.118189 0.002209356
5.114087 0.001142424
5.109985 0.0005844798
5.105883 0.0003239028
5.101781 0.0002510757
5.097679 0.000333558
5.093577 0.0006080184
5.089475 0.0011893149
5.085373 0.0022963338
5.081271 0.0042929433
5.077169 0.0077394366
5.073067 0.013444348
5.068964 0.022499491
5.064862 0.036273849
5.06076 0.056337784
5.056658 0.084292772
5.052556 0.12149692
5.048454 0.16870368
5.044352 0.22566711
5.04025 0.29080132
5.036148 0.36100142
5.032046 0.43172371
5.027944 0.49737888
5.023842 0.55201801
5.01974 0.59020601
5.015638 0.60790889
5.011536 0.60319515
5.007434 0.57658278
5.003332 0.53094553
4.99923 0.471002
4.995128 0.40251307
4.991026 0.33137648
4.986923 0.26281359
4.982821 0.20079753
4.978719 0.14779282
4.974617 0.10479309
4.970515 0.071580769
4.966413 0.047102545
4.962311 0.029859103
4.958209 0.018234477
4.954107 0.010727389
4.950005 0.0060796575
4.945903 0.0033193152
4.941801 0.0017458254
4.937699 0.0008845848
4.933597 0.0004317786
4.929495 0.0002030346
4.925393 9.19917e-05
4.921291 4.01841e-05
4.917189 1.70262e-05
4.913087 7.2657e-06
4.908984 3.8556e-06
4.904882 4.1472e-06
4.90078 8.3835e-06
4.896678 1.98126e-05
4.892576 4.65993e-05
4.888474 0.0001060695
4.884372 0.0002327292
4.88027 0.0004919211
4.876168 0.0010016541
4.872066 0.0019647198
4.867964 0.003712311
4.863862 0.006756939
4.85976 0.011847214
4.855658 0.020009835
4.851556 0.032556087
4.847454 0.051024873
4.843352 0.077035836
4.83925 0.11203787
4.835148 0.15696327
4.831046 0.21183242
4.826943 0.27538986
4.822841 0.3448773
4.818739 0.41604705
4.814637 0.48348327
4.810535 0.54122972
4.806433 0.58363734
4.802331 0.60626974
4.798229 0.60666717
4.794127 0.58478728
4.790025 0.54301392
4.785923 0.4857325
4.781821 0.41857819
4.777719 0.34753866
4.773617 0.27811265
4.769515 0.21469117
4.765413 0.16025295
4.761311 0.11638027
4.757209 0.08352899
4.753107 0.061444599
4.749005 0.049606692
4.744902 0.047600128
4.7408 0.055340423
4.736698 0.073114067
4.732596 0.10142746
4.728494 0.14069021
4.724392 0.19079178
4.72029 0.25066172
4.716188 0.31792641
4.712086 0.38877719
4.707984 0.45813683
4.703882 0.52015102
4.69978 0.56894918
4.695678 0.59953715
4.691576 0.60862969
4.687474 0.59522757
4.683372 0.5607964
4.67927 0.50900194
4.675168 0.44506724
4.671066 0.37490716
4.666963 0.30423818
4.662861 0.23784583
4.658759 0.17913036
4.654657 0.12996746
4.650555 0.09084308
4.646453 0.061170317
4.642351 0.039680879
4.638249 0.024797818
4.634147 0.014929223
4.630045 0.0086586894
4.625943 0.0048379194
4.621841 0.0026040933
4.617739 0.001350351
4.613637 0.0006745761
4.609535 0.000324648
4.605433 0.0001505547
4.601331 6.73515e-05
4.597229 2.92977e-05
4.593127 1.30329e-05
4.589025 7.5573e-06
4.584922 8.9343e-06
4.58082 1.81845e-05
4.576718 4.18284e-05
4.572616 9.52965e-05
4.568514 0.0002100006
4.564412 0.000446067
4.56031 0.0009128133
4.556208 0.0017994312
4.552106 0.0034170417
4.548004 0.0062506728
4.543902 0.011014485
4.5398 0.018696598
4.535698 0.030571879
4.531596 0.048155156
4.527494 0.07306754
4.523392 0.10679902
4.51929 0.15037349
4.515188 0.20395603
4.511086 0.26647928
4.506983 0.33539188
4.502881 0.40663528
4.498779 0.47492345
4.494677 0.53433509
4.490575 0.57914429
4.486473 0.60473766
4.482371 0.60842217
4.478269 0.58993888
4.474167 0.55156328
4.470065 0.49777619
4.465963 0.43459572
4.461861 0.36873585
4.457759 0.30677773
4.453657 0.25450288
4.449555 0.21646125
4.445453 0.19576321
4.441351 0.19402315
4.437249 0.2113648
4.433147 0.24642521
4.429045 0.29635144
4.424942 0.35684283
4.42084 0.42232656
4.416738 0.48634453
4.412636 0.54217631
4.408534 0.5836416
4.404432 0.60594597
4.40033 0.60638839
4.396228 0.58475854
4.392126 0.54331728
4.388024 0.48635609
4.383922 0.41943635
4.37982 0.34848368
4.375718 0.27893337
4.371616 0.21508927
4.367514 0.15978519
4.363412 0.11435456
4.35931 0.078844128
4.355208 0.052370177
4.351106 0.033511774
4.347004 0.020659001
4.342901 0.012269305
4.338799 0.007019865
4.334697 0.0038693295
4.330595 0.0020546703
4.326493 0.0010511046
4.322391 0.0005180193
4.318289 0.0002459484
4.314187 0.0001125009
4.310085 4.9572e-05
4.305983 2.10438e-05
4.301881 8.6103e-06
4.297779 3.3939e-06
4.293677 1.2879e-06
4.289575 4.698e-07
4.285473 1.62e-07
4.281371 5.67e-08
4.277269 1.62e-08
4.273167 8.1e-09
4.269065 0
4.264962 0
4.26086 0
4.256758 0
4.252656 0
4.248554 0
4.244452 0
4.24035 0
4.236248 0
4.232146 0
4.228044 0
4.223942 0
4.21984 0
4.215738 0
4.211636 0
4.207534 0
4.203432 0
4.19933 0
4.195228 0
4.191126 0
4.187024 0
4.182921 0
4.178819 0
4.174717 0
4.170615 0
4.166513 0
4.162411 0
4.158309 0
4.154207 0
4.150105 0
4.146003 0
4.141901 0
4.137799 0
4.133697 0
4.129595 0
4.125493 0
4.121391 0
4.117289 0
4.113187 0
4.109085 0
4.104982 0
4.10088 0
4.096778 0
4.092676 0
4.088574 0
4.084472 0
4.08037 0
4.076268 0
4.072166 0
4.068064 0
4.063962 0
4.05986 0
4.055758 0
4.051656 0
4.047554 0
4.043452 0
4.03935 0
4.035248 0
4.031146 0
4.027044 0
4.022941 0
4.018839 0
4.014737 0
4.010635 0
4.006533 0
4.002431 0
3.998329 0
3.994227 0
3.990125 0
3.986023 0
3.981921 0
3.977819 0
3.973717 0
3.969615 0
3.965513 0
3.961411 0
3.957309 8.1e-09
3.953207 1.62e-08
3.949105 4.86e-08
3.945003 1.458e-07
3.9409 4.05e-07
3.936798 1.0935e-06
3.932696 2.8269e-06
3.928594 7.0389e-06
3.924492 1.68804e-05
3.92039 3.90015e-05
3.916288 8.68158e-05
3.912186 0.0001861542
3.908084 0.0003845232
3.903982 0.0007651584
3.89988 0.0014668209
3.895778 0.0027090045
3.891676 0.0048202695
3.887574 0.0082638873
3.883472 0.013651643
3.87937 0.02173307
3.875268 0.033347109
3.871166 0.04932725
3.867064 0.070360804
3.862961 0.096818458
3.858859 0.12858705
3.854757 0.16495105
3.850655 0.20456958
3.846553 0.24558033
3.842451 0.28583024
3.838349 0.32319266
3.834247 0.3558954
3.830145 0.38276876
3.826043 0.40333829
3.821941 0.41773118
3.817839 0.42642697
3.813737 0.42993782
3.809635 0.42853137
3.805533 0.42209572
3.801431 0.41019528
3.797329 0.39229739
3.793227 0.3680879
3.789125 0.33776335
3.785023 0.30219813
3.78092 0.26293067
3.776818 0.22197429
3.772716 0.18151222
3.768614 0.14356511
3.764512 0.10971625
3.76041 0.080951424
3.756308 0.05763022
3.752206 0.03956914
3.748104 0.026194039
3.744002 0.016714156
3.7399 0.010278446
3.735798 0.0060908274
3.731696 0.0034776864
3.727594 0.0019131228
3.723492 0.0010139337
3.71939 0.0005177034
3.715288 0.0002546478
3.711186 0.0001206657
3.707084 5.508e-05
3.702981 2.4219e-05
3.698879 1.02627e-05
3.694777 4.1877e-06
3.690675 1.6443e-06
3.686573 6.237e-07
3.682471 2.268e-07
3.678369 8.1e-08
3.674267 2.43e-08
3.670165 8.1e-09
3.666063 0
3.661961 0
3.657859 0
3.653757 0
3.649655 0
3.645553 0
3.641451 0
3.637349 0
3.633247 0
3.629145 0
3.625043 0
3.62094 0
3.616838 0
3.612736 0
3.608634 0
3.604532 0
3.60043 0
3.596328 0
3.592226 0
3.588124 0
3.584022 0
3.57992 0
3.575818 0
3.571716 0
3.567614 0
3.563512 0
3.55941 0
3.555308 0
3.551206 0
3.547104 0
3.543002 0
3.538899 0
3.534797 0
3.530695 0
3.526593 0
3.522491 0
3.518389 0
3.514287 0
3.510185 0
3.506083 0
3.501981 0
3.497879 0
3.493777 0
3.489675 0
3.485573 0
3.481471 0
3.477369 0
3.473267 0
3.469165 0
3.465063 0
3.46096 0
3.456858 0
3.452756 0
3.448654 0
3.444552 0
3.44045 0
3.436348 0
3.432246 0
3.428144 0
3.424042 0
3.41994 0
3.415838 0
3.411736 0
3.407634 0
3.403532 0
3.39943 0
3.395328 0
3.391226 0
3.387124 0
3.383022 0
3.378919 0
3.374817 0
3.370715 0
3.366613 0
3.362511 0
3.358409 0
3.354307 0
3.350205 0
3.346103 0
3.342001 0
3.337899 0
3.333797 0
3.329695 0
3.325593 0
3.321491 0
3.317389 0
3.313287 0
3.309185 0
3.305083 0
3.30098 0
3.296878 0
3.292776 0
3.288674 0
3.284572 0
3.28047 0
3.276368 0
3.272266 0
3.268164 0
3.264062 0
3.25996 0
3.255858 0
3.251756 0
3.247654 0
3.243552 0
3.23945 0
3.235348 0
3.231246 0
3.227144 0
3.223042 0
3.218939 0
3.214837 0
3.210735 0
3.206633 0
3.202531 0
3.198429 0
3.194327 0
3.190225 0
3.186123 0
3.182021 0
3.177919 0
3.173817 0
3.169715 0
3.165613 0
3.161511 0
3.157409 0
3.153307 0
3.149205 0
3.145103 0
3.141001 0
3.136898 0
3.132796 0
3.128694 0
3.124592 0
3.12049 0
3.116388 0
3.112286 0
3.108184 0
3.104082 0
3.09998 0
3.095878 0
3.091776 0
3.087674 0
3.083572 0
3.07947 0
3.075368 0
3.071266 0
3.067164 0
3.063062 0
3.058959 0
3.054857 0
3.050755 0
3.046653 0
3.042551 0
3.038449 0
3.034347 0
3.030245 0
3.026143 0
3.022041 0
3.017939 0
3.013837 0
3.009735 0
3.005633 0
3.001531 0
2.997429 0
2.993327 0
2.989225 0
2.985123 0
2.981021 0
2.976918 0
2.972816 0
2.968714 0
2.964612 0
2.96051 0
2.956408 0
2.952306 0
2.948204 0
2.944102 0
2.94 0
