# Supplementary material for: Structural motifs of gold cluster anions with 17 to 69 atoms
Source: Nat Commun. 2026 Apr 10;17:5099. doi: 10.1038/s41467-026-71649-9 (PMC13246909; doi:10.1038/s41467-026-71649-9)
Supplement: Supplementary file 5 — Source Data [file 41467_2026_71649_MOESM5_ESM.zip › SupplementaryFigure3/19_th_B3PW91.dat]

11.2 0.57387458
11.195898 0.60201854
11.191796 0.60839285
11.187694 0.59229721
11.183592 0.55549048
11.17949 0.50187423
11.175388 0.43681196
11.171286 0.36624819
11.167184 0.29582697
11.163082 0.2301873
11.158979 0.17254654
11.154877 0.12459839
11.150775 0.086676205
11.146673 0.05808561
11.142571 0.037498893
11.138469 0.023321131
11.134367 0.013972111
11.130265 0.0080640927
11.126163 0.0044836335
11.122061 0.0024015204
11.117959 0.0012391461
11.113857 0.0006159402
11.109755 0.0002949453
11.105653 0.0001360557
11.101551 6.04584e-05
11.097449 2.58795e-05
11.093347 1.06758e-05
11.089245 4.2444e-06
11.085143 1.62e-06
11.081041 5.994e-07
11.076938 2.106e-07
11.072836 7.29e-08
11.068734 2.43e-08
11.064632 8.1e-09
11.06053 0
11.056428 0
11.052326 0
11.048224 0
11.044122 0
11.04002 0
11.035918 0
11.031816 0
11.027714 0
11.023612 0
11.01951 0
11.015408 0
11.011306 0
11.007204 0
11.003102 0
10.998999 0
10.994897 0
10.990795 0
10.986693 0
10.982591 0
10.978489 0
10.974387 0
10.970285 0
10.966183 0
10.962081 0
10.957979 0
10.953877 0
10.949775 0
10.945673 0
10.941571 0
10.937469 0
10.933367 0
10.929265 0
10.925163 0
10.921061 0
10.916958 0
10.912856 0
10.908754 0
10.904652 0
10.90055 0
10.896448 0
10.892346 0
10.888244 0
10.884142 0
10.88004 0
10.875938 0
10.871836 0
10.867734 0
10.863632 0
10.85953 0
10.855428 0
10.851326 0
10.847224 0
10.843122 0
10.83902 0
10.834917 0
10.830815 0
10.826713 0
10.822611 0
10.818509 0
10.814407 0
10.810305 0
10.806203 0
10.802101 0
10.797999 0
10.793897 0
10.789795 0
10.785693 0
10.781591 0
10.777489 0
10.773387 0
10.769285 0
10.765183 0
10.761081 0
10.756978 0
10.752876 0
10.748774 0
10.744672 0
10.74057 0
10.736468 0
10.732366 0
10.728264 0
10.724162 0
10.72006 0
10.715958 0
10.711856 0
10.707754 0
10.703652 0
10.69955 0
10.695448 0
10.691346 0
10.687244 0
10.683142 0
10.67904 0
10.674937 0
10.670835 0
10.666733 0
10.662631 0
10.658529 0
10.654427 0
10.650325 0
10.646223 0
10.642121 0
10.638019 0
10.633917 0
10.629815 0
10.625713 0
10.621611 8.1e-09
10.617509 3.24e-08
10.613407 1.053e-07
10.609305 2.997e-07
10.605203 8.262e-07
10.601101 2.2113e-06
10.596998 5.7105e-06
10.592896 1.42074e-05
10.588794 3.40686e-05
10.584692 7.86753e-05
10.58059 0.0001750248
10.576488 0.0003750867
10.572386 0.0007743033
10.568284 0.0015397857
10.564182 0.0029496717
10.56008 0.0054431838
10.555978 0.0096760737
10.551876 0.016569757
10.547774 0.027334301
10.543672 0.043439182
10.53957 0.066504062
10.535468 0.098090093
10.531366 0.13939282
10.527264 0.19087022
10.523162 0.25187723
10.51906 0.32040883
10.514957 0.39306352
10.510855 0.46531369
10.506753 0.53210752
10.502651 0.58873833
10.498549 0.63182462
10.494447 0.66017887
10.490345 0.67533083
10.486243 0.68152392
10.482141 0.68511347
10.478039 0.69343519
10.473937 0.71334566
10.469835 0.74972724
10.465733 0.80427515
10.461631 0.87483737
10.457529 0.95546982
10.453427 1.037224
10.449325 1.1095318
10.445223 1.1619278
10.441121 1.1857749
10.437019 1.1756612
10.432916 1.130207
10.428814 1.0521495
10.424712 0.94773033
10.42061 0.82555381
10.416508 0.69518062
10.412406 0.56574751
10.408304 0.44486249
10.404202 0.33792935
10.4001 0.24794143
10.395998 0.1756812
10.391896 0.12019506
10.387794 0.079390157
10.383692 0.050617499
10.37959 0.031147643
10.375488 0.018496058
10.371386 0.010597497
10.367284 0.0058578876
10.363182 0.0031234815
10.35908 0.0016063677
10.354977 0.0007967322
10.350875 0.0003810645
10.346773 0.0001757376
10.342671 7.81407e-05
10.338569 3.34935e-05
10.334467 1.38429e-05
10.330365 5.5161e-06
10.326263 2.1141e-06
10.322161 7.857e-07
10.318059 2.754e-07
10.313957 9.72e-08
10.309855 3.24e-08
10.305753 8.1e-09
10.301651 0
10.297549 0
10.293447 0
10.289345 0
10.285243 0
10.281141 0
10.277039 0
10.272936 0
10.268834 0
10.264732 8.1e-09
10.26063 3.24e-08
10.256528 9.72e-08
10.252426 2.835e-07
10.248324 7.938e-07
10.244222 2.1384e-06
10.24012 5.5323e-06
10.236018 1.37943e-05
10.231916 3.30966e-05
10.227814 7.65288e-05
10.223712 0.0001704402
10.21961 0.0003656664
10.215508 0.0007557381
10.211406 0.0015046236
10.207304 0.0028856979
10.203202 0.0053313957
10.1991 0.0094885344
10.194997 0.016267667
10.190895 0.026867003
10.186793 0.042744607
10.182691 0.065510629
10.178589 0.096718844
10.174487 0.13755621
10.170385 0.18846078
10.166283 0.24873503
10.162181 0.31625309
10.158079 0.38737104
10.153977 0.4571284
10.149875 0.51977323
10.145773 0.56956299
10.141671 0.60171141
10.137569 0.61329518
10.133467 0.60392587
10.129365 0.57603819
10.125263 0.53473239
10.121161 0.48720691
10.117059 0.44189526
10.112956 0.40745591
10.108854 0.39175328
10.104752 0.40092866
10.10065 0.43862052
10.096548 0.50537511
10.092446 0.59829982
10.088344 0.71103709
10.084242 0.8341483
10.08014 0.95596801
10.076038 1.0639077
10.071936 1.1460708
10.067834 1.192924
10.063732 1.1987052
10.05963 1.1622636
10.055528 1.0871391
10.051426 0.98086027
10.047324 0.85362569
10.043222 0.71667212
10.03912 0.58068493
10.035018 0.45456159
10.030915 0.34472062
10.026813 0.25499715
10.022711 0.18703096
10.018609 0.1409621
10.014507 0.11621802
10.010405 0.11219447
10.006303 0.12868596
10.002201 0.16598914
9.998099 0.22467422
9.993997 0.30508587
9.989895 0.40669408
9.985793 0.52745704
9.981691 0.6633741
9.977589 0.80838408
9.973487 0.95469756
9.969385 1.0935491
9.965283 1.2162406
9.961181 1.3152547
9.957079 1.3851835
9.952976 1.4232576
9.948874 1.4293733
9.944772 1.4056581
9.94067 1.3557426
9.936568 1.2839751
9.932466 1.1947944
9.928364 1.0923875
9.924262 0.98063553
9.92016 0.86324362
9.916058 0.74390202
9.911956 0.6263429
9.907854 0.51422974
9.903752 0.41090194
9.89965 0.31906422
9.895548 0.24053314
9.891446 0.17613139
9.887344 0.12577051
9.883242 0.088706332
9.87914 0.063909737
9.875038 0.050474794
9.870935 0.047985907
9.866833 0.056775784
9.862731 0.0780192
9.858629 0.11362072
9.854527 0.16587217
9.850425 0.23688469
9.846323 0.32784561
9.842221 0.43820987
9.838119 0.56499315
9.834017 0.7023676
9.829915 0.84174506
9.825813 0.97245479
9.821711 1.082989
9.817609 1.1626329
9.813507 1.203164
9.809405 1.2002472
9.805303 1.1541974
9.801201 1.069923
9.797099 0.9560644
9.792996 0.82353631
9.788894 0.68381357
9.784792 0.54733101
9.78069 0.42229642
9.776588 0.31407764
9.772486 0.22516758
9.768384 0.15560392
9.764282 0.10365195
9.76018 0.066553828
9.756078 0.041191246
9.751976 0.024574112
9.747874 0.014132815
9.743772 0.0078387426
9.73967 0.0042015996
9.735568 0.0021966957
9.731466 0.0011662299
9.727364 0.0007252902
9.723262 0.0006895449
9.71916 0.0010321263
9.715058 0.001870614
9.710955 0.0034811775
9.706853 0.0063338112
9.702751 0.011137865
9.698649 0.018881189
9.694547 0.030839414
9.690445 0.048526557
9.686343 0.073559364
9.682241 0.10741852
9.678139 0.15111323
9.674037 0.20478959
9.669935 0.26735931
9.665833 0.33625193
9.661731 0.4073956
9.657629 0.47549939
9.653527 0.5346452
9.649425 0.57911322
9.645323 0.60428718
9.641221 0.60744278
9.637119 0.58823313
9.633017 0.54875145
9.628914 0.4931556
9.624812 0.42694738
9.62071 0.35607937
9.616608 0.28608912
9.612506 0.22143074
9.608404 0.1651036
9.604302 0.1185925
9.6002 0.082061578
9.596098 0.054702159
9.591996 0.035127813
9.587894 0.021730996
9.583792 0.012950604
9.57969 0.0074350305
9.575588 0.004112046
9.571486 0.0021908799
9.567384 0.0011245635
9.563282 0.0005562513
9.55918 0.0002655585
9.555078 0.0001234845
9.550975 5.88222e-05
9.546873 3.564e-05
9.542771 4.01355e-05
9.538669 7.50951e-05
9.534567 0.0001610766
9.530465 0.0003445821
9.526363 0.000714582
9.522261 0.0014293989
9.518159 0.0027559197
9.514057 0.0051211278
9.509955 0.0091727154
9.505853 0.015839032
9.501751 0.026372004
9.497649 0.042349368
9.493547 0.065610113
9.489445 0.098101417
9.485343 0.14163038
9.481241 0.19753844
9.477139 0.26634546
9.473037 0.34743552
9.468934 0.43886526
9.464832 0.53736135
9.46073 0.63853593
9.456628 0.73729711
9.452526 0.82838417
9.448424 0.90693109
9.444322 0.96896692
9.44022 1.0117935
9.436118 1.0342208
9.432016 1.0366704
9.427914 1.0211585
9.423812 0.99115184
9.41971 0.95126705
9.415608 0.90677937
9.411506 0.86294395
9.407404 0.82419866
9.403302 0.79339238
9.3992 0.77122896
9.395098 0.75610351
9.390995 0.74442804
9.386893 0.73141681
9.382791 0.71217005
9.378689 0.68280491
9.374587 0.64136704
9.370485 0.5883201
9.366383 0.52653037
9.362281 0.4607969
9.358179 0.39707923
9.354077 0.34161824
9.349975 0.30012552
9.345873 0.27715441
9.341771 0.27569273
9.337669 0.29696249
9.333567 0.34039102
9.329465 0.403725
9.325363 0.48327767
9.321261 0.57430772
9.317159 0.67151386
9.313057 0.76959605
9.308954 0.8637979
9.304852 0.95032805
9.30075 1.0265742
9.296648 1.0910735
9.292546 1.1432689
9.288444 1.1831446
9.284342 1.2108611
9.28024 1.2265119
9.276138 1.2300786
9.272036 1.2216048
9.267934 1.2015425
9.263832 1.1711728
9.25973 1.1329642
9.255628 1.0907321
9.251526 1.0494853
9.247424 1.0149156
9.243322 0.99257175
9.23922 0.98686046
9.235118 1.0000926
9.231016 1.0318173
9.226913 1.0786457
9.222811 1.1346609
9.218709 1.1923633
9.214607 1.243958
9.210505 1.2826938
9.206403 1.3039385
9.202301 1.3057434
9.198199 1.2887816
9.194097 1.2557174
9.189995 1.2102138
9.185893 1.1558772
9.181791 1.0954412
9.177689 1.0304012
9.173587 0.96116691
9.169485 0.88763306
9.165383 0.80995195
9.161281 0.72924071
9.157179 0.64799641
9.153077 0.57009217
9.148974 0.50035253
9.144872 0.44381553
9.14077 0.40485263
9.136668 0.38633276
9.132566 0.38899252
9.128464 0.41112921
9.124362 0.44868156
9.12026 0.49570822
9.116158 0.54521569
9.112056 0.59022387
9.107954 0.62489776
9.103852 0.64553354
9.09975 0.65118774
9.095648 0.64379004
9.091546 0.62768228
9.087444 0.60865577
9.083342 0.59268316
9.07924 0.58462425
9.075138 0.5872024
9.071036 0.60049125
9.066933 0.6220324
9.062831 0.64755269
9.058729 0.67210023
9.054627 0.69131213
9.050525 0.7024913
9.046423 0.70521872
9.042321 0.70135157
9.038219 0.6944256
9.034117 0.688647
9.030015 0.68777561
9.025913 0.69423216
9.021811 0.70869371
9.017709 0.73029231
9.013607 0.75734302
9.009505 0.78835643
9.005403 0.82299037
9.001301 0.86259938
8.997199 0.91015091
8.993097 0.96946436
8.988994 1.0439381
8.984892 1.1350968
8.98079 1.2413667
8.976688 1.3574472
8.972586 1.4744987
8.968484 1.5811643
8.964382 1.6652287
8.96028 1.715565
8.956178 1.7239604
8.952076 1.6864509
8.947974 1.6039269
8.943872 1.48194
8.93977 1.3298133
8.935668 1.1592836
8.931566 0.98296515
8.927464 0.81291219
8.923362 0.65948608
8.91926 0.53063052
8.915158 0.43154965
8.911056 0.3647035
8.906953 0.32999803
8.902851 0.3250588
8.898749 0.34552657
8.894647 0.38537683
8.890545 0.43731483
8.886443 0.49331044
8.882341 0.54530569
8.878239 0.58606134
8.874137 0.61003481
8.870035 0.61413128
8.865933 0.59816697
8.861831 0.56493356
8.857729 0.51984099
8.853627 0.47021035
8.849525 0.42435762
8.845423 0.39063159
8.841321 0.3765435
8.837219 0.3880699
8.833117 0.42914876
8.829015 0.50134715
8.824912 0.60366728
8.82081 0.73247392
8.816708 0.88155679
8.812606 1.042368
8.808504 1.2044843
8.804402 1.3563287
8.8003 1.4861465
8.796198 1.5831741
8.792096 1.6388761
8.787994 1.648076
8.783892 1.6097812
8.77979 1.5275246
8.775688 1.4091118
8.771586 1.265765
8.767484 1.1107735
8.763382 0.95785472
8.75928 0.81948558
8.755178 0.70545605
8.751076 0.62184793
8.746973 0.57055756
8.742871 0.54939669
8.738769 0.55272977
8.734667 0.57254662
8.730565 0.59982246
8.726463 0.62598004
8.722361 0.6442448
8.718259 0.65068466
8.714157 0.64476222
8.710055 0.62930312
8.705953 0.60988982
8.701851 0.59380122
8.697749 0.588707
8.693647 0.60136648
8.689545 0.63656547
8.685443 0.69645574
8.681341 0.78036313
8.677239 0.88502793
8.673137 1.0051627
8.669035 1.1341757
8.664932 1.2649158
8.66083 1.39034
8.656728 1.504058
8.652626 1.6007566
8.648524 1.6765218
8.644422 1.7290664
8.64032 1.7578393
8.636218 1.7639737
8.632116 1.7500317
8.628014 1.7195424
8.623912 1.6763843
8.61981 1.6241208
8.615708 1.5654262
8.611606 1.5017304
8.607504 1.4331642
8.603402 1.3588158
8.5993 1.2772362
8.595198 1.1870736
8.591096 1.0876889
8.586993 0.97961056
8.582891 0.86472532
8.578789 0.74616584
8.574687 0.62792555
8.570585 0.51429564
8.566483 0.40925553
8.562381 0.31595002
8.558279 0.23635397
8.554177 0.17117063
8.550075 0.11995032
8.545973 0.081370607
8.541871 0.053597238
8.537769 0.034647936
8.533667 0.022703401
8.529565 0.016336922
8.525463 0.01465853
8.521361 0.017382065
8.517259 0.024824054
8.513157 0.037835505
8.509055 0.057657452
8.504952 0.08568794
8.50085 0.12315651
8.496748 0.17072576
8.492646 0.2280728
8.488544 0.29353738
8.484442 0.36394163
8.48034 0.43467712
8.476238 0.5001092
8.472136 0.55427431
8.468034 0.59176074
8.463932 0.60859574
8.45983 0.60293849
8.455728 0.57541134
8.451626 0.52898718
8.447524 0.46846073
8.443422 0.39963411
8.43932 0.32840762
8.435218 0.25997118
8.431116 0.1982433
8.427014 0.14562406
8.422911 0.10304551
8.418809 0.070240292
8.414707 0.046121651
8.410605 0.029173244
8.406503 0.017775669
8.402401 0.010433464
8.398299 0.0058991895
8.394197 0.0032130513
8.390095 0.0016857882
8.385993 0.0008520228
8.381891 0.0004148172
8.377789 0.0001945539
8.373687 8.78931e-05
8.369585 3.82563e-05
8.365483 1.6038e-05
8.361381 6.48e-06
8.357279 2.5353e-06
8.353177 9.963e-07
8.349075 4.941e-07
8.344972 5.589e-07
8.34087 1.2393e-06
8.336768 3.1833e-06
8.332666 8.0838e-06
8.328564 1.9845e-05
8.324462 4.69557e-05
8.32036 0.0001070415
8.316258 0.0002351106
8.312156 0.0004976316
8.308054 0.0010150353
8.303952 0.0019953621
8.29985 0.0037807722
8.295748 0.0069058089
8.291646 0.012161737
8.287544 0.020654222
8.283442 0.033834389
8.27934 0.053477326
8.275238 0.081581758
8.271136 0.12017307
8.267034 0.17101041
8.262931 0.2352256
8.258829 0.31295017
8.254727 0.40300737
8.250625 0.50274825
8.246523 0.6080909
8.242421 0.71378081
8.238319 0.81384215
8.234217 0.90214815
8.230115 0.97301967
8.226013 1.0217666
8.221911 1.0451133
8.217809 1.0414791
8.213707 1.0111081
8.209605 0.95605035
8.205503 0.87999229
8.201401 0.7879366
8.197299 0.68574169
8.193197 0.57955687
8.189095 0.47522137
8.184992 0.37771615
8.18089 0.29075757
8.176788 0.21659512
8.172686 0.15603062
8.168584 0.10862823
8.164482 0.073048586
8.16038 0.047425913
8.156278 0.029715547
8.152176 0.017962754
8.148074 0.01047283
8.143972 0.0058878738
8.13987 0.0031913514
8.135768 0.0016674255
8.131666 0.0008396865
8.127564 0.000407511
8.123462 0.0001905849
8.11936 8.58843e-05
8.115258 3.72924e-05
8.111156 1.56006e-05
8.107054 6.2856e-06
8.102951 2.4381e-06
8.098849 9.153e-07
8.094747 3.321e-07
8.090645 1.134e-07
8.086543 4.05e-08
8.082441 1.62e-08
8.078339 0
8.074237 0
8.070135 0
8.066033 0
8.061931 0
8.057829 0
8.053727 8.1e-09
8.049625 1.62e-08
8.045523 4.05e-08
8.041421 1.296e-07
8.037319 3.645e-07
8.033217 1.0125e-06
8.029115 2.6973e-06
8.025013 6.9174e-06
8.02091 1.70748e-05
8.016808 4.06053e-05
8.012706 9.30447e-05
8.008604 0.0002053836
8.004502 0.0004367196
8.0004 0.0008945478
7.996298 0.0017650953
7.992196 0.0033550767
7.988094 0.0061433235
7.983992 0.010836059
7.97989 0.018412223
7.975788 0.030137581
7.971686 0.047520124
7.967584 0.072179521
7.963482 0.10561303
7.95938 0.14886348
7.955278 0.20212775
7.951176 0.26438137
7.947074 0.33312168
7.942971 0.4043357
7.938869 0.47276837
7.934767 0.53250279
7.930665 0.57777998
7.926563 0.60390725
7.922461 0.60805817
7.918359 0.58977609
7.914257 0.55105676
7.910155 0.49598969
7.906053 0.43004718
7.901951 0.35919203
7.897849 0.28900438
7.893747 0.22400066
7.889645 0.16724814
7.885543 0.12029302
7.881441 0.083346368
7.877339 0.055628848
7.873237 0.035766846
7.869135 0.022152779
7.865033 0.013217313
7.86093 0.0075966984
7.856828 0.0042060465
7.852726 0.0022433193
7.848624 0.0011525976
7.844522 0.0005704992
7.84042 0.0002721114
7.836318 0.0001252908
7.832216 5.63031e-05
7.828114 2.63169e-05
7.824012 1.67427e-05
7.81991 2.12706e-05
7.815808 4.29381e-05
7.811706 9.55233e-05
7.807604 0.0002097495
7.803502 0.0004454595
7.7994 0.0009120357
7.795298 0.0017992287
7.791196 0.0034199496
7.787094 0.0062638353
7.782991 0.011055779
7.778889 0.018807212
7.774787 0.030840677
7.770685 0.048763304
7.766583 0.074365857
7.762481 0.10943457
7.758379 0.15548498
7.754277 0.21345647
7.750175 0.28343613
7.746073 0.36449613
7.741971 0.45471835
7.737869 0.55143728
7.733767 0.65166233
7.729665 0.75256653
7.725563 0.85187942
7.721461 0.94802654
7.717359 1.0399281
7.713257 1.1264905
7.709155 1.2059549
7.705053 1.2753561
7.70095 1.3303482
7.696848 1.365554
7.692746 1.3754303
7.688644 1.3554565
7.684542 1.3033242
7.68044 1.2197845
7.676338 1.1088964
7.672236 0.9775938
7.668134 0.83467935
7.664032 0.68950379
7.65993 0.5506484
7.655828 0.4248917
7.651726 0.31663216
7.647624 0.227802
7.643522 0.15818772
7.63942 0.10600167
7.635318 0.068534254
7.631216 0.042746559
7.627114 0.025718537
7.623012 0.014924614
7.618909 0.0083528901
7.614807 0.0045083304
7.610705 0.0023464647
7.606603 0.0011776347
7.602501 0.0005699241
7.598399 0.0002661093
7.594297 0.000120285
7.590195 5.37759e-05
7.586093 2.673e-05
7.581991 2.1546e-05
7.577889 3.46761e-05
7.573787 7.49169e-05
7.569685 0.0001675971
7.565583 0.000365877
7.561481 0.0007715493
7.557379 0.0015692454
7.553277 0.003077676
7.549175 0.0058205304
7.545073 0.010615325
7.54097 0.018670622
7.536868 0.031671105
7.532766 0.051816875
7.528664 0.081772448
7.524562 0.12447854
7.52046 0.18279198
7.516358 0.25895121
7.512256 0.35391551
7.508154 0.466686
7.504052 0.59376841
7.49995 0.72895857
7.495848 0.86360341
7.491746 0.98740659
7.487644 1.0897211
7.483542 1.1611345
7.47944 1.1950472
7.475338 1.1889083
7.471236 1.1448288
7.467134 1.0694188
7.463032 0.97287373
7.458929 0.86749054
7.454827 0.76591136
7.450725 0.67941857
7.446623 0.61656496
7.442521 0.58232548
7.438419 0.57784294
7.434317 0.60073265
7.430215 0.64582985
7.426113 0.70621268
7.422011 0.77431477
7.417909 0.84295279
7.413807 0.90613548
7.409705 0.95958305
7.405603 1.0009562
7.401501 1.0298497
7.397399 1.0476265
7.393297 1.0571486
7.389195 1.0624134
7.385093 1.0680601
7.38099 1.0787002
7.376888 1.0980768
7.372786 1.1281474
7.368684 1.1682849
7.364582 1.2148466
7.36048 1.261329
7.356378 1.299198
7.352276 1.3193014
7.348174 1.3135785
7.344072 1.2766718
7.33997 1.2070463
7.335868 1.1073418
7.331766 0.98389338
7.327664 0.84556758
7.323562 0.70222482
7.31946 0.56317806
7.315358 0.4359695
7.311256 0.32566103
7.307154 0.23467909
7.303052 0.16312102
7.298949 0.10935037
7.294847 0.070691746
7.290745 0.044069322
7.286643 0.026494096
7.282541 0.015367385
7.278439 0.0086174442
7.274337 0.0047127177
7.270235 0.0026031294
7.266133 0.0016343127
7.262031 0.0014672016
7.257929 0.0020221974
7.253827 0.0034553547
7.249725 0.0061649424
7.245623 0.010819065
7.241521 0.018387211
7.237419 0.030152404
7.233317 0.047676057
7.229215 0.072689959
7.225113 0.10690135
7.221011 0.1517206
7.216908 0.20795279
7.212806 0.27552721
7.208704 0.35335712
7.204602 0.43941342
7.2005 0.53105071
7.196398 0.62554832
7.192296 0.72074203
7.188194 0.81555833
7.184092 0.9102538
7.17999 1.0062258
7.175888 1.1053888
7.171786 1.2092621
7.167684 1.3180365
7.163582 1.4299235
7.15948 1.5410224
7.155378 1.6457805
7.151276 1.7379336
7.147174 1.811659
7.143072 1.8626204
7.138969 1.8886404
7.134867 1.8898817
7.130765 1.8685837
7.126663 1.8285239
7.122561 1.7744126
7.118459 1.7113765
7.114357 1.6445825
7.110255 1.5789565
7.106153 1.5188949
7.102051 1.467894
7.097949 1.42809
7.093847 1.3998029
7.089745 1.3812344
7.085643 1.3684796
7.081541 1.3559421
7.077439 1.3371415
7.073337 1.3057786
7.069235 1.2568477
7.065133 1.1875564
7.061031 1.0978599
7.056928 0.99050774
7.052826 0.87061803
7.048724 0.74489985
7.044622 0.62070898
7.04052 0.50513636
7.036418 0.40428904
7.032316 0.32284799
7.028214 0.26390015
7.024112 0.22897188
7.02001 0.21815619
7.015908 0.23023687
7.011806 0.26276121
7.007704 0.31207977
7.003602 0.37342943
6.9995 0.44115956
6.995398 0.50917601
6.991296 0.57160733
6.987194 0.62360299
6.983092 0.66209069
6.978989 0.68628185
6.974887 0.69774677
6.970785 0.69998038
6.966683 0.69752146
6.962581 0.69482774
6.958479 0.69519805
6.954377 0.70003723
6.950275 0.70867247
6.946173 0.71877444
6.942071 0.72725916
6.937969 0.73140395
6.933867 0.72984634
6.929765 0.7231718
6.925663 0.71392102
6.921561 0.70602262
6.917459 0.70382633
6.913357 0.71102271
6.909255 0.72975649
6.905153 0.76016699
6.901051 0.80045178
6.896948 0.84739333
6.892846 0.89716704
6.888744 0.94619555
6.884642 0.9918386
6.88054 1.0327885
6.876438 1.0691392
6.872336 1.1021745
6.868234 1.1339546
6.864132 1.1667777
6.86003 1.2025731
6.855928 1.24228
6.851826 1.2852895
6.847724 1.3290658
6.843622 1.3690861
6.83952 1.3992138
6.835418 1.4125329
6.831316 1.4025368
6.827214 1.3644416
6.823112 1.2963158
6.81901 1.1997437
6.814907 1.0798526
6.810805 0.94470527
6.806703 0.80422638
6.802601 0.66893543
6.798499 0.54877278
6.794397 0.45222507
6.790295 0.38582643
6.786193 0.35398037
6.782091 0.35896192
6.777989 0.40094874
6.773887 0.47798694
6.769785 0.58589675
6.765683 0.71821809
6.761581 0.8663464
6.757479 1.0199895
6.753377 1.167988
6.749275 1.2994191
6.745173 1.4047856
6.741071 1.477042
6.736968 1.5122319
6.732866 1.5096178
6.728764 1.471327
6.724662 1.4016627
6.72056 1.3062928
6.716458 1.1915139
6.712356 1.06371
6.708254 0.92902262
6.704152 0.79317285
6.70005 0.66134724
6.695948 0.5380817
6.691846 0.42712956
6.687744 0.33134707
6.683642 0.25264976
6.67954 0.19207733
6.675438 0.14996408
6.671336 0.12616663
6.667234 0.12027083
6.663132 0.13170049
6.65903 0.1596809
6.654927 0.20306442
6.650825 0.26008514
6.646723 0.32815501
6.642621 0.4038277
6.638519 0.48302523
6.634417 0.56154864
6.630315 0.63579362
6.626213 0.70349636
6.622111 0.76427963
6.618009 0.81978397
6.613907 0.87326283
6.609805 0.92867376
6.605703 0.98946553
6.601601 1.0573852
6.597499 1.1316622
6.593397 1.2088437
6.589295 1.2833774
6.585193 1.3488165
6.581091 1.399325
6.576988 1.431064
6.572886 1.4430679
6.568784 1.437371
6.564682 1.418367
6.56058 1.3916039
6.556478 1.3623631
6.552376 1.3344056
6.548274 1.3091878
6.544172 1.2856984
6.54007 1.260891
6.535968 1.230555
6.531866 1.19039
6.527764 1.1370488
6.523662 1.068958
6.51956 0.98679628
6.515458 0.8935861
6.511356 0.79441727
6.507254 0.69587168
6.503152 0.60524912
6.49905 0.52970969
6.494947 0.47544541
6.490845 0.44697686
6.486743 0.44664519
6.482641 0.47434244
6.478539 0.52749841
6.474437 0.6013205
6.470335 0.68926307
6.466233 0.78368176
6.462131 0.87660756
6.458029 0.96055937
6.453927 1.0293071
6.449825 1.0785017
6.445723 1.1061019
6.441621 1.1125471
6.437519 1.1006454
6.433417 1.0751753
6.429315 1.0422317
6.425213 1.0083942
6.421111 0.97984281
6.417009 0.96157687
6.412906 0.95689004
6.408804 0.96720379
6.404702 0.99227058
6.4006 1.0306546
6.396498 1.0803174
6.392396 1.139111
6.388294 1.2050275
6.384192 1.2761453
6.38009 1.3503294
6.375988 1.4248294
6.371886 1.4959547
6.367784 1.5589826
6.363682 1.608385
6.35958 1.6383717
6.355478 1.6436642
6.351376 1.620362
6.347274 1.5667351
6.343172 1.4837876
6.33907 1.3754696
6.334967 1.24847
6.330865 1.1115907
6.326763 0.9747728
6.322661 0.84790697
6.318559 0.73959834
6.314457 0.65607053
6.310355 0.60037555
6.306253 0.572035
6.302151 0.56717775
6.298049 0.57916678
6.293947 0.59963133
6.289845 0.6197496
6.285743 0.63157547
6.281641 0.62918564
6.277539 0.60945205
6.273437 0.57231916
6.269335 0.52056999
6.265233 0.4591729
6.261131 0.39438008
6.257029 0.33277632
6.252926 0.2804475
6.248824 0.24236821
6.244722 0.22202444
6.24062 0.22122402
6.236518 0.24002316
6.232416 0.27671764
6.228314 0.32789445
6.224212 0.38858893
6.22011 0.45261494
6.216008 0.51311671
6.211906 0.56333153
6.207804 0.59747482
6.203702 0.61159269
6.1996 0.60420256
6.195498 0.57657261
6.191396 0.53256977
6.187294 0.4781066
6.183192 0.42030629
6.17909 0.36655287
6.174987 0.32359205
6.170885 0.29680472
6.166783 0.28971685
6.162681 0.30376042
6.158579 0.33827567
6.154477 0.39074219
6.150375 0.45722894
6.146273 0.53303885
6.142171 0.61348317
6.138069 0.69466075
6.133967 0.77406523
6.129865 0.85083353
6.125763 0.92550652
6.121661 0.9992984
6.117559 1.0730322
6.113457 1.1460397
6.109355 1.2153862
6.105253 1.2757252
6.101151 1.3199192
6.097049 1.3403341
6.092946 1.3304949
6.088844 1.2866633
6.084742 1.2089129
6.08064 1.1014191
6.076538 0.97191312
6.072436 0.83047836
6.068334 0.68802924
6.064232 0.55485139
6.06013 0.43950909
6.056028 0.34827218
6.051926 0.28504405
6.047824 0.25164089
6.043722 0.24821306
6.03962 0.27361846
6.035518 0.32563456
6.031416 0.40099555
6.027314 0.49532923
6.023212 0.6031172
6.01911 0.71780309
6.015008 0.832129
6.010905 0.93870913
6.006803 1.0307725
6.002701 1.1029451
5.998599 1.1519115
5.994497 1.1768031
5.990395 1.179204
5.986293 1.1627393
5.982191 1.1323008
5.978089 1.0930542
5.973987 1.0494346
5.969885 1.004358
5.965783 0.95883642
5.961681 0.91208761
5.957579 0.86210393
5.953477 0.80651876
5.949375 0.74353131
5.945273 0.67264357
5.941171 0.5950314
5.937069 0.51348942
5.932966 0.43201498
5.928864 0.35518671
5.924762 0.28752183
5.92066 0.23296224
5.916558 0.19456256
5.912456 0.17436898
5.908354 0.17341702
5.904252 0.19175989
5.90015 0.22846607
5.896048 0.28158095
5.891946 0.34810359
5.887844 0.42406212
5.883742 0.50475993
5.87964 0.58521202
5.875538 0.66071278
5.871436 0.72740654
5.867334 0.78270172
5.863232 0.82540027
5.85913 0.85550123
5.855028 0.87375222
5.850925 0.88112045
5.846823 0.8783928
5.842721 0.86607189
5.838619 0.84462357
5.834517 0.81499149
5.830415 0.77917875
5.826313 0.74065108
5.822211 0.70435517
5.818109 0.6762578
5.814007 0.66245459
5.809905 0.66802734
5.805803 0.69590631
5.801701 0.74600286
5.797599 0.81482186
5.793497 0.89566131
5.789395 0.97938692
5.785293 1.0556558
5.781191 1.1143795
5.777089 1.1471735
5.772986 1.1485488
5.768884 1.1166503
5.764782 1.0534401
5.76068 0.96432441
5.756578 0.8573288
5.752476 0.74199453
5.748374 0.62819998
5.744272 0.52509247
5.74017 0.44025863
5.736068 0.37918833
5.731966 0.34502068
5.727864 0.33852054
5.723762 0.35822788
5.71966 0.40074115
5.715558 0.46111998
5.711456 0.53340254
5.707354 0.6112159
5.703252 0.68841965
5.69915 0.75968461
5.695048 0.82089437
5.690945 0.86928746
5.686843 0.9033292
5.682741 0.9223916
5.678639 0.92638956
5.674537 0.91554033
5.670435 0.89036599
5.666333 0.85196257
5.662231 0.80244979
5.658129 0.74543426
5.654027 0.68629512
5.649925 0.63213766
5.645823 0.59133958
5.641721 0.57270451
5.637619 0.58431642
5.633517 0.63224355
5.629415 0.71927551
5.625313 0.84389933
5.621211 0.99972662
5.617109 1.1755633
5.613007 1.3562467
5.608904 1.5242516
5.604802 1.6619016
5.6007 1.7538545
5.596598 1.7894103
5.592496 1.7641814
5.588394 1.680768
5.584292 1.5482973
5.58019 1.3809361
5.576088 1.1957066
5.571986 1.010056
5.567884 0.83962796
5.563782 0.69656944
5.55968 0.58853831
5.555578 0.51841144
5.551476 0.48457919
5.547374 0.48166848
5.543272 0.5015452
5.53917 0.53447874
5.535068 0.57037295
5.530965 0.59996528
5.526863 0.61587634
5.522761 0.61337781
5.518659 0.59076229
5.514557 0.54925334
5.510455 0.49248041
5.506353 0.42563401
5.502251 0.35448185
5.498149 0.2844443
5.494047 0.21989295
5.489945 0.16376368
5.485843 0.1174914
5.481741 0.081202873
5.477639 0.054064309
5.473537 0.034675468
5.469435 0.021424257
5.465333 0.012751506
5.461231 0.0073112787
5.457129 0.0040385547
5.453027 0.0021497157
5.448924 0.0011043135
5.444822 0.0005515776
5.44072 0.0002778705
5.436618 0.0001640655
5.432516 0.0001561923
5.428414 0.0002504196
5.424312 0.0004918806
5.42021 0.000987552
5.416108 0.0019332189
5.412006 0.0036541935
5.407904 0.0066567582
5.403802 0.011682476
5.3997 0.019750416
5.395598 0.032164808
5.391496 0.050460149
5.387394 0.076256899
5.383292 0.11101304
5.37919 0.15568087
5.375088 0.21031327
5.370985 0.27370033
5.366883 0.34314196
5.362781 0.41446243
5.358679 0.48233738
5.354577 0.54093665
5.350475 0.58480058
5.346373 0.60979056
5.342271 0.6139122
5.338169 0.59782042
5.334067 0.56487965
5.329965 0.52075155
5.325863 0.47258488
5.321761 0.42796045
5.317659 0.39377754
5.313557 0.37525935
5.309455 0.37521625
5.305353 0.39365606
5.301251 0.42778361
5.297149 0.47239006
5.293047 0.52059085
5.288944 0.56482402
5.284842 0.59797249
5.28074 0.61443439
5.276638 0.6109576
5.272536 0.58708768
5.268434 0.54515436
5.264332 0.48982168
5.26023 0.42731977
5.256128 0.3645336
5.252026 0.30812688
5.247924 0.26383312
5.243822 0.23597048
5.23972 0.22716506
5.235618 0.2382255
5.231516 0.26811149
5.227414 0.31397393
5.223312 0.37129179
5.21921 0.43416232
5.215108 0.49579655
5.211006 0.54922566
5.206903 0.58815057
5.202801 0.60779637
5.198699 0.60559439
5.194597 0.5815309
5.190495 0.53806987
5.186393 0.47966054
5.182291 0.41194226
5.178189 0.34082755
5.174087 0.27165868
5.169985 0.20859331
5.165883 0.15429921
5.161781 0.10995449
5.157679 0.075482798
5.153577 0.049919417
5.149475 0.03180397
5.145373 0.019520935
5.141271 0.011545262
5.137169 0.006584571
5.133067 0.0036336924
5.128964 0.0019689561
5.124862 0.0011108745
5.12076 0.0007791876
5.116658 0.0008566398
5.112556 0.0013710627
5.108454 0.0024998301
5.104352 0.0045954783
5.10025 0.0082268541
5.096148 0.014223349
5.092046 0.023703095
5.087944 0.038058757
5.083842 0.058871837
5.07974 0.087731286
5.075638 0.12594854
5.071536 0.17418995
5.067434 0.23208349
5.063332 0.29789049
5.05923 0.36834966
5.055128 0.43878845
5.051026 0.50354859
5.046923 0.55669702
5.042821 0.59290856
5.038719 0.60834211
5.034617 0.6013113
5.030515 0.57258792
5.026413 0.52526241
5.022311 0.4641964
5.018209 0.39520144
5.014107 0.32413546
5.010005 0.25610958
5.005903 0.1949469
5.001801 0.14295458
4.997699 0.10098826
4.993597 0.068728192
4.989495 0.045059871
4.985393 0.028460079
4.981291 0.017317022
4.977189 0.010150823
4.973087 0.0057321837
4.968984 0.0031183866
4.964882 0.0016342965
4.96078 0.0008251308
4.956678 0.0004013307
4.952576 0.0001880496
4.948474 8.4888e-05
4.944372 3.69198e-05
4.94027 1.5471e-05
4.936168 6.2694e-06
4.932066 2.511e-06
4.927964 1.1583e-06
4.923862 1.0368e-06
4.91976 2.0169e-06
4.915658 4.9815e-06
4.911556 1.23849e-05
4.907454 2.98323e-05
4.903352 6.92874e-05
4.89925 0.0001550421
4.895148 0.0003341817
4.891046 0.0006938946
4.886943 0.0013879107
4.882841 0.0026741907
4.878739 0.0049634451
4.874637 0.0088743519
4.870535 0.015284498
4.866433 0.025358727
4.862331 0.040528933
4.858229 0.062397119
4.854127 0.092539138
4.850025 0.13220502
4.845923 0.18194159
4.841821 0.24120016
4.837719 0.30802416
4.833617 0.37892525
4.829515 0.44903885
4.825413 0.51259688
4.821311 0.56367637
4.817209 0.59709842
4.813107 0.60929169
4.809005 0.59892212
4.804902 0.56713651
4.8008 0.51736025
4.796698 0.4547023
4.792596 0.38511597
4.788494 0.31451525
4.784392 0.24803759
4.78029 0.18958681
4.776188 0.14170306
4.772086 0.105722
4.767984 0.08212253
4.763882 0.070934033
4.75978 0.072079511
4.755678 0.085561418
4.751576 0.11144288
4.747474 0.1496295
4.743372 0.19950836
4.73927 0.25954419
4.735168 0.32695899
4.731066 0.39762059
4.726963 0.46623061
4.722861 0.52683534
4.718759 0.57359597
4.714657 0.60167306
4.710555 0.60802991
4.706453 0.59196209
4.702351 0.55522025
4.698249 0.50169331
4.694147 0.43672955
4.690045 0.3662587
4.685943 0.29591319
4.681841 0.2303253
4.677739 0.17271094
4.673637 0.12476675
4.669535 0.086831773
4.665433 0.058218248
4.661331 0.037604534
4.657229 0.023400317
4.653127 0.01402826
4.649025 0.0081018873
4.644922 0.0045078444
4.64082 0.0024163029
4.636718 0.0012477645
4.632616 0.0006207516
4.628514 0.0002975049
4.624412 0.0001373679
4.62031 6.11145e-05
4.616208 2.62116e-05
4.612106 1.08864e-05
4.608004 4.5117e-06
4.603902 2.2518e-06
4.5998 2.2437e-06
4.595698 4.4874e-06
4.591596 1.08378e-05
4.587494 2.61225e-05
4.583392 6.09849e-05
4.57929 0.0001372383
4.575188 0.0002975292
4.571086 0.000621351
4.566983 0.001249992
4.562881 0.002422386
4.558779 0.0045221085
4.554677 0.0081320517
4.550575 0.014087091
4.546473 0.023507391
4.542371 0.037787618
4.538269 0.058513558
4.534167 0.087282166
4.530065 0.12541706
4.525963 0.17360008
4.521861 0.23147591
4.517759 0.29732051
4.513657 0.36788196
4.509555 0.43848974
4.505453 0.50348134
4.501351 0.5569189
4.497249 0.59348412
4.493147 0.60937398
4.489045 0.6029996
4.484942 0.57532684
4.48084 0.52978262
4.476738 0.47175924
4.472636 0.40784358
4.468534 0.34494911
4.464432 0.2895221
4.46033 0.24693709
4.456228 0.22111765
4.452126 0.21434782
4.448024 0.22720412
4.443922 0.25854639
4.43982 0.30554829
4.435718 0.36380067
4.431616 0.42755541
4.427514 0.49017254
4.423412 0.54478597
4.41931 0.58512771
4.415208 0.60637603
4.411106 0.6058504
4.407004 0.58338777
4.402901 0.54130009
4.398799 0.48391486
4.394697 0.41680313
4.390595 0.34587164
4.386493 0.27651352
4.382391 0.21297713
4.378289 0.15803877
4.374187 0.1129816
4.370085 0.077815282
4.365983 0.051633896
4.361881 0.033007873
4.357779 0.020328837
4.353677 0.012062018
4.349575 0.0068950764
4.345473 0.0037972638
4.341371 0.002014713
4.337269 0.001029834
4.333167 0.0005071491
4.329065 0.0002406105
4.324962 0.0001099737
4.32086 4.84299e-05
4.316758 2.05416e-05
4.312656 8.3997e-06
4.308554 3.3048e-06
4.304452 1.2555e-06
4.30035 4.617e-07
4.296248 1.62e-07
4.292146 5.67e-08
4.288044 1.62e-08
4.283942 8.1e-09
4.27984 0
4.275738 0
4.271636 0
4.267534 0
4.263432 0
4.25933 0
4.255228 0
4.251126 0
4.247024 0
4.242921 0
4.238819 0
4.234717 0
4.230615 0
4.226513 0
4.222411 0
4.218309 0
4.214207 0
4.210105 0
4.206003 0
4.201901 0
4.197799 0
4.193697 0
4.189595 0
4.185493 0
4.181391 0
4.177289 0
4.173187 0
4.169085 0
4.164982 0
4.16088 0
4.156778 0
4.152676 0
4.148574 0
4.144472 0
4.14037 0
4.136268 0
4.132166 0
4.128064 0
4.123962 0
4.11986 0
4.115758 0
4.111656 0
4.107554 0
4.103452 0
4.09935 0
4.095248 0
4.091146 0
4.087044 0
4.082941 0
4.078839 0
4.074737 0
4.070635 0
4.066533 0
4.062431 0
4.058329 0
4.054227 0
4.050125 0
4.046023 0
4.041921 0
4.037819 0
4.033717 0
4.029615 0
4.025513 0
4.021411 0
4.017309 0
4.013207 0
4.009105 0
4.005003 0
4.0009 0
3.996798 0
3.992696 0
3.988594 0
3.984492 0
3.98039 0
3.976288 8.1e-09
3.972186 1.62e-08
3.968084 4.86e-08
3.963982 1.377e-07
3.95988 3.888e-07
3.955778 1.0449e-06
3.951676 2.7054e-06
3.947574 6.7554e-06
3.943472 1.62324e-05
3.93937 3.75678e-05
3.935268 8.37621e-05
3.931166 0.0001799091
3.927064 0.0003722517
3.922961 0.0007419843
3.918859 0.0014247576
3.914757 0.0026356671
3.910655 0.0046974168
3.906553 0.0080661987
3.902451 0.013346006
3.898349 0.021278935
3.894247 0.032698258
3.890145 0.048434946
3.886043 0.069177831
3.881941 0.095302956
3.877839 0.12670457
3.873737 0.1626735
3.869635 0.20187068
3.865533 0.24242897
3.861431 0.28218514
3.857329 0.31900318
3.853227 0.35111319
3.849125 0.37737247
3.845023 0.39736875
3.84092 0.41132911
3.836818 0.41986058
3.832716 0.42360718
3.828614 0.42293999
3.824512 0.41778832
3.82041 0.40767158
3.816308 0.39192027
3.812206 0.37000879
3.808104 0.34188443
3.804002 0.30818204
3.7999 0.27025543
3.795798 0.23001946
3.791696 0.18965546
3.787594 0.15126748
3.783492 0.11658031
3.77939 0.086745047
3.775288 0.06227843
3.771186 0.043122958
3.767084 0.028788194
3.762981 0.018524708
3.758879 0.011487995
3.754777 0.0068649606
3.750675 0.0039527028
3.746573 0.0021927186
3.742471 0.0011718918
3.738369 0.0006033771
3.734267 0.0002992788
3.730165 0.0001430055
3.726063 6.58206e-05
3.721961 2.91843e-05
3.717859 1.24659e-05
3.713757 5.1273e-06
3.709655 2.0331e-06
3.705553 7.776e-07
3.701451 2.835e-07
3.697349 9.72e-08
3.693247 3.24e-08
3.689145 8.1e-09
3.685043 0
3.68094 0
3.676838 0
3.672736 0
3.668634 0
3.664532 0
3.66043 0
3.656328 0
3.652226 0
3.648124 0
3.644022 0
3.63992 0
3.635818 0
3.631716 0
3.627614 0
3.623512 0
3.61941 0
3.615308 0
3.611206 0
3.607104 0
3.603002 0
3.598899 0
3.594797 0
3.590695 0
3.586593 0
3.582491 0
3.578389 0
3.574287 0
3.570185 0
3.566083 0
3.561981 0
3.557879 0
3.553777 0
3.549675 0
3.545573 0
3.541471 0
3.537369 0
3.533267 0
3.529165 0
3.525063 0
3.52096 0
3.516858 0
3.512756 0
3.508654 0
3.504552 0
3.50045 0
3.496348 0
3.492246 0
3.488144 0
3.484042 0
3.47994 0
3.475838 0
3.471736 0
3.467634 0
3.463532 0
3.45943 0
3.455328 0
3.451226 0
3.447124 0
3.443022 0
3.438919 0
3.434817 0
3.430715 0
3.426613 0
3.422511 0
3.418409 0
3.414307 0
3.410205 0
3.406103 0
3.402001 0
3.397899 0
3.393797 0
3.389695 0
3.385593 0
3.381491 0
3.377389 0
3.373287 0
3.369185 0
3.365083 0
3.36098 0
3.356878 0
3.352776 0
3.348674 0
3.344572 0
3.34047 0
3.336368 0
3.332266 0
3.328164 0
3.324062 0
3.31996 0
3.315858 0
3.311756 0
3.307654 0
3.303552 0
3.29945 0
3.295348 0
3.291246 0
3.287144 0
3.283042 0
3.278939 0
3.274837 0
3.270735 0
3.266633 0
3.262531 0
3.258429 0
3.254327 0
3.250225 0
3.246123 0
3.242021 0
3.237919 0
3.233817 0
3.229715 0
3.225613 0
3.221511 0
3.217409 0
3.213307 0
3.209205 0
3.205103 0
3.201001 0
3.196898 0
3.192796 0
3.188694 0
3.184592 0
3.18049 0
3.176388 0
3.172286 0
3.168184 0
3.164082 0
3.15998 0
3.155878 0
3.151776 0
3.147674 0
3.143572 0
3.13947 0
3.135368 0
3.131266 0
3.127164 0
3.123062 0
3.118959 0
3.114857 0
3.110755 0
3.106653 0
3.102551 0
3.098449 0
3.094347 0
3.090245 0
3.086143 0
3.082041 0
3.077939 0
3.073837 0
3.069735 0
3.065633 0
3.061531 0
3.057429 0
3.053327 0
3.049225 0
3.045123 0
3.041021 0
3.036918 0
3.032816 0
3.028714 0
3.024612 0
3.02051 0
3.016408 0
3.012306 0
3.008204 0
3.004102 0
3 0
