# Supplementary material for: Structural motifs of gold cluster anions with 17 to 69 atoms
Source: Nat Commun. 2026 Apr 10;17:5099. doi: 10.1038/s41467-026-71649-9 (PMC13246909; doi:10.1038/s41467-026-71649-9)
Supplement: Supplementary file 5 — Source Data [file 41467_2026_71649_MOESM5_ESM.zip › SupplementaryFigure3/19_th_HSE03.dat]

11.48 0
11.475898 0
11.471796 0
11.467694 0
11.463592 0
11.45949 0
11.455388 0
11.451286 0
11.447184 0
11.443082 0
11.438979 0
11.434877 0
11.430775 0
11.426673 0
11.422571 0
11.418469 0
11.414367 0
11.410265 0
11.406163 0
11.402061 0
11.397959 0
11.393857 0
11.389755 0
11.385653 0
11.381551 0
11.377449 0
11.373347 0
11.369245 0
11.365143 0
11.361041 0
11.356938 0
11.352836 0
11.348734 0
11.344632 0
11.34053 0
11.336428 0
11.332326 0
11.328224 0
11.324122 0
11.32002 0
11.315918 0
11.311816 0
11.307714 0
11.303612 0
11.29951 0
11.295408 0
11.291306 0
11.287204 0
11.283102 0
11.278999 0
11.274897 0
11.270795 0
11.266693 0
11.262591 0
11.258489 0
11.254387 0
11.250285 0
11.246183 0
11.242081 0
11.237979 0
11.233877 6.561e-09
11.229775 2.6244e-08
11.225673 7.8732e-08
11.221571 2.23074e-07
11.217469 6.23295e-07
11.213367 1.666494e-06
11.209265 4.310577e-06
11.205163 1.0740357e-05
11.201061 2.5778169e-05
11.196958 5.9613246e-05
11.192856 0.00013282088
11.188754 0.00028510169
11.184652 0.00058958458
11.18055 0.0011746814
11.176448 0.002254832
11.172346 0.0041699551
11.168244 0.0074297092
11.164142 0.012753665
11.16004 0.021092191
11.155938 0.033607181
11.151836 0.051590081
11.147734 0.076299995
11.143632 0.1087194
11.13953 0.14924992
11.135428 0.19739938
11.131326 0.25153721
11.127224 0.30880447
11.123122 0.36524976
11.11902 0.41621852
11.114917 0.45695983
11.110815 0.48334792
11.106713 0.49256883
11.102611 0.48361443
11.098509 0.45746389
11.094407 0.41690739
11.090305 0.36605601
11.086203 0.30965677
11.082101 0.25237052
11.077999 0.19816255
11.073897 0.14990955
11.069795 0.10926012
11.065693 0.076721756
11.061591 0.051903861
11.057489 0.033830228
11.053387 0.021243888
11.049285 0.012852474
11.045183 0.0074914023
11.041081 0.0042069001
11.036978 0.0022760634
11.032876 0.0011863928
11.028774 0.00059579129
11.024672 0.00028825753
11.02057 0.00013436928
11.016468 6.0341517e-05
11.012366 2.6106219e-05
11.008264 1.0884699e-05
11.004162 4.369626e-06
11.00006 1.692738e-06
10.995958 6.29856e-07
10.991856 2.29635e-07
10.987754 7.8732e-08
10.983652 2.6244e-08
10.97955 6.561e-09
10.975448 0
10.971346 0
10.967244 0
10.963142 0
10.95904 0
10.954937 0
10.950835 0
10.946733 0
10.942631 0
10.938529 0
10.934427 0
10.930325 0
10.926223 0
10.922121 0
10.918019 0
10.913917 0
10.909815 0
10.905713 0
10.901611 0
10.897509 0
10.893407 0
10.889305 0
10.885203 0
10.881101 0
10.876998 0
10.872896 0
10.868794 0
10.864692 0
10.86059 0
10.856488 0
10.852386 0
10.848284 0
10.844182 0
10.84008 0
10.835978 0
10.831876 0
10.827774 0
10.823672 0
10.81957 0
10.815468 0
10.811366 0
10.807264 0
10.803162 0
10.79906 0
10.794957 0
10.790855 0
10.786753 0
10.782651 0
10.778549 0
10.774447 0
10.770345 0
10.766243 0
10.762141 0
10.758039 0
10.753937 0
10.749835 0
10.745733 0
10.741631 0
10.737529 0
10.733427 0
10.729325 0
10.725223 0
10.721121 0
10.717019 0
10.712916 0
10.708814 0
10.704712 0
10.70061 0
10.696508 0
10.692406 0
10.688304 0
10.684202 0
10.6801 0
10.675998 0
10.671896 0
10.667794 0
10.663692 0
10.65959 0
10.655488 0
10.651386 0
10.647284 0
10.643182 0
10.63908 0
10.634977 0
10.630875 0
10.626773 0
10.622671 0
10.618569 0
10.614467 0
10.610365 0
10.606263 0
10.602161 0
10.598059 6.561e-09
10.593957 1.3122e-08
10.589855 4.5927e-08
10.585753 1.24659e-07
10.581651 3.60855e-07
10.577549 9.90711e-07
10.573447 2.611278e-06
10.569345 6.646293e-06
10.565243 1.6297524e-05
10.561141 3.8499948e-05
10.557039 8.7602472e-05
10.552936 0.00019202735
10.548834 0.00040547636
10.544732 0.00082477675
10.54063 0.0016161383
10.536528 0.0030506288
10.532426 0.0055471352
10.528324 0.0097167163
10.524222 0.016396182
10.52012 0.026652783
10.516018 0.041737349
10.511916 0.062964979
10.507814 0.091512631
10.503712 0.12814355
10.49961 0.17289745
10.495508 0.22481546
10.491406 0.28178859
10.487304 0.34061719
10.483202 0.39733716
10.4791 0.4478094
10.474997 0.48849303
10.470895 0.51725263
10.466793 0.53400807
10.462691 0.54104114
10.458589 0.54282985
10.454487 0.54537919
10.450385 0.55513297
10.446283 0.57765716
10.442181 0.61635517
10.438079 0.67149264
10.433977 0.73976541
10.429875 0.81454648
10.425773 0.88680969
10.421671 0.94657917
10.417569 0.9846272
10.413467 0.99407366
10.409365 0.97155284
10.405263 0.91770894
10.401161 0.83693998
10.397059 0.73648582
10.392956 0.62510062
10.388854 0.51162261
10.384752 0.40373971
10.38065 0.3071611
10.376548 0.22527816
10.372446 0.15927352
10.368344 0.10854954
10.364242 0.071312159
10.36014 0.045158877
10.356038 0.027565149
10.351936 0.016218451
10.347834 0.0091978134
10.343732 0.0050278255
10.33963 0.0026490497
10.335528 0.0013452674
10.331426 0.00065846196
10.327324 0.00031063711
10.323222 0.00014123865
10.31912 6.1896474e-05
10.315018 2.6139024e-05
10.310915 1.0641942e-05
10.306813 4.172796e-06
10.302711 1.581201e-06
10.298609 5.77368e-07
10.294507 2.03391e-07
10.290405 6.561e-08
10.286303 1.9683e-08
10.282201 6.561e-09
10.278099 0
10.273997 0
10.269895 0
10.265793 0
10.261691 6.561e-09
10.257589 3.2805e-08
10.253487 9.1854e-08
10.249385 2.55879e-07
10.245283 7.08588e-07
10.241181 1.90269e-06
10.237079 4.894506e-06
10.232976 1.2144411e-05
10.228874 2.9032425e-05
10.224772 6.6863151e-05
10.22067 0.00014833765
10.216568 0.00031703408
10.212466 0.00065274733
10.208364 0.0012946953
10.204262 0.0024738644
10.20016 0.0045537342
10.196058 0.0080750426
10.191956 0.013794575
10.187854 0.022701782
10.183752 0.035991697
10.17965 0.054971844
10.175548 0.080887564
10.171446 0.11466741
10.167344 0.15661643
10.163242 0.20611576
10.15914 0.26141143
10.155038 0.31958271
10.150935 0.37676008
10.146833 0.42861428
10.142731 0.47106817
10.138629 0.50111114
10.134527 0.51754437
10.130425 0.52147327
10.126323 0.51639889
10.122221 0.50783639
10.118119 0.50248742
10.114017 0.50709029
10.109915 0.52714539
10.105813 0.5657504
10.101711 0.62277406
10.097609 0.69454961
10.093507 0.77418525
10.089405 0.85247828
10.085303 0.91929897
10.081201 0.96520353
10.077099 0.98297064
10.072996 0.96875711
10.068894 0.92264267
10.064792 0.84846945
10.06069 0.75304203
10.056588 0.64489589
10.052486 0.53292323
10.048384 0.42514859
10.044282 0.32787545
10.04018 0.24530965
10.036078 0.17964251
10.031976 0.13147943
10.027874 0.10044824
10.023772 0.085816535
10.01967 0.086977576
10.015568 0.10371477
10.011466 0.13620982
10.007364 0.18481225
10.003262 0.24963318
9.99916 0.33006209
9.995058 0.42432709
9.990955 0.52922136
9.986853 0.64009323
9.982751 0.75114511
9.978649 0.85601348
9.974547 0.94852592
9.970445 1.0234747
9.966343 1.0772306
9.962241 1.108057
9.958139 1.1160623
9.954037 1.102833
9.949935 1.0708748
9.945833 1.0230375
9.941731 0.96208403
9.937629 0.89049691
9.933527 0.81052241
9.929425 0.72436619
9.925323 0.63441046
9.921221 0.54333089
9.917119 0.45404624
9.913017 0.36950766
9.908914 0.29239898
9.904812 0.22485084
9.90071 0.16826331
9.896608 0.12329293
9.892506 0.090008174
9.888404 0.068170135
9.884302 0.057565059
9.8802 0.058303854
9.876098 0.071008988
9.871996 0.096825801
9.867894 0.13722141
9.863792 0.19357011
9.85969 0.26656995
9.855588 0.35558729
9.851486 0.45807387
9.847384 0.56922537
9.843282 0.68203568
9.83918 0.78783528
9.835078 0.87729217
9.830975 0.94172647
9.826873 0.97448246
9.822771 0.97205533
9.818669 0.93470626
9.814567 0.86641497
9.810465 0.77418111
9.806363 0.66684343
9.802261 0.55369216
9.798159 0.44317396
9.794057 0.34193163
9.789955 0.25430856
9.785853 0.18232092
9.781751 0.12599773
9.777649 0.083933679
9.773547 0.053895656
9.769445 0.033358991
9.765343 0.019902938
9.761241 0.011447174
9.757139 0.0063491847
9.753037 0.0034020556
9.748934 0.0017753541
9.744832 0.00093492938
9.74073 0.00056616837
9.736628 0.00051460547
9.732526 0.00074960737
9.728424 0.0013522024
9.724322 0.0025246794
9.72022 0.0046176449
9.716118 0.0081667588
9.712016 0.013926746
9.707914 0.022884985
9.703812 0.036232171
9.69971 0.055267338
9.695608 0.081221401
9.691506 0.11500053
9.687404 0.15687608
9.683302 0.20617749
9.6792 0.26106796
9.675098 0.31848854
9.670995 0.37433642
9.666893 0.42389518
9.662791 0.46246948
9.658689 0.48611154
9.654587 0.4922855
9.650485 0.48031534
9.646383 0.45150663
9.642281 0.40891217
9.638179 0.35679941
9.634077 0.29994824
9.629975 0.24293859
9.625873 0.18957217
9.621771 0.1425215
9.617669 0.10323187
9.613567 0.072040147
9.609465 0.048435369
9.605363 0.031374558
9.601261 0.019580301
9.597159 0.011773026
9.593057 0.0068200086
9.588954 0.0038064298
9.584852 0.0020470582
9.58075 0.0010613402
9.576648 0.00053199869
9.572546 0.00026159363
9.568444 0.00013533375
9.564342 9.3750129e-05
9.56024 0.00011606409
9.556138 0.00021392141
9.552036 0.00043521081
9.547934 0.0008785179
9.543832 0.001718818
9.53973 0.0032448278
9.535628 0.0059062844
9.531526 0.010365704
9.527424 0.017543563
9.523322 0.028640058
9.51922 0.045112157
9.515118 0.068585059
9.511016 0.10068469
9.506913 0.14279414
9.502811 0.19575907
9.498709 0.25959042
9.494607 0.33322829
9.490505 0.41443135
9.486403 0.49983779
9.482301 0.58520982
9.478199 0.66583414
9.474097 0.73701836
9.469995 0.79460809
9.465893 0.83545407
9.461791 0.85777656
9.457689 0.8613934
9.453587 0.84779001
9.449485 0.82001169
9.445383 0.78236023
9.441281 0.73989028
9.437179 0.69773438
9.433077 0.66033657
9.428974 0.63072627
9.424872 0.60999196
9.42077 0.59709899
9.416668 0.58913055
9.412566 0.58193066
9.408464 0.57102158
9.404362 0.55259206
9.40026 0.52433281
9.396158 0.48593967
9.392056 0.43919692
9.387954 0.38766265
9.383852 0.33606854
9.37975 0.28959266
9.375648 0.25315804
9.371546 0.23086468
9.367444 0.22560215
9.363342 0.2388392
9.35924 0.2705618
9.355138 0.3193318
9.351036 0.38245266
9.346933 0.45624005
9.342831 0.53639064
9.338729 0.61842043
9.334627 0.69811588
9.330525 0.77192148
9.326423 0.83719078
9.322321 0.89225726
9.318219 0.93632827
9.314117 0.96925334
9.310015 0.99125123
9.305913 1.0026868
9.301811 1.0039699
9.297709 0.99560875
9.293607 0.97840207
9.289505 0.95370822
9.285403 0.9236931
9.281301 0.89144703
9.277199 0.86087522
9.273097 0.83631474
9.268994 0.82190454
9.264892 0.82081726
9.26079 0.83452735
9.256688 0.86231336
9.252586 0.90115771
9.248484 0.94611809
9.244382 0.99112234
9.24028 1.0300198
9.236178 1.0576438
9.232076 1.0706287
9.227974 1.0677886
9.223872 1.0499838
9.21977 1.0195455
9.215668 0.97944876
9.211566 0.93248674
9.207464 0.88068333
9.203362 0.82509441
9.19926 0.76601705
9.195158 0.70349888
9.191056 0.63795349
9.186953 0.57066978
9.182851 0.50405081
9.178749 0.44150899
9.174647 0.38704478
9.170545 0.34461359
9.166443 0.31742491
9.162341 0.30731737
9.158239 0.31432777
9.154137 0.33653373
9.150035 0.37020911
9.145933 0.41028857
9.141831 0.45109022
9.137729 0.48719473
9.133627 0.5143321
9.129525 0.53010176
9.125423 0.5343613
9.121321 0.52917449
9.117219 0.51830218
9.113117 0.50632974
9.109015 0.49762073
9.104912 0.49534017
9.10081 0.50078249
9.096708 0.5131692
9.092606 0.52996428
9.088504 0.54762289
9.084402 0.56257539
9.0803 0.57218604
9.076198 0.57543327
9.072096 0.57313587
9.067994 0.56767795
9.063892 0.56232888
9.05979 0.56037106
9.055688 0.56430308
9.051586 0.57535905
9.047484 0.59348347
9.043382 0.61775346
9.03928 0.64709148
9.035178 0.68100893
9.031076 0.72009941
9.026973 0.76606963
9.022871 0.82123914
9.018769 0.88761254
9.014667 0.96577765
9.010565 1.0539597
9.006463 1.1475399
9.002361 1.2392302
8.998259 1.3199235
8.994157 1.3800538
8.990055 1.4111716
8.985953 1.4073855
8.981851 1.3663679
8.977749 1.289737
8.973647 1.1827795
8.969545 1.0536246
8.965443 0.91207761
8.961341 0.76836202
8.957239 0.63199142
8.953137 0.5109249
8.949035 0.41106563
8.944932 0.3360775
8.94083 0.28743572
8.936728 0.2646083
8.932626 0.26528482
8.928524 0.28561513
8.924422 0.32047221
8.92032 0.36378783
8.916218 0.40901236
8.912116 0.44971574
8.908014 0.4802894
8.903912 0.49665001
8.89981 0.49681154
8.895708 0.48119839
8.891606 0.45262068
8.887504 0.4159067
8.883402 0.37726289
8.8793 0.3434819
8.875198 0.32113246
8.871096 0.31584209
8.866993 0.33174031
8.862891 0.37108628
8.858789 0.43407458
8.854687 0.51880216
8.850585 0.62138253
8.846483 0.73619942
8.842381 0.85629357
8.838279 0.97386954
8.834177 1.0808969
8.830075 1.1697674
8.825973 1.2339598
8.821871 1.2686587
8.817769 1.2712679
8.813667 1.2417591
8.809565 1.1827957
8.805463 1.0995837
8.801361 0.999428
8.797259 0.89101072
8.793157 0.7834566
8.789055 0.68529647
8.784952 0.60347078
8.78085 0.54252368
8.776748 0.50412022
8.772646 0.48697709
8.768544 0.48723668
8.764442 0.49924251
8.76034 0.51660169
8.756238 0.53335982
8.752136 0.54507986
8.748034 0.54962179
8.743932 0.54747034
8.73983 0.54154684
8.735728 0.53655089
8.731626 0.53797852
8.727524 0.55103039
8.723422 0.57963622
8.71932 0.62577852
8.715218 0.68921388
8.711116 0.76759021
8.707014 0.85687359
8.702911 0.95195042
8.698809 1.0472689
8.694707 1.1374185
8.690605 1.2175986
8.686503 1.2839688
8.682401 1.333896
8.678299 1.3661048
8.674197 1.3807161
8.670095 1.3791456
8.665993 1.3638387
8.661891 1.337848
8.657789 1.3043079
8.653687 1.2658989
8.649585 1.2244117
8.645483 1.1805083
8.641381 1.1337338
8.637279 1.0827745
8.633177 1.0259065
8.629075 0.96153522
8.624972 0.88871187
8.62087 0.80751745
8.616768 0.71923601
8.612666 0.62628224
8.608564 0.53190331
8.604462 0.43972302
8.60036 0.35322944
8.596258 0.27531386
8.592156 0.20794922
8.588054 0.15205509
8.583952 0.10754905
8.57985 0.073543056
8.575748 0.048620789
8.571646 0.031129537
8.567544 0.019435079
8.563442 0.012111678
8.55934 0.0080624717
8.555238 0.0065822904
8.551136 0.0073810397
8.547034 0.01058311
8.542931 0.016708151
8.538829 0.026626447
8.534727 0.04147212
8.530625 0.062493978
8.526523 0.090831343
8.522421 0.12722099
8.518319 0.1716693
8.514217 0.22315355
8.510115 0.27943603
8.506013 0.33707423
8.501911 0.3916809
8.497809 0.43843243
8.493707 0.47275522
8.489605 0.49105863
8.485503 0.4913531
8.481401 0.47360622
8.477299 0.43974858
8.473197 0.39332797
8.469095 0.33889765
8.464992 0.28128439
8.46089 0.22489823
8.456788 0.17321672
8.452686 0.12851591
8.448584 0.09185173
8.444482 0.063238435
8.44038 0.04194095
8.436278 0.026795308
8.432176 0.016490831
8.428074 0.009776638
8.423972 0.0055834176
8.41987 0.0030716634
8.415768 0.0016278366
8.411666 0.00083102282
8.407564 0.00040867157
8.403462 0.00019360199
8.39936 8.8350426e-05
8.395258 3.8834559e-05
8.391156 1.6448427e-05
8.387054 6.711903e-06
8.382951 2.637522e-06
8.378849 9.97272e-07
8.374747 3.60855e-07
8.370645 1.24659e-07
8.366543 4.5927e-08
8.362441 1.3122e-08
8.358339 6.561e-09
8.354237 0
8.350135 6.561e-09
8.346033 1.3122e-08
8.341931 3.2805e-08
8.337829 9.1854e-08
8.333727 2.6244e-07
8.329625 7.34832e-07
8.325523 1.961739e-06
8.321421 5.058531e-06
8.317319 1.2557754e-05
8.313217 3.0016575e-05
8.309115 6.915294e-05
8.305013 0.00015350772
8.30091 0.00032839773
8.296808 0.00067706896
8.292706 0.0013454249
8.288604 0.0025771542
8.284502 0.0047591591
8.2804 0.0084742663
8.276298 0.014552619
8.272196 0.024107351
8.268094 0.03853438
8.263992 0.059453984
8.25989 0.088575783
8.255788 0.12748087
8.251686 0.1773349
8.247584 0.23856967
8.243482 0.31059121
8.23938 0.39158199
8.235278 0.47845636
8.231176 0.56700304
8.227074 0.65221058
8.222971 0.7287339
8.218869 0.79143288
8.214767 0.83590456
8.210665 0.85893906
8.206563 0.85884799
8.202461 0.83563543
8.198359 0.79099812
8.194257 0.7281546
8.190155 0.65151636
8.186053 0.56623081
8.181951 0.47764758
8.177849 0.39077876
8.173747 0.30983186
8.169645 0.23788479
8.165543 0.17674474
8.161441 0.12699453
8.157339 0.08819224
8.153237 0.059164342
8.149135 0.038324815
8.145033 0.023962025
8.14093 0.014455983
8.136828 0.0084126257
8.132726 0.0047214334
8.128624 0.0025549912
8.124522 0.0013329262
8.12042 0.000670298
8.116318 0.00032487448
8.112216 0.00015174937
8.108114 6.8306571e-05
8.104012 2.9622915e-05
8.09991 1.2380607e-05
8.095808 4.98636e-06
8.091706 1.935495e-06
8.087604 7.2171e-07
8.083502 2.6244e-07
8.0794 9.1854e-08
8.075298 3.2805e-08
8.071196 6.561e-09
8.067094 0
8.062991 0
8.058889 0
8.054787 0
8.050685 0
8.046583 0
8.042481 0
8.038379 0
8.034277 0
8.030175 6.561e-09
8.026073 1.3122e-08
8.021971 3.9366e-08
8.017869 1.24659e-07
8.013767 3.47733e-07
8.009665 9.57906e-07
8.005563 2.539107e-06
8.001461 6.462585e-06
7.997359 1.5871059e-05
7.993257 3.752892e-05
7.989155 8.5483269e-05
7.985053 0.00018757899
7.98095 0.00039652716
7.976848 0.00080745571
7.972746 0.0015839238
7.968644 0.0029930954
7.964542 0.0054484906
7.96044 0.0095543578
7.956338 0.016139719
7.952236 0.026263945
7.948134 0.041171194
7.944032 0.062172213
7.93993 0.090441679
7.935828 0.12673903
7.931726 0.1710888
7.927624 0.22248575
7.923522 0.27870983
7.91942 0.33633481
7.915318 0.39098564
7.911216 0.43784385
7.907114 0.47233176
7.903012 0.49084515
7.898909 0.49137303
7.894807 0.47385731
7.890705 0.44020331
7.886603 0.39393855
7.882501 0.33960426
7.878399 0.28202474
7.874297 0.22561645
7.870195 0.17386963
7.866093 0.1290762
7.861991 0.092307726
7.857889 0.063591541
7.853787 0.042201717
7.849685 0.026979285
7.845583 0.016615004
7.841481 0.0098569249
7.837379 0.0056332746
7.833277 0.0031016603
7.829175 0.0016459712
7.825073 0.00084368555
7.82097 0.00042223972
7.816868 0.00021723471
7.812766 0.00013908008
7.808664 0.00015097517
7.804562 0.00025879208
7.80046 0.00051293242
7.796358 0.0010222235
7.792256 0.0019802345
7.788154 0.0037034614
7.784052 0.0066786453
7.77995 0.011612452
7.775848 0.019471263
7.771746 0.031493915
7.767644 0.04915744
7.763542 0.074079103
7.75944 0.10784903
7.755338 0.15180602
7.751236 0.2067915
7.747134 0.27293406
7.743032 0.34952182
7.738929 0.43500371
7.734827 0.52712538
7.730725 0.62315967
7.726623 0.72015462
7.722521 0.81511167
7.718419 0.90503452
7.714317 0.98684931
7.710215 1.0572674
7.706113 1.112711
7.702011 1.1494232
7.697909 1.1638276
7.693807 1.1531067
7.689705 1.1158686
7.685603 1.0527097
7.681501 0.96648373
7.677399 0.86216177
7.673297 0.74628022
7.669195 0.62609205
7.665093 0.50861384
7.66099 0.39977738
7.656888 0.30384935
7.652786 0.22319806
7.648684 0.15839379
7.644582 0.10855703
7.64048 0.071834283
7.636378 0.045884019
7.632276 0.028285514
7.628174 0.016825527
7.624072 0.0096563617
7.61997 0.0053461849
7.615868 0.002855052
7.611766 0.0014705891
7.607664 0.00073065264
7.603562 0.00035048206
7.59946 0.0001632508
7.595358 7.6324113e-05
7.591256 4.1970717e-05
7.587154 3.9858075e-05
7.583052 6.8864256e-05
7.578949 0.00014674333
7.574847 0.00031761145
7.570745 0.00066886771
7.566643 0.0013600756
7.562541 0.0026669153
7.558439 0.0050419448
7.554337 0.0091902092
7.550235 0.016151135
7.546133 0.027368083
7.542031 0.044715938
7.537929 0.070448272
7.533827 0.107024
7.529725 0.15678611
7.525623 0.22149415
7.521521 0.30175762
7.517419 0.39646946
7.513317 0.50238131
7.509215 0.61397583
7.505113 0.72376003
7.501011 0.82302404
7.496908 0.90299601
7.492806 0.9562061
7.488704 0.97778881
7.484602 0.96643546
7.4805 0.92476863
7.476398 0.8590355
7.472296 0.77817033
7.468194 0.69241439
7.464092 0.61176692
7.45999 0.54455687
7.455888 0.49637842
7.451786 0.46954501
7.447684 0.46311491
7.443582 0.47344557
7.43948 0.49515576
7.435378 0.52231742
7.431276 0.54966582
7.427174 0.57361214
7.423072 0.592874
7.418969 0.60860906
7.414867 0.62403465
7.410765 0.64362451
7.406663 0.67206024
7.402561 0.71315785
7.398459 0.76897624
7.394357 0.83925293
7.390255 0.92122846
7.386153 1.0098426
7.382051 1.0982359
7.377949 1.178474
7.373847 1.2424142
7.369745 1.2826385
7.365643 1.2933693
7.361541 1.2712572
7.357439 1.2159155
7.353337 1.1300792
7.349235 1.0193197
7.345133 0.8913285
7.341031 0.75488614
7.336928 0.61870914
7.332826 0.49039716
7.328724 0.37566927
7.324622 0.27799685
7.32052 0.19863973
7.316418 0.13700321
7.312316 0.091181432
7.308214 0.058544846
7.304112 0.036257195
7.30001 0.02165542
7.295908 0.012474252
7.291806 0.0069340847
7.287704 0.0037307355
7.283602 0.0019692776
7.2795 0.0010783397
7.275398 0.00072989813
7.271296 0.00077909907
7.267194 0.0012302137
7.263092 0.0022289948
7.258989 0.0040779174
7.254887 0.0072668521
7.250785 0.012507418
7.246683 0.020754175
7.242581 0.033191299
7.238479 0.051163032
7.234377 0.076032372
7.230275 0.10896885
7.226173 0.15069128
7.222071 0.2012205
7.217969 0.25972014
7.213867 0.32450756
7.209765 0.39329185
7.205663 0.46363942
7.201561 0.53359033
7.197459 0.60227339
7.193357 0.67032483
7.189255 0.73992994
7.185153 0.81438763
7.181051 0.89723029
7.176948 0.99107796
7.172846 1.0965163
7.168744 1.211321
7.164642 1.3302848
7.16054 1.4457521
7.156438 1.5487762
7.152336 1.6306409
7.148234 1.6843931
7.144132 1.7060402
7.14003 1.6951667
7.135928 1.6548861
7.131826 1.5912047
7.127724 1.5119894
7.123622 1.4257748
7.11952 1.3406232
7.115418 1.2631873
7.111316 1.1980539
7.107214 1.1473954
7.103112 1.1109197
7.09901 1.0861009
7.094907 1.0686573
7.090805 1.0532269
7.086703 1.0341657
7.082601 1.0063686
7.078499 0.96599988
7.074397 0.91102779
7.070295 0.84148545
7.066193 0.75942714
7.062091 0.66860286
7.057989 0.57392376
7.053887 0.48082416
7.049785 0.39463464
7.045683 0.32006148
7.041581 0.26082713
7.037479 0.21947673
7.033377 0.19731361
7.029275 0.19440671
7.025173 0.20962215
7.021071 0.24066395
7.016968 0.28415123
7.012866 0.3357892
7.008764 0.39069195
7.004662 0.4438786
7.00056 0.49090068
6.996458 0.5284879
6.992356 0.55505436
6.988254 0.57090856
6.984152 0.57807037
6.98005 0.57970156
6.975948 0.57927385
6.971846 0.57968792
6.967744 0.58258681
6.963642 0.58805948
6.95954 0.59481909
6.955438 0.60079735
6.951336 0.60396809
6.947234 0.60314262
6.943132 0.59848987
6.93903 0.59162303
6.934927 0.58523312
6.930825 0.58239224
6.926723 0.58574946
6.922621 0.59686764
6.918519 0.61589502
6.914417 0.64165051
6.910315 0.67206798
6.906213 0.70483836
6.902111 0.73804207
6.898009 0.77059051
6.893907 0.80237525
6.889805 0.83412478
6.885703 0.86704946
6.881601 0.90239201
6.877499 0.94098977
6.873397 0.98291559
6.869295 1.0272252
6.865193 1.0718218
6.861091 1.1134559
6.856988 1.1478984
6.852886 1.170322
6.848784 1.1758976
6.844682 1.1605479
6.84058 1.1217295
6.836478 1.0590708
6.832376 0.97470108
6.828274 0.87317141
6.824172 0.76097209
6.82007 0.64575902
6.815968 0.53546859
6.811866 0.43751149
6.807764 0.35818445
6.803662 0.30235013
6.79956 0.27334378
6.795458 0.27300286
6.791356 0.30170428
6.787254 0.35833278
6.783152 0.44017532
6.77905 0.54281164
6.774947 0.6601168
6.770845 0.78448977
6.766743 0.90736717
6.762641 1.0199919
6.758539 1.1143163
6.754437 1.1838599
6.750335 1.2243428
6.746233 1.233974
6.742131 1.2133673
6.738029 1.1651591
6.733927 1.0934578
6.729825 1.0032717
6.725723 0.90001563
6.721621 0.78913997
6.717519 0.67586661
6.713417 0.56499025
6.709315 0.46071037
6.705213 0.36648669
6.701111 0.28493888
6.697009 0.21782209
6.692906 0.16609744
6.688804 0.13008625
6.684702 0.10966375
6.6806 0.10442827
6.676498 0.11378389
6.672396 0.1369021
6.668294 0.17257295
6.664192 0.21900453
6.66009 0.27366638
6.655988 0.33328116
6.651886 0.39404216
6.647784 0.4520727
6.643682 0.50406278
6.63958 0.5479416
6.635478 0.58340102
6.631376 0.61209419
6.627274 0.63740181
6.623172 0.66377015
6.61907 0.69574778
6.614967 0.73694347
6.610865 0.7891629
6.606763 0.8519434
6.602661 0.92260291
6.598559 0.99678219
6.594457 1.0693286
6.590355 1.1352848
6.586253 1.1907287
6.582151 1.2332661
6.578049 1.2620864
6.573947 1.2776164
6.569845 1.280919
6.565743 1.2730411
6.561641 1.2545136
6.557539 1.2251468
6.553437 1.184169
6.549335 1.1306546
6.545233 1.0641097
6.541131 0.98504659
6.537029 0.89538885
6.532926 0.79860104
6.528824 0.69950607
6.524722 0.60382828
6.52062 0.5175529
6.516518 0.44621963
6.512416 0.39426624
6.508314 0.36451583
6.504212 0.35786983
6.50011 0.373237
6.496008 0.40769992
6.491906 0.45689361
6.487804 0.51554341
6.483702 0.57808408
6.4796 0.63926351
6.475498 0.69463712
6.471396 0.74088424
6.467294 0.77592627
6.463192 0.79887947
6.45909 0.80991289
6.454987 0.81008681
6.450885 0.80121693
6.446783 0.78576038
6.442681 0.76667922
6.438579 0.74722824
6.434477 0.73064746
6.430375 0.71979782
6.426273 0.71683357
6.422171 0.72302171
6.418069 0.7387825
6.413967 0.76394479
6.409865 0.7981174
6.405763 0.8410158
6.401661 0.89258226
6.397559 0.95280468
6.393457 1.0212526
6.389355 1.0964652
6.385253 1.1754053
6.381151 1.2531997
6.377049 1.323323
6.372946 1.3782636
6.368844 1.4105782
6.364742 1.4141278
6.36064 1.3852356
6.356538 1.3235115
6.352436 1.2321632
6.348334 1.1177217
6.344232 0.98923449
6.34013 0.85707952
6.336028 0.73161535
6.331926 0.62189052
6.327824 0.53459916
6.323722 0.47340693
6.31962 0.43870147
6.315518 0.42776248
6.311416 0.43530325
6.307314 0.45430371
6.303212 0.47702943
6.29911 0.49610711
6.295008 0.50551122
6.290905 0.50131817
6.286803 0.48211516
6.282701 0.44901011
6.278599 0.40526626
6.274497 0.35565772
6.270395 0.30568818
6.266293 0.26082008
6.262191 0.22582718
6.258089 0.20432617
6.253987 0.19848697
6.249885 0.2088871
6.245783 0.23447396
6.241681 0.27262186
6.237579 0.31930259
6.233477 0.36940565
6.229375 0.41723291
6.225273 0.45715118
6.221171 0.48432895
6.217069 0.49543411
6.212966 0.48915152
6.208864 0.46640404
6.204762 0.43022426
6.20066 0.38530458
6.196558 0.3373245
6.192456 0.29219121
6.188354 0.25532575
6.184252 0.23108974
6.18015 0.2223969
6.176048 0.23051309
6.171946 0.25503052
6.167844 0.29400597
6.163742 0.34426444
6.15964 0.40186975
6.155538 0.46273792
6.151436 0.523319
6.147334 0.58121632
6.143232 0.63557799
6.13913 0.68711074
6.135028 0.73764275
6.130925 0.78928765
6.126823 0.84339878
6.122721 0.89960192
6.118619 0.95521343
6.114517 1.0052698
6.110415 1.0432308
6.106313 1.0622195
6.102211 1.0564991
6.098109 1.0228034
6.094007 0.96117871
6.089905 0.8751358
6.085803 0.77110482
6.081701 0.65737277
6.077599 0.54280049
6.073497 0.43563513
6.069395 0.34266011
6.065293 0.26879303
6.061191 0.21710041
6.057089 0.18909095
6.052986 0.18510179
6.048884 0.20460887
6.044782 0.24635781
6.04068 0.3083001
6.036578 0.38740325
6.032476 0.4794598
6.028374 0.57903579
6.024272 0.67966975
6.02017 0.77436773
6.016068 0.85635316
6.011966 0.91994679
6.007864 0.96139293
6.003762 0.97943412
5.99966 0.97547382
5.995558 0.95325212
5.991456 0.91807342
5.987354 0.87573886
5.983252 0.83141855
5.97915 0.78872293
5.975048 0.74918815
5.970945 0.71228541
5.966843 0.67592815
5.962741 0.63732249
5.958639 0.5939246
5.954537 0.54425813
5.950435 0.48840446
5.946333 0.42808642
5.942231 0.36638321
5.938129 0.30720358
5.934027 0.25468018
5.929925 0.21262864
5.925823 0.18415606
5.921721 0.17143426
5.917619 0.17560104
5.913517 0.19673374
5.909415 0.23385425
5.905313 0.2849588
5.901211 0.34709824
5.897109 0.41654607
5.893007 0.48907443
5.888904 0.56031929
5.884802 0.62617452
5.8807 0.68313114
5.876598 0.72848945
5.872496 0.7604156
5.868394 0.77787391
5.864292 0.78051466
5.86019 0.76861038
5.856088 0.74310368
5.851986 0.7057671
5.847884 0.65940716
5.843782 0.60799951
5.83968 0.5566388
5.835578 0.51122632
5.831476 0.47788602
5.827374 0.46217247
5.823272 0.46819194
5.81917 0.49779113
5.815068 0.54997146
5.810965 0.62066527
5.806863 0.70296339
5.802761 0.78781524
5.798659 0.86513754
5.794557 0.92517816
5.790455 0.95991077
5.786353 0.96420533
5.782251 0.93654823
5.778149 0.87917374
5.774047 0.79759643
5.769945 0.69966627
5.765843 0.59436699
5.761741 0.49061327
5.757639 0.39626916
5.753537 0.31752156
5.749435 0.25863276
5.745333 0.22199927
5.741231 0.20838895
5.737129 0.21722383
5.733027 0.2468154
5.728924 0.29452082
5.724822 0.35684544
5.72072 0.42955005
5.716618 0.50781983
5.712516 0.58652177
5.708414 0.66053659
5.704312 0.72511768
5.70021 0.77622069
5.696108 0.81076292
5.692006 0.82680347
5.687904 0.82366337
5.683802 0.80201545
5.6797 0.76396117
5.675598 0.7130824
5.671496 0.65442629
5.667394 0.59436578
5.663292 0.54028266
5.65919 0.500044
5.655088 0.48127658
5.650985 0.49048165
5.646883 0.53207051
5.642781 0.60744047
5.638679 0.714247
5.634577 0.84605044
5.630475 0.99250528
5.626373 1.1401978
5.622271 1.2741208
5.618169 1.3796199
5.614067 1.4444986
5.609965 1.4608787
5.605863 1.4264258
5.601761 1.3446701
5.597659 1.2243586
5.593557 1.0779955
5.589455 0.91990725
5.585353 0.76423824
5.581251 0.62324566
5.577149 0.50613018
5.573047 0.41847432
5.568944 0.36221759
5.564842 0.33601635
5.56074 0.33582738
5.556638 0.35559716
5.552536 0.38799888
5.548434 0.42520057
5.544332 0.45965308
5.54023 0.48485824
5.536128 0.4960372
5.532026 0.49059347
5.527924 0.46827595
5.523822 0.43099684
5.51972 0.38233376
5.515618 0.32681872
5.511516 0.26916295
5.507414 0.21357044
5.503312 0.16325664
5.49921 0.12022573
5.495108 0.085293741
5.491006 0.058294583
5.486903 0.038382171
5.482801 0.024345614
5.478699 0.014876529
5.474597 0.0087573604
5.470495 0.004966408
5.466393 0.0027135771
5.462291 0.001429058
5.458189 0.00072690631
5.454087 0.00036099934
5.449985 0.00018438378
5.445883 0.00011773058
5.441781 0.00012879243
5.437679 0.00022310024
5.433577 0.00044562968
5.429475 0.00089352291
5.425373 0.0017401412
5.421271 0.0032698056
5.417169 0.0059205021
5.413067 0.010327263
5.408964 0.017353281
5.404862 0.028089485
5.40076 0.043799734
5.396658 0.065790828
5.392556 0.095197774
5.388454 0.13269619
5.384352 0.17818246
5.38025 0.23049147
5.376148 0.28723901
5.372046 0.34487226
5.367944 0.39897814
5.363842 0.44484163
5.35974 0.47817635
5.355638 0.49589007
5.351536 0.49671978
5.347434 0.48158681
5.343332 0.45357996
5.33923 0.41755725
5.335128 0.37943884
5.331026 0.34532271
5.326923 0.32057774
5.322821 0.30905793
5.318719 0.31254816
5.314617 0.33051094
5.310515 0.3601632
5.306413 0.39687523
5.302311 0.43484532
5.298209 0.46796277
5.294107 0.49073327
5.290005 0.49911579
5.285903 0.4911244
5.281801 0.46708741
5.277699 0.42952683
5.273597 0.3827028
5.269495 0.3319365
5.265393 0.28285839
5.261291 0.24071842
5.257189 0.20984843
5.253087 0.19330619
5.248984 0.19267933
5.244882 0.20800523
5.24078 0.23777193
5.236678 0.27899699
5.232576 0.32741314
5.228474 0.37780151
5.224372 0.42449453
5.22027 0.46202224
5.216168 0.48581754
5.212066 0.4928505
5.207964 0.48205267
5.203862 0.45442721
5.19976 0.41281139
5.195658 0.36134347
5.191556 0.30475571
5.187454 0.24764955
5.183352 0.1938977
5.17925 0.14626984
5.175148 0.10631208
5.171046 0.074448389
5.166943 0.050231055
5.162841 0.032653756
5.158739 0.020452094
5.154637 0.012342048
5.150535 0.0071760938
5.146433 0.0040204561
5.142331 0.0021713301
5.138229 0.0011326976
5.134127 0.00057639697
5.130025 0.00029953589
5.125923 0.00018847129
5.121821 0.00019375289
5.117719 0.00031780828
5.113617 0.00061550053
5.109515 0.0012077948
5.105413 0.0023078908
5.101311 0.0042581612
5.097209 0.007572903
5.093107 0.01297733
5.089005 0.021427006
5.084902 0.034086678
5.0808 0.052246148
5.076698 0.077156133
5.072596 0.10978259
5.068494 0.15050249
5.064392 0.19879314
5.06029 0.25299203
5.056188 0.31021319
5.052086 0.36648976
5.047984 0.41716875
5.043882 0.45752006
5.03978 0.4834561
5.035678 0.49221241
5.031576 0.4828327
5.027474 0.45634089
5.023372 0.41555702
5.01927 0.36460308
5.015168 0.30821825
5.011066 0.25104093
5.006963 0.19700565
5.002861 0.14895688
4.998759 0.10851504
4.994657 0.076166931
4.990555 0.051509794
4.986453 0.033562914
4.982351 0.021070533
4.978249 0.01274492
4.974147 0.0074275244
4.970045 0.0041705718
4.965943 0.0022562689
4.961841 0.0011760593
4.957739 0.00059062778
4.953637 0.00028578404
4.949535 0.00013323423
4.945433 5.9842881e-05
4.941331 2.5902828e-05
4.937229 1.0819089e-05
4.933127 4.408992e-06
4.929025 1.876446e-06
4.924922 1.18098e-06
4.92082 1.732104e-06
4.916718 3.995649e-06
4.912616 9.834939e-06
4.908514 2.3672088e-05
4.904412 5.5020546e-05
4.90031 0.00012320246
4.896208 0.00026577955
4.892106 0.0005523181
4.888004 0.0011056532
4.883902 0.0021321413
4.8798 0.0039607379
4.875698 0.0070876449
4.871596 0.012217809
4.867494 0.020288502
4.863392 0.032454282
4.85929 0.050010284
4.855188 0.074235556
4.851086 0.10615243
4.846983 0.14622219
4.842881 0.19402689
4.838779 0.24801384
4.834677 0.30539032
4.830575 0.36224296
4.826473 0.41391391
4.822371 0.4556019
4.818269 0.48308842
4.814167 0.49343929
4.810065 0.48552087
4.805963 0.46020562
4.801861 0.42021645
4.797759 0.3696496
4.793657 0.3132946
4.789555 0.25591164
4.785453 0.20162183
4.781351 0.15352069
4.777249 0.11355708
4.773147 0.082652224
4.769045 0.060984292
4.764942 0.048340851
4.76084 0.044444227
4.756738 0.049174551
4.752636 0.062644526
4.748534 0.08511172
4.744432 0.11674652
4.74033 0.15730516
4.736228 0.20578453
4.732126 0.26015329
4.728024 0.31725364
4.723922 0.37294295
4.71982 0.42249458
4.715718 0.46121002
4.711616 0.48513029
4.707514 0.49169267
4.703412 0.48017808
4.69931 0.45183845
4.695208 0.40967162
4.691106 0.35789867
4.687004 0.30126978
4.682901 0.24435546
4.678799 0.19096737
4.674697 0.14380255
4.670595 0.10433833
4.666493 0.072944161
4.662391 0.049136707
4.658289 0.031892595
4.654187 0.019945328
4.650085 0.012018755
4.645983 0.006978214
4.641881 0.0039038606
4.637779 0.002104303
4.633677 0.0010929183
4.629575 0.00054693152
4.625473 0.0002637194
4.621371 0.0001225398
4.617269 5.491557e-05
4.613167 2.3875479e-05
4.609065 1.0445112e-05
4.604962 5.589972e-06
4.60086 5.799924e-06
4.596758 1.1252115e-05
4.592656 2.5902828e-05
4.588554 5.9593563e-05
4.584452 0.00013284713
4.58035 0.00028550848
4.576248 0.00059116578
4.572146 0.0011791626
4.568044 0.0022657233
4.563942 0.0041937781
4.55984 0.007477762
4.555738 0.012844109
4.551636 0.021252148
4.547534 0.033874148
4.543432 0.052011632
4.53933 0.076930612
4.535228 0.10961362
4.531126 0.15045153
4.527024 0.19892788
4.522921 0.25337403
4.518819 0.31088292
4.514717 0.3674531
4.510615 0.41839002
4.506513 0.45892702
4.502411 0.48496108
4.498309 0.49375202
4.494207 0.48442782
4.490105 0.45817787
4.486003 0.41809305
4.481901 0.36869952
4.477799 0.31530564
4.473697 0.26331291
4.469595 0.21762668
4.465493 0.18224844
4.461391 0.16006177
4.457289 0.15276592
4.453187 0.16088246
4.449085 0.1837705
4.444982 0.21962518
4.44088 0.26548474
4.436778 0.31730945
4.432676 0.37020452
4.428574 0.41882983
4.424472 0.45798173
4.42037 0.48326508
4.416268 0.49172254
4.412166 0.48227581
4.408064 0.45586575
4.403962 0.41524952
4.39986 0.3644979
4.395758 0.30830915
4.391656 0.25129228
4.387554 0.19736536
4.383452 0.14936899
4.37935 0.10892976
4.375248 0.076547036
4.371146 0.051832845
4.367044 0.033820151
4.362941 0.021263709
4.358839 0.012882327
4.354737 0.0075203888
4.350635 0.0042303491
4.346533 0.0022929776
4.342431 0.001197599
4.338329 0.00060270658
4.334227 0.00029227287
4.330125 0.00013656722
4.326023 6.1489692e-05
4.321921 2.6677026e-05
4.317819 1.11537e-05
4.313717 4.494285e-06
4.309615 1.745226e-06
4.305513 6.49539e-07
4.301411 2.36196e-07
4.297309 7.8732e-08
4.293207 2.6244e-08
4.289105 6.561e-09
4.285003 0
4.2809 0
4.276798 0
4.272696 0
4.268594 0
4.264492 0
4.26039 0
4.256288 0
4.252186 0
4.248084 0
4.243982 0
4.23988 0
4.235778 0
4.231676 0
4.227574 0
4.223472 0
4.21937 0
4.215268 0
4.211166 0
4.207064 0
4.202961 0
4.198859 0
4.194757 0
4.190655 0
4.186553 0
4.182451 0
4.178349 0
4.174247 0
4.170145 0
4.166043 0
4.161941 0
4.157839 0
4.153737 0
4.149635 0
4.145533 0
4.141431 0
4.137329 0
4.133227 0
4.129125 0
4.125023 0
4.12092 0
4.116818 0
4.112716 0
4.108614 0
4.104512 0
4.10041 0
4.096308 0
4.092206 0
4.088104 0
4.084002 0
4.0799 0
4.075798 0
4.071696 0
4.067594 0
4.063492 0
4.05939 0
4.055288 0
4.051186 0
4.047084 0
4.042981 0
4.038879 0
4.034777 0
4.030675 0
4.026573 0
4.022471 0
4.018369 0
4.014267 0
4.010165 0
4.006063 0
4.001961 0
3.997859 0
3.993757 0
3.989655 0
3.985553 6.561e-09
3.981451 1.3122e-08
3.977349 3.9366e-08
3.973247 1.11537e-07
3.969145 3.08367e-07
3.965043 8.26686e-07
3.96094 2.138886e-06
3.956838 5.347215e-06
3.952736 1.2866121e-05
3.948634 2.9826306e-05
3.944532 6.6633516e-05
3.94043 0.00014343658
3.936328 0.00029751511
3.932226 0.00059465624
3.928124 0.0011454916
3.924022 0.0021268006
3.91992 0.0038065544
3.915818 0.0065687289
3.911716 0.010931171
3.907614 0.017546863
3.903512 0.027177912
3.89941 0.040633185
3.895308 0.058666658
3.891206 0.081843121
3.887104 0.11038987
3.883002 0.14406267
3.878899 0.18205875
3.874797 0.22300391
3.870695 0.26502663
3.866593 0.30591245
3.862491 0.34331229
3.858389 0.37496843
3.854287 0.39892175
3.850185 0.41367556
3.846083 0.41830629
3.841981 0.41252424
3.837879 0.39669117
3.833777 0.37179818
3.829675 0.33939983
3.825573 0.30149744
3.821471 0.26036974
3.817369 0.218362
3.813267 0.1776602
3.809165 0.14008688
3.805063 0.10695478
3.80096 0.079002458
3.796858 0.056416268
3.792756 0.038924274
3.788654 0.02593335
3.784552 0.016677275
3.78045 0.010348055
3.776348 0.0061933609
3.772246 0.0035745312
3.768144 0.001989059
3.764042 0.0010669367
3.75994 0.00055160951
3.755838 0.00027484029
3.751736 0.00013196139
3.747634 6.1050105e-05
3.743532 2.7215028e-05
3.73943 1.1691702e-05
3.735328 4.835457e-06
3.731226 1.928934e-06
3.727124 7.41393e-07
3.723022 2.75562e-07
3.718919 9.8415e-08
3.714817 3.2805e-08
3.710715 1.3122e-08
3.706613 6.561e-09
3.702511 0
3.698409 0
3.694307 0
3.690205 0
3.686103 0
3.682001 0
3.677899 0
3.673797 0
3.669695 0
3.665593 0
3.661491 0
3.657389 0
3.653287 0
3.649185 0
3.645083 0
3.64098 0
3.636878 0
3.632776 0
3.628674 0
3.624572 0
3.62047 0
3.616368 0
3.612266 0
3.608164 0
3.604062 0
3.59996 0
3.595858 0
3.591756 0
3.587654 0
3.583552 0
3.57945 0
3.575348 0
3.571246 0
3.567144 0
3.563042 0
3.558939 0
3.554837 0
3.550735 0
3.546633 0
3.542531 0
3.538429 0
3.534327 0
3.530225 0
3.526123 0
3.522021 0
3.517919 0
3.513817 0
3.509715 0
3.505613 0
3.501511 0
3.497409 0
3.493307 0
3.489205 0
3.485103 0
3.481001 0
3.476898 0
3.472796 0
3.468694 0
3.464592 0
3.46049 0
3.456388 0
3.452286 0
3.448184 0
3.444082 0
3.43998 0
3.435878 0
3.431776 0
3.427674 0
3.423572 0
3.41947 0
3.415368 0
3.411266 0
3.407164 0
3.403062 0
3.398959 0
3.394857 0
3.390755 0
3.386653 0
3.382551 0
3.378449 0
3.374347 0
3.370245 0
3.366143 0
3.362041 0
3.357939 0
3.353837 0
3.349735 0
3.345633 0
3.341531 0
3.337429 0
3.333327 0
3.329225 0
3.325123 0
3.321021 0
3.316918 0
3.312816 0
3.308714 0
3.304612 0
3.30051 0
3.296408 0
3.292306 0
3.288204 0
3.284102 0
3.28 0
