# Supplementary material for: Structural motifs of gold cluster anions with 17 to 69 atoms
Source: Nat Commun. 2026 Apr 10;17:5099. doi: 10.1038/s41467-026-71649-9 (PMC13246909; doi:10.1038/s41467-026-71649-9)
Supplement: Supplementary file 5 — Source Data [file 41467_2026_71649_MOESM5_ESM.zip › SupplementaryFigure3/19_th_HSE06.dat]

11.41 0
11.405898 0
11.401796 0
11.397694 0
11.393592 0
11.38949 0
11.385388 0
11.381286 0
11.377184 0
11.373082 0
11.368979 0
11.364877 7.29e-09
11.360775 3.645e-08
11.356673 9.477e-08
11.352571 2.8431e-07
11.348469 7.8732e-07
11.344367 2.09223e-06
11.340265 5.3946e-06
11.336163 1.337715e-05
11.332061 3.196665e-05
11.327959 7.359255e-05
11.323857 0.0001632231
11.319755 0.00034878276
11.315653 0.00071800668
11.311551 0.0014240213
11.307449 0.0027208977
11.303347 0.0050086455
11.299245 0.0088825807
11.295143 0.015176424
11.291041 0.02498108
11.286938 0.039615457
11.282836 0.060524321
11.278734 0.089085513
11.274632 0.12632704
11.27053 0.17258289
11.266428 0.22714933
11.262326 0.28802989
11.258224 0.35186504
11.254122 0.41412096
11.25002 0.46955978
11.245918 0.51294074
11.241816 0.53982893
11.237714 0.54734076
11.233612 0.53465312
11.22951 0.50315187
11.225408 0.45618261
11.221306 0.39846573
11.217204 0.33531718
11.213102 0.27185237
11.208999 0.21233565
11.204897 0.15978097
11.200795 0.11583491
11.196693 0.080903261
11.192591 0.054438308
11.188489 0.035290285
11.184387 0.022040294
11.180285 0.013261458
11.176183 0.0076873487
11.172081 0.0042931247
11.167979 0.0023098365
11.163877 0.0011972877
11.159775 0.00059789664
11.155673 0.00028765611
11.151571 0.00013332681
11.147469 5.953743e-05
11.143367 2.560977e-05
11.139265 1.061424e-05
11.135163 4.23549e-06
11.131061 1.63296e-06
11.126958 6.0507e-07
11.122856 2.187e-07
11.118754 7.29e-08
11.114652 2.187e-08
11.11055 7.29e-09
11.106448 0
11.102346 0
11.098244 0
11.094142 0
11.09004 0
11.085938 0
11.081836 0
11.077734 0
11.073632 0
11.06953 0
11.065428 0
11.061326 0
11.057224 0
11.053122 0
11.04902 0
11.044917 0
11.040815 0
11.036713 0
11.032611 0
11.028509 0
11.024407 0
11.020305 0
11.016203 0
11.012101 0
11.007999 0
11.003897 0
10.999795 0
10.995693 0
10.991591 0
10.987489 0
10.983387 0
10.979285 0
10.975183 0
10.971081 0
10.966978 0
10.962876 0
10.958774 0
10.954672 0
10.95057 0
10.946468 0
10.942366 0
10.938264 0
10.934162 0
10.93006 0
10.925958 0
10.921856 0
10.917754 0
10.913652 0
10.90955 0
10.905448 0
10.901346 0
10.897244 0
10.893142 0
10.88904 0
10.884937 0
10.880835 0
10.876733 0
10.872631 0
10.868529 0
10.864427 0
10.860325 0
10.856223 0
10.852121 0
10.848019 0
10.843917 0
10.839815 0
10.835713 0
10.831611 0
10.827509 0
10.823407 0
10.819305 0
10.815203 0
10.811101 0
10.806998 0
10.802896 0
10.798794 0
10.794692 0
10.79059 0
10.786488 0
10.782386 0
10.778284 0
10.774182 0
10.77008 0
10.765978 0
10.761876 0
10.757774 0
10.753672 0
10.74957 0
10.745468 0
10.741366 0
10.737264 0
10.733162 0
10.72906 0
10.724957 0
10.720855 0
10.716753 0
10.712651 0
10.708549 7.29e-09
10.704447 1.458e-08
10.700345 5.103e-08
10.696243 1.458e-07
10.692141 4.0824e-07
10.688039 1.12266e-06
10.683937 2.95974e-06
10.679835 7.53057e-06
10.675733 1.84437e-05
10.671631 4.354317e-05
10.667529 9.89982e-05
10.663427 0.00021683376
10.659325 0.00045749853
10.655223 0.00092986866
10.651121 0.0018206338
10.647019 0.0034339253
10.642916 0.0062392048
10.638814 0.010920384
10.634712 0.018412761
10.63061 0.029907174
10.626508 0.046796413
10.622406 0.070540584
10.618304 0.10243977
10.614202 0.14332556
10.6101 0.19321493
10.605998 0.25100311
10.601896 0.31429374
10.597794 0.37946195
10.593692 0.44201087
10.58959 0.49721637
10.585488 0.54097222
10.581386 0.57067302
10.577284 0.58593048
10.573182 0.58892869
10.56908 0.58428791
10.564977 0.57841113
10.560875 0.5784047
10.556773 0.59076449
10.552671 0.62007751
10.548569 0.66799403
10.544467 0.73267882
10.540365 0.80886264
10.536263 0.88850437
10.532161 0.96196029
10.528059 1.0194591
10.523957 1.0526191
10.519855 1.0557329
10.515753 1.026587
10.511651 0.96668083
10.507549 0.8808304
10.503447 0.77626862
10.499345 0.66144812
10.495243 0.544795
10.491141 0.43364343
10.487039 0.33351334
10.482936 0.24779781
10.478834 0.1778323
10.474732 0.12324773
10.47063 0.082476355
10.466528 0.05328323
10.462426 0.033227084
10.458324 0.019997075
10.454222 0.011613109
10.45012 0.0065069228
10.446018 0.0035171334
10.441916 0.0018337193
10.437814 0.00092205378
10.433712 0.00044710299
10.42961 0.00020904804
10.425508 9.423783e-05
10.421406 4.095522e-05
10.417304 1.716066e-05
10.413202 6.93279e-06
10.4091 2.6973e-06
10.404997 1.01331e-06
10.400895 3.7179e-07
10.396793 1.3851e-07
10.392691 8.019e-08
10.388589 1.2393e-07
10.384487 3.2805e-07
10.380385 8.9667e-07
10.376283 2.38383e-06
10.372181 6.11631e-06
10.368079 1.511217e-05
10.363977 3.596886e-05
10.359875 8.244261e-05
10.355773 0.00018206775
10.351671 0.0003873177
10.347569 0.00079374978
10.343467 0.0015670365
10.339365 0.0029802468
10.335263 0.0054601152
10.331161 0.0096367166
10.327059 0.016384537
10.322956 0.026835948
10.318854 0.042342616
10.314752 0.064360035
10.31065 0.094239492
10.306548 0.13293152
10.302446 0.18063504
10.298344 0.23645917
10.294242 0.2981898
10.29014 0.36225679
10.286038 0.42397148
10.281936 0.47804826
10.277834 0.51934871
10.273732 0.54371749
10.26963 0.54873718
10.265528 0.53423544
10.261426 0.50243316
10.257324 0.45771011
10.253222 0.40605678
10.24912 0.35434557
10.245018 0.30957161
10.240915 0.27818128
10.236813 0.26554405
10.232711 0.27555841
10.228609 0.31034432
10.224507 0.3699783
10.220405 0.45226895
10.216303 0.5526295
10.212201 0.66415049
10.208099 0.77798076
10.203997 0.88407802
10.199895 0.97229754
10.195793 1.0336781
10.191691 1.0616958
10.187589 1.0532257
10.183487 1.0089905
10.179385 0.93338771
10.175283 0.83372611
10.171181 0.7190426
10.167079 0.59875426
10.162976 0.48141975
10.158874 0.37382989
10.154772 0.28054771
10.15067 0.20390529
10.146568 0.14437195
10.142466 0.10115366
10.138364 0.072872808
10.134262 0.058197944
10.13016 0.056329531
10.126058 0.067284141
10.121956 0.091947808
10.117854 0.13189072
10.113752 0.18895728
10.10965 0.26467551
10.105548 0.35956992
10.101446 0.47250575
10.097344 0.60022114
10.093242 0.73720011
10.08914 0.87598669
10.085038 1.007943
10.080935 1.1243339
10.076833 1.2175148
10.072731 1.281952
10.068629 1.3148386
10.064527 1.3161765
10.060425 1.2883551
10.056323 1.2353914
10.052221 1.1620787
10.048119 1.0732778
10.044017 0.97349545
10.039915 0.86676754
10.035813 0.75675533
10.031711 0.64690797
10.027609 0.5405609
10.023507 0.44090576
10.019405 0.35084934
10.015303 0.27283891
10.011201 0.2087479
10.007099 0.15988843
10.002996 0.12716077
9.998894 0.11128978
9.994792 0.11305382
9.99069 0.13339739
9.986588 0.17333803
9.982486 0.23362781
9.978384 0.3142003
9.974282 0.41351113
9.97018 0.52794405
9.966078 0.65148353
9.961976 0.7758303
9.957874 0.89105303
9.953772 0.98673818
9.94967 1.0534563
9.945568 1.0842489
9.941466 1.0758009
9.937364 1.0290157
9.933262 0.94884971
9.92916 0.84344497
9.925058 0.72276708
9.920955 0.59706328
9.916853 0.47546711
9.912751 0.36500271
9.908649 0.27011217
9.904547 0.19269093
9.900445 0.13250849
9.896343 0.087838996
9.892241 0.056129063
9.888139 0.034573262
9.884037 0.020527692
9.879935 0.011748484
9.875833 0.0064812693
9.871731 0.003446435
9.867629 0.0017664764
9.863527 0.00087274422
9.859425 0.00041574141
9.855323 0.00019126044
9.851221 8.583246e-05
9.847119 3.979611e-05
9.843017 2.439963e-05
9.838914 2.915271e-05
9.834812 5.662143e-05
9.83071 0.0001231281
9.826608 0.00026527581
9.822506 0.00055317249
9.818404 0.0011121697
9.814302 0.0021544647
9.8102 0.0040209161
9.806098 0.0072296753
9.801996 0.012523352
9.797894 0.020899213
9.793792 0.033600601
9.78969 0.052044163
9.785588 0.077661369
9.781486 0.11164677
9.777384 0.15463063
9.773282 0.20632565
9.76918 0.26522796
9.765078 0.32846859
9.760975 0.3919015
9.756873 0.45047281
9.752771 0.49884872
9.748669 0.53220359
9.744567 0.54701017
9.740465 0.54165366
9.736363 0.51672162
9.732261 0.47489789
9.728159 0.42048692
9.724057 0.35868511
9.719955 0.29476964
9.715853 0.2333784
9.711751 0.17801107
9.707649 0.13081023
9.703547 0.092607188
9.699445 0.063161996
9.695343 0.041502597
9.691241 0.026272621
9.687139 0.016022968
9.683037 0.0094147288
9.678934 0.0053304407
9.674832 0.0029102117
9.67073 0.0015373881
9.666628 0.00079857576
9.662526 0.00043696989
9.658424 0.00031199742
9.654322 0.00037183374
9.65022 0.00064238751
9.646118 0.001233519
9.642016 0.0023626307
9.637914 0.004393909
9.633812 0.0078887277
9.62971 0.01365807
9.625608 0.02280172
9.621506 0.03671306
9.617404 0.057025697
9.613302 0.085481826
9.6092 0.12371506
9.605098 0.17296237
9.600995 0.23374585
9.596893 0.30558842
9.592791 0.38683673
9.588689 0.47465284
9.584587 0.56520328
9.580485 0.65402665
9.576383 0.73651684
9.572281 0.80843253
9.568179 0.86634612
9.564077 0.90797266
9.559975 0.93235739
9.555873 0.93992995
9.551771 0.93244087
9.547669 0.9127836
9.543567 0.88468848
9.539465 0.8522742
9.535363 0.81947182
9.531261 0.78939081
9.527159 0.76375388
9.523057 0.74255485
9.518954 0.72406951
9.514852 0.70526923
9.51075 0.68257522
9.506648 0.65278652
9.502546 0.61395685
9.498444 0.56600679
9.494342 0.51093327
9.49024 0.45258945
9.486138 0.39611604
9.482036 0.34717417
9.477934 0.31114692
9.473832 0.29244651
9.46973 0.29401109
9.465628 0.31702188
9.461526 0.36083695
9.457424 0.42312189
9.453322 0.50015218
9.44922 0.58725336
9.445118 0.67932746
9.441016 0.7713913
9.436913 0.85903747
9.432811 0.9387346
9.428709 1.0079175
9.424607 1.0648713
9.420505 1.1084713
9.416403 1.1378826
9.412301 1.1523318
9.408199 1.1510428
9.404097 1.1333756
9.399995 1.0991494
9.395893 1.0490757
9.391791 0.98518876
9.387689 0.91115242
9.383587 0.83233434
9.379485 0.75557896
9.375383 0.68866198
9.371281 0.63946885
9.367179 0.61499572
9.363077 0.62031515
9.358974 0.65767438
9.354872 0.72589477
9.35077 0.82021099
9.346668 0.93262708
9.342566 1.0527761
9.338464 1.1691675
9.334362 1.2706155
9.33026 1.3475941
9.326158 1.3932752
9.322056 1.4040877
9.317954 1.3797503
9.313852 1.3228592
9.30975 1.2381931
9.305648 1.131927
9.301546 1.0109095
9.297444 0.88209066
9.293342 0.75211354
9.28924 0.62703909
9.285138 0.51216007
9.281036 0.41187312
9.276933 0.32959639
9.272831 0.26772891
9.268729 0.22764359
9.264627 0.20969463
9.260525 0.21321721
9.256423 0.23651081
9.252321 0.27682679
9.248219 0.33041221
9.244117 0.39267713
9.240015 0.45853553
9.235913 0.52291905
9.231811 0.58139043
9.227709 0.63071998
9.223607 0.66926147
9.219505 0.69699646
9.215403 0.71520422
9.211301 0.72583368
9.207199 0.73076032
9.203097 0.73116285
9.198994 0.72722637
9.194892 0.71827492
9.19079 0.7032917
9.186688 0.68164983
9.182586 0.65379873
9.178484 0.62165898
9.174382 0.58856814
9.17028 0.55876119
9.166178 0.53651568
9.162076 0.52519859
9.157974 0.52648855
9.153872 0.54000569
9.14977 0.56347471
9.145668 0.59340357
9.141566 0.6261183
9.137464 0.65888899
9.133362 0.69084244
9.12926 0.7233948
9.125158 0.76004837
9.121056 0.80555339
9.116953 0.86460029
9.112851 0.94033684
9.108749 1.0330641
9.104647 1.1394379
9.100545 1.2523956
9.096443 1.3618678
9.092341 1.4561588
9.088239 1.5237349
9.084137 1.5550685
9.080035 1.5441822
9.075933 1.4896043
9.071831 1.3945778
9.067729 1.2665254
9.063627 1.115918
9.059525 0.95480141
9.055423 0.79527164
9.051321 0.64815784
9.047219 0.52208188
9.043117 0.42295115
9.039015 0.35383718
9.034912 0.31512745
9.03081 0.30482584
9.026708 0.31891155
9.022606 0.35172597
9.018504 0.39641061
9.014402 0.44544311
9.0103 0.49129902
9.006198 0.52721426
9.002096 0.54795867
8.997994 0.55048703
8.993892 0.53433099
8.98979 0.50164141
8.985688 0.45687052
8.981586 0.40616826
8.977484 0.3566267
8.973382 0.31551928
8.96928 0.28964737
8.965178 0.28484167
8.961076 0.30559934
8.956973 0.35479562
8.952871 0.43340812
8.948769 0.5402292
8.944667 0.6716029
8.940565 0.82127965
8.936463 0.98051222
8.932361 1.1385021
8.928259 1.283247
8.924157 1.4027467
8.920055 1.4864257
8.915953 1.526548
8.911851 1.5193655
8.907749 1.4657682
8.903647 1.3712862
8.899545 1.2454223
8.895443 1.1004242
8.891341 0.9497097
8.887239 0.80621378
8.883137 0.68091084
8.879035 0.58170818
8.874932 0.51281767
8.87083 0.47462964
8.866728 0.46405042
8.862626 0.47522772
8.858524 0.50056783
8.854422 0.531929
8.85032 0.56185325
8.846218 0.58467472
8.842116 0.59733579
8.838014 0.59976622
8.833912 0.59474641
8.82981 0.58727259
8.825708 0.58354748
8.821606 0.58980247
8.817504 0.61118981
8.813402 0.65095437
8.8093 0.71001258
8.805198 0.78695824
8.801096 0.87841435
8.796993 0.97958995
8.792891 1.0848945
8.788789 1.1885049
8.784687 1.2848471
8.780585 1.3690084
8.776483 1.4371149
8.772381 1.4866816
8.768279 1.516886
8.764177 1.5286695
8.760075 1.5245632
8.755973 1.5081878
8.751871 1.4834778
8.747769 1.4537857
8.743667 1.421094
8.739565 1.38556
8.735463 1.3455396
8.731361 1.2981009
8.727259 1.2398977
8.723157 1.1681747
8.719055 1.0816399
8.714952 0.98099148
8.71085 0.86898521
8.706748 0.75005571
8.702646 0.62961184
8.698544 0.51319205
8.694442 0.40567415
8.69034 0.3106937
8.686238 0.23035305
8.682136 0.16522529
8.678034 0.11459289
8.673932 0.076825767
8.66983 0.049798537
8.665728 0.031266562
8.661626 0.019153163
8.657524 0.011734553
8.653422 0.0077350618
8.64932 0.0063590451
8.645218 0.0072876891
8.641116 0.010660327
8.637014 0.017046564
8.632911 0.027399866
8.628809 0.042971977
8.624707 0.065163021
8.620605 0.095289413
8.616503 0.13427158
8.612401 0.18227382
8.608299 0.23836252
8.604197 0.30027365
8.600095 0.36438445
8.595993 0.42595644
8.591891 0.4796595
8.587789 0.52031147
8.583687 0.54369608
8.579585 0.54728238
8.575483 0.53067567
8.571381 0.49568908
8.567279 0.44601758
8.563177 0.38659573
8.559075 0.32279336
8.554972 0.25962982
8.55087 0.2011625
8.546768 0.1501419
8.542666 0.10794916
8.538564 0.074765125
8.534462 0.049881708
8.53036 0.032058708
8.526258 0.019847834
8.522156 0.011837028
8.518054 0.0068004036
8.513952 0.0037634771
8.50985 0.0020063465
8.505748 0.001030354
8.501646 0.0005097168
8.497544 0.0002429028
8.493442 0.00011150784
8.48934 4.930956e-05
8.485238 2.100249e-05
8.481136 8.61678e-06
8.477034 3.40443e-06
8.472931 1.29762e-06
8.468829 4.7385e-07
8.464727 1.6767e-07
8.460625 5.832e-08
8.456523 2.187e-08
8.452421 7.29e-09
8.448319 0
8.444217 0
8.440115 0
8.436013 0
8.431911 0
8.427809 7.29e-09
8.423707 2.187e-08
8.419605 6.561e-08
8.415503 1.9683e-07
8.411401 5.6133e-07
8.407299 1.51632e-06
8.403197 3.97305e-06
8.399095 1.000188e-05
8.394992 2.429028e-05
8.39089 5.685471e-05
8.386788 0.00012824568
8.382686 0.00027882792
8.378584 0.00058435911
8.374482 0.0011806884
8.37038 0.0023001262
8.366278 0.0043210892
8.362176 0.0078294746
8.358074 0.013685247
8.353972 0.023080599
8.34987 0.037568271
8.345768 0.059032758
8.341666 0.089576327
8.337564 0.13130002
8.333462 0.18597843
8.32936 0.25465488
8.325258 0.3372148
8.321156 0.43202132
8.317054 0.53570717
8.312951 0.64320487
8.308849 0.74806098
8.304747 0.84302591
8.300645 0.92085121
8.296543 0.97517637
8.292441 1.0013592
8.288339 0.99710605
8.284237 0.96278979
8.280135 0.9013983
8.276033 0.81812257
8.271931 0.71965825
8.267829 0.61334435
8.263727 0.5062864
8.259625 0.40460556
8.255523 0.31291993
8.251421 0.23411013
8.247319 0.16936164
8.243217 0.11842577
8.239115 0.080011278
8.235013 0.052212985
8.23091 0.032899457
8.226808 0.020010365
8.222706 0.011745276
8.218604 0.0066513814
8.214502 0.0036333725
8.2104 0.0019141572
8.206298 0.00097239852
8.202196 0.00047627028
8.198094 0.00022487463
8.193992 0.0001023516
8.18989 4.489911e-05
8.185788 1.898316e-05
8.181686 7.73469e-06
8.177584 3.03264e-06
8.173482 1.15182e-06
8.16938 4.1553e-07
8.165278 1.458e-07
8.161176 5.103e-08
8.157074 1.458e-08
8.152971 7.29e-09
8.148869 0
8.144767 0
8.140665 0
8.136563 0
8.132461 0
8.128359 0
8.124257 0
8.120155 0
8.116053 0
8.111951 7.29e-09
8.107849 1.458e-08
8.103747 4.374e-08
8.099645 1.2393e-07
8.095543 3.4263e-07
8.091441 9.5499e-07
8.087339 2.53692e-06
8.083237 6.4881e-06
8.079135 1.599426e-05
8.075033 3.796632e-05
8.07093 8.684577e-05
8.066828 0.0001913625
8.062726 0.00040618422
8.058624 0.00083053512
8.054522 0.0016359343
8.05042 0.0031041549
8.046318 0.0056740257
8.042216 0.0099910471
8.038114 0.016947325
8.034012 0.027692501
8.02991 0.043590723
8.025808 0.066099298
8.021706 0.096554038
8.017604 0.13586728
8.013502 0.18417479
8.0094 0.24050069
8.005298 0.30253343
8.001196 0.36660744
7.997094 0.42795693
7.992991 0.48124886
7.988889 0.52132703
7.984787 0.5440285
7.980685 0.54689499
7.976583 0.52961114
7.972481 0.49406166
7.968379 0.44399295
7.964277 0.38436327
7.960175 0.32053728
7.956073 0.25750525
7.951971 0.19928037
7.947869 0.14856407
7.943767 0.10669251
7.939665 0.073811658
7.935563 0.049191149
7.931461 0.031580586
7.927359 0.019531098
7.923257 0.011636291
7.919155 0.0066792074
7.915053 0.0036952937
7.91095 0.0019747006
7.906848 0.0010293334
7.902746 0.00054685935
7.898644 0.00034671969
7.894542 0.00034746327
7.89044 0.00054968787
7.886338 0.0010364849
7.882236 0.0019915041
7.878134 0.003733486
7.874032 0.006763487
7.86993 0.011817083
7.865828 0.0199077
7.861726 0.032341786
7.857624 0.050682748
7.853522 0.076643153
7.84942 0.11189591
7.845318 0.15781586
7.841216 0.21518945
7.837114 0.28395459
7.833012 0.36304374
7.828909 0.45039216
7.824807 0.54313608
7.820705 0.63797099
7.816603 0.73158405
7.812501 0.82104094
7.808399 0.904012
7.804297 0.97877065
7.800195 1.0439752
7.796093 1.0983249
7.791991 1.1402344
7.787889 1.1676705
7.783787 1.1782481
7.779685 1.1695934
7.775583 1.1398926
7.771481 1.0884771
7.767379 1.0162769
7.763277 0.92600715
7.759175 0.82201965
7.755073 0.7098432
7.75097 0.5955098
7.746868 0.48481255
7.742766 0.38264603
7.738664 0.29254753
7.734562 0.21649979
7.73046 0.15499125
7.726358 0.10727713
7.722256 0.071754486
7.718154 0.046360748
7.714052 0.028923563
7.70995 0.017418682
7.705848 0.010123426
7.701746 0.0056771094
7.697644 0.0030728589
7.693542 0.0016090998
7.68944 0.00082503117
7.685338 0.00043774992
7.681236 0.00029162916
7.677134 0.00032493717
7.673032 0.00055617597
7.668929 0.0010909777
7.664827 0.0021508562
7.660725 0.0041243904
7.656623 0.0076393003
7.652521 0.013648754
7.648419 0.023516366
7.644317 0.039073022
7.640215 0.062607351
7.636113 0.096745481
7.632011 0.14418132
7.627909 0.20724108
7.623807 0.28730723
7.619705 0.38418129
7.615603 0.49551918
7.611501 0.61650496
7.607399 0.73992148
7.603297 0.85671564
7.599195 0.95704922
7.595093 1.0316963
7.59099 1.0735355
7.586888 1.0788257
7.582786 1.0479794
7.578684 0.9856464
7.574582 0.90007687
7.57048 0.80189218
7.566378 0.70251018
7.562276 0.61252279
7.558174 0.54030076
7.554072 0.49102521
7.54997 0.46624939
7.545868 0.46400332
7.541766 0.47938506
7.537664 0.50553333
7.533562 0.5348404
7.52946 0.56023646
7.525358 0.5763596
7.521256 0.58042956
7.517154 0.5726801
7.513052 0.55627499
7.508949 0.53672731
7.504847 0.52093678
7.500745 0.51603078
7.496643 0.52822187
7.492541 0.56187136
7.488439 0.6188847
7.484337 0.69848138
7.480235 0.79730299
7.476133 0.90977303
7.472031 1.0286086
7.467929 1.1454079
7.463827 1.2512788
7.459725 1.3375113
7.455623 1.3963067
7.451521 1.4215458
7.447419 1.4095265
7.443317 1.3595423
7.439215 1.2741501
7.435113 1.1590061
7.431011 1.022234
7.426908 0.87340513
7.422806 0.72231436
7.418704 0.57779001
7.414602 0.44676391
7.4105 0.33375012
7.406398 0.24077271
7.402296 0.16767757
7.398194 0.11269192
7.394092 0.073073094
7.38999 0.045709561
7.385888 0.02758563
7.381786 0.016076579
7.377684 0.0090862268
7.373582 0.0050661199
7.36948 0.0029647264
7.365378 0.0021501782
7.361276 0.0023386393
7.357174 0.0035461257
7.353072 0.006068925
7.348969 0.010485972
7.344867 0.017666776
7.340765 0.028760683
7.336663 0.045138484
7.332561 0.068259835
7.328459 0.099451419
7.324357 0.13960421
7.320255 0.18883044
7.316153 0.24615512
7.312051 0.30934067
7.307949 0.37494309
7.303847 0.43866599
7.299745 0.49601334
7.295643 0.54315819
7.291541 0.57786441
7.287439 0.60024981
7.283337 0.61318111
7.279235 0.62215201
7.275133 0.63460155
7.271031 0.6587572
7.266928 0.70220176
7.262826 0.77043654
7.258724 0.86572655
7.254622 0.98646188
7.25052 1.1271658
7.246418 1.2791457
7.242316 1.4316535
7.238214 1.5733266
7.234112 1.6936454
7.23001 1.7841736
7.225908 1.8394285
7.221806 1.8573253
7.217704 1.8392241
7.213602 1.7896449
7.2095 1.7157154
7.205398 1.6263898
7.201296 1.5314623
7.197194 1.4404165
7.193092 1.3612093
7.188989 1.299154
7.184887 1.2561171
7.180785 1.2302291
7.176683 1.2162329
7.172581 1.2064558
7.168479 1.1922405
7.164377 1.1655518
7.160275 1.1204277
7.156173 1.0539816
7.152071 0.96677696
7.147969 0.86254932
7.143867 0.74739962
7.139765 0.62868856
7.135663 0.51389646
7.131561 0.40967918
7.127459 0.32126234
7.123357 0.25220687
7.119255 0.2044798
7.115153 0.17870175
7.111051 0.17443002
7.106948 0.19036883
7.102846 0.22446339
7.098744 0.27390557
7.094642 0.33513318
7.09054 0.40392102
7.086438 0.47563442
7.082336 0.54565032
7.078234 0.60987415
7.074132 0.66521989
7.07003 0.70990691
7.065928 0.74347183
7.061826 0.76648489
7.057724 0.78006675
7.053622 0.78537972
7.04952 0.78328143
7.045418 0.77426894
7.041316 0.75872626
7.037214 0.73736288
7.033112 0.71164515
7.02901 0.68401313
7.024907 0.65774849
7.020805 0.63648856
7.016703 0.62351842
7.012601 0.62106682
7.008499 0.62984489
7.004397 0.6489951
7.000295 0.67648281
6.996193 0.70981287
6.992091 0.74683938
6.987989 0.78639921
6.983887 0.8285541
6.979785 0.8743539
6.975683 0.92519353
6.971581 0.9819721
6.967479 1.0443281
6.963377 1.1101986
6.959275 1.1758406
6.955173 1.2363046
6.951071 1.2862125
6.946968 1.3206128
6.942866 1.3356889
6.938764 1.3291738
6.934662 1.3004366
6.93056 1.250309
6.926458 1.1807848
6.922356 1.0947194
6.918254 0.99560873
6.914152 0.88745936
6.91005 0.77470512
6.905948 0.66210915
6.901846 0.55460893
6.897744 0.45710181
6.893642 0.37420357
6.88954 0.31002496
6.885438 0.26799354
6.881336 0.25071367
6.877234 0.25982686
6.873132 0.29582715
6.86903 0.3578129
6.864927 0.44320974
6.860825 0.54755856
6.856723 0.66449986
6.852621 0.78607622
6.848519 0.90341121
6.844417 1.0077153
6.840315 1.0914516
6.836213 1.1494071
6.832111 1.1793991
6.828009 1.1824117
6.823907 1.1621046
6.819805 1.1238058
6.815703 1.0732507
6.811601 1.0154021
6.807499 0.95365356
6.803397 0.88959401
6.799295 0.82333608
6.795193 0.75424714
6.791091 0.68181989
6.786988 0.60641147
6.782886 0.52965426
6.778784 0.45446557
6.774682 0.38470571
6.77058 0.32461551
6.766478 0.27818681
6.762376 0.24859068
6.758274 0.23773423
6.754172 0.24596911
6.75007 0.27195145
6.745968 0.31265822
6.741866 0.36358231
6.737764 0.41913738
6.733662 0.47328543
6.72956 0.52035114
6.725458 0.55592119
6.721356 0.57766843
6.717254 0.58591665
6.713152 0.58378775
6.70905 0.57684746
6.704947 0.57227139
6.700845 0.5776596
6.696743 0.59970955
6.692641 0.64299195
6.688539 0.70905819
6.684437 0.79604491
6.680335 0.89884721
6.676233 1.0098244
6.672131 1.1199037
6.668029 1.219876
6.663927 1.3016517
6.659825 1.3592675
6.655723 1.3895001
6.651621 1.3920343
6.647519 1.3692167
6.643417 1.3254911
6.639315 1.2666333
6.635213 1.1989032
6.631111 1.1282142
6.627009 1.0594054
6.622906 0.99570321
6.618804 0.938453
6.614702 0.88718774
6.6106 0.84005111
6.606498 0.79452018
6.602396 0.7482889
6.598294 0.70011363
6.594192 0.65041075
6.59009 0.60144643
6.585988 0.55705811
6.581886 0.52196563
6.577784 0.50083265
6.573682 0.49729548
6.56958 0.51317489
6.565478 0.54803286
6.561376 0.59914787
6.557274 0.66188704
6.553172 0.73037343
6.54907 0.79830134
6.544967 0.85974705
6.540865 0.90985251
6.536763 0.9453096
6.532661 0.96462282
6.528559 0.96816226
6.524457 0.95803088
6.520355 0.9377684
6.516253 0.91191318
6.512151 0.88545737
6.508049 0.86326102
6.503947 0.84952232
6.499845 0.84741155
6.495743 0.85894576
6.491641 0.88510856
6.487539 0.92612804
6.483437 0.98175381
6.479335 1.0513611
6.475233 1.1337715
6.471131 1.2268044
6.467029 1.3267114
6.462926 1.4277468
6.458824 1.5221358
6.454722 1.6006139
6.45062 1.6535411
6.446518 1.6724069
6.442416 1.6513979
6.438314 1.5886506
6.434212 1.4868771
6.43011 1.3532025
6.426008 1.1982492
6.421906 1.0346701
6.417804 0.8754389
6.413702 0.73221303
6.4096 0.61402574
6.405498 0.52645076
6.401396 0.47127675
6.397294 0.44664734
6.393192 0.4475826
6.38909 0.46678848
6.384987 0.49566257
6.380885 0.52539938
6.376783 0.54808188
6.372681 0.55762798
6.368579 0.55045889
6.364477 0.52578689
6.360375 0.4854838
6.356273 0.43357527
6.352171 0.37548195
6.348069 0.31717266
6.343967 0.26438951
6.339865 0.22205668
6.335763 0.19391127
6.331661 0.1823251
6.327559 0.18824592
6.323457 0.21118635
6.319355 0.24922489
6.315253 0.29903636
6.311151 0.35601231
6.307049 0.41454511
6.302946 0.46851997
6.298844 0.51199705
6.294742 0.53999144
6.29064 0.54920203
6.286538 0.53852689
6.282436 0.50924052
6.278334 0.46478873
6.274232 0.41025257
6.27013 0.35161048
6.266028 0.29496259
6.261926 0.24586384
6.257824 0.20885421
6.253722 0.18720062
6.24962 0.18280518
6.245518 0.19620927
6.241416 0.22663784
6.237314 0.27207248
6.233212 0.32938962
6.22911 0.39462695
6.225008 0.46342679
6.220905 0.53164885
6.216803 0.59606265
6.212701 0.65495465
6.208599 0.70845257
6.204497 0.75840371
6.200395 0.80774958
6.196293 0.85948824
6.192191 0.91546425
6.188089 0.97531792
6.183987 1.0359228
6.179885 1.0915313
6.175783 1.1346619
6.171681 1.1575479
6.167579 1.1538061
6.163477 1.1199124
6.159375 1.0561273
6.155273 0.96666717
6.151171 0.85912126
6.147069 0.74329952
6.142966 0.62980874
6.138864 0.52867001
6.134762 0.44821719
6.13066 0.39439496
6.126558 0.37045314
6.122456 0.37695244
6.118354 0.41196994
6.114252 0.47141486
6.11015 0.54941111
6.106048 0.63874488
6.101946 0.73139443
6.097844 0.81915059
6.093742 0.89430812
6.08964 0.95037522
6.085538 0.98272381
6.081436 0.9890943
6.077334 0.96987545
6.073232 0.92809991
6.06913 0.86912566
6.065028 0.80001126
6.060925 0.72863648
6.056823 0.66266625
6.052721 0.60849666
6.048619 0.57034661
6.044517 0.54965601
6.040415 0.54491519
6.036313 0.55198084
6.032211 0.56484174
6.028109 0.57670411
6.024007 0.58119284
6.019905 0.57343572
6.015803 0.55082302
6.011701 0.5133116
6.007599 0.46325224
6.003497 0.40482824
5.999395 0.34327363
5.995293 0.28406603
5.991191 0.23226068
5.987089 0.19206105
5.982986 0.16663535
5.978884 0.15811613
5.974782 0.16768302
5.97068 0.19563374
5.966578 0.24138825
5.962476 0.30342611
5.958374 0.37920632
5.954272 0.46514297
5.95017 0.55670224
5.946068 0.64865134
5.941966 0.73544326
5.937864 0.81168276
5.933762 0.8726026
5.92966 0.9144889
5.925558 0.93502082
5.921456 0.93351701
5.917354 0.91109246
5.913252 0.87072159
5.90915 0.81718066
5.905048 0.75682315
5.900945 0.69714046
5.896843 0.64608538
5.892741 0.61118601
5.888639 0.59853799
5.884537 0.61181812
5.880435 0.65149585
5.876333 0.71441821
5.872231 0.79390523
5.868129 0.88041472
5.864027 0.96273059
5.859925 1.0295139
5.855823 1.0709608
5.851721 1.0802631
5.847619 1.0545906
5.843517 0.9954074
5.839415 0.90807933
5.835313 0.80088802
5.831211 0.68369127
5.827109 0.56652336
5.823007 0.45840376
5.818904 0.3665288
5.814802 0.29589624
5.8107 0.24929756
5.806598 0.2275423
5.802496 0.22976768
5.798394 0.253729
5.794292 0.29603692
5.79019 0.35237493
5.786088 0.41776524
5.781986 0.48694031
5.777884 0.55482394
5.773782 0.61705588
5.76968 0.67043792
5.765578 0.71316939
5.761476 0.74478674
5.757374 0.76581502
5.753272 0.77724408
5.74917 0.78001718
5.745068 0.77472946
5.740965 0.76166917
5.736863 0.74121527
5.732761 0.71447251
5.728659 0.68392713
5.724557 0.65387457
5.720455 0.63041559
5.716353 0.62091994
5.712251 0.6329884
5.708149 0.67306844
5.704047 0.74497318
5.699945 0.84860178
5.695843 0.9791555
5.691741 1.1270837
5.687639 1.2788793
5.683537 1.4186826
5.679435 1.5304757
5.675333 1.6004906
5.671231 1.6193719
5.667129 1.5836537
5.663027 1.4962477
5.658924 1.3658605
5.654822 1.2055003
5.65072 1.030425
5.646618 0.85597682
5.642516 0.69570806
5.638414 0.56007173
5.634312 0.45576756
5.63021 0.38567211
5.626108 0.34918246
5.622006 0.34278625
5.617904 0.36071863
5.613802 0.39564303
5.6097 0.43935529
5.605598 0.4835318
5.601496 0.52051739
5.597394 0.54409508
5.593292 0.5501294
5.58919 0.53695661
5.585088 0.50542463
5.580985 0.45855651
5.576883 0.40089952
5.572781 0.3376971
5.568679 0.27405603
5.564577 0.21426788
5.560475 0.16138867
5.556373 0.11710717
5.552271 0.081862793
5.548169 0.055129131
5.544067 0.03576571
5.539965 0.022353385
5.535863 0.013458929
5.531761 0.0078067298
5.527659 0.004362387
5.523557 0.0023485537
5.519455 0.0012185235
5.515353 0.00061031151
5.511251 0.00029773089
5.507149 0.00014800887
5.503047 9.00315e-05
5.498944 9.409203e-05
5.494842 0.00016236288
5.49074 0.00032967567
5.486638 0.00067456557
5.482536 0.0013412288
5.478434 0.002573093
5.474332 0.0047566667
5.47023 0.0084710529
5.466128 0.014532462
5.462026 0.024016227
5.457924 0.038232609
5.453822 0.058630962
5.44972 0.086613438
5.445618 0.12325678
5.441516 0.16896914
5.437414 0.22314229
5.433312 0.28388765
5.42921 0.34795502
5.425108 0.41091404
5.421006 0.4676279
5.416903 0.51297609
5.412801 0.54270705
5.408699 0.55424813
5.404597 0.54728968
5.400495 0.52399972
5.396393 0.48880506
5.392291 0.4477704
5.388189 0.40769041
5.384087 0.37506016
5.379985 0.35509804
5.375883 0.35097185
5.371781 0.3633349
5.367679 0.39023103
5.363577 0.42738011
5.359475 0.46880933
5.355373 0.50774736
5.351271 0.53765196
5.347169 0.55320583
5.343067 0.55110787
5.338964 0.53051647
5.334862 0.49307102
5.33076 0.44251043
5.326658 0.38399624
5.322556 0.32330641
5.318454 0.26607468
5.314352 0.21720894
5.31025 0.18054838
5.306148 0.15873888
5.302046 0.15324747
5.297944 0.16441799
5.293842 0.19149268
5.28974 0.23257816
5.285638 0.28459548
5.281536 0.34329899
5.277434 0.40345734
5.273332 0.45925712
5.26923 0.50492127
5.265128 0.53545586
5.261026 0.54737622
5.256923 0.53924318
5.252821 0.51187204
5.248719 0.46815426
5.244617 0.41252922
5.240515 0.35022948
5.236413 0.28647065
5.232311 0.2257541
5.228209 0.17140304
5.224107 0.12538002
5.220005 0.088361849
5.215903 0.059996744
5.211801 0.039247924
5.207699 0.024736122
5.203597 0.015020083
5.199495 0.0087869505
5.195393 0.0049525563
5.191291 0.0026893393
5.187189 0.00140697
5.183087 0.0007091712
5.178984 0.0003443796
5.174882 0.00016113087
5.17078 7.265214e-05
5.166678 3.161673e-05
5.162576 1.342089e-05
5.158474 5.95593e-06
5.154372 3.7908e-06
5.15027 5.23422e-06
5.146168 1.143072e-05
5.142066 2.692926e-05
5.137964 6.22566e-05
5.133862 0.00013900572
5.12976 0.00029914515
5.125658 0.00062029152
5.121556 0.0012391761
5.117454 0.0023850839
5.113352 0.0044228722
5.10925 0.0079019663
5.105148 0.013601821
5.101046 0.02255744
5.096943 0.036042438
5.092841 0.055484321
5.088739 0.082292174
5.084637 0.11759235
5.080535 0.16189455
5.076433 0.21474256
5.072331 0.27443342
5.068229 0.33790062
5.064127 0.40084295
5.060025 0.45813436
5.055923 0.50448117
5.051821 0.53521783
5.047719 0.54707862
5.043617 0.53876886
5.039515 0.5111976
5.035413 0.46731386
5.031311 0.41158732
5.027209 0.34925988
5.023107 0.28554114
5.019005 0.22491677
5.014902 0.17068996
5.0108 0.12480355
5.006698 0.087918136
5.002596 0.059670873
4.998494 0.039019215
4.994392 0.024582522
4.99029 0.014921274
4.986188 0.0087260279
4.982086 0.0049165218
4.977984 0.0026688909
4.973882 0.0013958309
4.96978 0.0007033392
4.965678 0.00034144902
4.961576 0.00015970203
4.957474 7.196688e-05
4.953372 3.125223e-05
4.94927 1.308555e-05
4.945168 5.30712e-06
4.941066 2.15784e-06
4.936963 1.10079e-06
4.932861 1.19556e-06
4.928759 2.53692e-06
4.924657 6.29856e-06
4.920555 1.547667e-05
4.916453 3.677805e-05
4.912351 8.425053e-05
4.908249 0.00018593145
4.904147 0.0003952638
4.900045 0.00080945244
4.895943 0.0015968381
4.891841 0.0030345427
4.887739 0.0055550894
4.883637 0.0097960906
4.879535 0.016640963
4.875433 0.027231307
4.871331 0.042926217
4.867229 0.065183987
4.863127 0.095350597
4.859025 0.13436004
4.854922 0.18238158
4.85082 0.23848224
4.846718 0.30039678
4.842616 0.36450096
4.838514 0.4260556
4.834412 0.47973131
4.83031 0.52034818
4.826208 0.54369362
4.822106 0.54724111
4.818004 0.53060051
4.813902 0.49558893
4.8098 0.44590466
4.805698 0.38648547
4.801596 0.32270617
4.797494 0.25959664
4.793392 0.20123702
4.78929 0.15042392
4.785188 0.10862533
4.781086 0.076175674
4.776983 0.052622807
4.772881 0.03712961
4.768779 0.028846814
4.764677 0.027199449
4.760575 0.032054217
4.756473 0.043753975
4.752371 0.063017341
4.748269 0.090711715
4.744167 0.12752237
4.740065 0.17356167
4.735963 0.22798783
4.731861 0.28872388
4.727759 0.3523707
4.723657 0.41438559
4.719555 0.46954478
4.715453 0.51263695
4.711351 0.53926336
4.707249 0.54657433
4.703147 0.5337705
4.699045 0.50224637
4.694942 0.45534001
4.69084 0.39775119
4.686738 0.33476779
4.682636 0.27147643
4.678534 0.21211757
4.674432 0.15968972
4.67033 0.11583311
4.666228 0.080954983
4.662126 0.054514139
4.658024 0.035369505
4.653922 0.022110701
4.64982 0.013317707
4.645718 0.0077287414
4.641616 0.004321563
4.637514 0.0023282219
4.633412 0.0012085289
4.62931 0.00060442848
4.625208 0.00029125737
4.621106 0.00013523679
4.617004 6.052158e-05
4.612901 2.61711e-05
4.608799 1.112454e-05
4.604697 5.15403e-06
4.600595 3.87099e-06
4.596493 6.28398e-06
4.592391 1.426653e-05
4.588289 3.362148e-05
4.584187 7.718652e-05
4.580085 0.00017097966
4.575983 0.0003649374
4.571881 0.00075037428
4.567779 0.0014862925
4.563677 0.0028359339
4.559575 0.0052125614
4.555473 0.0092293441
4.551371 0.015741793
4.547269 0.025864366
4.543167 0.040936776
4.539065 0.062415077
4.534962 0.091670503
4.53086 0.12969819
4.526758 0.17676756
4.522656 0.23207893
4.518554 0.2935174
4.514452 0.35760033
4.51035 0.41969119
4.506248 0.47449745
4.502146 0.51679562
4.498044 0.54225475
4.493942 0.54818477
4.48984 0.53403911
4.485738 0.50155403
4.481636 0.4544977
4.477534 0.39809957
4.473432 0.33830363
4.46933 0.28101578
4.465228 0.23148805
4.461126 0.19391689
4.457024 0.1712546
4.452921 0.1651714
4.448819 0.17608072
4.444717 0.20315733
4.440615 0.24432647
4.436513 0.29625916
4.432411 0.35445036
4.428309 0.41346271
4.424207 0.46738339
4.420105 0.51047423
4.416003 0.53792027
4.411901 0.54652598
4.407799 0.53519624
4.403697 0.50507836
4.399595 0.4593215
4.395493 0.40250594
4.391391 0.33987418
4.387289 0.27653548
4.383187 0.21680456
4.379085 0.16378333
4.374982 0.11922129
4.37088 0.083621899
4.366778 0.056515499
4.362676 0.036804061
4.358574 0.023094239
4.354472 0.013963383
4.35037 0.008134962
4.346268 0.0045666528
4.342166 0.0024701072
4.338064 0.0012873848
4.333962 0.00064651365
4.32986 0.00031283577
4.325758 0.00014585832
4.321656 6.552252e-05
4.317554 2.836539e-05
4.313452 1.183167e-05
4.30935 4.75308e-06
4.305248 1.84437e-06
4.301146 6.8526e-07
4.297044 2.4786e-07
4.292941 8.748e-08
4.288839 2.916e-08
4.284737 7.29e-09
4.280635 0
4.276533 0
4.272431 0
4.268329 0
4.264227 0
4.260125 0
4.256023 0
4.251921 0
4.247819 0
4.243717 0
4.239615 0
4.235513 0
4.231411 0
4.227309 0
4.223207 0
4.219105 0
4.215003 0
4.2109 0
4.206798 0
4.202696 0
4.198594 0
4.194492 0
4.19039 0
4.186288 0
4.182186 0
4.178084 0
4.173982 0
4.16988 0
4.165778 0
4.161676 0
4.157574 0
4.153472 0
4.14937 0
4.145268 0
4.141166 0
4.137064 0
4.132961 0
4.128859 0
4.124757 0
4.120655 0
4.116553 0
4.112451 0
4.108349 0
4.104247 0
4.100145 0
4.096043 0
4.091941 0
4.087839 0
4.083737 0
4.079635 0
4.075533 0
4.071431 0
4.067329 0
4.063227 0
4.059125 0
4.055023 0
4.05092 0
4.046818 0
4.042716 0
4.038614 0
4.034512 0
4.03041 0
4.026308 0
4.022206 0
4.018104 0
4.014002 0
4.0099 0
4.005798 0
4.001696 0
3.997594 0
3.993492 0
3.98939 0
3.985288 0
3.981186 0
3.977084 0
3.972981 0
3.968879 0
3.964777 0
3.960675 0
3.956573 0
3.952471 0
3.948369 0
3.944267 0
3.940165 7.29e-09
3.936063 1.458e-08
3.931961 5.103e-08
3.927859 1.5309e-07
3.923757 4.2282e-07
3.919655 1.12995e-06
3.915553 2.90142e-06
3.911451 7.19523e-06
3.907349 1.716795e-05
3.903247 3.947535e-05
3.899145 8.742897e-05
3.895043 0.00018655839
3.89094 0.0003835269
3.886838 0.00075967632
3.882736 0.0014499081
3.878634 0.0026666747
3.874532 0.0047267048
3.87043 0.0080754246
3.866328 0.013300401
3.862226 0.021122782
3.858124 0.03235536
3.854022 0.047819345
3.84992 0.068220928
3.845818 0.094000701
3.841716 0.12518301
3.837614 0.16126091
3.833512 0.20115296
3.82941 0.24325468
3.825308 0.28558493
3.821206 0.32599973
3.817104 0.36242496
3.813002 0.3930543
3.808899 0.41647246
3.804797 0.43169287
3.800695 0.43813094
3.796593 0.43555486
3.792491 0.42405624
3.788389 0.40406243
3.784287 0.37638171
3.780185 0.34224531
3.776083 0.30330159
3.771981 0.26153019
3.767879 0.21907272
3.763777 0.17800884
3.759675 0.14012756
3.755573 0.10674711
3.751471 0.07862109
3.747369 0.055942673
3.743267 0.038432771
3.739165 0.025480066
3.735063 0.01629557
3.73096 0.010050198
3.726858 0.0059759848
3.722756 0.0034252502
3.718654 0.0018921632
3.714552 0.0010072958
3.71045 0.0005167152
3.706348 0.00025539057
3.702246 0.00012161907
3.698144 5.579766e-05
3.694042 2.466207e-05
3.68994 1.050489e-05
3.685838 4.30839e-06
3.681736 1.70586e-06
3.677634 6.4881e-07
3.673532 2.4057e-07
3.66943 8.748e-08
3.665328 2.916e-08
3.661226 7.29e-09
3.657124 0
3.653022 0
3.648919 0
3.644817 0
3.640715 0
3.636613 0
3.632511 0
3.628409 0
3.624307 0
3.620205 0
3.616103 0
3.612001 0
3.607899 0
3.603797 0
3.599695 0
3.595593 0
3.591491 0
3.587389 0
3.583287 0
3.579185 0
3.575083 0
3.57098 0
3.566878 0
3.562776 0
3.558674 0
3.554572 0
3.55047 0
3.546368 0
3.542266 0
3.538164 0
3.534062 0
3.52996 0
3.525858 0
3.521756 0
3.517654 0
3.513552 0
3.50945 0
3.505348 0
3.501246 0
3.497144 0
3.493042 0
3.488939 0
3.484837 0
3.480735 0
3.476633 0
3.472531 0
3.468429 0
3.464327 0
3.460225 0
3.456123 0
3.452021 0
3.447919 0
3.443817 0
3.439715 0
3.435613 0
3.431511 0
3.427409 0
3.423307 0
3.419205 0
3.415103 0
3.411001 0
3.406898 0
3.402796 0
3.398694 0
3.394592 0
3.39049 0
3.386388 0
3.382286 0
3.378184 0
3.374082 0
3.36998 0
3.365878 0
3.361776 0
3.357674 0
3.353572 0
3.34947 0
3.345368 0
3.341266 0
3.337164 0
3.333062 0
3.328959 0
3.324857 0
3.320755 0
3.316653 0
3.312551 0
3.308449 0
3.304347 0
3.300245 0
3.296143 0
3.292041 0
3.287939 0
3.283837 0
3.279735 0
3.275633 0
3.271531 0
3.267429 0
3.263327 0
3.259225 0
3.255123 0
3.251021 0
3.246918 0
3.242816 0
3.238714 0
3.234612 0
3.23051 0
3.226408 0
3.222306 0
3.218204 0
3.214102 0
3.21 0
