# Supplementary material for: Structural motifs of gold cluster anions with 17 to 69 atoms
Source: Nat Commun. 2026 Apr 10;17:5099. doi: 10.1038/s41467-026-71649-9 (PMC13246909; doi:10.1038/s41467-026-71649-9)
Supplement: Supplementary file 5 — Source Data [file 41467_2026_71649_MOESM5_ESM.zip › SupplementaryFigure3/19_th_HSEsol.dat]

11.32 0.00046201833
11.315898 0.00093753045
11.311796 0.0018328445
11.307694 0.003452092
11.303592 0.0062640346
11.29949 0.010950681
11.295388 0.018443532
11.291286 0.029926988
11.287184 0.046784071
11.283082 0.070461094
11.278979 0.10223914
11.274877 0.14292284
11.270775 0.19248764
11.266673 0.24975886
11.262571 0.31221659
11.258469 0.37601753
11.254367 0.43629211
11.250265 0.48771243
11.246163 0.52525178
11.242061 0.54498998
11.237959 0.54478707
11.233857 0.52466532
11.229755 0.48680518
11.225653 0.4351563
11.221551 0.37475941
11.217449 0.31094027
11.213347 0.24855268
11.209245 0.19141542
11.205143 0.1420209
11.201041 0.1015183
11.196938 0.069912215
11.192836 0.046385074
11.188734 0.029649662
11.184632 0.018259015
11.18053 0.010833057
11.176428 0.0061921333
11.172326 0.0034099267
11.168224 0.0018091156
11.164122 0.00092470005
11.16002 0.00045535527
11.155918 0.00021603186
11.151816 9.874305e-05
11.147714 4.347756e-05
11.143612 1.84437e-05
11.13951 7.53786e-06
11.135408 2.96703e-06
11.131306 1.12266e-06
11.127204 4.0824e-07
11.123102 1.458e-07
11.118999 5.103e-08
11.114897 1.458e-08
11.110795 7.29e-09
11.106693 0
11.102591 0
11.098489 0
11.094387 0
11.090285 0
11.086183 0
11.082081 0
11.077979 0
11.073877 0
11.069775 0
11.065673 0
11.061571 0
11.057469 0
11.053367 0
11.049265 0
11.045163 0
11.041061 0
11.036958 0
11.032856 0
11.028754 0
11.024652 0
11.02055 0
11.016448 0
11.012346 0
11.008244 0
11.004142 0
11.00004 0
10.995938 0
10.991836 0
10.987734 0
10.983632 0
10.97953 0
10.975428 0
10.971326 0
10.967224 0
10.963122 0
10.95902 0
10.954917 0
10.950815 0
10.946713 0
10.942611 0
10.938509 0
10.934407 0
10.930305 0
10.926203 0
10.922101 0
10.917999 0
10.913897 0
10.909795 0
10.905693 0
10.901591 0
10.897489 0
10.893387 0
10.889285 0
10.885183 0
10.881081 0
10.876978 0
10.872876 0
10.868774 0
10.864672 0
10.86057 0
10.856468 0
10.852366 0
10.848264 0
10.844162 0
10.84006 0
10.835958 0
10.831856 0
10.827754 0
10.823652 0
10.81955 0
10.815448 0
10.811346 0
10.807244 0
10.803142 0
10.79904 0
10.794937 0
10.790835 0
10.786733 0
10.782631 0
10.778529 0
10.774427 0
10.770325 0
10.766223 0
10.762121 0
10.758019 0
10.753917 0
10.749815 0
10.745713 0
10.741611 0
10.737509 0
10.733407 0
10.729305 0
10.725203 0
10.721101 0
10.716998 0
10.712896 0
10.708794 0
10.704692 0
10.70059 0
10.696488 7.29e-09
10.692386 2.916e-08
10.688284 8.748e-08
10.684182 2.4786e-07
10.68008 6.9984e-07
10.675978 1.88082e-06
10.671876 4.86972e-06
10.667774 1.214514e-05
10.663672 2.918187e-05
10.65957 6.752727e-05
10.655468 0.00015054579
10.651366 0.00032328963
10.647264 0.00066877731
10.643162 0.0013327359
10.63906 0.0025584401
10.634957 0.0047312173
10.630855 0.0084283043
10.626753 0.014463695
10.622651 0.023910792
10.618549 0.038079373
10.614447 0.058421965
10.610345 0.08635118
10.606243 0.12296755
10.602141 0.16872616
10.598039 0.22310428
10.593937 0.28436116
10.589835 0.34949136
10.585733 0.4144529
10.581631 0.47469811
10.577529 0.52595562
10.573427 0.56512726
10.569325 0.59110068
10.565223 0.60526047
10.561121 0.61152174
10.557019 0.61580447
10.552916 0.62499368
10.548814 0.64555898
10.544712 0.68210313
10.54061 0.73615008
10.536508 0.80545455
10.532406 0.88402143
10.528304 0.96287968
10.524202 1.0314919
10.5201 1.0795337
10.515998 1.0986822
10.511896 1.0840444
10.507794 1.0349317
10.503692 0.95484188
10.49959 0.85069357
10.495488 0.73152537
10.491386 0.60697451
10.487284 0.48586309
10.483182 0.37515082
10.47908 0.2793892
10.474977 0.20067729
10.470875 0.13901149
10.466773 0.092864401
10.462671 0.059824321
10.458569 0.037163888
10.454467 0.022262012
10.450365 0.012858583
10.446263 0.0071613023
10.442161 0.0038454458
10.438059 0.0019908698
10.433957 0.00099372177
10.429855 0.00047818755
10.425753 0.0002218347
10.421651 9.920961e-05
10.417549 4.277043e-05
10.413447 1.777302e-05
10.409345 7.12233e-06
10.405243 2.74833e-06
10.401141 1.0206e-06
10.397039 3.645e-07
10.392936 1.2393e-07
10.388834 4.374e-08
10.384732 1.458e-08
10.38063 7.29e-09
10.376528 0
10.372426 0
10.368324 0
10.364222 0
10.36012 0
10.356018 0
10.351916 7.29e-09
10.347814 2.187e-08
10.343712 6.561e-08
10.33961 1.9683e-07
10.335508 5.4675e-07
10.331406 1.48716e-06
10.327304 3.89286e-06
10.323202 9.79047e-06
10.3191 2.372166e-05
10.314997 5.536755e-05
10.310895 0.00012450591
10.306793 0.00026971542
10.302691 0.00056284632
10.298589 0.0011314955
10.294487 0.0021912647
10.290385 0.0040880498
10.286283 0.0073470953
10.282181 0.012720212
10.278079 0.021215489
10.273977 0.034087304
10.269875 0.052761178
10.265773 0.078672251
10.261671 0.11301048
10.257569 0.15639196
10.253467 0.20850841
10.249365 0.26783803
10.245263 0.33151721
10.241161 0.39546237
10.237059 0.45478881
10.232956 0.50450462
10.228854 0.54037943
10.224752 0.55982292
10.22065 0.56258145
10.216548 0.5510817
10.212446 0.5303163
10.208344 0.50725769
10.204242 0.48987883
10.20014 0.48593039
10.196038 0.50166367
10.191936 0.5406963
10.187834 0.60320213
10.183732 0.6855716
10.17963 0.78063588
10.175528 0.87847308
10.171426 0.96771887
10.167324 1.0371988
10.163222 1.0776111
10.15912 1.0829472
10.155018 1.0513698
10.150915 0.98537156
10.146813 0.8911987
10.142711 0.77768909
10.138609 0.65479922
10.134507 0.53214519
10.130405 0.4178442
10.126303 0.31783871
10.122201 0.23575001
10.118099 0.17318297
10.113997 0.13032009
10.109895 0.10661102
10.105793 0.10138022
10.101691 0.11422328
10.097589 0.14512524
10.093487 0.19429864
10.089385 0.26179726
10.085283 0.34700765
10.081181 0.44815153
10.077079 0.56193936
10.072976 0.68349354
10.068874 0.80660619
10.064772 0.92431891
10.06067 1.0297257
10.056568 1.1168323
10.052466 1.1812774
10.048364 1.220748
10.044262 1.2350028
10.04016 1.2255244
10.036058 1.194925
10.031956 1.1462952
10.027854 1.0826814
10.023752 1.0068163
10.01965 0.92112476
10.015548 0.82792895
10.011446 0.72971053
10.007344 0.62928704
10.003242 0.5298073
9.99914 0.43455266
9.995038 0.34660845
9.990935 0.26851575
9.986833 0.20201625
9.982731 0.1479675
9.978629 0.10645061
9.974527 0.077039379
9.970425 0.059162287
9.966323 0.05247342
9.962221 0.057149612
9.958119 0.07404348
9.954017 0.10463981
9.949915 0.15078634
9.945813 0.21420296
9.941711 0.29581868
9.937609 0.39504048
9.933507 0.50911002
9.929405 0.63273235
9.925303 0.7581451
9.921201 0.87572493
9.917099 0.97510654
9.912996 1.0466484
9.908894 1.0829606
9.904792 1.0801576
9.90069 1.0385418
9.896588 0.96254875
9.892486 0.85996852
9.888384 0.74063171
9.884282 0.61486594
9.88018 0.49205666
9.876078 0.37958068
9.871976 0.28225708
9.867874 0.20231796
9.863772 0.13978795
9.85967 0.093099489
9.855568 0.059767291
9.851466 0.036984175
9.847364 0.022060036
9.843262 0.012684068
9.83916 0.0070323933
9.835058 0.0037649788
9.830955 0.0019594718
9.826853 0.0010214529
9.822751 0.00059833404
9.818649 0.0005121954
9.814547 0.00071775882
9.810445 0.0012866923
9.806343 0.0024160226
9.802241 0.0044563916
9.798139 0.0079527995
9.794037 0.013685626
9.789935 0.02269369
9.785833 0.036255576
9.781731 0.055803259
9.777629 0.082747762
9.773527 0.1182128
9.769425 0.16269876
9.765323 0.21573248
9.761221 0.27558683
9.757119 0.33916662
9.753017 0.4021421
9.748914 0.45936491
9.744812 0.50553122
9.74071 0.53598182
9.736608 0.54747472
9.732506 0.5387534
9.728404 0.51077299
9.724302 0.46652803
9.7202 0.41052484
9.716098 0.34802705
9.711996 0.28424861
9.707894 0.22366366
9.703792 0.16955248
9.69969 0.12382959
9.695588 0.087127689
9.691486 0.059060795
9.687384 0.038570355
9.683282 0.024267163
9.67918 0.014709412
9.675078 0.0085897924
9.670975 0.0048326139
9.666873 0.0026193772
9.662771 0.0013679175
9.658669 0.00068855508
9.654567 0.00033480054
9.650465 0.00015917715
9.646363 7.88049e-05
9.642261 5.170068e-05
9.638159 6.277419e-05
9.634057 0.00011840418
9.629955 0.00024885144
9.625853 0.00051901884
9.621751 0.0010486884
9.617649 0.0020438025
9.613547 0.0038393587
9.609445 0.0069517294
9.605343 0.012133702
9.601241 0.020419071
9.597139 0.033137351
9.593037 0.051875115
9.588934 0.078362667
9.584832 0.11427512
9.58073 0.16095716
9.576628 0.21910664
9.572526 0.28847664
9.568424 0.3676685
9.564322 0.4540818
9.56022 0.54405756
9.556118 0.63320608
9.552016 0.71686433
9.547914 0.79059781
9.543812 0.85065898
9.53971 0.89434031
9.535608 0.92019882
9.531506 0.92816278
9.527404 0.91954135
9.523302 0.89694325
9.5192 0.86408253
9.515098 0.82543362
9.510995 0.78571269
9.506893 0.74921344
9.502791 0.71909655
9.498689 0.69679084
9.494587 0.68167979
9.490485 0.67120061
9.486383 0.66138338
9.482281 0.64773507
9.478179 0.62627065
9.474077 0.59444789
9.469975 0.55178955
9.465873 0.50006625
9.461771 0.44303285
9.457669 0.38581853
9.453567 0.33413555
9.449465 0.29347876
9.445363 0.26844842
9.441261 0.26226705
9.437159 0.27650539
9.433057 0.31099926
9.428954 0.3639332
9.424852 0.43207324
9.42075 0.51113556
9.416648 0.59626588
9.412546 0.68257853
9.408444 0.76567482
9.404342 0.84204728
9.40024 0.90929064
9.396138 0.96608494
9.392036 1.0119747
9.387934 1.0470237
9.383832 1.0714539
9.37973 1.0853789
9.375628 1.0887073
9.371526 1.0812484
9.367424 1.0629973
9.363322 1.0345306
9.35922 0.99740879
9.355118 0.9544637
9.351016 0.90985158
9.346913 0.86879006
9.342811 0.83695933
9.338709 0.81963539
9.334607 0.82071032
9.330505 0.8418152
9.326403 0.88177083
9.322301 0.9365382
9.318199 0.99973114
9.314097 1.0636158
9.309995 1.1203922
9.305893 1.1634717
9.301791 1.1884576
9.297689 1.1936092
9.293587 1.1797071
9.289485 1.1493984
9.285383 1.1062373
9.281281 1.0537118
9.277179 0.99452855
9.273077 0.93033265
9.268974 0.86189243
9.264872 0.78963192
9.26077 0.71429658
9.256668 0.63751364
9.252566 0.56206088
9.248464 0.49175893
9.244362 0.43101421
9.24026 0.38412743
9.236158 0.35452701
9.232056 0.34408781
9.227954 0.35266723
9.223852 0.37794836
9.21975 0.4156332
9.215648 0.45997985
9.211546 0.50462342
9.207444 0.54356298
9.203342 0.5721459
9.19924 0.5878544
9.195138 0.59071403
9.191036 0.58320787
9.186933 0.56968511
9.182831 0.55537389
9.178729 0.54521208
9.174627 0.54276545
9.170525 0.54949044
9.166423 0.56451903
9.162321 0.58501444
9.158219 0.60700049
9.154117 0.6264439
9.150015 0.64030156
9.145913 0.64725437
9.141811 0.6479367
9.137709 0.64461439
9.133607 0.64042404
9.129505 0.63841652
9.125403 0.64070696
9.121301 0.64800201
9.117199 0.65965918
9.113097 0.67426594
9.108994 0.69055728
9.104892 0.70837114
9.10079 0.72930931
9.096688 0.7568387
9.092586 0.79571785
9.088484 0.85082555
9.084382 0.92564922
9.08028 1.0208099
9.076178 1.1330246
9.072076 1.2548255
9.067974 1.3751839
9.063872 1.4809753
9.05977 1.5590116
9.055668 1.5982256
9.051566 1.5915493
9.047464 1.5371001
9.043362 1.438454
9.03926 1.3039973
9.035158 1.1455513
9.031056 0.97659902
9.026953 0.81048629
9.022851 0.6589128
9.018749 0.53090509
9.014647 0.43231695
9.010545 0.36577926
9.006443 0.33095512
9.002341 0.32495357
8.998239 0.34280403
8.994137 0.37796088
8.990035 0.4228605
8.985933 0.46956729
8.981831 0.51051596
8.977729 0.53929943
8.973627 0.55139433
8.969525 0.54468805
8.965423 0.51969018
8.961321 0.47937443
8.957219 0.42868444
8.953117 0.37381465
8.949015 0.32142072
8.944912 0.27790716
8.94081 0.2488907
8.936708 0.23886797
8.932606 0.25105267
8.928504 0.2873118
8.924402 0.34813079
8.9203 0.43256619
8.916198 0.53818482
8.912096 0.66102343
8.907994 0.79561989
8.903892 0.93516474
8.89979 1.0718067
8.895688 1.1971241
8.891586 1.3027513
8.887484 1.3811267
8.883382 1.4263006
8.87928 1.4347086
8.875178 1.4057902
8.871076 1.3423186
8.866973 1.2503253
8.862871 1.1385623
8.858769 1.0175237
8.854667 0.89814879
8.850565 0.79040381
8.846463 0.70198002
8.842361 0.63733779
8.838259 0.5972674
8.834157 0.57904784
8.830055 0.57717792
8.825953 0.58455205
8.821851 0.59387236
8.817749 0.59904466
8.813647 0.59630765
8.809545 0.5848959
8.805443 0.56712801
8.801341 0.54792528
8.797239 0.53387535
8.793137 0.53203569
8.789035 0.54870591
8.784932 0.58838164
8.78083 0.6530455
8.776728 0.74187203
8.772626 0.85134297
8.768524 0.97570536
8.764422 1.1076672
8.76032 1.239214
8.756218 1.36244
8.752116 1.4703056
8.748014 1.5572572
8.743912 1.6196581
8.73981 1.6559946
8.735708 1.6668369
8.731606 1.6545531
8.727504 1.6228124
8.723402 1.5759437
8.7193 1.5182509
8.715198 1.4533978
8.711096 1.3839682
8.706993 1.3112763
8.702891 1.2354527
8.698789 1.1557809
8.694687 1.0712037
8.690585 0.98088855
8.686483 0.88472264
8.682381 0.78362632
8.678279 0.67961404
8.674177 0.57559319
8.670075 0.47495585
8.665973 0.38106671
8.661871 0.29677024
8.657769 0.22402462
8.653667 0.16372702
8.649565 0.11573994
8.645463 0.079079937
8.641361 0.052200293
8.637259 0.033294239
8.633157 0.020560096
8.629055 0.012395311
8.624952 0.0075130886
8.62085 0.0049950424
8.616748 0.0043029371
8.612646 0.0052728424
8.608544 0.0081068955
8.604442 0.013366302
8.60034 0.021955534
8.596238 0.035076856
8.592136 0.054128257
8.588034 0.080521484
8.583932 0.11541201
8.57983 0.15935931
8.575728 0.21196954
8.571626 0.27160273
8.567524 0.33524178
8.563422 0.39860717
8.55932 0.45655692
8.555218 0.50374133
8.551116 0.53540578
8.547014 0.54817767
8.542911 0.54065778
8.538809 0.51367258
8.534707 0.47012477
8.530605 0.41447915
8.526503 0.35201006
8.522401 0.28798527
8.518299 0.22695946
8.514197 0.17230153
8.510095 0.12600645
8.505993 0.088768573
8.501891 0.060240492
8.497789 0.039380449
8.493687 0.024799078
8.489585 0.015043651
8.485483 0.0087909089
8.481381 0.0049485395
8.477279 0.0026833907
8.473177 0.001401692
8.469075 0.00070531479
8.464972 0.00034188642
8.46087 0.00015963642
8.456768 7.18065e-05
8.452666 3.111372e-05
8.448564 1.298349e-05
8.444462 5.21964e-06
8.44036 2.01933e-06
8.436258 7.5816e-07
8.432156 2.6973e-07
8.428054 9.477e-08
8.423952 3.645e-08
8.41985 1.458e-08
8.415748 2.187e-08
8.411646 6.561e-08
8.407544 1.8954e-07
8.403442 5.3217e-07
8.39934 1.43613e-06
8.395238 3.76164e-06
8.391136 9.48429e-06
8.387034 2.302911e-05
8.382931 5.388768e-05
8.378829 0.00012150243
8.374727 0.00026397819
8.370625 0.00055269135
8.366523 0.0011151877
8.362421 0.0021687313
8.358319 0.0040654508
8.354217 0.0073471609
8.350115 0.012803011
8.346013 0.021516843
8.341911 0.034884188
8.337809 0.054575112
8.333707 0.082420427
8.329605 0.12020886
8.325503 0.16940223
8.321401 0.23080074
8.317299 0.30421546
8.313197 0.38821938
8.309095 0.48004558
8.304992 0.57567704
8.30089 0.67013291
8.296788 0.75791311
8.292686 0.83353019
8.288584 0.89204588
8.284482 0.92954025
8.28038 0.94346668
8.276278 0.93287151
8.272176 0.89847431
8.268074 0.84260899
8.263972 0.76902466
8.25987 0.68254879
8.255768 0.58863065
8.251666 0.49280832
8.247564 0.40016934
8.243462 0.31488784
8.23936 0.23991271
8.235258 0.17685037
8.231156 0.12604311
8.227054 0.086802846
8.222951 0.057733374
8.218849 0.037068666
8.214747 0.022967444
8.210645 0.013728047
8.206543 0.0079137543
8.202441 0.0043988662
8.198339 0.0023572507
8.194237 0.0012176268
8.190135 0.00060619995
8.186033 0.00029084913
8.181931 0.00013447134
8.177829 5.990922e-05
8.173727 2.571912e-05
8.169625 1.063611e-05
8.165523 4.23549e-06
8.161421 1.62567e-06
8.157319 6.0507e-07
8.153217 2.1141e-07
8.149115 7.29e-08
8.145013 2.187e-08
8.14091 7.29e-09
8.136808 0
8.132706 0
8.128604 0
8.124502 0
8.1204 0
8.116298 0
8.112196 0
8.108094 0
8.103992 0
8.09989 7.29e-09
8.095788 2.187e-08
8.091686 7.29e-08
8.087584 2.1141e-07
8.083482 5.9049e-07
8.07938 1.6038e-06
8.075278 4.16988e-06
8.071176 1.046115e-05
8.067074 2.528901e-05
8.062971 5.888133e-05
8.058869 0.00013206564
8.054767 0.00028533789
8.050665 0.00059387256
8.046563 0.0011907122
8.042461 0.0022997909
8.038359 0.0042790113
8.034257 0.0076695611
8.030155 0.013242489
8.026053 0.022026254
8.021951 0.03529261
8.017849 0.054475218
8.013747 0.08100024
8.009645 0.11602343
8.005543 0.16009479
8.001441 0.21280447
7.997339 0.27249368
7.993237 0.33612763
7.989135 0.39941476
7.985033 0.45721041
7.98093 0.50417375
7.976828 0.53557026
7.972726 0.54805583
7.968624 0.54026304
7.964522 0.51304781
7.96042 0.46933455
7.956318 0.41359886
7.952216 0.35111408
7.948114 0.28713708
7.944012 0.22620511
7.93991 0.17166733
7.935808 0.12550036
7.931706 0.08838415
7.927604 0.05996197
7.923502 0.039187672
7.9194 0.024671474
7.915298 0.014962805
7.911196 0.0087418545
7.907094 0.0049200502
7.902991 0.0026676224
7.898889 0.001393622
7.894787 0.0007021728
7.890685 0.00034296534
7.886583 0.00016683165
7.882481 9.140931e-05
7.878379 7.813422e-05
7.874277 0.00011996424
7.870175 0.00023906097
7.866073 0.00049423284
7.861971 0.00099898515
7.857869 0.0019510737
7.853767 0.003674211
7.849665 0.0066697303
7.845563 0.011671983
7.841461 0.019695218
7.837359 0.032053467
7.833257 0.05033156
7.829155 0.076287371
7.825053 0.11167622
7.82095 0.15800791
7.816848 0.21627181
7.812746 0.28668748
7.808644 0.36854725
7.804542 0.46020359
7.80044 0.55921711
7.796338 0.66262865
7.792236 0.76727113
7.788134 0.87001492
7.784032 0.96786103
7.77993 1.0578586
7.775828 1.1369062
7.771726 1.2015654
7.767624 1.2480393
7.763522 1.2724253
7.75942 1.271255
7.755318 1.2422173
7.751216 1.1848694
7.747114 1.1011132
7.743012 0.99526578
7.738909 0.87366436
7.734807 0.74387672
7.730705 0.61369727
7.726603 0.49015457
7.722501 0.37873555
7.718399 0.28295597
7.714297 0.20430671
7.710195 0.1425163
7.706093 0.096012923
7.701991 0.062454662
7.697889 0.039216934
7.693787 0.023766909
7.689685 0.013899172
7.685583 0.0078425528
7.681481 0.0042689438
7.677379 0.0022414636
7.673277 0.0011351915
7.669175 0.00055471797
7.665073 0.00026214111
7.66097 0.00012147327
7.656868 5.947911e-05
7.652766 4.07511e-05
7.648664 5.406264e-05
7.644562 0.00010775349
7.64046 0.00023340393
7.636358 0.00049853394
7.632256 0.0010306602
7.628154 0.0020558237
7.624052 0.0039544751
7.61995 0.0073350595
7.615848 0.01312036
7.611746 0.022632694
7.607644 0.037652799
7.603542 0.060415809
7.59944 0.093501372
7.595338 0.13957917
7.591236 0.20099218
7.587134 0.27919896
7.583032 0.37414877
7.578929 0.48371626
7.574827 0.60335654
7.570725 0.72613711
7.566623 0.843249
7.562521 0.94499811
7.558419 1.0221533
7.554317 1.0674139
7.550215 1.0766972
7.546113 1.0499602
7.542011 0.99136157
7.537909 0.90871576
7.533807 0.81234857
7.529705 0.71358486
7.525603 0.62315756
7.521501 0.54981421
7.517399 0.49932851
7.513297 0.47403057
7.509195 0.47287618
7.505093 0.49199816
7.50099 0.52562516
7.496888 0.56721076
7.492786 0.61058706
7.488684 0.65094924
7.484582 0.68550061
7.48048 0.71365193
7.476378 0.73676518
7.472276 0.75754087
7.468174 0.779231
7.464072 0.80488739
7.45997 0.8368125
7.455868 0.87628246
7.451766 0.92350006
7.447664 0.9776575
7.443562 1.0369791
7.43946 1.0986782
7.435358 1.1588652
7.431256 1.2125373
7.427154 1.2538085
7.423052 1.276481
7.418949 1.274936
7.414847 1.2451755
7.410745 1.1857497
7.406643 1.0982979
7.402541 0.9875183
7.398439 0.86054478
7.394337 0.72586996
7.390235 0.59207639
7.386133 0.46666522
7.382031 0.35521769
7.377929 0.26101031
7.373827 0.18507713
7.369725 0.12661128
7.365623 0.083547796
7.361521 0.053171598
7.357419 0.032633678
7.353317 0.019314884
7.349215 0.011027802
7.345113 0.0060833592
7.341011 0.0032654972
7.336908 0.0017578742
7.332806 0.0010584132
7.328704 0.00090528678
7.324602 0.0012272059
7.3205 0.0021226439
7.316398 0.0038663244
7.312296 0.0069368068
7.308194 0.012053512
7.304092 0.020206189
7.29999 0.032654294
7.295888 0.050871946
7.291786 0.076418861
7.287684 0.11073245
7.283582 0.1548613
7.27948 0.20919132
7.275378 0.27324255
7.271276 0.34562388
7.267174 0.42421267
7.263072 0.50657167
7.258969 0.59053679
7.254867 0.6748291
7.250765 0.75949492
7.246663 0.84598816
7.242561 0.9367892
7.238459 1.0345903
7.234357 1.1412267
7.230255 1.2566432
7.226153 1.37821
7.222051 1.5006252
7.217949 1.6164803
7.213847 1.7173792
7.209745 1.7953434
7.205643 1.8441741
7.201541 1.8604731
7.197439 1.8441429
7.193337 1.7983334
7.189235 1.7289255
7.185133 1.6437068
7.181031 1.5513957
7.176928 1.4606321
7.172826 1.3790114
7.168724 1.3122194
7.164622 1.2633403
7.16052 1.2324344
7.156418 1.2164921
7.152316 1.2098405
7.148214 1.2050021
7.144112 1.1938991
7.14001 1.1692005
7.135908 1.1255541
7.131806 1.0604571
7.127704 0.97459793
7.123602 0.87162628
7.1195 0.75743933
7.115398 0.63917427
7.111296 0.5241423
7.107194 0.41892029
7.103092 0.32874414
7.098989 0.25724912
7.094887 0.20650694
7.090785 0.17724383
7.086683 0.16910289
7.082581 0.18083988
7.078479 0.21040093
7.074377 0.25490409
7.070275 0.31060786
7.066173 0.3729787
7.062071 0.43695152
7.057969 0.49741649
7.053867 0.54987726
7.049765 0.59114065
7.045663 0.61984871
7.041561 0.63667415
7.037459 0.644076
7.033357 0.64563465
7.029255 0.64511675
7.025153 0.64551622
7.021051 0.64834158
7.016948 0.65335852
7.012846 0.65886629
7.008744 0.66242642
7.004642 0.66182391
7.00054 0.65596892
6.996438 0.64546565
6.992336 0.63267673
6.988234 0.6212651
6.984132 0.61535103
6.98003 0.61853074
6.975928 0.63303478
6.971826 0.65925027
6.967724 0.69571455
6.963622 0.7395472
6.95952 0.78716967
6.955418 0.83510066
6.951316 0.8806244
6.947214 0.92219534
6.943112 0.95953394
6.93901 0.9934498
6.934907 1.0254729
6.930805 1.0573793
6.926703 1.0906794
6.922601 1.1261192
6.918499 1.1632481
6.914397 1.2001254
6.910295 1.2332587
6.906193 1.257857
6.902091 1.2684323
6.897989 1.2596889
6.893887 1.2275439
6.889785 1.1700548
6.885683 1.0880266
6.881581 0.98514196
6.877479 0.86758214
6.873377 0.74323824
6.869275 0.62071258
6.865173 0.50834029
6.861071 0.41342099
6.856968 0.34175583
6.852866 0.2974764
6.848764 0.28306547
6.844662 0.29943424
6.84056 0.34594537
6.836458 0.42034026
6.832356 0.51861702
6.828254 0.63497457
6.824152 0.76196101
6.82005 0.89092588
6.815948 1.012786
6.811846 1.1190015
6.807744 1.2025671
6.803642 1.2587855
6.79954 1.2856367
6.795438 1.2836617
6.791336 1.2554244
6.787234 1.2047298
6.783132 1.1358371
6.77903 1.0528709
6.774927 0.95954242
6.770825 0.85916621
6.766723 0.75485805
6.762621 0.64975927
6.758519 0.54715629
6.754417 0.4504369
6.750315 0.36290613
6.746213 0.28754056
6.742111 0.22677205
6.738009 0.18236086
6.733907 0.15536536
6.729805 0.14616731
6.725703 0.15448982
6.721601 0.17935883
6.717499 0.21900269
6.713397 0.27073867
6.709295 0.33093866
6.705193 0.39517583
6.701091 0.45862085
6.696988 0.51668415
6.692886 0.56580917
6.688784 0.60424186
6.684682 0.63256303
6.68058 0.65379436
6.676478 0.67297644
6.672376 0.69624784
6.668274 0.72959269
6.664172 0.77752839
6.66007 0.84204167
6.655968 0.92203609
6.651866 1.0134346
6.647764 1.1099182
6.643662 1.20412
6.63956 1.2889778
6.635458 1.3589133
6.631356 1.4105619
6.627254 1.4429108
6.623152 1.4568703
6.61905 1.4544588
6.614947 1.4378728
6.610845 1.4087261
6.606743 1.3676611
6.602641 1.314413
6.598539 1.2482647
6.594437 1.1687254
6.590335 1.0762187
6.586233 0.97258022
6.582131 0.86124036
6.578029 0.7470552
6.573927 0.63584332
6.569825 0.53374251
6.565723 0.44652095
6.561621 0.37895898
6.557519 0.33437713
6.553417 0.31434282
6.549315 0.31855818
6.545213 0.3449207
6.541111 0.38974993
6.537009 0.44817447
6.532906 0.51466027
6.528804 0.5836307
6.524702 0.65009163
6.5206 0.71014939
6.516498 0.76131695
6.512396 0.8025499
6.508294 0.83402735
6.504192 0.85676678
6.50009 0.87220379
6.495988 0.88185942
6.491886 0.88716298
6.487784 0.8894232
6.483682 0.88988149
6.47958 0.88976422
6.475478 0.89028142
6.471376 0.89257469
6.467274 0.897664
6.463172 0.90645197
6.45907 0.91980906
6.454967 0.93870222
6.450865 0.96427839
6.446763 0.9978029
6.442661 1.0403946
6.438559 1.092577
6.434457 1.15375
6.430355 1.2217362
6.426253 1.2925626
6.422151 1.3605843
6.418049 1.4189802
6.413947 1.4605628
6.409845 1.4787738
6.405743 1.4686984
6.401641 1.4279252
6.397539 1.3570973
6.393437 1.2600504
6.389335 1.1434952
6.385233 1.0162761
6.381131 0.8883072
6.377029 0.76933887
6.372926 0.66773744
6.368824 0.58945457
6.364722 0.53733219
6.36062 0.51083883
6.356518 0.5062723
6.352416 0.51740018
6.348314 0.53644725
6.344212 0.55528397
6.34011 0.5666319
6.336008 0.56509098
6.331906 0.54782133
6.327804 0.51477745
6.323702 0.46848477
6.3196 0.4134427
6.315498 0.35530764
6.311396 0.30003338
6.307294 0.25312016
6.303192 0.21906068
6.29909 0.2009976
6.294987 0.20055008
6.290885 0.21774632
6.286783 0.25101645
6.282681 0.29724294
6.278579 0.3519089
6.274477 0.40940361
6.270375 0.46352673
6.266273 0.50817853
6.262171 0.53815353
6.258069 0.54989738
6.253967 0.54206619
6.249865 0.51575837
6.245763 0.47436214
6.241661 0.42305378
6.237559 0.36806134
6.233457 0.31584794
6.229355 0.27236125
6.225253 0.24244872
6.221151 0.22947705
6.217049 0.2351448
6.212946 0.25945661
6.208844 0.30083582
6.204742 0.35637498
6.20064 0.42223644
6.196538 0.49420005
6.192436 0.56830822
6.188334 0.64149546
6.184232 0.71204111
6.18013 0.77968283
6.176028 0.8452925
6.171926 0.91013873
6.167824 0.97490435
6.163722 1.038742
6.15962 1.0986836
6.155518 1.1496485
6.151416 1.1851292
6.147314 1.1984272
6.143212 1.1841345
6.13911 1.1394664
6.135008 1.0650888
6.130905 0.96523173
6.126803 0.84708188
6.122701 0.71964745
6.118599 0.59240585
6.114497 0.47406608
6.110395 0.37169627
6.106293 0.29032801
6.102191 0.23300052
6.098089 0.20109687
6.093987 0.19477735
6.089885 0.21333355
6.085783 0.25535553
6.081681 0.31869473
6.077579 0.40028896
6.073477 0.49597113
6.069375 0.60039679
6.065273 0.70719803
6.061171 0.80941089
6.057069 0.90014707
6.052966 0.97340772
6.048864 1.0248851
6.044762 1.0525792
6.04066 1.0570776
6.036558 1.0414055
6.032456 1.0104383
6.028354 0.96997034
6.024252 0.92561688
6.02015 0.88178419
6.016048 0.84093783
6.011946 0.80333972
6.007844 0.76731093
6.003742 0.72994352
5.99964 0.68806869
5.995538 0.63922743
5.991436 0.58240291
5.987334 0.51835604
5.983232 0.4495278
5.97913 0.37959209
5.975028 0.31282295
5.970925 0.25345915
5.966823 0.20520875
5.962721 0.17095974
5.958619 0.15268141
5.954517 0.15144363
5.950415 0.16746563
5.946313 0.20013047
5.942211 0.24795236
5.938109 0.30853747
5.934007 0.37861073
5.929905 0.45417685
5.925803 0.53084197
5.921701 0.60425846
5.917599 0.67059524
5.913497 0.72690897
5.909395 0.77131195
5.905293 0.80290092
5.901191 0.8214996
5.897089 0.82734297
5.892986 0.82085654
5.888884 0.80264664
5.884782 0.77372866
5.88068 0.73591278
5.876578 0.69218588
5.872476 0.64690181
5.868374 0.60563393
5.864272 0.57463486
5.86017 0.55995963
5.856068 0.56640596
5.851966 0.59648417
5.847864 0.64963999
5.843762 0.72191682
5.83966 0.80616975
5.835558 0.89284446
5.831456 0.97122485
5.827354 1.0309541
5.823252 1.0635655
5.81915 1.0637421
5.815048 1.0300722
5.810945 0.96516636
5.806843 0.87514157
5.802741 0.7686088
5.798639 0.65539528
5.794537 0.54526119
5.790435 0.44683098
5.786333 0.36687039
5.782231 0.30993418
5.778129 0.27832196
5.774027 0.27223654
5.769925 0.29004348
5.765823 0.32857188
5.761721 0.38344536
5.757619 0.44946396
5.753517 0.52105506
5.749415 0.59277643
5.745313 0.65980721
5.741211 0.71833008
5.737109 0.76571393
5.733007 0.80045708
5.728904 0.82192984
5.724802 0.83003065
5.7207 0.8249072
5.716598 0.80687291
5.712496 0.77657496
5.708394 0.73537029
5.704292 0.68577985
5.70019 0.63184949
5.696088 0.5792611
5.691986 0.5350968
5.687884 0.50723843
5.683782 0.5034573
5.67968 0.53030283
5.675578 0.59193376
5.671476 0.68906011
5.667374 0.81818193
5.663272 0.97131435
5.65917 1.1363572
5.655068 1.2981859
5.650965 1.4404034
5.646863 1.5475303
5.642761 1.607264
5.638659 1.6123662
5.634557 1.5617802
5.630455 1.4607363
5.626353 1.3198301
5.622251 1.1532965
5.618149 0.97686907
5.614047 0.80566523
5.609945 0.65246986
5.605843 0.52663327
5.601741 0.43361874
5.597639 0.37508878
5.593537 0.34934741
5.589435 0.35196248
5.585333 0.37645303
5.581231 0.41500087
5.577129 0.45919397
5.573027 0.50081342
5.568924 0.5326373
5.564822 0.54918108
5.56072 0.5472542
5.556618 0.52621419
5.552516 0.48784751
5.548414 0.43588808
5.544312 0.37527067
5.54021 0.31127698
5.536108 0.24874755
5.532006 0.19149975
5.527904 0.14202643
5.523802 0.10147489
5.5197 0.069844929
5.515598 0.0463124
5.511496 0.029583214
5.507394 0.018204515
5.503292 0.010791948
5.49919 0.0061633013
5.495088 0.0033911987
5.490985 0.0017984066
5.486883 0.00092104776
5.482781 0.00046016667
5.478679 0.00023542326
5.474577 0.00014821299
5.470475 0.00015720885
5.466373 0.00026685045
5.462271 0.00052863435
5.458169 0.0010552931
5.454067 0.0020479724
5.449965 0.003835444
5.445863 0.0069218477
5.441761 0.012034296
5.437659 0.020155232
5.433557 0.032517635
5.429455 0.050537458
5.425353 0.075660905
5.421251 0.10911745
5.417149 0.15159435
5.413047 0.20288089
5.408944 0.26156174
5.404842 0.32485741
5.40074 0.38870153
5.396638 0.44810576
5.392536 0.49779645
5.388434 0.53303057
5.384332 0.55043488
5.38023 0.54868688
5.376128 0.52887901
5.372026 0.49447604
5.367924 0.45086772
5.363822 0.40460558
5.35972 0.3624699
5.355618 0.33052721
5.351516 0.31331727
5.347414 0.31326651
5.343312 0.33038303
5.33921 0.36225583
5.335108 0.40435861
5.331006 0.450636
5.326903 0.49431831
5.322801 0.5288687
5.318699 0.54892591
5.314597 0.55108364
5.310495 0.53436282
5.306393 0.50028901
5.302291 0.45257236
5.298189 0.39647655
5.294087 0.33802637
5.289985 0.28321983
5.285883 0.23737931
5.281781 0.20470933
5.277679 0.18805624
5.273577 0.18881274
5.269475 0.20689592
5.265373 0.24075181
5.261271 0.28738742
5.257169 0.3424774
5.253067 0.40061435
5.248964 0.45575412
5.244862 0.50185328
5.24076 0.53362414
5.236658 0.54727054
5.232556 0.54104222
5.228454 0.51547051
5.224352 0.47321938
5.22025 0.41858092
5.216148 0.35673119
5.212046 0.2929145
5.207944 0.23172644
5.203842 0.17662149
5.19974 0.12970116
5.195638 0.091764778
5.191536 0.062551765
5.187434 0.04108036
5.183332 0.025993195
5.17923 0.015845857
5.175128 0.0093068295
5.171026 0.0052664564
5.166923 0.0028712175
5.162821 0.0015081771
5.158719 0.00076335048
5.154617 0.00037252629
5.150515 0.00017592228
5.146413 8.207811e-05
5.142311 4.203414e-05
5.138209 3.292893e-05
5.134107 4.930227e-05
5.130005 0.00010087902
5.125903 0.00021646926
5.121801 0.00045459711
5.117699 0.00092230164
5.113597 0.0018036772
5.109495 0.0033987074
5.105393 0.0061703654
5.101291 0.010793056
5.097189 0.018189264
5.093087 0.029534028
5.088984 0.046202737
5.084882 0.069638644
5.08078 0.10112788
5.076678 0.1414913
5.072576 0.19073356
5.068474 0.24772123
5.064372 0.3099833
5.06027 0.37372526
5.056168 0.43411608
5.052066 0.48584604
5.047964 0.52387892
5.043862 0.54425533
5.03976 0.54477103
5.035658 0.52536952
5.031556 0.4881522
5.027454 0.43700369
5.023352 0.37692446
5.01925 0.3132296
5.015148 0.25079011
5.011046 0.19346257
5.006943 0.14378788
5.002841 0.10296416
4.998739 0.071037587
4.994637 0.047220253
4.990535 0.03024169
4.986433 0.01866041
4.982331 0.011093623
4.978229 0.0063542192
4.974127 0.0035066066
4.970025 0.0018644394
4.965923 0.00095509206
4.961821 0.00047138598
4.957719 0.00022415292
4.953617 0.00010269423
4.949515 4.532922e-05
4.945413 1.927476e-05
4.941311 7.90236e-06
4.937209 3.12012e-06
4.933107 1.19556e-06
4.929005 4.7385e-07
4.924902 2.6244e-07
4.9208 3.7179e-07
4.916698 9.0396e-07
4.912596 2.36925e-06
4.908494 6.07257e-06
4.904392 1.50174e-05
4.90029 3.575745e-05
4.896188 8.20125e-05
4.892086 0.00018121482
4.887984 0.00038573577
4.883882 0.00079092126
4.87978 0.0015622324
4.875678 0.0029724975
4.871576 0.0054482909
4.867474 0.0096197382
4.863372 0.016361749
4.85927 0.026807728
4.855168 0.042311058
4.851066 0.064329694
4.846963 0.094217768
4.842861 0.13292842
4.838759 0.18066191
4.834657 0.23652608
4.830555 0.29830134
4.826453 0.36240577
4.822351 0.42412974
4.818249 0.47815217
4.814147 0.51927503
4.810045 0.54324148
4.805943 0.54746119
4.801841 0.53147227
4.797739 0.49702667
4.793637 0.44777871
4.789535 0.3886556
4.785433 0.32506458
4.781331 0.26211872
4.777229 0.2040408
4.773127 0.1538419
4.769025 0.11329239
4.764922 0.083133571
4.76082 0.063432069
4.756718 0.053964852
4.752616 0.054533596
4.748514 0.065135487
4.744412 0.085954188
4.74031 0.11717345
4.736208 0.158655
4.732106 0.20955675
4.728004 0.26799359
4.723902 0.33085069
4.7198 0.39384101
4.715698 0.45185167
4.711596 0.49955293
4.707494 0.53216794
4.703392 0.54624351
4.69929 0.54024397
4.695188 0.51482301
4.691086 0.4727044
4.686983 0.41820058
4.682881 0.35648615
4.678779 0.2927949
4.674677 0.23171112
4.670575 0.17668207
4.666473 0.12980754
4.662371 0.091890129
4.658269 0.062675651
4.654167 0.041189768
4.650065 0.026081936
4.645963 0.015912918
4.641861 0.0093544624
4.637759 0.0052984085
4.633657 0.0028915493
4.629555 0.0015204461
4.625453 0.00077031243
4.621351 0.00037603278
4.617249 0.00017686269
4.613147 8.015355e-05
4.609045 3.501387e-05
4.604942 1.477683e-05
4.60084 6.13089e-06
4.596738 2.78478e-06
4.592636 2.12868e-06
4.588534 3.60126e-06
4.584432 8.43453e-06
4.58033 2.035368e-05
4.576228 4.777137e-05
4.572126 0.00010816173
4.568024 0.00023592627
4.563922 0.00049575645
4.55982 0.0010035195
4.555718 0.0019568183
4.551616 0.0036756909
4.547514 0.0066510679
4.543412 0.01159336
4.53931 0.019466677
4.535208 0.031487558
4.531106 0.049062662
4.527004 0.073642414
4.522901 0.10648044
4.518799 0.14831214
4.514697 0.19899808
4.510595 0.25720947
4.506493 0.32025216
4.502391 0.38411969
4.498289 0.44382866
4.494187 0.49402436
4.490085 0.52976848
4.485983 0.54735697
4.481881 0.54498966
4.477779 0.52313754
4.473677 0.48452404
4.469575 0.43373322
4.465473 0.37654702
4.461371 0.31916795
4.457269 0.26748654
4.453167 0.2265086
4.449065 0.19998707
4.444962 0.1902358
4.44086 0.19806329
4.436758 0.22276444
4.432656 0.26214185
4.428554 0.31257675
4.424452 0.36920569
4.42035 0.42626531
4.416248 0.47763295
4.412146 0.51752843
4.408044 0.5412729
4.403942 0.54595388
4.39984 0.53084243
4.395738 0.49745522
4.391636 0.44923814
4.387534 0.39094152
4.383432 0.3278301
4.37933 0.26490019
4.375228 0.20625726
4.371126 0.15474906
4.367024 0.11187612
4.362921 0.077935699
4.358819 0.05231476
4.354717 0.033837629
4.350615 0.021089321
4.346513 0.012665172
4.342411 0.0073290015
4.338309 0.004086599
4.334207 0.0021956459
4.330105 0.0011366933
4.326003 0.00056703078
4.321901 0.00027255123
4.317799 0.00012623364
4.313697 5.632983e-05
4.309595 2.422467e-05
4.305493 1.003833e-05
4.301391 4.0095e-06
4.297289 1.53819e-06
4.293187 5.6862e-07
4.289085 2.0412e-07
4.284982 7.29e-08
4.28088 2.187e-08
4.276778 7.29e-09
4.272676 0
4.268574 0
4.264472 0
4.26037 0
4.256268 0
4.252166 0
4.248064 0
4.243962 0
4.23986 0
4.235758 0
4.231656 0
4.227554 0
4.223452 0
4.21935 0
4.215248 0
4.211146 0
4.207044 0
4.202941 0
4.198839 0
4.194737 0
4.190635 0
4.186533 0
4.182431 0
4.178329 0
4.174227 0
4.170125 0
4.166023 0
4.161921 0
4.157819 0
4.153717 0
4.149615 0
4.145513 0
4.141411 0
4.137309 0
4.133207 0
4.129105 0
4.125003 0
4.1209 0
4.116798 0
4.112696 0
4.108594 0
4.104492 0
4.10039 0
4.096288 0
4.092186 0
4.088084 0
4.083982 0
4.07988 0
4.075778 0
4.071676 0
4.067574 0
4.063472 0
4.05937 0
4.055268 0
4.051166 0
4.047064 0
4.042961 0
4.038859 0
4.034757 0
4.030655 0
4.026553 0
4.022451 0
4.018349 0
4.014247 0
4.010145 0
4.006043 0
4.001941 0
3.997839 0
3.993737 0
3.989635 0
3.985533 0
3.981431 0
3.977329 0
3.973227 0
3.969125 0
3.965023 0
3.96092 0
3.956818 0
3.952716 7.29e-09
3.948614 1.458e-08
3.944512 3.645e-08
3.94041 1.0206e-07
3.936308 2.8431e-07
3.932206 7.7274e-07
3.928104 2.01933e-06
3.924002 5.07384e-06
3.9199 1.229094e-05
3.915798 2.866428e-05
3.911696 6.440715e-05
3.907594 0.00013942854
3.903492 0.00029077623
3.89939 0.00058426434
3.895288 0.0011311237
3.891186 0.0021100322
3.887084 0.0037930089
3.882981 0.0065711768
3.878879 0.010973025
3.874777 0.017665026
3.870675 0.027422662
3.866573 0.041062441
3.862471 0.059332056
3.858369 0.08276746
3.854267 0.11153938
3.850165 0.14532351
3.846063 0.18323242
3.841961 0.22383884
3.837859 0.26529912
3.833757 0.30555736
3.829655 0.34258463
3.825553 0.37459472
3.821451 0.40018579
3.817349 0.41838414
3.813247 0.4286027
3.809145 0.43055789
3.805043 0.42419962
3.80094 0.40969578
3.796838 0.38748014
3.792736 0.35833588
3.788634 0.32346331
3.784532 0.28447998
3.78043 0.24332415
3.776328 0.2020688
3.772226 0.16268609
3.768124 0.12681992
3.764022 0.09562032
3.75992 0.069672615
3.755818 0.049025265
3.751716 0.03329526
3.747614 0.021815201
3.743512 0.013784836
3.73941 0.0083983352
3.735308 0.0049322463
3.731206 0.0027918149
3.727104 0.0015228737
3.723002 0.00080045658
3.718899 0.00040538961
3.714797 0.00019781415
3.710695 9.299124e-05
3.706593 4.211433e-05
3.702491 1.837809e-05
3.698389 7.7274e-06
3.694287 3.12741e-06
3.690185 1.21743e-06
3.686083 4.5927e-07
3.681981 1.6767e-07
3.677879 5.832e-08
3.673777 2.187e-08
3.669675 7.29e-09
3.665573 0
3.661471 0
3.657369 0
3.653267 0
3.649165 0
3.645063 0
3.64096 0
3.636858 0
3.632756 0
3.628654 0
3.624552 0
3.62045 0
3.616348 0
3.612246 0
3.608144 0
3.604042 0
3.59994 0
3.595838 0
3.591736 0
3.587634 0
3.583532 0
3.57943 0
3.575328 0
3.571226 0
3.567124 0
3.563022 0
3.558919 0
3.554817 0
3.550715 0
3.546613 0
3.542511 0
3.538409 0
3.534307 0
3.530205 0
3.526103 0
3.522001 0
3.517899 0
3.513797 0
3.509695 0
3.505593 0
3.501491 0
3.497389 0
3.493287 0
3.489185 0
3.485083 0
3.48098 0
3.476878 0
3.472776 0
3.468674 0
3.464572 0
3.46047 0
3.456368 0
3.452266 0
3.448164 0
3.444062 0
3.43996 0
3.435858 0
3.431756 0
3.427654 0
3.423552 0
3.41945 0
3.415348 0
3.411246 0
3.407144 0
3.403042 0
3.398939 0
3.394837 0
3.390735 0
3.386633 0
3.382531 0
3.378429 0
3.374327 0
3.370225 0
3.366123 0
3.362021 0
3.357919 0
3.353817 0
3.349715 0
3.345613 0
3.341511 0
3.337409 0
3.333307 0
3.329205 0
3.325103 0
3.321001 0
3.316898 0
3.312796 0
3.308694 0
3.304592 0
3.30049 0
3.296388 0
3.292286 0
3.288184 0
3.284082 0
3.27998 0
3.275878 0
3.271776 0
3.267674 0
3.263572 0
3.25947 0
3.255368 0
3.251266 0
3.247164 0
3.243062 0
3.238959 0
3.234857 0
3.230755 0
3.226653 0
3.222551 0
3.218449 0
3.214347 0
3.210245 0
3.206143 0
3.202041 0
3.197939 0
3.193837 0
3.189735 0
3.185633 0
3.181531 0
3.177429 0
3.173327 0
3.169225 0
3.165123 0
3.161021 0
3.156918 0
3.152816 0
3.148714 0
3.144612 0
3.14051 0
3.136408 0
3.132306 0
3.128204 0
3.124102 0
3.12 0
