# Supplementary material for: Structural motifs of gold cluster anions with 17 to 69 atoms
Source: Nat Commun. 2026 Apr 10;17:5099. doi: 10.1038/s41467-026-71649-9 (PMC13246909; doi:10.1038/s41467-026-71649-9)
Supplement: Supplementary file 5 — Source Data [file 41467_2026_71649_MOESM5_ESM.zip › SupplementaryFigure3/19_th_PBE0.dat]

3.505 0
3.5055001 0
3.5060002 0
3.5065003 0
3.5070004 0
3.5075005 0
3.5080006 0
3.5085007 0
3.5090008 0
3.5095009 0
3.510001 0
3.5105011 0
3.5110012 0
3.5115013 0
3.5120014 0
3.5125015 0
3.5130016 0
3.5135017 0
3.5140018 0
3.5145019 0
3.515002 0
3.5155021 0
3.5160022 0
3.5165023 0
3.5170024 0
3.5175025 0
3.5180026 0
3.5185027 0
3.5190028 0
3.5195029 0
3.520003 0
3.5205031 0
3.5210032 0
3.5215033 0
3.5220034 0
3.5225035 0
3.5230036 0
3.5235037 0
3.5240038 0
3.5245039 0
3.525004 0
3.5255041 0
3.5260042 0
3.5265043 0
3.5270044 0
3.5275045 0
3.5280046 0
3.5285047 0
3.5290048 0
3.5295049 0
3.530005 0
3.5305051 0
3.5310052 0
3.5315053 0
3.5320054 0
3.5325055 0
3.5330056 0
3.5335057 0
3.5340058 0
3.5345059 0
3.535006 0
3.5355061 0
3.5360062 0
3.5365063 0
3.5370064 0
3.5375065 0
3.5380066 0
3.5385067 0
3.5390068 0
3.5395069 0
3.540007 0
3.5405071 0
3.5410072 0
3.5415073 0
3.5420074 0
3.5425075 0
3.5430076 0
3.5435077 0
3.5440078 0
3.5445079 0
3.545008 0
3.5455081 0
3.5460082 0
3.5465083 0
3.5470084 0
3.5475085 0
3.5480086 0
3.5485087 0
3.5490088 0
3.5495089 0
3.550009 0
3.5505091 0
3.5510092 0
3.5515093 0
3.5520094 0
3.5525095 0
3.5530096 0
3.5535097 0
3.5540098 0
3.5545099 0
3.55501 0
3.5555101 0
3.5560102 0
3.5565103 0
3.5570104 0
3.5575105 0
3.5580106 0
3.5585107 0
3.5590108 0
3.5595109 0
3.560011 0
3.5605111 0
3.5610112 0
3.5615113 0
3.5620114 0
3.5625115 0
3.5630116 0
3.5635117 0
3.5640118 0
3.5645119 0
3.565012 0
3.5655121 0
3.5660122 5.0040922e-11
3.5665123 6.8816491e-10
3.5670124 2.0113314e-09
3.5675125 3.9572926e-09
3.5680126 6.4638011e-09
3.5685127 9.468609e-09
3.5690128 1.2909469e-08
3.5695129 1.6724133e-08
3.570013 2.0850353e-08
3.5705131 2.5225882e-08
3.5710132 2.9788472e-08
3.5715133 3.4475876e-08
3.5720134 3.9225845e-08
3.5725135 4.3976133e-08
3.5730136 4.8664492e-08
3.5735137 5.3228672e-08
3.5740138 5.7606429e-08
3.5745139 6.2251141e-08
3.575014 6.8332118e-08
3.5755141 7.5785753e-08
3.5760142 8.4490316e-08
3.5765143 9.4324077e-08
3.5770144 1.0516531e-07
3.5775145 1.1689229e-07
3.5780146 1.2938328e-07
3.5785147 1.4251654e-07
3.5790148 1.5617036e-07
3.5795149 1.70223e-07
3.580015 1.8455274e-07
3.5805151 1.9903785e-07
3.5810152 2.1355659e-07
3.5815153 2.2798723e-07
3.5820154 2.4220806e-07
3.5825155 2.5617535e-07
3.5830156 2.7480543e-07
3.5835157 3.0065476e-07
3.5840158 3.3312357e-07
3.5845159 3.716121e-07
3.585016 4.1552057e-07
3.5855161 4.6424921e-07
3.5860162 5.1719828e-07
3.5865163 5.7376799e-07
3.5870164 6.3335857e-07
3.5875165 6.9537027e-07
3.5880166 7.5920331e-07
3.5885167 8.2425793e-07
3.5890168 8.8993438e-07
3.5895169 9.5563282e-07
3.590017 1.0207536e-06
3.5905171 1.0846968e-06
3.5910172 1.1512418e-06
3.5915173 1.2432143e-06
3.5920174 1.3620908e-06
3.5925175 1.5056227e-06
3.5930176 1.6715609e-06
3.5935177 1.8576565e-06
3.5940178 2.0616608e-06
3.5945179 2.2813246e-06
3.595018 2.5143991e-06
3.5955181 2.7586353e-06
3.5960182 3.0117845e-06
3.5965183 3.2715975e-06
3.5970184 3.5358257e-06
3.5975185 3.8022199e-06
3.5980186 4.0685313e-06
3.5985187 4.332511e-06
3.5990188 4.59191e-06
3.5995189 4.8902067e-06
3.600019 5.2862502e-06
3.6005191 5.772898e-06
3.6010192 6.3425489e-06
3.6015193 6.9876017e-06
3.6020194 7.700455e-06
3.6025195 8.4735077e-06
3.6030196 9.2991584e-06
3.6035197 1.0169806e-05
3.6040198 1.107785e-05
3.6045199 1.2015688e-05
3.60502 1.2975719e-05
3.6055201 1.3950342e-05
3.6060202 1.4931955e-05
3.6065203 1.5912959e-05
3.6070204 1.688575e-05
3.6075205 1.785812e-05
3.6080206 1.9065529e-05
3.6085207 2.0572422e-05
3.6090208 2.2355693e-05
3.6095209 2.4392242e-05
3.610021 2.6658963e-05
3.6105211 2.9132754e-05
3.6110212 3.1790509e-05
3.6115213 3.4609127e-05
3.6120214 3.7565503e-05
3.6125215 4.0636533e-05
3.6130216 4.3799114e-05
3.6135217 4.7030143e-05
3.6140218 5.0306516e-05
3.6145219 5.3605129e-05
3.615022 5.6902879e-05
3.6155221 6.0176662e-05
3.6160222 6.3631706e-05
3.6165223 6.7929137e-05
3.6170224 7.3055862e-05
3.6175225 7.8948601e-05
3.6180226 8.5544067e-05
3.6185227 9.2778975e-05
3.6190228 0.00010059005
3.6195229 0.00010891401
3.620023 0.00011768755
3.6205231 0.00012684741
3.6210232 0.00013633029
3.6215233 0.00014607292
3.6220234 0.000156012
3.6225235 0.00016608427
3.6230236 0.00017622643
3.6235237 0.0001863752
3.6240238 0.00019647336
3.6245239 0.0002078555
3.625024 0.00022146469
3.6255241 0.00023714617
3.6260242 0.0002547451
3.6265243 0.00027410669
3.6270244 0.00029507615
3.6275245 0.00031749866
3.6280246 0.00034121943
3.6285247 0.00036608366
3.6290248 0.00039193653
3.6295249 0.00041862325
3.630025 0.00044598901
3.6305251 0.00047387903
3.6310252 0.00050213849
3.6315253 0.00053061258
3.6320254 0.00055914651
3.6325255 0.0005881741
3.6330256 0.00062169511
3.6335257 0.00066021432
3.6340258 0.00070339611
3.6345259 0.00075090484
3.635026 0.00080240485
3.6355261 0.00085756053
3.6360262 0.00091603625
3.6365263 0.00097749632
3.6370264 0.0010416051
3.6375265 0.001108027
3.6380266 0.0011764265
3.6385267 0.0012464677
3.6390268 0.0013178151
3.6395269 0.0013901331
3.640027 0.001463086
3.6405271 0.0015363381
3.6410272 0.0016135445
3.6415273 0.0017013177
3.6420274 0.0017991589
3.6425275 0.001906428
3.6430276 0.0020224848
3.6435277 0.0021466894
3.6440278 0.0022784015
3.6445279 0.0024169811
3.645028 0.0025617881
3.6455281 0.0027121824
3.6460282 0.0028675239
3.6465283 0.0030271725
3.6470284 0.003190488
3.6475285 0.0033568305
3.6480286 0.0035255598
3.6485287 0.0036960357
3.6490288 0.0038681396
3.6495289 0.0040545157
3.650029 0.0042600215
3.6505291 0.0044836025
3.6510292 0.0047242047
3.6515293 0.0049807735
3.6520294 0.0052522548
3.6525295 0.0055375942
3.6530296 0.0058357375
3.6535297 0.0061456302
3.6540298 0.0064662182
3.6545299 0.0067964472
3.65503 0.0071352629
3.6555301 0.0074816108
3.6560302 0.0078344367
3.6565303 0.0081926864
3.6570304 0.0085553055
3.6575305 0.00892686
3.6580306 0.0093278704
3.6585307 0.0097590614
3.6590308 0.010218979
3.6595309 0.010706169
3.660031 0.011219177
3.6605311 0.011756552
3.6610312 0.012316838
3.6615313 0.012898581
3.6620314 0.013500329
3.6625315 0.014120629
3.6630316 0.014758024
3.6635317 0.015411063
3.6640318 0.016078291
3.6645319 0.016758256
3.665032 0.017449503
3.6655321 0.018150577
3.6660322 0.018878274
3.6665323 0.019649143
3.6670324 0.020461606
3.6675325 0.021314089
3.6680326 0.022205015
3.6685327 0.023132809
3.6690328 0.024095893
3.6695329 0.025092692
3.670033 0.026121629
3.6705331 0.027181129
3.6710332 0.028269614
3.6715333 0.029385509
3.6720334 0.030527239
3.6725335 0.031693227
3.6730336 0.032881895
3.6735337 0.034091669
3.6740338 0.035323471
3.6745339 0.036600201
3.675034 0.037926903
3.6755341 0.039302514
3.6760342 0.040725972
3.6765343 0.042196213
3.6770344 0.043712175
3.6775345 0.045272794
3.6780346 0.046877008
3.6785347 0.048523755
3.6790348 0.050211971
3.6795349 0.051940594
3.680035 0.05370856
3.6805351 0.055514807
3.6810352 0.057358272
3.6815353 0.059237893
3.6820354 0.061152606
3.6825355 0.06310521
3.6830356 0.065103977
3.6835357 0.06714951
3.6840358 0.069242107
3.6845359 0.071382064
3.685036 0.073569679
3.6855361 0.075805248
3.6860362 0.078089068
3.6865363 0.080421435
3.6870364 0.082802648
3.6875365 0.085233004
3.6880366 0.0877128
3.6885367 0.090242327
3.6890368 0.092821884
3.6895369 0.095451776
3.690037 0.098132297
3.6905371 0.10086339
3.6910372 0.10362929
3.6915373 0.10642311
3.6920374 0.10924722
3.6925375 0.11210404
3.6930376 0.11499597
3.6935377 0.11792538
3.6940378 0.12089469
3.6945379 0.1239063
3.695038 0.12696259
3.6955381 0.13006597
3.6960382 0.13321883
3.6965383 0.13642357
3.6970384 0.13968258
3.6975385 0.14299828
3.6980386 0.14637305
3.6985387 0.14980929
3.6990388 0.15330138
3.6995389 0.15681135
3.700039 0.1603346
3.7005391 0.16387187
3.7010392 0.16742389
3.7015393 0.17099139
3.7020394 0.17457511
3.7025395 0.17817579
3.7030396 0.18179414
3.7035397 0.18543092
3.7040398 0.18908684
3.7045399 0.19276265
3.70504 0.19645908
3.7055401 0.20017687
3.7060402 0.20391674
3.7065403 0.20767943
3.7070404 0.21146567
3.7075405 0.21527438
3.7080406 0.21910192
3.7085407 0.22294578
3.7090408 0.22680348
3.7095409 0.23067248
3.710041 0.2345503
3.7105411 0.23843442
3.7110412 0.24232234
3.7115413 0.24621156
3.7120414 0.25009957
3.7125415 0.25398388
3.7130416 0.25786195
3.7135417 0.26173131
3.7140418 0.26558945
3.7145419 0.26943385
3.715042 0.27326201
3.7155421 0.27707134
3.7160422 0.28085905
3.7165423 0.28462534
3.7170424 0.28837103
3.7175425 0.29209698
3.7180426 0.295804
3.7185427 0.29949294
3.7190428 0.30316464
3.7195429 0.30681993
3.720043 0.31045965
3.7205431 0.31408463
3.7210432 0.31769572
3.7215433 0.32129374
3.7220434 0.32487954
3.7225435 0.32845395
3.7230436 0.3320178
3.7235437 0.33557194
3.7240438 0.33909855
3.7245439 0.34254762
3.725044 0.34591987
3.7255441 0.34921917
3.7260442 0.35244941
3.7265443 0.35561449
3.7270444 0.35871829
3.7275445 0.36176469
3.7280446 0.36475758
3.7285447 0.36770085
3.7290448 0.37059837
3.7295449 0.37345404
3.730045 0.37627174
3.7305451 0.37905537
3.7310452 0.3818088
3.7315453 0.38453592
3.7320454 0.38724029
3.7325455 0.38988526
3.7330456 0.39244555
3.7335457 0.39492359
3.7340458 0.39732185
3.7345459 0.39964277
3.735046 0.40188883
3.7355461 0.40406246
3.7360462 0.40616613
3.7365463 0.40820228
3.7370464 0.41017339
3.7375465 0.41208189
3.7380466 0.41393024
3.7385467 0.41572091
3.7390468 0.41745633
3.7395469 0.41913897
3.740047 0.4207713
3.7405471 0.42235149
3.7410472 0.42385422
3.7415473 0.42527574
3.7420474 0.42661707
3.7425475 0.42787923
3.7430476 0.42906324
3.7435477 0.43017011
3.7440478 0.43120086
3.7445479 0.43215653
3.745048 0.43303812
3.7455481 0.43384665
3.7460482 0.43458314
3.7465483 0.43524861
3.7470484 0.4358441
3.7475485 0.43637059
3.7480486 0.43682912
3.7485487 0.43722072
3.7490488 0.43754344
3.7495489 0.43779274
3.750049 0.43796828
3.7505491 0.43806976
3.7510492 0.4380969
3.7515493 0.4380494
3.7520494 0.43792698
3.7525495 0.43772933
3.7530496 0.4374562
3.7535497 0.43710726
3.7540498 0.43668224
3.7545499 0.43618085
3.75505 0.43560279
3.7555501 0.43494778
3.7560502 0.43421554
3.7565503 0.43340575
3.7570504 0.4325188
3.7575505 0.43156757
3.7580506 0.43055595
3.7585507 0.42948233
3.7590508 0.42834508
3.7595509 0.42714254
3.760051 0.42587311
3.7605511 0.42453514
3.7610512 0.42312699
3.7615513 0.42164706
3.7620514 0.42009369
3.7625515 0.41846526
3.7630516 0.41676013
3.7635517 0.41497667
3.7640518 0.41311325
3.7645519 0.41116825
3.765052 0.40914002
3.7655521 0.40703729
3.7660522 0.40489414
3.7665523 0.40271064
3.7670524 0.40048367
3.7675525 0.39821011
3.7680526 0.39588683
3.7685527 0.39351071
3.7690528 0.39107864
3.7695529 0.38858748
3.770053 0.38603412
3.7705531 0.38341543
3.7710532 0.38072829
3.7715533 0.37796957
3.7720534 0.37513617
3.7725535 0.37222494
3.7730536 0.36923277
3.7735537 0.36615658
3.7740538 0.3630365
3.7745539 0.35990713
3.775054 0.35676409
3.7755541 0.35360298
3.7760542 0.35041945
3.7765543 0.34720912
3.7770544 0.3439676
3.7775545 0.34069053
3.7780546 0.33737351
3.7785547 0.33401219
3.7790548 0.33060217
3.7795549 0.32713909
3.780055 0.32361858
3.7805551 0.32003622
3.7810552 0.31638769
3.7815553 0.31266857
3.7820554 0.30888126
3.7825555 0.30508063
3.7830556 0.30127965
3.7835557 0.29747832
3.7840558 0.29367665
3.7845559 0.28987463
3.785056 0.28607228
3.7855561 0.28226957
3.7860562 0.27846654
3.7865563 0.27466316
3.7870564 0.27085945
3.7875565 0.2670554
3.7880566 0.26325102
3.7885567 0.2594463
3.7890568 0.25564125
3.7895569 0.25183586
3.790057 0.24803014
3.7905571 0.2442239
3.7910572 0.24041679
3.7915573 0.23660893
3.7920574 0.23280044
3.7925575 0.22899143
3.7930576 0.22518203
3.7935577 0.22137238
3.7940578 0.21756258
3.7945579 0.21375275
3.795058 0.20994303
3.7955581 0.20613353
3.7960582 0.20232437
3.7965583 0.19851568
3.7970584 0.19470758
3.7975585 0.19090018
3.7980586 0.18709363
3.7985587 0.18328923
3.7990588 0.17952929
3.7995589 0.17583215
3.800059 0.17219423
3.8005591 0.16861196
3.8010592 0.16508178
3.8015593 0.1616001
3.8020594 0.15816335
3.8025595 0.15476796
3.8030596 0.15141037
3.8035597 0.148087
3.8040598 0.14479427
3.8045599 0.14152863
3.80506 0.13828648
3.8055601 0.13506426
3.8060602 0.13185841
3.8065603 0.12866535
3.8070604 0.12549021
3.8075605 0.12236932
3.8080606 0.11930591
3.8085607 0.11629857
3.8090608 0.11334593
3.8095609 0.11044659
3.810061 0.10759914
3.8105611 0.10480221
3.8110612 0.10205439
3.8115613 0.09935429
3.8120614 0.096700526
3.8125615 0.094091685
3.8130616 0.091526387
3.8135617 0.089003234
3.8140618 0.08652084
3.8145619 0.0840778
3.815062 0.081672725
3.8155621 0.07930775
3.8160622 0.076986705
3.8165623 0.074710008
3.8170624 0.072478072
3.8175625 0.07029131
3.8180626 0.068150136
3.8185627 0.066054965
3.8190628 0.064006207
3.8195629 0.062004278
3.820063 0.060049591
3.8205631 0.058142558
3.8210632 0.056283593
3.8215633 0.054473111
3.8220634 0.052711523
3.8225635 0.050999244
3.8230636 0.049336687
3.8235637 0.047722796
3.8240638 0.046140958
3.8245639 0.044587484
3.825064 0.043063764
3.8255641 0.041571185
3.8260642 0.040111135
3.8265643 0.038685002
3.8270644 0.037294176
3.8275645 0.035940043
3.8280646 0.034623991
3.8285647 0.03334741
3.8290648 0.032111686
3.8295649 0.030918208
3.830065 0.029768364
3.8305651 0.028663542
3.8310652 0.027605131
3.8315653 0.026594517
3.8320654 0.025623284
3.8325655 0.024667836
3.8330656 0.023728495
3.8335657 0.022806844
3.8340658 0.021904461
3.8345659 0.021022926
3.835066 0.020163818
3.8355661 0.019328717
3.8360662 0.018519205
3.8365663 0.017736858
3.8370664 0.016983258
3.8375665 0.016259984
3.8380666 0.015568617
3.8385667 0.014910734
3.8390668 0.014287918
3.8395669 0.013701746
3.840067 0.013153536
3.8405671 0.012624009
3.8410672 0.012101384
3.8415673 0.011586951
3.8420674 0.011082003
3.8425675 0.010587832
3.8430676 0.010105729
3.8435677 0.0096369871
3.8440678 0.0091828974
3.8445679 0.0087447529
3.845068 0.008323844
3.8455681 0.0079214638
3.8460682 0.0075389038
3.8465683 0.0071774563
3.8470684 0.0068384129
3.8475685 0.0065230657
3.8480686 0.0062327066
3.8485687 0.0059653099
3.8490688 0.0057029726
3.8495689 0.0054435418
3.850069 0.0051878781
3.8505691 0.0049368418
3.8510692 0.0046912932
3.8515693 0.0044520927
3.8520694 0.0042201006
3.8525695 0.0039961774
3.8530696 0.0037811834
3.8535697 0.0035759789
3.8540698 0.0033814244
3.8545699 0.0031983801
3.85507 0.0030277064
3.8555701 0.0028702636
3.8560702 0.0027269123
3.8565703 0.0025985127
3.8570704 0.0024795584
3.8575705 0.0023612998
3.8580706 0.002244142
3.8585707 0.0021285737
3.8590708 0.0020150836
3.8595709 0.0019041607
3.860071 0.0017962935
3.8605711 0.0016919709
3.8610712 0.0015916817
3.8615713 0.0014959147
3.8620714 0.0014051586
3.8625715 0.0013199022
3.8630716 0.0012406343
3.8635717 0.0011678437
3.8640718 0.0011020191
3.8645719 0.0010436492
3.865072 0.0009928809
3.8655721 0.00094416764
3.8660722 0.00089559724
3.8665723 0.00084741112
3.8670724 0.00079985103
3.8675725 0.00075315852
3.8680726 0.0007075752
3.8685727 0.00066334266
3.8690728 0.00062070248
3.8695729 0.00057989629
3.870073 0.00054116565
3.8705731 0.00050475219
3.8710732 0.00047089749
3.8715733 0.00043984314
3.8720734 0.00041183076
3.8725735 0.00038710192
3.8730736 0.00036589823
3.8735737 0.00034755279
3.8740738 0.00032933805
3.8745739 0.00031114404
3.875074 0.00029307617
3.8755741 0.00027523985
3.8760742 0.00025774047
3.8765743 0.00024068345
3.8770744 0.00022417419
3.8775745 0.00020831808
3.8780746 0.00019322055
3.8785747 0.000178987
3.8790748 0.00016572282
3.8795749 0.00015353343
3.880075 0.00014252423
3.8805751 0.00013280062
3.8810752 0.00012446802
3.8815753 0.00011762914
3.8820754 0.00011144637
3.8825755 0.00010522167
3.8830756 9.8996072e-05
3.8835757 9.2810569e-05
3.8840758 8.6706178e-05
3.8845759 8.0723914e-05
3.885076 7.4904784e-05
3.8855761 6.9289803e-05
3.8860762 6.3919979e-05
3.8865763 5.8836327e-05
3.8870764 5.4079855e-05
3.8875765 4.9691578e-05
3.8880766 4.5712504e-05
3.8885767 4.2183647e-05
3.8890768 3.9146018e-05
3.8895769 3.6640627e-05
3.890077 3.464577e-05
3.8905771 3.271783e-05
3.8910772 3.077406e-05
3.8915773 2.882873e-05
3.8920774 2.6896112e-05
3.8925775 2.4990474e-05
3.8930776 2.3126088e-05
3.8935777 2.1317226e-05
3.8940778 1.9578156e-05
3.8945779 1.7923148e-05
3.895078 1.6366475e-05
3.8955781 1.4922406e-05
3.8960782 1.3605212e-05
3.8965783 1.2429163e-05
3.8970784 1.140853e-05
3.8975785 1.0557582e-05
3.8980786 9.890592e-06
3.8985787 9.347002e-06
3.8990788 8.796949e-06
3.8995789 8.2418785e-06
3.900079 7.6862751e-06
3.9005791 7.1346221e-06
3.9010792 6.5914027e-06
3.9015793 6.0611008e-06
3.9020794 5.5481995e-06
3.9025795 5.0571827e-06
3.9030796 4.5925336e-06
3.9035797 4.1587359e-06
3.9040798 3.7602729e-06
3.9045799 3.4016283e-06
3.90508 3.0872853e-06
3.9055801 2.8217278e-06
3.9060802 2.609439e-06
3.9065803 2.4533373e-06
3.9070804 2.3131553e-06
3.9075805 2.1704584e-06
3.9080806 2.0264837e-06
3.9085807 1.882468e-06
3.9090808 1.7396482e-06
3.9095809 1.5992613e-06
3.910081 1.4625441e-06
3.9105811 1.3307336e-06
3.9110812 1.2050667e-06
3.9115813 1.0867801e-06
3.9120814 9.7711091e-07
3.9125815 8.7729604e-07
3.9130816 7.8857223e-07
3.9135817 7.1217653e-07
3.9140818 6.4934578e-07
3.9145819 6.013169e-07
3.915082 5.6605646e-07
3.9155821 5.3116052e-07
3.9160822 4.9558678e-07
3.9165823 4.5967636e-07
3.9170824 4.2377032e-07
3.9175825 3.8820973e-07
3.9180826 3.5333571e-07
3.9185827 3.1948931e-07
3.9190828 2.8701162e-07
3.9195829 2.5624373e-07
3.920083 2.2752671e-07
3.9205831 2.0120167e-07
3.9210832 1.7760966e-07
3.9215833 1.5709178e-07
3.9220834 1.3998911e-07
3.9225835 1.2664273e-07
3.9230836 1.1739373e-07
3.9235837 1.1023042e-07
3.9240838 1.0287991e-07
3.9245839 9.5414025e-08
3.925084 8.7904723e-08
3.9255841 8.0424007e-08
3.9260842 7.3043862e-08
3.9265843 6.5836274e-08
3.9270844 5.8873234e-08
3.9275845 5.2226727e-08
3.9280846 4.5968742e-08
3.9285847 4.0171267e-08
3.9290848 3.490629e-08
3.9295849 3.0245796e-08
3.930085 2.6261775e-08
3.9305851 2.3026215e-08
3.9310852 2.0611101e-08
3.9315853 1.9014717e-08
3.9320854 1.7536389e-08
3.9325855 1.6001268e-08
3.9330856 1.442982e-08
3.9335857 1.2842509e-08
3.9340858 1.1259802e-08
3.9345859 9.7021654e-09
3.935086 8.1900638e-09
3.9355861 6.7439627e-09
3.9360862 5.3843281e-09
3.9365863 4.1316256e-09
3.9370864 3.006321e-09
3.9375865 2.0288799e-09
3.9380866 1.219768e-09
3.9385867 5.9945093e-10
3.9390868 1.8839442e-10
3.9395869 7.064116e-12
3.940087 0
3.9405871 0
3.9410872 0
3.9415873 0
3.9420874 0
3.9425875 0
3.9430876 0
3.9435877 0
3.9440878 0
3.9445879 0
3.945088 0
3.9455881 0
3.9460882 0
3.9465883 0
3.9470884 0
3.9475885 0
3.9480886 0
3.9485887 0
3.9490888 0
3.9495889 0
3.950089 0
3.9505891 0
3.9510892 0
3.9515893 0
3.9520894 0
3.9525895 0
3.9530896 0
3.9535897 0
3.9540898 0
3.9545899 0
3.95509 0
3.9555901 0
3.9560902 0
3.9565903 0
3.9570904 0
3.9575905 0
3.9580906 0
3.9585907 0
3.9590908 0
3.9595909 0
3.960091 0
3.9605911 0
3.9610912 0
3.9615913 0
3.9620914 0
3.9625915 0
3.9630916 0
3.9635917 0
3.9640918 0
3.9645919 0
3.965092 0
3.9655921 0
3.9660922 0
3.9665923 0
3.9670924 0
3.9675925 0
3.9680926 0
3.9685927 0
3.9690928 0
3.9695929 0
3.970093 0
3.9705931 0
3.9710932 0
3.9715933 0
3.9720934 0
3.9725935 0
3.9730936 0
3.9735937 0
3.9740938 0
3.9745939 0
3.975094 0
3.9755941 0
3.9760942 0
3.9765943 0
3.9770944 0
3.9775945 0
3.9780946 0
3.9785947 0
3.9790948 0
3.9795949 0
3.980095 0
3.9805951 0
3.9810952 0
3.9815953 0
3.9820954 0
3.9825955 0
3.9830956 0
3.9835957 0
3.9840958 0
3.9845959 0
3.985096 0
3.9855961 0
3.9860962 0
3.9865963 0
3.9870964 0
3.9875965 0
3.9880966 0
3.9885967 0
3.9890968 0
3.9895969 0
3.990097 0
3.9905971 0
3.9910972 0
3.9915973 0
3.9920974 0
3.9925975 0
3.9930976 0
3.9935977 0
3.9940978 0
3.9945979 0
3.995098 0
3.9955981 0
3.9960982 0
3.9965983 0
3.9970984 0
3.9975985 0
3.9980986 0
3.9985987 0
3.9990988 0
3.9995989 0
4.000099 0
4.0005991 0
4.0010992 0
4.0015993 0
4.0020994 0
4.0025995 0
4.0030996 0
4.0035997 0
4.0040998 0
4.0045999 0
4.0051 0
4.0056001 0
4.0061002 0
4.0066003 0
4.0071004 0
4.0076005 0
4.0081006 0
4.0086007 0
4.0091008 0
4.0096009 0
4.010101 0
4.0106011 0
4.0111012 0
4.0116013 0
4.0121014 0
4.0126015 0
4.0131016 0
4.0136017 0
4.0141018 0
4.0146019 0
4.015102 0
4.0156021 0
4.0161022 0
4.0166023 0
4.0171024 0
4.0176025 0
4.0181026 0
4.0186027 0
4.0191028 0
4.0196029 0
4.020103 0
4.0206031 0
4.0211032 0
4.0216033 0
4.0221034 0
4.0226035 0
4.0231036 0
4.0236037 0
4.0241038 0
4.0246039 0
4.025104 0
4.0256041 0
4.0261042 0
4.0266043 0
4.0271044 0
4.0276045 0
4.0281046 0
4.0286047 0
4.0291048 0
4.0296049 0
4.030105 0
4.0306051 0
4.0311052 0
4.0316053 0
4.0321054 0
4.0326055 0
4.0331056 0
4.0336057 0
4.0341058 0
4.0346059 0
4.035106 0
4.0356061 0
4.0361062 0
4.0366063 0
4.0371064 0
4.0376065 0
4.0381066 0
4.0386067 0
4.0391068 0
4.0396069 0
4.040107 0
4.0406071 0
4.0411072 0
4.0416073 0
4.0421074 0
4.0426075 0
4.0431076 0
4.0436077 0
4.0441078 0
4.0446079 0
4.045108 0
4.0456081 0
4.0461082 0
4.0466083 0
4.0471084 0
4.0476085 0
4.0481086 0
4.0486087 0
4.0491088 0
4.0496089 0
4.050109 0
4.0506091 0
4.0511092 0
4.0516093 0
4.0521094 0
4.0526095 0
4.0531096 0
4.0536097 0
4.0541098 0
4.0546099 0
4.05511 0
4.0556101 0
4.0561102 0
4.0566103 0
4.0571104 0
4.0576105 0
4.0581106 0
4.0586107 0
4.0591108 0
4.0596109 0
4.060111 0
4.0606111 0
4.0611112 0
4.0616113 0
4.0621114 0
4.0626115 0
4.0631116 0
4.0636117 0
4.0641118 0
4.0646119 0
4.065112 0
4.0656121 0
4.0661122 0
4.0666123 0
4.0671124 0
4.0676125 0
4.0681126 0
4.0686127 0
4.0691128 0
4.0696129 0
4.070113 0
4.0706131 0
4.0711132 0
4.0716133 0
4.0721134 0
4.0726135 0
4.0731136 0
4.0736137 0
4.0741138 0
4.0746139 0
4.075114 0
4.0756141 0
4.0761142 0
4.0766143 0
4.0771144 0
4.0776145 0
4.0781146 0
4.0786147 0
4.0791148 0
4.0796149 0
4.080115 0
4.0806151 0
4.0811152 0
4.0816153 0
4.0821154 0
4.0826155 0
4.0831156 0
4.0836157 0
4.0841158 0
4.0846159 0
4.085116 0
4.0856161 0
4.0861162 0
4.0866163 0
4.0871164 0
4.0876165 0
4.0881166 0
4.0886167 0
4.0891168 0
4.0896169 0
4.090117 0
4.0906171 0
4.0911172 0
4.0916173 0
4.0921174 0
4.0926175 0
4.0931176 0
4.0936177 0
4.0941178 0
4.0946179 0
4.095118 0
4.0956181 0
4.0961182 0
4.0966183 0
4.0971184 0
4.0976185 0
4.0981186 0
4.0986187 0
4.0991188 0
4.0996189 0
4.100119 0
4.1006191 0
4.1011192 0
4.1016193 0
4.1021194 0
4.1026195 0
4.1031196 0
4.1036197 0
4.1041198 0
4.1046199 0
4.10512 0
4.1056201 0
4.1061202 0
4.1066203 0
4.1071204 0
4.1076205 0
4.1081206 0
4.1086207 0
4.1091208 0
4.1096209 0
4.110121 0
4.1106211 0
4.1111212 0
4.1116213 0
4.1121214 0
4.1126215 0
4.1131216 0
4.1136217 0
4.1141218 0
4.1146219 0
4.115122 0
4.1156221 0
4.1161222 0
4.1166223 0
4.1171224 0
4.1176225 0
4.1181226 0
4.1186227 0
4.1191228 0
4.1196229 0
4.120123 0
4.1206231 0
4.1211232 0
4.1216233 0
4.1221234 0
4.1226235 0
4.1231236 0
4.1236237 0
4.1241238 0
4.1246239 0
4.125124 0
4.1256241 0
4.1261242 0
4.1266243 0
4.1271244 0
4.1276245 0
4.1281246 0
4.1286247 0
4.1291248 0
4.1296249 0
4.130125 0
4.1306251 0
4.1311252 0
4.1316253 0
4.1321254 0
4.1326255 0
4.1331256 0
4.1336257 0
4.1341258 0
4.1346259 0
4.135126 0
4.1356261 0
4.1361262 0
4.1366263 0
4.1371264 0
4.1376265 0
4.1381266 0
4.1386267 0
4.1391268 0
4.1396269 0
4.140127 0
4.1406271 0
4.1411272 0
4.1416273 0
4.1421274 0
4.1426275 0
4.1431276 0
4.1436277 0
4.1441278 0
4.1446279 0
4.145128 0
4.1456281 0
4.1461282 0
4.1466283 0
4.1471284 0
4.1476285 0
4.1481286 0
4.1486287 0
4.1491288 0
4.1496289 0
4.150129 0
4.1506291 0
4.1511292 0
4.1516293 0
4.1521294 0
4.1526295 0
4.1531296 0
4.1536297 0
4.1541298 0
4.1546299 0
4.15513 0
4.1556301 0
4.1561302 0
4.1566303 0
4.1571304 0
4.1576305 0
4.1581306 0
4.1586307 0
4.1591308 0
4.1596309 0
4.160131 0
4.1606311 0
4.1611312 0
4.1616313 0
4.1621314 0
4.1626315 0
4.1631316 0
4.1636317 0
4.1641318 0
4.1646319 0
4.165132 0
4.1656321 0
4.1661322 0
4.1666323 0
4.1671324 0
4.1676325 0
4.1681326 0
4.1686327 0
4.1691328 0
4.1696329 0
4.170133 0
4.1706331 0
4.1711332 0
4.1716333 0
4.1721334 0
4.1726335 0
4.1731336 0
4.1736337 0
4.1741338 0
4.1746339 0
4.175134 0
4.1756341 0
4.1761342 0
4.1766343 0
4.1771344 0
4.1776345 0
4.1781346 0
4.1786347 0
4.1791348 0
4.1796349 0
4.180135 0
4.1806351 0
4.1811352 0
4.1816353 0
4.1821354 0
4.1826355 0
4.1831356 0
4.1836357 0
4.1841358 0
4.1846359 0
4.185136 0
4.1856361 0
4.1861362 0
4.1866363 0
4.1871364 0
4.1876365 0
4.1881366 0
4.1886367 0
4.1891368 0
4.1896369 0
4.190137 0
4.1906371 0
4.1911372 0
4.1916373 0
4.1921374 0
4.1926375 0
4.1931376 0
4.1936377 0
4.1941378 0
4.1946379 0
4.195138 0
4.1956381 0
4.1961382 0
4.1966383 0
4.1971384 0
4.1976385 0
4.1981386 0
4.1986387 0
4.1991388 0
4.1996389 0
4.200139 0
4.2006391 0
4.2011392 0
4.2016393 0
4.2021394 0
4.2026395 0
4.2031396 0
4.2036397 0
4.2041398 0
4.2046399 0
4.20514 0
4.2056401 0
4.2061402 0
4.2066403 0
4.2071404 0
4.2076405 0
4.2081406 0
4.2086407 0
4.2091408 0
4.2096409 0
4.210141 0
4.2106411 0
4.2111412 0
4.2116413 0
4.2121414 0
4.2126415 0
4.2131416 0
4.2136417 0
4.2141418 0
4.2146419 0
4.215142 0
4.2156421 0
4.2161422 0
4.2166423 0
4.2171424 0
4.2176425 0
4.2181426 0
4.2186427 0
4.2191428 0
4.2196429 0
4.220143 0
4.2206431 0
4.2211432 0
4.2216433 0
4.2221434 0
4.2226435 0
4.2231436 0
4.2236437 0
4.2241438 0
4.2246439 0
4.225144 0
4.2256441 0
4.2261442 0
4.2266443 0
4.2271444 0
4.2276445 0
4.2281446 0
4.2286447 0
4.2291448 0
4.2296449 0
4.230145 0
4.2306451 0
4.2311452 0
4.2316453 0
4.2321454 0
4.2326455 0
4.2331456 0
4.2336457 0
4.2341458 0
4.2346459 0
4.235146 0
4.2356461 0
4.2361462 0
4.2366463 0
4.2371464 0
4.2376465 0
4.2381466 0
4.2386467 0
4.2391468 5.9901837e-11
4.2396469 3.52034e-10
4.240147 8.6802837e-10
4.2406471 1.5865592e-09
4.2411472 2.4863008e-09
4.2416473 3.5459276e-09
4.2421474 4.7441137e-09
4.2426475 6.0595335e-09
4.2431476 7.4708612e-09
4.2436477 8.9567714e-09
4.2441478 1.0495938e-08
4.2446479 1.2067036e-08
4.245148 1.3648738e-08
4.2456481 1.521972e-08
4.2461482 1.6758655e-08
4.2466483 1.824422e-08
4.2471484 1.9656555e-08
4.2476485 2.1285796e-08
4.2481486 2.3335984e-08
4.2486487 2.5771028e-08
4.2491488 2.8554837e-08
4.2496489 3.1651316e-08
4.250149 3.5024376e-08
4.2506491 3.8637922e-08
4.2511492 4.2455865e-08
4.2516493 4.6442111e-08
4.2521494 5.0560568e-08
4.2526495 5.4775144e-08
4.2531496 5.9049748e-08
4.2536497 6.3348287e-08
4.2541498 6.7634669e-08
4.2546499 7.1872801e-08
4.25515 7.6026593e-08
4.2556501 8.0350071e-08
4.2561502 8.6798397e-08
4.2566503 9.5575397e-08
4.2571504 1.0647751e-07
4.2576505 1.1930115e-07
4.2581506 1.3384274e-07
4.2586507 1.4989873e-07
4.2591508 1.6726554e-07
4.2596509 1.8573958e-07
4.260151 2.051173e-07
4.2606511 2.2519514e-07
4.2611512 2.4576949e-07
4.2616513 2.666368e-07
4.2621514 2.875935e-07
4.2626515 3.0843601e-07
4.2631516 3.2896076e-07
4.2636517 3.4896419e-07
4.2641518 3.7259662e-07
4.2646519 4.0694943e-07
4.265152 4.512855e-07
4.2656521 5.0471957e-07
4.2661522 5.663664e-07
4.2666523 6.3534075e-07
4.2671524 7.1075737e-07
4.2676525 7.9173099e-07
4.2681526 8.7737637e-07
4.2686527 9.668083e-07
4.2691528 1.0591416e-06
4.2696529 1.1534907e-06
4.270153 1.2489707e-06
4.2706531 1.3446963e-06
4.2711532 1.4397822e-06
4.2716533 1.533343e-06
4.2721534 1.6257897e-06
4.2726535 1.7480645e-06
4.2731536 1.9111349e-06
4.2736537 2.1116541e-06
4.2741538 2.3462753e-06
4.2746539 2.6116517e-06
4.275154 2.9044365e-06
4.2756541 3.2212829e-06
4.2761542 3.5588442e-06
4.2766543 3.9137734e-06
4.2771544 4.2827239e-06
4.2776545 4.6623488e-06
4.2781546 5.0493013e-06
4.2786547 5.4402347e-06
4.2791548 5.8318022e-06
4.2796549 6.2206568e-06
4.280155 6.603452e-06
4.2806551 7.0092384e-06
4.2811552 7.5549932e-06
4.2816553 8.2414731e-06
4.2821554 9.0570802e-06
4.2826555 9.9902174e-06
4.2831556 1.1029287e-05
4.2836557 1.2162691e-05
4.2841558 1.3378832e-05
4.2846559 1.4666112e-05
4.285156 1.6012934e-05
4.2856561 1.74077e-05
4.2861562 1.8838813e-05
4.2866563 2.0294674e-05
4.2871564 2.1763686e-05
4.2876565 2.3234253e-05
4.2881566 2.4694775e-05
4.2886567 2.6133664e-05
4.2891568 2.7810087e-05
4.2896569 2.9960987e-05
4.290157 3.2550309e-05
4.2906571 3.5541991e-05
4.2911572 3.8899977e-05
4.2916573 4.2588207e-05
4.2921574 4.6570624e-05
4.2926575 5.0811169e-05
4.2931576 5.5273784e-05
4.2936577 5.9922411e-05
4.2941578 6.4720991e-05
4.2946579 6.9633465e-05
4.295158 7.4623776e-05
4.2956581 7.9655866e-05
4.2961582 8.4693676e-05
4.2966583 8.9701148e-05
4.2971584 9.476259e-05
4.2976585 0.00010097336
4.2981586 0.00010852417
4.2986587 0.0001173141
4.2991588 0.00012724221
4.2996589 0.0001382076
4.300159 0.0001501093
4.3006591 0.00016284641
4.3011592 0.00017631799
4.3016593 0.00019042311
4.3021594 0.00020506084
4.3026595 0.00022013026
4.3031596 0.00023553042
4.3036597 0.00025116041
4.3041598 0.00026691929
4.3046599 0.00028270613
4.30516 0.00029842001
4.3056601 0.00031518379
4.3061602 0.00033551746
4.3066603 0.0003592672
4.3071604 0.00038618073
4.3076605 0.00041600577
4.3081606 0.00044849003
4.3086607 0.00048338124
4.3091608 0.00052042711
4.3096609 0.00055937537
4.310161 0.00059997374
4.3106611 0.00064196993
4.3111612 0.00068511167
4.3116613 0.00072914667
4.3121614 0.00077382265
4.3126615 0.00081888734
4.3131616 0.00086408845
4.3136617 0.00090930193
4.3141618 0.00096018313
4.3146619 0.0010194705
4.315162 0.0010866036
4.3156621 0.0011610227
4.3161622 0.0012421676
4.3166623 0.0013294784
4.3171624 0.0014223949
4.3176625 0.0015203571
4.3181626 0.0016228049
4.3186627 0.0017291784
4.3191628 0.0018389174
4.3196629 0.001951462
4.320163 0.002066252
4.3206631 0.0021827275
4.3211632 0.0023003283
4.3216633 0.0024184945
4.3221634 0.0025395807
4.3226635 0.0026770701
4.3231636 0.002831798
4.3236637 0.003002674
4.3241638 0.0031886074
4.3246639 0.0033885077
4.325164 0.0036012843
4.3256641 0.0038258469
4.3261642 0.0040611046
4.3266643 0.0043059672
4.3271644 0.0045593439
4.3276645 0.0048201444
4.3281646 0.0050872779
4.3286647 0.0053596541
4.3291648 0.0056361822
4.3296649 0.0059157719
4.330165 0.0061973326
4.3306651 0.0064947689
4.3311652 0.0068254084
4.3316653 0.0071874869
4.3321654 0.0075791787
4.3326655 0.007998658
4.3331656 0.0084440994
4.3336657 0.0089136773
4.3341658 0.0094055654
4.3346659 0.0099179389
4.335166 0.010448971
4.3356661 0.010996838
4.3361662 0.011559712
4.3366663 0.012135769
4.3371664 0.012723183
4.3376665 0.013320127
4.3381666 0.013924777
4.3386667 0.014538045
4.3391668 0.015195116
4.3396669 0.015905272
4.340167 0.016665977
4.3406671 0.01747469
4.3411672 0.018328873
4.3416673 0.019225986
4.3421674 0.020163491
4.3426675 0.021138848
4.3431676 0.022149519
4.3436677 0.023192964
4.3441678 0.024266645
4.3446679 0.025368021
4.345168 0.026494555
4.3456681 0.027643706
4.3461682 0.028812937
4.3466683 0.029999709
4.3471684 0.031217534
4.3476685 0.032508361
4.3481686 0.033872139
4.3486687 0.035306213
4.3491688 0.036807923
4.3496689 0.03837461
4.350169 0.040003618
4.3506691 0.041692287
4.3511692 0.04343796
4.3516693 0.045237978
4.3521694 0.047089683
4.3526695 0.048990418
4.3531696 0.050937523
4.3536697 0.052928342
4.3541698 0.054960214
4.3546699 0.057030483
4.35517 0.059136754
4.3556701 0.061307772
4.3561702 0.06356338
4.3566703 0.065902227
4.3571704 0.068322958
4.3576705 0.070824224
4.3581706 0.07340467
4.3586707 0.076062945
4.3591708 0.078797698
4.3596709 0.081607574
4.360171 0.084491223
4.3606711 0.087447295
4.3611712 0.090474432
4.3616713 0.093571278
4.3621714 0.096736496
4.3626715 0.099968722
4.3631716 0.10326661
4.3636717 0.10662909
4.3641718 0.11005794
4.3646719 0.11355556
4.365172 0.11712419
4.3656721 0.12076609
4.3661722 0.12448351
4.3666723 0.12827867
4.3671724 0.13215384
4.3676725 0.13611125
4.3681726 0.14015317
4.3686727 0.14428181
4.3691728 0.14849944
4.3696729 0.1528083
4.370173 0.15721064
4.3706731 0.16170869
4.3711732 0.16630472
4.3716733 0.17100096
4.3721734 0.17577212
4.3726735 0.18057689
4.3731736 0.18541799
4.3736737 0.1902987
4.3741738 0.19522232
4.3746739 0.20019217
4.375174 0.20521153
4.3756741 0.21028371
4.3761742 0.215412
4.3766743 0.2205997
4.3771744 0.22585012
4.3776745 0.23116656
4.3781746 0.2365523
4.3786747 0.24201064
4.3791748 0.24754491
4.3796749 0.25315839
4.380175 0.25885268
4.3806751 0.26459446
4.3811752 0.27036666
4.3816753 0.27616525
4.3821754 0.2819862
4.3826755 0.28782546
4.3831756 0.29367902
4.3836757 0.29954283
4.3841758 0.30541289
4.3846759 0.31128513
4.385176 0.31715554
4.3856761 0.32302009
4.3861762 0.32887474
4.3866763 0.33471546
4.3871764 0.34053823
4.3876765 0.346339
4.3881766 0.35211377
4.3886767 0.35786066
4.3891768 0.36358544
4.3896769 0.36928932
4.390177 0.37497298
4.3906771 0.3806371
4.3911772 0.38628237
4.3916773 0.39190946
4.3921774 0.39751905
4.3926775 0.40311181
4.3931776 0.40868843
4.3936777 0.41424958
4.3941778 0.41979595
4.3946779 0.4253282
4.395178 0.43084703
4.3956781 0.4363531
4.3961782 0.4418471
4.3966783 0.44732961
4.3971784 0.45270251
4.3976785 0.45788593
4.3981786 0.46288978
4.3986787 0.46772397
4.3991788 0.47239841
4.3996789 0.47692303
4.400179 0.48130774
4.4006791 0.48556246
4.4011792 0.48969708
4.4016793 0.49372156
4.4021794 0.4976458
4.4026795 0.5014797
4.4031796 0.50523319
4.4036797 0.50891619
4.4041798 0.5125386
4.4046799 0.51611035
4.40518 0.5196259
4.4056801 0.52296297
4.4061802 0.52609703
4.4066803 0.52903273
4.4071804 0.53177472
4.4076805 0.53432766
4.4081806 0.53669621
4.4086807 0.53888501
4.4091808 0.54089871
4.4096809 0.54274198
4.410181 0.54441947
4.4106811 0.54593582
4.4111812 0.54729571
4.4116813 0.54850377
4.4121814 0.54956466
4.4126815 0.55048303
4.4131816 0.55126355
4.4136817 0.55190554
4.4141818 0.5523983
4.4146819 0.55273774
4.415182 0.55292
4.4156821 0.55294125
4.4161822 0.55279761
4.4166823 0.55248525
4.4171824 0.55200032
4.4176825 0.55133896
4.4181826 0.55049733
4.4186827 0.54947157
4.4191828 0.54825783
4.4196829 0.54685227
4.420183 0.54525103
4.4206831 0.54345027
4.4211832 0.54144612
4.4216833 0.53923797
4.4221834 0.53693389
4.4226835 0.53457955
4.4231836 0.53216319
4.4236837 0.52967302
4.4241838 0.52709729
4.4246839 0.52442422
4.425184 0.52164204
4.4256841 0.51873899
4.4261842 0.51570329
4.4266843 0.51252318
4.4271844 0.50918687
4.4276845 0.50568261
4.4281846 0.50199863
4.4286847 0.49812314
4.4291848 0.49404439
4.4296849 0.48975061
4.430185 0.48526795
4.4306851 0.48075725
4.4311852 0.47623813
4.4316853 0.47171065
4.4321854 0.46717487
4.4326855 0.46263084
4.4331856 0.45807865
4.4336857 0.45351834
4.4341858 0.44894998
4.4346859 0.44437363
4.435186 0.43978936
4.4356861 0.43519722
4.4361862 0.43059729
4.4366863 0.42598962
4.4371864 0.42137426
4.4376865 0.4167513
4.4381866 0.41212078
4.4386867 0.40747711
4.4391868 0.4028155
4.4396869 0.39813847
4.440187 0.39344852
4.4406871 0.3887482
4.4411872 0.38404001
4.4416873 0.37932647
4.4421874 0.37461011
4.4426875 0.36989346
4.4431876 0.36517901
4.4436877 0.3604693
4.4441878 0.35576686
4.4446879 0.3510742
4.445188 0.34639383
4.4456881 0.34172829
4.4461882 0.33708009
4.4466883 0.33246205
4.4471884 0.32799374
4.4476885 0.32370118
4.4481886 0.31957484
4.4486887 0.31560518
4.4491888 0.31178267
4.4496889 0.30809777
4.450189 0.30454093
4.4506891 0.30110264
4.4511892 0.29777335
4.4516893 0.29454352
4.4521894 0.29140361
4.4526895 0.28834411
4.4531896 0.28535545
4.4536897 0.28242812
4.4541898 0.27955255
4.4546899 0.27671925
4.45519 0.27396544
4.4556901 0.27140239
4.4561902 0.26903116
4.4566903 0.26684705
4.4571904 0.26484536
4.4576905 0.26302141
4.4581906 0.26137052
4.4586907 0.25988799
4.4591908 0.25856914
4.4596909 0.25740927
4.460191 0.25640369
4.4606911 0.25554773
4.4611912 0.2548367
4.4616913 0.25426589
4.4621914 0.25383062
4.4626915 0.25352621
4.4631916 0.25334805
4.4636917 0.25329893
4.4641918 0.25338518
4.4646919 0.25361068
4.465192 0.25397926
4.4656921 0.25449482
4.4661922 0.25516121
4.4666923 0.25598228
4.4671924 0.2569619
4.4676925 0.25810394
4.4681926 0.25941226
4.4686927 0.26089073
4.4691928 0.2625432
4.4696929 0.26437355
4.470193 0.26638563
4.4706931 0.26858331
4.4711932 0.27097045
4.4716933 0.27352863
4.4721934 0.27613857
4.4726935 0.27879192
4.4731936 0.28150046
4.4736937 0.28427597
4.4741938 0.28713023
4.4746939 0.29007503
4.475194 0.29312215
4.4756941 0.29628338
4.4761942 0.29957049
4.4766943 0.30299526
4.4771944 0.3065695
4.4776945 0.31030497
4.4781946 0.31421345
4.4786947 0.31830674
4.4791948 0.32259661
4.4796949 0.32709484
4.480195 0.3317226
4.4806951 0.33635252
4.4811952 0.34098344
4.4816953 0.34561535
4.4821954 0.35024822
4.4826955 0.35488203
4.4831956 0.35951675
4.4836957 0.36415234
4.4841958 0.36878878
4.4846959 0.37342605
4.485196 0.37806412
4.4856961 0.38270296
4.4861962 0.38734254
4.4866963 0.39198285
4.4871964 0.39662384
4.4876965 0.40126549
4.4881966 0.40590786
4.4886967 0.41055212
4.4891968 0.41519843
4.4896969 0.41984651
4.490197 0.42449606
4.4906971 0.42914677
4.4911972 0.43379834
4.4916973 0.43845047
4.4921974 0.44310286
4.4926975 0.44775522
4.4931976 0.45240723
4.4936977 0.4570586
4.4941978 0.46170902
4.4946979 0.4663582
4.495198 0.47100584
4.4956981 0.47565163
4.4961982 0.48029527
4.4966983 0.48488603
4.4971984 0.48926982
4.4976985 0.49344676
4.4981986 0.49742889
4.4986987 0.50122828
4.4991988 0.50485701
4.4996989 0.50832712
4.500199 0.51165069
4.5006991 0.51483977
4.5011992 0.51790643
4.5016993 0.52086273
4.5021994 0.52372073
4.5026995 0.52649248
4.5031996 0.52919007
4.5036997 0.53182554
4.5041998 0.53441095
4.5046999 0.53695805
4.5052 0.53937226
4.5057001 0.54157575
4.5062002 0.54357322
4.5067003 0.54536934
4.5072004 0.54696879
4.5077005 0.54837628
4.5082006 0.54959649
4.5087007 0.55063408
4.5092008 0.55149376
4.5097009 0.55218021
4.510201 0.5526981
4.5107011 0.55305214
4.5112012 0.55324699
4.5117013 0.55328735
4.5122014 0.55317791
4.5127015 0.55292334
4.5132016 0.55252784
4.5137017 0.55198934
4.5142018 0.5513036
4.5147019 0.55046666
4.515202 0.54947459
4.5157021 0.54832346
4.5162022 0.54700932
4.5167023 0.54552824
4.5172024 0.54387627
4.5177025 0.5420495
4.5182026 0.54004396
4.5187027 0.53785573
4.5192028 0.53548087
4.5197029 0.53291544
4.520203 0.53015549
4.5207031 0.52719711
4.5212032 0.52403634
4.5217033 0.5207256
4.5222034 0.517361
4.5227035 0.51393507
4.5232036 0.51043811
4.5237037 0.50686042
4.5242038 0.50319227
4.5247039 0.49942398
4.525204 0.49554584
4.5257041 0.49154813
4.5262042 0.48742115
4.5267043 0.4831552
4.5272044 0.47874057
4.5277045 0.47416756
4.5282046 0.46942645
4.5287047 0.46450755
4.5292048 0.45940114
4.5297049 0.45410215
4.530205 0.44873134
4.5307051 0.44334484
4.5312052 0.43794144
4.5317053 0.43251996
4.5322054 0.42707923
4.5327055 0.42161803
4.5332056 0.41613518
4.5337057 0.41062949
4.5342058 0.40509977
4.5347059 0.39954481
4.535206 0.39396345
4.5357061 0.38835448
4.5362062 0.38271671
4.5367063 0.37704895
4.5372064 0.37135001
4.5377065 0.36561871
4.5382066 0.35985312
4.5387067 0.35405184
4.5392068 0.34821942
4.5397069 0.34236082
4.540207 0.33648107
4.5407071 0.33058514
4.5412072 0.32467802
4.5417073 0.31876471
4.5422074 0.3128502
4.5427075 0.30693947
4.5432076 0.30103754
4.5437077 0.29514937
4.5442078 0.28927996
4.5447079 0.2834343
4.545208 0.27761741
4.5457081 0.27183425
4.5462082 0.26608981
4.5467083 0.2604
4.5472084 0.2547762
4.5477085 0.24921625
4.5482086 0.24371795
4.5487087 0.23827916
4.5492088 0.23289768
4.5497089 0.22757136
4.550209 0.22229801
4.5507091 0.21707547
4.5512092 0.21190156
4.5517093 0.20677412
4.5522094 0.20169096
4.5527095 0.19664992
4.5532096 0.19164883
4.5537097 0.18668551
4.5542098 0.1817578
4.5547099 0.17686889
4.55521 0.17207125
4.5557101 0.16737656
4.5562102 0.16278212
4.5567103 0.15828521
4.5572104 0.15388315
4.5577105 0.14957321
4.5582106 0.14535272
4.5587107 0.14121894
4.5592108 0.13716919
4.5597109 0.13320076
4.560211 0.12931095
4.5607111 0.12549706
4.5612112 0.12175639
4.5617113 0.11808622
4.5622114 0.11448386
4.5627115 0.11094661
4.5632116 0.10747371
4.5637117 0.1040689
4.5642118 0.10073344
4.5647119 0.097468409
4.565212 0.094274906
4.5657121 0.091154022
4.5662122 0.088106859
4.5667123 0.085134494
4.5672124 0.082238032
4.5677125 0.079418562
4.5682126 0.076677179
4.5687127 0.074014975
4.5692128 0.071433044
4.5697129 0.068932479
4.570213 0.066514373
4.5707131 0.064179819
4.5712132 0.061929326
4.5717133 0.059733415
4.5722134 0.05757693
4.5727135 0.055462398
4.5732136 0.05339235
4.5737137 0.051369311
4.5742138 0.04939581
4.5747139 0.047474376
4.575214 0.045607536
4.5757141 0.043797818
4.5762142 0.042047751
4.5767143 0.040359863
4.5772144 0.038736681
4.5777145 0.037180733
4.5782146 0.035694548
4.5787147 0.034280654
4.5792148 0.032941578
4.5797149 0.031670931
4.580215 0.030425717
4.5807151 0.02920193
4.5812152 0.028001939
4.5817153 0.026828114
4.5822154 0.025682823
4.5827155 0.024568437
4.5832156 0.023487323
4.5837157 0.022441852
4.5842158 0.021434392
4.5847159 0.020467312
4.585216 0.019542982
4.5857161 0.01866377
4.5862162 0.017832045
4.5867163 0.017050178
4.5872164 0.016320535
4.5877165 0.015645488
4.5882166 0.015007011
4.5887167 0.014380001
4.5892168 0.013765831
4.5897169 0.013166005
4.590217 0.012582022
4.5907171 0.012015384
4.5912172 0.011467592
4.5917173 0.010940148
4.5922174 0.010434551
4.5927175 0.0099523035
4.5932176 0.0094949059
4.5937177 0.00906386
4.5942178 0.0086606653
4.5947179 0.0082868242
4.595218 0.0079438372
4.5957181 0.0076332054
4.5962182 0.0073551935
4.5967183 0.0070931309
4.5972184 0.0068417613
4.5977185 0.0066016318
4.5982186 0.0063732894
4.5987187 0.0061572813
4.5992188 0.0059541543
4.5997189 0.0057644555
4.600219 0.0055887321
4.6007191 0.0054275309
4.6012192 0.005281399
4.6017193 0.0051508835
4.6022194 0.0050365314
4.6027195 0.0049388896
4.6032196 0.0048585053
4.6037197 0.0047959254
4.6042198 0.0047516971
4.6047199 0.0047255984
4.60522 0.0047155497
4.6057201 0.0047211188
4.6062202 0.0047419992
4.6067203 0.0047778849
4.6072204 0.0048284697
4.6077205 0.0048934474
4.6082206 0.0049725117
4.6087207 0.0050653565
4.6092208 0.0051716756
4.6097209 0.0052911628
4.610221 0.0054235119
4.6107211 0.0055684167
4.6112212 0.005725571
4.6117213 0.0058946686
4.6122214 0.0060754034
4.6127215 0.0062675397
4.6132216 0.0064813816
4.6137217 0.0067235905
4.6142218 0.0069929401
4.6147219 0.0072882037
4.615222 0.0076081547
4.6157221 0.0079515666
4.6162222 0.0083172129
4.6167223 0.0087038673
4.6172224 0.0091103019
4.6177225 0.0095352923
4.6182226 0.0099776095
4.6187227 0.010436029
4.6192228 0.010909323
4.6197229 0.011396267
4.620223 0.011895631
4.6207231 0.012406191
4.6212232 0.012931352
4.6217233 0.013500405
4.6222234 0.014116912
4.6227235 0.014778705
4.6232236 0.015483618
4.6237237 0.016229483
4.6242238 0.017014135
4.6247239 0.017835405
4.625224 0.018691126
4.6257241 0.019579131
4.6262242 0.020497253
4.6267243 0.021443324
4.6272244 0.022415179
4.6277245 0.023410649
4.6282246 0.024427567
4.6287247 0.025463767
4.6292248 0.02651708
4.6297249 0.027607042
4.630225 0.028767426
4.6307251 0.029996202
4.6312252 0.031290775
4.6317253 0.03264855
4.6322254 0.034066935
4.6327255 0.035543336
4.6332256 0.03707516
4.6337257 0.038659813
4.6342258 0.040294703
4.6347259 0.041977233
4.635226 0.043704812
4.6357261 0.045474845
4.6362262 0.047284741
4.6367263 0.049131904
4.6372264 0.051013741
4.6377265 0.052929361
4.6382266 0.054914676
4.6387267 0.056983724
4.6392268 0.059134813
4.6397269 0.06136625
4.640227 0.063676342
4.6407271 0.066063399
4.6412272 0.068525728
4.6417273 0.071061637
4.6422274 0.073669433
4.6427275 0.076347424
4.6432276 0.079093919
4.6437277 0.081907225
4.6442278 0.08478565
4.6447279 0.087727503
4.645228 0.090731088
4.6457281 0.093794717
4.6462282 0.096919735
4.6467283 0.10011688
4.6472284 0.10338847
4.6477285 0.10673589
4.6482286 0.11016053
4.6487287 0.11366378
4.6492288 0.11724702
4.6497289 0.12091163
4.650229 0.12465901
4.6507291 0.12849053
4.6512292 0.13240758
4.6517293 0.13641155
4.6522294 0.14050382
4.6527295 0.14468578
4.6532296 0.14895881
4.6537297 0.1533243
4.6542298 0.15778362
4.6547299 0.16230049
4.65523 0.16684511
4.6557301 0.17142382
4.6562302 0.17604298
4.6567303 0.18070894
4.6572304 0.18542805
4.6577305 0.19020665
4.6582306 0.19505111
4.6587307 0.19996776
4.6592308 0.20496296
4.6597309 0.21004306
4.660231 0.2152144
4.6607311 0.22048334
4.6612312 0.22585624
4.6617313 0.23133943
4.6622314 0.23693928
4.6627315 0.24265222
4.6632316 0.24839369
4.6637317 0.25414216
4.6642318 0.25989668
4.6647319 0.26565636
4.665232 0.27142023
4.6657321 0.27718738
4.6662322 0.28295685
4.6667323 0.28872772
4.6672324 0.29449906
4.6677325 0.30026992
4.6682326 0.30603939
4.6687327 0.31180652
4.6692328 0.31757036
4.6697329 0.32333
4.670233 0.32908451
4.6707331 0.33483294
4.6712332 0.34057567
4.6717333 0.34631509
4.6722334 0.35205134
4.6727335 0.35778451
4.6732336 0.36351463
4.6737337 0.3692418
4.6742338 0.37496607
4.6747339 0.3806875
4.675234 0.38640618
4.6757341 0.39212215
4.6762342 0.39783549
4.6767343 0.40354628
4.6772344 0.40925457
4.6777345 0.41496042
4.6782346 0.42066392
4.6787347 0.42636512
4.6792348 0.43206098
4.6797349 0.43763163
4.680235 0.4430232
4.6807351 0.44824613
4.6812352 0.45331087
4.6817353 0.45822789
4.6822354 0.46300761
4.6827355 0.46766048
4.6832356 0.47219697
4.6837357 0.47662751
4.6842358 0.48096254
4.6847359 0.48521252
4.685236 0.4893879
4.6857361 0.49349912
4.6862362 0.49755663
4.6867363 0.50157088
4.6872364 0.50555232
4.6877365 0.50947857
4.6882366 0.51320736
4.6887367 0.51672651
4.6892368 0.52004253
4.6897369 0.52316195
4.690237 0.52609127
4.6907371 0.52883703
4.6912372 0.53140574
4.6917373 0.53380391
4.6922374 0.53603807
4.6927375 0.53811474
4.6932376 0.54004044
4.6937377 0.54182167
4.6942378 0.54346499
4.6947379 0.54497687
4.695238 0.54636386
4.6957381 0.54763247
4.6962382 0.548758
4.6967383 0.54970496
4.6972384 0.5504724
4.6977385 0.55105942
4.6982386 0.55146514
4.6987387 0.55168866
4.6992388 0.55172909
4.6997389 0.55158554
4.700239 0.55125713
4.7007391 0.55074296
4.7012392 0.55004212
4.7017393 0.54915376
4.7022394 0.54807697
4.7027395 0.54681085
4.7032396 0.54535452
4.7037397 0.54370709
4.7042398 0.54187361
4.7047399 0.53992494
4.70524 0.53787579
4.7057401 0.53571832
4.7062402 0.53344468
4.7067403 0.53104701
4.7072404 0.52851745
4.7077405 0.52584815
4.7082406 0.52303127
4.7087407 0.52005895
4.7092408 0.51692332
4.7097409 0.51361655
4.710241 0.51013077
4.7107411 0.50645812
4.7112412 0.50259078
4.7117413 0.49852087
4.7122414 0.49424054
4.7127415 0.48979514
4.7132416 0.48531707
4.7137417 0.48080688
4.7142418 0.47625777
4.7147419 0.47166295
4.715242 0.46701562
4.7157421 0.46230899
4.7162422 0.45753627
4.7167423 0.45269066
4.7172424 0.44776537
4.7177425 0.44275361
4.7182426 0.43764858
4.7187427 0.43244349
4.7192428 0.42713155
4.7197429 0.42170596
4.720243 0.41615992
4.7207431 0.41048732
4.7212432 0.40474559
4.7217433 0.39897756
4.7222434 0.39318701
4.7227435 0.38737769
4.7232436 0.38155337
4.7237437 0.37571782
4.7242438 0.3698748
4.7247439 0.36402807
4.725244 0.3581814
4.7257441 0.35233854
4.7262442 0.34650327
4.7267443 0.34067934
4.7272444 0.33487053
4.7277445 0.32908059
4.7282446 0.32331329
4.7287447 0.31757238
4.7292448 0.31185882
4.7297449 0.3061583
4.730245 0.30046859
4.7307451 0.2947901
4.7312452 0.28912324
4.7317453 0.28346844
4.7322454 0.27782612
4.7327455 0.27219667
4.7332456 0.26658053
4.7337457 0.2609781
4.7342458 0.25538982
4.7347459 0.24981607
4.735246 0.2442573
4.7357461 0.2387139
4.7362462 0.23318631
4.7367463 0.22767492
4.7372464 0.22218017
4.7377465 0.21674991
4.7382466 0.21145229
4.7387467 0.20628143
4.7392468 0.20123069
4.7397469 0.19629347
4.740247 0.19146312
4.7407471 0.18673301
4.7412472 0.18209651
4.7417473 0.177547
4.7422474 0.17307784
4.7427475 0.16868241
4.7432476 0.16435408
4.7437477 0.16008621
4.7442478 0.15587219
4.7447479 0.15170537
4.745248 0.14757912
4.7457481 0.14348993
4.7462482 0.13948981
4.7467483 0.1355978
4.7472484 0.13181162
4.7477485 0.12812901
4.7482486 0.12454769
4.7487487 0.1210654
4.7492488 0.11767988
4.7497489 0.11438885
4.750249 0.11119005
4.7507491 0.1080812
4.7512492 0.10506005
4.7517493 0.10212431
4.7522494 0.099271737
4.7527495 0.096500049
4.7532496 0.093806979
4.7537497 0.091190261
4.7542498 0.08865179
4.7547499 0.086203893
4.7552501 0.083847201
4.7557502 0.081581282
4.7562503 0.079405705
4.7567504 0.077320043
4.7572505 0.075323864
4.7577506 0.073416741
4.7582507 0.071598243
4.7587508 0.069867941
4.7592509 0.068225405
4.759751 0.066670206
4.7602511 0.065201916
4.7607512 0.063820103
4.7612513 0.062524338
4.7617514 0.061314193
4.7622515 0.060189237
4.7627516 0.05914882
4.7632517 0.058192616
4.7637518 0.057320609
4.7642519 0.056532779
4.764752 0.055829108
4.7652521 0.055209577
4.7657522 0.054674167
4.7662523 0.054222863
4.7667524 0.053855642
4.7672525 0.053572489
4.7677526 0.053373384
4.7682527 0.053258309
4.7687528 0.053227246
4.7692529 0.053280175
4.769753 0.053417081
4.7702531 0.053637942
4.7707532 0.053942828
4.7712533 0.05433244
4.7717534 0.054807005
4.7722535 0.055366607
4.7727536 0.05601133
4.7732537 0.05674126
4.7737538 0.057556479
4.7742539 0.058457074
4.774754 0.059443128
4.7752541 0.060514726
4.7757542 0.061671952
4.7762543 0.06291489
4.7767544 0.064243625
4.7772545 0.065658243
4.7777546 0.067158826
4.7782547 0.06874546
4.7787548 0.070418229
4.7792549 0.072176052
4.779755 0.074017295
4.7802551 0.0759429
4.7807552 0.077953877
4.7812553 0.080051228
4.7817554 0.082235961
4.7822555 0.084509081
4.7827556 0.086871596
4.7832557 0.089324501
4.7837558 0.091868818
4.7842559 0.094505544
4.784756 0.097235687
4.7852561 0.10006025
4.7857562 0.10298024
4.7862563 0.10599666
4.7867564 0.10911052
4.7872565 0.11232195
4.7877566 0.11560601
4.7882567 0.11895373
4.7887568 0.12236894
4.7892569 0.12585549
4.789757 0.12941721
4.7902571 0.13305793
4.7907572 0.13678152
4.7912573 0.14059181
4.7917574 0.14449263
4.7922575 0.14848783
4.7927576 0.15258125
4.7932577 0.15677673
4.7937578 0.16107812
4.7942579 0.16548925
4.794758 0.17001395
4.7952581 0.17465609
4.7957582 0.17940259
4.7962583 0.18418672
4.7967584 0.18900429
4.7972585 0.19385884
4.7977586 0.19875396
4.7982587 0.20369318
4.7987588 0.20868005
4.7992589 0.21371815
4.799759 0.21881102
4.8002591 0.22396222
4.8007592 0.22917531
4.8012593 0.23445383
4.8017594 0.23980135
4.8022595 0.24522142
4.8027596 0.2507176
4.8032597 0.25629344
4.8037598 0.2619525
4.8042599 0.26767383
4.80476 0.27342944
4.8052601 0.27921488
4.8057602 0.28502575
4.8062603 0.29085764
4.8067604 0.29670612
4.8072605 0.30256679
4.8077606 0.30843523
4.8082607 0.31430702
4.8087608 0.32017776
4.8092609 0.32604302
4.809761 0.3318984
4.8102611 0.33773947
4.8107612 0.34356183
4.8112613 0.34936104
4.8117614 0.35513272
4.8122615 0.36087311
4.8127616 0.36658668
4.8132617 0.37227582
4.8137618 0.37794135
4.8142619 0.38358406
4.814762 0.38920476
4.8152621 0.39480424
4.8157622 0.4003833
4.8162623 0.40594274
4.8167624 0.41148337
4.8172625 0.41700596
4.8177626 0.42251134
4.8182627 0.42800028
4.8187628 0.4334736
4.8192629 0.4389321
4.819763 0.44437656
4.8202631 0.4498078
4.8207632 0.45517186
4.8212633 0.4603433
4.8217634 0.46532652
4.8222635 0.4701317
4.8227636 0.47476902
4.8232637 0.47924866
4.8237638 0.4835808
4.8242639 0.48777563
4.824764 0.49184333
4.8252641 0.49579408
4.8257642 0.49963804
4.8262643 0.50338542
4.8267644 0.50704639
4.8272645 0.51063114
4.8277646 0.51414983
4.8282647 0.51761266
4.8287648 0.521028
4.8292649 0.52429312
4.829765 0.52734738
4.8302651 0.53019582
4.8307652 0.53284348
4.8312653 0.53529537
4.8317654 0.53755655
4.8322655 0.53963203
4.8327656 0.54152686
4.8332657 0.54324606
4.8337658 0.54479467
4.8342659 0.54617772
4.834766 0.54740026
4.8352661 0.5484673
4.8357662 0.54938388
4.8362663 0.55015504
4.8367664 0.55078579
4.8372665 0.5512771
4.8377666 0.55160902
4.8382667 0.55177594
4.8387668 0.55177522
4.8392669 0.55160422
4.839767 0.55126031
4.8402671 0.55074084
4.8407672 0.55004317
4.8412673 0.54916468
4.8417674 0.54810271
4.8422675 0.54685463
4.8427676 0.5454178
4.8432677 0.54378958
4.8437678 0.54196733
4.8442679 0.53994841
4.844768 0.53773018
4.8452681 0.53531001
4.8457682 0.53274183
4.8462683 0.5300969
4.8467684 0.52736675
4.8472685 0.52454241
4.8477686 0.52161492
4.8482687 0.51857534
4.8487688 0.51541469
4.8492689 0.51212402
4.849769 0.50869437
4.8502691 0.50511677
4.8507692 0.50138228
4.8512693 0.49748194
4.8517694 0.49340677
4.8522695 0.48914783
4.8527696 0.48469615
4.8532697 0.48004278
4.8537698 0.47518772
4.8542699 0.47026368
4.85477 0.46531465
4.8552701 0.46033686
4.8557702 0.45532658
4.8562703 0.45028005
4.8567704 0.44519354
4.8572705 0.4400633
4.8577706 0.43488558
4.8582707 0.42965662
4.8587708 0.4243727
4.8592709 0.41903006
4.859771 0.41362496
4.8602711 0.40815364
4.8607712 0.40261237
4.8612713 0.39699739
4.8617714 0.39130496
4.8622715 0.38554081
4.8627716 0.37973418
4.8632717 0.37389243
4.8637718 0.36802116
4.8642719 0.36212596
4.864772 0.35621242
4.8652721 0.35028614
4.8657722 0.34435269
4.8662723 0.33841768
4.8667724 0.3324867
4.8672725 0.32656534
4.8677726 0.32065918
4.8682727 0.31477382
4.8687728 0.30891485
4.8692729 0.30308787
4.869773 0.29729846
4.8702731 0.29155215
4.8707732 0.28584192
4.8712733 0.28015996
4.8717734 0.27450634
4.8722735 0.26888111
4.8727736 0.26328435
4.8732737 0.25771612
4.8737738 0.25217647
4.8742739 0.24666548
4.874774 0.2411832
4.8752741 0.23572971
4.8757742 0.23030506
4.8762743 0.22490932
4.8767744 0.21954255
4.8772745 0.2142048
4.8777746 0.20889617
4.8782747 0.20361669
4.8787748 0.19837584
4.8792749 0.19323832
4.879775 0.18821288
4.8802751 0.18329527
4.8807752 0.17848127
4.8812753 0.17376659
4.8817754 0.16914698
4.8822755 0.16461822
4.8827756 0.16017603
4.8832757 0.15581616
4.8837758 0.15153437
4.8842759 0.1473264
4.884776 0.14318801
4.8852761 0.13911492
4.8857762 0.13510291
4.8862763 0.13114771
4.8867764 0.12724507
4.8872765 0.12340198
4.8877766 0.11963637
4.8882767 0.11594892
4.8887768 0.11233994
4.8892769 0.10880973
4.889777 0.10535863
4.8902771 0.10198695
4.8907772 0.098695005
4.8912773 0.095483118
4.8917774 0.092351604
4.8922775 0.089300776
4.8927776 0.08633095
4.8932777 0.083442452
4.8937778 0.080635594
4.8942779 0.077910695
4.894778 0.075268071
4.8952781 0.072706957
4.8957782 0.070201707
4.8962783 0.0677431
4.8967784 0.065333469
4.8972785 0.062975145
4.8977786 0.060670459
4.8982787 0.058421742
4.8987788 0.056231326
4.8992789 0.054101542
4.899779 0.052034721
4.9002791 0.050033196
4.9007792 0.048099296
4.9012793 0.046235354
4.9017794 0.044443701
4.9022795 0.042726668
4.9027796 0.041086586
4.9032797 0.039525787
4.9037798 0.038034805
4.9042799 0.036571433
4.90478 0.035133872
4.9052801 0.03372463
4.9057802 0.032346217
4.9062803 0.031001142
4.9067804 0.029691915
4.9072805 0.028421044
4.9077806 0.027191038
4.9082807 0.026004408
4.9087808 0.024863662
4.9092809 0.02377131
4.909781 0.02272986
4.9102811 0.021741824
4.9107812 0.020809708
4.9112813 0.019936022
4.9117814 0.019123276
4.9122815 0.01834733
4.9127816 0.017584452
4.9132817 0.016836396
4.9137818 0.016104916
4.9142819 0.015391767
4.914782 0.014698706
4.9152821 0.014027487
4.9157822 0.013379865
4.9162823 0.012757595
4.9167824 0.012162433
4.9172825 0.011596133
4.9177826 0.011060451
4.9182827 0.010557141
4.9187828 0.01008796
4.9192829 0.0096546623
4.919783 0.0092590022
4.9202831 0.0089003043
4.9207832 0.0085570939
4.9212833 0.0082245565
4.9217834 0.0079034722
4.9222835 0.0075946211
4.9227836 0.0072987834
4.9232837 0.0070167392
4.9237838 0.0067492687
4.9242839 0.0064971521
4.924784 0.0062611693
4.9252841 0.0060421008
4.9257842 0.0058407263
4.9262843 0.0056578263
4.9267844 0.0054941807
4.9272845 0.0053505698
4.9277846 0.0052277737
4.9282847 0.0051265724
4.9287848 0.0050451216
4.9292849 0.0049780089
4.929785 0.004924945
4.9302851 0.0048858347
4.9307852 0.0048605829
4.9312853 0.0048490943
4.9317854 0.0048512738
4.9322855 0.0048670261
4.9327856 0.004896256
4.9332857 0.0049388682
4.9337858 0.0049947677
4.9342859 0.0050638591
4.934786 0.0051460473
4.9352861 0.0052412371
4.9357862 0.0053493332
4.9362863 0.0054702404
4.9367864 0.0056040511
4.9372865 0.0057589059
4.9377866 0.005938471
4.9382867 0.0061417538
4.9387868 0.006367762
4.9392869 0.006615503
4.939787 0.0068839844
4.9402871 0.0071722136
4.9407872 0.0074791983
4.9412873 0.0078039459
4.9417874 0.0081454639
4.9422875 0.0085027598
4.9427876 0.0088748411
4.9432877 0.0092607157
4.9437878 0.0096593909
4.9442879 0.010069874
4.944788 0.010491173
4.9452881 0.010927831
4.9457882 0.011405224
4.9462883 0.011924947
4.9467884 0.012485039
4.9472885 0.013083537
4.9477886 0.013718476
4.9482887 0.014387893
4.9487888 0.015089825
4.9492889 0.015822307
4.949789 0.016583377
4.9502891 0.01737107
4.9507892 0.018183425
4.9512893 0.019018476
4.9517894 0.019874261
4.9522895 0.020748814
4.9527896 0.021640176
4.9532897 0.022546379
4.9537898 0.023490143
4.9542899 0.024499815
4.95479 0.02557291
4.9552901 0.026706849
4.9557902 0.027899055
4.9562903 0.029146952
4.9567904 0.030447961
4.9572905 0.031799506
4.9577906 0.03319901
4.9582907 0.034643895
4.9587908 0.036131584
4.9592909 0.0376595
4.959791 0.039225065
4.9602911 0.040825702
4.9607912 0.042458835
4.9612913 0.044121886
4.9617914 0.045815471
4.9622915 0.047579787
4.9627916 0.04942606
4.9632917 0.051352226
4.9637918 0.053356223
4.9642919 0.055435988
4.964792 0.057589456
4.9652921 0.059814567
4.9657922 0.062109254
4.9662923 0.064471456
4.9667924 0.06689911
4.9672925 0.069390152
4.9677926 0.07194252
4.9682927 0.074554149
4.9687928 0.077222978
4.9692929 0.079946942
4.969793 0.082723978
4.9702931 0.085559391
4.9707932 0.088472563
4.9712933 0.091465076
4.9717934 0.094537389
4.9722935 0.097689954
4.9727936 0.10092321
4.9732937 0.10423763
4.9737938 0.10763366
4.9742939 0.11111174
4.974794 0.11467235
4.9752941 0.11831593
4.9757942 0.12204293
4.9762943 0.1258538
4.9767944 0.12974901
4.9772945 0.13372901
4.9777946 0.13779425
4.9782947 0.14194489
4.9787948 0.14615105
4.9792949 0.15039643
4.979795 0.15468681
4.9802951 0.1590279
4.9807952 0.1634255
4.9812953 0.16788534
4.9817954 0.17241317
4.9822955 0.17701476
4.9827956 0.18169584
4.9832957 0.18646219
4.9837958 0.19131954
4.9842959 0.19627364
4.984796 0.20133027
4.9852961 0.20649516
4.9857962 0.21177407
4.9862963 0.21717276
4.9867964 0.22268355
4.9872965 0.2282256
4.9877966 0.23378396
4.9882967 0.23935807
4.9887968 0.2449474
4.9892969 0.25055139
4.989797 0.25616951
4.9902971 0.26180123
4.9907972 0.26744598
4.9912973 0.27310322
4.9917974 0.27877243
4.9922975 0.28445304
4.9927976 0.29014453
4.9932977 0.29584634
4.9937978 0.30155794
4.9942979 0.30727879
4.994798 0.31300832
4.9952981 0.31875409
4.9957982 0.32452662
4.9962983 0.33032257
4.9967984 0.33613841
4.9972985 0.34197065
4.9977986 0.34781577
4.9982987 0.35367025
4.9987988 0.35953059
4.9992989 0.36539327
4.999799 0.37125478
5.0002991 0.3771116
5.0007992 0.38296023
5.0012993 0.38879715
5.0017994 0.39461886
5.0022995 0.40042183
5.0027996 0.40620256
5.0032997 0.41195387
5.0037998 0.41760172
5.0042999 0.42312348
5.0048 0.42852605
5.0053001 0.4338164
5.0058002 0.43900146
5.0063003 0.44408819
5.0068004 0.44908351
5.0073005 0.45399437
5.0078006 0.45882773
5.0083007 0.46359051
5.0088008 0.46828966
5.0093009 0.47293213
5.009801 0.47752485
5.0103011 0.48207478
5.0108012 0.48658885
5.0113013 0.49107401
5.0118014 0.49549476
5.0123015 0.49971267
5.0128016 0.5037233
5.0133017 0.50753453
5.0138018 0.51115422
5.0143019 0.51459022
5.014802 0.51785039
5.0153021 0.5209426
5.0158022 0.5238747
5.0163023 0.52665454
5.0168024 0.52928999
5.0173025 0.53178891
5.0178026 0.53415915
5.0183027 0.53640857
5.0188028 0.53854503
5.0193029 0.54057639
5.019803 0.54251044
5.0203031 0.54429859
5.0208032 0.54589483
5.0213033 0.54730006
5.0218034 0.54851521
5.0223035 0.54954118
5.0228036 0.55037889
5.0233037 0.55102926
5.0238038 0.55149319
5.0243039 0.55177159
5.024804 0.55186539
5.0253041 0.55177548
5.0258042 0.5515028
5.0263043 0.55104824
5.0268044 0.55041273
5.0273045 0.54959716
5.0278046 0.54860246
5.0283047 0.5474353
5.0288048 0.54614195
5.0293049 0.54472705
5.029805 0.54318413
5.0303051 0.5415067
5.0308052 0.53968831
5.0313053 0.53772248
5.0318054 0.53560272
5.0323055 0.53332258
5.0328056 0.53087557
5.0333057 0.52825523
5.0338058 0.52545507
5.0343059 0.52246864
5.034806 0.51928945
5.0353061 0.51591103
5.0358062 0.51232692
5.0363063 0.50853062
5.0368064 0.50458154
5.0373065 0.50060205
5.0378066 0.4965853
5.0383067 0.49252084
5.0388068 0.48839818
5.0393069 0.48420689
5.039807 0.4799365
5.0403071 0.47557654
5.0408072 0.47111655
5.0413073 0.46654607
5.0418074 0.46185464
5.0423075 0.4570318
5.0428076 0.45206707
5.0433077 0.44695002
5.0438078 0.44167016
5.0443079 0.43621704
5.044808 0.43058385
5.0453081 0.42488774
5.0458082 0.41918904
5.0463083 0.41348767
5.0468084 0.40778355
5.0473085 0.4020766
5.0478086 0.39636675
5.0483087 0.39065393
5.0488088 0.38493803
5.0493089 0.37921899
5.049809 0.37349674
5.0503091 0.36777119
5.0508092 0.36204225
5.0513093 0.35630987
5.0518094 0.35057395
5.0523095 0.34483441
5.0528096 0.33909118
5.0533097 0.33334347
5.0538098 0.32758855
5.0543099 0.3218271
5.05481 0.31606018
5.0553101 0.31028887
5.0558102 0.30451421
5.0563103 0.29873728
5.0568104 0.29295916
5.0573105 0.2871809
5.0578106 0.28140357
5.0583107 0.27562823
5.0588108 0.26985596
5.0593109 0.26408781
5.059811 0.25832486
5.0603111 0.25256818
5.0608112 0.24681881
5.0613113 0.24107785
5.0618114 0.23539977
5.0623115 0.22984088
5.0628116 0.22439502
5.0633117 0.21905593
5.0638118 0.21381739
5.0643119 0.20867316
5.064812 0.20361701
5.0653121 0.1986427
5.0658122 0.193744
5.0663123 0.18891468
5.0668124 0.18414851
5.0673125 0.17943923
5.0678126 0.17478063
5.0683127 0.17016649
5.0688128 0.16559053
5.0693129 0.16104656
5.069813 0.15653302
5.0703131 0.15209929
5.0708132 0.14775906
5.0713133 0.14351091
5.0718134 0.13935346
5.0723135 0.1352853
5.0728136 0.13130504
5.0733137 0.12741128
5.0738138 0.12360263
5.0743139 0.11987771
5.074814 0.11623509
5.0753141 0.11267339
5.0758142 0.10919121
5.0763143 0.10578717
5.0768144 0.10245986
5.0773145 0.099207873
5.0778146 0.096029829
5.0783147 0.092920503
5.0788148 0.089870474
5.0793149 0.086880992
5.079815 0.083953791
5.0803151 0.081090597
5.0808152 0.078293144
5.0813153 0.075563166
5.0818154 0.072902393
5.0823155 0.070312558
5.0828156 0.067795394
5.0833157 0.065352631
5.0838158 0.062986003
5.0843159 0.060697242
5.084816 0.058488079
5.0853161 0.056360246
5.0858162 0.054315476
5.0863163 0.052355016
5.0868164 0.050445728
5.0873165 0.048568596
5.0878166 0.046726337
5.0883167 0.044921673
5.0888168 0.043157322
5.0893169 0.041436003
5.089817 0.039760438
5.0903171 0.038133344
5.0908172 0.036557442
5.0913173 0.03503545
5.0918174 0.03357009
5.0923175 0.032164079
5.0928176 0.030820137
5.0933177 0.029540984
5.0938178 0.02832934
5.0943179 0.027187925
5.094818 0.026111155
5.0953181 0.02505486
5.0958182 0.024014176
5.0963183 0.022991537
5.0968184 0.02198938
5.0973185 0.021010143
5.0978186 0.020056263
5.0983187 0.019130175
5.0988188 0.018234316
5.0993189 0.017371125
5.099819 0.016543036
5.1003191 0.015752487
5.1008192 0.015001914
5.1013193 0.014293754
5.1018194 0.013630444
5.1023195 0.013014421
5.1028196 0.012448121
5.1033197 0.011913998
5.1038198 0.011385253
5.1043199 0.010863342
5.10482 0.01034995
5.1053201 0.009846765
5.1058202 0.0093554717
5.1063203 0.0088777556
5.1068204 0.0084153021
5.1073205 0.007969798
5.1078206 0.0075429287
5.1083207 0.00713638
5.1088208 0.0067518376
5.1093209 0.0063909874
5.109821 0.0060555151
5.1103211 0.0057471067
5.1108212 0.0054674477
5.1113213 0.0052169072
5.1118214 0.0049749346
5.1123215 0.0047347092
5.1128216 0.004497208
5.1133217 0.0042634078
5.1138218 0.0040342855
5.1143219 0.0038108181
5.114822 0.0035939822
5.1153221 0.003384755
5.1158222 0.0031841133
5.1163223 0.0029930339
5.1168224 0.0028124937
5.1173225 0.0026434697
5.1178226 0.0024869386
5.1183227 0.0023438775
5.1188228 0.0022152632
5.1193229 0.0021020725
5.119823 0.0020013501
5.1203231 0.0019015455
5.1208232 0.0018022664
5.1213233 0.0017040008
5.1218234 0.0016072366
5.1223235 0.0015124617
5.1228236 0.0014201641
5.1233237 0.0013308316
5.1238238 0.0012449522
5.1243239 0.0011630138
5.124824 0.0010855044
5.1253241 0.0010129118
5.1258242 0.00094572413
5.1263243 0.00088442906
5.1268244 0.00082951465
5.1273245 0.00078146881
5.1278246 0.00074076333
5.1283247 0.000703306
5.1288248 0.00066579512
5.1293249 0.00062844298
5.129825 0.00059146184
5.1303251 0.00055506397
5.1308252 0.00051946167
5.1313253 0.00048486718
5.1318254 0.00045149279
5.1323255 0.00041955077
5.1328256 0.00038925339
5.1333257 0.00036081293
5.1338258 0.00033444166
5.1343259 0.00031035185
5.134826 0.00028875577
5.1353261 0.00026986571
5.1358262 0.00025389391
5.1363263 0.0002407118
5.1368264 0.00022797231
5.1373265 0.00021525168
5.1378266 0.00020262674
5.1383267 0.00019017432
5.1388268 0.00017797127
5.1393269 0.00016609439
5.139827 0.00015462054
5.1403271 0.00014362654
5.1408272 0.00013318921
5.1413273 0.0001233854
5.1418274 0.00011429193
5.1423275 0.00010598564
5.1428276 9.8543351e-05
5.1433277 9.2041896e-05
5.1438278 8.6558118e-05
5.1443279 8.2168836e-05
5.144828 7.8572965e-05
5.1453281 7.5127674e-05
5.1458282 7.1834028e-05
5.1463283 6.8706993e-05
5.1468284 6.5761535e-05
5.1473285 6.3012618e-05
5.1478286 6.0475211e-05
5.1483287 5.8164278e-05
5.1488288 5.6094785e-05
5.1493289 5.4281698e-05
5.149829 5.2739983e-05
5.1503291 5.1484606e-05
5.1508292 5.0530534e-05
5.1513293 4.989273e-05
5.1518294 4.9586162e-05
5.1523295 4.9625797e-05
5.1528296 5.00302e-05
5.1533297 5.090114e-05
5.1538298 5.2258774e-05
5.1543299 5.4075264e-05
5.15483 5.6322775e-05
5.1553301 5.8973469e-05
5.1558302 6.1999509e-05
5.1563303 6.5373057e-05
5.1568304 6.9066278e-05
5.1573305 7.3051333e-05
5.1578306 7.7300387e-05
5.1583307 8.1785602e-05
5.1588308 8.6479139e-05
5.1593309 9.1353162e-05
5.159831 9.6379841e-05
5.1603311 0.00010153133
5.1608312 0.00010677979
5.1613313 0.00011237911
5.1618314 0.00011938409
5.1623315 0.00012780705
5.1628316 0.00013754364
5.1633317 0.0001484895
5.1638318 0.00016054026
5.1643319 0.00017359156
5.164832 0.00018753906
5.1653321 0.00020227836
5.1658322 0.00021770513
5.1663323 0.00023371501
5.1668324 0.00025020361
5.1673325 0.00026706659
5.1678326 0.0002841996
5.1683327 0.00030149826
5.1688328 0.00031885821
5.1693329 0.0003361751
5.169833 0.00035547331
5.1703331 0.00037868591
5.1708332 0.00040554215
5.1713333 0.00043577128
5.1718334 0.00046910254
5.1723335 0.00050526516
5.1728336 0.00054398841
5.1733337 0.00058500151
5.1738338 0.00062803371
5.1743339 0.00067281424
5.174834 0.00071907236
5.1753341 0.00076653732
5.1758342 0.00081493834
5.1763343 0.00086400467
5.1768344 0.00091346553
5.1773345 0.00096305025
5.1778346 0.0010132233
5.1783347 0.0010709886
5.1788348 0.0011376754
5.1793349 0.0012126845
5.179835 0.001295417
5.1803351 0.0013852737
5.1808352 0.0014816557
5.1813353 0.0015839637
5.1818354 0.0016915989
5.1823355 0.0018039621
5.1828356 0.0019204544
5.1833357 0.0020404766
5.1838358 0.0021634296
5.1843359 0.0022887146
5.184836 0.0024157323
5.1853361 0.0025438837
5.1858362 0.0026725699
5.1863363 0.0028071959
5.1868364 0.0029605695
5.1873365 0.0031320755
5.1878366 0.0033205608
5.1883367 0.0035248721
5.1888368 0.0037438561
5.1893369 0.0039763595
5.189837 0.0042212291
5.1903371 0.0044773116
5.1908372 0.0047434538
5.1913373 0.0050185022
5.1918374 0.0053013038
5.1923375 0.0055907053
5.1928376 0.0058855532
5.1933377 0.0061846946
5.1938378 0.0064869758
5.1943379 0.0067916889
5.194838 0.0071201628
5.1953381 0.0074832799
5.1958382 0.0078791385
5.1963383 0.0083058367
5.1968384 0.0087614728
5.1973385 0.0092441443
5.1978386 0.0097519507
5.1983387 0.010282988
5.1988388 0.010835357
5.1993389 0.011407153
5.199839 0.011996477
5.2003391 0.012601425
5.2008392 0.013220096
5.2013393 0.013850587
5.2018394 0.014490998
5.2023395 0.015139426
5.2028396 0.015801828
5.2033397 0.016515898
5.2038398 0.017284636
5.2043399 0.01810545
5.20484 0.018975749
5.2053401 0.01989294
5.2058402 0.020854432
5.2063403 0.021857635
5.2068404 0.022899957
5.2073405 0.023978806
5.2078406 0.025091592
5.2083407 0.026235722
5.2088408 0.027408607
5.2093409 0.028607652
5.209841 0.029830269
5.2103411 0.031073864
5.2108412 0.032335849
5.2113413 0.03364114
5.2118414 0.035023039
5.2123415 0.036479082
5.2128416 0.03800666
5.2133417 0.039603154
5.2138418 0.041265953
5.2143419 0.042992441
5.214842 0.044780004
5.2153421 0.04662603
5.2158422 0.048527903
5.2163423 0.050483008
5.2168424 0.052488732
5.2173425 0.054542461
5.2178426 0.056641582
5.2183427 0.058783478
5.2188428 0.060965537
5.2193429 0.063187675
5.219843 0.065483666
5.2203431 0.067863947
5.2208432 0.070327395
5.2213433 0.072872887
5.2218434 0.075499298
5.2223435 0.078205505
5.2228436 0.080990384
5.2233437 0.083852813
5.2238438 0.086791666
5.2243439 0.08980582
5.224844 0.092894155
5.2253441 0.096055543
5.2258442 0.099288854
5.2263443 0.10259299
5.2268444 0.10596679
5.2273445 0.10940916
5.2278446 0.11291778
5.2283447 0.11649003
5.2288448 0.12012839
5.2293449 0.12383558
5.229845 0.12761435
5.2303451 0.13146741
5.2308452 0.13539752
5.2313453 0.13940739
5.2318454 0.14349976
5.2323455 0.14767738
5.2328456 0.15194297
5.2333457 0.15629925
5.2338458 0.16074897
5.2343459 0.16529487
5.234846 0.16993967
5.2353461 0.17468611
5.2358462 0.17953661
5.2363463 0.18445031
5.2368464 0.18939852
5.2373465 0.19438331
5.2378466 0.19940681
5.2383467 0.2044711
5.2388468 0.20957829
5.2393469 0.21473047
5.239847 0.21992975
5.2403471 0.22517823
5.2408472 0.230478
5.2413473 0.23583118
5.2418474 0.24123984
5.2423475 0.24670611
5.2428476 0.25223207
5.2433477 0.25781983
5.2438478 0.26347149
5.2443479 0.26918639
5.244848 0.27494585
5.2453481 0.28074188
5.2458482 0.28656944
5.2463483 0.29242353
5.2468484 0.29829912
5.2473485 0.30419119
5.2478486 0.3100947
5.2483487 0.31600466
5.2488488 0.32191603
5.2493489 0.32782379
5.249849 0.33372291
5.2503491 0.33960839
5.2508492 0.34547519
5.2513493 0.35131828
5.2518494 0.35713267
5.2523495 0.36291331
5.2528496 0.36865765
5.2533497 0.37436834
5.2538498 0.38004664
5.2543499 0.38569376
5.25485 0.39131095
5.2553501 0.39689939
5.2558502 0.40246035
5.2563503 0.40799502
5.2568504 0.41350462
5.2573505 0.4189904
5.2578506 0.42445355
5.2583507 0.4298953
5.2588508 0.43531689
5.2593509 0.44071953
5.259851 0.44610444
5.2603511 0.45147284
5.2608512 0.45682003
5.2613513 0.46201948
5.2618514 0.46702689
5.2623515 0.47185192
5.2628516 0.47650418
5.2633517 0.4809933
5.2638518 0.48532891
5.2643519 0.48952065
5.264852 0.49357812
5.2653521 0.49751099
5.2658522 0.50132885
5.2663523 0.50504136
5.2668524 0.50865813
5.2673525 0.5121888
5.2678526 0.51564298
5.2683527 0.51903032
5.2688528 0.52236044
5.2693529 0.52560985
5.269853 0.52866645
5.2703531 0.5315235
5.2708532 0.53418487
5.2713533 0.5366544
5.2718534 0.53893592
5.2723535 0.5410333
5.2728536 0.54295038
5.2733537 0.54469101
5.2738538 0.54625904
5.2743539 0.5476583
5.274854 0.54889266
5.2753541 0.54996596
5.2758542 0.55088205
5.2763543 0.55164477
5.2768544 0.55225797
5.2773545 0.5527255
5.2778546 0.55305306
5.2783547 0.55324019
5.2788548 0.55328205
5.2793549 0.55317379
5.279855 0.55291054
5.2803551 0.55248747
5.2808552 0.55189969
5.2813553 0.55114238
5.2818554 0.55021066
5.2823555 0.5490997
5.2828556 0.54780461
5.2833557 0.54632058
5.2838558 0.54464271
5.2843559 0.54276619
5.284856 0.54068612
5.2853561 0.53839768
5.2858562 0.53591164
5.2863563 0.53335903
5.2868564 0.53076135
5.2873565 0.52810743
5.2878566 0.5253861
5.2883567 0.52258616
5.2888568 0.51969645
5.2893569 0.51670578
5.289857 0.51360298
5.2903571 0.51037687
5.2908572 0.50701626
5.2913573 0.50351
5.2918574 0.49984687
5.2923575 0.49601573
5.2928576 0.49200537
5.2933577 0.48780463
5.2938578 0.48340233
5.2943579 0.47885322
5.294858 0.47428997
5.2953581 0.46971804
5.2958582 0.46513873
5.2963583 0.46055334
5.2968584 0.4559632
5.2973585 0.45136959
5.2978586 0.44677382
5.2983587 0.4421772
5.2988588 0.43758102
5.2993589 0.43298661
5.299859 0.42839525
5.3003591 0.42380826
5.3008592 0.41922694
5.3013593 0.41465259
5.3018594 0.41008652
5.3023595 0.40552989
5.3028596 0.4009787
5.3033597 0.39643061
5.3038598 0.39188571
5.3043599 0.38734412
5.30486 0.38280593
5.3053601 0.37827124
5.3058602 0.37374017
5.3063603 0.3692128
5.3068604 0.36468924
5.3073605 0.3601696
5.3078606 0.35565397
5.3083607 0.35114246
5.3088608 0.34663517
5.3093609 0.3421322
5.309861 0.33763366
5.3103611 0.33313964
5.3108612 0.32868527
5.3113613 0.32442634
5.3118614 0.32037153
5.3123615 0.31650931
5.3128616 0.3128281
5.3133617 0.30931638
5.3138618 0.30596258
5.3143619 0.30275516
5.314862 0.29968256
5.3153621 0.29673323
5.3158622 0.29389561
5.3163623 0.29115816
5.3168624 0.28850932
5.3173625 0.28593754
5.3178626 0.28343128
5.3183627 0.28097898
5.3188628 0.27856907
5.3193629 0.27626573
5.319863 0.27415189
5.3203631 0.27222428
5.3208632 0.27047949
5.3213633 0.26891413
5.3218634 0.26752481
5.3223635 0.2663081
5.3228636 0.26526061
5.3233637 0.26437893
5.3238638 0.26365967
5.3243639 0.26309942
5.324864 0.26269477
5.3253641 0.26244233
5.3258642 0.26233868
5.3263643 0.26238043
5.3268644 0.26256417
5.3273645 0.26288527
5.3278646 0.26332808
5.3283647 0.2638929
5.3288648 0.26458507
5.3293649 0.26540996
5.329865 0.26637289
5.3303651 0.26747923
5.3308652 0.26873432
5.3313653 0.27014349
5.3318654 0.2717121
5.3323655 0.2734455
5.3328656 0.27534904
5.3333657 0.27742805
5.3338658 0.27968789
5.3343659 0.2821339
5.334866 0.28477143
5.3353661 0.28760582
5.3358662 0.29059741
5.3363663 0.29363485
5.3368664 0.29671949
5.3373665 0.2998588
5.3378666 0.3030603
5.3383667 0.30633147
5.3388668 0.30967979
5.3393669 0.31311279
5.339867 0.31663794
5.3403671 0.32026273
5.3408672 0.32399467
5.3413673 0.32784124
5.3418674 0.33180994
5.3423675 0.33590827
5.3428676 0.34014372
5.3433677 0.34452379
5.3438678 0.34905511
5.3443679 0.35366959
5.344868 0.35831712
5.3453681 0.36299317
5.3458682 0.36769326
5.3463683 0.37241287
5.3468684 0.37714751
5.3473685 0.38189267
5.3478686 0.38664385
5.3483687 0.39139656
5.3488688 0.39614627
5.3493689 0.40088849
5.349869 0.40561873
5.3503691 0.41033247
5.3508692 0.41502521
5.3513693 0.41969246
5.3518694 0.4243297
5.3523695 0.42893521
5.3528696 0.43352252
5.3533697 0.43809403
5.3538698 0.44264965
5.3543699 0.44718927
5.35487 0.4517128
5.3553701 0.45622015
5.3558702 0.46071121
5.3563703 0.4651859
5.3568704 0.46964412
5.3573705 0.47408577
5.3578706 0.47851075
5.3583707 0.48291897
5.3588708 0.48731034
5.3593709 0.49168476
5.359871 0.49604213
5.3603711 0.50038235
5.3608712 0.50462731
5.3613713 0.50866591
5.3618714 0.51250676
5.3623715 0.51615966
5.3628716 0.51963436
5.3633717 0.52294068
5.3638718 0.52608835
5.3643719 0.52908719
5.364872 0.53194695
5.3653721 0.53467742
5.3658722 0.53728838
5.3663723 0.53978961
5.3668724 0.54219089
5.3673725 0.54450198
5.3678726 0.54673269
5.3683727 0.54889277
5.3688728 0.5509878
5.3693729 0.5529483
5.369873 0.55474637
5.3703731 0.55638178
5.3708732 0.55785428
5.3713733 0.55916365
5.3718734 0.56030965
5.3723735 0.56129202
5.3728736 0.56211054
5.3733737 0.56276498
5.3738738 0.56325509
5.3743739 0.56358064
5.374874 0.56374138
5.3753741 0.56373709
5.3758742 0.56356752
5.3763743 0.56323243
5.3768744 0.5627316
5.3773745 0.56209027
5.3778746 0.56138687
5.3783747 0.56061769
5.3788748 0.55977235
5.3793749 0.55884045
5.379875 0.55781161
5.3803751 0.55667543
5.3808752 0.55542154
5.3813753 0.55403955
5.3818754 0.55251907
5.3823755 0.5508497
5.3828756 0.54902108
5.3833757 0.54702279
5.3838758 0.54484447
5.3843759 0.54247572
5.384876 0.53990615
5.3853761 0.53712567
5.3858762 0.53424081
5.3863763 0.53134417
5.3868764 0.52843591
5.3873765 0.52551618
5.3878766 0.52258513
5.3883767 0.51964293
5.3888768 0.51668971
5.3893769 0.51372564
5.389877 0.51075087
5.3903771 0.50776555
5.3908772 0.50476985
5.3913773 0.50176391
5.3918774 0.49874789
5.3923775 0.49572194
5.3928776 0.49268622
5.3933777 0.48964087
5.3938778 0.48658449
5.3943779 0.48350605
5.394878 0.48040606
5.3953781 0.47728779
5.3958782 0.47415451
5.3963783 0.47100951
5.3968784 0.46785606
5.3973785 0.46469743
5.3978786 0.46153689
5.3983787 0.45837773
5.3988788 0.45522321
5.3993789 0.45207661
5.399879 0.4489412
5.4003791 0.44582026
5.4008792 0.44271707
5.4013793 0.4396349
5.4018794 0.43657701
5.4023795 0.43359395
5.4028796 0.43077257
5.4033797 0.42810758
5.4038798 0.4255915
5.4043799 0.42321686
5.40488 0.42097619
5.4053801 0.41886199
5.4058802 0.41686681
5.4063803 0.41498316
5.4068804 0.41320357
5.4073805 0.41152055
5.4078806 0.40992665
5.4083807 0.40841437
5.4088808 0.40697624
5.4093809 0.40560479
5.409881 0.40429254
5.4103811 0.40303435
5.4108812 0.40189368
5.4113813 0.40090188
5.4118814 0.40005893
5.4123815 0.39936478
5.4128816 0.39881941
5.4133817 0.39842276
5.4138818 0.39817481
5.4143819 0.39807554
5.414882 0.39812488
5.4153821 0.39832282
5.4158822 0.39866932
5.4163823 0.39916434
5.4168824 0.39980784
5.4173825 0.4005998
5.4178826 0.40154017
5.4183827 0.40262893
5.4188828 0.40384804
5.4193829 0.40512606
5.419883 0.40646219
5.4203831 0.40786398
5.4208832 0.40933896
5.4213833 0.4108947
5.4218834 0.41253874
5.4223835 0.41427863
5.4228836 0.41612194
5.4233837 0.41807618
5.4238838 0.42014894
5.4243839 0.42234775
5.424884 0.42468017
5.4253841 0.42715375
5.4258842 0.42977603
5.4263843 0.43255457
5.4268844 0.43549692
5.4273845 0.43853922
5.4278846 0.44160612
5.4283847 0.44469436
5.4288848 0.44780072
5.4293849 0.45092199
5.429885 0.45405493
5.4303851 0.45719632
5.4308852 0.46034295
5.4313853 0.46349158
5.4318854 0.46663899
5.4323855 0.46978197
5.4328856 0.47291728
5.4333857 0.47604171
5.4338858 0.47915201
5.4343859 0.48224499
5.434886 0.48531741
5.4353861 0.48836722
5.4358862 0.49140443
5.4363863 0.49443208
5.4368864 0.49745001
5.4373865 0.50045811
5.4378866 0.50345628
5.4383867 0.50644437
5.4388868 0.50942228
5.4393869 0.51238989
5.439887 0.51534707
5.4403871 0.51829373
5.4408872 0.52122972
5.4413873 0.52415493
5.4418874 0.52706925
5.4423875 0.52997255
5.4428876 0.53286472
5.4433877 0.53574563
5.4438878 0.53855419
5.4443879 0.54115059
5.444888 0.5435394
5.4453881 0.5457316
5.4458882 0.54773814
5.4463883 0.54956994
5.4468884 0.55123798
5.4473885 0.55275319
5.4478886 0.55412653
5.4483887 0.55536896
5.4488888 0.55649141
5.4493889 0.55750484
5.449889 0.55842021
5.4503891 0.55924846
5.4508892 0.56000054
5.4513893 0.5606874
5.4518894 0.56131855
5.4523895 0.5618164
5.4528896 0.56213308
5.4533897 0.56227033
5.4538898 0.56222993
5.4543899 0.56201358
5.45489 0.56162305
5.4553901 0.56106007
5.4558902 0.56032641
5.4563903 0.55942378
5.4568904 0.55835394
5.4573905 0.55711864
5.4578906 0.55571962
5.4583907 0.55415863
5.4588908 0.5524374
5.4593909 0.55055768
5.459891 0.54852122
5.4603911 0.54633873
5.4608912 0.54405606
5.4613913 0.54167364
5.4618914 0.53918468
5.4623915 0.53658235
5.4628916 0.53385988
5.4633917 0.53101042
5.4638918 0.52802719
5.4643919 0.52490337
5.464892 0.52163216
5.4653921 0.51820674
5.4658922 0.51462032
5.4663923 0.51086609
5.4668924 0.50693723
5.4673925 0.50282693
5.4678926 0.49852841
5.4683927 0.49403483
5.4688928 0.48941426
5.4693929 0.48476291
5.469893 0.48007673
5.4703931 0.47535106
5.4708932 0.47058131
5.4713933 0.46576282
5.4718934 0.46089097
5.4723935 0.45596112
5.4728936 0.45096866
5.4733937 0.44590893
5.4738938 0.44077731
5.4743939 0.43556917
5.474894 0.43027988
5.4753941 0.42490481
5.4758942 0.41943932
5.4763943 0.41387878
5.4768944 0.40822139
5.4773945 0.40250858
5.4778946 0.39675953
5.4783947 0.39097952
5.4788948 0.38517384
5.4793949 0.37934778
5.479895 0.37350661
5.4803951 0.36765563
5.4808952 0.36180013
5.4813953 0.35594537
5.4818954 0.35009666
5.4823955 0.34425928
5.4828956 0.33843852
5.4833957 0.33263965
5.4838958 0.32686796
5.4843959 0.32112874
5.484896 0.31542729
5.4853961 0.30976362
5.4858962 0.30412485
5.4863963 0.29850992
5.4868964 0.29291872
5.4873965 0.28735114
5.4878966 0.28180708
5.4883967 0.27628645
5.4888968 0.27078912
5.4893969 0.265315
5.489897 0.25986398
5.4903971 0.25443594
5.4908972 0.24903081
5.4913973 0.24364846
5.4918974 0.23828879
5.4923975 0.23295169
5.4928976 0.22763707
5.4933977 0.22234522
5.4938978 0.21715114
5.4943979 0.21210517
5.494898 0.20720003
5.4953981 0.20242851
5.4958982 0.19778335
5.4963983 0.1932573
5.4968984 0.18884312
5.4973985 0.18453358
5.4978986 0.18032141
5.4983987 0.17619939
5.4988988 0.17216026
5.4993989 0.16819679
5.499899 0.16430173
5.5003991 0.16046782
5.5008992 0.15668784
5.5013993 0.15295454
5.5018994 0.14927195
5.5023995 0.14571241
5.5028996 0.14228743
5.5033997 0.1389937
5.5038998 0.13582792
5.5043999 0.1327868
5.5049 0.12986704
5.5054001 0.12706535
5.5059002 0.12437843
5.5064003 0.12180297
5.5069004 0.1193357
5.5074005 0.1169733
5.5079006 0.11471249
5.5084007 0.11254997
5.5089008 0.11048243
5.5094009 0.10850659
5.509901 0.10661916
5.5104011 0.1048313
5.5109012 0.10316611
5.5114013 0.10162316
5.5119014 0.10020156
5.5124015 0.098900466
5.5129016 0.097718994
5.5134017 0.096656288
5.5139018 0.095711489
5.5144019 0.09488371
5.514902 0.094172101
5.5154021 0.093575786
5.5159022 0.093093911
5.5164023 0.092725593
5.5169024 0.092469979
5.5174025 0.092326202
5.5179026 0.092293393
5.5184027 0.092370631
5.5189028 0.092556414
5.5194029 0.092851124
5.519903 0.09325583
5.5204031 0.093771582
5.5209032 0.094399439
5.5214033 0.09514047
5.5219034 0.095995726
5.5224035 0.096966265
5.5229036 0.098053157
5.5234037 0.099257452
5.5239038 0.10058021
5.5244039 0.10202249
5.524904 0.10358535
5.5254041 0.10526985
5.5259042 0.10707706
5.5264043 0.10900802
5.5269044 0.11105535
5.5274045 0.11318933
5.5279046 0.11541043
5.5284047 0.11772224
5.5289048 0.12012831
5.5294049 0.12263221
5.529905 0.12523753
5.5304051 0.12794783
5.5309052 0.13076668
5.5314053 0.13369767
5.5319054 0.13674435
5.5324055 0.13991031
5.5329056 0.14319911
5.5334057 0.14661434
5.5339058 0.15015955
5.5344059 0.15383832
5.534906 0.15765423
5.5354061 0.16155518
5.5359062 0.16549432
5.5364063 0.16947911
5.5369064 0.17351702
5.5374065 0.17761554
5.5379066 0.18178214
5.5384067 0.18602429
5.5389068 0.19034947
5.5394069 0.19476515
5.539907 0.1992788
5.5404071 0.2038979
5.5409072 0.20862994
5.5414073 0.21348237
5.5419074 0.21846267
5.5424075 0.22357832
5.5429076 0.2288368
5.5434077 0.2342346
5.5439078 0.23967486
5.5444079 0.24513315
5.544908 0.25060945
5.5454081 0.25610375
5.5459082 0.26161599
5.5464083 0.26714616
5.5469084 0.27269424
5.5474085 0.27826019
5.5479086 0.28384399
5.5484087 0.28944562
5.5489088 0.29506503
5.5494089 0.30070222
5.549909 0.30635715
5.5504091 0.31202979
5.5509092 0.31772011
5.5514093 0.3234281
5.5519094 0.32915957
5.5524095 0.3349248
5.5529096 0.34071975
5.5534097 0.34653988
5.5539098 0.35238067
5.5544099 0.35823758
5.55491 0.36410609
5.5554101 0.36998167
5.5559102 0.37585979
5.5564103 0.38173593
5.5569104 0.38760554
5.5574105 0.39346411
5.5579106 0.39930711
5.5584107 0.40512999
5.5589108 0.41092825
5.5594109 0.41669734
5.559911 0.42243173
5.5604111 0.42808487
5.5609112 0.43363671
5.5614113 0.43909179
5.5619114 0.4444546
5.5624115 0.44972967
5.5629116 0.45492151
5.5634117 0.46003465
5.5639118 0.4650736
5.5644119 0.47004287
5.564912 0.474947
5.5654121 0.47979047
5.5659122 0.48457783
5.5664123 0.48931359
5.5669124 0.49400225
5.5674125 0.49864835
5.5679126 0.50325639
5.5684127 0.50781069
5.5689128 0.5122187
5.5694129 0.51647074
5.569913 0.52056967
5.5704131 0.52451833
5.5709132 0.52831953
5.5714133 0.53197612
5.5719134 0.53549095
5.5724135 0.53886685
5.5729136 0.54210666
5.5734137 0.54521321
5.5739138 0.54818935
5.5744139 0.5510379
5.574914 0.55376171
5.5754141 0.55636362
5.5759142 0.55884647
5.5764143 0.56121308
5.5769144 0.56349261
5.5774145 0.56571143
5.5779146 0.56785861
5.5784147 0.5699231
5.5789148 0.57189386
5.5794149 0.57375985
5.579915 0.57551003
5.5804151 0.57713336
5.5809152 0.57861879
5.5814153 0.5799553
5.5819154 0.58113184
5.5824155 0.58213736
5.5829156 0.58296084
5.5834157 0.58359122
5.5839158 0.58401747
5.5844159 0.58422855
5.584916 0.58422626
5.5854161 0.58417106
5.5859162 0.58411427
5.5864163 0.58405594
5.5869164 0.58399619
5.5874165 0.58393508
5.5879166 0.58387272
5.5884167 0.5838092
5.5889168 0.5837446
5.5894169 0.58367901
5.589917 0.58361252
5.5904171 0.58354523
5.5909172 0.5834772
5.5914173 0.58340855
5.5919174 0.58333937
5.5924175 0.58326972
5.5929176 0.58319971
5.5934177 0.58312876
5.5939178 0.5830553
5.5944179 0.58297957
5.594918 0.58290189
5.5954181 0.58282262
5.5959182 0.58274209
5.5964183 0.58266064
5.5969184 0.58257861
5.5974185 0.58249635
5.5979186 0.58241418
5.5984187 0.58233247
5.5989188 0.58225153
5.5994189 0.58217171
5.599919 0.58209335
5.6004191 0.58201681
5.6009192 0.5819424
5.6014193 0.58187229
5.6019194 0.58199382
5.6024195 0.58241986
5.6029196 0.58313315
5.6034197 0.58411639
5.6039198 0.58535232
5.6044199 0.58682364
5.60492 0.5885131
5.6054201 0.5904034
5.6059202 0.59247727
5.6064203 0.59471744
5.6069204 0.59710662
5.6074205 0.59962753
5.6079206 0.6022629
5.6084207 0.60499546
5.6089208 0.60780792
5.6094209 0.610683
5.609921 0.61364056
5.6104211 0.61689728
5.6109212 0.62048526
5.6114213 0.62439739
5.6119214 0.6286266
5.6124215 0.63316578
5.6129216 0.63800784
5.6134217 0.64314568
5.6139218 0.64857224
5.6144219 0.65428039
5.614922 0.66026307
5.6154221 0.66651315
5.6159222 0.67302357
5.6164223 0.67978723
5.6169224 0.68679703
5.6174225 0.69404588
5.6179226 0.70152669
5.6184227 0.70922025
5.6189228 0.71711247
5.6194229 0.72521633
5.619923 0.73354514
5.6204231 0.74211216
5.6209232 0.75093069
5.6214233 0.76001399
5.6219234 0.76937535
5.6224235 0.77902807
5.6229236 0.78898541
5.6234237 0.79926065
5.6239238 0.80986708
5.6244239 0.82081799
5.624924 0.83212665
5.6254241 0.84380633
5.6259242 0.85587034
5.6264243 0.86832083
5.6269244 0.88094996
5.6274245 0.89367488
5.6279246 0.90649569
5.6284247 0.91941227
5.6289248 0.93242491
5.6294249 0.94553342
5.629925 0.95873807
5.6304251 0.97203876
5.6309252 0.98543568
5.6314253 0.99892873
5.6319254 1.0125181
5.6324255 1.0262038
5.6329256 1.0399859
5.6334257 1.0538644
5.6339258 1.0678394
5.6344259 1.081911
5.634926 1.096091
5.6354261 1.1104115
5.6359262 1.1248576
5.6364263 1.1394113
5.6369264 1.1540539
5.6374265 1.1687671
5.6379266 1.1835324
5.6384267 1.1983315
5.6389268 1.2131459
5.6394269 1.2279572
5.639927 1.2427472
5.6404271 1.2574973
5.6409272 1.2721891
5.6414273 1.2868042
5.6419274 1.3013242
5.6424275 1.3157307
5.6429276 1.3300053
5.6434277 1.3440811
5.6439278 1.3579177
5.6444279 1.3715252
5.644928 1.3849132
5.6454281 1.398092
5.6459282 1.4110714
5.6464283 1.4238612
5.6469284 1.4364715
5.6474285 1.4489121
5.6479286 1.461193
5.6484287 1.4733241
5.6489288 1.4853155
5.6494289 1.4971769
5.649929 1.5089183
5.6504291 1.5205496
5.6509292 1.5320809
5.6514293 1.5434762
5.6519294 1.5543748
5.6524295 1.5647138
5.6529296 1.5745139
5.6534297 1.5837955
5.6539298 1.5925793
5.6544299 1.6008858
5.65493 1.6087355
5.6554301 1.6161489
5.6559302 1.6231467
5.6564303 1.6297493
5.6569304 1.6359774
5.6574305 1.6418513
5.6579306 1.6473918
5.6584307 1.6526193
5.6589308 1.6575545
5.6594309 1.6622177
5.659931 1.6665629
5.6604311 1.670465
5.6609312 1.673917
5.6614313 1.6769152
5.6619314 1.6794562
5.6624315 1.6815364
5.6629316 1.6831522
5.6634317 1.6843
5.6639318 1.6849762
5.6644319 1.6851773
5.664932 1.6848997
5.6654321 1.6841399
5.6659322 1.6828942
5.6664323 1.681159
5.6669324 1.6789308
5.6674325 1.6762061
5.6679326 1.672988
5.6684327 1.6694901
5.6689328 1.6657975
5.6694329 1.6618847
5.669933 1.6577264
5.6704331 1.653297
5.6709332 1.6485711
5.6714333 1.6435232
5.6719334 1.638128
5.6724335 1.6323599
5.6729336 1.6261935
5.6734337 1.6196033
5.6739338 1.612564
5.6744339 1.6050499
5.674934 1.5970358
5.6754341 1.588496
5.6759342 1.5794052
5.6764343 1.5698298
5.6769344 1.56015
5.6774345 1.5504079
5.6779346 1.5406003
5.6784347 1.530724
5.6789348 1.5207761
5.6794349 1.5107533
5.679935 1.5006525
5.6804351 1.4904708
5.6809352 1.4802048
5.6814353 1.4698516
5.6819354 1.459408
5.6824355 1.448871
5.6829356 1.4382373
5.6834357 1.427504
5.6839358 1.4166678
5.6844359 1.4057257
5.684936 1.3946664
5.6854361 1.3834906
5.6859362 1.3722152
5.6864363 1.3608567
5.6869364 1.349432
5.6874365 1.3379577
5.6879366 1.3264506
5.6884367 1.3149275
5.6889368 1.3034051
5.6894369 1.2919001
5.689937 1.2804292
5.6904371 1.2690092
5.6909372 1.2576569
5.6914373 1.246389
5.6919374 1.2352221
5.6924375 1.2241731
5.6929376 1.2132621
5.6934377 1.20254
5.6939378 1.1920142
5.6944379 1.1816798
5.694938 1.1715311
5.6954381 1.1615632
5.6959382 1.1517708
5.6964383 1.1421486
5.6969384 1.1326913
5.6974385 1.1233939
5.6979386 1.114251
5.6984387 1.1052573
5.6989388 1.0964077
5.6994389 1.0876968
5.699939 1.0791196
5.7004391 1.0706707
5.7009392 1.0623449
5.7014393 1.0541937
5.7019394 1.0463525
5.7024395 1.0388226
5.7029396 1.0315991
5.7034397 1.0246769
5.7039398 1.0180509
5.7044399 1.0117163
5.70494 1.0056677
5.7054401 0.99990016
5.7059402 0.99440873
5.7064403 0.98918825
5.7069404 0.98423377
5.7074405 0.97954008
5.7079406 0.97510223
5.7084407 0.97091519
5.7089408 0.96697382
5.7094409 0.96327223
5.709941 0.95974067
5.7104411 0.95634771
5.7109412 0.95310543
5.7114413 0.95002598
5.7119414 0.94712134
5.7124415 0.94440368
5.7129416 0.94188506
5.7134417 0.93957773
5.7139418 0.93749359
5.7144419 0.93564479
5.714942 0.93404349
5.7154421 0.93270177
5.7159422 0.93163169
5.7164423 0.93084541
5.7169424 0.93035492
5.7174425 0.93017246
5.7179426 0.9302712
5.7184427 0.93044411
5.7189428 0.93066174
5.7194429 0.93092756
5.719943 0.93124523
5.7204431 0.93161823
5.7209432 0.93205018
5.7214433 0.93254467
5.7219434 0.93310506
5.7224435 0.93373511
5.7229436 0.93443819
5.7234437 0.93521804
5.7239438 0.93607813
5.7244439 0.93702194
5.724944 0.93805312
5.7254441 0.93917521
5.7259442 0.94039171
5.7264443 0.94169748
5.7269444 0.9430755
5.7274445 0.94451553
5.7279446 0.94600741
5.7284447 0.94754106
5.7289448 0.9491064
5.7294449 0.9506932
5.729945 0.95229145
5.7304451 0.95389101
5.7309452 0.9554818
5.7314453 0.95705357
5.7319454 0.95859634
5.7324455 0.96009994
5.7329456 0.96155421
5.7334457 0.96294908
5.7339458 0.96427448
5.7344459 0.96552059
5.734946 0.96668672
5.7354461 0.96777564
5.7359462 0.96878866
5.7364463 0.96972726
5.7369464 0.97059274
5.7374465 0.97138648
5.7379466 0.97210997
5.7384467 0.9727646
5.7389468 0.97335174
5.7394469 0.9738728
5.739947 0.97432916
5.7404471 0.97472221
5.7409472 0.97505334
5.7414473 0.97532394
5.7419474 0.97553549
5.7424475 0.97568938
5.7429476 0.97575173
5.7434477 0.97561687
5.7439478 0.97528235
5.7444479 0.97475408
5.744948 0.97403771
5.7454481 0.97313906
5.7459482 0.97206377
5.7464483 0.97081758
5.7469484 0.9694062
5.7474485 0.96783539
5.7479486 0.96611095
5.7484487 0.96423844
5.7489488 0.96222377
5.7494489 0.96007258
5.749949 0.95779052
5.7504491 0.9553835
5.7509492 0.95285715
5.7514493 0.95022016
5.7519494 0.94747202
5.7524495 0.94460646
5.7529496 0.94161724
5.7534497 0.9384981
5.7539498 0.93524279
5.7544499 0.93184506
5.75495 0.92829865
5.7554501 0.92459723
5.7559502 0.92073463
5.7564503 0.9167046
5.7569504 0.91250088
5.7574505 0.90811713
5.7579506 0.90354711
5.7584507 0.89878464
5.7589508 0.89382339
5.7594509 0.88867377
5.759951 0.88345173
5.7604511 0.87817958
5.7609512 0.87285576
5.7614513 0.86747877
5.7619514 0.86204705
5.7624515 0.8565591
5.7629516 0.85101337
5.7634517 0.84540833
5.7639518 0.83974245
5.7644519 0.8340142
5.764952 0.82822206
5.7654521 0.82236447
5.7659522 0.81643992
5.7664523 0.81044688
5.7669524 0.80438381
5.7674525 0.79824918
5.7679526 0.7920407
5.7684527 0.78576152
5.7689528 0.77942076
5.7694529 0.77302764
5.769953 0.76659134
5.7704531 0.76012106
5.7709532 0.75362602
5.7714533 0.74711539
5.7719534 0.7405984
5.7724535 0.73408423
5.7729536 0.72758208
5.7734537 0.72110116
5.7739538 0.71465068
5.7744539 0.70823982
5.774954 0.70187777
5.7754541 0.69557376
5.7759542 0.68933749
5.7764543 0.68318835
5.7769544 0.67712984
5.7774545 0.67115818
5.7779546 0.66526958
5.7784547 0.65946028
5.7789548 0.65372651
5.7794549 0.64806449
5.779955 0.64247043
5.7804551 0.63694057
5.7809552 0.63147114
5.7814553 0.62605835
5.7819554 0.62069844
5.7824555 0.61538762
5.7829556 0.61012212
5.7834557 0.60489818
5.7839558 0.599712
5.7844559 0.59461246
5.784956 0.58979775
5.7854561 0.58527559
5.7859562 0.58103265
5.7864563 0.57705559
5.7869564 0.57333104
5.7874565 0.56984567
5.7879566 0.56658612
5.7884567 0.56353904
5.7889568 0.56069108
5.7894569 0.5580289
5.789957 0.55553914
5.7904571 0.55320846
5.7909572 0.5510235
5.7914573 0.54897092
5.7919574 0.54703737
5.7924575 0.54520951
5.7929576 0.54357528
5.7934577 0.54222898
5.7939578 0.5411673
5.7944579 0.54038698
5.794958 0.5398847
5.7954581 0.53965719
5.7959582 0.53970116
5.7964583 0.54001332
5.7969584 0.54059036
5.7974585 0.54142902
5.7979586 0.542526
5.7984587 0.543878
5.7989588 0.54548175
5.7994589 0.54733395
5.799959 0.54943131
5.8004591 0.55177054
5.8009592 0.55434344
5.8014593 0.55710257
5.8019594 0.56004521
5.8024595 0.56318193
5.8029596 0.5665233
5.8034597 0.57007988
5.8039598 0.57386223
5.8044599 0.57788091
5.80496 0.5821465
5.8054601 0.58666955
5.8059602 0.59146062
5.8064603 0.5965303
5.8069604 0.60188913
5.8074605 0.60754768
5.8079606 0.61351651
5.8084607 0.6198062
5.8089608 0.6264273
5.8094609 0.63330767
5.809961 0.64026927
5.8104611 0.64731176
5.8109612 0.65444183
5.8114613 0.6616662
5.8119614 0.66899156
5.8124615 0.67642461
5.8129616 0.68397207
5.8134617 0.69164064
5.8139618 0.69943701
5.8144619 0.7073679
5.814962 0.71544
5.8154621 0.72366003
5.8159622 0.73203467
5.8164623 0.74057064
5.8169624 0.74927465
5.8174625 0.7581524
5.8179626 0.76715767
5.8184627 0.77625327
5.8189628 0.78542675
5.8194629 0.79466562
5.819963 0.80395742
5.8204631 0.81328967
5.8209632 0.82264989
5.8214633 0.83202562
5.8219634 0.84140439
5.8224635 0.85077371
5.8229636 0.86012113
5.8234637 0.86943415
5.8239638 0.87870029
5.8244639 0.88790721
5.824964 0.89704222
5.8254641 0.90609299
5.8259642 0.91505224
5.8264643 0.92393905
5.8269644 0.93275761
5.8274645 0.94150886
5.8279646 0.95019367
5.8284647 0.95881301
5.8289648 0.96736791
5.8294649 0.97585924
5.829965 0.98428796
5.8304651 0.99265511
5.8309652 1.0009616
5.8314653 1.0092082
5.8319654 1.0173961
5.8324655 1.0255263
5.8329656 1.0335995
5.8334657 1.0416168
5.8339658 1.0495791
5.8344659 1.0573542
5.834966 1.0647789
5.8354661 1.0718666
5.8359662 1.078631
5.8364663 1.0850862
5.8369664 1.0912459
5.8374665 1.0971241
5.8379666 1.1027344
5.8384667 1.1080909
5.8389668 1.1132074
5.8394669 1.1180978
5.839967 1.1227758
5.8404671 1.1272555
5.8409672 1.1315506
5.8414673 1.135675
5.8419674 1.1396427
5.8424675 1.1434616
5.8429676 1.1470601
5.8434677 1.1504099
5.8439678 1.1535075
5.8444679 1.1563492
5.844968 1.1589315
5.8454681 1.1612506
5.8459682 1.1633031
5.8464683 1.1650852
5.8469684 1.1665934
5.8474685 1.167824
5.8479686 1.1687733
5.8484687 1.1694379
5.8489688 1.1698141
5.8494689 1.1698982
5.849969 1.1696867
5.8504691 1.1691758
5.8509692 1.1684233
5.8514693 1.1675922
5.8519694 1.1666762
5.8524695 1.1656584
5.8529696 1.1645212
5.8534697 1.1632479
5.8539698 1.1618209
5.8544699 1.1602232
5.85497 1.1584377
5.8554701 1.1564472
5.8559702 1.1542345
5.8564703 1.1517825
5.8569704 1.1490739
5.8574705 1.1460916
5.8579706 1.1428185
5.8584707 1.1392373
5.8589708 1.1353325
5.8594709 1.1312864
5.859971 1.1272346
5.8604711 1.123177
5.8609712 1.1191135
5.8614713 1.1150443
5.8619714 1.1109692
5.8624715 1.1068882
5.8629716 1.1028013
5.8634717 1.0987086
5.8639718 1.0946099
5.8644719 1.0905052
5.864972 1.0863946
5.8654721 1.0822779
5.8659722 1.0781553
5.8664723 1.0740266
5.8669724 1.0698918
5.8674725 1.0657499
5.8679726 1.0615944
5.8684727 1.0574262
5.8689728 1.0532473
5.8694729 1.0490597
5.869973 1.0448656
5.8704731 1.040667
5.8709732 1.0364659
5.8714733 1.0322645
5.8719734 1.0280649
5.8724735 1.023869
5.8729736 1.0196789
5.8734737 1.0154968
5.8739738 1.0113246
5.8744739 1.0071646
5.874974 1.0030186
5.8754741 0.99888887
5.8759742 0.99485545
5.8764743 0.991042
5.8769744 0.98744071
5.8774745 0.98404211
5.8779746 0.98083665
5.8784747 0.97781469
5.8789748 0.97496676
5.8794749 0.97228314
5.879975 0.96975444
5.8804751 0.96737095
5.8809752 0.9651232
5.8814753 0.96300162
5.8819754 0.96099651
5.8824755 0.95909855
5.8829756 0.95729795
5.8834757 0.95558523
5.8839758 0.9539518
5.8844759 0.95241408
5.884976 0.95098542
5.8854761 0.94967175
5.8859762 0.94847922
5.8864763 0.94741366
5.8869764 0.94648123
5.8874765 0.94568791
5.8879766 0.94503963
5.8884767 0.94454254
5.8889768 0.94420247
5.8894769 0.94402565
5.889977 0.94401784
5.8904771 0.94418527
5.8909772 0.94453386
5.8914773 0.94506959
5.8919774 0.94579847
5.8924775 0.94669191
5.8929776 0.94762938
5.8934777 0.94860002
5.8939778 0.9496034
5.8944779 0.95063927
5.894978 0.95170735
5.8954781 0.9528073
5.8959782 0.95393886
5.8964783 0.95510178
5.8969784 0.95629561
5.8974785 0.95752018
5.8979786 0.95877515
5.8984787 0.96006016
5.8989788 0.96137505
5.8994789 0.96271947
5.899979 0.96409306
5.9004791 0.96549567
5.9009792 0.96694099
5.9014793 0.96843686
5.9019794 0.96997624
5.9024795 0.97155218
5.9029796 0.97315756
5.9034797 0.97478543
5.9039798 0.97642876
5.9044799 0.97808051
5.90498 0.97973374
5.9054801 0.98138141
5.9059802 0.98301649
5.9064803 0.98463186
5.9069804 0.98622074
5.9074805 0.98777584
5.9079806 0.98929038
5.9084807 0.99075724
5.9089808 0.99216288
5.9094809 0.99344868
5.909981 0.99460638
5.9104811 0.99564164
5.9109812 0.99656009
5.9114813 0.99736738
5.9119814 0.99806898
5.9124815 0.99867063
5.9129816 0.99917788
5.9134817 0.99959638
5.9139818 0.99993159
5.9144819 1.0001893
5.914982 1.0003751
5.9154821 1.0004945
5.9159822 1.0005532
5.9164823 1.0005568
5.9169824 1.0005107
5.9174825 1.0003646
5.9179826 1.0000086
5.9184827 0.99944527
5.9189828 0.99868062
5.9194829 0.99772074
5.919983 0.99657164
5.9204831 0.99523938
5.9209832 0.99373014
5.9214833 0.99204973
5.9219834 0.9902044
5.9224835 0.98820006
5.9229836 0.9860428
5.9234837 0.98373877
5.9239838 0.98129388
5.9244839 0.97871421
5.924984 0.97600575
5.9254841 0.97317432
5.9259842 0.97020837
5.9264843 0.96709757
5.9269844 0.96383827
5.9274845 0.96042664
5.9279846 0.95685905
5.9284847 0.95313175
5.9289848 0.94924092
5.9294849 0.94518292
5.929985 0.94095393
5.9304851 0.9365503
5.9309852 0.93196829
5.9314853 0.92720408
5.9319854 0.92225404
5.9324855 0.91711432
5.9329856 0.91178121
5.9334857 0.90625114
5.9339858 0.90054885
5.9344859 0.8947969
5.934986 0.88899943
5.9354861 0.88314422
5.9359862 0.87721919
5.9364863 0.87121226
5.9369864 0.86511123
5.9374865 0.85890401
5.9379866 0.85257851
5.9384867 0.84612259
5.9389868 0.83952415
5.9394869 0.83277106
5.939987 0.82585122
5.9404871 0.8187525
5.9409872 0.81146279
5.9414873 0.80396997
5.9419874 0.79626193
5.9424875 0.78843328
5.9429876 0.78060404
5.9434877 0.77277445
5.9439878 0.76494455
5.9444879 0.75711439
5.944988 0.74928405
5.9454881 0.74145356
5.9459882 0.73362299
5.9464883 0.72579238
5.9469884 0.7179618
5.9474885 0.71013129
5.9479886 0.70230091
5.9484887 0.69447073
5.9489888 0.68664077
5.9494889 0.67881112
5.949989 0.67098182
5.9504891 0.6631529
5.9509892 0.65532418
5.9514893 0.64749559
5.9519894 0.63966714
5.9524895 0.63183883
5.9529896 0.62401066
5.9534897 0.61618263
5.9539898 0.60835475
5.9544899 0.60052701
5.95499 0.59269943
5.9554901 0.584872
5.9559902 0.57704472
5.9564903 0.5692176
5.9569904 0.56139064
5.9574905 0.55356384
5.9579906 0.5457372
5.9584907 0.53791073
5.9589908 0.53014857
5.9594909 0.52260993
5.959991 0.51529003
5.9604911 0.50817548
5.9609912 0.5012529
5.9614913 0.4945089
5.9619914 0.48793007
5.9624915 0.48150304
5.9629916 0.47521441
5.9634917 0.4690508
5.9639918 0.4629988
5.9644919 0.45704503
5.964992 0.45117609
5.9654921 0.44537861
5.9659922 0.43963918
5.9664923 0.43394441
5.9669924 0.42828261
5.9674925 0.42278196
5.9679926 0.41752377
5.9684927 0.4125006
5.9689928 0.40770507
5.9694929 0.40312976
5.969993 0.39876725
5.9704931 0.39461014
5.9709932 0.39065101
5.9714933 0.38688245
5.9719934 0.38329705
5.9724935 0.3798874
5.9729936 0.37664609
5.9734937 0.3735657
5.9739938 0.37063882
5.9744939 0.36785806
5.974994 0.36521598
5.9754941 0.3627157
5.9759942 0.36041371
5.9764943 0.35831948
5.9769944 0.35643291
5.9774945 0.35475394
5.9779946 0.35328246
5.9784947 0.3520184
5.9789948 0.35096168
5.9794949 0.3501122
5.979995 0.34946988
5.9804951 0.34903463
5.9809952 0.34880637
5.9814953 0.34878501
5.9819954 0.34897048
5.9824955 0.34936267
5.9829956 0.3499615
5.9834957 0.35076689
5.9839958 0.35174986
5.9844959 0.35287091
5.984996 0.35413574
5.9854961 0.35555049
5.9859962 0.35712129
5.9864963 0.35885426
5.9869964 0.36075553
5.9874965 0.36283123
5.9879966 0.3650875
5.9884967 0.36753045
5.9889968 0.37016622
5.9894969 0.37300094
5.989997 0.37604073
5.9904971 0.37929173
5.9909972 0.38276006
5.9914973 0.38645185
5.9919974 0.39036606
5.9924975 0.39438206
5.9929976 0.3984616
5.9934977 0.40261365
5.9939978 0.40684724
5.9944979 0.41117135
5.994998 0.41559498
5.9954981 0.42012713
5.9959982 0.4247768
5.9964983 0.42955298
5.9969984 0.43446468
5.9974985 0.43952089
5.9979986 0.44473061
5.9984987 0.45010282
5.9989988 0.45564656
5.9994989 0.46137079
5.999999 0.46728452
6.0004991 0.47335214
6.0009992 0.47943726
6.0014993 0.4855354
6.0019994 0.49165309
6.0024995 0.49779685
6.0029996 0.50397318
6.0034997 0.51018862
6.0039998 0.51644966
6.0044999 0.52276283
6.005 0.52913465
