# Supplementary material for: Structural motifs of gold cluster anions with 17 to 69 atoms
Source: Nat Commun. 2026 Apr 10;17:5099. doi: 10.1038/s41467-026-71649-9 (PMC13246909; doi:10.1038/s41467-026-71649-9)
Supplement: Supplementary file 5 — Source Data [file 41467_2026_71649_MOESM5_ESM.zip › SupplementaryFigure3/19_th_RSHXPBE.dat]

10.7 1.0475821
10.695898 0.99542656
10.691796 0.94156134
10.687694 0.88857475
10.683592 0.83898502
10.67949 0.79500512
10.675388 0.75833493
10.671286 0.73001115
10.667184 0.710339
10.663082 0.69891895
10.658979 0.69476736
10.654877 0.69651545
10.650775 0.70265766
10.646673 0.71181143
10.642571 0.72294722
10.638469 0.73555125
10.634367 0.74969353
10.630265 0.76598883
10.626163 0.7854558
10.622061 0.80929669
10.617959 0.83863338
10.613857 0.87424275
10.609755 0.91633482
10.605653 0.9644091
10.601551 1.0172119
10.597449 1.0727996
10.593347 1.1286971
10.589245 1.1821229
10.585143 1.2302476
10.581041 1.2704453
10.576938 1.3005039
10.572836 1.3187712
10.568734 1.3242247
10.564632 1.3164683
10.56053 1.2956723
10.556428 1.2624771
10.552326 1.2178876
10.548224 1.1631783
10.544122 1.0998224
10.54002 1.0294517
10.535918 0.95384027
10.531816 0.87490217
10.527714 0.79468761
10.523612 0.7153644
10.51951 0.6391742
10.515408 0.56835977
10.511306 0.50506512
10.507204 0.45121638
10.503102 0.40839488
10.498999 0.3777157
10.494897 0.35972534
10.490795 0.35433094
10.486693 0.3607717
10.482591 0.37764052
10.478489 0.40296029
10.474387 0.43431542
10.470285 0.46903327
10.466183 0.50440448
10.462081 0.53792419
10.457979 0.5675311
10.453877 0.59181739
10.449775 0.61018285
10.445673 0.62291001
10.441571 0.63114549
10.437469 0.63678332
10.433367 0.64225949
10.429265 0.65027872
10.425163 0.66350478
10.421061 0.6842516
10.416958 0.71421282
10.412856 0.75426316
10.408754 0.80435555
10.404652 0.8635254
10.40055 0.92999974
10.396448 1.0013954
10.392346 1.0749796
10.388244 1.1479591
10.384142 1.2177619
10.38004 1.2822778
10.375938 1.3400287
10.371836 1.3902542
10.367734 1.4329014
10.363632 1.4685284
10.35953 1.4981332
10.355428 1.5229338
10.351326 1.5441255
10.347224 1.5626473
10.343122 1.578985
10.33902 1.5930356
10.334917 1.6040503
10.330815 1.6106669
10.326713 1.6110288
10.322611 1.6029806
10.318509 1.5843203
10.314407 1.5530766
10.310305 1.5077801
10.306203 1.4476925
10.302101 1.3729631
10.297999 1.2846929
10.293897 1.184896
10.289795 1.0763646
10.285693 0.96245698
10.281591 0.84683577
10.277489 0.7331937
10.273387 0.62499874
10.269285 0.52528784
10.265183 0.43652672
10.261081 0.36054161
10.256978 0.29851646
10.252876 0.25104027
10.248774 0.21818318
10.244672 0.19957963
10.24057 0.19450024
10.236468 0.20190099
10.232366 0.22044703
10.228264 0.2485167
10.224162 0.28419874
10.22006 0.3252985
10.215958 0.36936938
10.211856 0.41378139
10.207754 0.45583148
10.203652 0.4928912
10.19955 0.52257868
10.195448 0.54293442
10.191346 0.55257718
10.187244 0.55081667
10.183142 0.53770527
10.17904 0.51401893
10.174937 0.48116867
10.170835 0.4410532
10.166733 0.39587273
10.162631 0.34792741
10.158529 0.2994255
10.154427 0.25232204
10.150325 0.20820321
10.146223 0.16822295
10.142121 0.13309095
10.138019 0.1031044
10.133917 0.078211608
10.129815 0.058093889
10.125713 0.042252758
10.121611 0.030091579
10.117509 0.020984568
10.113407 0.01432915
10.109305 0.0095808989
10.105203 0.006272738
10.101101 0.0040213601
10.096998 0.0025243848
10.092896 0.0015516747
10.088794 0.00093392749
10.084692 0.00055041436
10.08059 0.00031764061
10.076488 0.00017949551
10.072386 9.9313533e-05
10.068284 5.380749e-05
10.064182 2.8550313e-05
10.06008 1.4828913e-05
10.055978 7.54677e-06
10.051876 3.753783e-06
10.047774 1.832787e-06
10.043672 8.72289e-07
10.03957 4.11642e-07
10.035468 1.86219e-07
10.031366 8.8209e-08
10.027264 3.9204e-08
10.023162 1.9602e-08
10.01906 9.801e-09
10.014957 0
10.010855 0
10.006753 0
10.002651 0
9.998549 0
9.994447 0
9.990345 0
9.986243 0
9.982141 0
9.978039 0
9.973937 0
9.969835 0
9.965733 0
9.961631 0
9.957529 0
9.953427 0
9.949325 0
9.945223 0
9.941121 0
9.937019 0
9.932916 0
9.928814 0
9.924712 9.801e-09
9.92061 9.801e-09
9.916508 2.9403e-08
9.912406 6.8607e-08
9.908304 1.56816e-07
9.904202 3.52836e-07
9.9001 7.54677e-07
9.895998 1.587762e-06
9.891896 3.263733e-06
9.887794 6.586272e-06
9.883692 1.3005927e-05
9.87959 2.5139565e-05
9.875488 4.7583855e-05
9.871386 8.8179597e-05
9.867284 0.00016003073
9.863182 0.00028439562
9.85908 0.00049487209
9.854977 0.00084321923
9.850875 0.0014069237
9.846773 0.0022986873
9.842671 0.0036777076
9.838569 0.0057618903
9.834467 0.0088400021
9.830365 0.013281531
9.826263 0.019541792
9.822161 0.02815893
9.818059 0.039739576
9.813957 0.054930136
9.809855 0.074372232
9.805753 0.098642664
9.801651 0.12818147
9.797549 0.16321463
9.793447 0.20368145
9.789345 0.24917832
9.785243 0.29893127
9.781141 0.35180766
9.777039 0.40637269
9.772936 0.46098979
9.768834 0.51395592
9.764732 0.56365531
9.76063 0.60870936
9.756528 0.64809859
9.752426 0.68123516
9.748324 0.70797153
9.744222 0.72854221
9.74012 0.74344739
9.736018 0.75329947
9.731916 0.75866091
9.727814 0.75990466
9.723712 0.75712429
9.71961 0.75011169
9.715508 0.73840664
9.711406 0.72140849
9.707304 0.69852803
9.703202 0.66935004
9.6991 0.63377558
9.694997 0.59211793
9.690895 0.54513557
9.686793 0.49399794
9.682691 0.44019171
9.678589 0.38538523
9.674487 0.33127428
9.670385 0.27943297
9.666283 0.23119019
9.662181 0.18754547
9.658079 0.14912989
9.653977 0.11621047
9.649875 0.088730011
9.645773 0.066371176
9.641671 0.048632239
9.637569 0.03490337
9.633467 0.024534618
9.629365 0.016890308
9.625263 0.01138738
9.621161 0.0075183863
9.617059 0.0048610314
9.612956 0.00307771
9.608854 0.0019081665
9.604752 0.0011584978
9.60065 0.00068875547
9.596548 0.00040103732
9.592446 0.00022879454
9.588344 0.00012810887
9.584242 7.0871031e-05
9.58014 3.9713652e-05
9.576038 2.4424092e-05
9.571936 1.9739214e-05
9.567834 2.3963445e-05
9.563732 3.8625741e-05
9.55963 6.880302e-05
9.555528 0.00012438449
9.551426 0.00022230628
9.547324 0.00039001119
9.543222 0.00067044721
9.53912 0.0011287224
9.535018 0.0018607885
9.530915 0.0030038497
9.526813 0.0047481925
9.522711 0.0073493191
9.518609 0.011138738
9.514507 0.016530866
9.510405 0.024023025
9.506303 0.034184977
9.502201 0.047634526
9.498099 0.06499689
9.493997 0.086847004
9.489895 0.11363675
9.485793 0.14561258
9.481691 0.18273226
9.477589 0.22459295
9.473487 0.2703841
9.469385 0.31887887
9.465283 0.36847446
9.461181 0.41728628
9.457079 0.46329328
9.452976 0.50452287
9.448874 0.53925538
9.444772 0.56622195
9.44067 0.58476719
9.436568 0.59494966
9.432466 0.59756031
9.428364 0.59404947
9.424262 0.58636629
9.42016 0.57672758
9.416058 0.56734474
9.411956 0.56014465
9.407854 0.55652252
9.403752 0.55716114
9.39965 0.56194206
9.395548 0.56996118
9.391446 0.57964675
9.387344 0.58896316
9.383242 0.59567201
9.37914 0.59761478
9.375038 0.59297917
9.370935 0.58051524
9.366833 0.55967626
9.362731 0.5306714
9.358629 0.49443096
9.354527 0.45249743
9.350425 0.406865
9.346323 0.35979532
9.342221 0.31363692
9.338119 0.27067159
9.334017 0.23300195
9.329915 0.20248561
9.325813 0.18071062
9.321711 0.16899985
9.317609 0.16842673
9.313507 0.17982455
9.309405 0.20377427
9.305303 0.24056228
9.301201 0.29010851
9.297099 0.351874
9.292996 0.42476574
9.288894 0.50706198
9.284792 0.59638294
9.28069 0.68972868
9.276588 0.78359782
9.272486 0.87418882
9.268384 0.95767143
9.264282 1.0305018
9.26018 1.0897434
9.256078 1.1333512
9.251976 1.1603762
9.247874 1.1710579
9.243772 1.1667874
9.23967 1.1499404
9.235568 1.123604
9.231466 1.091232
9.227364 1.0562789
9.223262 1.0218602
9.21916 0.99048333
9.215058 0.96387834
9.210955 0.94293832
9.206853 0.92776322
9.202751 0.91778338
9.198649 0.91193104
9.194547 0.90882533
9.190445 0.90694228
9.186343 0.90475085
9.182241 0.90080952
9.178139 0.89382811
9.174037 0.88270835
9.169935 0.86657773
9.165833 0.84482914
9.161731 0.81717088
9.157629 0.78368378
9.153527 0.74487398
9.149425 0.70170547
9.145323 0.65559666
9.141221 0.60836858
9.137119 0.56214007
9.133017 0.51917414
9.128914 0.48168801
9.124812 0.45164624
9.12071 0.43055991
9.116608 0.4193157
9.112506 0.41805562
9.108404 0.42612363
9.104302 0.4420881
9.1002 0.46384125
9.096098 0.48876838
9.091996 0.51397182
9.087894 0.53652784
9.083792 0.55375046
9.07969 0.56343465
9.075588 0.56405328
9.071486 0.55488805
9.067384 0.53608305
9.063282 0.5086197
9.05918 0.47422212
9.055078 0.43521048
9.050975 0.3943246
9.046873 0.35454112
9.042771 0.31890393
9.038669 0.29038065
9.034567 0.27174906
9.030465 0.26550905
9.026363 0.27380868
9.022261 0.29837059
9.018159 0.34040596
9.014057 0.40050933
9.009955 0.47853618
9.005853 0.57347559
9.001751 0.68333949
8.997649 0.80509606
8.993547 0.93467611
8.989445 1.0670761
8.985343 1.196571
8.981241 1.3170335
8.977139 1.4223414
8.973037 1.5068347
8.968934 1.5657741
8.964832 1.5957472
8.96073 1.5949708
8.956628 1.5634483
8.952526 1.5029615
8.948424 1.4168968
8.944322 1.3099273
8.94022 1.1875905
8.936118 1.0558151
8.932016 0.92045148
8.927914 0.78685541
8.923812 0.65956597
8.91971 0.54209846
8.915608 0.43685906
8.911506 0.34517059
8.907404 0.26738756
8.903302 0.20307185
8.8992 0.1511985
8.895098 0.11036438
8.890995 0.078978007
8.886893 0.055416599
8.882791 0.03814362
8.878689 0.025786833
8.874587 0.0171813
8.870485 0.011384822
8.866383 0.0076742026
8.862281 0.0055303907
8.858179 0.0046193681
8.854077 0.0047735869
8.849975 0.0059770222
8.845873 0.0083547742
8.841771 0.01216653
8.837669 0.017801762
8.833567 0.025773405
8.829465 0.036706617
8.825363 0.05131883
8.821261 0.0703889
8.817159 0.094714081
8.813057 0.12505632
8.808954 0.16208178
8.804852 0.2062999
8.80075 0.2580099
8.796648 0.31726325
8.792546 0.38384871
8.788444 0.4573036
8.784342 0.5369505
8.78024 0.62195275
8.776138 0.7113788
8.772036 0.80426192
8.767934 0.89964332
8.763832 0.9965895
8.75973 1.0941813
8.755628 1.1914794
8.751526 1.2874773
8.747424 1.3810573
8.743322 1.4709655
8.73922 1.5558164
8.735118 1.6341344
8.731016 1.7044258
8.726913 1.7652736
8.722811 1.8154366
8.718709 1.8539397
8.714607 1.88014
8.710505 1.8937636
8.706403 1.8949113
8.702301 1.8840399
8.698199 1.8619264
8.694097 1.8296228
8.689995 1.7884083
8.685893 1.7397397
8.681791 1.6852002
8.677689 1.6264426
8.673587 1.5651273
8.669485 1.5028538
8.665383 1.4410897
8.661281 1.3811026
8.657179 1.3239008
8.653077 1.2701889
8.648974 1.2203411
8.644872 1.1743942
8.64077 1.1320605
8.636668 1.0927592
8.632566 1.0556673
8.628464 1.0197901
8.624362 0.9840509
8.62026 0.94740146
8.616158 0.90894648
8.612056 0.86807608
8.607954 0.82459246
8.603852 0.77881521
8.59975 0.7316477
8.595648 0.68458956
8.591546 0.63968414
8.587444 0.5993974
8.583342 0.56643247
8.57924 0.54349204
8.575138 0.53300828
8.571036 0.53686452
8.566933 0.5561367
8.562831 0.59088306
8.558729 0.64000871
8.554627 0.70122758
8.550525 0.77113637
8.546423 0.84540512
8.542321 0.91907614
8.538219 0.9869495
8.534117 1.0440201
8.530015 1.0859216
8.525913 1.1093284
8.521811 1.1122677
8.517709 1.0943049
8.513607 1.0565788
8.509505 1.0016844
8.505403 0.93341851
8.501301 0.85642068
8.497199 0.77575362
8.493097 0.69646994
8.488994 0.62321046
8.484892 0.55986992
8.48079 0.50935477
8.476688 0.47344524
8.472586 0.45276278
8.468484 0.44683513
8.464382 0.45424582
8.46028 0.47285091
8.456178 0.50004309
8.452076 0.53304152
8.447974 0.56918318
8.443872 0.60619025
8.43977 0.6423877
8.435668 0.67684706
8.431566 0.70943875
8.427464 0.74078347
8.423362 0.77210583
8.41926 0.8050059
8.415158 0.84117668
8.411056 0.88210383
8.406953 0.92878769
8.402851 0.98152454
8.398749 1.0397759
8.394647 1.1021414
8.390545 1.1664366
8.386443 1.2298612
8.382341 1.2892344
8.378239 1.341265
8.374137 1.3828248
8.370035 1.4111959
8.365933 1.424272
8.361831 1.4207004
8.357729 1.3999624
8.353627 1.3623951
8.349525 1.3091641
8.345423 1.2421948
8.341321 1.1640752
8.337219 1.0779348
8.333117 0.98730718
8.329015 0.89598028
8.324912 0.80783626
8.32081 0.72668482
8.316708 0.65609294
8.312606 0.59921541
8.308504 0.55863191
8.304402 0.53619751
8.3003 0.53291567
8.296198 0.54884379
8.292096 0.58304295
8.287994 0.63358346
8.283892 0.69761614
8.27979 0.77151494
8.275688 0.85109005
8.271586 0.93186126
8.267484 1.0093716
8.263382 1.0795117
8.25928 1.1388203
8.255178 1.1847236
8.251076 1.2156827
8.246973 1.2312292
8.242871 1.2318839
8.238769 1.2189723
8.234667 1.1943669
8.230565 1.1601964
8.226463 1.1185674
8.222361 1.0713412
8.218259 1.0199934
8.214157 0.96557312
8.210055 0.90875431
8.205953 0.84996059
8.201851 0.78953082
8.197749 0.72788928
8.193647 0.66568702
8.189545 0.60388911
8.185443 0.5437949
8.181341 0.48699045
8.177239 0.43524341
8.173137 0.39035784
8.169035 0.35400964
8.164932 0.32758274
8.16083 0.31202384
8.156728 0.3077291
8.152626 0.31447273
8.148524 0.33138395
8.144422 0.35697659
8.14032 0.38923243
8.136218 0.42573688
8.132116 0.46386068
8.128014 0.50097633
8.123912 0.53469172
8.11981 0.56307854
8.115708 0.58486976
8.111606 0.59960046
8.107504 0.6076708
8.103402 0.61031769
8.0993 0.60949261
8.095198 0.60765562
8.091096 0.60750692
8.086993 0.61168653
8.082891 0.62247752
8.078789 0.64154844
8.074687 0.66976561
8.070585 0.70709752
8.066483 0.75262199
8.062381 0.80463438
8.058279 0.86084316
8.054177 0.91862918
8.050075 0.9753382
8.045973 1.0285721
8.041871 1.0764449
8.037769 1.1177737
8.033667 1.1521806
8.029565 1.180093
8.025463 1.2026421
8.021361 1.221468
8.017259 1.2384588
8.013157 1.2554554
8.009055 1.273962
8.004952 1.2949044
8.00085 1.3184713
7.996748 1.344063
7.992646 1.370355
7.988544 1.3954694
7.984442 1.4172251
7.98034 1.433428
7.976238 1.4421577
7.972136 1.4420061
7.968034 1.4322368
7.963932 1.4128481
7.95983 1.3845401
7.955728 1.3486024
7.951626 1.3067497
7.947524 1.2609355
7.943422 1.2131738
7.93932 1.1653878
7.935218 1.1192971
7.931116 1.0763438
7.927014 1.0376522
7.922911 1.0040139
7.918809 0.97589173
7.914707 0.95343816
7.910605 0.93652832
7.906503 0.92480892
7.902401 0.9177638
7.898299 0.91479367
7.894197 0.91530379
7.890095 0.91878881
7.885993 0.92490342
7.881891 0.93350751
7.877789 0.94467877
7.873687 0.95869099
7.869585 0.9759615
7.865483 0.99697549
7.861381 1.022197
7.857279 1.0519761
7.853177 1.08646
7.849075 1.1255151
7.844972 1.1686647
7.84087 1.2150484
7.836768 1.2634089
7.832666 1.3121143
7.828564 1.359221
7.824462 1.40258
7.82036 1.4399816
7.816258 1.4693278
7.812156 1.4888132
7.808054 1.4970888
7.803952 1.493387
7.79985 1.4775872
7.795748 1.4502142
7.791646 1.4123707
7.787544 1.3656204
7.783442 1.311841
7.77934 1.253074
7.775238 1.1913914
7.771136 1.1287915
7.767034 1.067126
7.762931 1.0080526
7.758829 0.95299832
7.754727 0.90312273
7.750625 0.85927087
7.746523 0.82191768
7.742421 0.79111267
7.738319 0.76644145
7.734217 0.74702364
7.730115 0.73156253
7.726013 0.71845467
7.721911 0.7059551
7.717809 0.69238149
7.713707 0.67633094
7.709605 0.65687704
7.705503 0.63371542
7.701401 0.60723284
7.697299 0.57848505
7.693197 0.54908297
7.689095 0.52099994
7.684992 0.49632437
7.68089 0.47698947
7.676788 0.46451491
7.672686 0.45979314
7.668584 0.46294697
7.664482 0.47327621
7.66038 0.48929968
7.656278 0.50888795
7.652176 0.52947066
7.648074 0.54829406
7.643972 0.56269802
7.63987 0.57037989
7.635768 0.56961438
7.631666 0.55940512
7.627564 0.53955257
7.623462 0.5106346
7.61936 0.47390768
7.615258 0.43114673
7.611156 0.3844487
7.607054 0.33602814
7.602951 0.28803093
7.598849 0.24238817
7.594747 0.20072349
7.590645 0.16431846
7.586543 0.13413222
7.582441 0.11086391
7.578339 0.095041728
7.574237 0.087120089
7.570135 0.087565996
7.566033 0.096918208
7.561931 0.11580636
7.557829 0.14492234
7.553727 0.18494294
7.549625 0.23640926
7.545523 0.29957615
7.541421 0.37425102
7.537319 0.45964682
7.533217 0.55427533
7.529115 0.65590557
7.525013 0.76160511
7.52091 0.86787176
7.516808 0.97084934
7.512706 1.066607
7.508604 1.1514495
7.504502 1.222218
7.5004 1.2765413
7.496298 1.3130036
7.492196 1.3312096
7.488094 1.3317439
7.483992 1.3160405
7.47989 1.2861926
7.475788 1.2447394
7.471686 1.1944668
7.467584 1.138249
7.463482 1.0789456
7.45938 1.019349
7.455278 0.96216681
7.451176 0.91001079
7.447074 0.86536453
7.442971 0.83050834
7.438869 0.80739139
7.434767 0.79745774
7.430665 0.80144822
7.426563 0.81921238
7.422461 0.84956987
7.418359 0.89025865
7.414257 0.93799721
7.410155 0.98867181
7.406053 1.0376405
7.401951 1.0801258
7.397849 1.1116531
7.393747 1.128481
7.389645 1.1279698
7.385543 1.1088425
7.381441 1.0713056
7.377339 1.0170173
7.373237 0.94891313
7.369135 0.87091366
7.365033 0.78755489
7.36093 0.70358642
7.356828 0.6235813
7.352726 0.55159383
7.348624 0.4908904
7.344522 0.44376627
7.34042 0.41144994
7.336318 0.39408911
7.332216 0.39080774
7.328114 0.39982237
7.324012 0.41860679
7.31991 0.44409448
7.315808 0.47290862
7.311706 0.50160793
7.307604 0.52693406
7.303502 0.54604329
7.2994 0.5567037
7.295298 0.55743971
7.291196 0.54760934
7.287094 0.52740629
7.282991 0.49778782
7.278889 0.46033863
7.274787 0.41708914
7.270685 0.37031219
7.266583 0.32232368
7.262481 0.27531064
7.258379 0.23120425
7.254277 0.19160775
7.250175 0.15778
7.246073 0.13066768
7.241971 0.11097243
7.237869 0.099235537
7.233767 0.095921377
7.229665 0.10148215
7.225563 0.11638965
7.221461 0.14112515
7.217359 0.17612434
7.213257 0.22168129
7.209155 0.27782204
7.205053 0.34416501
7.20095 0.41978964
7.196848 0.50313753
7.192746 0.59196944
7.188644 0.68339692
7.184542 0.77399967
7.18044 0.86002822
7.176338 0.93767924
7.172236 1.003418
7.168134 1.0543124
7.164032 1.0883387
7.15993 1.1046159
7.155828 1.1035373
7.151726 1.0867742
7.147624 1.0571473
7.143522 1.0183754
7.13942 0.97473005
7.135318 0.93063411
7.131216 0.89025126
7.127114 0.85711253
7.123012 0.83381933
7.118909 0.82185155
7.114807 0.82149466
7.110705 0.83188441
7.106603 0.85115443
7.102501 0.87666185
7.098399 0.9052605
7.094297 0.93359054
7.090195 0.95835663
7.086093 0.97657305
7.081991 0.98576138
7.077889 0.98409366
7.073787 0.97048003
7.069685 0.9446036
7.065583 0.90690771
7.061481 0.85854159
7.057379 0.80127083
7.053277 0.73735929
7.049175 0.66942963
7.045073 0.60031033
7.04097 0.53287803
7.036868 0.46990365
7.032766 0.41391046
7.028664 0.36705047
7.024562 0.33100358
7.02046 0.30690205
7.016358 0.2952814
7.012256 0.29605874
7.008154 0.30853977
7.004052 0.33145694
6.99995 0.36304141
6.995848 0.40113074
6.991746 0.44331125
6.987644 0.48708937
6.983542 0.53008023
6.97944 0.57019573
6.975338 0.60581037
6.971236 0.63588213
6.967134 0.66000938
6.963032 0.67841261
6.958929 0.6918414
6.954827 0.70141978
6.950725 0.7084545
6.946623 0.71423881
6.942521 0.71988567
6.938419 0.7262198
6.934317 0.73374656
6.930215 0.74270064
6.926113 0.75316095
6.922011 0.76520409
6.917909 0.77905993
6.913807 0.79523097
6.909705 0.8145436
6.905603 0.83811163
6.901501 0.86720995
6.897399 0.90307318
6.893297 0.94664984
6.889195 0.99835185
6.885093 1.0578416
6.88099 1.1238945
6.876888 1.1943627
6.872786 1.266252
6.868684 1.3359059
6.864582 1.399277
6.86048 1.4522546
6.856378 1.4910109
6.852276 1.5123275
6.848174 1.5138691
6.844072 1.4943772
6.83997 1.4537698
6.835868 1.3931404
6.831766 1.3146648
6.827664 1.2214274
6.823562 1.1171909
6.81946 1.0061319
6.815358 0.89257016
6.811256 0.78071354
6.807154 0.67443861
6.803052 0.57711895
6.798949 0.49150665
6.794847 0.41966543
6.790745 0.36294739
6.786643 0.32200269
6.782541 0.29681017
6.778439 0.28671893
6.774337 0.29049538
6.770235 0.306375
6.766133 0.33212324
6.762031 0.36511275
6.757929 0.40242471
6.753827 0.44097912
6.749725 0.47769379
6.745623 0.50966417
6.741521 0.53434997
6.737419 0.54974879
6.733317 0.55453549
6.729215 0.54814774
6.725113 0.53080479
6.721011 0.50345457
6.716908 0.46765498
6.712806 0.425404
6.708704 0.37894035
6.704602 0.33053916
6.7005 0.28232642
6.696398 0.23613101
6.692296 0.19338625
6.688194 0.1550847
6.684092 0.12178261
6.67999 0.093644419
6.675888 0.070514569
6.671786 0.052003126
6.667684 0.037572761
6.663582 0.026617869
6.65948 0.018529957
6.655378 0.012746671
6.651276 0.0087853028
6.647174 0.0062629174
6.643072 0.0049068707
6.638969 0.0045591998
6.634867 0.0051779663
6.630765 0.0068374618
6.626663 0.0097277963
6.622561 0.014153016
6.618459 0.020525264
6.614357 0.029352064
6.610255 0.041212705
6.606153 0.056720651
6.602051 0.076469852
6.597949 0.10096511
6.593847 0.13054001
6.589745 0.16526909
6.585643 0.20488467
6.581541 0.24871111
6.577439 0.29562988
6.573337 0.34408787
6.569235 0.39215666
6.565133 0.43764434
6.561031 0.47825398
6.556928 0.51177423
6.552826 0.53628149
6.548724 0.550329
6.544622 0.55309861
6.54052 0.54449507
6.536418 0.52517065
6.532316 0.49647743
6.528214 0.46035564
6.524112 0.41917394
6.52001 0.37554373
6.515908 0.33213014
6.511806 0.29147988
6.507704 0.25587977
6.503602 0.22725261
6.4995 0.20708903
6.495398 0.19640924
6.491296 0.1957451
6.487194 0.20513426
6.483092 0.22412098
6.478989 0.25176361
6.474887 0.28665378
6.470785 0.32695568
6.466683 0.37047546
6.462581 0.41476788
6.458479 0.45728227
6.454377 0.49554224
6.450275 0.52734563
6.446173 0.55096388
6.442071 0.5653163
6.437969 0.57009431
6.433867 0.5658151
6.429765 0.5537919
6.425663 0.53601855
6.421561 0.51497739
6.417459 0.49338969
6.413357 0.47393532
6.409255 0.45897282
6.405153 0.45029092
6.401051 0.44891919
6.396948 0.45501875
6.392846 0.46786495
6.388744 0.48592388
6.384642 0.50701428
6.38054 0.52853651
6.376438 0.54774321
6.372336 0.56202087
6.368234 0.56915067
6.364132 0.56751949
6.36003 0.55625848
6.355928 0.53529613
6.351826 0.50532403
6.347724 0.46768476
6.343622 0.4242009
6.33952 0.37697046
6.335418 0.32815584
6.331316 0.2797921
6.327214 0.23363406
6.323112 0.19105444
6.31901 0.15299642
6.314907 0.11997675
6.310805 0.092129057
6.306703 0.069274703
6.302601 0.051006746
6.298499 0.036775028
6.294397 0.025962653
6.290295 0.017947954
6.286193 0.012149251
6.282091 0.0080529132
6.277989 0.0052266577
6.273887 0.0033217157
6.269785 0.0020671387
6.265683 0.0012596343
6.261581 0.00075159949
6.257479 0.00043913381
6.253377 0.00025122903
6.249275 0.00014074236
6.245173 7.7202477e-05
6.241071 4.1468031e-05
6.236968 2.1807225e-05
6.232866 1.1231946e-05
6.228764 5.664978e-06
6.224662 2.793285e-06
6.22056 1.352538e-06
6.216458 6.37065e-07
6.212356 2.9403e-07
6.208254 1.37214e-07
6.204152 5.8806e-08
6.20005 2.9403e-08
6.195948 9.801e-09
6.191846 0
6.187744 0
6.183642 0
6.17954 0
6.175438 0
6.171336 0
6.167234 0
6.163132 0
6.15903 0
6.154927 0
6.150825 0
6.146723 0
6.142621 0
6.138519 0
6.134417 0
6.130315 0
6.126213 0
6.122111 0
6.118009 0
6.113907 0
6.109805 0
6.105703 0
6.101601 0
6.097499 0
6.093397 0
6.089295 0
6.085193 0
6.081091 0
6.076988 0
6.072886 0
6.068784 0
6.064682 0
6.06058 0
6.056478 0
6.052376 0
6.048274 0
6.044172 0
6.04007 0
6.035968 0
6.031866 0
6.027764 0
6.023662 0
6.01956 0
6.015458 0
6.011356 0
6.007254 0
6.003152 0
5.99905 0
5.994947 0
5.990845 0
5.986743 0
5.982641 0
5.978539 0
5.974437 0
5.970335 0
5.966233 0
5.962131 0
5.958029 0
5.953927 0
5.949825 0
5.945723 0
5.941621 0
5.937519 0
5.933417 0
5.929315 0
5.925213 0
5.921111 0
5.917009 0
5.912906 0
5.908804 0
5.904702 0
5.9006 0
5.896498 0
5.892396 0
5.888294 0
5.884192 0
5.88009 0
5.875988 0
5.871886 0
5.867784 0
5.863682 0
5.85958 0
5.855478 0
5.851376 0
5.847274 0
5.843172 0
5.83907 0
5.834967 0
5.830865 0
5.826763 0
5.822661 0
5.818559 0
5.814457 0
5.810355 0
5.806253 0
5.802151 0
5.798049 0
5.793947 0
5.789845 0
5.785743 0
5.781641 0
5.777539 0
5.773437 0
5.769335 0
5.765233 0
5.761131 0
5.757029 0
5.752926 0
5.748824 0
5.744722 0
5.74062 0
5.736518 0
5.732416 0
5.728314 0
5.724212 9.801e-09
5.72011 1.9602e-08
5.716008 3.9204e-08
5.711906 7.8408e-08
5.707804 1.86219e-07
5.703702 4.01841e-07
5.6996 8.62488e-07
5.695498 1.813185e-06
5.691396 3.714579e-06
5.687294 7.468362e-06
5.683192 1.4681898e-05
5.67909 2.8256283e-05
5.674987 5.3278236e-05
5.670885 9.8372637e-05
5.666783 0.00017782934
5.662681 0.00031477872
5.658579 0.00054561187
5.654477 0.00092602788
5.650375 0.0015389824
5.646273 0.0025044495
5.642171 0.0039907712
5.638069 0.0062268595
5.633967 0.0095136935
5.629865 0.014233012
5.625763 0.020850265
5.621661 0.029908447
5.617559 0.042009105
5.613457 0.057777728
5.609355 0.077811697
5.605253 0.10261167
5.601151 0.13250004
5.597049 0.16753389
5.592946 0.20742292
5.588844 0.2514654
5.584742 0.29851567
5.58064 0.34699517
5.576538 0.39495457
5.572436 0.44018808
5.568334 0.48039315
5.564232 0.51336087
5.56013 0.53717539
5.556028 0.55039804
5.551926 0.552211
5.547824 0.54250112
5.543722 0.52187156
5.53962 0.49157982
5.535518 0.4534108
5.531416 0.409503
5.527314 0.36215103
5.523212 0.31360991
5.51911 0.26592382
5.515008 0.22079646
5.510905 0.17951237
5.506803 0.14291048
5.502701 0.1114041
5.498599 0.085036554
5.494497 0.063559073
5.490395 0.046517555
5.486293 0.033336778
5.482191 0.023393634
5.478089 0.016074571
5.473987 0.010815541
5.469885 0.0071256504
5.465783 0.0045969336
5.461681 0.0029038893
5.457579 0.0017962097
5.453477 0.0010879404
5.449375 0.00064523903
5.445273 0.00037471183
5.441171 0.00021308354
5.437069 0.00011865091
5.432966 6.46866e-05
5.428864 3.4538724e-05
5.424762 1.8053442e-05
5.42066 9.242343e-06
5.416558 4.635873e-06
5.412456 2.273832e-06
5.408354 1.097712e-06
5.404252 5.09652e-07
5.40015 2.35224e-07
5.396048 1.07811e-07
5.391946 4.9005e-08
5.387844 1.9602e-08
5.383742 9.801e-09
5.37964 9.801e-09
5.375538 9.801e-09
5.371436 2.9403e-08
5.367334 6.8607e-08
5.363232 1.47015e-07
5.35913 3.23433e-07
5.355028 6.95871e-07
5.350925 1.47015e-06
5.346823 3.028509e-06
5.342721 6.125625e-06
5.338619 1.2114036e-05
5.334517 2.3473395e-05
5.330415 4.4525943e-05
5.326313 8.2700838e-05
5.322211 0.00015041595
5.318109 0.00026788093
5.314007 0.00046715486
5.309905 0.00079770339
5.305803 0.0013337789
5.301701 0.002183702
5.297599 0.0035008192
5.293497 0.0054955481
5.289395 0.0084473055
5.285293 0.012714269
5.281191 0.018738297
5.277089 0.027041733
5.272986 0.038212423
5.268884 0.052873808
5.264782 0.071637793
5.26068 0.095040699
5.256578 0.12346469
5.252476 0.15705134
5.248374 0.19561688
5.244272 0.2385815
5.24017 0.28492664
5.236068 0.33319253
5.231966 0.38152546
5.227864 0.42777769
5.223762 0.4696557
5.21966 0.50490405
5.215558 0.53150536
5.211456 0.54787207
5.207354 0.55300531
5.203252 0.54659913
5.19915 0.52907603
5.195048 0.50154932
5.190945 0.46571852
5.186843 0.42371374
5.182741 0.37791133
5.178639 0.33074585
5.174537 0.28454178
5.170435 0.24138268
5.166333 0.20302753
5.162231 0.17087531
5.158129 0.14597045
5.154027 0.12903592
5.149925 0.12051789
5.145823 0.12062592
5.141721 0.12935638
5.137619 0.14649231
5.133517 0.17157963
5.129415 0.20388687
5.125313 0.24236082
5.121211 0.28559403
5.117109 0.33182024
5.113007 0.37895089
5.108904 0.42465982
5.104802 0.4665148
5.1007 0.50214635
5.096598 0.52943542
5.092496 0.54669702
5.088394 0.55283456
5.084292 0.54744281
5.08019 0.53084379
5.076088 0.50404967
5.071986 0.46865733
5.067884 0.42668882
5.063782 0.38039952
5.05968 0.33207868
5.055578 0.28386647
5.051476 0.23760695
5.047374 0.19474935
5.043272 0.15630206
5.03917 0.12283584
5.035068 0.094527322
5.030965 0.071229728
5.026863 0.052557774
5.022761 0.037973827
5.018659 0.026866031
5.014557 0.01861206
5.010455 0.012625746
5.006353 0.0083867059
5.002251 0.0054550504
4.998149 0.0034743957
4.994047 0.0021669031
4.989945 0.001323429
4.985843 0.00079165617
4.981741 0.00046411655
4.977639 0.00026730267
4.973537 0.00015251336
4.969435 8.8767657e-05
4.965333 5.7492666e-05
4.961231 4.9054005e-05
4.957129 6.07662e-05
4.953027 9.6353631e-05
4.948924 0.00016672481
4.944822 0.00029216781
4.94072 0.00050613344
4.936618 0.00086085123
4.932516 0.001434739
4.928414 0.0023419784
4.924312 0.003743639
4.92021 0.0058599689
4.916108 0.0089822833
4.912006 0.013482648
4.907904 0.019818416
4.903802 0.028528594
4.8997 0.040218394
4.895598 0.055529339
4.891496 0.075093125
4.887394 0.099469947
4.883292 0.129075
4.87919 0.16409994
4.875088 0.20443952
4.870985 0.24963588
4.866883 0.2988529
4.862781 0.35089145
4.858679 0.40425166
4.854577 0.45724089
4.850475 0.50811863
4.846373 0.55526089
4.842271 0.59732075
4.838169 0.63335957
4.834067 0.66292541
4.829965 0.68606243
4.825863 0.70324641
4.821761 0.71525439
4.817659 0.72298926
4.813557 0.7272894
4.809455 0.72875708
4.805353 0.72763724
4.801251 0.72376866
4.797149 0.71661703
4.793047 0.70538328
4.788944 0.68916734
4.784842 0.66715721
4.78074 0.63880943
4.776638 0.60398983
4.772536 0.56305164
4.768434 0.51684042
4.764332 0.46662829
4.76023 0.41399179
4.756128 0.36065556
4.752026 0.30832736
4.747924 0.25854848
4.743822 0.21257805
4.73972 0.1713219
4.735618 0.13530854
4.731516 0.10470743
4.727414 0.07937971
4.723312 0.058948752
4.71921 0.042878238
4.715108 0.030547012
4.711006 0.021313196
4.706903 0.014563316
4.702801 0.0097452029
4.698699 0.0063860376
4.694597 0.0040980137
4.690495 0.0025752029
4.686393 0.0015846845
4.682291 0.00095490163
4.678189 0.00056345949
4.674087 0.00032557942
4.669985 0.0001842196
4.665883 0.00010206761
4.661781 5.537565e-05
4.657679 2.9422602e-05
4.653577 1.5299361e-05
4.649475 7.791795e-06
4.645373 3.890997e-06
4.641271 1.901394e-06
4.637169 9.11493e-07
4.633067 4.21443e-07
4.628964 1.9602e-07
4.624862 8.8209e-08
4.62076 3.9204e-08
4.616658 1.9602e-08
4.612556 9.801e-09
4.608454 0
4.604352 0
4.60025 0
4.596148 0
4.592046 0
4.587944 0
4.583842 0
4.57974 0
4.575638 0
4.571536 0
4.567434 0
4.563332 0
4.55923 0
4.555128 0
4.551026 0
4.546923 0
4.542821 0
4.538719 0
4.534617 0
4.530515 0
4.526413 0
4.522311 0
4.518209 0
4.514107 0
4.510005 0
4.505903 0
4.501801 0
4.497699 0
4.493597 0
4.489495 0
4.485393 0
4.481291 0
4.477189 0
4.473087 0
4.468984 0
4.464882 0
4.46078 0
4.456678 0
4.452576 0
4.448474 0
4.444372 0
4.44027 0
4.436168 0
4.432066 0
4.427964 0
4.423862 0
4.41976 0
4.415658 0
4.411556 0
4.407454 0
4.403352 0
4.39925 0
4.395148 0
4.391046 0
4.386943 0
4.382841 0
4.378739 0
4.374637 0
4.370535 0
4.366433 0
4.362331 0
4.358229 0
4.354127 0
4.350025 0
4.345923 0
4.341821 0
4.337719 0
4.333617 0
4.329515 0
4.325413 0
4.321311 0
4.317209 0
4.313107 0
4.309005 0
4.304902 0
4.3008 0
4.296698 0
4.292596 0
4.288494 0
4.284392 0
4.28029 0
4.276188 0
4.272086 0
4.267984 0
4.263882 0
4.25978 0
4.255678 0
4.251576 0
4.247474 0
4.243372 0
4.23927 0
4.235168 0
4.231066 0
4.226963 0
4.222861 0
4.218759 0
4.214657 0
4.210555 0
4.206453 0
4.202351 0
4.198249 0
4.194147 0
4.190045 0
4.185943 0
4.181841 0
4.177739 0
4.173637 0
4.169535 0
4.165433 0
4.161331 0
4.157229 0
4.153127 0
4.149025 0
4.144922 0
4.14082 0
4.136718 0
4.132616 0
4.128514 0
4.124412 0
4.12031 0
4.116208 0
4.112106 0
4.108004 0
4.103902 0
4.0998 0
4.095698 0
4.091596 0
4.087494 0
4.083392 0
4.07929 0
4.075188 0
4.071086 0
4.066983 0
4.062881 0
4.058779 0
4.054677 0
4.050575 0
4.046473 0
4.042371 0
4.038269 0
4.034167 0
4.030065 0
4.025963 0
4.021861 0
4.017759 0
4.013657 0
4.009555 0
4.005453 0
4.001351 0
3.997249 0
3.993147 0
3.989045 0
3.984942 0
3.98084 0
3.976738 0
3.972636 0
3.968534 0
3.964432 0
3.96033 0
3.956228 0
3.952126 0
3.948024 0
3.943922 0
3.93982 0
3.935718 0
3.931616 0
3.927514 9.801e-09
3.923412 1.9602e-08
3.91931 4.9005e-08
3.915208 1.17612e-07
3.911106 2.54826e-07
3.907004 5.48856e-07
3.902901 1.146717e-06
3.898799 2.332638e-06
3.894697 4.645674e-06
3.890595 9.085527e-06
3.886493 1.7367372e-05
3.882391 3.2529519e-05
3.878289 5.9658687e-05
3.874187 0.00010713473
3.870085 0.00018837522
3.865983 0.00032434449
3.861881 0.0005468468
3.857779 0.00090281912
3.853677 0.0014595159
3.849575 0.0023104583
3.845473 0.0035815598
3.841371 0.0054367225
3.837269 0.008081689
3.833167 0.011764601
3.829065 0.016771618
3.824962 0.02341604
3.82086 0.032019553
3.816758 0.042885471
3.812656 0.056264748
3.808554 0.072317541
3.804452 0.09107442
3.80035 0.11240293
3.796248 0.135986
3.792146 0.16131812
3.788044 0.18772372
3.783942 0.21439934
3.77984 0.2404772
3.775738 0.26510365
3.771636 0.28752219
3.767534 0.30714871
3.763432 0.32362628
3.75933 0.336849
3.755228 0.34694941
3.751126 0.35424969
3.747024 0.35918406
3.742921 0.36220496
3.738819 0.36368955
3.734717 0.36386329
3.730615 0.36275472
3.726513 0.36018971
3.722411 0.35582641
3.718309 0.34922421
3.714207 0.33993423
3.710105 0.32759465
3.706003 0.3120144
3.701901 0.2932308
3.697799 0.27153246
3.693697 0.24744519
3.689595 0.22168481
3.685493 0.19508642
3.681391 0.16852212
3.677289 0.14282025
3.673187 0.11869681
3.669085 0.096707055
3.664982 0.077220491
3.66088 0.06041896
3.656778 0.046313881
3.652676 0.034777055
3.648574 0.02557862
3.644472 0.018426047
3.64037 0.012999703
3.636268 0.0089817834
3.632166 0.0060772081
3.628064 0.0040266918
3.623962 0.0026126722
3.61986 0.0016600052
3.615758 0.0010328
3.611656 0.0006292144
3.607554 0.0003753685
3.603452 0.00021927777
3.59935 0.0001254234
3.595248 7.0253568e-05
3.591146 3.8527731e-05
3.587044 2.0689911e-05
3.582941 1.087911e-05
3.578839 5.606172e-06
3.574737 2.822688e-06
3.570635 1.391742e-06
3.566533 6.76269e-07
3.562431 3.23433e-07
3.558329 1.47015e-07
3.554227 6.8607e-08
3.550125 2.9403e-08
3.546023 9.801e-09
3.541921 9.801e-09
3.537819 0
3.533717 0
3.529615 0
3.525513 0
3.521411 0
3.517309 0
3.513207 0
3.509105 0
3.505003 0
3.5009 0
3.496798 0
3.492696 0
3.488594 0
3.484492 0
3.48039 0
3.476288 0
3.472186 0
3.468084 0
3.463982 0
3.45988 0
3.455778 0
3.451676 0
3.447574 0
3.443472 0
3.43937 0
3.435268 0
3.431166 0
3.427064 0
3.422961 0
3.418859 0
3.414757 0
3.410655 0
3.406553 0
3.402451 0
3.398349 0
3.394247 0
3.390145 0
3.386043 0
3.381941 0
3.377839 0
3.373737 0
3.369635 0
3.365533 0
3.361431 0
3.357329 0
3.353227 0
3.349125 0
3.345023 0
3.34092 0
3.336818 0
3.332716 0
3.328614 0
3.324512 0
3.32041 0
3.316308 0
3.312206 0
3.308104 0
3.304002 0
3.2999 0
3.295798 0
3.291696 0
3.287594 0
3.283492 0
3.27939 0
3.275288 0
3.271186 0
3.267084 0
3.262981 0
3.258879 0
3.254777 0
3.250675 0
3.246573 0
3.242471 0
3.238369 0
3.234267 0
3.230165 0
3.226063 0
3.221961 0
3.217859 0
3.213757 0
3.209655 0
3.205553 0
3.201451 0
3.197349 0
3.193247 0
3.189145 0
3.185043 0
3.18094 0
3.176838 0
3.172736 0
3.168634 0
3.164532 0
3.16043 0
3.156328 0
3.152226 0
3.148124 0
3.144022 0
3.13992 0
3.135818 0
3.131716 0
3.127614 0
3.123512 0
3.11941 0
3.115308 0
3.111206 0
3.107104 0
3.103002 0
3.098899 0
3.094797 0
3.090695 0
3.086593 0
3.082491 0
3.078389 0
3.074287 0
3.070185 0
3.066083 0
3.061981 0
3.057879 0
3.053777 0
3.049675 0
3.045573 0
3.041471 0
3.037369 0
3.033267 0
3.029165 0
3.025063 0
3.02096 0
3.016858 0
3.012756 0
3.008654 0
3.004552 0
3.00045 0
2.996348 0
2.992246 0
2.988144 0
2.984042 0
2.97994 0
2.975838 0
2.971736 0
2.967634 0
2.963532 0
2.95943 0
2.955328 0
2.951226 0
2.947124 0
2.943022 0
2.938919 0
2.934817 0
2.930715 0
2.926613 0
2.922511 0
2.918409 0
2.914307 0
2.910205 0
2.906103 0
2.902001 0
2.897899 0
2.893797 0
2.889695 0
2.885593 0
2.881491 0
2.877389 0
2.873287 0
2.869185 0
2.865083 0
2.86098 0
2.856878 0
2.852776 0
2.848674 0
2.844572 0
2.84047 0
2.836368 0
2.832266 0
2.828164 0
2.824062 0
2.81996 0
2.815858 0
2.811756 0
2.807654 0
2.803552 0
2.79945 0
2.795348 0
2.791246 0
2.787144 0
2.783042 0
2.778939 0
2.774837 0
2.770735 0
2.766633 0
2.762531 0
2.758429 0
2.754327 0
2.750225 0
2.746123 0
2.742021 0
2.737919 0
2.733817 0
2.729715 0
2.725613 0
2.721511 0
2.717409 0
2.713307 0
2.709205 0
2.705103 0
2.701001 0
2.696898 0
2.692796 0
2.688694 0
2.684592 0
2.68049 0
2.676388 0
2.672286 0
2.668184 0
2.664082 0
2.65998 0
2.655878 0
2.651776 0
2.647674 0
2.643572 0
2.63947 0
2.635368 0
2.631266 0
2.627164 0
2.623062 0
2.618959 0
2.614857 0
2.610755 0
2.606653 0
2.602551 0
2.598449 0
2.594347 0
2.590245 0
2.586143 0
2.582041 0
2.577939 0
2.573837 0
2.569735 0
2.565633 0
2.561531 0
2.557429 0
2.553327 0
2.549225 0
2.545123 0
2.541021 0
2.536918 0
2.532816 0
2.528714 0
2.524612 0
2.52051 0
2.516408 0
2.512306 0
2.508204 0
2.504102 0
2.5 0
