# Supplementary material for: Structural motifs of gold cluster anions with 17 to 69 atoms
Source: Nat Commun. 2026 Apr 10;17:5099. doi: 10.1038/s41467-026-71649-9 (PMC13246909; doi:10.1038/s41467-026-71649-9)
Supplement: Supplementary file 5 — Source Data [file 41467_2026_71649_MOESM5_ESM.zip › SupplementaryFigure3/19_th_SCAN0.dat]

11.08 0
11.075898 0
11.071796 0
11.067694 0
11.063592 0
11.05949 0
11.055388 0
11.051286 0
11.047184 0
11.043082 0
11.038979 0
11.034877 0
11.030775 0
11.026673 0
11.022571 0
11.018469 0
11.014367 0
11.010265 0
11.006163 0
11.002061 0
10.997959 0
10.993857 0
10.989755 0
10.985653 0
10.981551 0
10.977449 0
10.973347 0
10.969245 0
10.965143 0
10.961041 0
10.956938 0
10.952836 0
10.948734 0
10.944632 0
10.94053 0
10.936428 0
10.932326 0
10.928224 0
10.924122 0
10.92002 0
10.915918 0
10.911816 0
10.907714 0
10.903612 0
10.89951 0
10.895408 0
10.891306 0
10.887204 0
10.883102 0
10.878999 0
10.874897 0
10.870795 0
10.866693 0
10.862591 0
10.858489 0
10.854387 0
10.850285 0
10.846183 0
10.842081 0
10.837979 0
10.833877 0
10.829775 0
10.825673 0
10.821571 0
10.817469 0
10.813367 0
10.809265 0
10.805163 0
10.801061 0
10.796958 0
10.792856 0
10.788754 0
10.784652 0
10.78055 0
10.776448 0
10.772346 0
10.768244 0
10.764142 0
10.76004 0
10.755938 0
10.751836 0
10.747734 8.1e-09
10.743632 3.24e-08
10.73953 9.72e-08
10.735428 2.916e-07
10.731326 8.1e-07
10.727224 2.1708e-06
10.723122 5.6052e-06
10.71902 1.39563e-05
10.714917 3.34935e-05
10.710815 7.74036e-05
10.706713 0.0001723275
10.702611 0.0003695706
10.698509 0.0007635141
10.694407 0.001519479
10.690305 0.0029129787
10.686203 0.0053795178
10.682101 0.0095700933
10.677999 0.016400516
10.673897 0.027075214
10.669795 0.043059187
10.665693 0.065970523
10.661591 0.097373705
10.657489 0.13847427
10.653387 0.18974804
10.649285 0.25057592
10.645183 0.31898693
10.641081 0.39162223
10.636978 0.46400891
10.632876 0.53117058
10.628774 0.58851128
10.624672 0.63281451
10.62057 0.66312888
10.616468 0.6812943
10.612366 0.69191286
10.608264 0.70167974
10.604162 0.718139
10.60006 0.74807868
10.595958 0.79589138
10.591856 0.86226926
10.587754 0.94355913
10.583652 1.031979
10.57955 1.1167134
10.575448 1.1857015
10.571346 1.2277614
10.567244 1.2345989
10.563142 1.2022695
10.55904 1.1317868
10.554937 1.0287814
10.550835 0.90233982
10.546733 0.76333396
10.542631 0.62264127
10.538529 0.48962818
10.534427 0.37115392
10.530325 0.27118882
10.526223 0.1909857
10.522121 0.12963695
10.518019 0.084809981
10.513917 0.053474766
10.509815 0.032495969
10.505713 0.019031995
10.501611 0.010742601
10.497509 0.0058438746
10.493407 0.0030637602
10.489305 0.001547991
10.485203 0.0007537698
10.481101 0.0003537189
10.476998 0.0001599669
10.472896 6.97167e-05
10.468794 2.92815e-05
10.464692 1.18503e-05
10.46059 4.6251e-06
10.456488 1.7415e-06
10.452386 6.318e-07
10.448284 2.187e-07
10.444182 7.29e-08
10.44008 2.43e-08
10.435978 8.1e-09
10.431876 0
10.427774 0
10.423672 0
10.41957 0
10.415468 8.1e-09
10.411366 1.62e-08
10.407264 4.86e-08
10.403162 1.296e-07
10.39906 3.807e-07
10.394957 1.0449e-06
10.390855 2.7864e-06
10.386753 7.1199e-06
10.382651 1.75689e-05
10.378549 4.17393e-05
10.374447 9.55314e-05
10.370345 0.0002106081
10.366243 0.000447282
10.362141 0.0009150732
10.358039 0.0018034326
10.353937 0.0034238052
10.349835 0.0062615997
10.345733 0.011031382
10.341631 0.018721587
10.337529 0.030607292
10.333427 0.048203513
10.329325 0.073131952
10.325223 0.10688485
10.321121 0.1504927
10.317019 0.20413708
10.312916 0.26678696
10.308814 0.33596457
10.304712 0.40775048
10.30061 0.47710637
10.296508 0.53852872
10.292406 0.58695912
10.288304 0.61879291
10.284202 0.63277317
10.2801 0.63055386
10.275998 0.61676787
10.271896 0.5985316
10.267794 0.58443141
10.263692 0.58314222
10.25959 0.60190229
10.255488 0.64510281
10.251386 0.71324458
10.247284 0.80246963
10.243182 0.90479708
10.23908 1.0090823
10.234977 1.1025861
10.230875 1.1729097
10.226773 1.2099496
10.222671 1.2074958
10.218569 1.1641531
10.214467 1.0834065
10.210365 0.97284728
10.206263 0.84276579
10.202161 0.7044499
10.198059 0.56856534
10.193957 0.44393066
10.189855 0.33686568
10.185753 0.25113198
10.181651 0.18834523
10.177549 0.14865475
10.173447 0.13146513
10.169345 0.13601023
10.165243 0.16166003
10.161141 0.20792526
10.157039 0.2742026
10.152936 0.35936456
10.148834 0.46133122
10.144732 0.57676419
10.14063 0.70099312
10.136528 0.82822829
10.132426 0.95203991
10.128324 1.0660138
10.124222 1.1644438
10.12012 1.2429069
10.116018 1.2985988
10.111916 1.3303695
10.107814 1.3384839
10.103712 1.3242039
10.09961 1.2893342
10.095508 1.2358707
10.091406 1.1658408
10.087304 1.0813518
10.083202 0.98477964
10.0791 0.87898282
10.074997 0.76741665
10.070895 0.65406428
10.066793 0.54317276
10.062691 0.43885565
10.058589 0.34467408
10.054487 0.26331732
10.050385 0.19647297
10.046283 0.14491995
10.042181 0.10881463
10.038079 0.088089728
10.033977 0.082857759
10.029875 0.093706122
10.025773 0.12178806
10.021671 0.16864723
10.017569 0.23576295
10.013467 0.32386503
10.009365 0.43213585
10.005263 0.55747898
10.001161 0.69406714
9.997059 0.83336587
9.992956 0.96475099
9.988854 1.076704
9.984752 1.1584112
9.98065 1.2014584
9.976548 1.2012463
9.972446 1.1577954
9.968344 1.0757396
9.964242 0.96351183
9.96014 0.83191727
9.956038 0.69242805
9.951936 0.55556956
9.947834 0.42970353
9.943732 0.32037834
9.93963 0.23025961
9.935528 0.15952513
9.931426 0.1065352
9.927324 0.068581274
9.923222 0.042556112
9.91912 0.025454137
9.915018 0.014675564
9.910915 0.0081562707
9.906813 0.0043709058
9.902711 0.002261844
9.898609 0.0011383821
9.894507 0.000576558
9.890405 0.0003367008
9.886303 0.0003052404
9.882201 0.0004618782
9.878099 0.0008703045
9.873997 0.0016903404
9.869895 0.0032089608
9.865793 0.0058860027
9.861691 0.010406783
9.857589 0.01772732
9.853487 0.029091012
9.849385 0.045989135
9.845283 0.070037492
9.841181 0.10275063
9.837079 0.14521682
9.832976 0.19770968
9.828874 0.25930893
9.824772 0.32763144
9.82067 0.39877897
9.816568 0.46758169
9.812466 0.52815491
9.808364 0.57470336
9.804262 0.60242744
9.80016 0.60833716
9.796058 0.59178308
9.791956 0.55457377
9.787854 0.50065056
9.783752 0.43540024
9.77965 0.36477176
9.775548 0.29439628
9.771446 0.22888746
9.767344 0.17143135
9.763242 0.12369069
9.75914 0.085973044
9.755038 0.057566012
9.750935 0.037132012
9.746833 0.023073287
9.742731 0.01381178
9.738629 0.0079647462
9.734527 0.0044247789
9.730425 0.0023685939
9.726323 0.0012228975
9.722221 0.0006120198
9.718119 0.0003044952
9.714017 0.0001683504
9.709915 0.0001394415
9.705813 0.0002035854
9.701711 0.0003924693
9.697609 0.0007932087
9.693507 0.0015720804
9.689405 0.0030129003
9.685303 0.0055687824
9.681201 0.0099226215
9.677099 0.017045486
9.672996 0.028234996
9.668894 0.045109564
9.664792 0.06953219
9.66069 0.10344383
9.656588 0.14860249
9.652486 0.2062502
9.648384 0.27675907
9.644282 0.3593309
9.64018 0.45183104
9.636078 0.55081857
9.631976 0.65179483
9.627874 0.74963903
9.623772 0.8391547
9.61967 0.91562824
9.615568 0.975311
9.611466 1.0157701
9.607364 1.0360945
9.603262 1.0369687
9.59916 1.0206255
9.595058 0.99066999
9.590955 0.95174367
9.586853 0.90900312
9.582751 0.8674257
9.578649 0.83102544
9.574547 0.80213265
9.570445 0.78092602
9.566343 0.76537889
9.562241 0.75169016
9.558139 0.73513961
9.554037 0.71118271
9.549935 0.67652559
9.545833 0.62992574
9.541731 0.57254388
9.537629 0.50780018
9.533527 0.44081565
9.529425 0.37760814
9.525323 0.32423705
9.521221 0.28605639
9.517119 0.26716641
9.513017 0.27008246
9.508914 0.29559409
9.504812 0.34277563
9.50071 0.40912536
9.496608 0.4908297
9.492506 0.58315444
9.488404 0.68094425
9.484302 0.77917329
9.4802 0.87345285
9.476098 0.96038943
9.471996 1.0377122
9.467894 1.1041495
9.463792 1.159108
9.45969 1.2022739
9.455588 1.2332771
9.451486 1.2515439
9.447384 1.2564022
9.443282 1.2474237
9.43918 1.2249127
9.435078 1.1903944
9.430975 1.1469413
9.426873 1.0991953
9.422771 1.0530087
9.418669 1.014714
9.414567 0.99013372
9.410465 0.98352498
9.406363 0.99669659
9.402261 1.0285215
9.398159 1.0749891
9.394057 1.1298182
9.389955 1.1855173
9.385853 1.2346602
9.381751 1.2710945
9.377649 1.2908123
9.373547 1.2923024
9.369445 1.2763376
9.365343 1.245298
9.361241 1.2022495
9.357139 1.1500499
9.353037 1.0907331
9.348934 1.0253242
9.344832 0.95409872
9.34073 0.87716397
9.336628 0.7951486
9.332526 0.70976687
9.328424 0.62407782
9.324322 0.54236038
9.32022 0.46963565
9.316118 0.41095247
9.312016 0.37059144
9.307914 0.35133877
9.303812 0.35395087
9.29971 0.37689209
9.295608 0.41639381
9.291506 0.46685081
9.287404 0.52153272
9.283302 0.57353611
9.2792 0.61684246
9.275098 0.64729312
9.270995 0.66327259
9.266893 0.66592268
9.262791 0.65879954
9.258689 0.64701466
9.254587 0.63603572
9.250485 0.63042366
9.246383 0.63281303
9.242281 0.64339184
9.238179 0.66001262
9.234077 0.67890196
9.229975 0.6957756
9.225873 0.70705558
9.221771 0.71085813
9.217669 0.70748582
9.213567 0.69929868
9.209465 0.69001847
9.205363 0.68368461
9.201261 0.68358247
9.197159 0.69147187
9.193057 0.70735136
9.188954 0.72982887
9.184852 0.75697777
9.18075 0.78739863
9.176648 0.82112846
9.172546 0.86006887
9.168444 0.90773609
9.164342 0.96833403
9.16024 1.0453579
9.156138 1.1400906
9.152036 1.2504105
9.147934 1.370267
9.143832 1.4900207
9.13973 1.5976288
9.135628 1.6804463
9.131526 1.7272662
9.127424 1.7301701
9.123322 1.6858219
9.11922 1.5959719
9.115118 1.4671295
9.111016 1.30953
9.106913 1.135655
9.102811 0.95861247
9.098709 0.79066225
9.094607 0.64208532
9.090505 0.52048528
9.086403 0.43049952
9.082301 0.37382451
9.078199 0.34943506
9.074097 0.35390068
9.069995 0.38175627
9.065893 0.42594138
9.061791 0.47835352
9.057689 0.53055233
9.053587 0.57460146
9.049485 0.60396622
9.045383 0.61432667
9.041281 0.60414581
9.037179 0.57486597
9.033077 0.53068393
9.028974 0.47795156
9.024872 0.42432953
9.02077 0.37786016
9.016668 0.34611255
9.012566 0.33550061
9.008464 0.35080623
9.004362 0.39488373
9.00026 0.46849467
8.996158 0.57022719
8.992056 0.69648092
8.987954 0.84153115
8.983852 0.99771027
8.97975 1.1557522
8.975648 1.3053354
8.971546 1.4358353
8.967444 1.5372576
8.963342 1.6012781
8.95924 1.6222659
8.955138 1.5981318
8.951036 1.5308295
8.946933 1.4263744
8.942831 1.2943097
8.938729 1.1466576
8.934627 0.99649404
8.930525 0.85636462
8.926423 0.73678861
8.922321 0.64507639
8.918219 0.58462265
8.914117 0.55475705
8.910015 0.55115324
8.905913 0.56672657
8.901811 0.59289295
8.897709 0.62101372
8.893607 0.64381699
8.889505 0.65657516
8.885403 0.65784099
8.881301 0.64961056
8.877199 0.63688121
8.873097 0.62668919
8.868994 0.62681295
8.864892 0.64438971
8.86079 0.68469625
8.856688 0.7502939
8.852586 0.84064791
8.848484 0.95223049
8.844382 1.0790316
8.84028 1.2133485
8.836178 1.3467128
8.832076 1.4708281
8.827974 1.5784227
8.823872 1.663947
8.81977 1.7240598
8.815668 1.7578525
8.811566 1.7667686
8.807464 1.7542033
8.803362 1.7248142
8.79926 1.6836437
8.795158 1.635204
8.791056 1.5827099
8.786953 1.5276197
8.782851 1.4695825
8.778749 1.4067962
8.774647 1.3366846
8.770545 1.2567318
8.766443 1.1652843
8.762341 1.0621439
8.758239 0.94883557
8.754137 0.8285063
8.750035 0.70549942
8.745933 0.58471208
8.741831 0.47088431
8.737729 0.36796822
8.733627 0.27869253
8.729525 0.20438005
8.725423 0.14501348
8.721321 0.099492543
8.717219 0.065997577
8.713117 0.042372574
8.709015 0.026460319
8.704912 0.016352264
8.70081 0.010546629
8.696708 0.0080296272
8.692606 0.0083044521
8.688504 0.011390115
8.684402 0.017800714
8.6803 0.028500255
8.676198 0.044814254
8.672096 0.068272519
8.667994 0.10036223
8.663892 0.14219034
8.65979 0.19408574
8.655688 0.25520938
8.651586 0.32327061
8.647484 0.39445606
8.643382 0.46365266
8.63928 0.52498667
8.635178 0.57261814
8.631076 0.60164901
8.626973 0.60895132
8.622871 0.59372209
8.618769 0.55762869
8.614667 0.50450825
8.610565 0.43969619
8.606463 0.36914619
8.602361 0.29854194
8.598259 0.23258065
8.594157 0.17454326
8.590055 0.12618096
8.585953 0.087871052
8.581851 0.058946648
8.577749 0.038091991
8.573647 0.02371207
8.569545 0.014218918
8.565443 0.0082134405
8.561341 0.0045702954
8.557239 0.0024497721
8.553137 0.0012649365
8.549035 0.0006291756
8.544932 0.0003014658
8.54083 0.0001391418
8.536728 6.18678e-05
8.532626 2.64951e-05
8.528524 1.0935e-05
8.524422 4.3416e-06
8.52032 1.6605e-06
8.516218 6.156e-07
8.512116 2.187e-07
8.508014 7.29e-08
8.503912 2.43e-08
8.49981 8.1e-09
8.495708 0
8.491606 0
8.487504 0
8.483402 0
8.4793 8.1e-09
8.475198 3.24e-08
8.471096 9.72e-08
8.466993 2.916e-07
8.462891 8.181e-07
8.458789 2.187e-06
8.454687 5.6538e-06
8.450585 1.40778e-05
8.446483 3.37689e-05
8.442381 7.8084e-05
8.438279 0.0001739313
8.434177 0.0003733128
8.430075 0.0007720839
8.425973 0.0015387894
8.421871 0.00295569
8.417769 0.0054720279
8.413667 0.0097658622
8.409565 0.016804211
8.405463 0.027884525
8.401361 0.044633155
8.397259 0.068934767
8.393157 0.10277122
8.389055 0.14796443
8.384952 0.20584218
8.38085 0.27687509
8.376748 0.36035648
8.372646 0.45420496
8.368544 0.55495429
8.364442 0.65795714
8.36034 0.75777974
8.356238 0.84871823
8.352136 0.92534424
8.348034 0.9829922
8.343932 1.0181326
8.33983 1.0286156
8.335728 1.0137992
8.331626 0.97458468
8.327524 0.9133682
8.323422 0.8338952
8.31932 0.74099526
8.315218 0.64018612
8.311116 0.53716989
8.307014 0.43728436
8.302911 0.34500002
8.298809 0.26355407
8.294707 0.19478332
8.290605 0.13917047
8.286503 0.096068811
8.282401 0.064036332
8.278299 0.041198892
8.274197 0.025574033
8.270095 0.015312119
8.265993 0.0088406802
8.261891 0.0049210983
8.257789 0.0026405433
8.253687 0.0013655952
8.249585 0.0006806187
8.245483 0.0003268836
8.241381 0.0001512756
8.237279 6.74568e-05
8.233177 2.89818e-05
8.229075 1.19961e-05
8.224972 4.779e-06
8.22087 1.8387e-06
8.216768 6.804e-07
8.212666 2.43e-07
8.208564 8.1e-08
8.204462 2.43e-08
8.20036 8.1e-09
8.196258 0
8.192156 0
8.188054 0
8.183952 0
8.17985 0
8.175748 0
8.171646 0
8.167544 0
8.163442 0
8.15934 8.1e-09
8.155238 2.43e-08
8.151136 6.48e-08
8.147034 1.782e-07
8.142931 5.184e-07
8.138829 1.4013e-06
8.134727 3.6936e-06
8.130625 9.3555e-06
8.126523 2.28096e-05
8.122421 5.35977e-05
8.118319 0.0001213056
8.114217 0.0002644812
8.110115 0.0005554899
8.106013 0.0011239074
8.101911 0.0021905397
8.097809 0.0041128074
8.093707 0.0074385945
8.089605 0.012960162
8.085503 0.021751845
8.081401 0.035168045
8.077299 0.054773042
8.073197 0.082177311
8.069095 0.11876908
8.064992 0.1653565
8.06089 0.22177145
8.056788 0.28652098
8.052686 0.3565937
8.048584 0.42752088
8.044482 0.49375039
8.04038 0.54931823
8.036278 0.58871761
8.032176 0.60779409
8.028074 0.6044667
8.023972 0.57910155
8.01987 0.53444561
8.015768 0.47513689
8.011666 0.40691193
8.007564 0.33569784
8.003462 0.26678605
7.99936 0.20424156
7.995258 0.1506231
7.991156 0.10700534
7.987054 0.073229451
7.982951 0.048276146
7.978849 0.030658136
7.974747 0.018755372
7.970645 0.011052806
7.966543 0.0062746569
7.962441 0.0034315893
7.958339 0.0018083493
7.954237 0.0009192771
7.950135 0.0004535352
7.946033 0.0002239731
7.941931 0.0001267245
7.937829 0.0001139346
7.933727 0.0001794879
7.929625 0.0003575583
7.925523 0.0007341435
7.921421 0.0014727906
7.917319 0.0028563597
7.913217 0.0053454249
7.909115 0.0096508746
7.905013 0.016812384
7.90091 0.0282667
7.896808 0.04588066
7.892706 0.071918159
7.888604 0.1089104
7.884502 0.1594097
7.8804 0.22562937
7.876298 0.30900467
7.872196 0.40974327
7.868094 0.52645865
7.863992 0.65598374
7.85989 0.793438
7.855788 0.93257129
7.851686 1.0663433
7.847584 1.1876386
7.843482 1.2899818
7.83938 1.3681236
7.835278 1.4184076
7.831176 1.4388956
7.827074 1.4292915
7.822971 1.3907492
7.818869 1.3256511
7.814767 1.237415
7.810665 1.1303387
7.806563 1.0094446
7.802461 0.88027119
7.798359 0.74857124
7.794257 0.6199167
7.790155 0.49925936
7.786053 0.39052728
7.781951 0.29634222
7.777849 0.21791662
7.773747 0.15514399
7.769645 0.10685005
7.765543 0.071138987
7.761441 0.045759119
7.757339 0.028422932
7.753237 0.017041242
7.749135 0.0098588664
7.745033 0.0055022085
7.74093 0.0029621781
7.736828 0.0015395751
7.732726 0.000776385
7.728624 0.0003897639
7.724522 0.0002180682
7.72042 0.000183222
7.716318 0.000270216
7.712216 0.0005241024
7.708114 0.0010651176
7.704012 0.0021236499
7.69991 0.0040966803
7.695808 0.0076256397
7.691706 0.01369015
7.687604 0.023703176
7.683502 0.039580942
7.6794 0.063748312
7.675298 0.099032228
7.671196 0.14839939
7.667094 0.21451475
7.662991 0.29913883
7.658889 0.40243866
7.654787 0.52234598
7.650685 0.65413816
7.646583 0.7904176
7.642481 0.9216121
7.638379 1.0370123
7.634277 1.126226
7.630175 1.1807999
7.626073 1.1956828
7.621971 1.1702102
7.617869 1.1083793
7.613767 1.0183437
7.609665 0.91122628
7.605563 0.79949129
7.601461 0.69518705
7.597359 0.60836225
7.593257 0.54589001
7.589155 0.51083431
7.585053 0.50239574
7.58095 0.51639727
7.576848 0.54621562
7.572746 0.58402262
7.568644 0.62216461
7.564542 0.65447802
7.56044 0.67732896
7.556338 0.69019011
7.552236 0.69563991
7.548134 0.69877821
7.544032 0.70617552
7.53993 0.72457316
7.535828 0.75959693
7.531726 0.81472386
7.527624 0.89065822
7.523522 0.98516191
7.51942 1.0932833
7.515318 1.2078713
7.511216 1.3202588
7.507114 1.4210371
7.503012 1.5008881
7.498909 1.5514657
7.494807 1.5662942
7.490705 1.5415994
7.486603 1.4769295
7.482501 1.375405
7.478399 1.2434751
7.474297 1.0901603
7.470195 0.92588922
7.466093 0.76114537
7.461991 0.60519313
7.457889 0.46512017
7.453787 0.3453443
7.449685 0.24760828
7.445583 0.17137475
7.441481 0.11446393
7.437379 0.073760819
7.433277 0.045849491
7.429175 0.027487553
7.425073 0.015893634
7.42097 0.0088669971
7.416868 0.0047839086
7.412766 0.0025221861
7.408664 0.0013582323
7.404562 0.0008682957
7.40046 0.0008523306
7.396358 0.0012887343
7.392256 0.0023210226
7.388154 0.0042730902
7.384052 0.0076852152
7.37995 0.01335822
7.375848 0.022386723
7.371746 0.036156545
7.367644 0.056278832
7.363542 0.084438547
7.35944 0.12215182
7.355338 0.17045522
7.351236 0.22958664
7.347134 0.29875005
7.343032 0.37607024
7.338929 0.45882351
7.334827 0.54396931
7.330725 0.62891406
7.326623 0.71233602
7.322521 0.79482641
7.318419 0.87909262
7.314317 0.96954707
7.310215 1.071261
7.306113 1.1884599
7.302011 1.3229126
7.297909 1.4726571
7.293807 1.6314669
7.289705 1.7892941
7.285603 1.9336698
7.281501 2.0517777
7.277399 2.1327279
7.273297 2.1695063
7.269195 2.1601728
7.265093 2.1080899
7.26099 2.0212112
7.256888 1.9106652
7.252786 1.7889798
7.248684 1.6682952
7.244582 1.5588393
7.24048 1.4678291
7.236378 1.398862
7.232276 1.3517995
7.228174 1.3231033
7.224072 1.3065639
7.21997 1.2943301
7.215868 1.2781162
7.211766 1.2504269
7.207664 1.2056275
7.203562 1.1406984
7.19946 1.0555675
7.195358 0.95298401
7.191256 0.83798879
7.187154 0.71710367
7.183052 0.59741073
7.178949 0.48569368
7.174847 0.38777778
7.170745 0.30813821
7.166643 0.24977045
7.162541 0.21425119
7.158439 0.20188482
7.154337 0.21183723
7.150235 0.2422019
7.146133 0.29000797
7.142031 0.35123936
7.137929 0.42096521
7.133827 0.49366664
7.129725 0.5637833
7.125623 0.62641343
7.121521 0.67801542
7.117419 0.71691439
7.113317 0.743439
7.109215 0.75960503
7.105113 0.76839875
7.101011 0.77284788
7.096908 0.77515239
7.092806 0.77614357
7.088704 0.77524437
7.084602 0.77094419
7.0805 0.76163165
7.076398 0.74650754
7.072296 0.72627002
7.068194 0.70333602
7.064092 0.68151171
7.05999 0.66520111
7.055888 0.65838809
7.051786 0.66369501
7.047684 0.68179391
7.043582 0.71133337
7.03948 0.74938471
7.035378 0.79225782
7.031276 0.83643727
7.027174 0.87937288
7.023072 0.91992641
7.018969 0.95839781
7.014867 0.9961847
7.010765 1.0352201
7.006663 1.077359
7.002561 1.1238483
6.998459 1.1749423
6.994357 1.2296648
6.990255 1.2856937
6.986153 1.3393607
6.982051 1.385802
6.977949 1.4193196
6.973847 1.4339925
6.969745 1.4245106
6.965643 1.3871104
6.961541 1.3204161
6.957439 1.2259734
6.953337 1.1083191
6.949235 0.97454691
6.945133 0.83346397
6.941031 0.69453911
6.936928 0.56688057
6.932826 0.45844456
6.928724 0.37557716
6.924622 0.32287448
6.92052 0.30324808
6.916418 0.31803901
6.912316 0.36704589
6.908214 0.44840826
6.904112 0.55838814
6.90001 0.69118051
6.895908 0.8389224
6.891806 0.99204183
6.887704 1.139995
6.883602 1.2723135
6.8795 1.3797683
6.875398 1.4553965
6.871296 1.4951624
6.867194 1.4981225
6.863092 1.4661082
6.858989 1.4030671
6.854887 1.3142757
6.850785 1.2056267
6.846683 1.0831148
6.842581 0.95254433
6.838479 0.81939499
6.834377 0.68874681
6.830275 0.56518804
6.826173 0.45268065
6.822071 0.35441505
6.817969 0.27271282
6.813867 0.20902741
6.809765 0.16405265
6.805663 0.13790024
6.801561 0.130272
6.797459 0.14054669
6.793357 0.167729
6.789255 0.21026184
6.785153 0.26576556
6.781051 0.33081807
6.776948 0.40090931
6.772846 0.47067947
6.768744 0.53448392
6.764642 0.58723322
6.76054 0.62535998
6.756438 0.64769657
6.752336 0.65603369
6.748234 0.65517739
6.744132 0.65242413
6.74003 0.65650138
6.735928 0.67614481
6.731826 0.71857017
6.727724 0.78813095
6.723622 0.88542416
6.71952 1.0070237
6.715418 1.1458977
6.711316 1.2924286
6.707214 1.4358287
6.703112 1.565662
6.69901 1.6731652
6.694907 1.7521234
6.690805 1.7991759
6.686703 1.8135797
6.682601 1.7965956
6.678499 1.7507369
6.674397 1.6791228
6.670295 1.5850999
6.666193 1.4721785
6.662091 1.3442127
6.657989 1.2056734
6.653887 1.0618455
6.649785 0.91882116
6.645683 0.78323723
6.641581 0.6617858
6.637479 0.56059007
6.633377 0.48456248
6.629275 0.43685726
6.625173 0.41850383
6.621071 0.42827456
6.616968 0.46281018
6.612866 0.51699672
6.608764 0.58455527
6.604662 0.65876936
6.60056 0.73323968
6.596458 0.80253846
6.592356 0.86264976
6.588254 0.91113254
6.584152 0.94701849
6.58005 0.97052881
6.575948 0.98273323
6.571846 0.98526228
6.567744 0.98012663
6.563642 0.96962358
6.55954 0.9562586
6.555438 0.94260823
6.551336 0.9310997
6.547234 0.92375629
6.543132 0.92201305
6.53903 0.92670879
6.534927 0.93829775
6.530825 0.95722242
6.526723 0.98429326
6.522621 1.0208808
6.518519 1.0687645
6.514417 1.1295949
6.510315 1.204068
6.506213 1.291034
6.502111 1.386819
6.498009 1.4850065
6.493907 1.5768248
6.489805 1.6521315
6.485703 1.7008445
6.481601 1.7145499
6.477499 1.687974
6.473397 1.6200234
6.469295 1.5141844
6.465193 1.3782025
6.461091 1.2230997
6.456988 1.0617154
6.452886 0.90702665
6.448784 0.7705254
6.444682 0.66088613
6.44058 0.58308479
6.436478 0.53804181
6.432376 0.52278729
6.428274 0.53109033
6.424172 0.55445605
6.42007 0.58336304
6.415968 0.6085859
6.411866 0.62242662
6.407764 0.61967802
6.403662 0.59817503
6.39956 0.55885876
6.395458 0.50537271
6.391356 0.44330317
6.387254 0.37923889
6.383152 0.31983717
6.37905 0.2710448
6.374947 0.2375482
6.370845 0.22244938
6.366743 0.22711147
6.362641 0.25110572
6.358539 0.29222113
6.354437 0.34654708
6.350335 0.40868221
6.346233 0.47213374
6.342131 0.5299387
6.338029 0.57547195
6.333927 0.60332827
6.329825 0.61011112
6.325723 0.59495429
6.321621 0.55965204
6.317519 0.50836651
6.313417 0.44698471
6.309315 0.38227798
6.305213 0.32104574
6.301111 0.26939886
6.297009 0.23226974
6.292906 0.21315716
6.288804 0.21405305
6.284702 0.23547889
6.2806 0.27657849
6.276498 0.33525846
6.272396 0.40840751
6.268294 0.492236
6.264192 0.58274527
6.26009 0.67627026
6.255988 0.76996813
6.251886 0.86208677
6.247784 0.95187314
6.243682 1.0390784
6.23958 1.1231607
6.235478 1.2024257
6.231376 1.2734183
6.227274 1.3308447
6.223172 1.3681609
6.21907 1.3787486
6.214967 1.3573964
6.210865 1.3016818
6.206763 1.2128591
6.202661 1.0960011
6.198559 0.95936329
6.194457 0.81315737
6.190355 0.66807382
6.186253 0.53391954
6.182151 0.41865697
6.178049 0.3279732
6.173947 0.26533833
6.169845 0.23238254
6.165743 0.22936573
6.161641 0.25553609
6.157539 0.30925577
6.153437 0.38788253
6.149335 0.4874997
6.145233 0.60265628
6.141131 0.72629696
6.137029 0.85002375
6.132926 0.9647472
6.128824 1.0616751
6.124722 1.1334803
6.12062 1.1754121
6.116518 1.1860965
6.112416 1.1678101
6.108314 1.1261171
6.104212 1.0688947
6.10011 1.0049167
6.096008 0.94227745
6.091906 0.88698609
6.087804 0.84203356
6.083702 0.80712855
6.0796 0.77914204
6.075498 0.7531316
6.071396 0.7236819
6.067294 0.68623464
6.063192 0.63810567
6.05909 0.57899049
6.054987 0.51090696
6.050885 0.43767119
6.046783 0.3641052
6.042681 0.29520857
6.038579 0.23548919
6.034477 0.18856182
6.030375 0.1570215
6.026273 0.14251479
6.022171 0.14588955
6.018069 0.16731028
6.013967 0.20627193
6.009865 0.26151176
6.005763 0.33088003
6.001661 0.41126489
5.997559 0.49866127
5.993457 0.58842795
5.989355 0.67570752
5.985253 0.75591852
5.981151 0.8251933
5.977049 0.88065072
5.972946 0.92045414
5.968844 0.94369095
5.964742 0.95018271
5.96064 0.94036087
5.956538 0.91530796
5.952436 0.87697901
5.948334 0.82851781
5.944232 0.77450874
5.94013 0.72098699
5.936028 0.67507766
5.931926 0.64423072
5.927824 0.63513368
5.923722 0.65248482
5.91962 0.69787246
5.915518 0.7690159
5.911416 0.85958004
5.907314 0.95968193
5.903212 1.0570763
5.89911 1.1388611
5.895008 1.193415
5.890905 1.2122015
5.886803 1.1910799
5.882701 1.1308618
5.878599 1.0370181
5.874497 0.91863805
5.870395 0.78690551
5.866293 0.65344225
5.862191 0.52885508
5.858089 0.42171987
5.853987 0.33808713
5.849885 0.28144874
5.845783 0.25300891
5.841681 0.25207701
5.837579 0.27644016
5.833477 0.32265342
5.829375 0.38626766
5.825273 0.46206585
5.821171 0.54437924
5.817069 0.6275095
5.812966 0.70621286
5.808864 0.77614423
5.804762 0.83414192
5.80066 0.87827225
5.796558 0.90763491
5.792456 0.92202344
5.788354 0.92159747
5.784252 0.9067255
5.78015 0.87809392
5.776048 0.83707124
5.771946 0.78620996
5.767844 0.7296995
5.763742 0.67357726
5.75964 0.62555662
5.755538 0.59441769
5.751436 0.58900061
5.747334 0.61692007
5.743232 0.68317744
5.73913 0.78888626
5.735028 0.93034748
5.730925 1.0987073
5.726823 1.2803824
5.722721 1.4583304
5.718619 1.6140805
5.714517 1.7302508
5.710415 1.7931144
5.706313 1.7947105
5.702211 1.7340498
5.698109 1.6171564
5.694007 1.4559521
5.689905 1.2662598
5.685803 1.0653867
5.681701 0.86979788
5.677599 0.69329883
5.673497 0.54595723
5.669395 0.43377318
5.665293 0.35893319
5.661191 0.32039493
5.657089 0.31456176
5.652986 0.335893
5.648884 0.37741006
5.644782 0.43115398
5.64068 0.48868969
5.636578 0.54172837
5.632476 0.58286654
5.628374 0.60635355
5.624272 0.60873636
5.62017 0.58922102
5.616068 0.54964024
5.611966 0.49401032
5.607864 0.42776496
5.603762 0.35683219
5.59966 0.28674892
5.595558 0.22197973
5.591456 0.16553738
5.587354 0.11891835
5.583252 0.082294558
5.57915 0.054860846
5.575048 0.035230837
5.570945 0.021794808
5.566843 0.012988382
5.562741 0.0074566089
5.558639 0.00412452
5.554537 0.0021996603
5.550435 0.0011350125
5.546333 0.0005762907
5.542231 0.0003104082
5.538129 0.000224451
5.534027 0.0002794986
5.529925 0.0005006934
5.525823 0.0009837207
5.521721 0.0019177074
5.517619 0.0036233082
5.513517 0.0066027717
5.509415 0.011593546
5.505313 0.019610489
5.501211 0.031954046
5.497109 0.050156261
5.493007 0.075837821
5.488904 0.1104608
5.484802 0.15498615
5.4807 0.2094794
5.476598 0.27274463
5.472496 0.34209184
5.468394 0.41334303
5.464292 0.48114783
5.46019 0.53961231
5.456088 0.58316012
5.451986 0.60746897
5.447884 0.61028467
5.443782 0.59192828
5.43968 0.55537725
5.435578 0.5059017
5.431476 0.45033648
5.427374 0.39614015
5.423272 0.35041355
5.41917 0.31902545
5.415068 0.30594157
5.410965 0.3128004
5.406863 0.33874545
5.402761 0.38051332
5.398659 0.43277872
5.394557 0.48875316
5.390455 0.54100798
5.386353 0.58244521
5.382251 0.60728498
5.378149 0.61190305
5.374047 0.59535717
5.369945 0.55949507
5.365843 0.50862721
5.361741 0.44884484
5.357639 0.38713574
5.353537 0.33047337
5.349435 0.28502594
5.345333 0.25556795
5.341231 0.24510658
5.337129 0.25468787
5.333027 0.28333812
5.328924 0.32811941
5.324822 0.38431693
5.32072 0.44580038
5.316618 0.50559376
5.312516 0.55664195
5.308414 0.59269267
5.304312 0.6091486
5.30021 0.60371425
5.296108 0.57668644
5.292006 0.53081184
5.287904 0.4707389
5.283802 0.40218995
5.2797 0.33103999
5.275598 0.262495
5.271496 0.20051625
5.267394 0.14755853
5.263292 0.1046079
5.25919 0.071441336
5.255088 0.047002324
5.250985 0.029790212
5.246883 0.018189149
5.242781 0.010698812
5.238679 0.0060623802
5.234577 0.0033092874
5.230475 0.0017402445
5.226373 0.0008815959
5.222271 0.0004302477
5.218169 0.0002022732
5.214067 9.1611e-05
5.209965 3.99735e-05
5.205863 1.67994e-05
5.201761 6.804e-06
5.197659 2.6568e-06
5.193557 9.963e-07
5.189455 3.645e-07
5.185353 1.296e-07
5.181251 4.86e-08
5.177149 2.43e-08
5.173047 3.24e-08
5.168944 8.91e-08
5.164842 2.43e-07
5.16074 6.804e-07
5.156638 1.8468e-06
5.152536 4.7952e-06
5.148434 1.20042e-05
5.144332 2.89575e-05
5.14023 6.7311e-05
5.136128 0.0001507329
5.132026 0.0003251502
5.127924 0.000675702
5.123822 0.0013527081
5.11972 0.0026087913
5.115618 0.0048468375
5.111516 0.0086748489
5.107414 0.014957193
5.103312 0.024844053
5.09921 0.039753852
5.095108 0.06128025
5.091006 0.091001046
5.086903 0.13018376
5.082801 0.17941212
5.078699 0.2381943
5.074597 0.30464606
5.070495 0.3753569
5.066393 0.44553097
5.062291 0.50944354
5.058189 0.56117574
5.054087 0.59550636
5.049985 0.60877752
5.045883 0.59953632
5.041781 0.56879672
5.037679 0.51985634
5.033577 0.4577141
5.029475 0.38823072
5.025373 0.31722701
5.021271 0.2497095
5.017169 0.18935841
5.013067 0.13833075
5.008964 0.097350336
5.004862 0.065999513
5.00076 0.04310509
4.996658 0.027120695
4.992556 0.016438326
4.988454 0.0095983947
4.984352 0.005399136
4.98025 0.0029257281
4.976148 0.0015273117
4.972046 0.0007680825
4.967944 0.0003721059
4.963842 0.000173664
4.95974 7.8084e-05
4.955638 3.38175e-05
4.951536 1.41102e-05
4.947434 5.67e-06
4.943332 2.2032e-06
4.93923 8.343e-07
4.935128 3.321e-07
4.931026 2.187e-07
4.926923 3.645e-07
4.922821 9.315e-07
4.918719 2.4624e-06
4.914617 6.318e-06
4.910515 1.56573e-05
4.906413 3.73896e-05
4.902311 8.60058e-05
4.898209 0.0001905606
4.894107 0.0004067172
4.890005 0.0008362197
4.885903 0.0016561827
4.881801 0.0031597776
4.877699 0.0058071978
4.873597 0.010281047
4.869495 0.017533535
4.865393 0.028804653
4.861291 0.045584475
4.857189 0.069491609
4.853087 0.10204902
4.848984 0.14435986
4.844882 0.19671847
4.84078 0.25822895
4.836678 0.32653204
4.832576 0.39774779
4.828474 0.46671402
4.824372 0.52753957
4.82027 0.57440787
4.816168 0.602486
4.812066 0.60874448
4.807964 0.59249575
4.803862 0.5555196
4.79976 0.50174411
4.795658 0.43656302
4.791556 0.36595572
4.787454 0.29561197
4.783352 0.23024139
4.77925 0.1731813
4.775148 0.1263308
4.771046 0.090361745
4.766943 0.065107363
4.762841 0.050011895
4.758739 0.044535744
4.754637 0.048436834
4.750535 0.061880614
4.746433 0.085361809
4.742331 0.1194503
4.738229 0.1644038
4.734127 0.21972097
4.730025 0.28373673
4.725923 0.35337471
4.721821 0.42416066
4.717719 0.49055626
4.713617 0.54659991
4.709515 0.58675571
4.705413 0.60680131
4.701311 0.6045539
4.697209 0.5802593
4.693107 0.5365466
4.689005 0.47795933
4.684902 0.41017815
4.6808 0.33911902
4.676698 0.27010324
4.672596 0.20725519
4.668494 0.15320712
4.664392 0.10910642
4.66029 0.074854781
4.656188 0.049475075
4.652086 0.031502941
4.647984 0.019324729
4.643882 0.011420182
4.63978 0.0065017485
4.635678 0.003566025
4.631576 0.0018842382
4.627474 0.0009591453
4.623372 0.0004703589
4.61927 0.0002222154
4.615168 0.0001011447
4.611066 4.43637e-05
4.606963 1.88001e-05
4.602861 7.8084e-06
4.598759 3.5235e-06
4.594657 2.5839e-06
4.590555 4.2363e-06
4.586453 9.8172e-06
4.582351 2.36196e-05
4.578249 5.53311e-05
4.574147 0.0001250397
4.570045 0.0002722653
4.565943 0.0005710986
4.561841 0.0011539665
4.557739 0.0022461381
4.553637 0.0042115464
4.549535 0.0076069044
4.545433 0.01323536
4.541331 0.022183211
4.537229 0.035815778
4.533127 0.055703911
4.529025 0.083456147
4.524922 0.120446
4.52082 0.16745114
4.516718 0.22425699
4.512616 0.28931233
4.508514 0.35954468
4.504412 0.43043498
4.50031 0.49640788
4.496208 0.55152038
4.492106 0.59034684
4.488004 0.60888883
4.483902 0.60531176
4.4798 0.5803392
4.475698 0.53721581
4.471596 0.48125622
4.467494 0.41909367
4.463392 0.35779954
4.45929 0.30404493
4.455188 0.26342741
4.451086 0.24001246
4.446983 0.23607279
4.442881 0.25197393
4.438779 0.28616091
4.434677 0.33523638
4.430575 0.39416221
4.426473 0.4566368
4.422371 0.5156829
4.418269 0.56442532
4.414167 0.5969646
4.410065 0.60919205
4.405963 0.59937056
4.401861 0.5683405
4.397759 0.51929311
4.393657 0.45715859
4.389555 0.38774976
4.385453 0.31685207
4.381351 0.24944621
4.377249 0.18919522
4.373147 0.13824676
4.369045 0.097321905
4.364942 0.066004988
4.36084 0.043127381
4.356738 0.027148098
4.352636 0.016464011
4.348534 0.0096192522
4.344432 0.0054144774
4.34033 0.002936169
4.336228 0.0015339618
4.332126 0.0007720677
4.328024 0.0003743739
4.323922 0.0001748952
4.31982 7.87077e-05
4.315718 3.41253e-05
4.311616 1.4256e-05
4.307514 5.7348e-06
4.303412 2.2275e-06
4.29931 8.343e-07
4.295208 2.997e-07
4.291106 1.053e-07
4.287004 3.24e-08
4.282901 8.1e-09
4.278799 0
4.274697 0
4.270595 0
4.266493 0
4.262391 0
4.258289 0
4.254187 0
4.250085 0
4.245983 0
4.241881 0
4.237779 0
4.233677 0
4.229575 0
4.225473 0
4.221371 0
4.217269 0
4.213167 0
4.209065 0
4.204962 0
4.20086 0
4.196758 0
4.192656 0
4.188554 0
4.184452 0
4.18035 0
4.176248 0
4.172146 0
4.168044 0
4.163942 0
4.15984 0
4.155738 0
4.151636 0
4.147534 0
4.143432 0
4.13933 0
4.135228 0
4.131126 0
4.127024 0
4.122921 0
4.118819 0
4.114717 0
4.110615 0
4.106513 0
4.102411 0
4.098309 0
4.094207 0
4.090105 0
4.086003 0
4.081901 0
4.077799 0
4.073697 0
4.069595 0
4.065493 0
4.061391 0
4.057289 0
4.053187 0
4.049085 0
4.044982 0
4.04088 0
4.036778 0
4.032676 0
4.028574 0
4.024472 0
4.02037 0
4.016268 0
4.012166 0
4.008064 0
4.003962 0
3.99986 0
3.995758 0
3.991656 0
3.987554 0
3.983452 0
3.97935 0
3.975248 0
3.971146 0
3.967044 0
3.962941 0
3.958839 0
3.954737 0
3.950635 0
3.946533 0
3.942431 0
3.938329 0
3.934227 0
3.930125 0
3.926023 0
3.921921 8.1e-09
3.917819 1.62e-08
3.913717 4.86e-08
3.909615 1.377e-07
3.905513 3.888e-07
3.901411 1.0368e-06
3.897309 2.6892e-06
3.893207 6.6987e-06
3.889105 1.61028e-05
3.885003 3.72843e-05
3.8809 8.31546e-05
3.876798 0.0001786536
3.872696 0.0003697569
3.868594 0.0007372053
3.864492 0.0014159448
3.86039 0.0026199288
3.856288 0.0046701846
3.852186 0.008020377
3.848084 0.013270732
3.843982 0.021157654
3.83988 0.032505689
3.835778 0.048132282
3.831676 0.068705512
3.827574 0.094570481
3.823472 0.12557748
3.81937 0.16095906
3.815268 0.19930589
3.811166 0.23867676
3.807064 0.27684663
3.802961 0.31165389
3.798859 0.34136815
3.794757 0.36497856
3.790655 0.38231286
3.786553 0.39394007
3.782451 0.4008757
3.778349 0.40417367
3.774247 0.40453136
3.770145 0.40203484
3.766043 0.39612765
3.761941 0.38581347
3.757839 0.37002606
3.753737 0.34804691
3.749635 0.31983948
3.745533 0.28620197
3.741431 0.24870177
3.737329 0.20942327
3.733227 0.17061084
3.729125 0.13430741
3.725023 0.10207544
3.72092 0.074850132
3.716818 0.052931491
3.712716 0.036086383
3.708614 0.02371258
3.704512 0.015015788
3.70041 0.0091622178
3.696308 0.005386419
3.692206 0.0030508488
3.688104 0.0016647363
3.684002 0.0008751078
3.6799 0.0004431591
3.675798 0.000216189
3.671696 0.0001015983
3.667594 4.59918e-05
3.663492 2.00556e-05
3.65939 8.424e-06
3.655288 3.4101e-06
3.651186 1.3284e-06
3.647084 5.022e-07
3.642981 1.782e-07
3.638879 6.48e-08
3.634777 2.43e-08
3.630675 8.1e-09
3.626573 0
3.622471 0
3.618369 0
3.614267 0
3.610165 0
3.606063 0
3.601961 0
3.597859 0
3.593757 0
3.589655 0
3.585553 0
3.581451 0
3.577349 0
3.573247 0
3.569145 0
3.565043 0
3.56094 0
3.556838 0
3.552736 0
3.548634 0
3.544532 0
3.54043 0
3.536328 0
3.532226 0
3.528124 0
3.524022 0
3.51992 0
3.515818 0
3.511716 0
3.507614 0
3.503512 0
3.49941 0
3.495308 0
3.491206 0
3.487104 0
3.483002 0
3.478899 0
3.474797 0
3.470695 0
3.466593 0
3.462491 0
3.458389 0
3.454287 0
3.450185 0
3.446083 0
3.441981 0
3.437879 0
3.433777 0
3.429675 0
3.425573 0
3.421471 0
3.417369 0
3.413267 0
3.409165 0
3.405063 0
3.40096 0
3.396858 0
3.392756 0
3.388654 0
3.384552 0
3.38045 0
3.376348 0
3.372246 0
3.368144 0
3.364042 0
3.35994 0
3.355838 0
3.351736 0
3.347634 0
3.343532 0
3.33943 0
3.335328 0
3.331226 0
3.327124 0
3.323022 0
3.318919 0
3.314817 0
3.310715 0
3.306613 0
3.302511 0
3.298409 0
3.294307 0
3.290205 0
3.286103 0
3.282001 0
3.277899 0
3.273797 0
3.269695 0
3.265593 0
3.261491 0
3.257389 0
3.253287 0
3.249185 0
3.245083 0
3.24098 0
3.236878 0
3.232776 0
3.228674 0
3.224572 0
3.22047 0
3.216368 0
3.212266 0
3.208164 0
3.204062 0
3.19996 0
3.195858 0
3.191756 0
3.187654 0
3.183552 0
3.17945 0
3.175348 0
3.171246 0
3.167144 0
3.163042 0
3.158939 0
3.154837 0
3.150735 0
3.146633 0
3.142531 0
3.138429 0
3.134327 0
3.130225 0
3.126123 0
3.122021 0
3.117919 0
3.113817 0
3.109715 0
3.105613 0
3.101511 0
3.097409 0
3.093307 0
3.089205 0
3.085103 0
3.081001 0
3.076898 0
3.072796 0
3.068694 0
3.064592 0
3.06049 0
3.056388 0
3.052286 0
3.048184 0
3.044082 0
3.03998 0
3.035878 0
3.031776 0
3.027674 0
3.023572 0
3.01947 0
3.015368 0
3.011266 0
3.007164 0
3.003062 0
2.998959 0
2.994857 0
2.990755 0
2.986653 0
2.982551 0
2.978449 0
2.974347 0
2.970245 0
2.966143 0
2.962041 0
2.957939 0
2.953837 0
2.949735 0
2.945633 0
2.941531 0
2.937429 0
2.933327 0
2.929225 0
2.925123 0
2.921021 0
2.916918 0
2.912816 0
2.908714 0
2.904612 0
2.90051 0
2.896408 0
2.892306 0
2.888204 0
2.884102 0
2.88 0
