# Supplementary material for: Structural motifs of gold cluster anions with 17 to 69 atoms
Source: Nat Commun. 2026 Apr 10;17:5099. doi: 10.1038/s41467-026-71649-9 (PMC13246909; doi:10.1038/s41467-026-71649-9)
Supplement: Supplementary file 5 — Source Data [file 41467_2026_71649_MOESM5_ESM.zip › SupplementaryFigure3/19_th_TPSSh.dat]

10.97 0
10.965898 0
10.961796 0
10.957694 0
10.953592 0
10.94949 0
10.945388 0
10.941286 0
10.937184 0
10.933082 0
10.928979 0
10.924877 0
10.920775 0
10.916673 0
10.912571 0
10.908469 0
10.904367 0
10.900265 0
10.896163 0
10.892061 0
10.887959 0
10.883857 0
10.879755 0
10.875653 0
10.871551 0
10.867449 0
10.863347 0
10.859245 0
10.855143 0
10.851041 0
10.846938 0
10.842836 0
10.838734 0
10.834632 0
10.83053 0
10.826428 0
10.822326 7.29e-09
10.818224 1.458e-08
10.814122 5.103e-08
10.81002 1.458e-07
10.805918 4.1553e-07
10.801816 1.13724e-06
10.797714 3.00348e-06
10.793612 7.62534e-06
10.78951 1.86624e-05
10.785408 4.399515e-05
10.781306 9.993132e-05
10.777204 0.00021864897
10.773102 0.0004608738
10.768999 0.00093586104
10.764897 0.0018307669
10.760795 0.0034501893
10.756693 0.0062639106
10.752591 0.010955653
10.748489 0.018459592
10.744387 0.02996381
10.740285 0.046855775
10.736183 0.070586293
10.732081 0.10243983
10.727979 0.14322162
10.723877 0.19290329
10.719775 0.25030067
10.715673 0.31287854
10.711571 0.376774
10.707469 0.43709667
10.703367 0.48850106
10.699265 0.52595062
10.695163 0.54552654
10.691061 0.54510262
10.686958 0.52472543
10.682856 0.48660595
10.678754 0.43472456
10.674652 0.37414708
10.67055 0.31021441
10.666448 0.24778384
10.662346 0.19066692
10.658244 0.1413413
10.654142 0.10093786
10.65004 0.069443301
10.645938 0.04602543
10.641836 0.029387091
10.637734 0.018076167
10.633632 0.010711423
10.62953 0.0061147572
10.625428 0.0033628041
10.621326 0.001781625
10.617224 0.00090932544
10.613122 0.00044711028
10.60902 0.00021178908
10.604917 9.664353e-05
10.600815 4.248612e-05
10.596713 1.799172e-05
10.592611 7.34103e-06
10.588509 2.88684e-06
10.584407 1.0935e-06
10.580305 4.0095e-07
10.576203 1.3851e-07
10.572101 5.103e-08
10.567999 1.458e-08
10.563897 7.29e-09
10.559795 0
10.555693 0
10.551591 0
10.547489 0
10.543387 0
10.539285 0
10.535183 0
10.531081 0
10.526978 0
10.522876 0
10.518774 0
10.514672 0
10.51057 0
10.506468 0
10.502366 0
10.498264 0
10.494162 0
10.49006 0
10.485958 0
10.481856 0
10.477754 0
10.473652 0
10.46955 0
10.465448 0
10.461346 0
10.457244 0
10.453142 0
10.44904 0
10.444937 0
10.440835 0
10.436733 0
10.432631 0
10.428529 0
10.424427 0
10.420325 0
10.416223 0
10.412121 0
10.408019 0
10.403917 0
10.399815 0
10.395713 0
10.391611 0
10.387509 0
10.383407 0
10.379305 0
10.375203 0
10.371101 0
10.366998 0
10.362896 0
10.358794 0
10.354692 0
10.35059 0
10.346488 0
10.342386 0
10.338284 0
10.334182 0
10.33008 0
10.325978 0
10.321876 0
10.317774 0
10.313672 0
10.30957 0
10.305468 0
10.301366 0
10.297264 0
10.293162 0
10.28906 0
10.284957 0
10.280855 0
10.276753 0
10.272651 0
10.268549 0
10.264447 7.29e-09
10.260345 1.458e-08
10.256243 4.374e-08
10.252141 1.3851e-07
10.248039 3.8637e-07
10.243937 1.06434e-06
10.239835 2.81394e-06
10.235733 7.17336e-06
10.231631 1.761264e-05
10.227529 4.165506e-05
10.223427 9.490122e-05
10.219325 0.00020828988
10.215223 0.0004403889
10.211121 0.00089693973
10.207019 0.001759755
10.202916 0.0033258948
10.198814 0.0060552344
10.194712 0.010619933
10.19061 0.017942578
10.186508 0.029202894
10.182406 0.045788235
10.178304 0.069164582
10.174202 0.10065581
10.1701 0.14114228
10.165998 0.19072126
10.161896 0.24840588
10.157794 0.31196131
10.153692 0.37797522
10.14959 0.44222454
10.145488 0.50033218
10.141386 0.54862133
10.137284 0.5849939
10.133182 0.60961228
10.12908 0.62517209
10.124977 0.63662417
10.120875 0.65032467
10.116773 0.67273516
10.112671 0.7089226
10.108569 0.76118713
10.104467 0.82814887
10.100365 0.90454668
10.096263 0.98185337
10.092161 1.0496259
10.088059 1.0973296
10.083957 1.1162505
10.079855 1.1010793
10.075753 1.0508245
10.071651 0.96887668
10.067549 0.86225521
10.063447 0.74025653
10.059345 0.61284608
10.055243 0.48915407
10.051141 0.37636039
10.047039 0.27911788
10.042936 0.19951357
10.038834 0.13744925
10.034732 0.091261338
10.03063 0.058398054
10.026528 0.036014007
10.022426 0.021404337
10.018324 0.012259855
10.014222 0.006767358
10.01012 0.003599977
10.006018 0.0018455364
10.001916 0.00091177488
9.997814 0.00043409763
9.993712 0.00019917009
9.98961 8.80632e-05
9.985508 3.752163e-05
9.981406 1.540377e-05
9.977304 6.09444e-06
9.973202 2.32551e-06
9.9691 8.5293e-07
9.964997 3.0618e-07
9.960895 1.0935e-07
9.956793 6.561e-08
9.952691 1.0206e-07
9.948589 2.6244e-07
9.944487 7.29e-07
9.940385 1.96101e-06
9.936283 5.06655e-06
9.932181 1.261899e-05
9.928079 3.026079e-05
9.923977 6.99111e-05
9.919875 0.00015558318
9.915773 0.00033354666
9.911671 0.00068885397
9.907569 0.001370469
9.903467 0.0026265797
9.899365 0.0048493955
9.895263 0.0086251489
9.891161 0.014778594
9.887059 0.024394738
9.882956 0.038794464
9.878854 0.059439591
9.874752 0.087750182
9.87065 0.12483563
9.866548 0.1711702
9.862446 0.22627756
9.858344 0.28851659
9.854242 0.35506794
9.85014 0.42219653
9.846038 0.48580624
9.841936 0.54221846
9.837834 0.58901961
9.833732 0.62576253
9.82963 0.65430048
9.825528 0.67859284
9.821426 0.70394227
9.817324 0.73577388
9.813222 0.77820809
9.80912 0.83276596
9.805018 0.89754754
9.800915 0.96713297
9.796813 1.0332897
9.792711 1.0863692
9.788609 1.1170979
9.784507 1.1183604
9.780405 1.0865719
9.776303 1.0223431
9.772201 0.93032619
9.768099 0.81833162
9.763997 0.69597879
9.759895 0.57322221
9.755793 0.45908009
9.751691 0.36078881
9.747589 0.28346001
9.743487 0.23017387
9.739385 0.20234357
9.735283 0.20015153
9.731181 0.22288821
9.727079 0.26909863
9.722976 0.33653326
9.718874 0.42198125
9.714772 0.52111236
9.71067 0.62845989
9.706568 0.73764025
9.702466 0.84183674
9.698364 0.93449459
9.694262 1.0101026
9.69016 1.0648941
9.686058 1.0972985
9.681956 1.1080203
9.677854 1.0997038
9.673752 1.0762422
9.66965 1.0418852
9.665548 1.0003563
9.661446 0.95419675
9.657344 0.90449332
9.653242 0.85104251
9.64914 0.79288
9.645038 0.72900268
9.640935 0.6590653
9.636833 0.58385805
9.632731 0.50545507
9.628629 0.42703516
9.624527 0.35247455
9.620425 0.28586397
9.616323 0.23109586
9.612221 0.19160955
9.608119 0.17029931
9.604017 0.16951375
9.599915 0.19103319
9.595813 0.23591787
9.591711 0.30417534
9.587609 0.39428089
9.583507 0.50267682
9.579405 0.62343901
9.575303 0.7483085
9.571201 0.86722447
9.567099 0.96937337
9.562996 1.0446165
9.558894 1.0850236
9.554792 1.0861712
9.55069 1.0478918
9.546588 0.97428448
9.542486 0.87297644
9.538384 0.75381489
9.534282 0.62729395
9.53018 0.50306104
9.526078 0.3887877
9.521976 0.28956471
9.517874 0.20783527
9.513772 0.14375846
9.50967 0.095827925
9.505568 0.061562286
9.501466 0.038122632
9.497364 0.02277318
9.493262 0.01316227
9.48916 0.0074460716
9.485058 0.0043010563
9.480955 0.002876182
9.476853 0.0027272838
9.472751 0.0037622086
9.468649 0.0062092283
9.464547 0.010606972
9.460445 0.017801837
9.456343 0.028928871
9.452241 0.045347044
9.448139 0.068501389
9.444037 0.099695758
9.439935 0.13978292
9.435833 0.18880996
9.431731 0.24568996
9.427629 0.30799323
9.423527 0.37195136
9.419425 0.4327353
9.415323 0.4850089
9.411221 0.52368279
9.407119 0.54472602
9.403017 0.54585735
9.398914 0.52695247
9.394812 0.49006642
9.39071 0.43906586
9.386608 0.37896195
9.382506 0.31510313
9.378404 0.25240679
9.374302 0.19477833
9.3702 0.1448011
9.366098 0.10370413
9.361996 0.071551496
9.357894 0.047562125
9.353792 0.030465369
9.34969 0.018818027
9.345588 0.011240786
9.341486 0.0065637265
9.337384 0.0038943253
9.333282 0.0026333594
9.32918 0.0024661851
9.325078 0.0033517743
9.320975 0.0055227947
9.316873 0.0094994459
9.312771 0.016109026
9.308669 0.026493522
9.304567 0.042081153
9.300465 0.064496773
9.296363 0.095393404
9.292261 0.13620492
9.288159 0.18784489
9.284057 0.25040403
9.279955 0.32291811
9.275853 0.40327859
9.271751 0.48833516
9.267649 0.57419427
9.263547 0.65666415
9.259445 0.73175449
9.255343 0.79612526
9.251241 0.84740081
9.247139 0.88431462
9.243037 0.90670362
9.238934 0.91540499
9.234832 0.91210781
9.23073 0.89918076
9.226628 0.87945805
9.222526 0.85594592
9.218424 0.8314313
9.214322 0.80802832
9.21022 0.78676262
9.206118 0.7673324
9.202016 0.74816998
9.197914 0.72685537
9.193812 0.70082423
9.18971 0.66820919
9.185608 0.62859552
9.181506 0.58348244
9.177404 0.53631731
9.173302 0.49208213
9.1692 0.45652468
9.165098 0.43520465
9.160995 0.43255389
9.156893 0.45112912
9.152791 0.49118138
9.148689 0.55059684
9.144587 0.62519551
9.140485 0.70931719
9.136383 0.79658423
9.132281 0.88071032
9.128179 0.95622632
9.124077 1.0190162
9.119975 1.0665968
9.115873 1.0981251
9.111771 1.1141687
9.107669 1.1163205
9.103567 1.1067642
9.099465 1.0879034
9.095363 1.0621403
9.091261 1.0318443
9.087159 0.99947973
9.083057 0.96780137
9.078954 0.93998289
9.074852 0.91955311
9.07075 0.91006905
9.066648 0.91455042
9.062546 0.93479984
9.058444 0.97079941
9.054342 1.0203799
9.05024 1.079294
9.046138 1.1417122
9.042036 1.2010375
9.037934 1.2508452
9.033832 1.2857288
9.02973 1.3018819
9.025628 1.2973386
9.021526 1.2719071
9.017424 1.2269099
9.013322 1.1648722
9.00922 1.0892639
9.005118 1.0043287
9.001016 0.91495422
8.996913 0.82648966
8.992811 0.74441686
8.988709 0.67383852
8.984607 0.61882871
8.980505 0.58177423
8.976403 0.56288309
8.972301 0.56002891
8.968199 0.569035
8.964097 0.58439552
8.959995 0.60031231
8.955893 0.61183001
8.951791 0.61580825
8.947689 0.61149463
8.943587 0.60055293
8.939485 0.58653508
8.935383 0.57392798
8.931281 0.56701624
8.927179 0.56884933
8.923077 0.58057015
8.918974 0.60126106
8.914872 0.62831934
8.91077 0.65822909
8.906668 0.68749247
8.902566 0.71345301
8.898464 0.73479583
8.894362 0.75162896
8.89026 0.7651947
8.886158 0.7773797
8.882056 0.79024241
8.877954 0.80573728
8.873852 0.82570259
8.86975 0.85203703
8.865648 0.8868806
8.861546 0.93258589
8.857444 0.99133614
8.853342 1.0644129
8.84924 1.1512854
8.845138 1.248815
8.841036 1.3508953
8.836933 1.448756
8.832831 1.5319815
8.828729 1.5900858
8.824627 1.6143181
8.820525 1.5992939
8.816423 1.5440855
8.812321 1.452538
8.808219 1.3327563
8.804117 1.1958894
8.800015 1.0544653
8.795913 0.92058898
8.791811 0.8043066
8.787709 0.71237585
8.783607 0.64759738
8.779505 0.60876575
8.775403 0.5912089
8.771301 0.58780455
8.767199 0.5902969
8.763097 0.59069355
8.758994 0.58251237
8.754892 0.56167883
8.75079 0.52694705
8.746688 0.47981896
8.742586 0.42404142
8.738484 0.36484237
8.734382 0.30809962
8.73028 0.25961421
8.726178 0.22459267
8.722076 0.20735634
8.717974 0.21121938
8.713872 0.23843664
8.70977 0.29012674
8.705668 0.36612123
8.701566 0.46475632
8.697464 0.58268451
8.693362 0.71481615
8.68926 0.85449131
8.685158 0.9939329
8.681056 1.1249564
8.676953 1.239837
8.672851 1.3321824
8.668749 1.397649
8.664647 1.4343684
8.660545 1.4430113
8.656443 1.4264884
8.652341 1.3893531
8.648239 1.3370179
8.644137 1.2749272
8.640035 1.2078317
8.635933 1.1392986
8.631831 1.0715553
8.627729 1.0056986
8.623627 0.94222576
8.619525 0.88175217
8.615423 0.82572031
8.611321 0.77688074
8.607219 0.73936798
8.603117 0.71828893
8.599015 0.71887151
8.594912 0.74534866
8.59081 0.79984051
8.586708 0.88151978
8.582606 0.98629187
8.578504 1.1071037
8.574402 1.2348438
8.5703 1.3596494
8.566198 1.4723366
8.562096 1.5656428
8.557994 1.6350285
8.553892 1.6789031
8.54979 1.6982921
8.545688 1.6960875
8.541586 1.676105
8.537484 1.6421748
8.533382 1.5974461
8.52928 1.5439973
8.525178 1.4827665
8.521076 1.4137478
8.516973 1.3363717
8.512871 1.2499749
8.508769 1.1542704
8.504667 1.0497339
8.500565 0.93783943
8.496463 0.82109434
8.492361 0.70286172
8.488259 0.58699838
8.484157 0.47738057
8.480055 0.37741636
8.475953 0.28964572
8.471851 0.21550412
8.467749 0.15528141
8.463647 0.10825937
8.459545 0.072973797
8.455443 0.047529583
8.451341 0.029901466
8.447239 0.018172789
8.443137 0.010691011
8.439035 0.0061425321
8.434932 0.0035655682
8.43083 0.0023267493
8.426728 0.0020861501
8.422626 0.0027694054
8.418524 0.0045572123
8.414422 0.0078926935
8.41032 0.013497632
8.406218 0.022379287
8.402116 0.03580224
8.398014 0.055197307
8.393912 0.08198498
8.38981 0.11730733
8.385708 0.16168947
8.381606 0.21468512
8.377504 0.27459028
8.373402 0.33832278
8.3693 0.4015505
8.365198 0.4591049
8.361096 0.50564592
8.356993 0.53646811
8.352891 0.5482822
8.348789 0.53979296
8.344687 0.51193298
8.340585 0.46769403
8.336483 0.41159811
8.332381 0.34893758
8.328279 0.28496068
8.324177 0.22417386
8.320075 0.16988218
8.315973 0.1240148
8.311871 0.08720914
8.307769 0.059076308
8.303667 0.038550278
8.299565 0.024232849
8.295463 0.014673859
8.291361 0.0085594733
8.287259 0.0048096358
8.283157 0.0026033975
8.279055 0.0013574782
8.274952 0.00068184828
8.27085 0.00032991624
8.266748 0.00015377526
8.262646 6.904359e-05
8.258544 2.985984e-05
8.254442 1.244403e-05
8.25034 4.99365e-06
8.246238 1.93185e-06
8.242136 7.2171e-07
8.238034 2.5515e-07
8.233932 8.748e-08
8.22983 2.916e-08
8.225728 7.29e-09
8.221626 0
8.217524 0
8.213422 0
8.20932 0
8.205218 0
8.201116 0
8.197014 7.29e-09
8.192911 2.916e-08
8.188809 9.477e-08
8.184707 2.6244e-07
8.180605 7.3629e-07
8.176503 1.98288e-06
8.172401 5.13945e-06
8.168299 1.283769e-05
8.164197 3.088773e-05
8.160095 7.163154e-05
8.155993 0.00016011027
8.151891 0.00034499196
8.147789 0.00071662887
8.143687 0.0014352844
8.139585 0.0027720371
8.135483 0.0051634487
8.131381 0.0092775456
8.127279 0.016082753
8.123177 0.026903679
8.119075 0.043439696
8.114972 0.067716475
8.11087 0.10194182
8.106768 0.14824746
8.102666 0.20832079
8.098564 0.28296175
8.094462 0.37163386
8.09036 0.47210474
8.086258 0.58027944
8.082156 0.69031147
8.078054 0.79503157
8.073952 0.88666987
8.06985 0.95777905
8.065748 1.0022107
8.061646 1.015972
8.057544 0.9978028
8.053442 0.94936064
8.04934 0.8749782
8.045238 0.78104027
8.041136 0.67509996
8.037034 0.564899
8.032931 0.45746371
8.028829 0.35841849
8.024727 0.27160064
8.020625 0.19899138
8.016523 0.14091538
8.012421 0.096419435
8.008319 0.063726512
8.004217 0.040672426
8.000115 0.025060396
7.996013 0.014903086
7.991911 0.0085519865
7.987809 0.0047344759
7.983707 0.0025281939
7.979605 0.0013020013
7.975503 0.00064656468
7.971401 0.00030956985
7.967299 0.00014289129
7.963197 6.357609e-05
7.959095 2.72646e-05
7.954992 1.127034e-05
7.95089 4.49064e-06
7.946788 1.72044e-06
7.942686 6.3423e-07
7.938584 2.2599e-07
7.934482 8.019e-08
7.93038 2.916e-08
7.926278 7.29e-09
7.922176 0
7.918074 0
7.913972 0
7.90987 0
7.905768 0
7.901666 0
7.897564 0
7.893462 0
7.88936 0
7.885258 0
7.881156 0
7.877054 7.29e-09
7.872951 1.458e-08
7.868849 4.374e-08
7.864747 1.1664e-07
7.860645 3.4263e-07
7.856543 9.477e-07
7.852441 2.51505e-06
7.848339 6.43707e-06
7.844237 1.587762e-05
7.840135 3.771846e-05
7.836033 8.63136e-05
7.831931 0.000190269
7.827829 0.00040402638
7.823727 0.00082645272
7.819625 0.0016285131
7.815523 0.0030912297
7.811421 0.0056524473
7.807319 0.0099564925
7.803217 0.016894371
7.799115 0.027614855
7.795013 0.043481941
7.79091 0.065953898
7.786808 0.09636901
7.782706 0.13564371
7.778604 0.18391929
7.774502 0.24022614
7.7704 0.30225856
7.766298 0.36635517
7.762196 0.42775138
7.758094 0.48111164
7.753992 0.52127353
7.74989 0.54406509
7.745788 0.54701773
7.741686 0.52980655
7.737584 0.49430909
7.733482 0.44426822
7.72938 0.3846425
7.725278 0.32080023
7.721176 0.25773743
7.717074 0.19947381
7.712971 0.14871693
7.708869 0.10680789
7.704767 0.073896353
7.700665 0.049255104
7.696563 0.031637944
7.692461 0.01960421
7.688359 0.011764864
7.684257 0.0069379878
7.680155 0.004225787
7.676053 0.0030383116
7.671951 0.0030914047
7.667849 0.0044010167
7.663747 0.0072860707
7.659645 0.012380534
7.655543 0.020643866
7.651441 0.033350256
7.647339 0.052032543
7.643237 0.078360523
7.639135 0.11394661
7.635033 0.1600942
7.63093 0.2175314
7.626828 0.28619429
7.622726 0.36512929
7.618624 0.45256284
7.614522 0.54613955
7.61042 0.64326739
7.606318 0.74145566
7.602216 0.83851308
7.598114 0.93250927
7.594012 1.0214888
7.58991 1.1030379
7.585808 1.1738934
7.581706 1.2298087
7.577604 1.2658343
7.573502 1.277031
7.5694 1.2594777
7.565298 1.2113047
7.561196 1.1334449
7.557094 1.0298607
7.552991 0.90715215
7.548889 0.77363394
7.544787 0.63810975
7.540685 0.50864071
7.536583 0.3915753
7.532481 0.29100755
7.528379 0.20870056
7.524277 0.14439646
7.520175 0.096363944
7.516073 0.062019799
7.511971 0.038490449
7.507869 0.023032777
7.503767 0.013289145
7.499665 0.0073938169
7.495563 0.0039707464
7.491461 0.0020680564
7.487359 0.001068211
7.483257 0.00060098031
7.479155 0.00047536632
7.475053 0.00063798435
7.47095 0.0011608232
7.466848 0.0022590689
7.462746 0.0043385269
7.458644 0.00806925
7.454542 0.014476708
7.45044 0.025031877
7.446338 0.041709115
7.442236 0.066968214
7.438134 0.10361092
7.434032 0.15446968
7.42993 0.22191438
7.425828 0.30721146
7.421726 0.40983362
7.417624 0.52687744
7.413522 0.65277884
7.40942 0.77949758
7.405318 0.89726198
7.401216 0.99583338
7.397114 1.0660989
7.393012 1.1016787
7.388909 1.1001848
7.384807 1.0638193
7.380705 0.99913863
7.376603 0.91600809
7.372501 0.82595656
7.368399 0.74027739
7.364297 0.66826339
7.360195 0.61591664
7.356093 0.58535729
7.351991 0.57500525
7.347889 0.58045899
7.343787 0.59587169
7.339685 0.61554139
7.335583 0.63539661
7.331481 0.65407518
7.327379 0.67336225
7.323277 0.697868
7.319175 0.73397031
7.315073 0.78820127
7.31097 0.86538761
7.306868 0.96693562
7.302766 1.0896564
7.298664 1.225447
7.294562 1.361981
7.29046 1.4843504
7.286358 1.5773761
7.282256 1.6281319
7.278154 1.628155
7.274052 1.5748681
7.26995 1.4719201
7.265848 1.3284055
7.261746 1.1571831
7.257644 0.97270582
7.253542 0.78884467
7.24944 0.61713289
7.245338 0.46569803
7.241236 0.3389525
7.237134 0.23793483
7.233032 0.1610805
7.228929 0.10516819
7.224827 0.066222265
7.220725 0.040229238
7.216623 0.023610021
7.212521 0.013459775
7.208419 0.0076091343
7.204317 0.0045754154
7.200215 0.0034667741
7.196113 0.0038851399
7.192011 0.0058535347
7.187909 0.0097738124
7.183807 0.016405336
7.179705 0.026842968
7.175603 0.042466911
7.171501 0.064837705
7.167399 0.095520622
7.163297 0.13584502
7.159195 0.18663321
7.155093 0.24796282
7.15099 0.31904286
7.146888 0.39827665
7.142786 0.48354394
7.138684 0.57266796
7.134582 0.66395634
7.13048 0.75664907
7.126378 0.85109987
7.122276 0.94857497
7.118174 1.0506677
7.114072 1.1584617
7.10997 1.271682
7.105868 1.3881075
7.101766 1.5034565
7.097664 1.6118222
7.093562 1.7065677
7.08946 1.7814575
7.085358 1.8317447
7.081256 1.8549662
7.077154 1.8513042
7.073052 1.8234922
7.068949 1.7763454
7.064847 1.7160437
7.060745 1.6492908
7.056643 1.5824492
7.052541 1.5207283
7.048439 1.4674983
7.044337 1.4238198
7.040235 1.3882859
7.036133 1.3572519
7.032031 1.3254706
7.027929 1.2870583
7.023827 1.2366293
7.019725 1.1703754
7.015623 1.0868664
7.011521 0.98741003
7.007419 0.87591237
7.003317 0.75829837
6.999215 0.64164256
6.995113 0.53320337
6.991011 0.43953979
6.986908 0.36583104
6.982806 0.31544504
6.978704 0.28973746
6.974602 0.28803211
6.9705 0.30773814
6.966398 0.34458988
6.962296 0.39302523
6.958194 0.4467282
6.954092 0.49933426
6.94999 0.54524047
6.945888 0.58039645
6.941786 0.60290717
6.937684 0.61328251
6.933582 0.61423005
6.92948 0.60999708
6.925378 0.60539258
6.921276 0.60471891
6.917174 0.6108806
6.913072 0.624897
6.908969 0.64593396
6.904867 0.67182162
6.900765 0.69988437
6.896663 0.72782312
6.892561 0.754385
6.888459 0.77963411
6.884357 0.80477194
6.880255 0.83160089
6.876153 0.86183083
6.872051 0.89646264
6.867949 0.93543802
6.863847 0.97764261
6.859745 1.02123
6.855643 1.0641375
6.851541 1.1046176
6.847439 1.1416211
6.843337 1.1749209
6.839235 1.2049449
6.835133 1.2323634
6.831031 1.2575434
6.826928 1.2800178
6.822826 1.298125
6.818724 1.3089472
6.814622 1.3086079
6.81052 1.2929044
6.806418 1.2581567
6.802316 1.20209
6.798214 1.1245428
6.794112 1.0278321
6.79001 0.91669314
6.785908 0.79781556
6.781806 0.67909752
6.777704 0.56878774
6.773602 0.47468363
6.7695 0.40349811
6.765398 0.3604295
6.761296 0.34889694
6.757194 0.37036828
6.753092 0.42421947
6.748989 0.50761501
6.744887 0.61546456
6.740785 0.74055492
6.736683 0.87395519
6.732581 1.0057356
6.728479 1.1259441
6.724377 1.2256867
6.720275 1.2980949
6.716173 1.3389741
6.712071 1.3470056
6.707969 1.3234976
6.703867 1.2718067
6.699765 1.1966219
6.695663 1.1033105
6.691561 0.99745456
6.687459 0.88461153
6.683357 0.77023979
6.679255 0.65967934
6.675153 0.55808218
6.671051 0.47022946
6.666948 0.40023071
6.662846 0.35114971
6.658744 0.3246295
6.654642 0.32059622
6.65054 0.33711557
6.646438 0.37046251
6.642336 0.41544399
6.638234 0.46598076
6.634132 0.51590399
6.63003 0.55986221
6.625928 0.59417959
6.621826 0.61748261
6.617724 0.63093587
6.613622 0.6380041
6.60952 0.64376931
6.605418 0.65394636
6.601316 0.67381885
6.597214 0.70733222
6.593112 0.75652568
6.58901 0.82137778
6.584907 0.90002083
6.580805 0.98918766
6.576703 1.0847209
6.572601 1.1820062
6.568499 1.2762653
6.564397 1.3627283
6.560295 1.4367604
6.556193 1.4940251
6.552091 1.530729
6.547989 1.5439379
6.543887 1.5319051
6.539785 1.4943369
6.535683 1.4325396
6.531581 1.3494228
6.527479 1.2493693
6.523377 1.1379919
6.519275 1.0217885
6.515173 0.90769669
6.511071 0.80254443
6.506968 0.71241556
6.502866 0.64199039
6.498764 0.59396584
6.494662 0.56868708
6.49056 0.5641107
6.486458 0.57616506
6.482356 0.59948324
6.478254 0.62838344
6.474152 0.65789195
6.47005 0.6845742
6.465948 0.70697552
6.461846 0.72557084
6.457744 0.74225452
6.453642 0.75952661
6.44954 0.77960962
6.445438 0.80373371
6.441336 0.83176098
6.437234 0.86220756
6.433132 0.89260841
6.42903 0.92009286
6.424927 0.94201849
6.420825 0.95653872
6.416723 0.96303005
6.412621 0.96234655
6.408519 0.95688507
6.404417 0.95043861
6.400315 0.94780815
6.396213 0.95416043
6.392111 0.97417043
6.388009 1.0110628
6.383907 1.0657356
6.379805 1.136178
6.375703 1.2173589
6.371601 1.3016694
6.367499 1.3798733
6.363397 1.4423986
6.359295 1.4807292
6.355193 1.4886415
6.351091 1.4630831
6.346988 1.4045742
6.342886 1.3171104
6.338784 1.207623
6.334682 1.0851003
6.33058 0.95949822
6.326478 0.8405709
6.322376 0.73674695
6.318274 0.65417469
6.314172 0.59604776
6.31007 0.56230589
6.305968 0.54977002
6.301866 0.55271687
6.297764 0.56382857
6.293662 0.57538129
6.28956 0.58048114
6.285458 0.57413528
6.281356 0.55397114
6.277254 0.5204864
6.273152 0.47680874
6.26905 0.42804148
6.264947 0.38034248
6.260845 0.33991198
6.256743 0.31205044
6.252641 0.30040524
6.248539 0.30647524
6.244437 0.32940356
6.240335 0.36606594
6.236233 0.4114488
6.232131 0.45929311
6.228029 0.50294877
6.223927 0.53634024
6.219825 0.55490126
6.215723 0.55631568
6.211621 0.5409179
6.207519 0.51166373
6.203417 0.47366704
6.199315 0.43338595
6.195213 0.39760947
6.191111 0.37242591
6.187009 0.36234657
6.182906 0.36972181
6.178804 0.39453355
6.174702 0.43459027
6.1706 0.48608916
6.166498 0.54444812
6.162396 0.60525157
6.158294 0.66511174
6.154192 0.72224003
6.15009 0.77656781
6.145988 0.82935548
6.141886 0.88236445
6.137784 0.93680188
6.133682 0.99233674
6.12958 1.0464911
6.125478 1.0946237
6.121376 1.1305608
6.117274 1.1477476
6.113172 1.1406389
6.10907 1.105983
6.104967 1.0436819
6.100865 0.95703625
6.096763 0.8523513
6.092661 0.73803926
6.088559 0.62346091
6.084457 0.51777123
6.080355 0.42898125
6.076253 0.36334443
6.072151 0.32506472
6.068049 0.31624075
6.063947 0.33692993
6.059845 0.38523977
6.055743 0.45741236
6.051641 0.54793543
6.047539 0.64975872
6.043437 0.7547013
6.039335 0.85409722
6.035233 0.93965724
6.031131 1.0044443
6.027029 1.0437963
6.022926 1.0560028
6.018824 1.0425639
6.014722 1.0079321
6.01062 0.95873686
6.006518 0.90261334
6.002416 0.84684999
5.998314 0.79712778
5.994212 0.75661683
5.99011 0.72562593
5.986008 0.70187729
5.981906 0.68133465
5.977804 0.65938285
5.973702 0.63207875
5.9696 0.59718698
5.965498 0.55477947
5.961396 0.50729402
5.957294 0.45907732
5.953192 0.41554748
5.94909 0.38217442
5.944987 0.36348769
5.940885 0.36229047
5.936783 0.37920228
5.932681 0.412589
5.928579 0.45887519
5.924477 0.51317285
5.920375 0.57010634
5.916273 0.6246707
5.912171 0.67294613
5.908069 0.71251718
5.903967 0.74251772
5.899865 0.76332741
5.895763 0.77605271
5.891661 0.78199447
5.887559 0.78230491
5.883457 0.77796054
5.879355 0.7700475
5.875253 0.76021723
5.871151 0.75107849
5.867049 0.74628246
5.862946 0.75014415
5.858844 0.76679735
5.854742 0.79905415
5.85064 0.84727402
5.846538 0.90859384
5.842436 0.97680998
5.838334 1.0430463
5.834232 1.0971341
5.83013 1.1294288
5.826028 1.1326596
5.821926 1.1033849
5.817824 1.0427256
5.813722 0.95622902
5.80962 0.85293042
5.805518 0.74385583
5.801416 0.64030817
5.797314 0.55227552
5.793212 0.48722024
5.78911 0.44938564
5.785008 0.43963775
5.780905 0.45577195
5.776803 0.49316529
5.772701 0.54563613
5.768599 0.60637038
5.764497 0.66877845
5.760395 0.72716477
5.756293 0.77712782
5.752191 0.8156687
5.748089 0.84106004
5.743987 0.85259204
5.739885 0.85034183
5.735783 0.83508926
5.731681 0.80842832
5.727579 0.77302588
5.723477 0.7328927
5.719375 0.69349169
5.715273 0.66153046
5.711171 0.64436253
5.707069 0.64903013
5.702966 0.68108773
5.698864 0.74342188
5.694762 0.83531201
5.69066 0.95195382
5.686558 1.0845964
5.682456 1.2213385
5.678354 1.3485045
5.674252 1.4524036
5.67015 1.5211858
5.666048 1.5464739
5.661946 1.5244841
5.657844 1.456444
5.653742 1.3482563
5.64964 1.2095083
5.645538 1.0520475
5.641436 0.88841007
5.637334 0.73037998
5.633232 0.58789167
5.62913 0.4683756
5.625028 0.37653408
5.620925 0.31444504
5.616823 0.28184989
5.612721 0.27649441
5.608619 0.29444498
5.604517 0.33037332
5.600415 0.37786113
5.596313 0.42979905
5.592211 0.47893071
5.588109 0.51853305
5.584007 0.54315017
5.579905 0.54924231
5.575803 0.53559827
5.571701 0.50339841
5.567599 0.45589614
5.563497 0.39778063
5.559395 0.33436151
5.555293 0.27075067
5.551191 0.21120116
5.547089 0.15870595
5.542986 0.11488393
5.538884 0.080111837
5.534782 0.053816705
5.53068 0.03483111
5.526578 0.021728552
5.522476 0.01308641
5.518374 0.0076574889
5.514272 0.0044574413
5.51017 0.0027913702
5.506068 0.0022472081
5.501966 0.0026805111
5.497864 0.0042069059
5.493762 0.0072083156
5.48966 0.012348108
5.485558 0.020579983
5.481456 0.033126905
5.477354 0.051402687
5.473252 0.076852412
5.46915 0.11070289
5.465048 0.15363995
5.460945 0.20546322
5.456843 0.26480014
5.452741 0.32897856
5.448639 0.39414643
5.444537 0.45568385
5.440435 0.50888027
5.436333 0.5497664
5.432231 0.57592224
5.428129 0.58705583
5.424027 0.58517767
5.419925 0.57428203
5.415823 0.55956709
5.411721 0.54634839
5.407619 0.53890801
5.403517 0.53954948
5.399415 0.5480854
5.395313 0.56188335
5.391211 0.57646044
5.387109 0.5864855
5.383007 0.5869534
5.378904 0.57426351
5.374802 0.54697159
5.3707 0.50607714
5.366598 0.45482969
5.362496 0.39814902
5.358394 0.34182625
5.354292 0.29168769
5.35019 0.25286655
5.346088 0.22926037
5.341986 0.22318519
5.337884 0.23519497
5.333782 0.26402958
5.32968 0.30667764
5.325578 0.35857341
5.321476 0.41396403
5.317374 0.46646869
5.313272 0.50980475
5.30917 0.53859245
5.305068 0.54909704
5.300965 0.53975129
5.296863 0.51133325
5.292761 0.46675027
5.288659 0.41047562
5.284557 0.34776696
5.280455 0.28384115
5.276353 0.22317341
5.272251 0.16903884
5.268149 0.1233406
5.264047 0.086696252
5.259945 0.058704161
5.255843 0.038292307
5.251741 0.024061804
5.247639 0.014565281
5.243537 0.0084934332
5.239435 0.0047711373
5.235333 0.0025818701
5.231231 0.0013459235
5.227129 0.00067589964
5.223027 0.00032697108
5.218924 0.00015237558
5.214822 6.840936e-05
5.21072 2.958282e-05
5.206618 1.232739e-05
5.202516 4.94991e-06
5.198414 1.90998e-06
5.194312 7.1442e-07
5.19021 2.5515e-07
5.186108 8.748e-08
5.182006 2.916e-08
5.177904 7.29e-09
5.173802 0
5.1697 0
5.165598 0
5.161496 0
5.157394 0
5.153292 0
5.14919 0
5.145088 0
5.140985 0
5.136883 0
5.132781 0
5.128679 7.29e-09
5.124577 2.187e-08
5.120475 5.832e-08
5.116373 1.8225e-07
5.112271 5.0301e-07
5.108169 1.37052e-06
5.104067 3.58668e-06
5.099965 9.04689e-06
5.095863 2.198664e-05
5.091761 5.147469e-05
5.087659 0.00011607867
5.083557 0.00025218297
5.079455 0.00052781058
5.075353 0.0010642234
5.071251 0.0020672107
5.067149 0.0038683875
5.063047 0.0069737963
5.058944 0.012111657
5.054842 0.020264334
5.05074 0.032662962
5.046638 0.050719322
5.042536 0.075872782
5.038434 0.10934359
5.034332 0.15180827
5.03023 0.20304505
5.026128 0.26162803
5.022026 0.32476638
5.017924 0.3883764
5.013822 0.4474346
5.00972 0.49659385
5.005618 0.53096771
5.001516 0.54692772
4.997414 0.54273371
4.993312 0.51884626
4.98921 0.47784343
4.985108 0.42396263
4.981006 0.36238026
4.976903 0.29839838
4.972801 0.23671368
4.968699 0.18090274
4.964597 0.133187
4.960495 0.094465526
4.956393 0.064547534
4.952291 0.042489408
4.948189 0.026944882
4.944087 0.016461396
4.939985 0.0096883881
4.935883 0.0054932702
4.931781 0.0030005713
4.927679 0.001578963
4.923577 0.00080044929
4.919475 0.00039092625
4.915373 0.00018394128
4.911271 8.341947e-05
4.907169 3.655935e-05
4.903067 1.576098e-05
4.898964 7.4358e-06
4.894862 5.65704e-06
4.89076 9.10521e-06
4.886658 2.033181e-05
4.882556 4.71663e-05
4.878454 0.0001066527
4.874352 0.00023273325
4.87025 0.00048935583
4.866148 0.00099122859
4.862046 0.0019341391
4.857944 0.003635523
4.853842 0.0065828044
4.84974 0.011482063
4.845638 0.019292737
4.841536 0.03122716
4.837434 0.04868956
4.833332 0.073131436
4.82923 0.10581253
4.825128 0.14748059
4.821026 0.19801472
4.816923 0.25610901
4.812821 0.31909283
4.808719 0.38297817
4.804617 0.44278797
4.800515 0.49315381
4.796413 0.52909517
4.792311 0.54682711
4.788209 0.54441641
4.784107 0.5221287
4.780005 0.48238055
4.775903 0.42930893
4.771801 0.36806431
4.767699 0.30399583
4.763597 0.24190714
4.759495 0.18552452
4.755393 0.1372489
4.751291 0.098188288
4.747189 0.068407377
4.743087 0.047300268
4.738984 0.033991484
4.734882 0.027688492
4.73078 0.027936067
4.726678 0.034745802
4.722576 0.048590912
4.718474 0.070266976
4.714372 0.10063047
4.71027 0.14024313
4.706168 0.18897392
4.702066 0.24563562
4.697964 0.30775048
4.693862 0.37153629
4.68976 0.43217133
4.685658 0.48433734
4.681556 0.52296433
4.677454 0.5440346
4.673352 0.54526884
4.66925 0.52653147
4.665148 0.48985482
4.661046 0.43907606
4.656943 0.37917647
4.652841 0.31548025
4.648739 0.25289021
4.644637 0.19530834
4.640535 0.14532433
4.636433 0.10418003
4.632331 0.071954677
4.628229 0.047880844
4.624127 0.030696761
4.620025 0.018960554
4.615923 0.011283323
4.611821 0.0064692189
4.607719 0.0035735507
4.603617 0.0019020047
4.599515 0.00097578108
4.595413 0.00048353112
4.591311 0.00023402358
4.587209 0.00011703366
4.583107 7.509429e-05
4.579005 8.613135e-05
4.574902 0.00015618096
4.5708 0.00032145255
4.566698 0.00066012408
4.562596 0.0013145765
4.558494 0.0025249207
4.554392 0.0046727442
4.55029 0.0083306256
4.546188 0.014307077
4.542086 0.023669507
4.537984 0.037721755
4.533882 0.057910688
4.52978 0.085642592
4.525678 0.12200712
4.521576 0.16743447
4.517474 0.2213447
4.513372 0.28187607
4.50927 0.34579034
4.505168 0.40863408
4.501066 0.465186
4.496963 0.51014762
4.492861 0.5389605
4.488759 0.54858131
4.484657 0.5380397
4.480555 0.50864855
4.476453 0.46382098
4.472351 0.40854848
4.468249 0.34867396
4.464147 0.29012983
4.460045 0.23829345
4.455943 0.19755165
4.451841 0.17108687
4.447739 0.16082992
4.443637 0.16749017
4.439535 0.19058276
4.435433 0.22841652
4.431331 0.27806539
4.427229 0.33539539
4.423127 0.39523683
4.419025 0.45176694
4.414922 0.4991069
4.41082 0.53205958
4.406718 0.5468482
4.402616 0.54168823
4.398514 0.51704835
4.394412 0.47552784
4.39031 0.42137309
4.386208 0.35974578
4.382106 0.29590947
4.378004 0.23450624
4.373902 0.1790529
4.3698 0.13171621
4.365698 0.093352853
4.361596 0.063745007
4.357494 0.041936746
4.353392 0.026581097
4.34929 0.016232322
4.345188 0.0095503082
4.341086 0.0054135613
4.336983 0.0029564887
4.332881 0.0015556058
4.328779 0.00078858846
4.324677 0.00038514528
4.320575 0.0001812294
4.316473 8.21583e-05
4.312371 3.588867e-05
4.308269 1.509759e-05
4.304167 6.1236e-06
4.300065 2.39112e-06
4.295963 8.9667e-07
4.291861 3.2805e-07
4.287759 1.1664e-07
4.283657 3.645e-08
4.279555 1.458e-08
4.275453 7.29e-09
4.271351 0
4.267249 0
4.263147 0
4.259045 0
4.254942 0
4.25084 0
4.246738 0
4.242636 0
4.238534 0
4.234432 0
4.23033 0
4.226228 0
4.222126 0
4.218024 0
4.213922 0
4.20982 0
4.205718 0
4.201616 0
4.197514 0
4.193412 0
4.18931 0
4.185208 0
4.181106 0
4.177004 0
4.172901 0
4.168799 0
4.164697 0
4.160595 0
4.156493 0
4.152391 0
4.148289 0
4.144187 0
4.140085 0
4.135983 0
4.131881 0
4.127779 0
4.123677 0
4.119575 0
4.115473 0
4.111371 0
4.107269 0
4.103167 0
4.099065 0
4.094962 0
4.09086 0
4.086758 0
4.082656 0
4.078554 0
4.074452 0
4.07035 0
4.066248 0
4.062146 0
4.058044 0
4.053942 0
4.04984 0
4.045738 0
4.041636 0
4.037534 0
4.033432 0
4.02933 0
4.025228 0
4.021126 0
4.017024 0
4.012921 0
4.008819 0
4.004717 0
4.000615 0
3.996513 0
3.992411 0
3.988309 0
3.984207 0
3.980105 0
3.976003 0
3.971901 0
3.967799 0
3.963697 0
3.959595 0
3.955493 0
3.951391 0
3.947289 0
3.943187 0
3.939085 0
3.934982 0
3.93088 0
3.926778 7.29e-09
3.922676 1.458e-08
3.918574 5.103e-08
3.914472 1.458e-07
3.91037 4.0824e-07
3.906268 1.0935e-06
3.902166 2.81394e-06
3.898064 6.98382e-06
3.893962 1.668681e-05
3.88986 3.839643e-05
3.885758 8.513262e-05
3.881656 0.00018184176
3.877554 0.00037418841
3.873452 0.00074185227
3.86935 0.0014170667
3.865248 0.002608136
3.861146 0.0046256945
3.857044 0.0079063476
3.852941 0.013025284
3.848839 0.020686673
3.844737 0.031680386
3.840635 0.046797419
3.836533 0.066705337
3.832431 0.091797882
3.828329 0.12204693
3.824227 0.15689462
3.820125 0.19522296
3.816023 0.23542427
3.811921 0.27557049
3.807819 0.31364846
3.803717 0.34780474
3.799615 0.37653701
3.795513 0.39878582
3.791411 0.41391504
3.787309 0.42161068
3.783207 0.42175664
3.779105 0.41435102
3.775003 0.39950441
3.7709 0.37752095
3.766798 0.34902206
3.762696 0.31504989
3.758594 0.2770906
3.754492 0.23698712
3.75039 0.19675084
3.746288 0.15831772
3.742186 0.1233115
3.738084 0.092871079
3.733982 0.067575938
3.72988 0.047473027
3.725778 0.032182274
3.721676 0.021043802
3.717574 0.013268821
3.713472 0.0080655977
3.70937 0.0047255894
3.705268 0.0026682639
3.701166 0.0014518108
3.697064 0.00076113432
3.692961 0.00038446731
3.688859 0.00018710514
3.684757 8.772057e-05
3.680655 3.962115e-05
3.676553 1.724085e-05
3.672451 7.22439e-06
3.668349 2.916e-06
3.664247 1.13724e-06
3.660145 4.2282e-07
3.656043 1.5309e-07
3.651941 5.103e-08
3.647839 1.458e-08
3.643737 7.29e-09
3.639635 0
3.635533 0
3.631431 0
3.627329 0
3.623227 0
3.619125 0
3.615023 0
3.61092 0
3.606818 0
3.602716 0
3.598614 0
3.594512 0
3.59041 0
3.586308 0
3.582206 0
3.578104 0
3.574002 0
3.5699 0
3.565798 0
3.561696 0
3.557594 0
3.553492 0
3.54939 0
3.545288 0
3.541186 0
3.537084 0
3.532981 0
3.528879 0
3.524777 0
3.520675 0
3.516573 0
3.512471 0
3.508369 0
3.504267 0
3.500165 0
3.496063 0
3.491961 0
3.487859 0
3.483757 0
3.479655 0
3.475553 0
3.471451 0
3.467349 0
3.463247 0
3.459145 0
3.455043 0
3.45094 0
3.446838 0
3.442736 0
3.438634 0
3.434532 0
3.43043 0
3.426328 0
3.422226 0
3.418124 0
3.414022 0
3.40992 0
3.405818 0
3.401716 0
3.397614 0
3.393512 0
3.38941 0
3.385308 0
3.381206 0
3.377104 0
3.373002 0
3.368899 0
3.364797 0
3.360695 0
3.356593 0
3.352491 0
3.348389 0
3.344287 0
3.340185 0
3.336083 0
3.331981 0
3.327879 0
3.323777 0
3.319675 0
3.315573 0
3.311471 0
3.307369 0
3.303267 0
3.299165 0
3.295063 0
3.29096 0
3.286858 0
3.282756 0
3.278654 0
3.274552 0
3.27045 0
3.266348 0
3.262246 0
3.258144 0
3.254042 0
3.24994 0
3.245838 0
3.241736 0
3.237634 0
3.233532 0
3.22943 0
3.225328 0
3.221226 0
3.217124 0
3.213022 0
3.208919 0
3.204817 0
3.200715 0
3.196613 0
3.192511 0
3.188409 0
3.184307 0
3.180205 0
3.176103 0
3.172001 0
3.167899 0
3.163797 0
3.159695 0
3.155593 0
3.151491 0
3.147389 0
3.143287 0
3.139185 0
3.135083 0
3.13098 0
3.126878 0
3.122776 0
3.118674 0
3.114572 0
3.11047 0
3.106368 0
3.102266 0
3.098164 0
3.094062 0
3.08996 0
3.085858 0
3.081756 0
3.077654 0
3.073552 0
3.06945 0
3.065348 0
3.061246 0
3.057144 0
3.053042 0
3.048939 0
3.044837 0
3.040735 0
3.036633 0
3.032531 0
3.028429 0
3.024327 0
3.020225 0
3.016123 0
3.012021 0
3.007919 0
3.003817 0
2.999715 0
2.995613 0
2.991511 0
2.987409 0
2.983307 0
2.979205 0
2.975103 0
2.971001 0
2.966898 0
2.962796 0
2.958694 0
2.954592 0
2.95049 0
2.946388 0
2.942286 0
2.938184 0
2.934082 0
2.92998 0
2.925878 0
2.921776 0
2.917674 0
2.913572 0
2.90947 0
2.905368 0
2.901266 0
2.897164 0
2.893062 0
2.888959 0
2.884857 0
2.880755 0
2.876653 0
2.872551 0
2.868449 0
2.864347 0
2.860245 0
2.856143 0
2.852041 0
2.847939 0
2.843837 0
2.839735 0
2.835633 0
2.831531 0
2.827429 0
2.823327 0
2.819225 0
2.815123 0
2.811021 0
2.806918 0
2.802816 0
2.798714 0
2.794612 0
2.79051 0
2.786408 0
2.782306 0
2.778204 0
2.774102 0
2.77 0
