# Supplementary material for: Structural motifs of gold cluster anions with 17 to 69 atoms
Source: Nat Commun. 2026 Apr 10;17:5099. doi: 10.1038/s41467-026-71649-9 (PMC13246909; doi:10.1038/s41467-026-71649-9)
Supplement: Supplementary file 5 — Source Data [file 41467_2026_71649_MOESM5_ESM.zip › SupplementaryFigure3/19_th_X=15.dat]

11.31 0
11.305898 0
11.301796 0
11.297694 0
11.293592 0
11.28949 0
11.285388 0
11.281286 0
11.277184 0
11.273082 0
11.268979 0
11.264877 0
11.260775 0
11.256673 0
11.252571 0
11.248469 0
11.244367 0
11.240265 0
11.236163 0
11.232061 0
11.227959 0
11.223857 7.8594219e-09
11.219755 1.5718844e-08
11.215653 3.929711e-08
11.211551 1.1789133e-07
11.207449 3.3795514e-07
11.203347 9.2741178e-07
11.199245 2.4757179e-06
11.195143 6.3582723e-06
11.191041 1.5718844e-05
11.186938 3.7465864e-05
11.182836 8.6005654e-05
11.178734 0.00019019015
11.174632 0.00040518464
11.17053 0.00083155042
11.166428 0.0016440182
11.162326 0.003131178
11.158224 0.0057450173
11.154122 0.010154444
11.15002 0.017290319
11.145918 0.028361667
11.141816 0.044816962
11.137714 0.068223665
11.133612 0.10004829
11.12951 0.14134039
11.125408 0.19235563
11.121306 0.25218867
11.117204 0.31851383
11.113102 0.38753692
11.108999 0.45423431
11.104897 0.51289549
11.100795 0.55790456
11.096693 0.58461916
11.092591 0.59015797
11.088489 0.5739124
11.084387 0.53765666
11.080285 0.48522879
11.076183 0.42186176
11.072081 0.35332621
11.067979 0.28507795
11.063877 0.22158148
11.059775 0.16591487
11.055673 0.11967935
11.051571 0.083163946
11.047469 0.055671508
11.043367 0.035901517
11.039265 0.022303585
11.035163 0.013348065
11.031061 0.0076956237
11.026958 0.0042741658
11.022856 0.0022868638
11.018754 0.0011787247
11.014652 0.00058528329
11.01055 0.00027996047
11.006448 0.00012900455
11.002346 5.7271607e-05
10.998244 2.4489959e-05
10.994142 1.0091498e-05
10.99004 4.0004457e-06
10.985938 1.5325873e-06
10.981836 5.6587838e-07
10.977734 1.9648555e-07
10.973632 7.0734797e-08
10.96953 2.3578266e-08
10.965428 7.8594219e-09
10.961326 0
10.957224 0
10.953122 0
10.94902 0
10.944917 0
10.940815 0
10.936713 0
10.932611 0
10.928509 0
10.924407 0
10.920305 0
10.916203 0
10.912101 0
10.907999 0
10.903897 0
10.899795 0
10.895693 0
10.891591 0
10.887489 0
10.883387 0
10.879285 0
10.875183 0
10.871081 0
10.866978 0
10.862876 0
10.858774 0
10.854672 0
10.85057 0
10.846468 0
10.842366 0
10.838264 0
10.834162 0
10.83006 0
10.825958 0
10.821856 0
10.817754 0
10.813652 0
10.80955 0
10.805448 0
10.801346 0
10.797244 0
10.793142 0
10.78904 0
10.784937 0
10.780835 0
10.776733 0
10.772631 0
10.768529 0
10.764427 0
10.760325 0
10.756223 0
10.752121 0
10.748019 0
10.743917 0
10.739815 0
10.735713 0
10.731611 0
10.727509 0
10.723407 0
10.719305 0
10.715203 0
10.711101 0
10.706998 0
10.702896 0
10.698794 0
10.694692 0
10.69059 0
10.686488 0
10.682386 0
10.678284 0
10.674182 0
10.67008 0
10.665978 0
10.661876 0
10.657774 0
10.653672 0
10.64957 0
10.645468 0
10.641366 0
10.637264 0
10.633162 0
10.62906 0
10.624957 0
10.620855 0
10.616753 0
10.612651 0
10.608549 0
10.604447 0
10.600345 0
10.596243 0
10.592141 0
10.588039 0
10.583937 0
10.579835 0
10.575733 0
10.571631 0
10.567529 0
10.563427 0
10.559325 0
10.555223 0
10.551121 0
10.547019 0
10.542916 0
10.538814 0
10.534712 0
10.53061 0
10.526508 0
10.522406 0
10.518304 0
10.514202 0
10.5101 0
10.505998 0
10.501896 0
10.497794 0
10.493692 7.8594219e-09
10.48959 1.5718844e-08
10.485488 4.7156531e-08
10.481386 1.4932902e-07
10.477284 4.322682e-07
10.473182 1.1789133e-06
10.46908 3.1123311e-06
10.464977 7.9301567e-06
10.460875 1.944421e-05
10.456773 4.594618e-05
10.452671 0.00010458533
10.448569 0.00022929863
10.444467 0.00048429758
10.440365 0.00098534358
10.436263 0.0019312171
10.432161 0.0036462137
10.428059 0.0066317016
10.423957 0.011619361
10.419855 0.019611938
10.415753 0.03188951
10.411651 0.049954839
10.407549 0.075392786
10.403447 0.10963146
10.399345 0.15361748
10.395243 0.20745191
10.391141 0.27006886
10.387039 0.33906081
10.382936 0.41075089
10.378834 0.48057202
10.374732 0.54373932
10.37063 0.59611278
10.366528 0.63506771
10.362426 0.66015348
10.358324 0.67334516
10.354222 0.67877974
10.35012 0.68199787
10.346018 0.68884359
10.341916 0.70426913
10.337814 0.73131612
10.333712 0.77049454
10.32961 0.81967171
10.325508 0.87445417
10.321406 0.92893525
10.317304 0.97662118
10.313202 1.0113482
10.3091 1.0280492
10.304997 1.0232949
10.300895 0.99559232
10.296793 0.94545842
10.292691 0.87529469
10.288589 0.78908651
10.284487 0.69195156
10.280385 0.58957577
10.276283 0.48759885
10.272181 0.39103271
10.268079 0.30380085
10.263977 0.22846741
10.259875 0.166185
10.255773 0.11684349
10.251671 0.079362234
10.247569 0.052048432
10.243467 0.032946272
10.239365 0.020121448
10.235263 0.01185336
10.231161 0.0067336304
10.227059 0.0036880494
10.222956 0.0019472189
10.218854 0.00099093163
10.214752 0.00048600307
10.21065 0.00022969946
10.206548 0.00010461676
10.202446 4.5906883e-05
10.198344 1.9412772e-05
10.194242 7.9065784e-06
10.19014 3.1044717e-06
10.186038 1.1710539e-06
10.181936 4.2440878e-07
10.177834 1.4932902e-07
10.173732 4.7156531e-08
10.16963 1.5718844e-08
10.165528 7.8594219e-09
10.161426 0
10.157324 0
10.153222 0
10.14912 0
10.145018 0
10.140915 0
10.136813 0
10.132711 0
10.128609 0
10.124507 0
10.120405 0
10.116303 0
10.112201 7.8594219e-09
10.108099 1.5718844e-08
10.103997 5.5015953e-08
10.099895 1.5718844e-07
10.095793 4.4012763e-07
10.091691 1.2182104e-06
10.087589 3.2066441e-06
10.083487 8.1659394e-06
10.079385 1.9994369e-05
10.075283 4.7187969e-05
10.071181 0.00010724967
10.067079 0.00023484739
10.062976 0.00049537936
10.058874 0.0010066033
10.054772 0.0019703571
10.05067 0.0037153531
10.046568 0.0067487677
10.042466 0.011809119
10.038364 0.019905786
10.034262 0.032322871
10.03016 0.050560274
10.026058 0.076186446
10.021956 0.11058977
10.017854 0.15463978
10.013752 0.20830363
10.00965 0.27029767
10.005548 0.33787714
10.001446 0.40686353
9.997344 0.47197308
9.993242 0.52744209
9.98914 0.56786302
9.985038 0.58907438
9.980935 0.5889139
9.976833 0.56766577
9.972731 0.52810414
9.968629 0.47513813
9.964527 0.41516139
9.960425 0.35527053
9.956323 0.30252114
9.952221 0.26334018
9.948119 0.24313104
9.944017 0.24602619
9.939915 0.27469417
9.935813 0.33011102
9.931711 0.41126114
9.927609 0.51481594
9.923507 0.63491941
9.919405 0.76324931
9.915303 0.88949907
9.911201 1.0023345
9.907099 1.0907439
9.902996 1.1455619
9.898894 1.1608585
9.894792 1.1348762
9.89069 1.0702867
9.886588 0.97369891
9.882486 0.85453034
9.878384 0.72350356
9.874282 0.59110227
9.87018 0.46629919
9.866078 0.3557701
9.861976 0.26367044
9.857874 0.19191584
9.853772 0.14081167
9.84967 0.10983216
9.845568 0.098353977
9.841466 0.10618775
9.837364 0.13380537
9.833262 0.18222252
9.82916 0.25255804
9.825058 0.34535554
9.820955 0.45981244
9.816853 0.5931054
9.812751 0.74001228
9.808649 0.89299045
9.804547 1.0427765
9.800445 1.179439
9.796343 1.2936809
9.792241 1.3781003
9.788139 1.4281119
9.784037 1.442323
9.779935 1.4223147
9.775833 1.3719484
9.771731 1.2964405
9.767629 1.2014778
9.763527 1.0925785
9.759425 0.97477973
9.755323 0.85260049
9.751221 0.73014159
9.747119 0.6111761
9.743017 0.49913134
9.738914 0.39694737
9.734812 0.30686817
9.73071 0.2302567
9.726608 0.16751551
9.722506 0.11815427
9.718404 0.080996962
9.714302 0.054484271
9.7102 0.037012603
9.706098 0.027256161
9.701996 0.024435021
9.697894 0.028507758
9.693792 0.04027325
9.68969 0.061363105
9.685588 0.094097424
9.681486 0.14117344
9.677384 0.20516971
9.673282 0.2878839
9.66918 0.38957799
9.665078 0.50826775
9.660975 0.63924015
9.656873 0.7749877
9.652771 0.90569396
9.648669 1.0202906
9.644567 1.1079566
9.640465 1.1597882
9.636363 1.1702864
9.632261 1.1383169
9.628159 1.0673124
9.624057 0.96466499
9.619955 0.84046004
9.615853 0.70584899
9.611751 0.57142457
9.607649 0.44591933
9.603547 0.33542967
9.599445 0.24321574
9.595343 0.16999021
9.591241 0.11452368
9.587139 0.074371124
9.583037 0.046553989
9.578934 0.028092498
9.574832 0.01634847
9.57073 0.0091910359
9.566628 0.0050281673
9.562526 0.0027568494
9.558424 0.001679307
9.554322 0.0014203626
9.55022 0.0018668563
9.546118 0.0031381729
9.542016 0.0055869408
9.537914 0.0098211572
9.533812 0.016730988
9.52971 0.027496636
9.525608 0.043548043
9.521506 0.06644749
9.517404 0.097674986
9.513302 0.13831742
9.5092 0.18869382
9.505098 0.24798504
9.500995 0.31396427
9.496893 0.38293222
9.492791 0.4499358
9.488689 0.50929118
9.484587 0.5553525
9.480485 0.58338907
9.476383 0.59038435
9.472281 0.57557029
9.468179 0.5405662
9.464077 0.48908731
9.459975 0.42629562
9.455873 0.35794994
9.451771 0.28954807
9.447669 0.22563474
9.443567 0.16938626
9.439465 0.12250034
9.435363 0.085346013
9.431261 0.057281715
9.427159 0.037036976
9.423057 0.02306969
9.418954 0.013843146
9.414852 0.0080022905
9.41075 0.004456363
9.406648 0.0023907497
9.402546 0.0012355876
9.398444 0.00061518053
9.394342 0.00029507414
9.39024 0.00013638455
9.386138 6.0824066e-05
9.382036 2.6407658e-05
9.377934 1.1804852e-05
9.373832 7.0813391e-06
9.36973 8.8182714e-06
9.365628 1.8288875e-05
9.361526 4.2197236e-05
9.357424 9.6105011e-05
9.353322 0.00021166995
9.34922 0.0004494489
9.345118 0.00091968597
9.341016 0.0018135302
9.336913 0.0034465373
9.332811 0.0063133793
9.328709 0.011148708
9.324607 0.018982374
9.320505 0.031169964
9.316403 0.049374279
9.312301 0.075472535
9.308199 0.11137217
9.304097 0.15873607
9.299995 0.2186442
9.295893 0.29124664
9.291791 0.37548277
9.287689 0.46894313
9.283587 0.56792954
9.279485 0.66772738
9.275383 0.76305525
9.271281 0.84861711
9.267179 0.91966569
9.263077 0.97249671
9.258974 1.0048236
9.254872 1.0160133
9.25077 1.0071816
9.246668 0.98113968
9.242566 0.94217132
9.238464 0.89561043
9.234362 0.8472091
9.23026 0.8023393
9.226158 0.76514171
9.222056 0.73779543
9.217954 0.72009907
9.213852 0.70950849
9.20975 0.70167359
9.205648 0.69138599
9.201546 0.67373349
9.197444 0.64519717
9.193342 0.60444259
9.18924 0.55264375
9.185138 0.49330468
9.181036 0.43166655
9.176933 0.37387081
9.172831 0.32607018
9.168729 0.2936458
9.164627 0.28062374
9.160525 0.28931758
9.156423 0.32018084
9.152321 0.37183917
9.148219 0.44128016
9.144117 0.52418829
9.140015 0.61540907
9.135913 0.70950411
9.131811 0.80132732
9.127709 0.88652941
9.123607 0.96189935
9.119505 1.0254839
9.115403 1.0764801
9.111301 1.1149533
9.107199 1.141474
9.103097 1.1567806
9.098994 1.1615577
9.094892 1.1563864
9.09079 1.1418777
9.086688 1.1189503
9.082586 1.0891764
9.078484 1.0550813
9.074382 1.0202698
9.07028 0.98927135
9.066178 0.96704909
9.062076 0.95821161
9.057974 0.96606723
9.053872 0.99174494
9.04977 1.0336322
9.045668 1.0873312
9.041566 1.1462161
9.037464 1.2025106
9.033362 1.2486567
9.02926 1.2786469
9.025158 1.2889901
9.021056 1.2790768
9.016953 1.2508725
9.012851 1.2080611
9.008749 1.1549065
9.004647 1.095174
9.000545 1.0314138
8.996443 0.96477923
8.992341 0.89537992
8.988239 0.82300417
8.984137 0.74794338
8.980035 0.67164194
8.975933 0.59696805
8.971831 0.52802609
8.967729 0.46956246
8.963627 0.42611574
8.959525 0.4011102
8.955423 0.39608839
8.951321 0.41023957
8.947219 0.4403226
8.943117 0.48101527
8.939015 0.52565411
8.934912 0.56725895
8.93081 0.59967515
8.926708 0.61862498
8.922606 0.6224545
8.918504 0.61240552
8.914402 0.59233148
8.9103 0.56789336
8.906198 0.54539026
8.902096 0.53046664
8.897994 0.52697258
8.893892 0.53622435
8.88979 0.55682698
8.885688 0.58509661
8.881586 0.61598409
8.877484 0.64428457
8.873382 0.66584657
8.86928 0.6784903
8.865178 0.68241424
8.861076 0.67999894
8.856973 0.6750773
8.852871 0.67188676
8.848769 0.67400875
8.844667 0.68360318
8.840565 0.70115579
8.836463 0.72579764
8.832361 0.75607407
8.828259 0.79089254
8.824157 0.8303115
8.820055 0.87587117
8.815953 0.93030371
8.811851 0.99665306
8.807749 1.0770274
8.803647 1.1713361
8.799545 1.2763888
8.795443 1.3856526
8.791341 1.4897861
8.787239 1.5778736
8.783137 1.6390985
8.779035 1.6644963
8.774932 1.6484211
8.77083 1.5894429
8.766728 1.4905372
8.762626 1.3585865
8.758524 1.2033481
8.754422 1.0361269
8.75032 0.8684122
8.746218 0.7106987
8.742116 0.57163709
8.738014 0.45756078
8.733912 0.37234939
8.72981 0.31752838
8.725708 0.29248667
8.721606 0.29471711
8.717504 0.32003971
8.713402 0.36283016
8.7093 0.41632167
8.705198 0.47305654
8.701096 0.5255274
8.696993 0.56697937
8.692891 0.59226754
8.688789 0.59861073
8.684687 0.58607622
8.680585 0.5576756
8.676483 0.51903597
8.672381 0.47770346
8.668279 0.44220699
8.664177 0.42103873
8.660075 0.42169127
8.655973 0.44984685
8.651871 0.50876222
8.647769 0.59885782
8.643667 0.71751014
8.639565 0.85905713
8.635463 1.015046
8.631361 1.1747611
8.627259 1.3260544
8.623157 1.4564608
8.619055 1.5545144
8.614952 1.6111182
8.61085 1.6207626
8.606748 1.5823784
8.602646 1.4996404
8.598544 1.3806279
8.594442 1.2368588
8.59034 1.081842
8.586238 0.92937861
8.582136 0.79188219
8.578034 0.67896886
8.573932 0.59650011
8.56983 0.54617432
8.565728 0.5256782
8.561626 0.52934235
8.557524 0.54919646
8.553422 0.57628424
8.54932 0.60206762
8.545218 0.61973003
8.541116 0.62518604
8.537014 0.61763532
8.532911 0.59956545
8.528809 0.57620453
8.524707 0.55452809
8.520605 0.54201087
8.516503 0.54535805
8.512401 0.56944336
8.508299 0.61662619
8.504197 0.68653288
8.500095 0.77628961
8.495993 0.88110917
8.491891 0.99507752
8.487789 1.1119693
8.483687 1.2259442
8.479585 1.3320294
8.475483 1.4263612
8.471381 1.5062174
8.467279 1.5699138
8.463177 1.6166424
8.459075 1.6463113
8.454972 1.6594139
8.45087 1.6569197
8.446768 1.6401605
8.442666 1.6106881
8.438564 1.5700913
8.434462 1.5197899
8.43036 1.4608479
8.426258 1.39386
8.422156 1.3189637
8.418054 1.236002
8.413952 1.1448201
8.40985 1.0456329
8.405748 0.93936604
8.401646 0.82786477
8.397544 0.71389581
8.393442 0.60091922
8.38934 0.49267622
8.385238 0.39269104
8.381136 0.30380789
8.377034 0.22786876
8.372931 0.16559381
8.368829 0.11666983
8.364727 0.08000306
8.360625 0.054064885
8.356523 0.037254006
8.352421 0.028212935
8.348319 0.026057615
8.344217 0.030498455
8.340115 0.041843012
8.336013 0.060876449
8.331911 0.088621702
8.327809 0.12599255
8.323707 0.1733746
8.319605 0.23019814
8.315503 0.29459451
8.311401 0.36323936
8.307299 0.43147076
8.303197 0.49372048
8.299095 0.54422157
8.294992 0.57787377
8.29089 0.5910879
8.286788 0.58241525
8.282686 0.55280877
8.278584 0.50545045
8.274482 0.44518827
8.27038 0.37772027
8.266278 0.30871543
8.262176 0.24305683
8.258074 0.18433967
8.253972 0.13467632
8.24987 0.094781838
8.245768 0.064256999
8.241666 0.041964039
8.237564 0.026399492
8.233462 0.015998356
8.22936 0.009339351
8.225258 0.0052519487
8.221156 0.0028450714
8.217054 0.0014847784
8.212951 0.00074678655
8.208849 0.0003627752
8.204747 0.00017226281
8.200645 8.5117539e-05
8.196543 5.5644707e-05
8.192441 6.7378824e-05
8.188339 0.00012708685
8.184237 0.00026739325
8.180135 0.00055846694
8.176033 0.0011301849
8.171931 0.0022066584
8.167829 0.0041539324
8.163727 0.0075391976
8.159625 0.013194712
8.155523 0.022272784
8.151421 0.036270981
8.147319 0.057001408
8.143217 0.086478532
8.139115 0.12670924
8.135013 0.1793886
8.13091 0.2455314
8.126808 0.32509776
8.122706 0.41669006
8.118604 0.51739972
8.114502 0.62286188
8.1104 0.7275366
8.106298 0.82518776
8.102196 0.90949089
8.098094 0.97467891
8.093992 1.0161357
8.08989 1.0308657
8.085788 1.0177938
8.081686 0.97787188
8.077584 0.91398503
8.073482 0.83066348
8.06938 0.7336222
8.065278 0.6291726
8.061176 0.52357685
8.057074 0.42243437
8.052971 0.33019221
8.048869 0.24985057
8.044767 0.18289459
8.040665 0.12943678
8.036563 0.088513635
8.032461 0.058458474
8.028359 0.037272389
8.024257 0.022933652
8.020155 0.013613595
8.016053 0.0077942516
8.011951 0.0043031278
8.007849 0.0022904635
8.003747 0.0011752429
7.999645 0.00058122783
7.995543 0.0002770289
7.991441 0.00012724404
7.987339 5.6320617e-05
7.983237 2.4018393e-05
7.979135 9.8714339e-06
7.975033 3.9061327e-06
7.97093 1.4932902e-06
7.966828 5.5015953e-07
7.962726 1.9648555e-07
7.958624 6.2875375e-08
7.954522 2.3578266e-08
7.95042 7.8594219e-09
7.946318 0
7.942216 0
7.938114 7.8594219e-09
7.934012 1.5718844e-08
7.92991 4.7156531e-08
7.925808 1.4146959e-07
7.921706 4.1654936e-07
7.917604 1.1317568e-06
7.913502 3.0022992e-06
7.9094 7.6550769e-06
7.905298 1.8791878e-05
7.901196 4.446075e-05
7.897094 0.00010133153
7.892991 0.00022247666
7.888889 0.00047053573
7.884787 0.00095866085
7.880685 0.0018815142
7.876583 0.0035572844
7.872481 0.006478828
7.868379 0.011366893
7.864277 0.019211233
7.860175 0.031277788
7.856073 0.049055148
7.851971 0.074114097
7.847869 0.10786603
7.843767 0.15122941
7.839665 0.2042469
7.835563 0.26573109
7.831461 0.33304043
7.827359 0.40208622
7.823257 0.46763728
7.819155 0.5239221
7.815053 0.56544713
7.81095 0.58787497
7.806848 0.58876991
7.802746 0.56803347
7.798644 0.5279222
7.794542 0.47264341
7.79044 0.40762889
7.786338 0.33866007
7.782236 0.27103833
7.778134 0.20896093
7.774032 0.15519122
7.76993 0.11102912
7.765828 0.076519882
7.761726 0.050801826
7.757624 0.032490174
7.753522 0.020016698
7.74942 0.011879563
7.745318 0.0067916644
7.741216 0.0037404168
7.737114 0.0019844097
7.733012 0.0010141641
7.728909 0.00049929335
7.724807 0.00023679652
7.720705 0.00010818494
7.716603 4.7620237e-05
7.712501 2.0222293e-05
7.708399 8.3545655e-06
7.704297 3.5681775e-06
7.700195 2.1377628e-06
7.696093 2.868689e-06
7.691991 6.3818506e-06
7.687889 1.5467342e-05
7.683787 3.6789954e-05
7.679685 8.4543801e-05
7.675583 0.00018721143
7.671481 0.00039936866
7.667379 0.00082072013
7.663277 0.0016247861
7.659175 0.0030987736
7.655073 0.005693601
7.65097 0.010078679
7.646868 0.017189546
7.642766 0.028249034
7.638664 0.044737268
7.634562 0.06828577
7.63046 0.10048067
7.626358 0.14258146
7.622256 0.19519324
7.618154 0.25796407
7.614052 0.32940231
7.60995 0.40690718
7.605848 0.4870689
7.601746 0.56622514
7.597644 0.6411722
7.593542 0.70985312
7.58944 0.77181163
7.585338 0.82823366
7.581236 0.88149903
7.577134 0.93430986
7.573032 0.98860468
7.568929 1.0445583
7.564827 1.0999716
7.560725 1.1502629
7.556623 1.1891134
7.552521 1.2096341
7.548419 1.2057767
7.544317 1.1736441
7.540215 1.1123858
7.536113 1.0244796
7.532011 0.91536326
7.527909 0.79253474
7.523807 0.66435696
7.519705 0.53884024
7.515603 0.42264514
7.511501 0.32046134
7.507399 0.23480989
7.503297 0.16621724
7.499195 0.11364421
7.495093 0.075029704
7.49099 0.04782393
7.486888 0.029423962
7.482786 0.017471275
7.478684 0.010010231
7.474582 0.0055334181
7.47048 0.0029506077
7.466378 0.0015175365
7.462276 0.00075270469
7.458174 0.0003600244
7.454072 0.00016605387
7.44997 7.3894285e-05
7.445868 3.1869956e-05
7.441766 1.373041e-05
7.437664 6.9948855e-06
7.433562 6.688368e-06
7.42946 1.2598653e-05
7.425358 2.9134877e-05
7.421256 6.7873968e-05
7.417154 0.00015341592
7.413052 0.00033467776
7.408949 0.00070405487
7.404847 0.0014282534
7.400745 0.002794166
7.396643 0.0052721709
7.392541 0.0095953953
7.388439 0.016846867
7.384337 0.028536971
7.380235 0.046642266
7.376133 0.073567655
7.372031 0.11199094
7.367929 0.16455896
7.363827 0.23343028
7.359725 0.31970125
7.355623 0.42280276
7.351521 0.54000003
7.347419 0.66614968
7.343317 0.79385148
7.339215 0.91407
7.335113 1.0172008
7.331011 1.0944418
7.326908 1.1392328
7.322806 1.1484789
7.318704 1.1232943
7.314602 1.0690907
7.3105 0.99496436
7.306398 0.91247913
7.302296 0.83405291
7.298194 0.77121772
7.294092 0.73302662
7.28999 0.72483738
7.285888 0.74763139
7.281786 0.79794672
7.277684 0.86842623
7.273582 0.94891033
7.26948 1.027937
7.265378 1.0944534
7.261276 1.1394989
7.257174 1.1576037
7.253072 1.1476719
7.248969 1.1131818
7.244867 1.0616439
7.240765 1.0033773
7.236663 0.94978537
7.232561 0.91140485
7.228459 0.89605025
7.224357 0.90737519
7.220255 0.94411287
7.216153 1.0001535
7.212051 1.065473
7.207949 1.1277696
7.203847 1.1745196
7.199745 1.1950679
7.195643 1.1823505
7.191541 1.1339212
7.187439 1.0521056
7.183337 0.94330397
7.179235 0.81665024
7.175133 0.682358
7.171031 0.55011705
7.166928 0.42784344
7.162826 0.32095877
7.158724 0.23222672
7.154622 0.16204954
7.15052 0.10905305
7.146418 0.07077433
7.142316 0.044298798
7.138214 0.026752073
7.134112 0.01561352
7.13001 0.0088663868
7.125908 0.0050267369
7.121806 0.0031020038
7.117704 0.0025240219
7.113602 0.0030887842
7.1095 0.0049207133
7.105398 0.0084650454
7.101296 0.014500044
7.097194 0.02415073
7.093092 0.038878807
7.088989 0.060421569
7.084887 0.090658581
7.080785 0.1314005
7.076683 0.18411907
7.072581 0.24966468
7.068479 0.32803815
7.064377 0.41828545
7.060275 0.51855877
7.056173 0.62633883
7.052071 0.73875443
7.047969 0.85289186
7.043867 0.96598242
7.039765 1.0754036
7.035663 1.1785164
7.031561 1.2724555
7.027459 1.354044
7.023357 1.4199858
7.019255 1.467389
7.015153 1.4945256
7.011051 1.5015943
7.006948 1.4911897
7.002846 1.4682313
6.998744 1.4392601
6.994642 1.4112257
6.99054 1.39007
6.986438 1.3795087
6.982336 1.3803673
6.978234 1.3906649
6.974132 1.4064087
6.97003 1.4228452
6.965928 1.4357819
6.961826 1.4425893
6.957724 1.4426066
6.953622 1.4368741
6.94952 1.4273214
6.945418 1.4157031
6.941316 1.4026299
6.937214 1.3869969
6.933112 1.3659779
6.92901 1.3355791
6.924907 1.2915886
6.920805 1.2306585
6.916703 1.1512398
6.912601 1.0541446
6.908499 0.94262897
6.904397 0.82201057
6.900295 0.69894625
6.896193 0.5805551
6.892091 0.4735749
6.887989 0.38369403
6.883887 0.3151245
6.879785 0.27040386
6.875683 0.2503603
6.871581 0.25416134
6.867479 0.27939266
6.863377 0.32216481
6.859275 0.37729659
6.855173 0.43864834
6.851071 0.49966015
6.846968 0.55408958
6.842866 0.59685957
6.838764 0.62485109
6.834662 0.63744046
6.83056 0.63660763
6.826458 0.62653035
6.822356 0.61270763
6.818254 0.60078685
6.814152 0.5953609
6.81005 0.59902648
6.805948 0.61193895
6.801846 0.63197784
6.797744 0.6554799
6.793642 0.67834722
6.78954 0.69723686
6.785438 0.7105161
6.781336 0.71873142
6.777234 0.72447308
6.773132 0.73168355
6.76903 0.74460793
6.764927 0.76667436
6.760825 0.79959894
6.756723 0.84293329
6.752621 0.89414429
6.748519 0.94917516
6.744417 1.0033276
6.740315 1.0522489
6.736213 1.0928106
6.732111 1.1237085
6.728009 1.145678
6.723907 1.1612826
6.719805 1.1743005
6.715703 1.1887938
6.711601 1.2080168
6.707499 1.2333751
6.703397 1.2636857
6.699295 1.2949566
6.695193 1.3208203
6.691091 1.3335944
6.686988 1.3257778
6.682886 1.2916517
6.678784 1.228609
6.674682 1.1378999
6.67058 1.0246365
6.666478 0.89709839
6.662376 0.76555192
6.658274 0.64088831
6.654172 0.5333751
6.65007 0.45171663
6.645968 0.4024821
6.641866 0.3898352
6.637764 0.41543595
6.633662 0.47839496
6.62956 0.5752322
6.625458 0.69988462
6.621356 0.84387472
6.617254 0.99676177
6.613152 1.1469364
6.60905 1.2827118
6.604947 1.3935508
6.600845 1.4711986
6.596743 1.5104916
6.592641 1.5096937
6.588539 1.4703352
6.584437 1.3966504
6.580335 1.2947892
6.576233 1.1719877
6.572131 1.0358348
6.568029 0.89369897
6.563927 0.75231286
6.559825 0.61748366
6.555723 0.49389737
6.551621 0.38501066
6.547519 0.29304434
6.543417 0.21909564
6.539315 0.16336812
6.535213 0.12548684
6.531111 0.10483673
6.527009 0.10084819
6.522906 0.11316144
6.518804 0.14163121
6.514702 0.18617576
6.5106 0.24652017
6.506498 0.32191647
6.502396 0.41093323
6.498294 0.51138584
6.494192 0.62043042
6.49009 0.73478268
6.485988 0.8509723
6.481886 0.965527
6.477784 1.075013
6.473682 1.1759328
6.46958 1.2645688
6.465478 1.336924
6.461376 1.3889086
6.457274 1.4168479
6.453172 1.4182577
6.44907 1.3926979
6.444967 1.342435
6.440865 1.2726487
6.436763 1.1910267
6.432661 1.1067634
6.428559 1.0291549
6.424457 0.96610755
6.420355 0.92290482
6.416253 0.90149876
6.412151 0.90044626
6.408049 0.91543851
6.403947 0.94023676
6.399845 0.96776515
6.395743 0.99113051
6.391641 1.0044197
6.387539 1.0032286
6.383437 0.98495824
6.379335 0.94895103
6.375233 0.89652679
6.371131 0.83093406
6.367029 0.75718982
6.362926 0.68175921
6.358824 0.61204035
6.354722 0.55565786
6.35062 0.51961699
6.346518 0.50941051
6.342416 0.52819582
6.338314 0.57616649
6.334212 0.65023574
6.33011 0.74412677
6.326008 0.8489247
6.321906 0.95408102
6.317804 1.0487779
6.313702 1.1234691
6.3096 1.1713424
6.305498 1.1894219
6.301396 1.1790703
6.297294 1.1457569
6.293192 1.0981111
6.28909 1.0464415
6.284987 1.0010199
6.280885 0.9704805
6.276783 0.96064176
6.272681 0.9739431
6.268579 1.0095329
6.264477 1.0638907
6.260375 1.131764
6.256273 1.2071635
6.252171 1.2842052
6.248069 1.3576687
6.243967 1.4232522
6.239865 1.4775796
6.235763 1.5180662
6.231661 1.542746
6.227559 1.5501388
6.223457 1.5392004
6.219355 1.5093655
6.215253 1.4606764
6.211151 1.3939723
6.207049 1.3111034
6.202946 1.2151105
6.198844 1.1102974
6.194742 1.0021161
6.19064 0.89680753
6.186538 0.80078931
6.182436 0.71984757
6.178334 0.6582628
6.174232 0.61804575
6.17013 0.59846741
6.166028 0.59602579
6.161926 0.60490691
6.157824 0.61788819
6.153722 0.62752602
6.14962 0.62739684
6.145518 0.61314316
6.141416 0.58312109
6.137314 0.5385426
6.133212 0.48312417
6.12911 0.42236119
6.125008 0.3626106
6.120905 0.31017018
6.116803 0.27049798
6.112701 0.24764278
6.108599 0.24388817
6.104497 0.25957425
6.100395 0.29305984
6.096293 0.34081647
6.092191 0.39767863
6.088089 0.45728907
6.083987 0.51275603
6.079885 0.55748521
6.075783 0.58608157
6.071681 0.59516356
6.067579 0.58392095
6.063477 0.55428812
6.059375 0.51068517
6.055273 0.45937581
6.051171 0.40756959
6.047069 0.3624355
6.042966 0.3301877
6.038864 0.31536579
6.034762 0.32038147
6.03066 0.34536287
6.026558 0.38830111
6.022456 0.44548602
6.018354 0.51219276
6.014252 0.58353877
6.01015 0.65537299
6.006048 0.72500987
6.001946 0.79160649
5.997844 0.85603137
5.993742 0.92019046
5.98964 0.98593629
5.985538 1.0538394
5.981436 1.122189
5.977334 1.1865666
5.973232 1.240199
5.96913 1.2750735
5.965028 1.2835678
5.960925 1.2601793
5.956823 1.2029005
5.952721 1.1138865
5.948619 0.99926609
5.944517 0.86818798
5.940415 0.73138424
5.936313 0.59962588
5.932211 0.4824127
5.928109 0.38711584
5.924007 0.3186272
5.919905 0.27942596
5.915803 0.26989113
5.911701 0.28868451
5.907599 0.33308406
5.903497 0.399231
5.899395 0.48232636
5.895293 0.57684846
5.891191 0.67685348
5.887089 0.77637789
5.882986 0.86990694
5.878884 0.95283191
5.874782 1.0218052
5.87068 1.0749202
5.866578 1.1116802
5.862476 1.1327661
5.858374 1.1396497
5.854272 1.134127
5.85017 1.1178604
5.846068 1.0920224
5.841966 1.0571179
5.837864 1.0130367
5.833762 0.95933198
5.82966 0.89566502
5.825558 0.82230084
5.821456 0.74051808
5.817354 0.65281397
5.813252 0.56284287
5.80915 0.47510374
5.805048 0.39445884
5.800945 0.3255996
5.796843 0.2725659
5.792741 0.23838288
5.788639 0.22482772
5.784537 0.2323022
5.780435 0.25978159
5.776333 0.30483272
5.772231 0.36372828
5.768129 0.43170451
5.764027 0.50339705
5.759925 0.57344022
5.755823 0.63714482
5.751721 0.6911075
5.747619 0.73358546
5.743517 0.76451178
5.739415 0.7851251
5.735313 0.7973129
5.731211 0.80287188
5.727109 0.80293044
5.723007 0.79773262
5.718904 0.78686248
5.714802 0.76983314
5.7107 0.74683111
5.706598 0.71934395
5.702496 0.69042953
5.698394 0.66449638
5.694292 0.64661882
5.69019 0.64155267
5.686088 0.65270451
5.681986 0.68131481
5.677884 0.7260482
5.673782 0.78306915
5.66968 0.84655914
5.665578 0.90953743
5.661476 0.96480526
5.657374 1.0058449
5.653272 1.0275546
5.64917 1.026762
5.645068 1.0025101
5.640965 0.95613185
5.636863 0.89113315
5.632761 0.81289231
5.628659 0.72818126
5.624557 0.64452405
5.620455 0.56943558
5.616353 0.5096154
5.612251 0.47019796
5.608149 0.45416894
5.604047 0.46204447
5.599945 0.49187504
5.595843 0.53958436
5.591741 0.59959202
5.587639 0.66560977
5.583537 0.73145979
5.579435 0.79175529
5.575333 0.8423197
5.571231 0.8802955
5.567129 0.90398871
5.563027 0.91257659
5.558924 0.9058428
5.554822 0.8840792
5.55072 0.84821524
5.546618 0.80013302
5.542516 0.74304012
5.538414 0.68173354
5.534312 0.62260721
5.53021 0.57332005
5.526108 0.54212284
5.522006 0.5369143
5.517904 0.56414507
5.513802 0.62771294
5.5097 0.72800521
5.505598 0.861249
5.501496 1.0193269
5.497394 1.1901861
5.493292 1.3589015
5.48919 1.5093413
5.485088 1.6262436
5.480985 1.6973852
5.476883 1.715447
5.472781 1.6791962
5.468679 1.593722
5.464577 1.4696451
5.460475 1.3214405
5.456373 1.1651899
5.452271 1.0161873
5.448169 0.8868199
5.444067 0.78506801
5.439965 0.71382237
5.435863 0.67105834
5.431761 0.65075942
5.427659 0.64437026
5.423557 0.64249343
5.419455 0.63652711
5.415353 0.61997361
5.411251 0.58922611
5.407149 0.54375176
5.403047 0.48571146
5.398944 0.41916447
5.394842 0.34907259
5.39074 0.28033009
5.386638 0.21700275
5.382536 0.16188034
5.378434 0.11635678
5.374332 0.080578558
5.37023 0.053759381
5.366128 0.03455273
5.362026 0.021394172
5.357924 0.012761123
5.353822 0.0073326599
5.34972 0.0040590063
5.345618 0.002164752
5.341516 0.0011129413
5.337414 0.00055323257
5.333312 0.00027009689
5.32921 0.00013966979
5.325108 9.8753636e-05
5.321006 0.00012626947
5.316903 0.00023649786
5.312801 0.0004837317
5.308699 0.0009785609
5.304597 0.0019165672
5.300495 0.0036193895
5.296393 0.0065854568
5.292291 0.011542897
5.288189 0.019489912
5.284087 0.031700813
5.279985 0.049670352
5.275883 0.074970939
5.271781 0.10900886
5.267679 0.15269022
5.263577 0.20604106
5.259475 0.2678619
5.255373 0.33552062
5.251271 0.40498656
5.247169 0.47117318
5.243067 0.52858856
5.238964 0.57220816
5.234862 0.59840667
5.23076 0.60574258
5.226658 0.59539953
5.222556 0.57115273
5.218454 0.53883281
5.214352 0.50537171
5.21025 0.4776093
5.206148 0.46108909
5.202046 0.45907303
5.197944 0.47195979
5.193842 0.49721467
5.18974 0.5298242
5.185638 0.56319334
5.181536 0.59031943
5.177434 0.6050233
5.173332 0.60300567
5.16923 0.58253502
5.165128 0.54465514
5.161026 0.49290948
5.156923 0.4326837
5.152821 0.37033872
5.148719 0.31232399
5.144617 0.26442446
5.140515 0.2312223
5.136413 0.21577638
5.132311 0.2194681
5.128209 0.24194785
5.124107 0.28114248
5.120005 0.33333141
5.115903 0.39334123
5.111801 0.45492066
5.107699 0.51132882
5.103597 0.55610508
5.099495 0.58391471
5.095393 0.59130911
5.091291 0.57723079
5.087189 0.54313997
5.083087 0.49272881
5.078984 0.4312936
5.074882 0.36491755
5.07078 0.29965179
5.066678 0.24086007
5.062576 0.1928235
5.058474 0.15861384
5.054372 0.14016456
5.05027 0.13842417
5.046168 0.1534765
5.042066 0.18455391
5.037964 0.22993571
5.033862 0.28679358
5.02976 0.35109328
5.025658 0.41767154
5.021556 0.48057062
5.017454 0.53363945
5.013352 0.57132096
5.00925 0.58946979
5.005148 0.5860109
5.001046 0.56127253
4.996943 0.517903
4.992841 0.46038567
4.988739 0.39426696
4.984637 0.32527644
4.980535 0.25852808
4.976433 0.19794996
4.972331 0.14601434
4.968229 0.10375949
4.964127 0.071031734
4.960025 0.046845636
4.955923 0.029763088
4.951821 0.018217079
4.947719 0.010741668
4.943617 0.0061017801
4.939515 0.0033391304
4.935413 0.0017603612
4.931311 0.00089404854
4.927209 0.00043744756
4.923107 0.00020621551
4.919005 9.3715747e-05
4.914902 4.1222668e-05
4.9108 1.8005936e-05
4.906698 9.0068975e-06
4.902596 7.9222973e-06
4.898494 1.3966193e-05
4.894392 3.1469125e-05
4.89029 7.2133774e-05
4.886188 0.00016065444
4.882086 0.00034513079
4.877984 0.00071436643
4.873882 0.0014243866
4.86978 0.0027359041
4.865678 0.0050621593
4.861576 0.0090226085
4.857474 0.0154914
4.853372 0.025621896
4.84927 0.040821955
4.845168 0.06265249
4.841066 0.092628553
4.836963 0.13192083
4.832861 0.18098554
4.828759 0.23918636
4.824657 0.30450258
4.820555 0.37342869
4.816453 0.44115044
4.812351 0.50202874
4.808249 0.55034414
4.804147 0.58117452
4.800045 0.5912228
4.795943 0.57940463
4.791841 0.54705501
4.787739 0.49770598
4.783637 0.43649646
4.779535 0.36936517
4.775433 0.30222022
4.771331 0.24026397
4.767229 0.18758792
4.763127 0.14706401
4.759025 0.12047381
4.754922 0.10876102
4.75082 0.11227594
4.746718 0.13090494
4.742616 0.16403261
4.738514 0.21035227
4.734412 0.26760529
4.73031 0.33237096
4.726208 0.40003521
4.722106 0.46503082
4.718004 0.52137057
4.713902 0.56340612
4.7098 0.58666503
4.705698 0.58857566
4.701596 0.5689005
4.697494 0.52976467
4.693392 0.47526775
4.68929 0.41077182
4.685188 0.34203388
4.681086 0.27437429
4.676983 0.21204271
4.672881 0.15787333
4.668779 0.11323993
4.664677 0.078252051
4.660575 0.052095133
4.656473 0.033412084
4.652371 0.020645012
4.648269 0.012289424
4.644167 0.0070477873
4.640065 0.0038938405
4.635963 0.0020725689
4.631861 0.0010627825
4.627759 0.0005250251
4.623657 0.0002498746
4.619555 0.00011457465
4.615453 5.0614677e-05
4.611351 2.1550535e-05
4.607249 8.8811467e-06
4.603147 3.6467718e-06
4.599045 1.7840888e-06
4.594942 1.7369322e-06
4.59084 3.4581456e-06
4.586738 8.4174409e-06
4.582636 2.0473794e-05
4.578534 4.8233272e-05
4.574432 0.00010954462
4.57033 0.00023965735
4.566228 0.00050509361
4.562126 0.0010254502
4.558024 0.0020055044
4.553922 0.0037782756
4.54982 0.006856874
4.545718 0.011987316
4.541616 0.020187389
4.537514 0.032749244
4.533412 0.051178213
4.52931 0.077042738
4.525208 0.11172262
4.521106 0.15606783
4.517004 0.21001421
4.512901 0.27223714
4.508799 0.33994614
4.504697 0.40892
4.500595 0.47384375
4.496493 0.52894062
4.492391 0.56880978
4.488289 0.58930988
4.484187 0.58829613
4.480085 0.56604071
4.475983 0.52524004
4.471881 0.47061581
4.467779 0.4082166
4.463677 0.34458959
4.459575 0.28599973
4.455473 0.23782793
4.451371 0.20420161
4.447269 0.1878318
4.443167 0.18997917
4.439065 0.21046386
4.434962 0.24766742
4.43086 0.29853341
4.426758 0.3586274
4.422656 0.42234282
4.418554 0.48332125
4.414452 0.53509654
4.41035 0.57189149
4.406248 0.58942323
4.402146 0.58553942
4.398044 0.5605274
4.393942 0.51701138
4.38984 0.45945441
4.385738 0.39338032
4.381636 0.32449301
4.377534 0.25788019
4.373432 0.19744642
4.36933 0.14564597
4.365228 0.10350594
4.361126 0.070867865
4.357024 0.046746647
4.352921 0.029707664
4.348819 0.018188769
4.344717 0.010728881
4.340615 0.0060970801
4.336513 0.003338148
4.332411 0.0017607777
4.328309 0.00089478732
4.324207 0.00043807632
4.320105 0.00020663206
4.316003 9.3896513e-05
4.311901 4.1104777e-05
4.307799 1.7337885e-05
4.303697 7.042042e-06
4.299595 2.7586571e-06
4.295493 1.0374437e-06
4.291391 3.7725225e-07
4.287289 1.3361017e-07
4.283187 4.7156531e-08
4.279085 1.5718844e-08
4.274982 7.8594219e-09
4.27088 0
4.266778 0
4.262676 0
4.258574 0
4.254472 0
4.25037 0
4.246268 0
4.242166 0
4.238064 0
4.233962 0
4.22986 0
4.225758 0
4.221656 0
4.217554 0
4.213452 0
4.20935 0
4.205248 0
4.201146 0
4.197044 0
4.192941 0
4.188839 0
4.184737 0
4.180635 0
4.176533 0
4.172431 0
4.168329 0
4.164227 0
4.160125 0
4.156023 0
4.151921 0
4.147819 0
4.143717 0
4.139615 0
4.135513 0
4.131411 0
4.127309 0
4.123207 0
4.119105 0
4.115003 0
4.1109 0
4.106798 0
4.102696 0
4.098594 0
4.094492 0
4.09039 0
4.086288 0
4.082186 0
4.078084 0
4.073982 0
4.06988 0
4.065778 0
4.061676 0
4.057574 0
4.053472 0
4.04937 0
4.045268 0
4.041166 0
4.037064 0
4.032961 0
4.028859 0
4.024757 0
4.020655 0
4.016553 7.8594219e-09
4.012451 3.1437688e-08
4.008349 9.4313063e-08
4.004247 2.7507977e-07
4.000145 7.4664508e-07
3.996043 1.9648555e-06
3.991941 4.9592952e-06
3.987839 1.2048494e-05
3.983737 2.8215325e-05
3.979635 6.3653458e-05
3.975533 0.00013831797
3.971431 0.00028955682
3.967329 0.00058396291
3.963227 0.0011345861
3.959125 0.0021238044
3.955023 0.0038303286
3.95092 0.0066563173
3.946818 0.011146712
3.942716 0.017989934
3.938614 0.027986914
3.934512 0.041977982
3.93041 0.060723976
3.926308 0.084751212
3.922206 0.11418531
3.918104 0.14861333
3.914002 0.1870185
3.9099 0.22782377
3.905798 0.26905524
3.901696 0.30860188
3.897594 0.34451334
3.893492 0.37525704
3.88939 0.39986227
3.885288 0.41791145
3.881186 0.42939078
3.877084 0.43446219
3.872981 0.43324847
3.868879 0.42571712
3.864777 0.4117094
3.860675 0.39110308
3.856573 0.36404369
3.852471 0.33115201
3.848369 0.29362393
3.844267 0.25317839
3.840165 0.21186249
3.836063 0.171769
3.831961 0.13474473
3.827859 0.10216275
3.823757 0.074804689
3.819655 0.052862338
3.815553 0.036036062
3.811451 0.023688911
3.807349 0.015012478
3.803247 0.0091700512
3.799145 0.0053980553
3.795043 0.0030619758
3.79094 0.0016735146
3.786838 0.00088123768
3.782736 0.0004470675
3.778634 0.00021849979
3.774532 0.00010287983
3.77043 4.6661388e-05
3.766328 2.038734e-05
3.762226 8.5824887e-06
3.758124 3.4817239e-06
3.754022 1.35968e-06
3.74992 5.1086242e-07
3.745818 1.8862613e-07
3.741716 6.2875375e-08
3.737614 2.3578266e-08
3.733512 7.8594219e-09
3.72941 0
3.725308 0
3.721206 0
3.717104 0
3.713002 0
3.708899 0
3.704797 0
3.700695 0
3.696593 0
3.692491 0
3.688389 0
3.684287 0
3.680185 0
3.676083 0
3.671981 0
3.667879 0
3.663777 0
3.659675 0
3.655573 0
3.651471 0
3.647369 0
3.643267 0
3.639165 0
3.635063 0
3.63096 0
3.626858 0
3.622756 0
3.618654 0
3.614552 0
3.61045 0
3.606348 0
3.602246 0
3.598144 0
3.594042 0
3.58994 0
3.585838 0
3.581736 0
3.577634 0
3.573532 0
3.56943 0
3.565328 0
3.561226 0
3.557124 0
3.553022 0
3.548919 0
3.544817 0
3.540715 0
3.536613 0
3.532511 0
3.528409 0
3.524307 0
3.520205 0
3.516103 0
3.512001 0
3.507899 0
3.503797 0
3.499695 0
3.495593 0
3.491491 0
3.487389 0
3.483287 0
3.479185 0
3.475083 0
3.47098 0
3.466878 0
3.462776 0
3.458674 0
3.454572 0
3.45047 0
3.446368 0
3.442266 0
3.438164 0
3.434062 0
3.42996 0
3.425858 0
3.421756 0
3.417654 0
3.413552 0
3.40945 0
3.405348 0
3.401246 0
3.397144 0
3.393042 0
3.388939 0
3.384837 0
3.380735 0
3.376633 0
3.372531 0
3.368429 0
3.364327 0
3.360225 0
3.356123 0
3.352021 0
3.347919 0
3.343817 0
3.339715 0
3.335613 0
3.331511 0
3.327409 0
3.323307 0
3.319205 0
3.315103 0
3.311001 0
3.306898 0
3.302796 0
3.298694 0
3.294592 0
3.29049 0
3.286388 0
3.282286 0
3.278184 0
3.274082 0
3.26998 0
3.265878 0
3.261776 0
3.257674 0
3.253572 0
3.24947 0
3.245368 0
3.241266 0
3.237164 0
3.233062 0
3.228959 0
3.224857 0
3.220755 0
3.216653 0
3.212551 0
3.208449 0
3.204347 0
3.200245 0
3.196143 0
3.192041 0
3.187939 0
3.183837 0
3.179735 0
3.175633 0
3.171531 0
3.167429 0
3.163327 0
3.159225 0
3.155123 0
3.151021 0
3.146918 0
3.142816 0
3.138714 0
3.134612 0
3.13051 0
3.126408 0
3.122306 0
3.118204 0
3.114102 0
3.11 0
