# Supplementary material for: Structural motifs of gold cluster anions with 17 to 69 atoms
Source: Nat Commun. 2026 Apr 10;17:5099. doi: 10.1038/s41467-026-71649-9 (PMC13246909; doi:10.1038/s41467-026-71649-9)
Supplement: Supplementary file 5 — Source Data [file 41467_2026_71649_MOESM5_ESM.zip › SupplementaryFigure3/19_th_X=30.dat]

10.96 0
10.955898 0
10.951796 0
10.947694 0
10.943592 0
10.93949 0
10.935388 0
10.931286 0
10.927184 0
10.923082 0
10.918979 0
10.914877 0
10.910775 0
10.906673 0
10.902571 0
10.898469 0
10.894367 0
10.890265 0
10.886163 0
10.882061 8.1e-09
10.877959 1.62e-08
10.873857 4.86e-08
10.869755 1.377e-07
10.865653 3.969e-07
10.861551 1.0935e-06
10.857449 2.8998e-06
10.853347 7.4034e-06
10.849245 1.82331e-05
10.845143 4.32621e-05
10.841041 9.88767e-05
10.836938 0.0002176713
10.832836 0.0004616028
10.828734 0.0009429939
10.824632 0.00185571
10.82053 0.0035178462
10.816428 0.0064240938
10.812326 0.011301047
10.808224 0.019151486
10.804122 0.031265951
10.80002 0.049174468
10.795918 0.074512143
10.791816 0.10878421
10.787714 0.15304028
10.783612 0.20750286
10.77951 0.271232
10.775408 0.34193426
10.771306 0.41602316
10.767204 0.48900086
10.763102 0.55615651
10.758999 0.61348085
10.754897 0.65860668
10.750795 0.69153326
10.746693 0.71490355
10.742591 0.73368559
10.738489 0.75424708
10.734387 0.78297091
10.730285 0.82469585
10.726183 0.88133908
10.722081 0.95104328
10.717979 1.028087
10.713877 1.1036282
10.709775 1.1671547
10.705673 1.208346
10.701571 1.218948
10.697469 1.1942576
10.693367 1.1339113
10.689265 1.0418409
10.685163 0.92545472
10.681061 0.79427832
10.676958 0.65838052
10.672856 0.52692408
10.668754 0.40710021
10.664652 0.30358048
10.66055 0.21848192
10.656448 0.15173434
10.652346 0.10168128
10.648244 0.065743286
10.644142 0.041009174
10.64004 0.024677249
10.635938 0.014324064
10.631836 0.0080196885
10.627734 0.0043305111
10.623632 0.0022551777
10.61953 0.0011325339
10.615428 0.0005484348
10.611326 0.0002560815
10.607224 0.0001152792
10.603122 5.00337e-05
10.59902 2.09385e-05
10.594917 8.4483e-06
10.590815 3.2805e-06
10.586713 1.2312e-06
10.582611 4.455e-07
10.578509 1.539e-07
10.574407 4.86e-08
10.570305 1.62e-08
10.566203 8.1e-09
10.562101 1.62e-08
10.557999 4.05e-08
10.553897 1.296e-07
10.549795 3.645e-07
10.545693 1.0125e-06
10.541591 2.6973e-06
10.537489 6.9174e-06
10.533387 1.7091e-05
10.529285 4.06458e-05
10.525183 9.31338e-05
10.521081 0.0002055618
10.516978 0.0004370922
10.512876 0.0008953092
10.508774 0.0017665938
10.504672 0.0033579279
10.50057 0.0061486371
10.496468 0.010845851
10.492366 0.018430262
10.488264 0.030171115
10.484162 0.047583653
10.48006 0.072302479
10.475958 0.10585527
10.471856 0.14934483
10.467754 0.20308175
10.463652 0.26624793
10.45955 0.33669774
10.455448 0.41100569
10.451346 0.48483332
10.447244 0.5536152
10.443142 0.61346633
10.43904 0.66212032
10.434937 0.69965048
10.430835 0.72873382
10.426733 0.75430009
10.422631 0.78255209
10.418529 0.81951444
10.414427 0.8694177
10.410325 0.93330729
10.406223 1.0082502
10.402121 1.0873931
10.398019 1.1609269
10.393917 1.2177868
10.389815 1.2477216
10.385713 1.2432658
10.381611 1.2011669
10.377509 1.1229593
10.373407 1.0146009
10.369305 0.88531503
10.365203 0.74596719
10.361101 0.60737626
10.356998 0.47892633
10.352896 0.36771374
10.348794 0.27829448
10.344692 0.21293888
10.34059 0.172196
10.336488 0.15553771
10.332386 0.16188634
10.328284 0.18990874
10.324182 0.23805527
10.32008 0.30440748
10.315978 0.3864533
10.311876 0.4809218
10.307774 0.58378068
10.303672 0.69043947
10.29957 0.79612806
10.295468 0.8963586
10.291366 0.98734846
10.287264 1.0662924
10.283162 1.13142
10.27906 1.1818404
10.274957 1.2172374
10.270855 1.2375193
10.266753 1.2425313
10.262651 1.2319162
10.258549 1.2051627
10.254447 1.1618309
10.250345 1.1018937
10.246243 1.0261015
10.242141 0.93626447
10.238039 0.83536026
10.233937 0.72741896
10.229835 0.61719172
10.225733 0.50967283
10.221631 0.40958723
10.217529 0.32096768
10.213427 0.24691956
10.209325 0.18961727
10.205223 0.15050688
10.201121 0.13062808
10.197019 0.13092977
10.192916 0.15244671
10.188814 0.19623433
10.184712 0.26301808
10.18061 0.35259528
10.176508 0.46311362
10.172406 0.59042134
10.168304 0.72771483
10.164202 0.86567998
10.1601 0.99322897
10.155998 1.098787
10.151896 1.1719236
10.147794 1.2049976
10.143692 1.1944438
10.13959 1.1413903
10.135488 1.0514521
10.131386 0.93374872
10.127284 0.79938129
10.123182 0.65971944
10.11908 0.52486001
10.114977 0.40253505
10.110875 0.29760256
10.106773 0.21209903
10.102671 0.1457155
10.098569 0.096501359
10.094467 0.061605149
10.090365 0.037909798
10.086263 0.022487009
10.082161 0.012857414
10.078059 0.007086285
10.073957 0.0037649448
10.069855 0.0019291608
10.065753 0.0009556704
10.061651 0.0004635387
10.057549 0.000234171
10.053447 0.0001539648
10.049345 0.0001790343
10.045243 0.0003191157
10.041141 0.0006385149
10.037039 0.0012726558
10.032936 0.0024595974
10.028834 0.0045849483
10.024732 0.0082353834
10.02063 0.014250452
10.016528 0.023754886
10.012426 0.038146415
10.008324 0.059010663
10.004222 0.087939327
10.00012 0.12624426
9.996018 0.17458865
9.991916 0.23259279
9.987814 0.29850553
9.983712 0.3690493
9.97961 0.43953382
9.975508 0.50428508
9.971406 0.55736006
9.967304 0.5934327
9.963202 0.60867157
9.9591 0.60140976
9.954997 0.5724451
9.950895 0.52489582
9.946793 0.4636479
9.942691 0.39452941
9.938589 0.32340473
9.934487 0.25538139
9.930385 0.19427102
9.926283 0.14236481
9.922181 0.10050165
9.918079 0.068347039
9.913977 0.044775706
9.909875 0.028258097
9.905773 0.017180189
9.901671 0.010063059
9.897569 0.0056806434
9.893467 0.0030954474
9.889365 0.0016401528
9.885263 0.000872856
9.881161 0.0005270508
9.877059 0.0004705857
9.872956 0.0006813963
9.868854 0.0012434553
9.864752 0.0023640741
9.86065 0.0044108388
9.856548 0.0079636689
9.852446 0.013872433
9.848344 0.023303822
9.844242 0.037754934
9.84014 0.059006848
9.836038 0.088994392
9.831936 0.12958071
9.827834 0.18224777
9.823732 0.24774309
9.81963 0.32574948
9.815528 0.41465891
9.811426 0.51152274
9.807324 0.61221791
9.803222 0.71181855
9.79912 0.80511168
9.795018 0.88716297
9.790915 0.95383578
9.786813 1.0021934
9.782711 1.0307556
9.778609 1.0396141
9.774507 1.0304242
9.770405 1.0062718
9.766303 0.97139725
9.762201 0.93074282
9.758099 0.88932221
9.753997 0.85146637
9.749895 0.82007554
9.745793 0.7960572
9.741691 0.77812624
9.737589 0.76307303
9.733487 0.74648477
9.729385 0.72377381
9.725283 0.69127241
9.721181 0.64713114
9.717079 0.5918154
9.712976 0.52811117
9.708874 0.46068298
9.704772 0.39533121
9.70067 0.33814094
9.696568 0.29469668
9.692466 0.26947526
9.688364 0.26545569
9.684262 0.2839292
9.68016 0.32447165
9.676058 0.38504953
9.671956 0.46225126
9.667854 0.5516461
9.663752 0.64825838
9.65965 0.74710892
9.655548 0.84373446
9.651446 0.93457522
9.647344 1.0171372
9.643242 1.0898929
9.63914 1.1519643
9.635038 1.202705
9.630935 1.2413381
9.626833 1.2667939
9.622731 1.2778296
9.618629 1.2734238
9.614527 1.253345
9.610425 1.2187303
9.606323 1.1724864
9.602221 1.1193542
9.598119 1.0655535
9.594017 1.0180212
9.589915 0.9833653
9.585813 0.96674067
9.581711 0.97089024
9.577609 0.99557634
9.573507 1.0375463
9.569405 1.0910576
9.565303 1.1488563
9.561201 1.2033973
9.557099 1.2480397
9.552996 1.2779618
9.548894 1.290619
9.544792 1.2856822
9.54069 1.2645274
9.536588 1.2294588
9.532486 1.1829023
9.528384 1.1268008
9.524282 1.0623646
9.52018 0.99021544
9.516078 0.91083654
9.511976 0.82515207
9.507874 0.7350298
9.503772 0.64353811
9.49967 0.55487381
9.495568 0.47397664
9.491466 0.40592476
9.487364 0.35524313
9.483262 0.3252516
9.47916 0.31754971
9.475058 0.33170103
9.470955 0.36515574
9.466853 0.41343818
9.462751 0.47061173
9.458649 0.530004
9.454547 0.58512276
9.450445 0.6306287
9.446343 0.66317726
9.442241 0.68192835
9.438139 0.68856896
9.434037 0.68679872
9.429935 0.68136707
9.425833 0.67688219
9.421731 0.67669074
9.417629 0.68212382
9.413527 0.69231274
9.409425 0.70462194
9.405323 0.71557062
9.401221 0.72197294
9.397119 0.72196269
9.393017 0.71560385
9.388914 0.70491348
9.384812 0.69330171
9.38071 0.6846107
9.376608 0.68205779
9.372506 0.68741749
9.368404 0.70070446
9.364302 0.72046498
9.3602 0.74459233
9.356098 0.77141102
9.351996 0.80067581
9.347894 0.83413713
9.343792 0.8754357
9.33969 0.92927678
9.335588 1.0000457
9.331486 1.0902019
9.327384 1.1988766
9.323282 1.3210722
9.31918 1.4477299
9.315078 1.5667181
9.310975 1.6645766
9.306873 1.7286599
9.302771 1.7492354
9.298669 1.7211066
9.294567 1.6444515
9.290465 1.5247516
9.286363 1.3718902
9.282261 1.1986567
9.278159 1.0189886
9.274057 0.84627856
9.269955 0.69200383
9.265853 0.56481087
9.261751 0.47006971
9.257649 0.40981722
9.253547 0.38297143
9.249445 0.3857119
9.245343 0.41196854
9.241241 0.45401189
9.237139 0.50316482
9.233037 0.55064188
9.228934 0.58847465
9.224832 0.61041999
9.22073 0.61270531
9.216628 0.59446435
9.212526 0.55776817
9.208424 0.50724278
9.204322 0.44935939
9.20022 0.39155076
9.196118 0.34132639
9.192016 0.30552683
9.187914 0.2897915
9.183812 0.29824205
9.17971 0.33333153
9.175608 0.3957916
9.171506 0.48462417
9.167404 0.59711522
9.163302 0.72888017
9.1592 0.87396879
9.155098 1.0250615
9.150995 1.1737828
9.146893 1.3111481
9.142791 1.4281501
9.138689 1.5164756
9.134587 1.5693152
9.130485 1.5821921
9.126383 1.5536874
9.122281 1.4859127
9.118179 1.3845875
9.114077 1.2586261
9.109975 1.1192323
9.105873 0.97860412
9.101771 0.84844147
9.097669 0.73849663
9.093567 0.65540517
9.089465 0.60198281
9.085363 0.57709468
9.081261 0.57611294
9.077159 0.59189122
9.073057 0.61610846
9.068954 0.64077442
9.064852 0.65965436
9.06075 0.6693697
9.056648 0.66997449
9.052546 0.66489449
9.048444 0.66023214
9.044342 0.66356449
9.04024 0.682461
9.036138 0.72300115
9.032036 0.78856595
9.027934 0.87911647
9.023832 0.99107259
9.01973 1.1177901
9.015628 1.2505271
9.011526 1.379712
9.007424 1.4962859
9.003322 1.5928961
8.99922 1.6647581
8.995118 1.7100709
8.991016 1.7299479
8.986913 1.7279043
8.982811 1.7090068
8.978709 1.678838
8.974607 1.6424525
8.970505 1.6035036
8.966403 1.5636868
8.962301 1.5225946
8.958199 1.4780021
8.954097 1.4265197
8.949995 1.3644773
8.945893 1.288858
8.941791 1.19809
8.937689 1.0925396
8.933587 0.97461351
8.929485 0.84846786
8.925383 0.71940093
8.921281 0.59307305
8.917179 0.47471936
8.913077 0.36850793
8.908974 0.2771461
8.904872 0.20177177
8.90077 0.14210047
8.896668 0.096751819
8.892566 0.063658613
8.888464 0.040468264
8.884362 0.024872103
8.88026 0.014831602
8.876158 0.008701587
8.872056 0.0052718364
8.867954 0.0037583838
8.863852 0.003775167
8.85975 0.0053085456
8.855648 0.0087052968
8.851546 0.014670882
8.847444 0.024261549
8.843342 0.03884342
8.83924 0.059987207
8.835138 0.089272068
8.831036 0.12798967
8.826933 0.17676909
8.822831 0.23518076
8.818729 0.30141108
8.814627 0.37211569
8.810525 0.44254555
8.806423 0.50698971
8.802321 0.55950179
8.798219 0.5947918
8.794117 0.60910144
8.790015 0.60086297
8.785913 0.570982
8.781811 0.52267358
8.777709 0.46089271
8.773607 0.39149868
8.769505 0.32034793
8.765403 0.25250774
8.761301 0.19172937
8.757199 0.14023736
8.753097 0.098809794
8.748994 0.06706523
8.744892 0.043848621
8.74079 0.02761695
8.736688 0.016755466
8.732586 0.0097926165
8.728484 0.0055131759
8.724382 0.0029899692
8.72028 0.0015620364
8.716178 0.000786105
8.712076 0.0003810888
8.707974 0.0001779651
8.703872 8.00604e-05
8.69977 3.46923e-05
8.695668 1.44828e-05
8.691566 5.8239e-06
8.687464 2.2518e-06
8.683362 8.424e-07
8.67926 2.997e-07
8.675158 1.053e-07
8.671056 3.24e-08
8.666953 8.1e-09
8.662851 0
8.658749 0
8.654647 0
8.650545 0
8.646443 0
8.642341 0
8.638239 0
8.634137 0
8.630035 0
8.625933 0
8.621831 0
8.617729 0
8.613627 0
8.609525 0
8.605423 0
8.601321 8.1e-09
8.597219 1.62e-08
8.593117 6.48e-08
8.589015 1.782e-07
8.584912 5.103e-07
8.58081 1.3851e-06
8.576708 3.645e-06
8.572606 9.234e-06
8.568504 2.25342e-05
8.564402 5.30064e-05
8.5603 0.0001201068
8.556198 0.0002622213
8.552096 0.0005515938
8.547994 0.0011180187
8.543892 0.0021836871
8.53979 0.0041103288
8.535688 0.0074569005
8.531586 0.013040506
8.527484 0.021986705
8.523382 0.035747843
8.51928 0.05606364
8.515178 0.084839926
8.511076 0.12393294
8.506973 0.1748481
8.502871 0.23839087
8.498769 0.3143345
8.494667 0.40118475
8.490565 0.49611376
8.486463 0.59510365
8.482361 0.69328877
8.478259 0.78543332
8.474157 0.8664467
8.470055 0.93183724
8.465953 0.97803753
8.461851 1.0025869
8.457749 1.0042036
8.453647 0.98280125
8.449545 0.93949033
8.445443 0.87656693
8.441341 0.7974526
8.437239 0.70652975
8.433137 0.60883568
8.429035 0.50962218
8.424932 0.41384186
8.42083 0.32565788
8.416728 0.24807767
8.412626 0.18278007
8.408524 0.13015432
8.404422 0.089516583
8.40032 0.059434366
8.396218 0.038078173
8.392116 0.023532533
8.388014 0.014024729
8.383912 0.0080585442
8.37981 0.0044635131
8.375708 0.0023828337
8.371606 0.0012259107
8.367504 0.0006077592
8.363402 0.0002903202
8.3593 0.0001336257
8.355198 5.92515e-05
8.351096 2.53125e-05
8.346993 1.04166e-05
8.342891 4.131e-06
8.338789 1.5795e-06
8.334687 5.832e-07
8.330585 2.025e-07
8.326483 7.29e-08
8.322381 2.43e-08
8.318279 8.1e-09
8.314177 0
8.310075 0
8.305973 0
8.301871 0
8.297769 0
8.293667 0
8.289565 0
8.285463 0
8.281361 0
8.277259 0
8.273157 0
8.269055 8.1e-09
8.264952 2.43e-08
8.26085 6.48e-08
8.256748 1.944e-07
8.252646 5.427e-07
8.248544 1.4823e-06
8.244442 3.8961e-06
8.24034 9.8415e-06
8.236238 2.39436e-05
8.232136 5.61492e-05
8.228034 0.0001268298
8.223932 0.000275967
8.21983 0.0005784372
8.215728 0.0011679309
8.211626 0.0022716693
8.207524 0.0042563475
8.203422 0.0076823397
8.19932 0.013357167
8.195218 0.022371738
8.191116 0.03609522
8.187014 0.056100171
8.182911 0.083993015
8.178809 0.12113976
8.174707 0.16830413
8.170605 0.22525134
8.166503 0.29040528
8.162401 0.36066682
8.158299 0.43149167
8.154197 0.49728248
8.150095 0.55207547
8.145993 0.59041623
8.141891 0.60825076
8.137789 0.60363104
8.133687 0.57706538
8.129585 0.53142625
8.125483 0.47143903
8.121381 0.40287711
8.117279 0.3316532
8.113177 0.26300278
8.109075 0.20090975
8.104972 0.14784487
8.10087 0.10480358
8.096768 0.071566683
8.092666 0.047077322
8.088564 0.029832138
8.084462 0.018211829
8.08036 0.010713465
8.076258 0.0060800463
8.072156 0.0033455835
8.068054 0.0018242253
8.063952 0.0010723914
8.05985 0.0008476731
8.055748 0.0010813662
8.051646 0.0018752715
8.047544 0.0035282709
8.043442 0.0065937726
8.03934 0.011962947
8.035238 0.020960192
8.031136 0.035425553
8.027034 0.057745937
8.022931 0.090787505
8.018829 0.13768213
8.014727 0.20143796
8.010625 0.28438224
8.006523 0.38749999
8.002421 0.50979207
7.998319 0.64782062
7.994217 0.79561308
7.990115 0.94504494
7.986013 1.0867133
7.981911 1.2111766
7.977809 1.3103108
7.973707 1.378467
7.969605 1.4131484
7.965503 1.4150434
7.961401 1.3874418
7.957299 1.3352303
7.953197 1.2637829
7.949095 1.178055
7.944992 1.0820932
7.94089 0.97900586
7.936788 0.87127796
7.932686 0.76121839
7.928584 0.65131886
7.924482 0.54437851
7.92038 0.44336311
7.916278 0.35107403
7.912176 0.26976195
7.908074 0.20082064
7.903972 0.14464957
7.89987 0.10070698
7.895768 0.067715368
7.891666 0.043947757
7.887564 0.027518819
7.883462 0.016623857
7.87936 0.0096970689
7.875258 0.0054882441
7.871156 0.0030753189
7.867054 0.0018389835
7.862951 0.0014251302
7.858849 0.0017164467
7.854747 0.0028271673
7.850645 0.0051283368
7.846543 0.0093029958
7.842441 0.01642207
7.838339 0.028020913
7.834237 0.046144096
7.830135 0.073315481
7.826033 0.11238642
7.821931 0.16622364
7.817829 0.23722534
7.813727 0.32669913
7.809625 0.43419221
7.805523 0.55691753
7.801421 0.6894482
7.797319 0.8238384
7.793217 0.95026089
7.789115 1.0581394
7.785013 1.1376229
7.78091 1.181137
7.776808 1.1846967
7.772706 1.1486937
7.768604 1.0779778
7.764502 0.98121068
7.7604 0.86962655
7.756298 0.75544933
7.752196 0.65025907
7.748094 0.56356971
7.743992 0.50180061
7.73989 0.46772851
7.735788 0.46042689
7.731686 0.47564775
7.727584 0.50657492
7.723482 0.54486116
7.71938 0.58184067
7.715278 0.60978073
7.711176 0.62301281
7.707074 0.6187811
7.702971 0.59767975
7.698869 0.5636165
7.694767 0.52332441
7.690665 0.48551628
7.686563 0.45981744
7.682461 0.45561135
7.678359 0.48090245
7.674257 0.54126543
7.670155 0.63893565
7.666053 0.77211244
7.661951 0.93458548
7.657849 1.1158257
7.653747 1.3016702
7.649645 1.4756544
7.645543 1.6209085
7.641441 1.7223705
7.637339 1.7689369
7.633237 1.755121
7.629135 1.6818548
7.625033 1.5562455
7.62093 1.3903331
7.616828 1.1991237
7.612726 0.99832354
7.608624 0.80223317
7.604522 0.62217488
7.60042 0.46565884
7.596318 0.33630093
7.592216 0.23434458
7.588114 0.15754728
7.584012 0.10217849
7.57991 0.063924204
7.575808 0.038574071
7.571706 0.022450357
7.567604 0.012602231
7.563502 0.0068246874
7.5594 0.0035710632
7.555298 0.0018191466
7.551196 0.0009340029
7.547094 0.0005521203
7.542991 0.0004980285
7.538889 0.0007351155
7.534787 0.0013484313
7.530685 0.0025553151
7.526583 0.0047383785
7.522481 0.0084929796
7.518379 0.014676447
7.514277 0.024440333
7.510175 0.039220751
7.506073 0.060660576
7.501971 0.090443774
7.497869 0.13004132
7.493767 0.18039849
7.489665 0.24163005
7.485563 0.31282006
7.481461 0.39203101
7.477359 0.47659867
7.473257 0.56371956
7.469155 0.65123929
7.465053 0.73844842
7.46095 0.82662902
7.456848 0.91910249
7.452746 1.0206272
7.448644 1.1361692
7.444542 1.2692722
7.44044 1.4204255
7.436338 1.5858947
7.432236 1.7574146
7.428134 1.9229406
7.424032 2.0683817
7.41993 2.1799614
7.415828 2.2466816
7.411726 2.2623286
7.407624 2.2265902
7.403522 2.1450781
7.39942 2.0283181
7.395318 1.8899814
7.391216 1.7447512
7.387114 1.6062285
7.383012 1.4852076
7.378909 1.3885326
7.374807 1.3186238
7.370705 1.2736518
7.366603 1.2482615
7.362501 1.2346882
7.358399 1.2240819
7.354297 1.2078476
7.350195 1.1788238
7.346093 1.132161
7.341991 1.0658097
7.337889 0.98058994
7.333787 0.87987256
7.329685 0.76895849
7.325583 0.65427957
7.321481 0.54256386
7.317379 0.4400994
7.313277 0.35219371
7.309175 0.2828702
7.305073 0.23478002
7.30097 0.20925863
7.296868 0.20643571
7.292766 0.22532303
7.288664 0.26385047
7.284562 0.31887906
7.28046 0.38626553
7.276358 0.46106449
7.272256 0.53792076
7.268154 0.61163379
7.264052 0.67779323
7.25995 0.73332476
7.255848 0.77677907
7.251746 0.80825712
7.247644 0.82897653
7.243542 0.84060951
7.23944 0.84461187
7.235338 0.84177692
7.231236 0.83217454
7.227134 0.81549784
7.223032 0.79168756
7.218929 0.76159408
7.214827 0.72741193
7.210725 0.69269141
7.206623 0.66187332
7.202521 0.6394544
7.198419 0.62901956
7.194317 0.63242932
7.190215 0.64941044
7.186113 0.67768011
7.182011 0.71357557
7.177909 0.7530124
7.173807 0.79250102
7.169705 0.8299415
7.165603 0.86499249
7.161501 0.89894438
7.157399 0.93417345
7.153297 0.97336302
7.149195 1.0187151
7.145093 1.0713367
7.14099 1.1308951
7.136888 1.1955365
7.132786 1.2620011
7.128684 1.3258562
7.124582 1.3818064
7.12048 1.424089
7.116378 1.4469872
7.112276 1.4454735
7.108174 1.4159352
7.104072 1.3568606
7.09997 1.2693243
7.095868 1.1571212
7.091766 1.0264759
7.087664 0.88536163
7.083562 0.74257247
7.07946 0.60675424
7.075358 0.48560114
7.071256 0.38535912
7.067154 0.31067457
7.063052 0.26471953
7.058949 0.2494475
7.054847 0.26581082
7.050745 0.3138057
7.046643 0.39229347
7.042541 0.49864984
7.038439 0.62838543
7.034337 0.77492819
7.030235 0.92974204
7.026133 1.0828731
7.022031 1.2238888
7.017929 1.3430454
7.013827 1.4324328
7.009725 1.4868361
7.005623 1.5041301
7.001521 1.4851579
6.997419 1.4331884
6.993317 1.3531485
6.989215 1.2508506
6.985113 1.1323802
6.981011 1.0037109
6.976908 0.87051362
6.972806 0.73806972
6.968704 0.61119659
6.964602 0.49413654
6.9605 0.39041836
6.956398 0.30274115
6.952296 0.23293506
6.948194 0.18202388
6.944092 0.15036749
6.93999 0.13782086
6.935888 0.14383091
6.931786 0.16741101
6.927684 0.20698022
6.923582 0.26011577
6.91948 0.32332117
6.915378 0.39193819
6.911276 0.46031536
6.907174 0.52228811
6.903072 0.57193932
6.898969 0.60451919
6.894867 0.61734074
6.890765 0.61045274
6.886663 0.58693355
6.882561 0.55273208
6.878459 0.51607897
6.874357 0.48657009
6.870255 0.47406518
6.866153 0.48754442
6.862051 0.53404007
6.857949 0.61773061
6.853847 0.73926864
6.849745 0.89541311
6.845643 1.0790374
6.841541 1.279569
6.837439 1.4838681
6.833337 1.6774811
6.829235 1.8461173
6.825133 1.9771435
6.821031 2.0608744
6.816928 2.0914789
6.812826 2.0674033
6.808724 1.9913072
6.804622 1.8695854
6.80052 1.7115911
6.796418 1.5286877
6.792316 1.3332364
6.788214 1.1376062
6.784112 0.95326944
6.78001 0.79002876
6.775908 0.65541355
6.771806 0.55426906
6.767704 0.4885548
6.763602 0.45736162
6.7595 0.45715454
6.755398 0.48224422
6.751296 0.5254768
6.747194 0.57909971
6.743092 0.6357143
6.738989 0.68917616
6.734887 0.73527663
6.730785 0.77205628
6.726683 0.79967247
6.722581 0.81985539
6.718479 0.83510332
6.714377 0.84784476
6.710275 0.85979877
6.706173 0.87168781
6.702071 0.88332777
6.697969 0.89398827
6.693867 0.90283583
6.689765 0.90927539
6.685663 0.91308714
6.681561 0.91437624
6.677459 0.91345436
6.673357 0.91080687
6.669255 0.90724839
6.665153 0.90425523
6.661051 0.90433747
6.656948 0.91123378
6.652846 0.92972045
6.648744 0.9649265
6.644642 1.021208
6.64054 1.1008021
6.636438 1.2025965
6.632336 1.3213735
6.628234 1.4478068
6.624132 1.5693275
6.62003 1.6717691
6.615928 1.7415087
6.611826 1.767692
6.607724 1.7440902
6.603622 1.6702133
6.59952 1.5514627
6.595418 1.3983154
6.591316 1.224736
6.587214 1.0461545
6.583112 0.87739543
6.57901 0.73090256
6.574907 0.61548406
6.570805 0.53566927
6.566703 0.49164824
6.562601 0.47969561
6.558499 0.49295849
6.554397 0.52249557
6.550295 0.55846553
6.546193 0.59136001
6.542091 0.61315791
6.537989 0.61826152
6.533887 0.60408127
6.529785 0.57117931
6.525683 0.5229587
6.521581 0.464974
6.517479 0.40400915
6.513377 0.34709853
6.509275 0.30064553
6.505173 0.26973642
6.501071 0.25767854
6.496968 0.26574238
6.492866 0.29306995
6.488764 0.33672972
6.484662 0.39192915
6.48056 0.45241762
6.476458 0.51110235
6.472356 0.56085502
6.468254 0.59541983
6.464152 0.61027392
6.46005 0.60326677
6.455948 0.57489408
6.451846 0.52814019
6.447744 0.46792811
6.443642 0.40031186
6.43954 0.33160151
6.435438 0.26760802
6.431336 0.21313968
6.427234 0.17179417
6.423132 0.14600218
6.41903 0.13721734
6.414927 0.14612946
6.410825 0.172804
6.406723 0.21670913
6.402621 0.2766585
6.398519 0.35075003
6.394417 0.43639676
6.390315 0.53051592
6.386213 0.62987452
6.382111 0.73150575
6.378009 0.83304718
6.373907 0.93284177
6.369805 1.0297038
6.365703 1.1223723
6.361601 1.2088166
6.357499 1.2856568
6.353397 1.3479794
6.349295 1.3897256
6.345193 1.4046518
6.341091 1.3876533
6.336988 1.3360985
6.332886 1.2507839
6.328784 1.1362233
6.324682 1.0001799
6.32058 0.85257209
6.316478 0.7040535
6.312376 0.5646303
6.308274 0.44262571
6.304172 0.3441598
6.30007 0.27314146
6.295968 0.23162391
6.291866 0.22029647
6.287764 0.23888612
6.283662 0.28631237
6.27956 0.36054977
6.275458 0.45827145
6.271356 0.57444064
6.267254 0.70206258
6.263152 0.83229143
6.25905 0.95500742
6.254947 1.0598559
6.250845 1.137603
6.246743 1.1815512
6.242641 1.188704
6.238539 1.1603978
6.234437 1.1022207
6.230335 1.0231895
6.226233 0.9343194
6.222131 0.8468534
6.218029 0.77048401
6.213927 0.71189869
6.209825 0.67390561
6.205723 0.65527765
6.201621 0.65131163
6.197519 0.65496492
6.193417 0.65832783
6.189315 0.65413562
6.185213 0.63703085
6.181111 0.60435458
6.177009 0.55635914
6.172906 0.49586904
6.168804 0.42753508
6.164702 0.35689991
6.1606 0.28950385
6.156498 0.23021012
6.152396 0.18283889
6.148294 0.15009994
6.144192 0.13373422
6.14009 0.13473411
6.135988 0.15351904
6.131886 0.18998653
6.127784 0.2434245
6.123682 0.31233414
6.11958 0.3942553
6.115478 0.48569431
6.111376 0.58222436
6.107274 0.6787729
6.103172 0.770048
6.09907 0.85101248
6.094967 0.91730635
6.090865 0.96555038
6.086763 0.99351863
6.082661 1.000222
6.078559 0.98596928
6.074457 0.952457
6.070355 0.90288696
6.066253 0.84205135
6.062151 0.77628092
6.058049 0.71314987
6.053947 0.66087221
6.049845 0.62739865
6.045743 0.61930755
6.041641 0.64065765
6.037539 0.69201616
6.033437 0.7698826
6.029335 0.86669064
6.025233 0.97148516
6.021131 1.0712469
6.017029 1.1526931
6.012926 1.2042532
6.008824 1.2178445
6.004722 1.1900875
6.00062 1.1227092
5.996518 1.0220702
5.992416 0.89795043
5.988314 0.76189928
5.984212 0.62552589
5.98011 0.49907637
5.976008 0.3905223
5.971906 0.30522091
5.967804 0.24605413
5.963702 0.21385567
5.9596 0.20791308
5.955498 0.22637929
5.951396 0.26651833
5.947294 0.3248075
5.943192 0.39698794
5.93909 0.47817593
5.934987 0.5631136
5.930885 0.64656658
5.926783 0.7237962
5.922681 0.7909804
5.918579 0.84545693
5.914477 0.88571738
5.910375 0.91117432
5.906273 0.92181583
5.902171 0.91791293
5.898069 0.89993023
5.893967 0.86871153
5.889865 0.8258997
5.885763 0.7744478
5.881661 0.7190236
5.877559 0.66612036
5.873457 0.62375254
5.869355 0.60071171
5.865253 0.6054532
5.861151 0.64476158
5.857049 0.72239358
5.852946 0.83792635
5.848844 0.98604345
5.844742 1.1564659
5.84064 1.3346649
5.836538 1.5033689
5.832436 1.6447156
5.828334 1.742725
5.824232 1.7856521
5.82013 1.7677466
5.816028 1.6900498
5.811926 1.5600606
5.807824 1.3903612
5.803722 1.1965291
5.79962 0.99480206
5.795518 0.79997584
5.791416 0.62390176
5.787314 0.47475969
5.783212 0.35707332
5.77911 0.27227026
5.775008 0.21950413
5.770905 0.19646087
5.766803 0.19994763
5.762701 0.22617917
5.758599 0.27079741
5.754497 0.32875157
5.750395 0.39420953
5.746293 0.46065568
5.742191 0.52126278
5.738089 0.56952635
5.733987 0.60004904
5.729885 0.60929294
5.725783 0.59610319
5.721681 0.56185413
5.717579 0.51016517
5.713477 0.44624507
5.709375 0.37601674
5.705273 0.30521799
5.701171 0.23866098
5.697069 0.17977143
5.692966 0.13044509
5.688864 0.091180615
5.684762 0.061396704
5.68066 0.039824978
5.676558 0.024884852
5.672456 0.014979209
5.668354 0.0086864481
5.664252 0.0048541599
5.66015 0.0026174178
5.656048 0.0013702608
5.651946 0.0007164126
5.647844 0.0004183974
5.643742 0.0003567645
5.63964 0.0005055939
5.635538 0.0009268101
5.631436 0.0017835957
5.627334 0.0033719976
5.623232 0.0061668459
5.61913 0.010873853
5.615028 0.018473338
5.610925 0.030233258
5.606823 0.047663826
5.602721 0.072385998
5.598619 0.10589644
5.594517 0.14923461
5.590415 0.20259073
5.586313 0.26493085
5.582211 0.33374175
5.578109 0.40500261
5.574007 0.4734594
5.569905 0.53321436
5.565803 0.57855923
5.561701 0.60490258
5.557599 0.60959662
5.553497 0.59247678
5.549395 0.55599008
5.545293 0.50488772
5.541191 0.44556047
5.537089 0.38516941
5.532986 0.33074623
5.528884 0.28840802
5.524782 0.26276778
5.52068 0.25655631
5.516578 0.27042844
5.512476 0.30292038
5.508374 0.3505486
5.504272 0.40807178
5.50017 0.46895166
5.496068 0.52602894
5.491966 0.57237626
5.487864 0.60222305
5.483762 0.61179307
5.47966 0.59988398
5.475558 0.56805951
5.471456 0.52040914
5.467354 0.46293002
5.463252 0.4026667
5.45915 0.34677982
5.455048 0.30169834
5.450945 0.27245465
5.446843 0.26223617
5.442741 0.27213787
5.438639 0.30108488
5.434537 0.34591017
5.430435 0.4016004
5.426333 0.4617395
5.422231 0.51916436
5.418129 0.56679864
5.414027 0.59856504
5.409925 0.61022044
5.405823 0.59994169
5.401721 0.5685257
5.397619 0.519151
5.393517 0.45675224
5.389415 0.38715158
5.385313 0.31614001
5.381211 0.24869567
5.377109 0.18847049
5.373007 0.13759506
5.368904 0.096771105
5.364802 0.065564891
5.3607 0.042793669
5.356598 0.026907293
5.352496 0.016298318
5.348394 0.0095103801
5.344292 0.0053460729
5.34019 0.0028950372
5.336088 0.0015102693
5.331986 0.0007589943
5.327884 0.0003674565
5.323782 0.0001713798
5.31968 7.69986e-05
5.315578 3.33234e-05
5.311476 1.38996e-05
5.307374 5.5809e-06
5.303272 2.1627e-06
5.29917 8.019e-07
5.295068 2.916e-07
5.290965 9.72e-08
5.286863 3.24e-08
5.282761 8.1e-09
5.278659 0
5.274557 0
5.270455 0
5.266353 0
5.262251 0
5.258149 0
5.254047 0
5.249945 0
5.245843 0
5.241741 0
5.237639 0
5.233537 0
5.229435 0
5.225333 0
5.221231 0
5.217129 0
5.213027 0
5.208924 0
5.204822 0
5.20072 0
5.196618 0
5.192516 0
5.188414 0
5.184312 8.1e-09
5.18021 1.62e-08
5.176108 5.67e-08
5.172006 1.782e-07
5.167904 4.941e-07
5.163802 1.3608e-06
5.1597 3.5721e-06
5.155598 9.0639e-06
5.151496 2.21211e-05
5.147394 5.20263e-05
5.143292 0.000117855
5.13919 0.0002572236
5.135088 0.0005408046
5.130985 0.0010953468
5.126883 0.0021371931
5.122781 0.0040171383
5.118679 0.0072739458
5.114577 0.012688326
5.110475 0.02132159
5.106373 0.034515615
5.102271 0.053826071
5.098169 0.080863167
5.094067 0.11702798
5.089965 0.1631585
5.085863 0.21913447
5.081761 0.28352588
5.077659 0.35339123
5.073557 0.42432622
5.069455 0.49082315
5.065353 0.54692939
5.061251 0.58710877
5.057149 0.60713735
5.053047 0.60483429
5.048944 0.58045284
5.044842 0.53663445
5.04074 0.47793764
5.036638 0.41005771
5.032536 0.33892202
5.028434 0.26985821
5.024332 0.20699151
5.02023 0.15295034
5.016128 0.1088753
5.012026 0.074660219
5.007924 0.049320803
5.003822 0.031387152
4.99972 0.019242198
4.995618 0.011364187
4.991516 0.0064655091
4.987414 0.0035436285
4.983312 0.0018710028
4.97921 0.0009516609
4.975108 0.0004663008
4.971006 0.0002201094
4.966903 0.0001000917
4.962801 4.38453e-05
4.958699 1.85004e-05
4.954597 7.5249e-06
4.950495 2.9484e-06
4.946393 1.1097e-06
4.942291 4.05e-07
4.938189 1.458e-07
4.934087 7.29e-08
4.929985 8.91e-08
4.925883 2.187e-07
4.921781 5.994e-07
4.917679 1.62e-06
4.913577 4.2282e-06
4.909475 1.06596e-05
4.905373 2.58633e-05
4.901271 6.04503e-05
4.897169 0.0001360962
4.893067 0.000295164
4.888964 0.0006166773
4.884862 0.0012411063
4.88076 0.0024061455
4.876658 0.0044936208
4.872556 0.0080840916
4.868454 0.014009647
4.864352 0.023387535
4.86025 0.037609961
4.856148 0.058261623
4.852046 0.086940751
4.847944 0.12497565
4.843842 0.17305678
4.83974 0.23084103
4.835638 0.29661873
4.831536 0.36715152
4.827434 0.43777734
4.823332 0.50283143
4.81923 0.55635595
4.815128 0.59298576
4.811026 0.60883139
4.806923 0.60215892
4.802821 0.5737026
4.798719 0.52653213
4.794617 0.4655084
4.790515 0.39646159
4.786413 0.32528492
4.782311 0.25713929
4.778209 0.1959139
4.774107 0.14400773
4.770005 0.10241408
4.765903 0.071029337
4.761801 0.049079569
4.757699 0.035561803
4.753597 0.029620752
4.749495 0.030811234
4.745393 0.039221188
4.741291 0.055446598
4.737189 0.080420283
4.733087 0.11510807
4.728984 0.16010512
4.724882 0.21519143
4.72078 0.27893467
4.716678 0.34844649
4.712576 0.41939244
4.708474 0.48631698
4.704372 0.54327521
4.70027 0.58467907
4.696168 0.60619295
4.692066 0.60547941
4.687964 0.58261657
4.683862 0.54008383
4.67976 0.482319
4.675658 0.41495635
4.671556 0.3439262
4.667454 0.27461414
4.663352 0.21123957
4.65925 0.15653892
4.655148 0.11175427
4.651046 0.076860017
4.646943 0.05092504
4.642841 0.032505503
4.638739 0.019988338
4.634637 0.011841074
4.630535 0.0067577085
4.626433 0.0037153728
4.622331 0.0019678788
4.618229 0.0010041327
4.614127 0.0004935978
4.610025 0.0002337579
4.605923 0.0001066527
4.601821 4.69071e-05
4.597719 1.99503e-05
4.593617 8.3916e-06
4.589515 4.0095e-06
4.585413 3.4182e-06
4.581311 6.156e-06
4.577209 1.43775e-05
4.573107 3.41496e-05
4.569005 7.87644e-05
4.564902 0.0001751949
4.5608 0.0003754269
4.556698 0.0007749999
4.552596 0.0015411465
4.548494 0.0029521989
4.544392 0.005447655
4.54029 0.0096835419
4.536188 0.016581356
4.532086 0.027350606
4.527984 0.043458525
4.523882 0.066518763
4.51978 0.098078696
4.515678 0.13930501
4.511576 0.19059906
4.507474 0.25121042
4.503372 0.31894751
4.49927 0.39009376
4.495168 0.45961483
4.491066 0.52168486
4.486963 0.57047832
4.482861 0.60109253
4.478759 0.61041146
4.474657 0.59771799
4.470555 0.56491329
4.466453 0.51629696
4.462351 0.45796657
4.458249 0.39697787
4.454147 0.3404407
4.450045 0.29470542
4.445943 0.26473569
4.441841 0.25369463
4.437739 0.26272151
4.433637 0.29086147
4.429535 0.33512948
4.425433 0.39072246
4.421331 0.45141488
4.417229 0.5101632
4.413127 0.55989856
4.409025 0.59441994
4.404922 0.60923998
4.40082 0.60221018
4.396718 0.5737806
4.392616 0.52682581
4.388514 0.46607278
4.384412 0.39726172
4.38031 0.32622799
4.376208 0.25809512
4.372106 0.19672005
4.368004 0.14445274
4.363902 0.10219043
4.3598 0.069646829
4.355698 0.045729749
4.351596 0.028926939
4.347494 0.01762837
4.343392 0.010349694
4.33929 0.0058539429
4.335188 0.0031898853
4.331086 0.0016745859
4.326983 0.0008469198
4.322881 0.0004126545
4.318779 0.0001937034
4.314677 8.75934e-05
4.310575 3.81591e-05
4.306473 1.60137e-05
4.302371 6.48e-06
4.298269 2.5191e-06
4.294167 9.477e-07
4.290065 3.402e-07
4.285963 1.215e-07
4.281861 4.05e-08
4.277759 1.62e-08
4.273657 0
4.269555 0
4.265453 0
4.261351 0
4.257249 0
4.253147 0
4.249045 0
4.244942 0
4.24084 0
4.236738 0
4.232636 0
4.228534 0
4.224432 0
4.22033 0
4.216228 0
4.212126 0
4.208024 0
4.203922 0
4.19982 0
4.195718 0
4.191616 0
4.187514 0
4.183412 0
4.17931 0
4.175208 0
4.171106 0
4.167004 0
4.162901 0
4.158799 0
4.154697 0
4.150595 0
4.146493 0
4.142391 0
4.138289 0
4.134187 0
4.130085 0
4.125983 0
4.121881 0
4.117779 0
4.113677 0
4.109575 0
4.105473 0
4.101371 0
4.097269 0
4.093167 0
4.089065 0
4.084962 0
4.08086 0
4.076758 0
4.072656 0
4.068554 0
4.064452 0
4.06035 0
4.056248 0
4.052146 0
4.048044 0
4.043942 0
4.03984 0
4.035738 0
4.031636 0
4.027534 0
4.023432 0
4.01933 0
4.015228 0
4.011126 0
4.007024 0
4.002921 0
3.998819 0
3.994717 0
3.990615 0
3.986513 0
3.982411 0
3.978309 0
3.974207 0
3.970105 0
3.966003 0
3.961901 0
3.957799 0
3.953697 0
3.949595 0
3.945493 0
3.941391 0
3.937289 0
3.933187 0
3.929085 0
3.924982 0
3.92088 0
3.916778 0
3.912676 0
3.908574 0
3.904472 0
3.90037 0
3.896268 0
3.892166 0
3.888064 0
3.883962 0
3.87986 0
3.875758 0
3.871656 0
3.867554 0
3.863452 8.1e-09
3.85935 3.24e-08
3.855248 8.91e-08
3.851146 2.592e-07
3.847044 7.047e-07
3.842941 1.8468e-06
3.838839 4.6818e-06
3.834737 1.1421e-05
3.830635 2.68353e-05
3.826533 6.075e-05
3.822431 0.0001324755
3.818329 0.0002782674
3.814227 0.0005630715
3.810125 0.0010975824
3.806023 0.002061045
3.801921 0.0037284219
3.797819 0.0064976823
3.793717 0.010909501
3.789615 0.017647632
3.785513 0.027506555
3.781411 0.041314415
3.777309 0.059806755
3.773207 0.083460205
3.769105 0.11231247
3.765003 0.14581206
3.7609 0.18274924
3.756798 0.22131327
3.752696 0.25929567
3.748594 0.29441933
3.744492 0.32472863
3.74039 0.34894325
3.736288 0.3666721
3.732186 0.37841267
3.728084 0.38531938
3.723982 0.38879617
3.71988 0.39002824
3.715778 0.38959363
3.711676 0.3872748
3.707574 0.38212947
3.703472 0.37279841
3.69937 0.35795406
3.695268 0.33675296
3.691166 0.30915989
3.687064 0.2760579
3.682961 0.23912742
3.678859 0.2005454
3.674757 0.1625987
3.670655 0.12731629
3.666553 0.096202315
3.662451 0.070111518
3.658349 0.049264265
3.654247 0.033365585
3.650145 0.021777571
3.646043 0.013696452
3.641941 0.0082995759
3.637839 0.0048453552
3.633737 0.0027252045
3.629635 0.0014765976
3.625533 0.0007707393
3.621431 0.0003875445
3.617329 0.0001877256
3.613227 8.75934e-05
3.609125 3.93741e-05
3.605023 1.70505e-05
3.60092 7.1118e-06
3.596818 2.8593e-06
3.592716 1.1097e-06
3.588614 4.131e-07
3.584512 1.458e-07
3.58041 4.86e-08
3.576308 1.62e-08
3.572206 8.1e-09
3.568104 0
3.564002 0
3.5599 0
3.555798 0
3.551696 0
3.547594 0
3.543492 0
3.53939 0
3.535288 0
3.531186 0
3.527084 0
3.522981 0
3.518879 0
3.514777 0
3.510675 0
3.506573 0
3.502471 0
3.498369 0
3.494267 0
3.490165 0
3.486063 0
3.481961 0
3.477859 0
3.473757 0
3.469655 0
3.465553 0
3.461451 0
3.457349 0
3.453247 0
3.449145 0
3.445043 0
3.44094 0
3.436838 0
3.432736 0
3.428634 0
3.424532 0
3.42043 0
3.416328 0
3.412226 0
3.408124 0
3.404022 0
3.39992 0
3.395818 0
3.391716 0
3.387614 0
3.383512 0
3.37941 0
3.375308 0
3.371206 0
3.367104 0
3.363002 0
3.358899 0
3.354797 0
3.350695 0
3.346593 0
3.342491 0
3.338389 0
3.334287 0
3.330185 0
3.326083 0
3.321981 0
3.317879 0
3.313777 0
3.309675 0
3.305573 0
3.301471 0
3.297369 0
3.293267 0
3.289165 0
3.285063 0
3.28096 0
3.276858 0
3.272756 0
3.268654 0
3.264552 0
3.26045 0
3.256348 0
3.252246 0
3.248144 0
3.244042 0
3.23994 0
3.235838 0
3.231736 0
3.227634 0
3.223532 0
3.21943 0
3.215328 0
3.211226 0
3.207124 0
3.203022 0
3.198919 0
3.194817 0
3.190715 0
3.186613 0
3.182511 0
3.178409 0
3.174307 0
3.170205 0
3.166103 0
3.162001 0
3.157899 0
3.153797 0
3.149695 0
3.145593 0
3.141491 0
3.137389 0
3.133287 0
3.129185 0
3.125083 0
3.12098 0
3.116878 0
3.112776 0
3.108674 0
3.104572 0
3.10047 0
3.096368 0
3.092266 0
3.088164 0
3.084062 0
3.07996 0
3.075858 0
3.071756 0
3.067654 0
3.063552 0
3.05945 0
3.055348 0
3.051246 0
3.047144 0
3.043042 0
3.038939 0
3.034837 0
3.030735 0
3.026633 0
3.022531 0
3.018429 0
3.014327 0
3.010225 0
3.006123 0
3.002021 0
2.997919 0
2.993817 0
2.989715 0
2.985613 0
2.981511 0
2.977409 0
2.973307 0
2.969205 0
2.965103 0
2.961001 0
2.956898 0
2.952796 0
2.948694 0
2.944592 0
2.94049 0
2.936388 0
2.932286 0
2.928184 0
2.924082 0
2.91998 0
2.915878 0
2.911776 0
2.907674 0
2.903572 0
2.89947 0
2.895368 0
2.891266 0
2.887164 0
2.883062 0
2.878959 0
2.874857 0
2.870755 0
2.866653 0
2.862551 0
2.858449 0
2.854347 0
2.850245 0
2.846143 0
2.842041 0
2.837939 0
2.833837 0
2.829735 0
2.825633 0
2.821531 0
2.817429 0
2.813327 0
2.809225 0
2.805123 0
2.801021 0
2.796918 0
2.792816 0
2.788714 0
2.784612 0
2.78051 0
2.776408 0
2.772306 0
2.768204 0
2.764102 0
2.76 0
