# Supplementary material for: Structural motifs of gold cluster anions with 17 to 69 atoms
Source: Nat Commun. 2026 Apr 10;17:5099. doi: 10.1038/s41467-026-71649-9 (PMC13246909; doi:10.1038/s41467-026-71649-9)
Supplement: Supplementary file 5 — Source Data [file 41467_2026_71649_MOESM5_ESM.zip › SupplementaryFigure3/19_th_X=35.dat]

10.85 1.1651058
10.845898 1.1359631
10.841796 1.0777823
10.837694 0.9935149
10.833592 0.88877257
10.82949 0.77090499
10.825388 0.64789751
10.821286 0.52730164
10.817184 0.41537821
10.813082 0.31656716
10.808979 0.23331715
10.804877 0.16623388
10.800775 0.11445347
10.796673 0.076125493
10.792571 0.048897732
10.788469 0.030323638
10.784367 0.018150764
10.780265 0.010484008
10.776163 0.0058423275
10.772061 0.0031404267
10.767959 0.0016280271
10.763857 0.0008138394
10.759755 0.0003922506
10.755653 0.0001822581
10.751551 8.16318e-05
10.747449 3.52431e-05
10.743347 1.4661e-05
10.739245 5.8806e-06
10.735143 2.2761e-06
10.731041 8.505e-07
10.726938 3.159e-07
10.722836 1.539e-07
10.718734 1.701e-07
10.714632 3.969e-07
10.71053 1.0692e-06
10.706428 2.835e-06
10.702326 7.2495e-06
10.698224 1.78605e-05
10.694122 4.24116e-05
10.69002 9.70056e-05
10.685918 0.0002137347
10.681816 0.0004536648
10.677714 0.0009276282
10.673612 0.0018272709
10.66951 0.0034676262
10.665408 0.0063398133
10.661306 0.011167551
10.657204 0.018954235
10.653102 0.031000255
10.648999 0.048864838
10.644897 0.074248512
10.640795 0.10878373
10.636693 0.15374528
10.632591 0.20972515
10.628489 0.27634984
10.624387 0.35213755
10.620285 0.43458339
10.616183 0.52051399
10.612081 0.60667264
10.607979 0.6904042
10.603877 0.77023707
10.599775 0.84614515
10.595673 0.91933508
10.591571 0.99153951
10.587469 1.0639681
10.583367 1.1362153
10.579265 1.2054905
10.575163 1.2664777
10.571061 1.3119683
10.566958 1.334172
10.562856 1.3263945
10.558754 1.2846406
10.554652 1.2087123
10.55055 1.102514
10.546448 0.97351034
10.542346 0.83151081
10.538244 0.68712443
10.534142 0.55027119
10.53004 0.42906885
10.525938 0.32926246
10.521836 0.25419119
10.517734 0.20514822
10.513632 0.1819192
10.50953 0.18329174
10.505428 0.20739688
10.501326 0.25184158
10.497224 0.31368599
10.493122 0.38938006
10.48902 0.47478591
10.484917 0.56537252
10.480815 0.65659399
10.476713 0.74437804
10.472611 0.82559086
10.468509 0.89833006
10.464407 0.96194064
10.460305 1.0167315
10.456203 1.0634658
10.452101 1.1027708
10.447999 1.1346319
10.443897 1.1581122
10.439795 1.1713619
10.435693 1.1719104
10.431591 1.1571621
10.427489 1.1249826
10.423387 1.0742511
10.419285 1.0052736
10.415183 0.91997768
10.411081 0.82185367
10.406978 0.7156538
10.402876 0.60690831
10.398774 0.50135876
10.394672 0.40442658
10.39057 0.320824
10.386468 0.25437084
10.382366 0.20801685
10.378264 0.18400116
10.374162 0.18403172
10.37006 0.20935408
10.365958 0.26060938
10.361856 0.33745208
10.357754 0.43799111
10.353652 0.55821014
10.34955 0.69158089
10.345448 0.82908354
10.341346 0.95977711
10.337244 1.071929
10.333142 1.1545516
10.32904 1.1990502
10.324937 1.2006198
10.320835 1.1590528
10.316733 1.0787569
10.312631 0.96797188
10.308529 0.83737073
10.304427 0.69837056
10.300325 0.56151865
10.296223 0.43526038
10.292121 0.32526469
10.288019 0.23432749
10.283917 0.16274338
10.279815 0.10896123
10.275713 0.070327262
10.271611 0.043757496
10.267509 0.026245328
10.263407 0.015174564
10.259305 0.0084574368
10.255203 0.0045438084
10.251101 0.0023533416
10.246998 0.0011754963
10.242896 0.000567648
10.238794 0.0002685555
10.234692 0.0001331559
10.23059 8.86383e-05
10.226488 0.0001086372
10.222386 0.000202419
10.218284 0.0004168746
10.214182 0.0008506701
10.21008 0.0016809687
10.205978 0.003202902
10.201876 0.0058799925
10.197774 0.010399128
10.193672 0.017717122
10.18957 0.029077955
10.185468 0.045973583
10.181366 0.070020742
10.177264 0.10273512
10.173162 0.14520615
10.16906 0.19770832
10.164957 0.25932165
10.160855 0.32766233
10.156753 0.39883027
10.152651 0.46765288
10.148549 0.5282421
10.144447 0.5747994
10.140345 0.60252283
10.136243 0.60842158
10.132141 0.59184722
10.128039 0.55461105
10.123937 0.5006582
10.119835 0.43537956
10.115733 0.36472761
10.111631 0.29433583
10.107529 0.22881871
10.103427 0.17136174
10.099325 0.12362612
10.095223 0.085917437
10.091121 0.057521413
10.087019 0.037099288
10.082916 0.023053321
10.078814 0.013807576
10.074712 0.007985142
10.07061 0.0044914338
10.066508 0.002529063
10.062406 0.0015744942
10.058304 0.0013434174
10.054202 0.0017643906
10.0501 0.0029723193
10.045998 0.0053252721
10.041896 0.0094406715
10.037794 0.016239042
10.033692 0.026975754
10.02959 0.043235014
10.025488 0.066858226
10.021386 0.099784661
10.017284 0.1437981
10.013182 0.20019873
10.00908 0.26944882
10.004977 0.35086512
10.000875 0.44243906
9.996773 0.54084959
9.992671 0.6416945
9.988569 0.73991371
9.984467 0.83033056
9.980365 0.90821261
9.976263 0.96976029
9.972161 1.0124649
9.968059 1.0353189
9.963957 1.0388898
9.959855 1.0252725
9.955753 0.99791482
9.951651 0.96129016
9.947549 0.92039159
9.943447 0.8800584
9.939345 0.8442131
9.935243 0.8151566
9.931141 0.79310638
9.927039 0.77613785
9.922936 0.76060057
9.918834 0.74195245
9.914732 0.71583058
9.91063 0.67910326
9.906528 0.63065143
9.902426 0.57170755
9.898324 0.50570654
9.894222 0.43773063
9.89012 0.37371744
9.886018 0.31962378
9.881916 0.28070245
9.877814 0.26097804
9.873712 0.26293703
9.86961 0.28740122
9.865508 0.33354434
9.861406 0.39902806
9.857304 0.48025586
9.853202 0.57274821
9.8491 0.67162149
9.844997 0.77211244
9.840895 0.87005038
9.836793 0.96216714
9.832691 1.0461643
9.828589 1.1205254
9.824487 1.1841466
9.820385 1.2359293
9.816283 1.2745018
9.812181 1.2982041
9.808079 1.3053866
9.803977 1.2949669
9.799875 1.2670938
9.795773 1.2237147
9.791671 1.1688481
9.787569 1.1084234
9.783467 1.0496588
9.779365 1.0000626
9.775263 0.96624783
9.771161 0.95281121
9.767059 0.96152105
9.762956 0.99099989
9.758854 1.0369742
9.754752 1.0930348
9.75065 1.1517386
9.746548 1.2058082
9.742446 1.249178
9.738344 1.277683
9.734242 1.2892834
9.73014 1.2838343
9.726038 1.2625211
9.721936 1.2271528
9.717834 1.1795271
9.713732 1.1210422
9.70963 1.0526425
9.705528 0.9750748
9.701426 0.88933707
9.697324 0.7971437
9.693222 0.70123952
9.68912 0.60545093
9.685018 0.51445012
9.680915 0.43329069
9.676813 0.36682263
9.672711 0.31910237
9.668609 0.29288775
9.664507 0.28927053
9.660405 0.30747131
9.656303 0.34481425
9.652201 0.39690477
9.648099 0.4580349
9.643997 0.5218206
9.639895 0.58202432
9.635793 0.63344752
9.631691 0.67271692
9.627589 0.6987677
9.623487 0.71286914
9.619385 0.71814125
9.615283 0.71865125
9.611181 0.71830974
9.607079 0.71986177
9.602976 0.72425612
9.598874 0.73057335
9.594772 0.73652895
9.59067 0.73939206
9.586568 0.73703177
9.582466 0.72876218
9.578364 0.71572146
9.574262 0.70066656
9.57016 0.68725155
9.566058 0.67902125
9.561956 0.67844479
9.557854 0.68630515
9.553752 0.70165282
9.54965 0.72235719
9.545548 0.7460993
9.541446 0.77150186
9.537344 0.7990304
9.533242 0.83134537
9.52914 0.87292697
9.525038 0.92899573
9.520935 1.0039566
9.516833 1.0997459
9.512731 1.2145155
9.508629 1.3420288
9.504527 1.4719867
9.500425 1.5912792
9.496323 1.6859372
9.492221 1.7433919
9.488119 1.7545735
9.484017 1.7154273
9.479915 1.6275629
9.475813 1.4979549
9.471711 1.337818
9.467609 1.160934
9.463507 0.98178468
9.459405 0.81382302
9.455303 0.66812387
9.451201 0.5525282
9.447099 0.47127299
9.442996 0.42501932
9.438894 0.41116633
9.434792 0.42435962
9.43069 0.45714636
9.426588 0.50076244
9.422486 0.54604052
9.418384 0.5843951
9.414282 0.60879003
9.41018 0.61455099
9.406078 0.59987825
9.401976 0.5659569
9.397874 0.51664271
9.393772 0.45779692
9.38967 0.39641842
9.385568 0.33975114
9.381466 0.29452033
9.377364 0.26638794
9.373262 0.25964018
9.36916 0.27705963
9.365058 0.31990765
9.360955 0.38795221
9.356853 0.47950826
9.352751 0.59149238
9.348649 0.7195132
9.344547 0.85801911
9.340445 1.0005117
9.336343 1.1398202
9.332241 1.2684297
9.328139 1.3788697
9.324037 1.4641763
9.319935 1.5184463
9.315833 1.5374671
9.311731 1.5193594
9.307629 1.4651123
9.303527 1.3788602
9.299425 1.2677625
9.295323 1.1414137
9.291221 1.0108125
9.287119 0.88702461
9.283017 0.77975859
9.278914 0.69610323
9.274812 0.63965691
9.27071 0.61020998
9.266608 0.60404589
9.262506 0.61482042
9.258404 0.63487708
9.254302 0.6567752
9.2502 0.67475825
9.246098 0.68588632
9.241996 0.69060563
9.237894 0.69262714
9.233792 0.69812016
9.22969 0.71436822
9.225588 0.74815202
9.221486 0.80418861
9.217384 0.88395175
9.213282 0.98512306
9.20918 1.1017924
9.205078 1.225367
9.200975 1.3459951
9.196873 1.4542053
9.192771 1.542418
9.188669 1.6060337
9.184567 1.6439052
9.180465 1.6581505
9.176363 1.6534014
9.172261 1.6356833
9.168159 1.6111694
9.164057 1.5850346
9.159955 1.5605889
9.155853 1.538802
9.151751 1.5182628
9.147649 1.4955588
9.143547 1.4660038
9.139445 1.4245924
9.135343 1.3670183
9.131241 1.2905776
9.127139 1.1947856
9.123037 1.0815926
9.118934 0.95515913
9.114832 0.82124917
9.11073 0.68637514
9.106628 0.55687768
9.102526 0.43812079
9.098424 0.33393912
9.094322 0.24640357
9.09022 0.17589381
9.086118 0.12140504
9.082016 0.080983954
9.077914 0.052187207
9.073812 0.032479121
9.06971 0.01952113
9.065608 0.011341037
9.061506 0.0063977283
9.057404 0.0035717112
9.053302 0.0021155337
9.0492 0.0015938451
9.045098 0.001834488
9.040995 0.0029025945
9.036893 0.0051011613
9.032791 0.0089926362
9.028689 0.015428013
9.024587 0.025561316
9.020485 0.040820898
9.016383 0.062806906
9.012281 0.093091275
9.008179 0.13291545
9.004077 0.18281171
8.999975 0.24221103
8.995873 0.30913272
8.991771 0.38006438
8.987669 0.45012227
8.983567 0.51352897
8.979465 0.56436557
8.975363 0.59747151
8.971261 0.60930538
8.967159 0.59856861
8.963057 0.56644009
8.958954 0.51636304
8.954852 0.45343751
8.95075 0.38356665
8.946648 0.31255423
8.942546 0.24534151
8.938444 0.18551447
8.934342 0.1351281
8.93024 0.094814485
8.926138 0.064086244
8.922036 0.041726899
8.917934 0.026171489
8.913832 0.015812553
8.90973 0.0092031471
8.905628 0.0051597891
8.901526 0.0027866916
8.897424 0.0014497947
8.893322 0.0007265862
8.88922 0.0003507705
8.885118 0.0001631259
8.881016 7.30782e-05
8.876913 3.15333e-05
8.872811 1.31139e-05
8.868709 5.2488e-06
8.864607 2.025e-06
8.860505 7.533e-07
8.856403 2.673e-07
8.852301 8.91e-08
8.848199 3.24e-08
8.844097 8.1e-09
8.839995 0
8.835893 0
8.831791 0
8.827689 0
8.823587 0
8.819485 0
8.815383 0
8.811281 0
8.807179 0
8.803077 0
8.798974 0
8.794872 0
8.79077 0
8.786668 0
8.782566 0
8.778464 0
8.774362 0
8.77026 0
8.766158 0
8.762056 0
8.757954 0
8.753852 0
8.74975 0
8.745648 0
8.741546 0
8.737444 0
8.733342 0
8.72924 8.1e-09
8.725138 4.05e-08
8.721036 1.134e-07
8.716933 3.159e-07
8.712831 8.829e-07
8.708729 2.3571e-06
8.704627 6.0669e-06
8.700525 1.50579e-05
8.696423 3.60207e-05
8.692321 8.30088e-05
8.688219 0.000184275
8.684117 0.0003941217
8.680015 0.0008121546
8.675913 0.0016125237
8.671811 0.0030850146
8.667709 0.0056875689
8.663607 0.010105511
8.659505 0.017306484
8.655403 0.028572701
8.651301 0.045486085
8.647199 0.069840873
8.643097 0.1034655
8.638994 0.14795412
8.634892 0.20433518
8.63079 0.27273484
8.626688 0.35211392
8.622586 0.44015922
8.618484 0.5333833
8.614382 0.62743658
8.61028 0.71757499
8.606178 0.79917757
8.602076 0.86819369
8.597974 0.92142815
8.593872 0.95663483
8.58977 0.97246178
8.585668 0.9683397
8.581566 0.94441007
8.577464 0.90154662
8.573362 0.84145501
8.56926 0.76677421
8.565158 0.68107893
8.561056 0.58870682
8.556953 0.49439713
8.552851 0.40279908
8.548749 0.31795908
8.544647 0.24290652
8.540545 0.17942615
8.536443 0.12804908
8.532341 0.08823479
8.528239 0.058675711
8.524137 0.037640797
8.520035 0.023286512
8.515933 0.01388954
8.511831 0.0079859196
8.507729 0.0044253783
8.503627 0.0023632641
8.499525 0.0012161097
8.495423 0.0006029721
8.491321 0.0002880522
8.487219 0.0001325727
8.483117 5.87817e-05
8.479015 2.511e-05
8.474912 1.03356e-05
8.47081 4.0986e-06
8.466708 1.5633e-06
8.462606 5.751e-07
8.458504 2.025e-07
8.454402 7.29e-08
8.4503 2.43e-08
8.446198 8.1e-09
8.442096 0
8.437994 0
8.433892 0
8.42979 0
8.425688 0
8.421586 0
8.417484 0
8.413382 0
8.40928 0
8.405178 0
8.401076 0
8.396973 0
8.392871 8.1e-09
8.388769 2.43e-08
8.384667 8.91e-08
8.380565 2.511e-07
8.376463 6.966e-07
8.372361 1.8792e-06
8.368259 4.8762e-06
8.364157 1.22148e-05
8.360055 2.94597e-05
8.355953 6.84693e-05
8.351851 0.0001532844
8.347749 0.0003305691
8.343647 0.0006867423
8.339545 0.0013743108
8.335443 0.002649348
8.331341 0.0049198995
8.327239 0.0088010793
8.323137 0.015166262
8.319035 0.025175869
8.314932 0.040258094
8.31083 0.062013317
8.306728 0.092019451
8.302626 0.13153379
8.298524 0.18111648
8.294422 0.24023792
8.29032 0.30696449
8.286218 0.37783109
8.282116 0.44799194
8.278014 0.51168853
8.273912 0.56299446
8.26981 0.59671305
8.265708 0.60924212
8.261606 0.59920754
8.257504 0.56771138
8.253402 0.51813261
8.2493 0.45553035
8.245198 0.38579535
8.241096 0.31474631
8.236993 0.24736072
8.232891 0.18727306
8.228789 0.13659075
8.224687 0.095997174
8.220585 0.06505579
8.216483 0.042608633
8.212381 0.027174172
8.208279 0.017281083
8.204177 0.011711061
8.200075 0.0096537987
8.195973 0.010792894
8.191871 0.015343789
8.187769 0.024055137
8.183667 0.038171461
8.179565 0.059342536
8.175463 0.089460904
8.171361 0.13041638
8.167259 0.1837767
8.163157 0.25043164
8.159055 0.33026537
8.154952 0.42193687
8.15085 0.52284053
8.146748 0.62928577
8.142646 0.73688137
8.138544 0.84105325
8.134442 0.93758362
8.13034 1.02305
8.126238 1.0950699
8.122136 1.1523117
8.118034 1.1942966
8.113932 1.2210691
8.10983 1.2328414
8.105728 1.2297148
8.101626 1.2115546
8.097524 1.1780509
8.093422 1.1289503
8.08932 1.0643967
8.085218 0.98528722
8.081116 0.89353558
8.077014 0.7921541
8.072911 0.68510419
8.068809 0.5769285
8.064707 0.47223689
8.060605 0.37515923
8.056503 0.28888516
8.052401 0.21538328
8.048299 0.15534049
8.044197 0.10830538
8.040095 0.072975776
8.035993 0.04755071
8.031891 0.030072627
8.027789 0.018709186
8.023687 0.011954191
8.019585 0.0087533055
8.015483 0.0085763367
8.011381 0.011460617
8.007279 0.018041681
8.003177 0.029571431
7.999075 0.047904809
7.994972 0.075419967
7.99087 0.11482964
7.986768 0.16884895
7.982666 0.2397107
7.978564 0.32856271
7.974462 0.43483411
7.97036 0.55570565
7.966258 0.68584211
7.962156 0.81752833
7.958054 0.94128624
7.953952 1.0469464
7.94985 1.1250295
7.945748 1.1681953
7.941646 1.1724711
7.937544 1.1379992
7.933442 1.069141
7.92934 0.9739146
7.925238 0.86288512
7.921136 0.74773007
7.917034 0.63974225
7.912931 0.54850434
7.908829 0.48089741
7.904727 0.44051867
7.900625 0.42751262
7.896523 0.43877916
7.892421 0.46850814
7.888319 0.50898603
7.884217 0.55160813
7.880115 0.58800183
7.876013 0.61112996
7.871911 0.6162185
7.867809 0.60136134
7.863707 0.56770587
7.859605 0.5192087
7.855503 0.46204472
7.851401 0.40382032
7.847299 0.35276029
7.843197 0.31699691
7.839095 0.30400953
7.834992 0.32017426
7.83089 0.37032577
7.826788 0.45723449
7.822686 0.58096774
7.818584 0.7382137
7.814482 0.9217593
7.81038 1.120379
7.806278 1.3193696
7.802176 1.501845
7.798074 1.6507075
7.793972 1.7509959
7.78987 1.7921528
7.785768 1.7697086
7.781666 1.6859842
7.777564 1.549637
7.773462 1.3741545
7.76936 1.1756437
7.765258 0.9704108
7.761156 0.77282124
7.757054 0.59381098
7.752951 0.44021365
7.748849 0.31486424
7.744747 0.21728223
7.740645 0.14466408
7.736543 0.0929235
7.732441 0.057585079
7.728339 0.034427422
7.724237 0.019856534
7.720135 0.011049056
7.716033 0.0059335254
7.711931 0.0030804624
7.707829 0.0015591447
7.703727 0.0007996887
7.699625 0.0004810833
7.695523 0.0004530411
7.691421 0.0006916185
7.687319 0.0012856077
7.683217 0.002449521
7.679115 0.0045582993
7.675013 0.0081966411
7.67091 0.014211507
7.666808 0.023750253
7.662706 0.038261103
7.658604 0.059430461
7.654502 0.089037509
7.6504 0.12872369
7.646298 0.17970247
7.642196 0.24246823
7.638094 0.31659061
7.633992 0.4006869
7.62989 0.49263875
7.625788 0.59005705
7.621686 0.69091221
7.617584 0.79416379
7.613482 0.90017618
7.60938 1.010726
7.605278 1.1284991
7.601176 1.2561227
7.597074 1.3949374
7.592971 1.5438283
7.588869 1.6984637
7.584767 1.8512096
7.580665 1.9918299
7.576563 2.1088786
7.572461 2.191517
7.568359 2.2313783
7.564257 2.2240977
7.560155 2.1702024
7.556053 2.0751966
7.551951 1.948841
7.547849 1.8037727
7.543747 1.6537191
7.539645 1.5116176
7.535543 1.3879483
7.531441 1.2895362
7.527339 1.2189798
7.523237 1.1747442
7.519135 1.1518367
7.515033 1.1428886
7.51093 1.1394251
7.506828 1.1331064
7.502726 1.1167773
7.498624 1.0852267
7.494522 1.035624
7.49042 0.96764187
7.486318 0.88330332
7.482216 0.78659759
7.478114 0.68292708
7.474012 0.57845754
7.46991 0.47945807
7.465808 0.39171582
7.461706 0.32009049
7.457604 0.26823486
7.453502 0.23846473
7.4494 0.23172947
7.445298 0.24762966
7.441196 0.28445139
7.437094 0.3392264
7.432991 0.40786378
7.428889 0.48540778
7.424787 0.56644986
7.420685 0.6456651
7.416583 0.71837851
7.412481 0.78102613
7.408379 0.83138528
7.404277 0.86851178
7.400175 0.89242178
7.396073 0.90365085
7.391971 0.90287223
7.387869 0.89073339
7.383767 0.86797833
7.379665 0.83579809
7.375563 0.7962424
7.371461 0.75247911
7.367359 0.70872497
7.363257 0.66978139
7.359155 0.6402516
7.355053 0.62364011
7.35095 0.62159759
7.346848 0.63355081
7.342746 0.65685644
7.338644 0.68746733
7.334542 0.72094989
7.33044 0.75358474
7.326338 0.78325555
7.322236 0.80989148
7.318134 0.83535857
7.314032 0.86285359
7.30993 0.89598804
7.305828 0.93781809
7.301726 0.99005955
7.297624 1.0526383
7.293522 1.1236069
7.28942 1.199356
7.285318 1.2749971
7.281216 1.3448093
7.277114 1.4026963
7.273012 1.4426574
7.268909 1.4593081
7.264807 1.4484585
7.260705 1.407708
7.256603 1.3369439
7.252501 1.2386107
7.248399 1.117634
7.244297 0.98096241
7.240195 0.83679371
7.236093 0.69363916
7.231991 0.55942733
7.227889 0.44083205
7.223787 0.34293944
7.219685 0.26926824
7.215583 0.2220581
7.211481 0.20267129
7.207379 0.21193102
7.203277 0.25025002
7.199175 0.31747649
7.195073 0.41248324
7.19097 0.53262341
7.186868 0.67324525
7.182766 0.8274744
7.178664 0.9864227
7.174562 1.1398742
7.17046 1.2773606
7.166358 1.389414
7.162256 1.4687171
7.158154 1.510893
7.154052 1.5147774
7.14995 1.4821659
7.145848 1.4171702
7.141746 1.3253995
7.137644 1.2131838
7.133542 1.086983
7.12944 0.95302338
7.125338 0.81711155
7.121236 0.68453531
7.117134 0.55997443
7.113032 0.447391
7.108929 0.34992096
7.104827 0.26981418
7.100725 0.2084616
7.096623 0.16651065
7.092521 0.14402604
7.088419 0.14062406
7.084317 0.15550916
7.080215 0.18737576
7.076113 0.23419343
7.072011 0.29295379
7.067909 0.35949788
7.063807 0.42854829
7.059705 0.49403146
7.055603 0.54970047
7.051501 0.58997755
7.047399 0.61085762
7.043297 0.61067812
7.039195 0.59057927
7.035093 0.55454969
7.03099 0.50905004
7.026888 0.46229793
7.022786 0.42335341
7.018684 0.40115088
7.014582 0.40359158
7.01048 0.4367623
7.006378 0.50431035
7.002276 0.6069955
6.998174 0.74245395
6.994072 0.90522714
6.98997 1.087104
6.985868 1.2777859
6.981766 1.4658139
6.977664 1.6396287
6.973562 1.788593
6.96946 1.9038227
6.965358 1.9787421
6.961256 2.0093674
6.957154 1.9943981
6.953052 1.9352114
6.948949 1.8358189
6.944847 1.7027684
6.940745 1.544907
6.936643 1.3729003
6.932541 1.1984453
6.928439 1.033202
6.924337 0.88756976
6.920235 0.76950917
6.916133 0.6836316
6.912031 0.63074234
6.907929 0.60794424
6.903827 0.60930501
6.899725 0.62698611
6.895623 0.65264055
6.891521 0.67882769
6.887419 0.70017759
6.883317 0.7140767
6.879215 0.72074205
6.875113 0.72268699
6.871011 0.72372709
6.866908 0.72778915
6.862806 0.73783067
6.858704 0.75513459
6.854602 0.77912254
6.8505 0.80766951
6.846398 0.83775621
6.842296 0.86621342
6.838194 0.89032272
6.834092 0.90813224
6.82999 0.91848481
6.825888 0.92088074
6.821786 0.91535824
6.817684 0.90254537
6.813582 0.88393223
6.80948 0.86227466
6.805378 0.84192913
6.801276 0.82887957
6.797174 0.83027144
6.793072 0.85340069
6.788969 0.90427667
6.784867 0.98603476
6.780765 1.0975703
6.776663 1.2327694
6.772561 1.3806182
6.768459 1.5262939
6.764357 1.6531223
6.760255 1.7450724
6.756153 1.7893128
6.752051 1.778313
6.747949 1.7110623
6.743847 1.5931735
6.739745 1.4358892
6.735643 1.2542493
6.731541 1.0648321
6.727439 0.88352233
6.723337 0.72368088
6.719235 0.59493452
6.715133 0.50263017
6.711031 0.44786219
6.706928 0.42791523
6.702826 0.43696944
6.698724 0.46696191
6.694622 0.50854925
6.69052 0.55213954
6.686418 0.58894654
6.682316 0.61197862
6.678214 0.61683597
6.674112 0.60218256
6.67001 0.56979543
6.665908 0.52416964
6.661806 0.47174457
6.657704 0.41988905
6.653602 0.37581529
6.6495 0.34558137
6.645398 0.33330152
6.641296 0.34063444
6.637194 0.36658104
6.633092 0.40759932
6.628989 0.45802995
6.624887 0.51080473
6.620785 0.55837507
6.616683 0.59374795
6.612581 0.61147202
6.608479 0.60839821
6.604377 0.5840649
6.600275 0.54063062
6.596173 0.48237783
6.592071 0.41491135
6.587969 0.34424039
6.583867 0.27594537
6.579765 0.21458878
6.575663 0.16344891
6.571561 0.12456583
6.567459 0.099013817
6.563357 0.087273191
6.559255 0.089571307
6.555153 0.10609143
6.551051 0.13700057
6.546948 0.18230711
6.542846 0.24161509
6.538744 0.31387958
6.534642 0.39727527
6.53054 0.48926101
6.526438 0.58685871
6.522336 0.68708117
6.518234 0.78736852
6.514132 0.88585926
6.51003 0.98135388
6.505928 1.0729275
6.501826 1.1592865
6.497724 1.2380897
6.493622 1.3055175
6.48952 1.3563257
6.485418 1.3844849
6.481316 1.3843057
6.477214 1.3517717
6.473112 1.2857103
6.46901 1.1884566
6.464907 1.0658166
6.460805 0.92633681
6.456703 0.78008909
6.452601 0.63729463
6.448499 0.50712166
6.444397 0.39689867
6.440295 0.31183139
6.436193 0.25515304
6.432091 0.22852251
6.427989 0.23244217
6.423887 0.2664992
6.419785 0.32932568
6.415683 0.41829269
6.411581 0.52906821
6.407479 0.65524603
6.403377 0.78826945
6.399275 0.91782024
6.395173 1.0327275
6.391071 1.1223037
6.386968 1.1778752
6.382866 1.1941881
6.378764 1.1703676
6.374662 1.1101973
6.37056 1.0216321
6.366458 0.91563595
6.362356 0.80457182
6.358254 0.70044726
6.354152 0.61331646
6.35005 0.55007207
6.345948 0.51376449
6.341846 0.5034889
6.337744 0.51480368
6.333642 0.540589
6.32954 0.57221543
6.325438 0.60086058
6.321336 0.61878903
6.317234 0.62040546
6.313132 0.60291897
6.30903 0.56652126
6.304927 0.51407663
6.300825 0.45042308
6.296723 0.38146189
6.292621 0.31324374
6.288519 0.25123333
6.284417 0.19986258
6.280315 0.16238928
6.276213 0.14099337
6.272111 0.1369905
6.268009 0.15103472
6.263907 0.18321522
6.259805 0.23301212
6.255703 0.29914223
6.251601 0.37937625
6.247499 0.47042756
6.243397 0.56799496
6.239295 0.66699314
6.235193 0.76194467
6.231091 0.84745778
6.226988 0.9186956
6.222886 0.97176021
6.218784 1.0039595
6.214682 1.013973
6.21058 1.0019616
6.206478 0.96965789
6.202376 0.92043728
6.198274 0.85932087
6.194172 0.79282665
6.19007 0.72858846
6.185968 0.67470205
6.181866 0.63882752
6.177764 0.62715135
6.173662 0.64337052
6.16956 0.68788715
6.165458 0.75739121
6.161356 0.84495915
6.157254 0.94071687
6.153152 1.0330152
6.14905 1.1099625
6.144947 1.1610733
6.140845 1.1787482
6.136743 1.1593147
6.132641 1.1034387
6.128539 1.0158445
6.124437 0.90442693
6.120335 0.7789648
6.116233 0.64971411
6.112131 0.52615653
6.108029 0.41610734
6.103927 0.32527336
6.099825 0.25722994
6.095723 0.21369222
6.091621 0.19491131
6.087519 0.20003886
6.083417 0.22736058
6.079315 0.27438113
6.075213 0.33781728
6.071111 0.41360185
6.067009 0.49699944
6.062906 0.58288867
6.058804 0.66619143
6.054702 0.7423566
6.0506 0.80776597
6.046498 0.85994432
6.042396 0.89752209
6.038294 0.91999404
6.034192 0.92740176
6.03009 0.92010232
6.025988 0.89875379
6.021886 0.86455846
6.017784 0.81969202
6.013682 0.76775587
6.00958 0.71405381
6.005478 0.66552608
6.001376 0.63025656
5.997274 0.61657519
5.993172 0.63187515
5.98907 0.68133207
5.984967 0.76674478
5.980865 0.88571442
5.976763 1.0313455
5.972661 1.1925893
5.968559 1.3552565
5.964457 1.5036101
5.960355 1.6223298
5.956253 1.6985381
5.952151 1.7235398
5.948049 1.6939571
5.943947 1.612052
5.939845 1.4851927
5.935743 1.3245913
5.931641 1.1435845
5.927539 0.95579792
5.923437 0.77352744
5.919335 0.60658569
5.915233 0.46173781
5.911131 0.34271409
5.907029 0.25067641
5.902926 0.18494807
5.898824 0.1437997
5.894722 0.12511019
5.89062 0.12677913
5.886518 0.14684028
5.882416 0.18330063
5.878314 0.2337964
5.874212 0.29520359
5.87011 0.36335812
5.866008 0.43302068
5.861906 0.49816394
5.857804 0.55257334
5.853702 0.5906588
5.8496 0.60830062
5.845498 0.6035248
5.841396 0.57683372
5.837294 0.53110188
5.833192 0.47105735
5.82909 0.40247343
5.824987 0.33125896
5.820885 0.26264238
5.816783 0.20059894
5.812681 0.14759073
5.808579 0.10460589
5.804477 0.071420017
5.800375 0.046973285
5.796273 0.029761255
5.792171 0.018164809
5.788069 0.010681543
5.783967 0.0060543045
5.779865 0.0033146982
5.775763 0.0017697609
5.771661 0.000959769
5.767559 0.0006097032
5.763457 0.0005894208
5.759355 0.0008911377
5.755253 0.0016280433
5.751151 0.003054186
5.747049 0.0056024055
5.742946 0.0099325521
5.738844 0.01697564
5.734742 0.02795259
5.73064 0.044339821
5.726538 0.067753211
5.722436 0.099730343
5.718334 0.14141183
5.714232 0.19315469
5.71013 0.25414776
5.706028 0.32212893
5.701926 0.39331224
5.697824 0.4626082
5.693722 0.52416156
5.68962 0.57214894
5.685518 0.60169729
5.681416 0.6097327
5.677314 0.59556784
5.673212 0.56109255
5.66911 0.51052904
5.665008 0.44982041
5.660905 0.38580307
5.656803 0.32534432
5.652701 0.27460007
5.648599 0.2384806
5.644497 0.22033317
5.640395 0.22179205
5.636293 0.24272777
5.632191 0.28125106
5.628089 0.33377564
5.623987 0.39519056
5.619885 0.45921135
5.615783 0.51895441
5.611681 0.56771669
5.607579 0.59986373
5.603477 0.61166655
5.599375 0.60190828
5.595273 0.57211799
5.591171 0.5263719
5.587069 0.47070325
5.582966 0.41224675
5.578864 0.35828586
5.574762 0.31536088
5.57066 0.28854826
5.566558 0.28095971
5.562456 0.29346319
5.558354 0.32460987
5.554252 0.37075955
5.55015 0.42641476
5.546048 0.48477637
5.541946 0.53850881
5.537844 0.58065022
5.533742 0.60554213
5.52964 0.60961231
5.525538 0.59184689
5.521436 0.55384243
5.517334 0.49942217
5.513232 0.43390433
5.50913 0.36318984
5.505028 0.29286732
5.500925 0.22750837
5.496823 0.17025851
5.492721 0.12274478
5.488619 0.08524696
5.484517 0.057034255
5.480415 0.036759825
5.476313 0.022823986
5.472211 0.013651805
5.468109 0.0078662745
5.464007 0.0043664508
5.459905 0.0023348979
5.455803 0.0012027852
5.451701 0.0005968809
5.447599 0.0002853468
5.443497 0.0001314063
5.439395 5.83038e-05
5.435293 2.49156e-05
5.431191 1.02546e-05
5.427089 4.0662e-06
5.422986 1.5552e-06
5.418884 5.751e-07
5.414782 2.025e-07
5.41068 7.29e-08
5.406578 2.43e-08
5.402476 8.1e-09
5.398374 0
5.394272 0
5.39017 0
5.386068 0
5.381966 0
5.377864 0
5.373762 0
5.36966 0
5.365558 0
5.361456 0
5.357354 0
5.353252 0
5.34915 0
5.345048 0
5.340945 0
5.336843 0
5.332741 0
5.328639 0
5.324537 0
5.320435 0
5.316333 0
5.312231 0
5.308129 0
5.304027 0
5.299925 0
5.295823 0
5.291721 0
5.287619 0
5.283517 0
5.279415 0
5.275313 0
5.271211 0
5.267109 0
5.263007 0
5.258904 0
5.254802 0
5.2507 0
5.246598 0
5.242496 0
5.238394 0
5.234292 0
5.23019 0
5.226088 0
5.221986 0
5.217884 0
5.213782 0
5.20968 0
5.205578 0
5.201476 0
5.197374 0
5.193272 1.62e-08
5.18917 4.05e-08
5.185068 1.134e-07
5.180965 3.321e-07
5.176863 9.234e-07
5.172761 2.4624e-06
5.168659 6.3423e-06
5.164557 1.56978e-05
5.160455 3.74706e-05
5.156353 8.61435e-05
5.152251 0.0001907712
5.148149 0.0004069926
5.144047 0.0008364465
5.139945 0.0016560207
5.135843 0.0031584249
5.131741 0.0058030101
5.127639 0.010270994
5.123537 0.017512516
5.119435 0.028764833
5.115333 0.045514759
5.111231 0.069377642
5.107129 0.10187415
5.103027 0.14410713
5.098924 0.19637403
5.094822 0.25778625
5.09072 0.32599621
5.086618 0.39713894
5.082516 0.46606825
5.078414 0.52690666
5.074312 0.57384552
5.07021 0.60205123
5.066108 0.60848382
5.062006 0.59243643
5.057904 0.55566318
5.053802 0.50206347
5.0497 0.43700133
5.045598 0.36642409
5.041496 0.29598003
5.037394 0.23031271
5.033292 0.17264361
5.02919 0.1246695
5.025088 0.086725542
5.020985 0.058118027
5.016883 0.037519046
5.012781 0.023332957
5.008679 0.013978632
5.004577 0.0080674623
5.000475 0.0044852373
4.996373 0.002402217
4.992271 0.0012394053
4.988169 0.0006160212
4.984067 0.0002949534
4.979965 0.0001360476
4.975863 6.04503e-05
4.971761 2.58714e-05
4.967659 1.06677e-05
4.963557 4.2363e-06
4.959455 1.62e-06
4.955353 5.994e-07
4.951251 2.106e-07
4.947149 7.29e-08
4.943047 3.24e-08
4.938944 3.24e-08
4.934842 8.1e-08
4.93074 2.349e-07
4.926638 6.642e-07
4.922536 1.7982e-06
4.918434 4.6818e-06
4.914332 1.17531e-05
4.91023 2.84067e-05
4.906128 6.61203e-05
4.902026 0.0001482705
4.897924 0.000320274
4.893822 0.0006664275
4.88972 0.0013358115
4.885618 0.0025792749
4.881516 0.0047974761
4.877414 0.0085958496
4.873312 0.014836316
4.86921 0.024667457
4.865108 0.03950788
4.861006 0.06095429
4.856903 0.090591178
4.852801 0.12969662
4.848699 0.17886796
4.844597 0.23762796
4.840495 0.30410506
4.836393 0.37489606
4.832291 0.44520416
4.828189 0.50929413
4.824087 0.5612279
4.819985 0.59575946
4.815883 0.60920543
4.811781 0.60009186
4.807679 0.56942029
4.803577 0.52048663
4.799475 0.45829841
4.795373 0.3887329
4.791271 0.31763229
4.787169 0.25002724
4.783067 0.1896255
4.778964 0.13862037
4.774862 0.09779245
4.77076 0.066821614
4.766658 0.044703211
4.762556 0.030172079
4.758454 0.022065485
4.754352 0.019589008
4.75025 0.02247375
4.746148 0.031025406
4.742046 0.046066774
4.737944 0.068772353
4.733842 0.1003953
4.72974 0.14189974
4.725638 0.19353668
4.721536 0.25443402
4.717434 0.32229816
4.713332 0.39333145
4.70923 0.46244541
4.705128 0.5237904
4.701026 0.57154181
4.696923 0.60080188
4.692821 0.60842515
4.688719 0.59357497
4.684617 0.55787452
4.680515 0.50511466
4.676413 0.44059128
4.672311 0.3702323
4.668209 0.2997127
4.664107 0.23373751
4.660005 0.17560791
4.655903 0.12710191
4.651801 0.088624214
4.647699 0.05953125
4.643597 0.038523859
4.639495 0.024016338
4.635393 0.01442367
4.631291 0.0083452032
4.627189 0.0046514655
4.623087 0.0024976674
4.618984 0.001292031
4.614882 0.0006438771
4.61078 0.0003091203
4.606678 0.0001429812
4.602576 6.37389e-05
4.598474 2.7459e-05
4.594372 1.16478e-05
4.59027 5.4432e-06
4.586168 4.2444e-06
4.582066 7.1037e-06
4.577964 1.62324e-05
4.573862 3.82563e-05
4.56976 8.77635e-05
4.565658 0.0001942299
4.561556 0.0004141611
4.557454 0.000850743
4.553352 0.0016834068
4.54925 0.0032087907
4.545148 0.0058918914
4.541046 0.010421476
4.536943 0.017756796
4.532841 0.029144788
4.528739 0.046080576
4.524637 0.070183657
4.520535 0.10297106
4.516433 0.14553114
4.512331 0.19813391
4.508229 0.25985147
4.504127 0.32828991
4.500025 0.39954055
4.495923 0.46843018
4.491821 0.52908876
4.487719 0.57576997
4.483617 0.60378025
4.479515 0.61032334
4.475413 0.59507061
4.471311 0.56032554
4.467209 0.51074804
4.463107 0.45270797
4.459005 0.39341398
4.454902 0.33999145
4.4508 0.29865901
4.446698 0.27409447
4.442596 0.26901765
4.438494 0.28397503
4.434392 0.31730111
4.43029 0.36524953
4.426188 0.42231029
4.422086 0.48173591
4.417984 0.53627401
4.413882 0.57904914
4.40978 0.6044726
4.405678 0.60901553
4.401576 0.5916804
4.397474 0.55405907
4.393372 0.49995871
4.38927 0.43468018
4.385168 0.36411352
4.381066 0.29384721
4.376963 0.22846371
4.372861 0.17112766
4.368759 0.12348911
4.364657 0.085850256
4.360555 0.057498765
4.356453 0.037100438
4.352351 0.02306232
4.348249 0.013811156
4.344147 0.0079682049
4.340045 0.0044288775
4.335943 0.0023715342
4.331841 0.0012233997
4.327739 0.0006080103
4.323637 0.0002911059
4.319535 0.0001342737
4.315433 5.96646e-05
4.311331 2.55474e-05
4.307229 1.05381e-05
4.303127 4.1877e-06
4.299025 1.6038e-06
4.294922 5.913e-07
4.29082 2.106e-07
4.286718 7.29e-08
4.282616 2.43e-08
4.278514 8.1e-09
4.274412 0
4.27031 0
4.266208 0
4.262106 0
4.258004 0
4.253902 0
4.2498 0
4.245698 0
4.241596 0
4.237494 0
4.233392 0
4.22929 0
4.225188 0
4.221086 0
4.216983 0
4.212881 0
4.208779 0
4.204677 0
4.200575 0
4.196473 0
4.192371 0
4.188269 0
4.184167 0
4.180065 0
4.175963 0
4.171861 0
4.167759 0
4.163657 0
4.159555 0
4.155453 0
4.151351 0
4.147249 0
4.143147 0
4.139045 0
4.134942 0
4.13084 0
4.126738 0
4.122636 0
4.118534 0
4.114432 0
4.11033 0
4.106228 0
4.102126 0
4.098024 0
4.093922 0
4.08982 0
4.085718 0
4.081616 0
4.077514 0
4.073412 0
4.06931 0
4.065208 0
4.061106 0
4.057004 0
4.052901 0
4.048799 0
4.044697 0
4.040595 0
4.036493 0
4.032391 0
4.028289 0
4.024187 0
4.020085 0
4.015983 0
4.011881 0
4.007779 0
4.003677 0
3.999575 0
3.995473 0
3.991371 0
3.987269 0
3.983167 0
3.979065 0
3.974962 0
3.97086 0
3.966758 0
3.962656 0
3.958554 0
3.954452 0
3.95035 0
3.946248 0
3.942146 0
3.938044 0
3.933942 0
3.92984 0
3.925738 0
3.921636 0
3.917534 0
3.913432 0
3.90933 0
3.905228 0
3.901126 0
3.897024 0
3.892921 0
3.888819 0
3.884717 0
3.880615 0
3.876513 0
3.872411 0
3.868309 0
3.864207 0
3.860105 0
3.856003 0
3.851901 0
3.847799 0
3.843697 0
3.839595 0
3.835493 0
3.831391 0
3.827289 0
3.823187 0
3.819085 8.1e-09
3.814982 1.62e-08
3.81088 4.86e-08
3.806778 1.458e-07
3.802676 3.969e-07
3.798574 1.0692e-06
3.794472 2.754e-06
3.79037 6.8688e-06
3.786268 1.64997e-05
3.782166 3.81591e-05
3.778064 8.50176e-05
3.773962 0.0001824525
3.76986 0.0003772089
3.765758 0.0007512264
3.761656 0.0014412249
3.757554 0.0026636121
3.753452 0.0047423232
3.74935 0.00813402
3.745248 0.013440857
3.741146 0.021398272
3.737044 0.032824043
3.732941 0.048519194
3.728839 0.069121099
3.724737 0.094925107
3.720635 0.12570917
3.716533 0.1606101
3.712431 0.19810381
3.708329 0.23612691
3.704227 0.27234565
3.700125 0.30453329
3.696023 0.3309744
3.691921 0.35078988
3.687819 0.36408216
3.683717 0.37184148
3.679615 0.3756207
3.675513 0.37705828
3.671411 0.37738145
3.667309 0.37703481
3.663207 0.37554576
3.659105 0.37166753
3.655003 0.36375654
3.6509 0.35027079
3.646798 0.33024403
3.642696 0.30360446
3.638594 0.27126077
3.634492 0.23495003
3.63039 0.19690862
3.626288 0.15946713
3.622186 0.1246754
3.618084 0.09403789
3.613982 0.068396675
3.60988 0.047955337
3.605778 0.03240499
3.601676 0.021100524
3.597574 0.013238381
3.593472 0.0080021358
3.58937 0.0046599786
3.585268 0.0026142993
3.581166 0.0014128911
3.577064 0.0007355934
3.572961 0.0003689226
3.568859 0.0001782405
3.564757 8.29521e-05
3.560655 3.71871e-05
3.556553 1.60623e-05
3.552451 6.6825e-06
3.548349 2.6811e-06
3.544247 1.0368e-06
3.540145 3.807e-07
3.536043 1.377e-07
3.531941 4.86e-08
3.527839 1.62e-08
3.523737 8.1e-09
3.519635 0
3.515533 0
3.511431 0
3.507329 0
3.503227 0
3.499125 0
3.495023 0
3.49092 0
3.486818 0
3.482716 0
3.478614 0
3.474512 0
3.47041 0
3.466308 0
3.462206 0
3.458104 0
3.454002 0
3.4499 0
3.445798 0
3.441696 0
3.437594 0
3.433492 0
3.42939 0
3.425288 0
3.421186 0
3.417084 0
3.412981 0
3.408879 0
3.404777 0
3.400675 0
3.396573 0
3.392471 0
3.388369 0
3.384267 0
3.380165 0
3.376063 0
3.371961 0
3.367859 0
3.363757 0
3.359655 0
3.355553 0
3.351451 0
3.347349 0
3.343247 0
3.339145 0
3.335043 0
3.33094 0
3.326838 0
3.322736 0
3.318634 0
3.314532 0
3.31043 0
3.306328 0
3.302226 0
3.298124 0
3.294022 0
3.28992 0
3.285818 0
3.281716 0
3.277614 0
3.273512 0
3.26941 0
3.265308 0
3.261206 0
3.257104 0
3.253002 0
3.248899 0
3.244797 0
3.240695 0
3.236593 0
3.232491 0
3.228389 0
3.224287 0
3.220185 0
3.216083 0
3.211981 0
3.207879 0
3.203777 0
3.199675 0
3.195573 0
3.191471 0
3.187369 0
3.183267 0
3.179165 0
3.175063 0
3.17096 0
3.166858 0
3.162756 0
3.158654 0
3.154552 0
3.15045 0
3.146348 0
3.142246 0
3.138144 0
3.134042 0
3.12994 0
3.125838 0
3.121736 0
3.117634 0
3.113532 0
3.10943 0
3.105328 0
3.101226 0
3.097124 0
3.093022 0
3.088919 0
3.084817 0
3.080715 0
3.076613 0
3.072511 0
3.068409 0
3.064307 0
3.060205 0
3.056103 0
3.052001 0
3.047899 0
3.043797 0
3.039695 0
3.035593 0
3.031491 0
3.027389 0
3.023287 0
3.019185 0
3.015083 0
3.01098 0
3.006878 0
3.002776 0
2.998674 0
2.994572 0
2.99047 0
2.986368 0
2.982266 0
2.978164 0
2.974062 0
2.96996 0
2.965858 0
2.961756 0
2.957654 0
2.953552 0
2.94945 0
2.945348 0
2.941246 0
2.937144 0
2.933042 0
2.928939 0
2.924837 0
2.920735 0
2.916633 0
2.912531 0
2.908429 0
2.904327 0
2.900225 0
2.896123 0
2.892021 0
2.887919 0
2.883817 0
2.879715 0
2.875613 0
2.871511 0
2.867409 0
2.863307 0
2.859205 0
2.855103 0
2.851001 0
2.846898 0
2.842796 0
2.838694 0
2.834592 0
2.83049 0
2.826388 0
2.822286 0
2.818184 0
2.814082 0
2.80998 0
2.805878 0
2.801776 0
2.797674 0
2.793572 0
2.78947 0
2.785368 0
2.781266 0
2.777164 0
2.773062 0
2.768959 0
2.764857 0
2.760755 0
2.756653 0
2.752551 0
2.748449 0
2.744347 0
2.740245 0
2.736143 0
2.732041 0
2.727939 0
2.723837 0
2.719735 0
2.715633 0
2.711531 0
2.707429 0
2.703327 0
2.699225 0
2.695123 0
2.691021 0
2.686918 0
2.682816 0
2.678714 0
2.674612 0
2.67051 0
2.666408 0
2.662306 0
2.658204 0
2.654102 0
2.65 0
