# Supplementary material for: Structural motifs of gold cluster anions with 17 to 69 atoms
Source: Nat Commun. 2026 Apr 10;17:5099. doi: 10.1038/s41467-026-71649-9 (PMC13246909; doi:10.1038/s41467-026-71649-9)
Supplement: Supplementary file 5 — Source Data [file 41467_2026_71649_MOESM5_ESM.zip › SupplementaryFigure3/19_th_X=40.dat]

10.75 1.4359124
10.745898 1.3708886
10.741796 1.2722247
10.737694 1.145803
10.733592 1.0002668
10.72949 0.84588415
10.725388 0.69317321
10.721286 0.55161707
10.717184 0.42873707
10.713082 0.32966044
10.708979 0.25716237
10.704877 0.2120386
10.700775 0.19360737
10.696673 0.20015626
10.692571 0.22922385
10.688469 0.27770507
10.684367 0.34185644
10.680265 0.41732511
10.676163 0.49931663
10.672061 0.58295782
10.667959 0.66382061
10.663857 0.73848715
10.659755 0.80498737
10.655653 0.86295234
10.651551 0.91339904
10.647449 0.95817282
10.643347 0.99918224
10.639245 1.0376285
10.635143 1.0734343
10.631041 1.1050164
10.626938 1.1294483
10.622836 1.1429588
10.618734 1.1416388
10.614632 1.1222009
10.61053 1.0826445
10.606428 1.0227155
10.602326 0.94409885
10.598224 0.85032648
10.594122 0.74643465
10.59002 0.63844132
10.585918 0.53274661
10.581816 0.43556874
10.577714 0.35251124
10.573612 0.28831298
10.56951 0.24676947
10.565408 0.23075305
10.561306 0.24222162
10.557204 0.28210912
10.553102 0.35003985
10.548999 0.44389345
10.544897 0.55934099
10.540795 0.68954236
10.536693 0.82520982
10.532591 0.95518378
10.528489 1.0675435
10.524387 1.1511159
10.520285 1.1971025
10.516183 1.2004697
10.512081 1.1607691
10.507979 1.0821804
10.503877 0.9727572
10.499775 0.84305364
10.495673 0.70444628
10.491571 0.56751663
10.487469 0.44080164
10.483367 0.33009364
10.479265 0.2383172
10.475163 0.16587937
10.471061 0.11131202
10.466958 0.072010863
10.462856 0.044911066
10.458754 0.027002314
10.454652 0.015650674
10.45055 0.0087446466
10.446448 0.0047100204
10.442346 0.002445552
10.438244 0.0012242178
10.434142 0.0005913324
10.43004 0.0002769309
10.425938 0.0001291626
10.421836 6.82992e-05
10.417734 5.83119e-05
10.413632 9.2178e-05
10.40953 0.0001881954
10.405428 0.0003960981
10.401326 0.0008132157
10.397224 0.0016119
10.393122 0.0030790125
10.38902 0.0056661201
10.384917 0.010044721
10.380815 0.017153921
10.376713 0.028220295
10.372611 0.044723121
10.368509 0.068277119
10.364407 0.10041318
10.360305 0.14225868
10.356203 0.19415084
10.352101 0.25525383
10.347999 0.32327919
10.343897 0.39441711
10.339795 0.46356029
10.335693 0.52484277
10.331591 0.57243308
10.327489 0.60144058
10.323387 0.60874196
10.319285 0.5935349
10.315183 0.55748322
10.311081 0.50441715
10.306978 0.43966348
10.302876 0.3691675
10.298774 0.29860638
10.294672 0.23267374
10.29057 0.17465009
10.286468 0.12628895
10.282366 0.087971913
10.278264 0.059038025
10.274162 0.038179512
10.27006 0.023813514
10.265958 0.014373167
10.261856 0.0084984552
10.257754 0.0051363963
10.253652 0.0035768871
10.24955 0.0034552656
10.245448 0.004747491
10.241346 0.0077739264
10.237244 0.013214251
10.233142 0.022123457
10.22904 0.03592751
10.224937 0.056370541
10.220835 0.085386822
10.216733 0.12488136
10.212631 0.17642518
10.208529 0.24089991
10.204427 0.31815472
10.200325 0.40675504
10.196223 0.5038982
10.192121 0.60554232
10.188019 0.70674751
10.183917 0.80217767
10.179815 0.88667499
10.175713 0.95581095
10.171611 1.0063373
10.167509 1.0364972
10.163407 1.0461886
10.159305 1.0369856
10.155203 1.0120155
10.151101 0.97566826
10.146998 0.93311699
10.142896 0.88965035
10.138794 0.84988031
10.134692 0.81695894
10.13059 0.79198669
10.126488 0.77379021
10.122386 0.75917753
10.118284 0.74365829
10.114182 0.72248481
10.11008 0.69177304
10.105978 0.64943726
10.101876 0.59572624
10.097774 0.53326344
10.093672 0.46662687
10.08957 0.40161106
10.085468 0.34436357
10.081366 0.3005752
10.077264 0.27484359
10.073162 0.2702574
10.06906 0.28819111
10.064957 0.32827649
10.060855 0.38852189
10.056753 0.46556722
10.052651 0.55506927
10.048549 0.65219511
10.044447 0.75216424
10.040345 0.85074163
10.036243 0.94456827
10.032141 1.0312422
10.028039 1.1091305
10.023937 1.1769831
10.019835 1.2334949
10.015733 1.2769973
10.011631 1.3054285
10.007529 1.316648
10.003427 1.3090434
9.999325 1.2822721
9.995223 1.237918
9.991121 1.1798433
9.987019 1.1140817
9.982916 1.0482302
9.978814 0.99042518
9.974712 0.94809667
9.97061 0.92675902
9.966508 0.92909593
9.962406 0.95453497
9.958304 0.99939685
9.954202 1.0575758
9.9501 1.1215922
9.945998 1.1837835
9.941896 1.2373879
9.937794 1.2773115
9.933692 1.3004675
9.92959 1.3056785
9.925488 1.2932425
9.921386 1.2643334
9.917284 1.2204306
9.913182 1.1629399
9.90908 1.0930926
9.904977 1.0121115
9.900875 0.9215449
9.896773 0.82361843
9.892671 0.72145948
9.888569 0.61909927
9.884467 0.52123668
9.880365 0.43282096
9.876263 0.35855346
9.872161 0.30240883
9.868059 0.2672449
9.863957 0.25452653
9.859855 0.26415943
9.855753 0.29442557
9.851651 0.3420316
9.847549 0.40230629
9.843447 0.4695898
9.839345 0.5378297
9.835243 0.60133676
9.831141 0.65557753
9.827039 0.69782461
9.822936 0.72747948
9.818834 0.74594488
9.814732 0.75604229
9.81063 0.76111048
9.806528 0.76403196
9.802426 0.76647342
9.798324 0.76857035
9.794222 0.76914971
9.79012 0.76641043
9.786018 0.75882904
9.781916 0.74598067
9.777814 0.72899166
9.773712 0.71046142
9.76961 0.69386889
9.765508 0.68265226
9.761406 0.67926508
9.757304 0.68452765
9.753202 0.69750687
9.7491 0.71599401
9.744997 0.73746009
9.740895 0.76020839
9.736793 0.78436214
9.732691 0.8123487
9.728589 0.84866489
9.724487 0.89890004
9.720385 0.96820223
9.716283 1.0595427
9.712181 1.1722165
9.708079 1.3009902
9.703977 1.4361728
9.699875 1.5646763
9.695773 1.6718974
9.691671 1.7440548
9.687569 1.7705029
9.683467 1.7455465
9.679365 1.6694015
9.675263 1.5481421
9.671161 1.3927015
9.667059 1.2171855
9.662956 1.0368646
9.658854 0.86622193
9.654752 0.71735462
9.65065 0.59889677
9.646548 0.51549821
9.642446 0.46779595
9.638344 0.45277092
9.634242 0.46438622
9.63014 0.49443082
9.626038 0.53351418
9.621936 0.57215389
9.617834 0.60186988
9.613732 0.61616122
9.60963 0.61122293
9.605528 0.58628038
9.601426 0.54348275
9.597324 0.48738857
9.593222 0.42416484
9.58912 0.3606764
9.585018 0.30364421
9.580915 0.25900353
9.576813 0.23151429
9.572711 0.22459855
9.568609 0.24032856
9.564507 0.27947977
9.560405 0.34158841
9.556303 0.42499786
9.552201 0.52691521
9.548099 0.64351438
9.543997 0.77010765
9.539895 0.90137726
9.535793 1.0316305
9.531691 1.1550349
9.527589 1.2658141
9.523487 1.3584241
9.519385 1.4277681
9.515283 1.4695171
9.511181 1.4805673
9.507079 1.4595959
9.502976 1.4076008
9.498874 1.3282525
9.494772 1.2278914
9.49067 1.1150636
9.486568 0.99959658
9.482466 0.89134128
9.478364 0.79880104
9.474262 0.72792062
9.47016 0.68128902
9.466058 0.65793687
9.461956 0.65379192
9.457854 0.66272275
9.453752 0.67797509
9.44965 0.69371403
9.445548 0.70634847
9.441446 0.7153444
9.437344 0.72333069
9.433242 0.73544886
9.42914 0.75806819
9.425038 0.79713975
9.420935 0.85656089
9.416833 0.93693731
9.412731 1.0350516
9.408629 1.144189
9.404527 1.2552674
9.400425 1.358518
9.396323 1.4453254
9.392221 1.5097946
9.388119 1.5496915
9.384017 1.5665733
9.379915 1.5651351
9.375813 1.5519854
9.371711 1.5341694
9.367609 1.5177694
9.363507 1.5068336
9.359405 1.5027715
9.355303 1.5042415
9.351201 1.5074784
9.347099 1.506972
9.342996 1.4963896
9.338894 1.4696223
9.334792 1.4218173
9.33069 1.3502422
9.326588 1.2548301
9.322486 1.138296
9.318384 1.0057911
9.314282 0.86415799
9.31018 0.72093975
9.306078 0.58334372
9.301976 0.45736068
9.297874 0.34718627
9.293772 0.2550077
9.28967 0.1811315
9.285568 0.12436085
9.281466 0.08249931
9.277364 0.052862269
9.273262 0.032707144
9.26916 0.019536082
9.265058 0.011263609
9.260955 0.0062703558
9.256853 0.0033775866
9.252751 0.001778679
9.248649 0.0009576306
9.244547 0.0006150816
9.240445 0.0006137289
9.236343 0.0009482427
9.232241 0.0017407872
9.228139 0.0032601447
9.224037 0.0059598342
9.219935 0.010525991
9.215833 0.017919703
9.211731 0.029391425
9.207629 0.04643922
9.203527 0.070682706
9.199425 0.10363421
9.195323 0.14637078
9.191221 0.1991438
9.187119 0.26099986
9.183017 0.32951477
9.178914 0.40074731
9.174812 0.4694912
9.17071 0.5298408
9.166608 0.57600261
9.162506 0.60320456
9.158404 0.60850744
9.154302 0.59132777
9.1502 0.55354353
9.146098 0.4991561
9.141996 0.43359284
9.137894 0.36281809
9.133792 0.29245353
9.12969 0.22708368
9.125588 0.16985412
9.121486 0.12238476
9.117384 0.084945372
9.113282 0.05679541
9.10918 0.036580345
9.105078 0.022695698
9.100975 0.01356439
9.096873 0.0078094125
9.092771 0.0043310943
9.088669 0.0023138622
9.084567 0.0011907972
9.080465 0.0005903361
9.076363 0.0002819205
9.072261 0.0001296891
9.068159 5.74695e-05
9.064057 2.45349e-05
9.059955 1.00926e-05
9.055853 3.9933e-06
9.051751 1.5228e-06
9.047649 5.589e-07
9.043547 2.025e-07
9.039445 6.48e-08
9.035343 2.43e-08
9.031241 8.1e-09
9.027139 0
9.023037 0
9.018934 0
9.014832 0
9.01073 0
9.006628 0
9.002526 0
8.998424 0
8.994322 0
8.99022 0
8.986118 0
8.982016 0
8.977914 0
8.973812 0
8.96971 0
8.965608 0
8.961506 0
8.957404 0
8.953302 0
8.9492 0
8.945098 0
8.940995 0
8.936893 0
8.932791 0
8.928689 0
8.924587 0
8.920485 0
8.916383 0
8.912281 0
8.908179 0
8.904077 0
8.899975 0
8.895873 0
8.891771 0
8.887669 0
8.883567 0
8.879465 0
8.875363 0
8.871261 8.1e-09
8.867159 2.43e-08
8.863057 6.48e-08
8.858954 1.944e-07
8.854852 5.427e-07
8.85075 1.4823e-06
8.846648 3.8961e-06
8.842546 9.8415e-06
8.838444 2.39598e-05
8.834342 5.61735e-05
8.83024 0.0001269108
8.826138 0.0002761938
8.822036 0.0005791014
8.817934 0.0011697858
8.813832 0.0022766589
8.80973 0.0042692103
8.805628 0.007714116
8.801526 0.013432392
8.797424 0.022542373
8.793322 0.036466435
8.78922 0.056875211
8.785118 0.085547105
8.781016 0.12413431
8.776913 0.1738518
8.772811 0.23513669
8.768709 0.30735357
8.764607 0.38863269
8.760505 0.47591322
8.756403 0.5652178
8.752301 0.65211939
8.748199 0.7322968
8.744097 0.80203823
8.739995 0.85856301
8.735893 0.90009149
8.731791 0.92568354
8.727689 0.93495093
8.723587 0.92779163
8.719485 0.90427539
8.715383 0.86473521
8.711281 0.81002146
8.707179 0.74179576
8.703077 0.66271513
8.698974 0.57639312
8.694872 0.48710612
8.69077 0.39930476
8.686668 0.31705583
8.682566 0.243557
8.678464 0.18083453
8.674362 0.1296719
8.67026 0.089749766
8.666158 0.059929535
8.662056 0.0385933
8.657954 0.023962181
8.653852 0.014341415
8.64975 0.0082725381
8.645648 0.0045984672
8.641546 0.0024630642
8.637444 0.0012711411
8.633342 0.000632043
8.62924 0.0003027699
8.625138 0.0001397331
8.621036 6.21189e-05
8.616933 2.66085e-05
8.612831 1.09755e-05
8.608729 4.3659e-06
8.604627 1.6686e-06
8.600525 6.156e-07
8.596423 2.187e-07
8.592321 7.29e-08
8.588219 2.43e-08
8.584117 8.1e-09
8.580015 0
8.575913 0
8.571811 0
8.567709 0
8.563607 0
8.559505 0
8.555403 0
8.551301 0
8.547199 0
8.543097 0
8.538994 0
8.534892 8.1e-09
8.53079 1.62e-08
8.526688 5.67e-08
8.522586 1.62e-07
8.518484 4.536e-07
8.514382 1.2474e-06
8.51028 3.2967e-06
8.506178 8.3754e-06
8.502076 2.05335e-05
8.497974 4.84623e-05
8.493872 0.0001101924
8.48977 0.0002413638
8.485668 0.0005092794
8.481566 0.0010351314
8.477464 0.0020267577
8.473362 0.0038226897
8.46926 0.0069454098
8.465158 0.012155929
8.461056 0.020494644
8.456953 0.033285443
8.452851 0.052075094
8.448749 0.078481532
8.444647 0.11393748
8.440545 0.15934097
8.436443 0.21465947
8.432341 0.27857002
8.428239 0.34824143
8.424137 0.41936119
8.420035 0.48647195
8.415933 0.54361225
8.411831 0.58517083
8.407729 0.60679023
8.403627 0.60611933
8.399525 0.583236
8.395423 0.54063581
8.391321 0.48279107
8.387219 0.41539176
8.383117 0.34445264
8.379015 0.27548831
8.374912 0.2129199
8.37081 0.15979988
8.366708 0.1178543
8.362606 0.087767518
8.358504 0.069591895
8.354402 0.063155951
8.3503 0.068363198
8.346198 0.085310747
8.342096 0.11420275
8.337994 0.15508191
8.333892 0.20744901
8.32979 0.26987889
8.325688 0.33976199
8.321586 0.41329394
8.317484 0.48579182
8.313382 0.55233906
8.30928 0.60866392
8.305178 0.65206711
8.301076 0.68216246
8.296973 0.70120467
8.292871 0.7138556
8.288769 0.72637085
8.284667 0.74533597
8.280565 0.77620619
8.276463 0.82196897
8.272361 0.88223538
8.268259 0.95297887
8.264157 1.0269988
8.260055 1.0950286
8.255953 1.1472689
8.251851 1.1750397
8.247749 1.1722257
8.243647 1.1362418
8.239545 1.0683575
8.235443 0.973355
8.231341 0.85863639
8.227239 0.73299362
8.223137 0.60530397
8.219035 0.48339507
8.214932 0.37325731
8.21083 0.27868414
8.206728 0.20132369
8.202626 0.14105005
8.198524 0.096524201
8.194422 0.065813302
8.19032 0.046962269
8.186218 0.038449291
8.182116 0.039491477
8.178014 0.050189431
8.173912 0.071509465
8.16981 0.10510298
8.165708 0.15296557
8.161606 0.21694996
8.157504 0.29817292
8.153402 0.39639181
8.1493 0.50946281
8.145198 0.63301296
8.141096 0.76044947
8.136993 0.88338335
8.132891 0.99246502
8.128789 1.0785344
8.124687 1.133901
8.120585 1.1535202
8.116483 1.1358345
8.112381 1.0831103
8.108279 1.0012033
8.104177 0.89880349
8.100075 0.78631043
8.095973 0.67454413
8.091871 0.57349988
8.087769 0.4913105
8.083667 0.43351118
8.079565 0.40263632
8.075463 0.39813421
8.071361 0.41657023
8.067259 0.45209231
8.063157 0.49713503
8.059055 0.54332465
8.054952 0.58251105
8.05085 0.60780568
8.046748 0.61446969
8.042646 0.60049731
8.038544 0.56678702
8.034442 0.51687978
8.03034 0.45634326
8.026238 0.39195996
8.022136 0.33090651
8.018034 0.2800829
8.013932 0.24567277
8.00983 0.23292046
8.005728 0.24603005
8.001626 0.28805621
7.997524 0.36067887
7.993422 0.46382556
7.98932 0.59520305
7.985218 0.74988654
7.981116 0.92015782
7.977014 1.0957598
7.972911 1.2646463
7.968809 1.4141753
7.964707 1.5325654
7.960605 1.6103463
7.956503 1.6415241
7.952401 1.6242424
7.948299 1.5608411
7.944197 1.4573437
7.940095 1.3225131
7.935993 1.1666742
7.931891 1.0005053
7.927789 0.83396617
7.923687 0.67547701
7.919585 0.53140114
7.915483 0.40584036
7.911381 0.3007097
7.907279 0.21603222
7.903177 0.15037691
7.899075 0.10135652
7.894972 0.066108693
7.89087 0.041701262
7.886768 0.025427164
7.882666 0.014980569
7.878564 0.0085271778
7.874462 0.0046951002
7.87036 0.0025172937
7.866258 0.0013537854
7.862156 0.0008154918
7.858054 0.0007037199
7.853952 0.0009731178
7.84985 0.001720845
7.845748 0.0032017356
7.841646 0.0058657608
7.837544 0.010410395
7.833442 0.017834912
7.82934 0.029477342
7.825238 0.0470101
7.821136 0.072369896
7.817034 0.1076057
7.812931 0.15464668
7.808829 0.21501849
7.804727 0.28956352
7.800625 0.37823954
7.796523 0.48006691
7.792421 0.59326529
7.788319 0.71556494
7.784217 0.84461597
7.780115 0.97837025
7.776013 1.1153002
7.771911 1.2543571
7.767809 1.3946482
7.763707 1.5349093
7.759605 1.6729239
7.755503 1.8050755
7.751401 1.9261989
7.747299 2.0298259
7.743197 2.1088306
7.739095 2.1563891
7.734992 2.1670959
7.73089 2.1380397
7.726788 2.0696351
7.722686 1.9660261
7.718584 1.8349398
7.714482 1.6869529
7.71038 1.5342467
7.706278 1.3890375
7.702176 1.2619533
7.698074 1.160656
7.693972 1.0889636
7.68987 1.0466162
7.685768 1.029687
7.681666 1.0314977
7.677564 1.0438116
7.673462 1.0580573
7.66936 1.0663833
7.665258 1.0624334
7.661156 1.0418227
7.657054 1.0023515
7.652951 0.94401884
7.648849 0.86887947
7.644747 0.78076651
7.640645 0.68489066
7.636543 0.58733315
7.632441 0.49447351
7.628339 0.41241374
7.624237 0.34646443
7.620135 0.30074155
7.616033 0.27789313
7.611931 0.27894861
7.607829 0.30327386
7.603727 0.34862428
7.599625 0.41130664
7.595523 0.4864701
7.591421 0.56853444
7.587319 0.65172588
7.583217 0.73064421
7.579115 0.800752
7.575013 0.85868106
7.57091 0.90230084
7.566808 0.93057198
7.562706 0.9432862
7.558604 0.94083183
7.554502 0.92410293
7.5504 0.89459254
7.546298 0.85460817
7.542196 0.80746502
7.538094 0.75748808
7.533992 0.70970412
7.52989 0.66921202
7.525788 0.6403468
7.521686 0.62585164
7.517584 0.62630429
7.513482 0.6399958
7.50938 0.66334272
7.505278 0.69176267
7.501176 0.72080517
7.497074 0.74724727
7.492971 0.76986448
7.488869 0.78967384
7.484767 0.80959279
7.480665 0.83361928
7.476563 0.86576431
7.472461 0.90901904
7.468359 0.96460136
7.464257 1.0316214
7.460155 1.107172
7.456053 1.1867381
7.451951 1.2647669
7.447849 1.3352517
7.443747 1.3922453
7.439645 1.430291
7.435543 1.4448085
7.431441 1.4324743
7.427339 1.3916008
7.423237 1.3224604
7.419135 1.2274637
7.415033 1.1110987
7.41093 0.97958146
7.406828 0.84024506
7.402726 0.70076711
7.398624 0.56839186
7.394522 0.44930569
7.39042 0.34828527
7.386318 0.26866236
7.382216 0.2125629
7.378114 0.18130517
7.374012 0.1758019
7.36991 0.19681203
7.365808 0.24493179
7.361706 0.32029111
7.357604 0.42201453
7.353502 0.54759368
7.3494 0.69237452
7.345298 0.84936594
7.341196 1.0095154
7.337094 1.1624803
7.332991 1.2977814
7.328889 1.4061036
7.324787 1.4804515
7.320685 1.5169003
7.316583 1.5147994
7.312481 1.4764415
7.308379 1.4063525
7.304277 1.3104336
7.300175 1.1951757
7.296073 1.0670836
7.291971 0.9323411
7.287869 0.79665425
7.283767 0.66517746
7.279665 0.54244246
7.275563 0.4322633
7.271461 0.33764077
7.267359 0.26071375
7.263257 0.2027925
7.259155 0.16447059
7.255053 0.14576912
7.25095 0.14624226
7.246848 0.16497962
7.242746 0.20047958
7.238644 0.25042554
7.234542 0.31145366
7.23044 0.37903468
7.226338 0.44758666
7.222236 0.51088677
7.218134 0.56276835
7.214032 0.59799894
7.20993 0.61316617
7.205828 0.60737511
7.201726 0.58259533
7.197624 0.54357447
7.193522 0.49733393
7.18942 0.45234445
7.185318 0.41752369
7.181216 0.4011961
7.177114 0.41012498
7.173012 0.44869121
7.168909 0.51827886
7.164807 0.61693718
7.160705 0.73940794
7.156603 0.87760544
7.152501 1.0215841
7.148399 1.1609201
7.144297 1.2862936
7.140195 1.390937
7.136093 1.4715782
7.131991 1.5285898
7.127889 1.5652584
7.123787 1.5863502
7.119685 1.5963864
7.115583 1.5981569
7.111481 1.5919409
7.107379 1.5756824
7.103277 1.5460489
7.099175 1.5000078
7.095073 1.4363801
7.09097 1.3568438
7.086868 1.2660495
7.082766 1.1708082
7.078664 1.0786093
7.074562 0.99593283
7.07046 0.92686417
7.066358 0.87240466
7.062256 0.83064518
7.058154 0.79770634
7.054052 0.76913486
7.04995 0.7413362
7.045848 0.71264267
7.041746 0.68374659
7.037644 0.65742304
7.033542 0.63766685
7.02944 0.62851832
7.025338 0.63291472
7.021236 0.65186977
7.017134 0.68416776
7.013032 0.72660118
7.008929 0.77462859
7.004827 0.82322693
7.000725 0.86768942
6.996623 0.90417854
6.992521 0.92995936
6.988419 0.94336833
6.984317 0.94366627
6.980215 0.93094828
6.976113 0.90622891
6.972011 0.8717126
6.967909 0.8311406
6.963807 0.79002445
6.959705 0.75556285
6.955603 0.73610061
6.951501 0.7401044
6.947399 0.77476691
6.943297 0.844473
6.939195 0.94943791
6.935093 1.0848414
6.93099 1.2407243
6.926888 1.4027877
6.922786 1.5540615
6.918684 1.6772128
6.914582 1.757101
6.91048 1.7830974
6.906378 1.7507091
6.902276 1.6621863
6.898174 1.5260165
6.894072 1.3554549
6.88997 1.1664416
6.885868 0.97535037
6.881766 0.79699274
6.877664 0.64316694
6.873562 0.52186792
6.86946 0.43710331
6.865358 0.38915465
6.861256 0.37509579
6.857154 0.38942345
6.853052 0.42473307
6.848949 0.47244211
6.844847 0.5235922
6.840745 0.56973923
6.836643 0.60387982
6.832541 0.62129577
6.828439 0.62015799
6.824337 0.60174126
6.820235 0.57016346
6.816133 0.53165853
6.812031 0.49349265
6.807929 0.46270875
6.803827 0.44491667
6.799725 0.44333528
6.795623 0.45824394
6.791521 0.48693084
6.787419 0.52414416
6.783317 0.56297043
6.779215 0.5959897
6.775113 0.61650358
6.771011 0.61961121
6.766908 0.6029338
6.762806 0.56685955
6.758704 0.51428593
6.754602 0.44994746
6.7505 0.37950421
6.746398 0.3086042
6.742296 0.24211399
6.738194 0.18364653
6.734092 0.13542797
6.72999 0.098461996
6.725888 0.072893164
6.721786 0.05844683
6.717684 0.054830212
6.713582 0.062006553
6.70948 0.080291752
6.705378 0.11026306
6.701276 0.15250908
6.697174 0.2072869
6.693072 0.27418073
6.688969 0.35186956
6.684867 0.43809671
6.680765 0.52988851
6.676663 0.623995
6.672561 0.71744303
6.668459 0.8080294
6.664357 0.89457108
6.660255 0.97678442
6.656153 1.0547819
6.652051 1.1283155
6.647949 1.1960099
6.643847 1.2548711
6.639745 1.3002953
6.635643 1.3266601
6.631541 1.3283927
6.627439 1.3012511
6.623337 1.2434739
6.619235 1.1564843
6.615133 1.0449648
6.611031 0.91629766
6.606928 0.77953995
6.602826 0.64420886
6.598724 0.51917205
6.594622 0.41186533
6.59052 0.3279339
6.586418 0.27125465
6.582316 0.24418897
6.578214 0.24786785
6.574112 0.28233147
6.57001 0.34642486
6.565908 0.43746432
6.561806 0.55080318
6.557704 0.67950389
6.553602 0.81434077
6.5495 0.94429802
6.545398 1.0576034
6.541296 1.1431787
6.537194 1.1922423
6.533092 1.199722
6.528989 1.1651448
6.524887 1.0927899
6.520785 0.99106077
6.516683 0.87122188
6.512581 0.74577772
6.508479 0.62682013
6.504377 0.5246258
6.500275 0.44667672
6.496173 0.39715108
6.492071 0.37683462
6.487969 0.38335768
6.483867 0.41166945
6.479765 0.45469355
6.475663 0.50413637
6.471561 0.55141816
6.467459 0.58866356
6.463357 0.60964001
6.459255 0.61049865
6.455153 0.59017804
6.451051 0.55038509
6.446948 0.49515867
6.442846 0.43011874
6.438744 0.36157417
6.434642 0.29568236
6.43054 0.23781637
6.426438 0.19221803
6.422336 0.16192422
6.418234 0.14888049
6.414132 0.15412091
6.41003 0.17790407
6.405928 0.21974283
6.401826 0.27833103
6.397724 0.35142888
6.393622 0.43580011
6.38952 0.5272853
6.385418 0.6210514
6.381316 0.71199337
6.377214 0.7952061
6.373112 0.86641874
6.36901 0.92230125
6.364907 0.96060798
6.360805 0.98019077
6.356703 0.98096205
6.352601 0.96389292
6.348499 0.93108669
6.344397 0.8858962
6.340295 0.83298645
6.336193 0.77821703
6.332091 0.72824765
6.327989 0.68984842
6.323887 0.66899459
6.319785 0.66990902
6.315683 0.69425456
6.311581 0.74066074
6.307479 0.80470237
6.303377 0.87935341
6.299275 0.95584446
6.295173 1.0247795
6.291071 1.0773299
6.286968 1.1063242
6.282866 1.107082
6.278764 1.0778914
6.274662 1.0200862
6.27056 0.9377414
6.266458 0.83705373
6.262356 0.72552157
6.258254 0.61105922
6.254152 0.50118509
6.25005 0.40239685
6.245948 0.3197989
6.241846 0.25698442
6.237744 0.2161154
6.233642 0.19810548
6.22954 0.20280511
6.225438 0.22911778
6.221336 0.2750304
6.217234 0.33759848
6.213132 0.41296616
6.20903 0.49650304
6.204927 0.58310259
6.200825 0.66762101
6.196723 0.74536874
6.192621 0.81252989
6.188519 0.86639678
6.184417 0.90536961
6.180315 0.92876107
6.176213 0.93652529
6.172111 0.92906283
6.168009 0.907221
6.163907 0.87252128
6.159805 0.82753699
6.155703 0.77625895
6.151601 0.72425772
6.147499 0.67849089
6.143397 0.64669572
6.139295 0.63642242
6.135193 0.65386432
6.131091 0.70270501
6.126988 0.78321526
6.122886 0.8917967
6.118784 1.021093
6.114682 1.1606863
6.11058 1.2982848
6.106478 1.4212133
6.102376 1.5179531
6.098274 1.5794787
6.094172 1.6001825
6.09007 1.5782795
6.085968 1.5156888
6.081866 1.4174856
6.077764 1.291069
6.073662 1.1452055
6.06956 0.98908147
6.065458 0.83146353
6.061356 0.68002825
6.057254 0.54089949
6.053152 0.41841192
6.04905 0.31510337
6.044947 0.23191645
6.040845 0.1685635
6.036743 0.12398418
6.032641 0.096808065
6.028539 0.085732846
6.024437 0.089743213
6.020335 0.10812546
6.016233 0.1402741
6.012131 0.18533403
6.008029 0.24176693
6.003927 0.30696337
5.999825 0.37703147
5.995723 0.44686853
5.991621 0.5105632
5.987519 0.56209168
5.983417 0.59618357
5.979315 0.6091702
5.975213 0.59961318
5.971111 0.56855534
5.967009 0.5193276
5.962906 0.4569581
5.958804 0.3873266
5.954702 0.3162599
5.9506 0.2487578
5.946498 0.18848426
5.942396 0.13757492
5.938294 0.096731828
5.934192 0.065518826
5.93009 0.042749597
5.925988 0.026870689
5.921886 0.016272576
5.917784 0.0094990725
5.913682 0.0053565462
5.90958 0.0029446578
5.905478 0.0016377957
5.901376 0.0010451106
5.897274 0.0009710199
5.893172 0.0013900572
5.88907 0.0024433812
5.884967 0.0044576487
5.880865 0.0079813431
5.876763 0.013826562
5.872661 0.023097053
5.868559 0.037175946
5.864457 0.057643707
5.860355 0.086100935
5.856253 0.12388702
5.852151 0.17171362
5.848049 0.22926862
5.843947 0.29488028
5.839845 0.36534967
5.835743 0.43604876
5.831641 0.50133475
5.827539 0.55525629
5.823437 0.59244204
5.819335 0.60899549
5.815233 0.60319781
5.811131 0.57585495
5.807029 0.53021097
5.802926 0.47145828
5.798824 0.40597355
5.794722 0.34046191
5.79062 0.28118802
5.786518 0.23341489
5.782416 0.20108737
5.778314 0.18671678
5.774212 0.19137729
5.77011 0.21472437
5.766008 0.25498802
5.761906 0.30895722
5.757804 0.37202799
5.753702 0.43841206
5.7496 0.50157969
5.745498 0.5549459
5.741396 0.59272317
5.737294 0.61078859
5.733192 0.60737848
5.72909 0.58344516
5.724987 0.54258378
5.720885 0.49053768
5.716783 0.43438463
5.712681 0.38156383
5.708579 0.33891153
5.704477 0.31183824
5.700375 0.30372633
5.696273 0.31557747
5.692171 0.34591261
5.688069 0.39092261
5.683967 0.44487061
5.679865 0.50073916
5.675763 0.55108423
5.671661 0.58900582
5.667559 0.60909275
5.663457 0.60817043
5.659355 0.58569755
5.655253 0.54372338
5.651151 0.48641551
5.647049 0.41926864
5.642946 0.34817413
5.638844 0.27854839
5.634742 0.21468158
5.63064 0.15939462
5.626538 0.11400778
5.622436 0.078555347
5.618334 0.052143086
5.614232 0.033342411
5.61013 0.020538862
5.606028 0.012188062
5.601926 0.0069674175
5.597824 0.0038369619
5.593722 0.0020355543
5.58962 0.0010402911
5.585518 0.000512163
5.581416 0.0002429028
5.577314 0.0001109781
5.573212 4.8843e-05
5.56911 2.07117e-05
5.565008 8.4564e-06
5.560905 3.3291e-06
5.556803 1.2636e-06
5.552701 4.617e-07
5.548599 1.62e-07
5.544497 5.67e-08
5.540395 1.62e-08
5.536293 8.1e-09
5.532191 0
5.528089 0
5.523987 0
5.519885 0
5.515783 0
5.511681 0
5.507579 0
5.503477 0
5.499375 0
5.495273 0
5.491171 0
5.487069 0
5.482966 0
5.478864 0
5.474762 0
5.47066 0
5.466558 0
5.462456 0
5.458354 0
5.454252 0
5.45015 0
5.446048 0
5.441946 0
5.437844 0
5.433742 0
5.42964 0
5.425538 0
5.421436 0
5.417334 0
5.413232 0
5.40913 0
5.405028 0
5.400925 0
5.396823 0
5.392721 0
5.388619 0
5.384517 0
5.380415 0
5.376313 0
5.372211 0
5.368109 0
5.364007 0
5.359905 0
5.355803 0
5.351701 0
5.347599 0
5.343497 0
5.339395 0
5.335293 0
5.331191 0
5.327089 0
5.322986 0
5.318884 0
5.314782 0
5.31068 0
5.306578 0
5.302476 0
5.298374 0
5.294272 0
5.29017 0
5.286068 0
5.281966 0
5.277864 0
5.273762 0
5.26966 0
5.265558 0
5.261456 0
5.257354 0
5.253252 0
5.24915 0
5.245048 0
5.240945 0
5.236843 0
5.232741 0
5.228639 0
5.224537 0
5.220435 0
5.216333 0
5.212231 8.1e-09
5.208129 3.24e-08
5.204027 8.91e-08
5.199925 2.592e-07
5.195823 7.209e-07
5.191721 1.9521e-06
5.187619 5.0625e-06
5.183517 1.26522e-05
5.179415 3.04722e-05
5.175313 7.06887e-05
5.171211 0.0001579743
5.167109 0.0003401109
5.163007 0.0007053723
5.158904 0.0014092542
5.154802 0.002712285
5.1507 0.0050286906
5.146598 0.0089815068
5.142496 0.015453172
5.138394 0.025612986
5.134292 0.04089562
5.13019 0.062902454
5.126088 0.093203549
5.121986 0.1330367
5.117884 0.18292987
5.113782 0.24231035
5.10968 0.30919572
5.105578 0.38007487
5.101476 0.45006892
5.097374 0.51340852
5.093272 0.5641847
5.08917 0.59724666
5.085068 0.60906037
5.080965 0.59833051
5.076863 0.56623426
5.072761 0.51620871
5.068659 0.45334487
5.064557 0.38353611
5.060455 0.3125777
5.056353 0.24540528
5.052251 0.18560257
5.048149 0.13522539
5.044047 0.094908834
5.039945 0.064169577
5.035843 0.04179515
5.031741 0.026223863
5.027639 0.015850453
5.023537 0.0092291319
5.019435 0.00517671
5.015333 0.0027971811
5.011231 0.0014559993
5.007129 0.0007300935
5.003027 0.0003526659
4.998924 0.000164106
4.994822 7.35642e-05
4.99072 3.17682e-05
4.986618 1.32111e-05
4.982516 5.2974e-06
4.978414 2.0412e-06
4.974312 7.614e-07
4.97021 2.754e-07
4.966108 9.72e-08
4.962006 3.24e-08
4.957904 1.62e-08
4.953802 1.62e-08
4.9497 4.86e-08
4.945598 1.458e-07
4.941496 4.05e-07
4.937394 1.1178e-06
4.933292 2.9565e-06
4.92919 7.5492e-06
4.925088 1.85814e-05
4.920985 4.40478e-05
4.916883 0.0001005777
4.912781 0.0002212515
4.908679 0.0004688199
4.904577 0.0009569745
4.900475 0.001881711
4.896373 0.0035642268
4.892271 0.0065033766
4.888169 0.011430736
4.884067 0.019353978
4.879965 0.031566583
4.875863 0.049595911
4.871761 0.075062886
4.867659 0.10943739
4.863557 0.15369767
4.859455 0.20793611
4.855353 0.27099024
4.851251 0.34020324
4.847149 0.41141898
4.843047 0.47928219
4.838944 0.53784773
4.834842 0.58141799
4.83074 0.60545055
4.826638 0.60733734
4.822536 0.58687064
4.818434 0.54628078
4.814332 0.48983601
4.81023 0.42310402
4.806128 0.35205171
4.802026 0.28218408
4.797924 0.2178902
4.793822 0.16209192
4.78972 0.11620598
4.785618 0.080359217
4.781516 0.0537571
4.777414 0.035101577
4.773312 0.022976233
4.76921 0.016151327
4.765108 0.013793328
4.761006 0.015584392
4.756903 0.021763404
4.752801 0.033094397
4.748699 0.050758083
4.744597 0.076155479
4.740495 0.11061662
4.736393 0.15502605
4.732291 0.20940736
4.728189 0.27254403
4.724087 0.34173783
4.719985 0.41280675
4.715883 0.48038932
4.711781 0.53855654
4.707679 0.58164804
4.703577 0.60517375
4.699475 0.60658367
4.695373 0.58572283
4.691271 0.54485933
4.687169 0.48827829
4.683067 0.42154235
4.678964 0.35059503
4.674862 0.28090602
4.67076 0.21682385
4.666658 0.16122921
4.662556 0.11549709
4.658454 0.079705628
4.654352 0.052990435
4.65025 0.033938806
4.646148 0.020940452
4.642046 0.012447035
4.637944 0.0071274816
4.633842 0.0039318453
4.62974 0.0020895246
4.625638 0.001069767
4.621536 0.0005276178
4.617434 0.0002507031
4.613332 0.000114777
4.60923 5.06817e-05
4.605128 2.17404e-05
4.601026 9.477e-06
4.596923 5.3055e-06
4.592821 6.0993e-06
4.588719 1.24659e-05
4.584617 2.91114e-05
4.580515 6.73758e-05
4.576413 0.0001508463
4.572311 0.0003255552
4.568209 0.0006768603
4.564107 0.0013556241
4.560005 0.0026154414
4.555903 0.0048608181
4.551801 0.0087023241
4.547699 0.015007972
4.543597 0.024932691
4.539495 0.039900389
4.535393 0.061510039
4.531291 0.091343125
4.527189 0.13066736
4.523087 0.18006133
4.518984 0.23902164
4.514882 0.30564691
4.51078 0.37650767
4.506678 0.44679506
4.502576 0.51078999
4.498474 0.562616
4.494372 0.59715564
4.49027 0.61094754
4.486168 0.60286723
4.482066 0.57443444
4.477964 0.52967717
4.473862 0.47458736
4.46976 0.41629182
4.465658 0.3621078
4.461556 0.31864597
4.457454 0.29107686
4.453352 0.28261547
4.44925 0.29423009
4.445148 0.32456103
4.441046 0.37004152
4.436943 0.42522884
4.432841 0.48335753
4.428739 0.53710186
4.424637 0.57948393
4.420535 0.60480367
4.416433 0.60942571
4.412331 0.59225991
4.408229 0.55482488
4.404127 0.50087652
4.400025 0.43568643
4.395923 0.36513518
4.391821 0.29481725
4.387719 0.22933113
4.383617 0.17186187
4.379515 0.12407953
4.375413 0.086302535
4.371311 0.057829456
4.367209 0.03733158
4.363107 0.023216941
4.359005 0.013910252
4.354902 0.0080290845
4.3508 0.0044647605
4.346698 0.0023918328
4.342596 0.0012344238
4.338494 0.0006137613
4.334392 0.0002939895
4.33029 0.0001356669
4.326188 6.03126e-05
4.322086 2.58309e-05
4.317984 1.06596e-05
4.313882 4.2363e-06
4.30978 1.62e-06
4.305678 5.994e-07
4.301576 2.106e-07
4.297474 7.29e-08
4.293372 2.43e-08
4.28927 8.1e-09
4.285168 0
4.281066 0
4.276963 0
4.272861 0
4.268759 0
4.264657 0
4.260555 0
4.256453 0
4.252351 0
4.248249 0
4.244147 0
4.240045 0
4.235943 0
4.231841 0
4.227739 0
4.223637 0
4.219535 0
4.215433 0
4.211331 0
4.207229 0
4.203127 0
4.199025 0
4.194922 0
4.19082 0
4.186718 0
4.182616 0
4.178514 0
4.174412 0
4.17031 0
4.166208 0
4.162106 0
4.158004 0
4.153902 0
4.1498 0
4.145698 0
4.141596 0
4.137494 0
4.133392 0
4.12929 0
4.125188 0
4.121086 0
4.116983 0
4.112881 0
4.108779 0
4.104677 0
4.100575 0
4.096473 0
4.092371 0
4.088269 0
4.084167 0
4.080065 0
4.075963 0
4.071861 0
4.067759 0
4.063657 0
4.059555 0
4.055453 0
4.051351 0
4.047249 0
4.043147 0
4.039045 0
4.034942 0
4.03084 0
4.026738 0
4.022636 0
4.018534 0
4.014432 0
4.01033 0
4.006228 0
4.002126 0
3.998024 0
3.993922 0
3.98982 0
3.985718 0
3.981616 0
3.977514 0
3.973412 0
3.96931 0
3.965208 0
3.961106 0
3.957004 0
3.952901 0
3.948799 0
3.944697 0
3.940595 0
3.936493 0
3.932391 0
3.928289 0
3.924187 0
3.920085 0
3.915983 0
3.911881 0
3.907779 0
3.903677 0
3.899575 0
3.895473 0
3.891371 0
3.887269 0
3.883167 0
3.879065 0
3.874962 0
3.87086 0
3.866758 0
3.862656 0
3.858554 0
3.854452 0
3.85035 0
3.846248 0
3.842146 0
3.838044 0
3.833942 0
3.82984 0
3.825738 0
3.821636 0
3.817534 0
3.813432 0
3.80933 0
3.805228 0
3.801126 0
3.797024 0
3.792921 0
3.788819 0
3.784717 0
3.780615 8.1e-09
3.776513 1.62e-08
3.772411 5.67e-08
3.768309 1.701e-07
3.764207 4.779e-07
3.760105 1.2717e-06
3.756003 3.2805e-06
3.751901 8.1081e-06
3.747799 1.93428e-05
3.743697 4.44204e-05
3.739595 9.82692e-05
3.735493 0.0002094417
3.731391 0.0004299885
3.727289 0.0008503947
3.723187 0.0016201539
3.719085 0.0029734533
3.714982 0.0052570863
3.71088 0.0089539749
3.706778 0.014692201
3.702676 0.023226134
3.698574 0.035376402
3.694472 0.051920465
3.69037 0.073436625
3.686268 0.10012116
3.682166 0.13161645
3.678064 0.16690114
3.673962 0.20429392
3.66986 0.24160574
3.665758 0.27643948
3.661656 0.30659107
3.657554 0.33046383
3.653452 0.34738613
3.64935 0.35773248
3.645248 0.36279363
3.641146 0.36440989
3.637044 0.36445495
3.632941 0.36430799
3.628839 0.36446299
3.624737 0.36438839
3.620635 0.36267811
3.616533 0.35744976
3.612431 0.3468749
3.608329 0.32969188
3.604227 0.30556472
3.600125 0.27520347
3.596023 0.2402343
3.591921 0.20287626
3.587819 0.16552552
3.583717 0.13035662
3.579615 0.099027846
3.575513 0.07253486
3.571411 0.051211942
3.567309 0.034845139
3.563207 0.022845434
3.559105 0.014431195
3.555003 0.0087826032
3.5509 0.0051492429
3.546798 0.0029083779
3.542696 0.0015824727
3.538594 0.0008294562
3.534492 0.0004188105
3.53039 0.0002037069
3.526288 9.54504e-05
3.522186 4.30839e-05
3.518084 1.87353e-05
3.513982 7.8489e-06
3.50988 3.1671e-06
3.505778 1.2312e-06
3.501676 4.617e-07
3.497574 1.701e-07
3.493472 5.67e-08
3.48937 1.62e-08
3.485268 8.1e-09
3.481166 0
3.477064 0
3.472961 0
3.468859 0
3.464757 0
3.460655 0
3.456553 0
3.452451 0
3.448349 0
3.444247 0
3.440145 0
3.436043 0
3.431941 0
3.427839 0
3.423737 0
3.419635 0
3.415533 0
3.411431 0
3.407329 0
3.403227 0
3.399125 0
3.395023 0
3.39092 0
3.386818 0
3.382716 0
3.378614 0
3.374512 0
3.37041 0
3.366308 0
3.362206 0
3.358104 0
3.354002 0
3.3499 0
3.345798 0
3.341696 0
3.337594 0
3.333492 0
3.32939 0
3.325288 0
3.321186 0
3.317084 0
3.312981 0
3.308879 0
3.304777 0
3.300675 0
3.296573 0
3.292471 0
3.288369 0
3.284267 0
3.280165 0
3.276063 0
3.271961 0
3.267859 0
3.263757 0
3.259655 0
3.255553 0
3.251451 0
3.247349 0
3.243247 0
3.239145 0
3.235043 0
3.23094 0
3.226838 0
3.222736 0
3.218634 0
3.214532 0
3.21043 0
3.206328 0
3.202226 0
3.198124 0
3.194022 0
3.18992 0
3.185818 0
3.181716 0
3.177614 0
3.173512 0
3.16941 0
3.165308 0
3.161206 0
3.157104 0
3.153002 0
3.148899 0
3.144797 0
3.140695 0
3.136593 0
3.132491 0
3.128389 0
3.124287 0
3.120185 0
3.116083 0
3.111981 0
3.107879 0
3.103777 0
3.099675 0
3.095573 0
3.091471 0
3.087369 0
3.083267 0
3.079165 0
3.075063 0
3.07096 0
3.066858 0
3.062756 0
3.058654 0
3.054552 0
3.05045 0
3.046348 0
3.042246 0
3.038144 0
3.034042 0
3.02994 0
3.025838 0
3.021736 0
3.017634 0
3.013532 0
3.00943 0
3.005328 0
3.001226 0
2.997124 0
2.993022 0
2.988919 0
2.984817 0
2.980715 0
2.976613 0
2.972511 0
2.968409 0
2.964307 0
2.960205 0
2.956103 0
2.952001 0
2.947899 0
2.943797 0
2.939695 0
2.935593 0
2.931491 0
2.927389 0
2.923287 0
2.919185 0
2.915083 0
2.91098 0
2.906878 0
2.902776 0
2.898674 0
2.894572 0
2.89047 0
2.886368 0
2.882266 0
2.878164 0
2.874062 0
2.86996 0
2.865858 0
2.861756 0
2.857654 0
2.853552 0
2.84945 0
2.845348 0
2.841246 0
2.837144 0
2.833042 0
2.828939 0
2.824837 0
2.820735 0
2.816633 0
2.812531 0
2.808429 0
2.804327 0
2.800225 0
2.796123 0
2.792021 0
2.787919 0
2.783817 0
2.779715 0
2.775613 0
2.771511 0
2.767409 0
2.763307 0
2.759205 0
2.755103 0
2.751001 0
2.746898 0
2.742796 0
2.738694 0
2.734592 0
2.73049 0
2.726388 0
2.722286 0
2.718184 0
2.714082 0
2.70998 0
2.705878 0
2.701776 0
2.697674 0
2.693572 0
2.68947 0
2.685368 0
2.681266 0
2.677164 0
2.673062 0
2.668959 0
2.664857 0
2.660755 0
2.656653 0
2.652551 0
2.648449 0
2.644347 0
2.640245 0
2.636143 0
2.632041 0
2.627939 0
2.623837 0
2.619735 0
2.615633 0
2.611531 0
2.607429 0
2.603327 0
2.599225 0
2.595123 0
2.591021 0
2.586918 0
2.582816 0
2.578714 0
2.574612 0
2.57051 0
2.566408 0
2.562306 0
2.558204 0
2.554102 0
2.55 0
