# Supplementary material for: Structural motifs of gold cluster anions with 17 to 69 atoms
Source: Nat Commun. 2026 Apr 10;17:5099. doi: 10.1038/s41467-026-71649-9 (PMC13246909; doi:10.1038/s41467-026-71649-9)
Supplement: Supplementary file 5 — Source Data [file 41467_2026_71649_MOESM5_ESM.zip › SupplementaryFigure6/17_exp.dat]

3.7 0.0012345679
3.7004601 0.0012345679
3.7009202 0.0012345679
3.7013803 0.0012345679
3.7018404 0.0012345679
3.7023005 0.0012345679
3.7027606 0.0012345679
3.7032206 0.0012345679
3.7036807 0.0012345679
3.7041408 0.0012345679
3.7046009 0.0012345679
3.705061 0.0012345679
3.7055211 0.0012345679
3.7059812 0.0012345679
3.7064413 0.0012345679
3.7069014 0.0012345679
3.7073615 0.0012345679
3.7078216 0.0012345679
3.7082817 0.0012345679
3.7087417 0.0012345679
3.7092018 0.0012345679
3.7096619 0.0012345679
3.710122 0.0012345679
3.7105821 0.0012345679
3.7110422 0.0012345679
3.7115023 0.0012345679
3.7119624 0.0012345679
3.7124225 0.0012345679
3.7128826 0.0012345679
3.7133427 0.0012345679
3.7138028 0.0012345679
3.7142629 0.0012345679
3.7147229 0.0012345679
3.715183 0.0012345679
3.7156431 0.0012345679
3.7161032 0.0012345679
3.7165633 0.0012345679
3.7170234 0.0012345679
3.7174835 0.0012345679
3.7179436 0.0012345679
3.7184037 0.0012345679
3.7188638 0.0012345679
3.7193239 0.0012345679
3.719784 0.0012345679
3.720244 0.0012345679
3.7207041 0.0012345679
3.7211642 0.0012345679
3.7216243 0.0012345679
3.7220844 0.0012345679
3.7225445 0.0012345679
3.7230046 0.0012345679
3.7234647 0.0012345679
3.7239248 0.0012345679
3.7243849 0.0012345679
3.724845 0.0012345679
3.7253051 0.0012390233
3.7257652 0.0012612673
3.7262252 0.0012996191
3.7266853 0.0013511933
3.7271454 0.0014131038
3.7276055 0.0014824652
3.7280656 0.0015563914
3.7285257 0.0016319968
3.7289858 0.0017063956
3.7294459 0.0017767021
3.729906 0.0018400305
3.7303661 0.0019001127
3.7308262 0.0019679159
3.7312863 0.0020409909
3.7317463 0.0021164519
3.7322064 0.0021914131
3.7326665 0.0022629888
3.7331266 0.0023282931
3.7335867 0.0023844404
3.7340468 0.0024285448
3.7345069 0.0024577206
3.734967 0.0024690822
3.7354271 0.0024691358
3.7358872 0.0024691358
3.7363473 0.0024691358
3.7368074 0.0024691358
3.7372675 0.0024691358
3.7377275 0.0024691358
3.7381876 0.0024691358
3.7386477 0.0024691358
3.7391078 0.0024691358
3.7395679 0.0024691358
3.740028 0.0024691358
3.7404881 0.0024691358
3.7409482 0.0024691358
3.7414083 0.0024691358
3.7418684 0.0024691358
3.7423285 0.0024691358
3.7427886 0.0024691358
3.7432486 0.0024691358
3.7437087 0.0024691358
3.7441688 0.0024691358
3.7446289 0.0024691358
3.745089 0.0024691358
3.7455491 0.0024691358
3.7460092 0.0024691358
3.7464693 0.0024691358
3.7469294 0.0024691358
3.7473895 0.0024691358
3.7478496 0.0024691358
3.7483097 0.0024691358
3.7487698 0.0024691358
3.7492298 0.0024691358
3.7496899 0.0024691358
3.75015 0.0024702307
3.7506101 0.0024863969
3.7510702 0.0025196435
3.7515303 0.0025670847
3.7519904 0.0026258347
3.7524505 0.0026930078
3.7529106 0.0027657181
3.7533707 0.0028410801
3.7538308 0.0029162078
3.7542909 0.0029882156
3.754751 0.0030542177
3.755211 0.0031124743
3.7556711 0.0031692758
3.7561312 0.0032260773
3.7565913 0.0032828788
3.7570514 0.0033396802
3.7575115 0.0033964817
3.7579716 0.0034532832
3.7584317 0.0035100847
3.7588918 0.0035668862
3.7593519 0.0036236877
3.759812 0.0036804891
3.7602721 0.0037284515
3.7607321 0.0037337288
3.7611922 0.0037005146
3.7616523 0.0036374663
3.7621124 0.0035532411
3.7625725 0.0034564963
3.7630326 0.0033558891
3.7634927 0.0032600769
3.7639528 0.003177717
3.7644129 0.0031174665
3.764873 0.003087983
3.7653331 0.0030864198
3.7657932 0.0030864198
3.7662533 0.0030864198
3.7667133 0.0030864198
3.7671734 0.0030864198
3.7676335 0.0030864198
3.7680936 0.0030864198
3.7685537 0.0030864198
3.7690138 0.0030864198
3.7694739 0.0030864198
3.769934 0.0030864198
3.7703941 0.0030864198
3.7708542 0.0030864198
3.7713143 0.0030864198
3.7717744 0.0030864198
3.7722344 0.0030864198
3.7726945 0.0030864198
3.7731546 0.0030864198
3.7736147 0.0030864198
3.7740748 0.0030864198
3.7745349 0.0030864198
3.774995 0.0030864198
3.7754551 0.0030864198
3.7759152 0.0030864198
3.7763753 0.0030864198
3.7768354 0.0030864198
3.7772955 0.0030864198
3.7777556 0.0030864198
3.7782156 0.0030864198
3.7786757 0.0030864198
3.7791358 0.0030864198
3.7795959 0.0030864198
3.780056 0.0030859584
3.7805161 0.0030496741
3.7809762 0.0029636167
3.7814363 0.0028393291
3.7818964 0.0026883547
3.7823565 0.0025222362
3.7828166 0.0023525168
3.7832767 0.0021907395
3.7837367 0.0020484473
3.7841968 0.0019371835
3.7846569 0.0018684907
3.785117 0.0018518519
3.7855771 0.0018518519
3.7860372 0.0018518519
3.7864973 0.0018518519
3.7869574 0.0018518519
3.7874175 0.0018518519
3.7878776 0.0018518519
3.7883377 0.0018518519
3.7887978 0.0018518519
3.7892579 0.0018518519
3.7897179 0.0018518519
3.790178 0.0018518519
3.7906381 0.0018518519
3.7910982 0.0018518519
3.7915583 0.0018518519
3.7920184 0.0018518519
3.7924785 0.0018518519
3.7929386 0.0018518519
3.7933987 0.0018518519
3.7938588 0.0018518519
3.7943189 0.0018518519
3.794779 0.0018518519
3.795239 0.0018518519
3.7956991 0.0018518519
3.7961592 0.0018518519
3.7966193 0.0018518519
3.7970794 0.0018518519
3.7975395 0.0018518519
3.7979996 0.0018518519
3.7984597 0.0018518519
3.7989198 0.0018518519
3.7993799 0.0018518519
3.79984 0.0018518519
3.8003001 0.0018468425
3.8007602 0.0018214533
3.8012202 0.0017780295
3.8016803 0.0017204188
3.8021404 0.0016524688
3.8026005 0.0015780272
3.8030606 0.0015009417
3.8035207 0.0014250601
3.8039808 0.00135423
3.8044409 0.001292299
3.804901 0.0012431148
3.8053611 0.0012030139
3.8058212 0.0011595285
3.8062813 0.0011159413
3.8067413 0.0010761
3.8072014 0.0010438523
3.8076615 0.0010230459
3.8081216 0.0010175285
3.8085817 0.0010311477
3.8090418 0.0010677512
3.8095019 0.0011311867
3.809962 0.0012253018
3.8104221 0.0013387863
3.8108822 0.0014523893
3.8113423 0.0015659922
3.8118024 0.0016795952
3.8122625 0.0017931981
3.8127225 0.0019068011
3.8131826 0.0020204041
3.8136427 0.002134007
3.8141028 0.00224761
3.8145629 0.002361213
3.815023 0.002474842
3.8154831 0.0025988304
3.8159432 0.0027376659
3.8164033 0.0028855769
3.8168634 0.003036792
3.8173235 0.0031855394
3.8177836 0.0033260478
3.8182436 0.0034525456
3.8187037 0.0035592614
3.8191638 0.0036404235
3.8196239 0.0036902604
3.820084 0.0037037037
3.8205441 0.0037037037
3.8210042 0.0037037037
3.8214643 0.0037037037
3.8219244 0.0037037037
3.8223845 0.0037037037
3.8228446 0.0037037037
3.8233047 0.0037037037
3.8237648 0.0037037037
3.8242248 0.0037037037
3.8246849 0.0037037037
3.825145 0.0037037037
3.8256051 0.0037037037
3.8260652 0.0037037037
3.8265253 0.0037037037
3.8269854 0.0037037037
3.8274455 0.0037037037
3.8279056 0.0037037037
3.8283657 0.0037037037
3.8288258 0.0037037037
3.8292859 0.0037037037
3.8297459 0.0037037037
3.830206 0.0037037037
3.8306661 0.0037037037
3.8311262 0.0037037037
3.8315863 0.0037037037
3.8320464 0.0037037037
3.8325065 0.0037037037
3.8329666 0.0037037037
3.8334267 0.0037037037
3.8338868 0.0037037037
3.8343469 0.0037037037
3.834807 0.0037037037
3.8352671 0.0037037037
3.8357271 0.0037037037
3.8361872 0.0037037037
3.8366473 0.0037037037
3.8371074 0.0037037037
3.8375675 0.0037037037
3.8380276 0.0037037037
3.8384877 0.0037037037
3.8389478 0.0037037037
3.8394079 0.0037037037
3.839868 0.0037037037
3.8403281 0.0037037037
3.8407882 0.0037037037
3.8412482 0.0037037037
3.8417083 0.0037037037
3.8421684 0.0037037037
3.8426285 0.0037037037
3.8430886 0.0037037037
3.8435487 0.0037037037
3.8440088 0.0037037037
3.8444689 0.0037037037
3.844929 0.0037037037
3.8453891 0.0037037037
3.8458492 0.0037037037
3.8463093 0.0037037037
3.8467694 0.0037037037
3.8472294 0.0037037037
3.8476895 0.0037037037
3.8481496 0.0037037037
3.8486097 0.0037037037
3.8490698 0.0037037037
3.8495299 0.0037037037
3.84999 0.0037037037
3.8504501 0.0037037037
3.8509102 0.0037037037
3.8513703 0.0037037037
3.8518304 0.0037037037
3.8522905 0.0037037037
3.8527506 0.0037037037
3.8532106 0.0037037037
3.8536707 0.0037037037
3.8541308 0.0037037037
3.8545909 0.0037037037
3.855051 0.0037037998
3.8555111 0.003713049
3.8559712 0.0037363759
3.8564313 0.0037723373
3.8568914 0.0038194905
3.8573515 0.0038763925
3.8578116 0.0039416004
3.8582717 0.0040136715
3.8587317 0.0040911627
3.8591918 0.0041726314
3.8596519 0.0042566344
3.860112 0.004341736
3.8605721 0.0044273972
3.8610322 0.0045148525
3.8614923 0.0046055448
3.8619524 0.0047009172
3.8624125 0.0048024123
3.8628726 0.0049114732
3.8633327 0.0050295427
3.8637928 0.0051580637
3.8642529 0.005298479
3.8647129 0.0054522315
3.865173 0.0056196425
3.8656331 0.0057900469
3.8660932 0.0059604514
3.8665533 0.0061308558
3.8670134 0.0063012602
3.8674735 0.0064716647
3.8679336 0.0066420691
3.8683937 0.0068124736
3.8688538 0.006982878
3.8693139 0.0071532825
3.869774 0.0073236869
3.870234 0.0074940914
3.8706941 0.0076644958
3.8711542 0.0078349004
3.8716143 0.0080053048
3.8720744 0.0081757093
3.8725345 0.0083461137
3.8729946 0.0085165181
3.8734547 0.0086869226
3.8739148 0.008857327
3.8743749 0.0090277315
3.874835 0.0091981359
3.8752951 0.0093540004
3.8757552 0.0094488888
3.8762152 0.0094895479
3.8766753 0.0094875206
3.8771354 0.0094543502
3.8775955 0.0094015798
3.8780556 0.009340752
3.8785157 0.0092834102
3.8789758 0.0092410974
3.8794359 0.0092253565
3.879896 0.0092477307
3.8803561 0.0093032186
3.8808162 0.0093600201
3.8812763 0.0094168216
3.8817363 0.0094736231
3.8821964 0.0095304246
3.8826565 0.009587226
3.8831166 0.0096440275
3.8835767 0.009700829
3.8840368 0.0097576305
3.8844969 0.009814432
3.884957 0.0098712335
3.8854171 0.0099280349
3.8858772 0.0099848364
3.8863373 0.010041638
3.8867974 0.010098439
3.8872575 0.010155241
3.8877175 0.010212042
3.8881776 0.010268844
3.8886377 0.010325645
3.8890978 0.010382447
3.8895579 0.010439248
3.890018 0.010496078
3.8904781 0.010571795
3.8909382 0.010679602
3.8913983 0.01081517
3.8918584 0.01097417
3.8923185 0.011152273
3.8927786 0.011345151
3.8932386 0.011548476
3.8936987 0.011757918
3.8941588 0.011969149
3.8946189 0.012177841
3.895079 0.012379899
3.8955391 0.012582215
3.8959992 0.012789758
3.8964593 0.013002527
3.8969194 0.013220525
3.8973795 0.013443748
3.8978396 0.013672198
3.8982997 0.013905875
3.8987598 0.014144779
3.8992198 0.014388909
3.8996799 0.014638267
3.90014 0.014893784
3.9006001 0.015169023
3.9010602 0.015466328
3.9015203 0.015782944
3.9019804 0.016116117
3.9024405 0.016463093
3.9029006 0.016821115
3.9033607 0.017187431
3.9038208 0.017559284
3.9042809 0.017933921
3.9047409 0.018308588
3.905201 0.018687931
3.9056611 0.019123317
3.9061212 0.019614033
3.9065813 0.020146504
3.9070414 0.020707151
3.9075015 0.021282399
3.9079616 0.021858672
3.9084217 0.022422393
3.9088818 0.022959986
3.9093419 0.023457877
3.909802 0.023902486
3.9102621 0.02425833
3.9107221 0.02443346
3.9111822 0.02445442
3.9116423 0.024361933
3.9121024 0.024196731
3.9125625 0.023999542
3.9130226 0.023811093
3.9134827 0.023672114
3.9139428 0.023623333
3.9144029 0.02370548
3.914863 0.023959281
3.9153231 0.024380269
3.9157832 0.024854705
3.9162432 0.025365289
3.9167033 0.025902105
3.9171634 0.026455236
3.9176235 0.027014767
3.9180836 0.027570779
3.9185437 0.028113357
3.9190038 0.028632584
3.9194639 0.029118544
3.919924 0.029561321
3.9203841 0.029968285
3.9208442 0.030367707
3.9213043 0.030761944
3.9217644 0.031152727
3.9222244 0.031541785
3.9226845 0.031930853
3.9231446 0.03232166
3.9236047 0.032715938
3.9240648 0.03311542
3.9245249 0.033521836
3.924985 0.033936916
3.9254451 0.034361365
3.9259052 0.03479413
3.9263653 0.03523444
3.9268254 0.035681527
3.9272855 0.03613462
3.9277455 0.036592951
3.9282056 0.037055748
3.9286657 0.037522244
3.9291258 0.037991669
3.9295859 0.038463253
3.930046 0.038936252
3.9305061 0.039414307
3.9309662 0.03990471
3.9314263 0.040413616
3.9318864 0.040947183
3.9323465 0.041511564
3.9328066 0.042112919
3.9332667 0.042757401
3.9337267 0.043451169
3.9341868 0.044200378
3.9346469 0.045011184
3.935107 0.045889802
3.9355671 0.04683932
3.9360272 0.047850375
3.9364873 0.048911217
3.9369474 0.050010094
3.9374075 0.051135249
3.9378676 0.052274933
3.9383277 0.053417391
3.9387878 0.054550872
3.9392478 0.055663621
3.9397079 0.056743885
3.940168 0.057783302
3.9406281 0.058810132
3.9410882 0.059831296
3.9415483 0.060844084
3.9420084 0.061845786
3.9424685 0.06283369
3.9429286 0.063805086
3.9433887 0.064757263
3.9438488 0.065687509
3.9443089 0.066593115
3.944769 0.067471368
3.945229 0.068296326
3.9456891 0.068940062
3.9461492 0.069415665
3.9466093 0.069761599
3.9470694 0.070016321
3.9475295 0.070218296
3.9479896 0.070405983
3.9484497 0.070617842
3.9489098 0.070892337
3.9493699 0.071267927
3.94983 0.071783074
3.9502901 0.072453147
3.9507502 0.073207454
3.9512102 0.074023648
3.9516703 0.074886084
3.9521304 0.075779115
3.9525905 0.076687098
3.9530506 0.077594385
3.9535107 0.078485332
3.9539708 0.079344295
3.9544309 0.080155628
3.954891 0.080903685
3.9553511 0.081565352
3.9558112 0.082127237
3.9562713 0.082610675
3.9567313 0.083038083
3.9571914 0.083431874
3.9576515 0.083814462
3.9581116 0.084208263
3.9585717 0.08463569
3.9590318 0.085119158
3.9594919 0.085681081
3.959952 0.086343874
3.9604121 0.087107136
3.9608722 0.087945849
3.9613323 0.08885933
3.9617924 0.089847159
3.9622525 0.090908921
3.9627125 0.092044198
3.9631726 0.093252572
3.9636327 0.094533627
3.9640928 0.095886946
3.9645529 0.09731211
3.965013 0.098808693
3.9654731 0.10036065
3.9659332 0.10195193
3.9663933 0.1035797
3.9668534 0.10524116
3.9673135 0.10693347
3.9677736 0.10865381
3.9682336 0.11039937
3.9686937 0.11216731
3.9691538 0.11395482
3.9696139 0.11575908
3.970074 0.11757945
3.9705341 0.11951179
3.9709942 0.12157821
3.9714543 0.12373663
3.9719144 0.12594496
3.9723745 0.12816112
3.9728346 0.13034304
3.9732947 0.1324486
3.9737548 0.13443577
3.9742148 0.13626241
3.9746749 0.13788647
3.975135 0.13927605
3.9755951 0.14056953
3.9760552 0.14182704
3.9765153 0.14305353
3.9769754 0.14425399
3.9774355 0.14543341
3.9778956 0.14659674
3.9783557 0.14774898
3.9788158 0.1488951
3.9792759 0.15004007
3.9797359 0.15118888
3.980196 0.15234383
3.9806561 0.15348754
3.9811162 0.15461899
3.9815763 0.15574189
3.9820364 0.15685996
3.9824965 0.15797694
3.9829566 0.15909654
3.9834167 0.16022251
3.9838768 0.16135856
3.9843369 0.16250842
3.984797 0.16367581
3.9852571 0.1648787
3.9857171 0.16618384
3.9861772 0.16759173
3.9866373 0.16909363
3.9870974 0.17068075
3.9875575 0.17234436
3.9880176 0.17407565
3.9884777 0.17586589
3.9889378 0.1777063
3.9893979 0.1795881
3.989858 0.18150256
3.9903181 0.18345262
3.9907782 0.18546495
3.9912382 0.18753389
3.9916983 0.18965143
3.9921584 0.19180959
3.9926185 0.19400036
3.9930786 0.19621574
3.9935387 0.19844775
3.9939988 0.2006884
3.9944589 0.20292965
3.994919 0.20516356
3.9953791 0.20745967
3.9958392 0.20993721
3.9962993 0.21255556
3.9967594 0.21527032
3.9972194 0.21803714
3.9976795 0.22081159
3.9981396 0.22354935
3.9985997 0.22620599
3.9990598 0.22873715
3.9995199 0.23109846
3.99998 0.23324553
4.0004401 0.23484269
4.0009002 0.23563348
4.0013603 0.23578093
4.0018204 0.23544873
4.0022805 0.23480059
4.0027405 0.23400021
4.0032006 0.2332113
4.0036607 0.23259756
4.0041208 0.23232267
4.0045809 0.23255035
4.005041 0.23344172
4.0055011 0.23474532
4.0059612 0.2361857
4.0064213 0.23772838
4.0068814 0.23933885
4.0073415 0.24098267
4.0078016 0.24262531
4.0082617 0.24423231
4.0087217 0.24576919
4.0091818 0.24720146
4.0096419 0.24849463
4.010102 0.24961648
4.0105621 0.25060848
4.0110222 0.25151573
4.0114823 0.25236143
4.0119424 0.2531688
4.0124025 0.25396104
4.0128626 0.25476135
4.0133227 0.25559294
4.0137828 0.25647901
4.0142428 0.25744275
4.0147029 0.2585074
4.015163 0.25968895
4.0156231 0.26092207
4.0160832 0.26219041
4.0165433 0.26350026
4.0170034 0.26485793
4.0174635 0.26626974
4.0179236 0.26774199
4.0183837 0.26928099
4.0188438 0.27089305
4.0193039 0.27258448
4.019764 0.2743616
4.020224 0.2762222
4.0206841 0.27811614
4.0211442 0.28003349
4.0216043 0.28197347
4.0220644 0.28393527
4.0225245 0.28591809
4.0229846 0.28792112
4.0234447 0.28994359
4.0239048 0.29198468
4.0243649 0.29404358
4.024825 0.29611952
4.0252851 0.29821901
4.0257451 0.3003644
4.0262052 0.30254662
4.0266653 0.30475352
4.0271254 0.30697301
4.0275855 0.30919296
4.0280456 0.31140126
4.0285057 0.31358577
4.0289658 0.31573437
4.0294259 0.31783495
4.029886 0.3198754
4.0303461 0.32185121
4.0308062 0.32377801
4.0312663 0.32566238
4.0317263 0.32751023
4.0321864 0.32932749
4.0326465 0.33112007
4.0331066 0.33289393
4.0335667 0.33465494
4.0340268 0.33640906
4.0344869 0.33816221
4.034947 0.33992031
4.0354071 0.34171681
4.0358672 0.3435778
4.0363273 0.34547223
4.0367874 0.34736851
4.0372474 0.34923504
4.0377075 0.35104023
4.0381676 0.35275249
4.0386277 0.35434025
4.0390878 0.35577188
4.0395479 0.35701581
4.040008 0.35804049
4.0404681 0.35894932
4.0409282 0.35985815
4.0413883 0.36076696
4.0418484 0.36167579
4.0423085 0.36258462
4.0427686 0.36349344
4.0432286 0.36440226
4.0436887 0.36531109
4.0441488 0.36621991
4.0446089 0.36712873
4.045069 0.36803756
4.0455291 0.36894638
4.0459892 0.36985521
4.0464493 0.37076402
4.0469094 0.37167285
4.0473695 0.37258168
4.0478296 0.37349051
4.0482897 0.37439932
4.0487497 0.37530815
4.0492098 0.37621698
4.0496699 0.37712579
4.05013 0.37805053
4.0505901 0.37925399
4.0510502 0.38078152
4.0515103 0.38257057
4.0519704 0.38455859
4.0524305 0.38668302
4.0528906 0.38888133
4.0533507 0.39109095
4.0538108 0.39324936
4.0542709 0.39529398
4.0547309 0.39716227
4.055191 0.39881791
4.0556511 0.4004368
4.0561112 0.40204407
4.0565713 0.40361505
4.0570314 0.40512501
4.0574915 0.40654928
4.0579516 0.40786317
4.0584117 0.40904196
4.0588718 0.41006099
4.0593319 0.41089553
4.059792 0.41152091
4.0602521 0.41193327
4.0607121 0.41222463
4.0611722 0.41241557
4.0616323 0.41251359
4.0620924 0.4125262
4.0625525 0.41246089
4.0630126 0.41232515
4.0634727 0.41212648
4.0639328 0.41187238
4.0643929 0.41157033
4.064853 0.41122786
4.0653131 0.41085877
4.0657732 0.41048614
4.0662332 0.41011051
4.0666933 0.40973081
4.0671534 0.40934606
4.0676135 0.40895519
4.0680736 0.40855717
4.0685337 0.408151
4.0689938 0.40773562
4.0694539 0.40731001
4.069914 0.40687314
4.0703741 0.40642844
4.0708342 0.40598219
4.0712943 0.40553075
4.0717544 0.40507028
4.0722144 0.40459694
4.0726745 0.40410683
4.0731346 0.40359612
4.0735947 0.40306094
4.0740548 0.40249743
4.0745149 0.40190174
4.074975 0.40127001
4.0754351 0.40057314
4.0758952 0.39978558
4.0763553 0.3989184
4.0768154 0.39798269
4.0772755 0.3969896
4.0777355 0.39595027
4.0781956 0.3948758
4.0786557 0.39377733
4.0791158 0.39266599
4.0795759 0.3915529
4.080036 0.39044884
4.0804961 0.38929893
4.0809562 0.38807128
4.0814163 0.38678542
4.0818764 0.38546084
4.0823365 0.38411702
4.0827966 0.38277349
4.0832567 0.38144973
4.0837167 0.38016525
4.0841768 0.37893956
4.0846369 0.37779214
4.085097 0.37674419
4.0855571 0.37585299
4.0860172 0.37511531
4.0864773 0.37449898
4.0869374 0.37397183
4.0873975 0.3735017
4.0878576 0.37305642
4.0883177 0.37260384
4.0887778 0.37211178
4.0892378 0.37154806
4.0896979 0.37088054
4.090158 0.37007488
4.0906181 0.3690947
4.0910782 0.36796978
4.0915383 0.36674317
4.0919984 0.36545801
4.0924585 0.36415738
4.0929186 0.36288438
4.0933787 0.36168214
4.0938388 0.36059373
4.0942989 0.35966226
4.094759 0.35893084
4.095219 0.35841646
4.0956791 0.35797222
4.0961392 0.35756414
4.0965993 0.35718759
4.0970594 0.35683802
4.0975195 0.35651085
4.0979796 0.35620149
4.0984397 0.35590536
4.0988998 0.35561786
4.0993599 0.35533444
4.09982 0.35505051
4.1002801 0.35478525
4.1007401 0.35461694
4.1012002 0.35452419
4.1016603 0.35447501
4.1021204 0.35443748
4.1025805 0.35437964
4.1030406 0.35426954
4.1035007 0.35407525
4.1039608 0.35376478
4.1044209 0.35330621
4.104881 0.35266758
4.1053411 0.35185006
4.1058012 0.35092956
4.1062613 0.34992593
4.1067213 0.34885559
4.1071814 0.34773493
4.1076415 0.34658035
4.1081016 0.34540823
4.1085617 0.344235
4.1090218 0.34307702
4.1094819 0.3419507
4.109942 0.34087246
4.1104021 0.33983173
4.1108622 0.33879274
4.1113223 0.33775575
4.1117824 0.33672151
4.1122424 0.33569079
4.1127025 0.33466435
4.1131626 0.33364295
4.1136227 0.33262737
4.1140828 0.33161837
4.1145429 0.33061673
4.115003 0.32962319
4.1154631 0.3287398
4.1159232 0.32803652
4.1163833 0.32747014
4.1168434 0.32699744
4.1173035 0.32657523
4.1177636 0.3261603
4.1182236 0.32570943
4.1186837 0.32517943
4.1191438 0.3245271
4.1196039 0.32370921
4.120064 0.32268458
4.1205241 0.32154943
4.1209842 0.3203791
4.1214443 0.31917746
4.1219044 0.3179484
4.1223645 0.31669578
4.1228246 0.31542349
4.1232847 0.31413541
4.1237447 0.31283543
4.1242048 0.31152741
4.1246649 0.31021525
4.125125 0.30890159
4.1255851 0.30756786
4.1260452 0.306211
4.1265053 0.30483683
4.1269654 0.30345119
4.1274255 0.30205994
4.1278856 0.30066893
4.1283457 0.29928399
4.1288058 0.29791096
4.1292659 0.29655569
4.1297259 0.29522404
4.130186 0.29394264
4.1306461 0.29288469
4.1311062 0.29204012
4.1315663 0.29134985
4.1320264 0.2907548
4.1324865 0.29019586
4.1329466 0.28961396
4.1334067 0.28895001
4.1338668 0.28814493
4.1343269 0.28713963
4.134787 0.28587502
4.135247 0.2843399
4.1357071 0.28274817
4.1361672 0.28113602
4.1366273 0.27950623
4.1370874 0.27786156
4.1375475 0.27620479
4.1380076 0.2745387
4.1384677 0.27286609
4.1389278 0.2711897
4.1393879 0.26951233
4.139848 0.26783675
4.1403081 0.26615919
4.1407682 0.26446236
4.1412282 0.26274972
4.1416883 0.26102635
4.1421484 0.25929733
4.1426085 0.25756777
4.1430686 0.25584274
4.1435287 0.25412732
4.1439888 0.25242662
4.1444489 0.25074569
4.144909 0.24908965
4.1453691 0.24752788
4.1458292 0.24618522
4.1462893 0.24504889
4.1467493 0.24410201
4.1472094 0.24332772
4.1476695 0.24270915
4.1481296 0.24222944
4.1485897 0.24187174
4.1490498 0.24161917
4.1495099 0.24145488
4.14997 0.241362
4.1504301 0.24131096
4.1508902 0.24128148
4.1513503 0.24127733
4.1518104 0.24130236
4.1522705 0.2413604
4.1527305 0.2414553
4.1531906 0.24159089
4.1536507 0.24177104
4.1541108 0.24199956
4.1545709 0.24228031
4.155031 0.242617
4.1554911 0.24298022
4.1559512 0.24334638
4.1564113 0.2437169
4.1568714 0.24409317
4.1573315 0.2444766
4.1577916 0.24486859
4.1582517 0.24527056
4.1587117 0.24568388
4.1591718 0.24610996
4.1596319 0.24655022
4.160092 0.24700651
4.1605521 0.24749248
4.1610122 0.24800795
4.1614723 0.24854456
4.1619324 0.24909399
4.1623925 0.2496479
4.1628526 0.25019794
4.1633127 0.25073579
4.1637728 0.25125311
4.1642328 0.25174157
4.1646929 0.2521928
4.165153 0.25259928
4.1656131 0.25296665
4.1660732 0.25330193
4.1665333 0.25361
4.1669934 0.25389575
4.1674535 0.25416406
4.1679136 0.25441983
4.1683737 0.2546679
4.1688338 0.2549132
4.1692939 0.25516059
4.169754 0.25541496
4.170214 0.255669
4.1706741 0.25584964
4.1711342 0.25596293
4.1715943 0.25603188
4.1720544 0.25607952
4.1725145 0.25612886
4.1729746 0.25620295
4.1734347 0.25632479
4.1738948 0.25651742
4.1743549 0.25680384
4.174815 0.2572071
4.1752751 0.25777394
4.1757351 0.25860079
4.1761952 0.25966425
4.1766553 0.26092858
4.1771154 0.26235806
4.1775755 0.26391698
4.1780356 0.26556958
4.1784957 0.26728015
4.1789558 0.26901295
4.1794159 0.27073226
4.179876 0.27240236
4.1803361 0.27402865
4.1807962 0.27569579
4.1812563 0.27739914
4.1817163 0.27912877
4.1821764 0.28087475
4.1826365 0.28262715
4.1830966 0.28437604
4.1835567 0.28611149
4.1840168 0.28782358
4.1844769 0.28950237
4.184937 0.29113794
4.1853971 0.29260867
4.1858572 0.29377023
4.1863173 0.29469777
4.1867774 0.29546947
4.1872374 0.29616353
4.1876975 0.29685817
4.1881576 0.2976316
4.1886177 0.29856204
4.1890778 0.29972765
4.1895379 0.30120668
4.189998 0.30307732
4.1904581 0.30523786
4.1909182 0.30752185
4.1913783 0.3099146
4.1918384 0.31240148
4.1922985 0.31496783
4.1927586 0.31759899
4.1932186 0.32028031
4.1936787 0.32299712
4.1941388 0.32573479
4.1945989 0.32847865
4.195059 0.33121526
4.1955191 0.3340161
4.1959792 0.33690947
4.1964393 0.33986644
4.1968994 0.34285812
4.1973595 0.34585559
4.1978196 0.34882995
4.1982797 0.3517523
4.1987397 0.3545937
4.1991998 0.35732527
4.1996599 0.3599181
4.20012 0.36234281
4.2005801 0.36457753
4.2010402 0.36664553
4.2015003 0.36857932
4.2019604 0.37041143
4.2024205 0.37217438
4.2028806 0.37390069
4.2033407 0.37562288
4.2038008 0.37737344
4.2042609 0.37918494
4.2047209 0.38108986
4.205181 0.38310688
4.2056411 0.38513091
4.2061012 0.38714638
4.2065613 0.38916963
4.2070214 0.39121701
4.2074815 0.39330486
4.2079416 0.39544957
4.2084017 0.39766746
4.2088618 0.39997489
4.2093219 0.40238822
4.209782 0.40492379
4.210242 0.40760556
4.2107021 0.4104714
4.2111622 0.41349546
4.2116223 0.4166438
4.2120824 0.41988253
4.2125425 0.42317773
4.2130026 0.42649548
4.2134627 0.42980188
4.2139228 0.433063
4.2143829 0.43624493
4.214843 0.43931377
4.2153031 0.44226917
4.2157632 0.44520389
4.2162232 0.4481237
4.2166833 0.45102602
4.2171434 0.45390823
4.2176035 0.45676772
4.2180636 0.45960189
4.2185237 0.46240814
4.2189838 0.46518385
4.2194439 0.46792643
4.219904 0.47063326
4.2203641 0.47326431
4.2208242 0.47575331
4.2212843 0.47812457
4.2217443 0.48040517
4.2222044 0.48262225
4.2226645 0.4848029
4.2231246 0.48697422
4.2235847 0.48916335
4.2240448 0.49139735
4.2245049 0.49370336
4.224965 0.49610847
4.2254251 0.49868773
4.2258852 0.50148763
4.2263453 0.50446327
4.2268054 0.50756938
4.2272655 0.51076069
4.2277255 0.51399193
4.2281856 0.51721779
4.2286457 0.52039302
4.2291058 0.52347235
4.2295659 0.52641047
4.230026 0.52916131
4.2304861 0.53143167
4.2309462 0.53310269
4.2314063 0.53430844
4.2318664 0.53518294
4.2323265 0.5358602
4.2327866 0.53647426
4.2332466 0.53715916
4.2337067 0.53804893
4.2341668 0.53927759
4.2346269 0.54097917
4.235087 0.54328915
4.2355471 0.54632733
4.2360072 0.55000242
4.2364673 0.55416573
4.2369274 0.5586686
4.2373875 0.56336237
4.2378476 0.56809837
4.2383077 0.57272793
4.2387678 0.57710237
4.2392278 0.58107304
4.2396879 0.58449126
4.240148 0.58724798
4.2406081 0.58978157
4.2410682 0.59223902
4.2415283 0.59460132
4.2419884 0.59684946
4.2424485 0.59896438
4.2429086 0.60092711
4.2433687 0.6027186
4.2438288 0.60431985
4.2442889 0.60571183
4.2447489 0.60687551
4.245209 0.60781383
4.2456691 0.60867414
4.2461292 0.60948899
4.2465893 0.61026036
4.2470494 0.61099021
4.2475095 0.61168051
4.2479696 0.61233321
4.2484297 0.61295028
4.2488898 0.6135337
4.2493499 0.61408542
4.24981 0.61460742
4.2502701 0.61510577
4.2507301 0.6155936
4.2511902 0.61605973
4.2516503 0.61649047
4.2521104 0.61687212
4.2525705 0.61719104
4.2530306 0.61743351
4.2534907 0.61758588
4.2539508 0.61763444
4.2544109 0.61756553
4.254871 0.61736547
4.2553311 0.61697219
4.2557912 0.61626267
4.2562513 0.61525956
4.2567113 0.61399343
4.2571714 0.61249488
4.2576315 0.61079448
4.2580916 0.6089228
4.2585517 0.60691044
4.2590118 0.60478798
4.2594719 0.60258599
4.259932 0.60033505
4.2603921 0.59795584
4.2608522 0.59531209
4.2613123 0.59247036
4.2617724 0.58950068
4.2622324 0.5864731
4.2626925 0.58345764
4.2631526 0.58052435
4.2636127 0.57774325
4.2640728 0.57518438
4.2645329 0.57291778
4.264993 0.57101347
4.2654531 0.5693424
4.2659132 0.56771181
4.2663733 0.56611351
4.2668334 0.56453931
4.2672935 0.56298107
4.2677536 0.56143065
4.2682136 0.55987986
4.2686737 0.55832056
4.2691338 0.55674457
4.2695939 0.55514375
4.270054 0.55351015
4.2705141 0.55185565
4.2709742 0.55019102
4.2714343 0.5485162
4.2718944 0.54683114
4.2723545 0.54513579
4.2728146 0.54343009
4.2732747 0.541714
4.2737347 0.53998746
4.2741948 0.53825042
4.2746549 0.53650283
4.275115 0.53472723
4.2755751 0.53256911
4.2760352 0.52997077
4.2764953 0.52704138
4.2769554 0.52389012
4.2774155 0.52062619
4.2778756 0.51735877
4.2783357 0.51419702
4.2787958 0.51125015
4.2792559 0.50862733
4.2797159 0.50643775
4.280176 0.50477532
4.2806361 0.50353648
4.2810962 0.50261684
4.2815563 0.50194001
4.2820164 0.50142958
4.2824765 0.50100915
4.2829366 0.5006023
4.2833967 0.50013264
4.2838568 0.49952377
4.2843169 0.49869926
4.284777 0.49758273
4.285237 0.49615193
4.2856971 0.49466641
4.2861572 0.49317304
4.2866173 0.49167375
4.2870774 0.49017056
4.2875375 0.48866541
4.2879976 0.48716027
4.2884577 0.48565712
4.2889178 0.48415793
4.2893779 0.48266467
4.289838 0.4811793
4.2902981 0.47970954
4.2907582 0.47827226
4.2912182 0.47686017
4.2916783 0.47546409
4.2921384 0.4740748
4.2925985 0.4726831
4.2930586 0.47127979
4.2935187 0.46985568
4.2939788 0.46840157
4.2944389 0.46690823
4.294899 0.46536648
4.2953591 0.4636153
4.2958192 0.46136516
4.2962793 0.45869693
4.2967393 0.4557043
4.2971994 0.45248098
4.2976595 0.44912068
4.2981196 0.4457171
4.2985797 0.44236395
4.2990398 0.43915494
4.2994999 0.43618375
4.29996 0.43354412
4.3004201 0.43114222
4.3008802 0.42875244
4.3013403 0.42637063
4.3018004 0.42399425
4.3022605 0.42162073
4.3027205 0.41924754
4.3031806 0.41687211
4.3036407 0.41449191
4.3041008 0.41210437
4.3045609 0.40970695
4.305021 0.40729705
4.3054811 0.40485517
4.3059412 0.4023753
4.3064013 0.3998703
4.3068614 0.39735304
4.3073215 0.39483641
4.3077816 0.39233327
4.3082416 0.38985652
4.3087017 0.38741901
4.3091618 0.38503362
4.3096219 0.38271323
4.310082 0.38047048
4.3105421 0.3783032
4.3110022 0.37619968
4.3114623 0.37415094
4.3119224 0.372148
4.3123825 0.37018189
4.3128426 0.36824363
4.3133027 0.36632422
4.3137628 0.36441472
4.3142228 0.36250612
4.3146829 0.36058947
4.315143 0.35865712
4.3156031 0.35672264
4.3160632 0.35479122
4.3165233 0.35286207
4.3169834 0.35093433
4.3174435 0.34900719
4.3179036 0.34707979
4.3183637 0.34515133
4.3188238 0.34322098
4.3192839 0.34128789
4.3197439 0.33935123
4.320204 0.33740947
4.3206641 0.3354568
4.3211242 0.33349311
4.3215843 0.33151948
4.3220444 0.32953706
4.3225045 0.32754694
4.3229646 0.32555023
4.3234247 0.32354806
4.3238848 0.32154154
4.3243449 0.31953178
4.324805 0.3175199
4.3252651 0.31548707
4.3257251 0.31335378
4.3261852 0.31113081
4.3266453 0.30884038
4.3271054 0.3065047
4.3275655 0.30414601
4.3280256 0.30178652
4.3284857 0.29944843
4.3289458 0.29715399
4.3294059 0.2949254
4.329866 0.29278486
4.3303261 0.29075932
4.3307862 0.28886253
4.3312462 0.28707344
4.3317063 0.28536965
4.3321664 0.2837287
4.3326265 0.28212815
4.3330866 0.28054556
4.3335467 0.27895848
4.3340068 0.27734449
4.3344669 0.27568115
4.334927 0.273946
4.3353871 0.2720446
4.3358472 0.26987837
4.3363073 0.26751525
4.3367674 0.26502614
4.3372274 0.26248195
4.3376875 0.25995357
4.3381476 0.25751191
4.3386077 0.25522788
4.3390678 0.25317237
4.3395279 0.2514163
4.339988 0.25003056
4.3404481 0.24904527
4.3409082 0.24841368
4.3413683 0.24809506
4.3418284 0.24804869
4.3422885 0.24823385
4.3427485 0.24860983
4.3432086 0.24913588
4.3436687 0.24977131
4.3441288 0.2504754
4.3445889 0.25120741
4.345049 0.25192731
4.3455091 0.25267112
4.3459692 0.25346856
4.3464293 0.25430494
4.3468894 0.25516554
4.3473495 0.25603569
4.3478096 0.25690068
4.3482697 0.25774581
4.3487297 0.2585564
4.3491898 0.25931773
4.3496499 0.26001511
4.35011 0.26063498
4.3505701 0.2611943
4.3510302 0.2617069
4.3514903 0.26217702
4.3519504 0.26260894
4.3524105 0.26300689
4.3528706 0.26337512
4.3533307 0.2637179
4.3537908 0.26403948
4.3542509 0.2643441
4.3547109 0.26463601
4.355171 0.26488611
4.3556311 0.26477841
4.3560912 0.2643232
4.3565513 0.26363319
4.3570114 0.26282111
4.3574715 0.26199969
4.3579316 0.26128164
4.3583917 0.2607797
4.3588518 0.26060658
4.3593119 0.260875
4.359772 0.2616977
4.360232 0.2630958
4.3606921 0.2645981
4.3611522 0.26611738
4.3616123 0.26765012
4.3620724 0.26919281
4.3625325 0.27074193
4.3629926 0.27229396
4.3634527 0.27384538
4.3639128 0.27539269
4.3643729 0.27693236
4.364833 0.27846088
4.3652931 0.27997777
4.3657532 0.28149225
4.3662132 0.28300564
4.3666733 0.28451835
4.3671334 0.28603079
4.3675935 0.28754337
4.3680536 0.28905651
4.3685137 0.29057059
4.3689738 0.29208606
4.3694339 0.29360332
4.369894 0.29512277
4.3703541 0.2966617
4.3708142 0.29825379
4.3712743 0.2998908
4.3717343 0.30156289
4.3721944 0.30326019
4.3726545 0.30497284
4.3731146 0.30669101
4.3735747 0.30840485
4.3740348 0.31010449
4.3744949 0.31178011
4.374955 0.31342183
4.3754151 0.31496386
4.3758752 0.31634274
4.3763353 0.31759311
4.3767954 0.31875036
4.3772555 0.31984986
4.3777155 0.320927
4.3781756 0.32201716
4.3786357 0.3231557
4.3790958 0.32437802
4.3795559 0.32571951
4.380016 0.32721553
4.3804761 0.32890686
4.3809362 0.33079606
4.3813963 0.33286407
4.3818564 0.33509184
4.3823165 0.3374603
4.3827766 0.33995038
4.3832366 0.34254305
4.3836967 0.34521922
4.3841568 0.34795984
4.3846169 0.35074586
4.385077 0.35355978
4.3855371 0.35645795
4.3859972 0.35947386
4.3864573 0.36260383
4.3869174 0.36584412
4.3873775 0.36919107
4.3878376 0.37264095
4.3882977 0.37619007
4.3887578 0.37983472
4.3892178 0.38357119
4.3896779 0.38739579
4.390138 0.39132633
4.3905981 0.39567026
4.3910582 0.40044819
4.3915183 0.40555525
4.3919784 0.4108866
4.3924385 0.41633741
4.3928986 0.42180283
4.3933587 0.42717799
4.3938188 0.43235806
4.3942789 0.4372382
4.3947389 0.44171354
4.395199 0.44567948
4.3956591 0.44910769
4.3961192 0.45210033
4.3965793 0.45477093
4.3970394 0.45723296
4.3974995 0.45959994
4.3979596 0.46198536
4.3984197 0.4645027
4.3988798 0.46726549
4.3993399 0.47038722
4.3998 0.4739814
4.4002601 0.47808221
4.4007201 0.48237453
4.4011802 0.48678619
4.4016403 0.49128742
4.4021004 0.49584847
4.4025605 0.50043956
4.4030206 0.50503095
4.4034807 0.50959285
4.4039408 0.51409553
4.4044009 0.51850921
4.404861 0.52280412
4.4053211 0.52701899
4.4057812 0.53131494
4.4062412 0.53565652
4.4067013 0.53999515
4.4071614 0.54428225
4.4076215 0.54846926
4.4080816 0.55250759
4.4085417 0.55634867
4.4090018 0.55994391
4.4094619 0.56324475
4.409922 0.5662026
4.4103821 0.56888616
4.4108422 0.57149607
4.4113023 0.57404451
4.4117624 0.576539
4.4122224 0.5789871
4.4126825 0.58139635
4.4131426 0.58377428
4.4136027 0.58612844
4.4140628 0.5884664
4.4145229 0.59079564
4.414983 0.59312377
4.4154431 0.5954539
4.4159032 0.59778373
4.4163633 0.60011326
4.4168234 0.60244251
4.4172835 0.60477149
4.4177435 0.60710025
4.4182036 0.60942878
4.4186637 0.61175712
4.4191238 0.6140853
4.4195839 0.61641331
4.420044 0.61874114
4.4205041 0.62106396
4.4209642 0.62337954
4.4214243 0.62568942
4.4218844 0.62799519
4.4223445 0.6302984
4.4228046 0.63260062
4.4232647 0.63490343
4.4237247 0.63720838
4.4241848 0.63951706
4.4246449 0.64183102
4.425105 0.64417647
4.4255651 0.64715184
4.4260252 0.65088807
4.4264853 0.65521774
4.4269454 0.65997341
4.4274055 0.66498767
4.4278656 0.67009306
4.4283257 0.6751222
4.4287858 0.67990763
4.4292458 0.68428193
4.4297059 0.68807768
4.430166 0.69117322
4.4306261 0.69395678
4.4310862 0.6965314
4.4315463 0.6988658
4.4320064 0.7009287
4.4324665 0.70268884
4.4329266 0.70411495
4.4333867 0.70517574
4.4338468 0.70583995
4.4343069 0.70607631
4.434767 0.70585354
4.435227 0.70519656
4.4356871 0.7044352
4.4361472 0.70363611
4.4366073 0.70280846
4.4370674 0.70196141
4.4375275 0.70110412
4.4379876 0.70024578
4.4384477 0.69939553
4.4389078 0.69856256
4.4393679 0.69775601
4.439828 0.69698507
4.4402881 0.69625562
4.4407481 0.69555735
4.4412082 0.69488246
4.4416683 0.69422395
4.4421284 0.69357481
4.4425885 0.69292805
4.4430486 0.69227665
4.4435087 0.69161363
4.4439688 0.69093195
4.4444289 0.69022462
4.444889 0.68948464
4.4453491 0.68863317
4.4458092 0.68750407
4.4462693 0.68610496
4.4467293 0.68445094
4.4471894 0.68255709
4.4476495 0.68043851
4.4481096 0.67811028
4.4485697 0.67558751
4.4490298 0.67288528
4.4494899 0.67001869
4.44995 0.66700283
4.4504101 0.6636966
4.4508702 0.65993217
4.4513303 0.65580906
4.4517904 0.65142922
4.4522505 0.64689465
4.4527105 0.64230733
4.4531706 0.63776925
4.4536307 0.63338238
4.4540908 0.62924872
4.4545509 0.62547023
4.455011 0.62214878
4.4554711 0.6191026
4.4559312 0.61610883
4.4563913 0.61317177
4.4568514 0.61029573
4.4573115 0.60748504
4.4577716 0.60474398
4.4582316 0.60207689
4.4586917 0.59948807
4.4591518 0.59698184
4.4596119 0.59456251
4.460072 0.59223468
4.4605321 0.59001243
4.4609922 0.58788683
4.4614523 0.58583743
4.4619124 0.58384378
4.4623725 0.58188542
4.4628326 0.5799419
4.4632927 0.57799277
4.4637528 0.57601756
4.4642128 0.57399583
4.4646729 0.57190714
4.465133 0.569731
4.4655931 0.56745142
4.4660532 0.56506291
4.4665133 0.56256138
4.4669734 0.55994275
4.4674335 0.55720291
4.4678936 0.55433778
4.4683537 0.55134328
4.4688138 0.54821531
4.4692739 0.54494979
4.4697339 0.54154264
4.470194 0.53790023
4.4706541 0.53334419
4.4711142 0.52791083
4.4715743 0.52181711
4.4720344 0.51528001
4.4724945 0.50851647
4.4729546 0.50174343
4.4734147 0.49517786
4.4738748 0.48903672
4.4743349 0.48353694
4.474795 0.47889549
4.4752551 0.47514879
4.4757151 0.47155044
4.4761752 0.46799547
4.4766353 0.46448852
4.4770954 0.46103422
4.4775555 0.45763727
4.4780156 0.45430228
4.4784757 0.45103394
4.4789358 0.44783688
4.4793959 0.44471577
4.479856 0.44167525
4.4803161 0.43869926
4.4807762 0.43572788
4.4812362 0.43275789
4.4816963 0.42979027
4.4821564 0.42682605
4.4826165 0.42386623
4.4830766 0.42091181
4.4835367 0.41796379
4.4839968 0.4150232
4.4844569 0.41209101
4.484917 0.40916826
4.4853771 0.40625674
4.4858372 0.40335858
4.4862973 0.40047401
4.4867574 0.39760322
4.4872174 0.39474642
4.4876775 0.39190378
4.4881376 0.38907549
4.4885977 0.38626177
4.4890578 0.38346278
4.4895179 0.38067874
4.489978 0.37790983
4.4904381 0.37529896
4.4908982 0.37297986
4.4913583 0.3708928
4.4918184 0.36897774
4.4922785 0.36717457
4.4927385 0.36542325
4.4931986 0.36366368
4.4936587 0.36183579
4.4941188 0.35987952
4.4945789 0.35773479
4.495039 0.35534162
4.4954991 0.35267648
4.4959592 0.3497843
4.4964193 0.34671423
4.4968794 0.34351547
4.4973395 0.34023717
4.4977996 0.33692853
4.4982597 0.3336387
4.4987197 0.33041688
4.4991798 0.32731222
4.4996399 0.32437391
4.5001 0.32165293
4.5005601 0.31922095
4.5010202 0.31704677
4.5014803 0.3150641
4.5019404 0.31320664
4.5024005 0.3114081
4.5028606 0.30960216
4.5033207 0.30772253
4.5037808 0.30570293
4.5042408 0.30347702
4.5047009 0.30097854
4.505161 0.29814927
4.5056211 0.29505265
4.5060812 0.29175315
4.5065413 0.28829512
4.5070014 0.2847229
4.5074615 0.28108083
4.5079216 0.27741327
4.5083817 0.27376457
4.5088418 0.27017906
4.5093019 0.26670111
4.509762 0.26337504
4.510222 0.26020812
4.5106821 0.25700651
4.5111422 0.25377346
4.5116023 0.25055493
4.5120624 0.24739686
4.5125225 0.24434525
4.5129826 0.24144601
4.5134427 0.23874512
4.5139028 0.23628854
4.5143629 0.23412222
4.514823 0.23229212
4.5152831 0.23078758
4.5157431 0.22940593
4.5162032 0.22810767
4.5166633 0.22687386
4.5171234 0.22568558
4.5175835 0.22452388
4.5180436 0.2233698
4.5185037 0.22220443
4.5189638 0.22100881
4.5194239 0.21976401
4.519884 0.21845109
4.5203441 0.21707662
4.5208042 0.2156948
4.5212643 0.21430954
4.5217243 0.21292205
4.5221844 0.21153356
4.5226445 0.21014527
4.5231046 0.20875841
4.5235647 0.2073742
4.5240248 0.20599385
4.5244849 0.20461858
4.524945 0.20324962
4.5254051 0.20188351
4.5258652 0.20051602
4.5263253 0.19915153
4.5267854 0.19779444
4.5272454 0.19644917
4.5277055 0.19512016
4.5281656 0.19381183
4.5286257 0.19252859
4.5290858 0.19127488
4.5295459 0.19005512
4.530006 0.18887375
4.5304661 0.18775512
4.5309262 0.18671351
4.5313863 0.18573988
4.5318464 0.18482519
4.5323065 0.1839604
4.5327666 0.18313646
4.5332266 0.18234433
4.5336867 0.181575
4.5341468 0.1808194
4.5346069 0.18006849
4.535067 0.17931338
4.5355271 0.17855557
4.5359872 0.17780033
4.5364473 0.17704954
4.5369074 0.17630505
4.5373675 0.17556874
4.5378276 0.17484244
4.5382877 0.17412805
4.5387477 0.17342741
4.5392078 0.17274238
4.5396679 0.17207483
4.540128 0.17142675
4.5405881 0.1708011
4.5410482 0.17019625
4.5415083 0.16960927
4.5419684 0.16903723
4.5424285 0.16847722
4.5428886 0.1679263
4.5433487 0.16738153
4.5438088 0.16684
4.5442689 0.16629878
4.5447289 0.16575491
4.545189 0.16520651
4.5456491 0.16466235
4.5461092 0.16412983
4.5465693 0.16361479
4.5470294 0.16312306
4.5474895 0.16266048
4.5479496 0.16223289
4.5484097 0.16184611
4.5488698 0.16150599
4.5493299 0.16121836
4.54979 0.16098905
4.5502501 0.16086635
4.5507101 0.16104616
4.5511702 0.16150386
4.5516303 0.1621827
4.5520904 0.16302593
4.5525505 0.16397678
4.5530106 0.16497852
4.5534707 0.16597437
4.5539308 0.1669076
4.5543909 0.16772144
4.554851 0.16835915
4.5553111 0.16882358
4.5557712 0.16926538
4.5562312 0.16968319
4.5566913 0.17006267
4.5571514 0.17038949
4.5576115 0.17064935
4.5580716 0.17082791
4.5585317 0.17091085
4.5589918 0.17088386
4.5594519 0.17073263
4.559912 0.1704428
4.5603721 0.16994396
4.5608322 0.16915004
4.5612923 0.16811747
4.5617524 0.16690632
4.5622124 0.16557665
4.5626725 0.16418853
4.5631326 0.16280202
4.5635927 0.16147716
4.5640528 0.16027404
4.5645129 0.15925268
4.564973 0.15847317
4.5654331 0.15784704
4.5658932 0.15721902
4.5663533 0.15660221
4.5668134 0.15601021
4.5672735 0.15545664
4.5677335 0.15495515
4.5681936 0.15451933
4.5686537 0.15416283
4.5691138 0.15389925
4.5695739 0.15374223
4.570034 0.15370509
4.5704941 0.15373363
4.5709542 0.1537782
4.5714143 0.15383528
4.5718744 0.15390143
4.5723345 0.15397317
4.5727946 0.15404701
4.5732547 0.15411949
4.5737147 0.15418712
4.5741748 0.15424644
4.5746349 0.15429396
4.575095 0.15432651
4.5755551 0.15435005
4.5760152 0.15436838
4.5764753 0.15438159
4.5769354 0.15438974
4.5773955 0.15439293
4.5778556 0.15439122
4.5783157 0.15438469
4.5787758 0.15437343
4.5792358 0.15435751
4.5796959 0.15433701
4.580156 0.15429902
4.5806161 0.1540929
4.5810762 0.15370936
4.5815363 0.15319154
4.5819964 0.15258259
4.5824565 0.15192568
4.5829166 0.15126395
4.5833767 0.15064058
4.5838368 0.15009869
4.5842969 0.14968147
4.584757 0.14943205
4.585217 0.14939377
4.5856771 0.14958015
4.5861372 0.14995346
4.5865973 0.15047179
4.5870574 0.15109322
4.5875175 0.15177586
4.5879776 0.15247779
4.5884377 0.1531571
4.5888978 0.15377189
4.5893579 0.15428025
4.589818 0.15464026
4.5902781 0.15484099
4.5907381 0.15498326
4.5911982 0.15507822
4.5916583 0.15512478
4.5921184 0.15512183
4.5925785 0.1550683
4.5930386 0.15496309
4.5934987 0.15480512
4.5939588 0.15459332
4.5944189 0.15432657
4.594879 0.1540038
4.5953391 0.15353741
4.5957992 0.15274637
4.5962593 0.15169958
4.5967193 0.15047786
4.5971794 0.14916206
4.5976395 0.14783299
4.5980996 0.14657149
4.5985597 0.14545841
4.5990198 0.14457457
4.5994799 0.14400081
4.59994 0.14381796
4.6004001 0.1439274
4.6008602 0.14406848
4.6013203 0.14423188
4.6017804 0.14441207
4.6022404 0.14460353
4.6027005 0.14480073
4.6031606 0.14499814
4.6036207 0.14519022
4.6040808 0.14537147
4.6045409 0.14553633
4.605001 0.1456793
4.6054611 0.14580236
4.6059212 0.14591342
4.6063813 0.1460159
4.6068414 0.14611321
4.6073015 0.14620875
4.6077616 0.14630594
4.6082216 0.14640819
4.6086817 0.14651889
4.6091418 0.14664147
4.6096019 0.14677933
4.610062 0.14693747
4.6105221 0.14721807
4.6109822 0.14765689
4.6114423 0.14822019
4.6119024 0.14887426
4.6123625 0.14958541
4.6128226 0.1503199
4.6132827 0.15104404
4.6137427 0.15172409
4.6142028 0.15232636
4.6146629 0.15281714
4.615123 0.15316695
4.6155831 0.15343543
4.6160432 0.15365614
4.6165033 0.15383416
4.6169634 0.15397453
4.6174235 0.15408233
4.6178836 0.15416262
4.6183437 0.15422044
4.6188038 0.15426089
4.6192639 0.15428901
4.6197239 0.15430986
4.620184 0.15431398
4.6206441 0.15418299
4.6211042 0.15392084
4.6215643 0.15356622
4.6220244 0.15315778
4.6224845 0.15273417
4.6229446 0.15233409
4.6234047 0.15199617
4.6238648 0.15175911
4.6243249 0.15166156
4.624785 0.15174217
4.625245 0.15203278
4.6257051 0.15251252
4.6261652 0.15315732
4.6266253 0.15394619
4.6270854 0.15485812
4.6275455 0.15587216
4.6280056 0.1569673
4.6284657 0.15812256
4.6289258 0.15931696
4.6293859 0.16052951
4.629846 0.16173921
4.6303061 0.16296653
4.6307662 0.16431967
4.6312262 0.16577501
4.6316863 0.16729821
4.6321464 0.1688549
4.6326065 0.17041075
4.6330666 0.17193141
4.6335267 0.17338251
4.6339868 0.17472972
4.6344469 0.17593867
4.634907 0.17697501
4.6353671 0.17783972
4.6358272 0.17859581
4.6362873 0.17925549
4.6367473 0.17982894
4.6372074 0.1803264
4.6376675 0.18075805
4.6381276 0.18113414
4.6385877 0.18146486
4.6390478 0.18176044
4.6395079 0.18203109
4.639968 0.18228701
4.6404281 0.18249706
4.6408882 0.18262375
4.6413483 0.18268717
4.6418084 0.18270764
4.6422685 0.18270547
4.6427285 0.18270098
4.6431886 0.18271448
4.6436487 0.1827663
4.6441088 0.18287675
4.6445689 0.18306617
4.645029 0.18335478
4.6454891 0.18373714
4.6459492 0.18419775
4.6464093 0.18473486
4.6468694 0.18534674
4.6473295 0.1860316
4.6477896 0.1867877
4.6482496 0.18761328
4.6487097 0.18850659
4.6491698 0.18946588
4.6496299 0.19048937
4.65009 0.19157551
4.6505501 0.19272759
4.6510102 0.19394278
4.6514703 0.19521467
4.6519304 0.19653686
4.6523905 0.19790299
4.6528506 0.19930663
4.6533107 0.2007414
4.6537708 0.20220091
4.6542308 0.20367877
4.6546909 0.20516857
4.655151 0.20666785
4.6556111 0.20822337
4.6560712 0.20984736
4.6565313 0.21153575
4.6569914 0.21328454
4.6574515 0.2150897
4.6579116 0.21694719
4.6583717 0.21885296
4.6588318 0.22080301
4.6592919 0.2227933
4.659752 0.22481978
4.660212 0.2269054
4.6606721 0.22923249
4.6611322 0.23182432
4.6615923 0.23466673
4.6620524 0.23774558
4.6625125 0.24104674
4.6629726 0.24455606
4.6634327 0.24825941
4.6638928 0.25214264
4.6643529 0.25619162
4.664813 0.2603922
4.6652731 0.264824
4.6657331 0.26982348
4.6661932 0.27531916
4.6666533 0.28119272
4.6671134 0.28732581
4.6675735 0.29360014
4.6680336 0.29989732
4.6684937 0.30609906
4.6689538 0.31208701
4.6694139 0.31774285
4.669874 0.32294825
4.6703341 0.32755874
4.6707942 0.3315206
4.6712543 0.33497798
4.6717143 0.33808205
4.6721744 0.34098409
4.6726345 0.34383527
4.6730946 0.34678685
4.6735547 0.34999002
4.6740148 0.35359604
4.6744749 0.3577561
4.674935 0.36262142
4.6753951 0.36823099
4.6758552 0.37439201
4.6763153 0.38098463
4.6767754 0.38789111
4.6772354 0.39499377
4.6776955 0.40217488
4.6781556 0.40931673
4.6786157 0.4163016
4.6790758 0.42301179
4.6795359 0.42932958
4.679996 0.43513727
4.6804561 0.44055885
4.6809162 0.4458274
4.6813763 0.45097737
4.6818364 0.45604322
4.6822965 0.4610594
4.6827566 0.46606033
4.6832166 0.47108047
4.6836767 0.47615426
4.6841368 0.48131615
4.6845969 0.48660057
4.685057 0.49204333
4.6855171 0.49776448
4.6859772 0.50377375
4.6864373 0.5099992
4.6868974 0.51636886
4.6873575 0.52281081
4.6878176 0.52925309
4.6882777 0.53562373
4.6887377 0.5418508
4.6891978 0.54786235
4.6896579 0.55358641
4.690118 0.55893438
4.6905781 0.56354931
4.6910382 0.56744317
4.6914983 0.57079072
4.6919584 0.57376663
4.6924185 0.57654565
4.6928786 0.57930252
4.6933387 0.58221194
4.6937988 0.58544864
4.6942589 0.58918736
4.6947189 0.59360279
4.695179 0.59879728
4.6956391 0.60418357
4.6960992 0.60959275
4.6965593 0.61502342
4.6970194 0.62047414
4.6974795 0.62594346
4.6979396 0.63142998
4.6983997 0.63693223
4.6988598 0.64244881
4.6993199 0.64797828
4.69978 0.6535192
4.70024 0.65907142
4.7007001 0.66464047
4.7011602 0.67022596
4.7016203 0.67582642
4.7020804 0.68144038
4.7025405 0.68706637
4.7030006 0.69270291
4.7034607 0.69834856
4.7039208 0.70400181
4.7043809 0.70966123
4.704841 0.71532532
4.7053011 0.72119693
4.7057612 0.72788143
4.7062212 0.73524938
4.7066813 0.74311056
4.7071414 0.75127474
4.7076015 0.75955169
4.7080616 0.76775119
4.7085217 0.77568301
4.7089818 0.78315694
4.7094419 0.78998275
4.709902 0.79597021
4.7103621 0.80101323
4.7108222 0.80522862
4.7112823 0.8086666
4.7117423 0.81137307
4.7122024 0.81339385
4.7126625 0.81477483
4.7131226 0.81556185
4.7135827 0.81580078
4.7140428 0.81553748
4.7145029 0.8148178
4.714963 0.8136876
4.7154231 0.81226916
4.7158832 0.81070514
4.7163433 0.80903078
4.7168034 0.80728072
4.7172635 0.80548962
4.7177235 0.80369212
4.7181836 0.80192285
4.7186437 0.80021648
4.7191038 0.79860764
4.7195639 0.79713096
4.720024 0.79582106
4.7204841 0.79467826
4.7209442 0.79365943
4.7214043 0.79272817
4.7218644 0.79184807
4.7223245 0.79098269
4.7227846 0.79009562
4.7232446 0.78915043
4.7237047 0.78811073
4.7241648 0.78694006
4.7246249 0.78560204
4.725085 0.78405904
4.7255451 0.78224895
4.7260052 0.78018705
4.7264653 0.77792107
4.7269254 0.7754988
4.7273855 0.772968
4.7278456 0.7703764
4.7283057 0.76777178
4.7287658 0.7652019
4.7292258 0.76271452
4.7296859 0.7603574
4.730146 0.75818781
4.7306061 0.75635022
4.7310662 0.75481293
4.7315263 0.7534898
4.7319864 0.75229472
4.7324465 0.75114156
4.7329066 0.74994419
4.7333667 0.74861648
4.7338268 0.74707233
4.7342869 0.7452256
4.7347469 0.74299016
4.735207 0.74023636
4.7356671 0.73664067
4.7361272 0.7322798
4.7365873 0.72730762
4.7370474 0.72187796
4.7375075 0.71614469
4.7379676 0.71026164
4.7384277 0.70438268
4.7388878 0.69866164
4.7393479 0.6932524
4.739808 0.68830877
4.7402681 0.6839556
4.7407281 0.68010873
4.7411882 0.67664919
4.7416483 0.67346521
4.7421084 0.67044504
4.7425685 0.6674769
4.7430286 0.66444905
4.7434887 0.6612497
4.7439488 0.65776709
4.7444089 0.65388946
4.744869 0.64950504
4.7453291 0.64429533
4.7457892 0.63776823
4.7462492 0.63015836
4.7467093 0.62173831
4.7471694 0.61278063
4.7476295 0.60355794
4.7480896 0.59434279
4.7485497 0.58540779
4.7490098 0.57702551
4.7494699 0.56946853
4.74993 0.56300943
4.7503901 0.55765795
4.7508502 0.55298168
4.7513103 0.54881602
4.7517704 0.54500317
4.7522304 0.54138532
4.7526905 0.53780465
4.7531506 0.53410338
4.7536107 0.5301237
4.7540708 0.52570779
4.7545309 0.52069786
4.754991 0.5149361
4.7554511 0.50859337
4.7559112 0.50200623
4.7563713 0.4952302
4.7568314 0.48832064
4.7572915 0.48133294
4.7577516 0.47432247
4.7582116 0.4673446
4.7586717 0.46045473
4.7591318 0.45370822
4.7595919 0.44716046
4.760052 0.44086453
4.7605121 0.43465781
4.7609722 0.42844035
4.7614323 0.42225049
4.7618924 0.41612663
4.7623525 0.41010711
4.7628126 0.40423031
4.7632727 0.3985346
4.7637327 0.39305835
4.7641928 0.3878399
4.7646529 0.38291765
4.765113 0.37832489
4.7655731 0.37397064
4.7660332 0.36979607
4.7664933 0.36578509
4.7669534 0.36192153
4.7674135 0.35818928
4.7678736 0.35457222
4.7683337 0.35105421
4.7687938 0.34761911
4.7692539 0.34425081
4.7697139 0.34093316
4.770174 0.33764859
4.7706341 0.33437416
4.7710942 0.33111383
4.7715543 0.32787715
4.7720144 0.32467368
4.7724745 0.32151298
4.7729346 0.31840459
4.7733947 0.31535807
4.7738548 0.31238298
4.7743149 0.30948885
4.774775 0.30668526
4.775235 0.30398486
4.7756951 0.30140668
4.7761552 0.29894183
4.7766153 0.29657765
4.7770754 0.29430156
4.7775355 0.29210089
4.7779956 0.28996302
4.7784557 0.28787533
4.7789158 0.2858252
4.7793759 0.28379998
4.779836 0.28178704
4.7802961 0.27983547
4.7807562 0.2781313
4.7812162 0.27664004
4.7816763 0.27530738
4.7821364 0.27407902
4.7825965 0.27290068
4.7830566 0.27171802
4.7835167 0.27047675
4.7839768 0.26912257
4.7844369 0.26760116
4.784897 0.26585823
4.7853571 0.26361742
4.7858172 0.26046969
4.7862773 0.25661027
4.7867373 0.25225514
4.7871974 0.24762023
4.7876575 0.24292156
4.7881176 0.23837506
4.7885777 0.23419669
4.7890378 0.23060244
4.7894979 0.22780828
4.789958 0.22603016
4.7904181 0.22495531
4.7908782 0.22392123
4.7913383 0.22292167
4.7917984 0.22195535
4.7922585 0.22102105
4.7927185 0.22011753
4.7931786 0.21924354
4.7936387 0.21839785
4.7940988 0.21757921
4.7945589 0.21678638
4.795019 0.2160181
4.7954791 0.21526075
4.7959392 0.2145034
4.7963993 0.21374604
4.7968594 0.21298869
4.7973195 0.21223133
4.7977796 0.21147399
4.7982396 0.21071663
4.7986997 0.20995927
4.7991598 0.20920193
4.7996199 0.20844457
4.80008 0.20768722
4.8005401 0.20692986
4.8010002 0.20617251
4.8014603 0.20541516
4.8019204 0.2046578
4.8023805 0.20390046
4.8028406 0.2031431
4.8033007 0.20238574
4.8037608 0.2016284
4.8042208 0.20087104
4.8046809 0.20011369
4.805141 0.19936377
4.8056011 0.19872633
4.8060612 0.19821449
4.8065213 0.19780109
4.8069814 0.19745896
4.8074415 0.19716101
4.8079016 0.19688006
4.8083617 0.19658899
4.8088218 0.19626064
4.8092819 0.19586789
4.8097419 0.19538358
4.810202 0.1947638
4.8106621 0.19388099
4.8111222 0.19276116
4.8115823 0.19146215
4.8120424 0.19004177
4.8125025 0.18855788
4.8129626 0.1870683
4.8134227 0.18563085
4.8138828 0.18430338
4.8143429 0.18314372
4.814803 0.18220969
4.8152631 0.18152288
4.8157231 0.18095199
4.8161832 0.18047814
4.8166433 0.18010101
4.8171034 0.1798203
4.8175635 0.17963567
4.8180236 0.17954681
4.8184837 0.17955342
4.8189438 0.17965516
4.8194039 0.17985173
4.819864 0.1801428
4.8203241 0.18054969
4.8207842 0.18111491
4.8212442 0.18180341
4.8217043 0.18257573
4.8221644 0.18339244
4.8226245 0.18421411
4.8230846 0.1850013
4.8235447 0.18571456
4.8240048 0.18631446
4.8244649 0.18676156
4.824925 0.18701641
4.8253851 0.18712632
4.8258452 0.18723151
4.8263053 0.18733484
4.8267654 0.18743604
4.8272254 0.18753486
4.8276855 0.18763105
4.8281456 0.18772435
4.8286057 0.18781449
4.8290658 0.18790125
4.8295259 0.18798433
4.829986 0.18806349
4.8304461 0.18814021
4.8309062 0.1882164
4.8313663 0.18829215
4.8318264 0.1883676
4.8322865 0.18844286
4.8327465 0.18851805
4.8332066 0.18859326
4.8336667 0.18866862
4.8341268 0.18874425
4.8345869 0.18882025
4.835047 0.18889678
4.8355071 0.18897893
4.8359672 0.18906963
4.8364273 0.18916819
4.8368874 0.18927388
4.8373475 0.18938604
4.8378076 0.18950395
4.8382677 0.18962694
4.8387277 0.1897543
4.8391878 0.18988532
4.8396479 0.19001933
4.840108 0.19016602
4.8405681 0.19056325
4.8410282 0.19125754
4.8414883 0.19217816
4.8419484 0.19325433
4.8424085 0.19441533
4.8428686 0.19559041
4.8433287 0.1967088
4.8437888 0.19769978
4.8442488 0.19849258
4.8447089 0.19901647
4.845169 0.19921293
4.8456291 0.19917765
4.8460892 0.19897712
4.8465493 0.19864873
4.8470094 0.19822985
4.8474695 0.19775791
4.8479296 0.1972703
4.8483897 0.19680441
4.8488498 0.19639763
4.8493099 0.19608738
4.84977 0.19591104
4.85023 0.19589357
4.8506901 0.19597637
4.8511502 0.19612981
4.8516103 0.1963343
4.8520704 0.19657028
4.8525305 0.19681817
4.8529906 0.1970584
4.8534507 0.1972714
4.8539108 0.19743758
4.8543709 0.19753738
4.854831 0.19755125
4.8552911 0.1974451
4.8557512 0.19717065
4.8562112 0.19675684
4.8566713 0.19623865
4.8571314 0.19565114
4.8575915 0.19502931
4.8580516 0.1944082
4.8585117 0.19382281
4.8589718 0.1933082
4.8594319 0.19289936
4.859892 0.19263133
4.8603521 0.1925126
4.8608122 0.19249532
4.8612723 0.19257138
4.8617323 0.19273477
4.8621924 0.19297949
4.8626525 0.19329958
4.8631126 0.19368902
4.8635727 0.19414181
4.8640328 0.19465199
4.8644929 0.19521352
4.864953 0.19582044
4.8654131 0.19647611
4.8658732 0.19719902
4.8663333 0.1980012
4.8667934 0.19889454
4.8672535 0.19989098
4.8677135 0.2010024
4.8681736 0.20224073
4.8686337 0.20361788
4.8690938 0.20514578
4.8695539 0.20683632
4.870014 0.20870147
4.8704741 0.21078188
4.8709342 0.21307383
4.8713943 0.2155293
4.8718544 0.21810022
4.8723145 0.22073857
4.8727746 0.2233963
4.8732346 0.22602535
4.8736947 0.22857768
4.8741548 0.23100526
4.8746149 0.23326004
4.875075 0.2352971
4.8755351 0.23723038
4.8759952 0.23914112
4.8764553 0.24103422
4.8769154 0.24291453
4.8773755 0.24478693
4.8778356 0.24665628
4.8782957 0.24852746
4.8787558 0.25040533
4.8792158 0.25229478
4.8796759 0.25420065
4.880136 0.25612314
4.8805961 0.25799759
4.8810562 0.25982463
4.8815163 0.26163353
4.8819764 0.26345363
4.8824365 0.26531426
4.8828966 0.26724472
4.8833567 0.26927433
4.8838168 0.27143243
4.8842769 0.27374832
4.8847369 0.27625133
4.885197 0.27897474
4.8856571 0.281958
4.8861172 0.28517672
4.8865773 0.28859593
4.8870374 0.29218065
4.8874975 0.29589595
4.8879576 0.29970686
4.8884177 0.30357843
4.8888778 0.30747569
4.8893379 0.31136368
4.889798 0.31520746
4.8902581 0.31898859
4.8907181 0.3227646
4.8911782 0.32654416
4.8916383 0.33032684
4.8920984 0.3341123
4.8925585 0.33790014
4.8930186 0.34168998
4.8934787 0.34548143
4.8939388 0.34927412
4.8943989 0.35306768
4.894859 0.3568617
4.8953191 0.36065479
4.8957792 0.36444756
4.8962392 0.36824775
4.8966993 0.37206347
4.8971594 0.37590279
4.8976195 0.3797738
4.8980796 0.3836846
4.8985397 0.38764328
4.8989998 0.39165793
4.8994599 0.3957366
4.89992 0.39988744
4.9003801 0.40450741
4.9008402 0.41021996
4.9013003 0.41683865
4.9017604 0.4241587
4.9022204 0.43197536
4.9026805 0.44008384
4.9031406 0.44827938
4.9036007 0.45635722
4.9040608 0.46411259
4.9045209 0.47134072
4.904981 0.47783684
4.9054411 0.4837707
4.9059012 0.48953691
4.9063613 0.49518101
4.9068214 0.50074789
4.9072815 0.50628244
4.9077415 0.51182958
4.9082016 0.5174342
4.9086617 0.5231412
4.9091218 0.52899548
4.9095819 0.53504194
4.910042 0.54132459
4.9105021 0.54775412
4.9109622 0.55423865
4.9114223 0.56076531
4.9118824 0.56732121
4.9123425 0.57389347
4.9128026 0.58046923
4.9132627 0.5870356
4.9137227 0.59357972
4.9141828 0.6000887
4.9146429 0.60654967
4.915103 0.61295147
4.9155631 0.61932926
4.9160232 0.62569701
4.9164833 0.63204869
4.9169434 0.63837823
4.9174035 0.64467959
4.9178636 0.65094672
4.9183237 0.65717356
4.9187838 0.66335406
4.9192438 0.66948219
4.9197039 0.67555188
4.920164 0.6815514
4.9206241 0.68741707
4.9210842 0.69314741
4.9215443 0.69876112
4.9220044 0.70427694
4.9224645 0.70971357
4.9229246 0.71508975
4.9233847 0.7204242
4.9238448 0.72573564
4.9243049 0.73104279
4.924765 0.7363644
4.925225 0.74172056
4.9256851 0.74711809
4.9261452 0.75252337
4.9266053 0.7578988
4.9270654 0.76320677
4.9275255 0.76840968
4.9279856 0.77346994
4.9284457 0.77834993
4.9289058 0.78301205
4.9293659 0.78741869
4.929826 0.79153227
4.9302861 0.79530368
4.9307461 0.79869605
4.9312062 0.80176668
4.9316663 0.80457953
4.9321264 0.80719856
4.9325865 0.80968772
4.9330466 0.81211098
4.9335067 0.81453228
4.9339668 0.8170156
4.9344269 0.8196249
4.934887 0.82242412
4.9353471 0.82544248
4.9358072 0.82861052
4.9362673 0.83189265
4.9367273 0.83525601
4.9371874 0.83866772
4.9376475 0.84209489
4.9381076 0.84550467
4.9385677 0.84886419
4.9390278 0.85214056
4.9394879 0.85530091
4.939948 0.85831237
4.9404081 0.86099605
4.9408682 0.86312886
4.9413283 0.86473042
4.9417884 0.86582285
4.9422484 0.86642826
4.9427085 0.86656877
4.9431686 0.86626647
4.9436287 0.86554349
4.9440888 0.86442195
4.9445489 0.86292395
4.945009 0.86107162
4.9454691 0.85891588
4.9459292 0.85649252
4.9463893 0.85380458
4.9468494 0.85085507
4.9473095 0.84764701
4.9477696 0.84418343
4.9482296 0.84046735
4.9486897 0.83650177
4.9491498 0.83228973
4.9496099 0.82783423
4.95007 0.82313714
4.9505301 0.81815098
4.9509902 0.8128977
4.9514503 0.80744369
4.9519104 0.80185532
4.9523705 0.79619899
4.9528306 0.79054107
4.9532907 0.78494796
4.9537508 0.77948602
4.9542108 0.77422167
4.9546709 0.76922125
4.955131 0.76456022
4.9555911 0.76040749
4.9560512 0.756705
4.9565113 0.75332063
4.9569714 0.75012228
4.9574315 0.74697786
4.9578916 0.74375528
4.9583517 0.74032242
4.9588118 0.7365472
4.9592719 0.73229749
4.9597319 0.72744121
4.960192 0.72191364
4.9606521 0.71620517
4.9611122 0.71044912
4.9615723 0.70465563
4.9620324 0.69883477
4.9624925 0.69299665
4.9629526 0.68715141
4.9634127 0.68130911
4.9638728 0.67547989
4.9643329 0.66967384
4.964793 0.66390107
4.9652531 0.65817037
4.9657131 0.6524776
4.9661732 0.64681342
4.9666333 0.64116862
4.9670934 0.63553407
4.9675535 0.62990062
4.9680136 0.62425909
4.9684737 0.61860033
4.9689338 0.61291521
4.9693939 0.60719454
4.969854 0.60142917
4.9703141 0.59547633
4.9707742 0.58896865
4.9712342 0.5819783
4.9716943 0.57460816
4.9721544 0.56696116
4.9726145 0.55914022
4.9730746 0.55124825
4.9735347 0.54338814
4.9739948 0.53566283
4.9744549 0.52817522
4.974915 0.52102823
4.9753751 0.51418025
4.9758352 0.50741196
4.9762953 0.50074786
4.9767554 0.49421948
4.9772154 0.4878583
4.9776755 0.48169584
4.9781356 0.47576362
4.9785957 0.47009312
4.9790558 0.46471588
4.9795159 0.45966338
4.979976 0.45496716
4.9804361 0.45064262
4.9808962 0.44666479
4.9813563 0.44300695
4.9818164 0.43964241
4.9822765 0.43654444
4.9827365 0.43368638
4.9831966 0.43104151
4.9836567 0.42858311
4.9841168 0.42628452
4.9845769 0.42411901
4.985037 0.42206072
4.9854971 0.42021904
4.9859572 0.41863457
4.9864173 0.41723459
4.9868774 0.41594637
4.9873375 0.41469716
4.9877976 0.41341423
4.9882577 0.41202485
4.9887177 0.4104563
4.9891778 0.4086358
4.9896379 0.40649067
4.990098 0.40395635
4.9905581 0.40122417
4.9910182 0.39841537
4.9914783 0.39554853
4.9919384 0.39264222
4.9923985 0.38971502
4.9928586 0.38678553
4.9933187 0.3838723
4.9937788 0.38099393
4.9942388 0.37816899
4.9946989 0.37541605
4.995159 0.37274856
4.9956191 0.37011574
4.9960792 0.36749722
4.9965393 0.36488953
4.9969994 0.36228916
4.9974595 0.35969264
4.9979196 0.35709649
4.9983797 0.35449723
4.9988398 0.35189137
4.9992999 0.34927544
4.99976 0.34664595
5.00022 0.34399575
5.0006801 0.34130057
5.0011402 0.3385607
5.0016003 0.33578123
5.0020604 0.33296721
5.0025205 0.33012368
5.0029806 0.3272557
5.0034407 0.32436836
5.0039008 0.32146668
5.0043609 0.31855574
5.004821 0.31564059
5.0052811 0.31260349
5.0057411 0.30901788
5.0062012 0.30496042
5.0066613 0.3005608
5.0071214 0.29594869
5.0075815 0.29125377
5.0080416 0.28660567
5.0085017 0.2821341
5.0089618 0.2779687
5.0094219 0.27423916
5.009882 0.27107515
5.0103421 0.26850199
5.0108022 0.2663084
5.0112623 0.26445511
5.0117223 0.26291354
5.0121824 0.26165512
5.0126425 0.26065125
5.0131026 0.25987333
5.0135627 0.25929281
5.0140228 0.25888107
5.0144829 0.25860956
5.014943 0.25844967
5.0154031 0.25843163
5.0158632 0.25860933
5.0163233 0.25893698
5.0167834 0.25936756
5.0172434 0.25985405
5.0177035 0.26034944
5.0181636 0.26080672
5.0186237 0.26117886
5.0190838 0.26141885
5.0195439 0.26147968
5.020004 0.26131432
5.0204641 0.26083525
5.0209242 0.26004289
5.0213843 0.25901899
5.0218444 0.25784528
5.0223045 0.25660352
5.0227646 0.25537544
5.0232246 0.25424281
5.0236847 0.25328735
5.0241448 0.25259081
5.0246049 0.25223494
5.025065 0.25229773
5.0255251 0.25260542
5.0259852 0.25301159
5.0264453 0.25349567
5.0269054 0.25403706
5.0273655 0.25461522
5.0278256 0.25520954
5.0282857 0.25579948
5.0287457 0.25636446
5.0292058 0.25688388
5.0296659 0.25733719
5.030126 0.25770744
5.0305861 0.25804656
5.0310462 0.25837436
5.0315063 0.25868644
5.0319664 0.25897837
5.0324265 0.25924575
5.0328866 0.25948416
5.0333467 0.25968916
5.0338068 0.25985637
5.0342669 0.25998135
5.0347269 0.26005968
5.035187 0.26007698
5.0356471 0.25994244
5.0361072 0.2596393
5.0365673 0.25917258
5.0370274 0.25854732
5.0374875 0.25776856
5.0379476 0.25684133
5.0384077 0.25577067
5.0388678 0.2545616
5.0393279 0.25321919
5.039788 0.25174843
5.040248 0.25014917
5.0407081 0.24840799
5.0411682 0.24654685
5.0416283 0.24459232
5.0420884 0.24257095
5.0425485 0.24050927
5.0430086 0.23843386
5.0434687 0.23637126
5.0439288 0.234348
5.0443889 0.23239067
5.044849 0.23052579
5.0453091 0.22872617
5.0457692 0.2268568
5.0462292 0.22495258
5.0466893 0.22306164
5.0471494 0.22123212
5.0476095 0.21951216
5.0480696 0.2179499
5.0485297 0.21659347
5.0489898 0.215491
5.0494499 0.21469063
5.04991 0.21424051
5.0503701 0.2141344
5.0508302 0.21426694
5.0512903 0.21460425
5.0517504 0.21511519
5.0522104 0.21576858
5.0526705 0.2165333
5.0531306 0.21737816
5.0535907 0.21827202
5.0540508 0.21918373
5.0545109 0.22008211
5.054971 0.22093602
5.0554311 0.22180748
5.0558912 0.22278405
5.0563513 0.22383514
5.0568114 0.22492972
5.0572715 0.22603677
5.0577315 0.22712525
5.0581916 0.22816416
5.0586517 0.22912246
5.0591118 0.22996912
5.0595719 0.23067314
5.060032 0.2312031
5.0604921 0.23145817
5.0609522 0.23141657
5.0614123 0.23113562
5.0618724 0.23067269
5.0623325 0.23008514
5.0627926 0.22943031
5.0632527 0.22876557
5.0637127 0.22814826
5.0641728 0.22763575
5.0646329 0.22728538
5.065093 0.22715125
5.0655531 0.22716658
5.0660132 0.22726878
5.0664733 0.22743778
5.0669334 0.22765353
5.0673935 0.227896
5.0678536 0.22814512
5.0683137 0.22838084
5.0687738 0.22858312
5.0692338 0.2287319
5.0696939 0.22880714
5.070154 0.22876869
5.0706141 0.22837237
5.0710742 0.22762751
5.0715343 0.2266314
5.0719944 0.2254813
5.0724545 0.22427453
5.0729146 0.22310835
5.0733747 0.22208004
5.0738348 0.2212869
5.0742949 0.22082621
5.074755 0.22079523
5.075215 0.22126099
5.0756751 0.22205831
5.0761352 0.22309994
5.0765953 0.22433077
5.0770554 0.22569565
5.0775155 0.22713947
5.0779756 0.22860711
5.0784357 0.23004346
5.0788958 0.23139336
5.0793559 0.2326017
5.079816 0.23361337
5.0802761 0.23441442
5.0807361 0.2351477
5.0811962 0.23584184
5.0816563 0.23650891
5.0821164 0.23716104
5.0825765 0.2378103
5.0830366 0.23846879
5.0834967 0.23914862
5.0839568 0.23986188
5.0844169 0.24062065
5.084877 0.24143705
5.0853371 0.24233531
5.0857972 0.24334098
5.0862573 0.24443226
5.0867173 0.24558531
5.0871774 0.24677631
5.0876375 0.24798138
5.0880976 0.2491767
5.0885577 0.25033843
5.0890178 0.25144272
5.0894779 0.2524657
5.089938 0.25338357
5.0903981 0.25420616
5.0908582 0.25497396
5.0913183 0.25567909
5.0917784 0.25631288
5.0922384 0.25686669
5.0926985 0.25733185
5.0931586 0.25769973
5.0936187 0.25796163
5.0940788 0.25810894
5.0945389 0.25813296
5.094999 0.25802507
5.0954591 0.25784236
5.0959192 0.25764867
5.0963793 0.25744467
5.0968394 0.25723102
5.0972995 0.2570084
5.0977596 0.25677744
5.0982196 0.25653884
5.0986797 0.25629323
5.0991398 0.25604128
5.0995999 0.25578367
5.10006 0.25552122
5.1005201 0.2552667
5.1009802 0.25502335
5.1014403 0.25478521
5.1019004 0.25454636
5.1023605 0.25430089
5.1028206 0.25404286
5.1032807 0.25376636
5.1037407 0.25346543
5.1042008 0.25313417
5.1046609 0.25276665
5.105121 0.25235589
5.1055811 0.25187937
5.1060412 0.25133856
5.1065013 0.25074474
5.1069614 0.25010923
5.1074215 0.24944335
5.1078816 0.24875835
5.1083417 0.24806557
5.1088018 0.24737628
5.1092619 0.24670181
5.1097219 0.24605344
5.110182 0.245438
5.1106421 0.24482306
5.1111022 0.24420528
5.1115623 0.24359149
5.1120224 0.24298853
5.1124825 0.24240325
5.1129426 0.24184244
5.1134027 0.24131299
5.1138628 0.24082169
5.1143229 0.2403754
5.114783 0.23998095
5.115243 0.23970042
5.1157031 0.23980517
5.1161632 0.24026659
5.1166233 0.24100896
5.1170834 0.24195653
5.1175435 0.24303357
5.1180036 0.24416433
5.1184637 0.2452731
5.1189238 0.24628411
5.1193839 0.24712165
5.119844 0.24770999
5.1203041 0.24805169
5.1207642 0.24836577
5.1212242 0.24867175
5.1216843 0.24897002
5.1221444 0.24926096
5.1226045 0.24954495
5.1230646 0.24982237
5.1235247 0.25009359
5.1239848 0.250359
5.1244449 0.25061896
5.124905 0.25087388
5.1253651 0.25110637
5.1258252 0.25128627
5.1262853 0.25142544
5.1267453 0.25153704
5.1272054 0.2516342
5.1276655 0.25173009
5.1281256 0.25183785
5.1285857 0.25197065
5.1290458 0.25214164
5.1295059 0.25236396
5.129966 0.25265078
5.1304261 0.25317731
5.1308862 0.25411527
5.1313463 0.25538786
5.1318064 0.25691721
5.1322665 0.25862538
5.1327265 0.26043451
5.1331866 0.26226667
5.1336467 0.26404398
5.1341068 0.26568852
5.1345669 0.26712241
5.135027 0.26826826
5.1354871 0.26922919
5.1359472 0.27012549
5.1364073 0.27095572
5.1368674 0.27171836
5.1373275 0.27241198
5.1377876 0.27303507
5.1382476 0.27358619
5.1387077 0.27406386
5.1391678 0.2744666
5.1396279 0.27479296
5.140088 0.27503521
5.1405481 0.27498852
5.1410082 0.27461473
5.1414683 0.27399628
5.1419284 0.27321565
5.1423885 0.2723553
5.1428486 0.27149767
5.1433087 0.27072523
5.1437688 0.27012044
5.1442288 0.26976578
5.1446889 0.26974368
5.145149 0.27012201
5.1456091 0.27074905
5.1460692 0.2715362
5.1465293 0.27244959
5.1469894 0.2734554
5.1474495 0.27451974
5.1479096 0.2756088
5.1483697 0.27668872
5.1488298 0.27772563
5.1492899 0.27868572
5.1497499 0.27953511
5.15021 0.28023898
5.1506701 0.28078081
5.1511302 0.28119099
5.1515903 0.28150465
5.1520504 0.28175698
5.1525105 0.28198312
5.1529706 0.28221825
5.1534307 0.28249753
5.1538908 0.28285611
5.1543509 0.28332917
5.154811 0.28395185
5.1552711 0.28487125
5.1557311 0.28651584
5.1561912 0.28877864
5.1566513 0.29149248
5.1571114 0.29449021
5.1575715 0.29760469
5.1580316 0.30066879
5.1584917 0.30351533
5.1589518 0.3059772
5.1594119 0.30788723
5.159872 0.30907828
5.1603321 0.30962198
5.1607922 0.310078
5.1612523 0.31048326
5.1617123 0.31084132
5.1621724 0.3111558
5.1626325 0.31143028
5.1630926 0.31166837
5.1635527 0.31187365
5.1640128 0.31204972
5.1644729 0.31220017
5.164933 0.31232859
5.1653931 0.31240685
5.1658532 0.31239722
5.1663133 0.312325
5.1667734 0.31221647
5.1672334 0.31209791
5.1676935 0.31199563
5.1681536 0.31193591
5.1686137 0.31194502
5.1690738 0.31204928
5.1695339 0.31227496
5.169994 0.31264836
5.1704541 0.31320304
5.1709142 0.31393894
5.1713743 0.31483068
5.1718344 0.31585283
5.1722945 0.31698
5.1727546 0.31818678
5.1732146 0.31944777
5.1736747 0.32073757
5.1741348 0.32203075
5.1745949 0.32330194
5.175055 0.32452579
5.1755151 0.32569527
5.1759752 0.3268371
5.1764353 0.32798058
5.1768954 0.329155
5.1773555 0.3303897
5.1778156 0.33171399
5.1782757 0.33315717
5.1787357 0.33474856
5.1791958 0.33651747
5.1796559 0.33849322
5.180116 0.34071086
5.1805761 0.34330215
5.1810362 0.34627014
5.1814963 0.34955942
5.1819564 0.35311456
5.1824165 0.35688016
5.1828766 0.3608008
5.1833367 0.36482106
5.1837968 0.36888554
5.1842569 0.3729388
5.1847169 0.37692544
5.185177 0.38085304
5.1856371 0.38525379
5.1860972 0.39011832
5.1865573 0.39526851
5.1870174 0.40052619
5.1874775 0.40571321
5.1879376 0.41065144
5.1883977 0.41516273
5.1888578 0.41906893
5.1893179 0.42219189
5.189778 0.42435348
5.190238 0.42554369
5.1906981 0.42659452
5.1911582 0.42764535
5.1916183 0.42869617
5.1920784 0.429747
5.1925385 0.43079783
5.1929986 0.43184865
5.1934587 0.43289948
5.1939188 0.43395031
5.1943789 0.43500114
5.194839 0.43605196
5.1952991 0.43710279
5.1957592 0.43815362
5.1962192 0.43920444
5.1966793 0.44025527
5.1971394 0.4413061
5.1975995 0.44235693
5.1980596 0.44340775
5.1985197 0.44445858
5.1989798 0.44550941
5.1994399 0.44656023
5.1999 0.44761106
5.2003601 0.44866935
5.2008202 0.44975217
5.2012803 0.45086157
5.2017403 0.451999
5.2022004 0.45316594
5.2026605 0.45436385
5.2031206 0.4555942
5.2035807 0.45685846
5.2040408 0.45815807
5.2045009 0.45949453
5.204961 0.4608693
5.2054211 0.46238763
5.2058812 0.4641731
5.2063413 0.4661936
5.2068014 0.46841614
5.2072615 0.47080767
5.2077215 0.4733352
5.2081816 0.47596568
5.2086417 0.47866612
5.2091018 0.48140349
5.2095619 0.48414478
5.210022 0.48685735
5.2104821 0.48969199
5.2109422 0.49275467
5.2114023 0.49599259
5.2118624 0.499353
5.2123225 0.50278314
5.2127826 0.50623022
5.2132426 0.50964149
5.2137027 0.51296417
5.2141628 0.51614549
5.2146229 0.51913269
5.215083 0.5218682
5.2155431 0.52414323
5.2160032 0.52594119
5.2164633 0.52736169
5.2169234 0.52850436
5.2173835 0.52946884
5.2178436 0.53035477
5.2183037 0.53126175
5.2187638 0.53228946
5.2192238 0.53353749
5.2196839 0.53510549
5.220144 0.53710779
5.2206041 0.53978325
5.2210642 0.54306167
5.2215243 0.54678154
5.2219844 0.55078142
5.2224445 0.55489983
5.2229046 0.55897527
5.2233647 0.5628463
5.2238248 0.56635141
5.2242849 0.56932915
5.2247449 0.57161804
5.225205 0.57312688
5.2256651 0.5742801
5.2261252 0.57518059
5.2265853 0.57583089
5.2270454 0.57623351
5.2275055 0.576391
5.2279656 0.57630588
5.2284257 0.57598069
5.2288858 0.57541795
5.2293459 0.57462021
5.229806 0.57358999
5.2302661 0.57236746
5.2307261 0.5711206
5.2311862 0.56986744
5.2316463 0.56860579
5.2321064 0.56733349
5.2325665 0.56604838
5.2330266 0.56474828
5.2334867 0.56343105
5.2339468 0.56209449
5.2344069 0.56073647
5.234867 0.55935481
5.2353271 0.55795365
5.2357872 0.55654853
5.2362472 0.55513854
5.2367073 0.55372175
5.2371674 0.55229619
5.2376275 0.55085991
5.2380876 0.54941098
5.2385477 0.54794743
5.2390078 0.54646732
5.2394679 0.5449687
5.239928 0.54344963
5.2403881 0.54183433
5.2408482 0.54001312
5.2413083 0.53802262
5.2417684 0.53590215
5.2422284 0.53369102
5.2426885 0.53142859
5.2431486 0.52915416
5.2436087 0.52690706
5.2440688 0.52472663
5.2445289 0.52265219
5.244989 0.52072304
5.2454491 0.51894299
5.2459092 0.51728783
5.2463693 0.51575922
5.2468294 0.51435889
5.2472895 0.51308851
5.2477495 0.5119498
5.2482096 0.51094446
5.2486697 0.51007417
5.2491298 0.50934065
5.2495899 0.5087456
5.25005 0.508293
5.2505101 0.50819564
5.2509702 0.50852985
5.2514303 0.50920726
5.2518904 0.51013952
5.2523505 0.51123826
5.2528106 0.51241511
5.2532707 0.51358172
5.2537307 0.51464972
5.2541908 0.51553073
5.2546509 0.51613641
5.255111 0.51638616
5.2555711 0.51639791
5.2560312 0.51624385
5.2564913 0.51592812
5.2569514 0.5154549
5.2574115 0.51482833
5.2578716 0.51405258
5.2583317 0.5131318
5.2587918 0.51207016
5.2592519 0.51087179
5.2597119 0.50954086
5.260172 0.50801916
5.2606321 0.50571486
5.2610922 0.50263301
5.2615523 0.49896588
5.2620124 0.49490573
5.2624725 0.49064481
5.2629326 0.48637541
5.2633927 0.48228975
5.2638528 0.47858012
5.2643129 0.47543877
5.264773 0.47305795
5.265233 0.47152043
5.2656931 0.47031378
5.2661532 0.46936288
5.2666133 0.46868964
5.2670734 0.468316
5.2675335 0.46826385
5.2679936 0.46855512
5.2684537 0.46921173
5.2689138 0.47025558
5.2693739 0.4717086
5.269834 0.47359272
5.2702941 0.47585728
5.2707542 0.47824526
5.2712142 0.4807128
5.2716743 0.48323827
5.2721344 0.4858
5.2725945 0.48837635
5.2730546 0.49094564
5.2735147 0.49348625
5.2739748 0.49597649
5.2744349 0.49839475
5.274895 0.50071933
5.2753551 0.50296022
5.2758152 0.50517863
5.2762753 0.5073768
5.2767353 0.50955437
5.2771954 0.51171098
5.2776555 0.51384626
5.2781156 0.51595986
5.2785757 0.51805144
5.2790358 0.52012063
5.2794959 0.52216707
5.279956 0.52419041
5.2804161 0.52600068
5.2808762 0.52738049
5.2813363 0.52841805
5.2817964 0.52920378
5.2822565 0.52982814
5.2827165 0.53038157
5.2831766 0.53095452
5.2836367 0.53163744
5.2840968 0.53252079
5.2845569 0.53369499
5.285017 0.53525106
5.2854771 0.53764777
5.2859372 0.54106337
5.2863973 0.54525353
5.2868574 0.54997389
5.2873175 0.5549801
5.2877776 0.5600278
5.2882376 0.56487265
5.2886977 0.56927031
5.2891578 0.5729764
5.2896179 0.57574657
5.290078 0.57735525
5.2905381 0.57845085
5.2909982 0.57945899
5.2914583 0.58038395
5.2919184 0.58123005
5.2923785 0.58200158
5.2928386 0.58270283
5.2932987 0.58333811
5.2937588 0.58391173
5.2942188 0.58442796
5.2946789 0.58489112
5.295139 0.58530109
5.2955991 0.5856018
5.2960592 0.58580188
5.2965193 0.58593599
5.2969794 0.5860388
5.2974395 0.58614499
5.2978996 0.58628923
5.2983597 0.5865062
5.2988198 0.58683057
5.2992799 0.58729701
5.2997399 0.58794021
5.3002 0.58878632
5.3006601 0.58978479
5.3011202 0.59090616
5.3015803 0.59213254
5.3020404 0.59344609
5.3025005 0.59482889
5.3029606 0.5962631
5.3034207 0.59773083
5.3038808 0.59921421
5.3043409 0.60069537
5.304801 0.60215643
5.3052611 0.60360916
5.3057211 0.60516963
5.3061812 0.60682931
5.3066413 0.6085622
5.3071014 0.61034228
5.3075615 0.61214357
5.3080216 0.61394004
5.3084817 0.61570568
5.3089418 0.61741451
5.3094019 0.61904048
5.309862 0.62055763
5.3103221 0.62167636
5.3107822 0.62173568
5.3112422 0.6209246
5.3117023 0.61948454
5.3121624 0.61765691
5.3126225 0.61568314
5.3130826 0.61380462
5.3135427 0.61226278
5.3140028 0.61129904
5.3144629 0.61115481
5.314923 0.61207153
5.3153831 0.6138619
5.3158432 0.61582512
5.3163033 0.61791594
5.3167634 0.62010516
5.3172234 0.62236359
5.3176835 0.62466206
5.3181436 0.62697135
5.3186037 0.62926228
5.3190638 0.63150568
5.3195239 0.63367233
5.319984 0.63573305
5.3204441 0.63777195
5.3209042 0.63988098
5.3213643 0.64201775
5.3218244 0.6441397
5.3222845 0.6462043
5.3227445 0.64816896
5.3232046 0.64999115
5.3236647 0.65162832
5.3241248 0.65303791
5.3245849 0.65417738
5.325045 0.65499963
5.3255051 0.65495373
5.3259652 0.65382433
5.3264253 0.65181552
5.3268854 0.64913137
5.3273455 0.64597596
5.3278056 0.64255336
5.3282657 0.63906764
5.3287257 0.6357229
5.3291858 0.63272319
5.3296459 0.6302726
5.330106 0.62855007
5.3305661 0.6270712
5.3310262 0.62559127
5.3314863 0.62412756
5.3319464 0.62269725
5.3324065 0.62131759
5.3328666 0.62000583
5.3333267 0.61877917
5.3337868 0.61765488
5.3342468 0.61665015
5.3347069 0.61578223
5.335167 0.61507295
5.3356271 0.61457083
5.3360872 0.61424869
5.3365473 0.61406106
5.3370074 0.61396243
5.3374675 0.61390731
5.3379276 0.61385021
5.3383877 0.61374563
5.3388478 0.61354809
5.3393079 0.61321207
5.339768 0.61269211
5.340228 0.6119631
5.3406881 0.61112344
5.3411482 0.61019859
5.3416083 0.60919509
5.3420684 0.60811946
5.3425285 0.60697822
5.3429886 0.60577794
5.3434487 0.60452511
5.3439088 0.6032263
5.3443689 0.60188802
5.344829 0.60051681
5.3452891 0.59909505
5.3457491 0.59754256
5.3462092 0.59586431
5.3466693 0.59407384
5.3471294 0.59218474
5.3475895 0.59021058
5.3480496 0.58816491
5.3485097 0.5860613
5.3489698 0.58391332
5.3494299 0.58173454
5.34989 0.57953853
5.3503501 0.57708419
5.3508102 0.57386965
5.3512703 0.57004547
5.3517303 0.56578886
5.3521904 0.56127707
5.3526505 0.55668732
5.3531106 0.55219686
5.3535707 0.54798291
5.3540308 0.54422272
5.3544909 0.54109351
5.354951 0.53877252
5.3554111 0.53748962
5.3558712 0.53726422
5.3563313 0.53787963
5.3567914 0.53911764
5.3572515 0.54076002
5.3577115 0.54258859
5.3581716 0.54438514
5.3586317 0.54593144
5.3590918 0.54700931
5.3595519 0.54740052
5.360012 0.54688725
5.3604721 0.54587056
5.3609322 0.54482352
5.3613923 0.54372148
5.3618524 0.54253979
5.3623125 0.5412538
5.3627726 0.53983886
5.3632326 0.53827031
5.3636927 0.53652349
5.3641528 0.53457377
5.3646129 0.53239648
5.365073 0.52996867
5.3655331 0.5273619
5.3659932 0.52464194
5.3664533 0.52183251
5.3669134 0.51895737
5.3673735 0.5160403
5.3678336 0.51310502
5.3682937 0.51017531
5.3687538 0.5072749
5.3692138 0.50442756
5.3696739 0.50165704
5.370134 0.49897105
5.3705941 0.49614733
5.3710542 0.49318453
5.3715143 0.49018267
5.3719744 0.48724177
5.3724345 0.48446184
5.3728946 0.48194293
5.3733547 0.47978501
5.3738148 0.47808815
5.3742749 0.47695233
5.3747349 0.47647759
5.375195 0.47673847
5.3756551 0.47756194
5.3761152 0.4788276
5.3765753 0.48045195
5.3770354 0.48235152
5.3774955 0.48444279
5.3779556 0.48664227
5.3784157 0.48886648
5.3788758 0.49103191
5.3793359 0.49305507
5.379796 0.49485247
5.3802561 0.49636964
5.3807161 0.49771407
5.3811762 0.49894285
5.3816363 0.50009877
5.3820964 0.50122459
5.3825565 0.50236314
5.3830166 0.50355719
5.3834767 0.50484953
5.3839368 0.50628296
5.3843969 0.50790027
5.384857 0.50974423
5.3853171 0.5119484
5.3857772 0.51475794
5.3862372 0.51808826
5.3866973 0.52183389
5.3871574 0.52588936
5.3876175 0.53014921
5.3880776 0.53450796
5.3885377 0.53886016
5.3889978 0.54310035
5.3894579 0.54712304
5.389918 0.55082277
5.3903781 0.55408148
5.3908382 0.55689438
5.3912983 0.55937981
5.3917584 0.5616579
5.3922184 0.56384878
5.3926785 0.56607259
5.3931386 0.56844948
5.3935987 0.57109957
5.3940588 0.57414299
5.3945189 0.57769988
5.394979 0.58189038
5.3954391 0.58680869
5.3958992 0.59240848
5.3963593 0.5985971
5.3968194 0.60528184
5.3972795 0.61237
5.3977395 0.61976889
5.3981996 0.62738583
5.3986597 0.6351281
5.3991198 0.64290302
5.3995799 0.6506179
5.40004 0.65818384
5.4005001 0.66607627
5.4009602 0.67455158
5.4014203 0.68343425
5.4018804 0.69254875
5.4023405 0.70171958
5.4028006 0.71077119
5.4032607 0.71952806
5.4037207 0.72781468
5.4041808 0.73545551
5.4046409 0.74227502
5.405101 0.74810114
5.4055611 0.75292804
5.4060212 0.7568927
5.4064813 0.76011921
5.4069414 0.76273163
5.4074015 0.76485404
5.4078616 0.76661052
5.4083217 0.76812516
5.4087818 0.76952201
5.4092418 0.77092519
5.4097019 0.77245873
5.410162 0.77413478
5.4106221 0.77483826
5.4110822 0.77454478
5.4115423 0.77362606
5.4120024 0.77245388
5.4124625 0.77139999
5.4129226 0.77083614
5.4133827 0.77113409
5.4138428 0.77266559
5.4143029 0.77580242
5.414763 0.78091631
5.415223 0.78812183
5.4156831 0.79599319
5.4161432 0.80420442
5.4166033 0.81270125
5.4170634 0.82142936
5.4175235 0.83033447
5.4179836 0.83936228
5.4184437 0.84845849
5.4189038 0.85756881
5.4193639 0.86663894
5.419824 0.87561458
5.4202841 0.8845232
5.4207441 0.89362122
5.4212042 0.90287443
5.4216643 0.91221694
5.4221244 0.92158281
5.4225845 0.93090617
5.4230446 0.94012111
5.4235047 0.94916172
5.4239648 0.95796209
5.4244249 0.96645632
5.424885 0.97457852
5.4253451 0.98188625
5.4258052 0.98755116
5.4262653 0.99177165
5.4267253 0.99479117
5.4271854 0.99685317
5.4276455 0.99820112
5.4281056 0.99907846
5.4285657 0.99972865
5.4290258 1.0003951
5.4294859 1.0013214
5.429946 1.0027509
5.4304061 1.0045942
5.4308662 1.0064148
5.4313263 1.0081726
5.4317864 1.0098327
5.4322464 1.0113605
5.4327065 1.0127212
5.4331666 1.0138799
5.4336267 1.0148019
5.4340868 1.0154524
5.4345469 1.0157966
5.435007 1.0157995
5.4354671 1.0141884
5.4359272 1.0101261
5.4363873 1.0041143
5.4368474 0.99665479
5.4373075 0.98824921
5.4377676 0.9793993
5.4382276 0.97060679
5.4386877 0.96237341
5.4391478 0.95520085
5.4396079 0.94959085
5.440068 0.94601963
5.4405281 0.94342984
5.4409882 0.94108331
5.4414483 0.93903531
5.4419084 0.93734111
5.4423685 0.93605601
5.4428286 0.93523528
5.4432887 0.9349342
5.4437487 0.93520802
5.4442088 0.93611206
5.4446689 0.93770157
5.445129 0.9400269
5.4455891 0.94300483
5.4460492 0.94648964
5.4465093 0.95035217
5.4469694 0.95446332
5.4474295 0.9586939
5.4478896 0.96291481
5.4483497 0.96699689
5.4488098 0.97081099
5.4492699 0.97422799
5.4497299 0.97711874
5.45019 0.97941147
5.4506501 0.98151635
5.4511102 0.98353326
5.4515703 0.9854531
5.4520304 0.98726678
5.4524905 0.9889652
5.4529506 0.99053927
5.4534107 0.9919799
5.4538708 0.99327799
5.4543309 0.99442444
5.454791 0.99541017
5.4552511 0.99617578
5.4557111 0.99650156
5.4561712 0.99644567
5.4566313 0.99610475
5.4570914 0.99557544
5.4575515 0.99495441
5.4580116 0.99433828
5.4584717 0.99382372
5.4589318 0.99350736
5.4593919 0.99348586
5.459852 0.99385588
5.4603121 0.99480912
5.4607722 0.99660435
5.4612322 0.99907741
5.4616923 1.0020379
5.4621524 1.0052952
5.4626125 1.008659
5.4630726 1.0119388
5.4635327 1.014944
5.4639928 1.0174843
5.4644529 1.0193692
5.464913 1.0204081
5.4653731 1.0205915
5.4658332 1.0202529
5.4662933 1.0195111
5.4667534 1.0184765
5.4672134 1.0172598
5.4676735 1.0159715
5.4681336 1.0147223
5.4685937 1.0136228
5.4690538 1.0127836
5.4695139 1.0123152
5.469974 1.0123283
5.4704341 1.0127433
5.4708942 1.0133363
5.4713543 1.014061
5.4718144 1.014872
5.4722745 1.0157236
5.4727345 1.0165704
5.4731946 1.0173668
5.4736547 1.0180672
5.4741148 1.0186261
5.4745749 1.0189979
5.475035 1.0191375
5.4754951 1.0190663
5.4759552 1.0188478
5.4764153 1.0185185
5.4768754 1.0181152
5.4773355 1.0176743
5.4777956 1.0172327
5.4782557 1.0168268
5.4787157 1.0164933
5.4791758 1.0162689
5.4796359 1.0161901
5.480096 1.0162912
5.4805561 1.0165216
5.4810162 1.0168361
5.4814763 1.0172189
5.4819364 1.0176545
5.4823965 1.0181269
5.4828566 1.0186206
5.4833167 1.0191198
5.4837768 1.0196088
5.4842368 1.0200719
5.4846969 1.0204934
5.485157 1.0208761
5.4856171 1.0214106
5.4860772 1.0220766
5.4865373 1.0227789
5.4869974 1.0234226
5.4874575 1.0239125
5.4879176 1.0241535
5.4883777 1.0240508
5.4888378 1.0235091
5.4892979 1.0224335
5.489758 1.0207288
5.490218 1.018271
5.4906781 1.0148569
5.4911382 1.0105803
5.4915983 1.0055817
5.4920584 1.0000017
5.4925185 0.99398088
5.4929786 0.98765962
5.4934387 0.98117851
5.4938988 0.97467805
5.4943589 0.96829878
5.494819 0.9621812
5.4952791 0.9563036
5.4957391 0.95013511
5.4961992 0.94370281
5.4966593 0.93710089
5.4971194 0.93042356
5.4975795 0.92376498
5.4980396 0.91721935
5.4984997 0.91088086
5.4989598 0.9048437
5.4994199 0.89920206
5.49988 0.89405012
5.5003401 0.88979565
5.5008002 0.88718721
5.5012603 0.88608164
5.5017203 0.88629356
5.5021804 0.88763756
5.5026405 0.88992825
5.5031006 0.89298025
5.5035607 0.89660816
5.5040208 0.90062659
5.5044809 0.90485016
5.504941 0.90909347
5.5054011 0.91332915
5.5058612 0.91771468
5.5063213 0.92221907
5.5067814 0.92680832
5.5072414 0.93144847
5.5077015 0.93610549
5.5081616 0.94074541
5.5086217 0.94533423
5.5090818 0.94983798
5.5095419 0.95422264
5.510002 0.95845423
5.5104621 0.96244332
5.5109222 0.96616431
5.5113823 0.96967715
5.5118424 0.97304179
5.5123025 0.97631819
5.5127626 0.97956628
5.5132226 0.98284602
5.5136827 0.98621737
5.5141428 0.98974025
5.5146029 0.99347463
5.515063 0.99750249
5.5155231 1.0032135
5.5159832 1.0110404
5.5164433 1.0204687
5.5169034 1.0309843
5.5173635 1.042073
5.5178236 1.0532203
5.5182837 1.0639122
5.5187437 1.0736343
5.5192038 1.0818723
5.5196639 1.0881121
5.520124 1.091926
5.5205841 1.0946169
5.5210442 1.096825
5.5215043 1.0986038
5.5219644 1.100007
5.5224245 1.1010883
5.5228846 1.1019013
5.5233447 1.1024995
5.5238048 1.1029367
5.5242649 1.1032664
5.5247249 1.1035423
5.525185 1.103768
5.5256451 1.1035608
5.5261052 1.1029249
5.5265653 1.1019785
5.5270254 1.1008403
5.5274855 1.0996285
5.5279456 1.0984617
5.5284057 1.0974582
5.5288658 1.0967365
5.5293259 1.0964149
5.529786 1.096612
5.530246 1.0978347
5.5307061 1.1019296
5.5311662 1.1085562
5.5316263 1.1170518
5.5320864 1.1267536
5.5325465 1.1369989
5.5330066 1.1471248
5.5334667 1.1564687
5.5339268 1.1643677
5.5343869 1.1701591
5.534847 1.1731801
5.5353071 1.1735668
5.5357672 1.1735574
5.5362272 1.1733483
5.5366873 1.17295
5.5371474 1.1723727
5.5376075 1.1716269
5.5380676 1.1707228
5.5385277 1.1696709
5.5389878 1.1684815
5.5394479 1.167165
5.539908 1.1657318
5.5403681 1.1643556
5.5408282 1.1633025
5.5412883 1.1624439
5.5417483 1.1616401
5.5422084 1.1607512
5.5426685 1.1596375
5.5431286 1.158159
5.5435887 1.156176
5.5440488 1.1535488
5.5445089 1.1501374
5.544969 1.1458021
5.5454291 1.1408556
5.5458892 1.1358374
5.5463493 1.13076
5.5468094 1.1256338
5.5472695 1.1204693
5.5477295 1.1152767
5.5481896 1.1100666
5.5486497 1.1048492
5.5491098 1.099635
5.5495699 1.0944344
5.55003 1.0892574
5.5504901 1.0840475
5.5509502 1.078771
5.5514103 1.0734496
5.5518704 1.0681053
5.5523305 1.0627597
5.5527906 1.0574347
5.5532507 1.0521522
5.5537107 1.0469339
5.5541708 1.0418017
5.5546309 1.0367773
5.555091 1.0319468
5.5555511 1.0293651
5.5560112 1.0296288
5.5564713 1.0322208
5.5569314 1.0366236
5.5573915 1.0423201
5.5578516 1.0487931
5.5583117 1.0555252
5.5587718 1.0619991
5.5592318 1.0676978
5.5596919 1.0721038
5.560152 1.0748233
5.5606121 1.0771137
5.5610722 1.0794135
5.5615323 1.0816908
5.5619924 1.0839136
5.5624525 1.0860498
5.5629126 1.0880675
5.5633727 1.0899345
5.5638328 1.091619
5.5642929 1.0930889
5.564753 1.0943121
5.565213 1.0952415
5.5656731 1.0957756
5.5661332 1.0959603
5.5665933 1.0958669
5.5670534 1.0955667
5.5675135 1.0951309
5.5679736 1.0946309
5.5684337 1.0941378
5.5688938 1.093723
5.5693539 1.0934578
5.569814 1.0934135
5.5702741 1.093834
5.5707341 1.0953591
5.5711942 1.0977873
5.5716543 1.1008278
5.5721144 1.1041899
5.5725745 1.1075826
5.5730346 1.1107151
5.5734947 1.1132966
5.5739548 1.1150363
5.5744149 1.1156433
5.574875 1.1148269
5.5753351 1.1120773
5.5757952 1.1069012
5.5762553 1.0997181
5.5767153 1.0909874
5.5771754 1.0811682
5.5776355 1.0707198
5.5780956 1.0601014
5.5785557 1.0497724
5.5790158 1.0401919
5.5794759 1.0318192
5.579936 1.0251135
5.5803961 1.0197711
5.5808562 1.0146732
5.5813163 1.0097385
5.5817764 1.0049039
5.5822364 1.0001062
5.5826965 0.99528223
5.5831566 0.99036885
5.5836167 0.98530293
5.5840768 0.98002128
5.5845369 0.97446078
5.584997 0.96855827
5.5854571 0.96245196
5.5859172 0.95632922
5.5863773 0.95019312
5.5868374 0.94404673
5.5872975 0.9378931
5.5877576 0.93173531
5.5882176 0.92557642
5.5886777 0.91941949
5.5891378 0.91326759
5.5895979 0.90712379
5.590058 0.9009904
5.5905181 0.89481865
5.5909782 0.88859858
5.5914383 0.8823594
5.5918984 0.87613036
5.5923585 0.86994067
5.5928186 0.86381959
5.5932787 0.85779635
5.5937387 0.85190017
5.5941988 0.84616031
5.5946589 0.84060598
5.595119 0.83536757
5.5955791 0.8324291
5.5960392 0.832181
5.5964993 0.83413578
5.5969594 0.83780595
5.5974195 0.84270399
5.5978796 0.84834242
5.5983397 0.85423374
5.5987998 0.85989044
5.5992599 0.86482504
5.5997199 0.86855002
5.60018 0.87074112
5.6006401 0.87262622
5.6011002 0.87452472
5.6015603 0.87638816
5.6020204 0.87816814
5.6024805 0.87981621
5.6029406 0.88128394
5.6034007 0.8825229
5.6038608 0.88348467
5.6043209 0.88412079
5.604781 0.88438285
5.605241 0.88412226
5.6057011 0.88284775
5.6061612 0.88068714
5.6066213 0.8778611
5.6070814 0.8745903
5.6075415 0.87109541
5.6080016 0.86759712
5.6084617 0.8643161
5.6089218 0.86147302
5.6093819 0.85928858
5.609842 0.85798342
5.6103021 0.85761464
5.6107622 0.85770609
5.6112222 0.85812049
5.6116823 0.85875907
5.6121424 0.85952307
5.6126025 0.86031372
5.6130626 0.86103222
5.6135227 0.86157981
5.6139828 0.86185774
5.6144429 0.86176722
5.614903 0.86120948
5.6153631 0.86026758
5.6158232 0.85928791
5.6162833 0.85828884
5.6167433 0.85727651
5.6172034 0.85625707
5.6176635 0.8552367
5.6181236 0.85422154
5.6185837 0.85321774
5.6190438 0.85223147
5.6195039 0.85126888
5.619964 0.85033611
5.6204241 0.84942564
5.6208842 0.84852095
5.6213443 0.84762123
5.6218044 0.84672577
5.6222645 0.84583383
5.6227245 0.8449447
5.6231846 0.84405768
5.6236447 0.84317204
5.6241048 0.84228705
5.6245649 0.84140201
5.625025 0.84051595
5.6254851 0.83954806
5.6259452 0.83847789
5.6264053 0.83736925
5.6268654 0.83628593
5.6273255 0.83529174
5.6277856 0.83445048
5.6282456 0.83382596
5.6287057 0.83348198
5.6291658 0.83348233
5.6296259 0.83389085
5.630086 0.83478411
5.6305461 0.83664954
5.6310062 0.83958852
5.6314663 0.84343493
5.6319264 0.8480227
5.6323865 0.85318574
5.6328466 0.85875799
5.6333067 0.86457332
5.6337668 0.87046568
5.6342268 0.87626898
5.6346869 0.88181711
5.635147 0.8869762
5.6356071 0.89208032
5.6360672 0.89726193
5.6365273 0.90252037
5.6369874 0.90785499
5.6374475 0.91326512
5.6379076 0.9187501
5.6383677 0.92430926
5.6388278 0.92994194
5.6392879 0.93564749
5.6397479 0.94142523
5.640208 0.94756106
5.6406681 0.95596163
5.6411282 0.96653764
5.6415883 0.97875237
5.6420484 0.9920691
5.6425085 1.0059511
5.6429686 1.0198617
5.6434287 1.0332642
5.6438888 1.0456218
5.6443489 1.0563979
5.644809 1.0650557
5.6452691 1.0710554
5.6457291 1.0743115
5.6461892 1.0753637
5.6466493 1.0747854
5.6471094 1.0731499
5.6475695 1.0710304
5.6480296 1.0690003
5.6484897 1.0676328
5.6489498 1.0675012
5.6494099 1.0691788
5.64987 1.0732389
5.6503301 1.0795582
5.6507902 1.08647
5.6512503 1.0937612
5.6517103 1.1013173
5.6521704 1.1090242
5.6526305 1.1167675
5.6530906 1.124433
5.6535507 1.1319065
5.6540108 1.1390735
5.6544709 1.14582
5.654931 1.1520315
5.6553911 1.1577953
5.6558512 1.163427
5.6563113 1.1689589
5.6567714 1.1744171
5.6572314 1.179828
5.6576915 1.185218
5.6581516 1.1906134
5.6586117 1.1960404
5.6590718 1.2015254
5.6595319 1.2070948
5.659992 1.2127749
5.6604521 1.2188235
5.6609122 1.2254158
5.6613723 1.2324259
5.6618324 1.2397281
5.6622925 1.247197
5.6627526 1.2547067
5.6632126 1.2621315
5.6636727 1.2693458
5.6641328 1.2762237
5.6645929 1.2826399
5.665053 1.2884602
5.6655131 1.2928904
5.6659732 1.2955899
5.6664333 1.2967326
5.6668934 1.2964923
5.6673535 1.2950433
5.6678136 1.2925593
5.6682737 1.289214
5.6687337 1.2851815
5.6691938 1.2806358
5.6696539 1.2757506
5.670114 1.2706346
5.6705741 1.264061
5.6710342 1.2558185
5.6714943 1.2463216
5.6719544 1.2359844
5.6724145 1.2252215
5.6728746 1.2144469
5.6733347 1.204075
5.6737948 1.1945202
5.6742549 1.1861968
5.6747149 1.179519
5.675175 1.1748017
5.6756351 1.1712951
5.6760952 1.1687015
5.6765553 1.166957
5.6770154 1.1659974
5.6774755 1.1657585
5.6779356 1.1661763
5.6783957 1.1671865
5.6788558 1.1687251
5.6793159 1.170728
5.679776 1.173131
5.680236 1.1761665
5.6806961 1.181284
5.6811562 1.1882439
5.6816163 1.1965217
5.6820764 1.2055925
5.6825365 1.2149317
5.6829966 1.2240145
5.6834567 1.2323161
5.6839168 1.239312
5.6843769 1.2444773
5.684837 1.2472873
5.6852971 1.247271
5.6857572 1.2445821
5.6862172 1.2397758
5.6866773 1.2334144
5.6871374 1.2260598
5.6875975 1.2182741
5.6880576 1.2106192
5.6885177 1.2036572
5.6889778 1.1979502
5.6894379 1.1940601
5.689898 1.192549
5.6903581 1.1930253
5.6908182 1.1936377
5.6912783 1.1943156
5.6917383 1.1950612
5.6921984 1.1958765
5.6926585 1.1967636
5.6931186 1.1977247
5.6935787 1.1987619
5.6940388 1.1998773
5.6944989 1.201073
5.694959 1.2023511
5.6954191 1.2038065
5.6958792 1.2055258
5.6963393 1.2074379
5.6967994 1.2094705
5.6972595 1.2115517
5.6977195 1.2136091
5.6981796 1.2155708
5.6986397 1.2173644
5.6990998 1.2189179
5.6995599 1.2201591
5.70002 1.2210144
5.7004801 1.2206207
5.7009402 1.2185302
5.7014003 1.2150924
5.7018604 1.2106566
5.7023205 1.2055721
5.7027806 1.2001882
5.7032406 1.1948542
5.7037007 1.1899195
5.7041608 1.1857334
5.7046209 1.1826452
5.705081 1.1809833
5.7055411 1.1801248
5.7060012 1.1795838
5.7064613 1.1792864
5.7069214 1.1791586
5.7073815 1.1791265
5.7078416 1.1791163
5.7083017 1.1790542
5.7087618 1.1788661
5.7092218 1.1784782
5.7096819 1.1778166
5.710142 1.1768044
5.7106021 1.1753686
5.7110622 1.1735701
5.7115223 1.171498
5.7119824 1.1692414
5.7124425 1.1668895
5.7129026 1.1645314
5.7133627 1.1622564
5.7138228 1.1601534
5.7142829 1.1583117
5.7147429 1.1568204
5.715203 1.1557969
5.7156631 1.155493
5.7161232 1.1558946
5.7165833 1.156934
5.7170434 1.1585435
5.7175035 1.1606554
5.7179636 1.1632021
5.7184237 1.1661159
5.7188838 1.1693292
5.7193439 1.1727741
5.719804 1.1763832
5.7202641 1.180408
5.7207241 1.1860916
5.7211842 1.1932281
5.7216443 1.201426
5.7221044 1.2102938
5.7225645 1.21944
5.7230246 1.228473
5.7234847 1.2370012
5.7239448 1.2446333
5.7244049 1.2509775
5.724865 1.2556423
5.7253251 1.2582923
5.7257852 1.2590732
5.7262452 1.258371
5.7267053 1.2565736
5.7271654 1.2540686
5.7276255 1.251244
5.7280856 1.2484873
5.7285457 1.2461863
5.7290058 1.2447288
5.7294659 1.2445025
5.729926 1.2458951
5.7303861 1.248633
5.7308462 1.251687
5.7313063 1.2550243
5.7317664 1.2586343
5.7322264 1.2625069
5.7326865 1.2666317
5.7331466 1.2709985
5.7336067 1.2755968
5.7340668 1.2804164
5.7345269 1.285447
5.734987 1.2906783
5.7354471 1.2968127
5.7359072 1.3043833
5.7363673 1.3129894
5.7368274 1.3222299
5.7372875 1.3317035
5.7377475 1.3410091
5.7382076 1.3497456
5.7386677 1.3575115
5.7391278 1.3639059
5.7395879 1.3685277
5.740048 1.3709851
5.7405081 1.3720446
5.7409682 1.3724472
5.7414283 1.372277
5.7418884 1.3716181
5.7423485 1.3705543
5.7428086 1.3691696
5.7432687 1.367548
5.7437287 1.3657736
5.7441888 1.36393
5.7446489 1.3621014
5.745109 1.3603542
5.7455691 1.3583521
5.7460292 1.3560101
5.7464893 1.3534262
5.7469494 1.3506979
5.7474095 1.3479232
5.7478696 1.3451999
5.7483297 1.3426257
5.7487898 1.3402985
5.7492498 1.338316
5.7497099 1.336776
5.75017 1.3358338
5.7506301 1.3361219
5.7510902 1.3376668
5.7515503 1.3403117
5.7520104 1.3438999
5.7524705 1.3482742
5.7529306 1.353278
5.7533907 1.3587543
5.7538508 1.3645463
5.7543109 1.370497
5.754771 1.3764498
5.755231 1.3825869
5.7556911 1.3906272
5.7561512 1.4003801
5.7566113 1.411306
5.7570714 1.4228649
5.7575315 1.4345172
5.7579916 1.4457227
5.7584517 1.4559417
5.7589118 1.4646346
5.7593719 1.4712612
5.759832 1.4752819
5.7602921 1.476581
5.7607522 1.4765031
5.7612122 1.4754026
5.7616723 1.4735101
5.7621324 1.4710568
5.7625925 1.4682736
5.7630526 1.4653912
5.7635127 1.4626409
5.7639728 1.4602532
5.7644329 1.4584593
5.764893 1.45749
5.7653531 1.4573194
5.7658132 1.4574347
5.7662733 1.4577552
5.7667333 1.4582211
5.7671934 1.4587727
5.7676535 1.45935
5.7681136 1.4598933
5.7685737 1.4603427
5.7690338 1.4606386
5.7694939 1.4607211
5.769954 1.4605302
5.7704141 1.4594832
5.7708742 1.4569927
5.7713343 1.4533817
5.7717944 1.4489804
5.7722545 1.4441186
5.7727145 1.4391269
5.7731746 1.4343352
5.7736347 1.4300735
5.7740948 1.426672
5.7745549 1.424461
5.775015 1.4237707
5.7754751 1.4252458
5.7759352 1.4289442
5.7763953 1.4343977
5.7768554 1.4411384
5.7773155 1.4486984
5.7777756 1.4566096
5.7782356 1.4644041
5.7786957 1.4716137
5.7791558 1.4777706
5.7796159 1.4824068
5.780076 1.4850883
5.7805361 1.4870142
5.7809962 1.4888843
5.7814563 1.490569
5.7819164 1.4919385
5.7823765 1.492863
5.7828366 1.4932126
5.7832967 1.4928578
5.7837568 1.4916685
5.7842168 1.4895153
5.7846769 1.4862683
5.785137 1.4818491
5.7855971 1.476996
5.7860572 1.4720121
5.7865173 1.466927
5.7869774 1.4617706
5.7874375 1.4565727
5.7878976 1.4513631
5.7883577 1.4461717
5.7888178 1.4410284
5.7892779 1.4359628
5.7897379 1.4310051
5.790198 1.4261662
5.7906581 1.4213246
5.7911182 1.4164688
5.7915783 1.4116193
5.7920384 1.4067967
5.7924985 1.4020215
5.7929586 1.3973142
5.7934187 1.3926953
5.7938788 1.3881853
5.7943389 1.3838047
5.794799 1.3795741
5.7952591 1.375659
5.7957191 1.3726835
5.7961792 1.3705656
5.7966393 1.3691299
5.7970994 1.3682009
5.7975595 1.3676031
5.7980196 1.367161
5.7984797 1.3666991
5.7989398 1.366042
5.7993999 1.3650142
5.79986 1.36344
5.8003201 1.3611642
5.8007802 1.3582259
5.8012402 1.3547737
5.8017003 1.3509573
5.8021604 1.3469267
5.8026205 1.3428315
5.8030806 1.3388216
5.8035407 1.3350468
5.8040008 1.3316568
5.8044609 1.3288015
5.804921 1.3266305
5.8053811 1.325646
5.8058412 1.3263616
5.8063013 1.3284146
5.8067614 1.3314241
5.8072214 1.3350095
5.8076815 1.3387902
5.8081416 1.3423856
5.8086017 1.3454148
5.8090618 1.3474973
5.8095219 1.3482525
5.809982 1.3472995
5.8104421 1.3452469
5.8109022 1.3431204
5.8113623 1.3409385
5.8118224 1.3387183
5.8122825 1.3364763
5.8127425 1.3342298
5.8132026 1.3319956
5.8136627 1.3297904
5.8141228 1.3276314
5.8145829 1.3255353
5.815043 1.3235185
5.8155031 1.3215202
5.8159632 1.319498
5.8164233 1.3174625
5.8168834 1.315424
5.8173435 1.313393
5.8178036 1.31138
5.8182637 1.3093957
5.8187237 1.3074504
5.8191838 1.3055544
5.8196439 1.3037186
5.820104 1.3019521
5.8205641 1.30023
5.8210242 1.2985357
5.8214843 1.2968648
5.8219444 1.295213
5.8224045 1.2935759
5.8228646 1.2919494
5.8233247 1.2903291
5.8237848 1.2887109
5.8242448 1.2870901
5.8247049 1.2854627
5.825165 1.2838264
5.8256251 1.282201
5.8260852 1.2805916
5.8265453 1.2789973
5.8270054 1.2774172
5.8274655 1.27585
5.8279256 1.2742951
5.8283857 1.2727512
5.8288458 1.2712174
5.8293059 1.2696927
5.829766 1.2681762
5.830226 1.2667868
5.8306861 1.2662088
5.8311462 1.2664114
5.8316063 1.2672275
5.8320664 1.2684905
5.8325265 1.2700335
5.8329866 1.2716894
5.8334467 1.2732916
5.8339068 1.2746731
5.8343669 1.275667
5.834827 1.2761067
5.8352871 1.2756069
5.8357471 1.27344
5.8362072 1.2699419
5.8366673 1.265542
5.8371274 1.2606695
5.8375875 1.255754
5.8380476 1.2512244
5.8385077 1.2475105
5.8389678 1.2450412
5.8394279 1.2442462
5.839888 1.2455546
5.8403481 1.248654
5.8408082 1.2519659
5.8412683 1.2553916
5.8417283 1.2589046
5.8421884 1.2624784
5.8426485 1.2660867
5.8431086 1.269703
5.8435687 1.2733009
5.8440288 1.276854
5.8444889 1.2803357
5.844949 1.2837198
5.8454091 1.2870202
5.8458692 1.2902923
5.8463293 1.293544
5.8467894 1.2967826
5.8472494 1.3000158
5.8477095 1.3032507
5.8481696 1.3064951
5.8486297 1.3097562
5.8490898 1.3130414
5.8495499 1.3163583
5.85001 1.3197144
5.8504701 1.323424
5.8509302 1.3276917
5.8513903 1.3324017
5.8518504 1.3374379
5.8523105 1.3426841
5.8527706 1.3480243
5.8532306 1.3533425
5.8536907 1.3585226
5.8541508 1.3634484
5.8546109 1.368004
5.855071 1.3720757
5.8555311 1.3757115
5.8559912 1.3789809
5.8564513 1.3818909
5.8569114 1.3844481
5.8573715 1.3866596
5.8578316 1.3885323
5.8582917 1.3900731
5.8587518 1.3912888
5.8592118 1.3921863
5.8596719 1.3927725
5.860132 1.3930391
5.8605921 1.3927641
5.8610522 1.3919593
5.8615123 1.3907389
5.8619724 1.389217
5.8624325 1.3875081
5.8628926 1.3857263
5.8633527 1.3839858
5.8638128 1.3824009
5.8642729 1.3810858
5.8647329 1.3801547
5.865193 1.3797269
5.8656531 1.3798856
5.8661132 1.3805458
5.8665733 1.3816005
5.8670334 1.3829423
5.8674935 1.3844643
5.8679536 1.3860591
5.8684137 1.3876198
5.8688738 1.3890389
5.8693339 1.3902096
5.869794 1.3910246
5.8702541 1.3910948
5.8707141 1.3891462
5.8711742 1.3854022
5.8716343 1.3802898
5.8720944 1.3742353
5.8725545 1.3676658
5.8730146 1.3610078
5.8734747 1.354688
5.8739348 1.3491332
5.8743949 1.34477
5.874855 1.3420252
5.8753151 1.3424947
5.8757752 1.3493028
5.8762352 1.361313
5.8766953 1.3771099
5.8771554 1.3952785
5.8776155 1.4144038
5.8780756 1.4330705
5.8785357 1.4498637
5.8789958 1.463368
5.8794559 1.4721685
5.879916 1.4748501
5.8803761 1.4713868
5.8808362 1.4642815
5.8812963 1.4543881
5.8817564 1.4425043
5.8822164 1.4294272
5.8826765 1.4159538
5.8831366 1.4028817
5.8835967 1.3910079
5.8840568 1.3811296
5.8845169 1.3740442
5.884977 1.3705489
5.8854371 1.3693241
5.8858972 1.368101
5.8863573 1.3668849
5.8868174 1.3656872
5.8872775 1.3645189
5.8877375 1.3633912
5.8881976 1.3623153
5.8886577 1.3613022
5.8891178 1.3603631
5.8895779 1.3595093
5.890038 1.3587514
5.8904981 1.3580385
5.8909582 1.3573281
5.8914183 1.3566198
5.8918784 1.3559128
5.8923385 1.3552067
5.8927986 1.354501
5.8932587 1.3537949
5.8937187 1.3530881
5.8941788 1.35238
5.8946389 1.35167
5.895099 1.3509557
5.8955591 1.3501857
5.8960192 1.3493499
5.8964793 1.3484649
5.8969394 1.3475475
5.8973995 1.3466147
5.8978596 1.3456828
5.8983197 1.344769
5.8987798 1.3438898
5.8992398 1.343062
5.8996999 1.3423025
5.90016 1.3419085
5.9006201 1.3450219
5.9010802 1.3518868
5.9015403 1.3617037
5.9020004 1.3736723
5.9024605 1.3869931
5.9029206 1.4008657
5.9033807 1.4144904
5.9038408 1.4270672
5.9043009 1.437796
5.904761 1.4458772
5.905221 1.4508194
5.9056811 1.4542077
5.9061412 1.4565965
5.9066013 1.4582259
5.9070614 1.4593356
5.9075215 1.4601657
5.9079816 1.460956
5.9084417 1.4619467
5.9089018 1.4633775
5.9093619 1.4654884
5.909822 1.4685195
5.9102821 1.472878
5.9107421 1.4791553
5.9112022 1.4869714
5.9116623 1.4958616
5.9121224 1.5053619
5.9125825 1.5150075
5.9130426 1.5243344
5.9135027 1.5328781
5.9139628 1.5401742
5.9144229 1.5457581
5.914883 1.5491658
5.9153431 1.5498405
5.9158032 1.5476252
5.9162633 1.5430884
5.9167233 1.5368202
5.9171834 1.5294114
5.9176435 1.5214522
5.9181036 1.5135331
5.9185637 1.5062444
5.9190238 1.5001768
5.9194839 1.4959206
5.919944 1.4940662
5.9204041 1.4941758
5.9208642 1.4948072
5.9213243 1.4958279
5.9217844 1.4971236
5.9222444 1.4985795
5.9227045 1.5000812
5.9231646 1.5015143
5.9236247 1.5027643
5.9240848 1.5037167
5.9245449 1.5042569
5.925005 1.5042704
5.9254651 1.5033964
5.9259252 1.5015496
5.9263853 1.4990091
5.9268454 1.4960538
5.9273055 1.4929626
5.9277656 1.4900144
5.9282256 1.4874885
5.9286857 1.4856636
5.9291458 1.4848186
5.9296059 1.4852327
5.930066 1.4871773
5.9305261 1.4903811
5.9309862 1.4944593
5.9314463 1.499238
5.9319064 1.5045431
5.9323665 1.5102005
5.9328266 1.5160363
5.9332867 1.5218763
5.9337467 1.5275465
5.9342068 1.532873
5.9346669 1.5376815
5.935127 1.5418281
5.9355871 1.5457337
5.9360472 1.5495798
5.9365073 1.5533558
5.9369674 1.5570515
5.9374275 1.5606567
5.9378876 1.5641607
5.9383477 1.5675533
5.9388078 1.5708242
5.9392679 1.573963
5.9397279 1.5769591
5.940188 1.5797701
5.9406481 1.5821131
5.9411082 1.5839543
5.9415683 1.5853309
5.9420284 1.5862796
5.9424885 1.5868377
5.9429486 1.5870419
5.9434087 1.5869293
5.9438688 1.5865368
5.9443289 1.5859014
5.944789 1.5850601
5.945249 1.5837722
5.9457091 1.5808023
5.9461692 1.5763415
5.9466293 1.5707927
5.9470894 1.5645593
5.9475495 1.5580441
5.9480096 1.5516506
5.9484697 1.5457817
5.9489298 1.5408406
5.9493899 1.5372305
5.94985 1.5353544
5.9503101 1.5351986
5.9507702 1.5356431
5.9512302 1.5365691
5.9516903 1.5379484
5.9521504 1.5397521
5.9526105 1.5419517
5.9530706 1.5445189
5.9535307 1.5474247
5.9539908 1.5506409
5.9544509 1.5541386
5.954911 1.5578895
5.9553711 1.561987
5.9558312 1.5665977
5.9562913 1.5716048
5.9567514 1.5768849
5.9572114 1.5823141
5.9576715 1.5877683
5.9581316 1.593124
5.9585917 1.598257
5.9590518 1.6030437
5.9595119 1.6073602
5.959972 1.6110828
5.9604321 1.6142112
5.9608922 1.6168751
5.9613523 1.6191059
5.9618124 1.6209347
5.9622725 1.6223926
5.9627325 1.6235105
5.9631926 1.6243198
5.9636527 1.6248511
5.9641128 1.6251357
5.9645729 1.6252047
5.965033 1.6250856
5.9654931 1.6240872
5.9659532 1.6218891
5.9664133 1.6188001
5.9668734 1.6151294
5.9673335 1.6111857
5.9677936 1.607278
5.9682537 1.6037154
5.9687137 1.6008068
5.9691738 1.5988611
5.9696339 1.5981873
5.970094 1.5990709
5.9705541 1.6009723
5.9710142 1.6034625
5.9714743 1.6064223
5.9719344 1.6097336
5.9723945 1.6132774
5.9728546 1.6169352
5.9733147 1.6205881
5.9737748 1.6241179
5.9742348 1.6274056
5.9746949 1.6303326
5.975155 1.6328128
5.9756151 1.6351632
5.9760752 1.6374578
5.9765353 1.6396501
5.9769954 1.6416941
5.9774555 1.6435431
5.9779156 1.6451509
5.9783757 1.6464711
5.9788358 1.6474573
5.9792959 1.6480631
5.979756 1.6482422
5.980216 1.6477657
5.9806761 1.6454901
5.9811362 1.6415148
5.9815963 1.636191
5.9820564 1.6298698
5.9825165 1.622902
5.9829766 1.615639
5.9834367 1.6084317
5.9838968 1.6016314
5.9843569 1.5955888
5.984817 1.5906552
5.9852771 1.58696
5.9857371 1.583807
5.9861972 1.5811241
5.9866573 1.5789269
5.9871174 1.5772314
5.9875775 1.5760532
5.9880376 1.5754081
5.9884977 1.5753119
5.9889578 1.5757802
5.9894179 1.5768291
5.989878 1.5784741
5.9903381 1.5816985
5.9907982 1.5885831
5.9912583 1.5984305
5.9917183 1.6104075
5.9921784 1.6236809
5.9926385 1.6374174
5.9930986 1.6507838
5.9935587 1.662947
5.9940188 1.6730736
5.9944789 1.6803304
5.994939 1.6838842
5.9953991 1.6843233
5.9958592 1.6837401
5.9963193 1.6823673
5.9967794 1.6804065
5.9972394 1.6780604
5.9976995 1.6755309
5.9981596 1.67302
5.9986197 1.67073
5.9990798 1.6688631
5.9995399 1.6676212
6 1.6672068
