# Supplementary material for: Structural motifs of gold cluster anions with 17 to 69 atoms
Source: Nat Commun. 2026 Apr 10;17:5099. doi: 10.1038/s41467-026-71649-9 (PMC13246909; doi:10.1038/s41467-026-71649-9)
Supplement: Supplementary file 5 — Source Data [file 41467_2026_71649_MOESM5_ESM.zip › SupplementaryFigure6/17_th_blue.dat]

11.14 0
11.135998 0
11.131996 0
11.127994 0
11.123992 0
11.11999 0
11.115988 0
11.111986 0
11.107984 0
11.103982 0
11.09998 0
11.095978 0
11.091976 0
11.087974 0
11.083972 0
11.07997 0
11.075968 0
11.071966 0
11.067964 0
11.063962 0
11.05996 0
11.055958 0
11.051956 0
11.047954 0
11.043952 0
11.03995 0
11.035948 0
11.031946 0
11.027944 0
11.023942 0
11.01994 0
11.015938 0
11.011936 0
11.007934 0
11.003932 0
10.99993 0
10.995928 0
10.991926 0
10.987924 0
10.983922 0
10.97992 0
10.975918 0
10.971916 0
10.967914 0
10.963912 0
10.95991 0
10.955908 0
10.951906 0
10.947904 0
10.943902 0
10.9399 0
10.935898 0
10.931896 0
10.927894 0
10.923892 0
10.91989 0
10.915888 0
10.911886 0
10.907884 0
10.903882 0
10.89988 0
10.895878 0
10.891876 0
10.887874 0
10.883872 0
10.87987 0
10.875868 0
10.871866 0
10.867864 0
10.863862 0
10.85986 0
10.855858 0
10.851856 0
10.847854 0
10.843852 0
10.83985 0
10.835848 0
10.831846 0
10.827844 0
10.823842 0
10.81984 0
10.815838 0
10.811836 0
10.807834 0
10.803832 5.9049e-09
10.79983 1.77147e-08
10.795828 4.72392e-08
10.791826 1.417176e-07
10.787824 3.897234e-07
10.783822 1.0392624e-06
10.77982 2.6690148e-06
10.775818 6.6016782e-06
10.771816 1.5777893e-05
10.767814 3.6374184e-05
10.763812 8.0938464e-05
10.75981 0.00017382845
10.755808 0.00036028157
10.751806 0.00072067533
10.747804 0.0013912535
10.743802 0.0025920621
10.7398 0.0046607494
10.735798 0.0080879356
10.731796 0.013545362
10.727794 0.021893509
10.723792 0.03415165
10.71979 0.051413799
10.715788 0.07469979
10.711786 0.1047444
10.707784 0.14174705
10.703782 0.18512671
10.69978 0.23334365
10.695778 0.28385383
10.691776 0.33324636
10.687774 0.37757914
10.683772 0.41287872
10.67977 0.43572144
10.675768 0.44377958
10.671766 0.43621203
10.667764 0.41380897
10.663762 0.37885594
10.65976 0.33474972
10.655758 0.2854554
10.651756 0.23492444
10.647754 0.1865907
10.643752 0.14302885
10.63975 0.10581059
10.635748 0.075545118
10.631746 0.052054156
10.627744 0.034615941
10.623742 0.022216135
10.61974 0.013760448
10.615738 0.0082256084
10.611736 0.0047454256
10.607734 0.0026421298
10.603732 0.001419721
10.59973 0.00073624655
10.595728 0.00036848347
10.591726 0.0001779855
10.587724 8.296975e-05
10.583722 3.7324873e-05
10.57972 1.6208951e-05
10.575718 6.790635e-06
10.571716 2.7457785e-06
10.567714 1.0746918e-06
10.563712 4.015332e-07
10.55971 1.476225e-07
10.555708 5.31441e-08
10.551706 1.77147e-08
10.547704 5.9049e-09
10.543702 0
10.5397 0
10.535698 0
10.531696 0
10.527694 0
10.523692 0
10.51969 0
10.515688 0
10.511686 0
10.507684 0
10.503682 0
10.49968 0
10.495678 0
10.491676 0
10.487674 0
10.483672 0
10.47967 0
10.475668 0
10.471666 0
10.467664 0
10.463662 0
10.45966 0
10.455658 0
10.451656 0
10.447654 0
10.443652 0
10.43965 0
10.435648 0
10.431646 0
10.427644 0
10.423642 0
10.41964 0
10.415638 0
10.411636 0
10.407634 0
10.403632 0
10.39963 0
10.395628 0
10.391626 0
10.387624 0
10.383622 0
10.37962 0
10.375618 0
10.371616 0
10.367614 0
10.363612 0
10.35961 0
10.355608 0
10.351606 0
10.347604 0
10.343602 0
10.3396 0
10.335598 0
10.331596 0
10.327594 0
10.323592 0
10.31959 0
10.315588 0
10.311586 0
10.307584 0
10.303582 0
10.29958 0
10.295578 0
10.291576 0
10.287574 0
10.283572 0
10.27957 0
10.275568 5.9049e-09
10.271566 1.18098e-08
10.267564 2.95245e-08
10.263562 9.44784e-08
10.25956 2.539107e-07
10.255558 6.908733e-07
10.251556 1.8068994e-06
10.247554 4.5349632e-06
10.243552 1.1012639e-05
10.23955 2.5786698e-05
10.235548 5.8269553e-05
10.231546 0.00012708526
10.227544 0.00026747426
10.223542 0.00054327442
10.21954 0.0010648897
10.215538 0.002014374
10.211536 0.0036772529
10.207534 0.0064782008
10.203532 0.011013701
10.19953 0.018070092
10.195528 0.028611142
10.191526 0.043717766
10.187524 0.064465695
10.183522 0.091737582
10.17952 0.12598355
10.175518 0.16696609
10.171516 0.21354562
10.167514 0.26357303
10.163512 0.31394907
10.15951 0.36088211
10.155508 0.4003312
10.151506 0.42856969
10.147504 0.4427631
10.143502 0.44143766
10.1395 0.42473248
10.135498 0.39437561
10.131496 0.35338992
10.127494 0.3055982
10.123492 0.25504008
10.11949 0.20542403
10.115488 0.15971585
10.111486 0.11992075
10.107484 0.087065359
10.103482 0.061343048
10.09948 0.042362107
10.095478 0.029431084
10.091476 0.021826613
10.087474 0.019006704
10.083472 0.020749689
10.07947 0.027211167
10.075468 0.038897791
10.071466 0.056560705
10.067464 0.081016687
10.063462 0.11291552
10.05946 0.15248736
10.055458 0.1993202
10.051456 0.25222735
10.047454 0.30926055
10.043452 0.36789955
10.03945 0.42540724
10.035448 0.47928805
10.031446 0.52774495
10.027444 0.57001267
10.023442 0.60646323
10.01944 0.63843442
10.015438 0.66780743
10.011436 0.69643322
10.007434 0.72555464
10.003432 0.7553761
9.99943 0.78489474
9.995428 0.81203849
9.991426 0.83408068
9.987424 0.84823734
9.983422 0.85231836
9.97942 0.84529873
9.975418 0.82769786
9.971416 0.80169357
9.967414 0.7709455
9.963412 0.74015224
9.95941 0.71441298
9.955408 0.69849997
9.951406 0.69616512
9.947404 0.70959682
9.943402 0.73911004
9.9394 0.78310224
9.935398 0.83825349
9.931396 0.89990799
9.927394 0.96255814
9.923392 1.0203624
9.91939 1.0676546
9.915388 1.0994288
9.911386 1.111797
9.907384 1.1024062
9.903382 1.0707775
9.89938 1.0185059
9.895378 0.94924887
9.891376 0.86845203
9.887374 0.78280626
9.883372 0.69948883
9.87937 0.62530061
9.875368 0.5658457
9.871366 0.52490286
9.867364 0.50410557
9.863362 0.50298494
9.85936 0.5193529
9.855358 0.54992619
9.851356 0.59103582
9.847354 0.63924578
9.843352 0.69172978
9.83935 0.74632345
9.835348 0.80126706
9.831346 0.85475399
9.827344 0.90446991
9.823342 0.94732249
9.81934 0.97950886
9.815338 0.99696443
9.811336 0.99611077
9.807334 0.97471599
9.803332 0.93263271
9.79933 0.87220164
9.795328 0.79819469
9.791326 0.71729108
9.787324 0.63719327
9.783322 0.56556727
9.77932 0.50901467
9.775318 0.47225606
9.771316 0.45764311
9.767314 0.46504191
9.763312 0.49206192
9.75931 0.53455466
9.755308 0.5872783
9.751306 0.64461594
9.747304 0.70124405
9.743302 0.75266886
9.7393 0.79557711
9.735298 0.82798007
9.731296 0.84915938
9.727294 0.85944892
9.723292 0.85990465
9.71929 0.85192707
9.715288 0.83690686
9.711286 0.81596275
9.707284 0.78982698
9.703282 0.75890558
9.69928 0.72349833
9.695278 0.68411587
9.691276 0.64179322
9.687274 0.59828525
9.683272 0.55605068
9.67927 0.51798523
9.675268 0.48693806
9.671266 0.46511632
9.667264 0.45352841
9.663262 0.45162127
9.65926 0.45722816
9.655258 0.4668698
9.651256 0.47636411
9.647254 0.48162152
9.643252 0.4794543
9.63925 0.46822318
9.635248 0.44818151
9.631246 0.42144641
9.627244 0.39160787
9.623242 0.36306023
9.61924 0.34019025
9.615238 0.32657403
9.611236 0.32432375
9.607234 0.33369232
9.603232 0.35299696
9.59923 0.37887228
9.595228 0.40681131
9.591226 0.43190707
9.587224 0.44967172
9.583222 0.45679295
9.57922 0.45169508
9.575218 0.43480631
9.571216 0.40848979
9.567214 0.37665965
9.563212 0.34416177
9.55921 0.31603573
9.555208 0.2967861
9.551206 0.28977743
9.547204 0.2968382
9.543202 0.31812142
9.5392 0.35223144
9.535198 0.39658791
9.531196 0.44796121
9.527194 0.5030795
9.523192 0.55918507
9.51919 0.61441678
9.515188 0.66792505
9.511186 0.71968781
9.507184 0.77007663
9.503182 0.81930012
9.49918 0.86689869
9.495178 0.91145953
9.491176 0.95066057
9.487174 0.98165061
9.483172 1.0016638
9.47917 1.0086856
9.475168 1.0019652
9.471166 0.98221262
9.467164 0.95141759
9.463162 0.912347
9.45916 0.86787713
9.455158 0.82036585
9.451156 0.77125084
9.447154 0.72098215
9.443152 0.66928887
9.43915 0.61567768
9.435148 0.55999752
9.431146 0.50289722
9.427144 0.44604669
9.423142 0.39206842
9.41914 0.34420535
9.415138 0.30581131
9.411136 0.2797787
9.407134 0.26801569
9.403132 0.27106383
9.39913 0.28791745
9.395128 0.31607656
9.391126 0.35183626
9.387124 0.39078481
9.383122 0.42844684
9.37912 0.46097254
9.375118 0.48574774
9.371116 0.50179717
9.367114 0.50988339
9.363112 0.51226683
9.35911 0.51217387
9.355108 0.51309798
9.351106 0.51810694
9.347104 0.52932809
9.343102 0.54773076
9.3391 0.57323212
9.335098 0.60505023
9.331096 0.64214892
9.327094 0.6835924
9.323092 0.72866612
9.31909 0.77671306
9.315088 0.82675243
9.311086 0.87704717
9.307084 0.92483052
9.303082 0.96636864
9.29908 0.99743325
9.295078 1.0141172
9.291076 1.0137969
9.287074 0.9959727
9.283072 0.96273084
9.27907 0.91866476
9.275068 0.87024009
9.271066 0.8247378
9.267064 0.78901896
9.263062 0.76838928
9.25906 0.76579968
9.255058 0.78151781
9.251056 0.81328158
9.247054 0.85683611
9.243052 0.90668954
9.23905 0.95691097
9.235048 1.0018299
9.231046 1.03656
9.227044 1.0573374
9.223042 1.0617084
9.21904 1.0486218
9.215038 1.018462
9.211036 0.97303194
9.207034 0.91545653
9.203032 0.84996263
9.19903 0.78149915
9.195028 0.71519586
9.191026 0.65571072
9.187024 0.60656637
9.183022 0.56960698
9.17902 0.54470448
9.175018 0.52980325
9.171016 0.52132226
9.167014 0.51485203
9.163012 0.50601198
9.15901 0.49129438
9.155008 0.46872404
9.151006 0.43820853
9.147004 0.40152728
9.143002 0.36198751
9.138999 0.32383983
9.134997 0.29158032
9.130995 0.26926801
9.126993 0.2599626
9.122991 0.26535212
9.118989 0.28560441
9.114987 0.31944665
9.110985 0.36445239
9.106983 0.41748989
9.102981 0.47525805
9.098979 0.5348101
9.094977 0.59395138
9.090975 0.65140949
9.086973 0.70671996
9.082971 0.7598437
9.078969 0.81061489
9.074967 0.8581824
9.070965 0.90062868
9.066963 0.93491271
9.062961 0.95719633
9.058959 0.96349975
9.054957 0.95053057
9.050955 0.91647283
9.046953 0.86152908
9.042951 0.78807497
9.038949 0.70039079
9.034947 0.60404286
9.030945 0.50506878
9.026943 0.40915183
9.022941 0.32095005
9.018939 0.24368679
9.014937 0.17903392
9.010935 0.12725124
9.006933 0.087500556
9.002931 0.058237732
8.998929 0.037597638
8.994927 0.023713895
8.990925 0.014947593
8.986923 0.010026426
8.982921 0.0081127657
8.978919 0.0088246605
8.974917 0.012229851
8.970915 0.018822955
8.966913 0.029484323
8.962911 0.045409496
8.958909 0.067994174
8.954907 0.098662789
8.950905 0.13864022
8.946903 0.18868314
8.942901 0.24880639
8.938899 0.31805421
8.934897 0.39437058
8.930895 0.47461401
8.926893 0.55474039
8.922891 0.6301475
8.918889 0.69614491
8.914887 0.74848899
8.910885 0.78391138
8.906883 0.80056797
8.902881 0.79834549
8.898879 0.77897689
8.894877 0.74593641
8.890875 0.70410867
8.886873 0.65925496
8.882871 0.61733258
8.878869 0.58375481
8.874867 0.56270032
8.870865 0.55658376
8.866863 0.5657774
8.862861 0.5886296
8.858859 0.62176966
8.854857 0.66063511
8.850855 0.70012201
8.846853 0.73524979
8.842851 0.76174901
8.838849 0.77651273
8.834847 0.77788559
8.830845 0.7657874
8.826843 0.74167476
8.822841 0.70834217
8.818839 0.66956255
8.814837 0.62957943
8.810835 0.59249168
8.806833 0.56160964
8.802831 0.53889475
8.798829 0.52460395
8.794827 0.51723526
8.790825 0.51381164
8.786823 0.51046191
8.782821 0.50318152
8.778819 0.48860824
8.774817 0.46464283
8.770815 0.43078599
8.766813 0.38813682
8.762811 0.33908264
8.758809 0.28677972
8.754807 0.23456107
8.750805 0.18540465
8.746803 0.14155886
8.742801 0.10436823
8.738799 0.074288797
8.734797 0.051043633
8.730795 0.033851888
8.726793 0.02166809
8.722791 0.01338557
8.718789 0.0079803188
8.714787 0.0045915794
8.710785 0.0025495173
8.706783 0.0013661695
8.702781 0.00070647995
8.698779 0.00035256386
8.694777 0.0001697954
8.690775 7.8913084e-05
8.686773 3.5393971e-05
8.682771 1.5323216e-05
8.678769 6.4009116e-06
8.674767 2.5863462e-06
8.670765 1.0333575e-06
8.666763 4.546773e-07
8.662761 3.601989e-07
8.658759 6.49539e-07
8.654757 1.594323e-06
8.650755 3.9976173e-06
8.646753 9.7371801e-06
8.642751 2.2916917e-05
8.638749 5.2051694e-05
8.634747 0.00011410038
8.630745 0.0002413805
8.626743 0.00049277571
8.622741 0.00097083642
8.618739 0.0018458009
8.614737 0.0033866491
8.610735 0.0059965204
8.606733 0.010246448
8.602731 0.016896299
8.598729 0.026887744
8.594727 0.041291602
8.590725 0.061194658
8.586723 0.087520509
8.582721 0.12079547
8.578719 0.16089256
8.574717 0.20680727
8.570715 0.25653116
8.566713 0.30708524
8.562711 0.35474989
8.558709 0.39548508
8.554707 0.42548321
8.550705 0.44175275
8.546703 0.44260936
8.542701 0.4279632
8.538699 0.39933443
8.534697 0.35959331
8.530695 0.31248627
8.526693 0.2620564
8.522691 0.21208166
8.518689 0.16563647
8.514687 0.12483987
8.510685 0.090801944
8.506683 0.063735518
8.502681 0.043173015
8.498679 0.028221997
8.494677 0.017803592
8.490675 0.010838568
8.486673 0.0063676788
8.482671 0.00361025
8.478669 0.0019753721
8.474667 0.0010431833
8.470665 0.00053201968
8.466663 0.0002628271
8.462661 0.00012779975
8.458659 6.6046306e-05
8.454657 4.692624e-05
8.450655 6.0389412e-05
8.446653 0.00011354532
8.442651 0.00023311364
8.438649 0.00047399223
8.434647 0.00093471024
8.430645 0.0017804454
8.426643 0.0032734108
8.422641 0.0058080419
8.418639 0.0099449972
8.414637 0.016433236
8.410635 0.026205037
8.406633 0.040326404
8.402631 0.059887661
8.398629 0.085827857
8.394627 0.11870316
8.390625 0.15843072
8.386623 0.2040608
8.382621 0.25364299
8.378619 0.30424905
8.374617 0.35219137
8.370615 0.39343343
8.366613 0.42413773
8.362611 0.44125095
8.358609 0.44300383
8.354607 0.42921254
8.350605 0.4013104
8.346603 0.3621025
8.342601 0.31530126
8.338599 0.26494944
8.334597 0.21485397
8.330595 0.16813837
8.326593 0.12697944
8.322591 0.092542892
8.318589 0.065087233
8.314587 0.044176535
8.310585 0.028935469
8.306583 0.018289949
8.302581 0.011156748
8.298579 0.0065675892
8.294577 0.0037309284
8.290575 0.0020453688
8.286573 0.0010821024
8.282571 0.00055246835
8.278569 0.00027220408
8.274567 0.0001294236
8.270565 5.9385579e-05
8.266563 2.629452e-05
8.262561 1.1237025e-05
8.258559 4.6353465e-06
8.254557 1.8541386e-06
8.250555 7.322076e-07
8.246553 3.306744e-07
8.242551 2.834352e-07
8.238549 5.550606e-07
8.234547 1.3817466e-06
8.230545 3.4957008e-06
8.226543 8.5562001e-06
8.222541 2.0247902e-05
8.218539 4.6229462e-05
8.214537 0.00010187724
8.210535 0.00021665078
8.206533 0.00044462126
8.202531 0.00088056821
8.198529 0.0016829851
8.194527 0.003104141
8.190525 0.0055251854
8.186523 0.0094906682
8.182521 0.015732277
8.178519 0.025167009
8.174517 0.038852323
8.170515 0.057882717
8.166513 0.083220194
8.162511 0.11546736
8.158509 0.15461271
8.154507 0.19979983
8.150505 0.24918612
8.146503 0.29995614
8.142501 0.34853242
8.138499 0.39098649
8.134497 0.42360105
8.130495 0.44348691
8.126493 0.4491306
8.122491 0.44075159
8.118489 0.42038257
8.114487 0.39164436
8.110485 0.35925051
8.106483 0.32832927
8.102481 0.30367954
8.098479 0.28907996
8.094477 0.28675192
8.090475 0.29704756
8.086473 0.31840073
8.082471 0.34754668
8.078469 0.37998405
8.074467 0.4106201
8.070465 0.4345082
8.066463 0.44756351
8.062461 0.44713628
8.058459 0.43234199
8.054457 0.40409191
8.050455 0.36482937
8.046453 0.31803897
8.042451 0.26764037
8.038449 0.21739359
8.034447 0.17042505
8.030445 0.12894169
8.026443 0.094149096
8.022441 0.066343128
8.018439 0.045115875
8.014437 0.029608379
8.010435 0.018752126
8.006433 0.01146137
8.002431 0.006760396
7.998429 0.0038481997
7.994427 0.0021139365
7.990425 0.0011206674
7.986423 0.00057333627
7.982421 0.0002830691
7.978419 0.00013487382
7.974417 6.201326e-05
7.970415 2.7516834e-05
7.966413 1.178618e-05
7.962411 4.8715425e-06
7.958409 1.9427121e-06
7.954407 7.499223e-07
7.950405 2.775303e-07
7.946403 1.003833e-07
7.942401 3.54294e-08
7.938399 1.18098e-08
7.934397 5.9049e-09
7.930395 0
7.926393 0
7.922391 0
7.918389 0
7.914387 0
7.910385 0
7.906383 0
7.902381 0
7.898379 0
7.894377 0
7.890375 0
7.886373 0
7.882371 5.9049e-09
7.878369 1.77147e-08
7.874367 5.31441e-08
7.870365 1.535274e-07
7.866363 4.192479e-07
7.862361 1.1101212e-06
7.858359 2.8461618e-06
7.854357 7.0327359e-06
7.850355 1.6769916e-05
7.846353 3.8600331e-05
7.842351 8.5733243e-05
7.838349 0.0001837723
7.834347 0.00038015156
7.830345 0.00075887413
7.826343 0.001461941
7.822341 0.0027178956
7.818339 0.0048761719
7.814337 0.0084424422
7.810335 0.014105909
7.806333 0.022744547
7.802331 0.035391349
7.798329 0.053144744
7.794327 0.077013525
7.790325 0.10770036
7.786323 0.14534856
7.782321 0.18929876
7.778319 0.23791854
7.774317 0.28857071
7.770315 0.3377689
7.766313 0.38153161
7.762311 0.41589611
7.758309 0.43750462
7.754307 0.44414408
7.750305 0.43511952
7.746303 0.41137389
7.742301 0.37532572
7.738299 0.33046341
7.734297 0.28079017
7.730295 0.23024165
7.726293 0.18219203
7.722291 0.13912925
7.718289 0.10253013
7.714287 0.072917219
7.710285 0.050044919
7.706283 0.033148443
7.702281 0.021194511
7.698279 0.013090596
7.694277 0.0078321117
7.690275 0.0045866193
7.686273 0.0027275914
7.682271 0.0018361818
7.678269 0.0016893387
7.674267 0.0022485918
7.670265 0.0036577135
7.666263 0.006250809
7.662261 0.010565331
7.658259 0.017348159
7.654257 0.027537779
7.650255 0.042203525
7.646253 0.062425918
7.642251 0.089112558
7.638249 0.122761
7.634247 0.16320248
7.630245 0.20938101
7.626243 0.25923393
7.622241 0.30973512
7.618239 0.35713574
7.614237 0.39739363
7.610235 0.42673108
7.606233 0.44221753
7.602231 0.44225402
7.598229 0.4268501
7.594227 0.39762932
7.590225 0.35756459
7.586223 0.31050963
7.582221 0.26063833
7.578219 0.21191658
7.574217 0.16771056
7.570215 0.13058908
7.566213 0.10232271
7.562211 0.084033199
7.558209 0.076416704
7.554207 0.079956727
7.550205 0.095056555
7.546203 0.12205032
7.542201 0.16108763
7.538199 0.21192231
7.534197 0.2736625
7.530195 0.34455312
7.526193 0.42185821
7.522191 0.501892
7.518189 0.58021648
7.514187 0.65198887
7.510185 0.71241206
7.506183 0.75722235
7.502181 0.78314382
7.498179 0.78824675
7.494177 0.77216371
7.490175 0.73613767
7.486173 0.68289793
7.482171 0.6163814
7.478169 0.5413367
7.474167 0.46286621
7.470165 0.38597046
7.466163 0.31515731
7.462161 0.25416211
7.458159 0.20579706
7.454157 0.17191521
7.450155 0.15344813
7.446153 0.15046461
7.442151 0.16220669
7.438149 0.18708694
7.434147 0.22266604
7.430145 0.26566128
7.426143 0.31204926
7.422141 0.35731319
7.418139 0.39684775
7.414137 0.42648316
7.410135 0.44304223
7.406133 0.44481734
7.402131 0.43185954
7.398129 0.40600961
7.394127 0.37065908
7.390125 0.33028921
7.386123 0.28987846
7.382121 0.25428316
7.378119 0.22768191
7.374117 0.21314172
7.370115 0.21233029
7.366113 0.22537577
7.362111 0.25086946
7.358109 0.2860128
7.354107 0.32691628
7.350105 0.36905257
7.346103 0.4078429
7.342101 0.43931886
7.338099 0.46076294
7.334097 0.4712082
7.330095 0.47168277
7.326093 0.4651229
7.322091 0.45594141
7.318089 0.44931093
7.314087 0.45028304
7.310085 0.46290058
7.306083 0.48946285
7.302081 0.5300741
7.298079 0.58255308
7.294077 0.6427178
7.290075 0.70499688
7.286073 0.76326593
7.282071 0.81177209
7.278069 0.8459945
7.274067 0.86329673
7.270065 0.86325841
7.266063 0.84762465
7.262061 0.81987877
7.258059 0.78451514
7.254057 0.74615151
7.250055 0.70865928
7.246053 0.67449142
7.242051 0.64434905
7.238049 0.61725066
7.234047 0.59097411
7.230045 0.5627522
7.226043 0.53004602
7.222041 0.49121032
7.218039 0.44590647
7.214037 0.39519508
7.210035 0.3413285
7.206033 0.28733593
7.202031 0.23652963
7.198029 0.19205557
7.194027 0.15657053
7.190025 0.13207144
7.186023 0.11984938
7.182021 0.12050983
7.178019 0.13399786
7.174017 0.15959097
7.170015 0.19586151
7.166013 0.24064844
7.162011 0.29110023
7.158009 0.34384526
7.154007 0.39531246
7.150005 0.44217202
7.146003 0.48181104
7.142001 0.51272356
7.137999 0.53469528
7.133997 0.54870606
7.129995 0.55654925
7.125993 0.56025245
7.121991 0.56145137
7.117989 0.56089169
7.113987 0.55820251
7.109985 0.55200761
7.105983 0.5403414
7.101981 0.52124796
7.097979 0.49339244
7.093977 0.45651894
7.089975 0.41164317
7.085973 0.36095142
7.081971 0.30746065
7.077969 0.25455214
7.073967 0.20550828
7.069965 0.16315882
7.065963 0.12969257
7.061961 0.10663184
7.057959 0.094919744
7.053957 0.095046227
7.049955 0.10714257
7.045953 0.13100066
7.041951 0.16601284
7.037949 0.21106745
7.033947 0.26446139
7.029945 0.32389576
7.025943 0.38659981
7.021941 0.44958863
7.017939 0.51001231
7.013937 0.5655165
7.009935 0.6145204
7.005933 0.65633581
7.001931 0.69109537
6.997929 0.7195135
6.993927 0.74254993
6.989925 0.76106695
6.985923 0.77556149
6.981921 0.78602065
6.977919 0.79190929
6.973917 0.79226866
6.969915 0.7858928
6.965913 0.77155341
6.961911 0.74825239
6.957909 0.71548417
6.953907 0.67348241
6.949905 0.62341145
6.945903 0.5674532
6.941901 0.50874424
6.937899 0.45113983
6.933897 0.39881605
6.929895 0.35575803
6.925893 0.32521057
6.921891 0.30918028
6.917889 0.30807426
6.913887 0.32054353
6.909885 0.34357158
6.905883 0.37281467
6.901881 0.40316154
6.897879 0.42944051
6.893877 0.44716898
6.889875 0.45322213
6.885873 0.44630422
6.881871 0.42713814
6.877869 0.39834229
6.873867 0.36402476
6.869865 0.32917591
6.865863 0.29897018
6.861861 0.27808956
6.857859 0.27016109
6.853857 0.27736743
6.849855 0.30025658
6.845853 0.33774918
6.841851 0.38732251
6.837849 0.44533559
6.833847 0.50744722
6.829845 0.56906964
6.825843 0.62579749
6.821841 0.67376159
6.817839 0.7098781
6.813837 0.73199355
6.809835 0.7389514
6.805833 0.73061711
6.801831 0.70789008
6.797829 0.6727048
6.793827 0.62799383
6.789825 0.57756546
6.785823 0.525852
6.781821 0.47751152
6.777819 0.43690986
6.773817 0.40755614
6.769815 0.39159729
6.765813 0.38948458
6.761811 0.39990326
6.757809 0.42000736
6.753807 0.44593707
6.749805 0.47352894
6.745803 0.49907711
6.741801 0.51998188
6.737799 0.53513979
6.733797 0.54498788
6.729795 0.55120025
6.725793 0.55612623
6.721791 0.5621276
6.717789 0.57099619
6.713787 0.58360188
6.709785 0.59984493
6.705783 0.61888906
6.701781 0.63956641
6.697779 0.66080026
6.693777 0.68190063
6.689775 0.70264463
6.685773 0.72313509
6.681771 0.74350721
6.677769 0.76359687
6.673767 0.78268621
6.669765 0.79940673
6.665763 0.81182656
6.661761 0.81769826
6.657759 0.81481083
6.653757 0.80137862
6.649755 0.77640444
6.645753 0.73996497
6.641751 0.69337636
6.637749 0.63920683
6.633747 0.58111468
6.629745 0.52350959
6.625743 0.47106353
6.621741 0.42813005
6.617739 0.39815899
6.613737 0.38320856
6.609735 0.38365015
6.605733 0.39813337
6.601731 0.42383079
6.597729 0.45692419
6.593727 0.49323803
6.589725 0.52888721
6.585723 0.56079738
6.581721 0.58698447
6.577719 0.60654323
6.573717 0.61937515
6.569715 0.62576261
6.565713 0.62593988
6.561711 0.6198091
6.557709 0.60689694
6.553707 0.58656486
6.549705 0.55839953
6.545703 0.52265051
6.541701 0.48056824
6.537699 0.43452833
6.533697 0.38789236
6.529695 0.34462831
6.525693 0.30877057
6.521691 0.28382883
6.517689 0.27225549
6.513687 0.2750612
6.509685 0.29163888
6.505683 0.31982618
6.501681 0.35620511
6.497679 0.39660571
6.493677 0.43674411
6.489675 0.472892
6.485673 0.50245191
6.481671 0.52431599
6.477669 0.53892197
6.473667 0.54798676
6.469665 0.55397986
6.465663 0.5594704
6.461661 0.56651834
6.457659 0.57626644
6.453657 0.58882626
6.449655 0.60345997
6.445653 0.61896881
6.441651 0.63414317
6.437649 0.64812381
6.433647 0.66057156
6.429645 0.67162077
6.425643 0.68167004
6.421641 0.69111185
6.417639 0.70010561
6.413637 0.70846083
6.409635 0.71563985
6.405633 0.72084182
6.401631 0.72311068
6.397629 0.72142591
6.393627 0.7147714
6.389625 0.70221224
6.385623 0.68302028
6.381621 0.65686936
6.377619 0.62407745
6.373617 0.58582864
6.369615 0.54428338
6.365613 0.50249699
6.361611 0.46411221
6.357609 0.43285709
6.353607 0.41194222
6.349605 0.40349134
6.345603 0.40814149
6.341601 0.42491404
6.337599 0.45139327
6.333597 0.48417319
6.329595 0.51946469
6.325593 0.55371489
6.321591 0.58408955
6.317589 0.60871177
6.313587 0.62662439
6.309585 0.63752824
6.305583 0.64141649
6.301581 0.63825288
6.297579 0.62781942
6.293577 0.60979377
6.289575 0.58403128
6.285573 0.5509522
6.281571 0.51189609
6.277569 0.46931311
6.273567 0.42671117
6.269565 0.38834687
6.265563 0.35871495
6.261561 0.34193416
6.257559 0.34114272
6.253557 0.3580035
6.249555 0.392391
6.245553 0.44229847
6.241551 0.50397183
6.237549 0.57225073
6.233547 0.64107587
6.229545 0.70410444
6.225543 0.75536376
6.221541 0.78986737
6.217539 0.80412075
6.213537 0.79645578
6.209535 0.76715351
6.205533 0.71834196
6.201531 0.65368586
6.197529 0.57791505
6.193527 0.49626277
6.189525 0.41389855
6.185523 0.33544016
6.181521 0.26461186
6.177519 0.20408639
6.173517 0.15550977
6.169515 0.1196718
6.165513 0.096757975
6.161511 0.086607334
6.157509 0.088907806
6.153507 0.10328333
6.149505 0.12926102
6.145503 0.16614333
6.141501 0.21284101
6.137499 0.26773942
6.133497 0.3286659
6.129495 0.39300009
6.125493 0.45792567
6.121491 0.52077402
6.117489 0.57937367
6.113487 0.63230769
6.109485 0.67900152
6.105483 0.71961169
6.101481 0.75474542
6.097479 0.78509277
6.093477 0.81107872
6.089475 0.83263499
6.085473 0.84915514
6.081471 0.85964505
6.077469 0.86303035
6.073467 0.85854592
6.069465 0.84611507
6.065463 0.82662782
6.061461 0.80204518
6.057459 0.77528728
6.053457 0.74990365
6.049455 0.7295705
6.045453 0.7175026
6.041451 0.71589685
6.037449 0.72552763
6.033447 0.74558697
6.029445 0.77380934
6.025443 0.8068542
6.021441 0.84085955
6.017439 0.87204278
6.013437 0.89722041
6.009435 0.91414637
6.005433 0.92161902
6.001431 0.91936645
5.997429 0.90777287
5.993427 0.88754368
5.989425 0.85941556
5.985423 0.82399873
5.981421 0.78179531
5.977419 0.73338191
5.973417 0.67969075
5.969415 0.62228825
5.965413 0.56354425
5.961411 0.50661194
5.957409 0.4551898
5.953407 0.41309841
5.949405 0.38375793
5.945403 0.36968301
5.941401 0.37211222
5.937399 0.39086043
5.933397 0.42442972
5.929395 0.47035134
5.925393 0.52567019
5.921391 0.58744263
5.917389 0.65310995
5.913387 0.72064383
5.909385 0.78843042
5.905383 0.8549496
5.901381 0.91838622
5.897379 0.97634818
5.893377 1.0258426
5.889375 1.0635765
5.885373 1.0865277
5.881371 1.0926224
5.877369 1.0812933
5.873367 1.0537189
5.869365 1.0126369
5.865363 0.9617676
5.861361 0.90501223
5.857359 0.84566545
5.853357 0.78586911
5.849355 0.72644916
5.845353 0.66714695
5.841351 0.60713298
5.837349 0.54561534
5.833347 0.48234822
5.829345 0.4179023
5.825343 0.35365033
5.821341 0.29151434
5.817339 0.23358295
5.813337 0.18172664
5.809335 0.13731593
5.805333 0.10109951
5.801331 0.073245637
5.797329 0.053507499
5.793327 0.041450054
5.789325 0.036671838
5.785323 0.038965868
5.781321 0.048381662
5.777319 0.065171224
5.773317 0.089623604
5.769315 0.12181458
5.765313 0.16131973
5.761311 0.20695698
5.757309 0.25663285
5.753307 0.30735909
5.749305 0.35547893
5.745303 0.39709711
5.741301 0.42865485
5.737299 0.44754424
5.733297 0.45263168
5.729295 0.44456719
5.725293 0.42579571
5.721291 0.40024864
5.717289 0.37276144
5.713287 0.34831946
5.709285 0.33126604
5.705283 0.32461114
5.701281 0.32955778
5.697279 0.34532557
5.693277 0.36930257
5.689275 0.39750542
5.685273 0.42527742
5.681271 0.44811143
5.677269 0.46245627
5.673267 0.46635967
5.669265 0.45982429
5.665263 0.44480404
5.661261 0.42483711
5.657259 0.40438638
5.653257 0.3880174
5.649255 0.37957708
5.645253 0.3815345
5.641251 0.39460955
5.637249 0.41775326
5.633247 0.44846938
5.629245 0.48339346
5.625243 0.51899126
5.621241 0.55221478
5.617239 0.58097102
5.613237 0.60431299
5.609235 0.62234239
5.605233 0.63589508
5.601231 0.64613787
5.597229 0.65421833
5.593227 0.66107291
5.589225 0.66742546
5.585223 0.67392731
5.581221 0.68133121
5.577219 0.6905797
5.573217 0.70272523
5.569215 0.71867178
5.565213 0.73880471
5.561211 0.76262817
5.557209 0.78853878
5.553207 0.81382897
5.549205 0.83494891
5.545203 0.84798466
5.541201 0.84925629
5.537199 0.83591407
5.533197 0.80641737
5.529195 0.76081235
5.525193 0.70076877
5.521191 0.62938357
5.517189 0.55079993
5.513187 0.46971865
5.509185 0.39089072
5.505183 0.31867283
5.501181 0.25670369
5.497179 0.20772351
5.493177 0.17352097
5.489175 0.15496306
5.485173 0.15205105
5.481171 0.16395694
5.477169 0.18902244
5.473167 0.22473999
5.469165 0.26776578
5.465163 0.31402769
5.461161 0.35897667
5.457159 0.39799222
5.453157 0.42690136
5.449155 0.44252354
5.445153 0.44312895
5.441151 0.42870579
5.437149 0.4009719
5.433147 0.36312651
5.429145 0.3193987
5.425143 0.27449032
5.421141 0.23302127
5.417139 0.19906337
5.413137 0.17580718
5.409135 0.16536132
5.405133 0.16865356
5.401131 0.18539647
5.397129 0.2140965
5.393127 0.25211359
5.389125 0.29580262
5.385123 0.34077397
5.381121 0.38229181
5.377119 0.41578938
5.373117 0.43743425
5.369115 0.44464181
5.365113 0.43642759
5.361111 0.4135147
5.357109 0.3781661
5.353107 0.33377597
5.349105 0.28431012
5.345103 0.23371484
5.341101 0.18540993
5.337099 0.14194835
5.333097 0.10487631
5.329095 0.074777965
5.325093 0.051453958
5.321091 0.034167458
5.317089 0.021895523
5.313087 0.013540875
5.309085 0.0080813989
5.305083 0.0046545256
5.301081 0.0025870961
5.297079 0.0013877105
5.293077 0.00071834289
5.289075 0.00035885258
5.285073 0.00017300176
5.281071 8.0489692e-05
5.277069 3.6137988e-05
5.273067 1.5659795e-05
5.269065 6.5485341e-06
5.265063 2.6394903e-06
5.261061 1.0274526e-06
5.257059 3.838185e-07
5.253057 1.417176e-07
5.249055 4.72392e-08
5.245053 1.77147e-08
5.241051 5.9049e-09
5.237049 0
5.233047 0
5.229045 0
5.225043 0
5.221041 0
5.217039 0
5.213037 0
5.209035 0
5.205033 0
5.201031 0
5.197029 0
5.193027 0
5.189025 0
5.185023 0
5.181021 0
5.177019 0
5.173017 0
5.169015 0
5.165013 0
5.161011 0
5.157009 0
5.153007 0
5.149005 0
5.145003 0
5.141001 0
5.136998 0
5.132996 0
5.128994 0
5.124992 0
5.12099 0
5.116988 5.9049e-09
5.112986 1.18098e-08
5.108984 2.95245e-08
5.104982 8.85735e-08
5.10098 2.421009e-07
5.096978 6.49539e-07
5.092976 1.7006112e-06
5.088974 4.2928623e-06
5.084972 1.0433958e-05
5.08097 2.447581e-05
5.076968 5.5429296e-05
5.072966 0.00012112721
5.068964 0.00025545778
5.064962 0.00051993235
5.06096 0.0010212584
5.056958 0.0019358742
5.052956 0.0035413988
5.048954 0.0062521495
5.044952 0.010652215
5.04095 0.017514855
5.036948 0.027792599
5.032946 0.04256063
5.028944 0.062898889
5.024942 0.089708599
5.02094 0.12347566
5.016938 0.16401545
5.012936 0.21025404
5.008934 0.26011184
5.004932 0.31055037
5.00093 0.35781635
4.996928 0.39787301
4.992926 0.42695783
4.988924 0.44216225
4.984922 0.44191072
4.98092 0.4262296
4.976918 0.39674262
4.972916 0.35639393
4.968914 0.30896404
4.964912 0.2584888
4.96091 0.20870446
4.956908 0.16262147
4.952906 0.12228698
4.948904 0.088743939
4.944902 0.062151747
4.9409 0.04200724
4.936898 0.027400029
4.932896 0.017247817
4.928894 0.010477879
4.924892 0.006142832
4.92089 0.0034755238
4.916888 0.001897699
4.912886 0.0009999771
4.908884 0.00050852408
4.904882 0.00024956469
4.90088 0.00011819838
4.896878 5.402393e-05
4.892876 2.3832176e-05
4.888874 1.0144618e-05
4.884872 4.1688594e-06
4.88087 1.653372e-06
4.876868 6.318243e-07
4.872866 2.36196e-07
4.868864 8.26686e-08
4.864862 2.95245e-08
4.86086 1.18098e-08
4.856858 5.9049e-09
4.852856 0
4.848854 0
4.844852 0
4.84085 0
4.836848 0
4.832846 0
4.828844 0
4.824842 0
4.82084 5.9049e-09
4.816838 1.77147e-08
4.812836 4.72392e-08
4.808834 1.358127e-07
4.804832 3.661038e-07
4.80083 9.802134e-07
4.796828 2.5213923e-06
4.792826 6.259194e-06
4.788824 1.4998446e-05
4.784822 3.4673573e-05
4.78082 7.7360095e-05
4.776818 0.00016657132
4.772816 0.00034613343
4.768814 0.000694121
4.764812 0.0013432998
4.76081 0.0025087735
4.756808 0.0045216713
4.752806 0.0078647835
4.748804 0.01320152
4.744802 0.02138508
4.7408 0.033430851
4.736798 0.050435174
4.732796 0.073429286
4.728794 0.10317029
4.724792 0.13989096
4.72079 0.18305191
4.716788 0.23115777
4.712786 0.28170358
4.708784 0.33130337
4.704782 0.37601829
4.70078 0.41185251
4.696778 0.43533551
4.692776 0.44407477
4.688774 0.43715731
4.684772 0.41530677
4.68077 0.38075876
4.676768 0.33688404
4.672766 0.2876475
4.668764 0.23702294
4.664762 0.18848196
4.66076 0.14464347
4.656758 0.10712171
4.652756 0.076560678
4.648754 0.05280605
4.644752 0.035148858
4.64075 0.022578153
4.636748 0.013996379
4.632746 0.0083732604
4.628744 0.0048342944
4.624742 0.0026938213
4.62074 0.0014494108
4.616738 0.0007546167
4.612736 0.00038410784
4.608734 0.00020041231
4.604732 0.00012736869
4.60073 0.00013230519
4.596728 0.00021750699
4.592726 0.0004208127
4.588724 0.00082546959
4.584722 0.0015791474
4.58072 0.00292165
4.576718 0.0052187683
4.572716 0.0089968415
4.568714 0.014967989
4.564712 0.024031549
4.56071 0.037234351
4.556708 0.055673594
4.552706 0.080333761
4.548704 0.11186398
4.544702 0.15032314
4.5407 0.19494169
4.536698 0.24396469
4.532696 0.29464058
4.528694 0.34340096
4.524692 0.38623693
4.52069 0.4192272
4.516688 0.43912529
4.512686 0.44388533
4.508684 0.43300858
4.504682 0.40762945
4.50068 0.37032067
4.496678 0.32466368
4.492676 0.27468365
4.488674 0.22427211
4.484672 0.17670998
4.48067 0.13436627
4.476668 0.098596784
4.472666 0.069819803
4.468664 0.047713121
4.464662 0.031465919
4.46066 0.020025636
4.456658 0.012299163
4.452656 0.0072896758
4.448654 0.004169503
4.444652 0.0023014584
4.44065 0.001225934
4.436648 0.00063018864
4.432646 0.00031262312
4.428644 0.0001496656
4.424642 6.9140474e-05
4.42064 3.0829483e-05
4.416638 1.3262405e-05
4.412636 5.5092717e-06
4.408634 2.2084326e-06
4.404632 8.562105e-07
4.40063 3.188646e-07
4.396628 1.121931e-07
4.392626 4.13343e-08
4.388624 1.18098e-08
4.384622 5.9049e-09
4.38062 0
4.376618 0
4.372616 0
4.368614 0
4.364612 5.9049e-09
4.36061 1.77147e-08
4.356608 5.31441e-08
4.352606 1.535274e-07
4.348604 4.13343e-07
4.344602 1.0983114e-06
4.3406 2.8166373e-06
4.336598 6.9618771e-06
4.332596 1.6598674e-05
4.328594 3.8198798e-05
4.324592 8.4841603e-05
4.32059 0.00018185911
4.316588 0.00037621299
4.312586 0.00075108557
4.308584 0.0014471316
4.304582 0.0026908452
4.30058 0.0048287084
4.296578 0.0083624662
4.292576 0.013976544
4.288574 0.022543786
4.284572 0.03509259
4.28057 0.052718829
4.276568 0.076432459
4.272566 0.10694285
4.268564 0.14440682
4.264562 0.1881854
4.26056 0.23667212
4.256558 0.28725816
4.252556 0.33648374
4.248554 0.38038806
4.244552 0.4150209
4.24055 0.4370304
4.236548 0.44420995
4.232546 0.43588514
4.228544 0.41305338
4.224542 0.37824578
4.22054 0.33514626
4.216538 0.28805705
4.212536 0.24132546
4.208534 0.19883994
4.204532 0.16366889
4.20053 0.13786837
4.196528 0.12244213
4.192526 0.11741177
4.188524 0.12195108
4.184522 0.13455193
4.18052 0.1532091
4.176518 0.17562606
4.172516 0.19944579
4.168514 0.2224982
4.164512 0.24303649
4.16051 0.25991816
4.156508 0.27268378
4.152506 0.2815025
4.148504 0.28698619
4.144502 0.2899127
4.1405 0.29092972
4.136498 0.29032171
4.132496 0.2879064
4.128494 0.28309001
4.124492 0.27506231
4.12049 0.26307059
4.116488 0.2466902
4.112486 0.22601363
4.108484 0.20170857
4.104482 0.17493648
4.10048 0.14716237
4.096478 0.11991282
4.092476 0.0945446
4.088474 0.072074448
4.084472 0.053095975
4.08047 0.037783878
4.076468 0.025965333
4.072466 0.017228071
4.068464 0.011035012
4.064462 0.006822734
4.06046 0.0040715762
4.056458 0.0023451074
4.052456 0.0013036012
4.048454 0.00069934683
4.044452 0.00036208256
4.04045 0.00018091433
4.036448 8.7238993e-05
4.032446 4.0596188e-05
4.028444 1.8228426e-05
4.024442 7.9007562e-06
4.02044 3.306744e-06
4.016438 1.3345074e-06
4.012436 5.196312e-07
4.008434 1.948617e-07
4.004432 7.08588e-08
4.00043 2.36196e-08
3.996428 5.9049e-09
3.992426 0
3.988424 0
3.984422 0
3.98042 0
3.976418 0
3.972416 0
3.968414 0
3.964412 0
3.96041 0
3.956408 0
3.952406 0
3.948404 0
3.944402 0
3.9404 0
3.936398 0
3.932396 0
3.928394 0
3.924392 0
3.92039 0
3.916388 0
3.912386 0
3.908384 0
3.904382 0
3.90038 0
3.896378 0
3.892376 0
3.888374 0
3.884372 0
3.88037 0
3.876368 0
3.872366 0
3.868364 0
3.864362 0
3.86036 0
3.856358 0
3.852356 0
3.848354 0
3.844352 0
3.84035 0
3.836348 0
3.832346 0
3.828344 0
3.824342 0
3.82034 0
3.816338 0
3.812336 0
3.808334 0
3.804332 0
3.80033 0
3.796328 0
3.792326 0
3.788324 0
3.784322 0
3.78032 0
3.776318 0
3.772316 0
3.768314 0
3.764312 0
3.76031 0
3.756308 0
3.752306 0
3.748304 0
3.744302 0
3.7403 0
3.736298 0
3.732296 0
3.728294 0
3.724292 0
3.72029 0
3.716288 0
3.712286 0
3.708284 0
3.704282 0
3.70028 0
3.696278 0
3.692276 0
3.688274 0
3.684272 0
3.68027 0
3.676268 0
3.672266 0
3.668264 0
3.664262 0
3.66026 0
3.656258 0
3.652256 0
3.648254 0
3.644252 0
3.64025 0
3.636248 0
3.632246 0
3.628244 0
3.624242 0
3.62024 0
3.616238 0
3.612236 0
3.608234 0
3.604232 0
3.60023 0
3.596228 0
3.592226 0
3.588224 0
3.584222 0
3.58022 0
3.576218 0
3.572216 0
3.568214 0
3.564212 0
3.56021 0
3.556208 0
3.552206 0
3.548204 0
3.544202 0
3.5402 0
3.536198 0
3.532196 0
3.528194 0
3.524192 0
3.52019 0
3.516188 0
3.512186 0
3.508184 0
3.504182 0
3.50018 0
3.496178 0
3.492176 0
3.488174 0
3.484172 0
3.48017 0
3.476168 0
3.472166 0
3.468164 0
3.464162 0
3.46016 0
3.456158 0
3.452156 0
3.448154 0
3.444152 0
3.44015 0
3.436148 0
3.432146 0
3.428144 0
3.424142 0
3.42014 0
3.416138 0
3.412136 0
3.408134 0
3.404132 0
3.40013 0
3.396128 0
3.392126 0
3.388124 0
3.384122 0
3.38012 0
3.376118 0
3.372116 0
3.368114 0
3.364112 0
3.36011 0
3.356108 0
3.352106 0
3.348104 0
3.344102 0
3.3401 0
3.336098 0
3.332096 0
3.328094 0
3.324092 0
3.32009 0
3.316088 0
3.312086 0
3.308084 0
3.304082 0
3.30008 0
3.296078 0
3.292076 0
3.288074 0
3.284072 0
3.28007 0
3.276068 0
3.272066 0
3.268064 0
3.264062 0
3.26006 0
3.256058 0
3.252056 0
3.248054 0
3.244052 0
3.24005 0
3.236048 0
3.232046 0
3.228044 0
3.224042 0
3.22004 0
3.216038 0
3.212036 0
3.208034 0
3.204032 0
3.20003 0
3.196028 0
3.192026 0
3.188024 0
3.184022 0
3.18002 0
3.176018 0
3.172016 0
3.168014 0
3.164012 0
3.16001 0
3.156008 0
3.152006 0
3.148004 0
3.144002 0
3.14 0
