# Supplementary material for: Structural motifs of gold cluster anions with 17 to 69 atoms
Source: Nat Commun. 2026 Apr 10;17:5099. doi: 10.1038/s41467-026-71649-9 (PMC13246909; doi:10.1038/s41467-026-71649-9)
Supplement: Supplementary file 5 — Source Data [file 41467_2026_71649_MOESM5_ESM.zip › SupplementaryFigure6/17_th_green.dat]

11.11 0
11.105998 0
11.101996 0
11.097994 0
11.093992 0
11.08999 0
11.085988 0
11.081986 0
11.077984 0
11.073982 0
11.06998 0
11.065978 0
11.061976 0
11.057974 0
11.053972 0
11.04997 0
11.045968 0
11.041966 0
11.037964 0
11.033962 0
11.02996 0
11.025958 0
11.021956 0
11.017954 0
11.013952 0
11.00995 0
11.005948 0
11.001946 0
10.997944 0
10.993942 0
10.98994 0
10.985938 0
10.981936 0
10.977934 0
10.973932 0
10.96993 0
10.965928 0
10.961926 0
10.957924 0
10.953922 0
10.94992 0
10.945918 0
10.941916 0
10.937914 0
10.933912 0
10.92991 0
10.925908 0
10.921906 0
10.917904 0
10.913902 0
10.9099 0
10.905898 0
10.901896 0
10.897894 0
10.893892 0
10.88989 0
10.885888 0
10.881886 0
10.877884 0
10.873882 0
10.86988 0
10.865878 0
10.861876 0
10.857874 0
10.853872 0
10.84987 0
10.845868 0
10.841866 0
10.837864 0
10.833862 0
10.82986 0
10.825858 0
10.821856 0
10.817854 0
10.813852 0
10.80985 0
10.805848 0
10.801846 0
10.797844 0
10.793842 0
10.78984 0
10.785838 0
10.781836 0
10.777834 0
10.773832 0
10.76983 0
10.765828 0
10.761826 0
10.757824 0
10.753822 0
10.74982 5.9049e-09
10.745818 1.18098e-08
10.741816 3.54294e-08
10.737814 1.003833e-07
10.733812 2.834352e-07
10.72981 7.558272e-07
10.725808 1.9663317e-06
10.721806 4.9187817e-06
10.717804 1.1886564e-05
10.713802 2.7711696e-05
10.7098 6.2361649e-05
10.705798 0.00013544069
10.701796 0.00028389578
10.697794 0.00057432829
10.693792 0.0011213937
10.68979 0.0021132338
10.685788 0.0038435171
10.681786 0.0067468679
10.677784 0.011430564
10.673782 0.018690709
10.66978 0.029496918
10.665778 0.044928329
10.661776 0.066047564
10.657774 0.093710113
10.653772 0.12832442
10.64977 0.16959985
10.645768 0.2163391
10.641766 0.266341
10.637764 0.31647149
10.633762 0.36293157
10.62976 0.40170622
10.625758 0.42912719
10.621756 0.4424429
10.617754 0.44027308
10.613752 0.42284455
10.60975 0.39195214
10.605748 0.35065418
10.601746 0.30277404
10.597744 0.25232009
10.593742 0.20294509
10.58974 0.15754286
10.585738 0.1180354
10.581736 0.085353056
10.577734 0.059568832
10.573732 0.040124728
10.56973 0.026085433
10.565728 0.01636729
10.561726 0.0099116994
10.557724 0.0057931143
10.553722 0.0032678957
10.54972 0.0017791641
10.545718 0.00093488148
10.541716 0.00047412214
10.537714 0.00023206847
10.533712 0.00010963037
10.52971 4.9984979e-05
10.525708 2.1995753e-05
10.521706 9.3415518e-06
10.517704 3.8263752e-06
10.513702 1.5175593e-06
10.5097 5.786802e-07
10.505698 2.125764e-07
10.501696 7.67637e-08
10.497694 2.36196e-08
10.493692 5.9049e-09
10.48969 0
10.485688 0
10.481686 0
10.477684 0
10.473682 0
10.46968 0
10.465678 0
10.461676 0
10.457674 0
10.453672 0
10.44967 0
10.445668 0
10.441666 0
10.437664 0
10.433662 0
10.42966 0
10.425658 0
10.421656 0
10.417654 0
10.413652 0
10.40965 0
10.405648 0
10.401646 0
10.397644 0
10.393642 0
10.38964 0
10.385638 0
10.381636 0
10.377634 0
10.373632 0
10.36963 0
10.365628 0
10.361626 0
10.357624 0
10.353622 0
10.34962 0
10.345618 0
10.341616 0
10.337614 0
10.333612 0
10.32961 0
10.325608 0
10.321606 0
10.317604 0
10.313602 0
10.3096 0
10.305598 0
10.301596 0
10.297594 0
10.293592 0
10.28959 0
10.285588 0
10.281586 0
10.277584 0
10.273582 0
10.26958 0
10.265578 0
10.261576 0
10.257574 0
10.253572 0
10.24957 0
10.245568 0
10.241566 0
10.237564 0
10.233562 0
10.22956 0
10.225558 0
10.221556 5.9049e-09
10.217554 2.36196e-08
10.213552 7.08588e-08
10.20955 2.007666e-07
10.205548 5.491557e-07
10.201546 1.4407956e-06
10.197544 3.661038e-06
10.193542 8.9518284e-06
10.18954 2.1145447e-05
10.185538 4.8189889e-05
10.181536 0.00010598705
10.177534 0.00022495307
10.173532 0.00046078297
10.16953 0.00091085444
10.165528 0.0017375818
10.161526 0.003198826
10.157524 0.0056830765
10.153522 0.0097437109
10.14952 0.016121782
10.145518 0.025742435
10.141516 0.039667418
10.137514 0.058988333
10.133512 0.084653727
10.12951 0.11723949
10.125508 0.15669301
10.121506 0.20210322
10.117504 0.25156191
10.113502 0.30217944
10.1095 0.35029497
10.105498 0.39188012
10.101496 0.42308339
10.097494 0.4408175
10.093492 0.44326814
10.08949 0.43021103
10.085488 0.40306519
10.081486 0.36467398
10.077484 0.31887046
10.073482 0.26993269
10.06948 0.22205062
10.065478 0.17890858
10.061476 0.14344197
10.057474 0.11777168
10.053472 0.10327072
10.04947 0.10069007
10.045468 0.11026966
10.041466 0.13178428
10.037464 0.16451324
10.033462 0.20716389
10.02946 0.25780875
10.025458 0.31390301
10.021456 0.3724296
10.017454 0.4301776
10.013452 0.48410869
10.00945 0.53172466
10.005448 0.57133468
10.001446 0.60214245
9.997444 0.62412821
9.993442 0.63776991
9.98944 0.64370669
9.985438 0.64247115
9.981436 0.63439362
9.977434 0.61971685
9.973432 0.59887691
9.96943 0.57283558
9.965428 0.54331917
9.961426 0.51283903
9.957424 0.48443614
9.953422 0.46118083
9.94942 0.44554201
9.945418 0.43879037
9.941416 0.44060247
9.937414 0.44898759
9.933412 0.46058004
9.92941 0.47124866
9.925408 0.47689703
9.921406 0.47428314
9.917404 0.46168561
9.913402 0.43928431
9.9094 0.40919338
9.905398 0.37516266
9.901396 0.34203
9.897394 0.31504419
9.893392 0.29918333
9.88939 0.29856949
9.885388 0.3160424
9.881386 0.35291347
9.877384 0.40888958
9.873382 0.48213579
9.86938 0.56943877
9.865378 0.66643428
9.861376 0.76787111
9.857374 0.86789779
9.853372 0.96037366
9.84937 1.0392182
9.845368 1.0988131
9.841366 1.1344587
9.837364 1.1428554
9.833362 1.1225471
9.82936 1.0742379
9.825358 1.0008903
9.821356 0.90754517
9.817354 0.80085781
9.813352 0.68841342
9.80935 0.57793422
9.805348 0.47651309
9.801346 0.38998994
9.797344 0.32253952
9.793342 0.27648239
9.78934 0.25228416
9.785338 0.24868881
9.781336 0.26294023
9.777334 0.2910721
9.773332 0.32827262
9.76933 0.36933915
9.765328 0.40922171
9.761326 0.4436168
9.757324 0.46952969
9.753322 0.48569422
9.74932 0.49274171
9.745318 0.49304957
9.741316 0.49026899
9.737314 0.48860984
9.733312 0.49202456
9.72931 0.50346171
9.725308 0.52434342
9.721306 0.55436488
9.717304 0.59163525
9.713302 0.63310132
9.7093 0.67514206
9.705298 0.7142028
9.701296 0.74735581
9.697294 0.77271237
9.693292 0.78965488
9.68929 0.79888785
9.685288 0.80231818
9.681286 0.80277422
9.677284 0.80357258
9.673282 0.80795645
9.66928 0.81846254
9.665278 0.83631733
9.661276 0.86099725
9.657274 0.89008777
9.653272 0.91953318
9.64927 0.94428201
9.645268 0.9592278
9.641266 0.96025246
9.637264 0.94513136
9.633262 0.91407704
9.62926 0.86977837
9.625258 0.81691519
9.621256 0.76125968
9.617254 0.70857822
9.613252 0.66359395
9.60925 0.62924832
9.605248 0.60641717
9.601246 0.59411654
9.597244 0.59010793
9.593242 0.59171595
9.58924 0.59662726
9.585238 0.60346028
9.581236 0.61197121
9.577234 0.62287081
9.573232 0.63733569
9.56923 0.6563753
9.565228 0.68024206
9.561226 0.7080433
9.557224 0.7376448
9.553222 0.76587203
9.54922 0.78894313
9.545218 0.80302546
9.541216 0.80480054
9.537214 0.7919409
9.533212 0.76343641
9.52921 0.7197407
9.525208 0.66273627
9.521206 0.59553773
9.517204 0.52216865
9.513202 0.44716066
9.5092 0.37513178
9.505198 0.31040027
9.501196 0.25667816
9.497194 0.21686628
9.493192 0.19294679
9.48919 0.18594831
9.485188 0.19595172
9.481186 0.2221133
9.477184 0.26270071
9.473182 0.31515768
9.46918 0.37622358
9.465178 0.44212771
9.461176 0.50885773
9.457174 0.57247528
9.453172 0.6294324
9.44917 0.67683947
9.445168 0.71265094
9.441166 0.73576071
9.437164 0.7460223
9.433162 0.74421684
9.42916 0.73198164
9.425158 0.71168999
9.421156 0.68625529
9.417154 0.65883449
9.413152 0.63243312
9.40915 0.60946094
9.405148 0.59133265
9.401146 0.57823084
9.397144 0.56913062
9.393142 0.56212686
9.38914 0.55502123
9.385138 0.54604326
9.381136 0.53452662
9.377134 0.52135702
9.373132 0.50905483
9.36913 0.5014417
9.365128 0.50294107
9.361126 0.51765321
9.357124 0.54840283
9.353122 0.59597024
9.34912 0.65868324
9.345118 0.73247271
9.341116 0.8113971
9.337114 0.88853762
9.333112 0.95708228
9.32911 1.0113738
9.325108 1.047707
9.321106 1.0647258
9.317104 1.0633732
9.313102 1.0464562
9.3091 1.0179726
9.305098 0.98238112
9.301096 0.94397545
9.297094 0.90646096
9.293092 0.87275498
9.28909 0.84497169
9.285088 0.824521
9.281086 0.81225248
9.277084 0.80859399
9.273082 0.81365503
9.26908 0.82727638
9.265078 0.84901226
9.261076 0.8780394
9.257074 0.91300859
9.253072 0.95188701
9.24907 0.9918714
9.245068 1.0294611
9.241066 1.0607511
9.237064 1.0819387
9.233062 1.0899511
9.22906 1.083035
9.225058 1.0611251
9.221056 1.0258584
9.217054 0.98019814
9.213052 0.92775399
9.20905 0.87198835
9.205048 0.81553333
9.201046 0.75981083
9.197044 0.70504875
9.193042 0.650662
9.18904 0.59585941
9.185038 0.54028023
9.181036 0.48447168
9.177034 0.43008029
9.173032 0.37971964
9.16903 0.33656231
9.165028 0.30376367
9.161026 0.28384754
9.157024 0.27817516
9.153022 0.28659131
9.14902 0.30730637
9.145018 0.33703819
9.141016 0.37140386
9.137014 0.40551576
9.133012 0.43470024
9.12901 0.45522578
9.125008 0.46491056
9.121006 0.4634868
9.117004 0.45263638
9.113002 0.43567357
9.108999 0.41692423
9.104997 0.40091751
9.100995 0.39155005
9.096993 0.39139114
9.092991 0.40127015
9.088989 0.42022758
9.084987 0.44583376
9.080985 0.47479831
9.076983 0.50372837
9.072981 0.52985912
9.068979 0.55158782
9.064977 0.56869197
9.060975 0.5821946
9.056973 0.59393174
9.052971 0.60595281
9.048969 0.61992101
9.044967 0.63666592
9.040965 0.65598135
9.036963 0.67668055
9.032961 0.69684686
9.028959 0.71417671
9.024957 0.7263135
9.020955 0.7311078
9.016953 0.72679079
9.012951 0.71208751
9.008949 0.68630976
9.004947 0.64945177
9.000945 0.60228022
8.996943 0.54638152
8.992941 0.48412248
8.988939 0.41849775
8.984937 0.35287342
8.980935 0.2906719
8.976933 0.23506372
8.972931 0.18872747
8.968929 0.15371246
8.964927 0.13140131
8.960925 0.12253701
8.956923 0.12726434
8.952921 0.14514388
8.948919 0.17512467
8.944917 0.21549753
8.940915 0.26387978
8.936913 0.31729146
8.932911 0.37236471
8.928909 0.42568629
8.924907 0.47422072
8.920905 0.51571757
8.916903 0.54899099
8.912901 0.57398252
8.908899 0.59157746
8.904897 0.60322239
8.900895 0.610458
8.896893 0.61451308
8.892891 0.61608517
8.888889 0.61536653
8.884887 0.61228445
8.880885 0.60684475
8.876883 0.5994291
8.872881 0.59091561
8.868879 0.58256215
8.864877 0.575687
8.860875 0.57126568
8.856873 0.56960264
8.852871 0.57021762
8.848869 0.57201296
8.844867 0.57368752
8.840865 0.57427097
8.836863 0.57360149
8.832861 0.57257926
8.828859 0.57309331
8.824857 0.57761859
8.820855 0.58858012
8.816853 0.60764978
8.812851 0.63515952
8.808849 0.6697798
8.804847 0.7085395
8.800845 0.7471777
8.796843 0.78074394
8.792841 0.80431947
8.788839 0.8137229
8.784837 0.80608365
8.780835 0.78020492
8.776833 0.73668098
8.772831 0.67777409
8.768829 0.60708962
8.764827 0.5291122
8.760825 0.44868168
8.756823 0.37049083
8.752821 0.29867773
8.748819 0.23656188
8.744817 0.18653959
8.740815 0.15011665
8.736813 0.12802607
8.732811 0.12036358
8.728809 0.12667935
8.724807 0.14598991
8.720805 0.17671258
8.716803 0.2165644
8.712801 0.26249571
8.708799 0.31073378
8.704797 0.35699066
8.700795 0.39684491
8.696793 0.42625126
8.692791 0.44208365
8.688789 0.442592
8.684787 0.4276622
8.680785 0.39881134
8.676783 0.35891369
8.672781 0.31171821
8.668779 0.2612649
8.664777 0.2113223
8.660775 0.16495077
8.656773 0.12425326
8.652771 0.090324498
8.648769 0.063364726
8.644767 0.042897675
8.640765 0.028026202
8.636763 0.017670094
8.632761 0.010751217
8.628759 0.006312781
8.624757 0.0035770762
8.620755 0.0019560454
8.616753 0.0010322238
8.612751 0.00052567191
8.608749 0.00025834528
8.604747 0.00012252668
8.600745 5.608474e-05
8.596743 2.4782865e-05
8.592741 1.0593391e-05
8.588739 4.4404848e-06
8.584737 1.9899513e-06
8.580735 1.3758417e-06
8.576733 2.1080493e-06
8.572731 4.7652543e-06
8.568729 1.1366933e-05
8.564727 2.6536621e-05
8.560725 5.9875686e-05
8.556723 0.00013043924
8.552721 0.00027421765
8.548719 0.00055633015
8.544717 0.0010892356
8.540715 0.0020580289
8.536713 0.003752558
8.532711 0.0066031013
8.528709 0.011212785
8.524707 0.018374844
8.520705 0.029058869
8.516703 0.044348474
8.512701 0.065316573
8.508699 0.092835267
8.504697 0.12733489
8.500695 0.16854919
8.496693 0.21530335
8.492691 0.26541149
8.488689 0.31574283
8.484687 0.36248674
8.480685 0.40160173
8.476683 0.42938203
8.472681 0.44303393
8.468679 0.4411385
8.464677 0.42389448
8.460675 0.39308403
8.456673 0.35176926
8.452671 0.30379121
8.448669 0.25318465
8.444667 0.20363121
8.440665 0.15805061
8.436663 0.11838396
8.432661 0.085572529
8.428659 0.059692628
8.424657 0.040183884
8.420655 0.026105256
8.416653 0.016366233
8.412651 0.0099018087
8.408649 0.0057812927
8.404647 0.0032574676
8.400645 0.0017712515
8.396643 0.00092944897
8.392641 0.00047066777
8.388639 0.00023001357
8.384637 0.00010847301
8.380635 4.9370869e-05
8.376633 2.1682793e-05
8.372631 9.1880244e-06
8.368629 3.7614213e-06
8.364627 1.4821299e-06
8.360625 5.668704e-07
8.356623 2.125764e-07
8.352621 7.67637e-08
8.348619 4.13343e-08
8.344617 5.9049e-08
8.340615 1.535274e-07
8.336613 4.192479e-07
8.332611 1.1042163e-06
8.328609 2.8284471e-06
8.324607 6.9973065e-06
8.320605 1.6687247e-05
8.316603 3.8411375e-05
8.312601 8.534352e-05
8.308599 0.00018297514
8.304597 0.00037857495
8.300595 0.00075589806
8.296593 0.0014565203
8.292591 0.0027083946
8.288589 0.0048601579
8.284587 0.0084165079
8.280585 0.01406556
8.276583 0.022684287
8.272581 0.035305007
8.268579 0.05302622
8.264577 0.07685783
8.260575 0.10750502
8.256573 0.14511505
8.252571 0.18903373
8.248569 0.2376344
8.244567 0.28828525
8.240565 0.33750379
8.236563 0.38130986
8.232561 0.41573878
8.228559 0.43742759
8.224557 0.44415538
8.220555 0.43521797
8.216553 0.41154927
8.212551 0.37556057
8.208549 0.33073585
8.204547 0.28107725
8.200545 0.23052249
8.196543 0.18245015
8.192541 0.13935384
8.188539 0.10271627
8.184537 0.073065343
8.180535 0.0501601
8.176533 0.033240093
8.172531 0.021277398
8.168529 0.013188228
8.164527 0.0079838736
8.160525 0.0048605653
8.156523 0.0032410638
8.152521 0.002786481
8.148519 0.0033955301
8.144517 0.0052032325
8.140515 0.0085825596
8.136513 0.014144249
8.132511 0.022721908
8.128509 0.035324594
8.124507 0.053038839
8.120505 0.076868595
8.116503 0.10751611
8.112501 0.14512718
8.108499 0.1890468
8.104497 0.23764781
8.100495 0.2882981
8.096493 0.33751503
8.092491 0.38131843
8.088489 0.41574383
8.084487 0.43742858
8.080485 0.44415221
8.076483 0.43521096
8.072481 0.41153915
8.068479 0.37554832
8.064477 0.33072255
8.060475 0.28106395
8.056473 0.23051001
8.052471 0.18243904
8.048469 0.13934426
8.044467 0.10270787
8.040465 0.073056976
8.036463 0.050149082
8.032461 0.033220613
8.028459 0.02123712
8.024457 0.01310168
8.020455 0.0078001249
8.016453 0.0044814707
8.012451 0.002484776
8.008449 0.0013296004
8.004447 0.00068679301
8.000445 0.00034288573
7.996443 0.00016659494
7.992441 8.1588003e-05
7.988439 4.6855382e-05
7.984437 4.4280845e-05
7.980435 7.2464933e-05
7.976433 0.00014626437
7.972431 0.0003018703
7.968429 0.00060806298
7.964427 0.0011845288
7.960425 0.0022277062
7.956423 0.0040433862
7.952421 0.0070824374
7.948419 0.011971972
7.944417 0.019529589
7.940415 0.030744317
7.936413 0.046706879
7.932411 0.068476456
7.928409 0.096882716
7.924407 0.13228063
7.920405 0.17429776
7.916403 0.22163293
7.912401 0.27197334
7.908399 0.32208687
7.904397 0.36811572
7.900395 0.4060504
7.896393 0.43231277
7.892391 0.44433829
7.888389 0.44103539
7.884387 0.4230218
7.880385 0.39258693
7.876383 0.35339353
7.872381 0.30998884
7.868379 0.26722908
7.864377 0.22972171
7.860375 0.20136322
7.856373 0.18500796
7.852371 0.18226554
7.848369 0.19340314
7.844367 0.21733054
7.840365 0.25166354
7.836363 0.29288218
7.832361 0.33660963
7.828359 0.37802485
7.824357 0.41238993
7.820355 0.43563005
7.816353 0.44486946
7.812351 0.43881527
7.808349 0.41790243
7.804347 0.38416215
7.800345 0.34084028
7.796343 0.29184915
7.792341 0.24117046
7.788339 0.19232746
7.784337 0.14801531
7.780335 0.10993054
7.776333 0.078790817
7.772331 0.054497668
7.768329 0.036376847
7.764327 0.023432409
7.760325 0.014566438
7.756323 0.0087384548
7.752321 0.0050589463
7.748319 0.0028263804
7.744317 0.0015238598
7.740315 0.00079287454
7.736313 0.00039812017
7.732311 0.00019292489
7.728309 9.0244587e-05
7.724307 4.0808764e-05
7.720305 1.801585e-05
7.716303 8.2196208e-06
7.712301 5.019165e-06
7.708299 6.1883352e-06
7.704297 1.2547913e-05
7.700295 2.8396664e-05
7.696293 6.3619393e-05
7.692291 0.00013812152
7.688289 0.00028957039
7.684287 0.00058591961
7.680285 0.0011441275
7.676283 0.0021560266
7.672281 0.0039208418
7.668279 0.0068809977
7.664277 0.011653911
7.660275 0.019047702
7.656273 0.030044716
7.652271 0.045735618
7.648269 0.067191125
7.644267 0.09526997
7.640265 0.13038025
7.636263 0.1722339
7.632261 0.21965381
7.628259 0.27050179
7.624257 0.32178588
7.620255 0.36997369
7.616253 0.41148917
7.612251 0.44331468
7.608249 0.46357587
7.604247 0.47196932
7.600245 0.46991232
7.596243 0.46034943
7.592241 0.44722907
7.588239 0.43474447
7.584237 0.42649548
7.580235 0.42475285
7.576233 0.42998852
7.572231 0.44077755
7.568229 0.45409375
7.564227 0.46593245
7.560225 0.47212105
7.556223 0.46913914
7.552221 0.45477403
7.548219 0.42848342
7.544217 0.39141105
7.540215 0.34608431
7.536213 0.29589157
7.532211 0.24447547
7.528209 0.19517851
7.524207 0.1506449
7.520205 0.11263003
7.516203 0.082014798
7.512201 0.058978868
7.508199 0.04326434
7.504197 0.03445743
7.500195 0.032226801
7.496193 0.036475004
7.492191 0.047378408
7.488189 0.065309422
7.484187 0.090652019
7.480185 0.12354022
7.476183 0.16356781
7.472181 0.20953401
7.468179 0.25929687
7.464177 0.30979795
7.460175 0.35729395
7.456173 0.39778652
7.452171 0.42758986
7.448169 0.44393258
7.444167 0.44546938
7.440165 0.43258957
7.436163 0.40745153
7.432161 0.37373162
7.428159 0.33613705
7.424157 0.29977486
7.420155 0.26948494
7.416153 0.24923483
7.412151 0.24164664
7.408149 0.24769721
7.404147 0.26660918
7.400145 0.29593799
7.396143 0.33185144
7.392141 0.36958586
7.388139 0.40404226
7.384137 0.4304559
7.380135 0.44504548
7.376133 0.44553548
7.372131 0.43145734
7.368129 0.40417493
7.364127 0.36663707
7.360125 0.32291775
7.356123 0.27764491
7.352121 0.23542876
7.348119 0.20037899
7.344117 0.17575832
7.340115 0.16377347
7.336113 0.16547242
7.332111 0.18070756
7.328109 0.20814006
7.324107 0.24528883
7.320105 0.28865468
7.316103 0.33395966
7.312101 0.37652675
7.308099 0.41178777
7.304097 0.43586081
7.300095 0.44610032
7.296093 0.4415093
7.292091 0.42292206
7.288089 0.39291273
7.284087 0.35544457
7.280085 0.315329
7.276083 0.27759424
7.272081 0.24686575
7.268079 0.22683846
7.264077 0.21988768
7.260075 0.22683626
7.256073 0.24687959
7.252071 0.27766751
7.248069 0.3155458
7.244067 0.35595755
7.240065 0.39398772
7.236063 0.42500491
7.232061 0.44531803
7.228059 0.45274136
7.224057 0.44695822
7.220055 0.42960136
7.216053 0.40401837
7.212051 0.37475276
7.208049 0.34682657
7.204047 0.32494594
7.200045 0.31276099
7.196043 0.31229673
7.192041 0.32364109
7.188039 0.34493588
7.184037 0.37267315
7.180035 0.40225535
7.176033 0.42873708
7.172031 0.44763278
7.168029 0.45565742
7.164027 0.4512725
7.160025 0.43494099
7.156023 0.40904784
7.152021 0.37750509
7.148019 0.34511759
7.144017 0.31682338
7.140015 0.29693495
7.136013 0.28849689
7.132011 0.29284882
7.128009 0.30944971
7.124007 0.33598553
7.120005 0.36874825
7.116003 0.4032391
7.112001 0.43491179
7.107999 0.45993867
7.103997 0.47586306
7.099995 0.48200596
7.095993 0.47953134
7.091991 0.47113948
7.087989 0.46043817
7.083987 0.45111861
7.079985 0.44611357
7.075983 0.44692596
7.071981 0.45328001
7.067979 0.46317466
7.063977 0.47332541
7.059975 0.479892
7.055973 0.4793267
7.051971 0.46915696
7.047969 0.44854121
7.043967 0.41849879
7.039965 0.38179457
7.035963 0.34253414
7.031961 0.30557559
7.027959 0.27587963
7.023957 0.25790278
7.019955 0.25510229
7.015953 0.26958186
7.011951 0.30187934
7.007949 0.3508869
7.003947 0.41389843
6.999945 0.48678782
6.995943 0.5643258
6.991941 0.6406345
6.987939 0.7097583
6.983937 0.76630149
6.979935 0.8060572
6.975933 0.82653615
6.971931 0.82730379
6.967929 0.81005289
6.963927 0.77837393
6.959925 0.73723436
6.955923 0.69223146
6.951921 0.64873401
6.947919 0.61106235
6.943917 0.58186379
6.939915 0.56181338
6.935913 0.5497099
6.931911 0.54295212
6.927909 0.53829248
6.923907 0.53269517
6.919905 0.52409597
6.915903 0.51188126
6.911901 0.49697193
6.907899 0.48149661
6.903897 0.46814289
6.899895 0.45935583
6.895893 0.45659049
6.891891 0.45980866
6.887889 0.46734597
6.883887 0.47618054
6.879885 0.48253497
6.875883 0.48266448
6.871881 0.47364563
6.867879 0.4539912
6.863877 0.42397054
6.859875 0.38559517
6.855873 0.34231042
6.851871 0.29849458
6.847869 0.25889011
6.843867 0.22807773
6.839865 0.2100623
6.835863 0.20798878
6.831861 0.2239667
6.827859 0.25896325
6.823857 0.31273258
6.819855 0.3837726
6.815853 0.46932708
6.811851 0.56546726
6.807849 0.66728394
6.803847 0.76920013
6.799845 0.86538365
6.795843 0.950211
6.791841 1.0187201
6.787839 1.0669937
6.783837 1.0924371
6.779835 1.0939383
6.775833 1.0719234
6.771831 1.0283283
6.767829 0.96650119
6.763827 0.89103938
6.759825 0.807548
6.755823 0.72230578
6.751821 0.64183085
6.747819 0.57236098
6.743817 0.5192875
6.739815 0.48660434
6.735813 0.47644542
6.731811 0.48878179
6.727809 0.52133506
6.723807 0.56973806
6.719805 0.62794127
6.715803 0.6888297
6.711801 0.74498237
6.707799 0.78948263
6.703797 0.81667486
6.699795 0.82276617
6.695793 0.80619156
6.691791 0.76769535
6.687789 0.7101261
6.683787 0.63798832
6.679785 0.55683336
6.675783 0.47259508
6.671781 0.3909782
6.667779 0.31698666
6.663777 0.25464125
6.659775 0.20688889
6.655773 0.17566277
6.651771 0.1620235
6.647769 0.16630504
6.643767 0.18820466
6.639765 0.22679017
6.635763 0.2804375
6.631761 0.34674639
6.627759 0.42249998
6.623757 0.50373059
6.619755 0.5859291
6.615753 0.66439703
6.611751 0.73469862
6.607749 0.79313752
6.603747 0.83716613
6.599745 0.86564122
6.595743 0.87886569
6.591741 0.87839816
6.587739 0.86666325
6.583737 0.84644286
6.579735 0.82036353
6.575733 0.79050313
6.571731 0.75821727
6.567729 0.72423163
6.563727 0.68897327
6.559725 0.65304081
6.555723 0.61766354
6.551721 0.58498962
6.547719 0.55808069
6.543717 0.54056471
6.539715 0.53599142
6.535713 0.54702028
6.531711 0.57462598
6.527709 0.61751793
6.523707 0.67193418
6.519705 0.73189589
6.515703 0.78990969
6.511701 0.83800696
6.507699 0.86892954
6.503697 0.87723428
6.499695 0.86010069
6.495693 0.81768937
6.491691 0.75299637
6.487689 0.67125782
6.483687 0.57905053
6.479685 0.48328684
6.475683 0.39030316
6.471681 0.30519809
6.467679 0.23150228
6.463677 0.17118263
6.459675 0.12491658
6.455673 0.092532074
6.451671 0.073496017
6.447669 0.067345048
6.443667 0.073976009
6.439665 0.093743512
6.435663 0.12734364
6.431661 0.17549601
6.427659 0.2384726
6.423657 0.31555908
6.419655 0.40456642
6.415653 0.5015264
6.411651 0.60069217
6.407649 0.69491614
6.403647 0.77639814
6.399645 0.83770124
6.395643 0.87284947
6.391641 0.87827894
6.387639 0.85342905
6.383637 0.80083591
6.379635 0.72570524
6.375633 0.6350639
6.371631 0.53668132
6.367629 0.43798985
6.363627 0.34520899
6.359625 0.26280706
6.355623 0.19334001
6.351621 0.13762178
6.347619 0.095123351
6.343617 0.064477682
6.339615 0.04398061
6.335613 0.032009884
6.331611 0.027321506
6.327609 0.029212898
6.323607 0.037560892
6.319605 0.052750875
6.315603 0.075515865
6.311601 0.10670732
6.307599 0.14702631
6.303597 0.19675343
6.299595 0.25552483
6.295593 0.32220276
6.291591 0.39487766
6.287589 0.47101338
6.283587 0.54771326
6.279585 0.6220521
6.275583 0.69140004
6.271581 0.75366576
6.267579 0.80741078
6.263577 0.85182567
6.259575 0.88659947
6.255573 0.91174288
6.251571 0.92743308
6.247569 0.93393327
6.243567 0.9316076
6.239565 0.92101398
6.235563 0.90302448
6.231561 0.8789061
6.227559 0.85030052
6.223557 0.81906889
6.219555 0.78701274
6.215553 0.75552994
6.211551 0.72530123
6.207549 0.69611167
6.203547 0.66688562
6.199545 0.63595834
6.195543 0.60153766
6.191541 0.56225029
6.187539 0.51763837
6.183537 0.46848513
6.179535 0.41689634
6.175533 0.36612992
6.171531 0.32022502
6.167529 0.28351564
6.163527 0.26011598
6.159525 0.25344209
6.155523 0.26580341
6.151521 0.29807524
6.147519 0.34945947
6.143517 0.41735462
6.139515 0.4973764
6.135513 0.58357957
6.131511 0.66891929
6.127509 0.74594972
6.123507 0.80769879
6.119505 0.84859772
6.115503 0.86530334
6.111501 0.85724731
6.107499 0.82678484
6.103497 0.77888949
6.099495 0.72043161
6.095493 0.65916379
6.091491 0.60259504
6.087489 0.55695451
6.083487 0.52642173
6.079485 0.51274126
6.075483 0.51525868
6.071481 0.53133047
6.067479 0.55698892
6.063477 0.58770203
6.059475 0.61906511
6.055473 0.64729739
6.051471 0.66948424
6.047469 0.68358342
6.043467 0.68827925
6.039465 0.68280076
6.035463 0.66680878
6.031461 0.64040894
6.027459 0.60428204
6.023457 0.5598655
6.019455 0.5094915
6.015453 0.45639597
6.011451 0.40455229
6.007449 0.35833588
6.003447 0.32207142
5.999445 0.29953981
5.995443 0.29352389
5.991441 0.30545625
5.987439 0.3352092
5.983437 0.38104519
5.979435 0.43972846
5.975433 0.50678547
5.971431 0.57689022
5.967429 0.64433907
5.963427 0.70357049
5.959425 0.74967948
5.955423 0.77887721
5.951421 0.7888531
5.947419 0.7790059
5.943417 0.75052129
5.939415 0.70628319
5.935413 0.65061709
5.931411 0.58887636
5.927409 0.52690052
5.923407 0.47039417
5.919405 0.42429462
5.915403 0.39221008
5.911401 0.37601254
5.907399 0.37565781
5.903397 0.38927803
5.899395 0.41355085
5.895393 0.44429896
5.891391 0.47722416
5.887389 0.50864171
5.883387 0.53606868
5.879385 0.55854156
5.875383 0.57659483
5.871381 0.59191179
5.867379 0.6067394
5.863377 0.62321735
5.859375 0.64278713
5.855373 0.66581622
5.851371 0.69150602
5.847369 0.7180734
5.843367 0.74313074
5.839365 0.76415647
5.835363 0.77895018
5.831361 0.78599427
5.827359 0.78467904
5.823357 0.7753766
5.819355 0.75936437
5.815353 0.73860748
5.811351 0.71542099
5.807349 0.69205417
5.803347 0.67026826
5.799345 0.65100233
5.795343 0.63422298
5.791341 0.6190217
5.787339 0.60396123
5.783337 0.58759591
5.779335 0.56902843
5.775333 0.54834065
5.771331 0.52676206
5.767329 0.50651103
5.763327 0.49033936
5.759325 0.48089931
5.755323 0.48010499
5.751321 0.48866149
5.747319 0.50588321
5.743317 0.52983623
5.739315 0.55774533
5.735313 0.58653303
5.731311 0.61333096
5.727309 0.63582811
5.723307 0.65238804
5.719305 0.66195263
5.715303 0.66382258
5.711301 0.65743958
5.707299 0.64227982
5.703297 0.61791215
5.699295 0.58420068
5.695293 0.54156934
5.691291 0.49122033
5.687289 0.43521474
5.683287 0.37637395
5.679285 0.31802171
5.675283 0.26363446
5.671281 0.2164856
5.667279 0.17935471
5.663277 0.15433632
5.659275 0.14274151
5.655273 0.14505866
5.651271 0.16093526
5.647269 0.18916198
5.643267 0.22767194
5.639265 0.27359629
5.635263 0.32342745
5.631261 0.37332396
5.627259 0.41954891
5.623257 0.45897978
5.619255 0.48958069
5.615253 0.51071029
5.611251 0.52315985
5.607249 0.5288783
5.603247 0.53042573
5.599245 0.53027957
5.595243 0.53017009
5.591241 0.53062415
5.587239 0.53084501
5.583237 0.52896597
5.579235 0.52261295
5.575233 0.50962786
5.571231 0.48876506
5.567229 0.46018662
5.563227 0.42564122
5.559225 0.38829539
5.555223 0.35226874
5.551221 0.32198424
5.547219 0.3014718
5.543217 0.29375624
5.539215 0.30043243
5.535213 0.32148876
5.531211 0.35539738
5.527209 0.39944693
5.523207 0.45025435
5.519205 0.50435841
5.515203 0.55877523
5.511201 0.61139528
5.507199 0.66112847
5.503197 0.70776055
5.499195 0.75155754
5.495193 0.79272725
5.491191 0.8308926
5.487189 0.86473578
5.483187 0.891929
5.479185 0.9093902
5.475183 0.91381293
5.471181 0.90234565
5.467179 0.8732577
5.463177 0.82643642
5.459175 0.76360653
5.455173 0.6882335
5.451171 0.60514564
5.447169 0.51996526
5.443167 0.43846593
5.439165 0.36596632
5.435163 0.3068398
5.431161 0.26417574
5.427159 0.2395897
5.423157 0.233157
5.419155 0.24344289
5.415153 0.26761769
5.411151 0.30166427
5.407149 0.34069686
5.403147 0.37940045
5.399145 0.41257278
5.395143 0.43571142
5.391141 0.44555435
5.387139 0.44047038
5.383137 0.42061325
5.379135 0.38780009
5.375133 0.34513659
5.371131 0.29646926
5.367129 0.24578015
5.363127 0.19664373
5.359125 0.15183748
5.355123 0.11315198
5.351121 0.081395445
5.347119 0.056548694
5.343117 0.038006889
5.339115 0.024844318
5.335113 0.016053929
5.331111 0.010734783
5.327109 0.0082207132
5.323107 0.0081564974
5.319105 0.010532517
5.315103 0.015685641
5.311101 0.024266435
5.307099 0.037165506
5.303097 0.055387938
5.299095 0.079869028
5.295093 0.11123709
5.291091 0.14954888
5.287089 0.19404475
5.283087 0.24298619
5.279085 0.29363962
5.275083 0.34245121
5.271081 0.3854189
5.267079 0.41861744
5.263077 0.43878479
5.259075 0.4438495
5.255073 0.43328116
5.251071 0.40818194
5.247069 0.3710972
5.243067 0.3255903
5.239065 0.27567993
5.235063 0.22526242
5.231061 0.17763243
5.227059 0.13517789
5.223057 0.099274785
5.219055 0.070359399
5.215053 0.048123282
5.211051 0.031764223
5.207049 0.0202335
5.203047 0.012438093
5.199045 0.0073788103
5.195043 0.0042244363
5.191041 0.0023340003
5.187039 0.0012444695
5.183037 0.00064034507
5.179035 0.00031797887
5.175033 0.00015238185
5.171031 7.0469077e-05
5.167029 3.1449497e-05
5.163027 1.3545841e-05
5.159025 5.6332746e-06
5.155023 2.2556718e-06
5.151021 8.739252e-07
5.147019 3.247695e-07
5.143017 1.18098e-07
5.139015 4.13343e-08
5.135013 1.18098e-08
5.131011 5.9049e-09
5.127009 0
5.123007 0
5.119005 0
5.115003 0
5.111001 0
5.106998 0
5.102996 0
5.098994 0
5.094992 0
5.09099 0
5.086988 0
5.082986 0
5.078984 0
5.074982 0
5.07098 0
5.066978 0
5.062976 0
5.058974 0
5.054972 0
5.05097 0
5.046968 0
5.042966 0
5.038964 0
5.034962 0
5.03096 0
5.026958 0
5.022956 0
5.018954 0
5.014952 0
5.01095 0
5.006948 0
5.002946 0
4.998944 0
4.994942 0
4.99094 0
4.986938 0
4.982936 0
4.978934 0
4.974932 0
4.97093 5.9049e-09
4.966928 1.18098e-08
4.962926 4.13343e-08
4.958924 1.240029e-07
4.954922 3.365793e-07
4.95092 9.034497e-07
4.946918 2.3324355e-06
4.942916 5.8045167e-06
4.938914 1.3941469e-05
4.934912 3.2341137e-05
4.93091 7.2388169e-05
4.926908 0.00015635585
4.922906 0.00032592096
4.918904 0.00065563286
4.914902 0.0012727658
4.9109 0.0023844163
4.906898 0.0043108191
4.902896 0.0075211007
4.898894 0.012663306
4.894892 0.020575813
4.89089 0.03226347
4.886888 0.048821306
4.882886 0.071293826
4.878884 0.10047052
4.874882 0.1366374
4.87088 0.17932661
4.866878 0.22712455
4.862876 0.27760522
4.858874 0.32744275
4.854872 0.37272399
4.85087 0.40943363
4.846868 0.43403413
4.842866 0.44402606
4.838864 0.43836638
4.834862 0.41764783
4.83086 0.38399663
4.826858 0.34071308
4.822856 0.29173895
4.818854 0.24107058
4.814852 0.19223756
4.81085 0.14793688
4.806848 0.10986487
4.802846 0.078738204
4.798844 0.054457326
4.794842 0.036347234
4.79084 0.023411576
4.786838 0.014552384
4.782836 0.0087293613
4.778834 0.0050533308
4.774832 0.0028231209
4.77083 0.0015222773
4.766828 0.00079276825
4.762826 0.00040004517
4.758824 0.00019882979
4.754822 0.00010495369
4.75082 7.5080804e-05
4.746818 9.4572878e-05
4.742816 0.00017302538
4.738814 0.00034722583
4.734812 0.00069167637
4.73081 0.0013371823
4.726808 0.002497507
4.722806 0.0045025925
4.718804 0.0078340072
4.714802 0.013153944
4.7108 0.02131451
4.706798 0.033330486
4.702796 0.050298476
4.698794 0.073251212
4.694792 0.10294888
4.69079 0.13962888
4.686788 0.18275771
4.682786 0.23084633
4.678784 0.28139543
4.674782 0.33102282
4.67078 0.37579038
4.666778 0.41169937
4.662776 0.43527283
4.658774 0.44410916
4.654772 0.43728516
4.65077 0.41551485
4.646768 0.38102651
4.642766 0.33718687
4.638764 0.2879605
4.634762 0.2373242
4.63076 0.18875479
4.626758 0.14487745
4.622756 0.10731261
4.618754 0.076709399
4.614752 0.052917275
4.61075 0.035229749
4.606748 0.02263768
4.602746 0.014045791
4.598744 0.0084285893
4.594742 0.0049220353
4.59074 0.0028620519
4.586738 0.0017876081
4.582736 0.0014270018
4.578734 0.0016826603
4.574732 0.0026241848
4.57073 0.0044934458
4.566728 0.0077189089
4.562726 0.012930568
4.558724 0.020960913
4.554722 0.032813636
4.55072 0.049581792
4.546718 0.072302743
4.542716 0.10175057
4.538714 0.13818615
4.534712 0.18110762
4.53071 0.2290621
4.526708 0.27958508
4.522706 0.32932063
4.518704 0.37434161
4.514702 0.4106402
4.5107 0.43470941
4.506698 0.44410004
4.502696 0.43783129
4.498694 0.41655945
4.494692 0.38246472
4.49069 0.33888315
4.486688 0.28976957
4.482686 0.23911113
4.478684 0.19041055
4.474682 0.14632766
4.47068 0.10851907
4.466678 0.077665809
4.462676 0.053641127
4.458674 0.035752811
4.454672 0.022996769
4.45067 0.014274747
4.446668 0.0085510274
4.442666 0.0049434524
4.438664 0.0027585095
4.434662 0.001486907
4.43066 0.00077704351
4.426658 0.00040048213
4.422656 0.00021903046
4.418654 0.00015880638
4.414652 0.00019367482
4.41065 0.00033879954
4.406648 0.00065436921
4.402646 0.001259527
4.398644 0.0023558661
4.394642 0.0042588206
4.39064 0.0074323146
4.386638 0.012518488
4.382636 0.020349372
4.378634 0.031923962
4.374632 0.048333514
4.37063 0.070622917
4.366628 0.099588347
4.362626 0.13553051
4.358624 0.17800463
4.354622 0.22562707
4.35062 0.27600492
4.346618 0.32584283
4.342616 0.37124895
4.338614 0.40821415
4.334612 0.43318819
4.33061 0.44364023
4.326608 0.4384812
4.322606 0.41825081
4.318604 0.38502449
4.314602 0.34206265
4.3106 0.29328422
4.306598 0.24268194
4.302596 0.19379918
4.298594 0.14935924
4.294592 0.11109077
4.29059 0.079742433
4.286588 0.05524165
4.282586 0.036932557
4.278584 0.023829655
4.274582 0.014838553
4.27058 0.0089172552
4.266578 0.0051717299
4.262576 0.0028947178
4.258574 0.0015636589
4.254572 0.00081515964
4.25057 0.00041011892
4.246568 0.00019913094
4.242566 9.3315135e-05
4.238564 4.2196415e-05
4.234562 1.8417383e-05
4.23056 7.7590386e-06
4.226558 3.1532166e-06
4.222556 1.240029e-06
4.218554 4.664871e-07
4.214552 1.712421e-07
4.21055 5.9049e-08
4.206548 1.77147e-08
4.202546 5.9049e-09
4.198544 0
4.194542 0
4.19054 0
4.186538 0
4.182536 0
4.178534 0
4.174532 0
4.17053 0
4.166528 0
4.162526 5.9049e-09
4.158524 1.77147e-08
4.154522 5.9049e-08
4.15052 1.535274e-07
4.146518 4.192479e-07
4.142516 1.0805967e-06
4.138514 2.7044442e-06
4.134512 6.5131047e-06
4.13051 1.5151973e-05
4.126508 3.4018129e-05
4.122506 7.3687247e-05
4.118504 0.00015404703
4.114502 0.0003107926
4.1105 0.00060512234
4.106498 0.0011370534
4.102496 0.0020620324
4.098494 0.0036090808
4.094492 0.0060968152
4.09049 0.0099412062
4.086488 0.015647288
4.082486 0.023776653
4.078484 0.034885139
4.074482 0.04943114
4.07048 0.067664208
4.066478 0.089514174
4.062476 0.11450936
4.058474 0.14175428
4.054472 0.16998946
4.05047 0.1977379
4.046468 0.22351777
4.042466 0.24607635
4.038464 0.2645861
4.034462 0.27874594
4.03046 0.28875335
4.026458 0.29514987
4.022456 0.2985821
4.018454 0.29955013
4.014452 0.29822138
4.01045 0.29436932
4.006448 0.28745652
4.002446 0.27683553
3.998444 0.26200388
3.994442 0.24283401
3.99044 0.21971013
3.986438 0.19353518
3.982436 0.16561181
3.978434 0.13743657
3.974432 0.11046541
3.97043 0.085908967
3.966428 0.064598809
3.962426 0.046941162
3.958424 0.032950257
3.954422 0.022336642
3.95042 0.014619865
3.946418 0.0092378736
3.942416 0.0056345382
3.938414 0.0033171898
3.934412 0.0018848795
3.93041 0.0010336705
3.926408 0.00054708308
3.922406 0.00027944349
3.918404 0.00013774951
3.914402 6.5526675e-05
3.9104 3.0085466e-05
3.906398 1.3327359e-05
3.902396 5.6982285e-06
3.898394 2.3501502e-06
3.894392 9.388791e-07
3.89039 3.601989e-07
3.886388 1.358127e-07
3.882386 4.72392e-08
3.878384 1.77147e-08
3.874382 5.9049e-09
3.87038 0
3.866378 0
3.862376 0
3.858374 0
3.854372 0
3.85037 0
3.846368 0
3.842366 0
3.838364 0
3.834362 0
3.83036 0
3.826358 0
3.822356 0
3.818354 0
3.814352 0
3.81035 0
3.806348 0
3.802346 0
3.798344 0
3.794342 0
3.79034 0
3.786338 0
3.782336 0
3.778334 0
3.774332 0
3.77033 0
3.766328 0
3.762326 0
3.758324 0
3.754322 0
3.75032 0
3.746318 0
3.742316 0
3.738314 0
3.734312 0
3.73031 0
3.726308 0
3.722306 0
3.718304 0
3.714302 0
3.7103 0
3.706298 0
3.702296 0
3.698294 0
3.694292 0
3.69029 0
3.686288 0
3.682286 0
3.678284 0
3.674282 0
3.67028 0
3.666278 0
3.662276 0
3.658274 0
3.654272 0
3.65027 0
3.646268 0
3.642266 0
3.638264 0
3.634262 0
3.63026 0
3.626258 0
3.622256 0
3.618254 0
3.614252 0
3.61025 0
3.606248 0
3.602246 0
3.598244 0
3.594242 0
3.59024 0
3.586238 0
3.582236 0
3.578234 0
3.574232 0
3.57023 0
3.566228 0
3.562226 0
3.558224 0
3.554222 0
3.55022 0
3.546218 0
3.542216 0
3.538214 0
3.534212 0
3.53021 0
3.526208 0
3.522206 0
3.518204 0
3.514202 0
3.5102 0
3.506198 0
3.502196 0
3.498194 0
3.494192 0
3.49019 0
3.486188 0
3.482186 0
3.478184 0
3.474182 0
3.47018 0
3.466178 0
3.462176 0
3.458174 0
3.454172 0
3.45017 0
3.446168 0
3.442166 0
3.438164 0
3.434162 0
3.43016 0
3.426158 0
3.422156 0
3.418154 0
3.414152 0
3.41015 0
3.406148 0
3.402146 0
3.398144 0
3.394142 0
3.39014 0
3.386138 0
3.382136 0
3.378134 0
3.374132 0
3.37013 0
3.366128 0
3.362126 0
3.358124 0
3.354122 0
3.35012 0
3.346118 0
3.342116 0
3.338114 0
3.334112 0
3.33011 0
3.326108 0
3.322106 0
3.318104 0
3.314102 0
3.3101 0
3.306098 0
3.302096 0
3.298094 0
3.294092 0
3.29009 0
3.286088 0
3.282086 0
3.278084 0
3.274082 0
3.27008 0
3.266078 0
3.262076 0
3.258074 0
3.254072 0
3.25007 0
3.246068 0
3.242066 0
3.238064 0
3.234062 0
3.23006 0
3.226058 0
3.222056 0
3.218054 0
3.214052 0
3.21005 0
3.206048 0
3.202046 0
3.198044 0
3.194042 0
3.19004 0
3.186038 0
3.182036 0
3.178034 0
3.174032 0
3.17003 0
3.166028 0
3.162026 0
3.158024 0
3.154022 0
3.15002 0
3.146018 0
3.142016 0
3.138014 0
3.134012 0
3.13001 0
3.126008 0
3.122006 0
3.118004 0
3.114002 0
3.11 0
