# Supplementary material for: Structural motifs of gold cluster anions with 17 to 69 atoms
Source: Nat Commun. 2026 Apr 10;17:5099. doi: 10.1038/s41467-026-71649-9 (PMC13246909; doi:10.1038/s41467-026-71649-9)
Supplement: Supplementary file 5 — Source Data [file 41467_2026_71649_MOESM5_ESM.zip › SupplementaryFigure6/17_th_red.dat]

11.11 0
11.105998 0
11.101996 0
11.097994 0
11.093992 0
11.08999 0
11.085988 0
11.081986 0
11.077984 0
11.073982 0
11.06998 0
11.065978 0
11.061976 0
11.057974 0
11.053972 0
11.04997 0
11.045968 0
11.041966 0
11.037964 0
11.033962 0
11.02996 0
11.025958 0
11.021956 0
11.017954 0
11.013952 0
11.00995 0
11.005948 0
11.001946 0
10.997944 0
10.993942 0
10.98994 0
10.985938 0
10.981936 0
10.977934 0
10.973932 0
10.96993 0
10.965928 0
10.961926 0
10.957924 0
10.953922 0
10.94992 0
10.945918 0
10.941916 0
10.937914 0
10.933912 0
10.92991 0
10.925908 0
10.921906 0
10.917904 0
10.913902 0
10.9099 0
10.905898 0
10.901896 0
10.897894 0
10.893892 0
10.88989 0
10.885888 0
10.881886 0
10.877884 0
10.873882 0
10.86988 0
10.865878 0
10.861876 0
10.857874 0
10.853872 0
10.84987 0
10.845868 0
10.841866 0
10.837864 0
10.833862 0
10.82986 0
10.825858 0
10.821856 0
10.817854 0
10.813852 0
10.80985 0
10.805848 0
10.801846 0
10.797844 0
10.793842 0
10.78984 0
10.785838 0
10.781836 4.782969e-09
10.777834 1.9131876e-08
10.773832 5.2612659e-08
10.76983 1.4827204e-07
10.765828 4.017694e-07
10.761826 1.0570361e-06
10.757824 2.6928115e-06
10.753822 6.6196291e-06
10.74982 1.5692921e-05
10.745818 3.5896182e-05
10.741816 7.9239447e-05
10.737814 0.00016881967
10.733812 0.00034708571
10.72981 0.00068865666
10.725808 0.0013186072
10.721806 0.0024365353
10.717804 0.0043448777
10.713802 0.0074770146
10.7098 0.012417248
10.705798 0.019900719
10.701796 0.030779286
10.697794 0.045940389
10.693792 0.066172443
10.68979 0.091982664
10.685788 0.12339035
10.681786 0.15973596
10.677784 0.19955867
10.673782 0.24059402
10.66978 0.27992741
10.665778 0.31430577
10.661776 0.34056942
10.657774 0.35612732
10.653772 0.35937784
10.64977 0.34998033
10.645768 0.32891398
10.641766 0.29830971
10.637764 0.26109514
10.633762 0.2205345
10.62976 0.17976314
10.625758 0.14140706
10.621756 0.1073465
10.617754 0.078641366
10.613752 0.055598179
10.60975 0.037932933
10.605748 0.024975755
10.601746 0.015869642
10.597744 0.0097311035
10.593742 0.005758422
10.58974 0.003288449
10.585738 0.0018122765
10.581736 0.00096384
10.577734 0.00049468813
10.573732 0.00024502194
10.56973 0.00011711578
10.565728 5.4023635e-05
10.561726 2.4048768e-05
10.557724 1.0331213e-05
10.553722 4.2855402e-06
10.54972 1.7123029e-06
10.545718 6.6004972e-07
10.541716 2.4871439e-07
10.537714 9.0876411e-08
10.533712 2.8697814e-08
10.52971 9.565938e-09
10.525708 4.782969e-09
10.521706 0
10.517704 0
10.513702 0
10.5097 0
10.505698 0
10.501696 0
10.497694 0
10.493692 0
10.48969 0
10.485688 0
10.481686 0
10.477684 0
10.473682 0
10.46968 0
10.465678 0
10.461676 0
10.457674 0
10.453672 0
10.44967 0
10.445668 0
10.441666 0
10.437664 0
10.433662 0
10.42966 0
10.425658 0
10.421656 0
10.417654 0
10.413652 0
10.40965 0
10.405648 0
10.401646 0
10.397644 0
10.393642 0
10.38964 0
10.385638 0
10.381636 0
10.377634 0
10.373632 0
10.36963 0
10.365628 0
10.361626 0
10.357624 0
10.353622 0
10.34962 0
10.345618 0
10.341616 0
10.337614 0
10.333612 0
10.32961 0
10.325608 0
10.321606 0
10.317604 0
10.313602 0
10.3096 4.782969e-09
10.305598 9.565938e-09
10.301596 2.3914845e-08
10.297594 7.1744535e-08
10.293592 2.008847e-07
10.28959 5.4525847e-07
10.285588 1.4253248e-06
10.281586 3.5920097e-06
10.277584 8.7289184e-06
10.273582 2.0461541e-05
10.26958 4.6284791e-05
10.265578 0.00010104022
10.261576 0.00021286604
10.257574 0.0004327726
10.253572 0.00084910614
10.24957 0.0016077042
10.245568 0.0029376135
10.241566 0.0051799602
10.237564 0.0088146005
10.233562 0.014475134
10.22956 0.022939622
10.225558 0.035082767
10.221556 0.051777997
10.217554 0.073746341
10.213552 0.10136302
10.20955 0.13445051
10.205548 0.1721033
10.201546 0.21259829
10.197544 0.25343943
10.193542 0.29156301
10.18954 0.32369389
10.185538 0.34680105
10.181536 0.35856686
10.177534 0.35776984
10.173532 0.34449358
10.16953 0.32011231
10.165528 0.28705654
10.161526 0.24841416
10.157524 0.20745748
10.153522 0.16719592
10.14952 0.13003674
10.145518 0.097600113
10.141516 0.070693325
10.137514 0.049414039
10.133512 0.033332377
10.12951 0.021698345
10.125508 0.013631179
10.121506 0.0082641095
10.117504 0.0048356678
10.113502 0.0027321515
10.1095 0.0014934773
10.105498 0.00079681872
10.101496 0.00043079245
10.097494 0.00026953465
10.093492 0.00025248815
10.08949 0.0003730094
10.085488 0.00067704839
10.081486 0.0012719923
10.077484 0.0023448266
10.073482 0.0041870063
10.06948 0.0072210635
10.065478 0.012020486
10.061476 0.019310989
10.057474 0.029938817
10.053472 0.044792969
10.04947 0.06467402
10.045468 0.090114642
10.041466 0.12117358
10.037464 0.15724269
10.033462 0.19691934
10.02946 0.23799715
10.025458 0.27761263
10.021456 0.31255425
10.017454 0.33969909
10.013452 0.3565043
10.00945 0.36145624
10.005448 0.35438111
10.001446 0.33654761
9.997444 0.31053764
9.993442 0.27991145
9.98944 0.24873371
9.985438 0.22104615
9.981436 0.20036832
9.977434 0.1892881
9.973432 0.18917729
9.96943 0.20004723
9.965428 0.22054809
9.961426 0.24811161
9.957424 0.27923353
9.953422 0.30988104
9.94942 0.33599014
9.945418 0.35399242
9.941416 0.36129012
9.937414 0.35659467
9.933412 0.34006249
9.92941 0.3132016
9.925408 0.27857371
9.921406 0.23936174
9.917404 0.19890093
9.913402 0.16027214
9.9094 0.12603232
9.905398 0.098116032
9.901396 0.077898002
9.897394 0.066369348
9.893392 0.064358851
9.88939 0.072725885
9.885388 0.092462467
9.881386 0.1246635
9.877384 0.17035302
9.873382 0.2301859
9.86938 0.30407452
9.865378 0.39081518
9.861376 0.48780243
9.857374 0.59091741
9.853372 0.69465545
9.84937 0.79251925
9.845368 0.87765294
9.841366 0.94364012
9.837364 0.9853456
9.833362 0.99965898
9.82936 0.98600387
9.825358 0.9465102
9.821356 0.88580296
9.817354 0.8104276
9.813352 0.72799608
9.80935 0.6461864
9.805348 0.57175268
9.801346 0.50969953
9.797344 0.46274477
9.793342 0.4311457
9.78934 0.41290348
9.785338 0.4042983
9.781336 0.40065514
9.777334 0.39720359
9.773332 0.38988519
9.76933 0.37597859
9.765328 0.35445656
9.761326 0.32604806
9.757324 0.29304007
9.753322 0.25890034
9.74932 0.22782216
9.745318 0.20428055
9.741316 0.19265326
9.737314 0.19691294
9.733312 0.22035914
9.72931 0.26534317
9.725308 0.33295505
9.721306 0.42268235
9.717304 0.53210214
9.713302 0.65670745
9.7093 0.78997925
9.705298 0.92378419
9.701296 1.0491091
9.697294 1.1570568
9.693292 1.2399459
9.68929 1.2923136
9.685288 1.3116232
9.681286 1.2985344
9.677284 1.2566839
9.673282 1.1920258
9.66928 1.1118642
9.665278 1.0237592
9.661276 0.93450118
9.657274 0.84931618
9.653272 0.77141493
9.64927 0.70192875
9.645268 0.64020427
9.641266 0.5843665
9.637264 0.53201616
9.633262 0.48091094
9.62926 0.4294971
9.625258 0.37720268
9.621256 0.32446705
9.617254 0.27254578
9.613252 0.22317689
9.60925 0.17821435
9.605248 0.13932319
9.601246 0.10779556
9.597244 0.084501813
9.593242 0.069949396
9.58924 0.064395723
9.585238 0.067954879
9.581236 0.080650304
9.577234 0.10239138
9.573232 0.13288316
9.56923 0.17150569
9.565228 0.21721574
9.561226 0.26852215
9.557224 0.32356655
9.553222 0.38030739
9.54922 0.43676704
9.545218 0.49127249
9.541216 0.54261253
9.537214 0.59005315
9.533212 0.63319597
9.52921 0.67171762
9.525208 0.70507316
9.521206 0.73226657
9.517204 0.75177758
9.513202 0.76169019
9.5092 0.76000751
9.505198 0.74508092
9.501196 0.71604553
9.497194 0.67315019
9.493192 0.61789803
9.48919 0.55296275
9.485188 0.48190249
9.481186 0.40874021
9.477184 0.33750565
9.473182 0.27183427
9.46918 0.21469501
9.465178 0.16827923
9.461176 0.13404004
9.457174 0.11283438
9.453172 0.10509921
9.44917 0.11099151
9.445168 0.13043837
9.441166 0.16307431
9.437164 0.20807958
9.433162 0.26396709
9.42916 0.32838897
9.425158 0.39803926
9.421156 0.46871569
9.417154 0.53557126
9.413152 0.59354347
9.40915 0.63790455
9.405148 0.66484144
9.401146 0.67195909
9.397144 0.65860947
9.393142 0.62598031
9.38914 0.5769246
9.385138 0.51556415
9.381136 0.44674393
9.377134 0.37543981
9.373132 0.30622435
9.36913 0.24287425
9.365128 0.18816569
9.361126 0.14385915
9.357124 0.11083531
9.353122 0.089315896
9.34912 0.07909383
9.345118 0.079705926
9.341116 0.09050542
9.337114 0.11062523
9.333112 0.13885851
9.32911 0.17351198
9.325108 0.21230335
9.321106 0.25237021
9.317104 0.29043409
9.313102 0.32312285
9.3091 0.34740852
9.305098 0.3610782
9.301096 0.36313536
9.297094 0.35403641
9.293092 0.3356998
9.28909 0.31127431
9.285088 0.2847045
9.281086 0.26017055
9.277084 0.24149905
9.273082 0.23163921
9.26908 0.23228104
9.265078 0.24366669
9.261076 0.26461793
9.257074 0.29277503
9.253072 0.32501379
9.24907 0.35797818
9.245068 0.38864014
9.241066 0.41478275
9.237064 0.43530856
9.233062 0.45030622
9.22906 0.46086319
9.225058 0.46867744
9.221056 0.4755756
9.217054 0.48307088
9.213052 0.4920787
9.20905 0.50285597
9.205048 0.51515724
9.201046 0.52853385
9.197044 0.54266349
9.193042 0.55759834
9.18904 0.5738581
9.185038 0.59234991
9.181036 0.61414946
9.177034 0.64020725
9.173032 0.67104715
9.16903 0.7065076
9.165028 0.74555583
9.161026 0.7861948
9.157024 0.82548422
9.153022 0.85970318
9.14902 0.88467718
9.145018 0.89626627
9.141016 0.89096461
9.137014 0.86651076
9.133012 0.82237538
9.12901 0.75999803
9.125008 0.68269421
9.121006 0.59523393
9.117004 0.50317792
9.113002 0.41211936
9.108999 0.32699607
9.104997 0.25160955
9.100995 0.18842434
9.096993 0.13864688
9.092991 0.10251995
9.088989 0.079730228
9.084987 0.069816975
9.080985 0.072484671
9.076983 0.087752329
9.072981 0.11590985
9.068979 0.15729135
9.064977 0.21191414
9.060975 0.27906568
9.056973 0.35694386
9.052971 0.44245921
9.048969 0.53128485
9.044967 0.61818901
9.040965 0.69761406
9.036963 0.76439475
9.032961 0.81445867
9.028959 0.84534567
9.024957 0.85642665
9.020955 0.84878453
9.016953 0.82481618
9.012951 0.78768864
9.008949 0.74081142
9.004947 0.68745864
9.000945 0.63060403
8.996943 0.57294565
8.992941 0.51702866
8.988939 0.46534785
8.984937 0.42033199
8.980935 0.38416999
8.976933 0.35850931
8.972931 0.34411608
8.968929 0.3406138
8.964927 0.34640623
8.960925 0.35884489
8.956923 0.37463542
8.952921 0.3904088
8.948919 0.40333238
8.944917 0.41161509
8.940915 0.41477949
8.936913 0.413627
8.932911 0.40989859
8.928909 0.40571237
8.924907 0.40291953
8.920905 0.4025433
8.916903 0.40444472
8.912901 0.40729937
8.908899 0.40888692
8.904897 0.40661439
8.900895 0.39813693
8.896893 0.38192229
8.892891 0.35762943
8.888889 0.32622923
8.884887 0.28986515
8.880885 0.25151379
8.876883 0.2145411
8.872881 0.18225366
8.868879 0.15751965
8.864877 0.14249551
8.860875 0.13845725
8.856873 0.14571431
8.852871 0.16358301
8.848869 0.19041292
8.844867 0.22368028
8.840865 0.26017662
8.836863 0.29631592
8.832861 0.32855978
8.828859 0.3539222
8.824857 0.3704774
8.820855 0.37777011
8.816853 0.37702757
8.812851 0.3710998
8.808849 0.36410296
8.804847 0.360798
8.800845 0.36579168
8.796843 0.38268659
8.792841 0.41332696
8.788839 0.45728278
8.784837 0.51168688
8.780835 0.57148803
8.776833 0.63011259
8.772831 0.68044754
8.768829 0.7159838
8.764827 0.73191092
8.760825 0.7259494
8.756823 0.69875125
8.752821 0.65378727
8.748819 0.59674702
8.744817 0.53457842
8.740815 0.47436012
8.736813 0.42221883
8.732811 0.38247581
8.728809 0.35714585
8.724807 0.34583767
8.720805 0.34603378
8.716803 0.35367215
8.712801 0.3639144
8.708799 0.37196768
8.704797 0.37382823
8.700795 0.36683486
8.696793 0.34995848
8.692791 0.32380497
8.688789 0.29036358
8.684787 0.25257919
8.680785 0.21385234
8.676783 0.17756925
8.672781 0.14673747
8.668779 0.12376027
8.664777 0.11033959
8.660775 0.10746637
8.656773 0.11544739
8.652771 0.13393012
8.648769 0.16191436
8.644767 0.19776935
8.640765 0.23929519
8.636763 0.2838668
8.632761 0.32867702
8.628759 0.37105796
8.624757 0.40882153
8.620755 0.44053624
8.616753 0.46566216
8.612751 0.48450022
8.608749 0.49796688
8.604747 0.50726159
8.600745 0.5135294
8.596743 0.51762
8.592741 0.52000538
8.588739 0.520856
8.584737 0.52021386
8.580735 0.51816555
8.576733 0.51492439
8.572731 0.51077512
8.568729 0.50590026
8.564727 0.50016486
8.560725 0.49296402
8.556723 0.48322103
8.552721 0.46957224
8.548719 0.45070604
8.544717 0.42576643
8.540715 0.39470597
8.536713 0.35848691
8.532711 0.31907508
8.528709 0.27922959
8.524707 0.24214113
8.520705 0.21099869
8.516703 0.18856387
8.512701 0.17681274
8.508699 0.17667884
8.504697 0.18791072
8.500695 0.2090485
8.496693 0.23752371
8.492691 0.26988655
8.488689 0.30215699
8.484687 0.33027606
8.480685 0.35060589
8.476683 0.36040215
8.472681 0.35817224
8.468679 0.34384515
8.464677 0.31871546
8.460675 0.28517257
8.456673 0.24627547
8.452671 0.2052645
8.448669 0.16510878
8.444667 0.12816868
8.440665 0.096016218
8.436663 0.06941542
8.432661 0.048430029
8.428659 0.032607709
8.424657 0.021187142
8.420655 0.013285275
8.416653 0.0080392382
8.412651 0.0046946754
8.408649 0.0026457089
8.404647 0.0014388797
8.400645 0.00075518298
8.396643 0.00038249881
8.392641 0.00018696148
8.388639 8.8188382e-05
8.384637 4.0143459e-05
8.380635 1.7634807e-05
8.376633 7.4757805e-06
8.372631 3.0611002e-06
8.368629 1.2053082e-06
8.364627 4.5916502e-07
8.360625 1.6740392e-07
8.356623 6.2178597e-08
8.352621 1.9131876e-08
8.348619 4.782969e-09
8.344617 0
8.340615 0
8.336613 0
8.332611 0
8.328609 0
8.324607 0
8.320605 0
8.316603 0
8.312601 0
8.308599 0
8.304597 0
8.300595 0
8.296593 0
8.292591 0
8.288589 0
8.284587 0
8.280585 0
8.276583 0
8.272581 0
8.268579 0
8.264577 0
8.260575 0
8.256573 0
8.252571 0
8.248569 0
8.244567 0
8.240565 0
8.236563 0
8.232561 0
8.228559 0
8.224557 0
8.220555 0
8.216553 0
8.212551 0
8.208549 0
8.204547 0
8.200545 0
8.196543 0
8.192541 0
8.188539 0
8.184537 0
8.180535 0
8.176533 0
8.172531 0
8.168529 0
8.164527 0
8.160525 0
8.156523 0
8.152521 0
8.148519 0
8.144517 0
8.140515 0
8.136513 0
8.132511 0
8.128509 0
8.124507 0
8.120505 0
8.116503 0
8.112501 0
8.108499 0
8.104497 0
8.100495 0
8.096493 4.782969e-09
8.092491 1.9131876e-08
8.088489 6.2178597e-08
8.084487 1.7696985e-07
8.080485 4.782969e-07
8.076483 1.2483549e-06
8.072481 3.1615425e-06
8.068479 7.719712e-06
8.064477 1.8184848e-05
8.060475 4.1339201e-05
8.056473 9.0704224e-05
8.052471 0.00019206012
8.048469 0.00039244261
8.044467 0.00077386047
8.040465 0.001472614
8.036463 0.0027043337
8.032461 0.0047926402
8.028459 0.008196574
8.024457 0.013527982
8.020455 0.021546515
8.016453 0.033118004
8.012451 0.049124105
8.008449 0.070318311
8.004447 0.097137217
8.000445 0.12949306
7.996443 0.16659092
7.992441 0.20682405
7.988439 0.24779773
7.984437 0.28651256
7.980435 0.31970335
7.976433 0.34428841
7.972431 0.3578483
7.968429 0.35903548
7.964427 0.34782511
7.960425 0.32555208
7.956423 0.29473004
7.952421 0.25869915
7.948419 0.22118512
7.944417 0.18586088
7.940415 0.15598506
7.936413 0.13415507
7.932411 0.12217279
7.928409 0.12099165
7.924407 0.1307042
7.920405 0.15054164
7.916403 0.17888189
7.912401 0.21329052
7.908399 0.25063431
7.904397 0.28730247
7.900395 0.31954541
7.896393 0.34390171
7.892391 0.35764601
7.888389 0.35916803
7.884387 0.34819584
7.880385 0.32580721
7.876383 0.29422171
7.872381 0.25641862
7.868379 0.21566485
7.864377 0.17505211
7.860375 0.13713024
7.856373 0.10369087
7.852371 0.075714748
7.848369 0.053459053
7.844367 0.036638394
7.840365 0.0246464
7.836363 0.01677249
7.832361 0.012383155
7.828359 0.011052853
7.824357 0.012640694
7.820355 0.017314166
7.816353 0.025520861
7.812351 0.037907029
7.808349 0.055182032
7.804347 0.077933123
7.800345 0.10640678
7.796343 0.14028861
7.792341 0.17852834
7.788339 0.21926274
7.784337 0.25988175
7.780335 0.29725785
7.776333 0.32812196
7.772331 0.34952713
7.768329 0.35931049
7.764327 0.35645295
7.760325 0.34125404
7.756323 0.31528018
7.752321 0.28109868
7.748319 0.24186009
7.744317 0.20082274
7.740315 0.16091808
7.736313 0.12443428
7.732311 0.092857832
7.728309 0.066871378
7.724307 0.046473493
7.720305 0.031168332
7.716303 0.02017275
7.712301 0.012599694
7.708299 0.0075944795
7.704297 0.004417531
7.700295 0.0024797303
7.696293 0.0013432968
7.692291 0.00070223551
7.688289 0.00035427451
7.684287 0.00017247865
7.680285 8.1037844e-05
7.676283 3.6742768e-05
7.672281 1.6075559e-05
7.668279 6.787033e-06
7.664277 2.7645561e-06
7.660275 1.0905169e-06
7.656273 4.161183e-07
7.652271 1.5783798e-07
7.648269 7.6527504e-08
7.644267 9.0876411e-08
7.640265 2.1045064e-07
7.636263 5.6439034e-07
7.632261 1.5018523e-06
7.628259 3.8694219e-06
7.624257 9.6233336e-06
7.620255 2.3096957e-05
7.616253 5.351664e-05
7.612251 0.00011965075
7.608249 0.00025817032
7.604247 0.0005375818
7.600245 0.0010802766
7.596243 0.0020949596
7.592241 0.0039207336
7.588239 0.0070812526
7.584237 0.012342514
7.580235 0.020760984
7.576233 0.03370102
7.572231 0.052794507
7.568229 0.079815111
7.564227 0.11644802
7.560225 0.16395691
7.556223 0.22278087
7.552221 0.29213031
7.548219 0.3696799
7.544217 0.45146652
7.540215 0.5320785
7.536213 0.60516847
7.532211 0.66424343
7.528209 0.7036045
7.524207 0.71925069
7.520205 0.70954879
7.516203 0.67551426
7.512201 0.62063608
7.508199 0.55028761
7.504197 0.47086091
7.500195 0.38881741
7.496193 0.30984816
7.492191 0.2382881
7.488189 0.17685052
7.484187 0.12666659
7.480185 0.087553639
7.476183 0.058406346
7.472181 0.037608289
7.468179 0.023387417
7.464177 0.014074489
7.460175 0.0082573416
7.456173 0.0048472617
7.452171 0.0030855316
7.448169 0.0025194481
7.444167 0.0029713477
7.440165 0.0045153906
7.436163 0.0074670277
7.432161 0.012381332
7.428159 0.020049168
7.424157 0.031475495
7.420155 0.047822755
7.416153 0.070305914
7.412151 0.10003418
7.408149 0.13780797
7.404147 0.18389521
7.400145 0.23782484
7.396143 0.29824252
7.392141 0.36287078
7.388139 0.42860129
7.384137 0.49172494
7.380135 0.54827922
7.376133 0.59447044
7.372131 0.62711443
7.368129 0.64403562
7.364127 0.64437031
7.360125 0.62873166
7.356123 0.59920918
7.352121 0.55919244
7.348119 0.51302759
7.344117 0.46553575
7.340115 0.42144434
7.336113 0.38480216
7.332111 0.35846203
7.328109 0.34371695
7.324107 0.34016148
7.320105 0.34582065
7.316103 0.35754522
7.312101 0.37162243
7.308099 0.38450479
7.304097 0.39352683
7.300095 0.3974707
7.296093 0.39686053
7.292091 0.39391128
7.288089 0.39212165
7.284087 0.39557104
7.280085 0.40804163
7.276083 0.43212858
7.272081 0.46851294
7.268079 0.51555194
7.264077 0.56928956
7.260075 0.62391302
7.256073 0.67259236
7.252071 0.70855576
7.248069 0.72619523
7.244067 0.72198258
7.240065 0.69501201
7.236063 0.64706795
7.232061 0.58222455
7.228059 0.50608623
7.224057 0.42485023
7.220055 0.34439245
7.216053 0.26954696
7.212051 0.20368174
7.208049 0.14859074
7.204047 0.10465248
7.200045 0.071161108
7.196043 0.046725527
7.192041 0.029648223
7.188039 0.01822735
7.184037 0.010960532
7.180035 0.0066571945
7.176033 0.004483426
7.172031 0.0039692807
7.168029 0.0050054105
7.164027 0.0078471159
7.160025 0.013132378
7.156023 0.02190805
7.152021 0.035646684
7.148019 0.056227622
7.144017 0.085851916
7.140015 0.12686483
7.136013 0.18147346
7.132011 0.25137091
7.128009 0.3373081
7.124007 0.4386829
7.120005 0.5532339
7.116003 0.67692456
7.112001 0.80407833
7.107999 0.92778093
7.103997 1.0405113
7.099995 1.1349139
7.095993 1.2045953
7.091991 1.2448241
7.087989 1.2530373
7.083987 1.2290928
7.079985 1.1752553
7.075983 1.0959384
7.071981 0.99725131
7.067979 0.88641345
7.063977 0.77110055
7.059975 0.65878457
7.055973 0.55612259
7.051971 0.46844167
7.047969 0.39935634
7.043967 0.35054488
7.039965 0.32169968
7.035963 0.31065739
7.031961 0.31370362
7.027959 0.32603311
7.023957 0.34232757
7.019955 0.35739145
7.015953 0.36676592
7.011951 0.36723199
7.007949 0.35712238
7.003947 0.33639123
6.999945 0.30643625
6.995943 0.26971777
6.991941 0.22925917
6.987939 0.18813167
6.983937 0.14901868
6.979935 0.11392538
6.975933 0.084057533
6.971931 0.059854265
6.967929 0.041130855
6.963927 0.027276579
6.959925 0.017456565
6.955923 0.010781343
6.951921 0.0064258615
6.947919 0.0036960106
6.943917 0.002051535
6.939915 0.0010989254
6.935913 0.00056806845
6.931911 0.00028338613
6.927909 0.00013643897
6.923907 6.3417386e-05
6.919905 2.8525627e-05
6.915903 1.2603123e-05
6.911901 5.9787113e-06
6.907899 4.2855402e-06
6.903897 6.4330933e-06
6.899895 1.4081061e-05
6.895893 3.2677244e-05
6.891891 7.4312989e-05
6.887889 0.0001635058
6.883887 0.00034734399
6.879885 0.00071222713
6.875883 0.001409541
6.871881 0.0026924098
6.867879 0.004963727
6.863877 0.0088324793
6.859875 0.015169416
6.855873 0.025146249
6.851871 0.040235096
6.847869 0.062140989
6.843867 0.092643101
6.839865 0.1333338
6.835863 0.18526999
6.831861 0.24858513
6.827859 0.32214478
6.823857 0.40335045
6.819855 0.48819268
6.815853 0.57161594
6.811851 0.64818748
6.807849 0.71297346
6.803847 0.76244584
6.799845 0.79520008
6.795843 0.8122801
6.791841 0.81698682
6.787839 0.81417383
6.783837 0.80917393
6.779835 0.80660964
6.775833 0.80938435
6.771831 0.81811071
6.767829 0.8311182
6.763827 0.84502456
6.759825 0.8557035
6.755823 0.85937854
6.751821 0.85355103
6.747819 0.83753369
6.743817 0.81248743
6.739815 0.78100594
6.735813 0.74641336
6.731811 0.71199795
6.727809 0.68038768
6.723807 0.65319506
6.719805 0.63095375
6.715803 0.61327802
6.711801 0.59912894
6.707799 0.58707715
6.703797 0.57549904
6.699795 0.56270311
6.695793 0.54702668
6.691791 0.52695367
6.687789 0.50127985
6.683787 0.4693109
6.679785 0.43104145
6.675783 0.38725063
6.671781 0.33946649
6.667779 0.28979128
6.663777 0.24062401
6.659775 0.19434961
6.655773 0.15307213
6.651771 0.11845231
6.647769 0.091675913
6.643767 0.073539287
6.639765 0.064606504
6.635763 0.065374481
6.631761 0.076381901
6.627759 0.098212778
6.623757 0.13137191
6.619755 0.17604255
6.615753 0.23177073
6.611751 0.29714912
6.607749 0.36958972
6.603747 0.4452713
6.599745 0.51932263
6.595743 0.58625631
6.591741 0.64061021
6.587739 0.67769778
6.583737 0.69433141
6.579735 0.68937573
6.575733 0.66401622
6.571731 0.6216848
6.567729 0.56765394
6.563727 0.50837512
6.559725 0.45067921
6.555723 0.40096855
6.551721 0.36451326
6.547719 0.34492932
6.543717 0.34387561
6.539715 0.36097286
6.535713 0.39392579
6.531711 0.43881844
6.527709 0.49054845
6.523707 0.543362
6.519705 0.59144512
6.515703 0.62951917
6.511701 0.65338254
6.507699 0.66033994
6.503697 0.64947013
6.499695 0.62170013
6.495693 0.57967888
6.491691 0.52747008
6.487689 0.47010717
6.483687 0.41306939
6.479685 0.36174235
6.475683 0.32092043
6.471681 0.29439465
6.467679 0.28465288
6.463677 0.29270556
6.459675 0.31804143
6.455673 0.35871482
6.451671 0.41156379
6.447669 0.4725528
6.443667 0.53722037
6.439665 0.60119157
6.435663 0.66069269
6.431661 0.71298736
6.427659 0.75665116
6.423657 0.79161881
6.419655 0.81897731
6.415653 0.84053298
6.411651 0.85823799
6.407649 0.87360645
6.403647 0.88726502
6.399645 0.89875885
6.395643 0.9066712
6.391641 0.90902923
6.387639 0.90388367
6.383637 0.88989471
6.379635 0.8667518
6.375633 0.83530549
6.371631 0.79738133
6.367629 0.7553483
6.363627 0.71159281
6.359625 0.66807554
6.355623 0.6261145
6.351621 0.5864542
6.347619 0.5495789
6.343617 0.51614092
6.339615 0.4873318
6.335613 0.4650381
6.331611 0.45168766
6.327609 0.44978645
6.323607 0.46124285
6.319605 0.48664818
6.315603 0.52471108
6.311601 0.5720216
6.307599 0.6232522
6.303597 0.67180305
6.299595 0.71079158
6.295593 0.73419745
6.291591 0.73792853
6.287589 0.72058458
6.283587 0.68376164
6.279585 0.63184303
6.275583 0.57133415
6.271581 0.50988568
6.267579 0.45519432
6.263577 0.41396425
6.259575 0.39107062
6.255573 0.38900704
6.251571 0.40764601
6.247569 0.44430433
6.243567 0.49408707
6.239565 0.5504723
6.235563 0.6060848
6.231561 0.65358378
6.227559 0.68656175
6.223557 0.70033033
6.219555 0.69246898
6.215553 0.66304168
6.211551 0.61444439
6.207549 0.55091747
6.203547 0.47782449
6.199545 0.40084095
6.195543 0.32520365
6.191541 0.2551423
6.187539 0.19356178
6.183537 0.14198208
6.179535 0.10069095
6.175533 0.06903285
6.171531 0.045750371
6.167529 0.029307049
6.163527 0.018145001
6.159525 0.010857603
6.155523 0.0062799713
6.151521 0.0035139086
6.147519 0.0019095143
6.143517 0.0010248802
6.139515 0.00058034154
6.135513 0.00041849544
6.131511 0.00047582889
6.127509 0.00076854181
6.123507 0.0013924705
6.119505 0.0025355093
6.115503 0.0044987889
6.111501 0.0077204964
6.107499 0.01279272
6.103497 0.020458605
6.099495 0.031575143
6.095493 0.047028686
6.091491 0.067597117
6.087489 0.093765702
6.083487 0.12552079
6.079485 0.16216336
6.075483 0.20219576
6.071481 0.24333411
6.067479 0.28268137
6.063477 0.31706246
6.059475 0.34348154
6.055473 0.3596228
6.051471 0.36429357
6.047469 0.3577112
6.043467 0.34156326
6.039465 0.31881789
6.035463 0.29331331
6.031461 0.26919882
6.027459 0.25032426
6.023457 0.23967811
6.019455 0.23895982
6.015453 0.2483479
6.011451 0.26649642
6.007449 0.29076348
6.003447 0.31764527
5.999445 0.34335894
5.995443 0.36448848
5.991441 0.37858821
5.987439 0.38463357
5.983437 0.38322841
5.979435 0.37651849
5.975433 0.36781841
5.971431 0.36101785
5.967429 0.3598788
5.963427 0.36735685
5.959425 0.38507037
5.955423 0.41300643
5.951421 0.449501
5.947419 0.49147679
5.943417 0.53487776
5.939415 0.57521384
5.935413 0.6081243
5.931411 0.62988146
5.927409 0.63777978
5.923407 0.63038079
5.919405 0.60760549
5.915403 0.57068111
5.911401 0.52195923
5.907399 0.46463095
5.903397 0.40237499
5.899395 0.33898379
5.895393 0.27801898
5.891391 0.22254513
5.887389 0.17497732
5.883387 0.1370548
5.879385 0.10992589
5.875383 0.094304049
5.871381 0.090641993
5.867379 0.099269876
5.863377 0.1204588
5.859375 0.15439503
5.855373 0.20107773
5.851371 0.26017516
5.847369 0.3308851
5.843367 0.41184037
5.839365 0.50108313
5.835363 0.59610679
5.831361 0.69394283
5.827359 0.79125993
5.823357 0.88445036
5.819355 0.96970042
5.815353 1.0430699
5.811351 1.1006237
5.807349 1.1386596
5.803347 1.1540472
5.799345 1.1446524
5.795343 1.1097704
5.791341 1.0504636
5.787339 0.96969757
5.783337 0.87220885
5.779335 0.76409803
5.775333 0.65221099
5.771331 0.54342161
5.767329 0.44394665
5.763327 0.35880279
5.759325 0.29146816
5.755323 0.24375394
5.751321 0.2158466
5.747319 0.20646137
5.743317 0.21305483
5.739315 0.23206973
5.735313 0.25921356
5.731311 0.28978749
5.727309 0.31907742
5.723307 0.34279454
5.719305 0.35752063
5.715303 0.36108854
5.711301 0.35282359
5.707299 0.33359268
5.703297 0.30564816
5.699295 0.27230093
5.695293 0.23749405
5.691291 0.2053632
5.687289 0.17985807
5.683287 0.16446717
5.679285 0.16204793
5.675283 0.17473123
5.671281 0.2038533
5.667279 0.24987362
5.663277 0.31226048
5.659275 0.3893566
5.655273 0.47826617
5.651271 0.57482128
5.647269 0.67368541
5.643267 0.76863425
5.639265 0.85302191
5.635263 0.92040018
5.631261 0.9652186
5.627259 0.9835015
5.623257 0.97338494
5.619255 0.93540732
5.615253 0.87248374
5.611251 0.78955183
5.607249 0.69294156
5.603247 0.58957859
5.599245 0.48616385
5.595243 0.38847135
5.591241 0.30087341
5.587239 0.2261465
5.583237 0.16554904
5.579235 0.11911014
5.575233 0.086037371
5.571231 0.065144722
5.567229 0.055216617
5.563227 0.055251318
5.559225 0.064559621
5.555223 0.082726284
5.551221 0.10946792
5.547219 0.1444398
5.543217 0.18705269
5.539215 0.23635698
5.535213 0.29103228
5.531211 0.34948922
5.527209 0.41005159
5.523207 0.47115395
5.519205 0.53147539
5.515203 0.58994471
5.511201 0.64559491
5.507199 0.69730555
5.503197 0.74352695
5.499195 0.78210789
5.495193 0.81033299
5.491191 0.82521633
5.487189 0.82401378
5.483187 0.80483648
5.479185 0.76720217
5.475183 0.71236757
5.471181 0.64334282
5.467179 0.56457722
5.463177 0.48139444
5.459175 0.39931482
5.455173 0.32341656
5.451171 0.25785557
5.447169 0.20560224
5.443167 0.16838532
5.439165 0.14678183
5.435163 0.14037064
5.431161 0.14787905
5.427159 0.16728695
5.423157 0.19589643
5.419155 0.23040874
5.415153 0.26706302
5.411151 0.30187741
5.407149 0.3309972
5.403147 0.3511108
5.399145 0.35985696
5.395143 0.35613165
5.391141 0.34021669
5.387139 0.31369108
5.383137 0.27913863
5.379135 0.23971453
5.375133 0.19866363
5.371131 0.15888707
5.367129 0.12263186
5.363127 0.091340177
5.359125 0.06565439
5.355123 0.045541671
5.351121 0.030485793
5.347119 0.019693832
5.343117 0.012277527
5.339115 0.007386803
5.335113 0.0042898688
5.331111 0.0024066609
5.327109 0.0013088451
5.323107 0.00070065235
5.319105 0.00039270089
5.315103 0.00027750786
5.311101 0.00031189741
5.307099 0.00050895573
5.303097 0.00094052781
5.299095 0.0017499592
5.295093 0.0031734043
5.291091 0.0055659458
5.287089 0.0094257253
5.283087 0.015405819
5.279085 0.024300261
5.275083 0.036990052
5.271081 0.054338144
5.267079 0.077031811
5.263077 0.10538549
5.259075 0.13913515
5.255073 0.17727124
5.251071 0.21796413
5.247069 0.25862895
5.243067 0.29615195
5.239065 0.32726338
5.235063 0.34900011
5.231061 0.35916919
5.227059 0.35671218
5.223057 0.34188665
5.219055 0.31622172
5.215053 0.28225823
5.211051 0.24313466
5.207049 0.20211218
5.203047 0.16213749
5.199045 0.12552197
5.195043 0.093778095
5.191041 0.067612719
5.187039 0.047043623
5.183037 0.031587736
5.179035 0.02046829
5.175033 0.012799412
5.171031 0.0077240262
5.167029 0.0044982436
5.163027 0.0025280574
5.159025 0.0013711242
5.155023 0.00071765102
5.151021 0.00036248687
5.147019 0.00017669244
5.143017 8.3118435e-05
5.139015 3.7732842e-05
5.135013 1.6529941e-05
5.131011 6.9879177e-06
5.127009 2.8506495e-06
5.123007 1.1239977e-06
5.119005 4.2568424e-07
5.115003 1.5783798e-07
5.111001 5.7395628e-08
5.106998 2.3914845e-08
5.102996 1.9131876e-08
5.098994 3.3480783e-08
5.094992 9.565938e-08
5.09099 2.7262923e-07
5.086988 7.5092613e-07
5.082986 1.9801492e-06
5.078984 5.0555982e-06
5.074982 1.2435719e-05
5.07098 2.9534834e-05
5.066978 6.7683794e-05
5.062976 0.00014971171
5.058974 0.00031958364
5.054972 0.00065839481
5.05097 0.0013090556
5.046968 0.0025118957
5.042966 0.0046517435
5.038964 0.0083138285
5.034962 0.014340293
5.03096 0.02387186
5.026958 0.03835183
5.022956 0.059464453
5.018954 0.088981623
5.014952 0.12850347
5.01095 0.17910223
5.006948 0.24091222
5.002946 0.31274353
4.998944 0.39182265
4.994942 0.47376445
4.99094 0.55284976
4.986938 0.62262065
4.982936 0.67672412
4.978934 0.7098581
4.974932 0.7186264
4.97093 0.70211222
4.966928 0.66203602
4.962926 0.60246028
4.958924 0.52911116
4.954922 0.44847382
4.95092 0.36685879
4.946918 0.28962256
4.942916 0.22066702
4.938914 0.16226097
4.934912 0.11514954
4.93091 0.078864549
4.926908 0.052128221
4.922906 0.033253348
4.918904 0.020472418
4.914902 0.012163942
4.9109 0.0069751041
4.906898 0.0038600951
4.902896 0.0020616605
4.898894 0.0010626896
4.894892 0.00052864721
4.89089 0.00025380347
4.886888 0.00011759886
4.882886 5.2588744e-05
4.878884 2.2695188e-05
4.874882 9.4511467e-06
4.87088 3.7976774e-06
4.866878 1.4731545e-06
4.862876 5.5004144e-07
4.858874 2.008847e-07
4.854872 7.1744535e-08
4.85087 2.3914845e-08
4.846868 1.4348907e-08
4.842866 1.9131876e-08
4.838864 5.7395628e-08
4.834862 1.5783798e-07
4.83086 4.3046721e-07
4.826858 1.1287807e-06
4.822856 2.8745644e-06
4.818854 7.0644452e-06
4.814852 1.6759523e-05
4.81085 3.8368977e-05
4.806848 8.4816389e-05
4.802846 0.00018104016
4.798844 0.00037314333
4.794842 0.00074275204
4.79084 0.0014280032
4.786838 0.0026521085
4.782836 0.0047587672
4.778834 0.0082511477
4.774832 0.013827248
4.77083 0.022400308
4.766828 0.035089291
4.762826 0.053163628
4.758824 0.077929474
4.754822 0.11055393
4.75082 0.15183763
4.746818 0.20196333
4.742816 0.26026382
4.738814 0.32506137
4.734812 0.3936292
4.73081 0.46230976
4.726808 0.52679816
4.722806 0.58256641
4.718804 0.62537298
4.714802 0.65178013
4.7108 0.65959476
4.706798 0.64815784
4.702796 0.61843255
4.698794 0.57287564
4.694792 0.51511447
4.69079 0.4494854
4.686788 0.38051147
4.682786 0.31240359
4.678784 0.24865971
4.674782 0.19181172
4.67078 0.14333858
4.666778 0.10373131
4.662776 0.072671068
4.658774 0.049268838
4.654772 0.03231513
4.65077 0.020499183
4.646768 0.012573306
4.642766 0.0074548838
4.638764 0.0042718657
4.634762 0.0023653551
4.63076 0.0012653297
4.626758 0.00065384621
4.622756 0.00032632763
4.618754 0.00015728794
4.614752 7.3203341e-05
4.61075 3.2897261e-05
4.606748 1.4272379e-05
4.602746 5.9787113e-06
4.598744 2.4153993e-06
4.594742 9.4224489e-07
4.59074 3.5393971e-07
4.586738 1.2914016e-07
4.582736 4.3046721e-08
4.578734 1.4348907e-08
4.574732 4.782969e-09
4.57073 0
4.566728 0
4.562726 0
4.558724 0
4.554722 0
4.55072 0
4.546718 0
4.542716 0
4.538714 0
4.534712 0
4.53071 0
4.526708 0
4.522706 0
4.518704 0
4.514702 0
4.5107 0
4.506698 0
4.502696 0
4.498694 0
4.494692 0
4.49069 0
4.486688 0
4.482686 0
4.478684 0
4.474682 0
4.47068 0
4.466678 0
4.462676 0
4.458674 0
4.454672 0
4.45067 0
4.446668 0
4.442666 0
4.438664 0
4.434662 0
4.43066 0
4.426658 0
4.422656 0
4.418654 0
4.414652 0
4.41065 0
4.406648 0
4.402646 0
4.398644 0
4.394642 0
4.39064 0
4.386638 0
4.382636 0
4.378634 0
4.374632 0
4.37063 0
4.366628 0
4.362626 0
4.358624 0
4.354622 0
4.35062 0
4.346618 0
4.342616 0
4.338614 0
4.334612 0
4.33061 0
4.326608 0
4.322606 0
4.318604 0
4.314602 0
4.3106 0
4.306598 0
4.302596 0
4.298594 0
4.294592 0
4.29059 0
4.286588 0
4.282586 0
4.278584 0
4.274582 0
4.27058 0
4.266578 0
4.262576 0
4.258574 0
4.254572 0
4.25057 0
4.246568 0
4.242566 0
4.238564 0
4.234562 0
4.23056 0
4.226558 0
4.222556 0
4.218554 0
4.214552 0
4.21055 0
4.206548 0
4.202546 0
4.198544 0
4.194542 0
4.19054 0
4.186538 0
4.182536 0
4.178534 0
4.174532 0
4.17053 0
4.166528 0
4.162526 0
4.158524 0
4.154522 0
4.15052 0
4.146518 0
4.142516 0
4.138514 0
4.134512 0
4.13051 4.782969e-09
4.126508 9.565938e-09
4.122506 3.3480783e-08
4.118504 9.0876411e-08
4.114502 2.5349736e-07
4.1105 6.791816e-07
4.106498 1.7601326e-06
4.102496 4.3907655e-06
4.098494 1.0579927e-05
4.094492 2.4594027e-05
4.09049 5.5185896e-05
4.086488 0.00011949291
4.082486 0.00024969011
4.078484 0.00050352706
4.074482 0.00097994425
4.07048 0.0018405056
4.066478 0.0033360157
4.062476 0.0058354518
4.058474 0.0098509216
4.054472 0.01604853
4.05047 0.025231883
4.046468 0.038284242
4.042466 0.056059128
4.038464 0.079218871
4.034462 0.10803561
4.03046 0.14218743
4.026458 0.1805974
4.022456 0.22136951
4.018454 0.26186662
4.014452 0.29895
4.01045 0.32936173
4.006448 0.35019029
4.002446 0.35932876
3.998444 0.35582633
3.994442 0.34005215
3.99044 0.31363316
3.986438 0.27918113
3.982436 0.239874
3.978434 0.1989866
3.974432 0.15946905
3.97043 0.1236491
3.966428 0.09309535
3.962426 0.06863671
3.958424 0.050499433
3.954422 0.038504718
3.95042 0.032268468
3.946418 0.031356394
3.942416 0.035367205
3.938414 0.043938405
3.934412 0.056688992
3.93041 0.073128339
3.926408 0.092568515
3.922406 0.11407696
3.918404 0.1364965
3.914402 0.15854168
3.9104 0.17895684
3.906398 0.19669967
3.902396 0.21109987
3.898394 0.22194367
3.894392 0.22945231
3.89039 0.23415268
3.886388 0.23667228
3.882386 0.23751668
3.878384 0.23689587
3.874382 0.23465302
3.87038 0.23031751
3.866378 0.22326585
3.862376 0.21294076
3.858374 0.19906219
3.854372 0.1817694
3.85037 0.16165671
3.846368 0.13969883
3.842366 0.11709263
3.838364 0.09506215
3.834362 0.074676471
3.83036 0.056719608
3.826358 0.041631311
3.822356 0.029517151
3.818354 0.020210364
3.814352 0.013360784
3.81035 0.0085267949
3.806348 0.0052528048
3.802346 0.0031233218
3.798344 0.0017924224
3.794342 0.00099276261
3.79034 0.00053066563
3.786338 0.00027375323
3.782336 0.00013628592
3.778334 6.5478846e-05
3.774332 3.0357504e-05
3.77033 1.3583632e-05
3.766328 5.86392e-06
3.762326 2.4440972e-06
3.758324 9.8529161e-07
3.754322 3.8263752e-07
3.75032 1.4348907e-07
3.746318 5.2612659e-08
3.742316 1.9131876e-08
3.738314 4.782969e-09
3.734312 0
3.73031 0
3.726308 0
3.722306 0
3.718304 0
3.714302 0
3.7103 0
3.706298 0
3.702296 0
3.698294 0
3.694292 0
3.69029 0
3.686288 0
3.682286 0
3.678284 0
3.674282 0
3.67028 0
3.666278 0
3.662276 0
3.658274 0
3.654272 0
3.65027 0
3.646268 0
3.642266 0
3.638264 0
3.634262 0
3.63026 0
3.626258 0
3.622256 0
3.618254 0
3.614252 0
3.61025 0
3.606248 0
3.602246 0
3.598244 0
3.594242 0
3.59024 0
3.586238 0
3.582236 0
3.578234 0
3.574232 0
3.57023 0
3.566228 0
3.562226 0
3.558224 0
3.554222 0
3.55022 0
3.546218 0
3.542216 0
3.538214 0
3.534212 0
3.53021 0
3.526208 0
3.522206 0
3.518204 0
3.514202 0
3.5102 0
3.506198 0
3.502196 0
3.498194 0
3.494192 0
3.49019 0
3.486188 0
3.482186 0
3.478184 0
3.474182 0
3.47018 0
3.466178 0
3.462176 0
3.458174 0
3.454172 0
3.45017 0
3.446168 0
3.442166 0
3.438164 0
3.434162 0
3.43016 0
3.426158 0
3.422156 0
3.418154 0
3.414152 0
3.41015 0
3.406148 0
3.402146 0
3.398144 0
3.394142 0
3.39014 0
3.386138 0
3.382136 0
3.378134 0
3.374132 0
3.37013 0
3.366128 0
3.362126 0
3.358124 0
3.354122 0
3.35012 0
3.346118 0
3.342116 0
3.338114 0
3.334112 0
3.33011 0
3.326108 0
3.322106 0
3.318104 0
3.314102 0
3.3101 0
3.306098 0
3.302096 0
3.298094 0
3.294092 0
3.29009 0
3.286088 0
3.282086 0
3.278084 0
3.274082 0
3.27008 0
3.266078 0
3.262076 0
3.258074 0
3.254072 0
3.25007 0
3.246068 0
3.242066 0
3.238064 0
3.234062 0
3.23006 0
3.226058 0
3.222056 0
3.218054 0
3.214052 0
3.21005 0
3.206048 0
3.202046 0
3.198044 0
3.194042 0
3.19004 0
3.186038 0
3.182036 0
3.178034 0
3.174032 0
3.17003 0
3.166028 0
3.162026 0
3.158024 0
3.154022 0
3.15002 0
3.146018 0
3.142016 0
3.138014 0
3.134012 0
3.13001 0
3.126008 0
3.122006 0
3.118004 0
3.114002 0
3.11 0
