# Supplementary material for: Structural motifs of gold cluster anions with 17 to 69 atoms
Source: Nat Commun. 2026 Apr 10;17:5099. doi: 10.1038/s41467-026-71649-9 (PMC13246909; doi:10.1038/s41467-026-71649-9)
Supplement: Supplementary file 5 — Source Data [file 41467_2026_71649_MOESM5_ESM.zip › SupplementaryFigure6/20_th_blue.dat]

13.8 0
13.794497 0
13.788994 0
13.783492 0
13.777989 0
13.772486 0
13.766983 0
13.761481 0
13.755978 0
13.750475 0
13.744972 0
13.73947 0
13.733967 0
13.728464 0
13.722961 0
13.717459 0
13.711956 0
13.706453 0
13.70095 0
13.695448 0
13.689945 0
13.684442 0
13.678939 0
13.673437 0
13.667934 0
13.662431 0
13.656928 0
13.651426 0
13.645923 0
13.64042 0
13.634917 0
13.629415 0
13.623912 0
13.618409 0
13.612906 0
13.607404 0
13.601901 0
13.596398 0
13.590895 0
13.585393 0
13.57989 0
13.574387 0
13.568884 0
13.563382 0
13.557879 0
13.552376 0
13.546873 0
13.541371 0
13.535868 0
13.530365 0
13.524862 0
13.51936 0
13.513857 0
13.508354 0
13.502851 0
13.497349 0
13.491846 0
13.486343 0
13.48084 0
13.475338 0
13.469835 0
13.464332 0
13.458829 0
13.453327 0
13.447824 0
13.442321 0
13.436818 0
13.431316 0
13.425813 0
13.42031 0
13.414807 0
13.409305 0
13.403802 0
13.398299 0
13.392796 0
13.387294 0
13.381791 0
13.376288 0
13.370785 0
13.365283 0
13.35978 0
13.354277 0
13.348774 0
13.343272 0
13.337769 0
13.332266 0
13.326763 0
13.321261 0
13.315758 0
13.310255 0
13.304752 0
13.29925 0
13.293747 0
13.288244 0
13.282741 0
13.277239 0
13.271736 0
13.266233 0
13.26073 0
13.255228 0
13.249725 0
13.244222 0
13.238719 0
13.233217 0
13.227714 0
13.222211 0
13.216708 0
13.211206 0
13.205703 0
13.2002 0
13.194697 0
13.189195 0
13.183692 0
13.178189 0
13.172686 0
13.167184 0
13.161681 0
13.156178 0
13.150675 0
13.145173 0
13.13967 0
13.134167 0
13.128664 0
13.123162 0
13.117659 0
13.112156 0
13.106653 0
13.101151 0
13.095648 0
13.090145 0
13.084642 0
13.07914 0
13.073637 0
13.068134 0
13.062631 0
13.057129 0
13.051626 0
13.046123 0
13.04062 0
13.035118 0
13.029615 0
13.024112 0
13.018609 0
13.013107 0
13.007604 0
13.002101 0
12.996598 0
12.991096 0
12.985593 0
12.98009 0
12.974587 0
12.969085 0
12.963582 0
12.958079 0
12.952576 0
12.947074 0
12.941571 0
12.936068 0
12.930565 0
12.925063 0
12.91956 0
12.914057 0
12.908554 0
12.903052 0
12.897549 0
12.892046 0
12.886543 0
12.881041 0
12.875538 0
12.870035 0
12.864532 0
12.85903 0
12.853527 0
12.848024 0
12.842521 0
12.837019 0
12.831516 0
12.826013 0
12.82051 0
12.815008 0
12.809505 0
12.804002 0
12.798499 0
12.792996 0
12.787494 0
12.781991 0
12.776488 0
12.770985 0
12.765483 0
12.75998 0
12.754477 0
12.748974 0
12.743472 0
12.737969 0
12.732466 0
12.726963 0
12.721461 0
12.715958 0
12.710455 0
12.704952 0
12.69945 0
12.693947 0
12.688444 0
12.682941 0
12.677439 0
12.671936 0
12.666433 0
12.66093 0
12.655428 0
12.649925 0
12.644422 0
12.638919 0
12.633417 0
12.627914 0
12.622411 0
12.616908 0
12.611406 0
12.605903 0
12.6004 0
12.594897 0
12.589395 0
12.583892 0
12.578389 0
12.572886 0
12.567384 0
12.561881 0
12.556378 0
12.550875 0
12.545373 0
12.53987 0
12.534367 0
12.528864 0
12.523362 0
12.517859 0
12.512356 0
12.506853 0
12.501351 0
12.495848 0
12.490345 0
12.484842 0
12.47934 0
12.473837 0
12.468334 0
12.462831 0
12.457329 0
12.451826 0
12.446323 0
12.44082 0
12.435318 0
12.429815 0
12.424312 0
12.418809 0
12.413307 0
12.407804 0
12.402301 0
12.396798 0
12.391296 0
12.385793 0
12.38029 0
12.374787 0
12.369285 0
12.363782 0
12.358279 0
12.352776 0
12.347274 0
12.341771 0
12.336268 0
12.330765 0
12.325263 0
12.31976 0
12.314257 0
12.308754 0
12.303252 0
12.297749 0
12.292246 0
12.286743 0
12.281241 0
12.275738 0
12.270235 0
12.264732 0
12.25923 0
12.253727 0
12.248224 0
12.242721 0
12.237219 0
12.231716 0
12.226213 0
12.22071 0
12.215208 0
12.209705 0
12.204202 0
12.198699 0
12.193197 0
12.187694 0
12.182191 0
12.176688 0
12.171186 0
12.165683 0
12.16018 0
12.154677 0
12.149175 0
12.143672 0
12.138169 0
12.132666 0
12.127164 0
12.121661 0
12.116158 0
12.110655 0
12.105153 0
12.09965 0
12.094147 0
12.088644 0
12.083142 0
12.077639 0
12.072136 0
12.066633 0
12.061131 0
12.055628 0
12.050125 0
12.044622 0
12.03912 0
12.033617 0
12.028114 0
12.022611 0
12.017109 0
12.011606 0
12.006103 0
12.0006 0
11.995098 0
11.989595 0
11.984092 0
11.978589 0
11.973087 0
11.967584 0
11.962081 0
11.956578 0
11.951076 0
11.945573 0
11.94007 0
11.934567 0
11.929065 0
11.923562 0
11.918059 0
11.912556 0
11.907054 0
11.901551 0
11.896048 0
11.890545 0
11.885043 0
11.87954 0
11.874037 0
11.868534 0
11.863032 0
11.857529 0
11.852026 0
11.846523 0
11.841021 0
11.835518 0
11.830015 0
11.824512 0
11.81901 0
11.813507 0
11.808004 0
11.802501 0
11.796998 0
11.791496 0
11.785993 0
11.78049 0
11.774987 0
11.769485 0
11.763982 0
11.758479 0
11.752976 0
11.747474 0
11.741971 0
11.736468 0
11.730965 0
11.725463 0
11.71996 0
11.714457 0
11.708954 0
11.703452 0
11.697949 0
11.692446 0
11.686943 0
11.681441 0
11.675938 0
11.670435 0
11.664932 0
11.65943 0
11.653927 0
11.648424 0
11.642921 0
11.637419 0
11.631916 0
11.626413 0
11.62091 0
11.615408 0
11.609905 0
11.604402 0
11.598899 0
11.593397 0
11.587894 0
11.582391 0
11.576888 0
11.571386 0
11.565883 0
11.56038 0
11.554877 0
11.549375 0
11.543872 1.18098e-08
11.538369 4.72392e-08
11.532866 1.830519e-07
11.527364 7.026831e-07
11.521861 2.5095825e-06
11.516358 8.3672433e-06
11.510855 2.6093753e-05
11.505353 7.6072827e-05
11.49985 0.00020738599
11.494347 0.00052863027
11.488844 0.001260023
11.483342 0.0028086834
11.477839 0.005855783
11.472336 0.011421382
11.466833 0.020847013
11.461331 0.035626376
11.455828 0.057044901
11.450325 0.085673509
11.444822 0.12087756
11.43932 0.16058363
11.433817 0.20151157
11.428314 0.23989293
11.422811 0.27242831
11.417309 0.29704971
11.411806 0.31310504
11.406303 0.32089089
11.4008 0.32085336
11.395298 0.31298973
11.389795 0.29685171
11.384292 0.2721482
11.378789 0.23954372
11.373287 0.20112026
11.367784 0.16018608
11.362281 0.12050948
11.356778 0.085361636
11.351276 0.056802274
11.345773 0.035452577
11.34027 0.020732116
11.334767 0.011351137
11.329265 0.0058160076
11.323762 0.0027877978
11.318259 0.0012498429
11.312756 0.00052401854
11.307254 0.00020544328
11.301751 7.5311095e-05
11.296248 2.5816223e-05
11.290745 8.2727649e-06
11.285243 2.480058e-06
11.27974 6.967782e-07
11.274237 1.830519e-07
11.268734 4.72392e-08
11.263232 1.18098e-08
11.257729 0
11.252226 0
11.246723 0
11.241221 0
11.235718 0
11.230215 0
11.224712 0
11.21921 0
11.213707 0
11.208204 0
11.202701 0
11.197199 0
11.191696 0
11.186193 0
11.18069 0
11.175188 0
11.169685 0
11.164182 0
11.158679 0
11.153177 0
11.147674 0
11.142171 0
11.136668 0
11.131166 0
11.125663 0
11.12016 0
11.114657 0
11.109155 0
11.103652 0
11.098149 0
11.092646 0
11.087144 0
11.081641 0
11.076138 0
11.070635 0
11.065133 0
11.05963 0
11.054127 0
11.048624 0
11.043122 0
11.037619 0
11.032116 0
11.026613 0
11.021111 0
11.015608 0
11.010105 0
11.004602 0
10.9991 0
10.993597 0
10.988094 5.9049e-09
10.982591 1.77147e-08
10.977089 7.08588e-08
10.971586 2.95245e-07
10.966083 1.0983114e-06
10.96058 3.8322801e-06
10.955078 1.2524293e-05
10.949575 3.8293277e-05
10.944072 0.00010952409
10.938569 0.00029317829
10.933067 0.00073464042
10.927564 0.0017237702
10.922061 0.0037888909
10.916558 0.0078051677
10.911056 0.015077967
10.905553 0.027333658
10.90005 0.04653781
10.894547 0.074487656
10.889045 0.11220346
10.883542 0.15925574
10.878039 0.21326067
10.872536 0.26979329
10.867034 0.32287298
10.861531 0.36599517
10.856028 0.39349205
10.850525 0.40188577
10.845023 0.39088707
10.83952 0.36377762
10.834017 0.3270494
10.828514 0.28932243
10.823012 0.25970062
10.817509 0.24584784
10.812006 0.25216162
10.806503 0.27847583
10.801001 0.31970007
10.795498 0.36665799
10.789995 0.40809119
10.784492 0.43339788
10.778989 0.43532897
10.773487 0.41176784
10.767984 0.36599049
10.762481 0.30536472
10.756978 0.23903954
10.751476 0.17550667
10.745973 0.12083874
10.74047 0.078008353
10.734967 0.047210496
10.729465 0.026781804
10.723962 0.014239223
10.718459 0.0070944952
10.712956 0.0033122178
10.707454 0.0014497829
10.701951 0.00059816047
10.696448 0.00024331731
10.690945 0.00012947084
10.685443 0.00016341811
10.67994 0.00037143592
10.674437 0.00090966756
10.668934 0.0021260651
10.663432 0.0046676168
10.657929 0.0096105849
10.652426 0.018561286
10.646923 0.033639312
10.641421 0.057237849
10.635918 0.091490444
10.630415 0.13748228
10.624912 0.19441007
10.61941 0.25904502
10.613907 0.32587993
10.608404 0.38816069
10.602901 0.43963171
10.597399 0.47641487
10.591896 0.49822181
10.586393 0.50825372
10.58089 0.51167295
10.575388 0.5132129
10.569885 0.514975
10.564382 0.51545452
10.558879 0.51029963
10.553377 0.4944927
10.547874 0.46496678
10.542371 0.42247529
10.536868 0.37189952
10.531366 0.32089066
10.525863 0.27743765
10.52036 0.247332
10.514857 0.23245988
10.509355 0.2304824
10.503852 0.23594627
10.498349 0.24237852
10.492846 0.24459686
10.487344 0.24040356
10.481841 0.23105897
10.476338 0.22039028
10.470835 0.21291922
10.465333 0.21177756
10.45983 0.21725598
10.454327 0.22656544
10.448824 0.23489161
10.443322 0.23730472
10.437819 0.23076686
10.432316 0.21548807
10.426813 0.19519921
10.421311 0.17636521
10.415808 0.16673191
10.410305 0.17372641
10.404802 0.20311108
10.3993 0.25805194
10.393797 0.33856779
10.388294 0.44127128
10.382791 0.55938977
10.377289 0.68317476
10.371786 0.80086425
10.366283 0.90027408
10.36078 0.97085729
10.355278 1.005782
10.349775 1.0034085
10.344272 0.96764191
10.338769 0.90700538
10.333267 0.83274891
10.327764 0.75662297
10.322261 0.68894623
10.316758 0.63732608
10.311256 0.60606299
10.305753 0.59608555
10.30025 0.60527517
10.294747 0.62913483
10.289245 0.6617856
10.283742 0.69718021
10.278239 0.7302729
10.272736 0.7578023
10.267234 0.77841103
10.261731 0.79203963
10.256228 0.79881887
10.250725 0.79793181
10.245223 0.78700595
10.23972 0.76244202
10.234217 0.72069993
10.228714 0.66009099
10.223212 0.58231278
10.217709 0.4930096
10.212206 0.4010559
10.206703 0.31681892
10.201201 0.25004197
10.195698 0.20800585
10.190195 0.19433648
10.184692 0.20848569
10.17919 0.24576293
10.173687 0.29788039
10.168184 0.3541237
10.162681 0.40324324
10.157179 0.43588587
10.151676 0.44698753
10.146173 0.43729903
10.14067 0.41333931
10.135168 0.38557001
10.129665 0.36525358
10.124162 0.36099421
10.118659 0.37613787
10.113157 0.40795267
10.107654 0.44889972
10.102151 0.48953443
10.096648 0.52192372
10.091146 0.54221856
10.085643 0.55136339
10.08014 0.55376709
10.074637 0.55472074
10.069135 0.55791293
10.063632 0.56423456
10.058129 0.57226835
10.052626 0.57989801
10.047124 0.58591958
10.041621 0.59069652
10.036118 0.59562045
10.030615 0.6019258
10.025113 0.60975436
10.01961 0.61808481
10.014107 0.62547582
10.008604 0.63100652
10.003102 0.6347223
9.997599 0.63732426
9.992096 0.63942493
9.986593 0.64098321
9.981091 0.64132397
9.975588 0.63963059
9.970085 0.63539671
9.964582 0.6283615
9.95908 0.61790192
9.953577 0.60236153
9.948074 0.578956
9.942571 0.54457152
9.937069 0.49718487
9.931566 0.43719323
9.926063 0.36794287
9.92056 0.29517379
9.915058 0.22566351
9.909555 0.16571107
9.904052 0.12007642
9.898549 0.091650278
9.893047 0.081712431
9.887544 0.090376774
9.882041 0.1168305
9.876538 0.15921041
9.871036 0.2142701
9.865533 0.27720596
9.86003 0.34200522
9.854527 0.40244214
9.849025 0.45348148
9.843522 0.492543
9.838019 0.52002333
9.832516 0.53874377
9.827014 0.55249862
9.821511 0.56436321
9.816008 0.57559635
9.810505 0.58568991
9.805003 0.59349637
9.7995 0.59875003
9.793997 0.6030677
9.788494 0.60982581
9.782991 0.62297658
9.777489 0.64546524
9.771986 0.67807775
9.766483 0.71921604
9.76098 0.76552677
9.755478 0.8128882
9.749975 0.85722034
9.744472 0.89487583
9.738969 0.92273161
9.733467 0.93827966
9.727964 0.93991811
9.722461 0.92737716
9.716958 0.90198043
9.711456 0.86641491
9.705953 0.82391172
9.70045 0.7771155
9.694947 0.72721591
9.689445 0.67391106
9.683942 0.61640686
9.678439 0.55509798
9.672936 0.49313852
9.667434 0.43705603
9.661931 0.39592464
9.656428 0.37919947
9.650925 0.39384793
9.645423 0.44169719
9.63992 0.51789931
9.634417 0.6111354
9.628914 0.70570854
9.623412 0.78510521
9.617909 0.83608403
9.612406 0.85206977
9.606903 0.83474745
9.601401 0.79328365
9.595898 0.74139435
9.590395 0.69324156
9.584892 0.65956983
9.57939 0.64538468
9.573887 0.64983168
9.568384 0.66800974
9.562881 0.69366978
9.557379 0.72150463
9.551876 0.74814428
9.546373 0.77177155
9.54087 0.79098063
9.535368 0.80373303
9.529865 0.80699025
9.524362 0.79711221
9.518859 0.7707486
9.513357 0.72585758
9.507854 0.66256469
9.502351 0.58366531
9.496848 0.49462637
9.491346 0.40302634
9.485843 0.31753656
9.48034 0.24672624
9.474837 0.19802872
9.469335 0.17706603
9.463832 0.18727367
9.458329 0.22958443
9.452826 0.30196759
9.447324 0.39887472
9.441821 0.5109556
9.436318 0.62555921
9.430815 0.7283791
9.425313 0.80615244
9.41981 0.84975905
9.414307 0.85666511
9.408804 0.83166538
9.403302 0.78539176
9.397799 0.73092517
9.392296 0.67970488
9.386793 0.63833761
9.381291 0.60759443
9.375788 0.58392625
9.370285 0.56266768
9.364782 0.54132585
9.35928 0.52137303
9.353777 0.50776966
9.348274 0.50659731
9.342771 0.5220695
9.337269 0.55437564
9.331766 0.59927301
9.326263 0.64943365
9.32076 0.69679155
9.315258 0.7348734
9.309755 0.76035047
9.304252 0.77354118
9.298749 0.77798669
9.293247 0.77935509
9.287744 0.78390003
9.282241 0.79670834
9.276738 0.82011135
9.271236 0.85278135
9.265733 0.88996587
9.26023 0.92492825
9.254727 0.9511163
9.249225 0.9641967
9.243722 0.96313261
9.238219 0.94995155
9.232716 0.92847947
9.227214 0.90273905
9.221711 0.87570398
9.216208 0.84873713
9.210705 0.82161723
9.205203 0.79287643
9.1997 0.76029501
9.194197 0.7216215
9.188694 0.67561386
9.183192 0.62323054
9.177689 0.56844469
9.172186 0.51806072
9.166683 0.48027125
9.161181 0.46235339
9.155678 0.46845466
9.150175 0.49847952
9.144672 0.54856238
9.13917 0.61277608
9.133667 0.68505753
9.128164 0.7602474
9.122661 0.83372898
9.117159 0.90009193
9.111656 0.95196779
9.106153 0.98020586
9.10065 0.9758112
9.095148 0.9329795
9.089645 0.85180202
9.084142 0.73925435
9.078639 0.60789986
9.073137 0.47284067
9.067634 0.34820909
9.062131 0.24454203
9.056628 0.16779054
9.051126 0.11987957
9.045623 0.10009214
9.04012 0.10636214
9.034617 0.13582006
9.029115 0.18446537
9.023612 0.24638105
9.018109 0.3132273
9.012606 0.37469254
9.007104 0.42013805
9.001601 0.44102972
8.996098 0.43323751
8.990595 0.39820701
8.985093 0.34244995
8.97959 0.27553924
8.974087 0.2074266
8.968584 0.14609572
8.963082 0.096272078
8.957579 0.059354301
8.952076 0.034237632
8.946573 0.018481634
8.941071 0.0093481594
8.935568 0.0044674348
8.930065 0.0021209161
8.924562 0.0012655145
8.91906 0.0014537155
8.913557 0.0027669417
8.908054 0.0058162675
8.902551 0.011799136
8.897049 0.022539547
8.891546 0.040390969
8.886043 0.067868931
8.88054 0.10693814
8.875038 0.15802555
8.869535 0.21903481
8.864032 0.28480135
8.858529 0.34742233
8.853027 0.39764408
8.847524 0.42704762
8.842021 0.43034418
8.836518 0.40692538
8.831016 0.36104619
8.825513 0.30056514
8.82001 0.23475261
8.814507 0.17200326
8.809005 0.11821352
8.803502 0.07619814
8.797999 0.046057984
8.792496 0.026102421
8.786993 0.013867587
8.781491 0.0069054558
8.775988 0.0032224161
8.770485 0.0014089505
8.764982 0.0005771154
8.75948 0.00022141604
8.753977 7.9556718e-05
8.748474 2.6766912e-05
8.742971 8.4321972e-06
8.737469 2.4859629e-06
8.731966 6.849684e-07
8.726463 1.77147e-07
8.72096 4.13343e-08
8.715458 1.18098e-08
8.709955 0
8.704452 0
8.698949 0
8.693447 0
8.687944 0
8.682441 0
8.676938 0
8.671436 0
8.665933 0
8.66043 0
8.654927 0
8.649425 0
8.643922 0
8.638419 0
8.632916 0
8.627414 0
8.621911 0
8.616408 0
8.610905 5.9049e-09
8.605403 2.36196e-08
8.5999 1.003833e-07
8.594397 4.015332e-07
8.588894 1.4703201e-06
8.583392 5.0723091e-06
8.577889 1.6338858e-05
8.572386 4.9270486e-05
8.566883 0.00013905449
8.561381 0.00036739107
8.555878 0.00090894716
8.550375 0.0021064963
8.544872 0.0045747799
8.53937 0.0093148735
8.533867 0.017791989
8.528364 0.031900224
8.522861 0.053728248
8.517359 0.085075372
8.511856 0.12675903
8.506353 0.17788041
8.50085 0.23531824
8.495348 0.29373109
8.489845 0.34622726
8.484342 0.38563586
8.478839 0.4060707
8.473337 0.40432981
8.467834 0.38068975
8.462331 0.33883612
8.456828 0.28495335
8.451326 0.2262687
8.445823 0.16950566
8.44032 0.11969075
8.434817 0.079588238
8.429315 0.049791003
8.423812 0.029281195
8.418309 0.016173917
8.412806 0.0083852828
8.407304 0.0040777586
8.401801 0.0018590515
8.396298 0.00079423857
8.390795 0.00031806153
8.385293 0.0001201411
8.37979 4.5609448e-05
8.374287 2.6607479e-05
8.368784 4.4646949e-05
8.363282 0.00011980452
8.357779 0.00032583238
8.352276 0.00083618108
8.346773 0.0020099689
8.341271 0.0045222559
8.335768 0.0095231393
8.330265 0.018770478
8.324762 0.034630065
8.31926 0.05980344
8.313757 0.096672944
8.308254 0.14628496
8.302751 0.20721405
8.297249 0.27477119
8.291746 0.34108454
8.286243 0.39636668
8.28074 0.43120295
8.275238 0.43916071
8.269735 0.41873728
8.264232 0.37384871
8.258729 0.31266572
8.253227 0.24531501
8.247724 0.18140358
8.242221 0.12827606
8.236718 0.090454317
8.231216 0.07011581
8.225713 0.068038732
8.22021 0.084339669
8.214707 0.11854369
8.209205 0.16893528
8.203702 0.23157235
8.198199 0.2996276
8.192696 0.36370208
8.187194 0.41338471
8.181691 0.43973132
8.176188 0.43780013
8.170685 0.40822492
8.165183 0.35716903
8.15968 0.29471089
8.154177 0.2323699
8.148674 0.18072563
8.143172 0.1478167
8.137669 0.13845255
8.132166 0.1541093
8.126663 0.19298694
8.121161 0.25008494
8.115658 0.3175519
8.110155 0.38573844
8.104652 0.44513215
8.09915 0.48877392
8.093647 0.51421586
8.088144 0.52399723
8.082641 0.5241641
8.077139 0.52130925
8.071636 0.51942964
8.066133 0.51808001
8.06063 0.51269434
8.055128 0.49687222
8.049625 0.46547949
8.044122 0.41709832
8.038619 0.35480182
8.033117 0.28511871
8.027614 0.21588252
8.022111 0.1540237
8.016608 0.10417433
8.011106 0.068424328
8.005603 0.047023931
8.0001 0.039503179
7.994597 0.045632642
7.989095 0.065801106
7.983592 0.10063371
7.978089 0.14995691
7.972586 0.21149904
7.967084 0.27992635
7.961581 0.34683362
7.956078 0.40203016
7.950575 0.43592404
7.945073 0.44223513
7.93957 0.41999015
7.934067 0.37398109
7.928564 0.31352339
7.923062 0.25007737
7.917559 0.19469206
7.912056 0.15610487
7.906553 0.13982829
7.901051 0.14802948
7.895548 0.17977737
7.890045 0.23137526
7.884542 0.29683166
7.87904 0.3687467
7.873537 0.43979055
7.868034 0.5045458
7.862531 0.56103745
7.857029 0.61113027
7.851526 0.65933014
7.846023 0.71027489
7.84052 0.76594613
7.835018 0.82392322
7.829515 0.87760637
7.824012 0.91841713
7.818509 0.93900705
7.813007 0.93598853
7.807504 0.91092603
7.802001 0.86918633
7.796498 0.81730427
7.790995 0.76022607
7.785493 0.69977799
7.77999 0.634993
7.774487 0.56392137
7.768984 0.48581854
7.763482 0.40253148
7.757979 0.31846832
7.752476 0.23934781
7.746973 0.1705033
7.741471 0.11559457
7.735968 0.076220124
7.730465 0.05240672
7.724962 0.043561422
7.71946 0.049338274
7.713957 0.069971364
7.708454 0.10587014
7.702951 0.15658309
7.697449 0.21954888
7.691946 0.28927559
7.686443 0.35758547
7.68094 0.41523498
7.675438 0.45461944
7.669935 0.47264599
7.664432 0.47255504
7.658929 0.46371738
7.653427 0.45917741
7.647924 0.4716217
7.642421 0.50910988
7.636918 0.5720401
7.631416 0.65241483
7.625913 0.73571397
7.62041 0.80484569
7.614907 0.84498873
7.609405 0.84784701
7.603902 0.81399876
7.598399 0.75259702
7.592896 0.67850403
7.587394 0.60776098
7.581891 0.55284264
7.576388 0.51922937
7.570885 0.5043971
7.565383 0.49949908
7.55988 0.49306909
7.554377 0.4753725
7.548874 0.44186387
7.543372 0.39465154
7.537869 0.34170876
7.532366 0.29440223
7.526863 0.26436825
7.521361 0.26073411
7.515858 0.28831838
7.510355 0.34702305
7.504852 0.43233354
7.49935 0.53666494
7.493847 0.65114962
7.488344 0.76733685
7.482841 0.87827804
7.477339 0.97870759
7.471836 1.0644509
7.466333 1.1315687
7.46083 1.1758395
7.455328 1.1929334
7.449825 1.1792259
7.444322 1.1329032
7.438819 1.0549501
7.433317 0.94973573
7.427814 0.82505329
7.422311 0.69155902
7.416808 0.56161954
7.411306 0.44767463
7.405803 0.36035389
7.4003 0.30668367
7.394797 0.28874297
7.389295 0.30309507
7.383792 0.34126274
7.378289 0.39139291
7.372786 0.44098717
7.367284 0.48014882
7.361781 0.50438764
7.356278 0.51592148
7.350775 0.52281947
7.345273 0.53614558
7.33977 0.56609448
7.334267 0.61851225
7.328764 0.69295553
7.323262 0.78272788
7.317759 0.87655853
7.312256 0.96113597
7.306753 1.0237015
7.301251 1.0541884
7.295748 1.0466977
7.290245 1.0002674
7.284742 0.91892696
7.27924 0.8110528
7.273737 0.68813513
7.268234 0.56319644
7.262731 0.44918304
7.257229 0.35760002
7.251726 0.29749878
7.246223 0.27474684
7.24072 0.29143123
7.235218 0.34533398
7.229715 0.42963388
7.224212 0.53319057
7.218709 0.64177992
7.213207 0.74037682
7.207704 0.81609817
7.202201 0.86096242
7.196698 0.87347071
7.191196 0.85832328
7.185693 0.82427414
7.18019 0.78090633
7.174687 0.73560342
7.169185 0.69193024
7.163682 0.6500009
7.158179 0.60848094
7.152676 0.56710147
7.147174 0.52835652
7.141671 0.49752389
7.136168 0.48103721
7.130665 0.48405757
7.125163 0.50841875
7.11966 0.55182751
7.114157 0.60851586
7.108654 0.67087963
7.103152 0.73132985
7.097649 0.78370299
7.092146 0.82394334
7.086643 0.85012158
7.081141 0.86203368
7.075638 0.86064955
7.070135 0.84764217
7.064632 0.82515951
7.05913 0.79586477
7.053627 0.76306145
7.048124 0.73056922
7.042621 0.70210603
7.037119 0.68029422
7.031616 0.66580764
7.026113 0.65725405
7.02061 0.65198499
7.015108 0.64738392
7.009605 0.64180099
7.004102 0.63452769
6.998599 0.62492477
6.993097 0.6115036
6.987594 0.59187926
6.982091 0.56393497
6.976588 0.52764976
6.971086 0.48645786
6.965583 0.44713058
6.96008 0.41793113
6.954577 0.40573497
6.949075 0.41340561
6.943572 0.43866162
6.938069 0.47500798
6.932566 0.51435602
6.927064 0.55016686
6.921561 0.57970606
6.916058 0.60443287
6.910555 0.6284698
6.905053 0.65603065
6.89955 0.68912282
6.894047 0.72656119
6.888544 0.76454722
6.883042 0.79827398
6.877539 0.82365115
6.872036 0.83840495
6.866533 0.84226941
6.861031 0.83643234
6.855528 0.8226541
6.850025 0.80252995
6.844522 0.77725494
6.83902 0.74798584
6.833517 0.71653021
6.828014 0.68581115
6.822511 0.65959554
6.817009 0.64141065
6.811506 0.63316544
6.806003 0.63430588
6.8005 0.64208272
6.794997 0.6528281
6.789495 0.66350429
6.783992 0.67266248
6.778489 0.68040189
6.772986 0.68758426
6.767484 0.69494309
6.761981 0.70260597
6.756478 0.71011725
6.750975 0.71671009
6.745473 0.72157515
6.73997 0.7241
6.734467 0.72419819
6.728964 0.72272066
6.723462 0.72167227
6.717959 0.72385672
6.712456 0.73182698
6.706953 0.74648453
6.701451 0.76599484
6.695948 0.7856136
6.690445 0.79860425
6.684942 0.79796354
6.67944 0.77842298
6.673937 0.73820345
6.668434 0.6801294
6.662931 0.61182206
6.657429 0.54478464
6.651926 0.49235525
6.646423 0.46678649
6.64092 0.47604862
6.635418 0.52120111
6.629915 0.59519787
6.624412 0.68372175
6.618909 0.76811375
6.613407 0.8298005
6.607904 0.85504475
6.602401 0.8385919
6.596898 0.78502202
6.591396 0.70730668
6.585893 0.62297546
6.58039 0.54907525
6.574887 0.49747886
6.569385 0.47196012
6.563882 0.46787237
6.558379 0.47443813
6.552876 0.47882913
6.547374 0.47064906
6.541871 0.44533468
6.536368 0.40542155
6.530865 0.35941392
6.525363 0.31882187
6.51986 0.29445262
6.514357 0.29312679
6.508854 0.31572153
6.503352 0.35700923
6.497849 0.40729433
6.492346 0.45538181
6.486843 0.49197736
6.481341 0.51236736
6.475838 0.51736795
6.470335 0.51215023
6.464832 0.5034423
6.45933 0.49634511
6.453827 0.4921686
6.448324 0.48819084
6.442821 0.47933416
6.437319 0.46091309
6.431816 0.43122946
6.426313 0.39297892
6.42081 0.35301212
6.415308 0.32064673
6.409805 0.30518675
6.404302 0.31345642
6.398799 0.34803585
6.393297 0.40660508
6.387794 0.48247556
6.382291 0.56609119
6.376788 0.64706783
6.371286 0.71625015
6.365783 0.76731005
6.36028 0.79756219
6.354777 0.80786922
6.349275 0.80170549
6.343772 0.7836372
6.338269 0.7576595
6.332766 0.72595797
6.327264 0.68861572
6.321761 0.64447976
6.316258 0.59288734
6.310755 0.53547181
6.305253 0.47710601
6.29975 0.42534373
6.294247 0.38837336
6.288744 0.37219487
6.283242 0.37814871
6.277739 0.40187847
6.272236 0.43430876
6.266733 0.46444422
6.261231 0.48303395
6.255728 0.48571921
6.250225 0.47442011
6.244722 0.45641328
6.23922 0.44151819
6.233717 0.43858533
6.228214 0.4526842
6.222711 0.48394565
6.217209 0.52818668
6.211706 0.57868836
6.206203 0.62818188
6.2007 0.67031844
6.195198 0.70043242
6.189695 0.71586459
6.184192 0.71619179
6.178689 0.70340697
6.173187 0.68171388
6.167684 0.65653586
6.162181 0.63274699
6.156678 0.61277499
6.151176 0.59560269
6.145673 0.57742913
6.14017 0.55390275
6.134667 0.52290469
6.129165 0.48644247
6.123662 0.45060261
6.118159 0.42349222
6.112656 0.41211636
6.107154 0.41964596
6.101651 0.44430697
6.096148 0.48032716
6.090645 0.5204295
6.085143 0.5587021
6.07964 0.59258561
6.074137 0.62321007
6.068634 0.65412447
6.063132 0.68917865
6.057629 0.73058469
6.052126 0.77791023
6.046623 0.82816133
6.041121 0.87657962
6.035618 0.91759651
6.030115 0.94557603
6.024612 0.95532277
6.01911 0.94256624
6.013607 0.90461973
6.008104 0.84120162
6.002601 0.75516435
5.997099 0.65276666
5.991596 0.54322161
5.986093 0.43750807
5.98059 0.34670611
5.975088 0.28026033
5.969585 0.24453153
5.964082 0.24184148
5.958579 0.27008746
5.953077 0.3229834
5.947574 0.39101148
5.942071 0.46309638
5.936568 0.52876684
5.931066 0.58025459
5.925563 0.61383993
5.92006 0.62996706
5.914557 0.6321624
5.909055 0.62530648
5.903552 0.61401771
5.898049 0.60169575
5.892546 0.59031357
5.887044 0.58065589
5.881541 0.57260306
5.876038 0.5652548
5.870535 0.55698226
5.865033 0.54566166
5.85953 0.52926297
5.854027 0.50670409
5.848524 0.47861692
5.843022 0.4475907
5.837519 0.41763997
5.832016 0.39300878
5.826513 0.37676954
5.821011 0.36979764
5.815508 0.37051956
5.810005 0.37545335
5.804502 0.38022053
5.798999 0.3806045
5.793497 0.3733785
5.787994 0.35685891
5.782491 0.33125886
5.776988 0.2988534
5.771486 0.26383278
5.765983 0.23168388
5.76048 0.20808459
5.754977 0.19754349
5.749475 0.20220543
5.743972 0.22124452
5.738469 0.25106597
5.732966 0.28623388
5.727464 0.32078143
5.721961 0.34946755
5.716458 0.36865419
5.710955 0.37670734
5.705453 0.37401829
5.69995 0.36278134
5.694447 0.34656984
5.688944 0.3296673
5.683442 0.31617422
5.677939 0.30910993
5.672436 0.30988322
5.666933 0.31841338
5.661431 0.33382351
5.655928 0.35522273
5.650425 0.38196816
5.644922 0.4131202
5.63942 0.44641701
5.633917 0.47757929
5.628414 0.50072433
5.622911 0.51005702
5.617409 0.50216663
5.611906 0.47774225
5.606403 0.44170044
5.6009 0.40152451
5.595398 0.36457094
5.589895 0.33563396
5.584392 0.31587471
5.578889 0.30345092
5.573387 0.29528985
5.567884 0.28892745
5.562381 0.28344207
5.556878 0.27913188
5.551376 0.27633765
5.545873 0.27426888
5.54037 0.2706205
5.534867 0.26225154
5.529365 0.24656835
5.523862 0.22287904
5.518359 0.19304755
5.512856 0.16118064
5.507354 0.13255017
5.501851 0.11222014
5.496348 0.10382653
5.490845 0.10875952
5.485343 0.12581167
5.47984 0.15129003
5.474337 0.17960987
5.468834 0.20436601
5.463332 0.21973854
5.457829 0.22188598
5.452326 0.20986502
5.446823 0.18572138
5.441321 0.15370878
5.435818 0.11895127
5.430315 0.086067584
5.424812 0.058223241
5.41931 0.036824232
5.413807 0.021774549
5.408304 0.012037658
5.402801 0.0062217333
5.397299 0.0030064739
5.391796 0.001358251
5.386293 0.00057369646
5.38079 0.00022654739
5.375288 8.3637004e-05
5.369785 2.8869056e-05
5.364282 9.3179322e-06
5.358779 2.8107324e-06
5.353277 7.912566e-07
5.347774 2.066715e-07
5.342271 5.31441e-08
5.336768 1.18098e-08
5.331266 0
5.325763 0
5.32026 0
5.314757 0
5.309255 0
5.303752 0
5.298249 0
5.292746 0
5.287244 0
5.281741 0
5.276238 0
5.270735 0
5.265233 0
5.25973 0
5.254227 0
5.248724 0
5.243222 0
5.237719 0
5.232216 0
5.226713 0
5.221211 0
5.215708 0
5.210205 0
5.204702 0
5.1992 0
5.193697 0
5.188194 0
5.182691 0
5.177189 0
5.171686 0
5.166183 0
5.16068 0
5.155178 0
5.149675 0
5.144172 0
5.138669 0
5.133167 0
5.127664 0
5.122161 0
5.116658 0
5.111156 0
5.105653 0
5.10015 0
5.094647 0
5.089145 0
5.083642 0
5.078139 0
5.072636 0
5.067134 0
5.061631 0
5.056128 5.9049e-09
5.050625 1.77147e-08
5.045123 7.67637e-08
5.03962 3.070548e-07
5.034117 1.1337408e-06
5.028614 3.9444732e-06
5.023112 1.2843158e-05
5.017609 3.9096343e-05
5.012106 0.00011129556
5.006603 0.00029631969
5.001101 0.00073797669
4.995598 0.0017195482
4.990095 0.0037496587
4.984592 0.0076547876
4.97909 0.01463706
4.973587 0.026232713
4.968084 0.04410492
4.962581 0.069645597
4.957079 0.1034479
4.951576 0.14481199
4.946073 0.19149818
4.94057 0.23988575
4.935068 0.28553483
4.929565 0.32396565
4.924062 0.35138316
4.918559 0.36514864
4.913057 0.36397655
4.907554 0.34797513
4.902051 0.31864454
4.896548 0.27882167
4.891046 0.23244622
4.885543 0.18404366
4.88004 0.13797553
4.874537 0.097676399
4.869035 0.065146429
4.863532 0.040860148
4.858029 0.024064906
4.852526 0.013293997
4.847024 0.0068824798
4.841521 0.0033371542
4.836018 0.0015147604
4.830515 0.00064342152
4.825013 0.00025569398
4.81951 9.5051175e-05
4.814007 3.304382e-05
4.808504 1.0741013e-05
4.803002 3.2654097e-06
4.797499 9.270693e-07
4.791996 2.480058e-07
4.786493 5.9049e-08
4.78099 1.18098e-08
4.775488 5.9049e-09
4.769985 0
4.764482 0
4.758979 0
4.753477 0
4.747974 0
4.742471 0
4.736968 0
4.731466 0
4.725963 0
4.72046 0
4.714957 0
4.709455 0
4.703952 0
4.698449 0
4.692946 0
4.687444 0
4.681941 0
4.676438 0
4.670935 0
4.665433 0
4.65993 0
4.654427 0
4.648924 1.18098e-08
4.643422 5.31441e-08
4.637919 2.125764e-07
4.632416 7.971615e-07
4.626913 2.834352e-06
4.621411 9.388791e-06
4.615908 2.9099347e-05
4.610405 8.4327877e-05
4.604902 0.00022854915
4.5994 0.00057932974
4.593897 0.0013736628
4.588394 0.0030474894
4.582891 0.0063275786
4.577389 0.012301194
4.571886 0.022403687
4.566383 0.038255426
4.56088 0.061309461
4.555378 0.092350144
4.549875 0.13098779
4.544372 0.17536511
4.538869 0.2222607
4.533367 0.26762632
4.527864 0.30739573
4.522361 0.33828227
4.516858 0.35833062
4.511356 0.36717407
4.505853 0.3661199
4.50035 0.35818887
4.494847 0.34805941
4.489345 0.34166969
4.483842 0.34522379
4.478339 0.36360956
4.472836 0.39863641
4.467334 0.44777876
4.461831 0.50406161
4.456328 0.55733914
4.450825 0.59668046
4.445323 0.61314807
4.43982 0.60211527
4.434317 0.56444636
4.428814 0.506246
4.423312 0.43730859
4.417809 0.36872931
4.412306 0.31031061
4.406803 0.26840644
4.401301 0.2447178
4.395798 0.23631725
4.390295 0.23686938
4.384792 0.23868362
4.37929 0.23497721
4.373787 0.22165011
4.368284 0.19804879
4.362781 0.16657836
4.357279 0.13145409
4.351776 0.097161888
4.346273 0.067204972
4.34077 0.043480406
4.335268 0.026306979
4.329765 0.014882686
4.324262 0.0078722237
4.318759 0.0038931891
4.313257 0.0018001029
4.307754 0.00077816544
4.302251 0.00031450088
4.296748 0.00011883611
4.291246 4.1983839e-05
4.285743 1.3864705e-05
4.28024 4.2810525e-06
4.274737 1.2341241e-06
4.269235 3.306744e-07
4.263732 8.26686e-08
4.258229 1.77147e-08
4.252726 5.9049e-09
4.247224 0
4.241721 0
4.236218 0
4.230715 0
4.225213 0
4.21971 0
4.214207 0
4.208704 0
4.203202 0
4.197699 0
4.192196 0
4.186693 0
4.181191 0
4.175688 0
4.170185 0
4.164682 0
4.15918 0
4.153677 0
4.148174 0
4.142671 0
4.137169 0
4.131666 0
4.126163 0
4.12066 0
4.115158 0
4.109655 0
4.104152 0
4.098649 0
4.093147 0
4.087644 0
4.082141 0
4.076638 0
4.071136 5.9049e-09
4.065633 1.77147e-08
4.06013 7.08588e-08
4.054627 2.775303e-07
4.049125 1.0333575e-06
4.043622 3.6078939e-06
4.038119 1.179799e-05
4.032616 3.6061224e-05
4.027114 0.00010305822
4.021611 0.00027533958
4.016108 0.0006877437
4.010605 0.0016060678
4.005103 0.0035065363
3.9996 0.0071576304
3.994097 0.013659563
3.988594 0.024371418
3.983092 0.040653808
3.977589 0.063401313
3.972086 0.092442526
3.966583 0.1260149
3.961081 0.16060112
3.955578 0.19136026
3.950075 0.21317265
3.944572 0.22201778
3.93907 0.21618252
3.933567 0.1968022
3.928064 0.1675004
3.922561 0.13328409
3.917059 0.099155612
3.911556 0.068965654
3.906053 0.044846127
3.90055 0.027264252
3.895048 0.015496684
3.889545 0.0082349381
3.884042 0.0040912749
3.878539 0.0019003503
3.873037 0.00082525111
3.867534 0.00033504993
3.862031 0.00012717974
3.856528 4.5131151e-05
3.851026 1.4974826e-05
3.845523 4.6471563e-06
3.84002 1.3463172e-06
3.834517 3.661038e-07
3.829015 9.44784e-08
3.823512 2.36196e-08
3.818009 5.9049e-09
3.812506 0
3.807004 0
3.801501 0
3.795998 0
3.790495 0
3.784992 0
3.77949 0
3.773987 0
3.768484 0
3.762981 0
3.757479 0
3.751976 0
3.746473 0
3.74097 0
3.735468 0
3.729965 0
3.724462 0
3.718959 0
3.713457 0
3.707954 0
3.702451 0
3.696948 0
3.691446 0
3.685943 0
3.68044 0
3.674937 0
3.669435 0
3.663932 0
3.658429 0
3.652926 0
3.647424 0
3.641921 0
3.636418 0
3.630915 0
3.625413 0
3.61991 0
3.614407 0
3.608904 0
3.603402 0
3.597899 0
3.592396 0
3.586893 0
3.581391 0
3.575888 0
3.570385 0
3.564882 0
3.55938 0
3.553877 0
3.548374 0
3.542871 0
3.537369 0
3.531866 0
3.526363 0
3.52086 0
3.515358 0
3.509855 0
3.504352 0
3.498849 0
3.493347 0
3.487844 0
3.482341 0
3.476838 0
3.471336 0
3.465833 0
3.46033 0
3.454827 0
3.449325 0
3.443822 0
3.438319 0
3.432816 0
3.427314 0
3.421811 0
3.416308 0
3.410805 0
3.405303 0
3.3998 0
3.394297 0
3.388794 0
3.383292 0
3.377789 0
3.372286 0
3.366783 0
3.361281 0
3.355778 0
3.350275 0
3.344772 0
3.33927 0
3.333767 0
3.328264 0
3.322761 0
3.317259 0
3.311756 0
3.306253 0
3.30075 0
3.295248 0
3.289745 0
3.284242 0
3.278739 0
3.273237 0
3.267734 0
3.262231 0
3.256728 0
3.251226 0
3.245723 0
3.24022 0
3.234717 0
3.229215 0
3.223712 0
3.218209 0
3.212706 0
3.207204 0
3.201701 0
3.196198 0
3.190695 0
3.185193 0
3.17969 0
3.174187 0
3.168684 0
3.163182 0
3.157679 0
3.152176 0
3.146673 0
3.141171 0
3.135668 0
3.130165 0
3.124662 0
3.11916 0
3.113657 0
3.108154 0
3.102651 0
3.097149 0
3.091646 0
3.086143 0
3.08064 0
3.075138 0
3.069635 0
3.064132 5.9049e-09
3.058629 1.77147e-08
3.053127 8.85735e-08
3.047624 3.365793e-07
3.042121 1.2577437e-06
3.036618 4.3519113e-06
3.031116 1.4071377e-05
3.025613 4.2574329e-05
3.02011 0.00012040091
3.014607 0.00031836268
3.009105 0.00078702869
3.003602 0.0018190044
2.998099 0.0039305376
2.992596 0.0079404903
2.987094 0.014997507
2.981591 0.026483016
2.976088 0.043721232
2.970585 0.067482927
2.965083 0.097380493
2.95958 0.13137918
2.954077 0.16571342
2.948574 0.19541835
2.943072 0.21545153
2.937569 0.22208045
2.932066 0.21401669
2.926563 0.19282418
2.921061 0.16242463
2.915558 0.12791422
2.910055 0.094180781
2.904552 0.064830942
2.89905 0.041723321
2.893547 0.025104523
2.888044 0.014122177
2.882541 0.0074272482
2.877039 0.0036519976
2.871536 0.0016788398
2.866033 0.00072154926
2.86053 0.00028993059
2.855028 0.00010892179
2.849525 3.8257847e-05
2.844022 1.2559722e-05
2.838519 3.8558997e-06
2.833017 1.1042163e-06
2.827514 2.95245e-07
2.822011 7.67637e-08
2.816508 1.77147e-08
2.811006 5.9049e-09
2.805503 0
2.8 0
