# Supplementary material for: Structural motifs of gold cluster anions with 17 to 69 atoms
Source: Nat Commun. 2026 Apr 10;17:5099. doi: 10.1038/s41467-026-71649-9 (PMC13246909; doi:10.1038/s41467-026-71649-9)
Supplement: Supplementary file 5 — Source Data [file 41467_2026_71649_MOESM5_ESM.zip › SupplementaryFigure6/20_th_green.dat]

14.2 0
14.194497 0
14.188994 0
14.183492 0
14.177989 0
14.172486 0
14.166983 0
14.161481 0
14.155978 0
14.150475 0
14.144972 0
14.13947 0
14.133967 0
14.128464 0
14.122961 0
14.117459 0
14.111956 0
14.106453 0
14.10095 0
14.095448 0
14.089945 0
14.084442 0
14.078939 0
14.073437 0
14.067934 0
14.062431 0
14.056928 0
14.051426 0
14.045923 0
14.04042 0
14.034917 0
14.029415 0
14.023912 0
14.018409 0
14.012906 0
14.007404 0
14.001901 0
13.996398 0
13.990895 0
13.985393 0
13.97989 0
13.974387 0
13.968884 0
13.963382 0
13.957879 0
13.952376 0
13.946873 0
13.941371 0
13.935868 0
13.930365 0
13.924862 0
13.91936 0
13.913857 0
13.908354 0
13.902851 0
13.897349 0
13.891846 0
13.886343 0
13.88084 0
13.875338 0
13.869835 0
13.864332 0
13.858829 0
13.853327 0
13.847824 0
13.842321 0
13.836818 0
13.831316 0
13.825813 0
13.82031 0
13.814807 0
13.809305 0
13.803802 0
13.798299 0
13.792796 0
13.787294 0
13.781791 0
13.776288 0
13.770785 0
13.765283 0
13.75978 0
13.754277 0
13.748774 0
13.743272 0
13.737769 0
13.732266 0
13.726763 0
13.721261 0
13.715758 0
13.710255 0
13.704752 0
13.69925 0
13.693747 0
13.688244 0
13.682741 0
13.677239 0
13.671736 0
13.666233 0
13.66073 0
13.655228 0
13.649725 0
13.644222 0
13.638719 0
13.633217 0
13.627714 0
13.622211 0
13.616708 0
13.611206 0
13.605703 0
13.6002 0
13.594697 0
13.589195 0
13.583692 0
13.578189 0
13.572686 0
13.567184 0
13.561681 0
13.556178 0
13.550675 0
13.545173 0
13.53967 0
13.534167 0
13.528664 0
13.523162 0
13.517659 0
13.512156 0
13.506653 0
13.501151 0
13.495648 0
13.490145 0
13.484642 0
13.47914 0
13.473637 0
13.468134 0
13.462631 0
13.457129 0
13.451626 0
13.446123 0
13.44062 0
13.435118 0
13.429615 0
13.424112 0
13.418609 0
13.413107 0
13.407604 0
13.402101 0
13.396598 0
13.391096 0
13.385593 0
13.38009 0
13.374587 0
13.369085 0
13.363582 0
13.358079 0
13.352576 0
13.347074 0
13.341571 0
13.336068 0
13.330565 0
13.325063 0
13.31956 0
13.314057 0
13.308554 0
13.303052 0
13.297549 0
13.292046 0
13.286543 0
13.281041 0
13.275538 0
13.270035 0
13.264532 0
13.25903 0
13.253527 0
13.248024 0
13.242521 0
13.237019 0
13.231516 0
13.226013 0
13.22051 0
13.215008 0
13.209505 0
13.204002 0
13.198499 0
13.192996 0
13.187494 0
13.181991 0
13.176488 0
13.170985 0
13.165483 0
13.15998 0
13.154477 0
13.148974 0
13.143472 0
13.137969 0
13.132466 0
13.126963 0
13.121461 0
13.115958 0
13.110455 0
13.104952 0
13.09945 0
13.093947 0
13.088444 0
13.082941 0
13.077439 0
13.071936 0
13.066433 0
13.06093 0
13.055428 0
13.049925 0
13.044422 0
13.038919 0
13.033417 0
13.027914 0
13.022411 0
13.016908 0
13.011406 0
13.005903 0
13.0004 0
12.994897 0
12.989395 0
12.983892 0
12.978389 0
12.972886 0
12.967384 0
12.961881 0
12.956378 0
12.950875 0
12.945373 0
12.93987 0
12.934367 0
12.928864 0
12.923362 0
12.917859 0
12.912356 0
12.906853 0
12.901351 0
12.895848 0
12.890345 0
12.884842 0
12.87934 0
12.873837 0
12.868334 0
12.862831 0
12.857329 0
12.851826 0
12.846323 0
12.84082 0
12.835318 0
12.829815 0
12.824312 0
12.818809 0
12.813307 0
12.807804 0
12.802301 0
12.796798 0
12.791296 0
12.785793 0
12.78029 0
12.774787 0
12.769285 0
12.763782 0
12.758279 0
12.752776 0
12.747274 0
12.741771 0
12.736268 0
12.730765 0
12.725263 0
12.71976 0
12.714257 0
12.708754 0
12.703252 0
12.697749 0
12.692246 0
12.686743 0
12.681241 0
12.675738 0
12.670235 0
12.664732 0
12.65923 0
12.653727 0
12.648224 0
12.642721 0
12.637219 0
12.631716 0
12.626213 0
12.62071 0
12.615208 0
12.609705 0
12.604202 0
12.598699 0
12.593197 0
12.587694 0
12.582191 0
12.576688 0
12.571186 0
12.565683 0
12.56018 0
12.554677 0
12.549175 0
12.543672 0
12.538169 0
12.532666 0
12.527164 0
12.521661 0
12.516158 0
12.510655 0
12.505153 0
12.49965 0
12.494147 0
12.488644 0
12.483142 0
12.477639 0
12.472136 0
12.466633 0
12.461131 0
12.455628 0
12.450125 0
12.444622 0
12.43912 0
12.433617 0
12.428114 0
12.422611 0
12.417109 0
12.411606 0
12.406103 0
12.4006 0
12.395098 0
12.389595 0
12.384092 0
12.378589 0
12.373087 0
12.367584 0
12.362081 0
12.356578 0
12.351076 0
12.345573 0
12.34007 0
12.334567 0
12.329065 0
12.323562 0
12.318059 0
12.312556 0
12.307054 0
12.301551 0
12.296048 0
12.290545 0
12.285043 0
12.27954 0
12.274037 0
12.268534 0
12.263032 0
12.257529 0
12.252026 0
12.246523 0
12.241021 0
12.235518 0
12.230015 0
12.224512 0
12.21901 0
12.213507 0
12.208004 0
12.202501 0
12.196998 0
12.191496 0
12.185993 0
12.18049 0
12.174987 0
12.169485 0
12.163982 0
12.158479 0
12.152976 0
12.147474 0
12.141971 0
12.136468 0
12.130965 0
12.125463 0
12.11996 0
12.114457 0
12.108954 0
12.103452 0
12.097949 0
12.092446 0
12.086943 0
12.081441 0
12.075938 0
12.070435 0
12.064932 0
12.05943 0
12.053927 0
12.048424 0
12.042921 0
12.037419 0
12.031916 0
12.026413 0
12.02091 0
12.015408 0
12.009905 0
12.004402 0
11.998899 0
11.993397 0
11.987894 0
11.982391 0
11.976888 0
11.971386 0
11.965883 0
11.96038 0
11.954877 0
11.949375 0
11.943872 1.18098e-08
11.938369 4.72392e-08
11.932866 1.830519e-07
11.927364 7.026831e-07
11.921861 2.5095825e-06
11.916358 8.3672433e-06
11.910855 2.6093753e-05
11.905353 7.6072827e-05
11.89985 0.00020738599
11.894347 0.00052863027
11.888844 0.001260023
11.883342 0.0028086834
11.877839 0.005855783
11.872336 0.011421382
11.866833 0.020847013
11.861331 0.035626376
11.855828 0.057044901
11.850325 0.085673509
11.844822 0.12087756
11.83932 0.16058363
11.833817 0.20151157
11.828314 0.23989293
11.822811 0.27242831
11.817309 0.29704971
11.811806 0.31310504
11.806303 0.32089089
11.8008 0.32085336
11.795298 0.31298973
11.789795 0.29685171
11.784292 0.2721482
11.778789 0.23954372
11.773287 0.20112026
11.767784 0.16018608
11.762281 0.12050948
11.756778 0.085361636
11.751276 0.056802274
11.745773 0.035452577
11.74027 0.020732116
11.734767 0.011351137
11.729265 0.0058160076
11.723762 0.0027877978
11.718259 0.0012498429
11.712756 0.00052401854
11.707254 0.00020544328
11.701751 7.5311095e-05
11.696248 2.5816223e-05
11.690745 8.2727649e-06
11.685243 2.480058e-06
11.67974 6.967782e-07
11.674237 1.830519e-07
11.668734 4.72392e-08
11.663232 1.18098e-08
11.657729 0
11.652226 0
11.646723 0
11.641221 0
11.635718 0
11.630215 0
11.624712 0
11.61921 0
11.613707 0
11.608204 0
11.602701 0
11.597199 0
11.591696 0
11.586193 0
11.58069 0
11.575188 0
11.569685 0
11.564182 0
11.558679 0
11.553177 0
11.547674 0
11.542171 0
11.536668 0
11.531166 0
11.525663 0
11.52016 0
11.514657 0
11.509155 0
11.503652 0
11.498149 0
11.492646 0
11.487144 0
11.481641 0
11.476138 0
11.470635 0
11.465133 0
11.45963 0
11.454127 0
11.448624 0
11.443122 0
11.437619 0
11.432116 0
11.426613 0
11.421111 0
11.415608 0
11.410105 0
11.404602 0
11.3991 0
11.393597 0
11.388094 5.9049e-09
11.382591 1.77147e-08
11.377089 7.08588e-08
11.371586 2.95245e-07
11.366083 1.0983114e-06
11.36058 3.8322801e-06
11.355078 1.2524293e-05
11.349575 3.8293277e-05
11.344072 0.00010952409
11.338569 0.00029317829
11.333067 0.00073464042
11.327564 0.0017237702
11.322061 0.0037888909
11.316558 0.0078051677
11.311056 0.015077967
11.305553 0.027333658
11.30005 0.04653781
11.294547 0.074487656
11.289045 0.11220346
11.283542 0.15925574
11.278039 0.21326067
11.272536 0.26979329
11.267034 0.32287298
11.261531 0.36599517
11.256028 0.39349205
11.250525 0.40188577
11.245023 0.39088707
11.23952 0.36377762
11.234017 0.3270494
11.228514 0.28932243
11.223012 0.25970062
11.217509 0.24584784
11.212006 0.25216162
11.206503 0.27847583
11.201001 0.31970007
11.195498 0.36665799
11.189995 0.40809119
11.184492 0.43339788
11.178989 0.43532897
11.173487 0.41176784
11.167984 0.36599049
11.162481 0.30536472
11.156978 0.23903954
11.151476 0.17550667
11.145973 0.12083874
11.14047 0.078008353
11.134967 0.047210496
11.129465 0.026781804
11.123962 0.014239223
11.118459 0.0070944952
11.112956 0.0033122178
11.107454 0.0014497829
11.101951 0.00059816047
11.096448 0.00024331731
11.090945 0.00012947084
11.085443 0.00016341811
11.07994 0.00037143592
11.074437 0.00090966756
11.068934 0.0021260651
11.063432 0.0046676168
11.057929 0.0096105849
11.052426 0.018561286
11.046923 0.033639312
11.041421 0.057237849
11.035918 0.091490444
11.030415 0.13748228
11.024912 0.19441007
11.01941 0.25904502
11.013907 0.32587993
11.008404 0.38816069
11.002901 0.43963171
10.997399 0.47641487
10.991896 0.49822181
10.986393 0.50825372
10.98089 0.51167295
10.975388 0.5132129
10.969885 0.514975
10.964382 0.51545452
10.958879 0.51029963
10.953377 0.4944927
10.947874 0.46496678
10.942371 0.42247529
10.936868 0.37189952
10.931366 0.32089066
10.925863 0.27743765
10.92036 0.247332
10.914857 0.23245988
10.909355 0.2304824
10.903852 0.23594627
10.898349 0.24237852
10.892846 0.24459686
10.887344 0.24040356
10.881841 0.23105897
10.876338 0.22039028
10.870835 0.21291922
10.865333 0.21177756
10.85983 0.21725598
10.854327 0.22656544
10.848824 0.23489161
10.843322 0.23730472
10.837819 0.23076686
10.832316 0.21548807
10.826813 0.19519921
10.821311 0.17636521
10.815808 0.16673191
10.810305 0.17372641
10.804802 0.20311108
10.7993 0.25805194
10.793797 0.33856779
10.788294 0.44127128
10.782791 0.55938977
10.777289 0.68317476
10.771786 0.80086425
10.766283 0.90027408
10.76078 0.97085729
10.755278 1.005782
10.749775 1.0034085
10.744272 0.96764191
10.738769 0.90700538
10.733267 0.83274891
10.727764 0.75662297
10.722261 0.68894623
10.716758 0.63732608
10.711256 0.60606299
10.705753 0.59608555
10.70025 0.60527517
10.694747 0.62913483
10.689245 0.6617856
10.683742 0.69718021
10.678239 0.7302729
10.672736 0.7578023
10.667234 0.77841103
10.661731 0.79203963
10.656228 0.79881887
10.650725 0.79793181
10.645223 0.78700595
10.63972 0.76244202
10.634217 0.72069993
10.628714 0.66009099
10.623212 0.58231278
10.617709 0.4930096
10.612206 0.4010559
10.606703 0.31681892
10.601201 0.25004197
10.595698 0.20800585
10.590195 0.19433648
10.584692 0.20848569
10.57919 0.24576293
10.573687 0.29788039
10.568184 0.3541237
10.562681 0.40324324
10.557179 0.43588587
10.551676 0.44698753
10.546173 0.43729903
10.54067 0.41333931
10.535168 0.38557001
10.529665 0.36525358
10.524162 0.36099421
10.518659 0.37613787
10.513157 0.40795267
10.507654 0.44889972
10.502151 0.48953443
10.496648 0.52192372
10.491146 0.54221856
10.485643 0.55136339
10.48014 0.55376709
10.474637 0.55472074
10.469135 0.55791293
10.463632 0.56423456
10.458129 0.57226835
10.452626 0.57989801
10.447124 0.58591958
10.441621 0.59069652
10.436118 0.59562045
10.430615 0.6019258
10.425113 0.60975436
10.41961 0.61808481
10.414107 0.62547582
10.408604 0.63100652
10.403102 0.6347223
10.397599 0.63732426
10.392096 0.63942493
10.386593 0.64098321
10.381091 0.64132397
10.375588 0.63963059
10.370085 0.63539671
10.364582 0.6283615
10.35908 0.61790192
10.353577 0.60236153
10.348074 0.578956
10.342571 0.54457152
10.337069 0.49718487
10.331566 0.43719323
10.326063 0.36794287
10.32056 0.29517379
10.315058 0.22566351
10.309555 0.16571107
10.304052 0.12007642
10.298549 0.091650278
10.293047 0.081712431
10.287544 0.090376774
10.282041 0.1168305
10.276538 0.15921041
10.271036 0.2142701
10.265533 0.27720596
10.26003 0.34200522
10.254527 0.40244214
10.249025 0.45348148
10.243522 0.492543
10.238019 0.52002333
10.232516 0.53874377
10.227014 0.55249862
10.221511 0.56436321
10.216008 0.57559635
10.210505 0.58568991
10.205003 0.59349637
10.1995 0.59875003
10.193997 0.6030677
10.188494 0.60982581
10.182991 0.62297658
10.177489 0.64546524
10.171986 0.67807775
10.166483 0.71921604
10.16098 0.76552677
10.155478 0.8128882
10.149975 0.85722034
10.144472 0.89487583
10.138969 0.92273161
10.133467 0.93827966
10.127964 0.93991811
10.122461 0.92737716
10.116958 0.90198043
10.111456 0.86641491
10.105953 0.82391172
10.10045 0.7771155
10.094947 0.72721591
10.089445 0.67391106
10.083942 0.61640686
10.078439 0.55509798
10.072936 0.49313852
10.067434 0.43705603
10.061931 0.39592464
10.056428 0.37919947
10.050925 0.39384793
10.045423 0.44169719
10.03992 0.51789931
10.034417 0.6111354
10.028914 0.70570854
10.023412 0.78510521
10.017909 0.83608403
10.012406 0.85206977
10.006903 0.83474745
10.001401 0.79328365
9.995898 0.74139435
9.990395 0.69324156
9.984892 0.65956983
9.97939 0.64538468
9.973887 0.64983168
9.968384 0.66800974
9.962881 0.69366978
9.957379 0.72150463
9.951876 0.74814428
9.946373 0.77177155
9.94087 0.79098063
9.935368 0.80373303
9.929865 0.80699025
9.924362 0.79711221
9.918859 0.7707486
9.913357 0.72585758
9.907854 0.66256469
9.902351 0.58366531
9.896848 0.49462637
9.891346 0.40302634
9.885843 0.31753656
9.88034 0.24672624
9.874837 0.19802872
9.869335 0.17706603
9.863832 0.18727367
9.858329 0.22958443
9.852826 0.30196759
9.847324 0.39887472
9.841821 0.5109556
9.836318 0.62555921
9.830815 0.7283791
9.825313 0.80615244
9.81981 0.84975905
9.814307 0.85666511
9.808804 0.83166538
9.803302 0.78539176
9.797799 0.73092517
9.792296 0.67970488
9.786793 0.63833761
9.781291 0.60759443
9.775788 0.58392625
9.770285 0.56266768
9.764782 0.54132585
9.75928 0.52137303
9.753777 0.50776966
9.748274 0.50659731
9.742771 0.5220695
9.737269 0.55437564
9.731766 0.59927301
9.726263 0.64943365
9.72076 0.69679155
9.715258 0.7348734
9.709755 0.76035047
9.704252 0.77354118
9.698749 0.77798669
9.693247 0.77935509
9.687744 0.78390003
9.682241 0.79670834
9.676738 0.82011135
9.671236 0.85278135
9.665733 0.88996587
9.66023 0.92492825
9.654727 0.9511163
9.649225 0.9641967
9.643722 0.96313261
9.638219 0.94995155
9.632716 0.92847947
9.627214 0.90273905
9.621711 0.87570398
9.616208 0.84873713
9.610705 0.82161723
9.605203 0.79287643
9.5997 0.76029501
9.594197 0.7216215
9.588694 0.67561386
9.583192 0.62323054
9.577689 0.56844469
9.572186 0.51806072
9.566683 0.48027125
9.561181 0.46235339
9.555678 0.46845466
9.550175 0.49847952
9.544672 0.54856238
9.53917 0.61277608
9.533667 0.68505753
9.528164 0.7602474
9.522661 0.83372898
9.517159 0.90009193
9.511656 0.95196779
9.506153 0.98020586
9.50065 0.9758112
9.495148 0.9329795
9.489645 0.85180202
9.484142 0.73925435
9.478639 0.60789986
9.473137 0.47284067
9.467634 0.34820909
9.462131 0.24454203
9.456628 0.16779054
9.451126 0.11987957
9.445623 0.10009214
9.44012 0.10636214
9.434617 0.13582006
9.429115 0.18446537
9.423612 0.24638105
9.418109 0.3132273
9.412606 0.37469254
9.407104 0.42013805
9.401601 0.44102972
9.396098 0.43323751
9.390595 0.39820701
9.385093 0.34244995
9.37959 0.27553924
9.374087 0.2074266
9.368584 0.14609572
9.363082 0.096272078
9.357579 0.059354301
9.352076 0.034237632
9.346573 0.018481634
9.341071 0.0093481594
9.335568 0.0044674348
9.330065 0.0021209161
9.324562 0.0012655145
9.31906 0.0014537155
9.313557 0.0027669417
9.308054 0.0058162675
9.302551 0.011799136
9.297049 0.022539547
9.291546 0.040390969
9.286043 0.067868931
9.28054 0.10693814
9.275038 0.15802555
9.269535 0.21903481
9.264032 0.28480135
9.258529 0.34742233
9.253027 0.39764408
9.247524 0.42704762
9.242021 0.43034418
9.236518 0.40692538
9.231016 0.36104619
9.225513 0.30056514
9.22001 0.23475261
9.214507 0.17200326
9.209005 0.11821352
9.203502 0.07619814
9.197999 0.046057984
9.192496 0.026102421
9.186993 0.013867587
9.181491 0.0069054558
9.175988 0.0032224161
9.170485 0.0014089505
9.164982 0.0005771154
9.15948 0.00022141604
9.153977 7.9556718e-05
9.148474 2.6766912e-05
9.142971 8.4321972e-06
9.137469 2.4859629e-06
9.131966 6.849684e-07
9.126463 1.77147e-07
9.12096 4.13343e-08
9.115458 1.18098e-08
9.109955 0
9.104452 0
9.098949 0
9.093447 0
9.087944 0
9.082441 0
9.076938 0
9.071436 0
9.065933 0
9.06043 0
9.054927 0
9.049425 0
9.043922 0
9.038419 0
9.032916 0
9.027414 0
9.021911 0
9.016408 0
9.010905 5.9049e-09
9.005403 2.36196e-08
8.9999 1.003833e-07
8.994397 4.015332e-07
8.988894 1.4703201e-06
8.983392 5.0723091e-06
8.977889 1.6338858e-05
8.972386 4.9270486e-05
8.966883 0.00013905449
8.961381 0.00036739107
8.955878 0.00090894716
8.950375 0.0021064963
8.944872 0.0045747799
8.93937 0.0093148735
8.933867 0.017791989
8.928364 0.031900224
8.922861 0.053728248
8.917359 0.085075372
8.911856 0.12675903
8.906353 0.17788041
8.90085 0.23531824
8.895348 0.29373109
8.889845 0.34622726
8.884342 0.38563586
8.878839 0.4060707
8.873337 0.40432981
8.867834 0.38068975
8.862331 0.33883612
8.856828 0.28495335
8.851326 0.2262687
8.845823 0.16950566
8.84032 0.11969075
8.834817 0.079588238
8.829315 0.049791003
8.823812 0.029281195
8.818309 0.016173917
8.812806 0.0083852828
8.807304 0.0040777586
8.801801 0.0018590515
8.796298 0.00079423857
8.790795 0.00031806153
8.785293 0.0001201411
8.77979 4.5609448e-05
8.774287 2.6607479e-05
8.768784 4.4646949e-05
8.763282 0.00011980452
8.757779 0.00032583238
8.752276 0.00083618108
8.746773 0.0020099689
8.741271 0.0045222559
8.735768 0.0095231393
8.730265 0.018770478
8.724762 0.034630065
8.71926 0.05980344
8.713757 0.096672944
8.708254 0.14628496
8.702751 0.20721405
8.697249 0.27477119
8.691746 0.34108454
8.686243 0.39636668
8.68074 0.43120295
8.675238 0.43916071
8.669735 0.41873728
8.664232 0.37384871
8.658729 0.31266572
8.653227 0.24531501
8.647724 0.18140358
8.642221 0.12827606
8.636718 0.090454317
8.631216 0.07011581
8.625713 0.068038732
8.62021 0.084339669
8.614707 0.11854369
8.609205 0.16893528
8.603702 0.23157235
8.598199 0.2996276
8.592696 0.36370208
8.587194 0.41338471
8.581691 0.43973132
8.576188 0.43780013
8.570685 0.40822492
8.565183 0.35716903
8.55968 0.29471089
8.554177 0.2323699
8.548674 0.18072563
8.543172 0.1478167
8.537669 0.13845255
8.532166 0.1541093
8.526663 0.19298694
8.521161 0.25008494
8.515658 0.3175519
8.510155 0.38573844
8.504652 0.44513215
8.49915 0.48877392
8.493647 0.51421586
8.488144 0.52399723
8.482641 0.5241641
8.477139 0.52130925
8.471636 0.51942964
8.466133 0.51808001
8.46063 0.51269434
8.455128 0.49687222
8.449625 0.46547949
8.444122 0.41709832
8.438619 0.35480182
8.433117 0.28511871
8.427614 0.21588252
8.422111 0.1540237
8.416608 0.10417433
8.411106 0.068424328
8.405603 0.047023931
8.4001 0.039503179
8.394597 0.045632642
8.389095 0.065801106
8.383592 0.10063371
8.378089 0.14995691
8.372586 0.21149904
8.367084 0.27992635
8.361581 0.34683362
8.356078 0.40203016
8.350575 0.43592404
8.345073 0.44223513
8.33957 0.41999015
8.334067 0.37398109
8.328564 0.31352339
8.323062 0.25007737
8.317559 0.19469206
8.312056 0.15610487
8.306553 0.13982829
8.301051 0.14802948
8.295548 0.17977737
8.290045 0.23137526
8.284542 0.29683166
8.27904 0.3687467
8.273537 0.43979055
8.268034 0.5045458
8.262531 0.56103745
8.257029 0.61113027
8.251526 0.65933014
8.246023 0.71027489
8.24052 0.76594613
8.235018 0.82392322
8.229515 0.87760637
8.224012 0.91841713
8.218509 0.93900705
8.213007 0.93598853
8.207504 0.91092603
8.202001 0.86918633
8.196498 0.81730427
8.190995 0.76022607
8.185493 0.69977799
8.17999 0.634993
8.174487 0.56392137
8.168984 0.48581854
8.163482 0.40253148
8.157979 0.31846832
8.152476 0.23934781
8.146973 0.1705033
8.141471 0.11559457
8.135968 0.076220124
8.130465 0.05240672
8.124962 0.043561422
8.11946 0.049338274
8.113957 0.069971364
8.108454 0.10587014
8.102951 0.15658309
8.097449 0.21954888
8.091946 0.28927559
8.086443 0.35758547
8.08094 0.41523498
8.075438 0.45461944
8.069935 0.47264599
8.064432 0.47255504
8.058929 0.46371738
8.053427 0.45917741
8.047924 0.4716217
8.042421 0.50910988
8.036918 0.5720401
8.031416 0.65241483
8.025913 0.73571397
8.02041 0.80484569
8.014907 0.84498873
8.009405 0.84784701
8.003902 0.81399876
7.998399 0.75259702
7.992896 0.67850403
7.987394 0.60776098
7.981891 0.55284264
7.976388 0.51922937
7.970885 0.5043971
7.965383 0.49949908
7.95988 0.49306909
7.954377 0.4753725
7.948874 0.44186387
7.943372 0.39465154
7.937869 0.34170876
7.932366 0.29440223
7.926863 0.26436825
7.921361 0.26073411
7.915858 0.28831838
7.910355 0.34702305
7.904852 0.43233354
7.89935 0.53666494
7.893847 0.65114962
7.888344 0.76733685
7.882841 0.87827804
7.877339 0.97870759
7.871836 1.0644509
7.866333 1.1315687
7.86083 1.1758395
7.855328 1.1929334
7.849825 1.1792259
7.844322 1.1329032
7.838819 1.0549501
7.833317 0.94973573
7.827814 0.82505329
7.822311 0.69155902
7.816808 0.56161954
7.811306 0.44767463
7.805803 0.36035389
7.8003 0.30668367
7.794797 0.28874297
7.789295 0.30309507
7.783792 0.34126274
7.778289 0.39139291
7.772786 0.44098717
7.767284 0.48014882
7.761781 0.50438764
7.756278 0.51592148
7.750775 0.52281947
7.745273 0.53614558
7.73977 0.56609448
7.734267 0.61851225
7.728764 0.69295553
7.723262 0.78272788
7.717759 0.87655853
7.712256 0.96113597
7.706753 1.0237015
7.701251 1.0541884
7.695748 1.0466977
7.690245 1.0002674
7.684742 0.91892696
7.67924 0.8110528
7.673737 0.68813513
7.668234 0.56319644
7.662731 0.44918304
7.657229 0.35760002
7.651726 0.29749878
7.646223 0.27474684
7.64072 0.29143123
7.635218 0.34533398
7.629715 0.42963388
7.624212 0.53319057
7.618709 0.64177992
7.613207 0.74037682
7.607704 0.81609817
7.602201 0.86096242
7.596698 0.87347071
7.591196 0.85832328
7.585693 0.82427414
7.58019 0.78090633
7.574687 0.73560342
7.569185 0.69193024
7.563682 0.6500009
7.558179 0.60848094
7.552676 0.56710147
7.547174 0.52835652
7.541671 0.49752389
7.536168 0.48103721
7.530665 0.48405757
7.525163 0.50841875
7.51966 0.55182751
7.514157 0.60851586
7.508654 0.67087963
7.503152 0.73132985
7.497649 0.78370299
7.492146 0.82394334
7.486643 0.85012158
7.481141 0.86203368
7.475638 0.86064955
7.470135 0.84764217
7.464632 0.82515951
7.45913 0.79586477
7.453627 0.76306145
7.448124 0.73056922
7.442621 0.70210603
7.437119 0.68029422
7.431616 0.66580764
7.426113 0.65725405
7.42061 0.65198499
7.415108 0.64738392
7.409605 0.64180099
7.404102 0.63452769
7.398599 0.62492477
7.393097 0.6115036
7.387594 0.59187926
7.382091 0.56393497
7.376588 0.52764976
7.371086 0.48645786
7.365583 0.44713058
7.36008 0.41793113
7.354577 0.40573497
7.349075 0.41340561
7.343572 0.43866162
7.338069 0.47500798
7.332566 0.51435602
7.327064 0.55016686
7.321561 0.57970606
7.316058 0.60443287
7.310555 0.6284698
7.305053 0.65603065
7.29955 0.68912282
7.294047 0.72656119
7.288544 0.76454722
7.283042 0.79827398
7.277539 0.82365115
7.272036 0.83840495
7.266533 0.84226941
7.261031 0.83643234
7.255528 0.8226541
7.250025 0.80252995
7.244522 0.77725494
7.23902 0.74798584
7.233517 0.71653021
7.228014 0.68581115
7.222511 0.65959554
7.217009 0.64141065
7.211506 0.63316544
7.206003 0.63430588
7.2005 0.64208272
7.194997 0.6528281
7.189495 0.66350429
7.183992 0.67266248
7.178489 0.68040189
7.172986 0.68758426
7.167484 0.69494309
7.161981 0.70260597
7.156478 0.71011725
7.150975 0.71671009
7.145473 0.72157515
7.13997 0.7241
7.134467 0.72419819
7.128964 0.72272066
7.123462 0.72167227
7.117959 0.72385672
7.112456 0.73182698
7.106953 0.74648453
7.101451 0.76599484
7.095948 0.7856136
7.090445 0.79860425
7.084942 0.79796354
7.07944 0.77842298
7.073937 0.73820345
7.068434 0.6801294
7.062931 0.61182206
7.057429 0.54478464
7.051926 0.49235525
7.046423 0.46678649
7.04092 0.47604862
7.035418 0.52120111
7.029915 0.59519787
7.024412 0.68372175
7.018909 0.76811375
7.013407 0.8298005
7.007904 0.85504475
7.002401 0.8385919
6.996898 0.78502202
6.991396 0.70730668
6.985893 0.62297546
6.98039 0.54907525
6.974887 0.49747886
6.969385 0.47196012
6.963882 0.46787237
6.958379 0.47443813
6.952876 0.47882913
6.947374 0.47064906
6.941871 0.44533468
6.936368 0.40542155
6.930865 0.35941392
6.925363 0.31882187
6.91986 0.29445262
6.914357 0.29312679
6.908854 0.31572153
6.903352 0.35700923
6.897849 0.40729433
6.892346 0.45538181
6.886843 0.49197736
6.881341 0.51236736
6.875838 0.51736795
6.870335 0.51215023
6.864832 0.5034423
6.85933 0.49634511
6.853827 0.4921686
6.848324 0.48819084
6.842821 0.47933416
6.837319 0.46091309
6.831816 0.43122946
6.826313 0.39297892
6.82081 0.35301212
6.815308 0.32064673
6.809805 0.30518675
6.804302 0.31345642
6.798799 0.34803585
6.793297 0.40660508
6.787794 0.48247556
6.782291 0.56609119
6.776788 0.64706783
6.771286 0.71625015
6.765783 0.76731005
6.76028 0.79756219
6.754777 0.80786922
6.749275 0.80170549
6.743772 0.7836372
6.738269 0.7576595
6.732766 0.72595797
6.727264 0.68861572
6.721761 0.64447976
6.716258 0.59288734
6.710755 0.53547181
6.705253 0.47710601
6.69975 0.42534373
6.694247 0.38837336
6.688744 0.37219487
6.683242 0.37814871
6.677739 0.40187847
6.672236 0.43430876
6.666733 0.46444422
6.661231 0.48303395
6.655728 0.48571921
6.650225 0.47442011
6.644722 0.45641328
6.63922 0.44151819
6.633717 0.43858533
6.628214 0.4526842
6.622711 0.48394565
6.617209 0.52818668
6.611706 0.57868836
6.606203 0.62818188
6.6007 0.67031844
6.595198 0.70043242
6.589695 0.71586459
6.584192 0.71619179
6.578689 0.70340697
6.573187 0.68171388
6.567684 0.65653586
6.562181 0.63274699
6.556678 0.61277499
6.551176 0.59560269
6.545673 0.57742913
6.54017 0.55390275
6.534667 0.52290469
6.529165 0.48644247
6.523662 0.45060261
6.518159 0.42349222
6.512656 0.41211636
6.507154 0.41964596
6.501651 0.44430697
6.496148 0.48032716
6.490645 0.5204295
6.485143 0.5587021
6.47964 0.59258561
6.474137 0.62321007
6.468634 0.65412447
6.463132 0.68917865
6.457629 0.73058469
6.452126 0.77791023
6.446623 0.82816133
6.441121 0.87657962
6.435618 0.91759651
6.430115 0.94557603
6.424612 0.95532277
6.41911 0.94256624
6.413607 0.90461973
6.408104 0.84120162
6.402601 0.75516435
6.397099 0.65276666
6.391596 0.54322161
6.386093 0.43750807
6.38059 0.34670611
6.375088 0.28026033
6.369585 0.24453153
6.364082 0.24184148
6.358579 0.27008746
6.353077 0.3229834
6.347574 0.39101148
6.342071 0.46309638
6.336568 0.52876684
6.331066 0.58025459
6.325563 0.61383993
6.32006 0.62996706
6.314557 0.6321624
6.309055 0.62530648
6.303552 0.61401771
6.298049 0.60169575
6.292546 0.59031357
6.287044 0.58065589
6.281541 0.57260306
6.276038 0.5652548
6.270535 0.55698226
6.265033 0.54566166
6.25953 0.52926297
6.254027 0.50670409
6.248524 0.47861692
6.243022 0.4475907
6.237519 0.41763997
6.232016 0.39300878
6.226513 0.37676954
6.221011 0.36979764
6.215508 0.37051956
6.210005 0.37545335
6.204502 0.38022053
6.198999 0.3806045
6.193497 0.3733785
6.187994 0.35685891
6.182491 0.33125886
6.176988 0.2988534
6.171486 0.26383278
6.165983 0.23168388
6.16048 0.20808459
6.154977 0.19754349
6.149475 0.20220543
6.143972 0.22124452
6.138469 0.25106597
6.132966 0.28623388
6.127464 0.32078143
6.121961 0.34946755
6.116458 0.36865419
6.110955 0.37670734
6.105453 0.37401829
6.09995 0.36278134
6.094447 0.34656984
6.088944 0.3296673
6.083442 0.31617422
6.077939 0.30910993
6.072436 0.30988322
6.066933 0.31841338
6.061431 0.33382351
6.055928 0.35522273
6.050425 0.38196816
6.044922 0.4131202
6.03942 0.44641701
6.033917 0.47757929
6.028414 0.50072433
6.022911 0.51005702
6.017409 0.50216663
6.011906 0.47774225
6.006403 0.44170044
6.0009 0.40152451
5.995398 0.36457094
5.989895 0.33563396
5.984392 0.31587471
5.978889 0.30345092
5.973387 0.29528985
5.967884 0.28892745
5.962381 0.28344207
5.956878 0.27913188
5.951376 0.27633765
5.945873 0.27426888
5.94037 0.2706205
5.934867 0.26225154
5.929365 0.24656835
5.923862 0.22287904
5.918359 0.19304755
5.912856 0.16118064
5.907354 0.13255017
5.901851 0.11222014
5.896348 0.10382653
5.890845 0.10875952
5.885343 0.12581167
5.87984 0.15129003
5.874337 0.17960987
5.868834 0.20436601
5.863332 0.21973854
5.857829 0.22188598
5.852326 0.20986502
5.846823 0.18572138
5.841321 0.15370878
5.835818 0.11895127
5.830315 0.086067584
5.824812 0.058223241
5.81931 0.036824232
5.813807 0.021774549
5.808304 0.012037658
5.802801 0.0062217333
5.797299 0.0030064739
5.791796 0.001358251
5.786293 0.00057369646
5.78079 0.00022654739
5.775288 8.3637004e-05
5.769785 2.8869056e-05
5.764282 9.3179322e-06
5.758779 2.8107324e-06
5.753277 7.912566e-07
5.747774 2.066715e-07
5.742271 5.31441e-08
5.736768 1.18098e-08
5.731266 0
5.725763 0
5.72026 0
5.714757 0
5.709255 0
5.703752 0
5.698249 0
5.692746 0
5.687244 0
5.681741 0
5.676238 0
5.670735 0
5.665233 0
5.65973 0
5.654227 0
5.648724 0
5.643222 0
5.637719 0
5.632216 0
5.626713 0
5.621211 0
5.615708 0
5.610205 0
5.604702 0
5.5992 0
5.593697 0
5.588194 0
5.582691 0
5.577189 0
5.571686 0
5.566183 0
5.56068 0
5.555178 0
5.549675 0
5.544172 0
5.538669 0
5.533167 0
5.527664 0
5.522161 0
5.516658 0
5.511156 0
5.505653 0
5.50015 0
5.494647 0
5.489145 0
5.483642 0
5.478139 0
5.472636 0
5.467134 0
5.461631 0
5.456128 5.9049e-09
5.450625 1.77147e-08
5.445123 7.67637e-08
5.43962 3.070548e-07
5.434117 1.1337408e-06
5.428614 3.9444732e-06
5.423112 1.2843158e-05
5.417609 3.9096343e-05
5.412106 0.00011129556
5.406603 0.00029631969
5.401101 0.00073797669
5.395598 0.0017195482
5.390095 0.0037496587
5.384592 0.0076547876
5.37909 0.01463706
5.373587 0.026232713
5.368084 0.04410492
5.362581 0.069645597
5.357079 0.1034479
5.351576 0.14481199
5.346073 0.19149818
5.34057 0.23988575
5.335068 0.28553483
5.329565 0.32396565
5.324062 0.35138316
5.318559 0.36514864
5.313057 0.36397655
5.307554 0.34797513
5.302051 0.31864454
5.296548 0.27882167
5.291046 0.23244622
5.285543 0.18404366
5.28004 0.13797553
5.274537 0.097676399
5.269035 0.065146429
5.263532 0.040860148
5.258029 0.024064906
5.252526 0.013293997
5.247024 0.0068824798
5.241521 0.0033371542
5.236018 0.0015147604
5.230515 0.00064342152
5.225013 0.00025569398
5.21951 9.5051175e-05
5.214007 3.304382e-05
5.208504 1.0741013e-05
5.203002 3.2654097e-06
5.197499 9.270693e-07
5.191996 2.480058e-07
5.186493 5.9049e-08
5.18099 1.18098e-08
5.175488 5.9049e-09
5.169985 0
5.164482 0
5.158979 0
5.153477 0
5.147974 0
5.142471 0
5.136968 0
5.131466 0
5.125963 0
5.12046 0
5.114957 0
5.109455 0
5.103952 0
5.098449 0
5.092946 0
5.087444 0
5.081941 0
5.076438 0
5.070935 0
5.065433 0
5.05993 0
5.054427 0
5.048924 1.18098e-08
5.043422 5.31441e-08
5.037919 2.125764e-07
5.032416 7.971615e-07
5.026913 2.834352e-06
5.021411 9.388791e-06
5.015908 2.9099347e-05
5.010405 8.4327877e-05
5.004902 0.00022854915
4.9994 0.00057932974
4.993897 0.0013736628
4.988394 0.0030474894
4.982891 0.0063275786
4.977389 0.012301194
4.971886 0.022403687
4.966383 0.038255426
4.96088 0.061309461
4.955378 0.092350144
4.949875 0.13098779
4.944372 0.17536511
4.938869 0.2222607
4.933367 0.26762632
4.927864 0.30739573
4.922361 0.33828227
4.916858 0.35833062
4.911356 0.36717407
4.905853 0.3661199
4.90035 0.35818887
4.894847 0.34805941
4.889345 0.34166969
4.883842 0.34522379
4.878339 0.36360956
4.872836 0.39863641
4.867334 0.44777876
4.861831 0.50406161
4.856328 0.55733914
4.850825 0.59668046
4.845323 0.61314807
4.83982 0.60211527
4.834317 0.56444636
4.828814 0.506246
4.823312 0.43730859
4.817809 0.36872931
4.812306 0.31031061
4.806803 0.26840644
4.801301 0.2447178
4.795798 0.23631725
4.790295 0.23686938
4.784792 0.23868362
4.77929 0.23497721
4.773787 0.22165011
4.768284 0.19804879
4.762781 0.16657836
4.757279 0.13145409
4.751776 0.097161888
4.746273 0.067204972
4.74077 0.043480406
4.735268 0.026306979
4.729765 0.014882686
4.724262 0.0078722237
4.718759 0.0038931891
4.713257 0.0018001029
4.707754 0.00077816544
4.702251 0.00031450088
4.696748 0.00011883611
4.691246 4.1983839e-05
4.685743 1.3864705e-05
4.68024 4.2810525e-06
4.674737 1.2341241e-06
4.669235 3.306744e-07
4.663732 8.26686e-08
4.658229 1.77147e-08
4.652726 5.9049e-09
4.647224 0
4.641721 0
4.636218 0
4.630715 0
4.625213 0
4.61971 0
4.614207 0
4.608704 0
4.603202 0
4.597699 0
4.592196 0
4.586693 0
4.581191 0
4.575688 0
4.570185 0
4.564682 0
4.55918 0
4.553677 0
4.548174 0
4.542671 0
4.537169 0
4.531666 0
4.526163 0
4.52066 0
4.515158 0
4.509655 0
4.504152 0
4.498649 0
4.493147 0
4.487644 0
4.482141 0
4.476638 0
4.471136 5.9049e-09
4.465633 1.77147e-08
4.46013 7.08588e-08
4.454627 2.775303e-07
4.449125 1.0333575e-06
4.443622 3.6078939e-06
4.438119 1.179799e-05
4.432616 3.6061224e-05
4.427114 0.00010305822
4.421611 0.00027533958
4.416108 0.0006877437
4.410605 0.0016060678
4.405103 0.0035065363
4.3996 0.0071576304
4.394097 0.013659563
4.388594 0.024371418
4.383092 0.040653808
4.377589 0.063401313
4.372086 0.092442526
4.366583 0.1260149
4.361081 0.16060112
4.355578 0.19136026
4.350075 0.21317265
4.344572 0.22201778
4.33907 0.21618252
4.333567 0.1968022
4.328064 0.1675004
4.322561 0.13328409
4.317059 0.099155612
4.311556 0.068965654
4.306053 0.044846127
4.30055 0.027264252
4.295048 0.015496684
4.289545 0.0082349381
4.284042 0.0040912749
4.278539 0.0019003503
4.273037 0.00082525111
4.267534 0.00033504993
4.262031 0.00012717974
4.256528 4.5131151e-05
4.251026 1.4974826e-05
4.245523 4.6471563e-06
4.24002 1.3463172e-06
4.234517 3.661038e-07
4.229015 9.44784e-08
4.223512 2.36196e-08
4.218009 5.9049e-09
4.212506 0
4.207004 0
4.201501 0
4.195998 0
4.190495 0
4.184992 0
4.17949 0
4.173987 0
4.168484 0
4.162981 0
4.157479 0
4.151976 0
4.146473 0
4.14097 0
4.135468 0
4.129965 0
4.124462 0
4.118959 0
4.113457 0
4.107954 0
4.102451 0
4.096948 0
4.091446 0
4.085943 0
4.08044 0
4.074937 0
4.069435 0
4.063932 0
4.058429 0
4.052926 0
4.047424 0
4.041921 0
4.036418 0
4.030915 0
4.025413 0
4.01991 0
4.014407 0
4.008904 0
4.003402 0
3.997899 0
3.992396 0
3.986893 0
3.981391 0
3.975888 0
3.970385 0
3.964882 0
3.95938 0
3.953877 0
3.948374 0
3.942871 0
3.937369 0
3.931866 0
3.926363 0
3.92086 0
3.915358 0
3.909855 0
3.904352 0
3.898849 0
3.893347 0
3.887844 0
3.882341 0
3.876838 0
3.871336 0
3.865833 0
3.86033 0
3.854827 0
3.849325 0
3.843822 0
3.838319 0
3.832816 0
3.827314 0
3.821811 0
3.816308 0
3.810805 0
3.805303 0
3.7998 0
3.794297 0
3.788794 0
3.783292 0
3.777789 0
3.772286 0
3.766783 0
3.761281 0
3.755778 0
3.750275 0
3.744772 0
3.73927 0
3.733767 0
3.728264 0
3.722761 0
3.717259 0
3.711756 0
3.706253 0
3.70075 0
3.695248 0
3.689745 0
3.684242 0
3.678739 0
3.673237 0
3.667734 0
3.662231 0
3.656728 0
3.651226 0
3.645723 0
3.64022 0
3.634717 0
3.629215 0
3.623712 0
3.618209 0
3.612706 0
3.607204 0
3.601701 0
3.596198 0
3.590695 0
3.585193 0
3.57969 0
3.574187 0
3.568684 0
3.563182 0
3.557679 0
3.552176 0
3.546673 0
3.541171 0
3.535668 0
3.530165 0
3.524662 0
3.51916 0
3.513657 0
3.508154 0
3.502651 0
3.497149 0
3.491646 0
3.486143 0
3.48064 0
3.475138 0
3.469635 0
3.464132 5.9049e-09
3.458629 1.77147e-08
3.453127 8.85735e-08
3.447624 3.365793e-07
3.442121 1.2577437e-06
3.436618 4.3519113e-06
3.431116 1.4071377e-05
3.425613 4.2574329e-05
3.42011 0.00012040091
3.414607 0.00031836268
3.409105 0.00078702869
3.403602 0.0018190044
3.398099 0.0039305376
3.392596 0.0079404903
3.387094 0.014997507
3.381591 0.026483016
3.376088 0.043721232
3.370585 0.067482927
3.365083 0.097380493
3.35958 0.13137918
3.354077 0.16571342
3.348574 0.19541835
3.343072 0.21545153
3.337569 0.22208045
3.332066 0.21401669
3.326563 0.19282418
3.321061 0.16242463
3.315558 0.12791422
3.310055 0.094180781
3.304552 0.064830942
3.29905 0.041723321
3.293547 0.025104523
3.288044 0.014122177
3.282541 0.0074272482
3.277039 0.0036519976
3.271536 0.0016788398
3.266033 0.00072154926
3.26053 0.00028993059
3.255028 0.00010892179
3.249525 3.8257847e-05
3.244022 1.2559722e-05
3.238519 3.8558997e-06
3.233017 1.1042163e-06
3.227514 2.95245e-07
3.222011 7.67637e-08
3.216508 1.77147e-08
3.211006 5.9049e-09
3.205503 0
3.2 0
