# Supplementary material for: Structural motifs of gold cluster anions with 17 to 69 atoms
Source: Nat Commun. 2026 Apr 10;17:5099. doi: 10.1038/s41467-026-71649-9 (PMC13246909; doi:10.1038/s41467-026-71649-9)
Supplement: Supplementary file 5 — Source Data [file 41467_2026_71649_MOESM5_ESM.zip › SupplementaryFigure6/20_th_red.dat]

14.5 0
14.494497 0
14.488994 0
14.483492 0
14.477989 0
14.472486 0
14.466983 0
14.461481 0
14.455978 0
14.450475 0
14.444972 0
14.43947 0
14.433967 0
14.428464 0
14.422961 0
14.417459 0
14.411956 0
14.406453 0
14.40095 0
14.395448 0
14.389945 0
14.384442 0
14.378939 0
14.373437 0
14.367934 0
14.362431 0
14.356928 0
14.351426 0
14.345923 0
14.34042 0
14.334917 0
14.329415 0
14.323912 0
14.318409 0
14.312906 0
14.307404 0
14.301901 0
14.296398 0
14.290895 0
14.285393 0
14.27989 0
14.274387 0
14.268884 0
14.263382 0
14.257879 0
14.252376 0
14.246873 0
14.241371 0
14.235868 0
14.230365 0
14.224862 0
14.21936 0
14.213857 0
14.208354 0
14.202851 0
14.197349 0
14.191846 0
14.186343 0
14.18084 0
14.175338 0
14.169835 0
14.164332 0
14.158829 0
14.153327 0
14.147824 0
14.142321 0
14.136818 0
14.131316 0
14.125813 0
14.12031 0
14.114807 0
14.109305 0
14.103802 0
14.098299 0
14.092796 0
14.087294 0
14.081791 0
14.076288 0
14.070785 0
14.065283 0
14.05978 0
14.054277 0
14.048774 0
14.043272 0
14.037769 0
14.032266 0
14.026763 0
14.021261 0
14.015758 0
14.010255 0
14.004752 0
13.99925 0
13.993747 0
13.988244 0
13.982741 0
13.977239 0
13.971736 0
13.966233 0
13.96073 0
13.955228 0
13.949725 0
13.944222 0
13.938719 0
13.933217 0
13.927714 0
13.922211 0
13.916708 0
13.911206 0
13.905703 0
13.9002 0
13.894697 0
13.889195 0
13.883692 0
13.878189 0
13.872686 0
13.867184 0
13.861681 0
13.856178 0
13.850675 0
13.845173 0
13.83967 0
13.834167 0
13.828664 0
13.823162 0
13.817659 0
13.812156 0
13.806653 0
13.801151 0
13.795648 0
13.790145 0
13.784642 0
13.77914 0
13.773637 0
13.768134 0
13.762631 0
13.757129 0
13.751626 0
13.746123 0
13.74062 0
13.735118 0
13.729615 0
13.724112 0
13.718609 0
13.713107 0
13.707604 0
13.702101 0
13.696598 0
13.691096 0
13.685593 0
13.68009 0
13.674587 0
13.669085 0
13.663582 0
13.658079 0
13.652576 0
13.647074 0
13.641571 0
13.636068 0
13.630565 0
13.625063 0
13.61956 0
13.614057 0
13.608554 0
13.603052 0
13.597549 0
13.592046 0
13.586543 0
13.581041 0
13.575538 0
13.570035 0
13.564532 0
13.55903 0
13.553527 0
13.548024 0
13.542521 0
13.537019 0
13.531516 0
13.526013 0
13.52051 0
13.515008 0
13.509505 0
13.504002 0
13.498499 0
13.492996 0
13.487494 0
13.481991 0
13.476488 0
13.470985 0
13.465483 0
13.45998 0
13.454477 0
13.448974 0
13.443472 0
13.437969 0
13.432466 0
13.426963 0
13.421461 0
13.415958 0
13.410455 0
13.404952 0
13.39945 0
13.393947 0
13.388444 0
13.382941 0
13.377439 0
13.371936 0
13.366433 0
13.36093 0
13.355428 0
13.349925 0
13.344422 0
13.338919 0
13.333417 0
13.327914 0
13.322411 0
13.316908 0
13.311406 0
13.305903 0
13.3004 0
13.294897 0
13.289395 0
13.283892 0
13.278389 0
13.272886 0
13.267384 0
13.261881 0
13.256378 0
13.250875 0
13.245373 0
13.23987 0
13.234367 0
13.228864 0
13.223362 0
13.217859 0
13.212356 0
13.206853 0
13.201351 0
13.195848 0
13.190345 0
13.184842 0
13.17934 0
13.173837 0
13.168334 0
13.162831 0
13.157329 0
13.151826 0
13.146323 0
13.14082 0
13.135318 0
13.129815 0
13.124312 0
13.118809 0
13.113307 0
13.107804 0
13.102301 0
13.096798 0
13.091296 0
13.085793 0
13.08029 0
13.074787 0
13.069285 0
13.063782 0
13.058279 0
13.052776 0
13.047274 0
13.041771 0
13.036268 0
13.030765 0
13.025263 0
13.01976 0
13.014257 0
13.008754 0
13.003252 0
12.997749 0
12.992246 0
12.986743 0
12.981241 0
12.975738 0
12.970235 0
12.964732 0
12.95923 0
12.953727 0
12.948224 0
12.942721 0
12.937219 0
12.931716 0
12.926213 0
12.92071 0
12.915208 0
12.909705 0
12.904202 0
12.898699 0
12.893197 0
12.887694 0
12.882191 0
12.876688 0
12.871186 0
12.865683 0
12.86018 0
12.854677 0
12.849175 0
12.843672 0
12.838169 0
12.832666 0
12.827164 0
12.821661 0
12.816158 0
12.810655 0
12.805153 0
12.79965 0
12.794147 0
12.788644 0
12.783142 0
12.777639 0
12.772136 0
12.766633 0
12.761131 0
12.755628 0
12.750125 0
12.744622 0
12.73912 0
12.733617 0
12.728114 0
12.722611 0
12.717109 0
12.711606 0
12.706103 0
12.7006 0
12.695098 0
12.689595 0
12.684092 0
12.678589 0
12.673087 0
12.667584 0
12.662081 0
12.656578 0
12.651076 0
12.645573 0
12.64007 0
12.634567 0
12.629065 0
12.623562 0
12.618059 0
12.612556 0
12.607054 0
12.601551 0
12.596048 0
12.590545 0
12.585043 0
12.57954 0
12.574037 0
12.568534 0
12.563032 0
12.557529 0
12.552026 0
12.546523 0
12.541021 0
12.535518 0
12.530015 0
12.524512 0
12.51901 0
12.513507 0
12.508004 0
12.502501 0
12.496998 0
12.491496 0
12.485993 0
12.48049 0
12.474987 0
12.469485 0
12.463982 0
12.458479 0
12.452976 0
12.447474 0
12.441971 0
12.436468 0
12.430965 0
12.425463 0
12.41996 0
12.414457 0
12.408954 0
12.403452 0
12.397949 0
12.392446 0
12.386943 0
12.381441 0
12.375938 0
12.370435 0
12.364932 0
12.35943 0
12.353927 0
12.348424 0
12.342921 0
12.337419 0
12.331916 0
12.326413 0
12.32091 0
12.315408 0
12.309905 0
12.304402 0
12.298899 0
12.293397 0
12.287894 0
12.282391 0
12.276888 0
12.271386 0
12.265883 0
12.26038 0
12.254877 0
12.249375 0
12.243872 1.3122e-08
12.238369 5.2488e-08
12.232866 2.03391e-07
12.227364 7.80759e-07
12.221861 2.788425e-06
12.216358 9.296937e-06
12.210855 2.8993059e-05
12.205353 8.4525363e-05
12.19985 0.00023042888
12.194347 0.00058736696
12.188844 0.0014000255
12.183342 0.0031207593
12.177839 0.0065064256
12.172336 0.012690424
12.166833 0.023163348
12.161331 0.039584862
12.155828 0.063383223
12.150325 0.095192788
12.144822 0.1343084
12.13932 0.17842625
12.133817 0.22390175
12.128314 0.2665477
12.122811 0.30269812
12.117309 0.33005523
12.111806 0.34789449
12.106303 0.35654543
12.1008 0.35650374
12.095298 0.34776636
12.089795 0.32983523
12.084292 0.30238688
12.078789 0.26615969
12.073287 0.22346695
12.067784 0.17798454
12.062281 0.13389942
12.056778 0.094846262
12.051276 0.063113638
12.045773 0.039391752
12.04027 0.023035684
12.034767 0.012612374
12.029265 0.0064622307
12.023762 0.0030975531
12.018259 0.0013887144
12.012756 0.00058224282
12.007254 0.00022827031
12.001751 8.3678994e-05
11.996248 2.8684692e-05
11.990745 9.191961e-06
11.985243 2.75562e-06
11.97974 7.74198e-07
11.974237 2.03391e-07
11.968734 5.2488e-08
11.963232 1.3122e-08
11.957729 0
11.952226 0
11.946723 0
11.941221 0
11.935718 0
11.930215 0
11.924712 0
11.91921 0
11.913707 0
11.908204 0
11.902701 0
11.897199 0
11.891696 0
11.886193 0
11.88069 0
11.875188 0
11.869685 0
11.864182 0
11.858679 0
11.853177 0
11.847674 0
11.842171 0
11.836668 0
11.831166 0
11.825663 0
11.82016 0
11.814657 0
11.809155 0
11.803652 0
11.798149 0
11.792646 0
11.787144 0
11.781641 0
11.776138 0
11.770635 0
11.765133 0
11.75963 0
11.754127 0
11.748624 0
11.743122 0
11.737619 0
11.732116 0
11.726613 0
11.721111 0
11.715608 0
11.710105 0
11.704602 0
11.6991 0
11.693597 0
11.688094 6.561e-09
11.682591 1.9683e-08
11.677089 7.8732e-08
11.671586 3.2805e-07
11.666083 1.220346e-06
11.66058 4.258089e-06
11.655078 1.3915881e-05
11.649575 4.2548085e-05
11.644072 0.00012169343
11.638569 0.00032575365
11.633067 0.00081626713
11.627564 0.0019153002
11.622061 0.0042098788
11.616558 0.0086724085
11.611056 0.016753297
11.605553 0.030370731
11.60005 0.051708678
11.594547 0.082764063
11.589045 0.12467051
11.583542 0.17695082
11.578039 0.2369563
11.572536 0.29977032
11.567034 0.35874776
11.561531 0.4066613
11.556028 0.43721339
11.550525 0.44653974
11.545023 0.43431897
11.53952 0.40419735
11.534017 0.36338822
11.528514 0.32146936
11.523012 0.28855624
11.517509 0.27316426
11.512006 0.28017957
11.506503 0.30941759
11.501001 0.3552223
11.495498 0.40739776
11.489995 0.45343466
11.484492 0.4815532
11.478989 0.48369885
11.473487 0.45751982
11.467984 0.4066561
11.462481 0.33929414
11.456978 0.26559949
11.451476 0.19500741
11.445973 0.13426526
11.44047 0.086675947
11.434967 0.052456107
11.429465 0.02975756
11.423962 0.015821359
11.418459 0.0078827725
11.412956 0.003680242
11.407454 0.0016108698
11.401951 0.00066462274
11.396448 0.00027035257
11.390945 0.00014385649
11.385443 0.00018157568
11.37994 0.00041270658
11.374437 0.0010107417
11.368934 0.0023622946
11.363432 0.0051862409
11.357929 0.010678428
11.352426 0.020623651
11.346923 0.037377013
11.341421 0.06359761
11.335918 0.10165605
11.330415 0.15275809
11.324912 0.21601119
11.31941 0.2878278
11.313907 0.36208882
11.308404 0.43128965
11.302901 0.48847968
11.297399 0.52934986
11.291896 0.55357979
11.286393 0.56472636
11.28089 0.5685255
11.275388 0.57023656
11.269885 0.57219445
11.264382 0.57272725
11.258879 0.56699959
11.253377 0.54943633
11.247874 0.51662976
11.242371 0.46941699
11.236868 0.41322169
11.231366 0.35654518
11.225863 0.30826405
11.22036 0.27481333
11.214857 0.25828876
11.209355 0.25609156
11.203852 0.26216252
11.198349 0.26930947
11.192846 0.27177429
11.187344 0.26711507
11.181841 0.25673219
11.176338 0.24487809
11.170835 0.23657691
11.165333 0.2353084
11.15983 0.24139553
11.154327 0.25173938
11.148824 0.26099068
11.143322 0.26367191
11.137819 0.25640763
11.132316 0.23943119
11.126813 0.21688801
11.121311 0.19596134
11.115808 0.18525768
11.110305 0.19302934
11.104802 0.22567897
11.0993 0.28672437
11.093797 0.37618643
11.088294 0.49030142
11.082791 0.62154419
11.077289 0.75908307
11.071786 0.88984917
11.066283 1.0003045
11.06078 1.0787303
11.055278 1.1175356
11.049775 1.1148983
11.044272 1.0751577
11.038769 1.0077838
11.033267 0.92527657
11.027764 0.84069219
11.022261 0.76549581
11.016758 0.70814009
11.011256 0.67340333
11.005753 0.66231728
11.00025 0.67252797
10.994747 0.6990387
10.989245 0.73531734
10.983742 0.77464468
10.978239 0.81141433
10.972736 0.84200256
10.967234 0.86490114
10.961731 0.88004403
10.956228 0.88757652
10.950725 0.8865909
10.945223 0.87445106
10.93972 0.8471578
10.934217 0.8007777
10.928714 0.73343443
10.923212 0.6470142
10.917709 0.54778845
10.912206 0.44561767
10.906703 0.35202103
10.901201 0.27782441
10.895698 0.23111762
10.890195 0.21592942
10.884692 0.23165076
10.87919 0.27306992
10.873687 0.33097821
10.868184 0.39347077
10.862681 0.44804804
10.857179 0.48431763
10.851676 0.49665281
10.846173 0.48588781
10.84067 0.4592659
10.835168 0.42841112
10.829665 0.40583731
10.824162 0.40110467
10.818659 0.41793096
10.813157 0.45328075
10.807654 0.49877747
10.802151 0.54392715
10.796648 0.57991524
10.791146 0.60246507
10.785643 0.61262599
10.78014 0.61529677
10.774637 0.61635638
10.769135 0.61990326
10.763632 0.62692729
10.758129 0.63585373
10.752626 0.64433112
10.747124 0.65102175
10.741621 0.65632947
10.736118 0.6618005
10.730615 0.66880644
10.725113 0.67750484
10.71961 0.6867609
10.714107 0.69497313
10.708604 0.70111835
10.703102 0.705247
10.697599 0.70813807
10.692096 0.71047214
10.686593 0.71220356
10.681091 0.71258219
10.675588 0.71070066
10.670085 0.70599635
10.664582 0.69817945
10.65908 0.68655769
10.653577 0.66929059
10.648074 0.64328444
10.642571 0.60507947
10.637069 0.55242763
10.631566 0.48577026
10.626063 0.40882541
10.62056 0.32797088
10.615058 0.25073723
10.609555 0.18412341
10.604052 0.13341825
10.598549 0.10183364
10.593047 0.09079159
10.587544 0.10041864
10.582041 0.12981167
10.576538 0.17690045
10.571036 0.23807789
10.565533 0.30800662
10.56003 0.3800058
10.554527 0.44715793
10.549025 0.50386831
10.543522 0.54727
10.538019 0.5778037
10.532516 0.59860419
10.527014 0.61388736
10.521511 0.62707024
10.516008 0.6395515
10.510505 0.65076657
10.505003 0.65944041
10.4995 0.66527782
10.493997 0.67007522
10.488494 0.67758423
10.482991 0.6921962
10.477489 0.7171836
10.471986 0.75341973
10.466483 0.79912893
10.46098 0.8505853
10.455478 0.90320911
10.449975 0.95246705
10.444472 0.99430648
10.438969 1.0252573
10.433467 1.042533
10.427964 1.0443535
10.422461 1.0304191
10.416958 1.0022005
10.411456 0.96268323
10.405953 0.91545747
10.40045 0.86346166
10.394947 0.80801768
10.389445 0.74879006
10.383942 0.68489651
10.378439 0.61677554
10.372936 0.54793169
10.367434 0.48561781
10.361931 0.43991626
10.356428 0.42133275
10.350925 0.43760881
10.345423 0.49077466
10.33992 0.57544368
10.334417 0.67903934
10.328914 0.7841206
10.323412 0.87233912
10.317909 0.92898225
10.312406 0.94674418
10.306903 0.92749716
10.301401 0.88142627
10.295898 0.8237715
10.290395 0.7702684
10.284892 0.73285537
10.27939 0.71709409
10.273887 0.7220352
10.268384 0.74223304
10.262881 0.7707442
10.257379 0.80167181
10.251876 0.83127142
10.246373 0.85752395
10.24087 0.87886737
10.235368 0.8930367
10.229865 0.89665584
10.224362 0.88568024
10.218859 0.85638734
10.213357 0.80650843
10.207854 0.73618299
10.202351 0.64851701
10.196848 0.54958486
10.191346 0.44780705
10.185843 0.3528184
10.18034 0.27414026
10.174837 0.22003191
10.169335 0.19674003
10.163832 0.20808185
10.158329 0.25509381
10.152826 0.33551954
10.147324 0.44319413
10.141821 0.56772844
10.136318 0.69506579
10.130815 0.80931012
10.125313 0.89572493
10.11981 0.94417672
10.114307 0.95185012
10.108804 0.92407264
10.103302 0.87265751
10.097799 0.81213908
10.092296 0.75522765
10.086793 0.70926401
10.081291 0.67510493
10.075788 0.64880694
10.070285 0.62518631
10.064782 0.60147317
10.05928 0.57930336
10.053777 0.56418851
10.048274 0.5628859
10.042771 0.58007722
10.037269 0.61597294
10.031766 0.6658589
10.026263 0.72159295
10.02076 0.77421283
10.015258 0.816526
10.009755 0.84483385
10.004252 0.8594902
9.998749 0.86442965
9.993247 0.8659501
9.987744 0.87100004
9.982241 0.88523149
9.976738 0.91123483
9.971236 0.94753483
9.965733 0.98885097
9.96023 1.0276981
9.954727 1.0567959
9.949225 1.0713297
9.943722 1.0701473
9.938219 1.0555017
9.932716 1.0316439
9.927214 1.0030434
9.921711 0.97300442
9.916208 0.94304126
9.910705 0.91290803
9.905203 0.88097381
9.8997 0.84477224
9.894197 0.80180167
9.888694 0.75068207
9.883192 0.69247838
9.877689 0.63160522
9.872186 0.57562302
9.866683 0.53363472
9.861181 0.51372599
9.855678 0.52050518
9.850175 0.55386614
9.844672 0.60951375
9.83917 0.68086231
9.833667 0.76117504
9.828164 0.84471933
9.822661 0.92636553
9.817159 1.0001021
9.811656 1.057742
9.806153 1.0891176
9.80065 1.0842347
9.795148 1.0366439
9.789645 0.94644669
9.784142 0.82139373
9.778639 0.67544429
9.773137 0.52537852
9.767634 0.38689899
9.762131 0.27171337
9.756628 0.18643394
9.751126 0.13319952
9.745623 0.11121349
9.74012 0.11818015
9.734617 0.15091118
9.729115 0.20496152
9.723612 0.27375673
9.718109 0.34803034
9.712606 0.41632504
9.707104 0.46682006
9.701601 0.49003303
9.696098 0.48137501
9.690595 0.44245223
9.685093 0.38049994
9.67959 0.30615471
9.674087 0.230474
9.668584 0.16232858
9.663082 0.10696898
9.657579 0.065949223
9.652076 0.038041813
9.646573 0.020535149
9.641071 0.010386844
9.635568 0.0049638164
9.630065 0.0023565734
9.624562 0.0014061273
9.61906 0.0016152395
9.613557 0.0030743796
9.608054 0.0064625194
9.602551 0.013110151
9.597049 0.025043941
9.591546 0.044878854
9.586043 0.075409923
9.58054 0.11882016
9.575038 0.17558394
9.569535 0.24337202
9.564032 0.31644594
9.558529 0.38602481
9.553027 0.44182675
9.547524 0.47449736
9.542021 0.4781602
9.536518 0.45213931
9.531016 0.40116243
9.525513 0.33396126
9.52001 0.26083624
9.514507 0.19111473
9.509005 0.13134836
9.503502 0.084664601
9.497999 0.051175538
9.492496 0.029002691
9.486993 0.01540843
9.481491 0.0076727286
9.475988 0.0035804624
9.470485 0.0015655005
9.464982 0.00064123934
9.45948 0.00024601782
9.453977 8.8396353e-05
9.448474 2.9741013e-05
9.442971 9.369108e-06
9.437469 2.762181e-06
9.431966 7.61076e-07
9.426463 1.9683e-07
9.42096 4.5927e-08
9.415458 1.3122e-08
9.409955 0
9.404452 0
9.398949 0
9.393447 0
9.387944 0
9.382441 0
9.376938 0
9.371436 0
9.365933 0
9.36043 0
9.354927 0
9.349425 0
9.343922 0
9.338419 0
9.332916 0
9.327414 0
9.321911 0
9.316408 0
9.310905 6.561e-09
9.305403 2.6244e-08
9.2999 1.11537e-07
9.294397 4.46148e-07
9.288894 1.633689e-06
9.283392 5.635899e-06
9.277889 1.8154287e-05
9.272386 5.4744984e-05
9.266883 0.00015450499
9.261381 0.0004082123
9.255878 0.0010099413
9.250375 0.0023405515
9.244872 0.0050830888
9.23937 0.010349859
9.233867 0.019768877
9.228364 0.035444694
9.222861 0.059698053
9.217359 0.094528191
9.211856 0.14084337
9.206353 0.1976449
9.20085 0.26146471
9.195348 0.32636788
9.189845 0.38469695
9.184342 0.42848429
9.178839 0.45118966
9.173337 0.44925535
9.167834 0.42298861
9.162331 0.37648457
9.156828 0.31661483
9.151326 0.25140967
9.145823 0.18833962
9.14032 0.13298972
9.134817 0.088431376
9.129315 0.055323336
9.123812 0.032534661
9.118309 0.017971019
9.112806 0.0093169809
9.107304 0.0045308429
9.101801 0.0020656128
9.096298 0.00088248731
9.090795 0.0003534017
9.085293 0.00013349011
9.07979 5.0677164e-05
9.074287 2.9563866e-05
9.068784 4.9607721e-05
9.063282 0.00013311613
9.057779 0.00036203598
9.052276 0.00092909009
9.046773 0.0022332988
9.041271 0.0050247287
9.035768 0.010581266
9.030265 0.020856087
9.024762 0.038477851
9.01926 0.066448266
9.013757 0.10741438
9.008254 0.16253885
9.002751 0.23023784
8.997249 0.30530132
8.991746 0.37898282
8.986243 0.44040743
8.98074 0.47911439
8.975238 0.48795635
8.969735 0.46526364
8.964232 0.41538746
8.958729 0.34740636
8.953227 0.27257223
8.947724 0.20155954
8.942221 0.14252896
8.936718 0.1005048
8.931216 0.077906456
8.925713 0.075598591
8.92021 0.093710743
8.914707 0.13171521
8.909205 0.18770587
8.903702 0.25730261
8.898199 0.33291955
8.892696 0.40411342
8.887194 0.45931635
8.881691 0.48859035
8.876188 0.48644459
8.870685 0.45358325
8.865183 0.39685448
8.85968 0.32745654
8.854177 0.25818877
8.848674 0.20080625
8.843172 0.16424078
8.837669 0.15383617
8.832166 0.17123256
8.826663 0.21442993
8.821161 0.27787216
8.815658 0.35283544
8.810155 0.42859827
8.804652 0.49459128
8.79915 0.54308214
8.793647 0.57135095
8.788144 0.58221914
8.782641 0.58240455
8.777139 0.5792325
8.771636 0.57714405
8.766133 0.57564446
8.76063 0.56966038
8.755128 0.55208024
8.749625 0.51719943
8.744122 0.46344257
8.738619 0.39422424
8.733117 0.31679857
8.727614 0.23986946
8.722111 0.17113745
8.716608 0.11574925
8.711106 0.076027031
8.705603 0.052248812
8.7001 0.043892421
8.694597 0.050702936
8.689095 0.073112339
8.683592 0.11181523
8.678089 0.16661879
8.672586 0.23499893
8.667084 0.31102928
8.661581 0.38537069
8.656078 0.44670017
8.650575 0.48436004
8.645073 0.49137237
8.63957 0.46665572
8.634067 0.41553454
8.628564 0.34835932
8.623062 0.27786375
8.617559 0.21632452
8.612056 0.17344985
8.606553 0.15536477
8.601051 0.1644772
8.595548 0.19975264
8.590045 0.25708363
8.584542 0.32981296
8.57904 0.40971855
8.573537 0.48865617
8.568034 0.56060644
8.562531 0.62337494
8.557029 0.67903363
8.551526 0.73258905
8.546023 0.78919432
8.54052 0.85105126
8.535018 0.91547024
8.529515 0.97511819
8.524012 1.0204635
8.518509 1.0433412
8.513007 1.0399873
8.507504 1.01214
8.502001 0.96576259
8.496498 0.90811586
8.490995 0.84469563
8.485493 0.7775311
8.47999 0.70554778
8.474487 0.6265793
8.468984 0.53979838
8.463482 0.4472572
8.457979 0.35385368
8.452476 0.26594201
8.446973 0.18944811
8.441471 0.12843841
8.435968 0.084689027
8.430465 0.058229689
8.424962 0.04840158
8.41946 0.054820304
8.413957 0.07774596
8.408454 0.11763349
8.402951 0.17398121
8.397449 0.2439432
8.391946 0.32141732
8.386443 0.39731719
8.38094 0.4613722
8.375438 0.50513271
8.369935 0.52516221
8.364432 0.52506116
8.358929 0.51524153
8.353427 0.51019712
8.347924 0.52402411
8.342421 0.56567764
8.336918 0.63560011
8.331416 0.72490537
8.325913 0.81745996
8.32041 0.89427299
8.314907 0.93887637
8.309405 0.94205224
8.303902 0.90444306
8.298399 0.83621892
8.292896 0.75389337
8.287394 0.67528997
8.281891 0.6142696
8.276388 0.57692152
8.270885 0.56044122
8.265383 0.55499898
8.25988 0.54785454
8.254377 0.52819167
8.248874 0.49095986
8.243372 0.43850171
8.237869 0.3796764
8.232366 0.32711359
8.226863 0.2937425
8.221361 0.28970457
8.215858 0.32035375
8.210355 0.38558117
8.204852 0.4803706
8.19935 0.59629438
8.193847 0.72349958
8.188344 0.8525965
8.182841 0.97586449
8.177339 1.0874529
8.171836 1.1827232
8.166333 1.2572985
8.16083 1.3064883
8.155328 1.3254815
8.149825 1.310251
8.144322 1.2587813
8.138819 1.1721668
8.133317 1.0552619
8.127814 0.91672588
8.122311 0.76839892
8.116808 0.62402172
8.111306 0.49741625
8.105803 0.40039321
8.1003 0.34075963
8.094797 0.32082552
8.089295 0.3367723
8.083792 0.37918082
8.078289 0.43488101
8.072786 0.48998574
8.067284 0.53349869
8.061781 0.56043071
8.056278 0.57324609
8.050775 0.58091052
8.045273 0.59571731
8.03977 0.62899386
8.034267 0.68723584
8.028764 0.76995059
8.023262 0.86969765
8.017759 0.97395392
8.012256 1.0679289
8.006753 1.1374461
8.001251 1.1713204
7.995748 1.1629974
7.990245 1.1114083
7.984742 1.02103
7.97924 0.90116978
7.973737 0.76459459
7.968234 0.62577382
7.962731 0.49909227
7.957229 0.39733335
7.951726 0.3305542
7.946223 0.30527427
7.94072 0.32381247
7.935218 0.38370442
7.929715 0.47737098
7.924212 0.59243397
7.918709 0.7130888
7.913207 0.82264091
7.907704 0.90677575
7.902201 0.95662491
7.896698 0.97052301
7.891196 0.95369253
7.885693 0.91586015
7.88019 0.8676737
7.874687 0.81733713
7.869185 0.76881138
7.863682 0.72222322
7.858179 0.67608993
7.852676 0.63011275
7.847174 0.5870628
7.841671 0.55280432
7.836168 0.53448579
7.830665 0.53784174
7.825163 0.56490972
7.81966 0.61314168
7.814157 0.67612873
7.808654 0.74542181
7.803152 0.81258873
7.797649 0.8707811
7.792146 0.9154926
7.786643 0.94457953
7.781141 0.9578152
7.775638 0.95627728
7.770135 0.94182463
7.764632 0.9168439
7.75913 0.88429418
7.753627 0.84784605
7.748124 0.81174358
7.742621 0.78011781
7.737119 0.75588247
7.731616 0.73978626
7.726113 0.73028228
7.72061 0.72442776
7.715108 0.71931547
7.709605 0.71311222
7.704102 0.70503077
7.698599 0.69436086
7.693097 0.67944845
7.687594 0.65764362
7.682091 0.62659442
7.676588 0.58627752
7.671086 0.54050873
7.665583 0.49681176
7.66008 0.46436792
7.654577 0.45081663
7.649075 0.45933957
7.643572 0.4874018
7.638069 0.52778664
7.632566 0.57150668
7.627064 0.61129651
7.621561 0.64411785
7.616058 0.67159208
7.610555 0.69829977
7.605053 0.72892295
7.59955 0.76569202
7.594047 0.80729021
7.588544 0.84949691
7.583042 0.88697109
7.577539 0.91516795
7.572036 0.93156106
7.566533 0.9358549
7.561031 0.92936927
7.555528 0.91406011
7.550025 0.89169995
7.544522 0.8636166
7.53902 0.83109537
7.533517 0.79614468
7.528014 0.76201239
7.522511 0.73288393
7.517009 0.7126785
7.511506 0.70351715
7.506003 0.70478431
7.5005 0.71342524
7.494997 0.72536456
7.489495 0.73722699
7.483992 0.74740276
7.478489 0.7560021
7.472986 0.76398252
7.467484 0.77215899
7.461981 0.7806733
7.456478 0.78901916
7.450975 0.79634454
7.445473 0.80175016
7.43997 0.80455556
7.434467 0.80466466
7.428964 0.80302296
7.423462 0.80185807
7.417959 0.80428524
7.412456 0.81314109
7.406953 0.82942726
7.401451 0.85110538
7.395948 0.872904
7.390445 0.88733806
7.384942 0.88662616
7.37944 0.86491443
7.373937 0.82022606
7.368434 0.75569933
7.362931 0.67980229
7.357429 0.60531627
7.351926 0.54706139
7.346423 0.51865166
7.34092 0.52894291
7.335418 0.57911234
7.329915 0.66133097
7.324412 0.75969084
7.318909 0.85345972
7.313407 0.92200056
7.307904 0.95004972
7.302401 0.93176878
7.296898 0.87224669
7.291396 0.78589632
7.285893 0.69219496
7.28039 0.61008361
7.274887 0.55275428
7.269385 0.52440013
7.263882 0.51985818
7.258379 0.52715348
7.252876 0.53203237
7.247374 0.5229434
7.241871 0.49481631
7.236368 0.45046839
7.230865 0.3993488
7.225363 0.35424652
7.21986 0.32716957
7.214357 0.32569643
7.208854 0.3508017
7.203352 0.39667692
7.197849 0.45254925
7.192346 0.50597979
7.186843 0.54664151
7.181341 0.56929706
7.175838 0.57485328
7.170335 0.56905581
7.164832 0.55938033
7.15933 0.55149457
7.153827 0.546854
7.148324 0.54243427
7.142821 0.53259351
7.137319 0.51212566
7.131816 0.47914384
7.126313 0.43664325
7.12081 0.39223569
7.115308 0.35627415
7.109805 0.33909639
7.104302 0.34828491
7.098799 0.3867065
7.093297 0.45178342
7.087794 0.53608396
7.082291 0.62899021
7.076788 0.71896425
7.071286 0.79583349
7.065783 0.85256672
7.06028 0.88618022
7.054777 0.89763247
7.049275 0.89078388
7.043772 0.870708
7.038269 0.84184389
7.032766 0.80661996
7.027264 0.76512858
7.021761 0.71608863
7.016258 0.65876371
7.010755 0.59496868
7.005253 0.53011779
6.99975 0.47260415
6.994247 0.43152596
6.988744 0.41354986
6.983242 0.42016523
6.977739 0.44653163
6.972236 0.48256529
6.966733 0.51604914
6.961231 0.53670439
6.955728 0.53968801
6.950225 0.52713346
6.944722 0.50712587
6.93922 0.49057577
6.933717 0.48731703
6.928214 0.50298244
6.922711 0.53771738
6.917209 0.58687409
6.911706 0.64298707
6.906203 0.69797987
6.9007 0.74479827
6.895198 0.77825825
6.889695 0.7954051
6.884192 0.79576865
6.878689 0.7815633
6.873187 0.75745987
6.867684 0.72948429
6.862181 0.70305222
6.856678 0.6808611
6.851176 0.66178077
6.845673 0.64158793
6.84017 0.6154475
6.834667 0.58100522
6.829165 0.54049164
6.823662 0.50066956
6.818159 0.47054692
6.812656 0.45790706
6.807154 0.46627328
6.801651 0.49367441
6.796148 0.53369685
6.790645 0.578255
6.785143 0.62078011
6.77964 0.65842845
6.774137 0.69245564
6.768634 0.72680497
6.763132 0.76575405
6.757629 0.81176076
6.752126 0.8643447
6.746623 0.92017926
6.741121 0.97397735
6.735618 1.0195517
6.730115 1.05064
6.724612 1.0614697
6.71911 1.0472958
6.713607 1.005133
6.708104 0.93466847
6.702601 0.8390715
6.697099 0.72529629
6.691596 0.60357957
6.686093 0.48612008
6.68059 0.38522902
6.675088 0.31140037
6.669585 0.2717017
6.664082 0.26871276
6.658579 0.30009718
6.653077 0.35887045
6.647574 0.4344572
6.642071 0.51455153
6.636568 0.58751871
6.631066 0.64472732
6.625563 0.68204437
6.62006 0.6999634
6.614557 0.70240267
6.609055 0.69478497
6.603552 0.6822419
6.598049 0.66855083
6.592546 0.65590397
6.587044 0.64517321
6.581541 0.63622562
6.576038 0.62806089
6.570535 0.61886918
6.565033 0.60629074
6.55953 0.58806996
6.554027 0.56300455
6.548524 0.53179658
6.543022 0.497323
6.537519 0.46404441
6.532016 0.43667642
6.526513 0.41863283
6.521011 0.41088627
6.515508 0.41168839
6.510005 0.41717039
6.504502 0.42246726
6.498999 0.42289389
6.493497 0.41486499
6.487994 0.3965099
6.482491 0.36806539
6.476988 0.33205934
6.471486 0.29314753
6.465983 0.25742654
6.46048 0.2312051
6.454977 0.21949277
6.449475 0.2246727
6.443972 0.24582724
6.438469 0.27896219
6.432966 0.31803764
6.427464 0.35642381
6.421961 0.38829727
6.416458 0.40961576
6.410955 0.41856371
6.405453 0.41557588
6.39995 0.40309038
6.394447 0.3850776
6.388944 0.366297
6.383442 0.35130469
6.377939 0.34345548
6.372436 0.34431469
6.366933 0.35379265
6.361431 0.37091501
6.355928 0.39469193
6.350425 0.42440907
6.344922 0.45902244
6.33942 0.4960189
6.333917 0.53064365
6.328414 0.55636037
6.322911 0.56673002
6.317409 0.55796292
6.311906 0.53082473
6.306403 0.49077826
6.3009 0.44613834
6.295398 0.40507882
6.289895 0.37292662
6.284392 0.3509719
6.278889 0.33716769
6.273387 0.32809983
6.267884 0.3210305
6.262381 0.31493563
6.256878 0.31014653
6.251376 0.30704183
6.245873 0.3047432
6.24037 0.30068945
6.234867 0.2913906
6.229365 0.27396484
6.223862 0.24764338
6.218359 0.21449728
6.212856 0.1790896
6.207354 0.14727796
6.201851 0.12468905
6.196348 0.11536281
6.190845 0.12084392
6.185343 0.13979074
6.17984 0.16810003
6.174337 0.19956653
6.168834 0.22707335
6.163332 0.24415393
6.157829 0.24653997
6.152326 0.23318336
6.146823 0.20635709
6.141321 0.17078753
6.135818 0.13216808
6.130315 0.095630649
6.124812 0.06469249
6.11931 0.040915813
6.113807 0.024193943
6.108304 0.013375176
6.102801 0.006913037
6.097299 0.0033405266
6.091796 0.0015091678
6.086293 0.00063744052
6.08079 0.00025171933
6.075288 9.2930004e-05
6.069785 3.2076729e-05
6.064282 1.0353258e-05
6.058779 3.123036e-06
6.053277 8.79174e-07
6.047774 2.29635e-07
6.042271 5.9049e-08
6.036768 1.3122e-08
6.031266 0
6.025763 0
6.02026 0
6.014757 0
6.009255 0
6.003752 0
5.998249 0
5.992746 0
5.987244 0
5.981741 0
5.976238 0
5.970735 0
5.965233 0
5.95973 0
5.954227 0
5.948724 0
5.943222 0
5.937719 0
5.932216 0
5.926713 0
5.921211 0
5.915708 0
5.910205 0
5.904702 0
5.8992 0
5.893697 0
5.888194 0
5.882691 0
5.877189 0
5.871686 0
5.866183 0
5.86068 0
5.855178 0
5.849675 0
5.844172 0
5.838669 0
5.833167 0
5.827664 0
5.822161 0
5.816658 0
5.811156 0
5.805653 0
5.80015 0
5.794647 0
5.789145 0
5.783642 0
5.778139 0
5.772636 0
5.767134 0
5.761631 0
5.756128 6.561e-09
5.750625 1.9683e-08
5.745123 8.5293e-08
5.73962 3.41172e-07
5.734117 1.259712e-06
5.728614 4.382748e-06
5.723112 1.4270175e-05
5.717609 4.3440381e-05
5.712106 0.00012366173
5.706603 0.0003292441
5.701101 0.0008199741
5.695598 0.0019106091
5.690095 0.0041662875
5.684592 0.0085053195
5.67909 0.0162634
5.673587 0.029147459
5.668084 0.049005467
5.662581 0.077383997
5.657079 0.11494211
5.651576 0.16090221
5.646073 0.21277576
5.64057 0.26653973
5.635068 0.31726093
5.629565 0.35996184
5.624062 0.39042574
5.618559 0.40572071
5.613057 0.40441839
5.607554 0.38663903
5.602051 0.35404949
5.596548 0.30980186
5.591046 0.25827357
5.585543 0.20449296
5.58004 0.15330614
5.574537 0.10852933
5.569035 0.072384921
5.563532 0.045400165
5.558029 0.026738785
5.552526 0.014771107
5.547024 0.0076471998
5.541521 0.0037079492
5.536018 0.0016830671
5.530515 0.0007149128
5.525013 0.00028410442
5.51951 0.00010561242
5.514007 3.6715356e-05
5.508504 1.1934459e-05
5.503002 3.628233e-06
5.497499 1.030077e-06
5.491996 2.75562e-07
5.486493 6.561e-08
5.48099 1.3122e-08
5.475488 6.561e-09
5.469985 0
5.464482 0
5.458979 0
5.453477 0
5.447974 0
5.442471 0
5.436968 0
5.431466 0
5.425963 0
5.42046 0
5.414957 0
5.409455 0
5.403952 0
5.398449 0
5.392946 0
5.387444 0
5.381941 0
5.376438 0
5.370935 0
5.365433 0
5.35993 0
5.354427 0
5.348924 1.3122e-08
5.343422 5.9049e-08
5.337919 2.36196e-07
5.332416 8.85735e-07
5.326913 3.14928e-06
5.321411 1.043199e-05
5.315908 3.2332608e-05
5.310405 9.3697641e-05
5.304902 0.00025394351
5.2994 0.00064369971
5.293897 0.001526292
5.288394 0.0033860993
5.282891 0.0070306429
5.277389 0.013667993
5.271886 0.024892985
5.266383 0.042506029
5.26088 0.068121623
5.255378 0.10261127
5.249875 0.14554199
5.244372 0.19485013
5.238869 0.24695634
5.233367 0.29736258
5.227864 0.34155081
5.222361 0.37586919
5.216858 0.39814513
5.211356 0.40797119
5.205853 0.40679989
5.20035 0.39798764
5.194847 0.38673267
5.189345 0.37963299
5.183842 0.38358199
5.178339 0.40401062
5.172836 0.44292934
5.167334 0.49753195
5.161831 0.56006846
5.156328 0.61926571
5.150825 0.66297828
5.145323 0.68127563
5.13982 0.66901697
5.134317 0.62716262
5.128814 0.56249556
5.123312 0.48589843
5.117809 0.40969923
5.112306 0.34478956
5.106803 0.29822938
5.101301 0.27190866
5.095798 0.26257472
5.090295 0.2631882
5.084792 0.26520402
5.07929 0.26108578
5.073787 0.2462779
5.068284 0.22005421
5.062781 0.18508707
5.057279 0.1460601
5.051776 0.10795765
5.046273 0.074672191
5.04077 0.048311563
5.035268 0.029229977
5.029765 0.016536318
5.024262 0.0087469152
5.018759 0.0043257657
5.013257 0.0020001143
5.007754 0.00086462826
5.002251 0.00034944542
4.996748 0.00013204013
4.991246 4.664871e-05
4.985743 1.5405228e-05
4.98024 4.756725e-06
4.974737 1.371249e-06
4.969235 3.67416e-07
4.963732 9.1854e-08
4.958229 1.9683e-08
4.952726 6.561e-09
4.947224 0
4.941721 0
4.936218 0
4.930715 0
4.925213 0
4.91971 0
4.914207 0
4.908704 0
4.903202 0
4.897699 0
4.892196 0
4.886693 0
4.881191 0
4.875688 0
4.870185 0
4.864682 0
4.85918 0
4.853677 0
4.848174 0
4.842671 0
4.837169 0
4.831666 0
4.826163 0
4.82066 0
4.815158 0
4.809655 0
4.804152 0
4.798649 0
4.793147 0
4.787644 0
4.782141 0
4.776638 0
4.771136 6.561e-09
4.765633 1.9683e-08
4.76013 7.8732e-08
4.754627 3.08367e-07
4.749125 1.148175e-06
4.743622 4.008771e-06
4.738119 1.3108878e-05
4.732616 4.0068027e-05
4.727114 0.00011450913
4.721611 0.00030593287
4.716108 0.00076415967
4.710605 0.0017845198
4.705103 0.0038961514
4.6996 0.0079529227
4.694097 0.015177292
4.688594 0.027079353
4.683092 0.045170897
4.677589 0.070445903
4.672086 0.10271392
4.666583 0.14001656
4.661081 0.17844568
4.655578 0.21262251
4.650075 0.2368585
4.644572 0.24668642
4.63907 0.2402028
4.633567 0.21866911
4.628064 0.18611156
4.622561 0.14809344
4.617059 0.1101729
4.611556 0.076628504
4.606053 0.04982903
4.60055 0.030293613
4.595048 0.017218537
4.589545 0.0091499312
4.584042 0.004545861
4.578539 0.0021115004
4.573037 0.00091694568
4.567534 0.0003722777
4.562031 0.00014131082
4.556528 5.0145723e-05
4.551026 1.6638696e-05
4.545523 5.163507e-06
4.54002 1.495908e-06
4.534517 4.06782e-07
4.529015 1.04976e-07
4.523512 2.6244e-08
4.518009 6.561e-09
4.512506 0
4.507004 0
4.501501 0
4.495998 0
4.490495 0
4.484992 0
4.47949 0
4.473987 0
4.468484 0
4.462981 0
4.457479 0
4.451976 0
4.446473 0
4.44097 0
4.435468 0
4.429965 0
4.424462 0
4.418959 0
4.413457 0
4.407954 0
4.402451 0
4.396948 0
4.391446 0
4.385943 0
4.38044 0
4.374937 0
4.369435 0
4.363932 0
4.358429 0
4.352926 0
4.347424 0
4.341921 0
4.336418 0
4.330915 0
4.325413 0
4.31991 0
4.314407 0
4.308904 0
4.303402 0
4.297899 0
4.292396 0
4.286893 0
4.281391 0
4.275888 0
4.270385 0
4.264882 0
4.25938 0
4.253877 0
4.248374 0
4.242871 0
4.237369 0
4.231866 0
4.226363 0
4.22086 0
4.215358 0
4.209855 0
4.204352 0
4.198849 0
4.193347 0
4.187844 0
4.182341 0
4.176838 0
4.171336 0
4.165833 0
4.16033 0
4.154827 0
4.149325 0
4.143822 0
4.138319 0
4.132816 0
4.127314 0
4.121811 0
4.116308 0
4.110805 0
4.105303 0
4.0998 0
4.094297 0
4.088794 0
4.083292 0
4.077789 0
4.072286 0
4.066783 0
4.061281 0
4.055778 0
4.050275 0
4.044772 0
4.03927 0
4.033767 0
4.028264 0
4.022761 0
4.017259 0
4.011756 0
4.006253 0
4.00075 0
3.995248 0
3.989745 0
3.984242 0
3.978739 0
3.973237 0
3.967734 0
3.962231 0
3.956728 0
3.951226 0
3.945723 0
3.94022 0
3.934717 0
3.929215 0
3.923712 0
3.918209 0
3.912706 0
3.907204 0
3.901701 0
3.896198 0
3.890695 0
3.885193 0
3.87969 0
3.874187 0
3.868684 0
3.863182 0
3.857679 0
3.852176 0
3.846673 0
3.841171 0
3.835668 0
3.830165 0
3.824662 0
3.81916 0
3.813657 0
3.808154 0
3.802651 0
3.797149 0
3.791646 0
3.786143 0
3.78064 0
3.775138 0
3.769635 0
3.764132 6.561e-09
3.758629 1.9683e-08
3.753127 9.8415e-08
3.747624 3.73977e-07
3.742121 1.397493e-06
3.736618 4.835457e-06
3.731116 1.5634863e-05
3.725613 4.730481e-05
3.72011 0.00013377879
3.714607 0.00035373632
3.709105 0.00087447632
3.703602 0.0020211161
3.698099 0.004367264
3.692596 0.008822767
3.687094 0.016663897
3.681591 0.029425573
3.676088 0.048579146
3.670585 0.07498103
3.665083 0.10820055
3.65958 0.14597686
3.654077 0.18412602
3.648574 0.21713151
3.643072 0.23939058
3.637569 0.24675605
3.632066 0.23779632
3.626563 0.21424909
3.621061 0.18047181
3.615558 0.14212691
3.610055 0.10464531
3.604552 0.07203438
3.59905 0.046359245
3.593547 0.027893914
3.588044 0.015691307
3.582541 0.008252498
3.577039 0.0040577751
3.571536 0.0018653776
3.566033 0.0008017214
3.56053 0.0003221451
3.555028 0.00012102421
3.549525 4.2508719e-05
3.544022 1.3955247e-05
3.538519 4.284333e-06
3.533017 1.226907e-06
3.527514 3.2805e-07
3.522011 8.5293e-08
3.516508 1.9683e-08
3.511006 6.561e-09
3.505503 0
3.5 0
