# Supplementary material for: Structural motifs of gold cluster anions with 17 to 69 atoms
Source: Nat Commun. 2026 Apr 10;17:5099. doi: 10.1038/s41467-026-71649-9 (PMC13246909; doi:10.1038/s41467-026-71649-9)
Supplement: Supplementary file 5 — Source Data [file 41467_2026_71649_MOESM5_ESM.zip › SupplementaryFigure6/21_th_blue.dat]

11.94 0
11.935748 0
11.931496 0
11.927244 0
11.922991 0
11.918739 0
11.914487 0
11.910235 0
11.905983 0
11.901731 0
11.897479 0
11.893227 0
11.888974 6.561e-09
11.884722 1.9683e-08
11.88047 7.2171e-08
11.876218 2.09952e-07
11.871966 6.10173e-07
11.867714 1.692738e-06
11.863462 4.540212e-06
11.85921 1.167858e-05
11.854957 2.88684e-05
11.850705 6.8542767e-05
11.846453 0.00015633551
11.842201 0.00034256293
11.837949 0.00072106046
11.833697 0.0014580117
11.829445 0.0028320688
11.825193 0.005284505
11.82094 0.0094724044
11.816688 0.016310712
11.812436 0.02697998
11.808184 0.0428713
11.803932 0.0654407
11.79968 0.095958936
11.795428 0.13516964
11.791176 0.1829065
11.786923 0.23775813
11.782671 0.29689156
11.778419 0.35613657
11.774167 0.41038506
11.769915 0.45427911
11.765663 0.48307018
11.761411 0.49346226
11.757159 0.48423248
11.752906 0.45646778
11.748654 0.41335443
11.744402 0.35957651
11.74015 0.30048049
11.735898 0.24121121
11.731646 0.18600942
11.727394 0.13779347
11.723142 0.098056999
11.718889 0.067032399
11.714637 0.044019711
11.710385 0.02776936
11.706133 0.016828322
11.701881 0.0097965243
11.697629 0.0054784678
11.693377 0.0029430875
11.689125 0.0015188059
11.684872 0.00075294036
11.68062 0.00035856521
11.676368 0.00016403812
11.672116 7.2085707e-05
11.667864 3.0429918e-05
11.663612 1.2341241e-05
11.65936 4.809213e-06
11.655108 1.797714e-06
11.650855 6.49539e-07
11.646603 2.23074e-07
11.642351 7.2171e-08
11.638099 2.6244e-08
11.633847 6.561e-09
11.629595 0
11.625343 0
11.621091 0
11.616838 0
11.612586 0
11.608334 0
11.604082 0
11.59983 0
11.595578 0
11.591326 0
11.587074 0
11.582821 0
11.578569 0
11.574317 0
11.570065 0
11.565813 0
11.561561 0
11.557309 0
11.553057 0
11.548804 0
11.544552 0
11.5403 0
11.536048 0
11.531796 0
11.527544 0
11.523292 0
11.51904 0
11.514787 0
11.510535 0
11.506283 0
11.502031 0
11.497779 0
11.493527 0
11.489275 0
11.485023 0
11.48077 0
11.476518 0
11.472266 0
11.468014 0
11.463762 0
11.45951 0
11.455258 0
11.451006 0
11.446753 0
11.442501 0
11.438249 0
11.433997 0
11.429745 0
11.425493 0
11.421241 0
11.416988 0
11.412736 0
11.408484 0
11.404232 0
11.39998 0
11.395728 0
11.391476 0
11.387224 0
11.382971 0
11.378719 0
11.374467 0
11.370215 0
11.365963 0
11.361711 0
11.357459 0
11.353207 0
11.348954 0
11.344702 0
11.34045 0
11.336198 0
11.331946 0
11.327694 0
11.323442 0
11.31919 0
11.314937 0
11.310685 0
11.306433 0
11.302181 0
11.297929 0
11.293677 0
11.289425 0
11.285173 0
11.28092 0
11.276668 0
11.272416 0
11.268164 0
11.263912 0
11.25966 0
11.255408 0
11.251156 0
11.246903 0
11.242651 0
11.238399 0
11.234147 0
11.229895 0
11.225643 0
11.221391 0
11.217139 0
11.212886 0
11.208634 0
11.204382 0
11.20013 0
11.195878 0
11.191626 0
11.187374 0
11.183122 0
11.178869 0
11.174617 0
11.170365 0
11.166113 0
11.161861 0
11.157609 0
11.153357 0
11.149105 0
11.144852 0
11.1406 0
11.136348 0
11.132096 0
11.127844 0
11.123592 0
11.11934 0
11.115088 0
11.110835 0
11.106583 0
11.102331 6.561e-09
11.098079 2.6244e-08
11.093827 7.8732e-08
11.089575 2.42757e-07
11.085323 7.02027e-07
11.081071 1.942056e-06
11.076818 5.170068e-06
11.072566 1.3233537e-05
11.068314 3.2535999e-05
11.064062 7.6848993e-05
11.05981 0.00017434545
11.055558 0.00037997375
11.051306 0.00079550813
11.047054 0.0015998933
11.042801 0.0030909396
11.038549 0.005736466
11.034297 0.010227123
11.030045 0.017515357
11.025793 0.028816693
11.021541 0.045544192
11.017289 0.069150158
11.013037 0.10086416
11.008784 0.14134633
11.004532 0.19031371
11.00028 0.24623503
10.996028 0.30620852
10.991776 0.36612317
10.987524 0.42114907
10.983272 0.46651441
10.97902 0.49843096
10.974767 0.51495724
10.970515 0.51657114
10.966263 0.50627436
10.962011 0.489161
10.957759 0.47151966
10.953507 0.45966246
10.949255 0.45874624
10.945003 0.47185108
10.94075 0.49950977
10.936498 0.53976165
10.932246 0.58866966
10.927994 0.64113025
10.923742 0.69175174
10.91949 0.73559364
10.915238 0.76863727
10.910985 0.78796763
10.906733 0.79174492
10.902481 0.77909477
10.898229 0.75003164
10.893977 0.70546404
10.889725 0.64724785
10.885473 0.578198
10.881221 0.50196477
10.876968 0.42273029
10.872716 0.34475563
10.868464 0.27187497
10.864212 0.20705963
10.85996 0.15215454
10.855708 0.10783518
10.851456 0.073769227
10.847204 0.048919321
10.842951 0.031903807
10.838699 0.021340492
10.834447 0.016123257
10.830195 0.015608107
10.825943 0.01970349
10.821691 0.028865474
10.817439 0.043995724
10.813187 0.066237061
10.808934 0.096667471
10.804682 0.13591306
10.80043 0.18373322
10.796178 0.23866568
10.791926 0.29784012
10.787674 0.35705961
10.783422 0.41120101
10.77917 0.45490524
10.774917 0.48343732
10.770665 0.49352783
10.766413 0.48398877
10.762161 0.4559436
10.757909 0.41260962
10.753657 0.35869108
10.749405 0.29954135
10.745153 0.24030035
10.7409 0.18519703
10.736648 0.13713932
10.732396 0.097622864
10.728144 0.066909334
10.723892 0.044375507
10.71964 0.02892449
10.715388 0.019370559
10.711136 0.014744483
10.706883 0.014499069
10.702631 0.018615492
10.698379 0.027616975
10.694127 0.042492251
10.689875 0.064526694
10.685623 0.095042377
10.681371 0.13506524
10.677119 0.18496566
10.672866 0.24414796
10.668614 0.31087965
10.664362 0.38233695
10.66011 0.45489519
10.655858 0.52461854
10.651606 0.58783041
10.647354 0.64160424
10.643102 0.68402973
10.638849 0.71418459
10.634597 0.73185102
10.630345 0.7371161
10.626093 0.73003932
10.621841 0.71053807
10.617589 0.67854296
10.613337 0.63435359
10.609085 0.57903478
10.604832 0.51467265
10.60058 0.44436551
10.596328 0.3719295
10.592076 0.30140613
10.587824 0.23652561
10.583572 0.1802838
10.57932 0.13473928
10.575068 0.10105451
10.570815 0.079726365
10.566563 0.07089934
10.562311 0.074642247
10.558059 0.09109236
10.553807 0.12041943
10.549555 0.16262095
10.545303 0.21721492
10.541051 0.2829334
10.536798 0.35752824
10.532546 0.43777483
10.528294 0.51970424
10.524042 0.59902603
10.51979 0.67164543
10.515538 0.73415401
10.511286 0.78418941
10.507034 0.82061013
10.502781 0.84349035
10.498529 0.85398003
10.494277 0.85408303
10.490025 0.8463862
10.485773 0.83374886
10.481521 0.81895795
10.477269 0.80437657
10.473017 0.79164949
10.468764 0.78154599
10.464512 0.77399784
10.46026 0.7683247
10.456008 0.7635608
10.451756 0.75874755
10.447504 0.75306851
10.443252 0.74578001
10.438999 0.73599757
10.434747 0.7224831
10.430495 0.70359559
10.426243 0.67750526
10.421991 0.64265523
10.417739 0.59833955
10.413487 0.54520303
10.409235 0.4854847
10.404982 0.42291057
10.40073 0.3622534
10.396478 0.30866911
10.392226 0.26695978
10.387974 0.24089925
10.383722 0.23270927
10.37947 0.24272531
10.375218 0.26926379
10.370965 0.30870047
10.366713 0.35577706
10.362461 0.40414731
10.358209 0.44713873
10.353957 0.4786463
10.349705 0.49401191
10.345453 0.4907101
10.341201 0.46867988
10.336948 0.43021711
10.332696 0.37945127
10.328444 0.32153568
10.324192 0.26174649
10.31994 0.20469054
10.315688 0.15377056
10.311436 0.11096953
10.307184 0.076928571
10.302931 0.051229981
10.298679 0.03277274
10.294427 0.020139711
10.290175 0.011889004
10.285923 0.0067420114
10.281671 0.0036726969
10.277419 0.0019219072
10.273167 0.00096612037
10.268914 0.00046653303
10.264662 0.00021641459
10.26041 9.6433578e-05
10.256158 4.1281812e-05
10.251906 1.6973307e-05
10.247654 6.705342e-06
10.243402 2.552229e-06
10.23915 9.57906e-07
10.234897 4.06782e-07
10.230645 3.67416e-07
10.226393 7.67637e-07
10.222141 2.047032e-06
10.217889 5.406264e-06
10.213637 1.3804344e-05
10.209385 3.3874443e-05
10.205133 7.9840809e-05
10.20088 0.00018077523
10.196628 0.00039319417
10.192376 0.00082156186
10.188124 0.0016490483
10.183872 0.0031796902
10.17962 0.0058897441
10.175368 0.010480181
10.171116 0.017914364
10.166863 0.029416722
10.162611 0.046403151
10.158359 0.070317117
10.154107 0.10236111
10.149855 0.14314272
10.145603 0.19229319
10.141351 0.24815262
10.137099 0.30763391
10.132846 0.36636156
10.128594 0.41912732
10.124342 0.46061957
10.12009 0.48629429
10.115838 0.49319234
10.111586 0.4805005
10.107334 0.44970915
10.103082 0.40432442
10.098829 0.34921153
10.094577 0.2897394
10.090325 0.23093347
10.086073 0.17681804
10.081821 0.13005486
10.077569 0.09189397
10.073317 0.062374594
10.069065 0.04067137
10.064812 0.025475943
10.06056 0.015329639
10.056308 0.0088612341
10.052056 0.0049205794
10.047804 0.0026248199
10.043552 0.001345064
10.0393 0.00066213612
10.035048 0.00031311716
10.030795 0.00014224904
10.026543 6.2086743e-05
10.022291 2.6066853e-05
10.018039 1.0615698e-05
10.013787 4.46148e-06
10.009535 2.663766e-06
10.005283 3.680721e-06
10.001031 8.391519e-06
9.996778 2.0654028e-05
9.992526 4.9673331e-05
9.988274 0.00011502089
9.984022 0.00025591181
9.97977 0.00054697089
9.975518 0.0011230398
9.971266 0.0022150198
9.967014 0.0041967437
9.962761 0.0076383949
9.958509 0.013355132
9.954257 0.022431285
9.950005 0.03619314
9.945753 0.056101405
9.941501 0.083543385
9.937249 0.11952698
9.932996 0.16431427
9.928744 0.21707236
9.924492 0.27564983
9.92024 0.33659089
9.915988 0.39546461
9.911736 0.44751174
9.907484 0.48851454
9.903232 0.5157058
9.898979 0.5284855
9.894727 0.52873392
9.890475 0.52059909
9.886223 0.50977381
9.881971 0.5024199
9.877719 0.50399933
9.873467 0.5182998
9.869215 0.54688474
9.864962 0.58907336
9.86071 0.64240272
9.856458 0.70339125
9.852206 0.76835226
9.847954 0.83401994
9.843702 0.89784155
9.83945 0.95792406
9.835198 1.0127497
9.830945 1.0608467
9.826693 1.1005931
9.822441 1.1302486
9.818189 1.1481964
9.813937 1.1532733
9.809685 1.1450312
9.805433 1.1238035
9.801181 1.0905451
9.796928 1.0465181
9.792676 0.99297012
9.788424 0.9309564
9.784172 0.86139566
9.77992 0.78534923
9.775668 0.70441547
9.771416 0.62108216
9.767164 0.53889176
9.762911 0.46233992
9.758659 0.39651342
9.754407 0.34654249
9.750155 0.31697429
9.745903 0.31116686
9.741651 0.33077543
9.737399 0.37537862
9.733147 0.44228383
9.728894 0.52655744
9.724642 0.6213289
9.72039 0.71840021
9.716138 0.80914195
9.711886 0.88558188
9.707634 0.94151395
9.703382 0.97340516
9.69913 0.98088204
9.694877 0.96664823
9.690625 0.93581049
9.686373 0.89474087
9.682121 0.84973479
9.677869 0.80579374
9.673617 0.76583939
9.669365 0.73055126
9.665113 0.69884133
9.66086 0.66879145
9.656608 0.63874118
9.652356 0.60817405
9.648104 0.57812142
9.643852 0.55096419
9.6396 0.52970968
9.635348 0.51699021
9.631096 0.51411833
9.626843 0.52051417
9.622591 0.53370216
9.618339 0.54989583
9.614087 0.56500551
9.609835 0.57577182
9.605583 0.58068724
9.601331 0.58043221
9.597079 0.57769994
9.592826 0.57646929
9.588574 0.58094877
9.584322 0.59450378
9.58007 0.61886719
9.575818 0.65382759
9.571566 0.69742966
9.567314 0.74656347
9.563062 0.79771835
9.558809 0.84766131
9.554557 0.8938664
9.550305 0.93463615
9.546053 0.96897227
9.541801 0.99632677
9.537549 1.0163775
9.533297 1.028928
9.529045 1.0339582
9.524792 1.0317788
9.52054 1.0231969
9.516288 1.0095949
9.512036 0.99285546
9.507784 0.97512335
9.503532 0.95845269
9.49928 0.94443358
9.495028 0.93390137
9.490775 0.92680676
9.486523 0.92227495
9.482271 0.91882796
9.478019 0.91470752
9.473767 0.90822619
9.469515 0.89808558
9.465263 0.88361706
9.461011 0.86491004
9.456758 0.84279478
9.452506 0.81865517
9.448254 0.7940769
9.444002 0.77039145
9.43975 0.74823717
9.435498 0.72729317
9.431246 0.70631898
9.426993 0.68354579
9.422741 0.65733937
9.418489 0.62693722
9.414237 0.59300664
9.409985 0.55780255
9.405733 0.52482058
9.401481 0.49800067
9.397229 0.48068525
9.392976 0.4746235
9.388724 0.47931175
9.384472 0.49187219
9.38022 0.50752617
9.375968 0.52055761
9.371716 0.52553292
9.367464 0.51848195
9.363212 0.49776407
9.358959 0.46443643
9.354707 0.42207536
9.350455 0.37613443
9.346203 0.33301584
9.341951 0.29906312
9.337699 0.27965762
9.333447 0.27853907
9.329195 0.2974039
9.324942 0.33578365
9.32069 0.39117881
9.316438 0.45941025
9.312186 0.5351408
9.307934 0.61250388
9.303682 0.68576044
9.29943 0.749899
9.295178 0.80110696
9.290925 0.83707202
9.286673 0.85710818
9.282421 0.86212333
9.278169 0.85444873
9.273917 0.83753787
9.269665 0.81553609
9.265413 0.79273717
9.261161 0.77298349
9.256908 0.75911329
9.252656 0.75258191
9.248404 0.75335929
9.244152 0.76013408
9.2399 0.77076051
9.235648 0.78281313
9.231396 0.7940981
9.227144 0.80301647
9.222891 0.80875607
9.218639 0.81135796
9.214387 0.81172263
9.210135 0.81158169
9.205883 0.81339055
9.201631 0.82004944
9.197379 0.83437563
9.193127 0.85834092
9.188874 0.89222224
9.184622 0.93392547
9.18037 0.97877071
9.176118 1.019939
9.171866 1.0495931
9.167614 1.0604629
9.163362 1.04751
9.15911 1.0092255
9.154857 0.94819527
9.150605 0.8707596
9.146353 0.7858369
9.142101 0.70319508
9.137849 0.63157907
9.133597 0.57711465
9.129345 0.54231864
9.125093 0.52588915
9.12084 0.52327283
9.116588 0.52784733
9.112336 0.53244483
9.108084 0.53089354
9.103832 0.51927209
9.09958 0.49665093
9.095328 0.46521596
9.091076 0.42980099
9.086823 0.39696686
9.082571 0.37382935
9.078319 0.36684971
9.074067 0.38076983
9.069815 0.41782353
9.065563 0.47730547
9.061311 0.55554191
9.057059 0.64627614
9.052806 0.74144452
9.048554 0.83226472
9.044302 0.91048968
9.04005 0.96961763
9.035798 1.0058182
9.031546 1.0183632
9.027294 1.0094454
9.023042 0.98341544
9.018789 0.94561933
9.014537 0.90114048
9.010285 0.85377733
9.006033 0.80552372
9.001781 0.7566656
8.997529 0.70642021
8.993277 0.65388236
8.989025 0.5989594
8.984772 0.54299622
8.98052 0.48890079
8.976268 0.44073731
8.972016 0.40290528
8.967764 0.3791275
8.963512 0.37150667
8.95926 0.37988365
8.955008 0.40165561
8.950755 0.43211181
8.946503 0.46523575
8.942251 0.49482176
8.937999 0.51567811
8.933747 0.52465552
8.929495 0.52126231
8.925243 0.50770997
8.92099 0.48835947
8.916738 0.46868055
8.912486 0.45395657
8.908234 0.44803194
8.903982 0.4523925
8.89973 0.4657903
8.895478 0.48449472
8.891226 0.50310292
8.886973 0.51571033
8.882721 0.51716025
8.878469 0.50408147
8.874217 0.47548713
8.869965 0.43282943
8.865713 0.37954724
8.861461 0.32026529
8.857209 0.25987049
8.852956 0.20268852
8.848704 0.1519212
8.844452 0.10941052
8.8402 0.075702753
8.835948 0.050321335
8.831696 0.032134118
8.827444 0.019712728
8.823192 0.011617012
8.818939 0.0065771597
8.814687 0.0035788221
8.810435 0.0018750616
8.806183 0.00095485514
8.801931 0.00049406298
8.797679 0.00030756656
8.793427 0.00031340585
8.789175 0.00051417901
8.784922 0.0009976591
8.78067 0.0019565099
8.776418 0.0037250471
8.772166 0.0068274881
8.767914 0.012026339
8.763662 0.020351796
8.75941 0.033085647
8.755158 0.051670007
8.750905 0.077517205
8.746653 0.11171674
8.742401 0.15466744
8.738149 0.20570272
8.733897 0.26280986
8.729645 0.32255501
8.725393 0.38030008
8.721141 0.43073438
8.716888 0.4686549
8.712636 0.48984343
8.708384 0.49183782
8.704132 0.47440259
8.69988 0.4395747
8.695628 0.39127205
8.691376 0.33456882
8.687124 0.2748227
8.682871 0.21686039
8.678619 0.16438734
8.674367 0.1197063
8.670115 0.083738679
8.665863 0.056272444
8.661611 0.036326728
8.657359 0.02252781
8.653107 0.013420867
8.648854 0.0076814745
8.644602 0.0042254743
8.64035 0.0022381474
8.636098 0.0011520394
8.631846 0.00060138782
8.627594 0.0003740951
8.623342 0.00037431161
8.61909 0.00060264753
8.614837 0.0011567633
8.610585 0.0022528637
8.606333 0.0042659688
8.602081 0.0077834521
8.597829 0.013660396
8.593577 0.02305811
8.589325 0.037440635
8.585073 0.058501491
8.58082 0.087999609
8.576568 0.12750079
8.572316 0.17804905
8.568064 0.23982301
8.563812 0.31185577
8.55956 0.39189899
8.555308 0.47648808
8.551056 0.56121743
8.546803 0.64117954
8.542551 0.71147964
8.538299 0.7677269
8.534047 0.80642752
8.529795 0.82525177
8.525543 0.82319206
8.521291 0.80064944
8.517039 0.75947429
8.512786 0.70295226
8.508534 0.63569288
8.504282 0.56336749
8.50003 0.49226409
8.495778 0.42867283
8.491526 0.37816704
8.487274 0.34488341
8.483022 0.33091972
8.478769 0.33596076
8.474517 0.35721635
8.470265 0.38971578
8.466013 0.42694975
8.461761 0.46178856
8.457509 0.48753969
8.453257 0.49895937
8.449005 0.49301984
8.444752 0.46927307
8.4405 0.42973865
8.436248 0.37835661
8.431996 0.32014943
8.427744 0.260298
8.423492 0.20333543
8.41924 0.15260702
8.414987 0.11005595
8.410735 0.076307081
8.406483 0.050959956
8.402231 0.032979765
8.397979 0.021087848
8.393727 0.014086972
8.389475 0.011094054
8.385223 0.011680522
8.38097 0.015932129
8.376718 0.02443714
8.372466 0.03820095
8.368214 0.058476126
8.363962 0.086497928
8.35971 0.12313253
8.355458 0.16847665
8.351206 0.22148472
8.346953 0.27972813
8.342701 0.33939242
8.338449 0.39558275
8.334197 0.44293549
8.329945 0.47644318
8.325693 0.4923219
8.321441 0.48871375
8.317189 0.46604442
8.312936 0.42694055
8.308684 0.37572912
8.304432 0.31765057
8.30018 0.2579834
8.295928 0.20128029
8.291676 0.1508614
8.287424 0.10862326
8.283172 0.075134046
8.278919 0.049925943
8.274667 0.03187261
8.270415 0.019553387
8.266163 0.011539966
8.261911 0.0065812341
8.257659 0.0036935609
8.253407 0.0021829234
8.249155 0.0016305463
8.244902 0.0018700621
8.24065 0.0029750395
8.236398 0.0052649138
8.232146 0.0093256676
8.227894 0.016030563
8.223642 0.026535873
8.21939 0.042220455
8.215138 0.064539192
8.210885 0.094773999
8.206633 0.1336931
8.202381 0.18116752
8.198129 0.23583199
8.193877 0.29490104
8.189625 0.35424339
8.185373 0.4087715
8.181121 0.45312326
8.176868 0.48252184
8.172616 0.49362876
8.168364 0.48518529
8.164112 0.45828012
8.15986 0.41617896
8.155608 0.36377129
8.151356 0.30678907
8.147104 0.25099962
8.142851 0.2015546
8.138599 0.16260327
8.134347 0.1371801
8.130095 0.12729087
8.125843 0.1340757
8.121591 0.15793228
8.117339 0.19852928
8.113087 0.25470897
8.108834 0.32433981
8.104582 0.40421383
8.10033 0.4900779
8.096078 0.5768466
8.091826 0.65898679
8.087574 0.73101207
8.083322 0.7880008
8.07907 0.82605876
8.074817 0.84267862
8.070565 0.83698153
8.066313 0.80984532
8.062061 0.76391949
8.057809 0.70351069
8.053557 0.63430818
8.049305 0.56292615
8.045053 0.49627062
8.0408 0.44078603
8.036548 0.40168288
8.032296 0.38227562
8.028044 0.3835592
8.023792 0.40412103
8.01954 0.44042601
8.015288 0.48743693
8.011036 0.5394539
8.006783 0.59099593
8.002531 0.63752727
7.998279 0.67586625
7.994027 0.70420484
7.989775 0.72178827
7.985523 0.72841443
7.981271 0.72396729
7.977019 0.70817226
7.972766 0.68066144
7.968514 0.6413039
7.964262 0.59064532
7.96001 0.53025907
7.955758 0.46285079
7.951506 0.39206001
7.947254 0.32201858
7.943002 0.25680895
7.938749 0.19998584
7.934497 0.15428211
7.930245 0.12153767
7.925993 0.10280471
7.921741 0.098524766
7.917489 0.10866125
7.913237 0.13270447
7.908984 0.16953206
7.904732 0.2171823
7.90048 0.272657
7.896228 0.33189191
7.891976 0.39000443
7.887724 0.44185249
7.883472 0.48283527
7.87922 0.50976649
7.874967 0.52159244
7.870715 0.51973441
7.866463 0.50791444
7.862211 0.49145587
7.857959 0.47619575
7.853707 0.46726129
7.849455 0.46801144
7.845203 0.47940991
7.84095 0.49998753
7.836698 0.52639591
7.832446 0.55439479
7.828194 0.57999603
7.823942 0.60044523
7.81969 0.61477318
7.815438 0.62378363
7.811186 0.62952142
7.806933 0.63442799
7.802681 0.64048378
7.798429 0.64862213
7.794177 0.6585842
7.789925 0.6692093
7.785673 0.67899057
7.781421 0.68663609
7.777169 0.69139561
7.772916 0.69303274
7.768664 0.69148804
7.764412 0.68641901
7.76016 0.67685848
7.755908 0.6611804
7.751656 0.63742913
7.747404 0.60391194
7.743152 0.55984316
7.738899 0.50580562
7.734647 0.44386397
7.730395 0.37729247
7.726143 0.31001093
7.721891 0.24590798
7.717639 0.18824573
7.713387 0.13929036
7.709135 0.10022669
7.704882 0.071328253
7.70063 0.052292403
7.696378 0.042625925
7.692126 0.041973676
7.687874 0.050311303
7.683622 0.067959776
7.67937 0.095419044
7.675118 0.13305698
7.670865 0.18072744
7.666613 0.23742087
7.662361 0.30106186
7.658109 0.36854836
7.653857 0.43607092
7.649605 0.49966602
7.645353 0.55587014
7.641101 0.60228537
7.636848 0.6378731
7.632596 0.66286978
7.628344 0.67834718
7.624092 0.68557258
7.61984 0.68540801
7.615588 0.67798254
7.611336 0.66277523
7.607084 0.63909318
7.602831 0.60677936
7.598579 0.56689625
7.594327 0.52213521
7.590075 0.47679252
7.585823 0.43629156
7.581571 0.4063665
7.577319 0.39211236
7.573067 0.39712925
7.568814 0.42294964
7.564562 0.46885485
7.56031 0.53208824
7.556058 0.6083806
7.551806 0.69263728
7.547554 0.77961216
7.543302 0.86441703
7.53905 0.94278293
7.534797 1.0110837
7.530545 1.0662211
7.526293 1.10552
7.522041 1.1267726
7.517789 1.1284965
7.513537 1.1103634
7.509285 1.0736559
7.505033 1.0215526
7.50078 0.95906768
7.496528 0.89256245
7.492276 0.8288855
7.488024 0.77432831
7.483772 0.73366404
7.47952 0.70952904
7.475268 0.7023103
7.471016 0.71054404
7.466763 0.73166477
7.462511 0.76283058
7.458259 0.80153508
7.454007 0.84580836
7.449755 0.89397971
7.445503 0.94415815
7.441251 0.99371165
7.436998 1.0390393
7.432746 1.0758224
7.428494 1.0997516
7.424242 1.1075277
7.41999 1.0978071
7.415738 1.0717532
7.411486 1.0329783
7.407234 0.98685928
7.402981 0.9394193
7.398729 0.89610556
7.394477 0.86080928
7.390225 0.83537353
7.385973 0.81965631
7.381721 0.81203717
7.377469 0.81014017
7.373217 0.81153221
7.368964 0.81423136
7.364712 0.81697794
7.36046 0.81931874
7.356208 0.82159033
7.351956 0.82485463
7.347704 0.83077476
7.343452 0.84137055
7.3392 0.85860359
7.334947 0.88381308
7.330695 0.91712323
7.326443 0.95701484
7.322191 1.0002515
7.317939 1.0422601
7.313687 1.0779163
7.309435 1.1025336
7.305183 1.1127694
7.30093 1.1071751
7.296678 1.0862317
7.292426 1.0518911
7.288174 1.0068065
7.283922 0.9535354
7.27967 0.89398899
7.275418 0.82929519
7.271166 0.7600805
7.266913 0.68702518
7.262661 0.61145881
7.258409 0.53576804
7.254157 0.46346993
7.249905 0.39892496
7.245653 0.34677217
7.241401 0.31123378
7.237149 0.29544588
7.232896 0.300942
7.228644 0.32736749
7.224392 0.37245665
7.22014 0.43226571
7.215888 0.50162203
7.211636 0.57471914
7.207384 0.64576309
7.203132 0.70956687
7.198879 0.76200717
7.194627 0.80030024
7.190375 0.8231047
7.186123 0.83049628
7.181871 0.82386281
7.177619 0.80573747
7.173367 0.77954619
7.169115 0.74922286
7.164862 0.71866879
7.16061 0.69110059
7.156358 0.6684137
7.152106 0.65074407
7.147854 0.63639899
7.143602 0.6222421
7.13935 0.60448128
7.135098 0.57967573
7.130845 0.54569988
7.126593 0.50241134
7.122341 0.45186002
7.118089 0.39801108
7.113837 0.34608255
7.109585 0.30167782
7.105333 0.26990717
7.101081 0.25465207
7.096828 0.25806333
7.092576 0.28032731
7.088324 0.31970048
7.084072 0.37279635
7.07982 0.43509486
7.075568 0.50161593
7.071316 0.56765802
7.067064 0.62946391
7.062811 0.68466615
7.058559 0.73240218
7.054307 0.77307145
7.050055 0.80780891
7.045803 0.83783215
7.041551 0.86385128
7.037299 0.8857004
7.033047 0.9022739
7.028794 0.91176242
7.024542 0.91211464
7.02029 0.90161513
7.016038 0.87946423
7.011786 0.84625491
7.007534 0.80425492
7.003282 0.7574184
6.99903 0.71108095
6.994777 0.67134389
6.990525 0.64422467
6.986273 0.63472063
6.982021 0.6459755
6.977769 0.67872875
6.973517 0.73116349
6.969265 0.79916777
6.965013 0.87692224
6.96076 0.95765987
6.956508 1.0344334
6.952256 1.1007703
6.948004 1.1511707
6.943752 1.1814692
6.9395 1.1891164
6.935248 1.1734157
6.930995 1.135701
6.926743 1.0793798
6.922491 1.0097404
6.918239 0.93344748
6.913987 0.85772658
6.909735 0.78934754
6.905483 0.73361003
6.901231 0.6935767
6.896978 0.66976197
6.892726 0.66037226
6.888474 0.66203729
6.884222 0.67082505
6.87997 0.68324776
6.875718 0.69697643
6.871466 0.71108594
6.867214 0.72581378
6.862961 0.74197325
6.858709 0.7602586
6.854457 0.78068399
6.850205 0.8023186
6.845953 0.82335844
6.841701 0.84146593
6.837449 0.85424991
6.833197 0.85976085
6.828944 0.85691484
6.824692 0.84580117
6.82044 0.82784555
6.816188 0.80579389
6.811936 0.78347153
6.807684 0.765289
6.803432 0.75551974
6.79918 0.75745671
6.794927 0.77262865
6.790675 0.80028481
6.786423 0.83731828
6.782171 0.87869739
6.777919 0.91834408
6.773667 0.95027833
6.769415 0.96977574
6.765163 0.97427838
6.76091 0.96385651
6.756658 0.9411224
6.752406 0.91062343
6.748154 0.87785941
6.743902 0.84815347
6.73965 0.82563301
6.735398 0.81253781
6.731146 0.80897659
6.726893 0.81312762
6.722641 0.82176701
6.718389 0.83094764
6.714137 0.83665886
6.709885 0.83536128
6.705633 0.82437339
6.701381 0.80214646
6.697129 0.76847267
6.692876 0.72463332
6.688624 0.67343744
6.684372 0.61906669
6.68012 0.56665778
6.675868 0.52162072
6.671616 0.48878557
6.667364 0.47155243
6.663112 0.47125396
6.658859 0.48690674
6.654607 0.51543379
6.650355 0.55231177
6.646103 0.59247432
6.641851 0.6312274
6.637599 0.66493449
6.633347 0.69131123
6.629095 0.70930786
6.624842 0.71870403
6.62059 0.71963993
6.616338 0.71231901
6.612086 0.69703448
6.607834 0.67452589
6.603582 0.64652018
6.59933 0.61621385
6.595078 0.58844627
6.590825 0.56939773
6.586573 0.5657894
6.582321 0.58371329
6.578069 0.62733484
6.573817 0.69775907
6.569565 0.79232667
6.565313 0.90452243
6.561061 1.024556
6.556808 1.1405413
6.552556 1.240082
6.548304 1.3119931
6.544052 1.3478609
6.5398 1.3431833
6.535548 1.2979156
6.531296 1.2163651
6.527044 1.1064967
6.522791 0.97880091
6.518539 0.84493341
6.514287 0.71633664
6.510035 0.60302282
6.505783 0.51264345
6.501531 0.44991076
6.497279 0.41638909
6.493027 0.41064055
6.488774 0.42868758
6.484522 0.46473241
6.48027 0.51204321
6.476018 0.5638809
6.471766 0.61431346
6.467514 0.65876934
6.463262 0.69423186
6.45901 0.7190705
6.454757 0.7326134
6.450505 0.73464819
6.446253 0.72505528
6.442001 0.70371878
6.437749 0.6707431
6.433497 0.62687763
6.429245 0.57396719
6.424992 0.51523506
6.42074 0.4552671
6.416488 0.39966629
6.412236 0.35444456
6.407984 0.32527666
6.403732 0.31674946
6.39948 0.3317128
6.395228 0.37080017
6.390975 0.43216245
6.386723 0.51144896
6.382471 0.60207003
6.378219 0.695764
6.373967 0.7834569
6.369715 0.85634519
6.365463 0.90706564
6.361211 0.93076487
6.356958 0.92586679
6.352706 0.89436907
6.348454 0.84157739
6.344202 0.77529088
6.33995 0.70456125
6.335698 0.63823591
6.331446 0.58354455
6.327194 0.5449884
6.322941 0.52374143
6.318689 0.51768
6.314437 0.52203791
6.310185 0.53055861
6.305933 0.53691144
6.301681 0.53607939
6.297429 0.52543047
6.293177 0.50525492
6.288924 0.47867199
6.284672 0.45095075
6.28042 0.42841349
6.276168 0.41716688
6.271916 0.42192071
6.267664 0.44511139
6.263412 0.48646432
6.25916 0.54303103
6.254907 0.6096462
6.250655 0.67968344
6.246403 0.74595696
6.242151 0.80162117
6.237899 0.84095262
6.233647 0.85994631
6.229395 0.85670153
6.225143 0.83159872
6.22089 0.78727433
6.216638 0.72839306
6.212386 0.66121254
6.208134 0.59294696
6.203882 0.53096867
6.19963 0.48193089
6.195378 0.45093458
6.191126 0.44087965
6.186873 0.45212369
6.182621 0.48251989
6.178369 0.52782946
6.174117 0.58242265
6.169865 0.64011957
6.165613 0.69499881
6.161361 0.74202864
6.157109 0.77744512
6.152856 0.79888977
6.148604 0.80538979
6.144352 0.79728762
6.1401 0.77619248
6.135848 0.74495407
6.131596 0.70758497
6.127344 0.66902535
6.123092 0.63467383
6.118839 0.60969273
6.114587 0.59819873
6.110335 0.60252526
6.106083 0.62275292
6.101831 0.65664474
6.097579 0.7000136
6.093327 0.74743472
6.089075 0.79313673
6.084822 0.83188473
6.08057 0.85970352
6.076318 0.87435388
6.072066 0.87553564
6.067814 0.86482966
6.063562 0.84540247
6.05931 0.821503
6.055058 0.79779615
6.050805 0.7786132
6.046553 0.7672393
6.042301 0.76537949
6.038049 0.77292225
6.033797 0.78805359
6.029545 0.80768349
6.025293 0.82806969
6.021041 0.84548876
6.016788 0.85682283
6.012536 0.85998124
6.008284 0.8541312
6.004032 0.8397412
5.99978 0.81844402
5.995528 0.79271884
5.991276 0.76540191
5.987024 0.73907705
5.982771 0.71545953
5.978519 0.69493714
5.974267 0.67643247
5.970015 0.65768312
5.965763 0.63591331
5.961511 0.60873697
5.957259 0.57503921
5.953007 0.53557084
5.948754 0.49306476
5.944502 0.45181727
5.94025 0.4168257
5.935998 0.39268913
5.931746 0.38253382
5.927494 0.38721203
5.923242 0.40495564
5.918989 0.43156457
5.914737 0.4610963
5.910485 0.48691824
5.906233 0.50290686
5.901981 0.50454489
5.897729 0.48969226
5.893477 0.45888507
5.889225 0.41513293
5.884972 0.36330412
5.88072 0.30927391
5.876468 0.25903871
5.872216 0.21796287
5.867964 0.19024671
5.863712 0.17861813
5.85946 0.18419057
5.855208 0.20641756
5.850955 0.24310673
5.846703 0.29050932
5.842451 0.3435454
5.838199 0.39622958
5.833947 0.44232001
5.829695 0.47613613
5.825443 0.4934106
5.821191 0.491994
5.816938 0.47224154
5.812686 0.43698171
5.808434 0.39107165
5.804182 0.34064594
5.79993 0.29222706
5.795678 0.25186934
5.791426 0.22446052
5.787174 0.21323562
5.782921 0.21949787
5.778669 0.24251706
5.774417 0.27958631
5.770165 0.32624772
5.765913 0.3767161
5.761661 0.42451582
5.757409 0.463295
5.753157 0.48771018
5.748904 0.49421759
5.744652 0.48159333
5.7404 0.45105167
5.736148 0.40592542
5.731896 0.3509856
5.727644 0.29156818
5.723392 0.23271323
5.71914 0.17849791
5.714887 0.13167278
5.710635 0.093621251
5.706383 0.064584437
5.702131 0.044049609
5.697879 0.031192818
5.693627 0.025286461
5.689375 0.026013296
5.685123 0.033656237
5.68087 0.049149678
5.676618 0.073985123
5.672366 0.1099687
5.668114 0.15883904
5.663862 0.22177701
5.65961 0.29887159
5.655358 0.38863951
5.651106 0.48771644
5.646853 0.59083047
5.642601 0.69112853
5.638349 0.78085653
5.634097 0.85231081
5.629845 0.89890425
5.625593 0.91614732
5.621341 0.90234804
5.617089 0.85888629
5.612836 0.79000702
5.608584 0.70217988
5.604332 0.60316462
5.60008 0.50097744
5.595828 0.40296078
5.591576 0.31511591
5.587324 0.24177919
5.583072 0.18562974
5.578819 0.14793613
5.574567 0.12890197
5.570315 0.12796724
5.566063 0.14396259
5.561811 0.17508391
5.557559 0.21873481
5.553307 0.27134959
5.549055 0.32833693
5.544802 0.38426307
5.54055 0.43332388
5.536298 0.4700579
5.532046 0.49015823
5.527794 0.4911866
5.523542 0.47299892
5.51929 0.43776306
5.515038 0.38956149
5.510785 0.33368587
5.506533 0.27580835
5.502281 0.22122873
5.498029 0.17434894
5.493777 0.13843613
5.489525 0.11563872
5.485273 0.10714826
5.481021 0.11337407
5.476768 0.13402302
5.472516 0.16803905
5.468264 0.21343619
5.464012 0.26712522
5.45976 0.32486638
5.455508 0.38146285
5.451256 0.43124378
5.447004 0.46879042
5.442751 0.48976448
5.438499 0.49164115
5.434247 0.47415285
5.429995 0.43931813
5.425743 0.39104118
5.421491 0.33438366
5.417239 0.27469154
5.412986 0.21678166
5.408734 0.16435258
5.404482 0.11970358
5.40023 0.083755672
5.395978 0.056298629
5.391726 0.036354468
5.387474 0.02255248
5.383222 0.013440241
5.378969 0.0076947802
5.374717 0.0042321534
5.370465 0.0022361594
5.366213 0.0011350661
5.361961 0.00055349908
5.357709 0.00025929072
5.353457 0.00011668739
5.349205 5.0447529e-05
5.344952 2.0955834e-05
5.3407 8.358714e-06
5.336448 3.201768e-06
5.332196 1.18098e-06
5.327944 4.19904e-07
5.323692 1.44342e-07
5.31944 4.5927e-08
5.315188 1.3122e-08
5.310935 6.561e-09
5.306683 1.3122e-08
5.302431 3.2805e-08
5.298179 9.8415e-08
5.293927 2.82123e-07
5.289675 8.13564e-07
5.285423 2.237301e-06
5.281171 5.911461e-06
5.276918 1.5011568e-05
5.272666 3.6597258e-05
5.268414 8.5745709e-05
5.264162 0.00019303774
5.25991 0.00041753548
5.255658 0.00086777754
5.251406 0.001732911
5.247154 0.0033250492
5.242901 0.0061302244
5.238649 0.01085959
5.234397 0.018484646
5.230145 0.030232419
5.225893 0.047512026
5.221641 0.071748189
5.217389 0.10411364
5.213137 0.14518244
5.208884 0.19456464
5.204632 0.25061834
5.20038 0.31035098
5.196128 0.36960472
5.191876 0.42356333
5.187624 0.46753109
5.183372 0.49784062
5.17912 0.51267893
5.174867 0.51260804
5.170615 0.50060986
5.166363 0.48159486
5.162111 0.46145017
5.157859 0.44582557
5.153607 0.43893022
5.149355 0.44261902
5.145103 0.45598314
5.14085 0.47554235
5.136598 0.49599579
5.132346 0.51135589
5.128094 0.51620156
5.123842 0.50676353
5.11959 0.48160445
5.115338 0.44176661
5.111086 0.39039926
5.106833 0.33200384
5.102581 0.27151418
5.098329 0.21343877
5.094077 0.16124054
5.089825 0.11703831
5.085573 0.081619549
5.081321 0.054682484
5.077069 0.035194549
5.072816 0.021760396
5.068564 0.012924599
5.064312 0.0073743344
5.06006 0.0040418712
5.055808 0.0021281128
5.051556 0.0010763649
5.047304 0.00052296419
5.043052 0.00024408232
5.038799 0.00010943748
5.034547 4.7134224e-05
5.030295 1.9499292e-05
5.026043 7.755102e-06
5.021791 2.965572e-06
5.017539 1.11537e-06
5.013287 4.72392e-07
5.009035 4.00221e-07
5.004782 8.20125e-07
5.00053 2.158569e-06
4.996278 5.688387e-06
4.992026 1.4486688e-05
4.987774 3.5435961e-05
4.983522 8.3298456e-05
4.97927 0.00018811043
4.975018 0.00040810076
4.970765 0.00085054836
4.966513 0.0017030191
4.962261 0.0032758614
4.958009 0.0060536247
4.953757 0.010747089
4.949505 0.018329512
4.945253 0.03003282
4.941001 0.047274452
4.936748 0.071489476
4.932496 0.10385873
4.928244 0.14495369
4.923992 0.19435732
4.91974 0.25035599
4.915488 0.30981364
4.911236 0.36832278
4.906983 0.42067057
4.902731 0.4615739
4.898479 0.48654823
4.894227 0.49271537
4.889975 0.47934907
4.885723 0.4480157
4.881471 0.4022723
4.877219 0.34700245
4.872966 0.28756133
4.868714 0.22893591
4.864462 0.17509865
4.86021 0.12865809
4.855958 0.090819028
4.851706 0.061588868
4.847454 0.040124924
4.843202 0.025114117
4.838949 0.01510207
4.834697 0.0087272651
4.830445 0.0048522597
4.826193 0.0026094081
4.821941 0.0013899282
4.817689 0.00080586139
4.813437 0.00064823336
4.809185 0.00085717497
4.804932 0.0015122711
4.80068 0.0028455123
4.796428 0.0052737515
4.792176 0.0094413971
4.787924 0.016256564
4.783672 0.026896065
4.77942 0.042749212
4.775168 0.065272122
4.770915 0.095737817
4.766663 0.13489461
4.762411 0.18258319
4.758159 0.23740072
4.753907 0.29652295
4.749655 0.35578664
4.745403 0.41008701
4.741151 0.45406439
4.736898 0.48296308
4.732646 0.49347544
4.728394 0.48436459
4.724142 0.45670405
4.71989 0.41367009
4.715638 0.35994289
4.711386 0.30087323
4.707134 0.24162091
4.702881 0.18645651
4.698629 0.13835142
4.694377 0.098890909
4.690125 0.068463044
4.685873 0.04662488
4.681621 0.032533788
4.677369 0.025347649
4.673117 0.024527662
4.668864 0.030007363
4.664612 0.042212562
4.66036 0.061930637
4.656108 0.09004031
4.651856 0.1271318
4.647604 0.1730753
4.643352 0.22662682
4.6391 0.28518199
4.634847 0.34478325
4.630595 0.40044489
4.626343 0.44678463
4.622091 0.47885937
4.617839 0.49302678
4.613587 0.48762422
4.609335 0.46328911
4.605083 0.42283499
4.60083 0.37071634
4.596578 0.31222274
4.592326 0.25260346
4.588074 0.19632068
4.583822 0.14656989
4.57957 0.10511761
4.575318 0.072419937
4.571066 0.047928387
4.566813 0.030470491
4.562561 0.018608787
4.558309 0.010917137
4.554057 0.0061524925
4.549805 0.0033307769
4.545553 0.0017321762
4.541301 0.00086534997
4.537049 0.0004152785
4.532796 0.00019144342
4.528544 8.4781242e-05
4.524292 3.6065817e-05
4.52004 1.4736006e-05
4.515788 5.786802e-06
4.511536 2.184813e-06
4.507284 7.8732e-07
4.503032 2.75562e-07
4.498779 9.1854e-08
4.494527 3.2805e-08
4.490275 6.561e-09
4.486023 0
4.481771 0
4.477519 0
4.473267 0
4.469015 0
4.464762 0
4.46051 0
4.456258 0
4.452006 0
4.447754 0
4.443502 0
4.43925 0
4.434997 0
4.430745 0
4.426493 0
4.422241 0
4.417989 0
4.413737 0
4.409485 0
4.405233 0
4.40098 0
4.396728 0
4.392476 0
4.388224 0
4.383972 0
4.37972 0
4.375468 0
4.371216 0
4.366963 0
4.362711 0
4.358459 0
4.354207 0
4.349955 0
4.345703 0
4.341451 0
4.337199 0
4.332946 0
4.328694 0
4.324442 0
4.32019 0
4.315938 0
4.311686 0
4.307434 0
4.303182 0
4.298929 0
4.294677 0
4.290425 0
4.286173 0
4.281921 0
4.277669 0
4.273417 0
4.269165 0
4.264912 0
4.26066 0
4.256408 0
4.252156 0
4.247904 0
4.243652 0
4.2394 0
4.235148 0
4.230895 0
4.226643 0
4.222391 0
4.218139 0
4.213887 0
4.209635 0
4.205383 0
4.201131 0
4.196878 0
4.192626 0
4.188374 0
4.184122 0
4.17987 0
4.175618 0
4.171366 0
4.167114 0
4.162861 0
4.158609 0
4.154357 0
4.150105 0
4.145853 0
4.141601 0
4.137349 0
4.133097 0
4.128844 0
4.124592 0
4.12034 0
4.116088 0
4.111836 0
4.107584 0
4.103332 0
4.09908 0
4.094827 0
4.090575 0
4.086323 0
4.082071 0
4.077819 0
4.073567 0
4.069315 0
4.065063 0
4.06081 0
4.056558 0
4.052306 0
4.048054 0
4.043802 0
4.03955 0
4.035298 0
4.031046 0
4.026793 0
4.022541 0
4.018289 0
4.014037 0
4.009785 0
4.005533 0
4.001281 0
3.997029 0
3.992776 0
3.988524 0
3.984272 0
3.98002 0
3.975768 0
3.971516 0
3.967264 0
3.963012 0
3.958759 0
3.954507 0
3.950255 0
3.946003 0
3.941751 0
3.937499 0
3.933247 0
3.928994 0
3.924742 0
3.92049 0
3.916238 0
3.911986 0
3.907734 0
3.903482 0
3.89923 0
3.894977 0
3.890725 0
3.886473 0
3.882221 0
3.877969 0
3.873717 0
3.869465 0
3.865213 0
3.86096 0
3.856708 0
3.852456 0
3.848204 0
3.843952 0
3.8397 0
3.835448 0
3.831196 0
3.826943 6.561e-09
3.822691 2.6244e-08
3.818439 7.8732e-08
3.814187 2.36196e-07
3.809935 6.561e-07
3.805683 1.784592e-06
3.801431 4.632066e-06
3.797179 1.1573604e-05
3.792926 2.7759591e-05
3.788674 6.3963189e-05
3.784422 0.00014158638
3.78017 0.00030106461
3.775918 0.00061497565
3.771666 0.001206791
3.767414 0.0022750071
3.763162 0.0041202621
3.758909 0.0071692769
3.754657 0.011985628
3.750405 0.019253858
3.746153 0.029723489
3.741901 0.044104597
3.737649 0.062918737
3.733397 0.086326863
3.729145 0.11397409
3.724892 0.14490332
3.72064 0.17758587
3.716388 0.21009431
3.712136 0.24040159
3.707884 0.26674379
3.703632 0.28794916
3.69938 0.30362971
3.695128 0.31416392
3.690875 0.32046257
3.686623 0.32358397
3.682371 0.32432182
3.678119 0.32290438
3.673867 0.31890873
3.669615 0.31141991
3.665363 0.2993796
3.661111 0.28200493
3.656858 0.25913795
3.652606 0.23141674
3.648354 0.20022411
3.644102 0.16744375
3.63985 0.13510944
3.635598 0.10505262
3.631346 0.07863762
3.627094 0.056633102
3.622841 0.039221619
3.618589 0.026112865
3.614337 0.016709325
3.610085 0.01027471
3.605833 0.006070703
3.601581 0.0034461521
3.597329 0.0018794575
3.593077 0.00098472737
3.588824 0.00049565075
3.584572 0.00023966677
3.58032 0.00011132705
3.576068 4.9673331e-05
3.571816 2.1290445e-05
3.567564 8.765496e-06
3.563312 3.470769e-06
3.55906 1.318761e-06
3.554807 4.78953e-07
3.550555 1.70586e-07
3.546303 5.9049e-08
3.542051 1.9683e-08
3.537799 6.561e-09
3.533547 0
3.529295 0
3.525043 0
3.52079 0
3.516538 0
3.512286 0
3.508034 0
3.503782 0
3.49953 0
3.495278 0
3.491026 0
3.486773 0
3.482521 0
3.478269 0
3.474017 0
3.469765 0
3.465513 0
3.461261 0
3.457009 0
3.452756 0
3.448504 0
3.444252 0
3.44 0
