# Supplementary material for: Structural motifs of gold cluster anions with 17 to 69 atoms
Source: Nat Commun. 2026 Apr 10;17:5099. doi: 10.1038/s41467-026-71649-9 (PMC13246909; doi:10.1038/s41467-026-71649-9)
Supplement: Supplementary file 5 — Source Data [file 41467_2026_71649_MOESM5_ESM.zip › SupplementaryFigure6/21_th_green.dat]

11.94 0
11.935748 0
11.931496 0
11.927244 0
11.922991 0
11.918739 0
11.914487 0
11.910235 0
11.905983 0
11.901731 6.561e-09
11.897479 1.3122e-08
11.893227 4.5927e-08
11.888974 1.44342e-07
11.884722 4.33026e-07
11.88047 1.213785e-06
11.876218 3.293622e-06
11.871966 8.588349e-06
11.867714 2.1500397e-05
11.863462 5.1694119e-05
11.85921 0.00011941676
11.854957 0.00026500535
11.850705 0.00056498739
11.846453 0.0011571767
11.842201 0.0022769163
11.837949 0.0043040291
11.833697 0.0078160209
11.829445 0.013635733
11.825193 0.022853544
11.82094 0.036796896
11.816688 0.056918217
11.812436 0.084581204
11.808184 0.12074774
11.803932 0.16560246
11.79968 0.21819119
11.795428 0.27617879
11.791176 0.33583514
11.786923 0.39232383
11.782671 0.44029726
11.778419 0.47471183
11.774167 0.49169625
11.769915 0.48926766
11.765663 0.46771243
11.761411 0.42953057
11.757159 0.37895882
11.752906 0.3211979
11.748654 0.26153879
11.744402 0.20458898
11.74015 0.15374855
11.735898 0.11099986
11.731646 0.07698684
11.727394 0.051297133
11.723142 0.032836145
11.718889 0.020192672
11.714637 0.011929374
11.710385 0.0067705518
11.706133 0.0036915795
11.701881 0.001933671
11.697629 0.00097305535
11.693377 0.00047040402
11.689125 0.00021846818
11.684872 9.7476777e-05
11.68062 4.1780448e-05
11.676368 1.7202942e-05
11.672116 6.803757e-06
11.667864 2.585034e-06
11.663612 9.44784e-07
11.65936 3.2805e-07
11.655108 1.11537e-07
11.650855 3.9366e-08
11.646603 1.3122e-08
11.642351 6.561e-09
11.638099 0
11.633847 0
11.629595 0
11.625343 0
11.621091 0
11.616838 0
11.612586 0
11.608334 0
11.604082 0
11.59983 0
11.595578 0
11.591326 0
11.587074 0
11.582821 0
11.578569 0
11.574317 0
11.570065 0
11.565813 0
11.561561 0
11.557309 0
11.553057 0
11.548804 0
11.544552 0
11.5403 0
11.536048 0
11.531796 0
11.527544 0
11.523292 0
11.51904 0
11.514787 0
11.510535 0
11.506283 0
11.502031 0
11.497779 0
11.493527 0
11.489275 0
11.485023 0
11.48077 0
11.476518 0
11.472266 0
11.468014 0
11.463762 0
11.45951 0
11.455258 0
11.451006 0
11.446753 0
11.442501 0
11.438249 0
11.433997 0
11.429745 0
11.425493 0
11.421241 0
11.416988 0
11.412736 0
11.408484 0
11.404232 0
11.39998 0
11.395728 0
11.391476 0
11.387224 0
11.382971 0
11.378719 0
11.374467 0
11.370215 0
11.365963 0
11.361711 0
11.357459 0
11.353207 0
11.348954 0
11.344702 0
11.34045 0
11.336198 0
11.331946 0
11.327694 0
11.323442 0
11.31919 0
11.314937 0
11.310685 0
11.306433 0
11.302181 0
11.297929 0
11.293677 0
11.289425 0
11.285173 0
11.28092 0
11.276668 0
11.272416 0
11.268164 0
11.263912 0
11.25966 0
11.255408 0
11.251156 0
11.246903 0
11.242651 0
11.238399 0
11.234147 0
11.229895 0
11.225643 0
11.221391 0
11.217139 0
11.212886 0
11.208634 0
11.204382 0
11.20013 0
11.195878 0
11.191626 0
11.187374 0
11.183122 0
11.178869 0
11.174617 0
11.170365 0
11.166113 0
11.161861 0
11.157609 0
11.153357 0
11.149105 0
11.144852 0
11.1406 0
11.136348 0
11.132096 0
11.127844 0
11.123592 0
11.11934 0
11.115088 0
11.110835 0
11.106583 0
11.102331 6.561e-09
11.098079 2.6244e-08
11.093827 7.8732e-08
11.089575 2.36196e-07
11.085323 6.82344e-07
11.081071 1.90269e-06
11.076818 5.065092e-06
11.072566 1.2977658e-05
11.068314 3.1932387e-05
11.064062 7.5471183e-05
11.05981 0.00017134052
11.055558 0.00037368832
11.051306 0.00078293725
11.047054 0.0015758013
11.042801 0.0030467906
11.038549 0.0056591577
11.034297 0.010097963
11.030045 0.017309926
11.025793 0.028506672
11.021541 0.045102906
11.017289 0.06856371
11.013037 0.10015095
11.008784 0.14058761
11.004532 0.18969817
11.00028 0.24611983
10.996028 0.30719741
10.991776 0.36915898
10.987524 0.42761085
10.983272 0.47830013
10.97902 0.51799531
10.974767 0.54526489
10.970515 0.5609259
10.966263 0.56799925
10.962011 0.57113631
10.957759 0.57563162
10.953507 0.5862593
10.949255 0.60622252
10.945003 0.63646881
10.94075 0.67551176
10.936498 0.71975532
10.932246 0.76418939
10.927994 0.80325686
10.923742 0.83169616
10.91949 0.84522369
10.915238 0.84100227
10.910985 0.81790673
10.906733 0.77662439
10.902481 0.71961851
10.898229 0.65095665
10.893977 0.57598869
10.889725 0.50086574
10.885473 0.43192005
10.881221 0.37496245
10.876968 0.33458178
10.872716 0.31354157
10.868464 0.31236228
10.864212 0.32916135
10.85996 0.35979896
10.855708 0.39834555
10.851456 0.43784127
10.847204 0.47125948
10.842951 0.49252728
10.838699 0.49741697
10.834447 0.48412667
10.830195 0.45342454
10.825943 0.40833049
10.821691 0.35342105
10.817439 0.29393159
10.813187 0.23486553
10.808934 0.18029448
10.804682 0.13295972
10.80043 0.094194132
10.796178 0.064104605
10.791926 0.041909621
10.787674 0.026320619
10.783422 0.015879457
10.77917 0.0092030557
10.774917 0.0051237145
10.770665 0.0027402738
10.766413 0.0014078659
10.762161 0.00069484271
10.757909 0.00032944093
10.753657 0.00015008288
10.749405 6.5787147e-05
10.745153 2.801547e-05
10.7409 1.2341241e-05
10.736648 7.577955e-06
10.732396 1.0117062e-05
10.728144 2.1894057e-05
10.723892 5.1523533e-05
10.71964 0.00011878034
10.715388 0.00026382437
10.711136 0.00056317656
10.706883 0.0011550772
10.702631 0.0022761552
10.698379 0.0043096585
10.694127 0.0078409264
10.689875 0.013709433
10.685623 0.023038807
10.681371 0.037219418
10.677119 0.057817034
10.672866 0.086389658
10.668614 0.12421569
10.664362 0.17196837
10.66011 0.22940454
10.655858 0.29515772
10.651606 0.36672009
10.647354 0.44065905
10.643102 0.51304616
10.638849 0.58000232
10.634597 0.63821217
10.630345 0.6852613
10.626093 0.71970865
10.621841 0.74090545
10.617589 0.74867137
10.613337 0.74299287
10.609085 0.72389195
10.604832 0.69153122
10.60058 0.64650905
10.596328 0.59020874
10.592076 0.5250374
10.587824 0.45443361
10.583572 0.38261567
10.57932 0.31413928
10.575068 0.25339363
10.570815 0.20416564
10.566563 0.16935183
10.562311 0.15082364
10.558059 0.14939251
10.553807 0.16480085
10.549555 0.19569186
10.545303 0.2395687
10.541051 0.29281426
10.536798 0.35087407
10.532546 0.4086857
10.528294 0.46136837
10.524042 0.50508523
10.51979 0.53789525
10.515538 0.5603609
10.511286 0.57569933
10.507034 0.58935922
10.502781 0.60805172
10.498529 0.63841514
10.494277 0.6856045
10.490025 0.75213128
10.485773 0.83722463
10.481521 0.93685674
10.477269 1.0444095
10.473017 1.1518027
10.468764 1.2508008
10.464512 1.334192
10.46026 1.3965963
10.456008 1.4347842
10.451756 1.4475345
10.447504 1.4351824
10.443252 1.3990708
10.438999 1.3411014
10.434747 1.263508
10.430495 1.1688618
10.426243 1.0602234
10.421991 0.94130394
10.417739 0.81650162
10.413487 0.69074001
10.409235 0.56911746
10.404982 0.45645153
10.40073 0.3568424
10.396478 0.27337012
10.392226 0.20798993
10.387974 0.16161864
10.383722 0.13433991
10.37947 0.1256206
10.375218 0.13443602
10.370965 0.15924678
10.366713 0.19783904
10.362461 0.24710974
10.358209 0.30292462
10.353957 0.36017848
10.349705 0.41313932
10.345453 0.45607097
10.341201 0.48402829
10.336948 0.49364336
10.332696 0.48369748
10.328444 0.45531794
10.324192 0.41173687
10.31994 0.3576693
10.315688 0.29846774
10.311436 0.2392575
10.307184 0.18424071
10.302931 0.13628788
10.298679 0.096845707
10.294427 0.066108137
10.290175 0.043349183
10.285923 0.027306016
10.281671 0.016522934
10.277419 0.009604333
10.273167 0.0053628892
10.268914 0.002876618
10.264662 0.0014822349
10.26041 0.0007336707
10.256158 0.00034884837
10.251906 0.00015934045
10.247654 6.9914016e-05
10.243402 2.9465451e-05
10.23915 1.1934459e-05
10.234897 4.638627e-06
10.230645 1.732104e-06
10.226393 6.23295e-07
10.222141 2.16513e-07
10.217889 7.2171e-08
10.213637 1.9683e-08
10.209385 6.561e-09
10.205133 0
10.20088 0
10.196628 0
10.192376 0
10.188124 0
10.183872 0
10.17962 0
10.175368 0
10.171116 0
10.166863 0
10.162611 0
10.158359 0
10.154107 0
10.149855 0
10.145603 0
10.141351 0
10.137099 0
10.132846 0
10.128594 0
10.124342 0
10.12009 0
10.115838 0
10.111586 0
10.107334 0
10.103082 0
10.098829 0
10.094577 0
10.090325 0
10.086073 0
10.081821 0
10.077569 0
10.073317 0
10.069065 0
10.064812 0
10.06056 6.561e-09
10.056308 1.9683e-08
10.052056 5.9049e-08
10.047804 1.77147e-07
10.043552 5.11758e-07
10.0393 1.436859e-06
10.035048 3.87099e-06
10.030795 1.0025208e-05
10.026543 2.4951483e-05
10.022291 5.9626368e-05
10.018039 0.00013690183
10.013787 0.00030195034
10.009535 0.00063976311
10.005283 0.0013021354
10.001031 0.0025459961
9.996778 0.0047821292
9.992526 0.0086288041
9.988274 0.01495719
9.984022 0.024907229
9.97977 0.039846206
9.975518 0.061242178
9.971266 0.090435958
9.967014 0.128321
9.962761 0.17497738
9.958509 0.22934543
9.954257 0.28905027
9.950005 0.3504834
9.945753 0.4092025
9.941501 0.4606269
9.937249 0.50090726
9.932996 0.52776416
9.928744 0.54105937
9.924492 0.5429053
9.92024 0.53723012
9.915988 0.52886951
9.911736 0.52240214
9.907484 0.52103697
9.903232 0.52586194
9.898979 0.53567181
9.894727 0.5474319
9.890475 0.55725206
9.886223 0.56159693
9.881971 0.55838848
9.877719 0.54768724
9.873467 0.53176072
9.869215 0.51452387
9.864962 0.50051687
9.86071 0.49371497
9.856458 0.49650918
9.852206 0.50914232
9.847954 0.52974924
9.843702 0.55497274
9.83945 0.58095933
9.835198 0.60443081
9.830945 0.62351386
9.826693 0.63809362
9.822441 0.64961569
9.818189 0.66043793
9.813937 0.6729716
9.809685 0.68889988
9.805433 0.70870832
9.801181 0.73163123
9.796928 0.75596546
9.792676 0.77958987
9.788424 0.8004944
9.784172 0.81716834
9.77992 0.82878929
9.775668 0.83524163
9.771416 0.8370369
9.767164 0.83519884
9.762911 0.83113545
9.758659 0.82648453
9.754407 0.82291625
9.750155 0.82190564
9.745903 0.82452616
9.741651 0.83133076
9.737399 0.84236052
9.733147 0.8572645
9.728894 0.87545703
9.724642 0.89621615
9.72039 0.91865626
9.716138 0.94157521
9.711886 0.96325017
9.707634 0.98130029
9.703382 0.9927267
9.69913 0.99418676
9.694877 0.98248191
9.690625 0.95516748
9.686373 0.9111505
9.682121 0.8511366
9.677869 0.77781664
9.673617 0.69573573
9.669365 0.61084783
9.665113 0.52981647
9.66086 0.45916421
9.656608 0.40439617
9.652356 0.36922584
9.648104 0.3550173
9.643852 0.36053448
9.6396 0.38205494
9.635348 0.4138643
9.631096 0.44909273
9.626843 0.48079083
9.622591 0.50308004
9.618339 0.51217189
9.614087 0.50705169
9.609835 0.48967518
9.605583 0.46462359
9.601331 0.43827796
9.597079 0.41767508
9.592826 0.40926739
9.588574 0.41781476
9.584322 0.4455936
9.58007 0.49203412
9.575818 0.55381284
9.571566 0.62535136
9.567314 0.69961728
9.563062 0.76909267
9.558809 0.82677105
9.554557 0.86705846
9.550305 0.88648082
9.546053 0.88412742
9.541801 0.86178522
9.537549 0.82373932
9.533297 0.7762418
9.529045 0.72668859
9.524792 0.68259645
9.52054 0.65052598
9.516288 0.63513357
9.512036 0.63853355
9.507784 0.6600998
9.503532 0.69674401
9.49928 0.74359815
9.495028 0.79493895
9.490775 0.84514739
9.486523 0.88950985
9.482271 0.92472849
9.478019 0.94909316
9.473767 0.96234793
9.469515 0.96534432
9.465263 0.95960275
9.461011 0.94690584
9.456758 0.92902591
9.452506 0.90764596
9.448254 0.88447196
9.444002 0.86146592
9.43975 0.84107232
9.435498 0.82629193
9.431246 0.82049303
9.426993 0.82693677
9.422741 0.84810267
9.418489 0.88499121
9.414237 0.93661298
9.409985 0.99983561
9.405733 1.0696643
9.401481 1.1399169
9.397229 1.2041578
9.392976 1.2567079
9.388724 1.2935426
9.384472 1.3129232
9.38022 1.3156502
9.375968 1.3048767
9.371716 1.2854747
9.367464 1.2630203
9.363212 1.2425517
9.358959 1.2273393
9.354707 1.2179617
9.350455 1.2119539
9.346203 1.2041871
9.341951 1.1879487
9.337699 1.1564905
9.333447 1.1046589
9.329195 1.0301823
9.324942 0.93428513
9.32069 0.8214917
9.316438 0.69871795
9.312186 0.57393122
9.307934 0.45474617
9.303682 0.34728986
9.29943 0.25554699
9.295178 0.18123691
9.290925 0.12413571
9.286673 0.08267461
9.282421 0.054630416
9.278169 0.037758627
9.273917 0.030277814
9.269665 0.031169107
9.265413 0.040290839
9.261161 0.058323419
9.256908 0.086561176
9.252656 0.12656782
9.248404 0.17972155
9.244152 0.24669647
9.2399 0.32695544
9.235648 0.41835284
9.231396 0.51695078
9.227144 0.61713099
9.222891 0.71203422
9.218639 0.79429218
9.214387 0.85694872
9.210135 0.89441778
9.205883 0.90330834
9.201631 0.88296737
9.197379 0.83564545
9.193127 0.76626345
9.188874 0.68183498
9.184622 0.59066063
9.18037 0.50143981
9.176118 0.42244044
9.171866 0.36082536
9.167614 0.32217617
9.163362 0.31019867
9.15911 0.32656196
9.154857 0.37082575
9.150605 0.44044408
9.146353 0.53087704
9.142101 0.63587183
9.137849 0.74796611
9.133597 0.85921808
9.129345 0.96209066
9.125093 1.0503445
9.12084 1.1197573
9.116588 1.1685061
9.112336 1.197127
9.108084 1.2080706
9.103832 1.2049803
9.09958 1.1918791
9.095328 1.1724593
9.091076 1.149617
9.086823 1.1252934
9.082571 1.1005925
9.078319 1.0760832
9.074067 1.052157
9.069815 1.0293197
9.065563 1.0083289
9.061311 0.99014359
9.057059 0.97571243
9.052806 0.96567708
9.048554 0.96009419
9.044302 0.95827258
9.04005 0.95878709
9.035798 0.95967756
9.031546 0.95878943
9.027294 0.95417736
9.023042 0.94447913
9.018789 0.92917247
9.014537 0.90864768
9.010285 0.88406116
9.006033 0.85698082
9.001781 0.82889127
8.997529 0.80068156
8.993277 0.77226916
8.989025 0.74249808
8.984772 0.70937903
8.98052 0.6706313
8.976268 0.62437952
8.972016 0.56979529
8.967764 0.5074849
8.963512 0.43950587
8.95926 0.369016
8.955008 0.29967158
8.950755 0.23495566
8.946503 0.17761523
8.942251 0.12932834
8.937999 0.090637243
8.933747 0.061106247
8.929495 0.039615075
8.925243 0.024689253
8.92099 0.014788999
8.916738 0.008513114
8.912486 0.0047088035
8.908234 0.0025024769
8.903982 0.0012777482
8.89973 0.00062677889
8.895478 0.00029536966
8.891226 0.00013371974
8.886973 5.8156704e-05
8.882721 2.4295383e-05
8.878469 9.749646e-06
8.874217 3.759453e-06
8.869965 1.390932e-06
8.865713 4.98636e-07
8.861461 1.70586e-07
8.857209 5.2488e-08
8.852956 1.9683e-08
8.848704 6.561e-09
8.844452 0
8.8402 0
8.835948 0
8.831696 0
8.827444 0
8.823192 0
8.818939 0
8.814687 0
8.810435 0
8.806183 0
8.801931 0
8.797679 0
8.793427 0
8.789175 0
8.784922 0
8.78067 0
8.776418 0
8.772166 0
8.767914 0
8.763662 0
8.75941 0
8.755158 0
8.750905 0
8.746653 6.561e-09
8.742401 2.6244e-08
8.738149 7.8732e-08
8.733897 2.36196e-07
8.729645 6.82344e-07
8.725393 1.889568e-06
8.721141 5.045409e-06
8.716888 1.2918609e-05
8.712636 3.1801167e-05
8.708384 7.5175938e-05
8.704132 0.00017073034
8.69988 0.00037247453
8.695628 0.0007806081
8.691376 0.0015715301
8.687124 0.003039252
8.682871 0.0056463113
8.678619 0.010076686
8.674367 0.017275251
8.670115 0.028450202
8.665863 0.045009142
8.661611 0.068402309
8.657359 0.099861012
8.653107 0.14004816
8.648854 0.18867621
8.644602 0.24418509
8.64035 0.30359254
8.636098 0.36261687
8.631846 0.41612037
8.627594 0.45883927
8.623342 0.48627571
8.61909 0.49556152
8.614837 0.4860893
8.610585 0.4597537
8.606333 0.42074179
8.602081 0.37492242
8.597829 0.32897309
8.593577 0.2894221
8.589325 0.26176903
8.585073 0.24979597
8.58082 0.25512466
8.576568 0.27703482
8.572316 0.31254413
8.568064 0.3567502
8.563812 0.40342774
8.55956 0.44584413
8.555308 0.47770416
8.551056 0.49407746
8.546803 0.49213098
8.542551 0.47150594
8.538299 0.43425045
8.534047 0.38432576
8.529795 0.32681033
8.525543 0.26699548
8.521291 0.20957649
8.517039 0.15809472
8.512786 0.11470285
8.508534 0.08023647
8.504282 0.054510015
8.50003 0.03672672
8.495778 0.025898452
8.491526 0.021198801
8.487274 0.022205114
8.483022 0.029010288
8.478769 0.042198456
8.474517 0.062685966
8.470265 0.091436996
8.466013 0.12908108
8.461761 0.17548795
8.457509 0.22938777
8.453257 0.28814689
8.449005 0.34780409
8.444752 0.40343111
8.4405 0.44980431
8.436248 0.48228352
8.431996 0.49771679
8.427744 0.49515805
8.423492 0.47621284
8.41924 0.44491054
8.414987 0.407114
8.410735 0.36958215
8.406483 0.33886957
8.402231 0.32026515
8.397979 0.3169472
8.393727 0.32948202
8.389475 0.3557349
8.385223 0.3912052
8.38097 0.42974101
8.376718 0.46452998
8.372466 0.4892082
8.368214 0.49889032
8.363962 0.49092329
8.35971 0.46521369
8.355458 0.42407159
8.351206 0.37162716
8.346953 0.31297598
8.342701 0.25326181
8.338449 0.19689725
8.334197 0.14706078
8.329945 0.10551841
8.325693 0.072732175
8.321441 0.048160168
8.317189 0.03063447
8.312936 0.018719419
8.308684 0.010988382
8.304432 0.0061963199
8.30018 0.0033565486
8.295928 0.0017466891
8.291676 0.00087322973
8.287424 0.00041956283
8.283172 0.00019419904
8.278919 8.7878034e-05
8.274667 4.2285645e-05
8.270415 2.985255e-05
8.266163 4.2830208e-05
8.261911 9.021375e-05
8.257659 0.00020221002
8.253407 0.00044350392
8.249155 0.00093804585
8.244902 0.0019088967
8.24065 0.0037363517
8.236398 0.0070345336
8.232146 0.012740327
8.227894 0.022198546
8.223642 0.037214254
8.21939 0.06003128
8.215138 0.093190646
8.210885 0.13923103
8.206633 0.20022143
8.202381 0.27716406
8.198129 0.36936434
8.193877 0.47391869
8.189625 0.58549461
8.185373 0.69655311
8.181121 0.79808222
8.176868 0.88078606
8.172616 0.93653961
8.168364 0.95981847
8.164112 0.94878534
8.15986 0.90577555
8.155608 0.83705944
8.151356 0.7519287
8.147104 0.66130445
8.142851 0.5761539
8.138599 0.5060124
8.134347 0.45784775
8.130095 0.4354048
8.125843 0.43906383
8.121591 0.4661599
8.117339 0.511652
8.113087 0.56899762
8.108834 0.63107773
8.104582 0.69102764
8.10033 0.74286445
8.096078 0.78185991
8.091826 0.80467567
8.087574 0.80933535
8.083322 0.79513164
8.07907 0.76254682
8.074817 0.71321226
8.070565 0.64987412
8.066313 0.57629787
8.062061 0.49705331
8.057809 0.4171668
8.053557 0.34168549
8.049305 0.27523795
8.045053 0.22167643
8.0408 0.18384945
8.036548 0.16349793
8.032296 0.16122372
8.028044 0.17646802
8.023792 0.2074654
8.01954 0.25119336
8.015288 0.30339148
8.011036 0.35874855
8.006783 0.41133316
8.002531 0.45527528
7.998279 0.48561449
7.994027 0.49915139
7.989775 0.49510339
7.985523 0.47539388
7.981271 0.44448534
7.977019 0.40877567
7.972766 0.37567377
7.968514 0.35252772
7.964262 0.3455845
7.96001 0.35912629
7.955758 0.39487664
7.951506 0.45172272
7.947254 0.52576733
7.943002 0.61070344
7.938749 0.69848411
7.934497 0.78023128
7.930245 0.84728915
7.925993 0.89229008
7.921741 0.91007783
7.917489 0.8983393
7.913237 0.85783498
7.908984 0.79218631
7.904732 0.70726024
7.90048 0.61026756
7.896228 0.50874383
7.891976 0.40959551
7.887724 0.31836783
7.883472 0.23883119
7.87922 0.17290837
7.874967 0.12089504
7.870715 0.081878925
7.866463 0.054246033
7.862211 0.036174375
7.857959 0.026044821
7.853707 0.022732474
7.849455 0.025767776
7.845203 0.035370456
7.84095 0.052362947
7.836698 0.07797032
7.832446 0.11351953
7.828194 0.16006588
7.823942 0.21799791
7.81969 0.28669356
7.815438 0.36430857
7.811186 0.44776211
7.806933 0.53294432
7.802681 0.61511643
7.798429 0.68942604
7.794177 0.75143848
7.789925 0.79759729
7.785673 0.82556571
7.781421 0.83444423
7.777169 0.82488241
7.772916 0.799095
7.768664 0.76076026
7.764412 0.7147497
7.76016 0.66663891
7.755908 0.62199608
7.751656 0.58552651
7.747404 0.56023734
7.743152 0.54683513
7.738899 0.54355158
7.734647 0.54650243
7.730395 0.55054659
7.726143 0.55046888
7.721891 0.54220997
7.717639 0.52384357
7.713387 0.49606255
7.709135 0.46206078
7.704882 0.42684724
7.70063 0.39615956
7.696378 0.3752241
7.692126 0.36762669
7.687874 0.37451954
7.683622 0.39431275
7.67937 0.42290206
7.675118 0.45438351
7.670865 0.48211415
7.666613 0.4999083
7.662361 0.50312911
7.658109 0.48945586
7.653857 0.45918223
7.649605 0.41501385
7.645353 0.36145428
7.641101 0.30396047
7.636848 0.24808342
7.632596 0.19877826
7.628344 0.15998654
7.624092 0.13449234
7.61984 0.12397042
7.615588 0.12910513
7.611336 0.14967291
7.607084 0.18454001
7.602831 0.23160521
7.598579 0.28778433
7.594327 0.34916054
7.590075 0.41139564
7.585823 0.47041521
7.581571 0.52326842
7.577319 0.56896008
7.573067 0.60899954
7.568814 0.64743871
7.564562 0.69028099
7.56031 0.74430905
7.556058 0.81555088
7.551806 0.90772384
7.547554 1.021026
7.543302 1.1515693
7.53905 1.2915961
7.534797 1.4304355
7.530545 1.5559984
7.526293 1.6565169
7.522041 1.7222195
7.517789 1.7466869
7.513537 1.7277128
7.509285 1.6675769
7.505033 1.5727086
7.50078 1.4527823
7.496528 1.3193523
7.492276 1.1842174
7.488024 1.0577796
7.483772 0.94770551
7.47952 0.85817263
7.475268 0.78987207
7.471016 0.74076164
7.466763 0.70736158
7.462511 0.68622603
7.458259 0.67516222
7.454007 0.673834
7.449755 0.68356608
7.445503 0.7064087
7.441251 0.74375862
7.436998 0.79498677
7.432746 0.85654438
7.428494 0.92189566
7.424242 0.98238621
7.41999 1.0288715
7.415738 1.0536858
7.411486 1.0524083
7.407234 1.0249206
7.402981 0.9754462
7.398729 0.9115502
7.394477 0.84237401
7.390225 0.77658901
7.385973 0.72061374
7.381721 0.67754259
7.377469 0.64701517
7.373217 0.62598726
7.368964 0.61012573
7.364712 0.59540516
7.36046 0.57946507
7.356208 0.56238766
7.351956 0.5467384
7.347704 0.53691881
7.343452 0.53805385
7.3392 0.55473101
7.334947 0.58990738
7.330695 0.64421535
7.326443 0.71576369
7.322191 0.80039258
7.317939 0.89224397
7.313687 0.98447436
7.309435 1.0699677
7.305183 1.1419743
7.30093 1.1946725
7.296678 1.2236827
7.292426 1.2265492
7.288174 1.2031468
7.283922 1.1559066
7.27967 1.0897257
7.275418 1.0114594
7.271166 0.9289906
7.266913 0.85000591
7.262661 0.78072592
7.258409 0.72489317
7.254157 0.68328844
7.249905 0.6539201
7.245653 0.63285325
7.241401 0.61546457
7.237149 0.59778635
7.232896 0.57757555
7.228644 0.55482261
7.224392 0.53157537
7.22014 0.51114811
7.215888 0.49695587
7.211636 0.49131327
7.207384 0.49453745
7.203132 0.50460164
7.198879 0.51742812
7.194627 0.52773213
7.190375 0.53018318
7.186123 0.52057508
7.181871 0.49671067
7.177619 0.458803
7.173367 0.40933985
7.169115 0.35250534
7.164862 0.2933575
7.16061 0.23699405
7.156358 0.18789941
7.152106 0.14957442
7.147854 0.12444419
7.143602 0.11395421
7.13935 0.11872729
7.135098 0.13866957
7.130845 0.17297297
7.126593 0.22003903
7.122341 0.27741618
7.118089 0.3418715
7.113837 0.40969276
7.109585 0.47724011
7.105333 0.54166016
7.101081 0.60157664
7.096828 0.65752399
7.092576 0.71192059
7.088324 0.76849047
7.084072 0.83120566
7.07982 0.90298235
7.075568 0.98446689
7.071316 1.0732512
7.067064 1.1637588
7.062811 1.2478723
7.058559 1.316182
7.054307 1.3595864
7.050055 1.3709002
7.045803 1.3461423
7.041551 1.2852701
7.037299 1.1922598
7.033047 1.0745726
7.028794 0.94216122
7.024542 0.80623168
7.02029 0.67798263
7.016038 0.56750098
7.011786 0.48291676
7.007534 0.42983924
7.003282 0.41103682
6.99903 0.42630295
6.994777 0.47247212
6.990525 0.54359811
6.986273 0.63135168
6.982021 0.72570687
6.977769 0.815946
6.973517 0.89192725
6.969265 0.94545295
6.965013 0.97149208
6.96076 0.9689862
6.956508 0.94102328
6.952256 0.89429298
6.948004 0.83790443
6.943752 0.78180529
6.9395 0.73513957
6.935248 0.70489109
6.930995 0.69507441
6.926743 0.7065807
6.922491 0.73760942
6.918239 0.78447073
6.913987 0.84247591
6.909735 0.90666202
6.905483 0.97221065
6.901231 1.034573
6.896978 1.0894442
6.892726 1.1327829
6.888474 1.1610297
6.884222 1.1715515
6.87997 1.1631914
6.875718 1.136702
6.871466 1.0948301
6.867214 1.0419229
6.862961 0.98309794
6.858709 0.9231893
6.854457 0.86578994
6.850205 0.81269558
6.845953 0.76392913
6.841701 0.71832926
6.837449 0.67449449
6.833197 0.63175699
6.828944 0.59085864
6.824692 0.55411134
6.82044 0.5250034
6.816188 0.50739688
6.811936 0.50458579
6.807684 0.51851324
6.803432 0.549372
6.79918 0.59566775
6.794927 0.65465863
6.790675 0.72295868
6.786423 0.79705118
6.782171 0.87351868
6.777919 0.9489394
6.773667 1.0195686
6.769415 1.0810497
6.765163 1.1284222
6.76091 1.1565948
6.756658 1.1612618
6.752406 1.1400345
6.748154 1.093425
6.743902 1.0253135
6.73965 0.94266147
6.735398 0.85446375
6.731146 0.77016402
6.726893 0.69792929
6.722641 0.64322009
6.718389 0.60800797
6.714137 0.59080921
6.709885 0.5874824
6.705633 0.59254065
6.701381 0.60060659
6.697129 0.60762049
6.692876 0.61150004
6.688624 0.61211996
6.684372 0.61068344
6.68012 0.60873491
6.675868 0.60716157
6.671616 0.60551731
6.667364 0.60188401
6.663112 0.59330025
6.658859 0.57660286
6.654607 0.54940238
6.650355 0.51088983
6.646103 0.46224872
6.641851 0.40658729
6.637599 0.34845509
6.633347 0.29311317
6.629095 0.24575779
6.624842 0.21085835
6.62059 0.19169058
6.616338 0.19006729
6.612086 0.20622483
6.607834 0.23882507
6.603582 0.28506688
6.59933 0.34093926
6.595078 0.40165738
6.590825 0.46228899
6.586573 0.51850591
6.582321 0.56731704
6.578069 0.60759194
6.573817 0.64020229
6.569565 0.66769644
6.565313 0.6935569
6.561061 0.72122376
6.556808 0.75314734
6.552556 0.79013032
6.548304 0.83113246
6.544052 0.87357335
6.5398 0.91402927
6.535548 0.94912306
6.531296 0.97637558
6.527044 0.9948199
6.522791 1.005256
6.518539 1.0101139
6.514287 1.0129773
6.510035 1.0178788
6.505783 1.0285088
6.501531 1.0474811
6.497279 1.075771
6.493027 1.1124025
6.488774 1.1544153
6.484522 1.1971105
6.48027 1.2345518
6.476018 1.2602877
6.471766 1.268237
6.467514 1.253651
6.463262 1.2140191
6.45901 1.1497534
6.454757 1.0644898
6.450505 0.96489102
6.446253 0.85993342
6.442001 0.759766
6.437749 0.67432826
6.433497 0.6119591
6.429245 0.57822424
6.424992 0.57513824
6.42074 0.60088217
6.416488 0.65003952
6.412236 0.71430505
6.407984 0.78356528
6.403732 0.84720607
6.39948 0.8954716
6.395228 0.92068558
6.390975 0.91815696
6.386723 0.88663542
6.382471 0.82825356
6.378219 0.74798233
6.373967 0.6527145
6.369715 0.55015646
6.365463 0.4477342
6.361211 0.35169937
6.356958 0.26656112
6.352706 0.19488871
6.348454 0.1374494
6.344202 0.093587784
6.33995 0.061727443
6.335698 0.039883125
6.331446 0.026101908
6.327194 0.018790592
6.322941 0.016918936
6.318689 0.02010751
6.314437 0.028612121
6.310185 0.043211284
6.305933 0.064996835
6.301681 0.095071528
6.297429 0.1341754
6.293177 0.18229394
6.288924 0.23833461
6.284672 0.2999774
6.28042 0.36379255
6.276168 0.42566561
6.271916 0.48148363
6.267664 0.52794059
6.263412 0.56325259
6.25916 0.58756573
6.254907 0.6029087
6.250655 0.61267243
6.246403 0.62074852
6.242151 0.63057137
6.237899 0.6443399
6.233647 0.66262826
6.229395 0.68445569
6.225143 0.70772827
6.22089 0.72985348
6.216638 0.74830478
6.212386 0.76098174
6.208134 0.76633491
6.203882 0.76334162
6.19963 0.75147499
6.195378 0.73077886
6.191126 0.70206549
6.186873 0.6671409
6.182621 0.62889451
6.178369 0.59110152
6.174117 0.55788029
6.169865 0.53288317
6.165613 0.51842513
6.161361 0.51481496
6.157109 0.52012394
6.152856 0.53051345
6.148604 0.5410816
6.144352 0.54703273
6.1401 0.54487162
6.135848 0.5333086
6.131596 0.51363664
6.127344 0.48948281
6.123092 0.46600326
6.118839 0.44873473
6.114587 0.4423988
6.110335 0.44995803
6.106083 0.47214882
6.101831 0.50758321
6.097579 0.55335602
6.093327 0.60595357
6.089075 0.66217418
6.084822 0.71976756
6.08057 0.77758916
6.076318 0.83522604
6.072066 0.89223785
6.067814 0.9473059
6.063562 0.99763892
6.05931 1.0389175
6.055058 1.065887
6.050805 1.0734852
6.046553 1.0582015
6.042301 1.0192624
6.038049 0.95927746
6.033797 0.88412725
6.029545 0.80209056
6.025293 0.72241567
6.021041 0.65368228
6.016788 0.60233984
6.012536 0.57174566
6.008284 0.56188645
6.004032 0.56979266
5.99978 0.59048805
5.995528 0.6181991
5.991276 0.647506
5.987024 0.6741623
5.982771 0.69543078
5.978519 0.70994544
5.974267 0.7172609
5.970015 0.71733791
5.965763 0.71020522
5.961511 0.6959349
5.957259 0.67491268
5.953007 0.64823885
5.948754 0.61802067
5.944502 0.58734434
5.94025 0.5598342
5.935998 0.53887083
5.931746 0.52668466
5.927494 0.5236122
5.923242 0.52777207
5.918989 0.53529723
5.914737 0.54109263
5.910485 0.53992751
5.906233 0.52757384
5.901981 0.50169462
5.897729 0.46226777
5.893477 0.41147198
5.889225 0.35311173
5.884972 0.29177191
5.88072 0.23193669
5.876468 0.17727883
5.872216 0.13024427
5.867964 0.091957526
5.863712 0.062389317
5.85946 0.040681297
5.855208 0.025516333
5.850955 0.015448603
5.846703 0.0091469657
5.842451 0.0055434151
5.838199 0.0039046676
5.833947 0.0038562868
5.829695 0.0053866138
5.825443 0.0088467737
5.821191 0.014947132
5.816938 0.024735055
5.812686 0.039526961
5.808434 0.060765036
5.804182 0.089779195
5.79993 0.12746017
5.795678 0.17388734
5.791426 0.22799475
5.787174 0.28738574
5.782921 0.34840391
5.778669 0.4065243
5.774417 0.45704755
5.770165 0.49598079
5.765913 0.52090418
5.761661 0.53158707
5.757409 0.53015249
5.753157 0.5206941
5.748904 0.50839656
5.744652 0.49835632
5.7404 0.49439744
5.736148 0.49819411
5.731896 0.50893946
5.727644 0.52365777
5.723392 0.53808428
5.71914 0.54788102
5.714887 0.54986341
5.710635 0.54290774
5.706383 0.52829471
5.702131 0.50939681
5.697879 0.49079394
5.693627 0.47705299
5.689375 0.47149471
5.685123 0.47527072
5.68087 0.48699008
5.676618 0.50299098
5.672366 0.51818771
5.668114 0.52727982
5.663862 0.5260244
5.65961 0.51226601
5.655358 0.4864887
5.651106 0.45178015
5.646853 0.41323922
5.642601 0.37697878
5.638349 0.34894558
5.634097 0.33379268
5.629845 0.33400548
5.625593 0.34942172
5.621341 0.37721388
5.617089 0.41233109
5.612836 0.44832762
5.608584 0.47843917
5.604332 0.49671598
5.60008 0.49899869
5.595828 0.483545
5.591576 0.45118764
5.587324 0.40501241
5.583072 0.34966016
5.578819 0.29044119
5.574567 0.23247959
5.570315 0.18007086
5.566063 0.13635519
5.561811 0.10330923
5.557559 0.081974158
5.553307 0.072786632
5.549055 0.075872434
5.544802 0.091193511
5.54055 0.11849657
5.536298 0.15708088
5.532046 0.20546769
5.527794 0.2611
5.523542 0.3202139
5.51929 0.37799387
5.515038 0.42905445
5.510785 0.4681956
5.506533 0.49128691
5.502281 0.49607753
5.498029 0.4827291
5.493777 0.45392945
5.489525 0.41454887
5.485273 0.37091038
5.481021 0.3298267
5.476768 0.29758805
5.472516 0.27906709
5.468264 0.27706034
5.464012 0.29193459
5.45976 0.32160808
5.455508 0.36187102
5.451256 0.40702567
5.447004 0.45078784
5.442751 0.48733698
5.438499 0.51234335
5.434247 0.5237654
5.429995 0.52222296
5.425743 0.51082483
5.421491 0.49444987
5.417239 0.47861842
5.412986 0.4682029
5.408734 0.46627888
5.404482 0.47339178
5.40023 0.48741594
5.395978 0.50403667
5.391726 0.51773188
5.387474 0.52300748
5.383222 0.5155849
5.378969 0.49326295
5.374717 0.45627347
5.370465 0.40709051
5.366213 0.34979424
5.361961 0.28919058
5.357709 0.22992196
5.353457 0.17576957
5.349205 0.12926493
5.344952 0.091630578
5.3407 0.062989031
5.336448 0.042733814
5.332196 0.029949791
5.327944 0.023791341
5.323692 0.023758733
5.31944 0.029842059
5.315188 0.042521355
5.310935 0.06262279
5.306683 0.091042188
5.302431 0.12836541
5.298179 0.1744424
5.293927 0.2280029
5.289675 0.286422
5.285423 0.34573847
5.281171 0.40098703
5.276918 0.44683062
5.272666 0.47838965
5.268414 0.49209125
5.264162 0.48633343
5.25991 0.46179271
5.255658 0.42129317
5.251406 0.36927175
5.247154 0.31097966
5.242901 0.25161817
5.238649 0.19560322
5.234397 0.14609449
5.230145 0.10483718
5.225893 0.072280346
5.221641 0.047879363
5.217389 0.030471895
5.213137 0.01863259
5.208884 0.010946353
5.204632 0.0061785659
5.20038 0.0033506371
5.196128 0.0017457771
5.191876 0.00087391864
5.187624 0.00042031734
5.183372 0.00019422528
5.17912 8.6244345e-05
5.174867 3.6826893e-05
5.170615 1.522152e-05
5.166363 6.36417e-06
5.162111 3.464208e-06
5.157859 4.113747e-06
5.153607 8.890155e-06
5.149355 2.16513e-05
5.145103 5.189751e-05
5.14085 0.00011988259
5.136598 0.00026616665
5.132346 0.00056769053
5.128094 0.0011631406
5.123842 0.0022893166
5.11959 0.0043284688
5.115338 0.0078616789
5.111086 0.013716728
5.106833 0.022990013
5.102581 0.037015318
5.098329 0.057250269
5.094077 0.085060354
5.089825 0.12140331
5.085573 0.16645142
5.081321 0.21922908
5.077069 0.2773719
5.072816 0.33711683
5.068564 0.39359726
5.064312 0.44144576
5.06006 0.47561584
5.055808 0.49225363
5.051556 0.48941267
5.047304 0.46742846
5.043052 0.4288533
5.038799 0.37796886
5.034547 0.32000513
5.030295 0.26026246
5.026043 0.20333858
5.021791 0.15260954
5.017539 0.11002649
5.013287 0.076202019
5.009035 0.050697831
5.004782 0.032401564
5.00053 0.019892808
4.996278 0.011732216
4.992026 0.0066468769
4.987774 0.0036174992
4.983522 0.0018912673
4.97927 0.00094984253
4.975018 0.00045825305
4.970765 0.00021237957
4.966513 9.4550571e-05
4.962261 4.0442004e-05
4.958009 1.6625574e-05
4.953757 6.600366e-06
4.949505 2.617839e-06
4.945253 1.305639e-06
4.941001 1.44342e-06
4.936748 3.182085e-06
4.932496 8.07003e-06
4.928244 2.0188197e-05
4.923992 4.8695742e-05
4.91974 0.00011287544
4.915488 0.00025133223
4.911236 0.00053762146
4.906983 0.0011047281
4.902731 0.002180673
4.898479 0.0041350703
4.894227 0.0075323757
4.889975 0.013180668
4.885723 0.022156405
4.881471 0.035778111
4.877219 0.055499873
4.872966 0.082703327
4.868714 0.11838876
4.864462 0.16280002
4.86021 0.21505776
4.855958 0.27290579
4.851706 0.33268108
4.847454 0.38958545
4.843202 0.43826838
4.838949 0.4736398
4.834697 0.49174992
4.830445 0.49053199
4.826193 0.4702229
4.821941 0.43335705
4.817689 0.38434375
4.813437 0.32874937
4.809185 0.27247301
4.804932 0.22100799
4.80068 0.17892327
4.796428 0.14960646
4.792176 0.13521927
4.787924 0.13675997
4.783672 0.15412345
4.77942 0.18609389
4.775168 0.23027739
4.770915 0.28305098
4.766663 0.33964084
4.762411 0.3944281
4.758159 0.44151582
4.753907 0.47549668
4.749655 0.49227255
4.745403 0.48972887
4.741151 0.46808379
4.736898 0.42980948
4.732646 0.37913855
4.728394 0.32127935
4.724142 0.26153384
4.71989 0.20451863
4.715638 0.15363883
4.711386 0.11087806
4.707134 0.07688046
4.702881 0.051237683
4.698629 0.032870262
4.694377 0.020404513
4.690125 0.012480393
4.685873 0.0079652705
4.681621 0.0060802887
4.677369 0.0064625128
4.673117 0.0091871059
4.668864 0.014762906
4.664612 0.02409871
4.66036 0.03842201
4.656108 0.059124891
4.651856 0.087517796
4.647604 0.12449373
4.643352 0.1701412
4.6391 0.22338329
4.634847 0.28174889
4.630595 0.34138282
4.626343 0.39736386
4.622091 0.4443264
4.617839 0.47729059
4.613587 0.49252766
4.609335 0.48825351
4.605083 0.46497234
4.60083 0.4253788
4.596578 0.37384499
4.592326 0.31562708
4.588074 0.25599055
4.583822 0.199453
4.57957 0.14928775
4.575318 0.10734325
4.571066 0.074146773
4.566813 0.049201313
4.562561 0.031363758
4.558309 0.019206416
4.554057 0.011298777
4.549805 0.0063853292
4.545553 0.0034665896
4.541301 0.0018079557
4.537049 0.00090581822
4.532796 0.00043597189
4.528544 0.00020158016
4.524292 8.9537967e-05
4.52004 3.8204703e-05
4.515788 1.5661107e-05
4.511536 6.16734e-06
4.507284 2.335716e-06
4.503032 8.46369e-07
4.498779 2.95245e-07
4.494527 9.8415e-08
4.490275 3.2805e-08
4.486023 1.3122e-08
4.481771 0
4.477519 0
4.473267 0
4.469015 0
4.464762 0
4.46051 0
4.456258 0
4.452006 0
4.447754 0
4.443502 0
4.43925 0
4.434997 0
4.430745 0
4.426493 0
4.422241 0
4.417989 0
4.413737 0
4.409485 0
4.405233 0
4.40098 0
4.396728 0
4.392476 0
4.388224 0
4.383972 0
4.37972 0
4.375468 0
4.371216 0
4.366963 0
4.362711 0
4.358459 0
4.354207 0
4.349955 0
4.345703 0
4.341451 0
4.337199 0
4.332946 0
4.328694 0
4.324442 0
4.32019 0
4.315938 0
4.311686 0
4.307434 0
4.303182 0
4.298929 0
4.294677 0
4.290425 0
4.286173 0
4.281921 0
4.277669 0
4.273417 0
4.269165 0
4.264912 0
4.26066 0
4.256408 0
4.252156 0
4.247904 0
4.243652 0
4.2394 0
4.235148 0
4.230895 0
4.226643 0
4.222391 0
4.218139 0
4.213887 0
4.209635 0
4.205383 0
4.201131 0
4.196878 0
4.192626 0
4.188374 0
4.184122 0
4.17987 0
4.175618 0
4.171366 0
4.167114 0
4.162861 0
4.158609 0
4.154357 0
4.150105 0
4.145853 0
4.141601 0
4.137349 0
4.133097 0
4.128844 0
4.124592 0
4.12034 0
4.116088 0
4.111836 0
4.107584 0
4.103332 0
4.09908 0
4.094827 0
4.090575 0
4.086323 0
4.082071 0
4.077819 0
4.073567 0
4.069315 0
4.065063 0
4.06081 0
4.056558 0
4.052306 0
4.048054 0
4.043802 0
4.03955 0
4.035298 0
4.031046 0
4.026793 0
4.022541 0
4.018289 0
4.014037 0
4.009785 0
4.005533 0
4.001281 0
3.997029 0
3.992776 0
3.988524 0
3.984272 0
3.98002 0
3.975768 0
3.971516 0
3.967264 0
3.963012 0
3.958759 0
3.954507 0
3.950255 0
3.946003 0
3.941751 0
3.937499 0
3.933247 0
3.928994 0
3.924742 0
3.92049 0
3.916238 0
3.911986 0
3.907734 0
3.903482 0
3.89923 0
3.894977 0
3.890725 0
3.886473 0
3.882221 0
3.877969 0
3.873717 0
3.869465 0
3.865213 0
3.86096 0
3.856708 0
3.852456 0
3.848204 0
3.843952 0
3.8397 0
3.835448 0
3.831196 0
3.826943 0
3.822691 0
3.818439 0
3.814187 0
3.809935 0
3.805683 0
3.801431 0
3.797179 0
3.792926 0
3.788674 0
3.784422 0
3.78017 0
3.775918 0
3.771666 0
3.767414 0
3.763162 0
3.758909 0
3.754657 0
3.750405 0
3.746153 0
3.741901 0
3.737649 0
3.733397 0
3.729145 0
3.724892 0
3.72064 6.561e-09
3.716388 2.6244e-08
3.712136 7.2171e-08
3.707884 2.16513e-07
3.703632 6.10173e-07
3.69938 1.659933e-06
3.695128 4.33026e-06
3.690875 1.0838772e-05
3.686623 2.6073414e-05
3.682371 6.0256224e-05
3.678119 0.00013377879
3.673867 0.00028529196
3.669615 0.00058448012
3.665363 0.0011503073
3.661111 0.0021748928
3.656858 0.0039504831
3.652606 0.0068939576
3.648354 0.011558953
3.644102 0.018622395
3.63985 0.028831757
3.635598 0.042904157
3.631346 0.061380012
3.627094 0.084451309
3.622841 0.11180342
3.618589 0.14252181
3.614337 0.17511302
3.610085 0.20766743
3.605833 0.23815118
3.601581 0.26476839
3.597329 0.28629708
3.593077 0.30229483
3.588824 0.31309831
3.584572 0.31960307
3.58032 0.32288461
3.576068 0.3237809
3.571816 0.32257622
3.567564 0.31889493
3.563312 0.31184192
3.55906 0.30034123
3.554807 0.28355658
3.550555 0.26125402
3.546303 0.2339927
3.542051 0.20309331
3.537799 0.17040816
3.533547 0.13797477
3.529295 0.1076586
3.525043 0.080876889
3.52079 0.058456594
3.516538 0.040632083
3.512286 0.027151025
3.508034 0.017437491
3.503782 0.010761969
3.49953 0.0063820553
3.495278 0.0036362702
3.491026 0.0019904696
3.486773 0.0010467485
3.482521 0.0005288166
3.478269 0.00025664664
3.474017 0.00011965296
3.469765 5.3590248e-05
3.465513 2.3055354e-05
3.461261 9.526572e-06
3.457009 3.785697e-06
3.452756 1.44342e-06
3.448504 5.31441e-07
3.444252 1.83708e-07
3.44 6.561e-08
